# Supplementary material for: MALDI-TOF MS typing enables the classification of brewing yeasts of the genus Saccharomyces to major beer styles
Source: PLoS One. 2017 Aug 9;12(8):e0181694. doi: 10.1371/journal.pone.0181694 (PMC5549903; doi:10.1371/journal.pone.0181694)
Supplement: S10 File — The directory includes 90 raw files and was zipped to “.zip”; the folder has three strains with 30 spectra per strain; S1 Text explains the raw files with an example and Table 1 represents the yeast strains used within the experiment. (ZIP) [file pone.0181694.s013.zip › 28-30/30332n-552-OG-Koe-Koe-YPG-18h-E-E_2015-08-07__0_F2_1.dat]

2000.64 2273
2001.06 2446
2001.49 2323
2001.91 2320
2002.33 2596
2002.75 2523
2003.17 2493
2003.60 2242
2004.02 2174
2004.44 2120
2004.86 2257
2005.28 2233
2005.70 2176
2006.13 2314
2006.55 2377
2006.97 2128
2007.39 2255
2007.82 2406
2008.24 2338
2008.66 2449
2009.08 2535
2009.51 2301
2009.93 2313
2010.35 2213
2010.77 2391
2011.20 2442
2011.62 2497
2012.04 2282
2012.46 2142
2012.89 2243
2013.31 2186
2013.73 2257
2014.15 2294
2014.58 2203
2015.00 2172
2015.42 1951
2015.85 2324
2016.27 2327
2016.69 2203
2017.12 2088
2017.54 1990
2017.96 2090
2018.39 2009
2018.81 2069
2019.23 2123
2019.66 2225
2020.08 2123
2020.50 2363
2020.93 2480
2021.35 2214
2021.78 2295
2022.20 2293
2022.62 2200
2023.05 2293
2023.47 2223
2023.89 2098
2024.32 2130
2024.74 2244
2025.17 2389
2025.59 2078
2026.01 2062
2026.44 2212
2026.86 2169
2027.29 2154
2027.71 2087
2028.14 2125
2028.56 2027
2028.99 2132
2029.41 1992
2029.83 1940
2030.26 1832
2030.68 1932
2031.11 1873
2031.53 1970
2031.96 2056
2032.38 2061
2032.81 2068
2033.23 2149
2033.66 2137
2034.08 2224
2034.51 2160
2034.93 2224
2035.36 2088
2035.78 2108
2036.21 2268
2036.63 2394
2037.06 2511
2037.48 2148
2037.91 2282
2038.33 2263
2038.76 2233
2039.19 2494
2039.61 2211
2040.04 2268
2040.46 2352
2040.89 2293
2041.31 2002
2041.74 2246
2042.17 2442
2042.59 2213
2043.02 2229
2043.44 2184
2043.87 2220
2044.30 2141
2044.72 2091
2045.15 2137
2045.57 2113
2046.00 2102
2046.43 2119
2046.85 2367
2047.28 2222
2047.71 2367
2048.13 2249
2048.56 2432
2048.99 2263
2049.41 2168
2049.84 2038
2050.27 2269
2050.69 2242
2051.12 2182
2051.55 1958
2051.97 2065
2052.40 2223
2052.83 2304
2053.25 2121
2053.68 2248
2054.11 2311
2054.54 2337
2054.96 2508
2055.39 2671
2055.82 2543
2056.24 2413
2056.67 2388
2057.10 2316
2057.53 2364
2057.95 2302
2058.38 2297
2058.81 2206
2059.24 2228
2059.66 2328
2060.09 2301
2060.52 2196
2060.95 2292
2061.38 2146
2061.80 2288
2062.23 2403
2062.66 2276
2063.09 2046
2063.52 2193
2063.94 2374
2064.37 2565
2064.80 2451
2065.23 2484
2065.66 2504
2066.09 2139
2066.51 2424
2066.94 2518
2067.37 2644
2067.80 2527
2068.23 2650
2068.66 2640
2069.08 2635
2069.51 2446
2069.94 2260
2070.37 2421
2070.80 2528
2071.23 2641
2071.66 2450
2072.09 2334
2072.52 2359
2072.94 2364
2073.37 2465
2073.80 2240
2074.23 2426
2074.66 2513
2075.09 2435
2075.52 2632
2075.95 2715
2076.38 2714
2076.81 2571
2077.24 2737
2077.67 2749
2078.10 2509
2078.53 2493
2078.96 2617
2079.39 2442
2079.82 2468
2080.25 2413
2080.68 2462
2081.11 2404
2081.54 2374
2081.97 2427
2082.40 2415
2082.83 2421
2083.26 2422
2083.69 2304
2084.12 2427
2084.55 2466
2084.98 2388
2085.41 2490
2085.84 2290
2086.27 2047
2086.70 1893
2087.13 2110
2087.56 2297
2087.99 2130
2088.42 2157
2088.85 2183
2089.28 2310
2089.71 2302
2090.14 2098
2090.57 2114
2091.01 2117
2091.44 2192
2091.87 2244
2092.30 2351
2092.73 2313
2093.16 2222
2093.59 2172
2094.02 2205
2094.45 2090
2094.89 2029
2095.32 2011
2095.75 2264
2096.18 2260
2096.61 2089
2097.04 2050
2097.47 2077
2097.91 2170
2098.34 1958
2098.77 1983
2099.20 2091
2099.63 2167
2100.07 1768
2100.50 1783
2100.93 1903
2101.36 2050
2101.79 2003
2102.23 2109
2102.66 1856
2103.09 1686
2103.52 1880
2103.95 1943
2104.39 2030
2104.82 2133
2105.25 2022
2105.68 1941
2106.12 2009
2106.55 2192
2106.98 2397
2107.41 2295
2107.85 2251
2108.28 2197
2108.71 2305
2109.14 2370
2109.58 2270
2110.01 2286
2110.44 2435
2110.88 2617
2111.31 2335
2111.74 2143
2112.18 2087
2112.61 2073
2113.04 2300
2113.48 2096
2113.91 1904
2114.34 1843
2114.78 1915
2115.21 2073
2115.64 2046
2116.08 2210
2116.51 2102
2116.94 2077
2117.38 2158
2117.81 2084
2118.24 2051
2118.68 1975
2119.11 1957
2119.55 1916
2119.98 1963
2120.41 2046
2120.85 2165
2121.28 2179
2121.72 1996
2122.15 1890
2122.58 1918
2123.02 1848
2123.45 1892
2123.89 1994
2124.32 2144
2124.75 2174
2125.19 2178
2125.62 2152
2126.06 2078
2126.49 1950
2126.93 2034
2127.36 2204
2127.80 1978
2128.23 1965
2128.67 1859
2129.10 2064
2129.54 2174
2129.97 2232
2130.41 2289
2130.84 2216
2131.28 2178
2131.71 2168
2132.15 2067
2132.58 2148
2133.02 2105
2133.45 2049
2133.89 2000
2134.32 2126
2134.76 2304
2135.19 2155
2135.63 2063
2136.06 2178
2136.50 2156
2136.94 2039
2137.37 2311
2137.81 2130
2138.24 2004
2138.68 2020
2139.12 1983
2139.55 2110
2139.99 2060
2140.42 2082
2140.86 2148
2141.30 1980
2141.73 1928
2142.17 2038
2142.60 2049
2143.04 2059
2143.48 2177
2143.91 2112
2144.35 2187
2144.79 2288
2145.22 2078
2145.66 2025
2146.09 2038
2146.53 1916
2146.97 2037
2147.40 2138
2147.84 2279
2148.28 2162
2148.72 2099
2149.15 2187
2149.59 2319
2150.03 2296
2150.46 2349
2150.90 2399
2151.34 2548
2151.77 2701
2152.21 2547
2152.65 2469
2153.09 2567
2153.52 2401
2153.96 2357
2154.40 2333
2154.84 2388
2155.27 2325
2155.71 2165
2156.15 2258
2156.59 2494
2157.02 2565
2157.46 2606
2157.90 2603
2158.34 2663
2158.78 2833
2159.21 2738
2159.65 2668
2160.09 2756
2160.53 2811
2160.97 2668
2161.40 2618
2161.84 2432
2162.28 2563
2162.72 2454
2163.16 2456
2163.59 2229
2164.03 2318
2164.47 2416
2164.91 2309
2165.35 2164
2165.79 2085
2166.23 2027
2166.66 2119
2167.10 2260
2167.54 2217
2167.98 2191
2168.42 2310
2168.86 2276
2169.30 2360
2169.74 2123
2170.18 2111
2170.61 2118
2171.05 2255
2171.49 2140
2171.93 2235
2172.37 2188
2172.81 2331
2173.25 2296
2173.69 2370
2174.13 2271
2174.57 2241
2175.01 2552
2175.45 2414
2175.89 2785
2176.33 2779
2176.77 2696
2177.21 2764
2177.65 2543
2178.09 2305
2178.53 2500
2178.97 2514
2179.41 2457
2179.85 2349
2180.29 2293
2180.73 2412
2181.17 2380
2181.61 2216
2182.05 2215
2182.49 2275
2182.93 2042
2183.37 1986
2183.81 1974
2184.25 1992
2184.69 2073
2185.13 2105
2185.57 2104
2186.01 2177
2186.45 1981
2186.89 1985
2187.33 2110
2187.77 2068
2188.21 2265
2188.65 2136
2189.10 2208
2189.54 2375
2189.98 2349
2190.42 2326
2190.86 2188
2191.30 2236
2191.74 2191
2192.18 2079
2192.62 2196
2193.07 2245
2193.51 2187
2193.95 2251
2194.39 2274
2194.83 2341
2195.27 2229
2195.71 2247
2196.16 2337
2196.60 2352
2197.04 2409
2197.48 2439
2197.92 2337
2198.37 2410
2198.81 2404
2199.25 2432
2199.69 2308
2200.13 2405
2200.58 2101
2201.02 2266
2201.46 2245
2201.90 2014
2202.34 2236
2202.79 2200
2203.23 2052
2203.67 1932
2204.11 2078
2204.56 2205
2205.00 2206
2205.44 1927
2205.88 1993
2206.33 2163
2206.77 2187
2207.21 2076
2207.65 2093
2208.10 2162
2208.54 2329
2208.98 2380
2209.43 2300
2209.87 2370
2210.31 2346
2210.76 2258
2211.20 2323
2211.64 2340
2212.09 2326
2212.53 2270
2212.97 2215
2213.42 2404
2213.86 2225
2214.30 2195
2214.75 2339
2215.19 2209
2215.63 2191
2216.08 2130
2216.52 2047
2216.96 2052
2217.41 2011
2217.85 2199
2218.30 2150
2218.74 2081
2219.18 2219
2219.63 2206
2220.07 2295
2220.52 2253
2220.96 2192
2221.40 2128
2221.85 2152
2222.29 2415
2222.74 2462
2223.18 2477
2223.63 2402
2224.07 2536
2224.51 2511
2224.96 2375
2225.40 2497
2225.85 2609
2226.29 2595
2226.74 2355
2227.18 2351
2227.63 2529
2228.07 2320
2228.52 2542
2228.96 2450
2229.41 2278
2229.85 2477
2230.30 2408
2230.74 2513
2231.19 2375
2231.63 2442
2232.08 2370
2232.52 2266
2232.97 2426
2233.41 2567
2233.86 2313
2234.30 2328
2234.75 2262
2235.20 2415
2235.64 2386
2236.09 2397
2236.53 2327
2236.98 2361
2237.42 2272
2237.87 2263
2238.32 2397
2238.76 2323
2239.21 2050
2239.65 2126
2240.10 2265
2240.55 2193
2240.99 2100
2241.44 2044
2241.88 2311
2242.33 2300
2242.78 2066
2243.22 2100
2243.67 1841
2244.12 1908
2244.56 2021
2245.01 1853
2245.46 1933
2245.90 2059
2246.35 1972
2246.80 1876
2247.24 2179
2247.69 2030
2248.14 1842
2248.58 2060
2249.03 2046
2249.48 2058
2249.92 2127
2250.37 2132
2250.82 2335
2251.27 2256
2251.71 2067
2252.16 2079
2252.61 2084
2253.05 2102
2253.50 2261
2253.95 2263
2254.40 2227
2254.84 2154
2255.29 1949
2255.74 2069
2256.19 2040
2256.64 2112
2257.08 2063
2257.53 2015
2257.98 2022
2258.43 1824
2258.87 2022
2259.32 2023
2259.77 2027
2260.22 2344
2260.67 2155
2261.11 2256
2261.56 2426
2262.01 2547
2262.46 2426
2262.91 2548
2263.36 2632
2263.80 2653
2264.25 2638
2264.70 2576
2265.15 2892
2265.60 2935
2266.05 2749
2266.50 2873
2266.94 2704
2267.39 2529
2267.84 2489
2268.29 2588
2268.74 2484
2269.19 2379
2269.64 2451
2270.09 2460
2270.54 2125
2270.99 2290
2271.43 2341
2271.88 2291
2272.33 2448
2272.78 2394
2273.23 2044
2273.68 2206
2274.13 2300
2274.58 2282
2275.03 2365
2275.48 2286
2275.93 2077
2276.38 2252
2276.83 2176
2277.28 2171
2277.73 2009
2278.18 1931
2278.63 2157
2279.08 2051
2279.53 2184
2279.98 2066
2280.43 1872
2280.88 2013
2281.33 2061
2281.78 1987
2282.23 2109
2282.68 2249
2283.13 2163
2283.58 2204
2284.03 2174
2284.48 2158
2284.93 2034
2285.38 2218
2285.83 2116
2286.28 1988
2286.73 1979
2287.18 2012
2287.63 1929
2288.08 1986
2288.54 2275
2288.99 2459
2289.44 2518
2289.89 2466
2290.34 2756
2290.79 2807
2291.24 2850
2291.69 3034
2292.14 3066
2292.60 3219
2293.05 3143
2293.50 3058
2293.95 3100
2294.40 3032
2294.85 2883
2295.30 2865
2295.76 2628
2296.21 2579
2296.66 2297
2297.11 2247
2297.56 2215
2298.01 1953
2298.47 1903
2298.92 2010
2299.37 2138
2299.82 1923
2300.27 1929
2300.73 1971
2301.18 1952
2301.63 2000
2302.08 2002
2302.53 2182
2302.99 2210
2303.44 2174
2303.89 2016
2304.34 1934
2304.80 2101
2305.25 2075
2305.70 2103
2306.15 2134
2306.61 1989
2307.06 2167
2307.51 2004
2307.96 2135
2308.42 2169
2308.87 2224
2309.32 2234
2309.78 2103
2310.23 2159
2310.68 2286
2311.14 2220
2311.59 2303
2312.04 2267
2312.49 2300
2312.95 2277
2313.40 2378
2313.85 2178
2314.31 2244
2314.76 2269
2315.22 2443
2315.67 2207
2316.12 2219
2316.58 2065
2317.03 2211
2317.48 2281
2317.94 2183
2318.39 2149
2318.84 2021
2319.30 2268
2319.75 2432
2320.21 2299
2320.66 2206
2321.11 2248
2321.57 2302
2322.02 2275
2322.48 2222
2322.93 2316
2323.39 2370
2323.84 2320
2324.29 2196
2324.75 2361
2325.20 2187
2325.66 2133
2326.11 2278
2326.57 2289
2327.02 2310
2327.48 2380
2327.93 2416
2328.39 2401
2328.84 2587
2329.30 2793
2329.75 2620
2330.21 2349
2330.66 2345
2331.12 2385
2331.57 2512
2332.03 2427
2332.48 2434
2332.94 2573
2333.39 2445
2333.85 2329
2334.30 2352
2334.76 2283
2335.21 2287
2335.67 2338
2336.12 2213
2336.58 2352
2337.03 2285
2337.49 2415
2337.95 2181
2338.40 2300
2338.86 2272
2339.31 2282
2339.77 2245
2340.23 2381
2340.68 2313
2341.14 2427
2341.59 2598
2342.05 2452
2342.51 2528
2342.96 2409
2343.42 2452
2343.87 2254
2344.33 2469
2344.79 2201
2345.24 2342
2345.70 2396
2346.16 2143
2346.61 2365
2347.07 2373
2347.53 2516
2347.98 2305
2348.44 2197
2348.90 2284
2349.35 2067
2349.81 2237
2350.27 2314
2350.72 2270
2351.18 2105
2351.64 2052
2352.10 2210
2352.55 2372
2353.01 2063
2353.47 2137
2353.92 2165
2354.38 2196
2354.84 2115
2355.30 2082
2355.75 2013
2356.21 2049
2356.67 2300
2357.13 2171
2357.58 2161
2358.04 2137
2358.50 2170
2358.96 2121
2359.41 2294
2359.87 2175
2360.33 2383
2360.79 2268
2361.25 2280
2361.70 2219
2362.16 1959
2362.62 2165
2363.08 2168
2363.54 2112
2363.99 2125
2364.45 2192
2364.91 2187
2365.37 2183
2365.83 2278
2366.29 2344
2366.75 2168
2367.20 2188
2367.66 2195
2368.12 2266
2368.58 2329
2369.04 2293
2369.50 2378
2369.96 2154
2370.42 2315
2370.87 2286
2371.33 2214
2371.79 2280
2372.25 2259
2372.71 2096
2373.17 2247
2373.63 2434
2374.09 2493
2374.55 2474
2375.01 2350
2375.47 2397
2375.92 2374
2376.38 2385
2376.84 2309
2377.30 2368
2377.76 2461
2378.22 2434
2378.68 2350
2379.14 2416
2379.60 2446
2380.06 2270
2380.52 2323
2380.98 2449
2381.44 2242
2381.90 2235
2382.36 2387
2382.82 2310
2383.28 2268
2383.74 2142
2384.20 2088
2384.66 1942
2385.12 1830
2385.58 1970
2386.04 1960
2386.50 2029
2386.96 2092
2387.42 1946
2387.88 2092
2388.35 2009
2388.81 2061
2389.27 2079
2389.73 2053
2390.19 2131
2390.65 2073
2391.11 2192
2391.57 1988
2392.03 2077
2392.49 2257
2392.95 2009
2393.42 2060
2393.88 2185
2394.34 2255
2394.80 2167
2395.26 2172
2395.72 2028
2396.18 1940
2396.64 2033
2397.11 2097
2397.57 2108
2398.03 2069
2398.49 2053
2398.95 2138
2399.41 1958
2399.88 2246
2400.34 1880
2400.80 1930
2401.26 1968
2401.72 1947
2402.18 2067
2402.65 1958
2403.11 1939
2403.57 1869
2404.03 2039
2404.49 1917
2404.96 2043
2405.42 2122
2405.88 2090
2406.34 2127
2406.81 1912
2407.27 1981
2407.73 1963
2408.19 2016
2408.66 2084
2409.12 2116
2409.58 2097
2410.04 1973
2410.51 1905
2410.97 2023
2411.43 2084
2411.90 2050
2412.36 2075
2412.82 1922
2413.28 1978
2413.75 2125
2414.21 2043
2414.67 2117
2415.14 2138
2415.60 2011
2416.06 2164
2416.53 2116
2416.99 2296
2417.45 2495
2417.92 2332
2418.38 2136
2418.84 2299
2419.31 2720
2419.77 2524
2420.23 2309
2420.70 2190
2421.16 2598
2421.63 2514
2422.09 2500
2422.55 2206
2423.02 2324
2423.48 2471
2423.95 2451
2424.41 2455
2424.87 2386
2425.34 2078
2425.80 2005
2426.27 2108
2426.73 2031
2427.20 2029
2427.66 1969
2428.12 2097
2428.59 2077
2429.05 1970
2429.52 2005
2429.98 1899
2430.45 1998
2430.91 2117
2431.38 2139
2431.84 2168
2432.31 2016
2432.77 2012
2433.24 1931
2433.70 2099
2434.17 2222
2434.63 2126
2435.10 2138
2435.56 1880
2436.03 1952
2436.49 2138
2436.96 2093
2437.42 1959
2437.89 1991
2438.35 1953
2438.82 2044
2439.28 1814
2439.75 1951
2440.21 1910
2440.68 1971
2441.15 2072
2441.61 2254
2442.08 2246
2442.54 2033
2443.01 2027
2443.48 2124
2443.94 1973
2444.41 1991
2444.87 1947
2445.34 2022
2445.81 1952
2446.27 2069
2446.74 2016
2447.20 2068
2447.67 2020
2448.14 1888
2448.60 1926
2449.07 2121
2449.54 2072
2450.00 1962
2450.47 1979
2450.94 2052
2451.40 1883
2451.87 1962
2452.34 1985
2452.80 1948
2453.27 2050
2453.74 1904
2454.20 1939
2454.67 1954
2455.14 2000
2455.60 2115
2456.07 1914
2456.54 1995
2457.01 1946
2457.47 1904
2457.94 2049
2458.41 1904
2458.87 1851
2459.34 2037
2459.81 1886
2460.28 1890
2460.74 1878
2461.21 2030
2461.68 2057
2462.15 1915
2462.62 1953
2463.08 1842
2463.55 1887
2464.02 1934
2464.49 1809
2464.95 1852
2465.42 2024
2465.89 1871
2466.36 1881
2466.83 1973
2467.29 1916
2467.76 2086
2468.23 1957
2468.70 1973
2469.17 2244
2469.64 2137
2470.10 2026
2470.57 1856
2471.04 1953
2471.51 2105
2471.98 1928
2472.45 1945
2472.92 1974
2473.39 1700
2473.85 1892
2474.32 1854
2474.79 1738
2475.26 1962
2475.73 1946
2476.20 1829
2476.67 1917
2477.14 1807
2477.61 1889
2478.08 1937
2478.54 1782
2479.01 1841
2479.48 1784
2479.95 1791
2480.42 1757
2480.89 1966
2481.36 1902
2481.83 1833
2482.30 1817
2482.77 1852
2483.24 1815
2483.71 1854
2484.18 2011
2484.65 1937
2485.12 1955
2485.59 2024
2486.06 1911
2486.53 1800
2487.00 2085
2487.47 2112
2487.94 2022
2488.41 1970
2488.88 2085
2489.35 1961
2489.82 1982
2490.29 2074
2490.76 1958
2491.23 1997
2491.70 2091
2492.17 2028
2492.64 1934
2493.11 2077
2493.58 2211
2494.05 1895
2494.52 1961
2495.00 2071
2495.47 1922
2495.94 1863
2496.41 1964
2496.88 2225
2497.35 2113
2497.82 1806
2498.29 1911
2498.76 1978
2499.23 1952
2499.71 1821
2500.18 1930
2500.65 1792
2501.12 1788
2501.59 1841
2502.06 1941
2502.53 2012
2503.01 1937
2503.48 1818
2503.95 1832
2504.42 1885
2504.89 2046
2505.36 1879
2505.84 2020
2506.31 2036
2506.78 1921
2507.25 2035
2507.72 2237
2508.20 1945
2508.67 1976
2509.14 1953
2509.61 2110
2510.08 2042
2510.56 1975
2511.03 2094
2511.50 2288
2511.97 2137
2512.45 2265
2512.92 2044
2513.39 2059
2513.86 2095
2514.34 2204
2514.81 2169
2515.28 2118
2515.75 2050
2516.23 2052
2516.70 2132
2517.17 1972
2517.65 2153
2518.12 2178
2518.59 2061
2519.07 1967
2519.54 2115
2520.01 1794
2520.48 1990
2520.96 1892
2521.43 1781
2521.90 1815
2522.38 1887
2522.85 1937
2523.32 1874
2523.80 1703
2524.27 1700
2524.75 1776
2525.22 1769
2525.69 1807
2526.17 1984
2526.64 1977
2527.11 1917
2527.59 1965
2528.06 2176
2528.54 1899
2529.01 1848
2529.48 1830
2529.96 1817
2530.43 1939
2530.91 2018
2531.38 2147
2531.85 2002
2532.33 1933
2532.80 2006
2533.28 2003
2533.75 2011
2534.23 2084
2534.70 1911
2535.18 2078
2535.65 1974
2536.12 1818
2536.60 1892
2537.07 1715
2537.55 1782
2538.02 1913
2538.50 1974
2538.97 1878
2539.45 1825
2539.92 1957
2540.40 2078
2540.87 1970
2541.35 2024
2541.82 2069
2542.30 1991
2542.77 1981
2543.25 2360
2543.73 2052
2544.20 2051
2544.68 2026
2545.15 2054
2545.63 2063
2546.10 1970
2546.58 2216
2547.05 1977
2547.53 2045
2548.01 2151
2548.48 2152
2548.96 2084
2549.43 2296
2549.91 2377
2550.39 2378
2550.86 2529
2551.34 2305
2551.81 2365
2552.29 2376
2552.77 2341
2553.24 2357
2553.72 2313
2554.20 2373
2554.67 2304
2555.15 2259
2555.62 2378
2556.10 2404
2556.58 2477
2557.05 2366
2557.53 2351
2558.01 2269
2558.48 2180
2558.96 2095
2559.44 2234
2559.91 2172
2560.39 1985
2560.87 1986
2561.35 2067
2561.82 2110
2562.30 1909
2562.78 1903
2563.25 1960
2563.73 1971
2564.21 1941
2564.69 1899
2565.16 1853
2565.64 1789
2566.12 1765
2566.60 1920
2567.07 1825
2567.55 1946
2568.03 1918
2568.51 1893
2568.98 1867
2569.46 1899
2569.94 1858
2570.42 1990
2570.90 1835
2571.37 1824
2571.85 2002
2572.33 1804
2572.81 1705
2573.29 1735
2573.76 1851
2574.24 1915
2574.72 1836
2575.20 1897
2575.68 1856
2576.16 1724
2576.63 1753
2577.11 1799
2577.59 1788
2578.07 1991
2578.55 2006
2579.03 2056
2579.51 1840
2579.98 1869
2580.46 1853
2580.94 1976
2581.42 1969
2581.90 1781
2582.38 1791
2582.86 1862
2583.34 1934
2583.82 1862
2584.30 1876
2584.77 1920
2585.25 1832
2585.73 1887
2586.21 1739
2586.69 1752
2587.17 1837
2587.65 2016
2588.13 1919
2588.61 1906
2589.09 2045
2589.57 2100
2590.05 2066
2590.53 2020
2591.01 1903
2591.49 1989
2591.97 2034
2592.45 1812
2592.93 1840
2593.41 2032
2593.89 1960
2594.37 1965
2594.85 2021
2595.33 2017
2595.81 1938
2596.29 1951
2596.77 2074
2597.25 1983
2597.73 1889
2598.21 1843
2598.69 1838
2599.17 1865
2599.65 1857
2600.13 1899
2600.61 2014
2601.09 1924
2601.57 1756
2602.06 1747
2602.54 1964
2603.02 2037
2603.50 1926
2603.98 1857
2604.46 1697
2604.94 1934
2605.42 2035
2605.90 1857
2606.38 1904
2606.87 2042
2607.35 1974
2607.83 1841
2608.31 1789
2608.79 1734
2609.27 1938
2609.75 1929
2610.24 1955
2610.72 1952
2611.20 1777
2611.68 1929
2612.16 1843
2612.64 2012
2613.13 2046
2613.61 1920
2614.09 1870
2614.57 1776
2615.05 1858
2615.54 2028
2616.02 2017
2616.50 1963
2616.98 1966
2617.46 1962
2617.95 1956
2618.43 2033
2618.91 1945
2619.39 1891
2619.88 1856
2620.36 2010
2620.84 1992
2621.32 2011
2621.81 2017
2622.29 1964
2622.77 2073
2623.26 2058
2623.74 2013
2624.22 1933
2624.70 1904
2625.19 1990
2625.67 1997
2626.15 2006
2626.64 1975
2627.12 1952
2627.60 1991
2628.09 1943
2628.57 1783
2629.05 1737
2629.54 1878
2630.02 1901
2630.50 1902
2630.99 1918
2631.47 1906
2631.95 1934
2632.44 1953
2632.92 2096
2633.40 1974
2633.89 2288
2634.37 2236
2634.85 2124
2635.34 2127
2635.82 2135
2636.31 2092
2636.79 2122
2637.27 2002
2637.76 1892
2638.24 1959
2638.73 2028
2639.21 1831
2639.70 1845
2640.18 1907
2640.66 1934
2641.15 1922
2641.63 1975
2642.12 1860
2642.60 1806
2643.09 1746
2643.57 1772
2644.06 1797
2644.54 1791
2645.03 1893
2645.51 1900
2646.00 1716
2646.48 1773
2646.97 1837
2647.45 1762
2647.94 1795
2648.42 1899
2648.91 1751
2649.39 1895
2649.88 1822
2650.36 1840
2650.85 1882
2651.33 1748
2651.82 1798
2652.30 1837
2652.79 1762
2653.27 1733
2653.76 1795
2654.24 2014
2654.73 2045
2655.22 2007
2655.70 1773
2656.19 1825
2656.67 1763
2657.16 1896
2657.65 1797
2658.13 1753
2658.62 1813
2659.10 1774
2659.59 1943
2660.08 1859
2660.56 2014
2661.05 1937
2661.53 1963
2662.02 2058
2662.51 1857
2662.99 1706
2663.48 1772
2663.97 2058
2664.45 1975
2664.94 2033
2665.43 2063
2665.91 1787
2666.40 1978
2666.89 1894
2667.37 1858
2667.86 1764
2668.35 1997
2668.83 2092
2669.32 2041
2669.81 1856
2670.29 1923
2670.78 1928
2671.27 1794
2671.76 1794
2672.24 1842
2672.73 1994
2673.22 2076
2673.71 2067
2674.19 2141
2674.68 2205
2675.17 2170
2675.66 2214
2676.14 2402
2676.63 2468
2677.12 2481
2677.61 2490
2678.09 2361
2678.58 2305
2679.07 2258
2679.56 2015
2680.05 2133
2680.53 2008
2681.02 1802
2681.51 1807
2682.00 1945
2682.49 1939
2682.97 1935
2683.46 1915
2683.95 1986
2684.44 2080
2684.93 2023
2685.42 1963
2685.91 2118
2686.39 1923
2686.88 1842
2687.37 1957
2687.86 1931
2688.35 2011
2688.84 1947
2689.33 1847
2689.81 1851
2690.30 1988
2690.79 1954
2691.28 1879
2691.77 1797
2692.26 1967
2692.75 1884
2693.24 2035
2693.73 1959
2694.22 2095
2694.71 2028
2695.20 1962
2695.68 2035
2696.17 1990
2696.66 2001
2697.15 1991
2697.64 2065
2698.13 1956
2698.62 1949
2699.11 1889
2699.60 1912
2700.09 1846
2700.58 1693
2701.07 1882
2701.56 1840
2702.05 1755
2702.54 1754
2703.03 1806
2703.52 2017
2704.01 1997
2704.50 1883
2704.99 1920
2705.48 2081
2705.97 1997
2706.46 2010
2706.95 1992
2707.44 1886
2707.93 1872
2708.42 1900
2708.92 2006
2709.41 1920
2709.90 1810
2710.39 1896
2710.88 1947
2711.37 1903
2711.86 1893
2712.35 1981
2712.84 1834
2713.33 1819
2713.82 1836
2714.31 1910
2714.81 2147
2715.30 2079
2715.79 1950
2716.28 1809
2716.77 1708
2717.26 1913
2717.75 1780
2718.24 1887
2718.74 1926
2719.23 1907
2719.72 1940
2720.21 1675
2720.70 1790
2721.19 1865
2721.69 1872
2722.18 1868
2722.67 1879
2723.16 1853
2723.65 1949
2724.15 2001
2724.64 2258
2725.13 2212
2725.62 1973
2726.11 2029
2726.61 1961
2727.10 2076
2727.59 2020
2728.08 1949
2728.58 1976
2729.07 1839
2729.56 1865
2730.05 1806
2730.55 1856
2731.04 1889
2731.53 1903
2732.02 1712
2732.52 1984
2733.01 1830
2733.50 1794
2733.99 1717
2734.49 1851
2734.98 1919
2735.47 1861
2735.97 1878
2736.46 2212
2736.95 1964
2737.45 1821
2737.94 1972
2738.43 1905
2738.93 2007
2739.42 2045
2739.91 2030
2740.41 2262
2740.90 2184
2741.39 2160
2741.89 2156
2742.38 2056
2742.87 2123
2743.37 2065
2743.86 2232
2744.36 2176
2744.85 1880
2745.34 2011
2745.84 2079
2746.33 2003
2746.82 1899
2747.32 1840
2747.81 1872
2748.31 1856
2748.80 1874
2749.30 1849
2749.79 1788
2750.28 1996
2750.78 1913
2751.27 1744
2751.77 1783
2752.26 1834
2752.76 1863
2753.25 1806
2753.75 1732
2754.24 1896
2754.74 1923
2755.23 1782
2755.72 1796
2756.22 1818
2756.71 2023
2757.21 1877
2757.70 2023
2758.20 2053
2758.69 1926
2759.19 1795
2759.69 1763
2760.18 1914
2760.68 1832
2761.17 1942
2761.67 1896
2762.16 1820
2762.66 1731
2763.15 1861
2763.65 1770
2764.14 1903
2764.64 1902
2765.14 1988
2765.63 2000
2766.13 2027
2766.62 1770
2767.12 1833
2767.61 1746
2768.11 1697
2768.61 1878
2769.10 1805
2769.60 1851
2770.09 1958
2770.59 1761
2771.09 1734
2771.58 1690
2772.08 1722
2772.58 1921
2773.07 1926
2773.57 2046
2774.06 2003
2774.56 1744
2775.06 1898
2775.55 2144
2776.05 2127
2776.55 2241
2777.04 2026
2777.54 2196
2778.04 2182
2778.54 2045
2779.03 2015
2779.53 1998
2780.03 2055
2780.52 2098
2781.02 2113
2781.52 1942
2782.01 2112
2782.51 1973
2783.01 1887
2783.51 1972
2784.00 1964
2784.50 1941
2785.00 1990
2785.50 2015
2785.99 1855
2786.49 1869
2786.99 1801
2787.49 1746
2787.98 1818
2788.48 1737
2788.98 1745
2789.48 1871
2789.98 1800
2790.47 1733
2790.97 1885
2791.47 1793
2791.97 1940
2792.47 1852
2792.96 1963
2793.46 1776
2793.96 1756
2794.46 1911
2794.96 1938
2795.46 1993
2795.95 2132
2796.45 2188
2796.95 2031
2797.45 2097
2797.95 2370
2798.45 2428
2798.95 2393
2799.44 2416
2799.94 2398
2800.44 2496
2800.94 2476
2801.44 2107
2801.94 2202
2802.44 2173
2802.94 2095
2803.44 2142
2803.93 1955
2804.43 1909
2804.93 1976
2805.43 1981
2805.93 1890
2806.43 1986
2806.93 2087
2807.43 2092
2807.93 2249
2808.43 2235
2808.93 2435
2809.43 2354
2809.93 2454
2810.43 2400
2810.93 2363
2811.43 2300
2811.93 2277
2812.43 2097
2812.93 2184
2813.43 2259
2813.93 2180
2814.43 2206
2814.93 1779
2815.43 1799
2815.93 1723
2816.43 1832
2816.93 1807
2817.43 1946
2817.93 1774
2818.43 1865
2818.93 1760
2819.43 1706
2819.93 1740
2820.43 1797
2820.93 1872
2821.43 1821
2821.93 1769
2822.43 1843
2822.94 1929
2823.44 1907
2823.94 1928
2824.44 1837
2824.94 1796
2825.44 1802
2825.94 1723
2826.44 1768
2826.94 1912
2827.44 2120
2827.95 1938
2828.45 1855
2828.95 1759
2829.45 1943
2829.95 1747
2830.45 1756
2830.95 1986
2831.46 1924
2831.96 1813
2832.46 1673
2832.96 1791
2833.46 1817
2833.97 1793
2834.47 1755
2834.97 1933
2835.47 1760
2835.97 1728
2836.47 1838
2836.98 1943
2837.48 1868
2837.98 1740
2838.48 1737
2838.99 1858
2839.49 1853
2839.99 1905
2840.49 1867
2841.00 1867
2841.50 1963
2842.00 1966
2842.50 2008
2843.01 1945
2843.51 1839
2844.01 1908
2844.51 1929
2845.02 1906
2845.52 1931
2846.02 1901
2846.52 1800
2847.03 1856
2847.53 1836
2848.03 2004
2848.54 1888
2849.04 1829
2849.54 1884
2850.05 1875
2850.55 2035
2851.05 1915
2851.56 1910
2852.06 1954
2852.56 1932
2853.07 1928
2853.57 1844
2854.07 1830
2854.58 1827
2855.08 1801
2855.59 1674
2856.09 1861
2856.59 1883
2857.10 1737
2857.60 1745
2858.10 1573
2858.61 1684
2859.11 1760
2859.62 1730
2860.12 1683
2860.63 1825
2861.13 1809
2861.63 1733
2862.14 1628
2862.64 1723
2863.15 1704
2863.65 1624
2864.16 1845
2864.66 1791
2865.16 1700
2865.67 1768
2866.17 1783
2866.68 1748
2867.18 1621
2867.69 1548
2868.19 1741
2868.70 1951
2869.20 1942
2869.71 1949
2870.21 1960
2870.72 2097
2871.22 2143
2871.73 2222
2872.23 2053
2872.74 2067
2873.24 2058
2873.75 1966
2874.25 1927
2874.76 1935
2875.27 1874
2875.77 1947
2876.28 2071
2876.78 2017
2877.29 2012
2877.79 2082
2878.30 1947
2878.81 1836
2879.31 2051
2879.82 2069
2880.32 1967
2880.83 1970
2881.33 1953
2881.84 1920
2882.35 1982
2882.85 1915
2883.36 1982
2883.87 2070
2884.37 2011
2884.88 1980
2885.38 1943
2885.89 2008
2886.40 1954
2886.90 1961
2887.41 1976
2887.92 1970
2888.42 2130
2888.93 2176
2889.44 2219
2889.94 2269
2890.45 2473
2890.96 2276
2891.46 2149
2891.97 2254
2892.48 2292
2892.98 2265
2893.49 2101
2894.00 2063
2894.51 2137
2895.01 2170
2895.52 2062
2896.03 2063
2896.54 2066
2897.04 2010
2897.55 2117
2898.06 2305
2898.57 2148
2899.07 2055
2899.58 2227
2900.09 2270
2900.60 2130
2901.10 2232
2901.61 2082
2902.12 1977
2902.63 2065
2903.13 2119
2903.64 2104
2904.15 2051
2904.66 1929
2905.17 2039
2905.68 2127
2906.18 2254
2906.69 2114
2907.20 1914
2907.71 1863
2908.22 1849
2908.72 1929
2909.23 2071
2909.74 2144
2910.25 2154
2910.76 1961
2911.27 1862
2911.78 1834
2912.28 1999
2912.79 1872
2913.30 1862
2913.81 1909
2914.32 1879
2914.83 1857
2915.34 1844
2915.85 1966
2916.36 1958
2916.87 1773
2917.37 1849
2917.88 1870
2918.39 1823
2918.90 1850
2919.41 1716
2919.92 1827
2920.43 1762
2920.94 1843
2921.45 2007
2921.96 2143
2922.47 1949
2922.98 1906
2923.49 1952
2924.00 1906
2924.51 2067
2925.02 2195
2925.53 2354
2926.04 2277
2926.55 2351
2927.06 2406
2927.57 2396
2928.08 2444
2928.59 2504
2929.10 2520
2929.61 2202
2930.12 2122
2930.63 2145
2931.14 1977
2931.65 1996
2932.16 2055
2932.67 2019
2933.18 1764
2933.69 1863
2934.20 1872
2934.71 1758
2935.22 1672
2935.73 1672
2936.24 1795
2936.76 1809
2937.27 1785
2937.78 1869
2938.29 1911
2938.80 1910
2939.31 1905
2939.82 1860
2940.33 1929
2940.84 2102
2941.36 1938
2941.87 1925
2942.38 1957
2942.89 1937
2943.40 1910
2943.91 1964
2944.42 1973
2944.94 2019
2945.45 1983
2945.96 2088
2946.47 1919
2946.98 1962
2947.49 1815
2948.01 1898
2948.52 1971
2949.03 2036
2949.54 1794
2950.05 1663
2950.57 1686
2951.08 1855
2951.59 1962
2952.10 2079
2952.61 1926
2953.13 1875
2953.64 1892
2954.15 1785
2954.66 1790
2955.18 1858
2955.69 1975
2956.20 1815
2956.71 1937
2957.23 2057
2957.74 1916
2958.25 1812
2958.76 1945
2959.28 1878
2959.79 1839
2960.30 1820
2960.82 1996
2961.33 2088
2961.84 1831
2962.36 1788
2962.87 1898
2963.38 1812
2963.89 1902
2964.41 1993
2964.92 2144
2965.43 2014
2965.95 2092
2966.46 2016
2966.97 1912
2967.49 1946
2968.00 1878
2968.52 1773
2969.03 1853
2969.54 1826
2970.06 1820
2970.57 1725
2971.08 1796
2971.60 1961
2972.11 1981
2972.63 1855
2973.14 1833
2973.65 1837
2974.17 1665
2974.68 1604
2975.20 1774
2975.71 1763
2976.23 2063
2976.74 1946
2977.25 1944
2977.77 1867
2978.28 1963
2978.80 1908
2979.31 1985
2979.83 2057
2980.34 1940
2980.86 1841
2981.37 1896
2981.89 1843
2982.40 1948
2982.91 1965
2983.43 1915
2983.94 1920
2984.46 2052
2984.97 2098
2985.49 2077
2986.00 2033
2986.52 2096
2987.04 1989
2987.55 2114
2988.07 2251
2988.58 2189
2989.10 2062
2989.61 2076
2990.13 2156
2990.64 1963
2991.16 2158
2991.67 2159
2992.19 2183
2992.71 2115
2993.22 2207
2993.74 2397
2994.25 2442
2994.77 2198
2995.28 2237
2995.80 2279
2996.32 2344
2996.83 2344
2997.35 2418
2997.87 2451
2998.38 2371
2998.90 2575
2999.41 2541
2999.93 2565
3000.45 2680
3000.96 2441
3001.48 2415
3002.00 2627
3002.51 2748
3003.03 2877
3003.55 3085
3004.06 3301
3004.58 3610
3005.10 3911
3005.61 4122
3006.13 4603
3006.65 4699
3007.16 4755
3007.68 4817
3008.20 4242
3008.71 4123
3009.23 3936
3009.75 3329
3010.27 3081
3010.78 2913
3011.30 2671
3011.82 2599
3012.34 2290
3012.85 2129
3013.37 2141
3013.89 2244
3014.41 2202
3014.92 2149
3015.44 2122
3015.96 1951
3016.48 2141
3016.99 2196
3017.51 2245
3018.03 2275
3018.55 2287
3019.07 2230
3019.58 2221
3020.10 2300
3020.62 2231
3021.14 2302
3021.66 2470
3022.17 2343
3022.69 2446
3023.21 2547
3023.73 2430
3024.25 2460
3024.77 2436
3025.28 2344
3025.80 2352
3026.32 2215
3026.84 2363
3027.36 2191
3027.88 2158
3028.40 2288
3028.92 2194
3029.43 2205
3029.95 2236
3030.47 2105
3030.99 1904
3031.51 2014
3032.03 2065
3032.55 2122
3033.07 2113
3033.59 1987
3034.11 2039
3034.63 1997
3035.15 2035
3035.66 2173
3036.18 1994
3036.70 2024
3037.22 1910
3037.74 1903
3038.26 1989
3038.78 2220
3039.30 2100
3039.82 1976
3040.34 1956
3040.86 1963
3041.38 2030
3041.90 1976
3042.42 1996
3042.94 2033
3043.46 2056
3043.98 2110
3044.50 1899
3045.02 2107
3045.54 1996
3046.06 2010
3046.58 1886
3047.10 1997
3047.62 2052
3048.14 2080
3048.66 1907
3049.18 1957
3049.71 2013
3050.23 2036
3050.75 1967
3051.27 1792
3051.79 1737
3052.31 1914
3052.83 1957
3053.35 1887
3053.87 1959
3054.39 1907
3054.91 1992
3055.43 1878
3055.96 1863
3056.48 1692
3057.00 1767
3057.52 1682
3058.04 1850
3058.56 1978
3059.08 1930
3059.61 1797
3060.13 1816
3060.65 1930
3061.17 1761
3061.69 1887
3062.21 2022
3062.73 2089
3063.26 2098
3063.78 1973
3064.30 2088
3064.82 2137
3065.34 2111
3065.87 2111
3066.39 2171
3066.91 2010
3067.43 2161
3067.95 2100
3068.48 2220
3069.00 2200
3069.52 2100
3070.04 2096
3070.57 2003
3071.09 2112
3071.61 2009
3072.13 2059
3072.66 2073
3073.18 1878
3073.70 1991
3074.22 2109
3074.75 1970
3075.27 1855
3075.79 1924
3076.32 2055
3076.84 2181
3077.36 1923
3077.88 2161
3078.41 2177
3078.93 2213
3079.45 2287
3079.98 2168
3080.50 2352
3081.02 2568
3081.55 2359
3082.07 2371
3082.59 2445
3083.12 2552
3083.64 2523
3084.16 2684
3084.69 2428
3085.21 2370
3085.73 2400
3086.26 2400
3086.78 2711
3087.31 2634
3087.83 2632
3088.35 2370
3088.88 2386
3089.40 2254
3089.93 2350
3090.45 2590
3090.97 2404
3091.50 2295
3092.02 2137
3092.55 2355
3093.07 2303
3093.60 2292
3094.12 2270
3094.64 2402
3095.17 2328
3095.69 2384
3096.22 2436
3096.74 2169
3097.27 2209
3097.79 2616
3098.32 2796
3098.84 2684
3099.37 2539
3099.89 2835
3100.42 2799
3100.94 2972
3101.47 3621
3101.99 3780
3102.52 4400
3103.04 5179
3103.57 5752
3104.09 6471
3104.62 7122
3105.14 8205
3105.67 8599
3106.19 8278
3106.72 7999
3107.24 6886
3107.77 6392
3108.29 5333
3108.82 4538
3109.35 3970
3109.87 3700
3110.40 3631
3110.92 3410
3111.45 3065
3111.98 3096
3112.50 3330
3113.03 3111
3113.55 3229
3114.08 3304
3114.61 3310
3115.13 2879
3115.66 2620
3116.18 2885
3116.71 2774
3117.24 2796
3117.76 2523
3118.29 2365
3118.82 2409
3119.34 2595
3119.87 2375
3120.40 2323
3120.92 2332
3121.45 2554
3121.98 2802
3122.50 2747
3123.03 2796
3123.56 2591
3124.08 2951
3124.61 2975
3125.14 2824
3125.66 2818
3126.19 2675
3126.72 2536
3127.25 2145
3127.77 2256
3128.30 2325
3128.83 2359
3129.36 2149
3129.88 2257
3130.41 2257
3130.94 2284
3131.46 2238
3131.99 2161
3132.52 2086
3133.05 2077
3133.58 2106
3134.10 2027
3134.63 2173
3135.16 2191
3135.69 2100
3136.21 2217
3136.74 1954
3137.27 1921
3137.80 1960
3138.33 1978
3138.86 2008
3139.38 1970
3139.91 2064
3140.44 2182
3140.97 2140
3141.50 2297
3142.03 2198
3142.55 2009
3143.08 1969
3143.61 1924
3144.14 2019
3144.67 2086
3145.20 2073
3145.73 2120
3146.25 2067
3146.78 2078
3147.31 1960
3147.84 2092
3148.37 2102
3148.90 2168
3149.43 2156
3149.96 2234
3150.49 2116
3151.02 2258
3151.54 2269
3152.07 2136
3152.60 2231
3153.13 2297
3153.66 2260
3154.19 2263
3154.72 2183
3155.25 2276
3155.78 2117
3156.31 2182
3156.84 2155
3157.37 2278
3157.90 2128
3158.43 2135
3158.96 2497
3159.49 2137
3160.02 2283
3160.55 2068
3161.08 2195
3161.61 2445
3162.14 2310
3162.67 2264
3163.20 2157
3163.73 2026
3164.26 1973
3164.79 2076
3165.32 2105
3165.85 2063
3166.38 2017
3166.91 1972
3167.44 1910
3167.97 1958
3168.50 1869
3169.03 2039
3169.57 2059
3170.10 1817
3170.63 1913
3171.16 1901
3171.69 2117
3172.22 1959
3172.75 2019
3173.28 1820
3173.81 1947
3174.34 2036
3174.88 2150
3175.41 2083
3175.94 2145
3176.47 1986
3177.00 2254
3177.53 2237
3178.06 2204
3178.60 2310
3179.13 2272
3179.66 1984
3180.19 2210
3180.72 2044
3181.25 1872
3181.79 1784
3182.32 1893
3182.85 1931
3183.38 1807
3183.91 1884
3184.44 2068
3184.98 1985
3185.51 1942
3186.04 1965
3186.57 1887
3187.11 1899
3187.64 1982
3188.17 1999
3188.70 1925
3189.24 1977
3189.77 2002
3190.30 1767
3190.83 1750
3191.37 1967
3191.90 1999
3192.43 1962
3192.96 1881
3193.50 2015
3194.03 1875
3194.56 1862
3195.09 1957
3195.63 1913
3196.16 1980
3196.69 1942
3197.23 1950
3197.76 1859
3198.29 1909
3198.83 2044
3199.36 2202
3199.89 2088
3200.43 2129
3200.96 2075
3201.49 2022
3202.03 2047
3202.56 1934
3203.09 2107
3203.63 2272
3204.16 2036
3204.69 1996
3205.23 2079
3205.76 2222
3206.30 2255
3206.83 2258
3207.36 2176
3207.90 2236
3208.43 2247
3208.97 2193
3209.50 2243
3210.03 2060
3210.57 2065
3211.10 2205
3211.64 2410
3212.17 2645
3212.70 2578
3213.24 2454
3213.77 2586
3214.31 2611
3214.84 2576
3215.38 2636
3215.91 2636
3216.45 2524
3216.98 2283
3217.52 2252
3218.05 2134
3218.59 2130
3219.12 2129
3219.66 2050
3220.19 2008
3220.73 2117
3221.26 2220
3221.80 1965
3222.33 1985
3222.87 1938
3223.40 2002
3223.94 2170
3224.47 2255
3225.01 2228
3225.54 2055
3226.08 2259
3226.61 2460
3227.15 2354
3227.69 2131
3228.22 2389
3228.76 2118
3229.29 2174
3229.83 2147
3230.36 2136
3230.90 2230
3231.44 2053
3231.97 2146
3232.51 2161
3233.04 2227
3233.58 2282
3234.12 2256
3234.65 2454
3235.19 2370
3235.72 2314
3236.26 2341
3236.80 2361
3237.33 2235
3237.87 2350
3238.41 2351
3238.94 2494
3239.48 2382
3240.02 2554
3240.55 2446
3241.09 2522
3241.63 2652
3242.16 2351
3242.70 2494
3243.24 2454
3243.77 2619
3244.31 2706
3244.85 2399
3245.39 2576
3245.92 2641
3246.46 2569
3247.00 2543
3247.53 2566
3248.07 2520
3248.61 2505
3249.15 2565
3249.68 2317
3250.22 2548
3250.76 2449
3251.30 2388
3251.83 2540
3252.37 2452
3252.91 2686
3253.45 2795
3253.98 2650
3254.52 2617
3255.06 2730
3255.60 2617
3256.14 2535
3256.67 2763
3257.21 2742
3257.75 2702
3258.29 2693
3258.83 3020
3259.37 2947
3259.90 2971
3260.44 3215
3260.98 3144
3261.52 3815
3262.06 4014
3262.60 4197
3263.13 4449
3263.67 4946
3264.21 4954
3264.75 5250
3265.29 5935
3265.83 6081
3266.37 6425
3266.91 6673
3267.44 7254
3267.98 7445
3268.52 7674
3269.06 8230
3269.60 8188
3270.14 8300
3270.68 8059
3271.22 6940
3271.76 6348
3272.30 5547
3272.84 4770
3273.38 4143
3273.91 3866
3274.45 3725
3274.99 3354
3275.53 3269
3276.07 3264
3276.61 3247
3277.15 3098
3277.69 3161
3278.23 3133
3278.77 3157
3279.31 3290
3279.85 3264
3280.39 3441
3280.93 3203
3281.47 3157
3282.01 3350
3282.55 3146
3283.09 3041
3283.63 3258
3284.17 3226
3284.71 3334
3285.25 3380
3285.79 3330
3286.33 3412
3286.87 3450
3287.42 3574
3287.96 3727
3288.50 3375
3289.04 3511
3289.58 3623
3290.12 3659
3290.66 3602
3291.20 3485
3291.74 3346
3292.28 3507
3292.82 3847
3293.36 3754
3293.91 3787
3294.45 3997
3294.99 4506
3295.53 4414
3296.07 4837
3296.61 5180
3297.15 5411
3297.69 5571
3298.24 5528
3298.78 5295
3299.32 5209
3299.86 5012
3300.40 4819
3300.94 4502
3301.49 4159
3302.03 4143
3302.57 3837
3303.11 3490
3303.65 3313
3304.19 3457
3304.74 3382
3305.28 3368
3305.82 3514
3306.36 3531
3306.90 3280
3307.45 3270
3307.99 3081
3308.53 3212
3309.07 3444
3309.62 3441
3310.16 3161
3310.70 3221
3311.24 3278
3311.79 3183
3312.33 3173
3312.87 3172
3313.41 3082
3313.96 3157
3314.50 3120
3315.04 3405
3315.59 3478
3316.13 3540
3316.67 3670
3317.21 3836
3317.76 3709
3318.30 3995
3318.84 4199
3319.39 4256
3319.93 4393
3320.47 4681
3321.02 4686
3321.56 4661
3322.10 4857
3322.65 5097
3323.19 5190
3323.73 5009
3324.28 4946
3324.82 5187
3325.36 5168
3325.91 4765
3326.45 4719
3327.00 4704
3327.54 4550
3328.08 4610
3328.63 4398
3329.17 4316
3329.72 4549
3330.26 4641
3330.80 4493
3331.35 4471
3331.89 4940
3332.44 5902
3332.98 6865
3333.53 8763
3334.07 11189
3334.61 14171
3335.16 17637
3335.70 19771
3336.25 21765
3336.79 24611
3337.34 26350
3337.88 27973
3338.43 28641
3338.97 28569
3339.52 28049
3340.06 26853
3340.61 24993
3341.15 22473
3341.70 20205
3342.24 17792
3342.79 14597
3343.33 11735
3343.88 9466
3344.42 7623
3344.97 6635
3345.51 5635
3346.06 5390
3346.60 4805
3347.15 4539
3347.69 4238
3348.24 4396
3348.78 4359
3349.33 4284
3349.88 4367
3350.42 4406
3350.97 4313
3351.51 4508
3352.06 4323
3352.61 4506
3353.15 4595
3353.70 4673
3354.24 4722
3354.79 4503
3355.34 4655
3355.88 4780
3356.43 4482
3356.97 4161
3357.52 4087
3358.07 3836
3358.61 3781
3359.16 3825
3359.71 3671
3360.25 3477
3360.80 3547
3361.35 3664
3361.89 3416
3362.44 3521
3362.99 3538
3363.53 3450
3364.08 3603
3364.63 3701
3365.17 3685
3365.72 3643
3366.27 3862
3366.81 4106
3367.36 3803
3367.91 3643
3368.46 3930
3369.00 3973
3369.55 3904
3370.10 3697
3370.64 3846
3371.19 3863
3371.74 3935
3372.29 4082
3372.83 4455
3373.38 4888
3373.93 5050
3374.48 5855
3375.03 6088
3375.57 6267
3376.12 6559
3376.67 6510
3377.22 6544
3377.76 6272
3378.31 5930
3378.86 5638
3379.41 4965
3379.96 4676
3380.50 4392
3381.05 3839
3381.60 3835
3382.15 3685
3382.70 3366
3383.25 3476
3383.79 3294
3384.34 3376
3384.89 3705
3385.44 3643
3385.99 3425
3386.54 3290
3387.09 3374
3387.64 3293
3388.18 3362
3388.73 3311
3389.28 3117
3389.83 2898
3390.38 3062
3390.93 2897
3391.48 2703
3392.03 2731
3392.58 2630
3393.13 2767
3393.67 2693
3394.22 2666
3394.77 2652
3395.32 2623
3395.87 2612
3396.42 2560
3396.97 2648
3397.52 2671
3398.07 2502
3398.62 2350
3399.17 2420
3399.72 2686
3400.27 2764
3400.82 2515
3401.37 2463
3401.92 2542
3402.47 2726
3403.02 2634
3403.57 2464
3404.12 2336
3404.67 2275
3405.22 2431
3405.77 2365
3406.32 2290
3406.87 2230
3407.42 2286
3407.97 2260
3408.52 2336
3409.07 2421
3409.62 2572
3410.17 2659
3410.72 2621
3411.27 2614
3411.82 2736
3412.38 3023
3412.93 3170
3413.48 3266
3414.03 3443
3414.58 3520
3415.13 3431
3415.68 3541
3416.23 3546
3416.78 3487
3417.33 3130
3417.89 2797
3418.44 2610
3418.99 2846
3419.54 2619
3420.09 2611
3420.64 2686
3421.19 2396
3421.74 2227
3422.30 2486
3422.85 2445
3423.40 2490
3423.95 2568
3424.50 2478
3425.05 2414
3425.61 2571
3426.16 2535
3426.71 2671
3427.26 2531
3427.81 2403
3428.37 2415
3428.92 2534
3429.47 2372
3430.02 2171
3430.58 2247
3431.13 2110
3431.68 2260
3432.23 2279
3432.78 2210
3433.34 2159
3433.89 2090
3434.44 2021
3434.99 2095
3435.55 1945
3436.10 1929
3436.65 2185
3437.21 2059
3437.76 2219
3438.31 2256
3438.86 2197
3439.42 2259
3439.97 2329
3440.52 2227
3441.08 2126
3441.63 2285
3442.18 2475
3442.74 2494
3443.29 2243
3443.84 2207
3444.40 2123
3444.95 2080
3445.50 2274
3446.06 2169
3446.61 2240
3447.16 2055
3447.72 1920
3448.27 1977
3448.82 2098
3449.38 1998
3449.93 1955
3450.48 2183
3451.04 2097
3451.59 2025
3452.15 2016
3452.70 1928
3453.25 1883
3453.81 2032
3454.36 1924
3454.92 2056
3455.47 2077
3456.03 2085
3456.58 1868
3457.13 2015
3457.69 1757
3458.24 1867
3458.80 1912
3459.35 2083
3459.91 1931
3460.46 2019
3461.02 2108
3461.57 1953
3462.13 2092
3462.68 2025
3463.24 2019
3463.79 1966
3464.34 2144
3464.90 2147
3465.46 2067
3466.01 2214
3466.57 2105
3467.12 2078
3467.68 2093
3468.23 2013
3468.79 2178
3469.34 2183
3469.90 2082
3470.45 2118
3471.01 2072
3471.56 2163
3472.12 2236
3472.67 2193
3473.23 2229
3473.79 2347
3474.34 2268
3474.90 2220
3475.45 2391
3476.01 2502
3476.56 2405
3477.12 2544
3477.68 2390
3478.23 2178
3478.79 2281
3479.35 2304
3479.90 2293
3480.46 2580
3481.01 2836
3481.57 2627
3482.13 2494
3482.68 2714
3483.24 2457
3483.80 2681
3484.35 2663
3484.91 2658
3485.47 2689
3486.02 2585
3486.58 2714
3487.14 2759
3487.69 2947
3488.25 2884
3488.81 2785
3489.36 2737
3489.92 3196
3490.48 3249
3491.03 3516
3491.59 3830
3492.15 4351
3492.71 4878
3493.26 5702
3493.82 6181
3494.38 5952
3494.94 5831
3495.49 6002
3496.05 6032
3496.61 5472
3497.17 5099
3497.72 5220
3498.28 5240
3498.84 5150
3499.40 5502
3499.95 6012
3500.51 6591
3501.07 6848
3501.63 6473
3502.19 6968
3502.74 6539
3503.30 6253
3503.86 5917
3504.42 5360
3504.98 4850
3505.53 4393
3506.09 4511
3506.65 4173
3507.21 4198
3507.77 4094
3508.33 3937
3508.88 3973
3509.44 3727
3510.00 3632
3510.56 3631
3511.12 3521
3511.68 3363
3512.24 3266
3512.80 3174
3513.35 2819
3513.91 2863
3514.47 2783
3515.03 2743
3515.59 2657
3516.15 2755
3516.71 2620
3517.27 2662
3517.83 2524
3518.39 2587
3518.95 2659
3519.50 2583
3520.06 2396
3520.62 2446
3521.18 2624
3521.74 2540
3522.30 2757
3522.86 2811
3523.42 2574
3523.98 2600
3524.54 2544
3525.10 2492
3525.66 2449
3526.22 2426
3526.78 2422
3527.34 2282
3527.90 2467
3528.46 2217
3529.02 2146
3529.58 2158
3530.14 2125
3530.70 2091
3531.26 1999
3531.82 2013
3532.38 2182
3532.94 2094
3533.50 1949
3534.06 2124
3534.62 2035
3535.18 1936
3535.75 2017
3536.31 2064
3536.87 2229
3537.43 2190
3537.99 2057
3538.55 2172
3539.11 2294
3539.67 2218
3540.23 2231
3540.79 2255
3541.35 2230
3541.92 2278
3542.48 2019
3543.04 2152
3543.60 2392
3544.16 2260
3544.72 2196
3545.28 2313
3545.84 2172
3546.41 2450
3546.97 2247
3547.53 2286
3548.09 2359
3548.65 2312
3549.21 2240
3549.78 2203
3550.34 1936
3550.90 1926
3551.46 2179
3552.02 2180
3552.59 2060
3553.15 1838
3553.71 1991
3554.27 1811
3554.83 1880
3555.40 1729
3555.96 1739
3556.52 1893
3557.08 1916
3557.65 1781
3558.21 1705
3558.77 1862
3559.33 1861
3559.90 1990
3560.46 1871
3561.02 1657
3561.58 1704
3562.15 1981
3562.71 1850
3563.27 1719
3563.83 1890
3564.40 1908
3564.96 1904
3565.52 1821
3566.09 1957
3566.65 1722
3567.21 1875
3567.78 1767
3568.34 1672
3568.90 1813
3569.47 1710
3570.03 1691
3570.59 1680
3571.16 1705
3571.72 1792
3572.28 1845
3572.85 1843
3573.41 1684
3573.97 1713
3574.54 1870
3575.10 1787
3575.66 1860
3576.23 2028
3576.79 1866
3577.36 1948
3577.92 1965
3578.48 1870
3579.05 1903
3579.61 1939
3580.18 1844
3580.74 1814
3581.31 1783
3581.87 1797
3582.43 1826
3583.00 1829
3583.56 1962
3584.13 1797
3584.69 1803
3585.26 1762
3585.82 1743
3586.39 1792
3586.95 1933
3587.52 2009
3588.08 1893
3588.64 1938
3589.21 1815
3589.77 1633
3590.34 1661
3590.90 1624
3591.47 1770
3592.03 1743
3592.60 1880
3593.17 1882
3593.73 1791
3594.30 1747
3594.86 1699
3595.43 1720
3595.99 1836
3596.56 1894
3597.12 1688
3597.69 1686
3598.25 1737
3598.82 1795
3599.39 1816
3599.95 1829
3600.52 1671
3601.08 1770
3601.65 1723
3602.21 1667
3602.78 1730
3603.35 1860
3603.91 1885
3604.48 1835
3605.04 1715
3605.61 1860
3606.18 1790
3606.74 1753
3607.31 1762
3607.88 1689
3608.44 1570
3609.01 1691
3609.57 1709
3610.14 1631
3610.71 1681
3611.27 1800
3611.84 1646
3612.41 1478
3612.97 1579
3613.54 1573
3614.11 1620
3614.68 1698
3615.24 1873
3615.81 1775
3616.38 1933
3616.94 2165
3617.51 2287
3618.08 2609
3618.64 2761
3619.21 2884
3619.78 3063
3620.35 3323
3620.91 3355
3621.48 3297
3622.05 3210
3622.62 3165
3623.18 2888
3623.75 2498
3624.32 2289
3624.89 2114
3625.45 1997
3626.02 1774
3626.59 1755
3627.16 1660
3627.73 1606
3628.29 1685
3628.86 1710
3629.43 1715
3630.00 1691
3630.57 1653
3631.13 1608
3631.70 1766
3632.27 1736
3632.84 1732
3633.41 1703
3633.98 1786
3634.54 1831
3635.11 1672
3635.68 1715
3636.25 1634
3636.82 1546
3637.39 1642
3637.96 1699
3638.52 1729
3639.09 1772
3639.66 1670
3640.23 1774
3640.80 1854
3641.37 1941
3641.94 2160
3642.51 2020
3643.08 1885
3643.65 2143
3644.21 2031
3644.78 2183
3645.35 2386
3645.92 2207
3646.49 2120
3647.06 2170
3647.63 2054
3648.20 2114
3648.77 2082
3649.34 2034
3649.91 1999
3650.48 2012
3651.05 1934
3651.62 1816
3652.19 2019
3652.76 2096
3653.33 1998
3653.90 2119
3654.47 2162
3655.04 2095
3655.61 2230
3656.18 2062
3656.75 2124
3657.32 2283
3657.89 2258
3658.46 2353
3659.03 2488
3659.60 2256
3660.17 2182
3660.74 2258
3661.31 2413
3661.88 2298
3662.45 2079
3663.02 2296
3663.59 2380
3664.16 2259
3664.74 2091
3665.31 2138
3665.88 2162
3666.45 2176
3667.02 2230
3667.59 2344
3668.16 2294
3668.73 2243
3669.30 2330
3669.87 2305
3670.45 2005
3671.02 2080
3671.59 2058
3672.16 1921
3672.73 1782
3673.30 1933
3673.87 1885
3674.45 1927
3675.02 2033
3675.59 2134
3676.16 1910
3676.73 2073
3677.30 2069
3677.88 1986
3678.45 1867
3679.02 1642
3679.59 1880
3680.16 2064
3680.74 1794
3681.31 1554
3681.88 1874
3682.45 1817
3683.02 1734
3683.60 1655
3684.17 1657
3684.74 1799
3685.31 1677
3685.89 1750
3686.46 1825
3687.03 1775
3687.60 2012
3688.18 1813
3688.75 1922
3689.32 1961
3689.89 2063
3690.47 2143
3691.04 2206
3691.61 2302
3692.19 2334
3692.76 2152
3693.33 2056
3693.91 2104
3694.48 2153
3695.05 2022
3695.62 2075
3696.20 2023
3696.77 1918
3697.34 2005
3697.92 1948
3698.49 1707
3699.06 1804
3699.64 1791
3700.21 1838
3700.79 1889
3701.36 1827
3701.93 1805
3702.51 1779
3703.08 1739
3703.65 1878
3704.23 1974
3704.80 1918
3705.38 1888
3705.95 1902
3706.52 1789
3707.10 1653
3707.67 1790
3708.25 1930
3708.82 1882
3709.39 1928
3709.97 1827
3710.54 2044
3711.12 1957
3711.69 1821
3712.27 1856
3712.84 1857
3713.42 1997
3713.99 1894
3714.57 1884
3715.14 1866
3715.71 1996
3716.29 1785
3716.86 1641
3717.44 1758
3718.01 1792
3718.59 1779
3719.16 1789
3719.74 1697
3720.31 1722
3720.89 1612
3721.47 1724
3722.04 1735
3722.62 1697
3723.19 1632
3723.77 1662
3724.34 1713
3724.92 1744
3725.49 1599
3726.07 1640
3726.64 1742
3727.22 1588
3727.80 1652
3728.37 1676
3728.95 1611
3729.52 1677
3730.10 1682
3730.67 1777
3731.25 1758
3731.83 1835
3732.40 2000
3732.98 2047
3733.55 1947
3734.13 2064
3734.71 2058
3735.28 2164
3735.86 2178
3736.44 2076
3737.01 1814
3737.59 1906
3738.17 1876
3738.74 1750
3739.32 1775
3739.90 1745
3740.47 1965
3741.05 1742
3741.63 1553
3742.20 1606
3742.78 1626
3743.36 1491
3743.93 1485
3744.51 1630
3745.09 1541
3745.66 1458
3746.24 1417
3746.82 1508
3747.40 1593
3747.97 1759
3748.55 1822
3749.13 1788
3749.70 1474
3750.28 1515
3750.86 1560
3751.44 1697
3752.02 1692
3752.59 1665
3753.17 1609
3753.75 1553
3754.33 1637
3754.90 1534
3755.48 1624
3756.06 1657
3756.64 1621
3757.22 1587
3757.79 1678
3758.37 1659
3758.95 1674
3759.53 1602
3760.11 1619
3760.68 1597
3761.26 1716
3761.84 1628
3762.42 1669
3763.00 1785
3763.58 1762
3764.15 1638
3764.73 1673
3765.31 1669
3765.89 1475
3766.47 1620
3767.05 1661
3767.63 1630
3768.21 1725
3768.78 1760
3769.36 1816
3769.94 1702
3770.52 1695
3771.10 1725
3771.68 1658
3772.26 1867
3772.84 1879
3773.42 1662
3774.00 1587
3774.58 1742
3775.15 1686
3775.73 1711
3776.31 1511
3776.89 1529
3777.47 1652
3778.05 1628
3778.63 1564
3779.21 1593
3779.79 1579
3780.37 1624
3780.95 1712
3781.53 1439
3782.11 1499
3782.69 1545
3783.27 1500
3783.85 1649
3784.43 1602
3785.01 1550
3785.59 1514
3786.17 1482
3786.75 1664
3787.33 1575
3787.91 1546
3788.49 1411
3789.07 1405
3789.65 1475
3790.23 1434
3790.81 1588
3791.39 1647
3791.98 1661
3792.56 1632
3793.14 1632
3793.72 1737
3794.30 1650
3794.88 1455
3795.46 1524
3796.04 1473
3796.62 1523
3797.20 1620
3797.78 1588
3798.37 1628
3798.95 1587
3799.53 1612
3800.11 1642
3800.69 1652
3801.27 1561
3801.85 1689
3802.43 1702
3803.02 1590
3803.60 1608
3804.18 1688
3804.76 1704
3805.34 1642
3805.92 1730
3806.51 1719
3807.09 1645
3807.67 1588
3808.25 1853
3808.83 1805
3809.42 1673
3810.00 1811
3810.58 1960
3811.16 1946
3811.74 1724
3812.33 1622
3812.91 1781
3813.49 1805
3814.07 1789
3814.66 1863
3815.24 1978
3815.82 1946
3816.40 1879
3816.99 1839
3817.57 1891
3818.15 1636
3818.73 1644
3819.32 1852
3819.90 1749
3820.48 1694
3821.06 1582
3821.65 1609
3822.23 1644
3822.81 1587
3823.40 1482
3823.98 1658
3824.56 1786
3825.15 1598
3825.73 1501
3826.31 1583
3826.90 1638
3827.48 1794
3828.06 1560
3828.65 1498
3829.23 1499
3829.81 1587
3830.40 1668
3830.98 1666
3831.56 1738
3832.15 1581
3832.73 1553
3833.32 1543
3833.90 1492
3834.48 1594
3835.07 1697
3835.65 1549
3836.23 1618
3836.82 1598
3837.40 1544
3837.99 1567
3838.57 1711
3839.16 1582
3839.74 1530
3840.32 1518
3840.91 1624
3841.49 1589
3842.08 1489
3842.66 1473
3843.25 1557
3843.83 1521
3844.42 1400
3845.00 1472
3845.59 1469
3846.17 1553
3846.76 1468
3847.34 1421
3847.92 1561
3848.51 1591
3849.09 1578
3849.68 1611
3850.27 1644
3850.85 1676
3851.44 1590
3852.02 1460
3852.61 1444
3853.19 1426
3853.78 1666
3854.36 1605
3854.95 1640
3855.53 1551
3856.12 1655
3856.70 1635
3857.29 1697
3857.88 1681
3858.46 1711
3859.05 1842
3859.63 1911
3860.22 2053
3860.80 2324
3861.39 2496
3861.98 2538
3862.56 2579
3863.15 2834
3863.73 2969
3864.32 2901
3864.91 2843
3865.49 2882
3866.08 2693
3866.67 2546
3867.25 2480
3867.84 2420
3868.43 2375
3869.01 2303
3869.60 2176
3870.19 2044
3870.77 2092
3871.36 1701
3871.95 1806
3872.53 1797
3873.12 1760
3873.71 1815
3874.29 1800
3874.88 1802
3875.47 1701
3876.05 1649
3876.64 1697
3877.23 1846
3877.82 1908
3878.40 1744
3878.99 1753
3879.58 1749
3880.16 1959
3880.75 1663
3881.34 1597
3881.93 1637
3882.51 1655
3883.10 1644
3883.69 1677
3884.28 1523
3884.87 1562
3885.45 1539
3886.04 1514
3886.63 1605
3887.22 1561
3887.80 1490
3888.39 1639
3888.98 1846
3889.57 1760
3890.16 1829
3890.74 1844
3891.33 1788
3891.92 2058
3892.51 1860
3893.10 1753
3893.69 1967
3894.27 1781
3894.86 1833
3895.45 1829
3896.04 1792
3896.63 1838
3897.22 1810
3897.81 1717
3898.40 1696
3898.98 1724
3899.57 1710
3900.16 1648
3900.75 1917
3901.34 1966
3901.93 1862
3902.52 1852
3903.11 1883
3903.70 1941
3904.29 1741
3904.87 1681
3905.46 1713
3906.05 1791
3906.64 1807
3907.23 1889
3907.82 1887
3908.41 1915
3909.00 1904
3909.59 1870
3910.18 1852
3910.77 1888
3911.36 1845
3911.95 1836
3912.54 1825
3913.13 1760
3913.72 1869
3914.31 1682
3914.90 1629
3915.49 1638
3916.08 1593
3916.67 1611
3917.26 1629
3917.85 1606
3918.44 1525
3919.03 1556
3919.62 1602
3920.21 1676
3920.80 1758
3921.39 1656
3921.98 1719
3922.57 1615
3923.16 1544
3923.75 1547
3924.34 1598
3924.94 1633
3925.53 1741
3926.12 1618
3926.71 1685
3927.30 1504
3927.89 1530
3928.48 1537
3929.07 1440
3929.66 1533
3930.25 1444
3930.85 1509
3931.44 1491
3932.03 1531
3932.62 1540
3933.21 1391
3933.80 1447
3934.39 1545
3934.99 1530
3935.58 1665
3936.17 1520
3936.76 1458
3937.35 1462
3937.94 1453
3938.54 1421
3939.13 1548
3939.72 1484
3940.31 1470
3940.90 1499
3941.49 1410
3942.09 1610
3942.68 1541
3943.27 1540
3943.86 1618
3944.46 1607
3945.05 1597
3945.64 1561
3946.23 1642
3946.82 1614
3947.42 1683
3948.01 1688
3948.60 1536
3949.20 1542
3949.79 1519
3950.38 1534
3950.97 1702
3951.57 1651
3952.16 1504
3952.75 1506
3953.34 1715
3953.94 1608
3954.53 1610
3955.12 1582
3955.72 1602
3956.31 1678
3956.90 1534
3957.50 1482
3958.09 1489
3958.68 1529
3959.28 1706
3959.87 1794
3960.46 1606
3961.06 1481
3961.65 1522
3962.24 1654
3962.84 1498
3963.43 1633
3964.02 1717
3964.62 1652
3965.21 1550
3965.81 1553
3966.40 1551
3966.99 1662
3967.59 1634
3968.18 1692
3968.78 1744
3969.37 1746
3969.96 1648
3970.56 1646
3971.15 1508
3971.75 1464
3972.34 1519
3972.94 1545
3973.53 1620
3974.12 1630
3974.72 1643
3975.31 1643
3975.91 1594
3976.50 1644
3977.10 1806
3977.69 1926
3978.29 1842
3978.88 1871
3979.48 1902
3980.07 1917
3980.67 1902
3981.26 1744
3981.86 1744
3982.45 1664
3983.05 1655
3983.64 1656
3984.24 1533
3984.83 1622
3985.43 1596
3986.02 1728
3986.62 1689
3987.21 1665
3987.81 1578
3988.40 1557
3989.00 1685
3989.60 1692
3990.19 1686
3990.79 1682
3991.38 1751
3991.98 1780
3992.57 1647
3993.17 1657
3993.77 1601
3994.36 1546
3994.96 1635
3995.55 1550
3996.15 1528
3996.75 1498
3997.34 1569
3997.94 1806
3998.54 1809
3999.13 1753
3999.73 1742
4000.32 1614
4000.92 1811
4001.52 1705
4002.11 1685
4002.71 1789
4003.31 1777
4003.90 1753
4004.50 1679
4005.10 1811
4005.69 1825
4006.29 1771
4006.89 1676
4007.49 1640
4008.08 1679
4008.68 1680
4009.28 1709
4009.87 1778
4010.47 1692
4011.07 1658
4011.67 1645
4012.26 1640
4012.86 1722
4013.46 1674
4014.05 1844
4014.65 1733
4015.25 1639
4015.85 1709
4016.44 1658
4017.04 1624
4017.64 1855
4018.24 1984
4018.84 1944
4019.43 1850
4020.03 1907
4020.63 1784
4021.23 1866
4021.83 1804
4022.42 1661
4023.02 1737
4023.62 1711
4024.22 1642
4024.82 1624
4025.41 1682
4026.01 1831
4026.61 1724
4027.21 1971
4027.81 1927
4028.41 1780
4029.01 1851
4029.60 2012
4030.20 2333
4030.80 2243
4031.40 2219
4032.00 2164
4032.60 2149
4033.20 2159
4033.80 2248
4034.39 2043
4034.99 2087
4035.59 2069
4036.19 1959
4036.79 2008
4037.39 1902
4037.99 1918
4038.59 2014
4039.19 1770
4039.79 1732
4040.39 1665
4040.99 1586
4041.59 1608
4042.18 1574
4042.78 1509
4043.38 1663
4043.98 1583
4044.58 1644
4045.18 1604
4045.78 1461
4046.38 1495
4046.98 1583
4047.58 1654
4048.18 1526
4048.78 1600
4049.38 1478
4049.98 1483
4050.58 1649
4051.18 1655
4051.78 1605
4052.38 1462
4052.98 1613
4053.58 1788
4054.19 1642
4054.79 1702
4055.39 1558
4055.99 1518
4056.59 1637
4057.19 1703
4057.79 1646
4058.39 1531
4058.99 1491
4059.59 1649
4060.19 1437
4060.79 1497
4061.39 1524
4061.99 1576
4062.60 1414
4063.20 1512
4063.80 1500
4064.40 1465
4065.00 1479
4065.60 1615
4066.20 1510
4066.80 1425
4067.41 1528
4068.01 1509
4068.61 1477
4069.21 1500
4069.81 1451
4070.41 1455
4071.02 1553
4071.62 1523
4072.22 1535
4072.82 1439
4073.42 1607
4074.02 1453
4074.63 1478
4075.23 1467
4075.83 1455
4076.43 1353
4077.03 1575
4077.64 1558
4078.24 1513
4078.84 1514
4079.44 1386
4080.05 1528
4080.65 1454
4081.25 1353
4081.85 1512
4082.46 1460
4083.06 1306
4083.66 1321
4084.26 1416
4084.87 1432
4085.47 1416
4086.07 1404
4086.67 1332
4087.28 1291
4087.88 1318
4088.48 1427
4089.09 1250
4089.69 1286
4090.29 1381
4090.90 1328
4091.50 1500
4092.10 1463
4092.71 1367
4093.31 1369
4093.91 1355
4094.52 1423
4095.12 1439
4095.72 1369
4096.33 1422
4096.93 1406
4097.53 1401
4098.14 1343
4098.74 1368
4099.34 1378
4099.95 1312
4100.55 1366
4101.16 1302
4101.76 1253
4102.36 1395
4102.97 1413
4103.57 1419
4104.18 1464
4104.78 1495
4105.38 1452
4105.99 1450
4106.59 1328
4107.20 1345
4107.80 1455
4108.41 1301
4109.01 1419
4109.62 1385
4110.22 1228
4110.82 1267
4111.43 1342
4112.03 1335
4112.64 1392
4113.24 1449
4113.85 1313
4114.45 1331
4115.06 1167
4115.66 1307
4116.27 1401
4116.87 1421
4117.48 1390
4118.08 1359
4118.69 1409
4119.29 1437
4119.90 1376
4120.50 1262
4121.11 1396
4121.72 1443
4122.32 1422
4122.93 1372
4123.53 1466
4124.14 1396
4124.74 1415
4125.35 1319
4125.95 1319
4126.56 1387
4127.17 1354
4127.77 1402
4128.38 1314
4128.98 1285
4129.59 1242
4130.20 1463
4130.80 1456
4131.41 1362
4132.01 1291
4132.62 1553
4133.23 1584
4133.83 1360
4134.44 1422
4135.05 1399
4135.65 1349
4136.26 1296
4136.87 1487
4137.47 1469
4138.08 1628
4138.69 1582
4139.29 1596
4139.90 1545
4140.51 1546
4141.11 1436
4141.72 1559
4142.33 1702
4142.93 1573
4143.54 1633
4144.15 1649
4144.75 1593
4145.36 1635
4145.97 1702
4146.58 1520
4147.18 1700
4147.79 1534
4148.40 1424
4149.01 1480
4149.61 1514
4150.22 1510
4150.83 1515
4151.44 1660
4152.04 1515
4152.65 1637
4153.26 1577
4153.87 1258
4154.47 1304
4155.08 1289
4155.69 1404
4156.30 1446
4156.91 1359
4157.51 1268
4158.12 1299
4158.73 1442
4159.34 1453
4159.95 1328
4160.56 1469
4161.16 1405
4161.77 1367
4162.38 1533
4162.99 1575
4163.60 1526
4164.21 1458
4164.81 1539
4165.42 1544
4166.03 1520
4166.64 1538
4167.25 1616
4167.86 1506
4168.47 1555
4169.08 1489
4169.69 1474
4170.29 1482
4170.90 1397
4171.51 1399
4172.12 1374
4172.73 1325
4173.34 1257
4173.95 1462
4174.56 1403
4175.17 1500
4175.78 1558
4176.39 1459
4177.00 1440
4177.61 1416
4178.22 1522
4178.82 1462
4179.43 1541
4180.04 1518
4180.65 1462
4181.26 1539
4181.87 1411
4182.48 1460
4183.09 1420
4183.70 1344
4184.31 1393
4184.92 1357
4185.53 1302
4186.14 1343
4186.75 1364
4187.36 1500
4187.97 1498
4188.58 1503
4189.19 1411
4189.81 1336
4190.42 1370
4191.03 1322
4191.64 1368
4192.25 1404
4192.86 1424
4193.47 1427
4194.08 1610
4194.69 1566
4195.30 1639
4195.91 1562
4196.52 1635
4197.13 1615
4197.74 1426
4198.36 1443
4198.97 1564
4199.58 1499
4200.19 1516
4200.80 1557
4201.41 1442
4202.02 1440
4202.63 1430
4203.25 1423
4203.86 1423
4204.47 1390
4205.08 1385
4205.69 1322
4206.30 1366
4206.92 1412
4207.53 1451
4208.14 1371
4208.75 1445
4209.36 1422
4209.97 1414
4210.59 1391
4211.20 1434
4211.81 1287
4212.42 1316
4213.03 1373
4213.65 1427
4214.26 1287
4214.87 1462
4215.48 1474
4216.10 1562
4216.71 1505
4217.32 1365
4217.93 1629
4218.55 1655
4219.16 1709
4219.77 1678
4220.38 1658
4221.00 1658
4221.61 1714
4222.22 1833
4222.83 1939
4223.45 1985
4224.06 1877
4224.67 1915
4225.29 1881
4225.90 1875
4226.51 1906
4227.13 2040
4227.74 2076
4228.35 2075
4228.96 2073
4229.58 2054
4230.19 2044
4230.80 1973
4231.42 2058
4232.03 1996
4232.65 1989
4233.26 2064
4233.87 1857
4234.49 1955
4235.10 2054
4235.71 2091
4236.33 2210
4236.94 2158
4237.56 2457
4238.17 2359
4238.78 2128
4239.40 2209
4240.01 2025
4240.63 2061
4241.24 1789
4241.85 1661
4242.47 1747
4243.08 1589
4243.70 1692
4244.31 1733
4244.93 1582
4245.54 1505
4246.15 1520
4246.77 1519
4247.38 1511
4248.00 1520
4248.61 1687
4249.23 1614
4249.84 1576
4250.46 1610
4251.07 1683
4251.69 1703
4252.30 1755
4252.92 1592
4253.53 1585
4254.15 1580
4254.76 1725
4255.38 1840
4255.99 1746
4256.61 1572
4257.22 1581
4257.84 1586
4258.45 1531
4259.07 1393
4259.69 1439
4260.30 1447
4260.92 1470
4261.53 1477
4262.15 1497
4262.76 1555
4263.38 1629
4263.99 1533
4264.61 1553
4265.23 1489
4265.84 1616
4266.46 1644
4267.07 1545
4267.69 1476
4268.31 1563
4268.92 1652
4269.54 1751
4270.16 1845
4270.77 1787
4271.39 1477
4272.00 1510
4272.62 1664
4273.24 1698
4273.85 1691
4274.47 1654
4275.09 1541
4275.70 1561
4276.32 1837
4276.94 1908
4277.55 1724
4278.17 1804
4278.79 1673
4279.40 1633
4280.02 1655
4280.64 1628
4281.26 1580
4281.87 1513
4282.49 1458
4283.11 1475
4283.72 1655
4284.34 1655
4284.96 1454
4285.58 1490
4286.19 1332
4286.81 1314
4287.43 1300
4288.05 1384
4288.66 1388
4289.28 1462
4289.90 1432
4290.52 1464
4291.13 1446
4291.75 1458
4292.37 1481
4292.99 1378
4293.61 1381
4294.22 1380
4294.84 1495
4295.46 1456
4296.08 1442
4296.70 1455
4297.31 1419
4297.93 1347
4298.55 1370
4299.17 1429
4299.79 1431
4300.41 1408
4301.03 1567
4301.64 1585
4302.26 1635
4302.88 1441
4303.50 1409
4304.12 1506
4304.74 1420
4305.36 1381
4305.97 1454
4306.59 1399
4307.21 1572
4307.83 1420
4308.45 1372
4309.07 1407
4309.69 1403
4310.31 1457
4310.93 1511
4311.55 1444
4312.17 1506
4312.78 1424
4313.40 1571
4314.02 1577
4314.64 1608
4315.26 1617
4315.88 1588
4316.50 1428
4317.12 1576
4317.74 1423
4318.36 1473
4318.98 1423
4319.60 1513
4320.22 1536
4320.84 1403
4321.46 1568
4322.08 1652
4322.70 1627
4323.32 1667
4323.94 1672
4324.56 1692
4325.18 1731
4325.80 1716
4326.42 1759
4327.04 1926
4327.66 1970
4328.28 1892
4328.90 1955
4329.52 1873
4330.14 1887
4330.76 1960
4331.39 2135
4332.01 2119
4332.63 1934
4333.25 1969
4333.87 2135
4334.49 2079
4335.11 2149
4335.73 2462
4336.35 2432
4336.97 2880
4337.59 3173
4338.22 3416
4338.84 3841
4339.46 4177
4340.08 4369
4340.70 4284
4341.32 4129
4341.94 3800
4342.57 3435
4343.19 3344
4343.81 3337
4344.43 3040
4345.05 2787
4345.67 3194
4346.29 3530
4346.92 3866
4347.54 4318
4348.16 4569
4348.78 5235
4349.40 5234
4350.03 4965
4350.65 4502
4351.27 4436
4351.89 4070
4352.51 3559
4353.14 3094
4353.76 2932
4354.38 2551
4355.00 2303
4355.63 2159
4356.25 2186
4356.87 2274
4357.49 2288
4358.12 2299
4358.74 2217
4359.36 2241
4359.98 2266
4360.61 2228
4361.23 2311
4361.85 2249
4362.48 2295
4363.10 2136
4363.72 2392
4364.34 2142
4364.97 2166
4365.59 2174
4366.21 2070
4366.84 1964
4367.46 2023
4368.08 2035
4368.71 2050
4369.33 1889
4369.95 1821
4370.58 1845
4371.20 1846
4371.82 1927
4372.45 1714
4373.07 1604
4373.70 1615
4374.32 1747
4374.94 1723
4375.57 1778
4376.19 1808
4376.81 1874
4377.44 1629
4378.06 1672
4378.69 1618
4379.31 1737
4379.94 1779
4380.56 1710
4381.18 1742
4381.81 1616
4382.43 1777
4383.06 1634
4383.68 1488
4384.31 1605
4384.93 1688
4385.55 1769
4386.18 1718
4386.80 1680
4387.43 1632
4388.05 1654
4388.68 1596
4389.30 1550
4389.93 1545
4390.55 1411
4391.18 1497
4391.80 1484
4392.43 1547
4393.05 1586
4393.68 1578
4394.30 1639
4394.93 1500
4395.55 1431
4396.18 1576
4396.80 1524
4397.43 1505
4398.05 1441
4398.68 1659
4399.31 1665
4399.93 1548
4400.56 1671
4401.18 1573
4401.81 1512
4402.43 1497
4403.06 1564
4403.69 1644
4404.31 1726
4404.94 1709
4405.56 1557
4406.19 1640
4406.82 1600
4407.44 1615
4408.07 1517
4408.69 1523
4409.32 1653
4409.95 1727
4410.57 1629
4411.20 1532
4411.83 1522
4412.45 1501
4413.08 1578
4413.71 1624
4414.33 1583
4414.96 1595
4415.59 1594
4416.21 1569
4416.84 1421
4417.47 1320
4418.09 1478
4418.72 1559
4419.35 1464
4419.97 1314
4420.60 1411
4421.23 1438
4421.85 1299
4422.48 1373
4423.11 1266
4423.74 1311
4424.36 1394
4424.99 1376
4425.62 1317
4426.25 1318
4426.87 1415
4427.50 1385
4428.13 1496
4428.76 1439
4429.38 1486
4430.01 1430
4430.64 1293
4431.27 1290
4431.89 1379
4432.52 1451
4433.15 1313
4433.78 1397
4434.41 1333
4435.03 1453
4435.66 1628
4436.29 1569
4436.92 1564
4437.55 1494
4438.18 1410
4438.80 1471
4439.43 1512
4440.06 1684
4440.69 1428
4441.32 1253
4441.95 1466
4442.57 1488
4443.20 1611
4443.83 1601
4444.46 1474
4445.09 1438
4445.72 1425
4446.35 1512
4446.98 1450
4447.61 1484
4448.23 1351
4448.86 1495
4449.49 1638
4450.12 1526
4450.75 1566
4451.38 1529
4452.01 1529
4452.64 1571
4453.27 1666
4453.90 1647
4454.53 1508
4455.16 1464
4455.79 1492
4456.42 1658
4457.05 1627
4457.67 1635
4458.30 1623
4458.93 1572
4459.56 1458
4460.19 1449
4460.82 1590
4461.45 1417
4462.08 1460
4462.71 1364
4463.34 1308
4463.97 1413
4464.60 1533
4465.23 1498
4465.86 1334
4466.49 1374
4467.13 1357
4467.76 1241
4468.39 1425
4469.02 1416
4469.65 1335
4470.28 1329
4470.91 1383
4471.54 1211
4472.17 1320
4472.80 1399
4473.43 1331
4474.06 1293
4474.69 1388
4475.32 1321
4475.95 1358
4476.59 1315
4477.22 1345
4477.85 1400
4478.48 1504
4479.11 1519
4479.74 1418
4480.37 1432
4481.00 1425
4481.64 1415
4482.27 1484
4482.90 1408
4483.53 1499
4484.16 1381
4484.79 1442
4485.42 1564
4486.06 1604
4486.69 1517
4487.32 1313
4487.95 1458
4488.58 1526
4489.22 1428
4489.85 1517
4490.48 1538
4491.11 1518
4491.74 1629
4492.38 1640
4493.01 1701
4493.64 1576
4494.27 1448
4494.90 1457
4495.54 1581
4496.17 1453
4496.80 1504
4497.43 1433
4498.07 1443
4498.70 1522
4499.33 1639
4499.96 1711
4500.60 1836
4501.23 1689
4501.86 1809
4502.50 2062
4503.13 2030
4503.76 2009
4504.39 1920
4505.03 1959
4505.66 2111
4506.29 2261
4506.93 1966
4507.56 1714
4508.19 1674
4508.83 1773
4509.46 1647
4510.09 1706
4510.73 1819
4511.36 1761
4511.99 1644
4512.63 1510
4513.26 1478
4513.89 1491
4514.53 1497
4515.16 1600
4515.80 1605
4516.43 1478
4517.06 1590
4517.70 1631
4518.33 1498
4518.97 1694
4519.60 1517
4520.23 1464
4520.87 1398
4521.50 1377
4522.14 1387
4522.77 1379
4523.40 1489
4524.04 1426
4524.67 1497
4525.31 1463
4525.94 1418
4526.58 1453
4527.21 1588
4527.85 1611
4528.48 1638
4529.12 1797
4529.75 1852
4530.38 2039
4531.02 2312
4531.65 2761
4532.29 2832
4532.92 3005
4533.56 3200
4534.19 3453
4534.83 3438
4535.46 3385
4536.10 3479
4536.74 3183
4537.37 2682
4538.01 2513
4538.64 2274
4539.28 2075
4539.91 1935
4540.55 1832
4541.18 1629
4541.82 1695
4542.45 1598
4543.09 1584
4543.73 1464
4544.36 1308
4545.00 1443
4545.63 1534
4546.27 1343
4546.91 1436
4547.54 1323
4548.18 1365
4548.81 1470
4549.45 1473
4550.09 1482
4550.72 1440
4551.36 1398
4551.99 1373
4552.63 1476
4553.27 1406
4553.90 1298
4554.54 1309
4555.18 1264
4555.81 1316
4556.45 1417
4557.09 1521
4557.72 1428
4558.36 1486
4559.00 1436
4559.63 1425
4560.27 1463
4560.91 1430
4561.54 1510
4562.18 1524
4562.82 1559
4563.46 1594
4564.09 1515
4564.73 1521
4565.37 1438
4566.00 1526
4566.64 1500
4567.28 1519
4567.92 1465
4568.55 1441
4569.19 1660
4569.83 1552
4570.47 1519
4571.10 1689
4571.74 1782
4572.38 1645
4573.02 1541
4573.66 1499
4574.29 1642
4574.93 1672
4575.57 1594
4576.21 1553
4576.85 1516
4577.48 1530
4578.12 1474
4578.76 1405
4579.40 1418
4580.04 1442
4580.67 1492
4581.31 1477
4581.95 1375
4582.59 1550
4583.23 1527
4583.87 1350
4584.51 1493
4585.14 1661
4585.78 1520
4586.42 1504
4587.06 1353
4587.70 1365
4588.34 1452
4588.98 1565
4589.62 1638
4590.26 1607
4590.89 1617
4591.53 1689
4592.17 1986
4592.81 2140
4593.45 2119
4594.09 2050
4594.73 2190
4595.37 2103
4596.01 2075
4596.65 1643
4597.29 1755
4597.93 1588
4598.57 1442
4599.21 1561
4599.85 1538
4600.49 1512
4601.12 1494
4601.76 1583
4602.40 1464
4603.04 1532
4603.68 1679
4604.32 1696
4604.96 1580
4605.60 1737
4606.24 1663
4606.88 1717
4607.52 1886
4608.17 1999
4608.81 1662
4609.45 1669
4610.09 1784
4610.73 1693
4611.37 1696
4612.01 1676
4612.65 1557
4613.29 1481
4613.93 1557
4614.57 1678
4615.21 1580
4615.85 1511
4616.49 1442
4617.13 1473
4617.77 1575
4618.41 1573
4619.06 1515
4619.70 1420
4620.34 1378
4620.98 1331
4621.62 1309
4622.26 1306
4622.90 1287
4623.54 1388
4624.19 1572
4624.83 1524
4625.47 1365
4626.11 1450
4626.75 1375
4627.39 1229
4628.03 1262
4628.68 1372
4629.32 1388
4629.96 1288
4630.60 1630
4631.24 1500
4631.89 1356
4632.53 1354
4633.17 1450
4633.81 1338
4634.45 1517
4635.10 1603
4635.74 1645
4636.38 1582
4637.02 1548
4637.66 1734
4638.31 1562
4638.95 1607
4639.59 1538
4640.23 1668
4640.88 1630
4641.52 1756
4642.16 1695
4642.80 1578
4643.45 1619
4644.09 1511
4644.73 1567
4645.38 1514
4646.02 1574
4646.66 1555
4647.30 1423
4647.95 1506
4648.59 1375
4649.23 1472
4649.88 1427
4650.52 1307
4651.16 1550
4651.81 1513
4652.45 1365
4653.09 1391
4653.74 1550
4654.38 1676
4655.02 1546
4655.67 1560
4656.31 1713
4656.95 1585
4657.60 1545
4658.24 1497
4658.89 1402
4659.53 1522
4660.17 1397
4660.82 1431
4661.46 1488
4662.10 1386
4662.75 1458
4663.39 1355
4664.04 1286
4664.68 1405
4665.33 1439
4665.97 1421
4666.61 1317
4667.26 1237
4667.90 1384
4668.55 1226
4669.19 1248
4669.84 1252
4670.48 1467
4671.12 1323
4671.77 1306
4672.41 1376
4673.06 1345
4673.70 1156
4674.35 1384
4674.99 1502
4675.64 1421
4676.28 1405
4676.93 1359
4677.57 1350
4678.22 1489
4678.86 1463
4679.51 1388
4680.15 1379
4680.80 1514
4681.44 1575
4682.09 1518
4682.74 1513
4683.38 1393
4684.03 1406
4684.67 1569
4685.32 1433
4685.96 1475
4686.61 1427
4687.25 1382
4687.90 1552
4688.55 1489
4689.19 1471
4689.84 1475
4690.48 1393
4691.13 1388
4691.78 1317
4692.42 1393
4693.07 1363
4693.71 1413
4694.36 1450
4695.01 1415
4695.65 1383
4696.30 1293
4696.95 1376
4697.59 1424
4698.24 1485
4698.89 1444
4699.53 1612
4700.18 1534
4700.83 1543
4701.47 1623
4702.12 1552
4702.77 1522
4703.41 1691
4704.06 1680
4704.71 1575
4705.35 1469
4706.00 1344
4706.65 1459
4707.29 1434
4707.94 1397
4708.59 1475
4709.24 1410
4709.88 1578
4710.53 1558
4711.18 1449
4711.83 1488
4712.47 1561
4713.12 1378
4713.77 1482
4714.42 1454
4715.06 1495
4715.71 1586
4716.36 1453
4717.01 1407
4717.65 1380
4718.30 1487
4718.95 1472
4719.60 1490
4720.25 1462
4720.89 1573
4721.54 1478
4722.19 1540
4722.84 1617
4723.49 1552
4724.13 1481
4724.78 1533
4725.43 1580
4726.08 1842
4726.73 1623
4727.38 1582
4728.03 1680
4728.67 1757
4729.32 1685
4729.97 1598
4730.62 1642
4731.27 1952
4731.92 1751
4732.57 1681
4733.22 1570
4733.86 1562
4734.51 1423
4735.16 1374
4735.81 1457
4736.46 1500
4737.11 1357
4737.76 1352
4738.41 1428
4739.06 1404
4739.71 1341
4740.36 1434
4741.01 1548
4741.65 1461
4742.30 1484
4742.95 1519
4743.60 1594
4744.25 1479
4744.90 1417
4745.55 1474
4746.20 1473
4746.85 1425
4747.50 1426
4748.15 1426
4748.80 1582
4749.45 1528
4750.10 1484
4750.75 1675
4751.40 1860
4752.05 1858
4752.70 1704
4753.35 1694
4754.00 1896
4754.65 2103
4755.30 2115
4755.95 2101
4756.61 2009
4757.26 2003
4757.91 1913
4758.56 1589
4759.21 1453
4759.86 1532
4760.51 1523
4761.16 1549
4761.81 1379
4762.46 1379
4763.11 1463
4763.76 1444
4764.41 1364
4765.07 1314
4765.72 1391
4766.37 1406
4767.02 1519
4767.67 1581
4768.32 1561
4768.97 1546
4769.62 1500
4770.28 1563
4770.93 1467
4771.58 1455
4772.23 1497
4772.88 1444
4773.53 1417
4774.19 1293
4774.84 1301
4775.49 1317
4776.14 1243
4776.79 1315
4777.44 1446
4778.10 1466
4778.75 1396
4779.40 1397
4780.05 1333
4780.70 1279
4781.36 1400
4782.01 1472
4782.66 1413
4783.31 1427
4783.97 1483
4784.62 1454
4785.27 1387
4785.92 1428
4786.58 1342
4787.23 1325
4787.88 1369
4788.53 1408
4789.19 1405
4789.84 1551
4790.49 1386
4791.15 1547
4791.80 1469
4792.45 1502
4793.10 1515
4793.76 1545
4794.41 1504
4795.06 1538
4795.72 1547
4796.37 1553
4797.02 1459
4797.68 1350
4798.33 1292
4798.98 1300
4799.64 1411
4800.29 1479
4800.94 1387
4801.60 1464
4802.25 1427
4802.90 1475
4803.56 1521
4804.21 1468
4804.87 1378
4805.52 1426
4806.17 1428
4806.83 1332
4807.48 1321
4808.14 1326
4808.79 1465
4809.44 1455
4810.10 1438
4810.75 1285
4811.41 1362
4812.06 1492
4812.71 1402
4813.37 1450
4814.02 1358
4814.68 1423
4815.33 1543
4815.99 1484
4816.64 1432
4817.30 1440
4817.95 1533
4818.61 1588
4819.26 1466
4819.92 1578
4820.57 1600
4821.23 1612
4821.88 1570
4822.53 1556
4823.19 1580
4823.85 1622
4824.50 1656
4825.16 1725
4825.81 1637
4826.47 1625
4827.12 1716
4827.78 1620
4828.43 1685
4829.09 1704
4829.74 1705
4830.40 1751
4831.05 1721
4831.71 1632
4832.37 1696
4833.02 1620
4833.68 1628
4834.33 1791
4834.99 1794
4835.64 1891
4836.30 1720
4836.96 1897
4837.61 1967
4838.27 2089
4838.92 2057
4839.58 2144
4840.24 2224
4840.89 2289
4841.55 2242
4842.21 2178
4842.86 2093
4843.52 2141
4844.18 2178
4844.83 2148
4845.49 1980
4846.14 1883
4846.80 2048
4847.46 2131
4848.11 2108
4848.77 2190
4849.43 2356
4850.09 2432
4850.74 2447
4851.40 2465
4852.06 2520
4852.71 2449
4853.37 2545
4854.03 2414
4854.68 2576
4855.34 2476
4856.00 2511
4856.66 2468
4857.31 2496
4857.97 2563
4858.63 2844
4859.29 2891
4859.94 2970
4860.60 2938
4861.26 3132
4861.92 3071
4862.57 2950
4863.23 2729
4863.89 2690
4864.55 2760
4865.21 2560
4865.86 2591
4866.52 2618
4867.18 2752
4867.84 2876
4868.50 2811
4869.15 2804
4869.81 2964
4870.47 2777
4871.13 2682
4871.79 2662
4872.45 2580
4873.10 2700
4873.76 2521
4874.42 2214
4875.08 2260
4875.74 2204
4876.40 2276
4877.06 2339
4877.71 2296
4878.37 2405
4879.03 2260
4879.69 2603
4880.35 2749
4881.01 2975
4881.67 2744
4882.33 2638
4882.99 2683
4883.65 2624
4884.30 2298
4884.96 2358
4885.62 2157
4886.28 2100
4886.94 2108
4887.60 2064
4888.26 2106
4888.92 2211
4889.58 2244
4890.24 2235
4890.90 2145
4891.56 2178
4892.22 2193
4892.88 2311
4893.54 2307
4894.20 2293
4894.86 2117
4895.52 2219
4896.18 2192
4896.84 2067
4897.50 1913
4898.16 1812
4898.82 1906
4899.48 1818
4900.14 1653
4900.80 1949
4901.46 1795
4902.12 1702
4902.78 1831
4903.44 1840
4904.10 1839
4904.76 1655
4905.42 1628
4906.08 1590
4906.74 1804
4907.40 1586
4908.06 1697
4908.73 1645
4909.39 1629
4910.05 1605
4910.71 1501
4911.37 1568
4912.03 1536
4912.69 1535
4913.35 1565
4914.01 1667
4914.68 1597
4915.34 1612
4916.00 1527
4916.66 1573
4917.32 1526
4917.98 1582
4918.64 1447
4919.31 1399
4919.97 1411
4920.63 1468
4921.29 1477
4921.95 1653
4922.61 1433
4923.28 1375
4923.94 1516
4924.60 1304
4925.26 1473
4925.92 1375
4926.59 1292
4927.25 1277
4927.91 1458
4928.57 1527
4929.23 1416
4929.90 1455
4930.56 1508
4931.22 1444
4931.88 1460
4932.55 1391
4933.21 1449
4933.87 1311
4934.53 1352
4935.20 1508
4935.86 1573
4936.52 1455
4937.18 1459
4937.85 1511
4938.51 1466
4939.17 1468
4939.84 1438
4940.50 1640
4941.16 1548
4941.82 1337
4942.49 1519
4943.15 1572
4943.81 1480
4944.48 1430
4945.14 1394
4945.80 1333
4946.47 1415
4947.13 1257
4947.79 1386
4948.46 1338
4949.12 1348
4949.79 1449
4950.45 1389
4951.11 1322
4951.78 1239
4952.44 1251
4953.10 1271
4953.77 1391
4954.43 1310
4955.10 1305
4955.76 1445
4956.42 1540
4957.09 1328
4957.75 1321
4958.42 1402
4959.08 1311
4959.74 1423
4960.41 1343
4961.07 1282
4961.74 1313
4962.40 1379
4963.07 1285
4963.73 1242
4964.40 1391
4965.06 1382
4965.73 1561
4966.39 1636
4967.05 1503
4967.72 1573
4968.38 1674
4969.05 1530
4969.71 1428
4970.38 1493
4971.04 1550
4971.71 1423
4972.37 1305
4973.04 1329
4973.70 1231
4974.37 1202
4975.04 1164
4975.70 1274
4976.37 1405
4977.03 1310
4977.70 1280
4978.36 1386
4979.03 1477
4979.69 1632
4980.36 1439
4981.03 1452
4981.69 1408
4982.36 1275
4983.02 1405
4983.69 1375
4984.35 1359
4985.02 1366
4985.69 1321
4986.35 1347
4987.02 1445
4987.68 1466
4988.35 1458
4989.02 1445
4989.68 1402
4990.35 1291
4991.02 1437
4991.68 1473
4992.35 1498
4993.02 1286
4993.68 1214
4994.35 1263
4995.02 1239
4995.68 1212
4996.35 1294
4997.02 1199
4997.68 1177
4998.35 1261
4999.02 1336
4999.68 1384
5000.35 1359
5001.02 1293
5001.68 1174
5002.35 1170
5003.02 1168
5003.69 1229
5004.35 1082
5005.02 1172
5005.69 1237
5006.35 1260
5007.02 1245
5007.69 1302
5008.36 1189
5009.02 1179
5009.69 1218
5010.36 1247
5011.03 1409
5011.70 1375
5012.36 1308
5013.03 1362
5013.70 1303
5014.37 1279
5015.04 1239
5015.70 1222
5016.37 1197
5017.04 1241
5017.71 1258
5018.38 1201
5019.04 1259
5019.71 1305
5020.38 1413
5021.05 1409
5021.72 1446
5022.39 1406
5023.05 1543
5023.72 1561
5024.39 1618
5025.06 1719
5025.73 1653
5026.40 1699
5027.07 1628
5027.74 1639
5028.40 1619
5029.07 1603
5029.74 1503
5030.41 1565
5031.08 1422
5031.75 1269
5032.42 1291
5033.09 1277
5033.76 1156
5034.43 1234
5035.10 1306
5035.76 1194
5036.43 1248
5037.10 1240
5037.77 1201
5038.44 1137
5039.11 1184
5039.78 1177
5040.45 1237
5041.12 1141
5041.79 1240
5042.46 1285
5043.13 1227
5043.80 1166
5044.47 1184
5045.14 1353
5045.81 1280
5046.48 1218
5047.15 1187
5047.82 1231
5048.49 1289
5049.16 1340
5049.83 1243
5050.50 1236
5051.17 1189
5051.84 1249
5052.51 1329
5053.18 1301
5053.85 1240
5054.52 1261
5055.20 1281
5055.87 1235
5056.54 1202
5057.21 1344
5057.88 1391
5058.55 1339
5059.22 1302
5059.89 1339
5060.56 1201
5061.23 1286
5061.90 1356
5062.58 1308
5063.25 1247
5063.92 1273
5064.59 1442
5065.26 1341
5065.93 1437
5066.60 1239
5067.27 1227
5067.95 1272
5068.62 1395
5069.29 1327
5069.96 1157
5070.63 1193
5071.30 1178
5071.98 1275
5072.65 1292
5073.32 1341
5073.99 1193
5074.66 1053
5075.34 1268
5076.01 1212
5076.68 1217
5077.35 1128
5078.02 1325
5078.70 1405
5079.37 1343
5080.04 1323
5080.71 1351
5081.39 1417
5082.06 1288
5082.73 1232
5083.40 1314
5084.08 1302
5084.75 1242
5085.42 1287
5086.09 1327
5086.77 1426
5087.44 1284
5088.11 1181
5088.79 1192
5089.46 1228
5090.13 1253
5090.80 1227
5091.48 1174
5092.15 1292
5092.82 1419
5093.50 1464
5094.17 1348
5094.84 1446
5095.52 1448
5096.19 1492
5096.86 1334
5097.54 1342
5098.21 1305
5098.88 1460
5099.56 1351
5100.23 1266
5100.90 1277
5101.58 1235
5102.25 1220
5102.93 1263
5103.60 1210
5104.27 1275
5104.95 1311
5105.62 1297
5106.30 1419
5106.97 1329
5107.64 1242
5108.32 1487
5108.99 1441
5109.67 1286
5110.34 1449
5111.02 1430
5111.69 1323
5112.36 1193
5113.04 1184
5113.71 1207
5114.39 1257
5115.06 1170
5115.74 1197
5116.41 1267
5117.09 1237
5117.76 1165
5118.44 1223
5119.11 1226
5119.79 1155
5120.46 1286
5121.14 1328
5121.81 1326
5122.49 1283
5123.16 1398
5123.84 1334
5124.51 1391
5125.19 1311
5125.86 1281
5126.54 1391
5127.21 1394
5127.89 1275
5128.56 1312
5129.24 1381
5129.92 1319
5130.59 1293
5131.27 1324
5131.94 1246
5132.62 1254
5133.29 1271
5133.97 1190
5134.65 1115
5135.32 1339
5136.00 1297
5136.67 1285
5137.35 1375
5138.03 1286
5138.70 1165
5139.38 1199
5140.05 1297
5140.73 1398
5141.41 1266
5142.08 1231
5142.76 1332
5143.44 1237
5144.11 1311
5144.79 1287
5145.47 1158
5146.14 1127
5146.82 1195
5147.50 1210
5148.17 1138
5148.85 1127
5149.53 1103
5150.20 1125
5150.88 1137
5151.56 1254
5152.24 1217
5152.91 1113
5153.59 1166
5154.27 1327
5154.94 1321
5155.62 1248
5156.30 1336
5156.98 1138
5157.65 1114
5158.33 1167
5159.01 1178
5159.69 1137
5160.36 1099
5161.04 1212
5161.72 1226
5162.40 1191
5163.07 1129
5163.75 1159
5164.43 1177
5165.11 1188
5165.79 1210
5166.46 1282
5167.14 1264
5167.82 1276
5168.50 1326
5169.18 1357
5169.86 1320
5170.53 1249
5171.21 1230
5171.89 1253
5172.57 1236
5173.25 1091
5173.93 1142
5174.60 1229
5175.28 1332
5175.96 1235
5176.64 1201
5177.32 1162
5178.00 1156
5178.68 1204
5179.36 1150
5180.03 1354
5180.71 1372
5181.39 1311
5182.07 1166
5182.75 1143
5183.43 1229
5184.11 1152
5184.79 1206
5185.47 1254
5186.15 1214
5186.83 1103
5187.51 1109
5188.18 1146
5188.86 1083
5189.54 1073
5190.22 1119
5190.90 1111
5191.58 1002
5192.26 1103
5192.94 1177
5193.62 1032
5194.30 1108
5194.98 1088
5195.66 1076
5196.34 1124
5197.02 991
5197.70 1084
5198.38 1176
5199.06 1149
5199.74 1104
5200.42 1187
5201.10 1193
5201.78 1118
5202.46 1144
5203.14 1109
5203.82 1061
5204.50 1265
5205.19 1103
5205.87 1129
5206.55 1192
5207.23 1298
5207.91 1357
5208.59 1360
5209.27 1349
5209.95 1236
5210.63 1253
5211.31 1240
5211.99 1214
5212.67 1326
5213.36 1191
5214.04 1332
5214.72 1278
5215.40 1398
5216.08 1324
5216.76 1282
5217.44 1358
5218.12 1407
5218.81 1378
5219.49 1234
5220.17 1208
5220.85 1355
5221.53 1263
5222.21 1367
5222.90 1332
5223.58 1232
5224.26 1262
5224.94 1294
5225.62 1257
5226.30 1254
5226.99 1225
5227.67 1265
5228.35 1191
5229.03 1194
5229.71 1257
5230.40 1171
5231.08 1131
5231.76 1133
5232.44 1203
5233.13 1239
5233.81 1184
5234.49 1166
5235.17 1147
5235.86 1168
5236.54 1086
5237.22 1200
5237.90 1218
5238.59 1237
5239.27 1154
5239.95 1173
5240.64 1204
5241.32 1289
5242.00 1353
5242.68 1186
5243.37 1153
5244.05 1171
5244.73 1140
5245.42 1110
5246.10 1114
5246.78 1143
5247.47 1206
5248.15 1133
5248.83 1186
5249.52 1131
5250.20 1264
5250.88 1256
5251.57 1327
5252.25 1397
5252.93 1301
5253.62 1306
5254.30 1383
5254.99 1436
5255.67 1283
5256.35 1310
5257.04 1295
5257.72 1155
5258.41 1132
5259.09 1155
5259.77 1193
5260.46 1158
5261.14 1238
5261.83 1224
5262.51 1193
5263.20 1312
5263.88 1341
5264.56 1469
5265.25 1316
5265.93 1230
5266.62 1229
5267.30 1297
5267.99 1325
5268.67 1250
5269.36 1322
5270.04 1144
5270.73 1093
5271.41 1075
5272.10 1190
5272.78 1163
5273.47 1170
5274.15 1140
5274.84 1228
5275.52 1185
5276.21 1125
5276.89 1139
5277.58 1245
5278.26 1338
5278.95 1232
5279.63 1260
5280.32 1222
5281.00 1326
5281.69 1354
5282.38 1431
5283.06 1553
5283.75 1429
5284.43 1361
5285.12 1497
5285.80 1490
5286.49 1331
5287.18 1332
5287.86 1376
5288.55 1242
5289.23 1095
5289.92 1304
5290.61 1191
5291.29 1209
5291.98 1134
5292.66 1116
5293.35 1195
5294.04 1238
5294.72 1217
5295.41 1246
5296.10 1156
5296.78 1203
5297.47 1214
5298.16 1179
5298.84 1200
5299.53 1411
5300.22 1256
5300.90 1263
5301.59 1193
5302.28 1294
5302.96 1259
5303.65 1133
5304.34 1156
5305.03 1309
5305.71 1197
5306.40 1285
5307.09 1339
5307.77 1229
5308.46 1273
5309.15 1271
5309.84 1123
5310.52 1260
5311.21 1373
5311.90 1446
5312.59 1489
5313.27 1316
5313.96 1299
5314.65 1339
5315.34 1316
5316.02 1314
5316.71 1243
5317.40 1329
5318.09 1292
5318.78 1211
5319.46 1228
5320.15 1431
5320.84 1542
5321.53 1472
5322.22 1421
5322.90 1444
5323.59 1637
5324.28 1599
5324.97 1547
5325.66 1519
5326.35 1406
5327.04 1366
5327.72 1236
5328.41 1283
5329.10 1301
5329.79 1245
5330.48 1303
5331.17 1331
5331.86 1320
5332.54 1374
5333.23 1295
5333.92 1269
5334.61 1360
5335.30 1235
5335.99 1303
5336.68 1317
5337.37 1271
5338.06 1256
5338.75 1315
5339.44 1340
5340.12 1297
5340.81 1389
5341.50 1359
5342.19 1407
5342.88 1509
5343.57 1487
5344.26 1394
5344.95 1347
5345.64 1416
5346.33 1291
5347.02 1456
5347.71 1406
5348.40 1538
5349.09 1652
5349.78 1449
5350.47 1469
5351.16 1768
5351.85 1979
5352.54 2160
5353.23 2345
5353.92 2304
5354.61 2096
5355.30 2136
5355.99 2061
5356.68 1820
5357.37 1683
5358.06 1685
5358.75 1550
5359.44 1405
5360.14 1290
5360.83 1425
5361.52 1315
5362.21 1240
5362.90 1151
5363.59 1105
5364.28 1178
5364.97 1163
5365.66 1211
5366.35 1258
5367.04 1240
5367.74 1195
5368.43 1224
5369.12 1228
5369.81 1303
5370.50 1342
5371.19 1218
5371.88 1132
5372.57 1289
5373.27 1268
5373.96 1113
5374.65 1234
5375.34 1249
5376.03 1114
5376.72 1210
5377.42 1190
5378.11 1153
5378.80 1152
5379.49 1109
5380.18 1192
5380.88 1180
5381.57 1154
5382.26 1129
5382.95 1140
5383.64 1131
5384.34 1012
5385.03 1043
5385.72 1055
5386.41 1084
5387.11 1132
5387.80 1162
5388.49 1108
5389.18 1140
5389.88 1208
5390.57 1292
5391.26 1311
5391.95 1307
5392.65 1262
5393.34 1221
5394.03 1274
5394.72 1268
5395.42 1327
5396.11 1288
5396.80 1164
5397.50 1165
5398.19 1200
5398.88 1228
5399.58 1179
5400.27 1112
5400.96 1254
5401.66 1147
5402.35 1046
5403.04 1111
5403.74 1136
5404.43 1109
5405.12 1114
5405.82 1088
5406.51 1041
5407.20 1127
5407.90 1231
5408.59 1129
5409.28 1121
5409.98 1071
5410.67 1151
5411.37 1092
5412.06 1141
5412.75 1164
5413.45 1236
5414.14 1164
5414.84 1158
5415.53 1269
5416.23 1130
5416.92 1003
5417.61 1119
5418.31 1118
5419.00 1105
5419.70 1094
5420.39 1132
5421.09 1156
5421.78 1142
5422.48 1131
5423.17 1202
5423.87 1186
5424.56 1074
5425.25 1238
5425.95 1230
5426.64 1129
5427.34 1053
5428.03 1127
5428.73 1175
5429.42 1198
5430.12 1168
5430.82 1163
5431.51 1190
5432.21 1035
5432.90 1148
5433.60 1157
5434.29 1236
5434.99 1400
5435.68 1147
5436.38 1346
5437.07 1373
5437.77 1331
5438.47 1368
5439.16 1470
5439.86 1496
5440.55 1365
5441.25 1409
5441.94 1335
5442.64 1316
5443.34 1355
5444.03 1268
5444.73 1359
5445.42 1229
5446.12 1390
5446.82 1420
5447.51 1464
5448.21 1337
5448.91 1449
5449.60 1440
5450.30 1513
5450.99 1552
5451.69 1548
5452.39 1513
5453.08 1497
5453.78 1321
5454.48 1426
5455.17 1385
5455.87 1325
5456.57 1314
5457.27 1299
5457.96 1234
5458.66 1373
5459.36 1406
5460.05 1410
5460.75 1325
5461.45 1307
5462.14 1385
5462.84 1391
5463.54 1371
5464.24 1418
5464.93 1488
5465.63 1557
5466.33 1473
5467.03 1553
5467.72 1614
5468.42 1578
5469.12 1564
5469.82 1481
5470.51 1598
5471.21 1544
5471.91 1486
5472.61 1422
5473.31 1466
5474.00 1598
5474.70 1617
5475.40 1574
5476.10 1696
5476.80 1622
5477.49 1737
5478.19 1738
5478.89 1616
5479.59 1787
5480.29 1939
5480.99 2070
5481.68 2225
5482.38 2422
5483.08 2574
5483.78 2601
5484.48 2431
5485.18 2313
5485.88 2142
5486.57 1967
5487.27 1993
5487.97 1821
5488.67 1831
5489.37 1912
5490.07 1992
5490.77 1912
5491.47 1931
5492.17 1861
5492.87 2002
5493.56 2044
5494.26 1935
5494.96 2191
5495.66 2186
5496.36 2181
5497.06 2077
5497.76 2223
5498.46 2392
5499.16 2399
5499.86 2484
5500.56 2693
5501.26 3038
5501.96 3424
5502.66 3857
5503.36 4149
5504.06 4422
5504.76 4136
5505.46 3771
5506.16 3633
5506.86 3105
5507.56 2664
5508.26 2487
5508.96 2272
5509.66 2253
5510.36 2150
5511.06 1897
5511.76 2036
5512.46 1964
5513.16 1977
5513.86 1877
5514.56 1899
5515.26 2057
5515.96 1964
5516.66 2103
5517.36 2085
5518.07 2026
5518.77 2054
5519.47 1885
5520.17 1905
5520.87 1782
5521.57 1863
5522.27 1823
5522.97 1777
5523.67 1699
5524.37 1711
5525.08 1695
5525.78 1616
5526.48 1564
5527.18 1480
5527.88 1477
5528.58 1551
5529.28 1515
5529.99 1574
5530.69 1583
5531.39 1687
5532.09 1681
5532.79 1666
5533.49 1565
5534.20 1387
5534.90 1392
5535.60 1456
5536.30 1443
5537.00 1472
5537.70 1485
5538.41 1521
5539.11 1557
5539.81 1424
5540.51 1445
5541.22 1469
5541.92 1378
5542.62 1367
5543.32 1413
5544.02 1430
5544.73 1314
5545.43 1463
5546.13 1415
5546.84 1228
5547.54 1347
5548.24 1297
5548.94 1285
5549.65 1220
5550.35 1211
5551.05 1259
5551.75 1248
5552.46 1390
5553.16 1363
5553.86 1338
5554.57 1259
5555.27 1229
5555.97 1289
5556.68 1123
5557.38 1188
5558.08 1321
5558.79 1140
5559.49 1137
5560.19 1255
5560.90 1285
5561.60 1240
5562.30 1226
5563.01 1176
5563.71 1309
5564.41 1378
5565.12 1208
5565.82 1231
5566.53 1224
5567.23 1273
5567.93 1185
5568.64 1360
5569.34 1443
5570.05 1414
5570.75 1385
5571.45 1216
5572.16 1223
5572.86 1241
5573.57 1167
5574.27 1189
5574.98 1317
5575.68 1253
5576.38 1186
5577.09 1283
5577.79 1335
5578.50 1258
5579.20 1264
5579.91 1249
5580.61 1263
5581.32 1179
5582.02 1277
5582.73 1276
5583.43 1318
5584.14 1230
5584.84 1180
5585.55 1239
5586.25 1208
5586.96 1127
5587.66 1215
5588.37 1188
5589.07 1192
5589.78 1213
5590.48 1152
5591.19 1236
5591.89 1152
5592.60 1247
5593.31 1218
5594.01 1029
5594.72 1203
5595.42 1327
5596.13 1185
5596.83 1053
5597.54 1106
5598.25 1144
5598.95 1109
5599.66 1146
5600.36 1175
5601.07 1123
5601.78 1097
5602.48 1061
5603.19 1158
5603.89 1214
5604.60 1260
5605.31 1224
5606.01 1180
5606.72 1159
5607.43 1124
5608.13 1194
5608.84 1271
5609.54 1068
5610.25 1155
5610.96 1122
5611.66 1099
5612.37 1177
5613.08 1187
5613.79 1197
5614.49 1146
5615.20 1029
5615.91 1192
5616.61 1229
5617.32 1161
5618.03 1119
5618.73 1105
5619.44 1080
5620.15 1075
5620.86 1147
5621.56 1095
5622.27 984
5622.98 1151
5623.69 1128
5624.39 1097
5625.10 1174
5625.81 1291
5626.52 1141
5627.22 1222
5627.93 1127
5628.64 1173
5629.35 1147
5630.05 1182
5630.76 1240
5631.47 1211
5632.18 1159
5632.89 1154
5633.59 1181
5634.30 1211
5635.01 1139
5635.72 1054
5636.43 1133
5637.14 1217
5637.84 1161
5638.55 1099
5639.26 1175
5639.97 1306
5640.68 1244
5641.39 1246
5642.10 1127
5642.80 1203
5643.51 1247
5644.22 1277
5644.93 1118
5645.64 1150
5646.35 1204
5647.06 1253
5647.77 1150
5648.47 1128
5649.18 1146
5649.89 1018
5650.60 1126
5651.31 1177
5652.02 1261
5652.73 1177
5653.44 1078
5654.15 1235
5654.86 1196
5655.57 1100
5656.28 1050
5656.99 1172
5657.70 1284
5658.41 1192
5659.12 1254
5659.83 1221
5660.54 1446
5661.24 1379
5661.95 1253
5662.66 1258
5663.37 1295
5664.08 1273
5664.79 1305
5665.50 1230
5666.21 1056
5666.93 1028
5667.64 1089
5668.35 1142
5669.06 1125
5669.77 1128
5670.48 1095
5671.19 1089
5671.90 1167
5672.61 1258
5673.32 1179
5674.03 1180
5674.74 1190
5675.45 1092
5676.16 1180
5676.87 1167
5677.58 1210
5678.29 1264
5679.01 1061
5679.72 1141
5680.43 1053
5681.14 1065
5681.85 1008
5682.56 1027
5683.27 1202
5683.98 1159
5684.69 1191
5685.41 1138
5686.12 1204
5686.83 1178
5687.54 1204
5688.25 1212
5688.96 1202
5689.67 1215
5690.39 1151
5691.10 1143
5691.81 1126
5692.52 1105
5693.23 1047
5693.95 1100
5694.66 1123
5695.37 1087
5696.08 1106
5696.79 1122
5697.51 1014
5698.22 1103
5698.93 1000
5699.64 1098
5700.35 1084
5701.07 1071
5701.78 1033
5702.49 1104
5703.20 1070
5703.92 1060
5704.63 1090
5705.34 1056
5706.05 968
5706.77 946
5707.48 967
5708.19 1026
5708.90 1126
5709.62 1061
5710.33 969
5711.04 994
5711.76 1033
5712.47 1077
5713.18 1064
5713.90 980
5714.61 1032
5715.32 1005
5716.04 978
5716.75 989
5717.46 965
5718.18 962
5718.89 1013
5719.60 982
5720.32 1001
5721.03 941
5721.74 964
5722.46 1012
5723.17 978
5723.88 1026
5724.60 1056
5725.31 1106
5726.03 1021
5726.74 1045
5727.45 1095
5728.17 1140
5728.88 1066
5729.60 1109
5730.31 1145
5731.02 1182
5731.74 1064
5732.45 1120
5733.17 1104
5733.88 1197
5734.60 1198
5735.31 1174
5736.02 1141
5736.74 1052
5737.45 1026
5738.17 1102
5738.88 1195
5739.60 1201
5740.31 1084
5741.03 1104
5741.74 1157
5742.46 1105
5743.17 1001
5743.89 965
5744.60 987
5745.32 1004
5746.03 1141
5746.75 1073
5747.46 1153
5748.18 1185
5748.89 1152
5749.61 1175
5750.32 1188
5751.04 1067
5751.76 1117
5752.47 1123
5753.19 1128
5753.90 1185
5754.62 1292
5755.33 1148
5756.05 1252
5756.77 1239
5757.48 1236
5758.20 1293
5758.91 1287
5759.63 1275
5760.34 1312
5761.06 1236
5761.78 1147
5762.49 1083
5763.21 1112
5763.93 1155
5764.64 1080
5765.36 1001
5766.07 1198
5766.79 1141
5767.51 1053
5768.22 1061
5768.94 1051
5769.66 1197
5770.37 1083
5771.09 1084
5771.81 1091
5772.52 1179
5773.24 1235
5773.96 1116
5774.67 1115
5775.39 1096
5776.11 1080
5776.83 1122
5777.54 1062
5778.26 1146
5778.98 1186
5779.69 1171
5780.41 1157
5781.13 1122
5781.85 1181
5782.56 1145
5783.28 1164
5784.00 1117
5784.72 1114
5785.43 1145
5786.15 1155
5786.87 1213
5787.59 1067
5788.30 1075
5789.02 1038
5789.74 1098
5790.46 1169
5791.18 1244
5791.89 1217
5792.61 1187
5793.33 1249
5794.05 1364
5794.77 1284
5795.48 1323
5796.20 1299
5796.92 1283
5797.64 1341
5798.36 1387
5799.08 1342
5799.80 1480
5800.51 1932
5801.23 2339
5801.95 2479
5802.67 2538
5803.39 2984
5804.11 2799
5804.83 2604
5805.54 2644
5806.26 2349
5806.98 2055
5807.70 1769
5808.42 1752
5809.14 1597
5809.86 1484
5810.58 1482
5811.30 1471
5812.02 1408
5812.74 1393
5813.45 1580
5814.17 1483
5814.89 1494
5815.61 1430
5816.33 1514
5817.05 1497
5817.77 1356
5818.49 1397
5819.21 1515
5819.93 1478
5820.65 1525
5821.37 1393
5822.09 1384
5822.81 1371
5823.53 1374
5824.25 1347
5824.97 1343
5825.69 1384
5826.41 1413
5827.13 1355
5827.85 1329
5828.57 1277
5829.29 1197
5830.01 1159
5830.73 1275
5831.45 1239
5832.17 1195
5832.89 1266
5833.61 1483
5834.33 1297
5835.06 1121
5835.78 1255
5836.50 1377
5837.22 1239
5837.94 1139
5838.66 1285
5839.38 1267
5840.10 1284
5840.82 1239
5841.54 1326
5842.26 1246
5842.99 1273
5843.71 1288
5844.43 1267
5845.15 1133
5845.87 1150
5846.59 1232
5847.31 1197
5848.04 1127
5848.76 1206
5849.48 1374
5850.20 1410
5850.92 1282
5851.64 1220
5852.36 1281
5853.09 1224
5853.81 1180
5854.53 1167
5855.25 1153
5855.97 1155
5856.70 1126
5857.42 1210
5858.14 1143
5858.86 1168
5859.58 1294
5860.31 1227
5861.03 1208
5861.75 1274
5862.47 1262
5863.20 1263
5863.92 1341
5864.64 1245
5865.36 1301
5866.09 1292
5866.81 1294
5867.53 1212
5868.25 1292
5868.98 1276
5869.70 1310
5870.42 1305
5871.15 1233
5871.87 1360
5872.59 1372
5873.31 1323
5874.04 1330
5874.76 1188
5875.48 1191
5876.21 1312
5876.93 1280
5877.65 1302
5878.38 1292
5879.10 1321
5879.82 1276
5880.55 1377
5881.27 1339
5881.99 1239
5882.72 1234
5883.44 1238
5884.17 1360
5884.89 1432
5885.61 1359
5886.34 1249
5887.06 1273
5887.78 1254
5888.51 1336
5889.23 1386
5889.96 1267
5890.68 1302
5891.41 1260
5892.13 1108
5892.85 1259
5893.58 1352
5894.30 1275
5895.03 1214
5895.75 1247
5896.48 1256
5897.20 1274
5897.92 1245
5898.65 1137
5899.37 1196
5900.10 1193
5900.82 1163
5901.55 1199
5902.27 1229
5903.00 1232
5903.72 1311
5904.45 1311
5905.17 1278
5905.90 1157
5906.62 1216
5907.35 1245
5908.07 1251
5908.80 1265
5909.52 1285
5910.25 1281
5910.97 1380
5911.70 1279
5912.43 1285
5913.15 1275
5913.88 1380
5914.60 1371
5915.33 1305
5916.05 1296
5916.78 1333
5917.50 1275
5918.23 1359
5918.96 1307
5919.68 1390
5920.41 1418
5921.13 1463
5921.86 1409
5922.59 1375
5923.31 1338
5924.04 1404
5924.76 1438
5925.49 1397
5926.22 1463
5926.94 1452
5927.67 1368
5928.40 1359
5929.12 1383
5929.85 1399
5930.58 1473
5931.30 1502
5932.03 1434
5932.76 1545
5933.48 1553
5934.21 1510
5934.94 1541
5935.66 1633
5936.39 1522
5937.12 1692
5937.84 1800
5938.57 1745
5939.30 1706
5940.02 1899
5940.75 1887
5941.48 2018
5942.21 1984
5942.93 2030
5943.66 1990
5944.39 1736
5945.12 1850
5945.84 1966
5946.57 2002
5947.30 2002
5948.03 1911
5948.75 2036
5949.48 2061
5950.21 2152
5950.94 2238
5951.67 2196
5952.39 2291
5953.12 2511
5953.85 2743
5954.58 2996
5955.31 3170
5956.03 3122
5956.76 3001
5957.49 2829
5958.22 2591
5958.95 2595
5959.67 2693
5960.40 2560
5961.13 2667
5961.86 2680
5962.59 2661
5963.32 2692
5964.05 2732
5964.77 2633
5965.50 2655
5966.23 2762
5966.96 3088
5967.69 3399
5968.42 3850
5969.15 4048
5969.88 4092
5970.61 4225
5971.33 4308
5972.06 4098
5972.79 3761
5973.52 3522
5974.25 3185
5974.98 3081
5975.71 3025
5976.44 3000
5977.17 3175
5977.90 3187
5978.63 3056
5979.36 3189
5980.09 3219
5980.82 3004
5981.55 3026
5982.28 3214
5983.01 3366
5983.74 3399
5984.46 3614
5985.19 3633
5985.92 3620
5986.65 3555
5987.38 3671
5988.11 3571
5988.85 3627
5989.58 3590
5990.31 3698
5991.04 3475
5991.77 3651
5992.50 3755
5993.23 3528
5993.96 3500
5994.69 3596
5995.42 3479
5996.15 3569
5996.88 3831
5997.61 3847
5998.34 3655
5999.07 3806
5999.80 4009
6000.53 3732
6001.26 3895
6002.00 3894
6002.73 3916
6003.46 3762
6004.19 3712
6004.92 3538
6005.65 3521
6006.38 3652
6007.11 3684
6007.84 3608
6008.58 3517
6009.31 3675
6010.04 3934
6010.77 4379
6011.50 4917
6012.23 5544
6012.96 6462
6013.70 7577
6014.43 8449
6015.16 9417
6015.89 10205
6016.62 10470
6017.36 10386
6018.09 9927
6018.82 9234
6019.55 8610
6020.28 7675
6021.02 6719
6021.75 5784
6022.48 5062
6023.21 4304
6023.94 3812
6024.68 3549
6025.41 3415
6026.14 3116
6026.87 3140
6027.61 2966
6028.34 2997
6029.07 2929
6029.80 2936
6030.54 2995
6031.27 3025
6032.00 2995
6032.73 2864
6033.47 2734
6034.20 2852
6034.93 2694
6035.67 2741
6036.40 2725
6037.13 2705
6037.87 2649
6038.60 2751
6039.33 2892
6040.07 2809
6040.80 2854
6041.53 2879
6042.27 2809
6043.00 2978
6043.73 3017
6044.47 3146
6045.20 3032
6045.93 3260
6046.67 3113
6047.40 3096
6048.13 3238
6048.87 3413
6049.60 3572
6050.34 3560
6051.07 3584
6051.80 3816
6052.54 4108
6053.27 4383
6054.01 4589
6054.74 4785
6055.47 4859
6056.21 5013
6056.94 4923
6057.68 4858
6058.41 4550
6059.15 4244
6059.88 3765
6060.61 3552
6061.35 3446
6062.08 3464
6062.82 3184
6063.55 3267
6064.29 3349
6065.02 3176
6065.76 2983
6066.49 2976
6067.23 2930
6067.96 3088
6068.70 3018
6069.43 3166
6070.17 3218
6070.90 2812
6071.64 2980
6072.37 2919
6073.11 2837
6073.84 2902
6074.58 2688
6075.31 2667
6076.05 2646
6076.78 2434
6077.52 2518
6078.26 2570
6078.99 2348
6079.73 2372
6080.46 2429
6081.20 2328
6081.93 2274
6082.67 2250
6083.41 2314
6084.14 2251
6084.88 2260
6085.61 2271
6086.35 2390
6087.09 2297
6087.82 2237
6088.56 2262
6089.30 2200
6090.03 2202
6090.77 2165
6091.50 2168
6092.24 2252
6092.98 2340
6093.71 2463
6094.45 2402
6095.19 2513
6095.92 2408
6096.66 2303
6097.40 2190
6098.13 2163
6098.87 2325
6099.61 2323
6100.34 2213
6101.08 2180
6101.82 2169
6102.56 2110
6103.29 2160
6104.03 2155
6104.77 2056
6105.50 2080
6106.24 1937
6106.98 1979
6107.72 2003
6108.45 2078
6109.19 2099
6109.93 2051
6110.67 2188
6111.40 2080
6112.14 1962
6112.88 2112
6113.62 2090
6114.35 2161
6115.09 2161
6115.83 2191
6116.57 2177
6117.31 2259
6118.04 2338
6118.78 2245
6119.52 2273
6120.26 2231
6121.00 2051
6121.73 2128
6122.47 2010
6123.21 2087
6123.95 2183
6124.69 2024
6125.43 2006
6126.16 2084
6126.90 2303
6127.64 2289
6128.38 2377
6129.12 2385
6129.86 2343
6130.60 2222
6131.33 2433
6132.07 2407
6132.81 2442
6133.55 2482
6134.29 2473
6135.03 2454
6135.77 2392
6136.51 2271
6137.25 2256
6137.99 2317
6138.73 2377
6139.46 2363
6140.20 2220
6140.94 2105
6141.68 2368
6142.42 2337
6143.16 2392
6143.90 2444
6144.64 2342
6145.38 2243
6146.12 2229
6146.86 2254
6147.60 2313
6148.34 2310
6149.08 2244
6149.82 2349
6150.56 2359
6151.30 2270
6152.04 2364
6152.78 2369
6153.52 2355
6154.26 2582
6155.00 2540
6155.74 2468
6156.48 2462
6157.22 2535
6157.96 2522
6158.70 2512
6159.44 2598
6160.18 2644
6160.92 2547
6161.66 2720
6162.40 2732
6163.15 2740
6163.89 2607
6164.63 2805
6165.37 2749
6166.11 2829
6166.85 3089
6167.59 3209
6168.33 3417
6169.07 3609
6169.81 3714
6170.55 3758
6171.30 3731
6172.04 3622
6172.78 3411
6173.52 3341
6174.26 3559
6175.00 3403
6175.74 3322
6176.49 3410
6177.23 3211
6177.97 3130
6178.71 3153
6179.45 3060
6180.19 3166
6180.94 3292
6181.68 3306
6182.42 3224
6183.16 3232
6183.90 3342
6184.65 3230
6185.39 3229
6186.13 3378
6186.87 3415
6187.61 3371
6188.36 3458
6189.10 3594
6189.84 3576
6190.58 3691
6191.33 3761
6192.07 3896
6192.81 3756
6193.55 3922
6194.30 4071
6195.04 4135
6195.78 4475
6196.52 4407
6197.27 4366
6198.01 4679
6198.75 4713
6199.49 4505
6200.24 4410
6200.98 4293
6201.72 4250
6202.47 4306
6203.21 4227
6203.95 4220
6204.70 4149
6205.44 4539
6206.18 4808
6206.93 5441
6207.67 6401
6208.41 8004
6209.16 9931
6209.90 12243
6210.64 15122
6211.39 17200
6212.13 18973
6212.87 19995
6213.62 19587
6214.36 18977
6215.11 17037
6215.85 14894
6216.59 12963
6217.34 10473
6218.08 8867
6218.83 7152
6219.57 5817
6220.31 5161
6221.06 4640
6221.80 4260
6222.55 3980
6223.29 3951
6224.04 3920
6224.78 3862
6225.52 4107
6226.27 4328
6227.01 4620
6227.76 4551
6228.50 4585
6229.25 4617
6229.99 4373
6230.74 4038
6231.48 3582
6232.23 3355
6232.97 3190
6233.72 3085
6234.46 2994
6235.21 2722
6235.95 2733
6236.70 2539
6237.44 2515
6238.19 2621
6238.93 2746
6239.68 2872
6240.42 2765
6241.17 2975
6241.91 3077
6242.66 2997
6243.40 2916
6244.15 3004
6244.90 3135
6245.64 2955
6246.39 2935
6247.13 3124
6247.88 3424
6248.62 3890
6249.37 4025
6250.12 4060
6250.86 4258
6251.61 4503
6252.35 4578
6253.10 4295
6253.85 4254
6254.59 4108
6255.34 3767
6256.09 3563
6256.83 3356
6257.58 3162
6258.32 2922
6259.07 2947
6259.82 2977
6260.56 3117
6261.31 3089
6262.06 2991
6262.80 2998
6263.55 2969
6264.30 2984
6265.04 2866
6265.79 2921
6266.54 2905
6267.29 2949
6268.03 2746
6268.78 2834
6269.53 2783
6270.27 2637
6271.02 2655
6271.77 2783
6272.52 2749
6273.26 2891
6274.01 2754
6274.76 2738
6275.50 2865
6276.25 2813
6277.00 2995
6277.75 2933
6278.49 2938
6279.24 2871
6279.99 2900
6280.74 2864
6281.49 2883
6282.23 2746
6282.98 2783
6283.73 2729
6284.48 2638
6285.23 2533
6285.97 2464
6286.72 2438
6287.47 2412
6288.22 2487
6288.97 2574
6289.71 2601
6290.46 2541
6291.21 2495
6291.96 2582
6292.71 2661
6293.46 2600
6294.21 2455
6294.95 2456
6295.70 2229
6296.45 2133
6297.20 2329
6297.95 2201
6298.70 2157
6299.45 2049
6300.20 2220
6300.94 2114
6301.69 2028
6302.44 2039
6303.19 1988
6303.94 2014
6304.69 2033
6305.44 1993
6306.19 1984
6306.94 2002
6307.69 1992
6308.44 2014
6309.19 1979
6309.94 1994
6310.69 1968
6311.43 1998
6312.18 1952
6312.93 2004
6313.68 2134
6314.43 2061
6315.18 2069
6315.93 2092
6316.68 2170
6317.43 2047
6318.18 2272
6318.93 2096
6319.68 2100
6320.43 2044
6321.18 2076
6321.93 2186
6322.68 2084
6323.43 1910
6324.18 1826
6324.94 1893
6325.69 1825
6326.44 1832
6327.19 1833
6327.94 1750
6328.69 1745
6329.44 1856
6330.19 1778
6330.94 1811
6331.69 1728
6332.44 1819
6333.19 1804
6333.94 1806
6334.69 1795
6335.45 1684
6336.20 1722
6336.95 1808
6337.70 1714
6338.45 1608
6339.20 1637
6339.95 1689
6340.70 1649
6341.46 1649
6342.21 1769
6342.96 1794
6343.71 1843
6344.46 1875
6345.21 1842
6345.96 1759
6346.72 1714
6347.47 1715
6348.22 1654
6348.97 1749
6349.72 1714
6350.48 1713
6351.23 1803
6351.98 1764
6352.73 1792
6353.48 1850
6354.24 1856
6354.99 1786
6355.74 2018
6356.49 2026
6357.24 2048
6358.00 1874
6358.75 1882
6359.50 1947
6360.25 1859
6361.01 1800
6361.76 1846
6362.51 1760
6363.26 1879
6364.02 1720
6364.77 1676
6365.52 1773
6366.28 1730
6367.03 1711
6367.78 1734
6368.53 1733
6369.29 1719
6370.04 1719
6370.79 1783
6371.55 1792
6372.30 1598
6373.05 1651
6373.81 1620
6374.56 1694
6375.31 1646
6376.07 1591
6376.82 1700
6377.57 1737
6378.33 1635
6379.08 1591
6379.83 1579
6380.59 1685
6381.34 1763
6382.10 1725
6382.85 1727
6383.60 1809
6384.36 1749
6385.11 1626
6385.87 1687
6386.62 1560
6387.37 1646
6388.13 1612
6388.88 1563
6389.64 1640
6390.39 1720
6391.14 1687
6391.90 1699
6392.65 1646
6393.41 1678
6394.16 1696
6394.92 1691
6395.67 1715
6396.43 1599
6397.18 1470
6397.94 1521
6398.69 1630
6399.45 1642
6400.20 1740
6400.96 1629
6401.71 1616
6402.47 1590
6403.22 1644
6403.98 1575
6404.73 1523
6405.49 1424
6406.24 1483
6407.00 1430
6407.75 1530
6408.51 1579
6409.26 1626
6410.02 1648
6410.77 1683
6411.53 1730
6412.28 1786
6413.04 1784
6413.80 1651
6414.55 1646
6415.31 1647
6416.06 1600
6416.82 1690
6417.57 1642
6418.33 1658
6419.09 1539
6419.84 1580
6420.60 1553
6421.35 1584
6422.11 1514
6422.87 1512
6423.62 1569
6424.38 1566
6425.14 1522
6425.89 1582
6426.65 1477
6427.40 1618
6428.16 1509
6428.92 1533
6429.67 1583
6430.43 1582
6431.19 1553
6431.94 1592
6432.70 1667
6433.46 1707
6434.22 1616
6434.97 1587
6435.73 1823
6436.49 1691
6437.24 1582
6438.00 1567
6438.76 1587
6439.51 1662
6440.27 1632
6441.03 1701
6441.79 1606
6442.54 1676
6443.30 1614
6444.06 1608
6444.82 1670
6445.57 1595
6446.33 1738
6447.09 1611
6447.85 1635
6448.60 1560
6449.36 1609
6450.12 1567
6450.88 1538
6451.64 1558
6452.39 1499
6453.15 1495
6453.91 1619
6454.67 1460
6455.43 1557
6456.18 1725
6456.94 1603
6457.70 1625
6458.46 1608
6459.22 1739
6459.98 1858
6460.73 1864
6461.49 1873
6462.25 1890
6463.01 1894
6463.77 1829
6464.53 1803
6465.29 1886
6466.04 1871
6466.80 1720
6467.56 1906
6468.32 1961
6469.08 2009
6469.84 1912
6470.60 1968
6471.36 2230
6472.12 2031
6472.87 1995
6473.63 1907
6474.39 2098
6475.15 2118
6475.91 2020
6476.67 1952
6477.43 2154
6478.19 2209
6478.95 2159
6479.71 2193
6480.47 2174
6481.23 2073
6481.99 2261
6482.75 2316
6483.51 2251
6484.27 2258
6485.03 2353
6485.79 2324
6486.55 2382
6487.31 2325
6488.07 2407
6488.83 2374
6489.59 2410
6490.35 2457
6491.11 2563
6491.87 2553
6492.63 2735
6493.39 2835
6494.15 2835
6494.91 2921
6495.67 3081
6496.43 3109
6497.19 3279
6497.95 3339
6498.71 3452
6499.47 3294
6500.23 3342
6500.99 3376
6501.76 3316
6502.52 3251
6503.28 3432
6504.04 3164
6504.80 3163
6505.56 3292
6506.32 3313
6507.08 3270
6507.84 3263
6508.61 3373
6509.37 3526
6510.13 3701
6510.89 3690
6511.65 3888
6512.41 3863
6513.17 4009
6513.94 4050
6514.70 4070
6515.46 4121
6516.22 4084
6516.98 4013
6517.74 4070
6518.51 4098
6519.27 4076
6520.03 4183
6520.79 4242
6521.55 4276
6522.32 4379
6523.08 4649
6523.84 4507
6524.60 4797
6525.36 5222
6526.13 5475
6526.89 5757
6527.65 6069
6528.41 6481
6529.18 6689
6529.94 7250
6530.70 7297
6531.46 7331
6532.23 7614
6532.99 7499
6533.75 7323
6534.51 7171
6535.28 7895
6536.04 9073
6536.80 11033
6537.57 14221
6538.33 16898
6539.09 18808
6539.85 20058
6540.62 20292
6541.38 19679
6542.14 18258
6542.91 15918
6543.67 13357
6544.43 11010
6545.20 8977
6545.96 7346
6546.72 6114
6547.49 5257
6548.25 4604
6549.02 4016
6549.78 3787
6550.54 3700
6551.31 3812
6552.07 3529
6552.83 3424
6553.60 3186
6554.36 3263
6555.13 3339
6555.89 3368
6556.65 3285
6557.42 3185
6558.18 3109
6558.95 3079
6559.71 3155
6560.47 3112
6561.24 3201
6562.00 3169
6562.77 3085
6563.53 3065
6564.30 3143
6565.06 3368
6565.83 3521
6566.59 3678
6567.36 3787
6568.12 3929
6568.88 3979
6569.65 3896
6570.41 3808
6571.18 3809
6571.94 3773
6572.71 3850
6573.47 3924
6574.24 3669
6575.00 3873
6575.77 4188
6576.53 4534
6577.30 4785
6578.07 4902
6578.83 4893
6579.60 4916
6580.36 4813
6581.13 4757
6581.89 4842
6582.66 4400
6583.42 4380
6584.19 4434
6584.96 4171
6585.72 4141
6586.49 4045
6587.25 4004
6588.02 3834
6588.78 3801
6589.55 3899
6590.32 3762
6591.08 3959
6591.85 3885
6592.61 3940
6593.38 3964
6594.15 4352
6594.91 4807
6595.68 5191
6596.45 5545
6597.21 5818
6597.98 5871
6598.75 5886
6599.51 5772
6600.28 5633
6601.05 5504
6601.81 5064
6602.58 4600
6603.35 4265
6604.11 4064
6604.88 3933
6605.65 3598
6606.41 3459
6607.18 3383
6607.95 3371
6608.71 3277
6609.48 3124
6610.25 3339
6611.02 3273
6611.78 3214
6612.55 3235
6613.32 3153
6614.09 3229
6614.85 3195
6615.62 3436
6616.39 3255
6617.16 3037
6617.92 2920
6618.69 2956
6619.46 2943
6620.23 2947
6620.99 2885
6621.76 2943
6622.53 2854
6623.30 2826
6624.07 2869
6624.83 2714
6625.60 2728
6626.37 2722
6627.14 2759
6627.91 2766
6628.67 2776
6629.44 2785
6630.21 2632
6630.98 2511
6631.75 2641
6632.52 2588
6633.29 2848
6634.05 2901
6634.82 2999
6635.59 3075
6636.36 3476
6637.13 3509
6637.90 3448
6638.67 3545
6639.43 3674
6640.20 3468
6640.97 3435
6641.74 3023
6642.51 2951
6643.28 2730
6644.05 2643
6644.82 2670
6645.59 2639
6646.36 2581
6647.13 2534
6647.90 2449
6648.66 2472
6649.43 2422
6650.20 2608
6650.97 2484
6651.74 2469
6652.51 2521
6653.28 2452
6654.05 2439
6654.82 2445
6655.59 2502
6656.36 2536
6657.13 2605
6657.90 2600
6658.67 2788
6659.44 2534
6660.21 2566
6660.98 2582
6661.75 2544
6662.52 2409
6663.29 2419
6664.06 2410
6664.83 2208
6665.60 2310
6666.37 2262
6667.14 2311
6667.91 2349
6668.69 2281
6669.46 2301
6670.23 2387
6671.00 2483
6671.77 2387
6672.54 2484
6673.31 2469
6674.08 2293
6674.85 2571
6675.62 2506
6676.39 2453
6677.16 2483
6677.94 2482
6678.71 2582
6679.48 2395
6680.25 2488
6681.02 2502
6681.79 2557
6682.56 2536
6683.33 2506
6684.11 2596
6684.88 2595
6685.65 2865
6686.42 2965
6687.19 2978
6687.96 2965
6688.74 3029
6689.51 3015
6690.28 3077
6691.05 2850
6691.82 2705
6692.60 2529
6693.37 2460
6694.14 2208
6694.91 2366
6695.68 2289
6696.46 2124
6697.23 2220
6698.00 2190
6698.77 2239
6699.55 2131
6700.32 2268
6701.09 2216
6701.86 2074
6702.64 2083
6703.41 2207
6704.18 2238
6704.95 2217
6705.73 2272
6706.50 2243
6707.27 2247
6708.04 2188
6708.82 2232
6709.59 2334
6710.36 2209
6711.14 2133
6711.91 2243
6712.68 2161
6713.46 2206
6714.23 2234
6715.00 1983
6715.78 2088
6716.55 2010
6717.32 2003
6718.10 2006
6718.87 1959
6719.64 2040
6720.42 1947
6721.19 1944
6721.96 2026
6722.74 2033
6723.51 2077
6724.28 2075
6725.06 1970
6725.83 1991
6726.61 2000
6727.38 1870
6728.15 1854
6728.93 1993
6729.70 1913
6730.48 1788
6731.25 1834
6732.02 1823
6732.80 1859
6733.57 1891
6734.35 1985
6735.12 2034
6735.90 2019
6736.67 2083
6737.45 1993
6738.22 1916
6738.99 1990
6739.77 2131
6740.54 2077
6741.32 1867
6742.09 2045
6742.87 2036
6743.64 1942
6744.42 2019
6745.19 2052
6745.97 1939
6746.74 2109
6747.52 2165
6748.29 2325
6749.07 2173
6749.84 2223
6750.62 2246
6751.40 2195
6752.17 2214
6752.95 2356
6753.72 2393
6754.50 2758
6755.27 3077
6756.05 3030
6756.82 3080
6757.60 2938
6758.38 2805
6759.15 2527
6759.93 2451
6760.70 2341
6761.48 2157
6762.25 1999
6763.03 2038
6763.81 2027
6764.58 1897
6765.36 1870
6766.14 2013
6766.91 1949
6767.69 2041
6768.46 2093
6769.24 2055
6770.02 1996
6770.79 1952
6771.57 1970
6772.35 2045
6773.12 1836
6773.90 1872
6774.68 1963
6775.45 1945
6776.23 1921
6777.01 1961
6777.78 1886
6778.56 1870
6779.34 1774
6780.11 1835
6780.89 1817
6781.67 1824
6782.45 1815
6783.22 1874
6784.00 1844
6784.78 1950
6785.56 1857
6786.33 2055
6787.11 1995
6787.89 1784
6788.66 1721
6789.44 1827
6790.22 1732
6791.00 1771
6791.78 1718
6792.55 1740
6793.33 1745
6794.11 1754
6794.89 1823
6795.66 1752
6796.44 1691
6797.22 1786
6798.00 1810
6798.78 1721
6799.55 1751
6800.33 1651
6801.11 1675
6801.89 1727
6802.67 1530
6803.45 1670
6804.22 1735
6805.00 1823
6805.78 1807
6806.56 1766
6807.34 1737
6808.12 1676
6808.90 1813
6809.67 1773
6810.45 1745
6811.23 1684
6812.01 1657
6812.79 1700
6813.57 1730
6814.35 1762
6815.13 1816
6815.91 1771
6816.68 1736
6817.46 1738
6818.24 1714
6819.02 1795
6819.80 1794
6820.58 1925
6821.36 1919
6822.14 1833
6822.92 1832
6823.70 1731
6824.48 1707
6825.26 1625
6826.04 1618
6826.82 1749
6827.60 1688
6828.38 1763
6829.16 1777
6829.94 1654
6830.72 1650
6831.50 1700
6832.28 1816
6833.06 1713
6833.84 1778
6834.62 1717
6835.40 1737
6836.18 1677
6836.96 1750
6837.74 1764
6838.52 1707
6839.30 1693
6840.08 1806
6840.86 1590
6841.64 1598
6842.42 1632
6843.20 1579
6843.98 1675
6844.76 1615
6845.54 1607
6846.32 1610
6847.10 1672
6847.89 1782
6848.67 1739
6849.45 1737
6850.23 1897
6851.01 2308
6851.79 2414
6852.57 2876
6853.35 3472
6854.13 3563
6854.92 3682
6855.70 3779
6856.48 3527
6857.26 3219
6858.04 2798
6858.82 2642
6859.60 2443
6860.39 2201
6861.17 2054
6861.95 1947
6862.73 1943
6863.51 1939
6864.29 1937
6865.08 1987
6865.86 2018
6866.64 1986
6867.42 2124
6868.20 2159
6868.99 2078
6869.77 2039
6870.55 2216
6871.33 2256
6872.12 2230
6872.90 2198
6873.68 2018
6874.46 2026
6875.24 2100
6876.03 1893
6876.81 2020
6877.59 1952
6878.38 1972
6879.16 2011
6879.94 2175
6880.72 2147
6881.51 2209
6882.29 2369
6883.07 2339
6883.85 2528
6884.64 2412
6885.42 2450
6886.20 2485
6886.99 2472
6887.77 2609
6888.55 3056
6889.34 3569
6890.12 4026
6890.90 4513
6891.69 4826
6892.47 4569
6893.25 4321
6894.04 4021
6894.82 3449
6895.60 3078
6896.39 2725
6897.17 2574
6897.96 2498
6898.74 2515
6899.52 2524
6900.31 2386
6901.09 2464
6901.88 2655
6902.66 2506
6903.44 2555
6904.23 2509
6905.01 2567
6905.80 2519
6906.58 2376
6907.36 2524
6908.15 2623
6908.93 2373
6909.72 2481
6910.50 2587
6911.29 2635
6912.07 2471
6912.86 2395
6913.64 2245
6914.42 2122
6915.21 2161
6915.99 2081
6916.78 2120
6917.56 2279
6918.35 2230
6919.13 2133
6919.92 2089
6920.70 2185
6921.49 2200
6922.27 2092
6923.06 2275
6923.84 2295
6924.63 2139
6925.42 2178
6926.20 2276
6926.99 2281
6927.77 2272
6928.56 2427
6929.34 2373
6930.13 2331
6930.91 2434
6931.70 2544
6932.48 2501
6933.27 2339
6934.06 2408
6934.84 2454
6935.63 2427
6936.41 2494
6937.20 2408
6937.99 2384
6938.77 2352
6939.56 2326
6940.34 2447
6941.13 2418
6941.92 2529
6942.70 2609
6943.49 2782
6944.28 2614
6945.06 2825
6945.85 2886
6946.64 3059
6947.42 3153
6948.21 2988
6949.00 3200
6949.78 3245
6950.57 3091
6951.36 3030
6952.14 3004
6952.93 3000
6953.72 3044
6954.50 2905
6955.29 2861
6956.08 3031
6956.86 2964
6957.65 3191
6958.44 3243
6959.23 3217
6960.01 3300
6960.80 3509
6961.59 3589
6962.38 3615
6963.16 3437
6963.95 3350
6964.74 3266
6965.53 3482
6966.31 3575
6967.10 3362
6967.89 3290
6968.68 3342
6969.46 3265
6970.25 3374
6971.04 3597
6971.83 3780
6972.62 3717
6973.40 3790
6974.19 3945
6974.98 4093
6975.77 4032
6976.56 3955
6977.34 3946
6978.13 3937
6978.92 3998
6979.71 4010
6980.50 4043
6981.29 4147
6982.08 4024
6982.86 4410
6983.65 4758
6984.44 5187
6985.23 6225
6986.02 7493
6986.81 8603
6987.60 10172
6988.39 11988
6989.17 12546
6989.96 12882
6990.75 12528
6991.54 11594
6992.33 10708
6993.12 9502
6993.91 8204
6994.70 7118
6995.49 6213
6996.28 5576
6997.07 5343
6997.86 5368
6998.64 5700
6999.43 6230
7000.22 7114
7001.01 8572
7001.80 10364
7002.59 11848
7003.38 12743
7004.17 12933
7004.96 12518
7005.75 11184
7006.54 9958
7007.33 8844
7008.12 7496
7008.91 6425
7009.70 5550
7010.49 4750
7011.28 4305
7012.07 4079
7012.86 3922
7013.65 3937
7014.44 3964
7015.23 3835
7016.02 4086
7016.81 4313
7017.61 4369
7018.40 3960
7019.19 3919
7019.98 3778
7020.77 3595
7021.56 3422
7022.35 3299
7023.14 3202
7023.93 3206
7024.72 3220
7025.51 3259
7026.30 3227
7027.10 3218
7027.89 3407
7028.68 3393
7029.47 3347
7030.26 3485
7031.05 3440
7031.84 3423
7032.63 3311
7033.43 3044
7034.22 2941
7035.01 3059
7035.80 2983
7036.59 2867
7037.38 2923
7038.18 2810
7038.97 3109
7039.76 3168
7040.55 3211
7041.34 3195
7042.13 3336
7042.93 3298
7043.72 3428
7044.51 3331
7045.30 3234
7046.09 3049
7046.89 3061
7047.68 3047
7048.47 2905
7049.26 3053
7050.06 3029
7050.85 3004
7051.64 3161
7052.43 3285
7053.23 3559
7054.02 3663
7054.81 3427
7055.60 3359
7056.40 3290
7057.19 3059
7057.98 2793
7058.77 2772
7059.57 2744
7060.36 2703
7061.15 2617
7061.95 2547
7062.74 2605
7063.53 2735
7064.33 2719
7065.12 2791
7065.91 2695
7066.71 2632
7067.50 2756
7068.29 2691
7069.09 2584
7069.88 2626
7070.67 2650
7071.47 2558
7072.26 2488
7073.05 2536
7073.85 2562
7074.64 2518
7075.44 2555
7076.23 2487
7077.02 2386
7077.82 2469
7078.61 2557
7079.41 2644
7080.20 2361
7080.99 2518
7081.79 2391
7082.58 2406
7083.38 2410
7084.17 2344
7084.96 2319
7085.76 2273
7086.55 2237
7087.35 2243
7088.14 2300
7088.94 2294
7089.73 2507
7090.53 2774
7091.32 2910
7092.12 2763
7092.91 2693
7093.71 2582
7094.50 2572
7095.29 2296
7096.09 2266
7096.88 2283
7097.68 2106
7098.48 1964
7099.27 1960
7100.07 2055
7100.86 1966
7101.66 1913
7102.45 1797
7103.25 1804
7104.04 1935
7104.84 1911
7105.63 1905
7106.43 1835
7107.22 1714
7108.02 1732
7108.82 1688
7109.61 1671
7110.41 1621
7111.20 1610
7112.00 1604
7112.79 1578
7113.59 1661
7114.39 1573
7115.18 1556
7115.98 1647
7116.77 1625
7117.57 1592
7118.37 1655
7119.16 1717
7119.96 1709
7120.76 1604
7121.55 1634
7122.35 1603
7123.15 1635
7123.94 1608
7124.74 1611
7125.53 1573
7126.33 1560
7127.13 1531
7127.93 1440
7128.72 1589
7129.52 1614
7130.32 1526
7131.11 1673
7131.91 1640
7132.71 1570
7133.50 1668
7134.30 1645
7135.10 1600
7135.90 1607
7136.69 1495
7137.49 1416
7138.29 1553
7139.08 1503
7139.88 1577
7140.68 1524
7141.48 1533
7142.27 1485
7143.07 1576
7143.87 1516
7144.67 1505
7145.46 1519
7146.26 1461
7147.06 1468
7147.86 1400
7148.66 1428
7149.45 1508
7150.25 1547
7151.05 1478
7151.85 1417
7152.65 1390
7153.44 1374
7154.24 1339
7155.04 1359
7155.84 1322
7156.64 1399
7157.44 1436
7158.23 1303
7159.03 1454
7159.83 1434
7160.63 1427
7161.43 1440
7162.23 1369
7163.03 1380
7163.83 1350
7164.62 1351
7165.42 1304
7166.22 1296
7167.02 1295
7167.82 1314
7168.62 1220
7169.42 1344
7170.22 1371
7171.02 1250
7171.82 1284
7172.61 1280
7173.41 1241
7174.21 1390
7175.01 1451
7175.81 1407
7176.61 1264
7177.41 1261
7178.21 1239
7179.01 1224
7179.81 1244
7180.61 1172
7181.41 1272
7182.21 1257
7183.01 1293
7183.81 1225
7184.61 1289
7185.41 1316
7186.21 1293
7187.01 1354
7187.81 1387
7188.61 1270
7189.41 1301
7190.21 1268
7191.01 1206
7191.81 1259
7192.61 1209
7193.41 1292
7194.21 1260
7195.01 1205
7195.81 1252
7196.61 1271
7197.41 1296
7198.21 1309
7199.01 1169
7199.82 1251
7200.62 1239
7201.42 1144
7202.22 1079
7203.02 1105
7203.82 1140
7204.62 1197
7205.42 1222
7206.22 1187
7207.02 1095
7207.83 1216
7208.63 1135
7209.43 1183
7210.23 1158
7211.03 1218
7211.83 1146
7212.63 1130
7213.44 1125
7214.24 1168
7215.04 1150
7215.84 1272
7216.64 1181
7217.44 1042
7218.25 1075
7219.05 1093
7219.85 1201
7220.65 1250
7221.45 1266
7222.26 1265
7223.06 1357
7223.86 1264
7224.66 1197
7225.46 1162
7226.27 1152
7227.07 1298
7227.87 1183
7228.67 1122
7229.48 1246
7230.28 1230
7231.08 1243
7231.88 1163
7232.69 1150
7233.49 1098
7234.29 1159
7235.09 1243
7235.90 1241
7236.70 1234
7237.50 1237
7238.30 1201
7239.11 1172
7239.91 1218
7240.71 1200
7241.52 1226
7242.32 1225
7243.12 1189
7243.93 1176
7244.73 1200
7245.53 1239
7246.34 1207
7247.14 1257
7247.94 1218
7248.75 1253
7249.55 1294
7250.35 1179
7251.16 1142
7251.96 1181
7252.76 1116
7253.57 1228
7254.37 1236
7255.18 1166
7255.98 1234
7256.78 1235
7257.59 1231
7258.39 1208
7259.20 1240
7260.00 1293
7260.80 1346
7261.61 1254
7262.41 1229
7263.22 1243
7264.02 1154
7264.83 1227
7265.63 1249
7266.43 1281
7267.24 1196
7268.04 1271
7268.85 1318
7269.65 1299
7270.46 1342
7271.26 1341
7272.07 1432
7272.87 1537
7273.68 1381
7274.48 1282
7275.29 1332
7276.09 1348
7276.90 1466
7277.70 1449
7278.51 1423
7279.31 1423
7280.12 1389
7280.92 1389
7281.73 1438
7282.53 1422
7283.34 1543
7284.14 1665
7284.95 1965
7285.76 2072
7286.56 2315
7287.37 2632
7288.17 2801
7288.98 2943
7289.78 2944
7290.59 2569
7291.40 2289
7292.20 2133
7293.01 2128
7293.81 1831
7294.62 1537
7295.43 1607
7296.23 1514
7297.04 1514
7297.84 1624
7298.65 1613
7299.46 1617
7300.26 1594
7301.07 1503
7301.88 1567
7302.68 1640
7303.49 1566
7304.30 1497
7305.10 1507
7305.91 1541
7306.72 1757
7307.52 1643
7308.33 1742
7309.14 1679
7309.94 1690
7310.75 1727
7311.56 1777
7312.36 1941
7313.17 2010
7313.98 2088
7314.79 2111
7315.59 2042
7316.40 2016
7317.21 2226
7318.01 2184
7318.82 2260
7319.63 2583
7320.44 2862
7321.24 3183
7322.05 3512
7322.86 3663
7323.67 3683
7324.47 3500
7325.28 3289
7326.09 3058
7326.90 2709
7327.71 2594
7328.51 2436
7329.32 2315
7330.13 2240
7330.94 2090
7331.75 1982
7332.55 1921
7333.36 1992
7334.17 1876
7334.98 1827
7335.79 1836
7336.60 1759
7337.40 1872
7338.21 1760
7339.02 2003
7339.83 1958
7340.64 1833
7341.45 1851
7342.26 1853
7343.06 1908
7343.87 1784
7344.68 1800
7345.49 1758
7346.30 1666
7347.11 1765
7347.92 1775
7348.73 1732
7349.54 1608
7350.34 1660
7351.15 1604
7351.96 1630
7352.77 1638
7353.58 1720
7354.39 1632
7355.20 1527
7356.01 1615
7356.82 1683
7357.63 1648
7358.44 1504
7359.25 1509
7360.06 1532
7360.87 1531
7361.68 1550
7362.49 1641
7363.30 1664
7364.11 1571
7364.92 1685
7365.73 1670
7366.54 1573
7367.35 1592
7368.16 1617
7368.97 1477
7369.78 1544
7370.59 1675
7371.40 1694
7372.21 1693
7373.02 1555
7373.83 1532
7374.64 1546
7375.45 1514
7376.26 1684
7377.07 1693
7377.88 1639
7378.69 1688
7379.50 1630
7380.31 1755
7381.12 1747
7381.94 2015
7382.75 2176
7383.56 2356
7384.37 2430
7385.18 2472
7385.99 2386
7386.80 2429
7387.61 2314
7388.42 2006
7389.23 1957
7390.05 1888
7390.86 1914
7391.67 1784
7392.48 1828
7393.29 1671
7394.10 1624
7394.92 1632
7395.73 1495
7396.54 1484
7397.35 1548
7398.16 1657
7398.97 1669
7399.79 1716
7400.60 1749
7401.41 1798
7402.22 1869
7403.03 1940
7403.85 1947
7404.66 1850
7405.47 1948
7406.28 1814
7407.09 1793
7407.91 1701
7408.72 1623
7409.53 1687
7410.34 1677
7411.16 1738
7411.97 1637
7412.78 1626
7413.59 1619
7414.41 1522
7415.22 1369
7416.03 1375
7416.84 1425
7417.66 1319
7418.47 1458
7419.28 1394
7420.10 1390
7420.91 1382
7421.72 1385
7422.54 1372
7423.35 1289
7424.16 1274
7424.97 1215
7425.79 1237
7426.60 1274
7427.41 1366
7428.23 1232
7429.04 1304
7429.86 1223
7430.67 1199
7431.48 1178
7432.30 1225
7433.11 1190
7433.92 1109
7434.74 1105
7435.55 1185
7436.36 1139
7437.18 1200
7437.99 1195
7438.81 1184
7439.62 1162
7440.43 1256
7441.25 1221
7442.06 1277
7442.88 1324
7443.69 1294
7444.51 1293
7445.32 1243
7446.13 1224
7446.95 1274
7447.76 1266
7448.58 1247
7449.39 1123
7450.21 1205
7451.02 1202
7451.84 1197
7452.65 1220
7453.47 1141
7454.28 1166
7455.10 1286
7455.91 1223
7456.73 1217
7457.54 1155
7458.36 1203
7459.17 1134
7459.99 1218
7460.80 1186
7461.62 1123
7462.43 1228
7463.25 1156
7464.06 1231
7464.88 1200
7465.69 1164
7466.51 1270
7467.32 1208
7468.14 1139
7468.96 1297
7469.77 1180
7470.59 1279
7471.40 1227
7472.22 1179
7473.03 1164
7473.85 1216
7474.67 1214
7475.48 1267
7476.30 1190
7477.11 1216
7477.93 1250
7478.75 1288
7479.56 1230
7480.38 1220
7481.20 1176
7482.01 1142
7482.83 1066
7483.65 1129
7484.46 1245
7485.28 1174
7486.09 1129
7486.91 1168
7487.73 1155
7488.54 1174
7489.36 1141
7490.18 1097
7491.00 1146
7491.81 998
7492.63 1050
7493.45 1124
7494.26 1120
7495.08 1108
7495.90 1065
7496.71 1042
7497.53 997
7498.35 1090
7499.17 1071
7499.98 1064
7500.80 1051
7501.62 1023
7502.44 1011
7503.25 1094
7504.07 1036
7504.89 973
7505.71 969
7506.52 986
7507.34 937
7508.16 1003
7508.98 1043
7509.80 1034
7510.61 989
7511.43 1010
7512.25 1034
7513.07 1091
7513.89 1028
7514.70 1087
7515.52 1068
7516.34 1040
7517.16 995
7517.98 1020
7518.79 1001
7519.61 1002
7520.43 1044
7521.25 1072
7522.07 1023
7522.89 1007
7523.71 969
7524.52 964
7525.34 957
7526.16 1027
7526.98 963
7527.80 1042
7528.62 1070
7529.44 1026
7530.26 1071
7531.08 1005
7531.89 943
7532.71 955
7533.53 1019
7534.35 907
7535.17 945
7535.99 979
7536.81 1052
7537.63 1031
7538.45 1007
7539.27 938
7540.09 883
7540.91 991
7541.73 1004
7542.55 957
7543.37 1004
7544.19 978
7545.01 890
7545.83 923
7546.65 942
7547.47 933
7548.29 913
7549.11 984
7549.93 980
7550.75 980
7551.57 1048
7552.39 956
7553.21 907
7554.03 967
7554.85 1084
7555.67 1058
7556.49 1030
7557.31 1074
7558.13 974
7558.95 951
7559.77 997
7560.59 1014
7561.41 1016
7562.23 1044
7563.05 1056
7563.87 993
7564.69 909
7565.52 978
7566.34 1042
7567.16 1073
7567.98 1055
7568.80 1012
7569.62 1071
7570.44 978
7571.26 1030
7572.08 922
7572.91 982
7573.73 1021
7574.55 963
7575.37 916
7576.19 941
7577.01 970
7577.83 1034
7578.66 1045
7579.48 971
7580.30 908
7581.12 895
7581.94 1023
7582.77 945
7583.59 914
7584.41 897
7585.23 938
7586.05 950
7586.88 1006
7587.70 1019
7588.52 1001
7589.34 1005
7590.16 1007
7590.99 1068
7591.81 1069
7592.63 1105
7593.45 1158
7594.28 1070
7595.10 979
7595.92 1026
7596.74 1029
7597.57 1097
7598.39 1108
7599.21 1025
7600.03 1065
7600.86 1118
7601.68 1167
7602.50 1097
7603.33 1077
7604.15 1070
7604.97 1105
7605.80 1082
7606.62 1114
7607.44 1096
7608.26 1270
7609.09 1182
7609.91 1151
7610.73 1190
7611.56 1115
7612.38 1081
7613.21 1138
7614.03 1144
7614.85 1145
7615.68 1139
7616.50 1121
7617.32 1090
7618.15 1259
7618.97 1343
7619.80 1368
7620.62 1397
7621.44 1512
7622.27 1457
7623.09 1424
7623.92 1458
7624.74 1366
7625.56 1295
7626.39 1318
7627.21 1303
7628.04 1354
7628.86 1279
7629.68 1144
7630.51 1122
7631.33 1275
7632.16 1255
7632.98 1326
7633.81 1371
7634.63 1334
7635.46 1345
7636.28 1375
7637.11 1417
7637.93 1347
7638.76 1333
7639.58 1239
7640.41 1176
7641.23 1083
7642.06 1110
7642.88 1078
7643.71 1075
7644.53 1055
7645.36 1025
7646.18 1019
7647.01 1028
7647.83 1133
7648.66 1147
7649.48 951
7650.31 1051
7651.14 1043
7651.96 989
7652.79 1037
7653.61 1000
7654.44 972
7655.26 964
7656.09 1003
7656.92 1013
7657.74 1051
7658.57 1044
7659.39 1007
7660.22 1007
7661.05 939
7661.87 989
7662.70 975
7663.52 1014
7664.35 1056
7665.18 1002
7666.00 1025
7666.83 976
7667.66 1025
7668.48 940
7669.31 880
7670.14 1013
7670.96 1012
7671.79 996
7672.62 934
7673.44 1007
7674.27 1082
7675.10 926
7675.92 955
7676.75 882
7677.58 955
7678.40 1047
7679.23 1048
7680.06 1010
7680.89 922
7681.71 954
7682.54 931
7683.37 904
7684.19 917
7685.02 930
7685.85 955
7686.68 887
7687.50 846
7688.33 935
7689.16 991
7689.99 921
7690.81 940
7691.64 936
7692.47 964
7693.30 992
7694.13 932
7694.95 987
7695.78 917
7696.61 948
7697.44 1003
7698.27 979
7699.09 944
7699.92 990
7700.75 886
7701.58 887
7702.41 947
7703.24 1019
7704.06 968
7704.89 940
7705.72 959
7706.55 990
7707.38 1015
7708.21 1089
7709.04 863
7709.86 879
7710.69 918
7711.52 933
7712.35 926
7713.18 889
7714.01 846
7714.84 949
7715.67 981
7716.50 970
7717.32 912
7718.15 941
7718.98 1015
7719.81 963
7720.64 1003
7721.47 961
7722.30 979
7723.13 1005
7723.96 943
7724.79 968
7725.62 963
7726.45 966
7727.28 877
7728.11 874
7728.94 878
7729.77 870
7730.60 928
7731.43 925
7732.26 849
7733.09 864
7733.92 905
7734.75 947
7735.58 892
7736.41 869
7737.24 858
7738.07 914
7738.90 935
7739.73 890
7740.56 892
7741.39 914
7742.22 898
7743.05 913
7743.88 844
7744.71 968
7745.54 959
7746.37 878
7747.20 960
7748.03 924
7748.87 1024
7749.70 1037
7750.53 1074
7751.36 1151
7752.19 1080
7753.02 1083
7753.85 949
7754.68 1028
7755.51 1046
7756.34 956
7757.18 930
7758.01 936
7758.84 904
7759.67 996
7760.50 1047
7761.33 1088
7762.16 1078
7763.00 1089
7763.83 936
7764.66 955
7765.49 1040
7766.32 1042
7767.16 964
7767.99 891
7768.82 1000
7769.65 869
7770.48 929
7771.31 981
7772.15 983
7772.98 934
7773.81 912
7774.64 908
7775.48 1021
7776.31 958
7777.14 989
7777.97 968
7778.81 970
7779.64 855
7780.47 923
7781.30 928
7782.14 910
7782.97 970
7783.80 934
7784.63 999
7785.47 971
7786.30 912
7787.13 1040
7787.97 1075
7788.80 1113
7789.63 1005
7790.46 1070
7791.30 1074
7792.13 986
7792.96 1012
7793.80 1047
7794.63 979
7795.46 1022
7796.30 1004
7797.13 1072
7797.96 1029
7798.80 1046
7799.63 1078
7800.46 1058
7801.30 1035
7802.13 1050
7802.97 1062
7803.80 995
7804.63 1113
7805.47 1070
7806.30 1052
7807.13 1018
7807.97 1104
7808.80 1014
7809.64 1019
7810.47 1056
7811.31 1025
7812.14 1073
7812.97 1128
7813.81 1147
7814.64 1179
7815.48 1211
7816.31 1262
7817.15 1307
7817.98 1555
7818.82 1624
7819.65 1468
7820.48 1472
7821.32 1553
7822.15 1422
7822.99 1335
7823.82 1379
7824.66 1426
7825.49 1381
7826.33 1368
7827.16 1325
7828.00 1300
7828.83 1390
7829.67 1451
7830.50 1505
7831.34 1541
7832.17 1518
7833.01 1445
7833.85 1416
7834.68 1388
7835.52 1369
7836.35 1418
7837.19 1466
7838.02 1505
7838.86 1331
7839.69 1411
7840.53 1350
7841.37 1283
7842.20 1290
7843.04 1319
7843.87 1286
7844.71 1345
7845.55 1253
7846.38 1270
7847.22 1305
7848.05 1228
7848.89 1232
7849.73 1317
7850.56 1247
7851.40 1188
7852.24 1286
7853.07 1269
7853.91 1296
7854.74 1315
7855.58 1293
7856.42 1173
7857.25 1293
7858.09 1221
7858.93 1222
7859.76 1233
7860.60 1301
7861.44 1441
7862.28 1568
7863.11 1446
7863.95 1409
7864.79 1420
7865.62 1418
7866.46 1239
7867.30 1219
7868.14 1202
7868.97 1183
7869.81 1192
7870.65 1164
7871.48 1213
7872.32 1168
7873.16 1239
7874.00 1305
7874.83 1248
7875.67 1251
7876.51 1304
7877.35 1494
7878.19 1423
7879.02 1365
7879.86 1400
7880.70 1499
7881.54 1494
7882.37 1463
7883.21 1501
7884.05 1460
7884.89 1427
7885.73 1524
7886.57 1264
7887.40 1230
7888.24 1352
7889.08 1409
7889.92 1230
7890.76 1295
7891.60 1239
7892.43 1424
7893.27 1461
7894.11 1381
7894.95 1414
7895.79 1409
7896.63 1417
7897.47 1501
7898.30 1380
7899.14 1255
7899.98 1367
7900.82 1388
7901.66 1354
7902.50 1235
7903.34 1402
7904.18 1424
7905.02 1346
7905.86 1311
7906.70 1237
7907.54 1280
7908.37 1312
7909.21 1226
7910.05 1181
7910.89 1178
7911.73 1260
7912.57 1135
7913.41 1154
7914.25 1204
7915.09 1131
7915.93 1098
7916.77 1198
7917.61 1246
7918.45 1237
7919.29 1241
7920.13 1292
7920.97 1365
7921.81 1443
7922.65 1456
7923.49 1312
7924.33 1265
7925.17 1293
7926.01 1180
7926.85 1158
7927.69 1113
7928.53 1059
7929.37 1093
7930.21 1086
7931.05 1033
7931.90 1061
7932.74 996
7933.58 1027
7934.42 1087
7935.26 1072
7936.10 983
7936.94 986
7937.78 972
7938.62 1007
7939.46 1015
7940.30 979
7941.14 1032
7941.99 1089
7942.83 1061
7943.67 1064
7944.51 1056
7945.35 979
7946.19 981
7947.03 1062
7947.88 1040
7948.72 980
7949.56 1051
7950.40 1068
7951.24 1054
7952.08 1098
7952.93 1088
7953.77 1077
7954.61 1103
7955.45 1074
7956.29 1091
7957.13 1108
7957.98 1127
7958.82 1151
7959.66 1183
7960.50 1202
7961.35 1185
7962.19 1149
7963.03 1151
7963.87 1039
7964.71 1104
7965.56 1112
7966.40 1154
7967.24 1104
7968.08 1204
7968.93 1209
7969.77 1184
7970.61 1283
7971.45 1314
7972.30 1269
7973.14 1274
7973.98 1129
7974.83 1174
7975.67 1169
7976.51 1006
7977.36 1018
7978.20 934
7979.04 981
7979.88 983
7980.73 1091
7981.57 1067
7982.41 1017
7983.26 1137
7984.10 983
7984.94 964
7985.79 996
7986.63 1045
7987.47 997
7988.32 970
7989.16 1032
7990.01 1074
7990.85 1025
7991.69 1016
7992.54 969
7993.38 945
7994.23 1004
7995.07 990
7995.91 960
7996.76 957
7997.60 880
7998.45 931
7999.29 904
8000.13 831
8000.98 810
8001.82 859
8002.67 860
8003.51 866
8004.36 842
8005.20 858
8006.04 908
8006.89 915
8007.73 920
8008.58 867
8009.42 836
8010.27 785
8011.11 808
8011.96 809
8012.80 800
8013.65 826
8014.49 860
8015.34 848
8016.18 814
8017.03 799
8017.87 894
8018.72 889
8019.56 790
8020.41 770
8021.25 739
8022.10 787
8022.95 873
8023.79 885
8024.64 765
8025.48 785
8026.33 737
8027.17 801
8028.02 838
8028.86 841
8029.71 870
8030.56 780
8031.40 751
8032.25 851
8033.09 850
8033.94 800
8034.79 790
8035.63 804
8036.48 850
8037.32 833
8038.17 789
8039.02 816
8039.86 758
8040.71 834
8041.56 866
8042.40 785
8043.25 794
8044.10 798
8044.94 779
8045.79 840
8046.64 809
8047.48 803
8048.33 868
8049.18 824
8050.02 799
8050.87 752
8051.72 764
8052.56 790
8053.41 819
8054.26 831
8055.11 830
8055.95 808
8056.80 776
8057.65 786
8058.49 822
8059.34 754
8060.19 734
8061.04 769
8061.88 826
8062.73 776
8063.58 733
8064.43 735
8065.27 753
8066.12 738
8066.97 817
8067.82 817
8068.67 786
8069.51 783
8070.36 801
8071.21 833
8072.06 744
8072.91 687
8073.75 810
8074.60 744
8075.45 816
8076.30 824
8077.15 731
8078.00 689
8078.84 824
8079.69 762
8080.54 771
8081.39 789
8082.24 715
8083.09 721
8083.94 788
8084.78 915
8085.63 773
8086.48 739
8087.33 781
8088.18 781
8089.03 664
8089.88 803
8090.73 834
8091.58 741
8092.42 713
8093.27 733
8094.12 692
8094.97 775
8095.82 782
8096.67 789
8097.52 792
8098.37 732
8099.22 770
8100.07 714
8100.92 789
8101.77 799
8102.62 709
8103.47 695
8104.32 815
8105.17 740
8106.02 761
8106.87 802
8107.72 820
8108.57 826
8109.42 701
8110.27 760
8111.12 776
8111.97 752
8112.82 751
8113.67 751
8114.52 729
8115.37 745
8116.22 725
8117.07 754
8117.92 760
8118.77 686
8119.62 744
8120.47 725
8121.32 772
8122.17 781
8123.02 764
8123.87 745
8124.72 832
8125.57 877
8126.43 854
8127.28 812
8128.13 775
8128.98 809
8129.83 786
8130.68 853
8131.53 870
8132.38 845
8133.23 845
8134.09 833
8134.94 838
8135.79 848
8136.64 845
8137.49 887
8138.34 902
8139.19 836
8140.05 842
8140.90 856
8141.75 969
8142.60 931
8143.45 875
8144.30 863
8145.16 878
8146.01 878
8146.86 893
8147.71 923
8148.56 922
8149.42 864
8150.27 928
8151.12 984
8151.97 955
8152.83 987
8153.68 934
8154.53 924
8155.38 963
8156.24 1001
8157.09 1110
8157.94 1174
8158.79 1275
8159.65 1304
8160.50 1227
8161.35 1170
8162.20 1128
8163.06 1049
8163.91 947
8164.76 943
8165.62 945
8166.47 923
8167.32 937
8168.17 922
8169.03 874
8169.88 863
8170.73 847
8171.59 901
8172.44 883
8173.29 878
8174.15 885
8175.00 878
8175.85 859
8176.71 835
8177.56 892
8178.42 890
8179.27 911
8180.12 849
8180.98 830
8181.83 805
8182.68 810
8183.54 787
8184.39 783
8185.25 837
8186.10 731
8186.95 799
8187.81 766
8188.66 806
8189.52 809
8190.37 781
8191.22 723
8192.08 840
8192.93 831
8193.79 769
8194.64 761
8195.50 775
8196.35 737
8197.21 750
8198.06 705
8198.92 755
8199.77 777
8200.63 695
8201.48 798
8202.33 705
8203.19 743
8204.04 722
8204.90 721
8205.75 700
8206.61 757
8207.47 773
8208.32 776
8209.18 742
8210.03 775
8210.89 793
8211.74 742
8212.60 731
8213.45 799
8214.31 759
8215.16 777
8216.02 868
8216.87 820
8217.73 862
8218.59 742
8219.44 737
8220.30 741
8221.15 730
8222.01 770
8222.87 814
8223.72 797
8224.58 813
8225.43 764
8226.29 755
8227.15 829
8228.00 861
8228.86 804
8229.71 845
8230.57 913
8231.43 807
8232.28 807
8233.14 759
8234.00 780
8234.85 773
8235.71 835
8236.57 835
8237.42 798
8238.28 736
8239.14 697
8239.99 788
8240.85 803
8241.71 744
8242.56 655
8243.42 694
8244.28 733
8245.14 796
8245.99 771
8246.85 770
8247.71 733
8248.56 740
8249.42 817
8250.28 797
8251.14 780
8251.99 734
8252.85 730
8253.71 742
8254.57 765
8255.42 756
8256.28 676
8257.14 708
8258.00 763
8258.86 736
8259.71 736
8260.57 754
8261.43 763
8262.29 787
8263.15 773
8264.00 788
8264.86 758
8265.72 721
8266.58 756
8267.44 770
8268.29 782
8269.15 771
8270.01 763
8270.87 743
8271.73 751
8272.59 741
8273.45 776
8274.30 828
8275.16 846
8276.02 801
8276.88 742
8277.74 837
8278.60 823
8279.46 767
8280.32 748
8281.18 791
8282.03 790
8282.89 721
8283.75 763
8284.61 807
8285.47 829
8286.33 816
8287.19 801
8288.05 763
8288.91 848
8289.77 828
8290.63 887
8291.49 885
8292.35 830
8293.21 918
8294.07 1040
8294.93 1097
8295.78 1067
8296.64 1085
8297.50 1190
8298.36 1151
8299.22 1132
8300.08 1082
8300.94 941
8301.80 947
8302.66 959
8303.52 1058
8304.38 955
8305.25 942
8306.11 963
8306.97 940
8307.83 971
8308.69 891
8309.55 904
8310.41 848
8311.27 855
8312.13 847
8312.99 866
8313.85 879
8314.71 849
8315.57 834
8316.43 831
8317.29 876
8318.15 914
8319.02 844
8319.88 835
8320.74 813
8321.60 797
8322.46 869
8323.32 828
8324.18 806
8325.04 834
8325.90 815
8326.77 773
8327.63 736
8328.49 818
8329.35 872
8330.21 828
8331.07 781
8331.93 826
8332.80 841
8333.66 834
8334.52 770
8335.38 778
8336.24 815
8337.11 824
8337.97 721
8338.83 728
8339.69 792
8340.55 741
8341.42 783
8342.28 758
8343.14 800
8344.00 799
8344.86 847
8345.73 755
8346.59 755
8347.45 804
8348.31 804
8349.18 800
8350.04 767
8350.90 781
8351.76 788
8352.63 879
8353.49 816
8354.35 775
8355.22 756
8356.08 728
8356.94 766
8357.80 712
8358.67 826
8359.53 805
8360.39 746
8361.26 763
8362.12 762
8362.98 740
8363.85 847
8364.71 803
8365.57 789
8366.44 838
8367.30 830
8368.16 767
8369.03 863
8369.89 790
8370.75 773
8371.62 802
8372.48 795
8373.35 840
8374.21 793
8375.07 771
8375.94 719
8376.80 768
8377.67 791
8378.53 782
8379.39 782
8380.26 870
8381.12 827
8381.99 866
8382.85 873
8383.71 807
8384.58 839
8385.44 869
8386.31 815
8387.17 822
8388.04 849
8388.90 951
8389.77 917
8390.63 855
8391.50 861
8392.36 882
8393.22 862
8394.09 838
8394.95 816
8395.82 852
8396.68 829
8397.55 792
8398.41 835
8399.28 813
8400.14 866
8401.01 922
8401.88 866
8402.74 884
8403.61 914
8404.47 886
8405.34 855
8406.20 847
8407.07 895
8407.93 962
8408.80 859
8409.66 851
8410.53 844
8411.40 881
8412.26 867
8413.13 834
8413.99 864
8414.86 911
8415.73 951
8416.59 935
8417.46 802
8418.32 938
8419.19 881
8420.06 913
8420.92 862
8421.79 900
8422.65 868
8423.52 986
8424.39 896
8425.25 959
8426.12 1019
8426.99 918
8427.85 1059
8428.72 1012
8429.59 993
8430.45 1014
8431.32 925
8432.19 1055
8433.05 1044
8433.92 1051
8434.79 1093
8435.65 940
8436.52 1045
8437.39 1072
8438.26 1102
8439.12 1057
8439.99 1077
8440.86 1111
8441.73 1103
8442.59 1187
8443.46 1177
8444.33 1246
8445.19 1327
8446.06 1370
8446.93 1478
8447.80 1455
8448.67 1469
8449.53 1427
8450.40 1381
8451.27 1343
8452.14 1312
8453.00 1269
8453.87 1337
8454.74 1377
8455.61 1377
8456.48 1367
8457.34 1556
8458.21 1735
8459.08 1924
8459.95 2027
8460.82 2145
8461.69 2026
8462.55 2089
8463.42 1887
8464.29 1795
8465.16 1705
8466.03 1592
8466.90 1616
8467.77 1401
8468.63 1414
8469.50 1588
8470.37 1615
8471.24 1831
8472.11 2019
8472.98 2337
8473.85 2647
8474.72 2755
8475.58 2711
8476.45 2634
8477.32 2469
8478.19 2086
8479.06 1889
8479.93 1681
8480.80 1542
8481.67 1314
8482.54 1225
8483.41 1238
8484.28 1158
8485.15 1153
8486.02 1103
8486.89 1127
8487.76 1083
8488.63 1046
8489.50 1043
8490.37 1077
8491.24 1175
8492.11 1080
8492.98 989
8493.85 1065
8494.72 1092
8495.59 1187
8496.46 1127
8497.33 1024
8498.20 1117
8499.07 1100
8499.94 1100
8500.81 1063
8501.68 1126
8502.55 1109
8503.42 1075
8504.29 1046
8505.16 1032
8506.03 1084
8506.90 1056
8507.77 1037
8508.64 1119
8509.51 1105
8510.38 1167
8511.25 1190
8512.13 1171
8513.00 1138
8513.87 1175
8514.74 1175
8515.61 1202
8516.48 1169
8517.35 1087
8518.22 1078
8519.09 1136
8519.97 1055
8520.84 1080
8521.71 1073
8522.58 1065
8523.45 1039
8524.32 1031
8525.19 1021
8526.07 1030
8526.94 1040
8527.81 1090
8528.68 1005
8529.55 1044
8530.43 1095
8531.30 983
8532.17 1076
8533.04 1131
8533.91 1204
8534.79 1199
8535.66 1164
8536.53 1186
8537.40 1145
8538.27 1076
8539.15 1148
8540.02 1071
8540.89 1108
8541.76 1076
8542.64 1095
8543.51 1114
8544.38 1154
8545.25 1123
8546.13 1070
8547.00 1039
8547.87 1109
8548.74 1145
8549.62 1119
8550.49 1155
8551.36 1184
8552.24 1240
8553.11 1203
8553.98 1227
8554.86 1222
8555.73 1257
8556.60 1381
8557.48 1392
8558.35 1337
8559.22 1486
8560.10 1440
8560.97 1378
8561.84 1314
8562.72 1217
8563.59 1171
8564.46 1093
8565.34 1094
8566.21 996
8567.08 1004
8567.96 996
8568.83 1003
8569.71 998
8570.58 1013
8571.45 1025
8572.33 1073
8573.20 1110
8574.08 1102
8574.95 1015
8575.82 1010
8576.70 1026
8577.57 1009
8578.45 989
8579.32 962
8580.20 980
8581.07 1012
8581.94 1028
8582.82 1042
8583.69 913
8584.57 1048
8585.44 1048
8586.32 1082
8587.19 1130
8588.07 1130
8588.94 1043
8589.82 1086
8590.69 1164
8591.57 1070
8592.44 1105
8593.32 1164
8594.19 1145
8595.07 1019
8595.94 1077
8596.82 1163
8597.69 1131
8598.57 1057
8599.44 1167
8600.32 1130
8601.19 1123
8602.07 1092
8602.95 1161
8603.82 1182
8604.70 1141
8605.57 1167
8606.45 1145
8607.32 1105
8608.20 1139
8609.08 1162
8609.95 1132
8610.83 1162
8611.70 1177
8612.58 1207
8613.46 1238
8614.33 1242
8615.21 1247
8616.08 1186
8616.96 1233
8617.84 1262
8618.71 1297
8619.59 1228
8620.47 1279
8621.34 1296
8622.22 1224
8623.10 1310
8623.97 1374
8624.85 1338
8625.73 1335
8626.60 1272
8627.48 1327
8628.36 1391
8629.23 1486
8630.11 1345
8630.99 1365
8631.87 1399
8632.74 1547
8633.62 1494
8634.50 1621
8635.37 1562
8636.25 1516
8637.13 1547
8638.01 1597
8638.88 1639
8639.76 1550
8640.64 1566
8641.52 1691
8642.39 1641
8643.27 1625
8644.15 1666
8645.03 1817
8645.90 1732
8646.78 1703
8647.66 1777
8648.54 1771
8649.42 1841
8650.29 1889
8651.17 1866
8652.05 1868
8652.93 1858
8653.81 1972
8654.68 1925
8655.56 1948
8656.44 1991
8657.32 1970
8658.20 2061
8659.08 2217
8659.95 2105
8660.83 2201
8661.71 2220
8662.59 2220
8663.47 2169
8664.35 2206
8665.23 2284
8666.10 2155
8666.98 2070
8667.86 2163
8668.74 2220
8669.62 2193
8670.50 2217
8671.38 2343
8672.26 2449
8673.14 2566
8674.02 2933
8674.90 3441
8675.77 3873
8676.65 4379
8677.53 5019
8678.41 5413
8679.29 5449
8680.17 5325
8681.05 4927
8681.93 4539
8682.81 4165
8683.69 3921
8684.57 3520
8685.45 3134
8686.33 2863
8687.21 2753
8688.09 2554
8688.97 2506
8689.85 2478
8690.73 2658
8691.61 2647
8692.49 3044
8693.37 3485
8694.25 4046
8695.13 4727
8696.01 5331
8696.89 5861
8697.77 5972
8698.65 5650
8699.53 5156
8700.41 4513
8701.29 3946
8702.17 3310
8703.05 2827
8703.94 2691
8704.82 2465
8705.70 2236
8706.58 2150
8707.46 2083
8708.34 1952
8709.22 1895
8710.10 1860
8710.98 1723
8711.86 1729
8712.75 1770
8713.63 1726
8714.51 1766
8715.39 1730
8716.27 1748
8717.15 1689
8718.03 1725
8718.91 1705
8719.80 1723
8720.68 1554
8721.56 1503
8722.44 1540
8723.32 1566
8724.20 1602
8725.09 1550
8725.97 1551
8726.85 1585
8727.73 1605
8728.61 1591
8729.50 1557
8730.38 1545
8731.26 1509
8732.14 1635
8733.02 1708
8733.91 1795
8734.79 1812
8735.67 1748
8736.55 1757
8737.44 1779
8738.32 1626
8739.20 1629
8740.08 1530
8740.97 1451
8741.85 1506
8742.73 1510
8743.61 1401
8744.50 1534
8745.38 1473
8746.26 1472
8747.15 1426
8748.03 1387
8748.91 1445
8749.79 1486
8750.68 1514
8751.56 1479
8752.44 1512
8753.33 1523
8754.21 1483
8755.09 1564
8755.98 1643
8756.86 1611
8757.74 1624
8758.63 1559
8759.51 1542
8760.39 1623
8761.28 1566
8762.16 1526
8763.05 1556
8763.93 1487
8764.81 1507
8765.70 1497
8766.58 1525
8767.46 1482
8768.35 1520
8769.23 1515
8770.12 1444
8771.00 1445
8771.89 1486
8772.77 1462
8773.65 1568
8774.54 1722
8775.42 1678
8776.31 1646
8777.19 1576
8778.08 1527
8778.96 1511
8779.84 1421
8780.73 1376
8781.61 1328
8782.50 1293
8783.38 1334
8784.27 1236
8785.15 1253
8786.04 1303
8786.92 1246
8787.81 1289
8788.69 1259
8789.58 1319
8790.46 1290
8791.35 1245
8792.23 1306
8793.12 1334
8794.00 1335
8794.89 1258
8795.77 1269
8796.66 1282
8797.55 1238
8798.43 1265
8799.32 1225
8800.20 1206
8801.09 1215
8801.97 1118
8802.86 1241
8803.74 1171
8804.63 1176
8805.52 1246
8806.40 1249
8807.29 1216
8808.17 1228
8809.06 1218
8809.95 1260
8810.83 1249
8811.72 1215
8812.60 1212
8813.49 1184
8814.38 1247
8815.26 1204
8816.15 1063
8817.04 1106
8817.92 1027
8818.81 1099
8819.70 1164
8820.58 1170
8821.47 1174
8822.36 1076
8823.24 1179
8824.13 1092
8825.02 1158
8825.90 1185
8826.79 1099
8827.68 1063
8828.56 1031
8829.45 1038
8830.34 1064
8831.23 1034
8832.11 982
8833.00 932
8833.89 975
8834.77 1007
8835.66 1008
8836.55 1050
8837.44 1035
8838.32 963
8839.21 968
8840.10 932
8840.99 1034
8841.88 959
8842.76 934
8843.65 924
8844.54 880
8845.43 1014
8846.31 1034
8847.20 943
8848.09 934
8848.98 951
8849.87 999
8850.75 980
8851.64 977
8852.53 994
8853.42 1022
8854.31 985
8855.20 949
8856.08 963
8856.97 946
8857.86 964
8858.75 953
8859.64 864
8860.53 877
8861.42 858
8862.30 791
8863.19 960
8864.08 901
8864.97 894
8865.86 917
8866.75 856
8867.64 829
8868.53 857
8869.42 938
8870.30 863
8871.19 845
8872.08 935
8872.97 896
8873.86 854
8874.75 792
8875.64 788
8876.53 846
8877.42 811
8878.31 940
8879.20 807
8880.09 815
8880.98 855
8881.87 884
8882.76 915
8883.65 897
8884.54 824
8885.43 787
8886.32 867
8887.21 805
8888.10 739
8888.99 857
8889.88 829
8890.77 834
8891.66 857
8892.55 844
8893.44 734
8894.33 822
8895.22 789
8896.11 777
8897.00 820
8897.89 862
8898.78 834
8899.67 741
8900.56 740
8901.45 818
8902.34 706
8903.23 783
8904.12 746
8905.02 735
8905.91 863
8906.80 861
8907.69 791
8908.58 835
8909.47 776
8910.36 726
8911.25 807
8912.14 755
8913.04 727
8913.93 723
8914.82 729
8915.71 719
8916.60 714
8917.49 751
8918.38 766
8919.28 762
8920.17 686
8921.06 713
8921.95 806
8922.84 783
8923.73 706
8924.63 782
8925.52 736
8926.41 755
8927.30 697
8928.19 752
8929.09 739
8929.98 699
8930.87 739
8931.76 751
8932.65 674
8933.55 645
8934.44 700
8935.33 755
8936.22 741
8937.12 714
8938.01 652
8938.90 675
8939.79 581
8940.69 612
8941.58 725
8942.47 726
8943.37 760
8944.26 744
8945.15 777
8946.04 720
8946.94 670
8947.83 751
8948.72 699
8949.62 692
8950.51 651
8951.40 679
8952.30 661
8953.19 661
8954.08 675
8954.98 652
8955.87 703
8956.76 683
8957.66 686
8958.55 752
8959.44 653
8960.34 647
8961.23 701
8962.12 662
8963.02 649
8963.91 646
8964.81 677
8965.70 692
8966.59 744
8967.49 687
8968.38 638
8969.28 730
8970.17 708
8971.06 742
8971.96 675
8972.85 735
8973.75 744
8974.64 770
8975.54 782
8976.43 726
8977.32 791
8978.22 776
8979.11 748
8980.01 756
8980.90 805
8981.80 759
8982.69 725
8983.59 727
8984.48 749
8985.38 699
8986.27 707
8987.17 771
8988.06 824
8988.96 751
8989.85 691
8990.75 683
8991.64 682
8992.54 664
8993.43 645
8994.33 704
8995.22 670
8996.12 689
8997.01 670
8997.91 702
8998.81 673
8999.70 717
9000.60 676
9001.49 689
9002.39 656
9003.28 713
9004.18 705
9005.08 621
9005.97 690
9006.87 665
9007.76 704
9008.66 676
9009.56 676
9010.45 661
9011.35 657
9012.24 584
9013.14 642
9014.04 698
9014.93 684
9015.83 659
9016.73 665
9017.62 667
9018.52 621
9019.42 623
9020.31 617
9021.21 591
9022.11 657
9023.00 611
9023.90 595
9024.80 678
9025.69 678
9026.59 633
9027.49 645
9028.38 634
9029.28 626
9030.18 685
9031.08 594
9031.97 611
9032.87 644
9033.77 595
9034.66 633
9035.56 632
9036.46 653
9037.36 602
9038.25 596
9039.15 664
9040.05 632
9040.95 577
9041.85 640
9042.74 600
9043.64 610
9044.54 609
9045.44 589
9046.33 645
9047.23 692
9048.13 720
9049.03 626
9049.93 627
9050.82 660
9051.72 662
9052.62 657
9053.52 714
9054.42 710
9055.32 685
9056.21 644
9057.11 720
9058.01 706
9058.91 696
9059.81 640
9060.71 653
9061.61 662
9062.50 679
9063.40 665
9064.30 622
9065.20 637
9066.10 697
9067.00 681
9067.90 718
9068.80 645
9069.70 707
9070.60 645
9071.49 647
9072.39 661
9073.29 701
9074.19 653
9075.09 686
9075.99 710
9076.89 723
9077.79 719
9078.69 598
9079.59 646
9080.49 673
9081.39 650
9082.29 717
9083.19 633
9084.09 661
9084.99 697
9085.89 701
9086.79 714
9087.69 721
9088.59 670
9089.49 682
9090.39 649
9091.29 668
9092.19 706
9093.09 748
9093.99 740
9094.89 721
9095.79 705
9096.69 755
9097.59 744
9098.49 774
9099.39 706
9100.29 665
9101.19 733
9102.09 651
9102.99 639
9103.90 708
9104.80 710
9105.70 682
9106.60 632
9107.50 619
9108.40 662
9109.30 610
9110.20 672
9111.10 720
9112.00 684
9112.91 621
9113.81 652
9114.71 704
9115.61 697
9116.51 655
9117.41 655
9118.31 650
9119.22 671
9120.12 712
9121.02 648
9121.92 641
9122.82 663
9123.72 669
9124.63 629
9125.53 630
9126.43 678
9127.33 676
9128.23 673
9129.14 608
9130.04 662
9130.94 656
9131.84 702
9132.74 673
9133.65 682
9134.55 662
9135.45 611
9136.35 620
9137.26 663
9138.16 647
9139.06 659
9139.96 650
9140.87 661
9141.77 677
9142.67 678
9143.57 636
9144.48 651
9145.38 649
9146.28 616
9147.19 573
9148.09 615
9148.99 598
9149.90 652
9150.80 647
9151.70 656
9152.60 640
9153.51 627
9154.41 675
9155.31 640
9156.22 660
9157.12 630
9158.02 692
9158.93 646
9159.83 667
9160.74 636
9161.64 663
9162.54 609
9163.45 630
9164.35 631
9165.25 652
9166.16 698
9167.06 603
9167.97 635
9168.87 645
9169.77 642
9170.68 656
9171.58 628
9172.49 596
9173.39 624
9174.30 658
9175.20 692
9176.10 690
9177.01 637
9177.91 615
9178.82 604
9179.72 643
9180.63 598
9181.53 584
9182.44 594
9183.34 624
9184.25 594
9185.15 678
9186.05 686
9186.96 602
9187.86 631
9188.77 596
9189.67 614
9190.58 636
9191.48 606
9192.39 629
9193.30 633
9194.20 614
9195.11 630
9196.01 628
9196.92 622
9197.82 705
9198.73 620
9199.63 676
9200.54 667
9201.44 664
9202.35 685
9203.26 663
9204.16 684
9205.07 697
9205.97 667
9206.88 642
9207.78 671
9208.69 674
9209.60 644
9210.50 704
9211.41 705
9212.32 684
9213.22 648
9214.13 627
9215.03 588
9215.94 606
9216.85 649
9217.75 638
9218.66 642
9219.57 679
9220.47 649
9221.38 674
9222.29 669
9223.19 692
9224.10 658
9225.01 675
9225.91 674
9226.82 766
9227.73 679
9228.63 662
9229.54 611
9230.45 650
9231.36 677
9232.26 626
9233.17 622
9234.08 624
9234.98 635
9235.89 646
9236.80 648
9237.71 645
9238.61 599
9239.52 664
9240.43 643
9241.34 638
9242.24 584
9243.15 544
9244.06 620
9244.97 638
9245.87 612
9246.78 589
9247.69 607
9248.60 649
9249.51 668
9250.41 636
9251.32 631
9252.23 619
9253.14 590
9254.05 593
9254.96 575
9255.86 601
9256.77 621
9257.68 611
9258.59 635
9259.50 666
9260.41 618
9261.31 612
9262.22 611
9263.13 612
9264.04 671
9264.95 628
9265.86 589
9266.77 601
9267.68 627
9268.58 652
9269.49 596
9270.40 595
9271.31 596
9272.22 644
9273.13 614
9274.04 655
9274.95 660
9275.86 628
9276.77 635
9277.68 616
9278.59 598
9279.50 629
9280.40 657
9281.31 609
9282.22 558
9283.13 579
9284.04 581
9284.95 571
9285.86 699
9286.77 600
9287.68 604
9288.59 611
9289.50 573
9290.41 588
9291.32 655
9292.23 636
9293.14 641
9294.05 631
9294.96 619
9295.87 621
9296.78 589
9297.69 679
9298.60 649
9299.52 672
9300.43 652
9301.34 586
9302.25 593
9303.16 607
9304.07 670
9304.98 681
9305.89 655
9306.80 638
9307.71 736
9308.62 755
9309.53 726
9310.44 678
9311.36 730
9312.27 710
9313.18 775
9314.09 670
9315.00 826
9315.91 716
9316.82 741
9317.73 769
9318.64 697
9319.56 652
9320.47 717
9321.38 708
9322.29 648
9323.20 704
9324.11 670
9325.03 644
9325.94 659
9326.85 703
9327.76 707
9328.67 686
9329.59 693
9330.50 664
9331.41 670
9332.32 723
9333.23 700
9334.15 705
9335.06 652
9335.97 627
9336.88 660
9337.79 670
9338.71 671
9339.62 640
9340.53 648
9341.44 574
9342.36 592
9343.27 561
9344.18 648
9345.09 679
9346.01 619
9346.92 605
9347.83 634
9348.75 611
9349.66 637
9350.57 633
9351.48 691
9352.40 727
9353.31 614
9354.22 664
9355.14 696
9356.05 674
9356.96 687
9357.88 689
9358.79 672
9359.70 631
9360.62 613
9361.53 677
9362.44 630
9363.36 611
9364.27 646
9365.19 666
9366.10 670
9367.01 621
9367.93 637
9368.84 646
9369.75 643
9370.67 513
9371.58 598
9372.50 675
9373.41 660
9374.32 620
9375.24 603
9376.15 575
9377.07 608
9377.98 654
9378.90 658
9379.81 697
9380.72 671
9381.64 658
9382.55 629
9383.47 670
9384.38 628
9385.30 653
9386.21 679
9387.13 663
9388.04 607
9388.96 646
9389.87 686
9390.79 687
9391.70 715
9392.62 678
9393.53 660
9394.45 726
9395.36 693
9396.28 733
9397.19 736
9398.11 636
9399.02 688
9399.94 648
9400.85 657
9401.77 726
9402.68 756
9403.60 730
9404.52 764
9405.43 750
9406.35 670
9407.26 709
9408.18 646
9409.09 640
9410.01 663
9410.93 695
9411.84 693
9412.76 729
9413.67 723
9414.59 709
9415.51 685
9416.42 724
9417.34 754
9418.26 751
9419.17 725
9420.09 710
9421.00 736
9421.92 746
9422.84 734
9423.75 664
9424.67 665
9425.59 646
9426.50 748
9427.42 672
9428.34 735
9429.25 707
9430.17 688
9431.09 720
9432.00 719
9432.92 693
9433.84 690
9434.76 735
9435.67 685
9436.59 777
9437.51 749
9438.42 794
9439.34 784
9440.26 766
9441.18 743
9442.09 786
9443.01 793
9443.93 816
9444.85 866
9445.76 849
9446.68 831
9447.60 794
9448.52 754
9449.43 864
9450.35 791
9451.27 810
9452.19 822
9453.11 877
9454.02 953
9454.94 1072
9455.86 1100
9456.78 1169
9457.70 1155
9458.62 1218
9459.53 1186
9460.45 1102
9461.37 1130
9462.29 1096
9463.21 1007
9464.13 951
9465.04 948
9465.96 879
9466.88 800
9467.80 845
9468.72 829
9469.64 795
9470.56 786
9471.48 743
9472.39 823
9473.31 761
9474.23 780
9475.15 794
9476.07 796
9476.99 779
9477.91 748
9478.83 792
9479.75 752
9480.67 715
9481.59 716
9482.51 761
9483.42 808
9484.34 774
9485.26 780
9486.18 744
9487.10 764
9488.02 766
9488.94 703
9489.86 742
9490.78 736
9491.70 708
9492.62 750
9493.54 771
9494.46 837
9495.38 839
9496.30 719
9497.22 770
9498.14 834
9499.06 767
9499.98 730
9500.90 674
9501.82 703
9502.74 775
9503.66 737
9504.58 681
9505.50 713
9506.43 710
9507.35 719
9508.27 735
9509.19 754
9510.11 784
9511.03 775
9511.95 749
9512.87 723
9513.79 757
9514.71 755
9515.63 807
9516.55 860
9517.48 790
9518.40 778
9519.32 817
9520.24 866
9521.16 855
9522.08 824
9523.00 803
9523.92 824
9524.85 760
9525.77 797
9526.69 761
9527.61 741
9528.53 756
9529.45 816
9530.38 818
9531.30 833
9532.22 858
9533.14 819
9534.06 937
9534.98 908
9535.91 1016
9536.83 1043
9537.75 1077
9538.67 1066
9539.60 1045
9540.52 973
9541.44 973
9542.36 905
9543.28 990
9544.21 933
9545.13 866
9546.05 807
9546.97 867
9547.90 818
9548.82 822
9549.74 848
9550.66 763
9551.59 852
9552.51 782
9553.43 831
9554.36 805
9555.28 864
9556.20 818
9557.13 829
9558.05 765
9558.97 791
9559.89 855
9560.82 877
9561.74 811
9562.66 797
9563.59 784
9564.51 837
9565.43 839
9566.36 862
9567.28 834
9568.20 799
9569.13 792
9570.05 834
9570.98 765
9571.90 801
9572.82 880
9573.75 870
9574.67 738
9575.60 849
9576.52 864
9577.44 851
9578.37 862
9579.29 872
9580.22 819
9581.14 812
9582.06 824
9582.99 840
9583.91 876
9584.84 797
9585.76 823
9586.69 818
9587.61 768
9588.53 832
9589.46 839
9590.38 821
9591.31 781
9592.23 824
9593.16 857
9594.08 885
9595.01 897
9595.93 926
9596.86 827
9597.78 824
9598.71 882
9599.63 882
9600.56 853
9601.48 849
9602.41 875
9603.33 864
9604.26 868
9605.18 921
9606.11 935
9607.03 911
9607.96 928
9608.89 937
9609.81 990
9610.74 945
9611.66 954
9612.59 965
9613.51 1014
9614.44 994
9615.37 979
9616.29 972
9617.22 1020
9618.14 1044
9619.07 969
9620.00 1008
9620.92 1017
9621.85 966
9622.77 965
9623.70 1039
9624.63 1016
9625.55 1038
9626.48 1089
9627.41 1071
9628.33 1017
9629.26 1027
9630.19 1105
9631.11 1076
9632.04 1041
9632.97 1101
9633.89 1096
9634.82 1074
9635.75 1040
9636.67 1111
9637.60 1110
9638.53 1071
9639.45 1137
9640.38 1139
9641.31 1157
9642.23 1210
9643.16 1156
9644.09 1151
9645.02 1129
9645.94 1225
9646.87 1326
9647.80 1273
9648.73 1278
9649.65 1300
9650.58 1271
9651.51 1285
9652.44 1437
9653.36 1422
9654.29 1343
9655.22 1330
9656.15 1494
9657.08 1379
9658.00 1445
9658.93 1375
9659.86 1380
9660.79 1370
9661.72 1419
9662.64 1345
9663.57 1376
9664.50 1305
9665.43 1312
9666.36 1427
9667.28 1357
9668.21 1333
9669.14 1354
9670.07 1474
9671.00 1546
9671.93 1444
9672.86 1293
9673.78 1347
9674.71 1438
9675.64 1431
9676.57 1402
9677.50 1441
9678.43 1464
9679.36 1436
9680.29 1512
9681.21 1562
9682.14 1600
9683.07 1616
9684.00 1598
9684.93 1528
9685.86 1539
9686.79 1633
9687.72 1643
9688.65 1593
9689.58 1580
9690.51 1583
9691.44 1685
9692.37 1742
9693.30 1548
9694.23 1608
9695.16 1697
9696.09 1564
9697.02 1663
9697.94 1699
9698.87 1824
9699.80 1803
9700.73 1970
9701.66 1958
9702.59 1969
9703.52 2019
9704.45 2019
9705.39 2142
9706.32 2158
9707.25 2090
9708.18 1919
9709.11 1898
9710.04 1905
9710.97 1848
9711.90 1718
9712.83 1757
9713.76 1728
9714.69 1788
9715.62 1856
9716.55 1869
9717.48 1963
9718.41 2010
9719.34 1999
9720.27 2188
9721.21 2219
9722.14 2233
9723.07 2030
9724.00 1934
9724.93 1876
9725.86 1836
9726.79 1743
9727.72 1613
9728.65 1574
9729.59 1604
9730.52 1550
9731.45 1439
9732.38 1584
9733.31 1662
9734.24 1577
9735.17 1616
9736.11 1744
9737.04 1727
9737.97 1663
9738.90 1756
9739.83 1720
9740.77 1672
9741.70 1595
9742.63 1596
9743.56 1496
9744.49 1438
9745.43 1519
9746.36 1437
9747.29 1329
9748.22 1368
9749.15 1370
9750.09 1408
9751.02 1327
9751.95 1331
9752.88 1288
9753.82 1248
9754.75 1236
9755.68 1235
9756.61 1269
9757.55 1160
9758.48 1250
9759.41 1265
9760.35 1186
9761.28 1163
9762.21 1199
9763.14 1130
9764.08 1184
9765.01 1223
9765.94 1212
9766.88 1200
9767.81 1260
9768.74 1221
9769.68 1145
9770.61 1171
9771.54 1198
9772.48 1253
9773.41 1172
9774.34 1182
9775.28 1244
9776.21 1228
9777.14 1225
9778.08 1238
9779.01 1221
9779.94 1192
9780.88 1217
9781.81 1252
9782.75 1213
9783.68 1350
9784.61 1417
9785.55 1323
9786.48 1321
9787.42 1418
9788.35 1366
9789.28 1357
9790.22 1305
9791.15 1203
9792.09 1191
9793.02 1258
9793.96 1201
9794.89 1236
9795.83 1190
9796.76 1141
9797.69 1144
9798.63 1165
9799.56 1205
9800.50 1159
9801.43 1152
9802.37 1159
9803.30 1094
9804.24 1201
9805.17 1151
9806.11 1160
9807.04 1191
9807.98 1180
9808.91 1095
9809.85 1013
9810.78 1042
9811.72 1043
9812.65 1066
9813.59 1094
9814.53 1053
9815.46 974
9816.40 1078
9817.33 1134
9818.27 1062
9819.20 1031
9820.14 1030
9821.07 1035
9822.01 1005
9822.95 1036
9823.88 1037
9824.82 945
9825.75 987
9826.69 1026
9827.63 937
9828.56 894
9829.50 935
9830.43 862
9831.37 886
9832.31 924
9833.24 936
9834.18 936
9835.12 894
9836.05 958
9836.99 923
9837.93 909
9838.86 976
9839.80 868
9840.73 904
9841.67 913
9842.61 945
9843.55 893
9844.48 939
9845.42 917
9846.36 893
9847.29 897
9848.23 1010
9849.17 957
9850.10 946
9851.04 968
9851.98 917
9852.92 858
9853.85 870
9854.79 879
9855.73 991
9856.67 963
9857.60 918
9858.54 978
9859.48 936
9860.42 942
9861.35 956
9862.29 910
9863.23 865
9864.17 879
9865.10 909
9866.04 905
9866.98 906
9867.92 874
9868.86 870
9869.79 902
9870.73 865
9871.67 898
9872.61 868
9873.55 867
9874.48 867
9875.42 873
9876.36 842
9877.30 903
9878.24 900
9879.18 857
9880.12 847
9881.05 854
9881.99 876
9882.93 841
9883.87 840
9884.81 801
9885.75 786
9886.69 838
9887.63 849
9888.56 836
9889.50 854
9890.44 895
9891.38 861
9892.32 776
9893.26 795
9894.20 805
9895.14 805
9896.08 837
9897.02 739
9897.96 804
9898.90 809
9899.84 764
9900.77 819
9901.71 731
9902.65 804
9903.59 871
9904.53 771
9905.47 742
9906.41 744
9907.35 809
9908.29 775
9909.23 825
9910.17 871
9911.11 819
9912.05 745
9912.99 845
9913.93 810
9914.87 769
9915.81 792
9916.75 884
9917.69 806
9918.63 784
9919.57 781
9920.52 778
9921.46 804
9922.40 819
9923.34 834
9924.28 816
9925.22 803
9926.16 822
9927.10 856
9928.04 865
9928.98 993
9929.92 1127
9930.86 1205
9931.80 1172
9932.75 1207
9933.69 1182
9934.63 1189
9935.57 1208
9936.51 1134
9937.45 1011
9938.39 976
9939.33 848
9940.28 931
9941.22 846
9942.16 768
9943.10 836
9944.04 803
9944.98 829
9945.92 844
9946.87 744
9947.81 842
9948.75 871
9949.69 808
9950.63 830
9951.58 811
9952.52 855
9953.46 780
9954.40 811
9955.34 801
9956.29 891
9957.23 837
9958.17 746
9959.11 790
9960.06 844
9961.00 797
9961.94 848
9962.88 828
9963.83 825
9964.77 727
9965.71 778
9966.65 898
9967.60 865
9968.54 865
9969.48 834
9970.42 826
9971.37 825
9972.31 827
9973.25 923
9974.20 855
9975.14 803
9976.08 884
9977.03 858
9977.97 761
9978.91 770
9979.86 805
9980.80 832
9981.74 860
9982.69 748
9983.63 811
9984.57 785
9985.52 713
9986.46 774
9987.40 726
9988.35 727
9989.29 785
9990.23 740
9991.18 805
9992.12 787
9993.07 688
9994.01 734
9994.95 732
9995.90 740
9996.84 768
9997.79 745
9998.73 709
9999.67 737
10000.62 714
10001.56 638
10002.51 714
10003.45 683
10004.40 711
10005.34 681
10006.29 693
10007.23 674
10008.17 676
10009.12 722
10010.06 755
10011.01 686
10011.95 661
10012.90 651
10013.84 640
10014.79 631
10015.73 680
10016.68 738
10017.62 728
10018.57 762
10019.51 710
10020.46 669
10021.40 671
10022.35 726
10023.29 631
10024.24 647
10025.19 675
10026.13 694
10027.08 639
10028.02 689
10028.97 709
10029.91 659
10030.86 671
10031.80 589
10032.75 667
10033.70 647
10034.64 671
10035.59 712
10036.53 697
10037.48 673
10038.43 623
10039.37 652
10040.32 715
10041.26 676
10042.21 630
10043.16 670
10044.10 677
10045.05 622
10046.00 618
10046.94 662
10047.89 680
10048.84 704
10049.78 665
10050.73 651
10051.68 643
10052.62 704
10053.57 629
10054.52 667
10055.46 647
10056.41 618
10057.36 600
10058.30 654
10059.25 607
10060.20 659
10061.15 669
10062.09 607
10063.04 665
10063.99 643
10064.93 619
10065.88 641
10066.83 627
10067.78 608
10068.72 613
10069.67 615
10070.62 631
10071.57 639
10072.51 639
10073.46 598
10074.41 581
10075.36 625
10076.31 593
10077.25 588
10078.20 580
10079.15 651
10080.10 635
10081.05 654
10081.99 663
10082.94 640
10083.89 599
10084.84 659
10085.79 620
10086.74 569
10087.68 608
10088.63 553
10089.58 614
10090.53 607
10091.48 594
10092.43 571
10093.37 617
10094.32 649
10095.27 624
10096.22 605
10097.17 618
10098.12 654
10099.07 671
10100.02 654
10100.97 614
10101.91 628
10102.86 589
10103.81 589
10104.76 556
10105.71 599
10106.66 646
10107.61 594
10108.56 541
10109.51 588
10110.46 638
10111.41 616
10112.36 660
10113.31 627
10114.26 626
10115.21 587
10116.16 627
10117.11 579
10118.06 606
10119.01 661
10119.96 628
10120.91 613
10121.86 630
10122.81 590
10123.76 585
10124.71 618
10125.66 636
10126.61 673
10127.56 598
10128.51 599
10129.46 608
10130.41 600
10131.36 614
10132.31 645
10133.26 643
10134.21 642
10135.16 622
10136.11 644
10137.06 628
10138.01 684
10138.96 688
10139.91 582
10140.86 538
10141.82 567
10142.77 629
10143.72 646
10144.67 623
10145.62 626
10146.57 588
10147.52 606
10148.47 603
10149.42 587
10150.38 625
10151.33 639
10152.28 614
10153.23 599
10154.18 655
10155.13 667
10156.09 639
10157.04 611
10157.99 701
10158.94 682
10159.89 628
10160.84 619
10161.80 586
10162.75 661
10163.70 630
10164.65 645
10165.60 631
10166.56 654
10167.51 653
10168.46 693
10169.41 758
10170.36 730
10171.32 671
10172.27 656
10173.22 652
10174.17 684
10175.13 729
10176.08 732
10177.03 743
10177.98 654
10178.94 642
10179.89 697
10180.84 702
10181.80 675
10182.75 685
10183.70 692
10184.65 752
10185.61 755
10186.56 734
10187.51 736
10188.47 716
10189.42 756
10190.37 773
10191.33 707
10192.28 753
10193.23 747
10194.19 751
10195.14 713
10196.09 738
10197.05 792
10198.00 827
10198.95 794
10199.91 804
10200.86 813
10201.82 822
10202.77 841
10203.72 757
10204.68 769
10205.63 763
10206.58 789
10207.54 876
10208.49 853
10209.45 935
10210.40 859
10211.36 920
10212.31 992
10213.26 945
10214.22 854
10215.17 798
10216.13 832
10217.08 811
10218.04 815
10218.99 834
10219.94 814
10220.90 780
10221.85 730
10222.81 769
10223.76 828
10224.72 790
10225.67 770
10226.63 748
10227.58 785
10228.54 718
10229.49 727
10230.45 781
10231.40 742
10232.36 752
10233.31 750
10234.27 722
10235.22 724
10236.18 709
10237.14 720
10238.09 765
10239.05 840
10240.00 813
10240.96 769
10241.91 813
10242.87 816
10243.82 812
10244.78 816
10245.74 756
10246.69 707
10247.65 632
10248.60 686
10249.56 721
10250.52 703
10251.47 674
10252.43 701
10253.38 653
10254.34 701
10255.30 667
10256.25 690
10257.21 684
10258.17 694
10259.12 692
10260.08 681
10261.04 644
10261.99 636
10262.95 696
10263.91 675
10264.86 622
10265.82 612
10266.78 647
10267.73 650
10268.69 646
10269.65 672
10270.60 617
10271.56 603
10272.52 619
10273.47 619
10274.43 619
10275.39 639
10276.35 602
10277.30 655
10278.26 602
10279.22 631
10280.18 669
10281.13 586
10282.09 582
10283.05 643
10284.01 651
10284.96 683
10285.92 644
10286.88 627
10287.84 609
10288.79 586
10289.75 608
10290.71 650
10291.67 605
10292.63 561
10293.58 566
10294.54 659
10295.50 614
10296.46 569
10297.42 598
10298.38 622
10299.33 696
10300.29 635
10301.25 628
10302.21 645
10303.17 582
10304.13 598
10305.08 572
10306.04 604
10307.00 633
10307.96 629
10308.92 634
10309.88 607
10310.84 561
10311.80 588
10312.75 572
10313.71 581
10314.67 557
10315.63 601
10316.59 621
10317.55 621
10318.51 573
10319.47 600
10320.43 580
10321.39 621
10322.35 617
10323.31 568
10324.27 600
10325.23 616
10326.18 605
10327.14 568
10328.10 571
10329.06 580
10330.02 660
10330.98 629
10331.94 621
10332.90 598
10333.86 688
10334.82 695
10335.78 660
10336.74 733
10337.70 691
10338.66 657
10339.62 670
10340.58 638
10341.54 715
10342.50 661
10343.46 627
10344.43 579
10345.39 538
10346.35 608
10347.31 560
10348.27 630
10349.23 553
10350.19 525
10351.15 583
10352.11 570
10353.07 653
10354.03 556
10354.99 580
10355.95 577
10356.91 572
10357.88 597
10358.84 571
10359.80 559
10360.76 622
10361.72 624
10362.68 636
10363.64 562
10364.60 582
10365.57 550
10366.53 568
10367.49 536
10368.45 510
10369.41 547
10370.37 534
10371.34 574
10372.30 583
10373.26 582
10374.22 544
10375.18 540
10376.14 593
10377.11 582
10378.07 561
10379.03 543
10379.99 507
10380.95 485
10381.92 503
10382.88 547
10383.84 615
10384.80 577
10385.77 491
10386.73 625
10387.69 590
10388.65 579
10389.62 496
10390.58 510
10391.54 549
10392.50 518
10393.47 539
10394.43 513
10395.39 579
10396.35 550
10397.32 499
10398.28 586
10399.24 569
10400.21 557
10401.17 562
10402.13 555
10403.10 556
10404.06 524
10405.02 554
10405.99 564
10406.95 577
10407.91 550
10408.88 538
10409.84 578
10410.80 545
10411.77 535
10412.73 555
10413.69 526
10414.66 534
10415.62 567
10416.58 577
10417.55 535
10418.51 572
10419.48 626
10420.44 604
10421.40 557
10422.37 614
10423.33 662
10424.30 660
10425.26 619
10426.23 603
10427.19 613
10428.15 637
10429.12 598
10430.08 600
10431.05 560
10432.01 547
10432.98 535
10433.94 520
10434.91 474
10435.87 520
10436.83 521
10437.80 491
10438.76 559
10439.73 543
10440.69 545
10441.66 517
10442.62 509
10443.59 512
10444.55 519
10445.52 521
10446.48 501
10447.45 485
10448.41 481
10449.38 513
10450.35 499
10451.31 493
10452.28 499
10453.24 542
10454.21 538
10455.17 556
10456.14 530
10457.10 523
10458.07 462
10459.04 539
10460.00 513
10460.97 485
10461.93 511
10462.90 533
10463.87 503
10464.83 543
10465.80 535
10466.76 532
10467.73 459
10468.70 528
10469.66 479
10470.63 482
10471.59 513
10472.56 469
10473.53 507
10474.49 502
10475.46 494
10476.43 560
10477.39 497
10478.36 419
10479.33 507
10480.29 560
10481.26 538
10482.23 474
10483.19 485
10484.16 525
10485.13 528
10486.09 498
10487.06 462
10488.03 503
10489.00 495
10489.96 477
10490.93 460
10491.90 507
10492.87 461
10493.83 486
10494.80 462
10495.77 497
10496.73 438
10497.70 453
10498.67 458
10499.64 489
10500.61 526
10501.57 503
10502.54 497
10503.51 478
10504.48 497
10505.44 514
10506.41 519
10507.38 504
10508.35 498
10509.32 451
10510.28 503
10511.25 598
10512.22 490
10513.19 468
10514.16 454
10515.13 513
10516.09 555
10517.06 551
10518.03 498
10519.00 506
10519.97 470
10520.94 508
10521.91 459
10522.87 491
10523.84 446
10524.81 471
10525.78 496
10526.75 456
10527.72 444
10528.69 493
10529.66 475
10530.63 456
10531.59 559
10532.56 517
10533.53 452
10534.50 482
10535.47 449
10536.44 481
10537.41 496
10538.38 511
10539.35 518
10540.32 478
10541.29 488
10542.26 489
10543.23 507
10544.20 454
10545.17 466
10546.14 491
10547.11 515
10548.08 485
10549.05 484
10550.02 488
10550.99 497
10551.96 497
10552.93 519
10553.90 536
10554.87 519
10555.84 520
10556.81 456
10557.78 511
10558.75 467
10559.72 495
10560.69 513
10561.66 561
10562.63 519
10563.60 561
10564.57 549
10565.54 512
10566.51 542
10567.48 610
10568.45 575
10569.42 524
10570.40 549
10571.37 558
10572.34 581
10573.31 574
10574.28 542
10575.25 526
10576.22 533
10577.19 518
10578.16 480
10579.14 509
10580.11 551
10581.08 529
10582.05 506
10583.02 517
10583.99 516
10584.96 536
10585.94 476
10586.91 492
10587.88 459
10588.85 519
10589.82 507
10590.79 543
10591.77 541
10592.74 476
10593.71 512
10594.68 518
10595.65 505
10596.63 560
10597.60 524
10598.57 514
10599.54 542
10600.52 502
10601.49 509
10602.46 571
10603.43 602
10604.41 564
10605.38 524
10606.35 555
10607.32 595
10608.30 543
10609.27 548
10610.24 552
10611.21 503
10612.19 548
10613.16 490
10614.13 487
10615.11 519
10616.08 551
10617.05 512
10618.02 480
10619.00 503
10619.97 528
10620.94 546
10621.92 566
10622.89 599
10623.86 538
10624.84 559
10625.81 554
10626.78 502
10627.76 570
10628.73 557
10629.71 560
10630.68 523
10631.65 520
10632.63 547
10633.60 621
10634.57 661
10635.55 626
10636.52 514
10637.50 597
10638.47 596
10639.44 626
10640.42 624
10641.39 653
10642.37 711
10643.34 734
10644.31 698
10645.29 742
10646.26 731
10647.24 664
10648.21 691
10649.19 641
10650.16 652
10651.14 596
10652.11 539
10653.09 552
10654.06 564
10655.04 598
10656.01 589
10656.98 548
10657.96 563
10658.93 541
10659.91 518
10660.88 509
10661.86 528
10662.84 553
10663.81 576
10664.79 567
10665.76 545
10666.74 548
10667.71 581
10668.69 560
10669.66 526
10670.64 564
10671.61 551
10672.59 569
10673.56 513
10674.54 504
10675.52 528
10676.49 533
10677.47 566
10678.44 560
10679.42 534
10680.40 526
10681.37 558
10682.35 535
10683.32 635
10684.30 554
10685.28 579
10686.25 608
10687.23 601
10688.20 584
10689.18 570
10690.16 487
10691.13 566
10692.11 589
10693.09 517
10694.06 543
10695.04 524
10696.02 518
10696.99 575
10697.97 549
10698.95 521
10699.92 486
10700.90 508
10701.88 539
10702.85 571
10703.83 526
10704.81 502
10705.79 477
10706.76 490
10707.74 556
10708.72 497
10709.70 489
10710.67 498
10711.65 519
10712.63 516
10713.60 494
10714.58 453
10715.56 483
10716.54 472
10717.52 456
10718.49 481
10719.47 521
10720.45 528
10721.43 531
10722.40 566
10723.38 559
10724.36 524
10725.34 555
10726.32 506
10727.29 518
10728.27 476
10729.25 493
10730.23 551
10731.21 498
10732.19 563
10733.16 543
10734.14 575
10735.12 550
10736.10 504
10737.08 533
10738.06 481
10739.03 494
10740.01 502
10740.99 466
10741.97 510
10742.95 490
10743.93 474
10744.91 522
10745.89 498
10746.87 529
10747.84 523
10748.82 532
10749.80 535
10750.78 511
10751.76 475
10752.74 511
10753.72 506
10754.70 539
10755.68 494
10756.66 498
10757.64 481
10758.62 507
10759.60 516
10760.58 535
10761.56 552
10762.54 530
10763.52 569
10764.50 546
10765.48 465
10766.45 498
10767.43 495
10768.41 536
10769.39 605
10770.38 519
10771.36 587
10772.34 525
10773.32 497
10774.30 480
10775.28 461
10776.26 539
10777.24 575
10778.22 488
10779.20 558
10780.18 577
10781.16 536
10782.14 545
10783.12 575
10784.10 549
10785.08 502
10786.06 545
10787.04 588
10788.02 592
10789.00 616
10789.99 581
10790.97 559
10791.95 561
10792.93 558
10793.91 555
10794.89 499
10795.87 549
10796.85 533
10797.84 545
10798.82 613
10799.80 561
10800.78 543
10801.76 609
10802.74 607
10803.72 548
10804.71 518
10805.69 515
10806.67 535
10807.65 589
10808.63 528
10809.61 513
10810.60 534
10811.58 534
10812.56 516
10813.54 525
10814.52 496
10815.51 474
10816.49 509
10817.47 533
10818.45 549
10819.44 507
10820.42 569
10821.40 584
10822.38 504
10823.37 523
10824.35 566
10825.33 549
10826.31 566
10827.30 568
10828.28 535
10829.26 558
10830.24 551
10831.23 568
10832.21 618
10833.19 558
10834.18 536
10835.16 536
10836.14 580
10837.13 600
10838.11 570
10839.09 561
10840.07 552
10841.06 518
10842.04 509
10843.02 518
10844.01 565
10844.99 512
10845.98 543
10846.96 569
10847.94 583
10848.93 527
10849.91 498
10850.89 554
10851.88 506
10852.86 530
10853.84 564
10854.83 634
10855.81 581
10856.80 553
10857.78 611
10858.77 582
10859.75 620
10860.73 598
10861.72 574
10862.70 598
10863.69 619
10864.67 608
10865.66 617
10866.64 543
10867.62 544
10868.61 600
10869.59 649
10870.58 612
10871.56 632
10872.55 637
10873.53 663
10874.52 591
10875.50 602
10876.49 701
10877.47 624
10878.46 675
10879.44 623
10880.43 612
10881.41 681
10882.40 634
10883.38 662
10884.37 624
10885.35 622
10886.34 670
10887.32 734
10888.31 730
10889.29 698
10890.28 708
10891.27 715
10892.25 652
10893.24 652
10894.22 672
10895.21 690
10896.19 680
10897.18 718
10898.17 669
10899.15 691
10900.14 743
10901.12 767
10902.11 730
10903.10 689
10904.08 712
10905.07 711
10906.05 693
10907.04 722
10908.03 676
10909.01 651
10910.00 719
10910.99 770
10911.97 804
10912.96 682
10913.95 727
10914.93 791
10915.92 846
10916.91 812
10917.89 772
10918.88 757
10919.87 731
10920.85 830
10921.84 819
10922.83 756
10923.81 837
10924.80 817
10925.79 823
10926.78 828
10927.76 809
10928.75 847
10929.74 901
10930.73 830
10931.71 807
10932.70 833
10933.69 857
10934.68 804
10935.66 806
10936.65 848
10937.64 927
10938.63 840
10939.61 950
10940.60 858
10941.59 864
10942.58 881
10943.57 935
10944.55 924
10945.54 863
10946.53 910
10947.52 1005
10948.51 980
10949.49 1015
10950.48 1021
10951.47 1009
10952.46 968
10953.45 901
10954.44 946
10955.42 1031
10956.41 1041
10957.40 1062
10958.39 1129
10959.38 1201
10960.37 1209
10961.36 1240
10962.34 1205
10963.33 1334
10964.32 1292
10965.31 1455
10966.30 1498
10967.29 1265
10968.28 1299
10969.27 1250
10970.26 1200
10971.25 1153
10972.24 1090
10973.22 1038
10974.21 1120
10975.20 1172
10976.19 1096
10977.18 1085
10978.17 1080
10979.16 1014
10980.15 1024
10981.14 1123
10982.13 1154
10983.12 1108
10984.11 1129
10985.10 1134
10986.09 1182
10987.08 1129
10988.07 1195
10989.06 1184
10990.05 1277
10991.04 1298
10992.03 1305
10993.02 1170
10994.01 1223
10995.00 1192
10995.99 1226
10996.98 1327
10997.97 1413
10998.96 1406
10999.95 1523
11000.94 1554
11001.93 1758
11002.92 1967
11003.92 2063
11004.91 2155
11005.90 2050
11006.89 2127
11007.88 2063
11008.87 2042
11009.86 1830
11010.85 1683
11011.84 1563
11012.83 1423
11013.82 1376
11014.82 1276
11015.81 1146
11016.80 1131
11017.79 1116
11018.78 1066
11019.77 1059
11020.76 1036
11021.76 1089
11022.75 1047
11023.74 1020
11024.73 991
11025.72 978
11026.71 1011
11027.70 955
11028.70 1022
11029.69 877
11030.68 925
11031.67 928
11032.66 932
11033.66 957
11034.65 918
11035.64 934
11036.63 849
11037.62 916
11038.62 892
11039.61 909
11040.60 868
11041.59 911
11042.59 960
11043.58 979
11044.57 889
11045.56 956
11046.56 911
11047.55 863
11048.54 865
11049.53 881
11050.53 828
11051.52 800
11052.51 774
11053.51 798
11054.50 798
11055.49 732
11056.49 781
11057.48 810
11058.47 797
11059.46 742
11060.46 763
11061.45 765
11062.44 777
11063.44 802
11064.43 777
11065.42 724
11066.42 794
11067.41 764
11068.41 792
11069.40 750
11070.39 754
11071.39 719
11072.38 786
11073.37 826
11074.37 756
11075.36 778
11076.36 786
11077.35 753
11078.34 769
11079.34 748
11080.33 780
11081.33 761
11082.32 810
11083.31 741
11084.31 804
11085.30 825
11086.30 798
11087.29 711
11088.29 742
11089.28 697
11090.28 716
11091.27 751
11092.27 779
11093.26 751
11094.25 731
11095.25 697
11096.24 722
11097.24 726
11098.23 720
11099.23 704
11100.22 706
11101.22 703
11102.21 642
11103.21 725
11104.20 693
11105.20 627
11106.20 726
11107.19 760
11108.19 705
11109.18 717
11110.18 643
11111.17 700
11112.17 689
11113.16 637
11114.16 678
11115.15 660
11116.15 711
11117.15 702
11118.14 632
11119.14 666
11120.13 728
11121.13 703
11122.13 715
11123.12 686
11124.12 608
11125.11 617
11126.11 600
11127.11 717
11128.10 679
11129.10 626
11130.10 624
11131.09 664
11132.09 673
11133.09 648
11134.08 703
11135.08 738
11136.07 677
11137.07 605
11138.07 657
11139.07 658
11140.06 633
11141.06 628
11142.06 603
11143.05 644
11144.05 673
11145.05 605
11146.04 586
11147.04 606
11148.04 662
11149.04 664
11150.03 582
11151.03 627
11152.03 652
11153.02 631
11154.02 668
11155.02 589
11156.02 648
11157.01 638
11158.01 625
11159.01 645
11160.01 661
11161.01 594
11162.00 585
11163.00 635
11164.00 563
11165.00 566
11165.99 588
11166.99 605
11167.99 643
11168.99 645
11169.99 632
11170.99 635
11171.98 639
11172.98 657
11173.98 606
11174.98 633
11175.98 577
11176.98 599
11177.97 647
11178.97 644
11179.97 603
11180.97 572
11181.97 549
11182.97 583
11183.97 663
11184.96 594
11185.96 604
11186.96 622
11187.96 612
11188.96 582
11189.96 650
11190.96 660
11191.96 599
11192.96 650
11193.96 634
11194.96 610
11195.96 634
11196.95 671
11197.95 623
11198.95 656
11199.95 744
11200.95 704
11201.95 710
11202.95 706
11203.95 678
11204.95 613
11205.95 611
11206.95 660
11207.95 632
11208.95 633
11209.95 638
11210.95 698
11211.95 658
11212.95 586
11213.95 655
11214.95 636
11215.95 537
11216.95 544
11217.95 600
11218.95 606
11219.95 645
11220.95 625
11221.95 541
11222.95 622
11223.95 599
11224.95 521
11225.96 532
11226.96 569
11227.96 569
11228.96 587
11229.96 585
11230.96 500
11231.96 526
11232.96 575
11233.96 584
11234.96 542
11235.96 553
11236.97 558
11237.97 569
11238.97 584
11239.97 586
11240.97 563
11241.97 619
11242.97 586
11243.98 591
11244.98 539
11245.98 546
11246.98 573
11247.98 594
11248.98 566
11249.98 553
11250.99 542
11251.99 556
11252.99 545
11253.99 553
11254.99 559
11256.00 533
11257.00 531
11258.00 515
11259.00 547
11260.00 581
11261.01 607
11262.01 578
11263.01 513
11264.01 486
11265.02 494
11266.02 521
11267.02 536
11268.02 554
11269.03 536
11270.03 524
11271.03 510
11272.03 551
11273.04 545
11274.04 541
11275.04 510
11276.05 536
11277.05 570
11278.05 571
11279.05 570
11280.06 528
11281.06 525
11282.06 546
11283.07 573
11284.07 501
11285.07 553
11286.08 557
11287.08 579
11288.08 554
11289.09 512
11290.09 560
11291.09 594
11292.10 524
11293.10 530
11294.11 550
11295.11 508
11296.11 594
11297.12 543
11298.12 532
11299.13 488
11300.13 508
11301.13 511
11302.14 504
11303.14 524
11304.15 497
11305.15 516
11306.15 527
11307.16 493
11308.16 520
11309.17 545
11310.17 527
11311.18 482
11312.18 518
11313.18 553
11314.19 600
11315.19 569
11316.20 629
11317.20 590
11318.21 564
11319.21 592
11320.22 594
11321.22 602
11322.23 594
11323.23 562
11324.24 594
11325.24 559
11326.25 502
11327.25 544
11328.26 472
11329.26 466
11330.27 510
11331.27 487
11332.28 519
11333.29 479
11334.29 467
11335.30 499
11336.30 487
11337.31 551
11338.31 492
11339.32 515
11340.33 563
11341.33 587
11342.34 536
11343.34 489
11344.35 548
11345.35 500
11346.36 478
11347.37 547
11348.37 554
11349.38 495
11350.39 550
11351.39 533
11352.40 513
11353.40 527
11354.41 466
11355.42 481
11356.42 495
11357.43 485
11358.44 480
11359.44 456
11360.45 507
11361.46 519
11362.46 469
11363.47 463
11364.48 475
11365.48 501
11366.49 485
11367.50 443
11368.50 484
11369.51 519
11370.52 484
11371.53 490
11372.53 489
11373.54 530
11374.55 481
11375.56 447
11376.56 456
11377.57 491
11378.58 489
11379.59 499
11380.59 511
11381.60 476
11382.61 454
11383.62 469
11384.62 474
11385.63 503
11386.64 494
11387.65 488
11388.65 462
11389.66 484
11390.67 487
11391.68 521
11392.69 501
11393.69 513
11394.70 510
11395.71 478
11396.72 487
11397.73 492
11398.74 510
11399.74 509
11400.75 495
11401.76 536
11402.77 539
11403.78 476
11404.79 505
11405.80 514
11406.80 435
11407.81 462
11408.82 461
11409.83 444
11410.84 470
11411.85 476
11412.86 481
11413.87 527
11414.88 510
11415.89 472
11416.89 501
11417.90 522
11418.91 525
11419.92 474
11420.93 465
11421.94 485
11422.95 474
11423.96 483
11424.97 502
11425.98 493
11426.99 472
11428.00 474
11429.01 514
11430.02 521
11431.03 467
11432.04 537
11433.05 521
11434.06 569
11435.07 528
11436.08 498
11437.09 465
11438.10 500
11439.11 471
11440.12 447
11441.13 479
11442.14 535
11443.15 549
11444.16 475
11445.17 499
11446.18 443
11447.19 526
11448.20 576
11449.21 486
11450.22 483
11451.23 505
11452.24 486
11453.25 563
11454.27 494
11455.28 457
11456.29 476
11457.30 533
11458.31 519
11459.32 522
11460.33 499
11461.34 467
11462.35 503
11463.36 497
11464.38 516
11465.39 538
11466.40 495
11467.41 496
11468.42 496
11469.43 495
11470.44 531
11471.46 582
11472.47 531
11473.48 503
11474.49 512
11475.50 555
11476.52 509
11477.53 451
11478.54 456
11479.55 479
11480.56 545
11481.57 497
11482.59 519
11483.60 501
11484.61 465
11485.62 489
11486.64 478
11487.65 482
11488.66 507
11489.67 523
11490.69 461
11491.70 488
11492.71 480
11493.72 511
11494.74 478
11495.75 520
11496.76 518
11497.77 512
11498.79 512
11499.80 536
11500.81 541
11501.83 534
11502.84 508
11503.85 480
11504.86 517
11505.88 501
11506.89 517
11507.90 536
11508.92 511
11509.93 539
11510.94 562
11511.96 521
11512.97 545
11513.98 547
11515.00 527
11516.01 494
11517.02 508
11518.04 470
11519.05 490
11520.07 520
11521.08 550
11522.09 610
11523.11 571
11524.12 587
11525.13 561
11526.15 504
11527.16 509
11528.18 505
11529.19 528
11530.21 517
11531.22 528
11532.23 498
11533.25 532
11534.26 490
11535.28 537
11536.29 537
11537.31 507
11538.32 530
11539.34 560
11540.35 542
11541.36 576
11542.38 546
11543.39 566
11544.41 554
11545.42 558
11546.44 574
11547.45 561
11548.47 532
11549.48 574
11550.50 587
11551.51 575
11552.53 584
11553.54 602
11554.56 570
11555.57 597
11556.59 596
11557.61 562
11558.62 598
11559.64 657
11560.65 600
11561.67 617
11562.68 576
11563.70 593
11564.71 605
11565.73 640
11566.75 618
11567.76 635
11568.78 589
11569.79 571
11570.81 658
11571.83 626
11572.84 647
11573.86 613
11574.87 629
11575.89 630
11576.91 662
11577.92 701
11578.94 673
11579.96 700
11580.97 642
11581.99 740
11583.00 722
11584.02 762
11585.04 772
11586.05 745
11587.07 760
11588.09 818
11589.10 833
11590.12 850
11591.14 844
11592.16 825
11593.17 835
11594.19 889
11595.21 954
11596.22 944
11597.24 1019
11598.26 1019
11599.28 1172
11600.29 1167
11601.31 1227
11602.33 1369
11603.34 1579
11604.36 1724
11605.38 1630
11606.40 1676
11607.41 1636
11608.43 1649
11609.45 1469
11610.47 1348
11611.49 1196
11612.50 1170
11613.52 997
11614.54 993
11615.56 908
11616.58 851
11617.59 786
11618.61 817
11619.63 759
11620.65 762
11621.67 720
11622.68 757
11623.70 692
11624.72 679
11625.74 656
11626.76 706
11627.78 700
11628.79 643
11629.81 634
11630.83 713
11631.85 674
11632.87 623
11633.89 671
11634.91 737
11635.93 709
11636.94 627
11637.96 679
11638.98 687
11640.00 672
11641.02 641
11642.04 697
11643.06 702
11644.08 657
11645.10 669
11646.12 637
11647.14 642
11648.16 599
11649.17 617
11650.19 571
11651.21 594
11652.23 627
11653.25 603
11654.27 531
11655.29 563
11656.31 608
11657.33 615
11658.35 619
11659.37 569
11660.39 562
11661.41 586
11662.43 624
11663.45 536
11664.47 588
11665.49 603
11666.51 599
11667.53 607
11668.55 554
11669.57 566
11670.59 613
11671.61 578
11672.63 590
11673.65 577
11674.67 644
11675.70 588
11676.72 606
11677.74 598
11678.76 646
11679.78 679
11680.80 663
11681.82 674
11682.84 659
11683.86 648
11684.88 717
11685.90 630
11686.92 604
11687.95 670
11688.97 645
11689.99 620
11691.01 602
11692.03 598
11693.05 641
11694.07 594
11695.10 626
11696.12 565
11697.14 563
11698.16 587
11699.18 632
11700.20 581
11701.22 539
11702.25 591
11703.27 577
11704.29 571
11705.31 584
11706.33 582
11707.36 593
11708.38 598
11709.40 577
11710.42 576
11711.44 565
11712.47 572
11713.49 523
11714.51 526
11715.53 534
11716.56 513
11717.58 575
11718.60 579
11719.62 598
11720.65 554
11721.67 584
11722.69 565
11723.71 540
11724.74 548
11725.76 539
11726.78 508
11727.80 584
11728.83 500
11729.85 500
11730.87 499
11731.90 514
11732.92 518
11733.94 496
11734.97 520
11735.99 521
11737.01 542
11738.04 508
11739.06 505
11740.08 507
11741.11 556
11742.13 557
11743.15 529
11744.18 505
11745.20 564
11746.22 492
11747.25 541
11748.27 525
11749.30 611
11750.32 542
11751.34 530
11752.37 578
11753.39 503
11754.42 588
11755.44 605
11756.46 583
11757.49 534
11758.51 494
11759.54 547
11760.56 580
11761.58 572
11762.61 557
11763.63 498
11764.66 491
11765.68 506
11766.71 538
11767.73 490
11768.76 504
11769.78 556
11770.81 517
11771.83 486
11772.86 522
11773.88 521
11774.91 487
11775.93 533
11776.96 590
11777.98 542
11779.01 541
11780.03 525
11781.06 537
11782.08 538
11783.11 530
11784.13 512
11785.16 518
11786.18 513
11787.21 530
11788.23 543
11789.26 593
11790.28 625
11791.31 539
11792.34 567
11793.36 578
11794.39 556
11795.41 602
11796.44 639
11797.47 535
11798.49 525
11799.52 517
11800.54 507
11801.57 506
11802.60 522
11803.62 559
11804.65 622
11805.67 577
11806.70 527
11807.73 573
11808.75 559
11809.78 565
11810.81 582
11811.83 562
11812.86 505
11813.89 493
11814.91 529
11815.94 586
11816.97 577
11817.99 552
11819.02 585
11820.05 578
11821.07 554
11822.10 552
11823.13 539
11824.16 506
11825.18 582
11826.21 618
11827.24 577
11828.26 607
11829.29 579
11830.32 585
11831.35 562
11832.37 650
11833.40 617
11834.43 593
11835.46 599
11836.48 644
11837.51 625
11838.54 649
11839.57 650
11840.59 638
11841.62 638
11842.65 667
11843.68 631
11844.71 610
11845.73 596
11846.76 640
11847.79 603
11848.82 600
11849.85 627
11850.88 633
11851.90 639
11852.93 653
11853.96 628
11854.99 634
11856.02 611
11857.05 624
11858.07 696
11859.10 595
11860.13 645
11861.16 713
11862.19 650
11863.22 610
11864.25 652
11865.28 657
11866.30 656
11867.33 653
11868.36 640
11869.39 644
11870.42 628
11871.45 673
11872.48 727
11873.51 684
11874.54 690
11875.57 660
11876.60 694
11877.63 641
11878.65 682
11879.68 685
11880.71 708
11881.74 719
11882.77 736
11883.80 682
11884.83 790
11885.86 742
11886.89 753
11887.92 772
11888.95 706
11889.98 715
11891.01 747
11892.04 750
11893.07 811
11894.10 806
11895.13 740
11896.16 738
11897.19 759
11898.22 798
11899.25 865
11900.28 849
11901.31 849
11902.34 930
11903.38 891
11904.41 941
11905.44 1033
11906.47 1056
11907.50 1003
11908.53 1018
11909.56 1049
11910.59 1088
11911.62 1016
11912.65 1000
11913.68 932
11914.71 974
11915.75 967
11916.78 931
11917.81 916
11918.84 961
11919.87 910
11920.90 993
11921.93 959
11922.96 918
11924.00 910
11925.03 901
11926.06 893
11927.09 891
11928.12 955
11929.15 961
11930.18 1025
11931.22 1006
11932.25 1031
11933.28 1145
11934.31 1164
11935.34 1200
11936.38 1256
11937.41 1311
11938.44 1400
11939.47 1411
11940.50 1373
11941.54 1204
11942.57 1174
11943.60 1147
11944.63 1175
11945.67 1062
11946.70 1013
11947.73 993
11948.76 977
11949.80 896
11950.83 841
11951.86 866
11952.89 770
11953.93 683
11954.96 687
11955.99 790
11957.02 811
11958.06 798
11959.09 817
11960.12 709
11961.16 786
11962.19 789
11963.22 811
11964.26 769
11965.29 768
11966.32 807
11967.36 773
11968.39 741
11969.42 728
11970.46 714
11971.49 737
11972.52 795
11973.56 848
11974.59 823
11975.62 845
11976.66 770
11977.69 782
11978.73 797
11979.76 782
11980.79 777
11981.83 822
11982.86 781
11983.89 774
11984.93 739
11985.96 774
11987.00 763
11988.03 727
11989.07 772
11990.10 773
11991.13 748
11992.17 755
11993.20 730
11994.24 800
11995.27 734
11996.31 759
11997.34 741
11998.38 761
11999.41 744
12000.45 792
12001.48 750
12002.51 679
12003.55 749
12004.58 793
12005.62 792
12006.65 783
12007.69 741
12008.72 760
12009.76 795
12010.80 788
12011.83 782
12012.87 777
12013.90 811
12014.94 794
12015.97 816
12017.01 800
12018.04 792
12019.08 836
12020.11 873
12021.15 863
12022.19 889
12023.22 860
12024.26 874
12025.29 878
12026.33 876
12027.36 834
12028.40 927
12029.44 829
12030.47 766
12031.51 852
12032.54 867
12033.58 850
12034.62 853
12035.65 844
12036.69 899
12037.73 824
12038.76 813
12039.80 856
12040.84 850
12041.87 901
12042.91 840
12043.94 793
12044.98 830
12046.02 824
12047.06 839
12048.09 891
12049.13 879
12050.17 860
12051.20 810
12052.24 798
12053.28 797
12054.31 856
12055.35 885
12056.39 864
12057.43 865
12058.46 905
12059.50 862
12060.54 947
12061.57 927
12062.61 888
12063.65 845
12064.69 837
12065.72 835
12066.76 890
12067.80 905
12068.84 911
12069.88 913
12070.91 899
12071.95 955
12072.99 913
12074.03 914
12075.06 911
12076.10 961
12077.14 913
12078.18 857
12079.22 937
12080.26 942
12081.29 984
12082.33 874
12083.37 927
12084.41 932
12085.45 938
12086.49 944
12087.52 920
12088.56 927
12089.60 950
12090.64 918
12091.68 936
12092.72 1022
12093.76 993
12094.79 962
12095.83 1018
12096.87 1069
12097.91 999
12098.95 1060
12099.99 1077
12101.03 1064
12102.07 1149
12103.11 1185
12104.15 1179
12105.19 1269
12106.22 1306
12107.26 1422
12108.30 1458
12109.34 1430
12110.38 1404
12111.42 1404
12112.46 1385
12113.50 1343
12114.54 1172
12115.58 1055
12116.62 1094
12117.66 1043
12118.70 940
12119.74 971
12120.78 851
12121.82 862
12122.86 793
12123.90 820
12124.94 825
12125.98 781
12127.02 810
12128.06 781
12129.10 801
12130.14 749
12131.18 739
12132.22 738
12133.26 762
12134.30 735
12135.34 707
12136.38 753
12137.42 761
12138.47 836
12139.51 780
12140.55 761
12141.59 769
12142.63 681
12143.67 784
12144.71 772
12145.75 692
12146.79 733
12147.83 773
12148.87 744
12149.92 793
12150.96 755
12152.00 681
12153.04 665
12154.08 665
12155.12 706
12156.16 744
12157.21 727
12158.25 700
12159.29 645
12160.33 611
12161.37 644
12162.41 639
12163.46 649
12164.50 703
12165.54 705
12166.58 674
12167.62 671
12168.67 738
12169.71 728
12170.75 678
12171.79 675
12172.83 717
12173.88 715
12174.92 676
12175.96 754
12177.00 698
12178.05 669
12179.09 663
12180.13 666
12181.17 604
12182.22 657
12183.26 660
12184.30 661
12185.34 659
12186.39 700
12187.43 713
12188.47 693
12189.51 706
12190.56 683
12191.60 673
12192.64 668
12193.69 717
12194.73 707
12195.77 625
12196.82 670
12197.86 690
12198.90 669
12199.95 677
12200.99 690
12202.03 628
12203.08 629
12204.12 671
12205.16 670
12206.21 648
12207.25 678
12208.29 655
12209.34 666
12210.38 680
12211.43 625
12212.47 661
12213.51 645
12214.56 636
12215.60 656
12216.65 673
12217.69 668
12218.73 665
12219.78 627
12220.82 648
12221.87 640
12222.91 652
12223.96 597
12225.00 624
12226.04 652
12227.09 697
12228.13 670
12229.18 657
12230.22 640
12231.27 642
12232.31 655
12233.36 631
12234.40 648
12235.45 647
12236.49 637
12237.54 663
12238.58 628
12239.63 596
12240.67 649
12241.72 596
12242.76 619
12243.81 595
12244.85 614
12245.90 631
12246.94 648
12247.99 693
12249.03 653
12250.08 612
12251.12 570
12252.17 564
12253.22 571
12254.26 580
12255.31 542
12256.35 651
12257.40 622
12258.44 595
12259.49 638
12260.54 636
12261.58 518
12262.63 564
12263.67 535
12264.72 578
12265.77 542
12266.81 564
12267.86 600
12268.91 572
12269.95 573
12271.00 524
12272.04 600
12273.09 553
12274.14 548
12275.18 540
12276.23 594
12277.28 574
12278.32 577
12279.37 640
12280.42 592
12281.46 614
12282.51 558
12283.56 568
12284.61 580
12285.65 557
12286.70 600
12287.75 578
12288.79 568
12289.84 548
12290.89 547
12291.94 537
12292.98 505
12294.03 544
12295.08 565
12296.13 549
12297.17 574
12298.22 557
12299.27 525
12300.32 540
12301.36 500
12302.41 502
12303.46 583
12304.51 594
12305.55 544
12306.60 553
12307.65 533
12308.70 515
12309.75 523
12310.79 567
12311.84 532
12312.89 537
12313.94 525
12314.99 541
12316.04 526
12317.08 525
12318.13 508
12319.18 560
12320.23 512
12321.28 548
12322.33 536
12323.37 513
12324.42 566
12325.47 593
12326.52 551
12327.57 490
12328.62 529
12329.67 548
12330.72 515
12331.77 522
12332.81 485
12333.86 487
12334.91 475
12335.96 448
12337.01 507
12338.06 509
12339.11 520
12340.16 588
12341.21 520
12342.26 512
12343.31 481
12344.36 484
12345.41 503
12346.46 521
12347.51 516
12348.56 452
12349.61 480
12350.65 499
12351.70 495
12352.75 486
12353.80 486
12354.85 486
12355.90 491
12356.95 516
12358.00 476
12359.05 444
12360.11 475
12361.16 507
12362.21 523
12363.26 495
12364.31 540
12365.36 501
12366.41 517
12367.46 478
12368.51 489
12369.56 481
12370.61 486
12371.66 509
12372.71 534
12373.76 481
12374.81 467
12375.86 527
12376.91 500
12377.97 512
12379.02 492
12380.07 519
12381.12 545
12382.17 553
12383.22 508
12384.27 470
12385.32 504
12386.37 555
12387.43 506
12388.48 488
12389.53 527
12390.58 517
12391.63 568
12392.68 514
12393.74 492
12394.79 504
12395.84 496
12396.89 500
12397.94 493
12398.99 516
12400.05 566
12401.10 494
12402.15 498
12403.20 574
12404.25 537
12405.31 505
12406.36 526
12407.41 529
12408.46 494
12409.51 505
12410.57 525
12411.62 511
12412.67 537
12413.72 489
12414.78 536
12415.83 519
12416.88 528
12417.93 541
12418.99 554
12420.04 547
12421.09 501
12422.15 497
12423.20 519
12424.25 547
12425.30 531
12426.36 527
12427.41 567
12428.46 534
12429.52 554
12430.57 526
12431.62 535
12432.68 563
12433.73 530
12434.78 518
12435.84 583
12436.89 577
12437.94 512
12439.00 550
12440.05 550
12441.10 530
12442.16 516
12443.21 555
12444.27 566
12445.32 586
12446.37 576
12447.43 542
12448.48 517
12449.54 488
12450.59 539
12451.64 533
12452.70 537
12453.75 594
12454.81 533
12455.86 522
12456.91 478
12457.97 523
12459.02 503
12460.08 554
12461.13 533
12462.19 512
12463.24 532
12464.30 518
12465.35 517
12466.41 505
12467.46 527
12468.52 564
12469.57 510
12470.63 511
12471.68 531
12472.73 512
12473.79 480
12474.85 512
12475.90 552
12476.96 548
12478.01 557
12479.07 577
12480.12 569
12481.18 561
12482.23 584
12483.29 595
12484.34 590
12485.40 555
12486.45 637
12487.51 599
12488.57 600
12489.62 654
12490.68 646
12491.73 664
12492.79 703
12493.84 674
12494.90 697
12495.96 778
12497.01 913
12498.07 915
12499.12 895
12500.18 946
12501.24 1099
12502.29 998
12503.35 1031
12504.41 979
12505.46 897
12506.52 905
12507.57 872
12508.63 781
12509.69 784
12510.74 736
12511.80 733
12512.86 678
12513.91 642
12514.97 646
12516.03 581
12517.08 543
12518.14 577
12519.20 599
12520.26 563
12521.31 651
12522.37 571
12523.43 523
12524.48 521
12525.54 606
12526.60 585
12527.66 536
12528.71 598
12529.77 536
12530.83 504
12531.89 524
12532.94 577
12534.00 549
12535.06 576
12536.12 604
12537.17 606
12538.23 581
12539.29 592
12540.35 605
12541.41 585
12542.46 594
12543.52 600
12544.58 561
12545.64 619
12546.70 582
12547.75 600
12548.81 573
12549.87 540
12550.93 546
12551.99 564
12553.05 593
12554.10 549
12555.16 531
12556.22 549
12557.28 591
12558.34 535
12559.40 527
12560.46 565
12561.51 536
12562.57 528
12563.63 561
12564.69 560
12565.75 539
12566.81 528
12567.87 526
12568.93 609
12569.99 608
12571.04 537
12572.10 601
12573.16 594
12574.22 612
12575.28 628
12576.34 657
12577.40 661
12578.46 691
12579.52 720
12580.58 728
12581.64 736
12582.70 680
12583.76 692
12584.82 703
12585.88 700
12586.94 725
12588.00 754
12589.06 667
12590.12 639
12591.18 624
12592.24 598
12593.30 567
12594.36 593
12595.42 609
12596.48 615
12597.54 588
12598.60 623
12599.66 601
12600.72 643
12601.78 548
12602.84 530
12603.90 625
12604.96 626
12606.02 613
12607.08 583
12608.14 575
12609.20 578
12610.27 612
12611.33 580
12612.39 590
12613.45 531
12614.51 520
12615.57 557
12616.63 607
12617.69 561
12618.75 540
12619.81 551
12620.88 568
12621.94 565
12623.00 575
12624.06 587
12625.12 507
12626.18 518
12627.24 580
12628.31 562
12629.37 496
12630.43 537
12631.49 557
12632.55 494
12633.61 522
12634.68 529
12635.74 513
12636.80 502
12637.86 510
12638.92 526
12639.99 520
12641.05 520
12642.11 507
12643.17 560
12644.23 511
12645.30 497
12646.36 533
12647.42 545
12648.48 543
12649.55 497
12650.61 496
12651.67 557
12652.73 534
12653.80 492
12654.86 500
12655.92 510
12656.99 586
12658.05 517
12659.11 539
12660.17 565
12661.24 539
12662.30 536
12663.36 507
12664.43 521
12665.49 507
12666.55 528
12667.62 495
12668.68 501
12669.74 507
12670.81 530
12671.87 496
12672.93 484
12674.00 510
12675.06 493
12676.12 511
12677.19 549
12678.25 520
12679.31 479
12680.38 515
12681.44 487
12682.51 558
12683.57 541
12684.63 524
12685.70 523
12686.76 492
12687.83 476
12688.89 455
12689.95 503
12691.02 549
12692.08 634
12693.15 541
12694.21 527
12695.28 517
12696.34 501
12697.40 511
12698.47 538
12699.53 521
12700.60 528
12701.66 492
12702.73 486
12703.79 515
12704.86 546
12705.92 552
12706.99 545
12708.05 565
12709.12 575
12710.18 542
12711.25 505
12712.31 511
12713.38 522
12714.44 562
12715.51 533
12716.57 523
12717.64 540
12718.70 562
12719.77 519
12720.83 547
12721.90 538
12722.97 522
12724.03 528
12725.10 480
12726.16 504
12727.23 504
12728.29 554
12729.36 529
12730.43 518
12731.49 523
12732.56 544
12733.62 515
12734.69 534
12735.76 545
12736.82 557
12737.89 510
12738.95 536
12740.02 505
12741.09 506
12742.15 525
12743.22 497
12744.29 498
12745.35 488
12746.42 466
12747.49 518
12748.55 515
12749.62 482
12750.69 556
12751.75 520
12752.82 514
12753.89 506
12754.95 464
12756.02 484
12757.09 446
12758.15 503
12759.22 497
12760.29 516
12761.36 490
12762.42 493
12763.49 488
12764.56 473
12765.62 529
12766.69 479
12767.76 451
12768.83 459
12769.89 507
12770.96 475
12772.03 479
12773.10 461
12774.17 472
12775.23 445
12776.30 458
12777.37 437
12778.44 501
12779.50 474
12780.57 488
12781.64 491
12782.71 451
12783.78 477
12784.84 464
12785.91 471
12786.98 454
12788.05 469
12789.12 487
12790.19 460
12791.25 430
12792.32 457
12793.39 469
12794.46 461
12795.53 430
12796.60 443
12797.67 462
12798.73 489
12799.80 468
12800.87 428
12801.94 429
12803.01 433
12804.08 426
12805.15 429
12806.22 425
12807.29 431
12808.36 456
12809.42 463
12810.49 474
12811.56 439
12812.63 442
12813.70 429
12814.77 389
12815.84 471
12816.91 476
12817.98 453
12819.05 487
12820.12 499
12821.19 481
12822.26 469
12823.33 481
12824.40 449
12825.47 476
12826.54 476
12827.61 449
12828.68 493
12829.75 504
12830.82 459
12831.89 454
12832.96 446
12834.03 479
12835.10 476
12836.17 465
12837.24 456
12838.31 450
12839.38 414
12840.45 424
12841.52 415
12842.59 450
12843.66 477
12844.73 427
12845.80 433
12846.87 438
12847.95 424
12849.02 447
12850.09 437
12851.16 433
12852.23 477
12853.30 456
12854.37 451
12855.44 413
12856.51 428
12857.58 452
12858.66 396
12859.73 412
12860.80 423
12861.87 373
12862.94 407
12864.01 443
12865.08 405
12866.16 423
12867.23 395
12868.30 387
12869.37 416
12870.44 415
12871.51 371
12872.59 403
12873.66 453
12874.73 430
12875.80 439
12876.87 409
12877.95 383
12879.02 428
12880.09 404
12881.16 427
12882.23 388
12883.31 387
12884.38 394
12885.45 419
12886.52 414
12887.60 377
12888.67 386
12889.74 390
12890.81 400
12891.89 380
12892.96 397
12894.03 378
12895.11 437
12896.18 400
12897.25 409
12898.32 400
12899.40 381
12900.47 382
12901.54 393
12902.62 374
12903.69 380
12904.76 369
12905.84 383
12906.91 425
12907.98 388
12909.06 351
12910.13 404
12911.20 423
12912.28 414
12913.35 384
12914.42 384
12915.50 397
12916.57 436
12917.64 396
12918.72 395
12919.79 435
12920.87 379
12921.94 361
12923.01 375
12924.09 378
12925.16 371
12926.24 382
12927.31 374
12928.38 362
12929.46 385
12930.53 392
12931.61 368
12932.68 428
12933.76 418
12934.83 353
12935.90 349
12936.98 410
12938.05 398
12939.13 378
12940.20 378
12941.28 393
12942.35 427
12943.43 410
12944.50 359
12945.58 351
12946.65 394
12947.73 437
12948.80 407
12949.88 371
12950.95 387
12952.03 384
12953.10 402
12954.18 388
12955.25 349
12956.33 378
12957.40 377
12958.48 379
12959.55 400
12960.63 413
12961.70 402
12962.78 359
12963.86 365
12964.93 409
12966.01 411
12967.08 384
12968.16 393
12969.24 344
12970.31 340
12971.39 396
12972.46 333
12973.54 324
12974.62 370
12975.69 432
12976.77 386
12977.84 398
12978.92 383
12980.00 375
12981.07 379
12982.15 376
12983.23 377
12984.30 379
12985.38 403
12986.46 404
12987.53 383
12988.61 370
12989.69 407
12990.76 392
12991.84 366
12992.92 399
12993.99 386
12995.07 433
12996.15 424
12997.22 416
12998.30 379
12999.38 400
13000.45 406
13001.53 421
13002.61 431
13003.69 355
13004.76 364
13005.84 390
13006.92 433
13008.00 403
13009.07 381
13010.15 351
13011.23 380
13012.31 399
13013.38 432
13014.46 399
13015.54 394
13016.62 390
13017.70 395
13018.77 374
13019.85 434
13020.93 461
13022.01 391
13023.09 396
13024.16 375
13025.24 376
13026.32 414
13027.40 441
13028.48 397
13029.56 397
13030.63 393
13031.71 455
13032.79 393
13033.87 371
13034.95 363
13036.03 405
13037.11 408
13038.18 443
13039.26 442
13040.34 395
13041.42 383
13042.50 400
13043.58 387
13044.66 393
13045.74 375
13046.82 412
13047.89 407
13048.97 381
13050.05 438
13051.13 450
13052.21 407
13053.29 424
13054.37 430
13055.45 382
13056.53 374
13057.61 396
13058.69 376
13059.77 342
13060.85 387
13061.93 383
13063.01 425
13064.09 411
13065.17 399
13066.25 395
13067.33 372
13068.41 430
13069.49 427
13070.57 421
13071.65 406
13072.73 395
13073.81 384
13074.89 395
13075.97 385
13077.05 396
13078.13 429
13079.21 375
13080.29 414
13081.37 400
13082.45 407
13083.53 406
13084.61 410
13085.69 425
13086.77 413
13087.85 400
13088.94 339
13090.02 409
13091.10 412
13092.18 416
13093.26 452
13094.34 430
13095.42 419
13096.50 408
13097.58 416
13098.66 438
13099.75 421
13100.83 372
13101.91 412
13102.99 373
13104.07 398
13105.15 386
13106.23 418
13107.32 412
13108.40 408
13109.48 406
13110.56 407
13111.64 380
13112.72 409
13113.81 376
13114.89 389
13115.97 398
13117.05 443
13118.13 406
13119.22 396
13120.30 382
13121.38 399
13122.46 417
13123.55 406
13124.63 413
13125.71 397
13126.79 419
13127.88 418
13128.96 424
13130.04 428
13131.12 394
13132.21 431
13133.29 399
13134.37 367
13135.45 402
13136.54 414
13137.62 414
13138.70 409
13139.79 403
13140.87 446
13141.95 400
13143.03 437
13144.12 372
13145.20 402
13146.28 383
13147.37 339
13148.45 404
13149.53 407
13150.62 413
13151.70 351
13152.78 369
13153.87 372
13154.95 404
13156.03 383
13157.12 370
13158.20 402
13159.29 408
13160.37 409
13161.45 428
13162.54 369
13163.62 391
13164.71 366
13165.79 362
13166.87 340
13167.96 410
13169.04 417
13170.13 386
13171.21 380
13172.29 428
13173.38 402
13174.46 376
13175.55 409
13176.63 359
13177.72 362
13178.80 395
13179.89 403
13180.97 410
13182.06 399
13183.14 400
13184.22 409
13185.31 440
13186.39 355
13187.48 382
13188.56 412
13189.65 400
13190.73 402
13191.82 376
13192.90 400
13193.99 383
13195.07 394
13196.16 401
13197.25 421
13198.33 417
13199.42 390
13200.50 372
13201.59 442
13202.67 398
13203.76 379
13204.84 414
13205.93 406
13207.02 414
13208.10 431
13209.19 413
13210.27 446
13211.36 425
13212.44 356
13213.53 445
13214.62 443
13215.70 378
13216.79 381
13217.88 402
13218.96 402
13220.05 442
13221.13 418
13222.22 481
13223.31 426
13224.39 421
13225.48 432
13226.57 418
13227.65 460
13228.74 438
13229.83 453
13230.91 410
13232.00 459
13233.09 482
13234.17 441
13235.26 438
13236.35 431
13237.43 462
13238.52 451
13239.61 462
13240.70 432
13241.78 456
13242.87 487
13243.96 454
13245.04 448
13246.13 496
13247.22 500
13248.31 503
13249.39 432
13250.48 423
13251.57 507
13252.66 474
13253.74 457
13254.83 483
13255.92 460
13257.01 442
13258.10 432
13259.18 464
13260.27 475
13261.36 476
13262.45 479
13263.54 474
13264.62 478
13265.71 500
13266.80 449
13267.89 438
13268.98 493
13270.06 449
13271.15 411
13272.24 503
13273.33 478
13274.42 519
13275.51 489
13276.60 500
13277.68 459
13278.77 484
13279.86 471
13280.95 480
13282.04 515
13283.13 530
13284.22 504
13285.31 493
13286.39 530
13287.48 551
13288.57 516
13289.66 510
13290.75 544
13291.84 558
13292.93 509
13294.02 541
13295.11 522
13296.20 513
13297.29 531
13298.38 566
13299.47 542
13300.56 541
13301.65 549
13302.73 525
13303.82 547
13304.91 564
13306.00 570
13307.09 552
13308.18 584
13309.27 605
13310.36 622
13311.45 637
13312.54 628
13313.63 605
13314.72 635
13315.81 628
13316.90 658
13318.00 620
13319.09 593
13320.18 597
13321.27 613
13322.36 559
13323.45 630
13324.54 576
13325.63 642
13326.72 597
13327.81 578
13328.90 620
13329.99 580
13331.08 623
13332.17 562
13333.26 522
13334.35 545
13335.45 577
13336.54 603
13337.63 689
13338.72 647
13339.81 644
13340.90 590
13341.99 553
13343.08 655
13344.18 611
13345.27 621
13346.36 605
13347.45 587
13348.54 627
13349.63 616
13350.72 590
13351.82 673
13352.91 639
13354.00 602
13355.09 608
13356.18 641
13357.28 641
13358.37 651
13359.46 681
13360.55 707
13361.64 719
13362.74 663
13363.83 686
13364.92 670
13366.01 632
13367.10 637
13368.20 691
13369.29 704
13370.38 707
13371.47 716
13372.57 713
13373.66 757
13374.75 715
13375.84 791
13376.94 774
13378.03 734
13379.12 788
13380.22 676
13381.31 686
13382.40 712
13383.49 673
13384.59 652
13385.68 615
13386.77 611
13387.87 610
13388.96 670
13390.05 663
13391.15 621
13392.24 560
13393.33 572
13394.43 627
13395.52 617
13396.61 600
13397.71 526
13398.80 579
13399.90 620
13400.99 594
13402.08 573
13403.18 553
13404.27 572
13405.36 592
13406.46 566
13407.55 540
13408.65 526
13409.74 561
13410.83 549
13411.93 560
13413.02 575
13414.12 565
13415.21 574
13416.31 534
13417.40 535
13418.49 576
13419.59 573
13420.68 623
13421.78 583
13422.87 534
13423.97 598
13425.06 598
13426.16 586
13427.25 588
13428.35 567
13429.44 609
13430.54 558
13431.63 543
13432.73 512
13433.82 570
13434.92 544
13436.01 575
13437.11 520
13438.20 592
13439.30 587
13440.39 557
13441.49 521
13442.58 547
13443.68 588
13444.77 590
13445.87 561
13446.96 601
13448.06 622
13449.16 551
13450.25 587
13451.35 585
13452.44 621
13453.54 637
13454.64 629
13455.73 632
13456.83 609
13457.92 699
13459.02 705
13460.12 641
13461.21 657
13462.31 628
13463.40 670
13464.50 657
13465.60 649
13466.69 609
13467.79 627
13468.89 672
13469.98 669
13471.08 589
13472.18 671
13473.27 694
13474.37 679
13475.47 678
13476.56 685
13477.66 676
13478.76 669
13479.85 652
13480.95 701
13482.05 642
13483.14 654
13484.24 666
13485.34 676
13486.44 638
13487.53 710
13488.63 721
13489.73 700
13490.83 759
13491.92 718
13493.02 661
13494.12 721
13495.21 710
13496.31 699
13497.41 702
13498.51 716
13499.61 762
13500.70 740
13501.80 735
13502.90 812
13504.00 825
13505.10 831
13506.19 814
13507.29 782
13508.39 786
13509.49 836
13510.59 891
13511.68 847
13512.78 875
13513.88 817
13514.98 875
13516.08 825
13517.18 754
13518.27 744
13519.37 713
13520.47 676
13521.57 690
13522.67 667
13523.77 668
13524.87 638
13525.96 631
13527.06 656
13528.16 643
13529.26 664
13530.36 643
13531.46 648
13532.56 610
13533.66 605
13534.76 597
13535.86 566
13536.96 585
13538.05 578
13539.15 590
13540.25 614
13541.35 610
13542.45 593
13543.55 581
13544.65 552
13545.75 605
13546.85 582
13547.95 550
13549.05 575
13550.15 548
13551.25 557
13552.35 577
13553.45 590
13554.55 595
13555.65 555
13556.75 506
13557.85 494
13558.95 485
13560.05 526
13561.15 566
13562.25 539
13563.35 572
13564.45 564
13565.55 547
13566.65 527
13567.75 544
13568.85 533
13569.95 538
13571.05 518
13572.16 560
13573.26 526
13574.36 550
13575.46 536
13576.56 541
13577.66 516
13578.76 530
13579.86 550
13580.96 581
13582.06 611
13583.16 559
13584.27 558
13585.37 561
13586.47 529
13587.57 552
13588.67 584
13589.77 525
13590.87 498
13591.98 529
13593.08 556
13594.18 560
13595.28 523
13596.38 534
13597.48 563
13598.59 550
13599.69 534
13600.79 582
13601.89 605
13602.99 565
13604.10 516
13605.20 539
13606.30 564
13607.40 508
13608.50 545
13609.61 556
13610.71 546
13611.81 554
13612.91 555
13614.02 540
13615.12 570
13616.22 581
13617.32 554
13618.43 553
13619.53 541
13620.63 596
13621.73 568
13622.84 609
13623.94 550
13625.04 544
13626.14 582
13627.25 541
13628.35 581
13629.45 593
13630.56 525
13631.66 517
13632.76 542
13633.87 532
13634.97 567
13636.07 577
13637.18 564
13638.28 563
13639.38 609
13640.49 547
13641.59 575
13642.69 583
13643.80 597
13644.90 576
13646.00 570
13647.11 528
13648.21 564
13649.32 559
13650.42 521
13651.52 578
13652.63 590
13653.73 577
13654.84 505
13655.94 535
13657.04 534
13658.15 512
13659.25 487
13660.36 490
13661.46 513
13662.57 512
13663.67 576
13664.77 574
13665.88 567
13666.98 507
13668.09 505
13669.19 511
13670.30 518
13671.40 524
13672.51 531
13673.61 510
13674.72 515
13675.82 562
13676.93 567
13678.03 532
13679.14 522
13680.24 532
13681.35 504
13682.45 563
13683.56 519
13684.66 535
13685.77 538
13686.87 536
13687.98 541
13689.08 558
13690.19 575
13691.29 546
13692.40 568
13693.51 577
13694.61 590
13695.72 611
13696.82 551
13697.93 512
13699.03 469
13700.14 505
13701.25 540
13702.35 537
13703.46 539
13704.56 568
13705.67 520
13706.78 563
13707.88 559
13708.99 562
13710.10 587
13711.20 536
13712.31 537
13713.41 543
13714.52 547
13715.63 618
13716.73 554
13717.84 568
13718.95 594
13720.05 580
13721.16 547
13722.27 554
13723.37 542
13724.48 600
13725.59 675
13726.70 703
13727.80 638
13728.91 599
13730.02 620
13731.12 654
13732.23 643
13733.34 630
13734.45 628
13735.55 651
13736.66 656
13737.77 647
13738.87 668
13739.98 623
13741.09 687
13742.20 718
13743.31 716
13744.41 660
13745.52 665
13746.63 697
13747.74 723
13748.84 669
13749.95 664
13751.06 721
13752.17 743
13753.28 699
13754.38 694
13755.49 767
13756.60 705
13757.71 725
13758.82 769
13759.93 734
13761.03 757
13762.14 764
13763.25 867
13764.36 818
13765.47 771
13766.58 791
13767.68 869
13768.79 914
13769.90 901
13771.01 918
13772.12 1005
13773.23 1020
13774.34 1047
13775.45 1106
13776.56 1138
13777.66 1135
13778.77 1146
13779.88 1251
13780.99 1223
13782.10 1258
13783.21 1233
13784.32 1195
13785.43 1142
13786.54 1150
13787.65 1058
13788.76 1031
13789.87 906
13790.98 907
13792.09 854
13793.20 816
13794.31 756
13795.42 756
13796.52 795
13797.63 792
13798.74 751
13799.85 694
13800.96 726
13802.07 748
13803.18 716
13804.29 669
13805.40 709
13806.51 694
13807.63 672
13808.74 682
13809.85 652
13810.96 654
13812.07 667
13813.18 629
13814.29 650
13815.40 603
13816.51 640
13817.62 637
13818.73 594
13819.84 660
13820.95 739
13822.06 624
13823.17 624
13824.28 638
13825.40 629
13826.51 611
13827.62 562
13828.73 597
13829.84 652
13830.95 660
13832.06 645
13833.17 620
13834.28 598
13835.40 563
13836.51 609
13837.62 553
13838.73 540
13839.84 546
13840.95 579
13842.06 632
13843.18 576
13844.29 596
13845.40 565
13846.51 590
13847.62 614
13848.74 623
13849.85 616
13850.96 605
13852.07 613
13853.18 577
13854.30 586
13855.41 644
13856.52 644
13857.63 625
13858.74 623
13859.86 629
13860.97 650
13862.08 567
13863.19 594
13864.31 625
13865.42 584
13866.53 595
13867.64 633
13868.76 642
13869.87 624
13870.98 599
13872.10 648
13873.21 643
13874.32 601
13875.43 666
13876.55 619
13877.66 632
13878.77 614
13879.89 587
13881.00 573
13882.11 568
13883.23 589
13884.34 566
13885.45 569
13886.57 599
13887.68 617
13888.79 589
13889.91 620
13891.02 638
13892.13 602
13893.25 570
13894.36 545
13895.48 579
13896.59 578
13897.70 612
13898.82 680
13899.93 580
13901.05 607
13902.16 635
13903.27 599
13904.39 584
13905.50 650
13906.62 658
13907.73 615
13908.85 603
13909.96 593
13911.07 604
13912.19 613
13913.30 614
13914.42 643
13915.53 562
13916.65 578
13917.76 616
13918.88 569
13919.99 557
13921.11 550
13922.22 555
13923.34 565
13924.45 553
13925.57 533
13926.68 578
13927.80 558
13928.91 557
13930.03 575
13931.14 574
13932.26 579
13933.37 575
13934.49 535
13935.60 511
13936.72 544
13937.83 559
13938.95 521
13940.06 544
13941.18 545
13942.30 522
13943.41 527
13944.53 552
13945.64 585
13946.76 593
13947.87 593
13948.99 553
13950.11 570
13951.22 504
13952.34 513
13953.45 539
13954.57 512
13955.69 523
13956.80 568
13957.92 515
13959.04 531
13960.15 524
13961.27 537
13962.39 544
13963.50 535
13964.62 514
13965.73 522
13966.85 555
13967.97 545
13969.08 527
13970.20 577
13971.32 502
13972.44 509
13973.55 529
13974.67 513
13975.79 501
13976.90 542
13978.02 540
13979.14 526
13980.25 549
13981.37 560
13982.49 548
13983.61 547
13984.72 547
13985.84 543
13986.96 532
13988.08 585
13989.19 619
13990.31 615
13991.43 564
13992.55 509
13993.66 547
13994.78 546
13995.90 568
13997.02 575
13998.14 535
13999.25 575
14000.37 545
14001.49 561
14002.61 594
14003.73 603
14004.84 546
14005.96 575
14007.08 560
14008.20 589
14009.32 585
14010.44 579
14011.55 590
14012.67 581
14013.79 572
14014.91 578
14016.03 612
14017.15 565
14018.27 614
14019.38 614
14020.50 662
14021.62 630
14022.74 644
14023.86 562
14024.98 642
14026.10 689
14027.22 652
14028.34 634
14029.46 615
14030.57 638
14031.69 626
14032.81 684
14033.93 648
14035.05 650
14036.17 623
14037.29 608
14038.41 563
14039.53 578
14040.65 640
14041.77 566
14042.89 551
14044.01 550
14045.13 542
14046.25 573
14047.37 549
14048.49 519
14049.61 547
14050.73 509
14051.85 539
14052.97 543
14054.09 520
14055.21 553
14056.33 557
14057.45 546
14058.57 574
14059.69 555
14060.81 567
14061.93 559
14063.05 581
14064.17 538
14065.29 567
14066.41 600
14067.53 571
14068.65 550
14069.78 527
14070.90 566
14072.02 598
14073.14 569
14074.26 564
14075.38 566
14076.50 516
14077.62 525
14078.74 536
14079.86 521
14080.99 590
14082.11 634
14083.23 626
14084.35 613
14085.47 594
14086.59 578
14087.71 624
14088.84 597
14089.96 618
14091.08 599
14092.20 617
14093.32 622
14094.44 640
14095.57 649
14096.69 678
14097.81 613
14098.93 680
14100.05 668
14101.18 594
14102.30 611
14103.42 675
14104.54 671
14105.66 669
14106.79 691
14107.91 681
14109.03 663
14110.15 742
14111.28 724
14112.40 646
14113.52 635
14114.64 703
14115.77 667
14116.89 603
14118.01 611
14119.13 608
14120.26 582
14121.38 544
14122.50 557
14123.63 559
14124.75 597
14125.87 555
14126.99 562
14128.12 565
14129.24 549
14130.36 531
14131.49 535
14132.61 566
14133.73 527
14134.86 557
14135.98 547
14137.10 536
14138.23 565
14139.35 550
14140.47 529
14141.60 531
14142.72 549
14143.85 494
14144.97 459
14146.09 573
14147.22 563
14148.34 512
14149.47 515
14150.59 548
14151.71 503
14152.84 479
14153.96 537
14155.09 504
14156.21 482
14157.33 520
14158.46 490
14159.58 516
14160.71 532
14161.83 485
14162.96 470
14164.08 485
14165.21 488
14166.33 505
14167.45 526
14168.58 509
14169.70 506
14170.83 489
14171.95 465
14173.08 494
14174.20 463
14175.33 484
14176.45 512
14177.58 527
14178.70 491
14179.83 460
14180.95 446
14182.08 469
14183.20 499
14184.33 443
14185.46 491
14186.58 479
14187.71 483
14188.83 498
14189.96 488
14191.08 506
14192.21 472
14193.33 451
14194.46 500
14195.59 488
14196.71 467
14197.84 470
14198.96 441
14200.09 498
14201.22 460
14202.34 419
14203.47 461
14204.59 460
14205.72 495
14206.85 468
14207.97 464
14209.10 464
14210.23 505
14211.35 443
14212.48 474
14213.61 465
14214.73 443
14215.86 440
14216.99 435
14218.11 436
14219.24 461
14220.37 444
14221.49 478
14222.62 452
14223.75 408
14224.87 443
14226.00 461
14227.13 407
14228.25 460
14229.38 447
14230.51 400
14231.64 399
14232.76 458
14233.89 447
14235.02 406
14236.14 387
14237.27 422
14238.40 470
14239.53 410
14240.66 432
14241.78 455
14242.91 474
14244.04 462
14245.17 440
14246.29 448
14247.42 425
14248.55 475
14249.68 437
14250.81 437
14251.93 429
14253.06 475
14254.19 408
14255.32 387
14256.45 445
14257.57 400
14258.70 394
14259.83 420
14260.96 450
14262.09 425
14263.22 414
14264.34 387
14265.47 410
14266.60 404
14267.73 415
14268.86 404
14269.99 441
14271.12 395
14272.25 403
14273.37 429
14274.50 387
14275.63 372
14276.76 421
14277.89 417
14279.02 393
14280.15 393
14281.28 404
14282.41 446
14283.54 402
14284.67 365
14285.80 361
14286.92 377
14288.05 402
14289.18 386
14290.31 379
14291.44 383
14292.57 392
14293.70 390
14294.83 384
14295.96 381
14297.09 402
14298.22 390
14299.35 411
14300.48 381
14301.61 422
14302.74 409
14303.87 401
14305.00 397
14306.13 383
14307.26 389
14308.39 365
14309.52 376
14310.65 373
14311.78 386
14312.91 373
14314.04 371
14315.18 402
14316.31 405
14317.44 369
14318.57 344
14319.70 375
14320.83 364
14321.96 361
14323.09 370
14324.22 351
14325.35 354
14326.48 365
14327.61 379
14328.75 345
14329.88 339
14331.01 366
14332.14 373
14333.27 392
14334.40 364
14335.53 359
14336.66 335
14337.80 338
14338.93 346
14340.06 333
14341.19 330
14342.32 352
14343.45 352
14344.59 313
14345.72 364
14346.85 326
14347.98 359
14349.11 394
14350.24 346
14351.38 337
14352.51 321
14353.64 346
14354.77 357
14355.91 343
14357.04 358
14358.17 339
14359.30 352
14360.43 363
14361.57 335
14362.70 381
14363.83 338
14364.96 372
14366.10 376
14367.23 350
14368.36 358
14369.49 305
14370.63 344
14371.76 339
14372.89 369
14374.03 333
14375.16 319
14376.29 353
14377.42 319
14378.56 341
14379.69 329
14380.82 389
14381.96 366
14383.09 357
14384.22 356
14385.36 327
14386.49 345
14387.62 367
14388.76 347
14389.89 354
14391.02 333
14392.16 323
14393.29 353
14394.43 363
14395.56 381
14396.69 325
14397.83 371
14398.96 326
14400.09 360
14401.23 352
14402.36 394
14403.50 358
14404.63 306
14405.76 327
14406.90 389
14408.03 343
14409.17 319
14410.30 314
14411.44 326
14412.57 389
14413.70 354
14414.84 368
14415.97 358
14417.11 316
14418.24 343
14419.38 301
14420.51 326
14421.65 367
14422.78 356
14423.92 352
14425.05 349
14426.19 372
14427.32 336
14428.46 352
14429.59 347
14430.73 312
14431.86 360
14433.00 336
14434.13 351
14435.27 363
14436.40 357
14437.54 357
14438.67 355
14439.81 360
14440.95 379
14442.08 355
14443.22 372
14444.35 398
14445.49 401
14446.62 356
14447.76 352
14448.90 349
14450.03 360
14451.17 378
14452.30 356
14453.44 355
14454.58 328
14455.71 373
14456.85 385
14457.98 337
14459.12 346
14460.26 352
14461.39 388
14462.53 364
14463.67 351
14464.80 343
14465.94 351
14467.07 340
14468.21 368
14469.35 394
14470.48 336
14471.62 341
14472.76 351
14473.90 336
14475.03 351
14476.17 318
14477.31 328
14478.44 356
14479.58 380
14480.72 365
14481.85 339
14482.99 324
14484.13 371
14485.27 401
14486.40 376
14487.54 354
14488.68 352
14489.82 340
14490.95 363
14492.09 371
14493.23 372
14494.37 365
14495.50 382
14496.64 349
14497.78 361
14498.92 352
14500.05 327
14501.19 366
14502.33 382
14503.47 371
14504.61 355
14505.74 372
14506.88 410
14508.02 393
14509.16 368
14510.30 376
14511.44 348
14512.57 353
14513.71 317
14514.85 376
14515.99 353
14517.13 336
14518.27 350
14519.41 399
14520.54 397
14521.68 373
14522.82 351
14523.96 365
14525.10 370
14526.24 354
14527.38 361
14528.52 372
14529.65 385
14530.79 361
14531.93 349
14533.07 384
14534.21 404
14535.35 357
14536.49 378
14537.63 390
14538.77 402
14539.91 360
14541.05 346
14542.19 379
14543.33 377
14544.47 387
14545.61 387
14546.75 377
14547.89 380
14549.02 384
14550.16 409
14551.30 382
14552.44 371
14553.58 373
14554.72 377
14555.86 365
14557.00 384
14558.14 407
14559.29 416
14560.43 375
14561.57 388
14562.71 384
14563.85 397
14564.99 380
14566.13 421
14567.27 430
14568.41 393
14569.55 411
14570.69 446
14571.83 402
14572.97 409
14574.11 448
14575.25 445
14576.39 412
14577.53 439
14578.68 419
14579.82 439
14580.96 425
14582.10 477
14583.24 458
14584.38 470
14585.52 485
14586.66 475
14587.80 460
14588.95 441
14590.09 414
14591.23 461
14592.37 489
14593.51 464
14594.65 446
14595.79 461
14596.94 466
14598.08 457
14599.22 494
14600.36 464
14601.50 478
14602.65 453
14603.79 488
14604.93 525
14606.07 508
14607.21 540
14608.36 543
14609.50 514
14610.64 518
14611.78 539
14612.92 560
14614.07 500
14615.21 525
14616.35 534
14617.49 578
14618.64 584
14619.78 562
14620.92 598
14622.06 561
14623.21 611
14624.35 583
14625.49 573
14626.64 556
14627.78 550
14628.92 610
14630.06 593
14631.21 627
14632.35 648
14633.49 660
14634.64 676
14635.78 685
14636.92 673
14638.07 708
14639.21 707
14640.35 779
14641.50 762
14642.64 712
14643.78 735
14644.93 754
14646.07 746
14647.21 715
14648.36 744
14649.50 769
14650.65 674
14651.79 668
14652.93 628
14654.08 562
14655.22 550
14656.37 596
14657.51 559
14658.65 522
14659.80 562
14660.94 555
14662.09 533
14663.23 528
14664.37 487
14665.52 502
14666.66 544
14667.81 543
14668.95 462
14670.10 496
14671.24 518
14672.39 500
14673.53 565
14674.68 486
14675.82 510
14676.97 473
14678.11 475
14679.25 422
14680.40 463
14681.54 473
14682.69 479
14683.83 409
14684.98 446
14686.13 439
14687.27 478
14688.42 476
14689.56 456
14690.71 438
14691.85 406
14693.00 418
14694.14 504
14695.29 440
14696.43 407
14697.58 383
14698.72 405
14699.87 418
14701.02 408
14702.16 406
14703.31 464
14704.45 403
14705.60 364
14706.75 347
14707.89 414
14709.04 416
14710.18 422
14711.33 407
14712.48 403
14713.62 415
14714.77 418
14715.92 416
14717.06 390
14718.21 402
14719.35 399
14720.50 428
14721.65 436
14722.79 413
14723.94 395
14725.09 396
14726.23 435
14727.38 460
14728.53 413
14729.67 393
14730.82 393
14731.97 394
14733.12 401
14734.26 410
14735.41 390
14736.56 424
14737.70 393
14738.85 389
14740.00 383
14741.15 434
14742.29 407
14743.44 395
14744.59 400
14745.74 393
14746.88 404
14748.03 386
14749.18 414
14750.33 412
14751.47 411
14752.62 382
14753.77 406
14754.92 415
14756.07 357
14757.21 364
14758.36 388
14759.51 414
14760.66 407
14761.81 430
14762.95 392
14764.10 365
14765.25 423
14766.40 430
14767.55 434
14768.70 464
14769.84 416
14770.99 414
14772.14 390
14773.29 384
14774.44 388
14775.59 390
14776.74 416
14777.88 404
14779.03 406
14780.18 397
14781.33 399
14782.48 402
14783.63 432
14784.78 431
14785.93 456
14787.08 396
14788.22 405
14789.37 406
14790.52 420
14791.67 439
14792.82 454
14793.97 443
14795.12 477
14796.27 450
14797.42 500
14798.57 483
14799.72 442
14800.87 492
14802.02 526
14803.17 502
14804.32 481
14805.47 495
14806.62 486
14807.77 377
14808.92 483
14810.07 471
14811.22 429
14812.37 468
14813.52 427
14814.67 431
14815.82 455
14816.97 412
14818.12 415
14819.27 424
14820.42 399
14821.57 410
14822.72 422
14823.87 378
14825.02 412
14826.17 352
14827.32 396
14828.47 391
14829.62 430
14830.78 381
14831.93 357
14833.08 408
14834.23 390
14835.38 335
14836.53 347
14837.68 377
14838.83 322
14839.98 366
14841.13 349
14842.29 375
14843.44 424
14844.59 379
14845.74 409
14846.89 352
14848.04 371
14849.19 336
14850.35 337
14851.50 357
14852.65 323
14853.80 338
14854.95 341
14856.10 350
14857.26 330
14858.41 344
14859.56 354
14860.71 336
14861.86 336
14863.02 315
14864.17 325
14865.32 355
14866.47 348
14867.63 294
14868.78 340
14869.93 325
14871.08 321
14872.23 333
14873.39 333
14874.54 339
14875.69 339
14876.84 316
14878.00 336
14879.15 331
14880.30 331
14881.46 344
14882.61 362
14883.76 336
14884.91 311
14886.07 325
14887.22 326
14888.37 296
14889.53 303
14890.68 334
14891.83 328
14892.99 307
14894.14 342
14895.29 340
14896.45 314
14897.60 324
14898.75 365
14899.91 357
14901.06 345
14902.21 340
14903.37 315
14904.52 357
14905.67 329
14906.83 282
14907.98 322
14909.14 300
14910.29 326
14911.44 310
14912.60 312
14913.75 357
14914.91 372
14916.06 369
14917.21 304
14918.37 348
14919.52 375
14920.68 355
14921.83 335
14922.99 333
14924.14 300
14925.30 351
14926.45 330
14927.60 352
14928.76 396
14929.91 399
14931.07 309
14932.22 313
14933.38 329
14934.53 360
14935.69 366
14936.84 378
14938.00 368
14939.15 399
14940.31 382
14941.46 359
14942.62 380
14943.77 357
14944.93 351
14946.08 330
14947.24 316
14948.39 324
14949.55 371
14950.71 396
14951.86 366
14953.02 340
14954.17 388
14955.33 419
14956.48 395
14957.64 444
14958.80 374
14959.95 345
14961.11 333
14962.26 367
14963.42 371
14964.57 328
14965.73 366
14966.89 345
14968.04 383
14969.20 326
14970.36 385
14971.51 379
14972.67 318
14973.82 359
14974.98 357
14976.14 308
14977.29 370
14978.45 352
14979.61 375
14980.76 352
14981.92 333
14983.08 328
14984.23 342
14985.39 325
14986.55 329
14987.70 359
14988.86 322
14990.02 311
14991.18 280
14992.33 298
14993.49 330
14994.65 301
14995.80 312
14996.96 301
14998.12 285
14999.28 319
15000.43 319
15001.59 244
15002.75 294
15003.91 315
15005.06 307
15006.22 246
15007.38 285
15008.54 304
15009.69 283
15010.85 288
15012.01 294
15013.17 288
15014.33 292
15015.48 321
15016.64 314
15017.80 299
15018.96 304
15020.12 281
15021.27 288
15022.43 263
15023.59 276
15024.75 269
15025.91 306
15027.07 284
15028.23 277
15029.38 271
15030.54 248
15031.70 247
15032.86 250
15034.02 269
15035.18 264
15036.34 277
15037.49 271
15038.65 257
15039.81 267
15040.97 312
15042.13 261
15043.29 251
15044.45 256
15045.61 266
15046.77 305
15047.93 260
15049.09 267
15050.24 289
15051.40 286
15052.56 291
15053.72 293
15054.88 296
15056.04 239
15057.20 291
15058.36 288
15059.52 274
15060.68 289
15061.84 264
15063.00 244
15064.16 266
15065.32 245
15066.48 237
15067.64 287
15068.80 262
15069.96 236
15071.12 257
15072.28 245
15073.44 263
15074.60 243
15075.76 273
15076.92 268
15078.08 243
15079.24 241
15080.40 247
15081.56 300
15082.72 265
15083.89 263
15085.05 273
15086.21 279
15087.37 266
15088.53 294
15089.69 271
15090.85 262
15092.01 259
15093.17 266
15094.33 269
15095.49 285
15096.66 272
15097.82 274
15098.98 264
15100.14 220
15101.30 237
15102.46 239
15103.62 247
15104.78 278
15105.95 254
15107.11 263
15108.27 257
15109.43 266
15110.59 271
15111.75 313
15112.92 258
15114.08 269
15115.24 254
15116.40 267
15117.56 227
15118.73 276
15119.89 265
15121.05 271
15122.21 273
15123.37 264
15124.54 281
15125.70 261
15126.86 270
15128.02 266
15129.19 274
15130.35 276
15131.51 266
15132.67 243
15133.84 262
15135.00 274
15136.16 265
15137.32 285
15138.49 276
15139.65 288
15140.81 257
15141.97 280
15143.14 264
15144.30 248
15145.46 275
15146.63 326
15147.79 280
15148.95 260
15150.12 281
15151.28 272
15152.44 255
15153.61 263
15154.77 262
15155.93 290
15157.10 274
15158.26 244
15159.42 241
15160.59 266
15161.75 303
15162.91 319
15164.08 285
15165.24 315
15166.41 298
15167.57 291
15168.73 291
15169.90 280
15171.06 288
15172.23 258
15173.39 311
15174.55 287
15175.72 307
15176.88 256
15178.05 245
15179.21 297
15180.38 299
15181.54 298
15182.70 258
15183.87 311
15185.03 299
15186.20 263
15187.36 265
15188.53 272
15189.69 271
15190.86 256
15192.02 310
15193.19 312
15194.35 298
15195.52 294
15196.68 296
15197.85 281
15199.01 292
15200.18 300
15201.34 321
15202.51 285
15203.67 276
15204.84 307
15206.00 310
15207.17 329
15208.33 287
15209.50 278
15210.66 275
15211.83 331
15213.00 302
15214.16 278
15215.33 284
15216.49 319
15217.66 315
15218.82 277
15219.99 323
15221.16 314
15222.32 325
15223.49 322
15224.65 320
15225.82 305
15226.99 282
15228.15 307
15229.32 328
15230.49 322
15231.65 290
15232.82 321
15233.98 327
15235.15 314
15236.32 358
15237.48 322
15238.65 352
15239.82 350
15240.98 361
15242.15 292
15243.32 315
15244.48 344
15245.65 329
15246.82 285
15247.98 287
15249.15 349
15250.32 299
15251.49 316
15252.65 326
15253.82 303
15254.99 344
15256.16 317
15257.32 283
15258.49 290
15259.66 272
15260.82 305
15261.99 294
15263.16 302
15264.33 309
15265.49 320
15266.66 273
15267.83 320
15269.00 286
15270.17 276
15271.33 293
15272.50 275
15273.67 282
15274.84 288
15276.01 268
15277.17 305
15278.34 327
15279.51 279
15280.68 280
15281.85 271
15283.01 329
15284.18 294
15285.35 237
15286.52 268
15287.69 271
15288.86 271
15290.03 293
15291.19 277
15292.36 283
15293.53 262
15294.70 278
15295.87 295
15297.04 291
15298.21 282
15299.38 281
15300.54 226
15301.71 270
15302.88 279
15304.05 288
15305.22 277
15306.39 263
15307.56 247
15308.73 279
15309.90 257
15311.07 263
15312.24 296
15313.41 288
15314.58 239
15315.75 290
15316.92 330
15318.09 308
15319.25 284
15320.42 282
15321.59 281
15322.76 252
15323.93 270
15325.10 273
15326.27 300
15327.44 282
15328.61 279
15329.78 258
15330.95 268
15332.12 267
15333.29 274
15334.46 260
15335.64 278
15336.81 281
15337.98 295
15339.15 294
15340.32 242
15341.49 284
15342.66 258
15343.83 280
15345.00 241
15346.17 271
15347.34 246
15348.51 234
15349.68 248
15350.85 268
15352.02 259
15353.20 274
15354.37 266
15355.54 252
15356.71 264
15357.88 273
15359.05 242
15360.22 261
15361.39 287
15362.57 283
15363.74 270
15364.91 254
15366.08 251
15367.25 277
15368.42 276
15369.59 235
15370.77 270
15371.94 266
15373.11 261
15374.28 276
15375.45 259
15376.63 250
15377.80 226
15378.97 230
15380.14 276
15381.31 261
15382.49 258
15383.66 268
15384.83 260
15386.00 293
15387.17 295
15388.35 307
15389.52 266
15390.69 255
15391.86 285
15393.04 282
15394.21 244
15395.38 270
15396.55 257
15397.73 274
15398.90 266
15400.07 289
15401.25 290
15402.42 270
15403.59 264
15404.76 266
15405.94 287
15407.11 310
15408.28 243
15409.46 298
15410.63 281
15411.80 268
15412.98 282
15414.15 306
15415.32 268
15416.50 271
15417.67 250
15418.84 246
15420.02 269
15421.19 313
15422.36 265
15423.54 264
15424.71 252
15425.89 256
15427.06 277
15428.23 266
15429.41 246
15430.58 259
15431.76 251
15432.93 250
15434.10 253
15435.28 267
15436.45 273
15437.63 235
15438.80 243
15439.97 248
15441.15 255
15442.32 260
15443.50 273
15444.67 278
15445.85 268
15447.02 236
15448.20 252
15449.37 250
15450.55 251
15451.72 259
15452.89 260
15454.07 266
15455.24 213
15456.42 254
15457.59 229
15458.77 269
15459.94 264
15461.12 272
15462.30 253
15463.47 227
15464.65 230
15465.82 234
15467.00 264
15468.17 272
15469.35 254
15470.52 236
15471.70 232
15472.87 226
15474.05 270
15475.22 252
15476.40 241
15477.58 249
15478.75 240
15479.93 253
15481.10 249
15482.28 250
15483.46 280
15484.63 240
15485.81 286
15486.98 271
15488.16 248
15489.34 255
15490.51 299
15491.69 268
15492.87 259
15494.04 244
15495.22 247
15496.39 246
15497.57 241
15498.75 264
15499.92 293
15501.10 273
15502.28 250
15503.45 246
15504.63 288
15505.81 270
15506.98 303
15508.16 247
15509.34 227
15510.52 241
15511.69 248
15512.87 264
15514.05 231
15515.22 257
15516.40 272
15517.58 277
15518.76 264
15519.93 247
15521.11 228
15522.29 259
15523.47 250
15524.64 261
15525.82 261
15527.00 274
15528.18 241
15529.35 267
15530.53 283
15531.71 235
15532.89 246
15534.07 235
15535.24 236
15536.42 247
15537.60 262
15538.78 265
15539.96 260
15541.13 274
15542.31 242
15543.49 309
15544.67 274
15545.85 285
15547.03 251
15548.20 261
15549.38 242
15550.56 263
15551.74 263
15552.92 264
15554.10 284
15555.28 261
15556.45 276
15557.63 267
15558.81 283
15559.99 327
15561.17 270
15562.35 270
15563.53 281
15564.71 296
15565.89 275
15567.07 290
15568.24 248
15569.42 286
15570.60 293
15571.78 259
15572.96 265
15574.14 250
15575.32 301
15576.50 288
15577.68 290
15578.86 298
15580.04 301
15581.22 293
15582.40 269
15583.58 304
15584.76 287
15585.94 289
15587.12 294
15588.30 300
15589.48 288
15590.66 296
15591.84 312
15593.02 329
15594.20 309
15595.38 288
15596.56 277
15597.74 275
15598.92 287
15600.10 317
15601.28 314
15602.46 324
15603.64 280
15604.82 282
15606.00 294
15607.18 274
15608.36 278
15609.55 316
15610.73 317
15611.91 330
15613.09 344
15614.27 291
15615.45 322
15616.63 314
15617.81 300
15618.99 304
15620.17 306
15621.36 355
15622.54 363
15623.72 364
15624.90 356
15626.08 371
15627.26 377
15628.44 330
15629.63 315
15630.81 360
15631.99 337
15633.17 328
15634.35 305
15635.53 327
15636.72 321
15637.90 366
15639.08 392
15640.26 353
15641.44 381
15642.63 370
15643.81 394
15644.99 357
15646.17 356
15647.35 354
15648.54 361
15649.72 333
15650.90 392
15652.08 365
15653.27 404
15654.45 348
15655.63 369
15656.81 379
15658.00 360
15659.18 396
15660.36 387
15661.54 392
15662.73 401
15663.91 438
15665.09 423
15666.28 403
15667.46 399
15668.64 401
15669.82 424
15671.01 430
15672.19 402
15673.37 403
15674.56 413
15675.74 383
15676.92 393
15678.11 404
15679.29 351
15680.47 403
15681.66 409
15682.84 445
15684.03 430
15685.21 415
15686.39 390
15687.58 406
15688.76 405
15689.94 383
15691.13 370
15692.31 410
15693.50 447
15694.68 378
15695.86 399
15697.05 407
15698.23 369
15699.42 408
15700.60 405
15701.78 391
15702.97 458
15704.15 467
15705.34 426
15706.52 417
15707.71 406
15708.89 413
15710.08 416
15711.26 396
15712.45 430
15713.63 474
15714.81 402
15716.00 424
15717.18 422
15718.37 432
15719.55 472
15720.74 433
15721.92 426
15723.11 407
15724.29 444
15725.48 442
15726.66 479
15727.85 504
15729.04 479
15730.22 475
15731.41 440
15732.59 418
15733.78 468
15734.96 466
15736.15 466
15737.33 441
15738.52 414
15739.71 412
15740.89 431
15742.08 443
15743.26 476
15744.45 430
15745.63 406
15746.82 424
15748.01 437
15749.19 455
15750.38 467
15751.56 425
15752.75 413
15753.94 407
15755.12 453
15756.31 422
15757.50 437
15758.68 486
15759.87 456
15761.06 478
15762.24 500
15763.43 470
15764.62 436
15765.80 462
15766.99 460
15768.18 451
15769.36 471
15770.55 468
15771.74 439
15772.92 451
15774.11 443
15775.30 441
15776.48 465
15777.67 442
15778.86 448
15780.05 440
15781.23 407
15782.42 408
15783.61 386
15784.80 384
15785.98 460
15787.17 421
15788.36 401
15789.55 430
15790.73 373
15791.92 436
15793.11 413
15794.30 408
15795.48 424
15796.67 358
15797.86 403
15799.05 419
15800.24 392
15801.42 397
15802.61 385
15803.80 374
15804.99 372
15806.18 391
15807.37 353
15808.55 414
15809.74 385
15810.93 359
15812.12 383
15813.31 375
15814.50 416
15815.68 383
15816.87 371
15818.06 362
15819.25 369
15820.44 376
15821.63 354
15822.82 337
15824.01 337
15825.19 336
15826.38 321
15827.57 314
15828.76 339
15829.95 358
15831.14 310
15832.33 337
15833.52 331
15834.71 323
15835.90 331
15837.09 342
15838.28 329
15839.47 374
15840.66 349
15841.84 352
15843.03 317
15844.22 326
15845.41 352
15846.60 358
15847.79 345
15848.98 300
15850.17 318
15851.36 352
15852.55 330
15853.74 327
15854.93 310
15856.12 313
15857.31 322
15858.50 336
15859.69 318
15860.88 317
15862.07 365
15863.26 343
15864.46 315
15865.65 326
15866.84 317
15868.03 294
15869.22 309
15870.41 315
15871.60 326
15872.79 302
15873.98 291
15875.17 289
15876.36 286
15877.55 328
15878.74 349
15879.94 311
15881.13 324
15882.32 308
15883.51 329
15884.70 313
15885.89 331
15887.08 354
15888.27 319
15889.46 365
15890.66 365
15891.85 311
15893.04 353
15894.23 331
15895.42 367
15896.61 324
15897.81 335
15899.00 347
15900.19 351
15901.38 404
15902.57 390
15903.76 347
15904.96 359
15906.15 322
15907.34 306
15908.53 317
15909.72 287
15910.92 317
15912.11 326
15913.30 341
15914.49 319
15915.69 334
15916.88 317
15918.07 381
15919.26 347
15920.46 305
15921.65 359
15922.84 378
15924.03 334
15925.23 338
15926.42 335
15927.61 352
15928.81 327
15930.00 338
15931.19 345
15932.38 373
15933.58 368
15934.77 320
15935.96 312
15937.16 348
15938.35 308
15939.54 391
15940.74 357
15941.93 338
15943.12 318
15944.32 353
15945.51 361
15946.70 349
15947.90 313
15949.09 312
15950.28 352
15951.48 335
15952.67 321
15953.87 287
15955.06 314
15956.25 339
15957.45 300
15958.64 317
15959.84 307
15961.03 309
15962.22 325
15963.42 327
15964.61 303
15965.81 274
15967.00 256
15968.19 290
15969.39 280
15970.58 246
15971.78 258
15972.97 277
15974.17 276
15975.36 311
15976.56 291
15977.75 315
15978.95 302
15980.14 278
15981.34 248
15982.53 268
15983.72 266
15984.92 263
15986.11 312
15987.31 314
15988.50 256
15989.70 268
15990.90 279
15992.09 259
15993.29 272
15994.48 294
15995.68 296
15996.87 304
15998.07 286
15999.26 253
16000.46 246
16001.65 278
16002.85 259
16004.05 260
16005.24 282
16006.44 264
16007.63 262
16008.83 244
16010.02 259
16011.22 242
16012.42 266
16013.61 260
16014.81 242
16016.00 236
16017.20 255
16018.40 260
16019.59 251
16020.79 263
16021.99 244
16023.18 237
16024.38 264
16025.58 233
16026.77 258
16027.97 253
16029.16 278
16030.36 283
16031.56 246
16032.76 251
16033.95 265
16035.15 252
16036.35 297
16037.54 252
16038.74 246
16039.94 281
16041.13 248
16042.33 265
16043.53 274
16044.73 255
16045.92 244
16047.12 256
16048.32 243
16049.51 245
16050.71 282
16051.91 259
16053.11 262
16054.30 261
16055.50 255
16056.70 281
16057.90 238
16059.10 240
16060.29 203
16061.49 264
16062.69 248
16063.89 256
16065.08 260
16066.28 222
16067.48 240
16068.68 242
16069.88 240
16071.07 230
16072.27 233
16073.47 263
16074.67 253
16075.87 249
16077.07 255
16078.26 271
16079.46 267
16080.66 231
16081.86 211
16083.06 226
16084.26 230
16085.46 264
16086.66 291
16087.85 270
16089.05 291
16090.25 278
16091.45 243
16092.65 261
16093.85 243
16095.05 249
16096.25 265
16097.45 239
16098.65 212
16099.84 215
16101.04 196
16102.24 244
16103.44 238
16104.64 227
16105.84 237
16107.04 239
16108.24 248
16109.44 223
16110.64 266
16111.84 221
16113.04 239
16114.24 229
16115.44 220
16116.64 239
16117.84 240
16119.04 245
16120.24 206
16121.44 250
16122.64 258
16123.84 245
16125.04 231
16126.24 217
16127.44 223
16128.64 225
16129.84 241
16131.04 233
16132.24 267
16133.44 227
16134.64 229
16135.84 226
16137.04 225
16138.25 238
16139.45 249
16140.65 249
16141.85 214
16143.05 226
16144.25 251
16145.45 251
16146.65 207
16147.85 255
16149.05 254
16150.25 266
16151.46 245
16152.66 230
16153.86 242
16155.06 230
16156.26 243
16157.46 230
16158.66 258
16159.87 236
16161.07 215
16162.27 251
16163.47 260
16164.67 238
16165.87 228
16167.08 257
16168.28 211
16169.48 210
16170.68 214
16171.88 233
16173.09 213
16174.29 248
16175.49 215
16176.69 231
16177.89 243
16179.10 216
16180.30 264
16181.50 294
16182.70 265
16183.91 236
16185.11 232
16186.31 215
16187.51 234
16188.72 236
16189.92 240
16191.12 209
16192.32 201
16193.53 237
16194.73 250
16195.93 216
16197.13 213
16198.34 230
16199.54 243
16200.74 200
16201.95 248
16203.15 258
16204.35 232
16205.56 255
16206.76 242
16207.96 253
16209.17 248
16210.37 239
16211.57 242
16212.78 223
16213.98 238
16215.18 239
16216.39 236
16217.59 238
16218.79 261
16220.00 247
16221.20 246
16222.41 241
16223.61 239
16224.81 259
16226.02 246
16227.22 246
16228.43 218
16229.63 234
16230.83 238
16232.04 235
16233.24 236
16234.45 253
16235.65 239
16236.86 252
16238.06 270
16239.26 245
16240.47 238
16241.67 257
16242.88 272
16244.08 264
16245.29 251
16246.49 276
16247.70 262
16248.90 261
16250.11 296
16251.31 272
16252.52 247
16253.72 261
16254.93 245
16256.13 267
16257.34 252
16258.54 276
16259.75 263
16260.95 272
16262.16 261
16263.36 294
16264.57 285
16265.77 278
16266.98 279
16268.19 234
16269.39 238
16270.60 276
16271.80 276
16273.01 309
16274.21 299
16275.42 294
16276.63 254
16277.83 318
16279.04 307
16280.24 288
16281.45 280
16282.66 281
16283.86 303
16285.07 251
16286.27 282
16287.48 273
16288.69 275
16289.89 293
16291.10 291
16292.31 302
16293.51 271
16294.72 258
16295.93 264
16297.13 272
16298.34 301
16299.55 310
16300.75 307
16301.96 293
16303.17 264
16304.37 292
16305.58 291
16306.79 304
16307.99 338
16309.20 317
16310.41 292
16311.62 313
16312.82 348
16314.03 319
16315.24 312
16316.44 306
16317.65 321
16318.86 317
16320.07 333
16321.27 356
16322.48 316
16323.69 300
16324.90 321
16326.10 327
16327.31 274
16328.52 287
16329.73 310
16330.94 327
16332.14 317
16333.35 304
16334.56 255
16335.77 307
16336.98 319
16338.18 270
16339.39 286
16340.60 269
16341.81 280
16343.02 277
16344.23 269
16345.43 288
16346.64 292
16347.85 268
16349.06 260
16350.27 266
16351.48 273
16352.69 260
16353.89 269
16355.10 276
16356.31 274
16357.52 242
16358.73 232
16359.94 215
16361.15 223
16362.36 226
16363.57 248
16364.77 258
16365.98 275
16367.19 239
16368.40 246
16369.61 230
16370.82 233
16372.03 198
16373.24 226
16374.45 266
16375.66 230
16376.87 230
16378.08 242
16379.29 261
16380.50 231
16381.71 235
16382.92 232
16384.13 211
16385.34 233
16386.55 259
16387.76 218
16388.97 209
16390.18 228
16391.39 231
16392.60 266
16393.81 245
16395.02 228
16396.23 246
16397.44 237
16398.65 227
16399.86 246
16401.07 227
16402.28 207
16403.49 256
16404.70 251
16405.91 229
16407.12 232
16408.33 217
16409.54 225
16410.76 235
16411.97 199
16413.18 225
16414.39 226
16415.60 224
16416.81 215
16418.02 227
16419.23 221
16420.44 229
16421.66 235
16422.87 232
16424.08 240
16425.29 207
16426.50 230
16427.71 234
16428.92 230
16430.14 206
16431.35 232
16432.56 212
16433.77 232
16434.98 237
16436.19 247
16437.41 217
16438.62 229
16439.83 273
16441.04 255
16442.25 231
16443.47 218
16444.68 212
16445.89 205
16447.10 215
16448.31 230
16449.53 258
16450.74 242
16451.95 207
16453.16 203
16454.38 224
16455.59 228
16456.80 201
16458.01 192
16459.23 223
16460.44 210
16461.65 185
16462.86 233
16464.08 237
16465.29 256
16466.50 230
16467.72 246
16468.93 238
16470.14 208
16471.35 219
16472.57 229
16473.78 205
16474.99 209
16476.21 211
16477.42 210
16478.63 210
16479.85 222
16481.06 213
16482.27 216
16483.49 249
16484.70 214
16485.92 206
16487.13 209
16488.34 245
16489.56 227
16490.77 218
16491.98 189
16493.20 197
16494.41 226
16495.63 221
16496.84 195
16498.05 198
16499.27 175
16500.48 194
16501.70 239
16502.91 225
16504.13 245
16505.34 230
16506.55 211
16507.77 221
16508.98 219
16510.20 213
16511.41 230
16512.63 213
16513.84 220
16515.06 226
16516.27 227
16517.49 218
16518.70 239
16519.92 225
16521.13 220
16522.35 224
16523.56 203
16524.78 210
16525.99 213
16527.21 240
16528.42 190
16529.64 196
16530.85 240
16532.07 231
16533.28 218
16534.50 259
16535.71 218
16536.93 278
16538.14 213
16539.36 224
16540.58 241
16541.79 212
16543.01 225
16544.22 216
16545.44 210
16546.65 213
16547.87 209
16549.09 238
16550.30 290
16551.52 253
16552.73 224
16553.95 225
16555.17 226
16556.38 215
16557.60 243
16558.82 219
16560.03 229
16561.25 247
16562.46 233
16563.68 244
16564.90 223
16566.11 219
16567.33 220
16568.55 246
16569.76 261
16570.98 281
16572.20 257
16573.41 237
16574.63 262
16575.85 240
16577.07 250
16578.28 252
16579.50 262
16580.72 246
16581.93 250
16583.15 250
16584.37 248
16585.59 259
16586.80 299
16588.02 274
16589.24 263
16590.46 272
16591.67 297
16592.89 339
16594.11 274
16595.33 276
16596.54 286
16597.76 313
16598.98 273
16600.20 278
16601.41 281
16602.63 254
16603.85 260
16605.07 268
16606.29 243
16607.50 291
16608.72 320
16609.94 219
16611.16 270
16612.38 232
16613.60 273
16614.81 285
16616.03 265
16617.25 217
16618.47 213
16619.69 239
16620.91 261
16622.13 251
16623.34 231
16624.56 241
16625.78 230
16627.00 227
16628.22 226
16629.44 213
16630.66 244
16631.88 275
16633.10 265
16634.31 217
16635.53 241
16636.75 255
16637.97 245
16639.19 195
16640.41 211
16641.63 189
16642.85 244
16644.07 248
16645.29 233
16646.51 198
16647.73 249
16648.95 249
16650.17 201
16651.39 236
16652.61 237
16653.83 242
16655.05 198
16656.27 242
16657.49 237
16658.71 254
16659.93 223
16661.15 198
16662.37 213
16663.59 246
16664.81 221
16666.03 204
16667.25 194
16668.47 208
16669.69 187
16670.91 226
16672.13 211
16673.35 224
16674.57 214
16675.79 230
16677.01 247
16678.23 221
16679.45 203
16680.67 242
16681.89 218
16683.12 186
16684.34 207
16685.56 204
16686.78 219
16688.00 217
16689.22 216
16690.44 199
16691.66 218
16692.88 240
16694.11 250
16695.33 208
16696.55 234
16697.77 210
16698.99 209
16700.21 223
16701.43 235
16702.66 237
16703.88 230
16705.10 213
16706.32 217
16707.54 198
16708.77 236
16709.99 240
16711.21 222
16712.43 198
16713.65 188
16714.87 244
16716.10 200
16717.32 210
16718.54 211
16719.76 190
16720.99 213
16722.21 198
16723.43 183
16724.65 196
16725.88 183
16727.10 175
16728.32 210
16729.54 194
16730.77 180
16731.99 200
16733.21 197
16734.43 205
16735.66 238
16736.88 212
16738.10 197
16739.33 187
16740.55 204
16741.77 228
16742.99 220
16744.22 214
16745.44 196
16746.66 222
16747.89 218
16749.11 192
16750.33 220
16751.56 221
16752.78 187
16754.00 213
16755.23 180
16756.45 217
16757.68 239
16758.90 230
16760.12 208
16761.35 195
16762.57 216
16763.79 208
16765.02 188
16766.24 197
16767.47 205
16768.69 187
16769.91 208
16771.14 226
16772.36 208
16773.59 195
16774.81 197
16776.04 194
16777.26 196
16778.48 193
16779.71 209
16780.93 236
16782.16 191
16783.38 177
16784.61 187
16785.83 202
16787.06 181
16788.28 204
16789.51 184
16790.73 177
16791.96 194
16793.18 176
16794.41 180
16795.63 194
16796.86 212
16798.08 193
16799.31 171
16800.53 177
16801.76 212
16802.98 185
16804.21 205
16805.43 171
16806.66 187
16807.88 195
16809.11 197
16810.33 163
16811.56 191
16812.79 207
16814.01 165
16815.24 192
16816.46 192
16817.69 186
16818.91 221
16820.14 206
16821.37 185
16822.59 222
16823.82 186
16825.04 199
16826.27 188
16827.50 233
16828.72 240
16829.95 213
16831.18 236
16832.40 228
16833.63 215
16834.86 211
16836.08 220
16837.31 213
16838.53 205
16839.76 221
16840.99 185
16842.21 229
16843.44 267
16844.67 247
16845.90 225
16847.12 225
16848.35 233
16849.58 225
16850.80 244
16852.03 217
16853.26 233
16854.48 223
16855.71 229
16856.94 209
16858.17 217
16859.39 207
16860.62 236
16861.85 204
16863.08 206
16864.30 221
16865.53 241
16866.76 240
16867.99 245
16869.21 249
16870.44 201
16871.67 218
16872.90 245
16874.13 255
16875.35 226
16876.58 236
16877.81 231
16879.04 242
16880.27 262
16881.49 272
16882.72 272
16883.95 268
16885.18 253
16886.41 281
16887.64 258
16888.86 279
16890.09 282
16891.32 268
16892.55 263
16893.78 251
16895.01 262
16896.24 260
16897.46 248
16898.69 275
16899.92 278
16901.15 285
16902.38 292
16903.61 242
16904.84 267
16906.07 305
16907.30 260
16908.53 251
16909.75 220
16910.98 217
16912.21 244
16913.44 216
16914.67 227
16915.90 233
16917.13 237
16918.36 256
16919.59 226
16920.82 221
16922.05 249
16923.28 234
16924.51 212
16925.74 198
16926.97 229
16928.20 241
16929.43 232
16930.66 193
16931.89 188
16933.12 207
16934.35 241
16935.58 239
16936.81 207
16938.04 190
16939.27 221
16940.50 208
16941.73 200
16942.96 211
16944.19 227
16945.42 218
16946.65 223
16947.88 216
16949.11 201
16950.34 206
16951.57 214
16952.80 209
16954.04 186
16955.27 223
16956.50 204
16957.73 212
16958.96 211
16960.19 208
16961.42 180
16962.65 184
16963.88 227
16965.11 209
16966.35 209
16967.58 218
16968.81 210
16970.04 222
16971.27 204
16972.50 198
16973.73 236
16974.97 240
16976.20 209
16977.43 211
16978.66 207
16979.89 225
16981.12 215
16982.36 190
16983.59 196
16984.82 175
16986.05 199
16987.28 214
16988.52 189
16989.75 194
16990.98 180
16992.21 200
16993.45 172
16994.68 187
16995.91 190
16997.14 180
16998.37 216
16999.61 217
17000.84 205
17002.07 211
17003.31 204
17004.54 246
17005.77 187
17007.00 202
17008.24 249
17009.47 213
17010.70 189
17011.93 203
17013.17 203
17014.40 188
17015.63 186
17016.87 200
17018.10 226
17019.33 204
17020.57 192
17021.80 195
17023.03 215
17024.27 203
17025.50 222
17026.73 207
17027.97 181
17029.20 188
17030.43 184
17031.67 184
17032.90 170
17034.14 182
17035.37 220
17036.60 234
17037.84 177
17039.07 212
17040.30 223
17041.54 192
17042.77 182
17044.01 201
17045.24 167
17046.47 174
17047.71 204
17048.94 168
17050.18 178
17051.41 222
17052.65 195
17053.88 181
17055.12 152
17056.35 179
17057.58 171
17058.82 201
17060.05 192
17061.29 181
17062.52 207
17063.76 188
17064.99 176
17066.23 184
17067.46 195
17068.70 169
17069.93 181
17071.17 164
17072.40 166
17073.64 175
17074.87 175
17076.11 175
17077.34 189
17078.58 174
17079.81 199
17081.05 185
17082.29 192
17083.52 179
17084.76 176
17085.99 160
17087.23 175
17088.46 184
17089.70 176
17090.94 212
17092.17 201
17093.41 170
17094.64 154
17095.88 181
17097.12 176
17098.35 168
17099.59 174
17100.82 171
17102.06 169
17103.30 183
17104.53 212
17105.77 199
17107.00 163
17108.24 157
17109.48 176
17110.71 220
17111.95 157
17113.19 162
17114.42 197
17115.66 180
17116.90 141
17118.13 186
17119.37 180
17120.61 205
17121.85 177
17123.08 188
17124.32 157
17125.56 193
17126.79 203
17128.03 199
17129.27 187
17130.50 179
17131.74 171
17132.98 195
17134.22 172
17135.45 154
17136.69 188
17137.93 176
17139.17 190
17140.40 163
17141.64 175
17142.88 152
17144.12 164
17145.36 203
17146.59 188
17147.83 184
17149.07 195
17150.31 196
17151.54 199
17152.78 180
17154.02 168
17155.26 206
17156.50 189
17157.74 161
17158.97 188
17160.21 188
17161.45 188
17162.69 175
17163.93 194
17165.17 167
17166.40 170
17167.64 193
17168.88 163
17170.12 163
17171.36 161
17172.60 190
17173.84 201
17175.08 151
17176.31 170
17177.55 167
17178.79 169
17180.03 182
17181.27 159
17182.51 169
17183.75 190
17184.99 176
17186.23 161
17187.47 159
17188.71 179
17189.94 185
17191.18 178
17192.42 148
17193.66 197
17194.90 197
17196.14 155
17197.38 175
17198.62 182
17199.86 218
17201.10 169
17202.34 188
17203.58 201
17204.82 163
17206.06 175
17207.30 174
17208.54 179
17209.78 172
17211.02 189
17212.26 176
17213.50 161
17214.74 163
17215.98 177
17217.22 162
17218.46 178
17219.70 180
17220.94 177
17222.18 173
17223.43 156
17224.67 176
17225.91 147
17227.15 168
17228.39 165
17229.63 178
17230.87 192
17232.11 167
17233.35 156
17234.59 160
17235.83 190
17237.08 182
17238.32 174
17239.56 196
17240.80 164
17242.04 163
17243.28 208
17244.52 175
17245.76 168
17247.01 166
17248.25 159
17249.49 156
17250.73 145
17251.97 165
17253.21 162
17254.46 179
17255.70 165
17256.94 156
17258.18 151
17259.42 166
17260.66 164
17261.91 143
17263.15 162
17264.39 173
17265.63 156
17266.87 165
17268.12 154
17269.36 157
17270.60 147
17271.84 180
17273.09 149
17274.33 181
17275.57 159
17276.81 151
17278.06 155
17279.30 133
17280.54 150
17281.78 148
17283.03 166
17284.27 155
17285.51 166
17286.76 158
17288.00 163
17289.24 157
17290.48 173
17291.73 144
17292.97 147
17294.21 171
17295.46 184
17296.70 177
17297.94 163
17299.19 151
17300.43 155
17301.67 172
17302.92 167
17304.16 145
17305.40 155
17306.65 151
17307.89 166
17309.14 171
17310.38 158
17311.62 168
17312.87 179
17314.11 188
17315.35 164
17316.60 191
17317.84 175
17319.09 150
17320.33 181
17321.58 156
17322.82 175
17324.06 190
17325.31 185
17326.55 188
17327.80 145
17329.04 131
17330.29 135
17331.53 169
17332.77 159
17334.02 151
17335.26 161
17336.51 175
17337.75 189
17339.00 142
17340.24 168
17341.49 192
17342.73 164
17343.98 147
17345.22 182
17346.47 185
17347.71 153
17348.96 183
17350.20 121
17351.45 149
17352.69 159
17353.94 164
17355.18 162
17356.43 157
17357.68 173
17358.92 165
17360.17 169
17361.41 193
17362.66 187
17363.90 176
17365.15 170
17366.39 184
17367.64 177
17368.89 130
17370.13 131
17371.38 151
17372.62 177
17373.87 149
17375.12 165
17376.36 154
17377.61 155
17378.85 168
17380.10 175
17381.35 139
17382.59 169
17383.84 157
17385.09 179
17386.33 173
17387.58 162
17388.83 173
17390.07 161
17391.32 147
17392.57 133
17393.81 154
17395.06 166
17396.31 165
17397.55 160
17398.80 148
17400.05 169
17401.29 171
17402.54 187
17403.79 161
17405.04 149
17406.28 150
17407.53 180
17408.78 184
17410.02 163
17411.27 175
17412.52 163
17413.77 178
17415.01 164
17416.26 179
17417.51 222
17418.76 193
17420.00 157
17421.25 154
17422.50 167
17423.75 166
17425.00 177
17426.24 160
17427.49 165
17428.74 170
17429.99 145
17431.24 168
17432.48 198
17433.73 170
17434.98 157
17436.23 173
17437.48 156
17438.73 161
17439.97 188
17441.22 175
17442.47 182
17443.72 173
17444.97 139
17446.22 183
17447.47 202
17448.71 157
17449.96 169
17451.21 175
17452.46 176
17453.71 144
17454.96 149
17456.21 185
17457.46 173
17458.71 185
17459.95 146
17461.20 159
17462.45 164
17463.70 183
17464.95 164
17466.20 181
17467.45 177
17468.70 174
17469.95 163
17471.20 167
17472.45 215
17473.70 174
17474.95 181
17476.20 188
17477.45 165
17478.70 152
17479.95 150
17481.20 176
17482.45 175
17483.70 182
17484.95 173
17486.20 186
17487.45 211
17488.70 154
17489.95 181
17491.20 167
17492.45 160
17493.70 177
17494.95 165
17496.20 180
17497.45 197
17498.70 178
17499.95 184
17501.20 213
17502.45 178
17503.70 153
17504.95 173
17506.20 190
17507.46 203
17508.71 201
17509.96 206
17511.21 190
17512.46 229
17513.71 237
17514.96 190
17516.21 189
17517.46 176
17518.71 163
17519.97 179
17521.22 184
17522.47 199
17523.72 202
17524.97 203
17526.22 189
17527.47 195
17528.73 185
17529.98 200
17531.23 203
17532.48 157
17533.73 201
17534.99 240
17536.24 230
17537.49 203
17538.74 181
17539.99 186
17541.25 222
17542.50 217
17543.75 232
17545.00 205
17546.25 186
17547.51 223
17548.76 248
17550.01 226
17551.26 249
17552.52 213
17553.77 247
17555.02 232
17556.27 240
17557.53 214
17558.78 209
17560.03 219
17561.28 210
17562.54 198
17563.79 206
17565.04 200
17566.30 210
17567.55 191
17568.80 196
17570.05 206
17571.31 211
17572.56 211
17573.81 202
17575.07 196
17576.32 177
17577.57 206
17578.83 226
17580.08 219
17581.33 232
17582.59 201
17583.84 200
17585.10 200
17586.35 202
17587.60 192
17588.86 209
17590.11 189
17591.36 207
17592.62 196
17593.87 198
17595.13 233
17596.38 210
17597.63 194
17598.89 214
17600.14 213
17601.40 214
17602.65 199
17603.90 189
17605.16 183
17606.41 184
17607.67 174
17608.92 212
17610.18 232
17611.43 213
17612.69 185
17613.94 194
17615.20 166
17616.45 204
17617.71 210
17618.96 213
17620.21 243
17621.47 219
17622.72 211
17623.98 201
17625.23 158
17626.49 202
17627.75 209
17629.00 198
17630.26 175
17631.51 202
17632.77 217
17634.02 177
17635.28 176
17636.53 178
17637.79 181
17639.04 183
17640.30 165
17641.55 165
17642.81 175
17644.07 162
17645.32 153
17646.58 189
17647.83 188
17649.09 177
17650.35 191
17651.60 173
17652.86 146
17654.11 172
17655.37 196
17656.63 172
17657.88 187
17659.14 193
17660.39 177
17661.65 197
17662.91 185
17664.16 150
17665.42 161
17666.68 180
17667.93 176
17669.19 163
17670.45 162
17671.70 167
17672.96 172
17674.22 182
17675.47 178
17676.73 181
17677.99 181
17679.24 177
17680.50 164
17681.76 160
17683.02 181
17684.27 184
17685.53 157
17686.79 181
17688.05 180
17689.30 203
17690.56 183
17691.82 194
17693.07 177
17694.33 174
17695.59 161
17696.85 195
17698.11 180
17699.36 180
17700.62 174
17701.88 180
17703.14 154
17704.39 164
17705.65 176
17706.91 178
17708.17 163
17709.43 165
17710.68 165
17711.94 162
17713.20 173
17714.46 155
17715.72 197
17716.98 172
17718.23 161
17719.49 145
17720.75 142
17722.01 122
17723.27 191
17724.53 214
17725.79 155
17727.04 171
17728.30 162
17729.56 142
17730.82 165
17732.08 152
17733.34 154
17734.60 174
17735.86 177
17737.12 165
17738.37 162
17739.63 153
17740.89 143
17742.15 153
17743.41 146
17744.67 174
17745.93 163
17747.19 167
17748.45 152
17749.71 151
17750.97 159
17752.23 136
17753.49 168
17754.75 134
17756.01 164
17757.27 141
17758.53 137
17759.79 141
17761.05 172
17762.31 147
17763.57 164
17764.83 171
17766.09 156
17767.35 161
17768.61 162
17769.87 162
17771.13 145
17772.39 161
17773.65 179
17774.91 156
17776.17 163
17777.43 132
17778.69 152
17779.95 179
17781.21 179
17782.47 146
17783.73 146
17784.99 146
17786.25 154
17787.51 164
17788.78 144
17790.04 136
17791.30 153
17792.56 145
17793.82 153
17795.08 170
17796.34 168
17797.60 177
17798.86 144
17800.13 133
17801.39 140
17802.65 159
17803.91 183
17805.17 144
17806.43 200
17807.69 178
17808.96 144
17810.22 164
17811.48 164
17812.74 162
17814.00 163
17815.26 151
17816.53 148
17817.79 152
17819.05 137
17820.31 133
17821.57 144
17822.84 160
17824.10 210
17825.36 165
17826.62 173
17827.89 168
17829.15 160
17830.41 137
17831.67 153
17832.93 171
17834.20 144
17835.46 130
17836.72 138
17837.99 121
17839.25 141
17840.51 130
17841.77 132
17843.04 170
17844.30 157
17845.56 160
17846.82 154
17848.09 182
17849.35 152
17850.61 140
17851.88 139
17853.14 144
17854.40 148
17855.67 144
17856.93 142
17858.19 146
17859.46 116
17860.72 137
17861.98 143
17863.25 134
17864.51 144
17865.77 150
17867.04 139
17868.30 107
17869.57 130
17870.83 127
17872.09 121
17873.36 139
17874.62 144
17875.89 129
17877.15 170
17878.41 125
17879.68 120
17880.94 132
17882.21 161
17883.47 160
17884.73 136
17886.00 141
17887.26 132
17888.53 150
17889.79 156
17891.06 147
17892.32 162
17893.59 147
17894.85 131
17896.12 137
17897.38 161
17898.65 156
17899.91 154
17901.17 183
17902.44 149
17903.70 144
17904.97 156
17906.23 182
17907.50 186
17908.77 158
17910.03 150
17911.30 146
17912.56 130
17913.83 137
17915.09 118
17916.36 131
17917.62 129
17918.89 121
17920.15 157
17921.42 155
17922.68 127
17923.95 124
17925.22 157
17926.48 141
17927.75 143
17929.01 166
17930.28 175
17931.55 178
17932.81 143
17934.08 151
17935.34 148
17936.61 132
17937.88 141
17939.14 171
17940.41 149
17941.68 133
17942.94 149
17944.21 137
17945.47 146
17946.74 148
17948.01 136
17949.27 154
17950.54 135
17951.81 153
17953.07 149
17954.34 141
17955.61 163
17956.87 141
17958.14 159
17959.41 155
17960.68 144
17961.94 131
17963.21 143
17964.48 169
17965.74 135
17967.01 119
17968.28 161
17969.55 135
17970.81 154
17972.08 135
17973.35 147
17974.62 151
17975.88 158
17977.15 142
17978.42 124
17979.69 135
17980.95 174
17982.22 180
17983.49 159
17984.76 149
17986.03 125
17987.29 145
17988.56 143
17989.83 139
17991.10 146
17992.37 137
17993.63 158
17994.90 130
17996.17 131
17997.44 155
17998.71 121
17999.98 133
18001.24 123
18002.51 128
18003.78 152
18005.05 155
18006.32 154
18007.59 141
18008.86 155
18010.12 155
18011.39 141
18012.66 156
18013.93 153
18015.20 185
18016.47 150
18017.74 128
18019.01 130
18020.28 155
18021.54 153
18022.81 136
18024.08 128
18025.35 135
18026.62 121
18027.89 159
18029.16 138
18030.43 132
18031.70 121
18032.97 155
18034.24 131
18035.51 154
18036.78 145
18038.05 137
18039.32 149
18040.59 164
18041.86 158
18043.13 107
18044.40 140
18045.67 132
18046.94 116
18048.21 149
18049.48 141
18050.75 140
18052.02 161
18053.29 161
18054.56 137
18055.83 125
18057.10 141
18058.37 141
18059.64 149
18060.91 129
18062.18 108
18063.45 148
18064.72 120
18065.99 143
18067.26 141
18068.54 130
18069.81 150
18071.08 139
18072.35 115
18073.62 164
18074.89 145
18076.16 173
18077.43 141
18078.70 139
18079.97 179
18081.25 124
18082.52 163
18083.79 112
18085.06 126
18086.33 140
18087.60 137
18088.87 144
18090.15 169
18091.42 140
18092.69 119
18093.96 150
18095.23 135
18096.50 130
18097.78 147
18099.05 128
18100.32 143
18101.59 134
18102.86 133
18104.14 139
18105.41 156
18106.68 150
18107.95 155
18109.23 166
18110.50 142
18111.77 156
18113.04 134
18114.31 157
18115.59 136
18116.86 116
18118.13 165
18119.40 129
18120.68 160
18121.95 149
18123.22 146
18124.50 118
18125.77 128
18127.04 142
18128.31 165
18129.59 149
18130.86 157
18132.13 141
18133.41 142
18134.68 152
18135.95 169
18137.23 144
18138.50 142
18139.77 149
18141.05 142
18142.32 148
18143.59 150
18144.87 137
18146.14 158
18147.41 145
18148.69 148
18149.96 148
18151.23 147
18152.51 135
18153.78 127
18155.06 151
18156.33 148
18157.60 152
18158.88 166
18160.15 141
18161.43 133
18162.70 155
18163.97 170
18165.25 142
18166.52 136
18167.80 161
18169.07 170
18170.35 143
18171.62 125
18172.90 155
18174.17 137
18175.44 130
18176.72 147
18177.99 156
18179.27 130
18180.54 140
18181.82 159
18183.09 126
18184.37 123
18185.64 137
18186.92 130
18188.19 139
18189.47 169
18190.74 172
18192.02 162
18193.29 152
18194.57 145
18195.84 148
18197.12 165
18198.39 132
18199.67 158
18200.95 180
18202.22 149
18203.50 134
18204.77 129
18206.05 147
18207.32 143
18208.60 131
18209.88 168
18211.15 161
18212.43 161
18213.70 155
18214.98 129
18216.26 147
18217.53 158
18218.81 178
18220.08 151
18221.36 135
18222.64 130
18223.91 136
18225.19 117
18226.47 135
18227.74 148
18229.02 152
18230.29 159
18231.57 176
18232.85 146
18234.12 148
18235.40 156
18236.68 143
18237.95 144
18239.23 147
18240.51 160
18241.79 132
18243.06 133
18244.34 158
18245.62 134
18246.89 149
18248.17 157
18249.45 154
18250.73 143
18252.00 158
18253.28 133
18254.56 161
18255.83 127
18257.11 141
18258.39 144
18259.67 158
18260.94 139
18262.22 126
18263.50 131
18264.78 142
18266.06 136
18267.33 144
18268.61 164
18269.89 185
18271.17 134
18272.45 146
18273.72 137
18275.00 146
18276.28 145
18277.56 155
18278.84 173
18280.11 123
18281.39 135
18282.67 138
18283.95 171
18285.23 143
18286.51 123
18287.78 127
18289.06 147
18290.34 151
18291.62 150
18292.90 136
18294.18 133
18295.46 142
18296.74 153
18298.01 147
18299.29 144
18300.57 136
18301.85 130
18303.13 140
18304.41 131
18305.69 147
18306.97 156
18308.25 137
18309.53 131
18310.81 137
18312.09 134
18313.37 138
18314.64 147
18315.92 145
18317.20 128
18318.48 136
18319.76 148
18321.04 139
18322.32 138
18323.60 149
18324.88 157
18326.16 123
18327.44 112
18328.72 121
18330.00 151
18331.28 146
18332.56 146
18333.84 133
18335.12 121
18336.40 125
18337.68 130
18338.96 134
18340.24 120
18341.52 142
18342.80 143
18344.09 132
18345.37 141
18346.65 132
18347.93 140
18349.21 159
18350.49 162
18351.77 136
18353.05 128
18354.33 144
18355.61 133
18356.89 135
18358.17 148
18359.46 136
18360.74 147
18362.02 122
18363.30 145
18364.58 128
18365.86 144
18367.14 144
18368.42 128
18369.71 147
18370.99 127
18372.27 152
18373.55 160
18374.83 145
18376.11 129
18377.39 142
18378.68 131
18379.96 149
18381.24 145
18382.52 149
18383.80 148
18385.09 146
18386.37 157
18387.65 140
18388.93 136
18390.21 151
18391.50 143
18392.78 162
18394.06 151
18395.34 115
18396.63 140
18397.91 152
18399.19 135
18400.47 155
18401.76 148
18403.04 157
18404.32 140
18405.60 147
18406.89 184
18408.17 141
18409.45 154
18410.73 150
18412.02 161
18413.30 149
18414.58 152
18415.87 142
18417.15 135
18418.43 143
18419.72 138
18421.00 115
18422.28 133
18423.57 135
18424.85 137
18426.13 152
18427.42 147
18428.70 119
18429.98 128
18431.27 138
18432.55 177
18433.83 154
18435.12 137
18436.40 149
18437.68 136
18438.97 157
18440.25 150
18441.54 131
18442.82 141
18444.10 132
18445.39 129
18446.67 142
18447.96 135
18449.24 128
18450.53 129
18451.81 124
18453.09 147
18454.38 138
18455.66 124
18456.95 151
18458.23 145
18459.52 160
18460.80 149
18462.09 129
18463.37 130
18464.65 150
18465.94 125
18467.22 135
18468.51 136
18469.79 152
18471.08 129
18472.36 122
18473.65 147
18474.93 148
18476.22 140
18477.50 146
18478.79 172
18480.08 140
18481.36 148
18482.65 125
18483.93 134
18485.22 144
18486.50 131
18487.79 123
18489.07 146
18490.36 152
18491.64 135
18492.93 147
18494.22 141
18495.50 135
18496.79 135
18498.07 136
18499.36 148
18500.65 152
18501.93 117
18503.22 144
18504.50 124
18505.79 145
18507.08 128
18508.36 119
18509.65 117
18510.94 147
18512.22 140
18513.51 116
18514.80 136
18516.08 139
18517.37 128
18518.65 151
18519.94 139
18521.23 129
18522.51 118
18523.80 146
18525.09 140
18526.38 170
18527.66 163
18528.95 141
18530.24 125
18531.52 145
18532.81 116
18534.10 144
18535.39 144
18536.67 165
18537.96 153
18539.25 137
18540.53 125
18541.82 162
18543.11 150
18544.40 143
18545.68 133
18546.97 138
18548.26 123
18549.55 152
18550.84 153
18552.12 164
18553.41 143
18554.70 143
18555.99 152
18557.27 136
18558.56 148
18559.85 155
18561.14 166
18562.43 135
18563.72 164
18565.00 137
18566.29 145
18567.58 153
18568.87 163
18570.16 151
18571.45 144
18572.73 176
18574.02 136
18575.31 156
18576.60 188
18577.89 160
18579.18 166
18580.47 146
18581.75 146
18583.04 172
18584.33 168
18585.62 149
18586.91 146
18588.20 164
18589.49 183
18590.78 186
18592.07 164
18593.36 161
18594.65 183
18595.93 156
18597.22 138
18598.51 149
18599.80 170
18601.09 136
18602.38 165
18603.67 165
18604.96 160
18606.25 163
18607.54 150
18608.83 181
18610.12 147
18611.41 155
18612.70 145
18613.99 160
18615.28 170
18616.57 143
18617.86 164
18619.15 162
18620.44 161
18621.73 157
18623.02 156
18624.31 145
18625.60 177
18626.89 174
18628.18 157
18629.47 159
18630.76 144
18632.05 163
18633.34 167
18634.64 152
18635.93 166
18637.22 156
18638.51 154
18639.80 181
18641.09 183
18642.38 151
18643.67 168
18644.96 155
18646.25 169
18647.54 156
18648.84 160
18650.13 158
18651.42 139
18652.71 145
18654.00 150
18655.29 130
18656.58 138
18657.88 165
18659.17 157
18660.46 146
18661.75 178
18663.04 173
18664.33 149
18665.63 153
18666.92 141
18668.21 135
18669.50 152
18670.79 154
18672.08 126
18673.38 148
18674.67 150
18675.96 123
18677.25 129
18678.55 136
18679.84 151
18681.13 151
18682.42 140
18683.71 157
18685.01 114
18686.30 132
18687.59 120
18688.88 150
18690.18 142
18691.47 140
18692.76 155
18694.06 128
18695.35 132
18696.64 131
18697.93 139
18699.23 152
18700.52 168
18701.81 138
18703.11 121
18704.40 155
18705.69 152
18706.99 159
18708.28 134
18709.57 128
18710.86 146
18712.16 142
18713.45 161
18714.75 153
18716.04 138
18717.33 118
18718.63 147
18719.92 140
18721.21 133
18722.51 112
18723.80 127
18725.09 117
18726.39 115
18727.68 139
18728.98 153
18730.27 124
18731.56 170
18732.86 143
18734.15 151
18735.45 126
18736.74 120
18738.04 131
18739.33 140
18740.62 139
18741.92 130
18743.21 139
18744.51 146
18745.80 132
18747.10 129
18748.39 135
18749.69 120
18750.98 135
18752.27 138
18753.57 140
18754.86 157
18756.16 140
18757.45 137
18758.75 153
18760.04 134
18761.34 128
18762.63 126
18763.93 150
18765.23 121
18766.52 137
18767.82 148
18769.11 129
18770.41 151
18771.70 153
18773.00 171
18774.29 116
18775.59 123
18776.88 114
18778.18 128
18779.48 129
18780.77 111
18782.07 103
18783.36 127
18784.66 109
18785.95 117
18787.25 125
18788.55 117
18789.84 115
18791.14 130
18792.43 131
18793.73 121
18795.03 126
18796.32 147
18797.62 145
18798.92 124
18800.21 131
18801.51 120
18802.81 142
18804.10 107
18805.40 93
18806.70 113
18807.99 141
18809.29 137
18810.59 122
18811.88 136
18813.18 136
18814.48 150
18815.77 132
18817.07 116
18818.37 99
18819.66 133
18820.96 145
18822.26 114
18823.56 146
18824.85 127
18826.15 131
18827.45 133
18828.75 110
18830.04 110
18831.34 101
18832.64 142
18833.94 160
18835.23 144
18836.53 142
18837.83 106
18839.13 123
18840.42 137
18841.72 136
18843.02 146
18844.32 132
18845.62 138
18846.91 148
18848.21 106
18849.51 119
18850.81 133
18852.11 121
18853.40 105
18854.70 150
18856.00 159
18857.30 119
18858.60 100
18859.90 119
18861.20 125
18862.49 130
18863.79 104
18865.09 108
18866.39 113
18867.69 123
18868.99 149
18870.29 127
18871.59 143
18872.88 144
18874.18 134
18875.48 135
18876.78 130
18878.08 154
18879.38 115
18880.68 121
18881.98 139
18883.28 117
18884.58 129
18885.88 140
18887.18 133
18888.47 117
18889.77 136
18891.07 104
18892.37 118
18893.67 113
18894.97 118
18896.27 100
18897.57 157
18898.87 141
18900.17 137
18901.47 135
18902.77 118
18904.07 122
18905.37 139
18906.67 121
18907.97 134
18909.27 117
18910.57 123
18911.87 125
18913.17 127
18914.47 144
18915.77 109
18917.07 128
18918.38 129
18919.68 107
18920.98 114
18922.28 96
18923.58 109
18924.88 126
18926.18 125
18927.48 123
18928.78 137
18930.08 132
18931.38 124
18932.68 123
18933.98 125
18935.29 116
18936.59 126
18937.89 120
18939.19 140
18940.49 134
18941.79 100
18943.09 124
18944.39 129
18945.70 136
18947.00 151
18948.30 136
18949.60 127
18950.90 144
18952.20 134
18953.51 125
18954.81 131
18956.11 121
18957.41 122
18958.71 101
18960.02 115
18961.32 124
18962.62 104
18963.92 109
18965.22 129
18966.53 89
18967.83 131
18969.13 126
18970.43 154
18971.73 118
18973.04 109
18974.34 120
18975.64 136
18976.94 133
18978.25 99
18979.55 131
18980.85 125
18982.16 124
18983.46 118
18984.76 114
18986.06 118
18987.37 110
18988.67 107
18989.97 118
18991.28 109
18992.58 119
18993.88 113
18995.18 114
18996.49 107
18997.79 126
18999.09 133
19000.40 124
19001.70 108
19003.00 94
19004.31 132
19005.61 132
19006.92 115
19008.22 142
19009.52 144
19010.83 143
19012.13 148
19013.43 115
19014.74 131
19016.04 115
19017.35 118
19018.65 120
19019.95 106
19021.26 122
19022.56 122
19023.87 141
19025.17 136
19026.47 148
19027.78 121
19029.08 129
19030.39 122
19031.69 133
19033.00 120
19034.30 118
19035.61 121
19036.91 151
19038.21 158
19039.52 118
19040.82 126
19042.13 121
19043.43 131
19044.74 134
19046.04 114
19047.35 118
19048.65 137
19049.96 112
19051.26 105
19052.57 122
19053.87 111
19055.18 124
19056.48 106
19057.79 127
19059.09 112
19060.40 136
19061.71 111
19063.01 133
19064.32 114
19065.62 104
19066.93 116
19068.23 109
19069.54 116
19070.85 134
19072.15 124
19073.46 102
19074.76 130
19076.07 131
19077.37 100
19078.68 132
19079.99 135
19081.29 126
19082.60 125
19083.91 120
19085.21 142
19086.52 140
19087.82 144
19089.13 123
19090.44 115
19091.74 118
19093.05 108
19094.36 120
19095.66 127
19096.97 115
19098.28 131
19099.58 101
19100.89 104
19102.20 140
19103.50 119
19104.81 131
19106.12 125
19107.42 114
19108.73 109
19110.04 138
19111.35 130
19112.65 135
19113.96 103
19115.27 105
19116.58 122
19117.88 112
19119.19 133
19120.50 100
19121.81 122
19123.11 144
19124.42 127
19125.73 141
19127.04 120
19128.34 110
19129.65 121
19130.96 132
19132.27 121
19133.57 122
19134.88 154
19136.19 143
19137.50 122
19138.81 160
19140.12 121
19141.42 117
19142.73 96
19144.04 113
19145.35 121
19146.66 141
19147.97 105
19149.27 127
19150.58 136
19151.89 125
19153.20 106
19154.51 122
19155.82 142
19157.13 134
19158.43 115
19159.74 87
19161.05 115
19162.36 160
19163.67 139
19164.98 129
19166.29 125
19167.60 143
19168.91 149
19170.22 121
19171.52 102
19172.83 123
19174.14 140
19175.45 127
19176.76 141
19178.07 141
19179.38 125
19180.69 138
19182.00 143
19183.31 127
19184.62 102
19185.93 121
19187.24 109
19188.55 115
19189.86 108
19191.17 121
19192.48 158
19193.79 103
19195.10 139
19196.41 144
19197.72 122
19199.03 137
19200.34 139
19201.65 126
19202.96 100
19204.27 114
19205.58 125
19206.89 100
19208.20 121
19209.51 120
19210.82 121
19212.13 132
19213.44 118
19214.75 124
19216.06 135
19217.38 142
19218.69 125
19220.00 130
19221.31 131
19222.62 134
19223.93 128
19225.24 105
19226.55 130
19227.86 124
19229.17 122
19230.49 144
19231.80 107
19233.11 113
19234.42 107
19235.73 120
19237.04 115
19238.35 123
19239.67 111
19240.98 122
19242.29 124
19243.60 141
19244.91 166
19246.22 138
19247.54 116
19248.85 107
19250.16 109
19251.47 126
19252.78 132
19254.10 123
19255.41 93
19256.72 125
19258.03 145
19259.34 107
19260.66 106
19261.97 121
19263.28 107
19264.59 120
19265.91 117
19267.22 94
19268.53 133
19269.84 113
19271.16 127
19272.47 124
19273.78 101
19275.10 101
19276.41 126
19277.72 108
19279.03 106
19280.35 128
19281.66 114
19282.97 108
19284.29 135
19285.60 103
19286.91 104
19288.23 110
19289.54 108
19290.85 125
19292.17 101
19293.48 117
19294.79 112
19296.11 113
19297.42 130
19298.73 111
19300.05 111
19301.36 113
19302.67 150
19303.99 113
19305.30 126
19306.62 123
19307.93 117
19309.24 114
19310.56 106
19311.87 128
19313.19 147
19314.50 138
19315.81 97
19317.13 94
19318.44 106
19319.76 108
19321.07 124
19322.39 97
19323.70 142
19325.01 116
19326.33 104
19327.64 100
19328.96 134
19330.27 141
19331.59 118
19332.90 127
19334.22 117
19335.53 119
19336.85 118
19338.16 123
19339.48 104
19340.79 115
19342.11 126
19343.42 109
19344.74 99
19346.05 121
19347.37 121
19348.68 130
19350.00 120
19351.31 139
19352.63 131
19353.94 127
19355.26 97
19356.58 108
19357.89 119
19359.21 113
19360.52 88
19361.84 108
19363.15 118
19364.47 111
19365.79 115
19367.10 122
19368.42 123
19369.73 121
19371.05 115
19372.37 109
19373.68 123
19375.00 140
19376.31 118
19377.63 113
19378.95 105
19380.26 124
19381.58 115
19382.90 132
19384.21 104
19385.53 99
19386.85 110
19388.16 135
19389.48 114
19390.80 96
19392.11 89
19393.43 112
19394.75 107
19396.06 143
19397.38 130
19398.70 118
19400.01 126
19401.33 121
19402.65 130
19403.97 102
19405.28 104
19406.60 115
19407.92 134
19409.23 100
19410.55 106
19411.87 114
19413.19 118
19414.50 132
19415.82 105
19417.14 103
19418.46 116
19419.77 116
19421.09 112
19422.41 105
19423.73 121
19425.05 119
19426.36 107
19427.68 126
19429.00 141
19430.32 128
19431.64 94
19432.95 121
19434.27 118
19435.59 113
19436.91 130
19438.23 110
19439.55 121
19440.86 101
19442.18 109
19443.50 125
19444.82 111
19446.14 100
19447.46 121
19448.78 129
19450.09 121
19451.41 112
19452.73 115
19454.05 112
19455.37 94
19456.69 126
19458.01 116
19459.33 110
19460.65 118
19461.97 108
19463.28 108
19464.60 140
19465.92 134
19467.24 144
19468.56 123
19469.88 115
19471.20 100
19472.52 120
19473.84 117
19475.16 134
19476.48 106
19477.80 125
19479.12 125
19480.44 110
19481.76 140
19483.08 114
19484.40 105
19485.72 110
19487.04 118
19488.36 128
19489.68 133
19491.00 117
19492.32 120
19493.64 109
19494.96 137
19496.28 114
19497.60 136
19498.92 134
19500.24 125
19501.56 118
19502.88 130
19504.20 111
19505.52 113
19506.84 118
19508.16 125
19509.49 118
19510.81 113
19512.13 111
19513.45 120
19514.77 120
19516.09 108
19517.41 126
19518.73 134
19520.05 105
19521.37 103
19522.70 89
19524.02 98
19525.34 132
19526.66 134
19527.98 129
19529.30 135
19530.62 101
19531.95 122
19533.27 128
19534.59 115
19535.91 98
19537.23 98
19538.55 117
19539.88 98
19541.20 106
19542.52 113
19543.84 105
19545.16 141
19546.49 137
19547.81 148
19549.13 131
19550.45 104
19551.77 128
19553.10 139
19554.42 120
19555.74 134
19557.06 114
19558.39 114
19559.71 135
19561.03 127
19562.35 96
19563.68 116
19565.00 122
19566.32 107
19567.64 96
19568.97 118
19570.29 117
19571.61 136
19572.94 127
19574.26 123
19575.58 131
19576.90 110
19578.23 128
19579.55 128
19580.87 120
19582.20 129
19583.52 115
19584.84 108
19586.17 122
19587.49 114
19588.81 99
19590.14 91
19591.46 109
19592.78 124
19594.11 125
19595.43 107
19596.76 123
19598.08 108
19599.40 98
19600.73 84
19602.05 107
19603.37 120
19604.70 109
19606.02 110
19607.35 115
19608.67 134
19610.00 123
19611.32 105
19612.64 136
19613.97 126
19615.29 101
19616.62 107
19617.94 109
19619.27 95
19620.59 109
19621.92 95
19623.24 111
19624.56 110
19625.89 116
19627.21 122
19628.54 110
19629.86 90
19631.19 96
19632.51 109
19633.84 114
19635.16 92
19636.49 109
19637.81 133
19639.14 106
19640.46 114
19641.79 104
19643.11 130
19644.44 99
19645.77 106
19647.09 108
19648.42 112
19649.74 104
19651.07 100
19652.39 119
19653.72 99
19655.04 106
19656.37 118
19657.70 101
19659.02 130
19660.35 106
19661.67 106
19663.00 136
19664.33 113
19665.65 118
19666.98 92
19668.30 115
19669.63 116
19670.96 107
19672.28 118
19673.61 143
19674.94 117
19676.26 116
19677.59 107
19678.92 109
19680.24 144
19681.57 142
19682.90 129
19684.22 94
19685.55 122
19686.88 132
19688.20 111
19689.53 99
19690.86 102
19692.18 123
19693.51 163
19694.84 108
19696.16 129
19697.49 128
19698.82 135
19700.15 140
19701.47 116
19702.80 98
19704.13 121
19705.46 130
19706.78 126
19708.11 111
19709.44 90
19710.77 102
19712.09 149
19713.42 121
19714.75 87
19716.08 122
19717.40 90
19718.73 112
19720.06 116
19721.39 125
19722.72 104
19724.04 120
19725.37 107
19726.70 127
19728.03 116
19729.36 149
19730.68 134
19732.01 117
19733.34 106
19734.67 90
19736.00 95
19737.33 96
19738.66 115
19739.98 111
19741.31 96
19742.64 102
19743.97 101
19745.30 95
19746.63 100
19747.96 109
19749.29 109
19750.61 108
19751.94 79
19753.27 93
19754.60 92
19755.93 110
19757.26 113
19758.59 94
19759.92 98
19761.25 100
19762.58 122
19763.91 120
19765.24 124
19766.57 113
19767.89 129
19769.22 108
19770.55 102
19771.88 108
19773.21 114
19774.54 111
19775.87 113
19777.20 79
19778.53 124
19779.86 137
19781.19 121
19782.52 120
19783.85 108
19785.18 110
19786.51 113
19787.84 128
19789.17 111
19790.50 99
19791.83 114
19793.16 157
19794.49 148
19795.83 124
19797.16 106
19798.49 118
19799.82 118
19801.15 112
19802.48 112
19803.81 106
19805.14 105
19806.47 105
19807.80 121
19809.13 127
19810.46 97
19811.79 105
19813.13 109
19814.46 117
19815.79 128
19817.12 122
19818.45 139
19819.78 109
19821.11 110
19822.44 90
19823.78 99
19825.11 119
19826.44 104
19827.77 110
19829.10 100
19830.43 107
19831.77 111
19833.10 114
19834.43 105
19835.76 94
19837.09 115
19838.42 113
19839.76 108
19841.09 117
19842.42 127
19843.75 109
19845.08 120
19846.42 106
19847.75 108
19849.08 92
19850.41 98
19851.75 97
19853.08 130
19854.41 120
19855.74 118
19857.08 89
19858.41 89
19859.74 103
19861.07 107
19862.41 103
19863.74 115
19865.07 117
19866.41 137
19867.74 115
19869.07 91
19870.40 83
19871.74 114
19873.07 116
19874.40 113
19875.74 117
19877.07 109
19878.40 122
19879.74 89
19881.07 95
19882.40 91
19883.74 122
19885.07 130
19886.40 128
19887.74 129
19889.07 117
19890.40 139
19891.74 115
19893.07 111
19894.41 119
19895.74 124
19897.07 98
19898.41 116
19899.74 120
19901.08 105
19902.41 115
19903.74 106
19905.08 98
19906.41 79
19907.75 108
19909.08 107
19910.41 86
19911.75 126
19913.08 113
19914.42 118
19915.75 116
19917.09 111
19918.42 105
19919.76 109
19921.09 115
19922.43 108
19923.76 97
19925.10 98
19926.43 124
19927.77 129
19929.10 95
19930.44 106
19931.77 120
19933.11 116
19934.44 97
19935.78 99
19937.11 125
19938.45 104
19939.78 114
19941.12 107
19942.45 117
19943.79 94
19945.12 93
19946.46 139
19947.79 127
19949.13 120
19950.47 118
19951.80 123
19953.14 128
19954.47 122
19955.81 125
19957.15 126
19958.48 97
19959.82 114
19961.15 115
19962.49 130
19963.83 112
19965.16 103
19966.50 114
19967.83 107
19969.17 133
19970.51 118
19971.84 108
19973.18 121
19974.52 105
19975.85 119
19977.19 121
19978.53 102
19979.86 97
19981.20 104
19982.54 122
19983.87 128
19985.21 108
19986.55 115
19987.88 113
19989.22 131
19990.56 121
19991.89 120
19993.23 143
19994.57 95
19995.91 126
19997.24 113
19998.58 115
19999.92 110
20001.26 101
20002.59 124
20003.93 104
20005.27 110
20006.61 113
20007.94 104
20009.28 104
20010.62 113
20011.96 104
20013.29 116
20014.63 98
20015.97 111
20017.31 122
20018.65 136
20019.98 95
20021.32 104
20022.66 95
20024.00 127
20025.34 118
20026.67 111
20028.01 105
20029.35 106
20030.69 159
20032.03 140
20033.37 96
20034.71 106
20036.04 117
20037.38 130
20038.72 117
20040.06 108
20041.40 117
20042.74 136
20044.08 114
20045.42 114
20046.75 123
20048.09 129
20049.43 134
20050.77 132
20052.11 135
20053.45 132
20054.79 101
20056.13 100
20057.47 113
20058.81 101
20060.15 142
20061.49 127
20062.82 107
20064.16 127
20065.50 126
20066.84 126
20068.18 105
20069.52 113
20070.86 114
20072.20 99
20073.54 153
20074.88 103
20076.22 100
20077.56 102
20078.90 94
20080.24 111
20081.58 113
20082.92 116
20084.26 140
20085.60 108
20086.94 109
20088.28 114
20089.62 145
20090.96 139
20092.30 106
20093.64 95
20094.99 102
20096.33 117
20097.67 111
20099.01 111
20100.35 113
20101.69 92
20103.03 100
20104.37 129
20105.71 117
20107.05 119
20108.39 117
20109.73 126
20111.08 130
20112.42 128
20113.76 116
20115.10 128
20116.44 132
20117.78 100
20119.12 112
20120.46 110
20121.81 112
20123.15 113
20124.49 106
20125.83 135
20127.17 122
20128.51 121
20129.86 111
20131.20 110
20132.54 126
20133.88 108
20135.22 127
20136.56 124
20137.91 111
20139.25 131
