# Supplementary material for: MALDI-TOF MS typing enables the classification of brewing yeasts of the genus Saccharomyces to major beer styles
Source: PLoS One. 2017 Aug 9;12(8):e0181694. doi: 10.1371/journal.pone.0181694 (PMC5549903; doi:10.1371/journal.pone.0181694)
Supplement: S10 File — The directory includes 90 raw files and was zipped to “.zip”; the folder has three strains with 30 spectra per strain; S1 Text explains the raw files with an example and Table 1 represents the yeast strains used within the experiment. (ZIP) [file pone.0181694.s013.zip › 28-30/30332a-998-OG-Koe-Koe-YPG-18h-E-E_2015-08-19__0_C7_1.dat]

1998.76 824
1999.18 728
1999.60 811
2000.02 932
2000.44 1032
2000.87 944
2001.29 848
2001.71 1021
2002.13 1014
2002.55 886
2002.97 846
2003.40 900
2003.82 940
2004.24 980
2004.66 946
2005.08 868
2005.50 818
2005.93 972
2006.35 1001
2006.77 872
2007.19 873
2007.62 868
2008.04 967
2008.46 939
2008.88 879
2009.30 793
2009.73 928
2010.15 935
2010.57 954
2010.99 874
2011.42 904
2011.84 1007
2012.26 931
2012.68 925
2013.11 961
2013.53 820
2013.95 877
2014.38 836
2014.80 919
2015.22 922
2015.64 857
2016.07 849
2016.49 935
2016.91 924
2017.34 919
2017.76 965
2018.18 961
2018.61 961
2019.03 825
2019.45 847
2019.88 892
2020.30 936
2020.72 894
2021.15 955
2021.57 919
2021.99 945
2022.42 911
2022.84 767
2023.27 863
2023.69 908
2024.11 951
2024.54 844
2024.96 839
2025.39 909
2025.81 929
2026.23 848
2026.66 875
2027.08 798
2027.51 833
2027.93 896
2028.36 935
2028.78 818
2029.20 852
2029.63 958
2030.05 842
2030.48 795
2030.90 704
2031.33 805
2031.75 843
2032.18 792
2032.60 906
2033.03 860
2033.45 894
2033.88 938
2034.30 894
2034.73 921
2035.15 869
2035.58 849
2036.00 863
2036.43 780
2036.85 804
2037.28 822
2037.70 846
2038.13 955
2038.55 847
2038.98 806
2039.40 880
2039.83 904
2040.25 876
2040.68 881
2041.11 954
2041.53 809
2041.96 828
2042.38 886
2042.81 834
2043.23 829
2043.66 889
2044.09 969
2044.51 981
2044.94 989
2045.37 940
2045.79 958
2046.22 853
2046.64 787
2047.07 885
2047.50 832
2047.92 947
2048.35 977
2048.78 947
2049.20 973
2049.63 903
2050.06 899
2050.48 1020
2050.91 837
2051.34 813
2051.76 753
2052.19 855
2052.62 865
2053.04 909
2053.47 921
2053.90 922
2054.32 800
2054.75 875
2055.18 802
2055.61 845
2056.03 833
2056.46 794
2056.89 790
2057.31 870
2057.74 845
2058.17 841
2058.60 834
2059.02 820
2059.45 852
2059.88 735
2060.31 836
2060.73 861
2061.16 834
2061.59 772
2062.02 867
2062.45 842
2062.87 878
2063.30 822
2063.73 910
2064.16 910
2064.59 924
2065.01 889
2065.44 1023
2065.87 998
2066.30 972
2066.73 969
2067.16 929
2067.58 904
2068.01 1078
2068.44 1034
2068.87 919
2069.30 933
2069.73 962
2070.16 994
2070.58 986
2071.01 922
2071.44 970
2071.87 931
2072.30 831
2072.73 909
2073.16 880
2073.59 782
2074.02 857
2074.45 854
2074.87 911
2075.30 942
2075.73 1027
2076.16 877
2076.59 903
2077.02 805
2077.45 894
2077.88 784
2078.31 734
2078.74 818
2079.17 953
2079.60 961
2080.03 964
2080.46 1014
2080.89 1037
2081.32 1092
2081.75 1187
2082.18 1140
2082.61 1015
2083.04 946
2083.47 889
2083.90 921
2084.33 981
2084.76 901
2085.19 911
2085.62 1028
2086.05 974
2086.48 862
2086.91 1006
2087.34 1025
2087.77 910
2088.20 872
2088.63 776
2089.06 753
2089.49 721
2089.92 768
2090.35 709
2090.79 787
2091.22 866
2091.65 859
2092.08 982
2092.51 899
2092.94 819
2093.37 938
2093.80 887
2094.23 876
2094.66 803
2095.10 893
2095.53 907
2095.96 838
2096.39 900
2096.82 1052
2097.25 964
2097.68 982
2098.12 974
2098.55 830
2098.98 826
2099.41 810
2099.84 817
2100.27 841
2100.71 736
2101.14 778
2101.57 901
2102.00 974
2102.43 846
2102.87 759
2103.30 769
2103.73 729
2104.16 728
2104.60 774
2105.03 770
2105.46 820
2105.89 778
2106.32 840
2106.76 882
2107.19 876
2107.62 936
2108.05 873
2108.49 927
2108.92 931
2109.35 865
2109.79 800
2110.22 889
2110.65 911
2111.08 811
2111.52 878
2111.95 915
2112.38 814
2112.82 843
2113.25 911
2113.68 801
2114.12 877
2114.55 928
2114.98 896
2115.42 798
2115.85 913
2116.28 921
2116.72 937
2117.15 848
2117.58 841
2118.02 882
2118.45 807
2118.88 833
2119.32 963
2119.75 851
2120.19 981
2120.62 899
2121.05 918
2121.49 878
2121.92 853
2122.36 843
2122.79 828
2123.22 831
2123.66 855
2124.09 864
2124.53 798
2124.96 777
2125.40 799
2125.83 869
2126.26 821
2126.70 862
2127.13 898
2127.57 865
2128.00 859
2128.44 971
2128.87 865
2129.31 891
2129.74 935
2130.18 831
2130.61 822
2131.05 799
2131.48 763
2131.92 948
2132.35 913
2132.79 840
2133.22 821
2133.66 854
2134.09 929
2134.53 880
2134.96 861
2135.40 933
2135.83 1042
2136.27 852
2136.70 952
2137.14 906
2137.58 929
2138.01 985
2138.45 978
2138.88 1132
2139.32 1044
2139.75 1062
2140.19 1126
2140.63 928
2141.06 962
2141.50 916
2141.93 945
2142.37 967
2142.81 933
2143.24 902
2143.68 844
2144.12 747
2144.55 816
2144.99 900
2145.43 942
2145.86 887
2146.30 887
2146.73 908
2147.17 877
2147.61 883
2148.04 864
2148.48 926
2148.92 977
2149.35 1023
2149.79 1168
2150.23 1028
2150.67 944
2151.10 1060
2151.54 1032
2151.98 1018
2152.41 970
2152.85 997
2153.29 1155
2153.73 1042
2154.16 881
2154.60 957
2155.04 885
2155.48 964
2155.91 1000
2156.35 1043
2156.79 933
2157.23 928
2157.66 1017
2158.10 981
2158.54 854
2158.98 911
2159.41 882
2159.85 857
2160.29 860
2160.73 924
2161.17 908
2161.60 1035
2162.04 921
2162.48 817
2162.92 876
2163.36 939
2163.80 974
2164.23 849
2164.67 928
2165.11 984
2165.55 806
2165.99 909
2166.43 987
2166.86 880
2167.30 864
2167.74 873
2168.18 947
2168.62 1068
2169.06 924
2169.50 1071
2169.94 1031
2170.38 989
2170.81 865
2171.25 892
2171.69 913
2172.13 1053
2172.57 962
2173.01 1062
2173.45 974
2173.89 979
2174.33 1069
2174.77 890
2175.21 990
2175.65 939
2176.09 1039
2176.53 1159
2176.96 1123
2177.40 1064
2177.84 1082
2178.28 926
2178.72 1037
2179.16 964
2179.60 993
2180.04 1083
2180.48 944
2180.92 889
2181.36 979
2181.80 999
2182.24 969
2182.68 1126
2183.12 883
2183.56 765
2184.01 899
2184.45 947
2184.89 973
2185.33 864
2185.77 948
2186.21 925
2186.65 849
2187.09 915
2187.53 952
2187.97 903
2188.41 1044
2188.85 977
2189.29 949
2189.73 965
2190.17 986
2190.62 875
2191.06 866
2191.50 949
2191.94 892
2192.38 982
2192.82 1039
2193.26 930
2193.70 872
2194.15 928
2194.59 823
2195.03 964
2195.47 1063
2195.91 998
2196.35 948
2196.79 949
2197.24 1087
2197.68 1034
2198.12 1119
2198.56 1025
2199.00 1022
2199.45 961
2199.89 900
2200.33 931
2200.77 942
2201.21 955
2201.66 859
2202.10 864
2202.54 863
2202.98 850
2203.42 955
2203.87 979
2204.31 903
2204.75 840
2205.19 856
2205.64 836
2206.08 952
2206.52 1058
2206.96 932
2207.41 940
2207.85 946
2208.29 1063
2208.74 1052
2209.18 1067
2209.62 1058
2210.06 1045
2210.51 926
2210.95 961
2211.39 977
2211.84 984
2212.28 913
2212.72 1000
2213.17 1059
2213.61 953
2214.05 993
2214.50 901
2214.94 913
2215.38 1009
2215.83 1015
2216.27 874
2216.71 934
2217.16 1101
2217.60 941
2218.05 951
2218.49 910
2218.93 801
2219.38 864
2219.82 873
2220.26 855
2220.71 716
2221.15 746
2221.60 908
2222.04 917
2222.49 1069
2222.93 986
2223.37 940
2223.82 919
2224.26 923
2224.71 1052
2225.15 914
2225.60 907
2226.04 1003
2226.49 954
2226.93 1036
2227.37 940
2227.82 1063
2228.26 1095
2228.71 945
2229.15 955
2229.60 977
2230.04 1102
2230.49 1017
2230.93 824
2231.38 1130
2231.82 1069
2232.27 1041
2232.71 924
2233.16 935
2233.61 801
2234.05 871
2234.50 1019
2234.94 1071
2235.39 972
2235.83 1023
2236.28 1097
2236.72 963
2237.17 953
2237.61 900
2238.06 829
2238.51 964
2238.95 952
2239.40 1058
2239.84 979
2240.29 911
2240.74 863
2241.18 882
2241.63 964
2242.07 937
2242.52 910
2242.97 877
2243.41 947
2243.86 916
2244.31 818
2244.75 895
2245.20 904
2245.65 896
2246.09 881
2246.54 857
2246.99 884
2247.43 870
2247.88 896
2248.33 880
2248.77 860
2249.22 881
2249.67 786
2250.11 789
2250.56 917
2251.01 859
2251.45 928
2251.90 945
2252.35 866
2252.80 813
2253.24 815
2253.69 876
2254.14 846
2254.59 907
2255.03 931
2255.48 941
2255.93 944
2256.38 847
2256.82 824
2257.27 743
2257.72 892
2258.17 884
2258.61 896
2259.06 972
2259.51 807
2259.96 842
2260.41 826
2260.85 818
2261.30 936
2261.75 965
2262.20 921
2262.65 1000
2263.09 1068
2263.54 982
2263.99 1034
2264.44 943
2264.89 1027
2265.34 1052
2265.79 1064
2266.23 1016
2266.68 1012
2267.13 1039
2267.58 1010
2268.03 1030
2268.48 1170
2268.93 1022
2269.38 1022
2269.82 1133
2270.27 1066
2270.72 1102
2271.17 1073
2271.62 1054
2272.07 990
2272.52 967
2272.97 951
2273.42 1025
2273.87 990
2274.32 900
2274.77 1003
2275.21 1066
2275.66 1024
2276.11 1041
2276.56 951
2277.01 1026
2277.46 943
2277.91 897
2278.36 954
2278.81 885
2279.26 923
2279.71 1148
2280.16 1058
2280.61 934
2281.06 1075
2281.51 1017
2281.96 1007
2282.41 978
2282.86 939
2283.31 1055
2283.76 1037
2284.21 1041
2284.66 1022
2285.11 913
2285.56 842
2286.02 895
2286.47 901
2286.92 1043
2287.37 992
2287.82 1032
2288.27 1087
2288.72 1110
2289.17 1093
2289.62 1084
2290.07 1276
2290.52 1357
2290.97 1418
2291.42 1521
2291.88 1655
2292.33 1507
2292.78 1565
2293.23 1591
2293.68 1732
2294.13 1741
2294.58 1578
2295.04 1361
2295.49 1369
2295.94 1275
2296.39 1253
2296.84 1269
2297.29 1230
2297.74 1105
2298.20 1081
2298.65 1028
2299.10 1127
2299.55 958
2300.00 1031
2300.46 985
2300.91 1051
2301.36 1002
2301.81 933
2302.26 1023
2302.72 1067
2303.17 973
2303.62 940
2304.07 961
2304.53 948
2304.98 899
2305.43 818
2305.88 870
2306.33 945
2306.79 929
2307.24 935
2307.69 974
2308.15 1033
2308.60 1023
2309.05 993
2309.50 1086
2309.96 1105
2310.41 1253
2310.86 1235
2311.32 1077
2311.77 1034
2312.22 916
2312.68 1074
2313.13 1114
2313.58 990
2314.03 1058
2314.49 990
2314.94 1011
2315.39 1034
2315.85 1045
2316.30 1021
2316.76 854
2317.21 1008
2317.66 1049
2318.12 943
2318.57 987
2319.02 920
2319.48 937
2319.93 1022
2320.39 965
2320.84 1002
2321.29 950
2321.75 965
2322.20 966
2322.66 1057
2323.11 1053
2323.56 1111
2324.02 1108
2324.47 1072
2324.93 981
2325.38 1144
2325.84 1063
2326.29 937
2326.74 1059
2327.20 1144
2327.65 1089
2328.11 1080
2328.56 1117
2329.02 1223
2329.47 1257
2329.93 1188
2330.38 1252
2330.84 1208
2331.29 1216
2331.75 1207
2332.20 1209
2332.66 1156
2333.11 1219
2333.57 1152
2334.02 1125
2334.48 1207
2334.93 1175
2335.39 1027
2335.84 968
2336.30 1074
2336.76 1017
2337.21 966
2337.67 1002
2338.12 1007
2338.58 1064
2339.03 1137
2339.49 1237
2339.95 1057
2340.40 1116
2340.86 1032
2341.31 958
2341.77 1055
2342.23 1122
2342.68 1252
2343.14 1218
2343.59 1214
2344.05 1163
2344.51 1228
2344.96 1118
2345.42 1210
2345.88 1158
2346.33 1173
2346.79 1230
2347.24 1136
2347.70 1203
2348.16 1165
2348.61 1071
2349.07 1070
2349.53 1093
2349.99 1152
2350.44 1102
2350.90 1046
2351.36 1005
2351.81 1035
2352.27 935
2352.73 1010
2353.18 994
2353.64 980
2354.10 1004
2354.56 984
2355.01 948
2355.47 1099
2355.93 1114
2356.38 961
2356.84 972
2357.30 965
2357.76 1023
2358.22 1004
2358.67 918
2359.13 938
2359.59 869
2360.05 1016
2360.50 1169
2360.96 1120
2361.42 1019
2361.88 1016
2362.34 957
2362.79 989
2363.25 1027
2363.71 997
2364.17 1047
2364.63 1040
2365.08 1080
2365.54 1071
2366.00 1003
2366.46 1064
2366.92 1080
2367.38 1090
2367.84 1090
2368.29 1180
2368.75 1162
2369.21 1156
2369.67 1060
2370.13 1013
2370.59 1120
2371.05 1045
2371.50 1060
2371.96 1042
2372.42 925
2372.88 1031
2373.34 1058
2373.80 1052
2374.26 1080
2374.72 953
2375.18 1054
2375.64 1005
2376.10 906
2376.56 911
2377.02 840
2377.47 956
2377.93 1044
2378.39 1077
2378.85 1142
2379.31 1029
2379.77 938
2380.23 1018
2380.69 1054
2381.15 1011
2381.61 946
2382.07 984
2382.53 921
2382.99 1001
2383.45 1091
2383.91 989
2384.37 1010
2384.83 1029
2385.29 978
2385.75 1027
2386.21 966
2386.67 969
2387.13 906
2387.59 901
2388.05 1050
2388.52 1020
2388.98 948
2389.44 1016
2389.90 1071
2390.36 1010
2390.82 1027
2391.28 1023
2391.74 897
2392.20 757
2392.66 828
2393.12 898
2393.58 984
2394.05 980
2394.51 1036
2394.97 1001
2395.43 922
2395.89 1064
2396.35 1141
2396.81 1021
2397.27 967
2397.74 991
2398.20 904
2398.66 897
2399.12 1000
2399.58 866
2400.04 888
2400.50 953
2400.97 917
2401.43 907
2401.89 990
2402.35 1048
2402.81 1030
2403.28 895
2403.74 900
2404.20 984
2404.66 976
2405.12 910
2405.59 921
2406.05 978
2406.51 944
2406.97 882
2407.44 903
2407.90 869
2408.36 1023
2408.82 914
2409.29 956
2409.75 821
2410.21 918
2410.67 932
2411.14 1040
2411.60 864
2412.06 810
2412.52 808
2412.99 926
2413.45 1030
2413.91 1027
2414.38 1051
2414.84 1003
2415.30 944
2415.77 995
2416.23 993
2416.69 908
2417.16 892
2417.62 1016
2418.08 1095
2418.55 1107
2419.01 1198
2419.47 1142
2419.94 1222
2420.40 1084
2420.86 1078
2421.33 1216
2421.79 1175
2422.25 1140
2422.72 1087
2423.18 1063
2423.65 1122
2424.11 985
2424.57 944
2425.04 1066
2425.50 1126
2425.97 1187
2426.43 940
2426.90 860
2427.36 905
2427.82 827
2428.29 1029
2428.75 967
2429.22 1042
2429.68 1001
2430.15 1019
2430.61 944
2431.08 1063
2431.54 992
2432.00 1098
2432.47 1044
2432.93 980
2433.40 1103
2433.86 1072
2434.33 990
2434.79 938
2435.26 960
2435.72 1089
2436.19 945
2436.65 1060
2437.12 1314
2437.58 1057
2438.05 1186
2438.52 1121
2438.98 1136
2439.45 1086
2439.91 1160
2440.38 1235
2440.84 1278
2441.31 1226
2441.77 1214
2442.24 1258
2442.71 1348
2443.17 1360
2443.64 1180
2444.10 1105
2444.57 1134
2445.03 1127
2445.50 1091
2445.97 864
2446.43 883
2446.90 1056
2447.37 998
2447.83 918
2448.30 821
2448.76 868
2449.23 894
2449.70 891
2450.16 891
2450.63 914
2451.10 847
2451.56 901
2452.03 877
2452.50 968
2452.96 819
2453.43 825
2453.90 824
2454.36 868
2454.83 882
2455.30 953
2455.76 931
2456.23 1008
2456.70 941
2457.17 961
2457.63 987
2458.10 835
2458.57 848
2459.03 935
2459.50 1059
2459.97 982
2460.44 988
2460.90 966
2461.37 950
2461.84 947
2462.31 882
2462.77 980
2463.24 916
2463.71 964
2464.18 834
2464.65 881
2465.11 989
2465.58 1010
2466.05 1041
2466.52 1033
2466.99 949
2467.45 890
2467.92 912
2468.39 900
2468.86 822
2469.33 933
2469.79 953
2470.26 918
2470.73 1010
2471.20 917
2471.67 944
2472.14 978
2472.61 952
2473.07 893
2473.54 927
2474.01 940
2474.48 882
2474.95 840
2475.42 906
2475.89 915
2476.36 993
2476.82 937
2477.29 962
2477.76 843
2478.23 949
2478.70 1004
2479.17 918
2479.64 968
2480.11 839
2480.58 958
2481.05 1173
2481.52 1013
2481.99 1021
2482.46 955
2482.93 1035
2483.40 972
2483.87 931
2484.33 967
2484.80 915
2485.27 998
2485.74 886
2486.21 899
2486.68 992
2487.15 1014
2487.62 950
2488.09 1005
2488.56 928
2489.03 930
2489.50 847
2489.97 924
2490.44 766
2490.92 842
2491.39 914
2491.86 1019
2492.33 996
2492.80 880
2493.27 1024
2493.74 1008
2494.21 1026
2494.68 879
2495.15 950
2495.62 1061
2496.09 1026
2496.56 1034
2497.03 1101
2497.50 1036
2497.98 993
2498.45 1054
2498.92 1081
2499.39 992
2499.86 999
2500.33 924
2500.80 961
2501.27 997
2501.75 843
2502.22 958
2502.69 871
2503.16 795
2503.63 903
2504.10 910
2504.57 901
2505.05 939
2505.52 1047
2505.99 1001
2506.46 940
2506.93 938
2507.40 881
2507.88 969
2508.35 906
2508.82 984
2509.29 1134
2509.76 1087
2510.24 1130
2510.71 1250
2511.18 1073
2511.65 1201
2512.13 1165
2512.60 1181
2513.07 1007
2513.54 1058
2514.02 1117
2514.49 1095
2514.96 1032
2515.43 977
2515.91 895
2516.38 988
2516.85 912
2517.32 994
2517.80 933
2518.27 940
2518.74 953
2519.22 1114
2519.69 961
2520.16 946
2520.64 919
2521.11 906
2521.58 868
2522.06 966
2522.53 957
2523.00 877
2523.48 890
2523.95 936
2524.42 909
2524.90 845
2525.37 929
2525.84 1018
2526.32 942
2526.79 937
2527.26 835
2527.74 899
2528.21 964
2528.69 956
2529.16 893
2529.63 870
2530.11 844
2530.58 965
2531.06 1016
2531.53 1122
2532.00 1083
2532.48 1075
2532.95 894
2533.43 1062
2533.90 1028
2534.38 957
2534.85 856
2535.32 1008
2535.80 1123
2536.27 984
2536.75 1030
2537.22 1013
2537.70 990
2538.17 1009
2538.65 972
2539.12 944
2539.60 1103
2540.07 908
2540.55 876
2541.02 1047
2541.50 937
2541.97 1100
2542.45 1004
2542.92 1035
2543.40 1097
2543.87 1065
2544.35 1027
2544.82 969
2545.30 871
2545.78 946
2546.25 1046
2546.73 1002
2547.20 962
2547.68 1037
2548.15 1133
2548.63 1177
2549.10 1179
2549.58 1142
2550.06 1216
2550.53 1250
2551.01 1157
2551.48 1084
2551.96 1066
2552.44 1183
2552.91 1191
2553.39 1269
2553.87 1288
2554.34 1158
2554.82 1291
2555.29 1228
2555.77 1156
2556.25 1241
2556.72 1218
2557.20 1172
2557.68 1280
2558.15 1267
2558.63 1210
2559.11 1096
2559.58 1212
2560.06 1109
2560.54 1148
2561.01 1098
2561.49 921
2561.97 1041
2562.45 1042
2562.92 984
2563.40 924
2563.88 1055
2564.35 907
2564.83 945
2565.31 962
2565.79 940
2566.26 834
2566.74 957
2567.22 888
2567.70 876
2568.17 947
2568.65 944
2569.13 873
2569.61 771
2570.08 817
2570.56 820
2571.04 903
2571.52 833
2572.00 862
2572.47 955
2572.95 1010
2573.43 987
2573.91 919
2574.39 994
2574.86 1013
2575.34 1007
2575.82 1017
2576.30 1089
2576.78 1027
2577.26 956
2577.73 933
2578.21 969
2578.69 1091
2579.17 943
2579.65 924
2580.13 976
2580.61 904
2581.08 1020
2581.56 921
2582.04 805
2582.52 846
2583.00 904
2583.48 925
2583.96 1006
2584.44 1146
2584.92 1024
2585.40 881
2585.87 917
2586.35 788
2586.83 931
2587.31 1027
2587.79 968
2588.27 916
2588.75 995
2589.23 884
2589.71 857
2590.19 1014
2590.67 932
2591.15 978
2591.63 996
2592.11 956
2592.59 922
2593.07 929
2593.55 955
2594.03 994
2594.51 1088
2594.99 1022
2595.47 982
2595.95 1113
2596.43 1041
2596.91 1019
2597.39 1041
2597.87 945
2598.35 1122
2598.83 1132
2599.31 1083
2599.79 993
2600.27 1024
2600.75 968
2601.23 947
2601.71 964
2602.20 914
2602.68 884
2603.16 952
2603.64 881
2604.12 989
2604.60 969
2605.08 972
2605.56 1021
2606.04 981
2606.52 883
2607.00 870
2607.49 983
2607.97 876
2608.45 993
2608.93 1140
2609.41 924
2609.89 976
2610.37 1096
2610.86 1006
2611.34 955
2611.82 1093
2612.30 954
2612.78 976
2613.26 972
2613.75 960
2614.23 1022
2614.71 929
2615.19 909
2615.67 845
2616.16 995
2616.64 943
2617.12 852
2617.60 914
2618.08 967
2618.57 943
2619.05 1128
2619.53 1120
2620.01 1014
2620.50 957
2620.98 1055
2621.46 1068
2621.94 1038
2622.43 1035
2622.91 949
2623.39 866
2623.87 904
2624.36 848
2624.84 988
2625.32 847
2625.81 1031
2626.29 937
2626.77 843
2627.25 930
2627.74 941
2628.22 979
2628.70 862
2629.19 803
2629.67 898
2630.15 927
2630.64 898
2631.12 1009
2631.60 1040
2632.09 967
2632.57 1081
2633.05 926
2633.54 882
2634.02 907
2634.51 992
2634.99 879
2635.47 1002
2635.96 946
2636.44 919
2636.93 998
2637.41 1004
2637.89 966
2638.38 1015
2638.86 1032
2639.35 1068
2639.83 967
2640.31 1019
2640.80 1058
2641.28 1038
2641.77 914
2642.25 997
2642.74 972
2643.22 999
2643.71 1010
2644.19 942
2644.67 986
2645.16 978
2645.64 932
2646.13 934
2646.61 1042
2647.10 994
2647.58 952
2648.07 939
2648.55 935
2649.04 945
2649.52 850
2650.01 980
2650.49 941
2650.98 941
2651.46 854
2651.95 807
2652.43 897
2652.92 979
2653.41 972
2653.89 1017
2654.38 909
2654.86 876
2655.35 989
2655.83 885
2656.32 961
2656.81 890
2657.29 910
2657.78 900
2658.26 1079
2658.75 1054
2659.23 962
2659.72 1026
2660.21 885
2660.69 856
2661.18 886
2661.67 815
2662.15 823
2662.64 993
2663.12 997
2663.61 823
2664.10 947
2664.58 963
2665.07 976
2665.56 992
2666.04 924
2666.53 1008
2667.02 891
2667.50 1027
2667.99 1005
2668.48 879
2668.96 982
2669.45 983
2669.94 925
2670.42 988
2670.91 909
2671.40 938
2671.89 1041
2672.37 1038
2672.86 1129
2673.35 1193
2673.83 1112
2674.32 1162
2674.81 1170
2675.30 1038
2675.78 1243
2676.27 1337
2676.76 1263
2677.25 1512
2677.74 1337
2678.22 1178
2678.71 1106
2679.20 1176
2679.69 1211
2680.17 1245
2680.66 1120
2681.15 1176
2681.64 1222
2682.13 1054
2682.61 1192
2683.10 1134
2683.59 1131
2684.08 1198
2684.57 1274
2685.06 1297
2685.54 1244
2686.03 1269
2686.52 1183
2687.01 1110
2687.50 1146
2687.99 1092
2688.48 1090
2688.96 1084
2689.45 1029
2689.94 1065
2690.43 1053
2690.92 996
2691.41 936
2691.90 970
2692.39 1055
2692.88 1020
2693.36 986
2693.85 982
2694.34 942
2694.83 851
2695.32 934
2695.81 988
2696.30 1080
2696.79 999
2697.28 891
2697.77 875
2698.26 869
2698.75 1002
2699.24 1095
2699.73 983
2700.22 1108
2700.71 1151
2701.20 1008
2701.69 1212
2702.18 1172
2702.67 1124
2703.16 1046
2703.65 1007
2704.14 1012
2704.63 1099
2705.12 1056
2705.61 1100
2706.10 1050
2706.59 970
2707.08 947
2707.57 1011
2708.06 1008
2708.55 947
2709.04 898
2709.53 944
2710.02 926
2710.51 965
2711.00 923
2711.49 970
2711.98 972
2712.47 923
2712.97 835
2713.46 846
2713.95 1011
2714.44 1017
2714.93 971
2715.42 1006
2715.91 993
2716.40 909
2716.89 863
2717.39 955
2717.88 1032
2718.37 1028
2718.86 1006
2719.35 917
2719.84 966
2720.33 1057
2720.83 1017
2721.32 994
2721.81 1042
2722.30 1023
2722.79 958
2723.28 855
2723.78 925
2724.27 1079
2724.76 1112
2725.25 1069
2725.74 1034
2726.24 982
2726.73 959
2727.22 973
2727.71 1034
2728.20 994
2728.70 990
2729.19 984
2729.68 982
2730.17 887
2730.67 939
2731.16 962
2731.65 951
2732.14 975
2732.64 1026
2733.13 988
2733.62 927
2734.12 843
2734.61 854
2735.10 908
2735.59 944
2736.09 970
2736.58 1079
2737.07 905
2737.57 883
2738.06 929
2738.55 1054
2739.05 1020
2739.54 1051
2740.03 951
2740.53 962
2741.02 944
2741.51 972
2742.01 1026
2742.50 1015
2742.99 810
2743.49 830
2743.98 888
2744.47 939
2744.97 883
2745.46 954
2745.96 771
2746.45 877
2746.94 982
2747.44 952
2747.93 842
2748.43 927
2748.92 943
2749.41 863
2749.91 973
2750.40 1009
2750.90 1003
2751.39 823
2751.89 820
2752.38 925
2752.87 916
2753.37 885
2753.86 836
2754.36 962
2754.85 1055
2755.35 928
2755.84 869
2756.34 957
2756.83 1005
2757.33 982
2757.82 959
2758.32 1022
2758.81 996
2759.31 882
2759.80 951
2760.30 871
2760.79 934
2761.29 957
2761.78 1001
2762.28 856
2762.77 861
2763.27 943
2763.76 1014
2764.26 1004
2764.76 1048
2765.25 804
2765.75 890
2766.24 1006
2766.74 889
2767.23 942
2767.73 1018
2768.23 1006
2768.72 949
2769.22 894
2769.71 855
2770.21 904
2770.71 982
2771.20 1135
2771.70 956
2772.19 916
2772.69 1032
2773.19 1043
2773.68 950
2774.18 1066
2774.68 1022
2775.17 982
2775.67 985
2776.17 1030
2776.66 1058
2777.16 1121
2777.66 1032
2778.15 1000
2778.65 1042
2779.15 1039
2779.64 1039
2780.14 1059
2780.64 1011
2781.13 1034
2781.63 960
2782.13 1082
2782.63 1068
2783.12 925
2783.62 914
2784.12 1021
2784.61 949
2785.11 1034
2785.61 1150
2786.11 1090
2786.60 1060
2787.10 1113
2787.60 1083
2788.10 1007
2788.59 946
2789.09 973
2789.59 1008
2790.09 1053
2790.59 1017
2791.08 983
2791.58 982
2792.08 1088
2792.58 981
2793.08 929
2793.57 949
2794.07 1072
2794.57 1176
2795.07 1084
2795.57 961
2796.07 1134
2796.56 1278
2797.06 1215
2797.56 1187
2798.06 1206
2798.56 1395
2799.06 1408
2799.56 1296
2800.05 1377
2800.55 1378
2801.05 1176
2801.55 1221
2802.05 1176
2802.55 1169
2803.05 1096
2803.55 1156
2804.05 1144
2804.54 1066
2805.04 1068
2805.54 1099
2806.04 1234
2806.54 1155
2807.04 1220
2807.54 1270
2808.04 1345
2808.54 1567
2809.04 1538
2809.54 1601
2810.04 1649
2810.54 1537
2811.04 1524
2811.54 1398
2812.04 1467
2812.54 1268
2813.04 1230
2813.54 1339
2814.04 1162
2814.54 1171
2815.04 1098
2815.54 998
2816.04 1040
2816.54 1093
2817.04 1002
2817.54 1035
2818.04 1025
2818.54 1068
2819.04 1075
2819.54 1149
2820.04 1097
2820.54 1149
2821.04 1223
2821.54 1099
2822.04 987
2822.54 1051
2823.04 1125
2823.54 1037
2824.04 1031
2824.55 1028
2825.05 1074
2825.55 1087
2826.05 1028
2826.55 978
2827.05 934
2827.55 1048
2828.05 986
2828.55 1042
2829.06 1027
2829.56 975
2830.06 995
2830.56 1014
2831.06 985
2831.56 1105
2832.06 1021
2832.57 926
2833.07 1129
2833.57 1042
2834.07 999
2834.57 1020
2835.07 956
2835.58 934
2836.08 1110
2836.58 1147
2837.08 1098
2837.58 1005
2838.09 895
2838.59 947
2839.09 1087
2839.59 1120
2840.10 1062
2840.60 924
2841.10 965
2841.60 1084
2842.11 996
2842.61 1025
2843.11 1124
2843.61 1156
2844.12 1105
2844.62 941
2845.12 980
2845.62 1117
2846.13 1160
2846.63 1156
2847.13 1122
2847.64 1051
2848.14 1146
2848.64 1180
2849.14 1151
2849.65 1294
2850.15 1261
2850.65 1228
2851.16 1203
2851.66 1134
2852.16 1060
2852.67 1016
2853.17 1039
2853.67 1030
2854.18 994
2854.68 1024
2855.18 1006
2855.69 1065
2856.19 1035
2856.70 963
2857.20 879
2857.70 969
2858.21 959
2858.71 925
2859.22 1027
2859.72 1043
2860.22 1097
2860.73 1013
2861.23 1134
2861.74 1122
2862.24 1037
2862.74 989
2863.25 927
2863.75 971
2864.26 926
2864.76 1064
2865.27 1007
2865.77 925
2866.28 791
2866.78 900
2867.28 899
2867.79 785
2868.29 1012
2868.80 975
2869.30 953
2869.81 1082
2870.31 1020
2870.82 1034
2871.32 946
2871.83 988
2872.33 984
2872.84 969
2873.34 952
2873.85 961
2874.36 1034
2874.86 1068
2875.37 1002
2875.87 1047
2876.38 987
2876.88 990
2877.39 1072
2877.89 1031
2878.40 1072
2878.90 1143
2879.41 1079
2879.92 1114
2880.42 1177
2880.93 1119
2881.43 1219
2881.94 1260
2882.45 1181
2882.95 1117
2883.46 1128
2883.96 1245
2884.47 1248
2884.98 1284
2885.48 1371
2885.99 1309
2886.50 1336
2887.00 1310
2887.51 1366
2888.02 1359
2888.52 1447
2889.03 1447
2889.53 1216
2890.04 1191
2890.55 1156
2891.06 1159
2891.56 1155
2892.07 1149
2892.58 1168
2893.08 1032
2893.59 999
2894.10 1082
2894.60 1052
2895.11 1144
2895.62 1077
2896.13 1176
2896.63 1121
2897.14 1236
2897.65 1181
2898.15 1174
2898.66 1225
2899.17 1209
2899.68 1142
2900.18 1176
2900.69 1230
2901.20 1108
2901.71 1128
2902.22 1296
2902.72 1311
2903.23 1307
2903.74 1391
2904.25 1252
2904.75 1266
2905.26 1185
2905.77 1119
2906.28 1387
2906.79 1270
2907.30 1235
2907.80 1276
2908.31 1160
2908.82 1132
2909.33 1123
2909.84 1062
2910.35 1063
2910.85 1031
2911.36 1043
2911.87 1106
2912.38 1176
2912.89 1038
2913.40 937
2913.91 1058
2914.41 1089
2914.92 982
2915.43 1044
2915.94 1159
2916.45 1077
2916.96 1016
2917.47 1033
2917.98 1221
2918.49 1110
2919.00 1013
2919.51 1009
2920.01 1042
2920.52 1130
2921.03 1128
2921.54 1149
2922.05 1074
2922.56 1147
2923.07 1194
2923.58 1206
2924.09 1268
2924.60 1255
2925.11 1336
2925.62 1268
2926.13 1427
2926.64 1378
2927.15 1319
2927.66 1528
2928.17 1379
2928.68 1419
2929.19 1316
2929.70 1360
2930.21 1257
2930.72 1184
2931.23 1124
2931.74 1094
2932.25 1192
2932.76 1081
2933.27 1077
2933.78 1105
2934.29 1094
2934.80 981
2935.31 1037
2935.83 1017
2936.34 1080
2936.85 1161
2937.36 946
2937.87 923
2938.38 1036
2938.89 1125
2939.40 1116
2939.91 1039
2940.42 1044
2940.94 1012
2941.45 1070
2941.96 971
2942.47 1064
2942.98 1067
2943.49 1164
2944.00 1127
2944.51 1240
2945.03 1242
2945.54 1256
2946.05 1297
2946.56 1420
2947.07 1340
2947.58 1412
2948.10 1335
2948.61 1300
2949.12 1332
2949.63 1381
2950.14 1340
2950.66 1321
2951.17 1154
2951.68 1026
2952.19 1084
2952.70 1030
2953.22 1100
2953.73 1130
2954.24 1093
2954.75 1141
2955.26 1193
2955.78 1101
2956.29 1057
2956.80 1063
2957.31 999
2957.83 1019
2958.34 890
2958.85 1024
2959.37 985
2959.88 1040
2960.39 1159
2960.90 1139
2961.42 1100
2961.93 1232
2962.44 1243
2962.96 1275
2963.47 1272
2963.98 1311
2964.50 1188
2965.01 1142
2965.52 1221
2966.04 1183
2966.55 1114
2967.06 1017
2967.58 1070
2968.09 1073
2968.60 1054
2969.12 1090
2969.63 1085
2970.14 1020
2970.66 974
2971.17 1102
2971.68 902
2972.20 930
2972.71 1007
2973.23 923
2973.74 1091
2974.25 1157
2974.77 1046
2975.28 1010
2975.80 1076
2976.31 1006
2976.83 1048
2977.34 1024
2977.85 1045
2978.37 1114
2978.88 982
2979.40 1028
2979.91 1015
2980.43 1032
2980.94 1035
2981.46 1079
2981.97 943
2982.48 1005
2983.00 1138
2983.51 1059
2984.03 1233
2984.54 1300
2985.06 1151
2985.57 1292
2986.09 1172
2986.60 1195
2987.12 1176
2987.63 1133
2988.15 1141
2988.67 1214
2989.18 1150
2989.70 1044
2990.21 1087
2990.73 1201
2991.24 1125
2991.76 1223
2992.27 1178
2992.79 1107
2993.30 1194
2993.82 1189
2994.34 1149
2994.85 1139
2995.37 1168
2995.88 1236
2996.40 1290
2996.92 1444
2997.43 1353
2997.95 1426
2998.46 1508
2998.98 1487
2999.50 1439
3000.01 1395
3000.53 1351
3001.05 1411
3001.56 1393
3002.08 1229
3002.59 1408
3003.11 1515
3003.63 1537
3004.14 1561
3004.66 1558
3005.18 1523
3005.69 1590
3006.21 1485
3006.73 1379
3007.24 1376
3007.76 1426
3008.28 1446
3008.80 1429
3009.31 1237
3009.83 1141
3010.35 1144
3010.86 1260
3011.38 1115
3011.90 1351
3012.42 1158
3012.93 1052
3013.45 1078
3013.97 1093
3014.49 1068
3015.00 1095
3015.52 1095
3016.04 1100
3016.56 1147
3017.07 1272
3017.59 1104
3018.11 1117
3018.63 1191
3019.15 1166
3019.66 1193
3020.18 1210
3020.70 1279
3021.22 1277
3021.74 1230
3022.25 1209
3022.77 1259
3023.29 1136
3023.81 1151
3024.33 1199
3024.85 1336
3025.36 1263
3025.88 1197
3026.40 1093
3026.92 1193
3027.44 1201
3027.96 1080
3028.48 1083
3028.99 1087
3029.51 1092
3030.03 1134
3030.55 1149
3031.07 1180
3031.59 1228
3032.11 1119
3032.63 1208
3033.15 1093
3033.66 1122
3034.18 1093
3034.70 1071
3035.22 1224
3035.74 1209
3036.26 1143
3036.78 1116
3037.30 1185
3037.82 1147
3038.34 1049
3038.86 1148
3039.38 1134
3039.90 1021
3040.42 1029
3040.94 1070
3041.46 962
3041.98 1075
3042.50 1122
3043.02 1066
3043.54 1105
3044.06 1007
3044.58 1078
3045.10 1100
3045.62 1014
3046.14 1105
3046.66 970
3047.18 1157
3047.70 1198
3048.22 1043
3048.74 1030
3049.26 1026
3049.78 961
3050.30 961
3050.82 1106
3051.34 1175
3051.86 1070
3052.38 1005
3052.90 1031
3053.43 1085
3053.95 1110
3054.47 1041
3054.99 993
3055.51 991
3056.03 1025
3056.55 1077
3057.07 1030
3057.59 1120
3058.12 1153
3058.64 1012
3059.16 1045
3059.68 1018
3060.20 1014
3060.72 1040
3061.24 989
3061.77 1052
3062.29 948
3062.81 1141
3063.33 1120
3063.85 1130
3064.37 1105
3064.90 1085
3065.42 1186
3065.94 1238
3066.46 1173
3066.98 1164
3067.51 1149
3068.03 1054
3068.55 1092
3069.07 1087
3069.59 1093
3070.12 1041
3070.64 1185
3071.16 1131
3071.68 1205
3072.21 1315
3072.73 1140
3073.25 1117
3073.77 1300
3074.30 1088
3074.82 1122
3075.34 1130
3075.86 1099
3076.39 1093
3076.91 1157
3077.43 1110
3077.96 1144
3078.48 1274
3079.00 1372
3079.52 1317
3080.05 1351
3080.57 1256
3081.09 1234
3081.62 1293
3082.14 1417
3082.66 1242
3083.19 1305
3083.71 1540
3084.23 1434
3084.76 1380
3085.28 1228
3085.80 1305
3086.33 1403
3086.85 1338
3087.38 1316
3087.90 1258
3088.42 1239
3088.95 1284
3089.47 1254
3090.00 1358
3090.52 1424
3091.04 1375
3091.57 1398
3092.09 1371
3092.62 1262
3093.14 1292
3093.66 1414
3094.19 1247
3094.71 1290
3095.24 1351
3095.76 1343
3096.29 1442
3096.81 1440
3097.34 1528
3097.86 1598
3098.38 1533
3098.91 1589
3099.43 1592
3099.96 1645
3100.48 1845
3101.01 1834
3101.53 2036
3102.06 2648
3102.58 2938
3103.11 3145
3103.63 3631
3104.16 3650
3104.68 3744
3105.21 3890
3105.73 3997
3106.26 3637
3106.79 3061
3107.31 2846
3107.84 2620
3108.36 2423
3108.89 2167
3109.41 1822
3109.94 1760
3110.46 1740
3110.99 1738
3111.52 1797
3112.04 1703
3112.57 1809
3113.09 1882
3113.62 1649
3114.15 1695
3114.67 1747
3115.20 1713
3115.72 1451
3116.25 1327
3116.78 1313
3117.30 1301
3117.83 1311
3118.35 1219
3118.88 1342
3119.41 1406
3119.93 1301
3120.46 1312
3120.99 1435
3121.51 1280
3122.04 1349
3122.57 1393
3123.09 1459
3123.62 1494
3124.15 1441
3124.67 1376
3125.20 1412
3125.73 1363
3126.26 1282
3126.78 1228
3127.31 1321
3127.84 1262
3128.36 1314
3128.89 1276
3129.42 1335
3129.95 1312
3130.47 1243
3131.00 1229
3131.53 1237
3132.06 1279
3132.58 1312
3133.11 1154
3133.64 1239
3134.17 1194
3134.69 1204
3135.22 1112
3135.75 1050
3136.28 1108
3136.81 1162
3137.33 1090
3137.86 1124
3138.39 1106
3138.92 1110
3139.45 1098
3139.97 1071
3140.50 1084
3141.03 1075
3141.56 1100
3142.09 1043
3142.62 1154
3143.14 1165
3143.67 1177
3144.20 1286
3144.73 1250
3145.26 1209
3145.79 1313
3146.32 1264
3146.84 1221
3147.37 1289
3147.90 1344
3148.43 1316
3148.96 1362
3149.49 1428
3150.02 1360
3150.55 1278
3151.08 1459
3151.61 1374
3152.13 1299
3152.66 1337
3153.19 1378
3153.72 1334
3154.25 1268
3154.78 1147
3155.31 1258
3155.84 1425
3156.37 1288
3156.90 1242
3157.43 1320
3157.96 1324
3158.49 1263
3159.02 1330
3159.55 1290
3160.08 1322
3160.61 1287
3161.14 1278
3161.67 1138
3162.20 1257
3162.73 1229
3163.26 1118
3163.79 1117
3164.32 1088
3164.85 1190
3165.38 1148
3165.91 1198
3166.44 1129
3166.97 1159
3167.50 1108
3168.03 1192
3168.56 1109
3169.09 1034
3169.62 1177
3170.15 1116
3170.69 934
3171.22 1071
3171.75 1219
3172.28 1096
3172.81 1065
3173.34 1001
3173.87 1091
3174.40 1141
3174.93 1181
3175.46 1264
3176.00 1246
3176.53 1242
3177.06 1336
3177.59 1219
3178.12 1310
3178.65 1324
3179.18 1263
3179.72 1234
3180.25 1290
3180.78 1224
3181.31 1265
3181.84 1277
3182.37 1311
3182.91 1218
3183.44 1053
3183.97 1128
3184.50 1176
3185.03 1164
3185.56 1098
3186.10 1129
3186.63 1070
3187.16 1138
3187.69 1194
3188.23 1087
3188.76 1235
3189.29 1231
3189.82 1083
3190.36 1066
3190.89 1117
3191.42 1208
3191.95 1076
3192.49 1114
3193.02 992
3193.55 1026
3194.08 1043
3194.62 1146
3195.15 1142
3195.68 1169
3196.21 1239
3196.75 1124
3197.28 1154
3197.81 1126
3198.35 1148
3198.88 1113
3199.41 1175
3199.95 1229
3200.48 1163
3201.01 1192
3201.55 1290
3202.08 1254
3202.61 1195
3203.15 1201
3203.68 1234
3204.21 1176
3204.75 1161
3205.28 1297
3205.81 1303
3206.35 1211
3206.88 1227
3207.42 1286
3207.95 1208
3208.48 1322
3209.02 1537
3209.55 1364
3210.09 1227
3210.62 1327
3211.15 1378
3211.69 1375
3212.22 1373
3212.76 1475
3213.29 1387
3213.83 1457
3214.36 1322
3214.89 1315
3215.43 1304
3215.96 1192
3216.50 1303
3217.03 1244
3217.57 1295
3218.10 1122
3218.64 1238
3219.17 1318
3219.71 1255
3220.24 1333
3220.78 1269
3221.31 1140
3221.85 1309
3222.38 1235
3222.92 1244
3223.45 1141
3223.99 1188
3224.52 1394
3225.06 1280
3225.59 1286
3226.13 1446
3226.66 1293
3227.20 1293
3227.73 1398
3228.27 1249
3228.81 1230
3229.34 1131
3229.88 1254
3230.41 1185
3230.95 1204
3231.48 1153
3232.02 1099
3232.56 1152
3233.09 1179
3233.63 1235
3234.16 1248
3234.70 1341
3235.24 1356
3235.77 1178
3236.31 1295
3236.85 1207
3237.38 1256
3237.92 1354
3238.45 1351
3238.99 1385
3239.53 1462
3240.06 1418
3240.60 1451
3241.14 1342
3241.67 1339
3242.21 1313
3242.75 1468
3243.28 1231
3243.82 1431
3244.36 1403
3244.90 1244
3245.43 1323
3245.97 1327
3246.51 1306
3247.04 1356
3247.58 1431
3248.12 1408
3248.66 1258
3249.19 1389
3249.73 1509
3250.27 1406
3250.81 1344
3251.34 1394
3251.88 1412
3252.42 1620
3252.96 1623
3253.49 1452
3254.03 1412
3254.57 1451
3255.11 1426
3255.64 1435
3256.18 1453
3256.72 1427
3257.26 1548
3257.80 1517
3258.33 1631
3258.87 1444
3259.41 1658
3259.95 1790
3260.49 1815
3261.03 1893
3261.56 1746
3262.10 1965
3262.64 2064
3263.18 2083
3263.72 2125
3264.26 2461
3264.79 2586
3265.33 2726
3265.87 2782
3266.41 3103
3266.95 3266
3267.49 3425
3268.03 3442
3268.57 3357
3269.10 3450
3269.64 3390
3270.18 3169
3270.72 3018
3271.26 2741
3271.80 2421
3272.34 2033
3272.88 2004
3273.42 1901
3273.96 1898
3274.50 1741
3275.04 1654
3275.58 1500
3276.12 1544
3276.66 1706
3277.19 1514
3277.73 1695
3278.27 1681
3278.81 1610
3279.35 1603
3279.89 1601
3280.43 1614
3280.97 1630
3281.51 1727
3282.05 1627
3282.59 1602
3283.13 1528
3283.67 1538
3284.21 1601
3284.75 1539
3285.29 1626
3285.83 1584
3286.38 1621
3286.92 1672
3287.46 1759
3288.00 1748
3288.54 1690
3289.08 1857
3289.62 1800
3290.16 1622
3290.70 1745
3291.24 1722
3291.78 1702
3292.32 1769
3292.86 1977
3293.40 1975
3293.95 1964
3294.49 2125
3295.03 2188
3295.57 2352
3296.11 2203
3296.65 2239
3297.19 2266
3297.73 2438
3298.28 2302
3298.82 2181
3299.36 2177
3299.90 2190
3300.44 2060
3300.98 1770
3301.52 1716
3302.07 1659
3302.61 1824
3303.15 1848
3303.69 1759
3304.23 1538
3304.77 1669
3305.32 1610
3305.86 1718
3306.40 1674
3306.94 1674
3307.49 1644
3308.03 1631
3308.57 1580
3309.11 1596
3309.65 1629
3310.20 1503
3310.74 1435
3311.28 1606
3311.82 1464
3312.37 1665
3312.91 1710
3313.45 1594
3313.99 1623
3314.54 1582
3315.08 1609
3315.62 1826
3316.17 1784
3316.71 1744
3317.25 1762
3317.79 1839
3318.34 1793
3318.88 1980
3319.42 2089
3319.97 2010
3320.51 2071
3321.05 2171
3321.60 2122
3322.14 2121
3322.68 2166
3323.23 2170
3323.77 2136
3324.31 2102
3324.86 2142
3325.40 2160
3325.94 2058
3326.49 1971
3327.03 2124
3327.58 2051
3328.12 1838
3328.66 1854
3329.21 1853
3329.75 1955
3330.29 2030
3330.84 2165
3331.38 2335
3331.93 2644
3332.47 3069
3333.02 3642
3333.56 4690
3334.10 5433
3334.65 6239
3335.19 7192
3335.74 8158
3336.28 9057
3336.83 9837
3337.37 10006
3337.92 10296
3338.46 10197
3339.00 9201
3339.55 7940
3340.09 7127
3340.64 6526
3341.18 5175
3341.73 4582
3342.27 3718
3342.82 3232
3343.36 2936
3343.91 2484
3344.45 2370
3345.00 2211
3345.54 2225
3346.09 2155
3346.64 1987
3347.18 1921
3347.73 1974
3348.27 1895
3348.82 2127
3349.36 2246
3349.91 2300
3350.45 2412
3351.00 2499
3351.55 2500
3352.09 2477
3352.64 2494
3353.18 2636
3353.73 2666
3354.27 2567
3354.82 2476
3355.37 2516
3355.91 2387
3356.46 2036
3357.00 2025
3357.55 1887
3358.10 1919
3358.64 1674
3359.19 1761
3359.74 1804
3360.28 1708
3360.83 1630
3361.38 1495
3361.92 1576
3362.47 1720
3363.02 1715
3363.56 1747
3364.11 1676
3364.66 1636
3365.20 1786
3365.75 1787
3366.30 1749
3366.84 1638
3367.39 1636
3367.94 1732
3368.48 1601
3369.03 1659
3369.58 1734
3370.13 1567
3370.67 1666
3371.22 1918
3371.77 1784
3372.32 1835
3372.86 1885
3373.41 2150
3373.96 2245
3374.51 2214
3375.05 2291
3375.60 2440
3376.15 2320
3376.70 2292
3377.24 2211
3377.79 2077
3378.34 2085
3378.89 1970
3379.44 1722
3379.98 1708
3380.53 1635
3381.08 1539
3381.63 1468
3382.18 1448
3382.73 1539
3383.27 1629
3383.82 1559
3384.37 1444
3384.92 1443
3385.47 1386
3386.02 1453
3386.56 1542
3387.11 1474
3387.66 1548
3388.21 1612
3388.76 1488
3389.31 1414
3389.86 1444
3390.41 1556
3390.95 1453
3391.50 1558
3392.05 1355
3392.60 1363
3393.15 1356
3393.70 1383
3394.25 1391
3394.80 1371
3395.35 1453
3395.90 1386
3396.45 1299
3397.00 1354
3397.55 1300
3398.10 1313
3398.64 1262
3399.19 1349
3399.74 1306
3400.29 1323
3400.84 1130
3401.39 1244
3401.94 1274
3402.49 1243
3403.04 1284
3403.59 1197
3404.14 1273
3404.69 1233
3405.24 1227
3405.79 1207
3406.34 1305
3406.89 1327
3407.44 1285
3407.99 1296
3408.54 1307
3409.09 1149
3409.65 1209
3410.20 1332
3410.75 1345
3411.30 1461
3411.85 1439
3412.40 1507
3412.95 1574
3413.50 1612
3414.05 1692
3414.60 1684
3415.15 1562
3415.70 1520
3416.25 1536
3416.81 1307
3417.36 1347
3417.91 1390
3418.46 1252
3419.01 1322
3419.56 1427
3420.11 1331
3420.66 1305
3421.22 1307
3421.77 1097
3422.32 1232
3422.87 1214
3423.42 1370
3423.97 1370
3424.52 1411
3425.08 1385
3425.63 1330
3426.18 1271
3426.73 1353
3427.28 1385
3427.84 1386
3428.39 1459
3428.94 1355
3429.49 1272
3430.04 1199
3430.60 1300
3431.15 1250
3431.70 1391
3432.25 1382
3432.80 1320
3433.36 1322
3433.91 1305
3434.46 1295
3435.01 1325
3435.57 1241
3436.12 1288
3436.67 1327
3437.22 1310
3437.78 1342
3438.33 1247
3438.88 1337
3439.44 1291
3439.99 1357
3440.54 1410
3441.09 1318
3441.65 1292
3442.20 1300
3442.75 1238
3443.31 1287
3443.86 1364
3444.41 1333
3444.97 1256
3445.52 1219
3446.07 1305
3446.63 1242
3447.18 1336
3447.73 1398
3448.29 1427
3448.84 1184
3449.40 1204
3449.95 1156
3450.50 1129
3451.06 1113
3451.61 1146
3452.16 1211
3452.72 1150
3453.27 1156
3453.83 1163
3454.38 1136
3454.93 1016
3455.49 1086
3456.04 1250
3456.60 1128
3457.15 1155
3457.71 1206
3458.26 1205
3458.81 1209
3459.37 1242
3459.92 1208
3460.48 1232
3461.03 1243
3461.59 1301
3462.14 1185
3462.70 1152
3463.25 1304
3463.81 1284
3464.36 1243
3464.92 1229
3465.47 1247
3466.03 1229
3466.58 1290
3467.14 1408
3467.69 1337
3468.25 1241
3468.80 1348
3469.36 1406
3469.91 1250
3470.47 1498
3471.02 1452
3471.58 1280
3472.13 1326
3472.69 1258
3473.24 1286
3473.80 1343
3474.36 1420
3474.91 1397
3475.47 1372
3476.02 1379
3476.58 1373
3477.13 1515
3477.69 1359
3478.25 1425
3478.80 1512
3479.36 1523
3479.91 1505
3480.47 1478
3481.03 1638
3481.58 1440
3482.14 1521
3482.70 1510
3483.25 1514
3483.81 1436
3484.37 1433
3484.92 1476
3485.48 1431
3486.04 1387
3486.59 1646
3487.15 1638
3487.71 1583
3488.26 1628
3488.82 1770
3489.38 2029
3489.93 2327
3490.49 2335
3491.05 2565
3491.60 2943
3492.16 3173
3492.72 3019
3493.27 3064
3493.83 3312
3494.39 3455
3494.95 3289
3495.50 3031
3496.06 3008
3496.62 2770
3497.18 2873
3497.73 3107
3498.29 3042
3498.85 3092
3499.41 3556
3499.96 3204
3500.52 3488
3501.08 3769
3501.64 3936
3502.20 3727
3502.75 3730
3503.31 4010
3503.87 3801
3504.43 4084
3504.99 3915
3505.54 4039
3506.10 4122
3506.66 4115
3507.22 4144
3507.78 3914
3508.34 3778
3508.89 3437
3509.45 3325
3510.01 3198
3510.57 2837
3511.13 2521
3511.69 2265
3512.25 2013
3512.80 1836
3513.36 1811
3513.92 1725
3514.48 1755
3515.04 1753
3515.60 1585
3516.16 1448
3516.72 1548
3517.28 1521
3517.83 1485
3518.39 1555
3518.95 1599
3519.51 1624
3520.07 1431
3520.63 1412
3521.19 1581
3521.75 1564
3522.31 1543
3522.87 1465
3523.43 1643
3523.99 1522
3524.55 1500
3525.11 1474
3525.67 1570
3526.23 1610
3526.79 1674
3527.35 1624
3527.91 1448
3528.47 1413
3529.03 1277
3529.59 1297
3530.15 1294
3530.71 1318
3531.27 1376
3531.83 1419
3532.39 1298
3532.95 1323
3533.51 1475
3534.07 1441
3534.63 1408
3535.19 1474
3535.75 1389
3536.31 1347
3536.87 1408
3537.43 1508
3537.99 1432
3538.55 1392
3539.12 1453
3539.68 1377
3540.24 1467
3540.80 1503
3541.36 1491
3541.92 1546
3542.48 1668
3543.04 1536
3543.60 1467
3544.16 1469
3544.73 1625
3545.29 1712
3545.85 1730
3546.41 1603
3546.97 1495
3547.53 1507
3548.09 1440
3548.66 1433
3549.22 1349
3549.78 1381
3550.34 1306
3550.90 1330
3551.46 1201
3552.03 1136
3552.59 1149
3553.15 1220
3553.71 1154
3554.27 1013
3554.84 1074
3555.40 1183
3555.96 1165
3556.52 1160
3557.09 1159
3557.65 1102
3558.21 1109
3558.77 1165
3559.33 1170
3559.90 1176
3560.46 1280
3561.02 1216
3561.58 1082
3562.15 1165
3562.71 1279
3563.27 1253
3563.84 1180
3564.40 1442
3564.96 1255
3565.52 1276
3566.09 1301
3566.65 1255
3567.21 1165
3567.78 1168
3568.34 1143
3568.90 1231
3569.47 1247
3570.03 1348
3570.59 1132
3571.16 1182
3571.72 1189
3572.28 1170
3572.85 1245
3573.41 1201
3573.97 1164
3574.54 1199
3575.10 1289
3575.66 1319
3576.23 1443
3576.79 1295
3577.36 1216
3577.92 1243
3578.48 1203
3579.05 1338
3579.61 1349
3580.18 1355
3580.74 1421
3581.30 1402
3581.87 1297
3582.43 1339
3583.00 1204
3583.56 1121
3584.13 1151
3584.69 1119
3585.25 1211
3585.82 1117
3586.38 1141
3586.95 1158
3587.51 1025
3588.08 1248
3588.64 1215
3589.21 1187
3589.77 1202
3590.34 1221
3590.90 1261
3591.47 1298
3592.03 1155
3592.60 1127
3593.16 1064
3593.73 1158
3594.29 1057
3594.86 1096
3595.42 1051
3595.99 1014
3596.55 1132
3597.12 1105
3597.68 1131
3598.25 1146
3598.82 1140
3599.38 1119
3599.95 1136
3600.51 1239
3601.08 1239
3601.64 1231
3602.21 1247
3602.78 1330
3603.34 1296
3603.91 1182
3604.47 1117
3605.04 1116
3605.61 1124
3606.17 1091
3606.74 940
3607.30 1127
3607.87 1131
3608.44 1068
3609.00 1042
3609.57 985
3610.14 1024
3610.70 1076
3611.27 1134
3611.84 1160
3612.40 1226
3612.97 1136
3613.54 1139
3614.10 1280
3614.67 1270
3615.24 1383
3615.80 1469
3616.37 1475
3616.94 1752
3617.50 1967
3618.07 2035
3618.64 2154
3619.21 2041
3619.77 2341
3620.34 2293
3620.91 2389
3621.47 2161
3622.04 2038
3622.61 1937
3623.18 1680
3623.74 1723
3624.31 1577
3624.88 1490
3625.45 1228
3626.01 1178
3626.58 1197
3627.15 1114
3627.72 1159
3628.29 1096
3628.85 1024
3629.42 1081
3629.99 1079
3630.56 1173
3631.13 1207
3631.69 1098
3632.26 1149
3632.83 1154
3633.40 1070
3633.97 1133
3634.54 1169
3635.10 1059
3635.67 1211
3636.24 1127
3636.81 1089
3637.38 1282
3637.95 1336
3638.52 1305
3639.08 1272
3639.65 1268
3640.22 1396
3640.79 1426
3641.36 1566
3641.93 1702
3642.50 1749
3643.07 1738
3643.64 1759
3644.20 1882
3644.77 1828
3645.34 1558
3645.91 1472
3646.48 1576
3647.05 1491
3647.62 1409
3648.19 1442
3648.76 1385
3649.33 1355
3649.90 1366
3650.47 1288
3651.04 1393
3651.61 1529
3652.18 1400
3652.75 1341
3653.32 1353
3653.89 1462
3654.46 1548
3655.03 1695
3655.60 1628
3656.17 1695
3656.74 1521
3657.31 1489
3657.88 1705
3658.45 1738
3659.02 1693
3659.59 1698
3660.16 1553
3660.73 1676
3661.30 1792
3661.87 1662
3662.44 1556
3663.01 1538
3663.58 1598
3664.15 1487
3664.72 1528
3665.29 1467
3665.86 1465
3666.43 1420
3667.01 1331
3667.58 1470
3668.15 1559
3668.72 1463
3669.29 1360
3669.86 1365
3670.43 1284
3671.00 1281
3671.57 1312
3672.15 1406
3672.72 1253
3673.29 1284
3673.86 1375
3674.43 1474
3675.00 1345
3675.57 1369
3676.15 1282
3676.72 1171
3677.29 1278
3677.86 1301
3678.43 1375
3679.00 1380
3679.58 1342
3680.15 1259
3680.72 1310
3681.29 1379
3681.86 1140
3682.44 1132
3683.01 1063
3683.58 1100
3684.15 1213
3684.73 1222
3685.30 1303
3685.87 1137
3686.44 1310
3687.02 1224
3687.59 1340
3688.16 1455
3688.73 1603
3689.31 1615
3689.88 1708
3690.45 1851
3691.02 1778
3691.60 1673
3692.17 1642
3692.74 1548
3693.32 1562
3693.89 1451
3694.46 1389
3695.03 1450
3695.61 1357
3696.18 1351
3696.75 1297
3697.33 1340
3697.90 1409
3698.47 1212
3699.05 1237
3699.62 1205
3700.19 1306
3700.77 1346
3701.34 1287
3701.91 1353
3702.49 1391
3703.06 1357
3703.64 1245
3704.21 1288
3704.78 1411
3705.36 1260
3705.93 1258
3706.51 1161
3707.08 1250
3707.65 1359
3708.23 1315
3708.80 1240
3709.38 1164
3709.95 1247
3710.52 1358
3711.10 1336
3711.67 1258
3712.25 1238
3712.82 1369
3713.40 1330
3713.97 1126
3714.55 1238
3715.12 1377
3715.69 1215
3716.27 1257
3716.84 1217
3717.42 1311
3717.99 1364
3718.57 1285
3719.14 1274
3719.72 1325
3720.29 1229
3720.87 1226
3721.44 1200
3722.02 1191
3722.59 1069
3723.17 994
3723.75 1162
3724.32 1117
3724.90 1056
3725.47 1072
3726.05 1090
3726.62 1138
3727.20 1265
3727.77 1128
3728.35 1243
3728.92 1201
3729.50 1276
3730.08 1408
3730.65 1310
3731.23 1314
3731.80 1446
3732.38 1428
3732.96 1367
3733.53 1393
3734.11 1478
3734.68 1619
3735.26 1574
3735.84 1500
3736.41 1471
3736.99 1323
3737.57 1288
3738.14 1320
3738.72 1147
3739.30 1164
3739.87 1138
3740.45 1151
3741.03 1245
3741.60 1165
3742.18 1161
3742.76 1244
3743.33 1404
3743.91 1174
3744.49 1138
3745.06 1118
3745.64 1253
3746.22 1367
3746.79 1221
3747.37 1288
3747.95 1231
3748.53 1187
3749.10 1232
3749.68 1253
3750.26 1267
3750.83 1196
3751.41 1122
3751.99 1065
3752.57 1172
3753.14 1079
3753.72 1176
3754.30 1081
3754.88 1033
3755.46 1044
3756.03 971
3756.61 1028
3757.19 1023
3757.77 991
3758.35 981
3758.92 1058
3759.50 1071
3760.08 1078
3760.66 1149
3761.24 1125
3761.81 1098
3762.39 1141
3762.97 1158
3763.55 1258
3764.13 1232
3764.71 1087
3765.28 1173
3765.86 1167
3766.44 1075
3767.02 1064
3767.60 1129
3768.18 1140
3768.76 1084
3769.34 1019
3769.91 982
3770.49 1034
3771.07 1117
3771.65 1228
3772.23 1233
3772.81 1164
3773.39 1198
3773.97 1116
3774.55 1232
3775.13 1184
3775.71 1057
3776.28 1083
3776.86 1106
3777.44 1030
3778.02 1045
3778.60 1005
3779.18 1097
3779.76 1105
3780.34 998
3780.92 1046
3781.50 1114
3782.08 1091
3782.66 1029
3783.24 977
3783.82 980
3784.40 1057
3784.98 1105
3785.56 984
3786.14 969
3786.72 1001
3787.30 1100
3787.88 1208
3788.46 1079
3789.04 1116
3789.62 1123
3790.20 1028
3790.78 1128
3791.36 1177
3791.94 1094
3792.53 1034
3793.11 977
3793.69 964
3794.27 1110
3794.85 1086
3795.43 1064
3796.01 1024
3796.59 996
3797.17 1102
3797.75 1039
3798.33 1028
3798.91 1140
3799.50 1005
3800.08 1134
3800.66 1173
3801.24 1134
3801.82 1271
3802.40 1136
3802.98 1126
3803.57 1206
3804.15 1219
3804.73 1219
3805.31 1159
3805.89 1094
3806.47 1047
3807.05 1139
3807.64 1196
3808.22 1247
3808.80 1372
3809.38 1245
3809.96 1285
3810.55 1384
3811.13 1341
3811.71 1293
3812.29 1227
3812.87 1242
3813.46 1294
3814.04 1233
3814.62 1389
3815.20 1348
3815.79 1180
3816.37 1254
3816.95 1248
3817.53 1289
3818.12 1286
3818.70 1202
3819.28 1158
3819.86 1241
3820.45 1179
3821.03 1097
3821.61 1055
3822.20 985
3822.78 1112
3823.36 1065
3823.94 1055
3824.53 1096
3825.11 1135
3825.69 1079
3826.28 1088
3826.86 947
3827.44 985
3828.03 983
3828.61 1000
3829.19 1058
3829.78 1084
3830.36 1064
3830.94 1059
3831.53 981
3832.11 987
3832.69 959
3833.28 1014
3833.86 1037
3834.45 1014
3835.03 959
3835.61 1081
3836.20 1012
3836.78 1070
3837.37 1059
3837.95 966
3838.53 970
3839.12 1038
3839.70 1082
3840.29 1054
3840.87 1032
3841.46 997
3842.04 1160
3842.62 1045
3843.21 902
3843.79 918
3844.38 1072
3844.96 889
3845.55 1017
3846.13 961
3846.72 979
3847.30 1061
3847.89 1005
3848.47 987
3849.06 1032
3849.64 1029
3850.23 1024
3850.81 1113
3851.40 1065
3851.98 1004
3852.57 978
3853.15 1014
3853.74 986
3854.32 1061
3854.91 1075
3855.49 1048
3856.08 1113
3856.66 1106
3857.25 1122
3857.84 1230
3858.42 1267
3859.01 1244
3859.59 1328
3860.18 1440
3860.76 1687
3861.35 1899
3861.94 1847
3862.52 1695
3863.11 1895
3863.69 1882
3864.28 2031
3864.87 1854
3865.45 1914
3866.04 1718
3866.62 1616
3867.21 1703
3867.80 1465
3868.38 1407
3868.97 1464
3869.56 1241
3870.14 1156
3870.73 1113
3871.32 1228
3871.90 1237
3872.49 1239
3873.08 1163
3873.66 1164
3874.25 1087
3874.84 1096
3875.42 1215
3876.01 1244
3876.60 1319
3877.19 1293
3877.77 1180
3878.36 1255
3878.95 1191
3879.53 1199
3880.12 1234
3880.71 1161
3881.30 1021
3881.88 1063
3882.47 995
3883.06 980
3883.65 1002
3884.23 1030
3884.82 1089
3885.41 1113
3886.00 1041
3886.58 1044
3887.17 1087
3887.76 1136
3888.35 1167
3888.94 1179
3889.52 1204
3890.11 1210
3890.70 1224
3891.29 1234
3891.88 1120
3892.46 1146
3893.05 1125
3893.64 1182
3894.23 1143
3894.82 1200
3895.41 1091
3895.99 1139
3896.58 1154
3897.17 1035
3897.76 1087
3898.35 1133
3898.94 1067
3899.53 1167
3900.12 1096
3900.70 1126
3901.29 1165
3901.88 1195
3902.47 1150
3903.06 1147
3903.65 1182
3904.24 1157
3904.83 1069
3905.42 1026
3906.01 1193
3906.60 1167
3907.18 1300
3907.77 1207
3908.36 1076
3908.95 1109
3909.54 1133
3910.13 1222
3910.72 1075
3911.31 1110
3911.90 1150
3912.49 1073
3913.08 917
3913.67 978
3914.26 1130
3914.85 1049
3915.44 998
3916.03 1051
3916.62 996
3917.21 997
3917.80 988
3918.39 1012
3918.98 1055
3919.57 1055
3920.16 1079
3920.75 1144
3921.34 1043
3921.93 1013
3922.52 1036
3923.11 994
3923.70 830
3924.30 917
3924.89 921
3925.48 1020
3926.07 1048
3926.66 988
3927.25 986
3927.84 975
3928.43 968
3929.02 1036
3929.61 1069
3930.20 998
3930.80 1002
3931.39 960
3931.98 1056
3932.57 967
3933.16 956
3933.75 953
3934.34 964
3934.93 923
3935.53 817
3936.12 1008
3936.71 1012
3937.30 1005
3937.89 1123
3938.48 1029
3939.08 884
3939.67 874
3940.26 1010
3940.85 985
3941.44 913
3942.04 991
3942.63 903
3943.22 909
3943.81 930
3944.40 825
3945.00 871
3945.59 976
3946.18 943
3946.77 889
3947.36 813
3947.96 948
3948.55 1017
3949.14 930
3949.73 936
3950.33 945
3950.92 921
3951.51 912
3952.11 951
3952.70 877
3953.29 912
3953.88 1027
3954.48 900
3955.07 925
3955.66 944
3956.26 933
3956.85 948
3957.44 952
3958.04 947
3958.63 997
3959.22 1057
3959.81 963
3960.41 1010
3961.00 908
3961.60 928
3962.19 898
3962.78 1026
3963.38 946
3963.97 880
3964.56 915
3965.16 968
3965.75 994
3966.34 1036
3966.94 950
3967.53 1022
3968.13 1060
3968.72 966
3969.31 961
3969.91 1097
3970.50 1056
3971.10 961
3971.69 989
3972.28 904
3972.88 909
3973.47 990
3974.07 940
3974.66 961
3975.26 978
3975.85 1097
3976.45 1038
3977.04 995
3977.63 980
3978.23 1012
3978.82 1044
3979.42 1066
3980.01 1053
3980.61 961
3981.20 979
3981.80 949
3982.39 1016
3982.99 906
3983.58 813
3984.18 1011
3984.77 1035
3985.37 896
3985.96 944
3986.56 956
3987.16 930
3987.75 1000
3988.35 965
3988.94 1088
3989.54 1105
3990.13 1035
3990.73 1081
3991.32 1032
3991.92 1001
3992.52 954
3993.11 924
3993.71 917
3994.30 956
3994.90 992
3995.50 1027
3996.09 963
3996.69 942
3997.28 963
3997.88 1006
3998.48 1004
3999.07 914
3999.67 976
4000.26 1012
4000.86 993
4001.46 970
4002.05 1024
4002.65 1055
4003.25 936
4003.84 1009
4004.44 1040
4005.04 1036
4005.63 1029
4006.23 1041
4006.83 1079
4007.42 1080
4008.02 1074
4008.62 1060
4009.21 1061
4009.81 1274
4010.41 1069
4011.01 1028
4011.60 1108
4012.20 1146
4012.80 1186
4013.40 1192
4013.99 1190
4014.59 1214
4015.19 1223
4015.78 1346
4016.38 1305
4016.98 1328
4017.58 1268
4018.18 1271
4018.77 1274
4019.37 1404
4019.97 1361
4020.57 1278
4021.16 1150
4021.76 1146
4022.36 1102
4022.96 1175
4023.56 1087
4024.15 1044
4024.75 1064
4025.35 1106
4025.95 1104
4026.55 1115
4027.15 1145
4027.74 1031
4028.34 1039
4028.94 1074
4029.54 1135
4030.14 1160
4030.74 1170
4031.34 1159
4031.93 1138
4032.53 1034
4033.13 982
4033.73 890
4034.33 989
4034.93 926
4035.53 1017
4036.13 956
4036.73 964
4037.32 1072
4037.92 938
4038.52 941
4039.12 820
4039.72 853
4040.32 889
4040.92 817
4041.52 879
4042.12 818
4042.72 827
4043.32 889
4043.92 980
4044.52 989
4045.12 940
4045.72 915
4046.32 844
4046.92 908
4047.52 1061
4048.12 925
4048.72 891
4049.32 1022
4049.92 1026
4050.52 1028
4051.12 1018
4051.72 1050
4052.32 1075
4052.92 984
4053.52 1032
4054.12 1127
4054.72 978
4055.32 969
4055.92 957
4056.52 968
4057.12 1007
4057.72 1093
4058.32 967
4058.92 991
4059.52 949
4060.12 966
4060.72 918
4061.33 968
4061.93 892
4062.53 885
4063.13 936
4063.73 961
4064.33 927
4064.93 1026
4065.53 1011
4066.13 912
4066.74 826
4067.34 906
4067.94 851
4068.54 904
4069.14 909
4069.74 897
4070.34 859
4070.95 850
4071.55 858
4072.15 824
4072.75 1016
4073.35 954
4073.95 906
4074.56 862
4075.16 917
4075.76 916
4076.36 923
4076.96 904
4077.57 893
4078.17 881
4078.77 853
4079.37 922
4079.97 855
4080.58 828
4081.18 813
4081.78 882
4082.38 855
4082.99 812
4083.59 866
4084.19 964
4084.79 873
4085.40 900
4086.00 1053
4086.60 909
4087.21 901
4087.81 842
4088.41 862
4089.01 888
4089.62 954
4090.22 865
4090.82 833
4091.43 935
4092.03 855
4092.63 896
4093.24 851
4093.84 902
4094.44 884
4095.05 867
4095.65 837
4096.25 913
4096.86 911
4097.46 931
4098.06 843
4098.67 991
4099.27 904
4099.87 1013
4100.48 962
4101.08 825
4101.69 868
4102.29 884
4102.89 718
4103.50 895
4104.10 965
4104.71 889
4105.31 840
4105.91 978
4106.52 944
4107.12 994
4107.73 919
4108.33 865
4108.94 916
4109.54 908
4110.14 915
4110.75 887
4111.35 953
4111.96 1032
4112.56 890
4113.17 815
4113.77 898
4114.38 849
4114.98 850
4115.59 911
4116.19 898
4116.80 826
4117.40 716
4118.01 900
4118.61 895
4119.22 880
4119.82 1015
4120.43 962
4121.03 947
4121.64 868
4122.24 936
4122.85 860
4123.46 923
4124.06 1057
4124.67 956
4125.27 836
4125.88 850
4126.48 942
4127.09 963
4127.69 1001
4128.30 934
4128.91 858
4129.51 929
4130.12 943
4130.72 980
4131.33 945
4131.94 950
4132.54 935
4133.15 937
4133.76 933
4134.36 900
4134.97 1007
4135.57 1036
4136.18 945
4136.79 965
4137.39 1080
4138.00 944
4138.61 1135
4139.21 1076
4139.82 1083
4140.43 1082
4141.03 1081
4141.64 1111
4142.25 1096
4142.85 1056
4143.46 1075
4144.07 1114
4144.67 1097
4145.28 1058
4145.89 1076
4146.50 1006
4147.10 973
4147.71 864
4148.32 981
4148.93 947
4149.53 943
4150.14 938
4150.75 899
4151.36 917
4151.96 963
4152.57 923
4153.18 993
4153.79 929
4154.39 985
4155.00 802
4155.61 857
4156.22 785
4156.82 799
4157.43 850
4158.04 888
4158.65 898
4159.26 905
4159.87 888
4160.47 911
4161.08 927
4161.69 816
4162.30 896
4162.91 938
4163.52 921
4164.12 936
4164.73 928
4165.34 1064
4165.95 1000
4166.56 1108
4167.17 1066
4167.78 1032
4168.38 927
4168.99 921
4169.60 1095
4170.21 1111
4170.82 1042
4171.43 953
4172.04 914
4172.65 909
4173.26 1018
4173.86 984
4174.47 995
4175.08 969
4175.69 1002
4176.30 985
4176.91 963
4177.52 954
4178.13 992
4178.74 997
4179.35 914
4179.96 983
4180.57 952
4181.18 901
4181.79 972
4182.40 892
4183.01 815
4183.62 939
4184.23 898
4184.84 903
4185.45 1002
4186.06 932
4186.67 901
4187.28 836
4187.89 842
4188.50 809
4189.11 928
4189.72 971
4190.33 834
4190.94 959
4191.55 953
4192.16 1007
4192.77 1132
4193.38 1160
4193.99 1115
4194.60 1117
4195.21 1235
4195.82 1052
4196.44 1086
4197.05 1233
4197.66 1187
4198.27 1164
4198.88 1209
4199.49 1148
4200.10 1129
4200.71 1074
4201.32 1031
4201.94 1104
4202.55 980
4203.16 948
4203.77 1052
4204.38 991
4204.99 881
4205.60 863
4206.21 834
4206.83 856
4207.44 942
4208.05 986
4208.66 951
4209.27 1002
4209.89 963
4210.50 957
4211.11 957
4211.72 988
4212.33 990
4212.94 961
4213.56 999
4214.17 1067
4214.78 1133
4215.39 1042
4216.01 1063
4216.62 1022
4217.23 1099
4217.84 1108
4218.46 1132
4219.07 1223
4219.68 1154
4220.29 1330
4220.91 1418
4221.52 1477
4222.13 1495
4222.74 1507
4223.36 1499
4223.97 1605
4224.58 1619
4225.19 1666
4225.81 1651
4226.42 1658
4227.03 1795
4227.65 1683
4228.26 1770
4228.87 1795
4229.49 1767
4230.10 1706
4230.71 1598
4231.33 1746
4231.94 1795
4232.55 1817
4233.17 1828
4233.78 1860
4234.39 1926
4235.01 1980
4235.62 1912
4236.23 2155
4236.85 2114
4237.46 1898
4238.08 1795
4238.69 1875
4239.30 1670
4239.92 1512
4240.53 1399
4241.15 1415
4241.76 1269
4242.37 1173
4242.99 1072
4243.60 1164
4244.22 1179
4244.83 1263
4245.45 1292
4246.06 1262
4246.67 1284
4247.29 1188
4247.90 1101
4248.52 1160
4249.13 1127
4249.75 1185
4250.36 1347
4250.98 1153
4251.59 1150
4252.21 1215
4252.82 1247
4253.44 1243
4254.05 1135
4254.67 1209
4255.28 1235
4255.90 1143
4256.51 1145
4257.13 1190
4257.74 1301
4258.36 1197
4258.97 1109
4259.59 1017
4260.20 1080
4260.82 880
4261.44 991
4262.05 938
4262.67 961
4263.28 1047
4263.90 1225
4264.51 1113
4265.13 1092
4265.75 1009
4266.36 1000
4266.98 1010
4267.59 998
4268.21 1093
4268.83 1032
4269.44 1111
4270.06 1071
4270.67 968
4271.29 1020
4271.91 1099
4272.52 1127
4273.14 1141
4273.76 1042
4274.37 974
4274.99 1051
4275.61 1121
4276.22 1017
4276.84 986
4277.46 1106
4278.07 1171
4278.69 1125
4279.31 1206
4279.92 1117
4280.54 1105
4281.16 1053
4281.77 1007
4282.39 1013
4283.01 983
4283.63 982
4284.24 1003
4284.86 957
4285.48 951
4286.09 976
4286.71 919
4287.33 974
4287.95 935
4288.56 940
4289.18 941
4289.80 945
4290.42 977
4291.03 889
4291.65 909
4292.27 860
4292.89 924
4293.51 926
4294.12 986
4294.74 857
4295.36 1024
4295.98 1052
4296.60 1017
4297.21 991
4297.83 984
4298.45 941
4299.07 909
4299.69 893
4300.31 810
4300.92 910
4301.54 941
4302.16 956
4302.78 905
4303.40 992
4304.02 915
4304.63 939
4305.25 1063
4305.87 1051
4306.49 986
4307.11 1008
4307.73 1039
4308.35 1069
4308.97 998
4309.59 991
4310.20 943
4310.82 1084
4311.44 994
4312.06 984
4312.68 1032
4313.30 966
4313.92 1020
4314.54 889
4315.16 945
4315.78 974
4316.40 1099
4317.02 912
4317.64 918
4318.26 1047
4318.88 971
4319.50 869
4320.12 893
4320.74 968
4321.36 969
4321.98 1064
4322.60 1021
4323.22 1087
4323.84 1022
4324.46 1022
4325.08 1118
4325.70 1134
4326.32 1161
4326.94 1060
4327.56 1120
4328.18 1133
4328.80 1022
4329.42 1082
4330.04 1015
4330.66 1009
4331.28 997
4331.90 994
4332.52 964
4333.14 947
4333.76 1074
4334.38 1001
4335.00 1034
4335.63 1151
4336.25 1250
4336.87 1222
4337.49 1219
4338.11 1185
4338.73 1189
4339.35 1290
4339.97 1156
4340.59 1300
4341.22 1193
4341.84 1220
4342.46 1195
4343.08 1193
4343.70 1418
4344.32 1661
4344.94 1677
4345.57 1808
4346.19 1996
4346.81 1962
4347.43 2184
4348.05 2419
4348.67 2248
4349.30 2189
4349.92 2002
4350.54 2080
4351.16 1760
4351.78 1472
4352.41 1459
4353.03 1385
4353.65 1174
4354.27 1235
4354.90 1116
4355.52 1183
4356.14 1235
4356.76 1104
4357.38 1036
4358.01 993
4358.63 996
4359.25 1033
4359.87 1020
4360.50 1131
4361.12 1028
4361.74 1093
4362.37 1024
4362.99 1123
4363.61 1149
4364.23 1039
4364.86 1076
4365.48 1082
4366.10 1015
4366.73 1059
4367.35 1098
4367.97 1101
4368.60 1066
4369.22 1046
4369.84 1006
4370.47 898
4371.09 1076
4371.71 915
4372.34 889
4372.96 1016
4373.58 976
4374.21 980
4374.83 928
4375.46 940
4376.08 1016
4376.70 1002
4377.33 954
4377.95 1049
4378.57 973
4379.20 976
4379.82 984
4380.45 1021
4381.07 870
4381.70 934
4382.32 945
4382.94 994
4383.57 983
4384.19 996
4384.82 1087
4385.44 1073
4386.07 950
4386.69 1001
4387.32 992
4387.94 995
4388.56 990
4389.19 918
4389.81 969
4390.44 920
4391.06 944
4391.69 892
4392.31 930
4392.94 947
4393.56 932
4394.19 937
4394.81 971
4395.44 902
4396.06 919
4396.69 905
4397.31 901
4397.94 1001
4398.57 968
4399.19 898
4399.82 971
4400.44 983
4401.07 906
4401.69 856
4402.32 915
4402.94 962
4403.57 1011
4404.20 998
4404.82 935
4405.45 935
4406.07 978
4406.70 1025
4407.33 1003
4407.95 950
4408.58 1035
4409.20 994
4409.83 1024
4410.46 971
4411.08 997
4411.71 901
4412.34 903
4412.96 1012
4413.59 951
4414.21 901
4414.84 952
4415.47 915
4416.09 830
4416.72 922
4417.35 1031
4417.97 948
4418.60 943
4419.23 967
4419.86 936
4420.48 923
4421.11 1015
4421.74 880
4422.36 837
4422.99 1000
4423.62 966
4424.25 979
4424.87 965
4425.50 891
4426.13 908
4426.75 878
4427.38 925
4428.01 903
4428.64 853
4429.26 904
4429.89 945
4430.52 935
4431.15 804
4431.78 836
4432.40 878
4433.03 857
4433.66 794
4434.29 941
4434.91 865
4435.54 814
4436.17 928
4436.80 859
4437.43 786
4438.06 817
4438.68 880
4439.31 820
4439.94 816
4440.57 780
4441.20 814
4441.83 858
4442.45 930
4443.08 856
4443.71 853
4444.34 936
4444.97 881
4445.60 911
4446.23 831
4446.86 871
4447.48 913
4448.11 945
4448.74 978
4449.37 931
4450.00 880
4450.63 970
4451.26 860
4451.89 890
4452.52 832
4453.15 844
4453.78 829
4454.40 873
4455.03 919
4455.66 825
4456.29 939
4456.92 954
4457.55 986
4458.18 943
4458.81 859
4459.44 779
4460.07 911
4460.70 862
4461.33 901
4461.96 882
4462.59 858
4463.22 867
4463.85 841
4464.48 949
4465.11 845
4465.74 868
4466.37 759
4467.00 882
4467.63 799
4468.26 745
4468.89 752
4469.52 795
4470.15 856
4470.78 726
4471.41 654
4472.04 730
4472.68 771
4473.31 829
4473.94 808
4474.57 803
4475.20 826
4475.83 845
4476.46 829
4477.09 793
4477.72 840
4478.35 826
4478.98 788
4479.62 852
4480.25 989
4480.88 940
4481.51 773
4482.14 786
4482.77 845
4483.40 877
4484.04 884
4484.67 907
4485.30 922
4485.93 971
4486.56 934
4487.19 888
4487.82 884
4488.46 879
4489.09 896
4489.72 902
4490.35 887
4490.98 983
4491.62 950
4492.25 871
4492.88 797
4493.51 842
4494.14 884
4494.78 791
4495.41 728
4496.04 754
4496.67 859
4497.31 770
4497.94 811
4498.57 830
4499.20 1001
4499.84 980
4500.47 1031
4501.10 1066
4501.73 977
4502.37 1009
4503.00 989
4503.63 957
4504.27 992
4504.90 948
4505.53 883
4506.16 971
4506.80 899
4507.43 826
4508.06 1021
4508.70 869
4509.33 855
4509.96 870
4510.60 920
4511.23 816
4511.86 870
4512.50 816
4513.13 839
4513.76 872
4514.40 873
4515.03 832
4515.66 957
4516.30 898
4516.93 841
4517.57 972
4518.20 906
4518.83 823
4519.47 901
4520.10 961
4520.74 923
4521.37 828
4522.00 909
4522.64 797
4523.27 859
4523.91 885
4524.54 870
4525.18 855
4525.81 897
4526.44 983
4527.08 974
4527.71 1137
4528.35 1191
4528.98 1442
4529.62 1569
4530.25 1606
4530.89 1757
4531.52 1853
4532.16 1968
4532.79 2029
4533.43 1955
4534.06 1980
4534.70 2065
4535.33 1790
4535.97 1699
4536.60 1461
4537.24 1273
4537.87 1101
4538.51 1106
4539.14 1055
4539.78 989
4540.41 919
4541.05 916
4541.68 968
4542.32 823
4542.96 903
4543.59 960
4544.23 977
4544.86 878
4545.50 894
4546.13 968
4546.77 930
4547.41 916
4548.04 949
4548.68 950
4549.31 1046
4549.95 1079
4550.59 987
4551.22 952
4551.86 1061
4552.50 1060
4553.13 990
4553.77 928
4554.40 943
4555.04 940
4555.68 921
4556.31 996
4556.95 951
4557.59 911
4558.22 955
4558.86 968
4559.50 969
4560.13 955
4560.77 893
4561.41 870
4562.04 936
4562.68 893
4563.32 850
4563.96 907
4564.59 1052
4565.23 867
4565.87 911
4566.50 1107
4567.14 932
4567.78 904
4568.42 894
4569.05 1015
4569.69 972
4570.33 974
4570.97 1019
4571.60 969
4572.24 968
4572.88 947
4573.52 1004
4574.16 1016
4574.79 1001
4575.43 905
4576.07 824
4576.71 846
4577.34 906
4577.98 925
4578.62 935
4579.26 854
4579.90 812
4580.54 897
4581.17 825
4581.81 814
4582.45 891
4583.09 884
4583.73 900
4584.37 931
4585.00 1029
4585.64 999
4586.28 915
4586.92 823
4587.56 860
4588.20 945
4588.84 1117
4589.48 1034
4590.11 977
4590.75 993
4591.39 1046
4592.03 1081
4592.67 1157
4593.31 1046
4593.95 936
4594.59 1076
4595.23 1046
4595.87 1053
4596.51 994
4597.15 1002
4597.79 951
4598.42 930
4599.06 948
4599.70 895
4600.34 848
4600.98 800
4601.62 831
4602.26 826
4602.90 895
4603.54 920
4604.18 1062
4604.82 1023
4605.46 969
4606.10 1019
4606.74 1085
4607.38 1040
4608.02 1020
4608.66 978
4609.30 967
4609.94 988
4610.58 1037
4611.22 975
4611.86 1047
4612.50 979
4613.15 884
4613.79 951
4614.43 913
4615.07 882
4615.71 854
4616.35 845
4616.99 847
4617.63 890
4618.27 796
4618.91 884
4619.55 891
4620.19 921
4620.83 1068
4621.48 1069
4622.12 927
4622.76 843
4623.40 849
4624.04 928
4624.68 967
4625.32 900
4625.96 960
4626.61 954
4627.25 808
4627.89 893
4628.53 805
4629.17 712
4629.81 838
4630.46 858
4631.10 875
4631.74 917
4632.38 914
4633.02 940
4633.66 905
4634.31 908
4634.95 1021
4635.59 984
4636.23 959
4636.88 921
4637.52 943
4638.16 953
4638.80 952
4639.44 1014
4640.09 1106
4640.73 1050
4641.37 1075
4642.01 1081
4642.66 953
4643.30 996
4643.94 820
4644.58 835
4645.23 897
4645.87 928
4646.51 895
4647.16 873
4647.80 836
4648.44 835
4649.08 919
4649.73 990
4650.37 901
4651.01 921
4651.66 962
4652.30 1024
4652.94 1000
4653.59 917
4654.23 980
4654.87 1097
4655.52 930
4656.16 936
4656.80 904
4657.45 854
4658.09 906
4658.74 865
4659.38 848
4660.02 739
4660.67 774
4661.31 818
4661.95 736
4662.60 804
4663.24 806
4663.89 832
4664.53 830
4665.17 823
4665.82 706
4666.46 801
4667.11 816
4667.75 817
4668.40 889
4669.04 789
4669.68 767
4670.33 802
4670.97 839
4671.62 814
4672.26 920
4672.91 903
4673.55 857
4674.20 841
4674.84 874
4675.49 870
4676.13 943
4676.78 956
4677.42 995
4678.07 864
4678.71 855
4679.36 925
4680.00 848
4680.65 861
4681.29 907
4681.94 824
4682.58 812
4683.23 825
4683.87 804
4684.52 785
4685.16 916
4685.81 842
4686.46 796
4687.10 825
4687.75 903
4688.39 806
4689.04 792
4689.68 857
4690.33 904
4690.98 891
4691.62 861
4692.27 894
4692.91 908
4693.56 867
4694.21 903
4694.85 961
4695.50 888
4696.15 936
4696.79 939
4697.44 1004
4698.08 980
4698.73 1069
4699.38 1017
4700.02 964
4700.67 1068
4701.32 1067
4701.96 1035
4702.61 1077
4703.26 907
4703.90 920
4704.55 891
4705.20 862
4705.84 872
4706.49 891
4707.14 928
4707.79 1026
4708.43 963
4709.08 918
4709.73 873
4710.37 859
4711.02 917
4711.67 1005
4712.32 908
4712.96 848
4713.61 867
4714.26 926
4714.91 823
4715.55 884
4716.20 1030
4716.85 892
4717.50 863
4718.14 805
4718.79 744
4719.44 911
4720.09 989
4720.74 987
4721.38 972
4722.03 933
4722.68 974
4723.33 974
4723.98 1007
4724.62 1057
4725.27 1078
4725.92 1056
4726.57 996
4727.22 920
4727.87 902
4728.52 954
4729.16 931
4729.81 956
4730.46 887
4731.11 793
4731.76 860
4732.41 850
4733.06 755
4733.70 747
4734.35 836
4735.00 913
4735.65 813
4736.30 883
4736.95 837
4737.60 859
4738.25 840
4738.90 753
4739.55 912
4740.20 912
4740.84 869
4741.49 901
4742.14 926
4742.79 896
4743.44 934
4744.09 910
4744.74 820
4745.39 843
4746.04 843
4746.69 919
4747.34 827
4747.99 901
4748.64 945
4749.29 911
4749.94 958
4750.59 930
4751.24 988
4751.89 1019
4752.54 1151
4753.19 1031
4753.84 963
4754.49 894
4755.14 970
4755.79 913
4756.44 907
4757.09 958
4757.74 937
4758.39 955
4759.04 893
4759.70 893
4760.35 913
4761.00 899
4761.65 826
4762.30 943
4762.95 962
4763.60 964
4764.25 974
4764.90 901
4765.55 906
4766.20 1037
4766.86 1018
4767.51 1091
4768.16 1082
4768.81 1151
4769.46 1062
4770.11 1074
4770.76 1041
4771.41 879
4772.07 925
4772.72 915
4773.37 929
4774.02 952
4774.67 874
4775.32 814
4775.98 844
4776.63 930
4777.28 926
4777.93 861
4778.58 909
4779.24 981
4779.89 1011
4780.54 885
4781.19 863
4781.84 858
4782.50 929
4783.15 908
4783.80 881
4784.45 929
4785.10 901
4785.76 849
4786.41 914
4787.06 883
4787.71 863
4788.37 938
4789.02 799
4789.67 805
4790.33 911
4790.98 892
4791.63 946
4792.28 963
4792.94 945
4793.59 853
4794.24 826
4794.90 806
4795.55 801
4796.20 821
4796.86 754
4797.51 856
4798.16 914
4798.81 873
4799.47 820
4800.12 843
4800.78 917
4801.43 935
4802.08 823
4802.74 880
4803.39 938
4804.04 865
4804.70 779
4805.35 823
4806.00 794
4806.66 819
4807.31 895
4807.97 887
4808.62 967
4809.27 905
4809.93 961
4810.58 982
4811.24 916
4811.89 880
4812.54 986
4813.20 810
4813.85 859
4814.51 877
4815.16 890
4815.82 918
4816.47 879
4817.13 927
4817.78 920
4818.44 944
4819.09 918
4819.74 950
4820.40 1018
4821.05 1088
4821.71 982
4822.36 935
4823.02 920
4823.67 937
4824.33 1085
4824.98 1032
4825.64 1138
4826.29 1127
4826.95 1054
4827.60 1174
4828.26 1123
4828.92 1004
4829.57 1115
4830.23 1124
4830.88 1060
4831.54 1048
4832.19 981
4832.85 1215
4833.50 1187
4834.16 1094
4834.82 1106
4835.47 1132
4836.13 1162
4836.78 1242
4837.44 1181
4838.10 1185
4838.75 1184
4839.41 1338
4840.06 1293
4840.72 1285
4841.38 1190
4842.03 1173
4842.69 1279
4843.34 1229
4844.00 1110
4844.66 1145
4845.31 1192
4845.97 1105
4846.63 1179
4847.28 1333
4847.94 1366
4848.60 1347
4849.25 1282
4849.91 1331
4850.57 1360
4851.22 1410
4851.88 1356
4852.54 1385
4853.20 1405
4853.85 1327
4854.51 1240
4855.17 1150
4855.82 1197
4856.48 1239
4857.14 1257
4857.80 1292
4858.45 1281
4859.11 1338
4859.77 1242
4860.43 1310
4861.08 1089
4861.74 1171
4862.40 1222
4863.06 1283
4863.71 1252
4864.37 1339
4865.03 1299
4865.69 1231
4866.34 1159
4867.00 1207
4867.66 1165
4868.32 1159
4868.98 1230
4869.63 1217
4870.29 1093
4870.95 1174
4871.61 1220
4872.27 1267
4872.93 1126
4873.58 1231
4874.24 1118
4874.90 1271
4875.56 1232
4876.22 1089
4876.88 1044
4877.54 1145
4878.19 1203
4878.85 1067
4879.51 1130
4880.17 1183
4880.83 1046
4881.49 1012
4882.15 1102
4882.81 1160
4883.47 1060
4884.13 1016
4884.78 1069
4885.44 1125
4886.10 1022
4886.76 997
4887.42 952
4888.08 1020
4888.74 1031
4889.40 1192
4890.06 1104
4890.72 1045
4891.38 1032
4892.04 1080
4892.70 1071
4893.36 1106
4894.02 1174
4894.68 1059
4895.34 981
4896.00 924
4896.66 1018
4897.32 951
4897.98 953
4898.64 1006
4899.30 1074
4899.96 988
4900.62 901
4901.28 948
4901.94 997
4902.60 956
4903.26 926
4903.92 968
4904.58 949
4905.24 1076
4905.90 911
4906.56 901
4907.22 959
4907.88 827
4908.54 860
4909.20 829
4909.87 860
4910.53 837
4911.19 840
4911.85 921
4912.51 895
4913.17 881
4913.83 872
4914.49 830
4915.15 915
4915.81 877
4916.48 844
4917.14 768
4917.80 789
4918.46 840
4919.12 838
4919.78 941
4920.44 960
4921.11 847
4921.77 933
4922.43 895
4923.09 915
4923.75 737
4924.41 895
4925.08 846
4925.74 822
4926.40 866
4927.06 936
4927.72 971
4928.39 919
4929.05 957
4929.71 905
4930.37 854
4931.04 955
4931.70 921
4932.36 818
4933.02 833
4933.69 876
4934.35 929
4935.01 912
4935.67 792
4936.34 809
4937.00 837
4937.66 951
4938.32 826
4938.99 845
4939.65 855
4940.31 850
4940.98 895
4941.64 900
4942.30 867
4942.96 919
4943.63 922
4944.29 831
4944.95 896
4945.62 828
4946.28 705
4946.94 870
4947.61 933
4948.27 821
4948.93 800
4949.60 869
4950.26 777
4950.92 803
4951.59 808
4952.25 781
4952.92 795
4953.58 825
4954.24 748
4954.91 784
4955.57 830
4956.24 783
4956.90 879
4957.56 854
4958.23 921
4958.89 853
4959.56 805
4960.22 824
4960.88 860
4961.55 882
4962.21 898
4962.88 905
4963.54 927
4964.21 990
4964.87 951
4965.54 1037
4966.20 1009
4966.86 925
4967.53 983
4968.19 918
4968.86 919
4969.52 843
4970.19 854
4970.85 929
4971.52 816
4972.18 864
4972.85 878
4973.51 904
4974.18 857
4974.84 911
4975.51 822
4976.17 875
4976.84 926
4977.51 873
4978.17 874
4978.84 845
4979.50 873
4980.17 819
4980.83 834
4981.50 830
4982.16 825
4982.83 791
4983.50 822
4984.16 792
4984.83 832
4985.49 898
4986.16 855
4986.83 830
4987.49 932
4988.16 912
4988.82 960
4989.49 869
4990.16 765
4990.82 774
4991.49 875
4992.16 848
4992.82 806
4993.49 845
4994.16 835
4994.82 786
4995.49 862
4996.15 891
4996.82 879
4997.49 777
4998.16 790
4998.82 729
4999.49 788
5000.16 737
5000.82 887
5001.49 852
5002.16 805
5002.82 814
5003.49 839
5004.16 899
5004.83 688
5005.49 754
5006.16 835
5006.83 807
5007.49 783
5008.16 793
5008.83 916
5009.50 852
5010.16 817
5010.83 863
5011.50 847
5012.17 868
5012.84 874
5013.50 818
5014.17 800
5014.84 860
5015.51 877
5016.17 843
5016.84 800
5017.51 854
5018.18 955
5018.85 869
5019.52 937
5020.18 1046
5020.85 1070
5021.52 1123
5022.19 1188
5022.86 1218
5023.53 1088
5024.19 1285
5024.86 1377
5025.53 1236
5026.20 1149
5026.87 1166
5027.54 1037
5028.21 970
5028.88 948
5029.54 876
5030.21 813
5030.88 823
5031.55 825
5032.22 793
5032.89 822
5033.56 825
5034.23 802
5034.90 776
5035.57 787
5036.24 811
5036.90 783
5037.57 778
5038.24 785
5038.91 801
5039.58 740
5040.25 753
5040.92 863
5041.59 802
5042.26 805
5042.93 825
5043.60 874
5044.27 913
5044.94 838
5045.61 806
5046.28 801
5046.95 884
5047.62 853
5048.29 827
5048.96 806
5049.63 733
5050.30 756
5050.97 756
5051.64 802
5052.31 862
5052.98 843
5053.65 906
5054.32 801
5054.99 800
5055.66 815
5056.34 779
5057.01 844
5057.68 849
5058.35 796
5059.02 706
5059.69 775
5060.36 832
5061.03 842
5061.70 743
5062.37 765
5063.04 817
5063.72 817
5064.39 758
5065.06 778
5065.73 827
5066.40 917
5067.07 812
5067.74 805
5068.42 776
5069.09 699
5069.76 705
5070.43 747
5071.10 737
5071.77 682
5072.44 840
5073.12 915
5073.79 806
5074.46 705
5075.13 813
5075.80 766
5076.48 762
5077.15 783
5077.82 803
5078.49 787
5079.16 843
5079.84 839
5080.51 963
5081.18 886
5081.85 828
5082.53 862
5083.20 824
5083.87 809
5084.54 820
5085.22 800
5085.89 801
5086.56 826
5087.23 777
5087.91 812
5088.58 831
5089.25 871
5089.93 1008
5090.60 902
5091.27 980
5091.94 931
5092.62 916
5093.29 981
5093.96 987
5094.64 910
5095.31 896
5095.98 928
5096.66 849
5097.33 924
5098.00 832
5098.68 844
5099.35 807
5100.02 792
5100.70 805
5101.37 770
5102.04 767
5102.72 816
5103.39 807
5104.07 868
5104.74 903
5105.41 901
5106.09 957
5106.76 947
5107.44 922
5108.11 827
5108.78 824
5109.46 901
5110.13 845
5110.81 856
5111.48 814
5112.16 915
5112.83 822
5113.50 748
5114.18 811
5114.85 840
5115.53 823
5116.20 853
5116.88 879
5117.55 824
5118.23 843
5118.90 927
5119.58 873
5120.25 905
5120.93 959
5121.60 920
5122.28 957
5122.95 941
5123.63 877
5124.30 1054
5124.98 935
5125.65 769
5126.33 814
5127.00 927
5127.68 862
5128.35 947
5129.03 976
5129.70 986
5130.38 911
5131.06 874
5131.73 859
5132.41 756
5133.08 827
5133.76 810
5134.43 873
5135.11 769
5135.79 719
5136.46 888
5137.14 808
5137.81 782
5138.49 773
5139.17 815
5139.84 783
5140.52 795
5141.20 697
5141.87 723
5142.55 724
5143.22 759
5143.90 758
5144.58 800
5145.25 779
5145.93 755
5146.61 723
5147.28 749
5147.96 743
5148.64 810
5149.31 773
5149.99 752
5150.67 755
5151.34 748
5152.02 774
5152.70 728
5153.38 749
5154.05 763
5154.73 817
5155.41 744
5156.08 766
5156.76 777
5157.44 620
5158.12 788
5158.79 797
5159.47 708
5160.15 768
5160.83 786
5161.50 774
5162.18 735
5162.86 782
5163.54 778
5164.22 741
5164.89 706
5165.57 714
5166.25 772
5166.93 849
5167.61 824
5168.28 751
5168.96 795
5169.64 767
5170.32 790
5171.00 667
5171.67 786
5172.35 774
5173.03 764
5173.71 789
5174.39 778
5175.07 726
5175.74 750
5176.42 813
5177.10 865
5177.78 882
5178.46 806
5179.14 793
5179.82 760
5180.50 790
5181.17 780
5181.85 717
5182.53 756
5183.21 726
5183.89 730
5184.57 751
5185.25 756
5185.93 802
5186.61 749
5187.29 731
5187.97 731
5188.65 701
5189.33 711
5190.00 707
5190.68 720
5191.36 739
5192.04 778
5192.72 791
5193.40 731
5194.08 755
5194.76 728
5195.44 796
5196.12 761
5196.80 735
5197.48 760
5198.16 716
5198.84 743
5199.52 718
5200.20 717
5200.88 722
5201.56 671
5202.24 753
5202.92 793
5203.60 739
5204.28 787
5204.96 787
5205.65 756
5206.33 714
5207.01 716
5207.69 728
5208.37 821
5209.05 838
5209.73 920
5210.41 855
5211.09 888
5211.77 789
5212.45 771
5213.13 836
5213.82 852
5214.50 740
5215.18 764
5215.86 796
5216.54 794
5217.22 830
5217.90 834
5218.58 843
5219.27 731
5219.95 809
5220.63 738
5221.31 788
5221.99 862
5222.67 875
5223.35 865
5224.04 842
5224.72 840
5225.40 848
5226.08 847
5226.76 765
5227.45 820
5228.13 801
5228.81 721
5229.49 713
5230.17 711
5230.86 686
5231.54 755
5232.22 750
5232.90 747
5233.58 712
5234.27 862
5234.95 721
5235.63 710
5236.31 733
5237.00 797
5237.68 805
5238.36 834
5239.05 805
5239.73 749
5240.41 791
5241.09 762
5241.78 765
5242.46 768
5243.14 802
5243.83 713
5244.51 731
5245.19 795
5245.87 793
5246.56 777
5247.24 737
5247.92 783
5248.61 707
5249.29 830
5249.97 784
5250.66 803
5251.34 845
5252.03 913
5252.71 813
5253.39 922
5254.08 833
5254.76 727
5255.44 784
5256.13 821
5256.81 776
5257.50 655
5258.18 628
5258.86 755
5259.55 795
5260.23 775
5260.92 859
5261.60 802
5262.28 808
5262.97 862
5263.65 860
5264.34 774
5265.02 822
5265.71 681
5266.39 789
5267.07 853
5267.76 794
5268.44 807
5269.13 789
5269.81 797
5270.50 789
5271.18 830
5271.87 853
5272.55 839
5273.24 807
5273.92 856
5274.61 787
5275.29 775
5275.98 892
5276.66 894
5277.35 815
5278.03 843
5278.72 905
5279.40 948
5280.09 883
5280.77 999
5281.46 1007
5282.15 1020
5282.83 1132
5283.52 1082
5284.20 1065
5284.89 943
5285.57 1076
5286.26 923
5286.95 840
5287.63 907
5288.32 859
5289.00 845
5289.69 822
5290.38 870
5291.06 890
5291.75 843
5292.43 824
5293.12 792
5293.81 848
5294.49 884
5295.18 909
5295.87 885
5296.55 871
5297.24 917
5297.92 748
5298.61 792
5299.30 953
5299.98 826
5300.67 778
5301.36 809
5302.04 873
5302.73 917
5303.42 989
5304.11 928
5304.79 844
5305.48 894
5306.17 889
5306.85 810
5307.54 791
5308.23 814
5308.92 860
5309.60 800
5310.29 841
5310.98 782
5311.66 753
5312.35 774
5313.04 720
5313.73 781
5314.41 782
5315.10 742
5315.79 840
5316.48 892
5317.17 850
5317.85 925
5318.54 933
5319.23 939
5319.92 922
5320.61 926
5321.29 907
5321.98 964
5322.67 1016
5323.36 957
5324.05 880
5324.73 908
5325.42 918
5326.11 955
5326.80 859
5327.49 899
5328.18 896
5328.87 818
5329.55 827
5330.24 854
5330.93 838
5331.62 758
5332.31 799
5333.00 925
5333.69 981
5334.38 950
5335.06 833
5335.75 899
5336.44 859
5337.13 824
5337.82 891
5338.51 913
5339.20 810
5339.89 805
5340.58 877
5341.27 805
5341.96 970
5342.65 974
5343.33 808
5344.02 919
5344.71 922
5345.40 926
5346.09 1002
5346.78 971
5347.47 1038
5348.16 1129
5348.85 1214
5349.54 1386
5350.23 1303
5350.92 1449
5351.61 1444
5352.30 1514
5352.99 1537
5353.68 1472
5354.37 1365
5355.06 1290
5355.75 1228
5356.44 1035
5357.13 1005
5357.82 953
5358.51 878
5359.21 864
5359.90 852
5360.59 900
5361.28 861
5361.97 840
5362.66 847
5363.35 824
5364.04 807
5364.73 822
5365.42 817
5366.11 758
5366.80 830
5367.49 786
5368.19 842
5368.88 873
5369.57 803
5370.26 877
5370.95 854
5371.64 751
5372.33 795
5373.02 699
5373.72 767
5374.41 771
5375.10 819
5375.79 773
5376.48 809
5377.17 860
5377.87 794
5378.56 766
5379.25 790
5379.94 763
5380.63 674
5381.33 765
5382.02 794
5382.71 760
5383.40 715
5384.09 715
5384.79 753
5385.48 713
5386.17 726
5386.86 735
5387.55 762
5388.25 815
5388.94 930
5389.63 808
5390.32 810
5391.02 937
5391.71 784
5392.40 815
5393.09 756
5393.79 737
5394.48 871
5395.17 846
5395.87 781
5396.56 781
5397.25 829
5397.95 836
5398.64 694
5399.33 701
5400.02 701
5400.72 735
5401.41 797
5402.10 858
5402.80 796
5403.49 750
5404.18 796
5404.88 761
5405.57 774
5406.26 824
5406.96 839
5407.65 839
5408.35 789
5409.04 818
5409.73 839
5410.43 771
5411.12 835
5411.81 778
5412.51 749
5413.20 753
5413.90 778
5414.59 808
5415.28 853
5415.98 771
5416.67 727
5417.37 737
5418.06 762
5418.76 741
5419.45 797
5420.14 790
5420.84 789
5421.53 757
5422.23 705
5422.92 756
5423.62 836
5424.31 901
5425.01 857
5425.70 851
5426.40 776
5427.09 857
5427.79 786
5428.48 768
5429.18 765
5429.87 770
5430.57 775
5431.26 806
5431.96 776
5432.65 815
5433.35 909
5434.04 858
5434.74 783
5435.43 737
5436.13 770
5436.82 880
5437.52 907
5438.22 995
5438.91 866
5439.61 847
5440.30 958
5441.00 986
5441.69 820
5442.39 792
5443.09 816
5443.78 921
5444.48 991
5445.17 1055
5445.87 1069
5446.57 1001
5447.26 1121
5447.96 1100
5448.66 1070
5449.35 1165
5450.05 1252
5450.74 1215
5451.44 1077
5452.14 950
5452.83 1031
5453.53 1035
5454.23 904
5454.92 930
5455.62 976
5456.32 991
5457.01 948
5457.71 933
5458.41 911
5459.10 986
5459.80 844
5460.50 819
5461.20 996
5461.89 976
5462.59 1037
5463.29 1021
5463.98 1127
5464.68 1153
5465.38 1150
5466.08 1070
5466.77 1029
5467.47 988
5468.17 977
5468.87 927
5469.56 933
5470.26 995
5470.96 1024
5471.66 1005
5472.35 948
5473.05 977
5473.75 959
5474.45 1083
5475.15 1098
5475.84 1050
5476.54 996
5477.24 1035
5477.94 1122
5478.64 1255
5479.34 1332
5480.03 1455
5480.73 1480
5481.43 1652
5482.13 1630
5482.83 1451
5483.53 1368
5484.22 1307
5484.92 1238
5485.62 1192
5486.32 1331
5487.02 1315
5487.72 1284
5488.42 1221
5489.11 1131
5489.81 1178
5490.51 1220
5491.21 1189
5491.91 1196
5492.61 1196
5493.31 1213
5494.01 1315
5494.71 1357
5495.41 1280
5496.11 1236
5496.81 1267
5497.50 1436
5498.20 1467
5498.90 1639
5499.60 1804
5500.30 1971
5501.00 2079
5501.70 2109
5502.40 2247
5503.10 2087
5503.80 1926
5504.50 1964
5505.20 1631
5505.90 1564
5506.60 1440
5507.30 1404
5508.00 1339
5508.70 1212
5509.40 1201
5510.10 1148
5510.80 1155
5511.50 1256
5512.20 1113
5512.90 1094
5513.60 1159
5514.30 1133
5515.00 1140
5515.70 1130
5516.40 1183
5517.11 1164
5517.81 1145
5518.51 1118
5519.21 1077
5519.91 1084
5520.61 1136
5521.31 1096
5522.01 1027
5522.71 1126
5523.41 1157
5524.11 1005
5524.82 1081
5525.52 1100
5526.22 1043
5526.92 998
5527.62 893
5528.32 904
5529.02 929
5529.72 1004
5530.43 986
5531.13 1033
5531.83 914
5532.53 924
5533.23 880
5533.93 930
5534.64 939
5535.34 877
5536.04 852
5536.74 879
5537.44 953
5538.15 948
5538.85 894
5539.55 908
5540.25 819
5540.95 962
5541.66 895
5542.36 846
5543.06 777
5543.76 867
5544.47 876
5545.17 877
5545.87 882
5546.57 856
5547.28 808
5547.98 803
5548.68 849
5549.38 891
5550.09 871
5550.79 801
5551.49 768
5552.19 789
5552.90 811
5553.60 798
5554.30 789
5555.01 804
5555.71 795
5556.41 804
5557.12 853
5557.82 863
5558.52 830
5559.23 863
5559.93 834
5560.63 890
5561.34 878
5562.04 850
5562.74 882
5563.45 871
5564.15 775
5564.85 883
5565.56 895
5566.26 895
5566.96 858
5567.67 921
5568.37 746
5569.08 832
5569.78 946
5570.48 805
5571.19 767
5571.89 815
5572.60 899
5573.30 956
5574.01 886
5574.71 798
5575.41 833
5576.12 885
5576.82 851
5577.53 889
5578.23 868
5578.94 851
5579.64 931
5580.35 852
5581.05 840
5581.76 847
5582.46 959
5583.16 796
5583.87 785
5584.57 850
5585.28 834
5585.98 741
5586.69 739
5587.39 847
5588.10 852
5588.81 811
5589.51 735
5590.22 871
5590.92 763
5591.63 749
5592.33 795
5593.04 797
5593.74 770
5594.45 730
5595.15 791
5595.86 732
5596.57 706
5597.27 792
5597.98 776
5598.68 771
5599.39 736
5600.09 729
5600.80 816
5601.51 787
5602.21 804
5602.92 744
5603.62 801
5604.33 764
5605.04 792
5605.74 746
5606.45 776
5607.16 787
5607.86 689
5608.57 663
5609.27 655
5609.98 754
5610.69 789
5611.39 753
5612.10 690
5612.81 698
5613.51 656
5614.22 700
5614.93 782
5615.64 721
5616.34 724
5617.05 724
5617.76 698
5618.46 772
5619.17 746
5619.88 745
5620.58 721
5621.29 772
5622.00 726
5622.71 703
5623.41 705
5624.12 702
5624.83 747
5625.54 633
5626.24 683
5626.95 698
5627.66 706
5628.37 766
5629.07 744
5629.78 867
5630.49 807
5631.20 720
5631.91 800
5632.61 853
5633.32 780
5634.03 771
5634.74 812
5635.45 723
5636.15 667
5636.86 826
5637.57 822
5638.28 733
5638.99 718
5639.70 856
5640.40 832
5641.11 819
5641.82 832
5642.53 762
5643.24 755
5643.95 804
5644.66 847
5645.36 810
5646.07 766
5646.78 888
5647.49 867
5648.20 803
5648.91 753
5649.62 746
5650.33 756
5651.04 763
5651.75 761
5652.45 765
5653.16 777
5653.87 776
5654.58 794
5655.29 797
5656.00 866
5656.71 935
5657.42 979
5658.13 957
5658.84 922
5659.55 972
5660.26 904
5660.97 874
5661.68 963
5662.39 887
5663.10 973
5663.81 904
5664.52 813
5665.23 844
5665.94 859
5666.65 768
5667.36 803
5668.07 715
5668.78 830
5669.49 881
5670.20 926
5670.91 907
5671.62 831
5672.33 877
5673.04 870
5673.75 860
5674.46 832
5675.17 854
5675.88 827
5676.59 769
5677.31 811
5678.02 722
5678.73 730
5679.44 775
5680.15 784
5680.86 787
5681.57 808
5682.28 715
5682.99 755
5683.70 792
5684.42 836
5685.13 838
5685.84 864
5686.55 796
5687.26 782
5687.97 780
5688.68 795
5689.39 832
5690.11 831
5690.82 795
5691.53 846
5692.24 842
5692.95 780
5693.67 744
5694.38 723
5695.09 734
5695.80 818
5696.51 789
5697.22 872
5697.94 785
5698.65 694
5699.36 680
5700.07 708
5700.79 741
5701.50 853
5702.21 755
5702.92 703
5703.63 715
5704.35 678
5705.06 764
5705.77 720
5706.48 718
5707.20 720
5707.91 767
5708.62 739
5709.34 718
5710.05 779
5710.76 785
5711.47 726
5712.19 675
5712.90 691
5713.61 697
5714.33 731
5715.04 749
5715.75 752
5716.47 738
5717.18 770
5717.89 758
5718.61 838
5719.32 714
5720.03 739
5720.75 736
5721.46 804
5722.17 803
5722.89 853
5723.60 899
5724.31 869
5725.03 931
5725.74 912
5726.46 893
5727.17 955
5727.88 1048
5728.60 969
5729.31 1006
5730.03 1168
5730.74 1132
5731.45 1118
5732.17 1027
5732.88 1047
5733.60 957
5734.31 933
5735.03 891
5735.74 826
5736.45 874
5737.17 777
5737.88 693
5738.60 734
5739.31 819
5740.03 766
5740.74 818
5741.46 738
5742.17 653
5742.89 703
5743.60 795
5744.32 829
5745.03 772
5745.75 745
5746.46 795
5747.18 745
5747.89 685
5748.61 841
5749.32 888
5750.04 866
5750.75 874
5751.47 861
5752.18 869
5752.90 838
5753.62 883
5754.33 909
5755.05 996
5755.76 1003
5756.48 1094
5757.19 916
5757.91 934
5758.63 971
5759.34 963
5760.06 870
5760.77 821
5761.49 839
5762.21 791
5762.92 846
5763.64 876
5764.35 785
5765.07 852
5765.79 802
5766.50 789
5767.22 761
5767.94 747
5768.65 776
5769.37 902
5770.08 802
5770.80 859
5771.52 787
5772.23 864
5772.95 855
5773.67 877
5774.39 769
5775.10 846
5775.82 963
5776.54 848
5777.25 814
5777.97 778
5778.69 836
5779.40 855
5780.12 879
5780.84 884
5781.56 823
5782.27 838
5782.99 871
5783.71 882
5784.43 865
5785.14 961
5785.86 837
5786.58 906
5787.30 858
5788.01 815
5788.73 930
5789.45 939
5790.17 1005
5790.88 877
5791.60 935
5792.32 1030
5793.04 1147
5793.76 1094
5794.47 1058
5795.19 1098
5795.91 1087
5796.63 1137
5797.35 1213
5798.07 1423
5798.78 1649
5799.50 1852
5800.22 2220
5800.94 2314
5801.66 2370
5802.38 2424
5803.10 2383
5803.81 2224
5804.53 1973
5805.25 1685
5805.97 1562
5806.69 1414
5807.41 1406
5808.13 1199
5808.85 1163
5809.56 1099
5810.28 1100
5811.00 1129
5811.72 1122
5812.44 1101
5813.16 1033
5813.88 1101
5814.60 1195
5815.32 1191
5816.04 1150
5816.76 1190
5817.48 1092
5818.20 1130
5818.92 1087
5819.64 1041
5820.36 974
5821.08 1028
5821.80 1027
5822.51 1023
5823.23 941
5823.95 1028
5824.67 979
5825.39 874
5826.11 823
5826.83 976
5827.55 849
5828.28 778
5829.00 950
5829.72 910
5830.44 940
5831.16 984
5831.88 902
5832.60 870
5833.32 734
5834.04 828
5834.76 820
5835.48 875
5836.20 811
5836.92 863
5837.64 878
5838.36 868
5839.08 810
5839.80 919
5840.53 901
5841.25 928
5841.97 826
5842.69 887
5843.41 846
5844.13 739
5844.85 776
5845.57 794
5846.29 773
5847.02 810
5847.74 761
5848.46 773
5849.18 789
5849.90 774
5850.62 894
5851.34 886
5852.07 860
5852.79 814
5853.51 917
5854.23 859
5854.95 810
5855.68 846
5856.40 806
5857.12 829
5857.84 886
5858.56 854
5859.29 837
5860.01 864
5860.73 832
5861.45 862
5862.17 820
5862.90 792
5863.62 847
5864.34 870
5865.06 789
5865.79 739
5866.51 782
5867.23 785
5867.95 782
5868.68 728
5869.40 831
5870.12 847
5870.84 771
5871.57 848
5872.29 835
5873.01 825
5873.74 833
5874.46 823
5875.18 880
5875.91 805
5876.63 773
5877.35 890
5878.08 871
5878.80 833
5879.52 801
5880.25 851
5880.97 848
5881.69 813
5882.42 815
5883.14 817
5883.86 778
5884.59 786
5885.31 831
5886.03 845
5886.76 909
5887.48 782
5888.21 766
5888.93 765
5889.65 785
5890.38 754
5891.10 848
5891.83 786
5892.55 722
5893.27 800
5894.00 714
5894.72 740
5895.45 800
5896.17 744
5896.90 724
5897.62 796
5898.35 809
5899.07 735
5899.79 754
5900.52 808
5901.24 764
5901.97 773
5902.69 827
5903.42 813
5904.14 766
5904.87 855
5905.59 857
5906.32 834
5907.04 767
5907.77 854
5908.49 787
5909.22 694
5909.94 823
5910.67 807
5911.39 807
5912.12 842
5912.84 816
5913.57 760
5914.30 809
5915.02 789
5915.75 814
5916.47 868
5917.20 845
5917.92 887
5918.65 898
5919.38 937
5920.10 825
5920.83 849
5921.55 835
5922.28 832
5923.01 839
5923.73 844
5924.46 819
5925.18 837
5925.91 909
5926.64 878
5927.36 865
5928.09 815
5928.81 819
5929.54 858
5930.27 893
5930.99 869
5931.72 946
5932.45 890
5933.17 836
5933.90 866
5934.63 797
5935.35 896
5936.08 997
5936.81 989
5937.53 956
5938.26 940
5938.99 973
5939.72 1076
5940.44 1015
5941.17 992
5941.90 1053
5942.62 991
5943.35 1017
5944.08 1101
5944.81 1062
5945.53 1075
5946.26 1119
5946.99 1026
5947.72 1051
5948.44 1154
5949.17 1272
5949.90 1132
5950.63 1239
5951.35 1218
5952.08 1358
5952.81 1309
5953.54 1409
5954.27 1396
5954.99 1464
5955.72 1357
5956.45 1275
5957.18 1345
5957.91 1235
5958.64 1335
5959.36 1367
5960.09 1313
5960.82 1312
5961.55 1361
5962.28 1364
5963.01 1267
5963.73 1318
5964.46 1492
5965.19 1484
5965.92 1703
5966.65 1943
5967.38 1896
5968.11 2014
5968.83 1893
5969.56 1911
5970.29 1842
5971.02 1832
5971.75 1737
5972.48 1605
5973.21 1507
5973.94 1417
5974.67 1522
5975.40 1458
5976.13 1475
5976.86 1541
5977.58 1458
5978.31 1535
5979.04 1545
5979.77 1454
5980.50 1440
5981.23 1468
5981.96 1479
5982.69 1509
5983.42 1491
5984.15 1507
5984.88 1529
5985.61 1624
5986.34 1641
5987.07 1628
5987.80 1654
5988.53 1617
5989.26 1579
5989.99 1632
5990.72 1588
5991.45 1646
5992.18 1556
5992.91 1577
5993.64 1500
5994.37 1627
5995.10 1723
5995.83 1498
5996.56 1558
5997.29 1570
5998.03 1707
5998.76 1646
5999.49 1672
6000.22 1573
6000.95 1638
6001.68 1552
6002.41 1539
6003.14 1485
6003.87 1463
6004.60 1625
6005.33 1608
6006.07 1497
6006.80 1662
6007.53 1745
6008.26 1988
6008.99 2105
6009.72 2294
6010.45 2565
6011.18 2728
6011.92 2873
6012.65 2754
6013.38 2944
6014.11 2947
6014.84 2828
6015.57 2812
6016.31 2751
6017.04 2354
6017.77 2145
6018.50 2074
6019.23 1845
6019.96 1774
6020.70 1610
6021.43 1541
6022.16 1491
6022.89 1423
6023.63 1488
6024.36 1411
6025.09 1410
6025.82 1412
6026.55 1297
6027.29 1388
6028.02 1326
6028.75 1332
6029.48 1342
6030.22 1353
6030.95 1319
6031.68 1270
6032.42 1308
6033.15 1308
6033.88 1178
6034.61 1227
6035.35 1149
6036.08 1135
6036.81 1281
6037.55 1293
6038.28 1311
6039.01 1347
6039.74 1320
6040.48 1294
6041.21 1305
6041.94 1384
6042.68 1429
6043.41 1494
6044.14 1350
6044.88 1350
6045.61 1349
6046.35 1418
6047.08 1423
6047.81 1450
6048.55 1460
6049.28 1468
6050.01 1565
6050.75 1452
6051.48 1423
6052.22 1543
6052.95 1496
6053.68 1506
6054.42 1556
6055.15 1525
6055.89 1649
6056.62 1553
6057.35 1440
6058.09 1418
6058.82 1383
6059.56 1422
6060.29 1410
6061.03 1430
6061.76 1364
6062.50 1391
6063.23 1417
6063.96 1359
6064.70 1416
6065.43 1427
6066.17 1398
6066.90 1421
6067.64 1357
6068.37 1316
6069.11 1262
6069.84 1393
6070.58 1333
6071.31 1275
6072.05 1300
6072.78 1278
6073.52 1272
6074.25 1159
6074.99 1196
6075.72 1316
6076.46 1264
6077.20 1188
6077.93 1252
6078.67 1222
6079.40 1199
6080.14 1199
6080.87 1180
6081.61 1071
6082.35 1170
6083.08 1248
6083.82 1162
6084.55 1203
6085.29 1215
6086.02 1242
6086.76 1145
6087.50 1139
6088.23 1212
6088.97 1161
6089.71 1237
6090.44 1240
6091.18 1223
6091.91 1323
6092.65 1310
6093.39 1360
6094.12 1329
6094.86 1213
6095.60 1275
6096.33 1200
6097.07 1276
6097.81 1256
6098.54 1172
6099.28 1175
6100.02 1177
6100.75 1175
6101.49 1157
6102.23 1202
6102.96 1169
6103.70 1197
6104.44 1315
6105.18 1213
6105.91 1191
6106.65 1170
6107.39 1168
6108.12 1145
6108.86 1197
6109.60 1173
6110.34 1216
6111.07 1385
6111.81 1320
6112.55 1095
6113.29 1184
6114.03 1233
6114.76 1273
6115.50 1356
6116.24 1348
6116.98 1371
6117.71 1346
6118.45 1276
6119.19 1284
6119.93 1365
6120.67 1352
6121.40 1311
6122.14 1254
6122.88 1288
6123.62 1271
6124.36 1310
6125.10 1383
6125.83 1365
6126.57 1303
6127.31 1372
6128.05 1352
6128.79 1484
6129.53 1429
6130.27 1427
6131.00 1466
6131.74 1374
6132.48 1409
6133.22 1456
6133.96 1350
6134.70 1288
6135.44 1365
6136.18 1486
6136.92 1418
6137.65 1401
6138.39 1430
6139.13 1429
6139.87 1376
6140.61 1455
6141.35 1377
6142.09 1495
6142.83 1434
6143.57 1448
6144.31 1402
6145.05 1412
6145.79 1436
6146.53 1386
6147.27 1410
6148.01 1298
6148.75 1426
6149.49 1549
6150.23 1538
6150.97 1512
6151.71 1478
6152.45 1530
6153.19 1578
6153.93 1563
6154.67 1573
6155.41 1583
6156.15 1726
6156.89 1724
6157.63 1690
6158.37 1676
6159.11 1566
6159.85 1541
6160.59 1742
6161.33 1656
6162.07 1639
6162.81 1795
6163.55 1885
6164.29 1916
6165.03 1944
6165.77 2007
6166.51 2236
6167.26 2432
6168.00 2461
6168.74 2462
6169.48 2454
6170.22 2495
6170.96 2289
6171.70 2344
6172.44 2327
6173.18 2227
6173.93 2192
6174.67 2170
6175.41 2091
6176.15 2091
6176.89 2146
6177.63 2161
6178.37 2099
6179.12 2078
6179.86 2078
6180.60 2045
6181.34 2150
6182.08 2185
6182.82 2252
6183.57 2227
6184.31 2274
6185.05 2266
6185.79 2403
6186.53 2363
6187.28 2421
6188.02 2415
6188.76 2206
6189.50 2270
6190.25 2470
6190.99 2559
6191.73 2505
6192.47 2551
6193.21 2722
6193.96 2665
6194.70 2762
6195.44 2877
6196.19 2908
6196.93 2966
6197.67 2888
6198.41 2987
6199.16 2916
6199.90 2859
6200.64 2917
6201.38 2845
6202.13 2812
6202.87 2934
6203.61 3179
6204.36 3427
6205.10 3897
6205.84 4540
6206.59 5651
6207.33 6993
6208.07 8273
6208.82 9637
6209.56 10960
6210.30 12221
6211.05 12139
6211.79 11997
6212.53 11205
6213.28 10183
6214.02 8855
6214.77 7304
6215.51 6287
6216.25 5257
6217.00 4309
6217.74 3712
6218.48 3466
6219.23 3088
6219.97 2781
6220.72 2667
6221.46 2816
6222.21 2837
6222.95 2973
6223.69 3155
6224.44 3279
6225.18 3448
6225.93 3577
6226.67 3643
6227.42 3514
6228.16 3278
6228.91 3109
6229.65 2772
6230.39 2476
6231.14 2392
6231.88 2303
6232.63 2154
6233.37 2053
6234.12 1910
6234.86 1834
6235.61 1855
6236.35 1950
6237.10 1830
6237.84 1939
6238.59 1966
6239.33 1936
6240.08 1979
6240.82 2102
6241.57 2036
6242.32 2119
6243.06 2096
6243.81 2068
6244.55 2205
6245.30 2287
6246.04 2332
6246.79 2394
6247.53 2346
6248.28 2502
6249.03 2696
6249.77 2712
6250.52 2801
6251.26 2703
6252.01 2646
6252.76 2367
6253.50 2293
6254.25 2155
6254.99 2062
6255.74 2108
6256.49 2085
6257.23 2035
6257.98 2138
6258.73 2077
6259.47 1987
6260.22 1870
6260.97 1894
6261.71 2051
6262.46 2057
6263.21 2017
6263.95 2136
6264.70 2127
6265.45 1968
6266.19 1973
6266.94 1909
6267.69 1846
6268.43 1865
6269.18 1914
6269.93 1918
6270.67 1793
6271.42 1841
6272.17 1861
6272.92 1795
6273.66 1879
6274.41 1939
6275.16 1999
6275.91 1914
6276.65 1889
6277.40 2021
6278.15 1843
6278.90 1965
6279.64 2051
6280.39 1884
6281.14 2039
6281.89 1969
6282.63 1844
6283.38 1729
6284.13 1733
6284.88 1733
6285.63 1663
6286.37 1698
6287.12 1719
6287.87 1795
6288.62 1781
6289.37 1819
6290.11 1762
6290.86 1839
6291.61 1734
6292.36 1678
6293.11 1642
6293.86 1525
6294.60 1487
6295.35 1552
6296.10 1642
6296.85 1620
6297.60 1549
6298.35 1431
6299.10 1524
6299.85 1489
6300.59 1566
6301.34 1508
6302.09 1573
6302.84 1597
6303.59 1607
6304.34 1702
6305.09 1657
6305.84 1649
6306.59 1575
6307.34 1577
6308.09 1588
6308.84 1520
6309.58 1568
6310.33 1716
6311.08 1602
6311.83 1610
6312.58 1580
6313.33 1515
6314.08 1712
6314.83 1732
6315.58 1667
6316.33 1637
6317.08 1674
6317.83 1680
6318.58 1617
6319.33 1655
6320.08 1557
6320.83 1522
6321.58 1425
6322.33 1469
6323.08 1362
6323.83 1309
6324.58 1373
6325.33 1401
6326.08 1330
6326.83 1284
6327.58 1291
6328.33 1306
6329.09 1361
6329.84 1324
6330.59 1283
6331.34 1284
6332.09 1331
6332.84 1336
6333.59 1192
6334.34 1232
6335.09 1265
6335.84 1275
6336.59 1214
6337.34 1289
6338.10 1247
6338.85 1215
6339.60 1221
6340.35 1264
6341.10 1264
6341.85 1242
6342.60 1186
6343.36 1213
6344.11 1175
6344.86 1232
6345.61 1400
6346.36 1382
6347.11 1301
6347.86 1352
6348.62 1292
6349.37 1285
6350.12 1329
6350.87 1361
6351.62 1349
6352.38 1334
6353.13 1418
6353.88 1393
6354.63 1358
6355.38 1395
6356.14 1512
6356.89 1492
6357.64 1342
6358.39 1332
6359.15 1319
6359.90 1333
6360.65 1410
6361.40 1382
6362.16 1342
6362.91 1316
6363.66 1270
6364.41 1406
6365.17 1445
6365.92 1435
6366.67 1344
6367.42 1340
6368.18 1459
6368.93 1444
6369.68 1496
6370.44 1363
6371.19 1266
6371.94 1324
6372.70 1306
6373.45 1170
6374.20 1260
6374.96 1226
6375.71 1239
6376.46 1278
6377.22 1385
6377.97 1270
6378.72 1209
6379.48 1230
6380.23 1227
6380.98 1205
6381.74 1215
6382.49 1248
6383.24 1235
6384.00 1293
6384.75 1300
6385.51 1257
6386.26 1184
6387.01 1208
6387.77 1163
6388.52 1230
6389.28 1235
6390.03 1209
6390.79 1161
6391.54 1252
6392.29 1245
6393.05 1190
6393.80 1169
6394.56 1185
6395.31 1271
6396.07 1220
6396.82 1227
6397.58 1238
6398.33 1177
6399.08 1124
6399.84 1163
6400.59 1199
6401.35 1211
6402.10 1238
6402.86 1135
6403.61 1097
6404.37 1095
6405.12 1104
6405.88 1162
6406.63 1127
6407.39 1111
6408.15 1166
6408.90 1210
6409.66 1121
6410.41 1153
6411.17 1178
6411.92 1229
6412.68 1252
6413.43 1246
6414.19 1225
6414.94 1156
6415.70 1129
6416.46 1170
6417.21 1096
6417.97 1191
6418.72 1113
6419.48 1139
6420.24 1184
6420.99 1044
6421.75 1184
6422.50 1186
6423.26 1198
6424.02 1262
6424.77 1262
6425.53 1184
6426.28 1174
6427.04 1271
6427.80 1283
6428.55 1188
6429.31 1194
6430.07 1203
6430.82 1205
6431.58 1204
6432.34 1153
6433.09 1175
6433.85 1259
6434.61 1159
6435.36 1188
6436.12 1210
6436.88 1144
6437.64 1260
6438.39 1219
6439.15 1154
6439.91 1208
6440.66 1302
6441.42 1284
6442.18 1260
6442.94 1166
6443.69 1214
6444.45 1219
6445.21 1260
6445.97 1221
6446.72 1224
6447.48 1217
6448.24 1249
6449.00 1257
6449.75 1368
6450.51 1220
6451.27 1137
6452.03 1237
6452.79 1209
6453.54 1198
6454.30 1127
6455.06 1239
6455.82 1255
6456.58 1243
6457.33 1228
6458.09 1288
6458.85 1222
6459.61 1240
6460.37 1217
6461.12 1247
6461.88 1256
6462.64 1317
6463.40 1317
6464.16 1338
6464.92 1323
6465.68 1299
6466.44 1455
6467.19 1477
6467.95 1400
6468.71 1394
6469.47 1342
6470.23 1382
6470.99 1310
6471.75 1401
6472.51 1495
6473.27 1377
6474.02 1383
6474.78 1387
6475.54 1473
6476.30 1448
6477.06 1523
6477.82 1437
6478.58 1428
6479.34 1466
6480.10 1512
6480.86 1470
6481.62 1418
6482.38 1509
6483.14 1560
6483.90 1581
6484.66 1576
6485.42 1582
6486.18 1607
6486.94 1735
6487.70 1638
6488.46 1647
6489.22 1566
6489.98 1647
6490.74 1781
6491.50 1885
6492.26 1997
6493.02 1923
6493.78 1935
6494.54 2071
6495.30 2040
6496.06 2079
6496.82 2124
6497.58 2103
6498.34 2093
6499.10 2014
6499.86 2238
6500.62 2164
6501.38 2076
6502.14 2060
6502.91 2071
6503.67 2176
6504.43 2028
6505.19 2112
6505.95 2222
6506.71 2238
6507.47 2339
6508.23 2329
6508.99 2390
6509.76 2501
6510.52 2500
6511.28 2590
6512.04 2532
6512.80 2425
6513.56 2355
6514.32 2491
6515.09 2475
6515.85 2323
6516.61 2467
6517.37 2617
6518.13 2715
6518.89 2671
6519.66 2716
6520.42 2777
6521.18 2748
6521.94 2902
6522.70 3144
6523.47 3211
6524.23 3365
6524.99 3509
6525.75 3502
6526.51 3750
6527.28 3688
6528.04 3855
6528.80 3984
6529.56 3659
6530.33 3774
6531.09 3841
6531.85 3864
6532.61 4220
6533.38 4762
6534.14 5606
6534.90 6645
6535.66 7910
6536.43 9244
6537.19 10649
6537.95 11065
6538.72 11137
6539.48 10623
6540.24 9631
6541.01 8400
6541.77 7142
6542.53 5989
6543.29 5110
6544.06 4232
6544.82 3532
6545.58 3131
6546.35 2888
6547.11 2660
6547.87 2574
6548.64 2400
6549.40 2474
6550.17 2372
6550.93 2380
6551.69 2280
6552.46 2224
6553.22 2211
6553.98 2204
6554.75 2115
6555.51 2043
6556.28 1964
6557.04 2074
6557.80 1946
6558.57 2030
6559.33 2109
6560.10 1953
6560.86 1979
6561.63 2165
6562.39 1997
6563.15 2135
6563.92 2288
6564.68 2231
6565.45 2395
6566.21 2586
6566.98 2433
6567.74 2323
6568.51 2350
6569.27 2327
6570.04 2233
6570.80 2225
6571.57 2275
6572.33 2389
6573.09 2562
6573.86 2680
6574.63 2702
6575.39 2876
6576.16 3012
6576.92 3086
6577.69 2933
6578.45 2987
6579.22 3046
6579.98 3277
6580.75 3102
6581.51 3071
6582.28 2960
6583.04 2932
6583.81 2883
6584.57 2833
6585.34 2679
6586.11 2534
6586.87 2524
6587.64 2603
6588.40 2622
6589.17 2455
6589.94 2594
6590.70 2670
6591.47 2753
6592.23 2982
6593.00 3109
6593.77 3115
6594.53 3122
6595.30 2962
6596.06 3000
6596.83 3039
6597.60 3001
6598.36 2829
6599.13 2795
6599.90 2592
6600.66 2619
6601.43 2474
6602.20 2289
6602.96 2242
6603.73 2193
6604.50 2151
6605.26 2251
6606.03 2124
6606.80 2192
6607.56 2222
6608.33 2180
6609.10 2213
6609.87 2123
6610.63 2152
6611.40 2096
6612.17 2079
6612.93 2103
6613.70 2076
6614.47 2057
6615.24 2055
6616.00 1915
6616.77 1901
6617.54 1856
6618.31 1925
6619.07 1985
6619.84 1961
6620.61 1981
6621.38 1981
6622.15 1914
6622.91 1946
6623.68 1938
6624.45 1951
6625.22 1930
6625.99 1973
6626.75 1843
6627.52 1941
6628.29 1810
6629.06 1727
6629.83 1755
6630.59 1791
6631.36 1786
6632.13 1824
6632.90 1878
6633.67 2105
6634.44 2100
6635.21 2231
6635.97 2258
6636.74 2335
6637.51 2331
6638.28 2188
6639.05 2104
6639.82 1966
6640.59 1924
6641.36 1818
6642.12 1758
6642.89 1815
6643.66 1783
6644.43 1748
6645.20 1777
6645.97 1733
6646.74 1723
6647.51 1663
6648.28 1896
6649.05 1747
6649.82 1715
6650.59 1708
6651.36 1781
6652.13 1711
6652.89 1725
6653.66 1785
6654.43 1767
6655.20 1746
6655.97 1745
6656.74 1769
6657.51 1684
6658.28 1596
6659.05 1619
6659.82 1653
6660.59 1589
6661.36 1506
6662.13 1515
6662.90 1572
6663.67 1630
6664.44 1654
6665.21 1669
6665.98 1641
6666.76 1572
6667.53 1489
6668.30 1607
6669.07 1673
6669.84 1642
6670.61 1626
6671.38 1507
6672.15 1590
6672.92 1768
6673.69 1679
6674.46 1658
6675.23 1566
6676.00 1574
6676.77 1617
6677.55 1644
6678.32 1697
6679.09 1715
6679.86 1725
6680.63 1648
6681.40 1674
6682.17 1753
6682.94 1754
6683.72 1887
6684.49 1847
6685.26 1948
6686.03 2065
6686.80 2158
6687.57 2104
6688.34 2085
6689.12 2023
6689.89 2019
6690.66 1822
6691.43 1780
6692.20 1711
6692.98 1788
6693.75 1681
6694.52 1661
6695.29 1635
6696.06 1623
6696.84 1522
6697.61 1545
6698.38 1579
6699.15 1615
6699.92 1611
6700.70 1550
6701.47 1580
6702.24 1527
6703.01 1470
6703.79 1550
6704.56 1497
6705.33 1505
6706.11 1563
6706.88 1639
6707.65 1579
6708.42 1481
6709.20 1573
6709.97 1505
6710.74 1492
6711.52 1454
6712.29 1452
6713.06 1428
6713.83 1529
6714.61 1461
6715.38 1449
6716.15 1459
6716.93 1379
6717.70 1452
6718.47 1427
6719.25 1366
6720.02 1436
6720.79 1416
6721.57 1394
6722.34 1431
6723.12 1287
6723.89 1335
6724.66 1359
6725.44 1337
6726.21 1393
6726.98 1367
6727.76 1375
6728.53 1389
6729.31 1473
6730.08 1401
6730.85 1422
6731.63 1421
6732.40 1393
6733.18 1334
6733.95 1330
6734.73 1359
6735.50 1397
6736.27 1460
6737.05 1467
6737.82 1412
6738.60 1430
6739.37 1472
6740.15 1312
6740.92 1321
6741.70 1311
6742.47 1438
6743.25 1428
6744.02 1357
6744.80 1355
6745.57 1436
6746.35 1403
6747.12 1452
6747.90 1513
6748.67 1472
6749.45 1616
6750.22 1587
6751.00 1642
6751.77 1529
6752.55 1638
6753.32 1745
6754.10 1786
6754.87 1556
6755.65 1478
6756.43 1431
6757.20 1431
6757.98 1466
6758.75 1383
6759.53 1278
6760.30 1276
6761.08 1355
6761.86 1386
6762.63 1378
6763.41 1324
6764.18 1264
6764.96 1260
6765.74 1301
6766.51 1340
6767.29 1354
6768.06 1303
6768.84 1307
6769.62 1323
6770.39 1349
6771.17 1396
6771.95 1305
6772.72 1254
6773.50 1248
6774.28 1203
6775.05 1235
6775.83 1262
6776.61 1258
6777.38 1364
6778.16 1367
6778.94 1397
6779.71 1261
6780.49 1366
6781.27 1299
6782.05 1343
6782.82 1328
6783.60 1304
6784.38 1279
6785.15 1383
6785.93 1323
6786.71 1235
6787.49 1313
6788.26 1324
6789.04 1277
6789.82 1261
6790.60 1185
6791.37 1133
6792.15 1286
6792.93 1225
6793.71 1153
6794.48 1201
6795.26 1125
6796.04 1185
6796.82 1234
6797.60 1186
6798.37 1187
6799.15 1263
6799.93 1366
6800.71 1272
6801.49 1331
6802.26 1264
6803.04 1268
6803.82 1407
6804.60 1277
6805.38 1270
6806.16 1359
6806.93 1322
6807.71 1274
6808.49 1341
6809.27 1292
6810.05 1226
6810.83 1300
6811.61 1311
6812.39 1158
6813.16 1266
6813.94 1233
6814.72 1176
6815.50 1339
6816.28 1147
6817.06 1171
6817.84 1188
6818.62 1227
6819.40 1350
6820.18 1319
6820.96 1221
6821.73 1242
6822.51 1150
6823.29 1212
6824.07 1234
6824.85 1325
6825.63 1290
6826.41 1300
6827.19 1244
6827.97 1197
6828.75 1314
6829.53 1303
6830.31 1254
6831.09 1265
6831.87 1281
6832.65 1385
6833.43 1219
6834.21 1226
6834.99 1273
6835.77 1292
6836.55 1330
6837.33 1334
6838.11 1336
6838.89 1273
6839.67 1284
6840.45 1150
6841.23 1187
6842.01 1269
6842.79 1275
6843.57 1375
6844.35 1385
6845.14 1280
6845.92 1465
6846.70 1339
6847.48 1465
6848.26 1481
6849.04 1715
6849.82 1797
6850.60 1938
6851.38 2167
6852.16 2337
6852.94 2400
6853.73 2215
6854.51 2132
6855.29 1931
6856.07 1869
6856.85 1794
6857.63 1626
6858.41 1583
6859.20 1491
6859.98 1477
6860.76 1336
6861.54 1439
6862.32 1363
6863.10 1339
6863.89 1401
6864.67 1435
6865.45 1440
6866.23 1443
6867.01 1551
6867.79 1650
6868.58 1673
6869.36 1622
6870.14 1499
6870.92 1587
6871.71 1462
6872.49 1418
6873.27 1471
6874.05 1406
6874.83 1421
6875.62 1332
6876.40 1304
6877.18 1462
6877.96 1356
6878.75 1401
6879.53 1391
6880.31 1430
6881.10 1501
6881.88 1463
6882.66 1436
6883.44 1558
6884.23 1655
6885.01 1713
6885.79 1859
6886.58 1870
6887.36 2031
6888.14 2246
6888.92 2321
6889.71 2468
6890.49 2341
6891.27 2124
6892.06 2033
6892.84 1773
6893.62 1815
6894.41 1741
6895.19 1686
6895.98 1591
6896.76 1672
6897.54 1716
6898.33 1664
6899.11 1686
6899.89 1720
6900.68 1771
6901.46 1594
6902.25 1669
6903.03 1720
6903.81 1614
6904.60 1639
6905.38 1632
6906.17 1599
6906.95 1727
6907.73 1695
6908.52 1634
6909.30 1701
6910.09 1513
6910.87 1661
6911.66 1561
6912.44 1583
6913.23 1593
6914.01 1547
6914.79 1670
6915.58 1609
6916.36 1611
6917.15 1613
6917.93 1638
6918.72 1605
6919.50 1575
6920.29 1603
6921.07 1545
6921.86 1582
6922.64 1536
6923.43 1501
6924.21 1566
6925.00 1650
6925.78 1768
6926.57 1769
6927.36 1798
6928.14 1740
6928.93 1731
6929.71 1802
6930.50 1696
6931.28 1705
6932.07 1790
6932.85 1777
6933.64 1885
6934.43 1926
6935.21 2030
6936.00 1999
6936.78 1867
6937.57 1918
6938.36 2013
6939.14 1998
6939.93 1892
6940.71 1988
6941.50 2000
6942.29 2068
6943.07 2108
6943.86 2199
6944.64 2202
6945.43 2260
6946.22 2196
6947.00 2281
6947.79 2210
6948.58 2405
6949.36 2427
6950.15 2366
6950.94 2432
6951.72 2322
6952.51 2138
6953.30 2095
6954.08 2197
6954.87 2329
6955.66 2334
6956.45 2450
6957.23 2394
6958.02 2463
6958.81 2566
6959.59 2485
6960.38 2424
6961.17 2422
6961.96 2521
6962.74 2308
6963.53 2332
6964.32 2482
6965.11 2439
6965.89 2474
6966.68 2434
6967.47 2589
6968.26 2634
6969.04 2549
6969.83 2629
6970.62 2741
6971.41 2732
6972.20 2688
6972.98 2653
6973.77 2755
6974.56 2896
6975.35 2864
6976.14 2869
6976.92 2795
6977.71 2893
6978.50 3015
6979.29 3046
6980.08 3171
6980.87 3310
6981.65 3525
6982.44 3900
6983.23 4461
6984.02 5186
6984.81 6191
6985.60 6720
6986.39 7339
6987.17 7586
6987.96 7788
6988.75 7484
6989.54 7072
6990.33 6400
6991.12 5718
6991.91 4900
6992.70 4418
6993.49 4030
6994.28 3629
6995.06 3626
6995.85 3661
6996.64 4032
6997.43 4437
6998.22 5187
6999.01 5982
6999.80 6585
7000.59 7285
7001.38 7819
7002.17 7886
7002.96 7567
7003.75 7161
7004.54 6375
7005.33 5273
7006.12 4473
7006.91 3923
7007.70 3529
7008.49 3107
7009.28 2877
7010.07 2586
7010.86 2517
7011.65 2705
7012.44 2739
7013.23 2763
7014.02 2821
7014.81 2640
7015.60 2640
7016.39 2809
7017.18 2679
7017.97 2640
7018.76 2591
7019.55 2428
7020.34 2420
7021.13 2317
7021.92 2298
7022.71 2220
7023.51 2157
7024.30 2264
7025.09 2312
7025.88 2196
7026.67 2156
7027.46 2335
7028.25 2302
7029.04 2252
7029.83 2243
7030.63 2110
7031.42 2104
7032.21 2058
7033.00 2096
7033.79 2090
7034.58 2189
7035.37 1959
7036.16 2099
7036.96 2141
7037.75 2112
7038.54 2268
7039.33 2157
7040.12 2210
7040.92 2333
7041.71 2198
7042.50 2310
7043.29 2299
7044.08 2144
7044.87 2173
7045.67 2045
7046.46 2092
7047.25 2059
7048.04 2076
7048.84 2260
7049.63 2188
7050.42 2217
7051.21 2376
7052.00 2287
7052.80 2204
7053.59 2307
7054.38 2109
7055.18 2156
7055.97 2033
7056.76 1986
7057.55 1993
7058.35 2029
7059.14 1851
7059.93 1891
7060.72 1871
7061.52 1804
7062.31 1843
7063.10 1880
7063.90 1917
7064.69 1852
7065.48 1850
7066.28 1765
7067.07 1756
7067.86 1830
7068.66 1727
7069.45 1830
7070.24 1859
7071.04 1822
7071.83 1757
7072.62 1700
7073.42 1737
7074.21 1697
7075.00 1652
7075.80 1712
7076.59 1739
7077.39 1732
7078.18 1696
7078.97 1599
7079.77 1618
7080.56 1646
7081.36 1714
7082.15 1652
7082.94 1706
7083.74 1641
7084.53 1679
7085.33 1663
7086.12 1856
7086.92 1922
7087.71 2054
7088.50 2129
7089.30 2242
7090.09 2262
7090.89 2127
7091.68 1821
7092.48 1745
7093.27 1665
7094.07 1685
7094.86 1678
7095.66 1575
7096.45 1429
7097.25 1433
7098.04 1426
7098.84 1377
7099.63 1501
7100.43 1450
7101.22 1386
7102.02 1335
7102.81 1314
7103.61 1355
7104.40 1391
7105.20 1325
7105.99 1331
7106.79 1265
7107.59 1254
7108.38 1201
7109.18 1295
7109.97 1320
7110.77 1226
7111.56 1195
7112.36 1238
7113.16 1274
7113.95 1209
7114.75 1131
7115.54 1252
7116.34 1267
7117.14 1210
7117.93 1298
7118.73 1304
7119.52 1274
7120.32 1257
7121.12 1308
7121.91 1242
7122.71 1187
7123.51 1131
7124.30 1170
7125.10 1186
7125.90 1258
7126.69 1274
7127.49 1257
7128.29 1352
7129.08 1364
7129.88 1309
7130.68 1297
7131.47 1323
7132.27 1201
7133.07 1222
7133.86 1201
7134.66 1226
7135.46 1273
7136.26 1171
7137.05 1184
7137.85 1235
7138.65 1225
7139.44 1232
7140.24 1302
7141.04 1250
7141.84 1318
7142.63 1329
7143.43 1215
7144.23 1211
7145.03 1358
7145.83 1292
7146.62 1337
7147.42 1309
7148.22 1254
7149.02 1205
7149.81 1210
7150.61 1220
7151.41 1226
7152.21 1202
7153.01 1119
7153.80 1146
7154.60 1158
7155.40 1103
7156.20 1159
7157.00 1196
7157.80 1184
7158.59 1215
7159.39 1071
7160.19 1099
7160.99 1197
7161.79 1245
7162.59 1136
7163.39 1141
7164.18 1147
7164.98 1209
7165.78 1124
7166.58 1016
7167.38 1106
7168.18 1015
7168.98 1062
7169.78 1133
7170.58 1156
7171.38 1148
7172.17 1154
7172.97 1140
7173.77 1099
7174.57 1150
7175.37 1089
7176.17 1071
7176.97 1050
7177.77 985
7178.57 947
7179.37 1070
7180.17 1027
7180.97 1062
7181.77 1127
7182.57 1142
7183.37 1218
7184.17 1256
7184.97 1242
7185.77 1146
7186.57 1124
7187.37 1139
7188.17 1096
7188.97 1109
7189.77 1073
7190.57 1018
7191.37 964
7192.17 1059
7192.97 1011
7193.77 895
7194.57 976
7195.37 996
7196.17 1023
7196.97 951
7197.77 1040
7198.57 1024
7199.37 1041
7200.17 1010
7200.97 1004
7201.77 1066
7202.58 1017
7203.38 959
7204.18 969
7204.98 1029
7205.78 936
7206.58 958
7207.38 1032
7208.18 1036
7208.98 955
7209.79 962
7210.59 1009
7211.39 995
7212.19 970
7212.99 920
7213.79 942
7214.59 881
7215.40 943
7216.20 904
7217.00 930
7217.80 940
7218.60 995
7219.40 1004
7220.21 934
7221.01 912
7221.81 908
7222.61 998
7223.41 987
7224.22 919
7225.02 981
7225.82 1003
7226.62 1007
7227.43 1026
7228.23 985
7229.03 1001
7229.83 985
7230.63 963
7231.44 955
7232.24 926
7233.04 1001
7233.84 1022
7234.65 973
7235.45 879
7236.25 952
7237.06 985
7237.86 1046
7238.66 1093
7239.46 1067
7240.27 1094
7241.07 1205
7241.87 1150
7242.68 1131
7243.48 1202
7244.28 1146
7245.09 1025
7245.89 1136
7246.69 1120
7247.50 1059
7248.30 1045
7249.10 1040
7249.91 1061
7250.71 1080
7251.51 1098
7252.32 1068
7253.12 1203
7253.92 1036
7254.73 1074
7255.53 1089
7256.34 1138
7257.14 1177
7257.94 1163
7258.75 1131
7259.55 1107
7260.36 1232
7261.16 1219
7261.96 1234
7262.77 1251
7263.57 1300
7264.38 1246
7265.18 1233
7265.99 1208
7266.79 1211
7267.59 1300
7268.40 1380
7269.20 1385
7270.01 1366
7270.81 1454
7271.62 1439
7272.42 1375
7273.23 1311
7274.03 1383
7274.84 1357
7275.64 1445
7276.45 1435
7277.25 1414
7278.06 1394
7278.86 1436
7279.67 1511
7280.47 1808
7281.28 1903
7282.08 2181
7282.89 2566
7283.69 2957
7284.50 3417
7285.30 3671
7286.11 3947
7286.92 3904
7287.72 3667
7288.53 3313
7289.33 2912
7290.14 2649
7290.94 2243
7291.75 2026
7292.56 1896
7293.36 1694
7294.17 1538
7294.97 1468
7295.78 1487
7296.59 1490
7297.39 1471
7298.20 1524
7299.00 1446
7299.81 1361
7300.62 1413
7301.42 1612
7302.23 1520
7303.04 1470
7303.84 1557
7304.65 1503
7305.46 1460
7306.26 1427
7307.07 1529
7307.88 1611
7308.68 1697
7309.49 1890
7310.30 2024
7311.10 2123
7311.91 2170
7312.72 2219
7313.52 2229
7314.33 2214
7315.14 2176
7315.95 2120
7316.75 2107
7317.56 2132
7318.37 2106
7319.18 2355
7319.98 2499
7320.79 2715
7321.60 2779
7322.40 2768
7323.21 2856
7324.02 2743
7324.83 2629
7325.64 2381
7326.44 2362
7327.25 2154
7328.06 1954
7328.87 1678
7329.67 1486
7330.48 1513
7331.29 1570
7332.10 1423
7332.91 1465
7333.71 1450
7334.52 1608
7335.33 1537
7336.14 1630
7336.95 1576
7337.76 1513
7338.56 1678
7339.37 1634
7340.18 1680
7340.99 1648
7341.80 1679
7342.61 1685
7343.42 1751
7344.22 1597
7345.03 1387
7345.84 1509
7346.65 1520
7347.46 1576
7348.27 1503
7349.08 1429
7349.89 1426
7350.70 1422
7351.51 1567
7352.31 1520
7353.12 1520
7353.93 1567
7354.74 1454
7355.55 1513
7356.36 1626
7357.17 1527
7357.98 1500
7358.79 1474
7359.60 1399
7360.41 1440
7361.22 1500
7362.03 1684
7362.84 1639
7363.65 1518
7364.46 1473
7365.27 1520
7366.08 1627
7366.89 1590
7367.70 1539
7368.51 1559
7369.32 1571
7370.13 1594
7370.94 1536
7371.75 1560
7372.56 1649
7373.37 1621
7374.18 1580
7374.99 1516
7375.80 1569
7376.61 1713
7377.42 1917
7378.23 1866
7379.04 1863
7379.85 2190
7380.66 2276
7381.48 2522
7382.29 2609
7383.10 2685
7383.91 2720
7384.72 2501
7385.53 2282
7386.34 2142
7387.15 2009
7387.96 1889
7388.77 1631
7389.59 1651
7390.40 1561
7391.21 1510
7392.02 1496
7392.83 1444
7393.64 1339
7394.45 1486
7395.27 1549
7396.08 1557
7396.89 1522
7397.70 1692
7398.51 1854
7399.32 2016
7400.14 2037
7400.95 2192
7401.76 2170
7402.57 2223
7403.38 2209
7404.20 2248
7405.01 2125
7405.82 2024
7406.63 1836
7407.44 1760
7408.26 1758
7409.07 1694
7409.88 1673
7410.69 1668
7411.51 1566
7412.32 1462
7413.13 1332
7413.94 1260
7414.76 1370
7415.57 1383
7416.38 1260
7417.19 1185
7418.01 1304
7418.82 1260
7419.63 1219
7420.45 1243
7421.26 1321
7422.07 1291
7422.88 1220
7423.70 1265
7424.51 1232
7425.32 1225
7426.14 1172
7426.95 1155
7427.76 1187
7428.58 1156
7429.39 1088
7430.20 1161
7431.02 1106
7431.83 1093
7432.64 1046
7433.46 1073
7434.27 1109
7435.09 1068
7435.90 1156
7436.71 1142
7437.53 1071
7438.34 1106
7439.16 1208
7439.97 1239
7440.78 1223
7441.60 1139
7442.41 1164
7443.23 1110
7444.04 1059
7444.85 1149
7445.67 1129
7446.48 1072
7447.30 1034
7448.11 1072
7448.93 1035
7449.74 1082
7450.56 1085
7451.37 1231
7452.18 1163
7453.00 1146
7453.81 1057
7454.63 991
7455.44 1050
7456.26 1117
7457.07 1067
7457.89 1049
7458.70 1080
7459.52 1036
7460.33 1020
7461.15 1076
7461.96 1184
7462.78 1151
7463.59 1047
7464.41 1091
7465.23 1092
7466.04 1022
7466.86 1025
7467.67 1019
7468.49 1058
7469.30 1056
7470.12 1024
7470.93 1150
7471.75 1111
7472.57 1067
7473.38 1002
7474.20 1043
7475.01 1082
7475.83 1074
7476.65 987
7477.46 925
7478.28 945
7479.09 896
7479.91 907
7480.73 894
7481.54 989
7482.36 997
7483.18 939
7483.99 946
7484.81 889
7485.62 815
7486.44 903
7487.26 1002
7488.07 933
7488.89 925
7489.71 786
7490.52 895
7491.34 891
7492.16 901
7492.98 894
7493.79 898
7494.61 848
7495.43 902
7496.24 972
7497.06 848
7497.88 912
7498.70 927
7499.51 810
7500.33 814
7501.15 816
7501.96 815
7502.78 830
7503.60 849
7504.42 881
7505.23 794
7506.05 827
7506.87 846
7507.69 815
7508.51 855
7509.32 846
7510.14 817
7510.96 862
7511.78 846
7512.59 881
7513.41 829
7514.23 764
7515.05 803
7515.87 887
7516.69 786
7517.50 881
7518.32 850
7519.14 819
7519.96 835
7520.78 801
7521.60 771
7522.41 746
7523.23 680
7524.05 812
7524.87 778
7525.69 864
7526.51 828
7527.33 898
7528.14 831
7528.96 861
7529.78 837
7530.60 772
7531.42 781
7532.24 861
7533.06 813
7533.88 869
7534.70 841
7535.52 841
7536.34 828
7537.16 811
7537.97 821
7538.79 847
7539.61 855
7540.43 817
7541.25 834
7542.07 877
7542.89 781
7543.71 805
7544.53 875
7545.35 833
7546.17 905
7546.99 878
7547.81 784
7548.63 782
7549.45 823
7550.27 858
7551.09 850
7551.91 845
7552.73 802
7553.55 837
7554.37 806
7555.19 782
7556.01 891
7556.83 775
7557.65 809
7558.47 826
7559.29 811
7560.11 835
7560.93 863
7561.76 856
7562.58 835
7563.40 806
7564.22 804
7565.04 805
7565.86 873
7566.68 812
7567.50 752
7568.32 760
7569.14 743
7569.96 813
7570.79 803
7571.61 787
7572.43 820
7573.25 857
7574.07 838
7574.89 796
7575.71 753
7576.54 830
7577.36 853
7578.18 820
7579.00 856
7579.82 824
7580.64 785
7581.46 790
7582.29 780
7583.11 776
7583.93 869
7584.75 824
7585.57 815
7586.40 778
7587.22 837
7588.04 866
7588.86 825
7589.68 832
7590.51 840
7591.33 850
7592.15 883
7592.97 927
7593.80 846
7594.62 853
7595.44 816
7596.26 933
7597.09 975
7597.91 917
7598.73 841
7599.55 837
7600.38 887
7601.20 977
7602.02 978
7602.85 963
7603.67 1029
7604.49 1054
7605.31 1068
7606.14 1072
7606.96 1152
7607.78 1103
7608.61 1089
7609.43 1014
7610.25 1035
7611.08 995
7611.90 1022
7612.72 947
7613.55 871
7614.37 854
7615.19 890
7616.02 922
7616.84 954
7617.67 1032
7618.49 1084
7619.31 1143
7620.14 1190
7620.96 1158
7621.78 1102
7622.61 1013
7623.43 930
7624.26 973
7625.08 952
7625.91 1020
7626.73 951
7627.55 1026
7628.38 1017
7629.20 1044
7630.03 1173
7630.85 1134
7631.68 1156
7632.50 1206
7633.32 1344
7634.15 1267
7634.97 1197
7635.80 1151
7636.62 1088
7637.45 1035
7638.27 1078
7639.10 914
7639.92 861
7640.75 827
7641.57 842
7642.40 878
7643.22 810
7644.05 864
7644.87 813
7645.70 860
7646.52 891
7647.35 938
7648.17 891
7649.00 877
7649.82 835
7650.65 770
7651.48 835
7652.30 858
7653.13 882
7653.95 787
7654.78 817
7655.60 793
7656.43 729
7657.26 754
7658.08 773
7658.91 752
7659.73 782
7660.56 738
7661.39 732
7662.21 791
7663.04 879
7663.86 761
7664.69 737
7665.52 711
7666.34 721
7667.17 698
7668.00 685
7668.82 701
7669.65 744
7670.48 769
7671.30 850
7672.13 895
7672.96 855
7673.78 819
7674.61 753
7675.44 670
7676.26 684
7677.09 723
7677.92 704
7678.74 707
7679.57 713
7680.40 662
7681.22 717
7682.05 666
7682.88 720
7683.71 756
7684.53 769
7685.36 739
7686.19 776
7687.02 790
7687.84 808
7688.67 753
7689.50 725
7690.33 737
7691.15 758
7691.98 711
7692.81 690
7693.64 697
7694.47 744
7695.29 765
7696.12 795
7696.95 812
7697.78 718
7698.61 836
7699.43 803
7700.26 790
7701.09 866
7701.92 786
7702.75 739
7703.57 743
7704.40 780
7705.23 754
7706.06 737
7706.89 766
7707.72 753
7708.55 664
7709.37 697
7710.20 748
7711.03 725
7711.86 752
7712.69 762
7713.52 718
7714.35 727
7715.18 687
7716.01 681
7716.83 651
7717.66 702
7718.49 626
7719.32 640
7720.15 661
7720.98 728
7721.81 673
7722.64 616
7723.47 634
7724.30 710
7725.13 628
7725.96 619
7726.79 680
7727.62 693
7728.45 688
7729.28 683
7730.11 697
7730.94 791
7731.77 808
7732.60 747
7733.42 717
7734.25 720
7735.09 705
7735.92 773
7736.75 772
7737.58 696
7738.41 746
7739.24 700
7740.07 772
7740.90 753
7741.73 670
7742.56 655
7743.39 697
7744.22 804
7745.05 804
7745.88 797
7746.71 812
7747.54 837
7748.37 931
7749.20 1021
7750.03 946
7750.86 930
7751.70 896
7752.53 896
7753.36 956
7754.19 773
7755.02 712
7755.85 750
7756.68 697
7757.51 717
7758.34 743
7759.18 803
7760.01 762
7760.84 804
7761.67 805
7762.50 800
7763.33 721
7764.16 744
7765.00 804
7765.83 758
7766.66 822
7767.49 837
7768.32 769
7769.16 684
7769.99 713
7770.82 729
7771.65 750
7772.48 655
7773.32 643
7774.15 742
7774.98 701
7775.81 717
7776.64 733
7777.48 641
7778.31 743
7779.14 750
7779.97 807
7780.81 800
7781.64 725
7782.47 785
7783.30 743
7784.14 805
7784.97 759
7785.80 712
7786.64 738
7787.47 822
7788.30 779
7789.13 701
7789.97 662
7790.80 656
7791.63 744
7792.47 772
7793.30 773
7794.13 742
7794.97 723
7795.80 691
7796.63 694
7797.47 718
7798.30 834
7799.13 817
7799.97 736
7800.80 683
7801.63 761
7802.47 788
7803.30 746
7804.13 761
7804.97 764
7805.80 728
7806.64 743
7807.47 780
7808.30 773
7809.14 814
7809.97 898
7810.81 824
7811.64 775
7812.47 805
7813.31 841
7814.14 918
7814.98 937
7815.81 891
7816.65 890
7817.48 1001
7818.32 974
7819.15 966
7819.98 949
7820.82 995
7821.65 921
7822.49 931
7823.32 902
7824.16 961
7824.99 971
7825.83 890
7826.66 966
7827.50 1009
7828.33 1031
7829.17 1071
7830.00 1060
7830.84 1004
7831.67 931
7832.51 960
7833.34 943
7834.18 980
7835.02 1027
7835.85 1013
7836.69 979
7837.52 927
7838.36 994
7839.19 950
7840.03 916
7840.86 938
7841.70 960
7842.54 948
7843.37 908
7844.21 911
7845.04 840
7845.88 951
7846.72 921
7847.55 849
7848.39 833
7849.22 830
7850.06 803
7850.90 861
7851.73 831
7852.57 804
7853.41 769
7854.24 869
7855.08 790
7855.92 778
7856.75 864
7857.59 811
7858.43 853
7859.26 785
7860.10 791
7860.94 846
7861.77 749
7862.61 738
7863.45 810
7864.28 850
7865.12 735
7865.96 825
7866.79 918
7867.63 814
7868.47 760
7869.31 756
7870.14 832
7870.98 759
7871.82 795
7872.66 791
7873.49 774
7874.33 897
7875.17 865
7876.01 917
7876.84 935
7877.68 933
7878.52 893
7879.36 921
7880.19 1016
7881.03 1046
7881.87 945
7882.71 954
7883.55 906
7884.38 888
7885.22 857
7886.06 846
7886.90 867
7887.74 819
7888.57 825
7889.41 821
7890.25 847
7891.09 926
7891.93 915
7892.77 955
7893.61 1030
7894.44 887
7895.28 881
7896.12 916
7896.96 857
7897.80 832
7898.64 811
7899.48 857
7900.32 827
7901.15 888
7901.99 806
7902.83 785
7903.67 854
7904.51 828
7905.35 828
7906.19 862
7907.03 906
7907.87 847
7908.71 742
7909.55 782
7910.39 750
7911.22 749
7912.06 804
7912.90 762
7913.74 809
7914.58 811
7915.42 761
7916.26 858
7917.10 845
7917.94 881
7918.78 856
7919.62 818
7920.46 867
7921.30 819
7922.14 828
7922.98 746
7923.82 805
7924.66 731
7925.50 754
7926.34 711
7927.18 710
7928.02 708
7928.86 744
7929.70 735
7930.55 749
7931.39 775
7932.23 701
7933.07 700
7933.91 660
7934.75 647
7935.59 687
7936.43 725
7937.27 775
7938.11 664
7938.95 657
7939.79 691
7940.63 717
7941.48 710
7942.32 701
7943.16 759
7944.00 734
7944.84 790
7945.68 737
7946.52 715
7947.36 756
7948.21 734
7949.05 726
7949.89 726
7950.73 659
7951.57 736
7952.41 821
7953.26 829
7954.10 835
7954.94 849
7955.78 806
7956.62 819
7957.47 832
7958.31 770
7959.15 777
7959.99 860
7960.83 770
7961.68 788
7962.52 785
7963.36 810
7964.20 797
7965.04 701
7965.89 773
7966.73 852
7967.57 758
7968.41 781
7969.26 734
7970.10 761
7970.94 788
7971.78 826
7972.63 775
7973.47 797
7974.31 750
7975.16 755
7976.00 787
7976.84 718
7977.68 705
7978.53 718
7979.37 683
7980.21 645
7981.06 650
7981.90 783
7982.74 737
7983.59 671
7984.43 659
7985.27 702
7986.12 666
7986.96 769
7987.80 789
7988.65 639
7989.49 675
7990.34 692
7991.18 660
7992.02 656
7992.87 669
7993.71 649
7994.55 635
7995.40 638
7996.24 671
7997.09 578
7997.93 578
7998.77 622
7999.62 636
8000.46 656
8001.31 597
8002.15 608
8003.00 636
8003.84 546
8004.68 602
8005.53 575
8006.37 604
8007.22 666
8008.06 606
8008.91 580
8009.75 619
8010.60 582
8011.44 561
8012.29 566
8013.13 639
8013.98 634
8014.82 583
8015.67 609
8016.51 585
8017.36 627
8018.20 591
8019.05 573
8019.89 555
8020.74 654
8021.58 646
8022.43 596
8023.27 592
8024.12 674
8024.96 644
8025.81 635
8026.66 554
8027.50 558
8028.35 592
8029.19 611
8030.04 581
8030.88 508
8031.73 547
8032.58 615
8033.42 602
8034.27 590
8035.11 571
8035.96 558
8036.81 560
8037.65 596
8038.50 653
8039.35 632
8040.19 582
8041.04 527
8041.88 609
8042.73 553
8043.58 646
8044.42 598
8045.27 547
8046.12 593
8046.96 557
8047.81 607
8048.66 560
8049.50 590
8050.35 599
8051.20 583
8052.04 580
8052.89 600
8053.74 529
8054.59 508
8055.43 520
8056.28 524
8057.13 564
8057.97 593
8058.82 647
8059.67 529
8060.52 523
8061.36 578
8062.21 574
8063.06 609
8063.91 654
8064.75 585
8065.60 545
8066.45 571
8067.30 592
8068.15 674
8068.99 650
8069.84 608
8070.69 550
8071.54 545
8072.38 549
8073.23 561
8074.08 607
8074.93 578
8075.78 560
8076.63 554
8077.47 533
8078.32 584
8079.17 593
8080.02 596
8080.87 562
8081.72 538
8082.56 559
8083.41 584
8084.26 572
8085.11 499
8085.96 571
8086.81 605
8087.66 517
8088.51 528
8089.35 524
8090.20 520
8091.05 528
8091.90 529
8092.75 551
8093.60 522
8094.45 521
8095.30 497
8096.15 536
8097.00 531
8097.85 516
8098.70 610
8099.55 537
8100.39 548
8101.24 535
8102.09 555
8102.94 581
8103.79 519
8104.64 568
8105.49 509
8106.34 526
8107.19 539
8108.04 554
8108.89 572
8109.74 659
8110.59 591
8111.44 493
8112.29 510
8113.14 575
8113.99 512
8114.84 546
8115.69 603
8116.54 539
8117.39 549
8118.24 546
8119.09 600
8119.95 642
8120.80 561
8121.65 605
8122.50 583
8123.35 550
8124.20 548
8125.05 591
8125.90 601
8126.75 610
8127.60 597
8128.45 627
8129.30 682
8130.15 587
8131.01 561
8131.86 561
8132.71 605
8133.56 625
8134.41 532
8135.26 530
8136.11 556
8136.96 654
8137.82 678
8138.67 592
8139.52 540
8140.37 595
8141.22 589
8142.07 547
8142.93 598
8143.78 673
8144.63 666
8145.48 603
8146.33 609
8147.19 695
8148.04 576
8148.89 600
8149.74 671
8150.59 652
8151.45 624
8152.30 602
8153.15 695
8154.00 731
8154.85 740
8155.71 677
8156.56 717
8157.41 762
8158.26 673
8159.12 671
8159.97 684
8160.82 643
8161.68 626
8162.53 642
8163.38 611
8164.23 690
8165.09 669
8165.94 642
8166.79 632
8167.65 629
8168.50 600
8169.35 564
8170.20 577
8171.06 580
8171.91 574
8172.76 618
8173.62 605
8174.47 648
8175.32 630
8176.18 551
8177.03 575
8177.89 633
8178.74 626
8179.59 543
8180.45 569
8181.30 543
8182.15 593
8183.01 577
8183.86 546
8184.72 620
8185.57 600
8186.42 542
8187.28 536
8188.13 553
8188.99 494
8189.84 538
8190.69 600
8191.55 563
8192.40 566
8193.26 516
8194.11 522
8194.97 530
8195.82 540
8196.68 527
8197.53 545
8198.38 586
8199.24 550
8200.09 536
8200.95 569
8201.80 544
8202.66 552
8203.51 567
8204.37 542
8205.22 564
8206.08 582
8206.93 565
8207.79 576
8208.64 510
8209.50 535
8210.35 535
8211.21 510
8212.06 594
8212.92 546
8213.78 505
8214.63 572
8215.49 588
8216.34 571
8217.20 606
8218.05 595
8218.91 587
8219.76 630
8220.62 707
8221.48 699
8222.33 703
8223.19 754
8224.04 705
8224.90 737
8225.76 735
8226.61 666
8227.47 627
8228.32 680
8229.18 628
8230.04 640
8230.89 568
8231.75 562
8232.61 579
8233.46 592
8234.32 573
8235.18 574
8236.03 581
8236.89 546
8237.75 569
8238.60 572
8239.46 540
8240.32 467
8241.17 537
8242.03 561
8242.89 530
8243.74 552
8244.60 511
8245.46 559
8246.31 572
8247.17 535
8248.03 511
8248.89 524
8249.74 545
8250.60 534
8251.46 591
8252.32 583
8253.17 642
8254.03 535
8254.89 562
8255.75 609
8256.60 546
8257.46 602
8258.32 573
8259.18 589
8260.04 555
8260.89 595
8261.75 580
8262.61 597
8263.47 527
8264.33 517
8265.18 540
8266.04 472
8266.90 528
8267.76 522
8268.62 515
8269.47 564
8270.33 578
8271.19 546
8272.05 550
8272.91 499
8273.77 483
8274.63 474
8275.48 588
8276.34 530
8277.20 489
8278.06 529
8278.92 520
8279.78 553
8280.64 579
8281.50 565
8282.36 595
8283.21 590
8284.07 567
8284.93 499
8285.79 510
8286.65 575
8287.51 636
8288.37 554
8289.23 494
8290.09 561
8290.95 532
8291.81 584
8292.67 569
8293.53 612
8294.39 611
8295.25 590
8296.11 637
8296.97 584
8297.82 597
8298.68 569
8299.54 579
8300.40 559
8301.26 599
8302.12 558
8302.98 596
8303.84 583
8304.71 574
8305.57 555
8306.43 557
8307.29 555
8308.15 556
8309.01 541
8309.87 560
8310.73 589
8311.59 527
8312.45 580
8313.31 593
8314.17 579
8315.03 581
8315.89 561
8316.75 564
8317.61 622
8318.47 578
8319.33 584
8320.20 536
8321.06 527
8321.92 533
8322.78 568
8323.64 616
8324.50 562
8325.36 534
8326.22 561
8327.09 622
8327.95 569
8328.81 585
8329.67 577
8330.53 553
8331.39 593
8332.25 622
8333.12 598
8333.98 533
8334.84 568
8335.70 613
8336.56 578
8337.42 597
8338.29 545
8339.15 576
8340.01 564
8340.87 571
8341.73 606
8342.60 585
8343.46 550
8344.32 598
8345.18 572
8346.05 618
8346.91 607
8347.77 563
8348.63 594
8349.50 618
8350.36 608
8351.22 607
8352.08 601
8352.95 603
8353.81 591
8354.67 594
8355.53 669
8356.40 603
8357.26 637
8358.12 655
8358.99 625
8359.85 573
8360.71 633
8361.58 675
8362.44 654
8363.30 535
8364.17 601
8365.03 588
8365.89 563
8366.76 633
8367.62 669
8368.48 570
8369.35 652
8370.21 712
8371.07 671
8371.94 657
8372.80 634
8373.66 646
8374.53 644
8375.39 549
8376.26 585
8377.12 633
8377.98 673
8378.85 638
8379.71 603
8380.58 656
8381.44 667
8382.30 629
8383.17 623
8384.03 705
8384.90 628
8385.76 632
8386.63 666
8387.49 717
8388.35 677
8389.22 668
8390.08 667
8390.95 723
8391.81 738
8392.68 713
8393.54 708
8394.41 664
8395.27 683
8396.14 638
8397.00 657
8397.87 614
8398.73 705
8399.60 727
8400.46 816
8401.33 766
8402.19 762
8403.06 702
8403.92 718
8404.79 740
8405.65 739
8406.52 686
8407.39 733
8408.25 767
8409.12 708
8409.98 653
8410.85 730
8411.71 793
8412.58 829
8413.44 791
8414.31 737
8415.18 792
8416.04 858
8416.91 866
8417.77 822
8418.64 843
8419.51 943
8420.37 903
8421.24 917
8422.11 898
8422.97 904
8423.84 953
8424.70 893
8425.57 1047
8426.44 969
8427.30 984
8428.17 1029
8429.04 1061
8429.90 1024
8430.77 950
8431.64 996
8432.50 1063
8433.37 1101
8434.24 1095
8435.10 973
8435.97 1071
8436.84 1099
8437.71 1051
8438.57 1127
8439.44 1198
8440.31 1180
8441.17 1259
8442.04 1286
8442.91 1432
8443.78 1435
8444.64 1324
8445.51 1494
8446.38 1370
8447.25 1349
8448.11 1298
8448.98 1419
8449.85 1371
8450.72 1383
8451.58 1423
8452.45 1416
8453.32 1568
8454.19 1715
8455.06 2007
8455.92 2312
8456.79 2590
8457.66 2576
8458.53 2753
8459.40 2775
8460.27 2796
8461.13 2486
8462.00 2344
8462.87 2110
8463.74 1927
8464.61 1818
8465.48 1723
8466.34 1680
8467.21 1871
8468.08 2228
8468.95 2649
8469.82 3111
8470.69 3691
8471.56 4084
8472.42 4138
8473.29 3993
8474.16 3613
8475.03 3287
8475.90 2793
8476.77 2398
8477.64 2005
8478.51 1713
8479.38 1526
8480.25 1435
8481.12 1278
8481.99 1210
8482.85 1105
8483.72 1039
8484.59 1095
8485.46 1142
8486.33 1144
8487.20 1043
8488.07 1075
8488.94 1062
8489.81 1026
8490.68 1075
8491.55 985
8492.42 945
8493.29 996
8494.16 957
8495.03 1027
8495.90 1112
8496.77 1142
8497.64 1020
8498.51 1025
8499.38 1041
8500.25 1017
8501.12 1096
8501.99 1015
8502.86 976
8503.73 963
8504.60 986
8505.47 1045
8506.34 1063
8507.22 1038
8508.09 1058
8508.96 1068
8509.83 1208
8510.70 1184
8511.57 1135
8512.44 1123
8513.31 1105
8514.18 1072
8515.05 1109
8515.92 1076
8516.80 1036
8517.67 959
8518.54 938
8519.41 1029
8520.28 962
8521.15 950
8522.02 963
8522.89 955
8523.77 1027
8524.64 1015
8525.51 1045
8526.38 1031
8527.25 1033
8528.12 1024
8529.00 1078
8529.87 1113
8530.74 1054
8531.61 1086
8532.48 1169
8533.36 1214
8534.23 1138
8535.10 1141
8535.97 1152
8536.84 1190
8537.72 1195
8538.59 1179
8539.46 1080
8540.33 1097
8541.21 1033
8542.08 1130
8542.95 1056
8543.82 1007
8544.70 1052
8545.57 1029
8546.44 1009
8547.31 1075
8548.19 1084
8549.06 1144
8549.93 1090
8550.80 1053
8551.68 1085
8552.55 1117
8553.42 1211
8554.30 1138
8555.17 1200
8556.04 1136
8556.92 1196
8557.79 1156
8558.66 1057
8559.54 1000
8560.41 959
8561.28 976
8562.16 969
8563.03 880
8563.90 822
8564.78 917
8565.65 904
8566.52 829
8567.40 836
8568.27 965
8569.15 934
8570.02 815
8570.89 845
8571.77 843
8572.64 898
8573.51 933
8574.39 880
8575.26 819
8576.14 793
8577.01 852
8577.89 877
8578.76 865
8579.63 817
8580.51 817
8581.38 786
8582.26 855
8583.13 804
8584.01 774
8584.88 860
8585.76 856
8586.63 760
8587.51 817
8588.38 822
8589.26 761
8590.13 810
8591.00 842
8591.88 854
8592.75 882
8593.63 888
8594.51 845
8595.38 817
8596.26 843
8597.13 898
8598.01 888
8598.88 819
8599.76 799
8600.63 823
8601.51 817
8602.38 838
8603.26 812
8604.13 767
8605.01 821
8605.89 887
8606.76 898
8607.64 861
8608.51 844
8609.39 948
8610.26 901
8611.14 935
8612.02 900
8612.89 932
8613.77 958
8614.65 1017
8615.52 955
8616.40 924
8617.27 965
8618.15 826
8619.03 917
8619.90 967
8620.78 948
8621.66 982
8622.53 988
8623.41 1004
8624.29 1078
8625.16 1092
8626.04 1069
8626.92 1110
8627.79 1085
8628.67 1091
8629.55 1074
8630.42 1098
8631.30 989
8632.18 929
8633.05 1010
8633.93 991
8634.81 943
8635.69 907
8636.56 957
8637.44 952
8638.32 945
8639.20 1018
8640.07 1002
8640.95 1001
8641.83 968
8642.71 906
8643.58 1024
8644.46 990
8645.34 1060
8646.22 962
8647.09 953
8647.97 971
8648.85 990
8649.73 1008
8650.61 1013
8651.48 1054
8652.36 978
8653.24 1021
8654.12 1068
8655.00 1088
8655.87 1064
8656.75 1051
8657.63 1051
8658.51 1103
8659.39 1013
8660.27 1011
8661.14 1041
8662.02 1021
8662.90 1052
8663.78 1059
8664.66 1079
8665.54 1130
8666.42 1101
8667.30 1152
8668.17 1135
8669.05 1155
8669.93 1253
8670.81 1330
8671.69 1348
8672.57 1359
8673.45 1442
8674.33 1479
8675.21 1529
8676.09 1544
8676.97 1453
8677.84 1438
8678.72 1515
8679.60 1457
8680.48 1344
8681.36 1295
8682.24 1196
8683.12 1256
8684.00 1181
8684.88 1245
8685.76 1234
8686.64 1257
8687.52 1346
8688.40 1342
8689.28 1440
8690.16 1702
8691.04 1858
8691.92 2314
8692.80 2695
8693.68 2909
8694.56 3009
8695.44 3014
8696.32 2787
8697.20 2391
8698.08 2121
8698.96 1877
8699.84 1622
8700.72 1453
8701.60 1322
8702.48 1128
8703.37 1123
8704.25 1055
8705.13 1020
8706.01 973
8706.89 1003
8707.77 1040
8708.65 947
8709.53 945
8710.41 895
8711.29 846
8712.17 887
8713.06 913
8713.94 842
8714.82 831
8715.70 857
8716.58 910
8717.46 882
8718.34 850
8719.22 903
8720.11 884
8720.99 888
8721.87 868
8722.75 918
8723.63 921
8724.51 909
8725.40 934
8726.28 888
8727.16 901
8728.04 913
8728.92 930
8729.81 910
8730.69 908
8731.57 1004
8732.45 1086
8733.33 984
8734.22 994
8735.10 945
8735.98 891
8736.86 874
8737.75 855
8738.63 867
8739.51 932
8740.39 830
8741.28 762
8742.16 784
8743.04 853
8743.92 898
8744.81 852
8745.69 902
8746.57 856
8747.46 810
8748.34 765
8749.22 823
8750.10 833
8750.99 802
8751.87 815
8752.75 880
8753.64 920
8754.52 897
8755.40 853
8756.29 817
8757.17 817
8758.05 855
8758.94 886
8759.82 904
8760.70 948
8761.59 902
8762.47 899
8763.35 924
8764.24 922
8765.12 901
8766.01 906
8766.89 926
8767.77 914
8768.66 932
8769.54 883
8770.43 893
8771.31 899
8772.19 885
8773.08 873
8773.96 893
8774.85 905
8775.73 890
8776.62 898
8777.50 892
8778.38 816
8779.27 871
8780.15 850
8781.04 871
8781.92 812
8782.81 798
8783.69 839
8784.58 845
8785.46 819
8786.35 743
8787.23 751
8788.12 804
8789.00 837
8789.89 784
8790.77 733
8791.66 793
8792.54 842
8793.43 878
8794.31 867
8795.20 822
8796.08 856
8796.97 840
8797.85 754
8798.74 756
8799.62 817
8800.51 715
8801.40 732
8802.28 765
8803.17 730
8804.05 688
8804.94 720
8805.82 740
8806.71 751
8807.60 747
8808.48 802
8809.37 774
8810.25 802
8811.14 758
8812.03 763
8812.91 792
8813.80 683
8814.69 678
8815.57 656
8816.46 640
8817.34 663
8818.23 711
8819.12 656
8820.00 632
8820.89 665
8821.78 692
8822.66 589
8823.55 706
8824.44 657
8825.32 670
8826.21 667
8827.10 675
8827.99 687
8828.87 667
8829.76 678
8830.65 713
8831.53 681
8832.42 721
8833.31 693
8834.20 673
8835.08 667
8835.97 674
8836.86 660
8837.74 636
8838.63 682
8839.52 657
8840.41 632
8841.30 607
8842.18 679
8843.07 632
8843.96 613
8844.85 670
8845.73 737
8846.62 710
8847.51 712
8848.40 699
8849.29 646
8850.17 700
8851.06 675
8851.95 637
8852.84 666
8853.73 633
8854.61 682
8855.50 568
8856.39 558
8857.28 603
8858.17 585
8859.06 561
8859.95 583
8860.83 600
8861.72 641
8862.61 602
8863.50 588
8864.39 612
8865.28 615
8866.17 562
8867.06 575
8867.94 668
8868.83 636
8869.72 589
8870.61 545
8871.50 635
8872.39 612
8873.28 600
8874.17 567
8875.06 526
8875.95 568
8876.84 499
8877.73 554
8878.62 535
8879.51 529
8880.40 505
8881.28 564
8882.17 569
8883.06 560
8883.95 560
8884.84 566
8885.73 593
8886.62 557
8887.51 544
8888.40 567
8889.29 528
8890.18 519
8891.07 535
8891.96 533
8892.85 578
8893.74 569
8894.63 556
8895.53 583
8896.42 638
8897.31 574
8898.20 559
8899.09 585
8899.98 601
8900.87 528
8901.76 541
8902.65 527
8903.54 569
8904.43 566
8905.32 536
8906.21 562
8907.10 517
8907.99 546
8908.89 530
8909.78 540
8910.67 533
8911.56 527
8912.45 518
8913.34 548
8914.23 534
8915.12 536
8916.02 557
8916.91 620
8917.80 611
8918.69 572
8919.58 525
8920.47 520
8921.36 540
8922.26 539
8923.15 526
8924.04 552
8924.93 515
8925.82 511
8926.72 570
8927.61 528
8928.50 523
8929.39 499
8930.28 460
8931.18 531
8932.07 560
8932.96 545
8933.85 519
8934.75 455
8935.64 507
8936.53 492
8937.42 498
8938.31 574
8939.21 523
8940.10 504
8940.99 510
8941.89 490
8942.78 509
8943.67 524
8944.56 535
8945.46 516
8946.35 499
8947.24 521
8948.14 521
8949.03 490
8949.92 468
8950.81 492
8951.71 543
8952.60 460
8953.49 506
8954.39 534
8955.28 460
8956.17 484
8957.07 542
8957.96 542
8958.85 489
8959.75 465
8960.64 477
8961.54 463
8962.43 501
8963.32 544
8964.22 545
8965.11 523
8966.00 552
8966.90 480
8967.79 477
8968.69 493
8969.58 515
8970.47 519
8971.37 461
8972.26 509
8973.16 504
8974.05 488
8974.95 486
8975.84 519
8976.73 549
8977.63 537
8978.52 532
8979.42 465
8980.31 493
8981.21 478
8982.10 467
8983.00 458
8983.89 474
8984.79 461
8985.68 489
8986.58 501
8987.47 450
8988.37 475
8989.26 458
8990.16 484
8991.05 455
8991.95 487
8992.84 421
8993.74 445
8994.63 412
8995.53 469
8996.42 421
8997.32 477
8998.21 479
8999.11 455
9000.01 456
9000.90 493
9001.80 503
9002.69 465
9003.59 484
9004.48 472
9005.38 451
9006.28 494
9007.17 476
9008.07 472
9008.96 442
9009.86 472
9010.76 510
9011.65 454
9012.55 443
9013.45 436
9014.34 438
9015.24 479
9016.13 429
9017.03 422
9017.93 440
9018.82 431
9019.72 455
9020.62 479
9021.51 466
9022.41 446
9023.31 426
9024.20 466
9025.10 413
9026.00 464
9026.89 425
9027.79 502
9028.69 450
9029.59 489
9030.48 474
9031.38 431
9032.28 441
9033.17 411
9034.07 440
9034.97 401
9035.87 438
9036.76 475
9037.66 450
9038.56 434
9039.46 447
9040.35 462
9041.25 452
9042.15 464
9043.05 443
9043.94 437
9044.84 445
9045.74 452
9046.64 440
9047.54 419
9048.43 472
9049.33 454
9050.23 428
9051.13 420
9052.03 471
9052.92 449
9053.82 461
9054.72 516
9055.62 498
9056.52 510
9057.42 477
9058.32 473
9059.21 403
9060.11 540
9061.01 527
9061.91 475
9062.81 499
9063.71 496
9064.61 511
9065.50 493
9066.40 454
9067.30 464
9068.20 462
9069.10 487
9070.00 455
9070.90 526
9071.80 493
9072.70 422
9073.60 473
9074.50 478
9075.40 397
9076.29 453
9077.19 484
9078.09 475
9078.99 456
9079.89 460
9080.79 432
9081.69 488
9082.59 477
9083.49 444
9084.39 463
9085.29 406
9086.19 485
9087.09 457
9087.99 460
9088.89 498
9089.79 503
9090.69 463
9091.59 490
9092.49 488
9093.39 499
9094.29 439
9095.19 461
9096.09 435
9096.99 505
9097.89 501
9098.79 493
9099.69 458
9100.60 414
9101.50 450
9102.40 488
9103.30 441
9104.20 452
9105.10 417
9106.00 436
9106.90 453
9107.80 449
9108.70 438
9109.60 407
9110.50 405
9111.41 435
9112.31 440
9113.21 432
9114.11 368
9115.01 392
9115.91 410
9116.81 422
9117.72 477
9118.62 459
9119.52 397
9120.42 423
9121.32 419
9122.22 419
9123.12 395
9124.03 452
9124.93 452
9125.83 417
9126.73 428
9127.63 484
9128.54 431
9129.44 448
9130.34 457
9131.24 468
9132.14 457
9133.05 478
9133.95 452
9134.85 462
9135.75 466
9136.66 451
9137.56 439
9138.46 438
9139.36 484
9140.27 447
9141.17 438
9142.07 406
9142.97 392
9143.88 396
9144.78 437
9145.68 451
9146.59 429
9147.49 437
9148.39 416
9149.29 438
9150.20 469
9151.10 459
9152.00 462
9152.91 417
9153.81 410
9154.71 424
9155.62 436
9156.52 422
9157.42 423
9158.33 363
9159.23 417
9160.13 439
9161.04 435
9161.94 430
9162.84 444
9163.75 474
9164.65 421
9165.56 450
9166.46 421
9167.36 386
9168.27 402
9169.17 440
9170.08 400
9170.98 441
9171.88 458
9172.79 472
9173.69 447
9174.60 455
9175.50 499
9176.41 462
9177.31 428
9178.21 449
9179.12 470
9180.02 434
9180.93 466
9181.83 435
9182.74 443
9183.64 465
9184.55 437
9185.45 437
9186.36 477
9187.26 447
9188.17 453
9189.07 485
9189.98 465
9190.88 432
9191.79 432
9192.69 458
9193.60 438
9194.50 453
9195.41 463
9196.31 473
9197.22 459
9198.12 471
9199.03 452
9199.93 442
9200.84 487
9201.75 509
9202.65 530
9203.56 499
9204.46 509
9205.37 516
9206.27 480
9207.18 466
9208.09 456
9208.99 448
9209.90 453
9210.80 470
9211.71 415
9212.62 464
9213.52 466
9214.43 491
9215.34 456
9216.24 520
9217.15 522
9218.05 501
9218.96 540
9219.87 562
9220.77 499
9221.68 525
9222.59 519
9223.49 525
9224.40 559
9225.31 481
9226.21 482
9227.12 508
9228.03 463
9228.93 422
9229.84 462
9230.75 491
9231.66 484
9232.56 438
9233.47 418
9234.38 418
9235.28 452
9236.19 436
9237.10 428
9238.01 458
9238.91 433
9239.82 403
9240.73 419
9241.64 393
9242.54 406
9243.45 421
9244.36 439
9245.27 439
9246.18 390
9247.08 394
9247.99 376
9248.90 367
9249.81 403
9250.71 429
9251.62 427
9252.53 465
9253.44 507
9254.35 502
9255.26 446
9256.16 439
9257.07 397
9257.98 453
9258.89 409
9259.80 444
9260.71 428
9261.61 433
9262.52 447
9263.43 382
9264.34 422
9265.25 449
9266.16 422
9267.07 415
9267.98 396
9268.88 398
9269.79 446
9270.70 444
9271.61 416
9272.52 398
9273.43 461
9274.34 432
9275.25 476
9276.16 463
9277.07 437
9277.98 479
9278.89 456
9279.80 432
9280.70 439
9281.61 418
9282.52 457
9283.43 472
9284.34 442
9285.25 459
9286.16 470
9287.07 478
9287.98 426
9288.89 446
9289.80 439
9290.71 453
9291.62 417
9292.53 444
9293.44 462
9294.35 472
9295.26 431
9296.17 469
9297.08 438
9297.99 389
9298.90 441
9299.81 463
9300.73 488
9301.64 466
9302.55 480
9303.46 464
9304.37 402
9305.28 461
9306.19 503
9307.10 460
9308.01 432
9308.92 508
9309.83 517
9310.74 541
9311.65 584
9312.57 484
9313.48 476
9314.39 518
9315.30 491
9316.21 471
9317.12 457
9318.03 441
9318.94 438
9319.86 398
9320.77 482
9321.68 476
9322.59 452
9323.50 446
9324.41 456
9325.33 456
9326.24 451
9327.15 439
9328.06 443
9328.97 425
9329.88 434
9330.80 441
9331.71 462
9332.62 485
9333.53 458
9334.44 486
9335.36 452
9336.27 444
9337.18 468
9338.09 464
9339.01 455
9339.92 452
9340.83 438
9341.74 481
9342.66 470
9343.57 470
9344.48 466
9345.39 484
9346.31 467
9347.22 415
9348.13 394
9349.05 447
9349.96 488
9350.87 484
9351.78 501
9352.70 482
9353.61 517
9354.52 494
9355.44 551
9356.35 481
9357.26 510
9358.18 509
9359.09 489
9360.00 499
9360.92 467
9361.83 411
9362.74 449
9363.66 451
9364.57 478
9365.48 471
9366.40 459
9367.31 453
9368.23 449
9369.14 427
9370.05 497
9370.97 476
9371.88 448
9372.80 458
9373.71 460
9374.62 538
9375.54 453
9376.45 439
9377.37 455
9378.28 432
9379.19 478
9380.11 459
9381.02 430
9381.94 456
9382.85 485
9383.77 549
9384.68 510
9385.60 473
9386.51 471
9387.43 513
9388.34 565
9389.26 563
9390.17 552
9391.09 567
9392.00 573
9392.91 580
9393.83 603
9394.75 665
9395.66 685
9396.58 622
9397.49 570
9398.41 541
9399.32 504
9400.24 556
9401.15 523
9402.07 588
9402.98 565
9403.90 544
9404.81 517
9405.73 542
9406.65 519
9407.56 485
9408.48 503
9409.39 489
9410.31 503
9411.22 504
9412.14 444
9413.06 487
9413.97 532
9414.89 516
9415.80 483
9416.72 465
9417.64 497
9418.55 518
9419.47 495
9420.39 489
9421.30 529
9422.22 507
9423.14 503
9424.05 506
9424.97 491
9425.88 519
9426.80 475
9427.72 477
9428.64 474
9429.55 509
9430.47 539
9431.39 568
9432.30 542
9433.22 471
9434.14 517
9435.05 492
9435.97 585
9436.89 538
9437.81 558
9438.72 546
9439.64 621
9440.56 620
9441.47 493
9442.39 524
9443.31 570
9444.23 533
9445.14 547
9446.06 499
9446.98 490
9447.90 532
9448.81 550
9449.73 540
9450.65 559
9451.57 644
9452.49 706
9453.40 681
9454.32 645
9455.24 718
9456.16 660
9457.08 659
9457.99 654
9458.91 610
9459.83 675
9460.75 615
9461.67 560
9462.59 585
9463.50 566
9464.42 510
9465.34 533
9466.26 461
9467.18 514
9468.10 522
9469.02 524
9469.94 531
9470.85 505
9471.77 540
9472.69 523
9473.61 497
9474.53 490
9475.45 597
9476.37 544
9477.29 534
9478.21 522
9479.13 504
9480.04 549
9480.96 536
9481.88 551
9482.80 589
9483.72 552
9484.64 577
9485.56 519
9486.48 528
9487.40 535
9488.32 567
9489.24 525
9490.16 434
9491.08 527
9492.00 582
9492.92 560
9493.84 502
9494.76 551
9495.68 528
9496.60 594
9497.52 588
9498.44 585
9499.36 553
9500.28 525
9501.20 511
9502.12 529
9503.04 590
9503.96 567
9504.88 593
9505.80 561
9506.72 571
9507.64 594
9508.56 592
9509.48 563
9510.41 509
9511.33 529
9512.25 556
9513.17 597
9514.09 620
9515.01 618
9515.93 561
9516.85 592
9517.77 555
9518.69 592
9519.61 625
9520.54 578
9521.46 617
9522.38 597
9523.30 608
9524.22 656
9525.14 653
9526.06 636
9526.99 586
9527.91 619
9528.83 598
9529.75 676
9530.67 723
9531.59 736
9532.52 835
9533.44 876
9534.36 920
9535.28 852
9536.20 903
9537.13 810
9538.05 767
9538.97 774
9539.89 749
9540.81 748
9541.74 700
9542.66 668
9543.58 667
9544.50 628
9545.43 634
9546.35 653
9547.27 619
9548.19 658
9549.12 628
9550.04 600
9550.96 588
9551.88 629
9552.81 634
9553.73 588
9554.65 597
9555.58 646
9556.50 659
9557.42 629
9558.34 635
9559.27 683
9560.19 680
9561.11 680
9562.04 670
9562.96 661
9563.88 675
9564.81 663
9565.73 658
9566.65 614
9567.58 598
9568.50 554
9569.43 619
9570.35 614
9571.27 593
9572.20 551
9573.12 591
9574.04 585
9574.97 582
9575.89 615
9576.82 633
9577.74 612
9578.66 566
9579.59 522
9580.51 640
9581.44 592
9582.36 586
9583.28 609
9584.21 487
9585.13 537
9586.06 559
9586.98 555
9587.91 602
9588.83 590
9589.76 605
9590.68 609
9591.60 619
9592.53 707
9593.45 624
9594.38 643
9595.30 615
9596.23 586
9597.15 639
9598.08 593
9599.00 617
9599.93 621
9600.85 613
9601.78 655
9602.70 634
9603.63 616
9604.55 655
9605.48 668
9606.41 698
9607.33 725
9608.26 701
9609.18 690
9610.11 700
9611.03 718
9611.96 679
9612.88 604
9613.81 646
9614.74 734
9615.66 652
9616.59 671
9617.51 692
9618.44 656
9619.37 738
9620.29 639
9621.22 700
9622.14 681
9623.07 760
9624.00 736
9624.92 722
9625.85 691
9626.78 716
9627.70 692
9628.63 704
9629.55 774
9630.48 735
9631.41 772
9632.33 839
9633.26 785
9634.19 785
9635.11 782
9636.04 831
9636.97 886
9637.90 822
9638.82 773
9639.75 753
9640.68 824
9641.60 788
9642.53 894
9643.46 872
9644.38 923
9645.31 957
9646.24 937
9647.17 1048
9648.09 1055
9649.02 1020
9649.95 1146
9650.88 1157
9651.80 1155
9652.73 1166
9653.66 1188
9654.59 1123
9655.51 1066
9656.44 1061
9657.37 1017
9658.30 934
9659.23 891
9660.15 856
9661.08 901
9662.01 934
9662.94 893
9663.87 872
9664.80 923
9665.72 962
9666.65 913
9667.58 874
9668.51 902
9669.44 934
9670.37 987
9671.29 879
9672.22 899
9673.15 868
9674.08 922
9675.01 953
9675.94 930
9676.87 935
9677.79 941
9678.72 952
9679.65 939
9680.58 1000
9681.51 999
9682.44 949
9683.37 929
9684.30 994
9685.23 989
9686.16 982
9687.09 940
9688.01 1016
9688.94 1075
9689.87 1042
9690.80 1048
9691.73 1137
9692.66 1084
9693.59 1056
9694.52 1097
9695.45 1116
9696.38 1144
9697.31 1095
9698.24 1173
9699.17 1281
9700.10 1279
9701.03 1215
9701.96 1214
9702.89 1261
9703.82 1179
9704.75 1156
9705.68 1018
9706.61 1007
9707.54 1010
9708.47 994
9709.40 942
9710.33 963
9711.26 967
9712.19 955
9713.12 1009
9714.05 1020
9714.98 1069
9715.92 1004
9716.85 980
9717.78 977
9718.71 943
9719.64 954
9720.57 933
9721.50 952
9722.43 889
9723.36 827
9724.29 847
9725.22 840
9726.16 870
9727.09 837
9728.02 842
9728.95 905
9729.88 925
9730.81 969
9731.74 918
9732.67 940
9733.61 926
9734.54 906
9735.47 927
9736.40 951
9737.33 903
9738.26 889
9739.20 803
9740.13 829
9741.06 793
9741.99 826
9742.92 841
9743.86 789
9744.79 859
9745.72 776
9746.65 816
9747.58 848
9748.52 808
9749.45 816
9750.38 816
9751.31 796
9752.25 779
9753.18 701
9754.11 811
9755.04 753
9755.98 720
9756.91 789
9757.84 797
9758.77 737
9759.71 756
9760.64 783
9761.57 818
9762.51 762
9763.44 742
9764.37 791
9765.30 770
9766.24 733
9767.17 775
9768.10 765
9769.04 778
9769.97 834
9770.90 767
9771.84 705
9772.77 716
9773.70 748
9774.64 779
9775.57 786
9776.50 824
9777.44 890
9778.37 833
9779.31 808
9780.24 847
9781.17 809
9782.11 866
9783.04 797
9783.97 809
9784.91 810
9785.84 845
9786.78 834
9787.71 864
9788.64 805
9789.58 797
9790.51 757
9791.45 683
9792.38 759
9793.32 783
9794.25 702
9795.19 743
9796.12 724
9797.05 735
9797.99 755
9798.92 693
9799.86 753
9800.79 801
9801.73 750
9802.66 742
9803.60 715
9804.53 753
9805.47 745
9806.40 693
9807.34 698
9808.27 701
9809.21 700
9810.14 691
9811.08 655
9812.01 672
9812.95 652
9813.88 697
9814.82 673
9815.75 614
9816.69 581
9817.63 642
9818.56 709
9819.50 736
9820.43 714
9821.37 652
9822.30 647
9823.24 696
9824.18 645
9825.11 667
9826.05 641
9826.98 687
9827.92 684
9828.86 593
9829.79 609
9830.73 704
9831.66 650
9832.60 661
9833.54 697
9834.47 723
9835.41 678
9836.35 670
9837.28 656
9838.22 631
9839.16 655
9840.09 631
9841.03 647
9841.97 639
9842.90 700
9843.84 667
9844.78 633
9845.71 615
9846.65 620
9847.59 632
9848.52 631
9849.46 671
9850.40 643
9851.34 715
9852.27 722
9853.21 680
9854.15 651
9855.08 639
9856.02 695
9856.96 668
9857.90 626
9858.83 648
9859.77 686
9860.71 656
9861.65 667
9862.58 659
9863.52 567
9864.46 581
9865.40 674
9866.34 691
9867.27 726
9868.21 679
9869.15 652
9870.09 693
9871.03 667
9871.96 645
9872.90 636
9873.84 655
9874.78 661
9875.72 577
9876.66 640
9877.59 687
9878.53 609
9879.47 641
9880.41 627
9881.35 681
9882.29 632
9883.23 571
9884.16 668
9885.10 633
9886.04 636
9886.98 637
9887.92 561
9888.86 589
9889.80 624
9890.74 577
9891.68 590
9892.61 644
9893.55 590
9894.49 615
9895.43 612
9896.37 630
9897.31 592
9898.25 576
9899.19 629
9900.13 572
9901.07 637
9902.01 602
9902.95 552
9903.89 625
9904.83 602
9905.77 590
9906.71 511
9907.65 583
9908.59 682
9909.53 683
9910.47 627
9911.41 615
9912.35 606
9913.29 622
9914.23 629
9915.17 634
9916.11 579
9917.05 545
9917.99 593
9918.93 634
9919.87 579
9920.81 563
9921.75 600
9922.69 589
9923.63 688
9924.57 733
9925.51 758
9926.45 868
9927.39 919
9928.33 967
9929.28 979
9930.22 984
9931.16 972
9932.10 879
9933.04 757
9933.98 759
9934.92 785
9935.86 695
9936.80 658
9937.74 572
9938.69 586
9939.63 596
9940.57 585
9941.51 571
9942.45 621
9943.39 664
9944.34 617
9945.28 608
9946.22 578
9947.16 605
9948.10 574
9949.04 581
9949.99 576
9950.93 610
9951.87 586
9952.81 551
9953.75 604
9954.70 551
9955.64 520
9956.58 528
9957.52 579
9958.46 571
9959.41 506
9960.35 549
9961.29 624
9962.23 580
9963.18 564
9964.12 546
9965.06 559
9966.00 541
9966.95 586
9967.89 591
9968.83 596
9969.77 556
9970.72 556
9971.66 596
9972.60 538
9973.55 520
9974.49 546
9975.43 553
9976.38 598
9977.32 579
9978.26 530
9979.21 521
9980.15 526
9981.09 578
9982.04 529
9982.98 531
9983.92 511
9984.87 517
9985.81 517
9986.75 513
9987.70 532
9988.64 499
9989.58 479
9990.53 437
9991.47 525
9992.42 567
9993.36 529
9994.30 475
9995.25 494
9996.19 518
9997.14 505
9998.08 515
9999.02 604
9999.97 528
10000.91 538
10001.86 591
10002.80 518
10003.75 556
10004.69 534
10005.63 558
10006.58 541
10007.52 527
10008.47 520
10009.41 535
10010.36 519
10011.30 509
10012.25 508
10013.19 503
10014.14 535
10015.08 543
10016.03 589
10016.97 573
10017.92 596
10018.86 525
10019.81 485
10020.75 511
10021.70 532
10022.64 526
10023.59 467
10024.53 468
10025.48 560
10026.42 656
10027.37 537
10028.32 510
10029.26 526
10030.21 492
10031.15 508
10032.10 521
10033.04 499
10033.99 465
10034.94 450
10035.88 462
10036.83 490
10037.77 545
10038.72 572
10039.67 503
10040.61 524
10041.56 530
10042.50 450
10043.45 447
10044.40 488
10045.34 506
10046.29 531
10047.24 462
10048.18 474
10049.13 490
10050.08 470
10051.02 471
10051.97 465
10052.92 480
10053.86 461
10054.81 490
10055.76 486
10056.70 541
10057.65 518
10058.60 504
10059.54 452
10060.49 448
10061.44 495
10062.39 512
10063.33 517
10064.28 501
10065.23 504
10066.17 483
10067.12 467
10068.07 441
10069.02 452
10069.96 446
10070.91 492
10071.86 469
10072.81 529
10073.76 489
10074.70 502
10075.65 537
10076.60 471
10077.55 446
10078.49 497
10079.44 493
10080.39 486
10081.34 523
10082.29 490
10083.23 429
10084.18 451
10085.13 507
10086.08 515
10087.03 489
10087.98 456
10088.92 480
10089.87 517
10090.82 504
10091.77 479
10092.72 492
10093.67 488
10094.62 497
10095.56 472
10096.51 416
10097.46 466
10098.41 460
10099.36 464
10100.31 514
10101.26 492
10102.21 495
10103.16 475
10104.11 485
10105.05 491
10106.00 445
10106.95 467
10107.90 502
10108.85 507
10109.80 458
10110.75 452
10111.70 464
10112.65 482
10113.60 524
10114.55 464
10115.50 450
10116.45 476
10117.40 446
10118.35 464
10119.30 497
10120.25 488
10121.20 472
10122.15 455
10123.10 424
10124.05 455
10125.00 453
10125.95 478
10126.90 462
10127.85 412
10128.80 429
10129.75 478
10130.70 477
10131.65 444
10132.60 464
10133.55 469
10134.50 468
10135.45 449
10136.40 491
10137.35 466
10138.30 477
10139.26 439
10140.21 419
10141.16 426
10142.11 492
10143.06 482
10144.01 511
10144.96 492
10145.91 437
10146.86 458
10147.81 501
10148.77 439
10149.72 470
10150.67 467
10151.62 468
10152.57 493
10153.52 516
10154.47 508
10155.43 498
10156.38 488
10157.33 437
10158.28 444
10159.23 445
10160.18 497
10161.14 494
10162.09 510
10163.04 523
10163.99 575
10164.94 497
10165.90 521
10166.85 484
10167.80 494
10168.75 485
10169.70 497
10170.66 503
10171.61 519
10172.56 534
10173.51 502
10174.47 544
10175.42 615
10176.37 589
10177.32 543
10178.28 575
10179.23 510
10180.18 525
10181.14 517
10182.09 515
10183.04 580
10183.99 544
10184.95 566
10185.90 607
10186.85 604
10187.81 580
10188.76 598
10189.71 580
10190.67 585
10191.62 594
10192.57 532
10193.53 581
10194.48 628
10195.43 639
10196.39 611
10197.34 637
10198.29 590
10199.25 640
10200.20 678
10201.15 648
10202.11 589
10203.06 634
10204.02 625
10204.97 577
10205.92 679
10206.88 790
10207.83 773
10208.79 678
10209.74 716
10210.69 778
10211.65 754
10212.60 651
10213.56 671
10214.51 708
10215.46 667
10216.42 591
10217.37 543
10218.33 590
10219.28 583
10220.24 584
10221.19 646
10222.15 636
10223.10 604
10224.06 630
10225.01 583
10225.97 620
10226.92 571
10227.88 579
10228.83 580
10229.79 570
10230.74 524
10231.70 533
10232.65 616
10233.61 607
10234.56 632
10235.52 696
10236.47 721
10237.43 717
10238.38 726
10239.34 708
10240.29 709
10241.25 648
10242.21 697
10243.16 673
10244.12 614
10245.07 598
10246.03 574
10246.98 601
10247.94 513
10248.90 540
10249.85 614
10250.81 636
10251.76 566
10252.72 543
10253.68 544
10254.63 546
10255.59 532
10256.55 539
10257.50 509
10258.46 519
10259.41 527
10260.37 500
10261.33 505
10262.28 509
10263.24 517
10264.20 468
10265.15 484
10266.11 491
10267.07 451
10268.02 482
10268.98 501
10269.94 489
10270.90 490
10271.85 509
10272.81 507
10273.77 458
10274.72 443
10275.68 480
10276.64 484
10277.60 512
10278.55 439
10279.51 492
10280.47 506
10281.43 463
10282.38 486
10283.34 495
10284.30 442
10285.26 507
10286.21 506
10287.17 515
10288.13 480
10289.09 435
10290.04 450
10291.00 465
10291.96 475
10292.92 487
10293.88 508
10294.83 402
10295.79 486
10296.75 542
10297.71 463
10298.67 456
10299.63 485
10300.58 438
10301.54 419
10302.50 435
10303.46 447
10304.42 468
10305.38 448
10306.34 468
10307.29 469
10308.25 436
10309.21 475
10310.17 469
10311.13 454
10312.09 464
10313.05 458
10314.01 470
10314.97 489
10315.92 487
10316.88 433
10317.84 414
10318.80 484
10319.76 479
10320.72 449
10321.68 444
10322.64 465
10323.60 437
10324.56 486
10325.52 435
10326.48 418
10327.44 438
10328.40 467
10329.36 448
10330.32 487
10331.28 450
10332.24 464
10333.20 469
10334.16 426
10335.12 452
10336.08 479
10337.04 449
10338.00 432
10338.96 409
10339.92 402
10340.88 451
10341.84 464
10342.80 422
10343.76 429
10344.72 438
10345.68 421
10346.64 374
10347.60 417
10348.56 487
10349.52 381
10350.48 425
10351.44 458
10352.40 436
10353.36 438
10354.32 420
10355.29 392
10356.25 431
10357.21 463
10358.17 438
10359.13 428
10360.09 399
10361.05 416
10362.01 438
10362.97 422
10363.94 387
10364.90 399
10365.86 384
10366.82 468
10367.78 424
10368.74 392
10369.70 420
10370.67 379
10371.63 429
10372.59 434
10373.55 431
10374.51 380
10375.47 420
10376.44 426
10377.40 463
10378.36 444
10379.32 451
10380.28 358
10381.25 426
10382.21 460
10383.17 430
10384.13 443
10385.10 417
10386.06 434
10387.02 411
10387.98 408
10388.95 420
10389.91 393
10390.87 407
10391.83 380
10392.80 404
10393.76 406
10394.72 393
10395.68 402
10396.65 441
10397.61 446
10398.57 396
10399.54 397
10400.50 435
10401.46 423
10402.43 423
10403.39 423
10404.35 431
10405.31 501
10406.28 464
10407.24 451
10408.20 426
10409.17 462
10410.13 460
10411.10 444
10412.06 426
10413.02 482
10413.99 427
10414.95 436
10415.91 459
10416.88 567
10417.84 534
10418.80 549
10419.77 641
10420.73 638
10421.70 668
10422.66 672
10423.63 595
10424.59 567
10425.55 506
10426.52 472
10427.48 490
10428.45 450
10429.41 447
10430.37 433
10431.34 444
10432.30 441
10433.27 422
10434.23 414
10435.20 429
10436.16 428
10437.13 474
10438.09 402
10439.06 372
10440.02 375
10440.99 384
10441.95 400
10442.92 402
10443.88 392
10444.85 433
10445.81 456
10446.78 408
10447.74 426
10448.71 393
10449.67 420
10450.64 411
10451.60 430
10452.57 422
10453.53 420
10454.50 426
10455.47 447
10456.43 397
10457.40 374
10458.36 457
10459.33 431
10460.29 442
10461.26 425
10462.23 433
10463.19 416
10464.16 422
10465.12 396
10466.09 345
10467.06 385
10468.02 413
10468.99 377
10469.95 389
10470.92 413
10471.89 364
10472.85 334
10473.82 397
10474.79 385
10475.75 360
10476.72 349
10477.69 359
10478.65 385
10479.62 368
10480.59 435
10481.55 450
10482.52 451
10483.49 416
10484.45 397
10485.42 394
10486.39 402
10487.35 405
10488.32 428
10489.29 418
10490.26 395
10491.22 410
10492.19 399
10493.16 427
10494.13 410
10495.09 383
10496.06 414
10497.03 378
10497.99 355
10498.96 401
10499.93 485
10500.90 453
10501.87 376
10502.83 424
10503.80 376
10504.77 417
10505.74 440
10506.70 453
10507.67 419
10508.64 408
10509.61 424
10510.58 399
10511.55 415
10512.51 365
10513.48 396
10514.45 384
10515.42 399
10516.39 437
10517.36 438
10518.32 465
10519.29 453
10520.26 440
10521.23 433
10522.20 446
10523.17 422
10524.14 407
10525.10 405
10526.07 412
10527.04 469
10528.01 464
10528.98 458
10529.95 372
10530.92 364
10531.89 414
10532.86 416
10533.83 417
10534.79 471
10535.76 419
10536.73 447
10537.70 402
10538.67 360
10539.64 403
10540.61 438
10541.58 408
10542.55 450
10543.52 433
10544.49 422
10545.46 439
10546.43 483
10547.40 494
10548.37 488
10549.34 457
10550.31 454
10551.28 457
10552.25 453
10553.22 482
10554.19 436
10555.16 438
10556.13 462
10557.10 477
10558.07 492
10559.04 574
10560.01 556
10560.98 603
10561.95 608
10562.92 628
10563.89 643
10564.86 644
10565.83 708
10566.81 628
10567.78 586
10568.75 507
10569.72 507
10570.69 505
10571.66 497
10572.63 475
10573.60 431
10574.57 447
10575.54 470
10576.51 463
10577.49 479
10578.46 466
10579.43 400
10580.40 437
10581.37 463
10582.34 410
10583.31 436
10584.29 449
10585.26 456
10586.23 491
10587.20 482
10588.17 448
10589.14 470
10590.12 498
10591.09 483
10592.06 497
10593.03 441
10594.00 469
10594.98 426
10595.95 398
10596.92 451
10597.89 472
10598.86 476
10599.84 448
10600.81 457
10601.78 492
10602.75 478
10603.73 464
10604.70 400
10605.67 344
10606.64 420
10607.62 424
10608.59 458
10609.56 404
10610.53 406
10611.51 404
10612.48 428
10613.45 420
10614.43 385
10615.40 385
10616.37 418
10617.34 454
10618.32 441
10619.29 495
10620.26 433
10621.24 467
10622.21 467
10623.18 411
10624.16 407
10625.13 436
10626.10 453
10627.08 424
10628.05 408
10629.02 432
10630.00 480
10630.97 428
10631.95 433
10632.92 455
10633.89 454
10634.87 464
10635.84 499
10636.81 504
10637.79 494
10638.76 515
10639.74 559
10640.71 576
10641.69 532
10642.66 527
10643.63 504
10644.61 530
10645.58 522
10646.56 497
10647.53 465
10648.51 479
10649.48 448
10650.45 443
10651.43 430
10652.40 447
10653.38 429
10654.35 468
10655.33 457
10656.30 455
10657.28 415
10658.25 408
10659.23 397
10660.20 464
10661.18 420
10662.15 417
10663.13 420
10664.10 419
10665.08 408
10666.05 403
10667.03 422
10668.00 428
10668.98 420
10669.96 422
10670.93 405
10671.91 360
10672.88 407
10673.86 418
10674.83 388
10675.81 441
10676.79 424
10677.76 427
10678.74 382
10679.71 403
10680.69 449
10681.66 429
10682.64 443
10683.62 394
10684.59 415
10685.57 425
10686.55 396
10687.52 373
10688.50 398
10689.47 452
10690.45 373
10691.43 368
10692.40 372
10693.38 370
10694.36 398
10695.33 395
10696.31 405
10697.29 365
10698.26 387
10699.24 393
10700.22 419
10701.19 380
10702.17 390
10703.15 432
10704.13 439
10705.10 425
10706.08 381
10707.06 377
10708.03 459
10709.01 384
10709.99 366
10710.97 359
10711.94 396
10712.92 432
10713.90 407
10714.88 392
10715.85 446
10716.83 424
10717.81 424
10718.79 419
10719.76 360
10720.74 382
10721.72 392
10722.70 356
10723.68 357
10724.65 358
10725.63 406
10726.61 342
10727.59 296
10728.57 322
10729.54 342
10730.52 376
10731.50 360
10732.48 388
10733.46 381
10734.44 365
10735.41 327
10736.39 385
10737.37 348
10738.35 406
10739.33 417
10740.31 352
10741.29 353
10742.26 335
10743.24 369
10744.22 387
10745.20 360
10746.18 355
10747.16 382
10748.14 391
10749.12 314
10750.10 382
10751.08 375
10752.05 432
10753.03 392
10754.01 393
10754.99 378
10755.97 361
10756.95 389
10757.93 422
10758.91 393
10759.89 372
10760.87 399
10761.85 417
10762.83 386
10763.81 358
10764.79 366
10765.77 368
10766.75 374
10767.73 336
10768.71 357
10769.69 377
10770.67 351
10771.65 318
10772.63 377
10773.61 416
10774.59 370
10775.57 409
10776.55 420
10777.53 357
10778.51 344
10779.49 386
10780.47 354
10781.45 396
10782.43 324
10783.41 396
10784.39 373
10785.38 356
10786.36 348
10787.34 324
10788.32 400
10789.30 382
10790.28 400
10791.26 359
10792.24 352
10793.22 414
10794.20 373
10795.19 360
10796.17 408
10797.15 360
10798.13 402
10799.11 385
10800.09 352
10801.07 343
10802.05 369
10803.04 361
10804.02 385
10805.00 339
10805.98 380
10806.96 388
10807.94 368
10808.93 441
10809.91 483
10810.89 386
10811.87 354
10812.85 378
10813.84 380
10814.82 422
10815.80 420
10816.78 391
10817.77 335
10818.75 358
10819.73 412
10820.71 418
10821.69 351
10822.68 372
10823.66 386
10824.64 399
10825.62 387
10826.61 399
10827.59 385
10828.57 445
10829.56 418
10830.54 390
10831.52 346
10832.50 364
10833.49 371
10834.47 400
10835.45 422
10836.44 399
10837.42 371
10838.40 377
10839.39 413
10840.37 387
10841.35 351
10842.34 369
10843.32 373
10844.30 438
10845.29 410
10846.27 425
10847.25 369
10848.24 406
10849.22 406
10850.20 438
10851.19 381
10852.17 387
10853.16 458
10854.14 408
10855.12 408
10856.11 412
10857.09 463
10858.08 379
10859.06 390
10860.04 393
10861.03 392
10862.01 444
10863.00 414
10863.98 414
10864.96 408
10865.95 429
10866.93 463
10867.92 451
10868.90 422
10869.89 391
10870.87 397
10871.86 428
10872.84 445
10873.83 476
10874.81 455
10875.80 466
10876.78 453
10877.77 444
10878.75 453
10879.74 473
10880.72 484
10881.71 434
10882.69 425
10883.68 472
10884.66 461
10885.65 469
10886.63 467
10887.62 474
10888.60 478
10889.59 433
10890.57 475
10891.56 501
10892.55 501
10893.53 518
10894.52 513
10895.50 479
10896.49 437
10897.47 463
10898.46 452
10899.45 480
10900.43 497
10901.42 564
10902.40 521
10903.39 473
10904.38 517
10905.36 479
10906.35 530
10907.34 568
10908.32 518
10909.31 522
10910.29 577
10911.28 539
10912.27 510
10913.25 555
10914.24 532
10915.23 560
10916.21 635
10917.20 560
10918.19 518
10919.17 576
10920.16 625
10921.15 595
10922.14 563
10923.12 556
10924.11 574
10925.10 623
10926.08 614
10927.07 589
10928.06 584
10929.05 590
10930.03 605
10931.02 582
10932.01 574
10933.00 614
10933.98 601
10934.97 598
10935.96 691
10936.95 673
10937.93 690
10938.92 647
10939.91 595
10940.90 577
10941.88 642
10942.87 669
10943.86 722
10944.85 683
10945.84 746
10946.82 735
10947.81 668
10948.80 723
10949.79 664
10950.78 680
10951.77 785
10952.75 792
10953.74 717
10954.73 762
10955.72 771
10956.71 744
10957.70 829
10958.69 904
10959.67 967
10960.66 982
10961.65 1037
10962.64 960
10963.63 911
10964.62 928
10965.61 876
10966.60 865
10967.58 757
10968.57 808
10969.56 724
10970.55 721
10971.54 732
10972.53 742
10973.52 761
10974.51 777
10975.50 787
10976.49 741
10977.48 779
10978.47 844
10979.46 793
10980.45 792
10981.44 757
10982.43 746
10983.42 773
10984.41 804
10985.40 789
10986.38 812
10987.37 760
10988.36 807
10989.35 806
10990.34 778
10991.34 805
10992.33 817
10993.32 835
10994.31 829
10995.30 946
10996.29 1064
10997.28 1120
10998.27 1199
10999.26 1243
11000.25 1316
11001.24 1351
11002.23 1349
11003.22 1329
11004.21 1315
11005.20 1269
11006.19 1207
11007.18 1160
11008.17 1037
11009.16 928
11010.16 836
11011.15 776
11012.14 799
11013.13 779
11014.12 709
11015.11 731
11016.10 732
11017.09 752
11018.08 755
11019.08 756
11020.07 703
11021.06 687
11022.05 688
11023.04 723
11024.03 685
11025.03 604
11026.02 684
11027.01 687
11028.00 672
11028.99 599
11029.98 669
11030.98 664
11031.97 664
11032.96 582
11033.95 593
11034.94 609
11035.94 626
11036.93 651
11037.92 633
11038.91 683
11039.91 638
11040.90 645
11041.89 589
11042.88 637
11043.87 572
11044.87 616
11045.86 669
11046.85 649
11047.85 599
11048.84 574
11049.83 608
11050.82 577
11051.82 556
11052.81 638
11053.80 602
11054.80 550
11055.79 527
11056.78 548
11057.77 552
11058.77 548
11059.76 557
11060.75 564
11061.75 544
11062.74 545
11063.73 548
11064.73 599
11065.72 557
11066.71 524
11067.71 568
11068.70 577
11069.70 578
11070.69 535
11071.68 537
11072.68 568
11073.67 585
11074.66 535
11075.66 597
11076.65 574
11077.65 572
11078.64 586
11079.63 558
11080.63 590
11081.62 564
11082.62 545
11083.61 567
11084.61 579
11085.60 608
11086.59 570
11087.59 545
11088.58 574
11089.58 524
11090.57 574
11091.57 542
11092.56 475
11093.56 502
11094.55 564
11095.55 509
11096.54 520
11097.54 487
11098.53 501
11099.53 501
11100.52 520
11101.52 513
11102.51 533
11103.51 494
11104.50 526
11105.50 549
11106.49 514
11107.49 459
11108.48 559
11109.48 531
11110.47 529
11111.47 483
11112.46 490
11113.46 528
11114.46 521
11115.45 582
11116.45 518
11117.44 527
11118.44 522
11119.43 532
11120.43 521
11121.43 475
11122.42 482
11123.42 467
11124.41 485
11125.41 461
11126.41 481
11127.40 522
11128.40 483
11129.40 485
11130.39 524
11131.39 515
11132.39 499
11133.38 519
11134.38 510
11135.37 478
11136.37 501
11137.37 471
11138.37 459
11139.36 439
11140.36 421
11141.36 435
11142.35 455
11143.35 454
11144.35 511
11145.34 547
11146.34 529
11147.34 497
11148.33 526
11149.33 499
11150.33 513
11151.33 485
11152.32 454
11153.32 509
11154.32 510
11155.32 463
11156.31 463
11157.31 464
11158.31 447
11159.31 471
11160.30 483
11161.30 467
11162.30 464
11163.30 478
11164.30 507
11165.29 462
11166.29 475
11167.29 503
11168.29 497
11169.29 465
11170.28 458
11171.28 447
11172.28 450
11173.28 446
11174.28 469
11175.28 452
11176.27 453
11177.27 437
11178.27 445
11179.27 458
11180.27 435
11181.27 437
11182.27 420
11183.26 400
11184.26 390
11185.26 490
11186.26 507
11187.26 500
11188.26 499
11189.26 460
11190.26 448
11191.26 455
11192.26 487
11193.25 457
11194.25 495
11195.25 498
11196.25 568
11197.25 529
11198.25 473
11199.25 436
11200.25 496
11201.25 464
11202.25 429
11203.25 479
11204.25 472
11205.25 484
11206.25 458
11207.25 431
11208.25 423
11209.25 449
11210.25 436
11211.25 421
11212.25 420
11213.25 423
11214.25 454
11215.25 482
11216.25 419
11217.25 459
11218.25 431
11219.25 494
11220.25 429
11221.25 405
11222.25 444
11223.25 396
11224.25 428
11225.25 459
11226.25 451
11227.25 476
11228.25 461
11229.26 451
11230.26 430
11231.26 449
11232.26 416
11233.26 434
11234.26 473
11235.26 492
11236.26 467
11237.26 416
11238.27 487
11239.27 466
11240.27 494
11241.27 433
11242.27 427
11243.27 464
11244.27 429
11245.27 444
11246.28 410
11247.28 392
11248.28 424
11249.28 420
11250.28 414
11251.28 434
11252.29 435
11253.29 453
11254.29 476
11255.29 469
11256.29 473
11257.30 463
11258.30 486
11259.30 441
11260.30 427
11261.31 455
11262.31 421
11263.31 443
11264.31 457
11265.31 447
11266.32 504
11267.32 472
11268.32 443
11269.32 457
11270.33 461
11271.33 493
11272.33 471
11273.34 455
11274.34 465
11275.34 523
11276.34 533
11277.35 535
11278.35 533
11279.35 510
11280.36 558
11281.36 532
11282.36 532
11283.37 521
11284.37 527
11285.37 499
11286.38 517
11287.38 498
11288.38 467
11289.39 503
11290.39 452
11291.39 462
11292.40 437
11293.40 457
11294.40 439
11295.41 461
11296.41 470
11297.42 477
11298.42 472
11299.42 448
11300.43 464
11301.43 441
11302.44 486
11303.44 405
11304.44 435
11305.45 452
11306.45 460
11307.46 482
11308.46 471
11309.47 487
11310.47 487
11311.47 515
11312.48 569
11313.48 484
11314.49 509
11315.49 536
11316.50 530
11317.50 548
11318.51 556
11319.51 556
11320.52 543
11321.52 550
11322.53 488
11323.53 445
11324.54 404
11325.54 481
11326.55 467
11327.55 491
11328.56 457
11329.56 434
11330.57 466
11331.57 496
11332.58 456
11333.58 420
11334.59 488
11335.60 476
11336.60 486
11337.61 428
11338.61 411
11339.62 415
11340.62 450
11341.63 519
11342.64 512
11343.64 509
11344.65 466
11345.65 452
11346.66 472
11347.67 471
11348.67 491
11349.68 460
11350.68 419
11351.69 453
11352.70 441
11353.70 429
11354.71 441
11355.72 432
11356.72 422
11357.73 454
11358.74 444
11359.74 404
11360.75 410
11361.76 411
11362.76 434
11363.77 399
11364.78 378
11365.78 378
11366.79 437
11367.80 432
11368.80 386
11369.81 382
11370.82 403
11371.83 404
11372.83 441
11373.84 389
11374.85 388
11375.85 418
11376.86 443
11377.87 454
11378.88 438
11379.88 395
11380.89 415
11381.90 440
11382.91 397
11383.92 363
11384.92 374
11385.93 421
11386.94 400
11387.95 355
11388.95 392
11389.96 406
11390.97 390
11391.98 339
11392.99 379
11393.99 364
11395.00 441
11396.01 439
11397.02 426
11398.03 356
11399.04 369
11400.04 353
11401.05 379
11402.06 456
11403.07 438
11404.08 415
11405.09 379
11406.10 403
11407.11 430
11408.11 429
11409.12 396
11410.13 402
11411.14 398
11412.15 405
11413.16 376
11414.17 352
11415.18 429
11416.19 394
11417.19 371
11418.20 399
11419.21 375
11420.22 372
11421.23 381
11422.24 400
11423.25 382
11424.26 367
11425.27 375
11426.28 368
11427.29 378
11428.30 384
11429.31 363
11430.32 391
11431.33 377
11432.34 409
11433.35 390
11434.36 383
11435.37 400
11436.38 405
11437.39 368
11438.40 411
11439.41 421
11440.42 371
11441.43 373
11442.44 385
11443.45 430
11444.46 380
11445.47 411
11446.48 380
11447.49 384
11448.50 389
11449.51 394
11450.52 421
11451.53 401
11452.54 463
11453.56 437
11454.57 400
11455.58 440
11456.59 447
11457.60 394
11458.61 462
11459.62 455
11460.63 404
11461.64 385
11462.65 482
11463.67 436
11464.68 425
11465.69 378
11466.70 375
11467.71 414
11468.72 466
11469.73 391
11470.75 372
11471.76 411
11472.77 441
11473.78 456
11474.79 396
11475.80 420
11476.82 453
11477.83 399
11478.84 457
11479.85 391
11480.86 379
11481.88 413
11482.89 424
11483.90 450
11484.91 437
11485.92 410
11486.94 441
11487.95 389
11488.96 408
11489.97 420
11490.99 384
11492.00 390
11493.01 424
11494.02 393
11495.04 408
11496.05 397
11497.06 391
11498.08 398
11499.09 410
11500.10 432
11501.11 438
11502.13 396
11503.14 410
11504.15 456
11505.17 427
11506.18 390
11507.19 423
11508.21 419
11509.22 393
11510.23 407
11511.25 400
11512.26 370
11513.27 374
11514.29 430
11515.30 422
11516.31 465
11517.33 451
11518.34 371
11519.35 429
11520.37 473
11521.38 446
11522.40 477
11523.41 472
11524.42 461
11525.44 442
11526.45 407
11527.47 453
11528.48 470
11529.49 478
11530.51 469
11531.52 483
11532.54 452
11533.55 486
11534.56 487
11535.58 424
11536.59 447
11537.61 442
11538.62 456
11539.64 482
11540.65 479
11541.67 448
11542.68 485
11543.70 528
11544.71 447
11545.73 454
11546.74 463
11547.76 475
11548.77 506
11549.79 479
11550.80 490
11551.82 488
11552.83 492
11553.85 504
11554.86 534
11555.88 519
11556.89 529
11557.91 547
11558.92 519
11559.94 540
11560.95 518
11561.97 550
11562.99 555
11564.00 564
11565.02 551
11566.03 511
11567.05 523
11568.06 539
11569.08 602
11570.10 561
11571.11 591
11572.13 582
11573.14 563
11574.16 607
11575.18 702
11576.19 649
11577.21 641
11578.23 707
11579.24 687
11580.26 694
11581.27 821
11582.29 739
11583.31 731
11584.32 719
11585.34 777
11586.36 793
11587.37 757
11588.39 802
11589.41 824
11590.42 865
11591.44 889
11592.46 932
11593.48 965
11594.49 1039
11595.51 1112
11596.53 1291
11597.54 1322
11598.56 1539
11599.58 1661
11600.60 1823
11601.61 1864
11602.63 1825
11603.65 1745
11604.67 1629
11605.68 1475
11606.70 1382
11607.72 1265
11608.74 1153
11609.75 1017
11610.77 924
11611.79 857
11612.81 777
11613.82 787
11614.84 790
11615.86 724
11616.88 671
11617.90 720
11618.91 701
11619.93 655
11620.95 597
11621.97 565
11622.99 614
11624.01 592
11625.02 596
11626.04 573
11627.06 596
11628.08 572
11629.10 610
11630.12 553
11631.14 572
11632.15 615
11633.17 636
11634.19 533
11635.21 522
11636.23 550
11637.25 650
11638.27 675
11639.29 547
11640.31 538
11641.32 587
11642.34 598
11643.36 553
11644.38 523
11645.40 534
11646.42 534
11647.44 469
11648.46 550
11649.48 453
11650.50 440
11651.52 521
11652.54 495
11653.56 484
11654.58 475
11655.60 503
11656.62 503
11657.64 449
11658.66 493
11659.68 478
11660.70 445
11661.72 503
11662.74 504
11663.76 509
11664.78 488
11665.80 542
11666.82 540
11667.84 517
11668.86 489
11669.88 485
11670.90 485
11671.92 504
11672.94 521
11673.96 517
11674.98 535
11676.00 523
11677.02 489
11678.04 541
11679.06 560
11680.08 586
11681.10 589
11682.12 525
11683.15 550
11684.17 542
11685.19 510
11686.21 463
11687.23 479
11688.25 507
11689.27 546
11690.29 479
11691.31 518
11692.34 539
11693.36 540
11694.38 535
11695.40 546
11696.42 503
11697.44 514
11698.46 532
11699.49 527
11700.51 502
11701.53 484
11702.55 486
11703.57 524
11704.60 447
11705.62 473
11706.64 443
11707.66 438
11708.68 472
11709.71 493
11710.73 517
11711.75 506
11712.77 444
11713.79 500
11714.82 414
11715.84 466
11716.86 409
11717.88 474
11718.91 459
11719.93 447
11720.95 444
11721.97 447
11723.00 409
11724.02 436
11725.04 468
11726.06 421
11727.09 463
11728.11 522
11729.13 453
11730.16 442
11731.18 411
11732.20 436
11733.23 433
11734.25 435
11735.27 398
11736.30 445
11737.32 426
11738.34 439
11739.37 449
11740.39 465
11741.41 473
11742.44 473
11743.46 469
11744.48 458
11745.51 423
11746.53 402
11747.55 438
11748.58 434
11749.60 417
11750.63 446
11751.65 457
11752.67 428
11753.70 449
11754.72 482
11755.75 474
11756.77 450
11757.79 415
11758.82 419
11759.84 434
11760.87 430
11761.89 432
11762.92 399
11763.94 432
11764.96 371
11765.99 400
11767.01 352
11768.04 396
11769.06 393
11770.09 386
11771.11 425
11772.14 413
11773.16 407
11774.19 402
11775.21 432
11776.24 403
11777.26 412
11778.29 405
11779.31 421
11780.34 354
11781.36 397
11782.39 423
11783.41 349
11784.44 384
11785.46 377
11786.49 421
11787.52 405
11788.54 413
11789.57 392
11790.59 400
11791.62 361
11792.64 407
11793.67 363
11794.69 367
11795.72 390
11796.75 392
11797.77 370
11798.80 415
11799.82 436
11800.85 423
11801.88 414
11802.90 408
11803.93 405
11804.96 400
11805.98 391
11807.01 351
11808.03 353
11809.06 401
11810.09 363
11811.11 362
11812.14 365
11813.17 400
11814.19 409
11815.22 370
11816.25 411
11817.27 429
11818.30 443
11819.33 429
11820.35 396
11821.38 380
11822.41 415
11823.44 406
11824.46 370
11825.49 457
11826.52 445
11827.54 432
11828.57 429
11829.60 399
11830.63 418
11831.65 399
11832.68 415
11833.71 467
11834.74 439
11835.76 440
11836.79 387
11837.82 418
11838.85 401
11839.87 415
11840.90 428
11841.93 418
11842.96 385
11843.99 370
11845.01 389
11846.04 373
11847.07 374
11848.10 409
11849.13 423
11850.15 376
11851.18 436
11852.21 415
11853.24 417
11854.27 436
11855.30 441
11856.33 416
11857.35 421
11858.38 420
11859.41 382
11860.44 380
11861.47 406
11862.50 413
11863.53 421
11864.55 424
11865.58 400
11866.61 428
11867.64 439
11868.67 418
11869.70 457
11870.73 429
11871.76 411
11872.79 466
11873.82 478
11874.85 492
11875.88 454
11876.90 455
11877.93 449
11878.96 433
11879.99 465
11881.02 452
11882.05 449
11883.08 467
11884.11 463
11885.14 442
11886.17 447
11887.20 432
11888.23 419
11889.26 473
11890.29 445
11891.32 476
11892.35 494
11893.38 499
11894.41 481
11895.44 449
11896.47 437
11897.50 445
11898.53 411
11899.56 518
11900.59 540
11901.62 568
11902.65 645
11903.68 576
11904.71 533
11905.75 547
11906.78 557
11907.81 571
11908.84 534
11909.87 492
11910.90 592
11911.93 518
11912.96 493
11913.99 494
11915.02 524
11916.05 625
11917.09 614
11918.12 548
11919.15 542
11920.18 535
11921.21 555
11922.24 552
11923.27 592
11924.30 595
11925.34 594
11926.37 580
11927.40 647
11928.43 636
11929.46 659
11930.49 706
11931.53 720
11932.56 794
11933.59 759
11934.62 807
11935.65 775
11936.69 704
11937.72 718
11938.75 729
11939.78 644
11940.81 666
11941.85 600
11942.88 555
11943.91 550
11944.94 497
11945.98 578
11947.01 554
11948.04 531
11949.07 504
11950.11 487
11951.14 469
11952.17 469
11953.20 483
11954.24 482
11955.27 480
11956.30 445
11957.34 487
11958.37 532
11959.40 449
11960.43 432
11961.47 490
11962.50 487
11963.53 471
11964.57 452
11965.60 425
11966.63 483
11967.67 441
11968.70 452
11969.73 449
11970.77 451
11971.80 474
11972.83 494
11973.87 471
11974.90 462
11975.93 487
11976.97 487
11978.00 469
11979.04 496
11980.07 457
11981.10 499
11982.14 500
11983.17 462
11984.21 430
11985.24 460
11986.27 450
11987.31 426
11988.34 449
11989.38 483
11990.41 504
11991.45 466
11992.48 457
11993.51 456
11994.55 427
11995.58 448
11996.62 452
11997.65 462
11998.69 437
11999.72 441
12000.76 476
12001.79 453
12002.83 442
12003.86 440
12004.90 501
12005.93 470
12006.97 488
12008.00 498
12009.04 505
12010.07 463
12011.11 406
12012.14 458
12013.18 492
12014.21 522
12015.25 498
12016.28 503
12017.32 452
12018.35 534
12019.39 540
12020.43 535
12021.46 503
12022.50 503
12023.53 456
12024.57 495
12025.60 496
12026.64 504
12027.68 470
12028.71 483
12029.75 483
12030.78 430
12031.82 497
12032.86 466
12033.89 438
12034.93 474
12035.97 409
12037.00 469
12038.04 474
12039.07 478
12040.11 450
12041.15 451
12042.18 451
12043.22 446
12044.26 438
12045.29 450
12046.33 470
12047.37 461
12048.40 409
12049.44 428
12050.48 458
12051.52 425
12052.55 429
12053.59 431
12054.63 418
12055.66 411
12056.70 445
12057.74 433
12058.78 482
12059.81 499
12060.85 450
12061.89 429
12062.92 421
12063.96 443
12065.00 468
12066.04 459
12067.07 475
12068.11 463
12069.15 413
12070.19 461
12071.23 463
12072.26 436
12073.30 469
12074.34 480
12075.38 469
12076.42 472
12077.45 466
12078.49 441
12079.53 442
12080.57 445
12081.61 446
12082.64 431
12083.68 466
12084.72 468
12085.76 461
12086.80 425
12087.84 469
12088.88 470
12089.91 461
12090.95 461
12091.99 437
12093.03 446
12094.07 481
12095.11 479
12096.15 492
12097.19 443
12098.22 513
12099.26 468
12100.30 510
12101.34 478
12102.38 467
12103.42 529
12104.46 509
12105.50 510
12106.54 468
12107.58 490
12108.62 514
12109.66 452
12110.70 446
12111.74 490
12112.78 423
12113.81 406
12114.85 425
12115.89 439
12116.93 389
12117.97 427
12119.01 462
12120.05 462
12121.09 422
12122.13 414
12123.17 428
12124.21 390
12125.25 414
12126.29 425
12127.33 454
12128.37 396
12129.42 386
12130.46 399
12131.50 438
12132.54 404
12133.58 408
12134.62 401
12135.66 417
12136.70 423
12137.74 405
12138.78 407
12139.82 421
12140.86 410
12141.90 391
12142.94 409
12143.98 387
12145.03 405
12146.07 424
12147.11 374
12148.15 332
12149.19 352
12150.23 408
12151.27 407
12152.31 392
12153.35 405
12154.40 425
12155.44 451
12156.48 370
12157.52 365
12158.56 402
12159.60 409
12160.65 414
12161.69 393
12162.73 400
12163.77 412
12164.81 438
12165.85 404
12166.90 401
12167.94 414
12168.98 411
12170.02 401
12171.06 368
12172.11 406
12173.15 335
12174.19 359
12175.23 432
12176.28 373
12177.32 423
12178.36 383
12179.40 389
12180.45 406
12181.49 399
12182.53 364
12183.57 379
12184.62 400
12185.66 356
12186.70 386
12187.74 403
12188.79 443
12189.83 390
12190.87 356
12191.92 394
12192.96 426
12194.00 429
12195.05 435
12196.09 395
12197.13 351
12198.18 374
12199.22 396
12200.26 420
12201.31 373
12202.35 375
12203.39 408
12204.44 420
12205.48 419
12206.52 359
12207.57 378
12208.61 391
12209.65 433
12210.70 374
12211.74 371
12212.79 386
12213.83 405
12214.87 415
12215.92 387
12216.96 363
12218.01 402
12219.05 373
12220.09 409
12221.14 424
12222.18 367
12223.23 420
12224.27 401
12225.32 384
12226.36 389
12227.41 389
12228.45 366
12229.49 405
12230.54 418
12231.58 377
12232.63 397
12233.67 429
12234.72 453
12235.76 391
12236.81 433
12237.85 397
12238.90 467
12239.94 387
12240.99 346
12242.03 389
12243.08 367
12244.12 350
12245.17 387
12246.21 412
12247.26 377
12248.31 361
12249.35 399
12250.40 401
12251.44 393
12252.49 382
12253.53 388
12254.58 394
12255.62 373
12256.67 373
12257.72 354
12258.76 405
12259.81 393
12260.85 377
12261.90 341
12262.95 401
12263.99 322
12265.04 323
12266.08 316
12267.13 405
12268.18 387
12269.22 403
12270.27 347
12271.32 399
12272.36 392
12273.41 414
12274.46 423
12275.50 433
12276.55 408
12277.60 395
12278.64 387
12279.69 331
12280.74 365
12281.78 402
12282.83 340
12283.88 384
12284.92 381
12285.97 416
12287.02 369
12288.07 377
12289.11 365
12290.16 362
12291.21 358
12292.25 393
12293.30 398
12294.35 409
12295.40 373
12296.44 377
12297.49 355
12298.54 391
12299.59 378
12300.63 395
12301.68 416
12302.73 379
12303.78 378
12304.83 393
12305.87 381
12306.92 379
12307.97 370
12309.02 357
12310.07 353
12311.11 371
12312.16 386
12313.21 368
12314.26 362
12315.31 387
12316.35 393
12317.40 383
12318.45 372
12319.50 386
12320.55 392
12321.60 377
12322.65 351
12323.69 368
12324.74 376
12325.79 394
12326.84 364
12327.89 384
12328.94 383
12329.99 382
12331.04 362
12332.09 412
12333.13 372
12334.18 366
12335.23 335
12336.28 339
12337.33 348
12338.38 344
12339.43 372
12340.48 374
12341.53 363
12342.58 348
12343.63 335
12344.68 338
12345.73 318
12346.78 325
12347.83 363
12348.88 349
12349.93 374
12350.98 372
12352.03 311
12353.07 340
12354.12 379
12355.17 406
12356.22 396
12357.28 354
12358.33 340
12359.38 375
12360.43 387
12361.48 367
12362.53 392
12363.58 403
12364.63 356
12365.68 375
12366.73 375
12367.78 385
12368.83 370
12369.88 341
12370.93 334
12371.98 382
12373.03 386
12374.08 408
12375.13 357
12376.18 370
12377.24 410
12378.29 378
12379.34 362
12380.39 348
12381.44 429
12382.49 379
12383.54 336
12384.59 379
12385.64 384
12386.70 360
12387.75 387
12388.80 410
12389.85 365
12390.90 376
12391.95 359
12393.00 425
12394.06 385
12395.11 386
12396.16 384
12397.21 421
12398.26 372
12399.32 345
12400.37 379
12401.42 382
12402.47 396
12403.52 369
12404.58 383
12405.63 381
12406.68 375
12407.73 403
12408.78 429
12409.84 433
12410.89 399
12411.94 431
12412.99 400
12414.05 361
12415.10 395
12416.15 440
12417.20 400
12418.26 400
12419.31 406
12420.36 394
12421.42 380
12422.47 387
12423.52 366
12424.57 374
12425.63 392
12426.68 388
12427.73 392
12428.79 402
12429.84 393
12430.89 372
12431.95 410
12433.00 442
12434.05 405
12435.11 418
12436.16 422
12437.21 416
12438.27 409
12439.32 400
12440.37 419
12441.43 418
12442.48 394
12443.54 378
12444.59 402
12445.64 404
12446.70 439
12447.75 408
12448.80 429
12449.86 394
12450.91 365
12451.97 367
12453.02 393
12454.08 433
12455.13 399
12456.18 405
12457.24 387
12458.29 382
12459.35 408
12460.40 415
12461.46 395
12462.51 389
12463.57 446
12464.62 412
12465.67 397
12466.73 433
12467.78 447
12468.84 377
12469.89 401
12470.95 380
12472.00 469
12473.06 434
12474.11 449
12475.17 489
12476.22 454
12477.28 446
12478.33 409
12479.39 439
12480.45 460
12481.50 419
12482.56 450
12483.61 469
12484.67 470
12485.72 455
12486.78 489
12487.83 492
12488.89 517
12489.95 583
12491.00 535
12492.06 600
12493.11 665
12494.17 684
12495.22 715
12496.28 750
12497.34 774
12498.39 816
12499.45 803
12500.50 728
12501.56 676
12502.62 669
12503.67 659
12504.73 599
12505.79 533
12506.84 503
12507.90 511
12508.96 529
12510.01 457
12511.07 446
12512.13 430
12513.18 453
12514.24 468
12515.30 425
12516.35 433
12517.41 401
12518.47 436
12519.52 459
12520.58 432
12521.64 415
12522.70 437
12523.75 448
12524.81 405
12525.87 407
12526.92 425
12527.98 453
12529.04 413
12530.10 391
12531.15 399
12532.21 383
12533.27 412
12534.33 454
12535.38 434
12536.44 446
12537.50 434
12538.56 404
12539.62 451
12540.67 448
12541.73 431
12542.79 453
12543.85 413
12544.91 422
12545.96 402
12547.02 401
12548.08 422
12549.14 416
12550.20 390
12551.25 443
12552.31 456
12553.37 402
12554.43 408
12555.49 379
12556.55 362
12557.61 407
12558.66 437
12559.72 410
12560.78 442
12561.84 430
12562.90 411
12563.96 427
12565.02 403
12566.08 437
12567.14 484
12568.19 444
12569.25 440
12570.31 432
12571.37 420
12572.43 474
12573.49 531
12574.55 483
12575.61 502
12576.67 533
12577.73 566
12578.79 530
12579.85 490
12580.91 541
12581.97 528
12583.03 529
12584.09 508
12585.15 462
12586.20 433
12587.26 459
12588.32 484
12589.38 459
12590.44 489
12591.50 551
12592.56 464
12593.62 438
12594.69 441
12595.75 429
12596.81 513
12597.87 493
12598.93 440
12599.99 439
12601.05 473
12602.11 459
12603.17 405
12604.23 447
12605.29 468
12606.35 473
12607.41 431
12608.47 449
12609.53 439
12610.59 421
12611.65 403
12612.71 431
12613.78 429
12614.84 430
12615.90 431
12616.96 446
12618.02 428
12619.08 451
12620.14 453
12621.20 450
12622.27 448
12623.33 461
12624.39 451
12625.45 433
12626.51 423
12627.57 426
12628.63 397
12629.70 424
12630.76 428
12631.82 412
12632.88 395
12633.94 403
12635.00 393
12636.07 411
12637.13 415
12638.19 435
12639.25 416
12640.31 407
12641.38 413
12642.44 415
12643.50 423
12644.56 423
12645.63 421
12646.69 423
12647.75 390
12648.81 407
12649.88 427
12650.94 434
12652.00 456
12653.06 434
12654.13 435
12655.19 476
12656.25 461
12657.31 436
12658.38 401
12659.44 399
12660.50 429
12661.57 404
12662.63 395
12663.69 443
12664.76 411
12665.82 389
12666.88 415
12667.95 393
12669.01 365
12670.07 419
12671.14 394
12672.20 393
12673.26 419
12674.33 396
12675.39 475
12676.45 402
12677.52 389
12678.58 414
12679.64 426
12680.71 442
12681.77 387
12682.84 362
12683.90 389
12684.96 381
12686.03 384
12687.09 412
12688.16 423
12689.22 362
12690.28 416
12691.35 429
12692.41 427
12693.48 392
12694.54 371
12695.61 407
12696.67 429
12697.74 420
12698.80 457
12699.86 380
12700.93 386
12701.99 410
12703.06 429
12704.12 423
12705.19 401
12706.25 416
12707.32 446
12708.38 406
12709.45 421
12710.51 416
12711.58 422
12712.64 403
12713.71 381
12714.77 401
12715.84 413
12716.90 451
12717.97 408
12719.03 380
12720.10 403
12721.17 427
12722.23 366
12723.30 371
12724.36 409
12725.43 384
12726.49 392
12727.56 379
12728.63 377
12729.69 366
12730.76 407
12731.82 410
12732.89 440
12733.96 394
12735.02 393
12736.09 416
12737.15 403
12738.22 438
12739.29 464
12740.35 447
12741.42 450
12742.49 402
12743.55 419
12744.62 430
12745.68 451
12746.75 401
12747.82 355
12748.88 359
12749.95 372
12751.02 371
12752.09 341
12753.15 346
12754.22 385
12755.29 381
12756.35 402
12757.42 383
12758.49 377
12759.55 394
12760.62 395
12761.69 397
12762.76 394
12763.82 380
12764.89 419
12765.96 426
12767.03 376
12768.09 398
12769.16 379
12770.23 374
12771.30 315
12772.36 345
12773.43 351
12774.50 403
12775.57 381
12776.63 366
12777.70 346
12778.77 404
12779.84 382
12780.91 381
12781.97 346
12783.04 359
12784.11 377
12785.18 366
12786.25 345
12787.31 341
12788.38 390
12789.45 359
12790.52 372
12791.59 351
12792.66 370
12793.73 376
12794.79 377
12795.86 360
12796.93 358
12798.00 403
12799.07 348
12800.14 331
12801.21 364
12802.28 382
12803.34 339
12804.41 361
12805.48 356
12806.55 377
12807.62 391
12808.69 404
12809.76 378
12810.83 371
12811.90 366
12812.97 337
12814.04 373
12815.11 337
12816.18 384
12817.25 386
12818.31 401
12819.38 379
12820.45 318
12821.52 354
12822.59 421
12823.66 348
12824.73 377
12825.80 369
12826.87 404
12827.94 378
12829.01 352
12830.08 340
12831.15 352
12832.22 310
12833.29 323
12834.36 376
12835.43 385
12836.50 360
12837.57 359
12838.65 386
12839.72 355
12840.79 357
12841.86 336
12842.93 343
12844.00 338
12845.07 340
12846.14 381
12847.21 341
12848.28 358
12849.35 333
12850.42 374
12851.49 380
12852.57 373
12853.64 341
12854.71 376
12855.78 320
12856.85 349
12857.92 322
12858.99 361
12860.06 322
12861.13 335
12862.21 336
12863.28 337
12864.35 351
12865.42 329
12866.49 359
12867.56 326
12868.64 376
12869.71 345
12870.78 324
12871.85 362
12872.92 300
12874.00 319
12875.07 314
12876.14 326
12877.21 361
12878.28 324
12879.36 322
12880.43 330
12881.50 374
12882.57 350
12883.64 348
12884.72 367
12885.79 359
12886.86 380
12887.93 331
12889.01 326
12890.08 353
12891.15 329
12892.22 354
12893.30 334
12894.37 360
12895.44 306
12896.52 296
12897.59 321
12898.66 355
12899.73 340
12900.81 336
12901.88 338
12902.95 368
12904.03 330
12905.10 307
12906.17 328
12907.25 319
12908.32 361
12909.39 334
12910.47 356
12911.54 293
12912.61 331
12913.69 317
12914.76 319
12915.83 341
12916.91 356
12917.98 352
12919.06 329
12920.13 338
12921.20 379
12922.28 342
12923.35 341
12924.43 310
12925.50 335
12926.57 347
12927.65 355
12928.72 327
12929.80 365
12930.87 345
12931.95 324
12933.02 383
12934.09 365
12935.17 337
12936.24 304
12937.32 395
12938.39 353
12939.47 314
12940.54 313
12941.62 344
12942.69 360
12943.77 319
12944.84 330
12945.92 349
12946.99 342
12948.07 319
12949.14 368
12950.22 335
12951.29 341
12952.37 331
12953.44 369
12954.52 362
12955.59 334
12956.67 352
12957.74 354
12958.82 335
12959.89 306
12960.97 344
12962.04 330
12963.12 348
12964.20 342
12965.27 348
12966.35 352
12967.42 368
12968.50 323
12969.58 335
12970.65 325
12971.73 346
12972.80 316
12973.88 311
12974.96 313
12976.03 308
12977.11 378
12978.18 335
12979.26 319
12980.34 308
12981.41 342
12982.49 346
12983.57 343
12984.64 369
12985.72 316
12986.80 332
12987.87 358
12988.95 346
12990.03 332
12991.10 324
12992.18 297
12993.26 327
12994.33 318
12995.41 302
12996.49 359
12997.56 350
12998.64 340
12999.72 309
13000.80 326
13001.87 380
13002.95 305
13004.03 339
13005.11 335
13006.18 313
13007.26 369
13008.34 410
13009.42 391
13010.49 324
13011.57 332
13012.65 306
13013.73 317
13014.80 363
13015.88 368
13016.96 346
13018.04 362
13019.12 325
13020.19 361
13021.27 322
13022.35 315
13023.43 351
13024.51 349
13025.58 364
13026.66 343
13027.74 314
13028.82 304
13029.90 324
13030.98 340
13032.05 365
13033.13 352
13034.21 377
13035.29 325
13036.37 373
13037.45 345
13038.53 309
13039.61 296
13040.68 326
13041.76 338
13042.84 345
13043.92 308
13045.00 324
13046.08 347
13047.16 338
13048.24 326
13049.32 338
13050.40 357
13051.48 371
13052.55 367
13053.63 337
13054.71 357
13055.79 389
13056.87 384
13057.95 341
13059.03 350
13060.11 307
13061.19 343
13062.27 331
13063.35 275
13064.43 295
13065.51 328
13066.59 370
13067.67 325
13068.75 332
13069.83 364
13070.91 350
13071.99 345
13073.07 312
13074.15 304
13075.23 360
13076.31 326
13077.39 331
13078.47 316
13079.55 346
13080.63 375
13081.71 346
13082.79 352
13083.88 330
13084.96 365
13086.04 353
13087.12 323
13088.20 301
13089.28 338
13090.36 337
13091.44 317
13092.52 336
13093.60 312
13094.68 310
13095.77 311
13096.85 301
13097.93 340
13099.01 377
13100.09 340
13101.17 278
13102.25 275
13103.34 338
13104.42 339
13105.50 338
13106.58 335
13107.66 360
13108.74 356
13109.82 328
13110.91 328
13111.99 314
13113.07 321
13114.15 337
13115.23 313
13116.32 290
13117.40 282
13118.48 324
13119.56 379
13120.64 336
13121.73 300
13122.81 307
13123.89 325
13124.97 362
13126.06 385
13127.14 308
13128.22 309
13129.30 333
13130.39 339
13131.47 313
13132.55 324
13133.63 345
13134.72 306
13135.80 329
13136.88 320
13137.97 321
13139.05 308
13140.13 314
13141.21 364
13142.30 316
13143.38 333
13144.46 329
13145.55 321
13146.63 292
13147.71 286
13148.80 305
13149.88 322
13150.96 297
13152.05 328
13153.13 308
13154.21 311
13155.30 315
13156.38 320
13157.47 322
13158.55 315
13159.63 337
13160.72 313
13161.80 308
13162.88 299
13163.97 292
13165.05 333
13166.14 297
13167.22 305
13168.31 307
13169.39 343
13170.47 340
13171.56 314
13172.64 326
13173.73 329
13174.81 338
13175.90 331
13176.98 352
13178.06 319
13179.15 331
13180.23 328
13181.32 319
13182.40 333
13183.49 339
13184.57 339
13185.66 292
13186.74 284
13187.83 312
13188.91 264
13190.00 306
13191.08 351
13192.17 333
13193.25 313
13194.34 332
13195.42 297
13196.51 336
13197.59 342
13198.68 296
13199.77 324
13200.85 343
13201.94 362
13203.02 356
13204.11 337
13205.19 284
13206.28 309
13207.36 340
13208.45 331
13209.54 340
13210.62 311
13211.71 359
13212.79 318
13213.88 306
13214.97 310
13216.05 333
13217.14 301
13218.22 339
13219.31 344
13220.40 326
13221.48 308
13222.57 296
13223.66 299
13224.74 291
13225.83 295
13226.92 327
13228.00 305
13229.09 296
13230.18 295
13231.26 319
13232.35 349
13233.44 330
13234.52 319
13235.61 330
13236.70 314
13237.78 313
13238.87 324
13239.96 330
13241.05 304
13242.13 313
13243.22 333
13244.31 342
13245.39 300
13246.48 289
13247.57 271
13248.66 331
13249.74 317
13250.83 331
13251.92 337
13253.01 330
13254.10 340
13255.18 316
13256.27 341
13257.36 351
13258.45 329
13259.53 321
13260.62 323
13261.71 348
13262.80 409
13263.89 358
13264.97 354
13266.06 337
13267.15 340
13268.24 350
13269.33 367
13270.42 336
13271.50 314
13272.59 304
13273.68 291
13274.77 350
13275.86 387
13276.95 361
13278.04 342
13279.12 348
13280.21 374
13281.30 339
13282.39 340
13283.48 360
13284.57 314
13285.66 365
13286.75 357
13287.84 363
13288.93 363
13290.01 367
13291.10 379
13292.19 376
13293.28 389
13294.37 384
13295.46 367
13296.55 357
13297.64 363
13298.73 376
13299.82 375
13300.91 333
13302.00 388
13303.09 376
13304.18 374
13305.27 381
13306.36 382
13307.45 403
13308.54 393
13309.63 407
13310.72 403
13311.81 404
13312.90 402
13313.99 410
13315.08 404
13316.17 420
13317.26 405
13318.35 384
13319.44 359
13320.53 373
13321.62 396
13322.71 351
13323.80 304
13324.89 373
13325.98 391
13327.07 379
13328.16 394
13329.25 412
13330.35 384
13331.44 401
13332.53 367
13333.62 403
13334.71 391
13335.80 372
13336.89 410
13337.98 361
13339.07 412
13340.16 402
13341.26 433
13342.35 355
13343.44 383
13344.53 376
13345.62 375
13346.71 398
13347.80 359
13348.90 397
13349.99 384
13351.08 380
13352.17 438
13353.26 451
13354.36 427
13355.45 398
13356.54 353
13357.63 407
13358.72 399
13359.81 405
13360.91 394
13362.00 410
13363.09 389
13364.18 467
13365.28 449
13366.37 439
13367.46 456
13368.55 427
13369.65 394
13370.74 447
13371.83 406
13372.92 375
13374.02 418
13375.11 436
13376.20 417
13377.29 436
13378.39 428
13379.48 445
13380.57 392
13381.67 396
13382.76 374
13383.85 388
13384.94 426
13386.04 391
13387.13 318
13388.22 374
13389.32 413
13390.41 419
13391.50 353
13392.60 349
13393.69 370
13394.78 397
13395.88 374
13396.97 343
13398.06 367
13399.16 356
13400.25 372
13401.35 342
13402.44 317
13403.53 334
13404.63 386
13405.72 399
13406.82 396
13407.91 357
13409.00 361
13410.10 382
13411.19 374
13412.29 325
13413.38 381
13414.47 401
13415.57 367
13416.66 371
13417.76 335
13418.85 329
13419.95 338
13421.04 397
13422.14 399
13423.23 365
13424.33 351
13425.42 332
13426.51 337
13427.61 339
13428.70 362
13429.80 363
13430.89 393
13431.99 393
13433.08 365
13434.18 365
13435.27 328
13436.37 318
13437.46 353
13438.56 339
13439.66 361
13440.75 332
13441.85 337
13442.94 374
13444.04 385
13445.13 428
13446.23 427
13447.32 431
13448.42 352
13449.52 371
13450.61 372
13451.71 362
13452.80 356
13453.90 395
13454.99 378
13456.09 366
13457.19 395
13458.28 416
13459.38 381
13460.48 354
13461.57 410
13462.67 418
13463.76 354
13464.86 355
13465.96 373
13467.05 379
13468.15 416
13469.25 405
13470.34 420
13471.44 437
13472.54 408
13473.63 407
13474.73 356
13475.83 389
13476.92 410
13478.02 393
13479.12 428
13480.21 412
13481.31 414
13482.41 409
13483.50 416
13484.60 406
13485.70 347
13486.80 429
13487.89 423
13488.99 456
13490.09 419
13491.19 434
13492.28 411
13493.38 398
13494.48 439
13495.58 451
13496.67 457
13497.77 454
13498.87 458
13499.97 478
13501.06 470
13502.16 460
13503.26 511
13504.36 500
13505.46 532
13506.55 502
13507.65 449
13508.75 412
13509.85 408
13510.95 439
13512.05 401
13513.14 445
13514.24 413
13515.34 384
13516.44 367
13517.54 407
13518.64 409
13519.73 419
13520.83 367
13521.93 434
13523.03 390
13524.13 358
13525.23 335
13526.33 372
13527.43 360
13528.53 328
13529.62 355
13530.72 382
13531.82 381
13532.92 391
13534.02 382
13535.12 391
13536.22 374
13537.32 375
13538.42 398
13539.52 355
13540.62 369
13541.72 339
13542.82 317
13543.92 357
13545.01 356
13546.11 362
13547.21 343
13548.31 346
13549.41 380
13550.51 351
13551.61 329
13552.71 366
13553.81 372
13554.91 382
13556.01 369
13557.11 346
13558.21 384
13559.31 388
13560.41 371
13561.51 364
13562.61 327
13563.72 389
13564.82 378
13565.92 385
13567.02 405
13568.12 348
13569.22 344
13570.32 337
13571.42 334
13572.52 334
13573.62 355
13574.72 364
13575.82 371
13576.92 318
13578.02 358
13579.13 383
13580.23 382
13581.33 378
13582.43 397
13583.53 349
13584.63 339
13585.73 386
13586.83 369
13587.94 329
13589.04 351
13590.14 380
13591.24 375
13592.34 345
13593.44 318
13594.54 370
13595.65 381
13596.75 377
13597.85 379
13598.95 351
13600.05 359
13601.16 369
13602.26 361
13603.36 344
13604.46 389
13605.56 398
13606.67 385
13607.77 358
13608.87 370
13609.97 350
13611.07 326
13612.18 397
13613.28 358
13614.38 375
13615.48 357
13616.59 323
13617.69 359
13618.79 323
13619.89 361
13621.00 354
13622.10 342
13623.20 342
13624.31 321
13625.41 330
13626.51 332
13627.61 353
13628.72 348
13629.82 385
13630.92 377
13632.03 357
13633.13 334
13634.23 364
13635.34 377
13636.44 376
13637.54 354
13638.65 372
13639.75 359
13640.85 361
13641.96 378
13643.06 324
13644.16 316
13645.27 354
13646.37 423
13647.48 396
13648.58 330
13649.68 393
13650.79 353
13651.89 370
13653.00 350
13654.10 377
13655.20 352
13656.31 379
13657.41 377
13658.52 355
13659.62 398
13660.72 381
13661.83 361
13662.93 360
13664.04 312
13665.14 330
13666.25 355
13667.35 370
13668.46 354
13669.56 373
13670.67 353
13671.77 376
13672.88 345
13673.98 392
13675.09 353
13676.19 332
13677.30 384
13678.40 357
13679.51 354
13680.61 361
13681.72 358
13682.82 357
13683.93 349
13685.03 348
13686.14 355
13687.24 363
13688.35 324
13689.45 334
13690.56 342
13691.66 365
13692.77 386
13693.88 386
13694.98 333
13696.09 323
13697.19 333
13698.30 364
13699.40 363
13700.51 337
13701.62 407
13702.72 410
13703.83 382
13704.93 376
13706.04 359
13707.15 361
13708.25 378
13709.36 341
13710.47 382
13711.57 396
13712.68 377
13713.79 391
13714.89 340
13716.00 371
13717.11 400
13718.21 355
13719.32 405
13720.43 404
13721.53 378
13722.64 390
13723.75 399
13724.85 383
13725.96 428
13727.07 442
13728.17 406
13729.28 372
13730.39 386
13731.50 404
13732.60 435
13733.71 412
13734.82 397
13735.92 385
13737.03 397
13738.14 419
13739.25 435
13740.35 430
13741.46 417
13742.57 375
13743.68 402
13744.79 435
13745.89 456
13747.00 427
13748.11 429
13749.22 458
13750.32 444
13751.43 460
13752.54 498
13753.65 466
13754.76 435
13755.87 436
13756.97 477
13758.08 542
13759.19 481
13760.30 469
13761.41 470
13762.52 502
13763.62 500
13764.73 511
13765.84 555
13766.95 537
13768.06 582
13769.17 592
13770.28 585
13771.38 634
13772.49 641
13773.60 668
13774.71 676
13775.82 663
13776.93 669
13778.04 661
13779.15 618
13780.26 628
13781.37 624
13782.48 598
13783.58 593
13784.69 560
13785.80 586
13786.91 515
13788.02 513
13789.13 532
13790.24 515
13791.35 512
13792.46 447
13793.57 487
13794.68 469
13795.79 490
13796.90 477
13798.01 473
13799.12 467
13800.23 472
13801.34 471
13802.45 463
13803.56 452
13804.67 487
13805.78 530
13806.89 530
13808.00 467
13809.11 475
13810.22 483
13811.33 438
13812.44 433
13813.55 462
13814.66 504
13815.77 424
13816.88 446
13818.00 446
13819.11 448
13820.22 469
13821.33 439
13822.44 450
13823.55 463
13824.66 471
13825.77 462
13826.88 447
13827.99 461
13829.10 466
13830.22 460
13831.33 444
13832.44 448
13833.55 461
13834.66 458
13835.77 415
13836.88 410
13838.00 434
13839.11 471
13840.22 423
13841.33 417
13842.44 412
13843.55 428
13844.67 442
13845.78 444
13846.89 433
13848.00 423
13849.11 465
13850.23 453
13851.34 408
13852.45 459
13853.56 506
13854.67 494
13855.79 497
13856.90 463
13858.01 509
13859.12 524
13860.24 507
13861.35 484
13862.46 532
13863.57 553
13864.69 548
13865.80 491
13866.91 533
13868.02 536
13869.14 574
13870.25 573
13871.36 545
13872.47 521
13873.59 494
13874.70 532
13875.81 549
13876.93 511
13878.04 504
13879.15 522
13880.27 490
13881.38 524
13882.49 464
13883.61 490
13884.72 466
13885.83 501
13886.95 478
13888.06 500
13889.17 544
13890.29 560
13891.40 528
13892.51 516
13893.63 554
13894.74 538
13895.86 530
13896.97 524
13898.08 548
13899.20 526
13900.31 538
13901.43 550
13902.54 521
13903.65 526
13904.77 482
13905.88 495
13907.00 522
13908.11 517
13909.23 486
13910.34 523
13911.45 480
13912.57 475
13913.68 447
13914.80 467
13915.91 439
13917.03 437
13918.14 455
13919.26 446
13920.37 475
13921.49 451
13922.60 411
13923.72 489
13924.83 498
13925.95 433
13927.06 448
13928.18 427
13929.29 445
13930.41 458
13931.52 489
13932.64 454
13933.75 456
13934.87 453
13935.98 460
13937.10 437
13938.21 471
13939.33 490
13940.45 479
13941.56 436
13942.68 439
13943.79 443
13944.91 433
13946.03 474
13947.14 459
13948.26 429
13949.37 424
13950.49 438
13951.60 414
13952.72 451
13953.84 425
13954.95 438
13956.07 459
13957.19 446
13958.30 418
13959.42 409
13960.54 416
13961.65 416
13962.77 416
13963.88 438
13965.00 464
13966.12 412
13967.23 438
13968.35 444
13969.47 369
13970.59 356
13971.70 423
13972.82 425
13973.94 396
13975.05 422
13976.17 442
13977.29 469
13978.40 445
13979.52 428
13980.64 387
13981.76 398
13982.87 357
13983.99 422
13985.11 422
13986.23 386
13987.34 409
13988.46 399
13989.58 390
13990.70 375
13991.81 386
13992.93 413
13994.05 411
13995.17 413
13996.29 400
13997.40 360
13998.52 397
13999.64 417
14000.76 456
14001.88 433
14002.99 432
14004.11 413
14005.23 442
14006.35 418
14007.47 451
14008.58 421
14009.70 423
14010.82 434
14011.94 412
14013.06 416
14014.18 433
14015.30 438
14016.41 436
14017.53 441
14018.65 471
14019.77 451
14020.89 445
14022.01 462
14023.13 399
14024.25 454
14025.37 418
14026.48 431
14027.60 436
14028.72 505
14029.84 460
14030.96 428
14032.08 441
14033.20 426
14034.32 407
14035.44 400
14036.56 431
14037.68 463
14038.80 462
14039.92 431
14041.04 396
14042.16 414
14043.28 390
14044.40 400
14045.52 393
14046.64 374
14047.76 428
14048.88 408
14050.00 393
14051.12 392
14052.24 398
14053.36 444
14054.48 416
14055.60 422
14056.72 422
14057.84 433
14058.96 434
14060.08 417
14061.20 423
14062.32 430
14063.44 422
14064.56 417
14065.68 402
14066.80 412
14067.92 437
14069.04 451
14070.16 440
14071.28 414
14072.41 415
14073.53 430
14074.65 398
14075.77 470
14076.89 455
14078.01 416
14079.13 446
14080.25 458
14081.37 468
14082.50 409
14083.62 448
14084.74 470
14085.86 455
14086.98 433
14088.10 493
14089.23 494
14090.35 572
14091.47 519
14092.59 447
14093.71 411
14094.83 421
14095.96 495
14097.08 507
14098.20 519
14099.32 549
14100.44 559
14101.57 509
14102.69 515
14103.81 545
14104.93 505
14106.05 504
14107.18 491
14108.30 491
14109.42 492
14110.54 477
14111.67 428
14112.79 397
14113.91 418
14115.03 382
14116.16 393
14117.28 417
14118.40 414
14119.53 390
14120.65 366
14121.77 405
14122.89 367
14124.02 369
14125.14 356
14126.26 391
14127.39 409
14128.51 393
14129.63 365
14130.76 408
14131.88 427
14133.00 422
14134.13 402
14135.25 400
14136.37 399
14137.50 351
14138.62 371
14139.74 362
14140.87 373
14141.99 369
14143.11 361
14144.24 313
14145.36 345
14146.49 385
14147.61 400
14148.73 398
14149.86 366
14150.98 356
14152.11 373
14153.23 394
14154.35 343
14155.48 348
14156.60 361
14157.73 365
14158.85 414
14159.98 371
14161.10 391
14162.23 378
14163.35 385
14164.47 403
14165.60 350
14166.72 347
14167.85 380
14168.97 341
14170.10 392
14171.22 332
14172.35 373
14173.47 357
14174.60 360
14175.72 374
14176.85 376
14177.97 377
14179.10 354
14180.22 348
14181.35 388
14182.47 368
14183.60 319
14184.72 326
14185.85 362
14186.98 311
14188.10 335
14189.23 367
14190.35 361
14191.48 351
14192.60 363
14193.73 377
14194.86 369
14195.98 326
14197.11 365
14198.23 361
14199.36 343
14200.49 341
14201.61 352
14202.74 352
14203.86 320
14204.99 321
14206.12 324
14207.24 320
14208.37 318
14209.50 341
14210.62 323
14211.75 348
14212.87 350
14214.00 348
14215.13 357
14216.25 308
14217.38 296
14218.51 312
14219.63 337
14220.76 351
14221.89 317
14223.02 367
14224.14 347
14225.27 319
14226.40 281
14227.52 323
14228.65 321
14229.78 300
14230.91 314
14232.03 324
14233.16 343
14234.29 288
14235.41 298
14236.54 322
14237.67 323
14238.80 326
14239.92 349
14241.05 293
14242.18 310
14243.31 296
14244.44 319
14245.56 308
14246.69 353
14247.82 410
14248.95 345
14250.08 292
14251.20 289
14252.33 296
14253.46 285
14254.59 313
14255.72 290
14256.84 337
14257.97 287
14259.10 316
14260.23 333
14261.36 348
14262.49 341
14263.62 311
14264.74 282
14265.87 290
14267.00 316
14268.13 285
14269.26 293
14270.39 272
14271.52 304
14272.65 296
14273.77 316
14274.90 315
14276.03 319
14277.16 274
14278.29 291
14279.42 299
14280.55 291
14281.68 307
14282.81 277
14283.94 301
14285.07 324
14286.20 296
14287.33 322
14288.45 320
14289.58 320
14290.71 311
14291.84 257
14292.97 287
14294.10 303
14295.23 302
14296.36 283
14297.49 272
14298.62 275
14299.75 338
14300.88 274
14302.01 254
14303.14 277
14304.27 268
14305.40 304
14306.53 332
14307.66 273
14308.79 303
14309.92 340
14311.05 312
14312.19 263
14313.32 276
14314.45 288
14315.58 260
14316.71 240
14317.84 284
14318.97 273
14320.10 289
14321.23 283
14322.36 257
14323.49 266
14324.62 289
14325.75 289
14326.89 279
14328.02 260
14329.15 259
14330.28 256
14331.41 230
14332.54 267
14333.67 306
14334.80 278
14335.94 275
14337.07 274
14338.20 253
14339.33 270
14340.46 299
14341.59 254
14342.73 249
14343.86 251
14344.99 286
14346.12 301
14347.25 276
14348.38 272
14349.52 240
14350.65 236
14351.78 250
14352.91 272
14354.04 281
14355.18 264
14356.31 309
14357.44 324
14358.57 309
14359.71 285
14360.84 267
14361.97 248
14363.10 238
14364.24 249
14365.37 262
14366.50 289
14367.63 281
14368.77 234
14369.90 261
14371.03 223
14372.16 224
14373.30 219
14374.43 253
14375.56 274
14376.70 271
14377.83 281
14378.96 272
14380.10 250
14381.23 294
14382.36 264
14383.50 272
14384.63 288
14385.76 289
14386.90 253
14388.03 264
14389.16 258
14390.30 290
14391.43 278
14392.56 250
14393.70 273
14394.83 265
14395.97 293
14397.10 306
14398.23 271
14399.37 281
14400.50 275
14401.63 247
14402.77 235
14403.90 256
14405.04 256
14406.17 273
14407.31 278
14408.44 261
14409.57 238
14410.71 285
14411.84 276
14412.98 242
14414.11 266
14415.25 249
14416.38 264
14417.52 253
14418.65 243
14419.79 263
14420.92 275
14422.05 271
14423.19 258
14424.32 281
14425.46 233
14426.59 265
14427.73 241
14428.86 299
14430.00 280
14431.14 253
14432.27 241
14433.41 226
14434.54 230
14435.68 241
14436.81 228
14437.95 247
14439.08 264
14440.22 258
14441.35 286
14442.49 239
14443.63 258
14444.76 272
14445.90 254
14447.03 231
14448.17 252
14449.30 283
14450.44 264
14451.58 268
14452.71 225
14453.85 251
14454.98 267
14456.12 261
14457.26 227
14458.39 252
14459.53 269
14460.67 302
14461.80 282
14462.94 246
14464.08 269
14465.21 310
14466.35 278
14467.48 270
14468.62 240
14469.76 261
14470.90 308
14472.03 271
14473.17 274
14474.31 285
14475.44 287
14476.58 263
14477.72 291
14478.85 294
14479.99 297
14481.13 295
14482.27 295
14483.40 279
14484.54 285
14485.68 261
14486.81 299
14487.95 269
14489.09 274
14490.23 261
14491.36 295
14492.50 283
14493.64 265
14494.78 298
14495.92 276
14497.05 244
14498.19 242
14499.33 293
14500.47 303
14501.60 264
14502.74 263
14503.88 272
14505.02 255
14506.16 291
14507.30 258
14508.43 237
14509.57 315
14510.71 314
14511.85 271
14512.99 294
14514.13 281
14515.26 254
14516.40 293
14517.54 274
14518.68 259
14519.82 257
14520.96 271
14522.10 271
14523.23 263
14524.37 247
14525.51 278
14526.65 270
14527.79 270
14528.93 260
14530.07 263
14531.21 271
14532.35 237
14533.49 278
14534.63 252
14535.76 249
14536.90 268
14538.04 245
14539.18 236
14540.32 241
14541.46 223
14542.60 232
14543.74 272
14544.88 269
14546.02 262
14547.16 256
14548.30 268
14549.44 255
14550.58 285
14551.72 281
14552.86 282
14554.00 271
14555.14 285
14556.28 279
14557.42 300
14558.56 293
14559.70 299
14560.84 309
14561.98 257
14563.12 307
14564.26 278
14565.40 268
14566.54 283
14567.68 291
14568.82 265
14569.96 284
14571.11 293
14572.25 255
14573.39 287
14574.53 276
14575.67 302
14576.81 267
14577.95 250
14579.09 256
14580.23 246
14581.37 296
14582.52 290
14583.66 248
14584.80 267
14585.94 264
14587.08 282
14588.22 288
14589.36 261
14590.50 304
14591.65 294
14592.79 292
14593.93 285
14595.07 295
14596.21 304
14597.35 300
14598.50 276
14599.64 272
14600.78 288
14601.92 305
14603.06 298
14604.21 253
14605.35 285
14606.49 306
14607.63 295
14608.77 292
14609.92 288
14611.06 339
14612.20 315
14613.34 312
14614.49 288
14615.63 265
14616.77 277
14617.91 329
14619.06 334
14620.20 302
14621.34 297
14622.48 312
14623.63 323
14624.77 319
14625.91 309
14627.06 355
14628.20 355
14629.34 341
14630.48 390
14631.63 337
14632.77 349
14633.91 338
14635.06 364
14636.20 370
14637.34 330
14638.49 414
14639.63 391
14640.77 320
14641.92 374
14643.06 342
14644.20 319
14645.35 385
14646.49 372
14647.64 325
14648.78 363
14649.92 352
14651.07 327
14652.21 304
14653.35 302
14654.50 259
14655.64 324
14656.79 276
14657.93 261
14659.07 299
14660.22 297
14661.36 301
14662.51 281
14663.65 301
14664.80 292
14665.94 310
14667.09 298
14668.23 262
14669.37 297
14670.52 300
14671.66 266
14672.81 263
14673.95 302
14675.10 256
14676.24 302
14677.39 312
14678.53 269
14679.68 254
14680.82 251
14681.97 292
14683.11 269
14684.26 260
14685.40 247
14686.55 264
14687.69 266
14688.84 254
14689.98 271
14691.13 259
14692.27 255
14693.42 231
14694.57 236
14695.71 281
14696.86 301
14698.00 272
14699.15 288
14700.29 291
14701.44 248
14702.59 280
14703.73 260
14704.88 268
14706.02 265
14707.17 239
14708.32 261
14709.46 278
14710.61 267
14711.75 300
14712.90 247
14714.05 240
14715.19 237
14716.34 265
14717.49 254
14718.63 278
14719.78 269
14720.93 279
14722.07 319
14723.22 307
14724.37 262
14725.51 252
14726.66 273
14727.81 223
14728.95 238
14730.10 234
14731.25 238
14732.39 259
14733.54 248
14734.69 232
14735.84 252
14736.98 281
14738.13 325
14739.28 268
14740.42 273
14741.57 257
14742.72 277
14743.87 250
14745.01 253
14746.16 268
14747.31 258
14748.46 263
14749.61 238
14750.75 266
14751.90 253
14753.05 243
14754.20 241
14755.34 275
14756.49 211
14757.64 257
14758.79 257
14759.94 252
14761.08 242
14762.23 287
14763.38 284
14764.53 313
14765.68 301
14766.83 283
14767.97 323
14769.12 307
14770.27 279
14771.42 290
14772.57 310
14773.72 301
14774.87 324
14776.01 274
14777.16 279
14778.31 303
14779.46 272
14780.61 277
14781.76 304
14782.91 336
14784.06 330
14785.21 313
14786.36 327
14787.50 310
14788.65 313
14789.80 340
14790.95 319
14792.10 307
14793.25 315
14794.40 323
14795.55 329
14796.70 352
14797.85 342
14799.00 347
14800.15 374
14801.30 336
14802.45 351
14803.60 380
14804.75 349
14805.90 347
14807.05 332
14808.20 313
14809.35 315
14810.50 325
14811.65 276
14812.80 287
14813.95 279
14815.10 275
14816.25 277
14817.40 271
14818.55 295
14819.70 298
14820.85 273
14822.00 301
14823.15 297
14824.30 285
14825.45 295
14826.60 286
14827.75 241
14828.91 262
14830.06 281
14831.21 277
14832.36 256
14833.51 296
14834.66 257
14835.81 238
14836.96 261
14838.11 264
14839.26 234
14840.42 218
14841.57 232
14842.72 242
14843.87 266
14845.02 260
14846.17 246
14847.32 246
14848.48 236
14849.63 253
14850.78 214
14851.93 208
14853.08 218
14854.23 250
14855.39 219
14856.54 222
14857.69 267
14858.84 237
14859.99 247
14861.15 235
14862.30 244
14863.45 254
14864.60 222
14865.75 236
14866.91 217
14868.06 209
14869.21 214
14870.36 231
14871.52 252
14872.67 245
14873.82 215
14874.97 241
14876.13 256
14877.28 260
14878.43 227
14879.59 233
14880.74 225
14881.89 278
14883.04 264
14884.20 256
14885.35 188
14886.50 220
14887.66 280
14888.81 241
14889.96 259
14891.12 213
14892.27 251
14893.42 241
14894.58 215
14895.73 224
14896.88 227
14898.04 227
14899.19 215
14900.34 230
14901.50 235
14902.65 240
14903.80 246
14904.96 230
14906.11 215
14907.27 197
14908.42 232
14909.57 266
14910.73 246
14911.88 242
14913.04 209
14914.19 212
14915.34 236
14916.50 263
14917.65 220
14918.81 219
14919.96 223
14921.11 229
14922.27 225
14923.42 190
14924.58 220
14925.73 241
14926.89 256
14928.04 231
14929.20 186
14930.35 207
14931.51 210
14932.66 189
14933.82 229
14934.97 197
14936.13 225
14937.28 242
14938.44 225
14939.59 215
14940.75 214
14941.90 242
14943.06 212
14944.21 231
14945.37 191
14946.52 220
14947.68 197
14948.83 218
14949.99 230
14951.14 198
14952.30 209
14953.46 206
14954.61 221
14955.77 228
14956.92 183
14958.08 221
14959.24 218
14960.39 200
14961.55 255
14962.70 228
14963.86 228
14965.02 208
14966.17 262
14967.33 209
14968.48 197
14969.64 190
14970.80 233
14971.95 257
14973.11 202
14974.27 191
14975.42 187
14976.58 194
14977.74 195
14978.89 197
14980.05 186
14981.21 187
14982.36 216
14983.52 240
14984.68 187
14985.83 191
14986.99 192
14988.15 194
14989.30 192
14990.46 189
14991.62 207
14992.77 201
14993.93 222
14995.09 202
14996.25 206
14997.40 195
14998.56 199
14999.72 210
15000.88 181
15002.03 209
15003.19 195
15004.35 182
15005.51 207
15006.66 178
15007.82 197
15008.98 218
15010.14 197
15011.30 194
15012.45 177
15013.61 204
15014.77 225
15015.93 226
15017.09 206
15018.24 201
15019.40 182
15020.56 206
15021.72 183
15022.88 181
15024.04 190
15025.19 176
15026.35 167
15027.51 182
15028.67 223
15029.83 171
15030.99 205
15032.15 187
15033.30 209
15034.46 210
15035.62 188
15036.78 194
15037.94 224
15039.10 180
15040.26 202
15041.42 194
15042.58 216
15043.73 231
15044.89 197
15046.05 200
15047.21 174
15048.37 197
15049.53 209
15050.69 200
15051.85 185
15053.01 200
15054.17 187
15055.33 196
15056.49 178
15057.65 175
15058.81 196
15059.97 177
15061.13 199
15062.29 205
15063.45 177
15064.61 198
15065.77 211
15066.93 247
15068.09 163
15069.25 151
15070.41 183
15071.57 203
15072.73 175
15073.89 165
15075.05 215
15076.21 177
15077.37 168
15078.53 165
15079.69 183
15080.85 199
15082.01 163
15083.17 174
15084.33 172
15085.49 162
15086.65 188
15087.82 208
15088.98 191
15090.14 159
15091.30 163
15092.46 192
15093.62 172
15094.78 153
15095.94 210
15097.10 194
15098.27 188
15099.43 167
15100.59 169
15101.75 184
15102.91 182
15104.07 171
15105.23 224
15106.40 206
15107.56 190
15108.72 222
15109.88 215
15111.04 180
15112.20 174
15113.37 178
15114.53 198
15115.69 183
15116.85 194
15118.01 191
15119.18 189
15120.34 175
15121.50 171
15122.66 211
15123.82 183
15124.99 202
15126.15 176
15127.31 174
15128.47 177
15129.64 191
15130.80 222
15131.96 218
15133.12 227
15134.29 185
15135.45 190
15136.61 192
15137.77 187
15138.94 184
15140.10 190
15141.26 202
15142.43 185
15143.59 201
15144.75 219
15145.92 199
15147.08 196
15148.24 193
15149.41 209
15150.57 173
15151.73 177
15152.90 171
15154.06 194
15155.22 210
15156.39 195
15157.55 199
15158.71 188
15159.88 206
15161.04 207
15162.20 188
15163.37 180
15164.53 165
15165.70 213
15166.86 201
15168.02 199
15169.19 163
15170.35 175
15171.52 204
15172.68 200
15173.84 203
15175.01 183
15176.17 177
15177.34 192
15178.50 218
15179.66 214
15180.83 173
15181.99 223
15183.16 188
15184.32 173
15185.49 192
15186.65 236
15187.82 223
15188.98 176
15190.15 166
15191.31 198
15192.48 221
15193.64 231
15194.81 235
15195.97 186
15197.14 213
15198.30 213
15199.47 211
15200.63 218
15201.80 220
15202.96 196
15204.13 193
15205.29 181
15206.46 219
15207.62 209
15208.79 197
15209.96 217
15211.12 184
15212.29 198
15213.45 211
15214.62 204
15215.78 177
15216.95 241
15218.12 216
15219.28 220
15220.45 193
15221.61 230
15222.78 210
15223.95 242
15225.11 254
15226.28 243
15227.44 209
15228.61 219
15229.78 269
15230.94 245
15232.11 210
15233.28 197
15234.44 242
15235.61 231
15236.78 226
15237.94 228
15239.11 198
15240.28 224
15241.44 220
15242.61 205
15243.78 217
15244.94 265
15246.11 211
15247.28 214
15248.44 209
15249.61 224
15250.78 191
15251.95 216
15253.11 216
15254.28 216
15255.45 180
15256.61 227
15257.78 185
15258.95 199
15260.12 199
15261.28 213
15262.45 198
15263.62 183
15264.79 215
15265.95 197
15267.12 203
15268.29 184
15269.46 223
15270.63 196
15271.79 205
15272.96 191
15274.13 209
15275.30 216
15276.47 201
15277.63 193
15278.80 181
15279.97 229
15281.14 223
15282.31 192
15283.48 180
15284.64 166
15285.81 204
15286.98 210
15288.15 179
15289.32 200
15290.49 220
15291.66 204
15292.82 218
15293.99 187
15295.16 193
15296.33 191
15297.50 198
15298.67 195
15299.84 194
15301.01 194
15302.18 221
15303.35 207
15304.51 202
15305.68 191
15306.85 190
15308.02 220
15309.19 198
15310.36 203
15311.53 190
15312.70 191
15313.87 199
15315.04 201
15316.21 193
15317.38 176
15318.55 193
15319.72 203
15320.89 184
15322.06 188
15323.23 192
15324.40 216
15325.57 166
15326.74 171
15327.91 167
15329.08 207
15330.25 184
15331.42 203
15332.59 188
15333.76 157
15334.93 186
15336.10 198
15337.27 173
15338.44 162
15339.61 179
15340.78 202
15341.95 243
15343.12 205
15344.29 185
15345.47 168
15346.64 196
15347.81 212
15348.98 193
15350.15 177
15351.32 210
15352.49 171
15353.66 198
15354.83 229
15356.00 185
15357.18 203
15358.35 219
15359.52 192
15360.69 189
15361.86 190
15363.03 192
15364.20 188
15365.38 228
15366.55 200
15367.72 194
15368.89 198
15370.06 172
15371.23 181
15372.41 196
15373.58 217
15374.75 196
15375.92 196
15377.09 247
15378.26 224
15379.44 204
15380.61 179
15381.78 185
15382.95 184
15384.13 206
15385.30 172
15386.47 166
15387.64 191
15388.82 188
15389.99 211
15391.16 231
15392.33 229
15393.51 172
15394.68 178
15395.85 187
15397.02 213
15398.20 191
15399.37 200
15400.54 214
15401.71 188
15402.89 177
15404.06 204
15405.23 195
15406.41 207
15407.58 219
15408.75 208
15409.93 180
15411.10 177
15412.27 183
15413.45 186
15414.62 208
15415.79 172
15416.97 202
15418.14 198
15419.31 184
15420.49 174
15421.66 197
15422.84 167
15424.01 184
15425.18 198
15426.36 208
15427.53 217
15428.70 196
15429.88 204
15431.05 185
15432.23 198
15433.40 210
15434.57 193
15435.75 199
15436.92 178
15438.10 160
15439.27 191
15440.45 190
15441.62 194
15442.80 178
15443.97 193
15445.14 217
15446.32 192
15447.49 185
15448.67 185
15449.84 179
15451.02 188
15452.19 195
15453.37 171
15454.54 214
15455.72 184
15456.89 223
15458.07 201
15459.24 154
15460.42 176
15461.59 221
15462.77 205
15463.94 178
15465.12 202
15466.29 194
15467.47 178
15468.65 183
15469.82 180
15471.00 169
15472.17 185
15473.35 205
15474.52 206
15475.70 198
15476.88 192
15478.05 229
15479.23 169
15480.40 170
15481.58 171
15482.76 185
15483.93 214
15485.11 177
15486.28 203
15487.46 170
15488.64 147
15489.81 173
15490.99 206
15492.16 170
15493.34 196
15494.52 189
15495.69 174
15496.87 130
15498.05 137
15499.22 181
15500.40 165
15501.58 199
15502.75 221
15503.93 195
15505.11 157
15506.28 142
15507.46 177
15508.64 208
15509.82 193
15510.99 201
15512.17 204
15513.35 195
15514.52 216
15515.70 166
15516.88 167
15518.06 197
15519.23 190
15520.41 176
15521.59 152
15522.77 174
15523.94 183
15525.12 201
15526.30 186
15527.48 201
15528.65 222
15529.83 230
15531.01 196
15532.19 206
15533.37 173
15534.54 192
15535.72 168
15536.90 158
15538.08 157
15539.26 194
15540.44 190
15541.61 198
15542.79 210
15543.97 175
15545.15 160
15546.33 179
15547.51 191
15548.68 188
15549.86 213
15551.04 218
15552.22 171
15553.40 192
15554.58 218
15555.76 179
15556.93 186
15558.11 229
15559.29 194
15560.47 186
15561.65 176
15562.83 197
15564.01 195
15565.19 220
15566.37 201
15567.55 209
15568.73 215
15569.91 197
15571.08 169
15572.26 197
15573.44 222
15574.62 211
15575.80 202
15576.98 208
15578.16 217
15579.34 223
15580.52 210
15581.70 218
15582.88 215
15584.06 192
15585.24 196
15586.42 200
15587.60 201
15588.78 205
15589.96 245
15591.14 232
15592.32 246
15593.50 238
15594.68 215
15595.86 201
15597.04 243
15598.22 240
15599.40 240
15600.58 220
15601.76 236
15602.95 217
15604.13 205
15605.31 213
15606.49 201
15607.67 201
15608.85 203
15610.03 235
15611.21 246
15612.39 209
15613.57 229
15614.75 243
15615.93 208
15617.12 192
15618.30 223
15619.48 218
15620.66 239
15621.84 213
15623.02 228
15624.20 272
15625.38 224
15626.57 254
15627.75 261
15628.93 262
15630.11 241
15631.29 250
15632.47 276
15633.66 266
15634.84 240
15636.02 243
15637.20 240
15638.38 227
15639.57 243
15640.75 249
15641.93 231
15643.11 272
15644.29 238
15645.48 268
15646.66 244
15647.84 273
15649.02 246
15650.21 230
15651.39 266
15652.57 297
15653.75 294
15654.94 267
15656.12 281
15657.30 281
15658.48 267
15659.67 267
15660.85 272
15662.03 276
15663.22 271
15664.40 302
15665.58 279
15666.76 248
15667.95 271
15669.13 288
15670.31 261
15671.50 261
15672.68 275
15673.86 294
15675.05 285
15676.23 257
15677.41 242
15678.60 280
15679.78 269
15680.96 275
15682.15 242
15683.33 231
15684.51 228
15685.70 256
15686.88 230
15688.07 245
15689.25 240
15690.43 278
15691.62 278
15692.80 272
15693.99 250
15695.17 272
15696.35 296
15697.54 297
15698.72 287
15699.91 276
15701.09 262
15702.28 249
15703.46 240
15704.64 241
15705.83 225
15707.01 302
15708.20 267
15709.38 263
15710.57 253
15711.75 301
15712.94 311
15714.12 270
15715.31 267
15716.49 295
15717.68 335
15718.86 277
15720.05 277
15721.23 268
15722.42 261
15723.60 314
15724.79 283
15725.97 283
15727.16 256
15728.34 267
15729.53 307
15730.71 301
15731.90 277
15733.08 290
15734.27 321
15735.46 276
15736.64 287
15737.83 281
15739.01 306
15740.20 298
15741.39 340
15742.57 323
15743.76 279
15744.94 280
15746.13 287
15747.31 270
15748.50 289
15749.69 271
15750.87 290
15752.06 309
15753.25 310
15754.43 293
15755.62 310
15756.81 327
15757.99 328
15759.18 310
15760.36 290
15761.55 340
15762.74 289
15763.92 291
15765.11 271
15766.30 290
15767.49 314
15768.67 297
15769.86 282
15771.05 288
15772.23 255
15773.42 286
15774.61 283
15775.79 255
15776.98 294
15778.17 330
15779.36 328
15780.54 320
15781.73 293
15782.92 275
15784.11 298
15785.29 298
15786.48 318
15787.67 277
15788.86 271
15790.04 285
15791.23 255
15792.42 278
15793.61 296
15794.79 305
15795.98 301
15797.17 282
15798.36 263
15799.55 252
15800.73 270
15801.92 270
15803.11 250
15804.30 251
15805.49 269
15806.68 274
15807.86 249
15809.05 221
15810.24 226
15811.43 228
15812.62 239
15813.81 246
15815.00 226
15816.18 254
15817.37 267
15818.56 248
15819.75 226
15820.94 214
15822.13 237
15823.32 263
15824.51 266
15825.70 231
15826.88 266
15828.07 268
15829.26 246
15830.45 257
15831.64 236
15832.83 241
15834.02 231
15835.21 236
15836.40 230
15837.59 249
15838.78 226
15839.97 232
15841.16 241
15842.35 256
15843.54 246
15844.73 230
15845.92 248
15847.11 236
15848.30 227
15849.49 215
15850.68 224
15851.87 227
15853.06 229
15854.25 251
15855.44 230
15856.63 234
15857.82 252
15859.01 235
15860.20 213
15861.39 219
15862.58 273
15863.77 277
15864.96 218
15866.15 230
15867.34 229
15868.53 258
15869.72 238
15870.91 223
15872.10 255
15873.29 243
15874.48 225
15875.68 259
15876.87 250
15878.06 237
15879.25 263
15880.44 246
15881.63 266
15882.82 224
15884.01 250
15885.20 244
15886.40 244
15887.59 243
15888.78 229
15889.97 225
15891.16 222
15892.35 248
15893.54 246
15894.74 262
15895.93 240
15897.12 226
15898.31 228
15899.50 261
15900.70 217
15901.89 255
15903.08 264
15904.27 281
15905.46 256
15906.66 296
15907.85 270
15909.04 254
15910.23 222
15911.42 242
15912.62 249
15913.81 263
15915.00 251
15916.19 258
15917.39 260
15918.58 246
15919.77 241
15920.96 266
15922.16 261
15923.35 261
15924.54 266
15925.73 258
15926.93 263
15928.12 230
15929.31 255
15930.51 258
15931.70 244
15932.89 268
15934.09 275
15935.28 241
15936.47 204
15937.67 265
15938.86 256
15940.05 257
15941.25 265
15942.44 283
15943.63 202
15944.83 220
15946.02 215
15947.21 223
15948.41 245
15949.60 243
15950.79 236
15951.99 212
15953.18 224
15954.38 232
15955.57 245
15956.76 225
15957.96 209
15959.15 211
15960.35 211
15961.54 237
15962.73 234
15963.93 210
15965.12 254
15966.32 225
15967.51 247
15968.71 231
15969.90 225
15971.09 217
15972.29 196
15973.48 211
15974.68 216
15975.87 219
15977.07 200
15978.26 221
15979.46 198
15980.65 199
15981.85 211
15983.04 175
15984.24 193
15985.43 209
15986.63 210
15987.82 224
15989.02 196
15990.21 190
15991.41 214
15992.60 178
15993.80 186
15994.99 242
15996.19 216
15997.39 220
15998.58 209
15999.78 208
16000.97 247
16002.17 212
16003.36 218
16004.56 222
16005.76 189
16006.95 163
16008.15 173
16009.34 213
16010.54 190
16011.73 204
16012.93 170
16014.13 190
16015.32 218
16016.52 198
16017.72 178
16018.91 172
16020.11 198
16021.30 239
16022.50 204
16023.70 175
16024.89 194
16026.09 178
16027.29 198
16028.48 195
16029.68 198
16030.88 168
16032.07 183
16033.27 170
16034.47 207
16035.67 183
16036.86 190
16038.06 200
16039.26 200
16040.45 220
16041.65 215
16042.85 234
16044.04 177
16045.24 196
16046.44 185
16047.64 209
16048.83 204
16050.03 183
16051.23 193
16052.43 183
16053.62 212
16054.82 195
16056.02 175
16057.22 203
16058.42 217
16059.61 163
16060.81 169
16062.01 180
16063.21 229
16064.41 198
16065.60 167
16066.80 174
16068.00 175
16069.20 171
16070.40 161
16071.59 179
16072.79 203
16073.99 187
16075.19 175
16076.39 175
16077.59 174
16078.78 178
16079.98 200
16081.18 167
16082.38 177
16083.58 180
16084.78 186
16085.98 209
16087.18 171
16088.37 169
16089.57 187
16090.77 180
16091.97 196
16093.17 197
16094.37 200
16095.57 188
16096.77 180
16097.97 190
16099.17 182
16100.37 184
16101.57 200
16102.77 201
16103.96 159
16105.16 185
16106.36 209
16107.56 218
16108.76 196
16109.96 160
16111.16 184
16112.36 153
16113.56 177
16114.76 158
16115.96 205
16117.16 231
16118.36 169
16119.56 187
16120.76 175
16121.96 182
16123.16 175
16124.36 202
16125.56 195
16126.76 178
16127.96 164
16129.16 198
16130.37 196
16131.57 156
16132.77 163
16133.97 179
16135.17 175
16136.37 151
16137.57 191
16138.77 189
16139.97 160
16141.17 141
16142.37 156
16143.57 189
16144.77 147
16145.98 164
16147.18 167
16148.38 147
16149.58 165
16150.78 149
16151.98 174
16153.18 153
16154.38 175
16155.59 196
16156.79 153
16157.99 145
16159.19 141
16160.39 188
16161.59 180
16162.80 178
16164.00 182
16165.20 204
16166.40 172
16167.60 163
16168.80 167
16170.01 195
16171.21 152
16172.41 150
16173.61 174
16174.81 156
16176.02 183
16177.22 189
16178.42 196
16179.62 154
16180.83 133
16182.03 160
16183.23 181
16184.43 179
16185.64 173
16186.84 168
16188.04 159
16189.24 147
16190.45 185
16191.65 185
16192.85 198
16194.06 171
16195.26 175
16196.46 172
16197.66 172
16198.87 186
16200.07 194
16201.27 221
16202.48 188
16203.68 193
16204.88 199
16206.09 185
16207.29 170
16208.49 144
16209.70 200
16210.90 161
16212.10 168
16213.31 169
16214.51 206
16215.71 170
16216.92 172
16218.12 185
16219.33 197
16220.53 191
16221.73 154
16222.94 205
16224.14 206
16225.35 156
16226.55 209
16227.75 216
16228.96 207
16230.16 164
16231.37 174
16232.57 190
16233.77 178
16234.98 163
16236.18 199
16237.39 211
16238.59 185
16239.80 169
16241.00 187
16242.21 182
16243.41 176
16244.62 186
16245.82 154
16247.03 180
16248.23 222
16249.44 202
16250.64 192
16251.85 163
16253.05 196
16254.26 193
16255.46 178
16256.67 169
16257.87 165
16259.08 214
16260.28 192
16261.49 178
16262.69 182
16263.90 171
16265.10 197
16266.31 203
16267.51 208
16268.72 210
16269.93 181
16271.13 170
16272.34 167
16273.54 190
16274.75 204
16275.96 204
16277.16 217
16278.37 222
16279.57 184
16280.78 239
16281.99 237
16283.19 225
16284.40 192
16285.60 201
16286.81 223
16288.02 206
16289.22 218
16290.43 187
16291.64 177
16292.84 184
16294.05 178
16295.26 213
16296.46 212
16297.67 215
16298.88 240
16300.08 217
16301.29 203
16302.50 240
16303.70 237
16304.91 240
16306.12 224
16307.32 220
16308.53 200
16309.74 223
16310.95 222
16312.15 221
16313.36 213
16314.57 219
16315.78 213
16316.98 210
16318.19 230
16319.40 187
16320.61 230
16321.81 214
16323.02 182
16324.23 205
16325.44 222
16326.64 205
16327.85 215
16329.06 176
16330.27 208
16331.48 203
16332.68 196
16333.89 204
16335.10 200
16336.31 197
16337.52 187
16338.72 192
16339.93 170
16341.14 184
16342.35 180
16343.56 184
16344.77 183
16345.98 186
16347.18 188
16348.39 184
16349.60 188
16350.81 176
16352.02 150
16353.23 171
16354.44 181
16355.65 193
16356.85 185
16358.06 173
16359.27 151
16360.48 164
16361.69 180
16362.90 186
16364.11 165
16365.32 175
16366.53 173
16367.74 198
16368.95 153
16370.16 166
16371.36 187
16372.57 150
16373.78 176
16374.99 200
16376.20 168
16377.41 196
16378.62 194
16379.83 172
16381.04 160
16382.25 189
16383.46 196
16384.67 207
16385.88 159
16387.09 152
16388.30 152
16389.51 178
16390.72 192
16391.93 177
16393.14 179
16394.35 165
16395.56 181
16396.77 183
16397.98 157
16399.19 176
16400.41 164
16401.62 151
16402.83 182
16404.04 169
16405.25 174
16406.46 148
16407.67 206
16408.88 172
16410.09 144
16411.30 189
16412.51 177
16413.72 176
16414.94 189
16416.15 185
16417.36 184
16418.57 179
16419.78 171
16420.99 198
16422.20 178
16423.41 173
16424.63 168
16425.84 159
16427.05 162
16428.26 156
16429.47 157
16430.68 171
16431.90 185
16433.11 200
16434.32 140
16435.53 178
16436.74 208
16437.95 173
16439.17 171
16440.38 168
16441.59 185
16442.80 143
16444.01 155
16445.23 134
16446.44 159
16447.65 164
16448.86 191
16450.08 151
16451.29 160
16452.50 194
16453.71 155
16454.93 178
16456.14 159
16457.35 162
16458.56 157
16459.78 183
16460.99 185
16462.20 159
16463.42 183
16464.63 173
16465.84 177
16467.05 166
16468.27 181
16469.48 156
16470.69 166
16471.91 189
16473.12 161
16474.33 155
16475.55 164
16476.76 183
16477.97 177
16479.19 159
16480.40 158
16481.61 146
16482.83 172
16484.04 166
16485.25 154
16486.47 150
16487.68 159
16488.90 183
16490.11 159
16491.32 150
16492.54 161
16493.75 165
16494.97 149
16496.18 163
16497.39 158
16498.61 156
16499.82 130
16501.04 138
16502.25 157
16503.47 160
16504.68 144
16505.89 176
16507.11 129
16508.32 156
16509.54 158
16510.75 148
16511.97 148
16513.18 133
16514.40 164
16515.61 167
16516.83 164
16518.04 166
16519.26 156
16520.47 140
16521.69 163
16522.90 174
16524.12 138
16525.33 137
16526.55 171
16527.76 168
16528.98 146
16530.19 146
16531.41 162
16532.62 162
16533.84 169
16535.05 150
16536.27 159
16537.49 199
16538.70 137
16539.92 170
16541.13 161
16542.35 141
16543.56 164
16544.78 154
16546.00 166
16547.21 184
16548.43 154
16549.64 179
16550.86 167
16552.08 149
16553.29 164
16554.51 195
16555.73 166
16556.94 165
16558.16 140
16559.37 156
16560.59 144
16561.81 135
16563.02 153
16564.24 137
16565.46 155
16566.67 190
16567.89 153
16569.11 194
16570.32 149
16571.54 150
16572.76 151
16573.98 141
16575.19 170
16576.41 127
16577.63 161
16578.84 161
16580.06 167
16581.28 178
16582.50 182
16583.71 166
16584.93 154
16586.15 149
16587.36 169
16588.58 176
16589.80 154
16591.02 142
16592.24 157
16593.45 155
16594.67 144
16595.89 165
16597.11 171
16598.32 167
16599.54 162
16600.76 171
16601.98 159
16603.20 169
16604.41 147
16605.63 192
16606.85 163
16608.07 145
16609.29 164
16610.51 128
16611.72 150
16612.94 152
16614.16 123
16615.38 150
16616.60 159
16617.82 166
16619.03 152
16620.25 157
16621.47 176
16622.69 173
16623.91 143
16625.13 154
16626.35 147
16627.57 178
16628.79 153
16630.00 150
16631.22 144
16632.44 148
16633.66 130
16634.88 143
16636.10 151
16637.32 135
16638.54 128
16639.76 172
16640.98 176
16642.20 148
16643.42 140
16644.64 148
16645.86 155
16647.08 162
16648.30 146
16649.51 153
16650.73 112
16651.95 159
16653.17 176
16654.39 140
16655.61 146
16656.83 154
16658.05 159
16659.27 140
16660.49 163
16661.71 133
16662.93 122
16664.16 152
16665.38 153
16666.60 146
16667.82 151
16669.04 153
16670.26 167
16671.48 144
16672.70 148
16673.92 130
16675.14 149
16676.36 148
16677.58 137
16678.80 162
16680.02 130
16681.24 117
16682.46 158
16683.69 138
16684.91 159
16686.13 127
16687.35 166
16688.57 141
16689.79 139
16691.01 125
16692.23 146
16693.46 148
16694.68 151
16695.90 163
16697.12 151
16698.34 140
16699.56 164
16700.78 165
16702.01 127
16703.23 145
16704.45 151
16705.67 133
16706.89 148
16708.12 134
16709.34 126
16710.56 146
16711.78 140
16713.00 144
16714.23 121
16715.45 133
16716.67 145
16717.89 151
16719.11 173
16720.34 150
16721.56 140
16722.78 157
16724.00 157
16725.23 168
16726.45 151
16727.67 131
16728.89 142
16730.12 140
16731.34 168
16732.56 118
16733.79 162
16735.01 157
16736.23 149
16737.45 149
16738.68 127
16739.90 125
16741.12 148
16742.35 135
16743.57 124
16744.79 150
16746.02 182
16747.24 149
16748.46 167
16749.69 142
16750.91 152
16752.13 168
16753.36 153
16754.58 147
16755.80 158
16757.03 152
16758.25 150
16759.48 154
16760.70 139
16761.92 134
16763.15 134
16764.37 135
16765.60 157
16766.82 133
16768.04 130
16769.27 141
16770.49 166
16771.72 141
16772.94 131
16774.16 150
16775.39 140
16776.61 167
16777.84 145
16779.06 161
16780.29 169
16781.51 168
16782.74 144
16783.96 175
16785.19 154
16786.41 154
16787.64 157
16788.86 155
16790.09 146
16791.31 149
16792.54 134
16793.76 148
16794.99 174
16796.21 126
16797.44 153
16798.66 138
16799.89 137
16801.11 155
16802.34 142
16803.56 142
16804.79 157
16806.01 182
16807.24 178
16808.46 181
16809.69 168
16810.92 162
16812.14 134
16813.37 143
16814.59 158
16815.82 139
16817.04 150
16818.27 146
16819.50 138
16820.72 143
16821.95 138
16823.17 166
16824.40 153
16825.63 148
16826.85 142
16828.08 149
16829.31 162
16830.53 134
16831.76 136
16832.99 163
16834.21 132
16835.44 144
16836.67 172
16837.89 158
16839.12 184
16840.35 159
16841.57 165
16842.80 179
16844.03 141
16845.25 139
16846.48 171
16847.71 177
16848.93 177
16850.16 159
16851.39 162
16852.62 205
16853.84 189
16855.07 164
16856.30 152
16857.52 173
16858.75 152
16859.98 145
16861.21 165
16862.43 160
16863.66 131
16864.89 161
16866.12 158
16867.35 168
16868.57 143
16869.80 173
16871.03 179
16872.26 155
16873.48 142
16874.71 176
16875.94 155
16877.17 158
16878.40 181
16879.63 181
16880.85 198
16882.08 188
16883.31 193
16884.54 208
16885.77 192
16887.00 206
16888.22 207
16889.45 211
16890.68 168
16891.91 154
16893.14 164
16894.37 184
16895.60 182
16896.82 190
16898.05 187
16899.28 215
16900.51 230
16901.74 220
16902.97 180
16904.20 180
16905.43 171
16906.66 204
16907.89 196
16909.12 172
16910.34 146
16911.57 177
16912.80 186
16914.03 182
16915.26 178
16916.49 217
16917.72 189
16918.95 168
16920.18 186
16921.41 169
16922.64 153
16923.87 161
16925.10 169
16926.33 156
16927.56 155
16928.79 142
16930.02 189
16931.25 167
16932.48 139
16933.71 178
16934.94 154
16936.17 158
16937.40 156
16938.63 156
16939.86 177
16941.09 144
16942.32 153
16943.55 160
16944.78 171
16946.01 182
16947.24 161
16948.48 165
16949.71 151
16950.94 149
16952.17 180
16953.40 139
16954.63 145
16955.86 163
16957.09 138
16958.32 152
16959.55 142
16960.79 142
16962.02 138
16963.25 157
16964.48 155
16965.71 174
16966.94 167
16968.17 165
16969.40 155
16970.64 148
16971.87 163
16973.10 155
16974.33 107
16975.56 146
16976.79 147
16978.03 148
16979.26 98
16980.49 147
16981.72 138
16982.95 145
16984.19 143
16985.42 139
16986.65 157
16987.88 119
16989.11 161
16990.35 173
16991.58 142
16992.81 143
16994.04 156
16995.28 146
16996.51 146
16997.74 127
16998.97 125
17000.21 162
17001.44 177
17002.67 148
17003.90 136
17005.14 147
17006.37 132
17007.60 142
17008.84 127
17010.07 155
17011.30 142
17012.53 163
17013.77 149
17015.00 163
17016.23 145
17017.47 142
17018.70 125
17019.93 128
17021.17 153
17022.40 132
17023.63 143
17024.87 135
17026.10 140
17027.33 163
17028.57 122
17029.80 135
17031.04 151
17032.27 148
17033.50 114
17034.74 152
17035.97 158
17037.20 152
17038.44 146
17039.67 116
17040.91 119
17042.14 120
17043.37 144
17044.61 145
17045.84 137
17047.08 148
17048.31 142
17049.55 131
17050.78 127
17052.02 131
17053.25 143
17054.48 153
17055.72 169
17056.95 136
17058.19 145
17059.42 128
17060.66 124
17061.89 137
17063.13 154
17064.36 140
17065.60 129
17066.83 129
17068.07 146
17069.30 141
17070.54 139
17071.77 125
17073.01 137
17074.24 123
17075.48 147
17076.71 139
17077.95 134
17079.19 127
17080.42 132
17081.66 150
17082.89 117
17084.13 110
17085.36 144
17086.60 154
17087.83 125
17089.07 135
17090.31 136
17091.54 144
17092.78 128
17094.01 134
17095.25 128
17096.49 145
17097.72 158
17098.96 170
17100.19 168
17101.43 148
17102.67 134
17103.90 142
17105.14 123
17106.38 121
17107.61 145
17108.85 149
17110.09 154
17111.32 147
17112.56 136
17113.80 142
17115.03 116
17116.27 141
17117.51 135
17118.74 120
17119.98 121
17121.22 124
17122.45 108
17123.69 142
17124.93 123
17126.17 143
17127.40 123
17128.64 114
17129.88 137
17131.12 123
17132.35 149
17133.59 134
17134.83 124
17136.07 122
17137.30 160
17138.54 134
17139.78 130
17141.02 134
17142.25 139
17143.49 108
17144.73 142
17145.97 152
17147.20 147
17148.44 153
17149.68 119
17150.92 138
17152.16 121
17153.40 130
17154.63 122
17155.87 116
17157.11 125
17158.35 136
17159.59 119
17160.83 121
17162.06 122
17163.30 125
17164.54 128
17165.78 132
17167.02 122
17168.26 132
17169.50 118
17170.73 109
17171.97 120
17173.21 130
17174.45 149
17175.69 130
17176.93 133
17178.17 118
17179.41 126
17180.65 138
17181.89 143
17183.12 142
17184.36 103
17185.60 131
17186.84 126
17188.08 134
17189.32 118
17190.56 130
17191.80 136
17193.04 137
17194.28 147
17195.52 129
17196.76 127
17198.00 143
17199.24 119
17200.48 113
17201.72 111
17202.96 114
17204.20 133
17205.44 118
17206.68 105
17207.92 106
17209.16 139
17210.40 167
17211.64 124
17212.88 125
17214.12 132
17215.36 131
17216.60 117
17217.84 119
17219.08 132
17220.32 141
17221.56 109
17222.80 126
17224.04 83
17225.29 122
17226.53 132
17227.77 106
17229.01 130
17230.25 106
17231.49 120
17232.73 126
17233.97 149
17235.21 137
17236.45 124
17237.70 144
17238.94 135
17240.18 149
17241.42 117
17242.66 140
17243.90 116
17245.14 112
17246.39 149
17247.63 96
17248.87 131
17250.11 130
17251.35 129
17252.59 140
17253.84 117
17255.08 105
17256.32 109
17257.56 141
17258.80 149
17260.05 131
17261.29 123
17262.53 143
17263.77 116
17265.01 125
17266.26 140
17267.50 122
17268.74 133
17269.98 142
17271.23 147
17272.47 139
17273.71 115
17274.95 144
17276.20 136
17277.44 114
17278.68 136
17279.92 110
17281.17 103
17282.41 125
17283.65 138
17284.90 118
17286.14 150
17287.38 127
17288.62 137
17289.87 131
17291.11 122
17292.35 120
17293.60 121
17294.84 127
17296.08 101
17297.33 106
17298.57 124
17299.81 136
17301.06 119
17302.30 128
17303.54 137
17304.79 129
17306.03 141
17307.28 123
17308.52 115
17309.76 118
17311.01 129
17312.25 137
17313.49 128
17314.74 122
17315.98 136
17317.23 129
17318.47 111
17319.72 120
17320.96 131
17322.20 124
17323.45 134
17324.69 122
17325.94 112
17327.18 102
17328.43 112
17329.67 116
17330.91 145
17332.16 136
17333.40 113
17334.65 142
17335.89 123
17337.14 112
17338.38 107
17339.63 113
17340.87 123
17342.12 120
17343.36 145
17344.61 127
17345.85 122
17347.10 119
17348.34 120
17349.59 123
17350.83 132
17352.08 114
17353.33 150
17354.57 121
17355.82 129
17357.06 132
17358.31 124
17359.55 103
17360.80 116
17362.04 122
17363.29 109
17364.54 128
17365.78 143
17367.03 118
17368.27 140
17369.52 130
17370.77 131
17372.01 113
17373.26 129
17374.50 129
17375.75 142
17377.00 119
17378.24 128
17379.49 116
17380.74 99
17381.98 99
17383.23 126
17384.47 123
17385.72 133
17386.97 108
17388.21 117
17389.46 149
17390.71 131
17391.95 113
17393.20 135
17394.45 143
17395.70 150
17396.94 128
17398.19 159
17399.44 120
17400.68 119
17401.93 100
17403.18 138
17404.42 115
17405.67 115
17406.92 116
17408.17 117
17409.41 124
17410.66 136
17411.91 119
17413.16 116
17414.40 126
17415.65 118
17416.90 129
17418.15 120
17419.40 133
17420.64 119
17421.89 127
17423.14 101
17424.39 130
17425.63 112
17426.88 151
17428.13 130
17429.38 135
17430.63 131
17431.88 115
17433.12 122
17434.37 144
17435.62 127
17436.87 129
17438.12 111
17439.37 115
17440.61 154
17441.86 133
17443.11 144
17444.36 126
17445.61 144
17446.86 132
17448.11 115
17449.36 111
17450.60 115
17451.85 121
17453.10 139
17454.35 109
17455.60 123
17456.85 133
17458.10 135
17459.35 121
17460.60 121
17461.85 112
17463.10 131
17464.34 133
17465.59 117
17466.84 115
17468.09 117
17469.34 136
17470.59 114
17471.84 107
17473.09 110
17474.34 133
17475.59 134
17476.84 135
17478.09 122
17479.34 135
17480.59 117
17481.84 142
17483.09 168
17484.34 115
17485.59 101
17486.84 110
17488.09 123
17489.34 124
17490.59 129
17491.84 133
17493.09 138
17494.34 171
17495.59 157
17496.84 118
17498.10 111
17499.35 115
17500.60 132
17501.85 124
17503.10 146
17504.35 104
17505.60 138
17506.85 129
17508.10 112
17509.35 119
17510.60 142
17511.86 136
17513.11 131
17514.36 115
17515.61 122
17516.86 114
17518.11 134
17519.36 129
17520.61 118
17521.87 135
17523.12 121
17524.37 132
17525.62 158
17526.87 135
17528.12 137
17529.38 136
17530.63 152
17531.88 124
17533.13 104
17534.38 138
17535.63 161
17536.89 120
17538.14 132
17539.39 132
17540.64 144
17541.89 137
17543.15 125
17544.40 124
17545.65 106
17546.90 136
17548.16 148
17549.41 114
17550.66 139
17551.91 149
17553.17 136
17554.42 140
17555.67 117
17556.92 125
17558.18 135
17559.43 127
17560.68 148
17561.94 119
17563.19 125
17564.44 113
17565.69 112
17566.95 121
17568.20 109
17569.45 119
17570.71 111
17571.96 142
17573.21 111
17574.47 115
17575.72 120
17576.97 128
17578.23 98
17579.48 126
17580.73 112
17581.99 115
17583.24 106
17584.50 120
17585.75 112
17587.00 123
17588.26 153
17589.51 115
17590.76 101
17592.02 104
17593.27 129
17594.53 114
17595.78 113
17597.04 109
17598.29 129
17599.54 134
17600.80 159
17602.05 122
17603.31 140
17604.56 139
17605.82 114
17607.07 109
17608.32 103
17609.58 108
17610.83 122
17612.09 119
17613.34 146
17614.60 117
17615.85 108
17617.11 123
17618.36 117
17619.62 115
17620.87 110
17622.13 122
17623.38 124
17624.64 132
17625.89 123
17627.15 128
17628.40 130
17629.66 112
17630.91 102
17632.17 113
17633.43 130
17634.68 138
17635.94 117
17637.19 126
17638.45 118
17639.70 111
17640.96 128
17642.21 103
17643.47 104
17644.73 119
17645.98 138
17647.24 128
17648.49 98
17649.75 96
17651.01 102
17652.26 100
17653.52 120
17654.77 133
17656.03 108
17657.29 129
17658.54 126
17659.80 136
17661.06 102
17662.31 116
17663.57 130
17664.83 120
17666.08 116
17667.34 111
17668.60 118
17669.85 107
17671.11 109
17672.37 110
17673.62 117
17674.88 121
17676.14 113
17677.39 122
17678.65 136
17679.91 111
17681.17 111
17682.42 118
17683.68 115
17684.94 129
17686.19 121
17687.45 113
17688.71 107
17689.97 133
17691.22 143
17692.48 126
17693.74 119
17695.00 117
17696.26 113
17697.51 112
17698.77 116
17700.03 106
17701.29 98
17702.54 126
17703.80 96
17705.06 103
17706.32 125
17707.58 110
17708.83 91
17710.09 108
17711.35 120
17712.61 114
17713.87 139
17715.13 127
17716.38 103
17717.64 101
17718.90 132
17720.16 126
17721.42 128
17722.68 131
17723.94 126
17725.19 140
17726.45 117
17727.71 112
17728.97 108
17730.23 110
17731.49 109
17732.75 145
17734.01 143
17735.27 112
17736.53 134
17737.78 139
17739.04 120
17740.30 138
17741.56 114
17742.82 116
17744.08 119
17745.34 111
17746.60 129
17747.86 128
17749.12 106
17750.38 110
17751.64 120
17752.90 123
17754.16 104
17755.42 120
17756.68 119
17757.94 133
17759.20 107
17760.46 114
17761.72 128
17762.98 125
17764.24 146
17765.50 134
17766.76 119
17768.02 112
17769.28 93
17770.54 116
17771.80 136
17773.06 125
17774.32 103
17775.58 117
17776.84 124
17778.10 136
17779.36 117
17780.62 117
17781.88 130
17783.15 118
17784.41 130
17785.67 131
17786.93 138
17788.19 119
17789.45 124
17790.71 124
17791.97 123
17793.23 120
17794.49 107
17795.76 124
17797.02 121
17798.28 125
17799.54 109
17800.80 125
17802.06 118
17803.32 93
17804.59 126
17805.85 93
17807.11 109
17808.37 126
17809.63 107
17810.89 124
17812.16 113
17813.42 142
17814.68 138
17815.94 127
17817.20 115
17818.47 137
17819.73 152
17820.99 112
17822.25 95
17823.51 111
17824.78 115
17826.04 112
17827.30 120
17828.56 112
17829.83 110
17831.09 106
17832.35 114
17833.61 113
17834.88 117
17836.14 119
17837.40 159
17838.67 122
17839.93 125
17841.19 113
17842.45 121
17843.72 136
17844.98 106
17846.24 109
17847.51 136
17848.77 125
17850.03 102
17851.30 117
17852.56 132
17853.82 143
17855.09 134
17856.35 149
17857.61 110
17858.88 115
17860.14 98
17861.40 120
17862.67 102
17863.93 100
17865.19 131
17866.46 113
17867.72 110
17868.99 98
17870.25 113
17871.51 113
17872.78 122
17874.04 128
17875.31 93
17876.57 99
17877.83 101
17879.10 114
17880.36 114
17881.63 121
17882.89 111
17884.15 109
17885.42 112
17886.68 119
17887.95 133
17889.21 125
17890.48 110
17891.74 128
17893.01 117
17894.27 118
17895.54 79
17896.80 108
17898.07 120
17899.33 111
17900.60 109
17901.86 103
17903.13 120
17904.39 113
17905.66 100
17906.92 139
17908.19 112
17909.45 121
17910.72 123
17911.98 121
17913.25 96
17914.51 113
17915.78 98
17917.05 121
17918.31 149
17919.58 113
17920.84 132
17922.11 120
17923.37 147
17924.64 121
17925.91 119
17927.17 120
17928.44 126
17929.70 110
17930.97 130
17932.24 109
17933.50 108
17934.77 101
17936.03 133
17937.30 116
17938.57 108
17939.83 150
17941.10 137
17942.37 134
17943.63 124
17944.90 110
17946.17 131
17947.43 117
17948.70 121
17949.97 126
17951.23 123
17952.50 106
17953.77 107
17955.03 116
17956.30 110
17957.57 117
17958.83 102
17960.10 118
17961.37 118
17962.64 103
17963.90 115
17965.17 122
17966.44 120
17967.70 107
17968.97 111
17970.24 124
17971.51 116
17972.77 109
17974.04 120
17975.31 120
17976.58 119
17977.85 106
17979.11 98
17980.38 127
17981.65 130
17982.92 114
17984.18 116
17985.45 124
17986.72 115
17987.99 129
17989.26 121
17990.52 121
17991.79 116
17993.06 101
17994.33 115
17995.60 168
17996.87 130
17998.13 126
17999.40 115
18000.67 100
18001.94 121
18003.21 104
18004.48 99
18005.75 103
18007.02 118
18008.28 133
18009.55 109
18010.82 116
18012.09 132
18013.36 132
18014.63 118
18015.90 105
18017.17 104
18018.44 101
18019.71 115
18020.97 111
18022.24 134
18023.51 131
18024.78 112
18026.05 113
18027.32 118
18028.59 95
18029.86 131
18031.13 110
18032.40 99
18033.67 118
18034.94 132
18036.21 113
18037.48 109
18038.75 110
18040.02 120
18041.29 118
18042.56 100
18043.83 117
18045.10 115
18046.37 124
18047.64 89
18048.91 112
18050.18 115
18051.45 119
18052.72 121
18053.99 89
18055.26 116
18056.53 145
18057.80 152
18059.07 107
18060.34 125
18061.61 123
18062.88 104
18064.16 131
18065.43 111
18066.70 90
18067.97 109
18069.24 129
18070.51 143
18071.78 92
18073.05 103
18074.32 148
18075.59 125
18076.87 108
18078.14 110
18079.41 104
18080.68 99
18081.95 126
18083.22 114
18084.49 112
18085.77 99
18087.04 125
18088.31 139
18089.58 99
18090.85 105
18092.12 132
18093.40 124
18094.67 114
18095.94 113
18097.21 129
18098.48 142
18099.76 106
18101.03 99
18102.30 102
18103.57 100
18104.84 103
18106.12 110
18107.39 103
18108.66 111
18109.93 96
18111.21 114
18112.48 126
18113.75 105
18115.02 107
18116.30 121
18117.57 132
18118.84 121
18120.11 91
18121.39 105
18122.66 113
18123.93 135
18125.21 127
18126.48 113
18127.75 140
18129.02 121
18130.30 110
18131.57 97
18132.84 99
18134.12 129
18135.39 107
18136.66 134
18137.94 96
18139.21 127
18140.48 139
18141.76 114
18143.03 112
18144.31 111
18145.58 117
18146.85 125
18148.13 101
18149.40 107
18150.67 112
18151.95 123
18153.22 144
18154.50 125
18155.77 130
18157.04 116
18158.32 114
18159.59 133
18160.87 112
18162.14 96
18163.41 128
18164.69 124
18165.96 91
18167.24 78
18168.51 124
18169.79 136
18171.06 121
18172.34 114
18173.61 99
18174.89 127
18176.16 109
18177.43 129
18178.71 134
18179.98 120
18181.26 106
18182.53 117
18183.81 118
18185.08 114
18186.36 118
18187.63 138
18188.91 116
18190.18 96
18191.46 112
18192.74 113
18194.01 120
18195.29 106
18196.56 138
18197.84 121
18199.11 94
18200.39 122
18201.66 145
18202.94 132
18204.22 115
18205.49 101
18206.77 108
18208.04 103
18209.32 103
18210.59 130
18211.87 108
18213.15 124
18214.42 112
18215.70 124
18216.97 117
18218.25 113
18219.53 124
18220.80 102
18222.08 123
18223.36 118
18224.63 113
18225.91 112
18227.19 118
18228.46 112
18229.74 114
18231.02 115
18232.29 131
18233.57 136
18234.85 119
18236.12 120
18237.40 104
18238.68 113
18239.95 135
18241.23 107
18242.51 109
18243.78 121
18245.06 138
18246.34 107
18247.62 105
18248.89 148
18250.17 140
18251.45 114
18252.73 108
18254.00 129
18255.28 94
18256.56 99
18257.84 117
18259.11 117
18260.39 95
18261.67 117
18262.95 119
18264.22 139
18265.50 130
18266.78 107
18268.06 133
18269.34 126
18270.61 111
18271.89 98
18273.17 92
18274.45 126
18275.73 113
18277.01 114
18278.28 111
18279.56 116
18280.84 119
18282.12 109
18283.40 100
18284.68 98
18285.95 107
18287.23 120
18288.51 139
18289.79 115
18291.07 147
18292.35 120
18293.63 121
18294.91 121
18296.19 108
18297.46 127
18298.74 124
18300.02 157
18301.30 130
18302.58 111
18303.86 121
18305.14 124
18306.42 114
18307.70 102
18308.98 91
18310.26 103
18311.54 137
18312.82 122
18314.10 98
18315.37 94
18316.65 134
18317.93 121
18319.21 121
18320.49 133
18321.77 132
18323.05 129
18324.33 129
18325.61 126
18326.89 130
18328.17 122
18329.45 107
18330.73 121
18332.01 101
18333.29 128
18334.57 112
18335.86 121
18337.14 109
18338.42 104
18339.70 90
18340.98 130
18342.26 127
18343.54 117
18344.82 100
18346.10 91
18347.38 138
18348.66 112
18349.94 117
18351.22 107
18352.50 150
18353.78 137
18355.07 112
18356.35 95
18357.63 126
18358.91 123
18360.19 116
18361.47 105
18362.75 112
18364.03 100
18365.32 106
18366.60 100
18367.88 108
18369.16 116
18370.44 126
18371.72 127
18373.00 120
18374.29 110
18375.57 116
18376.85 131
18378.13 111
18379.41 115
18380.70 98
18381.98 130
18383.26 155
18384.54 128
18385.82 138
18387.11 136
18388.39 114
18389.67 128
18390.95 105
18392.23 111
18393.52 116
18394.80 123
18396.08 135
18397.36 127
18398.65 127
18399.93 123
18401.21 117
18402.50 127
18403.78 113
18405.06 96
18406.34 119
18407.63 100
18408.91 121
18410.19 110
18411.48 107
18412.76 123
18414.04 110
18415.32 109
18416.61 109
18417.89 118
18419.17 114
18420.46 111
18421.74 94
18423.02 108
18424.31 119
18425.59 111
18426.87 101
18428.16 105
18429.44 110
18430.73 115
18432.01 97
18433.29 91
18434.58 109
18435.86 123
18437.14 124
18438.43 112
18439.71 93
18441.00 88
18442.28 126
18443.56 129
18444.85 104
18446.13 105
18447.42 133
18448.70 131
18449.99 116
18451.27 124
18452.56 102
18453.84 117
18455.12 115
18456.41 114
18457.69 119
18458.98 102
18460.26 109
18461.55 138
18462.83 111
18464.12 103
18465.40 120
18466.69 114
18467.97 103
18469.26 88
18470.54 99
18471.83 121
18473.11 124
18474.40 107
18475.68 121
18476.97 119
18478.25 114
18479.54 93
18480.82 102
18482.11 111
18483.40 123
18484.68 124
18485.97 117
18487.25 118
18488.54 106
18489.82 118
18491.11 104
18492.39 131
18493.68 109
18494.97 111
18496.25 113
18497.54 105
18498.82 105
18500.11 107
18501.40 101
18502.68 104
18503.97 87
18505.26 115
18506.54 135
18507.83 116
18509.11 123
18510.40 93
18511.69 119
18512.97 99
18514.26 112
18515.55 107
18516.83 105
18518.12 128
18519.41 125
18520.69 116
18521.98 123
18523.27 108
18524.56 113
18525.84 115
18527.13 123
18528.42 124
18529.70 124
18530.99 121
18532.28 103
18533.57 120
18534.85 109
18536.14 97
18537.43 99
18538.71 132
18540.00 104
18541.29 111
18542.58 117
18543.86 142
18545.15 111
18546.44 114
18547.73 116
18549.02 130
18550.30 136
18551.59 130
18552.88 115
18554.17 121
18555.46 116
18556.74 146
18558.03 151
18559.32 99
18560.61 123
18561.90 129
18563.18 131
18564.47 115
18565.76 102
18567.05 107
18568.34 114
18569.63 125
18570.92 113
18572.20 137
18573.49 140
18574.78 124
18576.07 118
18577.36 117
18578.65 108
18579.94 130
18581.23 116
18582.51 130
18583.80 105
18585.09 129
18586.38 144
18587.67 134
18588.96 159
18590.25 124
18591.54 131
18592.83 138
18594.12 170
18595.41 145
18596.70 144
18597.99 132
18599.28 121
18600.57 120
18601.85 153
18603.14 133
18604.43 106
18605.72 110
18607.01 121
18608.30 128
18609.59 133
18610.88 163
18612.17 167
18613.46 134
18614.75 132
18616.04 148
18617.33 120
18618.62 135
18619.91 142
18621.20 149
18622.50 137
18623.79 144
18625.08 163
18626.37 126
18627.66 115
18628.95 117
18630.24 129
18631.53 156
18632.82 155
18634.11 137
18635.40 130
18636.69 150
18637.98 131
18639.27 124
18640.57 119
18641.86 123
18643.15 138
18644.44 141
18645.73 117
18647.02 123
18648.31 101
18649.60 123
18650.89 116
18652.19 123
18653.48 112
18654.77 121
18656.06 118
18657.35 123
18658.64 114
18659.94 121
18661.23 149
18662.52 142
18663.81 130
18665.10 144
18666.39 131
18667.69 123
18668.98 122
18670.27 128
18671.56 102
18672.85 128
18674.15 113
18675.44 138
18676.73 144
18678.02 115
18679.32 99
18680.61 138
18681.90 164
18683.19 120
18684.49 123
18685.78 104
18687.07 124
18688.36 115
18689.66 116
18690.95 111
18692.24 134
18693.53 118
18694.83 108
18696.12 112
18697.41 116
18698.71 125
18700.00 128
18701.29 134
18702.59 131
18703.88 130
18705.17 115
18706.47 120
18707.76 112
18709.05 100
18710.35 90
18711.64 140
18712.93 101
18714.23 99
18715.52 117
18716.81 132
18718.11 102
18719.40 121
18720.70 111
18721.99 114
18723.28 134
18724.58 99
18725.87 108
18727.16 127
18728.46 124
18729.75 122
18731.05 144
18732.34 125
18733.64 105
18734.93 117
18736.22 132
18737.52 154
18738.81 139
18740.11 134
18741.40 118
18742.70 117
18743.99 126
18745.29 112
18746.58 114
18747.87 95
18749.17 118
18750.46 120
18751.76 114
18753.05 115
18754.35 95
18755.64 130
18756.94 116
18758.23 100
18759.53 123
18760.82 101
18762.12 124
18763.42 116
18764.71 101
18766.01 105
18767.30 140
18768.60 146
18769.89 112
18771.19 114
18772.48 122
18773.78 118
18775.07 127
18776.37 120
18777.67 137
18778.96 119
18780.26 131
18781.55 131
18782.85 105
18784.15 98
18785.44 97
18786.74 103
18788.03 118
18789.33 141
18790.63 112
18791.92 130
18793.22 122
18794.52 128
18795.81 110
18797.11 135
18798.40 142
18799.70 114
18801.00 111
18802.29 115
18803.59 121
18804.89 114
18806.18 109
18807.48 98
18808.78 117
18810.07 131
18811.37 135
18812.67 112
18813.97 150
18815.26 128
18816.56 132
18817.86 110
18819.15 120
18820.45 119
18821.75 124
18823.05 129
18824.34 120
18825.64 112
18826.94 113
18828.24 139
18829.53 126
18830.83 119
18832.13 104
18833.43 115
18834.72 115
18836.02 108
18837.32 100
18838.62 108
18839.92 134
18841.21 118
18842.51 111
18843.81 131
18845.11 108
18846.41 117
18847.70 129
18849.00 131
18850.30 115
18851.60 111
18852.90 134
18854.20 123
18855.49 140
18856.79 153
18858.09 127
18859.39 112
18860.69 122
18861.99 112
18863.29 125
18864.58 131
18865.88 95
18867.18 125
18868.48 108
18869.78 126
18871.08 102
18872.38 130
18873.68 109
18874.98 118
18876.28 111
18877.57 88
18878.87 115
18880.17 111
18881.47 102
18882.77 108
18884.07 112
18885.37 134
18886.67 136
18887.97 131
18889.27 119
18890.57 109
18891.87 97
18893.17 126
18894.47 106
18895.77 112
18897.07 99
18898.37 111
18899.67 116
18900.97 106
18902.27 94
18903.57 101
18904.87 89
18906.17 88
18907.47 96
18908.77 129
18910.07 104
18911.37 132
18912.67 112
18913.97 104
18915.27 129
18916.57 131
18917.87 125
18919.17 144
18920.47 126
18921.78 102
18923.08 82
18924.38 94
18925.68 123
18926.98 116
18928.28 107
18929.58 105
18930.88 136
18932.18 96
18933.48 103
18934.79 91
18936.09 83
18937.39 133
18938.69 97
18939.99 98
18941.29 89
18942.59 118
18943.90 121
18945.20 122
18946.50 103
18947.80 119
18949.10 102
18950.40 106
18951.71 93
18953.01 106
18954.31 104
18955.61 138
18956.91 111
18958.21 114
18959.52 111
18960.82 111
18962.12 150
18963.42 122
18964.73 127
18966.03 104
18967.33 94
18968.63 120
18969.93 120
18971.24 96
18972.54 100
18973.84 103
18975.14 126
18976.45 134
18977.75 125
18979.05 96
18980.36 126
18981.66 119
18982.96 125
18984.26 105
18985.57 95
18986.87 132
18988.17 113
18989.48 119
18990.78 116
18992.08 110
18993.39 107
18994.69 140
18995.99 139
18997.30 111
18998.60 97
18999.90 112
19001.21 99
19002.51 93
19003.81 104
19005.12 101
19006.42 104
19007.72 102
19009.03 124
19010.33 112
19011.64 115
19012.94 94
19014.24 104
19015.55 122
19016.85 119
19018.16 107
19019.46 119
19020.76 99
19022.07 99
19023.37 127
19024.68 116
19025.98 122
19027.29 112
19028.59 98
19029.89 82
19031.20 108
19032.50 108
19033.81 101
19035.11 99
19036.42 118
19037.72 109
19039.03 140
19040.33 131
19041.64 87
19042.94 107
19044.25 142
19045.55 127
19046.86 94
19048.16 115
19049.47 103
19050.77 107
19052.08 106
19053.38 110
19054.69 110
19055.99 107
19057.30 109
19058.60 96
19059.91 94
19061.22 128
19062.52 113
19063.83 97
19065.13 118
19066.44 108
19067.74 115
19069.05 120
19070.36 96
19071.66 87
19072.97 93
19074.27 94
19075.58 103
19076.89 91
19078.19 108
19079.50 101
19080.80 124
19082.11 100
19083.42 104
19084.72 117
19086.03 105
19087.34 102
19088.64 109
19089.95 106
19091.26 110
19092.56 96
19093.87 92
19095.18 111
19096.48 101
19097.79 107
19099.10 111
19100.40 94
19101.71 92
19103.02 115
19104.32 140
19105.63 86
19106.94 102
19108.25 110
19109.55 109
19110.86 78
19112.17 100
19113.48 107
19114.78 103
19116.09 112
19117.40 116
19118.71 88
19120.01 107
19121.32 119
19122.63 104
19123.94 121
19125.24 134
19126.55 135
19127.86 116
19129.17 111
19130.47 95
19131.78 116
19133.09 134
19134.40 112
19135.71 104
19137.02 111
19138.32 78
19139.63 115
19140.94 122
19142.25 102
19143.56 118
19144.87 107
19146.17 109
19147.48 92
19148.79 118
19150.10 114
19151.41 112
19152.72 106
19154.03 108
19155.33 116
19156.64 125
19157.95 96
19159.26 132
19160.57 136
19161.88 125
19163.19 105
19164.50 116
19165.81 123
19167.12 120
19168.42 116
19169.73 94
19171.04 114
19172.35 107
19173.66 118
19174.97 116
19176.28 111
19177.59 116
19178.90 100
19180.21 119
19181.52 115
19182.83 104
19184.14 100
19185.45 107
19186.76 102
19188.07 86
19189.38 105
19190.69 113
19192.00 111
19193.31 121
19194.62 119
19195.93 128
19197.24 106
19198.55 118
19199.86 118
19201.17 89
19202.48 102
19203.79 94
19205.10 126
19206.41 106
19207.72 99
19209.03 106
19210.34 119
19211.66 107
19212.97 97
19214.28 101
19215.59 114
19216.90 119
19218.21 106
19219.52 128
19220.83 132
19222.14 101
19223.45 93
19224.77 104
19226.08 93
19227.39 121
19228.70 106
19230.01 112
19231.32 111
19232.63 107
19233.94 110
19235.26 115
19236.57 124
19237.88 116
19239.19 106
19240.50 105
19241.81 103
19243.13 100
19244.44 87
19245.75 85
19247.06 85
19248.37 118
19249.69 94
19251.00 108
19252.31 103
19253.62 114
19254.93 108
19256.25 87
19257.56 105
19258.87 116
19260.18 112
19261.50 104
19262.81 98
19264.12 111
19265.43 103
19266.75 95
19268.06 118
19269.37 128
19270.68 121
19272.00 111
19273.31 105
19274.62 100
19275.94 102
19277.25 115
19278.56 109
19279.88 119
19281.19 112
19282.50 93
19283.81 109
19285.13 87
19286.44 95
19287.75 98
19289.07 142
19290.38 105
19291.70 122
19293.01 96
19294.32 110
19295.64 112
19296.95 104
19298.26 79
19299.58 88
19300.89 99
19302.20 131
19303.52 117
19304.83 114
19306.15 102
19307.46 99
19308.77 99
19310.09 116
19311.40 104
19312.72 104
19314.03 118
19315.35 104
19316.66 78
19317.97 91
19319.29 111
19320.60 97
19321.92 132
19323.23 107
19324.55 100
19325.86 104
19327.18 95
19328.49 95
19329.81 90
19331.12 101
19332.44 83
19333.75 101
19335.07 84
19336.38 90
19337.70 109
19339.01 107
19340.33 108
19341.64 90
19342.96 106
19344.27 94
19345.59 94
19346.90 79
19348.22 84
19349.53 100
19350.85 89
19352.16 112
19353.48 130
19354.79 92
19356.11 105
19357.43 91
19358.74 100
19360.06 93
19361.37 139
19362.69 112
19364.01 85
19365.32 84
19366.64 93
19367.95 95
19369.27 112
19370.59 100
19371.90 94
19373.22 85
19374.53 117
19375.85 108
19377.17 77
19378.48 86
19379.80 96
19381.12 117
19382.43 109
19383.75 109
19385.07 131
19386.38 106
19387.70 95
19389.02 97
19390.33 119
19391.65 87
19392.97 106
19394.28 116
19395.60 98
19396.92 112
19398.24 116
19399.55 111
19400.87 100
19402.19 103
19403.50 99
19404.82 125
19406.14 119
19407.46 123
19408.77 98
19410.09 107
19411.41 106
19412.73 96
19414.04 99
19415.36 80
19416.68 115
19418.00 115
19419.32 136
19420.63 101
19421.95 85
19423.27 121
19424.59 106
19425.91 100
19427.22 117
19428.54 114
19429.86 123
19431.18 107
19432.50 98
19433.82 129
19435.13 118
19436.45 89
19437.77 125
19439.09 102
19440.41 104
19441.73 116
19443.04 98
19444.36 96
19445.68 102
19447.00 111
19448.32 115
19449.64 108
19450.96 81
19452.28 91
19453.60 115
19454.91 105
19456.23 117
19457.55 115
19458.87 113
19460.19 107
19461.51 115
19462.83 105
19464.15 100
19465.47 117
19466.79 99
19468.11 100
19469.43 94
19470.75 89
19472.07 84
19473.39 91
19474.71 96
19476.03 95
19477.35 102
19478.67 85
19479.99 98
19481.30 92
19482.62 89
19483.94 99
19485.27 102
19486.59 118
19487.91 129
19489.23 100
19490.55 91
19491.87 103
19493.19 98
19494.51 112
19495.83 98
19497.15 113
19498.47 97
19499.79 102
19501.11 93
19502.43 109
19503.75 114
19505.07 93
19506.39 103
19507.71 92
19509.03 110
19510.36 101
19511.68 98
19513.00 106
19514.32 115
19515.64 106
19516.96 108
19518.28 92
19519.60 105
19520.92 107
19522.25 103
19523.57 99
19524.89 93
19526.21 84
19527.53 88
19528.85 102
19530.17 97
19531.50 97
19532.82 118
19534.14 96
19535.46 115
19536.78 110
19538.11 92
19539.43 88
19540.75 104
19542.07 90
19543.39 106
19544.72 81
19546.04 82
19547.36 76
19548.68 104
19550.00 133
19551.33 99
19552.65 86
19553.97 110
19555.29 102
19556.62 92
19557.94 93
19559.26 106
19560.58 118
19561.91 115
19563.23 114
19564.55 87
19565.88 92
19567.20 104
19568.52 95
19569.84 100
19571.17 122
19572.49 107
19573.81 108
19575.14 88
19576.46 96
19577.78 99
19579.11 121
19580.43 116
19581.75 128
19583.08 118
19584.40 99
19585.72 101
19587.05 89
19588.37 88
19589.69 101
19591.02 102
19592.34 97
19593.67 108
19594.99 109
19596.31 100
19597.64 98
19598.96 110
19600.28 93
19601.61 112
19602.93 117
19604.26 115
19605.58 118
19606.91 99
19608.23 97
19609.55 94
19610.88 105
19612.20 96
19613.53 100
19614.85 97
19616.18 132
19617.50 105
19618.83 107
19620.15 120
19621.47 131
19622.80 91
19624.12 102
19625.45 120
19626.77 91
19628.10 121
19629.42 122
19630.75 103
19632.07 117
19633.40 100
19634.72 102
19636.05 89
19637.37 95
19638.70 109
19640.03 97
19641.35 96
19642.68 121
19644.00 119
19645.33 91
19646.65 95
19647.98 92
19649.30 92
19650.63 107
19651.96 93
19653.28 99
19654.61 105
19655.93 97
19657.26 135
19658.58 112
19659.91 93
19661.24 124
19662.56 118
19663.89 102
19665.22 128
19666.54 113
19667.87 99
19669.19 102
19670.52 112
19671.85 106
19673.17 110
19674.50 88
19675.83 122
19677.15 101
19678.48 81
19679.81 123
19681.13 113
19682.46 127
19683.79 111
19685.11 104
19686.44 113
19687.77 106
19689.09 100
19690.42 113
19691.75 112
19693.08 114
19694.40 102
19695.73 119
19697.06 113
19698.39 105
19699.71 113
19701.04 117
19702.37 110
19703.69 118
19705.02 111
19706.35 115
19707.68 120
19709.01 89
19710.33 117
19711.66 101
19712.99 107
19714.32 104
19715.64 114
19716.97 92
19718.30 91
19719.63 86
19720.96 85
19722.28 96
19723.61 96
19724.94 109
19726.27 96
19727.60 116
19728.93 87
19730.25 84
19731.58 106
19732.91 87
19734.24 83
19735.57 94
19736.90 123
19738.23 110
19739.55 104
19740.88 110
19742.21 117
19743.54 108
19744.87 98
19746.20 103
19747.53 120
19748.86 105
19750.19 116
19751.51 79
19752.84 103
19754.17 106
19755.50 106
19756.83 94
19758.16 98
19759.49 88
19760.82 98
19762.15 91
19763.48 100
19764.81 114
19766.14 126
19767.47 119
19768.80 89
19770.13 79
19771.46 98
19772.79 106
19774.12 120
19775.45 116
19776.78 108
19778.11 102
19779.44 93
19780.77 114
19782.10 112
19783.43 109
19784.76 108
19786.09 66
19787.42 92
19788.75 112
19790.08 111
19791.41 76
19792.74 118
19794.07 93
19795.40 106
19796.73 90
19798.06 106
19799.39 104
19800.72 103
19802.05 91
19803.39 107
19804.72 107
19806.05 103
19807.38 101
19808.71 96
19810.04 107
19811.37 96
19812.70 138
19814.03 103
19815.37 119
19816.70 121
19818.03 105
19819.36 111
19820.69 98
19822.02 101
19823.35 87
19824.69 89
19826.02 94
19827.35 106
19828.68 79
19830.01 98
19831.34 123
19832.68 119
19834.01 76
19835.34 104
19836.67 86
19838.00 97
19839.34 99
19840.67 98
19842.00 112
19843.33 113
19844.67 119
19846.00 129
19847.33 101
19848.66 78
19849.99 106
19851.33 114
19852.66 124
19853.99 100
19855.32 104
19856.66 111
19857.99 117
19859.32 95
19860.66 102
19861.99 123
19863.32 92
19864.65 113
19865.99 109
19867.32 135
19868.65 124
19869.99 109
19871.32 100
19872.65 110
19873.99 91
19875.32 101
19876.65 126
19877.99 102
19879.32 97
19880.65 84
19881.99 91
19883.32 107
19884.65 93
19885.99 79
19887.32 85
19888.66 82
19889.99 82
19891.32 90
19892.66 106
19893.99 99
19895.32 116
19896.66 120
19897.99 115
19899.33 93
19900.66 103
19902.00 105
19903.33 98
19904.66 108
19906.00 97
19907.33 108
19908.67 102
19910.00 97
19911.34 128
19912.67 90
19914.01 107
19915.34 125
19916.67 89
19918.01 93
19919.34 90
19920.68 119
19922.01 100
19923.35 107
19924.68 125
19926.02 129
19927.35 139
19928.69 88
19930.02 86
19931.36 96
19932.69 104
19934.03 89
19935.37 92
19936.70 92
19938.04 93
19939.37 103
19940.71 96
19942.04 89
19943.38 84
19944.71 98
19946.05 102
19947.39 85
19948.72 92
19950.06 86
19951.39 99
19952.73 99
19954.06 93
19955.40 112
19956.74 117
19958.07 94
19959.41 103
19960.74 96
19962.08 94
19963.42 82
19964.75 84
19966.09 107
19967.43 92
19968.76 89
19970.10 93
19971.44 87
19972.77 105
19974.11 100
19975.45 110
19976.78 84
19978.12 99
19979.46 102
19980.79 107
19982.13 105
19983.47 96
19984.80 119
19986.14 104
19987.48 134
19988.82 107
19990.15 94
19991.49 104
19992.83 95
19994.16 91
19995.50 83
19996.84 92
19998.18 76
19999.51 102
20000.85 93
20002.19 84
20003.53 98
20004.86 92
20006.20 97
20007.54 89
20008.88 91
20010.22 100
20011.55 101
20012.89 109
20014.23 100
20015.57 110
20016.91 107
20018.24 116
20019.58 97
20020.92 86
20022.26 95
20023.60 110
20024.93 69
20026.27 124
20027.61 108
20028.95 108
20030.29 105
20031.63 111
20032.97 102
20034.30 115
20035.64 111
20036.98 75
20038.32 99
20039.66 93
20041.00 109
20042.34 83
20043.68 99
20045.01 107
20046.35 96
20047.69 79
20049.03 94
20050.37 84
20051.71 84
20053.05 87
20054.39 102
20055.73 82
20057.07 91
20058.41 93
20059.75 79
20061.09 96
20062.43 93
20063.77 119
20065.11 100
20066.45 113
20067.79 100
20069.12 98
20070.46 98
20071.80 105
20073.14 114
20074.48 81
20075.82 108
20077.16 127
20078.50 115
20079.85 92
20081.19 98
20082.53 99
20083.87 99
20085.21 102
20086.55 89
20087.89 111
20089.23 101
20090.57 97
20091.91 115
20093.25 91
20094.59 100
20095.93 115
20097.27 80
20098.61 99
20099.95 86
20101.29 112
20102.64 114
20103.98 106
20105.32 95
20106.66 124
20108.00 121
20109.34 129
20110.68 117
20112.02 97
20113.36 95
20114.71 102
20116.05 122
20117.39 100
20118.73 107
20120.07 102
20121.41 125
20122.75 105
20124.10 96
20125.44 102
20126.78 88
20128.12 123
20129.46 102
