# Supplementary material for: MALDI-TOF MS typing enables the classification of brewing yeasts of the genus Saccharomyces to major beer styles
Source: PLoS One. 2017 Aug 9;12(8):e0181694. doi: 10.1371/journal.pone.0181694 (PMC5549903; doi:10.1371/journal.pone.0181694)
Supplement: S10 File — The directory includes 90 raw files and was zipped to “.zip”; the folder has three strains with 30 spectra per strain; S1 Text explains the raw files with an example and Table 1 represents the yeast strains used within the experiment. (ZIP) [file pone.0181694.s013.zip › 28-30/30332n-552-OG-Koe-Koe-YPG-18h-E-E_2015-08-13__0_B12_1.dat]

1999.93 3567
2000.35 3532
2000.77 3522
2001.19 3605
2001.61 3419
2002.03 3484
2002.46 3698
2002.88 3826
2003.30 4099
2003.72 3702
2004.14 3759
2004.57 3491
2004.99 3684
2005.41 3611
2005.83 3430
2006.25 3347
2006.68 3631
2007.10 3567
2007.52 3507
2007.94 3664
2008.37 3854
2008.79 3802
2009.21 3992
2009.63 3972
2010.06 4043
2010.48 3816
2010.90 3885
2011.32 4072
2011.75 3967
2012.17 3812
2012.59 4025
2013.02 3846
2013.44 3451
2013.86 3465
2014.29 3305
2014.71 3394
2015.13 3480
2015.55 3405
2015.98 3601
2016.40 3437
2016.82 3497
2017.25 3624
2017.67 3196
2018.10 3360
2018.52 3478
2018.94 3444
2019.37 3780
2019.79 3665
2020.21 3806
2020.64 3793
2021.06 3724
2021.48 3931
2021.91 4007
2022.33 3990
2022.76 3886
2023.18 4100
2023.60 3935
2024.03 3913
2024.45 3906
2024.88 3781
2025.30 3605
2025.73 3561
2026.15 3705
2026.57 3370
2027.00 3540
2027.42 3620
2027.85 3514
2028.27 3444
2028.70 3348
2029.12 3253
2029.55 3361
2029.97 3375
2030.40 3335
2030.82 3465
2031.24 3478
2031.67 3468
2032.09 3156
2032.52 3058
2032.94 3379
2033.37 3634
2033.79 3750
2034.22 3654
2034.65 3663
2035.07 3703
2035.50 3634
2035.92 3637
2036.35 3740
2036.77 3660
2037.20 3689
2037.62 3881
2038.05 3892
2038.47 3924
2038.90 4217
2039.33 3989
2039.75 3759
2040.18 4048
2040.60 3896
2041.03 3793
2041.45 3949
2041.88 3775
2042.31 3715
2042.73 3822
2043.16 3881
2043.58 3700
2044.01 3521
2044.44 3582
2044.86 3579
2045.29 3364
2045.72 3343
2046.14 3247
2046.57 3456
2047.00 3517
2047.42 3361
2047.85 3516
2048.28 3417
2048.70 3309
2049.13 3251
2049.56 3649
2049.98 3734
2050.41 3519
2050.84 3244
2051.26 3328
2051.69 3455
2052.12 3423
2052.54 3341
2052.97 3454
2053.40 3431
2053.83 3276
2054.25 3336
2054.68 3160
2055.11 3114
2055.53 3179
2055.96 3241
2056.39 3036
2056.82 3161
2057.24 3048
2057.67 3261
2058.10 3571
2058.53 3306
2058.96 3325
2059.38 3220
2059.81 3495
2060.24 3530
2060.67 3440
2061.10 3394
2061.52 3322
2061.95 3359
2062.38 3416
2062.81 3364
2063.24 3485
2063.66 3597
2064.09 3626
2064.52 3832
2064.95 3727
2065.38 3929
2065.81 3574
2066.23 3642
2066.66 3829
2067.09 3919
2067.52 3779
2067.95 3790
2068.38 3642
2068.81 3912
2069.23 3768
2069.66 3567
2070.09 3507
2070.52 3338
2070.95 3465
2071.38 3376
2071.81 3506
2072.24 3596
2072.67 3523
2073.10 3668
2073.53 3597
2073.95 3578
2074.38 3625
2074.81 3728
2075.24 3576
2075.67 3559
2076.10 3649
2076.53 3553
2076.96 3694
2077.39 3856
2077.82 3513
2078.25 3703
2078.68 3930
2079.11 3963
2079.54 3890
2079.97 4003
2080.40 4012
2080.83 4281
2081.26 4405
2081.69 4333
2082.12 4138
2082.55 4210
2082.98 4023
2083.41 4038
2083.84 4160
2084.27 4139
2084.70 4085
2085.13 3934
2085.56 3516
2085.99 3675
2086.42 3747
2086.85 3787
2087.29 3819
2087.72 3865
2088.15 3655
2088.58 3596
2089.01 3715
2089.44 3816
2089.87 3663
2090.30 3701
2090.73 3522
2091.16 3487
2091.59 3433
2092.03 3674
2092.46 3502
2092.89 3321
2093.32 3487
2093.75 3472
2094.18 3567
2094.61 3601
2095.05 3315
2095.48 3393
2095.91 3471
2096.34 3495
2096.77 3396
2097.20 3108
2097.63 3305
2098.07 3558
2098.50 3561
2098.93 3299
2099.36 3143
2099.79 3168
2100.23 3133
2100.66 3059
2101.09 2984
2101.52 3193
2101.95 3305
2102.39 3141
2102.82 3157
2103.25 3242
2103.68 3394
2104.12 3339
2104.55 3302
2104.98 3479
2105.41 3397
2105.85 3236
2106.28 3410
2106.71 3616
2107.14 3773
2107.58 3637
2108.01 3864
2108.44 4089
2108.88 4281
2109.31 3848
2109.74 3823
2110.18 3987
2110.61 3961
2111.04 3823
2111.47 3972
2111.91 3763
2112.34 3765
2112.77 3674
2113.21 3653
2113.64 3539
2114.07 3622
2114.51 3366
2114.94 3382
2115.37 3521
2115.81 3281
2116.24 3315
2116.68 3264
2117.11 3348
2117.54 3274
2117.98 3196
2118.41 3105
2118.85 3154
2119.28 3248
2119.71 3371
2120.15 3108
2120.58 3147
2121.02 3068
2121.45 2946
2121.88 3050
2122.32 3050
2122.75 3200
2123.19 3050
2123.62 3265
2124.06 3311
2124.49 3351
2124.92 3462
2125.36 3372
2125.79 3442
2126.23 3498
2126.66 3570
2127.10 3425
2127.53 3357
2127.97 3301
2128.40 3499
2128.84 3594
2129.27 3614
2129.71 3648
2130.14 3748
2130.58 3592
2131.01 3774
2131.45 3819
2131.88 4011
2132.32 3825
2132.75 4063
2133.19 4178
2133.63 4087
2134.06 4135
2134.50 4376
2134.93 4044
2135.37 3814
2135.80 3807
2136.24 3841
2136.67 3841
2137.11 3676
2137.55 3810
2137.98 3671
2138.42 3703
2138.85 3614
2139.29 3594
2139.73 3502
2140.16 3386
2140.60 3384
2141.03 3419
2141.47 3433
2141.91 3252
2142.34 3294
2142.78 3494
2143.22 3397
2143.65 3374
2144.09 3435
2144.53 3243
2144.96 3363
2145.40 3466
2145.84 3424
2146.27 3321
2146.71 3275
2147.15 3276
2147.58 3618
2148.02 3588
2148.46 3640
2148.89 3757
2149.33 3712
2149.77 3996
2150.21 4224
2150.64 4276
2151.08 4482
2151.52 4769
2151.95 5273
2152.39 4845
2152.83 5181
2153.27 5115
2153.70 4823
2154.14 5004
2154.58 4473
2155.02 4386
2155.45 4153
2155.89 4083
2156.33 3901
2156.77 3563
2157.21 3536
2157.64 3411
2158.08 3715
2158.52 3794
2158.96 3711
2159.40 3838
2159.83 3894
2160.27 3910
2160.71 3804
2161.15 4058
2161.59 3848
2162.02 3748
2162.46 3694
2162.90 3798
2163.34 3901
2163.78 3845
2164.22 3884
2164.66 3958
2165.09 3910
2165.53 3870
2165.97 3633
2166.41 3668
2166.85 3598
2167.29 3618
2167.73 3511
2168.17 3839
2168.60 3667
2169.04 3572
2169.48 3575
2169.92 3619
2170.36 3652
2170.80 3343
2171.24 3649
2171.68 3862
2172.12 3865
2172.56 3870
2173.00 4076
2173.44 4098
2173.88 4010
2174.32 4111
2174.76 4163
2175.20 4223
2175.64 4347
2176.07 4393
2176.51 4709
2176.95 4976
2177.39 4962
2177.83 4747
2178.27 5018
2178.71 4857
2179.15 4679
2179.59 4654
2180.03 4576
2180.47 4364
2180.92 4420
2181.36 4116
2181.80 4125
2182.24 4445
2182.68 4097
2183.12 3970
2183.56 4065
2184.00 3888
2184.44 3589
2184.88 3490
2185.32 3605
2185.76 3621
2186.20 3565
2186.64 3542
2187.08 3581
2187.52 3441
2187.97 3530
2188.41 3725
2188.85 3931
2189.29 3970
2189.73 4084
2190.17 3996
2190.61 4102
2191.05 4045
2191.49 4160
2191.94 4242
2192.38 4281
2192.82 4363
2193.26 4054
2193.70 3856
2194.14 4078
2194.58 3993
2195.03 3860
2195.47 3881
2195.91 3998
2196.35 4052
2196.79 3966
2197.24 4127
2197.68 3919
2198.12 4003
2198.56 4049
2199.00 4344
2199.45 3878
2199.89 3752
2200.33 3796
2200.77 4086
2201.21 4086
2201.66 3723
2202.10 3913
2202.54 4014
2202.98 3956
2203.43 3974
2203.87 3786
2204.31 3927
2204.75 3725
2205.20 3789
2205.64 3769
2206.08 4088
2206.53 3868
2206.97 4022
2207.41 3928
2207.85 3889
2208.30 3876
2208.74 3988
2209.18 3760
2209.63 3719
2210.07 3649
2210.51 3862
2210.96 3984
2211.40 3833
2211.84 4099
2212.29 4166
2212.73 4101
2213.17 4117
2213.62 3774
2214.06 3699
2214.50 3916
2214.95 3589
2215.39 3367
2215.84 3478
2216.28 3598
2216.72 3664
2217.17 3614
2217.61 3544
2218.05 3478
2218.50 3340
2218.94 3573
2219.39 3584
2219.83 3479
2220.28 3523
2220.72 3672
2221.16 3583
2221.61 3652
2222.05 3545
2222.50 3606
2222.94 3761
2223.39 3732
2223.83 3947
2224.28 3732
2224.72 3888
2225.16 4066
2225.61 4149
2226.05 4358
2226.50 4387
2226.94 4770
2227.39 4765
2227.83 4456
2228.28 4598
2228.72 4866
2229.17 4715
2229.61 4574
2230.06 4755
2230.50 4750
2230.95 4882
2231.40 4712
2231.84 4375
2232.29 4837
2232.73 4697
2233.18 4590
2233.62 4850
2234.07 4811
2234.51 4699
2234.96 4454
2235.41 4570
2235.85 4446
2236.30 4314
2236.74 4251
2237.19 4200
2237.63 4139
2238.08 4246
2238.53 4293
2238.97 4189
2239.42 4275
2239.86 4105
2240.31 4183
2240.76 3924
2241.20 3975
2241.65 3947
2242.10 3752
2242.54 3597
2242.99 3534
2243.44 3531
2243.88 3625
2244.33 3631
2244.78 3372
2245.22 3406
2245.67 3389
2246.12 3307
2246.56 3444
2247.01 3311
2247.46 3462
2247.90 3412
2248.35 3280
2248.80 3489
2249.24 3509
2249.69 3545
2250.14 3610
2250.59 3662
2251.03 3592
2251.48 3520
2251.93 3430
2252.38 3719
2252.82 3764
2253.27 3610
2253.72 3580
2254.17 3658
2254.61 3581
2255.06 3847
2255.51 3769
2255.96 3544
2256.40 3570
2256.85 3432
2257.30 3498
2257.75 3417
2258.20 3324
2258.64 3347
2259.09 3092
2259.54 3187
2259.99 3283
2260.44 3334
2260.88 3271
2261.33 3368
2261.78 3563
2262.23 3461
2262.68 3490
2263.13 3626
2263.58 3723
2264.02 3765
2264.47 3960
2264.92 4143
2265.37 4034
2265.82 4157
2266.27 4133
2266.72 4202
2267.17 4066
2267.61 4434
2268.06 4373
2268.51 4233
2268.96 4521
2269.41 4535
2269.86 4438
2270.31 4496
2270.76 4595
2271.21 4638
2271.66 4535
2272.11 4776
2272.56 4943
2273.00 4981
2273.45 4928
2273.90 4862
2274.35 4925
2274.80 4582
2275.25 4476
2275.70 4438
2276.15 4352
2276.60 4234
2277.05 4186
2277.50 4141
2277.95 4022
2278.40 3788
2278.85 3631
2279.30 3719
2279.75 3568
2280.20 3711
2280.65 3770
2281.10 3798
2281.55 3616
2282.00 3677
2282.45 3621
2282.90 3882
2283.35 3978
2283.81 3817
2284.26 3750
2284.71 3872
2285.16 3841
2285.61 3903
2286.06 3659
2286.51 3464
2286.96 3634
2287.41 3829
2287.86 3816
2288.31 3732
2288.76 3746
2289.22 4067
2289.67 4267
2290.12 4741
2290.57 4971
2291.02 5466
2291.47 6060
2291.92 6459
2292.37 6874
2292.83 7207
2293.28 7106
2293.73 7208
2294.18 7025
2294.63 6716
2295.08 6532
2295.53 6061
2295.99 5997
2296.44 5210
2296.89 4997
2297.34 4667
2297.79 4477
2298.25 4493
2298.70 4466
2299.15 4192
2299.60 4286
2300.05 3841
2300.51 3940
2300.96 3937
2301.41 3842
2301.86 3758
2302.32 3686
2302.77 3803
2303.22 3745
2303.67 3615
2304.13 3642
2304.58 3526
2305.03 3631
2305.48 3667
2305.94 3461
2306.39 3398
2306.84 3607
2307.29 3744
2307.75 3544
2308.20 3877
2308.65 3986
2309.11 3911
2309.56 4111
2310.01 4358
2310.47 4280
2310.92 4785
2311.37 4804
2311.83 4936
2312.28 4987
2312.73 5199
2313.19 5064
2313.64 5066
2314.09 4917
2314.55 4547
2315.00 4632
2315.45 4588
2315.91 4270
2316.36 4254
2316.81 4164
2317.27 4126
2317.72 4062
2318.18 4134
2318.63 3998
2319.08 4008
2319.54 4270
2319.99 4417
2320.45 4374
2320.90 4356
2321.35 4432
2321.81 4596
2322.26 4515
2322.72 4451
2323.17 4145
2323.63 4183
2324.08 4289
2324.54 4293
2324.99 4089
2325.44 3995
2325.90 4400
2326.35 4439
2326.81 4124
2327.26 4107
2327.72 4317
2328.17 4113
2328.63 4187
2329.08 4343
2329.54 4255
2329.99 4150
2330.45 4381
2330.90 4507
2331.36 4452
2331.81 4614
2332.27 4433
2332.72 4452
2333.18 4586
2333.64 4470
2334.09 4163
2334.55 4035
2335.00 3985
2335.46 3870
2335.91 3723
2336.37 3550
2336.82 3811
2337.28 3903
2337.74 3896
2338.19 3837
2338.65 3864
2339.10 4152
2339.56 4145
2340.02 4147
2340.47 4285
2340.93 4289
2341.38 4546
2341.84 4395
2342.30 4487
2342.75 4560
2343.21 4246
2343.67 4227
2344.12 4245
2344.58 4376
2345.04 4341
2345.49 4475
2345.95 3924
2346.41 4116
2346.86 4262
2347.32 4122
2347.78 4101
2348.23 3978
2348.69 4050
2349.15 3909
2349.60 3815
2350.06 3875
2350.52 4026
2350.97 3881
2351.43 3863
2351.89 3793
2352.35 3961
2352.80 3839
2353.26 3729
2353.72 3752
2354.18 3658
2354.63 3591
2355.09 3758
2355.55 3458
2356.01 3516
2356.46 3664
2356.92 3628
2357.38 3549
2357.84 3563
2358.29 3654
2358.75 3756
2359.21 3827
2359.67 3850
2360.13 3798
2360.58 3791
2361.04 3910
2361.50 3853
2361.96 3924
2362.42 3886
2362.88 3980
2363.33 3979
2363.79 3737
2364.25 3749
2364.71 3768
2365.17 3511
2365.63 3382
2366.08 3572
2366.54 3960
2367.00 3993
2367.46 3952
2367.92 4050
2368.38 4162
2368.84 3941
2369.30 3996
2369.75 4412
2370.21 4400
2370.67 4400
2371.13 4356
2371.59 4536
2372.05 4517
2372.51 4421
2372.97 4535
2373.43 4360
2373.89 4195
2374.35 4257
2374.81 4069
2375.27 4122
2375.72 4538
2376.18 4756
2376.64 4510
2377.10 4483
2377.56 4612
2378.02 4491
2378.48 4427
2378.94 4475
2379.40 4369
2379.86 4247
2380.32 4037
2380.78 3967
2381.24 4001
2381.70 3990
2382.16 4074
2382.62 4063
2383.08 3873
2383.54 3803
2384.00 3749
2384.46 3712
2384.92 3843
2385.39 3924
2385.85 3748
2386.31 3614
2386.77 3628
2387.23 3829
2387.69 3905
2388.15 3603
2388.61 3632
2389.07 3760
2389.53 3883
2389.99 3896
2390.45 4059
2390.91 3982
2391.38 3812
2391.84 3844
2392.30 3791
2392.76 3966
2393.22 4025
2393.68 4013
2394.14 3730
2394.60 3570
2395.06 3563
2395.53 3543
2395.99 3729
2396.45 3729
2396.91 3704
2397.37 3725
2397.83 3632
2398.30 3668
2398.76 3618
2399.22 3624
2399.68 3678
2400.14 3692
2400.61 3599
2401.07 3559
2401.53 3534
2401.99 3801
2402.45 3840
2402.92 3651
2403.38 3719
2403.84 3648
2404.30 3455
2404.76 3558
2405.23 3383
2405.69 3256
2406.15 3662
2406.61 3685
2407.08 3674
2407.54 3389
2408.00 3397
2408.46 3631
2408.93 3628
2409.39 3555
2409.85 3586
2410.32 3608
2410.78 3432
2411.24 3399
2411.70 3337
2412.17 3472
2412.63 3431
2413.09 3313
2413.56 3425
2414.02 3294
2414.48 3318
2414.95 3541
2415.41 3688
2415.87 3726
2416.34 3794
2416.80 3831
2417.26 3597
2417.73 3794
2418.19 3730
2418.65 3978
2419.12 3803
2419.58 3824
2420.05 3994
2420.51 3948
2420.97 4186
2421.44 4031
2421.90 4089
2422.37 4212
2422.83 4123
2423.29 3997
2423.76 3693
2424.22 3918
2424.69 3948
2425.15 3697
2425.62 3521
2426.08 3514
2426.54 3623
2427.01 3520
2427.47 3458
2427.94 3509
2428.40 3623
2428.87 3553
2429.33 3610
2429.80 3600
2430.26 3497
2430.73 3346
2431.19 3394
2431.66 3694
2432.12 3444
2432.59 3513
2433.05 3602
2433.52 3495
2433.98 3763
2434.45 3698
2434.91 3748
2435.38 3735
2435.84 4069
2436.31 4102
2436.77 3971
2437.24 4044
2437.70 3897
2438.17 3843
2438.63 4143
2439.10 4006
2439.57 3951
2440.03 4164
2440.50 4443
2440.96 4420
2441.43 4392
2441.89 4357
2442.36 4301
2442.83 4367
2443.29 4494
2443.76 4446
2444.22 4374
2444.69 4540
2445.16 4318
2445.62 4169
2446.09 3718
2446.56 3636
2447.02 3714
2447.49 3755
2447.96 3659
2448.42 3515
2448.89 3395
2449.35 3536
2449.82 3551
2450.29 3517
2450.75 3432
2451.22 3360
2451.69 3374
2452.16 3563
2452.62 3592
2453.09 3546
2453.56 3702
2454.02 3588
2454.49 3819
2454.96 3635
2455.42 3518
2455.89 3443
2456.36 3588
2456.83 3688
2457.29 3658
2457.76 3466
2458.23 3563
2458.70 3579
2459.16 3365
2459.63 3276
2460.10 3527
2460.57 3515
2461.03 3477
2461.50 3536
2461.97 3657
2462.44 3511
2462.91 3329
2463.37 3359
2463.84 3157
2464.31 3088
2464.78 3064
2465.25 3247
2465.71 3402
2466.18 3335
2466.65 3444
2467.12 3516
2467.59 3340
2468.06 3538
2468.52 3683
2468.99 3558
2469.46 3561
2469.93 3593
2470.40 3697
2470.87 3529
2471.34 3565
2471.80 3445
2472.27 3415
2472.74 3495
2473.21 3344
2473.68 3433
2474.15 3439
2474.62 3240
2475.09 3227
2475.56 3239
2476.02 3291
2476.49 3250
2476.96 3497
2477.43 3488
2477.90 3374
2478.37 3428
2478.84 3269
2479.31 3450
2479.78 3412
2480.25 3260
2480.72 3317
2481.19 3492
2481.66 3234
2482.13 3434
2482.60 3406
2483.07 3349
2483.54 3328
2484.01 3288
2484.48 3494
2484.95 3550
2485.42 3558
2485.89 3594
2486.36 3704
2486.83 3715
2487.30 3520
2487.77 3447
2488.24 3610
2488.71 3743
2489.18 3686
2489.65 3664
2490.12 3700
2490.59 3675
2491.06 3842
2491.53 3717
2492.00 3593
2492.47 3441
2492.94 3450
2493.41 3439
2493.88 3338
2494.36 3386
2494.83 3277
2495.30 3400
2495.77 3589
2496.24 3712
2496.71 3521
2497.18 3406
2497.65 3441
2498.12 3605
2498.60 3621
2499.07 3592
2499.54 3614
2500.01 3411
2500.48 3132
2500.95 3195
2501.42 3214
2501.90 3386
2502.37 3340
2502.84 3208
2503.31 3152
2503.78 3177
2504.25 3113
2504.73 3186
2505.20 3304
2505.67 3298
2506.14 3342
2506.61 3051
2507.09 3106
2507.56 3362
2508.03 3493
2508.50 3663
2508.97 3597
2509.45 3593
2509.92 3526
2510.39 3689
2510.86 3998
2511.34 3849
2511.81 3774
2512.28 4008
2512.75 4309
2513.23 4331
2513.70 4575
2514.17 4323
2514.65 4255
2515.12 4291
2515.59 4296
2516.06 3964
2516.54 4217
2517.01 4041
2517.48 3923
2517.96 4235
2518.43 3911
2518.90 3820
2519.38 3974
2519.85 3770
2520.32 3505
2520.80 3568
2521.27 3578
2521.74 3708
2522.22 3558
2522.69 3489
2523.16 3293
2523.64 3250
2524.11 3373
2524.58 3400
2525.06 3447
2525.53 3356
2526.01 3456
2526.48 3339
2526.95 3355
2527.43 3621
2527.90 3608
2528.38 3309
2528.85 3416
2529.32 3402
2529.80 3174
2530.27 3322
2530.75 3475
2531.22 3344
2531.70 3448
2532.17 3525
2532.64 3314
2533.12 3623
2533.59 3635
2534.07 3572
2534.54 3317
2535.02 3336
2535.49 3438
2535.97 3490
2536.44 3561
2536.92 3602
2537.39 3806
2537.87 3774
2538.34 3729
2538.82 3698
2539.29 3500
2539.77 3284
2540.24 3467
2540.72 3595
2541.19 3649
2541.67 3425
2542.14 3596
2542.62 3537
2543.09 3580
2543.57 3442
2544.04 3499
2544.52 3443
2545.00 3528
2545.47 3889
2545.95 3997
2546.42 4250
2546.90 4218
2547.37 4353
2547.85 4685
2548.33 4700
2548.80 5052
2549.28 5081
2549.75 5065
2550.23 5240
2550.71 5349
2551.18 5422
2551.66 5505
2552.14 5157
2552.61 5153
2553.09 5213
2553.57 5236
2554.04 5294
2554.52 5253
2554.99 4822
2555.47 5048
2555.95 5089
2556.42 4925
2556.90 4716
2557.38 4989
2557.86 4869
2558.33 4533
2558.81 4685
2559.29 4397
2559.76 4256
2560.24 4013
2560.72 4147
2561.19 3940
2561.67 3687
2562.15 3593
2562.63 3646
2563.10 3532
2563.58 3524
2564.06 3587
2564.54 3442
2565.01 3421
2565.49 3462
2565.97 3481
2566.45 3238
2566.92 3329
2567.40 3461
2567.88 3472
2568.36 3223
2568.83 3147
2569.31 3279
2569.79 3228
2570.27 3302
2570.75 3180
2571.22 3333
2571.70 3447
2572.18 3228
2572.66 3248
2573.14 3081
2573.62 3292
2574.09 3316
2574.57 3310
2575.05 3407
2575.53 3512
2576.01 3434
2576.49 3355
2576.97 3265
2577.44 3283
2577.92 3185
2578.40 3071
2578.88 3184
2579.36 3113
2579.84 3296
2580.32 3300
2580.80 3332
2581.27 3161
2581.75 3350
2582.23 3531
2582.71 3297
2583.19 3130
2583.67 3210
2584.15 3366
2584.63 3190
2585.11 3373
2585.59 3434
2586.07 3439
2586.55 3376
2587.03 3304
2587.51 3613
2587.99 3511
2588.47 3719
2588.94 3645
2589.42 3507
2589.90 3545
2590.38 3529
2590.86 3450
2591.34 3488
2591.82 3408
2592.30 3294
2592.78 3468
2593.26 3536
2593.74 3515
2594.22 3735
2594.71 3830
2595.19 3607
2595.67 3619
2596.15 3700
2596.63 3410
2597.11 3456
2597.59 3580
2598.07 3587
2598.55 3616
2599.03 3532
2599.51 3601
2599.99 3566
2600.47 3536
2600.95 3356
2601.43 3651
2601.91 3403
2602.40 3466
2602.88 3225
2603.36 3457
2603.84 3408
2604.32 3371
2604.80 3512
2605.28 3331
2605.76 3351
2606.24 3457
2606.73 3422
2607.21 3438
2607.69 3314
2608.17 3511
2608.65 3467
2609.13 3575
2609.62 3530
2610.10 3638
2610.58 3546
2611.06 3693
2611.54 3630
2612.02 3732
2612.51 3673
2612.99 3710
2613.47 3817
2613.95 3697
2614.43 3727
2614.92 3494
2615.40 3494
2615.88 3578
2616.36 3437
2616.85 3455
2617.33 3368
2617.81 3393
2618.29 3313
2618.78 3312
2619.26 3191
2619.74 3180
2620.22 3261
2620.71 3278
2621.19 3562
2621.67 3434
2622.15 3494
2622.64 3476
2623.12 3430
2623.60 3517
2624.09 3241
2624.57 3420
2625.05 3570
2625.53 3491
2626.02 3602
2626.50 3592
2626.98 3498
2627.47 3382
2627.95 3340
2628.43 3363
2628.92 3427
2629.40 3454
2629.88 3536
2630.37 3527
2630.85 3619
2631.34 3478
2631.82 3449
2632.30 3386
2632.79 3326
2633.27 3559
2633.75 3517
2634.24 3568
2634.72 3727
2635.21 3550
2635.69 3602
2636.17 3685
2636.66 3288
2637.14 3560
2637.63 3618
2638.11 3284
2638.60 3303
2639.08 3201
2639.56 3314
2640.05 3431
2640.53 3219
2641.02 3292
2641.50 3244
2641.99 3182
2642.47 3307
2642.96 3396
2643.44 3272
2643.93 3448
2644.41 3432
2644.90 3501
2645.38 3308
2645.87 3189
2646.35 3233
2646.84 3171
2647.32 3398
2647.81 3349
2648.29 3222
2648.78 3308
2649.26 2996
2649.75 3071
2650.23 3269
2650.72 3368
2651.20 3533
2651.69 3489
2652.17 3381
2652.66 3526
2653.15 3638
2653.63 3677
2654.12 3741
2654.60 3539
2655.09 3512
2655.57 3717
2656.06 3620
2656.55 3814
2657.03 3678
2657.52 3720
2658.00 3830
2658.49 3916
2658.98 3873
2659.46 3860
2659.95 3855
2660.44 3912
2660.92 3883
2661.41 3923
2661.90 3799
2662.38 3859
2662.87 3930
2663.35 3886
2663.84 4076
2664.33 3977
2664.81 3993
2665.30 4040
2665.79 4256
2666.28 4127
2666.76 3831
2667.25 3838
2667.74 3684
2668.22 3727
2668.71 3593
2669.20 3424
2669.68 3337
2670.17 3287
2670.66 3470
2671.15 3551
2671.63 3530
2672.12 3399
2672.61 3410
2673.10 3467
2673.58 3564
2674.07 3749
2674.56 3804
2675.05 3949
2675.53 3884
2676.02 4254
2676.51 4391
2677.00 4363
2677.49 4313
2677.97 4361
2678.46 4177
2678.95 4296
2679.44 4112
2679.93 3949
2680.41 3912
2680.90 4001
2681.39 4191
2681.88 4196
2682.37 4162
2682.85 4087
2683.34 3867
2683.83 3991
2684.32 4134
2684.81 4025
2685.30 4075
2685.79 4178
2686.27 3864
2686.76 3648
2687.25 3805
2687.74 3578
2688.23 3601
2688.72 3707
2689.21 3649
2689.70 3452
2690.19 3474
2690.67 3578
2691.16 3212
2691.65 3386
2692.14 3201
2692.63 3332
2693.12 3381
2693.61 3436
2694.10 3680
2694.59 3585
2695.08 3331
2695.57 3414
2696.06 3549
2696.55 3533
2697.04 3568
2697.53 3370
2698.02 3468
2698.51 3513
2699.00 3654
2699.49 3620
2699.98 3316
2700.47 3499
2700.96 3711
2701.45 3809
2701.94 3672
2702.43 3738
2702.92 3775
2703.41 3774
2703.90 3896
2704.39 3742
2704.88 3806
2705.37 3889
2705.86 3794
2706.35 3944
2706.84 3995
2707.33 3709
2707.82 3600
2708.31 3647
2708.80 3532
2709.29 3341
2709.78 3332
2710.27 3299
2710.77 3295
2711.26 3359
2711.75 3402
2712.24 3369
2712.73 3197
2713.22 3206
2713.71 3429
2714.20 3305
2714.69 3511
2715.19 3674
2715.68 3722
2716.17 3460
2716.66 3348
2717.15 3373
2717.64 3278
2718.13 3187
2718.63 3192
2719.12 3336
2719.61 3324
2720.10 3444
2720.59 3342
2721.08 3194
2721.58 3503
2722.07 3612
2722.56 3526
2723.05 3496
2723.54 3593
2724.04 3685
2724.53 3708
2725.02 3432
2725.51 3749
2726.01 3861
2726.50 3652
2726.99 3647
2727.48 3408
2727.98 3569
2728.47 3621
2728.96 3303
2729.45 3292
2729.95 3211
2730.44 3148
2730.93 3510
2731.42 3265
2731.92 3249
2732.41 3364
2732.90 3469
2733.40 3509
2733.89 3491
2734.38 3567
2734.87 3723
2735.37 3815
2735.86 3915
2736.35 4103
2736.85 3949
2737.34 3863
2737.83 3876
2738.33 4038
2738.82 3895
2739.31 3872
2739.81 4157
2740.30 4270
2740.79 4055
2741.29 4124
2741.78 3921
2742.28 3844
2742.77 3794
2743.26 3719
2743.76 3700
2744.25 3510
2744.75 3398
2745.24 3386
2745.73 3402
2746.23 3172
2746.72 3021
2747.22 3091
2747.71 3275
2748.20 3244
2748.70 3233
2749.19 3348
2749.69 3188
2750.18 3248
2750.68 3294
2751.17 3377
2751.67 3335
2752.16 3253
2752.66 3439
2753.15 3539
2753.64 3535
2754.14 3558
2754.63 3596
2755.13 3524
2755.62 3413
2756.12 3387
2756.61 3298
2757.11 3298
2757.60 3643
2758.10 3749
2758.59 3677
2759.09 3634
2759.59 3592
2760.08 3555
2760.58 3605
2761.07 3675
2761.57 3482
2762.06 3316
2762.56 3427
2763.05 3405
2763.55 3546
2764.05 3537
2764.54 3426
2765.04 3449
2765.53 3514
2766.03 3438
2766.52 3341
2767.02 3262
2767.52 3561
2768.01 3455
2768.51 3461
2769.00 3372
2769.50 3250
2770.00 3298
2770.49 3387
2770.99 3566
2771.49 3263
2771.98 3169
2772.48 3276
2772.98 3360
2773.47 3599
2773.97 3527
2774.47 3529
2774.96 3702
2775.46 3766
2775.96 3703
2776.45 3973
2776.95 3997
2777.45 4006
2777.94 4016
2778.44 4133
2778.94 4175
2779.43 4205
2779.93 4250
2780.43 4139
2780.93 4090
2781.42 3825
2781.92 4190
2782.42 4040
2782.92 3749
2783.41 3811
2783.91 3879
2784.41 3660
2784.91 3943
2785.40 3792
2785.90 3490
2786.40 3746
2786.90 3444
2787.39 3376
2787.89 3474
2788.39 3551
2788.89 3415
2789.39 3371
2789.88 3224
2790.38 3330
2790.88 3160
2791.38 3099
2791.88 3128
2792.37 3140
2792.87 3062
2793.37 3038
2793.87 3232
2794.37 3289
2794.87 3313
2795.37 3225
2795.86 3546
2796.36 3720
2796.86 3511
2797.36 3853
2797.86 4060
2798.36 4113
2798.86 4306
2799.35 4679
2799.85 4655
2800.35 4546
2800.85 4428
2801.35 4324
2801.85 4465
2802.35 4316
2802.85 4134
2803.35 4327
2803.85 4111
2804.35 4031
2804.85 4342
2805.34 4458
2805.84 4586
2806.34 4710
2806.84 4753
2807.34 5470
2807.84 5843
2808.34 6091
2808.84 6191
2809.34 6274
2809.84 6549
2810.34 6526
2810.84 6505
2811.34 6522
2811.84 6437
2812.34 6119
2812.84 5724
2813.34 5496
2813.84 4984
2814.34 4754
2814.84 4515
2815.34 4303
2815.84 4005
2816.34 3818
2816.84 3715
2817.34 3896
2817.84 3653
2818.35 3685
2818.85 3610
2819.35 3387
2819.85 3619
2820.35 3680
2820.85 3607
2821.35 3570
2821.85 3540
2822.35 3442
2822.85 3408
2823.35 3539
2823.85 3482
2824.36 3447
2824.86 3447
2825.36 3571
2825.86 3404
2826.36 3591
2826.86 3353
2827.36 3239
2827.86 3276
2828.37 3250
2828.87 3089
2829.37 3398
2829.87 3370
2830.37 3405
2830.87 3449
2831.38 3385
2831.88 3130
2832.38 3185
2832.88 3319
2833.38 3254
2833.88 3267
2834.39 3298
2834.89 3378
2835.39 3340
2835.89 3319
2836.40 3105
2836.90 3298
2837.40 3173
2837.90 3226
2838.40 3550
2838.91 3491
2839.41 3442
2839.91 3255
2840.41 3254
2840.92 3403
2841.42 3216
2841.92 3444
2842.42 3085
2842.93 3214
2843.43 3580
2843.93 3288
2844.44 3188
2844.94 3429
2845.44 3244
2845.94 3268
2846.45 3299
2846.95 3302
2847.45 3515
2847.96 3369
2848.46 3549
2848.96 3789
2849.47 3897
2849.97 3842
2850.47 3578
2850.98 3624
2851.48 3712
2851.98 3794
2852.49 3540
2852.99 3415
2853.50 3504
2854.00 3501
2854.50 3143
2855.01 3124
2855.51 3070
2856.01 3071
2856.52 3160
2857.02 3229
2857.53 3304
2858.03 3273
2858.53 3328
2859.04 3195
2859.54 3511
2860.05 3364
2860.55 3193
2861.06 3238
2861.56 3158
2862.06 3202
2862.57 2961
2863.07 2965
2863.58 3044
2864.08 3219
2864.59 3341
2865.09 3090
2865.60 2918
2866.10 2944
2866.61 3114
2867.11 3164
2867.62 3075
2868.12 3116
2868.63 3308
2869.13 3472
2869.64 3607
2870.14 3801
2870.65 3677
2871.15 3646
2871.66 3678
2872.16 3814
2872.67 3691
2873.17 3838
2873.68 3845
2874.18 3846
2874.69 3865
2875.20 3773
2875.70 3803
2876.21 3553
2876.71 3462
2877.22 3497
2877.72 3880
2878.23 3616
2878.74 3704
2879.24 3623
2879.75 3899
2880.25 4035
2880.76 3858
2881.27 3757
2881.77 3860
2882.28 3981
2882.79 3910
2883.29 3879
2883.80 4142
2884.30 4262
2884.81 4434
2885.32 4356
2885.82 4401
2886.33 4235
2886.84 4387
2887.34 4418
2887.85 4542
2888.36 4671
2888.86 4356
2889.37 4720
2889.88 4650
2890.38 4654
2890.89 4761
2891.40 4784
2891.91 4615
2892.41 4462
2892.92 3993
2893.43 4045
2893.93 4332
2894.44 3855
2894.95 3637
2895.46 3669
2895.96 3744
2896.47 3811
2896.98 3736
2897.49 3585
2897.99 3651
2898.50 3858
2899.01 3880
2899.52 3834
2900.03 3828
2900.53 3729
2901.04 3745
2901.55 3983
2902.06 4040
2902.56 4027
2903.07 3960
2903.58 3811
2904.09 3879
2904.60 3961
2905.11 3877
2905.61 3691
2906.12 3933
2906.63 3918
2907.14 3932
2907.65 4001
2908.16 3836
2908.66 3845
2909.17 3731
2909.68 3850
2910.19 3887
2910.70 3668
2911.21 3894
2911.72 3604
2912.23 3577
2912.73 3374
2913.24 3623
2913.75 3667
2914.26 3539
2914.77 3356
2915.28 3300
2915.79 3315
2916.30 3502
2916.81 3859
2917.32 3843
2917.83 3814
2918.33 3913
2918.84 3970
2919.35 4024
2919.86 4000
2920.37 3773
2920.88 3911
2921.39 4036
2921.90 4086
2922.41 4012
2922.92 3881
2923.43 4065
2923.94 4299
2924.45 4079
2924.96 4191
2925.47 4288
2925.98 4496
2926.49 4522
2927.00 4564
2927.51 4598
2928.02 4896
2928.53 5098
2929.04 4988
2929.55 4675
2930.06 4476
2930.57 4217
2931.08 4058
2931.59 3843
2932.11 3843
2932.62 3730
2933.13 3731
2933.64 3408
2934.15 3307
2934.66 3448
2935.17 3351
2935.68 3328
2936.19 3303
2936.70 3187
2937.21 3369
2937.72 3442
2938.24 3718
2938.75 3567
2939.26 3331
2939.77 3589
2940.28 3614
2940.79 3707
2941.30 3766
2941.81 3575
2942.33 3577
2942.84 3467
2943.35 3486
2943.86 3479
2944.37 3422
2944.88 3340
2945.40 3410
2945.91 3706
2946.42 3748
2946.93 3952
2947.44 3969
2947.96 4031
2948.47 4065
2948.98 4043
2949.49 4043
2950.00 4245
2950.52 4213
2951.03 3951
2951.54 3867
2952.05 3612
2952.57 3640
2953.08 3481
2953.59 3464
2954.10 3492
2954.62 3492
2955.13 3448
2955.64 3511
2956.15 3630
2956.67 3601
2957.18 3326
2957.69 3469
2958.20 3340
2958.72 3436
2959.23 3406
2959.74 3297
2960.26 3500
2960.77 3488
2961.28 3434
2961.80 3615
2962.31 3797
2962.82 3714
2963.34 3600
2963.85 3602
2964.36 3720
2964.88 3700
2965.39 3513
2965.90 3541
2966.42 3414
2966.93 3661
2967.44 3730
2967.96 3468
2968.47 3403
2968.98 3370
2969.50 3068
2970.01 3100
2970.53 3228
2971.04 3251
2971.55 3229
2972.07 3267
2972.58 3279
2973.10 3339
2973.61 3439
2974.12 3470
2974.64 3518
2975.15 3255
2975.67 3382
2976.18 3534
2976.70 3557
2977.21 3484
2977.73 3596
2978.24 3570
2978.75 3487
2979.27 3409
2979.78 3312
2980.30 3378
2980.81 3270
2981.33 3345
2981.84 3381
2982.36 3535
2982.87 3522
2983.39 3319
2983.90 3394
2984.42 3371
2984.93 3577
2985.45 3495
2985.96 3357
2986.48 3710
2987.00 3739
2987.51 3733
2988.03 3828
2988.54 4037
2989.06 4061
2989.57 4139
2990.09 4072
2990.60 4148
2991.12 4194
2991.64 4296
2992.15 4314
2992.67 4445
2993.18 4508
2993.70 4611
2994.21 4739
2994.73 4837
2995.25 4815
2995.76 5234
2996.28 5060
2996.80 4980
2997.31 5154
2997.83 4973
2998.34 5099
2998.86 5281
2999.38 5301
2999.89 5534
3000.41 5439
3000.93 5330
3001.44 5124
3001.96 5124
3002.48 5491
3002.99 5406
3003.51 5293
3004.03 5386
3004.54 5545
3005.06 6067
3005.58 6336
3006.09 6858
3006.61 7668
3007.13 8216
3007.65 8130
3008.16 8203
3008.68 8303
3009.20 7603
3009.71 7547
3010.23 7050
3010.75 6247
3011.27 5472
3011.78 5236
3012.30 4933
3012.82 4602
3013.34 4137
3013.85 3873
3014.37 3831
3014.89 3700
3015.41 3745
3015.93 3904
3016.44 3918
3016.96 3819
3017.48 3852
3018.00 4125
3018.52 4069
3019.03 4164
3019.55 4019
3020.07 4057
3020.59 4201
3021.11 4194
3021.63 4152
3022.14 4111
3022.66 3986
3023.18 4217
3023.70 4144
3024.22 4264
3024.74 4339
3025.25 4360
3025.77 4366
3026.29 4668
3026.81 4588
3027.33 4316
3027.85 4580
3028.37 4413
3028.89 4548
3029.41 4475
3029.92 4249
3030.44 3911
3030.96 4064
3031.48 3954
3032.00 3915
3032.52 3869
3033.04 4137
3033.56 4194
3034.08 4093
3034.60 4208
3035.12 4381
3035.64 4523
3036.16 4424
3036.68 4118
3037.20 4153
3037.72 4323
3038.24 4368
3038.76 4246
3039.28 4176
3039.80 4067
3040.32 3860
3040.84 3897
3041.36 4008
3041.88 3771
3042.40 3578
3042.92 3589
3043.44 3727
3043.96 3782
3044.48 3616
3045.00 3684
3045.52 3813
3046.04 3787
3046.56 3709
3047.08 3570
3047.60 3658
3048.12 3951
3048.64 4006
3049.16 3971
3049.68 3889
3050.20 3878
3050.72 3729
3051.24 3555
3051.77 3647
3052.29 3564
3052.81 3491
3053.33 3698
3053.85 3517
3054.37 3503
3054.89 3542
3055.41 3574
3055.93 3521
3056.46 3572
3056.98 3451
3057.50 3454
3058.02 3443
3058.54 3426
3059.06 3239
3059.58 3291
3060.11 3351
3060.63 3325
3061.15 3353
3061.67 3419
3062.19 3264
3062.71 3379
3063.24 3491
3063.76 3450
3064.28 3296
3064.80 3466
3065.32 3354
3065.85 3551
3066.37 3506
3066.89 3581
3067.41 3602
3067.94 3691
3068.46 3810
3068.98 3680
3069.50 3841
3070.03 3725
3070.55 3584
3071.07 3546
3071.59 3713
3072.12 3643
3072.64 3658
3073.16 3678
3073.68 3606
3074.21 3894
3074.73 3881
3075.25 3938
3075.78 3904
3076.30 3812
3076.82 3970
3077.34 3962
3077.87 3937
3078.39 3887
3078.91 3941
3079.44 4072
3079.96 4122
3080.48 4103
3081.01 4238
3081.53 4607
3082.05 4632
3082.58 4847
3083.10 4602
3083.63 4317
3084.15 4403
3084.67 4511
3085.20 4354
3085.72 4324
3086.24 4344
3086.77 4001
3087.29 4030
3087.82 4005
3088.34 4300
3088.86 3781
3089.39 3823
3089.91 3793
3090.44 3682
3090.96 3555
3091.49 3728
3092.01 3494
3092.53 3731
3093.06 3588
3093.58 3521
3094.11 3768
3094.63 3803
3095.16 3689
3095.68 3735
3096.21 3705
3096.73 3840
3097.26 4075
3097.78 4207
3098.31 4067
3098.83 4021
3099.36 4201
3099.88 4280
3100.41 4372
3100.93 4768
3101.46 5105
3101.98 5273
3102.51 5829
3103.03 6737
3103.56 7512
3104.08 8068
3104.61 8891
3105.13 9745
3105.66 10230
3106.18 10437
3106.71 10577
3107.24 9487
3107.76 9148
3108.29 8377
3108.81 7657
3109.34 6735
3109.86 5922
3110.39 5380
3110.92 4635
3111.44 4410
3111.97 4275
3112.49 4420
3113.02 4399
3113.55 4540
3114.07 4447
3114.60 4193
3115.12 3853
3115.65 3894
3116.18 4066
3116.70 4154
3117.23 3872
3117.76 3651
3118.28 3512
3118.81 3511
3119.34 3579
3119.86 3541
3120.39 3417
3120.92 3502
3121.44 3535
3121.97 3644
3122.50 3680
3123.02 3662
3123.55 3571
3124.08 3465
3124.61 3598
3125.13 3836
3125.66 3858
3126.19 3738
3126.72 3491
3127.24 3603
3127.77 3614
3128.30 3666
3128.82 3485
3129.35 3239
3129.88 3273
3130.41 3239
3130.93 3214
3131.46 3150
3131.99 3273
3132.52 3244
3133.05 3425
3133.57 3268
3134.10 3227
3134.63 3313
3135.16 3195
3135.69 3097
3136.21 3180
3136.74 3189
3137.27 3133
3137.80 3057
3138.33 3028
3138.85 3310
3139.38 3329
3139.91 3346
3140.44 3357
3140.97 3284
3141.50 3197
3142.03 3255
3142.55 3112
3143.08 3211
3143.61 3187
3144.14 3107
3144.67 3110
3145.20 3361
3145.73 3105
3146.26 3197
3146.79 3222
3147.31 3320
3147.84 3342
3148.37 3426
3148.90 3728
3149.43 3786
3149.96 3830
3150.49 4106
3151.02 4080
3151.55 4018
3152.08 4111
3152.61 3997
3153.14 3800
3153.67 4015
3154.20 4094
3154.73 3989
3155.25 3733
3155.78 3760
3156.31 3636
3156.84 3475
3157.37 3271
3157.90 3609
3158.43 3637
3158.96 3600
3159.49 3722
3160.02 3669
3160.55 3973
3161.08 3834
3161.61 3704
3162.14 3856
3162.68 3695
3163.21 3928
3163.74 3829
3164.27 3839
3164.80 3708
3165.33 3750
3165.86 3828
3166.39 3643
3166.92 3546
3167.45 3544
3167.98 3309
3168.51 3169
3169.04 3202
3169.57 3064
3170.10 3269
3170.64 3371
3171.17 2956
3171.70 2989
3172.23 3146
3172.76 3091
3173.29 3203
3173.82 3354
3174.35 3498
3174.88 3496
3175.42 3433
3175.95 3389
3176.48 3577
3177.01 3600
3177.54 3494
3178.07 3553
3178.61 3506
3179.14 3600
3179.67 3692
3180.20 3328
3180.73 3339
3181.26 3419
3181.80 3376
3182.33 3409
3182.86 3393
3183.39 3288
3183.92 3141
3184.46 3042
3184.99 3082
3185.52 3003
3186.05 3213
3186.59 3208
3187.12 3255
3187.65 3239
3188.18 3096
3188.72 3224
3189.25 3360
3189.78 3139
3190.31 3071
3190.85 2960
3191.38 3055
3191.91 3184
3192.44 3292
3192.98 3170
3193.51 3140
3194.04 3035
3194.58 3047
3195.11 3029
3195.64 3171
3196.17 3004
3196.71 3092
3197.24 3023
3197.77 3069
3198.31 3255
3198.84 3283
3199.37 3220
3199.91 3421
3200.44 3554
3200.98 3742
3201.51 3499
3202.04 3478
3202.58 3658
3203.11 3640
3203.64 3516
3204.18 3681
3204.71 3650
3205.24 3764
3205.78 3517
3206.31 3487
3206.85 3812
3207.38 3609
3207.91 3331
3208.45 3461
3208.98 3436
3209.52 3520
3210.05 3634
3210.59 3811
3211.12 3794
3211.65 3794
3212.19 4028
3212.72 4266
3213.26 4294
3213.79 4243
3214.33 4373
3214.86 4067
3215.40 4029
3215.93 4033
3216.47 4032
3217.00 3920
3217.54 3839
3218.07 3576
3218.61 3464
3219.14 3514
3219.68 3387
3220.21 3325
3220.75 3130
3221.28 3129
3221.82 3324
3222.35 3121
3222.89 3181
3223.42 3281
3223.96 3399
3224.49 3345
3225.03 3793
3225.57 4006
3226.10 4053
3226.64 4123
3227.17 4172
3227.71 4128
3228.24 4071
3228.78 4085
3229.32 3766
3229.85 4015
3230.39 3900
3230.92 3857
3231.46 3457
3232.00 3443
3232.53 3409
3233.07 3401
3233.60 3387
3234.14 3645
3234.68 3393
3235.21 3559
3235.75 3557
3236.29 3392
3236.82 3630
3237.36 3875
3237.90 3429
3238.43 3587
3238.97 3645
3239.51 3582
3240.04 3878
3240.58 3764
3241.12 3686
3241.65 3854
3242.19 3655
3242.73 3582
3243.26 3850
3243.80 3845
3244.34 3598
3244.88 3577
3245.41 3886
3245.95 3681
3246.49 3353
3247.02 3735
3247.56 3853
3248.10 3751
3248.64 3637
3249.17 3555
3249.71 3605
3250.25 3568
3250.79 3658
3251.33 3626
3251.86 3654
3252.40 3664
3252.94 3505
3253.48 3638
3254.01 3809
3254.55 3720
3255.09 3736
3255.63 3720
3256.17 3934
3256.70 4083
3257.24 3858
3257.78 3975
3258.32 3957
3258.86 3994
3259.40 4054
3259.93 3810
3260.47 3899
3261.01 4101
3261.55 4596
3262.09 4652
3262.63 4633
3263.17 5172
3263.70 5446
3264.24 5829
3264.78 5981
3265.32 6169
3265.86 6693
3266.40 7464
3266.94 8200
3267.48 8686
3268.02 9196
3268.56 9757
3269.09 10048
3269.63 10536
3270.17 10527
3270.71 9955
3271.25 9566
3271.79 9111
3272.33 8012
3272.87 7106
3273.41 6361
3273.95 5963
3274.49 5085
3275.03 4657
3275.57 4664
3276.11 4313
3276.65 4440
3277.19 4528
3277.73 4408
3278.27 4427
3278.81 4512
3279.35 4347
3279.89 4474
3280.43 4721
3280.97 4663
3281.51 4450
3282.05 4436
3282.59 4500
3283.13 4577
3283.67 4507
3284.21 4646
3284.75 4397
3285.29 4688
3285.83 4811
3286.37 4904
3286.91 4797
3287.45 5089
3287.99 5284
3288.53 5149
3289.08 5147
3289.62 5225
3290.16 5291
3290.70 5425
3291.24 5194
3291.78 5084
3292.32 5210
3292.86 5126
3293.40 5239
3293.95 5305
3294.49 5526
3295.03 5579
3295.57 5877
3296.11 6427
3296.65 6604
3297.19 6738
3297.73 6847
3298.28 7166
3298.82 7432
3299.36 7191
3299.90 7052
3300.44 7040
3300.99 6416
3301.53 5970
3302.07 5927
3302.61 5653
3303.15 5150
3303.69 4791
3304.24 4997
3304.78 4742
3305.32 4526
3305.86 4487
3306.41 4518
3306.95 4607
3307.49 4285
3308.03 4310
3308.58 4212
3309.12 4484
3309.66 4237
3310.20 4073
3310.75 4166
3311.29 3990
3311.83 4163
3312.37 4140
3312.92 4212
3313.46 4196
3314.00 4108
3314.54 4208
3315.09 4261
3315.63 4350
3316.17 4504
3316.72 4769
3317.26 4802
3317.80 4918
3318.35 4948
3318.89 5090
3319.43 5065
3319.98 5320
3320.52 5636
3321.06 5824
3321.61 5847
3322.15 5937
3322.69 5917
3323.24 6350
3323.78 6306
3324.33 6253
3324.87 6180
3325.41 6357
3325.96 6374
3326.50 5932
3327.04 5799
3327.59 5760
3328.13 5838
3328.68 5655
3329.22 5557
3329.76 5479
3330.31 5228
3330.85 5286
3331.40 5542
3331.94 5929
3332.49 6619
3333.03 7828
3333.58 9404
3334.12 11784
3334.66 15207
3335.21 17709
3335.75 20770
3336.30 23457
3336.84 26228
3337.39 28542
3337.93 30610
3338.48 31725
3339.02 32103
3339.57 31915
3340.11 31073
3340.66 29441
3341.20 28345
3341.75 26568
3342.29 23506
3342.84 20339
3343.38 17102
3343.93 14011
3344.47 11795
3345.02 10174
3345.57 8658
3346.11 7728
3346.66 7063
3347.20 6500
3347.75 6012
3348.29 5942
3348.84 5641
3349.38 5591
3349.93 5328
3350.48 5339
3351.02 5221
3351.57 5260
3352.11 5105
3352.66 4835
3353.21 4441
3353.75 4431
3354.30 4408
3354.84 4577
3355.39 4248
3355.94 4212
3356.48 4303
3357.03 4540
3357.58 4347
3358.12 4400
3358.67 4138
3359.22 4289
3359.76 4219
3360.31 4312
3360.86 4298
3361.40 4325
3361.95 4380
3362.50 4582
3363.04 4428
3363.59 4417
3364.14 4605
3364.68 4841
3365.23 4830
3365.78 5001
3366.33 4852
3366.87 4684
3367.42 4883
3367.97 4846
3368.51 4771
3369.06 4651
3369.61 4450
3370.16 4474
3370.70 4588
3371.25 4411
3371.80 4702
3372.35 4757
3372.90 4932
3373.44 5000
3373.99 4921
3374.54 4924
3375.09 5027
3375.63 5235
3376.18 5401
3376.73 5558
3377.28 5433
3377.83 5157
3378.37 5175
3378.92 5006
3379.47 4841
3380.02 4823
3380.57 4641
3381.12 4209
3381.66 4055
3382.21 3988
3382.76 3847
3383.31 3731
3383.86 3750
3384.41 3626
3384.96 3734
3385.50 3678
3386.05 3615
3386.60 3731
3387.15 3627
3387.70 3466
3388.25 3501
3388.80 3583
3389.35 3485
3389.90 3383
3390.44 3316
3390.99 3368
3391.54 3359
3392.09 3378
3392.64 3379
3393.19 3380
3393.74 3327
3394.29 3345
3394.84 3311
3395.39 3474
3395.94 3275
3396.49 3260
3397.04 3303
3397.59 3218
3398.14 3423
3398.69 3260
3399.24 3258
3399.79 3364
3400.34 3602
3400.89 3500
3401.44 3366
3401.99 3456
3402.54 3499
3403.09 3480
3403.64 3360
3404.19 3328
3404.74 3269
3405.29 3349
3405.84 3187
3406.39 3210
3406.94 3036
3407.49 3057
3408.04 3165
3408.59 3059
3409.14 3260
3409.69 3154
3410.24 3276
3410.79 3243
3411.34 3155
3411.89 3261
3412.45 3236
3413.00 3380
3413.55 3607
3414.10 3409
3414.65 3392
3415.20 3554
3415.75 3431
3416.30 3573
3416.85 3559
3417.41 3519
3417.96 3590
3418.51 3445
3419.06 3544
3419.61 3448
3420.16 3380
3420.71 3240
3421.27 3220
3421.82 3386
3422.37 3257
3422.92 3149
3423.47 3303
3424.02 3376
3424.58 3346
3425.13 3620
3425.68 3781
3426.23 3879
3426.78 3829
3427.34 3683
3427.89 3566
3428.44 3596
3428.99 3589
3429.55 3242
3430.10 3209
3430.65 3360
3431.20 3202
3431.76 3114
3432.31 2946
3432.86 3070
3433.41 2991
3433.97 3039
3434.52 3189
3435.07 2955
3435.62 2887
3436.18 3035
3436.73 3139
3437.28 3131
3437.84 3125
3438.39 3175
3438.94 3135
3439.49 3168
3440.05 3207
3440.60 3418
3441.15 3324
3441.71 2982
3442.26 3254
3442.81 3426
3443.37 3226
3443.92 3178
3444.47 3227
3445.03 3209
3445.58 3094
3446.13 3267
3446.69 3157
3447.24 3033
3447.80 2941
3448.35 2976
3448.90 2807
3449.46 2854
3450.01 2894
3450.57 2941
3451.12 3117
3451.67 2862
3452.23 2866
3452.78 2901
3453.34 2863
3453.89 2900
3454.44 2783
3455.00 2989
3455.55 2961
3456.11 2874
3456.66 2762
3457.22 2796
3457.77 2972
3458.33 2811
3458.88 2804
3459.43 2924
3459.99 2786
3460.54 2930
3461.10 2856
3461.65 3011
3462.21 3108
3462.76 3035
3463.32 2959
3463.87 3104
3464.43 3157
3464.98 2908
3465.54 2978
3466.09 2929
3466.65 3066
3467.21 3045
3467.76 2922
3468.32 2932
3468.87 3080
3469.43 3052
3469.98 3200
3470.54 3077
3471.09 3039
3471.65 3303
3472.20 3363
3472.76 3390
3473.32 3264
3473.87 3294
3474.43 3161
3474.98 3370
3475.54 3469
3476.10 3234
3476.65 3253
3477.21 3305
3477.76 3250
3478.32 3325
3478.88 3250
3479.43 3393
3479.99 3513
3480.55 3688
3481.10 3717
3481.66 3785
3482.22 3821
3482.77 3949
3483.33 3921
3483.89 4025
3484.44 4261
3485.00 3989
3485.56 3829
3486.11 3734
3486.67 3558
3487.23 3697
3487.78 3707
3488.34 3740
3488.90 3603
3489.45 3849
3490.01 3808
3490.57 4055
3491.13 4463
3491.68 4737
3492.24 5193
3492.80 5606
3493.35 5925
3493.91 6176
3494.47 6621
3495.03 6673
3495.58 7018
3496.14 7340
3496.70 7372
3497.26 6873
3497.82 6840
3498.37 6999
3498.93 6709
3499.49 6862
3500.05 6920
3500.61 7549
3501.16 8147
3501.72 8714
3502.28 8538
3502.84 8408
3503.40 8724
3503.95 8459
3504.51 7709
3505.07 7264
3505.63 7177
3506.19 6603
3506.75 6211
3507.30 5708
3507.86 5365
3508.42 5290
3508.98 5634
3509.54 5480
3510.10 5085
3510.66 4939
3511.22 4890
3511.77 4975
3512.33 4788
3512.89 4564
3513.45 4535
3514.01 4200
3514.57 3928
3515.13 3882
3515.69 3955
3516.25 3867
3516.81 3872
3517.37 3639
3517.92 3598
3518.48 3538
3519.04 3428
3519.60 3363
3520.16 3397
3520.72 3492
3521.28 3569
3521.84 3782
3522.40 3790
3522.96 4016
3523.52 4085
3524.08 3920
3524.64 4276
3525.20 4360
3525.76 4369
3526.32 4270
3526.88 4149
3527.44 4354
3528.00 4259
3528.56 4381
3529.12 4149
3529.68 3931
3530.24 3696
3530.80 3475
3531.36 3400
3531.92 3328
3532.48 3092
3533.04 3079
3533.60 3347
3534.17 3239
3534.73 3099
3535.29 3024
3535.85 3271
3536.41 3295
3536.97 3289
3537.53 3296
3538.09 3357
3538.65 3487
3539.21 3545
3539.77 3487
3540.34 3510
3540.90 3531
3541.46 3559
3542.02 3497
3542.58 3439
3543.14 3541
3543.70 3415
3544.26 3353
3544.83 3341
3545.39 3301
3545.95 3353
3546.51 3296
3547.07 3296
3547.63 3337
3548.20 3069
3548.76 3274
3549.32 3223
3549.88 3385
3550.44 3055
3551.01 3095
3551.57 3177
3552.13 3129
3552.69 3171
3553.25 3049
3553.82 3035
3554.38 2924
3554.94 3010
3555.50 2980
3556.07 2977
3556.63 2881
3557.19 2714
3557.75 2799
3558.32 2964
3558.88 3008
3559.44 2867
3560.00 2872
3560.57 2880
3561.13 3164
3561.69 2994
3562.26 2945
3562.82 3094
3563.38 3070
3563.94 3175
3564.51 3097
3565.07 3068
3565.63 2944
3566.20 3072
3566.76 3062
3567.32 3063
3567.89 3046
3568.45 2937
3569.01 2780
3569.58 2718
3570.14 2837
3570.70 2759
3571.27 2709
3571.83 2646
3572.39 2443
3572.96 2516
3573.52 2697
3574.09 2670
3574.65 2798
3575.21 2738
3575.78 2526
3576.34 2796
3576.91 2688
3577.47 2688
3578.03 2937
3578.60 2788
3579.16 2929
3579.73 2722
3580.29 2660
3580.86 2728
3581.42 2656
3581.98 2835
3582.55 2757
3583.11 2577
3583.68 2651
3584.24 2645
3584.81 2795
3585.37 2956
3585.94 2815
3586.50 2841
3587.07 2862
3587.63 2844
3588.20 2898
3588.76 3080
3589.33 2836
3589.89 2722
3590.46 2726
3591.02 2764
3591.59 2935
3592.15 3026
3592.72 2897
3593.28 2968
3593.85 2766
3594.41 2819
3594.98 2814
3595.54 2753
3596.11 2813
3596.68 2819
3597.24 3050
3597.81 3180
3598.37 2927
3598.94 3002
3599.50 2966
3600.07 2926
3600.64 3064
3601.20 3169
3601.77 3212
3602.33 3155
3602.90 2868
3603.47 2823
3604.03 3116
3604.60 2922
3605.16 2981
3605.73 2683
3606.30 2811
3606.86 2675
3607.43 2737
3608.00 2704
3608.56 2575
3609.13 2561
3609.70 2518
3610.26 2586
3610.83 2625
3611.40 2516
3611.96 2497
3612.53 2467
3613.10 2543
3613.66 2707
3614.23 2638
3614.80 2595
3615.36 2728
3615.93 2947
3616.50 3398
3617.07 3504
3617.63 3687
3618.20 4150
3618.77 4377
3619.34 5055
3619.90 5316
3620.47 5541
3621.04 5568
3621.61 5742
3622.17 5700
3622.74 5857
3623.31 5451
3623.88 4991
3624.44 4729
3625.01 4331
3625.58 3777
3626.15 3345
3626.72 3075
3627.28 3034
3627.85 2960
3628.42 2915
3628.99 2802
3629.56 2753
3630.12 2786
3630.69 2777
3631.26 2590
3631.83 2704
3632.40 2511
3632.97 2726
3633.53 2737
3634.10 2658
3634.67 2631
3635.24 2590
3635.81 2613
3636.38 2589
3636.95 2533
3637.52 2548
3638.08 2517
3638.65 2382
3639.22 2524
3639.79 2530
3640.36 2637
3640.93 2547
3641.50 2600
3642.07 2757
3642.64 2688
3643.21 2867
3643.78 3082
3644.34 2977
3644.91 3064
3645.48 3045
3646.05 2989
3646.62 3118
3647.19 3180
3647.76 3168
3648.33 3029
3648.90 3207
3649.47 3136
3650.04 3132
3650.61 3000
3651.18 3021
3651.75 3129
3652.32 3042
3652.89 3058
3653.46 2990
3654.03 3074
3654.60 2953
3655.17 3018
3655.74 3168
3656.31 3171
3656.88 3098
3657.45 2994
3658.02 3066
3658.59 3241
3659.16 3139
3659.73 2898
3660.30 2828
3660.87 2967
3661.45 3164
3662.02 3211
3662.59 2841
3663.16 2947
3663.73 2912
3664.30 3130
3664.87 3113
3665.44 2983
3666.01 3100
3666.58 2945
3667.15 2817
3667.73 2731
3668.30 2761
3668.87 2880
3669.44 2852
3670.01 2865
3670.58 2938
3671.15 2920
3671.73 2878
3672.30 2681
3672.87 2728
3673.44 2897
3674.01 2869
3674.58 2748
3675.16 2764
3675.73 2906
3676.30 2843
3676.87 2907
3677.44 3008
3678.01 3016
3678.59 3288
3679.16 3296
3679.73 3199
3680.30 3268
3680.88 3286
3681.45 3114
3682.02 3123
3682.59 3057
3683.16 2898
3683.74 2876
3684.31 2977
3684.88 3009
3685.45 2852
3686.03 2582
3686.60 2696
3687.17 2755
3687.74 2726
3688.32 2687
3688.89 2820
3689.46 2890
3690.04 2954
3690.61 3006
3691.18 3049
3691.76 3441
3692.33 3351
3692.90 3477
3693.47 3482
3694.05 3300
3694.62 3232
3695.19 3316
3695.77 3174
3696.34 3111
3696.91 3144
3697.49 2878
3698.06 2901
3698.64 2623
3699.21 2691
3699.78 2804
3700.36 2824
3700.93 2633
3701.50 2746
3702.08 2535
3702.65 2627
3703.23 2814
3703.80 2516
3704.37 2659
3704.95 2827
3705.52 3001
3706.10 2945
3706.67 2790
3707.24 3062
3707.82 3059
3708.39 2963
3708.97 2894
3709.54 2943
3710.12 3037
3710.69 3087
3711.27 3044
3711.84 3048
3712.41 3108
3712.99 3001
3713.56 3021
3714.14 3163
3714.71 2927
3715.29 2853
3715.86 2890
3716.44 2717
3717.01 2895
3717.59 2832
3718.16 2665
3718.74 2620
3719.31 2530
3719.89 2464
3720.46 2377
3721.04 2333
3721.61 2611
3722.19 2643
3722.77 2547
3723.34 2424
3723.92 2414
3724.49 2548
3725.07 2567
3725.64 2415
3726.22 2396
3726.79 2417
3727.37 2488
3727.95 2411
3728.52 2529
3729.10 2437
3729.67 2512
3730.25 2453
3730.83 2747
3731.40 2767
3731.98 2910
3732.56 2997
3733.13 3040
3733.71 3162
3734.28 3139
3734.86 3284
3735.44 3347
3736.01 3438
3736.59 3428
3737.17 3499
3737.74 3355
3738.32 3312
3738.90 3252
3739.47 3087
3740.05 2876
3740.63 2602
3741.20 2509
3741.78 2428
3742.36 2588
3742.93 2612
3743.51 2595
3744.09 2436
3744.67 2446
3745.24 2538
3745.82 2581
3746.40 2520
3746.97 2608
3747.55 2443
3748.13 2490
3748.71 2522
3749.28 2579
3749.86 2570
3750.44 2464
3751.02 2664
3751.59 2713
3752.17 2637
3752.75 2716
3753.33 2789
3753.91 2670
3754.48 2776
3755.06 2747
3755.64 2732
3756.22 2651
3756.80 2532
3757.37 2386
3757.95 2509
3758.53 2513
3759.11 2344
3759.69 2358
3760.27 2691
3760.84 2580
3761.42 2509
3762.00 2466
3762.58 2595
3763.16 2658
3763.74 2784
3764.31 2678
3764.89 2669
3765.47 2553
3766.05 2787
3766.63 2911
3767.21 2681
3767.79 2639
3768.37 2607
3768.95 2763
3769.52 2469
3770.10 2555
3770.68 2724
3771.26 2518
3771.84 2570
3772.42 2430
3773.00 2622
3773.58 2755
3774.16 2594
3774.74 2498
3775.32 2448
3775.90 2577
3776.48 2513
3777.06 2396
3777.64 2400
3778.22 2308
3778.80 2477
3779.38 2436
3779.96 2424
3780.54 2452
3781.12 2431
3781.70 2438
3782.28 2316
3782.86 2456
3783.44 2424
3784.02 2414
3784.60 2564
3785.18 2446
3785.76 2374
3786.34 2464
3786.92 2376
3787.50 2522
3788.08 2479
3788.66 2458
3789.24 2298
3789.82 2361
3790.40 2425
3790.98 2426
3791.56 2461
3792.14 2447
3792.72 2359
3793.30 2355
3793.89 2343
3794.47 2455
3795.05 2421
3795.63 2309
3796.21 2353
3796.79 2340
3797.37 2371
3797.95 2416
3798.53 2397
3799.12 2375
3799.70 2435
3800.28 2321
3800.86 2334
3801.44 2290
3802.02 2417
3802.60 2244
3803.19 2189
3803.77 2330
3804.35 2384
3804.93 2500
3805.51 2461
3806.10 2185
3806.68 2330
3807.26 2368
3807.84 2412
3808.42 2508
3809.01 2393
3809.59 2348
3810.17 2513
3810.75 2638
3811.33 2851
3811.92 2795
3812.50 2763
3813.08 2679
3813.66 2651
3814.25 2756
3814.83 2633
3815.41 2668
3815.99 2674
3816.58 2693
3817.16 2609
3817.74 2581
3818.32 2503
3818.91 2458
3819.49 2661
3820.07 2489
3820.66 2396
3821.24 2492
3821.82 2414
3822.41 2489
3822.99 2336
3823.57 2350
3824.16 2321
3824.74 2298
3825.32 2272
3825.91 2351
3826.49 2351
3827.07 2397
3827.66 2153
3828.24 2376
3828.82 2543
3829.41 2537
3829.99 2534
3830.57 2476
3831.16 2395
3831.74 2469
3832.33 2506
3832.91 2446
3833.49 2558
3834.08 2484
3834.66 2599
3835.25 2577
3835.83 2541
3836.41 2490
3837.00 2444
3837.58 2530
3838.17 2660
3838.75 2444
3839.34 2547
3839.92 2375
3840.50 2552
3841.09 2610
3841.67 2549
3842.26 2508
3842.84 2566
3843.43 2405
3844.01 2411
3844.60 2273
3845.18 2231
3845.77 2275
3846.35 2246
3846.94 2329
3847.52 2312
3848.11 2258
3848.69 2370
3849.28 2362
3849.86 2288
3850.45 2300
3851.03 2450
3851.62 2467
3852.20 2444
3852.79 2389
3853.37 2413
3853.96 2405
3854.55 2433
3855.13 2444
3855.72 2534
3856.30 2526
3856.89 2524
3857.47 2507
3858.06 2660
3858.65 2665
3859.23 2629
3859.82 2676
3860.40 2899
3860.99 3115
3861.58 3154
3862.16 3088
3862.75 3386
3863.33 3682
3863.92 3681
3864.51 3808
3865.09 3847
3865.68 3985
3866.27 3940
3866.85 3941
3867.44 3764
3868.03 3630
3868.61 3493
3869.20 3239
3869.79 2936
3870.37 3003
3870.96 2947
3871.55 2939
3872.13 2699
3872.72 2599
3873.31 2717
3873.89 2599
3874.48 2789
3875.07 2679
3875.66 2571
3876.24 2763
3876.83 2777
3877.42 2632
3878.00 3055
3878.59 2947
3879.18 2816
3879.77 2711
3880.35 2682
3880.94 2734
3881.53 2660
3882.12 2509
3882.70 2444
3883.29 2608
3883.88 2496
3884.47 2459
3885.06 2361
3885.64 2390
3886.23 2346
3886.82 2245
3887.41 2273
3888.00 2370
3888.58 2323
3889.17 2457
3889.76 2526
3890.35 2548
3890.94 2653
3891.53 2619
3892.11 2628
3892.70 2750
3893.29 2862
3893.88 2805
3894.47 2927
3895.06 2914
3895.65 2947
3896.23 2902
3896.82 2740
3897.41 2679
3898.00 2730
3898.59 2730
3899.18 2766
3899.77 2787
3900.36 2726
3900.95 2607
3901.53 2487
3902.12 2612
3902.71 2504
3903.30 2566
3903.89 2600
3904.48 2662
3905.07 2530
3905.66 2466
3906.25 2581
3906.84 2748
3907.43 2814
3908.02 2699
3908.61 2766
3909.20 2652
3909.79 2530
3910.38 2588
3910.97 2553
3911.56 2629
3912.15 2587
3912.74 2716
3913.33 2549
3913.92 2431
3914.51 2467
3915.10 2337
3915.69 2345
3916.28 2366
3916.87 2351
3917.46 2484
3918.05 2466
3918.64 2396
3919.23 2372
3919.82 2343
3920.41 2259
3921.00 2407
3921.59 2253
3922.18 2318
3922.77 2251
3923.36 2457
3923.95 2630
3924.55 2597
3925.14 2445
3925.73 2286
3926.32 2323
3926.91 2342
3927.50 2395
3928.09 2376
3928.68 2271
3929.27 2514
3929.87 2418
3930.46 2359
3931.05 2425
3931.64 2389
3932.23 2418
3932.82 2343
3933.41 2394
3934.01 2262
3934.60 2209
3935.19 2031
3935.78 2097
3936.37 2186
3936.96 2245
3937.56 2204
3938.15 2043
3938.74 2220
3939.33 2089
3939.92 2246
3940.52 2304
3941.11 2114
3941.70 2067
3942.29 2327
3942.88 2579
3943.48 2642
3944.07 2632
3944.66 2705
3945.25 2622
3945.85 2784
3946.44 2750
3947.03 2761
3947.62 2730
3948.22 2643
3948.81 2530
3949.40 2481
3949.99 2542
3950.59 2529
3951.18 2413
3951.77 2435
3952.37 2567
3952.96 2578
3953.55 2421
3954.15 2392
3954.74 2390
3955.33 2600
3955.93 2574
3956.52 2685
3957.11 2706
3957.71 2549
3958.30 2733
3958.89 2894
3959.49 2652
3960.08 2740
3960.67 2603
3961.27 2723
3961.86 2845
3962.45 2545
3963.05 2732
3963.64 2466
3964.23 2219
3964.83 2249
3965.42 2220
3966.02 2227
3966.61 2404
3967.20 2441
3967.80 2446
3968.39 2615
3968.99 2451
3969.58 2472
3970.18 2574
3970.77 2572
3971.36 2483
3971.96 2349
3972.55 2385
3973.15 2325
3973.74 2277
3974.34 2356
3974.93 2240
3975.53 2395
3976.12 2425
3976.72 2387
3977.31 2520
3977.91 2388
3978.50 2397
3979.10 2417
3979.69 2427
3980.29 2471
3980.88 2573
3981.48 2492
3982.07 2696
3982.67 2548
3983.26 2419
3983.86 2412
3984.45 2350
3985.05 2270
3985.64 2268
3986.24 2333
3986.83 2407
3987.43 2449
3988.03 2598
3988.62 2479
3989.22 2534
3989.81 2534
3990.41 2445
3991.00 2526
3991.60 2466
3992.20 2486
3992.79 2579
3993.39 2540
3993.98 2544
3994.58 2496
3995.18 2529
3995.77 2607
3996.37 2696
3996.97 2921
3997.56 2927
3998.16 2587
3998.75 2857
3999.35 2876
3999.95 2797
4000.54 3037
4001.14 2791
4001.74 2720
4002.33 2717
4002.93 2690
4003.53 2689
4004.12 2930
4004.72 2827
4005.32 2865
4005.92 2786
4006.51 2823
4007.11 2777
4007.71 2880
4008.30 2960
4008.90 2957
4009.50 3065
4010.10 3176
4010.69 2990
4011.29 2999
4011.89 2883
4012.49 2893
4013.08 3026
4013.68 2995
4014.28 2905
4014.88 2840
4015.47 2897
4016.07 3062
4016.67 3244
4017.27 3368
4017.86 3392
4018.46 3551
4019.06 3613
4019.66 3652
4020.26 3615
4020.85 3584
4021.45 3463
4022.05 3627
4022.65 3442
4023.25 3162
4023.85 3241
4024.44 3190
4025.04 3095
4025.64 3162
4026.24 3202
4026.84 3109
4027.44 3239
4028.03 3465
4028.63 3833
4029.23 3876
4029.83 4162
4030.43 4244
4031.03 4492
4031.63 4522
4032.23 4522
4032.83 4411
4033.42 4391
4034.02 4201
4034.62 4112
4035.22 4035
4035.82 3907
4036.42 3679
4037.02 3417
4037.62 3378
4038.22 3150
4038.82 3174
4039.42 3080
4040.02 2789
4040.62 2817
4041.22 2639
4041.82 2677
4042.41 2635
4043.01 2689
4043.61 2559
4044.21 2475
4044.81 2485
4045.41 2479
4046.01 2603
4046.61 2393
4047.21 2302
4047.81 2547
4048.41 2573
4049.01 2480
4049.61 2561
4050.21 2508
4050.82 2605
4051.42 2620
4052.02 2718
4052.62 2760
4053.22 2782
4053.82 2883
4054.42 2887
4055.02 2968
4055.62 2861
4056.22 2976
4056.82 3091
4057.42 2938
4058.02 2850
4058.62 2874
4059.22 2807
4059.83 2726
4060.43 2694
4061.03 2659
4061.63 2813
4062.23 2701
4062.83 2326
4063.43 2565
4064.03 2457
4064.63 2495
4065.24 2481
4065.84 2451
4066.44 2371
4067.04 2290
4067.64 2426
4068.24 2254
4068.85 2391
4069.45 2416
4070.05 2409
4070.65 2328
4071.25 2368
4071.85 2420
4072.46 2373
4073.06 2258
4073.66 2335
4074.26 2219
4074.86 2216
4075.47 2196
4076.07 2236
4076.67 2425
4077.27 2296
4077.88 2279
4078.48 2490
4079.08 2427
4079.68 2370
4080.29 2278
4080.89 2266
4081.49 2267
4082.09 2264
4082.70 2312
4083.30 2146
4083.90 2163
4084.50 2255
4085.11 2328
4085.71 2196
4086.31 2150
4086.92 2045
4087.52 2357
4088.12 2264
4088.72 2195
4089.33 2176
4089.93 2115
4090.53 2368
4091.14 2276
4091.74 2269
4092.34 2282
4092.95 2252
4093.55 2284
4094.16 2235
4094.76 2184
4095.36 2245
4095.97 2364
4096.57 2262
4097.17 2155
4097.78 2167
4098.38 2154
4098.98 2090
4099.59 2168
4100.19 2403
4100.80 2206
4101.40 2175
4102.00 2110
4102.61 2052
4103.21 2217
4103.82 2050
4104.42 2022
4105.03 2117
4105.63 2152
4106.23 2040
4106.84 2051
4107.44 2026
4108.05 2020
4108.65 2076
4109.26 2198
4109.86 2171
4110.47 2243
4111.07 2132
4111.68 2155
4112.28 2081
4112.89 2124
4113.49 2209
4114.10 2206
4114.70 2211
4115.31 1934
4115.91 1984
4116.52 2062
4117.12 2095
4117.73 2115
4118.33 2066
4118.94 2139
4119.54 2117
4120.15 2068
4120.75 2129
4121.36 2006
4121.97 2117
4122.57 2201
4123.18 2123
4123.78 2271
4124.39 2175
4124.99 2175
4125.60 2242
4126.21 2328
4126.81 2375
4127.42 2161
4128.02 2071
4128.63 2238
4129.24 2146
4129.84 1984
4130.45 2125
4131.05 2183
4131.66 2084
4132.27 2180
4132.87 2203
4133.48 2271
4134.09 2134
4134.69 2103
4135.30 2179
4135.91 2216
4136.51 2252
4137.12 2289
4137.73 2240
4138.33 2430
4138.94 2539
4139.55 2386
4140.15 2472
4140.76 2671
4141.37 2682
4141.97 2765
4142.58 2874
4143.19 2822
4143.80 2663
4144.40 2731
4145.01 2794
4145.62 2598
4146.22 2650
4146.83 2531
4147.44 2451
4148.05 2478
4148.65 2487
4149.26 2380
4149.87 2297
4150.48 2210
4151.09 2238
4151.69 2141
4152.30 2140
4152.91 2116
4153.52 2058
4154.12 2026
4154.73 2079
4155.34 2161
4155.95 2039
4156.56 2096
4157.16 1938
4157.77 2001
4158.38 1990
4158.99 1883
4159.60 1947
4160.21 2053
4160.81 2011
4161.42 1948
4162.03 1917
4162.64 2018
4163.25 2141
4163.86 2005
4164.47 2055
4165.08 2246
4165.68 2246
4166.29 2220
4166.90 2183
4167.51 2351
4168.12 2536
4168.73 2314
4169.34 2295
4169.95 2470
4170.56 2440
4171.16 2489
4171.77 2542
4172.38 2470
4172.99 2383
4173.60 2235
4174.21 2265
4174.82 2228
4175.43 2265
4176.04 2251
4176.65 2373
4177.26 2455
4177.87 2280
4178.48 2107
4179.09 2220
4179.70 2328
4180.31 2225
4180.92 2278
4181.53 2343
4182.14 2320
4182.75 2352
4183.36 2287
4183.97 2311
4184.58 2195
4185.19 2186
4185.80 2241
4186.41 2241
4187.02 2151
4187.63 2196
4188.24 2196
4188.85 2157
4189.46 2281
4190.07 2176
4190.68 2142
4191.29 2167
4191.90 2207
4192.51 2269
4193.13 2280
4193.74 2389
4194.35 2282
4194.96 2308
4195.57 2322
4196.18 2386
4196.79 2322
4197.40 2242
4198.01 2422
4198.62 2385
4199.24 2438
4199.85 2333
4200.46 2296
4201.07 2293
4201.68 2268
4202.29 2326
4202.90 2365
4203.52 2148
4204.13 2271
4204.74 2185
4205.35 2112
4205.96 2183
4206.57 2125
4207.19 2100
4207.80 2274
4208.41 2090
4209.02 2054
4209.63 2150
4210.25 2115
4210.86 2250
4211.47 2072
4212.08 2083
4212.69 2312
4213.31 2294
4213.92 2270
4214.53 2140
4215.14 2047
4215.76 1983
4216.37 2087
4216.98 2135
4217.59 2294
4218.21 2193
4218.82 2258
4219.43 2431
4220.04 2464
4220.66 2544
4221.27 2652
4221.88 2787
4222.50 2941
4223.11 3046
4223.72 3070
4224.33 3264
4224.95 3331
4225.56 3341
4226.17 3507
4226.79 3630
4227.40 3563
4228.01 3696
4228.63 3546
4229.24 3484
4229.85 3596
4230.47 3394
4231.08 3410
4231.69 3361
4232.31 3186
4232.92 3256
4233.54 3445
4234.15 3433
4234.76 3576
4235.38 3582
4235.99 3626
4236.61 3354
4237.22 3705
4237.83 3653
4238.45 3655
4239.06 3732
4239.68 3564
4240.29 3508
4240.90 3432
4241.52 3182
4242.13 3094
4242.75 2846
4243.36 2711
4243.98 2565
4244.59 2565
4245.21 2457
4245.82 2510
4246.43 2335
4247.05 2174
4247.66 2394
4248.28 2455
4248.89 2483
4249.51 2454
4250.12 2310
4250.74 2467
4251.35 2412
4251.97 2445
4252.58 2478
4253.20 2428
4253.81 2430
4254.43 2434
4255.04 2436
4255.66 2500
4256.28 2319
4256.89 2306
4257.51 2241
4258.12 2340
4258.74 2311
4259.35 2347
4259.97 2330
4260.58 2415
4261.20 2357
4261.82 2265
4262.43 2405
4263.05 2431
4263.66 2517
4264.28 2510
4264.90 2462
4265.51 2726
4266.13 2807
4266.74 2786
4267.36 2797
4267.98 2834
4268.59 2698
4269.21 2680
4269.82 2733
4270.44 2668
4271.06 2749
4271.67 2561
4272.29 2589
4272.91 2533
4273.52 2413
4274.14 2314
4274.76 2219
4275.37 2235
4275.99 2270
4276.61 2259
4277.22 2159
4277.84 2247
4278.46 2267
4279.08 2287
4279.69 2201
4280.31 2128
4280.93 2081
4281.54 2228
4282.16 2066
4282.78 1988
4283.40 1985
4284.01 2058
4284.63 2110
4285.25 2078
4285.87 1875
4286.48 2047
4287.10 2106
4287.72 2047
4288.34 2106
4288.95 2039
4289.57 1970
4290.19 2145
4290.81 1987
4291.43 2050
4292.04 2102
4292.66 2097
4293.28 2057
4293.90 2091
4294.52 2128
4295.13 2113
4295.75 2230
4296.37 2041
4296.99 2130
4297.61 2221
4298.23 2188
4298.84 2316
4299.46 2224
4300.08 2162
4300.70 2129
4301.32 2033
4301.94 2053
4302.56 2262
4303.17 2226
4303.79 2182
4304.41 2118
4305.03 2212
4305.65 2257
4306.27 2252
4306.89 2127
4307.51 2102
4308.13 2131
4308.75 2058
4309.36 2197
4309.98 2170
4310.60 2191
4311.22 2160
4311.84 2247
4312.46 2170
4313.08 2157
4313.70 2085
4314.32 1919
4314.94 1981
4315.56 2039
4316.18 1977
4316.80 2094
4317.42 2250
4318.04 2340
4318.66 2131
4319.28 2181
4319.90 2233
4320.52 2348
4321.14 2320
4321.76 2324
4322.38 2218
4323.00 2232
4323.62 2240
4324.24 2320
4324.86 2254
4325.48 2229
4326.10 2366
4326.72 2315
4327.34 2351
4327.96 2386
4328.58 2440
4329.20 2638
4329.82 2566
4330.44 2451
4331.07 2488
4331.69 2552
4332.31 2616
4332.93 2518
4333.55 2600
4334.17 2697
4334.79 2742
4335.41 2745
4336.03 3067
4336.65 3313
4337.28 3595
4337.90 3787
4338.52 4277
4339.14 4597
4339.76 4935
4340.38 5065
4341.00 5642
4341.63 5497
4342.25 5327
4342.87 5029
4343.49 4606
4344.11 4455
4344.73 4182
4345.36 3985
4345.98 3709
4346.60 3910
4347.22 4068
4347.84 4022
4348.47 3998
4349.09 4194
4349.71 4322
4350.33 4250
4350.95 4373
4351.58 4283
4352.20 4166
4352.82 3820
4353.44 3485
4354.07 3380
4354.69 3346
4355.31 3030
4355.93 2943
4356.56 2841
4357.18 2901
4357.80 2679
4358.42 2631
4359.05 2646
4359.67 2769
4360.29 2691
4360.92 2580
4361.54 2551
4362.16 2397
4362.78 2436
4363.41 2502
4364.03 2565
4364.65 2567
4365.28 2525
4365.90 2375
4366.52 2607
4367.15 2637
4367.77 2548
4368.39 2373
4369.02 2569
4369.64 2359
4370.26 2311
4370.89 2486
4371.51 2188
4372.14 2114
4372.76 2214
4373.38 2145
4374.01 2062
4374.63 2261
4375.25 2139
4375.88 2139
4376.50 2158
4377.13 2179
4377.75 2113
4378.37 2193
4379.00 2305
4379.62 2199
4380.25 2053
4380.87 2157
4381.50 2227
4382.12 2241
4382.75 2136
4383.37 2214
4383.99 2197
4384.62 2172
4385.24 2133
4385.87 2377
4386.49 2105
4387.12 2108
4387.74 2160
4388.37 1996
4388.99 2172
4389.62 2210
4390.24 2123
4390.87 2072
4391.49 1915
4392.12 1929
4392.74 2030
4393.37 2001
4393.99 1975
4394.62 1964
4395.24 1962
4395.87 2084
4396.49 1920
4397.12 1989
4397.75 2110
4398.37 2131
4399.00 2020
4399.62 2024
4400.25 2080
4400.87 2120
4401.50 2222
4402.13 2220
4402.75 2230
4403.38 2134
4404.00 2128
4404.63 2280
4405.26 2149
4405.88 2122
4406.51 2262
4407.13 2167
4407.76 2226
4408.39 2306
4409.01 2153
4409.64 2273
4410.27 2234
4410.89 2260
4411.52 2261
4412.15 2391
4412.77 2321
4413.40 2445
4414.03 2410
4414.65 2479
4415.28 2220
4415.91 2235
4416.53 2321
4417.16 2366
4417.79 2211
4418.41 2236
4419.04 2227
4419.67 2143
4420.30 2115
4420.92 2068
4421.55 2170
4422.18 2132
4422.80 2115
4423.43 2081
4424.06 2045
4424.69 2046
4425.31 1946
4425.94 1961
4426.57 1831
4427.20 1799
4427.82 1887
4428.45 2009
4429.08 1988
4429.71 1920
4430.34 2023
4430.96 2069
4431.59 2048
4432.22 2017
4432.85 1848
4433.48 1857
4434.10 1949
4434.73 1957
4435.36 1835
4435.99 1933
4436.62 1970
4437.25 2038
4437.87 2009
4438.50 2054
4439.13 1988
4439.76 1876
4440.39 1825
4441.02 1980
4441.64 2001
4442.27 2003
4442.90 1946
4443.53 1960
4444.16 1827
4444.79 1912
4445.42 1958
4446.05 1882
4446.68 1995
4447.30 1948
4447.93 1901
4448.56 1954
4449.19 2022
4449.82 2006
4450.45 1812
4451.08 1871
4451.71 2136
4452.34 2103
4452.97 2152
4453.60 2098
4454.23 2064
4454.86 1976
4455.49 1995
4456.12 2010
4456.75 2098
4457.38 2107
4458.01 2027
4458.64 2044
4459.27 2135
4459.90 2066
4460.53 2059
4461.16 2073
4461.79 2150
4462.42 2008
4463.05 2073
4463.68 1940
4464.31 1834
4464.94 1791
4465.57 1765
4466.20 1855
4466.83 1840
4467.46 1779
4468.09 1871
4468.72 1786
4469.35 1808
4469.98 1897
4470.61 1883
4471.24 2041
4471.87 2012
4472.50 1958
4473.13 2051
4473.77 1974
4474.40 1906
4475.03 1807
4475.66 1791
4476.29 1935
4476.92 1980
4477.55 1832
4478.18 1869
4478.82 1851
4479.45 1919
4480.08 1869
4480.71 1875
4481.34 1847
4481.97 1910
4482.60 1900
4483.24 1853
4483.87 1953
4484.50 1934
4485.13 1839
4485.76 1916
4486.39 1945
4487.03 1957
4487.66 2095
4488.29 2139
4488.92 2146
4489.55 2063
4490.19 2033
4490.82 1977
4491.45 1859
4492.08 1897
4492.71 1969
4493.35 2029
4493.98 2038
4494.61 2068
4495.24 2221
4495.88 2117
4496.51 2061
4497.14 2067
4497.77 1926
4498.41 1999
4499.04 1982
4499.67 1958
4500.31 1926
4500.94 2194
4501.57 2206
4502.20 2306
4502.84 2546
4503.47 2638
4504.10 2566
4504.74 2676
4505.37 2530
4506.00 2866
4506.64 2868
4507.27 2736
4507.90 2800
4508.54 2682
4509.17 2461
4509.80 2287
4510.44 2427
4511.07 2424
4511.70 2394
4512.34 2267
4512.97 2203
4513.60 2287
4514.24 2259
4514.87 2044
4515.51 2280
4516.14 2338
4516.77 2088
4517.41 2208
4518.04 2169
4518.68 2145
4519.31 2282
4519.94 2091
4520.58 1943
4521.21 1888
4521.85 2099
4522.48 2085
4523.12 2091
4523.75 2104
4524.39 2077
4525.02 2131
4525.65 2099
4526.29 2153
4526.92 2061
4527.56 1969
4528.19 2148
4528.83 2274
4529.46 2234
4530.10 2404
4530.73 2478
4531.37 2586
4532.00 2707
4532.64 2919
4533.27 3239
4533.91 3072
4534.54 3324
4535.18 3339
4535.81 3504
4536.45 3518
4537.09 3187
4537.72 2997
4538.36 2927
4538.99 2736
4539.63 2675
4540.26 2500
4540.90 2378
4541.53 2314
4542.17 2212
4542.81 2242
4543.44 2029
4544.08 1979
4544.71 1988
4545.35 2105
4545.99 2081
4546.62 2241
4547.26 2241
4547.89 1981
4548.53 2098
4549.17 2152
4549.80 2261
4550.44 2194
4551.08 2017
4551.71 2030
4552.35 2202
4552.98 2246
4553.62 2219
4554.26 2196
4554.89 2108
4555.53 2042
4556.17 2068
4556.80 2089
4557.44 2145
4558.08 1902
4558.72 2073
4559.35 2046
4559.99 1939
4560.63 1987
4561.26 1847
4561.90 1991
4562.54 1838
4563.17 1929
4563.81 1940
4564.45 2177
4565.09 2206
4565.72 2079
4566.36 1869
4567.00 1837
4567.64 1956
4568.27 2100
4568.91 1949
4569.55 1962
4570.19 1957
4570.82 2027
4571.46 1944
4572.10 1923
4572.74 1912
4573.38 1955
4574.01 1983
4574.65 1894
4575.29 1866
4575.93 1978
4576.57 1999
4577.20 1834
4577.84 1827
4578.48 1905
4579.12 1852
4579.76 1901
4580.40 1953
4581.04 2008
4581.67 2008
4582.31 2029
4582.95 2070
4583.59 2083
4584.23 1990
4584.87 1991
4585.51 1916
4586.14 1924
4586.78 1786
4587.42 1941
4588.06 1938
4588.70 1957
4589.34 1959
4589.98 1864
4590.62 1978
4591.26 1982
4591.90 2054
4592.54 2227
4593.17 2210
4593.81 2237
4594.45 2167
4595.09 2116
4595.73 2177
4596.37 2074
4597.01 2286
4597.65 1978
4598.29 2012
4598.93 1874
4599.57 1838
4600.21 1767
4600.85 1805
4601.49 1936
4602.13 1933
4602.77 2040
4603.41 2038
4604.05 2046
4604.69 2040
4605.33 2062
4605.97 2059
4606.61 2044
4607.25 1948
4607.89 2301
4608.53 2325
4609.17 2209
4609.81 2121
4610.45 2146
4611.09 2058
4611.73 2053
4612.38 2206
4613.02 2061
4613.66 2019
4614.30 2125
4614.94 2064
4615.58 2018
4616.22 2159
4616.86 2294
4617.50 2143
4618.14 2045
4618.78 1940
4619.43 1948
4620.07 1946
4620.71 2076
4621.35 1943
4621.99 1941
4622.63 2042
4623.27 2182
4623.91 1959
4624.56 1850
4625.20 1847
4625.84 1876
4626.48 1810
4627.12 1702
4627.76 1698
4628.41 1829
4629.05 1774
4629.69 1888
4630.33 1870
4630.97 1833
4631.62 1839
4632.26 1873
4632.90 1880
4633.54 1852
4634.18 1848
4634.83 1960
4635.47 2099
4636.11 2029
4636.75 2112
4637.40 2182
4638.04 2191
4638.68 2053
4639.32 2117
4639.97 2162
4640.61 2189
4641.25 2401
4641.89 2437
4642.54 2393
4643.18 2387
4643.82 2372
4644.46 2358
4645.11 2257
4645.75 2232
4646.39 2227
4647.04 2211
4647.68 2094
4648.32 2175
4648.97 2083
4649.61 2086
4650.25 2109
4650.90 2340
4651.54 2386
4652.18 2335
4652.83 2423
4653.47 2596
4654.11 2635
4654.76 2644
4655.40 2718
4656.04 2665
4656.69 2655
4657.33 2693
4657.98 2600
4658.62 2438
4659.26 2288
4659.91 2238
4660.55 2058
4661.20 2124
4661.84 1988
4662.48 1876
4663.13 1937
4663.77 1845
4664.42 1739
4665.06 1780
4665.71 1737
4666.35 1739
4666.99 1804
4667.64 1860
4668.28 1680
4668.93 1706
4669.57 1678
4670.22 1784
4670.86 1790
4671.51 1810
4672.15 1712
4672.80 1688
4673.44 1591
4674.09 1734
4674.73 1781
4675.38 1864
4676.02 1719
4676.67 1665
4677.31 1789
4677.96 1792
4678.60 1848
4679.25 1884
4679.89 1824
4680.54 1862
4681.18 1762
4681.83 1953
4682.47 1804
4683.12 1836
4683.77 1761
4684.41 1840
4685.06 1970
4685.70 1916
4686.35 1806
4686.99 1882
4687.64 1778
4688.29 1815
4688.93 1732
4689.58 1811
4690.22 1768
4690.87 1789
4691.52 1874
4692.16 1727
4692.81 1752
4693.45 1838
4694.10 1786
4694.75 1615
4695.39 1782
4696.04 1882
4696.69 1929
4697.33 1809
4697.98 1855
4698.63 1889
4699.27 1884
4699.92 1981
4700.57 2011
4701.21 1948
4701.86 2027
4702.51 1887
4703.15 1884
4703.80 1877
4704.45 1949
4705.10 1907
4705.74 1948
4706.39 1868
4707.04 1855
4707.68 1904
4708.33 1851
4708.98 1757
4709.63 1851
4710.27 1917
4710.92 1996
4711.57 2096
4712.22 2001
4712.86 2062
4713.51 1983
4714.16 1896
4714.81 1873
4715.45 1907
4716.10 1865
4716.75 1918
4717.40 1786
4718.05 1831
4718.69 1888
4719.34 1852
4719.99 1861
4720.64 1840
4721.29 1948
4721.94 1967
4722.58 1992
4723.23 2014
4723.88 1933
4724.53 1954
4725.18 2036
4725.83 2038
4726.47 1970
4727.12 2096
4727.77 2095
4728.42 2104
4729.07 2156
4729.72 2210
4730.37 2150
4731.02 2188
4731.66 2169
4732.31 2119
4732.96 2102
4733.61 2047
4734.26 1977
4734.91 1776
4735.56 1949
4736.21 1819
4736.86 1853
4737.51 1922
4738.16 1815
4738.81 1725
4739.45 1696
4740.10 1792
4740.75 1853
4741.40 1834
4742.05 1944
4742.70 1855
4743.35 2015
4744.00 1908
4744.65 1971
4745.30 1834
4745.95 1867
4746.60 1914
4747.25 2029
4747.90 2065
4748.55 1990
4749.20 1968
4749.85 1966
4750.50 2169
4751.15 2122
4751.80 2221
4752.45 2298
4753.10 2464
4753.75 2565
4754.40 2535
4755.05 2449
4755.71 2495
4756.36 2417
4757.01 2547
4757.66 2545
4758.31 2342
4758.96 2324
4759.61 2146
4760.26 2034
4760.91 2115
4761.56 2082
4762.21 2008
4762.86 2025
4763.52 1824
4764.17 1857
4764.82 2019
4765.47 1971
4766.12 2157
4766.77 2197
4767.42 2244
4768.07 2188
4768.73 2174
4769.38 2298
4770.03 2310
4770.68 2116
4771.33 2090
4771.98 2107
4772.64 1959
4773.29 1970
4773.94 1932
4774.59 1904
4775.24 1913
4775.89 1905
4776.55 1781
4777.20 1841
4777.85 1852
4778.50 1840
4779.15 1993
4779.81 1841
4780.46 1827
4781.11 1954
4781.76 1818
4782.42 1921
4783.07 1967
4783.72 2041
4784.37 2002
4785.03 2099
4785.68 1909
4786.33 1889
4786.98 1962
4787.64 1931
4788.29 1884
4788.94 1741
4789.60 1722
4790.25 1706
4790.90 1830
4791.55 1973
4792.21 1932
4792.86 1835
4793.51 1916
4794.17 1941
4794.82 1956
4795.47 1863
4796.13 1819
4796.78 1762
4797.43 1707
4798.09 1825
4798.74 1907
4799.39 1873
4800.05 1814
4800.70 1750
4801.36 1852
4802.01 1947
4802.66 1807
4803.32 1830
4803.97 1731
4804.62 1852
4805.28 1848
4805.93 1717
4806.59 1790
4807.24 1896
4807.89 1918
4808.55 1948
4809.20 1762
4809.86 1600
4810.51 1801
4811.17 1845
4811.82 1821
4812.47 1833
4813.13 1876
4813.78 1822
4814.44 1807
4815.09 1841
4815.75 1994
4816.40 1918
4817.06 1865
4817.71 1950
4818.37 2029
4819.02 1966
4819.68 2021
4820.33 1912
4820.99 1996
4821.64 2081
4822.30 2122
4822.95 2092
4823.61 2114
4824.26 2092
4824.92 2117
4825.57 2160
4826.23 2290
4826.88 2280
4827.54 2216
4828.19 2181
4828.85 2259
4829.51 2168
4830.16 2050
4830.82 2189
4831.47 2013
4832.13 2028
4832.78 2235
4833.44 2218
4834.10 2352
4834.75 2267
4835.41 2198
4836.06 2513
4836.72 2462
4837.38 2457
4838.03 2523
4838.69 2674
4839.34 2818
4840.00 2865
4840.66 3104
4841.31 3066
4841.97 2925
4842.63 2991
4843.28 2822
4843.94 2884
4844.60 2803
4845.25 2884
4845.91 2896
4846.57 2691
4847.22 2701
4847.88 2720
4848.54 2798
4849.19 2744
4849.85 2760
4850.51 2921
4851.17 2915
4851.82 2961
4852.48 3130
4853.14 3182
4853.79 3431
4854.45 3414
4855.11 3406
4855.77 3126
4856.42 3120
4857.08 3240
4857.74 3370
4858.40 3404
4859.05 3690
4859.71 3746
4860.37 3892
4861.03 4154
4861.68 4370
4862.34 4278
4863.00 4223
4863.66 4167
4864.32 3928
4864.97 3694
4865.63 3568
4866.29 3486
4866.95 3706
4867.61 3797
4868.26 3619
4868.92 3732
4869.58 4030
4870.24 3866
4870.90 3853
4871.56 3938
4872.21 3862
4872.87 3633
4873.53 3682
4874.19 3465
4874.85 3558
4875.51 3452
4876.17 3243
4876.83 3142
4877.48 3218
4878.14 3168
4878.80 3216
4879.46 3117
4880.12 3158
4880.78 3166
4881.44 3090
4882.10 3142
4882.76 3082
4883.42 3200
4884.08 3215
4884.73 2963
4885.39 2813
4886.05 2848
4886.71 2623
4887.37 2446
4888.03 2519
4888.69 2649
4889.35 2653
4890.01 2599
4890.67 2586
4891.33 2783
4891.99 2980
4892.65 2943
4893.31 2807
4893.97 2819
4894.63 2841
4895.29 2819
4895.95 2834
4896.61 2629
4897.27 2528
4897.93 2346
4898.59 2167
4899.25 2221
4899.91 2159
4900.57 2309
4901.23 2281
4901.89 2078
4902.55 2053
4903.21 2145
4903.88 2119
4904.54 2142
4905.20 2065
4905.86 2097
4906.52 2128
4907.18 2143
4907.84 2166
4908.50 2067
4909.16 2114
4909.82 2070
4910.48 2119
4911.15 2103
4911.81 2149
4912.47 2106
4913.13 2060
4913.79 1992
4914.45 2114
4915.11 2031
4915.77 1993
4916.44 1975
4917.10 1982
4917.76 1999
4918.42 1788
4919.08 1855
4919.74 1901
4920.41 1821
4921.07 1789
4921.73 1784
4922.39 1968
4923.05 1956
4923.72 1830
4924.38 1819
4925.04 1803
4925.70 1855
4926.36 1986
4927.03 1890
4927.69 1871
4928.35 1838
4929.01 1829
4929.67 1945
4930.34 2082
4931.00 1910
4931.66 2015
4932.32 1966
4932.99 2021
4933.65 1951
4934.31 2033
4934.98 1968
4935.64 2144
4936.30 1935
4936.96 1975
4937.63 1871
4938.29 1843
4938.95 1898
4939.62 1777
4940.28 1696
4940.94 1822
4941.61 1847
4942.27 1844
4942.93 1886
4943.60 1965
4944.26 1822
4944.92 1789
4945.59 1670
4946.25 1764
4946.91 1818
4947.58 1881
4948.24 1830
4948.90 1821
4949.57 1694
4950.23 1702
4950.89 1651
4951.56 1734
4952.22 1771
4952.89 1717
4953.55 1733
4954.21 1655
4954.88 1685
4955.54 1745
4956.21 1746
4956.87 1747
4957.53 1750
4958.20 1738
4958.86 1735
4959.53 1735
4960.19 1794
4960.86 1752
4961.52 1759
4962.19 1795
4962.85 1763
4963.52 1726
4964.18 1701
4964.84 1672
4965.51 1831
4966.17 1870
4966.84 1811
4967.50 1720
4968.17 1789
4968.83 1727
4969.50 1699
4970.16 1671
4970.83 1828
4971.49 1735
4972.16 1614
4972.82 1631
4973.49 1686
4974.16 1737
4974.82 1562
4975.49 1716
4976.15 1832
4976.82 1820
4977.48 1759
4978.15 1741
4978.81 1676
4979.48 1650
4980.15 1624
4980.81 1638
4981.48 1516
4982.14 1583
4982.81 1637
4983.48 1669
4984.14 1694
4984.81 1709
4985.47 1621
4986.14 1671
4986.81 1634
4987.47 1642
4988.14 1634
4988.80 1774
4989.47 1784
4990.14 1732
4990.80 1693
4991.47 1581
4992.14 1675
4992.80 1677
4993.47 1671
4994.14 1714
4994.80 1590
4995.47 1640
4996.14 1664
4996.80 1766
4997.47 1537
4998.14 1659
4998.81 1797
4999.47 1772
5000.14 1641
5000.81 1612
5001.47 1668
5002.14 1623
5002.81 1657
5003.48 1631
5004.14 1708
5004.81 1640
5005.48 1672
5006.15 1642
5006.81 1647
5007.48 1559
5008.15 1627
5008.82 1723
5009.48 1730
5010.15 1595
5010.82 1479
5011.49 1412
5012.16 1538
5012.82 1658
5013.49 1631
5014.16 1736
5014.83 1566
5015.50 1568
5016.16 1587
5016.83 1570
5017.50 1575
5018.17 1478
5018.84 1578
5019.50 1613
5020.17 1645
5020.84 1589
5021.51 1707
5022.18 1733
5022.85 1908
5023.52 1997
5024.19 2013
5024.85 2145
5025.52 2196
5026.19 2083
5026.86 2139
5027.53 1990
5028.20 1984
5028.87 2023
5029.54 1937
5030.21 1813
5030.87 1891
5031.54 1821
5032.21 1788
5032.88 1684
5033.55 1708
5034.22 1676
5034.89 1808
5035.56 1611
5036.23 1635
5036.90 1678
5037.57 1759
5038.24 1658
5038.91 1689
5039.58 1778
5040.25 1582
5040.92 1594
5041.59 1695
5042.26 1772
5042.93 1590
5043.60 1562
5044.27 1574
5044.94 1770
5045.61 1640
5046.28 1524
5046.95 1646
5047.62 1725
5048.29 1698
5048.96 1650
5049.63 1546
5050.30 1591
5050.97 1688
5051.64 1685
5052.31 1610
5052.98 1588
5053.65 1538
5054.32 1570
5054.99 1596
5055.66 1511
5056.34 1607
5057.01 1688
5057.68 1651
5058.35 1610
5059.02 1600
5059.69 1757
5060.36 1606
5061.03 1521
5061.70 1551
5062.38 1508
5063.05 1672
5063.72 1679
5064.39 1579
5065.06 1525
5065.73 1624
5066.40 1503
5067.08 1507
5067.75 1475
5068.42 1591
5069.09 1642
5069.76 1585
5070.43 1505
5071.11 1483
5071.78 1596
5072.45 1570
5073.12 1541
5073.79 1688
5074.47 1625
5075.14 1774
5075.81 1678
5076.48 1707
5077.15 1615
5077.83 1668
5078.50 1686
5079.17 1702
5079.84 1611
5080.52 1682
5081.19 1644
5081.86 1587
5082.53 1598
5083.21 1634
5083.88 1677
5084.55 1847
5085.22 1730
5085.90 1621
5086.57 1601
5087.24 1730
5087.92 1706
5088.59 1832
5089.26 1826
5089.93 1805
5090.61 2001
5091.28 2110
5091.95 2044
5092.63 2037
5093.30 2133
5093.97 2330
5094.65 2435
5095.32 2392
5095.99 2353
5096.67 2291
5097.34 2258
5098.02 2186
5098.69 2180
5099.36 1955
5100.04 1890
5100.71 1844
5101.38 1833
5102.06 1771
5102.73 1677
5103.41 1668
5104.08 1702
5104.75 1760
5105.43 1871
5106.10 1827
5106.78 1858
5107.45 1790
5108.12 1890
5108.80 1900
5109.47 1811
5110.15 1771
5110.82 1850
5111.50 1787
5112.17 1737
5112.85 1818
5113.52 1745
5114.20 1672
5114.87 1659
5115.54 1719
5116.22 1758
5116.89 1611
5117.57 1714
5118.24 1587
5118.92 1789
5119.59 1789
5120.27 1722
5120.94 1868
5121.62 1922
5122.30 1689
5122.97 1674
5123.65 1640
5124.32 1608
5125.00 1571
5125.67 1586
5126.35 1643
5127.02 1701
5127.70 1649
5128.37 1660
5129.05 1795
5129.73 1765
5130.40 1617
5131.08 1680
5131.75 1716
5132.43 1646
5133.10 1662
5133.78 1711
5134.46 1608
5135.13 1523
5135.81 1484
5136.49 1599
5137.16 1628
5137.84 1695
5138.51 1677
5139.19 1674
5139.87 1664
5140.54 1804
5141.22 1781
5141.90 1702
5142.57 1693
5143.25 1836
5143.93 1769
5144.60 1694
5145.28 1676
5145.96 1544
5146.63 1572
5147.31 1577
5147.99 1527
5148.66 1495
5149.34 1629
5150.02 1781
5150.69 1712
5151.37 1541
5152.05 1513
5152.73 1600
5153.40 1628
5154.08 1528
5154.76 1603
5155.44 1652
5156.11 1550
5156.79 1577
5157.47 1533
5158.15 1497
5158.82 1477
5159.50 1569
5160.18 1553
5160.86 1483
5161.53 1551
5162.21 1673
5162.89 1738
5163.57 1751
5164.25 1729
5164.92 1636
5165.60 1737
5166.28 1680
5166.96 1717
5167.64 1713
5168.31 1837
5168.99 1838
5169.67 1762
5170.35 1615
5171.03 1723
5171.71 1682
5172.39 1732
5173.06 1745
5173.74 1621
5174.42 1641
5175.10 1559
5175.78 1605
5176.46 1506
5177.14 1448
5177.82 1511
5178.49 1463
5179.17 1581
5179.85 1682
5180.53 1588
5181.21 1595
5181.89 1644
5182.57 1528
5183.25 1622
5183.93 1681
5184.61 1626
5185.29 1513
5185.97 1429
5186.64 1476
5187.32 1526
5188.00 1428
5188.68 1519
5189.36 1446
5190.04 1436
5190.72 1360
5191.40 1362
5192.08 1532
5192.76 1422
5193.44 1408
5194.12 1380
5194.80 1375
5195.48 1421
5196.16 1454
5196.84 1401
5197.52 1352
5198.20 1521
5198.88 1471
5199.56 1464
5200.24 1491
5200.92 1462
5201.60 1520
5202.28 1453
5202.96 1429
5203.65 1484
5204.33 1542
5205.01 1518
5205.69 1484
5206.37 1595
5207.05 1616
5207.73 1621
5208.41 1592
5209.09 1466
5209.77 1618
5210.45 1557
5211.13 1617
5211.82 1600
5212.50 1568
5213.18 1594
5213.86 1702
5214.54 1633
5215.22 1601
5215.90 1607
5216.58 1458
5217.27 1553
5217.95 1541
5218.63 1528
5219.31 1466
5219.99 1533
5220.67 1476
5221.36 1571
5222.04 1678
5222.72 1599
5223.40 1610
5224.08 1450
5224.77 1491
5225.45 1502
5226.13 1485
5226.81 1481
5227.49 1498
5228.18 1379
5228.86 1535
5229.54 1554
5230.22 1488
5230.91 1545
5231.59 1481
5232.27 1419
5232.95 1536
5233.63 1538
5234.32 1516
5235.00 1590
5235.68 1574
5236.37 1629
5237.05 1655
5237.73 1676
5238.41 1607
5239.10 1581
5239.78 1630
5240.46 1725
5241.15 1623
5241.83 1614
5242.51 1733
5243.20 1515
5243.88 1657
5244.56 1614
5245.24 1582
5245.93 1608
5246.61 1593
5247.29 1653
5247.98 1663
5248.66 1625
5249.35 1645
5250.03 1643
5250.71 1812
5251.40 1870
5252.08 1819
5252.76 1808
5253.45 1841
5254.13 1839
5254.82 1739
5255.50 1706
5256.18 1723
5256.87 1761
5257.55 1656
5258.24 1595
5258.92 1559
5259.60 1645
5260.29 1578
5260.97 1520
5261.66 1554
5262.34 1565
5263.03 1483
5263.71 1455
5264.40 1510
5265.08 1559
5265.76 1522
5266.45 1547
5267.13 1646
5267.82 1665
5268.50 1691
5269.19 1607
5269.87 1614
5270.56 1581
5271.24 1677
5271.93 1645
5272.61 1591
5273.30 1655
5273.98 1574
5274.67 1607
5275.35 1710
5276.04 1587
5276.72 1506
5277.41 1477
5278.10 1485
5278.78 1530
5279.47 1543
5280.15 1564
5280.84 1596
5281.52 1679
5282.21 1619
5282.89 1711
5283.58 1790
5284.27 1733
5284.95 1723
5285.64 1635
5286.32 1729
5287.01 1667
5287.70 1679
5288.38 1578
5289.07 1611
5289.75 1621
5290.44 1687
5291.13 1620
5291.81 1613
5292.50 1550
5293.19 1574
5293.87 1733
5294.56 1706
5295.25 1620
5295.93 1659
5296.62 1628
5297.31 1620
5297.99 1539
5298.68 1638
5299.37 1620
5300.05 1662
5300.74 1638
5301.43 1639
5302.11 1781
5302.80 1737
5303.49 1646
5304.18 1669
5304.86 1775
5305.55 1817
5306.24 1796
5306.92 1750
5307.61 1707
5308.30 1614
5308.99 1736
5309.67 1689
5310.36 1621
5311.05 1585
5311.74 1613
5312.42 1597
5313.11 1526
5313.80 1628
5314.49 1692
5315.18 1795
5315.86 1726
5316.55 1678
5317.24 1673
5317.93 1815
5318.62 1716
5319.30 1587
5319.99 1824
5320.68 1849
5321.37 1982
5322.06 1993
5322.74 2178
5323.43 2121
5324.12 2271
5324.81 2242
5325.50 2217
5326.19 2130
5326.88 2006
5327.56 1997
5328.25 1914
5328.94 1728
5329.63 1744
5330.32 1810
5331.01 1884
5331.70 1730
5332.39 1765
5333.07 1869
5333.76 1981
5334.45 1893
5335.14 1837
5335.83 1907
5336.52 1953
5337.21 1948
5337.90 1956
5338.59 1897
5339.28 1968
5339.97 1957
5340.66 1938
5341.35 1954
5342.04 1921
5342.73 1933
5343.42 1973
5344.10 2123
5344.79 2018
5345.48 1891
5346.17 2024
5346.86 1846
5347.55 1820
5348.24 1990
5348.93 2138
5349.62 2269
5350.31 2350
5351.00 2476
5351.69 2671
5352.39 2985
5353.08 3090
5353.77 2968
5354.46 3340
5355.15 3368
5355.84 3131
5356.53 3079
5357.22 2958
5357.91 2717
5358.60 2535
5359.29 2357
5359.98 2175
5360.67 1983
5361.36 1831
5362.05 1725
5362.74 1690
5363.44 1863
5364.13 1806
5364.82 1784
5365.51 1783
5366.20 1787
5366.89 1693
5367.58 1677
5368.27 1791
5368.96 1814
5369.66 1771
5370.35 1561
5371.04 1598
5371.73 1545
5372.42 1554
5373.11 1551
5373.81 1477
5374.50 1518
5375.19 1602
5375.88 1519
5376.57 1555
5377.26 1657
5377.96 1691
5378.65 1617
5379.34 1567
5380.03 1523
5380.72 1619
5381.42 1633
5382.11 1610
5382.80 1550
5383.49 1506
5384.18 1433
5384.88 1499
5385.57 1547
5386.26 1519
5386.95 1595
5387.65 1446
5388.34 1548
5389.03 1626
5389.72 1546
5390.42 1511
5391.11 1800
5391.80 1808
5392.50 1826
5393.19 1906
5393.88 1772
5394.57 1789
5395.27 1815
5395.96 1823
5396.65 1723
5397.35 1692
5398.04 1661
5398.73 1641
5399.43 1554
5400.12 1591
5400.81 1551
5401.51 1566
5402.20 1578
5402.89 1555
5403.59 1479
5404.28 1571
5404.97 1681
5405.67 1497
5406.36 1544
5407.06 1591
5407.75 1505
5408.44 1649
5409.14 1608
5409.83 1600
5410.53 1568
5411.22 1561
5411.91 1541
5412.61 1603
5413.30 1535
5414.00 1541
5414.69 1460
5415.38 1419
5416.08 1593
5416.77 1526
5417.47 1510
5418.16 1557
5418.86 1416
5419.55 1570
5420.25 1551
5420.94 1523
5421.64 1634
5422.33 1573
5423.03 1561
5423.72 1560
5424.41 1686
5425.11 1579
5425.80 1555
5426.50 1524
5427.19 1504
5427.89 1478
5428.59 1557
5429.28 1566
5429.98 1466
5430.67 1457
5431.37 1549
5432.06 1544
5432.76 1556
5433.45 1479
5434.15 1554
5434.84 1643
5435.54 1516
5436.23 1557
5436.93 1499
5437.63 1564
5438.32 1601
5439.02 1683
5439.71 1656
5440.41 1649
5441.11 1633
5441.80 1661
5442.50 1677
5443.19 1653
5443.89 1663
5444.59 1725
5445.28 1776
5445.98 1804
5446.68 1833
5447.37 1685
5448.07 1804
5448.76 2020
5449.46 1973
5450.16 2081
5450.85 2034
5451.55 2049
5452.25 2211
5452.94 2175
5453.64 2117
5454.34 1978
5455.03 1938
5455.73 1852
5456.43 1817
5457.13 1804
5457.82 1838
5458.52 1754
5459.22 1759
5459.91 1775
5460.61 1631
5461.31 1711
5462.01 1657
5462.70 1758
5463.40 1910
5464.10 1934
5464.80 1978
5465.49 2130
5466.19 2091
5466.89 2027
5467.59 2158
5468.28 2281
5468.98 2224
5469.68 2202
5470.38 2069
5471.07 1968
5471.77 1944
5472.47 1941
5473.17 1803
5473.87 1713
5474.56 1784
5475.26 1832
5475.96 1776
5476.66 1837
5477.36 1754
5478.06 1843
5478.75 1944
5479.45 1992
5480.15 2100
5480.85 2166
5481.55 2217
5482.25 2260
5482.95 2343
5483.64 2382
5484.34 2242
5485.04 2293
5485.74 2330
5486.44 2304
5487.14 2086
5487.84 2056
5488.54 2019
5489.23 2004
5489.93 1922
5490.63 2078
5491.33 2040
5492.03 1933
5492.73 1927
5493.43 1915
5494.13 1893
5494.83 2062
5495.53 2190
5496.23 2042
5496.93 2050
5497.63 2336
5498.33 2227
5499.03 2208
5499.73 2249
5500.43 2503
5501.13 2632
5501.83 2887
5502.53 3006
5503.23 3178
5503.93 3383
5504.63 3337
5505.33 3304
5506.03 3191
5506.73 2921
5507.43 2653
5508.13 2492
5508.83 2364
5509.53 2300
5510.23 2056
5510.93 2044
5511.63 2006
5512.33 2045
5513.03 2123
5513.73 2013
5514.43 1945
5515.13 1958
5515.83 1983
5516.53 1911
5517.23 1910
5517.93 2074
5518.64 2251
5519.34 2032
5520.04 1907
5520.74 1856
5521.44 1825
5522.14 1897
5522.84 1903
5523.54 1882
5524.24 1982
5524.95 1996
5525.65 1866
5526.35 1751
5527.05 1836
5527.75 1828
5528.45 1814
5529.15 1787
5529.86 1798
5530.56 1804
5531.26 1682
5531.96 1589
5532.66 1611
5533.36 1691
5534.07 1738
5534.77 1584
5535.47 1685
5536.17 1680
5536.87 1665
5537.58 1639
5538.28 1675
5538.98 1731
5539.68 1558
5540.39 1587
5541.09 1654
5541.79 1567
5542.49 1537
5543.20 1622
5543.90 1642
5544.60 1621
5545.30 1492
5546.01 1576
5546.71 1571
5547.41 1532
5548.11 1588
5548.82 1563
5549.52 1712
5550.22 1742
5550.93 1805
5551.63 1770
5552.33 1746
5553.03 1723
5553.74 1691
5554.44 1598
5555.14 1632
5555.85 1513
5556.55 1613
5557.25 1516
5557.96 1380
5558.66 1492
5559.36 1479
5560.07 1454
5560.77 1468
5561.48 1378
5562.18 1362
5562.88 1428
5563.59 1525
5564.29 1472
5564.99 1599
5565.70 1596
5566.40 1573
5567.11 1590
5567.81 1566
5568.51 1659
5569.22 1571
5569.92 1567
5570.63 1561
5571.33 1588
5572.04 1548
5572.74 1532
5573.44 1633
5574.15 1564
5574.85 1638
5575.56 1581
5576.26 1571
5576.97 1635
5577.67 1548
5578.38 1589
5579.08 1555
5579.79 1633
5580.49 1584
5581.20 1591
5581.90 1622
5582.61 1552
5583.31 1503
5584.02 1488
5584.72 1435
5585.43 1375
5586.13 1509
5586.84 1413
5587.54 1482
5588.25 1464
5588.95 1395
5589.66 1439
5590.36 1450
5591.07 1515
5591.77 1475
5592.48 1476
5593.19 1416
5593.89 1514
5594.60 1487
5595.30 1555
5596.01 1343
5596.71 1388
5597.42 1462
5598.13 1611
5598.83 1540
5599.54 1467
5600.24 1403
5600.95 1395
5601.66 1514
5602.36 1489
5603.07 1412
5603.78 1437
5604.48 1387
5605.19 1327
5605.89 1361
5606.60 1329
5607.31 1397
5608.01 1462
5608.72 1483
5609.43 1365
5610.13 1477
5610.84 1463
5611.55 1433
5612.25 1379
5612.96 1402
5613.67 1401
5614.38 1381
5615.08 1309
5615.79 1317
5616.50 1283
5617.20 1350
5617.91 1319
5618.62 1246
5619.33 1310
5620.03 1287
5620.74 1305
5621.45 1386
5622.15 1494
5622.86 1420
5623.57 1347
5624.28 1358
5624.99 1354
5625.69 1379
5626.40 1404
5627.11 1417
5627.82 1424
5628.52 1385
5629.23 1339
5629.94 1293
5630.65 1392
5631.36 1416
5632.06 1462
5632.77 1485
5633.48 1465
5634.19 1493
5634.90 1475
5635.61 1507
5636.31 1427
5637.02 1499
5637.73 1477
5638.44 1412
5639.15 1461
5639.86 1503
5640.56 1417
5641.27 1495
5641.98 1469
5642.69 1475
5643.40 1471
5644.11 1544
5644.82 1518
5645.53 1531
5646.24 1412
5646.94 1424
5647.65 1559
5648.36 1556
5649.07 1394
5649.78 1401
5650.49 1418
5651.20 1351
5651.91 1356
5652.62 1426
5653.33 1373
5654.04 1481
5654.75 1462
5655.46 1571
5656.17 1581
5656.88 1624
5657.59 1657
5658.30 1550
5659.01 1660
5659.71 1673
5660.42 1670
5661.13 1886
5661.84 1732
5662.55 1771
5663.26 1677
5663.97 1715
5664.69 1622
5665.40 1600
5666.11 1516
5666.82 1565
5667.53 1534
5668.24 1602
5668.95 1594
5669.66 1627
5670.37 1569
5671.08 1686
5671.79 1662
5672.50 1510
5673.21 1509
5673.92 1741
5674.63 1635
5675.34 1571
5676.05 1604
5676.76 1659
5677.48 1587
5678.19 1556
5678.90 1493
5679.61 1616
5680.32 1543
5681.03 1453
5681.74 1453
5682.45 1461
5683.16 1504
5683.88 1474
5684.59 1383
5685.30 1416
5686.01 1616
5686.72 1608
5687.43 1560
5688.15 1567
5688.86 1537
5689.57 1460
5690.28 1457
5690.99 1572
5691.70 1519
5692.42 1520
5693.13 1522
5693.84 1554
5694.55 1426
5695.26 1435
5695.98 1513
5696.69 1397
5697.40 1483
5698.11 1424
5698.82 1374
5699.54 1344
5700.25 1377
5700.96 1392
5701.67 1376
5702.39 1393
5703.10 1496
5703.81 1350
5704.52 1353
5705.24 1338
5705.95 1502
5706.66 1413
5707.38 1405
5708.09 1406
5708.80 1294
5709.51 1411
5710.23 1349
5710.94 1358
5711.65 1344
5712.37 1332
5713.08 1447
5713.79 1339
5714.51 1386
5715.22 1340
5715.93 1468
5716.65 1383
5717.36 1352
5718.07 1481
5718.79 1456
5719.50 1434
5720.21 1299
5720.93 1316
5721.64 1330
5722.36 1409
5723.07 1338
5723.78 1305
5724.50 1357
5725.21 1374
5725.92 1452
5726.64 1438
5727.35 1427
5728.07 1439
5728.78 1424
5729.50 1454
5730.21 1486
5730.92 1421
5731.64 1528
5732.35 1568
5733.07 1450
5733.78 1527
5734.50 1530
5735.21 1594
5735.93 1628
5736.64 1525
5737.35 1481
5738.07 1466
5738.78 1442
5739.50 1378
5740.21 1537
5740.93 1508
5741.64 1444
5742.36 1474
5743.07 1402
5743.79 1370
5744.50 1402
5745.22 1459
5745.93 1485
5746.65 1517
5747.37 1484
5748.08 1408
5748.80 1468
5749.51 1539
5750.23 1509
5750.94 1465
5751.66 1532
5752.37 1449
5753.09 1603
5753.81 1607
5754.52 1569
5755.24 1620
5755.95 1834
5756.67 1897
5757.38 1870
5758.10 1811
5758.82 1997
5759.53 1988
5760.25 1858
5760.96 1876
5761.68 1854
5762.40 1697
5763.11 1588
5763.83 1566
5764.55 1553
5765.26 1630
5765.98 1624
5766.70 1518
5767.41 1545
5768.13 1505
5768.85 1519
5769.56 1508
5770.28 1593
5771.00 1530
5771.71 1530
5772.43 1637
5773.15 1605
5773.86 1569
5774.58 1534
5775.30 1565
5776.01 1600
5776.73 1537
5777.45 1515
5778.17 1538
5778.88 1532
5779.60 1612
5780.32 1615
5781.04 1830
5781.75 1677
5782.47 1656
5783.19 1716
5783.91 1549
5784.62 1670
5785.34 1672
5786.06 1705
5786.78 1778
5787.49 1618
5788.21 1659
5788.93 1552
5789.65 1731
5790.37 1686
5791.08 1754
5791.80 1877
5792.52 1704
5793.24 1809
5793.96 1793
5794.68 1841
5795.39 2000
5796.11 1913
5796.83 1893
5797.55 1958
5798.27 2037
5798.99 1985
5799.70 2275
5800.42 2602
5801.14 2927
5801.86 3057
5802.58 3599
5803.30 4008
5804.02 4153
5804.74 4209
5805.45 4035
5806.17 4010
5806.89 3709
5807.61 3072
5808.33 2603
5809.05 2463
5809.77 2343
5810.49 2184
5811.21 2197
5811.93 2159
5812.65 2046
5813.37 1971
5814.09 1968
5814.81 2185
5815.52 2030
5816.24 2039
5816.96 2164
5817.68 2144
5818.40 2064
5819.12 2247
5819.84 2157
5820.56 2125
5821.28 1962
5822.00 2003
5822.72 2043
5823.44 1868
5824.16 1883
5824.88 1906
5825.60 1913
5826.32 1862
5827.04 1993
5827.76 1859
5828.48 1722
5829.21 1770
5829.93 1830
5830.65 1795
5831.37 1714
5832.09 1841
5832.81 1763
5833.53 1609
5834.25 1625
5834.97 1670
5835.69 1605
5836.41 1605
5837.13 1690
5837.85 1625
5838.57 1708
5839.30 1701
5840.02 1545
5840.74 1684
5841.46 1590
5842.18 1599
5842.90 1605
5843.62 1705
5844.34 1586
5845.07 1494
5845.79 1609
5846.51 1634
5847.23 1662
5847.95 1646
5848.67 1667
5849.39 1683
5850.12 1553
5850.84 1696
5851.56 1817
5852.28 1724
5853.00 1686
5853.73 1708
5854.45 1692
5855.17 1537
5855.89 1619
5856.61 1487
5857.34 1654
5858.06 1544
5858.78 1521
5859.50 1543
5860.23 1630
5860.95 1649
5861.67 1642
5862.39 1684
5863.11 1559
5863.84 1505
5864.56 1602
5865.28 1704
5866.01 1534
5866.73 1587
5867.45 1530
5868.17 1553
5868.90 1554
5869.62 1523
5870.34 1560
5871.07 1575
5871.79 1611
5872.51 1616
5873.23 1572
5873.96 1483
5874.68 1727
5875.40 1836
5876.13 1638
5876.85 1629
5877.57 1731
5878.30 1541
5879.02 1569
5879.74 1573
5880.47 1754
5881.19 1732
5881.92 1573
5882.64 1477
5883.36 1522
5884.09 1564
5884.81 1556
5885.53 1677
5886.26 1666
5886.98 1580
5887.71 1601
5888.43 1590
5889.15 1514
5889.88 1579
5890.60 1646
5891.33 1645
5892.05 1663
5892.78 1533
5893.50 1548
5894.23 1543
5894.95 1587
5895.67 1556
5896.40 1601
5897.12 1550
5897.85 1638
5898.57 1630
5899.30 1465
5900.02 1517
5900.75 1573
5901.47 1507
5902.20 1601
5902.92 1586
5903.65 1607
5904.37 1624
5905.10 1619
5905.82 1711
5906.55 1642
5907.27 1552
5908.00 1550
5908.72 1687
5909.45 1564
5910.17 1568
5910.90 1551
5911.62 1588
5912.35 1541
5913.08 1530
5913.80 1554
5914.53 1626
5915.25 1703
5915.98 1594
5916.70 1675
5917.43 1615
5918.16 1616
5918.88 1634
5919.61 1508
5920.33 1566
5921.06 1623
5921.79 1624
5922.51 1656
5923.24 1659
5923.97 1676
5924.69 1729
5925.42 1700
5926.14 1582
5926.87 1681
5927.60 1669
5928.32 1679
5929.05 1741
5929.78 1762
5930.50 1729
5931.23 1839
5931.96 1854
5932.68 1749
5933.41 1720
5934.14 1858
5934.86 1964
5935.59 1852
5936.32 1937
5937.05 1906
5937.77 1926
5938.50 2011
5939.23 2068
5939.95 2121
5940.68 2206
5941.41 2256
5942.14 2240
5942.86 2151
5943.59 2153
5944.32 2336
5945.05 2245
5945.77 2274
5946.50 2199
5947.23 2333
5947.96 2296
5948.68 2324
5949.41 2455
5950.14 2437
5950.87 2354
5951.60 2659
5952.32 2600
5953.05 2807
5953.78 2736
5954.51 2836
5955.24 2858
5955.96 2887
5956.69 2977
5957.42 3100
5958.15 3046
5958.88 3069
5959.61 3173
5960.33 3040
5961.06 3116
5961.79 3212
5962.52 3116
5963.25 3049
5963.98 3065
5964.71 3068
5965.44 3115
5966.16 3433
5966.89 3454
5967.62 3553
5968.35 3757
5969.08 4155
5969.81 4154
5970.54 4451
5971.27 4526
5972.00 4652
5972.73 4465
5973.46 4225
5974.18 4186
5974.91 4158
5975.64 4088
5976.37 3917
5977.10 3981
5977.83 3835
5978.56 3800
5979.29 3950
5980.02 3745
5980.75 3972
5981.48 4085
5982.21 4156
5982.94 4342
5983.67 4355
5984.40 4614
5985.13 4595
5985.86 4582
5986.59 4641
5987.32 4694
5988.05 4652
5988.78 4697
5989.51 4603
5990.24 4582
5990.97 4746
5991.70 4506
5992.43 4707
5993.16 4683
5993.89 4711
5994.62 4859
5995.35 4860
5996.09 4950
5996.82 4990
5997.55 5007
5998.28 5125
5999.01 5321
5999.74 5444
6000.47 5516
6001.20 5319
6001.93 5216
6002.66 5530
6003.39 5496
6004.13 5663
6004.86 5507
6005.59 5589
6006.32 5289
6007.05 5226
6007.78 5338
6008.51 5436
6009.25 5500
6009.98 5524
6010.71 5655
6011.44 6134
6012.17 6903
6012.90 8004
6013.64 9561
6014.37 11432
6015.10 13439
6015.83 15495
6016.56 17002
6017.29 18252
6018.03 18722
6018.76 18386
6019.49 17642
6020.22 16307
6020.96 14770
6021.69 13128
6022.42 11206
6023.15 9888
6023.88 8281
6024.62 7195
6025.35 6242
6026.08 5408
6026.81 4911
6027.55 4475
6028.28 4295
6029.01 4397
6029.75 4228
6030.48 4104
6031.21 3915
6031.94 3725
6032.68 3788
6033.41 3622
6034.14 3683
6034.88 3654
6035.61 3529
6036.34 3404
6037.07 3428
6037.81 3177
6038.54 3039
6039.27 3108
6040.01 3308
6040.74 3486
6041.47 3553
6042.21 3568
6042.94 3687
6043.68 3738
6044.41 3956
6045.14 3939
6045.88 4091
6046.61 4039
6047.34 4115
6048.08 4134
6048.81 4288
6049.55 4148
6050.28 4091
6051.01 4280
6051.75 4336
6052.48 4305
6053.22 4942
6053.95 5546
6054.68 5654
6055.42 6019
6056.15 6390
6056.89 6593
6057.62 6381
6058.36 6417
6059.09 6287
6059.83 5533
6060.56 5121
6061.29 4806
6062.03 4566
6062.76 4284
6063.50 4424
6064.23 4137
6064.97 4036
6065.70 3982
6066.44 3891
6067.17 3935
6067.91 3823
6068.64 3800
6069.38 3955
6070.11 3774
6070.85 3798
6071.58 3765
6072.32 3577
6073.06 3543
6073.79 3519
6074.53 3555
6075.26 3264
6076.00 3304
6076.73 3339
6077.47 3234
6078.20 3242
6078.94 3260
6079.68 3145
6080.41 3217
6081.15 3073
6081.88 3068
6082.62 2952
6083.35 2968
6084.09 2803
6084.83 2753
6085.56 2686
6086.30 2759
6087.04 2677
6087.77 2611
6088.51 2720
6089.24 2660
6089.98 2614
6090.72 2705
6091.45 2804
6092.19 2887
6092.93 2884
6093.66 2876
6094.40 3066
6095.14 3060
6095.87 2840
6096.61 2770
6097.35 2743
6098.08 2766
6098.82 2793
6099.56 2592
6100.29 2558
6101.03 2499
6101.77 2493
6102.51 2525
6103.24 2460
6103.98 2394
6104.72 2468
6105.46 2528
6106.19 2398
6106.93 2271
6107.67 2411
6108.41 2528
6109.14 2225
6109.88 2338
6110.62 2368
6111.36 2317
6112.09 2280
6112.83 2342
6113.57 2400
6114.31 2442
6115.04 2489
6115.78 2382
6116.52 2494
6117.26 2381
6118.00 2493
6118.73 2554
6119.47 2364
6120.21 2574
6120.95 2439
6121.69 2388
6122.43 2478
6123.16 2511
6123.90 2414
6124.64 2361
6125.38 2559
6126.12 2373
6126.86 2346
6127.60 2469
6128.33 2446
6129.07 2558
6129.81 2473
6130.55 2413
6131.29 2581
6132.03 2607
6132.77 2485
6133.51 2573
6134.25 2515
6134.98 2499
6135.72 2568
6136.46 2614
6137.20 2701
6137.94 2660
6138.68 2751
6139.42 2832
6140.16 2855
6140.90 2799
6141.64 2697
6142.38 2619
6143.12 2632
6143.86 2659
6144.60 2731
6145.34 2732
6146.08 2733
6146.82 2669
6147.56 2680
6148.30 2684
6149.04 2659
6149.78 2563
6150.52 2642
6151.26 2701
6152.00 2638
6152.74 2427
6153.48 2471
6154.22 2583
6154.96 2560
6155.70 2600
6156.44 2669
6157.18 2916
6157.92 2886
6158.66 2775
6159.40 2889
6160.14 2693
6160.88 2775
6161.62 2818
6162.36 2848
6163.10 2836
6163.85 2998
6164.59 3059
6165.33 3006
6166.07 3034
6166.81 3256
6167.55 3451
6168.29 3545
6169.03 3699
6169.77 3832
6170.51 4084
6171.26 4145
6172.00 4111
6172.74 4183
6173.48 4039
6174.22 4030
6174.96 3945
6175.70 3946
6176.45 3786
6177.19 3718
6177.93 3613
6178.67 3530
6179.41 3393
6180.16 3561
6180.90 3555
6181.64 3565
6182.38 3597
6183.12 3470
6183.87 3472
6184.61 3548
6185.35 3606
6186.09 3632
6186.83 3725
6187.58 3830
6188.32 3845
6189.06 3951
6189.80 4081
6190.55 4033
6191.29 3919
6192.03 3998
6192.77 4250
6193.52 4272
6194.26 4408
6195.00 4519
6195.74 4687
6196.49 4663
6197.23 4816
6197.97 5052
6198.72 4915
6199.46 4890
6200.20 4777
6200.94 4870
6201.69 4911
6202.43 4700
6203.17 4753
6203.92 4894
6204.66 5015
6205.40 5052
6206.15 5385
6206.89 6158
6207.63 7176
6208.38 8928
6209.12 10690
6209.87 12671
6210.61 15584
6211.35 18054
6212.10 20202
6212.84 21719
6213.58 22670
6214.33 22678
6215.07 22017
6215.82 20503
6216.56 18278
6217.30 15584
6218.05 13104
6218.79 11071
6219.54 9330
6220.28 7722
6221.02 6632
6221.77 5889
6222.51 5142
6223.26 4602
6224.00 4503
6224.75 4395
6225.49 4228
6226.24 4085
6226.98 4004
6227.73 4054
6228.47 3854
6229.21 3674
6229.96 3603
6230.70 3554
6231.45 3347
6232.19 3116
6232.94 2912
6233.68 2837
6234.43 2705
6235.17 2396
6235.92 2546
6236.67 2674
6237.41 2742
6238.16 2717
6238.90 2715
6239.65 2846
6240.39 2848
6241.14 2868
6241.88 2960
6242.63 2919
6243.37 2924
6244.12 2853
6244.87 2972
6245.61 2948
6246.36 2878
6247.10 2978
6247.85 3209
6248.59 3320
6249.34 3554
6250.09 3603
6250.83 3829
6251.58 3905
6252.33 4072
6253.07 4257
6253.82 4087
6254.56 4019
6255.31 3961
6256.06 3741
6256.80 3591
6257.55 3358
6258.30 3321
6259.04 3272
6259.79 3264
6260.54 3200
6261.28 3325
6262.03 3144
6262.78 3032
6263.52 3031
6264.27 3201
6265.02 3227
6265.76 3146
6266.51 3092
6267.26 3141
6268.01 3210
6268.75 3105
6269.50 2968
6270.25 3014
6270.99 3090
6271.74 3065
6272.49 3023
6273.24 3162
6273.98 3183
6274.73 3329
6275.48 3259
6276.23 3154
6276.97 3293
6277.72 3414
6278.47 3594
6279.22 3614
6279.96 3593
6280.71 3803
6281.46 3649
6282.21 3653
6282.96 3616
6283.70 3447
6284.45 3381
6285.20 3310
6285.95 3088
6286.70 3021
6287.45 2925
6288.19 2818
6288.94 2872
6289.69 2964
6290.44 2852
6291.19 2934
6291.94 3044
6292.68 2943
6293.43 2997
6294.18 2838
6294.93 2763
6295.68 2954
6296.43 2739
6297.18 2429
6297.93 2520
6298.67 2408
6299.42 2422
6300.17 2388
6300.92 2357
6301.67 2390
6302.42 2306
6303.17 2254
6303.92 2279
6304.67 2444
6305.42 2355
6306.17 2393
6306.92 2352
6307.67 2442
6308.41 2345
6309.16 2414
6309.91 2335
6310.66 2366
6311.41 2352
6312.16 2305
6312.91 2224
6313.66 2202
6314.41 2341
6315.16 2395
6315.91 2211
6316.66 2308
6317.41 2295
6318.16 2435
6318.91 2237
6319.66 2221
6320.41 2422
6321.16 2444
6321.91 2322
6322.66 2322
6323.41 2390
6324.16 2449
6324.92 2357
6325.67 2290
6326.42 2257
6327.17 2148
6327.92 2254
6328.67 2150
6329.42 2211
6330.17 2123
6330.92 2212
6331.67 2280
6332.42 2122
6333.17 2126
6333.92 2183
6334.68 2158
6335.43 2217
6336.18 2244
6336.93 2111
6337.68 2080
6338.43 1933
6339.18 2026
6339.93 2089
6340.69 2043
6341.44 2044
6342.19 1987
6342.94 2017
6343.69 2103
6344.44 2056
6345.20 2082
6345.95 2052
6346.70 1978
6347.45 2086
6348.20 2312
6348.95 2095
6349.71 2223
6350.46 2222
6351.21 2122
6351.96 2085
6352.71 2206
6353.47 2357
6354.22 2542
6354.97 2431
6355.72 2671
6356.48 2477
6357.23 2581
6357.98 2555
6358.73 2426
6359.49 2494
6360.24 2476
6360.99 2390
6361.74 2227
6362.50 2132
6363.25 2120
6364.00 2039
6364.76 2090
6365.51 2112
6366.26 2056
6367.01 2018
6367.77 2091
6368.52 1984
6369.27 1977
6370.03 1923
6370.78 1997
6371.53 1868
6372.29 1941
6373.04 2012
6373.79 1896
6374.55 1885
6375.30 1937
6376.05 1945
6376.81 2045
6377.56 2126
6378.31 2029
6379.07 1977
6379.82 2066
6380.58 1995
6381.33 1997
6382.08 2046
6382.84 1998
6383.59 1944
6384.35 1983
6385.10 2016
6385.85 2094
6386.61 1999
6387.36 1993
6388.12 1947
6388.87 1989
6389.62 1932
6390.38 2058
6391.13 2070
6391.89 2022
6392.64 1985
6393.40 1974
6394.15 2077
6394.91 2007
6395.66 1999
6396.42 1978
6397.17 1965
6397.93 1857
6398.68 2003
6399.44 1957
6400.19 1820
6400.95 1729
6401.70 1808
6402.46 1837
6403.21 1889
6403.97 1771
6404.72 1777
6405.48 1753
6406.23 1766
6406.99 1770
6407.74 1778
6408.50 1780
6409.25 1833
6410.01 1820
6410.76 1815
6411.52 1758
6412.28 1762
6413.03 1804
6413.79 1819
6414.54 1854
6415.30 1788
6416.05 1819
6416.81 1656
6417.57 1817
6418.32 1791
6419.08 1741
6419.83 1765
6420.59 1825
6421.35 1713
6422.10 1668
6422.86 1784
6423.62 1698
6424.37 1762
6425.13 1754
6425.89 1819
6426.64 1829
6427.40 1729
6428.15 1709
6428.91 1767
6429.67 1854
6430.42 1751
6431.18 1762
6431.94 1786
6432.70 1762
6433.45 1766
6434.21 1765
6434.97 1800
6435.72 1727
6436.48 1752
6437.24 1809
6437.99 1802
6438.75 1764
6439.51 1699
6440.27 1707
6441.02 1813
6441.78 1742
6442.54 1813
6443.30 1864
6444.05 1862
6444.81 1896
6445.57 1897
6446.33 1866
6447.08 1851
6447.84 1902
6448.60 1855
6449.36 1881
6450.12 1796
6450.87 1869
6451.63 1771
6452.39 1856
6453.15 2026
6453.91 1953
6454.66 1974
6455.42 2001
6456.18 1961
6456.94 2065
6457.70 2224
6458.46 2075
6459.21 2032
6459.97 2030
6460.73 2086
6461.49 2131
6462.25 2258
6463.01 2091
6463.77 2082
6464.52 2093
6465.28 2024
6466.04 2043
6466.80 2106
6467.56 2142
6468.32 2071
6469.08 2075
6469.84 2261
6470.60 2189
6471.36 2144
6472.11 2272
6472.87 2262
6473.63 2211
6474.39 2253
6475.15 2340
6475.91 2325
6476.67 2350
6477.43 2314
6478.19 2337
6478.95 2332
6479.71 2325
6480.47 2396
6481.23 2482
6481.99 2573
6482.75 2555
6483.51 2568
6484.27 2543
6485.03 2549
6485.79 2500
6486.55 2640
6487.31 2460
6488.07 2500
6488.83 2629
6489.59 2614
6490.35 2719
6491.11 2873
6491.87 2858
6492.63 2899
6493.39 3057
6494.15 3280
6494.91 3341
6495.67 3285
6496.43 3437
6497.19 3520
6497.95 3728
6498.71 3749
6499.48 3599
6500.24 3792
6501.00 3863
6501.76 3695
6502.52 3712
6503.28 3496
6504.04 3588
6504.80 3702
6505.56 3625
6506.32 3560
6507.09 3582
6507.85 3819
6508.61 3787
6509.37 3914
6510.13 3946
6510.89 4094
6511.65 4243
6512.42 4337
6513.18 4511
6513.94 4414
6514.70 4395
6515.46 4395
6516.22 4404
6516.99 4496
6517.75 4305
6518.51 4288
6519.27 4400
6520.03 4504
6520.80 4849
6521.56 4743
6522.32 4665
6523.08 4942
6523.84 4972
6524.61 5249
6525.37 5417
6526.13 5567
6526.89 5937
6527.66 6418
6528.42 6729
6529.18 6842
6529.94 7205
6530.71 7678
6531.47 8005
6532.23 8168
6533.00 8221
6533.76 8514
6534.52 9115
6535.28 9727
6536.05 10849
6536.81 12801
6537.57 14901
6538.34 17323
6539.10 19578
6539.86 21522
6540.63 22877
6541.39 22971
6542.15 22598
6542.92 21225
6543.68 19343
6544.44 16875
6545.21 14103
6545.97 11646
6546.73 9377
6547.50 8104
6548.26 6602
6549.02 5906
6549.79 5186
6550.55 4891
6551.31 4462
6552.08 4307
6552.84 4150
6553.61 4157
6554.37 3968
6555.13 3917
6555.90 3942
6556.66 3871
6557.43 3746
6558.19 3724
6558.96 3456
6559.72 3304
6560.48 3092
6561.25 3053
6562.01 3226
6562.78 3170
6563.54 3114
6564.31 3428
6565.07 3531
6565.84 3698
6566.60 3881
6567.37 3990
6568.13 4050
6568.90 4191
6569.66 4024
6570.43 3836
6571.19 3916
6571.96 3769
6572.72 3842
6573.49 3951
6574.25 3965
6575.02 3736
6575.78 3828
6576.55 3876
6577.31 3940
6578.08 4230
6578.84 4426
6579.61 4512
6580.37 4604
6581.14 4587
6581.91 4571
6582.67 4565
6583.44 4389
6584.20 4448
6584.97 4354
6585.73 4207
6586.50 4278
6587.27 4282
6588.03 4256
6588.80 4099
6589.56 4191
6590.33 4147
6591.10 4017
6591.86 3982
6592.63 4327
6593.39 4609
6594.16 4715
6594.93 5000
6595.69 5387
6596.46 6010
6597.23 6229
6597.99 6479
6598.76 6868
6599.53 6829
6600.29 6659
6601.06 6451
6601.83 6059
6602.59 5704
6603.36 5351
6604.13 5047
6604.89 4571
6605.66 4211
6606.43 4024
6607.20 3751
6607.96 3663
6608.73 3613
6609.50 3464
6610.26 3340
6611.03 3477
6611.80 3476
6612.57 3331
6613.33 3339
6614.10 3286
6614.87 3295
6615.64 3060
6616.40 3033
6617.17 3184
6617.94 3067
6618.71 2986
6619.48 2993
6620.24 2924
6621.01 2925
6621.78 2874
6622.55 2937
6623.32 2978
6624.08 2882
6624.85 2949
6625.62 2877
6626.39 2837
6627.16 2900
6627.92 2743
6628.69 2768
6629.46 2690
6630.23 2868
6631.00 2780
6631.77 2629
6632.54 2687
6633.30 2852
6634.07 2933
6634.84 3161
6635.61 3463
6636.38 3454
6637.15 3395
6637.92 3633
6638.69 3855
6639.45 4022
6640.22 3735
6640.99 3615
6641.76 3521
6642.53 3344
6643.30 3110
6644.07 2905
6644.84 2859
6645.61 2853
6646.38 2790
6647.15 2681
6647.92 2597
6648.69 2525
6649.46 2529
6650.22 2468
6650.99 2389
6651.76 2469
6652.53 2648
6653.30 2614
6654.07 2712
6654.84 2705
6655.61 2637
6656.38 2500
6657.15 2513
6657.92 2626
6658.69 2748
6659.46 2650
6660.23 2542
6661.00 2623
6661.77 2445
6662.54 2506
6663.31 2484
6664.09 2416
6664.86 2386
6665.63 2357
6666.40 2387
6667.17 2342
6667.94 2421
6668.71 2449
6669.48 2456
6670.25 2474
6671.02 2530
6671.79 2547
6672.56 2434
6673.33 2442
6674.10 2603
6674.88 2403
6675.65 2481
6676.42 2462
6677.19 2483
6677.96 2421
6678.73 2419
6679.50 2388
6680.27 2453
6681.05 2533
6681.82 2615
6682.59 2648
6683.36 2585
6684.13 2556
6684.90 2613
6685.67 2843
6686.45 2977
6687.22 2932
6687.99 2893
6688.76 3111
6689.53 3073
6690.31 3104
6691.08 2954
6691.85 2886
6692.62 2699
6693.39 2544
6694.17 2630
6694.94 2293
6695.71 2254
6696.48 2326
6697.25 2251
6698.03 2385
6698.80 2384
6699.57 2320
6700.34 2154
6701.12 2182
6701.89 2331
6702.66 2255
6703.43 2114
6704.21 2200
6704.98 2215
6705.75 2276
6706.53 2331
6707.30 2289
6708.07 2351
6708.84 2345
6709.62 2400
6710.39 2252
6711.16 2229
6711.94 2333
6712.71 2444
6713.48 2265
6714.26 2357
6715.03 2267
6715.80 2257
6716.58 2173
6717.35 2129
6718.12 2148
6718.90 2068
6719.67 2096
6720.45 2150
6721.22 2077
6721.99 1912
6722.77 2043
6723.54 1990
6724.31 2036
6725.09 2034
6725.86 2090
6726.64 2161
6727.41 2023
6728.18 2076
6728.96 2098
6729.73 2200
6730.51 2044
6731.28 2056
6732.06 2083
6732.83 2038
6733.60 2099
6734.38 2067
6735.15 2079
6735.93 2075
6736.70 2117
6737.48 2078
6738.25 2031
6739.03 2086
6739.80 2150
6740.58 2030
6741.35 2032
6742.13 2180
6742.90 2139
6743.68 2106
6744.45 2107
6745.23 2197
6746.00 2169
6746.78 2232
6747.55 2216
6748.33 2187
6749.10 2306
6749.88 2280
6750.65 2322
6751.43 2345
6752.20 2485
6752.98 2542
6753.75 2713
6754.53 2721
6755.31 2955
6756.08 3154
6756.86 3095
6757.63 3015
6758.41 2883
6759.19 3038
6759.96 2947
6760.74 2613
6761.51 2498
6762.29 2403
6763.07 2264
6763.84 2318
6764.62 2326
6765.39 2283
6766.17 2173
6766.95 2125
6767.72 2077
6768.50 2196
6769.28 2293
6770.05 2171
6770.83 2232
6771.61 2267
6772.38 2166
6773.16 2187
6773.94 2104
6774.71 2135
6775.49 2056
6776.27 2023
6777.04 2203
6777.82 1964
6778.60 1844
6779.37 1959
6780.15 1926
6780.93 2034
6781.71 1941
6782.48 1878
6783.26 1872
6784.04 1936
6784.81 1807
6785.59 1795
6786.37 1905
6787.15 1858
6787.92 1731
6788.70 1869
6789.48 1952
6790.26 1859
6791.04 1840
6791.81 1769
6792.59 1866
6793.37 1759
6794.15 1803
6794.92 1761
6795.70 1698
6796.48 1799
6797.26 1726
6798.04 1793
6798.81 1798
6799.59 1871
6800.37 1810
6801.15 1915
6801.93 1853
6802.71 1796
6803.48 1723
6804.26 1984
6805.04 1760
6805.82 1677
6806.60 1736
6807.38 1778
6808.16 1701
6808.94 1804
6809.71 1750
6810.49 1760
6811.27 1710
6812.05 1660
6812.83 1749
6813.61 1768
6814.39 1798
6815.17 1720
6815.95 1766
6816.73 1803
6817.50 1808
6818.28 1732
6819.06 1687
6819.84 1759
6820.62 1806
6821.40 1800
6822.18 1863
6822.96 1833
6823.74 1826
6824.52 1777
6825.30 1785
6826.08 1851
6826.86 1842
6827.64 1746
6828.42 1745
6829.20 1688
6829.98 1759
6830.76 1819
6831.54 1761
6832.32 1755
6833.10 1783
6833.88 1850
6834.66 1774
6835.44 1694
6836.22 1761
6837.00 1866
6837.78 1792
6838.56 1719
6839.34 1732
6840.12 1709
6840.90 1755
6841.68 1839
6842.46 1808
6843.24 1769
6844.03 1864
6844.81 1861
6845.59 1787
6846.37 1769
6847.15 1772
6847.93 1807
6848.71 1904
6849.49 2085
6850.27 2245
6851.05 2610
6851.84 2953
6852.62 3372
6853.40 3977
6854.18 4310
6854.96 4480
6855.74 4413
6856.52 4446
6857.30 4401
6858.09 4073
6858.87 3511
6859.65 3225
6860.43 2930
6861.21 2658
6861.99 2440
6862.78 2341
6863.56 2147
6864.34 1914
6865.12 1950
6865.90 1923
6866.69 1987
6867.47 1939
6868.25 1980
6869.03 1984
6869.82 1959
6870.60 1996
6871.38 1987
6872.16 1970
6872.94 1904
6873.73 1922
6874.51 1880
6875.29 1850
6876.07 1873
6876.86 1890
6877.64 1954
6878.42 2007
6879.21 2095
6879.99 1987
6880.77 2038
6881.55 2218
6882.34 2119
6883.12 2120
6883.90 2223
6884.69 2290
6885.47 2301
6886.25 2278
6887.04 2244
6887.82 2370
6888.60 2604
6889.39 2741
6890.17 2883
6890.95 3171
6891.74 3371
6892.52 3388
6893.30 3228
6894.09 3237
6894.87 2982
6895.65 2789
6896.44 2602
6897.22 2508
6898.01 2405
6898.79 2216
6899.57 2187
6900.36 2282
6901.14 2300
6901.93 2333
6902.71 2343
6903.49 2299
6904.28 2300
6905.06 2407
6905.85 2476
6906.63 2479
6907.42 2467
6908.20 2391
6908.98 2282
6909.77 2332
6910.55 2267
6911.34 2293
6912.12 2341
6912.91 2362
6913.69 2157
6914.48 2186
6915.26 2154
6916.05 2107
6916.83 2180
6917.62 2139
6918.40 2128
6919.19 2179
6919.97 2279
6920.76 2235
6921.54 2164
6922.33 2273
6923.11 2189
6923.90 2190
6924.68 2089
6925.47 2147
6926.25 2265
6927.04 2185
6927.82 2137
6928.61 2206
6929.40 2283
6930.18 2325
6930.97 2537
6931.75 2346
6932.54 2240
6933.32 2280
6934.11 2327
6934.90 2424
6935.68 2574
6936.47 2549
6937.25 2463
6938.04 2615
6938.83 2559
6939.61 2404
6940.40 2588
6941.19 2552
6941.97 2594
6942.76 2670
6943.54 2615
6944.33 2679
6945.12 2797
6945.90 2954
6946.69 3063
6947.48 2956
6948.26 3103
6949.05 3155
6949.84 3126
6950.62 3113
6951.41 3276
6952.20 3264
6952.99 3161
6953.77 2998
6954.56 3129
6955.35 3136
6956.13 3043
6956.92 3200
6957.71 3199
6958.50 3249
6959.28 3333
6960.07 3238
6960.86 3340
6961.64 3505
6962.43 3657
6963.22 3577
6964.01 3443
6964.80 3546
6965.58 3522
6966.37 3441
6967.16 3476
6967.95 3535
6968.73 3410
6969.52 3528
6970.31 3703
6971.10 3495
6971.89 3708
6972.67 3782
6973.46 3979
6974.25 4121
6975.04 3946
6975.83 4052
6976.62 4149
6977.40 4309
6978.19 4278
6978.98 4345
6979.77 4106
6980.56 4266
6981.35 4243
6982.13 4336
6982.92 4561
6983.71 5099
6984.50 5553
6985.29 6472
6986.08 7327
6986.87 8738
6987.66 10389
6988.45 12044
6989.23 13311
6990.02 14197
6990.81 14207
6991.60 13904
6992.39 13114
6993.18 11879
6993.97 10741
6994.76 9225
6995.55 8167
6996.34 7065
6997.13 6593
6997.92 6518
6998.71 6540
6999.50 6817
7000.29 7916
7001.07 8964
7001.86 10359
7002.65 11629
7003.44 12795
7004.23 13371
7005.02 13217
7005.81 12881
7006.60 11851
7007.39 10598
7008.18 9180
7008.97 7898
7009.76 6959
7010.55 5847
7011.34 5001
7012.14 4448
7012.93 4266
7013.72 4143
7014.51 4184
7015.30 4149
7016.09 4250
7016.88 4056
7017.67 3959
7018.46 3975
7019.25 4041
7020.04 3830
7020.83 3645
7021.62 3449
7022.41 3331
7023.20 3251
7024.00 3029
7024.79 3024
7025.58 3097
7026.37 3035
7027.16 3107
7027.95 3131
7028.74 3214
7029.53 3266
7030.32 3417
7031.12 3445
7031.91 3367
7032.70 3309
7033.49 3217
7034.28 3155
7035.07 3016
7035.87 2970
7036.66 2949
7037.45 2894
7038.24 2707
7039.03 2717
7039.82 2830
7040.62 2923
7041.41 2884
7042.20 2895
7042.99 3001
7043.78 2899
7044.58 3091
7045.37 2986
7046.16 2983
7046.95 3003
7047.75 2976
7048.54 2796
7049.33 2769
7050.12 2873
7050.92 2911
7051.71 2897
7052.50 2984
7053.29 3038
7054.09 3184
7054.88 3031
7055.67 3138
7056.46 3038
7057.26 2920
7058.05 2782
7058.84 2893
7059.64 2810
7060.43 2658
7061.22 2752
7062.02 2804
7062.81 2799
7063.60 2809
7064.39 2653
7065.19 2662
7065.98 2760
7066.77 2772
7067.57 2762
7068.36 2786
7069.16 2872
7069.95 2861
7070.74 2840
7071.54 2760
7072.33 2832
7073.12 2828
7073.92 2844
7074.71 2810
7075.51 2902
7076.30 2840
7077.09 2822
7077.89 2718
7078.68 2762
7079.48 2659
7080.27 2657
7081.06 2686
7081.86 2707
7082.65 2755
7083.45 2644
7084.24 2667
7085.04 2722
7085.83 2797
7086.62 2788
7087.42 2744
7088.21 2904
7089.01 2912
7089.80 2986
7090.60 3163
7091.39 3254
7092.19 3243
7092.98 3429
7093.78 3467
7094.57 3423
7095.37 3325
7096.16 2929
7096.96 2743
7097.75 2625
7098.55 2535
7099.34 2333
7100.14 2403
7100.93 2257
7101.73 2102
7102.52 2068
7103.32 2111
7104.11 2085
7104.91 2147
7105.71 2098
7106.50 1947
7107.30 2005
7108.09 1907
7108.89 1945
7109.68 1858
7110.48 1923
7111.28 1793
7112.07 1739
7112.87 1872
7113.66 1884
7114.46 1773
7115.26 1772
7116.05 1761
7116.85 1844
7117.65 1886
7118.44 1860
7119.24 1891
7120.03 1850
7120.83 1798
7121.63 1856
7122.42 1859
7123.22 1819
7124.02 1804
7124.81 1722
7125.61 1733
7126.41 1842
7127.20 1692
7128.00 1635
7128.80 1809
7129.59 1747
7130.39 1784
7131.19 1786
7131.99 1855
7132.78 1910
7133.58 1862
7134.38 1846
7135.17 1853
7135.97 1882
7136.77 1905
7137.57 1813
7138.36 1737
7139.16 1809
7139.96 1671
7140.76 1773
7141.55 1774
7142.35 1717
7143.15 1714
7143.95 1646
7144.74 1762
7145.54 1805
7146.34 1873
7147.14 1841
7147.94 1847
7148.73 1754
7149.53 1786
7150.33 1836
7151.13 1870
7151.93 1833
7152.72 1695
7153.52 1729
7154.32 1727
7155.12 1733
7155.92 1699
7156.72 1647
7157.51 1706
7158.31 1659
7159.11 1748
7159.91 1816
7160.71 1658
7161.51 1649
7162.31 1746
7163.11 1713
7163.90 1697
7164.70 1590
7165.50 1653
7166.30 1602
7167.10 1585
7167.90 1655
7168.70 1608
7169.50 1555
7170.30 1607
7171.10 1649
7171.90 1613
7172.69 1706
7173.49 1667
7174.29 1553
7175.09 1610
7175.89 1596
7176.69 1627
7177.49 1680
7178.29 1620
7179.09 1574
7179.89 1532
7180.69 1572
7181.49 1521
7182.29 1562
7183.09 1712
7183.89 1828
7184.69 1669
7185.49 1740
7186.29 1793
7187.09 1748
7187.89 1660
7188.69 1703
7189.49 1787
7190.29 1723
7191.09 1715
7191.89 1681
7192.69 1582
7193.49 1561
7194.29 1515
7195.09 1513
7195.89 1536
7196.70 1531
7197.50 1441
7198.30 1468
7199.10 1497
7199.90 1487
7200.70 1523
7201.50 1488
7202.30 1529
7203.10 1434
7203.90 1435
7204.70 1449
7205.51 1399
7206.31 1451
7207.11 1422
7207.91 1354
7208.71 1470
7209.51 1444
7210.31 1380
7211.12 1412
7211.92 1374
7212.72 1430
7213.52 1424
7214.32 1367
7215.12 1364
7215.92 1337
7216.73 1355
7217.53 1452
7218.33 1447
7219.13 1303
7219.93 1397
7220.74 1432
7221.54 1376
7222.34 1434
7223.14 1311
7223.94 1420
7224.75 1398
7225.55 1378
7226.35 1467
7227.15 1498
7227.96 1414
7228.76 1409
7229.56 1392
7230.36 1455
7231.17 1472
7231.97 1430
7232.77 1362
7233.57 1425
7234.38 1311
7235.18 1297
7235.98 1401
7236.79 1445
7237.59 1494
7238.39 1350
7239.19 1350
7240.00 1513
7240.80 1455
7241.60 1486
7242.41 1536
7243.21 1434
7244.01 1449
7244.82 1487
7245.62 1374
7246.42 1447
7247.23 1475
7248.03 1411
7248.83 1420
7249.64 1454
7250.44 1382
7251.25 1410
7252.05 1424
7252.85 1348
7253.66 1336
7254.46 1466
7255.27 1428
7256.07 1459
7256.87 1377
7257.68 1385
7258.48 1478
7259.29 1534
7260.09 1451
7260.89 1449
7261.70 1460
7262.50 1475
7263.31 1426
7264.11 1371
7264.92 1355
7265.72 1413
7266.53 1419
7267.33 1414
7268.13 1459
7268.94 1459
7269.74 1484
7270.55 1489
7271.35 1423
7272.16 1455
7272.96 1378
7273.77 1529
7274.57 1538
7275.38 1532
7276.18 1467
7276.99 1539
7277.79 1487
7278.60 1547
7279.40 1586
7280.21 1592
7281.01 1613
7281.82 1700
7282.63 1649
7283.43 1737
7284.24 1805
7285.04 1949
7285.85 2044
7286.65 2228
7287.46 2325
7288.27 2633
7289.07 2746
7289.88 2703
7290.68 2625
7291.49 2534
7292.29 2386
7293.10 2226
7293.91 2098
7294.71 2119
7295.52 1919
7296.33 1884
7297.13 1792
7297.94 1703
7298.74 1779
7299.55 1682
7300.36 1732
7301.16 1805
7301.97 1785
7302.78 1806
7303.58 1818
7304.39 1829
7305.20 1908
7306.00 1829
7306.81 1805
7307.62 1778
7308.42 1806
7309.23 1840
7310.04 1840
7310.84 1853
7311.65 1982
7312.46 2040
7313.27 2019
7314.07 2207
7314.88 2203
7315.69 2159
7316.50 2229
7317.30 2267
7318.11 2126
7318.92 2287
7319.72 2443
7320.53 2596
7321.34 2757
7322.15 2960
7322.96 3015
7323.76 3149
7324.57 3167
7325.38 3218
7326.19 3119
7326.99 2929
7327.80 2796
7328.61 2542
7329.42 2336
7330.23 2295
7331.03 2259
7331.84 2121
7332.65 1966
7333.46 2038
7334.27 1848
7335.08 1906
7335.88 1872
7336.69 1747
7337.50 1793
7338.31 1823
7339.12 1746
7339.93 1734
7340.74 1876
7341.54 1867
7342.35 1895
7343.16 1838
7343.97 1783
7344.78 1778
7345.59 1741
7346.40 1726
7347.21 1768
7348.02 1719
7348.82 1737
7349.63 1657
7350.44 1817
7351.25 1687
7352.06 1659
7352.87 1721
7353.68 1772
7354.49 1696
7355.30 1700
7356.11 1632
7356.92 1659
7357.73 1647
7358.54 1658
7359.35 1648
7360.16 1603
7360.97 1687
7361.78 1730
7362.59 1831
7363.40 1684
7364.21 1662
7365.02 1655
7365.83 1783
7366.64 1808
7367.45 1714
7368.26 1706
7369.07 1823
7369.88 1832
7370.69 1801
7371.50 1826
7372.31 1787
7373.12 1728
7373.93 1849
7374.74 1847
7375.55 1882
7376.36 1819
7377.17 1782
7377.98 1730
7378.79 1853
7379.60 1926
7380.42 2112
7381.23 2229
7382.04 2326
7382.85 2336
7383.66 2526
7384.47 2675
7385.28 2905
7386.09 2980
7386.90 2773
7387.71 2751
7388.53 2716
7389.34 2482
7390.15 2274
7390.96 2216
7391.77 1991
7392.58 1984
7393.39 1909
7394.21 1887
7395.02 1719
7395.83 1763
7396.64 1821
7397.45 1880
7398.27 1851
7399.08 1884
7399.89 1892
7400.70 2047
7401.51 2103
7402.33 2134
7403.14 2302
7403.95 2193
7404.76 2260
7405.57 2343
7406.39 2271
7407.20 2309
7408.01 2202
7408.82 2189
7409.64 2127
7410.45 2164
7411.26 2060
7412.07 1941
7412.89 1973
7413.70 1971
7414.51 1736
7415.32 1830
7416.14 1829
7416.95 1756
7417.76 1763
7418.58 1680
7419.39 1628
7420.20 1651
7421.02 1608
7421.83 1552
7422.64 1486
7423.45 1484
7424.27 1512
7425.08 1458
7425.89 1481
7426.71 1422
7427.52 1418
7428.33 1368
7429.15 1476
7429.96 1379
7430.78 1443
7431.59 1470
7432.40 1476
7433.22 1423
7434.03 1427
7434.84 1469
7435.66 1372
7436.47 1299
7437.29 1299
7438.10 1304
7438.91 1331
7439.73 1360
7440.54 1340
7441.36 1327
7442.17 1363
7442.99 1489
7443.80 1496
7444.61 1409
7445.43 1398
7446.24 1415
7447.06 1412
7447.87 1401
7448.69 1348
7449.50 1243
7450.32 1358
7451.13 1440
7451.95 1350
7452.76 1429
7453.58 1462
7454.39 1326
7455.21 1331
7456.02 1306
7456.84 1351
7457.65 1390
7458.47 1315
7459.28 1314
7460.10 1417
7460.91 1392
7461.73 1336
7462.54 1348
7463.36 1353
7464.17 1267
7464.99 1318
7465.80 1430
7466.62 1450
7467.44 1402
7468.25 1438
7469.07 1533
7469.88 1342
7470.70 1395
7471.51 1426
7472.33 1471
7473.15 1440
7473.96 1441
7474.78 1478
7475.59 1513
7476.41 1475
7477.23 1480
7478.04 1401
7478.86 1466
7479.67 1320
7480.49 1412
7481.31 1405
7482.12 1400
7482.94 1286
7483.76 1238
7484.57 1362
7485.39 1423
7486.21 1239
7487.02 1316
7487.84 1377
7488.66 1337
7489.47 1246
7490.29 1281
7491.11 1232
7491.92 1268
7492.74 1253
7493.56 1309
7494.38 1233
7495.19 1292
7496.01 1256
7496.83 1229
7497.64 1272
7498.46 1326
7499.28 1254
7500.10 1229
7500.91 1205
7501.73 1180
7502.55 1223
7503.37 1263
7504.18 1285
7505.00 1203
7505.82 1233
7506.64 1257
7507.46 1250
7508.27 1280
7509.09 1248
7509.91 1199
7510.73 1202
7511.55 1285
7512.36 1191
7513.18 1228
7514.00 1200
7514.82 1124
7515.64 1191
7516.45 1142
7517.27 1150
7518.09 1151
7518.91 1262
7519.73 1159
7520.55 1182
7521.37 1139
7522.18 1196
7523.00 1127
7523.82 1176
7524.64 1214
7525.46 1186
7526.28 1169
7527.10 1180
7527.92 1209
7528.74 1164
7529.55 1143
7530.37 1187
7531.19 1202
7532.01 1202
7532.83 1126
7533.65 1096
7534.47 1162
7535.29 1201
7536.11 1208
7536.93 1102
7537.75 1164
7538.57 1097
7539.39 1141
7540.21 1155
7541.03 1234
7541.84 1240
7542.66 1192
7543.48 1149
7544.30 1184
7545.12 1143
7545.94 1145
7546.76 1166
7547.58 1254
7548.40 1284
7549.22 1259
7550.04 1273
7550.86 1323
7551.68 1278
7552.51 1189
7553.33 1231
7554.15 1227
7554.97 1274
7555.79 1333
7556.61 1236
7557.43 1242
7558.25 1153
7559.07 1120
7559.89 1170
7560.71 1223
7561.53 1176
7562.35 1143
7563.17 1186
7563.99 1133
7564.81 1185
7565.64 1161
7566.46 1234
7567.28 1217
7568.10 1147
7568.92 1102
7569.74 1153
7570.56 1154
7571.38 1146
7572.21 1139
7573.03 1150
7573.85 1144
7574.67 1244
7575.49 1252
7576.31 1109
7577.13 1121
7577.96 1064
7578.78 1123
7579.60 1099
7580.42 1083
7581.24 1036
7582.07 991
7582.89 1064
7583.71 1103
7584.53 1073
7585.35 1147
7586.18 1177
7587.00 1093
7587.82 1024
7588.64 1093
7589.46 1140
7590.29 1130
7591.11 1192
7591.93 1204
7592.75 1173
7593.58 1207
7594.40 1184
7595.22 1260
7596.04 1220
7596.87 1114
7597.69 1083
7598.51 1131
7599.34 1156
7600.16 1173
7600.98 1211
7601.80 1120
7602.63 1179
7603.45 1118
7604.27 1132
7605.10 1185
7605.92 1224
7606.74 1205
7607.57 1225
7608.39 1173
7609.21 1177
7610.04 1236
7610.86 1236
7611.68 1210
7612.51 1207
7613.33 1281
7614.15 1234
7614.98 1236
7615.80 1134
7616.62 1187
7617.45 1233
7618.27 1298
7619.10 1281
7619.92 1256
7620.74 1302
7621.57 1242
7622.39 1361
7623.22 1394
7624.04 1230
7624.86 1231
7625.69 1319
7626.51 1352
7627.34 1210
7628.16 1245
7628.99 1204
7629.81 1263
7630.64 1227
7631.46 1194
7632.28 1182
7633.11 1326
7633.93 1310
7634.76 1189
7635.58 1306
7636.41 1300
7637.23 1229
7638.06 1258
7638.88 1214
7639.71 1245
7640.53 1192
7641.36 1138
7642.18 1138
7643.01 1073
7643.83 1138
7644.66 1168
7645.48 1064
7646.31 1150
7647.14 1056
7647.96 1073
7648.79 1166
7649.61 1156
7650.44 1067
7651.26 1023
7652.09 1062
7652.91 1099
7653.74 1079
7654.57 1059
7655.39 1049
7656.22 1074
7657.04 1180
7657.87 1123
7658.70 1192
7659.52 1046
7660.35 1065
7661.17 1014
7662.00 1056
7662.83 1126
7663.65 1074
7664.48 1123
7665.31 1079
7666.13 1068
7666.96 1085
7667.79 1137
7668.61 1137
7669.44 1147
7670.27 1113
7671.09 1167
7671.92 1012
7672.75 1084
7673.57 1122
7674.40 1074
7675.23 1083
7676.05 1049
7676.88 1094
7677.71 1124
7678.53 1094
7679.36 1052
7680.19 1106
7681.02 1058
7681.84 1034
7682.67 984
7683.50 965
7684.33 1029
7685.15 1149
7685.98 1105
7686.81 1023
7687.64 965
7688.46 1076
7689.29 1067
7690.12 1040
7690.95 1142
7691.77 1057
7692.60 1058
7693.43 1012
7694.26 1045
7695.09 1018
7695.91 1005
7696.74 1155
7697.57 1107
7698.40 1057
7699.23 1097
7700.06 1063
7700.88 1105
7701.71 1068
7702.54 1042
7703.37 1115
7704.20 1096
7705.03 1106
7705.85 1025
7706.68 1039
7707.51 1100
7708.34 1078
7709.17 996
7710.00 1051
7710.83 1027
7711.66 1099
7712.48 1109
7713.31 1137
7714.14 1157
7714.97 1179
7715.80 1111
7716.63 1104
7717.46 1084
7718.29 1054
7719.12 1072
7719.95 1105
7720.78 1074
7721.61 1116
7722.44 1115
7723.27 1060
7724.09 1178
7724.92 1226
7725.75 1064
7726.58 1035
7727.41 1036
7728.24 1120
7729.07 1133
7729.90 1091
7730.73 1116
7731.56 1067
7732.39 1144
7733.22 1154
7734.05 1056
7734.88 1153
7735.71 1146
7736.54 1139
7737.37 1152
7738.20 1122
7739.03 1097
7739.86 1030
7740.70 1042
7741.53 1157
7742.36 1197
7743.19 1119
7744.02 1099
7744.85 1108
7745.68 1045
7746.51 1074
7747.34 1143
7748.17 1193
7749.00 1206
7749.83 1357
7750.66 1463
7751.50 1506
7752.33 1455
7753.16 1489
7753.99 1401
7754.82 1420
7755.65 1375
7756.48 1309
7757.31 1254
7758.15 1178
7758.98 1230
7759.81 1241
7760.64 1188
7761.47 1156
7762.30 1208
7763.13 1151
7763.97 1152
7764.80 1154
7765.63 1212
7766.46 1196
7767.29 1203
7768.13 1147
7768.96 1127
7769.79 1127
7770.62 1178
7771.45 1097
7772.29 1030
7773.12 1118
7773.95 1144
7774.78 1196
7775.62 1123
7776.45 1135
7777.28 1140
7778.11 1124
7778.95 1108
7779.78 1212
7780.61 1149
7781.44 1150
7782.28 1214
7783.11 1143
7783.94 1189
7784.77 1149
7785.61 1131
7786.44 1142
7787.27 1184
7788.11 1143
7788.94 1061
7789.77 1087
7790.61 1135
7791.44 1172
7792.27 1142
7793.10 1174
7793.94 1180
7794.77 1184
7795.60 1179
7796.44 1227
7797.27 1209
7798.11 1207
7798.94 1177
7799.77 1131
7800.61 1265
7801.44 1199
7802.27 1263
7803.11 1264
7803.94 1253
7804.78 1191
7805.61 1228
7806.44 1300
7807.28 1253
7808.11 1217
7808.95 1307
7809.78 1196
7810.61 1232
7811.45 1237
7812.28 1261
7813.12 1243
7813.95 1273
7814.79 1353
7815.62 1347
7816.45 1392
7817.29 1483
7818.12 1594
7818.96 1706
7819.79 1817
7820.63 1787
7821.46 1836
7822.30 1793
7823.13 1652
7823.97 1527
7824.80 1450
7825.64 1418
7826.47 1391
7827.31 1390
7828.14 1434
7828.98 1343
7829.81 1294
7830.65 1307
7831.48 1276
7832.32 1255
7833.15 1270
7833.99 1240
7834.83 1243
7835.66 1295
7836.50 1345
7837.33 1307
7838.17 1329
7839.00 1375
7839.84 1395
7840.68 1266
7841.51 1248
7842.35 1333
7843.18 1388
7844.02 1362
7844.86 1403
7845.69 1402
7846.53 1405
7847.36 1396
7848.20 1333
7849.04 1289
7849.87 1321
7850.71 1294
7851.55 1293
7852.38 1275
7853.22 1251
7854.05 1163
7854.89 1296
7855.73 1230
7856.56 1174
7857.40 1270
7858.24 1270
7859.08 1278
7859.91 1308
7860.75 1286
7861.59 1278
7862.42 1294
7863.26 1274
7864.10 1186
7864.93 1322
7865.77 1285
7866.61 1284
7867.45 1330
7868.28 1300
7869.12 1276
7869.96 1316
7870.80 1226
7871.63 1323
7872.47 1341
7873.31 1256
7874.15 1295
7874.98 1277
7875.82 1261
7876.66 1308
7877.50 1261
7878.33 1329
7879.17 1349
7880.01 1313
7880.85 1457
7881.69 1426
7882.52 1460
7883.36 1358
7884.20 1300
7885.04 1263
7885.88 1223
7886.71 1299
7887.55 1295
7888.39 1395
7889.23 1330
7890.07 1305
7890.91 1278
7891.75 1324
7892.58 1245
7893.42 1280
7894.26 1282
7895.10 1396
7895.94 1381
7896.78 1363
7897.62 1356
7898.46 1307
7899.29 1298
7900.13 1371
7900.97 1488
7901.81 1711
7902.65 1656
7903.49 1662
7904.33 1616
7905.17 1652
7906.01 1698
7906.85 1681
7907.69 1678
7908.53 1470
7909.37 1448
7910.21 1432
7911.04 1389
7911.88 1373
7912.72 1358
7913.56 1322
7914.40 1331
7915.24 1298
7916.08 1312
7916.92 1401
7917.76 1616
7918.60 1707
7919.44 1582
7920.28 1683
7921.12 1884
7921.96 2006
7922.80 1956
7923.64 2005
7924.48 1885
7925.32 1945
7926.16 1881
7927.01 1688
7927.85 1494
7928.69 1493
7929.53 1475
7930.37 1469
7931.21 1293
7932.05 1300
7932.89 1279
7933.73 1144
7934.57 1240
7935.41 1184
7936.25 1185
7937.09 1246
7937.93 1352
7938.78 1241
7939.62 1146
7940.46 1132
7941.30 1139
7942.14 1196
7942.98 1183
7943.82 1151
7944.66 1194
7945.51 1199
7946.35 1184
7947.19 1272
7948.03 1224
7948.87 1274
7949.71 1271
7950.56 1288
7951.40 1263
7952.24 1304
7953.08 1240
7953.92 1319
7954.76 1288
7955.61 1307
7956.45 1270
7957.29 1197
7958.13 1260
7958.97 1256
7959.82 1238
7960.66 1247
7961.50 1246
7962.34 1319
7963.19 1266
7964.03 1195
7964.87 1287
7965.71 1217
7966.56 1291
7967.40 1214
7968.24 1188
7969.08 1373
7969.93 1332
7970.77 1205
7971.61 1249
7972.45 1245
7973.30 1225
7974.14 1165
7974.98 1206
7975.83 1243
7976.67 1171
7977.51 1203
7978.36 1249
7979.20 1261
7980.04 1209
7980.89 1267
7981.73 1301
7982.57 1304
7983.42 1284
7984.26 1228
7985.10 1305
7985.95 1344
7986.79 1320
7987.63 1300
7988.48 1224
7989.32 1215
7990.16 1219
7991.01 1216
7991.85 1168
7992.70 1092
7993.54 1094
7994.38 1142
7995.23 1102
7996.07 1066
7996.92 1102
7997.76 1071
7998.60 1088
7999.45 1089
8000.29 1061
8001.14 1138
8001.98 1142
8002.83 1125
8003.67 1130
8004.52 1117
8005.36 1164
8006.20 1100
8007.05 1150
8007.89 1177
8008.74 1133
8009.58 1077
8010.43 1047
8011.27 1103
8012.12 1069
8012.96 1063
8013.81 1019
8014.65 1038
8015.50 1129
8016.34 1094
8017.19 1030
8018.03 946
8018.88 936
8019.72 959
8020.57 982
8021.42 1015
8022.26 998
8023.11 1002
8023.95 1020
8024.80 1018
8025.64 969
8026.49 1015
8027.33 1093
8028.18 1041
8029.03 1045
8029.87 1008
8030.72 1031
8031.56 1023
8032.41 1051
8033.26 1025
8034.10 1072
8034.95 1039
8035.79 1021
8036.64 993
8037.49 1011
8038.33 1018
8039.18 1016
8040.03 1027
8040.87 1046
8041.72 1007
8042.57 1079
8043.41 1004
8044.26 1020
8045.11 990
8045.95 1053
8046.80 939
8047.65 950
8048.49 1035
8049.34 1070
8050.19 1072
8051.03 1001
8051.88 1021
8052.73 989
8053.58 1051
8054.42 1107
8055.27 978
8056.12 1024
8056.96 1009
8057.81 1069
8058.66 1011
8059.51 1036
8060.35 1031
8061.20 1021
8062.05 1019
8062.90 1023
8063.74 1008
8064.59 1003
8065.44 991
8066.29 990
8067.14 1027
8067.98 978
8068.83 992
8069.68 1039
8070.53 957
8071.38 971
8072.22 993
8073.07 1006
8073.92 1040
8074.77 1066
8075.62 975
8076.46 983
8077.31 933
8078.16 941
8079.01 913
8079.86 926
8080.71 980
8081.56 928
8082.40 929
8083.25 960
8084.10 901
8084.95 939
8085.80 921
8086.65 981
8087.50 929
8088.35 926
8089.19 900
8090.04 942
8090.89 987
8091.74 947
8092.59 940
8093.44 916
8094.29 948
8095.14 960
8095.99 926
8096.84 923
8097.69 962
8098.54 942
8099.39 1027
8100.24 899
8101.09 943
8101.94 960
8102.79 943
8103.63 935
8104.48 930
8105.33 944
8106.18 920
8107.03 947
8107.88 975
8108.73 1000
8109.58 921
8110.43 871
8111.28 843
8112.14 1017
8112.99 954
8113.84 939
8114.69 870
8115.54 943
8116.39 954
8117.24 919
8118.09 1003
8118.94 991
8119.79 968
8120.64 965
8121.49 945
8122.34 1024
8123.19 945
8124.04 1034
8124.89 1007
8125.74 987
8126.60 960
8127.45 969
8128.30 999
8129.15 937
8130.00 953
8130.85 991
8131.70 1026
8132.55 1064
8133.40 1026
8134.26 961
8135.11 1072
8135.96 1081
8136.81 1053
8137.66 1023
8138.51 962
8139.37 1016
8140.22 989
8141.07 989
8141.92 1004
8142.77 1004
8143.62 1065
8144.48 1078
8145.33 1030
8146.18 1031
8147.03 1022
8147.88 1060
8148.74 1111
8149.59 1026
8150.44 1069
8151.29 1063
8152.15 1049
8153.00 1085
8153.85 1093
8154.70 1081
8155.56 1083
8156.41 1113
8157.26 1118
8158.11 1200
8158.97 1237
8159.82 1341
8160.67 1247
8161.52 1257
8162.38 1264
8163.23 1253
8164.08 1105
8164.94 1094
8165.79 1116
8166.64 1155
8167.49 1037
8168.35 1047
8169.20 1070
8170.05 1046
8170.91 1014
8171.76 1039
8172.61 1092
8173.47 1042
8174.32 1019
8175.17 1003
8176.03 991
8176.88 1067
8177.74 1054
8178.59 1002
8179.44 1041
8180.30 986
8181.15 978
8182.00 967
8182.86 1021
8183.71 989
8184.57 922
8185.42 1033
8186.27 1037
8187.13 942
8187.98 937
8188.84 935
8189.69 976
8190.55 1013
8191.40 988
8192.25 927
8193.11 901
8193.96 894
8194.82 926
8195.67 859
8196.53 960
8197.38 903
8198.24 932
8199.09 916
8199.95 958
8200.80 949
8201.66 946
8202.51 906
8203.37 1041
8204.22 952
8205.08 948
8205.93 1029
8206.79 964
8207.64 968
8208.50 971
8209.35 942
8210.21 996
8211.06 939
8211.92 982
8212.77 995
8213.63 958
8214.48 985
8215.34 1024
8216.20 1077
8217.05 934
8217.91 890
8218.76 914
8219.62 985
8220.48 1036
8221.33 1042
8222.19 1008
8223.04 963
8223.90 986
8224.76 1014
8225.61 998
8226.47 1004
8227.32 1047
8228.18 1071
8229.04 1076
8229.89 1013
8230.75 997
8231.61 1033
8232.46 959
8233.32 992
8234.18 980
8235.03 1037
8235.89 974
8236.75 997
8237.60 943
8238.46 884
8239.32 909
8240.17 967
8241.03 886
8241.89 942
8242.74 915
8243.60 952
8244.46 927
8245.32 936
8246.17 991
8247.03 923
8247.89 955
8248.74 924
8249.60 936
8250.46 894
8251.32 870
8252.17 918
8253.03 867
8253.89 914
8254.75 955
8255.60 941
8256.46 916
8257.32 959
8258.18 919
8259.04 891
8259.89 922
8260.75 998
8261.61 1057
8262.47 1001
8263.33 912
8264.18 973
8265.04 1044
8265.90 1002
8266.76 977
8267.62 957
8268.48 968
8269.33 974
8270.19 910
8271.05 974
8271.91 823
8272.77 948
8273.63 919
8274.49 1022
8275.34 980
8276.20 1007
8277.06 987
8277.92 963
8278.78 993
8279.64 995
8280.50 986
8281.36 946
8282.22 1022
8283.08 884
8283.93 900
8284.79 959
8285.65 995
8286.51 955
8287.37 965
8288.23 962
8289.09 1168
8289.95 1056
8290.81 1028
8291.67 1065
8292.53 1063
8293.39 949
8294.25 980
8295.11 1057
8295.97 1133
8296.83 1143
8297.69 1192
8298.55 1254
8299.41 1134
8300.27 1110
8301.13 1107
8301.99 1018
8302.85 1046
8303.71 1027
8304.57 1057
8305.43 1031
8306.29 1027
8307.15 994
8308.01 997
8308.87 1081
8309.73 1062
8310.59 1048
8311.45 1106
8312.31 1006
8313.17 1010
8314.03 1057
8314.90 904
8315.76 913
8316.62 964
8317.48 1000
8318.34 971
8319.20 895
8320.06 857
8320.92 979
8321.78 962
8322.64 1066
8323.51 980
8324.37 992
8325.23 951
8326.09 919
8326.95 888
8327.81 1005
8328.67 970
8329.54 915
8330.40 909
8331.26 925
8332.12 965
8332.98 984
8333.84 925
8334.71 934
8335.57 933
8336.43 962
8337.29 1014
8338.15 1003
8339.02 1048
8339.88 1043
8340.74 1048
8341.60 1006
8342.46 1013
8343.33 966
8344.19 939
8345.05 1049
8345.91 1051
8346.78 1004
8347.64 919
8348.50 971
8349.36 1002
8350.23 1082
8351.09 1008
8351.95 1035
8352.81 998
8353.68 1031
8354.54 1008
8355.40 1041
8356.27 993
8357.13 1057
8357.99 1110
8358.86 1092
8359.72 1050
8360.58 980
8361.44 971
8362.31 956
8363.17 1012
8364.03 999
8364.90 1006
8365.76 995
8366.63 1096
8367.49 1010
8368.35 1064
8369.22 1040
8370.08 1003
8370.94 1033
8371.81 1064
8372.67 1083
8373.53 1056
8374.40 1014
8375.26 999
8376.13 1027
8376.99 965
8377.85 997
8378.72 1024
8379.58 1125
8380.45 976
8381.31 990
8382.18 1037
8383.04 1053
8383.90 1006
8384.77 939
8385.63 1037
8386.50 1083
8387.36 1056
8388.23 1059
8389.09 1096
8389.96 1099
8390.82 1137
8391.69 1119
8392.55 1106
8393.42 1053
8394.28 1131
8395.15 1122
8396.01 1115
8396.88 1054
8397.74 1034
8398.61 1137
8399.47 1141
8400.34 1161
8401.20 1123
8402.07 1224
8402.93 1166
8403.80 1188
8404.66 1165
8405.53 1230
8406.39 1297
8407.26 1132
8408.12 1181
8408.99 1244
8409.86 1255
8410.72 1250
8411.59 1165
8412.45 1128
8413.32 1189
8414.19 1173
8415.05 1146
8415.92 1181
8416.78 1139
8417.65 1187
8418.52 1139
8419.38 1187
8420.25 1197
8421.11 1067
8421.98 1115
8422.85 1264
8423.71 1274
8424.58 1209
8425.45 1200
8426.31 1230
8427.18 1233
8428.05 1255
8428.91 1316
8429.78 1303
8430.65 1330
8431.51 1453
8432.38 1391
8433.25 1352
8434.11 1342
8434.98 1289
8435.85 1324
8436.72 1398
8437.58 1394
8438.45 1373
8439.32 1354
8440.18 1399
8441.05 1487
8441.92 1456
8442.79 1444
8443.65 1555
8444.52 1707
8445.39 1655
8446.26 1658
8447.12 1663
8447.99 1708
8448.86 1738
8449.73 1717
8450.60 1688
8451.46 1808
8452.33 1783
8453.20 1663
8454.07 1733
8454.94 1764
8455.80 1850
8456.67 1960
8457.54 2188
8458.41 2352
8459.28 2636
8460.14 2697
8461.01 2840
8461.88 2887
8462.75 2831
8463.62 2768
8464.49 2661
8465.36 2478
8466.22 2205
8467.09 2199
8467.96 2142
8468.83 2068
8469.70 2224
8470.57 2413
8471.44 2709
8472.31 3170
8473.17 3623
8474.04 4095
8474.91 4450
8475.78 4446
8476.65 4134
8477.52 3887
8478.39 3448
8479.26 2938
8480.13 2742
8481.00 2416
8481.87 2103
8482.74 1986
8483.61 1723
8484.48 1695
8485.34 1593
8486.21 1531
8487.08 1492
8487.95 1417
8488.82 1524
8489.69 1533
8490.56 1512
8491.43 1559
8492.30 1475
8493.17 1506
8494.04 1548
8494.91 1455
8495.78 1464
8496.65 1476
8497.52 1388
8498.39 1442
8499.26 1397
8500.13 1371
8501.01 1414
8501.88 1511
8502.75 1410
8503.62 1457
8504.49 1429
8505.36 1348
8506.23 1387
8507.10 1344
8507.97 1321
8508.84 1249
8509.71 1301
8510.58 1308
8511.45 1396
8512.32 1390
8513.20 1445
8514.07 1438
8514.94 1396
8515.81 1483
8516.68 1404
8517.55 1405
8518.42 1398
8519.29 1398
8520.17 1328
8521.04 1315
8521.91 1336
8522.78 1302
8523.65 1333
8524.52 1272
8525.39 1378
8526.27 1292
8527.14 1433
8528.01 1318
8528.88 1376
8529.75 1447
8530.63 1438
8531.50 1437
8532.37 1516
8533.24 1425
8534.11 1434
8534.99 1454
8535.86 1549
8536.73 1534
8537.60 1382
8538.47 1390
8539.35 1396
8540.22 1424
8541.09 1481
8541.96 1431
8542.84 1375
8543.71 1427
8544.58 1429
8545.46 1404
8546.33 1396
8547.20 1494
8548.07 1445
8548.95 1407
8549.82 1369
8550.69 1423
8551.57 1432
8552.44 1459
8553.31 1535
8554.18 1499
8555.06 1497
8555.93 1514
8556.80 1465
8557.68 1529
8558.55 1528
8559.42 1514
8560.30 1517
8561.17 1498
8562.04 1449
8562.92 1471
8563.79 1419
8564.67 1400
8565.54 1340
8566.41 1295
8567.29 1361
8568.16 1311
8569.03 1390
8569.91 1418
8570.78 1413
8571.66 1306
8572.53 1417
8573.40 1400
8574.28 1399
8575.15 1394
8576.03 1322
8576.90 1297
8577.78 1341
8578.65 1317
8579.52 1332
8580.40 1320
8581.27 1324
8582.15 1243
8583.02 1265
8583.90 1296
8584.77 1251
8585.65 1276
8586.52 1238
8587.40 1332
8588.27 1343
8589.15 1290
8590.02 1405
8590.90 1372
8591.77 1263
8592.65 1292
8593.52 1343
8594.40 1316
8595.27 1442
8596.15 1394
8597.02 1324
8597.90 1363
8598.77 1353
8599.65 1310
8600.52 1349
8601.40 1373
8602.28 1344
8603.15 1363
8604.03 1454
8604.90 1366
8605.78 1427
8606.65 1486
8607.53 1347
8608.41 1351
8609.28 1445
8610.16 1424
8611.03 1442
8611.91 1492
8612.79 1449
8613.66 1351
8614.54 1468
8615.41 1386
8616.29 1413
8617.17 1415
8618.04 1493
8618.92 1526
8619.80 1518
8620.67 1496
8621.55 1521
8622.43 1596
8623.30 1509
8624.18 1521
8625.06 1584
8625.93 1620
8626.81 1550
8627.69 1573
8628.56 1606
8629.44 1652
8630.32 1674
8631.20 1799
8632.07 1793
8632.95 1877
8633.83 1851
8634.70 1837
8635.58 1916
8636.46 1990
8637.34 2041
8638.21 1984
8639.09 1870
8639.97 1837
8640.85 1923
8641.72 1985
8642.60 1997
8643.48 2001
8644.36 1985
8645.23 2057
8646.11 2092
8646.99 2081
8647.87 2168
8648.75 2158
8649.62 2131
8650.50 2095
8651.38 2170
8652.26 2300
8653.14 2201
8654.01 2190
8654.89 2111
8655.77 2156
8656.65 2192
8657.53 2167
8658.41 2229
8659.29 2231
8660.16 2238
8661.04 2412
8661.92 2478
8662.80 2522
8663.68 2610
8664.56 2563
8665.44 2450
8666.31 2448
8667.19 2503
8668.07 2532
8668.95 2560
8669.83 2408
8670.71 2617
8671.59 2593
8672.47 2742
8673.35 3005
8674.23 3489
8675.11 4105
8675.99 4796
8676.86 5627
8677.74 6607
8678.62 7314
8679.50 7614
8680.38 7794
8681.26 7317
8682.14 6691
8683.02 6026
8683.90 5319
8684.78 4698
8685.66 4047
8686.54 3597
8687.42 3201
8688.30 3059
8689.18 2786
8690.06 2742
8690.94 2774
8691.82 2788
8692.70 3020
8693.58 3319
8694.46 3709
8695.34 4080
8696.22 4379
8697.10 4607
8697.98 4734
8698.86 4606
8699.74 4248
8700.62 4033
8701.51 3668
8702.39 3054
8703.27 2938
8704.15 2718
8705.03 2537
8705.91 2277
8706.79 2280
8707.67 2274
8708.55 2183
8709.43 2107
8710.31 1981
8711.20 2024
8712.08 2000
8712.96 1866
8713.84 1857
8714.72 1842
8715.60 1802
8716.48 1809
8717.36 1791
8718.25 1726
8719.13 1765
8720.01 1731
8720.89 1714
8721.77 1778
8722.65 1718
8723.54 1700
8724.42 1658
8725.30 1643
8726.18 1739
8727.06 1719
8727.95 1717
8728.83 1684
8729.71 1647
8730.59 1611
8731.47 1639
8732.36 1625
8733.24 1685
8734.12 1636
8735.00 1649
8735.89 1731
8736.77 1793
8737.65 1719
8738.53 1699
8739.42 1726
8740.30 1646
8741.18 1690
8742.06 1640
8742.95 1709
8743.83 1706
8744.71 1677
8745.59 1612
8746.48 1632
8747.36 1732
8748.24 1763
8749.13 1765
8750.01 1683
8750.89 1749
8751.78 1818
8752.66 1684
8753.54 1766
8754.43 1833
8755.31 1871
8756.19 1872
8757.08 1835
8757.96 1826
8758.84 1844
8759.73 1862
8760.61 1857
8761.49 1787
8762.38 1818
8763.26 1863
8764.15 1839
8765.03 1926
8765.91 1853
8766.80 1812
8767.68 1746
8768.57 1750
8769.45 1717
8770.33 1765
8771.22 1754
8772.10 1799
8772.99 1704
8773.87 1666
8774.75 1791
8775.64 1805
8776.52 1772
8777.41 1773
8778.29 1738
8779.18 1812
8780.06 1794
8780.95 1665
8781.83 1709
8782.72 1640
8783.60 1597
8784.49 1588
8785.37 1621
8786.26 1564
8787.14 1632
8788.03 1657
8788.91 1558
8789.80 1547
8790.68 1448
8791.57 1457
8792.45 1551
8793.34 1628
8794.22 1660
8795.11 1696
8795.99 1633
8796.88 1624
8797.76 1646
8798.65 1683
8799.53 1653
8800.42 1592
8801.31 1625
8802.19 1538
8803.08 1556
8803.96 1515
8804.85 1532
8805.74 1574
8806.62 1564
8807.51 1552
8808.39 1651
8809.28 1591
8810.17 1587
8811.05 1566
8811.94 1554
8812.82 1465
8813.71 1462
8814.60 1351
8815.48 1311
8816.37 1396
8817.26 1376
8818.14 1368
8819.03 1371
8819.92 1384
8820.80 1300
8821.69 1388
8822.58 1458
8823.46 1494
8824.35 1442
8825.24 1379
8826.12 1391
8827.01 1405
8827.90 1380
8828.78 1401
8829.67 1325
8830.56 1332
8831.45 1289
8832.33 1362
8833.22 1311
8834.11 1302
8835.00 1311
8835.88 1291
8836.77 1188
8837.66 1224
8838.55 1248
8839.43 1253
8840.32 1263
8841.21 1285
8842.10 1251
8842.98 1154
8843.87 1158
8844.76 1228
8845.65 1222
8846.54 1231
8847.42 1278
8848.31 1249
8849.20 1208
8850.09 1229
8850.98 1201
8851.86 1203
8852.75 1206
8853.64 1175
8854.53 1225
8855.42 1185
8856.31 1248
8857.19 1239
8858.08 1116
8858.97 1153
8859.86 1158
8860.75 1085
8861.64 1065
8862.53 1122
8863.42 1131
8864.30 1115
8865.19 1148
8866.08 1187
8866.97 1124
8867.86 1185
8868.75 1146
8869.64 1061
8870.53 1041
8871.42 1033
8872.31 1130
8873.20 1177
8874.08 1105
8874.97 1092
8875.86 1186
8876.75 993
8877.64 1032
8878.53 1043
8879.42 1073
8880.31 1106
8881.20 1045
8882.09 1044
8882.98 1017
8883.87 1036
8884.76 1044
8885.65 1024
8886.54 1062
8887.43 1061
8888.32 1094
8889.21 1032
8890.10 1035
8890.99 1086
8891.88 1028
8892.77 1017
8893.66 1070
8894.55 1031
8895.44 1043
8896.33 1018
8897.22 1024
8898.11 1040
8899.00 1029
8899.90 980
8900.79 917
8901.68 968
8902.57 1050
8903.46 949
8904.35 1038
8905.24 1000
8906.13 1020
8907.02 1044
8907.91 964
8908.80 978
8909.70 1018
8910.59 979
8911.48 944
8912.37 991
8913.26 980
8914.15 1008
8915.04 1015
8915.93 1023
8916.83 994
8917.72 955
8918.61 993
8919.50 946
8920.39 937
8921.28 951
8922.18 964
8923.07 1012
8923.96 1005
8924.85 956
8925.74 920
8926.64 928
8927.53 920
8928.42 863
8929.31 889
8930.20 931
8931.10 936
8931.99 977
8932.88 1007
8933.77 991
8934.67 907
8935.56 955
8936.45 928
8937.34 917
8938.24 886
8939.13 913
8940.02 941
8940.91 962
8941.81 1006
8942.70 942
8943.59 948
8944.49 947
8945.38 992
8946.27 872
8947.16 907
8948.06 931
8948.95 972
8949.84 923
8950.74 900
8951.63 905
8952.52 873
8953.42 883
8954.31 879
8955.20 874
8956.10 859
8956.99 873
8957.88 833
8958.78 844
8959.67 897
8960.56 986
8961.46 897
8962.35 943
8963.25 907
8964.14 927
8965.03 991
8965.93 981
8966.82 967
8967.72 967
8968.61 918
8969.50 873
8970.40 927
8971.29 887
8972.19 948
8973.08 887
8973.98 917
8974.87 1002
8975.76 939
8976.66 935
8977.55 903
8978.45 850
8979.34 933
8980.24 985
8981.13 894
8982.03 942
8982.92 935
8983.82 974
8984.71 926
8985.61 872
8986.50 899
8987.40 999
8988.29 957
8989.19 958
8990.08 914
8990.98 824
8991.87 882
8992.77 847
8993.66 904
8994.56 868
8995.45 901
8996.35 937
8997.24 860
8998.14 817
8999.04 859
8999.93 864
9000.83 909
9001.72 910
9002.62 808
9003.51 843
9004.41 903
9005.31 883
9006.20 860
9007.10 892
9007.99 910
9008.89 905
9009.79 918
9010.68 911
9011.58 930
9012.48 927
9013.37 906
9014.27 905
9015.16 795
9016.06 835
9016.96 888
9017.85 869
9018.75 852
9019.65 861
9020.54 855
9021.44 929
9022.34 883
9023.23 905
9024.13 869
9025.03 793
9025.93 907
9026.82 832
9027.72 884
9028.62 877
9029.51 874
9030.41 910
9031.31 883
9032.21 814
9033.10 851
9034.00 926
9034.90 970
9035.79 887
9036.69 816
9037.59 862
9038.49 945
9039.38 852
9040.28 864
9041.18 834
9042.08 865
9042.98 853
9043.87 896
9044.77 822
9045.67 852
9046.57 899
9047.47 856
9048.36 877
9049.26 866
9050.16 849
9051.06 877
9051.96 807
9052.85 868
9053.75 782
9054.65 814
9055.55 853
9056.45 905
9057.35 922
9058.25 882
9059.14 843
9060.04 849
9060.94 852
9061.84 817
9062.74 882
9063.64 883
9064.54 836
9065.44 800
9066.33 847
9067.23 877
9068.13 917
9069.03 862
9069.93 883
9070.83 876
9071.73 895
9072.63 834
9073.53 880
9074.43 928
9075.33 881
9076.23 902
9077.13 917
9078.03 917
9078.92 903
9079.82 888
9080.72 828
9081.62 817
9082.52 863
9083.42 951
9084.32 924
9085.22 872
9086.12 883
9087.02 844
9087.92 891
9088.82 878
9089.72 828
9090.62 818
9091.52 906
9092.42 885
9093.32 885
9094.22 968
9095.12 852
9096.03 816
9096.93 871
9097.83 943
9098.73 935
9099.63 964
9100.53 871
9101.43 882
9102.33 882
9103.23 852
9104.13 822
9105.03 865
9105.93 868
9106.83 835
9107.74 791
9108.64 822
9109.54 909
9110.44 913
9111.34 875
9112.24 887
9113.14 811
9114.04 896
9114.94 873
9115.85 908
9116.75 814
9117.65 847
9118.55 824
9119.45 798
9120.35 866
9121.26 844
9122.16 872
9123.06 847
9123.96 883
9124.86 871
9125.77 855
9126.67 768
9127.57 880
9128.47 836
9129.37 857
9130.28 852
9131.18 851
9132.08 881
9132.98 879
9133.88 854
9134.79 879
9135.69 880
9136.59 857
9137.49 808
9138.40 885
9139.30 819
9140.20 845
9141.10 869
9142.01 861
9142.91 872
9143.81 859
9144.72 854
9145.62 864
9146.52 857
9147.42 892
9148.33 831
9149.23 832
9150.13 843
9151.04 903
9151.94 901
9152.84 885
9153.75 852
9154.65 887
9155.55 919
9156.46 888
9157.36 850
9158.26 894
9159.17 857
9160.07 851
9160.97 798
9161.88 794
9162.78 823
9163.69 881
9164.59 864
9165.49 859
9166.40 869
9167.30 916
9168.21 896
9169.11 836
9170.01 907
9170.92 911
9171.82 878
9172.73 913
9173.63 903
9174.53 871
9175.44 903
9176.34 844
9177.25 848
9178.15 822
9179.06 874
9179.96 816
9180.87 867
9181.77 840
9182.68 854
9183.58 814
9184.49 836
9185.39 886
9186.30 858
9187.20 882
9188.11 861
9189.01 820
9189.92 870
9190.82 832
9191.73 829
9192.63 835
9193.54 872
9194.44 849
9195.35 937
9196.25 844
9197.16 838
9198.06 844
9198.97 854
9199.87 923
9200.78 875
9201.69 872
9202.59 899
9203.50 885
9204.40 964
9205.31 883
9206.21 902
9207.12 947
9208.03 903
9208.93 896
9209.84 854
9210.74 862
9211.65 867
9212.56 887
9213.46 894
9214.37 856
9215.28 844
9216.18 854
9217.09 895
9218.00 844
9218.90 841
9219.81 949
9220.72 989
9221.62 964
9222.53 968
9223.44 990
9224.34 946
9225.25 973
9226.16 964
9227.06 912
9227.97 881
9228.88 840
9229.78 914
9230.69 1003
9231.60 869
9232.51 819
9233.41 883
9234.32 903
9235.23 831
9236.13 889
9237.04 904
9237.95 875
9238.86 807
9239.76 848
9240.67 881
9241.58 843
9242.49 801
9243.39 849
9244.30 827
9245.21 813
9246.12 853
9247.03 841
9247.93 798
9248.84 801
9249.75 799
9250.66 853
9251.57 845
9252.47 799
9253.38 836
9254.29 855
9255.20 857
9256.11 873
9257.02 862
9257.92 811
9258.83 749
9259.74 781
9260.65 769
9261.56 815
9262.47 779
9263.38 814
9264.28 847
9265.19 834
9266.10 765
9267.01 808
9267.92 824
9268.83 835
9269.74 835
9270.65 808
9271.56 746
9272.47 728
9273.37 866
9274.28 925
9275.19 812
9276.10 804
9277.01 860
9277.92 866
9278.83 814
9279.74 862
9280.65 912
9281.56 907
9282.47 909
9283.38 874
9284.29 871
9285.20 885
9286.11 852
9287.02 910
9287.93 870
9288.84 838
9289.75 874
9290.66 837
9291.57 831
9292.48 816
9293.39 810
9294.30 836
9295.21 850
9296.12 835
9297.03 822
9297.94 858
9298.85 854
9299.76 816
9300.67 921
9301.58 874
9302.49 932
9303.40 842
9304.31 824
9305.23 853
9306.14 857
9307.05 845
9307.96 891
9308.87 924
9309.78 847
9310.69 857
9311.60 939
9312.51 924
9313.42 869
9314.34 889
9315.25 905
9316.16 922
9317.07 861
9317.98 887
9318.89 843
9319.80 801
9320.72 815
9321.63 894
9322.54 870
9323.45 831
9324.36 879
9325.27 886
9326.19 832
9327.10 798
9328.01 843
9328.92 885
9329.83 832
9330.74 851
9331.66 784
9332.57 816
9333.48 864
9334.39 816
9335.31 798
9336.22 803
9337.13 884
9338.04 863
9338.96 878
9339.87 872
9340.78 844
9341.69 821
9342.61 842
9343.52 896
9344.43 819
9345.34 771
9346.26 862
9347.17 865
9348.08 837
9348.99 866
9349.91 902
9350.82 801
9351.73 798
9352.65 903
9353.56 875
9354.47 850
9355.39 857
9356.30 869
9357.21 833
9358.13 829
9359.04 796
9359.95 865
9360.87 845
9361.78 830
9362.69 807
9363.61 812
9364.52 830
9365.43 792
9366.35 776
9367.26 836
9368.18 810
9369.09 794
9370.00 807
9370.92 824
9371.83 807
9372.75 817
9373.66 824
9374.57 763
9375.49 767
9376.40 849
9377.32 850
9378.23 821
9379.15 819
9380.06 791
9380.97 825
9381.89 862
9382.80 851
9383.72 806
9384.63 787
9385.55 828
9386.46 858
9387.38 930
9388.29 860
9389.21 839
9390.12 854
9391.04 909
9391.95 936
9392.87 861
9393.78 927
9394.70 930
9395.61 868
9396.53 829
9397.44 844
9398.36 940
9399.27 910
9400.19 885
9401.10 916
9402.02 886
9402.94 897
9403.85 962
9404.77 912
9405.68 934
9406.60 949
9407.51 952
9408.43 890
9409.35 901
9410.26 901
9411.18 890
9412.09 812
9413.01 886
9413.93 921
9414.84 917
9415.76 894
9416.67 895
9417.59 930
9418.51 906
9419.42 893
9420.34 876
9421.26 885
9422.17 945
9423.09 923
9424.01 909
9424.92 936
9425.84 918
9426.76 931
9427.67 963
9428.59 987
9429.51 932
9430.42 917
9431.34 878
9432.26 915
9433.17 884
9434.09 929
9435.01 935
9435.93 972
9436.84 925
9437.76 956
9438.68 971
9439.59 963
9440.51 991
9441.43 986
9442.35 999
9443.26 1043
9444.18 999
9445.10 951
9446.02 949
9446.93 980
9447.85 955
9448.77 920
9449.69 969
9450.61 938
9451.52 1076
9452.44 1097
9453.36 1080
9454.28 1121
9455.20 1245
9456.11 1300
9457.03 1425
9457.95 1501
9458.87 1480
9459.79 1492
9460.71 1464
9461.62 1380
9462.54 1312
9463.46 1205
9464.38 1163
9465.30 1126
9466.22 1098
9467.14 1027
9468.05 1045
9468.97 1076
9469.89 1014
9470.81 957
9471.73 978
9472.65 986
9473.57 976
9474.49 940
9475.41 937
9476.32 979
9477.24 975
9478.16 992
9479.08 951
9480.00 1003
9480.92 1003
9481.84 1011
9482.76 972
9483.68 1007
9484.60 1063
9485.52 1021
9486.44 1008
9487.36 970
9488.28 992
9489.20 959
9490.12 1011
9491.04 998
9491.96 986
9492.88 954
9493.80 948
9494.72 974
9495.64 938
9496.56 937
9497.48 1006
9498.40 976
9499.32 943
9500.24 976
9501.16 929
9502.08 907
9503.00 903
9503.92 999
9504.84 983
9505.76 969
9506.68 977
9507.60 936
9508.52 969
9509.44 919
9510.36 1031
9511.28 1002
9512.21 993
9513.13 997
9514.05 1016
9514.97 1031
9515.89 1050
9516.81 1043
9517.73 955
9518.65 999
9519.57 1044
9520.50 1162
9521.42 1099
9522.34 1045
9523.26 1073
9524.18 1114
9525.10 1163
9526.02 1148
9526.95 1047
9527.87 1124
9528.79 1043
9529.71 1041
9530.63 1087
9531.55 1117
9532.48 1144
9533.40 1292
9534.32 1323
9535.24 1397
9536.16 1580
9537.09 1723
9538.01 1790
9538.93 1741
9539.85 1733
9540.77 1699
9541.70 1582
9542.62 1431
9543.54 1361
9544.46 1285
9545.39 1231
9546.31 1304
9547.23 1223
9548.15 1162
9549.08 1152
9550.00 1131
9550.92 1092
9551.85 1091
9552.77 1129
9553.69 1096
9554.61 1104
9555.54 1001
9556.46 1091
9557.38 1065
9558.31 1064
9559.23 1108
9560.15 1114
9561.08 1079
9562.00 1145
9562.92 1159
9563.85 1197
9564.77 1247
9565.69 1205
9566.62 1176
9567.54 1140
9568.46 1091
9569.39 1066
9570.31 1101
9571.23 1114
9572.16 1102
9573.08 1027
9574.01 1017
9574.93 1137
9575.85 1024
9576.78 1036
9577.70 1037
9578.63 994
9579.55 1000
9580.47 1002
9581.40 1103
9582.32 1076
9583.25 1026
9584.17 1036
9585.10 1088
9586.02 1007
9586.94 981
9587.87 1020
9588.79 1037
9589.72 1046
9590.64 1044
9591.57 974
9592.49 1043
9593.42 1005
9594.34 1101
9595.27 1069
9596.19 1106
9597.12 1065
9598.04 1101
9598.97 1068
9599.89 1076
9600.82 1134
9601.74 1075
9602.67 1093
9603.59 1192
9604.52 1145
9605.44 1172
9606.37 1212
9607.29 1135
9608.22 1123
9609.15 1137
9610.07 1180
9611.00 1162
9611.92 1174
9612.85 1155
9613.77 1166
9614.70 1122
9615.63 1156
9616.55 1221
9617.48 1194
9618.40 1273
9619.33 1291
9620.26 1341
9621.18 1316
9622.11 1250
9623.03 1216
9623.96 1236
9624.89 1193
9625.81 1212
9626.74 1243
9627.67 1248
9628.59 1215
9629.52 1240
9630.45 1291
9631.37 1296
9632.30 1254
9633.23 1189
9634.15 1255
9635.08 1324
9636.01 1336
9636.93 1342
9637.86 1343
9638.79 1368
9639.71 1378
9640.64 1418
9641.57 1459
9642.50 1419
9643.42 1422
9644.35 1487
9645.28 1453
9646.21 1357
9647.13 1534
9648.06 1544
9648.99 1485
9649.92 1591
9650.84 1640
9651.77 1566
9652.70 1625
9653.63 1668
9654.55 1670
9655.48 1703
9656.41 1616
9657.34 1690
9658.26 1707
9659.19 1682
9660.12 1778
9661.05 1666
9661.98 1626
9662.91 1666
9663.83 1716
9664.76 1644
9665.69 1586
9666.62 1657
9667.55 1671
9668.48 1638
9669.40 1681
9670.33 1741
9671.26 1745
9672.19 1855
9673.12 1899
9674.05 1868
9674.98 1810
9675.90 1954
9676.83 1984
9677.76 1966
9678.69 1939
9679.62 1941
9680.55 1894
9681.48 1968
9682.41 2114
9683.34 2026
9684.27 1933
9685.19 2038
9686.12 2132
9687.05 2065
9687.98 2131
9688.91 2142
9689.84 2149
9690.77 2182
9691.70 2197
9692.63 2201
9693.56 2114
9694.49 2193
9695.42 2144
9696.35 2247
9697.28 2227
9698.21 2310
9699.14 2424
9700.07 2428
9701.00 2595
9701.93 2680
9702.86 2868
9703.79 2812
9704.72 2835
9705.65 2873
9706.58 2824
9707.51 2672
9708.44 2621
9709.37 2570
9710.30 2476
9711.23 2392
9712.16 2360
9713.09 2436
9714.02 2555
9714.95 2509
9715.88 2504
9716.82 2712
9717.75 2847
9718.68 2938
9719.61 2995
9720.54 3255
9721.47 3093
9722.40 3033
9723.33 3021
9724.26 2795
9725.19 2642
9726.13 2460
9727.06 2309
9727.99 2270
9728.92 2262
9729.85 2134
9730.78 2176
9731.71 2104
9732.64 2324
9733.58 2244
9734.51 2219
9735.44 2290
9736.37 2362
9737.30 2504
9738.23 2452
9739.17 2274
9740.10 2324
9741.03 2331
9741.96 2193
9742.89 2208
9743.83 2134
9744.76 2114
9745.69 1918
9746.62 1842
9747.55 1837
9748.49 1848
9749.42 1761
9750.35 1709
9751.28 1733
9752.22 1695
9753.15 1682
9754.08 1726
9755.01 1663
9755.95 1667
9756.88 1608
9757.81 1609
9758.75 1532
9759.68 1471
9760.61 1610
9761.54 1614
9762.48 1543
9763.41 1525
9764.34 1579
9765.28 1630
9766.21 1637
9767.14 1587
9768.08 1530
9769.01 1445
9769.94 1490
9770.88 1505
9771.81 1481
9772.74 1528
9773.68 1525
9774.61 1501
9775.54 1469
9776.48 1481
9777.41 1502
9778.34 1567
9779.28 1650
9780.21 1636
9781.14 1683
9782.08 1790
9783.01 1888
9783.95 1853
9784.88 1841
9785.81 1861
9786.75 1891
9787.68 1760
9788.62 1676
9789.55 1626
9790.49 1587
9791.42 1587
9792.35 1506
9793.29 1477
9794.22 1434
9795.16 1439
9796.09 1384
9797.03 1391
9797.96 1413
9798.90 1366
9799.83 1418
9800.77 1350
9801.70 1366
9802.64 1372
9803.57 1352
9804.51 1423
9805.44 1364
9806.38 1364
9807.31 1386
9808.25 1365
9809.18 1300
9810.12 1251
9811.05 1314
9811.99 1314
9812.92 1293
9813.86 1290
9814.79 1268
9815.73 1287
9816.66 1310
9817.60 1284
9818.54 1319
9819.47 1274
9820.41 1198
9821.34 1229
9822.28 1217
9823.21 1170
9824.15 1083
9825.09 1155
9826.02 1110
9826.96 1148
9827.89 1289
9828.83 1242
9829.77 1141
9830.70 1145
9831.64 1170
9832.57 1194
9833.51 1193
9834.45 1169
9835.38 1102
9836.32 1112
9837.26 1099
9838.19 1092
9839.13 1116
9840.07 1164
9841.00 1116
9841.94 1062
9842.88 1105
9843.81 1135
9844.75 1160
9845.69 1107
9846.62 1185
9847.56 1131
9848.50 1109
9849.44 1078
9850.37 1069
9851.31 1105
9852.25 1122
9853.18 1067
9854.12 1132
9855.06 1128
9856.00 1164
9856.93 1121
9857.87 1120
9858.81 1125
9859.75 1150
9860.68 1216
9861.62 1226
9862.56 1218
9863.50 1228
9864.44 1252
9865.37 1234
9866.31 1238
9867.25 1156
9868.19 1116
9869.13 1169
9870.06 1164
9871.00 1102
9871.94 1144
9872.88 1078
9873.82 1148
9874.75 1138
9875.69 1141
9876.63 1075
9877.57 1070
9878.51 1046
9879.45 1032
9880.39 1014
9881.32 994
9882.26 1011
9883.20 950
9884.14 1054
9885.08 1023
9886.02 981
9886.96 957
9887.90 1030
9888.83 985
9889.77 987
9890.71 980
9891.65 1005
9892.59 1054
9893.53 953
9894.47 884
9895.41 958
9896.35 1054
9897.29 982
9898.23 969
9899.17 924
9900.11 923
9901.05 903
9901.99 898
9902.92 882
9903.86 908
9904.80 961
9905.74 966
9906.68 935
9907.62 878
9908.56 880
9909.50 900
9910.44 935
9911.38 871
9912.32 928
9913.26 977
9914.20 1043
9915.14 989
9916.08 868
9917.02 929
9917.97 965
9918.91 925
9919.85 910
9920.79 922
9921.73 979
9922.67 903
9923.61 872
9924.55 889
9925.49 836
9926.43 902
9927.37 998
9928.31 1049
9929.25 1122
9930.19 1156
9931.13 1053
9932.08 1166
9933.02 1101
9933.96 1031
9934.90 1061
9935.84 1071
9936.78 990
9937.72 960
9938.66 968
9939.61 923
9940.55 963
9941.49 912
9942.43 903
9943.37 889
9944.31 876
9945.26 914
9946.20 954
9947.14 914
9948.08 885
9949.02 863
9949.96 880
9950.91 872
9951.85 863
9952.79 868
9953.73 837
9954.67 901
9955.62 891
9956.56 945
9957.50 857
9958.44 955
9959.39 898
9960.33 881
9961.27 874
9962.21 953
9963.16 908
9964.10 913
9965.04 918
9965.98 885
9966.93 860
9967.87 851
9968.81 910
9969.75 940
9970.70 940
9971.64 890
9972.58 838
9973.53 861
9974.47 946
9975.41 876
9976.36 859
9977.30 885
9978.24 883
9979.18 863
9980.13 821
9981.07 858
9982.01 819
9982.96 819
9983.90 885
9984.85 821
9985.79 845
9986.73 846
9987.68 867
9988.62 879
9989.56 835
9990.51 859
9991.45 854
9992.40 813
9993.34 843
9994.28 886
9995.23 852
9996.17 914
9997.12 920
9998.06 876
9999.00 850
9999.95 845
10000.89 804
10001.84 781
10002.78 800
10003.73 816
10004.67 785
10005.61 820
10006.56 808
10007.50 777
10008.45 871
10009.39 877
10010.34 838
10011.28 827
10012.23 746
10013.17 798
10014.12 812
10015.06 744
10016.01 795
10016.95 746
10017.90 733
10018.84 835
10019.79 791
10020.73 776
10021.68 765
10022.62 796
10023.57 691
10024.51 756
10025.46 802
10026.41 820
10027.35 825
10028.30 760
10029.24 784
10030.19 769
10031.13 789
10032.08 777
10033.03 793
10033.97 751
10034.92 770
10035.86 749
10036.81 776
10037.76 764
10038.70 799
10039.65 780
10040.59 778
10041.54 793
10042.49 810
10043.43 819
10044.38 763
10045.33 782
10046.27 816
10047.22 797
10048.16 812
10049.11 814
10050.06 781
10051.00 796
10051.95 755
10052.90 790
10053.84 790
10054.79 767
10055.74 760
10056.69 812
10057.63 750
10058.58 731
10059.53 746
10060.47 751
10061.42 796
10062.37 793
10063.32 795
10064.26 777
10065.21 825
10066.16 784
10067.10 784
10068.05 799
10069.00 769
10069.95 733
10070.89 751
10071.84 807
10072.79 712
10073.74 739
10074.69 755
10075.63 757
10076.58 738
10077.53 752
10078.48 794
10079.43 723
10080.37 726
10081.32 789
10082.27 765
10083.22 779
10084.17 793
10085.11 810
10086.06 782
10087.01 754
10087.96 824
10088.91 805
10089.86 712
10090.81 750
10091.75 782
10092.70 700
10093.65 761
10094.60 752
10095.55 751
10096.50 746
10097.45 786
10098.40 753
10099.34 716
10100.29 723
10101.24 748
10102.19 725
10103.14 705
10104.09 718
10105.04 711
10105.99 701
10106.94 729
10107.89 749
10108.84 728
10109.79 805
10110.73 777
10111.68 794
10112.63 726
10113.58 750
10114.53 792
10115.48 722
10116.43 702
10117.38 752
10118.33 792
10119.28 788
10120.23 756
10121.18 770
10122.13 745
10123.08 785
10124.03 725
10124.98 716
10125.93 756
10126.88 746
10127.83 789
10128.78 769
10129.73 744
10130.68 738
10131.64 767
10132.59 842
10133.54 775
10134.49 769
10135.44 754
10136.39 780
10137.34 763
10138.29 741
10139.24 821
10140.19 798
10141.14 740
10142.09 737
10143.04 709
10144.00 698
10144.95 751
10145.90 718
10146.85 817
10147.80 778
10148.75 750
10149.70 752
10150.65 781
10151.61 744
10152.56 746
10153.51 785
10154.46 751
10155.41 756
10156.36 730
10157.31 762
10158.27 751
10159.22 749
10160.17 804
10161.12 778
10162.07 735
10163.03 768
10163.98 746
10164.93 799
10165.88 755
10166.83 753
10167.79 782
10168.74 747
10169.69 736
10170.64 729
10171.60 813
10172.55 807
10173.50 852
10174.45 774
10175.41 732
10176.36 738
10177.31 749
10178.26 836
10179.22 817
10180.17 746
10181.12 728
10182.07 779
10183.03 792
10183.98 815
10184.93 835
10185.89 768
10186.84 763
10187.79 777
10188.75 752
10189.70 750
10190.65 774
10191.60 804
10192.56 811
10193.51 759
10194.47 761
10195.42 808
10196.37 798
10197.33 766
10198.28 814
10199.23 821
10200.19 813
10201.14 818
10202.09 819
10203.05 802
10204.00 805
10204.96 849
10205.91 838
10206.86 839
10207.82 770
10208.77 819
10209.73 852
10210.68 850
10211.63 859
10212.59 874
10213.54 870
10214.50 910
10215.45 833
10216.41 909
10217.36 831
10218.32 827
10219.27 756
10220.22 799
10221.18 821
10222.13 820
10223.09 811
10224.04 773
10225.00 785
10225.95 822
10226.91 835
10227.86 867
10228.82 850
10229.77 821
10230.73 851
10231.68 841
10232.64 757
10233.59 782
10234.55 808
10235.50 804
10236.46 799
10237.42 787
10238.37 853
10239.33 862
10240.28 823
10241.24 838
10242.19 879
10243.15 922
10244.10 900
10245.06 858
10246.02 867
10246.97 817
10247.93 819
10248.88 810
10249.84 785
10250.80 785
10251.75 722
10252.71 747
10253.66 749
10254.62 811
10255.58 758
10256.53 740
10257.49 795
10258.45 750
10259.40 824
10260.36 816
10261.32 815
10262.27 844
10263.23 787
10264.19 792
10265.14 758
10266.10 741
10267.06 699
10268.01 714
10268.97 718
10269.93 757
10270.88 784
10271.84 732
10272.80 711
10273.76 692
10274.71 758
10275.67 770
10276.63 759
10277.58 749
10278.54 724
10279.50 734
10280.46 748
10281.41 705
10282.37 697
10283.33 712
10284.29 706
10285.24 737
10286.20 707
10287.16 705
10288.12 733
10289.08 737
10290.03 712
10290.99 734
10291.95 728
10292.91 718
10293.87 714
10294.82 711
10295.78 721
10296.74 686
10297.70 742
10298.66 727
10299.61 802
10300.57 693
10301.53 712
10302.49 732
10303.45 717
10304.41 790
10305.37 772
10306.32 746
10307.28 681
10308.24 703
10309.20 702
10310.16 703
10311.12 781
10312.08 714
10313.04 742
10314.00 739
10314.95 785
10315.91 707
10316.87 726
10317.83 704
10318.79 714
10319.75 760
10320.71 771
10321.67 783
10322.63 721
10323.59 723
10324.55 738
10325.51 784
10326.47 740
10327.43 732
10328.39 774
10329.35 799
10330.31 762
10331.27 762
10332.23 786
10333.19 842
10334.15 834
10335.11 840
10336.07 900
10337.03 848
10337.99 881
10338.95 798
10339.91 735
10340.87 804
10341.83 795
10342.79 786
10343.75 772
10344.71 735
10345.67 785
10346.63 708
10347.59 762
10348.55 734
10349.51 751
10350.47 709
10351.43 719
10352.39 679
10353.35 736
10354.31 696
10355.28 699
10356.24 780
10357.20 753
10358.16 742
10359.12 630
10360.08 766
10361.04 771
10362.00 692
10362.96 678
10363.93 741
10364.89 709
10365.85 672
10366.81 710
10367.77 610
10368.73 655
10369.69 695
10370.66 713
10371.62 697
10372.58 659
10373.54 643
10374.50 688
10375.47 683
10376.43 618
10377.39 680
10378.35 766
10379.31 683
10380.28 655
10381.24 662
10382.20 718
10383.16 681
10384.12 690
10385.09 705
10386.05 695
10387.01 755
10387.97 772
10388.94 711
10389.90 638
10390.86 722
10391.82 722
10392.79 739
10393.75 719
10394.71 700
10395.68 687
10396.64 665
10397.60 667
10398.56 666
10399.53 681
10400.49 662
10401.45 678
10402.42 694
10403.38 715
10404.34 686
10405.31 676
10406.27 732
10407.23 667
10408.20 679
10409.16 699
10410.12 671
10411.09 682
10412.05 678
10413.01 670
10413.98 681
10414.94 703
10415.90 738
10416.87 738
10417.83 663
10418.80 684
10419.76 714
10420.72 731
10421.69 781
10422.65 766
10423.62 728
10424.58 738
10425.54 767
10426.51 740
10427.47 753
10428.44 718
10429.40 702
10430.37 722
10431.33 697
10432.30 752
10433.26 681
10434.22 705
10435.19 695
10436.15 751
10437.12 683
10438.08 693
10439.05 667
10440.01 685
10440.98 664
10441.94 702
10442.91 674
10443.87 682
10444.84 690
10445.80 658
10446.77 677
10447.73 661
10448.70 705
10449.66 742
10450.63 711
10451.59 685
10452.56 710
10453.53 718
10454.49 659
10455.46 618
10456.42 662
10457.39 676
10458.35 605
10459.32 656
10460.29 661
10461.25 660
10462.22 589
10463.18 631
10464.15 700
10465.12 664
10466.08 687
10467.05 644
10468.01 600
10468.98 647
10469.95 657
10470.91 662
10471.88 594
10472.85 632
10473.81 674
10474.78 625
10475.74 654
10476.71 619
10477.68 645
10478.64 631
10479.61 606
10480.58 597
10481.54 627
10482.51 663
10483.48 700
10484.45 680
10485.41 614
10486.38 660
10487.35 634
10488.31 677
10489.28 654
10490.25 668
10491.22 656
10492.18 698
10493.15 689
10494.12 690
10495.08 729
10496.05 708
10497.02 626
10497.99 681
10498.95 651
10499.92 646
10500.89 691
10501.86 695
10502.83 657
10503.79 645
10504.76 673
10505.73 658
10506.70 727
10507.67 712
10508.63 697
10509.60 611
10510.57 614
10511.54 643
10512.51 606
10513.47 641
10514.44 592
10515.41 588
10516.38 627
10517.35 657
10518.32 649
10519.28 676
10520.25 714
10521.22 635
10522.19 640
10523.16 695
10524.13 652
10525.10 665
10526.07 733
10527.03 704
10528.00 661
10528.97 660
10529.94 646
10530.91 626
10531.88 694
10532.85 630
10533.82 656
10534.79 663
10535.76 673
10536.73 640
10537.70 670
10538.67 667
10539.63 695
10540.60 663
10541.57 634
10542.54 647
10543.51 599
10544.48 682
10545.45 654
10546.42 659
10547.39 628
10548.36 694
10549.33 667
10550.30 686
10551.27 689
10552.24 725
10553.21 707
10554.18 695
10555.15 663
10556.12 685
10557.09 681
10558.06 672
10559.03 711
10560.00 676
10560.97 696
10561.95 663
10562.92 722
10563.89 681
10564.86 731
10565.83 703
10566.80 716
10567.77 733
10568.74 703
10569.71 738
10570.68 770
10571.65 735
10572.62 698
10573.59 679
10574.57 721
10575.54 737
10576.51 684
10577.48 734
10578.45 752
10579.42 711
10580.39 718
10581.36 724
10582.34 685
10583.31 691
10584.28 675
10585.25 650
10586.22 648
10587.19 703
10588.17 697
10589.14 704
10590.11 658
10591.08 676
10592.05 695
10593.02 717
10594.00 656
10594.97 670
10595.94 741
10596.91 680
10597.89 764
10598.86 727
10599.83 710
10600.80 687
10601.77 705
10602.75 737
10603.72 789
10604.69 753
10605.66 727
10606.64 674
10607.61 660
10608.58 728
10609.55 662
10610.53 659
10611.50 722
10612.47 711
10613.45 707
10614.42 745
10615.39 710
10616.36 714
10617.34 697
10618.31 710
10619.28 730
10620.26 765
10621.23 765
10622.20 740
10623.18 687
10624.15 714
10625.12 773
10626.10 787
10627.07 805
10628.04 784
10629.02 797
10629.99 793
10630.97 831
10631.94 796
10632.91 795
10633.89 784
10634.86 767
10635.83 785
10636.81 843
10637.78 884
10638.76 917
10639.73 861
10640.70 936
10641.68 1040
10642.65 1072
10643.63 1168
10644.60 1232
10645.58 1165
10646.55 1151
10647.53 1096
10648.50 998
10649.47 982
10650.45 956
10651.42 946
10652.40 817
10653.37 846
10654.35 856
10655.32 793
10656.30 704
10657.27 693
10658.25 691
10659.22 733
10660.20 738
10661.17 748
10662.15 753
10663.12 769
10664.10 739
10665.07 704
10666.05 691
10667.02 780
10668.00 756
10668.97 745
10669.95 744
10670.93 711
10671.90 714
10672.88 706
10673.85 710
10674.83 734
10675.80 743
10676.78 754
10677.76 768
10678.73 814
10679.71 735
10680.68 783
10681.66 744
10682.63 779
10683.61 772
10684.59 768
10685.56 817
10686.54 819
10687.52 810
10688.49 839
10689.47 808
10690.44 793
10691.42 769
10692.40 763
10693.37 706
10694.35 701
10695.33 698
10696.30 712
10697.28 731
10698.26 677
10699.23 656
10700.21 673
10701.19 690
10702.17 672
10703.14 646
10704.12 632
10705.10 675
10706.07 683
10707.05 671
10708.03 725
10709.01 667
10709.98 661
10710.96 690
10711.94 638
10712.91 666
10713.89 679
10714.87 705
10715.85 640
10716.83 646
10717.80 678
10718.78 641
10719.76 685
10720.74 723
10721.71 665
10722.69 669
10723.67 624
10724.65 662
10725.63 738
10726.60 678
10727.58 662
10728.56 670
10729.54 731
10730.52 720
10731.49 687
10732.47 697
10733.45 709
10734.43 654
10735.41 614
10736.39 678
10737.37 706
10738.34 634
10739.32 662
10740.30 665
10741.28 649
10742.26 637
10743.24 674
10744.22 647
10745.20 645
10746.17 721
10747.15 701
10748.13 692
10749.11 705
10750.09 667
10751.07 667
10752.05 626
10753.03 634
10754.01 672
10754.99 655
10755.97 674
10756.95 683
10757.93 654
10758.91 730
10759.88 676
10760.86 701
10761.84 790
10762.82 653
10763.80 626
10764.78 642
10765.76 712
10766.74 699
10767.72 742
10768.70 634
10769.68 679
10770.66 733
10771.64 721
10772.62 765
10773.60 718
10774.58 699
10775.56 665
10776.54 631
10777.52 738
10778.51 674
10779.49 672
10780.47 680
10781.45 645
10782.43 680
10783.41 696
10784.39 694
10785.37 732
10786.35 685
10787.33 671
10788.31 774
10789.29 748
10790.27 716
10791.26 714
10792.24 717
10793.22 670
10794.20 633
10795.18 641
10796.16 650
10797.14 708
10798.12 681
10799.10 687
10800.09 696
10801.07 641
10802.05 714
10803.03 677
10804.01 660
10804.99 688
10805.98 680
10806.96 731
10807.94 675
10808.92 653
10809.90 713
10810.89 715
10811.87 742
10812.85 688
10813.83 693
10814.81 702
10815.80 671
10816.78 661
10817.76 631
10818.74 646
10819.72 619
10820.71 670
10821.69 662
10822.67 594
10823.65 611
10824.64 624
10825.62 605
10826.60 657
10827.58 620
10828.57 651
10829.55 719
10830.53 691
10831.52 684
10832.50 622
10833.48 666
10834.46 629
10835.45 640
10836.43 697
10837.41 640
10838.40 650
10839.38 652
10840.36 656
10841.35 678
10842.33 609
10843.31 625
10844.30 647
10845.28 609
10846.26 673
10847.25 643
10848.23 659
10849.21 687
10850.20 734
10851.18 684
10852.17 674
10853.15 681
10854.13 626
10855.12 642
10856.10 674
10857.09 728
10858.07 641
10859.05 690
10860.04 711
10861.02 676
10862.01 674
10862.99 719
10863.97 714
10864.96 677
10865.94 655
10866.93 640
10867.91 730
10868.90 700
10869.88 701
10870.87 675
10871.85 681
10872.84 637
10873.82 738
10874.81 698
10875.79 704
10876.78 696
10877.76 729
10878.75 650
10879.73 706
10880.72 703
10881.70 743
10882.69 692
10883.67 697
10884.66 682
10885.64 718
10886.63 778
10887.61 669
10888.60 687
10889.58 752
10890.57 786
10891.55 751
10892.54 755
10893.53 782
10894.51 760
10895.50 769
10896.48 737
10897.47 672
10898.45 751
10899.44 757
10900.43 713
10901.41 745
10902.40 719
10903.38 784
10904.37 749
10905.36 746
10906.34 734
10907.33 711
10908.32 772
10909.30 834
10910.29 797
10911.28 826
10912.26 775
10913.25 779
10914.24 829
10915.22 766
10916.21 781
10917.20 845
10918.18 829
10919.17 802
10920.16 842
10921.14 825
10922.13 790
10923.12 781
10924.10 803
10925.09 841
10926.08 848
10927.07 854
10928.05 888
10929.04 838
10930.03 778
10931.01 772
10932.00 788
10932.99 803
10933.98 761
10934.96 774
10935.95 770
10936.94 789
10937.93 837
10938.92 803
10939.90 785
10940.89 845
10941.88 841
10942.87 807
10943.85 906
10944.84 926
10945.83 931
10946.82 952
10947.81 912
10948.79 933
10949.78 905
10950.77 904
10951.76 941
10952.75 899
10953.74 848
10954.72 900
10955.71 958
10956.70 1028
10957.69 1014
10958.68 1167
10959.67 1142
10960.66 1221
10961.65 1267
10962.63 1205
10963.62 1262
10964.61 1313
10965.60 1315
10966.59 1254
10967.58 1201
10968.57 1241
10969.56 1212
10970.55 1199
10971.54 1106
10972.52 1094
10973.51 1070
10974.50 1114
10975.49 1077
10976.48 1015
10977.47 1048
10978.46 1041
10979.45 1026
10980.44 995
10981.43 986
10982.42 975
10983.41 964
10984.40 962
10985.39 977
10986.38 1022
10987.37 1081
10988.36 1111
10989.35 1096
10990.34 1036
10991.33 1022
10992.32 1100
10993.31 1117
10994.30 1063
10995.29 1032
10996.28 1108
10997.27 1146
10998.26 1160
10999.25 1252
11000.24 1352
11001.23 1439
11002.22 1504
11003.21 1696
11004.20 1656
11005.20 1747
11006.19 1737
11007.18 1763
11008.17 1694
11009.16 1552
11010.15 1539
11011.14 1348
11012.13 1262
11013.12 1182
11014.11 1112
11015.10 1050
11016.10 991
11017.09 977
11018.08 933
11019.07 939
11020.06 922
11021.05 940
11022.04 915
11023.04 897
11024.03 883
11025.02 917
11026.01 878
11027.00 869
11027.99 960
11028.99 963
11029.98 911
11030.97 879
11031.96 866
11032.95 934
11033.95 885
11034.94 863
11035.93 873
11036.92 883
11037.91 869
11038.91 849
11039.90 845
11040.89 771
11041.88 789
11042.88 835
11043.87 819
11044.86 817
11045.85 849
11046.85 792
11047.84 789
11048.83 739
11049.82 737
11050.82 717
11051.81 752
11052.80 715
11053.80 764
11054.79 756
11055.78 747
11056.77 730
11057.77 735
11058.76 728
11059.75 749
11060.75 783
11061.74 707
11062.73 718
11063.73 776
11064.72 742
11065.71 760
11066.71 757
11067.70 737
11068.69 698
11069.69 729
11070.68 772
11071.68 787
11072.67 798
11073.66 756
11074.66 711
11075.65 758
11076.65 808
11077.64 748
11078.63 714
11079.63 724
11080.62 791
11081.62 721
11082.61 756
11083.60 764
11084.60 756
11085.59 736
11086.59 733
11087.58 707
11088.58 716
11089.57 708
11090.57 733
11091.56 739
11092.55 711
11093.55 724
11094.54 727
11095.54 712
11096.53 728
11097.53 723
11098.52 715
11099.52 702
11100.51 696
11101.51 678
11102.50 699
11103.50 733
11104.49 743
11105.49 744
11106.48 758
11107.48 753
11108.48 680
11109.47 750
11110.47 744
11111.46 691
11112.46 707
11113.45 663
11114.45 712
11115.44 752
11116.44 719
11117.44 727
11118.43 719
11119.43 719
11120.42 714
11121.42 696
11122.42 716
11123.41 698
11124.41 664
11125.40 706
11126.40 719
11127.40 677
11128.39 689
11129.39 744
11130.38 711
11131.38 791
11132.38 795
11133.37 728
11134.37 703
11135.37 701
11136.36 673
11137.36 695
11138.36 667
11139.35 730
11140.35 689
11141.35 719
11142.34 699
11143.34 695
11144.34 704
11145.34 665
11146.33 682
11147.33 705
11148.33 649
11149.32 663
11150.32 699
11151.32 686
11152.32 691
11153.31 636
11154.31 615
11155.31 682
11156.31 692
11157.30 660
11158.30 660
11159.30 692
11160.30 669
11161.29 697
11162.29 674
11163.29 646
11164.29 636
11165.29 687
11166.28 728
11167.28 689
11168.28 643
11169.28 653
11170.28 642
11171.27 642
11172.27 676
11173.27 683
11174.27 660
11175.27 664
11176.27 676
11177.26 685
11178.26 679
11179.26 640
11180.26 688
11181.26 644
11182.26 632
11183.26 652
11184.26 693
11185.25 689
11186.25 644
11187.25 663
11188.25 628
11189.25 650
11190.25 646
11191.25 689
11192.25 703
11193.25 665
11194.25 664
11195.24 641
11196.24 638
11197.24 650
11198.24 678
11199.24 642
11200.24 672
11201.24 663
11202.24 706
11203.24 672
11204.24 657
11205.24 661
11206.24 633
11207.24 619
11208.24 628
11209.24 628
11210.24 634
11211.24 600
11212.24 627
11213.24 658
11214.24 613
11215.24 665
11216.24 658
11217.24 711
11218.24 683
11219.24 630
11220.24 618
11221.24 607
11222.24 638
11223.24 590
11224.24 636
11225.24 582
11226.24 625
11227.25 644
11228.25 644
11229.25 606
11230.25 642
11231.25 620
11232.25 603
11233.25 635
11234.25 635
11235.25 674
11236.25 644
11237.25 635
11238.26 652
11239.26 633
11240.26 610
11241.26 631
11242.26 633
11243.26 622
11244.26 629
11245.27 644
11246.27 614
11247.27 642
11248.27 658
11249.27 668
11250.27 638
11251.28 596
11252.28 638
11253.28 673
11254.28 681
11255.28 661
11256.29 621
11257.29 660
11258.29 661
11259.29 675
11260.29 653
11261.30 640
11262.30 655
11263.30 669
11264.30 644
11265.31 637
11266.31 637
11267.31 610
11268.31 623
11269.32 610
11270.32 612
11271.32 682
11272.32 666
11273.33 651
11274.33 727
11275.33 684
11276.33 660
11277.34 642
11278.34 681
11279.34 645
11280.35 614
11281.35 690
11282.35 732
11283.36 699
11284.36 714
11285.36 662
11286.37 669
11287.37 691
11288.37 731
11289.38 712
11290.38 650
11291.38 655
11292.39 677
11293.39 712
11294.39 672
11295.40 588
11296.40 666
11297.41 691
11298.41 719
11299.41 655
11300.42 703
11301.42 665
11302.43 714
11303.43 707
11304.43 676
11305.44 692
11306.44 688
11307.45 731
11308.45 697
11309.46 703
11310.46 693
11311.46 743
11312.47 702
11313.47 731
11314.48 765
11315.48 792
11316.49 884
11317.49 853
11318.50 843
11319.50 856
11320.51 824
11321.51 802
11322.52 795
11323.52 780
11324.53 744
11325.53 730
11326.54 728
11327.54 712
11328.55 650
11329.55 657
11330.56 699
11331.56 623
11332.57 680
11333.57 666
11334.58 660
11335.58 676
11336.59 675
11337.60 681
11338.60 678
11339.61 742
11340.61 712
11341.62 690
11342.62 709
11343.63 755
11344.64 734
11345.64 738
11346.65 738
11347.65 709
11348.66 712
11349.67 764
11350.67 699
11351.68 711
11352.69 682
11353.69 663
11354.70 721
11355.71 677
11356.71 674
11357.72 692
11358.72 679
11359.73 708
11360.74 694
11361.74 654
11362.75 630
11363.76 656
11364.76 661
11365.77 652
11366.78 664
11367.79 587
11368.79 628
11369.80 630
11370.81 648
11371.81 601
11372.82 635
11373.83 657
11374.84 679
11375.84 656
11376.85 558
11377.86 591
11378.87 655
11379.87 634
11380.88 657
11381.89 652
11382.90 643
11383.90 606
11384.91 649
11385.92 651
11386.93 658
11387.93 637
11388.94 612
11389.95 628
11390.96 672
11391.97 611
11392.97 609
11393.98 611
11394.99 634
11396.00 617
11397.01 615
11398.02 658
11399.02 621
11400.03 637
11401.04 629
11402.05 601
11403.06 582
11404.07 606
11405.08 622
11406.08 618
11407.09 614
11408.10 588
11409.11 590
11410.12 599
11411.13 668
11412.14 648
11413.15 629
11414.15 633
11415.16 609
11416.17 585
11417.18 661
11418.19 685
11419.20 655
11420.21 605
11421.22 672
11422.23 637
11423.24 631
11424.25 682
11425.26 671
11426.27 581
11427.28 624
11428.29 638
11429.30 619
11430.31 615
11431.32 630
11432.32 674
11433.33 651
11434.34 684
11435.35 641
11436.36 642
11437.37 669
11438.38 604
11439.39 662
11440.41 659
11441.42 590
11442.43 597
11443.44 635
11444.45 682
11445.46 660
11446.47 638
11447.48 646
11448.49 664
11449.50 632
11450.51 625
11451.52 628
11452.53 697
11453.54 665
11454.55 672
11455.56 629
11456.57 598
11457.59 647
11458.60 611
11459.61 616
11460.62 623
11461.63 671
11462.64 636
11463.65 614
11464.66 657
11465.67 675
11466.69 655
11467.70 670
11468.71 661
11469.72 627
11470.73 632
11471.74 644
11472.75 669
11473.77 612
11474.78 632
11475.79 727
11476.80 733
11477.81 655
11478.83 622
11479.84 608
11480.85 673
11481.86 672
11482.87 690
11483.89 639
11484.90 653
11485.91 643
11486.92 650
11487.93 627
11488.95 640
11489.96 636
11490.97 612
11491.98 657
11493.00 628
11494.01 666
11495.02 669
11496.03 657
11497.05 641
11498.06 647
11499.07 678
11500.09 646
11501.10 668
11502.11 658
11503.12 662
11504.14 672
11505.15 667
11506.16 639
11507.18 672
11508.19 672
11509.20 679
11510.22 667
11511.23 699
11512.24 705
11513.26 705
11514.27 711
11515.28 677
11516.30 678
11517.31 681
11518.32 684
11519.34 642
11520.35 652
11521.37 637
11522.38 694
11523.39 685
11524.41 695
11525.42 700
11526.44 656
11527.45 706
11528.46 700
11529.48 662
11530.49 703
11531.51 704
11532.52 657
11533.53 711
11534.55 718
11535.56 713
11536.58 739
11537.59 731
11538.61 712
11539.62 740
11540.64 733
11541.65 736
11542.67 719
11543.68 730
11544.69 721
11545.71 726
11546.72 747
11547.74 742
11548.75 742
11549.77 761
11550.78 770
11551.80 750
11552.81 771
11553.83 811
11554.85 826
11555.86 801
11556.88 804
11557.89 821
11558.91 837
11559.92 833
11560.94 818
11561.95 841
11562.97 844
11563.98 844
11565.00 841
11566.02 840
11567.03 799
11568.05 811
11569.06 841
11570.08 837
11571.10 833
11572.11 904
11573.13 871
11574.14 929
11575.16 931
11576.18 858
11577.19 944
11578.21 929
11579.22 997
11580.24 973
11581.26 1029
11582.27 1013
11583.29 1012
11584.31 1092
11585.32 1148
11586.34 1090
11587.36 1159
11588.37 1198
11589.39 1198
11590.41 1203
11591.42 1227
11592.44 1191
11593.46 1198
11594.47 1324
11595.49 1324
11596.51 1386
11597.53 1557
11598.54 1598
11599.56 1793
11600.58 2035
11601.59 2156
11602.61 2460
11603.63 2660
11604.65 2741
11605.66 2709
11606.68 2678
11607.70 2545
11608.72 2468
11609.74 2199
11610.75 1865
11611.77 1751
11612.79 1565
11613.81 1423
11614.82 1392
11615.84 1306
11616.86 1224
11617.88 1104
11618.90 1134
11619.91 1110
11620.93 1126
11621.95 1009
11622.97 1022
11623.99 1047
11625.01 989
11626.02 927
11627.04 979
11628.06 1020
11629.08 1006
11630.10 1015
11631.12 965
11632.14 1029
11633.15 1046
11634.17 970
11635.19 936
11636.21 918
11637.23 874
11638.25 868
11639.27 860
11640.29 885
11641.30 882
11642.32 858
11643.34 794
11644.36 837
11645.38 862
11646.40 833
11647.42 799
11648.44 782
11649.46 795
11650.48 776
11651.50 722
11652.52 746
11653.54 759
11654.56 724
11655.58 725
11656.60 698
11657.62 747
11658.64 728
11659.66 746
11660.68 748
11661.70 731
11662.72 697
11663.74 727
11664.76 701
11665.78 738
11666.80 754
11667.82 744
11668.84 793
11669.86 775
11670.88 737
11671.90 688
11672.92 755
11673.94 719
11674.96 770
11675.98 785
11677.00 758
11678.02 827
11679.04 822
11680.06 815
11681.08 781
11682.10 797
11683.12 825
11684.15 835
11685.17 815
11686.19 770
11687.21 769
11688.23 847
11689.25 828
11690.27 767
11691.29 799
11692.31 817
11693.34 835
11694.36 760
11695.38 746
11696.40 795
11697.42 812
11698.44 776
11699.46 783
11700.49 697
11701.51 785
11702.53 786
11703.55 727
11704.57 725
11705.60 703
11706.62 769
11707.64 786
11708.66 767
11709.68 764
11710.71 758
11711.73 757
11712.75 718
11713.77 736
11714.79 711
11715.82 738
11716.84 716
11717.86 717
11718.88 710
11719.91 758
11720.93 756
11721.95 694
11722.97 683
11724.00 743
11725.02 697
11726.04 669
11727.07 660
11728.09 658
11729.11 697
11730.13 712
11731.16 736
11732.18 690
11733.20 718
11734.23 694
11735.25 719
11736.27 694
11737.30 703
11738.32 686
11739.34 698
11740.37 636
11741.39 653
11742.41 673
11743.44 654
11744.46 666
11745.48 679
11746.51 674
11747.53 706
11748.55 747
11749.58 685
11750.60 707
11751.63 704
11752.65 700
11753.67 681
11754.70 653
11755.72 647
11756.75 668
11757.77 682
11758.79 681
11759.82 704
11760.84 721
11761.87 715
11762.89 673
11763.92 710
11764.94 652
11765.97 638
11766.99 665
11768.01 649
11769.04 636
11770.06 628
11771.09 650
11772.11 700
11773.14 635
11774.16 651
11775.19 699
11776.21 626
11777.24 645
11778.26 646
11779.29 673
11780.31 667
11781.34 679
11782.36 649
11783.39 661
11784.41 652
11785.44 633
11786.46 635
11787.49 594
11788.52 622
11789.54 609
11790.57 683
11791.59 658
11792.62 668
11793.64 668
11794.67 651
11795.70 645
11796.72 650
11797.75 663
11798.77 645
11799.80 656
11800.83 675
11801.85 661
11802.88 668
11803.90 626
11804.93 610
11805.96 644
11806.98 643
11808.01 654
11809.04 652
11810.06 632
11811.09 622
11812.11 649
11813.14 682
11814.17 687
11815.19 662
11816.22 670
11817.25 605
11818.27 586
11819.30 680
11820.33 614
11821.36 655
11822.38 649
11823.41 644
11824.44 615
11825.46 636
11826.49 622
11827.52 620
11828.54 667
11829.57 650
11830.60 648
11831.63 713
11832.65 672
11833.68 644
11834.71 627
11835.74 692
11836.76 659
11837.79 685
11838.82 636
11839.85 633
11840.88 620
11841.90 574
11842.93 711
11843.96 655
11844.99 671
11846.01 638
11847.04 671
11848.07 633
11849.10 626
11850.13 670
11851.16 637
11852.18 620
11853.21 650
11854.24 703
11855.27 685
11856.30 658
11857.33 698
11858.35 655
11859.38 679
11860.41 692
11861.44 686
11862.47 723
11863.50 722
11864.53 669
11865.56 663
11866.58 681
11867.61 757
11868.64 661
11869.67 682
11870.70 672
11871.73 696
11872.76 678
11873.79 714
11874.82 684
11875.85 667
11876.88 703
11877.91 664
11878.93 726
11879.96 671
11880.99 708
11882.02 753
11883.05 770
11884.08 712
11885.11 728
11886.14 708
11887.17 763
11888.20 725
11889.23 798
11890.26 782
11891.29 728
11892.32 736
11893.35 805
11894.38 784
11895.41 811
11896.44 785
11897.47 763
11898.50 818
11899.53 828
11900.56 768
11901.59 838
11902.62 930
11903.65 827
11904.69 886
11905.72 861
11906.75 886
11907.78 984
11908.81 891
11909.84 969
11910.87 995
11911.90 926
11912.93 872
11913.96 894
11914.99 937
11916.02 925
11917.06 848
11918.09 806
11919.12 791
11920.15 841
11921.18 814
11922.21 830
11923.24 880
11924.27 876
11925.31 918
11926.34 891
11927.37 908
11928.40 870
11929.43 929
11930.46 946
11931.50 971
11932.53 1040
11933.56 1078
11934.59 1153
11935.62 1162
11936.65 1257
11937.69 1246
11938.72 1279
11939.75 1251
11940.78 1164
11941.81 1133
11942.85 1076
11943.88 1034
11944.91 988
11945.94 928
11946.98 868
11948.01 905
11949.04 855
11950.07 867
11951.11 832
11952.14 771
11953.17 802
11954.20 795
11955.24 780
11956.27 784
11957.30 735
11958.34 750
11959.37 804
11960.40 766
11961.43 696
11962.47 727
11963.50 756
11964.53 746
11965.57 711
11966.60 726
11967.63 774
11968.67 733
11969.70 745
11970.73 752
11971.77 736
11972.80 738
11973.83 734
11974.87 782
11975.90 777
11976.94 727
11977.97 704
11979.00 715
11980.04 725
11981.07 714
11982.10 726
11983.14 787
11984.17 769
11985.21 734
11986.24 724
11987.27 660
11988.31 717
11989.34 717
11990.38 763
11991.41 738
11992.45 733
11993.48 793
11994.51 749
11995.55 740
11996.58 727
11997.62 772
11998.65 749
11999.69 833
12000.72 783
12001.76 773
12002.79 773
12003.83 838
12004.86 749
12005.90 747
12006.93 787
12007.97 793
12009.00 745
12010.04 738
12011.07 809
12012.11 820
12013.14 814
12014.18 787
12015.21 777
12016.25 751
12017.28 785
12018.32 827
12019.35 816
12020.39 814
12021.43 832
12022.46 853
12023.50 900
12024.53 901
12025.57 915
12026.60 913
12027.64 811
12028.68 800
12029.71 834
12030.75 847
12031.78 866
12032.82 855
12033.86 870
12034.89 879
12035.93 876
12036.97 891
12038.00 866
12039.04 835
12040.07 831
12041.11 833
12042.15 892
12043.18 902
12044.22 912
12045.26 857
12046.29 896
12047.33 876
12048.37 919
12049.40 964
12050.44 892
12051.48 874
12052.52 874
12053.55 928
12054.59 969
12055.63 898
12056.66 917
12057.70 1008
12058.74 959
12059.78 975
12060.81 948
12061.85 992
12062.89 1027
12063.92 1054
12064.96 1083
12066.00 1082
12067.04 1055
12068.07 1090
12069.11 1089
12070.15 988
12071.19 1003
12072.23 1036
12073.26 1039
12074.30 1127
12075.34 1089
12076.38 1117
12077.42 1147
12078.45 1126
12079.49 1115
12080.53 1113
12081.57 1089
12082.61 1060
12083.64 1064
12084.68 1017
12085.72 1048
12086.76 1089
12087.80 1173
12088.84 1134
12089.88 1210
12090.91 1186
12091.95 1191
12092.99 1262
12094.03 1275
12095.07 1256
12096.11 1242
12097.15 1266
12098.19 1324
12099.22 1337
12100.26 1286
12101.30 1382
12102.34 1489
12103.38 1647
12104.42 1674
12105.46 1757
12106.50 1833
12107.54 1928
12108.58 2015
12109.62 2030
12110.66 2034
12111.70 1873
12112.74 1789
12113.77 1691
12114.81 1621
12115.85 1512
12116.89 1475
12117.93 1372
12118.97 1241
12120.01 1191
12121.05 1125
12122.09 1073
12123.13 1017
12124.17 1023
12125.21 1056
12126.25 1025
12127.29 987
12128.33 985
12129.37 973
12130.41 965
12131.45 955
12132.50 979
12133.54 964
12134.58 948
12135.62 949
12136.66 928
12137.70 945
12138.74 893
12139.78 844
12140.82 867
12141.86 844
12142.90 882
12143.94 866
12144.98 807
12146.02 886
12147.07 817
12148.11 844
12149.15 847
12150.19 777
12151.23 744
12152.27 750
12153.31 742
12154.35 776
12155.40 745
12156.44 773
12157.48 791
12158.52 748
12159.56 804
12160.60 775
12161.64 749
12162.69 762
12163.73 757
12164.77 705
12165.81 782
12166.85 793
12167.90 801
12168.94 813
12169.98 832
12171.02 766
12172.06 691
12173.11 757
12174.15 723
12175.19 748
12176.23 743
12177.27 752
12178.32 784
12179.36 775
12180.40 780
12181.44 783
12182.49 724
12183.53 754
12184.57 783
12185.61 783
12186.66 792
12187.70 755
12188.74 786
12189.79 813
12190.83 829
12191.87 797
12192.91 781
12193.96 771
12195.00 819
12196.04 777
12197.09 827
12198.13 764
12199.17 772
12200.22 799
12201.26 801
12202.30 766
12203.35 780
12204.39 793
12205.43 816
12206.48 771
12207.52 823
12208.57 776
12209.61 729
12210.65 766
12211.70 798
12212.74 763
12213.78 764
12214.83 773
12215.87 768
12216.92 727
12217.96 757
12219.00 774
12220.05 761
12221.09 756
12222.14 734
12223.18 784
12224.23 798
12225.27 826
12226.31 818
12227.36 809
12228.40 756
12229.45 753
12230.49 744
12231.54 715
12232.58 760
12233.63 783
12234.67 805
12235.72 780
12236.76 757
12237.81 798
12238.85 799
12239.90 730
12240.94 687
12241.99 717
12243.03 719
12244.08 735
12245.12 723
12246.17 693
12247.21 801
12248.26 774
12249.30 721
12250.35 713
12251.39 728
12252.44 726
12253.49 708
12254.53 702
12255.58 679
12256.62 724
12257.67 765
12258.71 698
12259.76 752
12260.81 676
12261.85 669
12262.90 658
12263.94 687
12264.99 669
12266.04 694
12267.08 737
12268.13 718
12269.17 689
12270.22 675
12271.27 640
12272.31 648
12273.36 663
12274.41 645
12275.45 626
12276.50 656
12277.55 670
12278.59 671
12279.64 651
12280.69 644
12281.73 633
12282.78 620
12283.83 643
12284.87 662
12285.92 632
12286.97 631
12288.01 620
12289.06 651
12290.11 670
12291.16 639
12292.20 572
12293.25 649
12294.30 625
12295.35 584
12296.39 587
12297.44 703
12298.49 716
12299.54 602
12300.58 568
12301.63 618
12302.68 660
12303.73 640
12304.77 634
12305.82 621
12306.87 634
12307.92 614
12308.97 635
12310.01 631
12311.06 593
12312.11 582
12313.16 623
12314.21 630
12315.25 623
12316.30 655
12317.35 647
12318.40 605
12319.45 647
12320.50 589
12321.54 638
12322.59 636
12323.64 645
12324.69 592
12325.74 575
12326.79 589
12327.84 600
12328.89 614
12329.93 586
12330.98 563
12332.03 514
12333.08 574
12334.13 590
12335.18 551
12336.23 586
12337.28 598
12338.33 603
12339.38 586
12340.43 575
12341.47 597
12342.52 584
12343.57 535
12344.62 578
12345.67 586
12346.72 539
12347.77 560
12348.82 546
12349.87 516
12350.92 545
12351.97 533
12353.02 555
12354.07 597
12355.12 604
12356.17 592
12357.22 557
12358.27 534
12359.32 552
12360.37 568
12361.42 543
12362.47 584
12363.52 546
12364.57 530
12365.62 584
12366.67 628
12367.72 618
12368.77 612
12369.82 597
12370.87 544
12371.93 602
12372.98 558
12374.03 556
12375.08 570
12376.13 624
12377.18 597
12378.23 565
12379.28 593
12380.33 616
12381.38 575
12382.43 576
12383.49 582
12384.54 609
12385.59 612
12386.64 594
12387.69 569
12388.74 580
12389.79 598
12390.84 611
12391.90 640
12392.95 610
12394.00 610
12395.05 588
12396.10 600
12397.15 608
12398.21 594
12399.26 604
12400.31 624
12401.36 574
12402.41 596
12403.47 633
12404.52 650
12405.57 589
12406.62 592
12407.67 614
12408.73 595
12409.78 588
12410.83 542
12411.88 583
12412.94 624
12413.99 622
12415.04 632
12416.09 602
12417.15 588
12418.20 627
12419.25 602
12420.30 583
12421.36 572
12422.41 572
12423.46 616
12424.52 624
12425.57 592
12426.62 610
12427.67 601
12428.73 618
12429.78 590
12430.83 619
12431.89 597
12432.94 580
12433.99 559
12435.05 599
12436.10 597
12437.15 601
12438.21 652
12439.26 645
12440.31 633
12441.37 559
12442.42 610
12443.47 637
12444.53 636
12445.58 556
12446.64 621
12447.69 602
12448.74 625
12449.80 654
12450.85 607
12451.91 625
12452.96 654
12454.01 651
12455.07 578
12456.12 640
12457.18 677
12458.23 619
12459.29 657
12460.34 604
12461.39 630
12462.45 608
12463.50 620
12464.56 633
12465.61 686
12466.67 647
12467.72 626
12468.78 632
12469.83 635
12470.89 574
12471.94 593
12473.00 626
12474.05 629
12475.11 619
12476.16 635
12477.22 717
12478.27 669
12479.33 623
12480.38 653
12481.44 654
12482.49 719
12483.55 735
12484.60 717
12485.66 729
12486.71 691
12487.77 686
12488.83 751
12489.88 741
12490.94 745
12491.99 754
12493.05 818
12494.10 883
12495.16 966
12496.22 1052
12497.27 1120
12498.33 1183
12499.38 1209
12500.44 1216
12501.50 1271
12502.55 1236
12503.61 1176
12504.67 1137
12505.72 1085
12506.78 1022
12507.83 1019
12508.89 956
12509.95 876
12511.00 763
12512.06 744
12513.12 745
12514.17 806
12515.23 775
12516.29 711
12517.34 734
12518.40 723
12519.46 752
12520.52 728
12521.57 704
12522.63 695
12523.69 707
12524.74 728
12525.80 723
12526.86 709
12527.92 692
12528.97 721
12530.03 673
12531.09 648
12532.15 710
12533.20 700
12534.26 679
12535.32 719
12536.38 717
12537.43 708
12538.49 687
12539.55 678
12540.61 694
12541.66 676
12542.72 620
12543.78 650
12544.84 661
12545.90 668
12546.95 695
12548.01 661
12549.07 686
12550.13 707
12551.19 731
12552.25 646
12553.30 637
12554.36 671
12555.42 698
12556.48 701
12557.54 715
12558.60 713
12559.65 665
12560.71 659
12561.77 730
12562.83 647
12563.89 671
12564.95 719
12566.01 681
12567.07 717
12568.13 693
12569.18 756
12570.24 765
12571.30 756
12572.36 749
12573.42 848
12574.48 829
12575.54 861
12576.60 914
12577.66 970
12578.72 942
12579.78 1026
12580.84 980
12581.90 988
12582.96 988
12584.02 954
12585.07 900
12586.13 901
12587.19 841
12588.25 876
12589.31 827
12590.37 834
12591.43 810
12592.49 809
12593.55 807
12594.61 810
12595.67 718
12596.73 706
12597.79 736
12598.86 749
12599.92 730
12600.98 708
12602.04 661
12603.10 702
12604.16 769
12605.22 752
12606.28 732
12607.34 741
12608.40 753
12609.46 701
12610.52 696
12611.58 676
12612.64 704
12613.70 730
12614.76 733
12615.83 745
12616.89 708
12617.95 741
12619.01 732
12620.07 691
12621.13 684
12622.19 638
12623.25 730
12624.32 722
12625.38 714
12626.44 664
12627.50 641
12628.56 644
12629.62 675
12630.68 667
12631.75 650
12632.81 699
12633.87 634
12634.93 598
12635.99 617
12637.05 623
12638.12 634
12639.18 668
12640.24 624
12641.30 653
12642.36 673
12643.43 666
12644.49 639
12645.55 649
12646.61 671
12647.68 642
12648.74 710
12649.80 658
12650.86 685
12651.93 643
12652.99 638
12654.05 662
12655.11 675
12656.18 704
12657.24 697
12658.30 754
12659.36 759
12660.43 692
12661.49 694
12662.55 747
12663.62 715
12664.68 706
12665.74 675
12666.81 680
12667.87 742
12668.93 690
12670.00 644
12671.06 659
12672.12 650
12673.19 674
12674.25 667
12675.31 649
12676.38 684
12677.44 665
12678.50 661
12679.57 655
12680.63 659
12681.69 660
12682.76 641
12683.82 639
12684.89 598
12685.95 632
12687.01 698
12688.08 649
12689.14 673
12690.21 674
12691.27 672
12692.33 660
12693.40 657
12694.46 651
12695.53 693
12696.59 699
12697.66 693
12698.72 652
12699.79 653
12700.85 647
12701.91 651
12702.98 672
12704.04 668
12705.11 677
12706.17 681
12707.24 718
12708.30 753
12709.37 730
12710.43 701
12711.50 713
12712.56 703
12713.63 706
12714.69 693
12715.76 677
12716.82 704
12717.89 684
12718.95 668
12720.02 664
12721.09 657
12722.15 669
12723.22 695
12724.28 671
12725.35 696
12726.41 620
12727.48 633
12728.54 670
12729.61 683
12730.68 690
12731.74 683
12732.81 628
12733.87 629
12734.94 677
12736.01 633
12737.07 619
12738.14 626
12739.20 624
12740.27 698
12741.34 688
12742.40 639
12743.47 616
12744.54 649
12745.60 627
12746.67 629
12747.74 597
12748.80 643
12749.87 598
12750.94 655
12752.00 609
12753.07 620
12754.14 567
12755.20 609
12756.27 602
12757.34 635
12758.40 601
12759.47 591
12760.54 579
12761.60 590
12762.67 566
12763.74 533
12764.81 590
12765.87 575
12766.94 534
12768.01 505
12769.08 540
12770.14 547
12771.21 528
12772.28 586
12773.35 551
12774.41 555
12775.48 564
12776.55 566
12777.62 530
12778.68 573
12779.75 581
12780.82 523
12781.89 544
12782.96 565
12784.02 583
12785.09 566
12786.16 540
12787.23 558
12788.30 615
12789.37 585
12790.43 556
12791.50 564
12792.57 559
12793.64 596
12794.71 564
12795.78 533
12796.84 564
12797.91 557
12798.98 576
12800.05 573
12801.12 556
12802.19 567
12803.26 556
12804.33 549
12805.40 469
12806.46 504
12807.53 607
12808.60 532
12809.67 523
12810.74 557
12811.81 552
12812.88 567
12813.95 553
12815.02 506
12816.09 509
12817.16 519
12818.23 568
12819.30 564
12820.37 577
12821.44 586
12822.50 555
12823.57 512
12824.64 491
12825.71 512
12826.78 531
12827.85 542
12828.92 547
12829.99 542
12831.06 487
12832.13 533
12833.20 516
12834.27 507
12835.34 503
12836.41 488
12837.49 492
12838.56 484
12839.63 541
12840.70 527
12841.77 552
12842.84 506
12843.91 550
12844.98 537
12846.05 488
12847.12 520
12848.19 557
12849.26 527
12850.33 541
12851.40 556
12852.47 562
12853.55 506
12854.62 525
12855.69 556
12856.76 514
12857.83 556
12858.90 507
12859.97 505
12861.04 505
12862.11 477
12863.19 522
12864.26 516
12865.33 496
12866.40 543
12867.47 532
12868.54 497
12869.62 513
12870.69 482
12871.76 474
12872.83 468
12873.90 499
12874.97 539
12876.05 529
12877.12 485
12878.19 525
12879.26 520
12880.33 531
12881.41 530
12882.48 499
12883.55 483
12884.62 448
12885.70 502
12886.77 518
12887.84 507
12888.91 478
12889.98 477
12891.06 492
12892.13 535
12893.20 535
12894.28 502
12895.35 526
12896.42 543
12897.49 476
12898.57 475
12899.64 511
12900.71 503
12901.79 474
12902.86 517
12903.93 504
12905.00 535
12906.08 479
12907.15 484
12908.22 494
12909.30 502
12910.37 532
12911.44 524
12912.52 484
12913.59 514
12914.66 495
12915.74 447
12916.81 482
12917.89 489
12918.96 498
12920.03 479
12921.11 502
12922.18 449
12923.25 489
12924.33 461
12925.40 480
12926.48 537
12927.55 527
12928.62 497
12929.70 477
12930.77 504
12931.85 479
12932.92 514
12934.00 489
12935.07 464
12936.14 512
12937.22 495
12938.29 484
12939.37 493
12940.44 501
12941.52 499
12942.59 449
12943.67 495
12944.74 485
12945.82 496
12946.89 497
12947.97 476
12949.04 492
12950.12 493
12951.19 523
12952.27 529
12953.34 489
12954.42 464
12955.49 448
12956.57 446
12957.64 450
12958.72 478
12959.79 455
12960.87 468
12961.94 499
12963.02 541
12964.10 462
12965.17 485
12966.25 451
12967.32 458
12968.40 461
12969.47 493
12970.55 479
12971.63 460
12972.70 484
12973.78 507
12974.85 513
12975.93 475
12977.01 477
12978.08 495
12979.16 477
12980.23 496
12981.31 499
12982.39 487
12983.46 468
12984.54 500
12985.62 467
12986.69 484
12987.77 501
12988.85 497
12989.92 486
12991.00 503
12992.08 478
12993.15 483
12994.23 494
12995.31 480
12996.38 483
12997.46 524
12998.54 478
12999.61 496
13000.69 497
13001.77 494
13002.85 481
13003.92 473
13005.00 485
13006.08 507
13007.16 498
13008.23 508
13009.31 493
13010.39 508
13011.47 476
13012.54 428
13013.62 491
13014.70 483
13015.78 499
13016.85 474
13017.93 515
13019.01 508
13020.09 499
13021.17 488
13022.24 467
13023.32 485
13024.40 513
13025.48 509
13026.56 477
13027.63 522
13028.71 499
13029.79 553
13030.87 505
13031.95 459
13033.03 541
13034.10 527
13035.18 496
13036.26 444
13037.34 460
13038.42 470
13039.50 463
13040.58 512
13041.66 503
13042.73 523
13043.81 516
13044.89 550
13045.97 513
13047.05 512
13048.13 492
13049.21 540
13050.29 538
13051.37 525
13052.45 511
13053.53 456
13054.60 494
13055.68 504
13056.76 478
13057.84 470
13058.92 478
13060.00 544
13061.08 557
13062.16 529
13063.24 490
13064.32 509
13065.40 531
13066.48 525
13067.56 505
13068.64 480
13069.72 482
13070.80 492
13071.88 493
13072.96 487
13074.04 514
13075.12 472
13076.20 482
13077.28 441
13078.36 468
13079.44 484
13080.52 507
13081.60 492
13082.68 507
13083.76 504
13084.84 470
13085.93 513
13087.01 485
13088.09 448
13089.17 477
13090.25 505
13091.33 520
13092.41 451
13093.49 461
13094.57 478
13095.65 469
13096.73 478
13097.82 443
13098.90 482
13099.98 469
13101.06 529
13102.14 468
13103.22 464
13104.30 432
13105.38 434
13106.47 475
13107.55 452
13108.63 453
13109.71 456
13110.79 513
13111.87 500
13112.96 446
13114.04 473
13115.12 482
13116.20 481
13117.28 486
13118.37 465
13119.45 472
13120.53 453
13121.61 473
13122.69 475
13123.78 527
13124.86 500
13125.94 498
13127.02 517
13128.11 466
13129.19 391
13130.27 458
13131.35 486
13132.44 479
13133.52 481
13134.60 481
13135.68 487
13136.77 458
13137.85 482
13138.93 520
13140.01 510
13141.10 489
13142.18 484
13143.26 476
13144.35 486
13145.43 455
13146.51 511
13147.60 487
13148.68 508
13149.76 488
13150.85 460
13151.93 509
13153.01 472
13154.10 456
13155.18 452
13156.26 480
13157.35 462
13158.43 458
13159.51 494
13160.60 472
13161.68 465
13162.77 481
13163.85 490
13164.93 494
13166.02 503
13167.10 490
13168.19 494
13169.27 430
13170.35 483
13171.44 458
13172.52 473
13173.61 465
13174.69 473
13175.78 476
13176.86 526
13177.94 502
13179.03 481
13180.11 479
13181.20 477
13182.28 495
13183.37 446
13184.45 490
13185.54 516
13186.62 524
13187.71 477
13188.79 490
13189.88 501
13190.96 482
13192.05 513
13193.13 478
13194.22 469
13195.30 475
13196.39 503
13197.47 502
13198.56 518
13199.64 491
13200.73 510
13201.81 471
13202.90 521
13203.98 520
13205.07 524
13206.16 485
13207.24 456
13208.33 479
13209.41 515
13210.50 504
13211.58 541
13212.67 492
13213.76 440
13214.84 475
13215.93 486
13217.01 536
13218.10 511
13219.19 487
13220.27 469
13221.36 481
13222.45 495
13223.53 496
13224.62 504
13225.70 530
13226.79 524
13227.88 498
13228.96 508
13230.05 496
13231.14 524
13232.22 520
13233.31 523
13234.40 473
13235.48 501
13236.57 504
13237.66 499
13238.74 477
13239.83 482
13240.92 539
13242.01 495
13243.09 507
13244.18 508
13245.27 509
13246.35 528
13247.44 503
13248.53 485
13249.62 538
13250.70 524
13251.79 533
13252.88 496
13253.97 501
13255.05 523
13256.14 523
13257.23 521
13258.32 502
13259.41 523
13260.49 552
13261.58 521
13262.67 529
13263.76 537
13264.85 474
13265.93 535
13267.02 546
13268.11 490
13269.20 552
13270.29 512
13271.37 573
13272.46 547
13273.55 545
13274.64 521
13275.73 578
13276.82 571
13277.91 534
13278.99 536
13280.08 557
13281.17 534
13282.26 562
13283.35 558
13284.44 593
13285.53 573
13286.62 533
13287.70 576
13288.79 602
13289.88 619
13290.97 583
13292.06 586
13293.15 596
13294.24 612
13295.33 623
13296.42 586
13297.51 576
13298.60 635
13299.69 642
13300.78 589
13301.87 624
13302.95 590
13304.04 623
13305.13 623
13306.22 630
13307.31 636
13308.40 620
13309.49 655
13310.58 654
13311.67 694
13312.76 715
13313.85 690
13314.94 679
13316.03 698
13317.12 670
13318.21 698
13319.30 681
13320.39 655
13321.48 698
13322.58 686
13323.67 672
13324.76 668
13325.85 633
13326.94 640
13328.03 644
13329.12 610
13330.21 631
13331.30 661
13332.39 664
13333.48 651
13334.57 695
13335.66 630
13336.75 657
13337.85 618
13338.94 666
13340.03 632
13341.12 683
13342.21 633
13343.30 623
13344.39 617
13345.48 632
13346.58 710
13347.67 710
13348.76 622
13349.85 616
13350.94 656
13352.03 680
13353.12 703
13354.22 665
13355.31 675
13356.40 711
13357.49 724
13358.58 675
13359.68 709
13360.77 647
13361.86 684
13362.95 758
13364.04 752
13365.14 752
13366.23 703
13367.32 719
13368.41 711
13369.51 736
13370.60 738
13371.69 765
13372.78 794
13373.87 829
13374.97 769
13376.06 745
13377.15 786
13378.25 762
13379.34 742
13380.43 720
13381.52 696
13382.62 693
13383.71 745
13384.80 678
13385.90 654
13386.99 687
13388.08 676
13389.17 660
13390.27 624
13391.36 609
13392.45 643
13393.55 673
13394.64 618
13395.73 592
13396.83 626
13397.92 631
13399.02 635
13400.11 653
13401.20 598
13402.30 640
13403.39 656
13404.48 637
13405.58 576
13406.67 584
13407.77 583
13408.86 597
13409.95 600
13411.05 572
13412.14 577
13413.24 584
13414.33 583
13415.42 613
13416.52 590
13417.61 621
13418.71 600
13419.80 650
13420.90 576
13421.99 603
13423.08 613
13424.18 605
13425.27 597
13426.37 603
13427.46 583
13428.56 562
13429.65 622
13430.75 609
13431.84 582
13432.94 654
13434.03 627
13435.13 644
13436.22 642
13437.32 624
13438.41 610
13439.51 659
13440.60 639
13441.70 672
13442.79 630
13443.89 621
13444.98 644
13446.08 614
13447.18 584
13448.27 584
13449.37 677
13450.46 628
13451.56 658
13452.65 689
13453.75 666
13454.85 670
13455.94 714
13457.04 659
13458.13 690
13459.23 702
13460.33 699
13461.42 665
13462.52 730
13463.61 681
13464.71 672
13465.81 739
13466.90 739
13468.00 757
13469.10 738
13470.19 728
13471.29 766
13472.38 757
13473.48 722
13474.58 716
13475.67 770
13476.77 709
13477.87 789
13478.96 750
13480.06 783
13481.16 783
13482.26 703
13483.35 730
13484.45 762
13485.55 735
13486.64 741
13487.74 737
13488.84 786
13489.94 783
13491.03 824
13492.13 755
13493.23 814
13494.32 813
13495.42 832
13496.52 823
13497.62 830
13498.72 838
13499.81 839
13500.91 868
13502.01 924
13503.11 841
13504.20 884
13505.30 890
13506.40 973
13507.50 1015
13508.60 985
13509.69 947
13510.79 914
13511.89 985
13512.99 987
13514.09 963
13515.18 872
13516.28 886
13517.38 847
13518.48 828
13519.58 786
13520.68 798
13521.78 785
13522.87 790
13523.97 776
13525.07 727
13526.17 701
13527.27 745
13528.37 724
13529.47 696
13530.57 759
13531.66 656
13532.76 638
13533.86 710
13534.96 693
13536.06 629
13537.16 669
13538.26 700
13539.36 714
13540.46 622
13541.56 611
13542.66 663
13543.76 640
13544.86 690
13545.96 646
13547.05 645
13548.15 597
13549.25 631
13550.35 615
13551.45 583
13552.55 644
13553.65 630
13554.75 596
13555.85 543
13556.95 609
13558.05 554
13559.15 566
13560.25 590
13561.35 575
13562.45 605
13563.55 593
13564.65 575
13565.75 562
13566.85 567
13567.96 559
13569.06 541
13570.16 561
13571.26 581
13572.36 557
13573.46 531
13574.56 562
13575.66 607
13576.76 519
13577.86 548
13578.96 602
13580.06 609
13581.16 604
13582.27 545
13583.37 526
13584.47 539
13585.57 559
13586.67 560
13587.77 582
13588.87 606
13589.97 630
13591.08 582
13592.18 559
13593.28 625
13594.38 561
13595.48 611
13596.58 574
13597.68 559
13598.79 578
13599.89 573
13600.99 552
13602.09 563
13603.19 544
13604.30 565
13605.40 583
13606.50 607
13607.60 572
13608.70 591
13609.81 626
13610.91 583
13612.01 537
13613.11 528
13614.21 587
13615.32 559
13616.42 572
13617.52 543
13618.62 512
13619.73 530
13620.83 538
13621.93 521
13623.03 510
13624.14 540
13625.24 519
13626.34 564
13627.45 551
13628.55 499
13629.65 524
13630.75 561
13631.86 574
13632.96 554
13634.06 554
13635.17 554
13636.27 559
13637.37 566
13638.48 528
13639.58 522
13640.68 533
13641.79 555
13642.89 583
13643.99 536
13645.10 512
13646.20 562
13647.30 522
13648.41 486
13649.51 522
13650.62 576
13651.72 544
13652.82 565
13653.93 528
13655.03 529
13656.14 561
13657.24 562
13658.34 518
13659.45 517
13660.55 512
13661.66 538
13662.76 567
13663.87 522
13664.97 524
13666.07 532
13667.18 532
13668.28 583
13669.39 497
13670.49 520
13671.60 522
13672.70 528
13673.81 517
13674.91 530
13676.02 551
13677.12 560
13678.23 571
13679.33 542
13680.44 548
13681.54 551
13682.65 581
13683.75 543
13684.86 522
13685.96 560
13687.07 549
13688.17 562
13689.28 526
13690.38 504
13691.49 546
13692.59 513
13693.70 519
13694.80 498
13695.91 507
13697.02 540
13698.12 584
13699.23 568
13700.33 548
13701.44 479
13702.55 516
13703.65 549
13704.76 568
13705.86 526
13706.97 539
13708.08 522
13709.18 547
13710.29 544
13711.39 522
13712.50 515
13713.61 518
13714.71 526
13715.82 485
13716.93 517
13718.03 567
13719.14 554
13720.25 547
13721.35 566
13722.46 562
13723.57 581
13724.67 577
13725.78 576
13726.89 544
13727.99 564
13729.10 635
13730.21 605
13731.31 590
13732.42 595
13733.53 592
13734.64 562
13735.74 602
13736.85 619
13737.96 620
13739.07 635
13740.17 607
13741.28 591
13742.39 585
13743.50 587
13744.60 612
13745.71 634
13746.82 621
13747.93 631
13749.03 648
13750.14 676
13751.25 620
13752.36 618
13753.47 598
13754.57 634
13755.68 695
13756.79 687
13757.90 675
13759.01 629
13760.11 675
13761.22 696
13762.33 707
13763.44 701
13764.55 701
13765.66 749
13766.76 703
13767.87 777
13768.98 781
13770.09 816
13771.20 806
13772.31 850
13773.42 891
13774.53 873
13775.63 930
13776.74 947
13777.85 959
13778.96 977
13780.07 947
13781.18 984
13782.29 1020
13783.40 984
13784.51 869
13785.62 885
13786.73 850
13787.83 805
13788.94 836
13790.05 782
13791.16 786
13792.27 777
13793.38 744
13794.49 716
13795.60 676
13796.71 651
13797.82 677
13798.93 693
13800.04 689
13801.15 642
13802.26 618
13803.37 653
13804.48 626
13805.59 609
13806.70 629
13807.81 693
13808.92 656
13810.03 584
13811.14 568
13812.25 568
13813.36 682
13814.47 610
13815.58 577
13816.69 585
13817.80 571
13818.91 615
13820.03 587
13821.14 605
13822.25 590
13823.36 596
13824.47 627
13825.58 575
13826.69 555
13827.80 531
13828.91 548
13830.02 584
13831.13 565
13832.25 580
13833.36 593
13834.47 540
13835.58 554
13836.69 527
13837.80 585
13838.91 557
13840.02 539
13841.14 566
13842.25 540
13843.36 559
13844.47 544
13845.58 577
13846.69 601
13847.81 615
13848.92 626
13850.03 544
13851.14 553
13852.25 575
13853.37 629
13854.48 577
13855.59 616
13856.70 624
13857.81 560
13858.93 599
13860.04 568
13861.15 553
13862.26 591
13863.38 612
13864.49 629
13865.60 594
13866.71 607
13867.83 607
13868.94 632
13870.05 680
13871.16 631
13872.28 667
13873.39 637
13874.50 665
13875.61 612
13876.73 594
13877.84 611
13878.95 609
13880.07 645
13881.18 621
13882.29 612
13883.41 606
13884.52 617
13885.63 605
13886.75 554
13887.86 563
13888.97 574
13890.09 596
13891.20 584
13892.31 633
13893.43 631
13894.54 630
13895.65 651
13896.77 608
13897.88 655
13899.00 640
13900.11 658
13901.22 613
13902.34 615
13903.45 683
13904.57 658
13905.68 676
13906.79 643
13907.91 574
13909.02 600
13910.14 632
13911.25 607
13912.37 623
13913.48 619
13914.59 605
13915.71 632
13916.82 609
13917.94 553
13919.05 574
13920.17 588
13921.28 520
13922.40 565
13923.51 569
13924.63 552
13925.74 584
13926.86 563
13927.97 565
13929.09 530
13930.20 524
13931.32 578
13932.43 524
13933.55 550
13934.66 550
13935.78 532
13936.89 522
13938.01 570
13939.12 559
13940.24 544
13941.35 563
13942.47 598
13943.59 529
13944.70 532
13945.82 566
13946.93 565
13948.05 585
13949.16 614
13950.28 600
13951.40 535
13952.51 562
13953.63 601
13954.74 561
13955.86 524
13956.98 567
13958.09 588
13959.21 557
13960.33 547
13961.44 556
13962.56 546
13963.67 549
13964.79 513
13965.91 582
13967.02 553
13968.14 538
13969.26 528
13970.37 529
13971.49 553
13972.61 512
13973.72 497
13974.84 586
13975.96 572
13977.08 583
13978.19 571
13979.31 537
13980.43 507
13981.54 542
13982.66 521
13983.78 586
13984.90 577
13986.01 565
13987.13 524
13988.25 575
13989.37 535
13990.48 528
13991.60 558
13992.72 577
13993.84 597
13994.95 552
13996.07 533
13997.19 510
13998.31 535
13999.42 545
14000.54 522
14001.66 552
14002.78 572
14003.90 558
14005.01 592
14006.13 541
14007.25 568
14008.37 598
14009.49 583
14010.61 567
14011.72 500
14012.84 566
14013.96 568
14015.08 592
14016.20 580
14017.32 566
14018.43 598
14019.55 586
14020.67 598
14021.79 605
14022.91 585
14024.03 620
14025.15 621
14026.27 627
14027.39 606
14028.50 639
14029.62 621
14030.74 619
14031.86 596
14032.98 598
14034.10 610
14035.22 571
14036.34 595
14037.46 550
14038.58 522
14039.70 519
14040.82 540
14041.94 588
14043.06 549
14044.18 586
14045.30 526
14046.41 537
14047.53 565
14048.65 549
14049.77 569
14050.89 575
14052.01 567
14053.13 579
14054.25 557
14055.37 561
14056.49 603
14057.61 521
14058.74 517
14059.86 551
14060.98 553
14062.10 539
14063.22 539
14064.34 545
14065.46 601
14066.58 599
14067.70 591
14068.82 550
14069.94 603
14071.06 586
14072.18 589
14073.30 544
14074.42 528
14075.54 546
14076.66 593
14077.79 583
14078.91 601
14080.03 533
14081.15 534
14082.27 627
14083.39 600
14084.51 621
14085.63 548
14086.76 578
14087.88 602
14089.00 601
14090.12 606
14091.24 612
14092.36 563
14093.48 629
14094.61 674
14095.73 623
14096.85 587
14097.97 640
14099.09 610
14100.22 630
14101.34 613
14102.46 707
14103.58 721
14104.70 642
14105.83 662
14106.95 655
14108.07 721
14109.19 638
14110.31 642
14111.44 611
14112.56 577
14113.68 590
14114.80 637
14115.93 652
14117.05 583
14118.17 570
14119.29 591
14120.42 577
14121.54 620
14122.66 636
14123.79 639
14124.91 652
14126.03 596
14127.15 596
14128.28 664
14129.40 605
14130.52 600
14131.65 604
14132.77 632
14133.89 616
14135.02 628
14136.14 550
14137.26 529
14138.39 588
14139.51 608
14140.63 640
14141.76 634
14142.88 621
14144.00 589
14145.13 574
14146.25 593
14147.38 617
14148.50 638
14149.62 644
14150.75 653
14151.87 594
14152.99 608
14154.12 621
14155.24 601
14156.37 606
14157.49 637
14158.62 596
14159.74 621
14160.86 617
14161.99 589
14163.11 586
14164.24 617
14165.36 628
14166.49 586
14167.61 649
14168.74 627
14169.86 597
14170.99 543
14172.11 557
14173.23 580
14174.36 635
14175.48 623
14176.61 618
14177.73 554
14178.86 552
14179.98 609
14181.11 594
14182.23 556
14183.36 550
14184.49 566
14185.61 589
14186.74 570
14187.86 589
14188.99 615
14190.11 577
14191.24 605
14192.36 597
14193.49 603
14194.61 607
14195.74 596
14196.87 550
14197.99 585
14199.12 595
14200.24 590
14201.37 581
14202.50 548
14203.62 565
14204.75 541
14205.87 563
14207.00 596
14208.13 587
14209.25 540
14210.38 552
14211.50 560
14212.63 548
14213.76 546
14214.88 535
14216.01 551
14217.14 525
14218.26 511
14219.39 500
14220.52 516
14221.64 487
14222.77 556
14223.90 534
14225.02 493
14226.15 553
14227.28 530
14228.41 491
14229.53 528
14230.66 484
14231.79 528
14232.91 531
14234.04 518
14235.17 517
14236.30 512
14237.42 537
14238.55 522
14239.68 527
14240.81 481
14241.93 488
14243.06 509
14244.19 504
14245.32 506
14246.44 529
14247.57 500
14248.70 540
14249.83 522
14250.95 523
14252.08 516
14253.21 541
14254.34 501
14255.47 477
14256.59 471
14257.72 473
14258.85 463
14259.98 472
14261.11 515
14262.24 458
14263.36 492
14264.49 493
14265.62 478
14266.75 499
14267.88 472
14269.01 475
14270.14 457
14271.26 505
14272.39 517
14273.52 492
14274.65 445
14275.78 425
14276.91 462
14278.04 505
14279.17 462
14280.30 432
14281.42 478
14282.55 490
14283.68 486
14284.81 475
14285.94 485
14287.07 506
14288.20 504
14289.33 472
14290.46 475
14291.59 448
14292.72 483
14293.85 512
14294.98 467
14296.11 439
14297.24 473
14298.37 503
14299.50 478
14300.63 483
14301.76 472
14302.89 480
14304.02 434
14305.15 435
14306.28 452
14307.41 436
14308.54 447
14309.67 447
14310.80 477
14311.93 448
14313.06 467
14314.19 441
14315.32 425
14316.45 444
14317.58 444
14318.71 509
14319.84 478
14320.97 465
14322.10 469
14323.23 426
14324.36 466
14325.49 441
14326.63 409
14327.76 475
14328.89 447
14330.02 426
14331.15 409
14332.28 436
14333.41 448
14334.54 462
14335.67 456
14336.81 475
14337.94 499
14339.07 470
14340.20 424
14341.33 407
14342.46 442
14343.59 477
14344.73 441
14345.86 415
14346.99 452
14348.12 430
14349.25 414
14350.38 419
14351.52 464
14352.65 432
14353.78 414
14354.91 428
14356.04 431
14357.18 441
14358.31 434
14359.44 426
14360.57 449
14361.71 417
14362.84 421
14363.97 419
14365.10 439
14366.24 384
14367.37 399
14368.50 403
14369.63 451
14370.77 428
14371.90 419
14373.03 373
14374.16 412
14375.30 398
14376.43 459
14377.56 403
14378.70 382
14379.83 409
14380.96 433
14382.09 416
14383.23 409
14384.36 447
14385.49 420
14386.63 429
14387.76 429
14388.89 431
14390.03 436
14391.16 409
14392.29 451
14393.43 406
14394.56 449
14395.70 430
14396.83 441
14397.96 425
14399.10 432
14400.23 414
14401.36 445
14402.50 454
14403.63 399
14404.77 397
14405.90 451
14407.03 458
14408.17 413
14409.30 391
14410.44 426
14411.57 444
14412.71 448
14413.84 385
14414.97 394
14416.11 436
14417.24 412
14418.38 430
14419.51 416
14420.65 411
14421.78 407
14422.92 409
14424.05 441
14425.19 430
14426.32 402
14427.46 409
14428.59 444
14429.73 445
14430.86 427
14432.00 422
14433.13 414
14434.27 420
14435.40 415
14436.54 405
14437.67 402
14438.81 448
14439.94 440
14441.08 406
14442.21 403
14443.35 429
14444.48 398
14445.62 404
14446.76 420
14447.89 432
14449.03 392
14450.16 384
14451.30 388
14452.43 388
14453.57 417
14454.71 418
14455.84 468
14456.98 408
14458.11 417
14459.25 450
14460.39 433
14461.52 426
14462.66 426
14463.80 418
14464.93 424
14466.07 401
14467.20 450
14468.34 411
14469.48 411
14470.61 460
14471.75 436
14472.89 443
14474.02 497
14475.16 443
14476.30 455
14477.43 410
14478.57 423
14479.71 455
14480.85 442
14481.98 447
14483.12 472
14484.26 478
14485.39 436
14486.53 415
14487.67 458
14488.81 475
14489.94 445
14491.08 425
14492.22 410
14493.36 449
14494.49 460
14495.63 401
14496.77 404
14497.91 465
14499.04 450
14500.18 417
14501.32 405
14502.46 464
14503.59 488
14504.73 474
14505.87 430
14507.01 410
14508.15 416
14509.28 430
14510.42 431
14511.56 438
14512.70 415
14513.84 396
14514.98 444
14516.11 400
14517.25 401
14518.39 406
14519.53 421
14520.67 462
14521.81 422
14522.95 420
14524.08 402
14525.22 412
14526.36 456
14527.50 415
14528.64 441
14529.78 405
14530.92 395
14532.06 426
14533.20 418
14534.33 424
14535.47 423
14536.61 414
14537.75 405
14538.89 398
14540.03 449
14541.17 414
14542.31 421
14543.45 391
14544.59 387
14545.73 421
14546.87 474
14548.01 420
14549.15 389
14550.29 407
14551.43 412
14552.57 443
14553.71 376
14554.85 441
14555.99 418
14557.13 465
14558.27 439
14559.41 432
14560.55 412
14561.69 455
14562.83 447
14563.97 433
14565.11 442
14566.25 436
14567.39 431
14568.53 430
14569.67 442
14570.81 461
14571.95 448
14573.09 498
14574.23 441
14575.37 431
14576.51 421
14577.65 474
14578.79 443
14579.94 442
14581.08 458
14582.22 468
14583.36 475
14584.50 495
14585.64 474
14586.78 476
14587.92 447
14589.06 475
14590.21 502
14591.35 468
14592.49 480
14593.63 507
14594.77 492
14595.91 502
14597.05 509
14598.20 491
14599.34 509
14600.48 542
14601.62 533
14602.76 501
14603.90 499
14605.05 527
14606.19 498
14607.33 501
14608.47 507
14609.61 497
14610.76 544
14611.90 528
14613.04 549
14614.18 533
14615.32 519
14616.47 524
14617.61 557
14618.75 560
14619.89 546
14621.04 528
14622.18 563
14623.32 564
14624.46 521
14625.61 566
14626.75 574
14627.89 608
14629.04 572
14630.18 617
14631.32 612
14632.46 594
14633.61 629
14634.75 632
14635.89 705
14637.04 665
14638.18 686
14639.32 695
14640.47 704
14641.61 715
14642.75 748
14643.90 699
14645.04 649
14646.18 654
14647.33 689
14648.47 663
14649.61 623
14650.76 595
14651.90 594
14653.05 622
14654.19 600
14655.33 572
14656.48 547
14657.62 529
14658.76 519
14659.91 583
14661.05 553
14662.20 512
14663.34 541
14664.49 536
14665.63 487
14666.77 479
14667.92 543
14669.06 529
14670.21 543
14671.35 486
14672.50 528
14673.64 477
14674.79 483
14675.93 501
14677.07 517
14678.22 530
14679.36 517
14680.51 503
14681.65 485
14682.80 507
14683.94 471
14685.09 440
14686.23 443
14687.38 445
14688.52 435
14689.67 441
14690.81 487
14691.96 442
14693.10 451
14694.25 466
14695.40 474
14696.54 463
14697.69 430
14698.83 460
14699.98 455
14701.12 457
14702.27 452
14703.41 423
14704.56 431
14705.71 430
14706.85 457
14708.00 426
14709.14 405
14710.29 445
14711.44 455
14712.58 446
14713.73 452
14714.87 435
14716.02 478
14717.17 452
14718.31 432
14719.46 460
14720.61 474
14721.75 472
14722.90 465
14724.05 491
14725.19 470
14726.34 434
14727.49 445
14728.63 466
14729.78 476
14730.93 457
14732.07 466
14733.22 500
14734.37 466
14735.51 487
14736.66 462
14737.81 487
14738.95 468
14740.10 440
14741.25 471
14742.40 459
14743.54 499
14744.69 462
14745.84 479
14746.99 460
14748.13 457
14749.28 447
14750.43 468
14751.58 512
14752.72 448
14753.87 435
14755.02 434
14756.17 413
14757.31 478
14758.46 471
14759.61 487
14760.76 453
14761.91 449
14763.05 456
14764.20 437
14765.35 455
14766.50 459
14767.65 458
14768.80 425
14769.94 466
14771.09 466
14772.24 485
14773.39 466
14774.54 436
14775.69 510
14776.83 497
14777.98 477
14779.13 463
14780.28 468
14781.43 454
14782.58 516
14783.73 507
14784.88 508
14786.03 473
14787.17 517
14788.32 497
14789.47 479
14790.62 485
14791.77 509
14792.92 478
14794.07 472
14795.22 512
14796.37 532
14797.52 539
14798.67 535
14799.82 580
14800.97 527
14802.12 549
14803.26 523
14804.41 574
14805.56 528
14806.71 542
14807.86 584
14809.01 534
14810.16 540
14811.31 483
14812.46 481
14813.61 514
14814.76 510
14815.91 518
14817.06 481
14818.21 503
14819.36 530
14820.51 480
14821.66 452
14822.82 477
14823.97 502
14825.12 464
14826.27 449
14827.42 476
14828.57 447
14829.72 428
14830.87 472
14832.02 450
14833.17 425
14834.32 424
14835.47 466
14836.62 432
14837.77 406
14838.93 452
14840.08 460
14841.23 470
14842.38 444
14843.53 415
14844.68 455
14845.83 430
14846.98 402
14848.14 414
14849.29 429
14850.44 470
14851.59 462
14852.74 427
14853.89 416
14855.04 432
14856.20 424
14857.35 400
14858.50 438
14859.65 446
14860.80 384
14861.96 432
14863.11 399
14864.26 418
14865.41 388
14866.56 403
14867.72 409
14868.87 407
14870.02 416
14871.17 411
14872.32 424
14873.48 404
14874.63 399
14875.78 401
14876.93 419
14878.09 394
14879.24 406
14880.39 402
14881.54 406
14882.70 395
14883.85 423
14885.00 397
14886.16 430
14887.31 386
14888.46 393
14889.61 404
14890.77 435
14891.92 421
14893.07 426
14894.23 406
14895.38 398
14896.53 387
14897.69 412
14898.84 421
14899.99 383
14901.15 390
14902.30 416
14903.45 414
14904.61 387
14905.76 417
14906.91 414
14908.07 456
14909.22 455
14910.38 410
14911.53 466
14912.68 442
14913.84 399
14914.99 374
14916.15 433
14917.30 397
14918.45 433
14919.61 374
14920.76 409
14921.92 383
14923.07 426
14924.22 403
14925.38 431
14926.53 408
14927.69 384
14928.84 440
14930.00 401
14931.15 357
14932.31 381
14933.46 395
14934.62 374
14935.77 395
14936.93 408
14938.08 386
14939.24 400
14940.39 371
14941.55 422
14942.70 422
14943.86 461
14945.01 412
14946.17 417
14947.32 435
14948.48 393
14949.63 437
14950.79 381
14951.94 454
14953.10 434
14954.25 437
14955.41 436
14956.56 425
14957.72 403
14958.88 418
14960.03 416
14961.19 404
14962.34 422
14963.50 427
14964.65 445
14965.81 445
14966.97 434
14968.12 389
14969.28 390
14970.43 441
14971.59 435
14972.75 429
14973.90 422
14975.06 409
14976.22 412
14977.37 383
14978.53 396
14979.69 415
14980.84 391
14982.00 415
14983.16 415
14984.31 336
14985.47 320
14986.63 392
14987.78 424
14988.94 401
14990.10 437
14991.25 396
14992.41 385
14993.57 345
14994.72 325
14995.88 340
14997.04 394
14998.20 406
14999.35 381
15000.51 381
15001.67 374
15002.82 380
15003.98 355
15005.14 361
15006.30 363
15007.45 379
15008.61 380
15009.77 349
15010.93 352
15012.09 367
15013.24 333
15014.40 363
15015.56 378
15016.72 341
15017.87 316
15019.03 350
15020.19 370
15021.35 345
15022.51 355
15023.67 368
15024.82 332
15025.98 347
15027.14 344
15028.30 347
15029.46 336
15030.62 350
15031.77 361
15032.93 366
15034.09 366
15035.25 372
15036.41 387
15037.57 361
15038.73 404
15039.88 397
15041.04 416
15042.20 400
15043.36 327
15044.52 347
15045.68 362
15046.84 356
15048.00 375
15049.16 361
15050.32 322
15051.47 327
15052.63 353
15053.79 359
15054.95 361
15056.11 377
15057.27 369
15058.43 346
15059.59 373
15060.75 384
15061.91 424
15063.07 366
15064.23 363
15065.39 364
15066.55 324
15067.71 381
15068.87 354
15070.03 367
15071.19 342
15072.35 340
15073.51 350
15074.67 373
15075.83 318
15076.99 324
15078.15 342
15079.31 339
15080.47 355
15081.63 353
15082.79 350
15083.95 392
15085.11 357
15086.27 344
15087.43 358
15088.59 354
15089.76 317
15090.92 316
15092.08 300
15093.24 338
15094.40 368
15095.56 367
15096.72 360
15097.88 330
15099.04 332
15100.20 340
15101.37 350
15102.53 309
15103.69 357
15104.85 368
15106.01 370
15107.17 390
15108.33 312
15109.50 333
15110.66 300
15111.82 330
15112.98 336
15114.14 376
15115.30 368
15116.47 353
15117.63 358
15118.79 336
15119.95 323
15121.11 312
15122.27 340
15123.44 333
15124.60 348
15125.76 330
15126.92 359
15128.09 333
15129.25 335
15130.41 351
15131.57 366
15132.73 371
15133.90 343
15135.06 373
15136.22 402
15137.38 394
15138.55 362
15139.71 372
15140.87 355
15142.04 339
15143.20 332
15144.36 334
15145.52 309
15146.69 335
15147.85 352
15149.01 349
15150.18 340
15151.34 330
15152.50 339
15153.67 353
15154.83 359
15155.99 373
15157.16 342
15158.32 368
15159.48 363
15160.65 392
15161.81 353
15162.97 335
15164.14 353
15165.30 350
15166.46 332
15167.63 322
15168.79 368
15169.95 328
15171.12 350
15172.28 333
15173.45 343
15174.61 357
15175.77 366
15176.94 347
15178.10 297
15179.27 326
15180.43 357
15181.60 329
15182.76 322
15183.92 352
15185.09 340
15186.25 375
15187.42 365
15188.58 337
15189.75 357
15190.91 385
15192.08 367
15193.24 359
15194.41 329
15195.57 353
15196.74 350
15197.90 336
15199.07 340
15200.23 320
15201.40 345
15202.56 351
15203.73 391
15204.89 351
15206.06 359
15207.22 350
15208.39 387
15209.55 368
15210.72 377
15211.88 405
15213.05 351
15214.21 369
15215.38 353
15216.54 346
15217.71 382
15218.88 404
15220.04 370
15221.21 366
15222.37 390
15223.54 378
15224.71 404
15225.87 395
15227.04 357
15228.20 351
15229.37 385
15230.54 351
15231.70 363
15232.87 345
15234.03 387
15235.20 386
15236.37 358
15237.53 349
15238.70 369
15239.87 376
15241.03 344
15242.20 340
15243.37 391
15244.53 367
15245.70 380
15246.87 381
15248.03 373
15249.20 366
15250.37 363
15251.53 341
15252.70 327
15253.87 344
15255.04 342
15256.20 375
15257.37 363
15258.54 354
15259.70 369
15260.87 354
15262.04 345
15263.21 353
15264.37 320
15265.54 313
15266.71 366
15267.88 337
15269.04 334
15270.21 370
15271.38 346
15272.55 359
15273.72 343
15274.88 323
15276.05 347
15277.22 332
15278.39 374
15279.56 367
15280.72 320
15281.89 308
15283.06 336
15284.23 356
15285.40 344
15286.56 403
15287.73 350
15288.90 340
15290.07 367
15291.24 339
15292.41 333
15293.58 338
15294.74 326
15295.91 342
15297.08 337
15298.25 329
15299.42 343
15300.59 372
15301.76 330
15302.93 321
15304.09 316
15305.26 334
15306.43 344
15307.60 363
15308.77 368
15309.94 313
15311.11 370
15312.28 388
15313.45 357
15314.62 341
15315.79 339
15316.96 361
15318.13 369
15319.30 341
15320.46 344
15321.63 359
15322.80 333
15323.97 346
15325.14 338
15326.31 338
15327.48 347
15328.65 316
15329.82 273
15330.99 347
15332.16 345
15333.33 320
15334.50 327
15335.67 329
15336.84 345
15338.01 351
15339.18 366
15340.36 360
15341.53 342
15342.70 326
15343.87 380
15345.04 371
15346.21 332
15347.38 347
15348.55 352
15349.72 370
15350.89 386
15352.06 363
15353.23 339
15354.40 313
15355.57 377
15356.75 355
15357.92 299
15359.09 322
15360.26 349
15361.43 349
15362.60 367
15363.77 336
15364.94 323
15366.11 344
15367.29 323
15368.46 321
15369.63 339
15370.80 364
15371.97 376
15373.14 326
15374.32 339
15375.49 321
15376.66 336
15377.83 346
15379.00 352
15380.17 349
15381.35 359
15382.52 370
15383.69 324
15384.86 318
15386.03 354
15387.21 370
15388.38 367
15389.55 351
15390.72 322
15391.90 302
15393.07 352
15394.24 350
15395.41 317
15396.59 309
15397.76 345
15398.93 329
15400.10 329
15401.28 309
15402.45 331
15403.62 340
15404.79 359
15405.97 330
15407.14 354
15408.31 343
15409.49 352
15410.66 367
15411.83 333
15413.01 352
15414.18 354
15415.35 328
15416.53 362
15417.70 338
15418.87 336
15420.05 346
15421.22 350
15422.39 334
15423.57 316
15424.74 327
15425.91 336
15427.09 339
15428.26 302
15429.43 327
15430.61 318
15431.78 339
15432.96 294
15434.13 300
15435.30 326
15436.48 357
15437.65 338
15438.83 290
15440.00 313
15441.17 337
15442.35 329
15443.52 366
15444.70 306
15445.87 307
15447.05 314
15448.22 321
15449.40 322
15450.57 327
15451.75 321
15452.92 342
15454.09 340
15455.27 359
15456.44 324
15457.62 341
15458.79 322
15459.97 325
15461.14 305
15462.32 309
15463.49 341
15464.67 366
15465.84 347
15467.02 302
15468.19 318
15469.37 337
15470.55 320
15471.72 341
15472.90 292
15474.07 319
15475.25 327
15476.42 323
15477.60 302
15478.77 261
15479.95 319
15481.13 366
15482.30 353
15483.48 271
15484.65 314
15485.83 332
15487.00 325
15488.18 312
15489.36 320
15490.53 327
15491.71 343
15492.89 375
15494.06 342
15495.24 286
15496.41 307
15497.59 352
15498.77 322
15499.94 314
15501.12 335
15502.30 372
15503.47 340
15504.65 337
15505.83 289
15507.00 314
15508.18 318
15509.36 338
15510.53 350
15511.71 316
15512.89 300
15514.06 329
15515.24 331
15516.42 311
15517.60 334
15518.77 344
15519.95 351
15521.13 308
15522.30 320
15523.48 326
15524.66 361
15525.84 374
15527.01 367
15528.19 333
15529.37 344
15530.55 365
15531.73 355
15532.90 338
15534.08 339
15535.26 327
15536.44 353
15537.61 311
15538.79 331
15539.97 325
15541.15 318
15542.33 322
15543.50 317
15544.68 311
15545.86 333
15547.04 337
15548.22 351
15549.40 310
15550.57 345
15551.75 345
15552.93 340
15554.11 319
15555.29 308
15556.47 335
15557.65 301
15558.82 312
15560.00 348
15561.18 329
15562.36 335
15563.54 334
15564.72 351
15565.90 343
15567.08 324
15568.26 320
15569.43 353
15570.61 316
15571.79 330
15572.97 328
15574.15 325
15575.33 334
15576.51 309
15577.69 360
15578.87 417
15580.05 371
15581.23 331
15582.41 349
15583.59 365
15584.77 313
15585.95 344
15587.13 327
15588.31 319
15589.49 335
15590.67 326
15591.85 323
15593.03 312
15594.21 343
15595.39 302
15596.57 320
15597.75 348
15598.93 328
15600.11 352
15601.29 344
15602.47 321
15603.65 345
15604.83 332
15606.01 318
15607.19 343
15608.37 326
15609.55 362
15610.73 356
15611.91 363
15613.09 369
15614.27 374
15615.45 350
15616.64 317
15617.82 339
15619.00 343
15620.18 341
15621.36 388
15622.54 342
15623.72 345
15624.90 362
15626.08 356
15627.27 325
15628.45 342
15629.63 359
15630.81 359
15631.99 363
15633.17 332
15634.35 366
15635.54 347
15636.72 340
15637.90 352
15639.08 359
15640.26 368
15641.45 351
15642.63 378
15643.81 412
15644.99 375
15646.17 409
15647.36 355
15648.54 426
15649.72 370
15650.90 368
15652.08 368
15653.27 364
15654.45 370
15655.63 386
15656.81 421
15658.00 398
15659.18 362
15660.36 393
15661.54 391
15662.73 383
15663.91 390
15665.09 366
15666.27 388
15667.46 369
15668.64 334
15669.82 392
15671.01 398
15672.19 382
15673.37 412
15674.56 382
15675.74 385
15676.92 430
15678.10 411
15679.29 399
15680.47 369
15681.65 398
15682.84 373
15684.02 356
15685.21 357
15686.39 335
15687.57 346
15688.76 332
15689.94 355
15691.12 363
15692.31 355
15693.49 377
15694.67 380
15695.86 379
15697.04 380
15698.23 380
15699.41 383
15700.59 375
15701.78 375
15702.96 381
15704.15 392
15705.33 373
15706.52 390
15707.70 351
15708.88 337
15710.07 385
15711.25 381
15712.44 361
15713.62 380
15714.81 377
15715.99 411
15717.18 383
15718.36 392
15719.55 375
15720.73 386
15721.92 406
15723.10 423
15724.29 385
15725.47 427
15726.66 366
15727.84 407
15729.03 403
15730.21 402
15731.40 405
15732.58 413
15733.77 378
15734.95 401
15736.14 411
15737.32 413
15738.51 370
15739.69 398
15740.88 398
15742.07 418
15743.25 421
15744.44 427
15745.62 436
15746.81 409
15747.99 454
15749.18 401
15750.37 390
15751.55 345
15752.74 387
15753.93 435
15755.11 406
15756.30 423
15757.48 413
15758.67 418
15759.86 459
15761.04 441
15762.23 395
15763.42 402
15764.60 410
15765.79 446
15766.98 428
15768.16 435
15769.35 399
15770.54 398
15771.72 368
15772.91 403
15774.10 435
15775.28 405
15776.47 420
15777.66 414
15778.84 401
15780.03 397
15781.22 403
15782.41 453
15783.59 426
15784.78 381
15785.97 430
15787.15 420
15788.34 388
15789.53 375
15790.72 414
15791.90 387
15793.09 431
15794.28 377
15795.47 380
15796.65 382
15797.84 430
15799.03 362
15800.22 362
15801.41 363
15802.59 382
15803.78 413
15804.97 353
15806.16 388
15807.35 337
15808.53 363
15809.72 342
15810.91 342
15812.10 371
15813.29 414
15814.48 359
15815.66 354
15816.85 327
15818.04 330
15819.23 314
15820.42 345
15821.61 359
15822.80 351
15823.98 361
15825.17 368
15826.36 366
15827.55 305
15828.74 351
15829.93 313
15831.12 338
15832.31 329
15833.50 366
15834.69 374
15835.87 365
15837.06 343
15838.25 351
15839.44 367
15840.63 332
15841.82 342
15843.01 317
15844.20 320
15845.39 336
15846.58 361
15847.77 341
15848.96 336
15850.15 370
15851.34 356
15852.53 333
15853.72 365
15854.91 352
15856.10 380
15857.29 331
15858.48 341
15859.67 348
15860.86 367
15862.05 390
15863.24 322
15864.43 355
15865.62 360
15866.81 372
15868.00 354
15869.19 338
15870.38 350
15871.57 331
15872.76 358
15873.95 321
15875.14 336
15876.33 370
15877.52 333
15878.72 347
15879.91 342
15881.10 311
15882.29 341
15883.48 315
15884.67 355
15885.86 351
15887.05 340
15888.24 332
15889.43 363
15890.63 315
15891.82 369
15893.01 346
15894.20 350
15895.39 399
15896.58 347
15897.77 336
15898.97 349
15900.16 362
15901.35 353
15902.54 369
15903.73 379
15904.92 387
15906.12 327
15907.31 334
15908.50 312
15909.69 343
15910.88 374
15912.08 366
15913.27 356
15914.46 344
15915.65 367
15916.85 354
15918.04 387
15919.23 344
15920.42 386
15921.61 346
15922.81 343
15924.00 345
15925.19 361
15926.38 379
15927.58 366
15928.77 364
15929.96 357
15931.16 353
15932.35 344
15933.54 371
15934.73 340
15935.93 370
15937.12 334
15938.31 374
15939.51 371
15940.70 374
15941.89 358
15943.09 358
15944.28 351
15945.47 363
15946.67 353
15947.86 355
15949.05 346
15950.25 337
15951.44 339
15952.63 361
15953.83 335
15955.02 339
15956.21 352
15957.41 339
15958.60 323
15959.80 361
15960.99 310
15962.18 315
15963.38 322
15964.57 350
15965.77 356
15966.96 358
15968.15 351
15969.35 383
15970.54 328
15971.74 311
15972.93 310
15974.13 296
15975.32 329
15976.51 320
15977.71 345
15978.90 305
15980.10 332
15981.29 299
15982.49 293
15983.68 288
15984.88 330
15986.07 321
15987.27 285
15988.46 271
15989.66 313
15990.85 320
15992.05 320
15993.24 327
15994.44 318
15995.63 329
15996.83 315
15998.02 266
15999.22 293
16000.41 299
16001.61 328
16002.80 331
16004.00 293
16005.20 325
16006.39 283
16007.59 298
16008.78 319
16009.98 307
16011.17 290
16012.37 322
16013.57 300
16014.76 304
16015.96 309
16017.15 335
16018.35 322
16019.55 321
16020.74 290
16021.94 299
16023.13 331
16024.33 299
16025.53 295
16026.72 280
16027.92 292
16029.12 308
16030.31 291
16031.51 325
16032.71 325
16033.90 288
16035.10 304
16036.30 315
16037.49 323
16038.69 280
16039.89 292
16041.08 297
16042.28 277
16043.48 318
16044.67 304
16045.87 354
16047.07 348
16048.27 305
16049.46 343
16050.66 332
16051.86 333
16053.06 300
16054.25 313
16055.45 336
16056.65 266
16057.84 269
16059.04 337
16060.24 307
16061.44 319
16062.64 288
16063.83 321
16065.03 308
16066.23 300
16067.43 315
16068.62 302
16069.82 318
16071.02 300
16072.22 291
16073.42 326
16074.62 288
16075.81 314
16077.01 286
16078.21 354
16079.41 323
16080.61 282
16081.81 276
16083.00 300
16084.20 293
16085.40 305
16086.60 307
16087.80 286
16089.00 321
16090.20 297
16091.39 284
16092.59 337
16093.79 316
16094.99 301
16096.19 319
16097.39 332
16098.59 296
16099.79 316
16100.99 308
16102.19 301
16103.38 290
16104.58 300
16105.78 288
16106.98 321
16108.18 331
16109.38 295
16110.58 294
16111.78 296
16112.98 296
16114.18 291
16115.38 302
16116.58 307
16117.78 300
16118.98 319
16120.18 292
16121.38 289
16122.58 282
16123.78 311
16124.98 314
16126.18 299
16127.38 298
16128.58 306
16129.78 281
16130.98 312
16132.18 287
16133.38 298
16134.58 285
16135.78 281
16136.98 322
16138.18 292
16139.38 316
16140.58 296
16141.78 328
16142.98 304
16144.19 269
16145.39 288
16146.59 282
16147.79 271
16148.99 291
16150.19 283
16151.39 320
16152.59 305
16153.79 324
16154.99 340
16156.20 312
16157.40 327
16158.60 329
16159.80 292
16161.00 339
16162.20 300
16163.40 321
16164.61 299
16165.81 300
16167.01 306
16168.21 253
16169.41 258
16170.61 316
16171.82 298
16173.02 281
16174.22 319
16175.42 303
16176.62 294
16177.82 309
16179.03 299
16180.23 335
16181.43 319
16182.63 322
16183.84 307
16185.04 288
16186.24 286
16187.44 315
16188.65 308
16189.85 302
16191.05 327
16192.25 325
16193.46 333
16194.66 311
16195.86 303
16197.06 312
16198.27 311
16199.47 294
16200.67 314
16201.87 314
16203.08 267
16204.28 324
16205.48 299
16206.69 327
16207.89 330
16209.09 300
16210.30 313
16211.50 296
16212.70 337
16213.91 287
16215.11 279
16216.31 279
16217.52 300
16218.72 293
16219.92 288
16221.13 286
16222.33 313
16223.53 278
16224.74 299
16225.94 315
16227.15 319
16228.35 355
16229.55 326
16230.76 361
16231.96 348
16233.17 310
16234.37 324
16235.57 298
16236.78 291
16237.98 309
16239.19 298
16240.39 322
16241.60 307
16242.80 314
16244.00 303
16245.21 323
16246.41 346
16247.62 327
16248.82 311
16250.03 331
16251.23 316
16252.44 314
16253.64 308
16254.85 317
16256.05 340
16257.26 340
16258.46 324
16259.67 322
16260.87 327
16262.08 382
16263.28 328
16264.49 302
16265.69 318
16266.90 299
16268.10 297
16269.31 310
16270.51 337
16271.72 348
16272.93 360
16274.13 324
16275.34 342
16276.54 352
16277.75 323
16278.95 330
16280.16 355
16281.37 293
16282.57 360
16283.78 368
16284.98 366
16286.19 334
16287.40 342
16288.60 338
16289.81 354
16291.01 369
16292.22 352
16293.43 324
16294.63 383
16295.84 373
16297.05 376
16298.25 324
16299.46 347
16300.67 403
16301.87 407
16303.08 404
16304.29 355
16305.49 381
16306.70 414
16307.91 393
16309.11 364
16310.32 357
16311.53 364
16312.73 388
16313.94 361
16315.15 363
16316.36 357
16317.56 355
16318.77 395
16319.98 391
16321.19 384
16322.39 378
16323.60 396
16324.81 375
16326.02 331
16327.22 359
16328.43 382
16329.64 329
16330.85 348
16332.05 338
16333.26 359
16334.47 340
16335.68 356
16336.88 386
16338.09 358
16339.30 335
16340.51 358
16341.72 343
16342.93 345
16344.13 339
16345.34 337
16346.55 351
16347.76 317
16348.97 346
16350.18 335
16351.38 325
16352.59 293
16353.80 334
16355.01 327
16356.22 317
16357.43 309
16358.64 320
16359.84 324
16361.05 305
16362.26 317
16363.47 317
16364.68 320
16365.89 344
16367.10 306
16368.31 297
16369.52 327
16370.73 308
16371.93 303
16373.14 325
16374.35 310
16375.56 294
16376.77 325
16377.98 329
16379.19 326
16380.40 321
16381.61 315
16382.82 291
16384.03 324
16385.24 347
16386.45 315
16387.66 309
16388.87 322
16390.08 313
16391.29 297
16392.50 312
16393.71 310
16394.92 303
16396.13 307
16397.34 299
16398.55 288
16399.76 291
16400.97 291
16402.18 298
16403.39 312
16404.60 310
16405.81 291
16407.02 310
16408.23 290
16409.44 298
16410.65 292
16411.86 303
16413.08 283
16414.29 295
16415.50 311
16416.71 301
16417.92 304
16419.13 335
16420.34 319
16421.55 318
16422.76 288
16423.97 320
16425.19 299
16426.40 279
16427.61 321
16428.82 313
16430.03 303
16431.24 320
16432.45 290
16433.67 293
16434.88 296
16436.09 322
16437.30 312
16438.51 294
16439.72 266
16440.94 310
16442.15 274
16443.36 287
16444.57 238
16445.78 282
16446.99 286
16448.21 287
16449.42 279
16450.63 260
16451.84 303
16453.06 283
16454.27 275
16455.48 263
16456.69 282
16457.90 334
16459.12 295
16460.33 282
16461.54 309
16462.75 289
16463.97 283
16465.18 316
16466.39 289
16467.61 284
16468.82 300
16470.03 324
16471.24 278
16472.46 291
16473.67 291
16474.88 291
16476.10 330
16477.31 311
16478.52 276
16479.74 289
16480.95 328
16482.16 317
16483.38 266
16484.59 276
16485.80 269
16487.02 281
16488.23 280
16489.44 286
16490.66 294
16491.87 294
16493.08 309
16494.30 259
16495.51 313
16496.73 293
16497.94 321
16499.15 265
16500.37 285
16501.58 282
16502.80 288
16504.01 289
16505.22 283
16506.44 275
16507.65 291
16508.87 312
16510.08 288
16511.30 300
16512.51 346
16513.72 318
16514.94 294
16516.15 271
16517.37 271
16518.58 294
16519.80 291
16521.01 279
16522.23 294
16523.44 288
16524.66 299
16525.87 280
16527.09 287
16528.30 278
16529.52 289
16530.73 281
16531.95 293
16533.16 271
16534.38 331
16535.59 319
16536.81 321
16538.02 317
16539.24 308
16540.45 315
16541.67 328
16542.89 297
16544.10 266
16545.32 303
16546.53 306
16547.75 268
16548.96 300
16550.18 288
16551.40 312
16552.61 327
16553.83 267
16555.04 305
16556.26 298
16557.48 266
16558.69 306
16559.91 290
16561.12 300
16562.34 288
16563.56 284
16564.77 286
16565.99 306
16567.21 285
16568.42 314
16569.64 290
16570.86 304
16572.07 292
16573.29 281
16574.51 317
16575.72 292
16576.94 279
16578.16 320
16579.37 319
16580.59 324
16581.81 309
16583.02 321
16584.24 336
16585.46 334
16586.68 330
16587.89 358
16589.11 358
16590.33 336
16591.54 346
16592.76 339
16593.98 287
16595.20 340
16596.41 338
16597.63 310
16598.85 343
16600.07 343
16601.29 348
16602.50 339
16603.72 322
16604.94 326
16606.16 309
16607.37 308
16608.59 306
16609.81 305
16611.03 304
16612.25 316
16613.46 333
16614.68 306
16615.90 301
16617.12 310
16618.34 314
16619.56 313
16620.77 279
16621.99 294
16623.21 282
16624.43 313
16625.65 337
16626.87 290
16628.09 291
16629.30 287
16630.52 294
16631.74 293
16632.96 287
16634.18 315
16635.40 315
16636.62 290
16637.84 270
16639.06 263
16640.28 308
16641.49 288
16642.71 273
16643.93 290
16645.15 281
16646.37 291
16647.59 301
16648.81 293
16650.03 296
16651.25 269
16652.47 311
16653.69 273
16654.91 268
16656.13 278
16657.35 291
16658.57 298
16659.79 298
16661.01 283
16662.23 284
16663.45 273
16664.67 289
16665.89 281
16667.11 298
16668.33 324
16669.55 293
16670.77 293
16671.99 254
16673.21 265
16674.43 259
16675.65 323
16676.87 307
16678.09 308
16679.31 289
16680.53 295
16681.75 296
16682.97 281
16684.19 287
16685.42 293
16686.64 307
16687.86 293
16689.08 282
16690.30 277
16691.52 296
16692.74 276
16693.96 238
16695.18 296
16696.40 306
16697.63 277
16698.85 296
16700.07 262
16701.29 270
16702.51 278
16703.73 271
16704.95 271
16706.18 272
16707.40 305
16708.62 308
16709.84 285
16711.06 292
16712.28 323
16713.51 291
16714.73 269
16715.95 266
16717.17 327
16718.39 290
16719.62 291
16720.84 313
16722.06 280
16723.28 291
16724.50 308
16725.73 302
16726.95 290
16728.17 307
16729.39 296
16730.62 281
16731.84 273
16733.06 269
16734.28 287
16735.51 278
16736.73 286
16737.95 317
16739.18 269
16740.40 281
16741.62 297
16742.84 269
16744.07 260
16745.29 239
16746.51 270
16747.74 262
16748.96 259
16750.18 303
16751.41 298
16752.63 279
16753.85 257
16755.08 274
16756.30 264
16757.52 283
16758.75 278
16759.97 258
16761.19 306
16762.42 278
16763.64 274
16764.86 256
16766.09 283
16767.31 272
16768.54 302
16769.76 250
16770.98 269
16772.21 277
16773.43 259
16774.66 302
16775.88 261
16777.10 255
16778.33 246
16779.55 278
16780.78 314
16782.00 279
16783.22 279
16784.45 305
16785.67 292
16786.90 302
16788.12 300
16789.35 303
16790.57 274
16791.80 291
16793.02 327
16794.25 310
16795.47 273
16796.70 263
16797.92 281
16799.15 252
16800.37 272
16801.60 304
16802.82 286
16804.05 288
16805.27 282
16806.50 282
16807.72 274
16808.95 290
16810.17 282
16811.40 306
16812.62 276
16813.85 250
16815.07 276
16816.30 279
16817.53 290
16818.75 267
16819.98 292
16821.20 275
16822.43 299
16823.65 287
16824.88 261
16826.11 263
16827.33 268
16828.56 296
16829.78 272
16831.01 223
16832.24 284
16833.46 341
16834.69 340
16835.92 286
16837.14 291
16838.37 302
16839.60 305
16840.82 283
16842.05 276
16843.27 266
16844.50 275
16845.73 273
16846.96 275
16848.18 285
16849.41 291
16850.64 293
16851.86 305
16853.09 319
16854.32 307
16855.54 272
16856.77 279
16858.00 265
16859.22 281
16860.45 286
16861.68 273
16862.91 294
16864.13 267
16865.36 248
16866.59 283
16867.82 311
16869.04 313
16870.27 317
16871.50 296
16872.73 293
16873.95 331
16875.18 306
16876.41 264
16877.64 276
16878.87 290
16880.09 300
16881.32 245
16882.55 280
16883.78 304
16885.01 329
16886.23 312
16887.46 354
16888.69 358
16889.92 334
16891.15 352
16892.38 311
16893.60 351
16894.83 321
16896.06 278
16897.29 307
16898.52 338
16899.75 332
16900.98 320
16902.20 325
16903.43 316
16904.66 302
16905.89 307
16907.12 323
16908.35 262
16909.58 299
16910.81 302
16912.04 316
16913.26 300
16914.49 286
16915.72 287
16916.95 308
16918.18 289
16919.41 284
16920.64 303
16921.87 323
16923.10 301
16924.33 286
16925.56 315
16926.79 291
16928.02 310
16929.25 302
16930.48 277
16931.71 295
16932.94 309
16934.17 287
16935.40 289
16936.63 257
16937.86 276
16939.09 291
16940.32 288
16941.55 250
16942.78 267
16944.01 282
16945.24 306
16946.47 263
16947.70 277
16948.93 265
16950.16 266
16951.39 289
16952.62 271
16953.85 283
16955.08 265
16956.31 289
16957.54 270
16958.77 286
16960.01 275
16961.24 294
16962.47 289
16963.70 304
16964.93 254
16966.16 290
16967.39 318
16968.62 293
16969.85 286
16971.08 263
16972.32 295
16973.55 264
16974.78 270
16976.01 286
16977.24 256
16978.47 267
16979.70 296
16980.94 288
16982.17 290
16983.40 277
16984.63 280
16985.86 306
16987.10 260
16988.33 254
16989.56 261
16990.79 321
16992.02 292
16993.26 287
16994.49 308
16995.72 260
16996.95 274
16998.18 292
16999.42 257
17000.65 258
17001.88 255
17003.11 303
17004.35 302
17005.58 297
17006.81 296
17008.04 294
17009.28 254
17010.51 294
17011.74 269
17012.97 271
17014.21 256
17015.44 280
17016.67 271
17017.91 284
17019.14 283
17020.37 318
17021.60 285
17022.84 276
17024.07 287
17025.30 291
17026.54 308
17027.77 293
17029.00 295
17030.24 245
17031.47 272
17032.70 293
17033.94 316
17035.17 286
17036.41 275
17037.64 270
17038.87 295
17040.11 276
17041.34 266
17042.57 266
17043.81 292
17045.04 283
17046.28 284
17047.51 286
17048.74 277
17049.98 276
17051.21 272
17052.45 245
17053.68 263
17054.92 307
17056.15 324
17057.38 287
17058.62 240
17059.85 255
17061.09 254
17062.32 317
17063.56 298
17064.79 255
17066.03 301
17067.26 302
17068.50 273
17069.73 266
17070.97 273
17072.20 259
17073.44 259
17074.67 274
17075.91 243
17077.14 277
17078.38 277
17079.61 282
17080.85 256
17082.08 257
17083.32 279
17084.55 288
17085.79 283
17087.02 286
17088.26 266
17089.49 264
17090.73 261
17091.97 322
17093.20 279
17094.44 299
17095.67 301
17096.91 273
17098.14 270
17099.38 253
17100.62 251
17101.85 283
17103.09 304
17104.32 283
17105.56 279
17106.80 276
17108.03 289
17109.27 246
17110.51 272
17111.74 284
17112.98 261
17114.21 293
17115.45 269
17116.69 253
17117.92 256
17119.16 249
17120.40 243
17121.63 250
17122.87 272
17124.11 298
17125.34 277
17126.58 275
17127.82 276
17129.06 302
17130.29 270
17131.53 274
17132.77 260
17134.00 265
17135.24 282
17136.48 305
17137.72 255
17138.95 268
17140.19 281
17141.43 268
17142.67 284
17143.90 287
17145.14 286
17146.38 267
17147.62 277
17148.85 218
17150.09 254
17151.33 254
17152.57 237
17153.80 280
17155.04 263
17156.28 278
17157.52 276
17158.76 287
17159.99 251
17161.23 274
17162.47 277
17163.71 261
17164.95 294
17166.19 256
17167.42 262
17168.66 273
17169.90 259
17171.14 272
17172.38 276
17173.62 254
17174.86 282
17176.09 270
17177.33 262
17178.57 256
17179.81 255
17181.05 214
17182.29 267
17183.53 272
17184.77 262
17186.01 254
17187.24 296
17188.48 273
17189.72 293
17190.96 282
17192.20 252
17193.44 247
17194.68 285
17195.92 262
17197.16 267
17198.40 256
17199.64 248
17200.88 261
17202.12 265
17203.36 247
17204.60 232
17205.84 260
17207.08 268
17208.32 266
17209.56 261
17210.80 257
17212.04 265
17213.28 270
17214.52 291
17215.76 284
17217.00 277
17218.24 279
17219.48 290
17220.72 248
17221.96 251
17223.20 249
17224.44 256
17225.68 285
17226.92 309
17228.16 272
17229.40 223
17230.64 235
17231.88 236
17233.12 255
17234.36 230
17235.60 232
17236.85 263
17238.09 275
17239.33 243
17240.57 236
17241.81 250
17243.05 238
17244.29 241
17245.53 260
17246.77 262
17248.02 223
17249.26 262
17250.50 260
17251.74 272
17252.98 267
17254.22 256
17255.46 260
17256.71 241
17257.95 253
17259.19 258
17260.43 261
17261.67 259
17262.91 231
17264.16 247
17265.40 254
17266.64 249
17267.88 247
17269.12 260
17270.37 264
17271.61 268
17272.85 238
17274.09 239
17275.34 238
17276.58 282
17277.82 263
17279.06 257
17280.30 270
17281.55 249
17282.79 235
17284.03 259
17285.27 240
17286.52 275
17287.76 279
17289.00 279
17290.25 272
17291.49 261
17292.73 237
17293.97 259
17295.22 270
17296.46 249
17297.70 245
17298.95 264
17300.19 247
17301.43 253
17302.68 258
17303.92 237
17305.16 260
17306.41 281
17307.65 251
17308.89 269
17310.14 276
17311.38 264
17312.62 262
17313.87 247
17315.11 270
17316.36 249
17317.60 258
17318.84 259
17320.09 267
17321.33 267
17322.58 259
17323.82 277
17325.06 260
17326.31 253
17327.55 267
17328.80 283
17330.04 271
17331.28 243
17332.53 224
17333.77 265
17335.02 246
17336.26 256
17337.51 239
17338.75 238
17340.00 272
17341.24 277
17342.48 262
17343.73 270
17344.97 267
17346.22 245
17347.46 267
17348.71 262
17349.95 227
17351.20 238
17352.44 261
17353.69 276
17354.93 256
17356.18 237
17357.42 225
17358.67 246
17359.92 239
17361.16 231
17362.41 252
17363.65 252
17364.90 264
17366.14 268
17367.39 272
17368.63 244
17369.88 251
17371.13 279
17372.37 260
17373.62 214
17374.86 278
17376.11 285
17377.35 247
17378.60 228
17379.85 234
17381.09 278
17382.34 294
17383.59 250
17384.83 245
17386.08 277
17387.32 270
17388.57 278
17389.82 261
17391.06 265
17392.31 302
17393.56 265
17394.80 278
17396.05 267
17397.30 258
17398.54 242
17399.79 265
17401.04 292
17402.28 314
17403.53 300
17404.78 298
17406.02 249
17407.27 262
17408.52 307
17409.77 260
17411.01 259
17412.26 267
17413.51 270
17414.75 278
17416.00 269
17417.25 252
17418.50 265
17419.74 282
17420.99 281
17422.24 274
17423.49 225
17424.73 251
17425.98 255
17427.23 239
17428.48 257
17429.73 260
17430.97 252
17432.22 290
17433.47 237
17434.72 230
17435.97 250
17437.21 267
17438.46 254
17439.71 276
17440.96 259
17442.21 267
17443.45 264
17444.70 268
17445.95 265
17447.20 260
17448.45 282
17449.70 261
17450.95 303
17452.19 288
17453.44 256
17454.69 258
17455.94 241
17457.19 256
17458.44 289
17459.69 261
17460.94 287
17462.19 281
17463.43 273
17464.68 278
17465.93 266
17467.18 288
17468.43 288
17469.68 239
17470.93 265
17472.18 262
17473.43 252
17474.68 256
17475.93 275
17477.18 273
17478.43 302
17479.68 299
17480.93 293
17482.18 311
17483.43 295
17484.68 275
17485.93 273
17487.17 258
17488.42 295
17489.67 285
17490.92 283
17492.18 288
17493.43 289
17494.68 248
17495.93 318
17497.18 272
17498.43 316
17499.68 297
17500.93 313
17502.18 282
17503.43 292
17504.68 280
17505.93 296
17507.18 298
17508.43 315
17509.68 297
17510.93 318
17512.18 321
17513.43 286
17514.68 296
17515.94 338
17517.19 304
17518.44 330
17519.69 315
17520.94 309
17522.19 318
17523.44 324
17524.69 309
17525.94 310
17527.20 315
17528.45 355
17529.70 303
17530.95 305
17532.20 336
17533.45 332
17534.70 333
17535.96 316
17537.21 283
17538.46 324
17539.71 345
17540.96 315
17542.22 315
17543.47 324
17544.72 309
17545.97 327
17547.22 329
17548.48 310
17549.73 332
17550.98 330
17552.23 319
17553.48 348
17554.74 324
17555.99 340
17557.24 361
17558.49 352
17559.75 312
17561.00 348
17562.25 333
17563.50 337
17564.76 331
17566.01 335
17567.26 322
17568.52 322
17569.77 307
17571.02 319
17572.27 338
17573.53 340
17574.78 315
17576.03 350
17577.29 329
17578.54 307
17579.79 321
17581.05 314
17582.30 314
17583.55 324
17584.81 311
17586.06 338
17587.31 341
17588.57 353
17589.82 336
17591.07 307
17592.33 318
17593.58 274
17594.83 325
17596.09 311
17597.34 288
17598.60 299
17599.85 324
17601.10 341
17602.36 317
17603.61 315
17604.87 321
17606.12 321
17607.37 324
17608.63 343
17609.88 317
17611.14 305
17612.39 308
17613.65 318
17614.90 284
17616.16 307
17617.41 291
17618.66 316
17619.92 332
17621.17 330
17622.43 296
17623.68 325
17624.94 345
17626.19 323
17627.45 342
17628.70 309
17629.96 306
17631.21 316
17632.47 277
17633.72 306
17634.98 304
17636.23 272
17637.49 301
17638.74 291
17640.00 276
17641.26 308
17642.51 324
17643.77 325
17645.02 304
17646.28 310
17647.53 326
17648.79 321
17650.04 289
17651.30 289
17652.56 293
17653.81 282
17655.07 296
17656.32 304
17657.58 304
17658.84 278
17660.09 242
17661.35 266
17662.60 282
17663.86 312
17665.12 303
17666.37 315
17667.63 328
17668.89 300
17670.14 277
17671.40 290
17672.66 291
17673.91 277
17675.17 288
17676.43 280
17677.68 281
17678.94 251
17680.20 272
17681.45 262
17682.71 268
17683.97 271
17685.22 271
17686.48 270
17687.74 257
17688.99 243
17690.25 242
17691.51 257
17692.77 289
17694.02 282
17695.28 251
17696.54 266
17697.80 273
17699.05 272
17700.31 271
17701.57 267
17702.83 270
17704.08 274
17705.34 263
17706.60 288
17707.86 255
17709.11 267
17710.37 240
17711.63 265
17712.89 266
17714.15 262
17715.40 266
17716.66 290
17717.92 271
17719.18 272
17720.44 245
17721.70 284
17722.95 243
17724.21 260
17725.47 263
17726.73 267
17727.99 245
17729.25 235
17730.51 236
17731.76 272
17733.02 292
17734.28 256
17735.54 260
17736.80 264
17738.06 255
17739.32 266
17740.58 279
17741.83 261
17743.09 235
17744.35 248
17745.61 244
17746.87 254
17748.13 227
17749.39 247
17750.65 253
17751.91 263
17753.17 255
17754.43 286
17755.69 269
17756.95 270
17758.21 248
17759.47 243
17760.73 237
17761.98 274
17763.24 270
17764.50 242
17765.76 246
17767.02 264
17768.28 245
17769.54 257
17770.80 242
17772.06 264
17773.32 266
17774.58 237
17775.84 254
17777.11 234
17778.37 267
17779.63 279
17780.89 244
17782.15 249
17783.41 245
17784.67 281
17785.93 263
17787.19 273
17788.45 289
17789.71 268
17790.97 237
17792.23 247
17793.49 239
17794.75 224
17796.01 229
17797.28 255
17798.54 246
17799.80 254
17801.06 258
17802.32 247
17803.58 253
17804.84 257
17806.10 267
17807.37 226
17808.63 276
17809.89 270
17811.15 290
17812.41 221
17813.67 255
17814.93 257
17816.20 267
17817.46 258
17818.72 220
17819.98 244
17821.24 265
17822.50 275
17823.77 279
17825.03 250
17826.29 239
17827.55 259
17828.81 240
17830.08 260
17831.34 253
17832.60 244
17833.86 269
17835.13 284
17836.39 288
17837.65 239
17838.91 258
17840.18 262
17841.44 243
17842.70 230
17843.96 221
17845.23 250
17846.49 250
17847.75 269
17849.01 231
17850.28 236
17851.54 257
17852.80 260
17854.07 255
17855.33 252
17856.59 262
17857.86 239
17859.12 226
17860.38 233
17861.65 264
17862.91 246
17864.17 247
17865.44 251
17866.70 251
17867.96 268
17869.23 214
17870.49 234
17871.75 221
17873.02 247
17874.28 286
17875.54 264
17876.81 259
17878.07 264
17879.34 253
17880.60 244
17881.86 252
17883.13 231
17884.39 259
17885.66 253
17886.92 249
17888.18 245
17889.45 242
17890.71 266
17891.98 260
17893.24 232
17894.51 257
17895.77 223
17897.04 225
17898.30 239
17899.56 240
17900.83 229
17902.09 259
17903.36 244
17904.62 246
17905.89 270
17907.15 247
17908.42 266
17909.68 252
17910.95 256
17912.21 235
17913.48 224
17914.74 224
17916.01 273
17917.27 241
17918.54 226
17919.80 254
17921.07 242
17922.34 274
17923.60 225
17924.87 235
17926.13 229
17927.40 256
17928.66 221
17929.93 225
17931.19 230
17932.46 230
17933.73 248
17934.99 229
17936.26 236
17937.52 270
17938.79 250
17940.06 226
17941.32 225
17942.59 208
17943.85 232
17945.12 243
17946.39 227
17947.65 201
17948.92 218
17950.19 222
17951.45 247
17952.72 237
17953.99 254
17955.25 267
17956.52 272
17957.79 257
17959.05 221
17960.32 240
17961.59 280
17962.85 267
17964.12 224
17965.39 221
17966.65 247
17967.92 264
17969.19 230
17970.45 227
17971.72 211
17972.99 231
17974.26 270
17975.52 296
17976.79 259
17978.06 204
17979.33 252
17980.59 262
17981.86 231
17983.13 239
17984.40 231
17985.66 264
17986.93 248
17988.20 231
17989.47 245
17990.73 236
17992.00 230
17993.27 232
17994.54 237
17995.81 231
17997.07 229
17998.34 249
17999.61 270
18000.88 239
18002.15 210
18003.42 232
18004.68 231
18005.95 243
18007.22 228
18008.49 213
18009.76 220
18011.03 230
18012.30 243
18013.56 230
18014.83 221
18016.10 234
18017.37 226
18018.64 232
18019.91 224
18021.18 227
18022.45 251
18023.71 249
18024.98 227
18026.25 229
18027.52 251
18028.79 232
18030.06 260
18031.33 257
18032.60 229
18033.87 244
18035.14 247
18036.41 208
18037.68 240
18038.95 251
18040.22 229
18041.49 250
18042.76 244
18044.02 255
18045.29 251
18046.56 282
18047.83 253
18049.10 252
18050.37 224
18051.64 230
18052.91 246
18054.18 243
18055.45 252
18056.72 226
18057.99 252
18059.27 272
18060.54 246
18061.81 243
18063.08 236
18064.35 237
18065.62 234
18066.89 212
18068.16 257
18069.43 240
18070.70 231
18071.97 230
18073.24 251
18074.51 233
18075.78 234
18077.05 221
18078.32 241
18079.60 233
18080.87 225
18082.14 238
18083.41 231
18084.68 234
18085.95 218
18087.22 221
18088.49 257
18089.77 229
18091.04 234
18092.31 242
18093.58 232
18094.85 222
18096.12 250
18097.39 275
18098.67 235
18099.94 245
18101.21 230
18102.48 236
18103.75 240
18105.02 238
18106.30 263
18107.57 258
18108.84 232
18110.11 237
18111.38 250
18112.66 240
18113.93 226
18115.20 235
18116.47 237
18117.75 216
18119.02 229
18120.29 282
18121.56 283
18122.84 254
18124.11 241
18125.38 247
18126.65 231
18127.93 257
18129.20 278
18130.47 273
18131.74 262
18133.02 252
18134.29 263
18135.56 238
18136.84 233
18138.11 232
18139.38 228
18140.66 216
18141.93 260
18143.20 234
18144.48 241
18145.75 259
18147.02 262
18148.30 242
18149.57 257
18150.84 246
18152.12 240
18153.39 233
18154.66 260
18155.94 226
18157.21 249
18158.48 252
18159.76 255
18161.03 235
18162.31 272
18163.58 251
18164.85 241
18166.13 233
18167.40 243
18168.68 270
18169.95 252
18171.22 253
18172.50 269
18173.77 253
18175.05 260
18176.32 249
18177.60 231
18178.87 272
18180.15 250
18181.42 265
18182.69 258
18183.97 266
18185.24 238
18186.52 230
18187.79 250
18189.07 241
18190.34 215
18191.62 216
18192.89 248
18194.17 251
18195.44 256
18196.72 243
18197.99 262
18199.27 257
18200.54 232
18201.82 247
18203.09 253
18204.37 232
18205.65 232
18206.92 242
18208.20 257
18209.47 258
18210.75 235
18212.02 204
18213.30 240
18214.57 234
18215.85 228
18217.13 230
18218.40 243
18219.68 257
18220.95 250
18222.23 238
18223.51 239
18224.78 236
18226.06 267
18227.33 237
18228.61 254
18229.89 234
18231.16 261
18232.44 268
18233.72 259
18234.99 238
18236.27 228
18237.55 248
18238.82 240
18240.10 233
18241.38 258
18242.65 243
18243.93 248
18245.21 216
18246.48 228
18247.76 220
18249.04 223
18250.31 227
18251.59 227
18252.87 228
18254.15 257
18255.42 251
18256.70 248
18257.98 238
18259.25 248
18260.53 257
18261.81 229
18263.09 236
18264.36 214
18265.64 205
18266.92 227
18268.20 227
18269.47 258
18270.75 233
18272.03 210
18273.31 221
18274.59 229
18275.86 237
18277.14 219
18278.42 222
18279.70 235
18280.98 243
18282.25 249
18283.53 243
18284.81 226
18286.09 255
18287.37 244
18288.64 255
18289.92 253
18291.20 230
18292.48 241
18293.76 230
18295.04 238
18296.32 244
18297.59 230
18298.87 234
18300.15 238
18301.43 234
18302.71 255
18303.99 274
18305.27 242
18306.55 223
18307.83 230
18309.10 237
18310.38 236
18311.66 266
18312.94 232
18314.22 239
18315.50 249
18316.78 267
18318.06 243
18319.34 231
18320.62 250
18321.90 269
18323.18 254
18324.46 255
18325.74 236
18327.02 241
18328.30 255
18329.58 256
18330.86 240
18332.14 243
18333.41 249
18334.69 249
18335.97 247
18337.25 243
18338.54 235
18339.82 226
18341.10 240
18342.38 252
18343.66 227
18344.94 236
18346.22 258
18347.50 233
18348.78 266
18350.06 255
18351.34 256
18352.62 252
18353.90 235
18355.18 259
18356.46 254
18357.74 248
18359.02 234
18360.30 260
18361.58 250
18362.87 259
18364.15 290
18365.43 252
18366.71 214
18367.99 223
18369.27 241
18370.55 244
18371.83 227
18373.11 239
18374.40 255
18375.68 228
18376.96 270
18378.24 252
18379.52 232
18380.80 223
18382.08 255
18383.37 276
18384.65 248
18385.93 241
18387.21 237
18388.49 222
18389.78 212
18391.06 211
18392.34 255
18393.62 237
18394.90 229
18396.19 221
18397.47 240
18398.75 250
18400.03 252
18401.31 229
18402.60 240
18403.88 242
18405.16 243
18406.44 246
18407.73 280
18409.01 236
18410.29 238
18411.57 236
18412.86 215
18414.14 229
18415.42 216
18416.71 227
18417.99 269
18419.27 225
18420.55 242
18421.84 253
18423.12 227
18424.40 238
18425.69 206
18426.97 244
18428.25 231
18429.54 249
18430.82 225
18432.10 191
18433.39 223
18434.67 240
18435.95 235
18437.24 227
18438.52 249
18439.80 244
18441.09 236
18442.37 212
18443.66 215
18444.94 240
18446.22 230
18447.51 239
18448.79 239
18450.08 224
18451.36 238
18452.64 245
18453.93 274
18455.21 242
18456.50 256
18457.78 239
18459.06 259
18460.35 246
18461.63 207
18462.92 230
18464.20 234
18465.49 249
18466.77 232
18468.06 211
18469.34 238
18470.63 230
18471.91 228
18473.19 229
18474.48 216
18475.76 228
18477.05 256
18478.33 236
18479.62 249
18480.90 223
18482.19 215
18483.47 242
18484.76 240
18486.05 229
18487.33 243
18488.62 224
18489.90 227
18491.19 253
18492.47 221
18493.76 225
18495.04 230
18496.33 224
18497.61 241
18498.90 241
18500.19 241
18501.47 248
18502.76 234
18504.04 234
18505.33 220
18506.62 233
18507.90 233
18509.19 207
18510.47 220
18511.76 251
18513.05 248
18514.33 222
18515.62 237
18516.90 200
18518.19 231
18519.48 256
18520.76 255
18522.05 220
18523.34 245
18524.62 211
18525.91 250
18527.20 235
18528.48 211
18529.77 234
18531.06 206
18532.34 238
18533.63 219
18534.92 215
18536.21 191
18537.49 222
18538.78 216
18540.07 221
18541.35 219
18542.64 231
18543.93 204
18545.22 205
18546.50 226
18547.79 197
18549.08 221
18550.37 220
18551.65 231
18552.94 236
18554.23 234
18555.52 232
18556.80 245
18558.09 224
18559.38 236
18560.67 223
18561.95 227
18563.24 226
18564.53 264
18565.82 237
18567.11 224
18568.39 261
18569.68 254
18570.97 251
18572.26 225
18573.55 211
18574.84 230
18576.12 246
18577.41 255
18578.70 244
18579.99 264
18581.28 266
18582.57 239
18583.86 254
18585.14 234
18586.43 221
18587.72 215
18589.01 217
18590.30 226
18591.59 224
18592.88 235
18594.17 253
18595.46 238
18596.74 220
18598.03 225
18599.32 262
18600.61 242
18601.90 239
18603.19 237
18604.48 242
18605.77 244
18607.06 215
18608.35 225
18609.64 243
18610.93 262
18612.22 251
18613.51 234
18614.80 246
18616.09 238
18617.38 255
18618.67 222
18619.96 244
18621.25 235
18622.54 248
18623.83 249
18625.12 232
18626.41 234
18627.70 239
18628.99 227
18630.28 270
18631.57 233
18632.86 259
18634.15 223
18635.44 235
18636.73 240
18638.02 239
18639.31 248
18640.60 248
18641.89 275
18643.18 260
18644.47 229
18645.76 238
18647.06 220
18648.35 240
18649.64 214
18650.93 194
18652.22 228
18653.51 241
18654.80 262
18656.09 238
18657.38 201
18658.68 239
18659.97 246
18661.26 249
18662.55 243
18663.84 241
18665.13 243
18666.42 260
18667.72 213
18669.01 224
18670.30 247
18671.59 213
18672.88 243
18674.17 225
18675.47 233
18676.76 208
18678.05 252
18679.34 249
18680.63 246
18681.93 191
18683.22 223
18684.51 236
18685.80 229
18687.09 219
18688.39 211
18689.68 234
18690.97 267
18692.26 257
18693.56 243
18694.85 252
18696.14 234
18697.43 221
18698.73 222
18700.02 252
18701.31 227
18702.60 237
18703.90 247
18705.19 201
18706.48 217
18707.78 227
18709.07 234
18710.36 227
18711.66 229
18712.95 219
18714.24 245
18715.54 211
18716.83 207
18718.12 202
18719.42 213
18720.71 233
18722.00 230
18723.30 227
18724.59 232
18725.88 206
18727.18 233
18728.47 212
18729.76 217
18731.06 208
18732.35 250
18733.65 232
18734.94 208
18736.23 210
18737.53 195
18738.82 214
18740.12 208
18741.41 217
18742.70 237
18744.00 223
18745.29 218
18746.59 220
18747.88 255
18749.18 253
18750.47 198
18751.76 216
18753.06 201
18754.35 235
18755.65 226
18756.94 223
18758.24 210
18759.53 231
18760.83 212
18762.12 214
18763.42 197
18764.71 199
18766.01 216
18767.30 244
18768.60 221
18769.89 227
18771.19 248
18772.48 258
18773.78 248
18775.07 201
18776.37 218
18777.66 213
18778.96 199
18780.25 237
18781.55 216
18782.85 207
18784.14 214
18785.44 227
18786.73 227
18788.03 226
18789.32 244
18790.62 230
18791.92 209
18793.21 259
18794.51 234
18795.80 235
18797.10 236
18798.40 234
18799.69 235
18800.99 217
18802.28 204
18803.58 226
18804.88 216
18806.17 212
18807.47 250
18808.77 204
18810.06 214
18811.36 224
18812.66 231
18813.95 219
18815.25 213
18816.55 237
18817.84 207
18819.14 223
18820.44 199
18821.73 214
18823.03 185
18824.33 214
18825.62 245
18826.92 263
18828.22 221
18829.52 223
18830.81 218
18832.11 232
18833.41 218
18834.71 232
18836.00 219
18837.30 195
18838.60 240
18839.90 225
18841.19 214
18842.49 236
18843.79 223
18845.09 213
18846.38 220
18847.68 212
18848.98 222
18850.28 215
18851.58 242
18852.87 237
18854.17 217
18855.47 229
18856.77 223
18858.07 224
18859.36 238
18860.66 258
18861.96 246
18863.26 248
18864.56 213
18865.86 202
18867.15 209
18868.45 223
18869.75 226
18871.05 239
18872.35 224
18873.65 230
18874.95 232
18876.24 244
18877.54 222
18878.84 212
18880.14 185
18881.44 221
18882.74 194
18884.04 227
18885.34 225
18886.64 189
18887.94 255
18889.24 233
18890.53 239
18891.83 228
18893.13 238
18894.43 222
18895.73 234
18897.03 230
18898.33 202
18899.63 192
18900.93 188
18902.23 226
18903.53 200
18904.83 230
18906.13 210
18907.43 211
18908.73 205
18910.03 214
18911.33 215
18912.63 222
18913.93 221
18915.23 203
18916.53 216
18917.83 252
18919.13 216
18920.43 224
18921.73 246
18923.03 214
18924.33 197
18925.63 197
18926.93 227
18928.23 197
18929.53 215
18930.84 191
18932.14 196
18933.44 191
18934.74 226
18936.04 203
18937.34 212
18938.64 206
18939.94 222
18941.24 222
18942.54 187
18943.84 214
18945.15 206
18946.45 209
18947.75 206
18949.05 198
18950.35 200
18951.65 215
18952.95 201
18954.26 226
18955.56 207
18956.86 199
18958.16 225
18959.46 229
18960.76 257
18962.07 220
18963.37 201
18964.67 212
18965.97 214
18967.27 207
18968.57 251
18969.88 204
18971.18 211
18972.48 237
18973.78 212
18975.09 246
18976.39 232
18977.69 208
18978.99 229
18980.29 222
18981.60 226
18982.90 199
18984.20 236
18985.50 220
18986.81 206
18988.11 196
18989.41 189
18990.72 200
18992.02 198
18993.32 201
18994.62 189
18995.93 237
18997.23 244
18998.53 216
18999.84 187
19001.14 218
19002.44 229
19003.75 204
19005.05 217
19006.35 201
19007.66 241
19008.96 233
19010.26 218
19011.57 189
19012.87 192
19014.17 192
19015.48 231
19016.78 222
19018.08 204
19019.39 220
19020.69 226
19021.99 175
19023.30 189
19024.60 196
19025.91 208
19027.21 224
19028.51 214
19029.82 185
19031.12 190
19032.43 224
19033.73 222
19035.04 236
19036.34 204
19037.64 185
19038.95 224
19040.25 229
19041.56 243
19042.86 210
19044.17 227
19045.47 229
19046.78 220
19048.08 192
19049.39 208
19050.69 227
19052.00 234
19053.30 253
19054.61 219
19055.91 210
19057.22 202
19058.52 176
19059.83 231
19061.13 172
19062.44 197
19063.74 227
19065.05 231
19066.35 216
19067.66 208
19068.96 216
19070.27 190
19071.57 190
19072.88 232
19074.18 221
19075.49 220
19076.80 203
19078.10 214
19079.41 228
19080.71 193
19082.02 225
19083.33 231
19084.63 211
19085.94 193
19087.24 212
19088.55 214
19089.86 229
19091.16 205
19092.47 215
19093.77 241
19095.08 222
19096.39 188
19097.69 208
19099.00 233
19100.31 229
19101.61 219
19102.92 213
19104.23 237
19105.53 216
19106.84 192
19108.15 215
19109.45 232
19110.76 207
19112.07 216
19113.37 238
19114.68 226
19115.99 219
19117.30 249
19118.60 243
19119.91 210
19121.22 198
19122.52 209
19123.83 195
19125.14 198
19126.45 197
19127.75 211
19129.06 196
19130.37 201
19131.68 213
19132.98 214
19134.29 203
19135.60 206
19136.91 210
19138.22 217
19139.52 216
19140.83 229
19142.14 252
19143.45 223
19144.76 239
19146.06 221
19147.37 224
19148.68 216
19149.99 224
19151.30 224
19152.60 231
19153.91 247
19155.22 223
19156.53 226
19157.84 204
19159.15 225
19160.46 240
19161.76 243
19163.07 210
19164.38 224
19165.69 232
19167.00 214
19168.31 222
19169.62 205
19170.93 231
19172.23 224
19173.54 220
19174.85 249
19176.16 203
19177.47 219
19178.78 215
19180.09 214
19181.40 217
19182.71 209
19184.02 227
19185.33 222
19186.64 206
19187.95 185
19189.26 196
19190.57 238
19191.87 222
19193.18 199
19194.49 218
19195.80 206
19197.11 217
19198.42 197
19199.73 210
19201.04 241
19202.35 211
19203.66 214
19204.97 236
19206.28 199
19207.59 201
19208.90 210
19210.21 209
19211.53 218
19212.84 205
19214.15 213
19215.46 208
19216.77 217
19218.08 222
19219.39 216
19220.70 217
19222.01 199
19223.32 187
19224.63 228
19225.94 216
19227.25 207
19228.56 203
19229.87 234
19231.19 222
19232.50 194
19233.81 161
19235.12 203
19236.43 172
19237.74 181
19239.05 195
19240.36 210
19241.68 235
19242.99 199
19244.30 201
19245.61 222
19246.92 200
19248.23 220
19249.54 222
19250.86 209
19252.17 191
19253.48 193
19254.79 211
19256.10 197
19257.42 200
19258.73 217
19260.04 237
19261.35 231
19262.66 196
19263.98 196
19265.29 184
19266.60 197
19267.91 211
19269.22 230
19270.54 210
19271.85 209
19273.16 200
19274.47 201
19275.79 202
19277.10 207
19278.41 206
19279.72 222
19281.04 214
19282.35 193
19283.66 212
19284.98 224
19286.29 215
19287.60 206
19288.91 183
19290.23 230
19291.54 250
19292.85 228
19294.17 210
19295.48 198
19296.79 200
19298.11 214
19299.42 223
19300.73 175
19302.05 210
19303.36 244
19304.67 201
19305.99 204
19307.30 206
19308.61 198
19309.93 200
19311.24 222
19312.56 186
19313.87 200
19315.18 193
19316.50 212
19317.81 224
19319.13 209
19320.44 180
19321.75 182
19323.07 194
19324.38 199
19325.70 213
19327.01 203
19328.32 202
19329.64 203
19330.95 206
19332.27 169
19333.58 208
19334.90 186
19336.21 195
19337.53 198
19338.84 188
19340.16 180
19341.47 198
19342.79 212
19344.10 182
19345.42 200
19346.73 210
19348.05 202
19349.36 193
19350.68 192
19351.99 194
19353.31 211
19354.62 224
19355.94 233
19357.25 201
19358.57 207
19359.88 199
19361.20 194
19362.51 213
19363.83 216
19365.14 215
19366.46 219
19367.78 211
19369.09 210
19370.41 212
19371.72 228
19373.04 197
19374.35 201
19375.67 188
19376.99 225
19378.30 213
19379.62 190
19380.93 192
19382.25 183
19383.57 189
19384.88 207
19386.20 195
19387.52 202
19388.83 194
19390.15 187
19391.47 196
19392.78 197
19394.10 184
19395.42 183
19396.73 213
19398.05 216
19399.37 210
19400.68 169
19402.00 208
19403.32 202
19404.63 205
19405.95 198
19407.27 191
19408.58 202
19409.90 212
19411.22 196
19412.54 212
19413.85 186
19415.17 188
19416.49 219
19417.80 234
19419.12 193
19420.44 206
19421.76 207
19423.07 197
19424.39 200
19425.71 197
19427.03 238
19428.35 217
19429.66 188
19430.98 206
19432.30 213
19433.62 190
19434.93 194
19436.25 203
19437.57 191
19438.89 174
19440.21 190
19441.53 199
19442.84 193
19444.16 192
19445.48 204
19446.80 190
19448.12 188
19449.44 205
19450.75 188
19452.07 202
19453.39 204
19454.71 191
19456.03 212
19457.35 205
19458.67 201
19459.98 207
19461.30 221
19462.62 210
19463.94 212
19465.26 217
19466.58 191
19467.90 217
19469.22 198
19470.54 181
19471.86 198
19473.18 184
19474.49 217
19475.81 227
19477.13 206
19478.45 200
19479.77 192
19481.09 230
19482.41 240
19483.73 209
19485.05 199
19486.37 215
19487.69 205
19489.01 218
19490.33 233
19491.65 232
19492.97 210
19494.29 195
19495.61 198
19496.93 193
19498.25 207
19499.57 208
19500.89 195
19502.21 177
19503.53 199
19504.85 220
19506.17 198
19507.49 185
19508.81 176
19510.13 233
19511.45 214
19512.77 177
19514.09 181
19515.42 230
19516.74 205
19518.06 223
19519.38 214
19520.70 202
19522.02 208
19523.34 189
19524.66 231
19525.98 187
19527.30 172
19528.62 204
19529.95 228
19531.27 217
19532.59 190
19533.91 187
19535.23 212
19536.55 230
19537.87 198
19539.20 191
19540.52 189
19541.84 200
19543.16 187
19544.48 206
19545.80 211
19547.13 174
19548.45 192
19549.77 216
19551.09 205
19552.41 210
19553.74 181
19555.06 210
19556.38 192
19557.70 204
19559.02 212
19560.35 218
19561.67 228
19562.99 208
19564.31 201
19565.64 197
19566.96 226
19568.28 224
19569.60 209
19570.93 179
19572.25 185
19573.57 180
19574.89 220
19576.22 208
19577.54 198
19578.86 170
19580.18 194
19581.51 187
19582.83 166
19584.15 212
19585.48 210
19586.80 214
19588.12 202
19589.45 186
19590.77 186
19592.09 201
19593.42 200
19594.74 209
19596.06 195
19597.39 191
19598.71 214
19600.03 218
19601.36 204
19602.68 194
19604.00 215
19605.33 180
19606.65 203
19607.98 215
19609.30 196
19610.62 185
19611.95 211
19613.27 188
19614.60 205
19615.92 204
19617.24 203
19618.57 206
19619.89 191
19621.22 215
19622.54 204
19623.87 216
19625.19 198
19626.51 186
19627.84 200
19629.16 203
19630.49 196
19631.81 186
19633.14 177
19634.46 196
19635.79 227
19637.11 193
19638.44 193
19639.76 175
19641.09 220
19642.41 201
19643.74 199
19645.06 172
19646.39 202
19647.71 202
19649.04 187
19650.36 190
19651.69 192
19653.01 209
19654.34 206
19655.66 202
19656.99 197
19658.32 225
19659.64 204
19660.97 215
19662.29 204
19663.62 201
19664.94 208
19666.27 215
19667.60 210
19668.92 206
19670.25 187
19671.57 202
19672.90 247
19674.23 245
19675.55 194
19676.88 195
19678.20 224
19679.53 218
19680.86 208
19682.18 177
19683.51 208
19684.84 215
19686.16 176
19687.49 195
19688.82 202
19690.14 172
19691.47 221
19692.80 193
19694.12 191
19695.45 205
19696.78 203
19698.10 185
19699.43 191
19700.76 176
19702.08 175
19703.41 216
19704.74 196
19706.07 197
19707.39 201
19708.72 205
19710.05 201
19711.37 184
19712.70 188
19714.03 191
19715.36 213
19716.68 197
19718.01 199
19719.34 203
19720.67 213
19721.99 192
19723.32 183
19724.65 198
19725.98 192
19727.31 213
19728.63 201
19729.96 193
19731.29 181
19732.62 184
19733.95 213
19735.27 201
19736.60 181
19737.93 208
19739.26 201
19740.59 211
19741.92 220
19743.24 209
19744.57 211
19745.90 189
19747.23 179
19748.56 189
19749.89 179
19751.22 212
19752.54 180
19753.87 222
19755.20 201
19756.53 210
19757.86 186
19759.19 210
19760.52 197
19761.85 205
19763.18 190
19764.50 197
19765.83 185
19767.16 172
19768.49 217
19769.82 213
19771.15 171
19772.48 170
19773.81 216
19775.14 211
19776.47 213
19777.80 199
19779.13 209
19780.46 226
19781.79 177
19783.12 201
19784.45 207
19785.78 215
19787.11 202
19788.44 201
19789.77 227
19791.10 186
19792.43 178
19793.76 225
19795.09 195
19796.42 185
19797.75 201
19799.08 181
19800.41 207
19801.74 197
19803.07 208
19804.40 194
19805.73 185
19807.06 208
19808.39 191
19809.72 189
19811.05 192
19812.38 183
19813.71 199
19815.05 199
19816.38 199
19817.71 190
19819.04 181
19820.37 198
19821.70 194
19823.03 200
19824.36 190
19825.69 165
19827.03 172
19828.36 187
19829.69 190
19831.02 192
19832.35 168
19833.68 192
19835.01 196
19836.35 186
19837.68 175
19839.01 191
19840.34 191
19841.67 198
19843.00 179
19844.34 192
19845.67 183
19847.00 202
19848.33 217
19849.66 169
19851.00 184
19852.33 200
19853.66 214
19854.99 169
19856.32 194
19857.66 178
19858.99 204
19860.32 192
19861.65 184
19862.99 192
19864.32 215
19865.65 225
19866.98 198
19868.32 212
19869.65 212
19870.98 228
19872.31 187
19873.65 197
19874.98 192
19876.31 193
19877.65 186
19878.98 174
19880.31 172
19881.65 202
19882.98 198
19884.31 191
19885.64 223
19886.98 207
19888.31 189
19889.64 214
19890.98 215
19892.31 235
19893.64 233
19894.98 235
19896.31 198
19897.65 198
19898.98 207
19900.31 178
19901.65 192
19902.98 176
19904.31 223
19905.65 198
19906.98 188
19908.32 197
19909.65 190
19910.98 204
19912.32 207
19913.65 200
19914.99 209
19916.32 221
19917.66 217
19918.99 200
19920.32 191
19921.66 164
19922.99 185
19924.33 185
19925.66 157
19927.00 180
19928.33 196
19929.67 206
19931.00 173
19932.34 165
19933.67 202
19935.01 209
19936.34 190
19937.68 217
19939.01 192
19940.35 197
19941.68 207
19943.02 209
19944.35 196
19945.69 167
19947.02 205
19948.36 223
19949.69 230
19951.03 209
19952.36 187
19953.70 191
19955.03 214
19956.37 188
19957.71 192
19959.04 187
19960.38 195
19961.71 208
19963.05 196
19964.38 226
19965.72 195
19967.06 188
19968.39 193
19969.73 195
19971.06 207
19972.40 181
19973.74 217
19975.07 217
19976.41 208
19977.75 194
19979.08 183
19980.42 190
19981.75 186
19983.09 180
19984.43 187
19985.76 191
19987.10 221
19988.44 218
19989.77 204
19991.11 172
19992.45 243
19993.78 208
19995.12 214
19996.46 201
19997.80 186
19999.13 219
20000.47 207
20001.81 204
20003.14 191
20004.48 233
20005.82 207
20007.16 203
20008.49 228
20009.83 205
20011.17 197
20012.51 210
20013.84 226
20015.18 190
20016.52 184
20017.86 193
20019.19 199
20020.53 163
20021.87 192
20023.21 207
20024.55 218
20025.88 207
20027.22 206
20028.56 195
20029.90 197
20031.24 188
20032.57 197
20033.91 228
20035.25 226
20036.59 205
20037.93 197
20039.26 205
20040.60 158
20041.94 195
20043.28 203
20044.62 207
20045.96 194
20047.30 195
20048.63 196
20049.97 195
20051.31 178
20052.65 205
20053.99 179
20055.33 182
20056.67 236
20058.01 204
20059.35 210
20060.69 174
20062.02 205
20063.36 197
20064.70 213
20066.04 171
20067.38 193
20068.72 221
20070.06 220
20071.40 208
20072.74 214
20074.08 189
20075.42 242
20076.76 206
20078.10 181
20079.44 175
20080.78 191
20082.12 198
20083.46 194
20084.80 177
20086.14 195
20087.48 215
20088.82 214
20090.16 194
20091.50 187
20092.84 186
20094.18 201
20095.52 180
20096.86 189
20098.20 185
20099.54 200
20100.88 185
20102.22 203
20103.56 198
20104.90 193
20106.24 185
20107.58 198
20108.92 183
20110.26 190
20111.60 225
20112.95 205
20114.29 192
20115.63 194
20116.97 195
20118.31 198
20119.65 223
20120.99 227
20122.33 206
20123.67 196
20125.02 169
20126.36 204
20127.70 234
20129.04 208
20130.38 212
20131.72 191
20133.06 195
20134.41 198
20135.75 177
