# Supplementary material for: MALDI-TOF MS typing enables the classification of brewing yeasts of the genus Saccharomyces to major beer styles
Source: PLoS One. 2017 Aug 9;12(8):e0181694. doi: 10.1371/journal.pone.0181694 (PMC5549903; doi:10.1371/journal.pone.0181694)
Supplement: S10 File — The directory includes 90 raw files and was zipped to “.zip”; the folder has three strains with 30 spectra per strain; S1 Text explains the raw files with an example and Table 1 represents the yeast strains used within the experiment. (ZIP) [file pone.0181694.s013.zip › 28-30/30336-192-OG-Alt-Alt-YPG-18h-E-E_2015-08-12__0_F9_1.dat]

1999.93 3011
2000.35 3212
2000.77 2944
2001.19 3032
2001.61 3128
2002.03 3068
2002.46 3040
2002.88 2976
2003.30 2899
2003.72 2928
2004.14 3077
2004.57 3143
2004.99 3183
2005.41 3325
2005.83 2820
2006.25 2766
2006.68 2823
2007.10 2990
2007.52 2836
2007.94 2885
2008.37 2964
2008.79 3049
2009.21 3238
2009.63 3170
2010.06 3137
2010.48 3291
2010.90 3296
2011.32 3052
2011.75 3188
2012.17 3309
2012.59 3062
2013.02 3185
2013.44 3254
2013.86 3096
2014.29 3188
2014.71 2994
2015.13 2964
2015.55 2840
2015.98 2890
2016.40 2801
2016.82 2779
2017.25 2943
2017.67 2810
2018.10 2778
2018.52 3020
2018.94 3231
2019.37 3233
2019.79 3354
2020.21 3316
2020.64 3191
2021.06 3092
2021.48 3309
2021.91 3254
2022.33 3170
2022.76 3345
2023.18 3530
2023.60 3136
2024.03 3203
2024.45 3037
2024.88 2794
2025.30 2884
2025.73 3030
2026.15 3038
2026.57 3055
2027.00 2934
2027.42 2970
2027.85 3171
2028.27 2670
2028.70 2870
2029.12 3016
2029.55 2964
2029.97 2927
2030.40 2945
2030.82 2893
2031.24 2653
2031.67 2731
2032.09 2724
2032.52 2829
2032.94 2909
2033.37 2950
2033.79 2912
2034.22 2868
2034.65 3088
2035.07 3068
2035.50 2986
2035.92 3105
2036.35 3239
2036.77 2963
2037.20 2967
2037.62 2788
2038.05 3024
2038.47 2982
2038.90 3074
2039.33 3178
2039.75 3322
2040.18 3403
2040.60 3207
2041.03 3280
2041.45 3337
2041.88 3486
2042.31 3375
2042.73 3286
2043.16 3196
2043.58 3313
2044.01 3378
2044.44 3389
2044.86 3226
2045.29 2938
2045.72 3108
2046.14 2891
2046.57 2973
2047.00 3115
2047.42 3035
2047.85 3137
2048.28 3100
2048.70 3048
2049.13 3144
2049.56 3173
2049.98 3185
2050.41 3129
2050.84 3002
2051.26 3016
2051.69 2936
2052.12 2777
2052.54 2998
2052.97 2975
2053.40 2903
2053.83 2875
2054.25 3013
2054.68 2975
2055.11 2930
2055.53 2886
2055.96 3089
2056.39 3110
2056.82 3023
2057.24 2798
2057.67 2832
2058.10 2850
2058.53 2736
2058.96 2865
2059.38 3016
2059.81 3059
2060.24 3006
2060.67 3074
2061.10 3093
2061.52 3145
2061.95 3223
2062.38 3214
2062.81 3083
2063.24 3114
2063.66 3024
2064.09 2980
2064.52 3033
2064.95 2988
2065.38 3082
2065.81 3147
2066.23 3220
2066.66 3046
2067.09 3052
2067.52 3331
2067.95 3367
2068.38 3343
2068.81 3494
2069.23 3331
2069.66 3442
2070.09 3384
2070.52 3175
2070.95 3193
2071.38 3294
2071.81 3264
2072.24 2985
2072.67 2923
2073.10 2778
2073.53 2994
2073.95 2973
2074.38 3178
2074.81 3121
2075.24 3149
2075.67 3252
2076.10 3148
2076.53 3102
2076.96 3102
2077.39 3200
2077.82 3349
2078.25 3292
2078.68 3123
2079.11 3236
2079.54 3399
2079.97 3459
2080.40 3207
2080.83 3279
2081.26 3246
2081.69 3563
2082.12 3618
2082.55 3510
2082.98 3451
2083.41 3349
2083.84 3439
2084.27 3446
2084.70 3436
2085.13 3354
2085.56 3303
2085.99 3209
2086.42 2994
2086.85 3144
2087.29 3509
2087.72 3392
2088.15 2994
2088.58 3305
2089.01 2997
2089.44 2752
2089.87 2962
2090.30 2966
2090.73 2932
2091.16 2787
2091.59 2975
2092.03 2993
2092.46 2954
2092.89 2862
2093.32 3045
2093.75 3073
2094.18 2832
2094.61 2941
2095.05 2875
2095.48 2905
2095.91 2994
2096.34 2944
2096.77 2990
2097.20 3132
2097.63 3046
2098.07 2860
2098.50 2698
2098.93 2945
2099.36 3018
2099.79 2912
2100.23 3172
2100.66 3202
2101.09 3173
2101.52 3046
2101.95 3117
2102.39 2857
2102.82 3087
2103.25 3049
2103.68 2990
2104.12 2963
2104.55 2993
2104.98 2869
2105.41 2779
2105.85 2959
2106.28 3108
2106.71 2941
2107.14 2874
2107.58 2926
2108.01 3075
2108.44 3127
2108.88 2918
2109.31 2990
2109.74 3071
2110.18 3009
2110.61 2915
2111.04 3013
2111.47 2992
2111.91 3059
2112.34 3088
2112.77 3069
2113.21 3033
2113.64 3101
2114.07 2983
2114.51 2858
2114.94 2876
2115.37 2963
2115.81 2920
2116.24 3083
2116.68 2933
2117.11 2844
2117.54 2901
2117.98 2958
2118.41 2753
2118.85 2725
2119.28 2742
2119.71 2633
2120.15 2560
2120.58 2786
2121.02 2911
2121.45 2827
2121.88 2565
2122.32 2725
2122.75 2868
2123.19 2759
2123.62 2903
2124.06 3030
2124.49 2917
2124.92 3068
2125.36 2844
2125.79 2756
2126.23 2845
2126.66 2946
2127.10 2858
2127.53 2866
2127.97 2948
2128.40 3233
2128.84 3266
2129.27 3006
2129.71 3047
2130.14 3036
2130.58 2990
2131.01 3267
2131.45 3343
2131.88 3208
2132.32 3174
2132.75 3149
2133.19 3306
2133.63 3168
2134.06 2973
2134.50 3294
2134.93 3337
2135.37 3373
2135.80 3417
2136.24 3311
2136.67 3506
2137.11 3441
2137.55 3401
2137.98 3296
2138.42 3431
2138.85 3379
2139.29 3483
2139.73 3042
2140.16 3144
2140.60 3241
2141.03 3055
2141.47 3020
2141.91 2983
2142.34 2980
2142.78 3100
2143.22 3067
2143.65 2887
2144.09 2844
2144.53 2710
2144.96 2811
2145.40 3091
2145.84 2967
2146.27 2723
2146.71 2703
2147.15 2872
2147.58 2909
2148.02 3033
2148.46 3026
2148.89 3049
2149.33 3211
2149.77 3274
2150.21 3334
2150.64 3296
2151.08 3505
2151.52 3702
2151.95 3767
2152.39 3919
2152.83 3967
2153.27 3796
2153.70 3906
2154.14 4117
2154.58 3781
2155.02 4008
2155.45 3850
2155.89 3563
2156.33 3556
2156.77 3245
2157.21 3299
2157.64 3043
2158.08 3098
2158.52 3275
2158.96 3408
2159.40 3387
2159.83 3201
2160.27 3126
2160.71 3210
2161.15 3366
2161.59 3233
2162.02 3327
2162.46 3112
2162.90 2938
2163.34 3119
2163.78 3094
2164.22 3054
2164.66 2980
2165.09 3136
2165.53 3116
2165.97 2902
2166.41 3126
2166.85 3143
2167.29 3050
2167.73 3134
2168.17 3210
2168.60 3175
2169.04 3139
2169.48 3149
2169.92 3143
2170.36 3086
2170.80 3057
2171.24 3260
2171.68 3235
2172.12 3310
2172.56 3480
2173.00 3410
2173.44 3497
2173.88 3582
2174.32 3381
2174.76 3573
2175.20 3597
2175.64 3803
2176.07 3668
2176.51 3597
2176.95 3968
2177.39 3879
2177.83 3906
2178.27 3884
2178.71 4013
2179.15 3906
2179.59 3822
2180.03 3869
2180.47 3697
2180.92 3606
2181.36 3575
2181.80 3425
2182.24 3631
2182.68 3389
2183.12 3432
2183.56 3239
2184.00 3065
2184.44 3221
2184.88 3025
2185.32 3122
2185.76 3124
2186.20 2843
2186.64 3102
2187.08 2783
2187.52 2969
2187.97 3125
2188.41 3192
2188.85 2942
2189.29 3139
2189.73 3049
2190.17 3362
2190.61 3295
2191.05 3457
2191.49 3442
2191.94 3311
2192.38 3309
2192.82 3516
2193.26 3275
2193.70 3473
2194.14 3411
2194.58 3374
2195.03 3325
2195.47 3391
2195.91 3385
2196.35 3343
2196.79 3431
2197.24 3464
2197.68 3566
2198.12 3522
2198.56 3473
2199.00 3367
2199.45 3365
2199.89 3357
2200.33 3383
2200.77 3511
2201.21 3320
2201.66 3265
2202.10 3232
2202.54 3058
2202.98 3168
2203.43 3295
2203.87 3036
2204.31 2839
2204.75 2994
2205.20 2795
2205.64 3230
2206.08 3326
2206.53 3066
2206.97 3230
2207.41 3038
2207.85 3105
2208.30 3222
2208.74 3372
2209.18 3557
2209.63 3447
2210.07 3438
2210.51 3341
2210.96 3382
2211.40 3421
2211.84 3549
2212.29 3817
2212.73 3585
2213.17 3732
2213.62 3734
2214.06 3423
2214.50 3186
2214.95 3324
2215.39 3524
2215.84 3401
2216.28 3503
2216.72 3427
2217.17 3461
2217.61 3201
2218.05 3128
2218.50 3234
2218.94 3151
2219.39 2991
2219.83 3172
2220.28 2983
2220.72 2958
2221.16 2937
2221.61 3152
2222.05 3155
2222.50 2976
2222.94 2870
2223.39 3075
2223.83 3090
2224.28 3165
2224.72 3501
2225.16 3370
2225.61 3260
2226.05 3191
2226.50 3185
2226.94 3459
2227.39 3662
2227.83 3565
2228.28 3524
2228.72 3653
2229.17 3873
2229.61 3762
2230.06 3606
2230.50 3566
2230.95 3660
2231.40 3496
2231.84 3511
2232.29 3570
2232.73 3460
2233.18 3667
2233.62 3515
2234.07 3732
2234.51 3565
2234.96 3664
2235.41 3563
2235.85 3580
2236.30 3396
2236.74 3494
2237.19 3738
2237.63 3561
2238.08 3279
2238.53 3448
2238.97 3339
2239.42 3518
2239.86 3620
2240.31 3321
2240.76 3295
2241.20 3395
2241.65 3340
2242.10 3287
2242.54 3516
2242.99 3264
2243.44 3326
2243.88 3351
2244.33 3349
2244.78 3004
2245.22 2905
2245.67 2823
2246.12 2822
2246.56 2930
2247.01 2909
2247.46 2956
2247.90 2958
2248.35 3137
2248.80 3035
2249.24 3290
2249.69 3060
2250.14 2845
2250.59 3225
2251.03 3089
2251.48 2944
2251.93 2890
2252.38 2936
2252.82 3047
2253.27 3189
2253.72 3187
2254.17 3018
2254.61 2945
2255.06 3014
2255.51 2892
2255.96 2981
2256.40 2954
2256.85 2950
2257.30 3010
2257.75 3044
2258.20 2927
2258.64 2869
2259.09 3043
2259.54 2883
2259.99 2759
2260.44 3025
2260.88 2833
2261.33 3095
2261.78 2997
2262.23 2910
2262.68 3040
2263.13 3152
2263.58 3323
2264.02 3180
2264.47 3193
2264.92 3512
2265.37 3538
2265.82 3569
2266.27 3519
2266.72 3493
2267.17 3598
2267.61 3506
2268.06 3706
2268.51 3744
2268.96 3628
2269.41 3717
2269.86 3868
2270.31 3768
2270.76 3729
2271.21 3489
2271.66 3531
2272.11 3511
2272.56 3444
2273.00 3584
2273.45 3666
2273.90 3684
2274.35 3801
2274.80 3670
2275.25 3627
2275.70 3735
2276.15 3608
2276.60 3341
2277.05 3119
2277.50 3268
2277.95 3404
2278.40 3376
2278.85 3431
2279.30 3189
2279.75 3261
2280.20 3028
2280.65 2935
2281.10 3266
2281.55 3186
2282.00 3258
2282.45 3438
2282.90 3376
2283.35 3556
2283.81 3346
2284.26 3079
2284.71 3325
2285.16 3239
2285.61 3275
2286.06 3232
2286.51 3164
2286.96 3385
2287.41 3289
2287.86 3071
2288.31 3166
2288.76 3259
2289.22 3546
2289.67 3858
2290.12 3844
2290.57 4387
2291.02 4662
2291.47 5073
2291.92 5390
2292.37 5812
2292.83 6082
2293.28 6488
2293.73 6464
2294.18 6712
2294.63 6928
2295.08 6895
2295.53 6372
2295.99 5844
2296.44 5649
2296.89 5559
2297.34 5155
2297.79 4636
2298.25 4525
2298.70 4485
2299.15 4146
2299.60 3902
2300.05 3859
2300.51 3557
2300.96 3392
2301.41 3435
2301.86 3378
2302.32 3409
2302.77 3315
2303.22 3407
2303.67 3189
2304.13 3266
2304.58 3124
2305.03 3188
2305.48 3390
2305.94 3295
2306.39 3114
2306.84 3198
2307.29 3238
2307.75 3472
2308.20 3408
2308.65 3317
2309.11 3149
2309.56 3440
2310.01 3594
2310.47 3645
2310.92 3699
2311.37 3620
2311.83 3739
2312.28 3714
2312.73 3782
2313.19 3886
2313.64 3868
2314.09 3640
2314.55 3518
2315.00 3489
2315.45 3769
2315.91 3516
2316.36 3453
2316.81 3274
2317.27 3341
2317.72 3216
2318.18 3161
2318.63 3079
2319.08 3129
2319.54 3426
2319.99 3294
2320.45 3446
2320.90 3370
2321.35 3377
2321.81 3768
2322.26 3664
2322.72 3544
2323.17 3420
2323.63 3668
2324.08 3586
2324.54 3651
2324.99 3455
2325.44 3395
2325.90 3340
2326.35 3400
2326.81 3653
2327.26 3485
2327.72 3872
2328.17 4057
2328.63 3905
2329.08 4073
2329.54 3943
2329.99 3962
2330.45 4171
2330.90 4120
2331.36 4179
2331.81 4326
2332.27 4361
2332.72 4213
2333.18 4231
2333.64 4050
2334.09 3918
2334.55 3849
2335.00 3888
2335.46 3782
2335.91 3822
2336.37 3481
2336.82 3440
2337.28 3443
2337.74 3415
2338.19 3255
2338.65 3232
2339.10 3344
2339.56 3437
2340.02 3596
2340.47 3681
2340.93 3545
2341.38 3522
2341.84 3604
2342.30 3645
2342.75 3687
2343.21 3828
2343.67 3803
2344.12 3647
2344.58 3609
2345.04 3475
2345.49 3531
2345.95 3653
2346.41 3630
2346.86 3811
2347.32 3651
2347.78 3566
2348.23 3697
2348.69 3666
2349.15 3634
2349.60 3729
2350.06 3461
2350.52 3575
2350.97 3440
2351.43 3301
2351.89 3506
2352.35 3655
2352.80 3593
2353.26 3551
2353.72 3379
2354.18 3391
2354.63 3451
2355.09 3182
2355.55 3205
2356.01 3345
2356.46 3332
2356.92 3194
2357.38 3286
2357.84 3218
2358.29 3132
2358.75 3236
2359.21 3524
2359.67 3435
2360.13 3246
2360.58 3440
2361.04 3408
2361.50 3502
2361.96 3661
2362.42 3527
2362.88 3383
2363.33 3649
2363.79 3607
2364.25 3450
2364.71 3380
2365.17 3325
2365.63 3394
2366.08 3211
2366.54 3247
2367.00 3535
2367.46 3290
2367.92 3388
2368.38 3388
2368.84 3325
2369.30 3531
2369.75 3503
2370.21 3414
2370.67 3497
2371.13 3518
2371.59 3593
2372.05 3573
2372.51 3559
2372.97 3339
2373.43 3276
2373.89 3228
2374.35 3039
2374.81 3402
2375.27 3872
2375.72 3724
2376.18 3369
2376.64 3439
2377.10 3630
2377.56 3673
2378.02 3695
2378.48 3657
2378.94 3750
2379.40 3701
2379.86 3512
2380.32 3570
2380.78 3591
2381.24 3502
2381.70 3787
2382.16 3712
2382.62 3641
2383.08 3642
2383.54 3625
2384.00 3811
2384.46 3654
2384.92 3416
2385.39 3286
2385.85 3182
2386.31 3399
2386.77 3086
2387.23 3079
2387.69 3121
2388.15 3198
2388.61 3307
2389.07 3323
2389.53 3278
2389.99 3193
2390.45 3263
2390.91 3374
2391.38 3154
2391.84 3080
2392.30 3273
2392.76 3428
2393.22 3389
2393.68 3366
2394.14 3562
2394.60 3265
2395.06 3335
2395.53 3375
2395.99 3290
2396.45 3255
2396.91 3023
2397.37 3139
2397.83 3229
2398.30 3142
2398.76 3089
2399.22 3045
2399.68 3154
2400.14 3220
2400.61 3022
2401.07 3224
2401.53 3162
2401.99 3135
2402.45 2978
2402.92 3169
2403.38 3158
2403.84 3010
2404.30 3113
2404.76 3386
2405.23 3334
2405.69 3161
2406.15 3042
2406.61 3032
2407.08 2942
2407.54 3090
2408.00 3101
2408.46 3319
2408.93 3245
2409.39 3327
2409.85 3512
2410.32 3194
2410.78 3204
2411.24 3327
2411.70 3333
2412.17 3358
2412.63 3193
2413.09 3323
2413.56 3392
2414.02 3206
2414.48 3221
2414.95 3422
2415.41 3215
2415.87 3443
2416.34 3465
2416.80 3382
2417.26 3373
2417.73 3310
2418.19 3478
2418.65 3697
2419.12 3943
2419.58 4130
2420.05 4098
2420.51 4081
2420.97 4193
2421.44 4688
2421.90 4402
2422.37 4498
2422.83 4572
2423.29 4544
2423.76 4450
2424.22 4341
2424.69 4119
2425.15 3887
2425.62 3810
2426.08 4071
2426.54 3770
2427.01 3628
2427.47 3598
2427.94 3448
2428.40 3577
2428.87 3439
2429.33 3519
2429.80 3653
2430.26 3497
2430.73 3525
2431.19 3479
2431.66 3331
2432.12 3327
2432.59 3487
2433.05 3514
2433.52 3426
2433.98 3412
2434.45 3378
2434.91 3442
2435.38 3405
2435.84 3608
2436.31 3676
2436.77 3857
2437.24 3622
2437.70 3434
2438.17 3556
2438.63 3591
2439.10 3478
2439.57 3690
2440.03 3789
2440.50 3681
2440.96 3738
2441.43 3598
2441.89 3766
2442.36 4296
2442.83 4140
2443.29 3882
2443.76 3997
2444.22 3954
2444.69 3722
2445.16 3686
2445.62 3763
2446.09 3634
2446.56 3442
2447.02 3478
2447.49 3248
2447.96 3090
2448.42 3126
2448.89 2962
2449.35 2974
2449.82 3101
2450.29 3166
2450.75 2983
2451.22 3033
2451.69 3095
2452.16 3206
2452.62 3231
2453.09 3207
2453.56 3259
2454.02 3297
2454.49 3171
2454.96 3333
2455.42 3257
2455.89 3315
2456.36 3392
2456.83 3221
2457.29 3426
2457.76 3217
2458.23 3234
2458.70 3331
2459.16 3417
2459.63 3307
2460.10 3310
2460.57 3380
2461.03 3268
2461.50 3216
2461.97 3264
2462.44 3181
2462.91 3192
2463.37 3286
2463.84 3106
2464.31 3217
2464.78 3226
2465.25 3251
2465.71 3276
2466.18 3256
2466.65 3128
2467.12 3178
2467.59 3089
2468.06 3133
2468.52 3112
2468.99 3475
2469.46 3560
2469.93 3568
2470.40 3576
2470.87 3631
2471.34 3497
2471.80 3288
2472.27 3301
2472.74 3174
2473.21 3052
2473.68 3080
2474.15 2993
2474.62 2947
2475.09 2931
2475.56 2926
2476.02 3011
2476.49 2970
2476.96 2997
2477.43 2929
2477.90 2983
2478.37 2978
2478.84 2981
2479.31 2846
2479.78 3016
2480.25 2967
2480.72 3125
2481.19 3339
2481.66 3200
2482.13 3489
2482.60 3338
2483.07 3437
2483.54 3428
2484.01 3217
2484.48 3293
2484.95 3359
2485.42 3378
2485.89 3049
2486.36 3081
2486.83 3226
2487.30 3318
2487.77 2996
2488.24 3058
2488.71 3418
2489.18 3385
2489.65 3283
2490.12 3272
2490.59 3275
2491.06 3368
2491.53 3423
2492.00 3087
2492.47 3124
2492.94 3427
2493.41 3455
2493.88 3362
2494.36 3250
2494.83 3263
2495.30 3273
2495.77 3442
2496.24 3398
2496.71 3385
2497.18 3351
2497.65 3244
2498.12 3243
2498.60 3346
2499.07 3296
2499.54 3075
2500.01 3259
2500.48 3480
2500.95 3218
2501.42 3052
2501.90 3000
2502.37 2918
2502.84 2925
2503.31 2949
2503.78 2868
2504.25 3121
2504.73 3018
2505.20 2968
2505.67 2942
2506.14 2984
2506.61 3150
2507.09 2947
2507.56 3011
2508.03 3339
2508.50 3388
2508.97 3120
2509.45 3379
2509.92 3641
2510.39 3755
2510.86 3580
2511.34 3902
2511.81 3744
2512.28 3834
2512.75 3824
2513.23 3896
2513.70 3842
2514.17 3921
2514.65 3721
2515.12 3527
2515.59 3559
2516.06 3680
2516.54 3701
2517.01 3693
2517.48 3513
2517.96 3399
2518.43 3443
2518.90 3176
2519.38 3443
2519.85 3306
2520.32 3362
2520.80 3508
2521.27 3537
2521.74 3358
2522.22 3087
2522.69 3127
2523.16 3240
2523.64 3020
2524.11 3204
2524.58 3434
2525.06 3270
2525.53 3498
2526.01 3213
2526.48 3248
2526.95 3143
2527.43 3177
2527.90 3274
2528.38 3112
2528.85 3324
2529.32 3351
2529.80 3232
2530.27 3360
2530.75 3169
2531.22 3271
2531.70 3230
2532.17 3246
2532.64 3224
2533.12 3126
2533.59 3184
2534.07 3390
2534.54 3246
2535.02 3111
2535.49 3100
2535.97 3328
2536.44 3186
2536.92 3413
2537.39 3062
2537.87 3079
2538.34 3133
2538.82 3168
2539.29 3029
2539.77 2968
2540.24 3159
2540.72 3109
2541.19 3232
2541.67 3307
2542.14 3228
2542.62 3352
2543.09 3254
2543.57 3203
2544.04 3105
2544.52 3161
2545.00 3388
2545.47 3709
2545.95 3440
2546.42 3382
2546.90 3489
2547.37 3495
2547.85 3607
2548.33 3688
2548.80 3666
2549.28 3813
2549.75 4079
2550.23 4315
2550.71 4289
2551.18 4297
2551.66 4298
2552.14 4365
2552.61 4425
2553.09 4258
2553.57 4155
2554.04 4154
2554.52 4273
2554.99 4126
2555.47 4247
2555.95 4141
2556.42 4460
2556.90 4579
2557.38 4310
2557.86 4486
2558.33 4350
2558.81 4294
2559.29 4052
2559.76 4091
2560.24 3908
2560.72 3847
2561.19 3679
2561.67 3527
2562.15 3529
2562.63 3298
2563.10 3398
2563.58 3352
2564.06 3242
2564.54 3167
2565.01 3173
2565.49 3304
2565.97 3174
2566.45 2898
2566.92 2962
2567.40 2973
2567.88 3297
2568.36 3234
2568.83 2956
2569.31 2842
2569.79 2991
2570.27 3185
2570.75 3167
2571.22 3007
2571.70 2872
2572.18 3017
2572.66 3102
2573.14 3172
2573.62 3276
2574.09 3211
2574.57 3091
2575.05 3206
2575.53 3055
2576.01 3167
2576.49 3041
2576.97 3179
2577.44 3064
2577.92 3276
2578.40 3188
2578.88 3144
2579.36 3218
2579.84 2894
2580.32 3006
2580.80 3029
2581.27 3064
2581.75 3194
2582.23 3110
2582.71 3195
2583.19 2947
2583.67 3044
2584.15 3265
2584.63 3209
2585.11 3231
2585.59 3093
2586.07 3146
2586.55 3120
2587.03 3007
2587.51 2970
2587.99 3096
2588.47 3151
2588.94 3204
2589.42 3206
2589.90 3178
2590.38 3210
2590.86 3318
2591.34 3273
2591.82 3118
2592.30 3403
2592.78 3291
2593.26 3186
2593.74 3338
2594.22 3432
2594.71 3369
2595.19 3451
2595.67 3389
2596.15 3407
2596.63 3421
2597.11 3479
2597.59 3462
2598.07 3478
2598.55 3245
2599.03 3378
2599.51 3285
2599.99 3272
2600.47 3429
2600.95 3233
2601.43 2944
2601.91 3266
2602.40 3262
2602.88 2964
2603.36 3242
2603.84 3310
2604.32 3104
2604.80 2948
2605.28 3032
2605.76 3057
2606.24 3180
2606.73 3128
2607.21 3187
2607.69 3094
2608.17 3290
2608.65 3184
2609.13 3251
2609.62 3161
2610.10 3302
2610.58 3484
2611.06 3407
2611.54 3501
2612.02 3469
2612.51 3378
2612.99 3431
2613.47 3561
2613.95 3711
2614.43 3524
2614.92 3192
2615.40 3393
2615.88 3311
2616.36 3107
2616.85 3331
2617.33 3165
2617.81 3357
2618.29 3330
2618.78 3243
2619.26 3124
2619.74 3375
2620.22 3501
2620.71 3376
2621.19 3572
2621.67 3414
2622.15 3369
2622.64 3614
2623.12 3466
2623.60 3471
2624.09 3459
2624.57 3448
2625.05 3376
2625.53 3476
2626.02 3392
2626.50 3201
2626.98 3324
2627.47 3239
2627.95 3450
2628.43 3384
2628.92 3446
2629.40 3145
2629.88 3305
2630.37 3161
2630.85 3049
2631.34 3038
2631.82 3348
2632.30 3039
2632.79 3078
2633.27 3322
2633.75 3197
2634.24 3385
2634.72 3276
2635.21 3331
2635.69 3306
2636.17 3196
2636.66 3374
2637.14 3474
2637.63 3455
2638.11 3188
2638.60 3274
2639.08 3047
2639.56 2928
2640.05 3128
2640.53 3507
2641.02 3205
2641.50 3475
2641.99 3634
2642.47 3523
2642.96 3549
2643.44 3726
2643.93 3569
2644.41 3554
2644.90 3700
2645.38 3623
2645.87 3354
2646.35 3223
2646.84 3293
2647.32 3397
2647.81 3584
2648.29 3274
2648.78 3304
2649.26 3380
2649.75 3178
2650.23 3237
2650.72 3306
2651.20 3475
2651.69 3304
2652.17 3117
2652.66 3233
2653.15 3310
2653.63 3267
2654.12 3390
2654.60 3048
2655.09 3401
2655.57 3408
2656.06 3339
2656.55 3155
2657.03 3004
2657.52 3085
2658.00 3159
2658.49 3374
2658.98 2995
2659.46 3023
2659.95 3039
2660.44 3041
2660.92 2999
2661.41 3300
2661.90 3186
2662.38 3244
2662.87 3082
2663.35 3136
2663.84 3085
2664.33 3203
2664.81 3404
2665.30 3388
2665.79 3408
2666.28 3162
2666.76 3297
2667.25 3467
2667.74 3303
2668.22 3213
2668.71 3478
2669.20 3193
2669.68 3310
2670.17 3332
2670.66 3308
2671.15 3312
2671.63 3264
2672.12 3287
2672.61 3412
2673.10 3628
2673.58 3250
2674.07 3408
2674.56 3449
2675.05 3488
2675.53 3543
2676.02 3507
2676.51 3609
2677.00 3983
2677.49 3760
2677.97 3809
2678.46 3870
2678.95 3755
2679.44 3764
2679.93 3668
2680.41 3886
2680.90 3657
2681.39 3674
2681.88 3687
2682.37 3761
2682.85 3658
2683.34 3656
2683.83 3629
2684.32 3653
2684.81 3654
2685.30 3779
2685.79 3689
2686.27 3877
2686.76 3661
2687.25 3633
2687.74 3580
2688.23 3553
2688.72 3445
2689.21 3483
2689.70 3626
2690.19 3570
2690.67 3625
2691.16 3543
2691.65 3568
2692.14 3244
2692.63 3280
2693.12 3292
2693.61 3231
2694.10 3250
2694.59 3310
2695.08 3516
2695.57 3256
2696.06 3275
2696.55 3488
2697.04 3389
2697.53 3425
2698.02 3400
2698.51 3313
2699.00 3264
2699.49 3254
2699.98 3315
2700.47 3407
2700.96 3416
2701.45 3465
2701.94 3464
2702.43 3117
2702.92 3186
2703.41 3143
2703.90 3408
2704.39 3274
2704.88 3363
2705.37 3659
2705.86 3362
2706.35 3362
2706.84 3465
2707.33 3393
2707.82 3331
2708.31 3356
2708.80 3160
2709.29 3287
2709.78 3272
2710.27 3234
2710.77 3266
2711.26 3257
2711.75 3127
2712.24 3270
2712.73 3198
2713.22 3012
2713.71 3175
2714.20 3183
2714.69 3301
2715.19 3371
2715.68 3220
2716.17 3284
2716.66 3422
2717.15 2982
2717.64 2841
2718.13 3043
2718.63 2939
2719.12 2987
2719.61 3096
2720.10 3167
2720.59 2964
2721.08 2885
2721.58 2831
2722.07 3208
2722.56 3159
2723.05 3170
2723.54 3207
2724.04 3423
2724.53 3358
2725.02 3194
2725.51 3419
2726.01 3542
2726.50 3357
2726.99 3252
2727.48 3330
2727.98 3365
2728.47 3037
2728.96 3133
2729.45 3185
2729.95 2989
2730.44 3102
2730.93 3073
2731.42 3040
2731.92 3128
2732.41 3295
2732.90 3343
2733.40 3339
2733.89 3149
2734.38 3052
2734.87 3180
2735.37 2961
2735.86 3088
2736.35 3153
2736.85 3117
2737.34 3353
2737.83 3408
2738.33 3437
2738.82 3332
2739.31 3237
2739.81 3296
2740.30 3521
2740.79 3505
2741.29 3525
2741.78 3334
2742.28 3217
2742.77 3341
2743.26 3130
2743.76 2931
2744.25 3117
2744.75 2954
2745.24 3176
2745.73 3071
2746.23 3140
2746.72 3046
2747.22 2755
2747.71 2734
2748.20 3047
2748.70 3091
2749.19 2690
2749.69 2941
2750.18 2959
2750.68 2999
2751.17 3041
2751.67 3058
2752.16 3105
2752.66 3097
2753.15 2796
2753.64 2934
2754.14 3082
2754.63 3000
2755.13 3276
2755.62 3147
2756.12 3355
2756.61 3320
2757.11 3248
2757.60 3285
2758.10 3260
2758.59 3267
2759.09 3257
2759.59 3466
2760.08 3182
2760.58 3295
2761.07 3496
2761.57 3280
2762.06 3375
2762.56 3349
2763.05 3339
2763.55 3193
2764.05 3187
2764.54 3183
2765.04 3110
2765.53 3172
2766.03 3112
2766.52 3370
2767.02 3482
2767.52 3327
2768.01 3173
2768.51 3154
2769.00 3055
2769.50 2980
2770.00 3148
2770.49 2986
2770.99 3116
2771.49 3111
2771.98 3081
2772.48 3238
2772.98 3270
2773.47 3141
2773.97 2949
2774.47 3132
2774.96 3408
2775.46 3486
2775.96 3227
2776.45 3261
2776.95 3311
2777.45 3379
2777.94 3513
2778.44 3514
2778.94 3471
2779.43 3547
2779.93 3689
2780.43 3753
2780.93 3554
2781.42 3251
2781.92 3436
2782.42 3504
2782.92 3272
2783.41 3020
2783.91 3258
2784.41 3181
2784.91 3206
2785.40 3241
2785.90 3176
2786.40 3297
2786.90 3377
2787.39 3297
2787.89 3512
2788.39 3477
2788.89 3293
2789.39 3329
2789.88 3299
2790.38 3218
2790.88 3179
2791.38 2984
2791.88 3072
2792.37 2949
2792.87 2963
2793.37 3076
2793.87 3205
2794.37 3245
2794.87 3130
2795.37 3216
2795.86 3302
2796.36 3500
2796.86 3213
2797.36 3196
2797.86 3389
2798.36 3617
2798.86 3964
2799.35 4059
2799.85 3902
2800.35 3921
2800.85 4099
2801.35 4135
2801.85 4226
2802.35 4018
2802.85 3939
2803.35 3971
2803.85 3932
2804.35 3980
2804.85 3787
2805.34 3662
2805.84 3646
2806.34 3907
2806.84 4018
2807.34 3957
2807.84 4403
2808.34 4464
2808.84 4585
2809.34 4610
2809.84 4856
2810.34 5159
2810.84 5050
2811.34 5289
2811.84 5285
2812.34 4918
2812.84 4779
2813.34 4647
2813.84 4516
2814.34 4318
2814.84 4297
2815.34 3947
2815.84 3802
2816.34 3882
2816.84 3740
2817.34 3302
2817.84 3517
2818.35 3477
2818.85 3600
2819.35 3567
2819.85 3535
2820.35 3591
2820.85 3582
2821.35 3456
2821.85 3621
2822.35 3582
2822.85 3622
2823.35 3712
2823.85 3857
2824.36 3582
2824.86 3525
2825.36 3370
2825.86 3368
2826.36 3415
2826.86 3507
2827.36 3432
2827.86 3467
2828.37 3337
2828.87 3559
2829.37 3452
2829.87 3473
2830.37 3328
2830.87 3489
2831.38 3534
2831.88 3421
2832.38 3321
2832.88 3341
2833.38 3334
2833.88 3353
2834.39 3278
2834.89 3101
2835.39 2972
2835.89 2939
2836.40 3139
2836.90 3149
2837.40 3192
2837.90 3148
2838.40 3287
2838.91 3347
2839.41 3349
2839.91 3365
2840.41 3397
2840.92 3385
2841.42 3275
2841.92 3516
2842.42 3340
2842.93 3348
2843.43 3454
2843.93 3245
2844.44 3230
2844.94 3284
2845.44 3162
2845.94 3235
2846.45 3469
2846.95 3384
2847.45 3372
2847.96 3308
2848.46 3324
2848.96 3280
2849.47 3270
2849.97 3419
2850.47 3638
2850.98 3703
2851.48 3798
2851.98 3649
2852.49 3547
2852.99 3574
2853.50 3436
2854.00 3487
2854.50 3445
2855.01 3391
2855.51 3228
2856.01 3257
2856.52 3098
2857.02 3106
2857.53 3148
2858.03 3174
2858.53 3071
2859.04 3174
2859.54 3182
2860.05 3274
2860.55 3032
2861.06 3167
2861.56 3417
2862.06 3169
2862.57 3206
2863.07 3204
2863.58 3156
2864.08 3151
2864.59 2727
2865.09 2749
2865.60 3074
2866.10 3140
2866.61 2824
2867.11 2728
2867.62 3152
2868.12 3147
2868.63 2943
2869.13 2996
2869.64 2989
2870.14 2971
2870.65 2924
2871.15 3224
2871.66 3193
2872.16 3369
2872.67 3280
2873.17 3161
2873.68 3175
2874.18 3235
2874.69 3198
2875.20 3325
2875.70 3300
2876.21 3348
2876.71 3345
2877.22 3285
2877.72 3159
2878.23 3228
2878.74 3112
2879.24 3448
2879.75 3608
2880.25 3428
2880.76 3468
2881.27 3309
2881.77 3476
2882.28 3268
2882.79 3385
2883.29 3674
2883.80 3429
2884.30 3617
2884.81 3599
2885.32 3457
2885.82 3609
2886.33 3665
2886.84 3742
2887.34 3789
2887.85 3569
2888.36 3859
2888.86 3648
2889.37 3552
2889.88 3836
2890.38 4022
2890.89 3788
2891.40 3680
2891.91 3662
2892.41 3627
2892.92 3475
2893.43 3518
2893.93 3399
2894.44 3408
2894.95 3368
2895.46 3275
2895.96 3418
2896.47 3495
2896.98 3523
2897.49 3728
2897.99 3544
2898.50 3836
2899.01 3742
2899.52 3560
2900.03 3468
2900.53 3366
2901.04 3635
2901.55 3796
2902.06 3634
2902.56 3304
2903.07 3445
2903.58 3327
2904.09 3365
2904.60 3634
2905.11 3684
2905.61 3827
2906.12 3883
2906.63 3750
2907.14 3432
2907.65 3643
2908.16 3600
2908.66 3777
2909.17 3827
2909.68 3659
2910.19 3590
2910.70 3382
2911.21 3286
2911.72 3427
2912.23 3344
2912.73 3215
2913.24 3209
2913.75 3308
2914.26 3112
2914.77 3137
2915.28 3351
2915.79 3286
2916.30 3473
2916.81 3366
2917.32 3355
2917.83 3465
2918.33 3580
2918.84 3535
2919.35 3492
2919.86 3500
2920.37 3448
2920.88 3428
2921.39 3175
2921.90 3293
2922.41 3252
2922.92 3277
2923.43 3426
2923.94 3335
2924.45 3309
2924.96 3238
2925.47 3533
2925.98 3818
2926.49 4180
2927.00 3944
2927.51 4145
2928.02 4289
2928.53 4096
2929.04 4129
2929.55 4192
2930.06 4115
2930.57 4325
2931.08 3943
2931.59 3558
2932.11 3460
2932.62 3403
2933.13 3175
2933.64 3295
2934.15 3307
2934.66 3229
2935.17 3292
2935.68 3417
2936.19 3175
2936.70 3175
2937.21 3301
2937.72 3486
2938.24 3468
2938.75 3355
2939.26 3504
2939.77 3521
2940.28 3415
2940.79 3682
2941.30 3449
2941.81 3352
2942.33 3582
2942.84 3619
2943.35 3539
2943.86 3622
2944.37 3513
2944.88 3471
2945.40 3448
2945.91 3638
2946.42 3881
2946.93 3836
2947.44 4018
2947.96 4225
2948.47 4142
2948.98 4437
2949.49 4560
2950.00 4505
2950.52 4536
2951.03 4322
2951.54 4180
2952.05 3984
2952.57 4034
2953.08 3942
2953.59 3916
2954.10 3724
2954.62 3636
2955.13 3434
2955.64 3283
2956.15 3312
2956.67 3469
2957.18 3450
2957.69 3255
2958.20 3382
2958.72 3555
2959.23 3258
2959.74 3241
2960.26 3262
2960.77 3326
2961.28 3348
2961.80 3277
2962.31 3388
2962.82 3609
2963.34 3473
2963.85 3656
2964.36 3574
2964.88 3515
2965.39 3458
2965.90 3562
2966.42 3526
2966.93 3344
2967.44 3476
2967.96 3353
2968.47 3349
2968.98 3418
2969.50 3246
2970.01 3246
2970.53 3295
2971.04 3261
2971.55 3299
2972.07 3229
2972.58 3435
2973.10 3347
2973.61 3307
2974.12 3322
2974.64 3619
2975.15 3595
2975.67 3694
2976.18 3644
2976.70 3511
2977.21 3351
2977.73 3268
2978.24 3563
2978.75 3478
2979.27 3462
2979.78 3189
2980.30 3376
2980.81 3386
2981.33 3252
2981.84 3353
2982.36 3299
2982.87 3284
2983.39 3407
2983.90 3569
2984.42 3466
2984.93 3391
2985.45 3354
2985.96 3434
2986.48 3669
2987.00 3644
2987.51 3629
2988.03 3389
2988.54 3566
2989.06 3651
2989.57 3699
2990.09 3862
2990.60 3963
2991.12 3958
2991.64 4037
2992.15 3990
2992.67 4157
2993.18 4148
2993.70 4251
2994.21 4205
2994.73 3938
2995.25 4222
2995.76 4298
2996.28 4428
2996.80 4681
2997.31 4672
2997.83 4832
2998.34 5038
2998.86 4872
2999.38 4979
2999.89 4954
3000.41 4688
3000.93 4790
3001.44 4785
3001.96 5009
3002.48 4814
3002.99 4881
3003.51 4735
3004.03 4511
3004.54 4840
3005.06 5018
3005.58 5378
3006.09 5741
3006.61 5743
3007.13 6106
3007.65 6834
3008.16 6889
3008.68 6702
3009.20 6648
3009.71 6494
3010.23 6054
3010.75 5694
3011.27 5310
3011.78 4837
3012.30 4466
3012.82 4241
3013.34 4156
3013.85 3807
3014.37 3800
3014.89 3879
3015.41 3813
3015.93 3570
3016.44 3568
3016.96 3655
3017.48 3702
3018.00 3909
3018.52 4051
3019.03 3629
3019.55 3991
3020.07 4144
3020.59 3933
3021.11 3581
3021.63 3742
3022.14 3959
3022.66 4042
3023.18 3772
3023.70 3783
3024.22 3818
3024.74 3690
3025.25 3670
3025.77 4008
3026.29 3911
3026.81 3864
3027.33 3636
3027.85 3838
3028.37 4026
3028.89 3771
3029.41 3874
3029.92 3981
3030.44 3962
3030.96 3688
3031.48 3682
3032.00 3615
3032.52 3623
3033.04 3644
3033.56 3545
3034.08 3526
3034.60 3614
3035.12 3990
3035.64 3862
3036.16 3885
3036.68 3751
3037.20 3975
3037.72 3859
3038.24 3719
3038.76 3926
3039.28 3920
3039.80 3728
3040.32 3735
3040.84 3923
3041.36 3860
3041.88 3663
3042.40 3451
3042.92 3347
3043.44 3462
3043.96 3268
3044.48 3492
3045.00 3251
3045.52 3378
3046.04 3398
3046.56 3466
3047.08 3268
3047.60 3370
3048.12 3603
3048.64 3551
3049.16 3361
3049.68 3095
3050.20 3254
3050.72 3410
3051.24 3377
3051.77 3260
3052.29 3146
3052.81 3413
3053.33 3290
3053.85 3205
3054.37 3252
3054.89 3387
3055.41 3438
3055.93 3361
3056.46 3344
3056.98 3267
3057.50 3107
3058.02 3199
3058.54 3408
3059.06 3358
3059.58 3134
3060.11 3226
3060.63 3101
3061.15 3040
3061.67 3322
3062.19 3327
3062.71 3288
3063.24 3392
3063.76 3272
3064.28 3448
3064.80 3244
3065.32 3079
3065.85 3333
3066.37 3440
3066.89 3453
3067.41 3637
3067.94 3414
3068.46 3406
3068.98 3483
3069.50 3688
3070.03 3475
3070.55 3409
3071.07 3565
3071.59 3585
3072.12 3453
3072.64 3449
3073.16 3376
3073.68 3521
3074.21 3534
3074.73 3439
3075.25 3401
3075.78 3501
3076.30 3454
3076.82 3348
3077.34 3408
3077.87 3477
3078.39 3630
3078.91 3482
3079.44 3302
3079.96 3565
3080.48 3587
3081.01 3497
3081.53 3533
3082.05 3888
3082.58 3870
3083.10 4085
3083.63 4368
3084.15 4243
3084.67 4274
3085.20 4271
3085.72 4101
3086.24 4540
3086.77 4430
3087.29 4419
3087.82 4152
3088.34 4211
3088.86 4075
3089.39 4294
3089.91 4007
3090.44 4143
3090.96 4107
3091.49 4039
3092.01 4102
3092.53 4063
3093.06 4136
3093.58 3827
3094.11 4085
3094.63 4272
3095.16 3910
3095.68 3869
3096.21 4055
3096.73 4129
3097.26 4291
3097.78 4210
3098.31 4048
3098.83 4147
3099.36 4347
3099.88 4453
3100.41 4513
3100.93 4444
3101.46 4679
3101.98 4975
3102.51 5632
3103.03 5967
3103.56 6675
3104.08 7387
3104.61 8282
3105.13 9395
3105.66 10709
3106.18 10782
3106.71 10706
3107.24 11464
3107.76 11103
3108.29 10097
3108.81 9217
3109.34 8399
3109.86 7193
3110.39 6141
3110.92 5956
3111.44 5405
3111.97 5126
3112.49 4875
3113.02 4785
3113.55 4816
3114.07 4766
3114.60 4621
3115.12 4898
3115.65 4779
3116.18 4579
3116.70 4586
3117.23 4344
3117.76 4082
3118.28 4012
3118.81 4070
3119.34 3713
3119.86 3736
3120.39 3830
3120.92 3744
3121.44 3491
3121.97 3757
3122.50 3987
3123.02 3956
3123.55 3719
3124.08 3650
3124.61 3763
3125.13 3922
3125.66 3805
3126.19 4100
3126.72 4129
3127.24 3788
3127.77 3791
3128.30 3756
3128.82 3481
3129.35 3636
3129.88 3474
3130.41 3593
3130.93 3930
3131.46 3864
3131.99 3725
3132.52 3619
3133.05 3699
3133.57 3881
3134.10 3623
3134.63 3692
3135.16 3446
3135.69 3447
3136.21 3398
3136.74 3447
3137.27 3373
3137.80 3409
3138.33 3448
3138.85 3474
3139.38 3356
3139.91 3472
3140.44 3442
3140.97 3561
3141.50 3676
3142.03 3366
3142.55 3397
3143.08 3373
3143.61 3751
3144.14 3659
3144.67 3299
3145.20 3503
3145.73 3445
3146.26 3482
3146.79 3503
3147.31 3696
3147.84 3822
3148.37 3831
3148.90 3781
3149.43 3765
3149.96 4000
3150.49 4010
3151.02 4274
3151.55 4165
3152.08 4178
3152.61 4226
3153.14 4218
3153.67 4211
3154.20 4286
3154.73 4079
3155.25 3943
3155.78 3760
3156.31 3720
3156.84 3583
3157.37 3625
3157.90 3813
3158.43 3762
3158.96 3829
3159.49 3822
3160.02 3830
3160.55 3988
3161.08 4104
3161.61 3948
3162.14 3958
3162.68 3923
3163.21 4014
3163.74 4040
3164.27 4046
3164.80 3843
3165.33 3918
3165.86 3819
3166.39 3657
3166.92 3757
3167.45 3774
3167.98 3785
3168.51 3474
3169.04 3444
3169.57 3291
3170.10 3350
3170.64 3312
3171.17 3302
3171.70 3368
3172.23 3310
3172.76 3306
3173.29 3555
3173.82 3365
3174.35 3313
3174.88 3420
3175.42 3511
3175.95 3442
3176.48 3451
3177.01 3579
3177.54 3684
3178.07 3733
3178.61 3584
3179.14 3550
3179.67 3771
3180.20 3644
3180.73 3483
3181.26 3330
3181.80 3571
3182.33 3657
3182.86 3744
3183.39 3736
3183.92 3447
3184.46 3505
3184.99 3393
3185.52 3717
3186.05 3416
3186.59 3604
3187.12 3428
3187.65 3362
3188.18 3419
3188.72 3438
3189.25 3383
3189.78 3455
3190.31 3501
3190.85 3306
3191.38 3206
3191.91 3348
3192.44 3329
3192.98 3409
3193.51 3442
3194.04 3325
3194.58 3272
3195.11 3263
3195.64 3455
3196.17 3376
3196.71 3330
3197.24 3375
3197.77 3464
3198.31 3440
3198.84 3540
3199.37 3544
3199.91 3634
3200.44 3412
3200.98 3516
3201.51 3324
3202.04 3245
3202.58 3347
3203.11 3521
3203.64 3469
3204.18 3542
3204.71 3720
3205.24 3636
3205.78 3861
3206.31 3725
3206.85 3872
3207.38 3684
3207.91 3485
3208.45 3625
3208.98 3827
3209.52 3683
3210.05 3679
3210.59 3839
3211.12 3841
3211.65 3739
3212.19 3831
3212.72 4013
3213.26 4353
3213.79 4453
3214.33 4246
3214.86 4190
3215.40 4291
3215.93 4448
3216.47 4253
3217.00 4227
3217.54 4233
3218.07 4073
3218.61 4155
3219.14 3955
3219.68 4066
3220.21 3908
3220.75 4268
3221.28 4278
3221.82 4307
3222.35 4108
3222.89 4123
3223.42 4259
3223.96 4003
3224.49 3958
3225.03 4238
3225.57 4401
3226.10 4433
3226.64 4410
3227.17 4146
3227.71 4308
3228.24 4365
3228.78 4313
3229.32 4483
3229.85 4661
3230.39 4432
3230.92 4344
3231.46 4281
3232.00 4035
3232.53 3864
3233.07 3692
3233.60 3740
3234.14 3643
3234.68 3855
3235.21 3803
3235.75 3666
3236.29 3797
3236.82 3665
3237.36 3788
3237.90 3918
3238.43 3856
3238.97 3702
3239.51 4069
3240.04 4266
3240.58 4313
3241.12 4494
3241.65 4459
3242.19 4466
3242.73 4323
3243.26 4600
3243.80 4356
3244.34 4462
3244.88 4376
3245.41 4351
3245.95 4360
3246.49 4285
3247.02 4023
3247.56 4022
3248.10 4153
3248.64 3872
3249.17 3934
3249.71 4097
3250.25 4110
3250.79 3865
3251.33 3802
3251.86 4116
3252.40 4144
3252.94 4070
3253.48 4126
3254.01 4135
3254.55 4199
3255.09 4433
3255.63 4269
3256.17 4274
3256.70 4455
3257.24 4476
3257.78 4392
3258.32 4365
3258.86 4648
3259.40 4812
3259.93 4580
3260.47 4771
3261.01 4695
3261.55 4954
3262.09 4950
3262.63 5265
3263.17 5633
3263.70 5743
3264.24 5896
3264.78 6204
3265.32 6249
3265.86 6554
3266.40 6911
3266.94 7185
3267.48 8239
3268.02 8781
3268.56 9044
3269.09 9534
3269.63 10438
3270.17 10404
3270.71 10674
3271.25 10785
3271.79 10436
3272.33 9566
3272.87 9320
3273.41 8483
3273.95 7722
3274.49 6984
3275.03 6114
3275.57 5585
3276.11 5713
3276.65 5068
3277.19 4872
3277.73 4999
3278.27 4862
3278.81 4864
3279.35 4689
3279.89 4974
3280.43 4870
3280.97 5028
3281.51 4976
3282.05 4990
3282.59 4848
3283.13 4836
3283.67 4978
3284.21 4839
3284.75 4886
3285.29 4867
3285.83 5134
3286.37 4927
3286.91 5005
3287.45 5006
3287.99 4938
3288.53 5517
3289.08 5439
3289.62 5255
3290.16 5421
3290.70 5683
3291.24 5768
3291.78 5456
3292.32 5479
3292.86 5610
3293.40 5203
3293.95 5381
3294.49 5499
3295.03 5584
3295.57 5744
3296.11 5670
3296.65 6239
3297.19 6782
3297.73 6950
3298.28 7282
3298.82 7556
3299.36 7780
3299.90 7652
3300.44 7274
3300.99 7363
3301.53 6973
3302.07 6829
3302.61 6262
3303.15 6057
3303.69 5696
3304.24 5316
3304.78 5305
3305.32 5404
3305.86 5266
3306.41 5025
3306.95 4868
3307.49 4791
3308.03 4784
3308.58 4500
3309.12 4621
3309.66 4756
3310.20 4605
3310.75 4530
3311.29 4378
3311.83 4669
3312.37 4606
3312.92 4551
3313.46 4335
3314.00 4511
3314.54 4538
3315.09 4332
3315.63 4596
3316.17 4574
3316.72 4851
3317.26 5046
3317.80 4975
3318.35 5154
3318.89 5316
3319.43 5358
3319.98 5335
3320.52 5613
3321.06 5905
3321.61 5936
3322.15 5870
3322.69 5809
3323.24 6022
3323.78 6141
3324.33 6091
3324.87 6150
3325.41 6167
3325.96 6166
3326.50 6406
3327.04 6236
3327.59 6209
3328.13 5961
3328.68 5880
3329.22 5923
3329.76 5796
3330.31 5425
3330.85 5150
3331.40 5289
3331.94 5352
3332.49 5327
3333.03 5645
3333.58 6241
3334.12 6864
3334.66 8067
3335.21 9911
3335.75 11746
3336.30 15052
3336.84 17840
3337.39 20662
3337.93 23648
3338.48 26100
3339.02 28280
3339.57 29975
3340.11 29890
3340.66 29423
3341.20 27953
3341.75 26257
3342.29 23005
3342.84 19607
3343.38 17291
3343.93 14660
3344.47 12432
3345.02 10707
3345.57 8864
3346.11 7840
3346.66 7000
3347.20 6280
3347.75 6037
3348.29 5702
3348.84 5554
3349.38 5421
3349.93 5161
3350.48 5213
3351.02 5283
3351.57 5134
3352.11 4996
3352.66 5562
3353.21 5188
3353.75 5367
3354.30 5485
3354.84 5400
3355.39 5320
3355.94 5523
3356.48 5585
3357.03 5376
3357.58 5153
3358.12 5074
3358.67 4909
3359.22 4932
3359.76 4649
3360.31 4585
3360.86 4583
3361.40 4343
3361.95 4287
3362.50 4216
3363.04 4444
3363.59 4286
3364.14 4386
3364.68 4436
3365.23 4435
3365.78 4412
3366.33 4394
3366.87 4388
3367.42 4565
3367.97 4891
3368.51 4743
3369.06 4800
3369.61 4562
3370.16 4525
3370.70 4646
3371.25 4373
3371.80 4498
3372.35 4648
3372.90 4692
3373.44 4840
3373.99 4844
3374.54 4952
3375.09 4849
3375.63 5218
3376.18 5475
3376.73 5721
3377.28 5719
3377.83 5703
3378.37 5685
3378.92 5693
3379.47 5713
3380.02 5299
3380.57 4851
3381.12 4458
3381.66 4255
3382.21 4441
3382.76 4303
3383.31 3966
3383.86 4068
3384.41 3887
3384.96 3961
3385.50 3906
3386.05 3926
3386.60 4087
3387.15 4086
3387.70 4076
3388.25 3932
3388.80 3813
3389.35 3709
3389.90 3650
3390.44 3716
3390.99 3786
3391.54 3700
3392.09 3582
3392.64 3610
3393.19 3651
3393.74 3576
3394.29 3802
3394.84 3854
3395.39 3496
3395.94 3762
3396.49 3911
3397.04 3793
3397.59 3565
3398.14 3549
3398.69 3456
3399.24 3601
3399.79 3598
3400.34 3735
3400.89 3725
3401.44 3488
3401.99 3472
3402.54 3373
3403.09 3514
3403.64 3395
3404.19 3398
3404.74 3332
3405.29 3411
3405.84 3325
3406.39 3251
3406.94 3278
3407.49 3339
3408.04 3224
3408.59 3370
3409.14 3570
3409.69 3544
3410.24 3409
3410.79 3444
3411.34 3482
3411.89 3538
3412.45 3482
3413.00 3601
3413.55 3756
3414.10 3559
3414.65 3696
3415.20 4060
3415.75 4073
3416.30 3785
3416.85 3835
3417.41 3886
3417.96 3915
3418.51 3794
3419.06 3748
3419.61 3601
3420.16 3788
3420.71 3821
3421.27 3501
3421.82 3467
3422.37 3590
3422.92 3497
3423.47 3372
3424.02 3428
3424.58 3633
3425.13 3658
3425.68 3866
3426.23 3938
3426.78 3866
3427.34 3872
3427.89 3877
3428.44 3971
3428.99 3903
3429.55 3701
3430.10 3733
3430.65 3662
3431.20 3633
3431.76 3608
3432.31 3484
3432.86 3489
3433.41 3313
3433.97 3169
3434.52 3278
3435.07 3265
3435.62 3314
3436.18 3465
3436.73 3441
3437.28 3507
3437.84 3275
3438.39 3421
3438.94 3290
3439.49 3357
3440.05 3422
3440.60 3475
3441.15 3350
3441.71 3499
3442.26 3508
3442.81 3548
3443.37 3507
3443.92 3480
3444.47 3586
3445.03 3511
3445.58 3345
3446.13 3442
3446.69 3577
3447.24 3570
3447.80 3390
3448.35 3225
3448.90 3241
3449.46 3203
3450.01 3065
3450.57 3204
3451.12 3455
3451.67 3307
3452.23 3331
3452.78 3351
3453.34 3411
3453.89 3283
3454.44 3264
3455.00 3081
3455.55 3127
3456.11 3227
3456.66 3215
3457.22 3144
3457.77 2947
3458.33 3145
3458.88 3223
3459.43 3227
3459.99 3261
3460.54 3241
3461.10 3487
3461.65 3319
3462.21 3463
3462.76 3435
3463.32 3463
3463.87 3531
3464.43 3399
3464.98 3353
3465.54 3379
3466.09 3412
3466.65 3358
3467.21 3422
3467.76 3490
3468.32 3606
3468.87 3232
3469.43 3355
3469.98 3331
3470.54 3217
3471.09 3447
3471.65 3383
3472.20 3531
3472.76 3544
3473.32 3608
3473.87 3710
3474.43 3493
3474.98 3508
3475.54 3647
3476.10 3827
3476.65 3543
3477.21 3453
3477.76 3560
3478.32 3845
3478.88 3699
3479.43 3648
3479.99 3747
3480.55 4014
3481.10 3830
3481.66 3856
3482.22 4145
3482.77 4035
3483.33 4170
3483.89 4347
3484.44 4212
3485.00 4274
3485.56 4033
3486.11 4332
3486.67 4321
3487.23 4287
3487.78 4163
3488.34 4079
3488.90 4186
3489.45 4082
3490.01 4057
3490.57 4285
3491.13 4324
3491.68 4554
3492.24 5083
3492.80 5662
3493.35 6120
3493.91 6951
3494.47 7218
3495.03 7900
3495.58 8196
3496.14 8783
3496.70 8623
3497.26 8442
3497.82 8078
3498.37 7518
3498.93 7085
3499.49 7285
3500.05 7647
3500.61 7802
3501.16 8157
3501.72 8490
3502.28 8947
3502.84 9475
3503.40 9798
3503.95 9587
3504.51 9213
3505.07 8979
3505.63 8470
3506.19 8140
3506.75 7539
3507.30 7441
3507.86 7600
3508.42 7235
3508.98 7092
3509.54 6580
3510.10 6805
3510.66 6801
3511.22 6456
3511.77 6133
3512.33 6099
3512.89 5641
3513.45 5770
3514.01 5599
3514.57 5017
3515.13 4659
3515.69 4599
3516.25 4251
3516.81 3996
3517.37 4093
3517.92 4423
3518.48 4251
3519.04 4239
3519.60 3984
3520.16 3868
3520.72 3955
3521.28 4084
3521.84 4018
3522.40 3926
3522.96 3920
3523.52 3968
3524.08 3963
3524.64 3898
3525.20 4241
3525.76 4075
3526.32 4045
3526.88 3989
3527.44 4159
3528.00 4030
3528.56 3901
3529.12 3781
3529.68 3622
3530.24 3615
3530.80 3653
3531.36 3519
3531.92 3711
3532.48 3466
3533.04 3241
3533.60 3523
3534.17 3371
3534.73 3344
3535.29 3505
3535.85 3409
3536.41 3467
3536.97 3467
3537.53 3551
3538.09 3507
3538.65 3549
3539.21 3817
3539.77 3689
3540.34 3643
3540.90 3745
3541.46 3755
3542.02 3624
3542.58 3648
3543.14 3832
3543.70 3886
3544.26 3721
3544.83 3871
3545.39 3604
3545.95 3676
3546.51 3778
3547.07 3710
3547.63 3929
3548.20 3767
3548.76 3651
3549.32 3759
3549.88 3768
3550.44 3629
3551.01 3492
3551.57 3302
3552.13 3279
3552.69 3276
3553.25 3182
3553.82 3382
3554.38 3272
3554.94 3137
3555.50 3055
3556.07 3039
3556.63 3067
3557.19 3132
3557.75 3193
3558.32 2962
3558.88 3032
3559.44 3126
3560.00 3110
3560.57 3089
3561.13 3223
3561.69 3108
3562.26 3251
3562.82 3474
3563.38 3406
3563.94 3324
3564.51 3315
3565.07 3217
3565.63 3378
3566.20 3582
3566.76 3432
3567.32 3365
3567.89 3367
3568.45 3438
3569.01 3450
3569.58 3309
3570.14 3215
3570.70 3108
3571.27 3049
3571.83 3040
3572.39 2904
3572.96 2990
3573.52 2927
3574.09 2851
3574.65 2925
3575.21 3071
3575.78 3049
3576.34 2942
3576.91 3025
3577.47 2995
3578.03 3122
3578.60 3109
3579.16 3213
3579.73 3276
3580.29 3344
3580.86 3152
3581.42 2918
3581.98 3030
3582.55 3159
3583.11 3219
3583.68 3033
3584.24 3004
3584.81 3062
3585.37 3112
3585.94 3122
3586.50 3017
3587.07 2985
3587.63 2896
3588.20 2844
3588.76 2950
3589.33 3041
3589.89 3108
3590.46 3133
3591.02 2943
3591.59 2945
3592.15 2929
3592.72 3290
3593.28 3108
3593.85 3092
3594.41 3152
3594.98 3109
3595.54 3237
3596.11 3281
3596.68 3156
3597.24 3016
3597.81 3035
3598.37 2967
3598.94 2974
3599.50 3000
3600.07 3052
3600.64 3318
3601.20 3313
3601.77 3210
3602.33 3158
3602.90 3028
3603.47 3152
3604.03 3212
3604.60 3132
3605.16 3253
3605.73 3289
3606.30 3326
3606.86 3218
3607.43 3093
3608.00 3016
3608.56 2975
3609.13 3032
3609.70 3055
3610.26 3062
3610.83 2976
3611.40 2969
3611.96 2977
3612.53 2885
3613.10 2933
3613.66 2994
3614.23 2846
3614.80 2976
3615.36 2921
3615.93 2978
3616.50 3127
3617.07 3112
3617.63 3240
3618.20 3325
3618.77 3758
3619.34 4057
3619.90 4188
3620.47 4650
3621.04 5087
3621.61 5290
3622.17 5192
3622.74 4910
3623.31 4947
3623.88 5143
3624.44 4804
3625.01 4461
3625.58 4275
3626.15 3924
3626.72 3540
3627.28 3213
3627.85 2921
3628.42 3153
3628.99 2934
3629.56 2936
3630.12 2785
3630.69 2829
3631.26 2837
3631.83 2735
3632.40 2923
3632.97 3003
3633.53 2726
3634.10 2884
3634.67 3058
3635.24 3044
3635.81 2700
3636.38 2900
3636.95 3137
3637.52 2920
3638.08 2955
3638.65 3058
3639.22 2772
3639.79 2801
3640.36 2831
3640.93 2903
3641.50 3110
3642.07 3151
3642.64 3367
3643.21 3437
3643.78 3619
3644.34 3760
3644.91 4136
3645.48 3944
3646.05 3855
3646.62 3979
3647.19 3699
3647.76 3849
3648.33 3843
3648.90 3706
3649.47 3403
3650.04 3322
3650.61 3357
3651.18 3501
3651.75 3420
3652.32 3243
3652.89 3294
3653.46 3167
3654.03 3322
3654.60 3549
3655.17 3425
3655.74 3514
3656.31 3518
3656.88 3566
3657.45 3695
3658.02 3707
3658.59 3531
3659.16 3364
3659.73 3455
3660.30 3764
3660.87 3961
3661.45 3737
3662.02 3672
3662.59 3717
3663.16 4038
3663.73 3943
3664.30 3759
3664.87 4040
3665.44 3889
3666.01 3488
3666.58 3467
3667.15 3617
3667.73 3608
3668.30 3481
3668.87 3601
3669.44 3629
3670.01 3747
3670.58 3477
3671.15 3373
3671.73 3514
3672.30 3414
3672.87 3251
3673.44 3315
3674.01 3325
3674.58 3383
3675.16 3480
3675.73 3366
3676.30 3646
3676.87 3517
3677.44 3287
3678.01 3308
3678.59 3253
3679.16 3569
3679.73 3799
3680.30 3548
3680.88 3386
3681.45 3498
3682.02 3470
3682.59 3277
3683.16 3266
3683.74 3274
3684.31 3238
3684.88 3103
3685.45 3130
3686.03 3130
3686.60 3055
3687.17 3000
3687.74 3165
3688.32 2963
3688.89 3173
3689.46 3289
3690.04 3375
3690.61 3440
3691.18 3622
3691.76 3784
3692.33 4000
3692.90 3922
3693.47 3798
3694.05 4117
3694.62 4180
3695.19 4111
3695.77 3753
3696.34 3703
3696.91 3578
3697.49 3603
3698.06 3380
3698.64 3331
3699.21 3429
3699.78 3280
3700.36 3230
3700.93 3278
3701.50 3121
3702.08 3190
3702.65 3280
3703.23 3169
3703.80 3208
3704.37 3265
3704.95 3438
3705.52 3370
3706.10 3188
3706.67 3174
3707.24 3253
3707.82 3418
3708.39 3260
3708.97 3154
3709.54 3394
3710.12 3210
3710.69 3054
3711.27 3422
3711.84 3482
3712.41 3485
3712.99 3379
3713.56 3390
3714.14 3484
3714.71 3351
3715.29 3201
3715.86 3287
3716.44 3485
3717.01 3252
3717.59 3334
3718.16 3231
3718.74 3156
3719.31 3245
3719.89 3036
3720.46 2797
3721.04 3050
3721.61 3072
3722.19 3023
3722.77 2954
3723.34 2908
3723.92 2954
3724.49 3119
3725.07 3092
3725.64 2762
3726.22 2787
3726.79 2840
3727.37 2951
3727.95 2927
3728.52 2816
3729.10 2870
3729.67 2911
3730.25 2929
3730.83 3065
3731.40 3085
3731.98 2972
3732.56 3207
3733.13 3377
3733.71 3421
3734.28 3465
3734.86 3649
3735.44 3669
3736.01 3636
3736.59 3626
3737.17 3641
3737.74 3746
3738.32 3608
3738.90 3592
3739.47 3413
3740.05 3329
3740.63 3241
3741.20 3271
3741.78 3004
3742.36 2918
3742.93 2854
3743.51 2856
3744.09 2865
3744.67 2839
3745.24 2864
3745.82 3012
3746.40 2886
3746.97 2981
3747.55 3189
3748.13 3006
3748.71 2847
3749.28 3218
3749.86 3024
3750.44 3031
3751.02 3285
3751.59 3132
3752.17 3204
3752.75 3083
3753.33 3064
3753.91 2902
3754.48 2821
3755.06 2831
3755.64 2962
3756.22 2707
3756.80 2901
3757.37 2635
3757.95 2978
3758.53 2700
3759.11 2619
3759.69 2778
3760.27 3051
3760.84 2891
3761.42 2839
3762.00 2866
3762.58 2902
3763.16 2917
3763.74 3134
3764.31 2990
3764.89 2896
3765.47 3023
3766.05 3263
3766.63 3143
3767.21 2925
3767.79 2985
3768.37 3024
3768.95 2884
3769.52 2942
3770.10 2939
3770.68 2773
3771.26 2801
3771.84 2895
3772.42 2902
3773.00 2686
3773.58 2836
3774.16 2928
3774.74 2895
3775.32 2900
3775.90 2886
3776.48 2718
3777.06 2915
3777.64 2857
3778.22 2778
3778.80 2627
3779.38 2796
3779.96 2842
3780.54 2963
3781.12 2812
3781.70 2727
3782.28 2745
3782.86 2810
3783.44 2825
3784.02 2632
3784.60 2746
3785.18 2904
3785.76 2890
3786.34 2683
3786.92 2711
3787.50 2698
3788.08 2893
3788.66 2800
3789.24 2777
3789.82 2810
3790.40 2684
3790.98 2649
3791.56 2691
3792.14 2825
3792.72 2715
3793.30 2739
3793.89 2731
3794.47 2773
3795.05 2676
3795.63 2616
3796.21 2787
3796.79 2993
3797.37 2852
3797.95 2659
3798.53 2726
3799.12 2761
3799.70 2662
3800.28 2753
3800.86 2729
3801.44 2598
3802.02 2577
3802.60 2597
3803.19 2517
3803.77 2776
3804.35 2946
3804.93 2762
3805.51 2788
3806.10 2688
3806.68 2844
3807.26 2982
3807.84 2698
3808.42 2671
3809.01 2827
3809.59 2914
3810.17 2913
3810.75 2988
3811.33 2937
3811.92 3050
3812.50 3179
3813.08 3121
3813.66 3379
3814.25 3184
3814.83 3235
3815.41 3149
3815.99 3252
3816.58 3020
3817.16 2959
3817.74 2946
3818.32 2841
3818.91 2797
3819.49 3175
3820.07 3014
3820.66 2906
3821.24 3009
3821.82 2994
3822.41 2719
3822.99 2625
3823.57 2510
3824.16 2671
3824.74 2622
3825.32 2617
3825.91 2592
3826.49 2429
3827.07 2481
3827.66 2528
3828.24 2500
3828.82 2670
3829.41 2588
3829.99 2531
3830.57 2737
3831.16 2582
3831.74 2523
3832.33 2595
3832.91 2667
3833.49 2611
3834.08 2683
3834.66 2522
3835.25 2695
3835.83 2885
3836.41 2749
3837.00 2752
3837.58 2692
3838.17 2753
3838.75 2828
3839.34 2730
3839.92 2679
3840.50 2671
3841.09 2585
3841.67 2597
3842.26 2634
3842.84 2754
3843.43 2565
3844.01 2639
3844.60 2424
3845.18 2591
3845.77 2676
3846.35 2670
3846.94 2510
3847.52 2758
3848.11 2469
3848.69 2426
3849.28 2563
3849.86 2550
3850.45 2407
3851.03 2490
3851.62 2471
3852.20 2600
3852.79 2780
3853.37 2736
3853.96 2443
3854.55 2567
3855.13 2550
3855.72 2701
3856.30 2610
3856.89 2787
3857.47 2814
3858.06 2794
3858.65 2634
3859.23 2716
3859.82 2708
3860.40 2869
3860.99 3028
3861.58 3173
3862.16 3282
3862.75 3424
3863.33 3813
3863.92 3853
3864.51 4329
3865.09 4503
3865.68 4577
3866.27 4479
3866.85 4498
3867.44 4343
3868.03 4395
3868.61 4234
3869.20 4070
3869.79 3916
3870.37 3843
3870.96 3765
3871.55 3416
3872.13 3344
3872.72 3262
3873.31 3209
3873.89 3118
3874.48 3059
3875.07 3140
3875.66 3177
3876.24 3200
3876.83 3199
3877.42 3067
3878.00 3099
3878.59 3256
3879.18 3161
3879.77 2835
3880.35 2990
3880.94 3091
3881.53 2904
3882.12 2905
3882.70 3154
3883.29 3037
3883.88 2801
3884.47 2685
3885.06 2680
3885.64 2780
3886.23 2786
3886.82 2684
3887.41 2661
3888.00 2447
3888.58 2542
3889.17 2643
3889.76 2769
3890.35 2777
3890.94 2826
3891.53 2911
3892.11 3005
3892.70 3164
3893.29 3212
3893.88 3277
3894.47 3242
3895.06 3183
3895.65 3293
3896.23 3286
3896.82 3287
3897.41 3070
3898.00 3078
3898.59 3126
3899.18 3059
3899.77 3165
3900.36 3017
3900.95 2992
3901.53 3123
3902.12 3182
3902.71 2991
3903.30 3082
3903.89 3246
3904.48 3172
3905.07 3039
3905.66 3026
3906.25 2916
3906.84 3097
3907.43 3026
3908.02 3127
3908.61 3024
3909.20 2852
3909.79 2942
3910.38 2999
3910.97 2857
3911.56 2999
3912.15 3218
3912.74 3119
3913.33 2991
3913.92 2966
3914.51 2992
3915.10 2802
3915.69 2724
3916.28 2819
3916.87 2628
3917.46 2753
3918.05 2710
3918.64 2763
3919.23 2794
3919.82 2639
3920.41 2543
3921.00 2719
3921.59 2838
3922.18 2783
3922.77 2784
3923.36 2842
3923.95 2840
3924.55 2697
3925.14 2914
3925.73 2829
3926.32 2778
3926.91 2705
3927.50 2636
3928.09 2669
3928.68 2738
3929.27 2546
3929.87 2482
3930.46 2385
3931.05 2510
3931.64 2495
3932.23 2597
3932.82 2668
3933.41 2606
3934.01 2732
3934.60 2600
3935.19 2693
3935.78 2735
3936.37 2680
3936.96 2493
3937.56 2294
3938.15 2580
3938.74 2524
3939.33 2388
3939.92 2466
3940.52 2409
3941.11 2347
3941.70 2545
3942.29 2672
3942.88 2682
3943.48 2535
3944.07 2473
3944.66 2560
3945.25 2596
3945.85 2619
3946.44 2602
3947.03 2631
3947.62 2702
3948.22 2662
3948.81 2605
3949.40 2718
3949.99 2677
3950.59 2497
3951.18 2525
3951.77 2495
3952.37 2604
3952.96 2614
3953.55 2440
3954.15 2508
3954.74 2655
3955.33 2492
3955.93 2617
3956.52 2739
3957.11 2560
3957.71 2664
3958.30 2641
3958.89 2538
3959.49 2612
3960.08 2515
3960.67 2764
3961.27 2757
3961.86 2930
3962.45 2737
3963.05 2766
3963.64 2733
3964.23 2555
3964.83 2597
3965.42 2629
3966.02 2646
3966.61 2626
3967.20 2496
3967.80 2563
3968.39 2568
3968.99 2605
3969.58 2623
3970.18 2471
3970.77 2486
3971.36 2656
3971.96 2694
3972.55 2757
3973.15 2607
3973.74 2480
3974.34 2604
3974.93 2607
3975.53 2472
3976.12 2554
3976.72 2620
3977.31 2660
3977.91 2605
3978.50 2578
3979.10 2589
3979.69 2750
3980.29 2877
3980.88 2612
3981.48 2468
3982.07 2553
3982.67 2670
3983.26 2596
3983.86 2591
3984.45 2634
3985.05 2659
3985.64 2741
3986.24 2779
3986.83 2627
3987.43 2780
3988.03 2690
3988.62 2872
3989.22 2899
3989.81 2862
3990.41 2941
3991.00 2838
3991.60 2806
3992.20 2719
3992.79 2589
3993.39 2691
3993.98 2673
3994.58 2737
3995.18 2756
3995.77 2668
3996.37 2660
3996.97 2572
3997.56 2832
3998.16 2746
3998.75 2747
3999.35 2886
3999.95 2793
4000.54 2767
4001.14 2814
4001.74 2802
4002.33 2675
4002.93 2605
4003.53 2769
4004.12 2784
4004.72 2507
4005.32 2661
4005.92 2812
4006.51 2698
4007.11 2756
4007.71 2761
4008.30 2773
4008.90 2853
4009.50 2923
4010.10 3088
4010.69 2985
4011.29 3037
4011.89 3011
4012.49 3048
4013.08 2869
4013.68 2850
4014.28 2874
4014.88 2923
4015.47 2819
4016.07 2867
4016.67 2809
4017.27 2745
4017.86 2968
4018.46 2890
4019.06 2946
4019.66 2921
4020.26 3022
4020.85 3048
4021.45 2954
4022.05 2956
4022.65 2864
4023.25 2943
4023.85 2951
4024.44 2911
4025.04 2651
4025.64 2881
4026.24 3060
4026.84 2964
4027.44 3002
4028.03 3011
4028.63 3138
4029.23 3228
4029.83 3267
4030.43 3441
4031.03 3518
4031.63 3616
4032.23 3645
4032.83 3590
4033.42 3794
4034.02 3578
4034.62 3650
4035.22 3551
4035.82 3371
4036.42 3266
4037.02 3423
4037.62 3307
4038.22 3084
4038.82 2958
4039.42 3029
4040.02 2832
4040.62 2850
4041.22 2832
4041.82 2763
4042.41 2714
4043.01 2582
4043.61 2538
4044.21 2628
4044.81 2653
4045.41 2594
4046.01 2385
4046.61 2524
4047.21 2527
4047.81 2679
4048.41 2653
4049.01 2734
4049.61 2644
4050.21 2655
4050.82 2601
4051.42 2585
4052.02 2646
4052.62 2727
4053.22 2749
4053.82 2763
4054.42 2845
4055.02 2672
4055.62 2876
4056.22 2779
4056.82 2865
4057.42 2859
4058.02 2938
4058.62 2845
4059.22 3037
4059.83 2732
4060.43 2649
4061.03 2657
4061.63 2732
4062.23 2596
4062.83 2564
4063.43 2585
4064.03 2723
4064.63 2588
4065.24 2424
4065.84 2559
4066.44 2697
4067.04 2518
4067.64 2575
4068.24 2575
4068.85 2491
4069.45 2488
4070.05 2622
4070.65 2625
4071.25 2575
4071.85 2567
4072.46 2587
4073.06 2421
4073.66 2394
4074.26 2439
4074.86 2413
4075.47 2290
4076.07 2391
4076.67 2305
4077.27 2376
4077.88 2358
4078.48 2477
4079.08 2612
4079.68 2628
4080.29 2696
4080.89 2634
4081.49 2600
4082.09 2588
4082.70 2731
4083.30 2679
4083.90 2500
4084.50 2454
4085.11 2336
4085.71 2311
4086.31 2326
4086.92 2481
4087.52 2454
4088.12 2546
4088.72 2488
4089.33 2393
4089.93 2209
4090.53 2236
4091.14 2239
4091.74 2441
4092.34 2335
4092.95 2320
4093.55 2473
4094.16 2384
4094.76 2422
4095.36 2470
4095.97 2584
4096.57 2349
4097.17 2416
4097.78 2601
4098.38 2454
4098.98 2419
4099.59 2392
4100.19 2387
4100.80 2346
4101.40 2377
4102.00 2350
4102.61 2466
4103.21 2520
4103.82 2414
4104.42 2528
4105.03 2349
4105.63 2266
4106.23 2422
4106.84 2272
4107.44 2298
4108.05 2287
4108.65 2157
4109.26 2288
4109.86 2398
4110.47 2313
4111.07 2263
4111.68 2233
4112.28 2275
4112.89 2229
4113.49 2231
4114.10 2228
4114.70 2301
4115.31 2395
4115.91 2284
4116.52 2455
4117.12 2351
4117.73 2342
4118.33 2417
4118.94 2411
4119.54 2414
4120.15 2429
4120.75 2417
4121.36 2442
4121.97 2397
4122.57 2371
4123.18 2482
4123.78 2448
4124.39 2452
4124.99 2594
4125.60 2445
4126.21 2450
4126.81 2537
4127.42 2453
4128.02 2302
4128.63 2291
4129.24 2388
4129.84 2447
4130.45 2443
4131.05 2543
4131.66 2440
4132.27 2320
4132.87 2460
4133.48 2508
4134.09 2394
4134.69 2454
4135.30 2298
4135.91 2353
4136.51 2492
4137.12 2545
4137.73 2625
4138.33 2738
4138.94 2627
4139.55 2789
4140.15 2768
4140.76 2819
4141.37 2961
4141.97 2856
4142.58 2880
4143.19 2771
4143.80 3055
4144.40 3100
4145.01 3174
4145.62 3142
4146.22 3030
4146.83 3044
4147.44 3250
4148.05 2926
4148.65 2770
4149.26 2651
4149.87 2649
4150.48 2770
4151.09 2396
4151.69 2462
4152.30 2467
4152.91 2358
4153.52 2422
4154.12 2636
4154.73 2426
4155.34 2367
4155.95 2384
4156.56 2441
4157.16 2270
4157.77 2339
4158.38 2394
4158.99 2394
4159.60 2184
4160.21 2129
4160.81 2235
4161.42 2238
4162.03 2253
4162.64 2418
4163.25 2259
4163.86 2351
4164.47 2242
4165.08 2324
4165.68 2432
4166.29 2463
4166.90 2416
4167.51 2708
4168.12 2663
4168.73 2655
4169.34 2550
4169.95 2742
4170.56 2848
4171.16 2553
4171.77 2614
4172.38 2601
4172.99 2574
4173.60 2514
4174.21 2474
4174.82 2488
4175.43 2312
4176.04 2449
4176.65 2491
4177.26 2493
4177.87 2582
4178.48 2626
4179.09 2574
4179.70 2522
4180.31 2593
4180.92 2710
4181.53 2642
4182.14 2699
4182.75 2776
4183.36 2750
4183.97 2561
4184.58 2684
4185.19 2659
4185.80 2468
4186.41 2343
4187.02 2455
4187.63 2551
4188.24 2524
4188.85 2629
4189.46 2557
4190.07 2350
4190.68 2440
4191.29 2483
4191.90 2503
4192.51 2594
4193.13 2639
4193.74 2468
4194.35 2634
4194.96 2703
4195.57 2755
4196.18 2795
4196.79 2965
4197.40 3041
4198.01 3048
4198.62 3009
4199.24 3020
4199.85 3128
4200.46 2981
4201.07 3046
4201.68 3051
4202.29 2871
4202.90 2774
4203.52 2849
4204.13 2800
4204.74 2785
4205.35 2582
4205.96 2737
4206.57 2664
4207.19 2603
4207.80 2399
4208.41 2391
4209.02 2517
4209.63 2540
4210.25 2466
4210.86 2313
4211.47 2535
4212.08 2518
4212.69 2604
4213.31 2528
4213.92 2655
4214.53 2528
4215.14 2525
4215.76 2673
4216.37 2716
4216.98 2738
4217.59 2669
4218.21 2736
4218.82 2708
4219.43 2662
4220.04 2760
4220.66 2808
4221.27 2992
4221.88 3131
4222.50 3313
4223.11 3376
4223.72 3493
4224.33 3458
4224.95 3962
4225.56 3965
4226.17 3834
4226.79 3971
4227.40 4037
4228.01 4007
4228.63 4374
4229.24 4250
4229.85 4312
4230.47 4328
4231.08 4817
4231.69 4747
4232.31 4404
4232.92 4495
4233.54 4838
4234.15 4659
4234.76 4265
4235.38 4627
4235.99 4701
4236.61 5145
4237.22 5695
4237.83 5811
4238.45 6237
4239.06 6107
4239.68 6319
4240.29 6201
4240.90 5999
4241.52 5529
4242.13 5136
4242.75 5146
4243.36 4581
4243.98 4072
4244.59 3749
4245.21 3776
4245.82 3638
4246.43 3430
4247.05 3402
4247.66 3148
4248.28 3190
4248.89 3295
4249.51 3382
4250.12 3192
4250.74 3150
4251.35 3226
4251.97 3216
4252.58 3159
4253.20 3165
4253.81 3082
4254.43 3184
4255.04 2997
4255.66 3041
4256.28 3060
4256.89 2909
4257.51 2917
4258.12 2872
4258.74 2863
4259.35 2981
4259.97 2950
4260.58 3009
4261.20 3054
4261.82 3005
4262.43 2864
4263.05 2857
4263.66 2871
4264.28 3033
4264.90 2933
4265.51 2734
4266.13 2643
4266.74 2887
4267.36 2940
4267.98 2848
4268.59 2828
4269.21 2848
4269.82 2920
4270.44 2910
4271.06 2879
4271.67 2982
4272.29 2812
4272.91 2880
4273.52 2910
4274.14 2921
4274.76 2960
4275.37 2910
4275.99 2810
4276.61 2815
4277.22 2842
4277.84 2781
4278.46 2676
4279.08 2733
4279.69 2835
4280.31 2901
4280.93 2809
4281.54 2862
4282.16 2709
4282.78 2524
4283.40 2631
4284.01 2613
4284.63 2656
4285.25 2412
4285.87 2498
4286.48 2430
4287.10 2525
4287.72 2505
4288.34 2474
4288.95 2547
4289.57 2625
4290.19 2582
4290.81 2443
4291.43 2457
4292.04 2402
4292.66 2439
4293.28 2414
4293.90 2293
4294.52 2293
4295.13 2297
4295.75 2384
4296.37 2467
4296.99 2357
4297.61 2514
4298.23 2445
4298.84 2575
4299.46 2537
4300.08 2448
4300.70 2437
4301.32 2463
4301.94 2437
4302.56 2412
4303.17 2420
4303.79 2649
4304.41 2379
4305.03 2295
4305.65 2389
4306.27 2466
4306.89 2450
4307.51 2422
4308.13 2441
4308.75 2499
4309.36 2551
4309.98 2564
4310.60 2571
4311.22 2446
4311.84 2410
4312.46 2495
4313.08 2402
4313.70 2646
4314.32 2520
4314.94 2477
4315.56 2402
4316.18 2377
4316.80 2497
4317.42 2492
4318.04 2334
4318.66 2418
4319.28 2555
4319.90 2521
4320.52 2681
4321.14 2633
4321.76 2618
4322.38 2535
4323.00 2546
4323.62 2542
4324.24 2611
4324.86 2692
4325.48 2783
4326.10 2567
4326.72 2633
4327.34 2637
4327.96 2619
4328.58 2829
4329.20 2917
4329.82 2802
4330.44 2876
4331.07 2731
4331.69 2705
4332.31 2725
4332.93 2771
4333.55 2871
4334.17 2801
4334.79 2700
4335.41 2756
4336.03 2800
4336.65 2841
4337.28 2874
4337.90 2664
4338.52 2723
4339.14 2971
4339.76 3222
4340.38 3309
4341.00 3517
4341.63 3503
4342.25 3625
4342.87 3819
4343.49 3764
4344.11 3693
4344.73 3478
4345.36 3445
4345.98 3231
4346.60 3287
4347.22 3474
4347.84 3775
4348.47 4403
4349.09 4814
4349.71 4982
4350.33 5275
4350.95 5404
4351.58 5683
4352.20 5810
4352.82 5398
4353.44 4977
4354.07 4611
4354.69 4157
4355.31 3791
4355.93 3495
4356.56 3196
4357.18 3103
4357.80 3126
4358.42 2939
4359.05 2830
4359.67 2964
4360.29 2794
4360.92 2788
4361.54 2902
4362.16 2766
4362.78 2737
4363.41 2750
4364.03 2947
4364.65 2942
4365.28 2913
4365.90 2870
4366.52 2970
4367.15 2914
4367.77 2948
4368.39 2816
4369.02 2572
4369.64 2670
4370.26 2631
4370.89 2538
4371.51 2579
4372.14 2486
4372.76 2651
4373.38 2431
4374.01 2426
4374.63 2379
4375.25 2260
4375.88 2279
4376.50 2389
4377.13 2403
4377.75 2367
4378.37 2334
4379.00 2341
4379.62 2361
4380.25 2546
4380.87 2417
4381.50 2535
4382.12 2594
4382.75 2414
4383.37 2507
4383.99 2703
4384.62 2660
4385.24 2458
4385.87 2343
4386.49 2369
4387.12 2317
4387.74 2516
4388.37 2559
4388.99 2479
4389.62 2555
4390.24 2527
4390.87 2360
4391.49 2270
4392.12 2276
4392.74 2374
4393.37 2345
4393.99 2291
4394.62 2409
4395.24 2390
4395.87 2469
4396.49 2421
4397.12 2273
4397.75 2152
4398.37 2190
4399.00 2183
4399.62 2211
4400.25 2295
4400.87 2258
4401.50 2090
4402.13 2240
4402.75 2356
4403.38 2280
4404.00 2220
4404.63 2249
4405.26 2423
4405.88 2312
4406.51 2367
4407.13 2387
4407.76 2309
4408.39 2153
4409.01 2363
4409.64 2551
4410.27 2236
4410.89 2347
4411.52 2340
4412.15 2416
4412.77 2541
4413.40 2430
4414.03 2223
4414.65 2278
4415.28 2439
4415.91 2380
4416.53 2346
4417.16 2350
4417.79 2410
4418.41 2458
4419.04 2288
4419.67 2243
4420.30 2091
4420.92 2354
4421.55 2433
4422.18 2426
4422.80 2250
4423.43 2301
4424.06 2374
4424.69 2296
4425.31 2285
4425.94 2249
4426.57 2200
4427.20 2277
4427.82 2204
4428.45 2108
4429.08 2144
4429.71 2256
4430.34 2201
4430.96 2028
4431.59 2113
4432.22 2255
4432.85 2249
4433.48 2029
4434.10 2089
4434.73 2203
4435.36 2305
4435.99 2203
4436.62 2287
4437.25 2462
4437.87 2186
4438.50 2206
4439.13 2203
4439.76 2161
4440.39 2302
4441.02 2294
4441.64 2237
4442.27 2128
4442.90 2227
4443.53 2094
4444.16 2124
4444.79 2233
4445.42 2062
4446.05 2046
4446.68 2102
4447.30 2086
4447.93 2142
4448.56 2016
4449.19 2139
4449.82 2166
4450.45 2200
4451.08 2353
4451.71 2516
4452.34 2385
4452.97 2303
4453.60 2183
4454.23 2234
4454.86 2249
4455.49 2401
4456.12 2407
4456.75 2268
4457.38 2323
4458.01 2531
4458.64 2444
4459.27 2398
4459.90 2495
4460.53 2453
4461.16 2297
4461.79 2364
4462.42 2286
4463.05 2399
4463.68 2275
4464.31 2219
4464.94 2245
4465.57 2036
4466.20 2011
4466.83 2005
4467.46 2094
4468.09 2161
4468.72 2259
4469.35 2303
4469.98 2077
4470.61 2075
4471.24 2099
4471.87 2108
4472.50 2055
4473.13 2042
4473.77 2097
4474.40 2100
4475.03 2134
4475.66 2233
4476.29 2218
4476.92 2101
4477.55 2069
4478.18 2112
4478.82 2100
4479.45 2070
4480.08 2185
4480.71 2112
4481.34 2221
4481.97 2134
4482.60 2168
4483.24 2045
4483.87 2145
4484.50 2134
4485.13 1957
4485.76 2089
4486.39 2124
4487.03 2196
4487.66 2220
4488.29 2076
4488.92 2220
4489.55 2174
4490.19 2371
4490.82 2339
4491.45 2295
4492.08 2247
4492.71 2376
4493.35 2416
4493.98 2572
4494.61 2482
4495.24 2523
4495.88 2316
4496.51 2259
4497.14 2364
4497.77 2369
4498.41 2235
4499.04 2263
4499.67 2302
4500.31 2331
4500.94 2299
4501.57 2425
4502.20 2305
4502.84 2465
4503.47 2553
4504.10 2673
4504.74 2703
4505.37 2746
4506.00 2778
4506.64 2823
4507.27 2819
4507.90 2600
4508.54 2613
4509.17 2591
4509.80 2539
4510.44 2474
4511.07 2588
4511.70 2392
4512.34 2318
4512.97 2471
4513.60 2449
4514.24 2456
4514.87 2405
4515.51 2448
4516.14 2459
4516.77 2450
4517.41 2395
4518.04 2410
4518.68 2525
4519.31 2591
4519.94 2253
4520.58 2266
4521.21 2298
4521.85 2367
4522.48 2291
4523.12 2237
4523.75 2322
4524.39 2411
4525.02 2337
4525.65 2193
4526.29 2150
4526.92 2258
4527.56 2325
4528.19 2283
4528.83 2333
4529.46 2368
4530.10 2488
4530.73 2503
4531.37 2608
4532.00 2702
4532.64 2953
4533.27 3234
4533.91 3531
4534.54 3802
4535.18 3952
4535.81 4054
4536.45 4114
4537.09 4398
4537.72 3944
4538.36 3833
4538.99 3722
4539.63 3470
4540.26 3329
4540.90 3116
4541.53 2878
4542.17 2726
4542.81 2747
4543.44 2505
4544.08 2431
4544.71 2466
4545.35 2395
4545.99 2328
4546.62 2328
4547.26 2291
4547.89 2309
4548.53 2271
4549.17 2306
4549.80 2180
4550.44 2382
4551.08 2479
4551.71 2427
4552.35 2396
4552.98 2607
4553.62 2501
4554.26 2617
4554.89 2640
4555.53 2535
4556.17 2434
4556.80 2575
4557.44 2522
4558.08 2412
4558.72 2271
4559.35 2214
4559.99 2189
4560.63 2165
4561.26 2250
4561.90 2183
4562.54 2166
4563.17 2216
4563.81 2267
4564.45 2333
4565.09 2438
4565.72 2179
4566.36 2250
4567.00 2268
4567.64 2271
4568.27 2310
4568.91 2299
4569.55 2245
4570.19 2279
4570.82 2363
4571.46 2309
4572.10 2256
4572.74 2387
4573.38 2485
4574.01 2214
4574.65 2383
4575.29 2378
4575.93 2383
4576.57 2365
4577.20 2305
4577.84 2320
4578.48 2194
4579.12 2236
4579.76 2243
4580.40 2159
4581.04 2277
4581.67 2369
4582.31 2268
4582.95 2187
4583.59 2161
4584.23 2338
4584.87 2392
4585.51 2363
4586.14 2350
4586.78 2437
4587.42 2494
4588.06 2409
4588.70 2353
4589.34 2441
4589.98 2388
4590.62 2293
4591.26 2350
4591.90 2368
4592.54 2243
4593.17 2588
4593.81 2662
4594.45 2661
4595.09 2848
4595.73 2922
4596.37 2882
4597.01 2837
4597.65 2640
4598.29 2708
4598.93 2699
4599.57 2606
4600.21 2485
4600.85 2423
4601.49 2250
4602.13 2354
4602.77 2344
4603.41 2454
4604.05 2492
4604.69 2568
4605.33 2322
4605.97 2421
4606.61 2474
4607.25 2521
4607.89 2627
4608.53 2580
4609.17 2689
4609.81 2627
4610.45 2551
4611.09 2496
4611.73 2560
4612.38 2595
4613.02 2634
4613.66 2519
4614.30 2699
4614.94 2435
4615.58 2412
4616.22 2487
4616.86 2450
4617.50 2492
4618.14 2435
4618.78 2428
4619.43 2395
4620.07 2254
4620.71 2402
4621.35 2340
4621.99 2253
4622.63 2265
4623.27 2206
4623.91 2206
4624.56 2120
4625.20 2252
4625.84 2259
4626.48 2259
4627.12 2266
4627.76 2225
4628.41 2152
4629.05 2240
4629.69 2167
4630.33 2253
4630.97 2286
4631.62 2198
4632.26 2108
4632.90 2146
4633.54 2165
4634.18 2202
4634.83 2110
4635.47 2164
4636.11 2197
4636.75 2264
4637.40 2412
4638.04 2307
4638.68 2412
4639.32 2400
4639.97 2412
4640.61 2574
4641.25 2556
4641.89 2632
4642.54 2604
4643.18 2553
4643.82 2661
4644.46 2526
4645.11 2700
4645.75 2663
4646.39 2602
4647.04 2475
4647.68 2450
4648.32 2441
4648.97 2574
4649.61 2563
4650.25 2386
4650.90 2440
4651.54 2426
4652.18 2362
4652.83 2479
4653.47 2327
4654.11 2423
4654.76 2463
4655.40 2443
4656.04 2468
4656.69 2554
4657.33 2482
4657.98 2652
4658.62 2479
4659.26 2277
4659.91 2261
4660.55 2191
4661.20 2325
4661.84 2190
4662.48 2112
4663.13 2276
4663.77 2238
4664.42 2283
4665.06 2204
4665.71 2072
4666.35 2244
4666.99 2251
4667.64 2174
4668.28 2161
4668.93 2254
4669.57 2078
4670.22 2153
4670.86 2185
4671.51 2173
4672.15 2084
4672.80 2045
4673.44 2019
4674.09 1930
4674.73 2121
4675.38 2011
4676.02 2071
4676.67 2102
4677.31 2258
4677.96 2258
4678.60 2159
4679.25 2240
4679.89 2198
4680.54 2162
4681.18 2187
4681.83 2200
4682.47 2227
4683.12 2232
4683.77 2096
4684.41 2123
4685.06 2262
4685.70 2279
4686.35 2247
4686.99 2297
4687.64 2265
4688.29 2260
4688.93 2351
4689.58 2329
4690.22 2173
4690.87 2180
4691.52 2120
4692.16 2097
4692.81 2237
4693.45 2073
4694.10 2029
4694.75 2087
4695.39 2206
4696.04 2098
4696.69 2122
4697.33 2153
4697.98 2289
4698.63 2197
4699.27 2220
4699.92 2210
4700.57 2276
4701.21 2263
4701.86 2348
4702.51 2311
4703.15 2544
4703.80 2355
4704.45 2333
4705.10 2293
4705.74 2410
4706.39 2461
4707.04 2332
4707.68 2231
4708.33 2194
4708.98 2195
4709.63 2070
4710.27 2262
4710.92 2281
4711.57 2306
4712.22 2272
4712.86 2259
4713.51 2218
4714.16 2168
4714.81 2114
4715.45 2251
4716.10 2304
4716.75 2225
4717.40 2245
4718.05 2271
4718.69 2245
4719.34 2122
4719.99 2290
4720.64 2241
4721.29 2313
4721.94 2277
4722.58 2116
4723.23 2088
4723.88 2218
4724.53 2347
4725.18 2321
4725.83 2382
4726.47 2366
4727.12 2318
4727.77 2537
4728.42 2567
4729.07 2500
4729.72 2735
4730.37 2764
4731.02 2860
4731.66 2790
4732.31 2746
4732.96 2731
4733.61 2595
4734.26 2537
4734.91 2314
4735.56 2255
4736.21 2150
4736.86 2215
4737.51 2150
4738.16 2129
4738.81 2063
4739.45 2398
4740.10 2260
4740.75 2200
4741.40 2076
4742.05 2294
4742.70 2272
4743.35 2313
4744.00 2435
4744.65 2459
4745.30 2390
4745.95 2437
4746.60 2250
4747.25 2411
4747.90 2409
4748.55 2480
4749.20 2375
4749.85 2548
4750.50 2618
4751.15 2610
4751.80 2533
4752.45 2506
4753.10 2480
4753.75 2561
4754.40 2674
4755.05 2750
4755.71 2944
4756.36 2718
4757.01 2772
4757.66 2997
4758.31 2898
4758.96 2815
4759.61 2597
4760.26 2456
4760.91 2493
4761.56 2376
4762.21 2167
4762.86 2327
4763.52 2359
4764.17 2296
4764.82 2255
4765.47 2336
4766.12 2384
4766.77 2381
4767.42 2401
4768.07 2440
4768.73 2536
4769.38 2536
4770.03 2536
4770.68 2635
4771.33 2738
4771.98 2840
4772.64 2761
4773.29 2572
4773.94 2663
4774.59 2471
4775.24 2355
4775.89 2237
4776.55 2132
4777.20 2204
4777.85 2320
4778.50 2249
4779.15 2249
4779.81 2137
4780.46 2204
4781.11 2217
4781.76 2238
4782.42 2293
4783.07 2310
4783.72 2529
4784.37 2390
4785.03 2321
4785.68 2358
4786.33 2160
4786.98 2264
4787.64 2214
4788.29 2130
4788.94 2220
4789.60 2210
4790.25 2127
4790.90 2093
4791.55 2142
4792.21 2271
4792.86 2079
4793.51 2212
4794.17 2257
4794.82 2186
4795.47 2130
4796.13 2111
4796.78 2147
4797.43 2012
4798.09 2154
4798.74 2203
4799.39 2165
4800.05 2219
4800.70 2207
4801.36 2117
4802.01 2071
4802.66 2075
4803.32 2097
4803.97 2174
4804.62 2191
4805.28 2137
4805.93 2124
4806.59 2088
4807.24 2203
4807.89 2269
4808.55 2395
4809.20 2308
4809.86 2157
4810.51 2266
4811.17 2271
4811.82 2149
4812.47 2299
4813.13 2227
4813.78 2201
4814.44 2211
4815.09 2301
4815.75 2252
4816.40 2219
4817.06 2245
4817.71 2391
4818.37 2402
4819.02 2316
4819.68 2264
4820.33 2369
4820.99 2410
4821.64 2476
4822.30 2467
4822.95 2578
4823.61 2478
4824.26 2484
4824.92 2517
4825.57 2573
4826.23 2730
4826.88 2707
4827.54 2603
4828.19 2730
4828.85 2899
4829.51 2725
4830.16 2845
4830.82 2827
4831.47 2764
4832.13 2810
4832.78 2716
4833.44 2671
4834.10 2707
4834.75 2668
4835.41 2533
4836.06 2693
4836.72 2928
4837.38 2823
4838.03 2886
4838.69 2957
4839.34 3027
4840.00 3197
4840.66 3217
4841.31 3326
4841.97 3319
4842.63 3342
4843.28 3308
4843.94 3476
4844.60 3412
4845.25 3315
4845.91 3244
4846.57 3172
4847.22 3409
4847.88 3341
4848.54 2995
4849.19 3130
4849.85 3274
4850.51 3220
4851.17 3382
4851.82 3571
4852.48 3799
4853.14 3737
4853.79 3748
4854.45 3865
4855.11 4013
4855.77 4123
4856.42 4013
4857.08 3822
4857.74 3633
4858.40 3639
4859.05 3766
4859.71 3885
4860.37 3835
4861.03 3835
4861.68 3926
4862.34 4212
4863.00 4168
4863.66 4195
4864.32 3958
4864.97 3948
4865.63 4034
4866.29 3853
4866.95 3889
4867.61 3910
4868.26 3852
4868.92 3775
4869.58 3758
4870.24 3899
4870.90 3960
4871.56 4130
4872.21 4054
4872.87 3876
4873.53 3849
4874.19 3930
4874.85 3698
4875.51 3526
4876.17 3660
4876.83 3528
4877.48 3333
4878.14 3479
4878.80 3307
4879.46 3169
4880.12 3316
4880.78 3364
4881.44 3075
4882.10 3006
4882.76 3035
4883.42 3062
4884.08 2908
4884.73 3005
4885.39 3135
4886.05 3079
4886.71 2882
4887.37 2853
4888.03 2689
4888.69 2842
4889.35 2861
4890.01 2890
4890.67 2993
4891.33 2776
4891.99 2748
4892.65 2725
4893.31 3002
4893.97 3125
4894.63 3145
4895.29 3111
4895.95 2970
4896.61 3110
4897.27 3023
4897.93 2859
4898.59 2758
4899.25 2767
4899.91 2476
4900.57 2440
4901.23 2425
4901.89 2383
4902.55 2529
4903.21 2656
4903.88 2450
4904.54 2397
4905.20 2599
4905.86 2591
4906.52 2488
4907.18 2500
4907.84 2579
4908.50 2573
4909.16 2533
4909.82 2559
4910.48 2347
4911.15 2473
4911.81 2570
4912.47 2395
4913.13 2379
4913.79 2363
4914.45 2311
4915.11 2263
4915.77 2312
4916.44 2273
4917.10 2313
4917.76 2362
4918.42 2210
4919.08 2120
4919.74 2147
4920.41 2167
4921.07 2127
4921.73 2071
4922.39 2199
4923.05 2280
4923.72 2230
4924.38 2325
4925.04 2161
4925.70 2074
4926.36 2162
4927.03 2136
4927.69 2040
4928.35 2158
4929.01 2302
4929.67 2270
4930.34 2174
4931.00 2191
4931.66 2287
4932.32 2252
4932.99 2175
4933.65 2343
4934.31 2302
4934.98 2297
4935.64 2240
4936.30 2290
4936.96 2403
4937.63 2383
4938.29 2282
4938.95 2333
4939.62 2123
4940.28 2162
4940.94 2236
4941.61 2160
4942.27 2011
4942.93 2137
4943.60 2180
4944.26 2261
4944.92 2131
4945.59 2181
4946.25 2192
4946.91 2251
4947.58 2275
4948.24 2130
4948.90 2018
4949.57 2079
4950.23 2054
4950.89 2029
4951.56 2092
4952.22 1893
4952.89 2020
4953.55 2037
4954.21 2073
4954.88 1922
4955.54 1929
4956.21 2052
4956.87 2063
4957.53 1987
4958.20 1991
4958.86 1979
4959.53 1906
4960.19 1962
4960.86 1993
4961.52 2090
4962.19 2072
4962.85 1980
4963.52 2001
4964.18 2171
4964.84 2098
4965.51 2226
4966.17 2159
4966.84 2154
4967.50 2207
4968.17 2360
4968.83 2247
4969.50 2241
4970.16 2351
4970.83 2210
4971.49 2116
4972.16 2057
4972.82 2249
4973.49 2286
4974.16 2230
4974.82 2264
4975.49 2150
4976.15 2051
4976.82 2223
4977.48 2104
4978.15 2094
4978.81 2178
4979.48 2020
4980.15 2048
4980.81 2067
4981.48 2041
4982.14 2015
4982.81 2021
4983.48 2075
4984.14 1952
4984.81 1957
4985.47 1911
4986.14 1984
4986.81 1827
4987.47 2016
4988.14 2018
4988.80 2010
4989.47 2010
4990.14 2024
4990.80 1997
4991.47 1874
4992.14 1970
4992.80 1975
4993.47 1974
4994.14 1934
4994.80 1950
4995.47 2019
4996.14 2080
4996.80 2003
4997.47 2044
4998.14 2016
4998.81 2033
4999.47 2085
5000.14 2076
5000.81 2039
5001.47 2115
5002.14 2065
5002.81 2090
5003.48 1973
5004.14 1996
5004.81 2027
5005.48 2013
5006.15 1888
5006.81 1997
5007.48 2016
5008.15 2044
5008.82 1919
5009.48 1952
5010.15 1911
5010.82 1965
5011.49 1994
5012.16 2015
5012.82 2028
5013.49 1927
5014.16 2096
5014.83 2090
5015.50 1985
5016.16 1972
5016.83 2010
5017.50 1980
5018.17 1956
5018.84 2016
5019.50 2127
5020.17 2139
5020.84 2128
5021.51 2189
5022.18 2162
5022.85 2305
5023.52 2425
5024.19 2434
5024.85 2706
5025.52 2735
5026.19 2874
5026.86 2879
5027.53 3007
5028.20 3025
5028.87 3215
5029.54 3072
5030.21 2951
5030.87 2801
5031.54 2561
5032.21 2376
5032.88 2381
5033.55 2236
5034.22 2275
5034.89 2142
5035.56 1944
5036.23 1841
5036.90 1919
5037.57 1999
5038.24 1941
5038.91 1929
5039.58 1824
5040.25 1999
5040.92 1948
5041.59 2028
5042.26 1922
5042.93 1979
5043.60 1816
5044.27 1876
5044.94 1852
5045.61 1836
5046.28 1858
5046.95 1900
5047.62 1942
5048.29 1883
5048.96 1938
5049.63 1921
5050.30 2030
5050.97 1996
5051.64 1954
5052.31 1994
5052.98 2012
5053.65 2045
5054.32 2032
5054.99 1989
5055.66 1994
5056.34 1912
5057.01 1839
5057.68 1844
5058.35 1952
5059.02 1877
5059.69 1881
5060.36 2013
5061.03 1804
5061.70 1933
5062.38 1939
5063.05 1902
5063.72 1888
5064.39 1995
5065.06 1924
5065.73 1766
5066.40 1820
5067.08 1892
5067.75 1802
5068.42 1875
5069.09 1891
5069.76 1859
5070.43 1860
5071.11 1915
5071.78 1941
5072.45 1858
5073.12 1986
5073.79 1925
5074.47 1912
5075.14 1891
5075.81 2062
5076.48 2079
5077.15 1826
5077.83 1819
5078.50 1919
5079.17 1865
5079.84 1990
5080.52 2067
5081.19 1976
5081.86 1882
5082.53 2031
5083.21 2104
5083.88 2020
5084.55 1952
5085.22 1972
5085.90 2009
5086.57 2036
5087.24 1999
5087.92 1938
5088.59 1966
5089.26 1997
5089.93 2009
5090.61 1828
5091.28 1992
5091.95 2031
5092.63 2048
5093.30 2072
5093.97 2228
5094.65 2314
5095.32 2320
5095.99 2390
5096.67 2565
5097.34 2415
5098.02 2265
5098.69 2208
5099.36 2233
5100.04 2221
5100.71 2241
5101.38 2214
5102.06 2222
5102.73 2074
5103.41 1995
5104.08 1880
5104.75 1835
5105.43 1816
5106.10 1942
5106.78 2119
5107.45 2027
5108.12 1937
5108.80 1982
5109.47 1983
5110.15 2103
5110.82 2106
5111.50 2170
5112.17 1970
5112.85 1929
5113.52 1898
5114.20 1913
5114.87 1964
5115.54 1864
5116.22 1946
5116.89 1899
5117.57 1788
5118.24 1797
5118.92 1950
5119.59 1883
5120.27 1853
5120.94 2080
5121.62 2000
5122.30 2059
5122.97 1894
5123.65 2120
5124.32 2045
5125.00 2064
5125.67 2213
5126.35 2151
5127.02 1994
5127.70 1991
5128.37 2098
5129.05 2021
5129.73 2039
5130.40 1938
5131.08 2047
5131.75 1929
5132.43 1915
5133.10 1981
5133.78 2159
5134.46 2116
5135.13 1929
5135.81 1894
5136.49 1928
5137.16 2110
5137.84 1970
5138.51 1965
5139.19 2014
5139.87 2024
5140.54 2102
5141.22 2058
5141.90 2136
5142.57 2065
5143.25 2005
5143.93 1999
5144.60 2095
5145.28 2128
5145.96 1999
5146.63 1988
5147.31 1958
5147.99 1973
5148.66 1906
5149.34 1863
5150.02 1860
5150.69 1782
5151.37 1831
5152.05 1698
5152.73 1694
5153.40 1752
5154.08 1722
5154.76 1825
5155.44 1887
5156.11 1899
5156.79 2049
5157.47 1937
5158.15 1918
5158.82 1829
5159.50 1757
5160.18 1785
5160.86 1778
5161.53 1817
5162.21 1764
5162.89 1812
5163.57 1809
5164.25 1890
5164.92 1951
5165.60 1924
5166.28 1863
5166.96 1876
5167.64 1921
5168.31 1899
5168.99 1939
5169.67 2116
5170.35 2124
5171.03 2013
5171.71 2004
5172.39 1865
5173.06 1850
5173.74 1913
5174.42 1897
5175.10 1759
5175.78 1884
5176.46 1980
5177.14 1924
5177.82 1806
5178.49 1774
5179.17 1795
5179.85 1808
5180.53 1760
5181.21 1871
5181.89 1761
5182.57 1852
5183.25 1940
5183.93 1963
5184.61 1951
5185.29 1802
5185.97 1942
5186.64 1939
5187.32 1968
5188.00 1879
5188.68 1836
5189.36 1697
5190.04 1785
5190.72 1689
5191.40 1725
5192.08 1747
5192.76 1698
5193.44 1742
5194.12 1718
5194.80 1714
5195.48 1788
5196.16 1878
5196.84 1691
5197.52 1630
5198.20 1673
5198.88 1833
5199.56 1883
5200.24 1895
5200.92 1794
5201.60 1664
5202.28 1778
5202.96 1840
5203.65 1799
5204.33 1894
5205.01 1991
5205.69 1815
5206.37 1851
5207.05 1705
5207.73 1824
5208.41 1795
5209.09 1847
5209.77 1895
5210.45 1947
5211.13 2025
5211.82 2050
5212.50 2070
5213.18 2070
5213.86 1934
5214.54 1911
5215.22 2011
5215.90 1939
5216.58 1939
5217.27 1980
5217.95 1932
5218.63 1844
5219.31 1968
5219.99 2016
5220.67 1859
5221.36 1777
5222.04 1945
5222.72 1748
5223.40 1779
5224.08 1887
5224.77 1798
5225.45 1845
5226.13 1975
5226.81 1896
5227.49 1911
5228.18 1884
5228.86 1866
5229.54 1901
5230.22 1898
5230.91 1896
5231.59 1836
5232.27 1747
5232.95 1773
5233.63 1755
5234.32 1754
5235.00 1791
5235.68 1759
5236.37 1811
5237.05 1894
5237.73 1766
5238.41 1766
5239.10 1883
5239.78 1913
5240.46 1967
5241.15 1942
5241.83 1915
5242.51 1975
5243.20 2057
5243.88 2080
5244.56 2038
5245.24 2098
5245.93 2028
5246.61 2038
5247.29 1861
5247.98 1840
5248.66 1877
5249.35 1928
5250.03 1991
5250.71 1985
5251.40 2059
5252.08 2146
5252.76 2243
5253.45 2278
5254.13 2253
5254.82 2266
5255.50 2289
5256.18 2247
5256.87 2215
5257.55 2194
5258.24 2060
5258.92 2010
5259.60 1974
5260.29 1963
5260.97 1972
5261.66 1814
5262.34 1674
5263.03 1678
5263.71 1666
5264.40 1705
5265.08 1680
5265.76 1821
5266.45 1900
5267.13 1888
5267.82 1983
5268.50 1909
5269.19 1882
5269.87 1991
5270.56 1948
5271.24 2031
5271.93 1981
5272.61 2022
5273.30 1940
5273.98 1803
5274.67 1862
5275.35 1771
5276.04 1815
5276.72 1852
5277.41 1958
5278.10 1871
5278.78 1956
5279.47 1805
5280.15 1818
5280.84 1923
5281.52 1857
5282.21 1925
5282.89 1922
5283.58 2044
5284.27 2211
5284.95 2189
5285.64 2248
5286.32 2247
5287.01 2283
5287.70 2387
5288.38 2303
5289.07 2069
5289.75 2182
5290.44 2097
5291.13 2105
5291.81 2038
5292.50 1867
5293.19 1862
5293.87 1888
5294.56 1957
5295.25 1948
5295.93 1977
5296.62 1943
5297.31 1869
5297.99 1952
5298.68 1842
5299.37 1854
5300.05 1910
5300.74 1895
5301.43 1891
5302.11 2051
5302.80 2028
5303.49 1967
5304.18 1993
5304.86 1878
5305.55 2019
5306.24 2010
5306.92 2001
5307.61 2036
5308.30 1939
5308.99 1852
5309.67 1954
5310.36 2019
5311.05 1804
5311.74 2035
5312.42 2043
5313.11 1930
5313.80 2045
5314.49 1929
5315.18 1975
5315.86 2176
5316.55 2201
5317.24 2136
5317.93 2130
5318.62 2123
5319.30 2168
5319.99 1991
5320.68 2046
5321.37 2026
5322.06 1980
5322.74 2043
5323.43 2259
5324.12 2402
5324.81 2481
5325.50 2361
5326.19 2261
5326.88 2322
5327.56 2283
5328.25 2226
5328.94 2064
5329.63 1966
5330.32 1915
5331.01 1909
5331.70 1974
5332.39 1952
5333.07 2007
5333.76 2047
5334.45 2186
5335.14 2136
5335.83 1982
5336.52 2087
5337.21 1993
5337.90 2052
5338.59 2078
5339.28 2114
5339.97 2016
5340.66 2020
5341.35 2039
5342.04 2168
5342.73 2047
5343.42 2003
5344.10 2013
5344.79 2053
5345.48 2023
5346.17 2085
5346.86 1967
5347.55 2115
5348.24 2052
5348.93 2110
5349.62 2269
5350.31 2265
5351.00 2369
5351.69 2327
5352.39 2281
5353.08 2435
5353.77 2625
5354.46 2671
5355.15 2763
5355.84 2856
5356.53 3115
5357.22 3117
5357.91 2944
5358.60 2894
5359.29 2677
5359.98 2432
5360.67 2349
5361.36 2394
5362.05 2066
5362.74 1950
5363.44 2071
5364.13 2128
5364.82 2099
5365.51 2034
5366.20 1967
5366.89 2004
5367.58 1989
5368.27 1911
5368.96 1973
5369.66 1962
5370.35 1967
5371.04 1945
5371.73 2039
5372.42 1925
5373.11 1868
5373.81 1871
5374.50 1728
5375.19 1889
5375.88 1868
5376.57 1806
5377.26 1823
5377.96 1705
5378.65 1839
5379.34 1792
5380.03 1808
5380.72 1734
5381.42 1699
5382.11 1748
5382.80 1734
5383.49 1934
5384.18 2006
5384.88 1831
5385.57 1831
5386.26 1695
5386.95 1878
5387.65 1912
5388.34 1751
5389.03 1671
5389.72 1718
5390.42 1751
5391.11 1802
5391.80 1803
5392.50 1808
5393.19 1940
5393.88 2057
5394.57 1991
5395.27 2042
5395.96 1947
5396.65 2049
5397.35 1995
5398.04 1959
5398.73 1907
5399.43 1852
5400.12 1807
5400.81 1820
5401.51 1914
5402.20 1747
5402.89 1783
5403.59 1760
5404.28 1796
5404.97 1776
5405.67 1853
5406.36 1820
5407.06 1821
5407.75 1837
5408.44 1854
5409.14 1933
5409.83 1847
5410.53 1828
5411.22 1909
5411.91 1974
5412.61 1864
5413.30 1922
5414.00 1937
5414.69 1967
5415.38 1986
5416.08 1861
5416.77 1907
5417.47 1779
5418.16 1784
5418.86 1851
5419.55 1907
5420.25 1821
5420.94 1856
5421.64 1930
5422.33 1823
5423.03 1946
5423.72 1958
5424.41 1812
5425.11 1823
5425.80 1889
5426.50 1999
5427.19 1867
5427.89 1896
5428.59 1900
5429.28 1914
5429.98 1938
5430.67 1974
5431.37 1814
5432.06 1868
5432.76 1879
5433.45 1838
5434.15 1953
5434.84 1897
5435.54 2040
5436.23 2146
5436.93 1962
5437.63 1961
5438.32 1993
5439.02 2099
5439.71 2179
5440.41 2230
5441.11 2029
5441.80 2071
5442.50 2167
5443.19 2099
5443.89 2142
5444.59 2120
5445.28 2064
5445.98 1997
5446.68 1978
5447.37 2049
5448.07 2126
5448.76 2304
5449.46 2405
5450.16 2360
5450.85 2444
5451.55 2663
5452.25 2628
5452.94 2718
5453.64 2950
5454.34 2869
5455.03 2861
5455.73 2674
5456.43 2639
5457.13 2650
5457.82 2381
5458.52 2418
5459.22 2270
5459.91 2207
5460.61 2218
5461.31 2313
5462.01 2272
5462.70 2160
5463.40 2170
5464.10 2237
5464.80 2448
5465.49 2483
5466.19 2612
5466.89 2836
5467.59 2949
5468.28 2909
5468.98 2899
5469.68 3092
5470.38 3156
5471.07 2952
5471.77 2905
5472.47 2811
5473.17 2629
5473.87 2583
5474.56 2628
5475.26 2506
5475.96 2572
5476.66 2607
5477.36 2557
5478.06 2586
5478.75 2598
5479.45 2638
5480.15 2591
5480.85 2710
5481.55 2685
5482.25 2785
5482.95 2871
5483.64 2929
5484.34 3209
5485.04 3159
5485.74 3403
5486.44 3341
5487.14 3453
5487.84 3257
5488.54 3150
5489.23 3165
5489.93 3006
5490.63 3012
5491.33 2774
5492.03 2794
5492.73 2734
5493.43 2631
5494.13 2696
5494.83 2665
5495.53 2617
5496.23 2816
5496.93 2747
5497.63 2832
5498.33 2784
5499.03 2993
5499.73 3181
5500.43 3058
5501.13 3080
5501.83 3150
5502.53 3492
5503.23 3800
5503.93 4133
5504.63 4414
5505.33 4831
5506.03 5045
5506.73 5362
5507.43 5106
5508.13 4514
5508.83 4026
5509.53 4107
5510.23 3695
5510.93 3315
5511.63 3363
5512.33 3153
5513.03 3210
5513.73 3028
5514.43 2867
5515.13 2848
5515.83 2803
5516.53 2820
5517.23 2804
5517.93 2688
5518.64 2578
5519.34 2671
5520.04 2658
5520.74 2713
5521.44 2551
5522.14 2566
5522.84 2452
5523.54 2532
5524.24 2661
5524.95 2400
5525.65 2548
5526.35 2462
5527.05 2470
5527.75 2525
5528.45 2482
5529.15 2353
5529.86 2372
5530.56 2278
5531.26 2185
5531.96 2220
5532.66 2168
5533.36 2164
5534.07 2094
5534.77 2096
5535.47 2039
5536.17 2002
5536.87 1996
5537.58 2016
5538.28 2011
5538.98 2101
5539.68 2062
5540.39 2063
5541.09 2240
5541.79 2162
5542.49 2194
5543.20 2155
5543.90 2170
5544.60 2146
5545.30 2004
5546.01 2195
5546.71 2189
5547.41 2093
5548.11 1979
5548.82 1918
5549.52 1887
5550.22 1963
5550.93 2027
5551.63 2108
5552.33 2052
5553.03 2108
5553.74 2069
5554.44 2055
5555.14 2144
5555.85 2025
5556.55 1900
5557.25 1908
5557.96 2025
5558.66 1900
5559.36 1895
5560.07 1910
5560.77 1874
5561.48 1814
5562.18 1803
5562.88 1889
5563.59 1936
5564.29 1795
5564.99 1894
5565.70 1909
5566.40 1785
5567.11 1952
5567.81 2014
5568.51 1928
5569.22 1840
5569.92 1838
5570.63 1940
5571.33 1962
5572.04 1903
5572.74 1863
5573.44 1869
5574.15 1992
5574.85 2069
5575.56 1823
5576.26 1914
5576.97 1889
5577.67 1884
5578.38 1969
5579.08 1816
5579.79 1839
5580.49 2061
5581.20 1904
5581.90 1991
5582.61 1955
5583.31 1821
5584.02 1815
5584.72 1829
5585.43 1854
5586.13 1721
5586.84 1899
5587.54 1846
5588.25 1824
5588.95 1930
5589.66 1975
5590.36 1878
5591.07 1804
5591.77 1740
5592.48 1663
5593.19 1827
5593.89 1850
5594.60 1804
5595.30 1819
5596.01 1727
5596.71 1881
5597.42 1848
5598.13 1869
5598.83 1896
5599.54 1932
5600.24 1920
5600.95 1805
5601.66 1759
5602.36 1699
5603.07 1775
5603.78 1877
5604.48 1681
5605.19 1732
5605.89 1746
5606.60 1629
5607.31 1686
5608.01 1733
5608.72 1757
5609.43 1643
5610.13 1603
5610.84 1694
5611.55 1804
5612.25 1848
5612.96 1779
5613.67 1617
5614.38 1702
5615.08 1761
5615.79 1686
5616.50 1653
5617.20 1642
5617.91 1749
5618.62 1732
5619.33 1785
5620.03 1714
5620.74 1717
5621.45 1811
5622.15 1738
5622.86 1671
5623.57 1774
5624.28 1838
5624.99 1809
5625.69 1715
5626.40 1700
5627.11 1681
5627.82 1701
5628.52 1656
5629.23 1660
5629.94 1752
5630.65 1772
5631.36 1646
5632.06 1630
5632.77 1762
5633.48 1799
5634.19 1762
5634.90 1650
5635.61 1844
5636.31 1740
5637.02 1705
5637.73 1688
5638.44 1797
5639.15 1795
5639.86 1713
5640.56 1716
5641.27 1708
5641.98 1795
5642.69 1849
5643.40 1807
5644.11 1789
5644.82 1855
5645.53 1731
5646.24 1807
5646.94 1716
5647.65 1751
5648.36 1657
5649.07 1819
5649.78 1858
5650.49 1894
5651.20 1823
5651.91 1740
5652.62 1853
5653.33 1826
5654.04 1769
5654.75 1737
5655.46 1797
5656.17 1774
5656.88 1864
5657.59 1961
5658.30 1836
5659.01 1865
5659.71 1936
5660.42 1935
5661.13 2007
5661.84 1973
5662.55 1934
5663.26 2002
5663.97 2161
5664.69 2154
5665.40 1968
5666.11 1963
5666.82 1916
5667.53 1934
5668.24 1795
5668.95 1809
5669.66 1818
5670.37 1860
5671.08 1868
5671.79 1956
5672.50 2068
5673.21 1947
5673.92 2023
5674.63 2137
5675.34 2189
5676.05 2243
5676.76 2308
5677.48 2201
5678.19 2213
5678.90 2097
5679.61 2088
5680.32 1845
5681.03 1981
5681.74 1822
5682.45 1850
5683.16 1768
5683.88 1832
5684.59 1896
5685.30 1824
5686.01 1777
5686.72 1849
5687.43 1846
5688.15 1910
5688.86 1897
5689.57 1736
5690.28 1742
5690.99 1814
5691.70 1737
5692.42 1828
5693.13 1774
5693.84 1735
5694.55 1648
5695.26 1735
5695.98 1789
5696.69 1769
5697.40 1672
5698.11 1606
5698.82 1658
5699.54 1671
5700.25 1743
5700.96 1637
5701.67 1675
5702.39 1616
5703.10 1525
5703.81 1591
5704.52 1713
5705.24 1764
5705.95 1837
5706.66 1682
5707.38 1712
5708.09 1732
5708.80 1622
5709.51 1660
5710.23 1639
5710.94 1634
5711.65 1695
5712.37 1673
5713.08 1696
5713.79 1683
5714.51 1656
5715.22 1685
5715.93 1762
5716.65 1663
5717.36 1705
5718.07 1667
5718.79 1783
5719.50 1724
5720.21 1687
5720.93 1677
5721.64 1773
5722.36 1677
5723.07 1646
5723.78 1656
5724.50 1680
5725.21 1705
5725.92 1604
5726.64 1676
5727.35 1657
5728.07 1645
5728.78 1798
5729.50 1857
5730.21 1761
5730.92 1846
5731.64 1826
5732.35 1882
5733.07 1774
5733.78 1797
5734.50 1754
5735.21 1934
5735.93 1857
5736.64 1752
5737.35 1809
5738.07 1617
5738.78 1685
5739.50 1645
5740.21 1667
5740.93 1722
5741.64 1794
5742.36 1711
5743.07 1760
5743.79 1720
5744.50 1633
5745.22 1754
5745.93 1618
5746.65 1641
5747.37 1653
5748.08 1547
5748.80 1583
5749.51 1653
5750.23 1614
5750.94 1720
5751.66 1766
5752.37 1712
5753.09 1771
5753.81 1817
5754.52 1718
5755.24 1801
5755.95 1840
5756.67 1805
5757.38 1848
5758.10 1908
5758.82 1914
5759.53 2045
5760.25 2242
5760.96 2105
5761.68 2032
5762.40 2006
5763.11 2057
5763.83 2081
5764.55 1870
5765.26 1791
5765.98 1828
5766.70 1858
5767.41 1805
5768.13 1709
5768.85 1690
5769.56 1772
5770.28 1691
5771.00 1851
5771.71 1782
5772.43 1770
5773.15 1767
5773.86 1800
5774.58 1806
5775.30 1721
5776.01 1859
5776.73 1924
5777.45 1910
5778.17 1741
5778.88 1746
5779.60 1762
5780.32 1675
5781.04 1852
5781.75 1832
5782.47 1690
5783.19 1736
5783.91 1808
5784.62 1811
5785.34 1846
5786.06 1967
5786.78 1936
5787.49 1894
5788.21 1981
5788.93 1954
5789.65 1947
5790.37 1886
5791.08 1882
5791.80 1946
5792.52 1796
5793.24 1876
5793.96 2002
5794.68 1949
5795.39 1975
5796.11 1975
5796.83 2020
5797.55 2142
5798.27 2262
5798.99 2108
5799.70 2115
5800.42 2266
5801.14 2441
5801.86 2439
5802.58 2711
5803.30 2955
5804.02 3551
5804.74 3954
5805.45 4061
5806.17 4047
5806.89 3953
5807.61 3961
5808.33 3805
5809.05 3546
5809.77 3300
5810.49 2848
5811.21 2549
5811.93 2653
5812.65 2462
5813.37 2397
5814.09 2214
5814.81 2315
5815.52 2321
5816.24 2042
5816.96 2125
5817.68 2161
5818.40 2298
5819.12 2243
5819.84 2295
5820.56 2254
5821.28 2293
5822.00 2422
5822.72 2316
5823.44 2282
5824.16 2280
5824.88 2350
5825.60 2257
5826.32 2179
5827.04 2110
5827.76 2157
5828.48 2092
5829.21 2070
5829.93 1994
5830.65 1980
5831.37 1977
5832.09 2083
5832.81 2023
5833.53 2118
5834.25 2071
5834.97 1924
5835.69 1903
5836.41 1835
5837.13 1804
5837.85 2008
5838.57 1891
5839.30 1780
5840.02 1727
5840.74 1691
5841.46 1803
5842.18 1851
5842.90 1832
5843.62 1968
5844.34 1877
5845.07 1999
5845.79 2023
5846.51 2030
5847.23 2023
5847.95 1881
5848.67 1956
5849.39 1856
5850.12 1818
5850.84 1744
5851.56 1769
5852.28 1923
5853.00 1844
5853.73 1827
5854.45 1723
5855.17 1679
5855.89 1811
5856.61 1803
5857.34 1796
5858.06 1861
5858.78 1905
5859.50 1853
5860.23 1843
5860.95 1898
5861.67 1836
5862.39 1849
5863.11 1881
5863.84 1809
5864.56 1792
5865.28 1727
5866.01 1864
5866.73 1912
5867.45 1806
5868.17 1812
5868.90 1768
5869.62 1856
5870.34 1872
5871.07 1783
5871.79 1776
5872.51 1794
5873.23 1849
5873.96 1758
5874.68 1843
5875.40 1829
5876.13 1698
5876.85 1854
5877.57 1869
5878.30 1818
5879.02 1824
5879.74 1771
5880.47 1792
5881.19 1845
5881.92 1766
5882.64 1771
5883.36 1797
5884.09 1626
5884.81 1786
5885.53 1855
5886.26 1906
5886.98 1820
5887.71 1823
5888.43 1839
5889.15 1794
5889.88 1832
5890.60 1859
5891.33 1795
5892.05 1849
5892.78 1941
5893.50 1818
5894.23 1729
5894.95 1798
5895.67 1815
5896.40 1889
5897.12 1868
5897.85 1916
5898.57 1737
5899.30 1762
5900.02 1882
5900.75 1838
5901.47 1865
5902.20 1863
5902.92 1756
5903.65 1761
5904.37 1858
5905.10 1913
5905.82 1856
5906.55 1854
5907.27 1861
5908.00 1964
5908.72 1924
5909.45 1856
5910.17 1836
5910.90 1926
5911.62 1912
5912.35 1958
5913.08 1831
5913.80 1769
5914.53 1924
5915.25 1859
5915.98 1969
5916.70 1985
5917.43 1941
5918.16 1967
5918.88 1877
5919.61 1853
5920.33 1965
5921.06 1952
5921.79 1938
5922.51 1876
5923.24 1889
5923.97 1962
5924.69 2032
5925.42 2021
5926.14 2005
5926.87 2059
5927.60 2078
5928.32 1968
5929.05 1942
5929.78 2070
5930.50 1977
5931.23 2017
5931.96 2249
5932.68 2270
5933.41 2138
5934.14 2162
5934.86 2231
5935.59 2278
5936.32 2226
5937.05 2462
5937.77 2391
5938.50 2333
5939.23 2396
5939.95 2388
5940.68 2242
5941.41 2369
5942.14 2205
5942.86 2608
5943.59 2615
5944.32 2702
5945.05 2450
5945.77 2526
5946.50 2608
5947.23 2643
5947.96 2610
5948.68 2720
5949.41 2770
5950.14 2826
5950.87 2687
5951.60 2732
5952.32 2830
5953.05 2776
5953.78 2927
5954.51 3058
5955.24 3125
5955.96 3187
5956.69 3357
5957.42 3563
5958.15 3798
5958.88 3577
5959.61 3558
5960.33 3490
5961.06 3458
5961.79 3381
5962.52 3544
5963.25 3488
5963.98 3549
5964.71 3478
5965.44 3534
5966.16 3511
5966.89 3444
5967.62 3640
5968.35 3606
5969.08 3915
5969.81 4203
5970.54 4469
5971.27 4692
5972.00 4954
5972.73 4906
5973.46 5139
5974.18 5084
5974.91 4784
5975.64 4578
5976.37 4480
5977.10 4487
5977.83 4378
5978.56 3997
5979.29 4009
5980.02 4192
5980.75 4138
5981.48 4066
5982.21 4293
5982.94 4365
5983.67 4297
5984.40 4361
5985.13 4399
5985.86 4465
5986.59 4368
5987.32 4472
5988.05 4628
5988.78 4646
5989.51 4505
5990.24 4887
5990.97 4771
5991.70 4846
5992.43 4806
5993.16 4704
5993.89 4780
5994.62 4723
5995.35 4989
5996.09 5110
5996.82 4869
5997.55 4761
5998.28 4999
5999.01 5005
5999.74 4950
6000.47 5114
6001.20 5120
6001.93 5183
6002.66 5277
6003.39 5366
6004.13 5299
6004.86 5256
6005.59 5080
6006.32 5285
6007.05 4943
6007.78 4897
6008.51 4937
6009.25 4748
6009.98 4907
6010.71 4798
6011.44 4937
6012.17 5098
6012.90 5308
6013.64 5707
6014.37 6571
6015.10 7312
6015.83 8584
6016.56 9438
6017.29 10567
6018.03 11935
6018.76 13101
6019.49 13173
6020.22 13239
6020.96 12777
6021.69 11890
6022.42 10935
6023.15 9782
6023.88 8510
6024.62 7690
6025.35 6532
6026.08 5835
6026.81 5256
6027.55 4637
6028.28 4528
6029.01 4124
6029.75 4049
6030.48 3844
6031.21 3928
6031.94 3895
6032.68 3861
6033.41 3655
6034.14 3622
6034.88 3532
6035.61 3565
6036.34 3492
6037.07 3253
6037.81 3294
6038.54 3265
6039.27 3329
6040.01 3189
6040.74 3239
6041.47 3233
6042.21 3414
6042.94 3399
6043.68 3580
6044.41 3645
6045.14 3540
6045.88 3491
6046.61 3646
6047.34 3712
6048.08 3632
6048.81 3743
6049.55 3724
6050.28 3590
6051.01 3773
6051.75 3811
6052.48 3858
6053.22 3822
6053.95 3896
6054.68 4191
6055.42 4199
6056.15 4498
6056.89 4525
6057.62 4789
6058.36 5145
6059.09 4975
6059.83 4628
6060.56 4853
6061.29 4642
6062.03 4342
6062.76 4219
6063.50 4230
6064.23 4056
6064.97 3989
6065.70 3845
6066.44 3894
6067.17 3945
6067.91 3895
6068.64 3672
6069.38 3831
6070.11 3900
6070.85 3766
6071.58 3712
6072.32 3738
6073.06 3578
6073.79 3609
6074.53 3385
6075.26 3387
6076.00 3240
6076.73 3313
6077.47 3317
6078.20 3221
6078.94 3206
6079.68 3218
6080.41 3331
6081.15 3246
6081.88 3179
6082.62 3069
6083.35 2988
6084.09 3051
6084.83 3106
6085.56 3082
6086.30 3133
6087.04 3126
6087.77 3175
6088.51 3074
6089.24 2987
6089.98 2943
6090.72 2872
6091.45 2982
6092.19 3027
6092.93 3076
6093.66 2908
6094.40 2849
6095.14 2983
6095.87 2917
6096.61 2991
6097.35 3011
6098.08 2984
6098.82 2889
6099.56 2965
6100.29 2967
6101.03 2847
6101.77 2939
6102.51 2829
6103.24 2755
6103.98 2799
6104.72 2865
6105.46 2617
6106.19 2625
6106.93 2654
6107.67 2680
6108.41 2643
6109.14 2661
6109.88 2790
6110.62 2808
6111.36 2845
6112.09 2754
6112.83 2838
6113.57 2752
6114.31 2786
6115.04 2633
6115.78 2832
6116.52 2871
6117.26 2746
6118.00 2878
6118.73 2767
6119.47 2741
6120.21 2881
6120.95 2949
6121.69 2927
6122.43 2879
6123.16 2815
6123.90 2837
6124.64 2861
6125.38 2705
6126.12 2759
6126.86 2772
6127.60 2990
6128.33 2927
6129.07 2918
6129.81 2791
6130.55 2870
6131.29 3029
6132.03 3062
6132.77 3024
6133.51 2872
6134.25 2935
6134.98 2954
6135.72 2944
6136.46 2945
6137.20 3146
6137.94 3076
6138.68 2943
6139.42 2971
6140.16 3018
6140.90 3010
6141.64 3035
6142.38 2939
6143.12 3137
6143.86 3062
6144.60 2927
6145.34 2992
6146.08 3072
6146.82 3127
6147.56 3000
6148.30 3182
6149.04 3130
6149.78 2949
6150.52 2908
6151.26 2953
6152.00 3209
6152.74 3255
6153.48 3187
6154.22 3347
6154.96 3200
6155.70 3316
6156.44 3304
6157.18 3309
6157.92 3338
6158.66 3406
6159.40 3369
6160.14 3391
6160.88 3477
6161.62 3358
6162.36 3390
6163.10 3516
6163.85 3800
6164.59 3449
6165.33 3576
6166.07 3497
6166.81 3723
6167.55 4071
6168.29 3998
6169.03 4247
6169.77 4384
6170.51 4548
6171.26 4744
6172.00 4937
6172.74 5285
6173.48 5273
6174.22 5289
6174.96 5242
6175.70 5378
6176.45 5076
6177.19 5207
6177.93 5006
6178.67 4856
6179.41 4861
6180.16 4782
6180.90 4503
6181.64 4547
6182.38 4422
6183.12 4604
6183.87 4520
6184.61 4442
6185.35 4509
6186.09 4527
6186.83 4752
6187.58 4690
6188.32 4671
6189.06 5023
6189.80 5055
6190.55 5104
6191.29 5102
6192.03 5122
6192.77 5015
6193.52 4987
6194.26 5176
6195.00 4974
6195.74 5326
6196.49 5721
6197.23 5598
6197.97 6025
6198.72 6054
6199.46 6208
6200.20 6403
6200.94 6340
6201.69 6433
6202.43 6309
6203.17 6311
6203.92 6283
6204.66 6252
6205.40 6277
6206.15 6285
6206.89 6121
6207.63 6240
6208.38 6767
6209.12 7290
6209.87 8317
6210.61 9796
6211.35 11596
6212.10 14138
6212.84 17599
6213.58 20880
6214.33 23706
6215.07 25549
6215.82 26685
6216.56 26635
6217.30 24666
6218.05 22462
6218.79 20620
6219.54 16940
6220.28 14055
6221.02 11890
6221.77 9992
6222.51 8341
6223.26 7318
6224.00 6510
6224.75 6003
6225.49 5513
6226.24 5478
6226.98 5376
6227.73 5420
6228.47 5467
6229.21 5512
6229.96 5747
6230.70 5667
6231.45 5594
6232.19 5449
6232.94 5300
6233.68 4909
6234.43 4596
6235.17 4370
6235.92 4104
6236.67 4071
6237.41 3814
6238.16 3759
6238.90 3730
6239.65 3731
6240.39 3695
6241.14 3744
6241.88 3856
6242.63 3822
6243.37 3869
6244.12 3783
6244.87 3956
6245.61 3873
6246.36 3852
6247.10 3965
6247.85 4061
6248.59 4059
6249.34 4170
6250.09 4372
6250.83 4681
6251.58 4755
6252.33 5065
6253.07 5441
6253.82 5631
6254.56 5659
6255.31 5959
6256.06 5972
6256.80 5592
6257.55 5338
6258.30 5044
6259.04 4725
6259.79 4486
6260.54 4317
6261.28 4275
6262.03 4239
6262.78 4246
6263.52 4122
6264.27 4403
6265.02 4307
6265.76 4281
6266.51 4270
6267.26 4276
6268.01 4137
6268.75 4147
6269.50 4259
6270.25 4169
6270.99 4184
6271.74 4151
6272.49 3928
6273.24 4072
6273.98 4125
6274.73 4059
6275.48 4154
6276.23 4207
6276.97 4109
6277.72 3866
6278.47 3943
6279.22 3980
6279.96 4178
6280.71 4344
6281.46 4291
6282.21 4391
6282.96 4656
6283.70 4429
6284.45 4349
6285.20 4278
6285.95 4210
6286.70 4080
6287.45 3874
6288.19 3765
6288.94 3594
6289.69 3542
6290.44 3624
6291.19 3678
6291.94 3738
6292.68 3498
6293.43 3518
6294.18 3648
6294.93 3603
6295.68 3398
6296.43 3394
6297.18 3382
6297.93 3222
6298.67 3271
6299.42 3094
6300.17 3337
6300.92 3365
6301.67 3052
6302.42 2969
6303.17 2987
6303.92 2936
6304.67 2993
6305.42 2922
6306.17 2950
6306.92 3076
6307.67 2848
6308.41 2901
6309.16 3015
6309.91 3057
6310.66 3014
6311.41 3043
6312.16 2944
6312.91 3025
6313.66 2986
6314.41 3024
6315.16 2876
6315.91 2870
6316.66 2978
6317.41 3031
6318.16 2958
6318.91 2928
6319.66 3122
6320.41 3131
6321.16 3019
6321.91 3103
6322.66 3174
6323.41 3153
6324.16 3112
6324.92 3145
6325.67 2996
6326.42 2880
6327.17 2920
6327.92 2896
6328.67 2975
6329.42 2704
6330.17 2620
6330.92 2700
6331.67 2669
6332.42 2746
6333.17 2609
6333.92 2541
6334.68 2547
6335.43 2670
6336.18 2536
6336.93 2484
6337.68 2550
6338.43 2418
6339.18 2339
6339.93 2405
6340.69 2415
6341.44 2503
6342.19 2561
6342.94 2519
6343.69 2551
6344.44 2618
6345.20 2501
6345.95 2545
6346.70 2602
6347.45 2516
6348.20 2486
6348.95 2496
6349.71 2447
6350.46 2369
6351.21 2513
6351.96 2315
6352.71 2407
6353.47 2593
6354.22 2466
6354.97 2491
6355.72 2561
6356.48 2544
6357.23 2671
6357.98 2814
6358.73 2767
6359.49 2854
6360.24 2846
6360.99 2732
6361.74 2697
6362.50 2739
6363.25 2641
6364.00 2552
6364.76 2433
6365.51 2480
6366.26 2400
6367.01 2335
6367.77 2365
6368.52 2409
6369.27 2368
6370.03 2279
6370.78 2456
6371.53 2346
6372.29 2319
6373.04 2344
6373.79 2433
6374.55 2297
6375.30 2429
6376.05 2481
6376.81 2323
6377.56 2344
6378.31 2299
6379.07 2355
6379.82 2402
6380.58 2352
6381.33 2337
6382.08 2351
6382.84 2242
6383.59 2178
6384.35 2403
6385.10 2303
6385.85 2368
6386.61 2297
6387.36 2297
6388.12 2202
6388.87 2321
6389.62 2358
6390.38 2276
6391.13 2207
6391.89 2185
6392.64 2150
6393.40 2279
6394.15 2330
6394.91 2285
6395.66 2299
6396.42 2424
6397.17 2368
6397.93 2308
6398.68 2458
6399.44 2364
6400.19 2321
6400.95 2438
6401.70 2392
6402.46 2314
6403.21 2303
6403.97 2303
6404.72 2203
6405.48 2166
6406.23 2289
6406.99 2260
6407.74 2383
6408.50 2261
6409.25 2213
6410.01 2225
6410.76 2145
6411.52 2304
6412.28 2335
6413.03 2298
6413.79 2300
6414.54 2193
6415.30 2309
6416.05 2312
6416.81 2277
6417.57 2359
6418.32 2282
6419.08 2218
6419.83 2181
6420.59 2294
6421.35 2239
6422.10 2217
6422.86 2239
6423.62 2205
6424.37 2239
6425.13 2188
6425.89 2252
6426.64 2080
6427.40 2287
6428.15 2306
6428.91 2221
6429.67 2231
6430.42 2283
6431.18 2139
6431.94 2115
6432.70 2166
6433.45 2161
6434.21 2092
6434.97 2197
6435.72 2274
6436.48 2350
6437.24 2267
6437.99 2350
6438.75 2313
6439.51 2245
6440.27 2370
6441.02 2383
6441.78 2338
6442.54 2431
6443.30 2453
6444.05 2214
6444.81 2340
6445.57 2387
6446.33 2395
6447.08 2475
6447.84 2388
6448.60 2406
6449.36 2455
6450.12 2446
6450.87 2580
6451.63 2383
6452.39 2345
6453.15 2454
6453.91 2496
6454.66 2475
6455.42 2434
6456.18 2498
6456.94 2463
6457.70 2370
6458.46 2575
6459.21 2559
6459.97 2417
6460.73 2545
6461.49 2723
6462.25 2516
6463.01 2661
6463.77 2725
6464.52 2690
6465.28 2681
6466.04 2565
6466.80 2636
6467.56 2702
6468.32 2693
6469.08 2516
6469.84 2564
6470.60 2587
6471.36 2710
6472.11 2848
6472.87 2792
6473.63 2801
6474.39 2852
6475.15 2895
6475.91 3068
6476.67 2991
6477.43 2933
6478.19 3003
6478.95 3069
6479.71 3001
6480.47 3102
6481.23 3303
6481.99 3257
6482.75 3229
6483.51 3399
6484.27 3418
6485.03 3389
6485.79 3202
6486.55 3216
6487.31 3237
6488.07 3201
6488.83 3292
6489.59 3478
6490.35 3579
6491.11 3630
6491.87 3434
6492.63 3589
6493.39 3738
6494.15 3683
6494.91 3889
6495.67 3675
6496.43 4019
6497.19 4242
6497.95 4110
6498.71 4412
6499.48 4746
6500.24 4674
6501.00 4730
6501.76 4676
6502.52 4759
6503.28 4769
6504.04 4595
6504.80 4598
6505.56 4575
6506.32 4636
6507.09 4489
6507.85 4590
6508.61 4770
6509.37 4889
6510.13 4802
6510.89 5139
6511.65 5122
6512.42 5343
6513.18 5506
6513.94 5459
6514.70 5599
6515.46 5764
6516.22 5675
6516.99 5699
6517.75 5949
6518.51 5881
6519.27 5743
6520.03 5623
6520.80 5593
6521.56 5819
6522.32 5656
6523.08 5807
6523.84 5995
6524.61 5993
6525.37 6179
6526.13 6320
6526.89 6711
6527.66 6644
6528.42 7006
6529.18 7234
6529.94 7739
6530.71 8181
6531.47 8176
6532.23 8657
6533.00 9060
6533.76 9443
6534.52 9470
6535.28 9329
6536.05 9446
6536.81 9581
6537.57 9766
6538.34 10899
6539.10 12572
6539.86 15142
6540.63 17750
6541.39 20478
6542.15 23321
6542.92 24844
6543.68 25170
6544.44 24209
6545.21 22379
6545.97 20073
6546.73 17053
6547.50 13985
6548.26 11655
6549.02 9920
6549.79 8277
6550.55 6946
6551.31 6426
6552.08 5904
6552.84 5621
6553.61 5274
6554.37 5019
6555.13 5027
6555.90 5099
6556.66 4776
6557.43 4767
6558.19 4692
6558.96 4778
6559.72 4665
6560.48 4498
6561.25 4371
6562.01 4205
6562.78 4089
6563.54 3988
6564.31 4108
6565.07 4171
6565.84 4220
6566.60 4432
6567.37 4583
6568.13 4546
6568.90 4618
6569.66 4803
6570.43 5035
6571.19 5275
6571.96 5182
6572.72 5122
6573.49 5087
6574.25 4952
6575.02 4935
6575.78 4846
6576.55 4953
6577.31 5066
6578.08 5368
6578.84 5445
6579.61 5761
6580.37 5862
6581.14 5830
6581.91 5955
6582.67 6054
6583.44 6096
6584.20 6209
6584.97 6371
6585.73 6574
6586.50 6341
6587.27 6297
6588.03 6239
6588.80 6164
6589.56 6127
6590.33 5816
6591.10 5590
6591.86 5427
6592.63 5342
6593.39 5600
6594.16 5662
6594.93 5523
6595.69 5559
6596.46 5824
6597.23 6391
6597.99 6876
6598.76 7080
6599.53 7540
6600.29 7928
6601.06 8362
6601.83 8448
6602.59 8120
6603.36 7934
6604.13 7157
6604.89 6507
6605.66 6282
6606.43 6018
6607.20 5610
6607.96 5356
6608.73 5095
6609.50 4807
6610.26 4793
6611.03 4578
6611.80 4537
6612.57 4471
6613.33 4540
6614.10 4428
6614.87 4274
6615.64 4268
6616.40 4270
6617.17 4259
6617.94 4263
6618.71 4099
6619.48 4273
6620.24 4055
6621.01 3995
6621.78 3931
6622.55 3883
6623.32 4007
6624.08 3920
6624.85 3878
6625.62 3880
6626.39 3804
6627.16 3904
6627.92 4015
6628.69 3834
6629.46 3782
6630.23 3774
6631.00 3854
6631.77 3731
6632.54 3600
6633.30 3755
6634.07 3590
6634.84 3559
6635.61 3660
6636.38 3735
6637.15 3889
6637.92 4069
6638.69 4274
6639.45 4359
6640.22 4758
6640.99 4769
6641.76 4781
6642.53 4497
6643.30 4324
6644.07 4398
6644.84 4061
6645.61 3849
6646.38 3722
6647.15 3575
6647.92 3573
6648.69 3734
6649.46 3438
6650.22 3364
6650.99 3425
6651.76 3455
6652.53 3477
6653.30 3430
6654.07 3383
6654.84 3488
6655.61 3321
6656.38 3353
6657.15 3450
6657.92 3500
6658.69 3511
6659.46 3446
6660.23 3470
6661.00 3548
6661.77 3475
6662.54 3544
6663.31 3402
6664.09 3244
6664.86 3207
6665.63 3082
6666.40 3180
6667.17 3195
6667.94 3088
6668.71 3133
6669.48 3122
6670.25 3053
6671.02 3071
6671.79 3068
6672.56 3323
6673.33 3225
6674.10 3265
6674.88 3141
6675.65 3336
6676.42 3343
6677.19 3338
6677.96 3306
6678.73 3223
6679.50 3175
6680.27 3201
6681.05 3272
6681.82 3371
6682.59 3318
6683.36 3164
6684.13 3366
6684.90 3435
6685.67 3475
6686.45 3416
6687.22 3432
6687.99 3738
6688.76 3849
6689.53 3943
6690.31 3923
6691.08 4059
6691.85 4125
6692.62 4150
6693.39 3989
6694.17 3925
6694.94 3743
6695.71 3472
6696.48 3426
6697.25 3374
6698.03 3321
6698.80 3101
6699.57 3061
6700.34 2993
6701.12 2838
6701.89 2860
6702.66 2766
6703.43 2741
6704.21 2959
6704.98 2960
6705.75 3006
6706.53 3045
6707.30 3039
6708.07 2992
6708.84 2960
6709.62 2875
6710.39 3048
6711.16 3088
6711.94 3109
6712.71 3014
6713.48 2927
6714.26 3011
6715.03 3053
6715.80 2902
6716.58 2687
6717.35 2713
6718.12 2743
6718.90 2854
6719.67 2787
6720.45 2796
6721.22 2785
6721.99 2767
6722.77 2602
6723.54 2628
6724.31 2674
6725.09 2647
6725.86 2585
6726.64 2598
6727.41 2599
6728.18 2746
6728.96 2680
6729.73 2462
6730.51 2440
6731.28 2602
6732.06 2647
6732.83 2656
6733.60 2666
6734.38 2618
6735.15 2561
6735.93 2660
6736.70 2841
6737.48 2779
6738.25 2766
6739.03 2718
6739.80 2616
6740.58 2781
6741.35 2670
6742.13 2740
6742.90 2818
6743.68 2723
6744.45 2722
6745.23 2893
6746.00 2805
6746.78 2697
6747.55 2812
6748.33 2831
6749.10 2853
6749.88 2954
6750.65 2854
6751.43 2883
6752.20 2844
6752.98 2936
6753.75 2932
6754.53 3043
6755.31 3064
6756.08 3102
6756.86 3346
6757.63 3571
6758.41 3790
6759.19 3716
6759.96 3636
6760.74 3695
6761.51 3342
6762.29 3149
6763.07 3068
6763.84 2924
6764.62 2852
6765.39 2731
6766.17 2685
6766.95 2630
6767.72 2842
6768.50 2702
6769.28 2608
6770.05 2685
6770.83 2657
6771.61 2797
6772.38 2787
6773.16 2673
6773.94 2554
6774.71 2654
6775.49 2672
6776.27 2636
6777.04 2669
6777.82 2475
6778.60 2391
6779.37 2423
6780.15 2421
6780.93 2470
6781.71 2532
6782.48 2564
6783.26 2488
6784.04 2538
6784.81 2549
6785.59 2439
6786.37 2572
6787.15 2619
6787.92 2545
6788.70 2461
6789.48 2488
6790.26 2425
6791.04 2577
6791.81 2468
6792.59 2468
6793.37 2411
6794.15 2373
6794.92 2377
6795.70 2351
6796.48 2416
6797.26 2225
6798.04 2349
6798.81 2354
6799.59 2338
6800.37 2315
6801.15 2276
6801.93 2437
6802.71 2477
6803.48 2375
6804.26 2396
6805.04 2292
6805.82 2365
6806.60 2330
6807.38 2336
6808.16 2437
6808.94 2371
6809.71 2282
6810.49 2366
6811.27 2415
6812.05 2349
6812.83 2335
6813.61 2398
6814.39 2305
6815.17 2246
6815.95 2141
6816.73 2158
6817.50 2284
6818.28 2430
6819.06 2489
6819.84 2369
6820.62 2276
6821.40 2322
6822.18 2270
6822.96 2306
6823.74 2364
6824.52 2449
6825.30 2474
6826.08 2401
6826.86 2220
6827.64 2294
6828.42 2386
6829.20 2311
6829.98 2253
6830.76 2361
6831.54 2276
6832.32 2415
6833.10 2518
6833.88 2441
6834.66 2458
6835.44 2517
6836.22 2438
6837.00 2428
6837.78 2434
6838.56 2542
6839.34 2468
6840.12 2526
6840.90 2469
6841.68 2456
6842.46 2311
6843.24 2372
6844.03 2345
6844.81 2372
6845.59 2419
6846.37 2252
6847.15 2240
6847.93 2333
6848.71 2393
6849.49 2363
6850.27 2374
6851.05 2409
6851.84 2440
6852.62 2719
6853.40 3068
6854.18 3449
6854.96 3757
6855.74 4387
6856.52 4724
6857.30 4874
6858.09 4966
6858.87 4918
6859.65 4783
6860.43 4487
6861.21 3928
6861.99 3655
6862.78 3283
6863.56 3256
6864.34 3000
6865.12 2887
6865.90 2670
6866.69 2736
6867.47 2677
6868.25 2661
6869.03 2717
6869.82 2718
6870.60 2713
6871.38 2678
6872.16 2593
6872.94 2729
6873.73 2773
6874.51 2887
6875.29 2923
6876.07 2874
6876.86 2752
6877.64 2729
6878.42 2781
6879.21 2797
6879.99 2684
6880.77 2665
6881.55 2808
6882.34 2783
6883.12 2768
6883.90 2873
6884.69 2870
6885.47 2992
6886.25 2832
6887.04 3028
6887.82 3227
6888.60 3143
6889.39 3215
6890.17 3486
6890.95 3631
6891.74 3751
6892.52 4336
6893.30 4740
6894.09 5000
6894.87 5279
6895.65 5155
6896.44 4841
6897.22 4497
6898.01 4202
6898.79 4087
6899.57 3717
6900.36 3464
6901.14 3386
6901.93 3311
6902.71 3206
6903.49 3296
6904.28 3185
6905.06 3270
6905.85 3381
6906.63 3382
6907.42 3391
6908.20 3317
6908.98 3370
6909.77 3348
6910.55 3380
6911.34 3318
6912.12 3467
6912.91 3358
6913.69 3309
6914.48 3300
6915.26 3214
6916.05 3140
6916.83 3109
6917.62 3072
6918.40 2996
6919.19 3012
6919.97 2987
6920.76 3026
6921.54 3070
6922.33 2910
6923.11 2885
6923.90 3105
6924.68 3014
6925.47 2955
6926.25 3059
6927.04 3117
6927.82 3071
6928.61 3047
6929.40 3111
6930.18 3217
6930.97 3179
6931.75 3390
6932.54 3213
6933.32 3254
6934.11 3286
6934.90 3414
6935.68 3351
6936.47 3309
6937.25 3318
6938.04 3500
6938.83 3510
6939.61 3509
6940.40 3580
6941.19 3677
6941.97 3738
6942.76 3630
6943.54 3504
6944.33 3550
6945.12 3571
6945.90 3501
6946.69 3710
6947.48 3898
6948.26 3906
6949.05 3923
6949.84 4073
6950.62 4182
6951.41 4216
6952.20 4334
6952.99 4135
6953.77 4167
6954.56 4001
6955.35 3960
6956.13 4184
6956.92 4045
6957.71 4195
6958.50 4286
6959.28 4363
6960.07 4165
6960.86 4198
6961.64 4537
6962.43 4602
6963.22 4635
6964.01 4768
6964.80 4879
6965.58 4971
6966.37 4751
6967.16 4773
6967.95 4659
6968.73 4685
6969.52 4660
6970.31 4725
6971.10 4892
6971.89 4758
6972.67 4974
6973.46 4921
6974.25 5169
6975.04 5330
6975.83 5542
6976.62 5635
6977.40 5586
6978.19 5683
6978.98 5488
6979.77 5549
6980.56 5524
6981.35 5706
6982.13 5581
6982.92 5544
6983.71 5982
6984.50 6026
6985.29 6093
6986.08 6369
6986.87 6939
6987.66 7749
6988.45 8679
6989.23 10129
6990.02 11893
6990.81 13781
6991.60 15258
6992.39 16349
6993.18 16596
6993.97 16330
6994.76 15178
6995.55 14037
6996.34 12351
6997.13 10798
6997.92 9634
6998.71 8806
6999.50 7823
7000.29 7606
7001.07 7613
7001.86 7844
7002.65 9050
7003.44 10132
7004.23 11488
7005.02 13580
7005.81 15105
7006.60 16143
7007.39 15906
7008.18 16082
7008.97 14999
7009.76 13369
7010.55 11553
7011.34 9956
7012.14 8400
7012.93 7341
7013.72 6361
7014.51 5698
7015.30 5353
7016.09 5147
7016.88 4987
7017.67 5065
7018.46 5289
7019.25 5136
7020.04 5183
7020.83 5248
7021.62 4980
7022.41 4800
7023.20 4557
7024.00 4679
7024.79 4553
7025.58 4210
7026.37 3892
7027.16 3805
7027.95 3867
7028.74 3845
7029.53 3956
7030.32 4146
7031.12 4327
7031.91 4139
7032.70 4288
7033.49 4611
7034.28 4473
7035.07 4245
7035.87 4102
7036.66 3873
7037.45 3731
7038.24 3729
7039.03 3790
7039.82 3655
7040.62 3639
7041.41 3748
7042.20 3778
7042.99 4087
7043.78 4046
7044.58 3942
7045.37 4165
7046.16 4140
7046.95 3961
7047.75 4038
7048.54 3933
7049.33 4019
7050.12 3841
7050.92 3869
7051.71 3916
7052.50 3948
7053.29 3886
7054.09 3831
7054.88 4208
7055.67 4095
7056.46 4188
7057.26 4421
7058.05 4476
7058.84 4353
7059.64 4161
7060.43 3959
7061.22 3680
7062.02 3626
7062.81 3561
7063.60 3453
7064.39 3502
7065.19 3582
7065.98 3497
7066.77 3388
7067.57 3498
7068.36 3516
7069.16 3524
7069.95 3548
7070.74 3647
7071.54 3356
7072.33 3502
7073.12 3473
7073.92 3347
7074.71 3380
7075.51 3231
7076.30 3448
7077.09 3381
7077.89 3363
7078.68 3518
7079.48 3466
7080.27 3371
7081.06 3355
7081.86 3304
7082.65 3230
7083.45 3227
7084.24 3156
7085.04 3216
7085.83 3198
7086.62 3134
7087.42 3092
7088.21 3071
7089.01 3006
7089.80 2987
7090.60 3219
7091.39 3334
7092.19 3531
7092.98 3530
7093.78 3635
7094.57 3633
7095.37 3703
7096.16 3754
7096.96 3575
7097.75 3470
7098.55 3187
7099.34 3136
7100.14 2964
7100.93 2750
7101.73 2617
7102.52 2662
7103.32 2617
7104.11 2470
7104.91 2481
7105.71 2438
7106.50 2471
7107.30 2455
7108.09 2392
7108.89 2573
7109.68 2463
7110.48 2586
7111.28 2520
7112.07 2360
7112.87 2229
7113.66 2260
7114.46 2259
7115.26 2347
7116.05 2194
7116.85 2182
7117.65 2169
7118.44 2139
7119.24 2251
7120.03 2221
7120.83 2250
7121.63 2280
7122.42 2263
7123.22 2322
7124.02 2237
7124.81 2289
7125.61 2218
7126.41 2199
7127.20 2150
7128.00 2175
7128.80 2169
7129.59 2147
7130.39 2366
7131.19 2294
7131.99 2210
7132.78 2160
7133.58 2242
7134.38 2188
7135.17 2322
7135.97 2331
7136.77 2342
7137.57 2326
7138.36 2319
7139.16 2226
7139.96 2214
7140.76 2255
7141.55 2219
7142.35 2186
7143.15 2109
7143.95 2113
7144.74 2183
7145.54 2185
7146.34 2074
7147.14 2094
7147.94 2107
7148.73 2278
7149.53 2275
7150.33 2270
7151.13 2129
7151.93 2076
7152.72 2111
7153.52 2148
7154.32 2210
7155.12 2106
7155.92 2069
7156.72 2101
7157.51 2031
7158.31 2027
7159.11 2166
7159.91 2190
7160.71 2146
7161.51 2153
7162.31 2185
7163.11 2192
7163.90 2028
7164.70 2026
7165.50 1962
7166.30 2057
7167.10 2106
7167.90 2018
7168.70 2052
7169.50 2033
7170.30 2002
7171.10 2112
7171.90 1970
7172.69 2019
7173.49 1959
7174.29 1913
7175.09 1956
7175.89 1964
7176.69 2150
7177.49 2078
7178.29 2061
7179.09 1932
7179.89 1942
7180.69 1883
7181.49 1911
7182.29 2007
7183.09 1810
7183.89 1903
7184.69 1929
7185.49 1804
7186.29 2032
7187.09 2094
7187.89 2040
7188.69 2108
7189.49 2129
7190.29 2119
7191.09 2183
7191.89 2129
7192.69 2073
7193.49 1949
7194.29 1929
7195.09 1933
7195.89 1866
7196.70 1821
7197.50 1843
7198.30 1975
7199.10 1909
7199.90 1714
7200.70 1738
7201.50 1747
7202.30 1766
7203.10 1835
7203.90 1919
7204.70 1821
7205.51 1679
7206.31 1720
7207.11 1710
7207.91 1763
7208.71 1789
7209.51 1800
7210.31 1822
7211.12 1798
7211.92 1731
7212.72 1731
7213.52 1804
7214.32 1857
7215.12 1787
7215.92 1742
7216.73 1698
7217.53 1813
7218.33 1736
7219.13 1825
7219.93 1674
7220.74 1665
7221.54 1749
7222.34 1804
7223.14 1720
7223.94 1675
7224.75 1657
7225.55 1718
7226.35 1740
7227.15 1690
7227.96 1720
7228.76 1882
7229.56 1760
7230.36 1884
7231.17 1654
7231.97 1705
7232.77 1676
7233.57 1719
7234.38 1667
7235.18 1744
7235.98 1827
7236.79 1857
7237.59 1777
7238.39 1700
7239.19 1739
7240.00 1735
7240.80 1756
7241.60 1900
7242.41 1990
7243.21 1888
7244.01 1997
7244.82 1862
7245.62 1973
7246.42 2047
7247.23 2134
7248.03 2004
7248.83 2022
7249.64 2171
7250.44 2023
7251.25 1934
7252.05 1964
7252.85 1853
7253.66 1792
7254.46 1853
7255.27 1960
7256.07 1947
7256.87 1923
7257.68 1876
7258.48 1904
7259.29 1987
7260.09 1959
7260.89 1992
7261.70 1947
7262.50 2022
7263.31 2059
7264.11 2054
7264.92 2022
7265.72 1964
7266.53 1992
7267.33 2055
7268.13 2089
7268.94 2035
7269.74 2024
7270.55 1990
7271.35 2165
7272.16 2177
7272.96 2164
7273.77 2166
7274.57 2245
7275.38 2339
7276.18 2216
7276.99 2199
7277.79 2248
7278.60 2209
7279.40 2320
7280.21 2264
7281.01 2376
7281.82 2347
7282.63 2211
7283.43 2314
7284.24 2347
7285.04 2353
7285.85 2589
7286.65 2781
7287.46 3066
7288.27 3371
7289.07 3852
7289.88 4252
7290.68 4726
7291.49 5288
7292.29 5288
7293.10 4858
7293.91 4680
7294.71 4390
7295.52 4158
7296.33 3738
7297.13 3163
7297.94 2919
7298.74 2876
7299.55 2689
7300.36 2411
7301.16 2372
7301.97 2520
7302.78 2449
7303.58 2420
7304.39 2434
7305.20 2392
7306.00 2453
7306.81 2500
7307.62 2578
7308.42 2591
7309.23 2520
7310.04 2559
7310.84 2548
7311.65 2524
7312.46 2647
7313.27 2813
7314.07 2792
7314.88 2849
7315.69 2940
7316.50 3232
7317.30 3316
7318.11 3551
7318.92 3483
7319.72 3308
7320.53 3055
7321.34 3129
7322.15 3049
7322.96 3112
7323.76 3235
7324.57 3400
7325.38 3678
7326.19 3983
7326.99 4078
7327.80 4207
7328.61 4230
7329.42 4229
7330.23 4027
7331.03 3823
7331.84 3495
7332.65 3288
7333.46 3030
7334.27 2759
7335.08 2663
7335.88 2589
7336.69 2363
7337.50 2311
7338.31 2521
7339.12 2393
7339.93 2252
7340.74 2284
7341.54 2344
7342.35 2381
7343.16 2352
7343.97 2407
7344.78 2413
7345.59 2372
7346.40 2368
7347.21 2331
7348.02 2401
7348.82 2412
7349.63 2407
7350.44 2352
7351.25 2400
7352.06 2298
7352.87 2303
7353.68 2366
7354.49 2497
7355.30 2495
7356.11 2380
7356.92 2361
7357.73 2471
7358.54 2430
7359.35 2375
7360.16 2306
7360.97 2278
7361.78 2363
7362.59 2182
7363.40 2212
7364.21 2403
7365.02 2386
7365.83 2392
7366.64 2403
7367.45 2379
7368.26 2496
7369.07 2474
7369.88 2420
7370.69 2488
7371.50 2634
7372.31 2598
7373.12 2578
7373.93 2555
7374.74 2483
7375.55 2547
7376.36 2658
7377.17 2369
7377.98 2439
7378.79 2555
7379.60 2384
7380.42 2416
7381.23 2558
7382.04 2558
7382.85 2629
7383.66 2696
7384.47 2983
7385.28 3102
7386.09 3281
7386.90 3573
7387.71 3811
7388.53 3774
7389.34 3813
7390.15 3886
7390.96 3500
7391.77 3335
7392.58 3123
7393.39 2920
7394.21 2710
7395.02 2525
7395.83 2469
7396.64 2460
7397.45 2255
7398.27 2292
7399.08 2347
7399.89 2275
7400.70 2412
7401.51 2396
7402.33 2382
7403.14 2433
7403.95 2577
7404.76 2705
7405.57 2764
7406.39 2863
7407.20 2951
7408.01 3122
7408.82 3132
7409.64 3100
7410.45 3142
7411.26 2922
7412.07 2812
7412.89 2851
7413.70 2780
7414.51 2640
7415.32 2645
7416.14 2582
7416.95 2600
7417.76 2401
7418.58 2231
7419.39 2235
7420.20 2221
7421.02 2138
7421.83 2197
7422.64 2134
7423.45 2098
7424.27 2047
7425.08 1950
7425.89 1842
7426.71 1900
7427.52 1808
7428.33 1924
7429.15 2017
7429.96 1922
7430.78 1920
7431.59 1870
7432.40 1960
7433.22 1881
7434.03 1919
7434.84 2015
7435.66 1943
7436.47 1899
7437.29 1828
7438.10 1785
7438.91 1836
7439.73 1842
7440.54 1737
7441.36 1723
7442.17 1784
7442.99 1831
7443.80 1752
7444.61 1816
7445.43 1804
7446.24 1845
7447.06 1738
7447.87 1769
7448.69 1837
7449.50 1866
7450.32 1892
7451.13 1927
7451.95 1847
7452.76 1856
7453.58 1858
7454.39 1842
7455.21 1782
7456.02 1741
7456.84 1804
7457.65 1791
7458.47 1805
7459.28 1664
7460.10 1765
7460.91 1687
7461.73 1710
7462.54 1737
7463.36 1826
7464.17 1783
7464.99 1760
7465.80 1693
7466.62 1671
7467.44 1775
7468.25 1698
7469.07 1749
7469.88 1716
7470.70 1657
7471.51 1716
7472.33 1754
7473.15 1634
7473.96 1694
7474.78 1728
7475.59 1702
7476.41 1719
7477.23 1800
7478.04 1822
7478.86 1784
7479.67 1832
7480.49 1761
7481.31 1603
7482.12 1672
7482.94 1685
7483.76 1700
7484.57 1761
7485.39 1548
7486.21 1651
7487.02 1619
7487.84 1638
7488.66 1584
7489.47 1517
7490.29 1610
7491.11 1573
7491.92 1537
7492.74 1449
7493.56 1493
7494.38 1548
7495.19 1563
7496.01 1546
7496.83 1526
7497.64 1576
7498.46 1545
7499.28 1516
7500.10 1601
7500.91 1479
7501.73 1476
7502.55 1456
7503.37 1550
7504.18 1599
7505.00 1643
7505.82 1482
7506.64 1427
7507.46 1493
7508.27 1576
7509.09 1443
7509.91 1441
7510.73 1539
7511.55 1426
7512.36 1427
7513.18 1503
7514.00 1548
7514.82 1489
7515.64 1460
7516.45 1523
7517.27 1419
7518.09 1456
7518.91 1482
7519.73 1535
7520.55 1480
7521.37 1519
7522.18 1497
7523.00 1415
7523.82 1451
7524.64 1474
7525.46 1400
7526.28 1398
7527.10 1460
7527.92 1342
7528.74 1370
7529.55 1405
7530.37 1414
7531.19 1384
7532.01 1440
7532.83 1513
7533.65 1427
7534.47 1420
7535.29 1502
7536.11 1466
7536.93 1448
7537.75 1447
7538.57 1466
7539.39 1411
7540.21 1460
7541.03 1462
7541.84 1544
7542.66 1454
7543.48 1526
7544.30 1452
7545.12 1339
7545.94 1372
7546.76 1449
7547.58 1353
7548.40 1304
7549.22 1494
7550.04 1454
7550.86 1558
7551.68 1456
7552.51 1490
7553.33 1487
7554.15 1479
7554.97 1453
7555.79 1470
7556.61 1405
7557.43 1408
7558.25 1406
7559.07 1467
7559.89 1460
7560.71 1432
7561.53 1378
7562.35 1471
7563.17 1469
7563.99 1576
7564.81 1510
7565.64 1499
7566.46 1446
7567.28 1508
7568.10 1452
7568.92 1449
7569.74 1413
7570.56 1414
7571.38 1393
7572.21 1312
7573.03 1429
7573.85 1376
7574.67 1463
7575.49 1397
7576.31 1343
7577.13 1438
7577.96 1515
7578.78 1464
7579.60 1410
7580.42 1358
7581.24 1357
7582.07 1418
7582.89 1436
7583.71 1366
7584.53 1377
7585.35 1378
7586.18 1332
7587.00 1329
7587.82 1367
7588.64 1434
7589.46 1388
7590.29 1473
7591.11 1472
7591.93 1487
7592.75 1449
7593.58 1551
7594.40 1462
7595.22 1481
7596.04 1460
7596.87 1506
7597.69 1543
7598.51 1533
7599.34 1517
7600.16 1435
7600.98 1442
7601.80 1436
7602.63 1472
7603.45 1459
7604.27 1458
7605.10 1435
7605.92 1432
7606.74 1404
7607.57 1495
7608.39 1478
7609.21 1555
7610.04 1652
7610.86 1624
7611.68 1548
7612.51 1508
7613.33 1454
7614.15 1570
7614.98 1542
7615.80 1515
7616.62 1521
7617.45 1520
7618.27 1576
7619.10 1390
7619.92 1535
7620.74 1579
7621.57 1600
7622.39 1607
7623.22 1622
7624.04 1572
7624.86 1720
7625.69 1795
7626.51 1696
7627.34 1648
7628.16 1680
7628.99 1492
7629.81 1500
7630.64 1656
7631.46 1679
7632.28 1552
7633.11 1487
7633.93 1595
7634.76 1530
7635.58 1515
7636.41 1590
7637.23 1726
7638.06 1626
7638.88 1698
7639.71 1799
7640.53 1756
7641.36 1678
7642.18 1626
7643.01 1612
7643.83 1500
7644.66 1516
7645.48 1477
7646.31 1422
7647.14 1421
7647.96 1455
7648.79 1367
7649.61 1334
7650.44 1322
7651.26 1278
7652.09 1292
7652.91 1309
7653.74 1291
7654.57 1262
7655.39 1313
7656.22 1327
7657.04 1427
7657.87 1447
7658.70 1401
7659.52 1309
7660.35 1301
7661.17 1391
7662.00 1381
7662.83 1287
7663.65 1300
7664.48 1375
7665.31 1313
7666.13 1360
7666.96 1337
7667.79 1353
7668.61 1250
7669.44 1269
7670.27 1251
7671.09 1289
7671.92 1285
7672.75 1347
7673.57 1292
7674.40 1369
7675.23 1342
7676.05 1328
7676.88 1377
7677.71 1405
7678.53 1305
7679.36 1280
7680.19 1346
7681.02 1361
7681.84 1350
7682.67 1331
7683.50 1321
7684.33 1329
7685.15 1334
7685.98 1255
7686.81 1188
7687.64 1283
7688.46 1327
7689.29 1373
7690.12 1187
7690.95 1352
7691.77 1315
7692.60 1365
7693.43 1298
7694.26 1287
7695.09 1317
7695.91 1241
7696.74 1265
7697.57 1248
7698.40 1412
7699.23 1411
7700.06 1302
7700.88 1311
7701.71 1258
7702.54 1344
7703.37 1376
7704.20 1344
7705.03 1363
7705.85 1402
7706.68 1341
7707.51 1289
7708.34 1280
7709.17 1322
7710.00 1315
7710.83 1244
7711.66 1278
7712.48 1244
7713.31 1269
7714.14 1297
7714.97 1325
7715.80 1400
7716.63 1302
7717.46 1282
7718.29 1205
7719.12 1265
7719.95 1342
7720.78 1276
7721.61 1318
7722.44 1380
7723.27 1335
7724.09 1303
7724.92 1378
7725.75 1375
7726.58 1289
7727.41 1225
7728.24 1161
7729.07 1285
7729.90 1283
7730.73 1230
7731.56 1275
7732.39 1386
7733.22 1311
7734.05 1328
7734.88 1289
7735.71 1260
7736.54 1342
7737.37 1371
7738.20 1469
7739.03 1349
7739.86 1330
7740.70 1398
7741.53 1375
7742.36 1382
7743.19 1371
7744.02 1251
7744.85 1340
7745.68 1484
7746.51 1320
7747.34 1276
7748.17 1381
7749.00 1287
7749.83 1322
7750.66 1397
7751.50 1577
7752.33 1620
7753.16 1688
7753.99 1715
7754.82 1791
7755.65 1804
7756.48 1800
7757.31 1814
7758.15 1821
7758.98 1639
7759.81 1667
7760.64 1568
7761.47 1488
7762.30 1463
7763.13 1377
7763.97 1385
7764.80 1441
7765.63 1458
7766.46 1492
7767.29 1496
7768.13 1357
7768.96 1342
7769.79 1395
7770.62 1329
7771.45 1359
7772.29 1298
7773.12 1336
7773.95 1358
7774.78 1354
7775.62 1317
7776.45 1245
7777.28 1280
7778.11 1330
7778.95 1357
7779.78 1393
7780.61 1382
7781.44 1287
7782.28 1394
7783.11 1409
7783.94 1334
7784.77 1363
7785.61 1352
7786.44 1349
7787.27 1383
7788.11 1346
7788.94 1392
7789.77 1371
7790.61 1447
7791.44 1355
7792.27 1445
7793.10 1530
7793.94 1474
7794.77 1413
7795.60 1364
7796.44 1337
7797.27 1340
7798.11 1410
7798.94 1388
7799.77 1349
7800.61 1403
7801.44 1381
7802.27 1484
7803.11 1536
7803.94 1504
7804.78 1515
7805.61 1414
7806.44 1537
7807.28 1586
7808.11 1545
7808.95 1408
7809.78 1411
7810.61 1461
7811.45 1418
7812.28 1540
7813.12 1555
7813.95 1600
7814.79 1509
7815.62 1544
7816.45 1419
7817.29 1490
7818.12 1696
7818.96 1638
7819.79 1738
7820.63 1838
7821.46 1892
7822.30 1960
7823.13 2065
7823.97 1971
7824.80 1967
7825.64 1986
7826.47 2025
7827.31 1780
7828.14 1777
7828.98 1737
7829.81 1791
7830.65 1857
7831.48 1792
7832.32 1747
7833.15 1807
7833.99 1842
7834.83 1821
7835.66 1790
7836.50 1715
7837.33 1777
7838.17 1896
7839.00 1694
7839.84 1666
7840.68 1822
7841.51 1798
7842.35 1838
7843.18 1799
7844.02 1779
7844.86 1819
7845.69 1782
7846.53 1780
7847.36 1725
7848.20 1832
7849.04 1825
7849.87 1710
7850.71 1722
7851.55 1713
7852.38 1627
7853.22 1572
7854.05 1678
7854.89 1646
7855.73 1601
7856.56 1501
7857.40 1505
7858.24 1501
7859.08 1497
7859.91 1589
7860.75 1533
7861.59 1567
7862.42 1570
7863.26 1492
7864.10 1618
7864.93 1621
7865.77 1781
7866.61 1738
7867.45 1713
7868.28 1625
7869.12 1571
7869.96 1560
7870.80 1594
7871.63 1606
7872.47 1484
7873.31 1503
7874.15 1550
7874.98 1606
7875.82 1597
7876.66 1596
7877.50 1567
7878.33 1604
7879.17 1575
7880.01 1677
7880.85 1600
7881.69 1664
7882.52 1798
7883.36 1771
7884.20 1761
7885.04 1731
7885.88 1780
7886.71 1847
7887.55 1711
7888.39 1730
7889.23 1684
7890.07 1672
7890.91 1606
7891.75 1616
7892.58 1482
7893.42 1505
7894.26 1671
7895.10 1649
7895.94 1632
7896.78 1718
7897.62 1724
7898.46 1697
7899.29 1695
7900.13 1708
7900.97 1703
7901.81 1830
7902.65 1813
7903.49 1685
7904.33 1724
7905.17 1737
7906.01 1969
7906.85 1889
7907.69 1774
7908.53 1781
7909.37 1818
7910.21 1723
7911.04 1737
7911.88 1669
7912.72 1695
7913.56 1626
7914.40 1556
7915.24 1511
7916.08 1455
7916.92 1497
7917.76 1455
7918.60 1476
7919.44 1557
7920.28 1648
7921.12 1671
7921.96 1627
7922.80 1734
7923.64 1947
7924.48 2069
7925.32 2025
7926.16 2065
7927.01 2002
7927.85 1790
7928.69 1771
7929.53 1596
7930.37 1473
7931.21 1527
7932.05 1445
7932.89 1416
7933.73 1359
7934.57 1428
7935.41 1507
7936.25 1529
7937.09 1455
7937.93 1467
7938.78 1386
7939.62 1316
7940.46 1355
7941.30 1367
7942.14 1357
7942.98 1314
7943.82 1278
7944.66 1304
7945.51 1405
7946.35 1351
7947.19 1357
7948.03 1351
7948.87 1385
7949.71 1424
7950.56 1422
7951.40 1372
7952.24 1394
7953.08 1404
7953.92 1376
7954.76 1493
7955.61 1382
7956.45 1310
7957.29 1526
7958.13 1368
7958.97 1338
7959.82 1411
7960.66 1410
7961.50 1461
7962.34 1414
7963.19 1377
7964.03 1385
7964.87 1395
7965.71 1375
7966.56 1394
7967.40 1408
7968.24 1499
7969.08 1430
7969.93 1327
7970.77 1419
7971.61 1429
7972.45 1438
7973.30 1445
7974.14 1513
7974.98 1492
7975.83 1473
7976.67 1465
7977.51 1468
7978.36 1461
7979.20 1533
7980.04 1489
7980.89 1456
7981.73 1389
7982.57 1407
7983.42 1335
7984.26 1315
7985.10 1401
7985.95 1302
7986.79 1380
7987.63 1375
7988.48 1322
7989.32 1248
7990.16 1257
7991.01 1355
7991.85 1340
7992.70 1322
7993.54 1334
7994.38 1298
7995.23 1242
7996.07 1291
7996.92 1324
7997.76 1294
7998.60 1225
7999.45 1266
8000.29 1188
8001.14 1277
8001.98 1260
8002.83 1154
8003.67 1257
8004.52 1280
8005.36 1279
8006.20 1224
8007.05 1200
8007.89 1218
8008.74 1209
8009.58 1272
8010.43 1343
8011.27 1210
8012.12 1207
8012.96 1345
8013.81 1293
8014.65 1252
8015.50 1184
8016.34 1267
8017.19 1297
8018.03 1296
8018.88 1180
8019.72 1188
8020.57 1270
8021.42 1250
8022.26 1237
8023.11 1150
8023.95 1184
8024.80 1098
8025.64 1092
8026.49 1245
8027.33 1214
8028.18 1098
8029.03 1134
8029.87 1133
8030.72 1111
8031.56 1190
8032.41 1168
8033.26 1205
8034.10 1201
8034.95 1139
8035.79 1156
8036.64 1178
8037.49 1203
8038.33 1255
8039.18 1180
8040.03 1204
8040.87 1242
8041.72 1192
8042.57 1158
8043.41 1172
8044.26 1198
8045.11 1238
8045.95 1260
8046.80 1240
8047.65 1179
8048.49 1156
8049.34 1129
8050.19 1197
8051.03 1115
8051.88 1133
8052.73 1200
8053.58 1152
8054.42 1253
8055.27 1213
8056.12 1244
8056.96 1282
8057.81 1184
8058.66 1179
8059.51 1209
8060.35 1270
8061.20 1225
8062.05 1203
8062.90 1180
8063.74 1217
8064.59 1119
8065.44 1190
8066.29 1150
8067.14 1099
8067.98 1120
8068.83 1058
8069.68 1098
8070.53 1182
8071.38 1254
8072.22 1172
8073.07 1105
8073.92 1100
8074.77 1111
8075.62 1147
8076.46 1135
8077.31 1122
8078.16 1121
8079.01 1178
8079.86 1136
8080.71 1173
8081.56 1215
8082.40 1144
8083.25 1180
8084.10 1203
8084.95 1106
8085.80 1079
8086.65 1040
8087.50 1051
8088.35 1063
8089.19 1081
8090.04 1126
8090.89 1093
8091.74 1094
8092.59 1042
8093.44 1026
8094.29 1049
8095.14 1075
8095.99 1131
8096.84 1175
8097.69 1108
8098.54 1136
8099.39 1146
8100.24 1089
8101.09 1101
8101.94 1103
8102.79 1140
8103.63 1241
8104.48 1101
8105.33 1164
8106.18 1111
8107.03 1148
8107.88 1198
8108.73 1163
8109.58 1148
8110.43 1166
8111.28 1095
8112.14 1069
8112.99 1069
8113.84 1112
8114.69 1065
8115.54 1191
8116.39 1139
8117.24 1074
8118.09 1091
8118.94 1085
8119.79 1230
8120.64 1227
8121.49 1164
8122.34 1205
8123.19 1229
8124.04 1202
8124.89 1213
8125.74 1175
8126.60 1308
8127.45 1300
8128.30 1258
8129.15 1252
8130.00 1308
8130.85 1187
8131.70 1203
8132.55 1181
8133.40 1291
8134.26 1247
8135.11 1259
8135.96 1220
8136.81 1248
8137.66 1177
8138.51 1212
8139.37 1282
8140.22 1243
8141.07 1154
8141.92 1204
8142.77 1296
8143.62 1288
8144.48 1271
8145.33 1285
8146.18 1234
8147.03 1239
8147.88 1231
8148.74 1240
8149.59 1229
8150.44 1276
8151.29 1303
8152.15 1168
8153.00 1281
8153.85 1294
8154.70 1239
8155.56 1319
8156.41 1299
8157.26 1353
8158.11 1331
8158.97 1297
8159.82 1318
8160.67 1386
8161.52 1507
8162.38 1457
8163.23 1525
8164.08 1572
8164.94 1362
8165.79 1388
8166.64 1340
8167.49 1278
8168.35 1208
8169.20 1225
8170.05 1284
8170.91 1264
8171.76 1272
8172.61 1190
8173.47 1180
8174.32 1167
8175.17 1215
8176.03 1151
8176.88 1138
8177.74 1220
8178.59 1221
8179.44 1205
8180.30 1227
8181.15 1242
8182.00 1289
8182.86 1275
8183.71 1280
8184.57 1279
8185.42 1175
8186.27 1239
8187.13 1196
8187.98 1154
8188.84 1108
8189.69 1125
8190.55 1070
8191.40 1106
8192.25 1100
8193.11 1165
8193.96 1196
8194.82 1147
8195.67 1120
8196.53 1159
8197.38 1157
8198.24 1093
8199.09 1105
8199.95 1098
8200.80 1056
8201.66 1037
8202.51 1122
8203.37 1154
8204.22 1103
8205.08 1026
8205.93 1083
8206.79 1108
8207.64 1099
8208.50 1121
8209.35 1088
8210.21 1105
8211.06 1081
8211.92 1130
8212.77 1095
8213.63 1151
8214.48 1111
8215.34 1099
8216.20 1037
8217.05 1102
8217.91 1120
8218.76 1205
8219.62 1164
8220.48 1121
8221.33 1144
8222.19 1170
8223.04 1183
8223.90 1123
8224.76 1140
8225.61 1092
8226.47 1134
8227.32 1215
8228.18 1251
8229.04 1228
8229.89 1244
8230.75 1209
8231.61 1256
8232.46 1187
8233.32 1205
8234.18 1211
8235.03 1267
8235.89 1250
8236.75 1302
8237.60 1262
8238.46 1108
8239.32 1093
8240.17 1191
8241.03 1071
8241.89 1130
8242.74 1214
8243.60 1144
8244.46 1234
8245.32 1186
8246.17 1130
8247.03 1124
8247.89 1182
8248.74 1168
8249.60 1171
8250.46 1174
8251.32 1223
8252.17 1111
8253.03 1141
8253.89 1173
8254.75 1207
8255.60 1236
8256.46 1171
8257.32 1260
8258.18 1174
8259.04 1223
8259.89 1138
8260.75 1071
8261.61 1091
8262.47 1117
8263.33 1163
8264.18 1083
8265.04 1064
8265.90 1100
8266.76 1113
8267.62 1159
8268.48 1162
8269.33 1109
8270.19 1136
8271.05 1174
8271.91 1154
8272.77 1123
8273.63 1168
8274.49 1184
8275.34 1156
8276.20 1100
8277.06 1177
8277.92 1079
8278.78 1079
8279.64 1158
8280.50 1132
8281.36 1031
8282.22 1072
8283.08 1136
8283.93 1114
8284.79 1098
8285.65 1162
8286.51 1189
8287.37 1236
8288.23 1256
8289.09 1169
8289.95 1107
8290.81 1140
8291.67 1181
8292.53 1213
8293.39 1155
8294.25 1203
8295.11 1236
8295.97 1151
8296.83 1172
8297.69 1206
8298.55 1157
8299.41 1257
8300.27 1242
8301.13 1219
8301.99 1230
8302.85 1235
8303.71 1288
8304.57 1230
8305.43 1256
8306.29 1159
8307.15 1157
8308.01 1142
8308.87 1186
8309.73 1099
8310.59 1132
8311.45 1166
8312.31 1182
8313.17 1234
8314.03 1198
8314.90 1246
8315.76 1209
8316.62 1196
8317.48 1196
8318.34 1189
8319.20 1065
8320.06 1190
8320.92 1166
8321.78 1153
8322.64 1252
8323.51 1267
8324.37 1279
8325.23 1329
8326.09 1285
8326.95 1207
8327.81 1185
8328.67 1234
8329.54 1217
8330.40 1251
8331.26 1189
8332.12 1250
8332.98 1255
8333.84 1235
8334.71 1250
8335.57 1240
8336.43 1298
8337.29 1293
8338.15 1331
8339.02 1224
8339.88 1194
8340.74 1250
8341.60 1181
8342.46 1192
8343.33 1200
8344.19 1241
8345.05 1330
8345.91 1276
8346.78 1163
8347.64 1253
8348.50 1276
8349.36 1155
8350.23 1309
8351.09 1359
8351.95 1355
8352.81 1299
8353.68 1291
8354.54 1267
8355.40 1258
8356.27 1295
8357.13 1296
8357.99 1280
8358.86 1344
8359.72 1345
8360.58 1300
8361.44 1295
8362.31 1239
8363.17 1288
8364.03 1324
8364.90 1346
8365.76 1399
8366.63 1293
8367.49 1343
8368.35 1347
8369.22 1321
8370.08 1332
8370.94 1371
8371.81 1330
8372.67 1450
8373.53 1474
8374.40 1427
8375.26 1394
8376.13 1457
8376.99 1482
8377.85 1404
8378.72 1514
8379.58 1437
8380.45 1425
8381.31 1448
8382.18 1415
8383.04 1461
8383.90 1558
8384.77 1519
8385.63 1515
8386.50 1504
8387.36 1475
8388.23 1469
8389.09 1563
8389.96 1520
8390.82 1570
8391.69 1552
8392.55 1515
8393.42 1590
8394.28 1623
8395.15 1621
8396.01 1558
8396.88 1537
8397.74 1549
8398.61 1495
8399.47 1546
8400.34 1563
8401.20 1563
8402.07 1518
8402.93 1693
8403.80 1784
8404.66 1724
8405.53 1691
8406.39 1732
8407.26 1772
8408.12 1717
8408.99 1660
8409.86 1701
8410.72 1806
8411.59 1752
8412.45 1730
8413.32 1896
8414.19 1922
8415.05 1898
8415.92 1845
8416.78 1862
8417.65 1835
8418.52 1905
8419.38 1812
8420.25 1792
8421.11 1882
8421.98 1917
8422.85 1899
8423.71 1841
8424.58 1957
8425.45 1968
8426.31 2087
8427.18 2067
8428.05 2159
8428.91 2156
8429.78 2074
8430.65 2262
8431.51 2308
8432.38 2298
8433.25 2317
8434.11 2274
8434.98 2276
8435.85 2443
8436.72 2325
8437.58 2340
8438.45 2389
8439.32 2342
8440.18 2482
8441.05 2508
8441.92 2491
8442.79 2556
8443.65 2538
8444.52 2547
8445.39 2593
8446.26 2869
8447.12 3017
8447.99 3033
8448.86 3033
8449.73 3050
8450.60 3212
8451.46 3207
8452.33 3093
8453.20 3138
8454.07 3085
8454.94 3158
8455.80 3142
8456.67 3182
8457.54 3188
8458.41 3216
8459.28 3606
8460.14 3769
8461.01 4220
8461.88 4819
8462.75 5400
8463.62 5977
8464.49 6120
8465.36 6285
8466.22 6021
8467.09 5600
8467.96 5193
8468.83 4922
8469.70 4528
8470.57 4108
8471.44 4019
8472.31 3846
8473.17 4056
8474.04 4656
8474.91 5423
8475.78 6774
8476.65 8063
8477.52 9140
8478.39 9914
8479.26 10012
8480.13 9435
8481.00 8445
8481.87 7272
8482.74 6300
8483.61 5363
8484.48 4441
8485.34 3926
8486.21 3547
8487.08 3196
8487.95 2874
8488.82 2656
8489.69 2546
8490.56 2571
8491.43 2546
8492.30 2430
8493.17 2456
8494.04 2614
8494.91 2604
8495.78 2413
8496.65 2284
8497.52 2317
8498.39 2353
8499.26 2248
8500.13 2146
8501.01 2336
8501.88 2242
8502.75 2224
8503.62 2364
8504.49 2321
8505.36 2242
8506.23 2235
8507.10 2320
8507.97 2292
8508.84 2144
8509.71 2022
8510.58 2035
8511.45 2004
8512.32 2038
8513.20 2218
8514.07 2219
8514.94 2371
8515.81 2405
8516.68 2573
8517.55 2514
8518.42 2507
8519.29 2482
8520.17 2249
8521.04 2269
8521.91 2214
8522.78 2166
8523.65 2234
8524.52 2218
8525.39 2115
8526.27 2235
8527.14 2224
8528.01 2208
8528.88 2303
8529.75 2258
8530.63 2181
8531.50 2206
8532.37 2198
8533.24 2240
8534.11 2375
8534.99 2271
8535.86 2310
8536.73 2468
8537.60 2567
8538.47 2472
8539.35 2439
8540.22 2418
8541.09 2536
8541.96 2448
8542.84 2351
8543.71 2385
8544.58 2440
8545.46 2471
8546.33 2421
8547.20 2389
8548.07 2413
8548.95 2373
8549.82 2401
8550.69 2433
8551.57 2258
8552.44 2225
8553.31 2313
8554.18 2433
8555.06 2488
8555.93 2365
8556.80 2253
8557.68 2430
8558.55 2381
8559.42 2308
8560.30 2348
8561.17 2418
8562.04 2376
8562.92 2349
8563.79 2449
8564.67 2392
8565.54 2282
8566.41 2287
8567.29 2191
8568.16 2083
8569.03 2041
8569.91 1996
8570.78 1887
8571.66 1937
8572.53 1848
8573.40 1954
8574.28 1964
8575.15 1870
8576.03 1955
8576.90 1927
8577.78 1907
8578.65 1859
8579.52 1847
8580.40 1776
8581.27 1731
8582.15 1814
8583.02 1841
8583.90 1779
8584.77 1652
8585.65 1724
8586.52 1669
8587.40 1786
8588.27 1770
8589.15 1727
8590.02 1667
8590.90 1731
8591.77 1793
8592.65 1756
8593.52 1672
8594.40 1760
8595.27 1805
8596.15 1742
8597.02 1735
8597.90 1673
8598.77 1770
8599.65 1699
8600.52 1645
8601.40 1619
8602.28 1678
8603.15 1671
8604.03 1644
8604.90 1630
8605.78 1730
8606.65 1763
8607.53 1811
8608.41 1731
8609.28 1795
8610.16 1766
8611.03 1752
8611.91 1721
8612.79 1866
8613.66 1871
8614.54 1814
8615.41 1724
8616.29 1743
8617.17 1727
8618.04 1754
8618.92 1747
8619.80 1681
8620.67 1790
8621.55 1672
8622.43 1717
8623.30 1706
8624.18 1834
8625.06 1820
8625.93 1820
8626.81 1788
8627.69 1848
8628.56 1840
8629.44 1761
8630.32 1799
8631.20 1920
8632.07 1936
8632.95 1949
8633.83 1909
8634.70 1923
8635.58 1935
8636.46 2047
8637.34 2020
8638.21 1944
8639.09 1972
8639.97 1897
8640.85 1875
8641.72 1927
8642.60 1995
8643.48 1975
8644.36 1969
8645.23 1983
8646.11 2021
8646.99 2028
8647.87 1979
8648.75 2063
8649.62 2080
8650.50 2150
8651.38 2263
8652.26 2170
8653.14 2193
8654.01 2087
8654.89 2220
8655.77 2094
8656.65 2074
8657.53 2096
8658.41 2165
8659.29 2188
8660.16 2280
8661.04 2374
8661.92 2245
8662.80 2242
8663.68 2229
8664.56 2254
8665.44 2315
8666.31 2343
8667.19 2491
8668.07 2358
8668.95 2384
8669.83 2419
8670.71 2354
8671.59 2380
8672.47 2287
8673.35 2401
8674.23 2318
8675.11 2307
8675.99 2445
8676.86 2529
8677.74 2677
8678.62 2831
8679.50 3137
8680.38 3423
8681.26 3537
8682.14 3687
8683.02 3772
8683.90 3838
8684.78 3804
8685.66 3811
8686.54 3503
8687.42 3269
8688.30 3023
8689.18 2826
8690.06 2795
8690.94 2715
8691.82 2646
8692.70 2571
8693.58 2587
8694.46 2875
8695.34 2989
8696.22 3281
8697.10 3565
8697.98 4005
8698.86 4766
8699.74 5330
8700.62 6029
8701.51 6259
8702.39 5859
8703.27 5373
8704.15 4754
8705.03 4387
8705.91 3785
8706.79 3252
8707.67 2905
8708.55 2574
8709.43 2368
8710.31 2244
8711.20 2266
8712.08 2058
8712.96 2064
8713.84 2027
8714.72 2009
8715.60 1937
8716.48 1899
8717.36 1885
8718.25 1790
8719.13 1881
8720.01 1879
8720.89 1774
8721.77 1837
8722.65 1830
8723.54 1691
8724.42 1754
8725.30 1703
8726.18 1700
8727.06 1830
8727.95 1783
8728.83 1742
8729.71 1844
8730.59 1723
8731.47 1688
8732.36 1720
8733.24 1741
8734.12 1775
8735.00 1737
8735.89 1817
8736.77 1865
8737.65 1870
8738.53 1899
8739.42 1891
8740.30 2008
8741.18 1814
8742.06 1789
8742.95 1739
8743.83 1803
8744.71 1821
8745.59 1657
8746.48 1661
8747.36 1682
8748.24 1681
8749.13 1667
8750.01 1660
8750.89 1703
8751.78 1641
8752.66 1519
8753.54 1614
8754.43 1634
8755.31 1585
8756.19 1744
8757.08 1662
8757.96 1648
8758.84 1706
8759.73 1660
8760.61 1765
8761.49 1783
8762.38 1846
8763.26 1892
8764.15 1870
8765.03 1904
8765.91 1874
8766.80 1872
8767.68 1858
8768.57 1870
8769.45 1852
8770.33 1752
8771.22 1694
8772.10 1686
8772.99 1754
8773.87 1663
8774.75 1601
8775.64 1698
8776.52 1839
8777.41 1765
8778.29 1722
8779.18 1776
8780.06 1688
8780.95 1686
8781.83 1679
8782.72 1706
8783.60 1716
8784.49 1604
8785.37 1665
8786.26 1584
8787.14 1464
8788.03 1636
8788.91 1494
8789.80 1488
8790.68 1527
8791.57 1581
8792.45 1546
8793.34 1480
8794.22 1483
8795.11 1527
8795.99 1487
8796.88 1506
8797.76 1615
8798.65 1572
8799.53 1608
8800.42 1686
8801.31 1605
8802.19 1606
8803.08 1609
8803.96 1547
8804.85 1482
8805.74 1417
8806.62 1481
8807.51 1508
8808.39 1382
8809.28 1394
8810.17 1423
8811.05 1368
8811.94 1374
8812.82 1332
8813.71 1414
8814.60 1398
8815.48 1406
8816.37 1370
8817.26 1310
8818.14 1354
8819.03 1388
8819.92 1374
8820.80 1386
8821.69 1345
8822.58 1301
8823.46 1376
8824.35 1368
8825.24 1293
8826.12 1281
8827.01 1405
8827.90 1345
8828.78 1273
8829.67 1321
8830.56 1298
8831.45 1270
8832.33 1379
8833.22 1382
8834.11 1320
8835.00 1298
8835.88 1279
8836.77 1307
8837.66 1295
8838.55 1270
8839.43 1310
8840.32 1206
8841.21 1188
8842.10 1311
8842.98 1241
8843.87 1196
8844.76 1251
8845.65 1264
8846.54 1259
8847.42 1295
8848.31 1342
8849.20 1238
8850.09 1276
8850.98 1318
8851.86 1245
8852.75 1289
8853.64 1334
8854.53 1231
8855.42 1219
8856.31 1245
8857.19 1169
8858.08 1210
8858.97 1171
8859.86 1194
8860.75 1194
8861.64 1140
8862.53 1201
8863.42 1165
8864.30 1209
8865.19 1123
8866.08 1080
8866.97 1128
8867.86 1100
8868.75 1098
8869.64 1218
8870.53 1136
8871.42 1168
8872.31 1191
8873.20 1219
8874.08 1125
8874.97 1132
8875.86 1147
8876.75 1114
8877.64 1205
8878.53 1155
8879.42 1178
8880.31 1110
8881.20 1149
8882.09 1184
8882.98 1181
8883.87 1124
8884.76 1129
8885.65 1104
8886.54 1148
8887.43 1150
8888.32 1177
8889.21 1217
8890.10 1097
8890.99 1118
8891.88 1129
8892.77 1229
8893.66 1128
8894.55 1132
8895.44 1032
8896.33 1145
8897.22 1096
8898.11 1121
8899.00 1161
8899.90 1090
8900.79 1045
8901.68 1024
8902.57 1150
8903.46 1035
8904.35 1069
8905.24 1103
8906.13 1062
8907.02 1068
8907.91 1118
8908.80 1064
8909.70 1092
8910.59 1094
8911.48 1146
8912.37 1009
8913.26 993
8914.15 1022
8915.04 1100
8915.93 1090
8916.83 983
8917.72 1051
8918.61 1028
8919.50 1069
8920.39 1032
8921.28 1000
8922.18 1109
8923.07 1093
8923.96 1104
8924.85 1028
8925.74 1021
8926.64 1072
8927.53 1058
8928.42 1056
8929.31 1007
8930.20 1005
8931.10 1003
8931.99 1024
8932.88 979
8933.77 1020
8934.67 1029
8935.56 1035
8936.45 1065
8937.34 1082
8938.24 1088
8939.13 1027
8940.02 1000
8940.91 1046
8941.81 1018
8942.70 961
8943.59 1028
8944.49 1053
8945.38 1004
8946.27 972
8947.16 1023
8948.06 1045
8948.95 1041
8949.84 989
8950.74 974
8951.63 934
8952.52 992
8953.42 1042
8954.31 1011
8955.20 1001
8956.10 1048
8956.99 1027
8957.88 1028
8958.78 962
8959.67 999
8960.56 1031
8961.46 1042
8962.35 1068
8963.25 931
8964.14 1022
8965.03 1042
8965.93 989
8966.82 984
8967.72 953
8968.61 973
8969.50 1028
8970.40 997
8971.29 1005
8972.19 1043
8973.08 1031
8973.98 1000
8974.87 989
8975.76 995
8976.66 1003
8977.55 978
8978.45 994
8979.34 975
8980.24 982
8981.13 1031
8982.03 1006
8982.92 995
8983.82 937
8984.71 969
8985.61 979
8986.50 973
8987.40 968
8988.29 985
8989.19 1039
8990.08 1061
8990.98 944
8991.87 989
8992.77 1051
8993.66 1023
8994.56 1004
8995.45 968
8996.35 915
8997.24 917
8998.14 1000
8999.04 931
8999.93 915
9000.83 988
9001.72 925
9002.62 915
9003.51 958
9004.41 963
9005.31 967
9006.20 947
9007.10 953
9007.99 1017
9008.89 914
9009.79 960
9010.68 960
9011.58 953
9012.48 965
9013.37 908
9014.27 901
9015.16 929
9016.06 907
9016.96 948
9017.85 960
9018.75 890
9019.65 861
9020.54 877
9021.44 897
9022.34 926
9023.23 873
9024.13 872
9025.03 948
9025.93 970
9026.82 931
9027.72 937
9028.62 947
9029.51 1020
9030.41 974
9031.31 951
9032.21 879
9033.10 932
9034.00 957
9034.90 1006
9035.79 990
9036.69 967
9037.59 916
9038.49 972
9039.38 917
9040.28 894
9041.18 902
9042.08 915
9042.98 989
9043.87 924
9044.77 1049
9045.67 947
9046.57 911
9047.47 919
9048.36 963
9049.26 1034
9050.16 983
9051.06 888
9051.96 927
9052.85 927
9053.75 880
9054.65 1019
9055.55 986
9056.45 924
9057.35 894
9058.25 946
9059.14 907
9060.04 1032
9060.94 982
9061.84 958
9062.74 983
9063.64 992
9064.54 955
9065.44 910
9066.33 1004
9067.23 1045
9068.13 1004
9069.03 1089
9069.93 968
9070.83 909
9071.73 1015
9072.63 959
9073.53 942
9074.43 897
9075.33 914
9076.23 1027
9077.13 1003
9078.03 999
9078.92 999
9079.82 995
9080.72 917
9081.62 991
9082.52 991
9083.42 997
9084.32 935
9085.22 969
9086.12 941
9087.02 944
9087.92 962
9088.82 963
9089.72 941
9090.62 939
9091.52 937
9092.42 933
9093.32 930
9094.22 984
9095.12 1033
9096.03 980
9096.93 959
9097.83 989
9098.73 975
9099.63 908
9100.53 972
9101.43 931
9102.33 967
9103.23 1017
9104.13 981
9105.03 960
9105.93 910
9106.83 892
9107.74 901
9108.64 874
9109.54 870
9110.44 871
9111.34 932
9112.24 983
9113.14 972
9114.04 887
9114.94 913
9115.85 924
9116.75 871
9117.65 885
9118.55 905
9119.45 916
9120.35 1023
9121.26 1003
9122.16 914
9123.06 845
9123.96 911
9124.86 911
9125.77 978
9126.67 912
9127.57 919
9128.47 995
9129.37 984
9130.28 1044
9131.18 976
9132.08 952
9132.98 942
9133.88 911
9134.79 862
9135.69 884
9136.59 894
9137.49 882
9138.40 917
9139.30 810
9140.20 915
9141.10 898
9142.01 928
9142.91 872
9143.81 942
9144.72 932
9145.62 992
9146.52 900
9147.42 906
9148.33 921
9149.23 948
9150.13 974
9151.04 999
9151.94 876
9152.84 953
9153.75 929
9154.65 944
9155.55 900
9156.46 896
9157.36 893
9158.26 928
9159.17 890
9160.07 907
9160.97 902
9161.88 868
9162.78 1010
9163.69 949
9164.59 993
9165.49 893
9166.40 896
9167.30 906
9168.21 865
9169.11 926
9170.01 919
9170.92 949
9171.82 957
9172.73 944
9173.63 948
9174.53 890
9175.44 835
9176.34 914
9177.25 943
9178.15 938
9179.06 950
9179.96 915
9180.87 913
9181.77 1035
9182.68 997
9183.58 921
9184.49 935
9185.39 1007
9186.30 969
9187.20 961
9188.11 902
9189.01 992
9189.92 988
9190.82 980
9191.73 915
9192.63 931
9193.54 938
9194.44 1008
9195.35 1010
9196.25 915
9197.16 900
9198.06 883
9198.97 896
9199.87 908
9200.78 925
9201.69 946
9202.59 935
9203.50 967
9204.40 995
9205.31 920
9206.21 978
9207.12 966
9208.03 998
9208.93 1012
9209.84 963
9210.74 988
9211.65 1032
9212.56 976
9213.46 964
9214.37 968
9215.28 1011
9216.18 941
9217.09 947
9218.00 962
9218.90 969
9219.81 981
9220.72 905
9221.62 888
9222.53 940
9223.44 988
9224.34 1078
9225.25 1089
9226.16 1105
9227.06 1065
9227.97 1031
9228.88 1002
9229.78 1016
9230.69 1024
9231.60 1001
9232.51 1015
9233.41 1013
9234.32 967
9235.23 918
9236.13 962
9237.04 971
9237.95 881
9238.86 848
9239.76 919
9240.67 957
9241.58 859
9242.49 871
9243.39 891
9244.30 962
9245.21 957
9246.12 975
9247.03 905
9247.93 903
9248.84 937
9249.75 875
9250.66 867
9251.57 868
9252.47 838
9253.38 920
9254.29 841
9255.20 908
9256.11 912
9257.02 846
9257.92 866
9258.83 780
9259.74 893
9260.65 936
9261.56 899
9262.47 852
9263.38 827
9264.28 889
9265.19 943
9266.10 906
9267.01 948
9267.92 920
9268.83 831
9269.74 896
9270.65 922
9271.56 863
9272.47 907
9273.37 902
9274.28 922
9275.19 936
9276.10 859
9277.01 927
9277.92 971
9278.83 971
9279.74 925
9280.65 882
9281.56 917
9282.47 981
9283.38 957
9284.29 888
9285.20 912
9286.11 873
9287.02 895
9287.93 929
9288.84 936
9289.75 890
9290.66 908
9291.57 924
9292.48 1004
9293.39 915
9294.30 913
9295.21 959
9296.12 901
9297.03 922
9297.94 950
9298.85 907
9299.76 893
9300.67 971
9301.58 910
9302.49 922
9303.40 975
9304.31 1003
9305.23 970
9306.14 970
9307.05 1048
9307.96 1090
9308.87 1082
9309.78 987
9310.69 971
9311.60 979
9312.51 941
9313.42 998
9314.34 1016
9315.25 1045
9316.16 1078
9317.07 1078
9317.98 1109
9318.89 1093
9319.80 1143
9320.72 1069
9321.63 1077
9322.54 989
9323.45 1011
9324.36 1034
9325.27 972
9326.19 1015
9327.10 960
9328.01 943
9328.92 1016
9329.83 1039
9330.74 986
9331.66 1003
9332.57 1003
9333.48 1013
9334.39 938
9335.31 963
9336.22 923
9337.13 948
9338.04 982
9338.96 901
9339.87 929
9340.78 944
9341.69 909
9342.61 946
9343.52 918
9344.43 868
9345.34 958
9346.26 908
9347.17 989
9348.08 1003
9348.99 1019
9349.91 1006
9350.82 935
9351.73 908
9352.65 944
9353.56 998
9354.47 1001
9355.39 981
9356.30 1015
9357.21 963
9358.13 917
9359.04 937
9359.95 910
9360.87 931
9361.78 1016
9362.69 1028
9363.61 994
9364.52 941
9365.43 918
9366.35 961
9367.26 959
9368.18 1006
9369.09 976
9370.00 995
9370.92 1054
9371.83 980
9372.75 945
9373.66 958
9374.57 955
9375.49 949
9376.40 933
9377.32 902
9378.23 920
9379.15 998
9380.06 1046
9380.97 967
9381.89 934
9382.80 974
9383.72 985
9384.63 1002
9385.55 1017
9386.46 1000
9387.38 1026
9388.29 998
9389.21 984
9390.12 1057
9391.04 998
9391.95 1031
9392.87 1032
9393.78 1098
9394.70 1111
9395.61 1104
9396.53 1103
9397.44 1104
9398.36 1114
9399.27 1091
9400.19 1106
9401.10 1115
9402.02 1074
9402.94 1127
9403.85 1136
9404.77 1009
9405.68 1055
9406.60 1120
9407.51 1049
9408.43 1016
9409.35 1044
9410.26 1033
9411.18 1053
9412.09 1062
9413.01 1060
9413.93 1087
9414.84 1108
9415.76 1099
9416.67 1166
9417.59 1162
9418.51 1109
9419.42 1132
9420.34 1116
9421.26 1074
9422.17 1130
9423.09 1108
9424.01 1068
9424.92 1060
9425.84 1120
9426.76 1133
9427.67 1092
9428.59 1026
9429.51 1061
9430.42 1089
9431.34 1108
9432.26 1107
9433.17 1127
9434.09 1118
9435.01 1017
9435.93 1072
9436.84 1116
9437.76 1175
9438.68 1144
9439.59 1116
9440.51 1203
9441.43 1239
9442.35 1118
9443.26 1217
9444.18 1188
9445.10 1150
9446.02 1196
9446.93 1264
9447.85 1236
9448.77 1313
9449.69 1284
9450.61 1226
9451.52 1307
9452.44 1261
9453.36 1199
9454.28 1167
9455.20 1325
9456.11 1278
9457.03 1394
9457.95 1505
9458.87 1527
9459.79 1564
9460.71 1698
9461.62 1775
9462.54 1780
9463.46 1759
9464.38 1782
9465.30 1649
9466.22 1511
9467.14 1490
9468.05 1368
9468.97 1296
9469.89 1268
9470.81 1219
9471.73 1162
9472.65 1232
9473.57 1231
9474.49 1161
9475.41 1225
9476.32 1175
9477.24 1243
9478.16 1229
9479.08 1180
9480.00 1150
9480.92 1123
9481.84 1189
9482.76 1219
9483.68 1152
9484.60 1181
9485.52 1180
9486.44 1157
9487.36 1145
9488.28 1231
9489.20 1305
9490.12 1326
9491.04 1272
9491.96 1249
9492.88 1268
9493.80 1215
9494.72 1164
9495.64 1226
9496.56 1244
9497.48 1211
9498.40 1239
9499.32 1251
9500.24 1186
9501.16 1211
9502.08 1230
9503.00 1147
9503.92 1119
9504.84 1090
9505.76 1169
9506.68 1142
9507.60 1180
9508.52 1136
9509.44 1160
9510.36 1198
9511.28 1221
9512.21 1250
9513.13 1209
9514.05 1168
9514.97 1148
9515.89 1185
9516.81 1209
9517.73 1162
9518.65 1249
9519.57 1218
9520.50 1227
9521.42 1205
9522.34 1288
9523.26 1283
9524.18 1282
9525.10 1236
9526.02 1303
9526.95 1289
9527.87 1323
9528.79 1361
9529.71 1296
9530.63 1309
9531.55 1378
9532.48 1319
9533.40 1310
9534.32 1304
9535.24 1354
9536.16 1417
9537.09 1439
9538.01 1524
9538.93 1611
9539.85 1699
9540.77 1713
9541.70 1787
9542.62 1910
9543.54 1893
9544.46 1763
9545.39 1675
9546.31 1658
9547.23 1644
9548.15 1508
9549.08 1468
9550.00 1396
9550.92 1393
9551.85 1440
9552.77 1367
9553.69 1299
9554.61 1274
9555.54 1388
9556.46 1326
9557.38 1332
9558.31 1297
9559.23 1311
9560.15 1240
9561.08 1259
9562.00 1344
9562.92 1285
9563.85 1343
9564.77 1309
9565.69 1317
9566.62 1384
9567.54 1416
9568.46 1420
9569.39 1359
9570.31 1349
9571.23 1350
9572.16 1370
9573.08 1375
9574.01 1252
9574.93 1230
9575.85 1245
9576.78 1410
9577.70 1316
9578.63 1270
9579.55 1261
9580.47 1250
9581.40 1226
9582.32 1245
9583.25 1184
9584.17 1226
9585.10 1196
9586.02 1200
9586.94 1262
9587.87 1246
9588.79 1276
9589.72 1315
9590.64 1277
9591.57 1191
9592.49 1229
9593.42 1314
9594.34 1346
9595.27 1320
9596.19 1247
9597.12 1292
9598.04 1322
9598.97 1368
9599.89 1309
9600.82 1282
9601.74 1382
9602.67 1241
9603.59 1314
9604.52 1315
9605.44 1309
9606.37 1411
9607.29 1304
9608.22 1355
9609.15 1296
9610.07 1401
9611.00 1402
9611.92 1388
9612.85 1397
9613.77 1407
9614.70 1404
9615.63 1398
9616.55 1412
9617.48 1449
9618.40 1489
9619.33 1538
9620.26 1571
9621.18 1505
9622.11 1441
9623.03 1464
9623.96 1510
9624.89 1543
9625.81 1441
9626.74 1485
9627.67 1524
9628.59 1576
9629.52 1551
9630.45 1608
9631.37 1592
9632.30 1566
9633.23 1616
9634.15 1513
9635.08 1499
9636.01 1595
9636.93 1619
9637.86 1650
9638.79 1674
9639.71 1695
9640.64 1635
9641.57 1761
9642.50 1731
9643.42 1753
9644.35 1807
9645.28 1933
9646.21 1881
9647.13 1806
9648.06 1717
9648.99 1744
9649.92 1856
9650.84 1819
9651.77 1740
9652.70 1818
9653.63 1894
9654.55 1956
9655.48 1981
9656.41 2045
9657.34 2135
9658.26 2086
9659.19 2204
9660.12 2240
9661.05 2057
9661.98 2101
9662.91 2168
9663.83 2034
9664.76 2053
9665.69 1977
9666.62 2008
9667.55 2037
9668.48 2010
9669.40 1923
9670.33 2007
9671.26 2098
9672.19 2023
9673.12 1952
9674.05 1973
9674.98 2074
9675.90 2082
9676.83 2153
9677.76 2144
9678.69 2198
9679.62 2280
9680.55 2121
9681.48 2102
9682.41 2138
9683.34 2195
9684.27 2204
9685.19 2208
9686.12 2196
9687.05 2219
9687.98 2247
9688.91 2305
9689.84 2387
9690.77 2363
9691.70 2445
9692.63 2318
9693.56 2350
9694.49 2368
9695.42 2412
9696.35 2383
9697.28 2441
9698.21 2451
9699.14 2471
9700.07 2556
9701.00 2524
9701.93 2558
9702.86 2709
9703.79 2789
9704.72 2742
9705.65 2846
9706.58 3114
9707.51 3298
9708.44 3442
9709.37 3421
9710.30 3292
9711.23 3230
9712.16 3056
9713.09 3055
9714.02 2822
9714.95 2574
9715.88 2495
9716.82 2501
9717.75 2526
9718.68 2570
9719.61 2639
9720.54 2744
9721.47 2748
9722.40 2876
9723.33 2897
9724.26 2931
9725.19 2933
9726.13 2830
9727.06 2671
9727.99 2617
9728.92 2594
9729.85 2424
9730.78 2190
9731.71 2250
9732.64 2217
9733.58 2192
9734.51 2131
9735.44 2198
9736.37 2227
9737.30 2175
9738.23 2167
9739.17 2279
9740.10 2301
9741.03 2270
9741.96 2411
9742.89 2363
9743.83 2365
9744.76 2365
9745.69 2219
9746.62 2097
9747.55 2098
9748.49 1991
9749.42 1958
9750.35 1838
9751.28 1861
9752.22 1853
9753.15 1870
9754.08 1707
9755.01 1806
9755.95 1870
9756.88 1863
9757.81 1755
9758.75 1755
9759.68 1768
9760.61 1807
9761.54 1743
9762.48 1750
9763.41 1735
9764.34 1759
9765.28 1760
9766.21 1674
9767.14 1810
9768.08 1740
9769.01 1781
9769.94 1776
9770.88 1707
9771.81 1774
9772.74 1774
9773.68 1773
9774.61 1680
9775.54 1705
9776.48 1764
9777.41 1819
9778.34 1754
9779.28 1711
9780.21 1807
9781.14 1712
9782.08 1740
9783.01 1794
9783.95 1714
9784.88 1755
9785.81 1791
9786.75 1923
9787.68 2045
9788.62 2010
9789.55 1967
9790.49 2043
9791.42 2029
9792.35 1933
9793.29 1888
9794.22 1840
9795.16 2014
9796.09 1836
9797.03 1636
9797.96 1743
9798.90 1711
9799.83 1567
9800.77 1678
9801.70 1709
9802.64 1642
9803.57 1627
9804.51 1620
9805.44 1676
9806.38 1608
9807.31 1609
9808.25 1615
9809.18 1537
9810.12 1605
9811.05 1673
9811.99 1633
9812.92 1552
9813.86 1515
9814.79 1404
9815.73 1434
9816.66 1497
9817.60 1439
9818.54 1362
9819.47 1372
9820.41 1388
9821.34 1396
9822.28 1386
9823.21 1441
9824.15 1393
9825.09 1427
9826.02 1369
9826.96 1390
9827.89 1394
9828.83 1385
9829.77 1360
9830.70 1302
9831.64 1326
9832.57 1370
9833.51 1351
9834.45 1370
9835.38 1323
9836.32 1280
9837.26 1344
9838.19 1301
9839.13 1259
9840.07 1306
9841.00 1263
9841.94 1343
9842.88 1329
9843.81 1308
9844.75 1335
9845.69 1404
9846.62 1332
9847.56 1330
9848.50 1360
9849.44 1371
9850.37 1308
9851.31 1276
9852.25 1282
9853.18 1347
9854.12 1356
9855.06 1448
9856.00 1372
9856.93 1394
9857.87 1357
9858.81 1395
9859.75 1258
9860.68 1348
9861.62 1323
9862.56 1275
9863.50 1285
9864.44 1287
9865.37 1299
9866.31 1306
9867.25 1297
9868.19 1290
9869.13 1324
9870.06 1366
9871.00 1246
9871.94 1282
9872.88 1225
9873.82 1231
9874.75 1229
9875.69 1198
9876.63 1228
9877.57 1236
9878.51 1204
9879.45 1247
9880.39 1236
9881.32 1255
9882.26 1314
9883.20 1268
9884.14 1203
9885.08 1250
9886.02 1298
9886.96 1181
9887.90 1162
9888.83 1170
9889.77 1140
9890.71 1274
9891.65 1246
9892.59 1213
9893.53 1181
9894.47 1222
9895.41 1200
9896.35 1145
9897.29 1165
9898.23 1233
9899.17 1233
9900.11 1152
9901.05 1137
9901.99 1178
9902.92 1265
9903.86 1182
9904.80 1255
9905.74 1114
9906.68 1194
9907.62 1160
9908.56 1098
9909.50 1118
9910.44 1074
9911.38 1129
9912.32 1155
9913.26 1144
9914.20 1102
9915.14 1178
9916.08 1118
9917.02 1208
9917.97 1200
9918.91 1242
9919.85 1275
9920.79 1237
9921.73 1224
9922.67 1201
9923.61 1144
9924.55 1166
9925.49 1149
9926.43 1120
9927.37 1077
9928.31 1077
9929.25 1187
9930.19 1254
9931.13 1167
9932.08 1152
9933.02 1257
9933.96 1440
9934.90 1531
9935.84 1687
9936.78 1666
9937.72 1665
9938.66 1673
9939.61 1455
9940.55 1521
9941.49 1459
9942.43 1330
9943.37 1354
9944.31 1261
9945.26 1086
9946.20 1126
9947.14 1114
9948.08 1132
9949.02 1110
9949.96 1106
9950.91 1106
9951.85 1106
9952.79 1093
9953.73 1105
9954.67 1057
9955.62 1129
9956.56 1118
9957.50 1100
9958.44 1059
9959.39 1017
9960.33 1055
9961.27 1013
9962.21 1020
9963.16 1030
9964.10 1029
9965.04 1001
9965.98 1099
9966.93 1061
9967.87 1037
9968.81 1075
9969.75 1054
9970.70 1007
9971.64 997
9972.58 970
9973.53 989
9974.47 1018
9975.41 1007
9976.36 1043
9977.30 1055
9978.24 1025
9979.18 914
9980.13 965
9981.07 966
9982.01 1018
9982.96 984
9983.90 1047
9984.85 1018
9985.79 964
9986.73 966
9987.68 1081
9988.62 998
9989.56 949
9990.51 981
9991.45 1005
9992.40 985
9993.34 981
9994.28 951
9995.23 947
9996.17 882
9997.12 938
9998.06 1004
9999.00 966
9999.95 955
10000.89 961
10001.84 963
10002.78 976
10003.73 1025
10004.67 979
10005.61 957
10006.56 930
10007.50 960
10008.45 968
10009.39 962
10010.34 1029
10011.28 1081
10012.23 1044
10013.17 933
10014.12 1047
10015.06 994
10016.01 1000
10016.95 949
10017.90 948
10018.84 938
10019.79 974
10020.73 917
10021.68 954
10022.62 1027
10023.57 957
10024.51 938
10025.46 1011
10026.41 959
10027.35 979
10028.30 928
10029.24 898
10030.19 919
10031.13 955
10032.08 927
10033.03 999
10033.97 984
10034.92 908
10035.86 873
10036.81 883
10037.76 928
10038.70 965
10039.65 960
10040.59 924
10041.54 882
10042.49 920
10043.43 932
10044.38 927
10045.33 922
10046.27 950
10047.22 893
10048.16 1011
10049.11 996
10050.06 922
10051.00 944
10051.95 911
10052.90 855
10053.84 846
10054.79 910
10055.74 924
10056.69 885
10057.63 827
10058.58 892
10059.53 955
10060.47 864
10061.42 894
10062.37 924
10063.32 950
10064.26 898
10065.21 825
10066.16 867
10067.10 837
10068.05 890
10069.00 895
10069.95 940
10070.89 904
10071.84 893
10072.79 806
10073.74 847
10074.69 895
10075.63 868
10076.58 871
10077.53 846
10078.48 900
10079.43 894
10080.37 862
10081.32 874
10082.27 851
10083.22 801
10084.17 859
10085.11 882
10086.06 863
10087.01 833
10087.96 842
10088.91 847
10089.86 822
10090.81 823
10091.75 827
10092.70 871
10093.65 853
10094.60 852
10095.55 850
10096.50 814
10097.45 855
10098.40 872
10099.34 903
10100.29 1011
10101.24 992
10102.19 810
10103.14 809
10104.09 872
10105.04 904
10105.99 847
10106.94 885
10107.89 865
10108.84 849
10109.79 878
10110.73 901
10111.68 871
10112.63 854
10113.58 852
10114.53 882
10115.48 865
10116.43 883
10117.38 923
10118.33 843
10119.28 836
10120.23 892
10121.18 863
10122.13 860
10123.08 854
10124.03 851
10124.98 861
10125.93 867
10126.88 861
10127.83 833
10128.78 774
10129.73 827
10130.68 853
10131.64 875
10132.59 844
10133.54 810
10134.49 837
10135.44 838
10136.39 795
10137.34 866
10138.29 886
10139.24 890
10140.19 855
10141.14 895
10142.09 797
10143.04 807
10144.00 953
10144.95 856
10145.90 790
10146.85 838
10147.80 835
10148.75 845
10149.70 725
10150.65 829
10151.61 918
10152.56 901
10153.51 845
10154.46 881
10155.41 883
10156.36 889
10157.31 866
10158.27 913
10159.22 876
10160.17 904
10161.12 977
10162.07 924
10163.03 912
10163.98 804
10164.93 860
10165.88 868
10166.83 851
10167.79 824
10168.74 913
10169.69 932
10170.64 845
10171.60 843
10172.55 913
10173.50 857
10174.45 888
10175.41 908
10176.36 937
10177.31 863
10178.26 881
10179.22 892
10180.17 914
10181.12 924
10182.07 894
10183.03 964
10183.98 894
10184.93 885
10185.89 847
10186.84 871
10187.79 894
10188.75 946
10189.70 951
10190.65 932
10191.60 985
10192.56 955
10193.51 935
10194.47 1006
10195.42 1012
10196.37 905
10197.33 936
10198.28 889
10199.23 932
10200.19 948
10201.14 946
10202.09 960
10203.05 973
10204.00 952
10204.96 947
10205.91 984
10206.86 1037
10207.82 1026
10208.77 993
10209.73 939
10210.68 1018
10211.63 986
10212.59 1038
10213.54 1041
10214.50 1022
10215.45 1102
10216.41 1056
10217.36 1072
10218.32 1062
10219.27 1011
10220.22 1075
10221.18 954
10222.13 950
10223.09 961
10224.04 1000
10225.00 982
10225.95 992
10226.91 979
10227.86 979
10228.82 964
10229.77 905
10230.73 958
10231.68 978
10232.64 986
10233.59 954
10234.55 911
10235.50 956
10236.46 967
10237.42 981
10238.37 936
10239.33 911
10240.28 964
10241.24 984
10242.19 994
10243.15 1103
10244.10 1178
10245.06 1114
10246.02 1125
10246.97 1128
10247.93 1171
10248.88 1078
10249.84 997
10250.80 941
10251.75 972
10252.71 960
10253.66 920
10254.62 844
10255.58 883
10256.53 907
10257.49 937
10258.45 948
10259.40 888
10260.36 854
10261.32 892
10262.27 926
10263.23 856
10264.19 890
10265.14 953
10266.10 894
10267.06 868
10268.01 849
10268.97 849
10269.93 857
10270.88 869
10271.84 892
10272.80 860
10273.76 847
10274.71 793
10275.67 794
10276.63 908
10277.58 796
10278.54 842
10279.50 927
10280.46 889
10281.41 849
10282.37 897
10283.33 913
10284.29 801
10285.24 837
10286.20 858
10287.16 866
10288.12 800
10289.08 821
10290.03 810
10290.99 839
10291.95 855
10292.91 854
10293.87 906
10294.82 846
10295.78 772
10296.74 816
10297.70 777
10298.66 814
10299.61 843
10300.57 850
10301.53 798
10302.49 855
10303.45 859
10304.41 840
10305.37 857
10306.32 906
10307.28 828
10308.24 828
10309.20 832
10310.16 797
10311.12 790
10312.08 842
10313.04 798
10314.00 852
10314.95 841
10315.91 871
10316.87 810
10317.83 791
10318.79 789
10319.75 846
10320.71 933
10321.67 817
10322.63 859
10323.59 888
10324.55 851
10325.51 827
10326.47 846
10327.43 844
10328.39 881
10329.35 825
10330.31 887
10331.27 827
10332.23 868
10333.19 899
10334.15 920
10335.11 876
10336.07 846
10337.03 892
10337.99 950
10338.95 961
10339.91 945
10340.87 1001
10341.83 970
10342.79 914
10343.75 867
10344.71 842
10345.67 894
10346.63 859
10347.59 835
10348.55 874
10349.51 833
10350.47 803
10351.43 843
10352.39 894
10353.35 807
10354.31 809
10355.28 803
10356.24 836
10357.20 854
10358.16 817
10359.12 818
10360.08 821
10361.04 816
10362.00 806
10362.96 807
10363.93 793
10364.89 798
10365.85 755
10366.81 741
10367.77 750
10368.73 745
10369.69 777
10370.66 772
10371.62 789
10372.58 810
10373.54 751
10374.50 731
10375.47 771
10376.43 723
10377.39 705
10378.35 750
10379.31 792
10380.28 851
10381.24 757
10382.20 803
10383.16 750
10384.12 813
10385.09 829
10386.05 749
10387.01 765
10387.97 782
10388.94 788
10389.90 856
10390.86 803
10391.82 751
10392.79 681
10393.75 766
10394.71 792
10395.68 776
10396.64 823
10397.60 761
10398.56 755
10399.53 744
10400.49 829
10401.45 838
10402.42 794
10403.38 818
10404.34 791
10405.31 769
10406.27 768
10407.23 853
10408.20 811
10409.16 790
10410.12 792
10411.09 772
10412.05 813
10413.01 878
10413.98 847
10414.94 794
10415.90 857
10416.87 830
10417.83 852
10418.80 851
10419.76 865
10420.72 813
10421.69 794
10422.65 832
10423.62 877
10424.58 896
10425.54 925
10426.51 995
10427.47 999
10428.44 1009
10429.40 1009
10430.37 962
10431.33 987
10432.30 968
10433.26 936
10434.22 967
10435.19 928
10436.15 870
10437.12 835
10438.08 850
10439.05 855
10440.01 797
10440.98 837
10441.94 864
10442.91 859
10443.87 858
10444.84 793
10445.80 738
10446.77 730
10447.73 777
10448.70 767
10449.66 790
10450.63 790
10451.59 795
10452.56 797
10453.53 714
10454.49 730
10455.46 770
10456.42 816
10457.39 729
10458.35 746
10459.32 754
10460.29 750
10461.25 740
10462.22 779
10463.18 770
10464.15 821
10465.12 716
10466.08 752
10467.05 756
10468.01 739
10468.98 761
10469.95 792
10470.91 763
10471.88 791
10472.85 828
10473.81 760
10474.78 763
10475.74 794
10476.71 763
10477.68 752
10478.64 743
10479.61 681
10480.58 768
10481.54 756
10482.51 729
10483.48 766
10484.45 762
10485.41 799
10486.38 707
10487.35 750
10488.31 741
10489.28 719
10490.25 730
10491.22 740
10492.18 818
10493.15 781
10494.12 767
10495.08 832
10496.05 740
10497.02 741
10497.99 662
10498.95 678
10499.92 740
10500.89 734
10501.86 715
10502.83 701
10503.79 794
10504.76 780
10505.73 788
10506.70 785
10507.67 765
10508.63 732
10509.60 743
10510.57 740
10511.54 739
10512.51 769
10513.47 770
10514.44 776
10515.41 777
10516.38 794
10517.35 767
10518.32 747
10519.28 711
10520.25 701
10521.22 723
10522.19 776
10523.16 749
10524.13 790
10525.10 790
10526.07 801
10527.03 772
10528.00 789
10528.97 750
10529.94 801
10530.91 784
10531.88 738
10532.85 783
10533.82 774
10534.79 755
10535.76 776
10536.73 798
10537.70 769
10538.67 760
10539.63 806
10540.60 781
10541.57 813
10542.54 834
10543.51 778
10544.48 755
10545.45 780
10546.42 777
10547.39 764
10548.36 834
10549.33 782
10550.30 858
10551.27 746
10552.24 836
10553.21 811
10554.18 790
10555.15 804
10556.12 790
10557.09 764
10558.06 793
10559.03 822
10560.00 836
10560.97 821
10561.95 855
10562.92 838
10563.89 798
10564.86 869
10565.83 864
10566.80 846
10567.77 919
10568.74 965
10569.71 1045
10570.68 1015
10571.65 1079
10572.62 1033
10573.59 1029
10574.57 947
10575.54 855
10576.51 906
10577.48 891
10578.45 829
10579.42 838
10580.39 825
10581.36 803
10582.34 824
10583.31 817
10584.28 830
10585.25 824
10586.22 826
10587.19 791
10588.17 840
10589.14 771
10590.11 726
10591.08 819
10592.05 718
10593.02 781
10594.00 787
10594.97 879
10595.94 863
10596.91 891
10597.89 865
10598.86 867
10599.83 928
10600.80 901
10601.77 889
10602.75 849
10603.72 827
10604.69 833
10605.66 894
10606.64 845
10607.61 813
10608.58 802
10609.55 839
10610.53 832
10611.50 806
10612.47 831
10613.45 834
10614.42 831
10615.39 831
10616.36 834
10617.34 820
10618.31 837
10619.28 763
10620.26 794
10621.23 788
10622.20 798
10623.18 814
10624.15 831
10625.12 777
10626.10 822
10627.07 828
10628.04 905
10629.02 877
10629.99 839
10630.97 745
10631.94 810
10632.91 859
10633.89 800
10634.86 865
10635.83 853
10636.81 935
10637.78 853
10638.76 856
10639.73 848
10640.70 893
10641.68 841
10642.65 875
10643.63 886
10644.60 944
10645.58 1029
10646.55 1082
10647.53 1133
10648.50 1237
10649.47 1233
10650.45 1163
10651.42 1125
10652.40 1114
10653.37 1147
10654.35 1002
10655.32 927
10656.30 927
10657.27 902
10658.25 885
10659.22 882
10660.20 850
10661.17 895
10662.15 837
10663.12 880
10664.10 871
10665.07 807
10666.05 787
10667.02 804
10668.00 816
10668.97 850
10669.95 817
10670.93 829
10671.90 878
10672.88 859
10673.85 793
10674.83 817
10675.80 778
10676.78 758
10677.76 777
10678.73 771
10679.71 746
10680.68 742
10681.66 771
10682.63 778
10683.61 824
10684.59 821
10685.56 787
10686.54 782
10687.52 818
10688.49 828
10689.47 899
10690.44 903
10691.42 830
10692.40 773
10693.37 844
10694.35 809
10695.33 771
10696.30 763
10697.28 762
10698.26 754
10699.23 754
10700.21 759
10701.19 765
10702.17 783
10703.14 747
10704.12 797
10705.10 708
10706.07 715
10707.05 669
10708.03 756
10709.01 825
10709.98 764
10710.96 775
10711.94 771
10712.91 728
10713.89 768
10714.87 716
10715.85 764
10716.83 754
10717.80 763
10718.78 771
10719.76 744
10720.74 731
10721.71 797
10722.69 746
10723.67 719
10724.65 763
10725.63 789
10726.60 787
10727.58 720
10728.56 773
10729.54 809
10730.52 816
10731.49 797
10732.47 772
10733.45 776
10734.43 745
10735.41 738
10736.39 720
10737.37 731
10738.34 746
10739.32 789
10740.30 761
10741.28 732
10742.26 739
10743.24 809
10744.22 738
10745.20 680
10746.17 728
10747.15 722
10748.13 709
10749.11 701
10750.09 694
10751.07 699
10752.05 802
10753.03 746
10754.01 735
10754.99 699
10755.97 742
10756.95 700
10757.93 750
10758.91 734
10759.88 750
10760.86 777
10761.84 763
10762.82 699
10763.80 714
10764.78 732
10765.76 711
10766.74 731
10767.72 768
10768.70 747
10769.68 772
10770.66 791
10771.64 727
10772.62 731
10773.60 756
10774.58 726
10775.56 751
10776.54 795
10777.52 780
10778.51 766
10779.49 735
10780.47 732
10781.45 721
10782.43 742
10783.41 802
10784.39 805
10785.37 693
10786.35 750
10787.33 748
10788.31 776
10789.29 806
10790.27 743
10791.26 780
10792.24 785
10793.22 782
10794.20 779
10795.18 768
10796.16 740
10797.14 736
10798.12 772
10799.10 735
10800.09 711
10801.07 707
10802.05 805
10803.03 817
10804.01 775
10804.99 759
10805.98 705
10806.96 751
10807.94 747
10808.92 776
10809.90 741
10810.89 794
10811.87 800
10812.85 759
10813.83 789
10814.81 795
10815.80 767
10816.78 785
10817.76 747
10818.74 798
10819.72 699
10820.71 729
10821.69 742
10822.67 735
10823.65 775
10824.64 813
10825.62 778
10826.60 778
10827.58 756
10828.57 820
10829.55 816
10830.53 805
10831.52 843
10832.50 810
10833.48 848
10834.46 795
10835.45 758
10836.43 824
10837.41 765
10838.40 797
10839.38 813
10840.36 811
10841.35 761
10842.33 746
10843.31 789
10844.30 742
10845.28 783
10846.26 736
10847.25 775
10848.23 844
10849.21 799
10850.20 743
10851.18 847
10852.17 882
10853.15 803
10854.13 833
10855.12 794
10856.10 811
10857.09 858
10858.07 832
10859.05 815
10860.04 843
10861.02 878
10862.01 852
10862.99 845
10863.97 792
10864.96 883
10865.94 869
10866.93 806
10867.91 885
10868.90 899
10869.88 846
10870.87 845
10871.85 799
10872.84 819
10873.82 809
10874.81 859
10875.79 923
10876.78 889
10877.76 825
10878.75 894
10879.73 939
10880.72 906
10881.70 872
10882.69 845
10883.67 885
10884.66 847
10885.64 963
10886.63 880
10887.61 930
10888.60 907
10889.58 917
10890.57 927
10891.55 886
10892.54 931
10893.53 970
10894.51 1004
10895.50 1011
10896.48 1033
10897.47 999
10898.45 1022
10899.44 988
10900.43 1013
10901.41 985
10902.40 963
10903.38 982
10904.37 912
10905.36 940
10906.34 981
10907.33 1018
10908.32 1017
10909.30 1025
10910.29 1003
10911.28 1022
10912.26 1033
10913.25 1062
10914.24 1021
10915.22 1015
10916.21 1006
10917.20 1012
10918.18 1093
10919.17 1018
10920.16 1084
10921.14 1112
10922.13 1141
10923.12 1125
10924.10 1153
10925.09 1173
10926.08 1168
10927.07 1150
10928.05 1105
10929.04 1091
10930.03 1155
10931.01 1133
10932.00 1091
10932.99 1159
10933.98 1241
10934.96 1179
10935.95 1102
10936.94 1100
10937.93 1103
10938.92 1163
10939.90 1217
10940.89 1196
10941.88 1203
10942.87 1205
10943.85 1170
10944.84 1231
10945.83 1237
10946.82 1312
10947.81 1304
10948.79 1293
10949.78 1271
10950.77 1303
10951.76 1272
10952.75 1356
10953.74 1372
10954.72 1400
10955.71 1423
10956.70 1369
10957.69 1350
10958.68 1330
10959.67 1432
10960.66 1422
10961.65 1386
10962.63 1509
10963.62 1558
10964.61 1520
10965.60 1693
10966.59 1774
10967.58 1829
10968.57 1866
10969.56 1849
10970.55 1936
10971.54 1860
10972.52 1744
10973.51 1671
10974.50 1638
10975.49 1551
10976.48 1477
10977.47 1420
10978.46 1508
10979.45 1413
10980.44 1397
10981.43 1566
10982.42 1459
10983.41 1397
10984.40 1374
10985.39 1391
10986.38 1426
10987.37 1495
10988.36 1469
10989.35 1479
10990.34 1435
10991.33 1488
10992.32 1537
10993.31 1464
10994.30 1543
10995.29 1543
10996.28 1514
10997.27 1630
10998.26 1628
10999.25 1646
11000.24 1565
11001.23 1597
11002.22 1584
11003.21 1693
11004.20 1851
11005.20 1981
11006.19 2014
11007.18 2197
11008.17 2429
11009.16 2487
11010.15 2584
11011.14 2616
11012.13 2537
11013.12 2325
11014.11 2199
11015.10 2043
11016.10 1902
11017.09 1808
11018.08 1736
11019.07 1520
11020.06 1532
11021.05 1492
11022.04 1333
11023.04 1365
11024.03 1420
11025.02 1317
11026.01 1303
11027.00 1263
11027.99 1298
11028.99 1305
11029.98 1276
11030.97 1265
11031.96 1278
11032.95 1194
11033.95 1233
11034.94 1250
11035.93 1147
11036.92 1117
11037.91 1206
11038.91 1212
11039.90 1189
11040.89 1180
11041.88 1155
11042.88 1120
11043.87 1085
11044.86 1125
11045.85 1161
11046.85 1127
11047.84 1136
11048.83 1163
11049.82 1113
11050.82 1077
11051.81 1107
11052.80 1118
11053.80 1023
11054.79 1089
11055.78 1088
11056.77 1102
11057.77 1045
11058.76 976
11059.75 1074
11060.75 1034
11061.74 1044
11062.73 973
11063.73 961
11064.72 1048
11065.71 1042
11066.71 1042
11067.70 989
11068.69 1016
11069.69 961
11070.68 1010
11071.68 992
11072.67 955
11073.66 1001
11074.66 1020
11075.65 974
11076.65 981
11077.64 1030
11078.63 1031
11079.63 925
11080.62 986
11081.62 1046
11082.61 995
11083.60 1021
11084.60 1089
11085.59 1054
11086.59 1097
11087.58 1049
11088.58 1003
11089.57 943
11090.57 972
11091.56 957
11092.55 1002
11093.55 1049
11094.54 988
11095.54 997
11096.53 975
11097.53 976
11098.52 1008
11099.52 1026
11100.51 935
11101.51 970
11102.50 1002
11103.50 990
11104.49 1007
11105.49 978
11106.48 995
11107.48 942
11108.48 1002
11109.47 949
11110.47 900
11111.46 957
11112.46 949
11113.45 979
11114.45 960
11115.44 930
11116.44 903
11117.44 880
11118.43 840
11119.43 910
11120.42 940
11121.42 968
11122.42 906
11123.41 922
11124.41 913
11125.40 938
11126.40 894
11127.40 875
11128.39 922
11129.39 921
11130.38 914
11131.38 863
11132.38 985
11133.37 916
11134.37 858
11135.37 935
11136.36 900
11137.36 875
11138.36 933
11139.35 957
11140.35 912
11141.35 916
11142.34 904
11143.34 919
11144.34 857
11145.34 936
11146.33 868
11147.33 869
11148.33 895
11149.32 850
11150.32 950
11151.32 906
11152.32 843
11153.31 887
11154.31 822
11155.31 775
11156.31 878
11157.30 855
11158.30 861
11159.30 830
11160.30 834
11161.29 930
11162.29 953
11163.29 900
11164.29 892
11165.29 867
11166.28 863
11167.28 811
11168.28 891
11169.28 818
11170.28 831
11171.27 832
11172.27 879
11173.27 850
11174.27 800
11175.27 813
11176.27 827
11177.26 798
11178.26 826
11179.26 815
11180.26 841
11181.26 830
11182.26 864
11183.26 845
11184.26 814
11185.25 810
11186.25 744
11187.25 822
11188.25 802
11189.25 830
11190.25 782
11191.25 782
11192.25 749
11193.25 809
11194.25 808
11195.24 816
11196.24 795
11197.24 787
11198.24 848
11199.24 839
11200.24 803
11201.24 778
11202.24 820
11203.24 837
11204.24 862
11205.24 866
11206.24 848
11207.24 865
11208.24 874
11209.24 837
11210.24 813
11211.24 801
11212.24 805
11213.24 796
11214.24 839
11215.24 785
11216.24 771
11217.24 783
11218.24 756
11219.24 778
11220.24 854
11221.24 724
11222.24 751
11223.24 782
11224.24 824
11225.24 821
11226.24 737
11227.25 754
11228.25 737
11229.25 713
11230.25 791
11231.25 740
11232.25 747
11233.25 740
11234.25 765
11235.25 787
11236.25 763
11237.25 752
11238.26 763
11239.26 779
11240.26 696
11241.26 763
11242.26 732
11243.26 813
11244.26 804
11245.27 799
11246.27 739
11247.27 788
11248.27 715
11249.27 832
11250.27 838
11251.28 762
11252.28 845
11253.28 791
11254.28 764
11255.28 783
11256.29 724
11257.29 767
11258.29 819
11259.29 785
11260.29 778
11261.30 820
11262.30 784
11263.30 832
11264.30 812
11265.31 771
11266.31 783
11267.31 841
11268.31 791
11269.32 796
11270.32 776
11271.32 841
11272.32 802
11273.33 774
11274.33 826
11275.33 846
11276.33 810
11277.34 807
11278.34 798
11279.34 810
11280.35 829
11281.35 823
11282.35 889
11283.36 767
11284.36 832
11285.36 852
11286.37 852
11287.37 847
11288.37 849
11289.38 807
11290.38 906
11291.38 844
11292.39 856
11293.39 808
11294.39 847
11295.40 841
11296.40 791
11297.41 841
11298.41 830
11299.41 825
11300.42 806
11301.42 779
11302.43 744
11303.43 819
11304.43 837
11305.44 856
11306.44 803
11307.45 822
11308.45 771
11309.46 818
11310.46 896
11311.46 826
11312.47 776
11313.47 823
11314.48 823
11315.48 867
11316.49 849
11317.49 887
11318.50 921
11319.50 926
11320.51 899
11321.51 976
11322.52 921
11323.52 957
11324.53 968
11325.53 964
11326.54 1037
11327.54 937
11328.55 861
11329.55 870
11330.56 908
11331.56 876
11332.57 797
11333.57 899
11334.58 847
11335.58 914
11336.59 857
11337.60 855
11338.60 823
11339.61 812
11340.61 825
11341.62 843
11342.62 879
11343.63 868
11344.64 864
11345.64 885
11346.65 933
11347.65 901
11348.66 914
11349.67 910
11350.67 944
11351.68 933
11352.69 982
11353.69 987
11354.70 869
11355.71 884
11356.71 871
11357.72 818
11358.72 842
11359.73 820
11360.74 851
11361.74 822
11362.75 799
11363.76 778
11364.76 798
11365.77 744
11366.78 693
11367.79 722
11368.79 757
11369.80 742
11370.81 804
11371.81 823
11372.82 809
11373.83 745
11374.84 826
11375.84 804
11376.85 753
11377.86 772
11378.87 837
11379.87 766
11380.88 805
11381.89 709
11382.90 760
11383.90 752
11384.91 757
11385.92 748
11386.93 743
11387.93 863
11388.94 840
11389.95 756
11390.96 710
11391.97 741
11392.97 802
11393.98 842
11394.99 737
11396.00 724
11397.01 692
11398.02 731
11399.02 742
11400.03 770
11401.04 755
11402.05 778
11403.06 759
11404.07 710
11405.08 734
11406.08 729
11407.09 735
11408.10 713
11409.11 736
11410.12 748
11411.13 712
11412.14 747
11413.15 813
11414.15 747
11415.16 765
11416.17 779
11417.18 765
11418.19 766
11419.20 788
11420.21 796
11421.22 756
11422.23 702
11423.24 757
11424.25 770
11425.26 694
11426.27 735
11427.28 751
11428.29 744
11429.30 764
11430.31 756
11431.32 686
11432.32 740
11433.33 765
11434.34 768
11435.35 740
11436.36 789
11437.37 774
11438.38 784
11439.39 732
11440.41 764
11441.42 745
11442.43 714
11443.44 749
11444.45 767
11445.46 828
11446.47 808
11447.48 808
11448.49 729
11449.50 768
11450.51 760
11451.52 771
11452.53 766
11453.54 704
11454.55 736
11455.56 758
11456.57 776
11457.59 751
11458.60 783
11459.61 802
11460.62 726
11461.63 765
11462.64 810
11463.65 861
11464.66 823
11465.67 757
11466.69 729
11467.70 757
11468.71 770
11469.72 766
11470.73 787
11471.74 847
11472.75 761
11473.77 728
11474.78 795
11475.79 757
11476.80 736
11477.81 738
11478.83 716
11479.84 789
11480.85 814
11481.86 749
11482.87 752
11483.89 782
11484.90 812
11485.91 831
11486.92 759
11487.93 763
11488.95 793
11489.96 831
11490.97 782
11491.98 773
11493.00 775
11494.01 807
11495.02 800
11496.03 759
11497.05 771
11498.06 801
11499.07 798
11500.09 781
11501.10 775
11502.11 752
11503.12 777
11504.14 819
11505.15 801
11506.16 777
11507.18 810
11508.19 771
11509.20 818
11510.22 777
11511.23 768
11512.24 805
11513.26 825
11514.27 776
11515.28 788
11516.30 771
11517.31 761
11518.32 807
11519.34 833
11520.35 840
11521.37 859
11522.38 845
11523.39 883
11524.41 849
11525.42 844
11526.44 758
11527.45 825
11528.46 814
11529.48 834
11530.49 835
11531.51 817
11532.52 823
11533.53 861
11534.55 819
11535.56 824
11536.58 839
11537.59 865
11538.61 828
11539.62 832
11540.64 826
11541.65 822
11542.67 900
11543.68 878
11544.69 851
11545.71 863
11546.72 832
11547.74 808
11548.75 834
11549.77 829
11550.78 816
11551.80 862
11552.81 898
11553.83 880
11554.85 866
11555.86 867
11556.88 934
11557.89 918
11558.91 871
11559.92 921
11560.94 926
11561.95 890
11562.97 961
11563.98 1008
11565.00 936
11566.02 969
11567.03 951
11568.05 916
11569.06 959
11570.08 887
11571.10 920
11572.11 986
11573.13 975
11574.14 1004
11575.16 1007
11576.18 980
11577.19 994
11578.21 967
11579.22 957
11580.24 1060
11581.26 1031
11582.27 993
11583.29 1005
11584.31 1058
11585.32 1068
11586.34 1087
11587.36 1092
11588.37 1110
11589.39 1165
11590.41 1225
11591.42 1221
11592.44 1230
11593.46 1196
11594.47 1195
11595.49 1220
11596.51 1274
11597.53 1184
11598.54 1306
11599.56 1323
11600.58 1338
11601.59 1380
11602.61 1486
11603.63 1561
11604.65 1686
11605.66 1876
11606.68 1978
11607.70 2221
11608.72 2330
11609.74 2501
11610.75 2539
11611.77 2392
11612.79 2372
11613.81 2221
11614.82 2038
11615.84 1853
11616.86 1709
11617.88 1504
11618.90 1462
11619.91 1341
11620.93 1361
11621.95 1247
11622.97 1168
11623.99 1122
11625.01 1170
11626.02 1042
11627.04 1120
11628.06 1087
11629.08 1018
11630.10 1074
11631.12 1057
11632.14 1019
11633.15 1025
11634.17 977
11635.19 938
11636.21 985
11637.23 984
11638.25 939
11639.27 979
11640.29 980
11641.30 955
11642.32 942
11643.34 926
11644.36 918
11645.38 914
11646.40 971
11647.42 920
11648.44 903
11649.46 895
11650.48 931
11651.50 882
11652.52 883
11653.54 834
11654.56 871
11655.58 880
11656.60 807
11657.62 807
11658.64 848
11659.66 860
11660.68 855
11661.70 811
11662.72 836
11663.74 865
11664.76 813
11665.78 808
11666.80 866
11667.82 830
11668.84 816
11669.86 854
11670.88 834
11671.90 839
11672.92 886
11673.94 853
11674.96 933
11675.98 851
11677.00 835
11678.02 855
11679.04 855
11680.06 881
11681.08 847
11682.10 872
11683.12 897
11684.15 910
11685.17 832
11686.19 904
11687.21 894
11688.23 930
11689.25 873
11690.27 910
11691.29 926
11692.31 868
11693.34 865
11694.36 896
11695.38 947
11696.40 949
11697.42 937
11698.44 930
11699.46 917
11700.49 922
11701.51 840
11702.53 890
11703.55 937
11704.57 1000
11705.60 958
11706.62 872
11707.64 869
11708.66 883
11709.68 884
11710.71 924
11711.73 823
11712.75 877
11713.77 891
11714.79 852
11715.82 837
11716.84 874
11717.86 904
11718.88 809
11719.91 856
11720.93 831
11721.95 819
11722.97 865
11724.00 867
11725.02 804
11726.04 737
11727.07 745
11728.09 802
11729.11 815
11730.13 826
11731.16 801
11732.18 753
11733.20 802
11734.23 800
11735.25 777
11736.27 833
11737.30 786
11738.32 776
11739.34 745
11740.37 777
11741.39 784
11742.41 782
11743.44 777
11744.46 681
11745.48 765
11746.51 778
11747.53 790
11748.55 833
11749.58 778
11750.60 755
11751.63 764
11752.65 840
11753.67 808
11754.70 792
11755.72 822
11756.75 794
11757.77 795
11758.79 790
11759.82 805
11760.84 825
11761.87 783
11762.89 825
11763.92 823
11764.94 815
11765.97 832
11766.99 831
11768.01 824
11769.04 792
11770.06 827
11771.09 763
11772.11 785
11773.14 703
11774.16 738
11775.19 754
11776.21 758
11777.24 760
11778.26 779
11779.29 779
11780.31 797
11781.34 810
11782.36 780
11783.39 764
11784.41 740
11785.44 765
11786.46 735
11787.49 808
11788.52 758
11789.54 774
11790.57 742
11791.59 723
11792.62 724
11793.64 792
11794.67 783
11795.70 749
11796.72 736
11797.75 768
11798.77 770
11799.80 800
11800.83 739
11801.85 763
11802.88 785
11803.90 791
11804.93 795
11805.96 822
11806.98 823
11808.01 780
11809.04 794
11810.06 772
11811.09 769
11812.11 757
11813.14 752
11814.17 734
11815.19 741
11816.22 787
11817.25 770
11818.27 779
11819.30 782
11820.33 735
11821.36 710
11822.38 740
11823.41 737
11824.44 703
11825.46 766
11826.49 783
11827.52 783
11828.54 748
11829.57 816
11830.60 766
11831.63 713
11832.65 760
11833.68 748
11834.71 811
11835.74 803
11836.76 777
11837.79 763
11838.82 768
11839.85 802
11840.88 792
11841.90 818
11842.93 815
11843.96 832
11844.99 754
11846.01 791
11847.04 780
11848.07 740
11849.10 776
11850.13 832
11851.16 801
11852.18 778
11853.21 773
11854.24 714
11855.27 760
11856.30 802
11857.33 788
11858.35 813
11859.38 826
11860.41 823
11861.44 813
11862.47 814
11863.50 800
11864.53 869
11865.56 779
11866.58 760
11867.61 780
11868.64 814
11869.67 788
11870.70 784
11871.73 820
11872.76 797
11873.79 829
11874.82 821
11875.85 834
11876.88 876
11877.91 896
11878.93 826
11879.96 849
11880.99 785
11882.02 900
11883.05 860
11884.08 847
11885.11 843
11886.14 839
11887.17 831
11888.20 859
11889.23 844
11890.26 889
11891.29 895
11892.32 937
11893.35 949
11894.38 856
11895.41 922
11896.44 965
11897.47 905
11898.50 943
11899.53 935
11900.56 881
11901.59 891
11902.62 963
11903.65 943
11904.69 970
11905.72 997
11906.75 982
11907.78 972
11908.81 976
11909.84 1034
11910.87 1112
11911.90 1101
11912.93 1046
11913.96 1059
11914.99 1067
11916.02 1083
11917.06 1142
11918.09 1080
11919.12 1060
11920.15 1068
11921.18 1032
11922.21 1058
11923.24 1053
11924.27 1039
11925.31 990
11926.34 1025
11927.37 1016
11928.40 1029
11929.43 1073
11930.46 1070
11931.50 1063
11932.53 1114
11933.56 1098
11934.59 1111
11935.62 1081
11936.65 1177
11937.69 1210
11938.72 1266
11939.75 1380
11940.78 1479
11941.81 1604
11942.85 1521
11943.88 1506
11944.91 1442
11945.94 1446
11946.98 1368
11948.01 1201
11949.04 1144
11950.07 1058
11951.11 1054
11952.14 1073
11953.17 1064
11954.20 943
11955.24 991
11956.27 973
11957.30 939
11958.34 905
11959.37 932
11960.40 930
11961.43 954
11962.47 866
11963.50 853
11964.53 884
11965.57 909
11966.60 890
11967.63 883
11968.67 839
11969.70 906
11970.73 909
11971.77 905
11972.80 899
11973.83 820
11974.87 839
11975.90 902
11976.94 914
11977.97 899
11979.00 898
11980.04 912
11981.07 911
11982.10 887
11983.14 880
11984.17 905
11985.21 840
11986.24 814
11987.27 817
11988.31 854
11989.34 807
11990.38 863
11991.41 798
11992.45 821
11993.48 877
11994.51 802
11995.55 851
11996.58 837
11997.62 846
11998.65 832
11999.69 797
12000.72 817
12001.76 862
12002.79 880
12003.83 823
12004.86 833
12005.90 879
12006.93 866
12007.97 856
12009.00 831
12010.04 899
12011.07 870
12012.11 867
12013.14 884
12014.18 904
12015.21 882
12016.25 889
12017.28 909
12018.32 935
12019.35 920
12020.39 855
12021.43 879
12022.46 904
12023.50 897
12024.53 883
12025.57 909
12026.60 888
12027.64 915
12028.68 905
12029.71 921
12030.75 888
12031.78 897
12032.82 901
12033.86 907
12034.89 910
12035.93 837
12036.97 875
12038.00 924
12039.04 862
12040.07 941
12041.11 934
12042.15 839
12043.18 872
12044.22 872
12045.26 863
12046.29 858
12047.33 849
12048.37 951
12049.40 920
12050.44 910
12051.48 935
12052.52 858
12053.55 884
12054.59 915
12055.63 907
12056.66 892
12057.70 920
12058.74 915
12059.78 852
12060.81 869
12061.85 892
12062.89 862
12063.92 928
12064.96 883
12066.00 860
12067.04 877
12068.07 976
12069.11 957
12070.15 951
12071.19 878
12072.23 948
12073.26 948
12074.30 924
12075.34 899
12076.38 941
12077.42 925
12078.45 937
12079.49 928
12080.53 916
12081.57 895
12082.61 883
12083.64 893
12084.68 867
12085.72 913
12086.76 895
12087.80 880
12088.84 945
12089.88 969
12090.91 879
12091.95 950
12092.99 958
12094.03 939
12095.07 953
12096.11 902
12097.15 918
12098.19 996
12099.22 968
12100.26 939
12101.30 1023
12102.34 1002
12103.38 1022
12104.42 979
12105.46 990
12106.50 989
12107.54 1031
12108.58 1055
12109.62 1038
12110.66 1089
12111.70 1204
12112.74 1145
12113.77 1135
12114.81 1164
12115.85 1329
12116.89 1238
12117.93 1067
12118.97 1062
12120.01 1053
12121.05 1033
12122.09 984
12123.13 976
12124.17 971
12125.21 929
12126.25 897
12127.29 949
12128.33 881
12129.37 821
12130.41 850
12131.45 828
12132.50 814
12133.54 857
12134.58 905
12135.62 870
12136.66 813
12137.70 775
12138.74 825
12139.78 786
12140.82 791
12141.86 801
12142.90 773
12143.94 727
12144.98 758
12146.02 673
12147.07 755
12148.11 779
12149.15 771
12150.19 792
12151.23 772
12152.27 782
12153.31 795
12154.35 862
12155.40 771
12156.44 779
12157.48 758
12158.52 726
12159.56 731
12160.60 786
12161.64 793
12162.69 763
12163.73 767
12164.77 769
12165.81 774
12166.85 781
12167.90 778
12168.94 734
12169.98 752
12171.02 724
12172.06 749
12173.11 774
12174.15 804
12175.19 792
12176.23 787
12177.27 772
12178.32 752
12179.36 758
12180.40 785
12181.44 762
12182.49 752
12183.53 713
12184.57 715
12185.61 679
12186.66 771
12187.70 766
12188.74 767
12189.79 759
12190.83 731
12191.87 789
12192.91 790
12193.96 753
12195.00 786
12196.04 766
12197.09 738
12198.13 740
12199.17 786
12200.22 809
12201.26 798
12202.30 778
12203.35 811
12204.39 759
12205.43 794
12206.48 757
12207.52 759
12208.57 758
12209.61 744
12210.65 745
12211.70 730
12212.74 761
12213.78 758
12214.83 761
12215.87 734
12216.92 732
12217.96 723
12219.00 734
12220.05 751
12221.09 769
12222.14 721
12223.18 759
12224.23 808
12225.27 766
12226.31 759
12227.36 747
12228.40 770
12229.45 742
12230.49 752
12231.54 806
12232.58 768
12233.63 751
12234.67 785
12235.72 746
12236.76 708
12237.81 747
12238.85 774
12239.90 780
12240.94 742
12241.99 726
12243.03 806
12244.08 789
12245.12 783
12246.17 717
12247.21 713
12248.26 701
12249.30 733
12250.35 752
12251.39 741
12252.44 741
12253.49 801
12254.53 756
12255.58 729
12256.62 738
12257.67 701
12258.71 719
12259.76 740
12260.81 706
12261.85 688
12262.90 760
12263.94 696
12264.99 720
12266.04 706
12267.08 713
12268.13 668
12269.17 768
12270.22 786
12271.27 735
12272.31 717
12273.36 756
12274.41 725
12275.45 670
12276.50 705
12277.55 729
12278.59 681
12279.64 677
12280.69 679
12281.73 698
12282.78 712
12283.83 644
12284.87 685
12285.92 690
12286.97 698
12288.01 679
12289.06 684
12290.11 757
12291.16 734
12292.20 725
12293.25 733
12294.30 682
12295.35 656
12296.39 734
12297.44 683
12298.49 692
12299.54 665
12300.58 680
12301.63 680
12302.68 648
12303.73 691
12304.77 671
12305.82 643
12306.87 730
12307.92 667
12308.97 676
12310.01 695
12311.06 707
12312.11 723
12313.16 679
12314.21 691
12315.25 681
12316.30 711
12317.35 739
12318.40 675
12319.45 707
12320.50 695
12321.54 744
12322.59 741
12323.64 662
12324.69 685
12325.74 672
12326.79 684
12327.84 662
12328.89 680
12329.93 658
12330.98 604
12332.03 658
12333.08 639
12334.13 655
12335.18 647
12336.23 690
12337.28 692
12338.33 647
12339.38 619
12340.43 669
12341.47 662
12342.52 666
12343.57 641
12344.62 660
12345.67 671
12346.72 636
12347.77 659
12348.82 684
12349.87 651
12350.92 674
12351.97 723
12353.02 670
12354.07 628
12355.12 648
12356.17 684
12357.22 698
12358.27 633
12359.32 613
12360.37 657
12361.42 665
12362.47 635
12363.52 681
12364.57 641
12365.62 682
12366.67 630
12367.72 613
12368.77 696
12369.82 691
12370.87 714
12371.93 683
12372.98 672
12374.03 631
12375.08 678
12376.13 657
12377.18 702
12378.23 634
12379.28 678
12380.33 691
12381.38 700
12382.43 664
12383.49 678
12384.54 683
12385.59 711
12386.64 723
12387.69 699
12388.74 665
12389.79 661
12390.84 742
12391.90 678
12392.95 672
12394.00 685
12395.05 688
12396.10 753
12397.15 740
12398.21 715
12399.26 683
12400.31 696
12401.36 685
12402.41 694
12403.47 756
12404.52 679
12405.57 706
12406.62 688
12407.67 703
12408.73 775
12409.78 742
12410.83 722
12411.88 683
12412.94 708
12413.99 647
12415.04 753
12416.09 802
12417.15 746
12418.20 764
12419.25 773
12420.30 745
12421.36 664
12422.41 711
12423.46 728
12424.52 702
12425.57 693
12426.62 706
12427.67 744
12428.73 678
12429.78 633
12430.83 758
12431.89 734
12432.94 744
12433.99 759
12435.05 715
12436.10 703
12437.15 680
12438.21 705
12439.26 750
12440.31 745
12441.37 750
12442.42 760
12443.47 750
12444.53 764
12445.58 748
12446.64 764
12447.69 733
12448.74 695
12449.80 769
12450.85 755
12451.91 743
12452.96 770
12454.01 762
12455.07 782
12456.12 751
12457.18 738
12458.23 704
12459.29 732
12460.34 768
12461.39 696
12462.45 781
12463.50 744
12464.56 733
12465.61 719
12466.67 698
12467.72 755
12468.78 816
12469.83 780
12470.89 784
12471.94 765
12473.00 778
12474.05 803
12475.11 763
12476.16 727
12477.22 762
12478.27 791
12479.33 788
12480.38 787
12481.44 792
12482.49 802
12483.55 835
12484.60 870
12485.66 906
12486.71 873
12487.77 865
12488.83 843
12489.88 889
12490.94 921
12491.99 881
12493.05 866
12494.10 939
12495.16 959
12496.22 936
12497.27 1005
12498.33 1042
12499.38 1178
12500.44 1254
12501.50 1360
12502.55 1391
12503.61 1581
12504.67 1669
12505.72 1690
12506.78 1633
12507.83 1663
12508.89 1672
12509.95 1631
12511.00 1544
12512.06 1412
12513.12 1337
12514.17 1250
12515.23 1123
12516.29 1084
12517.34 1063
12518.40 1076
12519.46 942
12520.52 876
12521.57 859
12522.63 923
12523.69 902
12524.74 908
12525.80 806
12526.86 815
12527.92 829
12528.97 827
12530.03 835
12531.09 820
12532.15 770
12533.20 793
12534.26 828
12535.32 802
12536.38 777
12537.43 905
12538.49 752
12539.55 799
12540.61 812
12541.66 825
12542.72 807
12543.78 811
12544.84 766
12545.90 776
12546.95 799
12548.01 781
12549.07 808
12550.13 805
12551.19 781
12552.25 761
12553.30 780
12554.36 766
12555.42 810
12556.48 770
12557.54 777
12558.60 712
12559.65 706
12560.71 744
12561.77 783
12562.83 793
12563.89 813
12564.95 764
12566.01 745
12567.07 752
12568.13 760
12569.18 774
12570.24 820
12571.30 797
12572.36 791
12573.42 839
12574.48 878
12575.54 789
12576.60 832
12577.66 856
12578.72 887
12579.78 829
12580.84 823
12581.90 876
12582.96 909
12584.02 894
12585.07 901
12586.13 977
12587.19 1013
12588.25 983
12589.31 972
12590.37 976
12591.43 938
12592.49 908
12593.55 953
12594.61 923
12595.67 889
12596.73 906
12597.79 915
12598.86 928
12599.92 874
12600.98 837
12602.04 923
12603.10 893
12604.16 978
12605.22 875
12606.28 877
12607.34 878
12608.40 831
12609.46 884
12610.52 845
12611.58 846
12612.64 859
12613.70 884
12614.76 802
12615.83 767
12616.89 825
12617.95 785
12619.01 809
12620.07 723
12621.13 733
12622.19 722
12623.25 733
12624.32 776
12625.38 820
12626.44 780
12627.50 731
12628.56 749
12629.62 728
12630.68 752
12631.75 767
12632.81 795
12633.87 717
12634.93 678
12635.99 714
12637.05 749
12638.12 758
12639.18 750
12640.24 717
12641.30 712
12642.36 697
12643.43 658
12644.49 714
12645.55 676
12646.61 642
12647.68 703
12648.74 683
12649.80 680
12650.86 713
12651.93 736
12652.99 726
12654.05 662
12655.11 686
12656.18 721
12657.24 712
12658.30 682
12659.36 689
12660.43 697
12661.49 699
12662.55 692
12663.62 745
12664.68 734
12665.74 690
12666.81 740
12667.87 706
12668.93 724
12670.00 741
12671.06 726
12672.12 708
12673.19 677
12674.25 759
12675.31 742
12676.38 716
12677.44 714
12678.50 683
12679.57 627
12680.63 694
12681.69 688
12682.76 684
12683.82 671
12684.89 675
12685.95 732
12687.01 695
12688.08 677
12689.14 663
12690.21 694
12691.27 618
12692.33 643
12693.40 682
12694.46 658
12695.53 659
12696.59 675
12697.66 676
12698.72 675
12699.79 662
12700.85 666
12701.91 669
12702.98 664
12704.04 660
12705.11 674
12706.17 685
12707.24 683
12708.30 642
12709.37 658
12710.43 657
12711.50 643
12712.56 621
12713.63 647
12714.69 652
12715.76 664
12716.82 651
12717.89 624
12718.95 669
12720.02 652
12721.09 655
12722.15 636
12723.22 613
12724.28 679
12725.35 702
12726.41 653
12727.48 626
12728.54 631
12729.61 617
12730.68 600
12731.74 617
12732.81 608
12733.87 614
12734.94 634
12736.01 636
12737.07 612
12738.14 633
12739.20 629
12740.27 615
12741.34 596
12742.40 627
12743.47 662
12744.54 649
12745.60 645
12746.67 629
12747.74 622
12748.80 615
12749.87 626
12750.94 608
12752.00 648
12753.07 620
12754.14 643
12755.20 631
12756.27 598
12757.34 651
12758.40 642
12759.47 599
12760.54 607
12761.60 625
12762.67 632
12763.74 569
12764.81 607
12765.87 621
12766.94 625
12768.01 611
12769.08 542
12770.14 570
12771.21 584
12772.28 599
12773.35 594
12774.41 575
12775.48 527
12776.55 594
12777.62 617
12778.68 587
12779.75 592
12780.82 576
12781.89 582
12782.96 569
12784.02 583
12785.09 566
12786.16 585
12787.23 592
12788.30 582
12789.37 537
12790.43 579
12791.50 601
12792.57 565
12793.64 592
12794.71 619
12795.78 572
12796.84 576
12797.91 618
12798.98 583
12800.05 557
12801.12 571
12802.19 621
12803.26 603
12804.33 588
12805.40 573
12806.46 522
12807.53 552
12808.60 533
12809.67 583
12810.74 584
12811.81 540
12812.88 559
12813.95 622
12815.02 576
12816.09 594
12817.16 573
12818.23 602
12819.30 610
12820.37 624
12821.44 583
12822.50 560
12823.57 522
12824.64 534
12825.71 574
12826.78 562
12827.85 569
12828.92 576
12829.99 612
12831.06 588
12832.13 638
12833.20 627
12834.27 566
12835.34 559
12836.41 530
12837.49 542
12838.56 565
12839.63 590
12840.70 526
12841.77 519
12842.84 567
12843.91 579
12844.98 542
12846.05 604
12847.12 546
12848.19 545
12849.26 551
12850.33 579
12851.40 552
12852.47 526
12853.55 569
12854.62 586
12855.69 577
12856.76 548
12857.83 556
12858.90 507
12859.97 544
12861.04 529
12862.11 533
12863.19 603
12864.26 581
12865.33 555
12866.40 553
12867.47 530
12868.54 550
12869.62 548
12870.69 529
12871.76 475
12872.83 513
12873.90 574
12874.97 551
12876.05 510
12877.12 512
12878.19 513
12879.26 530
12880.33 500
12881.41 578
12882.48 527
12883.55 540
12884.62 541
12885.70 481
12886.77 573
12887.84 547
12888.91 517
12889.98 516
12891.06 514
12892.13 537
12893.20 546
12894.28 556
12895.35 526
12896.42 577
12897.49 558
12898.57 519
12899.64 507
12900.71 508
12901.79 499
12902.86 504
12903.93 493
12905.00 531
12906.08 595
12907.15 545
12908.22 532
12909.30 573
12910.37 564
12911.44 545
12912.52 523
12913.59 503
12914.66 519
12915.74 543
12916.81 542
12917.89 564
12918.96 518
12920.03 513
12921.11 548
12922.18 508
12923.25 525
12924.33 524
12925.40 553
12926.48 630
12927.55 558
12928.62 471
12929.70 507
12930.77 527
12931.85 518
12932.92 523
12934.00 562
12935.07 507
12936.14 499
12937.22 465
12938.29 494
12939.37 494
12940.44 515
12941.52 581
12942.59 568
12943.67 527
12944.74 524
12945.82 525
12946.89 540
12947.97 568
12949.04 547
12950.12 557
12951.19 515
12952.27 574
12953.34 586
12954.42 539
12955.49 536
12956.57 547
12957.64 532
12958.72 523
12959.79 510
12960.87 547
12961.94 548
12963.02 555
12964.10 531
12965.17 535
12966.25 583
12967.32 555
12968.40 526
12969.47 546
12970.55 535
12971.63 593
12972.70 554
12973.78 538
12974.85 529
12975.93 554
12977.01 529
12978.08 526
12979.16 534
12980.23 492
12981.31 526
12982.39 503
12983.46 522
12984.54 500
12985.62 514
12986.69 553
12987.77 529
12988.85 524
12989.92 524
12991.00 532
12992.08 527
12993.15 571
12994.23 534
12995.31 526
12996.38 594
12997.46 612
12998.54 553
12999.61 542
13000.69 538
13001.77 534
13002.85 568
13003.92 567
13005.00 513
13006.08 554
13007.16 534
13008.23 545
13009.31 571
13010.39 554
13011.47 599
13012.54 566
13013.62 565
13014.70 607
13015.78 555
13016.85 547
13017.93 570
13019.01 608
13020.09 549
13021.17 551
13022.24 522
13023.32 535
13024.40 515
13025.48 530
13026.56 491
13027.63 501
13028.71 572
13029.79 561
13030.87 583
13031.95 563
13033.03 528
13034.10 568
13035.18 586
13036.26 570
13037.34 547
13038.42 596
13039.50 591
13040.58 584
13041.66 574
13042.73 559
13043.81 539
13044.89 546
13045.97 616
13047.05 638
13048.13 596
13049.21 589
13050.29 575
13051.37 569
13052.45 553
13053.53 534
13054.60 584
13055.68 625
13056.76 561
13057.84 583
13058.92 572
13060.00 599
13061.08 625
13062.16 526
13063.24 562
13064.32 562
13065.40 620
13066.48 594
13067.56 604
13068.64 557
13069.72 535
13070.80 563
13071.88 610
13072.96 538
13074.04 579
13075.12 544
13076.20 557
13077.28 533
13078.36 514
13079.44 576
13080.52 554
13081.60 519
13082.68 561
13083.76 552
13084.84 582
13085.93 568
13087.01 543
13088.09 562
13089.17 569
13090.25 553
13091.33 528
13092.41 548
13093.49 550
13094.57 599
13095.65 568
13096.73 537
13097.82 560
13098.90 579
13099.98 533
13101.06 504
13102.14 539
13103.22 505
13104.30 538
13105.38 612
13106.47 586
13107.55 527
13108.63 592
13109.71 612
13110.79 589
13111.87 568
13112.96 546
13114.04 565
13115.12 543
13116.20 568
13117.28 549
13118.37 576
13119.45 527
13120.53 514
13121.61 536
13122.69 554
13123.78 531
13124.86 534
13125.94 524
13127.02 567
13128.11 543
13129.19 564
13130.27 587
13131.35 547
13132.44 559
13133.52 531
13134.60 548
13135.68 525
13136.77 506
13137.85 517
13138.93 535
13140.01 572
13141.10 518
13142.18 508
13143.26 575
13144.35 610
13145.43 596
13146.51 596
13147.60 577
13148.68 542
13149.76 595
13150.85 591
13151.93 558
13153.01 553
13154.10 528
13155.18 553
13156.26 529
13157.35 561
13158.43 602
13159.51 537
13160.60 596
13161.68 571
13162.77 624
13163.85 566
13164.93 574
13166.02 570
13167.10 568
13168.19 536
13169.27 586
13170.35 558
13171.44 533
13172.52 554
13173.61 566
13174.69 537
13175.78 542
13176.86 613
13177.94 561
13179.03 549
13180.11 500
13181.20 571
13182.28 544
13183.37 560
13184.45 541
13185.54 543
13186.62 532
13187.71 575
13188.79 564
13189.88 569
13190.96 628
13192.05 564
13193.13 582
13194.22 612
13195.30 558
13196.39 510
13197.47 565
13198.56 613
13199.64 624
13200.73 561
13201.81 634
13202.90 628
13203.98 562
13205.07 581
13206.16 565
13207.24 584
13208.33 572
13209.41 577
13210.50 592
13211.58 591
13212.67 567
13213.76 559
13214.84 575
13215.93 558
13217.01 610
13218.10 586
13219.19 578
13220.27 593
13221.36 585
13222.45 561
13223.53 594
13224.62 579
13225.70 553
13226.79 578
13227.88 600
13228.96 561
13230.05 578
13231.14 626
13232.22 615
13233.31 557
13234.40 569
13235.48 578
13236.57 545
13237.66 527
13238.74 546
13239.83 622
13240.92 613
13242.01 589
13243.09 603
13244.18 584
13245.27 598
13246.35 628
13247.44 644
13248.53 623
13249.62 603
13250.70 598
13251.79 610
13252.88 590
13253.97 625
13255.05 605
13256.14 639
13257.23 615
13258.32 609
13259.41 602
13260.49 570
13261.58 580
13262.67 615
13263.76 675
13264.85 619
13265.93 617
13267.02 632
13268.11 602
13269.20 632
13270.29 579
13271.37 640
13272.46 637
13273.55 658
13274.64 672
13275.73 666
13276.82 676
13277.91 630
13278.99 628
13280.08 683
13281.17 584
13282.26 586
13283.35 644
13284.44 673
13285.53 618
13286.62 662
13287.70 711
13288.79 663
13289.88 680
13290.97 662
13292.06 665
13293.15 693
13294.24 621
13295.33 684
13296.42 670
13297.51 701
13298.60 653
13299.69 670
13300.78 719
13301.87 677
13302.95 682
13304.04 725
13305.13 699
13306.22 683
13307.31 701
13308.40 676
13309.49 656
13310.58 728
13311.67 712
13312.76 686
13313.85 726
13314.94 690
13316.03 749
13317.12 766
13318.21 773
13319.30 760
13320.39 769
13321.48 806
13322.58 770
13323.67 808
13324.76 840
13325.85 825
13326.94 791
13328.03 852
13329.12 793
13330.21 762
13331.30 754
13332.39 740
13333.48 705
13334.57 693
13335.66 731
13336.75 819
13337.85 788
13338.94 746
13340.03 776
13341.12 770
13342.21 753
13343.30 796
13344.39 817
13345.48 743
13346.58 763
13347.67 759
13348.76 783
13349.85 800
13350.94 752
13352.03 751
13353.12 821
13354.22 874
13355.31 820
13356.40 794
13357.49 782
13358.58 783
13359.68 803
13360.77 798
13361.86 809
13362.95 871
13364.04 869
13365.14 854
13366.23 818
13367.32 866
13368.41 842
13369.51 781
13370.60 857
13371.69 844
13372.78 843
13373.87 915
13374.97 820
13376.06 901
13377.15 902
13378.25 950
13379.34 911
13380.43 922
13381.52 918
13382.62 1005
13383.71 926
13384.80 857
13385.90 888
13386.99 817
13388.08 875
13389.17 850
13390.27 784
13391.36 835
13392.45 806
13393.55 721
13394.64 800
13395.73 817
13396.83 755
13397.92 713
13399.02 791
13400.11 752
13401.20 753
13402.30 812
13403.39 720
13404.48 734
13405.58 753
13406.67 700
13407.77 762
13408.86 821
13409.95 795
13411.05 748
13412.14 742
13413.24 805
13414.33 743
13415.42 774
13416.52 717
13417.61 737
13418.71 734
13419.80 713
13420.90 721
13421.99 729
13423.08 732
13424.18 712
13425.27 753
13426.37 692
13427.46 702
13428.56 747
13429.65 751
13430.75 686
13431.84 673
13432.94 716
13434.03 735
13435.13 746
13436.22 745
13437.32 761
13438.41 770
13439.51 751
13440.60 720
13441.70 728
13442.79 709
13443.89 745
13444.98 752
13446.08 757
13447.18 786
13448.27 741
13449.37 766
13450.46 729
13451.56 773
13452.65 744
13453.75 788
13454.85 765
13455.94 779
13457.04 793
13458.13 799
13459.23 828
13460.33 812
13461.42 801
13462.52 765
13463.61 770
13464.71 775
13465.81 810
13466.90 768
13468.00 739
13469.10 797
13470.19 883
13471.29 811
13472.38 848
13473.48 845
13474.58 825
13475.67 837
13476.77 876
13477.87 842
13478.96 862
13480.06 798
13481.16 808
13482.26 784
13483.35 836
13484.45 818
13485.55 846
13486.64 816
13487.74 825
13488.84 802
13489.94 841
13491.03 824
13492.13 853
13493.23 904
13494.32 838
13495.42 853
13496.52 927
13497.62 911
13498.72 833
13499.81 835
13500.91 895
13502.01 905
13503.11 872
13504.20 841
13505.30 874
13506.40 935
13507.50 1003
13508.60 966
13509.69 910
13510.79 954
13511.89 979
13512.99 1046
13514.09 1015
13515.18 1047
13516.28 1033
13517.38 1023
13518.48 976
13519.58 989
13520.68 957
13521.78 971
13522.87 942
13523.97 904
13525.07 872
13526.17 800
13527.27 849
13528.37 823
13529.47 845
13530.57 820
13531.66 850
13532.76 791
13533.86 843
13534.96 808
13536.06 785
13537.16 791
13538.26 770
13539.36 754
13540.46 731
13541.56 772
13542.66 801
13543.76 654
13544.86 704
13545.96 729
13547.05 737
13548.15 752
13549.25 749
13550.35 719
13551.45 701
13552.55 730
13553.65 753
13554.75 721
13555.85 746
13556.95 754
13558.05 715
13559.15 698
13560.25 703
13561.35 681
13562.45 699
13563.55 722
13564.65 667
13565.75 750
13566.85 715
13567.96 729
13569.06 735
13570.16 731
13571.26 632
13572.36 676
13573.46 694
13574.56 691
13575.66 746
13576.76 662
13577.86 690
13578.96 680
13580.06 632
13581.16 651
13582.27 638
13583.37 674
13584.47 666
13585.57 661
13586.67 666
13587.77 652
13588.87 660
13589.97 674
13591.08 644
13592.18 719
13593.28 695
13594.38 706
13595.48 711
13596.58 643
13597.68 683
13598.79 755
13599.89 740
13600.99 679
13602.09 662
13603.19 653
13604.30 679
13605.40 700
13606.50 662
13607.60 705
13608.70 738
13609.81 767
13610.91 703
13612.01 658
13613.11 682
13614.21 720
13615.32 723
13616.42 682
13617.52 665
13618.62 671
13619.73 678
13620.83 685
13621.93 662
13623.03 640
13624.14 684
13625.24 697
13626.34 674
13627.45 674
13628.55 673
13629.65 643
13630.75 707
13631.86 678
13632.96 697
13634.06 720
13635.17 675
13636.27 630
13637.37 672
13638.48 652
13639.58 629
13640.68 662
13641.79 688
13642.89 664
13643.99 629
13645.10 679
13646.20 667
13647.30 638
13648.41 712
13649.51 660
13650.62 681
13651.72 709
13652.82 648
13653.93 654
13655.03 688
13656.14 675
13657.24 669
13658.34 653
13659.45 698
13660.55 694
13661.66 652
13662.76 692
13663.87 670
13664.97 661
13666.07 630
13667.18 607
13668.28 602
13669.39 689
13670.49 685
13671.60 710
13672.70 637
13673.81 647
13674.91 648
13676.02 630
13677.12 624
13678.23 693
13679.33 676
13680.44 692
13681.54 715
13682.65 632
13683.75 674
13684.86 632
13685.96 709
13687.07 679
13688.17 679
13689.28 642
13690.38 662
13691.49 649
13692.59 678
13693.70 670
13694.80 701
13695.91 682
13697.02 694
13698.12 692
13699.23 721
13700.33 713
13701.44 703
13702.55 706
13703.65 684
13704.76 722
13705.86 688
13706.97 700
13708.08 649
13709.18 664
13710.29 701
13711.39 742
13712.50 706
13713.61 756
13714.71 747
13715.82 725
13716.93 739
13718.03 733
13719.14 740
13720.25 720
13721.35 725
13722.46 709
13723.57 752
13724.67 702
13725.78 744
13726.89 679
13727.99 728
13729.10 746
13730.21 794
13731.31 800
13732.42 720
13733.53 735
13734.64 794
13735.74 799
13736.85 787
13737.96 812
13739.07 826
13740.17 870
13741.28 789
13742.39 808
13743.50 820
13744.60 801
13745.71 780
13746.82 857
13747.93 867
13749.03 894
13750.14 783
13751.25 827
13752.36 889
13753.47 811
13754.57 841
13755.68 845
13756.79 828
13757.90 867
13759.01 893
13760.11 859
13761.22 898
13762.33 909
13763.44 895
13764.55 904
13765.66 913
13766.76 939
13767.87 932
13768.98 1006
13770.09 958
13771.20 984
13772.31 996
13773.42 1007
13774.53 1021
13775.63 1086
13776.74 1129
13777.85 1143
13778.96 1159
13780.07 1158
13781.18 1280
13782.29 1266
13783.40 1317
13784.51 1354
13785.62 1353
13786.73 1370
13787.83 1338
13788.94 1279
13790.05 1253
13791.16 1196
13792.27 1216
13793.38 1176
13794.49 1169
13795.60 1068
13796.71 1061
13797.82 1022
13798.93 925
13800.04 969
13801.15 924
13802.26 925
13803.37 994
13804.48 879
13805.59 864
13806.70 830
13807.81 815
13808.92 839
13810.03 834
13811.14 846
13812.25 828
13813.36 803
13814.47 783
13815.58 843
13816.69 876
13817.80 877
13818.91 810
13820.03 761
13821.14 769
13822.25 766
13823.36 793
13824.47 842
13825.58 808
13826.69 828
13827.80 769
13828.91 801
13830.02 799
13831.13 740
13832.25 785
13833.36 802
13834.47 803
13835.58 773
13836.69 805
13837.80 723
13838.91 735
13840.02 732
13841.14 718
13842.25 773
13843.36 759
13844.47 704
13845.58 745
13846.69 750
13847.81 752
13848.92 790
13850.03 752
13851.14 799
13852.25 759
13853.37 724
13854.48 767
13855.59 767
13856.70 804
13857.81 810
13858.93 786
13860.04 790
13861.15 774
13862.26 830
13863.38 786
13864.49 797
13865.60 832
13866.71 811
13867.83 803
13868.94 831
13870.05 824
13871.16 788
13872.28 864
13873.39 820
13874.50 874
13875.61 844
13876.73 853
13877.84 817
13878.95 869
13880.07 886
13881.18 833
13882.29 853
13883.41 843
13884.52 904
13885.63 821
13886.75 838
13887.86 853
13888.97 913
13890.09 784
13891.20 744
13892.31 805
13893.43 749
13894.54 798
13895.65 788
13896.77 762
13897.88 791
13899.00 790
13900.11 801
13901.22 767
13902.34 782
13903.45 785
13904.57 759
13905.68 791
13906.79 815
13907.91 821
13909.02 814
13910.14 757
13911.25 771
13912.37 753
13913.48 721
13914.59 725
13915.71 751
13916.82 763
13917.94 747
13919.05 763
13920.17 815
13921.28 774
13922.40 813
13923.51 732
13924.63 697
13925.74 735
13926.86 728
13927.97 711
13929.09 730
13930.20 705
13931.32 702
13932.43 716
13933.55 746
13934.66 735
13935.78 690
13936.89 721
13938.01 685
13939.12 670
13940.24 701
13941.35 719
13942.47 713
13943.59 709
13944.70 665
13945.82 661
13946.93 676
13948.05 624
13949.16 655
13950.28 677
13951.40 682
13952.51 699
13953.63 639
13954.74 699
13955.86 693
13956.98 646
13958.09 680
13959.21 701
13960.33 706
13961.44 695
13962.56 665
13963.67 683
13964.79 739
13965.91 641
13967.02 626
13968.14 664
13969.26 668
13970.37 670
13971.49 682
13972.61 698
13973.72 694
13974.84 720
13975.96 697
13977.08 691
13978.19 717
13979.31 698
13980.43 661
13981.54 636
13982.66 662
13983.78 642
13984.90 619
13986.01 687
13987.13 668
13988.25 639
13989.37 640
13990.48 650
13991.60 687
13992.72 709
13993.84 622
13994.95 649
13996.07 689
13997.19 683
13998.31 672
13999.42 705
14000.54 656
14001.66 689
14002.78 753
14003.90 681
14005.01 734
14006.13 679
14007.25 678
14008.37 666
14009.49 612
14010.61 692
14011.72 650
14012.84 697
14013.96 712
14015.08 680
14016.20 694
14017.32 698
14018.43 714
14019.55 738
14020.67 715
14021.79 661
14022.91 697
14024.03 679
14025.15 719
14026.27 728
14027.39 718
14028.50 766
14029.62 735
14030.74 717
14031.86 766
14032.98 770
14034.10 781
14035.22 851
14036.34 809
14037.46 772
14038.58 726
14039.70 757
14040.82 779
14041.94 752
14043.06 769
14044.18 753
14045.30 686
14046.41 715
14047.53 714
14048.65 708
14049.77 696
14050.89 646
14052.01 697
14053.13 657
14054.25 644
14055.37 655
14056.49 632
14057.61 646
14058.74 636
14059.86 646
14060.98 665
14062.10 676
14063.22 669
14064.34 714
14065.46 682
14066.58 663
14067.70 631
14068.82 672
14069.94 667
14071.06 732
14072.18 684
14073.30 682
14074.42 686
14075.54 685
14076.66 675
14077.79 700
14078.91 677
14080.03 604
14081.15 711
14082.27 700
14083.39 691
14084.51 697
14085.63 689
14086.76 704
14087.88 756
14089.00 681
14090.12 753
14091.24 742
14092.36 763
14093.48 725
14094.61 801
14095.73 822
14096.85 767
14097.97 776
14099.09 781
14100.22 758
14101.34 782
14102.46 765
14103.58 785
14104.70 793
14105.83 775
14106.95 791
14108.07 836
14109.19 820
14110.31 848
14111.44 875
14112.56 883
14113.68 859
14114.80 829
14115.93 805
14117.05 812
14118.17 798
14119.29 800
14120.42 742
14121.54 723
14122.66 763
14123.79 748
14124.91 721
14126.03 709
14127.15 700
14128.28 741
14129.40 720
14130.52 658
14131.65 655
14132.77 684
14133.89 681
14135.02 681
14136.14 675
14137.26 691
14138.39 734
14139.51 694
14140.63 661
14141.76 684
14142.88 687
14144.00 628
14145.13 658
14146.25 588
14147.38 631
14148.50 640
14149.62 659
14150.75 638
14151.87 628
14152.99 621
14154.12 651
14155.24 657
14156.37 641
14157.49 665
14158.62 617
14159.74 647
14160.86 641
14161.99 685
14163.11 649
14164.24 686
14165.36 665
14166.49 620
14167.61 603
14168.74 594
14169.86 628
14170.99 619
14172.11 643
14173.23 622
14174.36 614
14175.48 633
14176.61 701
14177.73 644
14178.86 609
14179.98 646
14181.11 624
14182.23 584
14183.36 602
14184.49 607
14185.61 587
14186.74 553
14187.86 587
14188.99 568
14190.11 601
14191.24 601
14192.36 601
14193.49 584
14194.61 561
14195.74 611
14196.87 588
14197.99 579
14199.12 590
14200.24 580
14201.37 614
14202.50 605
14203.62 699
14204.75 630
14205.87 626
14207.00 585
14208.13 603
14209.25 580
14210.38 607
14211.50 541
14212.63 601
14213.76 653
14214.88 557
14216.01 561
14217.14 569
14218.26 566
14219.39 627
14220.52 580
14221.64 536
14222.77 558
14223.90 549
14225.02 596
14226.15 610
14227.28 577
14228.41 556
14229.53 563
14230.66 565
14231.79 553
14232.91 545
14234.04 574
14235.17 557
14236.30 545
14237.42 564
14238.55 551
14239.68 588
14240.81 552
14241.93 555
14243.06 535
14244.19 557
14245.32 544
14246.44 566
14247.57 486
14248.70 500
14249.83 498
14250.95 538
14252.08 542
14253.21 503
14254.34 466
14255.47 498
14256.59 541
14257.72 538
14258.85 535
14259.98 527
14261.11 528
14262.24 551
14263.36 559
14264.49 549
14265.62 534
14266.75 575
14267.88 568
14269.01 550
14270.14 569
14271.26 561
14272.39 579
14273.52 564
14274.65 559
14275.78 562
14276.91 508
14278.04 549
14279.17 529
14280.30 499
14281.42 505
14282.55 568
14283.68 533
14284.81 561
14285.94 530
14287.07 505
14288.20 500
14289.33 510
14290.46 476
14291.59 529
14292.72 582
14293.85 544
14294.98 518
14296.11 495
14297.24 495
14298.37 482
14299.50 529
14300.63 512
14301.76 531
14302.89 539
14304.02 543
14305.15 516
14306.28 487
14307.41 495
14308.54 515
14309.67 487
14310.80 459
14311.93 489
14313.06 477
14314.19 528
14315.32 509
14316.45 518
14317.58 495
14318.71 514
14319.84 536
14320.97 555
14322.10 522
14323.23 456
14324.36 501
14325.49 500
14326.63 527
14327.76 503
14328.89 466
14330.02 470
14331.15 522
14332.28 517
14333.41 465
14334.54 463
14335.67 503
14336.81 479
14337.94 499
14339.07 442
14340.20 472
14341.33 507
14342.46 492
14343.59 480
14344.73 475
14345.86 530
14346.99 507
14348.12 491
14349.25 496
14350.38 471
14351.52 485
14352.65 497
14353.78 463
14354.91 467
14356.04 462
14357.18 518
14358.31 500
14359.44 452
14360.57 524
14361.71 500
14362.84 477
14363.97 460
14365.10 487
14366.24 516
14367.37 486
14368.50 496
14369.63 515
14370.77 489
14371.90 491
14373.03 469
14374.16 521
14375.30 515
14376.43 500
14377.56 499
14378.70 510
14379.83 510
14380.96 475
14382.09 450
14383.23 480
14384.36 477
14385.49 454
14386.63 446
14387.76 465
14388.89 498
14390.03 471
14391.16 477
14392.29 456
14393.43 461
14394.56 503
14395.70 481
14396.83 457
14397.96 484
14399.10 450
14400.23 511
14401.36 473
14402.50 468
14403.63 480
14404.77 422
14405.90 460
14407.03 475
14408.17 476
14409.30 464
14410.44 486
14411.57 534
14412.71 472
14413.84 512
14414.97 511
14416.11 509
14417.24 536
14418.38 489
14419.51 462
14420.65 503
14421.78 455
14422.92 487
14424.05 473
14425.19 477
14426.32 454
14427.46 448
14428.59 508
14429.73 503
14430.86 524
14432.00 508
14433.13 471
14434.27 471
14435.40 474
14436.54 491
14437.67 498
14438.81 464
14439.94 504
14441.08 485
14442.21 495
14443.35 448
14444.48 496
14445.62 480
14446.76 513
14447.89 534
14449.03 485
14450.16 513
14451.30 511
14452.43 479
14453.57 483
14454.71 494
14455.84 512
14456.98 500
14458.11 506
14459.25 524
14460.39 561
14461.52 550
14462.66 530
14463.80 497
14464.93 498
14466.07 522
14467.20 539
14468.34 519
14469.48 528
14470.61 501
14471.75 530
14472.89 508
14474.02 490
14475.16 545
14476.30 550
14477.43 549
14478.57 536
14479.71 560
14480.85 585
14481.98 557
14483.12 561
14484.26 549
14485.39 515
14486.53 584
14487.67 595
14488.81 560
14489.94 575
14491.08 575
14492.22 604
14493.36 618
14494.49 602
14495.63 589
14496.77 576
14497.91 563
14499.04 548
14500.18 544
14501.32 531
14502.46 532
14503.59 554
14504.73 542
14505.87 533
14507.01 512
14508.15 579
14509.28 537
14510.42 553
14511.56 511
14512.70 526
14513.84 488
14514.98 494
14516.11 520
14517.25 525
14518.39 512
14519.53 519
14520.67 529
14521.81 532
14522.95 492
14524.08 499
14525.22 518
14526.36 518
14527.50 521
14528.64 502
14529.78 531
14530.92 489
14532.06 486
14533.20 517
14534.33 475
14535.47 462
14536.61 470
14537.75 509
14538.89 527
14540.03 467
14541.17 484
14542.31 506
14543.45 468
14544.59 506
14545.73 473
14546.87 507
14548.01 453
14549.15 476
14550.29 468
14551.43 475
14552.57 458
14553.71 472
14554.85 481
14555.99 480
14557.13 519
14558.27 481
14559.41 430
14560.55 464
14561.69 473
14562.83 453
14563.97 476
14565.11 452
14566.25 454
14567.39 462
14568.53 445
14569.67 435
14570.81 481
14571.95 455
14573.09 472
14574.23 478
14575.37 500
14576.51 495
14577.65 462
14578.79 514
14579.94 509
14581.08 488
14582.22 522
14583.36 458
14584.50 471
14585.64 484
14586.78 474
14587.92 479
14589.06 510
14590.21 539
14591.35 503
14592.49 483
14593.63 526
14594.77 508
14595.91 496
14597.05 485
14598.20 490
14599.34 494
14600.48 478
14601.62 513
14602.76 491
14603.90 456
14605.05 486
14606.19 492
14607.33 509
14608.47 506
14609.61 519
14610.76 508
14611.90 483
14613.04 489
14614.18 508
14615.32 537
14616.47 563
14617.61 577
14618.75 559
14619.89 556
14621.04 564
14622.18 518
14623.32 541
14624.46 599
14625.61 559
14626.75 526
14627.89 538
14629.04 539
14630.18 538
14631.32 547
14632.46 525
14633.61 569
14634.75 567
14635.89 542
14637.04 558
14638.18 557
14639.32 567
14640.47 619
14641.61 615
14642.75 575
14643.90 588
14645.04 565
14646.18 604
14647.33 634
14648.47 602
14649.61 621
14650.76 581
14651.90 583
14653.05 575
14654.19 621
14655.33 565
14656.48 590
14657.62 562
14658.76 583
14659.91 577
14661.05 548
14662.20 567
14663.34 509
14664.49 506
14665.63 533
14666.77 562
14667.92 469
14669.06 531
14670.21 503
14671.35 502
14672.50 485
14673.64 496
14674.79 537
14675.93 582
14677.07 535
14678.22 530
14679.36 450
14680.51 468
14681.65 470
14682.80 518
14683.94 495
14685.09 488
14686.23 483
14687.38 484
14688.52 487
14689.67 461
14690.81 501
14691.96 502
14693.10 468
14694.25 423
14695.40 469
14696.54 477
14697.69 474
14698.83 446
14699.98 435
14701.12 469
14702.27 484
14703.41 462
14704.56 444
14705.71 437
14706.85 440
14708.00 463
14709.14 464
14710.29 469
14711.44 463
14712.58 502
14713.73 479
14714.87 451
14716.02 458
14717.17 486
14718.31 482
14719.46 466
14720.61 452
14721.75 447
14722.90 458
14724.05 459
14725.19 442
14726.34 434
14727.49 455
14728.63 489
14729.78 457
14730.93 459
14732.07 464
14733.22 480
14734.37 510
14735.51 449
14736.66 425
14737.81 439
14738.95 479
14740.10 466
14741.25 443
14742.40 474
14743.54 456
14744.69 478
14745.84 450
14746.99 429
14748.13 429
14749.28 480
14750.43 457
14751.58 472
14752.72 495
14753.87 485
14755.02 506
14756.17 481
14757.31 454
14758.46 453
14759.61 444
14760.76 492
14761.91 498
14763.05 444
14764.20 413
14765.35 438
14766.50 461
14767.65 416
14768.80 444
14769.94 454
14771.09 471
14772.24 451
14773.39 444
14774.54 495
14775.69 448
14776.83 504
14777.98 430
14779.13 434
14780.28 403
14781.43 486
14782.58 496
14783.73 486
14784.88 449
14786.03 457
14787.17 493
14788.32 453
14789.47 445
14790.62 489
14791.77 528
14792.92 520
14794.07 478
14795.22 465
14796.37 469
14797.52 481
14798.67 508
14799.82 447
14800.97 430
14802.12 486
14803.26 488
14804.41 508
14805.56 495
14806.71 498
14807.86 485
14809.01 523
14810.16 483
14811.31 467
14812.46 490
14813.61 490
14814.76 488
14815.91 480
14817.06 471
14818.21 501
14819.36 473
14820.51 502
14821.66 455
14822.82 488
14823.97 480
14825.12 494
14826.27 489
14827.42 458
14828.57 475
14829.72 517
14830.87 474
14832.02 492
14833.17 449
14834.32 454
14835.47 485
14836.62 486
14837.77 444
14838.93 453
14840.08 460
14841.23 436
14842.38 488
14843.53 448
14844.68 441
14845.83 434
14846.98 488
14848.14 473
14849.29 412
14850.44 405
14851.59 437
14852.74 426
14853.89 441
14855.04 441
14856.20 434
14857.35 426
14858.50 425
14859.65 440
14860.80 420
14861.96 382
14863.11 400
14864.26 401
14865.41 418
14866.56 422
14867.72 412
14868.87 419
14870.02 420
14871.17 405
14872.32 415
14873.48 421
14874.63 444
14875.78 411
14876.93 399
14878.09 373
14879.24 446
14880.39 435
14881.54 414
14882.70 419
14883.85 389
14885.00 400
14886.16 439
14887.31 421
14888.46 352
14889.61 397
14890.77 404
14891.92 388
14893.07 395
14894.23 363
14895.38 426
14896.53 465
14897.69 435
14898.84 372
14899.99 351
14901.15 377
14902.30 410
14903.45 421
14904.61 423
14905.76 408
14906.91 403
14908.07 407
14909.22 394
14910.38 358
14911.53 411
14912.68 411
14913.84 360
14914.99 383
14916.15 398
14917.30 373
14918.45 363
14919.61 394
14920.76 397
14921.92 442
14923.07 430
14924.22 448
14925.38 440
14926.53 344
14927.69 392
14928.84 434
14930.00 420
14931.15 427
14932.31 391
14933.46 429
14934.62 431
14935.77 409
14936.93 440
14938.08 426
14939.24 402
14940.39 404
14941.55 411
14942.70 405
14943.86 388
14945.01 359
14946.17 386
14947.32 385
14948.48 405
14949.63 440
14950.79 391
14951.94 405
14953.10 404
14954.25 377
14955.41 393
14956.56 359
14957.72 416
14958.88 430
14960.03 398
14961.19 415
14962.34 381
14963.50 426
14964.65 404
14965.81 399
14966.97 395
14968.12 426
14969.28 401
14970.43 350
14971.59 372
14972.75 417
14973.90 420
14975.06 399
14976.22 377
14977.37 373
14978.53 396
14979.69 393
14980.84 411
14982.00 403
14983.16 429
14984.31 369
14985.47 387
14986.63 420
14987.78 377
14988.94 424
14990.10 409
14991.25 373
14992.41 388
14993.57 394
14994.72 379
14995.88 370
14997.04 357
14998.20 372
14999.35 374
15000.51 421
15001.67 442
15002.82 351
15003.98 366
15005.14 364
15006.30 407
15007.45 397
15008.61 413
15009.77 385
15010.93 373
15012.09 401
15013.24 401
15014.40 381
15015.56 418
15016.72 436
15017.87 404
15019.03 406
15020.19 406
15021.35 411
15022.51 393
15023.67 386
15024.82 380
15025.98 390
15027.14 389
15028.30 357
15029.46 372
15030.62 384
15031.77 399
15032.93 367
15034.09 379
15035.25 397
15036.41 365
15037.57 401
15038.73 369
15039.88 360
15041.04 354
15042.20 354
15043.36 333
15044.52 362
15045.68 399
15046.84 355
15048.00 344
15049.16 391
15050.32 386
15051.47 354
15052.63 359
15053.79 327
15054.95 359
15056.11 352
15057.27 356
15058.43 390
15059.59 395
15060.75 381
15061.91 352
15063.07 355
15064.23 365
15065.39 370
15066.55 343
15067.71 336
15068.87 393
15070.03 358
15071.19 381
15072.35 364
15073.51 365
15074.67 374
15075.83 357
15076.99 371
15078.15 419
15079.31 364
15080.47 358
15081.63 331
15082.79 367
15083.95 408
15085.11 344
15086.27 356
15087.43 330
15088.59 373
15089.76 377
15090.92 327
15092.08 350
15093.24 388
15094.40 356
15095.56 351
15096.72 372
15097.88 350
15099.04 341
15100.20 392
15101.37 370
15102.53 374
15103.69 411
15104.85 365
15106.01 358
15107.17 342
15108.33 329
15109.50 362
15110.66 351
15111.82 369
15112.98 339
15114.14 352
15115.30 363
15116.47 363
15117.63 362
15118.79 340
15119.95 379
15121.11 390
15122.27 345
15123.44 329
15124.60 373
15125.76 352
15126.92 395
15128.09 386
15129.25 354
15130.41 356
15131.57 367
15132.73 338
15133.90 355
15135.06 349
15136.22 332
15137.38 399
15138.55 356
15139.71 330
15140.87 350
15142.04 360
15143.20 351
15144.36 364
15145.52 387
15146.69 380
15147.85 400
15149.01 396
15150.18 359
15151.34 354
15152.50 344
15153.67 364
15154.83 389
15155.99 320
15157.16 335
15158.32 353
15159.48 373
15160.65 381
15161.81 348
15162.97 366
15164.14 390
15165.30 354
15166.46 338
15167.63 360
15168.79 355
15169.95 352
15171.12 367
15172.28 334
15173.45 356
15174.61 391
15175.77 366
15176.94 348
15178.10 388
15179.27 357
15180.43 364
15181.60 364
15182.76 339
15183.92 325
15185.09 362
15186.25 383
15187.42 403
15188.58 359
15189.75 393
15190.91 351
15192.08 374
15193.24 373
15194.41 357
15195.57 373
15196.74 380
15197.90 413
15199.07 368
15200.23 391
15201.40 379
15202.56 373
15203.73 367
15204.89 366
15206.06 372
15207.22 371
15208.39 385
15209.55 420
15210.72 389
15211.88 392
15213.05 366
15214.21 391
15215.38 386
15216.54 376
15217.71 367
15218.88 370
15220.04 410
15221.21 421
15222.37 383
15223.54 376
15224.71 381
15225.87 363
15227.04 345
15228.20 362
15229.37 378
15230.54 383
15231.70 429
15232.87 377
15234.03 370
15235.20 377
15236.37 388
15237.53 425
15238.70 396
15239.87 363
15241.03 377
15242.20 411
15243.37 429
15244.53 378
15245.70 384
15246.87 402
15248.03 424
15249.20 402
15250.37 408
15251.53 374
15252.70 382
15253.87 386
15255.04 394
15256.20 355
15257.37 396
15258.54 398
15259.70 345
15260.87 366
15262.04 358
15263.21 372
15264.37 347
15265.54 352
15266.71 370
15267.88 399
15269.04 389
15270.21 373
15271.38 366
15272.55 381
15273.72 381
15274.88 383
15276.05 352
15277.22 361
15278.39 386
15279.56 391
15280.72 335
15281.89 360
15283.06 360
15284.23 374
15285.40 399
15286.56 364
15287.73 342
15288.90 364
15290.07 348
15291.24 381
15292.41 375
15293.58 391
15294.74 330
15295.91 357
15297.08 372
15298.25 390
15299.42 374
15300.59 351
15301.76 380
15302.93 388
15304.09 362
15305.26 358
15306.43 333
15307.60 412
15308.77 405
15309.94 391
15311.11 379
15312.28 369
15313.45 379
15314.62 362
15315.79 344
15316.96 370
15318.13 358
15319.30 344
15320.46 349
15321.63 347
15322.80 349
15323.97 341
15325.14 324
15326.31 345
15327.48 370
15328.65 398
15329.82 375
15330.99 343
15332.16 346
15333.33 398
15334.50 317
15335.67 322
15336.84 341
15338.01 376
15339.18 353
15340.36 333
15341.53 350
15342.70 389
15343.87 365
15345.04 380
15346.21 343
15347.38 312
15348.55 359
15349.72 371
15350.89 393
15352.06 375
15353.23 356
15354.40 353
15355.57 361
15356.75 373
15357.92 373
15359.09 364
15360.26 373
15361.43 396
15362.60 367
15363.77 341
15364.94 325
15366.11 350
15367.29 362
15368.46 376
15369.63 340
15370.80 359
15371.97 344
15373.14 356
15374.32 331
15375.49 334
15376.66 375
15377.83 359
15379.00 377
15380.17 351
15381.35 317
15382.52 345
15383.69 378
15384.86 372
15386.03 376
15387.21 366
15388.38 382
15389.55 356
15390.72 358
15391.90 357
15393.07 373
15394.24 337
15395.41 354
15396.59 343
15397.76 354
15398.93 360
15400.10 373
15401.28 347
15402.45 331
15403.62 340
15404.79 397
15405.97 375
15407.14 344
15408.31 374
15409.49 350
15410.66 360
15411.83 345
15413.01 373
15414.18 373
15415.35 364
15416.53 370
15417.70 351
15418.87 340
15420.05 355
15421.22 404
15422.39 364
15423.57 366
15424.74 337
15425.91 362
15427.09 342
15428.26 342
15429.43 357
15430.61 334
15431.78 358
15432.96 374
15434.13 358
15435.30 339
15436.48 317
15437.65 310
15438.83 342
15440.00 354
15441.17 334
15442.35 318
15443.52 374
15444.70 359
15445.87 353
15447.05 332
15448.22 351
15449.40 377
15450.57 370
15451.75 348
15452.92 383
15454.09 363
15455.27 358
15456.44 401
15457.62 387
15458.79 374
15459.97 378
15461.14 370
15462.32 347
15463.49 331
15464.67 369
15465.84 369
15467.02 387
15468.19 355
15469.37 374
15470.55 357
15471.72 360
15472.90 340
15474.07 370
15475.25 399
15476.42 394
15477.60 334
15478.77 338
15479.95 370
15481.13 397
15482.30 379
15483.48 381
15484.65 375
15485.83 356
15487.00 363
15488.18 351
15489.36 348
15490.53 354
15491.71 362
15492.89 344
15494.06 335
15495.24 344
15496.41 351
15497.59 382
15498.77 370
15499.94 407
15501.12 347
15502.30 361
15503.47 346
15504.65 350
15505.83 357
15507.00 404
15508.18 383
15509.36 363
15510.53 333
15511.71 334
15512.89 372
15514.06 379
15515.24 358
15516.42 362
15517.60 377
15518.77 337
15519.95 304
15521.13 404
15522.30 396
15523.48 375
15524.66 394
15525.84 371
15527.01 398
15528.19 365
15529.37 352
15530.55 322
15531.73 333
15532.90 336
15534.08 412
15535.26 391
15536.44 356
15537.61 365
15538.79 405
15539.97 399
15541.15 354
15542.33 350
15543.50 350
15544.68 355
15545.86 354
15547.04 344
15548.22 362
15549.40 410
15550.57 393
15551.75 373
15552.93 379
15554.11 375
15555.29 407
15556.47 368
15557.65 404
15558.82 396
15560.00 387
15561.18 404
15562.36 390
15563.54 386
15564.72 396
15565.90 381
15567.08 361
15568.26 396
15569.43 377
15570.61 393
15571.79 381
15572.97 356
15574.15 421
15575.33 390
15576.51 352
15577.69 368
15578.87 373
15580.05 402
15581.23 365
15582.41 368
15583.59 369
15584.77 396
15585.95 375
15587.13 407
15588.31 419
15589.49 381
15590.67 408
15591.85 406
15593.03 401
15594.21 419
15595.39 396
15596.57 420
15597.75 409
15598.93 401
15600.11 394
15601.29 409
15602.47 459
15603.65 412
15604.83 426
15606.01 395
15607.19 407
15608.37 416
15609.55 411
15610.73 395
15611.91 417
15613.09 433
15614.27 400
15615.45 423
15616.64 391
15617.82 451
15619.00 403
15620.18 415
15621.36 428
15622.54 438
15623.72 474
15624.90 426
15626.08 443
15627.27 426
15628.45 415
15629.63 454
15630.81 427
15631.99 413
15633.17 448
15634.35 474
15635.54 486
15636.72 466
15637.90 426
15639.08 419
15640.26 457
15641.45 451
15642.63 470
15643.81 471
15644.99 482
15646.17 450
15647.36 437
15648.54 472
15649.72 428
15650.90 486
15652.08 461
15653.27 456
15654.45 461
15655.63 443
15656.81 503
15658.00 467
15659.18 453
15660.36 413
15661.54 466
15662.73 469
15663.91 463
15665.09 482
15666.27 448
15667.46 466
15668.64 471
15669.82 436
15671.01 484
15672.19 526
15673.37 468
15674.56 462
15675.74 503
15676.92 494
15678.10 487
15679.29 470
15680.47 490
15681.65 477
15682.84 478
15684.02 489
15685.21 458
15686.39 462
15687.57 422
15688.76 476
15689.94 492
15691.12 467
15692.31 459
15693.49 471
15694.67 469
15695.86 435
15697.04 435
15698.23 465
15699.41 488
15700.59 481
15701.78 416
15702.96 411
15704.15 451
15705.33 498
15706.52 472
15707.70 477
15708.88 391
15710.07 456
15711.25 487
15712.44 464
15713.62 462
15714.81 438
15715.99 461
15717.18 472
15718.36 456
15719.55 432
15720.73 499
15721.92 499
15723.10 454
15724.29 513
15725.47 466
15726.66 462
15727.84 484
15729.03 468
15730.21 480
15731.40 502
15732.58 513
15733.77 549
15734.95 505
15736.14 480
15737.32 487
15738.51 502
15739.69 477
15740.88 440
15742.07 445
15743.25 485
15744.44 497
15745.62 505
15746.81 503
15747.99 498
15749.18 515
15750.37 505
15751.55 498
15752.74 494
15753.93 489
15755.11 503
15756.30 528
15757.48 504
15758.67 480
15759.86 464
15761.04 503
15762.23 450
15763.42 507
15764.60 526
15765.79 523
15766.98 507
15768.16 518
15769.35 519
15770.54 517
15771.72 506
15772.91 535
15774.10 541
15775.28 496
15776.47 494
15777.66 540
15778.84 499
15780.03 484
15781.22 510
15782.41 516
15783.59 441
15784.78 513
15785.97 482
15787.15 463
15788.34 467
15789.53 486
15790.72 477
15791.90 493
15793.09 469
15794.28 451
15795.47 465
15796.65 475
15797.84 459
15799.03 507
15800.22 506
15801.41 431
15802.59 462
15803.78 458
15804.97 490
15806.16 447
15807.35 445
15808.53 490
15809.72 453
15810.91 409
15812.10 445
15813.29 480
15814.48 493
15815.66 426
15816.85 428
15818.04 431
15819.23 394
15820.42 429
15821.61 421
15822.80 464
15823.98 410
15825.17 436
15826.36 425
15827.55 435
15828.74 468
15829.93 418
15831.12 450
15832.31 426
15833.50 427
15834.69 432
15835.87 434
15837.06 463
15838.25 407
15839.44 415
15840.63 453
15841.82 404
15843.01 418
15844.20 452
15845.39 419
15846.58 389
15847.77 385
15848.96 409
15850.15 432
15851.34 435
15852.53 413
15853.72 405
15854.91 398
15856.10 433
15857.29 401
15858.48 397
15859.67 403
15860.86 428
15862.05 385
15863.24 407
15864.43 381
15865.62 414
15866.81 367
15868.00 376
15869.19 409
15870.38 387
15871.57 429
15872.76 404
15873.95 401
15875.14 439
15876.33 410
15877.52 354
15878.72 379
15879.91 415
15881.10 398
15882.29 403
15883.48 413
15884.67 411
15885.86 427
15887.05 409
15888.24 442
15889.43 424
15890.63 426
15891.82 373
15893.01 391
15894.20 389
15895.39 425
15896.58 396
15897.77 405
15898.97 430
15900.16 416
15901.35 380
15902.54 420
15903.73 423
15904.92 433
15906.12 464
15907.31 416
15908.50 420
15909.69 413
15910.88 401
15912.08 437
15913.27 403
15914.46 422
15915.65 380
15916.85 427
15918.04 389
15919.23 418
15920.42 397
15921.61 412
15922.81 408
15924.00 397
15925.19 429
15926.38 414
15927.58 392
15928.77 370
15929.96 388
15931.16 395
15932.35 459
15933.54 449
15934.73 454
15935.93 441
15937.12 440
15938.31 454
15939.51 450
15940.70 404
15941.89 435
15943.09 410
15944.28 411
15945.47 413
15946.67 418
15947.86 409
15949.05 380
15950.25 421
15951.44 420
15952.63 441
15953.83 439
15955.02 408
15956.21 385
15957.41 408
15958.60 387
15959.80 378
15960.99 417
15962.18 383
15963.38 377
15964.57 362
15965.77 380
15966.96 377
15968.15 381
15969.35 409
15970.54 416
15971.74 397
15972.93 384
15974.13 378
15975.32 351
15976.51 357
15977.71 408
15978.90 382
15980.10 361
15981.29 353
15982.49 335
15983.68 376
15984.88 345
15986.07 366
15987.27 397
15988.46 360
15989.66 348
15990.85 374
15992.05 323
15993.24 341
15994.44 372
15995.63 333
15996.83 352
15998.02 330
15999.22 342
16000.41 356
16001.61 353
16002.80 368
16004.00 358
16005.20 363
16006.39 333
16007.59 354
16008.78 357
16009.98 373
16011.17 412
16012.37 354
16013.57 343
16014.76 332
16015.96 346
16017.15 354
16018.35 394
16019.55 342
16020.74 336
16021.94 344
16023.13 354
16024.33 330
16025.53 331
16026.72 396
16027.92 362
16029.12 393
16030.31 390
16031.51 358
16032.71 357
16033.90 330
16035.10 366
16036.30 344
16037.49 349
16038.69 355
16039.89 371
16041.08 332
16042.28 306
16043.48 365
16044.67 377
16045.87 332
16047.07 341
16048.27 359
16049.46 375
16050.66 351
16051.86 312
16053.06 361
16054.25 373
16055.45 367
16056.65 314
16057.84 324
16059.04 307
16060.24 358
16061.44 297
16062.64 333
16063.83 317
16065.03 354
16066.23 340
16067.43 324
16068.62 315
16069.82 292
16071.02 339
16072.22 343
16073.42 316
16074.62 298
16075.81 331
16077.01 339
16078.21 330
16079.41 329
16080.61 333
16081.81 311
16083.00 338
16084.20 344
16085.40 345
16086.60 312
16087.80 326
16089.00 344
16090.20 333
16091.39 347
16092.59 332
16093.79 314
16094.99 310
16096.19 303
16097.39 318
16098.59 359
16099.79 313
16100.99 327
16102.19 307
16103.38 299
16104.58 325
16105.78 346
16106.98 311
16108.18 362
16109.38 365
16110.58 339
16111.78 337
16112.98 313
16114.18 325
16115.38 339
16116.58 359
16117.78 271
16118.98 317
16120.18 285
16121.38 306
16122.58 291
16123.78 308
16124.98 361
16126.18 321
16127.38 284
16128.58 331
16129.78 330
16130.98 302
16132.18 316
16133.38 324
16134.58 327
16135.78 298
16136.98 335
16138.18 316
16139.38 278
16140.58 311
16141.78 398
16142.98 326
16144.19 326
16145.39 311
16146.59 347
16147.79 321
16148.99 338
16150.19 346
16151.39 346
16152.59 372
16153.79 295
16154.99 345
16156.20 333
16157.40 333
16158.60 336
16159.80 295
16161.00 306
16162.20 317
16163.40 316
16164.61 356
16165.81 297
16167.01 324
16168.21 322
16169.41 309
16170.61 356
16171.82 331
16173.02 340
16174.22 348
16175.42 319
16176.62 356
16177.82 370
16179.03 315
16180.23 358
16181.43 338
16182.63 314
16183.84 309
16185.04 322
16186.24 362
16187.44 340
16188.65 323
16189.85 321
16191.05 328
16192.25 355
16193.46 340
16194.66 298
16195.86 341
16197.06 362
16198.27 335
16199.47 328
16200.67 359
16201.87 326
16203.08 312
16204.28 337
16205.48 365
16206.69 342
16207.89 338
16209.09 302
16210.30 316
16211.50 355
16212.70 346
16213.91 358
16215.11 345
16216.31 334
16217.52 380
16218.72 379
16219.92 360
16221.13 330
16222.33 377
16223.53 346
16224.74 363
16225.94 346
16227.15 347
16228.35 341
16229.55 343
16230.76 381
16231.96 365
16233.17 371
16234.37 317
16235.57 323
16236.78 362
16237.98 351
16239.19 361
16240.39 351
16241.60 360
16242.80 377
16244.00 368
16245.21 381
16246.41 346
16247.62 354
16248.82 360
16250.03 389
16251.23 383
16252.44 364
16253.64 330
16254.85 349
16256.05 335
16257.26 328
16258.46 355
16259.67 386
16260.87 389
16262.08 346
16263.28 347
16264.49 349
16265.69 324
16266.90 339
16268.10 338
16269.31 312
16270.51 353
16271.72 385
16272.93 362
16274.13 328
16275.34 363
16276.54 341
16277.75 388
16278.95 419
16280.16 363
16281.37 336
16282.57 375
16283.78 384
16284.98 362
16286.19 351
16287.40 345
16288.60 353
16289.81 363
16291.01 355
16292.22 348
16293.43 351
16294.63 364
16295.84 384
16297.05 368
16298.25 397
16299.46 429
16300.67 399
16301.87 383
16303.08 362
16304.29 368
16305.49 382
16306.70 406
16307.91 371
16309.11 354
16310.32 413
16311.53 382
16312.73 417
16313.94 408
16315.15 397
16316.36 412
16317.56 423
16318.77 422
16319.98 378
16321.19 407
16322.39 410
16323.60 431
16324.81 417
16326.02 429
16327.22 419
16328.43 402
16329.64 423
16330.85 432
16332.05 378
16333.26 380
16334.47 365
16335.68 344
16336.88 361
16338.09 361
16339.30 352
16340.51 401
16341.72 365
16342.93 353
16344.13 383
16345.34 387
16346.55 361
16347.76 336
16348.97 371
16350.18 364
16351.38 386
16352.59 370
16353.80 345
16355.01 339
16356.22 330
16357.43 344
16358.64 364
16359.84 366
16361.05 336
16362.26 304
16363.47 324
16364.68 346
16365.89 370
16367.10 349
16368.31 331
16369.52 365
16370.73 359
16371.93 311
16373.14 354
16374.35 369
16375.56 334
16376.77 334
16377.98 328
16379.19 330
16380.40 354
16381.61 331
16382.82 325
16384.03 301
16385.24 307
16386.45 299
16387.66 319
16388.87 314
16390.08 336
16391.29 340
16392.50 354
16393.71 330
16394.92 308
16396.13 350
16397.34 340
16398.55 337
16399.76 331
16400.97 346
16402.18 337
16403.39 331
16404.60 336
16405.81 309
16407.02 312
16408.23 309
16409.44 314
16410.65 353
16411.86 349
16413.08 351
16414.29 335
16415.50 345
16416.71 325
16417.92 340
16419.13 331
16420.34 365
16421.55 336
16422.76 314
16423.97 303
16425.19 326
16426.40 352
16427.61 337
16428.82 305
16430.03 353
16431.24 330
16432.45 299
16433.67 333
16434.88 336
16436.09 352
16437.30 340
16438.51 366
16439.72 321
16440.94 303
16442.15 324
16443.36 338
16444.57 322
16445.78 296
16446.99 292
16448.21 303
16449.42 344
16450.63 307
16451.84 321
16453.06 351
16454.27 329
16455.48 303
16456.69 340
16457.90 349
16459.12 346
16460.33 340
16461.54 305
16462.75 325
16463.97 317
16465.18 299
16466.39 300
16467.61 353
16468.82 352
16470.03 311
16471.24 303
16472.46 307
16473.67 332
16474.88 320
16476.10 302
16477.31 266
16478.52 307
16479.74 325
16480.95 365
16482.16 315
16483.38 292
16484.59 311
16485.80 334
16487.02 294
16488.23 313
16489.44 285
16490.66 292
16491.87 309
16493.08 322
16494.30 343
16495.51 362
16496.73 289
16497.94 281
16499.15 279
16500.37 264
16501.58 308
16502.80 314
16504.01 336
16505.22 304
16506.44 290
16507.65 297
16508.87 290
16510.08 312
16511.30 274
16512.51 294
16513.72 315
16514.94 312
16516.15 292
16517.37 325
16518.58 330
16519.80 302
16521.01 290
16522.23 309
16523.44 287
16524.66 300
16525.87 318
16527.09 318
16528.30 302
16529.52 324
16530.73 282
16531.95 251
16533.16 318
16534.38 301
16535.59 296
16536.81 313
16538.02 333
16539.24 321
16540.45 298
16541.67 310
16542.89 298
16544.10 308
16545.32 304
16546.53 336
16547.75 303
16548.96 318
16550.18 274
16551.40 278
16552.61 288
16553.83 287
16555.04 317
16556.26 307
16557.48 310
16558.69 296
16559.91 274
16561.12 306
16562.34 318
16563.56 321
16564.77 280
16565.99 314
16567.21 330
16568.42 305
16569.64 332
16570.86 294
16572.07 282
16573.29 274
16574.51 290
16575.72 318
16576.94 291
16578.16 306
16579.37 313
16580.59 300
16581.81 300
16583.02 298
16584.24 293
16585.46 299
16586.68 294
16587.89 295
16589.11 358
16590.33 353
16591.54 338
16592.76 302
16593.98 325
16595.20 330
16596.41 325
16597.63 316
16598.85 345
16600.07 322
16601.29 313
16602.50 348
16603.72 303
16604.94 343
16606.16 336
16607.37 307
16608.59 278
16609.81 302
16611.03 306
16612.25 308
16613.46 317
16614.68 304
16615.90 289
16617.12 323
16618.34 335
16619.56 270
16620.77 285
16621.99 287
16623.21 288
16624.43 276
16625.65 290
16626.87 290
16628.09 297
16629.30 293
16630.52 289
16631.74 312
16632.96 294
16634.18 294
16635.40 301
16636.62 292
16637.84 284
16639.06 324
16640.28 326
16641.49 293
16642.71 294
16643.93 281
16645.15 308
16646.37 294
16647.59 288
16648.81 289
16650.03 305
16651.25 318
16652.47 332
16653.69 297
16654.91 291
16656.13 325
16657.35 298
16658.57 287
16659.79 270
16661.01 259
16662.23 270
16663.45 273
16664.67 300
16665.89 329
16667.11 308
16668.33 297
16669.55 304
16670.77 332
16671.99 272
16673.21 277
16674.43 308
16675.65 327
16676.87 310
16678.09 291
16679.31 284
16680.53 291
16681.75 272
16682.97 260
16684.19 295
16685.42 292
16686.64 315
16687.86 300
16689.08 309
16690.30 318
16691.52 283
16692.74 302
16693.96 288
16695.18 300
16696.40 303
16697.63 287
16698.85 293
16700.07 283
16701.29 269
16702.51 262
16703.73 261
16704.95 282
16706.18 292
16707.40 290
16708.62 293
16709.84 274
16711.06 298
16712.28 281
16713.51 267
16714.73 303
16715.95 300
16717.17 279
16718.39 274
16719.62 293
16720.84 325
16722.06 303
16723.28 289
16724.50 290
16725.73 286
16726.95 303
16728.17 303
16729.39 294
16730.62 300
16731.84 280
16733.06 290
16734.28 314
16735.51 310
16736.73 271
16737.95 281
16739.18 299
16740.40 298
16741.62 313
16742.84 286
16744.07 320
16745.29 329
16746.51 257
16747.74 273
16748.96 318
16750.18 293
16751.41 260
16752.63 282
16753.85 280
16755.08 284
16756.30 302
16757.52 320
16758.75 315
16759.97 299
16761.19 288
16762.42 266
16763.64 288
16764.86 271
16766.09 277
16767.31 278
16768.54 294
16769.76 298
16770.98 311
16772.21 295
16773.43 290
16774.66 322
16775.88 279
16777.10 288
16778.33 316
16779.55 291
16780.78 328
16782.00 292
16783.22 331
16784.45 286
16785.67 269
16786.90 281
16788.12 311
16789.35 280
16790.57 262
16791.80 277
16793.02 290
16794.25 290
16795.47 289
16796.70 319
16797.92 310
16799.15 284
16800.37 292
16801.60 305
16802.82 274
16804.05 326
16805.27 280
16806.50 290
16807.72 295
16808.95 266
16810.17 283
16811.40 288
16812.62 262
16813.85 279
16815.07 291
16816.30 281
16817.53 309
16818.75 319
16819.98 285
16821.20 330
16822.43 287
16823.65 294
16824.88 335
16826.11 312
16827.33 285
16828.56 254
16829.78 286
16831.01 298
16832.24 302
16833.46 308
16834.69 291
16835.92 315
16837.14 288
16838.37 293
16839.60 284
16840.82 313
16842.05 326
16843.27 342
16844.50 309
16845.73 288
16846.96 292
16848.18 307
16849.41 298
16850.64 279
16851.86 277
16853.09 301
16854.32 303
16855.54 289
16856.77 292
16858.00 288
16859.22 276
16860.45 314
16861.68 328
16862.91 310
16864.13 323
16865.36 305
16866.59 328
16867.82 377
16869.04 320
16870.27 353
16871.50 315
16872.73 270
16873.95 299
16875.18 303
16876.41 324
16877.64 291
16878.87 315
16880.09 299
16881.32 318
16882.55 326
16883.78 338
16885.01 344
16886.23 318
16887.46 340
16888.69 348
16889.92 322
16891.15 308
16892.38 292
16893.60 298
16894.83 328
16896.06 341
16897.29 389
16898.52 355
16899.75 327
16900.98 347
16902.20 402
16903.43 381
16904.66 355
16905.89 306
16907.12 337
16908.35 351
16909.58 382
16910.81 343
16912.04 353
16913.26 321
16914.49 345
16915.72 316
16916.95 338
16918.18 356
16919.41 317
16920.64 308
16921.87 308
16923.10 320
16924.33 292
16925.56 283
16926.79 345
16928.02 316
16929.25 330
16930.48 319
16931.71 333
16932.94 328
16934.17 333
16935.40 316
16936.63 293
16937.86 292
16939.09 324
16940.32 297
16941.55 283
16942.78 315
16944.01 337
16945.24 270
16946.47 279
16947.70 274
16948.93 316
16950.16 321
16951.39 330
16952.62 300
16953.85 324
16955.08 325
16956.31 302
16957.54 316
16958.77 261
16960.01 298
16961.24 306
16962.47 286
16963.70 263
16964.93 258
16966.16 327
16967.39 300
16968.62 328
16969.85 314
16971.08 329
16972.32 316
16973.55 293
16974.78 278
16976.01 278
16977.24 329
16978.47 291
16979.70 322
16980.94 349
16982.17 320
16983.40 324
16984.63 308
16985.86 297
16987.10 283
16988.33 285
16989.56 319
16990.79 304
16992.02 292
16993.26 312
16994.49 320
16995.72 296
16996.95 271
16998.18 283
16999.42 327
17000.65 280
17001.88 281
17003.11 271
17004.35 294
17005.58 275
17006.81 281
17008.04 291
17009.28 329
17010.51 286
17011.74 292
17012.97 305
17014.21 304
17015.44 307
17016.67 313
17017.91 288
17019.14 287
17020.37 294
17021.60 287
17022.84 301
17024.07 321
17025.30 292
17026.54 300
17027.77 304
17029.00 293
17030.24 313
17031.47 267
17032.70 281
17033.94 293
17035.17 283
17036.41 320
17037.64 272
17038.87 289
17040.11 300
17041.34 291
17042.57 314
17043.81 263
17045.04 271
17046.28 295
17047.51 287
17048.74 261
17049.98 296
17051.21 291
17052.45 293
17053.68 306
17054.92 278
17056.15 325
17057.38 299
17058.62 300
17059.85 298
17061.09 323
17062.32 292
17063.56 286
17064.79 281
17066.03 276
17067.26 304
17068.50 299
17069.73 274
17070.97 269
17072.20 249
17073.44 283
17074.67 292
17075.91 264
17077.14 249
17078.38 268
17079.61 314
17080.85 258
17082.08 276
17083.32 270
17084.55 281
17085.79 287
17087.02 304
17088.26 306
17089.49 271
17090.73 301
17091.97 278
17093.20 261
17094.44 256
17095.67 256
17096.91 295
17098.14 256
17099.38 273
17100.62 261
17101.85 278
17103.09 285
17104.32 241
17105.56 259
17106.80 280
17108.03 288
17109.27 286
17110.51 285
17111.74 283
17112.98 281
17114.21 257
17115.45 278
17116.69 258
17117.92 267
17119.16 281
17120.40 264
17121.63 268
17122.87 291
17124.11 257
17125.34 251
17126.58 280
17127.82 263
17129.06 272
17130.29 271
17131.53 297
17132.77 286
17134.00 262
17135.24 286
17136.48 295
17137.72 259
17138.95 238
17140.19 266
17141.43 275
17142.67 255
17143.90 283
17145.14 269
17146.38 269
17147.62 260
17148.85 252
17150.09 278
17151.33 272
17152.57 272
17153.80 266
17155.04 278
17156.28 291
17157.52 283
17158.76 276
17159.99 276
17161.23 298
17162.47 277
17163.71 276
17164.95 265
17166.19 303
17167.42 299
17168.66 279
17169.90 270
17171.14 295
17172.38 301
17173.62 250
17174.86 244
17176.09 265
17177.33 273
17178.57 290
17179.81 267
17181.05 255
17182.29 273
17183.53 269
17184.77 265
17186.01 266
17187.24 226
17188.48 271
17189.72 281
17190.96 277
17192.20 299
17193.44 264
17194.68 293
17195.92 304
17197.16 306
17198.40 272
17199.64 246
17200.88 278
17202.12 252
17203.36 257
17204.60 274
17205.84 269
17207.08 275
17208.32 299
17209.56 264
17210.80 264
17212.04 289
17213.28 252
17214.52 263
17215.76 265
17217.00 280
17218.24 302
17219.48 246
17220.72 240
17221.96 269
17223.20 262
17224.44 286
17225.68 250
17226.92 270
17228.16 269
17229.40 304
17230.64 287
17231.88 284
17233.12 279
17234.36 290
17235.60 274
17236.85 285
17238.09 286
17239.33 247
17240.57 269
17241.81 276
17243.05 234
17244.29 253
17245.53 263
17246.77 259
17248.02 258
17249.26 258
17250.50 251
17251.74 249
17252.98 267
17254.22 255
17255.46 285
17256.71 254
17257.95 264
17259.19 267
17260.43 249
17261.67 282
17262.91 270
17264.16 287
17265.40 240
17266.64 256
17267.88 275
17269.12 244
17270.37 249
17271.61 226
17272.85 240
17274.09 260
17275.34 238
17276.58 268
17277.82 263
17279.06 282
17280.30 274
17281.55 270
17282.79 238
17284.03 284
17285.27 237
17286.52 270
17287.76 287
17289.00 250
17290.25 288
17291.49 261
17292.73 294
17293.97 287
17295.22 288
17296.46 284
17297.70 297
17298.95 259
17300.19 280
17301.43 248
17302.68 274
17303.92 241
17305.16 260
17306.41 275
17307.65 284
17308.89 269
17310.14 282
17311.38 244
17312.62 272
17313.87 271
17315.11 240
17316.36 248
17317.60 294
17318.84 275
17320.09 232
17321.33 257
17322.58 264
17323.82 294
17325.06 242
17326.31 301
17327.55 287
17328.80 245
17330.04 260
17331.28 246
17332.53 245
17333.77 243
17335.02 249
17336.26 284
17337.51 267
17338.75 256
17340.00 239
17341.24 258
17342.48 269
17343.73 260
17344.97 267
17346.22 284
17347.46 305
17348.71 255
17349.95 268
17351.20 272
17352.44 249
17353.69 251
17354.93 307
17356.18 255
17357.42 222
17358.67 252
17359.92 257
17361.16 263
17362.41 283
17363.65 243
17364.90 248
17366.14 250
17367.39 235
17368.63 218
17369.88 275
17371.13 257
17372.37 253
17373.62 246
17374.86 272
17376.11 271
17377.35 272
17378.60 244
17379.85 250
17381.09 236
17382.34 272
17383.59 272
17384.83 275
17386.08 263
17387.32 261
17388.57 280
17389.82 251
17391.06 275
17392.31 281
17393.56 248
17394.80 233
17396.05 251
17397.30 250
17398.54 240
17399.79 256
17401.04 262
17402.28 264
17403.53 282
17404.78 257
17406.02 278
17407.27 264
17408.52 245
17409.77 278
17411.01 262
17412.26 240
17413.51 249
17414.75 261
17416.00 247
17417.25 272
17418.50 243
17419.74 259
17420.99 277
17422.24 274
17423.49 239
17424.73 265
17425.98 236
17427.23 263
17428.48 235
17429.73 229
17430.97 268
17432.22 246
17433.47 272
17434.72 264
17435.97 251
17437.21 279
17438.46 246
17439.71 253
17440.96 261
17442.21 267
17443.45 272
17444.70 270
17445.95 264
17447.20 291
17448.45 308
17449.70 273
17450.95 233
17452.19 259
17453.44 277
17454.69 266
17455.94 278
17457.19 261
17458.44 261
17459.69 291
17460.94 267
17462.19 299
17463.43 237
17464.68 241
17465.93 239
17467.18 263
17468.43 255
17469.68 253
17470.93 253
17472.18 281
17473.43 268
17474.68 258
17475.93 275
17477.18 239
17478.43 257
17479.68 235
17480.93 254
17482.18 288
17483.43 286
17484.68 231
17485.93 245
17487.17 266
17488.42 264
17489.67 230
17490.92 256
17492.18 226
17493.43 247
17494.68 269
17495.93 272
17497.18 274
17498.43 273
17499.68 221
17500.93 257
17502.18 231
17503.43 248
17504.68 253
17505.93 242
17507.18 233
17508.43 248
17509.68 271
17510.93 253
17512.18 233
17513.43 250
17514.68 291
17515.94 278
17517.19 240
17518.44 225
17519.69 244
17520.94 261
17522.19 271
17523.44 283
17524.69 275
17525.94 271
17527.20 293
17528.45 274
17529.70 254
17530.95 259
17532.20 279
17533.45 278
17534.70 271
17535.96 258
17537.21 297
17538.46 286
17539.71 263
17540.96 282
17542.22 256
17543.47 229
17544.72 262
17545.97 296
17547.22 272
17548.48 272
17549.73 282
17550.98 296
17552.23 252
17553.48 286
17554.74 244
17555.99 264
17557.24 254
17558.49 254
17559.75 259
17561.00 261
17562.25 276
17563.50 282
17564.76 256
17566.01 262
17567.26 245
17568.52 292
17569.77 314
17571.02 274
17572.27 261
17573.53 286
17574.78 284
17576.03 268
17577.29 262
17578.54 249
17579.79 283
17581.05 248
17582.30 252
17583.55 279
17584.81 257
17586.06 275
17587.31 257
17588.57 239
17589.82 248
17591.07 250
17592.33 247
17593.58 260
17594.83 288
17596.09 276
17597.34 269
17598.60 247
17599.85 283
17601.10 269
17602.36 267
17603.61 284
17604.87 258
17606.12 242
17607.37 240
17608.63 229
17609.88 233
17611.14 256
17612.39 253
17613.65 254
17614.90 268
17616.16 254
17617.41 249
17618.66 258
17619.92 266
17621.17 256
17622.43 264
17623.68 251
17624.94 251
17626.19 245
17627.45 252
17628.70 291
17629.96 268
17631.21 255
17632.47 259
17633.72 264
17634.98 220
17636.23 273
17637.49 275
17638.74 257
17640.00 253
17641.26 254
17642.51 293
17643.77 267
17645.02 256
17646.28 271
17647.53 257
17648.79 240
17650.04 257
17651.30 250
17652.56 235
17653.81 276
17655.07 221
17656.32 270
17657.58 259
17658.84 240
17660.09 254
17661.35 233
17662.60 238
17663.86 239
17665.12 251
17666.37 262
17667.63 252
17668.89 267
17670.14 234
17671.40 244
17672.66 271
17673.91 267
17675.17 239
17676.43 255
17677.68 255
17678.94 268
17680.20 277
17681.45 252
17682.71 249
17683.97 230
17685.22 257
17686.48 252
17687.74 263
17688.99 250
17690.25 247
17691.51 252
17692.77 256
17694.02 257
17695.28 267
17696.54 269
17697.80 267
17699.05 254
17700.31 245
17701.57 263
17702.83 270
17704.08 260
17705.34 279
17706.60 246
17707.86 238
17709.11 246
17710.37 236
17711.63 221
17712.89 216
17714.15 231
17715.40 256
17716.66 223
17717.92 227
17719.18 268
17720.44 303
17721.70 274
17722.95 217
17724.21 248
17725.47 261
17726.73 268
17727.99 235
17729.25 233
17730.51 257
17731.76 268
17733.02 279
17734.28 261
17735.54 220
17736.80 283
17738.06 290
17739.32 234
17740.58 243
17741.83 252
17743.09 268
17744.35 263
17745.61 252
17746.87 221
17748.13 238
17749.39 249
17750.65 270
17751.91 246
17753.17 252
17754.43 234
17755.69 245
17756.95 250
17758.21 243
17759.47 254
17760.73 281
17761.98 244
17763.24 265
17764.50 238
17765.76 228
17767.02 258
17768.28 252
17769.54 256
17770.80 261
17772.06 258
17773.32 259
17774.58 256
17775.84 244
17777.11 241
17778.37 269
17779.63 261
17780.89 250
17782.15 250
17783.41 213
17784.67 239
17785.93 257
17787.19 273
17788.45 251
17789.71 262
17790.97 274
17792.23 262
17793.49 265
17794.75 254
17796.01 278
17797.28 258
17798.54 246
17799.80 276
17801.06 286
17802.32 252
17803.58 250
17804.84 279
17806.10 259
17807.37 247
17808.63 280
17809.89 291
17811.15 273
17812.41 264
17813.67 236
17814.93 266
17816.20 239
17817.46 244
17818.72 252
17819.98 259
17821.24 270
17822.50 228
17823.77 239
17825.03 238
17826.29 246
17827.55 238
17828.81 250
17830.08 250
17831.34 244
17832.60 265
17833.86 251
17835.13 221
17836.39 216
17837.65 244
17838.91 254
17840.18 255
17841.44 258
17842.70 247
17843.96 253
17845.23 245
17846.49 248
17847.75 236
17849.01 235
17850.28 236
17851.54 267
17852.80 257
17854.07 247
17855.33 219
17856.59 229
17857.86 238
17859.12 251
17860.38 256
17861.65 259
17862.91 226
17864.17 228
17865.44 230
17866.70 240
17867.96 282
17869.23 269
17870.49 250
17871.75 254
17873.02 256
17874.28 229
17875.54 274
17876.81 251
17878.07 225
17879.34 243
17880.60 262
17881.86 237
17883.13 263
17884.39 250
17885.66 253
17886.92 228
17888.18 228
17889.45 231
17890.71 246
17891.98 229
17893.24 266
17894.51 254
17895.77 256
17897.04 259
17898.30 237
17899.56 274
17900.83 289
17902.09 264
17903.36 238
17904.62 277
17905.89 240
17907.15 243
17908.42 263
17909.68 249
17910.95 260
17912.21 247
17913.48 256
17914.74 266
17916.01 218
17917.27 217
17918.54 243
17919.80 254
17921.07 249
17922.34 248
17923.60 259
17924.87 249
17926.13 242
17927.40 257
17928.66 243
17929.93 279
17931.19 262
17932.46 242
17933.73 272
17934.99 243
17936.26 287
17937.52 260
17938.79 248
17940.06 217
17941.32 237
17942.59 235
17943.85 232
17945.12 238
17946.39 221
17947.65 234
17948.92 243
17950.19 257
17951.45 280
17952.72 235
17953.99 239
17955.25 233
17956.52 250
17957.79 262
17959.05 249
17960.32 243
17961.59 242
17962.85 241
17964.12 251
17965.39 219
17966.65 279
17967.92 274
17969.19 279
17970.45 251
17971.72 237
17972.99 263
17974.26 262
17975.52 250
17976.79 250
17978.06 226
17979.33 256
17980.59 241
17981.86 242
17983.13 226
17984.40 264
17985.66 254
17986.93 282
17988.20 236
17989.47 233
17990.73 235
17992.00 247
17993.27 260
17994.54 255
17995.81 250
17997.07 248
17998.34 248
17999.61 233
18000.88 255
18002.15 270
18003.42 252
18004.68 227
18005.95 240
18007.22 256
18008.49 250
18009.76 242
18011.03 216
18012.30 242
18013.56 240
18014.83 270
18016.10 253
18017.37 258
18018.64 252
18019.91 268
18021.18 266
18022.45 258
18023.71 245
18024.98 265
18026.25 271
18027.52 284
18028.79 277
18030.06 240
18031.33 249
18032.60 276
18033.87 274
18035.14 288
18036.41 234
18037.68 251
18038.95 243
18040.22 251
18041.49 243
18042.76 234
18044.02 258
18045.29 271
18046.56 249
18047.83 243
18049.10 228
18050.37 285
18051.64 265
18052.91 260
18054.18 257
18055.45 261
18056.72 232
18057.99 245
18059.27 278
18060.54 268
18061.81 245
18063.08 259
18064.35 274
18065.62 243
18066.89 259
18068.16 223
18069.43 234
18070.70 240
18071.97 270
18073.24 285
18074.51 276
18075.78 233
18077.05 249
18078.32 254
18079.60 251
18080.87 262
18082.14 237
18083.41 225
18084.68 233
18085.95 219
18087.22 217
18088.49 205
18089.77 251
18091.04 259
18092.31 220
18093.58 263
18094.85 264
18096.12 264
18097.39 254
18098.67 247
18099.94 231
18101.21 256
18102.48 241
18103.75 216
18105.02 266
18106.30 250
18107.57 290
18108.84 264
18110.11 257
18111.38 263
18112.66 264
18113.93 252
18115.20 239
18116.47 262
18117.75 241
18119.02 252
18120.29 287
18121.56 260
18122.84 257
18124.11 260
18125.38 266
18126.65 233
18127.93 258
18129.20 280
18130.47 250
18131.74 251
18133.02 241
18134.29 272
18135.56 291
18136.84 268
18138.11 276
18139.38 245
18140.66 237
18141.93 233
18143.20 250
18144.48 239
18145.75 243
18147.02 256
18148.30 290
18149.57 260
18150.84 265
18152.12 243
18153.39 260
18154.66 201
18155.94 218
18157.21 248
18158.48 285
18159.76 266
18161.03 264
18162.31 244
18163.58 240
18164.85 260
18166.13 279
18167.40 247
18168.68 216
18169.95 219
18171.22 273
18172.50 258
18173.77 237
18175.05 233
18176.32 248
18177.60 279
18178.87 259
18180.15 275
18181.42 262
18182.69 258
18183.97 218
18185.24 227
18186.52 278
18187.79 258
18189.07 255
18190.34 246
18191.62 243
18192.89 247
18194.17 263
18195.44 266
18196.72 274
18197.99 259
18199.27 253
18200.54 231
18201.82 236
18203.09 236
18204.37 253
18205.65 237
18206.92 271
18208.20 261
18209.47 234
18210.75 289
18212.02 260
18213.30 228
18214.57 233
18215.85 248
18217.13 263
18218.40 284
18219.68 261
18220.95 217
18222.23 242
18223.51 270
18224.78 251
18226.06 263
18227.33 267
18228.61 271
18229.89 250
18231.16 263
18232.44 235
18233.72 211
18234.99 261
18236.27 273
18237.55 256
18238.82 254
18240.10 240
18241.38 300
18242.65 274
18243.93 241
18245.21 253
18246.48 251
18247.76 236
18249.04 241
18250.31 222
18251.59 288
18252.87 269
18254.15 252
18255.42 254
18256.70 237
18257.98 230
18259.25 241
18260.53 232
18261.81 249
18263.09 248
18264.36 270
18265.64 283
18266.92 256
18268.20 236
18269.47 281
18270.75 262
18272.03 239
18273.31 249
18274.59 254
18275.86 268
18277.14 254
18278.42 248
18279.70 233
18280.98 258
18282.25 254
18283.53 285
18284.81 221
18286.09 260
18287.37 243
18288.64 276
18289.92 251
18291.20 254
18292.48 242
18293.76 265
18295.04 235
18296.32 241
18297.59 243
18298.87 224
18300.15 220
18301.43 236
18302.71 258
18303.99 266
18305.27 235
18306.55 234
18307.83 242
18309.10 210
18310.38 226
18311.66 267
18312.94 245
18314.22 239
18315.50 233
18316.78 259
18318.06 248
18319.34 268
18320.62 233
18321.90 237
18323.18 264
18324.46 275
18325.74 259
18327.02 259
18328.30 257
18329.58 266
18330.86 259
18332.14 238
18333.41 224
18334.69 264
18335.97 232
18337.25 262
18338.54 275
18339.82 267
18341.10 239
18342.38 236
18343.66 241
18344.94 238
18346.22 237
18347.50 244
18348.78 274
18350.06 244
18351.34 245
18352.62 244
18353.90 240
18355.18 246
18356.46 248
18357.74 226
18359.02 226
18360.30 260
18361.58 264
18362.87 253
18364.15 231
18365.43 239
18366.71 272
18367.99 258
18369.27 267
18370.55 271
18371.83 274
18373.11 289
18374.40 292
18375.68 256
18376.96 218
18378.24 237
18379.52 256
18380.80 251
18382.08 232
18383.37 217
18384.65 219
18385.93 252
18387.21 250
18388.49 201
18389.78 260
18391.06 231
18392.34 270
18393.62 249
18394.90 219
18396.19 245
18397.47 241
18398.75 256
18400.03 248
18401.31 236
18402.60 267
18403.88 269
18405.16 272
18406.44 233
18407.73 231
18409.01 279
18410.29 241
18411.57 258
18412.86 230
18414.14 232
18415.42 287
18416.71 249
18417.99 265
18419.27 219
18420.55 242
18421.84 241
18423.12 267
18424.40 238
18425.69 221
18426.97 254
18428.25 248
18429.54 250
18430.82 293
18432.10 241
18433.39 251
18434.67 286
18435.95 232
18437.24 235
18438.52 244
18439.80 235
18441.09 254
18442.37 225
18443.66 224
18444.94 229
18446.22 221
18447.51 256
18448.79 225
18450.08 271
18451.36 244
18452.64 277
18453.93 242
18455.21 244
18456.50 260
18457.78 237
18459.06 239
18460.35 236
18461.63 255
18462.92 272
18464.20 256
18465.49 233
18466.77 268
18468.06 234
18469.34 251
18470.63 249
18471.91 246
18473.19 257
18474.48 241
18475.76 253
18477.05 235
18478.33 265
18479.62 231
18480.90 245
18482.19 228
18483.47 241
18484.76 247
18486.05 250
18487.33 238
18488.62 262
18489.90 219
18491.19 248
18492.47 230
18493.76 238
18495.04 232
18496.33 255
18497.61 242
18498.90 303
18500.19 251
18501.47 244
18502.76 245
18504.04 245
18505.33 241
18506.62 247
18507.90 257
18509.19 243
18510.47 244
18511.76 264
18513.05 204
18514.33 227
18515.62 235
18516.90 251
18518.19 259
18519.48 257
18520.76 226
18522.05 227
18523.34 268
18524.62 246
18525.91 242
18527.20 242
18528.48 255
18529.77 269
18531.06 256
18532.34 266
18533.63 253
18534.92 264
18536.21 276
18537.49 268
18538.78 297
18540.07 246
18541.35 217
18542.64 244
18543.93 250
18545.22 258
18546.50 292
18547.79 269
18549.08 269
18550.37 239
18551.65 250
18552.94 269
18554.23 277
18555.52 238
18556.80 240
18558.09 270
18559.38 235
18560.67 218
18561.95 232
18563.24 214
18564.53 239
18565.82 247
18567.11 243
18568.39 246
18569.68 246
18570.97 262
18572.26 250
18573.55 274
18574.84 264
18576.12 212
18577.41 242
18578.70 258
18579.99 240
18581.28 257
18582.57 264
18583.86 286
18585.14 287
18586.43 251
18587.72 259
18589.01 245
18590.30 282
18591.59 289
18592.88 290
18594.17 244
18595.46 276
18596.74 298
18598.03 274
18599.32 285
18600.61 256
18601.90 285
18603.19 267
18604.48 281
18605.77 272
18607.06 255
18608.35 264
18609.64 282
18610.93 290
18612.22 296
18613.51 278
18614.80 275
18616.09 291
18617.38 299
18618.67 285
18619.96 281
18621.25 296
18622.54 344
18623.83 284
18625.12 256
18626.41 283
18627.70 268
18628.99 277
18630.28 297
18631.57 274
18632.86 260
18634.15 290
18635.44 298
18636.73 269
18638.02 252
18639.31 273
18640.60 288
18641.89 274
18643.18 233
18644.47 264
18645.76 280
18647.06 311
18648.35 305
18649.64 297
18650.93 283
18652.22 260
18653.51 270
18654.80 259
18656.09 237
18657.38 286
18658.68 304
18659.97 307
18661.26 255
18662.55 227
18663.84 273
18665.13 276
18666.42 256
18667.72 235
18669.01 262
18670.30 274
18671.59 313
18672.88 259
18674.17 242
18675.47 243
18676.76 293
18678.05 276
18679.34 246
18680.63 236
18681.93 250
18683.22 250
18684.51 240
18685.80 228
18687.09 246
18688.39 258
18689.68 301
18690.97 252
18692.26 229
18693.56 250
18694.85 271
18696.14 253
18697.43 254
18698.73 265
18700.02 233
18701.31 218
18702.60 240
18703.90 259
18705.19 236
18706.48 253
18707.78 236
18709.07 235
18710.36 254
18711.66 245
18712.95 244
18714.24 253
18715.54 274
18716.83 261
18718.12 264
18719.42 253
18720.71 231
18722.00 231
18723.30 255
18724.59 241
18725.88 258
18727.18 250
18728.47 249
18729.76 262
18731.06 207
18732.35 229
18733.65 270
18734.94 251
18736.23 211
18737.53 234
18738.82 218
18740.12 230
18741.41 251
18742.70 234
18744.00 233
18745.29 258
18746.59 253
18747.88 253
18749.18 232
18750.47 269
18751.76 224
18753.06 271
18754.35 263
18755.65 229
18756.94 228
18758.24 281
18759.53 252
18760.83 218
18762.12 229
18763.42 269
18764.71 273
18766.01 262
18767.30 248
18768.60 244
18769.89 234
18771.19 254
18772.48 250
18773.78 205
18775.07 260
18776.37 256
18777.66 260
18778.96 257
18780.25 262
18781.55 245
18782.85 266
18784.14 244
18785.44 249
18786.73 230
18788.03 203
18789.32 257
18790.62 252
18791.92 260
18793.21 254
18794.51 234
18795.80 251
18797.10 250
18798.40 254
18799.69 247
18800.99 229
18802.28 267
18803.58 293
18804.88 255
18806.17 248
18807.47 250
18808.77 236
18810.06 228
18811.36 229
18812.66 246
18813.95 243
18815.25 252
18816.55 264
18817.84 268
18819.14 228
18820.44 258
18821.73 239
18823.03 255
18824.33 252
18825.62 257
18826.92 267
18828.22 256
18829.52 223
18830.81 222
18832.11 238
18833.41 245
18834.71 237
18836.00 229
18837.30 275
18838.60 238
18839.90 244
18841.19 253
18842.49 250
18843.79 257
18845.09 266
18846.38 252
18847.68 248
18848.98 222
18850.28 229
18851.58 260
18852.87 227
18854.17 228
18855.47 225
18856.77 233
18858.07 242
18859.36 267
18860.66 267
18861.96 253
18863.26 242
18864.56 264
18865.86 262
18867.15 241
18868.45 243
18869.75 251
18871.05 249
18872.35 255
18873.65 231
18874.95 238
18876.24 236
18877.54 240
18878.84 232
18880.14 243
18881.44 218
18882.74 243
18884.04 243
18885.34 245
18886.64 252
18887.94 251
18889.24 237
18890.53 243
18891.83 256
18893.13 230
18894.43 243
18895.73 211
18897.03 220
18898.33 254
18899.63 249
18900.93 236
18902.23 261
18903.53 235
18904.83 256
18906.13 227
18907.43 214
18908.73 235
18910.03 231
18911.33 208
18912.63 188
18913.93 218
18915.23 252
18916.53 243
18917.83 249
18919.13 215
18920.43 253
18921.73 272
18923.03 274
18924.33 232
18925.63 267
18926.93 240
18928.23 256
18929.53 272
18930.84 274
18932.14 222
18933.44 214
18934.74 261
18936.04 267
18937.34 242
18938.64 238
18939.94 231
18941.24 218
18942.54 218
18943.84 251
18945.15 230
18946.45 218
18947.75 219
18949.05 218
18950.35 238
18951.65 236
18952.95 242
18954.26 268
18955.56 201
18956.86 216
18958.16 232
18959.46 218
18960.76 221
18962.07 216
18963.37 204
18964.67 215
18965.97 232
18967.27 255
18968.57 238
18969.88 251
18971.18 229
18972.48 229
18973.78 271
18975.09 258
18976.39 267
18977.69 240
18978.99 240
18980.29 240
18981.60 275
18982.90 224
18984.20 226
18985.50 236
18986.81 216
18988.11 234
18989.41 216
18990.72 248
18992.02 212
18993.32 229
18994.62 238
18995.93 223
18997.23 196
18998.53 236
18999.84 208
19001.14 235
19002.44 194
19003.75 228
19005.05 231
19006.35 218
19007.66 208
19008.96 233
19010.26 243
19011.57 243
19012.87 226
19014.17 210
19015.48 220
19016.78 214
19018.08 218
19019.39 203
19020.69 249
19021.99 208
19023.30 224
19024.60 218
19025.91 223
19027.21 218
19028.51 208
19029.82 253
19031.12 235
19032.43 247
19033.73 248
19035.04 242
19036.34 243
19037.64 244
19038.95 247
19040.25 262
19041.56 206
19042.86 213
19044.17 222
19045.47 232
19046.78 273
19048.08 220
19049.39 204
19050.69 231
19052.00 221
19053.30 232
19054.61 236
19055.91 216
19057.22 223
19058.52 211
19059.83 229
19061.13 209
19062.44 235
19063.74 237
19065.05 252
19066.35 265
19067.66 210
19068.96 208
19070.27 238
19071.57 197
19072.88 214
19074.18 208
19075.49 225
19076.80 246
19078.10 243
19079.41 209
19080.71 223
19082.02 236
19083.33 212
19084.63 251
19085.94 244
19087.24 216
19088.55 264
19089.86 254
19091.16 235
19092.47 242
19093.77 217
19095.08 225
19096.39 208
19097.69 242
19099.00 218
19100.31 211
19101.61 230
19102.92 208
19104.23 236
19105.53 204
19106.84 220
19108.15 206
19109.45 199
19110.76 218
19112.07 234
19113.37 240
19114.68 206
19115.99 229
19117.30 238
19118.60 213
19119.91 234
19121.22 246
19122.52 225
19123.83 231
19125.14 223
19126.45 247
19127.75 222
19129.06 222
19130.37 226
19131.68 218
19132.98 245
19134.29 227
19135.60 221
19136.91 243
19138.22 249
19139.52 235
19140.83 233
19142.14 220
19143.45 238
19144.76 215
19146.06 220
19147.37 227
19148.68 232
19149.99 230
19151.30 239
19152.60 289
19153.91 250
19155.22 215
19156.53 214
19157.84 257
19159.15 245
19160.46 203
19161.76 205
19163.07 225
19164.38 183
19165.69 238
19167.00 226
19168.31 222
19169.62 215
19170.93 248
19172.23 214
19173.54 212
19174.85 206
19176.16 208
19177.47 246
19178.78 190
19180.09 197
19181.40 226
19182.71 232
19184.02 208
19185.33 208
19186.64 215
19187.95 210
19189.26 246
19190.57 224
19191.87 186
19193.18 213
19194.49 215
19195.80 243
19197.11 224
19198.42 201
19199.73 216
19201.04 222
19202.35 264
19203.66 245
19204.97 227
19206.28 232
19207.59 237
19208.90 213
19210.21 234
19211.53 242
19212.84 226
19214.15 231
19215.46 214
19216.77 250
19218.08 236
19219.39 226
19220.70 222
19222.01 234
19223.32 201
19224.63 217
19225.94 226
19227.25 233
19228.56 183
19229.87 212
19231.19 232
19232.50 263
19233.81 199
19235.12 230
19236.43 251
19237.74 195
19239.05 259
19240.36 233
19241.68 221
19242.99 230
19244.30 231
19245.61 240
19246.92 242
19248.23 223
19249.54 216
19250.86 233
19252.17 224
19253.48 205
19254.79 199
19256.10 229
19257.42 220
19258.73 223
19260.04 233
19261.35 221
19262.66 215
19263.98 202
19265.29 223
19266.60 230
19267.91 213
19269.22 207
19270.54 199
19271.85 227
19273.16 215
19274.47 241
19275.79 196
19277.10 225
19278.41 239
19279.72 239
19281.04 227
19282.35 207
19283.66 208
19284.98 228
19286.29 236
19287.60 231
19288.91 221
19290.23 211
19291.54 249
19292.85 229
19294.17 232
19295.48 218
19296.79 243
19298.11 242
19299.42 211
19300.73 234
19302.05 209
19303.36 237
19304.67 230
19305.99 220
19307.30 213
19308.61 260
19309.93 229
19311.24 215
19312.56 228
19313.87 231
19315.18 238
19316.50 208
19317.81 225
19319.13 227
19320.44 258
19321.75 239
19323.07 247
19324.38 261
19325.70 244
19327.01 229
19328.32 232
19329.64 253
19330.95 264
19332.27 213
19333.58 228
19334.90 192
19336.21 221
19337.53 233
19338.84 230
19340.16 237
19341.47 240
19342.79 244
19344.10 227
19345.42 211
19346.73 220
19348.05 261
19349.36 241
19350.68 203
19351.99 196
19353.31 236
19354.62 225
19355.94 233
19357.25 214
19358.57 204
19359.88 213
19361.20 249
19362.51 224
19363.83 211
19365.14 227
19366.46 212
19367.78 218
19369.09 211
19370.41 227
19371.72 239
19373.04 250
19374.35 222
19375.67 212
19376.99 219
19378.30 208
19379.62 241
19380.93 240
19382.25 247
19383.57 208
19384.88 206
19386.20 221
19387.52 245
19388.83 223
19390.15 210
19391.47 249
19392.78 205
19394.10 210
19395.42 229
19396.73 237
19398.05 213
19399.37 231
19400.68 228
19402.00 220
19403.32 208
19404.63 203
19405.95 205
19407.27 241
19408.58 227
19409.90 213
19411.22 219
19412.54 217
19413.85 244
19415.17 235
19416.49 234
19417.80 196
19419.12 217
19420.44 203
19421.76 228
19423.07 233
19424.39 235
19425.71 263
19427.03 263
19428.35 232
19429.66 216
19430.98 203
19432.30 247
19433.62 235
19434.93 215
19436.25 227
19437.57 217
19438.89 190
19440.21 207
19441.53 220
19442.84 226
19444.16 230
19445.48 190
19446.80 223
19448.12 213
19449.44 229
19450.75 219
19452.07 227
19453.39 232
19454.71 229
19456.03 246
19457.35 233
19458.67 236
19459.98 240
19461.30 263
19462.62 248
19463.94 231
19465.26 256
19466.58 226
19467.90 232
19469.22 238
19470.54 234
19471.86 234
19473.18 221
19474.49 234
19475.81 226
19477.13 214
19478.45 233
19479.77 226
19481.09 267
19482.41 233
19483.73 233
19485.05 260
19486.37 269
19487.69 261
19489.01 214
19490.33 206
19491.65 243
19492.97 226
19494.29 245
19495.61 198
19496.93 197
19498.25 251
19499.57 227
19500.89 222
19502.21 234
19503.53 226
19504.85 241
19506.17 231
19507.49 203
19508.81 208
19510.13 196
19511.45 231
19512.77 240
19514.09 234
19515.42 239
19516.74 235
19518.06 231
19519.38 206
19520.70 237
19522.02 223
19523.34 242
19524.66 237
19525.98 199
19527.30 251
19528.62 279
19529.95 250
19531.27 225
19532.59 207
19533.91 242
19535.23 221
19536.55 235
19537.87 246
19539.20 265
19540.52 246
19541.84 211
19543.16 223
19544.48 209
19545.80 228
19547.13 233
19548.45 223
19549.77 230
19551.09 182
19552.41 217
19553.74 220
19555.06 217
19556.38 206
19557.70 199
19559.02 178
19560.35 208
19561.67 215
19562.99 216
19564.31 184
19565.64 219
19566.96 207
19568.28 229
19569.60 187
19570.93 212
19572.25 204
19573.57 205
19574.89 208
19576.22 217
19577.54 212
19578.86 221
19580.18 238
19581.51 235
19582.83 210
19584.15 207
19585.48 219
19586.80 206
19588.12 222
19589.45 204
19590.77 217
19592.09 223
19593.42 208
19594.74 234
19596.06 237
19597.39 220
19598.71 202
19600.03 213
19601.36 225
19602.68 228
19604.00 223
19605.33 235
19606.65 250
19607.98 196
19609.30 200
19610.62 214
19611.95 231
19613.27 207
19614.60 194
19615.92 207
19617.24 231
19618.57 236
19619.89 232
19621.22 224
19622.54 232
19623.87 246
19625.19 236
19626.51 205
19627.84 195
19629.16 203
19630.49 229
19631.81 228
19633.14 192
19634.46 201
19635.79 221
19637.11 237
19638.44 214
19639.76 229
19641.09 219
19642.41 232
19643.74 226
19645.06 251
19646.39 237
19647.71 219
19649.04 250
19650.36 238
19651.69 218
19653.01 207
19654.34 213
19655.66 211
19656.99 205
19658.32 188
19659.64 214
19660.97 226
19662.29 207
19663.62 228
19664.94 227
19666.27 201
19667.60 204
19668.92 243
19670.25 234
19671.57 245
19672.90 232
19674.23 197
19675.55 217
19676.88 214
19678.20 205
19679.53 242
19680.86 247
19682.18 267
19683.51 207
19684.84 187
19686.16 228
19687.49 232
19688.82 221
19690.14 223
19691.47 239
19692.80 230
19694.12 227
19695.45 222
19696.78 224
19698.10 215
19699.43 233
19700.76 220
19702.08 212
19703.41 200
19704.74 186
19706.07 205
19707.39 241
19708.72 239
19710.05 210
19711.37 228
19712.70 231
19714.03 245
19715.36 218
19716.68 209
19718.01 221
19719.34 224
19720.67 225
19721.99 206
19723.32 199
19724.65 255
19725.98 254
19727.31 234
19728.63 214
19729.96 233
19731.29 212
19732.62 189
19733.95 194
19735.27 203
19736.60 213
19737.93 197
19739.26 221
19740.59 203
19741.92 207
19743.24 242
19744.57 241
19745.90 235
19747.23 216
19748.56 205
19749.89 205
19751.22 224
19752.54 219
19753.87 220
19755.20 217
19756.53 221
19757.86 225
19759.19 210
19760.52 234
19761.85 214
19763.18 206
19764.50 218
19765.83 228
19767.16 250
19768.49 206
19769.82 217
19771.15 231
19772.48 236
19773.81 203
19775.14 226
19776.47 227
19777.80 209
19779.13 225
19780.46 199
19781.79 218
19783.12 224
19784.45 215
19785.78 214
19787.11 186
19788.44 188
19789.77 185
19791.10 196
19792.43 232
19793.76 232
19795.09 237
19796.42 217
19797.75 239
19799.08 226
19800.41 226
19801.74 223
19803.07 212
19804.40 222
19805.73 216
19807.06 216
19808.39 229
19809.72 203
19811.05 211
19812.38 221
19813.71 209
19815.05 203
19816.38 201
19817.71 219
19819.04 245
19820.37 215
19821.70 200
19823.03 231
19824.36 204
19825.69 240
19827.03 206
19828.36 210
19829.69 200
19831.02 213
19832.35 210
19833.68 234
19835.01 219
19836.35 196
19837.68 227
19839.01 248
19840.34 227
19841.67 220
19843.00 203
19844.34 220
19845.67 194
19847.00 238
19848.33 217
19849.66 212
19851.00 232
19852.33 231
19853.66 201
19854.99 215
19856.32 217
19857.66 196
19858.99 204
19860.32 197
19861.65 227
19862.99 202
19864.32 242
19865.65 212
19866.98 206
19868.32 203
19869.65 216
19870.98 210
19872.31 220
19873.65 210
19874.98 203
19876.31 206
19877.65 224
19878.98 214
19880.31 192
19881.65 222
19882.98 209
19884.31 198
19885.64 207
19886.98 221
19888.31 200
19889.64 221
19890.98 248
19892.31 222
19893.64 197
19894.98 204
19896.31 225
19897.65 217
19898.98 210
19900.31 207
19901.65 218
19902.98 199
19904.31 200
19905.65 215
19906.98 218
19908.32 215
19909.65 213
19910.98 208
19912.32 195
19913.65 210
19914.99 197
19916.32 187
19917.66 204
19918.99 193
19920.32 202
19921.66 198
19922.99 251
19924.33 236
19925.66 234
19927.00 222
19928.33 221
19929.67 218
19931.00 213
19932.34 208
19933.67 197
19935.01 212
19936.34 222
19937.68 207
19939.01 203
19940.35 201
19941.68 235
19943.02 192
19944.35 202
19945.69 223
19947.02 188
19948.36 197
19949.69 209
19951.03 226
19952.36 205
19953.70 212
19955.03 196
19956.37 183
19957.71 190
19959.04 212
19960.38 209
19961.71 232
19963.05 187
19964.38 182
19965.72 237
19967.06 209
19968.39 199
19969.73 192
19971.06 221
19972.40 244
19973.74 253
19975.07 209
19976.41 227
19977.75 227
19979.08 220
19980.42 208
19981.75 197
19983.09 187
19984.43 207
19985.76 234
19987.10 210
19988.44 206
19989.77 200
19991.11 224
19992.45 221
19993.78 187
19995.12 209
19996.46 232
19997.80 216
19999.13 208
20000.47 206
20001.81 217
20003.14 196
20004.48 200
20005.82 229
20007.16 219
20008.49 210
20009.83 192
20011.17 210
20012.51 202
20013.84 197
20015.18 213
20016.52 222
20017.86 216
20019.19 219
20020.53 192
20021.87 192
20023.21 218
20024.55 198
20025.88 218
20027.22 188
20028.56 221
20029.90 201
20031.24 204
20032.57 204
20033.91 230
20035.25 204
20036.59 209
20037.93 221
20039.26 210
20040.60 203
20041.94 267
20043.28 247
20044.62 219
20045.96 203
20047.30 180
20048.63 219
20049.97 199
20051.31 228
20052.65 213
20053.99 198
20055.33 230
20056.67 219
20058.01 192
20059.35 184
20060.69 204
20062.02 232
20063.36 214
20064.70 206
20066.04 219
20067.38 239
20068.72 231
20070.06 226
20071.40 213
20072.74 212
20074.08 215
20075.42 211
20076.76 218
20078.10 217
20079.44 199
20080.78 190
20082.12 252
20083.46 244
20084.80 231
20086.14 216
20087.48 215
20088.82 203
20090.16 204
20091.50 212
20092.84 212
20094.18 182
20095.52 198
20096.86 210
20098.20 204
20099.54 204
20100.88 206
20102.22 188
20103.56 199
20104.90 221
20106.24 212
20107.58 240
20108.92 232
20110.26 224
20111.60 229
20112.95 234
20114.29 218
20115.63 205
20116.97 214
20118.31 218
20119.65 218
20120.99 208
20122.33 201
20123.67 214
20125.02 180
20126.36 207
20127.70 206
20129.04 195
20130.38 188
20131.72 203
20133.06 202
20134.41 196
20135.75 198
