# Supplementary material for: MALDI-TOF MS typing enables the classification of brewing yeasts of the genus Saccharomyces to major beer styles
Source: PLoS One. 2017 Aug 9;12(8):e0181694. doi: 10.1371/journal.pone.0181694 (PMC5549903; doi:10.1371/journal.pone.0181694)
Supplement: S10 File — The directory includes 90 raw files and was zipped to “.zip”; the folder has three strains with 30 spectra per strain; S1 Text explains the raw files with an example and Table 1 represents the yeast strains used within the experiment. (ZIP) [file pone.0181694.s013.zip › 28-30/30332n-552-OG-Koe-Koe-YPG-18h-E-E_2015-08-07__0_F1_1.dat]

2000.64 1122
2001.06 1077
2001.49 1044
2001.91 1178
2002.33 1184
2002.75 1150
2003.17 1313
2003.60 1098
2004.02 1109
2004.44 1003
2004.86 886
2005.28 959
2005.70 1046
2006.13 1132
2006.55 1109
2006.97 1072
2007.39 1087
2007.82 1072
2008.24 1003
2008.66 1122
2009.08 1192
2009.51 1194
2009.93 1133
2010.35 1064
2010.77 1162
2011.20 1202
2011.62 986
2012.04 968
2012.46 1160
2012.89 1222
2013.31 1056
2013.73 1097
2014.15 1204
2014.58 1033
2015.00 980
2015.42 952
2015.85 1023
2016.27 995
2016.69 973
2017.12 960
2017.54 912
2017.96 989
2018.39 1003
2018.81 1089
2019.23 1121
2019.66 1059
2020.08 1053
2020.50 1178
2020.93 1157
2021.35 1153
2021.78 1124
2022.20 1168
2022.62 1102
2023.05 1023
2023.47 985
2023.89 1054
2024.32 1040
2024.74 1087
2025.17 1026
2025.59 1138
2026.01 1097
2026.44 1092
2026.86 1147
2027.29 1049
2027.71 1061
2028.14 1103
2028.56 873
2028.99 938
2029.41 884
2029.83 930
2030.26 820
2030.68 811
2031.11 953
2031.53 1049
2031.96 924
2032.38 877
2032.81 952
2033.23 964
2033.66 1007
2034.08 1058
2034.51 1073
2034.93 1006
2035.36 1027
2035.78 1105
2036.21 1125
2036.63 1087
2037.06 1030
2037.48 1052
2037.91 945
2038.33 988
2038.76 1093
2039.19 1146
2039.61 1143
2040.04 1117
2040.46 1042
2040.89 1115
2041.31 1226
2041.74 1092
2042.17 1079
2042.59 1016
2043.02 927
2043.44 1041
2043.87 1007
2044.30 1016
2044.72 1037
2045.15 931
2045.57 959
2046.00 1040
2046.43 1038
2046.85 1116
2047.28 1077
2047.71 1095
2048.13 1053
2048.56 1028
2048.99 1204
2049.41 1171
2049.84 1106
2050.27 1024
2050.69 999
2051.12 987
2051.55 978
2051.97 979
2052.40 969
2052.83 1059
2053.25 1152
2053.68 1116
2054.11 1129
2054.54 1409
2054.96 1420
2055.39 1251
2055.82 1094
2056.24 1176
2056.67 1063
2057.10 1113
2057.53 1057
2057.95 1037
2058.38 1124
2058.81 1114
2059.24 1047
2059.66 1198
2060.09 1216
2060.52 1028
2060.95 1105
2061.38 1031
2061.80 1139
2062.23 1295
2062.66 1129
2063.09 1059
2063.52 1164
2063.94 1317
2064.37 1418
2064.80 1291
2065.23 1150
2065.66 1309
2066.09 1321
2066.51 1158
2066.94 1298
2067.37 1291
2067.80 1348
2068.23 1373
2068.66 1231
2069.08 1163
2069.51 1180
2069.94 1205
2070.37 1084
2070.80 1249
2071.23 1083
2071.66 1172
2072.09 1141
2072.52 1159
2072.94 1144
2073.37 1125
2073.80 1116
2074.23 1199
2074.66 1216
2075.09 1220
2075.52 1234
2075.95 1260
2076.38 1276
2076.81 1244
2077.24 1384
2077.67 1364
2078.10 1250
2078.53 1181
2078.96 1262
2079.39 1126
2079.82 1259
2080.25 1377
2080.68 1403
2081.11 1288
2081.54 1221
2081.97 1217
2082.40 1253
2082.83 1165
2083.26 1342
2083.69 1191
2084.12 965
2084.55 1106
2084.98 1245
2085.41 988
2085.84 972
2086.27 1057
2086.70 1054
2087.13 1076
2087.56 1177
2087.99 1127
2088.42 1024
2088.85 1028
2089.28 924
2089.71 978
2090.14 1071
2090.57 1123
2091.01 1200
2091.44 1118
2091.87 933
2092.30 1041
2092.73 1103
2093.16 1076
2093.59 1175
2094.02 1045
2094.45 1008
2094.89 1034
2095.32 944
2095.75 873
2096.18 893
2096.61 991
2097.04 1031
2097.47 958
2097.91 968
2098.34 1048
2098.77 959
2099.20 913
2099.63 780
2100.07 978
2100.50 959
2100.93 1046
2101.36 923
2101.79 850
2102.23 1012
2102.66 1009
2103.09 994
2103.52 1068
2103.95 899
2104.39 767
2104.82 834
2105.25 883
2105.68 1105
2106.12 1120
2106.55 998
2106.98 920
2107.41 1069
2107.85 1124
2108.28 1128
2108.71 1084
2109.14 1168
2109.58 1135
2110.01 1084
2110.44 1068
2110.88 955
2111.31 1066
2111.74 1024
2112.18 1089
2112.61 1032
2113.04 1119
2113.48 1116
2113.91 1002
2114.34 945
2114.78 1010
2115.21 990
2115.64 871
2116.08 984
2116.51 844
2116.94 782
2117.38 899
2117.81 1103
2118.24 1007
2118.68 892
2119.11 984
2119.55 875
2119.98 1092
2120.41 1053
2120.85 1048
2121.28 1080
2121.72 907
2122.15 976
2122.58 1075
2123.02 1076
2123.45 1012
2123.89 990
2124.32 1057
2124.75 971
2125.19 816
2125.62 923
2126.06 939
2126.49 959
2126.93 860
2127.36 966
2127.80 839
2128.23 865
2128.67 928
2129.10 908
2129.54 1005
2129.97 1028
2130.41 1053
2130.84 1115
2131.28 1080
2131.71 974
2132.15 990
2132.58 1026
2133.02 1039
2133.45 1035
2133.89 1015
2134.32 934
2134.76 977
2135.19 1103
2135.63 957
2136.06 813
2136.50 949
2136.94 864
2137.37 963
2137.81 890
2138.24 961
2138.68 987
2139.12 897
2139.55 946
2139.99 1044
2140.42 1035
2140.86 1045
2141.30 1018
2141.73 923
2142.17 966
2142.60 965
2143.04 965
2143.48 925
2143.91 1012
2144.35 945
2144.79 991
2145.22 886
2145.66 951
2146.09 973
2146.53 952
2146.97 1112
2147.40 1009
2147.84 939
2148.28 961
2148.72 996
2149.15 1139
2149.59 1127
2150.03 1165
2150.46 1301
2150.90 1261
2151.34 1379
2151.77 1258
2152.21 1087
2152.65 1218
2153.09 1232
2153.52 1220
2153.96 1208
2154.40 1159
2154.84 1047
2155.27 944
2155.71 1092
2156.15 1129
2156.59 1149
2157.02 1151
2157.46 1268
2157.90 1184
2158.34 1150
2158.78 1332
2159.21 1109
2159.65 1214
2160.09 1235
2160.53 1238
2160.97 1138
2161.40 1301
2161.84 1250
2162.28 1117
2162.72 1024
2163.16 1085
2163.59 954
2164.03 902
2164.47 1103
2164.91 1124
2165.35 1135
2165.79 1144
2166.23 1126
2166.66 1053
2167.10 1020
2167.54 1074
2167.98 1052
2168.42 953
2168.86 1103
2169.30 950
2169.74 1033
2170.18 1096
2170.61 1176
2171.05 1216
2171.49 1144
2171.93 1245
2172.37 1135
2172.81 1157
2173.25 1173
2173.69 931
2174.13 1251
2174.57 1450
2175.01 1321
2175.45 1313
2175.89 1360
2176.33 1356
2176.77 1373
2177.21 1472
2177.65 1326
2178.09 1341
2178.53 1334
2178.97 1350
2179.41 1223
2179.85 1015
2180.29 1243
2180.73 1294
2181.17 1138
2181.61 1008
2182.05 1074
2182.49 1024
2182.93 1064
2183.37 933
2183.81 977
2184.25 926
2184.69 867
2185.13 949
2185.57 956
2186.01 970
2186.45 1061
2186.89 943
2187.33 889
2187.77 1013
2188.21 1003
2188.65 839
2189.10 933
2189.54 1032
2189.98 998
2190.42 1126
2190.86 1045
2191.30 993
2191.74 1070
2192.18 1027
2192.62 1049
2193.07 1101
2193.51 1110
2193.95 1207
2194.39 1203
2194.83 1131
2195.27 1064
2195.71 1135
2196.16 1194
2196.60 1098
2197.04 1152
2197.48 1220
2197.92 1176
2198.37 1140
2198.81 1116
2199.25 1179
2199.69 1042
2200.13 977
2200.58 985
2201.02 1119
2201.46 1070
2201.90 985
2202.34 946
2202.79 970
2203.23 1040
2203.67 1128
2204.11 1028
2204.56 1073
2205.00 961
2205.44 959
2205.88 1011
2206.33 954
2206.77 1001
2207.21 1095
2207.65 1126
2208.10 1037
2208.54 1256
2208.98 1078
2209.43 1021
2209.87 903
2210.31 1105
2210.76 1104
2211.20 1015
2211.64 1109
2212.09 998
2212.53 1145
2212.97 1177
2213.42 1144
2213.86 1137
2214.30 1015
2214.75 1051
2215.19 1099
2215.63 1184
2216.08 1035
2216.52 1090
2216.96 980
2217.41 910
2217.85 921
2218.30 980
2218.74 1048
2219.18 944
2219.63 1011
2220.07 1032
2220.52 1120
2220.96 1128
2221.40 1217
2221.85 1174
2222.29 1102
2222.74 1090
2223.18 1205
2223.63 1266
2224.07 1205
2224.51 1325
2224.96 1439
2225.40 1274
2225.85 1257
2226.29 1169
2226.74 1171
2227.18 1132
2227.63 1181
2228.07 1163
2228.52 1238
2228.96 1162
2229.41 1004
2229.85 1085
2230.30 1160
2230.74 1253
2231.19 1069
2231.63 1154
2232.08 1160
2232.52 1073
2232.97 1007
2233.41 1148
2233.86 1183
2234.30 1193
2234.75 1040
2235.20 1026
2235.64 1274
2236.09 1044
2236.53 954
2236.98 1028
2237.42 1056
2237.87 1056
2238.32 1177
2238.76 1067
2239.21 912
2239.65 1111
2240.10 1221
2240.55 966
2240.99 1006
2241.44 1109
2241.88 1072
2242.33 916
2242.78 1079
2243.22 895
2243.67 872
2244.12 933
2244.56 945
2245.01 865
2245.46 869
2245.90 946
2246.35 995
2246.80 948
2247.24 881
2247.69 876
2248.14 897
2248.58 1049
2249.03 1042
2249.48 1082
2249.92 977
2250.37 990
2250.82 1047
2251.27 1035
2251.71 1041
2252.16 992
2252.61 977
2253.05 960
2253.50 943
2253.95 960
2254.40 887
2254.84 770
2255.29 899
2255.74 918
2256.19 962
2256.64 881
2257.08 1002
2257.53 1010
2257.98 1001
2258.43 900
2258.87 935
2259.32 964
2259.77 950
2260.22 880
2260.67 975
2261.11 1239
2261.56 1193
2262.01 1190
2262.46 1368
2262.91 1236
2263.36 1313
2263.80 1398
2264.25 1394
2264.70 1423
2265.15 1418
2265.60 1535
2266.05 1346
2266.50 1201
2266.94 1199
2267.39 1094
2267.84 1106
2268.29 1234
2268.74 1141
2269.19 976
2269.64 1039
2270.09 1100
2270.54 1055
2270.99 1068
2271.43 1060
2271.88 1045
2272.33 1078
2272.78 1029
2273.23 1008
2273.68 983
2274.13 1159
2274.58 1145
2275.03 1081
2275.48 1033
2275.93 1047
2276.38 1092
2276.83 1069
2277.28 1043
2277.73 1016
2278.18 926
2278.63 1074
2279.08 1133
2279.53 1102
2279.98 1116
2280.43 1026
2280.88 1093
2281.33 1015
2281.78 1024
2282.23 1137
2282.68 1061
2283.13 985
2283.58 1055
2284.03 1044
2284.48 1059
2284.93 965
2285.38 937
2285.83 954
2286.28 1037
2286.73 1083
2287.18 1134
2287.63 1126
2288.08 1096
2288.54 1017
2288.99 1127
2289.44 1276
2289.89 1240
2290.34 1194
2290.79 1364
2291.24 1442
2291.69 1578
2292.14 1796
2292.60 1839
2293.05 1578
2293.50 1593
2293.95 1832
2294.40 1671
2294.85 1519
2295.30 1362
2295.76 1225
2296.21 1200
2296.66 1233
2297.11 1082
2297.56 1162
2298.01 1144
2298.47 1045
2298.92 1090
2299.37 1093
2299.82 1032
2300.27 962
2300.73 1039
2301.18 985
2301.63 926
2302.08 1027
2302.53 886
2302.99 914
2303.44 868
2303.89 1021
2304.34 946
2304.80 962
2305.25 936
2305.70 1074
2306.15 1009
2306.61 902
2307.06 923
2307.51 975
2307.96 1044
2308.42 941
2308.87 1050
2309.32 1096
2309.78 1050
2310.23 1140
2310.68 1071
2311.14 1112
2311.59 1074
2312.04 1078
2312.49 1163
2312.95 1146
2313.40 1102
2313.85 918
2314.31 899
2314.76 1052
2315.22 1029
2315.67 1067
2316.12 963
2316.58 1068
2317.03 1128
2317.48 1026
2317.94 1173
2318.39 1064
2318.84 1035
2319.30 1036
2319.75 969
2320.21 1037
2320.66 1116
2321.11 1132
2321.57 1128
2322.02 1003
2322.48 1094
2322.93 1255
2323.39 1238
2323.84 1183
2324.29 1165
2324.75 1119
2325.20 1240
2325.66 1281
2326.11 1268
2326.57 1281
2327.02 1388
2327.48 1307
2327.93 1066
2328.39 1101
2328.84 1164
2329.30 1340
2329.75 1237
2330.21 1110
2330.66 1161
2331.12 1394
2331.57 1286
2332.03 1326
2332.48 1318
2332.94 1413
2333.39 1439
2333.85 1314
2334.30 1162
2334.76 1349
2335.21 1271
2335.67 1337
2336.12 1057
2336.58 1054
2337.03 1115
2337.49 1134
2337.95 1094
2338.40 1139
2338.86 1059
2339.31 1117
2339.77 1184
2340.23 1134
2340.68 1126
2341.14 1158
2341.59 1185
2342.05 1191
2342.51 1162
2342.96 1108
2343.42 1081
2343.87 1168
2344.33 1157
2344.79 1114
2345.24 1135
2345.70 1151
2346.16 1122
2346.61 1012
2347.07 977
2347.53 1009
2347.98 1154
2348.44 1083
2348.90 976
2349.35 1018
2349.81 967
2350.27 1010
2350.72 1019
2351.18 1035
2351.64 1016
2352.10 958
2352.55 1020
2353.01 960
2353.47 1036
2353.92 1025
2354.38 1003
2354.84 997
2355.30 1012
2355.75 991
2356.21 968
2356.67 953
2357.13 868
2357.58 930
2358.04 979
2358.50 1042
2358.96 1026
2359.41 894
2359.87 1028
2360.33 1088
2360.79 952
2361.25 1052
2361.70 998
2362.16 914
2362.62 1124
2363.08 1047
2363.54 1001
2363.99 1056
2364.45 1023
2364.91 1118
2365.37 891
2365.83 898
2366.29 1033
2366.75 931
2367.20 947
2367.66 1084
2368.12 1030
2368.58 1115
2369.04 1085
2369.50 1088
2369.96 1060
2370.42 943
2370.87 1107
2371.33 1141
2371.79 1075
2372.25 1020
2372.71 950
2373.17 1152
2373.63 1319
2374.09 1113
2374.55 1093
2375.01 1179
2375.47 1201
2375.92 1182
2376.38 1226
2376.84 1296
2377.30 1234
2377.76 1212
2378.22 1210
2378.68 1054
2379.14 1212
2379.60 1277
2380.06 1269
2380.52 1097
2380.98 1258
2381.44 1183
2381.90 1032
2382.36 1002
2382.82 850
2383.28 916
2383.74 925
2384.20 1003
2384.66 902
2385.12 985
2385.58 944
2386.04 855
2386.50 828
2386.96 915
2387.42 999
2387.88 931
2388.35 958
2388.81 839
2389.27 1082
2389.73 1054
2390.19 1190
2390.65 1140
2391.11 1047
2391.57 1025
2392.03 996
2392.49 1057
2392.95 943
2393.42 991
2393.88 1055
2394.34 976
2394.80 1035
2395.26 1047
2395.72 1037
2396.18 1048
2396.64 964
2397.11 1055
2397.57 1150
2398.03 1092
2398.49 1093
2398.95 942
2399.41 878
2399.88 967
2400.34 883
2400.80 890
2401.26 987
2401.72 962
2402.18 960
2402.65 868
2403.11 865
2403.57 827
2404.03 861
2404.49 939
2404.96 929
2405.42 961
2405.88 864
2406.34 901
2406.81 1006
2407.27 922
2407.73 1018
2408.19 1024
2408.66 974
2409.12 960
2409.58 853
2410.04 910
2410.51 948
2410.97 1059
2411.43 1018
2411.90 928
2412.36 1021
2412.82 1023
2413.28 1112
2413.75 1125
2414.21 1111
2414.67 1056
2415.14 975
2415.60 932
2416.06 995
2416.53 1110
2416.99 1140
2417.45 1213
2417.92 1368
2418.38 1213
2418.84 1137
2419.31 1176
2419.77 1237
2420.23 1392
2420.70 1205
2421.16 1242
2421.63 1500
2422.09 1288
2422.55 1132
2423.02 1117
2423.48 1120
2423.95 1114
2424.41 1058
2424.87 1077
2425.34 968
2425.80 983
2426.27 926
2426.73 1110
2427.20 1095
2427.66 1020
2428.12 1003
2428.59 916
2429.05 819
2429.52 888
2429.98 995
2430.45 1002
2430.91 922
2431.38 909
2431.84 838
2432.31 788
2432.77 876
2433.24 913
2433.70 932
2434.17 980
2434.63 808
2435.10 846
2435.56 951
2436.03 861
2436.49 1024
2436.96 983
2437.42 864
2437.89 926
2438.35 837
2438.82 869
2439.28 891
2439.75 845
2440.21 925
2440.68 1003
2441.15 978
2441.61 963
2442.08 989
2442.54 1002
2443.01 1061
2443.48 1006
2443.94 974
2444.41 1151
2444.87 1144
2445.34 1026
2445.81 1031
2446.27 1012
2446.74 990
2447.20 1061
2447.67 1018
2448.14 1038
2448.60 1031
2449.07 971
2449.54 935
2450.00 969
2450.47 973
2450.94 897
2451.40 846
2451.87 762
2452.34 939
2452.80 972
2453.27 1023
2453.74 1030
2454.20 940
2454.67 1014
2455.14 911
2455.60 719
2456.07 735
2456.54 824
2457.01 913
2457.47 889
2457.94 912
2458.41 862
2458.87 924
2459.34 917
2459.81 890
2460.28 885
2460.74 854
2461.21 906
2461.68 915
2462.15 807
2462.62 812
2463.08 907
2463.55 912
2464.02 770
2464.49 1026
2464.95 1049
2465.42 960
2465.89 1022
2466.36 991
2466.83 1031
2467.29 973
2467.76 835
2468.23 1048
2468.70 979
2469.17 1011
2469.64 1066
2470.10 917
2470.57 977
2471.04 803
2471.51 724
2471.98 918
2472.45 877
2472.92 824
2473.39 901
2473.85 829
2474.32 919
2474.79 890
2475.26 898
2475.73 927
2476.20 937
2476.67 952
2477.14 959
2477.61 825
2478.08 840
2478.54 801
2479.01 863
2479.48 1003
2479.95 930
2480.42 963
2480.89 864
2481.36 943
2481.83 985
2482.30 948
2482.77 841
2483.24 962
2483.71 1069
2484.18 889
2484.65 848
2485.12 785
2485.59 745
2486.06 750
2486.53 934
2487.00 960
2487.47 1146
2487.94 1126
2488.41 1216
2488.88 1013
2489.35 961
2489.82 932
2490.29 1015
2490.76 970
2491.23 1031
2491.70 1061
2492.17 979
2492.64 1025
2493.11 1121
2493.58 959
2494.05 1014
2494.52 899
2495.00 984
2495.47 908
2495.94 999
2496.41 1068
2496.88 993
2497.35 816
2497.82 901
2498.29 933
2498.76 986
2499.23 991
2499.71 849
2500.18 891
2500.65 931
2501.12 830
2501.59 910
2502.06 948
2502.53 965
2503.01 1038
2503.48 964
2503.95 989
2504.42 974
2504.89 993
2505.36 1098
2505.84 988
2506.31 885
2506.78 916
2507.25 919
2507.72 971
2508.20 901
2508.67 985
2509.14 1018
2509.61 952
2510.08 917
2510.56 1062
2511.03 1000
2511.50 1032
2511.97 962
2512.45 1018
2512.92 1082
2513.39 1064
2513.86 953
2514.34 1053
2514.81 1047
2515.28 1161
2515.75 1045
2516.23 968
2516.70 932
2517.17 934
2517.65 1087
2518.12 1069
2518.59 888
2519.07 863
2519.54 1054
2520.01 968
2520.48 971
2520.96 988
2521.43 931
2521.90 890
2522.38 915
2522.85 909
2523.32 844
2523.80 984
2524.27 850
2524.75 776
2525.22 842
2525.69 833
2526.17 857
2526.64 960
2527.11 1004
2527.59 1001
2528.06 998
2528.54 917
2529.01 959
2529.48 988
2529.96 992
2530.43 1023
2530.91 1031
2531.38 826
2531.85 824
2532.33 903
2532.80 871
2533.28 910
2533.75 931
2534.23 851
2534.70 885
2535.18 935
2535.65 926
2536.12 782
2536.60 884
2537.07 818
2537.55 899
2538.02 958
2538.50 991
2538.97 974
2539.45 1038
2539.92 1004
2540.40 1029
2540.87 947
2541.35 979
2541.82 994
2542.30 877
2542.77 852
2543.25 930
2543.73 959
2544.20 949
2544.68 1057
2545.15 988
2545.63 883
2546.10 909
2546.58 1010
2547.05 1077
2547.53 942
2548.01 999
2548.48 1255
2548.96 1131
2549.43 1135
2549.91 1076
2550.39 1095
2550.86 1119
2551.34 1188
2551.81 1190
2552.29 1113
2552.77 1223
2553.24 1167
2553.72 1210
2554.20 1101
2554.67 1206
2555.15 1318
2555.62 1244
2556.10 1248
2556.58 1077
2557.05 1018
2557.53 1330
2558.01 1078
2558.48 1114
2558.96 1101
2559.44 980
2559.91 1002
2560.39 1009
2560.87 876
2561.35 894
2561.82 929
2562.30 871
2562.78 935
2563.25 914
2563.73 905
2564.21 944
2564.69 982
2565.16 933
2565.64 824
2566.12 870
2566.60 792
2567.07 873
2567.55 910
2568.03 945
2568.51 882
2568.98 940
2569.46 813
2569.94 851
2570.42 829
2570.90 859
2571.37 769
2571.85 783
2572.33 906
2572.81 873
2573.29 976
2573.76 974
2574.24 875
2574.72 829
2575.20 867
2575.68 834
2576.16 913
2576.63 936
2577.11 925
2577.59 918
2578.07 844
2578.55 845
2579.03 913
2579.51 1035
2579.98 948
2580.46 845
2580.94 859
2581.42 833
2581.90 859
2582.38 840
2582.86 831
2583.34 959
2583.82 992
2584.30 982
2584.77 775
2585.25 792
2585.73 807
2586.21 926
2586.69 873
2587.17 969
2587.65 884
2588.13 921
2588.61 842
2589.09 981
2589.57 946
2590.05 817
2590.53 837
2591.01 905
2591.49 870
2591.97 971
2592.45 920
2592.93 926
2593.41 986
2593.89 948
2594.37 919
2594.85 852
2595.33 804
2595.81 814
2596.29 897
2596.77 944
2597.25 985
2597.73 999
2598.21 946
2598.69 976
2599.17 1023
2599.65 894
2600.13 833
2600.61 869
2601.09 853
2601.57 822
2602.06 829
2602.54 926
2603.02 949
2603.50 966
2603.98 926
2604.46 889
2604.94 968
2605.42 979
2605.90 921
2606.38 913
2606.87 863
2607.35 929
2607.83 861
2608.31 844
2608.79 848
2609.27 858
2609.75 895
2610.24 777
2610.72 906
2611.20 821
2611.68 848
2612.16 878
2612.64 876
2613.13 859
2613.61 940
2614.09 869
2614.57 852
2615.05 873
2615.54 878
2616.02 995
2616.50 980
2616.98 899
2617.46 940
2617.95 923
2618.43 838
2618.91 990
2619.39 945
2619.88 1107
2620.36 1011
2620.84 946
2621.32 922
2621.81 974
2622.29 970
2622.77 1022
2623.26 989
2623.74 1065
2624.22 1180
2624.70 976
2625.19 896
2625.67 918
2626.15 960
2626.64 944
2627.12 945
2627.60 969
2628.09 887
2628.57 848
2629.05 857
2629.54 890
2630.02 784
2630.50 823
2630.99 855
2631.47 928
2631.95 952
2632.44 974
2632.92 1044
2633.40 1009
2633.89 860
2634.37 1007
2634.85 1113
2635.34 989
2635.82 1101
2636.31 1093
2636.79 1015
2637.27 962
2637.76 832
2638.24 853
2638.73 803
2639.21 989
2639.70 1004
2640.18 950
2640.66 943
2641.15 926
2641.63 909
2642.12 786
2642.60 827
2643.09 895
2643.57 898
2644.06 952
2644.54 901
2645.03 774
2645.51 863
2646.00 846
2646.48 821
2646.97 934
2647.45 831
2647.94 814
2648.42 872
2648.91 1018
2649.39 914
2649.88 861
2650.36 788
2650.85 788
2651.33 874
2651.82 887
2652.30 938
2652.79 780
2653.27 905
2653.76 838
2654.24 944
2654.73 1068
2655.22 878
2655.70 867
2656.19 834
2656.67 805
2657.16 884
2657.65 1003
2658.13 784
2658.62 790
2659.10 1075
2659.59 1052
2660.08 931
2660.56 904
2661.05 803
2661.53 910
2662.02 915
2662.51 867
2662.99 900
2663.48 923
2663.97 941
2664.45 918
2664.94 969
2665.43 850
2665.91 1063
2666.40 1017
2666.89 908
2667.37 936
2667.86 973
2668.35 923
2668.83 899
2669.32 824
2669.81 891
2670.29 999
2670.78 950
2671.27 905
2671.76 981
2672.24 982
2672.73 978
2673.22 972
2673.71 1111
2674.19 1195
2674.68 1229
2675.17 1035
2675.66 1089
2676.14 1144
2676.63 1127
2677.12 1186
2677.61 966
2678.09 1010
2678.58 993
2679.07 1179
2679.56 991
2680.05 1133
2680.53 982
2681.02 1120
2681.51 924
2682.00 786
2682.49 907
2682.97 1130
2683.46 1092
2683.95 1136
2684.44 995
2684.93 848
2685.42 843
2685.91 857
2686.39 903
2686.88 1014
2687.37 941
2687.86 996
2688.35 937
2688.84 907
2689.33 919
2689.81 873
2690.30 881
2690.79 998
2691.28 880
2691.77 948
2692.26 840
2692.75 828
2693.24 806
2693.73 803
2694.22 864
2694.71 929
2695.20 894
2695.68 858
2696.17 912
2696.66 894
2697.15 868
2697.64 887
2698.13 865
2698.62 905
2699.11 875
2699.60 735
2700.09 881
2700.58 898
2701.07 941
2701.56 798
2702.05 887
2702.54 978
2703.03 964
2703.52 940
2704.01 966
2704.50 1010
2704.99 887
2705.48 1007
2705.97 1043
2706.46 1004
2706.95 838
2707.44 1003
2707.93 1115
2708.42 879
2708.92 853
2709.41 810
2709.90 930
2710.39 869
2710.88 828
2711.37 902
2711.86 924
2712.35 868
2712.84 867
2713.33 967
2713.82 937
2714.31 784
2714.81 906
2715.30 846
2715.79 849
2716.28 1013
2716.77 921
2717.26 957
2717.75 787
2718.24 829
2718.74 820
2719.23 669
2719.72 787
2720.21 883
2720.70 864
2721.19 894
2721.69 912
2722.18 815
2722.67 983
2723.16 960
2723.65 986
2724.15 1005
2724.64 1023
2725.13 1087
2725.62 1019
2726.11 870
2726.61 916
2727.10 890
2727.59 916
2728.08 824
2728.58 846
2729.07 864
2729.56 833
2730.05 900
2730.55 831
2731.04 939
2731.53 1023
2732.02 979
2732.52 924
2733.01 982
2733.50 964
2733.99 885
2734.49 916
2734.98 781
2735.47 771
2735.97 878
2736.46 793
2736.95 932
2737.45 885
2737.94 850
2738.43 1117
2738.93 978
2739.42 1077
2739.91 927
2740.41 883
2740.90 961
2741.39 907
2741.89 989
2742.38 1011
2742.87 1018
2743.37 1110
2743.86 931
2744.36 974
2744.85 896
2745.34 1087
2745.84 945
2746.33 849
2746.82 779
2747.32 862
2747.81 1062
2748.31 927
2748.80 993
2749.30 950
2749.79 926
2750.28 933
2750.78 820
2751.27 753
2751.77 850
2752.26 870
2752.76 846
2753.25 864
2753.75 781
2754.24 786
2754.74 926
2755.23 877
2755.72 936
2756.22 915
2756.71 965
2757.21 882
2757.70 899
2758.20 842
2758.69 825
2759.19 863
2759.69 857
2760.18 766
2760.68 879
2761.17 1038
2761.67 785
2762.16 780
2762.66 890
2763.15 876
2763.65 819
2764.14 847
2764.64 824
2765.14 883
2765.63 853
2766.13 861
2766.62 830
2767.12 804
2767.61 845
2768.11 856
2768.61 721
2769.10 706
2769.60 873
2770.09 893
2770.59 903
2771.09 770
2771.58 782
2772.08 864
2772.58 853
2773.07 929
2773.57 924
2774.06 955
2774.56 921
2775.06 935
2775.55 974
2776.05 1119
2776.55 936
2777.04 869
2777.54 1128
2778.04 1145
2778.54 1076
2779.03 1065
2779.53 1083
2780.03 1110
2780.52 1027
2781.02 885
2781.52 956
2782.01 931
2782.51 981
2783.01 955
2783.51 977
2784.00 959
2784.50 904
2785.00 887
2785.50 825
2785.99 978
2786.49 895
2786.99 932
2787.49 943
2787.98 1015
2788.48 855
2788.98 957
2789.48 978
2789.98 904
2790.47 833
2790.97 927
2791.47 905
2791.97 858
2792.47 916
2792.96 825
2793.46 706
2793.96 845
2794.46 943
2794.96 962
2795.46 962
2795.95 958
2796.45 984
2796.95 975
2797.45 1070
2797.95 1240
2798.45 1213
2798.95 1214
2799.44 1313
2799.94 1234
2800.44 1292
2800.94 1161
2801.44 1057
2801.94 1013
2802.44 1205
2802.94 1027
2803.44 965
2803.93 942
2804.43 956
2804.93 857
2805.43 857
2805.93 997
2806.43 914
2806.93 1113
2807.43 1104
2807.93 959
2808.43 1092
2808.93 1299
2809.43 1214
2809.93 1322
2810.43 1265
2810.93 1120
2811.43 1061
2811.93 1120
2812.43 1074
2812.93 958
2813.43 980
2813.93 887
2814.43 1047
2814.93 897
2815.43 776
2815.93 720
2816.43 846
2816.93 956
2817.43 886
2817.93 921
2818.43 827
2818.93 863
2819.43 909
2819.93 836
2820.43 831
2820.93 882
2821.43 849
2821.93 724
2822.43 820
2822.94 782
2823.44 807
2823.94 923
2824.44 772
2824.94 897
2825.44 872
2825.94 886
2826.44 784
2826.94 813
2827.44 933
2827.95 846
2828.45 852
2828.95 937
2829.45 929
2829.95 840
2830.45 872
2830.95 794
2831.46 785
2831.96 777
2832.46 860
2832.96 784
2833.46 843
2833.97 977
2834.47 864
2834.97 803
2835.47 828
2835.97 877
2836.47 795
2836.98 850
2837.48 979
2837.98 816
2838.48 906
2838.99 1034
2839.49 1101
2839.99 933
2840.49 866
2841.00 894
2841.50 901
2842.00 780
2842.50 977
2843.01 981
2843.51 843
2844.01 862
2844.51 963
2845.02 923
2845.52 974
2846.02 894
2846.52 772
2847.03 763
2847.53 861
2848.03 930
2848.54 853
2849.04 854
2849.54 960
2850.05 1060
2850.55 1014
2851.05 921
2851.56 968
2852.06 997
2852.56 1025
2853.07 996
2853.57 972
2854.07 908
2854.58 834
2855.08 789
2855.59 810
2856.09 986
2856.59 933
2857.10 875
2857.60 805
2858.10 847
2858.61 895
2859.11 855
2859.62 838
2860.12 873
2860.63 897
2861.13 790
2861.63 768
2862.14 808
2862.64 813
2863.15 788
2863.65 663
2864.16 850
2864.66 781
2865.16 726
2865.67 772
2866.17 776
2866.68 726
2867.18 830
2867.69 733
2868.19 931
2868.70 1094
2869.20 948
2869.71 833
2870.21 853
2870.72 909
2871.22 834
2871.73 889
2872.23 1011
2872.74 977
2873.24 989
2873.75 1028
2874.25 903
2874.76 953
2875.27 936
2875.77 983
2876.28 975
2876.78 881
2877.29 941
2877.79 931
2878.30 973
2878.81 975
2879.31 894
2879.82 982
2880.32 1018
2880.83 1070
2881.33 966
2881.84 982
2882.35 882
2882.85 975
2883.36 1035
2883.87 1015
2884.37 967
2884.88 877
2885.38 1021
2885.89 1019
2886.40 978
2886.90 1072
2887.41 1014
2887.92 1099
2888.42 1068
2888.93 1083
2889.44 1122
2889.94 1109
2890.45 1117
2890.96 1259
2891.46 1141
2891.97 1052
2892.48 1336
2892.98 1236
2893.49 1159
2894.00 1175
2894.51 1170
2895.01 1090
2895.52 1045
2896.03 1055
2896.54 1167
2897.04 1079
2897.55 1077
2898.06 1180
2898.57 1066
2899.07 1131
2899.58 1220
2900.09 1079
2900.60 1017
2901.10 1062
2901.61 1137
2902.12 1018
2902.63 986
2903.13 978
2903.64 1076
2904.15 1077
2904.66 1012
2905.17 918
2905.68 922
2906.18 942
2906.69 965
2907.20 894
2907.71 977
2908.22 1125
2908.72 1057
2909.23 903
2909.74 831
2910.25 898
2910.76 1047
2911.27 956
2911.78 842
2912.28 843
2912.79 884
2913.30 904
2913.81 775
2914.32 852
2914.83 946
2915.34 949
2915.85 987
2916.36 1035
2916.87 995
2917.37 966
2917.88 952
2918.39 964
2918.90 824
2919.41 881
2919.92 801
2920.43 786
2920.94 813
2921.45 841
2921.96 792
2922.47 886
2922.98 903
2923.49 947
2924.00 1127
2924.51 1157
2925.02 1172
2925.53 1265
2926.04 1170
2926.55 1159
2927.06 1253
2927.57 1298
2928.08 1268
2928.59 1322
2929.10 1267
2929.61 1085
2930.12 951
2930.63 999
2931.14 943
2931.65 976
2932.16 952
2932.67 968
2933.18 916
2933.69 798
2934.20 671
2934.71 845
2935.22 914
2935.73 950
2936.24 1006
2936.76 1212
2937.27 1034
2937.78 928
2938.29 931
2938.80 869
2939.31 812
2939.82 792
2940.33 1047
2940.84 1038
2941.36 879
2941.87 1005
2942.38 932
2942.89 965
2943.40 1014
2943.91 975
2944.42 925
2944.94 941
2945.45 901
2945.96 928
2946.47 875
2946.98 818
2947.49 844
2948.01 771
2948.52 866
2949.03 905
2949.54 826
2950.05 900
2950.57 985
2951.08 836
2951.59 758
2952.10 771
2952.61 907
2953.13 880
2953.64 738
2954.15 734
2954.66 778
2955.18 930
2955.69 809
2956.20 675
2956.71 822
2957.23 777
2957.74 833
2958.25 867
2958.76 848
2959.28 895
2959.79 906
2960.30 837
2960.82 908
2961.33 920
2961.84 917
2962.36 838
2962.87 906
2963.38 977
2963.89 965
2964.41 960
2964.92 923
2965.43 952
2965.95 795
2966.46 898
2966.97 857
2967.49 865
2968.00 870
2968.52 880
2969.03 890
2969.54 884
2970.06 857
2970.57 824
2971.08 952
2971.60 946
2972.11 935
2972.63 962
2973.14 951
2973.65 856
2974.17 835
2974.68 736
2975.20 748
2975.71 778
2976.23 939
2976.74 966
2977.25 877
2977.77 853
2978.28 784
2978.80 848
2979.31 992
2979.83 1035
2980.34 932
2980.86 960
2981.37 937
2981.89 1033
2982.40 1014
2982.91 1109
2983.43 1135
2983.94 989
2984.46 948
2984.97 1034
2985.49 959
2986.00 967
2986.52 1015
2987.04 1027
2987.55 1046
2988.07 1144
2988.58 1016
2989.10 1082
2989.61 1106
2990.13 1147
2990.64 1075
2991.16 1056
2991.67 1053
2992.19 1171
2992.71 1045
2993.22 1197
2993.74 1116
2994.25 1031
2994.77 1233
2995.28 1137
2995.80 1185
2996.32 1238
2996.83 1227
2997.35 1191
2997.87 1291
2998.38 1314
2998.90 1512
2999.41 1687
2999.93 1489
3000.45 1374
3000.96 1472
3001.48 1416
3002.00 1454
3002.51 1704
3003.03 1813
3003.55 2082
3004.06 2167
3004.58 2863
3005.10 3095
3005.61 2998
3006.13 3342
3006.65 3602
3007.16 3624
3007.68 3456
3008.20 3057
3008.71 3109
3009.23 2837
3009.75 2242
3010.27 2037
3010.78 1815
3011.30 1615
3011.82 1326
3012.34 1263
3012.85 1308
3013.37 1267
3013.89 1224
3014.41 1193
3014.92 1165
3015.44 1262
3015.96 1072
3016.48 1038
3016.99 1191
3017.51 1136
3018.03 1153
3018.55 1140
3019.07 1123
3019.58 1282
3020.10 1094
3020.62 1221
3021.14 1110
3021.66 1196
3022.17 1383
3022.69 1309
3023.21 1300
3023.73 1240
3024.25 1346
3024.77 1208
3025.28 1093
3025.80 1120
3026.32 1220
3026.84 1346
3027.36 1221
3027.88 1109
3028.40 1085
3028.92 981
3029.43 1084
3029.95 987
3030.47 1058
3030.99 1106
3031.51 1062
3032.03 983
3032.55 899
3033.07 915
3033.59 1051
3034.11 1019
3034.63 887
3035.15 1043
3035.66 900
3036.18 1042
3036.70 1040
3037.22 854
3037.74 925
3038.26 1032
3038.78 977
3039.30 1022
3039.82 1055
3040.34 874
3040.86 892
3041.38 1035
3041.90 1092
3042.42 1080
3042.94 1019
3043.46 971
3043.98 1004
3044.50 974
3045.02 1044
3045.54 999
3046.06 964
3046.58 935
3047.10 956
3047.62 947
3048.14 893
3048.66 961
3049.18 1082
3049.71 1075
3050.23 992
3050.75 936
3051.27 945
3051.79 929
3052.31 951
3052.83 967
3053.35 945
3053.87 823
3054.39 822
3054.91 801
3055.43 904
3055.96 1038
3056.48 871
3057.00 891
3057.52 852
3058.04 805
3058.56 783
3059.08 859
3059.61 882
3060.13 877
3060.65 875
3061.17 901
3061.69 867
3062.21 877
3062.73 808
3063.26 978
3063.78 1009
3064.30 953
3064.82 1139
3065.34 1137
3065.87 1001
3066.39 1021
3066.91 1006
3067.43 1034
3067.95 1131
3068.48 1069
3069.00 1032
3069.52 1120
3070.04 1240
3070.57 928
3071.09 918
3071.61 1008
3072.13 1008
3072.66 972
3073.18 1038
3073.70 995
3074.22 924
3074.75 908
3075.27 1053
3075.79 1019
3076.32 995
3076.84 1025
3077.36 999
3077.88 958
3078.41 1038
3078.93 1050
3079.45 1106
3079.98 1179
3080.50 1178
3081.02 1178
3081.55 1229
3082.07 1117
3082.59 1119
3083.12 1221
3083.64 1282
3084.16 1315
3084.69 1336
3085.21 1205
3085.73 1180
3086.26 1123
3086.78 1102
3087.31 1238
3087.83 1238
3088.35 1201
3088.88 1070
3089.40 1197
3089.93 1256
3090.45 1166
3090.97 1041
3091.50 1095
3092.02 1045
3092.55 1142
3093.07 1026
3093.60 1126
3094.12 1120
3094.64 1300
3095.17 1308
3095.69 1180
3096.22 1174
3096.74 1345
3097.27 1319
3097.79 1425
3098.32 1372
3098.84 1286
3099.37 1384
3099.89 1428
3100.42 1560
3100.94 1762
3101.47 2043
3101.99 2341
3102.52 3105
3103.04 3506
3103.57 3860
3104.09 4268
3104.62 4683
3105.14 5192
3105.67 5039
3106.19 4829
3106.72 4300
3107.24 3714
3107.77 3483
3108.29 2978
3108.82 2365
3109.35 2259
3109.87 2180
3110.40 1972
3110.92 1727
3111.45 1633
3111.98 1706
3112.50 1559
3113.03 1668
3113.55 1710
3114.08 1620
3114.61 1632
3115.13 1534
3115.66 1473
3116.18 1304
3116.71 1129
3117.24 1175
3117.76 1197
3118.29 1164
3118.82 1181
3119.34 1110
3119.87 1060
3120.40 1106
3120.92 1171
3121.45 1206
3121.98 1151
3122.50 1328
3123.03 1340
3123.56 1262
3124.08 1459
3124.61 1481
3125.14 1252
3125.66 1352
3126.19 1239
3126.72 1184
3127.25 1265
3127.77 1154
3128.30 1139
3128.83 1108
3129.36 1093
3129.88 1125
3130.41 1127
3130.94 1157
3131.46 1066
3131.99 1067
3132.52 1034
3133.05 1206
3133.58 915
3134.10 1000
3134.63 960
3135.16 993
3135.69 941
3136.21 791
3136.74 1036
3137.27 1051
3137.80 1080
3138.33 1113
3138.86 1031
3139.38 1173
3139.91 970
3140.44 986
3140.97 930
3141.50 881
3142.03 1037
3142.55 1100
3143.08 1080
3143.61 946
3144.14 866
3144.67 933
3145.20 982
3145.73 927
3146.25 878
3146.78 896
3147.31 950
3147.84 934
3148.37 927
3148.90 1135
3149.43 1193
3149.96 1255
3150.49 1139
3151.02 1070
3151.54 1170
3152.07 1096
3152.60 923
3153.13 1008
3153.66 1196
3154.19 1213
3154.72 1136
3155.25 927
3155.78 1004
3156.31 1060
3156.84 1169
3157.37 1260
3157.90 1135
3158.43 1126
3158.96 1118
3159.49 1117
3160.02 1041
3160.55 1119
3161.08 1189
3161.61 1162
3162.14 1248
3162.67 1154
3163.20 1141
3163.73 1178
3164.26 1026
3164.79 960
3165.32 1037
3165.85 868
3166.38 881
3166.91 988
3167.44 852
3167.97 922
3168.50 994
3169.03 788
3169.57 858
3170.10 882
3170.63 939
3171.16 794
3171.69 848
3172.22 895
3172.75 897
3173.28 803
3173.81 1021
3174.34 956
3174.88 912
3175.41 1029
3175.94 1088
3176.47 1050
3177.00 1066
3177.53 1094
3178.06 1056
3178.60 1134
3179.13 1109
3179.66 1118
3180.19 1093
3180.72 1015
3181.25 1053
3181.79 1045
3182.32 934
3182.85 844
3183.38 884
3183.91 875
3184.44 901
3184.98 944
3185.51 955
3186.04 838
3186.57 826
3187.11 828
3187.64 938
3188.17 936
3188.70 997
3189.24 1029
3189.77 967
3190.30 956
3190.83 947
3191.37 930
3191.90 962
3192.43 976
3192.96 1012
3193.50 947
3194.03 923
3194.56 912
3195.09 885
3195.63 800
3196.16 830
3196.69 893
3197.23 936
3197.76 842
3198.29 933
3198.83 979
3199.36 1018
3199.89 991
3200.43 867
3200.96 921
3201.49 1044
3202.03 1141
3202.56 926
3203.09 1066
3203.63 1172
3204.16 1029
3204.69 1028
3205.23 990
3205.76 1069
3206.30 1046
3206.83 1026
3207.36 1024
3207.90 910
3208.43 927
3208.97 1035
3209.50 1074
3210.03 1077
3210.57 1292
3211.10 1200
3211.64 1090
3212.17 1039
3212.70 1048
3213.24 1162
3213.77 1332
3214.31 1253
3214.84 1123
3215.38 1173
3215.91 1240
3216.45 1026
3216.98 965
3217.52 1123
3218.05 1049
3218.59 945
3219.12 1002
3219.66 1002
3220.19 929
3220.73 909
3221.26 937
3221.80 975
3222.33 1093
3222.87 978
3223.40 943
3223.94 905
3224.47 1063
3225.01 1061
3225.54 942
3226.08 1110
3226.61 1152
3227.15 1127
3227.69 1261
3228.22 1126
3228.76 1136
3229.29 1156
3229.83 949
3230.36 968
3230.90 1067
3231.44 1053
3231.97 1071
3232.51 1082
3233.04 1126
3233.58 1092
3234.12 1181
3234.65 1240
3235.19 1145
3235.72 1152
3236.26 1216
3236.80 1284
3237.33 1276
3237.87 1201
3238.41 1365
3238.94 1399
3239.48 1272
3240.02 1296
3240.55 1255
3241.09 1213
3241.63 1363
3242.16 1166
3242.70 1253
3243.24 1314
3243.77 1326
3244.31 1249
3244.85 1361
3245.39 1299
3245.92 1279
3246.46 1141
3247.00 1109
3247.53 1181
3248.07 1349
3248.61 1295
3249.15 1250
3249.68 1263
3250.22 1081
3250.76 1162
3251.30 1115
3251.83 1247
3252.37 1306
3252.91 1253
3253.45 1181
3253.98 1359
3254.52 1215
3255.06 1221
3255.60 1125
3256.14 1290
3256.67 1373
3257.21 1425
3257.75 1473
3258.29 1393
3258.83 1495
3259.37 1585
3259.90 1727
3260.44 1583
3260.98 1753
3261.52 2133
3262.06 2158
3262.60 2220
3263.13 2299
3263.67 2632
3264.21 2854
3264.75 3274
3265.29 3408
3265.83 3962
3266.37 4774
3266.91 5455
3267.44 5388
3267.98 5754
3268.52 5996
3269.06 5883
3269.60 6104
3270.14 6191
3270.68 5530
3271.22 4918
3271.76 4125
3272.30 3265
3272.84 2987
3273.38 2430
3273.91 2113
3274.45 1912
3274.99 1927
3275.53 1754
3276.07 1597
3276.61 1648
3277.15 1720
3277.69 1544
3278.23 1570
3278.77 1680
3279.31 1428
3279.85 1491
3280.39 1449
3280.93 1481
3281.47 1611
3282.01 1632
3282.55 1568
3283.09 1499
3283.63 1630
3284.17 1499
3284.71 1604
3285.25 1703
3285.79 1780
3286.33 1597
3286.87 1514
3287.42 1625
3287.96 1604
3288.50 1680
3289.04 1697
3289.58 1734
3290.12 1697
3290.66 1655
3291.20 1747
3291.74 1716
3292.28 1676
3292.82 1830
3293.36 1832
3293.91 1973
3294.45 2097
3294.99 2422
3295.53 2258
3296.07 2601
3296.61 2556
3297.15 2347
3297.69 2823
3298.24 2943
3298.78 2693
3299.32 2450
3299.86 2504
3300.40 2426
3300.94 1989
3301.49 1901
3302.03 1779
3302.57 1569
3303.11 1635
3303.65 1661
3304.19 1791
3304.74 1785
3305.28 1737
3305.82 1526
3306.36 1403
3306.90 1661
3307.45 1671
3307.99 1518
3308.53 1356
3309.07 1431
3309.62 1381
3310.16 1329
3310.70 1406
3311.24 1378
3311.79 1344
3312.33 1420
3312.87 1542
3313.41 1593
3313.96 1391
3314.50 1462
3315.04 1599
3315.59 1613
3316.13 1688
3316.67 1940
3317.21 1794
3317.76 2006
3318.30 1942
3318.84 2128
3319.39 2094
3319.93 1989
3320.47 2175
3321.02 2190
3321.56 2164
3322.10 2167
3322.65 2295
3323.19 2040
3323.73 2098
3324.28 2144
3324.82 2127
3325.36 2093
3325.91 2033
3326.45 2013
3327.00 1962
3327.54 1905
3328.08 1868
3328.63 1789
3329.17 1689
3329.72 1827
3330.26 1779
3330.80 1923
3331.35 2201
3331.89 2465
3332.44 3143
3332.98 4417
3333.53 5837
3334.07 7632
3334.61 9814
3335.16 12613
3335.70 14885
3336.25 17205
3336.79 19323
3337.34 20933
3337.88 22535
3338.43 22569
3338.97 22136
3339.52 20417
3340.06 18674
3340.61 16514
3341.15 13811
3341.70 11163
3342.24 8979
3342.79 6999
3343.33 5559
3343.88 4753
3344.42 3818
3344.97 3632
3345.51 2911
3346.06 2763
3346.60 2359
3347.15 2295
3347.69 2163
3348.24 2245
3348.78 2042
3349.33 2022
3349.88 2014
3350.42 1986
3350.97 1999
3351.51 2030
3352.06 2224
3352.61 2206
3353.15 2128
3353.70 2218
3354.24 1934
3354.79 2108
3355.34 2210
3355.88 2169
3356.43 2004
3356.97 2006
3357.52 2026
3358.07 1825
3358.61 1658
3359.16 1652
3359.71 1546
3360.25 1338
3360.80 1523
3361.35 1572
3361.89 1440
3362.44 1489
3362.99 1524
3363.53 1654
3364.08 1752
3364.63 1774
3365.17 2040
3365.72 1924
3366.27 1928
3366.81 1893
3367.36 1801
3367.91 1735
3368.46 1667
3369.00 1723
3369.55 1608
3370.10 1703
3370.64 1578
3371.19 1680
3371.74 1721
3372.29 1750
3372.83 1953
3373.38 2157
3373.93 2168
3374.48 2173
3375.03 2292
3375.57 2398
3376.12 2365
3376.67 2308
3377.22 2233
3377.76 2007
3378.31 2042
3378.86 1865
3379.41 1704
3379.96 1757
3380.50 1653
3381.05 1712
3381.60 1737
3382.15 1698
3382.70 1599
3383.25 1597
3383.79 1613
3384.34 1570
3384.89 1548
3385.44 1700
3385.99 1652
3386.54 1670
3387.09 1474
3387.64 1502
3388.18 1455
3388.73 1396
3389.28 1266
3389.83 1234
3390.38 1222
3390.93 1256
3391.48 1300
3392.03 1152
3392.58 1174
3393.13 1234
3393.67 1203
3394.22 1118
3394.77 1124
3395.32 1123
3395.87 1251
3396.42 1148
3396.97 1138
3397.52 1010
3398.07 976
3398.62 1088
3399.17 1084
3399.72 1119
3400.27 1003
3400.82 995
3401.37 1063
3401.92 981
3402.47 1024
3403.02 1067
3403.57 927
3404.12 1037
3404.67 1054
3405.22 959
3405.77 913
3406.32 1020
3406.87 1056
3407.42 1122
3407.97 1111
3408.52 1001
3409.07 1107
3409.62 1172
3410.17 1006
3410.72 1096
3411.27 1137
3411.82 1290
3412.38 1170
3412.93 1131
3413.48 1258
3414.03 1310
3414.58 1232
3415.13 1228
3415.68 1207
3416.23 1363
3416.78 1306
3417.33 1156
3417.89 1156
3418.44 1233
3418.99 1269
3419.54 1191
3420.09 1024
3420.64 1070
3421.19 945
3421.74 1038
3422.30 1007
3422.85 1233
3423.40 1187
3423.95 1236
3424.50 1346
3425.05 1292
3425.61 1347
3426.16 1483
3426.71 1380
3427.26 1407
3427.81 1165
3428.37 1259
3428.92 1229
3429.47 1088
3430.02 1109
3430.58 1081
3431.13 1123
3431.68 1097
3432.23 1107
3432.78 1232
3433.34 1126
3433.89 1080
3434.44 1060
3434.99 1105
3435.55 1184
3436.10 1111
3436.65 1104
3437.21 978
3437.76 929
3438.31 899
3438.86 983
3439.42 998
3439.97 1012
3440.52 1150
3441.08 1095
3441.63 991
3442.18 1036
3442.74 963
3443.29 975
3443.84 1055
3444.40 1038
3444.95 1014
3445.50 924
3446.06 956
3446.61 1004
3447.16 1019
3447.72 1059
3448.27 996
3448.82 994
3449.38 948
3449.93 954
3450.48 939
3451.04 1009
3451.59 1084
3452.15 862
3452.70 897
3453.25 957
3453.81 933
3454.36 930
3454.92 934
3455.47 1013
3456.03 1017
3456.58 1052
3457.13 1014
3457.69 988
3458.24 958
3458.80 832
3459.35 897
3459.91 941
3460.46 922
3461.02 820
3461.57 952
3462.13 898
3462.68 863
3463.24 941
3463.79 986
3464.34 965
3464.90 1040
3465.46 998
3466.01 1013
3466.57 1102
3467.12 1017
3467.68 985
3468.23 912
3468.79 996
3469.34 1049
3469.90 965
3470.45 1165
3471.01 1194
3471.56 1175
3472.12 1207
3472.67 1265
3473.23 1027
3473.79 1024
3474.34 1153
3474.90 1081
3475.45 1092
3476.01 1128
3476.56 1217
3477.12 1132
3477.68 1180
3478.23 1287
3478.79 1280
3479.35 1465
3479.90 1398
3480.46 1302
3481.01 1259
3481.57 1205
3482.13 1415
3482.68 1568
3483.24 1478
3483.80 1519
3484.35 1308
3484.91 1413
3485.47 1311
3486.02 1404
3486.58 1472
3487.14 1325
3487.69 1405
3488.25 1334
3488.81 1519
3489.36 1595
3489.92 1677
3490.48 1845
3491.03 2072
3491.59 2485
3492.15 2959
3492.71 3140
3493.26 3476
3493.82 3797
3494.38 4049
3494.94 4097
3495.49 3904
3496.05 3631
3496.61 3716
3497.17 3398
3497.72 3431
3498.28 3529
3498.84 3843
3499.40 3910
3499.95 4059
3500.51 4135
3501.07 4726
3501.63 4920
3502.19 4594
3502.74 4525
3503.30 4379
3503.86 3738
3504.42 3406
3504.98 2902
3505.53 2588
3506.09 2547
3506.65 2565
3507.21 2325
3507.77 2193
3508.33 2247
3508.88 2137
3509.44 2089
3510.00 2120
3510.56 1846
3511.12 1749
3511.68 1714
3512.24 1675
3512.80 1572
3513.35 1461
3513.91 1407
3514.47 1432
3515.03 1353
3515.59 1403
3516.15 1526
3516.71 1423
3517.27 1254
3517.83 1258
3518.39 1289
3518.95 1360
3519.50 1298
3520.06 1231
3520.62 1243
3521.18 1204
3521.74 1365
3522.30 1225
3522.86 1172
3523.42 1113
3523.98 1164
3524.54 1205
3525.10 1109
3525.66 1246
3526.22 1192
3526.78 1174
3527.34 1143
3527.90 1141
3528.46 1116
3529.02 1101
3529.58 1015
3530.14 1133
3530.70 1061
3531.26 902
3531.82 959
3532.38 986
3532.94 1013
3533.50 937
3534.06 982
3534.62 974
3535.18 868
3535.75 1036
3536.31 978
3536.87 1101
3537.43 1188
3537.99 1107
3538.55 1107
3539.11 1052
3539.67 1048
3540.23 1053
3540.79 1030
3541.35 1252
3541.92 990
3542.48 1157
3543.04 1124
3543.60 1100
3544.16 1052
3544.72 1044
3545.28 1201
3545.84 1210
3546.41 1053
3546.97 1090
3547.53 1200
3548.09 1177
3548.65 1150
3549.21 1103
3549.78 1093
3550.34 1023
3550.90 927
3551.46 1089
3552.02 981
3552.59 959
3553.15 963
3553.71 1104
3554.27 1010
3554.83 907
3555.40 724
3555.96 795
3556.52 873
3557.08 949
3557.65 866
3558.21 923
3558.77 879
3559.33 777
3559.90 757
3560.46 918
3561.02 943
3561.58 906
3562.15 976
3562.71 905
3563.27 979
3563.83 976
3564.40 1007
3564.96 949
3565.52 959
3566.09 834
3566.65 916
3567.21 969
3567.78 845
3568.34 879
3568.90 804
3569.47 778
3570.03 820
3570.59 855
3571.16 866
3571.72 836
3572.28 755
3572.85 830
3573.41 923
3573.97 976
3574.54 970
3575.10 833
3575.66 917
3576.23 933
3576.79 949
3577.36 887
3577.92 850
3578.48 854
3579.05 868
3579.61 980
3580.18 938
3580.74 791
3581.31 841
3581.87 817
3582.43 913
3583.00 856
3583.56 916
3584.13 801
3584.69 905
3585.26 923
3585.82 759
3586.39 883
3586.95 878
3587.52 952
3588.08 809
3588.64 845
3589.21 812
3589.77 883
3590.34 851
3590.90 868
3591.47 841
3592.03 756
3592.60 911
3593.17 1020
3593.73 799
3594.30 922
3594.86 892
3595.43 940
3595.99 846
3596.56 821
3597.12 853
3597.69 866
3598.25 899
3598.82 882
3599.39 820
3599.95 876
3600.52 910
3601.08 950
3601.65 846
3602.21 869
3602.78 899
3603.35 920
3603.91 910
3604.48 737
3605.04 734
3605.61 690
3606.18 697
3606.74 786
3607.31 815
3607.88 798
3608.44 774
3609.01 659
3609.57 692
3610.14 700
3610.71 794
3611.27 733
3611.84 724
3612.41 756
3612.97 759
3613.54 709
3614.11 810
3614.68 830
3615.24 862
3615.81 1054
3616.38 1194
3616.94 1223
3617.51 1401
3618.08 1458
3618.64 1738
3619.21 1840
3619.78 1809
3620.35 1903
3620.91 2078
3621.48 2035
3622.05 1804
3622.62 1631
3623.18 1534
3623.75 1431
3624.32 1364
3624.89 1107
3625.45 1000
3626.02 1077
3626.59 975
3627.16 882
3627.73 814
3628.29 808
3628.86 760
3629.43 881
3630.00 822
3630.57 908
3631.13 910
3631.70 812
3632.27 873
3632.84 926
3633.41 744
3633.98 716
3634.54 791
3635.11 779
3635.68 874
3636.25 835
3636.82 892
3637.39 902
3637.96 918
3638.52 954
3639.09 858
3639.66 789
3640.23 812
3640.80 737
3641.37 896
3641.94 1008
3642.51 1009
3643.08 925
3643.65 983
3644.21 1138
3644.78 1231
3645.35 1167
3645.92 1142
3646.49 1150
3647.06 1007
3647.63 1063
3648.20 1023
3648.77 1100
3649.34 989
3649.91 1000
3650.48 1025
3651.05 949
3651.62 965
3652.19 1038
3652.76 964
3653.33 926
3653.90 847
3654.47 1019
3655.04 1022
3655.61 1043
3656.18 1127
3656.75 1123
3657.32 1061
3657.89 949
3658.46 1111
3659.03 1251
3659.60 1242
3660.17 1209
3660.74 1121
3661.31 1385
3661.88 1246
3662.45 1075
3663.02 1126
3663.59 1128
3664.16 1222
3664.74 1138
3665.31 1172
3665.88 1324
3666.45 1290
3667.02 1253
3667.59 1390
3668.16 1206
3668.73 1108
3669.30 1105
3669.87 1109
3670.45 1010
3671.02 1004
3671.59 1099
3672.16 1081
3672.73 1052
3673.30 946
3673.87 973
3674.45 862
3675.02 942
3675.59 861
3676.16 896
3676.73 942
3677.30 865
3677.88 912
3678.45 899
3679.02 862
3679.59 799
3680.16 895
3680.74 901
3681.31 973
3681.88 815
3682.45 877
3683.02 937
3683.60 857
3684.17 730
3684.74 792
3685.31 797
3685.89 990
3686.46 797
3687.03 890
3687.60 919
3688.18 795
3688.75 899
3689.32 1055
3689.89 1131
3690.47 1139
3691.04 1277
3691.61 1195
3692.19 1147
3692.76 1213
3693.33 1251
3693.91 1218
3694.48 1043
3695.05 942
3695.62 928
3696.20 789
3696.77 826
3697.34 880
3697.92 926
3698.49 915
3699.06 794
3699.64 923
3700.21 1044
3700.79 880
3701.36 862
3701.93 934
3702.51 943
3703.08 909
3703.65 946
3704.23 842
3704.80 869
3705.38 850
3705.95 830
3706.52 968
3707.10 939
3707.67 924
3708.25 1048
3708.82 959
3709.39 916
3709.97 849
3710.54 959
3711.12 957
3711.69 1002
3712.27 1011
3712.84 1012
3713.42 962
3713.99 737
3714.57 719
3715.14 839
3715.71 912
3716.29 897
3716.86 953
3717.44 917
3718.01 794
3718.59 707
3719.16 866
3719.74 767
3720.31 840
3720.89 782
3721.47 830
3722.04 768
3722.62 812
3723.19 750
3723.77 809
3724.34 1013
3724.92 889
3725.49 852
3726.07 781
3726.64 857
3727.22 817
3727.80 923
3728.37 892
3728.95 860
3729.52 741
3730.10 815
3730.67 831
3731.25 890
3731.83 989
3732.40 1062
3732.98 963
3733.55 1066
3734.13 1087
3734.71 1175
3735.28 1057
3735.86 974
3736.44 1174
3737.01 1098
3737.59 1116
3738.17 952
3738.74 973
3739.32 920
3739.90 869
3740.47 873
3741.05 774
3741.63 763
3742.20 781
3742.78 734
3743.36 806
3743.93 773
3744.51 653
3745.09 684
3745.66 765
3746.24 827
3746.82 763
3747.40 731
3747.97 726
3748.55 730
3749.13 822
3749.70 798
3750.28 746
3750.86 681
3751.44 837
3752.02 775
3752.59 637
3753.17 735
3753.75 698
3754.33 790
3754.90 780
3755.48 721
3756.06 767
3756.64 818
3757.22 768
3757.79 717
3758.37 575
3758.95 670
3759.53 764
3760.11 777
3760.68 827
3761.26 760
3761.84 687
3762.42 798
3763.00 928
3763.58 776
3764.15 722
3764.73 853
3765.31 1009
3765.89 858
3766.47 764
3767.05 807
3767.63 786
3768.21 823
3768.78 743
3769.36 802
3769.94 682
3770.52 684
3771.10 675
3771.68 804
3772.26 823
3772.84 792
3773.42 765
3774.00 800
3774.58 818
3775.15 692
3775.73 757
3776.31 732
3776.89 658
3777.47 772
3778.05 749
3778.63 694
3779.21 612
3779.79 594
3780.37 629
3780.95 658
3781.53 603
3782.11 644
3782.69 693
3783.27 752
3783.85 696
3784.43 560
3785.01 712
3785.59 805
3786.17 827
3786.75 762
3787.33 643
3787.91 683
3788.49 688
3789.07 649
3789.65 662
3790.23 754
3790.81 833
3791.39 704
3791.98 693
3792.56 705
3793.14 771
3793.72 743
3794.30 724
3794.88 691
3795.46 714
3796.04 803
3796.62 818
3797.20 740
3797.78 740
3798.37 678
3798.95 689
3799.53 669
3800.11 638
3800.69 702
3801.27 691
3801.85 704
3802.43 671
3803.02 677
3803.60 710
3804.18 701
3804.76 751
3805.34 685
3805.92 690
3806.51 742
3807.09 651
3807.67 680
3808.25 806
3808.83 921
3809.42 878
3810.00 892
3810.58 702
3811.16 771
3811.74 838
3812.33 898
3812.91 948
3813.49 971
3814.07 879
3814.66 863
3815.24 823
3815.82 806
3816.40 851
3816.99 708
3817.57 876
3818.15 845
3818.73 825
3819.32 744
3819.90 722
3820.48 792
3821.06 707
3821.65 805
3822.23 837
3822.81 770
3823.40 707
3823.98 704
3824.56 804
3825.15 798
3825.73 859
3826.31 846
3826.90 701
3827.48 736
3828.06 697
3828.65 784
3829.23 877
3829.81 831
3830.40 685
3830.98 782
3831.56 789
3832.15 784
3832.73 855
3833.32 697
3833.90 767
3834.48 845
3835.07 692
3835.65 721
3836.23 720
3836.82 751
3837.40 796
3837.99 738
3838.57 754
3839.16 852
3839.74 761
3840.32 770
3840.91 826
3841.49 647
3842.08 671
3842.66 670
3843.25 665
3843.83 748
3844.42 731
3845.00 694
3845.59 641
3846.17 668
3846.76 670
3847.34 672
3847.92 785
3848.51 691
3849.09 722
3849.68 701
3850.27 707
3850.85 609
3851.44 616
3852.02 674
3852.61 718
3853.19 688
3853.78 805
3854.36 759
3854.95 815
3855.53 816
3856.12 852
3856.70 800
3857.29 845
3857.88 874
3858.46 940
3859.05 902
3859.63 962
3860.22 1187
3860.80 1229
3861.39 1106
3861.98 1488
3862.56 1652
3863.15 1622
3863.73 1589
3864.32 1610
3864.91 1547
3865.49 1584
3866.08 1631
3866.67 1517
3867.25 1486
3867.84 1357
3868.43 1334
3869.01 1207
3869.60 1120
3870.19 1057
3870.77 870
3871.36 915
3871.95 841
3872.53 826
3873.12 874
3873.71 904
3874.29 845
3874.88 900
3875.47 918
3876.05 1003
3876.64 890
3877.23 805
3877.82 851
3878.40 846
3878.99 875
3879.58 853
3880.16 901
3880.75 719
3881.34 786
3881.93 898
3882.51 720
3883.10 683
3883.69 807
3884.28 777
3884.87 683
3885.45 633
3886.04 650
3886.63 705
3887.22 798
3887.80 841
3888.39 847
3888.98 845
3889.57 871
3890.16 860
3890.74 1025
3891.33 942
3891.92 962
3892.51 966
3893.10 896
3893.69 908
3894.27 945
3894.86 819
3895.45 749
3896.04 848
3896.63 808
3897.22 823
3897.81 852
3898.40 777
3898.98 806
3899.57 783
3900.16 736
3900.75 711
3901.34 854
3901.93 840
3902.52 771
3903.11 916
3903.70 818
3904.29 739
3904.87 863
3905.46 791
3906.05 815
3906.64 906
3907.23 881
3907.82 998
3908.41 1064
3909.00 950
3909.59 884
3910.18 991
3910.77 865
3911.36 974
3911.95 808
3912.54 797
3913.13 757
3913.72 745
3914.31 655
3914.90 808
3915.49 748
3916.08 579
3916.67 696
3917.26 595
3917.85 757
3918.44 831
3919.03 774
3919.62 853
3920.21 786
3920.80 790
3921.39 901
3921.98 792
3922.57 662
3923.16 693
3923.75 685
3924.34 652
3924.94 690
3925.53 735
3926.12 720
3926.71 774
3927.30 702
3927.89 689
3928.48 709
3929.07 722
3929.66 716
3930.25 689
3930.85 731
3931.44 661
3932.03 742
3932.62 733
3933.21 646
3933.80 650
3934.39 665
3934.99 643
3935.58 658
3936.17 637
3936.76 696
3937.35 651
3937.94 688
3938.54 614
3939.13 676
3939.72 659
3940.31 723
3940.90 782
3941.49 733
3942.09 751
3942.68 646
3943.27 771
3943.86 778
3944.46 766
3945.05 877
3945.64 759
3946.23 707
3946.82 743
3947.42 769
3948.01 748
3948.60 743
3949.20 806
3949.79 777
3950.38 643
3950.97 752
3951.57 793
3952.16 793
3952.75 850
3953.34 779
3953.94 720
3954.53 655
3955.12 724
3955.72 714
3956.31 800
3956.90 718
3957.50 793
3958.09 862
3958.68 784
3959.28 825
3959.87 882
3960.46 850
3961.06 799
3961.65 816
3962.24 736
3962.84 769
3963.43 928
3964.02 884
3964.62 828
3965.21 791
3965.81 682
3966.40 753
3966.99 853
3967.59 821
3968.18 848
3968.78 873
3969.37 822
3969.96 769
3970.56 811
3971.15 736
3971.75 738
3972.34 742
3972.94 745
3973.53 741
3974.12 651
3974.72 780
3975.31 790
3975.91 830
3976.50 759
3977.10 998
3977.69 986
3978.29 959
3978.88 964
3979.48 835
3980.07 865
3980.67 695
3981.26 773
3981.86 761
3982.45 815
3983.05 723
3983.64 786
3984.24 730
3984.83 770
3985.43 822
3986.02 1007
3986.62 859
3987.21 715
3987.81 732
3988.40 772
3989.00 721
3989.60 735
3990.19 835
3990.79 791
3991.38 736
3991.98 701
3992.57 719
3993.17 775
3993.77 718
3994.36 806
3994.96 781
3995.55 772
3996.15 710
3996.75 779
3997.34 779
3997.94 848
3998.54 832
3999.13 783
3999.73 803
4000.32 944
4000.92 725
4001.52 777
4002.11 823
4002.71 850
4003.31 891
4003.90 786
4004.50 810
4005.10 818
4005.69 723
4006.29 803
4006.89 866
4007.49 769
4008.08 972
4008.68 916
4009.28 814
4009.87 809
4010.47 837
4011.07 757
4011.67 709
4012.26 820
4012.86 774
4013.46 824
4014.05 847
4014.65 693
4015.25 759
4015.85 880
4016.44 863
4017.04 864
4017.64 854
4018.24 928
4018.84 994
4019.43 932
4020.03 906
4020.63 882
4021.23 866
4021.83 827
4022.42 873
4023.02 799
4023.62 826
4024.22 831
4024.82 838
4025.41 840
4026.01 919
4026.61 852
4027.21 804
4027.81 1025
4028.41 1049
4029.01 1130
4029.60 1162
4030.20 1157
4030.80 1127
4031.40 1246
4032.00 1267
4032.60 1130
4033.20 1025
4033.80 1153
4034.39 1148
4034.99 1142
4035.59 1044
4036.19 1124
4036.79 1161
4037.39 1263
4037.99 990
4038.59 905
4039.19 935
4039.79 1013
4040.39 879
4040.99 879
4041.59 874
4042.18 778
4042.78 680
4043.38 642
4043.98 708
4044.58 614
4045.18 707
4045.78 665
4046.38 742
4046.98 845
4047.58 808
4048.18 630
4048.78 630
4049.38 743
4049.98 736
4050.58 752
4051.18 794
4051.78 853
4052.38 908
4052.98 732
4053.58 682
4054.19 695
4054.79 720
4055.39 758
4055.99 741
4056.59 812
4057.19 771
4057.79 771
4058.39 735
4058.99 715
4059.59 728
4060.19 787
4060.79 709
4061.39 663
4061.99 641
4062.60 652
4063.20 704
4063.80 562
4064.40 703
4065.00 704
4065.60 655
4066.20 703
4066.80 649
4067.41 609
4068.01 634
4068.61 663
4069.21 720
4069.81 639
4070.41 685
4071.02 666
4071.62 647
4072.22 562
4072.82 598
4073.42 574
4074.02 594
4074.63 610
4075.23 595
4075.83 644
4076.43 595
4077.03 670
4077.64 795
4078.24 721
4078.84 725
4079.44 739
4080.05 662
4080.65 630
4081.25 652
4081.85 726
4082.46 690
4083.06 723
4083.66 597
4084.26 655
4084.87 631
4085.47 718
4086.07 643
4086.67 710
4087.28 665
4087.88 591
4088.48 597
4089.09 690
4089.69 651
4090.29 573
4090.90 586
4091.50 659
4092.10 598
4092.71 710
4093.31 644
4093.91 715
4094.52 723
4095.12 694
4095.72 615
4096.33 631
4096.93 631
4097.53 591
4098.14 626
4098.74 605
4099.34 577
4099.95 625
4100.55 683
4101.16 564
4101.76 668
4102.36 614
4102.97 542
4103.57 609
4104.18 649
4104.78 649
4105.38 570
4105.99 688
4106.59 722
4107.20 628
4107.80 595
4108.41 614
4109.01 581
4109.62 603
4110.22 616
4110.82 612
4111.43 613
4112.03 592
4112.64 651
4113.24 662
4113.85 740
4114.45 685
4115.06 584
4115.66 697
4116.27 609
4116.87 593
4117.48 649
4118.08 677
4118.69 682
4119.29 548
4119.90 643
4120.50 603
4121.11 576
4121.72 656
4122.32 650
4122.93 622
4123.53 611
4124.14 573
4124.74 537
4125.35 650
4125.95 712
4126.56 652
4127.17 707
4127.77 741
4128.38 647
4128.98 550
4129.59 567
4130.20 553
4130.80 564
4131.41 613
4132.01 651
4132.62 716
4133.23 729
4133.83 720
4134.44 784
4135.05 703
4135.65 644
4136.26 612
4136.87 639
4137.47 728
4138.08 837
4138.69 778
4139.29 848
4139.90 716
4140.51 726
4141.11 794
4141.72 713
4142.33 763
4142.93 783
4143.54 781
4144.15 722
4144.75 722
4145.36 707
4145.97 710
4146.58 776
4147.18 821
4147.79 686
4148.40 630
4149.01 669
4149.61 686
4150.22 565
4150.83 651
4151.44 673
4152.04 620
4152.65 722
4153.26 592
4153.87 561
4154.47 567
4155.08 702
4155.69 669
4156.30 603
4156.91 689
4157.51 656
4158.12 548
4158.73 554
4159.34 617
4159.95 629
4160.56 529
4161.16 608
4161.77 544
4162.38 711
4162.99 736
4163.60 735
4164.21 726
4164.81 589
4165.42 648
4166.03 639
4166.64 733
4167.25 730
4167.86 825
4168.47 736
4169.08 652
4169.69 667
4170.29 626
4170.90 604
4171.51 558
4172.12 629
4172.73 671
4173.34 651
4173.95 610
4174.56 634
4175.17 693
4175.78 677
4176.39 657
4177.00 660
4177.61 760
4178.22 705
4178.82 708
4179.43 673
4180.04 725
4180.65 680
4181.26 632
4181.87 641
4182.48 648
4183.09 595
4183.70 606
4184.31 603
4184.92 601
4185.53 568
4186.14 561
4186.75 636
4187.36 662
4187.97 633
4188.58 615
4189.19 678
4189.81 622
4190.42 536
4191.03 632
4191.64 661
4192.25 757
4192.86 798
4193.47 703
4194.08 789
4194.69 710
4195.30 713
4195.91 790
4196.52 611
4197.13 598
4197.74 649
4198.36 720
4198.97 748
4199.58 788
4200.19 811
4200.80 623
4201.41 684
4202.02 663
4202.63 648
4203.25 664
4203.86 623
4204.47 648
4205.08 656
4205.69 681
4206.30 662
4206.92 600
4207.53 590
4208.14 587
4208.75 580
4209.36 583
4209.97 649
4210.59 630
4211.20 632
4211.81 637
4212.42 661
4213.03 587
4213.65 595
4214.26 669
4214.87 626
4215.48 603
4216.10 675
4216.71 782
4217.32 884
4217.93 721
4218.55 739
4219.16 666
4219.77 729
4220.38 810
4221.00 833
4221.61 854
4222.22 865
4222.83 943
4223.45 959
4224.06 968
4224.67 1116
4225.29 951
4225.90 1142
4226.51 1189
4227.13 1166
4227.74 1110
4228.35 1095
4228.96 1088
4229.58 1120
4230.19 1115
4230.80 1037
4231.42 1017
4232.03 1027
4232.65 967
4233.26 995
4233.87 1053
4234.49 1091
4235.10 1201
4235.71 1397
4236.33 1192
4236.94 1103
4237.56 1149
4238.17 1158
4238.78 1110
4239.40 1112
4240.01 1053
4240.63 975
4241.24 872
4241.85 814
4242.47 773
4243.08 779
4243.70 725
4244.31 647
4244.93 766
4245.54 642
4246.15 712
4246.77 772
4247.38 648
4248.00 661
4248.61 796
4249.23 814
4249.84 760
4250.46 895
4251.07 807
4251.69 757
4252.30 734
4252.92 723
4253.53 731
4254.15 726
4254.76 762
4255.38 682
4255.99 832
4256.61 742
4257.22 672
4257.84 696
4258.45 777
4259.07 737
4259.69 716
4260.30 619
4260.92 633
4261.53 655
4262.15 705
4262.76 735
4263.38 761
4263.99 801
4264.61 682
4265.23 710
4265.84 611
4266.46 666
4267.07 724
4267.69 796
4268.31 805
4268.92 821
4269.54 680
4270.16 736
4270.77 793
4271.39 720
4272.00 720
4272.62 771
4273.24 752
4273.85 728
4274.47 724
4275.09 740
4275.70 854
4276.32 878
4276.94 819
4277.55 727
4278.17 755
4278.79 788
4279.40 759
4280.02 811
4280.64 729
4281.26 696
4281.87 592
4282.49 592
4283.11 655
4283.72 626
4284.34 555
4284.96 584
4285.58 694
4286.19 601
4286.81 532
4287.43 588
4288.05 635
4288.66 663
4289.28 700
4289.90 590
4290.52 558
4291.13 554
4291.75 585
4292.37 597
4292.99 700
4293.61 682
4294.22 674
4294.84 544
4295.46 600
4296.08 601
4296.70 596
4297.31 638
4297.93 735
4298.55 643
4299.17 609
4299.79 616
4300.41 601
4301.03 574
4301.64 616
4302.26 682
4302.88 683
4303.50 758
4304.12 693
4304.74 713
4305.36 662
4305.97 682
4306.59 689
4307.21 582
4307.83 562
4308.45 681
4309.07 630
4309.69 636
4310.31 641
4310.93 566
4311.55 615
4312.17 695
4312.78 710
4313.40 588
4314.02 738
4314.64 617
4315.26 712
4315.88 672
4316.50 690
4317.12 760
4317.74 740
4318.36 912
4318.98 883
4319.60 917
4320.22 741
4320.84 745
4321.46 736
4322.08 734
4322.70 771
4323.32 739
4323.94 798
4324.56 846
4325.18 1016
4325.80 948
4326.42 884
4327.04 838
4327.66 869
4328.28 895
4328.90 843
4329.52 983
4330.14 1001
4330.76 908
4331.39 982
4332.01 959
4332.63 1017
4333.25 941
4333.87 971
4334.49 1085
4335.11 1116
4335.73 1281
4336.35 1507
4336.97 1601
4337.59 2024
4338.22 2242
4338.84 2318
4339.46 2634
4340.08 2691
4340.70 2510
4341.32 2373
4341.94 2124
4342.57 2084
4343.19 1848
4343.81 1614
4344.43 1634
4345.05 1754
4345.67 1904
4346.29 2135
4346.92 2132
4347.54 2418
4348.16 2458
4348.78 2514
4349.40 2528
4350.03 2421
4350.65 2423
4351.27 2223
4351.89 1929
4352.51 1609
4353.14 1525
4353.76 1361
4354.38 1239
4355.00 1127
4355.63 1071
4356.25 1069
4356.87 1001
4357.49 914
4358.12 940
4358.74 1022
4359.36 1155
4359.98 995
4360.61 1014
4361.23 1041
4361.85 1080
4362.48 1042
4363.10 896
4363.72 954
4364.34 1087
4364.97 1059
4365.59 943
4366.21 843
4366.84 906
4367.46 932
4368.08 844
4368.71 803
4369.33 846
4369.95 855
4370.58 726
4371.20 780
4371.82 813
4372.45 786
4373.07 681
4373.70 670
4374.32 683
4374.94 759
4375.57 801
4376.19 763
4376.81 702
4377.44 741
4378.06 817
4378.69 844
4379.31 872
4379.94 775
4380.56 645
4381.18 722
4381.81 835
4382.43 709
4383.06 745
4383.68 755
4384.31 812
4384.93 808
4385.55 688
4386.18 729
4386.80 785
4387.43 678
4388.05 715
4388.68 706
4389.30 684
4389.93 711
4390.55 760
4391.18 735
4391.80 697
4392.43 649
4393.05 523
4393.68 612
4394.30 631
4394.93 606
4395.55 701
4396.18 753
4396.80 763
4397.43 748
4398.05 782
4398.68 726
4399.31 666
4399.93 764
4400.56 638
4401.18 538
4401.81 658
4402.43 693
4403.06 751
4403.69 678
4404.31 650
4404.94 705
4405.56 689
4406.19 619
4406.82 674
4407.44 736
4408.07 680
4408.69 742
4409.32 723
4409.95 769
4410.57 801
4411.20 743
4411.83 665
4412.45 732
4413.08 750
4413.71 817
4414.33 772
4414.96 666
4415.59 726
4416.21 741
4416.84 700
4417.47 754
4418.09 779
4418.72 623
4419.35 630
4419.97 599
4420.60 730
4421.23 746
4421.85 692
4422.48 775
4423.11 732
4423.74 613
4424.36 665
4424.99 622
4425.62 621
4426.25 637
4426.87 598
4427.50 562
4428.13 608
4428.76 640
4429.38 602
4430.01 668
4430.64 609
4431.27 644
4431.89 702
4432.52 743
4433.15 634
4433.78 606
4434.41 731
4435.03 605
4435.66 607
4436.29 679
4436.92 640
4437.55 684
4438.18 682
4438.80 752
4439.43 792
4440.06 784
4440.69 739
4441.32 697
4441.95 691
4442.57 745
4443.20 677
4443.83 640
4444.46 601
4445.09 672
4445.72 668
4446.35 673
4446.98 669
4447.61 682
4448.23 610
4448.86 632
4449.49 634
4450.12 630
4450.75 765
4451.38 731
4452.01 777
4452.64 777
4453.27 748
4453.90 769
4454.53 738
4455.16 635
4455.79 735
4456.42 628
4457.05 716
4457.67 759
4458.30 760
4458.93 812
4459.56 747
4460.19 738
4460.82 697
4461.45 647
4462.08 646
4462.71 666
4463.34 665
4463.97 506
4464.60 525
4465.23 572
4465.86 606
4466.49 589
4467.13 511
4467.76 556
4468.39 616
4469.02 639
4469.65 595
4470.28 642
4470.91 578
4471.54 596
4472.17 614
4472.80 612
4473.43 617
4474.06 635
4474.69 661
4475.32 622
4475.95 592
4476.59 473
4477.22 632
4477.85 545
4478.48 550
4479.11 453
4479.74 529
4480.37 680
4481.00 629
4481.64 633
4482.27 646
4482.90 701
4483.53 672
4484.16 571
4484.79 631
4485.42 701
4486.06 561
4486.69 562
4487.32 643
4487.95 796
4488.58 752
4489.22 729
4489.85 576
4490.48 521
4491.11 596
4491.74 620
4492.38 673
4493.01 667
4493.64 641
4494.27 602
4494.90 666
4495.54 700
4496.17 728
4496.80 629
4497.43 675
4498.07 678
4498.70 686
4499.33 675
4499.96 748
4500.60 829
4501.23 939
4501.86 1016
4502.50 994
4503.13 972
4503.76 967
4504.39 990
4505.03 972
4505.66 866
4506.29 909
4506.93 854
4507.56 736
4508.19 834
4508.83 738
4509.46 698
4510.09 796
4510.73 747
4511.36 785
4511.99 813
4512.63 768
4513.26 797
4513.89 741
4514.53 715
4515.16 822
4515.80 732
4516.43 683
4517.06 607
4517.70 678
4518.33 617
4518.97 646
4519.60 659
4520.23 670
4520.87 735
4521.50 623
4522.14 630
4522.77 632
4523.40 647
4524.04 587
4524.67 631
4525.31 723
4525.94 654
4526.58 674
4527.21 746
4527.85 771
4528.48 864
4529.12 887
4529.75 1188
4530.38 1288
4531.02 1465
4531.65 1571
4532.29 1734
4532.92 1944
4533.56 2081
4534.19 2092
4534.83 2026
4535.46 1865
4536.10 1803
4536.74 1703
4537.37 1505
4538.01 1396
4538.64 1210
4539.28 1029
4539.91 886
4540.55 801
4541.18 814
4541.82 817
4542.45 787
4543.09 736
4543.73 752
4544.36 655
4545.00 620
4545.63 671
4546.27 661
4546.91 747
4547.54 615
4548.18 601
4548.81 651
4549.45 696
4550.09 777
4550.72 699
4551.36 677
4551.99 645
4552.63 579
4553.27 594
4553.90 709
4554.54 784
4555.18 718
4555.81 646
4556.45 644
4557.09 684
4557.72 570
4558.36 575
4559.00 677
4559.63 645
4560.27 671
4560.91 661
4561.54 687
4562.18 691
4562.82 607
4563.46 730
4564.09 671
4564.73 686
4565.37 785
4566.00 770
4566.64 627
4567.28 699
4567.92 796
4568.55 751
4569.19 648
4569.83 629
4570.47 768
4571.10 693
4571.74 767
4572.38 731
4573.02 769
4573.66 776
4574.29 695
4574.93 680
4575.57 729
4576.21 609
4576.85 598
4577.48 575
4578.12 702
4578.76 720
4579.40 706
4580.04 709
4580.67 621
4581.31 666
4581.95 726
4582.59 622
4583.23 652
4583.87 603
4584.51 733
4585.14 686
4585.78 612
4586.42 773
4587.06 823
4587.70 766
4588.34 745
4588.98 793
4589.62 753
4590.26 852
4590.89 897
4591.53 979
4592.17 1007
4592.81 907
4593.45 1010
4594.09 1171
4594.73 997
4595.37 1014
4596.01 981
4596.65 821
4597.29 825
4597.93 895
4598.57 741
4599.21 729
4599.85 692
4600.49 717
4601.12 692
4601.76 744
4602.40 765
4603.04 838
4603.68 878
4604.32 870
4604.96 749
4605.60 842
4606.24 793
4606.88 900
4607.52 919
4608.17 825
4608.81 916
4609.45 813
4610.09 899
4610.73 795
4611.37 721
4612.01 660
4612.65 706
4613.29 736
4613.93 734
4614.57 641
4615.21 736
4615.85 769
4616.49 809
4617.13 748
4617.77 674
4618.41 611
4619.06 665
4619.70 654
4620.34 673
4620.98 609
4621.62 613
4622.26 619
4622.90 586
4623.54 654
4624.19 680
4624.83 677
4625.47 673
4626.11 548
4626.75 600
4627.39 578
4628.03 503
4628.68 599
4629.32 674
4629.96 610
4630.60 555
4631.24 698
4631.89 687
4632.53 688
4633.17 718
4633.81 762
4634.45 630
4635.10 740
4635.74 728
4636.38 750
4637.02 805
4637.66 763
4638.31 728
4638.95 722
4639.59 801
4640.23 684
4640.88 781
4641.52 846
4642.16 878
4642.80 858
4643.45 896
4644.09 891
4644.73 780
4645.38 801
4646.02 781
4646.66 739
4647.30 697
4647.95 704
4648.59 701
4649.23 706
4649.88 665
4650.52 724
4651.16 736
4651.81 733
4652.45 809
4653.09 770
4653.74 774
4654.38 769
4655.02 808
4655.67 835
4656.31 797
4656.95 668
4657.60 682
4658.24 791
4658.89 710
4659.53 670
4660.17 620
4660.82 712
4661.46 707
4662.10 669
4662.75 635
4663.39 645
4664.04 694
4664.68 650
4665.33 665
4665.97 654
4666.61 567
4667.26 593
4667.90 650
4668.55 594
4669.19 588
4669.84 610
4670.48 554
4671.12 542
4671.77 582
4672.41 519
4673.06 547
4673.70 653
4674.35 659
4674.99 672
4675.64 749
4676.28 754
4676.93 665
4677.57 656
4678.22 724
4678.86 683
4679.51 685
4680.15 627
4680.80 690
4681.44 721
4682.09 739
4682.74 719
4683.38 677
4684.03 649
4684.67 761
4685.32 750
4685.96 763
4686.61 768
4687.25 800
4687.90 763
4688.55 765
4689.19 716
4689.84 650
4690.48 622
4691.13 623
4691.78 637
4692.42 602
4693.07 649
4693.71 615
4694.36 602
4695.01 625
4695.65 663
4696.30 603
4696.95 564
4697.59 578
4698.24 661
4698.89 695
4699.53 628
4700.18 745
4700.83 702
4701.47 791
4702.12 805
4702.77 861
4703.41 870
4704.06 839
4704.71 860
4705.35 717
4706.00 654
4706.65 576
4707.29 589
4707.94 587
4708.59 608
4709.24 689
4709.88 694
4710.53 630
4711.18 669
4711.83 723
4712.47 800
4713.12 670
4713.77 636
4714.42 564
4715.06 669
4715.71 668
4716.36 632
4717.01 708
4717.65 611
4718.30 664
4718.95 648
4719.60 706
4720.25 720
4720.89 658
4721.54 800
4722.19 672
4722.84 767
4723.49 749
4724.13 649
4724.78 827
4725.43 801
4726.08 741
4726.73 772
4727.38 771
4728.03 877
4728.67 895
4729.32 920
4729.97 993
4730.62 932
4731.27 909
4731.92 838
4732.57 845
4733.22 731
4733.86 610
4734.51 677
4735.16 653
4735.81 607
4736.46 609
4737.11 685
4737.76 661
4738.41 487
4739.06 549
4739.71 620
4740.36 602
4741.01 637
4741.65 697
4742.30 642
4742.95 657
4743.60 746
4744.25 806
4744.90 659
4745.55 606
4746.20 614
4746.85 600
4747.50 694
4748.15 655
4748.80 587
4749.45 709
4750.10 760
4750.75 764
4751.40 804
4752.05 856
4752.70 962
4753.35 944
4754.00 884
4754.65 1035
4755.30 1020
4755.95 896
4756.61 914
4757.26 754
4757.91 812
4758.56 800
4759.21 774
4759.86 795
4760.51 771
4761.16 774
4761.81 603
4762.46 642
4763.11 660
4763.76 607
4764.41 559
4765.07 628
4765.72 724
4766.37 786
4767.02 702
4767.67 780
4768.32 715
4768.97 777
4769.62 762
4770.28 845
4770.93 840
4771.58 770
4772.23 748
4772.88 612
4773.53 628
4774.19 595
4774.84 575
4775.49 547
4776.14 584
4776.79 552
4777.44 648
4778.10 626
4778.75 633
4779.40 690
4780.05 699
4780.70 654
4781.36 774
4782.01 690
4782.66 750
4783.31 720
4783.97 634
4784.62 507
4785.27 522
4785.92 607
4786.58 507
4787.23 585
4787.88 585
4788.53 627
4789.19 594
4789.84 615
4790.49 670
4791.15 646
4791.80 722
4792.45 708
4793.10 549
4793.76 616
4794.41 680
4795.06 752
4795.72 682
4796.37 664
4797.02 732
4797.68 671
4798.33 585
4798.98 580
4799.64 557
4800.29 636
4800.94 596
4801.60 671
4802.25 645
4802.90 586
4803.56 666
4804.21 608
4804.87 687
4805.52 645
4806.17 675
4806.83 676
4807.48 611
4808.14 572
4808.79 660
4809.44 608
4810.10 572
4810.75 567
4811.41 548
4812.06 626
4812.71 569
4813.37 569
4814.02 665
4814.68 664
4815.33 726
4815.99 575
4816.64 522
4817.30 582
4817.95 630
4818.61 559
4819.26 560
4819.92 658
4820.57 682
4821.23 782
4821.88 648
4822.53 665
4823.19 736
4823.85 816
4824.50 719
4825.16 675
4825.81 820
4826.47 768
4827.12 790
4827.78 846
4828.43 810
4829.09 815
4829.74 939
4830.40 740
4831.05 785
4831.71 707
4832.37 685
4833.02 690
4833.68 689
4834.33 829
4834.99 861
4835.64 876
4836.30 721
4836.96 806
4837.61 909
4838.27 1004
4838.92 1017
4839.58 995
4840.24 992
4840.89 1038
4841.55 1083
4842.21 1088
4842.86 1112
4843.52 1151
4844.18 1019
4844.83 999
4845.49 1009
4846.14 1009
4846.80 899
4847.46 969
4848.11 978
4848.77 1031
4849.43 1064
4850.09 1161
4850.74 1288
4851.40 1305
4852.06 1211
4852.71 1169
4853.37 1284
4854.03 1312
4854.68 1403
4855.34 1342
4856.00 1395
4856.66 1407
4857.31 1514
4857.97 1565
4858.63 1659
4859.29 1907
4859.94 1784
4860.60 1910
4861.26 1967
4861.92 1924
4862.57 1830
4863.23 1475
4863.89 1417
4864.55 1489
4865.21 1462
4865.86 1517
4866.52 1550
4867.18 1419
4867.84 1573
4868.50 1577
4869.15 1583
4869.81 1454
4870.47 1559
4871.13 1451
4871.79 1349
4872.45 1302
4873.10 1324
4873.76 1464
4874.42 1394
4875.08 1321
4875.74 1202
4876.40 1134
4877.06 1183
4877.71 1194
4878.37 1263
4879.03 1301
4879.69 1376
4880.35 1460
4881.01 1349
4881.67 1315
4882.33 1389
4882.99 1215
4883.65 1230
4884.30 1063
4884.96 1065
4885.62 1094
4886.28 980
4886.94 1059
4887.60 1002
4888.26 1022
4888.92 1039
4889.58 968
4890.24 998
4890.90 989
4891.56 963
4892.22 983
4892.88 1102
4893.54 1137
4894.20 1069
4894.86 904
4895.52 884
4896.18 944
4896.84 987
4897.50 1057
4898.16 887
4898.82 787
4899.48 817
4900.14 802
4900.80 918
4901.46 742
4902.12 732
4902.78 854
4903.44 787
4904.10 800
4904.76 819
4905.42 834
4906.08 688
4906.74 676
4907.40 768
4908.06 776
4908.73 814
4909.39 709
4910.05 736
4910.71 743
4911.37 741
4912.03 749
4912.69 793
4913.35 781
4914.01 711
4914.68 800
4915.34 684
4916.00 695
4916.66 805
4917.32 691
4917.98 719
4918.64 755
4919.31 692
4919.97 642
4920.63 631
4921.29 602
4921.95 634
4922.61 616
4923.28 697
4923.94 678
4924.60 685
4925.26 655
4925.92 719
4926.59 690
4927.25 780
4927.91 798
4928.57 754
4929.23 685
4929.90 549
4930.56 656
4931.22 750
4931.88 753
4932.55 708
4933.21 707
4933.87 671
4934.53 651
4935.20 634
4935.86 626
4936.52 633
4937.18 727
4937.85 689
4938.51 649
4939.17 632
4939.84 718
4940.50 622
4941.16 656
4941.82 622
4942.49 745
4943.15 654
4943.81 702
4944.48 681
4945.14 660
4945.80 658
4946.47 722
4947.13 709
4947.79 656
4948.46 670
4949.12 658
4949.79 665
4950.45 643
4951.11 629
4951.78 685
4952.44 704
4953.10 671
4953.77 710
4954.43 643
4955.10 639
4955.76 670
4956.42 591
4957.09 634
4957.75 646
4958.42 620
4959.08 609
4959.74 581
4960.41 634
4961.07 650
4961.74 609
4962.40 682
4963.07 740
4963.73 661
4964.40 756
4965.06 733
4965.73 708
4966.39 707
4967.05 698
4967.72 755
4968.38 727
4969.05 682
4969.71 617
4970.38 660
4971.04 659
4971.71 567
4972.37 634
4973.04 587
4973.70 625
4974.37 587
4975.04 629
4975.70 586
4976.37 585
4977.03 617
4977.70 665
4978.36 591
4979.03 523
4979.69 551
4980.36 612
4981.03 633
4981.69 650
4982.36 625
4983.02 617
4983.69 599
4984.35 626
4985.02 564
4985.69 663
4986.35 697
4987.02 662
4987.68 561
4988.35 560
4989.02 694
4989.68 655
4990.35 727
4991.02 753
4991.68 672
4992.35 649
4993.02 523
4993.68 555
4994.35 610
4995.02 577
4995.68 555
4996.35 566
4997.02 627
4997.68 559
4998.35 564
4999.02 582
4999.68 506
5000.35 483
5001.02 583
5001.68 554
5002.35 631
5003.02 611
5003.69 502
5004.35 560
5005.02 552
5005.69 627
5006.35 591
5007.02 570
5007.69 612
5008.36 664
5009.02 676
5009.69 584
5010.36 655
5011.03 618
5011.70 578
5012.36 572
5013.03 625
5013.70 612
5014.37 639
5015.04 644
5015.70 703
5016.37 714
5017.04 636
5017.71 570
5018.38 587
5019.04 619
5019.71 635
5020.38 661
5021.05 685
5021.72 733
5022.39 739
5023.05 782
5023.72 846
5024.39 841
5025.06 876
5025.73 883
5026.40 902
5027.07 899
5027.74 952
5028.40 934
5029.07 830
5029.74 698
5030.41 654
5031.08 650
5031.75 629
5032.42 571
5033.09 624
5033.76 507
5034.43 525
5035.10 622
5035.76 640
5036.43 570
5037.10 581
5037.77 577
5038.44 520
5039.11 541
5039.78 532
5040.45 507
5041.12 497
5041.79 443
5042.46 547
5043.13 650
5043.80 526
5044.47 516
5045.14 543
5045.81 492
5046.48 556
5047.15 668
5047.82 570
5048.49 604
5049.16 710
5049.83 522
5050.50 625
5051.17 529
5051.84 466
5052.51 564
5053.18 551
5053.85 594
5054.52 496
5055.20 492
5055.87 580
5056.54 635
5057.21 584
5057.88 545
5058.55 605
5059.22 553
5059.89 456
5060.56 497
5061.23 543
5061.90 477
5062.58 536
5063.25 479
5063.92 543
5064.59 589
5065.26 497
5065.93 494
5066.60 422
5067.27 438
5067.95 585
5068.62 459
5069.29 499
5069.96 526
5070.63 581
5071.30 508
5071.98 481
5072.65 493
5073.32 526
5073.99 527
5074.66 547
5075.34 519
5076.01 543
5076.68 552
5077.35 628
5078.02 625
5078.70 521
5079.37 489
5080.04 653
5080.71 605
5081.39 500
5082.06 589
5082.73 694
5083.40 625
5084.08 568
5084.75 585
5085.42 645
5086.09 658
5086.77 589
5087.44 654
5088.11 573
5088.79 612
5089.46 592
5090.13 609
5090.80 651
5091.48 706
5092.15 672
5092.82 753
5093.50 695
5094.17 654
5094.84 583
5095.52 658
5096.19 690
5096.86 630
5097.54 599
5098.21 709
5098.88 675
5099.56 581
5100.23 573
5100.90 577
5101.58 542
5102.25 723
5102.93 659
5103.60 523
5104.27 459
5104.95 578
5105.62 630
5106.30 618
5106.97 539
5107.64 557
5108.32 617
5108.99 544
5109.67 608
5110.34 508
5111.02 528
5111.69 551
5112.36 566
5113.04 552
5113.71 595
5114.39 495
5115.06 525
5115.74 555
5116.41 557
5117.09 485
5117.76 541
5118.44 522
5119.11 544
5119.79 571
5120.46 610
5121.14 500
5121.81 634
5122.49 561
5123.16 506
5123.84 589
5124.51 668
5125.19 588
5125.86 609
5126.54 538
5127.21 526
5127.89 507
5128.56 461
5129.24 569
5129.92 523
5130.59 502
5131.27 483
5131.94 455
5132.62 529
5133.29 561
5133.97 524
5134.65 548
5135.32 664
5136.00 536
5136.67 482
5137.35 466
5138.03 579
5138.70 536
5139.38 536
5140.05 537
5140.73 542
5141.41 481
5142.08 470
5142.76 463
5143.44 454
5144.11 488
5144.79 584
5145.47 500
5146.14 431
5146.82 531
5147.50 505
5148.17 550
5148.85 470
5149.53 474
5150.20 566
5150.88 500
5151.56 519
5152.24 545
5152.91 530
5153.59 546
5154.27 489
5154.94 509
5155.62 481
5156.30 562
5156.98 526
5157.65 526
5158.33 573
5159.01 436
5159.69 465
5160.36 453
5161.04 469
5161.72 466
5162.40 502
5163.07 585
5163.75 528
5164.43 564
5165.11 601
5165.79 533
5166.46 554
5167.14 573
5167.82 540
5168.50 596
5169.18 537
5169.86 641
5170.53 703
5171.21 547
5171.89 580
5172.57 486
5173.25 492
5173.93 489
5174.60 538
5175.28 567
5175.96 510
5176.64 486
5177.32 508
5178.00 577
5178.68 569
5179.36 609
5180.03 475
5180.71 523
5181.39 644
5182.07 623
5182.75 531
5183.43 597
5184.11 563
5184.79 597
5185.47 465
5186.15 575
5186.83 540
5187.51 566
5188.18 488
5188.86 511
5189.54 537
5190.22 549
5190.90 557
5191.58 472
5192.26 503
5192.94 466
5193.62 547
5194.30 522
5194.98 460
5195.66 504
5196.34 542
5197.02 506
5197.70 508
5198.38 469
5199.06 590
5199.74 556
5200.42 480
5201.10 465
5201.78 515
5202.46 464
5203.14 445
5203.82 464
5204.50 520
5205.19 479
5205.87 506
5206.55 515
5207.23 565
5207.91 518
5208.59 455
5209.27 527
5209.95 466
5210.63 500
5211.31 560
5211.99 594
5212.67 588
5213.36 672
5214.04 558
5214.72 569
5215.40 572
5216.08 606
5216.76 562
5217.44 577
5218.12 580
5218.81 640
5219.49 601
5220.17 545
5220.85 560
5221.53 630
5222.21 565
5222.90 477
5223.58 526
5224.26 562
5224.94 547
5225.62 599
5226.30 688
5226.99 591
5227.67 532
5228.35 596
5229.03 596
5229.71 584
5230.40 564
5231.08 500
5231.76 478
5232.44 554
5233.13 608
5233.81 610
5234.49 512
5235.17 534
5235.86 645
5236.54 594
5237.22 495
5237.90 501
5238.59 604
5239.27 560
5239.95 534
5240.64 512
5241.32 535
5242.00 520
5242.68 536
5243.37 563
5244.05 566
5244.73 510
5245.42 507
5246.10 511
5246.78 565
5247.47 559
5248.15 514
5248.83 546
5249.52 545
5250.20 584
5250.88 464
5251.57 493
5252.25 595
5252.93 579
5253.62 529
5254.30 694
5254.99 622
5255.67 501
5256.35 572
5257.04 528
5257.72 553
5258.41 517
5259.09 511
5259.77 518
5260.46 556
5261.14 595
5261.83 525
5262.51 483
5263.20 507
5263.88 577
5264.56 524
5265.25 526
5265.93 626
5266.62 663
5267.30 622
5267.99 524
5268.67 494
5269.36 588
5270.04 550
5270.73 520
5271.41 551
5272.10 513
5272.78 510
5273.47 608
5274.15 511
5274.84 538
5275.52 597
5276.21 415
5276.89 534
5277.58 580
5278.26 526
5278.95 527
5279.63 580
5280.32 626
5281.00 616
5281.69 620
5282.38 707
5283.06 591
5283.75 671
5284.43 617
5285.12 661
5285.80 602
5286.49 586
5287.18 580
5287.86 577
5288.55 574
5289.23 556
5289.92 534
5290.61 547
5291.29 456
5291.98 486
5292.66 476
5293.35 480
5294.04 457
5294.72 511
5295.41 414
5296.10 470
5296.78 502
5297.47 519
5298.16 614
5298.84 626
5299.53 640
5300.22 633
5300.90 545
5301.59 637
5302.28 566
5302.96 521
5303.65 540
5304.34 568
5305.03 573
5305.71 615
5306.40 589
5307.09 535
5307.77 503
5308.46 589
5309.15 548
5309.84 533
5310.52 568
5311.21 537
5311.90 491
5312.59 550
5313.27 540
5313.96 562
5314.65 585
5315.34 542
5316.02 523
5316.71 548
5317.40 617
5318.09 628
5318.78 560
5319.46 680
5320.15 616
5320.84 703
5321.53 691
5322.22 706
5322.90 717
5323.59 679
5324.28 703
5324.97 733
5325.66 676
5326.35 668
5327.04 624
5327.72 533
5328.41 550
5329.10 565
5329.79 588
5330.48 577
5331.17 527
5331.86 591
5332.54 563
5333.23 587
5333.92 543
5334.61 589
5335.30 589
5335.99 578
5336.68 649
5337.37 543
5338.06 573
5338.75 663
5339.44 672
5340.12 596
5340.81 649
5341.50 682
5342.19 657
5342.88 629
5343.57 582
5344.26 616
5344.95 597
5345.64 650
5346.33 669
5347.02 698
5347.71 752
5348.40 657
5349.09 800
5349.78 846
5350.47 978
5351.16 1054
5351.85 1140
5352.54 1273
5353.23 1257
5353.92 1298
5354.61 1328
5355.30 1238
5355.99 1172
5356.68 1055
5357.37 928
5358.06 885
5358.75 781
5359.44 691
5360.14 636
5360.83 629
5361.52 600
5362.21 575
5362.90 575
5363.59 572
5364.28 577
5364.97 603
5365.66 585
5366.35 548
5367.04 526
5367.74 531
5368.43 489
5369.12 449
5369.81 449
5370.50 464
5371.19 470
5371.88 495
5372.57 524
5373.27 499
5373.96 485
5374.65 555
5375.34 616
5376.03 558
5376.72 485
5377.42 471
5378.11 473
5378.80 486
5379.49 522
5380.18 462
5380.88 555
5381.57 515
5382.26 472
5382.95 469
5383.64 529
5384.34 505
5385.03 468
5385.72 480
5386.41 501
5387.11 467
5387.80 569
5388.49 507
5389.18 539
5389.88 602
5390.57 627
5391.26 616
5391.95 602
5392.65 610
5393.34 565
5394.03 580
5394.72 566
5395.42 589
5396.11 568
5396.80 540
5397.50 539
5398.19 551
5398.88 513
5399.58 443
5400.27 397
5400.96 489
5401.66 502
5402.35 524
5403.04 503
5403.74 456
5404.43 410
5405.12 477
5405.82 475
5406.51 473
5407.20 521
5407.90 491
5408.59 452
5409.28 487
5409.98 574
5410.67 593
5411.37 529
5412.06 478
5412.75 486
5413.45 493
5414.14 486
5414.84 494
5415.53 537
5416.23 482
5416.92 509
5417.61 440
5418.31 516
5419.00 487
5419.70 474
5420.39 593
5421.09 457
5421.78 468
5422.48 521
5423.17 524
5423.87 551
5424.56 483
5425.25 487
5425.95 524
5426.64 599
5427.34 549
5428.03 558
5428.73 559
5429.42 526
5430.12 526
5430.82 478
5431.51 510
5432.21 462
5432.90 463
5433.60 431
5434.29 493
5434.99 531
5435.68 518
5436.38 545
5437.07 651
5437.77 727
5438.47 650
5439.16 694
5439.86 754
5440.55 685
5441.25 677
5441.94 689
5442.64 632
5443.34 680
5444.03 668
5444.73 637
5445.42 593
5446.12 666
5446.82 685
5447.51 566
5448.21 625
5448.91 718
5449.60 736
5450.30 697
5450.99 707
5451.69 720
5452.39 656
5453.08 600
5453.78 559
5454.48 655
5455.17 643
5455.87 649
5456.57 602
5457.27 601
5457.96 602
5458.66 606
5459.36 645
5460.05 551
5460.75 536
5461.45 645
5462.14 535
5462.84 659
5463.54 607
5464.24 670
5464.93 732
5465.63 709
5466.33 669
5467.03 719
5467.72 684
5468.42 738
5469.12 767
5469.82 670
5470.51 679
5471.21 712
5471.91 671
5472.61 685
5473.31 660
5474.00 670
5474.70 756
5475.40 658
5476.10 675
5476.80 733
5477.49 732
5478.19 682
5478.89 722
5479.59 757
5480.29 940
5480.99 938
5481.68 1086
5482.38 1163
5483.08 1155
5483.78 1292
5484.48 1159
5485.18 1047
5485.88 1005
5486.57 1036
5487.27 1028
5487.97 886
5488.67 868
5489.37 853
5490.07 850
5490.77 956
5491.47 922
5492.17 907
5492.87 941
5493.56 922
5494.26 900
5494.96 950
5495.66 1043
5496.36 1002
5497.06 995
5497.76 1052
5498.46 1096
5499.16 1208
5499.86 1414
5500.56 1581
5501.26 1799
5501.96 2182
5502.66 2252
5503.36 2468
5504.06 2513
5504.76 2338
5505.46 2090
5506.16 1925
5506.86 1776
5507.56 1479
5508.26 1163
5508.96 1048
5509.66 1023
5510.36 1045
5511.06 1028
5511.76 999
5512.46 916
5513.16 923
5513.86 870
5514.56 833
5515.26 961
5515.96 1003
5516.66 904
5517.36 1072
5518.07 928
5518.77 943
5519.47 858
5520.17 906
5520.87 846
5521.57 776
5522.27 803
5522.97 755
5523.67 672
5524.37 669
5525.08 673
5525.78 684
5526.48 686
5527.18 670
5527.88 688
5528.58 732
5529.28 690
5529.99 715
5530.69 739
5531.39 850
5532.09 736
5532.79 838
5533.49 689
5534.20 667
5534.90 748
5535.60 670
5536.30 604
5537.00 615
5537.70 601
5538.41 616
5539.11 589
5539.81 621
5540.51 589
5541.22 628
5541.92 643
5542.62 657
5543.32 630
5544.02 603
5544.73 614
5545.43 542
5546.13 607
5546.84 539
5547.54 602
5548.24 642
5548.94 629
5549.65 665
5550.35 547
5551.05 513
5551.75 470
5552.46 527
5553.16 531
5553.86 576
5554.57 458
5555.27 538
5555.97 556
5556.68 494
5557.38 548
5558.08 505
5558.79 480
5559.49 522
5560.19 509
5560.90 516
5561.60 538
5562.30 511
5563.01 521
5563.71 478
5564.41 540
5565.12 512
5565.82 571
5566.53 646
5567.23 563
5567.93 524
5568.64 557
5569.34 626
5570.05 588
5570.75 634
5571.45 545
5572.16 529
5572.86 518
5573.57 522
5574.27 594
5574.98 518
5575.68 489
5576.38 497
5577.09 603
5577.79 570
5578.50 432
5579.20 498
5579.91 576
5580.61 608
5581.32 551
5582.02 509
5582.73 495
5583.43 450
5584.14 502
5584.84 541
5585.55 490
5586.25 509
5586.96 565
5587.66 530
5588.37 453
5589.07 487
5589.78 518
5590.48 556
5591.19 515
5591.89 565
5592.60 518
5593.31 462
5594.01 480
5594.72 479
5595.42 528
5596.13 515
5596.83 486
5597.54 493
5598.25 452
5598.95 461
5599.66 476
5600.36 468
5601.07 487
5601.78 458
5602.48 527
5603.19 545
5603.89 515
5604.60 448
5605.31 485
5606.01 540
5606.72 506
5607.43 447
5608.13 460
5608.84 438
5609.54 537
5610.25 541
5610.96 511
5611.66 459
5612.37 497
5613.08 471
5613.79 459
5614.49 489
5615.20 435
5615.91 501
5616.61 533
5617.32 519
5618.03 448
5618.73 419
5619.44 528
5620.15 547
5620.86 535
5621.56 530
5622.27 529
5622.98 463
5623.69 491
5624.39 529
5625.10 508
5625.81 433
5626.52 534
5627.22 518
5627.93 471
5628.64 485
5629.35 463
5630.05 478
5630.76 521
5631.47 477
5632.18 435
5632.89 489
5633.59 458
5634.30 478
5635.01 555
5635.72 422
5636.43 515
5637.14 447
5637.84 551
5638.55 485
5639.26 452
5639.97 448
5640.68 512
5641.39 447
5642.10 434
5642.80 461
5643.51 461
5644.22 506
5644.93 535
5645.64 429
5646.35 493
5647.06 583
5647.77 477
5648.47 414
5649.18 484
5649.89 416
5650.60 416
5651.31 453
5652.02 503
5652.73 577
5653.44 487
5654.15 502
5654.86 548
5655.57 561
5656.28 575
5656.99 587
5657.70 517
5658.41 624
5659.12 664
5659.83 585
5660.54 586
5661.24 584
5661.95 624
5662.66 632
5663.37 540
5664.08 551
5664.79 555
5665.50 458
5666.21 508
5666.93 597
5667.64 467
5668.35 528
5669.06 582
5669.77 446
5670.48 521
5671.19 511
5671.90 494
5672.61 563
5673.32 656
5674.03 564
5674.74 566
5675.45 581
5676.16 538
5676.87 561
5677.58 493
5678.29 457
5679.01 446
5679.72 578
5680.43 552
5681.14 453
5681.85 446
5682.56 445
5683.27 602
5683.98 584
5684.69 619
5685.41 572
5686.12 532
5686.83 547
5687.54 521
5688.25 547
5688.96 593
5689.67 536
5690.39 561
5691.10 466
5691.81 531
5692.52 636
5693.23 514
5693.95 486
5694.66 494
5695.37 508
5696.08 571
5696.79 490
5697.51 444
5698.22 474
5698.93 442
5699.64 389
5700.35 388
5701.07 401
5701.78 444
5702.49 442
5703.20 437
5703.92 419
5704.63 470
5705.34 415
5706.05 442
5706.77 528
5707.48 464
5708.19 529
5708.90 547
5709.62 474
5710.33 472
5711.04 496
5711.76 473
5712.47 412
5713.18 428
5713.90 445
5714.61 419
5715.32 430
5716.04 451
5716.75 365
5717.46 476
5718.18 444
5718.89 418
5719.60 493
5720.32 514
5721.03 468
5721.74 504
5722.46 434
5723.17 454
5723.88 535
5724.60 584
5725.31 509
5726.03 441
5726.74 493
5727.45 476
5728.17 565
5728.88 480
5729.60 457
5730.31 470
5731.02 506
5731.74 564
5732.45 520
5733.17 505
5733.88 500
5734.60 443
5735.31 471
5736.02 441
5736.74 420
5737.45 401
5738.17 507
5738.88 455
5739.60 474
5740.31 464
5741.03 434
5741.74 458
5742.46 480
5743.17 446
5743.89 404
5744.60 421
5745.32 506
5746.03 523
5746.75 444
5747.46 573
5748.18 519
5748.89 476
5749.61 440
5750.32 462
5751.04 445
5751.76 464
5752.47 435
5753.19 461
5753.90 477
5754.62 566
5755.33 590
5756.05 669
5756.77 594
5757.48 567
5758.20 499
5758.91 575
5759.63 589
5760.34 576
5761.06 559
5761.78 464
5762.49 511
5763.21 533
5763.93 508
5764.64 418
5765.36 440
5766.07 512
5766.79 551
5767.51 529
5768.22 465
5768.94 414
5769.66 440
5770.37 504
5771.09 460
5771.81 507
5772.52 505
5773.24 531
5773.96 512
5774.67 416
5775.39 513
5776.11 454
5776.83 544
5777.54 488
5778.26 507
5778.98 517
5779.69 480
5780.41 498
5781.13 483
5781.85 528
5782.56 517
5783.28 495
5784.00 568
5784.72 594
5785.43 553
5786.15 508
5786.87 477
5787.59 608
5788.30 633
5789.02 577
5789.74 591
5790.46 614
5791.18 592
5791.89 510
5792.61 590
5793.33 641
5794.05 706
5794.77 622
5795.48 670
5796.20 685
5796.92 540
5797.64 639
5798.36 706
5799.08 854
5799.80 961
5800.51 1147
5801.23 1373
5801.95 1546
5802.67 1768
5803.39 1917
5804.11 1743
5804.83 1704
5805.54 1493
5806.26 1254
5806.98 1042
5807.70 1037
5808.42 951
5809.14 743
5809.86 756
5810.58 745
5811.30 698
5812.02 630
5812.74 646
5813.45 758
5814.17 717
5814.89 704
5815.61 815
5816.33 866
5817.05 771
5817.77 815
5818.49 837
5819.21 746
5819.93 762
5820.65 768
5821.37 781
5822.09 705
5822.81 668
5823.53 681
5824.25 610
5824.97 613
5825.69 637
5826.41 737
5827.13 576
5827.85 627
5828.57 530
5829.29 572
5830.01 575
5830.73 566
5831.45 591
5832.17 572
5832.89 573
5833.61 504
5834.33 513
5835.06 523
5835.78 542
5836.50 573
5837.22 576
5837.94 589
5838.66 549
5839.38 569
5840.10 607
5840.82 536
5841.54 497
5842.26 621
5842.99 636
5843.71 577
5844.43 578
5845.15 501
5845.87 542
5846.59 597
5847.31 509
5848.04 481
5848.76 509
5849.48 569
5850.20 595
5850.92 654
5851.64 648
5852.36 625
5853.09 591
5853.81 495
5854.53 528
5855.25 539
5855.97 512
5856.70 528
5857.42 481
5858.14 494
5858.86 521
5859.58 564
5860.31 498
5861.03 444
5861.75 505
5862.47 629
5863.20 535
5863.92 506
5864.64 531
5865.36 542
5866.09 531
5866.81 560
5867.53 560
5868.25 508
5868.98 485
5869.70 521
5870.42 609
5871.15 599
5871.87 579
5872.59 543
5873.31 534
5874.04 542
5874.76 545
5875.48 540
5876.21 500
5876.93 555
5877.65 554
5878.38 588
5879.10 524
5879.82 522
5880.55 565
5881.27 564
5881.99 557
5882.72 531
5883.44 598
5884.17 581
5884.89 595
5885.61 625
5886.34 630
5887.06 589
5887.78 511
5888.51 612
5889.23 599
5889.96 559
5890.68 539
5891.41 484
5892.13 560
5892.85 537
5893.58 499
5894.30 553
5895.03 519
5895.75 552
5896.48 512
5897.20 529
5897.92 452
5898.65 516
5899.37 525
5900.10 508
5900.82 512
5901.55 529
5902.27 521
5903.00 559
5903.72 468
5904.45 515
5905.17 552
5905.90 493
5906.62 464
5907.35 503
5908.07 566
5908.80 563
5909.52 571
5910.25 573
5910.97 561
5911.70 611
5912.43 570
5913.15 607
5913.88 612
5914.60 635
5915.33 512
5916.05 627
5916.78 578
5917.50 571
5918.23 558
5918.96 535
5919.68 595
5920.41 551
5921.13 510
5921.86 466
5922.59 532
5923.31 561
5924.04 563
5924.76 563
5925.49 572
5926.22 564
5926.94 509
5927.67 539
5928.40 567
5929.12 598
5929.85 564
5930.58 590
5931.30 700
5932.03 579
5932.76 628
5933.48 698
5934.21 650
5934.94 668
5935.66 657
5936.39 781
5937.12 756
5937.84 729
5938.57 694
5939.30 706
5940.02 793
5940.75 933
5941.48 818
5942.21 712
5942.93 721
5943.66 852
5944.39 885
5945.12 915
5945.84 859
5946.57 878
5947.30 893
5948.03 875
5948.75 913
5949.48 955
5950.21 914
5950.94 1076
5951.67 1126
5952.39 1278
5953.12 1265
5953.85 1280
5954.58 1411
5955.31 1470
5956.03 1383
5956.76 1472
5957.49 1330
5958.22 1311
5958.95 1246
5959.67 1019
5960.40 1096
5961.13 1332
5961.86 1187
5962.59 1321
5963.32 1298
5964.05 1196
5964.77 1288
5965.50 1394
5966.23 1519
5966.96 1615
5967.69 1757
5968.42 2032
5969.15 2173
5969.88 2263
5970.61 2283
5971.33 2210
5972.06 2149
5972.79 2072
5973.52 1827
5974.25 1662
5974.98 1571
5975.71 1574
5976.44 1526
5977.17 1534
5977.90 1502
5978.63 1512
5979.36 1542
5980.09 1689
5980.82 1692
5981.55 1700
5982.28 1851
5983.01 1786
5983.74 1836
5984.46 1881
5985.19 1866
5985.92 1884
5986.65 2032
5987.38 1958
5988.11 1903
5988.85 1957
5989.58 1906
5990.31 1853
5991.04 1791
5991.77 1884
5992.50 1926
5993.23 1709
5993.96 1894
5994.69 1942
5995.42 1989
5996.15 2037
5996.88 2043
5997.61 2048
5998.34 2187
5999.07 2238
5999.80 2165
6000.53 2152
6001.26 2099
6002.00 2133
6002.73 2217
6003.46 2140
6004.19 2053
6004.92 2093
6005.65 2121
6006.38 2090
6007.11 1880
6007.84 2092
6008.58 2253
6009.31 2241
6010.04 2604
6010.77 2917
6011.50 3530
6012.23 4129
6012.96 4722
6013.70 5543
6014.43 6269
6015.16 6951
6015.89 7629
6016.62 7631
6017.36 7586
6018.09 7273
6018.82 6708
6019.55 5777
6020.28 5193
6021.02 4499
6021.75 3856
6022.48 3149
6023.21 2643
6023.94 2379
6024.68 2090
6025.41 1840
6026.14 1670
6026.87 1609
6027.61 1682
6028.34 1590
6029.07 1465
6029.80 1480
6030.54 1441
6031.27 1456
6032.00 1395
6032.73 1468
6033.47 1344
6034.20 1351
6034.93 1394
6035.67 1318
6036.40 1283
6037.13 1290
6037.87 1286
6038.60 1296
6039.33 1214
6040.07 1336
6040.80 1505
6041.53 1529
6042.27 1555
6043.00 1643
6043.73 1529
6044.47 1560
6045.20 1623
6045.93 1714
6046.67 1720
6047.40 1657
6048.13 1780
6048.87 1862
6049.60 1654
6050.34 1664
6051.07 1796
6051.80 2022
6052.54 2193
6053.27 2353
6054.01 2543
6054.74 2686
6055.47 2872
6056.21 2723
6056.94 2607
6057.68 2712
6058.41 2438
6059.15 2213
6059.88 1994
6060.61 1963
6061.35 1695
6062.08 1739
6062.82 1727
6063.55 1590
6064.29 1476
6065.02 1555
6065.76 1446
6066.49 1467
6067.23 1611
6067.96 1463
6068.70 1603
6069.43 1555
6070.17 1430
6070.90 1363
6071.64 1392
6072.37 1454
6073.11 1359
6073.84 1301
6074.58 1301
6075.31 1319
6076.05 1248
6076.78 1252
6077.52 1162
6078.26 1093
6078.99 1107
6079.73 1159
6080.46 1171
6081.20 1113
6081.93 1130
6082.67 1238
6083.41 1100
6084.14 1100
6084.88 1109
6085.61 1204
6086.35 1067
6087.09 966
6087.82 1084
6088.56 1021
6089.30 1008
6090.03 907
6090.77 900
6091.50 950
6092.24 1099
6092.98 1010
6093.71 1069
6094.45 1133
6095.19 1073
6095.92 1032
6096.66 1034
6097.40 1019
6098.13 980
6098.87 1007
6099.61 1049
6100.34 1002
6101.08 941
6101.82 982
6102.56 944
6103.29 915
6104.03 1003
6104.77 968
6105.50 948
6106.24 879
6106.98 973
6107.72 943
6108.45 845
6109.19 870
6109.93 938
6110.67 931
6111.40 936
6112.14 963
6112.88 946
6113.62 986
6114.35 979
6115.09 938
6115.83 905
6116.57 962
6117.31 950
6118.04 952
6118.78 940
6119.52 920
6120.26 1004
6121.00 954
6121.73 1031
6122.47 946
6123.21 945
6123.95 960
6124.69 989
6125.43 903
6126.16 890
6126.90 917
6127.64 922
6128.38 933
6129.12 1025
6129.86 1031
6130.60 1039
6131.33 980
6132.07 995
6132.81 1127
6133.55 1117
6134.29 1027
6135.03 1115
6135.77 1101
6136.51 1049
6137.25 1076
6137.99 1099
6138.73 1054
6139.46 926
6140.20 1046
6140.94 1094
6141.68 1143
6142.42 1036
6143.16 881
6143.90 989
6144.64 986
6145.38 974
6146.12 970
6146.86 879
6147.60 884
6148.34 968
6149.08 991
6149.82 985
6150.56 958
6151.30 1004
6152.04 957
6152.78 967
6153.52 1042
6154.26 1027
6155.00 1020
6155.74 1091
6156.48 1080
6157.22 1077
6157.96 1013
6158.70 1100
6159.44 1075
6160.18 1099
6160.92 1100
6161.66 1148
6162.40 1218
6163.15 1242
6163.89 1242
6164.63 1282
6165.37 1182
6166.11 1330
6166.85 1393
6167.59 1581
6168.33 1566
6169.07 1599
6169.81 1552
6170.55 1599
6171.30 1652
6172.04 1658
6172.78 1507
6173.52 1471
6174.26 1627
6175.00 1488
6175.74 1611
6176.49 1358
6177.23 1385
6177.97 1497
6178.71 1379
6179.45 1474
6180.19 1428
6180.94 1309
6181.68 1262
6182.42 1315
6183.16 1458
6183.90 1602
6184.65 1536
6185.39 1567
6186.13 1473
6186.87 1506
6187.61 1726
6188.36 1687
6189.10 1726
6189.84 1709
6190.58 1738
6191.33 1726
6192.07 1781
6192.81 1607
6193.55 1659
6194.30 1959
6195.04 2053
6195.78 1921
6196.52 2023
6197.27 2107
6198.01 2033
6198.75 2031
6199.49 1972
6200.24 2015
6200.98 2111
6201.72 1977
6202.47 1932
6203.21 1981
6203.95 2166
6204.70 2349
6205.44 2484
6206.18 2746
6206.93 3224
6207.67 3990
6208.41 4982
6209.16 6367
6209.90 7950
6210.64 9617
6211.39 10491
6212.13 11388
6212.87 11826
6213.62 11254
6214.36 10616
6215.11 9549
6215.85 8167
6216.59 6742
6217.34 5573
6218.08 4621
6218.83 3816
6219.57 3053
6220.31 2636
6221.06 2176
6221.80 1958
6222.55 1959
6223.29 2087
6224.04 1975
6224.78 1942
6225.52 2191
6226.27 2305
6227.01 2131
6227.76 2115
6228.50 2077
6229.25 2108
6229.99 1952
6230.74 1985
6231.48 1823
6232.23 1629
6232.97 1533
6233.72 1339
6234.46 1288
6235.21 1247
6235.95 1275
6236.70 1165
6237.44 1243
6238.19 1235
6238.93 1322
6239.68 1467
6240.42 1207
6241.17 1308
6241.91 1335
6242.66 1354
6243.40 1295
6244.15 1368
6244.90 1338
6245.64 1176
6246.39 1376
6247.13 1512
6247.88 1665
6248.62 1885
6249.37 1911
6250.12 1984
6250.86 1968
6251.61 2114
6252.35 1832
6253.10 1907
6253.85 1739
6254.59 1659
6255.34 1608
6256.09 1541
6256.83 1469
6257.58 1444
6258.32 1527
6259.07 1413
6259.82 1387
6260.56 1393
6261.31 1349
6262.06 1530
6262.80 1406
6263.55 1336
6264.30 1341
6265.04 1187
6265.79 1333
6266.54 1245
6267.29 1305
6268.03 1217
6268.78 1347
6269.53 1388
6270.27 1240
6271.02 1258
6271.77 1280
6272.52 1272
6273.26 1320
6274.01 1323
6274.76 1258
6275.50 1380
6276.25 1319
6277.00 1361
6277.75 1385
6278.49 1446
6279.24 1462
6279.99 1619
6280.74 1547
6281.49 1470
6282.23 1463
6282.98 1325
6283.73 1293
6284.48 1256
6285.23 1232
6285.97 1251
6286.72 1137
6287.47 1103
6288.22 1103
6288.97 1151
6289.71 1180
6290.46 1193
6291.21 1318
6291.96 1211
6292.71 1226
6293.46 1192
6294.21 1072
6294.95 1011
6295.70 1097
6296.45 1101
6297.20 1030
6297.95 1058
6298.70 1067
6299.45 919
6300.20 999
6300.94 970
6301.69 843
6302.44 884
6303.19 847
6303.94 947
6304.69 964
6305.44 908
6306.19 916
6306.94 854
6307.69 872
6308.44 842
6309.19 798
6309.94 907
6310.69 922
6311.43 895
6312.18 1006
6312.93 940
6313.68 1030
6314.43 935
6315.18 1018
6315.93 1096
6316.68 993
6317.43 1010
6318.18 1106
6318.93 1130
6319.68 1131
6320.43 1100
6321.18 1092
6321.93 1127
6322.68 964
6323.43 885
6324.18 916
6324.94 1037
6325.69 916
6326.44 976
6327.19 900
6327.94 935
6328.69 851
6329.44 789
6330.19 850
6330.94 818
6331.69 808
6332.44 834
6333.19 859
6333.94 835
6334.69 730
6335.45 761
6336.20 788
6336.95 759
6337.70 710
6338.45 804
6339.20 788
6339.95 754
6340.70 745
6341.46 741
6342.21 759
6342.96 738
6343.71 787
6344.46 791
6345.21 752
6345.96 758
6346.72 733
6347.47 773
6348.22 811
6348.97 797
6349.72 709
6350.48 790
6351.23 815
6351.98 816
6352.73 933
6353.48 863
6354.24 942
6354.99 934
6355.74 899
6356.49 1052
6357.24 979
6358.00 895
6358.75 899
6359.50 887
6360.25 839
6361.01 887
6361.76 835
6362.51 799
6363.26 697
6364.02 680
6364.77 740
6365.52 779
6366.28 858
6367.03 832
6367.78 695
6368.53 699
6369.29 739
6370.04 731
6370.79 704
6371.55 828
6372.30 794
6373.05 800
6373.81 775
6374.56 757
6375.31 850
6376.07 791
6376.82 782
6377.57 770
6378.33 789
6379.08 770
6379.83 742
6380.59 748
6381.34 728
6382.10 751
6382.85 735
6383.60 790
6384.36 811
6385.11 817
6385.87 765
6386.62 831
6387.37 768
6388.13 719
6388.88 723
6389.64 780
6390.39 756
6391.14 779
6391.90 704
6392.65 778
6393.41 687
6394.16 700
6394.92 707
6395.67 741
6396.43 746
6397.18 751
6397.94 769
6398.69 753
6399.45 734
6400.20 648
6400.96 731
6401.71 747
6402.47 698
6403.22 675
6403.98 706
6404.73 658
6405.49 632
6406.24 646
6407.00 611
6407.75 645
6408.51 716
6409.26 721
6410.02 675
6410.77 741
6411.53 761
6412.28 732
6413.04 765
6413.80 791
6414.55 752
6415.31 727
6416.06 715
6416.82 711
6417.57 691
6418.33 704
6419.09 671
6419.84 717
6420.60 768
6421.35 710
6422.11 763
6422.87 732
6423.62 685
6424.38 726
6425.14 665
6425.89 694
6426.65 686
6427.40 717
6428.16 654
6428.92 601
6429.67 602
6430.43 679
6431.19 689
6431.94 638
6432.70 724
6433.46 710
6434.22 634
6434.97 669
6435.73 663
6436.49 713
6437.24 736
6438.00 687
6438.76 664
6439.51 759
6440.27 744
6441.03 736
6441.79 710
6442.54 775
6443.30 797
6444.06 685
6444.82 697
6445.57 672
6446.33 673
6447.09 614
6447.85 660
6448.60 751
6449.36 750
6450.12 612
6450.88 728
6451.64 776
6452.39 731
6453.15 756
6453.91 711
6454.67 663
6455.43 700
6456.18 755
6456.94 786
6457.70 726
6458.46 713
6459.22 768
6459.98 759
6460.73 753
6461.49 764
6462.25 768
6463.01 844
6463.77 783
6464.53 802
6465.29 854
6466.04 827
6466.80 863
6467.56 854
6468.32 879
6469.08 814
6469.84 786
6470.60 822
6471.36 823
6472.12 870
6472.87 907
6473.63 849
6474.39 834
6475.15 822
6475.91 933
6476.67 1005
6477.43 1007
6478.19 881
6478.95 924
6479.71 1020
6480.47 936
6481.23 919
6481.99 980
6482.75 1049
6483.51 1073
6484.27 1052
6485.03 992
6485.79 917
6486.55 994
6487.31 968
6488.07 1066
6488.83 1048
6489.59 1014
6490.35 1150
6491.11 1180
6491.87 1141
6492.63 1243
6493.39 1328
6494.15 1368
6494.91 1451
6495.67 1490
6496.43 1618
6497.19 1524
6497.95 1611
6498.71 1613
6499.47 1714
6500.23 1691
6500.99 1656
6501.76 1521
6502.52 1485
6503.28 1560
6504.04 1584
6504.80 1515
6505.56 1565
6506.32 1557
6507.08 1586
6507.84 1577
6508.61 1646
6509.37 1719
6510.13 1828
6510.89 1846
6511.65 1905
6512.41 1997
6513.17 1922
6513.94 2046
6514.70 2071
6515.46 1912
6516.22 1940
6516.98 1954
6517.74 2024
6518.51 2098
6519.27 2041
6520.03 2097
6520.79 2381
6521.55 2335
6522.32 2296
6523.08 2453
6523.84 2450
6524.60 2561
6525.36 2778
6526.13 2926
6526.89 3075
6527.65 3257
6528.41 3563
6529.18 3780
6529.94 4011
6530.70 4121
6531.46 4193
6532.23 4235
6532.99 4277
6533.75 4572
6534.51 4969
6535.28 5876
6536.04 6959
6536.80 8584
6537.57 10668
6538.33 12681
6539.09 14043
6539.85 14742
6540.62 14792
6541.38 13859
6542.14 12346
6542.91 10850
6543.67 8700
6544.43 7057
6545.20 5501
6545.96 4302
6546.72 3455
6547.49 2993
6548.25 2593
6549.02 2113
6549.78 1912
6550.54 2016
6551.31 1989
6552.07 1811
6552.83 1722
6553.60 1622
6554.36 1752
6555.13 1665
6555.89 1630
6556.65 1689
6557.42 1555
6558.18 1328
6558.95 1369
6559.71 1305
6560.47 1272
6561.24 1178
6562.00 1334
6562.77 1387
6563.53 1390
6564.30 1571
6565.06 1512
6565.83 1661
6566.59 1698
6567.36 1707
6568.12 1790
6568.88 1885
6569.65 1849
6570.41 1784
6571.18 1655
6571.94 1651
6572.71 1771
6573.47 1700
6574.24 1784
6575.00 1749
6575.77 1808
6576.53 1981
6577.30 2007
6578.07 2150
6578.83 1977
6579.60 2331
6580.36 2256
6581.13 2088
6581.89 2038
6582.66 2001
6583.42 2095
6584.19 2028
6584.96 1985
6585.72 1845
6586.49 1854
6587.25 1947
6588.02 1787
6588.78 1745
6589.55 1732
6590.32 1776
6591.08 1763
6591.85 2023
6592.61 2080
6593.38 2263
6594.15 2394
6594.91 2543
6595.68 2734
6596.45 2847
6597.21 2903
6597.98 3139
6598.75 3034
6599.51 2960
6600.28 2968
6601.05 2869
6601.81 2632
6602.58 2281
6603.35 1986
6604.11 1886
6604.88 1798
6605.65 1786
6606.41 1664
6607.18 1614
6607.95 1602
6608.71 1500
6609.48 1538
6610.25 1555
6611.02 1511
6611.78 1354
6612.55 1448
6613.32 1557
6614.09 1396
6614.85 1460
6615.62 1500
6616.39 1467
6617.16 1364
6617.92 1289
6618.69 1313
6619.46 1271
6620.23 1264
6620.99 1203
6621.76 1166
6622.53 1155
6623.30 1222
6624.07 1286
6624.83 1232
6625.60 1226
6626.37 1322
6627.14 1228
6627.91 1138
6628.67 1228
6629.44 1199
6630.21 1122
6630.98 1109
6631.75 1205
6632.52 1206
6633.29 1257
6634.05 1306
6634.82 1451
6635.59 1583
6636.36 1671
6637.13 1681
6637.90 1799
6638.67 1756
6639.43 1720
6640.20 1659
6640.97 1476
6641.74 1397
6642.51 1326
6643.28 1327
6644.05 1281
6644.82 1293
6645.59 1115
6646.36 1107
6647.13 1154
6647.90 1162
6648.66 1110
6649.43 1147
6650.20 1112
6650.97 1090
6651.74 1069
6652.51 1168
6653.28 1183
6654.05 1153
6654.82 1234
6655.59 1183
6656.36 1251
6657.13 1276
6657.90 1176
6658.67 1204
6659.44 1229
6660.21 1198
6660.98 1166
6661.75 1106
6662.52 1097
6663.29 1092
6664.06 1087
6664.83 1075
6665.60 1044
6666.37 1093
6667.14 1049
6667.91 1019
6668.69 1060
6669.46 981
6670.23 984
6671.00 993
6671.77 982
6672.54 1063
6673.31 1030
6674.08 1015
6674.85 1069
6675.62 1108
6676.39 1117
6677.16 1069
6677.94 1101
6678.71 1127
6679.48 1185
6680.25 1104
6681.02 1159
6681.79 1108
6682.56 1120
6683.33 1197
6684.11 1392
6684.88 1433
6685.65 1512
6686.42 1509
6687.19 1543
6687.96 1427
6688.74 1501
6689.51 1477
6690.28 1483
6691.05 1421
6691.82 1400
6692.60 1231
6693.37 1204
6694.14 1136
6694.91 1070
6695.68 1001
6696.46 1063
6697.23 947
6698.00 948
6698.77 1001
6699.55 1014
6700.32 972
6701.09 888
6701.86 883
6702.64 928
6703.41 968
6704.18 951
6704.95 822
6705.73 923
6706.50 1013
6707.27 1004
6708.04 1049
6708.82 970
6709.59 1043
6710.36 1059
6711.14 1008
6711.91 1052
6712.68 1048
6713.46 940
6714.23 995
6715.00 1002
6715.78 931
6716.55 889
6717.32 836
6718.10 819
6718.87 866
6719.64 790
6720.42 907
6721.19 913
6721.96 826
6722.74 846
6723.51 944
6724.28 833
6725.06 776
6725.83 787
6726.61 931
6727.38 897
6728.15 811
6728.93 836
6729.70 846
6730.48 878
6731.25 814
6732.02 926
6732.80 842
6733.57 831
6734.35 892
6735.12 791
6735.90 838
6736.67 954
6737.45 936
6738.22 870
6738.99 862
6739.77 1006
6740.54 909
6741.32 909
6742.09 881
6742.87 913
6743.64 1019
6744.42 994
6745.19 916
6745.97 930
6746.74 937
6747.52 955
6748.29 919
6749.07 940
6749.84 1091
6750.62 1141
6751.40 1206
6752.17 1254
6752.95 1311
6753.72 1377
6754.50 1462
6755.27 1651
6756.05 1675
6756.82 1592
6757.60 1475
6758.38 1333
6759.15 1175
6759.93 1142
6760.70 1085
6761.48 1014
6762.25 885
6763.03 1000
6763.81 978
6764.58 1027
6765.36 1066
6766.14 1009
6766.91 933
6767.69 975
6768.46 1047
6769.24 996
6770.02 989
6770.79 992
6771.57 928
6772.35 956
6773.12 926
6773.90 892
6774.68 873
6775.45 855
6776.23 790
6777.01 841
6777.78 863
6778.56 879
6779.34 819
6780.11 885
6780.89 817
6781.67 841
6782.45 753
6783.22 780
6784.00 842
6784.78 775
6785.56 799
6786.33 848
6787.11 855
6787.89 864
6788.66 858
6789.44 844
6790.22 812
6791.00 793
6791.78 775
6792.55 782
6793.33 701
6794.11 741
6794.89 807
6795.66 734
6796.44 779
6797.22 748
6798.00 715
6798.78 755
6799.55 764
6800.33 861
6801.11 817
6801.89 673
6802.67 697
6803.45 800
6804.22 807
6805.00 821
6805.78 861
6806.56 835
6807.34 818
6808.12 831
6808.90 801
6809.67 802
6810.45 731
6811.23 774
6812.01 743
6812.79 712
6813.57 718
6814.35 674
6815.13 686
6815.91 705
6816.68 662
6817.46 710
6818.24 740
6819.02 784
6819.80 742
6820.58 732
6821.36 788
6822.14 757
6822.92 739
6823.70 784
6824.48 760
6825.26 798
6826.04 779
6826.82 782
6827.60 859
6828.38 811
6829.16 821
6829.94 823
6830.72 803
6831.50 799
6832.28 764
6833.06 747
6833.84 725
6834.62 845
6835.40 792
6836.18 697
6836.96 802
6837.74 781
6838.52 771
6839.30 856
6840.08 742
6840.86 704
6841.64 797
6842.42 707
6843.20 750
6843.98 754
6844.76 749
6845.54 789
6846.32 769
6847.10 768
6847.89 868
6848.67 891
6849.45 1036
6850.23 1136
6851.01 1321
6851.79 1556
6852.57 1876
6853.35 2006
6854.13 2012
6854.92 2188
6855.70 2145
6856.48 2028
6857.26 1984
6858.04 1668
6858.82 1382
6859.60 1367
6860.39 1211
6861.17 1096
6861.95 970
6862.73 933
6863.51 845
6864.29 873
6865.08 787
6865.86 903
6866.64 988
6867.42 1031
6868.20 1066
6868.99 1094
6869.77 1134
6870.55 1191
6871.33 1131
6872.12 1048
6872.90 976
6873.68 1031
6874.46 1126
6875.24 902
6876.03 872
6876.81 829
6877.59 1040
6878.38 987
6879.16 925
6879.94 997
6880.72 981
6881.51 1089
6882.29 1090
6883.07 1097
6883.85 1107
6884.64 1155
6885.42 1221
6886.20 1207
6886.99 1365
6887.77 1564
6888.55 1784
6889.34 2114
6890.12 2310
6890.90 2550
6891.69 2643
6892.47 2369
6893.25 2092
6894.04 1919
6894.82 1695
6895.60 1441
6896.39 1299
6897.17 1299
6897.96 1241
6898.74 1105
6899.52 1135
6900.31 1158
6901.09 1100
6901.88 1132
6902.66 1251
6903.44 1162
6904.23 1210
6905.01 1240
6905.80 1129
6906.58 1139
6907.36 1185
6908.15 1166
6908.93 1104
6909.72 1151
6910.50 1144
6911.29 1075
6912.07 1059
6912.86 1069
6913.64 981
6914.42 1005
6915.21 872
6915.99 896
6916.78 998
6917.56 1023
6918.35 1015
6919.13 957
6919.92 929
6920.70 897
6921.49 985
6922.27 919
6923.06 971
6923.84 975
6924.63 1015
6925.42 931
6926.20 1025
6926.99 1045
6927.77 913
6928.56 986
6929.34 966
6930.13 1012
6930.91 945
6931.70 1030
6932.48 962
6933.27 928
6934.06 951
6934.84 961
6935.63 1077
6936.41 1038
6937.20 1124
6937.99 1102
6938.77 1076
6939.56 1046
6940.34 1117
6941.13 1051
6941.92 1096
6942.70 1189
6943.49 1244
6944.28 1319
6945.06 1394
6945.85 1427
6946.64 1401
6947.42 1369
6948.21 1394
6949.00 1463
6949.78 1464
6950.57 1416
6951.36 1442
6952.14 1303
6952.93 1455
6953.72 1509
6954.50 1376
6955.29 1393
6956.08 1427
6956.86 1396
6957.65 1342
6958.44 1468
6959.23 1467
6960.01 1648
6960.80 1601
6961.59 1653
6962.38 1575
6963.16 1684
6963.95 1607
6964.74 1519
6965.53 1467
6966.31 1646
6967.10 1623
6967.89 1581
6968.68 1600
6969.46 1601
6970.25 1680
6971.04 1759
6971.83 1596
6972.62 1837
6973.40 1811
6974.19 1840
6974.98 1988
6975.77 1972
6976.56 1847
6977.34 1840
6978.13 1921
6978.92 1889
6979.71 2039
6980.50 2110
6981.29 1983
6982.08 2023
6982.86 2309
6983.65 2746
6984.44 3151
6985.23 3929
6986.02 4841
6986.81 5696
6987.60 6845
6988.39 7691
6989.17 8010
6989.96 7948
6990.75 7337
6991.54 6958
6992.33 6489
6993.12 5532
6993.91 4622
6994.70 3910
6995.49 3493
6996.28 3101
6997.07 3039
6997.86 3232
6998.64 3614
6999.43 4222
7000.22 5001
7001.01 5932
7001.80 6812
7002.59 7768
7003.38 8025
7004.17 7457
7004.96 7338
7005.75 6873
7006.54 5810
7007.33 5055
7008.12 4244
7008.91 3356
7009.70 2930
7010.49 2450
7011.28 2186
7012.07 1993
7012.86 1985
7013.65 1945
7014.44 2092
7015.23 2102
7016.02 2168
7016.81 2067
7017.61 2232
7018.40 2084
7019.19 1819
7019.98 1755
7020.77 1714
7021.56 1788
7022.35 1619
7023.14 1502
7023.93 1426
7024.72 1457
7025.51 1420
7026.30 1340
7027.10 1456
7027.89 1589
7028.68 1631
7029.47 1636
7030.26 1546
7031.05 1489
7031.84 1522
7032.63 1508
7033.43 1383
7034.22 1312
7035.01 1287
7035.80 1312
7036.59 1346
7037.38 1300
7038.18 1275
7038.97 1281
7039.76 1269
7040.55 1280
7041.34 1330
7042.13 1348
7042.93 1459
7043.72 1477
7044.51 1427
7045.30 1341
7046.09 1373
7046.89 1316
7047.68 1376
7048.47 1168
7049.26 1331
7050.06 1347
7050.85 1342
7051.64 1403
7052.43 1521
7053.23 1502
7054.02 1536
7054.81 1518
7055.60 1382
7056.40 1469
7057.19 1386
7057.98 1295
7058.77 1341
7059.57 1309
7060.36 1221
7061.15 1254
7061.95 1292
7062.74 1242
7063.53 1196
7064.33 1263
7065.12 1150
7065.91 1217
7066.71 1222
7067.50 1252
7068.29 1163
7069.09 1120
7069.88 1119
7070.67 1117
7071.47 1147
7072.26 1161
7073.05 1207
7073.85 1240
7074.64 1225
7075.44 1221
7076.23 1172
7077.02 1091
7077.82 1115
7078.61 1053
7079.41 1133
7080.20 1092
7080.99 1028
7081.79 1008
7082.58 1032
7083.38 1040
7084.17 1113
7084.96 1089
7085.76 1054
7086.55 1171
7087.35 1151
7088.14 1176
7088.94 1238
7089.73 1351
7090.53 1475
7091.32 1549
7092.12 1426
7092.91 1406
7093.71 1315
7094.50 1189
7095.29 1100
7096.09 1021
7096.88 1048
7097.68 947
7098.48 894
7099.27 933
7100.07 967
7100.86 892
7101.66 701
7102.45 804
7103.25 825
7104.04 771
7104.84 847
7105.63 848
7106.43 793
7107.22 761
7108.02 766
7108.82 733
7109.61 710
7110.41 741
7111.20 743
7112.00 752
7112.79 730
7113.59 709
7114.39 686
7115.18 736
7115.98 781
7116.77 727
7117.57 771
7118.37 834
7119.16 778
7119.96 750
7120.76 668
7121.55 737
7122.35 730
7123.15 716
7123.94 746
7124.74 723
7125.53 706
7126.33 633
7127.13 629
7127.93 711
7128.72 750
7129.52 781
7130.32 763
7131.11 703
7131.91 657
7132.71 704
7133.50 672
7134.30 729
7135.10 789
7135.90 766
7136.69 757
7137.49 680
7138.29 668
7139.08 673
7139.88 634
7140.68 680
7141.48 701
7142.27 772
7143.07 715
7143.87 645
7144.67 759
7145.46 725
7146.26 715
7147.06 739
7147.86 721
7148.66 741
7149.45 711
7150.25 682
7151.05 631
7151.85 663
7152.65 606
7153.44 644
7154.24 600
7155.04 670
7155.84 682
7156.64 637
7157.44 626
7158.23 598
7159.03 571
7159.83 655
7160.63 617
7161.43 643
7162.23 646
7163.03 666
7163.83 611
7164.62 555
7165.42 550
7166.22 573
7167.02 593
7167.82 559
7168.62 507
7169.42 580
7170.22 600
7171.02 559
7171.82 677
7172.61 629
7173.41 639
7174.21 663
7175.01 639
7175.81 538
7176.61 590
7177.41 578
7178.21 575
7179.01 528
7179.81 508
7180.61 563
7181.41 613
7182.21 560
7183.01 614
7183.81 595
7184.61 611
7185.41 613
7186.21 664
7187.01 654
7187.81 563
7188.61 617
7189.41 595
7190.21 657
7191.01 633
7191.81 539
7192.61 532
7193.41 552
7194.21 532
7195.01 554
7195.81 541
7196.61 585
7197.41 574
7198.21 527
7199.01 572
7199.82 586
7200.62 533
7201.42 496
7202.22 543
7203.02 489
7203.82 539
7204.62 471
7205.42 573
7206.22 522
7207.02 535
7207.83 529
7208.63 444
7209.43 503
7210.23 549
7211.03 487
7211.83 491
7212.63 505
7213.44 500
7214.24 545
7215.04 608
7215.84 582
7216.64 536
7217.44 500
7218.25 479
7219.05 476
7219.85 511
7220.65 534
7221.45 504
7222.26 555
7223.06 488
7223.86 546
7224.66 620
7225.46 619
7226.27 462
7227.07 536
7227.87 581
7228.67 498
7229.48 520
7230.28 524
7231.08 583
7231.88 511
7232.69 523
7233.49 490
7234.29 441
7235.09 491
7235.90 571
7236.70 482
7237.50 530
7238.30 596
7239.11 577
7239.91 583
7240.71 464
7241.52 521
7242.32 543
7243.12 476
7243.93 498
7244.73 551
7245.53 605
7246.34 547
7247.14 557
7247.94 535
7248.75 535
7249.55 560
7250.35 535
7251.16 525
7251.96 538
7252.76 594
7253.57 500
7254.37 530
7255.18 580
7255.98 603
7256.78 546
7257.59 559
7258.39 554
7259.20 510
7260.00 519
7260.80 570
7261.61 577
7262.41 549
7263.22 502
7264.02 528
7264.83 509
7265.63 545
7266.43 549
7267.24 515
7268.04 531
7268.85 587
7269.65 557
7270.46 564
7271.26 522
7272.07 520
7272.87 571
7273.68 614
7274.48 566
7275.29 668
7276.09 619
7276.90 643
7277.70 644
7278.51 624
7279.31 648
7280.12 644
7280.92 615
7281.73 678
7282.53 803
7283.34 740
7284.14 895
7284.95 1014
7285.76 1125
7286.56 1202
7287.37 1256
7288.17 1375
7288.98 1277
7289.78 1364
7290.59 1347
7291.40 1080
7292.20 996
7293.01 986
7293.81 865
7294.62 740
7295.43 728
7296.23 771
7297.04 724
7297.84 652
7298.65 686
7299.46 714
7300.26 668
7301.07 657
7301.88 695
7302.68 667
7303.49 727
7304.30 761
7305.10 871
7305.91 778
7306.72 806
7307.52 892
7308.33 714
7309.14 767
7309.94 839
7310.75 861
7311.56 951
7312.36 951
7313.17 955
7313.98 1037
7314.79 1056
7315.59 1059
7316.40 993
7317.21 1033
7318.01 1099
7318.82 1299
7319.63 1416
7320.44 1568
7321.24 1921
7322.05 2025
7322.86 2147
7323.67 1994
7324.47 1808
7325.28 1737
7326.09 1729
7326.90 1473
7327.71 1278
7328.51 1229
7329.32 1087
7330.13 981
7330.94 998
7331.75 943
7332.55 931
7333.36 897
7334.17 896
7334.98 815
7335.79 823
7336.60 828
7337.40 790
7338.21 850
7339.02 791
7339.83 840
7340.64 847
7341.45 876
7342.26 686
7343.06 790
7343.87 774
7344.68 769
7345.49 771
7346.30 766
7347.11 735
7347.92 775
7348.73 793
7349.54 743
7350.34 742
7351.15 581
7351.96 683
7352.77 677
7353.58 703
7354.39 747
7355.20 734
7356.01 680
7356.82 683
7357.63 665
7358.44 667
7359.25 682
7360.06 720
7360.87 697
7361.68 650
7362.49 651
7363.30 714
7364.11 724
7364.92 639
7365.73 636
7366.54 677
7367.35 692
7368.16 747
7368.97 730
7369.78 703
7370.59 687
7371.40 780
7372.21 715
7373.02 736
7373.83 752
7374.64 755
7375.45 723
7376.26 665
7377.07 703
7377.88 749
7378.69 778
7379.50 791
7380.31 844
7381.12 841
7381.94 939
7382.75 989
7383.56 1224
7384.37 1306
7385.18 1142
7385.99 1222
7386.80 1163
7387.61 1107
7388.42 1064
7389.23 970
7390.05 869
7390.86 803
7391.67 765
7392.48 754
7393.29 723
7394.10 644
7394.92 761
7395.73 775
7396.54 727
7397.35 704
7398.16 670
7398.97 771
7399.79 836
7400.60 905
7401.41 903
7402.22 971
7403.03 1043
7403.85 1058
7404.66 934
7405.47 945
7406.28 960
7407.09 914
7407.91 738
7408.72 848
7409.53 774
7410.34 837
7411.16 861
7411.97 838
7412.78 861
7413.59 762
7414.41 753
7415.22 728
7416.03 636
7416.84 701
7417.66 635
7418.47 599
7419.28 528
7420.10 550
7420.91 602
7421.72 548
7422.54 563
7423.35 633
7424.16 569
7424.97 541
7425.79 537
7426.60 558
7427.41 531
7428.23 540
7429.04 550
7429.86 513
7430.67 462
7431.48 611
7432.30 647
7433.11 522
7433.92 552
7434.74 520
7435.55 525
7436.36 518
7437.18 554
7437.99 535
7438.81 568
7439.62 580
7440.43 569
7441.25 484
7442.06 535
7442.88 539
7443.69 530
7444.51 520
7445.32 558
7446.13 487
7446.95 507
7447.76 542
7448.58 520
7449.39 497
7450.21 455
7451.02 499
7451.84 535
7452.65 517
7453.47 484
7454.28 540
7455.10 493
7455.91 506
7456.73 467
7457.54 475
7458.36 480
7459.17 504
7459.99 523
7460.80 528
7461.62 486
7462.43 539
7463.25 502
7464.06 498
7464.88 535
7465.69 546
7466.51 503
7467.32 567
7468.14 573
7468.96 524
7469.77 532
7470.59 502
7471.40 464
7472.22 483
7473.03 516
7473.85 485
7474.67 503
7475.48 540
7476.30 559
7477.11 608
7477.93 613
7478.75 490
7479.56 481
7480.38 509
7481.20 495
7482.01 499
7482.83 456
7483.65 532
7484.46 509
7485.28 529
7486.09 486
7486.91 437
7487.73 460
7488.54 468
7489.36 414
7490.18 402
7491.00 468
7491.81 480
7492.63 428
7493.45 462
7494.26 544
7495.08 487
7495.90 469
7496.71 421
7497.53 427
7498.35 459
7499.17 416
7499.98 456
7500.80 416
7501.62 476
7502.44 470
7503.25 387
7504.07 382
7504.89 446
7505.71 428
7506.52 462
7507.34 452
7508.16 405
7508.98 370
7509.80 401
7510.61 458
7511.43 449
7512.25 392
7513.07 404
7513.89 359
7514.70 387
7515.52 401
7516.34 385
7517.16 363
7517.98 382
7518.79 385
7519.61 432
7520.43 379
7521.25 382
7522.07 408
7522.89 434
7523.71 407
7524.52 472
7525.34 394
7526.16 414
7526.98 427
7527.80 397
7528.62 386
7529.44 395
7530.26 367
7531.08 295
7531.89 340
7532.71 392
7533.53 412
7534.35 397
7535.17 365
7535.99 442
7536.81 363
7537.63 345
7538.45 391
7539.27 422
7540.09 406
7540.91 388
7541.73 408
7542.55 417
7543.37 426
7544.19 485
7545.01 439
7545.83 347
7546.65 428
7547.47 446
7548.29 420
7549.11 373
7549.93 387
7550.75 414
7551.57 443
7552.39 501
7553.21 481
7554.03 449
7554.85 452
7555.67 432
7556.49 413
7557.31 403
7558.13 390
7558.95 375
7559.77 410
7560.59 393
7561.41 383
7562.23 486
7563.05 401
7563.87 386
7564.69 386
7565.52 388
7566.34 472
7567.16 386
7567.98 358
7568.80 429
7569.62 415
7570.44 415
7571.26 449
7572.08 394
7572.91 408
7573.73 445
7574.55 388
7575.37 404
7576.19 404
7577.01 379
7577.83 389
7578.66 429
7579.48 397
7580.30 352
7581.12 393
7581.94 404
7582.77 402
7583.59 345
7584.41 339
7585.23 361
7586.05 393
7586.88 384
7587.70 338
7588.52 375
7589.34 401
7590.16 399
7590.99 466
7591.81 451
7592.63 473
7593.45 387
7594.28 386
7595.10 402
7595.92 360
7596.74 387
7597.57 365
7598.39 430
7599.21 367
7600.03 397
7600.86 432
7601.68 433
7602.50 422
7603.33 424
7604.15 373
7604.97 480
7605.80 433
7606.62 429
7607.44 448
7608.26 414
7609.09 434
7609.91 581
7610.73 548
7611.56 512
7612.38 457
7613.21 455
7614.03 486
7614.85 477
7615.68 455
7616.50 487
7617.32 495
7618.15 497
7618.97 547
7619.80 532
7620.62 494
7621.44 577
7622.27 513
7623.09 566
7623.92 537
7624.74 499
7625.56 488
7626.39 469
7627.21 469
7628.04 469
7628.86 511
7629.68 514
7630.51 458
7631.33 537
7632.16 534
7632.98 521
7633.81 577
7634.63 584
7635.46 588
7636.28 500
7637.11 521
7637.93 530
7638.76 490
7639.58 461
7640.41 416
7641.23 383
7642.06 474
7642.88 412
7643.71 394
7644.53 402
7645.36 382
7646.18 433
7647.01 419
7647.83 388
7648.66 381
7649.48 448
7650.31 477
7651.14 435
7651.96 390
7652.79 391
7653.61 402
7654.44 349
7655.26 388
7656.09 403
7656.92 424
7657.74 411
7658.57 373
7659.39 448
7660.22 416
7661.05 441
7661.87 401
7662.70 362
7663.52 393
7664.35 456
7665.18 412
7666.00 385
7666.83 411
7667.66 429
7668.48 363
7669.31 410
7670.14 422
7670.96 393
7671.79 392
7672.62 354
7673.44 314
7674.27 402
7675.10 382
7675.92 455
7676.75 416
7677.58 399
7678.40 405
7679.23 433
7680.06 437
7680.89 372
7681.71 470
7682.54 446
7683.37 409
7684.19 360
7685.02 349
7685.85 420
7686.68 445
7687.50 411
7688.33 428
7689.16 392
7689.99 370
7690.81 407
7691.64 377
7692.47 398
7693.30 397
7694.13 447
7694.95 405
7695.78 413
7696.61 397
7697.44 305
7698.27 337
7699.09 351
7699.92 383
7700.75 390
7701.58 363
7702.41 369
7703.24 354
7704.06 401
7704.89 352
7705.72 372
7706.55 451
7707.38 412
7708.21 384
7709.04 370
7709.86 380
7710.69 345
7711.52 399
7712.35 350
7713.18 367
7714.01 388
7714.84 350
7715.67 371
7716.50 394
7717.32 358
7718.15 372
7718.98 379
7719.81 411
7720.64 370
7721.47 380
7722.30 374
7723.13 346
7723.96 382
7724.79 322
7725.62 328
7726.45 330
7727.28 368
7728.11 372
7728.94 352
7729.77 325
7730.60 399
7731.43 369
7732.26 414
7733.09 398
7733.92 373
7734.75 342
7735.58 398
7736.41 363
7737.24 386
7738.07 295
7738.90 380
7739.73 370
7740.56 360
7741.39 405
7742.22 367
7743.05 359
7743.88 332
7744.71 384
7745.54 401
7746.37 373
7747.20 377
7748.03 407
7748.87 407
7749.70 481
7750.53 497
7751.36 574
7752.19 535
7753.02 480
7753.85 478
7754.68 507
7755.51 436
7756.34 492
7757.18 468
7758.01 449
7758.84 514
7759.67 472
7760.50 502
7761.33 518
7762.16 506
7763.00 510
7763.83 470
7764.66 415
7765.49 463
7766.32 406
7767.16 417
7767.99 447
7768.82 452
7769.65 380
7770.48 377
7771.31 402
7772.15 406
7772.98 431
7773.81 453
7774.64 397
7775.48 443
7776.31 374
7777.14 415
7777.97 419
7778.81 417
7779.64 420
7780.47 421
7781.30 350
7782.14 373
7782.97 415
7783.80 380
7784.63 469
7785.47 395
7786.30 355
7787.13 409
7787.97 399
7788.80 385
7789.63 414
7790.46 465
7791.30 458
7792.13 455
7792.96 435
7793.80 415
7794.63 496
7795.46 414
7796.30 402
7797.13 457
7797.96 413
7798.80 389
7799.63 413
7800.46 426
7801.30 433
7802.13 424
7802.97 408
7803.80 477
7804.63 457
7805.47 471
7806.30 432
7807.13 450
7807.97 483
7808.80 443
7809.64 480
7810.47 527
7811.31 483
7812.14 546
7812.97 507
7813.81 492
7814.64 575
7815.48 627
7816.31 673
7817.15 701
7817.98 796
7818.82 800
7819.65 976
7820.48 902
7821.32 837
7822.15 771
7822.99 725
7823.82 674
7824.66 631
7825.49 574
7826.33 587
7827.16 619
7828.00 572
7828.83 607
7829.67 573
7830.50 580
7831.34 611
7832.17 640
7833.01 660
7833.85 596
7834.68 545
7835.52 601
7836.35 610
7837.19 599
7838.02 619
7838.86 640
7839.69 632
7840.53 595
7841.37 563
7842.20 559
7843.04 539
7843.87 557
7844.71 585
7845.55 486
7846.38 534
7847.22 537
7848.05 553
7848.89 487
7849.73 493
7850.56 566
7851.40 534
7852.24 468
7853.07 471
7853.91 462
7854.74 482
7855.58 468
7856.42 492
7857.25 471
7858.09 534
7858.93 539
7859.76 555
7860.60 579
7861.44 612
7862.28 612
7863.11 610
7863.95 584
7864.79 555
7865.62 530
7866.46 569
7867.30 553
7868.14 519
7868.97 472
7869.81 551
7870.65 538
7871.48 541
7872.32 532
7873.16 532
7874.00 552
7874.83 553
7875.67 496
7876.51 563
7877.35 583
7878.19 563
7879.02 661
7879.86 625
7880.70 606
7881.54 648
7882.37 604
7883.21 580
7884.05 525
7884.89 549
7885.73 551
7886.57 472
7887.40 523
7888.24 495
7889.08 567
7889.92 583
7890.76 583
7891.60 557
7892.43 590
7893.27 602
7894.11 605
7894.95 577
7895.79 573
7896.63 547
7897.47 505
7898.30 528
7899.14 588
7899.98 559
7900.82 591
7901.66 640
7902.50 604
7903.34 599
7904.18 583
7905.02 599
7905.86 535
7906.70 599
7907.54 610
7908.37 567
7909.21 503
7910.05 500
7910.89 517
7911.73 512
7912.57 504
7913.41 528
7914.25 445
7915.09 595
7915.93 522
7916.77 472
7917.61 563
7918.45 599
7919.29 604
7920.13 608
7920.97 622
7921.81 667
7922.65 666
7923.49 683
7924.33 592
7925.17 546
7926.01 555
7926.85 458
7927.69 489
7928.53 409
7929.37 441
7930.21 443
7931.05 413
7931.90 433
7932.74 431
7933.58 400
7934.42 442
7935.26 383
7936.10 453
7936.94 395
7937.78 413
7938.62 436
7939.46 434
7940.30 390
7941.14 373
7941.99 378
7942.83 421
7943.67 411
7944.51 407
7945.35 413
7946.19 424
7947.03 452
7947.88 381
7948.72 426
7949.56 393
7950.40 433
7951.24 413
7952.08 430
7952.93 435
7953.77 434
7954.61 458
7955.45 398
7956.29 485
7957.13 476
7957.98 512
7958.82 464
7959.66 494
7960.50 430
7961.35 409
7962.19 403
7963.03 408
7963.87 389
7964.71 456
7965.56 417
7966.40 456
7967.24 518
7968.08 482
7968.93 518
7969.77 465
7970.61 493
7971.45 564
7972.30 603
7973.14 521
7973.98 456
7974.83 434
7975.67 426
7976.51 476
7977.36 418
7978.20 446
7979.04 412
7979.88 385
7980.73 402
7981.57 380
7982.41 392
7983.26 388
7984.10 425
7984.94 449
7985.79 480
7986.63 383
7987.47 411
7988.32 435
7989.16 393
7990.01 377
7990.85 372
7991.69 374
7992.54 378
7993.38 396
7994.23 403
7995.07 423
7995.91 303
7996.76 330
7997.60 400
7998.45 367
7999.29 347
8000.13 352
8000.98 298
8001.82 408
8002.67 375
8003.51 357
8004.36 403
8005.20 362
8006.04 365
8006.89 366
8007.73 357
8008.58 316
8009.42 283
8010.27 305
8011.11 385
8011.96 396
8012.80 322
8013.65 339
8014.49 352
8015.34 359
8016.18 356
8017.03 350
8017.87 350
8018.72 375
8019.56 358
8020.41 400
8021.25 386
8022.10 352
8022.95 301
8023.79 362
8024.64 326
8025.48 335
8026.33 331
8027.17 370
8028.02 347
8028.86 364
8029.71 388
8030.56 321
8031.40 366
8032.25 384
8033.09 340
8033.94 307
8034.79 378
8035.63 366
8036.48 297
8037.32 279
8038.17 344
8039.02 355
8039.86 339
8040.71 346
8041.56 387
8042.40 344
8043.25 309
8044.10 314
8044.94 358
8045.79 327
8046.64 347
8047.48 310
8048.33 345
8049.18 354
8050.02 312
8050.87 347
8051.72 360
8052.56 347
8053.41 347
8054.26 335
8055.11 314
8055.95 338
8056.80 321
8057.65 271
8058.49 285
8059.34 333
8060.19 398
8061.04 385
8061.88 394
8062.73 318
8063.58 295
8064.43 326
8065.27 331
8066.12 298
8066.97 328
8067.82 331
8068.67 308
8069.51 351
8070.36 414
8071.21 354
8072.06 296
8072.91 320
8073.75 340
8074.60 378
8075.45 346
8076.30 365
8077.15 315
8078.00 366
8078.84 390
8079.69 338
8080.54 311
8081.39 336
8082.24 317
8083.09 307
8083.94 280
8084.78 338
8085.63 304
8086.48 345
8087.33 325
8088.18 319
8089.03 358
8089.88 271
8090.73 289
8091.58 293
8092.42 310
8093.27 329
8094.12 343
8094.97 336
8095.82 316
8096.67 321
8097.52 325
8098.37 301
8099.22 315
8100.07 315
8100.92 346
8101.77 326
8102.62 334
8103.47 338
8104.32 359
8105.17 313
8106.02 339
8106.87 369
8107.72 382
8108.57 344
8109.42 277
8110.27 281
8111.12 297
8111.97 310
8112.82 350
8113.67 309
8114.52 304
8115.37 329
8116.22 314
8117.07 340
8117.92 344
8118.77 384
8119.62 360
8120.47 276
8121.32 319
8122.17 362
8123.02 354
8123.87 367
8124.72 323
8125.57 348
8126.43 376
8127.28 356
8128.13 304
8128.98 397
8129.83 348
8130.68 368
8131.53 379
8132.38 412
8133.23 423
8134.09 359
8134.94 368
8135.79 397
8136.64 389
8137.49 361
8138.34 366
8139.19 332
8140.05 326
8140.90 361
8141.75 398
8142.60 384
8143.45 384
8144.30 329
8145.16 367
8146.01 364
8146.86 380
8147.71 350
8148.56 383
8149.42 385
8150.27 406
8151.12 367
8151.97 401
8152.83 394
8153.68 433
8154.53 402
8155.38 419
8156.24 456
8157.09 557
8157.94 548
8158.79 589
8159.65 646
8160.50 593
8161.35 579
8162.20 553
8163.06 464
8163.91 438
8164.76 420
8165.62 423
8166.47 392
8167.32 336
8168.17 396
8169.03 379
8169.88 373
8170.73 398
8171.59 384
8172.44 410
8173.29 417
8174.15 411
8175.00 398
8175.85 406
8176.71 365
8177.56 376
8178.42 378
8179.27 372
8180.12 353
8180.98 353
8181.83 295
8182.68 281
8183.54 339
8184.39 317
8185.25 345
8186.10 288
8186.95 295
8187.81 322
8188.66 332
8189.52 319
8190.37 301
8191.22 327
8192.08 370
8192.93 317
8193.79 284
8194.64 320
8195.50 313
8196.35 268
8197.21 280
8198.06 367
8198.92 377
8199.77 306
8200.63 356
8201.48 285
8202.33 270
8203.19 285
8204.04 344
8204.90 288
8205.75 335
8206.61 356
8207.47 313
8208.32 269
8209.18 261
8210.03 340
8210.89 340
8211.74 328
8212.60 307
8213.45 328
8214.31 314
8215.16 348
8216.02 343
8216.87 294
8217.73 281
8218.59 275
8219.44 341
8220.30 308
8221.15 400
8222.01 361
8222.87 323
8223.72 394
8224.58 327
8225.43 306
8226.29 310
8227.15 354
8228.00 339
8228.86 414
8229.71 347
8230.57 365
8231.43 358
8232.28 318
8233.14 295
8234.00 354
8234.85 348
8235.71 299
8236.57 338
8237.42 340
8238.28 309
8239.14 321
8239.99 295
8240.85 308
8241.71 315
8242.56 294
8243.42 301
8244.28 293
8245.14 351
8245.99 311
8246.85 359
8247.71 334
8248.56 307
8249.42 297
8250.28 344
8251.14 342
8251.99 331
8252.85 309
8253.71 339
8254.57 329
8255.42 306
8256.28 356
8257.14 274
8258.00 285
8258.86 397
8259.71 335
8260.57 280
8261.43 297
8262.29 336
8263.15 291
8264.00 282
8264.86 330
8265.72 379
8266.58 331
8267.44 314
8268.29 315
8269.15 277
8270.01 302
8270.87 376
8271.73 368
8272.59 344
8273.45 318
8274.30 311
8275.16 354
8276.02 329
8276.88 352
8277.74 347
8278.60 346
8279.46 367
8280.32 353
8281.18 309
8282.03 313
8282.89 328
8283.75 394
8284.61 369
8285.47 344
8286.33 323
8287.19 343
8288.05 372
8288.91 349
8289.77 341
8290.63 348
8291.49 394
8292.35 403
8293.21 406
8294.07 413
8294.93 399
8295.78 520
8296.64 540
8297.50 516
8298.36 458
8299.22 481
8300.08 466
8300.94 412
8301.80 402
8302.66 362
8303.52 414
8304.38 396
8305.25 407
8306.11 355
8306.97 370
8307.83 368
8308.69 349
8309.55 351
8310.41 381
8311.27 345
8312.13 314
8312.99 336
8313.85 354
8314.71 384
8315.57 386
8316.43 353
8317.29 322
8318.15 351
8319.02 367
8319.88 338
8320.74 335
8321.60 295
8322.46 342
8323.32 323
8324.18 354
8325.04 320
8325.90 327
8326.77 397
8327.63 381
8328.49 304
8329.35 327
8330.21 331
8331.07 308
8331.93 318
8332.80 289
8333.66 300
8334.52 350
8335.38 333
8336.24 311
8337.11 370
8337.97 309
8338.83 318
8339.69 334
8340.55 334
8341.42 325
8342.28 342
8343.14 318
8344.00 362
8344.86 357
8345.73 330
8346.59 382
8347.45 384
8348.31 302
8349.18 382
8350.04 375
8350.90 345
8351.76 304
8352.63 291
8353.49 358
8354.35 316
8355.22 272
8356.08 313
8356.94 325
8357.80 322
8358.67 311
8359.53 331
8360.39 320
8361.26 337
8362.12 358
8362.98 360
8363.85 340
8364.71 351
8365.57 345
8366.44 352
8367.30 339
8368.16 332
8369.03 341
8369.89 353
8370.75 352
8371.62 321
8372.48 352
8373.35 341
8374.21 333
8375.07 332
8375.94 359
8376.80 320
8377.67 320
8378.53 306
8379.39 401
8380.26 360
8381.12 302
8381.99 336
8382.85 292
8383.71 302
8384.58 313
8385.44 320
8386.31 299
8387.17 294
8388.04 333
8388.90 385
8389.77 284
8390.63 356
8391.50 352
8392.36 351
8393.22 334
8394.09 325
8394.95 339
8395.82 367
8396.68 316
8397.55 313
8398.41 286
8399.28 367
8400.14 352
8401.01 351
8401.88 326
8402.74 380
8403.61 371
8404.47 354
8405.34 329
8406.20 357
8407.07 360
8407.93 343
8408.80 354
8409.66 370
8410.53 361
8411.40 361
8412.26 359
8413.13 369
8413.99 394
8414.86 402
8415.73 376
8416.59 371
8417.46 414
8418.32 373
8419.19 353
8420.06 408
8420.92 384
8421.79 402
8422.65 347
8423.52 408
8424.39 426
8425.25 351
8426.12 344
8426.99 379
8427.85 463
8428.72 432
8429.59 389
8430.45 397
8431.32 403
8432.19 432
8433.05 474
8433.92 468
8434.79 373
8435.65 408
8436.52 443
8437.39 410
8438.26 415
8439.12 442
8439.99 419
8440.86 467
8441.73 502
8442.59 453
8443.46 529
8444.33 613
8445.19 600
8446.06 567
8446.93 593
8447.80 614
8448.67 590
8449.53 540
8450.40 599
8451.27 623
8452.14 555
8453.00 524
8453.87 527
8454.74 577
8455.61 612
8456.48 690
8457.34 737
8458.21 881
8459.08 872
8459.95 862
8460.82 824
8461.69 907
8462.55 860
8463.42 755
8464.29 730
8465.16 677
8466.03 672
8466.90 663
8467.77 662
8468.63 600
8469.50 620
8470.37 839
8471.24 983
8472.11 1065
8472.98 1119
8473.85 1262
8474.72 1336
8475.58 1328
8476.45 1271
8477.32 1048
8478.19 885
8479.06 793
8479.93 792
8480.80 612
8481.67 556
8482.54 512
8483.41 494
8484.28 472
8485.15 455
8486.02 408
8486.89 476
8487.76 515
8488.63 437
8489.50 464
8490.37 430
8491.24 527
8492.11 476
8492.98 502
8493.85 440
8494.72 442
8495.59 443
8496.46 446
8497.33 386
8498.20 390
8499.07 428
8499.94 443
8500.81 461
8501.68 398
8502.55 424
8503.42 434
8504.29 404
8505.16 416
8506.03 379
8506.90 487
8507.77 468
8508.64 362
8509.51 340
8510.38 389
8511.25 442
8512.13 444
8513.00 430
8513.87 465
8514.74 438
8515.61 425
8516.48 441
8517.35 422
8518.22 408
8519.09 394
8519.97 411
8520.84 476
8521.71 448
8522.58 417
8523.45 396
8524.32 416
8525.19 378
8526.07 431
8526.94 420
8527.81 360
8528.68 430
8529.55 433
8530.43 484
8531.30 486
8532.17 435
8533.04 430
8533.91 390
8534.79 446
8535.66 421
8536.53 466
8537.40 463
8538.27 381
8539.15 463
8540.02 488
8540.89 477
8541.76 478
8542.64 406
8543.51 441
8544.38 430
8545.25 415
8546.13 416
8547.00 366
8547.87 441
8548.74 432
8549.62 457
8550.49 436
8551.36 389
8552.24 449
8553.11 457
8553.98 416
8554.86 473
8555.73 481
8556.60 499
8557.48 475
8558.35 512
8559.22 527
8560.10 563
8560.97 548
8561.84 530
8562.72 421
8563.59 415
8564.46 417
8565.34 354
8566.21 466
8567.08 438
8567.96 431
8568.83 393
8569.71 397
8570.58 359
8571.45 365
8572.33 370
8573.20 435
8574.08 372
8574.95 340
8575.82 364
8576.70 410
8577.57 420
8578.45 382
8579.32 404
8580.20 420
8581.07 456
8581.94 412
8582.82 429
8583.69 449
8584.57 394
8585.44 422
8586.32 399
8587.19 414
8588.07 431
8588.94 454
8589.82 453
8590.69 411
8591.57 375
8592.44 412
8593.32 423
8594.19 428
8595.07 412
8595.94 434
8596.82 451
8597.69 395
8598.57 389
8599.44 431
8600.32 413
8601.19 390
8602.07 421
8602.95 417
8603.82 406
8604.70 407
8605.57 476
8606.45 460
8607.32 423
8608.20 438
8609.08 396
8609.95 430
8610.83 431
8611.70 415
8612.58 490
8613.46 464
8614.33 433
8615.21 442
8616.08 442
8616.96 486
8617.84 474
8618.71 427
8619.59 451
8620.47 468
8621.34 532
8622.22 522
8623.10 481
8623.97 510
8624.85 549
8625.73 467
8626.60 595
8627.48 556
8628.36 523
8629.23 583
8630.11 553
8630.99 549
8631.87 568
8632.74 574
8633.62 638
8634.50 636
8635.37 687
8636.25 631
8637.13 609
8638.01 592
8638.88 661
8639.76 710
8640.64 684
8641.52 642
8642.39 687
8643.27 678
8644.15 648
8645.03 677
8645.90 698
8646.78 727
8647.66 777
8648.54 745
8649.42 760
8650.29 807
8651.17 796
8652.05 740
8652.93 759
8653.81 813
8654.68 777
8655.56 818
8656.44 794
8657.32 815
8658.20 852
8659.08 820
8659.95 917
8660.83 989
8661.71 937
8662.59 960
8663.47 907
8664.35 924
8665.23 949
8666.10 945
8666.98 952
8667.86 935
8668.74 948
8669.62 994
8670.50 1014
8671.38 1028
8672.26 1114
8673.14 1410
8674.02 1554
8674.90 1819
8675.77 2374
8676.65 2671
8677.53 3000
8678.41 3225
8679.29 3240
8680.17 3113
8681.05 2759
8681.93 2473
8682.81 2099
8683.69 1946
8684.57 1689
8685.45 1433
8686.33 1280
8687.21 1250
8688.09 1102
8688.97 1087
8689.85 1076
8690.73 1157
8691.61 1318
8692.49 1467
8693.37 1841
8694.25 2059
8695.13 2560
8696.01 2787
8696.89 2950
8697.77 2799
8698.65 2361
8699.53 2252
8700.41 1954
8701.29 1657
8702.17 1392
8703.05 1235
8703.94 1052
8704.82 909
8705.70 844
8706.58 880
8707.46 799
8708.34 787
8709.22 760
8710.10 747
8710.98 661
8711.86 651
8712.75 700
8713.63 678
8714.51 729
8715.39 656
8716.27 670
8717.15 685
8718.03 661
8718.91 622
8719.80 617
8720.68 581
8721.56 585
8722.44 592
8723.32 583
8724.20 549
8725.09 624
8725.97 588
8726.85 659
8727.73 632
8728.61 600
8729.50 579
8730.38 562
8731.26 588
8732.14 662
8733.02 719
8733.91 658
8734.79 723
8735.67 704
8736.55 675
8737.44 558
8738.32 537
8739.20 581
8740.08 593
8740.97 642
8741.85 582
8742.73 579
8743.61 583
8744.50 547
8745.38 540
8746.26 574
8747.15 616
8748.03 634
8748.91 581
8749.79 499
8750.68 544
8751.56 643
8752.44 565
8753.33 561
8754.21 589
8755.09 637
8755.98 597
8756.86 577
8757.74 624
8758.63 599
8759.51 609
8760.39 682
8761.28 652
8762.16 671
8763.05 652
8763.93 650
8764.81 612
8765.70 584
8766.58 629
8767.46 596
8768.35 594
8769.23 606
8770.12 552
8771.00 564
8771.89 608
8772.77 652
8773.65 643
8774.54 570
8775.42 656
8776.31 586
8777.19 580
8778.08 576
8778.96 544
8779.84 537
8780.73 573
8781.61 548
8782.50 594
8783.38 556
8784.27 517
8785.15 511
8786.04 487
8786.92 561
8787.81 497
8788.69 447
8789.58 516
8790.46 556
8791.35 466
8792.23 525
8793.12 476
8794.00 509
8794.89 514
8795.77 504
8796.66 485
8797.55 471
8798.43 518
8799.32 497
8800.20 467
8801.09 551
8801.97 532
8802.86 430
8803.74 440
8804.63 474
8805.52 524
8806.40 500
8807.29 510
8808.17 478
8809.06 529
8809.95 507
8810.83 435
8811.72 453
8812.60 420
8813.49 446
8814.38 440
8815.26 445
8816.15 381
8817.04 402
8817.92 421
8818.81 444
8819.70 458
8820.58 463
8821.47 469
8822.36 539
8823.24 573
8824.13 486
8825.02 475
8825.90 447
8826.79 440
8827.68 429
8828.56 414
8829.45 432
8830.34 433
8831.23 460
8832.11 436
8833.00 411
8833.89 418
8834.77 448
8835.66 403
8836.55 410
8837.44 387
8838.32 399
8839.21 345
8840.10 392
8840.99 417
8841.88 362
8842.76 322
8843.65 349
8844.54 350
8845.43 385
8846.31 413
8847.20 388
8848.09 428
8848.98 413
8849.87 395
8850.75 372
8851.64 432
8852.53 432
8853.42 379
8854.31 372
8855.20 378
8856.08 390
8856.97 423
8857.86 349
8858.75 370
8859.64 398
8860.53 373
8861.42 378
8862.30 326
8863.19 321
8864.08 355
8864.97 382
8865.86 327
8866.75 352
8867.64 397
8868.53 377
8869.42 393
8870.30 429
8871.19 351
8872.08 341
8872.97 312
8873.86 340
8874.75 330
8875.64 366
8876.53 338
8877.42 347
8878.31 337
8879.20 333
8880.09 367
8880.98 381
8881.87 385
8882.76 365
8883.65 333
8884.54 336
8885.43 398
8886.32 382
8887.21 315
8888.10 380
8888.99 367
8889.88 345
8890.77 345
8891.66 307
8892.55 323
8893.44 334
8894.33 274
8895.22 269
8896.11 324
8897.00 355
8897.89 297
8898.78 368
8899.67 321
8900.56 243
8901.45 282
8902.34 308
8903.23 308
8904.12 329
8905.02 323
8905.91 362
8906.80 324
8907.69 331
8908.58 334
8909.47 301
8910.36 319
8911.25 313
8912.14 338
8913.04 331
8913.93 318
8914.82 310
8915.71 359
8916.60 295
8917.49 335
8918.38 330
8919.28 357
8920.17 321
8921.06 301
8921.95 328
8922.84 369
8923.73 301
8924.63 331
8925.52 323
8926.41 293
8927.30 297
8928.19 277
8929.09 306
8929.98 294
8930.87 341
8931.76 275
8932.65 260
8933.55 282
8934.44 296
8935.33 306
8936.22 284
8937.12 269
8938.01 270
8938.90 324
8939.79 294
8940.69 257
8941.58 285
8942.47 307
8943.37 312
8944.26 264
8945.15 277
8946.04 305
8946.94 312
8947.83 264
8948.72 274
8949.62 250
8950.51 296
8951.40 263
8952.30 305
8953.19 274
8954.08 266
8954.98 310
8955.87 332
8956.76 273
8957.66 250
8958.55 264
8959.44 274
8960.34 243
8961.23 236
8962.12 286
8963.02 234
8963.91 272
8964.81 284
8965.70 272
8966.59 278
8967.49 266
8968.38 308
8969.28 261
8970.17 331
8971.06 299
8971.96 310
8972.85 316
8973.75 268
8974.64 314
8975.54 324
8976.43 280
8977.32 265
8978.22 282
8979.11 356
8980.01 374
8980.90 386
8981.80 322
8982.69 405
8983.59 339
8984.48 405
8985.38 324
8986.27 314
8987.17 308
8988.06 340
8988.96 298
8989.85 346
8990.75 296
8991.64 240
8992.54 268
8993.43 287
8994.33 257
8995.22 224
8996.12 263
8997.01 266
8997.91 310
8998.81 303
8999.70 294
9000.60 273
9001.49 315
9002.39 325
9003.28 275
9004.18 262
9005.08 299
9005.97 312
9006.87 291
9007.76 268
9008.66 292
9009.56 312
9010.45 275
9011.35 261
9012.24 268
9013.14 285
9014.04 256
9014.93 240
9015.83 280
9016.73 303
9017.62 265
9018.52 245
9019.42 257
9020.31 284
9021.21 271
9022.11 261
9023.00 282
9023.90 261
9024.80 239
9025.69 256
9026.59 272
9027.49 272
9028.38 247
9029.28 282
9030.18 290
9031.08 242
9031.97 241
9032.87 213
9033.77 258
9034.66 259
9035.56 291
9036.46 262
9037.36 256
9038.25 242
9039.15 255
9040.05 246
9040.95 210
9041.85 239
9042.74 283
9043.64 317
9044.54 261
9045.44 348
9046.33 283
9047.23 299
9048.13 281
9049.03 288
9049.93 270
9050.82 242
9051.72 281
9052.62 291
9053.52 275
9054.42 263
9055.32 267
9056.21 315
9057.11 275
9058.01 278
9058.91 271
9059.81 295
9060.71 244
9061.61 269
9062.50 309
9063.40 337
9064.30 307
9065.20 326
9066.10 269
9067.00 257
9067.90 287
9068.80 287
9069.70 361
9070.60 254
9071.49 282
9072.39 302
9073.29 318
9074.19 291
9075.09 276
9075.99 262
9076.89 271
9077.79 261
9078.69 299
9079.59 266
9080.49 244
9081.39 235
9082.29 264
9083.19 300
9084.09 261
9084.99 271
9085.89 282
9086.79 257
9087.69 298
9088.59 309
9089.49 240
9090.39 277
9091.29 257
9092.19 309
9093.09 301
9093.99 294
9094.89 289
9095.79 255
9096.69 251
9097.59 279
9098.49 283
9099.39 244
9100.29 268
9101.19 330
9102.09 331
9102.99 258
9103.90 243
9104.80 291
9105.70 332
9106.60 277
9107.50 296
9108.40 284
9109.30 306
9110.20 302
9111.10 255
9112.00 248
9112.91 243
9113.81 224
9114.71 272
9115.61 299
9116.51 262
9117.41 304
9118.31 292
9119.22 337
9120.12 290
9121.02 267
9121.92 279
9122.82 261
9123.72 255
9124.63 267
9125.53 246
9126.43 250
9127.33 291
9128.23 258
9129.14 255
9130.04 256
9130.94 271
9131.84 211
9132.74 244
9133.65 236
9134.55 247
9135.45 301
9136.35 293
9137.26 290
9138.16 304
9139.06 256
9139.96 234
9140.87 232
9141.77 260
9142.67 300
9143.57 267
9144.48 228
9145.38 248
9146.28 274
9147.19 289
9148.09 245
9148.99 231
9149.90 239
9150.80 290
9151.70 303
9152.60 307
9153.51 291
9154.41 287
9155.31 265
9156.22 270
9157.12 282
9158.02 250
9158.93 240
9159.83 234
9160.74 288
9161.64 264
9162.54 254
9163.45 264
9164.35 268
9165.25 236
9166.16 260
9167.06 321
9167.97 273
9168.87 232
9169.77 294
9170.68 253
9171.58 270
9172.49 274
9173.39 238
9174.30 287
9175.20 343
9176.10 248
9177.01 267
9177.91 312
9178.82 264
9179.72 266
9180.63 278
9181.53 264
9182.44 270
9183.34 260
9184.25 234
9185.15 285
9186.05 250
9186.96 281
9187.86 306
9188.77 294
9189.67 309
9190.58 254
9191.48 279
9192.39 323
9193.30 262
9194.20 283
9195.11 318
9196.01 260
9196.92 288
9197.82 342
9198.73 310
9199.63 252
9200.54 282
9201.44 343
9202.35 297
9203.26 359
9204.16 353
9205.07 371
9205.97 273
9206.88 313
9207.78 301
9208.69 264
9209.60 308
9210.50 294
9211.41 229
9212.32 268
9213.22 254
9214.13 291
9215.03 272
9215.94 246
9216.85 272
9217.75 265
9218.66 258
9219.57 287
9220.47 363
9221.38 301
9222.29 275
9223.19 269
9224.10 313
9225.01 315
9225.91 266
9226.82 252
9227.73 264
9228.63 299
9229.54 218
9230.45 260
9231.36 264
9232.26 279
9233.17 283
9234.08 346
9234.98 288
9235.89 277
9236.80 302
9237.71 282
9238.61 236
9239.52 259
9240.43 292
9241.34 298
9242.24 302
9243.15 293
9244.06 253
9244.97 283
9245.87 284
9246.78 259
9247.69 339
9248.60 289
9249.51 234
9250.41 250
9251.32 256
9252.23 271
9253.14 264
9254.05 264
9254.96 272
9255.86 301
9256.77 275
9257.68 290
9258.59 245
9259.50 257
9260.41 245
9261.31 249
9262.22 286
9263.13 291
9264.04 279
9264.95 268
9265.86 238
9266.77 239
9267.68 263
9268.58 250
9269.49 286
9270.40 244
9271.31 265
9272.22 261
9273.13 278
9274.04 263
9274.95 267
9275.86 295
9276.77 283
9277.68 290
9278.59 265
9279.50 254
9280.40 255
9281.31 258
9282.22 234
9283.13 272
9284.04 308
9284.95 241
9285.86 250
9286.77 274
9287.68 288
9288.59 306
9289.50 234
9290.41 265
9291.32 250
9292.23 267
9293.14 265
9294.05 266
9294.96 267
9295.87 236
9296.78 271
9297.69 307
9298.60 299
9299.52 293
9300.43 307
9301.34 262
9302.25 243
9303.16 307
9304.07 277
9304.98 256
9305.89 260
9306.80 291
9307.71 283
9308.62 258
9309.53 295
9310.44 300
9311.36 367
9312.27 337
9313.18 316
9314.09 319
9315.00 317
9315.91 334
9316.82 322
9317.73 280
9318.64 312
9319.56 331
9320.47 288
9321.38 301
9322.29 276
9323.20 242
9324.11 270
9325.03 262
9325.94 298
9326.85 298
9327.76 295
9328.67 257
9329.59 319
9330.50 338
9331.41 275
9332.32 346
9333.23 262
9334.15 275
9335.06 329
9335.97 290
9336.88 253
9337.79 329
9338.71 272
9339.62 243
9340.53 306
9341.44 276
9342.36 282
9343.27 266
9344.18 258
9345.09 284
9346.01 245
9346.92 289
9347.83 209
9348.75 284
9349.66 229
9350.57 240
9351.48 296
9352.40 269
9353.31 244
9354.22 259
9355.14 254
9356.05 219
9356.96 264
9357.88 324
9358.79 291
9359.70 298
9360.62 257
9361.53 260
9362.44 251
9363.36 276
9364.27 256
9365.19 278
9366.10 242
9367.01 236
9367.93 267
9368.84 266
9369.75 250
9370.67 273
9371.58 277
9372.50 282
9373.41 263
9374.32 297
9375.24 274
9376.15 283
9377.07 267
9377.98 280
9378.90 254
9379.81 256
9380.72 234
9381.64 274
9382.55 285
9383.47 256
9384.38 249
9385.30 279
9386.21 292
9387.13 277
9388.04 268
9388.96 258
9389.87 274
9390.79 304
9391.70 253
9392.62 276
9393.53 267
9394.45 324
9395.36 261
9396.28 273
9397.19 309
9398.11 279
9399.02 235
9399.94 306
9400.85 242
9401.77 289
9402.68 245
9403.60 278
9404.52 285
9405.43 297
9406.35 333
9407.26 271
9408.18 317
9409.09 266
9410.01 280
9410.93 293
9411.84 279
9412.76 320
9413.67 315
9414.59 285
9415.51 338
9416.42 312
9417.34 321
9418.26 298
9419.17 302
9420.09 308
9421.00 301
9421.92 258
9422.84 285
9423.75 324
9424.67 310
9425.59 252
9426.50 280
9427.42 347
9428.34 308
9429.25 308
9430.17 260
9431.09 267
9432.00 265
9432.92 282
9433.84 297
9434.76 324
9435.67 375
9436.59 308
9437.51 337
9438.42 327
9439.34 341
9440.26 346
9441.18 293
9442.09 408
9443.01 359
9443.93 369
9444.85 377
9445.76 326
9446.68 311
9447.60 314
9448.52 335
9449.43 378
9450.35 361
9451.27 346
9452.19 365
9453.11 390
9454.02 503
9454.94 493
9455.86 535
9456.78 639
9457.70 633
9458.62 653
9459.53 640
9460.45 538
9461.37 481
9462.29 467
9463.21 381
9464.13 354
9465.04 353
9465.96 368
9466.88 370
9467.80 311
9468.72 288
9469.64 305
9470.56 318
9471.48 296
9472.39 286
9473.31 310
9474.23 294
9475.15 366
9476.07 319
9476.99 331
9477.91 361
9478.83 311
9479.75 280
9480.67 288
9481.59 285
9482.51 313
9483.42 325
9484.34 374
9485.26 365
9486.18 323
9487.10 293
9488.02 285
9488.94 311
9489.86 358
9490.78 334
9491.70 322
9492.62 345
9493.54 392
9494.46 333
9495.38 291
9496.30 307
9497.22 303
9498.14 314
9499.06 303
9499.98 325
9500.90 350
9501.82 289
9502.74 240
9503.66 343
9504.58 352
9505.50 339
9506.43 340
9507.35 257
9508.27 301
9509.19 307
9510.11 281
9511.03 303
9511.95 313
9512.87 279
9513.79 277
9514.71 278
9515.63 291
9516.55 339
9517.48 355
9518.40 369
9519.32 312
9520.24 337
9521.16 345
9522.08 281
9523.00 315
9523.92 334
9524.85 309
9525.77 341
9526.69 332
9527.61 346
9528.53 307
9529.45 349
9530.38 351
9531.30 342
9532.22 322
9533.14 393
9534.06 396
9534.98 429
9535.91 528
9536.83 566
9537.75 540
9538.67 513
9539.60 512
9540.52 456
9541.44 411
9542.36 407
9543.28 411
9544.21 370
9545.13 367
9546.05 334
9546.97 332
9547.90 365
9548.82 321
9549.74 358
9550.66 341
9551.59 358
9552.51 361
9553.43 341
9554.36 267
9555.28 271
9556.20 323
9557.13 302
9558.05 304
9558.97 303
9559.89 309
9560.82 325
9561.74 341
9562.66 355
9563.59 317
9564.51 337
9565.43 366
9566.36 336
9567.28 303
9568.20 302
9569.13 297
9570.05 278
9570.98 273
9571.90 358
9572.82 351
9573.75 373
9574.67 307
9575.60 327
9576.52 299
9577.44 302
9578.37 311
9579.29 296
9580.22 276
9581.14 332
9582.06 331
9582.99 323
9583.91 272
9584.84 324
9585.76 266
9586.69 315
9587.61 302
9588.53 307
9589.46 284
9590.38 312
9591.31 332
9592.23 310
9593.16 346
9594.08 311
9595.01 323
9595.93 319
9596.86 300
9597.78 363
9598.71 353
9599.63 350
9600.56 337
9601.48 355
9602.41 366
9603.33 355
9604.26 373
9605.18 382
9606.11 366
9607.03 360
9607.96 417
9608.89 364
9609.81 366
9610.74 359
9611.66 348
9612.59 384
9613.51 340
9614.44 376
9615.37 386
9616.29 352
9617.22 385
9618.14 400
9619.07 392
9620.00 411
9620.92 365
9621.85 389
9622.77 383
9623.70 389
9624.63 356
9625.55 396
9626.48 399
9627.41 364
9628.33 412
9629.26 426
9630.19 388
9631.11 411
9632.04 423
9632.97 462
9633.89 483
9634.82 461
9635.75 393
9636.67 338
9637.60 420
9638.53 438
9639.45 395
9640.38 449
9641.31 500
9642.23 514
9643.16 535
9644.09 485
9645.02 478
9645.94 515
9646.87 477
9647.80 486
9648.73 477
9649.65 547
9650.58 605
9651.51 606
9652.44 566
9653.36 620
9654.29 647
9655.22 714
9656.15 602
9657.08 564
9658.00 622
9658.93 538
9659.86 529
9660.79 572
9661.72 561
9662.64 615
9663.57 520
9664.50 514
9665.43 561
9666.36 552
9667.28 560
9668.21 589
9669.14 551
9670.07 582
9671.00 594
9671.93 560
9672.86 552
9673.78 639
9674.71 637
9675.64 618
9676.57 684
9677.50 670
9678.43 646
9679.36 653
9680.29 658
9681.21 623
9682.14 684
9683.07 705
9684.00 669
9684.93 669
9685.86 676
9686.79 746
9687.72 725
9688.65 705
9689.58 760
9690.51 803
9691.44 834
9692.37 813
9693.30 802
9694.23 818
9695.16 770
9696.09 814
9697.02 836
9697.94 858
9698.87 853
9699.80 883
9700.73 898
9701.66 964
9702.59 1066
9703.52 1079
9704.45 996
9705.39 1060
9706.32 1022
9707.25 983
9708.18 907
9709.11 878
9710.04 887
9710.97 840
9711.90 852
9712.83 911
9713.76 918
9714.69 918
9715.62 993
9716.55 1074
9717.48 1151
9718.41 1133
9719.34 1146
9720.27 1220
9721.21 1123
9722.14 1069
9723.07 1107
9724.00 1009
9724.93 874
9725.86 854
9726.79 786
9727.72 764
9728.65 802
9729.59 815
9730.52 767
9731.45 756
9732.38 808
9733.31 847
9734.24 886
9735.17 817
9736.11 898
9737.04 887
9737.97 968
9738.90 922
9739.83 798
9740.77 761
9741.70 751
9742.63 683
9743.56 641
9744.49 648
9745.43 598
9746.36 574
9747.29 595
9748.22 606
9749.15 557
9750.09 580
9751.02 574
9751.95 586
9752.88 563
9753.82 585
9754.75 529
9755.68 549
9756.61 564
9757.55 556
9758.48 568
9759.41 504
9760.35 527
9761.28 498
9762.21 482
9763.14 530
9764.08 547
9765.01 530
9765.94 569
9766.88 502
9767.81 522
9768.74 507
9769.68 540
9770.61 554
9771.54 522
9772.48 502
9773.41 499
9774.34 513
9775.28 524
9776.21 524
9777.14 500
9778.08 556
9779.01 483
9779.94 516
9780.88 528
9781.81 515
9782.75 572
9783.68 585
9784.61 541
9785.55 575
9786.48 546
9787.42 599
9788.35 546
9789.28 542
9790.22 544
9791.15 518
9792.09 560
9793.02 447
9793.96 504
9794.89 522
9795.83 470
9796.76 442
9797.69 445
9798.63 443
9799.56 495
9800.50 476
9801.43 516
9802.37 441
9803.30 478
9804.24 447
9805.17 410
9806.11 487
9807.04 432
9807.98 413
9808.91 399
9809.85 447
9810.78 402
9811.72 441
9812.65 421
9813.59 422
9814.53 415
9815.46 380
9816.40 345
9817.33 368
9818.27 401
9819.20 365
9820.14 395
9821.07 361
9822.01 347
9822.95 375
9823.88 402
9824.82 405
9825.75 388
9826.69 330
9827.63 372
9828.56 396
9829.50 383
9830.43 379
9831.37 327
9832.31 401
9833.24 373
9834.18 327
9835.12 340
9836.05 355
9836.99 345
9837.93 369
9838.86 349
9839.80 402
9840.73 428
9841.67 409
9842.61 372
9843.55 348
9844.48 359
9845.42 376
9846.36 377
9847.29 374
9848.23 346
9849.17 364
9850.10 419
9851.04 388
9851.98 351
9852.92 377
9853.85 343
9854.79 341
9855.73 405
9856.67 340
9857.60 353
9858.54 372
9859.48 360
9860.42 370
9861.35 385
9862.29 405
9863.23 380
9864.17 374
9865.10 382
9866.04 371
9866.98 347
9867.92 330
9868.86 375
9869.79 339
9870.73 362
9871.67 369
9872.61 359
9873.55 367
9874.48 339
9875.42 375
9876.36 387
9877.30 389
9878.24 399
9879.18 356
9880.12 364
9881.05 346
9881.99 352
9882.93 321
9883.87 346
9884.81 374
9885.75 413
9886.69 378
9887.63 341
9888.56 347
9889.50 317
9890.44 312
9891.38 332
9892.32 362
9893.26 348
9894.20 375
9895.14 299
9896.08 341
9897.02 345
9897.96 314
9898.90 304
9899.84 320
9900.77 343
9901.71 340
9902.65 309
9903.59 342
9904.53 322
9905.47 356
9906.41 331
9907.35 323
9908.29 330
9909.23 300
9910.17 326
9911.11 359
9912.05 321
9912.99 302
9913.93 343
9914.87 336
9915.81 364
9916.75 355
9917.69 336
9918.63 391
9919.57 335
9920.52 338
9921.46 287
9922.40 284
9923.34 301
9924.28 319
9925.22 362
9926.16 363
9927.10 379
9928.04 444
9928.98 436
9929.92 504
9930.86 559
9931.80 560
9932.75 602
9933.69 583
9934.63 533
9935.57 454
9936.51 450
9937.45 371
9938.39 435
9939.33 377
9940.28 408
9941.22 330
9942.16 383
9943.10 347
9944.04 316
9944.98 325
9945.92 305
9946.87 305
9947.81 317
9948.75 305
9949.69 336
9950.63 306
9951.58 299
9952.52 405
9953.46 367
9954.40 382
9955.34 353
9956.29 300
9957.23 302
9958.17 354
9959.11 310
9960.06 310
9961.00 363
9961.94 343
9962.88 317
9963.83 310
9964.77 333
9965.71 314
9966.65 314
9967.60 340
9968.54 338
9969.48 389
9970.42 316
9971.37 283
9972.31 359
9973.25 306
9974.20 334
9975.14 287
9976.08 303
9977.03 308
9977.97 297
9978.91 290
9979.86 278
9980.80 331
9981.74 313
9982.69 279
9983.63 263
9984.57 336
9985.52 310
9986.46 307
9987.40 266
9988.35 278
9989.29 289
9990.23 298
9991.18 280
9992.12 279
9993.07 253
9994.01 255
9994.95 277
9995.90 289
9996.84 249
9997.79 228
9998.73 295
9999.67 289
10000.62 256
10001.56 253
10002.51 237
10003.45 259
10004.40 321
10005.34 298
10006.29 288
10007.23 305
10008.17 273
10009.12 323
10010.06 253
10011.01 279
10011.95 276
10012.90 288
10013.84 294
10014.79 281
10015.73 316
10016.68 276
10017.62 298
10018.57 315
10019.51 296
10020.46 284
10021.40 312
10022.35 294
10023.29 296
10024.24 239
10025.19 248
10026.13 299
10027.08 265
10028.02 289
10028.97 287
10029.91 255
10030.86 301
10031.80 255
10032.75 254
10033.70 265
10034.64 255
10035.59 274
10036.53 257
10037.48 280
10038.43 268
10039.37 284
10040.32 311
10041.26 292
10042.21 287
10043.16 284
10044.10 256
10045.05 325
10046.00 276
10046.94 269
10047.89 271
10048.84 256
10049.78 251
10050.73 237
10051.68 247
10052.62 307
10053.57 258
10054.52 244
10055.46 246
10056.41 253
10057.36 226
10058.30 232
10059.25 267
10060.20 249
10061.15 221
10062.09 217
10063.04 254
10063.99 246
10064.93 251
10065.88 199
10066.83 248
10067.78 264
10068.72 235
10069.67 213
10070.62 233
10071.57 260
10072.51 225
10073.46 237
10074.41 223
10075.36 239
10076.31 231
10077.25 252
10078.20 261
10079.15 247
10080.10 243
10081.05 237
10081.99 238
10082.94 243
10083.89 243
10084.84 265
10085.79 279
10086.74 262
10087.68 193
10088.63 226
10089.58 251
10090.53 225
10091.48 257
10092.43 215
10093.37 266
10094.32 266
10095.27 258
10096.22 222
10097.17 206
10098.12 270
10099.07 239
10100.02 258
10100.97 252
10101.91 214
10102.86 213
10103.81 238
10104.76 219
10105.71 260
10106.66 240
10107.61 245
10108.56 207
10109.51 192
10110.46 226
10111.41 268
10112.36 219
10113.31 225
10114.26 263
10115.21 266
10116.16 264
10117.11 223
10118.06 250
10119.01 246
10119.96 226
10120.91 219
10121.86 261
10122.81 221
10123.76 207
10124.71 227
10125.66 241
10126.61 232
10127.56 235
10128.51 221
10129.46 250
10130.41 252
10131.36 258
10132.31 239
10133.26 206
10134.21 246
10135.16 251
10136.11 228
10137.06 206
10138.01 235
10138.96 233
10139.91 209
10140.86 245
10141.82 243
10142.77 269
10143.72 232
10144.67 232
10145.62 230
10146.57 242
10147.52 229
10148.47 237
10149.42 254
10150.38 295
10151.33 239
10152.28 236
10153.23 236
10154.18 215
10155.13 256
10156.09 206
10157.04 240
10157.99 230
10158.94 251
10159.89 240
10160.84 270
10161.80 275
10162.75 272
10163.70 247
10164.65 241
10165.60 233
10166.56 234
10167.51 283
10168.46 269
10169.41 217
10170.36 236
10171.32 274
10172.27 239
10173.22 222
10174.17 255
10175.13 277
10176.08 216
10177.03 266
10177.98 261
10178.94 238
10179.89 244
10180.84 261
10181.80 274
10182.75 269
10183.70 275
10184.65 302
10185.61 242
10186.56 234
10187.51 263
10188.47 263
10189.42 309
10190.37 281
10191.33 283
10192.28 277
10193.23 285
10194.19 281
10195.14 299
10196.09 306
10197.05 318
10198.00 328
10198.95 331
10199.91 345
10200.86 299
10201.82 308
10202.77 304
10203.72 297
10204.68 306
10205.63 303
10206.58 336
10207.54 384
10208.49 292
10209.45 308
10210.40 358
10211.36 365
10212.31 336
10213.26 385
10214.22 301
10215.17 291
10216.13 308
10217.08 294
10218.04 310
10218.99 318
10219.94 320
10220.90 310
10221.85 284
10222.81 269
10223.76 281
10224.72 279
10225.67 329
10226.63 286
10227.58 272
10228.54 267
10229.49 254
10230.45 269
10231.40 334
10232.36 306
10233.31 260
10234.27 279
10235.22 293
10236.18 294
10237.14 310
10238.09 283
10239.05 345
10240.00 364
10240.96 368
10241.91 348
10242.87 300
10243.82 336
10244.78 267
10245.74 300
10246.69 260
10247.65 233
10248.60 283
10249.56 267
10250.52 257
10251.47 278
10252.43 284
10253.38 267
10254.34 291
10255.30 245
10256.25 232
10257.21 270
10258.17 270
10259.12 225
10260.08 253
10261.04 247
10261.99 253
10262.95 246
10263.91 271
10264.86 268
10265.82 195
10266.78 261
10267.73 266
10268.69 261
10269.65 231
10270.60 253
10271.56 243
10272.52 248
10273.47 258
10274.43 269
10275.39 259
10276.35 267
10277.30 218
10278.26 242
10279.22 259
10280.18 205
10281.13 238
10282.09 180
10283.05 201
10284.01 222
10284.96 223
10285.92 250
10286.88 233
10287.84 250
10288.79 249
10289.75 248
10290.71 239
10291.67 238
10292.63 179
10293.58 197
10294.54 216
10295.50 228
10296.46 208
10297.42 212
10298.38 274
10299.33 255
10300.29 286
10301.25 219
10302.21 210
10303.17 271
10304.13 233
10305.08 242
10306.04 266
10307.00 269
10307.96 253
10308.92 233
10309.88 255
10310.84 228
10311.80 233
10312.75 216
10313.71 236
10314.67 226
10315.63 251
10316.59 218
10317.55 232
10318.51 267
10319.47 253
10320.43 229
10321.39 218
10322.35 214
10323.31 228
10324.27 204
10325.23 237
10326.18 272
10327.14 267
10328.10 275
10329.06 232
10330.02 236
10330.98 257
10331.94 300
10332.90 311
10333.86 286
10334.82 314
10335.78 346
10336.74 318
10337.70 263
10338.66 301
10339.62 271
10340.58 264
10341.54 257
10342.50 244
10343.46 229
10344.43 249
10345.39 230
10346.35 226
10347.31 244
10348.27 209
10349.23 219
10350.19 256
10351.15 260
10352.11 290
10353.07 230
10354.03 251
10354.99 243
10355.95 265
10356.91 296
10357.88 240
10358.84 197
10359.80 206
10360.76 267
10361.72 201
10362.68 208
10363.64 213
10364.60 228
10365.57 253
10366.53 279
10367.49 248
10368.45 245
10369.41 311
10370.37 200
10371.34 226
10372.30 230
10373.26 215
10374.22 219
10375.18 225
10376.14 259
10377.11 220
10378.07 257
10379.03 248
10379.99 199
10380.95 171
10381.92 229
10382.88 216
10383.84 225
10384.80 162
10385.77 263
10386.73 228
10387.69 184
10388.65 222
10389.62 213
10390.58 188
10391.54 172
10392.50 199
10393.47 235
10394.43 215
10395.39 241
10396.35 215
10397.32 173
10398.28 225
10399.24 269
10400.21 222
10401.17 224
10402.13 252
10403.10 208
10404.06 183
10405.02 227
10405.99 218
10406.95 202
10407.91 232
10408.88 196
10409.84 248
10410.80 214
10411.77 194
10412.73 195
10413.69 226
10414.66 254
10415.62 179
10416.58 218
10417.55 252
10418.51 223
10419.48 223
10420.44 260
10421.40 251
10422.37 287
10423.33 311
10424.30 278
10425.26 252
10426.23 218
10427.19 255
10428.15 235
10429.12 201
10430.08 263
10431.05 256
10432.01 204
10432.98 222
10433.94 193
10434.91 239
10435.87 252
10436.83 253
10437.80 219
10438.76 184
10439.73 195
10440.69 207
10441.66 211
10442.62 190
10443.59 216
10444.55 195
10445.52 208
10446.48 196
10447.45 189
10448.41 207
10449.38 208
10450.35 194
10451.31 202
10452.28 207
10453.24 204
10454.21 198
10455.17 175
10456.14 171
10457.10 204
10458.07 196
10459.04 176
10460.00 170
10460.97 153
10461.93 178
10462.90 239
10463.87 226
10464.83 200
10465.80 243
10466.76 196
10467.73 172
10468.70 166
10469.66 189
10470.63 218
10471.59 200
10472.56 183
10473.53 194
10474.49 223
10475.46 186
10476.43 208
10477.39 173
10478.36 174
10479.33 164
10480.29 183
10481.26 177
10482.23 170
10483.19 184
10484.16 185
10485.13 174
10486.09 201
10487.06 206
10488.03 194
10489.00 208
10489.96 196
10490.93 173
10491.90 182
10492.87 202
10493.83 158
10494.80 195
10495.77 202
10496.73 219
10497.70 209
10498.67 209
10499.64 226
10500.61 187
10501.57 213
10502.54 248
10503.51 225
10504.48 191
10505.44 204
10506.41 202
10507.38 196
10508.35 181
10509.32 212
10510.28 175
10511.25 215
10512.22 216
10513.19 224
10514.16 229
10515.13 220
10516.09 221
10517.06 199
10518.03 225
10519.00 182
10519.97 185
10520.94 222
10521.91 243
10522.87 219
10523.84 192
10524.81 171
10525.78 212
10526.75 220
10527.72 236
10528.69 243
10529.66 224
10530.63 183
10531.59 222
10532.56 228
10533.53 210
10534.50 194
10535.47 209
10536.44 203
10537.41 231
10538.38 196
10539.35 174
10540.32 192
10541.29 189
10542.26 193
10543.23 205
10544.20 205
10545.17 159
10546.14 174
10547.11 160
10548.08 177
10549.05 182
10550.02 208
10550.99 181
10551.96 202
10552.93 216
10553.90 175
10554.87 210
10555.84 204
10556.81 161
10557.78 202
10558.75 231
10559.72 215
10560.69 190
10561.66 221
10562.63 233
10563.60 239
10564.57 220
10565.54 240
10566.51 252
10567.48 242
10568.45 227
10569.42 248
10570.40 218
10571.37 173
10572.34 188
10573.31 181
10574.28 210
10575.25 225
10576.22 223
10577.19 191
10578.16 207
10579.14 183
10580.11 188
10581.08 198
10582.05 221
10583.02 197
10583.99 194
10584.96 186
10585.94 189
10586.91 215
10587.88 203
10588.85 189
10589.82 244
10590.79 207
10591.77 205
10592.74 223
10593.71 247
10594.68 232
10595.65 224
10596.63 231
10597.60 210
10598.57 189
10599.54 225
10600.52 225
10601.49 227
10602.46 236
10603.43 226
10604.41 225
10605.38 238
10606.35 262
10607.32 251
10608.30 205
10609.27 206
10610.24 219
10611.21 219
10612.19 186
10613.16 184
10614.13 199
10615.11 192
10616.08 177
10617.05 184
10618.02 184
10619.00 204
10619.97 227
10620.94 224
10621.92 194
10622.89 193
10623.86 218
10624.84 199
10625.81 223
10626.78 213
10627.76 267
10628.73 245
10629.71 232
10630.68 233
10631.65 239
10632.63 237
10633.60 210
10634.57 225
10635.55 214
10636.52 202
10637.50 221
10638.47 240
10639.44 257
10640.42 218
10641.39 294
10642.37 339
10643.34 336
10644.31 352
10645.29 303
10646.26 251
10647.24 268
10648.21 286
10649.19 299
10650.16 248
10651.14 254
10652.11 255
10653.09 211
10654.06 220
10655.04 239
10656.01 203
10656.98 222
10657.96 218
10658.93 234
10659.91 225
10660.88 222
10661.86 212
10662.84 224
10663.81 261
10664.79 224
10665.76 178
10666.74 207
10667.71 206
10668.69 208
10669.66 235
10670.64 250
10671.61 233
10672.59 259
10673.56 225
10674.54 194
10675.52 194
10676.49 208
10677.47 205
10678.44 223
10679.42 206
10680.40 198
10681.37 197
10682.35 271
10683.32 212
10684.30 222
10685.28 244
10686.25 224
10687.23 254
10688.20 255
10689.18 222
10690.16 200
10691.13 238
10692.11 208
10693.09 213
10694.06 217
10695.04 188
10696.02 180
10696.99 205
10697.97 201
10698.95 177
10699.92 189
10700.90 195
10701.88 225
10702.85 196
10703.83 210
10704.81 191
10705.79 216
10706.76 221
10707.74 207
10708.72 188
10709.70 173
10710.67 214
10711.65 203
10712.63 206
10713.60 197
10714.58 197
10715.56 235
10716.54 166
10717.52 197
10718.49 173
10719.47 167
10720.45 187
10721.43 212
10722.40 217
10723.38 216
10724.36 214
10725.34 190
10726.32 175
10727.29 191
10728.27 192
10729.25 216
10730.23 171
10731.21 214
10732.19 247
10733.16 209
10734.14 175
10735.12 177
10736.10 222
10737.08 219
10738.06 219
10739.03 233
10740.01 158
10740.99 226
10741.97 184
10742.95 195
10743.93 228
10744.91 188
10745.89 191
10746.87 187
10747.84 211
10748.82 204
10749.80 184
10750.78 172
10751.76 181
10752.74 186
10753.72 158
10754.70 188
10755.68 183
10756.66 192
10757.64 240
10758.62 253
10759.60 205
10760.58 194
10761.56 182
10762.54 231
10763.52 197
10764.50 194
10765.48 189
10766.45 188
10767.43 173
10768.41 219
10769.39 208
10770.38 172
10771.36 199
10772.34 201
10773.32 194
10774.30 175
10775.28 211
10776.26 212
10777.24 181
10778.22 188
10779.20 177
10780.18 253
10781.16 217
10782.14 179
10783.12 192
10784.10 206
10785.08 200
10786.06 211
10787.04 208
10788.02 194
10789.00 209
10789.99 203
10790.97 179
10791.95 183
10792.93 212
10793.91 192
10794.89 181
10795.87 180
10796.85 186
10797.84 176
10798.82 214
10799.80 217
10800.78 237
10801.76 200
10802.74 230
10803.72 228
10804.71 210
10805.69 175
10806.67 215
10807.65 194
10808.63 187
10809.61 201
10810.60 200
10811.58 167
10812.56 183
10813.54 216
10814.52 184
10815.51 187
10816.49 206
10817.47 232
10818.45 199
10819.44 185
10820.42 193
10821.40 183
10822.38 172
10823.37 196
10824.35 234
10825.33 216
10826.31 206
10827.30 182
10828.28 199
10829.26 198
10830.24 217
10831.23 229
10832.21 192
10833.19 168
10834.18 196
10835.16 193
10836.14 217
10837.13 185
10838.11 209
10839.09 232
10840.07 203
10841.06 188
10842.04 189
10843.02 222
10844.01 272
10844.99 235
10845.98 196
10846.96 185
10847.94 180
10848.93 220
10849.91 224
10850.89 220
10851.88 182
10852.86 181
10853.84 207
10854.83 207
10855.81 211
10856.80 212
10857.78 207
10858.77 211
10859.75 216
10860.73 197
10861.72 191
10862.70 203
10863.69 232
10864.67 208
10865.66 194
10866.64 218
10867.62 239
10868.61 215
10869.59 208
10870.58 185
10871.56 199
10872.55 221
10873.53 227
10874.52 246
10875.50 254
10876.49 255
10877.47 257
10878.46 228
10879.44 170
10880.43 214
10881.41 210
10882.40 222
10883.38 255
10884.37 248
10885.35 245
10886.34 201
10887.32 207
10888.31 256
10889.29 252
10890.28 217
10891.27 223
10892.25 260
10893.24 244
10894.22 241
10895.21 262
10896.19 221
10897.18 241
10898.17 282
10899.15 270
10900.14 254
10901.12 253
10902.11 245
10903.10 252
10904.08 240
10905.07 238
10906.05 286
10907.04 277
10908.03 292
10909.01 214
10910.00 256
10910.99 250
10911.97 259
10912.96 258
10913.95 262
10914.93 309
10915.92 299
10916.91 317
10917.89 280
10918.88 294
10919.87 291
10920.85 312
10921.84 290
10922.83 295
10923.81 261
10924.80 318
10925.79 275
10926.78 292
10927.76 366
10928.75 340
10929.74 314
10930.73 289
10931.71 324
10932.70 323
10933.69 315
10934.68 302
10935.66 290
10936.65 288
10937.64 285
10938.63 330
10939.61 292
10940.60 286
10941.59 342
10942.58 335
10943.57 323
10944.55 323
10945.54 322
10946.53 302
10947.52 394
10948.51 394
10949.49 423
10950.48 382
10951.47 396
10952.46 468
10953.45 447
10954.44 379
10955.42 399
10956.41 420
10957.40 431
10958.39 494
10959.38 561
10960.37 578
10961.36 567
10962.34 644
10963.33 665
10964.32 610
10965.31 557
10966.30 553
10967.29 542
10968.28 504
10969.27 465
10970.26 471
10971.25 467
10972.24 475
10973.22 462
10974.21 457
10975.20 400
10976.19 394
10977.18 440
10978.17 443
10979.16 417
10980.15 420
10981.14 489
10982.13 420
10983.12 421
10984.11 457
10985.10 469
10986.09 500
10987.08 489
10988.07 471
10989.06 479
10990.05 492
10991.04 446
10992.03 488
10993.02 519
10994.01 496
10995.00 500
10995.99 510
10996.98 598
10997.97 693
10998.96 711
10999.95 792
11000.94 921
11001.93 994
11002.92 1081
11003.92 1204
11004.91 1230
11005.90 1239
11006.89 1157
11007.88 1052
11008.87 977
11009.86 790
11010.85 711
11011.84 584
11012.83 519
11013.82 510
11014.82 542
11015.81 492
11016.80 469
11017.79 479
11018.78 443
11019.77 439
11020.76 426
11021.76 386
11022.75 398
11023.74 385
11024.73 420
11025.72 386
11026.71 384
11027.70 407
11028.70 392
11029.69 353
11030.68 342
11031.67 413
11032.66 378
11033.66 341
11034.65 401
11035.64 326
11036.63 325
11037.62 374
11038.62 358
11039.61 347
11040.60 351
11041.59 324
11042.59 337
11043.58 349
11044.57 333
11045.56 291
11046.56 312
11047.55 291
11048.54 363
11049.53 343
11050.53 343
11051.52 286
11052.51 293
11053.51 319
11054.50 294
11055.49 293
11056.49 285
11057.48 288
11058.47 299
11059.46 293
11060.46 260
11061.45 271
11062.44 287
11063.44 297
11064.43 288
11065.42 280
11066.42 245
11067.41 293
11068.41 277
11069.40 305
11070.39 275
11071.39 283
11072.38 284
11073.37 247
11074.37 263
11075.36 264
11076.36 263
11077.35 269
11078.34 293
11079.34 276
11080.33 284
11081.33 245
11082.32 271
11083.31 280
11084.31 251
11085.30 259
11086.30 274
11087.29 279
11088.29 263
11089.28 276
11090.28 262
11091.27 243
11092.27 226
11093.26 237
11094.25 239
11095.25 252
11096.24 272
11097.24 251
11098.23 239
11099.23 284
11100.22 259
11101.22 254
11102.21 230
11103.21 227
11104.20 250
11105.20 269
11106.20 261
11107.19 254
11108.19 300
11109.18 277
11110.18 246
11111.17 226
11112.17 248
11113.16 295
11114.16 267
11115.15 253
11116.15 253
11117.15 231
11118.14 229
11119.14 262
11120.13 269
11121.13 257
11122.13 223
11123.12 255
11124.12 290
11125.11 248
11126.11 280
11127.11 247
11128.10 229
11129.10 225
11130.10 237
11131.09 245
11132.09 250
11133.09 251
11134.08 302
11135.08 231
11136.07 234
11137.07 246
11138.07 239
11139.07 202
11140.06 214
11141.06 232
11142.06 264
11143.05 242
11144.05 248
11145.05 245
11146.04 254
11147.04 263
11148.04 221
11149.04 256
11150.03 289
11151.03 217
11152.03 257
11153.02 183
11154.02 204
11155.02 234
11156.02 227
11157.01 186
11158.01 243
11159.01 243
11160.01 214
11161.01 212
11162.00 212
11163.00 222
11164.00 240
11165.00 198
11165.99 245
11166.99 203
11167.99 209
11168.99 209
11169.99 219
11170.99 225
11171.98 229
11172.98 191
11173.98 231
11174.98 245
11175.98 206
11176.98 212
11177.97 221
11178.97 229
11179.97 255
11180.97 225
11181.97 242
11182.97 257
11183.97 212
11184.96 228
11185.96 221
11186.96 240
11187.96 207
11188.96 215
11189.96 257
11190.96 277
11191.96 252
11192.96 197
11193.96 261
11194.96 251
11195.96 260
11196.95 297
11197.95 261
11198.95 238
11199.95 237
11200.95 254
11201.95 250
11202.95 238
11203.95 240
11204.95 254
11205.95 227
11206.95 232
11207.95 229
11208.95 232
11209.95 257
11210.95 284
11211.95 227
11212.95 272
11213.95 264
11214.95 236
11215.95 276
11216.95 290
11217.95 257
11218.95 208
11219.95 233
11220.95 224
11221.95 219
11222.95 208
11223.95 187
11224.95 232
11225.96 241
11226.96 184
11227.96 207
11228.96 214
11229.96 217
11230.96 228
11231.96 190
11232.96 222
11233.96 250
11234.96 206
11235.96 217
11236.97 232
11237.97 230
11238.97 221
11239.97 163
11240.97 168
11241.97 221
11242.97 230
11243.98 181
11244.98 205
11245.98 211
11246.98 199
11247.98 184
11248.98 222
11249.98 223
11250.99 207
11251.99 199
11252.99 216
11253.99 212
11254.99 192
11256.00 207
11257.00 178
11258.00 188
11259.00 185
11260.00 205
11261.01 159
11262.01 173
11263.01 195
11264.01 200
11265.02 182
11266.02 184
11267.02 177
11268.02 201
11269.03 202
11270.03 191
11271.03 203
11272.03 215
11273.04 201
11274.04 194
11275.04 180
11276.05 212
11277.05 252
11278.05 224
11279.05 193
11280.06 176
11281.06 217
11282.06 255
11283.07 213
11284.07 210
11285.07 220
11286.08 227
11287.08 238
11288.08 277
11289.09 250
11290.09 192
11291.09 191
11292.10 232
11293.10 213
11294.11 187
11295.11 202
11296.11 205
11297.12 206
11298.12 182
11299.13 191
11300.13 224
11301.13 191
11302.14 189
11303.14 219
11304.15 196
11305.15 190
11306.15 229
11307.16 197
11308.16 200
11309.17 256
11310.17 212
11311.18 213
11312.18 210
11313.18 191
11314.19 242
11315.19 269
11316.20 267
11317.20 235
11318.21 200
11319.21 236
11320.22 208
11321.22 214
11322.23 213
11323.23 242
11324.24 203
11325.24 186
11326.25 192
11327.25 192
11328.26 208
11329.26 218
11330.27 203
11331.27 157
11332.28 172
11333.29 195
11334.29 196
11335.30 200
11336.30 204
11337.31 217
11338.31 192
11339.32 194
11340.33 206
11341.33 204
11342.34 202
11343.34 198
11344.35 198
11345.35 160
11346.36 203
11347.37 200
11348.37 212
11349.38 191
11350.39 204
11351.39 194
11352.40 175
11353.40 171
11354.41 171
11355.42 190
11356.42 150
11357.43 210
11358.44 177
11359.44 205
11360.45 212
11361.46 209
11362.46 195
11363.47 193
11364.48 203
11365.48 167
11366.49 183
11367.50 194
11368.50 164
11369.51 139
11370.52 172
11371.53 165
11372.53 176
11373.54 165
11374.55 179
11375.56 147
11376.56 197
11377.57 169
11378.58 161
11379.59 177
11380.59 163
11381.60 177
11382.61 194
11383.62 216
11384.62 194
11385.63 167
11386.64 178
11387.65 166
11388.65 158
11389.66 156
11390.67 164
11391.68 203
11392.69 222
11393.69 187
11394.70 165
11395.71 193
11396.72 176
11397.73 186
11398.74 187
11399.74 166
11400.75 171
11401.76 177
11402.77 197
11403.78 196
11404.79 195
11405.80 186
11406.80 180
11407.81 203
11408.82 167
11409.83 165
11410.84 170
11411.85 175
11412.86 174
11413.87 177
11414.88 180
11415.89 161
11416.89 198
11417.90 189
11418.91 212
11419.92 170
11420.93 209
11421.94 170
11422.95 176
11423.96 185
11424.97 195
11425.98 191
11426.99 199
11428.00 215
11429.01 205
11430.02 177
11431.03 171
11432.04 172
11433.05 149
11434.06 178
11435.07 195
11436.08 208
11437.09 178
11438.10 160
11439.11 159
11440.12 191
11441.13 178
11442.14 182
11443.15 146
11444.16 198
11445.17 191
11446.18 174
11447.19 179
11448.20 170
11449.21 157
11450.22 199
11451.23 181
11452.24 192
11453.25 246
11454.27 236
11455.28 208
11456.29 165
11457.30 180
11458.31 224
11459.32 205
11460.33 161
11461.34 176
11462.35 207
11463.36 183
11464.38 168
11465.39 186
11466.40 190
11467.41 181
11468.42 196
11469.43 201
11470.44 196
11471.46 190
11472.47 184
11473.48 152
11474.49 162
11475.50 158
11476.52 195
11477.53 209
11478.54 226
11479.55 198
11480.56 163
11481.57 178
11482.59 163
11483.60 197
11484.61 180
11485.62 230
11486.64 208
11487.65 176
11488.66 223
11489.67 199
11490.69 191
11491.70 211
11492.71 207
11493.72 196
11494.74 166
11495.75 180
11496.76 192
11497.77 165
11498.79 199
11499.80 213
11500.81 198
11501.83 199
11502.84 208
11503.85 206
11504.86 222
11505.88 225
11506.89 232
11507.90 195
11508.92 206
11509.93 187
11510.94 186
11511.96 205
11512.97 200
11513.98 198
11515.00 221
11516.01 190
11517.02 197
11518.04 202
11519.05 183
11520.07 202
11521.08 211
11522.09 200
11523.11 229
11524.12 205
11525.13 181
11526.15 166
11527.16 197
11528.18 231
11529.19 196
11530.21 162
11531.22 230
11532.23 210
11533.25 208
11534.26 195
11535.28 205
11536.29 207
11537.31 199
11538.32 211
11539.34 219
11540.35 179
11541.36 229
11542.38 200
11543.39 206
11544.41 228
11545.42 186
11546.44 194
11547.45 211
11548.47 208
11549.48 219
11550.50 223
11551.51 224
11552.53 213
11553.54 226
11554.56 227
11555.57 210
11556.59 230
11557.61 225
11558.62 230
11559.64 248
11560.65 251
11561.67 267
11562.68 225
11563.70 212
11564.71 221
11565.73 234
11566.75 212
11567.76 275
11568.78 230
11569.79 257
11570.81 224
11571.83 250
11572.84 277
11573.86 268
11574.87 239
11575.89 242
11576.91 257
11577.92 288
11578.94 268
11579.96 256
11580.97 337
11581.99 313
11583.00 346
11584.02 351
11585.04 389
11586.05 379
11587.07 380
11588.09 371
11589.10 388
11590.12 388
11591.14 362
11592.16 395
11593.17 386
11594.19 336
11595.21 428
11596.22 413
11597.24 496
11598.26 555
11599.28 634
11600.29 752
11601.31 917
11602.33 917
11603.34 1033
11604.36 1092
11605.38 1054
11606.40 914
11607.41 883
11608.43 868
11609.45 744
11610.47 651
11611.49 547
11612.50 465
11613.52 447
11614.54 433
11615.56 372
11616.58 391
11617.59 348
11618.61 369
11619.63 340
11620.65 316
11621.67 293
11622.68 269
11623.70 324
11624.72 341
11625.74 292
11626.76 336
11627.78 279
11628.79 274
11629.81 315
11630.83 339
11631.85 291
11632.87 261
11633.89 315
11634.91 229
11635.93 244
11636.94 255
11637.96 257
11638.98 221
11640.00 234
11641.02 250
11642.04 282
11643.06 232
11644.08 290
11645.10 221
11646.12 225
11647.14 242
11648.16 225
11649.17 215
11650.19 211
11651.21 185
11652.23 175
11653.25 180
11654.27 215
11655.29 203
11656.31 212
11657.33 261
11658.35 198
11659.37 196
11660.39 180
11661.41 189
11662.43 173
11663.45 202
11664.47 221
11665.49 179
11666.51 196
11667.53 215
11668.55 218
11669.57 203
11670.59 211
11671.61 195
11672.63 190
11673.65 223
11674.67 263
11675.70 230
11676.72 214
11677.74 233
11678.76 250
11679.78 258
11680.80 239
11681.82 198
11682.84 204
11683.86 233
11684.88 203
11685.90 235
11686.92 216
11687.95 202
11688.97 213
11689.99 256
11691.01 228
11692.03 221
11693.05 214
11694.07 189
11695.10 226
11696.12 222
11697.14 230
11698.16 218
11699.18 229
11700.20 225
11701.22 262
11702.25 185
11703.27 204
11704.29 222
11705.31 203
11706.33 217
11707.36 229
11708.38 200
11709.40 211
11710.42 218
11711.44 190
11712.47 190
11713.49 190
11714.51 221
11715.53 216
11716.56 213
11717.58 203
11718.60 193
11719.62 204
11720.65 158
11721.67 204
11722.69 212
11723.71 198
11724.74 196
11725.76 190
11726.78 215
11727.80 179
11728.83 196
11729.85 182
11730.87 197
11731.90 206
11732.92 220
11733.94 189
11734.97 148
11735.99 155
11737.01 214
11738.04 186
11739.06 200
11740.08 170
11741.11 199
11742.13 204
11743.15 181
11744.18 202
11745.20 272
11746.22 231
11747.25 208
11748.27 222
11749.30 233
11750.32 185
11751.34 178
11752.37 205
11753.39 194
11754.42 218
11755.44 223
11756.46 218
11757.49 213
11758.51 185
11759.54 221
11760.56 213
11761.58 190
11762.61 180
11763.63 189
11764.66 199
11765.68 218
11766.71 230
11767.73 224
11768.76 185
11769.78 167
11770.81 189
11771.83 203
11772.86 183
11773.88 163
11774.91 185
11775.93 165
11776.96 159
11777.98 173
11779.01 238
11780.03 205
11781.06 223
11782.08 220
11783.11 202
11784.13 188
11785.16 190
11786.18 208
11787.21 200
11788.23 188
11789.26 195
11790.28 184
11791.31 184
11792.34 185
11793.36 199
11794.39 200
11795.41 175
11796.44 162
11797.47 201
11798.49 216
11799.52 199
11800.54 207
11801.57 184
11802.60 203
11803.62 166
11804.65 209
11805.67 195
11806.70 199
11807.73 199
11808.75 212
11809.78 217
11810.81 200
11811.83 223
11812.86 231
11813.89 207
11814.91 205
11815.94 193
11816.97 203
11817.99 191
11819.02 223
11820.05 222
11821.07 182
11822.10 182
11823.13 206
11824.16 206
11825.18 194
11826.21 167
11827.24 204
11828.26 210
11829.29 164
11830.32 197
11831.35 189
11832.37 178
11833.40 191
11834.43 209
11835.46 195
11836.48 204
11837.51 232
11838.54 222
11839.57 199
11840.59 176
11841.62 198
11842.65 185
11843.68 170
11844.71 218
11845.73 187
11846.76 185
11847.79 180
11848.82 222
11849.85 199
11850.88 226
11851.90 206
11852.93 179
11853.96 206
11854.99 220
11856.02 203
11857.05 231
11858.07 209
11859.10 176
11860.13 254
11861.16 238
11862.19 231
11863.22 241
11864.25 250
11865.28 248
11866.30 288
11867.33 218
11868.36 202
11869.39 242
11870.42 234
11871.45 229
11872.48 221
11873.51 212
11874.54 222
11875.57 223
11876.60 240
11877.63 272
11878.65 239
11879.68 253
11880.71 214
11881.74 245
11882.77 251
11883.80 294
11884.83 264
11885.86 273
11886.89 257
11887.92 258
11888.95 274
11889.98 256
11891.01 313
11892.04 280
11893.07 296
11894.10 308
11895.13 297
11896.16 254
11897.19 330
11898.22 321
11899.25 266
11900.28 336
11901.31 320
11902.34 361
11903.38 400
11904.41 440
11905.44 437
11906.47 501
11907.50 462
11908.53 390
11909.56 366
11910.59 383
11911.62 344
11912.65 383
11913.68 338
11914.71 314
11915.75 305
11916.78 332
11917.81 349
11918.84 310
11919.87 321
11920.90 302
11921.93 302
11922.96 289
11924.00 356
11925.03 333
11926.06 342
11927.09 313
11928.12 342
11929.15 371
11930.18 358
11931.22 430
11932.25 453
11933.28 463
11934.31 552
11935.34 600
11936.38 635
11937.41 605
11938.44 587
11939.47 562
11940.50 575
11941.54 498
11942.57 427
11943.60 376
11944.63 349
11945.67 336
11946.70 334
11947.73 329
11948.76 307
11949.80 334
11950.83 289
11951.86 290
11952.89 297
11953.93 296
11954.96 330
11955.99 257
11957.02 245
11958.06 249
11959.09 243
11960.12 276
11961.16 273
11962.19 240
11963.22 255
11964.26 276
11965.29 251
11966.32 278
11967.36 255
11968.39 287
11969.42 268
11970.46 285
11971.49 248
11972.52 275
11973.56 279
11974.59 233
11975.62 215
11976.66 255
11977.69 265
11978.73 240
11979.76 252
11980.79 260
11981.83 269
11982.86 260
11983.89 240
11984.93 247
11985.96 278
11987.00 228
11988.03 221
11989.07 246
11990.10 249
11991.13 244
11992.17 260
11993.20 251
11994.24 237
11995.27 242
11996.31 261
11997.34 258
11998.38 240
11999.41 251
12000.45 242
12001.48 223
12002.51 227
12003.55 233
12004.58 261
12005.62 298
12006.65 293
12007.69 267
12008.72 261
12009.76 262
12010.80 256
12011.83 250
12012.87 302
12013.90 273
12014.94 325
12015.97 292
12017.01 283
12018.04 285
12019.08 292
12020.11 286
12021.15 292
12022.19 277
12023.22 271
12024.26 269
12025.29 249
12026.33 282
12027.36 267
12028.40 301
12029.44 279
12030.47 268
12031.51 266
12032.54 287
12033.58 323
12034.62 300
12035.65 259
12036.69 255
12037.73 318
12038.76 263
12039.80 284
12040.84 249
12041.87 270
12042.91 224
12043.94 300
12044.98 288
12046.02 330
12047.06 313
12048.09 308
12049.13 268
12050.17 288
12051.20 305
12052.24 286
12053.28 293
12054.31 345
12055.35 346
12056.39 345
12057.43 300
12058.46 302
12059.50 331
12060.54 335
12061.57 330
12062.61 343
12063.65 335
12064.69 370
12065.72 384
12066.76 310
12067.80 339
12068.84 354
12069.88 343
12070.91 329
12071.95 336
12072.99 355
12074.03 369
12075.06 392
12076.10 376
12077.14 361
12078.18 369
12079.22 351
12080.26 361
12081.29 374
12082.33 310
12083.37 333
12084.41 401
12085.45 387
12086.49 354
12087.52 352
12088.56 333
12089.60 324
12090.64 354
12091.68 361
12092.72 382
12093.76 427
12094.79 424
12095.83 381
12096.87 446
12097.91 458
12098.95 432
12099.99 450
12101.03 498
12102.07 546
12103.11 618
12104.15 620
12105.19 643
12106.22 662
12107.26 680
12108.30 746
12109.34 714
12110.38 694
12111.42 640
12112.46 599
12113.50 536
12114.54 503
12115.58 460
12116.62 439
12117.66 431
12118.70 393
12119.74 364
12120.78 353
12121.82 329
12122.86 341
12123.90 363
12124.94 323
12125.98 303
12127.02 317
12128.06 313
12129.10 284
12130.14 295
12131.18 285
12132.22 300
12133.26 281
12134.30 257
12135.34 271
12136.38 264
12137.42 260
12138.47 268
12139.51 252
12140.55 254
12141.59 257
12142.63 283
12143.67 287
12144.71 272
12145.75 277
12146.79 230
12147.83 265
12148.87 241
12149.92 224
12150.96 243
12152.00 224
12153.04 230
12154.08 266
12155.12 244
12156.16 215
12157.21 260
12158.25 226
12159.29 249
12160.33 230
12161.37 220
12162.41 217
12163.46 250
12164.50 262
12165.54 244
12166.58 242
12167.62 202
12168.67 225
12169.71 244
12170.75 261
12171.79 244
12172.83 238
12173.88 212
12174.92 280
12175.96 262
12177.00 229
12178.05 218
12179.09 226
12180.13 215
12181.17 233
12182.22 245
12183.26 241
12184.30 210
12185.34 242
12186.39 254
12187.43 223
12188.47 204
12189.51 217
12190.56 261
12191.60 221
12192.64 228
12193.69 229
12194.73 215
12195.77 212
12196.82 202
12197.86 238
12198.90 264
12199.95 232
12200.99 196
12202.03 207
12203.08 218
12204.12 221
12205.16 197
12206.21 248
12207.25 192
12208.29 206
12209.34 244
12210.38 259
12211.43 251
12212.47 229
12213.51 251
12214.56 235
12215.60 206
12216.65 204
12217.69 232
12218.73 215
12219.78 242
12220.82 223
12221.87 268
12222.91 240
12223.96 227
12225.00 249
12226.04 233
12227.09 221
12228.13 212
12229.18 228
12230.22 233
12231.27 238
12232.31 254
12233.36 262
12234.40 224
12235.45 258
12236.49 246
12237.54 229
12238.58 228
12239.63 192
12240.67 255
12241.72 202
12242.76 173
12243.81 233
12244.85 201
12245.90 232
12246.94 213
12247.99 235
12249.03 223
12250.08 222
12251.12 208
12252.17 227
12253.22 211
12254.26 207
12255.31 241
12256.35 220
12257.40 248
12258.44 194
12259.49 196
12260.54 195
12261.58 198
12262.63 209
12263.67 193
12264.72 216
12265.77 243
12266.81 214
12267.86 183
12268.91 222
12269.95 215
12271.00 202
12272.04 204
12273.09 200
12274.14 230
12275.18 198
12276.23 194
12277.28 198
12278.32 200
12279.37 194
12280.42 174
12281.46 197
12282.51 188
12283.56 214
12284.61 196
12285.65 205
12286.70 206
12287.75 201
12288.79 201
12289.84 214
12290.89 252
12291.94 198
12292.98 197
12294.03 165
12295.08 199
12296.13 166
12297.17 199
12298.22 230
12299.27 205
12300.32 161
12301.36 183
12302.41 213
12303.46 157
12304.51 169
12305.55 200
12306.60 190
12307.65 188
12308.70 186
12309.75 168
12310.79 224
12311.84 200
12312.89 215
12313.94 198
12314.99 155
12316.04 191
12317.08 154
12318.13 128
12319.18 177
12320.23 162
12321.28 170
12322.33 175
12323.37 156
12324.42 206
12325.47 172
12326.52 182
12327.57 188
12328.62 194
12329.67 198
12330.72 172
12331.77 211
12332.81 190
12333.86 181
12334.91 172
12335.96 174
12337.01 188
12338.06 192
12339.11 185
12340.16 162
12341.21 154
12342.26 199
12343.31 162
12344.36 187
12345.41 196
12346.46 188
12347.51 176
12348.56 165
12349.61 180
12350.65 178
12351.70 161
12352.75 170
12353.80 158
12354.85 195
12355.90 220
12356.95 165
12358.00 133
12359.05 163
12360.11 172
12361.16 160
12362.21 183
12363.26 176
12364.31 192
12365.36 195
12366.41 198
12367.46 162
12368.51 193
12369.56 207
12370.61 158
12371.66 183
12372.71 174
12373.76 188
12374.81 183
12375.86 170
12376.91 170
12377.97 201
12379.02 182
12380.07 202
12381.12 197
12382.17 171
12383.22 170
12384.27 182
12385.32 190
12386.37 189
12387.43 173
12388.48 149
12389.53 165
12390.58 178
12391.63 194
12392.68 183
12393.74 232
12394.79 188
12395.84 170
12396.89 164
12397.94 185
12398.99 184
12400.05 199
12401.10 237
12402.15 205
12403.20 189
12404.25 219
12405.31 204
12406.36 165
12407.41 161
12408.46 178
12409.51 195
12410.57 194
12411.62 203
12412.67 215
12413.72 167
12414.78 212
12415.83 243
12416.88 213
12417.93 197
12418.99 162
12420.04 198
12421.09 190
12422.15 154
12423.20 148
12424.25 190
12425.30 205
12426.36 184
12427.41 183
12428.46 174
12429.52 183
12430.57 163
12431.62 160
12432.68 163
12433.73 180
12434.78 182
12435.84 220
12436.89 210
12437.94 182
12439.00 202
12440.05 174
12441.10 179
12442.16 164
12443.21 167
12444.27 196
12445.32 186
12446.37 164
12447.43 169
12448.48 175
12449.54 197
12450.59 205
12451.64 213
12452.70 198
12453.75 185
12454.81 183
12455.86 186
12456.91 191
12457.97 196
12459.02 210
12460.08 186
12461.13 151
12462.19 192
12463.24 191
12464.30 166
12465.35 164
12466.41 186
12467.46 176
12468.52 203
12469.57 191
12470.63 153
12471.68 166
12472.73 212
12473.79 196
12474.85 182
12475.90 157
12476.96 200
12478.01 223
12479.07 210
12480.12 225
12481.18 221
12482.23 226
12483.29 236
12484.34 252
12485.40 227
12486.45 244
12487.51 189
12488.57 204
12489.62 188
12490.68 260
12491.73 231
12492.79 292
12493.84 308
12494.90 317
12495.96 345
12497.01 433
12498.07 436
12499.12 441
12500.18 479
12501.24 532
12502.29 494
12503.35 439
12504.41 424
12505.46 349
12506.52 345
12507.57 330
12508.63 295
12509.69 277
12510.74 282
12511.80 276
12512.86 217
12513.91 254
12514.97 228
12516.03 249
12517.08 206
12518.14 220
12519.20 210
12520.26 208
12521.31 230
12522.37 230
12523.43 191
12524.48 194
12525.54 200
12526.60 219
12527.66 204
12528.71 218
12529.77 223
12530.83 185
12531.89 155
12532.94 222
12534.00 206
12535.06 214
12536.12 220
12537.17 193
12538.23 162
12539.29 180
12540.35 203
12541.41 209
12542.46 177
12543.52 196
12544.58 191
12545.64 219
12546.70 249
12547.75 246
12548.81 179
12549.87 224
12550.93 203
12551.99 219
12553.05 169
12554.10 215
12555.16 208
12556.22 188
12557.28 189
12558.34 195
12559.40 218
12560.46 213
12561.51 212
12562.57 204
12563.63 224
12564.69 212
12565.75 191
12566.81 218
12567.87 252
12568.93 217
12569.99 190
12571.04 208
12572.10 230
12573.16 218
12574.22 260
12575.28 259
12576.34 246
12577.40 257
12578.46 262
12579.52 303
12580.58 321
12581.64 290
12582.70 265
12583.76 255
12584.82 267
12585.88 277
12586.94 242
12588.00 241
12589.06 218
12590.12 235
12591.18 198
12592.24 248
12593.30 245
12594.36 265
12595.42 237
12596.48 240
12597.54 239
12598.60 251
12599.66 244
12600.72 217
12601.78 242
12602.84 231
12603.90 194
12604.96 240
12606.02 214
12607.08 184
12608.14 217
12609.20 180
12610.27 219
12611.33 197
12612.39 196
12613.45 178
12614.51 188
12615.57 204
12616.63 160
12617.69 198
12618.75 179
12619.81 188
12620.88 192
12621.94 208
12623.00 190
12624.06 221
12625.12 224
12626.18 198
12627.24 179
12628.31 207
12629.37 199
12630.43 178
12631.49 179
12632.55 192
12633.61 217
12634.68 250
12635.74 203
12636.80 188
12637.86 167
12638.92 181
12639.99 180
12641.05 196
12642.11 198
12643.17 190
12644.23 171
12645.30 207
12646.36 197
12647.42 214
12648.48 185
12649.55 178
12650.61 219
12651.67 169
12652.73 173
12653.80 199
12654.86 207
12655.92 205
12656.99 203
12658.05 196
12659.11 221
12660.17 243
12661.24 193
12662.30 176
12663.36 198
12664.43 215
12665.49 216
12666.55 207
12667.62 194
12668.68 209
12669.74 196
12670.81 187
12671.87 173
12672.93 215
12674.00 223
12675.06 183
12676.12 185
12677.19 195
12678.25 179
12679.31 199
12680.38 198
12681.44 209
12682.51 210
12683.57 155
12684.63 158
12685.70 163
12686.76 159
12687.83 160
12688.89 163
12689.95 195
12691.02 169
12692.08 199
12693.15 213
12694.21 202
12695.28 181
12696.34 190
12697.40 171
12698.47 198
12699.53 195
12700.60 173
12701.66 184
12702.73 211
12703.79 201
12704.86 238
12705.92 215
12706.99 191
12708.05 187
12709.12 204
12710.18 199
12711.25 214
12712.31 166
12713.38 195
12714.44 225
12715.51 197
12716.57 177
12717.64 194
12718.70 192
12719.77 195
12720.83 189
12721.90 174
12722.97 216
12724.03 219
12725.10 227
12726.16 194
12727.23 197
12728.29 185
12729.36 187
12730.43 225
12731.49 190
12732.56 165
12733.62 166
12734.69 225
12735.76 208
12736.82 203
12737.89 191
12738.95 188
12740.02 201
12741.09 198
12742.15 189
12743.22 163
12744.29 180
12745.35 221
12746.42 199
12747.49 180
12748.55 157
12749.62 183
12750.69 192
12751.75 200
12752.82 194
12753.89 197
12754.95 195
12756.02 193
12757.09 154
12758.15 159
12759.22 161
12760.29 173
12761.36 170
12762.42 155
12763.49 166
12764.56 142
12765.62 182
12766.69 195
12767.76 164
12768.83 167
12769.89 185
12770.96 194
12772.03 195
12773.10 161
12774.17 178
12775.23 177
12776.30 200
12777.37 174
12778.44 167
12779.50 182
12780.57 183
12781.64 157
12782.71 147
12783.78 151
12784.84 185
12785.91 180
12786.98 176
12788.05 138
12789.12 178
12790.19 180
12791.25 167
12792.32 159
12793.39 170
12794.46 173
12795.53 158
12796.60 154
12797.67 158
12798.73 186
12799.80 196
12800.87 192
12801.94 134
12803.01 155
12804.08 153
12805.15 140
12806.22 127
12807.29 128
12808.36 149
12809.42 155
12810.49 149
12811.56 155
12812.63 178
12813.70 146
12814.77 149
12815.84 185
12816.91 176
12817.98 161
12819.05 170
12820.12 170
12821.19 180
12822.26 156
12823.33 149
12824.40 172
12825.47 158
12826.54 153
12827.61 162
12828.68 187
12829.75 178
12830.82 136
12831.89 167
12832.96 149
12834.03 162
12835.10 182
12836.17 168
12837.24 171
12838.31 189
12839.38 148
12840.45 174
12841.52 156
12842.59 166
12843.66 150
12844.73 169
12845.80 170
12846.87 136
12847.95 169
12849.02 142
12850.09 189
12851.16 171
12852.23 148
12853.30 172
12854.37 163
12855.44 192
12856.51 130
12857.58 146
12858.66 161
12859.73 140
12860.80 129
12861.87 182
12862.94 180
12864.01 124
12865.08 126
12866.16 135
12867.23 177
12868.30 167
12869.37 142
12870.44 137
12871.51 132
12872.59 156
12873.66 181
12874.73 143
12875.80 154
12876.87 120
12877.95 144
12879.02 160
12880.09 150
12881.16 139
12882.23 126
12883.31 141
12884.38 143
12885.45 151
12886.52 172
12887.60 151
12888.67 128
12889.74 142
12890.81 143
12891.89 156
12892.96 138
12894.03 145
12895.11 139
12896.18 153
12897.25 137
12898.32 135
12899.40 121
12900.47 157
12901.54 128
12902.62 133
12903.69 153
12904.76 128
12905.84 165
12906.91 166
12907.98 169
12909.06 130
12910.13 128
12911.20 157
12912.28 166
12913.35 118
12914.42 150
12915.50 136
12916.57 122
12917.64 117
12918.72 134
12919.79 149
12920.87 159
12921.94 158
12923.01 116
12924.09 125
12925.16 154
12926.24 148
12927.31 113
12928.38 139
12929.46 130
12930.53 146
12931.61 148
12932.68 164
12933.76 157
12934.83 179
12935.90 124
12936.98 134
12938.05 144
12939.13 135
12940.20 150
12941.28 140
12942.35 177
12943.43 168
12944.50 155
12945.58 154
12946.65 129
12947.73 144
12948.80 148
12949.88 141
12950.95 142
12952.03 123
12953.10 103
12954.18 148
12955.25 146
12956.33 136
12957.40 143
12958.48 142
12959.55 136
12960.63 152
12961.70 129
12962.78 126
12963.86 115
12964.93 140
12966.01 141
12967.08 147
12968.16 148
12969.24 142
12970.31 128
12971.39 140
12972.46 151
12973.54 140
12974.62 110
12975.69 150
12976.77 158
12977.84 184
12978.92 152
12980.00 114
12981.07 110
12982.15 128
12983.23 165
12984.30 142
12985.38 140
12986.46 154
12987.53 182
12988.61 171
12989.69 162
12990.76 159
12991.84 135
12992.92 137
12993.99 136
12995.07 152
12996.15 124
12997.22 133
12998.30 140
12999.38 137
13000.45 140
13001.53 115
13002.61 128
13003.69 158
13004.76 119
13005.84 130
13006.92 140
13008.00 139
13009.07 143
13010.15 151
13011.23 132
13012.31 154
13013.38 150
13014.46 150
13015.54 107
13016.62 143
13017.70 168
13018.77 182
13019.85 187
13020.93 138
13022.01 137
13023.09 151
13024.16 156
13025.24 132
13026.32 146
13027.40 141
13028.48 166
13029.56 163
13030.63 132
13031.71 128
13032.79 124
13033.87 190
13034.95 142
13036.03 140
13037.11 161
13038.18 156
13039.26 129
13040.34 154
13041.42 156
13042.50 136
13043.58 142
13044.66 166
13045.74 167
13046.82 175
13047.89 161
13048.97 150
13050.05 136
13051.13 135
13052.21 126
13053.29 132
13054.37 155
13055.45 153
13056.53 128
13057.61 151
13058.69 159
13059.77 150
13060.85 168
13061.93 167
13063.01 180
13064.09 120
13065.17 161
13066.25 138
13067.33 167
13068.41 142
13069.49 139
13070.57 182
13071.65 127
13072.73 142
13073.81 134
13074.89 179
13075.97 154
13077.05 190
13078.13 169
13079.21 158
13080.29 153
13081.37 148
13082.45 135
13083.53 145
13084.61 160
13085.69 140
13086.77 144
13087.85 160
13088.94 135
13090.02 134
13091.10 118
13092.18 129
13093.26 144
13094.34 163
13095.42 146
13096.50 150
13097.58 155
13098.66 160
13099.75 147
13100.83 149
13101.91 148
13102.99 134
13104.07 122
13105.15 149
13106.23 135
13107.32 142
13108.40 146
13109.48 137
13110.56 136
13111.64 151
13112.72 131
13113.81 123
13114.89 134
13115.97 151
13117.05 143
13118.13 150
13119.22 149
13120.30 139
13121.38 151
13122.46 132
13123.55 98
13124.63 118
13125.71 139
13126.79 119
13127.88 135
13128.96 149
13130.04 139
13131.12 178
13132.21 112
13133.29 119
13134.37 159
13135.45 131
13136.54 108
13137.62 145
13138.70 124
13139.79 163
13140.87 146
13141.95 148
13143.03 151
13144.12 155
13145.20 119
13146.28 130
13147.37 142
13148.45 149
13149.53 170
13150.62 144
13151.70 141
13152.78 113
13153.87 145
13154.95 138
13156.03 123
13157.12 118
13158.20 122
13159.29 144
13160.37 133
13161.45 114
13162.54 145
13163.62 120
13164.71 154
13165.79 142
13166.87 149
13167.96 137
13169.04 148
13170.13 138
13171.21 165
13172.29 174
13173.38 126
13174.46 124
13175.55 152
13176.63 145
13177.72 139
13178.80 140
13179.89 183
13180.97 157
13182.06 140
13183.14 163
13184.22 171
13185.31 143
13186.39 115
13187.48 140
13188.56 141
13189.65 126
13190.73 157
13191.82 148
13192.90 174
13193.99 149
13195.07 137
13196.16 162
13197.25 175
13198.33 143
13199.42 133
13200.50 134
13201.59 122
13202.67 129
13203.76 112
13204.84 141
13205.93 136
13207.02 134
13208.10 138
13209.19 152
13210.27 164
13211.36 147
13212.44 125
13213.53 140
13214.62 144
13215.70 147
13216.79 136
13217.88 132
13218.96 142
13220.05 139
13221.13 139
13222.22 114
13223.31 122
13224.39 138
13225.48 158
13226.57 134
13227.65 159
13228.74 183
13229.83 159
13230.91 142
13232.00 145
13233.09 128
13234.17 151
13235.26 155
13236.35 171
13237.43 166
13238.52 146
13239.61 135
13240.70 177
13241.78 165
13242.87 125
13243.96 125
13245.04 161
13246.13 126
13247.22 146
13248.31 146
13249.39 171
13250.48 155
13251.57 156
13252.66 143
13253.74 171
13254.83 170
13255.92 152
13257.01 128
13258.10 129
13259.18 111
13260.27 169
13261.36 174
13262.45 166
13263.54 147
13264.62 147
13265.71 186
13266.80 156
13267.89 151
13268.98 164
13270.06 156
13271.15 165
13272.24 173
13273.33 159
13274.42 163
13275.51 147
13276.60 152
13277.68 135
13278.77 161
13279.86 159
13280.95 173
13282.04 143
13283.13 157
13284.22 134
13285.31 142
13286.39 164
13287.48 151
13288.57 168
13289.66 174
13290.75 187
13291.84 167
13292.93 166
13294.02 156
13295.11 202
13296.20 213
13297.29 194
13298.38 195
13299.47 188
13300.56 197
13301.65 193
13302.73 168
13303.82 173
13304.91 174
13306.00 236
13307.09 193
13308.18 192
13309.27 234
13310.36 222
13311.45 211
13312.54 231
13313.63 250
13314.72 252
13315.81 264
13316.90 255
13318.00 218
13319.09 230
13320.18 209
13321.27 197
13322.36 204
13323.45 206
13324.54 196
13325.63 208
13326.72 251
13327.81 220
13328.90 218
13329.99 204
13331.08 214
13332.17 227
13333.26 238
13334.35 228
13335.45 246
13336.54 198
13337.63 218
13338.72 220
13339.81 224
13340.90 202
13341.99 214
13343.08 207
13344.18 216
13345.27 252
13346.36 239
13347.45 222
13348.54 215
13349.63 215
13350.72 238
13351.82 238
13352.91 243
13354.00 240
13355.09 231
13356.18 230
13357.28 252
13358.37 207
13359.46 229
13360.55 215
13361.64 226
13362.74 250
13363.83 247
13364.92 249
13366.01 246
13367.10 270
13368.20 254
13369.29 264
13370.38 350
13371.47 272
13372.57 293
13373.66 316
13374.75 327
13375.84 339
13376.94 280
13378.03 275
13379.12 295
13380.22 264
13381.31 269
13382.40 275
13383.49 261
13384.59 197
13385.68 194
13386.77 216
13387.87 215
13388.96 224
13390.05 230
13391.15 195
13392.24 222
13393.33 201
13394.43 211
13395.52 213
13396.61 196
13397.71 185
13398.80 200
13399.90 183
13400.99 206
13402.08 269
13403.18 188
13404.27 184
13405.36 191
13406.46 196
13407.55 217
13408.65 179
13409.74 176
13410.83 187
13411.93 213
13413.02 190
13414.12 197
13415.21 219
13416.31 200
13417.40 174
13418.49 217
13419.59 203
13420.68 184
13421.78 180
13422.87 199
13423.97 219
13425.06 195
13426.16 219
13427.25 197
13428.35 215
13429.44 197
13430.54 165
13431.63 181
13432.73 193
13433.82 194
13434.92 183
13436.01 174
13437.11 172
13438.20 206
13439.30 199
13440.39 193
13441.49 190
13442.58 186
13443.68 181
13444.77 177
13445.87 209
13446.96 212
13448.06 225
13449.16 209
13450.25 206
13451.35 208
13452.44 207
13453.54 224
13454.64 221
13455.73 244
13456.83 223
13457.92 226
13459.02 242
13460.12 228
13461.21 249
13462.31 257
13463.40 230
13464.50 249
13465.60 241
13466.69 228
13467.79 210
13468.89 242
13469.98 257
13471.08 237
13472.18 259
13473.27 256
13474.37 276
13475.47 265
13476.56 244
13477.66 259
13478.76 265
13479.85 282
13480.95 255
13482.05 226
13483.14 221
13484.24 246
13485.34 238
13486.44 261
13487.53 240
13488.63 266
13489.73 265
13490.83 239
13491.92 243
13493.02 271
13494.12 258
13495.21 276
13496.31 286
13497.41 281
13498.51 304
13499.61 296
13500.70 325
13501.80 351
13502.90 337
13504.00 357
13505.10 376
13506.19 330
13507.29 378
13508.39 392
13509.49 323
13510.59 348
13511.68 376
13512.78 322
13513.88 338
13514.98 345
13516.08 330
13517.18 290
13518.27 334
13519.37 250
13520.47 242
13521.57 266
13522.67 242
13523.77 233
13524.87 253
13525.96 242
13527.06 224
13528.16 218
13529.26 185
13530.36 209
13531.46 231
13532.56 208
13533.66 209
13534.76 217
13535.86 208
13536.96 227
13538.05 214
13539.15 187
13540.25 202
13541.35 204
13542.45 216
13543.55 221
13544.65 234
13545.75 196
13546.85 196
13547.95 193
13549.05 184
13550.15 169
13551.25 179
13552.35 161
13553.45 182
13554.55 182
13555.65 185
13556.75 205
13557.85 166
13558.95 162
13560.05 167
13561.15 188
13562.25 200
13563.35 200
13564.45 165
13565.55 183
13566.65 157
13567.75 173
13568.85 196
13569.95 201
13571.05 185
13572.16 187
13573.26 155
13574.36 169
13575.46 157
13576.56 185
13577.66 193
13578.76 177
13579.86 174
13580.96 170
13582.06 199
13583.16 191
13584.27 198
13585.37 188
13586.47 173
13587.57 168
13588.67 173
13589.77 202
13590.87 190
13591.98 150
13593.08 167
13594.18 180
13595.28 175
13596.38 172
13597.48 192
13598.59 174
13599.69 162
13600.79 201
13601.89 195
13602.99 168
13604.10 165
13605.20 201
13606.30 172
13607.40 190
13608.50 165
13609.61 164
13610.71 168
13611.81 138
13612.91 171
13614.02 182
13615.12 199
13616.22 187
13617.32 185
13618.43 178
13619.53 175
13620.63 178
13621.73 191
13622.84 172
13623.94 154
13625.04 183
13626.14 207
13627.25 167
13628.35 169
13629.45 150
13630.56 182
13631.66 170
13632.76 176
13633.87 145
13634.97 133
13636.07 157
13637.18 168
13638.28 171
13639.38 168
13640.49 185
13641.59 209
13642.69 198
13643.80 158
13644.90 145
13646.00 200
13647.11 174
13648.21 177
13649.32 159
13650.42 159
13651.52 181
13652.63 167
13653.73 181
13654.84 170
13655.94 196
13657.04 177
13658.15 165
13659.25 168
13660.36 178
13661.46 154
13662.57 179
13663.67 164
13664.77 157
13665.88 166
13666.98 179
13668.09 149
13669.19 148
13670.30 130
13671.40 143
13672.51 169
13673.61 194
13674.72 212
13675.82 174
13676.93 176
13678.03 163
13679.14 149
13680.24 134
13681.35 150
13682.45 181
13683.56 160
13684.66 177
13685.77 183
13686.87 160
13687.98 171
13689.08 160
13690.19 161
13691.29 137
13692.40 156
13693.51 164
13694.61 205
13695.72 204
13696.82 186
13697.93 184
13699.03 174
13700.14 181
13701.25 168
13702.35 167
13703.46 192
13704.56 182
13705.67 148
13706.78 215
13707.88 209
13708.99 195
13710.10 193
13711.20 184
13712.31 187
13713.41 192
13714.52 192
13715.63 169
13716.73 205
13717.84 230
13718.95 201
13720.05 190
13721.16 179
13722.27 169
13723.37 167
13724.48 192
13725.59 233
13726.70 197
13727.80 216
13728.91 201
13730.02 207
13731.12 199
13732.23 245
13733.34 225
13734.45 204
13735.55 233
13736.66 215
13737.77 243
13738.87 206
13739.98 223
13741.09 224
13742.20 236
13743.31 258
13744.41 248
13745.52 221
13746.63 192
13747.74 243
13748.84 212
13749.95 219
13751.06 212
13752.17 252
13753.28 281
13754.38 280
13755.49 273
13756.60 257
13757.71 267
13758.82 271
13759.93 304
13761.03 278
13762.14 306
13763.25 327
13764.36 308
13765.47 289
13766.58 302
13767.68 353
13768.79 380
13769.90 385
13771.01 405
13772.12 419
13773.23 469
13774.34 462
13775.45 551
13776.56 551
13777.66 568
13778.77 598
13779.88 580
13780.99 551
13782.10 489
13783.21 501
13784.32 469
13785.43 400
13786.54 385
13787.65 344
13788.76 325
13789.87 306
13790.98 274
13792.09 284
13793.20 306
13794.31 305
13795.42 285
13796.52 265
13797.63 281
13798.74 266
13799.85 272
13800.96 251
13802.07 218
13803.18 240
13804.29 236
13805.40 235
13806.51 252
13807.63 263
13808.74 203
13809.85 170
13810.96 210
13812.07 200
13813.18 205
13814.29 212
13815.40 199
13816.51 212
13817.62 215
13818.73 199
13819.84 207
13820.95 190
13822.06 190
13823.17 202
13824.28 178
13825.40 202
13826.51 204
13827.62 197
13828.73 215
13829.84 189
13830.95 198
13832.06 195
13833.17 165
13834.28 201
13835.40 182
13836.51 202
13837.62 212
13838.73 192
13839.84 172
13840.95 178
13842.06 199
13843.18 188
13844.29 195
13845.40 179
13846.51 187
13847.62 189
13848.74 245
13849.85 204
13850.96 188
13852.07 195
13853.18 222
13854.30 187
13855.41 182
13856.52 194
13857.63 209
13858.74 188
13859.86 203
13860.97 200
13862.08 217
13863.19 198
13864.31 218
13865.42 180
13866.53 167
13867.64 193
13868.76 218
13869.87 204
13870.98 188
13872.10 228
13873.21 214
13874.32 222
13875.43 230
13876.55 225
13877.66 200
13878.77 213
13879.89 218
13881.00 186
13882.11 182
13883.23 215
13884.34 225
13885.45 219
13886.57 205
13887.68 187
13888.79 196
13889.91 212
13891.02 200
13892.13 212
13893.25 177
13894.36 185
13895.48 197
13896.59 211
13897.70 205
13898.82 221
13899.93 245
13901.05 253
13902.16 221
13903.27 204
13904.39 211
13905.50 214
13906.62 225
13907.73 224
13908.85 224
13909.96 215
13911.07 214
13912.19 230
13913.30 212
13914.42 209
13915.53 186
13916.65 245
13917.76 228
13918.88 207
13919.99 210
13921.11 188
13922.22 232
13923.34 219
13924.45 158
13925.57 192
13926.68 207
13927.80 168
13928.91 187
13930.03 227
13931.14 211
13932.26 171
13933.37 157
13934.49 164
13935.60 193
13936.72 157
13937.83 175
13938.95 168
13940.06 184
13941.18 157
13942.30 135
13943.41 168
13944.53 201
13945.64 165
13946.76 181
13947.87 186
13948.99 198
13950.11 186
13951.22 208
13952.34 202
13953.45 195
13954.57 169
13955.69 189
13956.80 216
13957.92 187
13959.04 175
13960.15 171
13961.27 174
13962.39 207
13963.50 180
13964.62 165
13965.73 171
13966.85 165
13967.97 170
13969.08 160
13970.20 166
13971.32 131
13972.44 154
13973.55 211
13974.67 158
13975.79 129
13976.90 164
13978.02 160
13979.14 170
13980.25 192
13981.37 160
13982.49 177
13983.61 170
13984.72 176
13985.84 171
13986.96 182
13988.08 193
13989.19 212
13990.31 194
13991.43 170
13992.55 147
13993.66 182
13994.78 207
13995.90 203
13997.02 230
13998.14 196
13999.25 177
14000.37 161
14001.49 185
14002.61 169
14003.73 174
14004.84 183
14005.96 194
14007.08 186
14008.20 208
14009.32 207
14010.44 196
14011.55 242
14012.67 194
14013.79 167
14014.91 195
14016.03 212
14017.15 180
14018.27 215
14019.38 219
14020.50 236
14021.62 241
14022.74 194
14023.86 217
14024.98 240
14026.10 241
14027.22 215
14028.34 202
14029.46 232
14030.57 251
14031.69 207
14032.81 212
14033.93 185
14035.05 183
14036.17 176
14037.29 210
14038.41 213
14039.53 197
14040.65 204
14041.77 201
14042.89 178
14044.01 168
14045.13 202
14046.25 179
14047.37 184
14048.49 162
14049.61 182
14050.73 183
14051.85 148
14052.97 151
14054.09 188
14055.21 176
14056.33 181
14057.45 183
14058.57 196
14059.69 186
14060.81 172
14061.93 139
14063.05 190
14064.17 193
14065.29 152
14066.41 182
14067.53 199
14068.65 180
14069.78 163
14070.90 148
14072.02 181
14073.14 180
14074.26 184
14075.38 198
14076.50 180
14077.62 121
14078.74 153
14079.86 205
14080.99 168
14082.11 157
14083.23 173
14084.35 176
14085.47 203
14086.59 240
14087.71 213
14088.84 210
14089.96 206
14091.08 225
14092.20 207
14093.32 208
14094.44 202
14095.57 231
14096.69 218
14097.81 232
14098.93 217
14100.05 250
14101.18 233
14102.30 220
14103.42 270
14104.54 239
14105.66 262
14106.79 244
14107.91 237
14109.03 243
14110.15 282
14111.28 225
14112.40 223
14113.52 185
14114.64 216
14115.77 209
14116.89 186
14118.01 179
14119.13 177
14120.26 176
14121.38 174
14122.50 163
14123.63 176
14124.75 196
14125.87 167
14126.99 173
14128.12 159
14129.24 193
14130.36 156
14131.49 164
14132.61 157
14133.73 159
14134.86 186
14135.98 163
14137.10 187
14138.23 165
14139.35 153
14140.47 168
14141.60 166
14142.72 140
14143.85 165
14144.97 161
14146.09 188
14147.22 161
14148.34 168
14149.47 165
14150.59 170
14151.71 157
14152.84 160
14153.96 142
14155.09 139
14156.21 166
14157.33 156
14158.46 167
14159.58 154
14160.71 192
14161.83 197
14162.96 194
14164.08 153
14165.21 165
14166.33 142
14167.45 165
14168.58 156
14169.70 137
14170.83 137
14171.95 192
14173.08 133
14174.20 147
14175.33 179
14176.45 148
14177.58 140
14178.70 137
14179.83 167
14180.95 171
14182.08 139
14183.20 176
14184.33 169
14185.46 131
14186.58 130
14187.71 123
14188.83 145
14189.96 163
14191.08 134
14192.21 133
14193.33 152
14194.46 147
14195.59 145
14196.71 159
14197.84 138
14198.96 148
14200.09 147
14201.22 129
14202.34 149
14203.47 131
14204.59 164
14205.72 124
14206.85 169
14207.97 133
14209.10 165
14210.23 141
14211.35 164
14212.48 154
14213.61 154
14214.73 137
14215.86 136
14216.99 144
14218.11 165
14219.24 134
14220.37 164
14221.49 147
14222.62 136
14223.75 142
14224.87 128
14226.00 139
14227.13 117
14228.25 114
14229.38 143
14230.51 186
14231.64 171
14232.76 145
14233.89 139
14235.02 133
14236.14 148
14237.27 133
14238.40 144
14239.53 125
14240.66 117
14241.78 152
14242.91 149
14244.04 142
14245.17 124
14246.29 122
14247.42 128
14248.55 130
14249.68 127
14250.81 128
14251.93 124
14253.06 151
14254.19 142
14255.32 151
14256.45 141
14257.57 141
14258.70 132
14259.83 139
14260.96 159
14262.09 150
14263.22 135
14264.34 147
14265.47 147
14266.60 158
14267.73 119
14268.86 101
14269.99 118
14271.12 146
14272.25 153
14273.37 145
14274.50 111
14275.63 120
14276.76 116
14277.89 146
14279.02 148
14280.15 147
14281.28 140
14282.41 115
14283.54 105
14284.67 124
14285.80 109
14286.92 116
14288.05 103
14289.18 117
14290.31 116
14291.44 114
14292.57 139
14293.70 110
14294.83 112
14295.96 124
14297.09 131
14298.22 128
14299.35 126
14300.48 140
14301.61 123
14302.74 114
14303.87 113
14305.00 116
14306.13 135
14307.26 133
14308.39 144
14309.52 137
14310.65 147
14311.78 148
14312.91 123
14314.04 119
14315.18 148
14316.31 127
14317.44 108
14318.57 92
14319.70 112
14320.83 122
14321.96 127
14323.09 156
14324.22 115
14325.35 113
14326.48 133
14327.61 107
14328.75 122
14329.88 112
14331.01 149
14332.14 135
14333.27 124
14334.40 131
14335.53 106
14336.66 91
14337.80 112
14338.93 113
14340.06 130
14341.19 125
14342.32 116
14343.45 141
14344.59 108
14345.72 117
14346.85 124
14347.98 102
14349.11 112
14350.24 99
14351.38 103
14352.51 114
14353.64 92
14354.77 116
14355.91 129
14357.04 116
14358.17 112
14359.30 95
14360.43 120
14361.57 104
14362.70 95
14363.83 123
14364.96 117
14366.10 114
14367.23 111
14368.36 115
14369.49 110
14370.63 128
14371.76 126
14372.89 127
14374.03 145
14375.16 146
14376.29 96
14377.42 109
14378.56 115
14379.69 109
14380.82 104
14381.96 85
14383.09 128
14384.22 137
14385.36 102
14386.49 118
14387.62 104
14388.76 94
14389.89 119
14391.02 87
14392.16 140
14393.29 115
14394.43 124
14395.56 116
14396.69 112
14397.83 138
14398.96 113
14400.09 118
14401.23 129
14402.36 116
14403.50 106
14404.63 109
14405.76 100
14406.90 110
14408.03 100
14409.17 94
14410.30 112
14411.44 117
14412.57 96
14413.70 105
14414.84 97
14415.97 126
14417.11 136
14418.24 119
14419.38 97
14420.51 126
14421.65 129
14422.78 113
14423.92 114
14425.05 84
14426.19 114
14427.32 89
14428.46 114
14429.59 114
14430.73 106
14431.86 122
14433.00 91
14434.13 101
14435.27 120
14436.40 129
14437.54 139
14438.67 147
14439.81 138
14440.95 121
14442.08 128
14443.22 108
14444.35 98
14445.49 124
14446.62 129
14447.76 126
14448.90 98
14450.03 113
14451.17 111
14452.30 98
14453.44 109
14454.58 150
14455.71 105
14456.85 99
14457.98 139
14459.12 113
14460.26 128
14461.39 98
14462.53 99
14463.67 95
14464.80 129
14465.94 106
14467.07 118
14468.21 101
14469.35 109
14470.48 103
14471.62 94
14472.76 98
14473.90 76
14475.03 93
14476.17 126
14477.31 94
14478.44 88
14479.58 98
14480.72 116
14481.85 135
14482.99 127
14484.13 93
14485.27 111
14486.40 100
14487.54 107
14488.68 134
14489.82 114
14490.95 92
14492.09 122
14493.23 111
14494.37 129
14495.50 93
14496.64 128
14497.78 131
14498.92 113
14500.05 103
14501.19 100
14502.33 94
14503.47 81
14504.61 85
14505.74 103
14506.88 104
14508.02 114
14509.16 141
14510.30 137
14511.44 129
14512.57 110
14513.71 102
14514.85 99
14515.99 117
14517.13 114
14518.27 103
14519.41 130
14520.54 119
14521.68 111
14522.82 117
14523.96 114
14525.10 107
14526.24 104
14527.38 113
14528.52 154
14529.65 113
14530.79 104
14531.93 119
14533.07 120
14534.21 111
14535.35 133
14536.49 121
14537.63 132
14538.77 111
14539.91 122
14541.05 111
14542.19 122
14543.33 116
14544.47 117
14545.61 134
14546.75 134
14547.89 120
14549.02 123
14550.16 98
14551.30 114
14552.44 108
14553.58 107
14554.72 128
14555.86 113
14557.00 112
14558.14 119
14559.29 141
14560.43 108
14561.57 113
14562.71 122
14563.85 100
14564.99 106
14566.13 123
14567.27 139
14568.41 152
14569.55 115
14570.69 113
14571.83 128
14572.97 126
14574.11 133
14575.25 142
14576.39 129
14577.53 124
14578.68 128
14579.82 118
14580.96 141
14582.10 137
14583.24 144
14584.38 136
14585.52 128
14586.66 158
14587.80 169
14588.95 177
14590.09 144
14591.23 162
14592.37 166
14593.51 162
14594.65 162
14595.79 173
14596.94 188
14598.08 166
14599.22 178
14600.36 158
14601.50 163
14602.65 174
14603.79 149
14604.93 174
14606.07 153
14607.21 191
14608.36 149
14609.50 215
14610.64 206
14611.78 194
14612.92 201
14614.07 212
14615.21 193
14616.35 188
14617.49 173
14618.64 199
14619.78 201
14620.92 227
14622.06 180
14623.21 189
14624.35 220
14625.49 200
14626.64 194
14627.78 204
14628.92 231
14630.06 264
14631.21 263
14632.35 229
14633.49 276
14634.64 276
14635.78 290
14636.92 272
14638.07 316
14639.21 321
14640.35 311
14641.50 309
14642.64 303
14643.78 286
14644.93 285
14646.07 261
14647.21 276
14648.36 241
14649.50 244
14650.65 213
14651.79 238
14652.93 217
14654.08 194
14655.22 235
14656.37 206
14657.51 191
14658.65 190
14659.80 175
14660.94 163
14662.09 220
14663.23 198
14664.37 166
14665.52 171
14666.66 136
14667.81 170
14668.95 163
14670.10 176
14671.24 153
14672.39 153
14673.53 169
14674.68 157
14675.82 163
14676.97 126
14678.11 146
14679.25 119
14680.40 180
14681.54 173
14682.69 162
14683.83 165
14684.98 142
14686.13 155
14687.27 162
14688.42 145
14689.56 172
14690.71 146
14691.85 152
14693.00 144
14694.14 116
14695.29 136
14696.43 117
14697.58 137
14698.72 135
14699.87 121
14701.02 124
14702.16 126
14703.31 120
14704.45 148
14705.60 150
14706.75 150
14707.89 146
14709.04 139
14710.18 130
14711.33 138
14712.48 119
14713.62 115
14714.77 133
14715.92 127
14717.06 118
14718.21 128
14719.35 126
14720.50 100
14721.65 128
14722.79 122
14723.94 130
14725.09 131
14726.23 119
14727.38 108
14728.53 123
14729.67 140
14730.82 120
14731.97 129
14733.12 116
14734.26 128
14735.41 133
14736.56 134
14737.70 166
14738.85 138
14740.00 129
14741.15 138
14742.29 142
14743.44 112
14744.59 142
14745.74 154
14746.88 105
14748.03 105
14749.18 147
14750.33 140
14751.47 139
14752.62 143
14753.77 127
14754.92 123
14756.07 124
14757.21 129
14758.36 131
14759.51 122
14760.66 136
14761.81 128
14762.95 137
14764.10 135
14765.25 131
14766.40 126
14767.55 147
14768.70 160
14769.84 136
14770.99 130
14772.14 135
14773.29 155
14774.44 133
14775.59 131
14776.74 138
14777.88 146
14779.03 135
14780.18 144
14781.33 168
14782.48 179
14783.63 152
14784.78 154
14785.93 137
14787.08 150
14788.22 156
14789.37 149
14790.52 164
14791.67 174
14792.82 137
14793.97 153
14795.12 148
14796.27 147
14797.42 182
14798.57 162
14799.72 152
14800.87 182
14802.02 163
14803.17 158
14804.32 185
14805.47 195
14806.62 161
14807.77 142
14808.92 144
14810.07 170
14811.22 146
14812.37 151
14813.52 145
14814.67 168
14815.82 145
14816.97 118
14818.12 140
14819.27 141
14820.42 157
14821.57 145
14822.72 141
14823.87 157
14825.02 170
14826.17 150
14827.32 144
14828.47 124
14829.62 126
14830.78 154
14831.93 136
14833.08 144
14834.23 128
14835.38 117
14836.53 125
14837.68 130
14838.83 129
14839.98 119
14841.13 107
14842.29 126
14843.44 87
14844.59 101
14845.74 113
14846.89 116
14848.04 105
14849.19 99
14850.35 100
14851.50 103
14852.65 126
14853.80 94
14854.95 117
14856.10 108
14857.26 120
14858.41 105
14859.56 101
14860.71 99
14861.86 103
14863.02 114
14864.17 112
14865.32 94
14866.47 106
14867.63 104
14868.78 110
14869.93 122
14871.08 120
14872.23 129
14873.39 118
14874.54 109
14875.69 86
14876.84 110
14878.00 87
14879.15 101
14880.30 91
14881.46 91
14882.61 133
14883.76 149
14884.91 112
14886.07 114
14887.22 124
14888.37 126
14889.53 111
14890.68 132
14891.83 100
14892.99 102
14894.14 122
14895.29 127
14896.45 89
14897.60 111
14898.75 121
14899.91 114
14901.06 130
14902.21 108
14903.37 103
14904.52 120
14905.67 95
14906.83 103
14907.98 124
14909.14 105
14910.29 97
14911.44 105
14912.60 103
14913.75 131
14914.91 114
14916.06 113
14917.21 113
14918.37 97
14919.52 108
14920.68 115
14921.83 109
14922.99 119
14924.14 119
14925.30 109
14926.45 113
14927.60 99
14928.76 116
14929.91 130
14931.07 130
14932.22 129
14933.38 115
14934.53 93
14935.69 129
14936.84 103
14938.00 111
14939.15 111
14940.31 137
14941.46 119
14942.62 142
14943.77 125
14944.93 150
14946.08 133
14947.24 172
14948.39 112
14949.55 131
14950.71 150
14951.86 133
14953.02 142
14954.17 137
14955.33 127
14956.48 137
14957.64 129
14958.80 114
14959.95 140
14961.11 147
14962.26 90
14963.42 124
14964.57 126
14965.73 138
14966.89 135
14968.04 151
14969.20 141
14970.36 104
14971.51 123
14972.67 131
14973.82 121
14974.98 115
14976.14 100
14977.29 113
14978.45 110
14979.61 106
14980.76 123
14981.92 103
14983.08 135
14984.23 121
14985.39 100
14986.55 105
14987.70 90
14988.86 111
14990.02 99
14991.18 95
14992.33 102
14993.49 92
14994.65 111
14995.80 102
14996.96 98
14998.12 97
14999.28 100
15000.43 114
15001.59 112
15002.75 103
15003.91 95
15005.06 103
15006.22 69
15007.38 89
15008.54 96
15009.69 89
15010.85 101
15012.01 81
15013.17 99
15014.33 105
15015.48 106
15016.64 105
15017.80 106
15018.96 103
15020.12 90
15021.27 112
15022.43 93
15023.59 91
15024.75 100
15025.91 68
15027.07 108
15028.23 107
15029.38 93
15030.54 103
15031.70 95
15032.86 99
15034.02 93
15035.18 107
15036.34 95
15037.49 84
15038.65 122
15039.81 99
15040.97 97
15042.13 95
15043.29 83
15044.45 98
15045.61 114
15046.77 87
15047.93 64
15049.09 87
15050.24 110
15051.40 129
15052.56 96
15053.72 104
15054.88 99
15056.04 134
15057.20 119
15058.36 89
15059.52 99
15060.68 108
15061.84 107
15063.00 93
15064.16 93
15065.32 104
15066.48 111
15067.64 94
15068.80 68
15069.96 70
15071.12 95
15072.28 101
15073.44 96
15074.60 74
15075.76 86
15076.92 102
15078.08 87
15079.24 71
15080.40 76
15081.56 72
15082.72 77
15083.89 98
15085.05 78
15086.21 91
15087.37 96
15088.53 96
15089.69 97
15090.85 91
15092.01 97
15093.17 108
15094.33 75
15095.49 71
15096.66 87
15097.82 99
15098.98 101
15100.14 95
15101.30 89
15102.46 101
15103.62 95
15104.78 103
15105.95 92
15107.11 89
15108.27 80
15109.43 85
15110.59 81
15111.75 89
15112.92 80
15114.08 95
15115.24 89
15116.40 100
15117.56 98
15118.73 97
15119.89 115
15121.05 99
15122.21 85
15123.37 85
15124.54 83
15125.70 95
15126.86 87
15128.02 101
15129.19 85
15130.35 79
15131.51 99
15132.67 86
15133.84 88
15135.00 89
15136.16 84
15137.32 77
15138.49 77
15139.65 94
15140.81 87
15141.97 90
15143.14 77
15144.30 86
15145.46 81
15146.63 83
15147.79 107
15148.95 78
15150.12 110
15151.28 70
15152.44 82
15153.61 76
15154.77 70
15155.93 88
15157.10 94
15158.26 81
15159.42 93
15160.59 106
15161.75 101
15162.91 89
15164.08 79
15165.24 83
15166.41 82
15167.57 84
15168.73 94
15169.90 96
15171.06 95
15172.23 104
15173.39 84
15174.55 103
15175.72 97
15176.88 92
15178.05 125
15179.21 94
15180.38 103
15181.54 118
15182.70 113
15183.87 97
15185.03 87
15186.20 112
15187.36 87
15188.53 70
15189.69 78
15190.86 86
15192.02 90
15193.19 84
15194.35 104
15195.52 82
15196.68 94
15197.85 106
15199.01 87
15200.18 99
15201.34 96
15202.51 83
15203.67 86
15204.84 92
15206.00 105
15207.17 105
15208.33 113
15209.50 99
15210.66 95
15211.83 96
15213.00 89
15214.16 87
15215.33 110
15216.49 98
15217.66 93
15218.82 100
15219.99 81
15221.16 92
15222.32 82
15223.49 84
15224.65 117
15225.82 103
15226.99 101
15228.15 120
15229.32 96
15230.49 74
15231.65 64
15232.82 100
15233.98 118
15235.15 106
15236.32 106
15237.48 105
15238.65 124
15239.82 111
15240.98 86
15242.15 92
15243.32 87
15244.48 104
15245.65 114
15246.82 113
15247.98 92
15249.15 82
15250.32 100
15251.49 100
15252.65 91
15253.82 81
15254.99 79
15256.16 95
15257.32 92
15258.49 74
15259.66 68
15260.82 101
15261.99 79
15263.16 75
15264.33 61
15265.49 101
15266.66 81
15267.83 80
15269.00 88
15270.17 109
15271.33 119
15272.50 110
15273.67 108
15274.84 105
15276.01 70
15277.17 87
15278.34 87
15279.51 90
15280.68 88
15281.85 71
15283.01 82
15284.18 100
15285.35 83
15286.52 95
15287.69 76
15288.86 65
15290.03 85
15291.19 91
15292.36 91
15293.53 95
15294.70 85
15295.87 76
15297.04 95
15298.21 80
15299.38 69
15300.54 90
15301.71 81
15302.88 85
15304.05 105
15305.22 90
15306.39 94
15307.56 115
15308.73 110
15309.90 91
15311.07 87
15312.24 92
15313.41 99
15314.58 71
15315.75 87
15316.92 91
15318.09 79
15319.25 114
15320.42 74
15321.59 81
15322.76 78
15323.93 88
15325.10 76
15326.27 92
15327.44 74
15328.61 75
15329.78 95
15330.95 76
15332.12 68
15333.29 84
15334.46 96
15335.64 84
15336.81 87
15337.98 76
15339.15 97
15340.32 74
15341.49 83
15342.66 98
15343.83 90
15345.00 107
15346.17 90
15347.34 109
15348.51 97
15349.68 111
15350.85 104
15352.02 82
15353.20 82
15354.37 80
15355.54 105
15356.71 88
15357.88 80
15359.05 91
15360.22 90
15361.39 105
15362.57 73
15363.74 76
15364.91 90
15366.08 94
15367.25 85
15368.42 63
15369.59 62
15370.77 70
15371.94 89
15373.11 108
15374.28 84
15375.45 77
15376.63 77
15377.80 70
15378.97 92
15380.14 84
15381.31 104
15382.49 85
15383.66 101
15384.83 87
15386.00 75
15387.17 73
15388.35 83
15389.52 117
15390.69 92
15391.86 79
15393.04 83
15394.21 78
15395.38 67
15396.55 80
15397.73 84
15398.90 102
15400.07 75
15401.25 84
15402.42 94
15403.59 105
15404.76 103
15405.94 104
15407.11 63
15408.28 61
15409.46 99
15410.63 76
15411.80 58
15412.98 74
15414.15 80
15415.32 84
15416.50 87
15417.67 98
15418.84 79
15420.02 66
15421.19 84
15422.36 88
15423.54 64
15424.71 90
15425.89 85
15427.06 76
15428.23 84
15429.41 65
15430.58 97
15431.76 90
15432.93 78
15434.10 70
15435.28 91
15436.45 79
15437.63 83
15438.80 80
15439.97 114
15441.15 103
15442.32 81
15443.50 52
15444.67 84
15445.85 86
15447.02 83
15448.20 67
15449.37 87
15450.55 90
15451.72 92
15452.89 92
15454.07 87
15455.24 80
15456.42 70
15457.59 92
15458.77 81
15459.94 80
15461.12 70
15462.30 83
15463.47 68
15464.65 60
15465.82 85
15467.00 107
15468.17 80
15469.35 78
15470.52 66
15471.70 85
15472.87 65
15474.05 79
15475.22 85
15476.40 89
15477.58 85
15478.75 100
15479.93 76
15481.10 68
15482.28 103
15483.46 99
15484.63 61
15485.81 71
15486.98 81
15488.16 97
15489.34 86
15490.51 94
15491.69 105
15492.87 91
15494.04 79
15495.22 90
15496.39 111
15497.57 109
15498.75 82
15499.92 110
15501.10 98
15502.28 72
15503.45 79
15504.63 95
15505.81 100
15506.98 80
15508.16 97
15509.34 93
15510.52 80
15511.69 79
15512.87 98
15514.05 68
15515.22 83
15516.40 81
15517.58 94
15518.76 95
15519.93 89
15521.11 85
15522.29 74
15523.47 82
15524.64 87
15525.82 69
15527.00 76
15528.18 72
15529.35 81
15530.53 87
15531.71 76
15532.89 83
15534.07 90
15535.24 99
15536.42 82
15537.60 80
15538.78 89
15539.96 72
15541.13 78
15542.31 91
15543.49 93
15544.67 91
15545.85 83
15547.03 100
15548.20 88
15549.38 80
15550.56 89
15551.74 70
15552.92 85
15554.10 87
15555.28 69
15556.45 80
15557.63 87
15558.81 91
15559.99 96
15561.17 91
15562.35 75
15563.53 68
15564.71 104
15565.89 105
15567.07 64
15568.24 79
15569.42 100
15570.60 100
15571.78 80
15572.96 106
15574.14 81
15575.32 84
15576.50 107
15577.68 87
15578.86 108
15580.04 100
15581.22 93
15582.40 92
15583.58 83
15584.76 109
15585.94 99
15587.12 128
15588.30 148
15589.48 152
15590.66 96
15591.84 78
15593.02 112
15594.20 97
15595.38 73
15596.56 94
15597.74 105
15598.92 132
15600.10 94
15601.28 94
15602.46 79
15603.64 80
15604.82 111
15606.00 114
15607.18 90
15608.36 96
15609.55 93
15610.73 103
15611.91 95
15613.09 107
15614.27 123
15615.45 111
15616.63 113
15617.81 111
15618.99 123
15620.17 97
15621.36 100
15622.54 111
15623.72 82
15624.90 84
15626.08 91
15627.26 126
15628.44 118
15629.63 104
15630.81 99
15631.99 110
15633.17 130
15634.35 106
15635.53 115
15636.72 121
15637.90 115
15639.08 115
15640.26 112
15641.44 110
15642.63 98
15643.81 120
15644.99 139
15646.17 95
15647.35 127
15648.54 121
15649.72 126
15650.90 126
15652.08 137
15653.27 139
15654.45 129
15655.63 136
15656.81 105
15658.00 123
15659.18 138
15660.36 123
15661.54 134
15662.73 156
15663.91 128
15665.09 120
15666.28 119
15667.46 117
15668.64 137
15669.82 144
15671.01 128
15672.19 122
15673.37 128
15674.56 124
15675.74 158
15676.92 149
15678.11 146
15679.29 156
15680.47 150
15681.66 122
15682.84 105
15684.03 135
15685.21 126
15686.39 144
15687.58 118
15688.76 122
15689.94 129
15691.13 114
15692.31 126
15693.50 114
15694.68 115
15695.86 142
15697.05 142
15698.23 156
15699.42 121
15700.60 109
15701.78 106
15702.97 97
15704.15 142
15705.34 160
15706.52 104
15707.71 136
15708.89 134
15710.08 122
15711.26 127
15712.45 120
15713.63 139
15714.81 144
15716.00 146
15717.18 166
15718.37 151
15719.55 144
15720.74 135
15721.92 122
15723.11 166
15724.29 122
15725.48 143
15726.66 177
15727.85 136
15729.04 125
15730.22 148
15731.41 165
15732.59 135
15733.78 142
15734.96 116
15736.15 127
15737.33 141
15738.52 137
15739.71 136
15740.89 121
15742.08 129
15743.26 149
15744.45 145
15745.63 113
15746.82 100
15748.01 125
15749.19 146
15750.38 139
15751.56 147
15752.75 116
15753.94 134
15755.12 134
15756.31 116
15757.50 118
15758.68 131
15759.87 159
15761.06 144
15762.24 154
15763.43 133
15764.62 116
15765.80 157
15766.99 169
15768.18 105
15769.36 121
15770.55 130
15771.74 136
15772.92 139
15774.11 137
15775.30 123
15776.48 167
15777.67 157
15778.86 128
15780.05 115
15781.23 115
15782.42 112
15783.61 120
15784.80 127
15785.98 132
15787.17 145
15788.36 152
15789.55 135
15790.73 131
15791.92 115
15793.11 111
15794.30 151
15795.48 112
15796.67 140
15797.86 122
15799.05 140
15800.24 137
15801.42 122
15802.61 99
15803.80 101
15804.99 98
15806.18 111
15807.37 114
15808.55 109
15809.74 118
15810.93 103
15812.12 92
15813.31 95
15814.50 122
15815.68 92
15816.87 106
15818.06 116
15819.25 113
15820.44 94
15821.63 104
15822.82 107
15824.01 111
15825.19 106
15826.38 118
15827.57 118
15828.76 115
15829.95 105
15831.14 91
15832.33 82
15833.52 89
15834.71 96
15835.90 121
15837.09 91
15838.28 119
15839.47 93
15840.66 109
15841.84 96
15843.03 113
15844.22 102
15845.41 83
15846.60 102
15847.79 119
15848.98 91
15850.17 98
15851.36 92
15852.55 124
15853.74 117
15854.93 101
15856.12 90
15857.31 83
15858.50 113
15859.69 98
15860.88 106
15862.07 96
15863.26 106
15864.46 108
15865.65 89
15866.84 81
15868.03 85
15869.22 76
15870.41 90
15871.60 108
15872.79 95
15873.98 111
15875.17 102
15876.36 94
15877.55 100
15878.74 84
15879.94 73
15881.13 105
15882.32 119
15883.51 98
15884.70 75
15885.89 100
15887.08 102
15888.27 80
15889.46 94
15890.66 100
15891.85 89
15893.04 98
15894.23 78
15895.42 112
15896.61 89
15897.81 94
15899.00 96
15900.19 106
15901.38 96
15902.57 116
15903.76 100
15904.96 103
15906.15 106
15907.34 138
15908.53 127
15909.72 112
15910.92 91
15912.11 107
15913.30 112
15914.49 153
15915.69 113
15916.88 106
15918.07 106
15919.26 100
15920.46 86
15921.65 116
15922.84 126
15924.03 120
15925.23 101
15926.42 97
15927.61 107
15928.81 117
15930.00 91
15931.19 84
15932.38 103
15933.58 101
15934.77 94
15935.96 96
15937.16 91
15938.35 114
15939.54 127
15940.74 121
15941.93 87
15943.12 104
15944.32 115
15945.51 112
15946.70 96
15947.90 81
15949.09 85
15950.28 102
15951.48 93
15952.67 57
15953.87 68
15955.06 82
15956.25 76
15957.45 78
15958.64 66
15959.84 69
15961.03 96
15962.22 81
15963.42 86
15964.61 108
15965.81 95
15967.00 83
15968.19 79
15969.39 91
15970.58 82
15971.78 109
15972.97 89
15974.17 74
15975.36 81
15976.56 76
15977.75 83
15978.95 74
15980.14 98
15981.34 73
15982.53 85
15983.72 82
15984.92 102
15986.11 67
15987.31 73
15988.50 77
15989.70 72
15990.90 74
15992.09 74
15993.29 83
15994.48 92
15995.68 91
15996.87 89
15998.07 111
15999.26 90
16000.46 61
16001.65 55
16002.85 84
16004.05 73
16005.24 87
16006.44 89
16007.63 67
16008.83 74
16010.02 77
16011.22 79
16012.42 72
16013.61 75
16014.81 89
16016.00 88
16017.20 92
16018.40 92
16019.59 70
16020.79 71
16021.99 59
16023.18 74
16024.38 67
16025.58 77
16026.77 97
16027.97 58
16029.16 74
16030.36 83
16031.56 117
16032.76 86
16033.95 84
16035.15 105
16036.35 84
16037.54 61
16038.74 97
16039.94 86
16041.13 92
16042.33 74
16043.53 78
16044.73 72
16045.92 87
16047.12 73
16048.32 85
16049.51 69
16050.71 72
16051.91 88
16053.11 75
16054.30 85
16055.50 77
16056.70 79
16057.90 63
16059.10 65
16060.29 68
16061.49 68
16062.69 74
16063.89 70
16065.08 71
16066.28 63
16067.48 71
16068.68 74
16069.88 65
16071.07 66
16072.27 92
16073.47 55
16074.67 76
16075.87 74
16077.07 82
16078.26 80
16079.46 80
16080.66 78
16081.86 86
16083.06 79
16084.26 92
16085.46 66
16086.66 72
16087.85 69
16089.05 59
16090.25 78
16091.45 66
16092.65 95
16093.85 90
16095.05 62
16096.25 62
16097.45 54
16098.65 79
16099.84 76
16101.04 80
16102.24 85
16103.44 65
16104.64 74
16105.84 76
16107.04 50
16108.24 45
16109.44 62
16110.64 81
16111.84 77
16113.04 63
16114.24 51
16115.44 81
16116.64 63
16117.84 71
16119.04 68
16120.24 81
16121.44 71
16122.64 59
16123.84 64
16125.04 78
16126.24 73
16127.44 63
16128.64 68
16129.84 53
16131.04 61
16132.24 52
16133.44 60
16134.64 58
16135.84 91
16137.04 62
16138.25 84
16139.45 83
16140.65 70
16141.85 71
16143.05 63
16144.25 76
16145.45 69
16146.65 71
16147.85 58
16149.05 69
16150.25 86
16151.46 93
16152.66 75
16153.86 72
16155.06 85
16156.26 79
16157.46 82
16158.66 65
16159.87 80
16161.07 56
16162.27 58
16163.47 59
16164.67 74
16165.87 66
16167.08 83
16168.28 84
16169.48 89
16170.68 81
16171.88 79
16173.09 61
16174.29 77
16175.49 82
16176.69 70
16177.89 58
16179.10 85
16180.30 82
16181.50 72
16182.70 92
16183.91 96
16185.11 80
16186.31 61
16187.51 76
16188.72 83
16189.92 74
16191.12 70
16192.32 95
16193.53 71
16194.73 83
16195.93 83
16197.13 67
16198.34 91
16199.54 85
16200.74 79
16201.95 64
16203.15 97
16204.35 64
16205.56 85
16206.76 92
16207.96 100
16209.17 87
16210.37 88
16211.57 69
16212.78 84
16213.98 75
16215.18 79
16216.39 92
16217.59 69
16218.79 86
16220.00 65
16221.20 76
16222.41 77
16223.61 84
16224.81 60
16226.02 82
16227.22 78
16228.43 81
16229.63 67
16230.83 84
16232.04 93
16233.24 80
16234.45 61
16235.65 78
16236.86 73
16238.06 79
16239.26 81
16240.47 83
16241.67 89
16242.88 89
16244.08 85
16245.29 60
16246.49 74
16247.70 76
16248.90 110
16250.11 90
16251.31 78
16252.52 103
16253.72 81
16254.93 88
16256.13 74
16257.34 88
16258.54 94
16259.75 89
16260.95 74
16262.16 81
16263.36 100
16264.57 102
16265.77 87
16266.98 79
16268.19 85
16269.39 83
16270.60 93
16271.80 86
16273.01 85
16274.21 98
16275.42 95
16276.63 74
16277.83 88
16279.04 89
16280.24 115
16281.45 89
16282.66 105
16283.86 103
16285.07 112
16286.27 121
16287.48 74
16288.69 89
16289.89 116
16291.10 137
16292.31 101
16293.51 103
16294.72 102
16295.93 101
16297.13 103
16298.34 99
16299.55 105
16300.75 114
16301.96 114
16303.17 122
16304.37 119
16305.58 86
16306.79 89
16307.99 106
16309.20 94
16310.41 123
16311.62 123
16312.82 102
16314.03 102
16315.24 115
16316.44 120
16317.65 85
16318.86 124
16320.07 137
16321.27 106
16322.48 107
16323.69 106
16324.90 95
16326.10 104
16327.31 100
16328.52 117
16329.73 112
16330.94 94
16332.14 93
16333.35 73
16334.56 94
16335.77 92
16336.98 90
16338.18 75
16339.39 79
16340.60 104
16341.81 118
16343.02 94
16344.23 73
16345.43 77
16346.64 74
16347.85 85
16349.06 87
16350.27 70
16351.48 64
16352.69 75
16353.89 79
16355.10 98
16356.31 88
16357.52 60
16358.73 85
16359.94 78
16361.15 69
16362.36 59
16363.57 60
16364.77 73
16365.98 74
16367.19 83
16368.40 67
16369.61 72
16370.82 85
16372.03 83
16373.24 74
16374.45 66
16375.66 93
16376.87 95
16378.08 78
16379.29 70
16380.50 65
16381.71 72
16382.92 87
16384.13 61
16385.34 64
16386.55 80
16387.76 80
16388.97 92
16390.18 69
16391.39 77
16392.60 66
16393.81 72
16395.02 101
16396.23 68
16397.44 73
16398.65 77
16399.86 85
16401.07 83
16402.28 76
16403.49 84
16404.70 94
16405.91 72
16407.12 78
16408.33 78
16409.54 78
16410.76 73
16411.97 66
16413.18 99
16414.39 92
16415.60 82
16416.81 60
16418.02 55
16419.23 69
16420.44 69
16421.66 93
16422.87 88
16424.08 103
16425.29 86
16426.50 60
16427.71 61
16428.92 79
16430.14 57
16431.35 85
16432.56 71
16433.77 75
16434.98 87
16436.19 76
16437.41 68
16438.62 57
16439.83 67
16441.04 70
16442.25 54
16443.47 68
16444.68 85
16445.89 63
16447.10 80
16448.31 83
16449.53 71
16450.74 70
16451.95 75
16453.16 81
16454.38 62
16455.59 67
16456.80 61
16458.01 45
16459.23 67
16460.44 78
16461.65 71
16462.86 65
16464.08 73
16465.29 76
16466.50 89
16467.72 73
16468.93 91
16470.14 66
16471.35 93
16472.57 89
16473.78 55
16474.99 74
16476.21 78
16477.42 41
16478.63 59
16479.85 68
16481.06 74
16482.27 75
16483.49 68
16484.70 74
16485.92 78
16487.13 74
16488.34 72
16489.56 48
16490.77 53
16491.98 50
16493.20 57
16494.41 70
16495.63 76
16496.84 64
16498.05 92
16499.27 85
16500.48 89
16501.70 65
16502.91 82
16504.13 79
16505.34 84
16506.55 68
16507.77 87
16508.98 71
16510.20 92
16511.41 84
16512.63 66
16513.84 91
16515.06 59
16516.27 52
16517.49 88
16518.70 73
16519.92 63
16521.13 79
16522.35 71
16523.56 68
16524.78 59
16525.99 63
16527.21 86
16528.42 72
16529.64 62
16530.85 56
16532.07 83
16533.28 60
16534.50 60
16535.71 70
16536.93 65
16538.14 54
16539.36 73
16540.58 77
16541.79 77
16543.01 72
16544.22 86
16545.44 82
16546.65 56
16547.87 64
16549.09 89
16550.30 64
16551.52 63
16552.73 85
16553.95 84
16555.17 97
16556.38 81
16557.60 86
16558.82 70
16560.03 70
16561.25 75
16562.46 79
16563.68 79
16564.90 65
16566.11 71
16567.33 67
16568.55 78
16569.76 93
16570.98 83
16572.20 72
16573.41 72
16574.63 90
16575.85 81
16577.07 81
16578.28 90
16579.50 91
16580.72 103
16581.93 111
16583.15 79
16584.37 103
16585.59 89
16586.80 94
16588.02 105
16589.24 118
16590.46 101
16591.67 81
16592.89 96
16594.11 95
16595.33 101
16596.54 110
16597.76 92
16598.98 87
16600.20 89
16601.41 78
16602.63 84
16603.85 90
16605.07 85
16606.29 97
16607.50 95
16608.72 103
16609.94 96
16611.16 100
16612.38 72
16613.60 78
16614.81 90
16616.03 92
16617.25 69
16618.47 60
16619.69 80
16620.91 97
16622.13 78
16623.34 87
16624.56 87
16625.78 84
16627.00 57
16628.22 60
16629.44 65
16630.66 77
16631.88 81
16633.10 77
16634.31 81
16635.53 103
16636.75 76
16637.97 79
16639.19 80
16640.41 71
16641.63 82
16642.85 65
16644.07 81
16645.29 63
16646.51 59
16647.73 90
16648.95 73
16650.17 73
16651.39 71
16652.61 70
16653.83 82
16655.05 73
16656.27 77
16657.49 87
16658.71 74
16659.93 74
16661.15 68
16662.37 70
16663.59 86
16664.81 84
16666.03 72
16667.25 75
16668.47 95
16669.69 67
16670.91 79
16672.13 74
16673.35 79
16674.57 80
16675.79 102
16677.01 54
16678.23 73
16679.45 65
16680.67 67
16681.89 77
16683.12 78
16684.34 67
16685.56 78
16686.78 69
16688.00 78
16689.22 87
16690.44 79
16691.66 86
16692.88 80
16694.11 69
16695.33 55
16696.55 67
16697.77 69
16698.99 70
16700.21 70
16701.43 60
16702.66 75
16703.88 92
16705.10 76
16706.32 74
16707.54 57
16708.77 76
16709.99 79
16711.21 80
16712.43 66
16713.65 90
16714.87 71
16716.10 62
16717.32 75
16718.54 75
16719.76 57
16720.99 81
16722.21 65
16723.43 78
16724.65 77
16725.88 81
16727.10 77
16728.32 87
16729.54 63
16730.77 75
16731.99 61
16733.21 75
16734.43 76
16735.66 74
16736.88 70
16738.10 86
16739.33 82
16740.55 50
16741.77 50
16742.99 73
16744.22 63
16745.44 56
16746.66 76
16747.89 80
16749.11 102
16750.33 71
16751.56 53
16752.78 46
16754.00 76
16755.23 68
16756.45 69
16757.68 58
16758.90 79
16760.12 62
16761.35 74
16762.57 72
16763.79 78
16765.02 64
16766.24 70
16767.47 55
16768.69 50
16769.91 71
16771.14 62
16772.36 48
16773.59 73
16774.81 80
16776.04 61
16777.26 74
16778.48 64
16779.71 82
16780.93 79
16782.16 67
16783.38 51
16784.61 60
16785.83 77
16787.06 88
16788.28 57
16789.51 51
16790.73 62
16791.96 69
16793.18 85
16794.41 73
16795.63 58
16796.86 64
16798.08 101
16799.31 79
16800.53 77
16801.76 80
16802.98 62
16804.21 74
16805.43 64
16806.66 83
16807.88 67
16809.11 65
16810.33 73
16811.56 77
16812.79 65
16814.01 71
16815.24 72
16816.46 76
16817.69 70
16818.91 59
16820.14 66
16821.37 63
16822.59 73
16823.82 75
16825.04 57
16826.27 66
16827.50 82
16828.72 50
16829.95 40
16831.18 58
16832.40 69
16833.63 87
16834.86 79
16836.08 58
16837.31 82
16838.53 66
16839.76 75
16840.99 63
16842.21 84
16843.44 84
16844.67 83
16845.90 60
16847.12 73
16848.35 77
16849.58 73
16850.80 77
16852.03 69
16853.26 66
16854.48 84
16855.71 74
16856.94 76
16858.17 71
16859.39 79
16860.62 87
16861.85 56
16863.08 70
16864.30 61
16865.53 68
16866.76 81
16867.99 92
16869.21 81
16870.44 66
16871.67 88
16872.90 80
16874.13 65
16875.35 89
16876.58 106
16877.81 74
16879.04 83
16880.27 80
16881.49 79
16882.72 80
16883.95 81
16885.18 91
16886.41 90
16887.64 94
16888.86 100
16890.09 94
16891.32 92
16892.55 109
16893.78 115
16895.01 96
16896.24 83
16897.46 71
16898.69 91
16899.92 113
16901.15 107
16902.38 80
16903.61 65
16904.84 65
16906.07 91
16907.30 82
16908.53 86
16909.75 90
16910.98 98
16912.21 88
16913.44 112
16914.67 72
16915.90 75
16917.13 76
16918.36 93
16919.59 81
16920.82 76
16922.05 79
16923.28 81
16924.51 83
16925.74 65
16926.97 95
16928.20 72
16929.43 82
16930.66 76
16931.89 74
16933.12 64
16934.35 76
16935.58 79
16936.81 64
16938.04 65
16939.27 66
16940.50 67
16941.73 63
16942.96 62
16944.19 68
16945.42 62
16946.65 54
16947.88 68
16949.11 72
16950.34 72
16951.57 53
16952.80 61
16954.04 64
16955.27 63
16956.50 69
16957.73 56
16958.96 47
16960.19 58
16961.42 59
16962.65 59
16963.88 61
16965.11 50
16966.35 42
16967.58 60
16968.81 79
16970.04 81
16971.27 75
16972.50 50
16973.73 62
16974.97 70
16976.20 60
16977.43 55
16978.66 55
16979.89 63
16981.12 82
16982.36 60
16983.59 72
16984.82 83
16986.05 76
16987.28 57
16988.52 70
16989.75 66
16990.98 64
16992.21 65
16993.45 59
16994.68 53
16995.91 67
16997.14 74
16998.37 54
16999.61 54
17000.84 39
17002.07 49
17003.31 82
17004.54 70
17005.77 55
17007.00 66
17008.24 79
17009.47 73
17010.70 67
17011.93 69
17013.17 65
17014.40 66
17015.63 93
17016.87 77
17018.10 65
17019.33 67
17020.57 78
17021.80 58
17023.03 72
17024.27 66
17025.50 55
17026.73 69
17027.97 42
17029.20 56
17030.43 74
17031.67 64
17032.90 72
17034.14 78
17035.37 66
17036.60 81
17037.84 67
17039.07 56
17040.30 50
17041.54 50
17042.77 60
17044.01 64
17045.24 53
17046.47 61
17047.71 70
17048.94 67
17050.18 57
17051.41 49
17052.65 58
17053.88 63
17055.12 65
17056.35 61
17057.58 68
17058.82 93
17060.05 61
17061.29 59
17062.52 81
17063.76 59
17064.99 59
17066.23 68
17067.46 71
17068.70 78
17069.93 73
17071.17 80
17072.40 61
17073.64 65
17074.87 80
17076.11 74
17077.34 77
17078.58 70
17079.81 64
17081.05 70
17082.29 81
17083.52 65
17084.76 50
17085.99 72
17087.23 64
17088.46 57
17089.70 68
17090.94 59
17092.17 73
17093.41 72
17094.64 61
17095.88 57
17097.12 86
17098.35 76
17099.59 74
17100.82 61
17102.06 54
17103.30 51
17104.53 69
17105.77 57
17107.00 41
17108.24 51
17109.48 60
17110.71 77
17111.95 60
17113.19 54
17114.42 64
17115.66 65
17116.90 58
17118.13 64
17119.37 59
17120.61 65
17121.85 61
17123.08 59
17124.32 55
17125.56 87
17126.79 70
17128.03 67
17129.27 55
17130.50 49
17131.74 81
17132.98 64
17134.22 62
17135.45 54
17136.69 68
17137.93 89
17139.17 76
17140.40 53
17141.64 58
17142.88 76
17144.12 67
17145.36 70
17146.59 74
17147.83 72
17149.07 56
17150.31 68
17151.54 59
17152.78 73
17154.02 73
17155.26 62
17156.50 74
17157.74 65
17158.97 65
17160.21 72
17161.45 65
17162.69 75
17163.93 68
17165.17 48
17166.40 61
17167.64 71
17168.88 101
17170.12 69
17171.36 73
17172.60 67
17173.84 63
17175.08 69
17176.31 68
17177.55 62
17178.79 61
17180.03 63
17181.27 53
17182.51 56
17183.75 59
17184.99 75
17186.23 73
17187.47 73
17188.71 76
17189.94 72
17191.18 62
17192.42 52
17193.66 65
17194.90 61
17196.14 76
17197.38 69
17198.62 63
17199.86 71
17201.10 63
17202.34 60
17203.58 65
17204.82 80
17206.06 63
17207.30 58
17208.54 47
17209.78 72
17211.02 59
17212.26 61
17213.50 60
17214.74 61
17215.98 72
17217.22 53
17218.46 43
17219.70 61
17220.94 55
17222.18 67
17223.43 61
17224.67 54
17225.91 53
17227.15 66
17228.39 65
17229.63 56
17230.87 73
17232.11 72
17233.35 64
17234.59 62
17235.83 43
17237.08 61
17238.32 56
17239.56 61
17240.80 86
17242.04 48
17243.28 60
17244.52 54
17245.76 71
17247.01 39
17248.25 48
17249.49 54
17250.73 63
17251.97 60
17253.21 67
17254.46 58
17255.70 53
17256.94 58
17258.18 51
17259.42 48
17260.66 50
17261.91 48
17263.15 68
17264.39 70
17265.63 53
17266.87 54
17268.12 39
17269.36 64
17270.60 49
17271.84 58
17273.09 68
17274.33 71
17275.57 70
17276.81 63
17278.06 66
17279.30 53
17280.54 57
17281.78 63
17283.03 54
17284.27 53
17285.51 48
17286.76 48
17288.00 58
17289.24 58
17290.48 52
17291.73 45
17292.97 64
17294.21 52
17295.46 58
17296.70 36
17297.94 61
17299.19 71
17300.43 49
17301.67 49
17302.92 69
17304.16 51
17305.40 85
17306.65 73
17307.89 60
17309.14 59
17310.38 43
17311.62 50
17312.87 70
17314.11 78
17315.35 50
17316.60 65
17317.84 71
17319.09 69
17320.33 89
17321.58 60
17322.82 56
17324.06 51
17325.31 60
17326.55 70
17327.80 43
17329.04 35
17330.29 45
17331.53 57
17332.77 67
17334.02 61
17335.26 62
17336.51 50
17337.75 65
17339.00 62
17340.24 68
17341.49 63
17342.73 66
17343.98 52
17345.22 50
17346.47 44
17347.71 67
17348.96 70
17350.20 54
17351.45 52
17352.69 48
17353.94 61
17355.18 44
17356.43 55
17357.68 60
17358.92 64
17360.17 64
17361.41 54
17362.66 56
17363.90 61
17365.15 59
17366.39 59
17367.64 55
17368.89 60
17370.13 50
17371.38 78
17372.62 66
17373.87 69
17375.12 60
17376.36 60
17377.61 61
17378.85 47
17380.10 64
17381.35 88
17382.59 52
17383.84 61
17385.09 59
17386.33 49
17387.58 56
17388.83 56
17390.07 51
17391.32 64
17392.57 59
17393.81 54
17395.06 76
17396.31 41
17397.55 54
17398.80 49
17400.05 60
17401.29 52
17402.54 48
17403.79 52
17405.04 62
17406.28 67
17407.53 63
17408.78 47
17410.02 48
17411.27 56
17412.52 59
17413.77 71
17415.01 64
17416.26 66
17417.51 54
17418.76 50
17420.00 35
17421.25 62
17422.50 52
17423.75 60
17425.00 74
17426.24 43
17427.49 65
17428.74 68
17429.99 57
17431.24 55
17432.48 50
17433.73 67
17434.98 54
17436.23 65
17437.48 60
17438.73 36
17439.97 72
17441.22 63
17442.47 62
17443.72 59
17444.97 58
17446.22 69
17447.47 49
17448.71 62
17449.96 54
17451.21 65
17452.46 51
17453.71 59
17454.96 46
17456.21 56
17457.46 63
17458.71 85
17459.95 69
17461.20 55
17462.45 46
17463.70 55
17464.95 71
17466.20 65
17467.45 50
17468.70 50
17469.95 58
17471.20 66
17472.45 57
17473.70 45
17474.95 65
17476.20 75
17477.45 55
17478.70 44
17479.95 62
17481.20 68
17482.45 75
17483.70 67
17484.95 52
17486.20 67
17487.45 80
17488.70 78
17489.95 67
17491.20 66
17492.45 60
17493.70 76
17494.95 56
17496.20 55
17497.45 76
17498.70 56
17499.95 71
17501.20 68
17502.45 67
17503.70 64
17504.95 78
17506.20 78
17507.46 59
17508.71 56
17509.96 49
17511.21 81
17512.46 92
17513.71 77
17514.96 49
17516.21 65
17517.46 66
17518.71 57
17519.97 60
17521.22 54
17522.47 61
17523.72 65
17524.97 54
17526.22 61
17527.47 67
17528.73 54
17529.98 64
17531.23 77
17532.48 62
17533.73 65
17534.99 53
17536.24 49
17537.49 75
17538.74 57
17539.99 74
17541.25 68
17542.50 58
17543.75 72
17545.00 92
17546.25 72
17547.51 69
17548.76 53
17550.01 76
17551.26 70
17552.52 59
17553.77 76
17555.02 58
17556.27 65
17557.53 75
17558.78 89
17560.03 71
17561.28 73
17562.54 73
17563.79 62
17565.04 85
17566.30 83
17567.55 66
17568.80 73
17570.05 77
17571.31 64
17572.56 70
17573.81 53
17575.07 59
17576.32 81
17577.57 55
17578.83 70
17580.08 80
17581.33 83
17582.59 47
17583.84 49
17585.10 57
17586.35 60
17587.60 52
17588.86 63
17590.11 64
17591.36 63
17592.62 63
17593.87 61
17595.13 77
17596.38 71
17597.63 71
17598.89 56
17600.14 63
17601.40 76
17602.65 53
17603.90 52
17605.16 48
17606.41 75
17607.67 78
17608.92 77
17610.18 88
17611.43 62
17612.69 80
17613.94 74
17615.20 68
17616.45 66
17617.71 61
17618.96 73
17620.21 47
17621.47 71
17622.72 62
17623.98 58
17625.23 67
17626.49 63
17627.75 60
17629.00 66
17630.26 52
17631.51 43
17632.77 53
17634.02 61
17635.28 77
17636.53 61
17637.79 48
17639.04 48
17640.30 52
17641.55 45
17642.81 85
17644.07 64
17645.32 63
17646.58 54
17647.83 62
17649.09 45
17650.35 62
17651.60 60
17652.86 69
17654.11 74
17655.37 66
17656.63 45
17657.88 66
17659.14 72
17660.39 58
17661.65 72
17662.91 59
17664.16 71
17665.42 78
17666.68 84
17667.93 59
17669.19 78
17670.45 82
17671.70 72
17672.96 50
17674.22 49
17675.47 56
17676.73 56
17677.99 57
17679.24 70
17680.50 70
17681.76 60
17683.02 64
17684.27 68
17685.53 59
17686.79 63
17688.05 46
17689.30 47
17690.56 42
17691.82 75
17693.07 57
17694.33 59
17695.59 84
17696.85 64
17698.11 61
17699.36 46
17700.62 61
17701.88 65
17703.14 41
17704.39 55
17705.65 49
17706.91 52
17708.17 54
17709.43 65
17710.68 67
17711.94 64
17713.20 53
17714.46 52
17715.72 51
17716.98 59
17718.23 53
17719.49 49
17720.75 49
17722.01 51
17723.27 64
17724.53 43
17725.79 42
17727.04 66
17728.30 71
17729.56 48
17730.82 66
17732.08 52
17733.34 45
17734.60 48
17735.86 74
17737.12 57
17738.37 42
17739.63 55
17740.89 65
17742.15 74
17743.41 61
17744.67 61
17745.93 54
17747.19 58
17748.45 50
17749.71 66
17750.97 54
17752.23 61
17753.49 50
17754.75 67
17756.01 62
17757.27 63
17758.53 59
17759.79 51
17761.05 46
17762.31 57
17763.57 48
17764.83 50
17766.09 48
17767.35 58
17768.61 44
17769.87 55
17771.13 53
17772.39 76
17773.65 70
17774.91 58
17776.17 50
17777.43 73
17778.69 66
17779.95 58
17781.21 60
17782.47 44
17783.73 59
17784.99 67
17786.25 48
17787.51 50
17788.78 43
17790.04 52
17791.30 53
17792.56 51
17793.82 57
17795.08 55
17796.34 47
17797.60 37
17798.86 51
17800.13 58
17801.39 68
17802.65 52
17803.91 71
17805.17 50
17806.43 59
17807.69 52
17808.96 64
17810.22 60
17811.48 64
17812.74 54
17814.00 59
17815.26 74
17816.53 66
17817.79 58
17819.05 77
17820.31 63
17821.57 53
17822.84 55
17824.10 57
17825.36 59
17826.62 58
17827.89 39
17829.15 56
17830.41 62
17831.67 51
17832.93 32
17834.20 53
17835.46 41
17836.72 57
17837.99 57
17839.25 58
17840.51 39
17841.77 61
17843.04 63
17844.30 48
17845.56 47
17846.82 48
17848.09 48
17849.35 59
17850.61 51
17851.88 64
17853.14 48
17854.40 73
17855.67 76
17856.93 54
17858.19 53
17859.46 47
17860.72 35
17861.98 58
17863.25 69
17864.51 58
17865.77 48
17867.04 47
17868.30 56
17869.57 51
17870.83 53
17872.09 56
17873.36 43
17874.62 51
17875.89 76
17877.15 59
17878.41 45
17879.68 53
17880.94 59
17882.21 54
17883.47 58
17884.73 34
17886.00 47
17887.26 44
17888.53 58
17889.79 51
17891.06 56
17892.32 52
17893.59 59
17894.85 52
17896.12 45
17897.38 40
17898.65 42
17899.91 37
17901.17 51
17902.44 41
17903.70 53
17904.97 49
17906.23 46
17907.50 46
17908.77 58
17910.03 52
17911.30 45
17912.56 48
17913.83 59
17915.09 44
17916.36 60
17917.62 50
17918.89 62
17920.15 54
17921.42 42
17922.68 54
17923.95 46
17925.22 59
17926.48 42
17927.75 53
17929.01 44
17930.28 48
17931.55 46
17932.81 43
17934.08 31
17935.34 54
17936.61 68
17937.88 55
17939.14 38
17940.41 69
17941.68 48
17942.94 41
17944.21 61
17945.47 47
17946.74 52
17948.01 51
17949.27 50
17950.54 50
17951.81 57
17953.07 53
17954.34 55
17955.61 53
17956.87 43
17958.14 72
17959.41 47
17960.68 62
17961.94 45
17963.21 53
17964.48 52
17965.74 38
17967.01 47
17968.28 61
17969.55 55
17970.81 54
17972.08 46
17973.35 69
17974.62 59
17975.88 58
17977.15 36
17978.42 50
17979.69 40
17980.95 45
17982.22 54
17983.49 45
17984.76 44
17986.03 46
17987.29 51
17988.56 47
17989.83 67
17991.10 54
17992.37 52
17993.63 70
17994.90 59
17996.17 51
17997.44 56
17998.71 58
17999.98 49
18001.24 45
18002.51 48
18003.78 39
18005.05 47
18006.32 45
18007.59 62
18008.86 63
18010.12 59
18011.39 52
18012.66 52
18013.93 58
18015.20 46
18016.47 73
18017.74 48
18019.01 45
18020.28 47
18021.54 65
18022.81 57
18024.08 64
18025.35 48
18026.62 58
18027.89 65
18029.16 56
18030.43 45
18031.70 50
18032.97 47
18034.24 43
18035.51 49
18036.78 41
18038.05 46
18039.32 45
18040.59 55
18041.86 59
18043.13 55
18044.40 51
18045.67 59
18046.94 65
18048.21 54
18049.48 61
18050.75 73
18052.02 52
18053.29 43
18054.56 56
18055.83 60
18057.10 58
18058.37 53
18059.64 46
18060.91 68
18062.18 52
18063.45 59
18064.72 65
18065.99 45
18067.26 42
18068.54 38
18069.81 52
18071.08 36
18072.35 56
18073.62 43
18074.89 45
18076.16 34
18077.43 55
18078.70 59
18079.97 56
18081.25 68
18082.52 47
18083.79 60
18085.06 55
18086.33 57
18087.60 55
18088.87 64
18090.15 78
18091.42 54
18092.69 58
18093.96 67
18095.23 57
18096.50 63
18097.78 51
18099.05 48
18100.32 60
18101.59 65
18102.86 62
18104.14 49
18105.41 52
18106.68 37
18107.95 63
18109.23 49
18110.50 28
18111.77 50
18113.04 53
18114.31 40
18115.59 47
18116.86 57
18118.13 57
18119.40 41
18120.68 48
18121.95 58
18123.22 36
18124.50 59
18125.77 54
18127.04 44
18128.31 51
18129.59 59
18130.86 46
18132.13 45
18133.41 34
18134.68 51
18135.95 53
18137.23 44
18138.50 49
18139.77 47
18141.05 65
18142.32 66
18143.59 63
18144.87 39
18146.14 45
18147.41 49
18148.69 34
18149.96 48
18151.23 49
18152.51 56
18153.78 50
18155.06 71
18156.33 62
18157.60 62
18158.88 64
18160.15 65
18161.43 63
18162.70 58
18163.97 54
18165.25 56
18166.52 54
18167.80 43
18169.07 38
18170.35 53
18171.62 46
18172.90 48
18174.17 52
18175.44 49
18176.72 50
18177.99 56
18179.27 43
18180.54 45
18181.82 47
18183.09 50
18184.37 40
18185.64 51
18186.92 58
18188.19 23
18189.47 41
18190.74 28
18192.02 37
18193.29 45
18194.57 49
18195.84 54
18197.12 66
18198.39 48
18199.67 52
18200.95 49
18202.22 59
18203.50 64
18204.77 53
18206.05 47
18207.32 59
18208.60 71
18209.88 48
18211.15 53
18212.43 57
18213.70 71
18214.98 71
18216.26 62
18217.53 60
18218.81 41
18220.08 53
18221.36 43
18222.64 57
18223.91 56
18225.19 60
18226.47 63
18227.74 59
18229.02 76
18230.29 51
18231.57 50
18232.85 71
18234.12 57
18235.40 49
18236.68 41
18237.95 56
18239.23 45
18240.51 49
18241.79 64
18243.06 65
18244.34 68
18245.62 50
18246.89 52
18248.17 55
18249.45 49
18250.73 70
18252.00 62
18253.28 56
18254.56 49
18255.83 58
18257.11 38
18258.39 43
18259.67 54
18260.94 57
18262.22 53
18263.50 47
18264.78 54
18266.06 65
18267.33 61
18268.61 45
18269.89 57
18271.17 58
18272.45 37
18273.72 52
18275.00 58
18276.28 34
18277.56 41
18278.84 43
18280.11 48
18281.39 39
18282.67 54
18283.95 42
18285.23 61
18286.51 56
18287.78 56
18289.06 44
18290.34 66
18291.62 64
18292.90 45
18294.18 66
18295.46 54
18296.74 63
18298.01 71
18299.29 50
18300.57 56
18301.85 47
18303.13 61
18304.41 56
18305.69 51
18306.97 59
18308.25 39
18309.53 64
18310.81 61
18312.09 56
18313.37 44
18314.64 64
18315.92 67
18317.20 44
18318.48 45
18319.76 52
18321.04 61
18322.32 42
18323.60 56
18324.88 36
18326.16 49
18327.44 49
18328.72 66
18330.00 69
18331.28 40
18332.56 63
18333.84 53
18335.12 52
18336.40 66
18337.68 50
18338.96 44
18340.24 49
18341.52 64
18342.80 73
18344.09 53
18345.37 50
18346.65 42
18347.93 52
18349.21 52
18350.49 49
18351.77 68
18353.05 58
18354.33 57
18355.61 66
18356.89 59
18358.17 55
18359.46 59
18360.74 48
18362.02 47
18363.30 66
18364.58 60
18365.86 64
18367.14 76
18368.42 53
18369.71 59
18370.99 76
18372.27 69
18373.55 57
18374.83 51
18376.11 64
18377.39 78
18378.68 49
18379.96 52
18381.24 54
18382.52 53
18383.80 53
18385.09 59
18386.37 65
18387.65 41
18388.93 56
18390.21 60
18391.50 61
18392.78 56
18394.06 52
18395.34 64
18396.63 66
18397.91 55
18399.19 42
18400.47 66
18401.76 37
18403.04 52
18404.32 45
18405.60 47
18406.89 76
18408.17 42
18409.45 57
18410.73 45
18412.02 41
18413.30 45
18414.58 45
18415.87 71
18417.15 60
18418.43 71
18419.72 67
18421.00 51
18422.28 48
18423.57 47
18424.85 50
18426.13 54
18427.42 40
18428.70 44
18429.98 42
18431.27 53
18432.55 62
18433.83 57
18435.12 49
18436.40 48
18437.68 57
18438.97 60
18440.25 43
18441.54 54
18442.82 59
18444.10 67
18445.39 48
18446.67 75
18447.96 68
18449.24 59
18450.53 76
18451.81 64
18453.09 56
18454.38 67
18455.66 53
18456.95 51
18458.23 69
18459.52 84
18460.80 57
18462.09 45
18463.37 64
18464.65 47
18465.94 38
18467.22 38
18468.51 62
18469.79 61
18471.08 46
18472.36 38
18473.65 55
18474.93 49
18476.22 57
18477.50 60
18478.79 44
18480.08 46
18481.36 60
18482.65 51
18483.93 37
18485.22 59
18486.50 65
18487.79 65
18489.07 42
18490.36 66
18491.64 77
18492.93 58
18494.22 44
18495.50 59
18496.79 43
18498.07 60
18499.36 78
18500.65 49
18501.93 65
18503.22 48
18504.50 59
18505.79 53
18507.08 44
18508.36 57
18509.65 57
18510.94 52
18512.22 46
18513.51 56
18514.80 65
18516.08 56
18517.37 47
18518.65 60
18519.94 47
18521.23 61
18522.51 51
18523.80 54
18525.09 53
18526.38 56
18527.66 42
18528.95 50
18530.24 45
18531.52 53
18532.81 44
18534.10 52
18535.39 54
18536.67 61
18537.96 50
18539.25 38
18540.53 61
18541.82 52
18543.11 47
18544.40 58
18545.68 52
18546.97 69
18548.26 51
18549.55 45
18550.84 59
18552.12 42
18553.41 68
18554.70 58
18555.99 56
18557.27 69
18558.56 71
18559.85 56
18561.14 58
18562.43 52
18563.72 41
18565.00 63
18566.29 43
18567.58 60
18568.87 59
18570.16 56
18571.45 45
18572.73 62
18574.02 67
18575.31 64
18576.60 45
18577.89 54
18579.18 42
18580.47 53
18581.75 44
18583.04 41
18584.33 74
18585.62 52
18586.91 65
18588.20 64
18589.49 57
18590.78 73
18592.07 67
18593.36 83
18594.65 56
18595.93 59
18597.22 55
18598.51 68
18599.80 70
18601.09 50
18602.38 53
18603.67 50
18604.96 73
18606.25 67
18607.54 55
18608.83 39
18610.12 48
18611.41 71
18612.70 53
18613.99 46
18615.28 56
18616.57 53
18617.86 47
18619.15 66
18620.44 40
18621.73 70
18623.02 69
18624.31 59
18625.60 66
18626.89 48
18628.18 59
18629.47 72
18630.76 48
18632.05 63
18633.34 62
18634.64 72
18635.93 52
18637.22 40
18638.51 54
18639.80 56
18641.09 60
18642.38 72
18643.67 49
18644.96 49
18646.25 50
18647.54 51
18648.84 52
18650.13 52
18651.42 57
18652.71 66
18654.00 41
18655.29 56
18656.58 67
18657.88 78
18659.17 59
18660.46 57
18661.75 46
18663.04 49
18664.33 55
18665.63 40
18666.92 59
18668.21 51
18669.50 44
18670.79 45
18672.08 43
18673.38 48
18674.67 48
18675.96 42
18677.25 55
18678.55 50
18679.84 44
18681.13 46
18682.42 47
18683.71 53
18685.01 40
18686.30 53
18687.59 62
18688.88 43
18690.18 48
18691.47 49
18692.76 43
18694.06 40
18695.35 39
18696.64 54
18697.93 51
18699.23 55
18700.52 37
18701.81 42
18703.11 58
18704.40 49
18705.69 39
18706.99 40
18708.28 52
18709.57 32
18710.86 53
18712.16 40
18713.45 47
18714.75 67
18716.04 46
18717.33 55
18718.63 54
18719.92 44
18721.21 47
18722.51 56
18723.80 52
18725.09 42
18726.39 58
18727.68 54
18728.98 49
18730.27 56
18731.56 49
18732.86 66
18734.15 40
18735.45 66
18736.74 48
18738.04 47
18739.33 52
18740.62 53
18741.92 52
18743.21 64
18744.51 65
18745.80 58
18747.10 57
18748.39 57
18749.69 41
18750.98 43
18752.27 50
18753.57 47
18754.86 50
18756.16 47
18757.45 58
18758.75 64
18760.04 47
18761.34 60
18762.63 52
18763.93 53
18765.23 43
18766.52 32
18767.82 39
18769.11 58
18770.41 69
18771.70 61
18773.00 57
18774.29 56
18775.59 56
18776.88 51
18778.18 42
18779.48 51
18780.77 55
18782.07 33
18783.36 48
18784.66 35
18785.95 45
18787.25 41
18788.55 42
18789.84 46
18791.14 43
18792.43 56
18793.73 45
18795.03 46
18796.32 42
18797.62 37
18798.92 45
18800.21 37
18801.51 53
18802.81 45
18804.10 49
18805.40 73
18806.70 47
18807.99 45
18809.29 49
18810.59 46
18811.88 67
18813.18 66
18814.48 47
18815.77 40
18817.07 40
18818.37 54
18819.66 45
18820.96 28
18822.26 47
18823.56 51
18824.85 58
18826.15 42
18827.45 61
18828.75 49
18830.04 52
18831.34 57
18832.64 54
18833.94 45
18835.23 39
18836.53 43
18837.83 51
18839.13 32
18840.42 44
18841.72 39
18843.02 42
18844.32 59
18845.62 51
18846.91 68
18848.21 61
18849.51 68
18850.81 54
18852.11 55
18853.40 51
18854.70 66
18856.00 67
18857.30 44
18858.60 54
18859.90 40
18861.20 45
18862.49 52
18863.79 58
18865.09 58
18866.39 51
18867.69 44
18868.99 46
18870.29 53
18871.59 54
18872.88 54
18874.18 79
18875.48 48
18876.78 50
18878.08 58
18879.38 62
18880.68 30
18881.98 51
18883.28 48
18884.58 46
18885.88 50
18887.18 63
18888.47 43
18889.77 39
18891.07 56
18892.37 42
18893.67 51
18894.97 46
18896.27 70
18897.57 38
18898.87 48
18900.17 56
18901.47 52
18902.77 52
18904.07 41
18905.37 44
18906.67 33
18907.97 41
18909.27 42
18910.57 57
18911.87 49
18913.17 52
18914.47 45
18915.77 58
18917.07 32
18918.38 36
18919.68 46
18920.98 51
18922.28 40
18923.58 57
18924.88 62
18926.18 46
18927.48 48
18928.78 45
18930.08 37
18931.38 40
18932.68 54
18933.98 61
18935.29 44
18936.59 41
18937.89 51
18939.19 38
18940.49 38
18941.79 45
18943.09 86
18944.39 67
18945.70 64
18947.00 43
18948.30 47
18949.60 52
18950.90 35
18952.20 45
18953.51 44
18954.81 41
18956.11 45
18957.41 45
18958.71 38
18960.02 45
18961.32 54
18962.62 68
18963.92 41
18965.22 36
18966.53 32
18967.83 51
18969.13 50
18970.43 31
18971.73 46
18973.04 62
18974.34 75
18975.64 49
18976.94 56
18978.25 52
18979.55 56
18980.85 57
18982.16 53
18983.46 40
18984.76 55
18986.06 41
18987.37 63
18988.67 59
18989.97 50
18991.28 47
18992.58 52
18993.88 45
18995.18 36
18996.49 32
18997.79 52
18999.09 48
19000.40 46
19001.70 52
19003.00 58
19004.31 37
19005.61 37
19006.92 46
19008.22 53
19009.52 48
19010.83 36
19012.13 45
19013.43 54
19014.74 41
19016.04 51
19017.35 43
19018.65 48
19019.95 51
19021.26 64
19022.56 51
19023.87 43
19025.17 49
19026.47 55
19027.78 52
19029.08 36
19030.39 52
19031.69 54
19033.00 55
19034.30 38
19035.61 61
19036.91 44
19038.21 57
19039.52 50
19040.82 54
19042.13 49
19043.43 69
19044.74 59
19046.04 45
19047.35 44
19048.65 46
19049.96 44
19051.26 53
19052.57 38
19053.87 34
19055.18 48
19056.48 62
19057.79 39
19059.09 45
19060.40 58
19061.71 42
19063.01 45
19064.32 53
19065.62 55
19066.93 46
19068.23 42
19069.54 47
19070.85 37
19072.15 30
19073.46 44
19074.76 46
19076.07 62
19077.37 49
19078.68 41
19079.99 49
19081.29 45
19082.60 56
19083.91 50
19085.21 57
19086.52 49
19087.82 54
19089.13 50
19090.44 29
19091.74 57
19093.05 52
19094.36 51
19095.66 49
19096.97 68
19098.28 49
19099.58 60
19100.89 41
19102.20 43
19103.50 38
19104.81 60
19106.12 59
19107.42 39
19108.73 33
19110.04 46
19111.35 37
19112.65 31
19113.96 47
19115.27 47
19116.58 47
19117.88 50
19119.19 39
19120.50 65
19121.81 42
19123.11 54
19124.42 49
19125.73 44
19127.04 58
19128.34 52
19129.65 48
19130.96 38
19132.27 42
19133.57 46
19134.88 58
19136.19 51
19137.50 50
19138.81 26
19140.12 36
19141.42 53
19142.73 56
19144.04 55
19145.35 55
19146.66 56
19147.97 67
19149.27 38
19150.58 41
19151.89 49
19153.20 63
19154.51 51
19155.82 51
19157.13 53
19158.43 53
19159.74 43
19161.05 47
19162.36 38
19163.67 50
19164.98 33
19166.29 38
19167.60 54
19168.91 34
19170.22 51
19171.52 47
19172.83 62
19174.14 46
19175.45 34
19176.76 44
19178.07 36
19179.38 43
19180.69 46
19182.00 38
19183.31 51
19184.62 52
19185.93 49
19187.24 64
19188.55 39
19189.86 56
19191.17 46
19192.48 51
19193.79 41
19195.10 37
19196.41 41
19197.72 35
19199.03 31
19200.34 70
19201.65 62
19202.96 56
19204.27 52
19205.58 48
19206.89 46
19208.20 44
19209.51 51
19210.82 66
19212.13 56
19213.44 44
19214.75 46
19216.06 55
19217.38 58
19218.69 41
19220.00 35
19221.31 48
19222.62 41
19223.93 53
19225.24 65
19226.55 53
19227.86 55
19229.17 60
19230.49 39
19231.80 56
19233.11 48
19234.42 61
19235.73 55
19237.04 50
19238.35 34
19239.67 60
19240.98 44
19242.29 34
19243.60 44
19244.91 41
19246.22 62
19247.54 50
19248.85 41
19250.16 35
19251.47 31
19252.78 39
19254.10 34
19255.41 38
19256.72 36
19258.03 31
19259.34 41
19260.66 40
19261.97 42
19263.28 44
19264.59 59
19265.91 61
19267.22 48
19268.53 50
19269.84 37
19271.16 49
19272.47 51
19273.78 46
19275.10 45
19276.41 45
19277.72 58
19279.03 50
19280.35 45
19281.66 45
19282.97 44
19284.29 35
19285.60 42
19286.91 59
19288.23 42
19289.54 52
19290.85 53
19292.17 52
19293.48 61
19294.79 43
19296.11 49
19297.42 48
19298.73 53
19300.05 60
19301.36 33
19302.67 38
19303.99 44
19305.30 53
19306.62 51
19307.93 52
19309.24 39
19310.56 37
19311.87 54
19313.19 43
19314.50 38
19315.81 48
19317.13 38
19318.44 51
19319.76 40
19321.07 51
19322.39 38
19323.70 39
19325.01 40
19326.33 53
19327.64 36
19328.96 37
19330.27 39
19331.59 43
19332.90 49
19334.22 38
19335.53 45
19336.85 45
19338.16 43
19339.48 42
19340.79 41
19342.11 43
19343.42 27
19344.74 43
19346.05 50
19347.37 43
19348.68 33
19350.00 42
19351.31 47
19352.63 43
19353.94 42
19355.26 46
19356.58 39
19357.89 48
19359.21 40
19360.52 44
19361.84 40
19363.15 44
19364.47 55
19365.79 39
19367.10 39
19368.42 41
19369.73 43
19371.05 51
19372.37 51
19373.68 29
19375.00 48
19376.31 54
19377.63 46
19378.95 42
19380.26 37
19381.58 44
19382.90 60
19384.21 53
19385.53 46
19386.85 43
19388.16 45
19389.48 53
19390.80 48
19392.11 37
19393.43 46
19394.75 44
19396.06 43
19397.38 48
19398.70 32
19400.01 52
19401.33 56
19402.65 46
19403.97 50
19405.28 51
19406.60 56
19407.92 48
19409.23 37
19410.55 47
19411.87 86
19413.19 39
19414.50 46
19415.82 50
19417.14 34
19418.46 40
19419.77 54
19421.09 47
19422.41 41
19423.73 46
19425.05 51
19426.36 41
19427.68 39
19429.00 30
19430.32 40
19431.64 59
19432.95 36
19434.27 38
19435.59 41
19436.91 35
19438.23 56
19439.55 35
19440.86 25
19442.18 45
19443.50 41
19444.82 44
19446.14 48
19447.46 43
19448.78 51
19450.09 52
19451.41 38
19452.73 41
19454.05 54
19455.37 46
19456.69 46
19458.01 50
19459.33 39
19460.65 39
19461.97 38
19463.28 43
19464.60 40
19465.92 51
19467.24 58
19468.56 56
19469.88 54
19471.20 54
19472.52 35
19473.84 39
19475.16 42
19476.48 45
19477.80 45
19479.12 55
19480.44 46
19481.76 38
19483.08 51
19484.40 44
19485.72 66
19487.04 59
19488.36 51
19489.68 57
19491.00 48
19492.32 39
19493.64 43
19494.96 41
19496.28 41
19497.60 40
19498.92 37
19500.24 44
19501.56 57
19502.88 47
19504.20 38
19505.52 47
19506.84 39
19508.16 41
19509.49 68
19510.81 58
19512.13 51
19513.45 59
19514.77 55
19516.09 44
19517.41 55
19518.73 41
19520.05 39
19521.37 45
19522.70 57
19524.02 44
19525.34 38
19526.66 54
19527.98 66
19529.30 61
19530.62 31
19531.95 39
19533.27 54
19534.59 48
19535.91 57
19537.23 36
19538.55 38
19539.88 50
19541.20 47
19542.52 50
19543.84 58
19545.16 44
19546.49 54
19547.81 51
19549.13 46
19550.45 38
19551.77 33
19553.10 47
19554.42 45
19555.74 25
19557.06 45
19558.39 48
19559.71 44
19561.03 38
19562.35 45
19563.68 36
19565.00 36
19566.32 50
19567.64 40
19568.97 39
19570.29 55
19571.61 60
19572.94 41
19574.26 52
19575.58 44
19576.90 45
19578.23 42
19579.55 33
19580.87 41
19582.20 50
19583.52 54
19584.84 63
19586.17 51
19587.49 34
19588.81 50
19590.14 41
19591.46 41
19592.78 54
19594.11 26
19595.43 47
19596.76 47
19598.08 35
19599.40 34
19600.73 45
19602.05 51
19603.37 47
19604.70 51
19606.02 42
19607.35 54
19608.67 42
19610.00 54
19611.32 55
19612.64 56
19613.97 45
19615.29 47
19616.62 45
19617.94 44
19619.27 39
19620.59 38
19621.92 40
19623.24 58
19624.56 46
19625.89 44
19627.21 47
19628.54 42
19629.86 68
19631.19 44
19632.51 48
19633.84 38
19635.16 51
19636.49 27
19637.81 43
19639.14 54
19640.46 41
19641.79 49
19643.11 41
19644.44 54
19645.77 53
19647.09 46
19648.42 29
19649.74 46
19651.07 38
19652.39 46
19653.72 40
19655.04 51
19656.37 55
19657.70 57
19659.02 41
19660.35 50
19661.67 39
19663.00 41
19664.33 39
19665.65 49
19666.98 43
19668.30 31
19669.63 39
19670.96 50
19672.28 46
19673.61 48
19674.94 41
19676.26 49
19677.59 42
19678.92 46
19680.24 35
19681.57 54
19682.90 50
19684.22 34
19685.55 33
19686.88 42
19688.20 52
19689.53 54
19690.86 36
19692.18 47
19693.51 57
19694.84 51
19696.16 31
19697.49 25
19698.82 25
19700.15 39
19701.47 41
19702.80 42
19704.13 49
19705.46 44
19706.78 41
19708.11 48
19709.44 43
19710.77 50
19712.09 42
19713.42 40
19714.75 38
19716.08 40
19717.40 47
19718.73 44
19720.06 44
19721.39 51
19722.72 36
19724.04 39
19725.37 39
19726.70 39
19728.03 40
19729.36 52
19730.68 48
19732.01 50
19733.34 29
19734.67 43
19736.00 47
19737.33 43
19738.66 33
19739.98 43
19741.31 39
19742.64 35
19743.97 53
19745.30 49
19746.63 56
19747.96 44
19749.29 49
19750.61 30
19751.94 35
19753.27 51
19754.60 50
19755.93 38
19757.26 36
19758.59 58
19759.92 35
19761.25 40
19762.58 65
19763.91 41
19765.24 57
19766.57 64
19767.89 43
19769.22 57
19770.55 36
19771.88 34
19773.21 40
19774.54 49
19775.87 39
19777.20 35
19778.53 44
19779.86 34
19781.19 51
19782.52 52
19783.85 36
19785.18 57
19786.51 48
19787.84 54
19789.17 45
19790.50 37
19791.83 35
19793.16 56
19794.49 40
19795.83 42
19797.16 48
19798.49 35
19799.82 43
19801.15 41
19802.48 46
19803.81 42
19805.14 40
19806.47 41
19807.80 48
19809.13 50
19810.46 38
19811.79 44
19813.13 51
19814.46 48
19815.79 51
19817.12 48
19818.45 47
19819.78 57
19821.11 39
19822.44 37
19823.78 46
19825.11 40
19826.44 58
19827.77 31
19829.10 50
19830.43 37
19831.77 47
19833.10 51
19834.43 38
19835.76 38
19837.09 44
19838.42 54
19839.76 47
19841.09 42
19842.42 33
19843.75 45
19845.08 50
19846.42 44
19847.75 28
19849.08 35
19850.41 44
19851.75 51
19853.08 49
19854.41 35
19855.74 44
19857.08 43
19858.41 34
19859.74 27
19861.07 43
19862.41 36
19863.74 46
19865.07 63
19866.41 35
19867.74 41
19869.07 29
19870.40 29
19871.74 39
19873.07 43
19874.40 47
19875.74 42
19877.07 38
19878.40 34
19879.74 51
19881.07 50
19882.40 57
19883.74 43
19885.07 46
19886.40 33
19887.74 34
19889.07 47
19890.40 32
19891.74 55
19893.07 46
19894.41 34
19895.74 33
19897.07 65
19898.41 39
19899.74 44
19901.08 26
19902.41 25
19903.74 44
19905.08 47
19906.41 58
19907.75 40
19909.08 48
19910.41 48
19911.75 53
19913.08 54
19914.42 35
19915.75 33
19917.09 42
19918.42 46
19919.76 39
19921.09 27
19922.43 38
19923.76 52
19925.10 50
19926.43 45
19927.77 34
19929.10 40
19930.44 34
19931.77 35
19933.11 40
19934.44 29
19935.78 46
19937.11 49
19938.45 43
19939.78 37
19941.12 38
19942.45 34
19943.79 32
19945.12 28
19946.46 43
19947.79 41
19949.13 34
19950.47 37
19951.80 39
19953.14 25
19954.47 39
19955.81 43
19957.15 50
19958.48 48
19959.82 37
19961.15 25
19962.49 50
19963.83 31
19965.16 37
19966.50 58
19967.83 35
19969.17 41
19970.51 23
19971.84 37
19973.18 47
19974.52 49
19975.85 31
19977.19 42
19978.53 53
19979.86 54
19981.20 43
19982.54 53
19983.87 54
19985.21 45
19986.55 44
19987.88 55
19989.22 63
19990.56 60
19991.89 59
19993.23 43
19994.57 36
19995.91 50
19997.24 40
19998.58 31
19999.92 50
20001.26 44
20002.59 48
20003.93 38
20005.27 49
20006.61 50
20007.94 44
20009.28 50
20010.62 36
20011.96 45
20013.29 40
20014.63 57
20015.97 28
20017.31 55
20018.65 37
20019.98 33
20021.32 62
20022.66 45
20024.00 38
20025.34 35
20026.67 46
20028.01 55
20029.35 53
20030.69 29
20032.03 36
20033.37 44
20034.71 29
20036.04 49
20037.38 39
20038.72 29
20040.06 23
20041.40 36
20042.74 31
20044.08 23
20045.42 28
20046.75 25
20048.09 25
20049.43 30
20050.77 24
20052.11 41
20053.45 62
20054.79 60
20056.13 32
20057.47 38
20058.81 45
20060.15 44
20061.49 42
20062.82 44
20064.16 33
20065.50 50
20066.84 44
20068.18 64
20069.52 29
20070.86 27
20072.20 41
20073.54 41
20074.88 49
20076.22 28
20077.56 56
20078.90 45
20080.24 47
20081.58 39
20082.92 41
20084.26 57
20085.60 50
20086.94 47
20088.28 46
20089.62 49
20090.96 46
20092.30 45
20093.64 42
20094.99 37
20096.33 47
20097.67 38
20099.01 43
20100.35 56
20101.69 51
20103.03 43
20104.37 39
20105.71 54
20107.05 54
20108.39 37
20109.73 45
20111.08 40
20112.42 54
20113.76 42
20115.10 29
20116.44 28
20117.78 47
20119.12 49
20120.46 51
20121.81 41
20123.15 47
20124.49 69
20125.83 40
20127.17 50
20128.51 40
20129.86 42
20131.20 52
20132.54 31
20133.88 44
20135.22 37
20136.56 42
20137.91 39
20139.25 30
