# Supplementary material for: MALDI-TOF MS typing enables the classification of brewing yeasts of the genus Saccharomyces to major beer styles
Source: PLoS One. 2017 Aug 9;12(8):e0181694. doi: 10.1371/journal.pone.0181694 (PMC5549903; doi:10.1371/journal.pone.0181694)
Supplement: S10 File — The directory includes 90 raw files and was zipped to “.zip”; the folder has three strains with 30 spectra per strain; S1 Text explains the raw files with an example and Table 1 represents the yeast strains used within the experiment. (ZIP) [file pone.0181694.s013.zip › 28-30/30332a-998-OG-Koe-Koe-YPG-18h-E-E_2015-08-21__0_F4_1.dat]

1998.76 1872
1999.18 1924
1999.60 1828
2000.02 1802
2000.44 1906
2000.87 1918
2001.29 1907
2001.71 1946
2002.13 1787
2002.55 1885
2002.97 1870
2003.40 1745
2003.82 1712
2004.24 1794
2004.66 1671
2005.08 1706
2005.50 1602
2005.93 1717
2006.35 1944
2006.77 1840
2007.19 1790
2007.62 1781
2008.04 1739
2008.46 1753
2008.88 1730
2009.30 1872
2009.73 1699
2010.15 1681
2010.57 1763
2010.99 1724
2011.42 1760
2011.84 1765
2012.26 1705
2012.68 1673
2013.11 1686
2013.53 1652
2013.95 1626
2014.38 1769
2014.80 1601
2015.22 1701
2015.64 1610
2016.07 1619
2016.49 1635
2016.91 1610
2017.34 1610
2017.76 1786
2018.18 1846
2018.61 1812
2019.03 1861
2019.45 1750
2019.88 1826
2020.30 1690
2020.72 1575
2021.15 1707
2021.57 1868
2021.99 1867
2022.42 1811
2022.84 1811
2023.27 1844
2023.69 1750
2024.11 1634
2024.54 1684
2024.96 1668
2025.39 1649
2025.81 1615
2026.23 1624
2026.66 1551
2027.08 1609
2027.51 1634
2027.93 1610
2028.36 1683
2028.78 1562
2029.20 1652
2029.63 1692
2030.05 1535
2030.48 1427
2030.90 1562
2031.33 1662
2031.75 1582
2032.18 1503
2032.60 1689
2033.03 1605
2033.45 1724
2033.88 1781
2034.30 1660
2034.73 1745
2035.15 1804
2035.58 1760
2036.00 1771
2036.43 1674
2036.85 1716
2037.28 1636
2037.70 1593
2038.13 1773
2038.55 1616
2038.98 1683
2039.40 1667
2039.83 1588
2040.25 1696
2040.68 1711
2041.11 1838
2041.53 1784
2041.96 1875
2042.38 1786
2042.81 1688
2043.23 1607
2043.66 1614
2044.09 1610
2044.51 1705
2044.94 1636
2045.37 1638
2045.79 1695
2046.22 1584
2046.64 1722
2047.07 1842
2047.50 1713
2047.92 1612
2048.35 1735
2048.78 1639
2049.20 1716
2049.63 1612
2050.06 1761
2050.48 1760
2050.91 1643
2051.34 1572
2051.76 1745
2052.19 1842
2052.62 1553
2053.04 1728
2053.47 1668
2053.90 1611
2054.32 1735
2054.75 1720
2055.18 1707
2055.61 1781
2056.03 1758
2056.46 1837
2056.89 1690
2057.31 1666
2057.74 1729
2058.17 1847
2058.60 1886
2059.02 1702
2059.45 1741
2059.88 1673
2060.31 1660
2060.73 1684
2061.16 1702
2061.59 1661
2062.02 1726
2062.45 1861
2062.87 1697
2063.30 1763
2063.73 1708
2064.16 1703
2064.59 1660
2065.01 1923
2065.44 2149
2065.87 2079
2066.30 1968
2066.73 2065
2067.16 2272
2067.58 2048
2068.01 1901
2068.44 2018
2068.87 1922
2069.30 1757
2069.73 1824
2070.16 1780
2070.58 1673
2071.01 1783
2071.44 1758
2071.87 1847
2072.30 1799
2072.73 1852
2073.16 1851
2073.59 1706
2074.02 1784
2074.45 1756
2074.87 1786
2075.30 1644
2075.73 1694
2076.16 1771
2076.59 1780
2077.02 1847
2077.45 1731
2077.88 1705
2078.31 1811
2078.74 1886
2079.17 1908
2079.60 1907
2080.03 1899
2080.46 2032
2080.89 1934
2081.32 1976
2081.75 2017
2082.18 2130
2082.61 2024
2083.04 1985
2083.47 1909
2083.90 1789
2084.33 1802
2084.76 1608
2085.19 1790
2085.62 1793
2086.05 1617
2086.48 1764
2086.91 1772
2087.34 1770
2087.77 1623
2088.20 1686
2088.63 1762
2089.06 1639
2089.49 1691
2089.92 1798
2090.35 1804
2090.79 1882
2091.22 1866
2091.65 1757
2092.08 1642
2092.51 1709
2092.94 1902
2093.37 1718
2093.80 1774
2094.23 1850
2094.66 1761
2095.10 1732
2095.53 1809
2095.96 1842
2096.39 1860
2096.82 1659
2097.25 1622
2097.68 1764
2098.12 1771
2098.55 1726
2098.98 1799
2099.41 1696
2099.84 1738
2100.27 1686
2100.71 1536
2101.14 1479
2101.57 1553
2102.00 1681
2102.43 1555
2102.87 1591
2103.30 1657
2103.73 1674
2104.16 1588
2104.60 1680
2105.03 1568
2105.46 1612
2105.89 1700
2106.32 1572
2106.76 1696
2107.19 1604
2107.62 1633
2108.05 1778
2108.49 1680
2108.92 1850
2109.35 1702
2109.79 1713
2110.22 1817
2110.65 1643
2111.08 1707
2111.52 1815
2111.95 1759
2112.38 1583
2112.82 1797
2113.25 1858
2113.68 1687
2114.12 1599
2114.55 1639
2114.98 1683
2115.42 1683
2115.85 1670
2116.28 1629
2116.72 1498
2117.15 1471
2117.58 1441
2118.02 1621
2118.45 1597
2118.88 1651
2119.32 1654
2119.75 1660
2120.19 1558
2120.62 1682
2121.05 1670
2121.49 1749
2121.92 1687
2122.36 1859
2122.79 1836
2123.22 1778
2123.66 1738
2124.09 1648
2124.53 1729
2124.96 1667
2125.40 1693
2125.83 1576
2126.26 1637
2126.70 1679
2127.13 1666
2127.57 1655
2128.00 1673
2128.44 1874
2128.87 1688
2129.31 1477
2129.74 1608
2130.18 1759
2130.61 1735
2131.05 1634
2131.48 1772
2131.92 1810
2132.35 1788
2132.79 1728
2133.22 1833
2133.66 1585
2134.09 1613
2134.53 1674
2134.96 1694
2135.40 1876
2135.83 1754
2136.27 1788
2136.70 1894
2137.14 1949
2137.58 1731
2138.01 1784
2138.45 1701
2138.88 1628
2139.32 1618
2139.75 1758
2140.19 1825
2140.63 1844
2141.06 1724
2141.50 1497
2141.93 1625
2142.37 1935
2142.81 1726
2143.24 1616
2143.68 1616
2144.12 1567
2144.55 1509
2144.99 1601
2145.43 1580
2145.86 1574
2146.30 1476
2146.73 1709
2147.17 1660
2147.61 1680
2148.04 1519
2148.48 1589
2148.92 1782
2149.35 1867
2149.79 1787
2150.23 1787
2150.67 1762
2151.10 1645
2151.54 1803
2151.98 1888
2152.41 1971
2152.85 1953
2153.29 1783
2153.73 1820
2154.16 1784
2154.60 1855
2155.04 1836
2155.48 1725
2155.91 1659
2156.35 1902
2156.79 1741
2157.23 1693
2157.66 1598
2158.10 1707
2158.54 1722
2158.98 1757
2159.41 1717
2159.85 1740
2160.29 1764
2160.73 1668
2161.17 1796
2161.60 1873
2162.04 1667
2162.48 1669
2162.92 1676
2163.36 1778
2163.80 1680
2164.23 1727
2164.67 1674
2165.11 1675
2165.55 1644
2165.99 1830
2166.43 1753
2166.86 1777
2167.30 1557
2167.74 1618
2168.18 1780
2168.62 1682
2169.06 1633
2169.50 1744
2169.94 1798
2170.38 1740
2170.81 1784
2171.25 1735
2171.69 1693
2172.13 1617
2172.57 1666
2173.01 1818
2173.45 1785
2173.89 1930
2174.33 1947
2174.77 1789
2175.21 1702
2175.65 1797
2176.09 1878
2176.53 1873
2176.96 1980
2177.40 1909
2177.84 2083
2178.28 2011
2178.72 1927
2179.16 1790
2179.60 1846
2180.04 1835
2180.48 1764
2180.92 1675
2181.36 1836
2181.80 1841
2182.24 1749
2182.68 1715
2183.12 1649
2183.56 1657
2184.01 1706
2184.45 1665
2184.89 1661
2185.33 1733
2185.77 1760
2186.21 1677
2186.65 1806
2187.09 1641
2187.53 1781
2187.97 1783
2188.41 1770
2188.85 1913
2189.29 1727
2189.73 1732
2190.17 1808
2190.62 1647
2191.06 1799
2191.50 1934
2191.94 1837
2192.38 1855
2192.82 1778
2193.26 1746
2193.70 1776
2194.15 1609
2194.59 1751
2195.03 1849
2195.47 1892
2195.91 2015
2196.35 1932
2196.79 1937
2197.24 1837
2197.68 1685
2198.12 1837
2198.56 1858
2199.00 1578
2199.45 1606
2199.89 1740
2200.33 1789
2200.77 1756
2201.21 1593
2201.66 1614
2202.10 1719
2202.54 1737
2202.98 1674
2203.42 1585
2203.87 1605
2204.31 1766
2204.75 1609
2205.19 1705
2205.64 1759
2206.08 1752
2206.52 1761
2206.96 1647
2207.41 1639
2207.85 1615
2208.29 1786
2208.74 1771
2209.18 1687
2209.62 1803
2210.06 1842
2210.51 1718
2210.95 1724
2211.39 1866
2211.84 1783
2212.28 1851
2212.72 1789
2213.17 1724
2213.61 1613
2214.05 1793
2214.50 1787
2214.94 1761
2215.38 1734
2215.83 1833
2216.27 1797
2216.71 1716
2217.16 1855
2217.60 1702
2218.05 1786
2218.49 1850
2218.93 1603
2219.38 1697
2219.82 1739
2220.26 1746
2220.71 1702
2221.15 1692
2221.60 1762
2222.04 1760
2222.49 1803
2222.93 1806
2223.37 1798
2223.82 1808
2224.26 1808
2224.71 1880
2225.15 1874
2225.60 1772
2226.04 1812
2226.49 1831
2226.93 1827
2227.37 1677
2227.82 1632
2228.26 1796
2228.71 1921
2229.15 1781
2229.60 1862
2230.04 1870
2230.49 1872
2230.93 1681
2231.38 1717
2231.82 1749
2232.27 1866
2232.71 1733
2233.16 1691
2233.61 1872
2234.05 1735
2234.50 1851
2234.94 1623
2235.39 1624
2235.83 1688
2236.28 1818
2236.72 1802
2237.17 1665
2237.61 1596
2238.06 1656
2238.51 1721
2238.95 1599
2239.40 1603
2239.84 1664
2240.29 1759
2240.74 1633
2241.18 1552
2241.63 1569
2242.07 1634
2242.52 1717
2242.97 1716
2243.41 1655
2243.86 1634
2244.31 1545
2244.75 1679
2245.20 1709
2245.65 1754
2246.09 1698
2246.54 1567
2246.99 1583
2247.43 1499
2247.88 1521
2248.33 1685
2248.77 1683
2249.22 1634
2249.67 1685
2250.11 1701
2250.56 1750
2251.01 1528
2251.45 1653
2251.90 1590
2252.35 1709
2252.80 1711
2253.24 1603
2253.69 1613
2254.14 1797
2254.59 1731
2255.03 1618
2255.48 1685
2255.93 1597
2256.38 1605
2256.82 1637
2257.27 1526
2257.72 1680
2258.17 1540
2258.61 1477
2259.06 1621
2259.51 1615
2259.96 1605
2260.41 1810
2260.85 1648
2261.30 1694
2261.75 1699
2262.20 1885
2262.65 1969
2263.09 1911
2263.54 1970
2263.99 2001
2264.44 2046
2264.89 1964
2265.34 2048
2265.79 1969
2266.23 2048
2266.68 2004
2267.13 1939
2267.58 1980
2268.03 1806
2268.48 1828
2268.93 1714
2269.38 1801
2269.82 1808
2270.27 1852
2270.72 1959
2271.17 1806
2271.62 1801
2272.07 1847
2272.52 2046
2272.97 1786
2273.42 1741
2273.87 1689
2274.32 1727
2274.77 1678
2275.21 1660
2275.66 1676
2276.11 1730
2276.56 1803
2277.01 1723
2277.46 1621
2277.91 1732
2278.36 1647
2278.81 1659
2279.26 1658
2279.71 1742
2280.16 1819
2280.61 1808
2281.06 1660
2281.51 1676
2281.96 1685
2282.41 1632
2282.86 1697
2283.31 1870
2283.76 1755
2284.21 1571
2284.66 1545
2285.11 1637
2285.56 1760
2286.02 1654
2286.47 1584
2286.92 1765
2287.37 1765
2287.82 1842
2288.27 1853
2288.72 1931
2289.17 1765
2289.62 2086
2290.07 2109
2290.52 2207
2290.97 2072
2291.42 2268
2291.88 2344
2292.33 2446
2292.78 2415
2293.23 2626
2293.68 2567
2294.13 2471
2294.58 2089
2295.04 2246
2295.49 2165
2295.94 2091
2296.39 2192
2296.84 2010
2297.29 1808
2297.74 1919
2298.20 1853
2298.65 1686
2299.10 1777
2299.55 1647
2300.00 1625
2300.46 1663
2300.91 1744
2301.36 1551
2301.81 1638
2302.26 1708
2302.72 1718
2303.17 1786
2303.62 1548
2304.07 1691
2304.53 1818
2304.98 1811
2305.43 1934
2305.88 1785
2306.33 1761
2306.79 1608
2307.24 1758
2307.69 1757
2308.15 1722
2308.60 1731
2309.05 1814
2309.50 1920
2309.96 1788
2310.41 1833
2310.86 2063
2311.32 1897
2311.77 1842
2312.22 1803
2312.68 1779
2313.13 1799
2313.58 1890
2314.03 1614
2314.49 1746
2314.94 1952
2315.39 1755
2315.85 1686
2316.30 1799
2316.76 1618
2317.21 1537
2317.66 1790
2318.12 1807
2318.57 1557
2319.02 1516
2319.48 1745
2319.93 1690
2320.39 1838
2320.84 1890
2321.29 1669
2321.75 1764
2322.20 1730
2322.66 1862
2323.11 1791
2323.56 1757
2324.02 1854
2324.47 1628
2324.93 1654
2325.38 1644
2325.84 1774
2326.29 1781
2326.74 1907
2327.20 1955
2327.65 2000
2328.11 2054
2328.56 1937
2329.02 1879
2329.47 1930
2329.93 1981
2330.38 2133
2330.84 2084
2331.29 1978
2331.75 1963
2332.20 1966
2332.66 1932
2333.11 1926
2333.57 1829
2334.02 1778
2334.48 1887
2334.93 1679
2335.39 1832
2335.84 1801
2336.30 1730
2336.76 1818
2337.21 1823
2337.67 1830
2338.12 1894
2338.58 1848
2339.03 1801
2339.49 1818
2339.95 1821
2340.40 1986
2340.86 1967
2341.31 1933
2341.77 2071
2342.23 2110
2342.68 2082
2343.14 1996
2343.59 1918
2344.05 1901
2344.51 1979
2344.96 1839
2345.42 2002
2345.88 1916
2346.33 1943
2346.79 1878
2347.24 1841
2347.70 1904
2348.16 2021
2348.61 1968
2349.07 1918
2349.53 1758
2349.99 1794
2350.44 1828
2350.90 1761
2351.36 1807
2351.81 1841
2352.27 1776
2352.73 1889
2353.18 1809
2353.64 1811
2354.10 1616
2354.56 1680
2355.01 1627
2355.47 1751
2355.93 1744
2356.38 1703
2356.84 1667
2357.30 1573
2357.76 1711
2358.22 1665
2358.67 1871
2359.13 1819
2359.59 1664
2360.05 1657
2360.50 1690
2360.96 1797
2361.42 1736
2361.88 1619
2362.34 1711
2362.79 1824
2363.25 1682
2363.71 1740
2364.17 1771
2364.63 1658
2365.08 1603
2365.54 1721
2366.00 1789
2366.46 1699
2366.92 1730
2367.38 1946
2367.84 2016
2368.29 1864
2368.75 1648
2369.21 1716
2369.67 1814
2370.13 1839
2370.59 1744
2371.05 1527
2371.50 1778
2371.96 1796
2372.42 1756
2372.88 1667
2373.34 1575
2373.80 1581
2374.26 1736
2374.72 1817
2375.18 1744
2375.64 1788
2376.10 1684
2376.56 1707
2377.02 1796
2377.47 1832
2377.93 1778
2378.39 1795
2378.85 1681
2379.31 1724
2379.77 1744
2380.23 1693
2380.69 1797
2381.15 1940
2381.61 1824
2382.07 1816
2382.53 1829
2382.99 1914
2383.45 1822
2383.91 1767
2384.37 1590
2384.83 1753
2385.29 1740
2385.75 1722
2386.21 1764
2386.67 1720
2387.13 1833
2387.59 1693
2388.05 1694
2388.52 1731
2388.98 1703
2389.44 1754
2389.90 1740
2390.36 1708
2390.82 1702
2391.28 1597
2391.74 1702
2392.20 1925
2392.66 1788
2393.12 1656
2393.58 1737
2394.05 1688
2394.51 1661
2394.97 1734
2395.43 1663
2395.89 1684
2396.35 1595
2396.81 1722
2397.27 1593
2397.74 1599
2398.20 1735
2398.66 1664
2399.12 1571
2399.58 1573
2400.04 1578
2400.50 1656
2400.97 1594
2401.43 1603
2401.89 1619
2402.35 1640
2402.81 1526
2403.28 1548
2403.74 1558
2404.20 1699
2404.66 1695
2405.12 1773
2405.59 1745
2406.05 1737
2406.51 1598
2406.97 1508
2407.44 1747
2407.90 1735
2408.36 1612
2408.82 1612
2409.29 1604
2409.75 1583
2410.21 1620
2410.67 1476
2411.14 1525
2411.60 1594
2412.06 1546
2412.52 1686
2412.99 1634
2413.45 1848
2413.91 1775
2414.38 1651
2414.84 1732
2415.30 1539
2415.77 1696
2416.23 1821
2416.69 1962
2417.16 1854
2417.62 1776
2418.08 1712
2418.55 1887
2419.01 1810
2419.47 1790
2419.94 2009
2420.40 2008
2420.86 1754
2421.33 1791
2421.79 1855
2422.25 2029
2422.72 1857
2423.18 1900
2423.65 1869
2424.11 1814
2424.57 1829
2425.04 1794
2425.50 1765
2425.97 1904
2426.43 1723
2426.90 1607
2427.36 1808
2427.82 1621
2428.29 1912
2428.75 1885
2429.22 1661
2429.68 1766
2430.15 1835
2430.61 1782
2431.08 1723
2431.54 1733
2432.00 1864
2432.47 1848
2432.93 1904
2433.40 1767
2433.86 1764
2434.33 1813
2434.79 1812
2435.26 1865
2435.72 1810
2436.19 1724
2436.65 1890
2437.12 1761
2437.58 1852
2438.05 1873
2438.52 1757
2438.98 1759
2439.45 2068
2439.91 1920
2440.38 1838
2440.84 1919
2441.31 1795
2441.77 1996
2442.24 1936
2442.71 1962
2443.17 1998
2443.64 1894
2444.10 1942
2444.57 1837
2445.03 1671
2445.50 1721
2445.97 1737
2446.43 1752
2446.90 1740
2447.37 1584
2447.83 1568
2448.30 1683
2448.76 1578
2449.23 1478
2449.70 1628
2450.16 1618
2450.63 1667
2451.10 1444
2451.56 1500
2452.03 1588
2452.50 1726
2452.96 1620
2453.43 1455
2453.90 1567
2454.36 1672
2454.83 1758
2455.30 1630
2455.76 1637
2456.23 1779
2456.70 1582
2457.17 1701
2457.63 1714
2458.10 1857
2458.57 1795
2459.03 1779
2459.50 1709
2459.97 1635
2460.44 1646
2460.90 1555
2461.37 1614
2461.84 1662
2462.31 1531
2462.77 1609
2463.24 1675
2463.71 1553
2464.18 1597
2464.65 1699
2465.11 1705
2465.58 1782
2466.05 1594
2466.52 1530
2466.99 1754
2467.45 1599
2467.92 1587
2468.39 1492
2468.86 1470
2469.33 1643
2469.79 1577
2470.26 1435
2470.73 1603
2471.20 1637
2471.67 1615
2472.14 1514
2472.61 1419
2473.07 1460
2473.54 1545
2474.01 1556
2474.48 1494
2474.95 1674
2475.42 1604
2475.89 1561
2476.36 1525
2476.82 1627
2477.29 1558
2477.76 1640
2478.23 1866
2478.70 1836
2479.17 1704
2479.64 1871
2480.11 1759
2480.58 1819
2481.05 1699
2481.52 1747
2481.99 1780
2482.46 1669
2482.93 1733
2483.40 1736
2483.87 1697
2484.33 1745
2484.80 1700
2485.27 1723
2485.74 1547
2486.21 1735
2486.68 1682
2487.15 1609
2487.62 1668
2488.09 1651
2488.56 1637
2489.03 1639
2489.50 1600
2489.97 1654
2490.44 1668
2490.92 1778
2491.39 1519
2491.86 1553
2492.33 1602
2492.80 1607
2493.27 1742
2493.74 1750
2494.21 1691
2494.68 1606
2495.15 1745
2495.62 1858
2496.09 1727
2496.56 1610
2497.03 1765
2497.50 1674
2497.98 1679
2498.45 1522
2498.92 1601
2499.39 1596
2499.86 1585
2500.33 1610
2500.80 1581
2501.27 1627
2501.75 1606
2502.22 1569
2502.69 1521
2503.16 1574
2503.63 1613
2504.10 1477
2504.57 1467
2505.05 1570
2505.52 1508
2505.99 1539
2506.46 1702
2506.93 1628
2507.40 1670
2507.88 1832
2508.35 1696
2508.82 1585
2509.29 1678
2509.76 1741
2510.24 1621
2510.71 1754
2511.18 1816
2511.65 1823
2512.13 1772
2512.60 1630
2513.07 1768
2513.54 1750
2514.02 1731
2514.49 1891
2514.96 1718
2515.43 1622
2515.91 1645
2516.38 1776
2516.85 1754
2517.32 1629
2517.80 1733
2518.27 1817
2518.74 1788
2519.22 1746
2519.69 1776
2520.16 1801
2520.64 1639
2521.11 1633
2521.58 1660
2522.06 1500
2522.53 1574
2523.00 1616
2523.48 1713
2523.95 1655
2524.42 1696
2524.90 1580
2525.37 1647
2525.84 1713
2526.32 1641
2526.79 1538
2527.26 1598
2527.74 1627
2528.21 1606
2528.69 1463
2529.16 1558
2529.63 1533
2530.11 1629
2530.58 1570
2531.06 1667
2531.53 1681
2532.00 1753
2532.48 1787
2532.95 1647
2533.43 1706
2533.90 1695
2534.38 1643
2534.85 1542
2535.32 1530
2535.80 1533
2536.27 1563
2536.75 1746
2537.22 1638
2537.70 1569
2538.17 1454
2538.65 1506
2539.12 1533
2539.60 1512
2540.07 1539
2540.55 1662
2541.02 1787
2541.50 1587
2541.97 1607
2542.45 1635
2542.92 1811
2543.40 1787
2543.87 1603
2544.35 1874
2544.82 1768
2545.30 1664
2545.78 1651
2546.25 1675
2546.73 1709
2547.20 1820
2547.68 1865
2548.15 1979
2548.63 1879
2549.10 1761
2549.58 1845
2550.06 1893
2550.53 1929
2551.01 1892
2551.48 1742
2551.96 1822
2552.44 1837
2552.91 1892
2553.39 1850
2553.87 1804
2554.34 1967
2554.82 1990
2555.29 2099
2555.77 1990
2556.25 2008
2556.72 1918
2557.20 2005
2557.68 2026
2558.15 1973
2558.63 1964
2559.11 1917
2559.58 1728
2560.06 1766
2560.54 1700
2561.01 1699
2561.49 1828
2561.97 1717
2562.45 1726
2562.92 1663
2563.40 1567
2563.88 1772
2564.35 1763
2564.83 1666
2565.31 1616
2565.79 1635
2566.26 1582
2566.74 1442
2567.22 1507
2567.70 1668
2568.17 1706
2568.65 1526
2569.13 1518
2569.61 1566
2570.08 1772
2570.56 1775
2571.04 1651
2571.52 1591
2572.00 1550
2572.47 1479
2572.95 1566
2573.43 1585
2573.91 1569
2574.39 1655
2574.86 1496
2575.34 1459
2575.82 1517
2576.30 1585
2576.78 1459
2577.26 1516
2577.73 1557
2578.21 1723
2578.69 1616
2579.17 1627
2579.65 1595
2580.13 1514
2580.61 1591
2581.08 1660
2581.56 1593
2582.04 1525
2582.52 1516
2583.00 1460
2583.48 1531
2583.96 1561
2584.44 1579
2584.92 1607
2585.40 1651
2585.87 1554
2586.35 1728
2586.83 1689
2587.31 1615
2587.79 1688
2588.27 1657
2588.75 1704
2589.23 1728
2589.71 1617
2590.19 1689
2590.67 1623
2591.15 1605
2591.63 1568
2592.11 1487
2592.59 1614
2593.07 1631
2593.55 1684
2594.03 1784
2594.51 1651
2594.99 1731
2595.47 1645
2595.95 1798
2596.43 1764
2596.91 1609
2597.39 1594
2597.87 1683
2598.35 1769
2598.83 1663
2599.31 1595
2599.79 1492
2600.27 1649
2600.75 1624
2601.23 1582
2601.71 1585
2602.20 1650
2602.68 1631
2603.16 1611
2603.64 1655
2604.12 1499
2604.60 1415
2605.08 1479
2605.56 1603
2606.04 1609
2606.52 1536
2607.00 1620
2607.49 1478
2607.97 1534
2608.45 1732
2608.93 1763
2609.41 1809
2609.89 1626
2610.37 1710
2610.86 1717
2611.34 1800
2611.82 1698
2612.30 1747
2612.78 1675
2613.26 1703
2613.75 1582
2614.23 1575
2614.71 1539
2615.19 1544
2615.67 1501
2616.16 1491
2616.64 1697
2617.12 1661
2617.60 1610
2618.08 1544
2618.57 1537
2619.05 1589
2619.53 1715
2620.01 1732
2620.50 1607
2620.98 1578
2621.46 1719
2621.94 1580
2622.43 1611
2622.91 1641
2623.39 1583
2623.87 1597
2624.36 1635
2624.84 1677
2625.32 1522
2625.81 1541
2626.29 1562
2626.77 1643
2627.25 1577
2627.74 1665
2628.22 1691
2628.70 1641
2629.19 1697
2629.67 1648
2630.15 1600
2630.64 1690
2631.12 1670
2631.60 1708
2632.09 1567
2632.57 1691
2633.05 1693
2633.54 1716
2634.02 1696
2634.51 1732
2634.99 1714
2635.47 1773
2635.96 1573
2636.44 1457
2636.93 1428
2637.41 1543
2637.89 1579
2638.38 1450
2638.86 1534
2639.35 1585
2639.83 1495
2640.31 1607
2640.80 1546
2641.28 1632
2641.77 1591
2642.25 1641
2642.74 1588
2643.22 1669
2643.71 1669
2644.19 1600
2644.67 1529
2645.16 1543
2645.64 1637
2646.13 1616
2646.61 1557
2647.10 1577
2647.58 1478
2648.07 1503
2648.55 1435
2649.04 1352
2649.52 1442
2650.01 1692
2650.49 1632
2650.98 1486
2651.46 1560
2651.95 1636
2652.43 1625
2652.92 1617
2653.41 1609
2653.89 1466
2654.38 1629
2654.86 1656
2655.35 1701
2655.83 1523
2656.32 1607
2656.81 1635
2657.29 1528
2657.78 1506
2658.26 1551
2658.75 1487
2659.23 1724
2659.72 1599
2660.21 1436
2660.69 1497
2661.18 1600
2661.67 1460
2662.15 1496
2662.64 1542
2663.12 1627
2663.61 1464
2664.10 1570
2664.58 1577
2665.07 1457
2665.56 1437
2666.04 1505
2666.53 1402
2667.02 1441
2667.50 1383
2667.99 1471
2668.48 1670
2668.96 1651
2669.45 1553
2669.94 1594
2670.42 1585
2670.91 1545
2671.40 1655
2671.89 1752
2672.37 1743
2672.86 1845
2673.35 1874
2673.83 1720
2674.32 1755
2674.81 1972
2675.30 1920
2675.78 1865
2676.27 2038
2676.76 1941
2677.25 1786
2677.74 1727
2678.22 1777
2678.71 1818
2679.20 1812
2679.69 1781
2680.17 1935
2680.66 1803
2681.15 1719
2681.64 1752
2682.13 1793
2682.61 1954
2683.10 1781
2683.59 1849
2684.08 1957
2684.57 1769
2685.06 2008
2685.54 1928
2686.03 1858
2686.52 1885
2687.01 1793
2687.50 1848
2687.99 1833
2688.48 1652
2688.96 1605
2689.45 1620
2689.94 1695
2690.43 1769
2690.92 1843
2691.41 1605
2691.90 1604
2692.39 1728
2692.88 1693
2693.36 1639
2693.85 1715
2694.34 1767
2694.83 1781
2695.32 1572
2695.81 1568
2696.30 1689
2696.79 1650
2697.28 1665
2697.77 1547
2698.26 1663
2698.75 1724
2699.24 1624
2699.73 1463
2700.22 1516
2700.71 1704
2701.20 1777
2701.69 1590
2702.18 1658
2702.67 1635
2703.16 1664
2703.65 1433
2704.14 1623
2704.63 1601
2705.12 1615
2705.61 1657
2706.10 1712
2706.59 1710
2707.08 1649
2707.57 1560
2708.06 1672
2708.55 1511
2709.04 1469
2709.53 1561
2710.02 1675
2710.51 1474
2711.00 1583
2711.49 1619
2711.98 1554
2712.47 1605
2712.97 1568
2713.46 1594
2713.95 1648
2714.44 1616
2714.93 1518
2715.42 1455
2715.91 1455
2716.40 1472
2716.89 1542
2717.39 1530
2717.88 1465
2718.37 1585
2718.86 1544
2719.35 1562
2719.84 1664
2720.33 1713
2720.83 1828
2721.32 1631
2721.81 1562
2722.30 1606
2722.79 1623
2723.28 1738
2723.78 1786
2724.27 1753
2724.76 1766
2725.25 1702
2725.74 1591
2726.24 1600
2726.73 1531
2727.22 1609
2727.71 1667
2728.20 1557
2728.70 1393
2729.19 1526
2729.68 1438
2730.17 1488
2730.67 1528
2731.16 1621
2731.65 1735
2732.14 1477
2732.64 1401
2733.13 1512
2733.62 1579
2734.12 1569
2734.61 1521
2735.10 1505
2735.59 1498
2736.09 1447
2736.58 1528
2737.07 1554
2737.57 1524
2738.06 1557
2738.55 1534
2739.05 1522
2739.54 1609
2740.03 1756
2740.53 1718
2741.02 1627
2741.51 1623
2742.01 1607
2742.50 1608
2742.99 1647
2743.49 1482
2743.98 1457
2744.47 1567
2744.97 1577
2745.46 1618
2745.96 1519
2746.45 1475
2746.94 1424
2747.44 1530
2747.93 1552
2748.43 1532
2748.92 1472
2749.41 1488
2749.91 1505
2750.40 1610
2750.90 1604
2751.39 1547
2751.89 1593
2752.38 1599
2752.87 1408
2753.37 1485
2753.86 1451
2754.36 1527
2754.85 1407
2755.35 1522
2755.84 1707
2756.34 1500
2756.83 1609
2757.33 1488
2757.82 1613
2758.32 1614
2758.81 1512
2759.31 1766
2759.80 1622
2760.30 1638
2760.79 1575
2761.29 1428
2761.78 1497
2762.28 1502
2762.77 1518
2763.27 1499
2763.76 1609
2764.26 1597
2764.76 1484
2765.25 1526
2765.75 1476
2766.24 1362
2766.74 1467
2767.23 1521
2767.73 1525
2768.23 1635
2768.72 1516
2769.22 1495
2769.71 1590
2770.21 1659
2770.71 1503
2771.20 1579
2771.70 1661
2772.19 1701
2772.69 1739
2773.19 1593
2773.68 1600
2774.18 1701
2774.68 1652
2775.17 1750
2775.67 1815
2776.17 1727
2776.66 1657
2777.16 1611
2777.66 1517
2778.15 1589
2778.65 1640
2779.15 1659
2779.64 1552
2780.14 1753
2780.64 1601
2781.13 1720
2781.63 1756
2782.13 1588
2782.63 1624
2783.12 1704
2783.62 1661
2784.12 1703
2784.61 1677
2785.11 1679
2785.61 1556
2786.11 1655
2786.60 1709
2787.10 1534
2787.60 1561
2788.10 1653
2788.59 1765
2789.09 1663
2789.59 1636
2790.09 1676
2790.59 1633
2791.08 1601
2791.58 1395
2792.08 1464
2792.58 1495
2793.08 1558
2793.57 1696
2794.07 1679
2794.57 1590
2795.07 1709
2795.57 1768
2796.07 1650
2796.56 1923
2797.06 1928
2797.56 1967
2798.06 2027
2798.56 2038
2799.06 2057
2799.56 1963
2800.05 1945
2800.55 2054
2801.05 1705
2801.55 1655
2802.05 1696
2802.55 1711
2803.05 1697
2803.55 1687
2804.05 1791
2804.54 1646
2805.04 1804
2805.54 1842
2806.04 1688
2806.54 1933
2807.04 1873
2807.54 2010
2808.04 1966
2808.54 2006
2809.04 2081
2809.54 2164
2810.04 2158
2810.54 2096
2811.04 2000
2811.54 2064
2812.04 1933
2812.54 1730
2813.04 1669
2813.54 1720
2814.04 1831
2814.54 1686
2815.04 1521
2815.54 1659
2816.04 1642
2816.54 1613
2817.04 1673
2817.54 1680
2818.04 1650
2818.54 1681
2819.04 1784
2819.54 1617
2820.04 1802
2820.54 1802
2821.04 1706
2821.54 1861
2822.04 1944
2822.54 1930
2823.04 1728
2823.54 1763
2824.04 1682
2824.55 1564
2825.05 1861
2825.55 1654
2826.05 1484
2826.55 1594
2827.05 1634
2827.55 1712
2828.05 1605
2828.55 1659
2829.06 1757
2829.56 1677
2830.06 1673
2830.56 1596
2831.06 1609
2831.56 1650
2832.06 1584
2832.57 1668
2833.07 1561
2833.57 1611
2834.07 1567
2834.57 1576
2835.07 1669
2835.58 1705
2836.08 1651
2836.58 1656
2837.08 1519
2837.58 1617
2838.09 1697
2838.59 1626
2839.09 1810
2839.59 1666
2840.10 1752
2840.60 1969
2841.10 1910
2841.60 1764
2842.11 1587
2842.61 1553
2843.11 1587
2843.61 1568
2844.12 1784
2844.62 1723
2845.12 1709
2845.62 1707
2846.13 1688
2846.63 1738
2847.13 1824
2847.64 1999
2848.14 1891
2848.64 1915
2849.14 1809
2849.65 1907
2850.15 1972
2850.65 1770
2851.16 1800
2851.66 1928
2852.16 1765
2852.67 1672
2853.17 1753
2853.67 1709
2854.18 1556
2854.68 1518
2855.18 1605
2855.69 1581
2856.19 1605
2856.70 1524
2857.20 1600
2857.70 1647
2858.21 1591
2858.71 1580
2859.22 1647
2859.72 1577
2860.22 1569
2860.73 1588
2861.23 1586
2861.74 1763
2862.24 1694
2862.74 1593
2863.25 1586
2863.75 1638
2864.26 1492
2864.76 1523
2865.27 1548
2865.77 1518
2866.28 1596
2866.78 1515
2867.28 1636
2867.79 1604
2868.29 1511
2868.80 1685
2869.30 1526
2869.81 1590
2870.31 1703
2870.82 1643
2871.32 1668
2871.83 1594
2872.33 1635
2872.84 1731
2873.34 1670
2873.85 1633
2874.36 1667
2874.86 1533
2875.37 1580
2875.87 1661
2876.38 1765
2876.88 1676
2877.39 1772
2877.89 1733
2878.40 1693
2878.90 1730
2879.41 1753
2879.92 1775
2880.42 1832
2880.93 1741
2881.43 1800
2881.94 1909
2882.45 1707
2882.95 1858
2883.46 1986
2883.96 1901
2884.47 1926
2884.98 2009
2885.48 2106
2885.99 1992
2886.50 1838
2887.00 1915
2887.51 1970
2888.02 1835
2888.52 1980
2889.03 2077
2889.53 2022
2890.04 1992
2890.55 2029
2891.06 2078
2891.56 1891
2892.07 1855
2892.58 1938
2893.08 1731
2893.59 1616
2894.10 1711
2894.60 1941
2895.11 1833
2895.62 1693
2896.13 1867
2896.63 1971
2897.14 2073
2897.65 2040
2898.15 2036
2898.66 1957
2899.17 1997
2899.68 1973
2900.18 2092
2900.69 1901
2901.20 1747
2901.71 1915
2902.22 1876
2902.72 1749
2903.23 1984
2903.74 1996
2904.25 1815
2904.75 1776
2905.26 1768
2905.77 1762
2906.28 1931
2906.79 1869
2907.30 1831
2907.80 1697
2908.31 1643
2908.82 1814
2909.33 1794
2909.84 1615
2910.35 1697
2910.85 1608
2911.36 1659
2911.87 1561
2912.38 1545
2912.89 1509
2913.40 1652
2913.91 1649
2914.41 1770
2914.92 1766
2915.43 1690
2915.94 1609
2916.45 1545
2916.96 1536
2917.47 1555
2917.98 1718
2918.49 1629
2919.00 1785
2919.51 1836
2920.01 1695
2920.52 1706
2921.03 1624
2921.54 1688
2922.05 1879
2922.56 1824
2923.07 1982
2923.58 1903
2924.09 1841
2924.60 2015
2925.11 2076
2925.62 1996
2926.13 1992
2926.64 2167
2927.15 2150
2927.66 2201
2928.17 2124
2928.68 1944
2929.19 1999
2929.70 2020
2930.21 1717
2930.72 1684
2931.23 1631
2931.74 1627
2932.25 1650
2932.76 1491
2933.27 1607
2933.78 1599
2934.29 1700
2934.80 1727
2935.31 1546
2935.83 1457
2936.34 1500
2936.85 1791
2937.36 1630
2937.87 1678
2938.38 1710
2938.89 1797
2939.40 1828
2939.91 1757
2940.42 1596
2940.94 1670
2941.45 1754
2941.96 1639
2942.47 1793
2942.98 1693
2943.49 1670
2944.00 1736
2944.51 1898
2945.03 1833
2945.54 1853
2946.05 1952
2946.56 1844
2947.07 1861
2947.58 1831
2948.10 1944
2948.61 1996
2949.12 1939
2949.63 1741
2950.14 1750
2950.66 1669
2951.17 1846
2951.68 1740
2952.19 1588
2952.70 1654
2953.22 1720
2953.73 1681
2954.24 1675
2954.75 1569
2955.26 1632
2955.78 1589
2956.29 1723
2956.80 1746
2957.31 1611
2957.83 1670
2958.34 1618
2958.85 1681
2959.37 1646
2959.88 1702
2960.39 1760
2960.90 1777
2961.42 1859
2961.93 1891
2962.44 1976
2962.96 1921
2963.47 1859
2963.98 1855
2964.50 1747
2965.01 1758
2965.52 1913
2966.04 1785
2966.55 1805
2967.06 1778
2967.58 1770
2968.09 1538
2968.60 1653
2969.12 1592
2969.63 1574
2970.14 1514
2970.66 1503
2971.17 1585
2971.68 1704
2972.20 1629
2972.71 1511
2973.23 1500
2973.74 1666
2974.25 1647
2974.77 1744
2975.28 1521
2975.80 1638
2976.31 1633
2976.83 1672
2977.34 1688
2977.85 1564
2978.37 1552
2978.88 1632
2979.40 1535
2979.91 1492
2980.43 1633
2980.94 1654
2981.46 1681
2981.97 1573
2982.48 1686
2983.00 1852
2983.51 1845
2984.03 1548
2984.54 1620
2985.06 1732
2985.57 1802
2986.09 1797
2986.60 1656
2987.12 1787
2987.63 1945
2988.15 1856
2988.67 1744
2989.18 1895
2989.70 1848
2990.21 1760
2990.73 1806
2991.24 1972
2991.76 1820
2992.27 1764
2992.79 1901
2993.30 1945
2993.82 1712
2994.34 1890
2994.85 1979
2995.37 2089
2995.88 2020
2996.40 1890
2996.92 2095
2997.43 2182
2997.95 2047
2998.46 2130
2998.98 2361
2999.50 2244
3000.01 2254
3000.53 2173
3001.05 2289
3001.56 2355
3002.08 2339
3002.59 2419
3003.11 2579
3003.63 2638
3004.14 2744
3004.66 3202
3005.18 3299
3005.69 3220
3006.21 3417
3006.73 3438
3007.24 3384
3007.76 3347
3008.28 3106
3008.80 2897
3009.31 2658
3009.83 2358
3010.35 2281
3010.86 2268
3011.38 1934
3011.90 1905
3012.42 1828
3012.93 1850
3013.45 1894
3013.97 2003
3014.49 1974
3015.00 1729
3015.52 1782
3016.04 1868
3016.56 1946
3017.07 1926
3017.59 1961
3018.11 1917
3018.63 1958
3019.15 1862
3019.66 1792
3020.18 1882
3020.70 2078
3021.22 1899
3021.74 1918
3022.25 1988
3022.77 2074
3023.29 2169
3023.81 2059
3024.33 2221
3024.85 2307
3025.36 2171
3025.88 2195
3026.40 1968
3026.92 2048
3027.44 2118
3027.96 2270
3028.48 2148
3028.99 2030
3029.51 1851
3030.03 1896
3030.55 1908
3031.07 1885
3031.59 1909
3032.11 2017
3032.63 1891
3033.15 1913
3033.66 1796
3034.18 1845
3034.70 1784
3035.22 1804
3035.74 1699
3036.26 1770
3036.78 1897
3037.30 1841
3037.82 1832
3038.34 1850
3038.86 1823
3039.38 1700
3039.90 1781
3040.42 1800
3040.94 1799
3041.46 1737
3041.98 1656
3042.50 1611
3043.02 1636
3043.54 1682
3044.06 1715
3044.58 1810
3045.10 1721
3045.62 1567
3046.14 1622
3046.66 1628
3047.18 1682
3047.70 1779
3048.22 1683
3048.74 1659
3049.26 1637
3049.78 1742
3050.30 1693
3050.82 1732
3051.34 1648
3051.86 1678
3052.38 1615
3052.90 1661
3053.43 1754
3053.95 1632
3054.47 1591
3054.99 1547
3055.51 1621
3056.03 1666
3056.55 1587
3057.07 1535
3057.59 1721
3058.12 1656
3058.64 1746
3059.16 1720
3059.68 1689
3060.20 1824
3060.72 1662
3061.24 1431
3061.77 1480
3062.29 1621
3062.81 1673
3063.33 1483
3063.85 1537
3064.37 1622
3064.90 1566
3065.42 1653
3065.94 1699
3066.46 1727
3066.98 1702
3067.51 1895
3068.03 1838
3068.55 1815
3069.07 1921
3069.59 1718
3070.12 1839
3070.64 1786
3071.16 1785
3071.68 1846
3072.21 1708
3072.73 1628
3073.25 1765
3073.77 1752
3074.30 1806
3074.82 1743
3075.34 1926
3075.86 1956
3076.39 1874
3076.91 1736
3077.43 1866
3077.96 1878
3078.48 1881
3079.00 2185
3079.52 2017
3080.05 1988
3080.57 2105
3081.09 2071
3081.62 2082
3082.14 2114
3082.66 2040
3083.19 2057
3083.71 2076
3084.23 2146
3084.76 2072
3085.28 2065
3085.80 2039
3086.33 1919
3086.85 2024
3087.38 2005
3087.90 2027
3088.42 2073
3088.95 2057
3089.47 1873
3090.00 1866
3090.52 1948
3091.04 1990
3091.57 1922
3092.09 1973
3092.62 1858
3093.14 1912
3093.66 1876
3094.19 1760
3094.71 1836
3095.24 1885
3095.76 2050
3096.29 2123
3096.81 2206
3097.34 2366
3097.86 2460
3098.38 2211
3098.91 2342
3099.43 2372
3099.96 2417
3100.48 2699
3101.01 2823
3101.53 3400
3102.06 3740
3102.58 4447
3103.11 4986
3103.63 5202
3104.16 5375
3104.68 5911
3105.21 6098
3105.73 5775
3106.26 5059
3106.79 4840
3107.31 4312
3107.84 3830
3108.36 3261
3108.89 3093
3109.41 2815
3109.94 2477
3110.46 2675
3110.99 2724
3111.52 2578
3112.04 2654
3112.57 2394
3113.09 2376
3113.62 2384
3114.15 2417
3114.67 2192
3115.20 2144
3115.72 2120
3116.25 2171
3116.78 2142
3117.30 2026
3117.83 1965
3118.35 2086
3118.88 1976
3119.41 2096
3119.93 2024
3120.46 1866
3120.99 2100
3121.51 2357
3122.04 2213
3122.57 2232
3123.09 2266
3123.62 2266
3124.15 2180
3124.67 2298
3125.20 2344
3125.73 2172
3126.26 1995
3126.78 1965
3127.31 1880
3127.84 1905
3128.36 1831
3128.89 1895
3129.42 1975
3129.95 1973
3130.47 1934
3131.00 1827
3131.53 1915
3132.06 1813
3132.58 1876
3133.11 1738
3133.64 1620
3134.17 1787
3134.69 1819
3135.22 1897
3135.75 1802
3136.28 1786
3136.81 1784
3137.33 1733
3137.86 1903
3138.39 1802
3138.92 1936
3139.45 1879
3139.97 1926
3140.50 1865
3141.03 1960
3141.56 1901
3142.09 1838
3142.62 1826
3143.14 1687
3143.67 1739
3144.20 1740
3144.73 1790
3145.26 1721
3145.79 1819
3146.32 1861
3146.84 1889
3147.37 1923
3147.90 1915
3148.43 1993
3148.96 2065
3149.49 2061
3150.02 2001
3150.55 1997
3151.08 2097
3151.61 2024
3152.13 2089
3152.66 2098
3153.19 1924
3153.72 1869
3154.25 1892
3154.78 2023
3155.31 1900
3155.84 1808
3156.37 1944
3156.90 1909
3157.43 1734
3157.96 1909
3158.49 1980
3159.02 2111
3159.55 1846
3160.08 1895
3160.61 1965
3161.14 1876
3161.67 1901
3162.20 1846
3162.73 1767
3163.26 1773
3163.79 1788
3164.32 1781
3164.85 1751
3165.38 1768
3165.91 1664
3166.44 1685
3166.97 1751
3167.50 1696
3168.03 1686
3168.56 1672
3169.09 1640
3169.62 1556
3170.15 1591
3170.69 1672
3171.22 1696
3171.75 1704
3172.28 1739
3172.81 1758
3173.34 1737
3173.87 1678
3174.40 1741
3174.93 1758
3175.46 1795
3176.00 1809
3176.53 1813
3177.06 1809
3177.59 1850
3178.12 1738
3178.65 1885
3179.18 1998
3179.72 1833
3180.25 1750
3180.78 1885
3181.31 1811
3181.84 1831
3182.37 1784
3182.91 1730
3183.44 1742
3183.97 1721
3184.50 1648
3185.03 1796
3185.56 1765
3186.10 1715
3186.63 1625
3187.16 1781
3187.69 1592
3188.23 1651
3188.76 1614
3189.29 1661
3189.82 1680
3190.36 1709
3190.89 1746
3191.42 1805
3191.95 1709
3192.49 1712
3193.02 1765
3193.55 1631
3194.08 1719
3194.62 1775
3195.15 1650
3195.68 1516
3196.21 1592
3196.75 1771
3197.28 1822
3197.81 1758
3198.35 1624
3198.88 1805
3199.41 1793
3199.95 1632
3200.48 1671
3201.01 1669
3201.55 1692
3202.08 1695
3202.61 1789
3203.15 1817
3203.68 1820
3204.21 1838
3204.75 1823
3205.28 1988
3205.81 1707
3206.35 1818
3206.88 1914
3207.42 1795
3207.95 1838
3208.48 1839
3209.02 1676
3209.55 1859
3210.09 1917
3210.62 1888
3211.15 1840
3211.69 1756
3212.22 1811
3212.76 1888
3213.29 1861
3213.83 1934
3214.36 1811
3214.89 1843
3215.43 1739
3215.96 1828
3216.50 1874
3217.03 1733
3217.57 1695
3218.10 1827
3218.64 1807
3219.17 1801
3219.71 1996
3220.24 1816
3220.78 1847
3221.31 1712
3221.85 1714
3222.38 1846
3222.92 1875
3223.45 1852
3223.99 1905
3224.52 1921
3225.06 1825
3225.59 1799
3226.13 1871
3226.66 1892
3227.20 1765
3227.73 1872
3228.27 1796
3228.81 1870
3229.34 1820
3229.88 1826
3230.41 1878
3230.95 1776
3231.48 1849
3232.02 1882
3232.56 1838
3233.09 1789
3233.63 1781
3234.16 1905
3234.70 1864
3235.24 1942
3235.77 1907
3236.31 1965
3236.85 2004
3237.38 2085
3237.92 2121
3238.45 1989
3238.99 2119
3239.53 2285
3240.06 2129
3240.60 1979
3241.14 2015
3241.67 2190
3242.21 2167
3242.75 2172
3243.28 2085
3243.82 1894
3244.36 1839
3244.90 1956
3245.43 1945
3245.97 1892
3246.51 1922
3247.04 2051
3247.58 2020
3248.12 2083
3248.66 2019
3249.19 2154
3249.73 2114
3250.27 2100
3250.81 2169
3251.34 2067
3251.88 2113
3252.42 2157
3252.96 1954
3253.49 2288
3254.03 2234
3254.57 2250
3255.11 2247
3255.64 2108
3256.18 2218
3256.72 2443
3257.26 2373
3257.80 2401
3258.33 2613
3258.87 2617
3259.41 2515
3259.95 2636
3260.49 2704
3261.03 2770
3261.56 2932
3262.10 3336
3262.64 3347
3263.18 3363
3263.72 4099
3264.26 4246
3264.79 3891
3265.33 3929
3265.87 4402
3266.41 4957
3266.95 5109
3267.49 4865
3268.03 5110
3268.57 5033
3269.10 5093
3269.64 5143
3270.18 4298
3270.72 4042
3271.26 3699
3271.80 3375
3272.34 3109
3272.88 2810
3273.42 2756
3273.96 2509
3274.50 2406
3275.04 2540
3275.58 2468
3276.12 2388
3276.66 2450
3277.19 2488
3277.73 2495
3278.27 2656
3278.81 2645
3279.35 2495
3279.89 2380
3280.43 2481
3280.97 2639
3281.51 2524
3282.05 2524
3282.59 2439
3283.13 2628
3283.67 2834
3284.21 2614
3284.75 2666
3285.29 2656
3285.83 2865
3286.38 2687
3286.92 2858
3287.46 2812
3288.00 2832
3288.54 2916
3289.08 2828
3289.62 2755
3290.16 2762
3290.70 2708
3291.24 2709
3291.78 2894
3292.32 2863
3292.86 3040
3293.40 2957
3293.95 3171
3294.49 3254
3295.03 3526
3295.57 3802
3296.11 3775
3296.65 4023
3297.19 4195
3297.73 3812
3298.28 3741
3298.82 3780
3299.36 3561
3299.90 3556
3300.44 3308
3300.98 3062
3301.52 2740
3302.07 2693
3302.61 2751
3303.15 2761
3303.69 2673
3304.23 2590
3304.77 2759
3305.32 2509
3305.86 2829
3306.40 2830
3306.94 2547
3307.49 2681
3308.03 2748
3308.57 2532
3309.11 2507
3309.65 2266
3310.20 2421
3310.74 2549
3311.28 2747
3311.82 2308
3312.37 2250
3312.91 2424
3313.45 2578
3313.99 2578
3314.54 2638
3315.08 2693
3315.62 2718
3316.17 2685
3316.71 2704
3317.25 2727
3317.79 3088
3318.34 3361
3318.88 3197
3319.42 3243
3319.97 3087
3320.51 3186
3321.05 3249
3321.60 3503
3322.14 3329
3322.68 3424
3323.23 3504
3323.77 3489
3324.31 3459
3324.86 3320
3325.40 3420
3325.94 3431
3326.49 3255
3327.03 3310
3327.58 3186
3328.12 3039
3328.66 3104
3329.21 2977
3329.75 2976
3330.29 3028
3330.84 3424
3331.38 3797
3331.93 4495
3332.47 5405
3333.02 6500
3333.56 7930
3334.10 9616
3334.65 11161
3335.19 12882
3335.74 15270
3336.28 16776
3336.83 17580
3337.37 18398
3337.92 18723
3338.46 18162
3339.00 17273
3339.55 15648
3340.09 13407
3340.64 11813
3341.18 9723
3341.73 8151
3342.27 6934
3342.82 5791
3343.36 4901
3343.91 4283
3344.45 4046
3345.00 3601
3345.54 3396
3346.09 3253
3346.64 3155
3347.18 3107
3347.73 3059
3348.27 3088
3348.82 3169
3349.36 3096
3349.91 3133
3350.45 3030
3351.00 3291
3351.55 3140
3352.09 3065
3352.64 3096
3353.18 3248
3353.73 3506
3354.27 3486
3354.82 3222
3355.37 3219
3355.91 3105
3356.46 3017
3357.00 3058
3357.55 2942
3358.10 2971
3358.64 2998
3359.19 2696
3359.74 2806
3360.28 2727
3360.83 2686
3361.38 2842
3361.92 2737
3362.47 2718
3363.02 2590
3363.56 2830
3364.11 2723
3364.66 2696
3365.20 2604
3365.75 2678
3366.30 2772
3366.84 2705
3367.39 2722
3367.94 2609
3368.48 2596
3369.03 2758
3369.58 2874
3370.13 2984
3370.67 3029
3371.22 3161
3371.77 3395
3372.32 3623
3372.86 3812
3373.41 4046
3373.96 4365
3374.51 4580
3375.05 4657
3375.60 4754
3376.15 4848
3376.70 4926
3377.24 4559
3377.79 4317
3378.34 3959
3378.89 3646
3379.44 3240
3379.98 3126
3380.53 2908
3381.08 2901
3381.63 2743
3382.18 2514
3382.73 2399
3383.27 2336
3383.82 2245
3384.37 2169
3384.92 2273
3385.47 2316
3386.02 2378
3386.56 2161
3387.11 2090
3387.66 2307
3388.21 2118
3388.76 2248
3389.31 2321
3389.86 2405
3390.41 2278
3390.95 2368
3391.50 2217
3392.05 2229
3392.60 2189
3393.15 2186
3393.70 2343
3394.25 2287
3394.80 2283
3395.35 2339
3395.90 2363
3396.45 2300
3397.00 2184
3397.55 2157
3398.10 2320
3398.64 2223
3399.19 2195
3399.74 2364
3400.29 2237
3400.84 1956
3401.39 2191
3401.94 2171
3402.49 2022
3403.04 2019
3403.59 1913
3404.14 2083
3404.69 1971
3405.24 2050
3405.79 2151
3406.34 2050
3406.89 2036
3407.44 2022
3407.99 2061
3408.54 2215
3409.09 2514
3409.65 2420
3410.20 2336
3410.75 2533
3411.30 2625
3411.85 2648
3412.40 2804
3412.95 2942
3413.50 2960
3414.05 3033
3414.60 2999
3415.15 2892
3415.70 2757
3416.25 2780
3416.81 2803
3417.36 2787
3417.91 2495
3418.46 2272
3419.01 2256
3419.56 2050
3420.11 2127
3420.66 2116
3421.22 1950
3421.77 1924
3422.32 2151
3422.87 2123
3423.42 2002
3423.97 1945
3424.52 2153
3425.08 2122
3425.63 2043
3426.18 2151
3426.73 2231
3427.28 2191
3427.84 2128
3428.39 2091
3428.94 2057
3429.49 2037
3430.04 2063
3430.60 2043
3431.15 2024
3431.70 2006
3432.25 1944
3432.80 1972
3433.36 1937
3433.91 1982
3434.46 1928
3435.01 1786
3435.57 1824
3436.12 1746
3436.67 1859
3437.22 1852
3437.78 1830
3438.33 1764
3438.88 1862
3439.44 1833
3439.99 1927
3440.54 1936
3441.09 1924
3441.65 1890
3442.20 1881
3442.75 1928
3443.31 1994
3443.86 2015
3444.41 1981
3444.97 2093
3445.52 2099
3446.07 1878
3446.63 1792
3447.18 1738
3447.73 1693
3448.29 1884
3448.84 1789
3449.40 1834
3449.95 1668
3450.50 1598
3451.06 1549
3451.61 1681
3452.16 1836
3452.72 1752
3453.27 1689
3453.83 1765
3454.38 1648
3454.93 1775
3455.49 1882
3456.04 1843
3456.60 1765
3457.15 1640
3457.71 1769
3458.26 1836
3458.81 1710
3459.37 1659
3459.92 1868
3460.48 1799
3461.03 1822
3461.59 1706
3462.14 1729
3462.70 1794
3463.25 1763
3463.81 1704
3464.36 1809
3464.92 1866
3465.47 1728
3466.03 1876
3466.58 1855
3467.14 1927
3467.69 2119
3468.25 1891
3468.80 1847
3469.36 1855
3469.91 1948
3470.47 1870
3471.02 1994
3471.58 1898
3472.13 1824
3472.69 1840
3473.24 1859
3473.80 1987
3474.36 1999
3474.91 2111
3475.47 1980
3476.02 1941
3476.58 1950
3477.13 2086
3477.69 1954
3478.25 1921
3478.80 2175
3479.36 2069
3479.91 2136
3480.47 2090
3481.03 2130
3481.58 2355
3482.14 2221
3482.70 2212
3483.25 2132
3483.81 2156
3484.37 2179
3484.92 2137
3485.48 2294
3486.04 2330
3486.59 2344
3487.15 2167
3487.71 2238
3488.26 2241
3488.82 2543
3489.38 2783
3489.93 2876
3490.49 3209
3491.05 3636
3491.60 3829
3492.16 3866
3492.72 3902
3493.27 4121
3493.83 4185
3494.39 4236
3494.95 3985
3495.50 3852
3496.06 3766
3496.62 3626
3497.18 3647
3497.73 3623
3498.29 3795
3498.85 3807
3499.41 4187
3499.96 4673
3500.52 4570
3501.08 4667
3501.64 4448
3502.20 4610
3502.75 4608
3503.31 4430
3503.87 4481
3504.43 4415
3504.99 4233
3505.54 4344
3506.10 4583
3506.66 4502
3507.22 4461
3507.78 4202
3508.34 4029
3508.89 3969
3509.45 3728
3510.01 3521
3510.57 3292
3511.13 3176
3511.69 3060
3512.25 2735
3512.80 2578
3513.36 2549
3513.92 2499
3514.48 2311
3515.04 2448
3515.60 2457
3516.16 2145
3516.72 2097
3517.28 2177
3517.83 2368
3518.39 2190
3518.95 2241
3519.51 2242
3520.07 2346
3520.63 2312
3521.19 2147
3521.75 2340
3522.31 2216
3522.87 2203
3523.43 2131
3523.99 2186
3524.55 2213
3525.11 2314
3525.67 2216
3526.23 2222
3526.79 2148
3527.35 2140
3527.91 2106
3528.47 2102
3529.03 2087
3529.59 2029
3530.15 1948
3530.71 1916
3531.27 1927
3531.83 2135
3532.39 1945
3532.95 1857
3533.51 1880
3534.07 1939
3534.63 1937
3535.19 1894
3535.75 1837
3536.31 1952
3536.87 1932
3537.43 1969
3537.99 2030
3538.55 2008
3539.12 2129
3539.68 2155
3540.24 2230
3540.80 2280
3541.36 2128
3541.92 2115
3542.48 2228
3543.04 2408
3543.60 2312
3544.16 2262
3544.73 2298
3545.29 2259
3545.85 2290
3546.41 2261
3546.97 2335
3547.53 2121
3548.09 2177
3548.66 2164
3549.22 1858
3549.78 1935
3550.34 2074
3550.90 1975
3551.46 1849
3552.03 1796
3552.59 1876
3553.15 1787
3553.71 1766
3554.27 1639
3554.84 1608
3555.40 1683
3555.96 1679
3556.52 1862
3557.09 1787
3557.65 1598
3558.21 1621
3558.77 1787
3559.33 1800
3559.90 1748
3560.46 1942
3561.02 1773
3561.58 1719
3562.15 1603
3562.71 1714
3563.27 1640
3563.84 1876
3564.40 1862
3564.96 1803
3565.52 1816
3566.09 1717
3566.65 1747
3567.21 1652
3567.78 1706
3568.34 1747
3568.90 1673
3569.47 1747
3570.03 1792
3570.59 1561
3571.16 1491
3571.72 1601
3572.28 1724
3572.85 1658
3573.41 1618
3573.97 1688
3574.54 1723
3575.10 1797
3575.66 1651
3576.23 1582
3576.79 1651
3577.36 1748
3577.92 1855
3578.48 1761
3579.05 1881
3579.61 1801
3580.18 1713
3580.74 1848
3581.30 1799
3581.87 1820
3582.43 1760
3583.00 1706
3583.56 1724
3584.13 1648
3584.69 1825
3585.25 1882
3585.82 1713
3586.38 1649
3586.95 1727
3587.51 1725
3588.08 1777
3588.64 1686
3589.21 1637
3589.77 1637
3590.34 1595
3590.90 1775
3591.47 1792
3592.03 1897
3592.60 1792
3593.16 1694
3593.73 1756
3594.29 1769
3594.86 1619
3595.42 1705
3595.99 1743
3596.55 1623
3597.12 1643
3597.68 1686
3598.25 1474
3598.82 1554
3599.38 1738
3599.95 1778
3600.51 1852
3601.08 1792
3601.64 1858
3602.21 1739
3602.78 1737
3603.34 1708
3603.91 1617
3604.47 1633
3605.04 1746
3605.61 1692
3606.17 1577
3606.74 1559
3607.30 1648
3607.87 1581
3608.44 1613
3609.00 1622
3609.57 1370
3610.14 1424
3610.70 1427
3611.27 1387
3611.84 1482
3612.40 1514
3612.97 1606
3613.54 1533
3614.10 1670
3614.67 1778
3615.24 1733
3615.80 1995
3616.37 2071
3616.94 2274
3617.50 2496
3618.07 2690
3618.64 2880
3619.21 2808
3619.77 2725
3620.34 2833
3620.91 2876
3621.47 2637
3622.04 2580
3622.61 2498
3623.18 2295
3623.74 2188
3624.31 2029
3624.88 1973
3625.45 1730
3626.01 1636
3626.58 1649
3627.15 1610
3627.72 1660
3628.29 1690
3628.85 1711
3629.42 1704
3629.99 1664
3630.56 1594
3631.13 1611
3631.69 1810
3632.26 1742
3632.83 1644
3633.40 1679
3633.97 1733
3634.54 1719
3635.10 1605
3635.67 1678
3636.24 1828
3636.81 1756
3637.38 1801
3637.95 1822
3638.52 1935
3639.08 2033
3639.65 2191
3640.22 2319
3640.79 2316
3641.36 2303
3641.93 2420
3642.50 2303
3643.07 2513
3643.64 2592
3644.20 2460
3644.77 2312
3645.34 2234
3645.91 2145
3646.48 2085
3647.05 1933
3647.62 2041
3648.19 1941
3648.76 1844
3649.33 1949
3649.90 1971
3650.47 2073
3651.04 2065
3651.61 2153
3652.18 2135
3652.75 2121
3653.32 2389
3653.89 2349
3654.46 2443
3655.03 2361
3655.60 2413
3656.17 2406
3656.74 2405
3657.31 2437
3657.88 2442
3658.45 2326
3659.02 2260
3659.59 2411
3660.16 2384
3660.73 2516
3661.30 2540
3661.87 2432
3662.44 2375
3663.01 2214
3663.58 2272
3664.15 2239
3664.72 2042
3665.29 2105
3665.86 2332
3666.43 2304
3667.01 2111
3667.58 2199
3668.15 2118
3668.72 2020
3669.29 2016
3669.86 2088
3670.43 2057
3671.00 1835
3671.57 2057
3672.15 2010
3672.72 1909
3673.29 1828
3673.86 1866
3674.43 2089
3675.00 2012
3675.57 1794
3676.15 1863
3676.72 2023
3677.29 1985
3677.86 2047
3678.43 2111
3679.00 1846
3679.58 1938
3680.15 1862
3680.72 1929
3681.29 1915
3681.86 1813
3682.44 2087
3683.01 2007
3683.58 1885
3684.15 1783
3684.73 1706
3685.30 1863
3685.87 1845
3686.44 1965
3687.02 1854
3687.59 1914
3688.16 2172
3688.73 2177
3689.31 2320
3689.88 2281
3690.45 2321
3691.02 2428
3691.60 2393
3692.17 2589
3692.74 2499
3693.32 2212
3693.89 2165
3694.46 2043
3695.03 1894
3695.61 1866
3696.18 1955
3696.75 1938
3697.33 1839
3697.90 1737
3698.47 1823
3699.05 1772
3699.62 1842
3700.19 2058
3700.77 1965
3701.34 2031
3701.91 1855
3702.49 1871
3703.06 1826
3703.64 1722
3704.21 1802
3704.78 1823
3705.36 1879
3705.93 1906
3706.51 1958
3707.08 1834
3707.65 1809
3708.23 1987
3708.80 1890
3709.38 1908
3709.95 1855
3710.52 1720
3711.10 1830
3711.67 1737
3712.25 1919
3712.82 1882
3713.40 2033
3713.97 1650
3714.55 1828
3715.12 1806
3715.69 1663
3716.27 1704
3716.84 1668
3717.42 1705
3717.99 1723
3718.57 1752
3719.14 1748
3719.72 1660
3720.29 1553
3720.87 1746
3721.44 1827
3722.02 1824
3722.59 1677
3723.17 1824
3723.75 1673
3724.32 1552
3724.90 1461
3725.47 1618
3726.05 1582
3726.62 1791
3727.20 1724
3727.77 1696
3728.35 1695
3728.92 1526
3729.50 1736
3730.08 1813
3730.65 1783
3731.23 2015
3731.80 1996
3732.38 2070
3732.96 1937
3733.53 1903
3734.11 1991
3734.68 2052
3735.26 2038
3735.84 2105
3736.41 1959
3736.99 1896
3737.57 1805
3738.14 1713
3738.72 1765
3739.30 1805
3739.87 1651
3740.45 1644
3741.03 1695
3741.60 1475
3742.18 1479
3742.76 1535
3743.33 1648
3743.91 1669
3744.49 1687
3745.06 1497
3745.64 1558
3746.22 1660
3746.79 1663
3747.37 1640
3747.95 1516
3748.53 1649
3749.10 1570
3749.68 1603
3750.26 1589
3750.83 1533
3751.41 1474
3751.99 1485
3752.57 1462
3753.14 1548
3753.72 1574
3754.30 1540
3754.88 1557
3755.46 1584
3756.03 1481
3756.61 1523
3757.19 1484
3757.77 1473
3758.35 1485
3758.92 1429
3759.50 1570
3760.08 1557
3760.66 1702
3761.24 1774
3761.81 1585
3762.39 1599
3762.97 1560
3763.55 1759
3764.13 1736
3764.71 1613
3765.28 1489
3765.86 1501
3766.44 1637
3767.02 1605
3767.60 1554
3768.18 1517
3768.76 1645
3769.34 1541
3769.91 1618
3770.49 1600
3771.07 1743
3771.65 1635
3772.23 1598
3772.81 1596
3773.39 1694
3773.97 1672
3774.55 1564
3775.13 1509
3775.71 1406
3776.28 1491
3776.86 1449
3777.44 1402
3778.02 1471
3778.60 1474
3779.18 1479
3779.76 1623
3780.34 1674
3780.92 1558
3781.50 1567
3782.08 1544
3782.66 1602
3783.24 1630
3783.82 1515
3784.40 1563
3784.98 1595
3785.56 1553
3786.14 1530
3786.72 1545
3787.30 1633
3787.88 1640
3788.46 1372
3789.04 1484
3789.62 1569
3790.20 1653
3790.78 1515
3791.36 1562
3791.94 1581
3792.53 1616
3793.11 1536
3793.69 1719
3794.27 1643
3794.85 1603
3795.43 1547
3796.01 1589
3796.59 1605
3797.17 1723
3797.75 1770
3798.33 1725
3798.91 1781
3799.50 1650
3800.08 1785
3800.66 1792
3801.24 1952
3801.82 2081
3802.40 1920
3802.98 1999
3803.57 2058
3804.15 2163
3804.73 2026
3805.31 2022
3805.89 1981
3806.47 2001
3807.05 1954
3807.64 1975
3808.22 2078
3808.80 2028
3809.38 1924
3809.96 1926
3810.55 2019
3811.13 2003
3811.71 2052
3812.29 2017
3812.87 2040
3813.46 2247
3814.04 2113
3814.62 1983
3815.20 2348
3815.79 2436
3816.37 2212
3816.95 2180
3817.53 2190
3818.12 2211
3818.70 2182
3819.28 1995
3819.86 2072
3820.45 1977
3821.03 1993
3821.61 2060
3822.20 1910
3822.78 1744
3823.36 1639
3823.94 1689
3824.53 1691
3825.11 1676
3825.69 1586
3826.28 1670
3826.86 1657
3827.44 1659
3828.03 1621
3828.61 1469
3829.19 1586
3829.78 1700
3830.36 1727
3830.94 1555
3831.53 1587
3832.11 1666
3832.69 1673
3833.28 1604
3833.86 1588
3834.45 1731
3835.03 1654
3835.61 1741
3836.20 1684
3836.78 1541
3837.37 1487
3837.95 1520
3838.53 1604
3839.12 1522
3839.70 1647
3840.29 1488
3840.87 1532
3841.46 1545
3842.04 1555
3842.62 1436
3843.21 1480
3843.79 1567
3844.38 1520
3844.96 1535
3845.55 1495
3846.13 1536
3846.72 1491
3847.30 1484
3847.89 1568
3848.47 1474
3849.06 1549
3849.64 1640
3850.23 1594
3850.81 1566
3851.40 1478
3851.98 1534
3852.57 1531
3853.15 1471
3853.74 1578
3854.32 1552
3854.91 1624
3855.49 1693
3856.08 1643
3856.66 1638
3857.25 1645
3857.84 1837
3858.42 1872
3859.01 2061
3859.59 1945
3860.18 2156
3860.76 2207
3861.35 2469
3861.94 2458
3862.52 2527
3863.11 2864
3863.69 2619
3864.28 2570
3864.87 2480
3865.45 2529
3866.04 2502
3866.62 2353
3867.21 2183
3867.80 2122
3868.38 2100
3868.97 2194
3869.56 1920
3870.14 1853
3870.73 1739
3871.32 1771
3871.90 1831
3872.49 1648
3873.08 1804
3873.66 1625
3874.25 1699
3874.84 1653
3875.42 1838
3876.01 1826
3876.60 1708
3877.19 1711
3877.77 1655
3878.36 1640
3878.95 1572
3879.53 1565
3880.12 1748
3880.71 1674
3881.30 1644
3881.88 1654
3882.47 1620
3883.06 1449
3883.65 1407
3884.23 1559
3884.82 1569
3885.41 1423
3886.00 1506
3886.58 1525
3887.17 1687
3887.76 1582
3888.35 1676
3888.94 1516
3889.52 1664
3890.11 1685
3890.70 1641
3891.29 1825
3891.88 1787
3892.46 1780
3893.05 1733
3893.64 1661
3894.23 1523
3894.82 1572
3895.41 1612
3895.99 1566
3896.58 1701
3897.17 1604
3897.76 1568
3898.35 1599
3898.94 1770
3899.53 1758
3900.12 1584
3900.70 1669
3901.29 1791
3901.88 1815
3902.47 1763
3903.06 1629
3903.65 1658
3904.24 1778
3904.83 1643
3905.42 1674
3906.01 1659
3906.60 1670
3907.18 1668
3907.77 1576
3908.36 1695
3908.95 1562
3909.54 1687
3910.13 1635
3910.72 1644
3911.31 1617
3911.90 1617
3912.49 1630
3913.08 1602
3913.67 1534
3914.26 1541
3914.85 1523
3915.44 1539
3916.03 1525
3916.62 1605
3917.21 1496
3917.80 1417
3918.39 1415
3918.98 1538
3919.57 1447
3920.16 1605
3920.75 1628
3921.34 1577
3921.93 1491
3922.52 1645
3923.11 1627
3923.70 1552
3924.30 1487
3924.89 1451
3925.48 1506
3926.07 1490
3926.66 1527
3927.25 1519
3927.84 1536
3928.43 1550
3929.02 1544
3929.61 1402
3930.20 1508
3930.80 1556
3931.39 1566
3931.98 1413
3932.57 1437
3933.16 1396
3933.75 1363
3934.34 1490
3934.93 1406
3935.53 1415
3936.12 1359
3936.71 1317
3937.30 1485
3937.89 1476
3938.48 1484
3939.08 1505
3939.67 1546
3940.26 1635
3940.85 1548
3941.44 1451
3942.04 1351
3942.63 1459
3943.22 1401
3943.81 1530
3944.40 1416
3945.00 1425
3945.59 1395
3946.18 1429
3946.77 1348
3947.36 1346
3947.96 1365
3948.55 1352
3949.14 1401
3949.73 1261
3950.33 1376
3950.92 1443
3951.51 1335
3952.11 1349
3952.70 1443
3953.29 1346
3953.88 1495
3954.48 1461
3955.07 1390
3955.66 1387
3956.26 1282
3956.85 1383
3957.44 1519
3958.04 1558
3958.63 1505
3959.22 1551
3959.81 1495
3960.41 1365
3961.00 1500
3961.60 1531
3962.19 1557
3962.78 1431
3963.38 1386
3963.97 1557
3964.56 1474
3965.16 1483
3965.75 1498
3966.34 1460
3966.94 1428
3967.53 1501
3968.13 1526
3968.72 1709
3969.31 1582
3969.91 1482
3970.50 1429
3971.10 1546
3971.69 1384
3972.28 1443
3972.88 1396
3973.47 1463
3974.07 1493
3974.66 1592
3975.26 1595
3975.85 1588
3976.45 1585
3977.04 1604
3977.63 1650
3978.23 1548
3978.82 1704
3979.42 1627
3980.01 1599
3980.61 1675
3981.20 1684
3981.80 1536
3982.39 1463
3982.99 1578
3983.58 1548
3984.18 1484
3984.77 1607
3985.37 1593
3985.96 1588
3986.56 1560
3987.16 1584
3987.75 1555
3988.35 1582
3988.94 1389
3989.54 1338
3990.13 1441
3990.73 1392
3991.32 1336
3991.92 1503
3992.52 1477
3993.11 1472
3993.71 1554
3994.30 1494
3994.90 1431
3995.50 1535
3996.09 1521
3996.69 1453
3997.28 1507
3997.88 1468
3998.48 1515
3999.07 1415
3999.67 1454
4000.26 1429
4000.86 1533
4001.46 1470
4002.05 1373
4002.65 1399
4003.25 1493
4003.84 1388
4004.44 1412
4005.04 1581
4005.63 1594
4006.23 1565
4006.83 1659
4007.42 1611
4008.02 1645
4008.62 1674
4009.21 1599
4009.81 1654
4010.41 1581
4011.01 1604
4011.60 1621
4012.20 1585
4012.80 1686
4013.40 1744
4013.99 1650
4014.59 1676
4015.19 1612
4015.78 1670
4016.38 1752
4016.98 1706
4017.58 1631
4018.18 1636
4018.77 1664
4019.37 1661
4019.97 1637
4020.57 1652
4021.16 1729
4021.76 1573
4022.36 1403
4022.96 1396
4023.56 1456
4024.15 1428
4024.75 1494
4025.35 1476
4025.95 1569
4026.55 1536
4027.15 1592
4027.74 1603
4028.34 1661
4028.94 1537
4029.54 1451
4030.14 1495
4030.74 1509
4031.34 1655
4031.93 1585
4032.53 1649
4033.13 1697
4033.73 1659
4034.33 1512
4034.93 1622
4035.53 1523
4036.13 1562
4036.73 1494
4037.32 1471
4037.92 1622
4038.52 1493
4039.12 1380
4039.72 1364
4040.32 1456
4040.92 1407
4041.52 1287
4042.12 1339
4042.72 1435
4043.32 1450
4043.92 1280
4044.52 1332
4045.12 1431
4045.72 1382
4046.32 1464
4046.92 1448
4047.52 1493
4048.12 1580
4048.72 1484
4049.32 1422
4049.92 1420
4050.52 1437
4051.12 1437
4051.72 1523
4052.32 1496
4052.92 1602
4053.52 1504
4054.12 1599
4054.72 1558
4055.32 1381
4055.92 1422
4056.52 1443
4057.12 1410
4057.72 1387
4058.32 1552
4058.92 1440
4059.52 1458
4060.12 1457
4060.72 1345
4061.33 1374
4061.93 1370
4062.53 1473
4063.13 1333
4063.73 1284
4064.33 1281
4064.93 1307
4065.53 1250
4066.13 1305
4066.74 1214
4067.34 1322
4067.94 1219
4068.54 1354
4069.14 1424
4069.74 1350
4070.34 1370
4070.95 1330
4071.55 1224
4072.15 1297
4072.75 1296
4073.35 1231
4073.95 1211
4074.56 1222
4075.16 1317
4075.76 1370
4076.36 1322
4076.96 1303
4077.57 1380
4078.17 1330
4078.77 1361
4079.37 1307
4079.97 1407
4080.58 1276
4081.18 1186
4081.78 1324
4082.38 1408
4082.99 1241
4083.59 1260
4084.19 1320
4084.79 1343
4085.40 1191
4086.00 1226
4086.60 1223
4087.21 1235
4087.81 1290
4088.41 1360
4089.01 1290
4089.62 1289
4090.22 1257
4090.82 1351
4091.43 1401
4092.03 1415
4092.63 1287
4093.24 1343
4093.84 1285
4094.44 1275
4095.05 1345
4095.65 1268
4096.25 1273
4096.86 1188
4097.46 1203
4098.06 1346
4098.67 1224
4099.27 1258
4099.87 1274
4100.48 1214
4101.08 1237
4101.69 1311
4102.29 1371
4102.89 1308
4103.50 1230
4104.10 1198
4104.71 1158
4105.31 1213
4105.91 1228
4106.52 1191
4107.12 1228
4107.73 1268
4108.33 1283
4108.94 1306
4109.54 1231
4110.14 1161
4110.75 1232
4111.35 1242
4111.96 1106
4112.56 1149
4113.17 1231
4113.77 1166
4114.38 1160
4114.98 1375
4115.59 1471
4116.19 1306
4116.80 1340
4117.40 1298
4118.01 1203
4118.61 1272
4119.22 1223
4119.82 1189
4120.43 1289
4121.03 1467
4121.64 1375
4122.24 1345
4122.85 1254
4123.46 1149
4124.06 1178
4124.67 1304
4125.27 1324
4125.88 1333
4126.48 1258
4127.09 1229
4127.69 1251
4128.30 1372
4128.91 1455
4129.51 1324
4130.12 1303
4130.72 1273
4131.33 1275
4131.94 1364
4132.54 1423
4133.15 1376
4133.76 1333
4134.36 1377
4134.97 1402
4135.57 1357
4136.18 1264
4136.79 1250
4137.39 1293
4138.00 1460
4138.61 1514
4139.21 1373
4139.82 1378
4140.43 1414
4141.03 1455
4141.64 1605
4142.25 1565
4142.85 1472
4143.46 1392
4144.07 1439
4144.67 1454
4145.28 1481
4145.89 1377
4146.50 1437
4147.10 1525
4147.71 1312
4148.32 1201
4148.93 1337
4149.53 1409
4150.14 1294
4150.75 1230
4151.36 1255
4151.96 1293
4152.57 1254
4153.18 1297
4153.79 1262
4154.39 1270
4155.00 1292
4155.61 1224
4156.22 1233
4156.82 1288
4157.43 1138
4158.04 1225
4158.65 1171
4159.26 1265
4159.87 1246
4160.47 1321
4161.08 1322
4161.69 1253
4162.30 1345
4162.91 1244
4163.52 1261
4164.12 1449
4164.73 1392
4165.34 1329
4165.95 1330
4166.56 1342
4167.17 1257
4167.78 1295
4168.38 1441
4168.99 1284
4169.60 1297
4170.21 1476
4170.82 1360
4171.43 1396
4172.04 1359
4172.65 1420
4173.26 1293
4173.86 1504
4174.47 1410
4175.08 1367
4175.69 1359
4176.30 1431
4176.91 1333
4177.52 1437
4178.13 1554
4178.74 1455
4179.35 1477
4179.96 1450
4180.57 1458
4181.18 1482
4181.79 1381
4182.40 1272
4183.01 1316
4183.62 1270
4184.23 1336
4184.84 1282
4185.45 1335
4186.06 1280
4186.67 1312
4187.28 1282
4187.89 1277
4188.50 1282
4189.11 1290
4189.72 1329
4190.33 1363
4190.94 1357
4191.55 1337
4192.16 1401
4192.77 1451
4193.38 1417
4193.99 1602
4194.60 1716
4195.21 1678
4195.82 1751
4196.44 1732
4197.05 1781
4197.66 1634
4198.27 1830
4198.88 1799
4199.49 1782
4200.10 1551
4200.71 1524
4201.32 1519
4201.94 1354
4202.55 1499
4203.16 1449
4203.77 1465
4204.38 1432
4204.99 1420
4205.60 1336
4206.21 1365
4206.83 1432
4207.44 1387
4208.05 1385
4208.66 1522
4209.27 1396
4209.89 1475
4210.50 1534
4211.11 1408
4211.72 1391
4212.33 1350
4212.94 1454
4213.56 1364
4214.17 1381
4214.78 1448
4215.39 1502
4216.01 1593
4216.62 1559
4217.23 1641
4217.84 1661
4218.46 1612
4219.07 1689
4219.68 1810
4220.29 1972
4220.91 2025
4221.52 2218
4222.13 2338
4222.74 2313
4223.36 2343
4223.97 2314
4224.58 2296
4225.19 2386
4225.81 2384
4226.42 2404
4227.03 2494
4227.65 2536
4228.26 2622
4228.87 2794
4229.49 2632
4230.10 2615
4230.71 2666
4231.33 2589
4231.94 2725
4232.55 2880
4233.17 3035
4233.78 3294
4234.39 3174
4235.01 3404
4235.62 3560
4236.23 3595
4236.85 3387
4237.46 3379
4238.08 3088
4238.69 2856
4239.30 2723
4239.92 2429
4240.53 2244
4241.15 2239
4241.76 1918
4242.37 1921
4242.99 1944
4243.60 1992
4244.22 1845
4244.83 1956
4245.45 2001
4246.06 1943
4246.67 1961
4247.29 1959
4247.90 2010
4248.52 1921
4249.13 1978
4249.75 1973
4250.36 1906
4250.98 2015
4251.59 1907
4252.21 1813
4252.82 1824
4253.44 1828
4254.05 1941
4254.67 1969
4255.28 1884
4255.90 1979
4256.51 1908
4257.13 1775
4257.74 1664
4258.36 1810
4258.97 1786
4259.59 1813
4260.20 1655
4260.82 1668
4261.44 1708
4262.05 1684
4262.67 1569
4263.28 1609
4263.90 1533
4264.51 1496
4265.13 1585
4265.75 1675
4266.36 1688
4266.98 1599
4267.59 1591
4268.21 1756
4268.83 1698
4269.44 1717
4270.06 1735
4270.67 1759
4271.29 1647
4271.91 1646
4272.52 1777
4273.14 1663
4273.76 1656
4274.37 1672
4274.99 1675
4275.61 1648
4276.22 1778
4276.84 1844
4277.46 1919
4278.07 1678
4278.69 1720
4279.31 1637
4279.92 1722
4280.54 1656
4281.16 1463
4281.77 1515
4282.39 1496
4283.01 1384
4283.63 1463
4284.24 1437
4284.86 1351
4285.48 1369
4286.09 1526
4286.71 1580
4287.33 1534
4287.95 1497
4288.56 1377
4289.18 1441
4289.80 1515
4290.42 1577
4291.03 1469
4291.65 1473
4292.27 1520
4292.89 1491
4293.51 1415
4294.12 1431
4294.74 1395
4295.36 1447
4295.98 1412
4296.60 1397
4297.21 1478
4297.83 1419
4298.45 1432
4299.07 1386
4299.69 1384
4300.31 1385
4300.92 1468
4301.54 1458
4302.16 1369
4302.78 1426
4303.40 1404
4304.02 1319
4304.63 1420
4305.25 1468
4305.87 1423
4306.49 1361
4307.11 1394
4307.73 1468
4308.35 1515
4308.97 1518
4309.59 1490
4310.20 1372
4310.82 1353
4311.44 1379
4312.06 1513
4312.68 1466
4313.30 1452
4313.92 1441
4314.54 1443
4315.16 1435
4315.78 1457
4316.40 1541
4317.02 1390
4317.64 1389
4318.26 1437
4318.88 1476
4319.50 1490
4320.12 1555
4320.74 1638
4321.36 1531
4321.98 1544
4322.60 1504
4323.22 1638
4323.84 1672
4324.46 1642
4325.08 1654
4325.70 1592
4326.32 1607
4326.94 1677
4327.56 1658
4328.18 1692
4328.80 1660
4329.42 1636
4330.04 1677
4330.66 1608
4331.28 1670
4331.90 1728
4332.52 1722
4333.14 1575
4333.76 1700
4334.38 1708
4335.00 1677
4335.63 1735
4336.25 1784
4336.87 2055
4337.49 2206
4338.11 2254
4338.73 2257
4339.35 2385
4339.97 2402
4340.59 2267
4341.22 2146
4341.84 2124
4342.46 2080
4343.08 2226
4343.70 2366
4344.32 2714
4344.94 2968
4345.57 3197
4346.19 3327
4346.81 3705
4347.43 4023
4348.05 4189
4348.67 4165
4349.30 4191
4349.92 3934
4350.54 3453
4351.16 3133
4351.78 2595
4352.41 2454
4353.03 2168
4353.65 2086
4354.27 2127
4354.90 1899
4355.52 1897
4356.14 1891
4356.76 1924
4357.38 1909
4358.01 1986
4358.63 1979
4359.25 2051
4359.87 1941
4360.50 1745
4361.12 1922
4361.74 1858
4362.37 1923
4362.99 1817
4363.61 1816
4364.23 1975
4364.86 1887
4365.48 1929
4366.10 2036
4366.73 1925
4367.35 1963
4367.97 1971
4368.60 1769
4369.22 1775
4369.84 1780
4370.47 1525
4371.09 1565
4371.71 1596
4372.34 1558
4372.96 1456
4373.58 1474
4374.21 1561
4374.83 1370
4375.46 1428
4376.08 1633
4376.70 1612
4377.33 1646
4377.95 1708
4378.57 1499
4379.20 1655
4379.82 1578
4380.45 1635
4381.07 1583
4381.70 1649
4382.32 1655
4382.94 1645
4383.57 1731
4384.19 1786
4384.82 1561
4385.44 1614
4386.07 1601
4386.69 1562
4387.32 1547
4387.94 1612
4388.56 1476
4389.19 1478
4389.81 1482
4390.44 1512
4391.06 1424
4391.69 1387
4392.31 1476
4392.94 1608
4393.56 1598
4394.19 1470
4394.81 1566
4395.44 1588
4396.06 1650
4396.69 1566
4397.31 1513
4397.94 1624
4398.57 1644
4399.19 1563
4399.82 1473
4400.44 1514
4401.07 1482
4401.69 1489
4402.32 1436
4402.94 1426
4403.57 1490
4404.20 1440
4404.82 1417
4405.45 1415
4406.07 1449
4406.70 1437
4407.33 1484
4407.95 1516
4408.58 1418
4409.20 1306
4409.83 1379
4410.46 1426
4411.08 1527
4411.71 1389
4412.34 1417
4412.96 1509
4413.59 1351
4414.21 1430
4414.84 1449
4415.47 1479
4416.09 1445
4416.72 1385
4417.35 1426
4417.97 1545
4418.60 1384
4419.23 1292
4419.86 1394
4420.48 1450
4421.11 1459
4421.74 1378
4422.36 1388
4422.99 1435
4423.62 1510
4424.25 1403
4424.87 1405
4425.50 1323
4426.13 1202
4426.75 1211
4427.38 1194
4428.01 1332
4428.64 1267
4429.26 1184
4429.89 1295
4430.52 1384
4431.15 1300
4431.78 1199
4432.40 1341
4433.03 1271
4433.66 1283
4434.29 1323
4434.91 1341
4435.54 1329
4436.17 1280
4436.80 1373
4437.43 1354
4438.06 1359
4438.68 1269
4439.31 1287
4439.94 1280
4440.57 1229
4441.20 1292
4441.83 1260
4442.45 1300
4443.08 1408
4443.71 1274
4444.34 1263
4444.97 1280
4445.60 1395
4446.23 1411
4446.86 1272
4447.48 1326
4448.11 1419
4448.74 1449
4449.37 1379
4450.00 1322
4450.63 1280
4451.26 1255
4451.89 1342
4452.52 1256
4453.15 1377
4453.78 1330
4454.40 1334
4455.03 1503
4455.66 1401
4456.29 1254
4456.92 1417
4457.55 1433
4458.18 1497
4458.81 1464
4459.44 1489
4460.07 1425
4460.70 1424
4461.33 1319
4461.96 1328
4462.59 1296
4463.22 1185
4463.85 1144
4464.48 1268
4465.11 1307
4465.74 1233
4466.37 1209
4467.00 1160
4467.63 1227
4468.26 1273
4468.89 1270
4469.52 1274
4470.15 1355
4470.78 1396
4471.41 1233
4472.04 1185
4472.68 1180
4473.31 1206
4473.94 1354
4474.57 1143
4475.20 1114
4475.83 1131
4476.46 1227
4477.09 1179
4477.72 1143
4478.35 1186
4478.98 1181
4479.62 1235
4480.25 1186
4480.88 1212
4481.51 1204
4482.14 1296
4482.77 1181
4483.40 1251
4484.04 1275
4484.67 1204
4485.30 1251
4485.93 1252
4486.56 1207
4487.19 1208
4487.82 1237
4488.46 1240
4489.09 1176
4489.72 1332
4490.35 1338
4490.98 1359
4491.62 1291
4492.25 1311
4492.88 1318
4493.51 1354
4494.14 1360
4494.78 1311
4495.41 1160
4496.04 1215
4496.67 1254
4497.31 1267
4497.94 1257
4498.57 1287
4499.20 1401
4499.84 1410
4500.47 1517
4501.10 1479
4501.73 1509
4502.37 1605
4503.00 1445
4503.63 1522
4504.27 1386
4504.90 1485
4505.53 1476
4506.16 1450
4506.80 1450
4507.43 1367
4508.06 1303
4508.70 1327
4509.33 1362
4509.96 1355
4510.60 1313
4511.23 1402
4511.86 1443
4512.50 1281
4513.13 1211
4513.76 1362
4514.40 1318
4515.03 1303
4515.66 1302
4516.30 1350
4516.93 1325
4517.57 1291
4518.20 1258
4518.83 1324
4519.47 1281
4520.10 1193
4520.74 1206
4521.37 1228
4522.00 1228
4522.64 1234
4523.27 1199
4523.91 1313
4524.54 1436
4525.18 1429
4525.81 1346
4526.44 1414
4527.08 1413
4527.71 1539
4528.35 1599
4528.98 2002
4529.62 2170
4530.25 2275
4530.89 2313
4531.52 2644
4532.16 2625
4532.79 2763
4533.43 2743
4534.06 2843
4534.70 2810
4535.33 2574
4535.97 2314
4536.60 2151
4537.24 1945
4537.87 1740
4538.51 1589
4539.14 1488
4539.78 1448
4540.41 1442
4541.05 1374
4541.68 1417
4542.32 1260
4542.96 1315
4543.59 1333
4544.23 1178
4544.86 1279
4545.50 1322
4546.13 1306
4546.77 1187
4547.41 1189
4548.04 1353
4548.68 1422
4549.31 1542
4549.95 1347
4550.59 1402
4551.22 1448
4551.86 1352
4552.50 1369
4553.13 1417
4553.77 1384
4554.40 1414
4555.04 1330
4555.68 1390
4556.31 1332
4556.95 1246
4557.59 1244
4558.22 1235
4558.86 1314
4559.50 1330
4560.13 1375
4560.77 1357
4561.41 1315
4562.04 1335
4562.68 1339
4563.32 1269
4563.96 1407
4564.59 1448
4565.23 1401
4565.87 1297
4566.50 1445
4567.14 1272
4567.78 1363
4568.42 1450
4569.05 1511
4569.69 1476
4570.33 1541
4570.97 1479
4571.60 1562
4572.24 1561
4572.88 1442
4573.52 1357
4574.16 1463
4574.79 1441
4575.43 1429
4576.07 1468
4576.71 1390
4577.34 1330
4577.98 1261
4578.62 1384
4579.26 1423
4579.90 1395
4580.54 1272
4581.17 1383
4581.81 1330
4582.45 1465
4583.09 1285
4583.73 1279
4584.37 1315
4585.00 1257
4585.64 1348
4586.28 1252
4586.92 1218
4587.56 1344
4588.20 1257
4588.84 1400
4589.48 1491
4590.11 1454
4590.75 1577
4591.39 1693
4592.03 1737
4592.67 1787
4593.31 1862
4593.95 1777
4594.59 1574
4595.23 1529
4595.87 1517
4596.51 1406
4597.15 1442
4597.79 1423
4598.42 1346
4599.06 1352
4599.70 1353
4600.34 1402
4600.98 1398
4601.62 1393
4602.26 1358
4602.90 1425
4603.54 1483
4604.18 1432
4604.82 1507
4605.46 1565
4606.10 1442
4606.74 1428
4607.38 1517
4608.02 1526
4608.66 1619
4609.30 1602
4609.94 1427
4610.58 1514
4611.22 1399
4611.86 1346
4612.50 1446
4613.15 1445
4613.79 1424
4614.43 1422
4615.07 1369
4615.71 1360
4616.35 1335
4616.99 1321
4617.63 1316
4618.27 1257
4618.91 1259
4619.55 1229
4620.19 1307
4620.83 1299
4621.48 1415
4622.12 1329
4622.76 1214
4623.40 1286
4624.04 1334
4624.68 1273
4625.32 1344
4625.96 1402
4626.61 1268
4627.25 1360
4627.89 1331
4628.53 1282
4629.17 1300
4629.81 1400
4630.46 1285
4631.10 1300
4631.74 1328
4632.38 1428
4633.02 1413
4633.66 1283
4634.31 1329
4634.95 1506
4635.59 1310
4636.23 1376
4636.88 1418
4637.52 1386
4638.16 1320
4638.80 1323
4639.44 1324
4640.09 1416
4640.73 1394
4641.37 1382
4642.01 1343
4642.66 1400
4643.30 1310
4643.94 1292
4644.58 1231
4645.23 1321
4645.87 1451
4646.51 1252
4647.16 1280
4647.80 1333
4648.44 1363
4649.08 1390
4649.73 1333
4650.37 1469
4651.01 1409
4651.66 1465
4652.30 1473
4652.94 1441
4653.59 1386
4654.23 1373
4654.87 1306
4655.52 1340
4656.16 1437
4656.80 1251
4657.45 1324
4658.09 1347
4658.74 1291
4659.38 1317
4660.02 1260
4660.67 1266
4661.31 1235
4661.95 1213
4662.60 1308
4663.24 1241
4663.89 1077
4664.53 1135
4665.17 1125
4665.82 1206
4666.46 1202
4667.11 1142
4667.75 1150
4668.40 1192
4669.04 1232
4669.68 1172
4670.33 1257
4670.97 1369
4671.62 1250
4672.26 1268
4672.91 1204
4673.55 1306
4674.20 1286
4674.84 1280
4675.49 1316
4676.13 1227
4676.78 1243
4677.42 1283
4678.07 1317
4678.71 1236
4679.36 1340
4680.00 1367
4680.65 1372
4681.29 1313
4681.94 1174
4682.58 1170
4683.23 1313
4683.87 1315
4684.52 1338
4685.16 1438
4685.81 1337
4686.46 1329
4687.10 1411
4687.75 1301
4688.39 1289
4689.04 1259
4689.68 1304
4690.33 1323
4690.98 1269
4691.62 1270
4692.27 1226
4692.91 1253
4693.56 1335
4694.21 1391
4694.85 1401
4695.50 1383
4696.15 1503
4696.79 1434
4697.44 1465
4698.08 1574
4698.73 1478
4699.38 1511
4700.02 1646
4700.67 1558
4701.32 1708
4701.96 1642
4702.61 1416
4703.26 1406
4703.90 1356
4704.55 1312
4705.20 1261
4705.84 1390
4706.49 1396
4707.14 1347
4707.79 1399
4708.43 1308
4709.08 1305
4709.73 1395
4710.37 1386
4711.02 1438
4711.67 1294
4712.32 1245
4712.96 1324
4713.61 1316
4714.26 1297
4714.91 1322
4715.55 1322
4716.20 1207
4716.85 1278
4717.50 1391
4718.14 1316
4718.79 1357
4719.44 1411
4720.09 1314
4720.74 1517
4721.38 1476
4722.03 1487
4722.68 1386
4723.33 1385
4723.98 1467
4724.62 1401
4725.27 1442
4725.92 1471
4726.57 1602
4727.22 1501
4727.87 1432
4728.52 1408
4729.16 1355
4729.81 1491
4730.46 1435
4731.11 1384
4731.76 1240
4732.41 1249
4733.06 1318
4733.70 1232
4734.35 1277
4735.00 1326
4735.65 1205
4736.30 1353
4736.95 1395
4737.60 1317
4738.25 1307
4738.90 1301
4739.55 1260
4740.20 1297
4740.84 1308
4741.49 1377
4742.14 1304
4742.79 1231
4743.44 1226
4744.09 1307
4744.74 1315
4745.39 1403
4746.04 1282
4746.69 1396
4747.34 1406
4747.99 1283
4748.64 1352
4749.29 1307
4749.94 1339
4750.59 1298
4751.24 1331
4751.89 1289
4752.54 1417
4753.19 1433
4753.84 1386
4754.49 1453
4755.14 1451
4755.79 1336
4756.44 1330
4757.09 1321
4757.74 1346
4758.39 1342
4759.04 1196
4759.70 1215
4760.35 1358
4761.00 1281
4761.65 1376
4762.30 1257
4762.95 1242
4763.60 1472
4764.25 1391
4764.90 1491
4765.55 1485
4766.20 1471
4766.86 1639
4767.51 1695
4768.16 1613
4768.81 1541
4769.46 1507
4770.11 1489
4770.76 1535
4771.41 1404
4772.07 1417
4772.72 1381
4773.37 1270
4774.02 1296
4774.67 1242
4775.32 1289
4775.98 1263
4776.63 1273
4777.28 1250
4777.93 1339
4778.58 1402
4779.24 1412
4779.89 1414
4780.54 1529
4781.19 1368
4781.84 1345
4782.50 1342
4783.15 1346
4783.80 1354
4784.45 1315
4785.10 1234
4785.76 1268
4786.41 1364
4787.06 1252
4787.71 1279
4788.37 1369
4789.02 1311
4789.67 1161
4790.33 1131
4790.98 1184
4791.63 1230
4792.28 1320
4792.94 1304
4793.59 1296
4794.24 1289
4794.90 1238
4795.55 1236
4796.20 1299
4796.86 1276
4797.51 1262
4798.16 1251
4798.81 1257
4799.47 1291
4800.12 1312
4800.78 1224
4801.43 1131
4802.08 1143
4802.74 1310
4803.39 1328
4804.04 1318
4804.70 1258
4805.35 1385
4806.00 1269
4806.66 1221
4807.31 1235
4807.97 1243
4808.62 1267
4809.27 1233
4809.93 1298
4810.58 1269
4811.24 1262
4811.89 1309
4812.54 1347
4813.20 1415
4813.85 1384
4814.51 1324
4815.16 1368
4815.82 1457
4816.47 1429
4817.13 1462
4817.78 1374
4818.44 1353
4819.09 1421
4819.74 1430
4820.40 1364
4821.05 1457
4821.71 1678
4822.36 1595
4823.02 1445
4823.67 1563
4824.33 1656
4824.98 1774
4825.64 1792
4826.29 1785
4826.95 1658
4827.60 1799
4828.26 1881
4828.92 1800
4829.57 1792
4830.23 1725
4830.88 1552
4831.54 1567
4832.19 1592
4832.85 1648
4833.50 1649
4834.16 1617
4834.82 1689
4835.47 1685
4836.13 1690
4836.78 1643
4837.44 1852
4838.10 2033
4838.75 1954
4839.41 1814
4840.06 1748
4840.72 1909
4841.38 1893
4842.03 1887
4842.69 1775
4843.34 1675
4844.00 1754
4844.66 1732
4845.31 1904
4845.97 1960
4846.63 1839
4847.28 1777
4847.94 1932
4848.60 1849
4849.25 1893
4849.91 1944
4850.57 1973
4851.22 1900
4851.88 1923
4852.54 1989
4853.20 1939
4853.85 1882
4854.51 1804
4855.17 1861
4855.82 1902
4856.48 1981
4857.14 2080
4857.80 2338
4858.45 2300
4859.11 2139
4859.77 2240
4860.43 2230
4861.08 2212
4861.74 2120
4862.40 2003
4863.06 1891
4863.71 1880
4864.37 1987
4865.03 2196
4865.69 2040
4866.34 2208
4867.00 2080
4867.66 2092
4868.32 2133
4868.98 2070
4869.63 2088
4870.29 1890
4870.95 1911
4871.61 1988
4872.27 1884
4872.93 1869
4873.58 1891
4874.24 1948
4874.90 1900
4875.56 1908
4876.22 1815
4876.88 1883
4877.54 1944
4878.19 1896
4878.85 1977
4879.51 1847
4880.17 1921
4880.83 1851
4881.49 1965
4882.15 1965
4882.81 1817
4883.47 1772
4884.13 1859
4884.78 1819
4885.44 1730
4886.10 1791
4886.76 1699
4887.42 1629
4888.08 1801
4888.74 1779
4889.40 1819
4890.06 1825
4890.72 1828
4891.38 1982
4892.04 1890
4892.70 1826
4893.36 1826
4894.02 1863
4894.68 1726
4895.34 1707
4896.00 1626
4896.66 1691
4897.32 1787
4897.98 1797
4898.64 1826
4899.30 1912
4899.96 1812
4900.62 1909
4901.28 1802
4901.94 1800
4902.60 1659
4903.26 1606
4903.92 1735
4904.58 1731
4905.24 1656
4905.90 1786
4906.56 1663
4907.22 1565
4907.88 1521
4908.54 1397
4909.20 1406
4909.87 1531
4910.53 1676
4911.19 1548
4911.85 1565
4912.51 1484
4913.17 1393
4913.83 1430
4914.49 1482
4915.15 1484
4915.81 1387
4916.48 1521
4917.14 1584
4917.80 1572
4918.46 1365
4919.12 1397
4919.78 1476
4920.44 1402
4921.11 1486
4921.77 1490
4922.43 1315
4923.09 1308
4923.75 1303
4924.41 1377
4925.08 1486
4925.74 1307
4926.40 1280
4927.06 1228
4927.72 1210
4928.39 1435
4929.05 1322
4929.71 1302
4930.37 1415
4931.04 1383
4931.70 1471
4932.36 1427
4933.02 1482
4933.69 1421
4934.35 1363
4935.01 1317
4935.67 1384
4936.34 1453
4937.00 1341
4937.66 1295
4938.32 1370
4938.99 1365
4939.65 1311
4940.31 1349
4940.98 1419
4941.64 1446
4942.30 1316
4942.96 1381
4943.63 1463
4944.29 1305
4944.95 1320
4945.62 1257
4946.28 1325
4946.94 1327
4947.61 1383
4948.27 1190
4948.93 1166
4949.60 1189
4950.26 1344
4950.92 1288
4951.59 1213
4952.25 1208
4952.92 1144
4953.58 1185
4954.24 1179
4954.91 1224
4955.57 1163
4956.24 1192
4956.90 1165
4957.56 1189
4958.23 1185
4958.89 1230
4959.56 1227
4960.22 1326
4960.88 1233
4961.55 1179
4962.21 1304
4962.88 1303
4963.54 1467
4964.21 1442
4964.87 1554
4965.54 1454
4966.20 1614
4966.86 1539
4967.53 1282
4968.19 1319
4968.86 1231
4969.52 1238
4970.19 1277
4970.85 1208
4971.52 1265
4972.18 1246
4972.85 1241
4973.51 1218
4974.18 1211
4974.84 1212
4975.51 1322
4976.17 1302
4976.84 1230
4977.51 1167
4978.17 1222
4978.84 1194
4979.50 1298
4980.17 1188
4980.83 1257
4981.50 1268
4982.16 1391
4982.83 1225
4983.50 1197
4984.16 1273
4984.83 1175
4985.49 1208
4986.16 1283
4986.83 1323
4987.49 1252
4988.16 1167
4988.82 1164
4989.49 1176
4990.16 1152
4990.82 1170
4991.49 1208
4992.16 1252
4992.82 1197
4993.49 1203
4994.16 1219
4994.82 1079
4995.49 1070
4996.15 1068
4996.82 1217
4997.49 1177
4998.16 1117
4998.82 1094
4999.49 1160
5000.16 1175
5000.82 1116
5001.49 1127
5002.16 1117
5002.82 1127
5003.49 1080
5004.16 1102
5004.83 1079
5005.49 1081
5006.16 1160
5006.83 1165
5007.49 1155
5008.16 1176
5008.83 1200
5009.50 1177
5010.16 1125
5010.83 1157
5011.50 1137
5012.17 1189
5012.84 1121
5013.50 1100
5014.17 1175
5014.84 1278
5015.51 1161
5016.17 1111
5016.84 1222
5017.51 1243
5018.18 1155
5018.85 1242
5019.52 1201
5020.18 1334
5020.85 1421
5021.52 1472
5022.19 1478
5022.86 1601
5023.53 1569
5024.19 1501
5024.86 1673
5025.53 1626
5026.20 1486
5026.87 1315
5027.54 1292
5028.21 1270
5028.88 1289
5029.54 1354
5030.21 1158
5030.88 1276
5031.55 1277
5032.22 1140
5032.89 1191
5033.56 1104
5034.23 1053
5034.90 1071
5035.57 1066
5036.24 1106
5036.90 1106
5037.57 1151
5038.24 1173
5038.91 1167
5039.58 1216
5040.25 1110
5040.92 1097
5041.59 1131
5042.26 1135
5042.93 1073
5043.60 1102
5044.27 1167
5044.94 1113
5045.61 1010
5046.28 1083
5046.95 1135
5047.62 1172
5048.29 1177
5048.96 1082
5049.63 1039
5050.30 1120
5050.97 1087
5051.64 1153
5052.31 1163
5052.98 1112
5053.65 1048
5054.32 1146
5054.99 1062
5055.66 1060
5056.34 1174
5057.01 1064
5057.68 1116
5058.35 1126
5059.02 1086
5059.69 1230
5060.36 1178
5061.03 1051
5061.70 1027
5062.37 996
5063.04 1048
5063.72 1090
5064.39 1018
5065.06 1102
5065.73 1199
5066.40 1150
5067.07 1190
5067.74 1222
5068.42 1292
5069.09 1284
5069.76 1117
5070.43 1250
5071.10 1126
5071.77 1074
5072.44 1302
5073.12 1277
5073.79 1076
5074.46 1022
5075.13 1096
5075.80 1206
5076.48 1298
5077.15 1207
5077.82 1327
5078.49 1223
5079.16 1359
5079.84 1215
5080.51 1260
5081.18 1264
5081.85 1353
5082.53 1360
5083.20 1257
5083.87 1131
5084.54 1173
5085.22 1249
5085.89 1136
5086.56 1271
5087.23 1258
5087.91 1268
5088.58 1223
5089.25 1257
5089.93 1141
5090.60 1210
5091.27 1236
5091.94 1256
5092.62 1318
5093.29 1178
5093.96 1206
5094.64 1236
5095.31 1340
5095.98 1250
5096.66 1178
5097.33 1223
5098.00 1217
5098.68 1163
5099.35 1107
5100.02 1201
5100.70 1072
5101.37 1105
5102.04 1197
5102.72 1259
5103.39 1302
5104.07 1242
5104.74 1364
5105.41 1374
5106.09 1255
5106.76 1148
5107.44 1291
5108.11 1208
5108.78 1173
5109.46 1202
5110.13 1120
5110.81 1122
5111.48 1224
5112.16 1183
5112.83 1105
5113.50 1110
5114.18 1168
5114.85 1150
5115.53 1296
5116.20 1250
5116.88 1287
5117.55 1280
5118.23 1263
5118.90 1386
5119.58 1407
5120.25 1415
5120.93 1393
5121.60 1240
5122.28 1423
5122.95 1374
5123.63 1286
5124.30 1401
5124.98 1252
5125.65 1262
5126.33 1306
5127.00 1300
5127.68 1231
5128.35 1203
5129.03 1274
5129.70 1241
5130.38 1173
5131.06 1164
5131.73 1301
5132.41 1320
5133.08 1142
5133.76 1181
5134.43 1317
5135.11 1293
5135.79 1237
5136.46 1282
5137.14 1247
5137.81 1206
5138.49 1209
5139.17 1251
5139.84 1263
5140.52 1198
5141.20 1247
5141.87 1277
5142.55 1162
5143.22 1174
5143.90 1229
5144.58 1203
5145.25 1160
5145.93 1205
5146.61 1162
5147.28 1193
5147.96 1202
5148.64 1191
5149.31 1114
5149.99 1076
5150.67 1156
5151.34 1216
5152.02 1196
5152.70 1196
5153.38 1100
5154.05 1136
5154.73 1179
5155.41 1012
5156.08 1077
5156.76 1167
5157.44 1050
5158.12 1048
5158.79 1161
5159.47 1123
5160.15 1197
5160.83 1121
5161.50 976
5162.18 1136
5162.86 1060
5163.54 1154
5164.22 1146
5164.89 1166
5165.57 1209
5166.25 1083
5166.93 1095
5167.61 1113
5168.28 1080
5168.96 1145
5169.64 1120
5170.32 1154
5171.00 1172
5171.67 1087
5172.35 1084
5173.03 1129
5173.71 1057
5174.39 1069
5175.07 1075
5175.74 1055
5176.42 1215
5177.10 1139
5177.78 1178
5178.46 1158
5179.14 1018
5179.82 993
5180.50 1101
5181.17 1074
5181.85 982
5182.53 1053
5183.21 1128
5183.89 1252
5184.57 1158
5185.25 1150
5185.93 1076
5186.61 1126
5187.29 1102
5187.97 1054
5188.65 991
5189.33 1099
5190.00 1067
5190.68 1070
5191.36 1002
5192.04 988
5192.72 1029
5193.40 952
5194.08 924
5194.76 951
5195.44 1085
5196.12 948
5196.80 1012
5197.48 1082
5198.16 1115
5198.84 1162
5199.52 1066
5200.20 1054
5200.88 1079
5201.56 1109
5202.24 1110
5202.92 1147
5203.60 1112
5204.28 1054
5204.96 1073
5205.65 1109
5206.33 1202
5207.01 1240
5207.69 1249
5208.37 1145
5209.05 1272
5209.73 1332
5210.41 1343
5211.09 1247
5211.77 1230
5212.45 1210
5213.13 1237
5213.82 1308
5214.50 1265
5215.18 1313
5215.86 1214
5216.54 1218
5217.22 1263
5217.90 1334
5218.58 1385
5219.27 1250
5219.95 1281
5220.63 1352
5221.31 1211
5221.99 1172
5222.67 1279
5223.35 1384
5224.04 1391
5224.72 1225
5225.40 1188
5226.08 1221
5226.76 1239
5227.45 1097
5228.13 1180
5228.81 1203
5229.49 1099
5230.17 1059
5230.86 1090
5231.54 1210
5232.22 1135
5232.90 1105
5233.58 1078
5234.27 1105
5234.95 1150
5235.63 1154
5236.31 1133
5237.00 1095
5237.68 1129
5238.36 1155
5239.05 1209
5239.73 1333
5240.41 1261
5241.09 1220
5241.78 1217
5242.46 1061
5243.14 1140
5243.83 1166
5244.51 1234
5245.19 1179
5245.87 1131
5246.56 1204
5247.24 1248
5247.92 1247
5248.61 1263
5249.29 1307
5249.97 1200
5250.66 1344
5251.34 1332
5252.03 1246
5252.71 1289
5253.39 1332
5254.08 1348
5254.76 1236
5255.44 1252
5256.13 1164
5256.81 1107
5257.50 1063
5258.18 1155
5258.86 1261
5259.55 1165
5260.23 1287
5260.92 1264
5261.60 1234
5262.28 1171
5262.97 1263
5263.65 1461
5264.34 1288
5265.02 1351
5265.71 1335
5266.39 1337
5267.07 1180
5267.76 1190
5268.44 1181
5269.13 1113
5269.81 1134
5270.50 1120
5271.18 1288
5271.87 1250
5272.55 1178
5273.24 1122
5273.92 1147
5274.61 1304
5275.29 1315
5275.98 1119
5276.66 1226
5277.35 1315
5278.03 1236
5278.72 1301
5279.40 1266
5280.09 1243
5280.77 1211
5281.46 1457
5282.15 1502
5282.83 1423
5283.52 1369
5284.20 1389
5284.89 1363
5285.57 1263
5286.26 1177
5286.95 1296
5287.63 1201
5288.32 1116
5289.00 1258
5289.69 1197
5290.38 1222
5291.06 1229
5291.75 1203
5292.43 1217
5293.12 1262
5293.81 1228
5294.49 1198
5295.18 1113
5295.87 1242
5296.55 1337
5297.24 1284
5297.92 1162
5298.61 1200
5299.30 1443
5299.98 1385
5300.67 1264
5301.36 1402
5302.04 1317
5302.73 1407
5303.42 1318
5304.11 1276
5304.79 1310
5305.48 1355
5306.17 1332
5306.85 1361
5307.54 1315
5308.23 1201
5308.92 1226
5309.60 1367
5310.29 1393
5310.98 1358
5311.66 1437
5312.35 1449
5313.04 1415
5313.73 1390
5314.41 1338
5315.10 1271
5315.79 1320
5316.48 1427
5317.17 1328
5317.85 1352
5318.54 1215
5319.23 1268
5319.92 1335
5320.61 1279
5321.29 1334
5321.98 1450
5322.67 1457
5323.36 1468
5324.05 1402
5324.73 1277
5325.42 1314
5326.11 1147
5326.80 1149
5327.49 1177
5328.18 1239
5328.87 1109
5329.55 1116
5330.24 1099
5330.93 1217
5331.62 1183
5332.31 1206
5333.00 1247
5333.69 1417
5334.38 1339
5335.06 1192
5335.75 1322
5336.44 1286
5337.13 1265
5337.82 1262
5338.51 1169
5339.20 1276
5339.89 1425
5340.58 1456
5341.27 1329
5341.96 1246
5342.65 1301
5343.33 1297
5344.02 1191
5344.71 1453
5345.40 1362
5346.09 1474
5346.78 1417
5347.47 1438
5348.16 1555
5348.85 1620
5349.54 1781
5350.23 1796
5350.92 1837
5351.61 1797
5352.30 1884
5352.99 1880
5353.68 1807
5354.37 1825
5355.06 1674
5355.75 1513
5356.44 1516
5357.13 1365
5357.82 1374
5358.51 1254
5359.21 1222
5359.90 1088
5360.59 1154
5361.28 1134
5361.97 1213
5362.66 1168
5363.35 1170
5364.04 1124
5364.73 1098
5365.42 1036
5366.11 1151
5366.80 1211
5367.49 1223
5368.19 1129
5368.88 1150
5369.57 1093
5370.26 1118
5370.95 1125
5371.64 1153
5372.33 1059
5373.02 1128
5373.72 1107
5374.41 1062
5375.10 1005
5375.79 1045
5376.48 1214
5377.17 1054
5377.87 1033
5378.56 1021
5379.25 1010
5379.94 1112
5380.63 1076
5381.33 1091
5382.02 1159
5382.71 1220
5383.40 1042
5384.09 1035
5384.79 1103
5385.48 1187
5386.17 1206
5386.86 1014
5387.55 1099
5388.25 1268
5388.94 1331
5389.63 1201
5390.32 1236
5391.02 1295
5391.71 1287
5392.40 1217
5393.09 1220
5393.79 1241
5394.48 1135
5395.17 1133
5395.87 1186
5396.56 1048
5397.25 1094
5397.95 1077
5398.64 1050
5399.33 1040
5400.02 1025
5400.72 1124
5401.41 1089
5402.10 998
5402.80 1075
5403.49 1138
5404.18 1152
5404.88 1070
5405.57 1150
5406.26 1253
5406.96 1086
5407.65 1135
5408.35 1147
5409.04 1068
5409.73 1088
5410.43 1077
5411.12 1112
5411.81 1100
5412.51 1146
5413.20 1090
5413.90 1072
5414.59 1141
5415.28 1090
5415.98 1092
5416.67 1015
5417.37 1041
5418.06 990
5418.76 1070
5419.45 1135
5420.14 1191
5420.84 1139
5421.53 1145
5422.23 1055
5422.92 1088
5423.62 1081
5424.31 1096
5425.01 1119
5425.70 1089
5426.40 1165
5427.09 1122
5427.79 986
5428.48 1090
5429.18 1088
5429.87 1156
5430.57 1184
5431.26 1153
5431.96 1099
5432.65 1065
5433.35 1067
5434.04 1229
5434.74 1225
5435.43 1105
5436.13 1196
5436.82 1175
5437.52 1200
5438.22 1116
5438.91 1181
5439.61 1241
5440.30 1277
5441.00 1273
5441.69 1201
5442.39 1282
5443.09 1204
5443.78 1265
5444.48 1319
5445.17 1295
5445.87 1351
5446.57 1448
5447.26 1421
5447.96 1415
5448.66 1409
5449.35 1491
5450.05 1398
5450.74 1363
5451.44 1395
5452.14 1493
5452.83 1490
5453.53 1434
5454.23 1274
5454.92 1179
5455.62 1298
5456.32 1319
5457.01 1202
5457.71 1264
5458.41 1215
5459.10 1258
5459.80 1241
5460.50 1269
5461.20 1354
5461.89 1281
5462.59 1394
5463.29 1405
5463.98 1353
5464.68 1356
5465.38 1353
5466.08 1380
5466.77 1383
5467.47 1522
5468.17 1402
5468.87 1375
5469.56 1462
5470.26 1449
5470.96 1373
5471.66 1441
5472.35 1437
5473.05 1474
5473.75 1425
5474.45 1323
5475.15 1425
5475.84 1509
5476.54 1503
5477.24 1535
5477.94 1808
5478.64 1707
5479.34 1790
5480.03 1995
5480.73 2039
5481.43 2062
5482.13 2099
5482.83 2119
5483.53 2072
5484.22 1925
5484.92 1920
5485.62 1824
5486.32 1852
5487.02 1866
5487.72 1795
5488.42 1705
5489.11 1669
5489.81 1621
5490.51 1644
5491.21 1650
5491.91 1723
5492.61 1726
5493.31 1675
5494.01 1837
5494.71 1910
5495.41 1897
5496.11 1898
5496.81 2061
5497.50 2152
5498.20 2209
5498.90 2406
5499.60 2621
5500.30 2844
5501.00 3148
5501.70 3268
5502.40 3164
5503.10 3088
5503.80 3187
5504.50 2725
5505.20 2659
5505.90 2217
5506.60 2111
5507.30 1967
5508.00 1935
5508.70 1794
5509.40 1829
5510.10 1865
5510.80 1741
5511.50 1741
5512.20 1654
5512.90 1699
5513.60 1753
5514.30 1761
5515.00 1573
5515.70 1633
5516.40 1671
5517.11 1589
5517.81 1608
5518.51 1605
5519.21 1608
5519.91 1577
5520.61 1543
5521.31 1529
5522.01 1605
5522.71 1632
5523.41 1636
5524.11 1575
5524.82 1457
5525.52 1525
5526.22 1466
5526.92 1367
5527.62 1473
5528.32 1322
5529.02 1322
5529.72 1366
5530.43 1416
5531.13 1303
5531.83 1248
5532.53 1238
5533.23 1305
5533.93 1253
5534.64 1381
5535.34 1343
5536.04 1341
5536.74 1395
5537.44 1357
5538.15 1393
5538.85 1400
5539.55 1420
5540.25 1404
5540.95 1423
5541.66 1298
5542.36 1335
5543.06 1287
5543.76 1285
5544.47 1199
5545.17 1340
5545.87 1328
5546.57 1239
5547.28 1217
5547.98 1291
5548.68 1231
5549.38 1286
5550.09 1349
5550.79 1183
5551.49 1278
5552.19 1251
5552.90 1331
5553.60 1210
5554.30 1180
5555.01 1118
5555.71 1116
5556.41 1166
5557.12 1106
5557.82 1158
5558.52 1218
5559.23 1296
5559.93 1263
5560.63 1215
5561.34 1204
5562.04 1159
5562.74 1165
5563.45 1156
5564.15 1185
5564.85 1139
5565.56 1183
5566.26 1116
5566.96 1199
5567.67 1158
5568.37 1153
5569.08 1218
5569.78 1244
5570.48 1195
5571.19 1285
5571.89 1277
5572.60 1320
5573.30 1238
5574.01 1167
5574.71 1159
5575.41 1329
5576.12 1151
5576.82 1179
5577.53 1085
5578.23 1225
5578.94 1251
5579.64 1295
5580.35 1129
5581.05 1081
5581.76 1105
5582.46 1171
5583.16 1198
5583.87 1080
5584.57 1068
5585.28 1181
5585.98 1110
5586.69 1193
5587.39 1194
5588.10 1071
5588.81 1195
5589.51 1181
5590.22 1142
5590.92 1140
5591.63 1119
5592.33 1192
5593.04 1258
5593.74 1212
5594.45 1245
5595.15 1107
5595.86 1147
5596.57 1180
5597.27 1169
5597.98 1041
5598.68 1052
5599.39 1184
5600.09 1176
5600.80 1054
5601.51 1063
5602.21 1201
5602.92 1215
5603.62 1180
5604.33 1043
5605.04 1123
5605.74 1188
5606.45 1093
5607.16 1082
5607.86 1098
5608.57 1075
5609.27 1062
5609.98 1013
5610.69 1050
5611.39 1120
5612.10 1071
5612.81 1016
5613.51 1102
5614.22 1132
5614.93 1157
5615.64 1134
5616.34 1052
5617.05 1038
5617.76 1056
5618.46 1043
5619.17 1146
5619.88 1045
5620.58 1008
5621.29 1049
5622.00 1042
5622.71 1106
5623.41 1118
5624.12 1076
5624.83 1045
5625.54 1006
5626.24 1163
5626.95 1211
5627.66 1172
5628.37 1203
5629.07 1103
5629.78 1118
5630.49 1151
5631.20 1219
5631.91 1276
5632.61 1271
5633.32 1245
5634.03 1223
5634.74 1213
5635.45 1144
5636.15 1093
5636.86 1134
5637.57 1239
5638.28 1317
5638.99 1277
5639.70 1246
5640.40 1323
5641.11 1367
5641.82 1248
5642.53 1146
5643.24 1184
5643.95 1304
5644.66 1237
5645.36 1195
5646.07 1243
5646.78 1198
5647.49 1233
5648.20 1168
5648.91 1107
5649.62 1137
5650.33 1178
5651.04 1187
5651.75 1166
5652.45 1151
5653.16 1168
5653.87 1259
5654.58 1281
5655.29 1254
5656.00 1253
5656.71 1432
5657.42 1365
5658.13 1366
5658.84 1403
5659.55 1412
5660.26 1328
5660.97 1374
5661.68 1330
5662.39 1370
5663.10 1383
5663.81 1179
5664.52 1151
5665.23 1152
5665.94 1222
5666.65 1255
5667.36 1181
5668.07 1269
5668.78 1139
5669.49 1210
5670.20 1291
5670.91 1277
5671.62 1300
5672.33 1306
5673.04 1245
5673.75 1254
5674.46 1179
5675.17 1086
5675.88 1142
5676.59 1174
5677.31 1177
5678.02 1122
5678.73 1153
5679.44 1175
5680.15 1226
5680.86 1239
5681.57 1183
5682.28 1196
5682.99 1182
5683.70 1157
5684.42 1190
5685.13 1165
5685.84 1180
5686.55 1114
5687.26 1190
5687.97 1206
5688.68 1191
5689.39 1156
5690.11 1227
5690.82 1175
5691.53 1231
5692.24 1207
5692.95 1130
5693.67 1107
5694.38 1153
5695.09 1144
5695.80 1136
5696.51 1167
5697.22 1135
5697.94 1084
5698.65 1109
5699.36 1099
5700.07 1082
5700.79 1085
5701.50 1076
5702.21 965
5702.92 1023
5703.63 1044
5704.35 1045
5705.06 1154
5705.77 1183
5706.48 1048
5707.20 1078
5707.91 1064
5708.62 1007
5709.34 1028
5710.05 1096
5710.76 1097
5711.47 1094
5712.19 1029
5712.90 947
5713.61 1144
5714.33 1053
5715.04 1156
5715.75 1113
5716.47 1055
5717.18 945
5717.89 1053
5718.61 968
5719.32 986
5720.03 989
5720.75 1144
5721.46 1208
5722.17 1198
5722.89 1186
5723.60 1232
5724.31 1212
5725.03 1246
5725.74 1374
5726.46 1523
5727.17 1643
5727.88 1685
5728.60 1859
5729.31 1832
5730.03 1702
5730.74 1704
5731.45 1645
5732.17 1632
5732.88 1424
5733.60 1378
5734.31 1319
5735.03 1214
5735.74 1224
5736.45 1168
5737.17 1207
5737.88 1184
5738.60 1128
5739.31 1086
5740.03 1132
5740.74 1082
5741.46 1081
5742.17 1040
5742.89 1020
5743.60 1034
5744.32 1101
5745.03 1127
5745.75 1078
5746.46 1076
5747.18 1068
5747.89 1118
5748.61 1055
5749.32 1121
5750.04 1155
5750.75 1123
5751.47 1174
5752.18 1203
5752.90 1171
5753.62 1157
5754.33 1438
5755.05 1449
5755.76 1472
5756.48 1530
5757.19 1398
5757.91 1299
5758.63 1364
5759.34 1310
5760.06 1285
5760.77 1227
5761.49 1211
5762.21 1110
5762.92 1098
5763.64 1147
5764.35 1147
5765.07 1172
5765.79 1163
5766.50 1242
5767.22 1226
5767.94 1210
5768.65 1228
5769.37 1246
5770.08 1194
5770.80 1223
5771.52 1132
5772.23 1161
5772.95 1196
5773.67 1139
5774.39 1120
5775.10 1181
5775.82 1169
5776.54 1181
5777.25 1219
5777.97 1175
5778.69 1071
5779.40 1047
5780.12 1205
5780.84 1292
5781.56 1228
5782.27 1204
5782.99 1248
5783.71 1215
5784.43 1234
5785.14 1224
5785.86 1212
5786.58 1201
5787.30 1267
5788.01 1238
5788.73 1256
5789.45 1338
5790.17 1253
5790.88 1359
5791.60 1439
5792.32 1320
5793.04 1389
5793.76 1530
5794.47 1471
5795.19 1635
5795.91 1562
5796.63 1579
5797.35 1756
5798.07 2003
5798.78 2224
5799.50 2653
5800.22 2766
5800.94 3069
5801.66 3257
5802.38 3218
5803.10 3193
5803.81 2719
5804.53 2453
5805.25 2126
5805.97 1963
5806.69 1758
5807.41 1634
5808.13 1634
5808.85 1531
5809.56 1453
5810.28 1444
5811.00 1417
5811.72 1510
5812.44 1470
5813.16 1455
5813.88 1535
5814.60 1502
5815.32 1459
5816.04 1534
5816.76 1610
5817.48 1609
5818.20 1573
5818.92 1481
5819.64 1572
5820.36 1586
5821.08 1557
5821.80 1465
5822.51 1599
5823.23 1575
5823.95 1481
5824.67 1419
5825.39 1306
5826.11 1322
5826.83 1400
5827.55 1240
5828.28 1213
5829.00 1317
5829.72 1368
5830.44 1293
5831.16 1204
5831.88 1206
5832.60 1212
5833.32 1291
5834.04 1212
5834.76 1170
5835.48 1313
5836.20 1305
5836.92 1323
5837.64 1230
5838.36 1266
5839.08 1227
5839.80 1278
5840.53 1334
5841.25 1339
5841.97 1302
5842.69 1287
5843.41 1314
5844.13 1288
5844.85 1277
5845.57 1279
5846.29 1221
5847.02 1227
5847.74 1309
5848.46 1201
5849.18 1191
5849.90 1182
5850.62 1218
5851.34 1170
5852.07 1176
5852.79 1171
5853.51 1156
5854.23 1151
5854.95 1114
5855.68 1153
5856.40 1160
5857.12 1209
5857.84 1225
5858.56 1189
5859.29 1200
5860.01 1198
5860.73 1222
5861.45 1197
5862.17 1279
5862.90 1208
5863.62 1111
5864.34 1131
5865.06 1138
5865.79 1179
5866.51 1183
5867.23 1226
5867.95 1135
5868.68 1195
5869.40 1165
5870.12 1188
5870.84 1293
5871.57 1230
5872.29 1255
5873.01 1217
5873.74 1217
5874.46 1159
5875.18 1175
5875.91 1220
5876.63 1187
5877.35 1145
5878.08 1275
5878.80 1108
5879.52 1187
5880.25 1226
5880.97 1232
5881.69 1215
5882.42 1119
5883.14 1092
5883.86 1181
5884.59 1172
5885.31 1240
5886.03 1209
5886.76 1126
5887.48 1200
5888.21 1267
5888.93 1215
5889.65 1068
5890.38 1111
5891.10 1168
5891.83 1102
5892.55 1043
5893.27 1033
5894.00 1128
5894.72 1112
5895.45 1113
5896.17 1112
5896.90 1143
5897.62 1138
5898.35 1161
5899.07 1162
5899.79 1102
5900.52 1127
5901.24 1064
5901.97 1179
5902.69 1196
5903.42 1179
5904.14 1201
5904.87 1178
5905.59 1186
5906.32 1178
5907.04 1132
5907.77 1153
5908.49 1123
5909.22 1246
5909.94 1195
5910.67 1197
5911.39 1233
5912.12 1220
5912.84 1119
5913.57 1165
5914.30 1222
5915.02 1240
5915.75 1286
5916.47 1290
5917.20 1266
5917.92 1220
5918.65 1279
5919.38 1246
5920.10 1195
5920.83 1181
5921.55 1169
5922.28 1161
5923.01 1199
5923.73 1137
5924.46 1159
5925.18 1174
5925.91 1201
5926.64 1218
5927.36 1302
5928.09 1338
5928.81 1275
5929.54 1200
5930.27 1249
5930.99 1291
5931.72 1339
5932.45 1299
5933.17 1327
5933.90 1327
5934.63 1342
5935.35 1274
5936.08 1317
5936.81 1457
5937.53 1420
5938.26 1573
5938.99 1437
5939.72 1447
5940.44 1490
5941.17 1413
5941.90 1473
5942.62 1496
5943.35 1509
5944.08 1533
5944.81 1547
5945.53 1536
5946.26 1567
5946.99 1520
5947.72 1642
5948.44 1789
5949.17 1824
5949.90 1736
5950.63 1789
5951.35 1922
5952.08 1979
5952.81 2070
5953.54 2187
5954.27 2164
5954.99 2176
5955.72 2114
5956.45 2099
5957.18 1918
5957.91 2016
5958.64 2005
5959.36 1927
5960.09 2012
5960.82 2244
5961.55 2051
5962.28 2070
5963.01 2146
5963.73 2237
5964.46 2222
5965.19 2420
5965.92 2598
5966.65 2932
5967.38 3051
5968.11 3345
5968.83 3264
5969.56 3089
5970.29 2991
5971.02 2782
5971.75 2817
5972.48 2659
5973.21 2562
5973.94 2434
5974.67 2396
5975.40 2599
5976.13 2346
5976.86 2321
5977.58 2489
5978.31 2346
5979.04 2438
5979.77 2439
5980.50 2486
5981.23 2542
5981.96 2592
5982.69 2610
5983.42 2689
5984.15 2586
5984.88 2612
5985.61 2710
5986.34 2678
5987.07 2577
5987.80 2609
5988.53 2658
5989.26 2753
5989.99 2631
5990.72 2600
5991.45 2622
5992.18 2589
5992.91 2577
5993.64 2536
5994.37 2637
5995.10 2631
5995.83 2624
5996.56 2675
5997.29 2659
5998.03 2685
5998.76 2824
5999.49 2792
6000.22 2724
6000.95 2739
6001.68 2652
6002.41 2745
6003.14 2708
6003.87 2732
6004.60 2653
6005.33 2683
6006.07 2797
6006.80 2800
6007.53 2810
6008.26 3070
6008.99 3390
6009.72 3740
6010.45 4208
6011.18 4690
6011.92 5121
6012.65 5687
6013.38 6333
6014.11 6772
6014.84 6799
6015.57 6604
6016.31 6215
6017.04 6075
6017.77 5630
6018.50 5144
6019.23 4616
6019.96 4303
6020.70 3555
6021.43 3302
6022.16 3016
6022.89 2862
6023.63 2657
6024.36 2508
6025.09 2599
6025.82 2429
6026.55 2345
6027.29 2339
6028.02 2412
6028.75 2400
6029.48 2432
6030.22 2299
6030.95 2238
6031.68 2257
6032.42 2216
6033.15 2247
6033.88 2177
6034.61 2172
6035.35 2134
6036.08 2040
6036.81 2131
6037.55 2160
6038.28 2241
6039.01 2275
6039.74 2283
6040.48 2305
6041.21 2184
6041.94 2156
6042.68 2146
6043.41 2230
6044.14 2448
6044.88 2612
6045.61 2533
6046.35 2471
6047.08 2466
6047.81 2605
6048.55 2627
6049.28 2642
6050.01 2748
6050.75 2838
6051.48 3157
6052.22 3192
6052.95 3284
6053.68 3291
6054.42 3312
6055.15 3324
6055.89 3216
6056.62 3160
6057.35 3053
6058.09 2776
6058.82 2573
6059.56 2499
6060.29 2419
6061.03 2371
6061.76 2264
6062.50 2426
6063.23 2417
6063.96 2262
6064.70 2206
6065.43 2151
6066.17 2140
6066.90 2148
6067.64 2299
6068.37 2261
6069.11 2275
6069.84 2233
6070.58 2171
6071.31 2212
6072.05 2004
6072.78 2075
6073.52 2027
6074.25 2068
6074.99 2053
6075.72 2023
6076.46 2134
6077.20 2032
6077.93 1948
6078.67 2006
6079.40 1962
6080.14 1929
6080.87 1949
6081.61 1965
6082.35 1887
6083.08 1892
6083.82 1826
6084.55 1916
6085.29 1881
6086.02 1916
6086.76 1831
6087.50 1879
6088.23 1888
6088.97 1890
6089.71 1773
6090.44 1781
6091.18 1951
6091.91 1951
6092.65 1992
6093.39 1894
6094.12 2069
6094.86 1960
6095.60 1918
6096.33 1978
6097.07 1910
6097.81 1797
6098.54 1729
6099.28 1817
6100.02 1731
6100.75 1751
6101.49 1756
6102.23 1701
6102.96 1653
6103.70 1653
6104.44 1762
6105.18 1889
6105.91 1641
6106.65 1686
6107.39 1770
6108.12 1691
6108.86 1667
6109.60 1635
6110.34 1747
6111.07 1713
6111.81 1712
6112.55 1652
6113.29 1660
6114.03 1800
6114.76 1847
6115.50 1776
6116.24 1766
6116.98 1715
6117.71 1624
6118.45 1713
6119.19 1855
6119.93 1801
6120.67 1768
6121.40 1840
6122.14 1749
6122.88 1636
6123.62 1640
6124.36 1767
6125.10 1788
6125.83 1774
6126.57 1846
6127.31 1824
6128.05 1828
6128.79 1931
6129.53 1877
6130.27 1788
6131.00 1748
6131.74 1826
6132.48 1833
6133.22 1748
6133.96 1792
6134.70 1866
6135.44 1950
6136.18 1985
6136.92 1889
6137.65 1886
6138.39 1952
6139.13 1883
6139.87 1903
6140.61 1927
6141.35 1826
6142.09 1836
6142.83 1817
6143.57 1918
6144.31 1901
6145.05 1916
6145.79 1839
6146.53 1915
6147.27 1771
6148.01 1850
6148.75 1827
6149.49 1817
6150.23 1825
6150.97 1830
6151.71 1825
6152.45 1967
6153.19 2052
6153.93 1951
6154.67 1894
6155.41 1936
6156.15 2046
6156.89 1973
6157.63 1973
6158.37 1932
6159.11 1853
6159.85 1969
6160.59 2073
6161.33 1982
6162.07 2112
6162.81 2192
6163.55 2003
6164.29 2231
6165.03 2279
6165.77 2374
6166.51 2510
6167.26 2529
6168.00 2602
6168.74 2715
6169.48 2727
6170.22 2612
6170.96 2636
6171.70 2633
6172.44 2649
6173.18 2476
6173.93 2491
6174.67 2464
6175.41 2449
6176.15 2475
6176.89 2370
6177.63 2423
6178.37 2320
6179.12 2364
6179.86 2368
6180.60 2482
6181.34 2445
6182.08 2585
6182.82 2504
6183.57 2444
6184.31 2573
6185.05 2751
6185.79 2620
6186.53 2649
6187.28 2717
6188.02 2541
6188.76 2642
6189.50 2674
6190.25 2848
6190.99 2879
6191.73 3058
6192.47 2968
6193.21 3036
6193.96 3090
6194.70 3270
6195.44 3298
6196.19 3216
6196.93 3189
6197.67 3371
6198.41 3083
6199.16 3313
6199.90 3361
6200.64 3330
6201.38 3200
6202.13 3232
6202.87 3515
6203.61 3649
6204.36 4061
6205.10 4708
6205.84 5359
6206.59 6215
6207.33 7867
6208.07 9493
6208.82 11218
6209.56 12304
6210.30 12916
6211.05 13220
6211.79 12822
6212.53 11870
6213.28 10725
6214.02 9440
6214.77 8008
6215.51 6658
6216.25 5677
6217.00 4976
6217.74 4378
6218.48 3806
6219.23 3526
6219.97 3442
6220.72 3148
6221.46 3067
6222.21 3125
6222.95 3011
6223.69 2884
6224.44 2890
6225.18 3045
6225.93 2875
6226.67 2947
6227.42 2901
6228.16 2810
6228.91 2703
6229.65 2595
6230.39 2304
6231.14 2290
6231.88 2286
6232.63 2160
6233.37 2098
6234.12 2019
6234.86 2115
6235.61 2157
6236.35 2175
6237.10 2214
6237.84 2206
6238.59 2360
6239.33 2313
6240.08 2316
6240.82 2344
6241.57 2306
6242.32 2516
6243.06 2442
6243.81 2536
6244.55 2505
6245.30 2674
6246.04 3023
6246.79 3253
6247.53 3500
6248.28 3620
6249.03 3725
6249.77 3831
6250.52 3809
6251.26 3517
6252.01 3342
6252.76 3180
6253.50 3054
6254.25 2848
6254.99 2738
6255.74 2625
6256.49 2512
6257.23 2405
6257.98 2369
6258.73 2390
6259.47 2389
6260.22 2403
6260.97 2396
6261.71 2491
6262.46 2455
6263.21 2389
6263.95 2488
6264.70 2461
6265.45 2378
6266.19 2339
6266.94 2338
6267.69 2355
6268.43 2303
6269.18 2375
6269.93 2409
6270.67 2357
6271.42 2437
6272.17 2351
6272.92 2232
6273.66 2228
6274.41 2281
6275.16 2378
6275.91 2403
6276.65 2381
6277.40 2493
6278.15 2495
6278.90 2424
6279.64 2428
6280.39 2276
6281.14 2255
6281.89 2279
6282.63 2234
6283.38 2230
6284.13 2336
6284.88 2318
6285.63 2264
6286.37 2405
6287.12 2338
6287.87 2392
6288.62 2422
6289.37 2310
6290.11 2317
6290.86 2378
6291.61 2153
6292.36 2214
6293.11 2255
6293.86 2138
6294.60 1890
6295.35 1834
6296.10 1952
6296.85 1897
6297.60 1999
6298.35 1946
6299.10 1887
6299.85 1885
6300.59 1813
6301.34 1975
6302.09 1893
6302.84 1990
6303.59 1900
6304.34 1934
6305.09 1911
6305.84 1998
6306.59 2000
6307.34 1928
6308.09 2027
6308.84 1917
6309.58 1846
6310.33 1847
6311.08 1951
6311.83 2007
6312.58 1954
6313.33 1848
6314.08 1914
6314.83 1953
6315.58 1977
6316.33 1982
6317.08 1797
6317.83 1720
6318.58 1774
6319.33 1859
6320.08 1841
6320.83 1786
6321.58 1725
6322.33 1809
6323.08 1848
6323.83 1777
6324.58 1730
6325.33 1688
6326.08 1726
6326.83 1695
6327.58 1746
6328.33 1711
6329.09 1697
6329.84 1735
6330.59 1715
6331.34 1648
6332.09 1638
6332.84 1631
6333.59 1549
6334.34 1720
6335.09 1657
6335.84 1649
6336.59 1678
6337.34 1658
6338.10 1669
6338.85 1611
6339.60 1718
6340.35 1722
6341.10 1706
6341.85 1768
6342.60 1848
6343.36 1894
6344.11 1742
6344.86 1724
6345.61 1782
6346.36 1849
6347.11 1931
6347.86 1925
6348.62 1881
6349.37 1896
6350.12 1976
6350.87 2143
6351.62 2060
6352.38 2239
6353.13 2290
6353.88 2441
6354.63 2557
6355.38 2508
6356.14 2466
6356.89 2243
6357.64 2204
6358.39 2148
6359.15 2021
6359.90 2019
6360.65 1969
6361.40 2141
6362.16 1915
6362.91 2030
6363.66 2059
6364.41 1991
6365.17 1977
6365.92 1961
6366.67 1964
6367.42 1885
6368.18 2024
6368.93 1967
6369.68 1874
6370.44 1946
6371.19 1999
6371.94 1974
6372.70 1918
6373.45 1965
6374.20 2091
6374.96 1974
6375.71 1896
6376.46 2018
6377.22 1896
6377.97 1800
6378.72 1788
6379.48 1782
6380.23 1923
6380.98 1857
6381.74 1767
6382.49 1797
6383.24 1840
6384.00 1788
6384.75 1760
6385.51 1737
6386.26 1728
6387.01 1838
6387.77 1800
6388.52 1696
6389.28 1624
6390.03 1705
6390.79 1664
6391.54 1702
6392.29 1758
6393.05 1839
6393.80 1709
6394.56 1806
6395.31 1648
6396.07 1565
6396.82 1578
6397.58 1588
6398.33 1647
6399.08 1607
6399.84 1662
6400.59 1578
6401.35 1627
6402.10 1679
6402.86 1575
6403.61 1574
6404.37 1601
6405.12 1689
6405.88 1655
6406.63 1553
6407.39 1615
6408.15 1661
6408.90 1704
6409.66 1718
6410.41 1685
6411.17 1828
6411.92 1797
6412.68 1857
6413.43 1742
6414.19 1657
6414.94 1705
6415.70 1623
6416.46 1649
6417.21 1673
6417.97 1664
6418.72 1599
6419.48 1590
6420.24 1515
6420.99 1539
6421.75 1625
6422.50 1702
6423.26 1582
6424.02 1623
6424.77 1563
6425.53 1563
6426.28 1568
6427.04 1599
6427.80 1578
6428.55 1655
6429.31 1662
6430.07 1569
6430.82 1583
6431.58 1468
6432.34 1492
6433.09 1573
6433.85 1625
6434.61 1570
6435.36 1560
6436.12 1529
6436.88 1633
6437.64 1523
6438.39 1609
6439.15 1662
6439.91 1668
6440.66 1623
6441.42 1599
6442.18 1563
6442.94 1732
6443.69 1604
6444.45 1534
6445.21 1628
6445.97 1711
6446.72 1616
6447.48 1691
6448.24 1553
6449.00 1505
6449.75 1553
6450.51 1460
6451.27 1557
6452.03 1569
6452.79 1534
6453.54 1531
6454.30 1457
6455.06 1461
6455.82 1612
6456.58 1585
6457.33 1514
6458.09 1623
6458.85 1511
6459.61 1413
6460.37 1617
6461.12 1665
6461.88 1653
6462.64 1684
6463.40 1676
6464.16 1733
6464.92 1669
6465.68 1611
6466.44 1627
6467.19 1666
6467.95 1755
6468.71 1759
6469.47 1681
6470.23 1720
6470.99 1700
6471.75 1627
6472.51 1729
6473.27 1701
6474.02 1862
6474.78 1831
6475.54 1774
6476.30 1776
6477.06 1704
6477.82 1727
6478.58 1879
6479.34 1903
6480.10 1839
6480.86 1850
6481.62 1750
6482.38 1848
6483.14 1899
6483.90 1885
6484.66 1815
6485.42 1827
6486.18 1955
6486.94 2016
6487.70 1945
6488.46 1949
6489.22 2100
6489.98 2124
6490.74 2164
6491.50 2102
6492.26 2345
6493.02 2372
6493.78 2306
6494.54 2430
6495.30 2370
6496.06 2558
6496.82 2485
6497.58 2421
6498.34 2321
6499.10 2323
6499.86 2487
6500.62 2404
6501.38 2303
6502.14 2452
6502.91 2456
6503.67 2410
6504.43 2505
6505.19 2563
6505.95 2482
6506.71 2538
6507.47 2797
6508.23 2820
6508.99 2907
6509.76 2809
6510.52 2949
6511.28 2867
6512.04 3025
6512.80 3016
6513.56 3011
6514.32 2875
6515.09 2946
6515.85 2986
6516.61 3020
6517.37 3064
6518.13 3075
6518.89 3086
6519.66 3222
6520.42 3477
6521.18 3402
6521.94 3449
6522.70 3353
6523.47 3477
6524.23 3924
6524.99 4244
6525.75 4577
6526.51 4672
6527.28 4947
6528.04 5229
6528.80 5355
6529.56 5462
6530.33 5568
6531.09 5531
6531.85 5311
6532.61 5638
6533.38 6006
6534.14 6556
6534.90 7540
6535.66 8520
6536.43 9785
6537.19 10875
6537.95 11138
6538.72 10957
6539.48 10314
6540.24 9319
6541.01 8275
6541.77 7062
6542.53 5958
6543.29 5156
6544.06 4538
6544.82 4046
6545.58 3474
6546.35 3337
6547.11 3239
6547.87 2963
6548.64 2838
6549.40 2887
6550.17 2923
6550.93 2787
6551.69 2829
6552.46 2853
6553.22 2832
6553.98 2629
6554.75 2531
6555.51 2609
6556.28 2526
6557.04 2501
6557.80 2487
6558.57 2597
6559.33 2702
6560.10 2706
6560.86 2706
6561.63 2658
6562.39 2758
6563.15 2817
6563.92 2882
6564.68 2971
6565.45 3091
6566.21 3050
6566.98 3127
6567.74 3120
6568.51 3006
6569.27 2908
6570.04 2893
6570.80 3127
6571.57 3124
6572.33 3205
6573.09 3315
6573.86 3462
6574.63 3711
6575.39 3828
6576.16 3885
6576.92 3927
6577.69 3977
6578.45 4034
6579.22 3974
6579.98 3967
6580.75 3994
6581.51 4069
6582.28 3908
6583.04 3888
6583.81 3666
6584.57 3481
6585.34 3333
6586.11 3322
6586.87 3394
6587.64 3315
6588.40 3059
6589.17 3200
6589.94 3215
6590.70 3359
6591.47 3526
6592.23 3663
6593.00 3736
6593.77 4224
6594.53 4478
6595.30 4610
6596.06 4558
6596.83 4577
6597.60 4773
6598.36 4545
6599.13 4003
6599.90 3745
6600.66 3629
6601.43 3307
6602.20 3022
6602.96 3032
6603.73 3032
6604.50 3006
6605.26 2951
6606.03 2947
6606.80 2686
6607.56 2811
6608.33 2714
6609.10 2794
6609.87 2740
6610.63 2808
6611.40 2844
6612.17 2753
6612.93 2786
6613.70 2888
6614.47 2760
6615.24 2684
6616.00 2656
6616.77 2617
6617.54 2544
6618.31 2550
6619.07 2462
6619.84 2475
6620.61 2560
6621.38 2503
6622.15 2535
6622.91 2489
6623.68 2511
6624.45 2399
6625.22 2413
6625.99 2491
6626.75 2423
6627.52 2299
6628.29 2399
6629.06 2356
6629.83 2345
6630.59 2445
6631.36 2576
6632.13 2685
6632.90 2758
6633.67 2921
6634.44 3097
6635.21 3127
6635.97 3222
6636.74 3020
6637.51 2975
6638.28 2769
6639.05 2840
6639.82 2687
6640.59 2666
6641.36 2674
6642.12 2458
6642.89 2341
6643.66 2340
6644.43 2252
6645.20 2302
6645.97 2302
6646.74 2156
6647.51 2236
6648.28 2219
6649.05 2272
6649.82 2285
6650.59 2297
6651.36 2336
6652.13 2290
6652.89 2381
6653.66 2440
6654.43 2397
6655.20 2446
6655.97 2286
6656.74 2439
6657.51 2334
6658.28 2282
6659.05 2291
6659.82 2268
6660.59 2260
6661.36 2226
6662.13 2082
6662.90 2082
6663.67 2141
6664.44 2066
6665.21 2044
6665.98 2039
6666.76 2150
6667.53 2156
6668.30 2257
6669.07 2342
6669.84 2254
6670.61 2313
6671.38 2229
6672.15 2153
6672.92 2231
6673.69 2268
6674.46 2269
6675.23 2290
6676.00 2264
6676.77 2158
6677.55 2197
6678.32 2187
6679.09 2277
6679.86 2348
6680.63 2203
6681.40 2206
6682.17 2335
6682.94 2452
6683.72 2632
6684.49 2658
6685.26 2531
6686.03 2885
6686.80 3118
6687.57 2923
6688.34 2783
6689.12 2863
6689.89 2516
6690.66 2317
6691.43 2230
6692.20 2244
6692.98 2203
6693.75 2155
6694.52 2183
6695.29 2158
6696.06 2180
6696.84 2121
6697.61 2131
6698.38 2112
6699.15 2055
6699.92 1955
6700.70 1990
6701.47 2056
6702.24 2170
6703.01 2213
6703.79 1994
6704.56 1949
6705.33 2067
6706.11 2037
6706.88 1969
6707.65 2087
6708.42 2029
6709.20 2065
6709.97 1999
6710.74 2026
6711.52 2010
6712.29 1943
6713.06 2031
6713.83 2006
6714.61 1983
6715.38 1868
6716.15 1814
6716.93 1886
6717.70 1953
6718.47 1999
6719.25 1849
6720.02 1957
6720.79 1878
6721.57 1763
6722.34 1821
6723.12 1954
6723.89 1888
6724.66 1960
6725.44 2051
6726.21 1965
6726.98 1995
6727.76 1896
6728.53 1851
6729.31 1856
6730.08 1799
6730.85 1820
6731.63 1819
6732.40 1855
6733.18 1955
6733.95 1887
6734.73 1870
6735.50 1739
6736.27 1894
6737.05 2030
6737.82 1994
6738.60 1955
6739.37 2020
6740.15 1922
6740.92 1942
6741.70 1904
6742.47 1887
6743.25 1963
6744.02 1852
6744.80 1875
6745.57 2029
6746.35 2022
6747.12 1866
6747.90 2025
6748.67 2148
6749.45 2179
6750.22 2240
6751.00 2291
6751.77 2404
6752.55 2596
6753.32 2596
6754.10 2593
6754.87 2574
6755.65 2527
6756.43 2444
6757.20 2269
6757.98 2163
6758.75 2122
6759.53 2012
6760.30 2026
6761.08 1980
6761.86 1933
6762.63 1909
6763.41 1951
6764.18 1878
6764.96 1875
6765.74 1854
6766.51 1899
6767.29 1905
6768.06 1865
6768.84 1900
6769.62 1900
6770.39 1786
6771.17 1978
6771.95 1805
6772.72 1811
6773.50 1845
6774.28 1777
6775.05 1729
6775.83 1758
6776.61 1856
6777.38 1789
6778.16 1814
6778.94 1899
6779.71 1834
6780.49 1783
6781.27 1838
6782.05 1787
6782.82 1832
6783.60 1818
6784.38 1810
6785.15 1798
6785.93 1669
6786.71 1722
6787.49 1644
6788.26 1658
6789.04 1684
6789.82 1626
6790.60 1622
6791.37 1654
6792.15 1658
6792.93 1841
6793.71 1716
6794.48 1627
6795.26 1708
6796.04 1837
6796.82 1783
6797.60 1793
6798.37 1736
6799.15 1806
6799.93 1831
6800.71 1772
6801.49 1742
6802.26 1929
6803.04 1741
6803.82 1854
6804.60 1822
6805.38 1827
6806.16 1988
6806.93 1916
6807.71 1923
6808.49 1875
6809.27 1780
6810.05 1813
6810.83 1735
6811.61 1673
6812.39 1748
6813.16 1755
6813.94 1767
6814.72 1764
6815.50 1711
6816.28 1790
6817.06 1770
6817.84 1836
6818.62 1806
6819.40 1777
6820.18 1804
6820.96 1848
6821.73 1822
6822.51 1731
6823.29 1732
6824.07 1695
6824.85 1738
6825.63 1754
6826.41 1772
6827.19 1708
6827.97 1650
6828.75 1762
6829.53 1808
6830.31 1682
6831.09 1698
6831.87 1730
6832.65 1680
6833.43 1707
6834.21 1672
6834.99 1692
6835.77 1595
6836.55 1578
6837.33 1771
6838.11 1645
6838.89 1612
6839.67 1653
6840.45 1619
6841.23 1641
6842.01 1721
6842.79 1648
6843.57 1592
6844.35 1578
6845.14 1666
6845.92 1729
6846.70 1708
6847.48 1778
6848.26 1900
6849.04 2021
6849.82 2217
6850.60 2412
6851.38 2716
6852.16 2699
6852.94 2786
6853.73 2637
6854.51 2576
6855.29 2318
6856.07 2234
6856.85 2082
6857.63 1981
6858.41 1872
6859.20 1774
6859.98 1652
6860.76 1721
6861.54 1736
6862.32 1817
6863.10 1667
6863.89 1713
6864.67 1732
6865.45 1706
6866.23 1689
6867.01 1714
6867.79 1780
6868.58 1863
6869.36 1781
6870.14 1805
6870.92 1742
6871.71 1735
6872.49 1673
6873.27 1801
6874.05 1784
6874.83 1684
6875.62 1852
6876.40 1856
6877.18 1767
6877.96 1827
6878.75 1876
6879.53 1879
6880.31 1912
6881.10 2006
6881.88 2021
6882.66 1940
6883.44 2104
6884.23 2135
6885.01 2304
6885.79 2403
6886.58 2667
6887.36 2851
6888.14 2998
6888.92 3474
6889.71 3410
6890.49 3487
6891.27 3206
6892.06 2983
6892.84 2742
6893.62 2354
6894.41 2266
6895.19 2239
6895.98 2201
6896.76 2059
6897.54 2046
6898.33 2061
6899.11 2117
6899.89 2079
6900.68 2138
6901.46 2121
6902.25 2110
6903.03 1991
6903.81 1944
6904.60 2087
6905.38 2212
6906.17 2173
6906.95 2279
6907.73 2312
6908.52 2146
6909.30 2259
6910.09 2271
6910.87 2163
6911.66 2095
6912.44 1922
6913.23 1928
6914.01 1970
6914.79 1981
6915.58 1906
6916.36 1922
6917.15 1910
6917.93 1947
6918.72 2016
6919.50 2077
6920.29 1992
6921.07 1882
6921.86 1947
6922.64 1968
6923.43 1967
6924.21 1912
6925.00 2006
6925.78 1999
6926.57 2035
6927.36 1999
6928.14 1924
6928.93 2115
6929.71 2116
6930.50 2139
6931.28 2244
6932.07 2182
6932.85 2323
6933.64 2371
6934.43 2371
6935.21 2273
6936.00 2298
6936.78 2252
6937.57 2349
6938.36 2286
6939.14 2127
6939.93 2245
6940.71 2277
6941.50 2282
6942.29 2369
6943.07 2414
6943.86 2338
6944.64 2338
6945.43 2413
6946.22 2546
6947.00 2765
6947.79 2677
6948.58 2783
6949.36 2587
6950.15 2604
6950.94 2602
6951.72 2672
6952.51 2681
6953.30 2690
6954.08 2646
6954.87 2636
6955.66 2621
6956.45 2608
6957.23 2651
6958.02 2616
6958.81 2672
6959.59 2722
6960.38 2635
6961.17 2727
6961.96 2551
6962.74 2533
6963.53 2557
6964.32 2619
6965.11 2601
6965.89 2582
6966.68 2554
6967.47 2749
6968.26 2886
6969.04 2774
6969.83 2823
6970.62 2918
6971.41 3019
6972.20 3156
6972.98 3155
6973.77 3040
6974.56 2951
6975.35 3052
6976.14 3146
6976.92 3242
6977.71 3372
6978.50 3422
6979.29 3492
6980.08 3588
6980.87 3723
6981.65 4100
6982.44 4306
6983.23 5038
6984.02 5597
6984.81 5931
6985.60 6857
6986.39 7578
6987.17 7664
6987.96 7481
6988.75 7304
6989.54 6792
6990.33 5987
6991.12 5369
6991.91 4781
6992.70 4391
6993.49 4174
6994.28 4008
6995.06 3808
6995.85 3906
6996.64 4273
6997.43 4750
6998.22 5292
6999.01 6023
6999.80 6585
7000.59 7011
7001.38 7289
7002.17 7214
7002.96 6653
7003.75 6111
7004.54 5779
7005.33 5246
7006.12 4465
7006.91 3957
7007.70 3509
7008.49 3378
7009.28 3105
7010.07 3022
7010.86 2940
7011.65 2905
7012.44 2943
7013.23 3086
7014.02 3163
7014.81 3110
7015.60 2944
7016.39 2844
7017.18 2850
7017.97 2906
7018.76 2870
7019.55 2612
7020.34 2613
7021.13 2641
7021.92 2647
7022.71 2634
7023.51 2796
7024.30 2777
7025.09 2867
7025.88 2994
7026.67 2855
7027.46 2672
7028.25 2725
7029.04 2819
7029.83 2706
7030.63 2589
7031.42 2567
7032.21 2668
7033.00 2532
7033.79 2628
7034.58 2623
7035.37 2691
7036.16 2697
7036.96 2682
7037.75 2882
7038.54 2870
7039.33 2780
7040.12 2785
7040.92 2876
7041.71 2730
7042.50 2775
7043.29 2836
7044.08 2709
7044.87 2730
7045.67 2655
7046.46 2647
7047.25 2582
7048.04 2721
7048.84 2857
7049.63 3062
7050.42 3268
7051.21 3295
7052.00 3258
7052.80 3289
7053.59 3015
7054.38 2901
7055.18 2719
7055.97 2505
7056.76 2561
7057.55 2321
7058.35 2360
7059.14 2466
7059.93 2473
7060.72 2535
7061.52 2540
7062.31 2526
7063.10 2494
7063.90 2485
7064.69 2454
7065.48 2403
7066.28 2491
7067.07 2384
7067.86 2380
7068.66 2455
7069.45 2493
7070.24 2484
7071.04 2395
7071.83 2474
7072.62 2483
7073.42 2438
7074.21 2408
7075.00 2262
7075.80 2280
7076.59 2329
7077.39 2329
7078.18 2232
7078.97 2199
7079.77 2258
7080.56 2240
7081.36 2234
7082.15 2326
7082.94 2257
7083.74 2341
7084.53 2400
7085.33 2461
7086.12 2524
7086.92 2626
7087.71 2647
7088.50 2714
7089.30 2795
7090.09 2931
7090.89 2741
7091.68 2622
7092.48 2577
7093.27 2380
7094.07 2209
7094.86 2151
7095.66 1988
7096.45 1927
7097.25 1856
7098.04 1857
7098.84 1787
7099.63 1932
7100.43 1918
7101.22 1835
7102.02 1783
7102.81 1814
7103.61 1768
7104.40 1779
7105.20 1763
7105.99 1721
7106.79 1705
7107.59 1646
7108.38 1590
7109.18 1605
7109.97 1697
7110.77 1647
7111.56 1671
7112.36 1697
7113.16 1609
7113.95 1625
7114.75 1561
7115.54 1658
7116.34 1717
7117.14 1576
7117.93 1636
7118.73 1726
7119.52 1673
7120.32 1581
7121.12 1653
7121.91 1724
7122.71 1675
7123.51 1720
7124.30 1714
7125.10 1712
7125.90 1735
7126.69 1718
7127.49 1877
7128.29 1818
7129.08 1730
7129.88 1715
7130.68 1678
7131.47 1685
7132.27 1632
7133.07 1642
7133.86 1593
7134.66 1538
7135.46 1567
7136.26 1497
7137.05 1538
7137.85 1541
7138.65 1461
7139.44 1569
7140.24 1489
7141.04 1506
7141.84 1572
7142.63 1682
7143.43 1664
7144.23 1580
7145.03 1600
7145.83 1571
7146.62 1568
7147.42 1526
7148.22 1625
7149.02 1599
7149.81 1547
7150.61 1532
7151.41 1527
7152.21 1591
7153.01 1497
7153.80 1393
7154.60 1458
7155.40 1538
7156.20 1457
7157.00 1454
7157.80 1474
7158.59 1458
7159.39 1439
7160.19 1443
7160.99 1464
7161.79 1312
7162.59 1440
7163.39 1487
7164.18 1489
7164.98 1444
7165.78 1550
7166.58 1426
7167.38 1428
7168.18 1384
7168.98 1272
7169.78 1362
7170.58 1371
7171.38 1433
7172.17 1342
7172.97 1323
7173.77 1322
7174.57 1347
7175.37 1284
7176.17 1215
7176.97 1268
7177.77 1358
7178.57 1310
7179.37 1344
7180.17 1342
7180.97 1413
7181.77 1350
7182.57 1448
7183.37 1482
7184.17 1500
7184.97 1516
7185.77 1496
7186.57 1475
7187.37 1483
7188.17 1441
7188.97 1452
7189.77 1312
7190.57 1256
7191.37 1257
7192.17 1285
7192.97 1255
7193.77 1251
7194.57 1314
7195.37 1256
7196.17 1313
7196.97 1255
7197.77 1163
7198.57 1351
7199.37 1327
7200.17 1367
7200.97 1364
7201.77 1347
7202.58 1354
7203.38 1324
7204.18 1315
7204.98 1302
7205.78 1249
7206.58 1277
7207.38 1251
7208.18 1191
7208.98 1242
7209.79 1194
7210.59 1351
7211.39 1306
7212.19 1385
7212.99 1341
7213.79 1369
7214.59 1327
7215.40 1363
7216.20 1444
7217.00 1394
7217.80 1362
7218.60 1502
7219.40 1448
7220.21 1454
7221.01 1391
7221.81 1558
7222.61 1504
7223.41 1306
7224.22 1339
7225.02 1367
7225.82 1304
7226.62 1323
7227.43 1417
7228.23 1374
7229.03 1294
7229.83 1330
7230.63 1269
7231.44 1311
7232.24 1275
7233.04 1362
7233.84 1331
7234.65 1223
7235.45 1298
7236.25 1339
7237.06 1384
7237.86 1500
7238.66 1551
7239.46 1491
7240.27 1494
7241.07 1467
7241.87 1477
7242.68 1449
7243.48 1521
7244.28 1510
7245.09 1407
7245.89 1353
7246.69 1408
7247.50 1447
7248.30 1456
7249.10 1446
7249.91 1436
7250.71 1474
7251.51 1451
7252.32 1421
7253.12 1429
7253.92 1394
7254.73 1451
7255.53 1505
7256.34 1516
7257.14 1448
7257.94 1487
7258.75 1491
7259.55 1470
7260.36 1336
7261.16 1469
7261.96 1463
7262.77 1454
7263.57 1576
7264.38 1586
7265.18 1521
7265.99 1502
7266.79 1657
7267.59 1707
7268.40 1676
7269.20 1666
7270.01 1697
7270.81 1763
7271.62 1734
7272.42 1649
7273.23 1714
7274.03 1748
7274.84 1732
7275.64 1656
7276.45 1747
7277.25 1907
7278.06 1850
7278.86 1905
7279.67 2018
7280.47 2219
7281.28 2370
7282.08 2747
7282.89 2989
7283.69 3422
7284.50 3796
7285.30 4265
7286.11 4309
7286.92 4289
7287.72 4039
7288.53 3691
7289.33 3261
7290.14 2897
7290.94 2695
7291.75 2499
7292.56 2173
7293.36 1997
7294.17 1936
7294.97 1902
7295.78 1841
7296.59 1875
7297.39 1815
7298.20 1836
7299.00 1791
7299.81 1852
7300.62 1926
7301.42 1866
7302.23 1942
7303.04 1852
7303.84 1939
7304.65 1951
7305.46 1951
7306.26 1924
7307.07 2079
7307.88 2168
7308.68 2189
7309.49 2341
7310.30 2433
7311.10 2582
7311.91 2625
7312.72 2712
7313.52 2676
7314.33 2548
7315.14 2572
7315.95 2524
7316.75 2601
7317.56 2703
7318.37 2830
7319.18 3115
7319.98 3511
7320.79 3579
7321.60 3715
7322.40 3830
7323.21 3802
7324.02 3556
7324.83 3444
7325.64 3157
7326.44 2819
7327.25 2582
7328.06 2470
7328.87 2271
7329.67 2067
7330.48 2031
7331.29 2066
7332.10 1976
7332.91 1899
7333.71 1970
7334.52 1953
7335.33 1940
7336.14 1945
7336.95 2001
7337.76 1898
7338.56 2041
7339.37 2006
7340.18 1971
7340.99 1960
7341.80 1902
7342.61 1939
7343.42 1958
7344.22 1938
7345.03 1923
7345.84 2018
7346.65 1983
7347.46 1957
7348.27 2013
7349.08 2050
7349.89 2022
7350.70 1965
7351.51 1955
7352.31 1930
7353.12 1883
7353.93 1861
7354.74 1836
7355.55 1792
7356.36 1953
7357.17 1935
7357.98 1893
7358.79 1940
7359.60 1992
7360.41 1879
7361.22 1919
7362.03 2023
7362.84 2090
7363.65 2029
7364.46 1908
7365.27 2144
7366.08 2112
7366.89 1954
7367.70 1963
7368.51 1849
7369.32 1891
7370.13 1833
7370.94 1873
7371.75 1870
7372.56 1900
7373.37 1995
7374.18 2065
7374.99 1936
7375.80 1981
7376.61 2116
7377.42 2252
7378.23 2217
7379.04 2529
7379.85 2677
7380.66 2844
7381.48 3026
7382.29 3128
7383.10 3076
7383.91 3064
7384.72 3053
7385.53 2852
7386.34 2635
7387.15 2388
7387.96 2310
7388.77 2094
7389.59 2021
7390.40 2003
7391.21 1870
7392.02 1978
7392.83 1821
7393.64 1868
7394.45 1963
7395.27 1988
7396.08 1883
7396.89 2040
7397.70 2131
7398.51 2386
7399.32 2374
7400.14 2577
7400.95 2639
7401.76 2602
7402.57 2634
7403.38 2611
7404.20 2686
7405.01 2533
7405.82 2388
7406.63 2095
7407.44 2175
7408.26 2105
7409.07 2097
7409.88 2002
7410.69 1999
7411.51 1988
7412.32 1770
7413.13 1771
7413.94 1757
7414.76 1711
7415.57 1762
7416.38 1611
7417.19 1633
7418.01 1711
7418.82 1683
7419.63 1689
7420.45 1665
7421.26 1634
7422.07 1632
7422.88 1703
7423.70 1650
7424.51 1567
7425.32 1538
7426.14 1551
7426.95 1484
7427.76 1544
7428.58 1540
7429.39 1502
7430.20 1559
7431.02 1549
7431.83 1471
7432.64 1450
7433.46 1493
7434.27 1568
7435.09 1477
7435.90 1447
7436.71 1488
7437.53 1544
7438.34 1492
7439.16 1500
7439.97 1500
7440.78 1668
7441.60 1661
7442.41 1590
7443.23 1495
7444.04 1422
7444.85 1423
7445.67 1429
7446.48 1392
7447.30 1397
7448.11 1536
7448.93 1505
7449.74 1428
7450.56 1492
7451.37 1435
7452.18 1498
7453.00 1405
7453.81 1383
7454.63 1425
7455.44 1346
7456.26 1451
7457.07 1464
7457.89 1410
7458.70 1376
7459.52 1420
7460.33 1327
7461.15 1360
7461.96 1400
7462.78 1345
7463.59 1416
7464.41 1439
7465.23 1606
7466.04 1422
7466.86 1394
7467.67 1501
7468.49 1404
7469.30 1379
7470.12 1435
7470.93 1526
7471.75 1471
7472.57 1405
7473.38 1470
7474.20 1475
7475.01 1447
7475.83 1463
7476.65 1474
7477.46 1378
7478.28 1384
7479.09 1341
7479.91 1308
7480.73 1250
7481.54 1306
7482.36 1330
7483.18 1288
7483.99 1287
7484.81 1186
7485.62 1271
7486.44 1295
7487.26 1194
7488.07 1222
7488.89 1240
7489.71 1283
7490.52 1269
7491.34 1400
7492.16 1314
7492.98 1249
7493.79 1292
7494.61 1232
7495.43 1192
7496.24 1111
7497.06 1177
7497.88 1130
7498.70 1277
7499.51 1222
7500.33 1182
7501.15 1165
7501.96 1182
7502.78 1175
7503.60 1114
7504.42 1154
7505.23 1263
7506.05 1191
7506.87 1065
7507.69 1031
7508.51 1103
7509.32 1141
7510.14 1179
7510.96 1184
7511.78 1160
7512.59 1224
7513.41 1223
7514.23 1224
7515.05 1175
7515.87 1129
7516.69 1094
7517.50 1217
7518.32 1238
7519.14 1205
7519.96 1133
7520.78 1214
7521.60 1116
7522.41 1189
7523.23 1132
7524.05 1139
7524.87 1184
7525.69 1182
7526.51 1110
7527.33 1034
7528.14 1160
7528.96 1144
7529.78 1065
7530.60 1106
7531.42 1162
7532.24 1167
7533.06 1107
7533.88 1107
7534.70 1108
7535.52 1180
7536.34 1117
7537.16 1070
7537.97 1216
7538.79 1231
7539.61 1162
7540.43 1182
7541.25 1162
7542.07 1224
7542.89 1218
7543.71 1291
7544.53 1220
7545.35 1253
7546.17 1238
7546.99 1260
7547.81 1262
7548.63 1222
7549.45 1224
7550.27 1146
7551.09 1121
7551.91 1164
7552.73 1255
7553.55 1221
7554.37 1187
7555.19 1280
7556.01 1282
7556.83 1210
7557.65 1171
7558.47 1222
7559.29 1180
7560.11 1208
7560.93 1255
7561.76 1297
7562.58 1336
7563.40 1395
7564.22 1280
7565.04 1283
7565.86 1306
7566.68 1161
7567.50 1333
7568.32 1331
7569.14 1320
7569.96 1250
7570.79 1264
7571.61 1222
7572.43 1236
7573.25 1231
7574.07 1326
7574.89 1225
7575.71 1260
7576.54 1271
7577.36 1250
7578.18 1260
7579.00 1154
7579.82 1262
7580.64 1247
7581.46 1281
7582.29 1240
7583.11 1217
7583.93 1248
7584.75 1247
7585.57 1286
7586.40 1350
7587.22 1352
7588.04 1385
7588.86 1486
7589.68 1500
7590.51 1449
7591.33 1335
7592.15 1286
7592.97 1329
7593.80 1391
7594.62 1415
7595.44 1391
7596.26 1452
7597.09 1434
7597.91 1413
7598.73 1453
7599.55 1482
7600.38 1414
7601.20 1456
7602.02 1589
7602.85 1775
7603.67 1847
7604.49 1848
7605.31 1883
7606.14 1920
7606.96 2053
7607.78 2007
7608.61 1928
7609.43 1844
7610.25 1736
7611.08 1723
7611.90 1673
7612.72 1665
7613.55 1583
7614.37 1560
7615.19 1689
7616.02 1669
7616.84 1786
7617.67 1859
7618.49 1961
7619.31 1987
7620.14 1969
7620.96 1882
7621.78 1908
7622.61 1808
7623.43 1752
7624.26 1622
7625.08 1672
7625.91 1751
7626.73 1672
7627.55 1846
7628.38 1912
7629.20 1898
7630.03 1918
7630.85 2110
7631.68 2307
7632.50 2506
7633.32 2498
7634.15 2416
7634.97 2304
7635.80 2219
7636.62 2102
7637.45 1888
7638.27 1706
7639.10 1656
7639.92 1511
7640.75 1431
7641.57 1503
7642.40 1521
7643.22 1476
7644.05 1382
7644.87 1370
7645.70 1397
7646.52 1319
7647.35 1437
7648.17 1395
7649.00 1340
7649.82 1345
7650.65 1282
7651.48 1331
7652.30 1373
7653.13 1262
7653.95 1250
7654.78 1171
7655.60 1260
7656.43 1223
7657.26 1175
7658.08 1197
7658.91 1225
7659.73 1336
7660.56 1305
7661.39 1170
7662.21 1215
7663.04 1347
7663.86 1280
7664.69 1250
7665.52 1256
7666.34 1264
7667.17 1331
7668.00 1354
7668.82 1304
7669.65 1308
7670.48 1331
7671.30 1322
7672.13 1313
7672.96 1254
7673.78 1270
7674.61 1302
7675.44 1276
7676.26 1268
7677.09 1240
7677.92 1211
7678.74 1187
7679.57 1142
7680.40 1109
7681.22 1184
7682.05 1123
7682.88 1192
7683.71 1162
7684.53 1204
7685.36 1319
7686.19 1287
7687.02 1320
7687.84 1283
7688.67 1210
7689.50 1262
7690.33 1234
7691.15 1183
7691.98 1268
7692.81 1329
7693.64 1276
7694.47 1235
7695.29 1290
7696.12 1313
7696.95 1358
7697.78 1254
7698.61 1311
7699.43 1401
7700.26 1430
7701.09 1477
7701.92 1405
7702.75 1315
7703.57 1273
7704.40 1283
7705.23 1186
7706.06 1219
7706.89 1288
7707.72 1228
7708.55 1164
7709.37 1191
7710.20 1278
7711.03 1223
7711.86 1137
7712.69 1247
7713.52 1228
7714.35 1194
7715.18 1236
7716.01 1268
7716.83 1154
7717.66 1197
7718.49 1160
7719.32 1121
7720.15 1141
7720.98 1134
7721.81 1073
7722.64 1109
7723.47 1196
7724.30 1142
7725.13 1085
7725.96 1060
7726.79 1127
7727.62 1138
7728.45 1144
7729.28 1088
7730.11 1168
7730.94 1025
7731.77 1080
7732.60 1055
7733.42 1044
7734.25 1123
7735.09 1071
7735.92 1116
7736.75 1142
7737.58 1095
7738.41 1135
7739.24 1126
7740.07 1132
7740.90 1109
7741.73 1074
7742.56 1145
7743.39 1133
7744.22 1052
7745.05 1049
7745.88 1212
7746.71 1372
7747.54 1356
7748.37 1485
7749.20 1483
7750.03 1370
7750.86 1400
7751.70 1388
7752.53 1225
7753.36 1294
7754.19 1152
7755.02 1181
7755.85 1106
7756.68 1177
7757.51 1197
7758.34 1070
7759.18 1127
7760.01 1182
7760.84 1166
7761.67 1148
7762.50 1092
7763.33 1060
7764.16 1082
7765.00 1085
7765.83 1037
7766.66 1089
7767.49 1130
7768.32 1144
7769.16 1075
7769.99 1043
7770.82 1170
7771.65 1123
7772.48 979
7773.32 1091
7774.15 991
7774.98 1029
7775.81 1033
7776.64 936
7777.48 1012
7778.31 1163
7779.14 1065
7779.97 969
7780.81 1022
7781.64 1081
7782.47 1063
7783.30 1029
7784.14 981
7784.97 1065
7785.80 1155
7786.64 1179
7787.47 1173
7788.30 1138
7789.13 1009
7789.97 1129
7790.80 1116
7791.63 1103
7792.47 1128
7793.30 1036
7794.13 1071
7794.97 1113
7795.80 1124
7796.63 1134
7797.47 1134
7798.30 1119
7799.13 1116
7799.97 1102
7800.80 1113
7801.63 1084
7802.47 1151
7803.30 1158
7804.13 1193
7804.97 1175
7805.80 1167
7806.64 1189
7807.47 1263
7808.30 1246
7809.14 1277
7809.97 1342
7810.81 1320
7811.64 1284
7812.47 1328
7813.31 1263
7814.14 1244
7814.98 1414
7815.81 1522
7816.65 1544
7817.48 1503
7818.32 1525
7819.15 1508
7819.98 1458
7820.82 1488
7821.65 1419
7822.49 1371
7823.32 1366
7824.16 1406
7824.99 1494
7825.83 1514
7826.66 1632
7827.50 1635
7828.33 1561
7829.17 1577
7830.00 1533
7830.84 1553
7831.67 1534
7832.51 1353
7833.34 1466
7834.18 1447
7835.02 1519
7835.85 1691
7836.69 1585
7837.52 1484
7838.36 1423
7839.19 1472
7840.03 1418
7840.86 1376
7841.70 1528
7842.54 1506
7843.37 1526
7844.21 1370
7845.04 1256
7845.88 1387
7846.72 1350
7847.55 1323
7848.39 1291
7849.22 1228
7850.06 1336
7850.90 1296
7851.73 1296
7852.57 1389
7853.41 1397
7854.24 1388
7855.08 1501
7855.92 1328
7856.75 1401
7857.59 1432
7858.43 1487
7859.26 1609
7860.10 1586
7860.94 1549
7861.77 1505
7862.61 1562
7863.45 1481
7864.28 1487
7865.12 1386
7865.96 1334
7866.79 1378
7867.63 1407
7868.47 1437
7869.31 1469
7870.14 1400
7870.98 1453
7871.82 1431
7872.66 1446
7873.49 1477
7874.33 1502
7875.17 1605
7876.01 1594
7876.84 1647
7877.68 1724
7878.52 1730
7879.36 1662
7880.19 1821
7881.03 1734
7881.87 1627
7882.71 1480
7883.55 1457
7884.38 1505
7885.22 1540
7886.06 1497
7886.90 1406
7887.74 1439
7888.57 1455
7889.41 1511
7890.25 1626
7891.09 1605
7891.93 1618
7892.77 1666
7893.61 1690
7894.44 1653
7895.28 1637
7896.12 1590
7896.96 1472
7897.80 1447
7898.64 1418
7899.48 1494
7900.32 1531
7901.15 1515
7901.99 1516
7902.83 1426
7903.67 1413
7904.51 1442
7905.35 1402
7906.19 1333
7907.03 1297
7907.87 1359
7908.71 1371
7909.55 1339
7910.39 1300
7911.22 1406
7912.06 1433
7912.90 1392
7913.74 1383
7914.58 1445
7915.42 1501
7916.26 1591
7917.10 1660
7917.94 1726
7918.78 1754
7919.62 1828
7920.46 1732
7921.30 1721
7922.14 1687
7922.98 1597
7923.82 1559
7924.66 1449
7925.50 1353
7926.34 1353
7927.18 1324
7928.02 1278
7928.86 1245
7929.70 1249
7930.55 1287
7931.39 1200
7932.23 1189
7933.07 1191
7933.91 1281
7934.75 1191
7935.59 1217
7936.43 1288
7937.27 1320
7938.11 1301
7938.95 1259
7939.79 1209
7940.63 1268
7941.48 1350
7942.32 1374
7943.16 1294
7944.00 1270
7944.84 1344
7945.68 1365
7946.52 1335
7947.36 1345
7948.21 1389
7949.05 1361
7949.89 1359
7950.73 1404
7951.57 1439
7952.41 1423
7953.26 1396
7954.10 1553
7954.94 1546
7955.78 1654
7956.62 1674
7957.47 1544
7958.31 1526
7959.15 1535
7959.99 1465
7960.83 1446
7961.68 1387
7962.52 1336
7963.36 1328
7964.20 1350
7965.04 1438
7965.89 1489
7966.73 1492
7967.57 1547
7968.41 1537
7969.26 1618
7970.10 1567
7970.94 1512
7971.78 1453
7972.63 1419
7973.47 1331
7974.31 1384
7975.16 1317
7976.00 1331
7976.84 1274
7977.68 1196
7978.53 1198
7979.37 1266
7980.21 1282
7981.06 1257
7981.90 1159
7982.74 1159
7983.59 1076
7984.43 1147
7985.27 1321
7986.12 1272
7986.96 1219
7987.80 1212
7988.65 1203
7989.49 1246
7990.34 1112
7991.18 1122
7992.02 1125
7992.87 1089
7993.71 1173
7994.55 1089
7995.40 1063
7996.24 1072
7997.09 1040
7997.93 1066
7998.77 1084
7999.62 1091
8000.46 1080
8001.31 1011
8002.15 1049
8003.00 988
8003.84 981
8004.68 1002
8005.53 1020
8006.37 1052
8007.22 1020
8008.06 1124
8008.91 1138
8009.75 1018
8010.60 998
8011.44 1062
8012.29 985
8013.13 1023
8013.98 972
8014.82 995
8015.67 1010
8016.51 985
8017.36 1025
8018.20 1015
8019.05 959
8019.89 950
8020.74 1004
8021.58 1014
8022.43 1020
8023.27 917
8024.12 998
8024.96 1005
8025.81 884
8026.66 955
8027.50 960
8028.35 1029
8029.19 1025
8030.04 954
8030.88 955
8031.73 889
8032.58 897
8033.42 955
8034.27 1004
8035.11 967
8035.96 956
8036.81 982
8037.65 889
8038.50 943
8039.35 958
8040.19 982
8041.04 964
8041.88 971
8042.73 978
8043.58 924
8044.42 973
8045.27 936
8046.12 859
8046.96 950
8047.81 940
8048.66 924
8049.50 949
8050.35 915
8051.20 943
8052.04 1012
8052.89 918
8053.74 916
8054.59 873
8055.43 886
8056.28 906
8057.13 882
8057.97 904
8058.82 842
8059.67 824
8060.52 857
8061.36 914
8062.21 840
8063.06 906
8063.91 905
8064.75 942
8065.60 899
8066.45 848
8067.30 846
8068.15 895
8068.99 890
8069.84 968
8070.69 865
8071.54 875
8072.38 860
8073.23 844
8074.08 890
8074.93 860
8075.78 925
8076.63 862
8077.47 827
8078.32 832
8079.17 788
8080.02 870
8080.87 859
8081.72 828
8082.56 872
8083.41 813
8084.26 787
8085.11 817
8085.96 839
8086.81 905
8087.66 882
8088.51 867
8089.35 860
8090.20 863
8091.05 863
8091.90 852
8092.75 833
8093.60 805
8094.45 865
8095.30 931
8096.15 932
8097.00 858
8097.85 831
8098.70 814
8099.55 823
8100.39 812
8101.24 906
8102.09 885
8102.94 872
8103.79 926
8104.64 844
8105.49 820
8106.34 913
8107.19 890
8108.04 869
8108.89 822
8109.74 831
8110.59 830
8111.44 809
8112.29 864
8113.14 830
8113.99 816
8114.84 875
8115.69 871
8116.54 869
8117.39 887
8118.24 868
8119.09 839
8119.95 845
8120.80 952
8121.65 879
8122.50 897
8123.35 875
8124.20 845
8125.05 902
8125.90 946
8126.75 927
8127.60 873
8128.45 856
8129.30 908
8130.15 905
8131.01 935
8131.86 903
8132.71 942
8133.56 868
8134.41 876
8135.26 801
8136.11 794
8136.96 841
8137.82 817
8138.67 859
8139.52 842
8140.37 814
8141.22 834
8142.07 775
8142.93 881
8143.78 868
8144.63 891
8145.48 919
8146.33 885
8147.19 870
8148.04 925
8148.89 870
8149.74 921
8150.59 1000
8151.45 990
8152.30 975
8153.15 1001
8154.00 952
8154.85 1054
8155.71 1105
8156.56 1053
8157.41 1052
8158.26 1117
8159.12 1033
8159.97 942
8160.82 931
8161.68 876
8162.53 906
8163.38 917
8164.23 925
8165.09 915
8165.94 916
8166.79 856
8167.65 844
8168.50 890
8169.35 889
8170.20 856
8171.06 883
8171.91 858
8172.76 788
8173.62 865
8174.47 838
8175.32 937
8176.18 856
8177.03 858
8177.89 837
8178.74 814
8179.59 766
8180.45 828
8181.30 790
8182.15 813
8183.01 773
8183.86 745
8184.72 773
8185.57 755
8186.42 784
8187.28 782
8188.13 779
8188.99 755
8189.84 786
8190.69 832
8191.55 770
8192.40 825
8193.26 777
8194.11 816
8194.97 829
8195.82 821
8196.68 811
8197.53 785
8198.38 808
8199.24 790
8200.09 759
8200.95 772
8201.80 813
8202.66 784
8203.51 791
8204.37 816
8205.22 738
8206.08 755
8206.93 772
8207.79 762
8208.64 748
8209.50 792
8210.35 822
8211.21 832
8212.06 707
8212.92 695
8213.78 823
8214.63 746
8215.49 819
8216.34 816
8217.20 764
8218.05 772
8218.91 839
8219.76 846
8220.62 839
8221.48 853
8222.33 867
8223.19 868
8224.04 884
8224.90 868
8225.76 824
8226.61 808
8227.47 799
8228.32 780
8229.18 853
8230.04 773
8230.89 798
8231.75 825
8232.61 851
8233.46 765
8234.32 781
8235.18 795
8236.03 719
8236.89 701
8237.75 724
8238.60 669
8239.46 759
8240.32 698
8241.17 845
8242.03 759
8242.89 804
8243.74 741
8244.60 701
8245.46 713
8246.31 764
8247.17 817
8248.03 731
8248.89 700
8249.74 729
8250.60 746
8251.46 728
8252.32 750
8253.17 687
8254.03 741
8254.89 767
8255.75 771
8256.60 826
8257.46 778
8258.32 737
8259.18 793
8260.04 819
8260.89 763
8261.75 699
8262.61 823
8263.47 769
8264.33 741
8265.18 776
8266.04 715
8266.90 803
8267.76 784
8268.62 689
8269.47 709
8270.33 775
8271.19 801
8272.05 781
8272.91 735
8273.77 772
8274.63 821
8275.48 789
8276.34 737
8277.20 794
8278.06 752
8278.92 753
8279.78 793
8280.64 803
8281.50 797
8282.36 736
8283.21 746
8284.07 794
8284.93 723
8285.79 847
8286.65 820
8287.51 749
8288.37 822
8289.23 846
8290.09 823
8290.95 808
8291.81 859
8292.67 902
8293.53 816
8294.39 912
8295.25 986
8296.11 888
8296.97 857
8297.82 813
8298.68 800
8299.54 827
8300.40 831
8301.26 839
8302.12 837
8302.98 802
8303.84 828
8304.71 856
8305.57 828
8306.43 803
8307.29 826
8308.15 784
8309.01 839
8309.87 731
8310.73 759
8311.59 791
8312.45 856
8313.31 887
8314.17 886
8315.03 817
8315.89 797
8316.75 753
8317.61 771
8318.47 842
8319.33 817
8320.20 776
8321.06 718
8321.92 758
8322.78 762
8323.64 786
8324.50 801
8325.36 757
8326.22 809
8327.09 771
8327.95 797
8328.81 830
8329.67 759
8330.53 737
8331.39 729
8332.25 721
8333.12 785
8333.98 733
8334.84 748
8335.70 759
8336.56 840
8337.42 849
8338.29 847
8339.15 846
8340.01 825
8340.87 824
8341.73 777
8342.60 808
8343.46 787
8344.32 802
8345.18 870
8346.05 816
8346.91 776
8347.77 788
8348.63 817
8349.50 834
8350.36 745
8351.22 810
8352.08 829
8352.95 799
8353.81 814
8354.67 801
8355.53 797
8356.40 826
8357.26 724
8358.12 793
8358.99 802
8359.85 775
8360.71 877
8361.58 782
8362.44 763
8363.30 815
8364.17 808
8365.03 866
8365.89 870
8366.76 800
8367.62 731
8368.48 849
8369.35 872
8370.21 893
8371.07 914
8371.94 917
8372.80 895
8373.66 846
8374.53 832
8375.39 885
8376.26 807
8377.12 839
8377.98 932
8378.85 909
8379.71 920
8380.58 913
8381.44 889
8382.30 844
8383.17 890
8384.03 911
8384.90 916
8385.76 934
8386.63 907
8387.49 982
8388.35 966
8389.22 899
8390.08 879
8390.95 923
8391.81 925
8392.68 904
8393.54 916
8394.41 953
8395.27 902
8396.14 1025
8397.00 997
8397.87 945
8398.73 949
8399.60 1045
8400.46 1044
8401.33 1041
8402.19 1023
8403.06 957
8403.92 1081
8404.79 1103
8405.65 1044
8406.52 1009
8407.39 1030
8408.25 1098
8409.12 1025
8409.98 1142
8410.85 992
8411.71 1088
8412.58 1096
8413.44 1073
8414.31 1072
8415.18 1189
8416.04 1157
8416.91 1062
8417.77 1054
8418.64 1117
8419.51 1184
8420.37 1166
8421.24 1113
8422.11 1252
8422.97 1155
8423.84 1098
8424.70 1270
8425.57 1243
8426.44 1310
8427.30 1284
8428.17 1330
8429.04 1310
8429.90 1412
8430.77 1350
8431.64 1361
8432.50 1403
8433.37 1394
8434.24 1381
8435.10 1351
8435.97 1438
8436.84 1413
8437.71 1469
8438.57 1625
8439.44 1692
8440.31 1670
8441.17 1793
8442.04 1882
8442.91 2069
8443.78 1989
8444.64 1989
8445.51 2123
8446.38 1992
8447.25 1882
8448.11 1925
8448.98 1979
8449.85 2018
8450.72 2047
8451.58 1945
8452.45 2218
8453.32 2283
8454.19 2510
8455.06 2742
8455.92 3080
8456.79 3253
8457.66 3595
8458.53 3634
8459.40 3679
8460.27 3421
8461.13 3146
8462.00 2908
8462.87 2727
8463.74 2625
8464.61 2381
8465.48 2426
8466.34 2572
8467.21 2683
8468.08 3162
8468.95 3681
8469.82 4366
8470.69 5095
8471.56 5241
8472.42 5180
8473.29 5118
8474.16 4712
8475.03 4099
8475.90 3380
8476.77 2999
8477.64 2649
8478.51 2300
8479.38 1972
8480.25 1904
8481.12 1855
8481.99 1783
8482.85 1669
8483.72 1632
8484.59 1626
8485.46 1626
8486.33 1533
8487.20 1553
8488.07 1528
8488.94 1534
8489.81 1561
8490.68 1465
8491.55 1550
8492.42 1403
8493.29 1391
8494.16 1489
8495.03 1568
8495.90 1547
8496.77 1543
8497.64 1550
8498.51 1515
8499.38 1521
8500.25 1447
8501.12 1512
8501.99 1442
8502.86 1439
8503.73 1430
8504.60 1410
8505.47 1499
8506.34 1489
8507.22 1614
8508.09 1686
8508.96 1869
8509.83 1914
8510.70 1844
8511.57 1729
8512.44 1742
8513.31 1690
8514.18 1539
8515.05 1465
8515.92 1484
8516.80 1365
8517.67 1447
8518.54 1391
8519.41 1446
8520.28 1410
8521.15 1420
8522.02 1413
8522.89 1388
8523.77 1388
8524.64 1379
8525.51 1366
8526.38 1460
8527.25 1397
8528.12 1407
8529.00 1483
8529.87 1562
8530.74 1487
8531.61 1431
8532.48 1493
8533.36 1578
8534.23 1570
8535.10 1574
8535.97 1564
8536.84 1625
8537.72 1604
8538.59 1471
8539.46 1508
8540.33 1512
8541.21 1517
8542.08 1458
8542.95 1461
8543.82 1570
8544.70 1530
8545.57 1583
8546.44 1605
8547.31 1567
8548.19 1707
8549.06 1744
8549.93 1599
8550.80 1622
8551.68 1639
8552.55 1654
8553.42 1609
8554.30 1681
8555.17 1690
8556.04 1704
8556.92 1667
8557.79 1635
8558.66 1610
8559.54 1496
8560.41 1417
8561.28 1318
8562.16 1312
8563.03 1332
8563.90 1282
8564.78 1187
8565.65 1225
8566.52 1207
8567.40 1252
8568.27 1285
8569.15 1294
8570.02 1244
8570.89 1254
8571.77 1274
8572.64 1286
8573.51 1207
8574.39 1200
8575.26 1239
8576.14 1211
8577.01 1196
8577.89 1182
8578.76 1141
8579.63 1173
8580.51 1207
8581.38 1150
8582.26 1120
8583.13 1081
8584.01 1076
8584.88 1177
8585.76 1264
8586.63 1196
8587.51 1193
8588.38 1217
8589.26 1221
8590.13 1125
8591.00 1199
8591.88 1202
8592.75 1230
8593.63 1224
8594.51 1155
8595.38 1218
8596.26 1172
8597.13 1081
8598.01 1116
8598.88 1092
8599.76 1093
8600.63 1184
8601.51 1232
8602.38 1190
8603.26 1138
8604.13 1065
8605.01 1097
8605.89 1100
8606.76 1151
8607.64 1130
8608.51 1153
8609.39 1154
8610.26 1088
8611.14 1264
8612.02 1242
8612.89 1201
8613.77 1150
8614.65 1265
8615.52 1206
8616.40 1170
8617.27 1181
8618.15 1204
8619.03 1213
8619.90 1199
8620.78 1209
8621.66 1160
8622.53 1275
8623.41 1204
8624.29 1251
8625.16 1255
8626.04 1235
8626.92 1322
8627.79 1400
8628.67 1312
8629.55 1306
8630.42 1316
8631.30 1342
8632.18 1298
8633.05 1301
8633.93 1333
8634.81 1242
8635.69 1251
8636.56 1276
8637.44 1284
8638.32 1191
8639.20 1280
8640.07 1331
8640.95 1394
8641.83 1328
8642.71 1339
8643.58 1432
8644.46 1505
8645.34 1389
8646.22 1488
8647.09 1469
8647.97 1518
8648.85 1426
8649.73 1407
8650.61 1515
8651.48 1493
8652.36 1470
8653.24 1512
8654.12 1517
8655.00 1537
8655.87 1491
8656.75 1553
8657.63 1574
8658.51 1565
8659.39 1575
8660.27 1541
8661.14 1614
8662.02 1538
8662.90 1600
8663.78 1587
8664.66 1529
8665.54 1566
8666.42 1515
8667.30 1619
8668.17 1686
8669.05 1736
8669.93 1766
8670.81 1918
8671.69 2014
8672.57 2098
8673.45 2284
8674.33 2516
8675.21 2733
8676.09 2596
8676.97 2691
8677.84 2667
8678.72 2526
8679.60 2391
8680.48 2282
8681.36 2169
8682.24 2030
8683.12 1933
8684.00 1914
8684.88 1879
8685.76 1891
8686.64 1883
8687.52 1938
8688.40 2086
8689.28 2406
8690.16 2763
8691.04 3313
8691.92 3764
8692.80 4243
8693.68 4623
8694.56 4457
8695.44 4247
8696.32 4031
8697.20 3714
8698.08 3190
8698.96 2840
8699.84 2446
8700.72 2115
8701.60 2060
8702.48 1815
8703.37 1754
8704.25 1713
8705.13 1571
8706.01 1522
8706.89 1580
8707.77 1445
8708.65 1520
8709.53 1533
8710.41 1446
8711.29 1470
8712.17 1535
8713.06 1544
8713.94 1406
8714.82 1411
8715.70 1427
8716.58 1384
8717.46 1339
8718.34 1394
8719.22 1337
8720.11 1344
8720.99 1385
8721.87 1366
8722.75 1420
8723.63 1426
8724.51 1395
8725.40 1363
8726.28 1301
8727.16 1411
8728.04 1462
8728.92 1484
8729.81 1542
8730.69 1576
8731.57 1588
8732.45 1601
8733.33 1536
8734.22 1514
8735.10 1529
8735.98 1469
8736.86 1397
8737.75 1438
8738.63 1311
8739.51 1341
8740.39 1323
8741.28 1229
8742.16 1355
8743.04 1276
8743.92 1215
8744.81 1255
8745.69 1239
8746.57 1191
8747.46 1241
8748.34 1261
8749.22 1343
8750.10 1332
8750.99 1290
8751.87 1310
8752.75 1316
8753.64 1288
8754.52 1280
8755.40 1344
8756.29 1342
8757.17 1490
8758.05 1471
8758.94 1475
8759.82 1529
8760.70 1529
8761.59 1539
8762.47 1504
8763.35 1476
8764.24 1515
8765.12 1465
8766.01 1416
8766.89 1347
8767.77 1399
8768.66 1385
8769.54 1402
8770.43 1471
8771.31 1432
8772.19 1434
8773.08 1427
8773.96 1440
8774.85 1395
8775.73 1309
8776.62 1248
8777.50 1292
8778.38 1241
8779.27 1297
8780.15 1317
8781.04 1192
8781.92 1144
8782.81 1185
8783.69 1208
8784.58 1109
8785.46 1167
8786.35 1107
8787.23 1149
8788.12 1143
8789.00 1198
8789.89 1240
8790.77 1305
8791.66 1243
8792.54 1401
8793.43 1328
8794.31 1322
8795.20 1321
8796.08 1340
8796.97 1237
8797.85 1201
8798.74 1197
8799.62 1162
8800.51 1203
8801.40 1196
8802.28 1189
8803.17 1136
8804.05 1139
8804.94 1189
8805.82 1112
8806.71 1175
8807.60 1212
8808.48 1156
8809.37 1113
8810.25 1177
8811.14 1068
8812.03 1022
8812.91 985
8813.80 1006
8814.69 1083
8815.57 1077
8816.46 1044
8817.34 963
8818.23 1025
8819.12 1064
8820.00 1054
8820.89 1043
8821.78 973
8822.66 978
8823.55 993
8824.44 1038
8825.32 1073
8826.21 1080
8827.10 1055
8827.99 1054
8828.87 1041
8829.76 1047
8830.65 1028
8831.53 997
8832.42 1001
8833.31 1071
8834.20 1045
8835.08 1046
8835.97 981
8836.86 986
8837.74 904
8838.63 949
8839.52 1024
8840.41 990
8841.30 978
8842.18 1012
8843.07 998
8843.96 970
8844.85 966
8845.73 1023
8846.62 1019
8847.51 962
8848.40 1007
8849.29 1007
8850.17 972
8851.06 975
8851.95 919
8852.84 842
8853.73 932
8854.61 986
8855.50 918
8856.39 881
8857.28 899
8858.17 928
8859.06 864
8859.95 872
8860.83 905
8861.72 887
8862.61 918
8863.50 896
8864.39 854
8865.28 907
8866.17 912
8867.06 937
8867.94 879
8868.83 851
8869.72 854
8870.61 834
8871.50 906
8872.39 897
8873.28 862
8874.17 840
8875.06 847
8875.95 848
8876.84 834
8877.73 817
8878.62 799
8879.51 831
8880.40 824
8881.28 817
8882.17 858
8883.06 802
8883.95 781
8884.84 856
8885.73 895
8886.62 733
8887.51 790
8888.40 767
8889.29 797
8890.18 860
8891.07 802
8891.96 746
8892.85 725
8893.74 855
8894.63 785
8895.53 737
8896.42 806
8897.31 776
8898.20 834
8899.09 771
8899.98 782
8900.87 807
8901.76 823
8902.65 777
8903.54 726
8904.43 766
8905.32 705
8906.21 768
8907.10 730
8907.99 720
8908.89 776
8909.78 754
8910.67 762
8911.56 711
8912.45 745
8913.34 768
8914.23 775
8915.12 761
8916.02 762
8916.91 753
8917.80 720
8918.69 731
8919.58 773
8920.47 732
8921.36 771
8922.26 693
8923.15 758
8924.04 719
8924.93 694
8925.82 739
8926.72 648
8927.61 670
8928.50 651
8929.39 651
8930.28 662
8931.18 653
8932.07 660
8932.96 637
8933.85 671
8934.75 737
8935.64 721
8936.53 675
8937.42 720
8938.31 719
8939.21 676
8940.10 670
8940.99 664
8941.89 653
8942.78 668
8943.67 688
8944.56 656
8945.46 632
8946.35 671
8947.24 697
8948.14 710
8949.03 694
8949.92 713
8950.81 690
8951.71 657
8952.60 700
8953.49 697
8954.39 726
8955.28 730
8956.17 681
8957.07 695
8957.96 628
8958.85 669
8959.75 684
8960.64 638
8961.54 683
8962.43 657
8963.32 688
8964.22 697
8965.11 671
8966.00 681
8966.90 657
8967.79 659
8968.69 637
8969.58 694
8970.47 674
8971.37 687
8972.26 702
8973.16 626
8974.05 665
8974.95 667
8975.84 685
8976.73 667
8977.63 644
8978.52 634
8979.42 680
8980.31 673
8981.21 644
8982.10 690
8983.00 682
8983.89 600
8984.79 605
8985.68 648
8986.58 632
8987.47 642
8988.37 695
8989.26 664
8990.16 675
8991.05 674
8991.95 650
8992.84 635
8993.74 653
8994.63 650
8995.53 598
8996.42 637
8997.32 694
8998.21 689
8999.11 660
9000.01 651
9000.90 654
9001.80 684
9002.69 667
9003.59 618
9004.48 585
9005.38 588
9006.28 656
9007.17 616
9008.07 618
9008.96 588
9009.86 628
9010.76 611
9011.65 630
9012.55 618
9013.45 579
9014.34 581
9015.24 568
9016.13 580
9017.03 521
9017.93 528
9018.82 538
9019.72 632
9020.62 619
9021.51 610
9022.41 682
9023.31 629
9024.20 580
9025.10 599
9026.00 624
9026.89 593
9027.79 631
9028.69 544
9029.59 571
9030.48 599
9031.38 601
9032.28 613
9033.17 694
9034.07 627
9034.97 568
9035.87 560
9036.76 609
9037.66 631
9038.56 607
9039.46 636
9040.35 607
9041.25 673
9042.15 597
9043.05 609
9043.94 581
9044.84 599
9045.74 667
9046.64 673
9047.54 641
9048.43 629
9049.33 675
9050.23 622
9051.13 644
9052.03 572
9052.92 613
9053.82 651
9054.72 622
9055.62 641
9056.52 662
9057.42 603
9058.32 616
9059.21 606
9060.11 635
9061.01 626
9061.91 591
9062.81 593
9063.71 642
9064.61 647
9065.50 604
9066.40 679
9067.30 654
9068.20 664
9069.10 659
9070.00 705
9070.90 635
9071.80 660
9072.70 653
9073.60 736
9074.50 654
9075.40 647
9076.29 635
9077.19 599
9078.09 644
9078.99 630
9079.89 608
9080.79 585
9081.69 613
9082.59 615
9083.49 626
9084.39 622
9085.29 618
9086.19 699
9087.09 654
9087.99 685
9088.89 686
9089.79 713
9090.69 676
9091.59 746
9092.49 720
9093.39 649
9094.29 649
9095.19 659
9096.09 725
9096.99 708
9097.89 654
9098.79 694
9099.69 704
9100.60 691
9101.50 642
9102.40 634
9103.30 639
9104.20 598
9105.10 644
9106.00 599
9106.90 629
9107.80 614
9108.70 681
9109.60 641
9110.50 637
9111.41 650
9112.31 622
9113.21 651
9114.11 628
9115.01 586
9115.91 622
9116.81 596
9117.72 611
9118.62 560
9119.52 595
9120.42 588
9121.32 556
9122.22 604
9123.12 557
9124.03 643
9124.93 567
9125.83 563
9126.73 622
9127.63 616
9128.54 627
9129.44 629
9130.34 572
9131.24 620
9132.14 631
9133.05 594
9133.95 620
9134.85 606
9135.75 616
9136.66 580
9137.56 638
9138.46 597
9139.36 584
9140.27 636
9141.17 604
9142.07 639
9142.97 665
9143.88 672
9144.78 597
9145.68 540
9146.59 532
9147.49 568
9148.39 636
9149.29 596
9150.20 534
9151.10 596
9152.00 608
9152.91 612
9153.81 602
9154.71 550
9155.62 612
9156.52 629
9157.42 620
9158.33 590
9159.23 643
9160.13 592
9161.04 597
9161.94 550
9162.84 573
9163.75 622
9164.65 594
9165.56 597
9166.46 591
9167.36 593
9168.27 594
9169.17 608
9170.08 618
9170.98 632
9171.88 554
9172.79 636
9173.69 634
9174.60 635
9175.50 648
9176.41 598
9177.31 678
9178.21 613
9179.12 614
9180.02 607
9180.93 609
9181.83 647
9182.74 663
9183.64 616
9184.55 621
9185.45 667
9186.36 610
9187.26 657
9188.17 685
9189.07 660
9189.98 630
9190.88 599
9191.79 597
9192.69 620
9193.60 608
9194.50 635
9195.41 645
9196.31 630
9197.22 645
9198.12 700
9199.03 642
9199.93 659
9200.84 654
9201.75 727
9202.65 798
9203.56 702
9204.46 698
9205.37 711
9206.27 664
9207.18 720
9208.09 674
9208.99 643
9209.90 660
9210.80 608
9211.71 588
9212.62 640
9213.52 648
9214.43 671
9215.34 660
9216.24 690
9217.15 721
9218.05 745
9218.96 767
9219.87 744
9220.77 682
9221.68 652
9222.59 679
9223.49 636
9224.40 585
9225.31 637
9226.21 631
9227.12 603
9228.03 578
9228.93 590
9229.84 644
9230.75 689
9231.66 662
9232.56 564
9233.47 607
9234.38 622
9235.28 665
9236.19 609
9237.10 617
9238.01 647
9238.91 630
9239.82 642
9240.73 568
9241.64 634
9242.54 609
9243.45 588
9244.36 589
9245.27 605
9246.18 603
9247.08 569
9247.99 630
9248.90 635
9249.81 600
9250.71 596
9251.62 638
9252.53 621
9253.44 567
9254.35 579
9255.26 594
9256.16 615
9257.07 632
9257.98 642
9258.89 600
9259.80 621
9260.71 620
9261.61 591
9262.52 654
9263.43 586
9264.34 627
9265.25 604
9266.16 618
9267.07 556
9267.98 551
9268.88 550
9269.79 617
9270.70 612
9271.61 590
9272.52 580
9273.43 541
9274.34 610
9275.25 638
9276.16 631
9277.07 615
9277.98 579
9278.89 587
9279.80 654
9280.70 680
9281.61 642
9282.52 708
9283.43 655
9284.34 578
9285.25 580
9286.16 633
9287.07 716
9287.98 660
9288.89 571
9289.80 613
9290.71 656
9291.62 616
9292.53 655
9293.44 658
9294.35 628
9295.26 637
9296.17 616
9297.08 605
9297.99 548
9298.90 650
9299.81 649
9300.73 701
9301.64 641
9302.55 613
9303.46 667
9304.37 655
9305.28 652
9306.19 661
9307.10 726
9308.01 732
9308.92 681
9309.83 739
9310.74 738
9311.65 790
9312.57 732
9313.48 724
9314.39 687
9315.30 761
9316.21 737
9317.12 684
9318.03 700
9318.94 743
9319.86 680
9320.77 649
9321.68 655
9322.59 735
9323.50 640
9324.41 666
9325.33 632
9326.24 631
9327.15 632
9328.06 654
9328.97 691
9329.88 665
9330.80 615
9331.71 638
9332.62 624
9333.53 631
9334.44 620
9335.36 579
9336.27 619
9337.18 607
9338.09 610
9339.01 651
9339.92 582
9340.83 619
9341.74 604
9342.66 628
9343.57 676
9344.48 646
9345.39 669
9346.31 573
9347.22 622
9348.13 624
9349.05 659
9349.96 633
9350.87 622
9351.78 577
9352.70 661
9353.61 622
9354.52 570
9355.44 616
9356.35 588
9357.26 618
9358.18 587
9359.09 573
9360.00 645
9360.92 625
9361.83 651
9362.74 608
9363.66 639
9364.57 642
9365.48 685
9366.40 690
9367.31 687
9368.23 647
9369.14 672
9370.05 619
9370.97 616
9371.88 590
9372.80 621
9373.71 637
9374.62 680
9375.54 669
9376.45 629
9377.37 628
9378.28 603
9379.19 586
9380.11 574
9381.02 674
9381.94 679
9382.85 658
9383.77 595
9384.68 622
9385.60 674
9386.51 699
9387.43 688
9388.34 669
9389.26 730
9390.17 772
9391.09 782
9392.00 814
9392.91 731
9393.83 701
9394.75 797
9395.66 774
9396.58 784
9397.49 773
9398.41 711
9399.32 751
9400.24 773
9401.15 730
9402.07 708
9402.98 688
9403.90 709
9404.81 641
9405.73 681
9406.65 645
9407.56 663
9408.48 688
9409.39 641
9410.31 669
9411.22 681
9412.14 624
9413.06 699
9413.97 636
9414.89 657
9415.80 662
9416.72 639
9417.64 658
9418.55 657
9419.47 630
9420.39 653
9421.30 695
9422.22 650
9423.14 663
9424.05 688
9424.97 694
9425.88 650
9426.80 693
9427.72 758
9428.64 680
9429.55 686
9430.47 740
9431.39 739
9432.30 701
9433.22 694
9434.14 728
9435.05 724
9435.97 691
9436.89 766
9437.81 771
9438.72 709
9439.64 728
9440.56 731
9441.47 681
9442.39 671
9443.31 677
9444.23 644
9445.14 705
9446.06 658
9446.98 712
9447.90 718
9448.81 704
9449.73 765
9450.65 751
9451.57 799
9452.49 784
9453.40 892
9454.32 866
9455.24 888
9456.16 880
9457.08 879
9457.99 838
9458.91 792
9459.83 761
9460.75 715
9461.67 746
9462.59 776
9463.50 741
9464.42 728
9465.34 728
9466.26 745
9467.18 709
9468.10 676
9469.02 711
9469.94 692
9470.85 684
9471.77 694
9472.69 709
9473.61 690
9474.53 704
9475.45 666
9476.37 655
9477.29 703
9478.21 705
9479.13 746
9480.04 774
9480.96 792
9481.88 781
9482.80 808
9483.72 781
9484.64 757
9485.56 767
9486.48 676
9487.40 655
9488.32 690
9489.24 704
9490.16 697
9491.08 675
9492.00 700
9492.92 716
9493.84 689
9494.76 696
9495.68 719
9496.60 696
9497.52 667
9498.44 725
9499.36 666
9500.28 641
9501.20 680
9502.12 749
9503.04 721
9503.96 667
9504.88 703
9505.80 766
9506.72 745
9507.64 769
9508.56 765
9509.48 703
9510.41 703
9511.33 804
9512.25 733
9513.17 770
9514.09 773
9515.01 776
9515.93 779
9516.85 824
9517.77 747
9518.69 724
9519.61 783
9520.54 770
9521.46 780
9522.38 765
9523.30 838
9524.22 786
9525.14 717
9526.06 799
9526.99 820
9527.91 823
9528.83 848
9529.75 922
9530.67 990
9531.59 1094
9532.52 1078
9533.44 1041
9534.36 1138
9535.28 1121
9536.20 1144
9537.13 1099
9538.05 1031
9538.97 1003
9539.89 981
9540.81 919
9541.74 899
9542.66 866
9543.58 862
9544.50 836
9545.43 832
9546.35 776
9547.27 767
9548.19 856
9549.12 831
9550.04 845
9550.96 822
9551.88 780
9552.81 772
9553.73 794
9554.65 789
9555.58 835
9556.50 845
9557.42 772
9558.34 852
9559.27 824
9560.19 861
9561.11 817
9562.04 797
9562.96 805
9563.88 859
9564.81 858
9565.73 868
9566.65 818
9567.58 797
9568.50 778
9569.43 804
9570.35 772
9571.27 783
9572.20 809
9573.12 764
9574.04 729
9574.97 773
9575.89 805
9576.82 785
9577.74 839
9578.66 761
9579.59 749
9580.51 782
9581.44 755
9582.36 711
9583.28 762
9584.21 733
9585.13 768
9586.06 763
9586.98 746
9587.91 727
9588.83 743
9589.76 715
9590.68 763
9591.60 775
9592.53 731
9593.45 791
9594.38 816
9595.30 828
9596.23 838
9597.15 884
9598.08 818
9599.00 829
9599.93 819
9600.85 802
9601.78 887
9602.70 907
9603.63 928
9604.55 872
9605.48 867
9606.41 852
9607.33 884
9608.26 861
9609.18 905
9610.11 924
9611.03 937
9611.96 939
9612.88 896
9613.81 893
9614.74 912
9615.66 986
9616.59 866
9617.51 883
9618.44 900
9619.37 897
9620.29 906
9621.22 912
9622.14 923
9623.07 943
9624.00 965
9624.92 962
9625.85 958
9626.78 1001
9627.70 1000
9628.63 984
9629.55 924
9630.48 1012
9631.41 1065
9632.33 1007
9633.26 1107
9634.19 1083
9635.11 1063
9636.04 1132
9636.97 1259
9637.90 1294
9638.82 1275
9639.75 1176
9640.68 1169
9641.60 1208
9642.53 1167
9643.46 1194
9644.38 1217
9645.31 1229
9646.24 1322
9647.17 1407
9648.09 1470
9649.02 1506
9649.95 1582
9650.88 1629
9651.80 1719
9652.73 1669
9653.66 1686
9654.59 1594
9655.51 1549
9656.44 1437
9657.37 1393
9658.30 1240
9659.23 1232
9660.15 1218
9661.08 1212
9662.01 1176
9662.94 1250
9663.87 1212
9664.80 1198
9665.72 1179
9666.65 1230
9667.58 1226
9668.51 1256
9669.44 1290
9670.37 1290
9671.29 1323
9672.22 1253
9673.15 1315
9674.08 1304
9675.01 1288
9675.94 1312
9676.87 1288
9677.79 1287
9678.72 1345
9679.65 1289
9680.58 1267
9681.51 1250
9682.44 1203
9683.37 1235
9684.30 1290
9685.23 1371
9686.16 1439
9687.09 1366
9688.01 1384
9688.94 1511
9689.87 1538
9690.80 1555
9691.73 1534
9692.66 1577
9693.59 1529
9694.52 1554
9695.45 1383
9696.38 1420
9697.31 1523
9698.24 1575
9699.17 1622
9700.10 1592
9701.03 1565
9701.96 1537
9702.89 1519
9703.82 1486
9704.75 1447
9705.68 1366
9706.61 1433
9707.54 1367
9708.47 1381
9709.40 1386
9710.33 1473
9711.26 1372
9712.19 1365
9713.12 1455
9714.05 1499
9714.98 1520
9715.92 1516
9716.85 1488
9717.78 1498
9718.71 1433
9719.64 1472
9720.57 1374
9721.50 1330
9722.43 1439
9723.36 1277
9724.29 1313
9725.22 1321
9726.16 1295
9727.09 1332
9728.02 1246
9728.95 1316
9729.88 1315
9730.81 1320
9731.74 1440
9732.67 1395
9733.61 1464
9734.54 1408
9735.47 1383
9736.40 1412
9737.33 1359
9738.26 1387
9739.20 1270
9740.13 1248
9741.06 1248
9741.99 1211
9742.92 1217
9743.86 1231
9744.79 1221
9745.72 1229
9746.65 1174
9747.58 1144
9748.52 1237
9749.45 1200
9750.38 1285
9751.31 1297
9752.25 1252
9753.18 1174
9754.11 1117
9755.04 1112
9755.98 1144
9756.91 1131
9757.84 1188
9758.77 1165
9759.71 1127
9760.64 1179
9761.57 1104
9762.51 1145
9763.44 1186
9764.37 1162
9765.30 1185
9766.24 1157
9767.17 1125
9768.10 1176
9769.04 1236
9769.97 1177
9770.90 1197
9771.84 1148
9772.77 1204
9773.70 1163
9774.64 1176
9775.57 1169
9776.50 1171
9777.44 1151
9778.37 1207
9779.31 1250
9780.24 1263
9781.17 1224
9782.11 1334
9783.04 1368
9783.97 1337
9784.91 1343
9785.84 1336
9786.78 1313
9787.71 1217
9788.64 1282
9789.58 1171
9790.51 1138
9791.45 1174
9792.38 1134
9793.32 1115
9794.25 1218
9795.19 1157
9796.12 1202
9797.05 1205
9797.99 1222
9798.92 1245
9799.86 1270
9800.79 1215
9801.73 1301
9802.66 1241
9803.60 1234
9804.53 1163
9805.47 1102
9806.40 1063
9807.34 1054
9808.27 1060
9809.21 971
9810.14 997
9811.08 971
9812.01 940
9812.95 964
9813.88 961
9814.82 1006
9815.75 999
9816.69 1019
9817.63 987
9818.56 1001
9819.50 992
9820.43 994
9821.37 989
9822.30 963
9823.24 938
9824.18 897
9825.11 869
9826.05 895
9826.98 867
9827.92 876
9828.86 841
9829.79 889
9830.73 917
9831.66 936
9832.60 880
9833.54 909
9834.47 953
9835.41 900
9836.35 948
9837.28 991
9838.22 986
9839.16 956
9840.09 937
9841.03 943
9841.97 936
9842.90 938
9843.84 930
9844.78 986
9845.71 970
9846.65 952
9847.59 904
9848.52 888
9849.46 929
9850.40 904
9851.34 849
9852.27 878
9853.21 905
9854.15 898
9855.08 877
9856.02 960
9856.96 1010
9857.90 928
9858.83 943
9859.77 900
9860.71 955
9861.65 917
9862.58 895
9863.52 917
9864.46 884
9865.40 847
9866.34 882
9867.27 942
9868.21 943
9869.15 882
9870.09 883
9871.03 911
9871.96 956
9872.90 910
9873.84 835
9874.78 877
9875.72 852
9876.66 861
9877.59 855
9878.53 842
9879.47 878
9880.41 956
9881.35 932
9882.29 941
9883.23 865
9884.16 817
9885.10 888
9886.04 857
9886.98 801
9887.92 783
9888.86 853
9889.80 825
9890.74 816
9891.68 801
9892.61 831
9893.55 792
9894.49 776
9895.43 836
9896.37 780
9897.31 766
9898.25 852
9899.19 838
9900.13 815
9901.07 835
9902.01 816
9902.95 815
9903.89 826
9904.83 777
9905.77 773
9906.71 826
9907.65 814
9908.59 746
9909.53 791
9910.47 840
9911.41 788
9912.35 878
9913.29 837
9914.23 814
9915.17 843
9916.11 794
9917.05 818
9917.99 832
9918.93 830
9919.87 796
9920.81 828
9921.75 873
9922.69 887
9923.63 880
9924.57 896
9925.51 1038
9926.45 1122
9927.39 1150
9928.33 1188
9929.28 1222
9930.22 1258
9931.16 1213
9932.10 1186
9933.04 1056
9933.98 1046
9934.92 906
9935.86 906
9936.80 884
9937.74 816
9938.69 790
9939.63 802
9940.57 856
9941.51 787
9942.45 783
9943.39 761
9944.34 766
9945.28 811
9946.22 780
9947.16 734
9948.10 742
9949.04 732
9949.99 775
9950.93 778
9951.87 728
9952.81 773
9953.75 816
9954.70 865
9955.64 814
9956.58 817
9957.52 766
9958.46 796
9959.41 836
9960.35 802
9961.29 709
9962.23 789
9963.18 756
9964.12 785
9965.06 795
9966.00 809
9966.95 811
9967.89 808
9968.83 719
9969.77 667
9970.72 756
9971.66 771
9972.60 794
9973.55 746
9974.49 759
9975.43 734
9976.38 768
9977.32 717
9978.26 681
9979.21 700
9980.15 728
9981.09 710
9982.04 729
9982.98 756
9983.92 717
9984.87 637
9985.81 693
9986.75 668
9987.70 674
9988.64 730
9989.58 758
9990.53 689
9991.47 712
9992.42 669
9993.36 709
9994.30 700
9995.25 640
9996.19 696
9997.14 664
9998.08 673
9999.02 656
9999.97 661
10000.91 714
10001.86 631
10002.80 654
10003.75 748
10004.69 695
10005.63 691
10006.58 695
10007.52 700
10008.47 658
10009.41 680
10010.36 705
10011.30 702
10012.25 645
10013.19 646
10014.14 707
10015.08 691
10016.03 664
10016.97 730
10017.92 683
10018.86 646
10019.81 606
10020.75 671
10021.70 664
10022.64 664
10023.59 637
10024.53 662
10025.48 662
10026.42 664
10027.37 635
10028.32 600
10029.26 687
10030.21 710
10031.15 667
10032.10 657
10033.04 632
10033.99 701
10034.94 670
10035.88 634
10036.83 667
10037.77 693
10038.72 608
10039.67 639
10040.61 670
10041.56 607
10042.50 678
10043.45 613
10044.40 653
10045.34 661
10046.29 597
10047.24 668
10048.18 668
10049.13 656
10050.08 609
10051.02 609
10051.97 580
10052.92 639
10053.86 561
10054.81 617
10055.76 534
10056.70 537
10057.65 610
10058.60 653
10059.54 670
10060.49 662
10061.44 599
10062.39 605
10063.33 611
10064.28 624
10065.23 579
10066.17 574
10067.12 641
10068.07 630
10069.02 642
10069.96 590
10070.91 615
10071.86 626
10072.81 604
10073.76 570
10074.70 625
10075.65 569
10076.60 581
10077.55 588
10078.49 599
10079.44 627
10080.39 639
10081.34 590
10082.29 614
10083.23 649
10084.18 631
10085.13 617
10086.08 601
10087.03 601
10087.98 611
10088.92 621
10089.87 615
10090.82 648
10091.77 613
10092.72 570
10093.67 634
10094.62 620
10095.56 605
10096.51 647
10097.46 606
10098.41 588
10099.36 596
10100.31 591
10101.26 638
10102.21 607
10103.16 586
10104.11 584
10105.05 642
10106.00 596
10106.95 605
10107.90 584
10108.85 590
10109.80 610
10110.75 609
10111.70 593
10112.65 571
10113.60 596
10114.55 619
10115.50 615
10116.45 603
10117.40 621
10118.35 624
10119.30 644
10120.25 649
10121.20 602
10122.15 624
10123.10 579
10124.05 580
10125.00 607
10125.95 593
10126.90 646
10127.85 608
10128.80 621
10129.75 576
10130.70 587
10131.65 618
10132.60 636
10133.55 652
10134.50 613
10135.45 604
10136.40 634
10137.35 663
10138.30 627
10139.26 646
10140.21 635
10141.16 550
10142.11 605
10143.06 669
10144.01 594
10144.96 658
10145.91 707
10146.86 665
10147.81 667
10148.77 679
10149.72 656
10150.67 659
10151.62 658
10152.57 689
10153.52 680
10154.47 691
10155.43 621
10156.38 646
10157.33 673
10158.28 675
10159.23 651
10160.18 668
10161.14 693
10162.09 702
10163.04 703
10163.99 680
10164.94 729
10165.90 747
10166.85 731
10167.80 732
10168.75 672
10169.70 736
10170.66 695
10171.61 680
10172.56 749
10173.51 669
10174.47 709
10175.42 723
10176.37 732
10177.32 746
10178.28 748
10179.23 737
10180.18 794
10181.14 778
10182.09 711
10183.04 809
10183.99 823
10184.95 789
10185.90 813
10186.85 739
10187.81 787
10188.76 854
10189.71 786
10190.67 821
10191.62 869
10192.57 847
10193.53 822
10194.48 905
10195.43 929
10196.39 885
10197.34 851
10198.29 918
10199.25 848
10200.20 860
10201.15 880
10202.11 926
10203.06 1000
10204.02 935
10204.97 954
10205.92 980
10206.88 1038
10207.83 1067
10208.79 1023
10209.74 1065
10210.69 1062
10211.65 1051
10212.60 984
10213.56 929
10214.51 1007
10215.46 961
10216.42 913
10217.37 889
10218.33 914
10219.28 909
10220.24 875
10221.19 882
10222.15 830
10223.10 904
10224.06 859
10225.01 845
10225.97 811
10226.92 861
10227.88 875
10228.83 887
10229.79 819
10230.74 856
10231.70 832
10232.65 863
10233.61 935
10234.56 916
10235.52 997
10236.47 979
10237.43 1026
10238.38 1049
10239.34 1074
10240.29 1012
10241.25 1028
10242.21 983
10243.16 887
10244.12 821
10245.07 808
10246.03 822
10246.98 770
10247.94 703
10248.90 716
10249.85 694
10250.81 703
10251.76 736
10252.72 756
10253.68 716
10254.63 713
10255.59 747
10256.55 694
10257.50 686
10258.46 680
10259.41 675
10260.37 678
10261.33 706
10262.28 696
10263.24 714
10264.20 660
10265.15 671
10266.11 677
10267.07 654
10268.02 657
10268.98 694
10269.94 731
10270.90 690
10271.85 652
10272.81 646
10273.77 702
10274.72 699
10275.68 681
10276.64 699
10277.60 675
10278.55 643
10279.51 651
10280.47 672
10281.43 673
10282.38 641
10283.34 614
10284.30 653
10285.26 615
10286.21 619
10287.17 617
10288.13 700
10289.09 661
10290.04 644
10291.00 678
10291.96 653
10292.92 665
10293.88 649
10294.83 621
10295.79 647
10296.75 643
10297.71 631
10298.67 616
10299.63 625
10300.58 704
10301.54 634
10302.50 612
10303.46 703
10304.42 621
10305.38 654
10306.34 595
10307.29 589
10308.25 643
10309.21 631
10310.17 608
10311.13 623
10312.09 605
10313.05 643
10314.01 648
10314.97 642
10315.92 614
10316.88 617
10317.84 629
10318.80 630
10319.76 533
10320.72 537
10321.68 634
10322.64 622
10323.60 608
10324.56 642
10325.52 617
10326.48 581
10327.44 621
10328.40 640
10329.36 634
10330.32 611
10331.28 626
10332.24 636
10333.20 612
10334.16 631
10335.12 621
10336.08 616
10337.04 567
10338.00 609
10338.96 634
10339.92 593
10340.88 539
10341.84 541
10342.80 608
10343.76 608
10344.72 581
10345.68 591
10346.64 625
10347.60 603
10348.56 601
10349.52 632
10350.48 588
10351.44 578
10352.40 605
10353.36 543
10354.32 520
10355.29 533
10356.25 520
10357.21 550
10358.17 570
10359.13 514
10360.09 519
10361.05 540
10362.01 567
10362.97 562
10363.94 602
10364.90 555
10365.86 576
10366.82 569
10367.78 645
10368.74 538
10369.70 540
10370.67 600
10371.63 548
10372.59 559
10373.55 509
10374.51 541
10375.47 512
10376.44 551
10377.40 562
10378.36 562
10379.32 571
10380.28 559
10381.25 577
10382.21 607
10383.17 585
10384.13 528
10385.10 534
10386.06 538
10387.02 556
10387.98 568
10388.95 607
10389.91 588
10390.87 599
10391.83 588
10392.80 561
10393.76 543
10394.72 542
10395.68 552
10396.65 526
10397.61 523
10398.57 501
10399.54 604
10400.50 552
10401.46 571
10402.43 509
10403.39 519
10404.35 526
10405.31 547
10406.28 476
10407.24 527
10408.20 556
10409.17 575
10410.13 574
10411.10 617
10412.06 598
10413.02 599
10413.99 600
10414.95 589
10415.91 591
10416.88 612
10417.84 710
10418.80 696
10419.77 760
10420.73 743
10421.70 787
10422.66 759
10423.63 745
10424.59 734
10425.55 645
10426.52 630
10427.48 653
10428.45 563
10429.41 551
10430.37 591
10431.34 551
10432.30 577
10433.27 588
10434.23 565
10435.20 545
10436.16 546
10437.13 552
10438.09 502
10439.06 529
10440.02 492
10440.99 553
10441.95 538
10442.92 515
10443.88 475
10444.85 520
10445.81 559
10446.78 536
10447.74 511
10448.71 575
10449.67 535
10450.64 541
10451.60 555
10452.57 527
10453.53 535
10454.50 521
10455.47 493
10456.43 528
10457.40 535
10458.36 489
10459.33 509
10460.29 518
10461.26 544
10462.23 524
10463.19 532
10464.16 514
10465.12 512
10466.09 491
10467.06 554
10468.02 475
10468.99 463
10469.95 512
10470.92 520
10471.89 485
10472.85 560
10473.82 513
10474.79 499
10475.75 517
10476.72 540
10477.69 525
10478.65 507
10479.62 513
10480.59 496
10481.55 554
10482.52 549
10483.49 535
10484.45 483
10485.42 513
10486.39 490
10487.35 445
10488.32 509
10489.29 471
10490.26 566
10491.22 542
10492.19 529
10493.16 540
10494.13 540
10495.09 485
10496.06 482
10497.03 509
10497.99 526
10498.96 467
10499.93 548
10500.90 554
10501.87 494
10502.83 479
10503.80 541
10504.77 560
10505.74 513
10506.70 511
10507.67 557
10508.64 542
10509.61 514
10510.58 547
10511.55 524
10512.51 566
10513.48 535
10514.45 480
10515.42 524
10516.39 526
10517.36 536
10518.32 523
10519.29 486
10520.26 498
10521.23 495
10522.20 543
10523.17 557
10524.14 541
10525.10 508
10526.07 484
10527.04 528
10528.01 547
10528.98 534
10529.95 538
10530.92 508
10531.89 503
10532.86 550
10533.83 492
10534.79 532
10535.76 568
10536.73 554
10537.70 534
10538.67 517
10539.64 516
10540.61 558
10541.58 492
10542.55 474
10543.52 521
10544.49 523
10545.46 525
10546.43 580
10547.40 517
10548.37 497
10549.34 551
10550.31 602
10551.28 551
10552.25 542
10553.22 504
10554.19 569
10555.16 602
10556.13 540
10557.10 632
10558.07 623
10559.04 648
10560.01 665
10560.98 718
10561.95 740
10562.92 789
10563.89 750
10564.86 728
10565.83 713
10566.81 663
10567.78 655
10568.75 645
10569.72 613
10570.69 550
10571.66 538
10572.63 582
10573.60 541
10574.57 550
10575.54 572
10576.51 522
10577.49 539
10578.46 533
10579.43 517
10580.40 532
10581.37 552
10582.34 487
10583.31 524
10584.29 554
10585.26 560
10586.23 555
10587.20 564
10588.17 568
10589.14 569
10590.12 549
10591.09 598
10592.06 580
10593.03 563
10594.00 571
10594.98 640
10595.95 568
10596.92 580
10597.89 587
10598.86 592
10599.84 575
10600.81 582
10601.78 591
10602.75 527
10603.73 571
10604.70 554
10605.67 555
10606.64 542
10607.62 507
10608.59 557
10609.56 538
10610.53 547
10611.51 515
10612.48 538
10613.45 523
10614.43 561
10615.40 520
10616.37 529
10617.34 536
10618.32 514
10619.29 556
10620.26 547
10621.24 512
10622.21 546
10623.18 510
10624.16 561
10625.13 518
10626.10 537
10627.08 541
10628.05 598
10629.02 543
10630.00 531
10630.97 523
10631.95 519
10632.92 488
10633.89 572
10634.87 540
10635.84 568
10636.81 613
10637.79 607
10638.76 629
10639.74 691
10640.71 721
10641.69 648
10642.66 685
10643.63 663
10644.61 658
10645.58 636
10646.56 546
10647.53 505
10648.51 579
10649.48 640
10650.45 535
10651.43 512
10652.40 519
10653.38 517
10654.35 490
10655.33 547
10656.30 472
10657.28 534
10658.25 573
10659.23 562
10660.20 481
10661.18 479
10662.15 527
10663.13 535
10664.10 522
10665.08 501
10666.05 498
10667.03 510
10668.00 567
10668.98 585
10669.96 526
10670.93 469
10671.91 527
10672.88 562
10673.86 517
10674.83 466
10675.81 549
10676.79 594
10677.76 518
10678.74 527
10679.71 517
10680.69 484
10681.66 554
10682.64 558
10683.62 507
10684.59 547
10685.57 609
10686.55 562
10687.52 515
10688.50 489
10689.47 547
10690.45 512
10691.43 478
10692.40 505
10693.38 459
10694.36 487
10695.33 521
10696.31 501
10697.29 512
10698.26 541
10699.24 515
10700.22 506
10701.19 527
10702.17 456
10703.15 526
10704.13 520
10705.10 510
10706.08 445
10707.06 445
10708.03 523
10709.01 493
10709.99 501
10710.97 512
10711.94 465
10712.92 507
10713.90 503
10714.88 477
10715.85 507
10716.83 552
10717.81 468
10718.79 462
10719.76 474
10720.74 507
10721.72 529
10722.70 536
10723.68 503
10724.65 497
10725.63 531
10726.61 550
10727.59 472
10728.57 518
10729.54 516
10730.52 490
10731.50 479
10732.48 483
10733.46 557
10734.44 524
10735.41 480
10736.39 486
10737.37 505
10738.35 472
10739.33 532
10740.31 466
10741.29 476
10742.26 533
10743.24 521
10744.22 525
10745.20 493
10746.18 463
10747.16 486
10748.14 509
10749.12 465
10750.10 494
10751.08 519
10752.05 504
10753.03 509
10754.01 502
10754.99 496
10755.97 496
10756.95 507
10757.93 532
10758.91 519
10759.89 508
10760.87 494
10761.85 519
10762.83 497
10763.81 448
10764.79 524
10765.77 495
10766.75 518
10767.73 522
10768.71 495
10769.69 475
10770.67 486
10771.65 472
10772.63 534
10773.61 517
10774.59 527
10775.57 534
10776.55 504
10777.53 538
10778.51 502
10779.49 494
10780.47 545
10781.45 597
10782.43 558
10783.41 569
10784.39 557
10785.38 551
10786.36 533
10787.34 545
10788.32 579
10789.30 537
10790.28 523
10791.26 481
10792.24 489
10793.22 500
10794.20 530
10795.19 509
10796.17 444
10797.15 495
10798.13 544
10799.11 510
10800.09 466
10801.07 522
10802.05 523
10803.04 523
10804.02 548
10805.00 538
10805.98 550
10806.96 547
10807.94 510
10808.93 512
10809.91 440
10810.89 483
10811.87 465
10812.85 464
10813.84 430
10814.82 483
10815.80 548
10816.78 511
10817.77 516
10818.75 549
10819.73 522
10820.71 560
10821.69 531
10822.68 548
10823.66 476
10824.64 552
10825.62 488
10826.61 534
10827.59 524
10828.57 499
10829.56 520
10830.54 517
10831.52 479
10832.50 460
10833.49 517
10834.47 502
10835.45 519
10836.44 525
10837.42 505
10838.40 499
10839.39 458
10840.37 526
10841.35 467
10842.34 453
10843.32 518
10844.30 539
10845.29 567
10846.27 526
10847.25 533
10848.24 567
10849.22 520
10850.20 526
10851.19 506
10852.17 544
10853.16 575
10854.14 566
10855.12 581
10856.11 526
10857.09 497
10858.08 575
10859.06 524
10860.04 529
10861.03 533
10862.01 555
10863.00 522
10863.98 508
10864.96 548
10865.95 557
10866.93 562
10867.92 595
10868.90 533
10869.89 540
10870.87 579
10871.86 560
10872.84 596
10873.83 566
10874.81 550
10875.80 552
10876.78 537
10877.77 543
10878.75 546
10879.74 533
10880.72 567
10881.71 527
10882.69 558
10883.68 593
10884.66 612
10885.65 591
10886.63 609
10887.62 580
10888.60 612
10889.59 628
10890.57 655
10891.56 600
10892.55 607
10893.53 659
10894.52 663
10895.50 601
10896.49 597
10897.47 652
10898.46 659
10899.45 600
10900.43 627
10901.42 639
10902.40 680
10903.39 651
10904.38 661
10905.36 635
10906.35 656
10907.34 626
10908.32 573
10909.31 623
10910.29 667
10911.28 672
10912.27 679
10913.25 665
10914.24 658
10915.23 686
10916.21 699
10917.20 676
10918.19 694
10919.17 728
10920.16 728
10921.15 692
10922.14 725
10923.12 745
10924.11 713
10925.10 683
10926.08 703
10927.07 719
10928.06 705
10929.05 736
10930.03 731
10931.02 721
10932.01 764
10933.00 722
10933.98 779
10934.97 720
10935.96 741
10936.95 712
10937.93 730
10938.92 824
10939.91 823
10940.90 794
10941.88 856
10942.87 826
10943.86 845
10944.85 813
10945.84 826
10946.82 780
10947.81 877
10948.80 864
10949.79 850
10950.78 868
10951.77 948
10952.75 988
10953.74 942
10954.73 1018
10955.72 1095
10956.71 1088
10957.70 1225
10958.69 1159
10959.67 1136
10960.66 1190
10961.65 1211
10962.64 1185
10963.63 1117
10964.62 1029
10965.61 1025
10966.60 1047
10967.58 968
10968.57 947
10969.56 942
10970.55 912
10971.54 942
10972.53 913
10973.52 925
10974.51 933
10975.50 860
10976.49 896
10977.48 939
10978.47 900
10979.46 906
10980.45 959
10981.44 965
10982.43 940
10983.42 905
10984.41 1000
10985.40 967
10986.38 1030
10987.37 1048
10988.36 995
10989.35 1004
10990.34 939
10991.34 1049
10992.33 1084
10993.32 1063
10994.31 1106
10995.30 1155
10996.29 1261
10997.28 1391
10998.27 1463
10999.26 1522
11000.25 1626
11001.24 1744
11002.23 1663
11003.22 1679
11004.21 1657
11005.20 1481
11006.19 1404
11007.18 1262
11008.17 1188
11009.16 1097
11010.16 1066
11011.15 1043
11012.14 944
11013.13 927
11014.12 875
11015.11 869
11016.10 925
11017.09 868
11018.08 866
11019.08 890
11020.07 835
11021.06 859
11022.05 869
11023.04 879
11024.03 853
11025.03 807
11026.02 814
11027.01 798
11028.00 804
11028.99 832
11029.98 851
11030.98 847
11031.97 784
11032.96 763
11033.95 886
11034.94 826
11035.94 818
11036.93 805
11037.92 888
11038.91 913
11039.91 868
11040.90 755
11041.89 757
11042.88 776
11043.87 850
11044.87 815
11045.86 793
11046.85 772
11047.85 766
11048.84 722
11049.83 741
11050.82 724
11051.82 668
11052.81 735
11053.80 688
11054.80 708
11055.79 730
11056.78 739
11057.77 741
11058.77 703
11059.76 660
11060.75 730
11061.75 690
11062.74 704
11063.73 680
11064.73 650
11065.72 653
11066.71 673
11067.71 682
11068.70 688
11069.70 702
11070.69 695
11071.68 690
11072.68 668
11073.67 684
11074.66 739
11075.66 728
11076.65 761
11077.65 739
11078.64 749
11079.63 682
11080.63 709
11081.62 727
11082.62 740
11083.61 691
11084.61 681
11085.60 742
11086.59 729
11087.59 714
11088.58 665
11089.58 680
11090.57 659
11091.57 629
11092.56 689
11093.56 701
11094.55 715
11095.55 704
11096.54 701
11097.54 681
11098.53 723
11099.53 711
11100.52 688
11101.52 674
11102.51 626
11103.51 642
11104.50 713
11105.50 712
11106.49 705
11107.49 673
11108.48 611
11109.48 686
11110.47 718
11111.47 665
11112.46 694
11113.46 753
11114.46 659
11115.45 697
11116.45 715
11117.44 709
11118.44 734
11119.43 700
11120.43 660
11121.43 709
11122.42 710
11123.42 711
11124.41 699
11125.41 696
11126.41 732
11127.40 713
11128.40 739
11129.40 716
11130.39 678
11131.39 686
11132.39 717
11133.38 652
11134.38 659
11135.37 665
11136.37 733
11137.37 665
11138.37 621
11139.36 596
11140.36 649
11141.36 678
11142.35 682
11143.35 663
11144.35 632
11145.34 652
11146.34 618
11147.34 624
11148.33 684
11149.33 630
11150.33 638
11151.33 628
11152.32 585
11153.32 648
11154.32 644
11155.32 643
11156.31 643
11157.31 635
11158.31 599
11159.31 623
11160.30 595
11161.30 653
11162.30 593
11163.30 638
11164.30 615
11165.29 663
11166.29 630
11167.29 594
11168.29 608
11169.29 593
11170.28 575
11171.28 618
11172.28 629
11173.28 690
11174.28 720
11175.28 645
11176.27 638
11177.27 678
11178.27 707
11179.27 652
11180.27 594
11181.27 593
11182.27 635
11183.26 609
11184.26 656
11185.26 607
11186.26 578
11187.26 651
11188.26 663
11189.26 619
11190.26 630
11191.26 675
11192.26 588
11193.25 662
11194.25 656
11195.25 621
11196.25 644
11197.25 684
11198.25 706
11199.25 692
11200.25 665
11201.25 626
11202.25 624
11203.25 612
11204.25 584
11205.25 608
11206.25 637
11207.25 674
11208.25 617
11209.25 604
11210.25 617
11211.25 645
11212.25 652
11213.25 619
11214.25 630
11215.25 641
11216.25 600
11217.25 570
11218.25 556
11219.25 574
11220.25 597
11221.25 602
11222.25 633
11223.25 600
11224.25 586
11225.25 587
11226.25 584
11227.25 600
11228.25 571
11229.26 549
11230.26 586
11231.26 621
11232.26 562
11233.26 566
11234.26 583
11235.26 574
11236.26 581
11237.26 557
11238.27 570
11239.27 609
11240.27 624
11241.27 607
11242.27 626
11243.27 618
11244.27 598
11245.27 560
11246.28 610
11247.28 567
11248.28 634
11249.28 599
11250.28 613
11251.28 621
11252.29 620
11253.29 614
11254.29 612
11255.29 612
11256.29 599
11257.30 566
11258.30 625
11259.30 638
11260.30 620
11261.31 596
11262.31 549
11263.31 588
11264.31 580
11265.31 603
11266.32 602
11267.32 601
11268.32 700
11269.32 699
11270.33 644
11271.33 676
11272.33 658
11273.34 608
11274.34 655
11275.34 690
11276.34 660
11277.35 729
11278.35 772
11279.35 756
11280.36 765
11281.36 755
11282.36 762
11283.37 750
11284.37 734
11285.37 717
11286.38 655
11287.38 651
11288.38 638
11289.39 605
11290.39 594
11291.39 574
11292.40 654
11293.40 643
11294.40 594
11295.41 614
11296.41 620
11297.42 654
11298.42 615
11299.42 593
11300.43 619
11301.43 597
11302.44 567
11303.44 578
11304.44 585
11305.45 596
11306.45 634
11307.46 642
11308.46 682
11309.47 647
11310.47 694
11311.47 688
11312.48 718
11313.48 715
11314.49 702
11315.49 751
11316.50 714
11317.50 659
11318.51 659
11319.51 640
11320.52 656
11321.52 672
11322.53 585
11323.53 609
11324.54 616
11325.54 580
11326.55 587
11327.55 578
11328.56 595
11329.56 612
11330.57 596
11331.57 600
11332.58 547
11333.58 608
11334.59 633
11335.60 617
11336.60 586
11337.61 608
11338.61 625
11339.62 561
11340.62 597
11341.63 608
11342.64 619
11343.64 614
11344.65 568
11345.65 568
11346.66 618
11347.67 586
11348.67 583
11349.68 568
11350.68 528
11351.69 561
11352.70 564
11353.70 605
11354.71 559
11355.72 548
11356.72 563
11357.73 663
11358.74 620
11359.74 589
11360.75 572
11361.76 562
11362.76 605
11363.77 574
11364.78 546
11365.78 570
11366.79 561
11367.80 575
11368.80 569
11369.81 496
11370.82 527
11371.83 558
11372.83 531
11373.84 532
11374.85 567
11375.85 550
11376.86 519
11377.87 557
11378.88 573
11379.88 497
11380.89 541
11381.90 558
11382.91 595
11383.92 547
11384.92 470
11385.93 521
11386.94 585
11387.95 559
11388.95 577
11389.96 609
11390.97 565
11391.98 480
11392.99 484
11393.99 481
11395.00 566
11396.01 549
11397.02 567
11398.03 527
11399.04 568
11400.04 566
11401.05 480
11402.06 508
11403.07 525
11404.08 614
11405.09 578
11406.10 570
11407.11 559
11408.11 534
11409.12 521
11410.13 505
11411.14 466
11412.15 461
11413.16 491
11414.17 529
11415.18 551
11416.19 507
11417.19 478
11418.20 533
11419.21 518
11420.22 547
11421.23 548
11422.24 518
11423.25 519
11424.26 491
11425.27 516
11426.28 509
11427.29 504
11428.30 517
11429.31 535
11430.32 499
11431.33 503
11432.34 553
11433.35 539
11434.36 568
11435.37 522
11436.38 512
11437.39 539
11438.40 523
11439.41 551
11440.42 525
11441.43 530
11442.44 541
11443.45 539
11444.46 482
11445.47 541
11446.48 463
11447.49 515
11448.50 489
11449.51 505
11450.52 514
11451.53 532
11452.54 497
11453.56 541
11454.57 521
11455.58 492
11456.59 558
11457.60 572
11458.61 507
11459.62 560
11460.63 518
11461.64 519
11462.65 563
11463.67 526
11464.68 485
11465.69 490
11466.70 530
11467.71 544
11468.72 508
11469.73 558
11470.75 523
11471.76 563
11472.77 562
11473.78 608
11474.79 545
11475.80 563
11476.82 551
11477.83 559
11478.84 552
11479.85 580
11480.86 582
11481.88 521
11482.89 525
11483.90 533
11484.91 556
11485.92 568
11486.94 578
11487.95 565
11488.96 554
11489.97 543
11490.99 549
11492.00 552
11493.01 512
11494.02 531
11495.04 492
11496.05 519
11497.06 537
11498.08 531
11499.09 505
11500.10 494
11501.11 538
11502.13 536
11503.14 540
11504.15 546
11505.17 524
11506.18 497
11507.19 484
11508.21 538
11509.22 553
11510.23 534
11511.25 500
11512.26 537
11513.27 504
11514.29 545
11515.30 508
11516.31 512
11517.33 541
11518.34 568
11519.35 539
11520.37 502
11521.38 519
11522.40 524
11523.41 511
11524.42 526
11525.44 542
11526.45 521
11527.47 590
11528.48 560
11529.49 525
11530.51 557
11531.52 603
11532.54 569
11533.55 539
11534.56 555
11535.58 576
11536.59 553
11537.61 529
11538.62 545
11539.64 554
11540.65 572
11541.67 618
11542.68 604
11543.70 588
11544.71 598
11545.73 589
11546.74 614
11547.76 576
11548.77 576
11549.79 637
11550.80 609
11551.82 610
11552.83 595
11553.85 603
11554.86 624
11555.88 614
11556.89 695
11557.91 668
11558.92 652
11559.94 656
11560.95 683
11561.97 654
11562.99 633
11564.00 623
11565.02 639
11566.03 620
11567.05 621
11568.06 676
11569.08 674
11570.10 664
11571.11 699
11572.13 712
11573.14 743
11574.16 751
11575.18 710
11576.19 703
11577.21 741
11578.23 791
11579.24 818
11580.26 812
11581.27 750
11582.29 842
11583.31 955
11584.32 905
11585.34 871
11586.36 878
11587.37 888
11588.39 931
11589.41 951
11590.42 976
11591.44 1027
11592.46 1074
11593.48 1085
11594.49 1148
11595.51 1275
11596.53 1450
11597.54 1593
11598.56 1729
11599.58 1925
11600.60 2022
11601.61 1953
11602.63 1841
11603.65 1846
11604.67 1597
11605.68 1542
11606.70 1390
11607.72 1202
11608.74 1196
11609.75 1117
11610.77 1034
11611.79 1019
11612.81 895
11613.82 828
11614.84 815
11615.86 877
11616.88 799
11617.90 777
11618.91 767
11619.93 750
11620.95 817
11621.97 805
11622.99 790
11624.01 730
11625.02 677
11626.04 706
11627.06 696
11628.08 707
11629.10 755
11630.12 773
11631.14 779
11632.15 698
11633.17 679
11634.19 765
11635.21 743
11636.23 730
11637.25 710
11638.27 733
11639.29 680
11640.31 787
11641.32 757
11642.34 765
11643.36 699
11644.38 650
11645.40 641
11646.42 632
11647.44 623
11648.46 621
11649.48 602
11650.50 674
11651.52 612
11652.54 631
11653.56 637
11654.58 626
11655.60 608
11656.62 607
11657.64 617
11658.66 652
11659.68 617
11660.70 640
11661.72 647
11662.74 572
11663.76 640
11664.78 633
11665.80 659
11666.82 586
11667.84 640
11668.86 633
11669.88 664
11670.90 661
11671.92 635
11672.94 635
11673.96 622
11674.98 678
11676.00 720
11677.02 732
11678.04 675
11679.06 717
11680.08 684
11681.10 707
11682.12 722
11683.15 703
11684.17 647
11685.19 654
11686.21 668
11687.23 644
11688.25 667
11689.27 655
11690.29 629
11691.31 683
11692.34 628
11693.36 641
11694.38 617
11695.40 662
11696.42 652
11697.44 634
11698.46 616
11699.49 603
11700.51 648
11701.53 651
11702.55 627
11703.57 601
11704.60 548
11705.62 610
11706.64 600
11707.66 572
11708.68 643
11709.71 619
11710.73 623
11711.75 595
11712.77 579
11713.79 619
11714.82 558
11715.84 582
11716.86 580
11717.88 578
11718.91 602
11719.93 562
11720.95 553
11721.97 553
11723.00 530
11724.02 539
11725.04 570
11726.06 610
11727.09 569
11728.11 600
11729.13 588
11730.16 559
11731.18 590
11732.20 571
11733.23 556
11734.25 550
11735.27 561
11736.30 524
11737.32 548
11738.34 566
11739.37 608
11740.39 560
11741.41 528
11742.44 568
11743.46 598
11744.48 514
11745.51 518
11746.53 558
11747.55 615
11748.58 552
11749.60 553
11750.63 533
11751.65 519
11752.67 532
11753.70 543
11754.72 550
11755.75 541
11756.77 586
11757.79 575
11758.82 586
11759.84 547
11760.87 552
11761.89 593
11762.92 594
11763.94 464
11764.96 496
11765.99 567
11767.01 564
11768.04 555
11769.06 516
11770.09 527
11771.11 570
11772.14 531
11773.16 529
11774.19 502
11775.21 515
11776.24 524
11777.26 546
11778.29 518
11779.31 523
11780.34 521
11781.36 544
11782.39 560
11783.41 540
11784.44 492
11785.46 499
11786.49 502
11787.52 535
11788.54 556
11789.57 603
11790.59 565
11791.62 539
11792.64 553
11793.67 533
11794.69 543
11795.72 514
11796.75 521
11797.77 497
11798.80 576
11799.82 544
11800.85 523
11801.88 508
11802.90 493
11803.93 518
11804.96 541
11805.98 532
11807.01 535
11808.03 528
11809.06 532
11810.09 468
11811.11 492
11812.14 525
11813.17 610
11814.19 549
11815.22 529
11816.25 564
11817.27 528
11818.30 521
11819.33 543
11820.35 579
11821.38 513
11822.41 535
11823.44 515
11824.46 556
11825.49 581
11826.52 600
11827.54 614
11828.57 604
11829.60 569
11830.63 574
11831.65 584
11832.68 615
11833.71 598
11834.74 620
11835.76 585
11836.79 551
11837.82 555
11838.85 527
11839.87 560
11840.90 500
11841.93 531
11842.96 567
11843.99 537
11845.01 531
11846.04 500
11847.07 564
11848.10 580
11849.13 569
11850.15 566
11851.18 587
11852.21 579
11853.24 593
11854.27 538
11855.30 614
11856.33 585
11857.35 575
11858.38 588
11859.41 648
11860.44 579
11861.47 604
11862.50 572
11863.53 620
11864.55 593
11865.58 618
11866.61 620
11867.64 596
11868.67 577
11869.70 583
11870.73 549
11871.76 584
11872.79 611
11873.82 632
11874.85 585
11875.88 603
11876.90 626
11877.93 629
11878.96 621
11879.99 603
11881.02 655
11882.05 678
11883.08 605
11884.11 572
11885.14 607
11886.17 659
11887.20 706
11888.23 711
11889.26 683
11890.29 639
11891.32 659
11892.35 675
11893.38 678
11894.41 674
11895.44 655
11896.47 698
11897.50 735
11898.53 717
11899.56 717
11900.59 711
11901.62 794
11902.65 773
11903.68 816
11904.71 743
11905.75 766
11906.78 770
11907.81 743
11908.84 752
11909.87 716
11910.90 734
11911.93 753
11912.96 744
11913.99 737
11915.02 691
11916.05 702
11917.09 761
11918.12 791
11919.15 737
11920.18 749
11921.21 847
11922.24 774
11923.27 726
11924.30 778
11925.34 837
11926.37 832
11927.40 899
11928.43 959
11929.46 1034
11930.49 1052
11931.53 1082
11932.56 1121
11933.59 1116
11934.62 1101
11935.65 1033
11936.69 1058
11937.72 1029
11938.75 959
11939.78 949
11940.81 861
11941.85 846
11942.88 808
11943.91 834
11944.94 769
11945.98 772
11947.01 748
11948.04 710
11949.07 714
11950.11 738
11951.14 694
11952.17 685
11953.20 692
11954.24 682
11955.27 727
11956.30 737
11957.34 637
11958.37 638
11959.40 697
11960.43 681
11961.47 654
11962.50 632
11963.53 634
11964.57 689
11965.60 622
11966.63 678
11967.67 679
11968.70 644
11969.73 707
11970.77 706
11971.80 668
11972.83 690
11973.87 717
11974.90 705
11975.93 705
11976.97 711
11978.00 718
11979.04 719
11980.07 633
11981.10 674
11982.14 701
11983.17 652
11984.21 664
11985.24 622
11986.27 629
11987.31 669
11988.34 729
11989.38 712
11990.41 678
11991.45 710
11992.48 685
11993.51 673
11994.55 717
11995.58 695
11996.62 704
11997.65 690
11998.69 665
11999.72 711
12000.76 676
12001.79 677
12002.83 736
12003.86 668
12004.90 674
12005.93 712
12006.97 707
12008.00 675
12009.04 695
12010.07 707
12011.11 750
12012.14 766
12013.18 748
12014.21 788
12015.25 754
12016.28 782
12017.32 835
12018.35 813
12019.39 783
12020.43 795
12021.46 784
12022.50 819
12023.53 823
12024.57 794
12025.60 789
12026.64 822
12027.68 794
12028.71 834
12029.75 758
12030.78 693
12031.82 748
12032.86 758
12033.89 788
12034.93 749
12035.97 767
12037.00 756
12038.04 769
12039.07 733
12040.11 746
12041.15 745
12042.18 714
12043.22 766
12044.26 715
12045.29 696
12046.33 666
12047.37 755
12048.40 708
12049.44 741
12050.48 697
12051.52 763
12052.55 724
12053.59 746
12054.63 730
12055.66 720
12056.70 710
12057.74 663
12058.78 758
12059.81 704
12060.85 721
12061.89 677
12062.92 665
12063.96 680
12065.00 701
12066.04 703
12067.07 700
12068.11 696
12069.15 689
12070.19 681
12071.23 735
12072.26 761
12073.30 681
12074.34 653
12075.38 674
12076.42 756
12077.45 679
12078.49 719
12079.53 746
12080.57 776
12081.61 736
12082.64 708
12083.68 730
12084.72 760
12085.76 721
12086.80 719
12087.84 728
12088.88 742
12089.91 772
12090.95 793
12091.99 836
12093.03 764
12094.07 752
12095.11 744
12096.15 790
12097.19 790
12098.22 787
12099.26 806
12100.30 826
12101.34 837
12102.38 834
12103.42 861
12104.46 839
12105.50 874
12106.54 849
12107.58 842
12108.62 855
12109.66 806
12110.70 741
12111.74 757
12112.78 754
12113.81 768
12114.85 736
12115.89 735
12116.93 641
12117.97 651
12119.01 657
12120.05 681
12121.09 665
12122.13 644
12123.17 637
12124.21 644
12125.25 645
12126.29 590
12127.33 597
12128.37 631
12129.42 624
12130.46 678
12131.50 627
12132.54 650
12133.58 658
12134.62 678
12135.66 621
12136.70 584
12137.74 628
12138.78 663
12139.82 634
12140.86 647
12141.90 642
12142.94 635
12143.98 646
12145.03 616
12146.07 609
12147.11 590
12148.15 619
12149.19 640
12150.23 606
12151.27 608
12152.31 597
12153.35 589
12154.40 616
12155.44 533
12156.48 578
12157.52 568
12158.56 602
12159.60 619
12160.65 576
12161.69 618
12162.73 547
12163.77 569
12164.81 566
12165.85 552
12166.90 602
12167.94 611
12168.98 616
12170.02 594
12171.06 543
12172.11 555
12173.15 587
12174.19 591
12175.23 587
12176.28 581
12177.32 591
12178.36 521
12179.40 563
12180.45 570
12181.49 576
12182.53 570
12183.57 613
12184.62 601
12185.66 578
12186.70 549
12187.74 615
12188.79 605
12189.83 612
12190.87 570
12191.92 585
12192.96 559
12194.00 568
12195.05 606
12196.09 552
12197.13 591
12198.18 574
12199.22 569
12200.26 571
12201.31 611
12202.35 583
12203.39 598
12204.44 597
12205.48 545
12206.52 612
12207.57 598
12208.61 553
12209.65 593
12210.70 594
12211.74 612
12212.79 515
12213.83 592
12214.87 662
12215.92 613
12216.96 607
12218.01 578
12219.05 540
12220.09 500
12221.14 578
12222.18 544
12223.23 557
12224.27 526
12225.32 562
12226.36 582
12227.41 581
12228.45 591
12229.49 634
12230.54 612
12231.58 573
12232.63 505
12233.67 551
12234.72 601
12235.76 571
12236.81 580
12237.85 578
12238.90 585
12239.94 531
12240.99 570
12242.03 481
12243.08 533
12244.12 572
12245.17 576
12246.21 584
12247.26 568
12248.31 549
12249.35 552
12250.40 481
12251.44 514
12252.49 536
12253.53 571
12254.58 551
12255.62 546
12256.67 568
12257.72 585
12258.76 550
12259.81 537
12260.85 537
12261.90 533
12262.95 536
12263.99 474
12265.04 530
12266.08 535
12267.13 512
12268.18 500
12269.22 492
12270.27 511
12271.32 548
12272.36 499
12273.41 480
12274.46 510
12275.50 493
12276.55 493
12277.60 451
12278.64 517
12279.69 514
12280.74 494
12281.78 507
12282.83 488
12283.88 470
12284.92 488
12285.97 515
12287.02 462
12288.07 451
12289.11 498
12290.16 487
12291.21 469
12292.25 457
12293.30 439
12294.35 492
12295.40 465
12296.44 490
12297.49 463
12298.54 445
12299.59 457
12300.63 481
12301.68 479
12302.73 469
12303.78 502
12304.83 552
12305.87 476
12306.92 478
12307.97 486
12309.02 503
12310.07 495
12311.11 507
12312.16 534
12313.21 482
12314.26 497
12315.31 484
12316.35 468
12317.40 446
12318.45 437
12319.50 496
12320.55 455
12321.60 425
12322.65 461
12323.69 459
12324.74 490
12325.79 494
12326.84 468
12327.89 476
12328.94 491
12329.99 497
12331.04 460
12332.09 456
12333.13 489
12334.18 461
12335.23 461
12336.28 448
12337.33 423
12338.38 439
12339.43 483
12340.48 516
12341.53 489
12342.58 446
12343.63 486
12344.68 480
12345.73 499
12346.78 455
12347.83 478
12348.88 453
12349.93 431
12350.98 452
12352.03 470
12353.07 474
12354.12 499
12355.17 454
12356.22 451
12357.28 479
12358.33 476
12359.38 474
12360.43 433
12361.48 454
12362.53 471
12363.58 456
12364.63 468
12365.68 419
12366.73 444
12367.78 473
12368.83 508
12369.88 450
12370.93 459
12371.98 505
12373.03 527
12374.08 466
12375.13 467
12376.18 439
12377.24 471
12378.29 425
12379.34 469
12380.39 456
12381.44 471
12382.49 469
12383.54 486
12384.59 481
12385.64 442
12386.70 495
12387.75 490
12388.80 510
12389.85 463
12390.90 493
12391.95 488
12393.00 458
12394.06 475
12395.11 466
12396.16 473
12397.21 484
12398.26 462
12399.32 478
12400.37 460
12401.42 454
12402.47 465
12403.52 457
12404.58 489
12405.63 484
12406.68 468
12407.73 463
12408.78 550
12409.84 487
12410.89 480
12411.94 547
12412.99 525
12414.05 503
12415.10 463
12416.15 499
12417.20 483
12418.26 481
12419.31 542
12420.36 504
12421.42 452
12422.47 476
12423.52 490
12424.57 544
12425.63 448
12426.68 467
12427.73 449
12428.79 505
12429.84 541
12430.89 447
12431.95 496
12433.00 500
12434.05 512
12435.11 492
12436.16 491
12437.21 507
12438.27 496
12439.32 476
12440.37 469
12441.43 477
12442.48 539
12443.54 606
12444.59 523
12445.64 500
12446.70 515
12447.75 501
12448.80 523
12449.86 529
12450.91 515
12451.97 464
12453.02 538
12454.08 539
12455.13 496
12456.18 505
12457.24 508
12458.29 524
12459.35 548
12460.40 486
12461.46 475
12462.51 490
12463.57 528
12464.62 508
12465.67 500
12466.73 518
12467.78 513
12468.84 539
12469.89 532
12470.95 489
12472.00 510
12473.06 479
12474.11 477
12475.17 520
12476.22 535
12477.28 547
12478.33 577
12479.39 572
12480.45 563
12481.50 619
12482.56 640
12483.61 623
12484.67 541
12485.72 647
12486.78 643
12487.83 639
12488.89 682
12489.95 769
12491.00 711
12492.06 752
12493.11 833
12494.17 836
12495.22 887
12496.28 965
12497.34 949
12498.39 898
12499.45 932
12500.50 887
12501.56 911
12502.62 865
12503.67 730
12504.73 698
12505.79 684
12506.84 637
12507.90 627
12508.96 602
12510.01 630
12511.07 626
12512.13 605
12513.18 552
12514.24 577
12515.30 602
12516.35 605
12517.41 630
12518.47 533
12519.52 613
12520.58 601
12521.64 593
12522.70 599
12523.75 547
12524.81 572
12525.87 602
12526.92 623
12527.98 556
12529.04 539
12530.10 548
12531.15 597
12532.21 585
12533.27 621
12534.33 573
12535.38 562
12536.44 546
12537.50 602
12538.56 548
12539.62 542
12540.67 552
12541.73 622
12542.79 569
12543.85 550
12544.91 558
12545.96 587
12547.02 565
12548.08 550
12549.14 565
12550.20 547
12551.25 571
12552.31 522
12553.37 565
12554.43 570
12555.49 571
12556.55 563
12557.61 599
12558.66 643
12559.72 587
12560.78 588
12561.84 588
12562.90 593
12563.96 589
12565.02 569
12566.08 569
12567.14 608
12568.19 620
12569.25 608
12570.31 667
12571.37 719
12572.43 784
12573.49 763
12574.55 721
12575.61 746
12576.67 798
12577.73 753
12578.79 741
12579.85 787
12580.91 722
12581.97 716
12583.03 714
12584.09 739
12585.15 684
12586.20 695
12587.26 701
12588.32 655
12589.38 711
12590.44 717
12591.50 722
12592.56 694
12593.62 696
12594.69 640
12595.75 685
12596.81 685
12597.87 626
12598.93 592
12599.99 619
12601.05 640
12602.11 630
12603.17 629
12604.23 589
12605.29 593
12606.35 598
12607.41 645
12608.47 688
12609.53 605
12610.59 613
12611.65 652
12612.71 636
12613.78 641
12614.84 645
12615.90 701
12616.96 640
12618.02 591
12619.08 583
12620.14 639
12621.20 686
12622.27 612
12623.33 593
12624.39 635
12625.45 695
12626.51 650
12627.57 654
12628.63 686
12629.70 609
12630.76 629
12631.82 594
12632.88 666
12633.94 632
12635.00 579
12636.07 563
12637.13 574
12638.19 546
12639.25 590
12640.31 612
12641.38 660
12642.44 631
12643.50 626
12644.56 662
12645.63 682
12646.69 620
12647.75 613
12648.81 660
12649.88 627
12650.94 656
12652.00 658
12653.06 638
12654.13 614
12655.19 675
12656.25 704
12657.31 675
12658.38 688
12659.44 727
12660.50 697
12661.57 696
12662.63 695
12663.69 666
12664.76 753
12665.82 755
12666.88 731
12667.95 715
12669.01 698
12670.07 683
12671.14 675
12672.20 655
12673.26 690
12674.33 636
12675.39 673
12676.45 684
12677.52 650
12678.58 740
12679.64 726
12680.71 684
12681.77 679
12682.84 726
12683.90 736
12684.96 708
12686.03 740
12687.09 787
12688.16 769
12689.22 729
12690.28 728
12691.35 773
12692.41 787
12693.48 813
12694.54 778
12695.61 801
12696.67 834
12697.74 806
12698.80 836
12699.86 871
12700.93 852
12701.99 901
12703.06 930
12704.12 885
12705.19 901
12706.25 944
12707.32 922
12708.38 856
12709.45 865
12710.51 864
12711.58 834
12712.64 840
12713.71 837
12714.77 789
12715.84 841
12716.90 825
12717.97 778
12719.03 759
12720.10 804
12721.17 742
12722.23 741
12723.30 774
12724.36 880
12725.43 809
12726.49 762
12727.56 734
12728.63 714
12729.69 800
12730.76 740
12731.82 754
12732.89 773
12733.96 796
12735.02 823
12736.09 788
12737.15 820
12738.22 799
12739.29 784
12740.35 766
12741.42 759
12742.49 738
12743.55 712
12744.62 730
12745.68 725
12746.75 681
12747.82 662
12748.88 706
12749.95 723
12751.02 687
12752.09 688
12753.15 703
12754.22 691
12755.29 711
12756.35 711
12757.42 713
12758.49 662
12759.55 704
12760.62 659
12761.69 678
12762.76 702
12763.82 644
12764.89 668
12765.96 632
12767.03 627
12768.09 612
12769.16 638
12770.23 599
12771.30 604
12772.36 592
12773.43 634
12774.50 644
12775.57 650
12776.63 650
12777.70 601
12778.77 643
12779.84 615
12780.91 666
12781.97 607
12783.04 602
12784.11 568
12785.18 589
12786.25 629
12787.31 645
12788.38 571
12789.45 586
12790.52 635
12791.59 589
12792.66 603
12793.73 612
12794.79 587
12795.86 589
12796.93 586
12798.00 598
12799.07 661
12800.14 619
12801.21 603
12802.28 636
12803.34 652
12804.41 572
12805.48 637
12806.55 625
12807.62 604
12808.69 648
12809.76 622
12810.83 668
12811.90 637
12812.97 628
12814.04 653
12815.11 643
12816.18 624
12817.25 677
12818.31 659
12819.38 596
12820.45 599
12821.52 617
12822.59 629
12823.66 572
12824.73 552
12825.80 656
12826.87 623
12827.94 607
12829.01 592
12830.08 623
12831.15 564
12832.22 588
12833.29 655
12834.36 595
12835.43 545
12836.50 528
12837.57 598
12838.65 608
12839.72 611
12840.79 578
12841.86 601
12842.93 573
12844.00 577
12845.07 556
12846.14 535
12847.21 560
12848.28 569
12849.35 601
12850.42 620
12851.49 577
12852.57 572
12853.64 563
12854.71 541
12855.78 576
12856.85 556
12857.92 574
12858.99 575
12860.06 510
12861.13 533
12862.21 588
12863.28 578
12864.35 560
12865.42 525
12866.49 553
12867.56 555
12868.64 568
12869.71 553
12870.78 527
12871.85 474
12872.92 485
12874.00 512
12875.07 500
12876.14 502
12877.21 478
12878.28 499
12879.36 470
12880.43 461
12881.50 491
12882.57 493
12883.64 500
12884.72 454
12885.79 485
12886.86 534
12887.93 512
12889.01 516
12890.08 485
12891.15 459
12892.22 486
12893.30 463
12894.37 480
12895.44 459
12896.52 447
12897.59 492
12898.66 496
12899.73 492
12900.81 491
12901.88 478
12902.95 496
12904.03 468
12905.10 407
12906.17 477
12907.25 503
12908.32 466
12909.39 434
12910.47 450
12911.54 472
12912.61 448
12913.69 447
12914.76 451
12915.83 464
12916.91 488
12917.98 482
12919.06 467
12920.13 463
12921.20 459
12922.28 494
12923.35 483
12924.43 457
12925.50 472
12926.57 476
12927.65 461
12928.72 401
12929.80 415
12930.87 410
12931.95 494
12933.02 468
12934.09 441
12935.17 489
12936.24 460
12937.32 484
12938.39 452
12939.47 414
12940.54 443
12941.62 440
12942.69 477
12943.77 437
12944.84 410
12945.92 454
12946.99 497
12948.07 451
12949.14 425
12950.22 461
12951.29 439
12952.37 472
12953.44 424
12954.52 442
12955.59 427
12956.67 404
12957.74 408
12958.82 413
12959.89 437
12960.97 418
12962.04 448
12963.12 444
12964.20 414
12965.27 442
12966.35 446
12967.42 435
12968.50 418
12969.58 457
12970.65 467
12971.73 526
12972.80 490
12973.88 471
12974.96 437
12976.03 428
12977.11 442
12978.18 435
12979.26 436
12980.34 473
12981.41 439
12982.49 427
12983.57 423
12984.64 433
12985.72 414
12986.80 451
12987.87 463
12988.95 426
12990.03 457
12991.10 421
12992.18 444
12993.26 466
12994.33 455
12995.41 421
12996.49 463
12997.56 478
12998.64 470
12999.72 433
13000.80 425
13001.87 408
13002.95 457
13004.03 503
13005.11 451
13006.18 445
13007.26 453
13008.34 442
13009.42 429
13010.49 417
13011.57 434
13012.65 379
13013.73 423
13014.80 471
13015.88 433
13016.96 452
13018.04 455
13019.12 474
13020.19 457
13021.27 462
13022.35 484
13023.43 475
13024.51 499
13025.58 489
13026.66 438
13027.74 471
13028.82 467
13029.90 456
13030.98 459
13032.05 460
13033.13 444
13034.21 456
13035.29 450
13036.37 502
13037.45 500
13038.53 497
13039.61 503
13040.68 513
13041.76 503
13042.84 489
13043.92 503
13045.00 456
13046.08 457
13047.16 514
13048.24 514
13049.32 497
13050.40 492
13051.48 492
13052.55 504
13053.63 505
13054.71 503
13055.79 519
13056.87 448
13057.95 509
13059.03 541
13060.11 474
13061.19 500
13062.27 519
13063.35 494
13064.43 480
13065.51 457
13066.59 464
13067.67 461
13068.75 451
13069.83 476
13070.91 447
13071.99 453
13073.07 450
13074.15 489
13075.23 485
13076.31 453
13077.39 451
13078.47 451
13079.55 456
13080.63 465
13081.71 448
13082.79 446
13083.88 425
13084.96 439
13086.04 418
13087.12 429
13088.20 440
13089.28 465
13090.36 398
13091.44 458
13092.52 438
13093.60 452
13094.68 456
13095.77 441
13096.85 403
13097.93 409
13099.01 448
13100.09 458
13101.17 424
13102.25 433
13103.34 444
13104.42 489
13105.50 448
13106.58 434
13107.66 397
13108.74 435
13109.82 462
13110.91 449
13111.99 400
13113.07 459
13114.15 444
13115.23 400
13116.32 401
13117.40 393
13118.48 398
13119.56 410
13120.64 381
13121.73 392
13122.81 410
13123.89 400
13124.97 377
13126.06 418
13127.14 439
13128.22 440
13129.30 437
13130.39 422
13131.47 381
13132.55 362
13133.63 360
13134.72 427
13135.80 424
13136.88 414
13137.97 390
13139.05 413
13140.13 406
13141.21 398
13142.30 389
13143.38 438
13144.46 419
13145.55 386
13146.63 374
13147.71 389
13148.80 432
13149.88 424
13150.96 410
13152.05 458
13153.13 435
13154.21 374
13155.30 420
13156.38 385
13157.47 429
13158.55 373
13159.63 385
13160.72 446
13161.80 424
13162.88 443
13163.97 435
13165.05 409
13166.14 412
13167.22 446
13168.31 423
13169.39 404
13170.47 408
13171.56 397
13172.64 425
13173.73 385
13174.81 386
13175.90 425
13176.98 408
13178.06 400
13179.15 392
13180.23 440
13181.32 435
13182.40 359
13183.49 401
13184.57 360
13185.66 377
13186.74 389
13187.83 399
13188.91 366
13190.00 418
13191.08 364
13192.17 418
13193.25 384
13194.34 414
13195.42 421
13196.51 438
13197.59 462
13198.68 402
13199.77 453
13200.85 395
13201.94 410
13203.02 408
13204.11 407
13205.19 391
13206.28 399
13207.36 426
13208.45 403
13209.54 402
13210.62 411
13211.71 410
13212.79 439
13213.88 421
13214.97 442
13216.05 392
13217.14 432
13218.22 422
13219.31 441
13220.40 411
13221.48 399
13222.57 408
13223.66 413
13224.74 462
13225.83 424
13226.92 441
13228.00 457
13229.09 415
13230.18 405
13231.26 445
13232.35 435
13233.44 451
13234.52 417
13235.61 414
13236.70 399
13237.78 398
13238.87 431
13239.96 426
13241.05 392
13242.13 411
13243.22 391
13244.31 387
13245.39 438
13246.48 431
13247.57 420
13248.66 438
13249.74 476
13250.83 457
13251.92 457
13253.01 443
13254.10 445
13255.18 427
13256.27 449
13257.36 447
13258.45 413
13259.53 447
13260.62 437
13261.71 408
13262.80 425
13263.89 453
13264.97 474
13266.06 440
13267.15 459
13268.24 407
13269.33 439
13270.42 401
13271.50 449
13272.59 436
13273.68 440
13274.77 465
13275.86 459
13276.95 485
13278.04 447
13279.12 475
13280.21 466
13281.30 464
13282.39 496
13283.48 469
13284.57 451
13285.66 491
13286.75 460
13287.84 460
13288.93 467
13290.01 468
13291.10 466
13292.19 468
13293.28 475
13294.37 479
13295.46 465
13296.55 475
13297.64 471
13298.73 480
13299.82 487
13300.91 495
13302.00 476
13303.09 441
13304.18 498
13305.27 511
13306.36 530
13307.45 476
13308.54 458
13309.63 512
13310.72 540
13311.81 514
13312.90 519
13313.99 542
13315.08 528
13316.17 546
13317.26 531
13318.35 503
13319.44 583
13320.53 553
13321.62 506
13322.71 434
13323.80 486
13324.89 508
13325.98 522
13327.07 497
13328.16 529
13329.25 574
13330.35 500
13331.44 480
13332.53 508
13333.62 542
13334.71 538
13335.80 498
13336.89 514
13337.98 537
13339.07 536
13340.16 547
13341.26 585
13342.35 510
13343.44 540
13344.53 527
13345.62 545
13346.71 570
13347.80 581
13348.90 526
13349.99 551
13351.08 556
13352.17 534
13353.26 544
13354.36 555
13355.45 606
13356.54 565
13357.63 641
13358.72 589
13359.81 573
13360.91 537
13362.00 604
13363.09 621
13364.18 615
13365.28 598
13366.37 583
13367.46 628
13368.55 654
13369.65 672
13370.74 651
13371.83 655
13372.92 655
13374.02 632
13375.11 625
13376.20 574
13377.29 567
13378.39 591
13379.48 582
13380.57 546
13381.67 534
13382.76 558
13383.85 559
13384.94 521
13386.04 552
13387.13 539
13388.22 557
13389.32 507
13390.41 523
13391.50 517
13392.60 506
13393.69 526
13394.78 492
13395.88 511
13396.97 497
13398.06 509
13399.16 519
13400.25 504
13401.35 483
13402.44 494
13403.53 480
13404.63 482
13405.72 529
13406.82 545
13407.91 534
13409.00 501
13410.10 519
13411.19 539
13412.29 517
13413.38 518
13414.47 511
13415.57 497
13416.66 470
13417.76 468
13418.85 505
13419.95 530
13421.04 496
13422.14 471
13423.23 474
13424.33 506
13425.42 502
13426.51 489
13427.61 528
13428.70 484
13429.80 496
13430.89 502
13431.99 537
13433.08 485
13434.18 516
13435.27 551
13436.37 500
13437.46 487
13438.56 510
13439.66 518
13440.75 533
13441.85 560
13442.94 552
13444.04 535
13445.13 526
13446.23 531
13447.32 524
13448.42 515
13449.52 514
13450.61 545
13451.71 545
13452.80 562
13453.90 565
13454.99 546
13456.09 581
13457.19 558
13458.28 549
13459.38 558
13460.48 568
13461.57 582
13462.67 531
13463.76 543
13464.86 515
13465.96 559
13467.05 556
13468.15 517
13469.25 563
13470.34 611
13471.44 539
13472.54 563
13473.63 605
13474.73 613
13475.83 575
13476.92 566
13478.02 530
13479.12 570
13480.21 542
13481.31 581
13482.41 581
13483.50 569
13484.60 608
13485.70 594
13486.80 574
13487.89 589
13488.99 579
13490.09 589
13491.19 552
13492.28 531
13493.38 638
13494.48 637
13495.58 654
13496.67 673
13497.77 612
13498.87 650
13499.97 661
13501.06 688
13502.16 662
13503.26 669
13504.36 699
13505.46 688
13506.55 627
13507.65 686
13508.75 657
13509.85 628
13510.95 681
13512.05 648
13513.14 673
13514.24 638
13515.34 620
13516.44 594
13517.54 576
13518.64 583
13519.73 575
13520.83 551
13521.93 556
13523.03 553
13524.13 543
13525.23 550
13526.33 530
13527.43 562
13528.53 564
13529.62 577
13530.72 530
13531.82 500
13532.92 548
13534.02 565
13535.12 540
13536.22 507
13537.32 516
13538.42 563
13539.52 552
13540.62 505
13541.72 540
13542.82 565
13543.92 573
13545.01 529
13546.11 554
13547.21 530
13548.31 505
13549.41 557
13550.51 559
13551.61 528
13552.71 524
13553.81 527
13554.91 477
13556.01 488
13557.11 481
13558.21 489
13559.31 512
13560.41 507
13561.51 516
13562.61 466
13563.72 500
13564.82 499
13565.92 487
13567.02 480
13568.12 489
13569.22 509
13570.32 505
13571.42 488
13572.52 505
13573.62 453
13574.72 529
13575.82 534
13576.92 490
13578.02 516
13579.13 503
13580.23 495
13581.33 491
13582.43 506
13583.53 489
13584.63 495
13585.73 492
13586.83 518
13587.94 484
13589.04 505
13590.14 519
13591.24 521
13592.34 526
13593.44 458
13594.54 483
13595.65 480
13596.75 536
13597.85 529
13598.95 521
13600.05 516
13601.16 524
13602.26 531
13603.36 512
13604.46 521
13605.56 488
13606.67 534
13607.77 522
13608.87 511
13609.97 509
13611.07 499
13612.18 514
13613.28 494
13614.38 488
13615.48 535
13616.59 534
13617.69 534
13618.79 574
13619.89 561
13621.00 551
13622.10 501
13623.20 492
13624.31 526
13625.41 542
13626.51 558
13627.61 534
13628.72 544
13629.82 495
13630.92 498
13632.03 520
13633.13 562
13634.23 543
13635.34 515
13636.44 553
13637.54 563
13638.65 539
13639.75 519
13640.85 534
13641.96 530
13643.06 553
13644.16 559
13645.27 541
13646.37 492
13647.48 537
13648.58 547
13649.68 521
13650.79 478
13651.89 482
13653.00 475
13654.10 516
13655.20 469
13656.31 447
13657.41 509
13658.52 551
13659.62 480
13660.72 517
13661.83 516
13662.93 526
13664.04 505
13665.14 470
13666.25 494
13667.35 533
13668.46 570
13669.56 467
13670.67 507
13671.77 502
13672.88 505
13673.98 510
13675.09 502
13676.19 481
13677.30 507
13678.40 479
13679.51 468
13680.61 460
13681.72 469
13682.82 495
13683.93 510
13685.03 462
13686.14 486
13687.24 426
13688.35 508
13689.45 522
13690.56 528
13691.66 512
13692.77 480
13693.88 522
13694.98 553
13696.09 526
13697.19 497
13698.30 515
13699.40 499
13700.51 490
13701.62 476
13702.72 473
13703.83 461
13704.93 477
13706.04 513
13707.15 496
13708.25 496
13709.36 514
13710.47 544
13711.57 524
13712.68 530
13713.79 503
13714.89 536
13716.00 562
13717.11 545
13718.21 491
13719.32 468
13720.43 542
13721.53 587
13722.64 543
13723.75 557
13724.85 559
13725.96 569
13727.07 638
13728.17 569
13729.28 562
13730.39 562
13731.50 662
13732.60 625
13733.71 520
13734.82 546
13735.92 613
13737.03 619
13738.14 580
13739.25 597
13740.35 567
13741.46 592
13742.57 585
13743.68 600
13744.79 585
13745.89 602
13747.00 592
13748.11 629
13749.22 649
13750.32 630
13751.43 591
13752.54 626
13753.65 641
13754.76 669
13755.87 630
13756.97 650
13758.08 673
13759.19 697
13760.30 683
13761.41 686
13762.52 713
13763.62 779
13764.73 816
13765.84 736
13766.95 764
13768.06 788
13769.17 825
13770.28 860
13771.38 871
13772.49 925
13773.60 950
13774.71 888
13775.82 899
13776.93 949
13778.04 916
13779.15 910
13780.26 843
13781.37 836
13782.48 793
13783.58 806
13784.69 740
13785.80 705
13786.91 689
13788.02 726
13789.13 715
13790.24 680
13791.35 701
13792.46 624
13793.57 686
13794.68 638
13795.79 646
13796.90 637
13798.01 683
13799.12 649
13800.23 622
13801.34 685
13802.45 670
13803.56 645
13804.67 620
13805.78 583
13806.89 684
13808.00 661
13809.11 662
13810.22 681
13811.33 690
13812.44 661
13813.55 607
13814.66 650
13815.77 630
13816.88 616
13818.00 672
13819.11 662
13820.22 652
13821.33 630
13822.44 607
13823.55 647
13824.66 586
13825.77 593
13826.88 631
13827.99 595
13829.10 610
13830.22 597
13831.33 575
13832.44 580
13833.55 573
13834.66 564
13835.77 557
13836.88 556
13838.00 597
13839.11 573
13840.22 598
13841.33 574
13842.44 592
13843.55 574
13844.67 579
13845.78 563
13846.89 590
13848.00 594
13849.11 572
13850.23 585
13851.34 625
13852.45 638
13853.56 594
13854.67 643
13855.79 583
13856.90 581
13858.01 600
13859.12 543
13860.24 591
13861.35 627
13862.46 666
13863.57 675
13864.69 647
13865.80 637
13866.91 617
13868.02 692
13869.14 683
13870.25 694
13871.36 655
13872.47 626
13873.59 644
13874.70 637
13875.81 630
13876.93 574
13878.04 648
13879.15 634
13880.27 606
13881.38 587
13882.49 564
13883.61 636
13884.72 617
13885.83 646
13886.95 647
13888.06 630
13889.17 631
13890.29 638
13891.40 613
13892.51 607
13893.63 647
13894.74 673
13895.86 621
13896.97 680
13898.08 678
13899.20 657
13900.31 623
13901.43 664
13902.54 602
13903.65 656
13904.77 611
13905.88 598
13907.00 613
13908.11 591
13909.23 650
13910.34 614
13911.45 607
13912.57 616
13913.68 637
13914.80 596
13915.91 594
13917.03 555
13918.14 529
13919.26 528
13920.37 542
13921.49 622
13922.60 561
13923.72 566
13924.83 538
13925.95 551
13927.06 529
13928.18 550
13929.29 523
13930.41 544
13931.52 529
13932.64 582
13933.75 559
13934.87 585
13935.98 572
13937.10 529
13938.21 552
13939.33 561
13940.45 575
13941.56 550
13942.68 555
13943.79 562
13944.91 625
13946.03 610
13947.14 524
13948.26 533
13949.37 526
13950.49 551
13951.60 538
13952.72 527
13953.84 532
13954.95 600
13956.07 567
13957.19 557
13958.30 528
13959.42 521
13960.54 532
13961.65 544
13962.77 510
13963.88 520
13965.00 505
13966.12 565
13967.23 550
13968.35 615
13969.47 579
13970.59 548
13971.70 557
13972.82 602
13973.94 541
13975.05 521
13976.17 590
13977.29 590
13978.40 564
13979.52 517
13980.64 579
13981.76 540
13982.87 517
13983.99 548
13985.11 540
13986.23 533
13987.34 541
13988.46 528
13989.58 552
13990.70 571
13991.81 586
13992.93 561
13994.05 532
13995.17 518
13996.29 544
13997.40 548
13998.52 596
13999.64 618
14000.76 532
14001.88 560
14002.99 550
14004.11 550
14005.23 590
14006.35 607
14007.47 585
14008.58 586
14009.70 515
14010.82 539
14011.94 549
14013.06 541
14014.18 560
14015.30 585
14016.41 549
14017.53 589
14018.65 655
14019.77 604
14020.89 622
14022.01 628
14023.13 617
14024.25 654
14025.37 662
14026.48 603
14027.60 602
14028.72 621
14029.84 562
14030.96 587
14032.08 580
14033.20 538
14034.32 559
14035.44 547
14036.56 542
14037.68 508
14038.80 533
14039.92 558
14041.04 562
14042.16 565
14043.28 508
14044.40 542
14045.52 568
14046.64 545
14047.76 575
14048.88 499
14050.00 509
14051.12 529
14052.24 546
14053.36 560
14054.48 566
14055.60 550
14056.72 531
14057.84 613
14058.96 584
14060.08 561
14061.20 563
14062.32 612
14063.44 551
14064.56 562
14065.68 515
14066.80 575
14067.92 609
14069.04 644
14070.16 574
14071.28 571
14072.41 622
14073.53 634
14074.65 599
14075.77 550
14076.89 575
14078.01 612
14079.13 565
14080.25 588
14081.37 623
14082.50 633
14083.62 647
14084.74 636
14085.86 619
14086.98 631
14088.10 646
14089.23 673
14090.35 674
14091.47 669
14092.59 674
14093.71 682
14094.83 712
14095.96 713
14097.08 698
14098.20 688
14099.32 699
14100.44 745
14101.57 751
14102.69 753
14103.81 712
14104.93 677
14106.05 713
14107.18 691
14108.30 653
14109.42 653
14110.54 669
14111.67 685
14112.79 636
14113.91 591
14115.03 588
14116.16 657
14117.28 563
14118.40 569
14119.53 557
14120.65 611
14121.77 578
14122.89 556
14124.02 559
14125.14 528
14126.26 597
14127.39 572
14128.51 549
14129.63 541
14130.76 523
14131.88 590
14133.00 520
14134.13 527
14135.25 542
14136.37 557
14137.50 512
14138.62 536
14139.74 535
14140.87 501
14141.99 553
14143.11 555
14144.24 561
14145.36 581
14146.49 538
14147.61 545
14148.73 523
14149.86 507
14150.98 488
14152.11 538
14153.23 559
14154.35 559
14155.48 537
14156.60 517
14157.73 536
14158.85 557
14159.98 556
14161.10 547
14162.23 556
14163.35 555
14164.47 496
14165.60 521
14166.72 520
14167.85 557
14168.97 520
14170.10 552
14171.22 534
14172.35 518
14173.47 481
14174.60 508
14175.72 521
14176.85 522
14177.97 500
14179.10 486
14180.22 477
14181.35 502
14182.47 506
14183.60 520
14184.72 483
14185.85 480
14186.98 499
14188.10 482
14189.23 489
14190.35 485
14191.48 464
14192.60 479
14193.73 519
14194.86 460
14195.98 456
14197.11 492
14198.23 480
14199.36 484
14200.49 471
14201.61 480
14202.74 498
14203.86 457
14204.99 493
14206.12 505
14207.24 476
14208.37 487
14209.50 441
14210.62 481
14211.75 466
14212.87 484
14214.00 464
14215.13 452
14216.25 507
14217.38 472
14218.51 446
14219.63 459
14220.76 453
14221.89 464
14223.02 441
14224.14 444
14225.27 466
14226.40 435
14227.52 460
14228.65 466
14229.78 459
14230.91 445
14232.03 415
14233.16 469
14234.29 449
14235.41 465
14236.54 469
14237.67 407
14238.80 417
14239.92 466
14241.05 417
14242.18 435
14243.31 444
14244.44 432
14245.56 406
14246.69 423
14247.82 433
14248.95 431
14250.08 431
14251.20 429
14252.33 447
14253.46 425
14254.59 431
14255.72 426
14256.84 444
14257.97 439
14259.10 417
14260.23 417
14261.36 406
14262.49 454
14263.62 433
14264.74 441
14265.87 439
14267.00 382
14268.13 433
14269.26 412
14270.39 416
14271.52 426
14272.65 384
14273.77 384
14274.90 445
14276.03 407
14277.16 401
14278.29 388
14279.42 414
14280.55 436
14281.68 398
14282.81 399
14283.94 434
14285.07 410
14286.20 420
14287.33 395
14288.45 377
14289.58 388
14290.71 427
14291.84 397
14292.97 413
14294.10 394
14295.23 378
14296.36 382
14297.49 401
14298.62 399
14299.75 379
14300.88 385
14302.01 387
14303.14 469
14304.27 400
14305.40 427
14306.53 380
14307.66 346
14308.79 359
14309.92 379
14311.05 363
14312.19 375
14313.32 379
14314.45 413
14315.58 372
14316.71 404
14317.84 378
14318.97 341
14320.10 384
14321.23 380
14322.36 371
14323.49 360
14324.62 368
14325.75 375
14326.89 390
14328.02 349
14329.15 350
14330.28 383
14331.41 367
14332.54 396
14333.67 335
14334.80 362
14335.94 380
14337.07 384
14338.20 390
14339.33 383
14340.46 406
14341.59 400
14342.73 396
14343.86 394
14344.99 377
14346.12 351
14347.25 376
14348.38 415
14349.52 376
14350.65 350
14351.78 339
14352.91 383
14354.04 369
14355.18 378
14356.31 380
14357.44 359
14358.57 386
14359.71 362
14360.84 377
14361.97 347
14363.10 366
14364.24 364
14365.37 346
14366.50 352
14367.63 337
14368.77 352
14369.90 372
14371.03 376
14372.16 367
14373.30 382
14374.43 399
14375.56 392
14376.70 408
14377.83 379
14378.96 355
14380.10 362
14381.23 386
14382.36 361
14383.50 339
14384.63 345
14385.76 363
14386.90 366
14388.03 375
14389.16 337
14390.30 420
14391.43 373
14392.56 368
14393.70 371
14394.83 397
14395.97 379
14397.10 358
14398.23 408
14399.37 404
14400.50 351
14401.63 346
14402.77 389
14403.90 382
14405.04 378
14406.17 366
14407.31 389
14408.44 384
14409.57 349
14410.71 381
14411.84 381
14412.98 338
14414.11 367
14415.25 404
14416.38 400
14417.52 381
14418.65 371
14419.79 384
14420.92 397
14422.05 392
14423.19 368
14424.32 384
14425.46 369
14426.59 364
14427.73 421
14428.86 416
14430.00 413
14431.14 407
14432.27 411
14433.41 388
14434.54 381
14435.68 396
14436.81 412
14437.95 375
14439.08 371
14440.22 369
14441.35 368
14442.49 413
14443.63 363
14444.76 390
14445.90 396
14447.03 372
14448.17 355
14449.30 369
14450.44 356
14451.58 402
14452.71 397
14453.85 388
14454.98 368
14456.12 374
14457.26 382
14458.39 373
14459.53 347
14460.67 378
14461.80 379
14462.94 420
14464.08 367
14465.21 382
14466.35 383
14467.48 420
14468.62 390
14469.76 376
14470.90 382
14472.03 421
14473.17 395
14474.31 401
14475.44 436
14476.58 392
14477.72 426
14478.85 422
14479.99 384
14481.13 356
14482.27 374
14483.40 415
14484.54 399
14485.68 389
14486.81 384
14487.95 430
14489.09 432
14490.23 404
14491.36 395
14492.50 378
14493.64 358
14494.78 368
14495.92 380
14497.05 367
14498.19 392
14499.33 388
14500.47 423
14501.60 363
14502.74 370
14503.88 418
14505.02 398
14506.16 374
14507.30 350
14508.43 370
14509.57 412
14510.71 388
14511.85 324
14512.99 362
14514.13 373
14515.26 330
14516.40 379
14517.54 342
14518.68 369
14519.82 385
14520.96 356
14522.10 363
14523.23 372
14524.37 356
14525.51 391
14526.65 366
14527.79 322
14528.93 338
14530.07 367
14531.21 349
14532.35 326
14533.49 346
14534.63 368
14535.76 363
14536.90 371
14538.04 384
14539.18 344
14540.32 338
14541.46 369
14542.60 401
14543.74 401
14544.88 357
14546.02 374
14547.16 369
14548.30 360
14549.44 347
14550.58 380
14551.72 407
14552.86 382
14554.00 400
14555.14 421
14556.28 354
14557.42 369
14558.56 337
14559.70 353
14560.84 374
14561.98 344
14563.12 351
14564.26 376
14565.40 371
14566.54 412
14567.68 363
14568.82 377
14569.96 356
14571.11 390
14572.25 425
14573.39 371
14574.53 370
14575.67 386
14576.81 387
14577.95 383
14579.09 398
14580.23 419
14581.37 453
14582.52 400
14583.66 395
14584.80 393
14585.94 403
14587.08 358
14588.22 403
14589.36 416
14590.50 470
14591.65 429
14592.79 422
14593.93 422
14595.07 445
14596.21 411
14597.35 439
14598.50 418
14599.64 425
14600.78 435
14601.92 394
14603.06 456
14604.21 463
14605.35 453
14606.49 459
14607.63 401
14608.77 390
14609.92 409
14611.06 407
14612.20 431
14613.34 384
14614.49 393
14615.63 452
14616.77 440
14617.91 432
14619.06 453
14620.20 468
14621.34 440
14622.48 470
14623.63 480
14624.77 485
14625.91 477
14627.06 502
14628.20 466
14629.34 460
14630.48 484
14631.63 479
14632.77 525
14633.91 481
14635.06 495
14636.20 513
14637.34 555
14638.49 509
14639.63 542
14640.77 510
14641.92 545
14643.06 581
14644.20 475
14645.35 487
14646.49 444
14647.64 439
14648.78 448
14649.92 455
14651.07 423
14652.21 447
14653.35 405
14654.50 417
14655.64 386
14656.79 423
14657.93 415
14659.07 380
14660.22 366
14661.36 382
14662.51 394
14663.65 368
14664.80 408
14665.94 365
14667.09 375
14668.23 378
14669.37 371
14670.52 422
14671.66 392
14672.81 370
14673.95 387
14675.10 402
14676.24 386
14677.39 367
14678.53 398
14679.68 377
14680.82 372
14681.97 390
14683.11 392
14684.26 378
14685.40 371
14686.55 374
14687.69 370
14688.84 352
14689.98 341
14691.13 377
14692.27 336
14693.42 315
14694.57 334
14695.71 366
14696.86 326
14698.00 316
14699.15 343
14700.29 371
14701.44 381
14702.59 376
14703.73 299
14704.88 359
14706.02 388
14707.17 350
14708.32 347
14709.46 372
14710.61 380
14711.75 336
14712.90 345
14714.05 380
14715.19 345
14716.34 366
14717.49 371
14718.63 365
14719.78 383
14720.93 365
14722.07 354
14723.22 355
14724.37 366
14725.51 349
14726.66 359
14727.81 370
14728.95 384
14730.10 362
14731.25 374
14732.39 362
14733.54 362
14734.69 380
14735.84 360
14736.98 350
14738.13 377
14739.28 363
14740.42 367
14741.57 371
14742.72 362
14743.87 365
14745.01 353
14746.16 350
14747.31 348
14748.46 356
14749.61 344
14750.75 390
14751.90 363
14753.05 349
14754.20 327
14755.34 360
14756.49 345
14757.64 344
14758.79 377
14759.94 428
14761.08 347
14762.23 355
14763.38 312
14764.53 356
14765.68 359
14766.83 351
14767.97 368
14769.12 352
14770.27 344
14771.42 388
14772.57 389
14773.72 378
14774.87 377
14776.01 410
14777.16 354
14778.31 356
14779.46 398
14780.61 367
14781.76 376
14782.91 401
14784.06 402
14785.21 434
14786.36 416
14787.50 420
14788.65 403
14789.80 414
14790.95 396
14792.10 380
14793.25 426
14794.40 450
14795.55 439
14796.70 431
14797.85 422
14799.00 434
14800.15 439
14801.30 424
14802.45 418
14803.60 424
14804.75 392
14805.90 369
14807.05 364
14808.20 415
14809.35 451
14810.50 445
14811.65 446
14812.80 419
14813.95 388
14815.10 439
14816.25 425
14817.40 397
14818.55 416
14819.70 453
14820.85 427
14822.00 360
14823.15 372
14824.30 401
14825.45 371
14826.60 355
14827.75 386
14828.91 375
14830.06 374
14831.21 373
14832.36 399
14833.51 372
14834.66 351
14835.81 319
14836.96 302
14838.11 337
14839.26 353
14840.42 351
14841.57 349
14842.72 319
14843.87 339
14845.02 360
14846.17 341
14847.32 319
14848.48 315
14849.63 311
14850.78 346
14851.93 328
14853.08 327
14854.23 323
14855.39 352
14856.54 340
14857.69 331
14858.84 307
14859.99 347
14861.15 326
14862.30 298
14863.45 295
14864.60 328
14865.75 340
14866.91 297
14868.06 299
14869.21 272
14870.36 308
14871.52 348
14872.67 361
14873.82 320
14874.97 304
14876.13 317
14877.28 312
14878.43 332
14879.59 301
14880.74 315
14881.89 344
14883.04 307
14884.20 307
14885.35 354
14886.50 302
14887.66 323
14888.81 341
14889.96 298
14891.12 327
14892.27 299
14893.42 313
14894.58 303
14895.73 307
14896.88 303
14898.04 365
14899.19 300
14900.34 308
14901.50 312
14902.65 313
14903.80 299
14904.96 307
14906.11 310
14907.27 333
14908.42 282
14909.57 298
14910.73 289
14911.88 293
14913.04 329
14914.19 342
14915.34 327
14916.50 312
14917.65 305
14918.81 290
14919.96 291
14921.11 297
14922.27 311
14923.42 298
14924.58 276
14925.73 308
14926.89 287
14928.04 293
14929.20 280
14930.35 264
14931.51 292
14932.66 278
14933.82 324
14934.97 302
14936.13 284
14937.28 293
14938.44 284
14939.59 324
14940.75 305
14941.90 300
14943.06 279
14944.21 308
14945.37 283
14946.52 304
14947.68 264
14948.83 267
14949.99 305
14951.14 341
14952.30 328
14953.46 273
14954.61 300
14955.77 317
14956.92 322
14958.08 308
14959.24 314
14960.39 284
14961.55 289
14962.70 283
14963.86 271
14965.02 274
14966.17 266
14967.33 278
14968.48 286
14969.64 259
14970.80 277
14971.95 299
14973.11 282
14974.27 253
14975.42 323
14976.58 291
14977.74 300
14978.89 286
14980.05 243
14981.21 260
14982.36 294
14983.52 287
14984.68 251
14985.83 271
14986.99 315
14988.15 268
14989.30 291
14990.46 273
14991.62 269
14992.77 298
14993.93 277
14995.09 270
14996.25 271
14997.40 249
14998.56 251
14999.72 245
15000.88 243
15002.03 265
15003.19 266
15004.35 288
15005.51 263
15006.66 247
15007.82 262
15008.98 271
15010.14 258
15011.30 254
15012.45 268
15013.61 249
15014.77 258
15015.93 221
15017.09 250
15018.24 241
15019.40 264
15020.56 243
15021.72 239
15022.88 251
15024.04 248
15025.19 246
15026.35 264
15027.51 287
15028.67 238
15029.83 235
15030.99 272
15032.15 291
15033.30 261
15034.46 226
15035.62 243
15036.78 282
15037.94 245
15039.10 271
15040.26 267
15041.42 240
15042.58 219
15043.73 243
15044.89 217
15046.05 231
15047.21 228
15048.37 270
15049.53 263
15050.69 251
15051.85 220
15053.01 249
15054.17 274
15055.33 267
15056.49 236
15057.65 244
15058.81 279
15059.97 247
15061.13 239
15062.29 235
15063.45 233
15064.61 267
15065.77 301
15066.93 265
15068.09 257
15069.25 260
15070.41 285
15071.57 238
15072.73 223
15073.89 252
15075.05 256
15076.21 256
15077.37 239
15078.53 273
15079.69 260
15080.85 258
15082.01 274
15083.17 238
15084.33 258
15085.49 269
15086.65 235
15087.82 238
15088.98 216
15090.14 225
15091.30 270
15092.46 270
15093.62 249
15094.78 253
15095.94 230
15097.10 250
15098.27 286
15099.43 257
15100.59 249
15101.75 256
15102.91 252
15104.07 241
15105.23 228
15106.40 234
15107.56 280
15108.72 252
15109.88 242
15111.04 251
15112.20 230
15113.37 266
15114.53 246
15115.69 252
15116.85 232
15118.01 266
15119.18 256
15120.34 248
15121.50 214
15122.66 244
15123.82 259
15124.99 262
15126.15 227
15127.31 247
15128.47 256
15129.64 266
15130.80 264
15131.96 261
15133.12 284
15134.29 272
15135.45 278
15136.61 271
15137.77 246
15138.94 255
15140.10 289
15141.26 282
15142.43 254
15143.59 257
15144.75 204
15145.92 227
15147.08 249
15148.24 228
15149.41 231
15150.57 286
15151.73 286
15152.90 267
15154.06 244
15155.22 259
15156.39 253
15157.55 235
15158.71 256
15159.88 265
15161.04 264
15162.20 260
15163.37 276
15164.53 245
15165.70 235
15166.86 257
15168.02 267
15169.19 258
15170.35 272
15171.52 293
15172.68 252
15173.84 246
15175.01 272
15176.17 274
15177.34 265
15178.50 253
15179.66 263
15180.83 297
15181.99 269
15183.16 244
15184.32 272
15185.49 300
15186.65 333
15187.82 300
15188.98 264
15190.15 263
15191.31 274
15192.48 308
15193.64 296
15194.81 259
15195.97 278
15197.14 277
15198.30 303
15199.47 317
15200.63 301
15201.80 299
15202.96 290
15204.13 300
15205.29 277
15206.46 290
15207.62 284
15208.79 313
15209.96 327
15211.12 326
15212.29 308
15213.45 336
15214.62 312
15215.78 294
15216.95 291
15218.12 318
15219.28 313
15220.45 314
15221.61 312
15222.78 306
15223.95 338
15225.11 350
15226.28 305
15227.44 313
15228.61 350
15229.78 360
15230.94 337
15232.11 348
15233.28 329
15234.44 345
15235.61 382
15236.78 386
15237.94 373
15239.11 377
15240.28 334
15241.44 366
15242.61 377
15243.78 401
15244.94 331
15246.11 334
15247.28 327
15248.44 315
15249.61 332
15250.78 312
15251.95 301
15253.11 321
15254.28 305
15255.45 284
15256.61 279
15257.78 302
15258.95 299
15260.12 309
15261.28 308
15262.45 283
15263.62 291
15264.79 298
15265.95 304
15267.12 271
15268.29 293
15269.46 313
15270.63 278
15271.79 312
15272.96 284
15274.13 258
15275.30 298
15276.47 287
15277.63 278
15278.80 288
15279.97 299
15281.14 300
15282.31 279
15283.48 289
15284.64 265
15285.81 261
15286.98 279
15288.15 284
15289.32 261
15290.49 270
15291.66 269
15292.82 270
15293.99 271
15295.16 272
15296.33 275
15297.50 262
15298.67 264
15299.84 268
15301.01 258
15302.18 253
15303.35 310
15304.51 288
15305.68 294
15306.85 291
15308.02 317
15309.19 297
15310.36 308
15311.53 283
15312.70 311
15313.87 287
15315.04 283
15316.21 314
15317.38 259
15318.55 295
15319.72 284
15320.89 291
15322.06 273
15323.23 291
15324.40 279
15325.57 253
15326.74 264
15327.91 281
15329.08 310
15330.25 286
15331.42 246
15332.59 266
15333.76 277
15334.93 275
15336.10 257
15337.27 279
15338.44 290
15339.61 301
15340.78 307
15341.95 269
15343.12 265
15344.29 290
15345.47 310
15346.64 272
15347.81 285
15348.98 291
15350.15 346
15351.32 341
15352.49 294
15353.66 276
15354.83 280
15356.00 298
15357.18 294
15358.35 285
15359.52 287
15360.69 306
15361.86 293
15363.03 300
15364.20 324
15365.38 294
15366.55 298
15367.72 279
15368.89 289
15370.06 297
15371.23 291
15372.41 300
15373.58 291
15374.75 293
15375.92 279
15377.09 285
15378.26 329
15379.44 337
15380.61 313
15381.78 283
15382.95 358
15384.13 327
15385.30 321
15386.47 332
15387.64 355
15388.82 292
15389.99 293
15391.16 315
15392.33 351
15393.51 313
15394.68 299
15395.85 316
15397.02 322
15398.20 326
15399.37 345
15400.54 338
15401.71 352
15402.89 356
15404.06 343
15405.23 316
15406.41 291
15407.58 295
15408.75 315
15409.93 301
15411.10 278
15412.27 289
15413.45 317
15414.62 301
15415.79 317
15416.97 278
15418.14 321
15419.31 341
15420.49 285
15421.66 247
15422.84 261
15424.01 302
15425.18 311
15426.36 286
15427.53 263
15428.70 261
15429.88 327
15431.05 288
15432.23 291
15433.40 305
15434.57 277
15435.75 294
15436.92 286
15438.10 251
15439.27 290
15440.45 288
15441.62 269
15442.80 259
15443.97 300
15445.14 281
15446.32 290
15447.49 296
15448.67 251
15449.84 243
15451.02 274
15452.19 262
15453.37 252
15454.54 275
15455.72 321
15456.89 283
15458.07 259
15459.24 258
15460.42 268
15461.59 266
15462.77 285
15463.94 291
15465.12 249
15466.29 273
15467.47 263
15468.65 268
15469.82 277
15471.00 238
15472.17 246
15473.35 257
15474.52 282
15475.70 256
15476.88 265
15478.05 269
15479.23 279
15480.40 238
15481.58 257
15482.76 285
15483.93 283
15485.11 288
15486.28 268
15487.46 242
15488.64 237
15489.81 262
15490.99 321
15492.16 292
15493.34 272
15494.52 274
15495.69 250
15496.87 243
15498.05 224
15499.22 254
15500.40 246
15501.58 282
15502.75 264
15503.93 261
15505.11 247
15506.28 247
15507.46 227
15508.64 248
15509.82 275
15510.99 257
15512.17 272
15513.35 255
15514.52 252
15515.70 267
15516.88 266
15518.06 271
15519.23 300
15520.41 258
15521.59 256
15522.77 287
15523.94 267
15525.12 278
15526.30 250
15527.48 251
15528.65 260
15529.83 285
15531.01 291
15532.19 271
15533.37 278
15534.54 268
15535.72 280
15536.90 268
15538.08 255
15539.26 297
15540.44 270
15541.61 292
15542.79 291
15543.97 266
15545.15 248
15546.33 290
15547.51 298
15548.68 296
15549.86 315
15551.04 274
15552.22 296
15553.40 304
15554.58 271
15555.76 262
15556.93 276
15558.11 302
15559.29 279
15560.47 271
15561.65 322
15562.83 293
15564.01 317
15565.19 289
15566.37 291
15567.55 301
15568.73 295
15569.91 312
15571.08 295
15572.26 287
15573.44 280
15574.62 320
15575.80 273
15576.98 328
15578.16 300
15579.34 280
15580.52 267
15581.70 282
15582.88 294
15584.06 336
15585.24 313
15586.42 311
15587.60 277
15588.78 264
15589.96 294
15591.14 288
15592.32 299
15593.50 323
15594.68 310
15595.86 311
15597.04 349
15598.22 337
15599.40 304
15600.58 330
15601.76 342
15602.95 304
15604.13 289
15605.31 307
15606.49 345
15607.67 354
15608.85 349
15610.03 339
15611.21 318
15612.39 365
15613.57 368
15614.75 379
15615.93 345
15617.12 339
15618.30 384
15619.48 379
15620.66 366
15621.84 372
15623.02 369
15624.20 335
15625.38 363
15626.57 371
15627.75 380
15628.93 371
15630.11 402
15631.29 366
15632.47 390
15633.66 403
15634.84 375
15636.02 369
15637.20 386
15638.38 439
15639.57 414
15640.75 383
15641.93 415
15643.11 384
15644.29 383
15645.48 395
15646.66 369
15647.84 405
15649.02 414
15650.21 414
15651.39 434
15652.57 502
15653.75 453
15654.94 456
15656.12 491
15657.30 475
15658.48 454
15659.67 445
15660.85 435
15662.03 421
15663.22 435
15664.40 438
15665.58 471
15666.76 431
15667.95 442
15669.13 426
15670.31 415
15671.50 437
15672.68 425
15673.86 447
15675.05 481
15676.23 498
15677.41 424
15678.60 433
15679.78 434
15680.96 455
15682.15 437
15683.33 470
15684.51 459
15685.70 433
15686.88 393
15688.07 453
15689.25 442
15690.43 447
15691.62 438
15692.80 439
15693.99 435
15695.17 428
15696.35 431
15697.54 453
15698.72 441
15699.91 416
15701.09 438
15702.28 431
15703.46 474
15704.64 448
15705.83 423
15707.01 418
15708.20 479
15709.38 439
15710.57 460
15711.75 493
15712.94 449
15714.12 487
15715.31 488
15716.49 479
15717.68 483
15718.86 499
15720.05 480
15721.23 509
15722.42 463
15723.60 459
15724.79 491
15725.97 490
15727.16 537
15728.34 503
15729.53 474
15730.71 481
15731.90 494
15733.08 485
15734.27 471
15735.46 487
15736.64 495
15737.83 453
15739.01 467
15740.20 447
15741.39 480
15742.57 472
15743.76 453
15744.94 470
15746.13 490
15747.31 529
15748.50 539
15749.69 529
15750.87 485
15752.06 530
15753.25 477
15754.43 492
15755.62 516
15756.81 531
15757.99 508
15759.18 534
15760.36 544
15761.55 564
15762.74 564
15763.92 527
15765.11 528
15766.30 537
15767.49 536
15768.67 517
15769.86 508
15771.05 484
15772.23 508
15773.42 555
15774.61 518
15775.79 492
15776.98 459
15778.17 496
15779.36 490
15780.54 503
15781.73 506
15782.92 496
15784.11 497
15785.29 487
15786.48 471
15787.67 483
15788.86 495
15790.04 468
15791.23 445
15792.42 466
15793.61 478
15794.79 500
15795.98 465
15797.17 493
15798.36 447
15799.55 466
15800.73 468
15801.92 426
15803.11 428
15804.30 432
15805.49 470
15806.68 408
15807.86 412
15809.05 392
15810.24 394
15811.43 399
15812.62 450
15813.81 457
15815.00 441
15816.18 397
15817.37 405
15818.56 394
15819.75 389
15820.94 392
15822.13 380
15823.32 400
15824.51 416
15825.70 433
15826.88 406
15828.07 388
15829.26 396
15830.45 430
15831.64 378
15832.83 386
15834.02 383
15835.21 389
15836.40 395
15837.59 391
15838.78 405
15839.97 414
15841.16 398
15842.35 415
15843.54 362
15844.73 393
15845.92 383
15847.11 385
15848.30 382
15849.49 383
15850.68 377
15851.87 357
15853.06 374
15854.25 360
15855.44 351
15856.63 360
15857.82 433
15859.01 431
15860.20 406
15861.39 420
15862.58 386
15863.77 383
15864.96 374
15866.15 363
15867.34 373
15868.53 382
15869.72 363
15870.91 371
15872.10 441
15873.29 419
15874.48 432
15875.68 430
15876.87 415
15878.06 406
15879.25 406
15880.44 380
15881.63 349
15882.82 385
15884.01 374
15885.20 369
15886.40 412
15887.59 390
15888.78 351
15889.97 380
15891.16 372
15892.35 364
15893.54 398
15894.74 406
15895.93 387
15897.12 401
15898.31 397
15899.50 434
15900.70 426
15901.89 429
15903.08 395
15904.27 432
15905.46 467
15906.66 433
15907.85 388
15909.04 449
15910.23 459
15911.42 490
15912.62 446
15913.81 443
15915.00 452
15916.19 458
15917.39 436
15918.58 434
15919.77 387
15920.96 418
15922.16 393
15923.35 443
15924.54 474
15925.73 456
15926.93 488
15928.12 443
15929.31 477
15930.51 426
15931.70 438
15932.89 468
15934.09 447
15935.28 427
15936.47 410
15937.67 474
15938.86 448
15940.05 449
15941.25 380
15942.44 425
15943.63 390
15944.83 443
15946.02 425
15947.21 406
15948.41 379
15949.60 388
15950.79 378
15951.99 337
15953.18 368
15954.38 366
15955.57 362
15956.76 342
15957.96 332
15959.15 342
15960.35 369
15961.54 352
15962.73 341
15963.93 334
15965.12 350
15966.32 343
15967.51 351
15968.71 351
15969.90 371
15971.09 351
15972.29 340
15973.48 326
15974.68 335
15975.87 298
15977.07 303
15978.26 319
15979.46 301
15980.65 289
15981.85 326
15983.04 289
15984.24 295
15985.43 308
15986.63 341
15987.82 324
15989.02 311
15990.21 300
15991.41 297
15992.60 293
15993.80 315
15994.99 320
15996.19 296
15997.39 293
15998.58 313
15999.78 314
16000.97 320
16002.17 299
16003.36 322
16004.56 328
16005.76 307
16006.95 274
16008.15 294
16009.34 305
16010.54 269
16011.73 292
16012.93 268
16014.13 284
16015.32 291
16016.52 267
16017.72 261
16018.91 272
16020.11 290
16021.30 313
16022.50 276
16023.70 282
16024.89 284
16026.09 297
16027.29 296
16028.48 288
16029.68 289
16030.88 263
16032.07 306
16033.27 279
16034.47 260
16035.67 283
16036.86 286
16038.06 306
16039.26 287
16040.45 226
16041.65 260
16042.85 292
16044.04 281
16045.24 278
16046.44 280
16047.64 255
16048.83 261
16050.03 262
16051.23 310
16052.43 306
16053.62 280
16054.82 267
16056.02 295
16057.22 281
16058.42 254
16059.61 257
16060.81 260
16062.01 276
16063.21 270
16064.41 239
16065.60 266
16066.80 256
16068.00 279
16069.20 254
16070.40 295
16071.59 288
16072.79 257
16073.99 235
16075.19 264
16076.39 293
16077.59 236
16078.78 252
16079.98 267
16081.18 222
16082.38 229
16083.58 241
16084.78 292
16085.98 270
16087.18 240
16088.37 260
16089.57 253
16090.77 271
16091.97 259
16093.17 248
16094.37 266
16095.57 260
16096.77 242
16097.97 246
16099.17 289
16100.37 270
16101.57 252
16102.77 224
16103.96 263
16105.16 252
16106.36 260
16107.56 236
16108.76 238
16109.96 240
16111.16 259
16112.36 254
16113.56 231
16114.76 243
16115.96 248
16117.16 297
16118.36 223
16119.56 245
16120.76 235
16121.96 227
16123.16 214
16124.36 241
16125.56 237
16126.76 251
16127.96 248
16129.16 262
16130.37 248
16131.57 246
16132.77 233
16133.97 233
16135.17 241
16136.37 236
16137.57 251
16138.77 248
16139.97 236
16141.17 225
16142.37 285
16143.57 226
16144.77 254
16145.98 264
16147.18 219
16148.38 200
16149.58 190
16150.78 220
16151.98 215
16153.18 266
16154.38 254
16155.59 243
16156.79 253
16157.99 217
16159.19 232
16160.39 238
16161.59 210
16162.80 255
16164.00 241
16165.20 231
16166.40 226
16167.60 240
16168.80 253
16170.01 244
16171.21 214
16172.41 217
16173.61 245
16174.81 229
16176.02 225
16177.22 231
16178.42 248
16179.62 231
16180.83 206
16182.03 245
16183.23 230
16184.43 221
16185.64 270
16186.84 240
16188.04 224
16189.24 243
16190.45 220
16191.65 225
16192.85 265
16194.06 240
16195.26 245
16196.46 211
16197.66 216
16198.87 253
16200.07 221
16201.27 192
16202.48 200
16203.68 234
16204.88 235
16206.09 211
16207.29 213
16208.49 218
16209.70 264
16210.90 272
16212.10 239
16213.31 265
16214.51 232
16215.71 225
16216.92 250
16218.12 227
16219.33 231
16220.53 253
16221.73 238
16222.94 189
16224.14 216
16225.35 236
16226.55 239
16227.75 220
16228.96 195
16230.16 225
16231.37 234
16232.57 229
16233.77 234
16234.98 258
16236.18 243
16237.39 273
16238.59 270
16239.80 245
16241.00 245
16242.21 225
16243.41 249
16244.62 245
16245.82 243
16247.03 245
16248.23 239
16249.44 227
16250.64 235
16251.85 247
16253.05 254
16254.26 282
16255.46 249
16256.67 260
16257.87 280
16259.08 233
16260.28 237
16261.49 218
16262.69 285
16263.90 248
16265.10 257
16266.31 283
16267.51 269
16268.72 287
16269.93 299
16271.13 289
16272.34 236
16273.54 243
16274.75 261
16275.96 263
16277.16 251
16278.37 276
16279.57 264
16280.78 249
16281.99 248
16283.19 241
16284.40 292
16285.60 249
16286.81 264
16288.02 254
16289.22 226
16290.43 280
16291.64 277
16292.84 303
16294.05 278
16295.26 237
16296.46 264
16297.67 242
16298.88 257
16300.08 248
16301.29 259
16302.50 281
16303.70 257
16304.91 247
16306.12 248
16307.32 262
16308.53 269
16309.74 294
16310.95 274
16312.15 282
16313.36 317
16314.57 261
16315.78 268
16316.98 260
16318.19 256
16319.40 268
16320.61 276
16321.81 286
16323.02 236
16324.23 244
16325.44 259
16326.64 288
16327.85 234
16329.06 251
16330.27 238
16331.48 232
16332.68 234
16333.89 232
16335.10 264
16336.31 256
16337.52 241
16338.72 251
16339.93 251
16341.14 229
16342.35 253
16343.56 239
16344.77 217
16345.98 258
16347.18 234
16348.39 233
16349.60 235
16350.81 242
16352.02 256
16353.23 243
16354.44 258
16355.65 235
16356.85 244
16358.06 234
16359.27 216
16360.48 212
16361.69 240
16362.90 219
16364.11 227
16365.32 249
16366.53 211
16367.74 201
16368.95 225
16370.16 191
16371.36 212
16372.57 209
16373.78 196
16374.99 211
16376.20 203
16377.41 232
16378.62 231
16379.83 215
16381.04 215
16382.25 235
16383.46 195
16384.67 227
16385.88 225
16387.09 206
16388.30 207
16389.51 235
16390.72 234
16391.93 238
16393.14 203
16394.35 196
16395.56 213
16396.77 229
16397.98 205
16399.19 225
16400.41 194
16401.62 184
16402.83 217
16404.04 205
16405.25 231
16406.46 224
16407.67 216
16408.88 237
16410.09 223
16411.30 210
16412.51 209
16413.72 218
16414.94 223
16416.15 262
16417.36 207
16418.57 202
16419.78 214
16420.99 262
16422.20 222
16423.41 226
16424.63 194
16425.84 205
16427.05 217
16428.26 250
16429.47 215
16430.68 203
16431.90 194
16433.11 226
16434.32 234
16435.53 218
16436.74 198
16437.95 242
16439.17 230
16440.38 197
16441.59 188
16442.80 201
16444.01 245
16445.23 258
16446.44 222
16447.65 198
16448.86 217
16450.08 246
16451.29 240
16452.50 195
16453.71 195
16454.93 210
16456.14 243
16457.35 203
16458.56 190
16459.78 205
16460.99 223
16462.20 204
16463.42 191
16464.63 184
16465.84 186
16467.05 209
16468.27 226
16469.48 196
16470.69 220
16471.91 196
16473.12 220
16474.33 187
16475.55 196
16476.76 194
16477.97 191
16479.19 207
16480.40 197
16481.61 194
16482.83 196
16484.04 218
16485.25 218
16486.47 215
16487.68 224
16488.90 238
16490.11 215
16491.32 234
16492.54 204
16493.75 182
16494.97 181
16496.18 199
16497.39 202
16498.61 241
16499.82 202
16501.04 204
16502.25 196
16503.47 199
16504.68 205
16505.89 220
16507.11 195
16508.32 210
16509.54 199
16510.75 178
16511.97 178
16513.18 186
16514.40 200
16515.61 191
16516.83 226
16518.04 207
16519.26 187
16520.47 180
16521.69 180
16522.90 211
16524.12 179
16525.33 192
16526.55 215
16527.76 266
16528.98 196
16530.19 182
16531.41 203
16532.62 218
16533.84 200
16535.05 182
16536.27 163
16537.49 203
16538.70 203
16539.92 184
16541.13 207
16542.35 203
16543.56 204
16544.78 187
16546.00 171
16547.21 171
16548.43 202
16549.64 186
16550.86 176
16552.08 181
16553.29 200
16554.51 225
16555.73 156
16556.94 191
16558.16 178
16559.37 199
16560.59 220
16561.81 209
16563.02 213
16564.24 180
16565.46 206
16566.67 213
16567.89 184
16569.11 223
16570.32 203
16571.54 215
16572.76 250
16573.98 196
16575.19 224
16576.41 211
16577.63 207
16578.84 218
16580.06 208
16581.28 189
16582.50 205
16583.71 239
16584.93 222
16586.15 186
16587.36 242
16588.58 205
16589.80 192
16591.02 210
16592.24 230
16593.45 214
16594.67 181
16595.89 210
16597.11 208
16598.32 195
16599.54 196
16600.76 198
16601.98 217
16603.20 207
16604.41 200
16605.63 211
16606.85 218
16608.07 217
16609.29 191
16610.51 191
16611.72 203
16612.94 198
16614.16 211
16615.38 206
16616.60 183
16617.82 183
16619.03 178
16620.25 212
16621.47 173
16622.69 186
16623.91 194
16625.13 190
16626.35 203
16627.57 202
16628.79 192
16630.00 207
16631.22 210
16632.44 186
16633.66 183
16634.88 194
16636.10 200
16637.32 192
16638.54 166
16639.76 202
16640.98 212
16642.20 206
16643.42 186
16644.64 212
16645.86 206
16647.08 219
16648.30 178
16649.51 174
16650.73 211
16651.95 200
16653.17 213
16654.39 194
16655.61 207
16656.83 195
16658.05 209
16659.27 204
16660.49 197
16661.71 211
16662.93 204
16664.16 214
16665.38 205
16666.60 219
16667.82 202
16669.04 211
16670.26 203
16671.48 197
16672.70 194
16673.92 178
16675.14 202
16676.36 182
16677.58 190
16678.80 168
16680.02 185
16681.24 196
16682.46 201
16683.69 190
16684.91 196
16686.13 203
16687.35 200
16688.57 198
16689.79 216
16691.01 172
16692.23 182
16693.46 183
16694.68 182
16695.90 189
16697.12 198
16698.34 189
16699.56 196
16700.78 179
16702.01 162
16703.23 173
16704.45 166
16705.67 185
16706.89 187
16708.12 188
16709.34 196
16710.56 191
16711.78 176
16713.00 192
16714.23 180
16715.45 189
16716.67 182
16717.89 169
16719.11 203
16720.34 181
16721.56 162
16722.78 193
16724.00 173
16725.23 195
16726.45 188
16727.67 179
16728.89 168
16730.12 185
16731.34 169
16732.56 181
16733.79 177
16735.01 175
16736.23 184
16737.45 201
16738.68 200
16739.90 203
16741.12 187
16742.35 172
16743.57 161
16744.79 185
16746.02 215
16747.24 206
16748.46 196
16749.69 186
16750.91 183
16752.13 216
16753.36 183
16754.58 168
16755.80 188
16757.03 176
16758.25 174
16759.48 165
16760.70 177
16761.92 180
16763.15 191
16764.37 171
16765.60 185
16766.82 194
16768.04 191
16769.27 176
16770.49 188
16771.72 169
16772.94 172
16774.16 197
16775.39 179
16776.61 172
16777.84 172
16779.06 160
16780.29 156
16781.51 171
16782.74 173
16783.96 199
16785.19 202
16786.41 194
16787.64 186
16788.86 189
16790.09 170
16791.31 174
16792.54 160
16793.76 161
16794.99 176
16796.21 176
16797.44 184
16798.66 181
16799.89 173
16801.11 163
16802.34 174
16803.56 174
16804.79 169
16806.01 175
16807.24 192
16808.46 176
16809.69 175
16810.92 177
16812.14 164
16813.37 179
16814.59 159
16815.82 164
16817.04 158
16818.27 176
16819.50 205
16820.72 190
16821.95 199
16823.17 180
16824.40 184
16825.63 190
16826.85 199
16828.08 195
16829.31 201
16830.53 212
16831.76 201
16832.99 227
16834.21 188
16835.44 156
16836.67 172
16837.89 172
16839.12 204
16840.35 160
16841.57 191
16842.80 209
16844.03 222
16845.25 182
16846.48 198
16847.71 207
16848.93 180
16850.16 216
16851.39 215
16852.62 188
16853.84 178
16855.07 219
16856.30 204
16857.52 204
16858.75 226
16859.98 211
16861.21 192
16862.43 221
16863.66 219
16864.89 211
16866.12 197
16867.35 210
16868.57 230
16869.80 234
16871.03 239
16872.26 237
16873.48 216
16874.71 278
16875.94 233
16877.17 258
16878.40 245
16879.63 265
16880.85 301
16882.08 281
16883.31 255
16884.54 233
16885.77 256
16887.00 271
16888.22 280
16889.45 277
16890.68 267
16891.91 258
16893.14 276
16894.37 256
16895.60 269
16896.82 285
16898.05 261
16899.28 279
16900.51 265
16901.74 247
16902.97 234
16904.20 271
16905.43 267
16906.66 230
16907.89 242
16909.12 248
16910.34 207
16911.57 231
16912.80 227
16914.03 240
16915.26 211
16916.49 225
16917.72 245
16918.95 238
16920.18 226
16921.41 224
16922.64 230
16923.87 225
16925.10 245
16926.33 221
16927.56 181
16928.79 217
16930.02 224
16931.25 199
16932.48 238
16933.71 211
16934.94 217
16936.17 209
16937.40 204
16938.63 204
16939.86 209
16941.09 213
16942.32 218
16943.55 230
16944.78 199
16946.01 211
16947.24 235
16948.48 211
16949.71 180
16950.94 199
16952.17 244
16953.40 253
16954.63 203
16955.86 233
16957.09 212
16958.32 202
16959.55 204
16960.79 178
16962.02 191
16963.25 178
16964.48 221
16965.71 215
16966.94 220
16968.17 185
16969.40 192
16970.64 188
16971.87 168
16973.10 217
16974.33 222
16975.56 195
16976.79 185
16978.03 190
16979.26 196
16980.49 207
16981.72 193
16982.95 191
16984.19 199
16985.42 196
16986.65 187
16987.88 194
16989.11 191
16990.35 193
16991.58 168
16992.81 213
16994.04 176
16995.28 184
16996.51 174
16997.74 177
16998.97 167
17000.21 196
17001.44 200
17002.67 191
17003.90 172
17005.14 185
17006.37 187
17007.60 207
17008.84 187
17010.07 167
17011.30 184
17012.53 172
17013.77 185
17015.00 169
17016.23 176
17017.47 207
17018.70 196
17019.93 186
17021.17 170
17022.40 178
17023.63 173
17024.87 197
17026.10 197
17027.33 179
17028.57 182
17029.80 192
17031.04 168
17032.27 166
17033.50 188
17034.74 211
17035.97 182
17037.20 180
17038.44 179
17039.67 172
17040.91 179
17042.14 171
17043.37 173
17044.61 163
17045.84 172
17047.08 171
17048.31 164
17049.55 162
17050.78 197
17052.02 183
17053.25 186
17054.48 152
17055.72 154
17056.95 187
17058.19 155
17059.42 150
17060.66 147
17061.89 152
17063.13 175
17064.36 176
17065.60 159
17066.83 178
17068.07 155
17069.30 175
17070.54 178
17071.77 165
17073.01 155
17074.24 150
17075.48 146
17076.71 179
17077.95 149
17079.19 138
17080.42 169
17081.66 166
17082.89 159
17084.13 187
17085.36 189
17086.60 170
17087.83 163
17089.07 178
17090.31 174
17091.54 175
17092.78 160
17094.01 164
17095.25 148
17096.49 158
17097.72 185
17098.96 169
17100.19 153
17101.43 128
17102.67 156
17103.90 167
17105.14 161
17106.38 144
17107.61 168
17108.85 183
17110.09 173
17111.32 177
17112.56 165
17113.80 163
17115.03 156
17116.27 159
17117.51 165
17118.74 150
17119.98 165
17121.22 183
17122.45 165
17123.69 182
17124.93 169
17126.17 150
17127.40 145
17128.64 155
17129.88 150
17131.12 154
17132.35 158
17133.59 150
17134.83 153
17136.07 156
17137.30 149
17138.54 135
17139.78 151
17141.02 160
17142.25 141
17143.49 176
17144.73 143
17145.97 164
17147.20 167
17148.44 145
17149.68 158
17150.92 171
17152.16 171
17153.40 156
17154.63 161
17155.87 146
17157.11 139
17158.35 176
17159.59 149
17160.83 133
17162.06 170
17163.30 172
17164.54 154
17165.78 160
17167.02 174
17168.26 179
17169.50 181
17170.73 158
17171.97 176
17173.21 161
17174.45 165
17175.69 145
17176.93 150
17178.17 133
17179.41 156
17180.65 145
17181.89 161
17183.12 157
17184.36 137
17185.60 176
17186.84 178
17188.08 157
17189.32 133
17190.56 181
17191.80 177
17193.04 166
17194.28 156
17195.52 156
17196.76 138
17198.00 136
17199.24 132
17200.48 161
17201.72 156
17202.96 148
17204.20 164
17205.44 145
17206.68 148
17207.92 151
17209.16 173
17210.40 136
17211.64 158
17212.88 146
17214.12 159
17215.36 123
17216.60 130
17217.84 141
17219.08 139
17220.32 132
17221.56 145
17222.80 129
17224.04 145
17225.29 173
17226.53 145
17227.77 154
17229.01 135
17230.25 157
17231.49 143
17232.73 162
17233.97 152
17235.21 163
17236.45 165
17237.70 133
17238.94 154
17240.18 149
17241.42 155
17242.66 164
17243.90 169
17245.14 152
17246.39 141
17247.63 161
17248.87 155
17250.11 126
17251.35 149
17252.59 145
17253.84 162
17255.08 134
17256.32 151
17257.56 112
17258.80 165
17260.05 130
17261.29 135
17262.53 147
17263.77 161
17265.01 178
17266.26 161
17267.50 189
17268.74 146
17269.98 175
17271.23 158
17272.47 142
17273.71 144
17274.95 169
17276.20 159
17277.44 141
17278.68 167
17279.92 143
17281.17 171
17282.41 156
17283.65 146
17284.90 134
17286.14 151
17287.38 163
17288.62 142
17289.87 135
17291.11 162
17292.35 147
17293.60 138
17294.84 141
17296.08 138
17297.33 153
17298.57 154
17299.81 146
17301.06 139
17302.30 147
17303.54 156
17304.79 140
17306.03 129
17307.28 153
17308.52 151
17309.76 163
17311.01 142
17312.25 144
17313.49 153
17314.74 133
17315.98 168
17317.23 142
17318.47 144
17319.72 130
17320.96 162
17322.20 151
17323.45 140
17324.69 144
17325.94 138
17327.18 157
17328.43 157
17329.67 152
17330.91 155
17332.16 153
17333.40 129
17334.65 153
17335.89 134
17337.14 122
17338.38 152
17339.63 141
17340.87 169
17342.12 152
17343.36 126
17344.61 152
17345.85 163
17347.10 157
17348.34 122
17349.59 125
17350.83 153
17352.08 170
17353.33 138
17354.57 120
17355.82 150
17357.06 161
17358.31 156
17359.55 143
17360.80 148
17362.04 149
17363.29 124
17364.54 143
17365.78 153
17367.03 162
17368.27 131
17369.52 131
17370.77 135
17372.01 129
17373.26 161
17374.50 138
17375.75 153
17377.00 145
17378.24 156
17379.49 132
17380.74 146
17381.98 134
17383.23 144
17384.47 154
17385.72 127
17386.97 131
17388.21 146
17389.46 153
17390.71 146
17391.95 139
17393.20 141
17394.45 169
17395.70 165
17396.94 144
17398.19 178
17399.44 166
17400.68 192
17401.93 147
17403.18 176
17404.42 157
17405.67 173
17406.92 151
17408.17 170
17409.41 126
17410.66 128
17411.91 132
17413.16 135
17414.40 144
17415.65 151
17416.90 146
17418.15 171
17419.40 149
17420.64 145
17421.89 155
17423.14 129
17424.39 133
17425.63 142
17426.88 149
17428.13 149
17429.38 157
17430.63 161
17431.88 142
17433.12 152
17434.37 154
17435.62 166
17436.87 165
17438.12 150
17439.37 148
17440.61 160
17441.86 142
17443.11 127
17444.36 149
17445.61 156
17446.86 141
17448.11 144
17449.36 146
17450.60 169
17451.85 171
17453.10 158
17454.35 172
17455.60 168
17456.85 150
17458.10 144
17459.35 140
17460.60 128
17461.85 136
17463.10 135
17464.34 185
17465.59 149
17466.84 166
17468.09 146
17469.34 140
17470.59 127
17471.84 121
17473.09 135
17474.34 144
17475.59 146
17476.84 132
17478.09 161
17479.34 143
17480.59 169
17481.84 167
17483.09 139
17484.34 159
17485.59 143
17486.84 179
17488.09 169
17489.34 156
17490.59 148
17491.84 171
17493.09 158
17494.34 170
17495.59 158
17496.84 149
17498.10 128
17499.35 161
17500.60 171
17501.85 172
17503.10 127
17504.35 165
17505.60 165
17506.85 161
17508.10 141
17509.35 132
17510.60 152
17511.86 142
17513.11 164
17514.36 174
17515.61 127
17516.86 124
17518.11 155
17519.36 145
17520.61 157
17521.87 140
17523.12 169
17524.37 163
17525.62 170
17526.87 184
17528.12 173
17529.38 184
17530.63 166
17531.88 170
17533.13 188
17534.38 167
17535.63 153
17536.89 142
17538.14 148
17539.39 169
17540.64 155
17541.89 183
17543.15 177
17544.40 147
17545.65 143
17546.90 151
17548.16 172
17549.41 137
17550.66 143
17551.91 170
17553.17 167
17554.42 141
17555.67 169
17556.92 163
17558.18 179
17559.43 167
17560.68 156
17561.94 145
17563.19 148
17564.44 157
17565.69 139
17566.95 144
17568.20 145
17569.45 162
17570.71 182
17571.96 178
17573.21 172
17574.47 163
17575.72 164
17576.97 171
17578.23 166
17579.48 155
17580.73 137
17581.99 133
17583.24 150
17584.50 188
17585.75 187
17587.00 178
17588.26 161
17589.51 171
17590.76 157
17592.02 137
17593.27 151
17594.53 149
17595.78 199
17597.04 173
17598.29 165
17599.54 177
17600.80 184
17602.05 197
17603.31 192
17604.56 142
17605.82 162
17607.07 151
17608.32 149
17609.58 143
17610.83 159
17612.09 182
17613.34 170
17614.60 179
17615.85 152
17617.11 193
17618.36 165
17619.62 180
17620.87 177
17622.13 183
17623.38 153
17624.64 148
17625.89 165
17627.15 143
17628.40 151
17629.66 154
17630.91 174
17632.17 161
17633.43 166
17634.68 149
17635.94 169
17637.19 159
17638.45 156
17639.70 177
17640.96 154
17642.21 183
17643.47 167
17644.73 167
17645.98 151
17647.24 160
17648.49 183
17649.75 201
17651.01 177
17652.26 139
17653.52 130
17654.77 160
17656.03 152
17657.29 130
17658.54 153
17659.80 162
17661.06 174
17662.31 157
17663.57 170
17664.83 176
17666.08 159
17667.34 177
17668.60 161
17669.85 135
17671.11 161
17672.37 162
17673.62 161
17674.88 162
17676.14 151
17677.39 141
17678.65 185
17679.91 180
17681.17 128
17682.42 160
17683.68 133
17684.94 138
17686.19 175
17687.45 185
17688.71 151
17689.97 167
17691.22 157
17692.48 142
17693.74 163
17695.00 166
17696.26 137
17697.51 147
17698.77 147
17700.03 163
17701.29 142
17702.54 161
17703.80 119
17705.06 134
17706.32 154
17707.58 141
17708.83 156
17710.09 132
17711.35 172
17712.61 168
17713.87 124
17715.13 153
17716.38 145
17717.64 140
17718.90 150
17720.16 153
17721.42 157
17722.68 159
17723.94 135
17725.19 161
17726.45 136
17727.71 128
17728.97 164
17730.23 155
17731.49 138
17732.75 136
17734.01 138
17735.27 123
17736.53 140
17737.78 159
17739.04 149
17740.30 127
17741.56 143
17742.82 133
17744.08 135
17745.34 132
17746.60 144
17747.86 141
17749.12 151
17750.38 160
17751.64 150
17752.90 145
17754.16 127
17755.42 126
17756.68 176
17757.94 140
17759.20 161
17760.46 152
17761.72 146
17762.98 156
17764.24 133
17765.50 169
17766.76 145
17768.02 165
17769.28 143
17770.54 130
17771.80 147
17773.06 171
17774.32 132
17775.58 163
17776.84 156
17778.10 155
17779.36 151
17780.62 136
17781.88 149
17783.15 136
17784.41 149
17785.67 126
17786.93 123
17788.19 151
17789.45 147
17790.71 130
17791.97 143
17793.23 142
17794.49 169
17795.76 169
17797.02 175
17798.28 168
17799.54 152
17800.80 151
17802.06 137
17803.32 145
17804.59 132
17805.85 170
17807.11 149
17808.37 133
17809.63 154
17810.89 159
17812.16 163
17813.42 159
17814.68 140
17815.94 149
17817.20 144
17818.47 151
17819.73 148
17820.99 152
17822.25 145
17823.51 126
17824.78 157
17826.04 146
17827.30 123
17828.56 127
17829.83 127
17831.09 127
17832.35 122
17833.61 131
17834.88 153
17836.14 128
17837.40 134
17838.67 140
17839.93 132
17841.19 152
17842.45 132
17843.72 149
17844.98 118
17846.24 151
17847.51 154
17848.77 153
17850.03 132
17851.30 116
17852.56 105
17853.82 129
17855.09 116
17856.35 118
17857.61 139
17858.88 145
17860.14 122
17861.40 103
17862.67 111
17863.93 126
17865.19 128
17866.46 143
17867.72 142
17868.99 131
17870.25 142
17871.51 146
17872.78 126
17874.04 116
17875.31 129
17876.57 117
17877.83 136
17879.10 118
17880.36 118
17881.63 120
17882.89 101
17884.15 115
17885.42 139
17886.68 139
17887.95 132
17889.21 152
17890.48 156
17891.74 154
17893.01 114
17894.27 116
17895.54 129
17896.80 155
17898.07 140
17899.33 128
17900.60 132
17901.86 157
17903.13 124
17904.39 89
17905.66 112
17906.92 130
17908.19 148
17909.45 139
17910.72 159
17911.98 138
17913.25 116
17914.51 130
17915.78 131
17917.05 121
17918.31 138
17919.58 139
17920.84 138
17922.11 114
17923.37 110
17924.64 118
17925.91 137
17927.17 131
17928.44 110
17929.70 125
17930.97 133
17932.24 116
17933.50 139
17934.77 135
17936.03 132
17937.30 128
17938.57 113
17939.83 164
17941.10 139
17942.37 117
17943.63 126
17944.90 126
17946.17 136
17947.43 107
17948.70 123
17949.97 122
17951.23 124
17952.50 114
17953.77 124
17955.03 125
17956.30 126
17957.57 136
17958.83 141
17960.10 138
17961.37 121
17962.64 115
17963.90 128
17965.17 130
17966.44 140
17967.70 144
17968.97 115
17970.24 111
17971.51 119
17972.77 135
17974.04 127
17975.31 140
17976.58 160
17977.85 119
17979.11 126
17980.38 127
17981.65 127
17982.92 96
17984.18 120
17985.45 129
17986.72 124
17987.99 120
17989.26 102
17990.52 142
17991.79 124
17993.06 106
17994.33 144
17995.60 110
17996.87 128
17998.13 109
17999.40 127
18000.67 124
18001.94 123
18003.21 114
18004.48 111
18005.75 95
18007.02 104
18008.28 120
18009.55 120
18010.82 147
18012.09 157
18013.36 150
18014.63 123
18015.90 126
18017.17 115
18018.44 124
18019.71 130
18020.97 149
18022.24 136
18023.51 124
18024.78 121
18026.05 102
18027.32 128
18028.59 118
18029.86 135
18031.13 104
18032.40 120
18033.67 123
18034.94 160
18036.21 123
18037.48 123
18038.75 124
18040.02 145
18041.29 147
18042.56 99
18043.83 120
18045.10 139
18046.37 116
18047.64 133
18048.91 128
18050.18 131
18051.45 135
18052.72 132
18053.99 110
18055.26 93
18056.53 123
18057.80 135
18059.07 118
18060.34 121
18061.61 134
18062.88 126
18064.16 135
18065.43 144
18066.70 104
18067.97 106
18069.24 111
18070.51 133
18071.78 133
18073.05 128
18074.32 123
18075.59 120
18076.87 103
18078.14 114
18079.41 110
18080.68 151
18081.95 135
18083.22 131
18084.49 127
18085.77 129
18087.04 127
18088.31 127
18089.58 127
18090.85 131
18092.12 119
18093.40 117
18094.67 131
18095.94 108
18097.21 119
18098.48 117
18099.76 136
18101.03 159
18102.30 114
18103.57 115
18104.84 123
18106.12 148
18107.39 126
18108.66 117
18109.93 127
18111.21 146
18112.48 147
18113.75 116
18115.02 129
18116.30 126
18117.57 155
18118.84 142
18120.11 121
18121.39 131
18122.66 137
18123.93 131
18125.21 135
18126.48 140
18127.75 137
18129.02 132
18130.30 142
18131.57 113
18132.84 108
18134.12 97
18135.39 140
18136.66 143
18137.94 122
18139.21 124
18140.48 117
18141.76 113
18143.03 126
18144.31 111
18145.58 99
18146.85 156
18148.13 139
18149.40 128
18150.67 103
18151.95 115
18153.22 140
18154.50 141
18155.77 113
18157.04 108
18158.32 132
18159.59 158
18160.87 139
18162.14 136
18163.41 124
18164.69 150
18165.96 135
18167.24 140
18168.51 120
18169.79 143
18171.06 156
18172.34 113
18173.61 114
18174.89 108
18176.16 131
18177.43 126
18178.71 125
18179.98 121
18181.26 102
18182.53 125
18183.81 134
18185.08 113
18186.36 114
18187.63 125
18188.91 127
18190.18 130
18191.46 99
18192.74 111
18194.01 145
18195.29 124
18196.56 143
18197.84 128
18199.11 151
18200.39 138
18201.66 127
18202.94 115
18204.22 106
18205.49 108
18206.77 112
18208.04 124
18209.32 132
18210.59 102
18211.87 119
18213.15 104
18214.42 115
18215.70 124
18216.97 114
18218.25 119
18219.53 120
18220.80 125
18222.08 125
18223.36 128
18224.63 113
18225.91 117
18227.19 95
18228.46 120
18229.74 131
18231.02 109
18232.29 111
18233.57 109
18234.85 126
18236.12 153
18237.40 145
18238.68 121
18239.95 148
18241.23 130
18242.51 146
18243.78 131
18245.06 135
18246.34 129
18247.62 120
18248.89 113
18250.17 121
18251.45 100
18252.73 123
18254.00 115
18255.28 112
18256.56 115
18257.84 126
18259.11 147
18260.39 131
18261.67 126
18262.95 117
18264.22 120
18265.50 122
18266.78 123
18268.06 106
18269.34 120
18270.61 133
18271.89 115
18273.17 122
18274.45 116
18275.73 119
18277.01 114
18278.28 141
18279.56 119
18280.84 117
18282.12 107
18283.40 135
18284.68 150
18285.95 140
18287.23 115
18288.51 111
18289.79 109
18291.07 139
18292.35 111
18293.63 96
18294.91 127
18296.19 125
18297.46 126
18298.74 136
18300.02 134
18301.30 119
18302.58 113
18303.86 117
18305.14 119
18306.42 128
18307.70 115
18308.98 126
18310.26 127
18311.54 117
18312.82 132
18314.10 128
18315.37 117
18316.65 130
18317.93 130
18319.21 158
18320.49 137
18321.77 112
18323.05 120
18324.33 125
18325.61 140
18326.89 156
18328.17 114
18329.45 110
18330.73 121
18332.01 139
18333.29 124
18334.57 123
18335.86 120
18337.14 132
18338.42 130
18339.70 113
18340.98 127
18342.26 122
18343.54 143
18344.82 122
18346.10 134
18347.38 129
18348.66 137
18349.94 126
18351.22 113
18352.50 106
18353.78 120
18355.07 125
18356.35 97
18357.63 126
18358.91 122
18360.19 127
18361.47 115
18362.75 116
18364.03 103
18365.32 142
18366.60 107
18367.88 146
18369.16 127
18370.44 126
18371.72 102
18373.00 94
18374.29 116
18375.57 113
18376.85 134
18378.13 138
18379.41 143
18380.70 123
18381.98 118
18383.26 102
18384.54 117
18385.82 100
18387.11 123
18388.39 128
18389.67 128
18390.95 109
18392.23 107
18393.52 126
18394.80 117
18396.08 124
18397.36 144
18398.65 150
18399.93 127
18401.21 162
18402.50 114
18403.78 124
18405.06 134
18406.34 139
18407.63 100
18408.91 111
18410.19 124
18411.48 113
18412.76 113
18414.04 110
18415.32 140
18416.61 122
18417.89 119
18419.17 119
18420.46 127
18421.74 114
18423.02 124
18424.31 108
18425.59 129
18426.87 120
18428.16 133
18429.44 102
18430.73 143
18432.01 120
18433.29 124
18434.58 133
18435.86 124
18437.14 102
18438.43 113
18439.71 117
18441.00 117
18442.28 108
18443.56 120
18444.85 101
18446.13 100
18447.42 110
18448.70 104
18449.99 135
18451.27 138
18452.56 114
18453.84 125
18455.12 135
18456.41 104
18457.69 123
18458.98 110
18460.26 136
18461.55 131
18462.83 133
18464.12 146
18465.40 127
18466.69 116
18467.97 107
18469.26 133
18470.54 127
18471.83 120
18473.11 124
18474.40 131
18475.68 120
18476.97 115
18478.25 157
18479.54 106
18480.82 94
18482.11 129
18483.40 140
18484.68 134
18485.97 110
18487.25 144
18488.54 139
18489.82 145
18491.11 143
18492.39 127
18493.68 123
18494.97 122
18496.25 117
18497.54 126
18498.82 103
18500.11 110
18501.40 130
18502.68 114
18503.97 115
18505.26 130
18506.54 126
18507.83 103
18509.11 119
18510.40 136
18511.69 126
18512.97 135
18514.26 116
18515.55 125
18516.83 144
18518.12 115
18519.41 121
18520.69 125
18521.98 127
18523.27 104
18524.56 119
18525.84 116
18527.13 121
18528.42 104
18529.70 116
18530.99 119
18532.28 117
18533.57 117
18534.85 140
18536.14 130
18537.43 131
18538.71 100
18540.00 121
18541.29 120
18542.58 141
18543.86 129
18545.15 140
18546.44 115
18547.73 98
18549.02 126
18550.30 147
18551.59 129
18552.88 99
18554.17 128
18555.46 139
18556.74 147
18558.03 136
18559.32 131
18560.61 145
18561.90 132
18563.18 141
18564.47 106
18565.76 111
18567.05 121
18568.34 149
18569.63 149
18570.92 136
18572.20 127
18573.49 127
18574.78 131
18576.07 127
18577.36 121
18578.65 118
18579.94 141
18581.23 151
18582.51 152
18583.80 161
18585.09 153
18586.38 140
18587.67 159
18588.96 107
18590.25 130
18591.54 111
18592.83 144
18594.12 153
18595.41 125
18596.70 141
18597.99 150
18599.28 132
18600.57 140
18601.85 141
18603.14 157
18604.43 157
18605.72 136
18607.01 156
18608.30 176
18609.59 133
18610.88 171
18612.17 138
18613.46 140
18614.75 147
18616.04 141
18617.33 143
18618.62 141
18619.91 125
18621.20 136
18622.50 141
18623.79 150
18625.08 145
18626.37 148
18627.66 147
18628.95 148
18630.24 161
18631.53 136
18632.82 154
18634.11 142
18635.40 134
18636.69 140
18637.98 120
18639.27 123
18640.57 121
18641.86 134
18643.15 137
18644.44 131
18645.73 121
18647.02 139
18648.31 109
18649.60 126
18650.89 122
18652.19 135
18653.48 119
18654.77 129
18656.06 114
18657.35 130
18658.64 147
18659.94 151
18661.23 118
18662.52 116
18663.81 124
18665.10 137
18666.39 141
18667.69 116
18668.98 114
18670.27 149
18671.56 131
18672.85 119
18674.15 117
18675.44 119
18676.73 119
18678.02 118
18679.32 101
18680.61 107
18681.90 127
18683.19 131
18684.49 116
18685.78 103
18687.07 103
18688.36 144
18689.66 121
18690.95 138
18692.24 134
18693.53 111
18694.83 121
18696.12 127
18697.41 112
18698.71 109
18700.00 108
18701.29 145
18702.59 137
18703.88 146
18705.17 115
18706.47 110
18707.76 118
18709.05 127
18710.35 124
18711.64 113
18712.93 119
18714.23 123
18715.52 133
18716.81 104
18718.11 105
18719.40 111
18720.70 142
18721.99 115
18723.28 108
18724.58 114
18725.87 120
18727.16 128
18728.46 116
18729.75 104
18731.05 115
18732.34 107
18733.64 120
18734.93 111
18736.22 95
18737.52 127
18738.81 139
18740.11 104
18741.40 117
18742.70 149
18743.99 100
18745.29 124
18746.58 138
18747.87 112
18749.17 108
18750.46 142
18751.76 145
18753.05 139
18754.35 120
18755.64 100
18756.94 122
18758.23 133
18759.53 113
18760.82 135
18762.12 120
18763.42 146
18764.71 131
18766.01 104
18767.30 115
18768.60 130
18769.89 113
18771.19 122
18772.48 125
18773.78 115
18775.07 130
18776.37 122
18777.67 124
18778.96 124
18780.26 140
18781.55 125
18782.85 134
18784.15 127
18785.44 143
18786.74 124
18788.03 129
18789.33 99
18790.63 108
18791.92 112
18793.22 145
18794.52 137
18795.81 127
18797.11 127
18798.40 131
18799.70 126
18801.00 118
18802.29 139
18803.59 127
18804.89 133
18806.18 125
18807.48 121
18808.78 126
18810.07 118
18811.37 121
18812.67 117
18813.97 135
18815.26 132
18816.56 130
18817.86 127
18819.15 143
18820.45 128
18821.75 112
18823.05 115
18824.34 128
18825.64 133
18826.94 119
18828.24 90
18829.53 120
18830.83 118
18832.13 120
18833.43 135
18834.72 110
18836.02 91
18837.32 103
18838.62 126
18839.92 130
18841.21 101
18842.51 108
18843.81 114
18845.11 116
18846.41 122
18847.70 130
18849.00 121
18850.30 148
18851.60 113
18852.90 140
18854.20 114
18855.49 122
18856.79 153
18858.09 118
18859.39 111
18860.69 126
18861.99 139
18863.29 123
18864.58 120
18865.88 129
18867.18 109
18868.48 101
18869.78 103
18871.08 88
18872.38 106
18873.68 129
18874.98 106
18876.28 127
18877.57 102
18878.87 96
18880.17 104
18881.47 112
18882.77 132
18884.07 126
18885.37 121
18886.67 122
18887.97 113
18889.27 114
18890.57 130
18891.87 107
18893.17 107
18894.47 103
18895.77 103
18897.07 140
18898.37 109
18899.67 108
18900.97 126
18902.27 135
18903.57 112
18904.87 108
18906.17 124
18907.47 133
18908.77 137
18910.07 121
18911.37 114
18912.67 117
18913.97 127
18915.27 125
18916.57 122
18917.87 134
18919.17 105
18920.47 113
18921.78 137
18923.08 114
18924.38 107
18925.68 115
18926.98 110
18928.28 124
18929.58 115
18930.88 107
18932.18 114
18933.48 119
18934.79 132
18936.09 116
18937.39 113
18938.69 108
18939.99 107
18941.29 106
18942.59 119
18943.90 97
18945.20 88
18946.50 126
18947.80 111
18949.10 121
18950.40 111
18951.71 113
18953.01 111
18954.31 111
18955.61 110
18956.91 99
18958.21 76
18959.52 87
18960.82 106
18962.12 100
18963.42 116
18964.73 95
18966.03 129
18967.33 96
18968.63 107
18969.93 107
18971.24 118
18972.54 126
18973.84 105
18975.14 116
18976.45 110
18977.75 90
18979.05 87
18980.36 101
18981.66 128
18982.96 95
18984.26 114
18985.57 119
18986.87 117
18988.17 119
18989.48 139
18990.78 127
18992.08 112
18993.39 99
18994.69 124
18995.99 102
18997.30 101
18998.60 107
18999.90 96
19001.21 134
19002.51 109
19003.81 99
19005.12 98
19006.42 120
19007.72 121
19009.03 100
19010.33 122
19011.64 119
19012.94 101
19014.24 98
19015.55 91
19016.85 107
19018.16 84
19019.46 102
19020.76 107
19022.07 114
19023.37 92
19024.68 88
19025.98 117
19027.29 91
19028.59 99
19029.89 99
19031.20 102
19032.50 99
19033.81 115
19035.11 114
19036.42 99
19037.72 116
19039.03 104
19040.33 109
19041.64 117
19042.94 98
19044.25 110
19045.55 124
19046.86 140
19048.16 102
19049.47 93
19050.77 97
19052.08 125
19053.38 129
19054.69 90
19055.99 101
19057.30 118
19058.60 98
19059.91 108
19061.22 100
19062.52 102
19063.83 97
19065.13 122
19066.44 125
19067.74 93
19069.05 92
19070.36 105
19071.66 104
19072.97 95
19074.27 94
19075.58 106
19076.89 102
19078.19 91
19079.50 94
19080.80 97
19082.11 110
19083.42 105
19084.72 110
19086.03 108
19087.34 88
19088.64 105
19089.95 87
19091.26 110
19092.56 111
19093.87 108
19095.18 82
19096.48 118
19097.79 105
19099.10 84
19100.40 116
19101.71 140
19103.02 108
19104.32 115
19105.63 101
19106.94 136
19108.25 132
19109.55 125
19110.86 94
19112.17 99
19113.48 118
19114.78 114
19116.09 89
19117.40 103
19118.71 99
19120.01 120
19121.32 120
19122.63 117
19123.94 104
19125.24 120
19126.55 125
19127.86 105
19129.17 105
19130.47 122
19131.78 141
19133.09 119
19134.40 86
19135.71 80
19137.02 99
19138.32 137
19139.63 114
19140.94 108
19142.25 108
19143.56 109
19144.87 129
19146.17 120
19147.48 113
19148.79 112
19150.10 121
19151.41 103
19152.72 102
19154.03 95
19155.33 130
19156.64 125
19157.95 92
19159.26 95
19160.57 108
19161.88 124
19163.19 128
19164.50 101
19165.81 115
19167.12 116
19168.42 126
19169.73 113
19171.04 109
19172.35 119
19173.66 111
19174.97 123
19176.28 104
19177.59 104
19178.90 100
19180.21 110
19181.52 127
19182.83 107
19184.14 106
19185.45 134
19186.76 154
19188.07 127
19189.38 126
19190.69 132
19192.00 125
19193.31 123
19194.62 115
19195.93 116
19197.24 105
19198.55 121
19199.86 108
19201.17 93
19202.48 108
19203.79 100
19205.10 115
19206.41 122
19207.72 102
19209.03 92
19210.34 111
19211.66 149
19212.97 109
19214.28 122
19215.59 101
19216.90 110
19218.21 109
19219.52 111
19220.83 106
19222.14 121
19223.45 94
19224.77 112
19226.08 108
19227.39 99
19228.70 112
19230.01 105
19231.32 98
19232.63 118
19233.94 119
19235.26 113
19236.57 125
19237.88 107
19239.19 94
19240.50 99
19241.81 93
19243.13 101
19244.44 96
19245.75 103
19247.06 93
19248.37 111
19249.69 133
19251.00 104
19252.31 96
19253.62 95
19254.93 88
19256.25 101
19257.56 92
19258.87 97
19260.18 105
19261.50 114
19262.81 112
19264.12 104
19265.43 98
19266.75 112
19268.06 111
19269.37 107
19270.68 113
19272.00 91
19273.31 98
19274.62 115
19275.94 97
19277.25 102
19278.56 101
19279.88 101
19281.19 105
19282.50 108
19283.81 118
19285.13 106
19286.44 95
19287.75 107
19289.07 119
19290.38 122
19291.70 122
19293.01 103
19294.32 104
19295.64 105
19296.95 99
19298.26 108
19299.58 100
19300.89 114
19302.20 129
19303.52 111
19304.83 91
19306.15 122
19307.46 107
19308.77 98
19310.09 113
19311.40 108
19312.72 112
19314.03 127
19315.35 124
19316.66 101
19317.97 109
19319.29 119
19320.60 111
19321.92 102
19323.23 105
19324.55 112
19325.86 103
19327.18 118
19328.49 112
19329.81 115
19331.12 121
19332.44 103
19333.75 85
19335.07 100
19336.38 90
19337.70 96
19339.01 108
19340.33 102
19341.64 125
19342.96 135
19344.27 124
19345.59 120
19346.90 114
19348.22 104
19349.53 103
19350.85 101
19352.16 112
19353.48 92
19354.79 103
19356.11 100
19357.43 115
19358.74 109
19360.06 86
19361.37 105
19362.69 98
19364.01 99
19365.32 97
19366.64 87
19367.95 118
19369.27 121
19370.59 96
19371.90 82
19373.22 85
19374.53 104
19375.85 116
19377.17 115
19378.48 110
19379.80 97
19381.12 109
19382.43 103
19383.75 85
19385.07 87
19386.38 118
19387.70 114
19389.02 97
19390.33 98
19391.65 110
19392.97 98
19394.28 134
19395.60 93
19396.92 94
19398.24 114
19399.55 104
19400.87 125
19402.19 94
19403.50 95
19404.82 108
19406.14 88
19407.46 97
19408.77 99
19410.09 104
19411.41 111
19412.73 119
19414.04 90
19415.36 104
19416.68 130
19418.00 103
19419.32 113
19420.63 105
19421.95 90
19423.27 88
19424.59 95
19425.91 103
19427.22 81
19428.54 89
19429.86 98
19431.18 110
19432.50 81
19433.82 105
19435.13 99
19436.45 116
19437.77 101
19439.09 93
19440.41 116
19441.73 133
19443.04 125
19444.36 115
19445.68 96
19447.00 82
19448.32 84
19449.64 72
19450.96 91
19452.28 123
19453.60 122
19454.91 122
19456.23 113
19457.55 91
19458.87 108
19460.19 121
19461.51 118
19462.83 104
19464.15 92
19465.47 128
19466.79 117
19468.11 119
19469.43 116
19470.75 107
19472.07 120
19473.39 106
19474.71 101
19476.03 96
19477.35 112
19478.67 122
19479.99 104
19481.30 94
19482.62 112
19483.94 90
19485.27 86
19486.59 75
19487.91 92
19489.23 103
19490.55 103
19491.87 118
19493.19 116
19494.51 102
19495.83 114
19497.15 112
19498.47 111
19499.79 116
19501.11 120
19502.43 117
19503.75 96
19505.07 119
19506.39 114
19507.71 86
19509.03 102
19510.36 99
19511.68 106
19513.00 120
19514.32 109
19515.64 97
19516.96 108
19518.28 116
19519.60 86
19520.92 119
19522.25 107
19523.57 104
19524.89 107
19526.21 117
19527.53 99
19528.85 114
19530.17 120
19531.50 93
19532.82 115
19534.14 81
19535.46 103
19536.78 105
19538.11 108
19539.43 123
19540.75 130
19542.07 135
19543.39 113
19544.72 100
19546.04 102
19547.36 106
19548.68 96
19550.00 84
19551.33 97
19552.65 138
19553.97 102
19555.29 92
19556.62 117
19557.94 106
19559.26 111
19560.58 116
19561.91 99
19563.23 96
19564.55 101
19565.88 103
19567.20 114
19568.52 90
19569.84 99
19571.17 101
19572.49 118
19573.81 125
19575.14 97
19576.46 84
19577.78 103
19579.11 108
19580.43 105
19581.75 88
19583.08 101
19584.40 98
19585.72 112
19587.05 101
19588.37 94
19589.69 121
19591.02 120
19592.34 103
19593.67 99
19594.99 95
19596.31 114
19597.64 103
19598.96 108
19600.28 99
19601.61 126
19602.93 106
19604.26 101
19605.58 93
19606.91 102
19608.23 112
19609.55 102
19610.88 97
19612.20 88
19613.53 85
19614.85 121
19616.18 102
19617.50 101
19618.83 114
19620.15 124
19621.47 108
19622.80 110
19624.12 129
19625.45 108
19626.77 107
19628.10 109
19629.42 115
19630.75 133
19632.07 116
19633.40 110
19634.72 111
19636.05 95
19637.37 88
19638.70 103
19640.03 101
19641.35 109
19642.68 110
19644.00 110
19645.33 127
19646.65 92
19647.98 107
19649.30 84
19650.63 108
19651.96 110
19653.28 100
19654.61 92
19655.93 125
19657.26 127
19658.58 108
19659.91 99
19661.24 107
19662.56 96
19663.89 108
19665.22 93
19666.54 115
19667.87 124
19669.19 122
19670.52 93
19671.85 119
19673.17 102
19674.50 108
19675.83 106
19677.15 115
19678.48 132
19679.81 102
19681.13 91
19682.46 107
19683.79 118
19685.11 99
19686.44 117
19687.77 121
19689.09 92
19690.42 113
19691.75 95
19693.08 100
19694.40 119
19695.73 112
19697.06 85
19698.39 90
19699.71 113
19701.04 105
19702.37 118
19703.69 110
19705.02 130
19706.35 117
19707.68 114
19709.01 119
19710.33 113
19711.66 91
19712.99 101
19714.32 109
19715.64 118
19716.97 107
19718.30 116
19719.63 96
19720.96 116
19722.28 111
19723.61 102
19724.94 108
19726.27 105
19727.60 90
19728.93 110
19730.25 89
19731.58 118
19732.91 127
19734.24 133
19735.57 116
19736.90 118
19738.23 98
19739.55 100
19740.88 111
19742.21 106
19743.54 103
19744.87 109
19746.20 91
19747.53 102
19748.86 111
19750.19 125
19751.51 108
19752.84 106
19754.17 116
19755.50 110
19756.83 90
19758.16 91
19759.49 108
19760.82 104
19762.15 105
19763.48 97
19764.81 112
19766.14 99
19767.47 107
19768.80 111
19770.13 114
19771.46 96
19772.79 83
19774.12 92
19775.45 98
19776.78 98
19778.11 98
19779.44 94
19780.77 96
19782.10 135
19783.43 102
19784.76 96
19786.09 110
19787.42 111
19788.75 111
19790.08 126
19791.41 107
19792.74 103
19794.07 119
19795.40 103
19796.73 107
19798.06 108
19799.39 119
19800.72 95
19802.05 103
19803.39 99
19804.72 119
19806.05 121
19807.38 112
19808.71 98
19810.04 90
19811.37 91
19812.70 112
19814.03 113
19815.37 109
19816.70 102
19818.03 97
19819.36 99
19820.69 94
19822.02 99
19823.35 83
19824.69 101
19826.02 113
19827.35 112
19828.68 89
19830.01 97
19831.34 108
19832.68 110
19834.01 110
19835.34 94
19836.67 85
19838.00 102
19839.34 80
19840.67 96
19842.00 112
19843.33 116
19844.67 95
19846.00 104
19847.33 93
19848.66 84
19849.99 101
19851.33 101
19852.66 86
19853.99 105
19855.32 110
19856.66 102
19857.99 123
19859.32 112
19860.66 85
19861.99 94
19863.32 96
19864.65 88
19865.99 81
19867.32 102
19868.65 115
19869.99 114
19871.32 81
19872.65 120
19873.99 119
19875.32 115
19876.65 96
19877.99 108
19879.32 97
19880.65 83
19881.99 78
19883.32 90
19884.65 116
19885.99 99
19887.32 110
19888.66 108
19889.99 108
19891.32 134
19892.66 84
19893.99 94
19895.32 95
19896.66 107
19897.99 92
19899.33 102
19900.66 83
19902.00 97
19903.33 110
19904.66 105
19906.00 109
19907.33 89
19908.67 89
19910.00 94
19911.34 86
19912.67 109
19914.01 92
19915.34 102
19916.67 91
19918.01 107
19919.34 114
19920.68 109
19922.01 103
19923.35 97
19924.68 74
19926.02 85
19927.35 97
19928.69 106
19930.02 116
19931.36 100
19932.69 109
19934.03 88
19935.37 115
19936.70 95
19938.04 107
19939.37 109
19940.71 96
19942.04 96
19943.38 89
19944.71 99
19946.05 111
19947.39 123
19948.72 99
19950.06 111
19951.39 102
19952.73 81
19954.06 101
19955.40 106
19956.74 72
19958.07 118
19959.41 101
19960.74 124
19962.08 111
19963.42 109
19964.75 74
19966.09 100
19967.43 118
19968.76 101
19970.10 92
19971.44 73
19972.77 104
19974.11 101
19975.45 122
19976.78 90
19978.12 94
19979.46 101
19980.79 108
19982.13 112
19983.47 134
19984.80 92
19986.14 100
19987.48 92
19988.82 95
19990.15 99
19991.49 96
19992.83 92
19994.16 102
19995.50 125
19996.84 113
19998.18 124
19999.51 113
20000.85 102
20002.19 103
20003.53 101
20004.86 102
20006.20 120
20007.54 113
20008.88 97
20010.22 105
20011.55 117
20012.89 111
20014.23 105
20015.57 118
20016.91 96
20018.24 112
20019.58 119
20020.92 116
20022.26 103
20023.60 102
20024.93 94
20026.27 110
20027.61 88
20028.95 91
20030.29 119
20031.63 121
20032.97 124
20034.30 91
20035.64 91
20036.98 89
20038.32 108
20039.66 96
20041.00 106
20042.34 92
20043.68 107
20045.01 94
20046.35 115
20047.69 103
20049.03 111
20050.37 96
20051.71 108
20053.05 86
20054.39 86
20055.73 88
20057.07 107
20058.41 112
20059.75 112
20061.09 94
20062.43 93
20063.77 104
20065.11 91
20066.45 105
20067.79 125
20069.12 137
20070.46 101
20071.80 87
20073.14 81
20074.48 96
20075.82 103
20077.16 92
20078.50 120
20079.85 120
20081.19 94
20082.53 111
20083.87 130
20085.21 102
20086.55 96
20087.89 94
20089.23 108
20090.57 111
20091.91 112
20093.25 117
20094.59 107
20095.93 120
20097.27 78
20098.61 113
20099.95 101
20101.29 111
20102.64 101
20103.98 88
20105.32 85
20106.66 107
20108.00 113
20109.34 112
20110.68 116
20112.02 118
20113.36 103
20114.71 112
20116.05 117
20117.39 107
20118.73 124
20120.07 118
20121.41 135
20122.75 124
20124.10 115
20125.44 100
20126.78 127
20128.12 92
20129.46 107
