# Supplementary material for: MALDI-TOF MS typing enables the classification of brewing yeasts of the genus Saccharomyces to major beer styles
Source: PLoS One. 2017 Aug 9;12(8):e0181694. doi: 10.1371/journal.pone.0181694 (PMC5549903; doi:10.1371/journal.pone.0181694)
Supplement: S10 File — The directory includes 90 raw files and was zipped to “.zip”; the folder has three strains with 30 spectra per strain; S1 Text explains the raw files with an example and Table 1 represents the yeast strains used within the experiment. (ZIP) [file pone.0181694.s013.zip › 28-30/30332a-998-OG-Koe-Koe-YPG-18h-E-E_2015-08-18__0_C11_1.dat]

1999.93 6924
2000.35 6670
2000.77 6297
2001.19 5689
2001.61 5079
2002.03 4654
2002.46 4061
2002.88 3994
2003.30 3748
2003.72 3828
2004.14 3329
2004.57 3108
2004.99 3118
2005.41 2952
2005.83 2894
2006.25 2850
2006.68 3002
2007.10 3080
2007.52 2930
2007.94 2768
2008.37 2636
2008.79 2647
2009.21 2715
2009.63 2650
2010.06 2693
2010.48 2946
2010.90 2710
2011.32 2692
2011.75 2823
2012.17 2842
2012.59 2765
2013.02 2831
2013.44 2704
2013.86 2790
2014.29 2677
2014.71 2690
2015.13 2625
2015.55 2742
2015.98 2748
2016.40 2771
2016.82 2668
2017.25 2589
2017.67 2673
2018.10 2806
2018.52 2846
2018.94 2773
2019.37 2699
2019.79 2701
2020.21 2824
2020.64 2877
2021.06 2628
2021.48 2663
2021.91 2698
2022.33 2678
2022.76 2506
2023.18 2674
2023.60 2403
2024.03 2597
2024.45 2547
2024.88 2444
2025.30 2464
2025.73 2446
2026.15 2509
2026.57 2527
2027.00 2324
2027.42 2409
2027.85 2390
2028.27 2288
2028.70 2287
2029.12 2461
2029.55 2422
2029.97 2380
2030.40 2336
2030.82 2289
2031.24 2291
2031.67 2441
2032.09 2367
2032.52 2533
2032.94 2458
2033.37 2446
2033.79 2619
2034.22 2731
2034.65 2730
2035.07 2974
2035.50 2776
2035.92 2772
2036.35 3015
2036.77 3007
2037.20 2980
2037.62 2792
2038.05 2767
2038.47 2779
2038.90 2923
2039.33 2987
2039.75 2592
2040.18 2475
2040.60 2772
2041.03 2768
2041.45 2587
2041.88 2694
2042.31 2868
2042.73 2626
2043.16 2492
2043.58 2522
2044.01 2366
2044.44 2376
2044.86 2435
2045.29 2611
2045.72 2550
2046.14 2347
2046.57 2609
2047.00 2628
2047.42 2451
2047.85 2386
2048.28 2512
2048.70 2593
2049.13 2544
2049.56 2512
2049.98 2625
2050.41 2574
2050.84 2491
2051.26 2399
2051.69 2454
2052.12 2452
2052.54 2403
2052.97 2504
2053.40 2404
2053.83 2350
2054.25 2446
2054.68 2542
2055.11 2269
2055.53 2548
2055.96 2639
2056.39 2602
2056.82 2680
2057.24 2625
2057.67 2693
2058.10 2781
2058.53 2626
2058.96 2725
2059.38 2692
2059.81 2487
2060.24 2609
2060.67 2583
2061.10 2506
2061.52 2389
2061.95 2424
2062.38 2722
2062.81 2689
2063.24 2498
2063.66 2436
2064.09 2665
2064.52 2694
2064.95 2555
2065.38 2691
2065.81 2703
2066.23 2794
2066.66 2686
2067.09 2770
2067.52 2716
2067.95 2770
2068.38 3080
2068.81 2993
2069.23 2741
2069.66 2829
2070.09 2818
2070.52 2682
2070.95 2763
2071.38 2904
2071.81 2559
2072.24 2656
2072.67 2532
2073.10 2608
2073.53 2628
2073.95 2656
2074.38 2746
2074.81 2668
2075.24 2762
2075.67 2692
2076.10 2767
2076.53 2861
2076.96 2824
2077.39 2687
2077.82 2880
2078.25 2831
2078.68 2647
2079.11 2587
2079.54 2630
2079.97 2716
2080.40 2662
2080.83 2645
2081.26 2719
2081.69 2558
2082.12 2519
2082.55 2719
2082.98 2627
2083.41 2832
2083.84 2818
2084.27 2694
2084.70 2872
2085.13 2763
2085.56 2803
2085.99 2574
2086.42 2708
2086.85 2859
2087.29 2926
2087.72 2670
2088.15 2721
2088.58 2851
2089.01 2700
2089.44 2666
2089.87 2668
2090.30 2460
2090.73 2392
2091.16 2376
2091.59 2448
2092.03 2359
2092.46 2537
2092.89 2402
2093.32 2296
2093.75 2272
2094.18 2485
2094.61 2515
2095.05 2683
2095.48 2386
2095.91 2531
2096.34 2477
2096.77 2341
2097.20 2263
2097.63 2384
2098.07 2146
2098.50 2099
2098.93 2224
2099.36 2148
2099.79 2049
2100.23 2115
2100.66 2225
2101.09 2105
2101.52 2105
2101.95 2102
2102.39 2134
2102.82 2153
2103.25 2170
2103.68 2198
2104.12 2462
2104.55 2404
2104.98 2297
2105.41 2179
2105.85 2190
2106.28 2234
2106.71 2072
2107.14 2004
2107.58 2285
2108.01 2258
2108.44 2425
2108.88 2398
2109.31 2523
2109.74 2546
2110.18 2536
2110.61 2478
2111.04 2642
2111.47 2574
2111.91 2677
2112.34 2626
2112.77 2495
2113.21 2346
2113.64 2393
2114.07 2683
2114.51 2701
2114.94 2422
2115.37 2406
2115.81 2327
2116.24 2350
2116.68 2258
2117.11 2171
2117.54 2061
2117.98 2191
2118.41 2313
2118.85 2157
2119.28 2103
2119.71 2393
2120.15 2328
2120.58 2267
2121.02 2095
2121.45 2197
2121.88 2228
2122.32 2161
2122.75 2243
2123.19 2276
2123.62 2390
2124.06 2378
2124.49 2422
2124.92 2407
2125.36 2507
2125.79 2316
2126.23 2289
2126.66 2152
2127.10 2090
2127.53 2191
2127.97 2335
2128.40 2275
2128.84 2310
2129.27 2129
2129.71 2117
2130.14 2223
2130.58 2216
2131.01 2357
2131.45 2347
2131.88 2325
2132.32 2171
2132.75 2389
2133.19 2548
2133.63 2520
2134.06 2427
2134.50 2456
2134.93 2458
2135.37 2377
2135.80 2321
2136.24 2486
2136.67 2668
2137.11 2652
2137.55 2611
2137.98 2612
2138.42 2476
2138.85 2435
2139.29 2646
2139.73 2606
2140.16 2472
2140.60 2288
2141.03 2372
2141.47 2411
2141.91 2345
2142.34 2369
2142.78 2482
2143.22 2381
2143.65 2369
2144.09 2362
2144.53 2475
2144.96 2394
2145.40 2311
2145.84 2234
2146.27 2261
2146.71 2231
2147.15 2292
2147.58 2163
2148.02 2476
2148.46 2466
2148.89 2419
2149.33 2416
2149.77 2423
2150.21 2567
2150.64 2470
2151.08 2272
2151.52 2454
2151.95 2424
2152.39 2549
2152.83 2438
2153.27 2607
2153.70 2525
2154.14 2668
2154.58 2602
2155.02 2435
2155.45 2392
2155.89 2470
2156.33 2566
2156.77 2489
2157.21 2631
2157.64 2698
2158.08 2785
2158.52 3061
2158.96 2919
2159.40 3022
2159.83 3085
2160.27 3008
2160.71 3004
2161.15 2955
2161.59 2886
2162.02 3006
2162.46 2882
2162.90 2796
2163.34 2794
2163.78 2707
2164.22 2526
2164.66 2456
2165.09 2402
2165.53 2453
2165.97 2489
2166.41 2544
2166.85 2162
2167.29 2265
2167.73 2301
2168.17 2231
2168.60 2328
2169.04 2158
2169.48 2196
2169.92 2160
2170.36 2148
2170.80 2322
2171.24 2289
2171.68 2364
2172.12 2462
2172.56 2489
2173.00 2537
2173.44 2636
2173.88 2430
2174.32 2540
2174.76 2562
2175.20 2669
2175.64 2697
2176.07 2519
2176.51 2682
2176.95 2708
2177.39 2767
2177.83 2682
2178.27 2812
2178.71 2887
2179.15 2627
2179.59 2818
2180.03 2701
2180.47 2670
2180.92 2412
2181.36 2300
2181.80 2491
2182.24 2476
2182.68 2540
2183.12 2386
2183.56 2386
2184.00 2493
2184.44 2308
2184.88 2362
2185.32 2289
2185.76 2315
2186.20 2361
2186.64 2290
2187.08 2298
2187.52 2430
2187.97 2475
2188.41 2326
2188.85 2393
2189.29 2313
2189.73 2272
2190.17 2355
2190.61 2440
2191.05 2316
2191.49 2393
2191.94 2494
2192.38 2719
2192.82 2665
2193.26 2564
2193.70 2762
2194.14 2903
2194.58 2724
2195.03 2810
2195.47 3006
2195.91 2996
2196.35 2951
2196.79 3011
2197.24 2851
2197.68 2860
2198.12 2812
2198.56 2709
2199.00 2718
2199.45 2514
2199.89 2668
2200.33 2700
2200.77 2535
2201.21 2653
2201.66 2681
2202.10 2526
2202.54 2497
2202.98 2403
2203.43 2492
2203.87 2507
2204.31 2576
2204.75 2551
2205.20 2668
2205.64 2506
2206.08 2371
2206.53 2521
2206.97 2572
2207.41 2334
2207.85 2319
2208.30 2421
2208.74 2546
2209.18 2534
2209.63 2390
2210.07 2448
2210.51 2366
2210.96 2220
2211.40 2367
2211.84 2610
2212.29 2528
2212.73 2440
2213.17 2258
2213.62 2318
2214.06 2381
2214.50 2206
2214.95 2377
2215.39 2473
2215.84 2289
2216.28 2428
2216.72 2602
2217.17 2405
2217.61 2455
2218.05 2329
2218.50 2341
2218.94 2364
2219.39 2210
2219.83 2177
2220.28 2229
2220.72 2015
2221.16 2120
2221.61 2216
2222.05 2253
2222.50 2428
2222.94 2402
2223.39 2329
2223.83 2344
2224.28 2357
2224.72 2586
2225.16 2734
2225.61 2572
2226.05 2706
2226.50 2482
2226.94 2612
2227.39 2523
2227.83 2624
2228.28 2685
2228.72 2799
2229.17 2849
2229.61 2643
2230.06 2509
2230.50 2727
2230.95 2651
2231.40 2508
2231.84 2559
2232.29 2631
2232.73 2851
2233.18 2948
2233.62 2755
2234.07 2605
2234.51 2590
2234.96 2775
2235.41 2726
2235.85 2588
2236.30 2522
2236.74 2558
2237.19 2683
2237.63 2450
2238.08 2365
2238.53 2458
2238.97 2410
2239.42 2355
2239.86 2464
2240.31 2303
2240.76 2261
2241.20 2362
2241.65 2434
2242.10 2341
2242.54 2265
2242.99 2178
2243.44 2072
2243.88 2132
2244.33 2196
2244.78 2347
2245.22 2268
2245.67 2302
2246.12 2234
2246.56 2218
2247.01 2090
2247.46 2290
2247.90 2165
2248.35 2036
2248.80 2191
2249.24 2196
2249.69 2400
2250.14 2353
2250.59 2247
2251.03 2134
2251.48 2192
2251.93 2251
2252.38 2398
2252.82 2411
2253.27 2373
2253.72 2478
2254.17 2278
2254.61 2293
2255.06 2239
2255.51 2235
2255.96 2231
2256.40 2137
2256.85 2075
2257.30 2254
2257.75 2148
2258.20 2078
2258.64 2031
2259.09 2035
2259.54 2064
2259.99 2441
2260.44 2408
2260.88 2334
2261.33 2275
2261.78 2244
2262.23 2386
2262.68 2532
2263.13 2573
2263.58 2734
2264.02 2786
2264.47 2877
2264.92 2925
2265.37 3080
2265.82 3148
2266.27 2979
2266.72 3203
2267.17 3035
2267.61 2942
2268.06 2914
2268.51 2937
2268.96 2945
2269.41 2782
2269.86 2868
2270.31 2880
2270.76 2757
2271.21 2599
2271.66 2658
2272.11 2717
2272.56 2383
2273.00 2433
2273.45 2650
2273.90 2528
2274.35 2503
2274.80 2509
2275.25 2395
2275.70 2517
2276.15 2344
2276.60 2339
2277.05 2509
2277.50 2160
2277.95 2355
2278.40 2298
2278.85 2341
2279.30 2415
2279.75 2265
2280.20 2392
2280.65 2473
2281.10 2145
2281.55 2390
2282.00 2538
2282.45 2562
2282.90 2277
2283.35 2299
2283.81 2499
2284.26 2537
2284.71 2438
2285.16 2454
2285.61 2585
2286.06 2561
2286.51 2417
2286.96 2264
2287.41 2351
2287.86 2399
2288.31 2424
2288.76 2302
2289.22 2251
2289.67 2281
2290.12 2399
2290.57 2501
2291.02 2661
2291.47 2474
2291.92 2627
2292.37 2783
2292.83 3078
2293.28 3213
2293.73 3195
2294.18 3383
2294.63 3318
2295.08 3349
2295.53 3117
2295.99 2843
2296.44 2726
2296.89 2787
2297.34 2573
2297.79 2501
2298.25 2434
2298.70 2460
2299.15 2362
2299.60 2301
2300.05 2372
2300.51 2236
2300.96 2177
2301.41 2430
2301.86 2332
2302.32 2418
2302.77 2300
2303.22 2085
2303.67 2081
2304.13 2239
2304.58 2526
2305.03 2364
2305.48 2419
2305.94 2637
2306.39 2585
2306.84 2496
2307.29 2679
2307.75 2575
2308.20 2445
2308.65 2448
2309.11 2540
2309.56 2430
2310.01 2333
2310.47 2284
2310.92 2481
2311.37 2680
2311.83 2580
2312.28 2383
2312.73 2564
2313.19 2605
2313.64 2612
2314.09 2628
2314.55 2534
2315.00 2373
2315.45 2343
2315.91 2430
2316.36 2584
2316.81 2484
2317.27 2278
2317.72 2327
2318.18 2362
2318.63 2276
2319.08 2434
2319.54 2493
2319.99 2461
2320.45 2496
2320.90 2348
2321.35 2367
2321.81 2541
2322.26 2583
2322.72 2875
2323.17 2726
2323.63 2589
2324.08 2665
2324.54 2532
2324.99 2580
2325.44 2512
2325.90 2446
2326.35 2444
2326.81 2476
2327.26 2484
2327.72 2493
2328.17 2574
2328.63 2607
2329.08 2618
2329.54 2679
2329.99 2593
2330.45 2684
2330.90 2628
2331.36 2678
2331.81 2576
2332.27 2441
2332.72 2567
2333.18 2777
2333.64 2853
2334.09 2636
2334.55 2587
2335.00 2530
2335.46 2385
2335.91 2364
2336.37 2448
2336.82 2319
2337.28 2370
2337.74 2359
2338.19 2509
2338.65 2399
2339.10 2426
2339.56 2449
2340.02 2447
2340.47 2563
2340.93 2708
2341.38 2654
2341.84 2536
2342.30 2621
2342.75 2688
2343.21 2842
2343.67 2899
2344.12 2941
2344.58 2849
2345.04 2714
2345.49 2735
2345.95 2660
2346.41 2659
2346.86 2656
2347.32 2680
2347.78 2689
2348.23 2625
2348.69 2635
2349.15 2675
2349.60 2651
2350.06 2565
2350.52 2491
2350.97 2520
2351.43 2374
2351.89 2297
2352.35 2384
2352.80 2319
2353.26 2341
2353.72 2227
2354.18 2425
2354.63 2298
2355.09 2316
2355.55 2149
2356.01 2424
2356.46 2238
2356.92 2228
2357.38 2214
2357.84 2240
2358.29 2232
2358.75 2148
2359.21 2192
2359.67 2075
2360.13 2237
2360.58 2283
2361.04 2219
2361.50 2214
2361.96 2384
2362.42 2318
2362.88 2398
2363.33 2436
2363.79 2251
2364.25 2148
2364.71 2179
2365.17 2249
2365.63 2121
2366.08 2223
2366.54 2094
2367.00 2218
2367.46 2219
2367.92 2385
2368.38 2119
2368.84 2200
2369.30 2286
2369.75 2147
2370.21 2192
2370.67 2303
2371.13 2364
2371.59 2486
2372.05 2498
2372.51 2450
2372.97 2325
2373.43 2343
2373.89 2402
2374.35 2534
2374.81 2320
2375.27 2314
2375.72 2347
2376.18 2444
2376.64 2513
2377.10 2420
2377.56 2604
2378.02 2416
2378.48 2399
2378.94 2537
2379.40 2289
2379.86 2282
2380.32 2515
2380.78 2245
2381.24 2519
2381.70 2423
2382.16 2387
2382.62 2122
2383.08 2389
2383.54 2413
2384.00 2264
2384.46 2103
2384.92 2464
2385.39 2275
2385.85 2154
2386.31 2168
2386.77 2111
2387.23 2168
2387.69 1992
2388.15 2069
2388.61 2156
2389.07 2261
2389.53 2344
2389.99 2112
2390.45 2146
2390.91 2275
2391.38 2292
2391.84 2209
2392.30 2058
2392.76 2315
2393.22 2388
2393.68 2352
2394.14 2328
2394.60 2410
2395.06 2461
2395.53 2320
2395.99 2364
2396.45 2371
2396.91 2129
2397.37 2160
2397.83 2141
2398.30 2177
2398.76 2288
2399.22 2344
2399.68 2169
2400.14 2096
2400.61 2059
2401.07 2107
2401.53 2170
2401.99 2074
2402.45 1836
2402.92 1815
2403.38 1956
2403.84 1777
2404.30 1966
2404.76 2002
2405.23 1957
2405.69 2116
2406.15 2107
2406.61 1929
2407.08 2038
2407.54 2146
2408.00 2238
2408.46 2344
2408.93 2544
2409.39 2420
2409.85 2313
2410.32 2383
2410.78 2396
2411.24 2326
2411.70 2155
2412.17 2188
2412.63 2185
2413.09 2153
2413.56 2217
2414.02 2217
2414.48 2126
2414.95 2192
2415.41 2198
2415.87 2275
2416.34 2523
2416.80 2366
2417.26 2318
2417.73 2433
2418.19 2562
2418.65 2353
2419.12 2397
2419.58 2665
2420.05 2845
2420.51 2978
2420.97 2876
2421.44 2978
2421.90 2787
2422.37 2853
2422.83 2694
2423.29 2580
2423.76 2471
2424.22 2658
2424.69 2391
2425.15 2416
2425.62 2515
2426.08 2531
2426.54 2667
2427.01 2387
2427.47 2258
2427.94 2337
2428.40 2415
2428.87 2388
2429.33 2370
2429.80 2171
2430.26 2262
2430.73 2269
2431.19 2170
2431.66 2295
2432.12 2086
2432.59 2205
2433.05 2205
2433.52 2263
2433.98 2285
2434.45 2224
2434.91 2221
2435.38 2308
2435.84 2259
2436.31 2149
2436.77 2281
2437.24 2309
2437.70 2335
2438.17 2320
2438.63 2272
2439.10 2223
2439.57 2199
2440.03 2140
2440.50 2387
2440.96 2355
2441.43 2437
2441.89 2492
2442.36 2569
2442.83 2415
2443.29 2489
2443.76 2702
2444.22 2819
2444.69 2760
2445.16 2656
2445.62 2633
2446.09 2537
2446.56 2681
2447.02 2506
2447.49 2307
2447.96 2281
2448.42 2352
2448.89 2277
2449.35 2163
2449.82 2196
2450.29 2231
2450.75 2141
2451.22 2200
2451.69 2140
2452.16 2028
2452.62 2007
2453.09 2089
2453.56 2108
2454.02 2005
2454.49 1863
2454.96 2020
2455.42 2018
2455.89 2022
2456.36 2065
2456.83 2078
2457.29 2115
2457.76 2003
2458.23 2124
2458.70 2180
2459.16 1936
2459.63 2024
2460.10 1918
2460.57 2009
2461.03 2024
2461.50 2215
2461.97 2187
2462.44 2085
2462.91 2160
2463.37 1989
2463.84 2002
2464.31 1992
2464.78 2035
2465.25 2047
2465.71 2234
2466.18 2162
2466.65 2030
2467.12 2300
2467.59 2250
2468.06 2289
2468.52 2213
2468.99 2203
2469.46 2248
2469.93 2270
2470.40 2151
2470.87 2275
2471.34 2151
2471.80 2174
2472.27 1922
2472.74 1871
2473.21 2075
2473.68 2067
2474.15 2123
2474.62 1933
2475.09 1906
2475.56 1875
2476.02 1963
2476.49 1999
2476.96 1920
2477.43 1855
2477.90 1877
2478.37 2046
2478.84 2029
2479.31 2041
2479.78 1953
2480.25 1964
2480.72 2193
2481.19 2085
2481.66 2003
2482.13 1905
2482.60 2181
2483.07 2051
2483.54 2044
2484.01 1946
2484.48 1988
2484.95 2046
2485.42 2006
2485.89 2199
2486.36 2179
2486.83 2060
2487.30 2167
2487.77 1981
2488.24 2053
2488.71 2108
2489.18 2185
2489.65 2128
2490.12 2233
2490.59 2316
2491.06 2325
2491.53 2217
2492.00 2315
2492.47 2337
2492.94 2366
2493.41 2412
2493.88 2208
2494.36 2256
2494.83 2175
2495.30 2217
2495.77 2286
2496.24 2052
2496.71 2025
2497.18 2123
2497.65 2070
2498.12 1948
2498.60 2016
2499.07 2033
2499.54 2115
2500.01 2026
2500.48 1981
2500.95 1915
2501.42 1766
2501.90 1831
2502.37 1880
2502.84 1840
2503.31 1739
2503.78 1801
2504.25 1906
2504.73 1835
2505.20 1939
2505.67 1949
2506.14 1966
2506.61 2005
2507.09 2043
2507.56 1963
2508.03 1930
2508.50 1904
2508.97 2113
2509.45 2175
2509.92 2187
2510.39 2214
2510.86 2232
2511.34 2174
2511.81 2401
2512.28 2367
2512.75 2151
2513.23 2074
2513.70 2121
2514.17 2018
2514.65 2021
2515.12 2231
2515.59 2228
2516.06 2233
2516.54 2093
2517.01 2044
2517.48 2137
2517.96 2009
2518.43 2019
2518.90 2140
2519.38 2054
2519.85 2189
2520.32 2248
2520.80 2090
2521.27 2112
2521.74 2096
2522.22 2156
2522.69 2160
2523.16 2222
2523.64 2099
2524.11 2153
2524.58 2080
2525.06 1992
2525.53 2092
2526.01 2036
2526.48 2274
2526.95 2215
2527.43 2265
2527.90 2205
2528.38 2121
2528.85 2033
2529.32 2124
2529.80 2119
2530.27 2317
2530.75 2354
2531.22 2326
2531.70 2246
2532.17 2143
2532.64 1992
2533.12 2035
2533.59 2008
2534.07 2110
2534.54 2139
2535.02 2079
2535.49 2136
2535.97 2085
2536.44 1969
2536.92 1971
2537.39 2149
2537.87 2102
2538.34 1837
2538.82 2035
2539.29 2032
2539.77 1880
2540.24 2018
2540.72 2024
2541.19 2019
2541.67 2029
2542.14 2004
2542.62 2044
2543.09 1921
2543.57 2037
2544.04 2011
2544.52 2003
2545.00 2041
2545.47 1973
2545.95 1977
2546.42 2168
2546.90 2238
2547.37 2073
2547.85 2062
2548.33 2076
2548.80 2204
2549.28 2100
2549.75 2293
2550.23 2271
2550.71 2228
2551.18 2374
2551.66 2290
2552.14 2399
2552.61 2248
2553.09 2400
2553.57 2472
2554.04 2274
2554.52 2272
2554.99 2178
2555.47 2270
2555.95 2400
2556.42 2304
2556.90 2487
2557.38 2538
2557.86 2538
2558.33 2628
2558.81 2639
2559.29 2362
2559.76 2433
2560.24 2490
2560.72 2399
2561.19 2353
2561.67 2397
2562.15 2267
2562.63 2234
2563.10 2142
2563.58 2091
2564.06 2105
2564.54 2007
2565.01 2055
2565.49 1887
2565.97 1911
2566.45 1932
2566.92 1830
2567.40 1851
2567.88 1949
2568.36 2016
2568.83 1944
2569.31 1886
2569.79 1782
2570.27 1844
2570.75 1815
2571.22 1936
2571.70 1866
2572.18 1963
2572.66 2029
2573.14 1988
2573.62 1976
2574.09 2146
2574.57 2145
2575.05 1918
2575.53 2020
2576.01 2060
2576.49 2065
2576.97 2058
2577.44 1941
2577.92 1886
2578.40 1917
2578.88 2045
2579.36 2022
2579.84 2063
2580.32 2001
2580.80 1954
2581.27 2064
2581.75 1888
2582.23 2091
2582.71 1858
2583.19 2051
2583.67 2057
2584.15 2029
2584.63 2040
2585.11 1932
2585.59 2025
2586.07 1934
2586.55 1821
2587.03 1871
2587.51 1860
2587.99 1840
2588.47 1852
2588.94 1868
2589.42 1914
2589.90 2015
2590.38 2073
2590.86 2096
2591.34 2126
2591.82 2094
2592.30 2085
2592.78 2127
2593.26 2233
2593.74 2110
2594.22 2078
2594.71 1975
2595.19 1897
2595.67 2058
2596.15 2124
2596.63 2025
2597.11 2030
2597.59 2162
2598.07 2161
2598.55 2131
2599.03 2243
2599.51 2130
2599.99 2259
2600.47 2274
2600.95 2026
2601.43 1992
2601.91 2165
2602.40 1916
2602.88 1959
2603.36 2015
2603.84 2142
2604.32 1940
2604.80 1910
2605.28 1847
2605.76 2009
2606.24 2153
2606.73 2050
2607.21 2002
2607.69 2009
2608.17 1982
2608.65 1951
2609.13 1829
2609.62 1900
2610.10 1895
2610.58 1998
2611.06 2103
2611.54 2041
2612.02 2006
2612.51 2276
2612.99 2319
2613.47 2105
2613.95 2096
2614.43 2216
2614.92 2216
2615.40 2154
2615.88 2090
2616.36 1937
2616.85 1971
2617.33 1867
2617.81 2166
2618.29 2060
2618.78 2045
2619.26 2120
2619.74 2129
2620.22 2180
2620.71 2100
2621.19 2112
2621.67 2071
2622.15 2014
2622.64 2151
2623.12 2021
2623.60 2075
2624.09 2161
2624.57 2203
2625.05 2363
2625.53 2288
2626.02 2265
2626.50 2312
2626.98 2081
2627.47 1986
2627.95 2153
2628.43 2031
2628.92 2016
2629.40 2061
2629.88 2009
2630.37 1780
2630.85 1968
2631.34 2114
2631.82 2049
2632.30 2152
2632.79 2123
2633.27 2171
2633.75 2153
2634.24 2347
2634.72 2334
2635.21 2329
2635.69 2364
2636.17 2352
2636.66 2514
2637.14 2474
2637.63 2480
2638.11 2665
2638.60 2475
2639.08 2298
2639.56 2233
2640.05 2186
2640.53 2438
2641.02 2075
2641.50 2009
2641.99 1954
2642.47 2031
2642.96 2003
2643.44 1882
2643.93 1936
2644.41 1767
2644.90 1934
2645.38 1880
2645.87 1820
2646.35 1993
2646.84 1900
2647.32 2047
2647.81 2006
2648.29 1812
2648.78 1933
2649.26 2073
2649.75 2144
2650.23 2026
2650.72 2058
2651.20 1938
2651.69 1997
2652.17 1958
2652.66 2224
2653.15 2158
2653.63 2087
2654.12 2142
2654.60 2055
2655.09 1965
2655.57 1914
2656.06 1913
2656.55 2004
2657.03 2105
2657.52 2166
2658.00 2071
2658.49 1938
2658.98 1911
2659.46 2102
2659.95 2245
2660.44 2049
2660.92 1838
2661.41 1825
2661.90 1987
2662.38 1956
2662.87 1865
2663.35 1742
2663.84 1841
2664.33 1782
2664.81 1902
2665.30 2069
2665.79 2040
2666.28 1918
2666.76 1940
2667.25 1985
2667.74 2002
2668.22 2222
2668.71 2195
2669.20 2083
2669.68 2164
2670.17 2224
2670.66 2257
2671.15 2012
2671.63 2189
2672.12 2131
2672.61 2105
2673.10 2102
2673.58 2091
2674.07 2303
2674.56 2419
2675.05 2366
2675.53 2308
2676.02 2294
2676.51 2420
2677.00 2761
2677.49 2809
2677.97 2801
2678.46 2954
2678.95 2882
2679.44 2572
2679.93 2388
2680.41 2493
2680.90 2343
2681.39 2335
2681.88 2290
2682.37 2253
2682.85 2230
2683.34 2395
2683.83 2279
2684.32 2232
2684.81 2210
2685.30 2232
2685.79 2015
2686.27 2294
2686.76 2344
2687.25 2178
2687.74 2273
2688.23 2327
2688.72 2353
2689.21 2359
2689.70 2374
2690.19 2395
2690.67 2203
2691.16 2011
2691.65 2192
2692.14 2057
2692.63 2154
2693.12 2017
2693.61 2065
2694.10 1950
2694.59 2075
2695.08 1994
2695.57 2091
2696.06 2380
2696.55 2591
2697.04 2679
2697.53 2651
2698.02 2686
2698.51 2658
2699.00 2516
2699.49 2704
2699.98 2814
2700.47 2548
2700.96 2303
2701.45 2356
2701.94 2363
2702.43 2400
2702.92 2319
2703.41 2399
2703.90 2267
2704.39 2240
2704.88 2454
2705.37 2325
2705.86 2239
2706.35 2487
2706.84 2330
2707.33 2203
2707.82 2251
2708.31 2166
2708.80 2340
2709.29 2443
2709.78 2271
2710.27 2108
2710.77 2191
2711.26 2225
2711.75 2294
2712.24 2355
2712.73 2368
2713.22 2489
2713.71 2310
2714.20 2346
2714.69 2377
2715.19 2413
2715.68 2291
2716.17 2288
2716.66 2226
2717.15 2419
2717.64 2142
2718.13 1879
2718.63 1979
2719.12 2024
2719.61 2124
2720.10 2070
2720.59 1920
2721.08 1958
2721.58 1878
2722.07 1842
2722.56 1986
2723.05 2032
2723.54 2062
2724.04 2053
2724.53 1983
2725.02 2011
2725.51 2207
2726.01 2240
2726.50 2081
2726.99 2267
2727.48 2118
2727.98 2092
2728.47 2093
2728.96 2116
2729.45 2180
2729.95 2170
2730.44 2091
2730.93 2004
2731.42 1978
2731.92 2024
2732.41 2033
2732.90 1892
2733.40 2006
2733.89 1926
2734.38 1932
2734.87 1940
2735.37 1835
2735.86 1881
2736.35 2027
2736.85 1930
2737.34 1950
2737.83 1998
2738.33 1880
2738.82 1970
2739.31 1935
2739.81 2022
2740.30 1868
2740.79 1980
2741.29 2138
2741.78 2089
2742.28 2151
2742.77 2115
2743.26 2191
2743.76 2031
2744.25 1979
2744.75 2085
2745.24 2140
2745.73 1957
2746.23 1865
2746.72 1958
2747.22 2003
2747.71 1755
2748.20 1682
2748.70 1812
2749.19 1829
2749.69 1843
2750.18 1901
2750.68 1849
2751.17 1866
2751.67 1998
2752.16 1921
2752.66 1857
2753.15 1990
2753.64 1973
2754.14 1981
2754.63 1926
2755.13 1950
2755.62 1902
2756.12 1694
2756.61 1942
2757.11 1956
2757.60 1968
2758.10 1882
2758.59 1901
2759.09 2023
2759.59 1933
2760.08 2037
2760.58 2008
2761.07 2094
2761.57 2041
2762.06 2068
2762.56 2077
2763.05 1990
2763.55 1900
2764.05 1724
2764.54 1895
2765.04 1915
2765.53 2048
2766.03 1920
2766.52 1934
2767.02 1825
2767.52 1847
2768.01 1898
2768.51 1965
2769.00 2110
2769.50 1870
2770.00 1838
2770.49 1708
2770.99 1831
2771.49 1800
2771.98 1797
2772.48 1815
2772.98 1795
2773.47 1753
2773.97 2017
2774.47 1811
2774.96 1938
2775.46 2066
2775.96 2015
2776.45 2051
2776.95 1996
2777.45 2107
2777.94 2002
2778.44 1990
2778.94 2006
2779.43 2009
2779.93 2194
2780.43 2346
2780.93 2133
2781.42 2133
2781.92 2253
2782.42 2143
2782.92 2275
2783.41 2104
2783.91 1957
2784.41 2056
2784.91 1945
2785.40 1930
2785.90 2007
2786.40 2158
2786.90 1894
2787.39 1966
2787.89 1883
2788.39 1916
2788.89 2000
2789.39 1721
2789.88 1820
2790.38 2071
2790.88 2101
2791.38 2107
2791.88 2262
2792.37 2183
2792.87 2212
2793.37 2298
2793.87 2292
2794.37 2071
2794.87 2421
2795.37 2514
2795.86 2420
2796.36 2362
2796.86 2654
2797.36 2667
2797.86 2467
2798.36 2764
2798.86 3093
2799.35 3191
2799.85 3058
2800.35 3162
2800.85 3173
2801.35 3210
2801.85 3222
2802.35 3025
2802.85 3049
2803.35 2939
2803.85 2861
2804.35 2712
2804.85 2570
2805.34 2379
2805.84 2339
2806.34 2182
2806.84 2057
2807.34 2134
2807.84 2205
2808.34 2248
2808.84 2348
2809.34 2298
2809.84 2306
2810.34 2532
2810.84 2484
2811.34 2700
2811.84 2856
2812.34 2842
2812.84 2758
2813.34 2544
2813.84 2601
2814.34 2734
2814.84 2478
2815.34 2242
2815.84 2444
2816.34 2281
2816.84 2154
2817.34 2199
2817.84 2041
2818.35 2118
2818.85 2270
2819.35 2127
2819.85 1948
2820.35 1936
2820.85 1837
2821.35 1899
2821.85 1828
2822.35 2019
2822.85 2021
2823.35 1894
2823.85 2126
2824.36 2104
2824.86 2024
2825.36 2033
2825.86 2044
2826.36 1674
2826.86 1795
2827.36 1812
2827.86 2012
2828.37 1895
2828.87 1953
2829.37 2065
2829.87 1937
2830.37 1894
2830.87 1908
2831.38 1817
2831.88 1877
2832.38 1831
2832.88 1886
2833.38 1877
2833.88 1718
2834.39 1873
2834.89 1957
2835.39 1925
2835.89 1757
2836.40 1952
2836.90 1951
2837.40 1948
2837.90 1875
2838.40 1890
2838.91 1891
2839.41 2160
2839.91 2077
2840.41 1891
2840.92 2087
2841.42 2027
2841.92 1992
2842.42 1925
2842.93 2051
2843.43 2027
2843.93 2018
2844.44 2040
2844.94 1892
2845.44 1885
2845.94 1894
2846.45 1870
2846.95 1909
2847.45 1810
2847.96 2004
2848.46 2200
2848.96 2129
2849.47 2113
2849.97 2143
2850.47 2240
2850.98 2121
2851.48 2108
2851.98 2009
2852.49 2159
2852.99 2313
2853.50 2014
2854.00 1977
2854.50 2273
2855.01 2199
2855.51 1947
2856.01 1777
2856.52 1925
2857.02 1907
2857.53 1997
2858.03 1938
2858.53 2001
2859.04 1982
2859.54 2106
2860.05 2037
2860.55 2266
2861.06 2280
2861.56 2450
2862.06 2607
2862.57 2259
2863.07 2605
2863.58 2652
2864.08 2690
2864.59 2779
2865.09 2571
2865.60 2549
2866.10 2340
2866.61 2303
2867.11 2195
2867.62 2198
2868.12 2167
2868.63 1974
2869.13 1931
2869.64 1888
2870.14 1927
2870.65 1910
2871.15 1885
2871.66 1979
2872.16 1986
2872.67 2216
2873.17 2158
2873.68 2113
2874.18 2185
2874.69 2193
2875.20 2215
2875.70 2096
2876.21 2144
2876.71 2227
2877.22 2298
2877.72 2208
2878.23 2264
2878.74 2524
2879.24 2249
2879.75 2311
2880.25 2463
2880.76 2192
2881.27 2208
2881.77 2112
2882.28 2184
2882.79 2316
2883.29 2228
2883.80 2325
2884.30 2537
2884.81 2453
2885.32 2554
2885.82 2528
2886.33 2499
2886.84 2414
2887.34 2558
2887.85 2418
2888.36 2575
2888.86 2557
2889.37 2495
2889.88 2379
2890.38 2390
2890.89 2548
2891.40 2645
2891.91 2498
2892.41 2375
2892.92 2378
2893.43 2373
2893.93 2455
2894.44 2392
2894.95 2300
2895.46 2196
2895.96 2091
2896.47 2164
2896.98 2314
2897.49 2285
2897.99 2145
2898.50 2062
2899.01 2185
2899.52 2097
2900.03 2131
2900.53 2201
2901.04 2053
2901.55 2143
2902.06 2243
2902.56 2036
2903.07 2122
2903.58 2182
2904.09 2297
2904.60 2292
2905.11 2231
2905.61 2199
2906.12 2137
2906.63 2213
2907.14 2214
2907.65 2051
2908.16 2079
2908.66 2066
2909.17 2257
2909.68 2151
2910.19 1945
2910.70 2200
2911.21 2227
2911.72 2064
2912.23 2119
2912.73 1943
2913.24 1863
2913.75 1877
2914.26 1875
2914.77 1917
2915.28 1860
2915.79 1753
2916.30 1923
2916.81 1876
2917.32 1992
2917.83 1878
2918.33 1876
2918.84 1957
2919.35 2025
2919.86 1937
2920.37 1861
2920.88 1894
2921.39 1875
2921.90 1910
2922.41 1845
2922.92 1899
2923.43 1907
2923.94 2079
2924.45 2264
2924.96 2221
2925.47 2311
2925.98 2444
2926.49 2719
2927.00 2763
2927.51 2924
2928.02 3330
2928.53 3356
2929.04 3257
2929.55 3660
2930.06 3570
2930.57 3645
2931.08 3485
2931.59 3414
2932.11 3220
2932.62 2607
2933.13 2633
2933.64 2381
2934.15 2405
2934.66 2238
2935.17 2041
2935.68 1980
2936.19 1854
2936.70 1852
2937.21 1938
2937.72 1937
2938.24 1945
2938.75 1960
2939.26 2027
2939.77 1997
2940.28 1886
2940.79 1916
2941.30 1961
2941.81 1936
2942.33 1881
2942.84 1966
2943.35 2058
2943.86 2129
2944.37 1972
2944.88 2091
2945.40 2124
2945.91 1864
2946.42 1870
2946.93 1780
2947.44 1852
2947.96 2069
2948.47 1978
2948.98 2057
2949.49 2226
2950.00 2104
2950.52 2102
2951.03 2077
2951.54 2107
2952.05 2071
2952.57 2108
2953.08 2172
2953.59 2018
2954.10 2071
2954.62 2041
2955.13 2003
2955.64 1898
2956.15 2147
2956.67 2009
2957.18 1848
2957.69 1880
2958.20 1970
2958.72 1756
2959.23 1742
2959.74 1879
2960.26 1899
2960.77 1788
2961.28 1829
2961.80 1842
2962.31 1822
2962.82 1911
2963.34 1986
2963.85 2027
2964.36 1957
2964.88 2102
2965.39 2234
2965.90 2153
2966.42 2143
2966.93 2145
2967.44 2174
2967.96 2190
2968.47 2099
2968.98 2182
2969.50 2059
2970.01 2012
2970.53 1874
2971.04 2048
2971.55 1907
2972.07 1882
2972.58 1895
2973.10 2071
2973.61 2025
2974.12 1959
2974.64 1953
2975.15 1850
2975.67 1821
2976.18 1857
2976.70 2017
2977.21 1855
2977.73 1906
2978.24 1815
2978.75 1989
2979.27 1831
2979.78 1822
2980.30 1962
2980.81 2006
2981.33 1966
2981.84 1850
2982.36 1778
2982.87 1786
2983.39 1962
2983.90 1896
2984.42 2130
2984.93 1940
2985.45 1993
2985.96 2086
2986.48 2060
2987.00 1914
2987.51 2144
2988.03 2170
2988.54 2236
2989.06 2335
2989.57 2286
2990.09 2193
2990.60 2252
2991.12 2461
2991.64 2596
2992.15 2397
2992.67 2578
2993.18 2439
2993.70 2325
2994.21 2361
2994.73 2371
2995.25 2355
2995.76 2449
2996.28 2539
2996.80 2378
2997.31 2405
2997.83 2555
2998.34 2615
2998.86 2616
2999.38 2635
2999.89 2725
3000.41 2893
3000.93 2801
3001.44 3036
3001.96 2975
3002.48 2828
3002.99 2813
3003.51 2999
3004.03 3394
3004.54 3563
3005.06 3656
3005.58 4068
3006.09 4473
3006.61 5021
3007.13 5319
3007.65 6024
3008.16 6716
3008.68 6522
3009.20 6533
3009.71 6420
3010.23 5892
3010.75 5532
3011.27 5077
3011.78 4556
3012.30 4099
3012.82 3194
3013.34 2996
3013.85 2793
3014.37 2533
3014.89 2569
3015.41 2686
3015.93 2449
3016.44 2448
3016.96 2504
3017.48 2313
3018.00 2343
3018.52 2553
3019.03 2343
3019.55 2466
3020.07 2490
3020.59 2453
3021.11 2319
3021.63 2349
3022.14 2587
3022.66 2730
3023.18 2763
3023.70 2452
3024.22 2373
3024.74 2522
3025.25 2370
3025.77 2560
3026.29 2652
3026.81 2503
3027.33 2677
3027.85 2707
3028.37 2783
3028.89 2613
3029.41 2500
3029.92 2331
3030.44 2308
3030.96 2314
3031.48 2166
3032.00 2220
3032.52 2098
3033.04 2004
3033.56 2019
3034.08 2163
3034.60 2172
3035.12 2240
3035.64 2281
3036.16 2177
3036.68 2101
3037.20 2312
3037.72 2271
3038.24 2261
3038.76 2230
3039.28 2265
3039.80 2292
3040.32 2154
3040.84 2157
3041.36 2195
3041.88 2258
3042.40 2114
3042.92 2040
3043.44 1891
3043.96 2070
3044.48 2051
3045.00 1871
3045.52 2023
3046.04 2049
3046.56 1891
3047.08 1865
3047.60 1868
3048.12 1968
3048.64 1942
3049.16 1935
3049.68 2139
3050.20 1887
3050.72 1918
3051.24 2056
3051.77 2042
3052.29 1902
3052.81 1854
3053.33 1811
3053.85 1837
3054.37 1780
3054.89 1774
3055.41 1712
3055.93 1755
3056.46 1875
3056.98 1883
3057.50 1885
3058.02 1869
3058.54 1902
3059.06 1715
3059.58 1722
3060.11 1848
3060.63 1884
3061.15 1754
3061.67 1753
3062.19 1848
3062.71 1846
3063.24 1916
3063.76 2013
3064.28 1814
3064.80 1695
3065.32 1902
3065.85 1807
3066.37 2030
3066.89 2017
3067.41 1997
3067.94 1963
3068.46 2148
3068.98 2123
3069.50 2177
3070.03 2160
3070.55 2346
3071.07 2060
3071.59 2042
3072.12 2177
3072.64 2214
3073.16 2151
3073.68 1920
3074.21 2135
3074.73 2057
3075.25 1986
3075.78 1993
3076.30 2100
3076.82 2042
3077.34 2050
3077.87 2073
3078.39 2154
3078.91 2133
3079.44 2131
3079.96 2117
3080.48 2184
3081.01 2131
3081.53 2155
3082.05 2260
3082.58 2251
3083.10 2428
3083.63 2349
3084.15 2269
3084.67 2415
3085.20 2325
3085.72 2214
3086.24 2287
3086.77 2440
3087.29 2247
3087.82 2361
3088.34 2368
3088.86 2351
3089.39 2381
3089.91 2425
3090.44 2252
3090.96 2140
3091.49 2292
3092.01 2265
3092.53 2299
3093.06 2153
3093.58 2049
3094.11 2266
3094.63 2200
3095.16 2253
3095.68 2377
3096.21 2215
3096.73 2405
3097.26 2347
3097.78 2411
3098.31 2448
3098.83 2807
3099.36 3041
3099.88 3125
3100.41 3094
3100.93 3378
3101.46 3530
3101.98 3844
3102.51 3907
3103.03 4146
3103.56 4761
3104.08 5352
3104.61 5879
3105.13 6649
3105.66 6925
3106.18 7376
3106.71 7563
3107.24 7707
3107.76 7924
3108.29 7811
3108.81 7292
3109.34 6766
3109.86 5765
3110.39 5308
3110.92 4592
3111.44 4056
3111.97 3900
3112.49 3712
3113.02 3390
3113.55 3336
3114.07 3267
3114.60 3286
3115.12 3135
3115.65 3329
3116.18 3292
3116.70 3191
3117.23 3073
3117.76 2717
3118.28 2739
3118.81 2725
3119.34 2527
3119.86 2518
3120.39 2666
3120.92 2624
3121.44 2856
3121.97 2741
3122.50 2783
3123.02 2820
3123.55 2722
3124.08 2920
3124.61 2766
3125.13 2551
3125.66 2923
3126.19 2786
3126.72 2704
3127.24 2823
3127.77 2703
3128.30 2681
3128.82 2665
3129.35 2593
3129.88 2537
3130.41 2500
3130.93 2472
3131.46 2250
3131.99 2231
3132.52 2326
3133.05 2371
3133.57 2351
3134.10 2480
3134.63 2395
3135.16 2473
3135.69 2589
3136.21 2278
3136.74 2173
3137.27 2250
3137.80 2171
3138.33 2236
3138.85 2239
3139.38 2123
3139.91 2012
3140.44 2359
3140.97 2476
3141.50 2323
3142.03 2178
3142.55 2027
3143.08 2080
3143.61 2029
3144.14 2056
3144.67 2059
3145.20 2013
3145.73 1987
3146.26 1935
3146.79 1947
3147.31 2037
3147.84 2075
3148.37 2111
3148.90 2195
3149.43 2087
3149.96 2159
3150.49 2202
3151.02 2269
3151.55 2331
3152.08 2273
3152.61 2196
3153.14 2436
3153.67 2377
3154.20 2342
3154.73 2314
3155.25 2205
3155.78 2251
3156.31 2231
3156.84 2213
3157.37 2280
3157.90 2137
3158.43 2194
3158.96 2276
3159.49 2334
3160.02 2274
3160.55 2327
3161.08 2268
3161.61 2523
3162.14 2390
3162.68 2457
3163.21 2417
3163.74 2259
3164.27 2192
3164.80 2161
3165.33 1992
3165.86 2113
3166.39 2000
3166.92 2091
3167.45 2088
3167.98 2014
3168.51 2150
3169.04 2127
3169.57 2096
3170.10 1984
3170.64 2166
3171.17 2184
3171.70 2068
3172.23 1910
3172.76 1989
3173.29 2115
3173.82 2111
3174.35 2057
3174.88 2095
3175.42 2166
3175.95 2164
3176.48 2172
3177.01 2390
3177.54 2426
3178.07 2577
3178.61 2510
3179.14 2351
3179.67 2194
3180.20 2239
3180.73 2403
3181.26 2215
3181.80 2377
3182.33 2304
3182.86 2317
3183.39 2337
3183.92 2327
3184.46 2194
3184.99 2006
3185.52 2036
3186.05 2114
3186.59 2088
3187.12 2039
3187.65 1990
3188.18 1861
3188.72 2008
3189.25 2098
3189.78 1981
3190.31 1959
3190.85 1963
3191.38 1925
3191.91 2031
3192.44 1881
3192.98 1963
3193.51 2061
3194.04 2012
3194.58 1955
3195.11 1861
3195.64 2107
3196.17 1885
3196.71 2064
3197.24 1990
3197.77 1948
3198.31 2015
3198.84 1990
3199.37 1924
3199.91 1948
3200.44 1889
3200.98 1976
3201.51 1958
3202.04 1991
3202.58 1946
3203.11 2082
3203.64 2156
3204.18 2173
3204.71 2182
3205.24 2184
3205.78 2069
3206.31 2161
3206.85 2080
3207.38 2093
3207.91 2095
3208.45 2226
3208.98 1959
3209.52 2025
3210.05 2057
3210.59 2046
3211.12 2056
3211.65 2156
3212.19 2185
3212.72 2152
3213.26 2069
3213.79 2075
3214.33 2249
3214.86 2417
3215.40 2353
3215.93 2157
3216.47 1943
3217.00 2009
3217.54 2138
3218.07 2222
3218.61 2061
3219.14 2125
3219.68 2221
3220.21 2110
3220.75 2037
3221.28 2005
3221.82 2021
3222.35 2067
3222.89 2140
3223.42 2120
3223.96 2174
3224.49 2167
3225.03 2088
3225.57 2074
3226.10 1991
3226.64 1957
3227.17 2095
3227.71 2148
3228.24 2260
3228.78 2043
3229.32 1931
3229.85 1988
3230.39 2040
3230.92 2004
3231.46 1947
3232.00 1928
3232.53 2117
3233.07 2088
3233.60 1961
3234.14 1990
3234.68 2000
3235.21 2059
3235.75 2144
3236.29 2094
3236.82 1892
3237.36 2036
3237.90 1938
3238.43 1981
3238.97 1948
3239.51 2066
3240.04 2050
3240.58 2162
3241.12 2299
3241.65 2246
3242.19 2264
3242.73 2241
3243.26 2358
3243.80 2296
3244.34 2275
3244.88 2189
3245.41 2174
3245.95 2024
3246.49 2261
3247.02 2248
3247.56 2302
3248.10 2138
3248.64 2328
3249.17 2410
3249.71 2246
3250.25 2235
3250.79 2240
3251.33 2361
3251.86 2252
3252.40 2273
3252.94 2333
3253.48 2300
3254.01 2376
3254.55 2455
3255.09 2296
3255.63 2265
3256.17 2309
3256.70 2215
3257.24 2283
3257.78 2517
3258.32 2624
3258.86 2550
3259.40 2488
3259.93 2652
3260.47 2712
3261.01 2801
3261.55 2943
3262.09 2994
3262.63 3274
3263.17 3301
3263.70 3731
3264.24 3754
3264.78 3821
3265.32 3936
3265.86 4079
3266.40 4499
3266.94 5122
3267.48 5771
3268.02 6428
3268.56 6894
3269.09 7399
3269.63 7599
3270.17 7993
3270.71 8229
3271.25 8459
3271.79 8005
3272.33 7635
3272.87 7141
3273.41 6217
3273.95 5751
3274.49 4970
3275.03 4335
3275.57 3848
3276.11 3286
3276.65 3047
3277.19 2846
3277.73 2862
3278.27 3083
3278.81 2864
3279.35 2911
3279.89 2928
3280.43 2870
3280.97 2877
3281.51 2696
3282.05 2733
3282.59 2801
3283.13 2866
3283.67 2890
3284.21 2893
3284.75 3044
3285.29 2910
3285.83 3043
3286.37 3044
3286.91 2939
3287.45 2953
3287.99 3163
3288.53 3099
3289.08 3095
3289.62 3076
3290.16 3014
3290.70 3221
3291.24 3270
3291.78 3123
3292.32 3115
3292.86 3045
3293.40 3030
3293.95 3246
3294.49 3300
3295.03 3496
3295.57 3354
3296.11 3634
3296.65 3791
3297.19 3965
3297.73 4255
3298.28 4450
3298.82 4757
3299.36 4747
3299.90 4601
3300.44 4620
3300.99 4559
3301.53 4597
3302.07 4461
3302.61 4270
3303.15 3863
3303.69 3641
3304.24 3595
3304.78 3276
3305.32 3035
3305.86 2846
3306.41 2930
3306.95 2753
3307.49 2943
3308.03 2537
3308.58 2701
3309.12 2687
3309.66 2785
3310.20 2773
3310.75 2668
3311.29 2715
3311.83 2874
3312.37 2687
3312.92 2672
3313.46 2671
3314.00 2672
3314.54 2580
3315.09 2528
3315.63 2680
3316.17 2758
3316.72 2860
3317.26 2842
3317.80 3160
3318.35 3104
3318.89 3144
3319.43 3269
3319.98 3207
3320.52 3446
3321.06 3546
3321.61 3549
3322.15 3791
3322.69 3948
3323.24 3953
3323.78 3943
3324.33 3899
3324.87 3700
3325.41 3669
3325.96 3956
3326.50 4019
3327.04 4081
3327.59 3914
3328.13 3701
3328.68 3673
3329.22 3517
3329.76 3676
3330.31 3664
3330.85 3482
3331.40 3362
3331.94 3338
3332.49 3559
3333.03 3733
3333.58 3923
3334.12 4385
3334.66 5499
3335.21 6842
3335.75 8618
3336.30 10379
3336.84 13091
3337.39 16171
3337.93 19176
3338.48 21941
3339.02 24657
3339.57 27205
3340.11 28763
3340.66 27625
3341.20 26267
3341.75 24609
3342.29 22718
3342.84 20229
3343.38 17409
3343.93 15031
3344.47 12392
3345.02 10464
3345.57 8547
3346.11 7148
3346.66 5892
3347.20 5161
3347.75 4402
3348.29 4088
3348.84 4306
3349.38 3892
3349.93 3710
3350.48 3749
3351.02 3501
3351.57 3443
3352.11 3294
3352.66 3500
3353.21 3493
3353.75 3459
3354.30 3278
3354.84 3284
3355.39 3364
3355.94 3524
3356.48 3582
3357.03 3392
3357.58 3387
3358.12 3291
3358.67 3408
3359.22 3602
3359.76 3280
3360.31 3089
3360.86 3269
3361.40 3295
3361.95 3189
3362.50 3114
3363.04 2918
3363.59 2887
3364.14 3085
3364.68 2867
3365.23 2819
3365.78 2827
3366.33 2821
3366.87 2960
3367.42 2890
3367.97 3101
3368.51 2962
3369.06 3060
3369.61 3014
3370.16 2991
3370.70 2930
3371.25 2800
3371.80 2859
3372.35 2997
3372.90 2909
3373.44 2822
3373.99 3052
3374.54 3077
3375.09 3241
3375.63 3608
3376.18 3643
3376.73 3711
3377.28 3832
3377.83 3950
3378.37 4182
3378.92 3819
3379.47 3745
3380.02 3620
3380.57 3365
3381.12 3166
3381.66 3306
3382.21 2786
3382.76 2680
3383.31 2633
3383.86 2544
3384.41 2330
3384.96 2537
3385.50 2640
3386.05 2633
3386.60 2485
3387.15 2437
3387.70 2317
3388.25 2307
3388.80 2402
3389.35 2278
3389.90 2354
3390.44 2467
3390.99 2187
3391.54 2241
3392.09 2321
3392.64 2191
3393.19 2290
3393.74 2246
3394.29 2230
3394.84 2265
3395.39 2152
3395.94 2091
3396.49 2214
3397.04 2309
3397.59 2302
3398.14 2246
3398.69 2123
3399.24 2173
3399.79 2209
3400.34 2069
3400.89 2156
3401.44 1914
3401.99 2151
3402.54 2162
3403.09 1998
3403.64 1995
3404.19 2139
3404.74 2079
3405.29 2013
3405.84 1964
3406.39 2004
3406.94 2065
3407.49 2013
3408.04 2135
3408.59 1984
3409.14 1916
3409.69 2048
3410.24 1932
3410.79 1934
3411.34 2035
3411.89 2068
3412.45 2078
3413.00 2096
3413.55 2067
3414.10 2129
3414.65 2070
3415.20 2305
3415.75 2293
3416.30 2248
3416.85 2442
3417.41 2325
3417.96 2311
3418.51 2252
3419.06 2225
3419.61 2329
3420.16 2206
3420.71 2339
3421.27 2243
3421.82 2218
3422.37 2313
3422.92 2376
3423.47 2219
3424.02 2067
3424.58 2202
3425.13 2402
3425.68 2535
3426.23 2500
3426.78 2473
3427.34 2697
3427.89 2838
3428.44 2560
3428.99 2774
3429.55 2777
3430.10 2517
3430.65 2633
3431.20 2521
3431.76 2323
3432.31 2332
3432.86 2292
3433.41 2283
3433.97 2112
3434.52 2115
3435.07 1982
3435.62 1902
3436.18 2088
3436.73 1970
3437.28 1955
3437.84 1935
3438.39 1930
3438.94 2099
3439.49 2123
3440.05 1980
3440.60 2168
3441.15 2039
3441.71 2081
3442.26 2091
3442.81 2063
3443.37 1952
3443.92 2201
3444.47 2161
3445.03 2023
3445.58 2157
3446.13 1954
3446.69 1860
3447.24 1929
3447.80 1864
3448.35 1811
3448.90 1755
3449.46 1820
3450.01 1834
3450.57 1803
3451.12 1991
3451.67 1982
3452.23 1945
3452.78 2102
3453.34 2019
3453.89 1913
3454.44 2074
3455.00 1911
3455.55 1903
3456.11 1959
3456.66 1893
3457.22 1713
3457.77 1721
3458.33 1741
3458.88 2008
3459.43 2103
3459.99 1799
3460.54 1686
3461.10 1860
3461.65 1964
3462.21 1731
3462.76 1822
3463.32 1947
3463.87 2033
3464.43 1815
3464.98 1810
3465.54 1866
3466.09 1819
3466.65 1884
3467.21 1855
3467.76 1907
3468.32 1938
3468.87 2106
3469.43 1913
3469.98 1965
3470.54 2009
3471.09 1900
3471.65 1904
3472.20 2027
3472.76 2048
3473.32 2139
3473.87 1997
3474.43 2079
3474.98 2068
3475.54 2181
3476.10 2169
3476.65 2309
3477.21 2241
3477.76 2201
3478.32 2290
3478.88 2243
3479.43 2293
3479.99 2333
3480.55 2396
3481.10 2346
3481.66 2163
3482.22 2282
3482.77 2476
3483.33 2652
3483.89 2430
3484.44 2482
3485.00 2475
3485.56 2439
3486.11 2474
3486.67 2526
3487.23 2489
3487.78 2471
3488.34 2471
3488.90 2577
3489.45 2648
3490.01 2726
3490.57 2871
3491.13 2835
3491.68 3240
3492.24 3541
3492.80 3851
3493.35 4298
3493.91 4799
3494.47 5188
3495.03 5671
3495.58 6153
3496.14 6321
3496.70 6545
3497.26 6374
3497.82 5740
3498.37 5988
3498.93 5813
3499.49 5477
3500.05 5258
3500.61 5637
3501.16 5891
3501.72 6021
3502.28 6330
3502.84 6783
3503.40 6708
3503.95 6856
3504.51 7017
3505.07 6851
3505.63 6389
3506.19 6076
3506.75 5995
3507.30 6049
3507.86 5657
3508.42 5394
3508.98 5223
3509.54 5269
3510.10 5217
3510.66 4997
3511.22 4952
3511.77 4433
3512.33 4193
3512.89 3774
3513.45 3610
3514.01 3358
3514.57 3334
3515.13 3020
3515.69 3037
3516.25 2986
3516.81 2814
3517.37 2660
3517.92 2630
3518.48 2403
3519.04 2365
3519.60 2320
3520.16 2394
3520.72 2405
3521.28 2589
3521.84 2770
3522.40 2525
3522.96 2535
3523.52 2650
3524.08 2563
3524.64 2755
3525.20 2759
3525.76 2736
3526.32 2724
3526.88 2867
3527.44 2932
3528.00 2899
3528.56 2897
3529.12 2898
3529.68 2682
3530.24 2635
3530.80 2726
3531.36 2528
3531.92 2527
3532.48 2374
3533.04 2216
3533.60 2111
3534.17 2119
3534.73 2260
3535.29 2171
3535.85 2120
3536.41 2169
3536.97 2046
3537.53 2042
3538.09 2009
3538.65 2063
3539.21 2194
3539.77 2325
3540.34 2331
3540.90 2089
3541.46 2283
3542.02 2274
3542.58 2286
3543.14 2331
3543.70 2388
3544.26 2373
3544.83 2629
3545.39 2485
3545.95 2580
3546.51 2516
3547.07 2688
3547.63 2632
3548.20 2472
3548.76 2413
3549.32 2528
3549.88 2363
3550.44 2291
3551.01 2187
3551.57 2053
3552.13 2051
3552.69 2018
3553.25 2054
3553.82 2075
3554.38 2098
3554.94 1928
3555.50 1997
3556.07 2058
3556.63 2118
3557.19 1948
3557.75 1908
3558.32 1971
3558.88 2011
3559.44 1811
3560.00 1767
3560.57 1879
3561.13 1997
3561.69 2007
3562.26 1961
3562.82 1959
3563.38 1894
3563.94 2061
3564.51 2048
3565.07 2034
3565.63 2203
3566.20 2306
3566.76 2242
3567.32 2288
3567.89 2248
3568.45 2373
3569.01 2368
3569.58 2537
3570.14 2365
3570.70 2339
3571.27 2218
3571.83 2178
3572.39 2183
3572.96 2059
3573.52 2108
3574.09 2145
3574.65 2094
3575.21 1923
3575.78 1918
3576.34 1866
3576.91 2002
3577.47 2248
3578.03 2094
3578.60 2181
3579.16 2277
3579.73 2218
3580.29 2262
3580.86 2127
3581.42 2126
3581.98 2121
3582.55 2155
3583.11 2211
3583.68 2011
3584.24 2013
3584.81 1953
3585.37 1833
3585.94 1927
3586.50 1968
3587.07 1981
3587.63 1953
3588.20 1946
3588.76 1884
3589.33 1944
3589.89 1971
3590.46 1860
3591.02 1959
3591.59 1842
3592.15 1915
3592.72 2002
3593.28 2003
3593.85 2053
3594.41 2125
3594.98 1979
3595.54 2036
3596.11 2115
3596.68 2175
3597.24 2294
3597.81 2242
3598.37 1947
3598.94 2077
3599.50 2093
3600.07 2025
3600.64 1939
3601.20 2063
3601.77 2176
3602.33 2048
3602.90 2032
3603.47 2066
3604.03 2077
3604.60 2171
3605.16 2051
3605.73 2043
3606.30 1980
3606.86 2038
3607.43 1988
3608.00 1991
3608.56 1886
3609.13 1902
3609.70 1819
3610.26 1690
3610.83 1753
3611.40 1783
3611.96 1670
3612.53 1728
3613.10 1658
3613.66 1771
3614.23 1766
3614.80 1757
3615.36 1753
3615.93 1880
3616.50 1940
3617.07 2117
3617.63 2366
3618.20 2686
3618.77 3040
3619.34 3557
3619.90 4011
3620.47 4313
3621.04 4784
3621.61 5189
3622.17 5705
3622.74 6036
3623.31 5850
3623.88 5798
3624.44 5597
3625.01 5191
3625.58 4703
3626.15 4217
3626.72 3490
3627.28 3031
3627.85 3020
3628.42 2627
3628.99 2195
3629.56 2145
3630.12 2045
3630.69 1977
3631.26 1935
3631.83 1769
3632.40 1941
3632.97 1831
3633.53 1829
3634.10 1836
3634.67 1863
3635.24 1898
3635.81 1769
3636.38 1833
3636.95 1847
3637.52 1813
3638.08 1878
3638.65 1659
3639.22 1901
3639.79 1804
3640.36 1913
3640.93 2010
3641.50 2001
3642.07 2061
3642.64 2176
3643.21 2094
3643.78 2469
3644.34 2408
3644.91 2393
3645.48 2383
3646.05 2774
3646.62 2629
3647.19 2672
3647.76 2864
3648.33 2703
3648.90 2825
3649.47 2637
3650.04 2470
3650.61 2533
3651.18 2693
3651.75 2681
3652.32 2593
3652.89 2605
3653.46 2533
3654.03 2505
3654.60 2477
3655.17 2491
3655.74 2600
3656.31 2555
3656.88 2615
3657.45 2709
3658.02 2772
3658.59 2571
3659.16 2715
3659.73 2612
3660.30 2654
3660.87 2907
3661.45 3025
3662.02 3223
3662.59 3119
3663.16 3281
3663.73 3660
3664.30 3569
3664.87 3493
3665.44 3312
3666.01 3289
3666.58 3094
3667.15 2769
3667.73 2545
3668.30 2518
3668.87 2449
3669.44 2424
3670.01 2569
3670.58 2382
3671.15 2277
3671.73 2407
3672.30 2341
3672.87 2344
3673.44 2310
3674.01 2068
3674.58 2212
3675.16 2272
3675.73 2073
3676.30 2058
3676.87 1955
3677.44 2049
3678.01 2072
3678.59 2027
3679.16 2088
3679.73 2081
3680.30 2070
3680.88 2281
3681.45 2233
3682.02 1962
3682.59 2096
3683.16 2296
3683.74 2209
3684.31 1930
3684.88 1888
3685.45 2000
3686.03 1962
3686.60 1928
3687.17 1974
3687.74 2093
3688.32 1946
3688.89 2033
3689.46 2197
3690.04 2230
3690.61 2249
3691.18 2440
3691.76 2710
3692.33 2924
3692.90 2977
3693.47 2850
3694.05 3056
3694.62 2908
3695.19 2708
3695.77 2736
3696.34 2548
3696.91 2597
3697.49 2363
3698.06 2267
3698.64 2251
3699.21 2210
3699.78 2157
3700.36 1982
3700.93 1953
3701.50 2099
3702.08 2209
3702.65 2195
3703.23 2041
3703.80 2002
3704.37 2174
3704.95 2105
3705.52 2106
3706.10 2320
3706.67 2176
3707.24 2357
3707.82 2306
3708.39 2247
3708.97 2227
3709.54 1986
3710.12 1999
3710.69 2064
3711.27 2117
3711.84 2205
3712.41 2100
3712.99 2225
3713.56 2287
3714.14 2360
3714.71 2280
3715.29 2279
3715.86 2184
3716.44 2295
3717.01 2226
3717.59 2143
3718.16 2048
3718.74 2071
3719.31 2038
3719.89 1925
3720.46 1760
3721.04 1803
3721.61 1770
3722.19 1828
3722.77 1667
3723.34 1558
3723.92 1548
3724.49 1750
3725.07 1775
3725.64 1684
3726.22 1629
3726.79 1688
3727.37 1697
3727.95 1706
3728.52 1463
3729.10 1499
3729.67 1524
3730.25 1722
3730.83 1810
3731.40 1914
3731.98 1717
3732.56 1856
3733.13 2016
3733.71 2141
3734.28 2055
3734.86 2302
3735.44 2605
3736.01 2595
3736.59 2542
3737.17 2649
3737.74 2823
3738.32 2729
3738.90 2730
3739.47 2667
3740.05 2540
3740.63 2593
3741.20 2354
3741.78 2176
3742.36 2256
3742.93 2060
3743.51 1988
3744.09 1848
3744.67 1831
3745.24 1778
3745.82 1641
3746.40 1746
3746.97 1842
3747.55 1946
3748.13 1788
3748.71 1691
3749.28 1812
3749.86 1768
3750.44 1689
3751.02 1727
3751.59 1860
3752.17 1781
3752.75 1791
3753.33 1679
3753.91 1694
3754.48 1668
3755.06 1714
3755.64 1720
3756.22 1673
3756.80 1640
3757.37 1637
3757.95 1576
3758.53 1569
3759.11 1634
3759.69 1564
3760.27 1660
3760.84 1735
3761.42 1722
3762.00 1767
3762.58 1720
3763.16 1706
3763.74 1907
3764.31 1858
3764.89 1741
3765.47 1807
3766.05 1843
3766.63 1846
3767.21 1720
3767.79 1887
3768.37 2083
3768.95 1950
3769.52 1892
3770.10 1968
3770.68 1950
3771.26 1760
3771.84 1815
3772.42 1833
3773.00 1738
3773.58 1702
3774.16 1701
3774.74 1830
3775.32 1785
3775.90 1880
3776.48 1772
3777.06 1757
3777.64 1877
3778.22 1752
3778.80 1746
3779.38 1730
3779.96 1791
3780.54 1841
3781.12 1880
3781.70 1860
3782.28 1881
3782.86 1927
3783.44 2035
3784.02 1960
3784.60 1881
3785.18 1943
3785.76 1867
3786.34 1737
3786.92 1780
3787.50 1865
3788.08 1800
3788.66 1805
3789.24 1691
3789.82 1801
3790.40 1824
3790.98 1889
3791.56 1843
3792.14 1752
3792.72 1740
3793.30 1715
3793.89 1746
3794.47 1918
3795.05 1879
3795.63 1710
3796.21 1775
3796.79 1821
3797.37 1942
3797.95 1860
3798.53 1834
3799.12 1901
3799.70 1980
3800.28 2111
3800.86 1975
3801.44 1849
3802.02 1878
3802.60 1996
3803.19 2000
3803.77 2082
3804.35 2055
3804.93 2008
3805.51 2050
3806.10 2183
3806.68 2156
3807.26 2300
3807.84 2307
3808.42 2418
3809.01 2408
3809.59 2353
3810.17 2381
3810.75 2582
3811.33 2599
3811.92 2553
3812.50 2667
3813.08 2877
3813.66 3001
3814.25 2861
3814.83 2927
3815.41 2982
3815.99 3023
3816.58 3063
3817.16 2909
3817.74 2955
3818.32 3005
3818.91 3078
3819.49 3275
3820.07 3444
3820.66 3843
3821.24 4314
3821.82 4912
3822.41 6169
3822.99 7300
3823.57 8452
3824.16 10094
3824.74 11839
3825.32 13575
3825.91 15402
3826.49 16216
3827.07 17372
3827.66 16853
3828.24 16440
3828.82 15633
3829.41 13961
3829.99 12546
3830.57 10819
3831.16 9074
3831.74 7521
3832.33 6238
3832.91 5262
3833.49 4484
3834.08 3851
3834.66 3539
3835.25 3249
3835.83 3198
3836.41 3143
3837.00 2909
3837.58 2813
3838.17 2661
3838.75 2540
3839.34 2657
3839.92 2453
3840.50 2537
3841.09 2521
3841.67 2480
3842.26 2480
3842.84 2394
3843.43 2452
3844.01 2486
3844.60 2560
3845.18 2377
3845.77 2433
3846.35 2530
3846.94 2390
3847.52 2249
3848.11 2325
3848.69 2399
3849.28 2473
3849.86 2581
3850.45 2542
3851.03 2512
3851.62 2716
3852.20 2884
3852.79 3141
3853.37 3282
3853.96 3193
3854.55 3426
3855.13 3569
3855.72 3484
3856.30 3751
3856.89 3592
3857.47 3424
3858.06 3380
3858.65 3348
3859.23 3332
3859.82 3671
3860.40 3792
3860.99 3793
3861.58 4386
3862.16 4498
3862.75 4905
3863.33 5444
3863.92 5830
3864.51 6469
3865.09 6921
3865.68 7220
3866.27 7236
3866.85 7425
3867.44 7193
3868.03 6853
3868.61 6444
3869.20 6144
3869.79 5537
3870.37 5022
3870.96 4459
3871.55 4047
3872.13 3662
3872.72 3328
3873.31 3157
3873.89 3054
3874.48 2918
3875.07 3034
3875.66 3032
3876.24 3092
3876.83 2880
3877.42 2799
3878.00 2913
3878.59 2886
3879.18 2917
3879.77 2896
3880.35 2713
3880.94 2808
3881.53 2758
3882.12 2620
3882.70 2537
3883.29 2518
3883.88 2566
3884.47 2349
3885.06 2333
3885.64 2307
3886.23 2291
3886.82 2093
3887.41 2074
3888.00 2078
3888.58 2263
3889.17 2183
3889.76 2109
3890.35 2111
3890.94 2159
3891.53 2369
3892.11 2539
3892.70 2481
3893.29 2414
3893.88 2495
3894.47 2685
3895.06 2724
3895.65 2707
3896.23 2781
3896.82 2560
3897.41 2543
3898.00 2583
3898.59 2534
3899.18 2388
3899.77 2393
3900.36 2504
3900.95 2424
3901.53 2328
3902.12 2359
3902.71 2605
3903.30 2541
3903.89 2470
3904.48 2466
3905.07 2327
3905.66 2348
3906.25 2463
3906.84 2125
3907.43 2227
3908.02 2190
3908.61 2221
3909.20 2121
3909.79 2029
3910.38 2094
3910.97 2104
3911.56 2078
3912.15 2123
3912.74 2031
3913.33 2040
3913.92 2106
3914.51 1940
3915.10 1954
3915.69 1747
3916.28 1792
3916.87 1849
3917.46 1787
3918.05 1706
3918.64 1742
3919.23 1637
3919.82 1836
3920.41 1754
3921.00 1812
3921.59 1706
3922.18 1751
3922.77 1849
3923.36 1874
3923.95 1898
3924.55 1823
3925.14 1801
3925.73 1748
3926.32 1884
3926.91 1757
3927.50 1751
3928.09 1739
3928.68 1817
3929.27 1843
3929.87 1698
3930.46 1640
3931.05 1889
3931.64 1890
3932.23 1806
3932.82 1840
3933.41 1682
3934.01 1763
3934.60 1895
3935.19 1762
3935.78 1702
3936.37 1780
3936.96 1813
3937.56 1821
3938.15 1695
3938.74 1686
3939.33 1570
3939.92 1548
3940.52 1653
3941.11 1801
3941.70 1798
3942.29 1670
3942.88 1685
3943.48 1854
3944.07 1773
3944.66 1812
3945.25 1617
3945.85 1694
3946.44 1673
3947.03 1679
3947.62 1680
3948.22 1608
3948.81 1593
3949.40 1641
3949.99 1696
3950.59 1640
3951.18 1424
3951.77 1552
3952.37 1587
3952.96 1594
3953.55 1440
3954.15 1454
3954.74 1464
3955.33 1539
3955.93 1669
3956.52 1712
3957.11 1593
3957.71 1658
3958.30 1697
3958.89 1714
3959.49 1766
3960.08 1793
3960.67 1869
3961.27 1838
3961.86 1937
3962.45 1799
3963.05 1955
3963.64 1890
3964.23 1997
3964.83 1984
3965.42 1990
3966.02 1893
3966.61 1717
3967.20 1637
3967.80 1630
3968.39 1639
3968.99 1639
3969.58 1688
3970.18 1770
3970.77 1810
3971.36 1674
3971.96 1639
3972.55 1685
3973.15 1723
3973.74 1754
3974.34 1753
3974.93 1729
3975.53 1680
3976.12 1639
3976.72 1629
3977.31 1741
3977.91 1910
3978.50 1772
3979.10 1854
3979.69 1761
3980.29 1739
3980.88 1835
3981.48 1792
3982.07 1983
3982.67 1878
3983.26 1668
3983.86 1578
3984.45 1661
3985.05 1640
3985.64 1757
3986.24 1735
3986.83 1634
3987.43 1665
3988.03 1531
3988.62 1619
3989.22 1705
3989.81 1740
3990.41 1606
3991.00 1669
3991.60 1734
3992.20 1662
3992.79 1611
3993.39 1580
3993.98 1752
3994.58 1599
3995.18 1682
3995.77 1634
3996.37 1800
3996.97 1670
3997.56 1730
3998.16 1751
3998.75 1881
3999.35 1902
3999.95 1882
4000.54 1912
4001.14 1900
4001.74 1859
4002.33 1952
4002.93 2007
4003.53 2042
4004.12 1873
4004.72 1851
4005.32 1734
4005.92 1793
4006.51 1865
4007.11 1808
4007.71 1915
4008.30 1943
4008.90 1809
4009.50 1693
4010.10 1693
4010.69 1742
4011.29 1808
4011.89 1957
4012.49 2060
4013.08 2044
4013.68 1899
4014.28 1847
4014.88 1964
4015.47 2008
4016.07 2003
4016.67 2002
4017.27 2190
4017.86 2083
4018.46 2003
4019.06 2102
4019.66 2136
4020.26 2403
4020.85 2321
4021.45 2232
4022.05 2233
4022.65 2214
4023.25 2087
4023.85 2058
4024.44 2056
4025.04 2050
4025.64 1990
4026.24 1928
4026.84 1941
4027.44 1875
4028.03 1909
4028.63 1978
4029.23 1895
4029.83 1918
4030.43 1953
4031.03 1962
4031.63 2033
4032.23 1995
4032.83 2042
4033.42 2241
4034.02 2089
4034.62 1892
4035.22 1998
4035.82 1972
4036.42 1848
4037.02 1932
4037.62 1909
4038.22 1930
4038.82 1854
4039.42 1910
4040.02 1875
4040.62 1840
4041.22 1642
4041.82 1666
4042.41 1589
4043.01 1735
4043.61 1669
4044.21 1654
4044.81 1525
4045.41 1533
4046.01 1563
4046.61 1712
4047.21 1640
4047.81 1557
4048.41 1509
4049.01 1565
4049.61 1653
4050.21 1698
4050.82 1750
4051.42 1619
4052.02 1516
4052.62 1671
4053.22 1607
4053.82 1731
4054.42 1573
4055.02 1692
4055.62 1697
4056.22 1652
4056.82 1654
4057.42 1507
4058.02 1476
4058.62 1481
4059.22 1522
4059.83 1770
4060.43 1636
4061.03 1627
4061.63 1628
4062.23 1542
4062.83 1689
4063.43 1586
4064.03 1540
4064.63 1505
4065.24 1531
4065.84 1529
4066.44 1525
4067.04 1457
4067.64 1524
4068.24 1576
4068.85 1512
4069.45 1438
4070.05 1377
4070.65 1476
4071.25 1436
4071.85 1471
4072.46 1415
4073.06 1400
4073.66 1436
4074.26 1431
4074.86 1322
4075.47 1290
4076.07 1380
4076.67 1495
4077.27 1386
4077.88 1426
4078.48 1520
4079.08 1452
4079.68 1393
4080.29 1501
4080.89 1479
4081.49 1339
4082.09 1420
4082.70 1498
4083.30 1441
4083.90 1321
4084.50 1355
4085.11 1410
4085.71 1426
4086.31 1426
4086.92 1416
4087.52 1463
4088.12 1485
4088.72 1315
4089.33 1170
4089.93 1415
4090.53 1327
4091.14 1382
4091.74 1318
4092.34 1489
4092.95 1447
4093.55 1375
4094.16 1417
4094.76 1338
4095.36 1331
4095.97 1348
4096.57 1347
4097.17 1427
4097.78 1429
4098.38 1467
4098.98 1405
4099.59 1285
4100.19 1332
4100.80 1395
4101.40 1527
4102.00 1398
4102.61 1315
4103.21 1315
4103.82 1335
4104.42 1419
4105.03 1428
4105.63 1433
4106.23 1329
4106.84 1415
4107.44 1428
4108.05 1463
4108.65 1357
4109.26 1424
4109.86 1380
4110.47 1343
4111.07 1366
4111.68 1330
4112.28 1277
4112.89 1211
4113.49 1270
4114.10 1234
4114.70 1277
4115.31 1289
4115.91 1343
4116.52 1279
4117.12 1274
4117.73 1264
4118.33 1204
4118.94 1252
4119.54 1458
4120.15 1292
4120.75 1249
4121.36 1367
4121.97 1353
4122.57 1298
4123.18 1330
4123.78 1384
4124.39 1403
4124.99 1331
4125.60 1336
4126.21 1463
4126.81 1405
4127.42 1289
4128.02 1338
4128.63 1408
4129.24 1381
4129.84 1328
4130.45 1282
4131.05 1379
4131.66 1446
4132.27 1461
4132.87 1435
4133.48 1550
4134.09 1448
4134.69 1520
4135.30 1369
4135.91 1257
4136.51 1420
4137.12 1320
4137.73 1417
4138.33 1318
4138.94 1287
4139.55 1345
4140.15 1571
4140.76 1655
4141.37 1503
4141.97 1591
4142.58 1638
4143.19 1750
4143.80 1753
4144.40 1815
4145.01 1677
4145.62 1813
4146.22 1828
4146.83 1765
4147.44 1606
4148.05 1698
4148.65 1618
4149.26 1595
4149.87 1573
4150.48 1545
4151.09 1633
4151.69 1618
4152.30 1470
4152.91 1346
4153.52 1463
4154.12 1429
4154.73 1355
4155.34 1344
4155.95 1338
4156.56 1357
4157.16 1493
4157.77 1482
4158.38 1336
4158.99 1406
4159.60 1503
4160.21 1377
4160.81 1297
4161.42 1269
4162.03 1308
4162.64 1420
4163.25 1332
4163.86 1358
4164.47 1362
4165.08 1401
4165.68 1459
4166.29 1557
4166.90 1437
4167.51 1556
4168.12 1730
4168.73 1722
4169.34 1468
4169.95 1504
4170.56 1507
4171.16 1587
4171.77 1518
4172.38 1420
4172.99 1288
4173.60 1471
4174.21 1357
4174.82 1359
4175.43 1351
4176.04 1478
4176.65 1454
4177.26 1497
4177.87 1562
4178.48 1489
4179.09 1642
4179.70 1640
4180.31 1582
4180.92 1632
4181.53 1539
4182.14 1583
4182.75 1641
4183.36 1774
4183.97 1757
4184.58 1852
4185.19 1744
4185.80 1779
4186.41 1749
4187.02 1850
4187.63 1791
4188.24 1684
4188.85 1840
4189.46 1712
4190.07 1657
4190.68 1766
4191.29 1752
4191.90 1552
4192.51 1527
4193.13 1495
4193.74 1539
4194.35 1511
4194.96 1584
4195.57 1673
4196.18 1658
4196.79 1640
4197.40 1812
4198.01 1910
4198.62 1895
4199.24 1654
4199.85 1727
4200.46 1823
4201.07 1777
4201.68 1860
4202.29 1726
4202.90 1647
4203.52 1633
4204.13 1541
4204.74 1537
4205.35 1559
4205.96 1492
4206.57 1495
4207.19 1475
4207.80 1454
4208.41 1563
4209.02 1497
4209.63 1553
4210.25 1558
4210.86 1545
4211.47 1539
4212.08 1586
4212.69 1466
4213.31 1500
4213.92 1540
4214.53 1543
4215.14 1598
4215.76 1590
4216.37 1514
4216.98 1494
4217.59 1538
4218.21 1495
4218.82 1545
4219.43 1730
4220.04 1716
4220.66 1805
4221.27 1699
4221.88 1779
4222.50 1921
4223.11 2062
4223.72 2165
4224.33 2102
4224.95 2423
4225.56 2679
4226.17 2834
4226.79 2908
4227.40 3100
4228.01 3306
4228.63 3599
4229.24 3582
4229.85 3181
4230.47 3107
4231.08 3054
4231.69 3133
4232.31 2876
4232.92 2787
4233.54 2720
4234.15 2561
4234.76 2480
4235.38 2527
4235.99 2796
4236.61 2796
4237.22 2902
4237.83 3096
4238.45 3241
4239.06 3044
4239.68 3333
4240.29 2910
4240.90 2743
4241.52 2774
4242.13 2586
4242.75 2486
4243.36 2277
4243.98 2164
4244.59 1918
4245.21 1957
4245.82 1936
4246.43 1876
4247.05 1825
4247.66 1893
4248.28 1896
4248.89 1749
4249.51 1580
4250.12 1658
4250.74 1746
4251.35 1732
4251.97 1867
4252.58 1724
4253.20 1698
4253.81 1696
4254.43 1613
4255.04 1698
4255.66 1769
4256.28 1640
4256.89 1596
4257.51 1652
4258.12 1761
4258.74 1626
4259.35 1741
4259.97 1740
4260.58 1636
4261.20 1682
4261.82 1726
4262.43 1616
4263.05 1543
4263.66 1562
4264.28 1540
4264.90 1553
4265.51 1658
4266.13 1629
4266.74 1685
4267.36 1635
4267.98 1519
4268.59 1641
4269.21 1636
4269.82 1615
4270.44 1586
4271.06 1716
4271.67 1680
4272.29 1643
4272.91 1607
4273.52 1491
4274.14 1519
4274.76 1494
4275.37 1636
4275.99 1645
4276.61 1741
4277.22 1704
4277.84 1618
4278.46 1525
4279.08 1573
4279.69 1608
4280.31 1551
4280.93 1656
4281.54 1693
4282.16 1617
4282.78 1619
4283.40 1498
4284.01 1383
4284.63 1389
4285.25 1285
4285.87 1277
4286.48 1334
4287.10 1317
4287.72 1362
4288.34 1365
4288.95 1302
4289.57 1379
4290.19 1386
4290.81 1323
4291.43 1190
4292.04 1311
4292.66 1336
4293.28 1323
4293.90 1393
4294.52 1398
4295.13 1358
4295.75 1486
4296.37 1517
4296.99 1385
4297.61 1233
4298.23 1310
4298.84 1387
4299.46 1362
4300.08 1456
4300.70 1333
4301.32 1296
4301.94 1344
4302.56 1451
4303.17 1461
4303.79 1331
4304.41 1371
4305.03 1493
4305.65 1423
4306.27 1420
4306.89 1512
4307.51 1515
4308.13 1293
4308.75 1386
4309.36 1417
4309.98 1326
4310.60 1500
4311.22 1474
4311.84 1508
4312.46 1384
4313.08 1330
4313.70 1372
4314.32 1479
4314.94 1542
4315.56 1711
4316.18 1638
4316.80 1477
4317.42 1569
4318.04 1436
4318.66 1291
4319.28 1326
4319.90 1383
4320.52 1481
4321.14 1567
4321.76 1523
4322.38 1542
4323.00 1525
4323.62 1650
4324.24 1699
4324.86 1487
4325.48 1426
4326.10 1611
4326.72 1650
4327.34 1741
4327.96 1700
4328.58 1584
4329.20 1661
4329.82 1683
4330.44 1789
4331.07 1719
4331.69 1851
4332.31 1846
4332.93 1639
4333.55 1653
4334.17 1797
4334.79 1739
4335.41 1670
4336.03 1638
4336.65 1747
4337.28 1744
4337.90 1843
4338.52 1841
4339.14 2018
4339.76 2198
4340.38 2360
4341.00 2564
4341.63 2466
4342.25 2508
4342.87 2608
4343.49 2608
4344.11 2505
4344.73 2401
4345.36 2375
4345.98 2249
4346.60 2295
4347.22 2496
4347.84 2526
4348.47 2693
4349.09 2966
4349.71 3192
4350.33 3170
4350.95 3463
4351.58 3499
4352.20 3538
4352.82 3421
4353.44 3306
4354.07 3019
4354.69 2753
4355.31 2618
4355.93 2372
4356.56 2258
4357.18 1999
4357.80 1940
4358.42 2152
4359.05 2069
4359.67 1890
4360.29 1875
4360.92 1992
4361.54 1869
4362.16 1820
4362.78 1712
4363.41 1835
4364.03 1859
4364.65 1820
4365.28 1821
4365.90 1807
4366.52 1705
4367.15 1828
4367.77 1816
4368.39 1809
4369.02 1863
4369.64 1921
4370.26 1714
4370.89 1693
4371.51 1657
4372.14 1686
4372.76 1685
4373.38 1826
4374.01 1726
4374.63 1680
4375.25 1690
4375.88 1695
4376.50 1681
4377.13 1852
4377.75 1779
4378.37 1775
4379.00 1895
4379.62 1991
4380.25 1902
4380.87 2068
4381.50 1979
4382.12 1912
4382.75 1899
4383.37 1931
4383.99 2061
4384.62 2018
4385.24 2105
4385.87 1893
4386.49 1969
4387.12 1876
4387.74 1950
4388.37 2094
4388.99 1938
4389.62 2053
4390.24 2198
4390.87 2368
4391.49 2586
4392.12 2611
4392.74 2804
4393.37 3106
4393.99 3447
4394.62 3562
4395.24 4014
4395.87 4124
4396.49 4135
4397.12 4017
4397.75 3886
4398.37 3785
4399.00 3499
4399.62 3264
4400.25 2987
4400.87 2849
4401.50 2596
4402.13 2338
4402.75 2134
4403.38 2183
4404.00 2065
4404.63 2027
4405.26 1936
4405.88 1707
4406.51 1699
4407.13 1721
4407.76 1743
4408.39 1816
4409.01 1848
4409.64 1833
4410.27 1887
4410.89 1895
4411.52 1968
4412.15 1952
4412.77 1930
4413.40 1883
4414.03 1938
4414.65 1924
4415.28 1897
4415.91 1770
4416.53 1707
4417.16 1673
4417.79 1631
4418.41 1647
4419.04 1648
4419.67 1730
4420.30 1626
4420.92 1401
4421.55 1400
4422.18 1554
4422.80 1610
4423.43 1550
4424.06 1663
4424.69 1529
4425.31 1592
4425.94 1584
4426.57 1558
4427.20 1568
4427.82 1713
4428.45 1612
4429.08 1515
4429.71 1528
4430.34 1637
4430.96 1664
4431.59 1593
4432.22 1457
4432.85 1453
4433.48 1705
4434.10 1705
4434.73 1589
4435.36 1606
4435.99 1485
4436.62 1477
4437.25 1510
4437.87 1553
4438.50 1428
4439.13 1539
4439.76 1507
4440.39 1540
4441.02 1491
4441.64 1470
4442.27 1392
4442.90 1437
4443.53 1438
4444.16 1393
4444.79 1467
4445.42 1565
4446.05 1446
4446.68 1444
4447.30 1580
4447.93 1635
4448.56 1654
4449.19 1724
4449.82 1625
4450.45 1720
4451.08 1674
4451.71 1711
4452.34 1888
4452.97 1757
4453.60 1648
4454.23 1669
4454.86 1742
4455.49 1688
4456.12 1627
4456.75 1585
4457.38 1525
4458.01 1597
4458.64 1561
4459.27 1582
4459.90 1577
4460.53 1529
4461.16 1556
4461.79 1485
4462.42 1639
4463.05 1657
4463.68 1541
4464.31 1556
4464.94 1583
4465.57 1438
4466.20 1480
4466.83 1378
4467.46 1495
4468.09 1427
4468.72 1412
4469.35 1384
4469.98 1372
4470.61 1309
4471.24 1367
4471.87 1405
4472.50 1246
4473.13 1245
4473.77 1563
4474.40 1499
4475.03 1296
4475.66 1295
4476.29 1317
4476.92 1306
4477.55 1277
4478.18 1404
4478.82 1388
4479.45 1319
4480.08 1351
4480.71 1319
4481.34 1336
4481.97 1299
4482.60 1302
4483.24 1468
4483.87 1461
4484.50 1418
4485.13 1440
4485.76 1499
4486.39 1506
4487.03 1419
4487.66 1423
4488.29 1598
4488.92 1603
4489.55 1553
4490.19 1512
4490.82 1516
4491.45 1674
4492.08 1633
4492.71 1781
4493.35 2058
4493.98 1856
4494.61 1833
4495.24 1848
4495.88 1810
4496.51 1886
4497.14 1788
4497.77 1822
4498.41 1647
4499.04 1649
4499.67 1597
4500.31 1626
4500.94 1575
4501.57 1603
4502.20 1594
4502.84 1596
4503.47 1631
4504.10 1699
4504.74 1679
4505.37 1671
4506.00 1691
4506.64 1941
4507.27 1807
4507.90 1768
4508.54 1798
4509.17 1699
4509.80 1761
4510.44 1670
4511.07 1519
4511.70 1585
4512.34 1593
4512.97 1492
4513.60 1528
4514.24 1671
4514.87 1596
4515.51 1640
4516.14 1616
4516.77 1601
4517.41 1623
4518.04 1640
4518.68 1662
4519.31 1617
4519.94 1635
4520.58 1704
4521.21 1711
4521.85 1612
4522.48 1530
4523.12 1659
4523.75 1584
4524.39 1619
4525.02 1532
4525.65 1602
4526.29 1508
4526.92 1620
4527.56 1600
4528.19 1570
4528.83 1694
4529.46 1811
4530.10 1893
4530.73 1975
4531.37 2428
4532.00 2656
4532.64 3047
4533.27 3659
4533.91 4291
4534.54 4506
4535.18 4778
4535.81 5392
4536.45 5895
4537.09 5995
4537.72 5713
4538.36 5579
4538.99 5281
4539.63 4959
4540.26 3960
4540.90 3494
4541.53 3152
4542.17 2665
4542.81 2402
4543.44 2124
4544.08 1906
4544.71 1829
4545.35 1792
4545.99 1679
4546.62 1561
4547.26 1540
4547.89 1571
4548.53 1543
4549.17 1581
4549.80 1607
4550.44 1449
4551.08 1656
4551.71 1598
4552.35 1381
4552.98 1434
4553.62 1530
4554.26 1591
4554.89 1455
4555.53 1563
4556.17 1589
4556.80 1410
4557.44 1470
4558.08 1398
4558.72 1333
4559.35 1377
4559.99 1492
4560.63 1428
4561.26 1428
4561.90 1423
4562.54 1667
4563.17 1520
4563.81 1540
4564.45 1637
4565.09 1625
4565.72 1564
4566.36 1553
4567.00 1616
4567.64 1577
4568.27 1596
4568.91 1743
4569.55 1557
4570.19 1563
4570.82 1730
4571.46 1801
4572.10 1822
4572.74 1655
4573.38 1679
4574.01 1830
4574.65 1825
4575.29 1752
4575.93 1678
4576.57 1686
4577.20 1609
4577.84 1467
4578.48 1560
4579.12 1568
4579.76 1507
4580.40 1594
4581.04 1582
4581.67 1581
4582.31 1558
4582.95 1537
4583.59 1621
4584.23 1538
4584.87 1467
4585.51 1470
4586.14 1477
4586.78 1556
4587.42 1510
4588.06 1573
4588.70 1543
4589.34 1642
4589.98 1549
4590.62 1553
4591.26 1717
4591.90 1501
4592.54 1623
4593.17 1709
4593.81 1633
4594.45 1801
4595.09 1902
4595.73 1943
4596.37 1893
4597.01 1871
4597.65 1907
4598.29 1770
4598.93 1662
4599.57 1773
4600.21 1701
4600.85 1621
4601.49 1608
4602.13 1633
4602.77 1565
4603.41 1723
4604.05 1699
4604.69 1697
4605.33 1721
4605.97 1594
4606.61 1698
4607.25 1737
4607.89 1750
4608.53 1674
4609.17 1692
4609.81 1909
4610.45 1838
4611.09 1889
4611.73 2057
4612.38 2204
4613.02 2335
4613.66 2494
4614.30 2801
4614.94 3323
4615.58 3542
4616.22 3739
4616.86 4278
4617.50 4778
4618.14 4670
4618.78 4846
4619.43 4638
4620.07 4408
4620.71 4179
4621.35 3777
4621.99 3546
4622.63 3213
4623.27 2698
4623.91 2377
4624.56 2065
4625.20 1871
4625.84 1824
4626.48 1673
4627.12 1542
4627.76 1565
4628.41 1656
4629.05 1701
4629.69 1690
4630.33 1583
4630.97 1593
4631.62 1615
4632.26 1690
4632.90 1520
4633.54 1447
4634.18 1544
4634.83 1628
4635.47 1620
4636.11 1546
4636.75 1637
4637.40 1554
4638.04 1550
4638.68 1472
4639.32 1572
4639.97 1797
4640.61 1767
4641.25 1780
4641.89 1966
4642.54 2151
4643.18 2152
4643.82 1971
4644.46 1900
4645.11 1964
4645.75 1978
4646.39 2106
4647.04 1888
4647.68 1888
4648.32 1713
4648.97 1734
4649.61 1704
4650.25 1658
4650.90 1785
4651.54 1808
4652.18 1952
4652.83 1874
4653.47 1837
4654.11 2140
4654.76 2425
4655.40 2441
4656.04 2626
4656.69 2768
4657.33 2838
4657.98 2699
4658.62 2693
4659.26 2713
4659.91 2537
4660.55 2533
4661.20 2199
4661.84 2181
4662.48 1863
4663.13 1806
4663.77 1805
4664.42 1798
4665.06 1743
4665.71 1608
4666.35 1551
4666.99 1562
4667.64 1521
4668.28 1536
4668.93 1461
4669.57 1579
4670.22 1594
4670.86 1513
4671.51 1479
4672.15 1323
4672.80 1231
4673.44 1250
4674.09 1236
4674.73 1319
4675.38 1452
4676.02 1469
4676.67 1456
4677.31 1447
4677.96 1412
4678.60 1414
4679.25 1402
4679.89 1390
4680.54 1518
4681.18 1421
4681.83 1472
4682.47 1479
4683.12 1417
4683.77 1494
4684.41 1450
4685.06 1400
4685.70 1478
4686.35 1494
4686.99 1506
4687.64 1475
4688.29 1586
4688.93 1619
4689.58 1705
4690.22 1615
4690.87 1581
4691.52 1590
4692.16 1643
4692.81 1582
4693.45 1502
4694.10 1560
4694.75 1547
4695.39 1621
4696.04 1699
4696.69 1750
4697.33 1740
4697.98 1607
4698.63 1712
4699.27 1666
4699.92 1564
4700.57 1747
4701.21 1552
4701.86 1530
4702.51 1661
4703.15 1580
4703.80 1565
4704.45 1700
4705.10 1459
4705.74 1477
4706.39 1630
4707.04 1458
4707.68 1425
4708.33 1353
4708.98 1455
4709.63 1356
4710.27 1464
4710.92 1440
4711.57 1393
4712.22 1456
4712.86 1492
4713.51 1487
4714.16 1333
4714.81 1323
4715.45 1469
4716.10 1495
4716.75 1533
4717.40 1495
4718.05 1382
4718.69 1415
4719.34 1332
4719.99 1437
4720.64 1429
4721.29 1405
4721.94 1412
4722.58 1469
4723.23 1398
4723.88 1362
4724.53 1507
4725.18 1465
4725.83 1412
4726.47 1472
4727.12 1535
4727.77 1544
4728.42 1573
4729.07 1697
4729.72 1652
4730.37 1634
4731.02 1612
4731.66 1704
4732.31 1525
4732.96 1555
4733.61 1499
4734.26 1570
4734.91 1641
4735.56 1472
4736.21 1548
4736.86 1582
4737.51 1581
4738.16 1417
4738.81 1446
4739.45 1453
4740.10 1479
4740.75 1460
4741.40 1343
4742.05 1264
4742.70 1339
4743.35 1402
4744.00 1388
4744.65 1335
4745.30 1434
4745.95 1467
4746.60 1425
4747.25 1466
4747.90 1524
4748.55 1497
4749.20 1502
4749.85 1519
4750.50 1606
4751.15 1656
4751.80 1628
4752.45 1691
4753.10 1717
4753.75 1660
4754.40 1847
4755.05 1908
4755.71 1949
4756.36 1919
4757.01 2090
4757.66 2148
4758.31 2233
4758.96 2277
4759.61 2378
4760.26 2256
4760.91 2190
4761.56 2240
4762.21 2219
4762.86 2479
4763.52 2258
4764.17 2357
4764.82 2244
4765.47 2229
4766.12 2137
4766.77 2313
4767.42 2344
4768.07 2426
4768.73 2252
4769.38 2334
4770.03 2507
4770.68 2454
4771.33 2572
4771.98 2636
4772.64 2687
4773.29 2409
4773.94 2300
4774.59 2238
4775.24 2083
4775.89 1972
4776.55 1813
4777.20 1627
4777.85 1691
4778.50 1721
4779.15 1609
4779.81 1745
4780.46 1769
4781.11 1672
4781.76 1709
4782.42 1602
4783.07 1727
4783.72 1858
4784.37 1954
4785.03 1905
4785.68 1820
4786.33 1804
4786.98 1782
4787.64 1810
4788.29 1650
4788.94 1594
4789.60 1722
4790.25 1768
4790.90 1663
4791.55 1566
4792.21 1451
4792.86 1583
4793.51 1579
4794.17 1620
4794.82 1645
4795.47 1643
4796.13 1626
4796.78 1635
4797.43 1648
4798.09 1455
4798.74 1535
4799.39 1681
4800.05 1621
4800.70 1491
4801.36 1483
4802.01 1550
4802.66 1578
4803.32 1469
4803.97 1545
4804.62 1536
4805.28 1460
4805.93 1399
4806.59 1421
4807.24 1459
4807.89 1511
4808.55 1504
4809.20 1444
4809.86 1519
4810.51 1547
4811.17 1362
4811.82 1459
4812.47 1388
4813.13 1359
4813.78 1472
4814.44 1492
4815.09 1394
4815.75 1466
4816.40 1388
4817.06 1282
4817.71 1431
4818.37 1445
4819.02 1564
4819.68 1573
4820.33 1700
4820.99 1796
4821.64 1669
4822.30 1746
4822.95 1683
4823.61 1822
4824.26 1751
4824.92 1595
4825.57 1639
4826.23 1706
4826.88 1671
4827.54 1718
4828.19 1852
4828.85 1803
4829.51 1774
4830.16 1879
4830.82 2056
4831.47 1875
4832.13 1720
4832.78 1888
4833.44 1923
4834.10 1761
4834.75 1768
4835.41 1662
4836.06 1693
4836.72 1772
4837.38 1788
4838.03 1683
4838.69 1747
4839.34 1956
4840.00 2050
4840.66 2268
4841.31 2365
4841.97 2453
4842.63 2479
4843.28 2406
4843.94 2458
4844.60 2461
4845.25 2535
4845.91 2369
4846.57 2165
4847.22 2208
4847.88 2151
4848.54 2053
4849.19 1923
4849.85 1990
4850.51 2036
4851.17 2021
4851.82 2045
4852.48 1953
4853.14 1977
4853.79 2058
4854.45 1843
4855.11 1850
4855.77 1969
4856.42 2186
4857.08 2113
4857.74 2071
4858.40 2016
4859.05 2162
4859.71 2327
4860.37 2292
4861.03 2400
4861.68 2563
4862.34 2431
4863.00 2423
4863.66 2691
4864.32 2557
4864.97 2527
4865.63 2585
4866.29 2468
4866.95 2277
4867.61 2169
4868.26 2252
4868.92 2244
4869.58 2377
4870.24 2506
4870.90 2335
4871.56 2269
4872.21 2247
4872.87 2319
4873.53 2222
4874.19 2209
4874.85 2261
4875.51 2117
4876.17 2044
4876.83 1967
4877.48 1980
4878.14 2010
4878.80 1924
4879.46 1894
4880.12 1950
4880.78 1935
4881.44 2135
4882.10 2197
4882.76 2009
4883.42 1870
4884.08 1810
4884.73 1937
4885.39 1902
4886.05 1757
4886.71 1697
4887.37 1675
4888.03 1775
4888.69 1734
4889.35 1593
4890.01 1707
4890.67 1624
4891.33 1723
4891.99 1689
4892.65 1657
4893.31 1619
4893.97 1808
4894.63 1775
4895.29 1701
4895.95 1729
4896.61 1707
4897.27 1727
4897.93 1671
4898.59 1797
4899.25 1701
4899.91 1616
4900.57 1623
4901.23 1605
4901.89 1514
4902.55 1576
4903.21 1621
4903.88 1447
4904.54 1649
4905.20 1635
4905.86 1502
4906.52 1384
4907.18 1491
4907.84 1462
4908.50 1353
4909.16 1419
4909.82 1413
4910.48 1372
4911.15 1306
4911.81 1397
4912.47 1260
4913.13 1431
4913.79 1412
4914.45 1451
4915.11 1398
4915.77 1295
4916.44 1303
4917.10 1502
4917.76 1470
4918.42 1441
4919.08 1308
4919.74 1364
4920.41 1415
4921.07 1430
4921.73 1464
4922.39 1303
4923.05 1284
4923.72 1167
4924.38 1262
4925.04 1301
4925.70 1306
4926.36 1304
4927.03 1334
4927.69 1315
4928.35 1454
4929.01 1261
4929.67 1275
4930.34 1433
4931.00 1384
4931.66 1398
4932.32 1429
4932.99 1425
4933.65 1372
4934.31 1565
4934.98 1510
4935.64 1471
4936.30 1460
4936.96 1424
4937.63 1452
4938.29 1469
4938.95 1292
4939.62 1327
4940.28 1384
4940.94 1437
4941.61 1357
4942.27 1326
4942.93 1432
4943.60 1376
4944.26 1421
4944.92 1311
4945.59 1445
4946.25 1476
4946.91 1484
4947.58 1521
4948.24 1345
4948.90 1390
4949.57 1357
4950.23 1454
4950.89 1309
4951.56 1328
4952.22 1323
4952.89 1496
4953.55 1411
4954.21 1450
4954.88 1364
4955.54 1431
4956.21 1360
4956.87 1402
4957.53 1324
4958.20 1457
4958.86 1414
4959.53 1257
4960.19 1397
4960.86 1370
4961.52 1129
4962.19 1187
4962.85 1236
4963.52 1164
4964.18 1194
4964.84 1225
4965.51 1281
4966.17 1224
4966.84 1286
4967.50 1292
4968.17 1388
4968.83 1382
4969.50 1357
4970.16 1420
4970.83 1399
4971.49 1341
4972.16 1252
4972.82 1437
4973.49 1244
4974.16 1363
4974.82 1209
4975.49 1221
4976.15 1287
4976.82 1262
4977.48 1209
4978.15 1183
4978.81 1212
4979.48 1301
4980.15 1363
4980.81 1343
4981.48 1323
4982.14 1346
4982.81 1380
4983.48 1369
4984.14 1417
4984.81 1261
4985.47 1326
4986.14 1308
4986.81 1420
4987.47 1447
4988.14 1610
4988.80 1681
4989.47 1698
4990.14 1699
4990.80 1566
4991.47 1747
4992.14 1694
4992.80 1721
4993.47 1750
4994.14 1570
4994.80 1466
4995.47 1458
4996.14 1483
4996.80 1355
4997.47 1235
4998.14 1225
4998.81 1345
4999.47 1416
5000.14 1484
5000.81 1477
5001.47 1398
5002.14 1471
5002.81 1537
5003.48 1452
5004.14 1332
5004.81 1308
5005.48 1260
5006.15 1251
5006.81 1284
5007.48 1323
5008.15 1347
5008.82 1291
5009.48 1290
5010.15 1244
5010.82 1238
5011.49 1265
5012.16 1244
5012.82 1370
5013.49 1340
5014.16 1408
5014.83 1418
5015.50 1225
5016.16 1243
5016.83 1261
5017.50 1295
5018.17 1251
5018.84 1389
5019.50 1304
5020.17 1331
5020.84 1430
5021.51 1323
5022.18 1403
5022.85 1424
5023.52 1442
5024.19 1614
5024.85 1775
5025.52 1870
5026.19 2027
5026.86 2076
5027.53 2117
5028.20 2137
5028.87 2058
5029.54 2115
5030.21 2099
5030.87 1811
5031.54 1719
5032.21 1654
5032.88 1509
5033.55 1434
5034.22 1403
5034.89 1355
5035.56 1363
5036.23 1297
5036.90 1233
5037.57 1231
5038.24 1332
5038.91 1267
5039.58 1239
5040.25 1214
5040.92 1124
5041.59 1150
5042.26 1199
5042.93 1163
5043.60 1158
5044.27 1146
5044.94 1125
5045.61 1180
5046.28 1227
5046.95 1189
5047.62 1123
5048.29 1111
5048.96 1154
5049.63 1215
5050.30 1145
5050.97 1130
5051.64 1168
5052.31 1134
5052.98 1212
5053.65 1143
5054.32 1157
5054.99 1166
5055.66 1046
5056.34 1091
5057.01 1201
5057.68 1089
5058.35 1128
5059.02 1154
5059.69 1147
5060.36 1156
5061.03 1115
5061.70 1081
5062.38 1123
5063.05 1037
5063.72 1056
5064.39 1132
5065.06 1179
5065.73 1163
5066.40 1130
5067.08 1092
5067.75 1113
5068.42 1112
5069.09 1203
5069.76 1137
5070.43 1059
5071.11 1029
5071.78 1109
5072.45 1153
5073.12 1116
5073.79 1035
5074.47 1071
5075.14 1092
5075.81 1078
5076.48 1020
5077.15 1042
5077.83 1040
5078.50 1144
5079.17 1091
5079.84 1036
5080.52 1109
5081.19 1079
5081.86 1134
5082.53 1160
5083.21 1254
5083.88 1256
5084.55 1213
5085.22 1314
5085.90 1216
5086.57 1172
5087.24 1267
5087.92 1261
5088.59 1148
5089.26 1114
5089.93 1107
5090.61 1054
5091.28 1144
5091.95 1207
5092.63 1154
5093.30 1163
5093.97 1277
5094.65 1324
5095.32 1312
5095.99 1277
5096.67 1273
5097.34 1425
5098.02 1437
5098.69 1286
5099.36 1296
5100.04 1383
5100.71 1299
5101.38 1416
5102.06 1348
5102.73 1159
5103.41 1103
5104.08 1182
5104.75 1116
5105.43 1220
5106.10 1110
5106.78 1065
5107.45 1172
5108.12 1268
5108.80 1292
5109.47 1292
5110.15 1185
5110.82 1268
5111.50 1213
5112.17 1092
5112.85 1091
5113.52 1051
5114.20 1055
5114.87 1068
5115.54 1066
5116.22 1057
5116.89 983
5117.57 955
5118.24 1098
5118.92 1133
5119.59 1104
5120.27 1129
5120.94 1087
5121.62 1250
5122.30 1267
5122.97 1266
5123.65 1201
5124.32 1055
5125.00 1184
5125.67 1255
5126.35 1149
5127.02 1191
5127.70 1139
5128.37 1298
5129.05 1321
5129.73 1289
5130.40 1166
5131.08 1075
5131.75 1106
5132.43 1249
5133.10 1251
5133.78 1227
5134.46 1197
5135.13 1179
5135.81 1285
5136.49 1180
5137.16 1204
5137.84 1239
5138.51 1228
5139.19 1322
5139.87 1156
5140.54 1250
5141.22 1327
5141.90 1341
5142.57 1369
5143.25 1416
5143.93 1356
5144.60 1375
5145.28 1483
5145.96 1632
5146.63 1535
5147.31 1415
5147.99 1333
5148.66 1283
5149.34 1275
5150.02 1243
5150.69 1302
5151.37 1227
5152.05 1143
5152.73 1136
5153.40 1098
5154.08 1129
5154.76 1093
5155.44 1089
5156.11 1110
5156.79 1226
5157.47 1237
5158.15 1097
5158.82 1160
5159.50 1110
5160.18 1024
5160.86 1149
5161.53 1083
5162.21 1114
5162.89 1095
5163.57 1148
5164.25 1203
5164.92 1094
5165.60 1002
5166.28 1058
5166.96 1033
5167.64 1136
5168.31 1066
5168.99 1138
5169.67 1219
5170.35 1233
5171.03 1276
5171.71 1278
5172.39 1127
5173.06 1082
5173.74 1162
5174.42 1185
5175.10 1078
5175.78 973
5176.46 1076
5177.14 1048
5177.82 1084
5178.49 1043
5179.17 1017
5179.85 1025
5180.53 1057
5181.21 1078
5181.89 1011
5182.57 1012
5183.25 1104
5183.93 1144
5184.61 1148
5185.29 1075
5185.97 1160
5186.64 1111
5187.32 1131
5188.00 1080
5188.68 1090
5189.36 1079
5190.04 923
5190.72 991
5191.40 1054
5192.08 1046
5192.76 1045
5193.44 1062
5194.12 981
5194.80 1081
5195.48 1161
5196.16 1038
5196.84 1054
5197.52 1022
5198.20 1123
5198.88 1083
5199.56 1062
5200.24 997
5200.92 998
5201.60 1041
5202.28 1041
5202.96 960
5203.65 980
5204.33 945
5205.01 1084
5205.69 1035
5206.37 1031
5207.05 1070
5207.73 1053
5208.41 990
5209.09 1138
5209.77 1033
5210.45 1091
5211.13 1083
5211.82 1126
5212.50 1097
5213.18 1170
5213.86 1128
5214.54 1152
5215.22 1071
5215.90 1072
5216.58 1079
5217.27 1237
5217.95 1231
5218.63 1242
5219.31 1171
5219.99 1190
5220.67 1123
5221.36 1187
5222.04 1086
5222.72 1063
5223.40 1104
5224.08 1141
5224.77 1074
5225.45 1034
5226.13 1097
5226.81 1175
5227.49 1147
5228.18 1149
5228.86 1029
5229.54 1044
5230.22 1035
5230.91 1078
5231.59 1121
5232.27 1032
5232.95 1052
5233.63 1097
5234.32 1195
5235.00 1007
5235.68 998
5236.37 1019
5237.05 1105
5237.73 1055
5238.41 1132
5239.10 1013
5239.78 1069
5240.46 1038
5241.15 1048
5241.83 1064
5242.51 1040
5243.20 1097
5243.88 1090
5244.56 1072
5245.24 1134
5245.93 1147
5246.61 1031
5247.29 1099
5247.98 1088
5248.66 1067
5249.35 1067
5250.03 1051
5250.71 1116
5251.40 1126
5252.08 1054
5252.76 1078
5253.45 1044
5254.13 1074
5254.82 1123
5255.50 1096
5256.18 1248
5256.87 1133
5257.55 1138
5258.24 1022
5258.92 1146
5259.60 1123
5260.29 1031
5260.97 1000
5261.66 1050
5262.34 1106
5263.03 1057
5263.71 1126
5264.40 1092
5265.08 1017
5265.76 1075
5266.45 1139
5267.13 1038
5267.82 991
5268.50 1065
5269.19 1096
5269.87 1019
5270.56 1181
5271.24 1223
5271.93 1251
5272.61 1111
5273.30 1202
5273.98 1136
5274.67 1044
5275.35 1169
5276.04 1012
5276.72 1004
5277.41 1078
5278.10 1141
5278.78 1134
5279.47 1089
5280.15 1149
5280.84 1210
5281.52 1154
5282.21 1161
5282.89 1215
5283.58 1183
5284.27 1203
5284.95 1273
5285.64 1278
5286.32 1293
5287.01 1330
5287.70 1217
5288.38 1280
5289.07 1318
5289.75 1276
5290.44 1083
5291.13 1220
5291.81 1166
5292.50 1132
5293.19 1138
5293.87 1176
5294.56 1233
5295.25 1139
5295.93 1117
5296.62 1007
5297.31 1076
5297.99 1089
5298.68 1113
5299.37 1094
5300.05 1093
5300.74 1172
5301.43 1152
5302.11 1081
5302.80 1234
5303.49 1314
5304.18 1261
5304.86 1331
5305.55 1365
5306.24 1370
5306.92 1372
5307.61 1273
5308.30 1433
5308.99 1304
5309.67 1311
5310.36 1326
5311.05 1212
5311.74 1210
5312.42 1190
5313.11 1210
5313.80 1301
5314.49 1287
5315.18 1195
5315.86 1245
5316.55 1219
5317.24 1363
5317.93 1297
5318.62 1262
5319.30 1192
5319.99 1183
5320.68 1208
5321.37 1278
5322.06 1264
5322.74 1367
5323.43 1406
5324.12 1423
5324.81 1381
5325.50 1425
5326.19 1348
5326.88 1500
5327.56 1442
5328.25 1446
5328.94 1454
5329.63 1324
5330.32 1232
5331.01 1314
5331.70 1417
5332.39 1282
5333.07 1243
5333.76 1309
5334.45 1314
5335.14 1335
5335.83 1300
5336.52 1424
5337.21 1438
5337.90 1485
5338.59 1549
5339.28 1580
5339.97 1580
5340.66 1550
5341.35 1532
5342.04 1599
5342.73 1677
5343.42 1642
5344.10 1751
5344.79 1651
5345.48 1715
5346.17 1683
5346.86 1812
5347.55 1785
5348.24 1907
5348.93 1963
5349.62 1794
5350.31 1970
5351.00 2226
5351.69 2233
5352.39 2574
5353.08 2723
5353.77 3126
5354.46 3398
5355.15 3823
5355.84 4271
5356.53 4240
5357.22 4242
5357.91 4228
5358.60 4215
5359.29 3783
5359.98 3562
5360.67 3190
5361.36 2846
5362.05 2552
5362.74 2254
5363.44 2072
5364.13 1842
5364.82 1782
5365.51 1819
5366.20 1960
5366.89 1873
5367.58 2092
5368.27 2189
5368.96 2220
5369.66 2479
5370.35 2506
5371.04 2486
5371.73 2324
5372.42 2411
5373.11 2531
5373.81 2237
5374.50 2041
5375.19 1849
5375.88 1837
5376.57 1802
5377.26 1638
5377.96 1673
5378.65 1704
5379.34 1706
5380.03 1506
5380.72 1675
5381.42 1671
5382.11 1688
5382.80 1757
5383.49 1706
5384.18 1717
5384.88 1700
5385.57 1778
5386.26 1901
5386.95 1714
5387.65 1802
5388.34 1837
5389.03 1825
5389.72 1750
5390.42 1745
5391.11 1719
5391.80 1764
5392.50 1817
5393.19 1686
5393.88 1783
5394.57 1969
5395.27 1933
5395.96 2072
5396.65 2239
5397.35 2414
5398.04 2773
5398.73 2660
5399.43 3005
5400.12 3529
5400.81 3635
5401.51 3874
5402.20 3680
5402.89 3542
5403.59 3384
5404.28 3170
5404.97 3078
5405.67 2679
5406.36 2376
5407.06 2276
5407.75 2092
5408.44 1832
5409.14 1710
5409.83 1683
5410.53 1803
5411.22 1742
5411.91 1619
5412.61 1559
5413.30 1610
5414.00 1673
5414.69 1624
5415.38 1474
5416.08 1536
5416.77 1501
5417.47 1558
5418.16 1490
5418.86 1653
5419.55 1551
5420.25 1554
5420.94 1429
5421.64 1494
5422.33 1581
5423.03 1468
5423.72 1536
5424.41 1646
5425.11 1653
5425.80 1701
5426.50 1797
5427.19 1963
5427.89 2014
5428.59 2197
5429.28 2262
5429.98 2451
5430.67 2317
5431.37 2125
5432.06 2185
5432.76 2046
5433.45 2079
5434.15 1889
5434.84 1862
5435.54 1969
5436.23 1978
5436.93 1882
5437.63 2041
5438.32 2030
5439.02 1994
5439.71 1982
5440.41 1876
5441.11 1772
5441.80 1767
5442.50 1797
5443.19 1758
5443.89 1729
5444.59 1750
5445.28 1535
5445.98 1464
5446.68 1553
5447.37 1483
5448.07 1572
5448.76 1594
5449.46 1630
5450.16 1692
5450.85 1807
5451.55 1836
5452.25 2010
5452.94 1930
5453.64 1890
5454.34 1936
5455.03 1848
5455.73 1819
5456.43 1842
5457.13 1844
5457.82 1745
5458.52 1754
5459.22 1639
5459.91 1625
5460.61 1794
5461.31 1708
5462.01 1713
5462.70 1743
5463.40 1665
5464.10 1720
5464.80 1582
5465.49 1700
5466.19 1600
5466.89 1559
5467.59 1504
5468.28 1514
5468.98 1569
5469.68 1496
5470.38 1500
5471.07 1601
5471.77 1529
5472.47 1520
5473.17 1406
5473.87 1519
5474.56 1559
5475.26 1485
5475.96 1553
5476.66 1525
5477.36 1594
5478.06 1484
5478.75 1560
5479.45 1542
5480.15 1504
5480.85 1579
5481.55 1666
5482.25 1622
5482.95 1751
5483.64 1955
5484.34 2003
5485.04 2145
5485.74 2185
5486.44 2152
5487.14 2134
5487.84 1963
5488.54 1918
5489.23 1929
5489.93 1821
5490.63 1708
5491.33 1632
5492.03 1782
5492.73 1660
5493.43 1485
5494.13 1574
5494.83 1759
5495.53 1741
5496.23 1515
5496.93 1613
5497.63 1794
5498.33 1854
5499.03 1704
5499.73 1692
5500.43 1827
5501.13 1910
5501.83 2002
5502.53 2197
5503.23 2195
5503.93 2524
5504.63 2792
5505.33 3067
5506.03 3298
5506.73 3080
5507.43 2992
5508.13 2609
5508.83 2416
5509.53 2361
5510.23 2169
5510.93 1975
5511.63 1744
5512.33 1689
5513.03 1667
5513.73 1581
5514.43 1475
5515.13 1567
5515.83 1484
5516.53 1579
5517.23 1581
5517.93 1481
5518.64 1404
5519.34 1477
5520.04 1480
5520.74 1489
5521.44 1508
5522.14 1479
5522.84 1428
5523.54 1379
5524.24 1437
5524.95 1388
5525.65 1396
5526.35 1300
5527.05 1282
5527.75 1295
5528.45 1378
5529.15 1226
5529.86 1311
5530.56 1277
5531.26 1227
5531.96 1387
5532.66 1369
5533.36 1304
5534.07 1269
5534.77 1263
5535.47 1189
5536.17 1153
5536.87 1277
5537.58 1166
5538.28 1182
5538.98 1189
5539.68 1055
5540.39 1116
5541.09 1144
5541.79 1173
5542.49 1151
5543.20 1149
5543.90 1279
5544.60 1223
5545.30 1223
5546.01 1249
5546.71 1105
5547.41 1160
5548.11 1183
5548.82 1145
5549.52 1132
5550.22 1291
5550.93 1257
5551.63 1201
5552.33 1272
5553.03 1178
5553.74 1227
5554.44 1216
5555.14 1139
5555.85 1164
5556.55 1202
5557.25 1106
5557.96 1107
5558.66 1218
5559.36 1174
5560.07 1148
5560.77 1168
5561.48 1138
5562.18 1037
5562.88 1109
5563.59 1211
5564.29 1255
5564.99 1133
5565.70 1108
5566.40 1073
5567.11 1102
5567.81 1145
5568.51 1088
5569.22 1173
5569.92 1152
5570.63 1130
5571.33 1171
5572.04 1086
5572.74 1045
5573.44 1134
5574.15 1192
5574.85 1188
5575.56 1174
5576.26 1164
5576.97 1103
5577.67 1271
5578.38 1205
5579.08 1110
5579.79 1073
5580.49 1149
5581.20 1133
5581.90 1035
5582.61 1053
5583.31 1151
5584.02 1096
5584.72 1084
5585.43 1092
5586.13 1018
5586.84 1100
5587.54 1035
5588.25 1171
5588.95 1009
5589.66 1024
5590.36 995
5591.07 1047
5591.77 1023
5592.48 949
5593.19 1074
5593.89 986
5594.60 1101
5595.30 1043
5596.01 956
5596.71 1048
5597.42 1085
5598.13 1136
5598.83 1079
5599.54 961
5600.24 1030
5600.95 1126
5601.66 1019
5602.36 1036
5603.07 1071
5603.78 1013
5604.48 1020
5605.19 1093
5605.89 1072
5606.60 1084
5607.31 999
5608.01 1065
5608.72 1038
5609.43 1078
5610.13 1106
5610.84 1033
5611.55 1110
5612.25 1190
5612.96 1078
5613.67 1040
5614.38 1047
5615.08 1079
5615.79 1119
5616.50 954
5617.20 1045
5617.91 947
5618.62 1028
5619.33 1089
5620.03 1071
5620.74 1075
5621.45 1038
5622.15 1036
5622.86 992
5623.57 980
5624.28 1027
5624.99 1062
5625.69 1004
5626.40 1020
5627.11 1024
5627.82 1043
5628.52 1015
5629.23 989
5629.94 1026
5630.65 1036
5631.36 1072
5632.06 1036
5632.77 1060
5633.48 1031
5634.19 1054
5634.90 1012
5635.61 1077
5636.31 1065
5637.02 1030
5637.73 1001
5638.44 1175
5639.15 994
5639.86 1023
5640.56 1111
5641.27 1036
5641.98 1039
5642.69 1150
5643.40 1261
5644.11 1165
5644.82 1150
5645.53 1194
5646.24 1189
5646.94 1145
5647.65 1094
5648.36 1126
5649.07 1023
5649.78 1087
5650.49 1067
5651.20 1048
5651.91 1035
5652.62 1027
5653.33 1022
5654.04 1084
5654.75 1088
5655.46 1214
5656.17 1168
5656.88 1148
5657.59 1072
5658.30 1128
5659.01 1249
5659.71 1246
5660.42 1227
5661.13 1274
5661.84 1253
5662.55 1264
5663.26 1350
5663.97 1377
5664.69 1363
5665.40 1283
5666.11 1350
5666.82 1261
5667.53 1201
5668.24 1188
5668.95 1192
5669.66 1113
5670.37 1142
5671.08 1203
5671.79 1133
5672.50 1232
5673.21 1209
5673.92 1249
5674.63 1266
5675.34 1274
5676.05 1346
5676.76 1255
5677.48 1289
5678.19 1222
5678.90 1185
5679.61 1155
5680.32 1209
5681.03 1232
5681.74 1064
5682.45 1119
5683.16 1265
5683.88 1198
5684.59 1099
5685.30 1124
5686.01 1204
5686.72 1224
5687.43 1221
5688.15 1221
5688.86 1271
5689.57 1212
5690.28 1225
5690.99 1213
5691.70 1213
5692.42 1222
5693.13 1313
5693.84 1254
5694.55 1204
5695.26 1148
5695.98 1156
5696.69 1203
5697.40 1237
5698.11 1223
5698.82 1179
5699.54 1253
5700.25 1254
5700.96 1264
5701.67 1236
5702.39 1254
5703.10 1317
5703.81 1292
5704.52 1221
5705.24 1221
5705.95 1234
5706.66 1241
5707.38 1314
5708.09 1260
5708.80 1304
5709.51 1410
5710.23 1441
5710.94 1444
5711.65 1544
5712.37 1537
5713.08 1438
5713.79 1568
5714.51 1748
5715.22 1674
5715.93 1669
5716.65 1647
5717.36 1666
5718.07 1489
5718.79 1509
5719.50 1626
5720.21 1578
5720.93 1644
5721.64 1506
5722.36 1601
5723.07 1644
5723.78 1567
5724.50 1649
5725.21 1788
5725.92 1922
5726.64 2238
5727.35 2645
5728.07 3036
5728.78 3355
5729.50 3856
5730.21 4384
5730.92 4449
5731.64 4538
5732.35 4805
5733.07 4477
5733.78 4213
5734.50 3783
5735.21 3136
5735.93 2775
5736.64 2602
5737.35 2282
5738.07 2034
5738.78 1774
5739.50 1680
5740.21 1532
5740.93 1623
5741.64 1527
5742.36 1452
5743.07 1435
5743.79 1447
5744.50 1452
5745.22 1351
5745.93 1422
5746.65 1340
5747.37 1417
5748.08 1440
5748.80 1393
5749.51 1320
5750.23 1408
5750.94 1382
5751.66 1465
5752.37 1572
5753.09 1550
5753.81 1624
5754.52 1683
5755.24 1659
5755.95 1814
5756.67 1925
5757.38 2054
5758.10 2013
5758.82 2206
5759.53 2151
5760.25 2046
5760.96 2091
5761.68 1948
5762.40 1936
5763.11 1894
5763.83 1901
5764.55 1764
5765.26 1727
5765.98 1689
5766.70 1717
5767.41 1624
5768.13 1654
5768.85 1727
5769.56 1786
5770.28 1893
5771.00 1723
5771.71 1778
5772.43 1690
5773.15 1618
5773.86 1532
5774.58 1631
5775.30 1650
5776.01 1666
5776.73 1534
5777.45 1630
5778.17 1675
5778.88 1576
5779.60 1685
5780.32 1688
5781.04 1597
5781.75 1609
5782.47 1533
5783.19 1571
5783.91 1685
5784.62 1671
5785.34 1583
5786.06 1550
5786.78 1556
5787.49 1541
5788.21 1589
5788.93 1536
5789.65 1579
5790.37 1750
5791.08 1727
5791.80 1725
5792.52 1800
5793.24 1810
5793.96 1870
5794.68 1984
5795.39 2042
5796.11 1948
5796.83 1877
5797.55 1876
5798.27 1886
5798.99 2081
5799.70 2264
5800.42 2416
5801.14 2530
5801.86 2923
5802.58 3551
5803.30 4130
5804.02 4693
5804.74 5076
5805.45 5845
5806.17 6194
5806.89 6307
5807.61 5705
5808.33 5153
5809.05 4666
5809.77 4099
5810.49 3300
5811.21 3006
5811.93 2743
5812.65 2518
5813.37 2379
5814.09 2512
5814.81 2384
5815.52 2241
5816.24 2290
5816.96 2204
5817.68 2189
5818.40 2236
5819.12 2238
5819.84 2253
5820.56 2351
5821.28 2295
5822.00 2237
5822.72 2043
5823.44 2057
5824.16 2008
5824.88 1997
5825.60 2122
5826.32 2076
5827.04 1914
5827.76 1985
5828.48 1831
5829.21 1856
5829.93 1768
5830.65 1686
5831.37 1685
5832.09 1615
5832.81 1621
5833.53 1479
5834.25 1408
5834.97 1511
5835.69 1513
5836.41 1471
5837.13 1537
5837.85 1508
5838.57 1516
5839.30 1378
5840.02 1506
5840.74 1588
5841.46 1480
5842.18 1502
5842.90 1509
5843.62 1426
5844.34 1486
5845.07 1475
5845.79 1510
5846.51 1424
5847.23 1448
5847.95 1350
5848.67 1389
5849.39 1405
5850.12 1353
5850.84 1298
5851.56 1324
5852.28 1398
5853.00 1366
5853.73 1377
5854.45 1289
5855.17 1322
5855.89 1341
5856.61 1344
5857.34 1257
5858.06 1285
5858.78 1357
5859.50 1371
5860.23 1280
5860.95 1320
5861.67 1299
5862.39 1367
5863.11 1253
5863.84 1332
5864.56 1263
5865.28 1280
5866.01 1344
5866.73 1398
5867.45 1322
5868.17 1328
5868.90 1305
5869.62 1198
5870.34 1213
5871.07 1131
5871.79 1264
5872.51 1213
5873.23 1266
5873.96 1290
5874.68 1250
5875.40 1279
5876.13 1310
5876.85 1367
5877.57 1408
5878.30 1382
5879.02 1286
5879.74 1299
5880.47 1306
5881.19 1321
5881.92 1292
5882.64 1269
5883.36 1275
5884.09 1358
5884.81 1352
5885.53 1289
5886.26 1241
5886.98 1287
5887.71 1320
5888.43 1241
5889.15 1337
5889.88 1461
5890.60 1358
5891.33 1375
5892.05 1321
5892.78 1297
5893.50 1269
5894.23 1223
5894.95 1277
5895.67 1243
5896.40 1324
5897.12 1339
5897.85 1223
5898.57 1147
5899.30 1212
5900.02 1136
5900.75 1127
5901.47 1106
5902.20 1216
5902.92 1225
5903.65 1162
5904.37 1156
5905.10 1225
5905.82 1268
5906.55 1227
5907.27 1201
5908.00 1236
5908.72 1281
5909.45 1308
5910.17 1354
5910.90 1170
5911.62 1222
5912.35 1235
5913.08 1169
5913.80 1183
5914.53 1214
5915.25 1337
5915.98 1298
5916.70 1189
5917.43 1222
5918.16 1279
5918.88 1311
5919.61 1335
5920.33 1393
5921.06 1301
5921.79 1396
5922.51 1350
5923.24 1338
5923.97 1428
5924.69 1419
5925.42 1252
5926.14 1277
5926.87 1213
5927.60 1330
5928.32 1320
5929.05 1335
5929.78 1394
5930.50 1444
5931.23 1403
5931.96 1449
5932.68 1323
5933.41 1453
5934.14 1335
5934.86 1343
5935.59 1444
5936.32 1555
5937.05 1561
5937.77 1464
5938.50 1508
5939.23 1615
5939.95 1660
5940.68 1606
5941.41 1706
5942.14 1792
5942.86 1747
5943.59 1802
5944.32 1739
5945.05 1736
5945.77 1750
5946.50 1688
5947.23 1660
5947.96 1700
5948.68 1739
5949.41 1726
5950.14 1759
5950.87 1832
5951.60 1818
5952.32 1861
5953.05 1867
5953.78 1972
5954.51 2058
5955.24 2002
5955.96 2103
5956.69 2158
5957.42 2239
5958.15 2334
5958.88 2417
5959.61 2267
5960.33 2130
5961.06 2202
5961.79 2227
5962.52 2371
5963.25 2218
5963.98 2206
5964.71 2239
5965.44 2238
5966.16 2298
5966.89 2340
5967.62 2373
5968.35 2420
5969.08 2648
5969.81 2772
5970.54 2995
5971.27 3187
5972.00 3494
5972.73 3421
5973.46 3308
5974.18 3424
5974.91 3293
5975.64 3090
5976.37 3128
5977.10 3037
5977.83 3064
5978.56 3053
5979.29 2917
5980.02 2928
5980.75 2920
5981.48 2977
5982.21 2899
5982.94 3082
5983.67 3181
5984.40 3360
5985.13 3517
5985.86 3629
5986.59 3669
5987.32 3740
5988.05 3692
5988.78 3663
5989.51 3630
5990.24 3652
5990.97 3607
5991.70 3693
5992.43 3675
5993.16 3801
5993.89 3781
5994.62 3770
5995.35 3796
5996.09 3937
5996.82 3857
5997.55 4053
5998.28 3984
5999.01 4040
5999.74 4017
6000.47 4098
6001.20 4176
6001.93 4315
6002.66 4255
6003.39 4416
6004.13 4513
6004.86 4546
6005.59 4469
6006.32 4388
6007.05 4200
6007.78 4259
6008.51 4179
6009.25 3934
6009.98 3937
6010.71 3998
6011.44 4075
6012.17 4484
6012.90 4780
6013.64 5121
6014.37 6066
6015.10 7023
6015.83 8024
6016.56 9673
6017.29 11400
6018.03 12766
6018.76 13650
6019.49 14518
6020.22 14540
6020.96 13586
6021.69 13000
6022.42 11964
6023.15 10723
6023.88 9401
6024.62 8112
6025.35 6767
6026.08 5847
6026.81 5023
6027.55 4312
6028.28 3863
6029.01 3557
6029.75 3328
6030.48 3277
6031.21 3271
6031.94 3023
6032.68 2962
6033.41 2838
6034.14 2677
6034.88 2707
6035.61 2653
6036.34 2720
6037.07 2605
6037.81 2384
6038.54 2481
6039.27 2408
6040.01 2354
6040.74 2288
6041.47 2433
6042.21 2485
6042.94 2498
6043.68 2493
6044.41 2521
6045.14 2609
6045.88 2535
6046.61 2664
6047.34 2803
6048.08 2831
6048.81 2848
6049.55 2896
6050.28 2962
6051.01 2844
6051.75 3031
6052.48 2953
6053.22 3210
6053.95 3216
6054.68 3298
6055.42 3496
6056.15 3642
6056.89 3939
6057.62 3935
6058.36 4001
6059.09 3875
6059.83 3919
6060.56 3912
6061.29 3625
6062.03 3356
6062.76 3219
6063.50 3321
6064.23 3162
6064.97 3048
6065.70 2954
6066.44 2936
6067.17 2936
6067.91 2827
6068.64 2961
6069.38 2816
6070.11 2879
6070.85 2863
6071.58 2906
6072.32 2853
6073.06 2910
6073.79 2769
6074.53 2766
6075.26 2743
6076.00 2604
6076.73 2494
6077.47 2533
6078.20 2507
6078.94 2555
6079.68 2393
6080.41 2334
6081.15 2266
6081.88 2213
6082.62 2270
6083.35 2277
6084.09 2279
6084.83 2161
6085.56 2140
6086.30 2120
6087.04 2181
6087.77 2133
6088.51 2046
6089.24 2070
6089.98 1993
6090.72 1949
6091.45 1947
6092.19 2073
6092.93 2140
6093.66 2048
6094.40 2120
6095.14 1895
6095.87 1953
6096.61 1913
6097.35 2003
6098.08 2113
6098.82 2125
6099.56 2074
6100.29 1867
6101.03 1935
6101.77 1968
6102.51 1841
6103.24 1854
6103.98 1937
6104.72 1959
6105.46 1994
6106.19 1731
6106.93 1873
6107.67 1875
6108.41 1854
6109.14 1892
6109.88 1838
6110.62 1841
6111.36 1811
6112.09 1813
6112.83 1813
6113.57 1823
6114.31 2034
6115.04 1856
6115.78 1740
6116.52 1789
6117.26 1824
6118.00 1885
6118.73 1995
6119.47 1714
6120.21 1893
6120.95 1880
6121.69 1909
6122.43 1887
6123.16 1912
6123.90 1787
6124.64 1897
6125.38 1859
6126.12 1853
6126.86 1804
6127.60 1813
6128.33 1960
6129.07 1889
6129.81 2008
6130.55 1968
6131.29 1917
6132.03 1961
6132.77 1958
6133.51 1826
6134.25 1956
6134.98 2011
6135.72 1991
6136.46 1950
6137.20 1930
6137.94 1930
6138.68 2045
6139.42 2115
6140.16 2025
6140.90 1932
6141.64 2072
6142.38 2158
6143.12 2119
6143.86 2167
6144.60 2029
6145.34 2188
6146.08 2175
6146.82 2238
6147.56 2287
6148.30 2097
6149.04 2057
6149.78 2132
6150.52 2135
6151.26 2070
6152.00 2131
6152.74 2029
6153.48 2007
6154.22 2059
6154.96 2060
6155.70 1990
6156.44 2163
6157.18 2178
6157.92 2153
6158.66 2258
6159.40 2295
6160.14 2367
6160.88 2441
6161.62 2307
6162.36 2333
6163.10 2478
6163.85 2428
6164.59 2476
6165.33 2469
6166.07 2690
6166.81 2623
6167.55 2704
6168.29 2673
6169.03 2829
6169.77 2794
6170.51 2982
6171.26 3186
6172.00 3208
6172.74 3355
6173.48 3356
6174.22 3477
6174.96 3415
6175.70 3428
6176.45 3422
6177.19 3388
6177.93 3275
6178.67 3092
6179.41 3067
6180.16 3120
6180.90 3048
6181.64 2999
6182.38 2979
6183.12 2768
6183.87 2976
6184.61 2988
6185.35 3227
6186.09 3176
6186.83 3277
6187.58 3351
6188.32 3538
6189.06 3396
6189.80 3674
6190.55 3742
6191.29 3592
6192.03 3660
6192.77 3621
6193.52 3649
6194.26 3629
6195.00 3727
6195.74 3714
6196.49 3936
6197.23 4004
6197.97 4155
6198.72 4209
6199.46 4375
6200.20 4615
6200.94 4631
6201.69 4853
6202.43 5378
6203.17 5502
6203.92 5554
6204.66 5812
6205.40 5997
6206.15 6119
6206.89 6244
6207.63 6260
6208.38 6326
6209.12 6427
6209.87 6996
6210.61 7866
6211.35 9332
6212.10 11031
6212.84 12981
6213.58 15405
6214.33 17079
6215.07 18205
6215.82 19217
6216.56 19151
6217.30 17912
6218.05 16643
6218.79 14696
6219.54 12788
6220.28 10942
6221.02 8862
6221.77 7363
6222.51 6162
6223.26 5463
6224.00 4816
6224.75 4168
6225.49 3909
6226.24 3678
6226.98 3798
6227.73 3499
6228.47 3586
6229.21 3647
6229.96 3612
6230.70 3552
6231.45 3408
6232.19 3277
6232.94 3040
6233.68 3020
6234.43 2853
6235.17 2918
6235.92 2624
6236.67 2616
6237.41 2572
6238.16 2476
6238.90 2490
6239.65 2482
6240.39 2714
6241.14 2903
6241.88 2991
6242.63 3296
6243.37 3418
6244.12 3613
6244.87 3710
6245.61 3982
6246.36 4229
6247.10 4034
6247.85 3968
6248.59 4073
6249.34 3979
6250.09 3895
6250.83 3837
6251.58 3763
6252.33 3782
6253.07 4028
6253.82 4293
6254.56 4392
6255.31 4476
6256.06 4506
6256.80 4478
6257.55 4455
6258.30 4567
6259.04 4603
6259.79 4489
6260.54 4474
6261.28 4331
6262.03 4295
6262.78 4139
6263.52 3704
6264.27 3460
6265.02 3357
6265.76 3263
6266.51 3114
6267.26 2996
6268.01 2907
6268.75 2883
6269.50 2855
6270.25 2842
6270.99 2862
6271.74 2937
6272.49 3119
6273.24 3075
6273.98 3059
6274.73 3091
6275.48 3161
6276.23 3244
6276.97 3198
6277.72 3032
6278.47 3000
6279.22 2809
6279.96 2919
6280.71 2920
6281.46 2873
6282.21 3029
6282.96 2982
6283.70 3001
6284.45 3044
6285.20 3157
6285.95 2921
6286.70 2878
6287.45 2786
6288.19 2611
6288.94 2502
6289.69 2566
6290.44 2567
6291.19 2455
6291.94 2393
6292.68 2458
6293.43 2497
6294.18 2480
6294.93 2406
6295.68 2487
6296.43 2490
6297.18 2453
6297.93 2338
6298.67 2299
6299.42 2426
6300.17 2304
6300.92 2281
6301.67 2237
6302.42 2106
6303.17 2113
6303.92 2152
6304.67 2144
6305.42 2090
6306.17 2110
6306.92 2144
6307.67 2217
6308.41 2214
6309.16 2302
6309.91 2277
6310.66 2294
6311.41 2266
6312.16 2141
6312.91 2148
6313.66 2178
6314.41 2148
6315.16 2165
6315.91 2097
6316.66 2145
6317.41 2327
6318.16 2350
6318.91 2324
6319.66 2297
6320.41 2249
6321.16 2439
6321.91 2372
6322.66 2276
6323.41 2498
6324.16 2344
6324.92 2174
6325.67 2180
6326.42 2120
6327.17 2174
6327.92 1976
6328.67 1950
6329.42 1908
6330.17 1939
6330.92 1865
6331.67 1891
6332.42 1783
6333.17 1822
6333.92 1844
6334.68 1802
6335.43 1879
6336.18 1925
6336.93 1975
6337.68 1933
6338.43 1890
6339.18 1834
6339.93 1850
6340.69 1739
6341.44 1734
6342.19 1771
6342.94 1831
6343.69 1793
6344.44 1866
6345.20 1817
6345.95 1825
6346.70 1788
6347.45 1767
6348.20 1666
6348.95 1736
6349.71 1828
6350.46 1825
6351.21 1889
6351.96 1938
6352.71 2023
6353.47 1994
6354.22 2071
6354.97 2015
6355.72 2208
6356.48 2183
6357.23 2303
6357.98 2354
6358.73 2404
6359.49 2480
6360.24 2275
6360.99 2442
6361.74 2359
6362.50 2221
6363.25 2038
6364.00 1996
6364.76 1958
6365.51 2039
6366.26 1960
6367.01 1961
6367.77 1814
6368.52 1789
6369.27 1805
6370.03 1904
6370.78 1923
6371.53 1819
6372.29 1829
6373.04 1911
6373.79 1905
6374.55 1913
6375.30 1955
6376.05 1910
6376.81 2008
6377.56 1960
6378.31 1787
6379.07 1939
6379.82 1925
6380.58 1711
6381.33 1674
6382.08 1662
6382.84 1639
6383.59 1720
6384.35 1940
6385.10 1761
6385.85 1659
6386.61 1733
6387.36 1747
6388.12 1759
6388.87 1713
6389.62 1898
6390.38 1828
6391.13 1719
6391.89 1855
6392.64 1935
6393.40 1967
6394.15 1859
6394.91 1919
6395.66 1946
6396.42 1924
6397.17 1989
6397.93 1944
6398.68 1772
6399.44 1730
6400.19 1618
6400.95 1688
6401.70 1567
6402.46 1663
6403.21 1732
6403.97 1682
6404.72 1625
6405.48 1567
6406.23 1564
6406.99 1504
6407.74 1510
6408.50 1516
6409.25 1597
6410.01 1519
6410.76 1549
6411.52 1580
6412.28 1558
6413.03 1494
6413.79 1578
6414.54 1662
6415.30 1607
6416.05 1563
6416.81 1625
6417.57 1633
6418.32 1636
6419.08 1599
6419.83 1509
6420.59 1429
6421.35 1560
6422.10 1658
6422.86 1597
6423.62 1542
6424.37 1544
6425.13 1606
6425.89 1622
6426.64 1518
6427.40 1560
6428.15 1712
6428.91 1741
6429.67 1710
6430.42 1703
6431.18 1773
6431.94 1844
6432.70 1788
6433.45 1667
6434.21 1704
6434.97 1714
6435.72 1657
6436.48 1591
6437.24 1730
6437.99 1623
6438.75 1545
6439.51 1516
6440.27 1574
6441.02 1633
6441.78 1727
6442.54 1642
6443.30 1795
6444.05 1840
6444.81 1901
6445.57 1995
6446.33 2105
6447.08 2259
6447.84 2223
6448.60 2218
6449.36 2139
6450.12 2089
6450.87 2060
6451.63 1879
6452.39 1832
6453.15 1691
6453.91 1665
6454.66 1639
6455.42 1692
6456.18 1665
6456.94 1607
6457.70 1628
6458.46 1636
6459.21 1597
6459.97 1716
6460.73 1612
6461.49 1530
6462.25 1611
6463.01 1581
6463.77 1476
6464.52 1625
6465.28 1683
6466.04 1634
6466.80 1624
6467.56 1725
6468.32 1733
6469.08 1722
6469.84 1672
6470.60 1704
6471.36 1755
6472.11 1685
6472.87 1800
6473.63 1941
6474.39 1825
6475.15 1826
6475.91 1915
6476.67 1875
6477.43 1964
6478.19 1986
6478.95 1839
6479.71 1792
6480.47 1835
6481.23 1853
6481.99 1873
6482.75 2020
6483.51 2064
6484.27 1999
6485.03 1968
6485.79 2032
6486.55 2172
6487.31 2090
6488.07 2011
6488.83 2102
6489.59 2029
6490.35 2122
6491.11 2044
6491.87 1998
6492.63 2125
6493.39 2209
6494.15 2200
6494.91 2270
6495.67 2315
6496.43 2434
6497.19 2511
6497.95 2703
6498.71 2821
6499.48 3032
6500.24 3088
6501.00 3171
6501.76 3087
6502.52 3142
6503.28 2992
6504.04 2922
6504.80 2967
6505.56 2910
6506.32 3072
6507.09 3128
6507.85 3009
6508.61 2992
6509.37 2946
6510.13 3067
6510.89 3188
6511.65 3084
6512.42 3296
6513.18 3447
6513.94 3504
6514.70 3622
6515.46 3623
6516.22 3713
6516.99 3610
6517.75 3544
6518.51 3625
6519.27 3587
6520.03 3587
6520.80 3627
6521.56 3606
6522.32 3928
6523.08 3952
6523.84 4069
6524.61 4041
6525.37 4337
6526.13 4426
6526.89 4384
6527.66 4330
6528.42 4601
6529.18 4877
6529.94 5225
6530.71 5547
6531.47 5824
6532.23 6221
6533.00 6452
6533.76 6656
6534.52 6742
6535.28 6886
6536.05 6803
6536.81 7126
6537.57 7978
6538.34 8845
6539.10 10674
6539.86 12475
6540.63 15011
6541.39 17583
6542.15 19379
6542.92 20302
6543.68 20663
6544.44 19485
6545.21 17955
6545.97 15687
6546.73 13424
6547.50 11159
6548.26 9151
6549.02 7400
6549.79 6115
6550.55 5410
6551.31 4703
6552.08 4190
6552.84 3970
6553.61 3660
6554.37 3574
6555.13 3512
6555.90 3325
6556.66 3102
6557.43 3089
6558.19 3121
6558.96 3078
6559.72 2957
6560.48 2890
6561.25 2829
6562.01 2622
6562.78 2528
6563.54 2554
6564.31 2470
6565.07 2483
6565.84 2620
6566.60 2637
6567.37 2774
6568.13 3009
6568.90 3090
6569.66 3035
6570.43 3112
6571.19 3229
6571.96 3236
6572.72 3148
6573.49 3199
6574.25 3137
6575.02 3121
6575.78 3318
6576.55 3226
6577.31 3390
6578.08 3618
6578.84 3666
6579.61 3712
6580.37 3845
6581.14 4009
6581.91 4174
6582.67 4150
6583.44 3960
6584.20 4114
6584.97 4008
6585.73 3992
6586.50 3932
6587.27 3903
6588.03 3771
6588.80 3559
6589.56 3663
6590.33 3634
6591.10 3595
6591.86 3602
6592.63 3438
6593.39 3389
6594.16 3532
6594.93 3671
6595.69 3695
6596.46 3882
6597.23 4149
6597.99 4540
6598.76 5003
6599.53 5127
6600.29 5348
6601.06 5353
6601.83 5321
6602.59 5251
6603.36 5146
6604.13 4838
6604.89 4807
6605.66 4537
6606.43 4016
6607.20 3706
6607.96 3423
6608.73 3389
6609.50 3257
6610.26 3042
6611.03 2794
6611.80 2857
6612.57 2886
6613.33 2783
6614.10 2762
6614.87 2652
6615.64 2705
6616.40 2633
6617.17 2664
6617.94 2660
6618.71 2588
6619.48 2536
6620.24 2526
6621.01 2452
6621.78 2400
6622.55 2348
6623.32 2417
6624.08 2538
6624.85 2552
6625.62 2545
6626.39 2414
6627.16 2521
6627.92 2443
6628.69 2289
6629.46 2224
6630.23 2248
6631.00 2262
6631.77 2284
6632.54 2176
6633.30 2198
6634.07 2384
6634.84 2329
6635.61 2355
6636.38 2472
6637.15 2661
6637.92 2647
6638.69 3176
6639.45 3283
6640.22 3356
6640.99 3311
6641.76 3305
6642.53 3347
6643.30 3198
6644.07 3044
6644.84 2926
6645.61 2867
6646.38 2673
6647.15 2482
6647.92 2315
6648.69 2196
6649.46 2059
6650.22 1970
6650.99 2109
6651.76 2088
6652.53 1976
6653.30 2010
6654.07 2066
6654.84 2080
6655.61 2085
6656.38 2092
6657.15 2129
6657.92 1988
6658.69 2091
6659.46 2130
6660.23 2133
6661.00 2189
6661.77 2111
6662.54 2189
6663.31 2130
6664.09 2075
6664.86 2029
6665.63 1853
6666.40 1901
6667.17 1883
6667.94 1867
6668.71 1933
6669.48 1954
6670.25 1967
6671.02 1873
6671.79 1941
6672.56 2005
6673.33 1932
6674.10 1985
6674.88 2008
6675.65 2063
6676.42 2117
6677.19 2032
6677.96 1890
6678.73 1926
6679.50 1918
6680.27 1962
6681.05 1950
6681.82 1980
6682.59 1933
6683.36 1967
6684.13 2022
6684.90 1995
6685.67 2092
6686.45 2085
6687.22 2049
6687.99 2247
6688.76 2284
6689.53 2289
6690.31 2451
6691.08 2440
6691.85 2428
6692.62 2395
6693.39 2283
6694.17 2302
6694.94 2219
6695.71 1913
6696.48 1821
6697.25 1816
6698.03 1803
6698.80 1797
6699.57 1640
6700.34 1676
6701.12 1810
6701.89 1744
6702.66 1716
6703.43 1749
6704.21 1742
6704.98 1886
6705.75 1705
6706.53 1726
6707.30 1703
6708.07 1756
6708.84 1730
6709.62 1775
6710.39 1781
6711.16 1785
6711.94 1659
6712.71 1750
6713.48 1775
6714.26 1813
6715.03 1866
6715.80 1808
6716.58 1783
6717.35 1701
6718.12 1739
6718.90 1677
6719.67 1702
6720.45 1608
6721.22 1653
6721.99 1627
6722.77 1570
6723.54 1609
6724.31 1585
6725.09 1534
6725.86 1469
6726.64 1552
6727.41 1565
6728.18 1534
6728.96 1537
6729.73 1564
6730.51 1615
6731.28 1550
6732.06 1568
6732.83 1575
6733.60 1491
6734.38 1390
6735.15 1568
6735.93 1499
6736.70 1522
6737.48 1554
6738.25 1526
6739.03 1462
6739.80 1493
6740.58 1477
6741.35 1618
6742.13 1630
6742.90 1584
6743.68 1725
6744.45 1675
6745.23 1662
6746.00 1574
6746.78 1567
6747.55 1689
6748.33 1660
6749.10 1782
6749.88 1735
6750.65 1746
6751.43 1760
6752.20 1749
6752.98 1747
6753.75 1634
6754.53 1844
6755.31 1873
6756.08 1971
6756.86 2127
6757.63 2285
6758.41 2293
6759.19 2220
6759.96 2241
6760.74 2162
6761.51 2169
6762.29 1928
6763.07 1903
6763.84 1735
6764.62 1740
6765.39 1738
6766.17 1674
6766.95 1631
6767.72 1570
6768.50 1627
6769.28 1553
6770.05 1513
6770.83 1523
6771.61 1486
6772.38 1605
6773.16 1625
6773.94 1722
6774.71 1635
6775.49 1628
6776.27 1597
6777.04 1612
6777.82 1619
6778.60 1474
6779.37 1464
6780.15 1565
6780.93 1514
6781.71 1635
6782.48 1528
6783.26 1590
6784.04 1469
6784.81 1561
6785.59 1643
6786.37 1590
6787.15 1688
6787.92 1657
6788.70 1543
6789.48 1605
6790.26 1517
6791.04 1504
6791.81 1529
6792.59 1617
6793.37 1492
6794.15 1479
6794.92 1561
6795.70 1526
6796.48 1447
6797.26 1438
6798.04 1407
6798.81 1483
6799.59 1591
6800.37 1450
6801.15 1452
6801.93 1541
6802.71 1527
6803.48 1409
6804.26 1362
6805.04 1450
6805.82 1508
6806.60 1525
6807.38 1391
6808.16 1390
6808.94 1452
6809.71 1515
6810.49 1481
6811.27 1450
6812.05 1515
6812.83 1521
6813.61 1523
6814.39 1465
6815.17 1374
6815.95 1321
6816.73 1402
6817.50 1438
6818.28 1450
6819.06 1422
6819.84 1379
6820.62 1415
6821.40 1555
6822.18 1452
6822.96 1468
6823.74 1562
6824.52 1502
6825.30 1562
6826.08 1575
6826.86 1578
6827.64 1490
6828.42 1608
6829.20 1585
6829.98 1591
6830.76 1583
6831.54 1509
6832.32 1514
6833.10 1534
6833.88 1442
6834.66 1452
6835.44 1585
6836.22 1518
6837.00 1526
6837.78 1580
6838.56 1575
6839.34 1527
6840.12 1476
6840.90 1546
6841.68 1531
6842.46 1437
6843.24 1478
6844.03 1568
6844.81 1543
6845.59 1512
6846.37 1563
6847.15 1589
6847.93 1402
6848.71 1552
6849.49 1536
6850.27 1590
6851.05 1545
6851.84 1747
6852.62 2014
6853.40 2467
6854.18 2652
6854.96 3089
6855.74 3653
6856.52 4132
6857.30 4462
6858.09 4622
6858.87 4444
6859.65 4115
6860.43 3658
6861.21 3272
6861.99 3115
6862.78 2657
6863.56 2407
6864.34 2124
6865.12 2022
6865.90 1889
6866.69 1919
6867.47 1696
6868.25 1693
6869.03 1742
6869.82 1707
6870.60 1603
6871.38 1644
6872.16 1677
6872.94 1623
6873.73 1696
6874.51 1739
6875.29 1713
6876.07 1696
6876.86 1708
6877.64 1658
6878.42 1573
6879.21 1567
6879.99 1595
6880.77 1583
6881.55 1604
6882.34 1556
6883.12 1686
6883.90 1823
6884.69 1740
6885.47 1840
6886.25 1873
6887.04 1721
6887.82 1836
6888.60 1921
6889.39 2023
6890.17 1999
6890.95 2226
6891.74 2469
6892.52 2596
6893.30 2745
6894.09 3004
6894.87 2965
6895.65 2922
6896.44 2872
6897.22 2420
6898.01 2245
6898.79 2213
6899.57 2053
6900.36 2055
6901.14 2064
6901.93 2013
6902.71 1875
6903.49 1942
6904.28 1859
6905.06 1901
6905.85 1946
6906.63 1959
6907.42 1902
6908.20 2002
6908.98 1961
6909.77 2050
6910.55 2063
6911.34 1935
6912.12 2001
6912.91 1986
6913.69 2005
6914.48 1845
6915.26 1920
6916.05 1843
6916.83 1779
6917.62 1876
6918.40 1772
6919.19 1808
6919.97 1789
6920.76 1773
6921.54 1877
6922.33 1753
6923.11 1738
6923.90 1777
6924.68 1722
6925.47 1854
6926.25 1816
6927.04 1887
6927.82 1787
6928.61 1702
6929.40 1791
6930.18 1812
6930.97 1871
6931.75 1880
6932.54 1923
6933.32 1910
6934.11 1898
6934.90 1866
6935.68 1811
6936.47 1955
6937.25 1927
6938.04 2006
6938.83 2030
6939.61 2029
6940.40 2054
6941.19 1903
6941.97 1940
6942.76 2020
6943.54 1956
6944.33 1940
6945.12 2093
6945.90 2184
6946.69 2256
6947.48 2382
6948.26 2392
6949.05 2346
6949.84 2451
6950.62 2530
6951.41 2668
6952.20 2538
6952.99 2591
6953.77 2601
6954.56 2597
6955.35 2767
6956.13 2600
6956.92 2629
6957.71 2620
6958.50 2610
6959.28 2585
6960.07 2681
6960.86 2818
6961.64 2838
6962.43 2833
6963.22 2932
6964.01 3027
6964.80 3048
6965.58 3027
6966.37 2975
6967.16 2971
6967.95 2878
6968.73 2833
6969.52 3020
6970.31 3028
6971.10 3006
6971.89 3081
6972.67 3165
6973.46 3119
6974.25 3240
6975.04 3473
6975.83 3348
6976.62 3379
6977.40 3516
6978.19 3593
6978.98 3433
6979.77 3531
6980.56 3505
6981.35 3537
6982.13 3622
6982.92 3494
6983.71 3648
6984.50 3793
6985.29 3961
6986.08 4359
6986.87 5011
6987.66 5921
6988.45 6905
6989.23 8100
6990.02 9582
6990.81 11197
6991.60 12132
6992.39 12877
6993.18 12987
6993.97 12708
6994.76 11906
6995.55 10891
6996.34 9413
6997.13 7895
6997.92 7047
6998.71 5987
6999.50 5730
7000.29 5476
7001.07 5607
7001.86 5897
7002.65 6658
7003.44 7827
7004.23 9362
7005.02 10354
7005.81 11138
7006.60 11599
7007.39 11679
7008.18 11793
7008.97 10548
7009.76 9417
7010.55 8316
7011.34 7100
7012.14 6198
7012.93 5357
7013.72 4658
7014.51 4110
7015.30 3841
7016.09 3559
7016.88 3322
7017.67 3317
7018.46 3403
7019.25 3340
7020.04 3232
7020.83 3157
7021.62 3147
7022.41 3209
7023.20 2955
7024.00 2697
7024.79 2592
7025.58 2572
7026.37 2721
7027.16 2554
7027.95 2521
7028.74 2527
7029.53 2475
7030.32 2776
7031.12 2784
7031.91 2811
7032.70 2881
7033.49 2713
7034.28 2702
7035.07 2574
7035.87 2575
7036.66 2562
7037.45 2534
7038.24 2434
7039.03 2376
7039.82 2384
7040.62 2406
7041.41 2316
7042.20 2384
7042.99 2575
7043.78 2555
7044.58 2583
7045.37 2594
7046.16 2669
7046.95 2704
7047.75 2783
7048.54 2679
7049.33 2606
7050.12 2631
7050.92 2480
7051.71 2487
7052.50 2538
7053.29 2638
7054.09 2729
7054.88 2637
7055.67 2791
7056.46 2779
7057.26 2821
7058.05 2719
7058.84 2682
7059.64 2599
7060.43 2513
7061.22 2484
7062.02 2429
7062.81 2345
7063.60 2369
7064.39 2329
7065.19 2310
7065.98 2265
7066.77 2441
7067.57 2409
7068.36 2390
7069.16 2537
7069.95 2536
7070.74 2354
7071.54 2496
7072.33 2463
7073.12 2319
7073.92 2348
7074.71 2276
7075.51 2243
7076.30 2418
7077.09 2437
7077.89 2314
7078.68 2248
7079.48 2242
7080.27 2257
7081.06 2230
7081.86 2128
7082.65 2265
7083.45 2290
7084.24 2116
7085.04 2126
7085.83 2123
7086.62 2179
7087.42 2147
7088.21 2089
7089.01 2211
7089.80 2221
7090.60 2474
7091.39 2698
7092.19 2821
7092.98 2955
7093.78 3181
7094.57 3273
7095.37 3390
7096.16 3290
7096.96 3166
7097.75 2932
7098.55 2978
7099.34 2732
7100.14 2336
7100.93 2190
7101.73 1962
7102.52 1974
7103.32 1893
7104.11 1699
7104.91 1722
7105.71 1731
7106.50 1676
7107.30 1772
7108.09 1666
7108.89 1653
7109.68 1687
7110.48 1677
7111.28 1616
7112.07 1610
7112.87 1614
7113.66 1604
7114.46 1613
7115.26 1613
7116.05 1478
7116.85 1632
7117.65 1535
7118.44 1547
7119.24 1665
7120.03 1699
7120.83 1604
7121.63 1728
7122.42 1715
7123.22 1621
7124.02 1655
7124.81 1636
7125.61 1647
7126.41 1583
7127.20 1519
7128.00 1583
7128.80 1561
7129.59 1679
7130.39 1590
7131.19 1452
7131.99 1561
7132.78 1687
7133.58 1782
7134.38 1885
7135.17 2162
7135.97 2261
7136.77 2515
7137.57 2673
7138.36 2689
7139.16 2745
7139.96 2754
7140.76 2671
7141.55 2444
7142.35 2417
7143.15 2309
7143.95 2043
7144.74 1865
7145.54 1880
7146.34 1743
7147.14 1697
7147.94 1704
7148.73 1638
7149.53 1617
7150.33 1651
7151.13 1662
7151.93 1602
7152.72 1599
7153.52 1642
7154.32 1638
7155.12 1557
7155.92 1570
7156.72 1618
7157.51 1471
7158.31 1471
7159.11 1562
7159.91 1632
7160.71 1539
7161.51 1544
7162.31 1682
7163.11 1705
7163.90 1539
7164.70 1569
7165.50 1640
7166.30 1522
7167.10 1509
7167.90 1395
7168.70 1398
7169.50 1489
7170.30 1365
7171.10 1411
7171.90 1395
7172.69 1404
7173.49 1446
7174.29 1414
7175.09 1504
7175.89 1573
7176.69 1525
7177.49 1639
7178.29 1560
7179.09 1695
7179.89 1527
7180.69 1477
7181.49 1460
7182.29 1514
7183.09 1435
7183.89 1437
7184.69 1574
7185.49 1611
7186.29 1531
7187.09 1537
7187.89 1681
7188.69 1654
7189.49 1695
7190.29 1620
7191.09 1706
7191.89 1856
7192.69 1773
7193.49 1948
7194.29 1918
7195.09 2016
7195.89 1861
7196.70 1753
7197.50 1798
7198.30 1777
7199.10 1742
7199.90 1608
7200.70 1614
7201.50 1577
7202.30 1481
7203.10 1422
7203.90 1430
7204.70 1443
7205.51 1390
7206.31 1322
7207.11 1269
7207.91 1220
7208.71 1186
7209.51 1144
7210.31 1240
7211.12 1355
7211.92 1273
7212.72 1314
7213.52 1220
7214.32 1295
7215.12 1344
7215.92 1352
7216.73 1349
7217.53 1306
7218.33 1295
7219.13 1326
7219.93 1232
7220.74 1236
7221.54 1208
7222.34 1268
7223.14 1219
7223.94 1257
7224.75 1245
7225.55 1284
7226.35 1298
7227.15 1292
7227.96 1273
7228.76 1232
7229.56 1286
7230.36 1290
7231.17 1296
7231.97 1192
7232.77 1156
7233.57 1190
7234.38 1253
7235.18 1358
7235.98 1325
7236.79 1190
7237.59 1294
7238.39 1361
7239.19 1270
7240.00 1272
7240.80 1370
7241.60 1306
7242.41 1311
7243.21 1466
7244.01 1386
7244.82 1372
7245.62 1461
7246.42 1370
7247.23 1464
7248.03 1447
7248.83 1495
7249.64 1337
7250.44 1339
7251.25 1282
7252.05 1302
7252.85 1400
7253.66 1303
7254.46 1235
7255.27 1333
7256.07 1376
7256.87 1352
7257.68 1383
7258.48 1400
7259.29 1337
7260.09 1326
7260.89 1424
7261.70 1415
7262.50 1422
7263.31 1500
7264.11 1425
7264.92 1494
7265.72 1509
7266.53 1584
7267.33 1552
7268.13 1560
7268.94 1521
7269.74 1529
7270.55 1534
7271.35 1606
7272.16 1614
7272.96 1653
7273.77 1645
7274.57 1648
7275.38 1608
7276.18 1660
7276.99 1608
7277.79 1624
7278.60 1657
7279.40 1667
7280.21 1715
7281.01 1795
7281.82 1757
7282.63 1648
7283.43 1819
7284.24 1864
7285.04 2001
7285.85 2086
7286.65 2249
7287.46 2527
7288.27 2792
7289.07 3104
7289.88 3610
7290.68 4043
7291.49 4360
7292.29 4244
7293.10 4086
7293.91 3772
7294.71 3511
7295.52 3062
7296.33 2830
7297.13 2461
7297.94 2314
7298.74 2138
7299.55 2167
7300.36 2028
7301.16 1999
7301.97 1850
7302.78 1897
7303.58 1878
7304.39 1904
7305.20 2020
7306.00 1903
7306.81 1952
7307.62 2041
7308.42 2107
7309.23 2211
7310.04 2345
7310.84 2289
7311.65 2336
7312.46 2522
7313.27 2589
7314.07 2724
7314.88 2798
7315.69 2685
7316.50 2656
7317.30 2752
7318.11 2782
7318.92 2796
7319.72 2785
7320.53 2685
7321.34 2938
7322.15 2961
7322.96 3136
7323.76 3462
7324.57 3723
7325.38 4212
7326.19 4489
7326.99 4774
7327.80 4986
7328.61 5100
7329.42 4893
7330.23 4612
7331.03 4171
7331.84 4002
7332.65 3474
7333.46 2940
7334.27 2680
7335.08 2370
7335.88 2310
7336.69 2184
7337.50 2110
7338.31 1958
7339.12 1921
7339.93 1847
7340.74 1832
7341.54 1873
7342.35 1826
7343.16 1952
7343.97 2009
7344.78 1950
7345.59 1944
7346.40 1835
7347.21 1919
7348.02 1807
7348.82 1826
7349.63 1880
7350.44 1916
7351.25 1854
7352.06 1962
7352.87 1984
7353.68 1928
7354.49 2049
7355.30 1858
7356.11 1911
7356.92 1957
7357.73 1885
7358.54 1904
7359.35 1835
7360.16 1812
7360.97 1871
7361.78 1838
7362.59 1942
7363.40 1861
7364.21 1893
7365.02 1871
7365.83 1899
7366.64 1984
7367.45 1990
7368.26 2028
7369.07 1973
7369.88 1987
7370.69 1952
7371.50 2052
7372.31 2082
7373.12 2006
7373.93 1971
7374.74 1930
7375.55 1979
7376.36 2041
7377.17 2017
7377.98 1927
7378.79 1904
7379.60 1891
7380.42 2051
7381.23 1986
7382.04 2056
7382.85 2213
7383.66 2352
7384.47 2430
7385.28 2681
7386.09 3018
7386.90 3220
7387.71 3427
7388.53 3528
7389.34 3250
7390.15 3252
7390.96 2935
7391.77 2785
7392.58 2608
7393.39 2352
7394.21 2317
7395.02 2139
7395.83 2032
7396.64 1949
7397.45 1739
7398.27 1859
7399.08 1792
7399.89 1810
7400.70 1889
7401.51 1831
7402.33 1907
7403.14 2069
7403.95 2163
7404.76 2341
7405.57 2379
7406.39 2603
7407.20 2671
7408.01 2686
7408.82 2600
7409.64 2640
7410.45 2561
7411.26 2331
7412.07 2268
7412.89 2245
7413.70 2178
7414.51 2228
7415.32 2119
7416.14 2064
7416.95 2003
7417.76 1754
7418.58 1750
7419.39 1642
7420.20 1561
7421.02 1515
7421.83 1604
7422.64 1530
7423.45 1515
7424.27 1416
7425.08 1448
7425.89 1546
7426.71 1458
7427.52 1360
7428.33 1368
7429.15 1304
7429.96 1301
7430.78 1389
7431.59 1286
7432.40 1304
7433.22 1344
7434.03 1207
7434.84 1312
7435.66 1322
7436.47 1274
7437.29 1340
7438.10 1248
7438.91 1338
7439.73 1342
7440.54 1203
7441.36 1175
7442.17 1304
7442.99 1341
7443.80 1290
7444.61 1309
7445.43 1340
7446.24 1273
7447.06 1249
7447.87 1262
7448.69 1286
7449.50 1280
7450.32 1232
7451.13 1311
7451.95 1293
7452.76 1260
7453.58 1329
7454.39 1208
7455.21 1200
7456.02 1258
7456.84 1311
7457.65 1282
7458.47 1215
7459.28 1165
7460.10 1225
7460.91 1241
7461.73 1256
7462.54 1289
7463.36 1264
7464.17 1146
7464.99 1216
7465.80 1263
7466.62 1157
7467.44 1189
7468.25 1170
7469.07 1242
7469.88 1203
7470.70 1175
7471.51 1209
7472.33 1307
7473.15 1290
7473.96 1195
7474.78 1170
7475.59 1241
7476.41 1325
7477.23 1274
7478.04 1192
7478.86 1121
7479.67 1194
7480.49 1172
7481.31 1128
7482.12 1232
7482.94 1084
7483.76 1099
7484.57 1096
7485.39 1211
7486.21 1152
7487.02 1101
7487.84 1089
7488.66 1046
7489.47 1055
7490.29 1073
7491.11 1086
7491.92 1115
7492.74 1060
7493.56 998
7494.38 1095
7495.19 1091
7496.01 1141
7496.83 1141
7497.64 1103
7498.46 1099
7499.28 1081
7500.10 1027
7500.91 958
7501.73 1000
7502.55 1061
7503.37 1038
7504.18 1020
7505.00 952
7505.82 997
7506.64 980
7507.46 969
7508.27 980
7509.09 977
7509.91 1000
7510.73 1012
7511.55 975
7512.36 984
7513.18 1031
7514.00 994
7514.82 1045
7515.64 921
7516.45 976
7517.27 1007
7518.09 970
7518.91 956
7519.73 981
7520.55 1008
7521.37 856
7522.18 871
7523.00 971
7523.82 927
7524.64 980
7525.46 951
7526.28 920
7527.10 1025
7527.92 1020
7528.74 914
7529.55 959
7530.37 942
7531.19 976
7532.01 981
7532.83 905
7533.65 930
7534.47 998
7535.29 1013
7536.11 968
7536.93 923
7537.75 948
7538.57 967
7539.39 975
7540.21 952
7541.03 1005
7541.84 983
7542.66 921
7543.48 899
7544.30 984
7545.12 1000
7545.94 989
7546.76 970
7547.58 959
7548.40 900
7549.22 882
7550.04 911
7550.86 944
7551.68 906
7552.51 916
7553.33 945
7554.15 917
7554.97 1006
7555.79 1017
7556.61 886
7557.43 862
7558.25 843
7559.07 950
7559.89 932
7560.71 883
7561.53 914
7562.35 960
7563.17 858
7563.99 925
7564.81 905
7565.64 913
7566.46 917
7567.28 960
7568.10 873
7568.92 839
7569.74 863
7570.56 902
7571.38 915
7572.21 984
7573.03 980
7573.85 919
7574.67 856
7575.49 884
7576.31 960
7577.13 1053
7577.96 986
7578.78 887
7579.60 1038
7580.42 923
7581.24 977
7582.07 872
7582.89 963
7583.71 902
7584.53 986
7585.35 888
7586.18 924
7587.00 898
7587.82 862
7588.64 918
7589.46 920
7590.29 939
7591.11 893
7591.93 866
7592.75 922
7593.58 986
7594.40 985
7595.22 973
7596.04 950
7596.87 986
7597.69 967
7598.51 978
7599.34 886
7600.16 946
7600.98 899
7601.80 943
7602.63 850
7603.45 902
7604.27 974
7605.10 970
7605.92 936
7606.74 909
7607.57 968
7608.39 918
7609.21 958
7610.04 955
7610.86 1062
7611.68 1078
7612.51 1074
7613.33 1069
7614.15 1093
7614.98 1026
7615.80 984
7616.62 996
7617.45 968
7618.27 1008
7619.10 1000
7619.92 981
7620.74 953
7621.57 994
7622.39 1080
7623.22 1104
7624.04 1111
7624.86 1046
7625.69 1116
7626.51 1076
7627.34 1048
7628.16 1051
7628.99 1073
7629.81 1104
7630.64 1040
7631.46 986
7632.28 957
7633.11 982
7633.93 1044
7634.76 1036
7635.58 1046
7636.41 1067
7637.23 1222
7638.06 1222
7638.88 1275
7639.71 1202
7640.53 1158
7641.36 1145
7642.18 1120
7643.01 1141
7643.83 1041
7644.66 1037
7645.48 1048
7646.31 1004
7647.14 980
7647.96 914
7648.79 947
7649.61 925
7650.44 895
7651.26 917
7652.09 828
7652.91 941
7653.74 873
7654.57 834
7655.39 886
7656.22 991
7657.04 921
7657.87 952
7658.70 942
7659.52 955
7660.35 970
7661.17 931
7662.00 929
7662.83 950
7663.65 913
7664.48 944
7665.31 923
7666.13 875
7666.96 880
7667.79 869
7668.61 880
7669.44 915
7670.27 930
7671.09 932
7671.92 984
7672.75 959
7673.57 849
7674.40 824
7675.23 870
7676.05 918
7676.88 815
7677.71 853
7678.53 939
7679.36 896
7680.19 875
7681.02 941
7681.84 897
7682.67 894
7683.50 961
7684.33 885
7685.15 848
7685.98 875
7686.81 936
7687.64 867
7688.46 970
7689.29 956
7690.12 915
7690.95 843
7691.77 862
7692.60 879
7693.43 875
7694.26 903
7695.09 906
7695.91 912
7696.74 914
7697.57 958
7698.40 908
7699.23 885
7700.06 856
7700.88 972
7701.71 895
7702.54 857
7703.37 1001
7704.20 849
7705.03 954
7705.85 907
7706.68 981
7707.51 1074
7708.34 939
7709.17 927
7710.00 881
7710.83 913
7711.66 896
7712.48 850
7713.31 903
7714.14 948
7714.97 967
7715.80 960
7716.63 941
7717.46 958
7718.29 991
7719.12 962
7719.95 963
7720.78 964
7721.61 945
7722.44 1013
7723.27 914
7724.09 941
7724.92 952
7725.75 923
7726.58 938
7727.41 880
7728.24 916
7729.07 977
7729.90 852
7730.73 917
7731.56 885
7732.39 888
7733.22 1036
7734.05 940
7734.88 931
7735.71 893
7736.54 938
7737.37 844
7738.20 955
7739.03 927
7739.86 941
7740.70 962
7741.53 999
7742.36 988
7743.19 976
7744.02 947
7744.85 955
7745.68 973
7746.51 908
7747.34 963
7748.17 957
7749.00 1031
7749.83 1168
7750.66 1226
7751.50 1394
7752.33 1562
7753.16 1641
7753.99 1852
7754.82 1961
7755.65 1966
7756.48 1828
7757.31 1679
7758.15 1674
7758.98 1492
7759.81 1348
7760.64 1316
7761.47 1251
7762.30 1159
7763.13 1230
7763.97 1139
7764.80 1108
7765.63 1087
7766.46 1075
7767.29 1111
7768.13 1109
7768.96 1081
7769.79 1060
7770.62 1052
7771.45 1044
7772.29 932
7773.12 856
7773.95 900
7774.78 979
7775.62 903
7776.45 988
7777.28 1022
7778.11 966
7778.95 922
7779.78 960
7780.61 974
7781.44 1003
7782.28 968
7783.11 960
7783.94 1001
7784.77 978
7785.61 987
7786.44 954
7787.27 981
7788.11 963
7788.94 945
7789.77 1056
7790.61 1005
7791.44 996
7792.27 1104
7793.10 1026
7793.94 1049
7794.77 1029
7795.60 1019
7796.44 921
7797.27 961
7798.11 1011
7798.94 1034
7799.77 970
7800.61 999
7801.44 953
7802.27 896
7803.11 921
7803.94 977
7804.78 1010
7805.61 1022
7806.44 1051
7807.28 1052
7808.11 990
7808.95 984
7809.78 972
7810.61 1009
7811.45 1088
7812.28 1121
7813.12 1043
7813.95 1018
7814.79 1057
7815.62 1051
7816.45 1028
7817.29 1083
7818.12 1057
7818.96 1004
7819.79 1139
7820.63 1258
7821.46 1340
7822.30 1407
7823.13 1464
7823.97 1424
7824.80 1401
7825.64 1303
7826.47 1358
7827.31 1335
7828.14 1226
7828.98 1230
7829.81 1146
7830.65 1180
7831.48 1240
7832.32 1188
7833.15 1128
7833.99 1099
7834.83 1124
7835.66 1151
7836.50 1114
7837.33 1128
7838.17 1108
7839.00 1135
7839.84 1196
7840.68 1094
7841.51 1095
7842.35 1181
7843.18 1196
7844.02 1208
7844.86 1179
7845.69 1177
7846.53 1110
7847.36 1129
7848.20 1070
7849.04 1147
7849.87 1154
7850.71 1029
7851.55 1053
7852.38 1114
7853.22 1054
7854.05 1001
7854.89 994
7855.73 1039
7856.56 1037
7857.40 971
7858.24 1033
7859.08 1019
7859.91 1087
7860.75 1113
7861.59 1132
7862.42 1149
7863.26 1175
7864.10 1232
7864.93 1225
7865.77 1178
7866.61 1136
7867.45 1083
7868.28 1055
7869.12 1069
7869.96 1006
7870.80 1120
7871.63 1019
7872.47 1074
7873.31 1085
7874.15 1006
7874.98 1074
7875.82 1112
7876.66 1044
7877.50 1045
7878.33 1055
7879.17 1055
7880.01 991
7880.85 1107
7881.69 1103
7882.52 1109
7883.36 1039
7884.20 1075
7885.04 1099
7885.88 1032
7886.71 1117
7887.55 1093
7888.39 1016
7889.23 1057
7890.07 1004
7890.91 1038
7891.75 1061
7892.58 995
7893.42 1074
7894.26 1059
7895.10 1145
7895.94 1086
7896.78 1006
7897.62 1083
7898.46 1171
7899.29 1133
7900.13 1136
7900.97 1148
7901.81 1051
7902.65 1135
7903.49 1165
7904.33 1221
7905.17 1172
7906.01 1212
7906.85 1214
7907.69 1220
7908.53 1264
7909.37 1178
7910.21 1242
7911.04 1228
7911.88 1148
7912.72 1109
7913.56 1180
7914.40 1124
7915.24 1133
7916.08 1061
7916.92 1065
7917.76 1115
7918.60 1238
7919.44 1400
7920.28 1489
7921.12 1597
7921.96 1729
7922.80 1974
7923.64 2245
7924.48 2402
7925.32 2502
7926.16 2544
7927.01 2367
7927.85 2197
7928.69 2182
7929.53 2011
7930.37 1787
7931.21 1457
7932.05 1521
7932.89 1464
7933.73 1323
7934.57 1294
7935.41 1220
7936.25 1213
7937.09 1117
7937.93 1135
7938.78 1078
7939.62 1037
7940.46 1052
7941.30 1039
7942.14 1047
7942.98 1046
7943.82 1119
7944.66 1031
7945.51 998
7946.35 1048
7947.19 1022
7948.03 1031
7948.87 1102
7949.71 1127
7950.56 1167
7951.40 1147
7952.24 1169
7953.08 1172
7953.92 1126
7954.76 1215
7955.61 1225
7956.45 1196
7957.29 1233
7958.13 1223
7958.97 1234
7959.82 1317
7960.66 1307
7961.50 1269
7962.34 1290
7963.19 1312
7964.03 1219
7964.87 1221
7965.71 1183
7966.56 1101
7967.40 1032
7968.24 1037
7969.08 1021
7969.93 936
7970.77 1008
7971.61 1073
7972.45 979
7973.30 1027
7974.14 1098
7974.98 1055
7975.83 982
7976.67 1061
7977.51 1014
7978.36 992
7979.20 909
7980.04 947
7980.89 933
7981.73 937
7982.57 870
7983.42 931
7984.26 894
7985.10 940
7985.95 1000
7986.79 962
7987.63 945
7988.48 908
7989.32 953
7990.16 990
7991.01 920
7991.85 862
7992.70 911
7993.54 862
7994.38 895
7995.23 916
7996.07 884
7996.92 884
7997.76 894
7998.60 952
7999.45 868
8000.29 906
8001.14 913
8001.98 918
8002.83 932
8003.67 868
8004.52 923
8005.36 978
8006.20 948
8007.05 908
8007.89 921
8008.74 893
8009.58 997
8010.43 959
8011.27 929
8012.12 895
8012.96 864
8013.81 864
8014.65 835
8015.50 885
8016.34 807
8017.19 807
8018.03 836
8018.88 814
8019.72 781
8020.57 901
8021.42 885
8022.26 880
8023.11 905
8023.95 858
8024.80 821
8025.64 866
8026.49 805
8027.33 823
8028.18 815
8029.03 835
8029.87 875
8030.72 785
8031.56 822
8032.41 812
8033.26 861
8034.10 815
8034.95 913
8035.79 905
8036.64 845
8037.49 852
8038.33 834
8039.18 817
8040.03 812
8040.87 812
8041.72 866
8042.57 874
8043.41 823
8044.26 854
8045.11 894
8045.95 887
8046.80 874
8047.65 851
8048.49 780
8049.34 883
8050.19 942
8051.03 825
8051.88 851
8052.73 884
8053.58 845
8054.42 863
8055.27 909
8056.12 918
8056.96 891
8057.81 854
8058.66 854
8059.51 871
8060.35 801
8061.20 814
8062.05 791
8062.90 881
8063.74 900
8064.59 824
8065.44 816
8066.29 850
8067.14 836
8067.98 808
8068.83 860
8069.68 843
8070.53 853
8071.38 763
8072.22 808
8073.07 812
8073.92 761
8074.77 781
8075.62 760
8076.46 843
8077.31 839
8078.16 831
8079.01 919
8079.86 919
8080.71 852
8081.56 836
8082.40 804
8083.25 831
8084.10 773
8084.95 826
8085.80 841
8086.65 769
8087.50 832
8088.35 907
8089.19 908
8090.04 925
8090.89 998
8091.74 996
8092.59 1076
8093.44 979
8094.29 1035
8095.14 1073
8095.99 996
8096.84 879
8097.69 915
8098.54 868
8099.39 877
8100.24 808
8101.09 861
8101.94 864
8102.79 844
8103.63 818
8104.48 829
8105.33 797
8106.18 824
8107.03 838
8107.88 857
8108.73 786
8109.58 891
8110.43 944
8111.28 909
8112.14 837
8112.99 842
8113.84 879
8114.69 873
8115.54 813
8116.39 847
8117.24 843
8118.09 750
8118.94 817
8119.79 817
8120.64 814
8121.49 803
8122.34 767
8123.19 796
8124.04 891
8124.89 892
8125.74 813
8126.60 852
8127.45 911
8128.30 938
8129.15 904
8130.00 859
8130.85 865
8131.70 880
8132.55 800
8133.40 791
8134.26 812
8135.11 786
8135.96 833
8136.81 809
8137.66 793
8138.51 770
8139.37 772
8140.22 758
8141.07 805
8141.92 821
8142.77 773
8143.62 852
8144.48 840
8145.33 837
8146.18 808
8147.03 798
8147.88 832
8148.74 867
8149.59 811
8150.44 821
8151.29 843
8152.15 859
8153.00 794
8153.85 830
8154.70 863
8155.56 897
8156.41 850
8157.26 899
8158.11 932
8158.97 981
8159.82 938
8160.67 1006
8161.52 967
8162.38 1049
8163.23 1021
8164.08 954
8164.94 869
8165.79 918
8166.64 858
8167.49 920
8168.35 874
8169.20 866
8170.05 882
8170.91 857
8171.76 749
8172.61 856
8173.47 827
8174.32 807
8175.17 860
8176.03 789
8176.88 743
8177.74 787
8178.59 793
8179.44 707
8180.30 694
8181.15 822
8182.00 807
8182.86 708
8183.71 692
8184.57 748
8185.42 761
8186.27 727
8187.13 668
8187.98 684
8188.84 764
8189.69 790
8190.55 728
8191.40 684
8192.25 677
8193.11 701
8193.96 711
8194.82 742
8195.67 723
8196.53 775
8197.38 727
8198.24 679
8199.09 749
8199.95 756
8200.80 706
8201.66 669
8202.51 750
8203.37 716
8204.22 798
8205.08 766
8205.93 727
8206.79 646
8207.64 747
8208.50 718
8209.35 736
8210.21 729
8211.06 737
8211.92 782
8212.77 751
8213.63 733
8214.48 769
8215.34 810
8216.20 775
8217.05 816
8217.91 725
8218.76 703
8219.62 710
8220.48 801
8221.33 755
8222.19 753
8223.04 791
8223.90 814
8224.76 787
8225.61 864
8226.47 915
8227.32 903
8228.18 953
8229.04 988
8229.89 1047
8230.75 1000
8231.61 1029
8232.46 1029
8233.32 961
8234.18 923
8235.03 965
8235.89 916
8236.75 860
8237.60 823
8238.46 782
8239.32 754
8240.17 777
8241.03 733
8241.89 723
8242.74 779
8243.60 758
8244.46 759
8245.32 796
8246.17 791
8247.03 777
8247.89 745
8248.74 738
8249.60 792
8250.46 777
8251.32 738
8252.17 789
8253.03 798
8253.89 800
8254.75 771
8255.60 800
8256.46 831
8257.32 838
8258.18 800
8259.04 825
8259.89 809
8260.75 926
8261.61 779
8262.47 726
8263.33 765
8264.18 792
8265.04 782
8265.90 750
8266.76 787
8267.62 810
8268.48 807
8269.33 767
8270.19 735
8271.05 773
8271.91 783
8272.77 809
8273.63 805
8274.49 745
8275.34 715
8276.20 740
8277.06 798
8277.92 804
8278.78 743
8279.64 730
8280.50 775
8281.36 828
8282.22 866
8283.08 871
8283.93 811
8284.79 842
8285.65 792
8286.51 830
8287.37 747
8288.23 745
8289.09 831
8289.95 733
8290.81 833
8291.67 816
8292.53 858
8293.39 822
8294.25 889
8295.11 931
8295.97 1001
8296.83 1018
8297.69 1018
8298.55 1089
8299.41 1063
8300.27 1037
8301.13 977
8301.99 973
8302.85 977
8303.71 955
8304.57 903
8305.43 883
8306.29 832
8307.15 846
8308.01 933
8308.87 835
8309.73 829
8310.59 859
8311.45 893
8312.31 857
8313.17 826
8314.03 860
8314.90 859
8315.76 822
8316.62 888
8317.48 871
8318.34 838
8319.20 829
8320.06 829
8320.92 876
8321.78 938
8322.64 965
8323.51 928
8324.37 922
8325.23 884
8326.09 996
8326.95 924
8327.81 885
8328.67 803
8329.54 873
8330.40 936
8331.26 922
8332.12 857
8332.98 900
8333.84 729
8334.71 857
8335.57 835
8336.43 817
8337.29 835
8338.15 842
8339.02 832
8339.88 813
8340.74 870
8341.60 890
8342.46 845
8343.33 810
8344.19 859
8345.05 861
8345.91 822
8346.78 840
8347.64 894
8348.50 843
8349.36 844
8350.23 881
8351.09 871
8351.95 843
8352.81 866
8353.68 932
8354.54 927
8355.40 926
8356.27 883
8357.13 898
8357.99 914
8358.86 958
8359.72 893
8360.58 875
8361.44 859
8362.31 902
8363.17 1013
8364.03 848
8364.90 817
8365.76 877
8366.63 912
8367.49 908
8368.35 942
8369.22 1024
8370.08 941
8370.94 1198
8371.81 1219
8372.67 1186
8373.53 1319
8374.40 1289
8375.26 1282
8376.13 1196
8376.99 1129
8377.85 1066
8378.72 1069
8379.58 1060
8380.45 1038
8381.31 971
8382.18 973
8383.04 947
8383.90 885
8384.77 935
8385.63 927
8386.50 904
8387.36 933
8388.23 959
8389.09 886
8389.96 956
8390.82 910
8391.69 812
8392.55 875
8393.42 881
8394.28 855
8395.15 848
8396.01 898
8396.88 848
8397.74 851
8398.61 859
8399.47 817
8400.34 862
8401.20 840
8402.07 881
8402.93 838
8403.80 886
8404.66 885
8405.53 926
8406.39 953
8407.26 967
8408.12 1062
8408.99 920
8409.86 918
8410.72 920
8411.59 988
8412.45 969
8413.32 1035
8414.19 945
8415.05 911
8415.92 966
8416.78 999
8417.65 962
8418.52 940
8419.38 994
8420.25 969
8421.11 941
8421.98 979
8422.85 1017
8423.71 990
8424.58 970
8425.45 946
8426.31 986
8427.18 938
8428.05 950
8428.91 1064
8429.78 1090
8430.65 1084
8431.51 1050
8432.38 1123
8433.25 1170
8434.11 1116
8434.98 1147
8435.85 1089
8436.72 1108
8437.58 1050
8438.45 1115
8439.32 1145
8440.18 1205
8441.05 1250
8441.92 1237
8442.79 1359
8443.65 1229
8444.52 1243
8445.39 1334
8446.26 1353
8447.12 1442
8447.99 1441
8448.86 1444
8449.73 1464
8450.60 1449
8451.46 1502
8452.33 1428
8453.20 1477
8454.07 1522
8454.94 1407
8455.80 1441
8456.67 1487
8457.54 1410
8458.41 1538
8459.28 1615
8460.14 1784
8461.01 2062
8461.88 2270
8462.75 2461
8463.62 2513
8464.49 2490
8465.36 2622
8466.22 2430
8467.09 2579
8467.96 2371
8468.83 2168
8469.70 2003
8470.57 1923
8471.44 1758
8472.31 1906
8473.17 2112
8474.04 2385
8474.91 2757
8475.78 3223
8476.65 3744
8477.52 4060
8478.39 4220
8479.26 3996
8480.13 3744
8481.00 3546
8481.87 3146
8482.74 2666
8483.61 2297
8484.48 2019
8485.34 1823
8486.21 1567
8487.08 1499
8487.95 1330
8488.82 1411
8489.69 1228
8490.56 1275
8491.43 1226
8492.30 1194
8493.17 1246
8494.04 1183
8494.91 1171
8495.78 1033
8496.65 987
8497.52 1089
8498.39 1131
8499.26 1126
8500.13 1117
8501.01 1032
8501.88 1094
8502.75 1131
8503.62 1135
8504.49 1092
8505.36 1057
8506.23 1095
8507.10 1101
8507.97 1038
8508.84 953
8509.71 975
8510.58 1110
8511.45 1153
8512.32 1188
8513.20 1234
8514.07 1278
8514.94 1349
8515.81 1255
8516.68 1193
8517.55 1260
8518.42 1279
8519.29 1184
8520.17 1129
8521.04 1078
8521.91 1039
8522.78 1055
8523.65 1049
8524.52 1074
8525.39 1004
8526.27 1024
8527.14 981
8528.01 988
8528.88 1011
8529.75 1098
8530.63 1070
8531.50 1077
8532.37 1047
8533.24 1060
8534.11 1037
8534.99 1043
8535.86 1076
8536.73 1044
8537.60 1149
8538.47 1104
8539.35 1150
8540.22 1152
8541.09 1153
8541.96 1123
8542.84 1189
8543.71 1206
8544.58 1169
8545.46 1132
8546.33 1099
8547.20 1115
8548.07 1127
8548.95 1169
8549.82 1115
8550.69 1124
8551.57 1132
8552.44 1140
8553.31 1181
8554.18 1117
8555.06 1150
8555.93 1129
8556.80 1143
8557.68 1187
8558.55 1146
8559.42 1132
8560.30 1109
8561.17 1085
8562.04 1020
8562.92 1010
8563.79 963
8564.67 1046
8565.54 1033
8566.41 1059
8567.29 1005
8568.16 983
8569.03 980
8569.91 910
8570.78 935
8571.66 872
8572.53 968
8573.40 995
8574.28 956
8575.15 914
8576.03 954
8576.90 923
8577.78 910
8578.65 869
8579.52 885
8580.40 946
8581.27 910
8582.15 955
8583.02 887
8583.90 978
8584.77 919
8585.65 868
8586.52 885
8587.40 887
8588.27 919
8589.15 876
8590.02 863
8590.90 802
8591.77 898
8592.65 908
8593.52 895
8594.40 869
8595.27 870
8596.15 836
8597.02 846
8597.90 822
8598.77 870
8599.65 896
8600.52 906
8601.40 829
8602.28 880
8603.15 894
8604.03 889
8604.90 893
8605.78 870
8606.65 879
8607.53 900
8608.41 920
8609.28 886
8610.16 917
8611.03 888
8611.91 844
8612.79 924
8613.66 940
8614.54 963
8615.41 921
8616.29 880
8617.17 928
8618.04 954
8618.92 937
8619.80 910
8620.67 893
8621.55 865
8622.43 1006
8623.30 1033
8624.18 973
8625.06 928
8625.93 912
8626.81 927
8627.69 1015
8628.56 1015
8629.44 1006
8630.32 1076
8631.20 1006
8632.07 991
8632.95 990
8633.83 1058
8634.70 1000
8635.58 1050
8636.46 1186
8637.34 1057
8638.21 1078
8639.09 1047
8639.97 1131
8640.85 1163
8641.72 1178
8642.60 1159
8643.48 1157
8644.36 1104
8645.23 1137
8646.11 1118
8646.99 1192
8647.87 1145
8648.75 1193
8649.62 1265
8650.50 1236
8651.38 1243
8652.26 1251
8653.14 1240
8654.01 1240
8654.89 1197
8655.77 1248
8656.65 1258
8657.53 1246
8658.41 1254
8659.29 1207
8660.16 1209
8661.04 1204
8661.92 1210
8662.80 1319
8663.68 1246
8664.56 1356
8665.44 1324
8666.31 1344
8667.19 1343
8668.07 1403
8668.95 1491
8669.83 1338
8670.71 1413
8671.59 1431
8672.47 1420
8673.35 1382
8674.23 1422
8675.11 1341
8675.99 1525
8676.86 1657
8677.74 1826
8678.62 2123
8679.50 2345
8680.38 2643
8681.26 2703
8682.14 2712
8683.02 2766
8683.90 2706
8684.78 2639
8685.66 2321
8686.54 2235
8687.42 2015
8688.30 1828
8689.18 1710
8690.06 1647
8690.94 1569
8691.82 1559
8692.70 1537
8693.58 1534
8694.46 1687
8695.34 1976
8696.22 2128
8697.10 2423
8697.98 2838
8698.86 3273
8699.74 3225
8700.62 3361
8701.51 3185
8702.39 2961
8703.27 2818
8704.15 2610
8705.03 2276
8705.91 1974
8706.79 1729
8707.67 1515
8708.55 1566
8709.43 1420
8710.31 1295
8711.20 1262
8712.08 1226
8712.96 1189
8713.84 1156
8714.72 1265
8715.60 1204
8716.48 1150
8717.36 1078
8718.25 1108
8719.13 1103
8720.01 1138
8720.89 1108
8721.77 1100
8722.65 1112
8723.54 1053
8724.42 1051
8725.30 1079
8726.18 1079
8727.06 1031
8727.95 1008
8728.83 1039
8729.71 1009
8730.59 1076
8731.47 1049
8732.36 1077
8733.24 1100
8734.12 1045
8735.00 1165
8735.89 1221
8736.77 1185
8737.65 1148
8738.53 1227
8739.42 1240
8740.30 1228
8741.18 1161
8742.06 1125
8742.95 1042
8743.83 1079
8744.71 1036
8745.59 1038
8746.48 1049
8747.36 1060
8748.24 1072
8749.13 1062
8750.01 1055
8750.89 997
8751.78 1043
8752.66 1116
8753.54 1091
8754.43 1001
8755.31 1090
8756.19 1131
8757.08 1100
8757.96 1120
8758.84 1089
8759.73 1057
8760.61 1185
8761.49 1141
8762.38 1209
8763.26 1324
8764.15 1366
8765.03 1321
8765.91 1355
8766.80 1383
8767.68 1257
8768.57 1274
8769.45 1279
8770.33 1227
8771.22 1221
8772.10 1170
8772.99 1150
8773.87 1165
8774.75 1040
8775.64 1166
8776.52 1082
8777.41 1125
8778.29 1051
8779.18 1073
8780.06 1003
8780.95 1127
8781.83 1020
8782.72 1068
8783.60 1112
8784.49 1092
8785.37 1133
8786.26 1004
8787.14 1053
8788.03 1024
8788.91 991
8789.80 969
8790.68 1061
8791.57 1017
8792.45 957
8793.34 1016
8794.22 1046
8795.11 1054
8795.99 1124
8796.88 1198
8797.76 1254
8798.65 1284
8799.53 1321
8800.42 1320
8801.31 1290
8802.19 1222
8803.08 1217
8803.96 1197
8804.85 1153
8805.74 1091
8806.62 1077
8807.51 1062
8808.39 1029
8809.28 1019
8810.17 1007
8811.05 1059
8811.94 1000
8812.82 1069
8813.71 1116
8814.60 1094
8815.48 1081
8816.37 967
8817.26 989
8818.14 931
8819.03 861
8819.92 870
8820.80 913
8821.69 963
8822.58 930
8823.46 898
8824.35 965
8825.24 880
8826.12 932
8827.01 920
8827.90 896
8828.78 946
8829.67 903
8830.56 885
8831.45 919
8832.33 905
8833.22 870
8834.11 902
8835.00 849
8835.88 884
8836.77 832
8837.66 919
8838.55 1023
8839.43 930
8840.32 892
8841.21 883
8842.10 939
8842.98 858
8843.87 864
8844.76 869
8845.65 923
8846.54 848
8847.42 904
8848.31 879
8849.20 843
8850.09 859
8850.98 924
8851.86 931
8852.75 898
8853.64 874
8854.53 901
8855.42 893
8856.31 855
8857.19 817
8858.08 827
8858.97 856
8859.86 885
8860.75 869
8861.64 824
8862.53 795
8863.42 804
8864.30 831
8865.19 894
8866.08 842
8866.97 812
8867.86 784
8868.75 853
8869.64 880
8870.53 915
8871.42 889
8872.31 917
8873.20 862
8874.08 847
8874.97 785
8875.86 856
8876.75 815
8877.64 834
8878.53 844
8879.42 859
8880.31 798
8881.20 750
8882.09 823
8882.98 871
8883.87 899
8884.76 847
8885.65 885
8886.54 856
8887.43 810
8888.32 844
8889.21 879
8890.10 855
8890.99 830
8891.88 814
8892.77 900
8893.66 958
8894.55 948
8895.44 974
8896.33 986
8897.22 1025
8898.11 1070
8899.00 1064
8899.90 1099
8900.79 1062
8901.68 1039
8902.57 1036
8903.46 982
8904.35 966
8905.24 895
8906.13 822
8907.02 879
8907.91 835
8908.80 907
8909.70 893
8910.59 887
8911.48 829
8912.37 815
8913.26 782
8914.15 808
8915.04 795
8915.93 843
8916.83 832
8917.72 825
8918.61 792
8919.50 769
8920.39 793
8921.28 730
8922.18 711
8923.07 786
8923.96 787
8924.85 730
8925.74 737
8926.64 748
8927.53 838
8928.42 832
8929.31 781
8930.20 789
8931.10 788
8931.99 749
8932.88 762
8933.77 765
8934.67 742
8935.56 687
8936.45 721
8937.34 740
8938.24 763
8939.13 796
8940.02 781
8940.91 705
8941.81 724
8942.70 728
8943.59 718
8944.49 761
8945.38 852
8946.27 813
8947.16 727
8948.06 708
8948.95 767
8949.84 764
8950.74 789
8951.63 800
8952.52 799
8953.42 792
8954.31 760
8955.20 728
8956.10 709
8956.99 731
8957.88 772
8958.78 726
8959.67 728
8960.56 740
8961.46 701
8962.35 744
8963.25 743
8964.14 698
8965.03 711
8965.93 683
8966.82 776
8967.72 762
8968.61 754
8969.50 712
8970.40 750
8971.29 874
8972.19 794
8973.08 783
8973.98 738
8974.87 830
8975.76 847
8976.66 838
8977.55 810
8978.45 758
8979.34 894
8980.24 822
8981.13 754
8982.03 811
8982.92 804
8983.82 861
8984.71 885
8985.61 971
8986.50 1078
8987.40 1009
8988.29 974
8989.19 1041
8990.08 905
8990.98 881
8991.87 877
8992.77 914
8993.66 809
8994.56 729
8995.45 715
8996.35 729
8997.24 697
8998.14 715
8999.04 658
8999.93 655
9000.83 623
9001.72 662
9002.62 701
9003.51 642
9004.41 663
9005.31 645
9006.20 595
9007.10 666
9007.99 645
9008.89 757
9009.79 636
9010.68 662
9011.58 655
9012.48 660
9013.37 716
9014.27 699
9015.16 650
9016.06 593
9016.96 628
9017.85 643
9018.75 627
9019.65 649
9020.54 655
9021.44 627
9022.34 625
9023.23 649
9024.13 609
9025.03 639
9025.93 652
9026.82 678
9027.72 656
9028.62 568
9029.51 577
9030.41 636
9031.31 615
9032.21 590
9033.10 540
9034.00 572
9034.90 605
9035.79 566
9036.69 541
9037.59 616
9038.49 633
9039.38 617
9040.28 690
9041.18 609
9042.08 615
9042.98 582
9043.87 566
9044.77 610
9045.67 677
9046.57 651
9047.47 657
9048.36 678
9049.26 660
9050.16 618
9051.06 706
9051.96 610
9052.85 678
9053.75 696
9054.65 606
9055.55 669
9056.45 611
9057.35 603
9058.25 658
9059.14 688
9060.04 641
9060.94 643
9061.84 664
9062.74 587
9063.64 610
9064.54 675
9065.44 641
9066.33 630
9067.23 695
9068.13 658
9069.03 617
9069.93 587
9070.83 647
9071.73 659
9072.63 566
9073.53 603
9074.43 587
9075.33 584
9076.23 620
9077.13 609
9078.03 612
9078.92 586
9079.82 657
9080.72 622
9081.62 647
9082.52 574
9083.42 583
9084.32 641
9085.22 627
9086.12 643
9087.02 587
9087.92 612
9088.82 612
9089.72 639
9090.62 614
9091.52 563
9092.42 575
9093.32 602
9094.22 621
9095.12 638
9096.03 654
9096.93 670
9097.83 612
9098.73 593
9099.63 635
9100.53 614
9101.43 616
9102.33 582
9103.23 651
9104.13 609
9105.03 576
9105.93 648
9106.83 604
9107.74 659
9108.64 568
9109.54 530
9110.44 592
9111.34 599
9112.24 590
9113.14 573
9114.04 574
9114.94 609
9115.85 565
9116.75 567
9117.65 586
9118.55 586
9119.45 611
9120.35 544
9121.26 536
9122.16 550
9123.06 626
9123.96 586
9124.86 608
9125.77 600
9126.67 603
9127.57 612
9128.47 563
9129.37 567
9130.28 610
9131.18 590
9132.08 610
9132.98 590
9133.88 611
9134.79 609
9135.69 600
9136.59 553
9137.49 548
9138.40 521
9139.30 562
9140.20 591
9141.10 576
9142.01 567
9142.91 530
9143.81 604
9144.72 642
9145.62 554
9146.52 569
9147.42 671
9148.33 600
9149.23 573
9150.13 559
9151.04 552
9151.94 619
9152.84 559
9153.75 552
9154.65 572
9155.55 534
9156.46 566
9157.36 574
9158.26 544
9159.17 537
9160.07 585
9160.97 579
9161.88 557
9162.78 621
9163.69 622
9164.59 554
9165.49 563
9166.40 590
9167.30 636
9168.21 556
9169.11 594
9170.01 548
9170.92 611
9171.82 585
9172.73 566
9173.63 594
9174.53 605
9175.44 575
9176.34 580
9177.25 617
9178.15 590
9179.06 580
9179.96 577
9180.87 575
9181.77 577
9182.68 524
9183.58 561
9184.49 555
9185.39 617
9186.30 641
9187.20 563
9188.11 606
9189.01 551
9189.92 620
9190.82 582
9191.73 571
9192.63 527
9193.54 552
9194.44 587
9195.35 590
9196.25 603
9197.16 580
9198.06 583
9198.97 586
9199.87 596
9200.78 601
9201.69 580
9202.59 623
9203.50 578
9204.40 593
9205.31 680
9206.21 725
9207.12 731
9208.03 708
9208.93 705
9209.84 749
9210.74 760
9211.65 712
9212.56 673
9213.46 658
9214.37 678
9215.28 672
9216.18 631
9217.09 643
9218.00 645
9218.90 595
9219.81 624
9220.72 711
9221.62 643
9222.53 631
9223.44 648
9224.34 676
9225.25 710
9226.16 674
9227.06 645
9227.97 626
9228.88 618
9229.78 585
9230.69 580
9231.60 597
9232.51 591
9233.41 636
9234.32 575
9235.23 622
9236.13 645
9237.04 628
9237.95 596
9238.86 584
9239.76 589
9240.67 618
9241.58 619
9242.49 591
9243.39 570
9244.30 527
9245.21 546
9246.12 535
9247.03 518
9247.93 608
9248.84 596
9249.75 628
9250.66 577
9251.57 585
9252.47 646
9253.38 572
9254.29 607
9255.20 585
9256.11 558
9257.02 544
9257.92 548
9258.83 526
9259.74 534
9260.65 611
9261.56 556
9262.47 601
9263.38 576
9264.28 604
9265.19 588
9266.10 564
9267.01 554
9267.92 551
9268.83 532
9269.74 550
9270.65 623
9271.56 575
9272.47 488
9273.37 544
9274.28 572
9275.19 554
9276.10 571
9277.01 611
9277.92 602
9278.83 592
9279.74 598
9280.65 565
9281.56 584
9282.47 592
9283.38 553
9284.29 538
9285.20 567
9286.11 555
9287.02 623
9287.93 622
9288.84 619
9289.75 562
9290.66 582
9291.57 584
9292.48 561
9293.39 581
9294.30 636
9295.21 583
9296.12 625
9297.03 589
9297.94 637
9298.85 592
9299.76 612
9300.67 594
9301.58 591
9302.49 570
9303.40 595
9304.31 569
9305.23 580
9306.14 639
9307.05 638
9307.96 626
9308.87 527
9309.78 592
9310.69 656
9311.60 647
9312.51 639
9313.42 631
9314.34 634
9315.25 713
9316.16 643
9317.07 675
9317.98 633
9318.89 645
9319.80 608
9320.72 638
9321.63 600
9322.54 615
9323.45 640
9324.36 590
9325.27 609
9326.19 620
9327.10 608
9328.01 577
9328.92 549
9329.83 587
9330.74 578
9331.66 566
9332.57 560
9333.48 572
9334.39 571
9335.31 572
9336.22 572
9337.13 610
9338.04 576
9338.96 572
9339.87 578
9340.78 587
9341.69 641
9342.61 574
9343.52 604
9344.43 575
9345.34 593
9346.26 593
9347.17 618
9348.08 639
9348.99 608
9349.91 619
9350.82 614
9351.73 631
9352.65 673
9353.56 618
9354.47 600
9355.39 577
9356.30 536
9357.21 580
9358.13 592
9359.04 576
9359.95 576
9360.87 692
9361.78 664
9362.69 649
9363.61 615
9364.52 655
9365.43 619
9366.35 599
9367.26 597
9368.18 601
9369.09 635
9370.00 618
9370.92 663
9371.83 586
9372.75 577
9373.66 664
9374.57 655
9375.49 655
9376.40 620
9377.32 667
9378.23 625
9379.15 590
9380.06 632
9380.97 653
9381.89 648
9382.80 586
9383.72 622
9384.63 638
9385.55 708
9386.46 698
9387.38 636
9388.29 691
9389.21 707
9390.12 795
9391.04 782
9391.95 781
9392.87 768
9393.78 873
9394.70 807
9395.61 779
9396.53 736
9397.44 753
9398.36 796
9399.27 766
9400.19 778
9401.10 773
9402.02 740
9402.94 731
9403.85 704
9404.77 704
9405.68 726
9406.60 681
9407.51 676
9408.43 660
9409.35 699
9410.26 717
9411.18 670
9412.09 711
9413.01 683
9413.93 708
9414.84 723
9415.76 738
9416.67 725
9417.59 716
9418.51 702
9419.42 678
9420.34 690
9421.26 716
9422.17 678
9423.09 725
9424.01 695
9424.92 692
9425.84 671
9426.76 694
9427.67 719
9428.59 702
9429.51 723
9430.42 713
9431.34 720
9432.26 726
9433.17 678
9434.09 709
9435.01 699
9435.93 708
9436.84 708
9437.76 755
9438.68 787
9439.59 792
9440.51 819
9441.43 825
9442.35 782
9443.26 827
9444.18 876
9445.10 790
9446.02 735
9446.93 814
9447.85 870
9448.77 856
9449.69 826
9450.61 769
9451.52 817
9452.44 774
9453.36 786
9454.28 806
9455.20 801
9456.11 912
9457.03 996
9457.95 897
9458.87 928
9459.79 977
9460.71 1018
9461.62 1075
9462.54 1100
9463.46 981
9464.38 971
9465.30 1040
9466.22 957
9467.14 923
9468.05 969
9468.97 929
9469.89 899
9470.81 852
9471.73 844
9472.65 881
9473.57 927
9474.49 953
9475.41 917
9476.32 878
9477.24 916
9478.16 969
9479.08 900
9480.00 869
9480.92 866
9481.84 928
9482.76 999
9483.68 935
9484.60 953
9485.52 961
9486.44 969
9487.36 1009
9488.28 994
9489.20 1007
9490.12 1046
9491.04 972
9491.96 974
9492.88 974
9493.80 991
9494.72 1027
9495.64 1051
9496.56 1049
9497.48 1128
9498.40 1085
9499.32 1040
9500.24 1105
9501.16 1110
9502.08 1044
9503.00 1070
9503.92 1122
9504.84 1110
9505.76 1060
9506.68 1179
9507.60 1202
9508.52 1182
9509.44 1178
9510.36 1272
9511.28 1312
9512.21 1406
9513.13 1490
9514.05 1495
9514.97 1654
9515.89 1609
9516.81 1703
9517.73 1698
9518.65 1682
9519.57 1668
9520.50 1537
9521.42 1628
9522.34 1879
9523.26 1925
9524.18 2020
9525.10 2107
9526.02 1936
9526.95 2008
9527.87 1998
9528.79 1851
9529.71 1816
9530.63 1678
9531.55 1692
9532.48 1485
9533.40 1419
9534.32 1453
9535.24 1495
9536.16 1458
9537.09 1643
9538.01 1784
9538.93 1973
9539.85 1996
9540.77 2131
9541.70 2248
9542.62 2154
9543.54 1956
9544.46 1871
9545.39 1760
9546.31 1607
9547.23 1486
9548.15 1394
9549.08 1312
9550.00 1245
9550.92 1246
9551.85 1147
9552.77 1137
9553.69 1102
9554.61 1091
9555.54 1160
9556.46 1095
9557.38 999
9558.31 1022
9559.23 1068
9560.15 1064
9561.08 1088
9562.00 990
9562.92 1077
9563.85 1150
9564.77 1099
9565.69 1101
9566.62 1171
9567.54 1146
9568.46 1151
9569.39 1153
9570.31 1124
9571.23 1031
9572.16 1109
9573.08 1022
9574.01 977
9574.93 1021
9575.85 1053
9576.78 1041
9577.70 998
9578.63 1022
9579.55 990
9580.47 962
9581.40 1042
9582.32 1060
9583.25 1027
9584.17 956
9585.10 931
9586.02 1013
9586.94 951
9587.87 943
9588.79 944
9589.72 932
9590.64 911
9591.57 907
9592.49 896
9593.42 901
9594.34 921
9595.27 909
9596.19 962
9597.12 934
9598.04 1038
9598.97 1040
9599.89 1006
9600.82 1003
9601.74 993
9602.67 1036
9603.59 986
9604.52 1014
9605.44 1032
9606.37 991
9607.29 1026
9608.22 1071
9609.15 1060
9610.07 1135
9611.00 1042
9611.92 1062
9612.85 1124
9613.77 1075
9614.70 1110
9615.63 1036
9616.55 996
9617.48 1047
9618.40 1045
9619.33 1077
9620.26 1097
9621.18 1122
9622.11 1159
9623.03 1173
9623.96 1096
9624.89 1056
9625.81 1090
9626.74 1118
9627.67 1136
9628.59 1119
9629.52 1121
9630.45 1130
9631.37 1181
9632.30 1249
9633.23 1144
9634.15 1157
9635.08 1208
9636.01 1241
9636.93 1245
9637.86 1308
9638.79 1346
9639.71 1408
9640.64 1509
9641.57 1577
9642.50 1608
9643.42 1581
9644.35 1632
9645.28 1599
9646.21 1444
9647.13 1371
9648.06 1361
9648.99 1386
9649.92 1419
9650.84 1276
9651.77 1228
9652.70 1299
9653.63 1448
9654.55 1436
9655.48 1581
9656.41 1644
9657.34 1729
9658.26 1740
9659.19 1814
9660.12 1734
9661.05 1693
9661.98 1646
9662.91 1471
9663.83 1366
9664.76 1421
9665.69 1351
9666.62 1285
9667.55 1256
9668.48 1290
9669.40 1312
9670.33 1280
9671.26 1306
9672.19 1282
9673.12 1327
9674.05 1341
9674.98 1317
9675.90 1341
9676.83 1381
9677.76 1271
9678.69 1291
9679.62 1357
9680.55 1401
9681.48 1358
9682.41 1413
9683.34 1351
9684.27 1319
9685.19 1298
9686.12 1419
9687.05 1407
9687.98 1366
9688.91 1404
9689.84 1398
9690.77 1340
9691.70 1425
9692.63 1359
9693.56 1328
9694.49 1371
9695.42 1458
9696.35 1496
9697.28 1468
9698.21 1559
9699.14 1516
9700.07 1500
9701.00 1586
9701.93 1528
9702.86 1535
9703.79 1542
9704.72 1490
9705.65 1510
9706.58 1478
9707.51 1535
9708.44 1492
9709.37 1556
9710.30 1463
9711.23 1472
9712.16 1454
9713.09 1471
9714.02 1538
9714.95 1477
9715.88 1437
9716.82 1508
9717.75 1505
9718.68 1522
9719.61 1572
9720.54 1721
9721.47 1727
9722.40 1758
9723.33 1821
9724.26 1664
9725.19 1587
9726.13 1570
9727.06 1543
9727.99 1508
9728.92 1477
9729.85 1450
9730.78 1372
9731.71 1252
9732.64 1301
9733.58 1327
9734.51 1253
9735.44 1258
9736.37 1351
9737.30 1367
9738.23 1352
9739.17 1468
9740.10 1451
9741.03 1476
9741.96 1420
9742.89 1394
9743.83 1347
9744.76 1344
9745.69 1244
9746.62 1242
9747.55 1173
9748.49 1131
9749.42 1136
9750.35 1047
9751.28 1095
9752.22 1119
9753.15 1089
9754.08 1056
9755.01 985
9755.95 988
9756.88 1046
9757.81 1095
9758.75 1059
9759.68 1047
9760.61 972
9761.54 1059
9762.48 1003
9763.41 973
9764.34 952
9765.28 942
9766.21 933
9767.14 927
9768.08 977
9769.01 968
9769.94 1001
9770.88 1040
9771.81 990
9772.74 981
9773.68 1025
9774.61 1001
9775.54 993
9776.48 958
9777.41 929
9778.34 949
9779.28 845
9780.21 968
9781.14 997
9782.08 1016
9783.01 926
9783.95 949
9784.88 1041
9785.81 1159
9786.75 1152
9787.68 1114
9788.62 1089
9789.55 1042
9790.49 1084
9791.42 1085
9792.35 1039
9793.29 1047
9794.22 1086
9795.16 989
9796.09 953
9797.03 972
9797.96 966
9798.90 982
9799.83 957
9800.77 977
9801.70 962
9802.64 961
9803.57 991
9804.51 943
9805.44 937
9806.38 951
9807.31 928
9808.25 929
9809.18 981
9810.12 903
9811.05 988
9811.99 884
9812.92 825
9813.86 848
9814.79 816
9815.73 775
9816.66 829
9817.60 817
9818.54 794
9819.47 815
9820.41 831
9821.34 822
9822.28 809
9823.21 872
9824.15 864
9825.09 815
9826.02 757
9826.96 781
9827.89 802
9828.83 754
9829.77 839
9830.70 831
9831.64 819
9832.57 806
9833.51 731
9834.45 811
9835.38 753
9836.32 756
9837.26 691
9838.19 773
9839.13 785
9840.07 706
9841.00 742
9841.94 797
9842.88 796
9843.81 802
9844.75 810
9845.69 746
9846.62 786
9847.56 740
9848.50 775
9849.44 834
9850.37 821
9851.31 785
9852.25 755
9853.18 783
9854.12 763
9855.06 730
9856.00 799
9856.93 770
9857.87 785
9858.81 834
9859.75 856
9860.68 769
9861.62 818
9862.56 847
9863.50 857
9864.44 903
9865.37 854
9866.31 863
9867.25 903
9868.19 947
9869.13 920
9870.06 845
9871.00 825
9871.94 828
9872.88 799
9873.82 743
9874.75 833
9875.69 839
9876.63 785
9877.57 742
9878.51 803
9879.45 792
9880.39 767
9881.32 770
9882.26 805
9883.20 784
9884.14 830
9885.08 774
9886.02 797
9886.96 834
9887.90 837
9888.83 844
9889.77 825
9890.71 796
9891.65 828
9892.59 847
9893.53 752
9894.47 780
9895.41 734
9896.35 773
9897.29 780
9898.23 777
9899.17 738
9900.11 713
9901.05 718
9901.99 769
9902.92 776
9903.86 734
9904.80 762
9905.74 706
9906.68 718
9907.62 741
9908.56 825
9909.50 765
9910.44 748
9911.38 768
9912.32 811
9913.26 792
9914.20 790
9915.14 814
9916.08 802
9917.02 736
9917.97 757
9918.91 808
9919.85 732
9920.79 775
9921.73 791
9922.67 775
9923.61 748
9924.55 690
9925.49 686
9926.43 717
9927.37 761
9928.31 742
9929.25 781
9930.19 849
9931.13 926
9932.08 886
9933.02 1020
9933.96 1058
9934.90 1073
9935.84 1133
9936.78 1065
9937.72 995
9938.66 1007
9939.61 998
9940.55 899
9941.49 877
9942.43 827
9943.37 780
9944.31 723
9945.26 701
9946.20 731
9947.14 740
9948.08 788
9949.02 718
9949.96 736
9950.91 707
9951.85 695
9952.79 760
9953.73 740
9954.67 710
9955.62 734
9956.56 691
9957.50 690
9958.44 669
9959.39 671
9960.33 680
9961.27 712
9962.21 686
9963.16 681
9964.10 704
9965.04 681
9965.98 638
9966.93 654
9967.87 630
9968.81 749
9969.75 694
9970.70 712
9971.64 686
9972.58 696
9973.53 734
9974.47 705
9975.41 688
9976.36 720
9977.30 710
9978.24 661
9979.18 616
9980.13 695
9981.07 715
9982.01 711
9982.96 687
9983.90 656
9984.85 713
9985.79 674
9986.73 683
9987.68 704
9988.62 663
9989.56 723
9990.51 702
9991.45 706
9992.40 710
9993.34 697
9994.28 671
9995.23 697
9996.17 728
9997.12 749
9998.06 692
9999.00 783
9999.95 832
10000.89 808
10001.84 785
10002.78 811
10003.73 813
10004.67 847
10005.61 783
10006.56 775
10007.50 720
10008.45 678
10009.39 645
10010.34 626
10011.28 640
10012.23 751
10013.17 676
10014.12 656
10015.06 691
10016.01 661
10016.95 647
10017.90 665
10018.84 631
10019.79 621
10020.73 602
10021.68 584
10022.62 618
10023.57 613
10024.51 601
10025.46 652
10026.41 623
10027.35 625
10028.30 570
10029.24 584
10030.19 573
10031.13 603
10032.08 671
10033.03 643
10033.97 654
10034.92 663
10035.86 586
10036.81 607
10037.76 662
10038.70 590
10039.65 605
10040.59 619
10041.54 661
10042.49 607
10043.43 588
10044.38 549
10045.33 567
10046.27 606
10047.22 611
10048.16 581
10049.11 610
10050.06 581
10051.00 572
10051.95 570
10052.90 532
10053.84 564
10054.79 560
10055.74 552
10056.69 558
10057.63 517
10058.58 533
10059.53 555
10060.47 503
10061.42 518
10062.37 554
10063.32 558
10064.26 569
10065.21 558
10066.16 528
10067.10 571
10068.05 532
10069.00 563
10069.95 518
10070.89 565
10071.84 608
10072.79 540
10073.74 538
10074.69 509
10075.63 597
10076.58 595
10077.53 540
10078.48 573
10079.43 564
10080.37 513
10081.32 547
10082.27 568
10083.22 564
10084.17 595
10085.11 601
10086.06 585
10087.01 553
10087.96 524
10088.91 544
10089.86 548
10090.81 541
10091.75 533
10092.70 517
10093.65 586
10094.60 512
10095.55 485
10096.50 531
10097.45 522
10098.40 563
10099.34 566
10100.29 538
10101.24 559
10102.19 584
10103.14 584
10104.09 621
10105.04 546
10105.99 520
10106.94 523
10107.89 570
10108.84 571
10109.79 483
10110.73 528
10111.68 516
10112.63 500
10113.58 523
10114.53 542
10115.48 527
10116.43 553
10117.38 508
10118.33 522
10119.28 539
10120.23 562
10121.18 514
10122.13 477
10123.08 529
10124.03 507
10124.98 540
10125.93 527
10126.88 513
10127.83 477
10128.78 506
10129.73 524
10130.68 526
10131.64 510
10132.59 476
10133.54 539
10134.49 519
10135.44 534
10136.39 554
10137.34 511
10138.29 499
10139.24 517
10140.19 516
10141.14 550
10142.09 549
10143.04 526
10144.00 524
10144.95 548
10145.90 562
10146.85 538
10147.80 523
10148.75 510
10149.70 508
10150.65 522
10151.61 516
10152.56 532
10153.51 501
10154.46 543
10155.41 489
10156.36 526
10157.31 568
10158.27 528
10159.22 539
10160.17 536
10161.12 534
10162.07 515
10163.03 589
10163.98 572
10164.93 570
10165.88 590
10166.83 567
10167.79 549
10168.74 569
10169.69 583
10170.64 549
10171.60 552
10172.55 512
10173.50 509
10174.45 512
10175.41 541
10176.36 570
10177.31 536
10178.26 551
10179.22 519
10180.17 575
10181.12 513
10182.07 583
10183.03 560
10183.98 519
10184.93 571
10185.89 622
10186.84 575
10187.79 526
10188.75 560
10189.70 615
10190.65 569
10191.60 581
10192.56 590
10193.51 587
10194.47 578
10195.42 606
10196.37 562
10197.33 585
10198.28 583
10199.23 616
10200.19 656
10201.14 633
10202.09 636
10203.05 606
10204.00 592
10204.96 574
10205.91 619
10206.86 649
10207.82 597
10208.77 594
10209.73 661
10210.68 666
10211.63 623
10212.59 628
10213.54 654
10214.50 638
10215.45 647
10216.41 705
10217.36 700
10218.32 676
10219.27 691
10220.22 671
10221.18 630
10222.13 606
10223.09 617
10224.04 555
10225.00 535
10225.95 608
10226.91 631
10227.86 575
10228.82 603
10229.77 592
10230.73 643
10231.68 626
10232.64 632
10233.59 638
10234.55 639
10235.50 602
10236.46 565
10237.42 620
10238.37 640
10239.33 670
10240.28 657
10241.24 716
10242.19 741
10243.15 745
10244.10 783
10245.06 745
10246.02 722
10246.97 768
10247.93 752
10248.88 701
10249.84 733
10250.80 729
10251.75 654
10252.71 626
10253.66 654
10254.62 650
10255.58 685
10256.53 646
10257.49 624
10258.45 600
10259.40 582
10260.36 556
10261.32 555
10262.27 621
10263.23 608
10264.19 590
10265.14 572
10266.10 587
10267.06 627
10268.01 582
10268.97 644
10269.93 672
10270.88 642
10271.84 635
10272.80 634
10273.76 598
10274.71 631
10275.67 564
10276.63 610
10277.58 638
10278.54 610
10279.50 587
10280.46 620
10281.41 615
10282.37 655
10283.33 680
10284.29 671
10285.24 651
10286.20 627
10287.16 710
10288.12 778
10289.08 772
10290.03 792
10290.99 796
10291.95 772
10292.91 692
10293.87 694
10294.82 705
10295.78 723
10296.74 667
10297.70 657
10298.66 649
10299.61 569
10300.57 574
10301.53 577
10302.49 573
10303.45 594
10304.41 531
10305.37 524
10306.32 569
10307.28 479
10308.24 554
10309.20 569
10310.16 536
10311.12 567
10312.08 555
10313.04 512
10314.00 550
10314.95 578
10315.91 521
10316.87 516
10317.83 503
10318.79 543
10319.75 605
10320.71 572
10321.67 552
10322.63 566
10323.59 567
10324.55 602
10325.51 608
10326.47 607
10327.43 551
10328.39 586
10329.35 560
10330.31 592
10331.27 568
10332.23 548
10333.19 562
10334.15 618
10335.11 569
10336.07 626
10337.03 666
10337.99 646
10338.95 612
10339.91 594
10340.87 610
10341.83 607
10342.79 620
10343.75 574
10344.71 579
10345.67 573
10346.63 536
10347.59 525
10348.55 482
10349.51 510
10350.47 544
10351.43 522
10352.39 519
10353.35 529
10354.31 501
10355.28 503
10356.24 492
10357.20 497
10358.16 531
10359.12 506
10360.08 515
10361.04 498
10362.00 531
10362.96 562
10363.93 511
10364.89 525
10365.85 541
10366.81 530
10367.77 501
10368.73 532
10369.69 531
10370.66 569
10371.62 497
10372.58 498
10373.54 489
10374.50 543
10375.47 502
10376.43 460
10377.39 500
10378.35 506
10379.31 559
10380.28 545
10381.24 509
10382.20 506
10383.16 496
10384.12 479
10385.09 506
10386.05 499
10387.01 488
10387.97 524
10388.94 492
10389.90 498
10390.86 465
10391.82 491
10392.79 485
10393.75 532
10394.71 508
10395.68 489
10396.64 542
10397.60 513
10398.56 507
10399.53 456
10400.49 466
10401.45 460
10402.42 490
10403.38 478
10404.34 458
10405.31 447
10406.27 452
10407.23 501
10408.20 474
10409.16 479
10410.12 506
10411.09 572
10412.05 520
10413.01 514
10413.98 506
10414.94 479
10415.90 508
10416.87 531
10417.83 499
10418.80 457
10419.76 484
10420.72 492
10421.69 519
10422.65 546
10423.62 567
10424.58 594
10425.54 563
10426.51 601
10427.47 618
10428.44 614
10429.40 588
10430.37 590
10431.33 546
10432.30 596
10433.26 569
10434.22 550
10435.19 516
10436.15 568
10437.12 508
10438.08 500
10439.05 527
10440.01 493
10440.98 492
10441.94 442
10442.91 493
10443.87 463
10444.84 489
10445.80 477
10446.77 481
10447.73 452
10448.70 472
10449.66 447
10450.63 439
10451.59 478
10452.56 457
10453.53 478
10454.49 451
10455.46 471
10456.42 436
10457.39 479
10458.35 432
10459.32 383
10460.29 397
10461.25 407
10462.22 395
10463.18 473
10464.15 410
10465.12 435
10466.08 438
10467.05 452
10468.01 454
10468.98 482
10469.95 451
10470.91 436
10471.88 429
10472.85 432
10473.81 435
10474.78 454
10475.74 434
10476.71 458
10477.68 418
10478.64 395
10479.61 461
10480.58 433
10481.54 418
10482.51 418
10483.48 429
10484.45 438
10485.41 443
10486.38 448
10487.35 408
10488.31 459
10489.28 404
10490.25 431
10491.22 484
10492.18 479
10493.15 421
10494.12 381
10495.08 414
10496.05 422
10497.02 416
10497.99 454
10498.95 410
10499.92 423
10500.89 437
10501.86 447
10502.83 455
10503.79 412
10504.76 496
10505.73 458
10506.70 495
10507.67 474
10508.63 472
10509.60 463
10510.57 430
10511.54 436
10512.51 467
10513.47 504
10514.44 462
10515.41 488
10516.38 503
10517.35 449
10518.32 453
10519.28 445
10520.25 441
10521.22 486
10522.19 424
10523.16 462
10524.13 454
10525.10 454
10526.07 439
10527.03 460
10528.00 480
10528.97 426
10529.94 406
10530.91 431
10531.88 442
10532.85 466
10533.82 462
10534.79 460
10535.76 464
10536.73 447
10537.70 455
10538.67 459
10539.63 437
10540.60 454
10541.57 423
10542.54 410
10543.51 411
10544.48 431
10545.45 403
10546.42 405
10547.39 429
10548.36 485
10549.33 453
10550.30 452
10551.27 450
10552.24 440
10553.21 439
10554.18 450
10555.15 463
10556.12 470
10557.09 464
10558.06 445
10559.03 490
10560.00 496
10560.97 485
10561.95 448
10562.92 497
10563.89 491
10564.86 488
10565.83 564
10566.80 522
10567.77 541
10568.74 552
10569.71 640
10570.68 607
10571.65 568
10572.62 536
10573.59 516
10574.57 502
10575.54 547
10576.51 502
10577.48 490
10578.45 524
10579.42 507
10580.39 478
10581.36 451
10582.34 468
10583.31 526
10584.28 507
10585.25 517
10586.22 484
10587.19 490
10588.17 503
10589.14 512
10590.11 460
10591.08 437
10592.05 432
10593.02 480
10594.00 467
10594.97 488
10595.94 528
10596.91 536
10597.89 446
10598.86 504
10599.83 545
10600.80 516
10601.77 518
10602.75 528
10603.72 499
10604.69 548
10605.66 550
10606.64 528
10607.61 572
10608.58 521
10609.55 520
10610.53 486
10611.50 468
10612.47 463
10613.45 477
10614.42 506
10615.39 526
10616.36 501
10617.34 441
10618.31 480
10619.28 500
10620.26 471
10621.23 540
10622.20 520
10623.18 523
10624.15 505
10625.12 467
10626.10 510
10627.07 510
10628.04 540
10629.02 565
10629.99 492
10630.97 512
10631.94 514
10632.91 522
10633.89 534
10634.86 556
10635.83 558
10636.81 490
10637.78 474
10638.76 498
10639.73 542
10640.70 549
10641.68 584
10642.65 545
10643.63 608
10644.60 620
10645.58 741
10646.55 768
10647.53 719
10648.50 708
10649.47 755
10650.45 695
10651.42 677
10652.40 621
10653.37 588
10654.35 583
10655.32 546
10656.30 588
10657.27 595
10658.25 608
10659.22 603
10660.20 549
10661.17 512
10662.15 549
10663.12 608
10664.10 574
10665.07 579
10666.05 564
10667.02 553
10668.00 510
10668.97 479
10669.95 515
10670.93 561
10671.90 532
10672.88 565
10673.85 528
10674.83 511
10675.80 580
10676.78 469
10677.76 489
10678.73 558
10679.71 584
10680.68 605
10681.66 570
10682.63 566
10683.61 528
10684.59 573
10685.56 589
10686.54 578
10687.52 546
10688.49 573
10689.47 560
10690.44 587
10691.42 590
10692.40 615
10693.37 627
10694.35 590
10695.33 564
10696.30 599
10697.28 630
10698.26 582
10699.23 547
10700.21 609
10701.19 587
10702.17 577
10703.14 549
10704.12 553
10705.10 615
10706.07 590
10707.05 574
10708.03 571
10709.01 557
10709.98 653
10710.96 581
10711.94 585
10712.91 581
10713.89 603
10714.87 576
10715.85 618
10716.83 712
10717.80 639
10718.78 625
10719.76 630
10720.74 649
10721.71 668
10722.69 670
10723.67 653
10724.65 654
10725.63 716
10726.60 720
10727.58 668
10728.56 704
10729.54 745
10730.52 723
10731.49 829
10732.47 951
10733.45 982
10734.43 1067
10735.41 1184
10736.39 1304
10737.37 1462
10738.34 1505
10739.32 1458
10740.30 1492
10741.28 1381
10742.26 1260
10743.24 1097
10744.22 1032
10745.20 942
10746.17 890
10747.15 809
10748.13 774
10749.11 792
10750.09 717
10751.07 657
10752.05 640
10753.03 649
10754.01 664
10754.99 638
10755.97 620
10756.95 575
10757.93 588
10758.91 599
10759.88 575
10760.86 571
10761.84 571
10762.82 550
10763.80 640
10764.78 581
10765.76 575
10766.74 640
10767.72 614
10768.70 570
10769.68 610
10770.66 593
10771.64 566
10772.62 584
10773.60 581
10774.58 552
10775.56 538
10776.54 570
10777.52 573
10778.51 576
10779.49 535
10780.47 519
10781.45 521
10782.43 557
10783.41 540
10784.39 555
10785.37 534
10786.35 544
10787.33 517
10788.31 517
10789.29 575
10790.27 520
10791.26 499
10792.24 542
10793.22 523
10794.20 562
10795.18 511
10796.16 490
10797.14 495
10798.12 505
10799.10 517
10800.09 529
10801.07 472
10802.05 496
10803.03 550
10804.01 538
10804.99 492
10805.98 476
10806.96 521
10807.94 482
10808.92 552
10809.90 483
10810.89 554
10811.87 561
10812.85 533
10813.83 552
10814.81 569
10815.80 557
10816.78 533
10817.76 522
10818.74 567
10819.72 592
10820.71 583
10821.69 509
10822.67 470
10823.65 546
10824.64 560
10825.62 634
10826.60 544
10827.58 519
10828.57 549
10829.55 562
10830.53 549
10831.52 505
10832.50 478
10833.48 488
10834.46 527
10835.45 533
10836.43 467
10837.41 486
10838.40 500
10839.38 492
10840.36 436
10841.35 459
10842.33 503
10843.31 555
10844.30 498
10845.28 563
10846.26 517
10847.25 571
10848.23 523
10849.21 516
10850.20 472
10851.18 482
10852.17 557
10853.15 520
10854.13 538
10855.12 538
10856.10 530
10857.09 520
10858.07 502
10859.05 546
10860.04 527
10861.02 505
10862.01 552
10862.99 507
10863.97 498
10864.96 564
10865.94 544
10866.93 565
10867.91 488
10868.90 465
10869.88 533
10870.87 526
10871.85 492
10872.84 514
10873.82 510
10874.81 530
10875.79 526
10876.78 519
10877.76 481
10878.75 518
10879.73 555
10880.72 568
10881.70 563
10882.69 564
10883.67 586
10884.66 579
10885.64 527
10886.63 521
10887.61 544
10888.60 543
10889.58 567
10890.57 573
10891.55 591
10892.54 581
10893.53 581
10894.51 621
10895.50 614
10896.48 561
10897.47 597
10898.45 627
10899.44 542
10900.43 542
10901.41 571
10902.40 567
10903.38 597
10904.37 613
10905.36 583
10906.34 569
10907.33 632
10908.32 630
10909.30 614
10910.29 619
10911.28 600
10912.26 601
10913.25 624
10914.24 553
10915.22 579
10916.21 559
10917.20 535
10918.18 604
10919.17 597
10920.16 632
10921.14 602
10922.13 600
10923.12 600
10924.10 615
10925.09 645
10926.08 618
10927.07 571
10928.05 616
10929.04 557
10930.03 599
10931.01 606
10932.00 631
10932.99 608
10933.98 603
10934.96 612
10935.95 656
10936.94 659
10937.93 604
10938.92 640
10939.90 639
10940.89 707
10941.88 699
10942.87 641
10943.85 648
10944.84 675
10945.83 694
10946.82 679
10947.81 716
10948.79 734
10949.78 717
10950.77 769
10951.76 769
10952.75 790
10953.74 734
10954.72 790
10955.71 796
10956.70 805
10957.69 780
10958.68 759
10959.67 781
10960.66 835
10961.65 891
10962.63 895
10963.62 983
10964.61 998
10965.60 1017
10966.59 1053
10967.58 1025
10968.57 959
10969.56 1003
10970.55 1032
10971.54 975
10972.52 935
10973.51 961
10974.50 844
10975.49 879
10976.48 854
10977.47 758
10978.46 752
10979.45 820
10980.44 777
10981.43 725
10982.42 747
10983.41 737
10984.40 807
10985.39 783
10986.38 850
10987.37 836
10988.36 830
10989.35 831
10990.34 862
10991.33 838
10992.32 842
10993.31 842
10994.30 847
10995.29 832
10996.28 836
10997.27 804
10998.26 787
10999.25 872
11000.24 865
11001.23 963
11002.22 1068
11003.21 1119
11004.20 1204
11005.20 1311
11006.19 1357
11007.18 1453
11008.17 1474
11009.16 1494
11010.15 1434
11011.14 1298
11012.13 1257
11013.12 1223
11014.11 1071
11015.10 1001
11016.10 947
11017.09 881
11018.08 808
11019.07 783
11020.06 823
11021.05 778
11022.04 782
11023.04 761
11024.03 705
11025.02 694
11026.01 716
11027.00 681
11027.99 667
11028.99 661
11029.98 675
11030.97 643
11031.96 628
11032.95 652
11033.95 643
11034.94 648
11035.93 643
11036.92 692
11037.91 678
11038.91 633
11039.90 691
11040.89 676
11041.88 651
11042.88 652
11043.87 645
11044.86 614
11045.85 675
11046.85 658
11047.84 679
11048.83 675
11049.82 640
11050.82 601
11051.81 634
11052.80 600
11053.80 559
11054.79 588
11055.78 612
11056.77 558
11057.77 573
11058.76 544
11059.75 561
11060.75 621
11061.74 589
11062.73 535
11063.73 594
11064.72 583
11065.71 579
11066.71 548
11067.70 489
11068.69 552
11069.69 560
11070.68 602
11071.68 574
11072.67 595
11073.66 561
11074.66 514
11075.65 531
11076.65 585
11077.64 584
11078.63 559
11079.63 563
11080.62 597
11081.62 551
11082.61 560
11083.60 520
11084.60 549
11085.59 547
11086.59 586
11087.58 590
11088.58 586
11089.57 636
11090.57 566
11091.56 564
11092.55 566
11093.55 585
11094.54 527
11095.54 515
11096.53 516
11097.53 561
11098.52 500
11099.52 488
11100.51 502
11101.51 549
11102.50 569
11103.50 546
11104.49 545
11105.49 486
11106.48 510
11107.48 542
11108.48 540
11109.47 495
11110.47 539
11111.46 523
11112.46 587
11113.45 555
11114.45 521
11115.44 525
11116.44 478
11117.44 536
11118.43 524
11119.43 555
11120.42 486
11121.42 517
11122.42 513
11123.41 554
11124.41 482
11125.40 495
11126.40 500
11127.40 509
11128.39 531
11129.39 529
11130.38 495
11131.38 509
11132.38 505
11133.37 554
11134.37 513
11135.37 503
11136.36 526
11137.36 522
11138.36 523
11139.35 564
11140.35 534
11141.35 540
11142.34 514
11143.34 489
11144.34 507
11145.34 496
11146.33 502
11147.33 472
11148.33 530
11149.32 520
11150.32 469
11151.32 480
11152.32 460
11153.31 524
11154.31 515
11155.31 480
11156.31 502
11157.30 504
11158.30 492
11159.30 498
11160.30 450
11161.29 489
11162.29 519
11163.29 476
11164.29 487
11165.29 502
11166.28 481
11167.28 520
11168.28 547
11169.28 491
11170.28 446
11171.27 456
11172.27 426
11173.27 451
11174.27 469
11175.27 485
11176.27 490
11177.26 491
11178.26 503
11179.26 469
11180.26 517
11181.26 454
11182.26 517
11183.26 532
11184.26 495
11185.25 500
11186.25 536
11187.25 512
11188.25 460
11189.25 492
11190.25 484
11191.25 470
11192.25 471
11193.25 460
11194.25 506
11195.24 532
11196.24 486
11197.24 464
11198.24 502
11199.24 565
11200.24 523
11201.24 496
11202.24 507
11203.24 534
11204.24 510
11205.24 522
11206.24 543
11207.24 524
11208.24 497
11209.24 525
11210.24 528
11211.24 511
11212.24 491
11213.24 484
11214.24 500
11215.24 505
11216.24 515
11217.24 521
11218.24 510
11219.24 501
11220.24 500
11221.24 545
11222.24 515
11223.24 543
11224.24 559
11225.24 548
11226.24 460
11227.25 516
11228.25 517
11229.25 484
11230.25 460
11231.25 470
11232.25 484
11233.25 431
11234.25 453
11235.25 426
11236.25 426
11237.25 469
11238.26 458
11239.26 493
11240.26 464
11241.26 450
11242.26 483
11243.26 484
11244.26 443
11245.27 477
11246.27 444
11247.27 444
11248.27 431
11249.27 430
11250.27 437
11251.28 465
11252.28 483
11253.28 468
11254.28 416
11255.28 440
11256.29 483
11257.29 455
11258.29 436
11259.29 445
11260.29 516
11261.30 455
11262.30 458
11263.30 452
11264.30 438
11265.31 457
11266.31 460
11267.31 429
11268.31 441
11269.32 474
11270.32 490
11271.32 457
11272.32 485
11273.33 469
11274.33 461
11275.33 481
11276.33 437
11277.34 506
11278.34 466
11279.34 457
11280.35 515
11281.35 530
11282.35 536
11283.36 497
11284.36 537
11285.36 510
11286.37 527
11287.37 513
11288.37 532
11289.38 523
11290.38 494
11291.38 506
11292.39 552
11293.39 503
11294.39 483
11295.40 512
11296.40 516
11297.41 469
11298.41 447
11299.41 455
11300.42 488
11301.42 502
11302.43 491
11303.43 497
11304.43 456
11305.44 513
11306.44 488
11307.45 440
11308.45 437
11309.46 500
11310.46 472
11311.46 511
11312.47 508
11313.47 496
11314.48 498
11315.48 552
11316.49 567
11317.49 521
11318.50 521
11319.50 510
11320.51 579
11321.51 551
11322.52 580
11323.52 587
11324.53 633
11325.53 567
11326.54 583
11327.54 531
11328.55 552
11329.55 571
11330.56 505
11331.56 486
11332.57 467
11333.57 500
11334.58 509
11335.58 446
11336.59 480
11337.60 490
11338.60 500
11339.61 526
11340.61 450
11341.62 444
11342.62 460
11343.63 505
11344.64 490
11345.64 468
11346.65 483
11347.65 471
11348.66 453
11349.67 472
11350.67 503
11351.68 478
11352.69 490
11353.69 490
11354.70 441
11355.71 467
11356.71 465
11357.72 498
11358.72 484
11359.73 471
11360.74 518
11361.74 485
11362.75 484
11363.76 464
11364.76 467
11365.77 493
11366.78 499
11367.79 425
11368.79 381
11369.80 441
11370.81 502
11371.81 428
11372.82 444
11373.83 432
11374.84 418
11375.84 462
11376.85 441
11377.86 453
11378.87 428
11379.87 430
11380.88 454
11381.89 448
11382.90 461
11383.90 497
11384.91 487
11385.92 455
11386.93 455
11387.93 437
11388.94 484
11389.95 504
11390.96 491
11391.97 479
11392.97 445
11393.98 443
11394.99 450
11396.00 416
11397.01 439
11398.02 452
11399.02 496
11400.03 427
11401.04 458
11402.05 437
11403.06 448
11404.07 422
11405.08 472
11406.08 458
11407.09 451
11408.10 455
11409.11 442
11410.12 447
11411.13 431
11412.14 465
11413.15 432
11414.15 434
11415.16 452
11416.17 439
11417.18 433
11418.19 456
11419.20 478
11420.21 490
11421.22 511
11422.23 487
11423.24 418
11424.25 465
11425.26 484
11426.27 459
11427.28 474
11428.29 442
11429.30 468
11430.31 480
11431.32 475
11432.32 508
11433.33 466
11434.34 496
11435.35 462
11436.36 482
11437.37 474
11438.38 467
11439.39 511
11440.41 457
11441.42 455
11442.43 500
11443.44 458
11444.45 505
11445.46 501
11446.47 521
11447.48 470
11448.49 496
11449.50 495
11450.51 476
11451.52 493
11452.53 509
11453.54 502
11454.55 526
11455.56 483
11456.57 455
11457.59 514
11458.60 541
11459.61 519
11460.62 503
11461.63 516
11462.64 559
11463.65 513
11464.66 559
11465.67 553
11466.69 567
11467.70 505
11468.71 540
11469.72 547
11470.73 515
11471.74 561
11472.75 560
11473.77 553
11474.78 511
11475.79 533
11476.80 534
11477.81 571
11478.83 550
11479.84 575
11480.85 529
11481.86 561
11482.87 538
11483.89 602
11484.90 551
11485.91 562
11486.92 641
11487.93 588
11488.95 565
11489.96 572
11490.97 520
11491.98 530
11493.00 578
11494.01 570
11495.02 554
11496.03 570
11497.05 571
11498.06 565
11499.07 582
11500.09 577
11501.10 592
11502.11 595
11503.12 633
11504.14 599
11505.15 619
11506.16 623
11507.18 585
11508.19 659
11509.20 587
11510.22 599
11511.23 574
11512.24 620
11513.26 624
11514.27 560
11515.28 579
11516.30 615
11517.31 566
11518.32 603
11519.34 599
11520.35 576
11521.37 620
11522.38 597
11523.39 624
11524.41 588
11525.42 644
11526.44 648
11527.45 626
11528.46 590
11529.48 607
11530.49 669
11531.51 633
11532.52 595
11533.53 628
11534.55 605
11535.56 687
11536.58 664
11537.59 670
11538.61 664
11539.62 622
11540.64 650
11541.65 683
11542.67 636
11543.68 611
11544.69 644
11545.71 679
11546.72 614
11547.74 706
11548.75 724
11549.77 724
11550.78 758
11551.80 788
11552.81 715
11553.83 749
11554.85 765
11555.86 745
11556.88 729
11557.89 729
11558.91 745
11559.92 765
11560.94 797
11561.95 804
11562.97 759
11563.98 783
11565.00 845
11566.02 827
11567.03 842
11568.05 839
11569.06 901
11570.08 832
11571.10 860
11572.11 913
11573.13 910
11574.14 882
11575.16 881
11576.18 859
11577.19 910
11578.21 983
11579.22 1036
11580.24 1037
11581.26 981
11582.27 988
11583.29 1042
11584.31 1051
11585.32 1166
11586.34 1154
11587.36 1212
11588.37 1301
11589.39 1343
11590.41 1300
11591.42 1368
11592.44 1363
11593.46 1424
11594.47 1439
11595.49 1534
11596.51 1512
11597.53 1513
11598.54 1614
11599.56 1772
11600.58 1872
11601.59 2039
11602.61 2274
11603.63 2734
11604.65 2899
11605.66 3283
11606.68 3564
11607.70 3855
11608.72 3882
11609.74 3890
11610.75 3769
11611.77 3449
11612.79 3060
11613.81 2776
11614.82 2478
11615.84 2315
11616.86 2013
11617.88 1601
11618.90 1638
11619.91 1480
11620.93 1380
11621.95 1330
11622.97 1224
11623.99 1249
11625.01 1187
11626.02 1138
11627.04 1110
11628.06 1060
11629.08 1075
11630.10 1077
11631.12 994
11632.14 1044
11633.15 1022
11634.17 944
11635.19 934
11636.21 931
11637.23 923
11638.25 918
11639.27 866
11640.29 863
11641.30 872
11642.32 907
11643.34 918
11644.36 899
11645.38 948
11646.40 919
11647.42 892
11648.44 924
11649.46 901
11650.48 828
11651.50 830
11652.52 784
11653.54 760
11654.56 763
11655.58 678
11656.60 713
11657.62 731
11658.64 691
11659.66 702
11660.68 664
11661.70 685
11662.72 717
11663.74 676
11664.76 701
11665.78 668
11666.80 686
11667.82 726
11668.84 690
11669.86 713
11670.88 682
11671.90 697
11672.92 744
11673.94 731
11674.96 713
11675.98 739
11677.00 764
11678.02 724
11679.04 771
11680.06 835
11681.08 763
11682.10 709
11683.12 777
11684.15 806
11685.17 829
11686.19 841
11687.21 876
11688.23 926
11689.25 890
11690.27 842
11691.29 877
11692.31 861
11693.34 838
11694.36 872
11695.38 803
11696.40 796
11697.42 800
11698.44 757
11699.46 780
11700.49 773
11701.51 800
11702.53 810
11703.55 788
11704.57 716
11705.60 726
11706.62 689
11707.64 776
11708.66 725
11709.68 689
11710.71 733
11711.73 673
11712.75 690
11713.77 683
11714.79 647
11715.82 687
11716.84 658
11717.86 703
11718.88 674
11719.91 669
11720.93 675
11721.95 615
11722.97 619
11724.00 655
11725.02 651
11726.04 645
11727.07 648
11728.09 634
11729.11 634
11730.13 583
11731.16 589
11732.18 538
11733.20 581
11734.23 623
11735.25 593
11736.27 607
11737.30 561
11738.32 561
11739.34 537
11740.37 594
11741.39 573
11742.41 588
11743.44 586
11744.46 592
11745.48 603
11746.51 583
11747.53 581
11748.55 596
11749.58 598
11750.60 610
11751.63 594
11752.65 559
11753.67 548
11754.70 569
11755.72 559
11756.75 589
11757.77 553
11758.79 526
11759.82 572
11760.84 539
11761.87 548
11762.89 527
11763.92 536
11764.94 574
11765.97 556
11766.99 486
11768.01 467
11769.04 488
11770.06 507
11771.09 480
11772.11 498
11773.14 502
11774.16 495
11775.19 491
11776.21 526
11777.24 503
11778.26 532
11779.29 583
11780.31 519
11781.34 523
11782.36 502
11783.39 456
11784.41 467
11785.44 524
11786.46 467
11787.49 468
11788.52 522
11789.54 483
11790.57 461
11791.59 508
11792.62 510
11793.64 485
11794.67 444
11795.70 483
11796.72 495
11797.75 523
11798.77 485
11799.80 432
11800.83 448
11801.85 472
11802.88 472
11803.90 481
11804.93 437
11805.96 422
11806.98 430
11808.01 465
11809.04 452
11810.06 440
11811.09 453
11812.11 440
11813.14 445
11814.17 468
11815.19 462
11816.22 451
11817.25 479
11818.27 515
11819.30 451
11820.33 429
11821.36 430
11822.38 441
11823.41 428
11824.44 416
11825.46 439
11826.49 477
11827.52 449
11828.54 484
11829.57 456
11830.60 458
11831.63 464
11832.65 498
11833.68 507
11834.71 470
11835.74 453
11836.76 464
11837.79 452
11838.82 519
11839.85 467
11840.88 491
11841.90 477
11842.93 506
11843.96 523
11844.99 465
11846.01 460
11847.04 465
11848.07 461
11849.10 483
11850.13 441
11851.16 455
11852.18 441
11853.21 445
11854.24 418
11855.27 442
11856.30 420
11857.33 441
11858.35 413
11859.38 479
11860.41 423
11861.44 424
11862.47 500
11863.50 494
11864.53 472
11865.56 420
11866.58 471
11867.61 458
11868.64 445
11869.67 468
11870.70 459
11871.73 445
11872.76 452
11873.79 476
11874.82 441
11875.85 474
11876.88 436
11877.91 461
11878.93 515
11879.96 490
11880.99 450
11882.02 446
11883.05 452
11884.08 471
11885.11 440
11886.14 460
11887.17 456
11888.20 484
11889.23 481
11890.26 519
11891.29 496
11892.32 455
11893.35 510
11894.38 515
11895.41 517
11896.44 501
11897.47 497
11898.50 526
11899.53 472
11900.56 482
11901.59 482
11902.62 523
11903.65 490
11904.69 507
11905.72 543
11906.75 575
11907.78 586
11908.81 603
11909.84 568
11910.87 598
11911.90 561
11912.93 533
11913.96 586
11914.99 619
11916.02 562
11917.06 592
11918.09 567
11919.12 518
11920.15 541
11921.18 538
11922.21 547
11923.24 531
11924.27 539
11925.31 567
11926.34 549
11927.37 518
11928.40 558
11929.43 591
11930.46 539
11931.50 535
11932.53 557
11933.56 633
11934.59 625
11935.62 629
11936.65 656
11937.69 739
11938.72 776
11939.75 727
11940.78 740
11941.81 795
11942.85 779
11943.88 702
11944.91 701
11945.94 692
11946.98 631
11948.01 611
11949.04 589
11950.07 576
11951.11 562
11952.14 578
11953.17 547
11954.20 491
11955.24 474
11956.27 477
11957.30 498
11958.34 523
11959.37 457
11960.40 476
11961.43 475
11962.47 459
11963.50 503
11964.53 455
11965.57 483
11966.60 483
11967.63 439
11968.67 470
11969.70 477
11970.73 481
11971.77 501
11972.80 470
11973.83 459
11974.87 525
11975.90 477
11976.94 467
11977.97 463
11979.00 461
11980.04 463
11981.07 512
11982.10 477
11983.14 455
11984.17 436
11985.21 473
11986.24 459
11987.27 490
11988.31 497
11989.34 440
11990.38 473
11991.41 460
11992.45 458
11993.48 462
11994.51 460
11995.55 456
11996.58 450
11997.62 468
11998.65 486
11999.69 451
12000.72 514
12001.76 467
12002.79 476
12003.83 507
12004.86 481
12005.90 409
12006.93 463
12007.97 473
12009.00 477
12010.04 466
12011.07 464
12012.11 464
12013.14 469
12014.18 543
12015.21 529
12016.25 522
12017.28 521
12018.32 524
12019.35 487
12020.39 472
12021.43 539
12022.46 569
12023.50 611
12024.53 585
12025.57 555
12026.60 546
12027.64 526
12028.68 547
12029.71 576
12030.75 580
12031.78 618
12032.82 591
12033.86 545
12034.89 541
12035.93 539
12036.97 571
12038.00 548
12039.04 562
12040.07 605
12041.11 550
12042.15 521
12043.18 524
12044.22 570
12045.26 525
12046.29 528
12047.33 530
12048.37 480
12049.40 491
12050.44 508
12051.48 523
12052.52 563
12053.55 557
12054.59 586
12055.63 591
12056.66 539
12057.70 506
12058.74 582
12059.78 554
12060.81 572
12061.85 573
12062.89 585
12063.92 583
12064.96 565
12066.00 529
12067.04 548
12068.07 572
12069.11 544
12070.15 593
12071.19 549
12072.23 540
12073.26 558
12074.30 545
12075.34 490
12076.38 537
12077.42 595
12078.45 650
12079.49 573
12080.53 539
12081.57 572
12082.61 559
12083.64 547
12084.68 542
12085.72 552
12086.76 582
12087.80 585
12088.84 606
12089.88 625
12090.91 621
12091.95 630
12092.99 657
12094.03 618
12095.07 633
12096.11 623
12097.15 618
12098.19 633
12099.22 675
12100.26 644
12101.30 648
12102.34 672
12103.38 677
12104.42 660
12105.46 660
12106.50 720
12107.54 801
12108.58 784
12109.62 825
12110.66 817
12111.70 890
12112.74 839
12113.77 816
12114.81 784
12115.85 796
12116.89 742
12117.93 716
12118.97 729
12120.01 688
12121.05 700
12122.09 663
12123.13 609
12124.17 546
12125.21 527
12126.25 563
12127.29 590
12128.33 520
12129.37 558
12130.41 577
12131.45 518
12132.50 559
12133.54 507
12134.58 505
12135.62 536
12136.66 506
12137.70 528
12138.74 504
12139.78 496
12140.82 505
12141.86 494
12142.90 508
12143.94 451
12144.98 499
12146.02 510
12147.07 532
12148.11 510
12149.15 497
12150.19 515
12151.23 500
12152.27 478
12153.31 499
12154.35 460
12155.40 435
12156.44 488
12157.48 483
12158.52 485
12159.56 453
12160.60 431
12161.64 449
12162.69 462
12163.73 459
12164.77 450
12165.81 466
12166.85 442
12167.90 462
12168.94 416
12169.98 444
12171.02 464
12172.06 429
12173.11 444
12174.15 436
12175.19 495
12176.23 447
12177.27 448
12178.32 426
12179.36 449
12180.40 481
12181.44 488
12182.49 477
12183.53 424
12184.57 436
12185.61 476
12186.66 470
12187.70 484
12188.74 512
12189.79 482
12190.83 519
12191.87 495
12192.91 517
12193.96 458
12195.00 456
12196.04 459
12197.09 472
12198.13 457
12199.17 442
12200.22 450
12201.26 522
12202.30 465
12203.35 441
12204.39 482
12205.43 516
12206.48 477
12207.52 447
12208.57 461
12209.61 463
12210.65 476
12211.70 445
12212.74 495
12213.78 484
12214.83 417
12215.87 433
12216.92 447
12217.96 445
12219.00 456
12220.05 439
12221.09 423
12222.14 438
12223.18 488
12224.23 448
12225.27 437
12226.31 434
12227.36 446
12228.40 429
12229.45 402
12230.49 456
12231.54 425
12232.58 450
12233.63 409
12234.67 434
12235.72 452
12236.76 462
12237.81 439
12238.85 474
12239.90 469
12240.94 443
12241.99 448
12243.03 448
12244.08 459
12245.12 454
12246.17 421
12247.21 410
12248.26 410
12249.30 456
12250.35 423
12251.39 397
12252.44 411
12253.49 409
12254.53 426
12255.58 397
12256.62 418
12257.67 425
12258.71 400
12259.76 406
12260.81 421
12261.85 419
12262.90 456
12263.94 450
12264.99 441
12266.04 455
12267.08 419
12268.13 413
12269.17 442
12270.22 396
12271.27 486
12272.31 477
12273.36 448
12274.41 409
12275.45 408
12276.50 431
12277.55 417
12278.59 416
12279.64 416
12280.69 391
12281.73 380
12282.78 352
12283.83 389
12284.87 385
12285.92 390
12286.97 407
12288.01 363
12289.06 382
12290.11 414
12291.16 454
12292.20 404
12293.25 402
12294.30 407
12295.35 385
12296.39 394
12297.44 388
12298.49 377
12299.54 387
12300.58 401
12301.63 371
12302.68 362
12303.73 364
12304.77 366
12305.82 406
12306.87 386
12307.92 365
12308.97 408
12310.01 348
12311.06 356
12312.11 406
12313.16 374
12314.21 378
12315.25 341
12316.30 386
12317.35 357
12318.40 374
12319.45 437
12320.50 376
12321.54 362
12322.59 353
12323.64 373
12324.69 383
12325.74 401
12326.79 354
12327.84 383
12328.89 388
12329.93 396
12330.98 401
12332.03 349
12333.08 364
12334.13 347
12335.18 345
12336.23 338
12337.28 341
12338.33 389
12339.38 377
12340.43 307
12341.47 347
12342.52 355
12343.57 362
12344.62 361
12345.67 402
12346.72 377
12347.77 379
12348.82 367
12349.87 418
12350.92 388
12351.97 366
12353.02 337
12354.07 378
12355.12 392
12356.17 376
12357.22 347
12358.27 374
12359.32 341
12360.37 385
12361.42 368
12362.47 331
12363.52 339
12364.57 333
12365.62 358
12366.67 369
12367.72 385
12368.77 367
12369.82 378
12370.87 335
12371.93 359
12372.98 354
12374.03 349
12375.08 347
12376.13 359
12377.18 358
12378.23 366
12379.28 374
12380.33 406
12381.38 373
12382.43 353
12383.49 382
12384.54 351
12385.59 367
12386.64 396
12387.69 392
12388.74 343
12389.79 379
12390.84 375
12391.90 354
12392.95 388
12394.00 354
12395.05 357
12396.10 367
12397.15 353
12398.21 354
12399.26 382
12400.31 371
12401.36 318
12402.41 335
12403.47 385
12404.52 403
12405.57 374
12406.62 396
12407.67 428
12408.73 363
12409.78 359
12410.83 373
12411.88 378
12412.94 369
12413.99 352
12415.04 381
12416.09 369
12417.15 440
12418.20 417
12419.25 379
12420.30 354
12421.36 379
12422.41 397
12423.46 405
12424.52 417
12425.57 396
12426.62 364
12427.67 375
12428.73 422
12429.78 407
12430.83 390
12431.89 351
12432.94 402
12433.99 412
12435.05 434
12436.10 410
12437.15 370
12438.21 371
12439.26 364
12440.31 388
12441.37 367
12442.42 395
12443.47 354
12444.53 403
12445.58 385
12446.64 349
12447.69 411
12448.74 333
12449.80 375
12450.85 362
12451.91 387
12452.96 391
12454.01 349
12455.07 371
12456.12 371
12457.18 376
12458.23 379
12459.29 386
12460.34 379
12461.39 386
12462.45 434
12463.50 444
12464.56 433
12465.61 420
12466.67 385
12467.72 381
12468.78 413
12469.83 393
12470.89 398
12471.94 408
12473.00 382
12474.05 387
12475.11 429
12476.16 411
12477.22 404
12478.27 399
12479.33 405
12480.38 460
12481.44 447
12482.49 451
12483.55 430
12484.60 448
12485.66 470
12486.71 451
12487.77 494
12488.83 463
12489.88 503
12490.94 492
12491.99 537
12493.05 482
12494.10 529
12495.16 494
12496.22 588
12497.27 581
12498.33 658
12499.38 669
12500.44 762
12501.50 783
12502.55 873
12503.61 905
12504.67 902
12505.72 913
12506.78 861
12507.83 803
12508.89 735
12509.95 724
12511.00 706
12512.06 660
12513.12 625
12514.17 576
12515.23 540
12516.29 528
12517.34 479
12518.40 508
12519.46 452
12520.52 476
12521.57 449
12522.63 458
12523.69 474
12524.74 458
12525.80 423
12526.86 461
12527.92 470
12528.97 416
12530.03 484
12531.09 430
12532.15 422
12533.20 442
12534.26 435
12535.32 433
12536.38 467
12537.43 442
12538.49 465
12539.55 486
12540.61 442
12541.66 425
12542.72 456
12543.78 461
12544.84 461
12545.90 441
12546.95 411
12548.01 439
12549.07 457
12550.13 355
12551.19 370
12552.25 369
12553.30 396
12554.36 459
12555.42 410
12556.48 440
12557.54 398
12558.60 403
12559.65 425
12560.71 439
12561.77 427
12562.83 427
12563.89 427
12564.95 401
12566.01 429
12567.07 386
12568.13 434
12569.18 427
12570.24 438
12571.30 491
12572.36 467
12573.42 490
12574.48 465
12575.54 444
12576.60 498
12577.66 495
12578.72 508
12579.78 546
12580.84 582
12581.90 588
12582.96 577
12584.02 578
12585.07 639
12586.13 611
12587.19 561
12588.25 566
12589.31 523
12590.37 566
12591.43 502
12592.49 499
12593.55 536
12594.61 465
12595.67 483
12596.73 511
12597.79 508
12598.86 563
12599.92 507
12600.98 517
12602.04 491
12603.10 521
12604.16 498
12605.22 482
12606.28 479
12607.34 465
12608.40 452
12609.46 478
12610.52 461
12611.58 465
12612.64 457
12613.70 496
12614.76 469
12615.83 453
12616.89 461
12617.95 508
12619.01 483
12620.07 473
12621.13 457
12622.19 465
12623.25 480
12624.32 515
12625.38 464
12626.44 517
12627.50 491
12628.56 495
12629.62 432
12630.68 404
12631.75 464
12632.81 461
12633.87 431
12634.93 402
12635.99 451
12637.05 459
12638.12 497
12639.18 404
12640.24 408
12641.30 393
12642.36 455
12643.43 447
12644.49 476
12645.55 427
12646.61 399
12647.68 412
12648.74 450
12649.80 454
12650.86 406
12651.93 432
12652.99 464
12654.05 471
12655.11 491
12656.18 445
12657.24 501
12658.30 528
12659.36 483
12660.43 498
12661.49 516
12662.55 530
12663.62 490
12664.68 544
12665.74 487
12666.81 502
12667.87 501
12668.93 512
12670.00 482
12671.06 497
12672.12 574
12673.19 525
12674.25 505
12675.31 502
12676.38 497
12677.44 521
12678.50 520
12679.57 476
12680.63 508
12681.69 506
12682.76 470
12683.82 492
12684.89 540
12685.95 558
12687.01 512
12688.08 520
12689.14 475
12690.21 534
12691.27 507
12692.33 534
12693.40 518
12694.46 562
12695.53 520
12696.59 561
12697.66 550
12698.72 544
12699.79 549
12700.85 551
12701.91 548
12702.98 544
12704.04 604
12705.11 664
12706.17 685
12707.24 659
12708.30 616
12709.37 644
12710.43 683
12711.50 633
12712.56 669
12713.63 641
12714.69 616
12715.76 654
12716.82 610
12717.89 638
12718.95 692
12720.02 724
12721.09 605
12722.15 599
12723.22 606
12724.28 573
12725.35 580
12726.41 567
12727.48 537
12728.54 551
12729.61 558
12730.68 537
12731.74 560
12732.81 540
12733.87 587
12734.94 586
12736.01 557
12737.07 517
12738.14 549
12739.20 558
12740.27 531
12741.34 538
12742.40 525
12743.47 543
12744.54 516
12745.60 511
12746.67 502
12747.74 498
12748.80 576
12749.87 530
12750.94 542
12752.00 543
12753.07 514
12754.14 506
12755.20 474
12756.27 458
12757.34 477
12758.40 499
12759.47 449
12760.54 472
12761.60 438
12762.67 442
12763.74 433
12764.81 416
12765.87 483
12766.94 467
12768.01 455
12769.08 458
12770.14 454
12771.21 463
12772.28 456
12773.35 461
12774.41 446
12775.48 434
12776.55 407
12777.62 425
12778.68 466
12779.75 433
12780.82 411
12781.89 487
12782.96 499
12784.02 446
12785.09 447
12786.16 408
12787.23 415
12788.30 427
12789.37 390
12790.43 429
12791.50 396
12792.57 415
12793.64 384
12794.71 400
12795.78 407
12796.84 436
12797.91 414
12798.98 390
12800.05 410
12801.12 410
12802.19 395
12803.26 375
12804.33 427
12805.40 425
12806.46 435
12807.53 388
12808.60 408
12809.67 385
12810.74 392
12811.81 402
12812.88 410
12813.95 403
12815.02 382
12816.09 357
12817.16 393
12818.23 423
12819.30 415
12820.37 407
12821.44 432
12822.50 433
12823.57 437
12824.64 425
12825.71 334
12826.78 373
12827.85 414
12828.92 452
12829.99 399
12831.06 403
12832.13 379
12833.20 355
12834.27 357
12835.34 368
12836.41 382
12837.49 361
12838.56 368
12839.63 352
12840.70 389
12841.77 375
12842.84 388
12843.91 388
12844.98 355
12846.05 414
12847.12 430
12848.19 382
12849.26 393
12850.33 376
12851.40 364
12852.47 332
12853.55 355
12854.62 411
12855.69 367
12856.76 393
12857.83 376
12858.90 389
12859.97 371
12861.04 372
12862.11 369
12863.19 381
12864.26 346
12865.33 391
12866.40 378
12867.47 406
12868.54 367
12869.62 301
12870.69 381
12871.76 386
12872.83 367
12873.90 350
12874.97 370
12876.05 358
12877.12 347
12878.19 329
12879.26 335
12880.33 345
12881.41 331
12882.48 344
12883.55 351
12884.62 335
12885.70 342
12886.77 335
12887.84 351
12888.91 309
12889.98 379
12891.06 385
12892.13 335
12893.20 348
12894.28 362
12895.35 369
12896.42 370
12897.49 334
12898.57 295
12899.64 305
12900.71 332
12901.79 384
12902.86 327
12903.93 285
12905.00 304
12906.08 317
12907.15 355
12908.22 321
12909.30 295
12910.37 350
12911.44 360
12912.52 343
12913.59 357
12914.66 310
12915.74 318
12916.81 320
12917.89 339
12918.96 351
12920.03 310
12921.11 305
12922.18 322
12923.25 325
12924.33 323
12925.40 309
12926.48 331
12927.55 346
12928.62 320
12929.70 298
12930.77 291
12931.85 298
12932.92 329
12934.00 306
12935.07 379
12936.14 351
12937.22 318
12938.29 318
12939.37 282
12940.44 325
12941.52 301
12942.59 315
12943.67 311
12944.74 288
12945.82 331
12946.89 303
12947.97 316
12949.04 329
12950.12 316
12951.19 312
12952.27 311
12953.34 321
12954.42 304
12955.49 280
12956.57 314
12957.64 305
12958.72 280
12959.79 330
12960.87 338
12961.94 329
12963.02 305
12964.10 309
12965.17 310
12966.25 330
12967.32 322
12968.40 333
12969.47 317
12970.55 331
12971.63 341
12972.70 329
12973.78 343
12974.85 328
12975.93 338
12977.01 299
12978.08 320
12979.16 350
12980.23 330
12981.31 322
12982.39 344
12983.46 333
12984.54 314
12985.62 320
12986.69 324
12987.77 313
12988.85 320
12989.92 349
12991.00 348
12992.08 353
12993.15 318
12994.23 332
12995.31 346
12996.38 357
12997.46 359
12998.54 350
12999.61 350
13000.69 365
13001.77 339
13002.85 349
13003.92 340
13005.00 379
13006.08 336
13007.16 322
13008.23 380
13009.31 400
13010.39 371
13011.47 325
13012.54 384
13013.62 377
13014.70 375
13015.78 359
13016.85 361
13017.93 376
13019.01 332
13020.09 350
13021.17 358
13022.24 355
13023.32 326
13024.40 412
13025.48 352
13026.56 372
13027.63 373
13028.71 374
13029.79 398
13030.87 369
13031.95 348
13033.03 350
13034.10 365
13035.18 401
13036.26 370
13037.34 414
13038.42 414
13039.50 363
13040.58 389
13041.66 359
13042.73 356
13043.81 355
13044.89 357
13045.97 379
13047.05 364
13048.13 363
13049.21 405
13050.29 397
13051.37 392
13052.45 394
13053.53 384
13054.60 418
13055.68 405
13056.76 392
13057.84 371
13058.92 369
13060.00 417
13061.08 407
13062.16 368
13063.24 386
13064.32 387
13065.40 372
13066.48 366
13067.56 367
13068.64 407
13069.72 428
13070.80 391
13071.88 365
13072.96 347
13074.04 300
13075.12 342
13076.20 343
13077.28 386
13078.36 389
13079.44 405
13080.52 369
13081.60 371
13082.68 337
13083.76 345
13084.84 359
13085.93 341
13087.01 340
13088.09 375
13089.17 368
13090.25 381
13091.33 350
13092.41 327
13093.49 336
13094.57 296
13095.65 305
13096.73 340
13097.82 404
13098.90 362
13099.98 373
13101.06 357
13102.14 345
13103.22 299
13104.30 312
13105.38 334
13106.47 348
13107.55 317
13108.63 324
13109.71 339
13110.79 312
13111.87 324
13112.96 338
13114.04 318
13115.12 339
13116.20 368
13117.28 372
13118.37 327
13119.45 290
13120.53 320
13121.61 330
13122.69 295
13123.78 359
13124.86 315
13125.94 335
13127.02 358
13128.11 346
13129.19 337
13130.27 353
13131.35 344
13132.44 309
13133.52 347
13134.60 348
13135.68 353
13136.77 316
13137.85 296
13138.93 359
13140.01 342
13141.10 338
13142.18 322
13143.26 334
13144.35 304
13145.43 297
13146.51 359
13147.60 327
13148.68 320
13149.76 289
13150.85 326
13151.93 321
13153.01 308
13154.10 339
13155.18 327
13156.26 256
13157.35 293
13158.43 338
13159.51 321
13160.60 306
13161.68 306
13162.77 309
13163.85 332
13164.93 315
13166.02 319
13167.10 299
13168.19 330
13169.27 380
13170.35 293
13171.44 326
13172.52 295
13173.61 344
13174.69 320
13175.78 342
13176.86 303
13177.94 330
13179.03 313
13180.11 288
13181.20 311
13182.28 327
13183.37 337
13184.45 349
13185.54 329
13186.62 309
13187.71 335
13188.79 328
13189.88 317
13190.96 295
13192.05 314
13193.13 312
13194.22 343
13195.30 354
13196.39 324
13197.47 296
13198.56 314
13199.64 299
13200.73 292
13201.81 307
13202.90 317
13203.98 328
13205.07 300
13206.16 318
13207.24 328
13208.33 354
13209.41 347
13210.50 319
13211.58 341
13212.67 287
13213.76 268
13214.84 293
13215.93 302
13217.01 290
13218.10 320
13219.19 324
13220.27 288
13221.36 292
13222.45 320
13223.53 309
13224.62 272
13225.70 311
13226.79 323
13227.88 314
13228.96 339
13230.05 320
13231.14 315
13232.22 336
13233.31 342
13234.40 339
13235.48 338
13236.57 318
13237.66 320
13238.74 301
13239.83 313
13240.92 363
13242.01 311
13243.09 308
13244.18 327
13245.27 324
13246.35 320
13247.44 302
13248.53 326
13249.62 315
13250.70 342
13251.79 303
13252.88 351
13253.97 322
13255.05 330
13256.14 297
13257.23 292
13258.32 315
13259.41 311
13260.49 316
13261.58 286
13262.67 328
13263.76 317
13264.85 303
13265.93 316
13267.02 328
13268.11 343
13269.20 350
13270.29 317
13271.37 329
13272.46 337
13273.55 346
13274.64 327
13275.73 334
13276.82 342
13277.91 334
13278.99 351
13280.08 312
13281.17 300
13282.26 341
13283.35 367
13284.44 346
13285.53 330
13286.62 354
13287.70 362
13288.79 319
13289.88 324
13290.97 308
13292.06 362
13293.15 361
13294.24 354
13295.33 281
13296.42 315
13297.51 347
13298.60 348
13299.69 380
13300.78 394
13301.87 369
13302.95 372
13304.04 362
13305.13 333
13306.22 392
13307.31 351
13308.40 353
13309.49 365
13310.58 365
13311.67 404
13312.76 406
13313.85 373
13314.94 344
13316.03 372
13317.12 360
13318.21 372
13319.30 386
13320.39 380
13321.48 394
13322.58 426
13323.67 410
13324.76 401
13325.85 394
13326.94 367
13328.03 387
13329.12 372
13330.21 402
13331.30 401
13332.39 394
13333.48 392
13334.57 351
13335.66 398
13336.75 383
13337.85 404
13338.94 421
13340.03 381
13341.12 365
13342.21 397
13343.30 404
13344.39 405
13345.48 409
13346.58 426
13347.67 411
13348.76 369
13349.85 420
13350.94 407
13352.03 435
13353.12 369
13354.22 385
13355.31 414
13356.40 399
13357.49 378
13358.58 400
13359.68 396
13360.77 410
13361.86 398
13362.95 380
13364.04 406
13365.14 416
13366.23 429
13367.32 434
13368.41 433
13369.51 416
13370.60 461
13371.69 468
13372.78 471
13373.87 454
13374.97 451
13376.06 445
13377.15 483
13378.25 490
13379.34 450
13380.43 543
13381.52 500
13382.62 468
13383.71 450
13384.80 444
13385.90 446
13386.99 427
13388.08 453
13389.17 400
13390.27 431
13391.36 410
13392.45 374
13393.55 413
13394.64 411
13395.73 402
13396.83 363
13397.92 363
13399.02 372
13400.11 352
13401.20 320
13402.30 362
13403.39 381
13404.48 375
13405.58 385
13406.67 361
13407.77 365
13408.86 366
13409.95 356
13411.05 369
13412.14 343
13413.24 358
13414.33 351
13415.42 348
13416.52 348
13417.61 376
13418.71 374
13419.80 365
13420.90 353
13421.99 365
13423.08 350
13424.18 397
13425.27 342
13426.37 312
13427.46 357
13428.56 346
13429.65 381
13430.75 346
13431.84 376
13432.94 348
13434.03 359
13435.13 354
13436.22 357
13437.32 372
13438.41 417
13439.51 387
13440.60 409
13441.70 396
13442.79 340
13443.89 372
13444.98 394
13446.08 376
13447.18 383
13448.27 401
13449.37 381
13450.46 394
13451.56 360
13452.65 426
13453.75 370
13454.85 430
13455.94 402
13457.04 411
13458.13 409
13459.23 377
13460.33 363
13461.42 406
13462.52 434
13463.61 398
13464.71 412
13465.81 436
13466.90 420
13468.00 417
13469.10 403
13470.19 422
13471.29 439
13472.38 405
13473.48 391
13474.58 456
13475.67 387
13476.77 420
13477.87 438
13478.96 427
13480.06 430
13481.16 411
13482.26 394
13483.35 426
13484.45 424
13485.55 425
13486.64 414
13487.74 404
13488.84 413
13489.94 452
13491.03 432
13492.13 473
13493.23 446
13494.32 436
13495.42 459
13496.52 445
13497.62 454
13498.72 447
13499.81 479
13500.91 458
13502.01 468
13503.11 491
13504.20 507
13505.30 545
13506.40 528
13507.50 492
13508.60 524
13509.69 511
13510.79 505
13511.89 491
13512.99 580
13514.09 564
13515.18 568
13516.28 585
13517.38 537
13518.48 510
13519.58 507
13520.68 504
13521.78 453
13522.87 468
13523.97 416
13525.07 482
13526.17 458
13527.27 443
13528.37 429
13529.47 420
13530.57 425
13531.66 354
13532.76 395
13533.86 411
13534.96 423
13536.06 403
13537.16 382
13538.26 421
13539.36 375
13540.46 393
13541.56 365
13542.66 384
13543.76 383
13544.86 378
13545.96 410
13547.05 402
13548.15 387
13549.25 364
13550.35 365
13551.45 365
13552.55 358
13553.65 375
13554.75 357
13555.85 374
13556.95 372
13558.05 370
13559.15 336
13560.25 340
13561.35 347
13562.45 376
13563.55 372
13564.65 340
13565.75 374
13566.85 368
13567.96 361
13569.06 346
13570.16 343
13571.26 346
13572.36 347
13573.46 342
13574.56 358
13575.66 336
13576.76 363
13577.86 318
13578.96 363
13580.06 352
13581.16 314
13582.27 317
13583.37 352
13584.47 332
13585.57 337
13586.67 345
13587.77 342
13588.87 373
13589.97 341
13591.08 324
13592.18 334
13593.28 343
13594.38 371
13595.48 382
13596.58 383
13597.68 382
13598.79 344
13599.89 334
13600.99 345
13602.09 341
13603.19 351
13604.30 340
13605.40 373
13606.50 324
13607.60 366
13608.70 347
13609.81 339
13610.91 346
13612.01 369
13613.11 381
13614.21 350
13615.32 386
13616.42 376
13617.52 367
13618.62 329
13619.73 333
13620.83 351
13621.93 354
13623.03 362
13624.14 375
13625.24 356
13626.34 347
13627.45 329
13628.55 332
13629.65 313
13630.75 371
13631.86 356
13632.96 358
13634.06 361
13635.17 371
13636.27 375
13637.37 374
13638.48 372
13639.58 375
13640.68 398
13641.79 382
13642.89 316
13643.99 344
13645.10 327
13646.20 388
13647.30 405
13648.41 343
13649.51 319
13650.62 368
13651.72 368
13652.82 334
13653.93 329
13655.03 354
13656.14 331
13657.24 377
13658.34 362
13659.45 378
13660.55 345
13661.66 396
13662.76 355
13663.87 336
13664.97 338
13666.07 354
13667.18 346
13668.28 330
13669.39 312
13670.49 299
13671.60 335
13672.70 360
13673.81 312
13674.91 309
13676.02 325
13677.12 355
13678.23 307
13679.33 344
13680.44 324
13681.54 349
13682.65 381
13683.75 335
13684.86 337
13685.96 322
13687.07 340
13688.17 334
13689.28 336
13690.38 322
13691.49 325
13692.59 329
13693.70 355
13694.80 343
13695.91 325
13697.02 294
13698.12 325
13699.23 364
13700.33 335
13701.44 323
13702.55 342
13703.65 332
13704.76 311
13705.86 297
13706.97 365
13708.08 379
13709.18 336
13710.29 293
13711.39 317
13712.50 339
13713.61 332
13714.71 339
13715.82 306
13716.93 330
13718.03 335
13719.14 312
13720.25 313
13721.35 313
13722.46 320
13723.57 364
13724.67 352
13725.78 383
13726.89 345
13727.99 359
13729.10 353
13730.21 382
13731.31 370
13732.42 365
13733.53 364
13734.64 360
13735.74 421
13736.85 401
13737.96 377
13739.07 410
13740.17 439
13741.28 408
13742.39 371
13743.50 395
13744.60 414
13745.71 417
13746.82 399
13747.93 410
13749.03 408
13750.14 443
13751.25 426
13752.36 408
13753.47 420
13754.57 420
13755.68 406
13756.79 429
13757.90 450
13759.01 390
13760.11 387
13761.22 425
13762.33 489
13763.44 460
13764.55 413
13765.66 484
13766.76 459
13767.87 482
13768.98 475
13770.09 492
13771.20 494
13772.31 543
13773.42 524
13774.53 532
13775.63 551
13776.74 555
13777.85 589
13778.96 582
13780.07 627
13781.18 635
13782.29 679
13783.40 671
13784.51 648
13785.62 619
13786.73 621
13787.83 648
13788.94 577
13790.05 542
13791.16 497
13792.27 494
13793.38 481
13794.49 488
13795.60 513
13796.71 466
13797.82 448
13798.93 456
13800.04 430
13801.15 424
13802.26 451
13803.37 471
13804.48 441
13805.59 417
13806.70 418
13807.81 430
13808.92 403
13810.03 403
13811.14 404
13812.25 379
13813.36 362
13814.47 429
13815.58 367
13816.69 401
13817.80 382
13818.91 385
13820.03 395
13821.14 364
13822.25 396
13823.36 383
13824.47 397
13825.58 372
13826.69 353
13827.80 393
13828.91 331
13830.02 394
13831.13 426
13832.25 373
13833.36 358
13834.47 325
13835.58 383
13836.69 357
13837.80 341
13838.91 338
13840.02 357
13841.14 365
13842.25 353
13843.36 325
13844.47 344
13845.58 384
13846.69 371
13847.81 377
13848.92 356
13850.03 381
13851.14 389
13852.25 362
13853.37 389
13854.48 365
13855.59 358
13856.70 348
13857.81 310
13858.93 337
13860.04 373
13861.15 392
13862.26 394
13863.38 374
13864.49 344
13865.60 381
13866.71 391
13867.83 387
13868.94 420
13870.05 387
13871.16 390
13872.28 407
13873.39 404
13874.50 401
13875.61 400
13876.73 454
13877.84 395
13878.95 395
13880.07 383
13881.18 409
13882.29 398
13883.41 389
13884.52 376
13885.63 406
13886.75 380
13887.86 368
13888.97 355
13890.09 403
13891.20 382
13892.31 363
13893.43 342
13894.54 341
13895.65 379
13896.77 352
13897.88 353
13899.00 381
13900.11 412
13901.22 376
13902.34 373
13903.45 381
13904.57 393
13905.68 439
13906.79 422
13907.91 402
13909.02 399
13910.14 399
13911.25 365
13912.37 386
13913.48 382
13914.59 386
13915.71 385
13916.82 376
13917.94 371
13919.05 396
13920.17 387
13921.28 403
13922.40 361
13923.51 323
13924.63 336
13925.74 340
13926.86 327
13927.97 380
13929.09 366
13930.20 334
13931.32 335
13932.43 360
13933.55 317
13934.66 333
13935.78 361
13936.89 367
13938.01 363
13939.12 348
13940.24 320
13941.35 324
13942.47 337
13943.59 318
13944.70 300
13945.82 345
13946.93 376
13948.05 318
13949.16 310
13950.28 302
13951.40 360
13952.51 370
13953.63 370
13954.74 296
13955.86 316
13956.98 346
13958.09 321
13959.21 329
13960.33 328
13961.44 338
13962.56 339
13963.67 312
13964.79 309
13965.91 306
13967.02 376
13968.14 375
13969.26 344
13970.37 319
13971.49 329
13972.61 304
13973.72 350
13974.84 334
13975.96 305
13977.08 348
13978.19 359
13979.31 338
13980.43 316
13981.54 308
13982.66 339
13983.78 347
13984.90 361
13986.01 356
13987.13 368
13988.25 320
13989.37 321
13990.48 320
13991.60 329
13992.72 310
13993.84 320
13994.95 289
13996.07 324
13997.19 338
13998.31 317
13999.42 316
14000.54 316
14001.66 356
14002.78 315
14003.90 331
14005.01 340
14006.13 334
14007.25 350
14008.37 340
14009.49 352
14010.61 392
14011.72 352
14012.84 381
14013.96 360
14015.08 369
14016.20 366
14017.32 339
14018.43 337
14019.55 341
14020.67 337
14021.79 345
14022.91 345
14024.03 339
14025.15 350
14026.27 358
14027.39 335
14028.50 372
14029.62 335
14030.74 334
14031.86 362
14032.98 365
14034.10 333
14035.22 377
14036.34 355
14037.46 364
14038.58 374
14039.70 372
14040.82 380
14041.94 342
14043.06 325
14044.18 350
14045.30 357
14046.41 331
14047.53 326
14048.65 306
14049.77 341
14050.89 312
14052.01 334
14053.13 331
14054.25 364
14055.37 350
14056.49 325
14057.61 320
14058.74 284
14059.86 340
14060.98 368
14062.10 366
14063.22 311
14064.34 355
14065.46 366
14066.58 303
14067.70 345
14068.82 346
14069.94 316
14071.06 350
14072.18 330
14073.30 312
14074.42 349
14075.54 336
14076.66 298
14077.79 337
14078.91 341
14080.03 331
14081.15 314
14082.27 395
14083.39 376
14084.51 394
14085.63 348
14086.76 338
14087.88 345
14089.00 382
14090.12 349
14091.24 366
14092.36 361
14093.48 378
14094.61 392
14095.73 393
14096.85 362
14097.97 373
14099.09 393
14100.22 384
14101.34 426
14102.46 344
14103.58 384
14104.70 409
14105.83 392
14106.95 440
14108.07 415
14109.19 395
14110.31 423
14111.44 433
14112.56 432
14113.68 401
14114.80 413
14115.93 383
14117.05 372
14118.17 432
14119.29 357
14120.42 348
14121.54 354
14122.66 352
14123.79 339
14124.91 330
14126.03 346
14127.15 347
14128.28 316
14129.40 333
14130.52 290
14131.65 309
14132.77 329
14133.89 307
14135.02 295
14136.14 336
14137.26 317
14138.39 312
14139.51 295
14140.63 301
14141.76 317
14142.88 320
14144.00 309
14145.13 356
14146.25 302
14147.38 326
14148.50 329
14149.62 336
14150.75 314
14151.87 311
14152.99 300
14154.12 294
14155.24 296
14156.37 311
14157.49 284
14158.62 304
14159.74 290
14160.86 294
14161.99 307
14163.11 287
14164.24 320
14165.36 320
14166.49 288
14167.61 295
14168.74 310
14169.86 295
14170.99 330
14172.11 297
14173.23 255
14174.36 332
14175.48 342
14176.61 326
14177.73 306
14178.86 321
14179.98 295
14181.11 281
14182.23 292
14183.36 285
14184.49 292
14185.61 368
14186.74 296
14187.86 277
14188.99 282
14190.11 296
14191.24 291
14192.36 301
14193.49 254
14194.61 253
14195.74 290
14196.87 295
14197.99 260
14199.12 273
14200.24 281
14201.37 302
14202.50 280
14203.62 267
14204.75 307
14205.87 258
14207.00 295
14208.13 249
14209.25 262
14210.38 277
14211.50 287
14212.63 269
14213.76 268
14214.88 261
14216.01 251
14217.14 267
14218.26 238
14219.39 275
14220.52 278
14221.64 284
14222.77 288
14223.90 260
14225.02 230
14226.15 283
14227.28 279
14228.41 283
14229.53 261
14230.66 256
14231.79 272
14232.91 267
14234.04 276
14235.17 269
14236.30 256
14237.42 288
14238.55 259
14239.68 261
14240.81 263
14241.93 252
14243.06 250
14244.19 234
14245.32 239
14246.44 251
14247.57 272
14248.70 275
14249.83 260
14250.95 242
14252.08 234
14253.21 226
14254.34 251
14255.47 259
14256.59 260
14257.72 249
14258.85 251
14259.98 258
14261.11 258
14262.24 235
14263.36 257
14264.49 236
14265.62 247
14266.75 244
14267.88 250
14269.01 293
14270.14 272
14271.26 265
14272.39 288
14273.52 283
14274.65 250
14275.78 262
14276.91 236
14278.04 234
14279.17 246
14280.30 233
14281.42 271
14282.55 257
14283.68 229
14284.81 223
14285.94 250
14287.07 263
14288.20 243
14289.33 267
14290.46 241
14291.59 266
14292.72 251
14293.85 258
14294.98 258
14296.11 247
14297.24 262
14298.37 285
14299.50 249
14300.63 278
14301.76 286
14302.89 274
14304.02 253
14305.15 235
14306.28 263
14307.41 256
14308.54 240
14309.67 241
14310.80 248
14311.93 225
14313.06 246
14314.19 244
14315.32 244
14316.45 283
14317.58 244
14318.71 256
14319.84 271
14320.97 227
14322.10 247
14323.23 270
14324.36 245
14325.49 252
14326.63 252
14327.76 276
14328.89 241
14330.02 206
14331.15 232
14332.28 246
14333.41 253
14334.54 232
14335.67 208
14336.81 211
14337.94 259
14339.07 247
14340.20 245
14341.33 210
14342.46 256
14343.59 235
14344.73 246
14345.86 226
14346.99 225
14348.12 203
14349.25 250
14350.38 248
14351.52 248
14352.65 207
14353.78 255
14354.91 228
14356.04 225
14357.18 229
14358.31 226
14359.44 230
14360.57 269
14361.71 251
14362.84 252
14363.97 222
14365.10 228
14366.24 238
14367.37 228
14368.50 255
14369.63 236
14370.77 203
14371.90 206
14373.03 208
14374.16 234
14375.30 261
14376.43 225
14377.56 216
14378.70 237
14379.83 273
14380.96 266
14382.09 213
14383.23 220
14384.36 263
14385.49 258
14386.63 229
14387.76 199
14388.89 207
14390.03 235
14391.16 234
14392.29 210
14393.43 238
14394.56 236
14395.70 262
14396.83 206
14397.96 218
14399.10 241
14400.23 248
14401.36 239
14402.50 238
14403.63 233
14404.77 251
14405.90 238
14407.03 263
14408.17 242
14409.30 198
14410.44 268
14411.57 264
14412.71 250
14413.84 210
14414.97 226
14416.11 244
14417.24 249
14418.38 239
14419.51 251
14420.65 218
14421.78 229
14422.92 248
14424.05 232
14425.19 201
14426.32 245
14427.46 256
14428.59 256
14429.73 240
14430.86 218
14432.00 220
14433.13 256
14434.27 227
14435.40 246
14436.54 221
14437.67 224
14438.81 223
14439.94 254
14441.08 223
14442.21 281
14443.35 260
14444.48 253
14445.62 244
14446.76 225
14447.89 251
14449.03 261
14450.16 261
14451.30 248
14452.43 239
14453.57 242
14454.71 220
14455.84 235
14456.98 235
14458.11 234
14459.25 237
14460.39 227
14461.52 248
14462.66 251
14463.80 264
14464.93 250
14466.07 239
14467.20 233
14468.34 230
14469.48 253
14470.61 258
14471.75 264
14472.89 255
14474.02 252
14475.16 247
14476.30 242
14477.43 258
14478.57 284
14479.71 270
14480.85 256
14481.98 271
14483.12 289
14484.26 276
14485.39 240
14486.53 239
14487.67 277
14488.81 290
14489.94 302
14491.08 289
14492.22 254
14493.36 244
14494.49 243
14495.63 249
14496.77 252
14497.91 245
14499.04 244
14500.18 236
14501.32 221
14502.46 205
14503.59 220
14504.73 220
14505.87 245
14507.01 303
14508.15 232
14509.28 253
14510.42 274
14511.56 236
14512.70 247
14513.84 259
14514.98 224
14516.11 217
14517.25 216
14518.39 249
14519.53 244
14520.67 200
14521.81 211
14522.95 227
14524.08 203
14525.22 234
14526.36 244
14527.50 251
14528.64 235
14529.78 266
14530.92 244
14532.06 224
14533.20 281
14534.33 220
14535.47 230
14536.61 236
14537.75 238
14538.89 250
14540.03 217
14541.17 247
14542.31 246
14543.45 206
14544.59 239
14545.73 242
14546.87 253
14548.01 231
14549.15 244
14550.29 233
14551.43 230
14552.57 243
14553.71 264
14554.85 240
14555.99 258
14557.13 249
14558.27 209
14559.41 251
14560.55 224
14561.69 264
14562.83 260
14563.97 263
14565.11 261
14566.25 246
14567.39 249
14568.53 251
14569.67 264
14570.81 262
14571.95 246
14573.09 271
14574.23 232
14575.37 254
14576.51 258
14577.65 246
14578.79 258
14579.94 223
14581.08 248
14582.22 243
14583.36 252
14584.50 247
14585.64 252
14586.78 250
14587.92 255
14589.06 264
14590.21 236
14591.35 237
14592.49 250
14593.63 267
14594.77 248
14595.91 268
14597.05 214
14598.20 249
14599.34 249
14600.48 283
14601.62 253
14602.76 248
14603.90 251
14605.05 258
14606.19 275
14607.33 260
14608.47 291
14609.61 272
14610.76 278
14611.90 264
14613.04 282
14614.18 252
14615.32 281
14616.47 252
14617.61 301
14618.75 300
14619.89 324
14621.04 280
14622.18 269
14623.32 256
14624.46 276
14625.61 275
14626.75 317
14627.89 336
14629.04 330
14630.18 313
14631.32 316
14632.46 304
14633.61 324
14634.75 335
14635.89 278
14637.04 316
14638.18 321
14639.32 311
14640.47 354
14641.61 335
14642.75 356
14643.90 368
14645.04 370
14646.18 325
14647.33 352
14648.47 363
14649.61 361
14650.76 296
14651.90 371
14653.05 345
14654.19 339
14655.33 302
14656.48 317
14657.62 309
14658.76 286
14659.91 275
14661.05 284
14662.20 309
14663.34 289
14664.49 253
14665.63 250
14666.77 293
14667.92 258
14669.06 256
14670.21 262
14671.35 257
14672.50 212
14673.64 242
14674.79 263
14675.93 277
14677.07 243
14678.22 274
14679.36 295
14680.51 242
14681.65 256
14682.80 262
14683.94 236
14685.09 254
14686.23 249
14687.38 225
14688.52 244
14689.67 239
14690.81 236
14691.96 248
14693.10 255
14694.25 256
14695.40 229
14696.54 225
14697.69 224
14698.83 241
14699.98 249
14701.12 243
14702.27 254
14703.41 250
14704.56 214
14705.71 215
14706.85 202
14708.00 266
14709.14 234
14710.29 233
14711.44 189
14712.58 202
14713.73 240
14714.87 259
14716.02 250
14717.17 232
14718.31 262
14719.46 275
14720.61 277
14721.75 235
14722.90 239
14724.05 253
14725.19 241
14726.34 268
14727.49 224
14728.63 235
14729.78 261
14730.93 246
14732.07 210
14733.22 216
14734.37 239
14735.51 228
14736.66 243
14737.81 237
14738.95 232
14740.10 223
14741.25 213
14742.40 260
14743.54 262
14744.69 242
14745.84 266
14746.99 251
14748.13 259
14749.28 234
14750.43 226
14751.58 252
14752.72 284
14753.87 240
14755.02 268
14756.17 216
14757.31 207
14758.46 237
14759.61 272
14760.76 259
14761.91 251
14763.05 271
14764.20 274
14765.35 248
14766.50 267
14767.65 264
14768.80 231
14769.94 288
14771.09 283
14772.24 277
14773.39 259
14774.54 291
14775.69 265
14776.83 247
14777.98 275
14779.13 217
14780.28 256
14781.43 293
14782.58 305
14783.73 330
14784.88 308
14786.03 323
14787.17 327
14788.32 306
14789.47 308
14790.62 306
14791.77 281
14792.92 320
14794.07 300
14795.22 297
14796.37 333
14797.52 309
14798.67 339
14799.82 334
14800.97 326
14802.12 326
14803.26 371
14804.41 338
14805.56 369
14806.71 370
14807.86 334
14809.01 331
14810.16 308
14811.31 331
14812.46 344
14813.61 379
14814.76 379
14815.91 303
14817.06 316
14818.21 316
14819.36 330
14820.51 330
14821.66 282
14822.82 294
14823.97 352
14825.12 323
14826.27 311
14827.42 274
14828.57 307
14829.72 326
14830.87 272
14832.02 249
14833.17 267
14834.32 284
14835.47 284
14836.62 270
14837.77 284
14838.93 292
14840.08 270
14841.23 259
14842.38 255
14843.53 243
14844.68 257
14845.83 288
14846.98 292
14848.14 214
14849.29 211
14850.44 211
14851.59 230
14852.74 216
14853.89 222
14855.04 228
14856.20 236
14857.35 233
14858.50 208
14859.65 219
14860.80 237
14861.96 260
14863.11 235
14864.26 235
14865.41 235
14866.56 222
14867.72 233
14868.87 243
14870.02 221
14871.17 254
14872.32 235
14873.48 234
14874.63 219
14875.78 231
14876.93 224
14878.09 236
14879.24 231
14880.39 249
14881.54 236
14882.70 193
14883.85 232
14885.00 235
14886.16 219
14887.31 210
14888.46 202
14889.61 190
14890.77 210
14891.92 206
14893.07 203
14894.23 253
14895.38 208
14896.53 220
14897.69 185
14898.84 206
14899.99 239
14901.15 221
14902.30 263
14903.45 234
14904.61 239
14905.76 214
14906.91 209
14908.07 233
14909.22 220
14910.38 229
14911.53 242
14912.68 217
14913.84 245
14914.99 205
14916.15 231
14917.30 239
14918.45 237
14919.61 229
14920.76 188
14921.92 210
14923.07 245
14924.22 222
14925.38 234
14926.53 216
14927.69 202
14928.84 233
14930.00 229
14931.15 237
14932.31 186
14933.46 219
14934.62 240
14935.77 270
14936.93 253
14938.08 211
14939.24 273
14940.39 245
14941.55 225
14942.70 250
14943.86 216
14945.01 206
14946.17 235
14947.32 222
14948.48 224
14949.63 227
14950.79 244
14951.94 249
14953.10 233
14954.25 225
14955.41 202
14956.56 237
14957.72 239
14958.88 216
14960.03 224
14961.19 240
14962.34 251
14963.50 236
14964.65 224
14965.81 216
14966.97 218
14968.12 242
14969.28 198
14970.43 199
14971.59 218
14972.75 214
14973.90 216
14975.06 240
14976.22 217
14977.37 248
14978.53 213
14979.69 228
14980.84 228
14982.00 202
14983.16 207
14984.31 220
14985.47 228
14986.63 202
14987.78 233
14988.94 243
14990.10 200
14991.25 187
14992.41 203
14993.57 201
14994.72 234
14995.88 212
14997.04 220
14998.20 212
14999.35 218
15000.51 189
15001.67 199
15002.82 197
15003.98 231
15005.14 196
15006.30 208
15007.45 180
15008.61 191
15009.77 189
15010.93 193
15012.09 191
15013.24 177
15014.40 193
15015.56 212
15016.72 180
15017.87 177
15019.03 156
15020.19 173
15021.35 188
15022.51 184
15023.67 187
15024.82 183
15025.98 192
15027.14 210
15028.30 180
15029.46 167
15030.62 202
15031.77 219
15032.93 220
15034.09 173
15035.25 192
15036.41 218
15037.57 188
15038.73 166
15039.88 161
15041.04 176
15042.20 152
15043.36 201
15044.52 217
15045.68 206
15046.84 185
15048.00 220
15049.16 167
15050.32 185
15051.47 158
15052.63 181
15053.79 188
15054.95 170
15056.11 161
15057.27 169
15058.43 190
15059.59 171
15060.75 181
15061.91 161
15063.07 184
15064.23 195
15065.39 206
15066.55 191
15067.71 189
15068.87 176
15070.03 213
15071.19 190
15072.35 166
15073.51 170
15074.67 189
15075.83 194
15076.99 178
15078.15 197
15079.31 180
15080.47 172
15081.63 165
15082.79 185
15083.95 176
15085.11 187
15086.27 193
15087.43 190
15088.59 180
15089.76 171
15090.92 190
15092.08 181
15093.24 207
15094.40 180
15095.56 181
15096.72 187
15097.88 173
15099.04 180
15100.20 182
15101.37 175
15102.53 162
15103.69 185
15104.85 167
15106.01 205
15107.17 188
15108.33 205
15109.50 181
15110.66 175
15111.82 172
15112.98 184
15114.14 178
15115.30 153
15116.47 169
15117.63 167
15118.79 149
15119.95 168
15121.11 187
15122.27 224
15123.44 203
15124.60 162
15125.76 186
15126.92 163
15128.09 181
15129.25 158
15130.41 181
15131.57 183
15132.73 204
15133.90 201
15135.06 202
15136.22 175
15137.38 175
15138.55 172
15139.71 162
15140.87 168
15142.04 185
15143.20 183
15144.36 169
15145.52 187
15146.69 184
15147.85 202
15149.01 186
15150.18 143
15151.34 172
15152.50 190
15153.67 223
15154.83 171
15155.99 172
15157.16 170
15158.32 180
15159.48 200
15160.65 174
15161.81 187
15162.97 162
15164.14 170
15165.30 197
15166.46 210
15167.63 181
15168.79 173
15169.95 171
15171.12 164
15172.28 141
15173.45 156
15174.61 183
15175.77 168
15176.94 146
15178.10 187
15179.27 209
15180.43 184
15181.60 160
15182.76 176
15183.92 199
15185.09 179
15186.25 178
15187.42 172
15188.58 191
15189.75 171
15190.91 197
15192.08 181
15193.24 131
15194.41 179
15195.57 179
15196.74 208
15197.90 178
15199.07 200
15200.23 202
15201.40 188
15202.56 188
15203.73 197
15204.89 190
15206.06 157
15207.22 194
15208.39 202
15209.55 164
15210.72 198
15211.88 208
15213.05 200
15214.21 182
15215.38 181
15216.54 188
15217.71 196
15218.88 228
15220.04 192
15221.21 180
15222.37 204
15223.54 186
15224.71 180
15225.87 209
15227.04 205
15228.20 193
15229.37 192
15230.54 189
15231.70 186
15232.87 202
15234.03 160
15235.20 156
15236.37 179
15237.53 179
15238.70 213
15239.87 171
15241.03 168
15242.20 195
15243.37 189
15244.53 191
15245.70 197
15246.87 196
15248.03 231
15249.20 224
15250.37 214
15251.53 219
15252.70 202
15253.87 176
15255.04 164
15256.20 186
15257.37 200
15258.54 187
15259.70 193
15260.87 200
15262.04 164
15263.21 226
15264.37 198
15265.54 188
15266.71 184
15267.88 199
15269.04 175
15270.21 170
15271.38 170
15272.55 154
15273.72 174
15274.88 175
15276.05 166
15277.22 157
15278.39 194
15279.56 201
15280.72 215
15281.89 170
15283.06 198
15284.23 195
15285.40 187
15286.56 200
15287.73 226
15288.90 211
15290.07 160
15291.24 191
15292.41 200
15293.58 198
15294.74 219
15295.91 210
15297.08 166
15298.25 168
15299.42 178
15300.59 184
15301.76 177
15302.93 168
15304.09 176
15305.26 183
15306.43 167
15307.60 176
15308.77 140
15309.94 172
15311.11 174
15312.28 185
15313.45 155
15314.62 171
15315.79 150
15316.96 187
15318.13 200
15319.30 182
15320.46 196
15321.63 187
15322.80 187
15323.97 173
15325.14 176
15326.31 187
15327.48 209
15328.65 185
15329.82 223
15330.99 190
15332.16 197
15333.33 215
15334.50 171
15335.67 179
15336.84 153
15338.01 171
15339.18 180
15340.36 178
15341.53 152
15342.70 178
15343.87 186
15345.04 182
15346.21 187
15347.38 164
15348.55 182
15349.72 185
15350.89 181
15352.06 139
15353.23 159
15354.40 196
15355.57 181
15356.75 178
15357.92 171
15359.09 153
15360.26 163
15361.43 170
15362.60 159
15363.77 166
15364.94 198
15366.11 182
15367.29 191
15368.46 178
15369.63 178
15370.80 194
15371.97 174
15373.14 180
15374.32 191
15375.49 185
15376.66 179
15377.83 184
15379.00 180
15380.17 170
15381.35 196
15382.52 208
15383.69 215
15384.86 178
15386.03 166
15387.21 175
15388.38 158
15389.55 176
15390.72 198
15391.90 178
15393.07 195
15394.24 202
15395.41 188
15396.59 183
15397.76 172
15398.93 195
15400.10 180
15401.28 188
15402.45 160
15403.62 181
15404.79 170
15405.97 148
15407.14 165
15408.31 185
15409.49 185
15410.66 181
15411.83 189
15413.01 207
15414.18 194
15415.35 181
15416.53 181
15417.70 176
15418.87 196
15420.05 167
15421.22 167
15422.39 153
15423.57 174
15424.74 197
15425.91 194
15427.09 164
15428.26 171
15429.43 148
15430.61 178
15431.78 178
15432.96 185
15434.13 172
15435.30 174
15436.48 190
15437.65 178
15438.83 141
15440.00 158
15441.17 173
15442.35 169
15443.52 174
15444.70 194
15445.87 173
15447.05 170
15448.22 178
15449.40 204
15450.57 175
15451.75 190
15452.92 185
15454.09 168
15455.27 170
15456.44 174
15457.62 168
15458.79 205
15459.97 209
15461.14 179
15462.32 147
15463.49 149
15464.67 155
15465.84 161
15467.02 136
15468.19 156
15469.37 169
15470.55 164
15471.72 190
15472.90 157
15474.07 185
15475.25 194
15476.42 177
15477.60 203
15478.77 171
15479.95 206
15481.13 173
15482.30 195
15483.48 186
15484.65 173
15485.83 167
15487.00 183
15488.18 177
15489.36 167
15490.53 157
15491.71 170
15492.89 156
15494.06 148
15495.24 166
15496.41 180
15497.59 203
15498.77 186
15499.94 154
15501.12 161
15502.30 215
15503.47 182
15504.65 170
15505.83 133
15507.00 176
15508.18 165
15509.36 157
15510.53 176
15511.71 163
15512.89 162
15514.06 188
15515.24 161
15516.42 140
15517.60 162
15518.77 151
15519.95 167
15521.13 160
15522.30 168
15523.48 178
15524.66 184
15525.84 189
15527.01 177
15528.19 196
15529.37 180
15530.55 210
15531.73 186
15532.90 186
15534.08 176
15535.26 172
15536.44 150
15537.61 162
15538.79 179
15539.97 175
15541.15 184
15542.33 166
15543.50 178
15544.68 181
15545.86 157
15547.04 163
15548.22 186
15549.40 210
15550.57 191
15551.75 190
15552.93 177
15554.11 169
15555.29 164
15556.47 189
15557.65 179
15558.82 170
15560.00 178
15561.18 156
15562.36 157
15563.54 156
15564.72 161
15565.90 182
15567.08 198
15568.26 192
15569.43 173
15570.61 173
15571.79 188
15572.97 177
15574.15 150
15575.33 167
15576.51 172
15577.69 199
15578.87 196
15580.05 182
15581.23 197
15582.41 178
15583.59 170
15584.77 190
15585.95 131
15587.13 174
15588.31 176
15589.49 182
15590.67 187
15591.85 154
15593.03 149
15594.21 167
15595.39 183
15596.57 193
15597.75 185
15598.93 174
15600.11 171
15601.29 195
15602.47 221
15603.65 213
15604.83 180
15606.01 144
15607.19 178
15608.37 178
15609.55 193
15610.73 182
15611.91 176
15613.09 165
15614.27 199
15615.45 203
15616.64 199
15617.82 196
15619.00 175
15620.18 222
15621.36 207
15622.54 201
15623.72 206
15624.90 250
15626.08 206
15627.27 205
15628.45 213
15629.63 207
15630.81 210
15631.99 204
15633.17 189
15634.35 197
15635.54 199
15636.72 229
15637.90 238
15639.08 249
15640.26 226
15641.45 189
15642.63 205
15643.81 202
15644.99 227
15646.17 227
15647.36 195
15648.54 228
15649.72 220
15650.90 203
15652.08 240
15653.27 201
15654.45 231
15655.63 266
15656.81 216
15658.00 199
15659.18 190
15660.36 236
15661.54 231
15662.73 249
15663.91 254
15665.09 278
15666.27 237
15667.46 239
15668.64 223
15669.82 234
15671.01 244
15672.19 242
15673.37 248
15674.56 245
15675.74 269
15676.92 224
15678.10 268
15679.29 244
15680.47 228
15681.65 251
15682.84 240
15684.02 243
15685.21 233
15686.39 232
15687.57 245
15688.76 222
15689.94 240
15691.12 227
15692.31 223
15693.49 241
15694.67 229
15695.86 231
15697.04 242
15698.23 218
15699.41 245
15700.59 216
15701.78 220
15702.96 254
15704.15 229
15705.33 263
15706.52 271
15707.70 251
15708.88 249
15710.07 245
15711.25 264
15712.44 271
15713.62 255
15714.81 293
15715.99 254
15717.18 280
15718.36 238
15719.55 259
15720.73 264
15721.92 239
15723.10 265
15724.29 289
15725.47 314
15726.66 288
15727.84 257
15729.03 286
15730.21 292
15731.40 263
15732.58 262
15733.77 279
15734.95 252
15736.14 265
15737.32 280
15738.51 262
15739.69 278
15740.88 265
15742.07 260
15743.25 219
15744.44 250
15745.62 269
15746.81 239
15747.99 250
15749.18 237
15750.37 243
15751.55 194
15752.74 248
15753.93 261
15755.11 233
15756.30 268
15757.48 285
15758.67 236
15759.86 257
15761.04 255
15762.23 258
15763.42 255
15764.60 247
15765.79 277
15766.98 236
15768.16 231
15769.35 257
15770.54 255
15771.72 237
15772.91 239
15774.10 244
15775.28 238
15776.47 235
15777.66 252
15778.84 199
15780.03 210
15781.22 232
15782.41 206
15783.59 190
15784.78 197
15785.97 201
15787.15 203
15788.34 243
15789.53 247
15790.72 229
15791.90 240
15793.09 187
15794.28 230
15795.47 212
15796.65 217
15797.84 220
15799.03 198
15800.22 202
15801.41 225
15802.59 221
15803.78 223
15804.97 214
15806.16 209
15807.35 190
15808.53 202
15809.72 230
15810.91 205
15812.10 230
15813.29 224
15814.48 208
15815.66 155
15816.85 188
15818.04 248
15819.23 199
15820.42 213
15821.61 180
15822.80 210
15823.98 218
15825.17 210
15826.36 200
15827.55 189
15828.74 204
15829.93 179
15831.12 199
15832.31 207
15833.50 203
15834.69 210
15835.87 215
15837.06 194
15838.25 187
15839.44 195
15840.63 185
15841.82 195
15843.01 190
15844.20 197
15845.39 231
15846.58 192
15847.77 179
15848.96 181
15850.15 192
15851.34 213
15852.53 181
15853.72 211
15854.91 192
15856.10 217
15857.29 169
15858.48 179
15859.67 158
15860.86 178
15862.05 201
15863.24 173
15864.43 199
15865.62 174
15866.81 190
15868.00 169
15869.19 167
15870.38 163
15871.57 178
15872.76 177
15873.95 182
15875.14 170
15876.33 204
15877.52 161
15878.72 154
15879.91 193
15881.10 195
15882.29 186
15883.48 201
15884.67 204
15885.86 176
15887.05 171
15888.24 182
15889.43 188
15890.63 197
15891.82 188
15893.01 206
15894.20 197
15895.39 179
15896.58 203
15897.77 207
15898.97 205
15900.16 183
15901.35 173
15902.54 187
15903.73 208
15904.92 181
15906.12 171
15907.31 192
15908.50 202
15909.69 181
15910.88 213
15912.08 180
15913.27 204
15914.46 214
15915.65 196
15916.85 187
15918.04 184
15919.23 219
15920.42 167
15921.61 183
15922.81 214
15924.00 222
15925.19 221
15926.38 204
15927.58 189
15928.77 212
15929.96 166
15931.16 183
15932.35 195
15933.54 198
15934.73 183
15935.93 189
15937.12 207
15938.31 208
15939.51 214
15940.70 161
15941.89 190
15943.09 218
15944.28 208
15945.47 199
15946.67 187
15947.86 170
15949.05 169
15950.25 185
15951.44 172
15952.63 201
15953.83 193
15955.02 204
15956.21 204
15957.41 207
15958.60 186
15959.80 176
15960.99 178
15962.18 175
15963.38 178
15964.57 162
15965.77 149
15966.96 136
15968.15 184
15969.35 202
15970.54 196
15971.74 182
15972.93 219
15974.13 182
15975.32 194
15976.51 188
15977.71 142
15978.90 183
15980.10 183
15981.29 172
15982.49 162
15983.68 180
15984.88 172
15986.07 183
15987.27 183
15988.46 168
15989.66 130
15990.85 155
15992.05 173
15993.24 138
15994.44 144
15995.63 166
15996.83 167
15998.02 190
15999.22 168
16000.41 165
16001.61 168
16002.80 176
16004.00 179
16005.20 166
16006.39 184
16007.59 166
16008.78 197
16009.98 173
16011.17 144
16012.37 181
16013.57 161
16014.76 143
16015.96 145
16017.15 171
16018.35 181
16019.55 175
16020.74 166
16021.94 181
16023.13 165
16024.33 144
16025.53 153
16026.72 167
16027.92 150
16029.12 162
16030.31 149
16031.51 174
16032.71 169
16033.90 145
16035.10 144
16036.30 160
16037.49 148
16038.69 153
16039.89 174
16041.08 179
16042.28 189
16043.48 146
16044.67 149
16045.87 157
16047.07 167
16048.27 154
16049.46 170
16050.66 169
16051.86 150
16053.06 133
16054.25 159
16055.45 153
16056.65 144
16057.84 157
16059.04 163
16060.24 192
16061.44 159
16062.64 161
16063.83 162
16065.03 153
16066.23 160
16067.43 178
16068.62 171
16069.82 194
16071.02 170
16072.22 154
16073.42 152
16074.62 179
16075.81 193
16077.01 149
16078.21 159
16079.41 166
16080.61 208
16081.81 180
16083.00 168
16084.20 150
16085.40 135
16086.60 142
16087.80 149
16089.00 176
16090.20 178
16091.39 162
16092.59 160
16093.79 175
16094.99 148
16096.19 140
16097.39 145
16098.59 185
16099.79 170
16100.99 169
16102.19 156
16103.38 182
16104.58 161
16105.78 142
16106.98 138
16108.18 143
16109.38 179
16110.58 182
16111.78 163
16112.98 150
16114.18 168
16115.38 166
16116.58 196
16117.78 151
16118.98 146
16120.18 154
16121.38 176
16122.58 157
16123.78 166
16124.98 172
16126.18 163
16127.38 147
16128.58 140
16129.78 152
16130.98 146
16132.18 160
16133.38 156
16134.58 145
16135.78 148
16136.98 155
16138.18 174
16139.38 159
16140.58 169
16141.78 158
16142.98 141
16144.19 132
16145.39 152
16146.59 179
16147.79 178
16148.99 148
16150.19 143
16151.39 178
16152.59 163
16153.79 173
16154.99 167
16156.20 155
16157.40 154
16158.60 185
16159.80 163
16161.00 158
16162.20 142
16163.40 157
16164.61 181
16165.81 133
16167.01 157
16168.21 142
16169.41 147
16170.61 153
16171.82 162
16173.02 149
16174.22 144
16175.42 139
16176.62 132
16177.82 149
16179.03 150
16180.23 149
16181.43 172
16182.63 184
16183.84 145
16185.04 149
16186.24 168
16187.44 177
16188.65 159
16189.85 170
16191.05 162
16192.25 161
16193.46 154
16194.66 157
16195.86 182
16197.06 157
16198.27 167
16199.47 132
16200.67 142
16201.87 170
16203.08 134
16204.28 188
16205.48 172
16206.69 174
16207.89 167
16209.09 163
16210.30 169
16211.50 138
16212.70 122
16213.91 158
16215.11 153
16216.31 153
16217.52 149
16218.72 160
16219.92 167
16221.13 166
16222.33 186
16223.53 167
16224.74 134
16225.94 162
16227.15 158
16228.35 171
16229.55 173
16230.76 156
16231.96 171
16233.17 143
16234.37 162
16235.57 160
16236.78 171
16237.98 187
16239.19 194
16240.39 211
16241.60 170
16242.80 213
16244.00 195
16245.21 166
16246.41 174
16247.62 141
16248.82 146
16250.03 165
16251.23 128
16252.44 145
16253.64 175
16254.85 165
16256.05 175
16257.26 175
16258.46 163
16259.67 180
16260.87 164
16262.08 185
16263.28 171
16264.49 156
16265.69 173
16266.90 200
16268.10 197
16269.31 162
16270.51 172
16271.72 212
16272.93 209
16274.13 192
16275.34 151
16276.54 172
16277.75 197
16278.95 185
16280.16 180
16281.37 180
16282.57 192
16283.78 195
16284.98 151
16286.19 160
16287.40 171
16288.60 183
16289.81 197
16291.01 175
16292.22 170
16293.43 192
16294.63 196
16295.84 207
16297.05 188
16298.25 186
16299.46 205
16300.67 194
16301.87 182
16303.08 172
16304.29 198
16305.49 206
16306.70 187
16307.91 189
16309.11 191
16310.32 197
16311.53 200
16312.73 206
16313.94 199
16315.15 208
16316.36 234
16317.56 211
16318.77 197
16319.98 196
16321.19 187
16322.39 209
16323.60 180
16324.81 181
16326.02 194
16327.22 203
16328.43 201
16329.64 180
16330.85 158
16332.05 205
16333.26 192
16334.47 169
16335.68 176
16336.88 178
16338.09 185
16339.30 195
16340.51 182
16341.72 185
16342.93 166
16344.13 185
16345.34 179
16346.55 165
16347.76 161
16348.97 170
16350.18 172
16351.38 185
16352.59 178
16353.80 153
16355.01 177
16356.22 194
16357.43 175
16358.64 145
16359.84 164
16361.05 170
16362.26 170
16363.47 174
16364.68 177
16365.89 171
16367.10 156
16368.31 162
16369.52 149
16370.73 151
16371.93 156
16373.14 171
16374.35 179
16375.56 148
16376.77 161
16377.98 172
16379.19 165
16380.40 153
16381.61 140
16382.82 169
16384.03 148
16385.24 157
16386.45 154
16387.66 178
16388.87 158
16390.08 130
16391.29 148
16392.50 166
16393.71 181
16394.92 172
16396.13 172
16397.34 174
16398.55 181
16399.76 171
16400.97 142
16402.18 157
16403.39 154
16404.60 152
16405.81 152
16407.02 157
16408.23 166
16409.44 175
16410.65 172
16411.86 131
16413.08 122
16414.29 150
16415.50 159
16416.71 139
16417.92 153
16419.13 167
16420.34 180
16421.55 160
16422.76 155
16423.97 160
16425.19 190
16426.40 181
16427.61 147
16428.82 143
16430.03 145
16431.24 159
16432.45 160
16433.67 163
16434.88 145
16436.09 150
16437.30 152
16438.51 161
16439.72 140
16440.94 169
16442.15 170
16443.36 157
16444.57 171
16445.78 159
16446.99 152
16448.21 166
16449.42 150
16450.63 145
16451.84 156
16453.06 167
16454.27 150
16455.48 122
16456.69 143
16457.90 165
16459.12 143
16460.33 137
16461.54 146
16462.75 170
16463.97 142
16465.18 159
16466.39 127
16467.61 147
16468.82 167
16470.03 128
16471.24 166
16472.46 174
16473.67 178
16474.88 154
16476.10 133
16477.31 154
16478.52 139
16479.74 153
16480.95 150
16482.16 129
16483.38 140
16484.59 155
16485.80 165
16487.02 157
16488.23 146
16489.44 152
16490.66 129
16491.87 151
16493.08 159
16494.30 134
16495.51 158
16496.73 133
16497.94 139
16499.15 136
16500.37 136
16501.58 171
16502.80 145
16504.01 120
16505.22 117
16506.44 141
16507.65 151
16508.87 140
16510.08 127
16511.30 172
16512.51 145
16513.72 137
16514.94 163
16516.15 141
16517.37 133
16518.58 155
16519.80 151
16521.01 137
16522.23 148
16523.44 144
16524.66 146
16525.87 139
16527.09 171
16528.30 134
16529.52 161
16530.73 139
16531.95 117
16533.16 137
16534.38 160
16535.59 144
16536.81 124
16538.02 120
16539.24 126
16540.45 153
16541.67 150
16542.89 126
16544.10 120
16545.32 143
16546.53 141
16547.75 150
16548.96 126
16550.18 147
16551.40 161
16552.61 162
16553.83 130
16555.04 134
16556.26 135
16557.48 139
16558.69 159
16559.91 136
16561.12 154
16562.34 133
16563.56 145
16564.77 132
16565.99 125
16567.21 146
16568.42 192
16569.64 154
16570.86 134
16572.07 147
16573.29 158
16574.51 160
16575.72 143
16576.94 166
16578.16 141
16579.37 164
16580.59 167
16581.81 160
16583.02 144
16584.24 154
16585.46 173
16586.68 179
16587.89 148
16589.11 157
16590.33 158
16591.54 165
16592.76 154
16593.98 144
16595.20 155
16596.41 136
16597.63 141
16598.85 140
16600.07 146
16601.29 142
16602.50 148
16603.72 165
16604.94 141
16606.16 140
16607.37 131
16608.59 137
16609.81 146
16611.03 132
16612.25 148
16613.46 138
16614.68 144
16615.90 164
16617.12 145
16618.34 152
16619.56 137
16620.77 141
16621.99 148
16623.21 119
16624.43 130
16625.65 131
16626.87 149
16628.09 115
16629.30 143
16630.52 125
16631.74 157
16632.96 148
16634.18 133
16635.40 135
16636.62 121
16637.84 129
16639.06 124
16640.28 138
16641.49 133
16642.71 137
16643.93 163
16645.15 145
16646.37 169
16647.59 134
16648.81 139
16650.03 154
16651.25 141
16652.47 160
16653.69 128
16654.91 154
16656.13 136
16657.35 165
16658.57 176
16659.79 162
16661.01 128
16662.23 139
16663.45 112
16664.67 161
16665.89 141
16667.11 141
16668.33 128
16669.55 143
16670.77 156
16671.99 136
16673.21 125
16674.43 127
16675.65 161
16676.87 140
16678.09 158
16679.31 134
16680.53 132
16681.75 153
16682.97 149
16684.19 139
16685.42 148
16686.64 137
16687.86 131
16689.08 146
16690.30 150
16691.52 118
16692.74 135
16693.96 153
16695.18 146
16696.40 123
16697.63 112
16698.85 162
16700.07 135
16701.29 123
16702.51 150
16703.73 136
16704.95 121
16706.18 136
16707.40 107
16708.62 128
16709.84 161
16711.06 122
16712.28 137
16713.51 126
16714.73 129
16715.95 144
16717.17 131
16718.39 129
16719.62 139
16720.84 139
16722.06 156
16723.28 141
16724.50 130
16725.73 137
16726.95 124
16728.17 151
16729.39 142
16730.62 123
16731.84 122
16733.06 152
16734.28 134
16735.51 160
16736.73 133
16737.95 150
16739.18 153
16740.40 120
16741.62 140
16742.84 137
16744.07 151
16745.29 122
16746.51 145
16747.74 141
16748.96 169
16750.18 134
16751.41 138
16752.63 148
16753.85 134
16755.08 145
16756.30 144
16757.52 146
16758.75 128
16759.97 131
16761.19 146
16762.42 130
16763.64 136
16764.86 126
16766.09 137
16767.31 141
16768.54 106
16769.76 142
16770.98 148
16772.21 128
16773.43 125
16774.66 139
16775.88 148
16777.10 135
16778.33 106
16779.55 121
16780.78 127
16782.00 128
16783.22 139
16784.45 105
16785.67 145
16786.90 139
16788.12 136
16789.35 109
16790.57 114
16791.80 144
16793.02 136
16794.25 136
16795.47 121
16796.70 141
16797.92 142
16799.15 107
16800.37 100
16801.60 135
16802.82 127
16804.05 151
16805.27 120
16806.50 147
16807.72 145
16808.95 146
16810.17 138
16811.40 156
16812.62 135
16813.85 128
16815.07 107
16816.30 112
16817.53 132
16818.75 127
16819.98 136
16821.20 129
16822.43 121
16823.65 132
16824.88 142
16826.11 132
16827.33 141
16828.56 147
16829.78 162
16831.01 134
16832.24 102
16833.46 115
16834.69 154
16835.92 142
16837.14 132
16838.37 142
16839.60 140
16840.82 147
16842.05 159
16843.27 127
16844.50 154
16845.73 161
16846.96 149
16848.18 137
16849.41 125
16850.64 123
16851.86 131
16853.09 127
16854.32 118
16855.54 126
16856.77 158
16858.00 134
16859.22 117
16860.45 125
16861.68 152
16862.91 117
16864.13 196
16865.36 168
16866.59 178
16867.82 136
16869.04 143
16870.27 159
16871.50 154
16872.73 158
16873.95 140
16875.18 171
16876.41 132
16877.64 124
16878.87 154
16880.09 152
16881.32 137
16882.55 129
16883.78 166
16885.01 188
16886.23 183
16887.46 177
16888.69 169
16889.92 138
16891.15 164
16892.38 203
16893.60 176
16894.83 181
16896.06 140
16897.29 133
16898.52 166
16899.75 174
16900.98 161
16902.20 140
16903.43 160
16904.66 163
16905.89 175
16907.12 147
16908.35 151
16909.58 161
16910.81 145
16912.04 144
16913.26 139
16914.49 145
16915.72 157
16916.95 163
16918.18 155
16919.41 159
16920.64 150
16921.87 178
16923.10 153
16924.33 149
16925.56 150
16926.79 164
16928.02 161
16929.25 117
16930.48 150
16931.71 161
16932.94 159
16934.17 137
16935.40 139
16936.63 124
16937.86 155
16939.09 156
16940.32 145
16941.55 141
16942.78 137
16944.01 147
16945.24 149
16946.47 155
16947.70 142
16948.93 181
16950.16 153
16951.39 112
16952.62 113
16953.85 132
16955.08 153
16956.31 149
16957.54 115
16958.77 141
16960.01 146
16961.24 145
16962.47 132
16963.70 143
16964.93 120
16966.16 141
16967.39 154
16968.62 139
16969.85 136
16971.08 138
16972.32 142
16973.55 145
16974.78 143
16976.01 143
16977.24 144
16978.47 140
16979.70 134
16980.94 161
16982.17 155
16983.40 142
16984.63 166
16985.86 122
16987.10 143
16988.33 134
16989.56 136
16990.79 134
16992.02 145
16993.26 136
16994.49 126
16995.72 153
16996.95 140
16998.18 122
16999.42 135
17000.65 135
17001.88 140
17003.11 132
17004.35 155
17005.58 169
17006.81 134
17008.04 136
17009.28 127
17010.51 114
17011.74 154
17012.97 138
17014.21 134
17015.44 135
17016.67 146
17017.91 138
17019.14 154
17020.37 132
17021.60 129
17022.84 137
17024.07 137
17025.30 134
17026.54 129
17027.77 150
17029.00 132
17030.24 129
17031.47 132
17032.70 121
17033.94 144
17035.17 121
17036.41 136
17037.64 134
17038.87 134
17040.11 147
17041.34 131
17042.57 128
17043.81 148
17045.04 115
17046.28 125
17047.51 133
17048.74 141
17049.98 133
17051.21 128
17052.45 99
17053.68 130
17054.92 156
17056.15 149
17057.38 119
17058.62 112
17059.85 139
17061.09 138
17062.32 124
17063.56 133
17064.79 142
17066.03 128
17067.26 129
17068.50 117
17069.73 115
17070.97 121
17072.20 133
17073.44 151
17074.67 137
17075.91 114
17077.14 130
17078.38 181
17079.61 120
17080.85 117
17082.08 130
17083.32 133
17084.55 116
17085.79 118
17087.02 133
17088.26 122
17089.49 166
17090.73 125
17091.97 139
17093.20 113
17094.44 118
17095.67 119
17096.91 125
17098.14 116
17099.38 97
17100.62 113
17101.85 118
17103.09 109
17104.32 131
17105.56 124
17106.80 119
17108.03 130
17109.27 107
17110.51 113
17111.74 130
17112.98 138
17114.21 134
17115.45 131
17116.69 139
17117.92 111
17119.16 95
17120.40 115
17121.63 133
17122.87 138
17124.11 137
17125.34 113
17126.58 131
17127.82 123
17129.06 105
17130.29 120
17131.53 94
17132.77 123
17134.00 127
17135.24 121
17136.48 131
17137.72 134
17138.95 121
17140.19 124
17141.43 138
17142.67 165
17143.90 113
17145.14 128
17146.38 128
17147.62 115
17148.85 142
17150.09 107
17151.33 109
17152.57 124
17153.80 146
17155.04 131
17156.28 134
17157.52 123
17158.76 136
17159.99 126
17161.23 134
17162.47 116
17163.71 121
17164.95 162
17166.19 174
17167.42 119
17168.66 121
17169.90 130
17171.14 145
17172.38 156
17173.62 140
17174.86 125
17176.09 138
17177.33 146
17178.57 143
17179.81 129
17181.05 129
17182.29 132
17183.53 134
17184.77 132
17186.01 120
17187.24 132
17188.48 128
17189.72 133
17190.96 163
17192.20 113
17193.44 135
17194.68 128
17195.92 117
17197.16 96
17198.40 123
17199.64 146
17200.88 130
17202.12 121
17203.36 97
17204.60 103
17205.84 107
17207.08 143
17208.32 150
17209.56 134
17210.80 108
17212.04 111
17213.28 144
17214.52 113
17215.76 112
17217.00 131
17218.24 161
17219.48 137
17220.72 124
17221.96 137
17223.20 161
17224.44 141
17225.68 130
17226.92 112
17228.16 138
17229.40 148
17230.64 129
17231.88 123
17233.12 136
17234.36 117
17235.60 140
17236.85 125
17238.09 114
17239.33 109
17240.57 111
17241.81 103
17243.05 122
17244.29 106
17245.53 130
17246.77 135
17248.02 113
17249.26 136
17250.50 114
17251.74 143
17252.98 111
17254.22 116
17255.46 126
17256.71 138
17257.95 113
17259.19 126
17260.43 114
17261.67 114
17262.91 133
17264.16 141
17265.40 122
17266.64 116
17267.88 149
17269.12 152
17270.37 137
17271.61 109
17272.85 138
17274.09 162
17275.34 132
17276.58 129
17277.82 99
17279.06 123
17280.30 121
17281.55 123
17282.79 131
17284.03 134
17285.27 101
17286.52 105
17287.76 96
17289.00 118
17290.25 106
17291.49 146
17292.73 126
17293.97 142
17295.22 119
17296.46 111
17297.70 105
17298.95 121
17300.19 128
17301.43 130
17302.68 141
17303.92 103
17305.16 123
17306.41 107
17307.65 117
17308.89 138
17310.14 151
17311.38 127
17312.62 124
17313.87 117
17315.11 127
17316.36 101
17317.60 107
17318.84 152
17320.09 110
17321.33 116
17322.58 122
17323.82 141
17325.06 139
17326.31 127
17327.55 142
17328.80 144
17330.04 132
17331.28 111
17332.53 98
17333.77 101
17335.02 104
17336.26 130
17337.51 158
17338.75 123
17340.00 136
17341.24 138
17342.48 116
17343.73 128
17344.97 99
17346.22 127
17347.46 113
17348.71 141
17349.95 146
17351.20 112
17352.44 119
17353.69 111
17354.93 119
17356.18 110
17357.42 108
17358.67 126
17359.92 132
17361.16 117
17362.41 116
17363.65 117
17364.90 131
17366.14 128
17367.39 132
17368.63 132
17369.88 137
17371.13 122
17372.37 119
17373.62 126
17374.86 126
17376.11 110
17377.35 125
17378.60 117
17379.85 129
17381.09 106
17382.34 128
17383.59 103
17384.83 117
17386.08 115
17387.32 138
17388.57 103
17389.82 135
17391.06 115
17392.31 108
17393.56 138
17394.80 148
17396.05 132
17397.30 110
17398.54 114
17399.79 107
17401.04 115
17402.28 133
17403.53 124
17404.78 122
17406.02 102
17407.27 126
17408.52 124
17409.77 105
17411.01 124
17412.26 156
17413.51 121
17414.75 107
17416.00 105
17417.25 112
17418.50 113
17419.74 149
17420.99 140
17422.24 124
17423.49 134
17424.73 106
17425.98 127
17427.23 99
17428.48 110
17429.73 126
17430.97 121
17432.22 116
17433.47 112
17434.72 112
17435.97 134
17437.21 116
17438.46 103
17439.71 107
17440.96 113
17442.21 120
17443.45 127
17444.70 119
17445.95 110
17447.20 132
17448.45 141
17449.70 127
17450.95 135
17452.19 103
17453.44 117
17454.69 127
17455.94 119
17457.19 114
17458.44 119
17459.69 121
17460.94 131
17462.19 115
17463.43 106
17464.68 113
17465.93 123
17467.18 111
17468.43 136
17469.68 109
17470.93 124
17472.18 107
17473.43 119
17474.68 121
17475.93 111
17477.18 111
17478.43 134
17479.68 116
17480.93 114
17482.18 119
17483.43 124
17484.68 108
17485.93 110
17487.17 137
17488.42 135
17489.67 110
17490.92 121
17492.18 115
17493.43 119
17494.68 122
17495.93 123
17497.18 122
17498.43 126
17499.68 127
17500.93 115
17502.18 116
17503.43 119
17504.68 117
17505.93 126
17507.18 126
17508.43 113
17509.68 128
17510.93 144
17512.18 149
17513.43 108
17514.68 118
17515.94 102
17517.19 121
17518.44 112
17519.69 106
17520.94 110
17522.19 110
17523.44 129
17524.69 131
17525.94 118
17527.20 119
17528.45 145
17529.70 172
17530.95 132
17532.20 123
17533.45 131
17534.70 124
17535.96 105
17537.21 121
17538.46 142
17539.71 121
17540.96 117
17542.22 108
17543.47 128
17544.72 137
17545.97 130
17547.22 131
17548.48 128
17549.73 119
17550.98 118
17552.23 141
17553.48 110
17554.74 107
17555.99 123
17557.24 142
17558.49 114
17559.75 122
17561.00 108
17562.25 105
17563.50 136
17564.76 116
17566.01 146
17567.26 126
17568.52 146
17569.77 140
17571.02 135
17572.27 115
17573.53 129
17574.78 102
17576.03 119
17577.29 138
17578.54 117
17579.79 123
17581.05 137
17582.30 127
17583.55 124
17584.81 132
17586.06 114
17587.31 136
17588.57 135
17589.82 119
17591.07 109
17592.33 127
17593.58 151
17594.83 134
17596.09 144
17597.34 129
17598.60 130
17599.85 127
17601.10 111
17602.36 121
17603.61 134
17604.87 129
17606.12 123
17607.37 115
17608.63 119
17609.88 149
17611.14 137
17612.39 142
17613.65 113
17614.90 112
17616.16 122
17617.41 145
17618.66 141
17619.92 148
17621.17 137
17622.43 132
17623.68 114
17624.94 123
17626.19 119
17627.45 131
17628.70 130
17629.96 124
17631.21 116
17632.47 117
17633.72 129
17634.98 145
17636.23 127
17637.49 115
17638.74 132
17640.00 140
17641.26 116
17642.51 123
17643.77 120
17645.02 130
17646.28 123
17647.53 140
17648.79 164
17650.04 137
17651.30 147
17652.56 125
17653.81 136
17655.07 135
17656.32 119
17657.58 132
17658.84 133
17660.09 119
17661.35 110
17662.60 120
17663.86 128
17665.12 118
17666.37 120
17667.63 128
17668.89 132
17670.14 147
17671.40 115
17672.66 91
17673.91 89
17675.17 99
17676.43 97
17677.68 102
17678.94 122
17680.20 121
17681.45 128
17682.71 103
17683.97 116
17685.22 104
17686.48 157
17687.74 117
17688.99 118
17690.25 115
17691.51 130
17692.77 115
17694.02 144
17695.28 131
17696.54 113
17697.80 120
17699.05 119
17700.31 129
17701.57 129
17702.83 129
17704.08 138
17705.34 122
17706.60 114
17707.86 110
17709.11 101
17710.37 100
17711.63 95
17712.89 109
17714.15 140
17715.40 106
17716.66 105
17717.92 99
17719.18 111
17720.44 128
17721.70 109
17722.95 123
17724.21 124
17725.47 117
17726.73 105
17727.99 115
17729.25 108
17730.51 102
17731.76 125
17733.02 126
17734.28 112
17735.54 101
17736.80 135
17738.06 126
17739.32 120
17740.58 112
17741.83 131
17743.09 129
17744.35 101
17745.61 119
17746.87 119
17748.13 130
17749.39 117
17750.65 113
17751.91 119
17753.17 106
17754.43 124
17755.69 114
17756.95 123
17758.21 111
17759.47 119
17760.73 94
17761.98 108
17763.24 112
17764.50 124
17765.76 124
17767.02 138
17768.28 126
17769.54 127
17770.80 115
17772.06 147
17773.32 109
17774.58 124
17775.84 121
17777.11 120
17778.37 127
17779.63 146
17780.89 117
17782.15 98
17783.41 134
17784.67 124
17785.93 111
17787.19 110
17788.45 107
17789.71 105
17790.97 105
17792.23 110
17793.49 104
17794.75 99
17796.01 114
17797.28 112
17798.54 107
17799.80 128
17801.06 109
17802.32 131
17803.58 116
17804.84 107
17806.10 100
17807.37 121
17808.63 119
17809.89 115
17811.15 141
17812.41 99
17813.67 126
17814.93 131
17816.20 134
17817.46 137
17818.72 128
17819.98 141
17821.24 128
17822.50 123
17823.77 115
17825.03 136
17826.29 136
17827.55 129
17828.81 136
17830.08 125
17831.34 113
17832.60 121
17833.86 148
17835.13 119
17836.39 105
17837.65 115
17838.91 117
17840.18 104
17841.44 98
17842.70 105
17843.96 130
17845.23 120
17846.49 121
17847.75 104
17849.01 122
17850.28 130
17851.54 111
17852.80 126
17854.07 130
17855.33 97
17856.59 89
17857.86 103
17859.12 130
17860.38 120
17861.65 111
17862.91 123
17864.17 103
17865.44 113
17866.70 121
17867.96 118
17869.23 123
17870.49 108
17871.75 123
17873.02 109
17874.28 117
17875.54 107
17876.81 122
17878.07 120
17879.34 116
17880.60 116
17881.86 94
17883.13 112
17884.39 103
17885.66 117
17886.92 130
17888.18 108
17889.45 129
17890.71 137
17891.98 110
17893.24 102
17894.51 112
17895.77 141
17897.04 132
17898.30 103
17899.56 95
17900.83 130
17902.09 92
17903.36 110
17904.62 120
17905.89 107
17907.15 110
17908.42 109
17909.68 101
17910.95 112
17912.21 104
17913.48 97
17914.74 98
17916.01 121
17917.27 100
17918.54 87
17919.80 116
17921.07 99
17922.34 123
17923.60 110
17924.87 115
17926.13 139
17927.40 129
17928.66 123
17929.93 94
17931.19 102
17932.46 129
17933.73 98
17934.99 121
17936.26 133
17937.52 135
17938.79 138
17940.06 111
17941.32 110
17942.59 128
17943.85 106
17945.12 105
17946.39 119
17947.65 132
17948.92 126
17950.19 109
17951.45 95
17952.72 128
17953.99 105
17955.25 107
17956.52 96
17957.79 119
17959.05 113
17960.32 92
17961.59 104
17962.85 124
17964.12 113
17965.39 117
17966.65 125
17967.92 130
17969.19 99
17970.45 87
17971.72 98
17972.99 103
17974.26 98
17975.52 116
17976.79 103
17978.06 101
17979.33 114
17980.59 115
17981.86 97
17983.13 96
17984.40 83
17985.66 101
17986.93 112
17988.20 122
17989.47 116
17990.73 116
17992.00 132
17993.27 102
17994.54 87
17995.81 114
17997.07 121
17998.34 112
17999.61 127
18000.88 129
18002.15 111
18003.42 107
18004.68 108
18005.95 118
18007.22 121
18008.49 106
18009.76 105
18011.03 137
18012.30 121
18013.56 103
18014.83 103
18016.10 114
18017.37 123
18018.64 114
18019.91 113
18021.18 114
18022.45 123
18023.71 114
18024.98 123
18026.25 129
18027.52 114
18028.79 125
18030.06 118
18031.33 111
18032.60 102
18033.87 112
18035.14 87
18036.41 101
18037.68 86
18038.95 97
18040.22 120
18041.49 115
18042.76 122
18044.02 107
18045.29 103
18046.56 109
18047.83 110
18049.10 104
18050.37 136
18051.64 118
18052.91 96
18054.18 93
18055.45 101
18056.72 93
18057.99 121
18059.27 126
18060.54 104
18061.81 134
18063.08 94
18064.35 125
18065.62 111
18066.89 135
18068.16 93
18069.43 124
18070.70 104
18071.97 104
18073.24 110
18074.51 94
18075.78 112
18077.05 102
18078.32 130
18079.60 107
18080.87 115
18082.14 98
18083.41 116
18084.68 133
18085.95 97
18087.22 105
18088.49 109
18089.77 102
18091.04 119
18092.31 116
18093.58 129
18094.85 129
18096.12 113
18097.39 120
18098.67 111
18099.94 115
18101.21 107
18102.48 116
18103.75 120
18105.02 124
18106.30 116
18107.57 116
18108.84 137
18110.11 122
18111.38 111
18112.66 115
18113.93 118
18115.20 118
18116.47 87
18117.75 100
18119.02 90
18120.29 141
18121.56 103
18122.84 99
18124.11 123
18125.38 119
18126.65 132
18127.93 126
18129.20 110
18130.47 128
18131.74 115
18133.02 132
18134.29 117
18135.56 120
18136.84 110
18138.11 130
18139.38 115
18140.66 113
18141.93 104
18143.20 135
18144.48 145
18145.75 127
18147.02 128
18148.30 114
18149.57 123
18150.84 115
18152.12 107
18153.39 103
18154.66 116
18155.94 128
18157.21 142
18158.48 118
18159.76 118
18161.03 117
18162.31 121
18163.58 121
18164.85 104
18166.13 116
18167.40 108
18168.68 130
18169.95 110
18171.22 103
18172.50 122
18173.77 119
18175.05 102
18176.32 95
18177.60 114
18178.87 106
18180.15 104
18181.42 116
18182.69 129
18183.97 119
18185.24 116
18186.52 116
18187.79 106
18189.07 118
18190.34 122
18191.62 123
18192.89 115
18194.17 95
18195.44 115
18196.72 120
18197.99 112
18199.27 115
18200.54 119
18201.82 120
18203.09 132
18204.37 109
18205.65 100
18206.92 91
18208.20 125
18209.47 132
18210.75 122
18212.02 120
18213.30 96
18214.57 108
18215.85 114
18217.13 97
18218.40 98
18219.68 116
18220.95 110
18222.23 106
18223.51 92
18224.78 83
18226.06 101
18227.33 98
18228.61 133
18229.89 125
18231.16 114
18232.44 135
18233.72 103
18234.99 110
18236.27 97
18237.55 104
18238.82 114
18240.10 136
18241.38 98
18242.65 108
18243.93 99
18245.21 90
18246.48 118
18247.76 127
18249.04 123
18250.31 118
18251.59 107
18252.87 108
18254.15 137
18255.42 114
18256.70 124
18257.98 119
18259.25 112
18260.53 94
18261.81 103
18263.09 110
18264.36 96
18265.64 106
18266.92 92
18268.20 113
18269.47 91
18270.75 76
18272.03 108
18273.31 117
18274.59 131
18275.86 129
18277.14 128
18278.42 110
18279.70 112
18280.98 118
18282.25 105
18283.53 107
18284.81 93
18286.09 101
18287.37 91
18288.64 117
18289.92 113
18291.20 101
18292.48 121
18293.76 117
18295.04 117
18296.32 128
18297.59 126
18298.87 128
18300.15 148
18301.43 128
18302.71 131
18303.99 105
18305.27 111
18306.55 108
18307.83 98
18309.10 120
18310.38 113
18311.66 90
18312.94 132
18314.22 94
18315.50 119
18316.78 112
18318.06 115
18319.34 110
18320.62 94
18321.90 118
18323.18 101
18324.46 100
18325.74 108
18327.02 107
18328.30 117
18329.58 119
18330.86 97
18332.14 89
18333.41 93
18334.69 118
18335.97 134
18337.25 105
18338.54 98
18339.82 102
18341.10 106
18342.38 98
18343.66 95
18344.94 93
18346.22 97
18347.50 125
18348.78 86
18350.06 92
18351.34 108
18352.62 108
18353.90 122
18355.18 110
18356.46 128
18357.74 107
18359.02 108
18360.30 120
18361.58 117
18362.87 109
18364.15 120
18365.43 93
18366.71 105
18367.99 112
18369.27 83
18370.55 103
18371.83 99
18373.11 107
18374.40 119
18375.68 112
18376.96 109
18378.24 108
18379.52 108
18380.80 99
18382.08 117
18383.37 102
18384.65 93
18385.93 108
18387.21 97
18388.49 106
18389.78 120
18391.06 102
18392.34 120
18393.62 93
18394.90 104
18396.19 119
18397.47 106
18398.75 110
18400.03 123
18401.31 110
18402.60 96
18403.88 93
18405.16 110
18406.44 107
18407.73 89
18409.01 106
18410.29 119
18411.57 112
18412.86 109
18414.14 86
18415.42 97
18416.71 109
18417.99 107
18419.27 87
18420.55 100
18421.84 93
18423.12 110
18424.40 100
18425.69 118
18426.97 117
18428.25 124
18429.54 103
18430.82 132
18432.10 103
18433.39 104
18434.67 101
18435.95 124
18437.24 94
18438.52 91
18439.80 122
18441.09 107
18442.37 124
18443.66 89
18444.94 101
18446.22 114
18447.51 110
18448.79 119
18450.08 100
18451.36 103
18452.64 101
18453.93 125
18455.21 105
18456.50 96
18457.78 111
18459.06 120
18460.35 127
18461.63 106
18462.92 124
18464.20 105
18465.49 106
18466.77 113
18468.06 93
18469.34 107
18470.63 111
18471.91 126
18473.19 89
18474.48 92
18475.76 101
18477.05 138
18478.33 120
18479.62 106
18480.90 105
18482.19 117
18483.47 123
18484.76 105
18486.05 106
18487.33 86
18488.62 96
18489.90 108
18491.19 108
18492.47 137
18493.76 103
18495.04 92
18496.33 93
18497.61 93
18498.90 71
18500.19 73
18501.47 104
18502.76 119
18504.04 96
18505.33 96
18506.62 113
18507.90 93
18509.19 108
18510.47 131
18511.76 101
18513.05 91
18514.33 94
18515.62 121
18516.90 102
18518.19 105
18519.48 89
18520.76 105
18522.05 100
18523.34 104
18524.62 139
18525.91 95
18527.20 123
18528.48 91
18529.77 118
18531.06 108
18532.34 101
18533.63 106
18534.92 101
18536.21 108
18537.49 111
18538.78 89
18540.07 130
18541.35 121
18542.64 136
18543.93 95
18545.22 100
18546.50 106
18547.79 96
18549.08 113
18550.37 109
18551.65 119
18552.94 123
18554.23 103
18555.52 110
18556.80 95
18558.09 109
18559.38 107
18560.67 103
18561.95 117
18563.24 124
18564.53 96
18565.82 106
18567.11 124
18568.39 114
18569.68 94
18570.97 115
18572.26 122
18573.55 133
18574.84 115
18576.12 102
18577.41 107
18578.70 115
18579.99 124
18581.28 104
18582.57 104
18583.86 87
18585.14 106
18586.43 120
18587.72 109
18589.01 101
18590.30 119
18591.59 132
18592.88 139
18594.17 120
18595.46 107
18596.74 100
18598.03 120
18599.32 135
18600.61 133
18601.90 120
18603.19 129
18604.48 148
18605.77 122
18607.06 106
18608.35 121
18609.64 125
18610.93 125
18612.22 97
18613.51 125
18614.80 125
18616.09 114
18617.38 127
18618.67 112
18619.96 101
18621.25 113
18622.54 117
18623.83 143
18625.12 116
18626.41 125
18627.70 115
18628.99 129
18630.28 125
18631.57 121
18632.86 117
18634.15 122
18635.44 132
18636.73 122
18638.02 104
18639.31 90
18640.60 136
18641.89 113
18643.18 122
18644.47 114
18645.76 117
18647.06 110
18648.35 136
18649.64 128
18650.93 120
18652.22 97
18653.51 113
18654.80 132
18656.09 104
18657.38 109
18658.68 108
18659.97 131
18661.26 125
18662.55 112
18663.84 128
18665.13 109
18666.42 127
18667.72 124
18669.01 107
18670.30 97
18671.59 96
18672.88 126
18674.17 118
18675.47 99
18676.76 99
18678.05 112
18679.34 100
18680.63 89
18681.93 95
18683.22 95
18684.51 132
18685.80 112
18687.09 94
18688.39 93
18689.68 128
18690.97 112
18692.26 108
18693.56 119
18694.85 107
18696.14 102
18697.43 103
18698.73 102
18700.02 107
18701.31 97
18702.60 108
18703.90 98
18705.19 88
18706.48 97
18707.78 98
18709.07 107
18710.36 107
18711.66 90
18712.95 97
18714.24 100
18715.54 85
18716.83 102
18718.12 107
18719.42 100
18720.71 91
18722.00 115
18723.30 138
18724.59 113
18725.88 100
18727.18 114
18728.47 114
18729.76 108
18731.06 120
18732.35 105
18733.65 110
18734.94 108
18736.23 95
18737.53 114
18738.82 105
18740.12 118
18741.41 111
18742.70 126
18744.00 106
18745.29 102
18746.59 112
18747.88 113
18749.18 92
18750.47 97
18751.76 99
18753.06 133
18754.35 113
18755.65 97
18756.94 88
18758.24 85
18759.53 106
18760.83 101
18762.12 102
18763.42 93
18764.71 110
18766.01 107
18767.30 104
18768.60 83
18769.89 113
18771.19 119
18772.48 130
18773.78 102
18775.07 105
18776.37 102
18777.66 103
18778.96 106
18780.25 120
18781.55 98
18782.85 90
18784.14 109
18785.44 90
18786.73 88
18788.03 82
18789.32 100
18790.62 123
18791.92 109
18793.21 92
18794.51 100
18795.80 107
18797.10 115
18798.40 96
18799.69 82
18800.99 99
18802.28 112
18803.58 107
18804.88 103
18806.17 86
18807.47 102
18808.77 131
18810.06 117
18811.36 95
18812.66 89
18813.95 114
18815.25 121
18816.55 119
18817.84 99
18819.14 101
18820.44 109
18821.73 95
18823.03 102
18824.33 96
18825.62 103
18826.92 96
18828.22 91
18829.52 78
18830.81 78
18832.11 109
18833.41 118
18834.71 103
18836.00 112
18837.30 105
18838.60 101
18839.90 87
18841.19 108
18842.49 99
18843.79 103
18845.09 98
18846.38 109
18847.68 93
18848.98 80
18850.28 89
18851.58 108
18852.87 115
18854.17 101
18855.47 104
18856.77 93
18858.07 104
18859.36 98
18860.66 101
18861.96 107
18863.26 113
18864.56 88
18865.86 122
18867.15 136
18868.45 110
18869.75 96
18871.05 101
18872.35 88
18873.65 83
18874.95 105
18876.24 95
18877.54 108
18878.84 91
18880.14 92
18881.44 102
18882.74 112
18884.04 85
18885.34 72
18886.64 76
18887.94 80
18889.24 113
18890.53 93
18891.83 102
18893.13 84
18894.43 116
18895.73 111
18897.03 107
18898.33 123
18899.63 110
18900.93 110
18902.23 108
18903.53 104
18904.83 88
18906.13 95
18907.43 107
18908.73 123
18910.03 115
18911.33 103
18912.63 117
18913.93 133
18915.23 115
18916.53 83
18917.83 97
18919.13 118
18920.43 101
18921.73 115
18923.03 109
18924.33 128
18925.63 93
18926.93 93
18928.23 87
18929.53 109
18930.84 97
18932.14 112
18933.44 101
18934.74 115
18936.04 110
18937.34 127
18938.64 114
18939.94 115
18941.24 103
18942.54 109
18943.84 117
18945.15 109
18946.45 128
18947.75 113
18949.05 96
18950.35 102
18951.65 89
18952.95 112
18954.26 96
18955.56 110
18956.86 83
18958.16 95
18959.46 114
18960.76 122
18962.07 90
18963.37 97
18964.67 83
18965.97 108
18967.27 104
18968.57 104
18969.88 90
18971.18 83
18972.48 101
18973.78 101
18975.09 106
18976.39 79
18977.69 114
18978.99 99
18980.29 87
18981.60 93
18982.90 93
18984.20 87
18985.50 112
18986.81 96
18988.11 75
18989.41 93
18990.72 103
18992.02 111
18993.32 83
18994.62 83
18995.93 95
18997.23 113
18998.53 115
18999.84 117
19001.14 96
19002.44 91
19003.75 110
19005.05 84
19006.35 90
19007.66 105
19008.96 103
19010.26 108
19011.57 112
19012.87 112
19014.17 85
19015.48 95
19016.78 114
19018.08 85
19019.39 103
19020.69 102
19021.99 106
19023.30 88
19024.60 109
19025.91 111
19027.21 99
19028.51 86
19029.82 88
19031.12 88
19032.43 99
19033.73 76
19035.04 82
19036.34 92
19037.64 69
19038.95 105
19040.25 92
19041.56 104
19042.86 85
19044.17 96
19045.47 91
19046.78 106
19048.08 78
19049.39 86
19050.69 89
19052.00 106
19053.30 80
19054.61 82
19055.91 117
19057.22 86
19058.52 111
19059.83 108
19061.13 100
19062.44 121
19063.74 120
19065.05 116
19066.35 100
19067.66 100
19068.96 85
19070.27 118
19071.57 111
19072.88 100
19074.18 97
19075.49 92
19076.80 101
19078.10 94
19079.41 100
19080.71 95
19082.02 102
19083.33 111
19084.63 86
19085.94 90
19087.24 88
19088.55 107
19089.86 116
19091.16 91
19092.47 92
19093.77 98
19095.08 96
19096.39 99
19097.69 111
19099.00 91
19100.31 96
19101.61 97
19102.92 97
19104.23 99
19105.53 71
19106.84 93
19108.15 78
19109.45 89
19110.76 109
19112.07 90
19113.37 108
19114.68 98
19115.99 109
19117.30 107
19118.60 101
19119.91 100
19121.22 90
19122.52 103
19123.83 83
19125.14 88
19126.45 82
19127.75 98
19129.06 104
19130.37 113
19131.68 91
19132.98 105
19134.29 99
19135.60 92
19136.91 76
19138.22 76
19139.52 112
19140.83 94
19142.14 92
19143.45 108
19144.76 103
19146.06 97
19147.37 101
19148.68 105
19149.99 100
19151.30 89
19152.60 93
19153.91 104
19155.22 113
19156.53 101
19157.84 108
19159.15 107
19160.46 110
19161.76 106
19163.07 95
19164.38 105
19165.69 93
19167.00 101
19168.31 85
19169.62 105
19170.93 104
19172.23 103
19173.54 90
19174.85 94
19176.16 104
19177.47 105
19178.78 91
19180.09 103
19181.40 103
19182.71 98
19184.02 85
19185.33 103
19186.64 119
19187.95 94
19189.26 96
19190.57 90
19191.87 98
19193.18 82
19194.49 94
19195.80 80
19197.11 69
19198.42 77
19199.73 101
19201.04 99
19202.35 104
19203.66 80
19204.97 98
19206.28 80
19207.59 90
19208.90 95
19210.21 107
19211.53 98
19212.84 113
19214.15 107
19215.46 95
19216.77 90
19218.08 96
19219.39 94
19220.70 89
19222.01 91
19223.32 113
19224.63 98
19225.94 98
19227.25 85
19228.56 89
19229.87 98
19231.19 92
19232.50 112
19233.81 92
19235.12 101
19236.43 102
19237.74 95
19239.05 75
19240.36 67
19241.68 111
19242.99 93
19244.30 105
19245.61 90
19246.92 119
19248.23 120
19249.54 115
19250.86 89
19252.17 83
19253.48 99
19254.79 77
19256.10 112
19257.42 90
19258.73 81
19260.04 103
19261.35 102
19262.66 83
19263.98 83
19265.29 99
19266.60 68
19267.91 97
19269.22 77
19270.54 110
19271.85 95
19273.16 116
19274.47 107
19275.79 94
19277.10 87
19278.41 92
19279.72 90
19281.04 99
19282.35 69
19283.66 111
19284.98 104
19286.29 94
19287.60 75
19288.91 103
19290.23 86
19291.54 105
19292.85 85
19294.17 107
19295.48 87
19296.79 94
19298.11 121
19299.42 101
19300.73 87
19302.05 68
19303.36 98
19304.67 86
19305.99 82
19307.30 78
19308.61 80
19309.93 124
19311.24 115
19312.56 91
19313.87 78
19315.18 92
19316.50 97
19317.81 109
19319.13 94
19320.44 89
19321.75 74
19323.07 77
19324.38 68
19325.70 85
19327.01 114
19328.32 107
19329.64 87
19330.95 96
19332.27 85
19333.58 74
19334.90 65
19336.21 75
19337.53 105
19338.84 106
19340.16 88
19341.47 91
19342.79 89
19344.10 78
19345.42 86
19346.73 109
19348.05 84
19349.36 81
19350.68 81
19351.99 90
19353.31 98
19354.62 80
19355.94 66
19357.25 94
19358.57 94
19359.88 104
19361.20 86
19362.51 67
19363.83 73
19365.14 113
19366.46 97
19367.78 93
19369.09 79
19370.41 87
19371.72 75
19373.04 99
19374.35 95
19375.67 82
19376.99 75
19378.30 80
19379.62 94
19380.93 93
19382.25 95
19383.57 97
19384.88 82
19386.20 102
19387.52 102
19388.83 98
19390.15 85
19391.47 98
19392.78 101
19394.10 108
19395.42 86
19396.73 87
19398.05 80
19399.37 77
19400.68 88
19402.00 98
19403.32 90
19404.63 100
19405.95 74
19407.27 94
19408.58 113
19409.90 95
19411.22 65
19412.54 82
19413.85 108
19415.17 79
19416.49 97
19417.80 94
19419.12 88
19420.44 81
19421.76 95
19423.07 71
19424.39 72
19425.71 104
19427.03 81
19428.35 96
19429.66 84
19430.98 96
19432.30 108
19433.62 107
19434.93 97
19436.25 86
19437.57 77
19438.89 111
19440.21 105
19441.53 86
19442.84 76
19444.16 92
19445.48 102
19446.80 111
19448.12 76
19449.44 110
19450.75 90
19452.07 78
19453.39 88
19454.71 84
19456.03 119
19457.35 88
19458.67 82
19459.98 89
19461.30 82
19462.62 80
19463.94 105
19465.26 100
19466.58 93
19467.90 84
19469.22 109
19470.54 70
19471.86 89
19473.18 90
19474.49 73
19475.81 87
19477.13 93
19478.45 104
19479.77 100
19481.09 98
19482.41 97
19483.73 87
19485.05 92
19486.37 95
19487.69 99
19489.01 88
19490.33 92
19491.65 97
19492.97 77
19494.29 98
19495.61 105
19496.93 80
19498.25 82
19499.57 96
19500.89 94
19502.21 77
19503.53 86
19504.85 92
19506.17 82
19507.49 83
19508.81 94
19510.13 88
19511.45 85
19512.77 85
19514.09 109
19515.42 82
19516.74 77
19518.06 92
19519.38 81
19520.70 90
19522.02 98
19523.34 115
19524.66 100
19525.98 103
19527.30 91
19528.62 104
19529.95 102
19531.27 89
19532.59 97
19533.91 77
19535.23 82
19536.55 101
19537.87 93
19539.20 79
19540.52 97
19541.84 99
19543.16 91
19544.48 88
19545.80 95
19547.13 73
19548.45 89
19549.77 89
19551.09 96
19552.41 107
19553.74 101
19555.06 99
19556.38 105
19557.70 85
19559.02 76
19560.35 94
19561.67 81
19562.99 91
19564.31 93
19565.64 82
19566.96 94
19568.28 95
19569.60 97
19570.93 65
19572.25 85
19573.57 102
19574.89 93
19576.22 85
19577.54 109
19578.86 86
19580.18 114
19581.51 78
19582.83 70
19584.15 74
19585.48 92
19586.80 83
19588.12 91
19589.45 99
19590.77 86
19592.09 110
19593.42 84
19594.74 101
19596.06 88
19597.39 91
19598.71 98
19600.03 102
19601.36 85
19602.68 75
19604.00 102
19605.33 96
19606.65 84
19607.98 92
19609.30 91
19610.62 87
19611.95 98
19613.27 107
19614.60 75
19615.92 88
19617.24 121
19618.57 86
19619.89 102
19621.22 79
19622.54 92
19623.87 72
19625.19 96
19626.51 74
19627.84 76
19629.16 87
19630.49 96
19631.81 90
19633.14 99
19634.46 102
19635.79 88
19637.11 94
19638.44 87
19639.76 88
19641.09 79
19642.41 75
19643.74 94
19645.06 97
19646.39 85
19647.71 60
19649.04 92
19650.36 91
19651.69 88
19653.01 86
19654.34 77
19655.66 87
19656.99 107
19658.32 84
19659.64 81
19660.97 79
19662.29 98
19663.62 98
19664.94 94
19666.27 80
19667.60 105
19668.92 109
19670.25 90
19671.57 98
19672.90 80
19674.23 83
19675.55 100
19676.88 94
19678.20 74
19679.53 82
19680.86 71
19682.18 94
19683.51 83
19684.84 78
19686.16 83
19687.49 83
19688.82 83
19690.14 103
19691.47 105
19692.80 96
19694.12 81
19695.45 73
19696.78 70
19698.10 85
19699.43 86
19700.76 83
19702.08 70
19703.41 84
19704.74 97
19706.07 105
19707.39 99
19708.72 86
19710.05 93
19711.37 85
19712.70 90
19714.03 78
19715.36 87
19716.68 86
19718.01 81
19719.34 66
19720.67 88
19721.99 110
19723.32 89
19724.65 99
19725.98 94
19727.31 112
19728.63 89
19729.96 96
19731.29 92
19732.62 98
19733.95 82
19735.27 66
19736.60 75
19737.93 83
19739.26 105
19740.59 79
19741.92 71
19743.24 82
19744.57 111
19745.90 83
19747.23 103
19748.56 77
19749.89 101
19751.22 105
19752.54 77
19753.87 84
19755.20 86
19756.53 95
19757.86 87
19759.19 71
19760.52 88
19761.85 113
19763.18 72
19764.50 87
19765.83 82
19767.16 82
19768.49 112
19769.82 77
19771.15 79
19772.48 81
19773.81 101
19775.14 107
19776.47 91
19777.80 102
19779.13 107
19780.46 99
19781.79 87
19783.12 91
19784.45 81
19785.78 81
19787.11 92
19788.44 83
19789.77 85
19791.10 78
19792.43 107
19793.76 93
19795.09 98
19796.42 88
19797.75 76
19799.08 89
19800.41 97
19801.74 69
19803.07 90
19804.40 96
19805.73 92
19807.06 106
19808.39 78
19809.72 80
19811.05 93
19812.38 94
19813.71 83
19815.05 94
19816.38 100
19817.71 87
19819.04 101
19820.37 75
19821.70 98
19823.03 81
19824.36 130
19825.69 87
19827.03 83
19828.36 92
19829.69 99
19831.02 98
19832.35 93
19833.68 95
19835.01 106
19836.35 86
19837.68 78
19839.01 70
19840.34 78
19841.67 74
19843.00 83
19844.34 79
19845.67 94
19847.00 89
19848.33 76
19849.66 89
19851.00 87
19852.33 82
19853.66 80
19854.99 85
19856.32 100
19857.66 67
19858.99 81
19860.32 113
19861.65 79
19862.99 94
19864.32 82
19865.65 87
19866.98 77
19868.32 69
19869.65 81
19870.98 90
19872.31 97
19873.65 87
19874.98 87
19876.31 95
19877.65 68
19878.98 80
19880.31 62
19881.65 77
19882.98 98
19884.31 74
19885.64 88
19886.98 79
19888.31 82
19889.64 98
19890.98 85
19892.31 72
19893.64 87
19894.98 94
19896.31 94
19897.65 79
19898.98 78
19900.31 91
19901.65 90
19902.98 71
19904.31 70
19905.65 81
19906.98 115
19908.32 86
19909.65 66
19910.98 84
19912.32 92
19913.65 78
19914.99 74
19916.32 84
19917.66 84
19918.99 99
19920.32 95
19921.66 79
19922.99 76
19924.33 98
19925.66 100
19927.00 92
19928.33 87
19929.67 96
19931.00 70
19932.34 84
19933.67 82
19935.01 74
19936.34 116
19937.68 98
19939.01 103
19940.35 83
19941.68 89
19943.02 82
19944.35 72
19945.69 83
19947.02 78
19948.36 87
19949.69 81
19951.03 79
19952.36 80
19953.70 94
19955.03 74
19956.37 83
19957.71 71
19959.04 70
19960.38 92
19961.71 101
19963.05 81
19964.38 75
19965.72 88
19967.06 92
19968.39 87
19969.73 103
19971.06 73
19972.40 100
19973.74 110
19975.07 89
19976.41 83
19977.75 75
19979.08 88
19980.42 106
19981.75 88
19983.09 92
19984.43 88
19985.76 98
19987.10 101
19988.44 88
19989.77 95
19991.11 70
19992.45 83
19993.78 84
19995.12 81
19996.46 94
19997.80 90
19999.13 94
20000.47 69
20001.81 75
20003.14 78
20004.48 99
20005.82 88
20007.16 79
20008.49 80
20009.83 84
20011.17 101
20012.51 93
20013.84 90
20015.18 82
20016.52 81
20017.86 86
20019.19 84
20020.53 79
20021.87 68
20023.21 93
20024.55 101
20025.88 92
20027.22 75
20028.56 65
20029.90 74
20031.24 81
20032.57 78
20033.91 83
20035.25 91
20036.59 96
20037.93 81
20039.26 96
20040.60 88
20041.94 74
20043.28 101
20044.62 84
20045.96 74
20047.30 71
20048.63 69
20049.97 85
20051.31 91
20052.65 89
20053.99 71
20055.33 80
20056.67 86
20058.01 90
20059.35 80
20060.69 82
20062.02 93
20063.36 71
20064.70 65
20066.04 73
20067.38 70
20068.72 92
20070.06 75
20071.40 87
20072.74 95
20074.08 72
20075.42 74
20076.76 91
20078.10 92
20079.44 102
20080.78 96
20082.12 67
20083.46 80
20084.80 77
20086.14 91
20087.48 85
20088.82 85
20090.16 84
20091.50 81
20092.84 97
20094.18 111
20095.52 78
20096.86 113
20098.20 91
20099.54 80
20100.88 82
20102.22 79
20103.56 83
20104.90 93
20106.24 79
20107.58 86
20108.92 73
20110.26 87
20111.60 130
20112.95 95
20114.29 77
20115.63 85
20116.97 82
20118.31 88
20119.65 83
20120.99 93
20122.33 85
20123.67 102
20125.02 111
20126.36 72
20127.70 71
20129.04 84
20130.38 86
20131.72 85
20133.06 73
20134.41 91
20135.75 93
