# Supplementary material for: MALDI-TOF MS typing enables the classification of brewing yeasts of the genus Saccharomyces to major beer styles
Source: PLoS One. 2017 Aug 9;12(8):e0181694. doi: 10.1371/journal.pone.0181694 (PMC5549903; doi:10.1371/journal.pone.0181694)
Supplement: S10 File — The directory includes 90 raw files and was zipped to “.zip”; the folder has three strains with 30 spectra per strain; S1 Text explains the raw files with an example and Table 1 represents the yeast strains used within the experiment. (ZIP) [file pone.0181694.s013.zip › 28-30/30336-192-OG-Alt-Alt-YPG-18h-E-E_2015-09-04__0_C1_1.dat]

1999.97 914
2000.40 914
2000.82 968
2001.24 930
2001.66 968
2002.08 994
2002.50 983
2002.93 909
2003.35 865
2003.77 891
2004.19 931
2004.61 952
2005.04 926
2005.46 852
2005.88 1023
2006.30 1109
2006.72 1018
2007.15 947
2007.57 967
2007.99 1025
2008.41 1010
2008.84 966
2009.26 1033
2009.68 892
2010.10 805
2010.53 911
2010.95 925
2011.37 928
2011.79 842
2012.22 966
2012.64 1003
2013.06 952
2013.49 1110
2013.91 1033
2014.33 983
2014.75 871
2015.18 901
2015.60 930
2016.02 887
2016.45 1001
2016.87 935
2017.29 932
2017.72 938
2018.14 860
2018.56 905
2018.99 937
2019.41 1059
2019.83 1047
2020.26 983
2020.68 1074
2021.11 957
2021.53 918
2021.95 846
2022.38 878
2022.80 897
2023.22 891
2023.65 877
2024.07 944
2024.50 951
2024.92 892
2025.34 945
2025.77 986
2026.19 888
2026.62 900
2027.04 971
2027.47 981
2027.89 1029
2028.31 981
2028.74 875
2029.16 841
2029.59 884
2030.01 988
2030.44 972
2030.86 976
2031.29 924
2031.71 961
2032.14 906
2032.56 894
2032.99 844
2033.41 954
2033.84 904
2034.26 879
2034.69 951
2035.11 997
2035.54 1025
2035.96 1032
2036.39 931
2036.81 977
2037.24 1033
2037.66 1042
2038.09 948
2038.51 1049
2038.94 1092
2039.37 944
2039.79 971
2040.22 969
2040.64 965
2041.07 944
2041.49 968
2041.92 859
2042.35 938
2042.77 996
2043.20 910
2043.62 943
2044.05 1035
2044.48 1017
2044.90 983
2045.33 1045
2045.76 1051
2046.18 1095
2046.61 986
2047.03 862
2047.46 854
2047.89 915
2048.31 790
2048.74 943
2049.17 910
2049.59 844
2050.02 842
2050.45 917
2050.87 837
2051.30 873
2051.73 823
2052.16 941
2052.58 966
2053.01 919
2053.44 884
2053.86 934
2054.29 977
2054.72 872
2055.14 883
2055.57 1049
2056.00 1028
2056.43 929
2056.85 985
2057.28 1067
2057.71 1017
2058.14 1134
2058.56 1010
2058.99 968
2059.42 970
2059.85 940
2060.28 1030
2060.70 1015
2061.13 951
2061.56 836
2061.99 986
2062.42 942
2062.84 988
2063.27 1064
2063.70 998
2064.13 915
2064.56 1052
2064.98 924
2065.41 1002
2065.84 965
2066.27 1069
2066.70 986
2067.13 874
2067.55 980
2067.98 1053
2068.41 1202
2068.84 1046
2069.27 1012
2069.70 1039
2070.13 946
2070.56 945
2070.98 940
2071.41 918
2071.84 980
2072.27 938
2072.70 887
2073.13 823
2073.56 844
2073.99 934
2074.42 899
2074.85 878
2075.28 971
2075.71 995
2076.13 986
2076.56 937
2076.99 859
2077.42 971
2077.85 1086
2078.28 972
2078.71 1123
2079.14 1073
2079.57 1188
2080.00 1101
2080.43 1096
2080.86 1015
2081.29 945
2081.72 1001
2082.15 1036
2082.58 948
2083.01 963
2083.44 956
2083.87 1018
2084.30 927
2084.73 898
2085.16 905
2085.59 934
2086.02 923
2086.45 919
2086.89 946
2087.32 962
2087.75 885
2088.18 925
2088.61 926
2089.04 876
2089.47 880
2089.90 916
2090.33 950
2090.76 990
2091.19 909
2091.62 1006
2092.06 1011
2092.49 910
2092.92 974
2093.35 928
2093.78 826
2094.21 899
2094.64 928
2095.07 923
2095.51 919
2095.94 824
2096.37 948
2096.80 921
2097.23 967
2097.66 950
2098.09 890
2098.53 947
2098.96 821
2099.39 819
2099.82 837
2100.25 873
2100.69 946
2101.12 1048
2101.55 948
2101.98 897
2102.41 880
2102.85 857
2103.28 895
2103.71 904
2104.14 939
2104.58 936
2105.01 982
2105.44 880
2105.87 925
2106.31 917
2106.74 950
2107.17 1028
2107.60 1062
2108.04 974
2108.47 1157
2108.90 1008
2109.33 881
2109.77 992
2110.20 1066
2110.63 939
2111.07 911
2111.50 903
2111.93 913
2112.37 1000
2112.80 987
2113.23 887
2113.67 948
2114.10 993
2114.53 997
2114.97 825
2115.40 886
2115.83 944
2116.27 946
2116.70 892
2117.13 936
2117.57 863
2118.00 878
2118.44 939
2118.87 926
2119.30 852
2119.74 770
2120.17 858
2120.60 922
2121.04 1100
2121.47 934
2121.91 826
2122.34 907
2122.78 1016
2123.21 1029
2123.64 931
2124.08 952
2124.51 914
2124.95 944
2125.38 933
2125.82 778
2126.25 844
2126.69 931
2127.12 1082
2127.56 936
2127.99 913
2128.42 879
2128.86 895
2129.29 880
2129.73 952
2130.16 1015
2130.60 997
2131.03 945
2131.47 1025
2131.90 1068
2132.34 995
2132.78 1032
2133.21 1071
2133.65 1012
2134.08 1013
2134.52 1058
2134.95 1072
2135.39 1033
2135.82 1039
2136.26 1151
2136.69 1113
2137.13 1150
2137.57 1055
2138.00 1122
2138.44 1154
2138.87 1056
2139.31 979
2139.75 989
2140.18 955
2140.62 987
2141.05 1073
2141.49 1020
2141.93 863
2142.36 972
2142.80 1001
2143.23 952
2143.67 925
2144.11 941
2144.54 970
2144.98 899
2145.42 988
2145.85 906
2146.29 892
2146.73 916
2147.16 930
2147.60 955
2148.04 1089
2148.47 1155
2148.91 1120
2149.35 1105
2149.79 1017
2150.22 1063
2150.66 1131
2151.10 1091
2151.53 1131
2151.97 1163
2152.41 1152
2152.85 1223
2153.28 1155
2153.72 1152
2154.16 1011
2154.60 1010
2155.03 1039
2155.47 1084
2155.91 1003
2156.35 922
2156.78 859
2157.22 980
2157.66 1081
2158.10 1055
2158.53 1058
2158.97 1045
2159.41 1041
2159.85 1061
2160.29 1178
2160.72 996
2161.16 978
2161.60 1066
2162.04 972
2162.48 994
2162.92 1031
2163.35 1058
2163.79 969
2164.23 1028
2164.67 932
2165.11 937
2165.55 1039
2165.99 1087
2166.42 1052
2166.86 1003
2167.30 968
2167.74 857
2168.18 925
2168.62 844
2169.06 899
2169.50 1035
2169.94 1081
2170.37 1005
2170.81 999
2171.25 1040
2171.69 1186
2172.13 1226
2172.57 1212
2173.01 1226
2173.45 1201
2173.89 1091
2174.33 1182
2174.77 1199
2175.21 1130
2175.65 1167
2176.09 1208
2176.53 1178
2176.97 1083
2177.41 1026
2177.85 1166
2178.29 1086
2178.73 1159
2179.17 1195
2179.61 1048
2180.05 1083
2180.49 1142
2180.93 1182
2181.37 1147
2181.81 1107
2182.25 1086
2182.69 942
2183.13 1087
2183.57 1031
2184.01 1026
2184.45 1094
2184.89 982
2185.33 1161
2185.77 1191
2186.21 1051
2186.65 1089
2187.09 958
2187.53 1053
2187.97 1000
2188.41 1110
2188.86 1056
2189.30 874
2189.74 1108
2190.18 1130
2190.62 1137
2191.06 1181
2191.50 1067
2191.94 1117
2192.39 1021
2192.83 1072
2193.27 1192
2193.71 1159
2194.15 1090
2194.59 1240
2195.03 1103
2195.48 1024
2195.92 1155
2196.36 1248
2196.80 1249
2197.24 1107
2197.68 1078
2198.13 1185
2198.57 1148
2199.01 1155
2199.45 1105
2199.89 1147
2200.34 1104
2200.78 1091
2201.22 1093
2201.66 975
2202.11 1017
2202.55 988
2202.99 1007
2203.43 916
2203.87 996
2204.32 1082
2204.76 1120
2205.20 964
2205.65 1169
2206.09 1077
2206.53 1007
2206.97 930
2207.42 1055
2207.86 1084
2208.30 1074
2208.74 1106
2209.19 1100
2209.63 1126
2210.07 1238
2210.52 1081
2210.96 1010
2211.40 1076
2211.85 1207
2212.29 1204
2212.73 1147
2213.18 1081
2213.62 1172
2214.06 1112
2214.51 1005
2214.95 838
2215.39 1062
2215.84 1026
2216.28 971
2216.73 1044
2217.17 1040
2217.61 970
2218.06 1000
2218.50 936
2218.95 1003
2219.39 1022
2219.83 1095
2220.28 1070
2220.72 1025
2221.17 1080
2221.61 1014
2222.05 1072
2222.50 1020
2222.94 983
2223.39 1022
2223.83 991
2224.28 1133
2224.72 1094
2225.17 1070
2225.61 1221
2226.05 1127
2226.50 1032
2226.94 1210
2227.39 1099
2227.83 1086
2228.28 1197
2228.72 1150
2229.17 1086
2229.61 1165
2230.06 1203
2230.50 1095
2230.95 1126
2231.39 1109
2231.84 1134
2232.29 1124
2232.73 1051
2233.18 1184
2233.62 1160
2234.07 1089
2234.51 1082
2234.96 1126
2235.40 1152
2235.85 1110
2236.30 1164
2236.74 1164
2237.19 1039
2237.63 1094
2238.08 1149
2238.52 1105
2238.97 1073
2239.42 1018
2239.86 1076
2240.31 965
2240.75 951
2241.20 1048
2241.65 1009
2242.09 1047
2242.54 1058
2242.99 991
2243.43 966
2243.88 1017
2244.33 1000
2244.77 982
2245.22 1009
2245.67 878
2246.11 912
2246.56 973
2247.01 1014
2247.45 1055
2247.90 1117
2248.35 999
2248.79 1051
2249.24 1021
2249.69 997
2250.13 1078
2250.58 1078
2251.03 1082
2251.48 939
2251.92 959
2252.37 1001
2252.82 1051
2253.27 1024
2253.71 1085
2254.16 968
2254.61 998
2255.06 1012
2255.50 977
2255.95 977
2256.40 950
2256.85 1010
2257.29 1130
2257.74 1013
2258.19 1014
2258.64 945
2259.09 983
2259.53 826
2259.98 1054
2260.43 1150
2260.88 1126
2261.33 972
2261.77 1115
2262.22 1060
2262.67 1060
2263.12 1216
2263.57 1148
2264.02 1223
2264.46 1075
2264.91 1114
2265.36 1132
2265.81 1073
2266.26 1035
2266.71 994
2267.16 1218
2267.61 1365
2268.05 1221
2268.50 1174
2268.95 1050
2269.40 1115
2269.85 1195
2270.30 1141
2270.75 1190
2271.20 1262
2271.65 1300
2272.10 1246
2272.55 1140
2273.00 1167
2273.44 1104
2273.89 1115
2274.34 1073
2274.79 1011
2275.24 1133
2275.69 1080
2276.14 1125
2276.59 1116
2277.04 1112
2277.49 1035
2277.94 1074
2278.39 1054
2278.84 1155
2279.29 990
2279.74 1016
2280.19 1026
2280.64 1123
2281.09 1106
2281.54 1044
2281.99 1109
2282.44 1130
2282.89 1168
2283.34 1132
2283.79 1064
2284.24 1162
2284.69 1162
2285.14 1162
2285.60 1109
2286.05 1077
2286.50 1145
2286.95 1245
2287.40 1352
2287.85 1268
2288.30 1387
2288.75 1365
2289.20 1544
2289.65 1590
2290.10 1628
2290.56 1810
2291.01 1810
2291.46 1918
2291.91 2097
2292.36 1993
2292.81 2008
2293.26 1896
2293.71 1972
2294.17 1965
2294.62 1755
2295.07 1650
2295.52 1623
2295.97 1561
2296.42 1492
2296.88 1448
2297.33 1302
2297.78 1282
2298.23 1294
2298.68 1245
2299.13 1290
2299.59 1224
2300.04 1089
2300.49 1072
2300.94 1209
2301.39 1074
2301.85 1099
2302.30 1065
2302.75 1209
2303.20 1200
2303.66 1157
2304.11 1093
2304.56 1218
2305.01 1173
2305.47 1227
2305.92 1133
2306.37 1170
2306.82 1338
2307.28 1199
2307.73 1178
2308.18 1066
2308.64 1233
2309.09 1303
2309.54 1165
2309.99 1165
2310.45 1251
2310.90 1070
2311.35 1147
2311.81 1343
2312.26 1295
2312.71 1351
2313.17 1178
2313.62 1164
2314.07 1128
2314.53 1157
2314.98 1242
2315.43 1209
2315.89 1250
2316.34 1171
2316.79 1142
2317.25 1304
2317.70 1149
2318.16 1093
2318.61 1116
2319.06 1258
2319.52 1228
2319.97 1209
2320.43 1258
2320.88 1158
2321.33 1119
2321.79 1196
2322.24 1115
2322.70 1300
2323.15 1169
2323.61 1189
2324.06 1155
2324.51 1211
2324.97 1248
2325.42 1375
2325.88 1349
2326.33 1193
2326.79 1306
2327.24 1334
2327.70 1296
2328.15 1305
2328.61 1426
2329.06 1316
2329.52 1413
2329.97 1435
2330.43 1369
2330.88 1401
2331.34 1319
2331.79 1394
2332.25 1335
2332.70 1349
2333.16 1414
2333.61 1250
2334.07 1264
2334.52 1301
2334.98 1247
2335.43 1152
2335.89 1126
2336.35 1085
2336.80 1076
2337.26 1119
2337.71 1298
2338.17 1039
2338.62 1179
2339.08 1173
2339.54 1149
2339.99 1174
2340.45 1241
2340.90 1311
2341.36 1251
2341.82 1252
2342.27 1221
2342.73 1069
2343.18 1196
2343.64 1228
2344.10 1244
2344.55 1164
2345.01 1205
2345.47 1216
2345.92 1291
2346.38 1191
2346.84 1241
2347.29 1288
2347.75 1356
2348.21 1318
2348.66 1173
2349.12 1140
2349.58 1118
2350.03 1137
2350.49 1198
2350.95 1132
2351.40 1237
2351.86 1239
2352.32 1144
2352.78 1088
2353.23 1131
2353.69 1176
2354.15 1030
2354.61 1055
2355.06 1131
2355.52 987
2355.98 1045
2356.44 1165
2356.89 1063
2357.35 1207
2357.81 1200
2358.27 1039
2358.72 1208
2359.18 1049
2359.64 1153
2360.10 1224
2360.56 1251
2361.01 1170
2361.47 1100
2361.93 1216
2362.39 1217
2362.85 1165
2363.30 1146
2363.76 1117
2364.22 1158
2364.68 1014
2365.14 1174
2365.60 1146
2366.05 1204
2366.51 1184
2366.97 1096
2367.43 1171
2367.89 1255
2368.35 1250
2368.81 1233
2369.26 1160
2369.72 1177
2370.18 1185
2370.64 1202
2371.10 1120
2371.56 1143
2372.02 1200
2372.48 1142
2372.94 1046
2373.40 1119
2373.86 1098
2374.31 1022
2374.77 1015
2375.23 1209
2375.69 1174
2376.15 1147
2376.61 1178
2377.07 1167
2377.53 1190
2377.99 1056
2378.45 1057
2378.91 1162
2379.37 1162
2379.83 1032
2380.29 1007
2380.75 1183
2381.21 1211
2381.67 1164
2382.13 1115
2382.59 1214
2383.05 1200
2383.51 1123
2383.97 1161
2384.43 1109
2384.89 1083
2385.35 1160
2385.81 1085
2386.27 1106
2386.73 1011
2387.19 1017
2387.65 1038
2388.11 1074
2388.57 1048
2389.04 1153
2389.50 1084
2389.96 1172
2390.42 1226
2390.88 1113
2391.34 1187
2391.80 1122
2392.26 1048
2392.72 1155
2393.18 1162
2393.64 1087
2394.11 1035
2394.57 1125
2395.03 1173
2395.49 1143
2395.95 1217
2396.41 1101
2396.87 999
2397.34 1216
2397.80 1148
2398.26 1161
2398.72 1118
2399.18 1094
2399.64 1091
2400.11 1136
2400.57 1176
2401.03 1176
2401.49 1090
2401.95 1170
2402.42 1060
2402.88 1064
2403.34 1074
2403.80 1091
2404.26 1058
2404.73 1036
2405.19 1093
2405.65 1180
2406.11 1113
2406.58 1060
2407.04 1120
2407.50 1153
2407.96 1163
2408.43 1109
2408.89 1067
2409.35 1101
2409.81 1215
2410.28 1079
2410.74 1011
2411.20 1205
2411.66 1076
2412.13 1023
2412.59 1034
2413.05 1090
2413.52 1171
2413.98 1204
2414.44 1139
2414.91 1224
2415.37 1295
2415.83 1140
2416.30 1093
2416.76 1232
2417.22 1258
2417.69 1373
2418.15 1390
2418.61 1446
2419.08 1402
2419.54 1413
2420.00 1354
2420.47 1420
2420.93 1546
2421.40 1525
2421.86 1380
2422.32 1262
2422.79 1244
2423.25 1238
2423.72 1320
2424.18 1260
2424.64 1244
2425.11 1261
2425.57 1304
2426.04 1215
2426.50 1317
2426.96 1154
2427.43 1116
2427.89 1166
2428.36 1158
2428.82 1256
2429.29 1102
2429.75 1088
2430.22 1046
2430.68 1104
2431.15 1112
2431.61 1128
2432.08 1232
2432.54 1148
2433.01 1286
2433.47 1169
2433.94 1243
2434.40 1304
2434.87 1226
2435.33 1153
2435.80 1201
2436.26 1196
2436.73 1196
2437.19 1234
2437.66 1188
2438.12 1168
2438.59 1298
2439.05 1312
2439.52 1364
2439.98 1345
2440.45 1352
2440.92 1362
2441.38 1316
2441.85 1426
2442.31 1465
2442.78 1380
2443.25 1150
2443.71 1301
2444.18 1189
2444.64 1305
2445.11 1238
2445.58 1257
2446.04 1316
2446.51 1209
2446.97 1228
2447.44 1255
2447.91 1135
2448.37 1117
2448.84 1186
2449.31 1123
2449.77 1108
2450.24 1014
2450.71 1180
2451.17 1123
2451.64 1178
2452.11 1071
2452.57 1024
2453.04 1116
2453.51 1200
2453.97 1247
2454.44 1137
2454.91 1101
2455.37 1137
2455.84 1136
2456.31 1080
2456.78 1101
2457.24 1156
2457.71 1178
2458.18 1105
2458.65 1117
2459.11 1082
2459.58 1013
2460.05 1142
2460.52 1111
2460.98 1205
2461.45 1087
2461.92 1036
2462.39 1090
2462.85 1081
2463.32 1072
2463.79 1012
2464.26 1116
2464.73 1138
2465.19 1164
2465.66 1025
2466.13 1052
2466.60 1039
2467.07 1107
2467.53 1173
2468.00 1128
2468.47 1137
2468.94 1041
2469.41 1052
2469.88 1065
2470.34 1113
2470.81 1197
2471.28 1100
2471.75 983
2472.22 1060
2472.69 1055
2473.16 1113
2473.63 1064
2474.09 1041
2474.56 1087
2475.03 1058
2475.50 1038
2475.97 1042
2476.44 1176
2476.91 1039
2477.38 1011
2477.85 1057
2478.32 1097
2478.78 1156
2479.25 1094
2479.72 871
2480.19 997
2480.66 1018
2481.13 1153
2481.60 1137
2482.07 1050
2482.54 1128
2483.01 1118
2483.48 1038
2483.95 1127
2484.42 1121
2484.89 1084
2485.36 1137
2485.83 1195
2486.30 1175
2486.77 1163
2487.24 1126
2487.71 1196
2488.18 1166
2488.65 1135
2489.12 1209
2489.59 1196
2490.06 1081
2490.53 1161
2491.00 1205
2491.47 1260
2491.94 1280
2492.41 1143
2492.88 1145
2493.36 1088
2493.83 1150
2494.30 1125
2494.77 1130
2495.24 1129
2495.71 1241
2496.18 1296
2496.65 1200
2497.12 1266
2497.59 1100
2498.06 1101
2498.54 1062
2499.01 1005
2499.48 1082
2499.95 1151
2500.42 1028
2500.89 1083
2501.36 1015
2501.84 1032
2502.31 1120
2502.78 1063
2503.25 1077
2503.72 1182
2504.19 1113
2504.66 1125
2505.14 1116
2505.61 1212
2506.08 1152
2506.55 1156
2507.02 1240
2507.50 1224
2507.97 1170
2508.44 1228
2508.91 1302
2509.38 1351
2509.86 1353
2510.33 1350
2510.80 1412
2511.27 1347
2511.75 1366
2512.22 1415
2512.69 1305
2513.16 1361
2513.64 1068
2514.11 1165
2514.58 1229
2515.05 1156
2515.53 1151
2516.00 1296
2516.47 1130
2516.95 1092
2517.42 1177
2517.89 1169
2518.36 1130
2518.84 1132
2519.31 1275
2519.78 1155
2520.26 1175
2520.73 1115
2521.20 1096
2521.68 1106
2522.15 1194
2522.62 1188
2523.10 1160
2523.57 1071
2524.04 1086
2524.52 1169
2524.99 1147
2525.47 1179
2525.94 1218
2526.41 1005
2526.89 1108
2527.36 1007
2527.83 1061
2528.31 1125
2528.78 1089
2529.26 958
2529.73 1106
2530.21 1275
2530.68 1162
2531.15 1032
2531.63 1092
2532.10 1097
2532.58 1065
2533.05 1117
2533.53 1093
2534.00 1166
2534.47 1162
2534.95 1132
2535.42 1152
2535.90 1190
2536.37 1245
2536.85 1235
2537.32 1189
2537.80 1050
2538.27 992
2538.75 1148
2539.22 1171
2539.70 1219
2540.17 1171
2540.65 1235
2541.12 1125
2541.60 1157
2542.07 1115
2542.55 1160
2543.02 1139
2543.50 1156
2543.97 1014
2544.45 1126
2544.93 1135
2545.40 1215
2545.88 1324
2546.35 1326
2546.83 1338
2547.30 1359
2547.78 1212
2548.26 1355
2548.73 1480
2549.21 1432
2549.68 1323
2550.16 1354
2550.64 1506
2551.11 1432
2551.59 1377
2552.06 1355
2552.54 1511
2553.02 1585
2553.49 1312
2553.97 1211
2554.45 1368
2554.92 1399
2555.40 1414
2555.88 1485
2556.35 1475
2556.83 1208
2557.31 1231
2557.78 1294
2558.26 1211
2558.74 1250
2559.21 1183
2559.69 1146
2560.17 1206
2560.64 1124
2561.12 1122
2561.60 1181
2562.07 1133
2562.55 1070
2563.03 1124
2563.51 1139
2563.98 1238
2564.46 1144
2564.94 1114
2565.42 1148
2565.89 1062
2566.37 1054
2566.85 1064
2567.33 1103
2567.80 1019
2568.28 1105
2568.76 1197
2569.24 1051
2569.71 1058
2570.19 1067
2570.67 1125
2571.15 1166
2571.63 1102
2572.10 1155
2572.58 1227
2573.06 1222
2573.54 1241
2574.02 1183
2574.50 1177
2574.97 1127
2575.45 1133
2575.93 1030
2576.41 1020
2576.89 1077
2577.37 1141
2577.84 1101
2578.32 1164
2578.80 1166
2579.28 1248
2579.76 1314
2580.24 1318
2580.72 1076
2581.20 1207
2581.67 1212
2582.15 1217
2582.63 1185
2583.11 1074
2583.59 1086
2584.07 1181
2584.55 1061
2585.03 1061
2585.51 1080
2585.99 1056
2586.47 1026
2586.95 1000
2587.43 1180
2587.91 1088
2588.39 1143
2588.86 1170
2589.34 1072
2589.82 1119
2590.30 1115
2590.78 1127
2591.26 1150
2591.74 1150
2592.22 1203
2592.70 1138
2593.18 1143
2593.66 1206
2594.14 1275
2594.62 1319
2595.10 1097
2595.58 1147
2596.06 1252
2596.54 1189
2597.03 1167
2597.51 1150
2597.99 1215
2598.47 1208
2598.95 1147
2599.43 1039
2599.91 1145
2600.39 1093
2600.87 1061
2601.35 1208
2601.83 1262
2602.31 1121
2602.79 1087
2603.27 1294
2603.75 1147
2604.24 1237
2604.72 1212
2605.20 1106
2605.68 1129
2606.16 1143
2606.64 1175
2607.12 1235
2607.60 1210
2608.09 1166
2608.57 1224
2609.05 1326
2609.53 1356
2610.01 1315
2610.49 1348
2610.98 1154
2611.46 1222
2611.94 1149
2612.42 1223
2612.90 1295
2613.38 1268
2613.87 1213
2614.35 1136
2614.83 1112
2615.31 1184
2615.79 1252
2616.28 1185
2616.76 1093
2617.24 1188
2617.72 1209
2618.21 1152
2618.69 1220
2619.17 1176
2619.65 1146
2620.14 1205
2620.62 1204
2621.10 1116
2621.58 1154
2622.07 1182
2622.55 1253
2623.03 1166
2623.51 1246
2624.00 1270
2624.48 1174
2624.96 1070
2625.45 1141
2625.93 1238
2626.41 1235
2626.90 1216
2627.38 1214
2627.86 1074
2628.35 1024
2628.83 1094
2629.31 1082
2629.80 1140
2630.28 1135
2630.76 1149
2631.25 1189
2631.73 1091
2632.21 1260
2632.70 1267
2633.18 1097
2633.66 1114
2634.15 1147
2634.63 1238
2635.12 1151
2635.60 1037
2636.08 1157
2636.57 1188
2637.05 1210
2637.54 1181
2638.02 1378
2638.50 1410
2638.99 1202
2639.47 1291
2639.96 1375
2640.44 1357
2640.93 1335
2641.41 1292
2641.89 1305
2642.38 1179
2642.86 1157
2643.35 1338
2643.83 1231
2644.32 1275
2644.80 1159
2645.29 1285
2645.77 1109
2646.26 1179
2646.74 1252
2647.23 1275
2647.71 1200
2648.20 1213
2648.68 1208
2649.17 1091
2649.65 1227
2650.14 1139
2650.62 1170
2651.11 1196
2651.59 1154
2652.08 1302
2652.57 1300
2653.05 1245
2653.54 1246
2654.02 1271
2654.51 1160
2654.99 1296
2655.48 1272
2655.97 1179
2656.45 1136
2656.94 1177
2657.42 1272
2657.91 1164
2658.39 1241
2658.88 1201
2659.37 1289
2659.85 1255
2660.34 1194
2660.83 1061
2661.31 1211
2661.80 1303
2662.28 1251
2662.77 1219
2663.26 1240
2663.74 1107
2664.23 1069
2664.72 1142
2665.20 1228
2665.69 1063
2666.18 1184
2666.66 1233
2667.15 1137
2667.64 1132
2668.12 1146
2668.61 1261
2669.10 1196
2669.59 1065
2670.07 1065
2670.56 1245
2671.05 1189
2671.53 1242
2672.02 1139
2672.51 1196
2673.00 1176
2673.48 1104
2673.97 1218
2674.46 1405
2674.95 1261
2675.43 1504
2675.92 1239
2676.41 1164
2676.90 1252
2677.38 1438
2677.87 1310
2678.36 1287
2678.85 1297
2679.34 1338
2679.82 1424
2680.31 1441
2680.80 1397
2681.29 1260
2681.78 1340
2682.26 1349
2682.75 1403
2683.24 1349
2683.73 1306
2684.22 1231
2684.71 1563
2685.19 1448
2685.68 1205
2686.17 1192
2686.66 1213
2687.15 1181
2687.64 1176
2688.13 1235
2688.62 1219
2689.10 1141
2689.59 1212
2690.08 1164
2690.57 1125
2691.06 1199
2691.55 1213
2692.04 1114
2692.53 1154
2693.02 1163
2693.51 1120
2694.00 1093
2694.48 1193
2694.97 1204
2695.46 1308
2695.95 1139
2696.44 1187
2696.93 1306
2697.42 1233
2697.91 1220
2698.40 1222
2698.89 1173
2699.38 1272
2699.87 1253
2700.36 1276
2700.85 1201
2701.34 1269
2701.83 1306
2702.32 1282
2702.81 1378
2703.30 1317
2703.79 1367
2704.28 1271
2704.77 1315
2705.26 1294
2705.75 1247
2706.24 1180
2706.73 1289
2707.22 1124
2707.71 1128
2708.20 1221
2708.69 1233
2709.18 1211
2709.68 1047
2710.17 1143
2710.66 1115
2711.15 1222
2711.64 1227
2712.13 1008
2712.62 1131
2713.11 1211
2713.60 1176
2714.09 1193
2714.59 1167
2715.08 1151
2715.57 1179
2716.06 1336
2716.55 1155
2717.04 1050
2717.53 1112
2718.02 1101
2718.52 1199
2719.01 1122
2719.50 1119
2719.99 1120
2720.48 1136
2720.97 1219
2721.47 1176
2721.96 1134
2722.45 1194
2722.94 1469
2723.43 1257
2723.93 1227
2724.42 1238
2724.91 1110
2725.40 1066
2725.89 1079
2726.39 1188
2726.88 1183
2727.37 1175
2727.86 1141
2728.36 1119
2728.85 1170
2729.34 1040
2729.83 1095
2730.33 1152
2730.82 1094
2731.31 1010
2731.80 1052
2732.30 1025
2732.79 1066
2733.28 1117
2733.77 1136
2734.27 1198
2734.76 1204
2735.25 1323
2735.75 1129
2736.24 1280
2736.73 1203
2737.23 1238
2737.72 1094
2738.21 1069
2738.71 1245
2739.20 1198
2739.69 1268
2740.19 1205
2740.68 1264
2741.17 1279
2741.67 1162
2742.16 1091
2742.65 1171
2743.15 1128
2743.64 1185
2744.14 1217
2744.63 1080
2745.12 1103
2745.62 1103
2746.11 1131
2746.61 1047
2747.10 1039
2747.59 1042
2748.09 1115
2748.58 1128
2749.08 1117
2749.57 1093
2750.06 1132
2750.56 1209
2751.05 1210
2751.55 1166
2752.04 1134
2752.54 1164
2753.03 994
2753.53 1030
2754.02 1278
2754.52 1149
2755.01 1098
2755.51 1162
2756.00 1247
2756.50 1151
2756.99 1205
2757.49 1190
2757.98 1183
2758.48 1272
2758.97 1169
2759.47 1218
2759.96 1176
2760.46 1227
2760.95 1130
2761.45 1142
2761.94 1162
2762.44 1098
2762.93 1228
2763.43 1098
2763.92 1148
2764.42 1125
2764.92 1102
2765.41 1162
2765.91 1040
2766.40 1076
2766.90 1147
2767.40 1126
2767.89 1117
2768.39 1226
2768.88 1190
2769.38 1077
2769.88 1135
2770.37 1153
2770.87 1115
2771.36 1054
2771.86 1226
2772.36 1158
2772.85 1245
2773.35 1240
2773.85 1246
2774.34 1229
2774.84 1266
2775.34 1352
2775.83 1346
2776.33 1257
2776.83 1348
2777.32 1221
2777.82 1268
2778.32 1235
2778.81 1238
2779.31 1275
2779.81 1228
2780.30 1190
2780.80 1340
2781.30 1325
2781.80 1336
2782.29 1324
2782.79 1242
2783.29 1267
2783.79 1290
2784.28 1266
2784.78 1245
2785.28 1206
2785.78 1256
2786.27 1185
2786.77 1181
2787.27 1132
2787.77 1182
2788.26 1315
2788.76 1343
2789.26 1333
2789.76 1347
2790.26 1352
2790.75 1225
2791.25 1171
2791.75 1204
2792.25 1239
2792.75 1249
2793.24 1313
2793.74 1335
2794.24 1152
2794.74 1287
2795.24 1295
2795.74 1350
2796.23 1329
2796.73 1249
2797.23 1287
2797.73 1417
2798.23 1397
2798.73 1419
2799.23 1387
2799.72 1344
2800.22 1403
2800.72 1407
2801.22 1339
2801.72 1270
2802.22 1418
2802.72 1532
2803.22 1511
2803.72 1528
2804.22 1519
2804.72 1472
2805.21 1722
2805.71 1629
2806.21 1516
2806.71 1716
2807.21 1673
2807.71 1714
2808.21 1774
2808.71 1669
2809.21 1661
2809.71 1546
2810.21 1619
2810.71 1711
2811.21 1655
2811.71 1479
2812.21 1449
2812.71 1556
2813.21 1401
2813.71 1404
2814.21 1530
2814.71 1387
2815.21 1406
2815.71 1190
2816.21 1254
2816.71 1213
2817.21 1241
2817.71 1197
2818.21 1323
2818.71 1303
2819.21 1378
2819.71 1305
2820.21 1508
2820.71 1409
2821.22 1282
2821.72 1359
2822.22 1414
2822.72 1243
2823.22 1203
2823.72 1192
2824.22 1366
2824.72 1290
2825.22 1293
2825.72 1509
2826.23 1327
2826.73 1198
2827.23 1254
2827.73 1180
2828.23 1131
2828.73 1200
2829.23 1354
2829.73 1314
2830.24 1204
2830.74 1160
2831.24 1260
2831.74 1178
2832.24 1192
2832.74 1201
2833.25 1173
2833.75 1229
2834.25 1327
2834.75 1313
2835.25 1298
2835.76 1321
2836.26 1204
2836.76 1241
2837.26 1274
2837.76 1238
2838.27 1246
2838.77 1300
2839.27 1356
2839.77 1240
2840.28 1096
2840.78 1141
2841.28 1259
2841.78 1351
2842.29 1327
2842.79 1223
2843.29 1232
2843.79 1352
2844.30 1237
2844.80 1230
2845.30 1160
2845.81 1334
2846.31 1372
2846.81 1406
2847.31 1314
2847.82 1375
2848.32 1416
2848.82 1399
2849.33 1335
2849.83 1312
2850.33 1444
2850.84 1367
2851.34 1175
2851.84 1396
2852.35 1362
2852.85 1301
2853.35 1375
2853.86 1320
2854.36 1303
2854.86 1128
2855.37 1180
2855.87 1183
2856.38 1238
2856.88 1200
2857.38 1224
2857.89 1239
2858.39 1279
2858.90 1291
2859.40 1306
2859.90 1310
2860.41 1193
2860.91 1271
2861.42 1310
2861.92 1197
2862.43 1177
2862.93 1242
2863.43 1143
2863.94 1200
2864.44 1119
2864.95 1121
2865.45 1104
2865.96 1072
2866.46 1100
2866.97 1218
2867.47 1155
2867.98 1171
2868.48 1206
2868.99 1121
2869.49 1159
2870.00 1153
2870.50 1218
2871.01 1208
2871.51 1262
2872.02 1182
2872.52 1343
2873.03 1172
2873.53 1270
2874.04 1237
2874.54 1258
2875.05 1211
2875.56 1245
2876.06 1346
2876.57 1390
2877.07 1214
2877.58 1230
2878.08 1288
2878.59 1236
2879.09 1460
2879.60 1405
2880.11 1355
2880.61 1252
2881.12 1288
2881.62 1348
2882.13 1270
2882.64 1308
2883.14 1390
2883.65 1417
2884.16 1370
2884.66 1270
2885.17 1388
2885.67 1496
2886.18 1434
2886.69 1344
2887.19 1315
2887.70 1407
2888.21 1423
2888.71 1410
2889.22 1388
2889.73 1368
2890.23 1446
2890.74 1523
2891.25 1422
2891.76 1348
2892.26 1417
2892.77 1311
2893.28 1503
2893.78 1405
2894.29 1451
2894.80 1584
2895.31 1569
2895.81 1328
2896.32 1380
2896.83 1334
2897.33 1365
2897.84 1492
2898.35 1483
2898.86 1556
2899.36 1581
2899.87 1548
2900.38 1457
2900.89 1481
2901.40 1475
2901.90 1467
2902.41 1630
2902.92 1684
2903.43 1579
2903.94 1480
2904.44 1620
2904.95 1749
2905.46 1621
2905.97 1588
2906.48 1506
2906.98 1441
2907.49 1496
2908.00 1545
2908.51 1393
2909.02 1331
2909.53 1284
2910.04 1330
2910.54 1417
2911.05 1327
2911.56 1264
2912.07 1272
2912.58 1183
2913.09 1322
2913.60 1170
2914.11 1219
2914.61 1247
2915.12 1388
2915.63 1356
2916.14 1237
2916.65 1199
2917.16 1352
2917.67 1397
2918.18 1349
2918.69 1198
2919.20 1138
2919.71 1307
2920.22 1286
2920.73 1148
2921.23 1129
2921.74 1281
2922.25 1332
2922.76 1357
2923.27 1367
2923.78 1372
2924.29 1444
2924.80 1606
2925.31 1443
2925.82 1452
2926.33 1365
2926.84 1409
2927.35 1301
2927.86 1407
2928.37 1486
2928.88 1459
2929.39 1364
2929.90 1501
2930.41 1336
2930.92 1288
2931.43 1299
2931.95 1385
2932.46 1342
2932.97 1206
2933.48 1310
2933.99 1307
2934.50 1406
2935.01 1342
2935.52 1265
2936.03 1484
2936.54 1399
2937.05 1367
2937.56 1404
2938.07 1355
2938.59 1386
2939.10 1419
2939.61 1231
2940.12 1298
2940.63 1438
2941.14 1442
2941.65 1366
2942.16 1418
2942.68 1460
2943.19 1448
2943.70 1501
2944.21 1727
2944.72 1648
2945.23 1700
2945.74 1826
2946.26 1693
2946.77 1680
2947.28 1847
2947.79 1997
2948.30 1925
2948.82 1686
2949.33 1723
2949.84 1712
2950.35 1577
2950.86 1641
2951.38 1393
2951.89 1468
2952.40 1479
2952.91 1463
2953.42 1505
2953.94 1362
2954.45 1413
2954.96 1397
2955.47 1484
2955.99 1301
2956.50 1345
2957.01 1346
2957.53 1297
2958.04 1223
2958.55 1342
2959.06 1294
2959.58 1316
2960.09 1198
2960.60 1189
2961.12 1359
2961.63 1388
2962.14 1490
2962.65 1438
2963.17 1351
2963.68 1330
2964.19 1332
2964.71 1285
2965.22 1434
2965.73 1335
2966.25 1397
2966.76 1336
2967.27 1271
2967.79 1318
2968.30 1320
2968.82 1328
2969.33 1429
2969.84 1469
2970.36 1354
2970.87 1287
2971.38 1358
2971.90 1503
2972.41 1391
2972.93 1397
2973.44 1470
2973.95 1302
2974.47 1289
2974.98 1260
2975.50 1433
2976.01 1527
2976.53 1390
2977.04 1378
2977.55 1306
2978.07 1230
2978.58 1260
2979.10 1281
2979.61 1272
2980.13 1370
2980.64 1247
2981.16 1349
2981.67 1301
2982.19 1343
2982.70 1441
2983.22 1480
2983.73 1311
2984.25 1407
2984.76 1514
2985.28 1597
2985.79 1478
2986.31 1450
2986.82 1542
2987.34 1576
2987.85 1608
2988.37 1557
2988.88 1593
2989.40 1501
2989.91 1478
2990.43 1577
2990.95 1623
2991.46 1541
2991.98 1522
2992.49 1478
2993.01 1607
2993.52 1662
2994.04 1562
2994.56 1708
2995.07 1721
2995.59 1742
2996.10 1647
2996.62 1762
2997.14 1839
2997.65 1895
2998.17 1900
2998.68 1882
2999.20 1798
2999.72 1909
3000.23 1983
3000.75 1956
3001.27 2027
3001.78 2067
3002.30 2251
3002.82 2336
3003.33 2444
3003.85 2367
3004.37 2339
3004.88 2504
3005.40 2660
3005.92 2780
3006.43 2758
3006.95 2562
3007.47 2578
3007.99 2541
3008.50 2296
3009.02 2070
3009.54 1985
3010.05 1904
3010.57 1894
3011.09 1739
3011.61 1524
3012.12 1485
3012.64 1542
3013.16 1484
3013.68 1670
3014.19 1564
3014.71 1527
3015.23 1656
3015.75 1596
3016.26 1594
3016.78 1600
3017.30 1665
3017.82 1584
3018.34 1502
3018.85 1690
3019.37 1553
3019.89 1703
3020.41 1651
3020.93 1575
3021.44 1547
3021.96 1573
3022.48 1518
3023.00 1664
3023.52 1711
3024.04 1631
3024.55 1571
3025.07 1586
3025.59 1650
3026.11 1568
3026.63 1472
3027.15 1413
3027.67 1535
3028.18 1441
3028.70 1455
3029.22 1468
3029.74 1434
3030.26 1402
3030.78 1365
3031.30 1332
3031.82 1199
3032.34 1258
3032.86 1501
3033.38 1389
3033.89 1330
3034.41 1474
3034.93 1531
3035.45 1467
3035.97 1453
3036.49 1379
3037.01 1298
3037.53 1291
3038.05 1408
3038.57 1386
3039.09 1348
3039.61 1209
3040.13 1278
3040.65 1332
3041.17 1447
3041.69 1329
3042.21 1327
3042.73 1271
3043.25 1353
3043.77 1345
3044.29 1286
3044.81 1262
3045.33 1315
3045.85 1308
3046.37 1427
3046.89 1274
3047.41 1411
3047.93 1370
3048.45 1363
3048.97 1328
3049.49 1330
3050.01 1347
3050.54 1470
3051.06 1452
3051.58 1313
3052.10 1338
3052.62 1303
3053.14 1163
3053.66 1271
3054.18 1318
3054.70 1283
3055.22 1290
3055.74 1297
3056.27 1266
3056.79 1371
3057.31 1272
3057.83 1294
3058.35 1255
3058.87 1213
3059.39 1273
3059.92 1216
3060.44 1360
3060.96 1251
3061.48 1239
3062.00 1237
3062.52 1217
3063.05 1375
3063.57 1424
3064.09 1402
3064.61 1347
3065.13 1426
3065.66 1425
3066.18 1421
3066.70 1522
3067.22 1497
3067.74 1518
3068.27 1365
3068.79 1277
3069.31 1426
3069.83 1377
3070.35 1316
3070.88 1430
3071.40 1407
3071.92 1271
3072.45 1208
3072.97 1402
3073.49 1388
3074.01 1312
3074.54 1278
3075.06 1291
3075.58 1480
3076.10 1490
3076.63 1513
3077.15 1564
3077.67 1612
3078.20 1591
3078.72 1585
3079.24 1599
3079.77 1681
3080.29 1631
3080.81 1601
3081.34 1611
3081.86 1763
3082.38 1830
3082.91 1759
3083.43 1767
3083.95 1788
3084.48 1807
3085.00 1824
3085.52 1735
3086.05 1722
3086.57 1760
3087.10 1745
3087.62 1591
3088.14 1682
3088.67 1782
3089.19 1648
3089.72 1699
3090.24 1607
3090.76 1524
3091.29 1472
3091.81 1541
3092.34 1576
3092.86 1651
3093.38 1651
3093.91 1592
3094.43 1572
3094.96 1645
3095.48 1763
3096.01 1739
3096.53 1800
3097.06 1815
3097.58 1855
3098.11 1855
3098.63 2063
3099.16 2226
3099.68 2409
3100.21 2800
3100.73 2993
3101.26 3428
3101.78 3779
3102.31 3899
3102.83 3870
3103.36 3977
3103.88 4174
3104.41 4139
3104.93 4027
3105.46 3989
3105.98 3813
3106.51 3505
3107.03 2954
3107.56 2670
3108.08 2251
3108.61 1952
3109.14 1973
3109.66 1985
3110.19 1921
3110.71 1808
3111.24 1896
3111.77 1811
3112.29 1769
3112.82 1649
3113.34 1779
3113.87 1646
3114.40 1577
3114.92 1632
3115.45 1414
3115.97 1692
3116.50 1653
3117.03 1544
3117.55 1468
3118.08 1494
3118.61 1447
3119.13 1544
3119.66 1374
3120.19 1422
3120.71 1482
3121.24 1421
3121.77 1424
3122.29 1521
3122.82 1680
3123.35 1672
3123.87 1582
3124.40 1798
3124.93 1680
3125.45 1490
3125.98 1588
3126.51 1638
3127.04 1530
3127.56 1590
3128.09 1494
3128.62 1450
3129.15 1548
3129.67 1528
3130.20 1528
3130.73 1479
3131.26 1499
3131.78 1340
3132.31 1343
3132.84 1534
3133.37 1453
3133.89 1378
3134.42 1311
3134.95 1505
3135.48 1453
3136.01 1462
3136.53 1351
3137.06 1381
3137.59 1469
3138.12 1524
3138.65 1507
3139.17 1423
3139.70 1395
3140.23 1543
3140.76 1361
3141.29 1456
3141.82 1624
3142.34 1459
3142.87 1475
3143.40 1496
3143.93 1559
3144.46 1462
3144.99 1530
3145.52 1647
3146.05 1703
3146.57 1553
3147.10 1651
3147.63 1693
3148.16 1836
3148.69 1694
3149.22 1772
3149.75 1634
3150.28 1772
3150.81 1630
3151.34 1603
3151.87 1676
3152.39 1651
3152.92 1638
3153.45 1521
3153.98 1536
3154.51 1574
3155.04 1558
3155.57 1479
3156.10 1388
3156.63 1514
3157.16 1662
3157.69 1488
3158.22 1503
3158.75 1529
3159.28 1538
3159.81 1575
3160.34 1545
3160.87 1529
3161.40 1375
3161.93 1420
3162.46 1485
3162.99 1521
3163.52 1547
3164.05 1474
3164.58 1389
3165.11 1307
3165.64 1380
3166.17 1377
3166.70 1385
3167.23 1520
3167.76 1391
3168.30 1440
3168.83 1371
3169.36 1456
3169.89 1453
3170.42 1532
3170.95 1449
3171.48 1455
3172.01 1524
3172.54 1371
3173.07 1392
3173.60 1519
3174.14 1473
3174.67 1454
3175.20 1498
3175.73 1478
3176.26 1481
3176.79 1430
3177.32 1486
3177.86 1494
3178.39 1580
3178.92 1540
3179.45 1551
3179.98 1546
3180.51 1492
3181.05 1407
3181.58 1412
3182.11 1366
3182.64 1365
3183.17 1332
3183.70 1201
3184.24 1305
3184.77 1454
3185.30 1470
3185.83 1368
3186.37 1345
3186.90 1386
3187.43 1306
3187.96 1303
3188.49 1370
3189.03 1420
3189.56 1380
3190.09 1379
3190.62 1313
3191.16 1462
3191.69 1332
3192.22 1342
3192.75 1344
3193.29 1297
3193.82 1403
3194.35 1340
3194.89 1303
3195.42 1354
3195.95 1352
3196.49 1290
3197.02 1375
3197.55 1434
3198.08 1450
3198.62 1423
3199.15 1344
3199.68 1376
3200.22 1452
3200.75 1411
3201.28 1492
3201.82 1531
3202.35 1549
3202.89 1444
3203.42 1391
3203.95 1371
3204.49 1557
3205.02 1441
3205.55 1469
3206.09 1475
3206.62 1608
3207.16 1645
3207.69 1649
3208.22 1590
3208.76 1693
3209.29 1853
3209.83 1702
3210.36 1709
3210.89 1696
3211.43 1825
3211.96 1725
3212.50 1565
3213.03 1671
3213.57 1784
3214.10 1727
3214.64 1855
3215.17 1772
3215.70 1638
3216.24 1667
3216.77 1661
3217.31 1642
3217.84 1609
3218.38 1762
3218.91 1651
3219.45 1818
3219.98 1746
3220.52 1717
3221.05 1740
3221.59 1641
3222.12 1700
3222.66 1761
3223.19 1770
3223.73 1772
3224.26 1796
3224.80 1839
3225.34 1814
3225.87 1665
3226.41 1611
3226.94 1741
3227.48 1729
3228.01 1636
3228.55 1638
3229.08 1582
3229.62 1598
3230.16 1643
3230.69 1612
3231.23 1489
3231.76 1442
3232.30 1520
3232.84 1548
3233.37 1458
3233.91 1368
3234.44 1520
3234.98 1601
3235.52 1565
3236.05 1640
3236.59 1680
3237.13 1595
3237.66 1673
3238.20 1761
3238.74 1833
3239.27 1814
3239.81 1817
3240.35 1765
3240.88 1725
3241.42 1730
3241.96 1621
3242.49 1565
3243.03 1542
3243.57 1672
3244.10 1620
3244.64 1641
3245.18 1592
3245.72 1591
3246.25 1672
3246.79 1576
3247.33 1618
3247.86 1668
3248.40 1568
3248.94 1627
3249.48 1622
3250.01 1614
3250.55 1610
3251.09 1706
3251.63 1663
3252.16 1590
3252.70 1660
3253.24 1794
3253.78 1793
3254.32 1890
3254.85 1839
3255.39 1803
3255.93 1824
3256.47 1941
3257.01 1974
3257.54 1936
3258.08 1916
3258.62 2097
3259.16 2047
3259.70 2192
3260.23 2556
3260.77 2569
3261.31 2479
3261.85 2364
3262.39 2520
3262.93 2788
3263.47 2895
3264.00 3109
3264.54 3263
3265.08 3183
3265.62 3103
3266.16 3048
3266.70 3150
3267.24 3121
3267.78 3214
3268.32 3038
3268.85 3086
3269.39 2815
3269.93 2605
3270.47 2565
3271.01 2473
3271.55 2270
3272.09 2125
3272.63 2005
3273.17 2023
3273.71 1939
3274.25 1820
3274.79 1674
3275.33 1757
3275.87 1801
3276.41 1892
3276.95 1887
3277.49 1921
3278.02 1888
3278.56 1899
3279.10 1882
3279.64 1913
3280.18 1965
3280.72 1881
3281.26 1997
3281.80 2056
3282.35 2039
3282.89 1907
3283.43 1866
3283.97 1956
3284.51 1921
3285.05 1988
3285.59 1950
3286.13 2049
3286.67 2037
3287.21 2070
3287.75 1912
3288.29 1881
3288.83 1968
3289.37 1978
3289.91 2027
3290.45 2038
3290.99 2087
3291.53 2025
3292.08 2239
3292.62 2298
3293.16 2414
3293.70 2349
3294.24 2570
3294.78 2627
3295.32 2702
3295.86 2586
3296.40 2728
3296.95 2620
3297.49 2693
3298.03 2790
3298.57 2708
3299.11 2469
3299.65 2419
3300.20 2220
3300.74 1954
3301.28 2091
3301.82 2093
3302.36 2053
3302.90 2032
3303.45 1940
3303.99 1859
3304.53 1857
3305.07 1851
3305.61 1898
3306.16 1902
3306.70 1905
3307.24 1852
3307.78 1812
3308.33 1821
3308.87 1798
3309.41 1781
3309.95 1800
3310.49 1711
3311.04 1664
3311.58 1719
3312.12 1694
3312.67 1665
3313.21 1740
3313.75 1721
3314.29 1633
3314.84 1860
3315.38 1907
3315.92 1997
3316.47 1952
3317.01 1985
3317.55 1971
3318.09 2039
3318.64 2105
3319.18 2163
3319.72 2164
3320.27 1983
3320.81 1941
3321.35 2171
3321.90 2113
3322.44 1952
3322.98 2097
3323.53 1984
3324.07 1987
3324.62 2061
3325.16 2055
3325.70 1914
3326.25 1968
3326.79 2156
3327.33 2090
3327.88 1958
3328.42 1915
3328.97 1968
3329.51 1977
3330.05 2037
3330.60 2421
3331.14 2827
3331.69 2924
3332.23 3213
3332.78 3747
3333.32 4284
3333.86 4700
3334.41 5065
3334.95 5599
3335.50 5999
3336.04 6226
3336.59 6629
3337.13 6507
3337.68 6372
3338.22 6600
3338.77 6132
3339.31 5476
3339.86 4972
3340.40 4673
3340.94 4237
3341.49 3583
3342.04 3128
3342.58 2804
3343.13 2626
3343.67 2381
3344.22 2223
3344.76 2155
3345.31 1878
3345.85 1898
3346.40 1754
3346.94 1667
3347.49 1688
3348.03 1859
3348.58 1790
3349.12 1841
3349.67 1877
3350.22 1863
3350.76 1951
3351.31 1814
3351.85 1690
3352.40 1812
3352.95 1657
3353.49 1708
3354.04 1696
3354.58 1698
3355.13 1672
3355.68 1651
3356.22 1565
3356.77 1571
3357.31 1694
3357.86 1616
3358.41 1708
3358.95 1627
3359.50 1597
3360.05 1651
3360.59 1567
3361.14 1527
3361.69 1527
3362.23 1432
3362.78 1540
3363.33 1668
3363.87 1590
3364.42 1449
3364.97 1660
3365.51 1710
3366.06 1689
3366.61 1617
3367.16 1682
3367.70 1543
3368.25 1554
3368.80 1539
3369.34 1606
3369.89 1597
3370.44 1597
3370.99 1548
3371.53 1609
3372.08 1652
3372.63 1585
3373.18 1726
3373.72 1791
3374.27 1950
3374.82 1715
3375.37 1644
3375.92 1623
3376.46 1625
3377.01 1719
3377.56 1828
3378.11 1660
3378.66 1630
3379.20 1491
3379.75 1504
3380.30 1484
3380.85 1359
3381.40 1346
3381.94 1420
3382.49 1351
3383.04 1371
3383.59 1449
3384.14 1327
3384.69 1434
3385.24 1480
3385.78 1410
3386.33 1373
3386.88 1384
3387.43 1372
3387.98 1365
3388.53 1422
3389.08 1378
3389.63 1372
3390.17 1379
3390.72 1325
3391.27 1416
3391.82 1402
3392.37 1380
3392.92 1432
3393.47 1542
3394.02 1486
3394.57 1427
3395.12 1438
3395.67 1374
3396.22 1239
3396.77 1355
3397.32 1308
3397.87 1371
3398.42 1409
3398.96 1408
3399.51 1337
3400.06 1318
3400.61 1227
3401.16 1352
3401.71 1328
3402.26 1489
3402.81 1387
3403.36 1257
3403.91 1244
3404.46 1340
3405.01 1172
3405.56 1319
3406.11 1314
3406.67 1317
3407.22 1303
3407.77 1288
3408.32 1302
3408.87 1256
3409.42 1370
3409.97 1233
3410.52 1279
3411.07 1256
3411.62 1341
3412.17 1345
3412.72 1332
3413.27 1483
3413.82 1483
3414.37 1529
3414.93 1538
3415.48 1374
3416.03 1325
3416.58 1236
3417.13 1336
3417.68 1290
3418.23 1277
3418.78 1435
3419.33 1360
3419.89 1288
3420.44 1406
3420.99 1465
3421.54 1463
3422.09 1406
3422.64 1546
3423.20 1509
3423.75 1498
3424.30 1589
3424.85 1763
3425.40 1649
3425.95 1624
3426.51 1508
3427.06 1551
3427.61 1580
3428.16 1419
3428.71 1438
3429.27 1365
3429.82 1490
3430.37 1543
3430.92 1504
3431.48 1402
3432.03 1297
3432.58 1422
3433.13 1446
3433.69 1408
3434.24 1401
3434.79 1330
3435.34 1294
3435.90 1422
3436.45 1485
3437.00 1527
3437.55 1351
3438.11 1445
3438.66 1363
3439.21 1511
3439.77 1582
3440.32 1528
3440.87 1530
3441.42 1662
3441.98 1546
3442.53 1460
3443.08 1391
3443.64 1418
3444.19 1558
3444.74 1382
3445.30 1343
3445.85 1376
3446.41 1394
3446.96 1375
3447.51 1276
3448.07 1343
3448.62 1348
3449.17 1454
3449.73 1416
3450.28 1373
3450.83 1416
3451.39 1237
3451.94 1245
3452.50 1340
3453.05 1377
3453.60 1240
3454.16 1374
3454.71 1349
3455.27 1364
3455.82 1377
3456.38 1311
3456.93 1362
3457.48 1377
3458.04 1407
3458.59 1328
3459.15 1437
3459.70 1385
3460.26 1323
3460.81 1367
3461.37 1348
3461.92 1406
3462.48 1319
3463.03 1330
3463.59 1500
3464.14 1500
3464.70 1490
3465.25 1445
3465.81 1554
3466.36 1628
3466.92 1480
3467.47 1485
3468.03 1507
3468.58 1457
3469.14 1544
3469.69 1626
3470.25 1533
3470.80 1598
3471.36 1544
3471.92 1516
3472.47 1582
3473.03 1714
3473.58 1596
3474.14 1589
3474.69 1616
3475.25 1738
3475.81 1663
3476.36 1695
3476.92 1593
3477.47 1635
3478.03 1598
3478.59 1663
3479.14 1599
3479.70 1609
3480.25 1725
3480.81 1777
3481.37 1735
3481.92 1787
3482.48 1920
3483.04 1928
3483.59 1831
3484.15 1856
3484.71 1874
3485.26 1721
3485.82 1768
3486.38 1929
3486.93 1893
3487.49 2078
3488.05 2001
3488.60 2133
3489.16 2599
3489.72 2564
3490.27 2727
3490.83 2716
3491.39 2851
3491.95 3120
3492.50 3370
3493.06 3267
3493.62 3130
3494.17 3236
3494.73 3410
3495.29 3371
3495.85 3338
3496.40 3057
3496.96 3270
3497.52 3236
3498.08 3357
3498.64 3348
3499.19 3469
3499.75 3442
3500.31 3626
3500.87 3652
3501.42 3758
3501.98 4028
3502.54 3865
3503.10 3582
3503.66 3802
3504.21 3616
3504.77 3662
3505.33 3661
3505.89 3709
3506.45 3741
3507.01 3844
3507.56 3573
3508.12 3338
3508.68 3290
3509.24 3157
3509.80 2778
3510.36 2644
3510.92 2569
3511.47 2399
3512.03 2279
3512.59 2021
3513.15 1966
3513.71 1805
3514.27 1820
3514.83 1779
3515.39 1676
3515.95 1586
3516.51 1585
3517.06 1537
3517.62 1683
3518.18 1765
3518.74 1770
3519.30 1740
3519.86 1886
3520.42 1802
3520.98 1789
3521.54 1670
3522.10 1694
3522.66 1725
3523.22 1754
3523.78 1645
3524.34 1669
3524.90 1649
3525.46 1632
3526.02 1634
3526.58 1607
3527.14 1570
3527.70 1582
3528.26 1572
3528.82 1554
3529.38 1522
3529.94 1506
3530.50 1618
3531.06 1513
3531.62 1511
3532.18 1596
3532.74 1591
3533.30 1530
3533.86 1700
3534.42 1567
3534.98 1523
3535.54 1616
3536.10 1622
3536.66 1674
3537.22 1613
3537.79 1629
3538.35 1720
3538.91 1680
3539.47 1741
3540.03 1707
3540.59 1575
3541.15 1650
3541.71 1581
3542.27 1779
3542.84 1776
3543.40 1653
3543.96 1645
3544.52 1600
3545.08 1567
3545.64 1616
3546.20 1658
3546.77 1523
3547.33 1470
3547.89 1461
3548.45 1442
3549.01 1524
3549.57 1448
3550.14 1411
3550.70 1445
3551.26 1365
3551.82 1386
3552.38 1240
3552.94 1307
3553.51 1232
3554.07 1338
3554.63 1404
3555.19 1336
3555.76 1349
3556.32 1230
3556.88 1407
3557.44 1458
3558.01 1441
3558.57 1317
3559.13 1303
3559.69 1351
3560.26 1373
3560.82 1386
3561.38 1355
3561.94 1498
3562.51 1666
3563.07 1519
3563.63 1505
3564.19 1347
3564.76 1374
3565.32 1401
3565.88 1453
3566.45 1468
3567.01 1358
3567.57 1329
3568.14 1418
3568.70 1285
3569.26 1356
3569.83 1351
3570.39 1339
3570.95 1326
3571.52 1251
3572.08 1420
3572.64 1431
3573.21 1390
3573.77 1467
3574.34 1503
3574.90 1678
3575.46 1678
3576.03 1509
3576.59 1461
3577.15 1462
3577.72 1458
3578.28 1422
3578.85 1506
3579.41 1685
3579.97 1398
3580.54 1415
3581.10 1463
3581.67 1372
3582.23 1347
3582.80 1382
3583.36 1355
3583.93 1422
3584.49 1343
3585.05 1446
3585.62 1429
3586.18 1277
3586.75 1297
3587.31 1371
3587.88 1353
3588.44 1277
3589.01 1304
3589.57 1543
3590.14 1434
3590.70 1403
3591.27 1412
3591.83 1435
3592.40 1395
3592.96 1410
3593.53 1480
3594.09 1453
3594.66 1356
3595.22 1389
3595.79 1326
3596.36 1320
3596.92 1366
3597.49 1301
3598.05 1380
3598.62 1444
3599.18 1524
3599.75 1409
3600.31 1330
3600.88 1411
3601.45 1455
3602.01 1457
3602.58 1350
3603.14 1388
3603.71 1410
3604.28 1378
3604.84 1368
3605.41 1365
3605.97 1405
3606.54 1333
3607.11 1327
3607.67 1337
3608.24 1316
3608.81 1277
3609.37 1166
3609.94 1190
3610.51 1305
3611.07 1326
3611.64 1251
3612.21 1210
3612.77 1317
3613.34 1473
3613.91 1492
3614.47 1528
3615.04 1511
3615.61 1615
3616.17 1525
3616.74 1641
3617.31 1820
3617.88 1826
3618.44 1824
3619.01 1860
3619.58 1960
3620.14 1906
3620.71 1952
3621.28 1815
3621.85 1812
3622.41 1762
3622.98 1599
3623.55 1478
3624.12 1336
3624.68 1397
3625.25 1365
3625.82 1307
3626.39 1279
3626.96 1277
3627.52 1306
3628.09 1270
3628.66 1270
3629.23 1230
3629.80 1334
3630.36 1262
3630.93 1291
3631.50 1317
3632.07 1385
3632.64 1320
3633.21 1402
3633.77 1354
3634.34 1325
3634.91 1436
3635.48 1459
3636.05 1571
3636.62 1499
3637.19 1621
3637.75 1612
3638.32 1564
3638.89 1594
3639.46 1678
3640.03 1717
3640.60 1779
3641.17 1871
3641.74 1957
3642.31 2025
3642.87 1924
3643.44 1879
3644.01 1896
3644.58 1903
3645.15 1672
3645.72 1736
3646.29 1653
3646.86 1609
3647.43 1656
3648.00 1698
3648.57 1656
3649.14 1474
3649.71 1498
3650.28 1523
3650.85 1676
3651.42 1619
3651.99 1486
3652.56 1597
3653.13 1601
3653.70 1473
3654.27 1820
3654.84 1821
3655.41 1904
3655.98 1884
3656.55 1921
3657.12 1925
3657.69 1800
3658.26 1893
3658.83 1872
3659.40 1897
3659.97 1849
3660.54 1909
3661.11 1797
3661.68 1736
3662.25 1863
3662.82 1819
3663.39 1781
3663.96 1778
3664.53 1761
3665.10 1808
3665.68 1837
3666.25 1730
3666.82 1545
3667.39 1511
3667.96 1642
3668.53 1628
3669.10 1542
3669.67 1545
3670.24 1647
3670.82 1578
3671.39 1487
3671.96 1449
3672.53 1569
3673.10 1605
3673.67 1484
3674.24 1507
3674.82 1641
3675.39 1556
3675.96 1578
3676.53 1629
3677.10 1476
3677.67 1570
3678.25 1565
3678.82 1519
3679.39 1554
3679.96 1578
3680.53 1374
3681.11 1468
3681.68 1387
3682.25 1389
3682.82 1480
3683.40 1454
3683.97 1529
3684.54 1351
3685.11 1430
3685.68 1532
3686.26 1549
3686.83 1545
3687.40 1611
3687.98 1699
3688.55 1731
3689.12 1828
3689.69 1933
3690.27 1814
3690.84 1890
3691.41 1774
3691.98 1886
3692.56 1828
3693.13 1845
3693.70 1848
3694.28 1851
3694.85 1658
3695.42 1519
3696.00 1664
3696.57 1673
3697.14 1537
3697.72 1371
3698.29 1486
3698.86 1652
3699.44 1510
3700.01 1400
3700.58 1535
3701.16 1598
3701.73 1618
3702.31 1609
3702.88 1600
3703.45 1746
3704.03 1640
3704.60 1445
3705.17 1385
3705.75 1508
3706.32 1562
3706.90 1593
3707.47 1404
3708.05 1515
3708.62 1495
3709.19 1462
3709.77 1416
3710.34 1515
3710.92 1591
3711.49 1463
3712.07 1398
3712.64 1505
3713.22 1458
3713.79 1307
3714.36 1297
3714.94 1437
3715.51 1427
3716.09 1378
3716.66 1404
3717.24 1326
3717.81 1384
3718.39 1489
3718.96 1312
3719.54 1330
3720.11 1320
3720.69 1364
3721.26 1469
3721.84 1431
3722.41 1196
3722.99 1135
3723.57 1156
3724.14 1363
3724.72 1431
3725.29 1312
3725.87 1291
3726.44 1338
3727.02 1241
3727.59 1382
3728.17 1270
3728.75 1310
3729.32 1382
3729.90 1513
3730.47 1473
3731.05 1360
3731.63 1520
3732.20 1589
3732.78 1496
3733.35 1315
3733.93 1456
3734.51 1470
3735.08 1421
3735.66 1479
3736.24 1464
3736.81 1416
3737.39 1426
3737.96 1374
3738.54 1290
3739.12 1291
3739.69 1278
3740.27 1341
3740.85 1397
3741.42 1433
3742.00 1242
3742.58 1335
3743.16 1414
3743.73 1401
3744.31 1425
3744.89 1334
3745.46 1364
3746.04 1244
3746.62 1265
3747.19 1263
3747.77 1273
3748.35 1316
3748.93 1264
3749.50 1293
3750.08 1324
3750.66 1306
3751.24 1301
3751.81 1249
3752.39 1268
3752.97 1121
3753.55 1189
3754.13 1277
3754.70 1229
3755.28 1136
3755.86 1188
3756.44 1226
3757.01 1223
3757.59 1174
3758.17 1251
3758.75 1265
3759.33 1324
3759.91 1339
3760.48 1125
3761.06 1221
3761.64 1229
3762.22 1190
3762.80 1343
3763.38 1390
3763.95 1349
3764.53 1326
3765.11 1313
3765.69 1384
3766.27 1314
3766.85 1205
3767.43 1450
3768.00 1433
3768.58 1316
3769.16 1186
3769.74 1254
3770.32 1225
3770.90 1194
3771.48 1189
3772.06 1239
3772.64 1330
3773.22 1363
3773.80 1247
3774.37 1275
3774.95 1287
3775.53 1279
3776.11 1195
3776.69 1096
3777.27 1236
3777.85 1282
3778.43 1182
3779.01 1153
3779.59 1085
3780.17 1267
3780.75 1169
3781.33 1228
3781.91 1349
3782.49 1225
3783.07 1208
3783.65 1257
3784.23 1204
3784.81 1305
3785.39 1243
3785.97 1305
3786.55 1212
3787.13 1242
3787.71 1337
3788.29 1327
3788.87 1290
3789.45 1213
3790.03 1252
3790.61 1242
3791.19 1157
3791.77 1146
3792.36 1108
3792.94 1199
3793.52 1269
3794.10 1300
3794.68 1304
3795.26 1254
3795.84 1313
3796.42 1351
3797.00 1350
3797.58 1317
3798.16 1376
3798.75 1338
3799.33 1315
3799.91 1180
3800.49 1311
3801.07 1418
3801.65 1322
3802.23 1311
3802.82 1430
3803.40 1511
3803.98 1409
3804.56 1467
3805.14 1563
3805.72 1522
3806.31 1358
3806.89 1390
3807.47 1606
3808.05 1515
3808.63 1534
3809.22 1537
3809.80 1515
3810.38 1470
3810.96 1541
3811.54 1637
3812.13 1583
3812.71 1651
3813.29 1516
3813.87 1523
3814.45 1421
3815.04 1517
3815.62 1555
3816.20 1539
3816.78 1536
3817.37 1403
3817.95 1361
3818.53 1340
3819.12 1389
3819.70 1371
3820.28 1290
3820.86 1194
3821.45 1265
3822.03 1243
3822.61 1335
3823.20 1269
3823.78 1241
3824.36 1235
3824.95 1231
3825.53 1137
3826.11 1163
3826.70 1222
3827.28 1271
3827.86 1255
3828.45 1267
3829.03 1206
3829.61 1243
3830.20 1303
3830.78 1240
3831.36 1245
3831.95 1232
3832.53 1180
3833.11 1198
3833.70 1267
3834.28 1271
3834.87 1312
3835.45 1129
3836.03 1206
3836.62 1265
3837.20 1203
3837.79 1242
3838.37 1177
3838.96 1196
3839.54 1309
3840.12 1260
3840.71 1140
3841.29 1218
3841.88 1123
3842.46 1219
3843.05 1264
3843.63 1188
3844.22 1113
3844.80 1108
3845.39 1162
3845.97 1194
3846.55 1027
3847.14 1167
3847.72 1205
3848.31 1267
3848.89 1234
3849.48 1106
3850.06 1150
3850.65 1193
3851.24 1372
3851.82 1333
3852.41 1209
3852.99 1286
3853.58 1311
3854.16 1333
3854.75 1218
3855.33 1192
3855.92 1296
3856.50 1295
3857.09 1312
3857.68 1421
3858.26 1376
3858.85 1363
3859.43 1335
3860.02 1444
3860.60 1452
3861.19 1545
3861.78 1561
3862.36 1574
3862.95 1649
3863.53 1668
3864.12 1639
3864.71 1509
3865.29 1561
3865.88 1489
3866.47 1450
3867.05 1382
3867.64 1378
3868.23 1393
3868.81 1382
3869.40 1431
3869.98 1440
3870.57 1366
3871.16 1325
3871.75 1228
3872.33 1211
3872.92 1253
3873.51 1247
3874.09 1269
3874.68 1314
3875.27 1425
3875.85 1283
3876.44 1422
3877.03 1324
3877.62 1277
3878.20 1330
3878.79 1363
3879.38 1224
3879.96 1232
3880.55 1179
3881.14 1162
3881.73 1112
3882.31 1151
3882.90 1240
3883.49 1204
3884.08 1206
3884.66 1192
3885.25 1247
3885.84 1154
3886.43 1167
3887.02 1186
3887.60 1228
3888.19 1247
3888.78 1194
3889.37 1273
3889.96 1319
3890.54 1271
3891.13 1272
3891.72 1335
3892.31 1422
3892.90 1464
3893.49 1317
3894.07 1365
3894.66 1281
3895.25 1218
3895.84 1431
3896.43 1333
3897.02 1285
3897.61 1272
3898.20 1204
3898.78 1183
3899.37 1112
3899.96 1136
3900.55 1258
3901.14 1214
3901.73 1239
3902.32 1344
3902.91 1253
3903.50 1177
3904.09 1280
3904.67 1342
3905.26 1294
3905.85 1264
3906.44 1351
3907.03 1184
3907.62 1244
3908.21 1256
3908.80 1327
3909.39 1306
3909.98 1318
3910.57 1264
3911.16 1184
3911.75 1141
3912.34 1136
3912.93 1188
3913.52 1191
3914.11 1200
3914.70 1135
3915.29 1300
3915.88 1217
3916.47 1248
3917.06 1276
3917.65 1190
3918.24 1197
3918.83 1097
3919.42 1138
3920.01 1058
3920.60 1150
3921.19 1141
3921.78 1179
3922.37 1261
3922.96 1221
3923.55 1131
3924.14 1140
3924.74 1135
3925.33 1100
3925.92 1089
3926.51 1088
3927.10 1099
3927.69 1115
3928.28 1161
3928.87 1238
3929.46 1089
3930.05 1273
3930.65 1326
3931.24 1196
3931.83 1101
3932.42 1022
3933.01 1136
3933.60 1083
3934.19 1061
3934.79 1066
3935.38 1122
3935.97 1104
3936.56 1061
3937.15 1032
3937.74 1011
3938.34 1043
3938.93 1075
3939.52 1086
3940.11 1068
3940.70 1131
3941.29 1236
3941.89 1227
3942.48 1211
3943.07 1197
3943.66 1251
3944.26 1256
3944.85 1261
3945.44 1240
3946.03 1093
3946.63 1092
3947.22 1218
3947.81 1137
3948.40 1179
3949.00 1056
3949.59 1087
3950.18 1094
3950.77 1164
3951.37 1140
3951.96 1166
3952.55 1082
3953.14 1165
3953.74 1185
3954.33 1103
3954.92 1174
3955.52 1176
3956.11 1244
3956.70 1130
3957.30 1207
3957.89 1169
3958.48 1096
3959.08 1261
3959.67 1269
3960.26 1309
3960.86 1169
3961.45 1182
3962.04 1138
3962.64 1098
3963.23 1113
3963.82 1111
3964.42 1168
3965.01 1243
3965.61 1217
3966.20 1317
3966.79 1198
3967.39 1116
3967.98 1156
3968.58 1184
3969.17 1226
3969.76 1141
3970.36 1097
3970.95 1125
3971.55 1162
3972.14 1098
3972.74 1032
3973.33 1160
3973.92 1306
3974.52 1220
3975.11 1178
3975.71 1191
3976.30 1161
3976.90 1209
3977.49 1274
3978.09 1117
3978.68 1272
3979.28 1347
3979.87 1322
3980.47 1268
3981.06 1297
3981.66 1212
3982.25 1179
3982.85 1258
3983.44 1193
3984.04 1260
3984.63 1255
3985.23 1372
3985.82 1321
3986.42 1146
3987.01 1176
3987.61 1153
3988.20 1202
3988.80 1202
3989.40 1201
3989.99 1247
3990.59 1221
3991.18 1088
3991.78 1220
3992.37 1246
3992.97 1232
3993.57 1273
3994.16 1266
3994.76 1263
3995.35 1301
3995.95 1242
3996.55 1218
3997.14 1224
3997.74 1236
3998.34 1237
3998.93 1195
3999.53 1160
4000.12 1149
4000.72 1199
4001.32 1077
4001.91 1135
4002.51 1142
4003.11 1184
4003.70 1212
4004.30 1252
4004.90 1173
4005.49 1265
4006.09 1134
4006.69 1307
4007.29 1217
4007.88 1185
4008.48 1310
4009.08 1184
4009.67 1270
4010.27 1165
4010.87 1202
4011.47 1298
4012.06 1245
4012.66 1299
4013.26 1368
4013.85 1202
4014.45 1150
4015.05 1169
4015.65 1235
4016.24 1320
4016.84 1382
4017.44 1281
4018.04 1366
4018.64 1280
4019.23 1176
4019.83 1274
4020.43 1249
4021.03 1320
4021.63 1305
4022.22 1307
4022.82 1239
4023.42 1241
4024.02 1243
4024.62 1303
4025.21 1243
4025.81 1312
4026.41 1245
4027.01 1292
4027.61 1362
4028.21 1346
4028.81 1500
4029.40 1427
4030.00 1386
4030.60 1469
4031.20 1546
4031.80 1386
4032.40 1359
4033.00 1337
4033.60 1269
4034.19 1278
4034.79 1286
4035.39 1288
4035.99 1344
4036.59 1298
4037.19 1345
4037.79 1184
4038.39 1228
4038.99 1254
4039.59 1155
4040.19 1144
4040.79 1083
4041.39 1073
4041.98 1082
4042.58 1050
4043.18 1116
4043.78 1057
4044.38 1030
4044.98 1176
4045.58 1198
4046.18 1169
4046.78 1195
4047.38 1183
4047.98 1252
4048.58 1233
4049.18 1246
4049.78 1210
4050.38 1147
4050.98 1294
4051.58 1251
4052.18 1310
4052.78 1383
4053.38 1176
4053.99 1236
4054.59 1233
4055.19 1191
4055.79 1274
4056.39 1188
4056.99 1188
4057.59 1356
4058.19 1219
4058.79 1135
4059.39 1124
4059.99 1123
4060.59 1211
4061.19 1107
4061.79 1147
4062.40 1096
4063.00 1040
4063.60 1108
4064.20 1116
4064.80 1091
4065.40 1124
4066.00 1105
4066.60 1045
4067.21 1108
4067.81 1147
4068.41 1132
4069.01 1125
4069.61 1224
4070.21 1153
4070.82 1095
4071.42 1246
4072.02 1101
4072.62 1146
4073.22 1281
4073.82 1165
4074.43 1038
4075.03 1086
4075.63 1172
4076.23 1261
4076.83 1251
4077.44 1099
4078.04 1115
4078.64 1129
4079.24 1077
4079.85 1107
4080.45 1163
4081.05 1249
4081.65 1089
4082.26 1133
4082.86 1063
4083.46 977
4084.06 1020
4084.67 1112
4085.27 1095
4085.87 1135
4086.47 1136
4087.08 1011
4087.68 1064
4088.28 1093
4088.89 1074
4089.49 1133
4090.09 1243
4090.70 1103
4091.30 1148
4091.90 1121
4092.51 1140
4093.11 1060
4093.71 1019
4094.32 1181
4094.92 1132
4095.52 1098
4096.13 1116
4096.73 1249
4097.33 1129
4097.94 1097
4098.54 983
4099.14 1116
4099.75 1099
4100.35 1047
4100.96 1061
4101.56 1049
4102.16 1081
4102.77 1113
4103.37 1120
4103.98 1098
4104.58 1098
4105.18 1153
4105.79 1133
4106.39 1056
4107.00 1018
4107.60 974
4108.21 1054
4108.81 1092
4109.42 1081
4110.02 990
4110.62 1010
4111.23 1097
4111.83 1007
4112.44 1025
4113.04 1044
4113.65 1067
4114.25 1041
4114.86 1075
4115.46 1080
4116.07 962
4116.67 1068
4117.28 1048
4117.88 1123
4118.49 1097
4119.09 1195
4119.70 1129
4120.30 1079
4120.91 1120
4121.52 1140
4122.12 1228
4122.73 1170
4123.33 1073
4123.94 986
4124.54 1131
4125.15 1143
4125.75 1100
4126.36 1059
4126.97 1029
4127.57 997
4128.18 1102
4128.78 1048
4129.39 1073
4130.00 1073
4130.60 1127
4131.21 1184
4131.81 1104
4132.42 1172
4133.03 1187
4133.63 1105
4134.24 1122
4134.85 1169
4135.45 1290
4136.06 1287
4136.67 1198
4137.27 1337
4137.88 1413
4138.49 1395
4139.09 1340
4139.70 1359
4140.31 1520
4140.91 1442
4141.52 1293
4142.13 1404
4142.73 1453
4143.34 1383
4143.95 1362
4144.55 1295
4145.16 1303
4145.77 1234
4146.38 1228
4146.98 1206
4147.59 1236
4148.20 1112
4148.81 1124
4149.41 1111
4150.02 1254
4150.63 1068
4151.24 1005
4151.84 1028
4152.45 1140
4153.06 1114
4153.67 1018
4154.27 997
4154.88 1109
4155.49 1064
4156.10 1009
4156.71 1191
4157.31 1091
4157.92 1111
4158.53 1008
4159.14 1119
4159.75 1103
4160.36 1077
4160.96 1215
4161.57 1116
4162.18 1129
4162.79 1125
4163.40 1203
4164.01 1339
4164.61 1319
4165.22 1313
4165.83 1266
4166.44 1198
4167.05 1261
4167.66 1241
4168.27 1194
4168.88 1225
4169.48 1277
4170.09 1334
4170.70 1194
4171.31 1133
4171.92 1160
4172.53 1186
4173.14 1205
4173.75 1156
4174.36 1103
4174.97 1171
4175.58 1280
4176.19 1226
4176.80 1238
4177.41 1258
4178.01 1263
4178.62 1197
4179.23 1141
4179.84 1197
4180.45 1257
4181.06 1299
4181.67 1223
4182.28 1209
4182.89 1252
4183.50 1096
4184.11 1153
4184.72 1151
4185.33 1167
4185.94 1136
4186.55 1015
4187.16 1166
4187.77 1209
4188.38 1122
4188.99 1273
4189.60 1270
4190.22 1188
4190.83 1212
4191.44 1273
4192.05 1291
4192.66 1362
4193.27 1409
4193.88 1347
4194.49 1365
4195.10 1373
4195.71 1397
4196.32 1487
4196.93 1387
4197.54 1466
4198.16 1416
4198.77 1464
4199.38 1404
4199.99 1335
4200.60 1222
4201.21 1311
4201.82 1301
4202.43 1374
4203.05 1340
4203.66 1316
4204.27 1320
4204.88 1295
4205.49 1288
4206.10 1169
4206.71 1123
4207.33 1171
4207.94 1286
4208.55 1265
4209.16 1242
4209.77 1346
4210.39 1299
4211.00 1299
4211.61 1358
4212.22 1308
4212.83 1280
4213.45 1229
4214.06 1292
4214.67 1252
4215.28 1264
4215.89 1430
4216.51 1501
4217.12 1488
4217.73 1530
4218.34 1559
4218.96 1563
4219.57 1722
4220.18 1642
4220.80 1692
4221.41 1675
4222.02 1604
4222.63 1771
4223.25 1780
4223.86 1883
4224.47 1920
4225.09 1947
4225.70 2009
4226.31 2083
4226.92 2058
4227.54 2023
4228.15 2094
4228.76 2297
4229.38 2220
4229.99 2188
4230.60 2361
4231.22 2556
4231.83 2519
4232.44 2517
4233.06 2693
4233.67 2692
4234.29 2908
4234.90 2817
4235.51 2808
4236.13 2874
4236.74 2700
4237.35 2613
4237.97 2357
4238.58 2333
4239.20 2083
4239.81 1977
4240.42 1995
4241.04 1860
4241.65 1788
4242.27 1618
4242.88 1785
4243.50 1643
4244.11 1694
4244.72 1581
4245.34 1552
4245.95 1514
4246.57 1521
4247.18 1545
4247.80 1599
4248.41 1565
4249.03 1617
4249.64 1691
4250.26 1760
4250.87 1601
4251.49 1568
4252.10 1518
4252.72 1464
4253.33 1443
4253.95 1416
4254.56 1393
4255.18 1332
4255.79 1388
4256.41 1393
4257.02 1397
4257.64 1347
4258.25 1373
4258.87 1402
4259.48 1320
4260.10 1289
4260.72 1368
4261.33 1433
4261.95 1427
4262.56 1397
4263.18 1446
4263.79 1379
4264.41 1291
4265.03 1389
4265.64 1422
4266.26 1350
4266.87 1262
4267.49 1427
4268.11 1417
4268.72 1391
4269.34 1379
4269.95 1346
4270.57 1360
4271.19 1288
4271.80 1303
4272.42 1346
4273.04 1346
4273.65 1346
4274.27 1318
4274.89 1336
4275.50 1396
4276.12 1302
4276.74 1314
4277.35 1345
4277.97 1371
4278.59 1316
4279.20 1252
4279.82 1213
4280.44 1215
4281.05 1204
4281.67 1202
4282.29 1228
4282.91 1133
4283.52 1207
4284.14 1142
4284.76 1163
4285.38 1271
4285.99 1258
4286.61 1177
4287.23 1225
4287.85 1211
4288.46 1119
4289.08 1193
4289.70 1295
4290.32 1313
4290.93 1230
4291.55 1261
4292.17 1179
4292.79 1173
4293.41 1190
4294.02 1283
4294.64 1150
4295.26 1111
4295.88 1090
4296.50 1099
4297.11 1110
4297.73 1133
4298.35 1107
4298.97 1136
4299.59 1166
4300.21 1100
4300.82 1235
4301.44 1347
4302.06 1249
4302.68 1274
4303.30 1167
4303.92 1202
4304.54 1194
4305.15 1112
4305.77 1261
4306.39 1197
4307.01 1136
4307.63 1311
4308.25 1236
4308.87 1184
4309.49 1206
4310.11 1106
4310.73 1119
4311.34 1101
4311.96 1146
4312.58 1022
4313.20 1099
4313.82 1147
4314.44 1195
4315.06 1160
4315.68 1171
4316.30 1202
4316.92 1226
4317.54 1232
4318.16 1170
4318.78 1191
4319.40 1189
4320.02 1279
4320.64 1275
4321.26 1221
4321.88 1139
4322.50 1257
4323.12 1364
4323.74 1264
4324.36 1219
4324.98 1280
4325.60 1213
4326.22 1291
4326.84 1271
4327.46 1283
4328.08 1250
4328.70 1317
4329.32 1310
4329.94 1294
4330.56 1258
4331.18 1250
4331.80 1256
4332.43 1222
4333.05 1226
4333.67 1309
4334.29 1276
4334.91 1269
4335.53 1383
4336.15 1418
4336.77 1363
4337.39 1442
4338.01 1540
4338.64 1618
4339.26 1540
4339.88 1544
4340.50 1634
4341.12 1585
4341.74 1724
4342.36 1822
4342.99 1792
4343.61 1942
4344.23 2134
4344.85 2286
4345.47 2450
4346.09 2322
4346.72 2354
4347.34 2332
4347.96 2378
4348.58 2129
4349.20 2066
4349.82 2115
4350.45 1786
4351.07 1691
4351.69 1687
4352.31 1670
4352.94 1530
4353.56 1451
4354.18 1433
4354.80 1431
4355.42 1407
4356.05 1401
4356.67 1343
4357.29 1370
4357.91 1346
4358.54 1434
4359.16 1363
4359.78 1225
4360.41 1259
4361.03 1262
4361.65 1279
4362.27 1322
4362.90 1249
4363.52 1268
4364.14 1352
4364.77 1348
4365.39 1204
4366.01 1309
4366.64 1313
4367.26 1265
4367.88 1262
4368.51 1207
4369.13 1168
4369.75 1034
4370.38 1065
4371.00 1169
4371.62 1193
4372.25 1087
4372.87 1047
4373.49 1115
4374.12 1128
4374.74 1081
4375.37 1160
4375.99 1188
4376.61 1217
4377.24 1206
4377.86 1224
4378.48 1189
4379.11 1104
4379.73 1191
4380.36 1258
4380.98 1301
4381.61 1300
4382.23 1218
4382.85 1150
4383.48 1256
4384.10 1206
4384.73 1156
4385.35 1177
4385.98 1141
4386.60 1108
4387.23 1115
4387.85 1076
4388.48 1164
4389.10 1088
4389.73 1119
4390.35 1174
4390.98 1213
4391.60 1023
4392.23 1068
4392.85 1088
4393.48 1089
4394.10 1131
4394.73 1124
4395.35 1046
4395.98 999
4396.60 1127
4397.23 1160
4397.85 1159
4398.48 1143
4399.10 1187
4399.73 1158
4400.35 1190
4400.98 1244
4401.61 1115
4402.23 997
4402.86 1156
4403.48 1009
4404.11 986
4404.74 1089
4405.36 1102
4405.99 1119
4406.61 1270
4407.24 1190
4407.87 1195
4408.49 1091
4409.12 1154
4409.74 1101
4410.37 1012
4411.00 1064
4411.62 1006
4412.25 1088
4412.88 1128
4413.50 1133
4414.13 1125
4414.76 1149
4415.38 1010
4416.01 1071
4416.64 1175
4417.26 1143
4417.89 1135
4418.52 1096
4419.14 1141
4419.77 1180
4420.40 1040
4421.02 1085
4421.65 1091
4422.28 963
4422.91 1030
4423.53 1126
4424.16 1048
4424.79 1082
4425.42 905
4426.04 1048
4426.67 1115
4427.30 1063
4427.93 984
4428.55 972
4429.18 947
4429.81 897
4430.44 1033
4431.06 1124
4431.69 1018
4432.32 1059
4432.95 1171
4433.58 1117
4434.20 1021
4434.83 1081
4435.46 1017
4436.09 1094
4436.72 1103
4437.34 1009
4437.97 1035
4438.60 1110
4439.23 1078
4439.86 1027
4440.49 1071
4441.12 1081
4441.74 1050
4442.37 1030
4443.00 953
4443.63 1006
4444.26 1107
4444.89 1013
4445.52 1063
4446.14 1109
4446.77 1163
4447.40 1084
4448.03 1081
4448.66 1112
4449.29 1147
4449.92 1068
4450.55 1098
4451.18 1138
4451.81 1174
4452.44 1033
4453.07 1130
4453.69 1152
4454.32 1021
4454.95 1171
4455.58 1187
4456.21 1250
4456.84 1172
4457.47 1221
4458.10 1102
4458.73 1165
4459.36 1180
4459.99 1028
4460.62 969
4461.25 992
4461.88 1029
4462.51 1085
4463.14 1023
4463.77 981
4464.40 996
4465.03 1058
4465.66 1048
4466.29 1125
4466.92 1034
4467.55 1007
4468.18 977
4468.81 918
4469.44 949
4470.07 984
4470.71 1007
4471.34 974
4471.97 943
4472.60 912
4473.23 998
4473.86 948
4474.49 938
4475.12 942
4475.75 1003
4476.38 986
4477.01 1044
4477.64 964
4478.28 995
4478.91 1017
4479.54 977
4480.17 1023
4480.80 957
4481.43 894
4482.06 949
4482.70 1063
4483.33 1040
4483.96 1095
4484.59 1016
4485.22 1018
4485.85 950
4486.48 1058
4487.12 1146
4487.75 1046
4488.38 1028
4489.01 1029
4489.64 1074
4490.28 966
4490.91 1105
4491.54 1051
4492.17 1052
4492.80 1043
4493.44 1055
4494.07 1125
4494.70 1038
4495.33 1158
4495.97 1052
4496.60 962
4497.23 1174
4497.86 1083
4498.50 1040
4499.13 1097
4499.76 1145
4500.39 1262
4501.03 1279
4501.66 1284
4502.29 1199
4502.93 1220
4503.56 1280
4504.19 1236
4504.82 1106
4505.46 1184
4506.09 1107
4506.72 1099
4507.36 1098
4507.99 1122
4508.62 1173
4509.26 1149
4509.89 1046
4510.52 1035
4511.16 1076
4511.79 1054
4512.42 1026
4513.06 1043
4513.69 1090
4514.32 1100
4514.96 1231
4515.59 1037
4516.23 993
4516.86 1016
4517.49 1128
4518.13 1058
4518.76 961
4519.40 966
4520.03 1077
4520.66 1013
4521.30 997
4521.93 980
4522.57 980
4523.20 1014
4523.83 995
4524.47 1002
4525.10 999
4525.74 1094
4526.37 1159
4527.01 1188
4527.64 1094
4528.28 1284
4528.91 1283
4529.55 1266
4530.18 1322
4530.82 1409
4531.45 1540
4532.09 1581
4532.72 1606
4533.36 1560
4533.99 1315
4534.63 1315
4535.26 1294
4535.90 1196
4536.53 1202
4537.17 1218
4537.80 1273
4538.44 1125
4539.07 1113
4539.71 1125
4540.34 1039
4540.98 997
4541.61 1119
4542.25 1051
4542.89 1112
4543.52 1091
4544.16 1048
4544.79 1032
4545.43 1003
4546.07 1008
4546.70 1077
4547.34 1019
4547.97 1063
4548.61 1019
4549.25 1095
4549.88 1202
4550.52 1075
4551.15 1110
4551.79 1126
4552.43 1025
4553.06 1051
4553.70 1052
4554.34 1086
4554.97 1059
4555.61 925
4556.25 911
4556.88 1018
4557.52 1036
4558.16 1049
4558.79 1054
4559.43 1057
4560.07 1035
4560.70 999
4561.34 1086
4561.98 1011
4562.61 973
4563.25 917
4563.89 1038
4564.53 1029
4565.16 1080
4565.80 1110
4566.44 972
4567.08 1055
4567.71 972
4568.35 1079
4568.99 1084
4569.63 1070
4570.26 1001
4570.90 1001
4571.54 1049
4572.18 1079
4572.81 1073
4573.45 1001
4574.09 1036
4574.73 1045
4575.37 1027
4576.00 1055
4576.64 1041
4577.28 981
4577.92 930
4578.56 974
4579.19 957
4579.83 969
4580.47 1136
4581.11 1104
4581.75 1022
4582.39 1009
4583.02 1089
4583.66 1103
4584.30 1129
4584.94 1138
4585.58 1181
4586.22 1147
4586.86 1112
4587.49 1075
4588.13 1159
4588.77 1214
4589.41 1207
4590.05 1311
4590.69 1224
4591.33 1192
4591.97 1161
4592.61 1322
4593.25 1253
4593.89 1075
4594.52 1177
4595.16 1221
4595.80 1151
4596.44 1090
4597.08 1136
4597.72 1113
4598.36 1107
4599.00 1130
4599.64 1118
4600.28 1175
4600.92 1234
4601.56 1097
4602.20 1114
4602.84 1068
4603.48 1042
4604.12 1214
4604.76 1212
4605.40 1295
4606.04 1092
4606.68 1173
4607.32 1104
4607.96 1140
4608.60 1130
4609.24 1191
4609.88 1255
4610.52 1095
4611.16 1095
4611.80 1091
4612.44 1028
4613.08 1017
4613.72 1155
4614.36 1152
4615.01 1135
4615.65 1092
4616.29 987
4616.93 1049
4617.57 955
4618.21 988
4618.85 1154
4619.49 1118
4620.13 1036
4620.77 1158
4621.42 1045
4622.06 1000
4622.70 1022
4623.34 1015
4623.98 1129
4624.62 1008
4625.26 911
4625.90 1015
4626.55 955
4627.19 1018
4627.83 1047
4628.47 1023
4629.11 957
4629.75 912
4630.40 1038
4631.04 1030
4631.68 1060
4632.32 1035
4632.96 986
4633.61 983
4634.25 1055
4634.89 1143
4635.53 1184
4636.17 1052
4636.82 1192
4637.46 1117
4638.10 1183
4638.74 1109
4639.39 1167
4640.03 1304
4640.67 1213
4641.31 1242
4641.96 1223
4642.60 1125
4643.24 1152
4643.88 1082
4644.53 1110
4645.17 1164
4645.81 1091
4646.46 1080
4647.10 1165
4647.74 1039
4648.38 1075
4649.03 1055
4649.67 1033
4650.31 1089
4650.96 1044
4651.60 1040
4652.24 1072
4652.89 1056
4653.53 1124
4654.17 1200
4654.82 1078
4655.46 1028
4656.10 1183
4656.75 1109
4657.39 1099
4658.04 1048
4658.68 1118
4659.32 1048
4659.97 1002
4660.61 1054
4661.25 963
4661.90 1071
4662.54 1085
4663.19 1074
4663.83 1002
4664.47 975
4665.12 1050
4665.76 1040
4666.41 1089
4667.05 1016
4667.70 960
4668.34 989
4668.99 934
4669.63 945
4670.27 998
4670.92 1083
4671.56 1094
4672.21 1153
4672.85 1088
4673.50 998
4674.14 1099
4674.79 1016
4675.43 1038
4676.08 967
4676.72 1022
4677.37 1062
4678.01 1026
4678.66 936
4679.30 1090
4679.95 1026
4680.59 1058
4681.24 1051
4681.88 1040
4682.53 1125
4683.17 1001
4683.82 1118
4684.47 1155
4685.11 1145
4685.76 1023
4686.40 1065
4687.05 1026
4687.69 1043
4688.34 976
4688.99 1089
4689.63 1144
4690.28 1026
4690.92 1162
4691.57 1105
4692.22 1031
4692.86 996
4693.51 1081
4694.15 1011
4694.80 1119
4695.45 1123
4696.09 1044
4696.74 1119
4697.39 1087
4698.03 1100
4698.68 1106
4699.33 1173
4699.97 1228
4700.62 1305
4701.27 1280
4701.91 1242
4702.56 1175
4703.21 1121
4703.85 1100
4704.50 1163
4705.15 1169
4705.79 1125
4706.44 1061
4707.09 1066
4707.73 1112
4708.38 1226
4709.03 1144
4709.68 1096
4710.32 1091
4710.97 1011
4711.62 1001
4712.27 1105
4712.91 1055
4713.56 1155
4714.21 1114
4714.86 1018
4715.50 1049
4716.15 1073
4716.80 1072
4717.45 1121
4718.09 1177
4718.74 1047
4719.39 1072
4720.04 1135
4720.69 1029
4721.33 1086
4721.98 1092
4722.63 1049
4723.28 1207
4723.93 1038
4724.58 1037
4725.22 1100
4725.87 1122
4726.52 1108
4727.17 1122
4727.82 995
4728.47 1015
4729.12 1075
4729.76 1093
4730.41 977
4731.06 958
4731.71 978
4732.36 1049
4733.01 1040
4733.66 954
4734.31 920
4734.95 991
4735.60 1146
4736.25 1086
4736.90 1061
4737.55 1154
4738.20 1020
4738.85 1004
4739.50 1050
4740.15 1153
4740.80 1036
4741.45 1060
4742.10 1055
4742.75 1077
4743.40 1118
4744.05 1037
4744.70 1074
4745.35 1087
4745.99 1067
4746.64 1089
4747.29 1078
4747.94 1138
4748.59 1152
4749.24 1120
4749.89 1259
4750.54 1237
4751.19 1342
4751.84 1374
4752.49 1374
4753.15 1378
4753.80 1386
4754.45 1292
4755.10 1333
4755.75 1242
4756.40 1306
4757.05 1187
4757.70 1214
4758.35 1027
4759.00 999
4759.65 1073
4760.30 1069
4760.95 1071
4761.60 1031
4762.25 1115
4762.90 1256
4763.56 1145
4764.21 1293
4764.86 1296
4765.51 1251
4766.16 1248
4766.81 1237
4767.46 1295
4768.11 1343
4768.76 1323
4769.42 1271
4770.07 1243
4770.72 1081
4771.37 1157
4772.02 1030
4772.67 1048
4773.33 936
4773.98 1045
4774.63 1010
4775.28 1053
4775.93 1099
4776.58 1150
4777.24 1172
4777.89 1051
4778.54 1123
4779.19 1020
4779.84 1090
4780.50 1274
4781.15 1156
4781.80 1070
4782.45 1003
4783.11 1077
4783.76 1064
4784.41 1116
4785.06 1120
4785.72 1045
4786.37 1163
4787.02 998
4787.67 1123
4788.33 1100
4788.98 1037
4789.63 1062
4790.28 1052
4790.94 1110
4791.59 1154
4792.24 1103
4792.90 1081
4793.55 1131
4794.20 1095
4794.85 1101
4795.51 1055
4796.16 1036
4796.81 1082
4797.47 1108
4798.12 1026
4798.77 1107
4799.43 1215
4800.08 1083
4800.73 1049
4801.39 1078
4802.04 1031
4802.70 936
4803.35 954
4804.00 1006
4804.66 1030
4805.31 955
4805.96 1062
4806.62 1015
4807.27 1093
4807.93 1122
4808.58 1062
4809.23 1108
4809.89 1114
4810.54 1058
4811.20 1067
4811.85 1067
4812.51 1018
4813.16 1004
4813.81 1108
4814.47 1136
4815.12 1193
4815.78 1134
4816.43 1171
4817.09 1165
4817.74 1164
4818.40 1144
4819.05 1238
4819.71 1330
4820.36 1296
4821.02 1311
4821.67 1382
4822.33 1350
4822.98 1310
4823.64 1322
4824.29 1312
4824.95 1487
4825.60 1393
4826.26 1370
4826.91 1231
4827.57 1281
4828.22 1235
4828.88 1252
4829.53 1336
4830.19 1299
4830.84 1161
4831.50 1276
4832.16 1281
4832.81 1253
4833.47 1225
4834.12 1294
4834.78 1352
4835.43 1449
4836.09 1445
4836.75 1453
4837.40 1504
4838.06 1542
4838.71 1596
4839.37 1531
4840.03 1434
4840.68 1503
4841.34 1559
4842.00 1522
4842.65 1496
4843.31 1469
4843.97 1466
4844.62 1480
4845.28 1499
4845.93 1494
4846.59 1475
4847.25 1585
4847.90 1746
4848.56 1683
4849.22 1565
4849.88 1664
4850.53 1695
4851.19 1687
4851.85 1711
4852.50 1677
4853.16 1664
4853.82 1580
4854.47 1655
4855.13 1573
4855.79 1797
4856.45 1811
4857.10 1688
4857.76 1752
4858.42 1811
4859.08 1880
4859.73 1766
4860.39 1763
4861.05 1764
4861.71 1617
4862.36 1579
4863.02 1667
4863.68 1805
4864.34 1762
4865.00 1748
4865.65 1815
4866.31 1792
4866.97 1654
4867.63 1736
4868.29 1705
4868.94 1676
4869.60 1562
4870.26 1520
4870.92 1501
4871.58 1473
4872.24 1489
4872.89 1485
4873.55 1500
4874.21 1552
4874.87 1540
4875.53 1503
4876.19 1492
4876.84 1488
4877.50 1412
4878.16 1456
4878.82 1404
4879.48 1332
4880.14 1433
4880.80 1390
4881.46 1386
4882.12 1270
4882.78 1321
4883.43 1194
4884.09 1225
4884.75 1298
4885.41 1273
4886.07 1314
4886.73 1437
4887.39 1418
4888.05 1343
4888.71 1417
4889.37 1398
4890.03 1403
4890.69 1495
4891.35 1284
4892.01 1360
4892.67 1334
4893.33 1400
4893.99 1343
4894.65 1397
4895.31 1258
4895.97 1465
4896.63 1421
4897.29 1292
4897.95 1479
4898.61 1435
4899.27 1328
4899.93 1404
4900.59 1425
4901.25 1356
4901.91 1274
4902.57 1211
4903.23 1223
4903.89 1146
4904.55 1199
4905.21 1160
4905.87 1185
4906.53 1176
4907.19 1211
4907.85 1081
4908.51 1223
4909.18 1190
4909.84 1147
4910.50 1148
4911.16 1165
4911.82 1148
4912.48 1119
4913.14 1115
4913.80 1004
4914.46 976
4915.12 990
4915.79 1171
4916.45 1063
4917.11 1050
4917.77 1073
4918.43 1054
4919.09 1021
4919.76 1045
4920.42 1094
4921.08 1088
4921.74 1075
4922.40 1076
4923.06 1026
4923.73 1143
4924.39 1082
4925.05 1006
4925.71 971
4926.37 1014
4927.04 1058
4927.70 1054
4928.36 1147
4929.02 1125
4929.68 1080
4930.35 1046
4931.01 1046
4931.67 1147
4932.33 1136
4933.00 1079
4933.66 1079
4934.32 1170
4934.98 1123
4935.65 1125
4936.31 1089
4936.97 1025
4937.63 1048
4938.30 1008
4938.96 896
4939.62 1074
4940.29 1013
4940.95 960
4941.61 1021
4942.28 1014
4942.94 995
4943.60 1018
4944.27 948
4944.93 971
4945.59 981
4946.26 971
4946.92 960
4947.58 1006
4948.25 940
4948.91 957
4949.57 942
4950.24 946
4950.90 910
4951.56 923
4952.23 925
4952.89 912
4953.56 1010
4954.22 1027
4954.88 1002
4955.55 972
4956.21 914
4956.88 969
4957.54 963
4958.20 924
4958.87 1011
4959.53 1127
4960.20 987
4960.86 1013
4961.52 1081
4962.19 1189
4962.85 1100
4963.52 1135
4964.18 1164
4964.85 1062
4965.51 1042
4966.18 997
4966.84 1099
4967.51 1030
4968.17 1058
4968.84 1048
4969.50 964
4970.17 941
4970.83 938
4971.50 1070
4972.16 961
4972.83 947
4973.49 915
4974.16 1002
4974.82 996
4975.49 984
4976.15 948
4976.82 980
4977.48 956
4978.15 904
4978.81 851
4979.48 940
4980.15 1004
4980.81 972
4981.48 962
4982.14 1030
4982.81 889
4983.47 871
4984.14 913
4984.81 973
4985.47 920
4986.14 886
4986.80 972
4987.47 980
4988.14 934
4988.80 1009
4989.47 902
4990.14 959
4990.80 956
4991.47 883
4992.14 996
4992.80 861
4993.47 842
4994.13 908
4994.80 955
4995.47 823
4996.13 832
4996.80 905
4997.47 876
4998.14 771
4998.80 943
4999.47 960
5000.14 999
5000.80 1000
5001.47 910
5002.14 905
5002.80 923
5003.47 920
5004.14 898
5004.81 969
5005.47 991
5006.14 884
5006.81 857
5007.48 950
5008.14 945
5008.81 947
5009.48 1037
5010.15 929
5010.81 934
5011.48 956
5012.15 996
5012.82 1019
5013.48 860
5014.15 882
5014.82 971
5015.49 1040
5016.16 923
5016.82 944
5017.49 1101
5018.16 1012
5018.83 990
5019.50 1092
5020.17 1228
5020.83 1206
5021.50 1269
5022.17 1317
5022.84 1340
5023.51 1286
5024.18 1230
5024.85 1189
5025.51 1265
5026.18 1122
5026.85 1096
5027.52 1136
5028.19 1069
5028.86 1017
5029.53 1016
5030.20 1004
5030.87 997
5031.53 873
5032.20 884
5032.87 924
5033.54 888
5034.21 894
5034.88 899
5035.55 866
5036.22 863
5036.89 954
5037.56 922
5038.23 894
5038.90 815
5039.57 828
5040.24 866
5040.91 852
5041.58 881
5042.25 901
5042.92 898
5043.59 999
5044.26 884
5044.93 849
5045.60 1019
5046.27 931
5046.94 884
5047.61 887
5048.28 875
5048.95 922
5049.62 875
5050.29 941
5050.96 938
5051.63 915
5052.30 937
5052.97 887
5053.64 954
5054.31 910
5054.98 934
5055.65 898
5056.32 917
5056.99 944
5057.66 931
5058.33 790
5059.00 820
5059.68 923
5060.35 978
5061.02 925
5061.69 887
5062.36 985
5063.03 912
5063.70 874
5064.37 901
5065.04 931
5065.72 1001
5066.39 930
5067.06 907
5067.73 950
5068.40 881
5069.07 929
5069.75 941
5070.42 895
5071.09 855
5071.76 924
5072.43 906
5073.10 885
5073.78 900
5074.45 829
5075.12 964
5075.79 912
5076.46 904
5077.14 960
5077.81 932
5078.48 898
5079.15 935
5079.82 982
5080.50 977
5081.17 907
5081.84 1002
5082.51 1005
5083.19 971
5083.86 913
5084.53 918
5085.20 930
5085.88 1014
5086.55 1091
5087.22 954
5087.90 1023
5088.57 946
5089.24 1018
5089.91 1080
5090.59 1147
5091.26 1085
5091.93 1048
5092.61 1082
5093.28 1101
5093.95 1113
5094.63 977
5095.30 1026
5095.97 1100
5096.65 1032
5097.32 1031
5097.99 960
5098.67 975
5099.34 964
5100.01 945
5100.69 906
5101.36 940
5102.04 927
5102.71 964
5103.38 899
5104.06 987
5104.73 1003
5105.40 957
5106.08 950
5106.75 965
5107.43 993
5108.10 1000
5108.78 1004
5109.45 936
5110.12 1070
5110.80 950
5111.47 969
5112.15 960
5112.82 1045
5113.50 925
5114.17 898
5114.85 929
5115.52 998
5116.19 992
5116.87 949
5117.54 1003
5118.22 1014
5118.89 970
5119.57 1106
5120.24 1154
5120.92 1175
5121.59 1114
5122.27 938
5122.94 1002
5123.62 970
5124.29 1070
5124.97 1038
5125.64 969
5126.32 1025
5127.00 974
5127.67 932
5128.35 947
5129.02 931
5129.70 924
5130.37 967
5131.05 961
5131.72 1028
5132.40 1025
5133.08 961
5133.75 1005
5134.43 961
5135.10 921
5135.78 1049
5136.46 964
5137.13 927
5137.81 1000
5138.48 1016
5139.16 1036
5139.84 1041
5140.51 1015
5141.19 1017
5141.87 994
5142.54 898
5143.22 943
5143.90 920
5144.57 865
5145.25 923
5145.93 879
5146.60 889
5147.28 862
5147.96 971
5148.63 834
5149.31 888
5149.99 828
5150.66 889
5151.34 866
5152.02 865
5152.69 925
5153.37 873
5154.05 898
5154.73 973
5155.40 884
5156.08 866
5156.76 866
5157.44 821
5158.11 908
5158.79 903
5159.47 875
5160.15 805
5160.82 801
5161.50 908
5162.18 847
5162.86 921
5163.53 920
5164.21 890
5164.89 875
5165.57 826
5166.25 824
5166.92 925
5167.60 1006
5168.28 947
5168.96 910
5169.64 899
5170.31 921
5170.99 947
5171.67 884
5172.35 845
5173.03 794
5173.71 797
5174.38 880
5175.06 892
5175.74 845
5176.42 882
5177.10 931
5177.78 877
5178.46 888
5179.14 875
5179.81 892
5180.49 962
5181.17 981
5181.85 935
5182.53 882
5183.21 855
5183.89 895
5184.57 923
5185.25 930
5185.93 895
5186.61 903
5187.29 902
5187.96 899
5188.64 856
5189.32 862
5190.00 839
5190.68 859
5191.36 830
5192.04 830
5192.72 823
5193.40 754
5194.08 854
5194.76 800
5195.44 825
5196.12 761
5196.80 842
5197.48 848
5198.16 851
5198.84 911
5199.52 866
5200.20 900
5200.88 871
5201.56 931
5202.24 1020
5202.92 849
5203.60 836
5204.28 1039
5204.96 895
5205.65 890
5206.33 965
5207.01 1044
5207.69 1052
5208.37 966
5209.05 999
5209.73 964
5210.41 977
5211.09 945
5211.77 985
5212.45 910
5213.13 960
5213.82 1063
5214.50 966
5215.18 913
5215.86 959
5216.54 1004
5217.22 945
5217.90 827
5218.58 828
5219.27 903
5219.95 935
5220.63 1055
5221.31 975
5221.99 913
5222.67 953
5223.36 959
5224.04 829
5224.72 863
5225.40 906
5226.08 957
5226.77 908
5227.45 936
5228.13 902
5228.81 924
5229.49 913
5230.18 891
5230.86 899
5231.54 830
5232.22 872
5232.91 854
5233.59 944
5234.27 1031
5234.95 894
5235.64 902
5236.32 1113
5237.00 995
5237.68 991
5238.37 939
5239.05 1050
5239.73 1099
5240.41 902
5241.10 964
5241.78 987
5242.46 930
5243.15 912
5243.83 929
5244.51 933
5245.20 992
5245.88 1032
5246.56 905
5247.25 954
5247.93 914
5248.61 865
5249.30 952
5249.98 952
5250.66 972
5251.35 966
5252.03 976
5252.71 1020
5253.40 920
5254.08 811
5254.76 917
5255.45 950
5256.13 944
5256.82 835
5257.50 832
5258.18 776
5258.87 936
5259.55 987
5260.24 976
5260.92 930
5261.60 929
5262.29 969
5262.97 949
5263.66 883
5264.34 864
5265.03 936
5265.71 1029
5266.40 882
5267.08 1006
5267.76 1016
5268.45 957
5269.13 915
5269.82 913
5270.50 938
5271.19 866
5271.87 842
5272.56 870
5273.24 894
5273.93 903
5274.61 929
5275.30 912
5275.98 912
5276.67 978
5277.35 1032
5278.04 975
5278.73 1005
5279.41 1069
5280.10 1039
5280.78 1161
5281.47 1151
5282.15 1222
5282.84 1146
5283.52 1152
5284.21 1243
5284.90 1154
5285.58 1148
5286.27 1056
5286.95 1061
5287.64 1001
5288.32 945
5289.01 927
5289.70 888
5290.38 907
5291.07 969
5291.76 976
5292.44 900
5293.13 950
5293.81 914
5294.50 928
5295.19 926
5295.87 912
5296.56 910
5297.25 961
5297.93 874
5298.62 971
5299.31 1004
5299.99 971
5300.68 978
5301.37 981
5302.05 904
5302.74 904
5303.43 972
5304.11 973
5304.80 980
5305.49 967
5306.18 1016
5306.86 1002
5307.55 982
5308.24 971
5308.92 934
5309.61 964
5310.30 1039
5310.99 1026
5311.67 968
5312.36 911
5313.05 969
5313.74 882
5314.42 989
5315.11 993
5315.80 944
5316.49 1007
5317.18 1083
5317.86 1065
5318.55 986
5319.24 1125
5319.93 1135
5320.62 1064
5321.30 1074
5321.99 989
5322.68 1041
5323.37 1045
5324.06 966
5324.75 987
5325.43 950
5326.12 916
5326.81 934
5327.50 964
5328.19 843
5328.88 946
5329.56 903
5330.25 962
5330.94 972
5331.63 972
5332.32 978
5333.01 943
5333.70 944
5334.39 1024
5335.08 1067
5335.76 954
5336.45 925
5337.14 955
5337.83 950
5338.52 939
5339.21 912
5339.90 1047
5340.59 1129
5341.28 1068
5341.97 1049
5342.66 1077
5343.35 1007
5344.04 1053
5344.73 1043
5345.42 1110
5346.11 1085
5346.80 1167
5347.49 1200
5348.18 1212
5348.87 1242
5349.56 1257
5350.25 1392
5350.94 1292
5351.63 1309
5352.32 1218
5353.01 1359
5353.70 1200
5354.39 1132
5355.08 1111
5355.77 1153
5356.46 1113
5357.15 1100
5357.84 1034
5358.53 1004
5359.22 959
5359.91 937
5360.60 945
5361.29 942
5361.98 972
5362.67 921
5363.36 926
5364.05 895
5364.75 925
5365.44 937
5366.13 918
5366.82 886
5367.51 908
5368.20 918
5368.89 899
5369.58 873
5370.27 842
5370.97 859
5371.66 906
5372.35 881
5373.04 858
5373.73 897
5374.42 916
5375.11 938
5375.81 782
5376.50 856
5377.19 892
5377.88 839
5378.57 895
5379.26 882
5379.96 977
5380.65 967
5381.34 917
5382.03 828
5382.72 867
5383.42 758
5384.11 807
5384.80 784
5385.49 887
5386.19 826
5386.88 954
5387.57 961
5388.26 955
5388.96 968
5389.65 914
5390.34 902
5391.03 989
5391.73 942
5392.42 1014
5393.11 921
5393.80 914
5394.50 943
5395.19 1013
5395.88 921
5396.58 920
5397.27 944
5397.96 873
5398.66 890
5399.35 968
5400.04 863
5400.73 844
5401.43 824
5402.12 858
5402.81 883
5403.51 958
5404.20 972
5404.90 943
5405.59 883
5406.28 905
5406.98 923
5407.67 935
5408.36 801
5409.06 869
5409.75 885
5410.44 853
5411.14 817
5411.83 815
5412.53 892
5413.22 821
5413.91 803
5414.61 835
5415.30 932
5416.00 897
5416.69 942
5417.39 956
5418.08 814
5418.77 981
5419.47 1027
5420.16 927
5420.86 950
5421.55 916
5422.25 971
5422.94 978
5423.64 946
5424.33 906
5425.03 918
5425.72 998
5426.42 992
5427.11 997
5427.81 876
5428.50 802
5429.20 870
5429.89 901
5430.59 977
5431.28 925
5431.98 885
5432.67 990
5433.37 914
5434.06 941
5434.76 976
5435.45 1077
5436.15 1065
5436.84 937
5437.54 983
5438.24 935
5438.93 1054
5439.63 1003
5440.32 1033
5441.02 1024
5441.72 976
5442.41 974
5443.11 957
5443.80 975
5444.50 926
5445.20 1048
5445.89 1088
5446.59 1119
5447.28 1206
5447.98 1179
5448.68 1180
5449.37 1257
5450.07 1148
5450.77 1195
5451.46 1121
5452.16 1186
5452.86 1230
5453.55 1168
5454.25 1075
5454.95 1086
5455.64 1046
5456.34 1056
5457.04 1021
5457.73 1003
5458.43 1051
5459.13 1070
5459.82 1134
5460.52 1149
5461.22 1270
5461.91 1211
5462.61 1273
5463.31 1191
5464.01 1239
5464.70 1224
5465.40 1243
5466.10 1332
5466.80 1236
5467.49 1160
5468.19 1284
5468.89 1303
5469.59 1104
5470.28 1115
5470.98 1220
5471.68 1217
5472.38 1177
5473.08 1227
5473.77 1236
5474.47 1277
5475.17 1316
5475.87 1303
5476.57 1264
5477.26 1289
5477.96 1417
5478.66 1508
5479.36 1542
5480.06 1551
5480.76 1602
5481.45 1625
5482.15 1514
5482.85 1570
5483.55 1596
5484.25 1390
5484.95 1449
5485.65 1418
5486.34 1385
5487.04 1338
5487.74 1439
5488.44 1411
5489.14 1271
5489.84 1242
5490.54 1347
5491.24 1501
5491.94 1524
5492.63 1443
5493.33 1447
5494.03 1491
5494.73 1444
5495.43 1493
5496.13 1755
5496.83 1818
5497.53 1885
5498.23 1916
5498.93 2093
5499.63 2246
5500.33 2301
5501.03 2202
5501.73 2394
5502.43 2226
5503.13 2123
5503.83 2023
5504.53 1851
5505.23 1666
5505.93 1566
5506.63 1555
5507.33 1543
5508.03 1435
5508.73 1363
5509.43 1385
5510.13 1278
5510.83 1283
5511.53 1275
5512.23 1240
5512.93 1298
5513.63 1284
5514.33 1208
5515.03 1240
5515.73 1355
5516.43 1288
5517.13 1255
5517.83 1227
5518.53 1205
5519.23 1235
5519.94 1222
5520.64 1218
5521.34 1187
5522.04 1188
5522.74 1176
5523.44 1215
5524.14 1186
5524.84 1057
5525.54 980
5526.25 1123
5526.95 1062
5527.65 1083
5528.35 1065
5529.05 1001
5529.75 1044
5530.45 1022
5531.16 1072
5531.86 940
5532.56 1009
5533.26 1025
5533.96 950
5534.66 966
5535.37 977
5536.07 950
5536.77 1045
5537.47 1064
5538.17 1103
5538.88 925
5539.58 935
5540.28 1119
5540.98 1001
5541.68 1017
5542.39 1008
5543.09 965
5543.79 992
5544.49 1037
5545.20 987
5545.90 999
5546.60 993
5547.30 1048
5548.01 1063
5548.71 1079
5549.41 997
5550.12 1002
5550.82 1060
5551.52 1013
5552.22 964
5552.93 943
5553.63 985
5554.33 1003
5555.04 913
5555.74 977
5556.44 954
5557.15 960
5557.85 984
5558.55 1045
5559.26 916
5559.96 982
5560.66 1025
5561.37 935
5562.07 952
5562.77 989
5563.48 910
5564.18 992
5564.88 988
5565.59 957
5566.29 902
5567.00 969
5567.70 1016
5568.40 1006
5569.11 959
5569.81 988
5570.52 1017
5571.22 1003
5571.92 942
5572.63 968
5573.33 910
5574.04 887
5574.74 963
5575.45 1002
5576.15 1078
5576.85 949
5577.56 1091
5578.26 892
5578.97 981
5579.67 980
5580.38 948
5581.08 928
5581.79 940
5582.49 955
5583.20 952
5583.90 883
5584.61 910
5585.31 854
5586.02 914
5586.72 891
5587.43 869
5588.13 851
5588.84 827
5589.54 927
5590.25 923
5590.95 922
5591.66 819
5592.36 852
5593.07 913
5593.78 943
5594.48 934
5595.19 796
5595.89 824
5596.60 840
5597.30 846
5598.01 828
5598.72 946
5599.42 910
5600.13 842
5600.83 775
5601.54 828
5602.25 861
5602.95 875
5603.66 911
5604.36 859
5605.07 791
5605.78 791
5606.48 885
5607.19 798
5607.90 806
5608.60 888
5609.31 868
5610.02 834
5610.72 903
5611.43 908
5612.14 896
5612.84 859
5613.55 862
5614.26 834
5614.96 820
5615.67 819
5616.38 899
5617.08 1073
5617.79 871
5618.50 900
5619.20 873
5619.91 831
5620.62 823
5621.33 818
5622.03 770
5622.74 779
5623.45 813
5624.16 786
5624.86 902
5625.57 871
5626.28 817
5626.99 822
5627.69 903
5628.40 852
5629.11 834
5629.82 820
5630.53 928
5631.23 942
5631.94 906
5632.65 915
5633.36 840
5634.07 871
5634.77 947
5635.48 905
5636.19 834
5636.90 839
5637.61 855
5638.32 879
5639.02 863
5639.73 854
5640.44 885
5641.15 876
5641.86 950
5642.57 951
5643.27 937
5643.98 905
5644.69 912
5645.40 810
5646.11 866
5646.82 880
5647.53 815
5648.24 839
5648.95 884
5649.65 904
5650.36 872
5651.07 915
5651.78 936
5652.49 939
5653.20 1009
5653.91 1042
5654.62 974
5655.33 997
5656.04 984
5656.75 1040
5657.46 1059
5658.17 1074
5658.88 1068
5659.59 1082
5660.30 928
5661.01 933
5661.72 972
5662.43 956
5663.14 887
5663.85 920
5664.56 877
5665.27 1026
5665.98 968
5666.69 951
5667.40 958
5668.11 1102
5668.82 1012
5669.53 1057
5670.24 1058
5670.95 1044
5671.66 1176
5672.37 1133
5673.08 1119
5673.79 1006
5674.50 969
5675.21 972
5675.92 935
5676.63 890
5677.34 943
5678.05 946
5678.77 947
5679.48 899
5680.19 859
5680.90 975
5681.61 987
5682.32 952
5683.03 959
5683.74 878
5684.45 865
5685.17 908
5685.88 835
5686.59 861
5687.30 885
5688.01 906
5688.72 928
5689.43 899
5690.15 844
5690.86 808
5691.57 834
5692.28 842
5692.99 862
5693.70 867
5694.42 749
5695.13 790
5695.84 841
5696.55 880
5697.26 770
5697.98 756
5698.69 884
5699.40 849
5700.11 844
5700.83 776
5701.54 835
5702.25 824
5702.96 795
5703.68 902
5704.39 887
5705.10 824
5705.81 811
5706.53 792
5707.24 775
5707.95 837
5708.66 844
5709.38 809
5710.09 746
5710.80 812
5711.52 800
5712.23 862
5712.94 807
5713.65 789
5714.37 857
5715.08 868
5715.79 791
5716.51 851
5717.22 882
5717.93 835
5718.65 847
5719.36 825
5720.07 795
5720.79 879
5721.50 856
5722.22 825
5722.93 792
5723.64 861
5724.36 938
5725.07 920
5725.78 882
5726.50 930
5727.21 939
5727.93 980
5728.64 979
5729.35 862
5730.07 873
5730.78 996
5731.50 996
5732.21 929
5732.93 947
5733.64 867
5734.35 908
5735.07 903
5735.78 941
5736.50 866
5737.21 861
5737.93 824
5738.64 714
5739.36 816
5740.07 873
5740.79 811
5741.50 918
5742.21 847
5742.93 815
5743.64 741
5744.36 797
5745.07 816
5745.79 859
5746.51 819
5747.22 796
5747.94 765
5748.65 788
5749.37 836
5750.08 798
5750.80 847
5751.51 848
5752.23 887
5752.94 839
5753.66 984
5754.37 1081
5755.09 973
5755.81 870
5756.52 931
5757.24 925
5757.95 859
5758.67 871
5759.39 891
5760.10 906
5760.82 936
5761.53 828
5762.25 866
5762.97 842
5763.68 852
5764.40 861
5765.11 912
5765.83 953
5766.55 876
5767.26 871
5767.98 881
5768.70 940
5769.41 913
5770.13 899
5770.85 874
5771.56 856
5772.28 826
5773.00 846
5773.71 889
5774.43 914
5775.15 921
5775.86 964
5776.58 909
5777.30 879
5778.02 927
5778.73 830
5779.45 821
5780.17 849
5780.88 936
5781.60 959
5782.32 952
5783.04 965
5783.75 978
5784.47 917
5785.19 901
5785.91 924
5786.62 884
5787.34 875
5788.06 833
5788.78 988
5789.50 952
5790.21 951
5790.93 1004
5791.65 1030
5792.37 934
5793.09 1053
5793.80 1059
5794.52 1011
5795.24 1174
5795.96 1238
5796.68 1276
5797.39 1349
5798.11 1448
5798.83 1527
5799.55 1608
5800.27 1681
5800.99 1663
5801.71 1659
5802.42 1559
5803.14 1556
5803.86 1494
5804.58 1325
5805.30 1289
5806.02 1162
5806.74 1094
5807.46 1071
5808.17 1057
5808.89 1004
5809.61 1009
5810.33 1053
5811.05 978
5811.77 1008
5812.49 1069
5813.21 1062
5813.93 1122
5814.65 1131
5815.37 968
5816.09 977
5816.81 1043
5817.53 1069
5818.24 1025
5818.96 1037
5819.68 972
5820.40 1068
5821.12 1067
5821.84 1022
5822.56 925
5823.28 1044
5824.00 1022
5824.72 957
5825.44 954
5826.16 999
5826.88 903
5827.60 982
5828.32 944
5829.04 865
5829.76 838
5830.49 888
5831.21 913
5831.93 918
5832.65 860
5833.37 924
5834.09 911
5834.81 890
5835.53 891
5836.25 966
5836.97 901
5837.69 890
5838.41 990
5839.13 1035
5839.85 941
5840.57 961
5841.30 963
5842.02 920
5842.74 944
5843.46 901
5844.18 853
5844.90 847
5845.62 848
5846.34 844
5847.07 879
5847.79 916
5848.51 877
5849.23 931
5849.95 936
5850.67 908
5851.40 892
5852.12 981
5852.84 929
5853.56 1005
5854.28 926
5855.00 961
5855.73 968
5856.45 923
5857.17 954
5857.89 945
5858.61 915
5859.34 835
5860.06 816
5860.78 929
5861.50 887
5862.23 865
5862.95 860
5863.67 859
5864.39 881
5865.12 938
5865.84 926
5866.56 879
5867.28 919
5868.01 904
5868.73 868
5869.45 978
5870.17 909
5870.90 847
5871.62 781
5872.34 842
5873.07 842
5873.79 870
5874.51 956
5875.23 922
5875.96 1014
5876.68 958
5877.40 842
5878.13 838
5878.85 872
5879.57 942
5880.30 898
5881.02 900
5881.75 897
5882.47 984
5883.19 1013
5883.92 905
5884.64 959
5885.36 1057
5886.09 863
5886.81 850
5887.53 946
5888.26 945
5888.98 957
5889.71 881
5890.43 909
5891.16 881
5891.88 932
5892.60 909
5893.33 930
5894.05 988
5894.78 955
5895.50 906
5896.23 856
5896.95 916
5897.67 918
5898.40 944
5899.12 929
5899.85 940
5900.57 922
5901.30 897
5902.02 909
5902.75 964
5903.47 908
5904.20 926
5904.92 879
5905.65 933
5906.37 932
5907.10 973
5907.82 956
5908.55 1022
5909.27 932
5910.00 959
5910.72 1010
5911.45 883
5912.17 984
5912.90 1012
5913.62 927
5914.35 985
5915.08 1008
5915.80 1036
5916.53 979
5917.25 1070
5917.98 1017
5918.70 1020
5919.43 1048
5920.16 1134
5920.88 1062
5921.61 951
5922.33 977
5923.06 1008
5923.79 1060
5924.51 953
5925.24 992
5925.96 1010
5926.69 1026
5927.42 1148
5928.14 1150
5928.87 1082
5929.60 1070
5930.32 1129
5931.05 1170
5931.78 1144
5932.50 1210
5933.23 1171
5933.96 1232
5934.68 1237
5935.41 1242
5936.14 1199
5936.86 1090
5937.59 1278
5938.32 1260
5939.05 1325
5939.77 1429
5940.50 1436
5941.23 1265
5941.95 1278
5942.68 1262
5943.41 1284
5944.14 1330
5944.86 1487
5945.59 1472
5946.32 1367
5947.05 1321
5947.77 1461
5948.50 1572
5949.23 1585
5949.96 1666
5950.68 1592
5951.41 1639
5952.14 1548
5952.87 1575
5953.60 1669
5954.32 1612
5955.05 1651
5955.78 1704
5956.51 1615
5957.24 1657
5957.96 1667
5958.69 1728
5959.42 1744
5960.15 1757
5960.88 1775
5961.61 1828
5962.33 1930
5963.06 1943
5963.79 2007
5964.52 2123
5965.25 2160
5965.98 2193
5966.71 2364
5967.44 2277
5968.16 2126
5968.89 2236
5969.62 2171
5970.35 2211
5971.08 2007
5971.81 2103
5972.54 2070
5973.27 2102
5974.00 2059
5974.73 2031
5975.45 2058
5976.18 2017
5976.91 2130
5977.64 2179
5978.37 2317
5979.10 2128
5979.83 2143
5980.56 2201
5981.29 2206
5982.02 2320
5982.75 2284
5983.48 2332
5984.21 2241
5984.94 2401
5985.67 2497
5986.40 2395
5987.13 2565
5987.86 2358
5988.59 2241
5989.32 2413
5990.05 2444
5990.78 2481
5991.51 2522
5992.24 2399
5992.97 2380
5993.70 2294
5994.43 2534
5995.16 2567
5995.89 2601
5996.62 2492
5997.35 2463
5998.08 2671
5998.82 2570
5999.55 2639
6000.28 2766
6001.01 2616
6001.74 2540
6002.47 2642
6003.20 2644
6003.93 2463
6004.66 2456
6005.39 2601
6006.13 2741
6006.86 2692
6007.59 3021
6008.32 3344
6009.05 3468
6009.78 3923
6010.51 4286
6011.24 4577
6011.98 5042
6012.71 5566
6013.44 5972
6014.17 5897
6014.90 6030
6015.63 5853
6016.37 5765
6017.10 5115
6017.83 4612
6018.56 4124
6019.29 3669
6020.03 3486
6020.76 2991
6021.49 2619
6022.22 2392
6022.95 2310
6023.69 2020
6024.42 1954
6025.15 1867
6025.88 1804
6026.62 1851
6027.35 1899
6028.08 1841
6028.81 1786
6029.55 1803
6030.28 1703
6031.01 1618
6031.74 1663
6032.48 1603
6033.21 1587
6033.94 1550
6034.68 1640
6035.41 1709
6036.14 1657
6036.87 1710
6037.61 1709
6038.34 1733
6039.07 1746
6039.81 1750
6040.54 1742
6041.27 1725
6042.01 1844
6042.74 1868
6043.47 1824
6044.21 1781
6044.94 1913
6045.67 1965
6046.41 1895
6047.14 2011
6047.88 1994
6048.61 1985
6049.34 2053
6050.08 2134
6050.81 2341
6051.54 2411
6052.28 2390
6053.01 2346
6053.75 2215
6054.48 2348
6055.21 2184
6055.95 2233
6056.68 2113
6057.42 2108
6058.15 2132
6058.89 1908
6059.62 1879
6060.35 1899
6061.09 1845
6061.82 1760
6062.56 1873
6063.29 1761
6064.03 1841
6064.76 1822
6065.50 1854
6066.23 1784
6066.97 1735
6067.70 1707
6068.44 1806
6069.17 1753
6069.91 1795
6070.64 1677
6071.38 1657
6072.11 1650
6072.85 1583
6073.58 1643
6074.32 1617
6075.05 1669
6075.79 1685
6076.52 1682
6077.26 1612
6078.00 1525
6078.73 1507
6079.47 1589
6080.20 1625
6080.94 1648
6081.67 1591
6082.41 1593
6083.15 1575
6083.88 1590
6084.62 1553
6085.35 1432
6086.09 1481
6086.83 1506
6087.56 1450
6088.30 1437
6089.03 1453
6089.77 1479
6090.51 1557
6091.24 1561
6091.98 1581
6092.72 1539
6093.45 1537
6094.19 1563
6094.92 1459
6095.66 1454
6096.40 1456
6097.13 1455
6097.87 1408
6098.61 1503
6099.35 1421
6100.08 1369
6100.82 1340
6101.56 1507
6102.29 1420
6103.03 1439
6103.77 1419
6104.50 1409
6105.24 1389
6105.98 1338
6106.72 1417
6107.45 1351
6108.19 1353
6108.93 1378
6109.67 1387
6110.40 1420
6111.14 1458
6111.88 1408
6112.62 1496
6113.35 1350
6114.09 1449
6114.83 1441
6115.57 1435
6116.30 1421
6117.04 1402
6117.78 1370
6118.52 1400
6119.26 1374
6119.99 1408
6120.73 1373
6121.47 1476
6122.21 1481
6122.95 1474
6123.69 1441
6124.42 1462
6125.16 1401
6125.90 1325
6126.64 1473
6127.38 1471
6128.12 1640
6128.85 1686
6129.59 1701
6130.33 1587
6131.07 1519
6131.81 1497
6132.55 1499
6133.29 1542
6134.03 1557
6134.77 1621
6135.50 1510
6136.24 1624
6136.98 1589
6137.72 1640
6138.46 1624
6139.20 1613
6139.94 1628
6140.68 1599
6141.42 1688
6142.16 1635
6142.90 1713
6143.64 1578
6144.38 1570
6145.12 1664
6145.86 1676
6146.59 1718
6147.33 1677
6148.07 1608
6148.81 1718
6149.55 1759
6150.29 1788
6151.03 1725
6151.77 1810
6152.51 1742
6153.25 1709
6153.99 1771
6154.73 1856
6155.47 1863
6156.21 1761
6156.96 1784
6157.70 1833
6158.44 1938
6159.18 1842
6159.92 1866
6160.66 1981
6161.40 2026
6162.14 2047
6162.88 2090
6163.62 2270
6164.36 2276
6165.10 2380
6165.84 2548
6166.58 2551
6167.32 2498
6168.07 2596
6168.81 2648
6169.55 2666
6170.29 2494
6171.03 2438
6171.77 2448
6172.51 2401
6173.25 2415
6173.99 2411
6174.74 2229
6175.48 2370
6176.22 2437
6176.96 2407
6177.70 2237
6178.44 2287
6179.19 2238
6179.93 2235
6180.67 2329
6181.41 2232
6182.15 2334
6182.89 2397
6183.64 2494
6184.38 2540
6185.12 2656
6185.86 2539
6186.60 2611
6187.35 2515
6188.09 2471
6188.83 2627
6189.57 2605
6190.32 2768
6191.06 2888
6191.80 3061
6192.54 3014
6193.28 3034
6194.03 3067
6194.77 3079
6195.51 3026
6196.26 3095
6197.00 3127
6197.74 3220
6198.48 3194
6199.23 3162
6199.97 3117
6200.71 3317
6201.46 3381
6202.20 3513
6202.94 3909
6203.68 4448
6204.43 5175
6205.17 5837
6205.91 6519
6206.66 7451
6207.40 8845
6208.14 9827
6208.89 10710
6209.63 11322
6210.37 11727
6211.12 11458
6211.86 10685
6212.61 9927
6213.35 8591
6214.09 7522
6214.84 6482
6215.58 5218
6216.32 4451
6217.07 4042
6217.81 3561
6218.56 3201
6219.30 2785
6220.04 2587
6220.79 2576
6221.53 2570
6222.28 2508
6223.02 2582
6223.77 2425
6224.51 2454
6225.25 2462
6226.00 2358
6226.74 2399
6227.49 2275
6228.23 2093
6228.98 2010
6229.72 2047
6230.47 1885
6231.21 1876
6231.96 1793
6232.70 1817
6233.45 1827
6234.19 1777
6234.94 1840
6235.68 1849
6236.43 1808
6237.17 1877
6237.92 1881
6238.66 1776
6239.41 1983
6240.15 1967
6240.90 2036
6241.64 2081
6242.39 2099
6243.13 2111
6243.88 2186
6244.62 2418
6245.37 2619
6246.12 2692
6246.86 2854
6247.61 3020
6248.35 3070
6249.10 3102
6249.85 3026
6250.59 2880
6251.34 2822
6252.08 2521
6252.83 2519
6253.58 2418
6254.32 2305
6255.07 2371
6255.81 2177
6256.56 2198
6257.31 2110
6258.05 2080
6258.80 2041
6259.55 2097
6260.29 2148
6261.04 2136
6261.79 2143
6262.53 2143
6263.28 2109
6264.03 2027
6264.77 2051
6265.52 2028
6266.27 2005
6267.01 1826
6267.76 1974
6268.51 1978
6269.25 1884
6270.00 1923
6270.75 2049
6271.50 1970
6272.24 2123
6272.99 2091
6273.74 1988
6274.48 1872
6275.23 1893
6275.98 1953
6276.73 2055
6277.47 2089
6278.22 1986
6278.97 2049
6279.72 1892
6280.46 1945
6281.21 1777
6281.96 1804
6282.71 1817
6283.46 1773
6284.20 1722
6284.95 1803
6285.70 1805
6286.45 1773
6287.20 1826
6287.94 1746
6288.69 1792
6289.44 1776
6290.19 1754
6290.94 1622
6291.69 1523
6292.43 1498
6293.18 1603
6293.93 1576
6294.68 1533
6295.43 1582
6296.18 1553
6296.93 1500
6297.67 1574
6298.42 1576
6299.17 1577
6299.92 1592
6300.67 1452
6301.42 1419
6302.17 1426
6302.92 1496
6303.67 1533
6304.42 1448
6305.16 1462
6305.91 1563
6306.66 1457
6307.41 1447
6308.16 1564
6308.91 1496
6309.66 1478
6310.41 1537
6311.16 1579
6311.91 1614
6312.66 1503
6313.41 1549
6314.16 1491
6314.91 1462
6315.66 1592
6316.41 1501
6317.16 1477
6317.91 1542
6318.66 1539
6319.41 1481
6320.16 1439
6320.91 1452
6321.66 1431
6322.41 1391
6323.16 1319
6323.91 1312
6324.66 1294
6325.41 1347
6326.16 1343
6326.91 1286
6327.66 1342
6328.41 1416
6329.16 1265
6329.91 1289
6330.66 1274
6331.41 1223
6332.16 1337
6332.92 1208
6333.67 1260
6334.42 1338
6335.17 1290
6335.92 1313
6336.67 1285
6337.42 1280
6338.17 1177
6338.92 1277
6339.68 1367
6340.43 1309
6341.18 1283
6341.93 1281
6342.68 1284
6343.43 1240
6344.18 1215
6344.94 1245
6345.69 1246
6346.44 1218
6347.19 1236
6347.94 1344
6348.69 1295
6349.45 1325
6350.20 1328
6350.95 1402
6351.70 1375
6352.45 1345
6353.21 1393
6353.96 1522
6354.71 1571
6355.46 1484
6356.21 1398
6356.97 1356
6357.72 1317
6358.47 1307
6359.22 1307
6359.98 1260
6360.73 1277
6361.48 1179
6362.23 1152
6362.99 1116
6363.74 1186
6364.49 1124
6365.24 1143
6366.00 1143
6366.75 1241
6367.50 1247
6368.26 1215
6369.01 1171
6369.76 1180
6370.51 1153
6371.27 1133
6372.02 1141
6372.77 1150
6373.53 1180
6374.28 1136
6375.03 1085
6375.79 1161
6376.54 1177
6377.29 1106
6378.05 1198
6378.80 1208
6379.55 1218
6380.31 1240
6381.06 1134
6381.82 1142
6382.57 1148
6383.32 1106
6384.08 1190
6384.83 1267
6385.59 1149
6386.34 1155
6387.09 1108
6387.85 1116
6388.60 1261
6389.36 1167
6390.11 1080
6390.86 1107
6391.62 1120
6392.37 1067
6393.13 1099
6393.88 1082
6394.64 1171
6395.39 1130
6396.15 1082
6396.90 1097
6397.65 1113
6398.41 1096
6399.16 1200
6399.92 1112
6400.67 1102
6401.43 1047
6402.18 1165
6402.94 1047
6403.69 1070
6404.45 1091
6405.20 1145
6405.96 1187
6406.71 1217
6407.47 1096
6408.22 1106
6408.98 1223
6409.74 1196
6410.49 1156
6411.25 1194
6412.00 1189
6412.76 1100
6413.51 1180
6414.27 1161
6415.02 1110
6415.78 1100
6416.54 1131
6417.29 1059
6418.05 1146
6418.80 1163
6419.56 1116
6420.32 1061
6421.07 1048
6421.83 1149
6422.58 1115
6423.34 1106
6424.10 1155
6424.85 1004
6425.61 1139
6426.37 1192
6427.12 1187
6427.88 1132
6428.64 1052
6429.39 1139
6430.15 1133
6430.90 1128
6431.66 1085
6432.42 1136
6433.17 1169
6433.93 1154
6434.69 1166
6435.45 1079
6436.20 1185
6436.96 1162
6437.72 1135
6438.47 1136
6439.23 1188
6439.99 1213
6440.75 1222
6441.50 1208
6442.26 1160
6443.02 1143
6443.77 1171
6444.53 1183
6445.29 1147
6446.05 1267
6446.80 1111
6447.56 1122
6448.32 1220
6449.08 1198
6449.84 1189
6450.59 1196
6451.35 1235
6452.11 1249
6452.87 1273
6453.62 1282
6454.38 1166
6455.14 1157
6455.90 1239
6456.66 1230
6457.42 1273
6458.17 1221
6458.93 1331
6459.69 1364
6460.45 1259
6461.21 1211
6461.97 1267
6462.72 1327
6463.48 1301
6464.24 1259
6465.00 1270
6465.76 1352
6466.52 1378
6467.28 1393
6468.03 1329
6468.79 1326
6469.55 1332
6470.31 1481
6471.07 1521
6471.83 1510
6472.59 1402
6473.35 1372
6474.11 1438
6474.87 1457
6475.63 1427
6476.38 1500
6477.14 1592
6477.90 1560
6478.66 1548
6479.42 1601
6480.18 1603
6480.94 1674
6481.70 1707
6482.46 1818
6483.22 1723
6483.98 1641
6484.74 1790
6485.50 1751
6486.26 1718
6487.02 1712
6487.78 1771
6488.54 1797
6489.30 1840
6490.06 1801
6490.82 1868
6491.58 1859
6492.34 1934
6493.10 1977
6493.86 2003
6494.62 2124
6495.38 2146
6496.14 2134
6496.90 2136
6497.66 2146
6498.42 2099
6499.19 2076
6499.95 2116
6500.71 2083
6501.47 2154
6502.23 2144
6502.99 2161
6503.75 2064
6504.51 2105
6505.27 2347
6506.03 2379
6506.79 2376
6507.56 2471
6508.32 2407
6509.08 2371
6509.84 2495
6510.60 2628
6511.36 2713
6512.12 2627
6512.88 2711
6513.65 2695
6514.41 2624
6515.17 2402
6515.93 2367
6516.69 2447
6517.45 2562
6518.22 2446
6518.98 2543
6519.74 2738
6520.50 2832
6521.26 2867
6522.03 3087
6522.79 3197
6523.55 3275
6524.31 3574
6525.07 3640
6525.84 3943
6526.60 3984
6527.36 4150
6528.12 4315
6528.89 4302
6529.65 4358
6530.41 4536
6531.17 4556
6531.94 4676
6532.70 4967
6533.46 5158
6534.22 5657
6534.99 6018
6535.75 6345
6536.51 6978
6537.27 7011
6538.04 7024
6538.80 6988
6539.56 6582
6540.33 5975
6541.09 5051
6541.85 4406
6542.62 3844
6543.38 3478
6544.14 3066
6544.91 2726
6545.67 2603
6546.43 2354
6547.20 2271
6547.96 2286
6548.72 2249
6549.49 2045
6550.25 2163
6551.01 2147
6551.78 2077
6552.54 2047
6553.31 2112
6554.07 2073
6554.83 2063
6555.60 2192
6556.36 2243
6557.13 2110
6557.89 2109
6558.65 2153
6559.42 2023
6560.18 2183
6560.95 2233
6561.71 2267
6562.48 2233
6563.24 2298
6564.00 2298
6564.77 2327
6565.53 2523
6566.30 2504
6567.06 2413
6567.83 2543
6568.59 2516
6569.36 2338
6570.12 2467
6570.89 2497
6571.65 2488
6572.42 2623
6573.18 2648
6573.95 2659
6574.71 2686
6575.48 2728
6576.24 2837
6577.01 3121
6577.77 3046
6578.54 3129
6579.30 2981
6580.07 3052
6580.83 3148
6581.60 3065
6582.36 3056
6583.13 3043
6583.90 2963
6584.66 2711
6585.43 2685
6586.19 2648
6586.96 2619
6587.72 2602
6588.49 2652
6589.26 2818
6590.02 2907
6590.79 3122
6591.55 3251
6592.32 3441
6593.09 3602
6593.85 3749
6594.62 3863
6595.38 4104
6596.15 3964
6596.92 3778
6597.68 3839
6598.45 3486
6599.22 3120
6599.98 3044
6600.75 3003
6601.52 2722
6602.28 2486
6603.05 2216
6603.82 2282
6604.58 2213
6605.35 2193
6606.12 2021
6606.88 2063
6607.65 2117
6608.42 2007
6609.19 1996
6609.95 2060
6610.72 1990
6611.49 2041
6612.25 2073
6613.02 2040
6613.79 1898
6614.56 1931
6615.32 1936
6616.09 1888
6616.86 1907
6617.63 1833
6618.39 1910
6619.16 1859
6619.93 1888
6620.70 2019
6621.47 1965
6622.23 1981
6623.00 1902
6623.77 1982
6624.54 1918
6625.30 1815
6626.07 1777
6626.84 1811
6627.61 1975
6628.38 1941
6629.15 1904
6629.91 1911
6630.68 1829
6631.45 2037
6632.22 1992
6632.99 2208
6633.76 2279
6634.52 2161
6635.29 2291
6636.06 2301
6636.83 2281
6637.60 2129
6638.37 1966
6639.14 2029
6639.91 1948
6640.67 1787
6641.44 1765
6642.21 1781
6642.98 1668
6643.75 1730
6644.52 1635
6645.29 1695
6646.06 1771
6646.83 1704
6647.60 1750
6648.37 1892
6649.14 1771
6649.90 1796
6650.67 1678
6651.44 1735
6652.21 1809
6652.98 1762
6653.75 1817
6654.52 1743
6655.29 1745
6656.06 1737
6656.83 1741
6657.60 1686
6658.37 1706
6659.14 1617
6659.91 1628
6660.68 1712
6661.45 1735
6662.22 1552
6662.99 1548
6663.76 1631
6664.53 1620
6665.30 1588
6666.07 1537
6666.84 1636
6667.61 1618
6668.39 1582
6669.16 1639
6669.93 1620
6670.70 1685
6671.47 1624
6672.24 1661
6673.01 1612
6673.78 1616
6674.55 1627
6675.32 1621
6676.09 1600
6676.86 1615
6677.63 1691
6678.41 1508
6679.18 1701
6679.95 1781
6680.72 1812
6681.49 1928
6682.26 1932
6683.03 1887
6683.80 1972
6684.58 1858
6685.35 1941
6686.12 1957
6686.89 1966
6687.66 1865
6688.43 1840
6689.21 1823
6689.98 1797
6690.75 1612
6691.52 1589
6692.29 1683
6693.07 1615
6693.84 1524
6694.61 1440
6695.38 1572
6696.15 1558
6696.93 1545
6697.70 1421
6698.47 1447
6699.24 1530
6700.01 1528
6700.79 1568
6701.56 1525
6702.33 1537
6703.10 1493
6703.88 1543
6704.65 1483
6705.42 1535
6706.20 1545
6706.97 1551
6707.74 1534
6708.51 1552
6709.29 1471
6710.06 1418
6710.83 1466
6711.61 1461
6712.38 1426
6713.15 1455
6713.92 1375
6714.70 1424
6715.47 1353
6716.24 1360
6717.02 1383
6717.79 1374
6718.56 1404
6719.34 1389
6720.11 1402
6720.89 1308
6721.66 1358
6722.43 1383
6723.21 1448
6723.98 1323
6724.75 1334
6725.53 1394
6726.30 1382
6727.08 1391
6727.85 1371
6728.62 1401
6729.40 1347
6730.17 1324
6730.95 1340
6731.72 1373
6732.49 1383
6733.27 1379
6734.04 1410
6734.82 1411
6735.59 1400
6736.37 1326
6737.14 1377
6737.91 1400
6738.69 1348
6739.46 1401
6740.24 1436
6741.01 1410
6741.79 1434
6742.56 1492
6743.34 1459
6744.11 1434
6744.89 1517
6745.66 1437
6746.44 1457
6747.21 1559
6747.99 1562
6748.76 1569
6749.54 1523
6750.31 1674
6751.09 1772
6751.86 1752
6752.64 1758
6753.41 1594
6754.19 1786
6754.97 1715
6755.74 1567
6756.52 1462
6757.29 1408
6758.07 1480
6758.84 1480
6759.62 1381
6760.40 1440
6761.17 1427
6761.95 1379
6762.72 1340
6763.50 1251
6764.28 1347
6765.05 1307
6765.83 1378
6766.60 1361
6767.38 1292
6768.16 1343
6768.93 1394
6769.71 1342
6770.49 1359
6771.26 1307
6772.04 1212
6772.82 1298
6773.59 1306
6774.37 1244
6775.14 1232
6775.92 1264
6776.70 1273
6777.48 1381
6778.25 1349
6779.03 1344
6779.81 1265
6780.58 1292
6781.36 1383
6782.14 1322
6782.91 1342
6783.69 1245
6784.47 1280
6785.25 1218
6786.02 1120
6786.80 1225
6787.58 1231
6788.36 1237
6789.13 1203
6789.91 1236
6790.69 1268
6791.47 1218
6792.24 1197
6793.02 1197
6793.80 1203
6794.58 1174
6795.35 1150
6796.13 1162
6796.91 1203
6797.69 1198
6798.47 1206
6799.24 1250
6800.02 1246
6800.80 1261
6801.58 1310
6802.36 1279
6803.14 1334
6803.91 1241
6804.69 1236
6805.47 1300
6806.25 1210
6807.03 1131
6807.81 1216
6808.58 1190
6809.36 1162
6810.14 1177
6810.92 1264
6811.70 1233
6812.48 1265
6813.26 1262
6814.04 1258
6814.81 1226
6815.59 1180
6816.37 1182
6817.15 1209
6817.93 1250
6818.71 1241
6819.49 1227
6820.27 1252
6821.05 1239
6821.83 1167
6822.61 1202
6823.39 1237
6824.17 1247
6824.95 1291
6825.72 1325
6826.50 1260
6827.28 1223
6828.06 1299
6828.84 1252
6829.62 1297
6830.40 1207
6831.18 1234
6831.96 1271
6832.74 1217
6833.52 1168
6834.30 1217
6835.08 1222
6835.86 1153
6836.64 1156
6837.42 1195
6838.20 1213
6838.98 1141
6839.77 1303
6840.55 1304
6841.33 1165
6842.11 1138
6842.89 1205
6843.67 1284
6844.45 1380
6845.23 1397
6846.01 1422
6846.79 1437
6847.57 1626
6848.35 1857
6849.13 1978
6849.91 2140
6850.70 2275
6851.48 2349
6852.26 2314
6853.04 2293
6853.82 2321
6854.60 2131
6855.38 2012
6856.16 1811
6856.94 1636
6857.73 1583
6858.51 1459
6859.29 1412
6860.07 1302
6860.85 1370
6861.63 1391
6862.42 1245
6863.20 1321
6863.98 1313
6864.76 1334
6865.54 1347
6866.32 1394
6867.11 1411
6867.89 1473
6868.67 1459
6869.45 1335
6870.23 1268
6871.02 1299
6871.80 1379
6872.58 1330
6873.36 1307
6874.15 1431
6874.93 1431
6875.71 1375
6876.49 1366
6877.28 1343
6878.06 1494
6878.84 1471
6879.62 1429
6880.41 1481
6881.19 1640
6881.97 1642
6882.75 1633
6883.54 1703
6884.32 1789
6885.10 1905
6885.89 2092
6886.67 2188
6887.45 2271
6888.24 2540
6889.02 2392
6889.80 2336
6890.59 2205
6891.37 2043
6892.15 1919
6892.94 1771
6893.72 1708
6894.50 1728
6895.29 1630
6896.07 1581
6896.85 1700
6897.64 1692
6898.42 1738
6899.20 1654
6899.99 1685
6900.77 1652
6901.56 1645
6902.34 1700
6903.12 1787
6903.91 1719
6904.69 1698
6905.48 1609
6906.26 1707
6907.05 1789
6907.83 1699
6908.61 1569
6909.40 1543
6910.18 1500
6910.97 1553
6911.75 1526
6912.54 1604
6913.32 1618
6914.11 1577
6914.89 1662
6915.67 1608
6916.46 1678
6917.24 1580
6918.03 1557
6918.81 1509
6919.60 1485
6920.38 1578
6921.17 1536
6921.95 1557
6922.74 1559
6923.52 1537
6924.31 1479
6925.09 1625
6925.88 1511
6926.67 1535
6927.45 1577
6928.24 1614
6929.02 1604
6929.81 1621
6930.59 1658
6931.38 1741
6932.16 1757
6932.95 1820
6933.74 1706
6934.52 1664
6935.31 1768
6936.09 1759
6936.88 1749
6937.66 1771
6938.45 1743
6939.24 1644
6940.02 1777
6940.81 1761
6941.60 1948
6942.38 1850
6943.17 1862
6943.95 1936
6944.74 2072
6945.53 2042
6946.31 2009
6947.10 2009
6947.89 2014
6948.67 2043
6949.46 1990
6950.25 1988
6951.03 1907
6951.82 1975
6952.61 2057
6953.39 2161
6954.18 2157
6954.97 2182
6955.75 2149
6956.54 2165
6957.33 2201
6958.12 2261
6958.90 2195
6959.69 2309
6960.48 2288
6961.26 2176
6962.05 2217
6962.84 2294
6963.63 2366
6964.41 2306
6965.20 2325
6965.99 2332
6966.78 2311
6967.56 2457
6968.35 2470
6969.14 2488
6969.93 2465
6970.72 2540
6971.50 2592
6972.29 2629
6973.08 2600
6973.87 2581
6974.66 2600
6975.44 2750
6976.23 2778
6977.02 2742
6977.81 2922
6978.60 2992
6979.38 3279
6980.17 3541
6980.96 3769
6981.75 4116
6982.54 4612
6983.33 5279
6984.12 5651
6984.90 5843
6985.69 6223
6986.48 6632
6987.27 6594
6988.06 6260
6988.85 6119
6989.64 5379
6990.43 4811
6991.21 4426
6992.00 3924
6992.79 3665
6993.58 3640
6994.37 3753
6995.16 3849
6995.95 4089
6996.74 4515
6997.53 4808
6998.32 5501
6999.11 5832
6999.90 6325
7000.69 6513
7001.48 6293
7002.27 6198
7003.06 5584
7003.85 4989
7004.63 4465
7005.42 3824
7006.21 3327
7007.00 2979
7007.79 2746
7008.58 2660
7009.37 2423
7010.16 2483
7010.95 2408
7011.74 2308
7012.53 2158
7013.33 2186
7014.12 2287
7014.91 2305
7015.70 2151
7016.49 2067
7017.28 2116
7018.07 2014
7018.86 1995
7019.65 2030
7020.44 2052
7021.23 1981
7022.02 1923
7022.81 1969
7023.60 2028
7024.39 2153
7025.18 2057
7025.98 2075
7026.77 2074
7027.56 2129
7028.35 1920
7029.14 1998
7029.93 1937
7030.72 1979
7031.51 1932
7032.30 1839
7033.10 1875
7033.89 1985
7034.68 1975
7035.47 1972
7036.26 1929
7037.05 1924
7037.84 1968
7038.64 1997
7039.43 2002
7040.22 1933
7041.01 1975
7041.80 1996
7042.60 2007
7043.39 1990
7044.18 2010
7044.97 1836
7045.76 1922
7046.56 2064
7047.35 2095
7048.14 2084
7048.93 2168
7049.72 2259
7050.52 2273
7051.31 2139
7052.10 2046
7052.89 1934
7053.69 1930
7054.48 1950
7055.27 1838
7056.06 1848
7056.86 1747
7057.65 1715
7058.44 1734
7059.24 1715
7060.03 1760
7060.82 1700
7061.61 1765
7062.41 1711
7063.20 1718
7063.99 1708
7064.79 1778
7065.58 1718
7066.37 1802
7067.17 1687
7067.96 1784
7068.75 1685
7069.55 1671
7070.34 1595
7071.13 1640
7071.93 1705
7072.72 1614
7073.51 1695
7074.31 1644
7075.10 1546
7075.90 1575
7076.69 1582
7077.48 1538
7078.28 1551
7079.07 1471
7079.87 1551
7080.66 1487
7081.45 1547
7082.25 1525
7083.04 1527
7083.84 1487
7084.63 1539
7085.42 1651
7086.22 1600
7087.01 1522
7087.81 1540
7088.60 1591
7089.40 1562
7090.19 1610
7090.99 1598
7091.78 1474
7092.58 1509
7093.37 1457
7094.17 1428
7094.96 1334
7095.75 1329
7096.55 1440
7097.34 1381
7098.14 1387
7098.93 1263
7099.73 1193
7100.53 1241
7101.32 1199
7102.12 1179
7102.91 1228
7103.71 1195
7104.50 1129
7105.30 1212
7106.09 1231
7106.89 1179
7107.68 1075
7108.48 1099
7109.27 1116
7110.07 1142
7110.87 1162
7111.66 1172
7112.46 1129
7113.25 1067
7114.05 1069
7114.85 1122
7115.64 1165
7116.44 1169
7117.23 1194
7118.03 1232
7118.83 1220
7119.62 1183
7120.42 1230
7121.22 1234
7122.01 1163
7122.81 1138
7123.60 1185
7124.40 1043
7125.20 1033
7125.99 1058
7126.79 1139
7127.59 1172
7128.38 1146
7129.18 1154
7129.98 1078
7130.77 1103
7131.57 1106
7132.37 1102
7133.17 1114
7133.96 1078
7134.76 1091
7135.56 1070
7136.35 1168
7137.15 1144
7137.95 1089
7138.75 1089
7139.54 1052
7140.34 1073
7141.14 1100
7141.94 1081
7142.73 1030
7143.53 1054
7144.33 1140
7145.13 1077
7145.92 1057
7146.72 1068
7147.52 1170
7148.32 1150
7149.11 1078
7149.91 1039
7150.71 1002
7151.51 1035
7152.31 1057
7153.10 1025
7153.90 1101
7154.70 1021
7155.50 1078
7156.30 1069
7157.10 1051
7157.89 1026
7158.69 995
7159.49 1011
7160.29 971
7161.09 1019
7161.89 1004
7162.69 991
7163.48 1001
7164.28 1004
7165.08 988
7165.88 1095
7166.68 1053
7167.48 1057
7168.28 1009
7169.08 1011
7169.88 1086
7170.67 1054
7171.47 1011
7172.27 1040
7173.07 1030
7173.87 1047
7174.67 1027
7175.47 1049
7176.27 980
7177.07 986
7177.87 986
7178.67 1003
7179.47 1049
7180.27 1025
7181.07 1005
7181.87 1105
7182.67 1147
7183.47 1166
7184.27 1122
7185.07 1134
7185.87 1105
7186.67 1101
7187.47 1094
7188.27 1044
7189.07 981
7189.87 1033
7190.67 1018
7191.47 949
7192.27 941
7193.07 974
7193.87 984
7194.67 852
7195.47 848
7196.27 911
7197.07 945
7197.87 836
7198.67 884
7199.47 956
7200.27 875
7201.07 912
7201.87 965
7202.67 911
7203.48 910
7204.28 920
7205.08 952
7205.88 973
7206.68 993
7207.48 1022
7208.28 933
7209.08 881
7209.88 913
7210.69 978
7211.49 972
7212.29 989
7213.09 997
7213.89 976
7214.69 916
7215.49 930
7216.30 886
7217.10 910
7217.90 934
7218.70 899
7219.50 910
7220.30 950
7221.11 951
7221.91 918
7222.71 989
7223.51 892
7224.31 875
7225.12 924
7225.92 929
7226.72 952
7227.52 990
7228.33 973
7229.13 957
7229.93 971
7230.73 936
7231.54 970
7232.34 971
7233.14 950
7233.94 954
7234.75 1076
7235.55 1011
7236.35 1129
7237.15 1074
7237.96 1105
7238.76 1136
7239.56 1085
7240.37 1127
7241.17 1103
7241.97 1081
7242.78 1095
7243.58 1104
7244.38 1100
7245.18 1062
7245.99 1092
7246.79 1099
7247.59 1047
7248.40 1076
7249.20 1078
7250.01 1105
7250.81 1127
7251.61 1153
7252.42 1132
7253.22 1126
7254.02 1084
7254.83 1074
7255.63 1111
7256.43 1102
7257.24 1118
7258.04 1121
7258.85 1166
7259.65 1095
7260.45 1120
7261.26 1245
7262.06 1355
7262.87 1223
7263.67 1292
7264.48 1180
7265.28 1315
7266.08 1228
7266.89 1306
7267.69 1369
7268.50 1348
7269.30 1319
7270.11 1377
7270.91 1394
7271.72 1302
7272.52 1403
7273.33 1416
7274.13 1458
7274.94 1491
7275.74 1473
7276.55 1571
7277.35 1612
7278.16 1705
7278.96 1775
7279.77 1804
7280.57 2009
7281.38 2219
7282.18 2556
7282.99 2900
7283.79 3084
7284.60 3185
7285.40 3115
7286.21 3267
7287.01 3081
7287.82 2883
7288.63 2737
7289.43 2545
7290.24 2185
7291.04 1982
7291.85 1901
7292.65 1597
7293.46 1608
7294.27 1413
7295.07 1448
7295.88 1550
7296.69 1515
7297.49 1439
7298.30 1445
7299.10 1533
7299.91 1432
7300.72 1470
7301.52 1535
7302.33 1513
7303.14 1542
7303.94 1580
7304.75 1606
7305.56 1628
7306.36 1679
7307.17 1730
7307.98 1708
7308.78 1827
7309.59 1895
7310.40 1927
7311.20 2010
7312.01 2029
7312.82 1975
7313.62 1962
7314.43 1945
7315.24 1989
7316.04 1978
7316.85 2190
7317.66 2251
7318.47 2242
7319.27 2433
7320.08 2494
7320.89 2702
7321.70 2654
7322.50 2557
7323.31 2422
7324.12 2248
7324.93 2219
7325.73 2069
7326.54 1919
7327.35 1750
7328.16 1642
7328.97 1599
7329.77 1496
7330.58 1475
7331.39 1421
7332.20 1439
7333.01 1426
7333.81 1373
7334.62 1399
7335.43 1512
7336.24 1430
7337.05 1434
7337.86 1482
7338.66 1515
7339.47 1478
7340.28 1445
7341.09 1446
7341.90 1514
7342.71 1408
7343.52 1450
7344.32 1363
7345.13 1349
7345.94 1361
7346.75 1380
7347.56 1426
7348.37 1434
7349.18 1488
7349.99 1479
7350.80 1497
7351.60 1430
7352.41 1411
7353.22 1390
7354.03 1342
7354.84 1375
7355.65 1365
7356.46 1391
7357.27 1481
7358.08 1536
7358.89 1483
7359.70 1412
7360.51 1479
7361.32 1501
7362.13 1523
7362.94 1495
7363.75 1535
7364.56 1578
7365.37 1556
7366.18 1525
7366.99 1511
7367.80 1471
7368.61 1405
7369.42 1423
7370.23 1433
7371.04 1444
7371.85 1451
7372.66 1487
7373.47 1529
7374.28 1585
7375.09 1620
7375.90 1587
7376.71 1638
7377.52 1768
7378.33 1818
7379.14 2056
7379.95 2168
7380.76 2118
7381.57 2128
7382.38 2186
7383.20 2114
7384.01 1983
7384.82 1951
7385.63 1833
7386.44 1675
7387.25 1525
7388.06 1564
7388.87 1463
7389.68 1393
7390.50 1456
7391.31 1395
7392.12 1397
7392.93 1384
7393.74 1359
7394.55 1329
7395.36 1387
7396.18 1418
7396.99 1498
7397.80 1596
7398.61 1635
7399.42 1687
7400.23 1906
7401.05 1851
7401.86 1926
7402.67 1898
7403.48 1904
7404.29 1823
7405.11 1631
7405.92 1648
7406.73 1506
7407.54 1486
7408.36 1408
7409.17 1312
7409.98 1395
7410.79 1189
7411.60 1300
7412.42 1299
7413.23 1178
7414.04 1198
7414.85 1151
7415.67 1166
7416.48 1098
7417.29 1163
7418.11 1138
7418.92 1168
7419.73 1098
7420.54 1051
7421.36 1023
7422.17 1086
7422.98 1039
7423.80 1056
7424.61 1198
7425.42 1092
7426.24 996
7427.05 943
7427.86 1048
7428.68 1039
7429.49 1025
7430.30 1038
7431.12 1012
7431.93 1057
7432.74 1042
7433.56 1049
7434.37 1054
7435.18 1118
7436.00 1082
7436.81 1175
7437.63 1116
7438.44 1147
7439.25 1080
7440.07 1044
7440.88 1092
7441.70 1071
7442.51 1112
7443.32 1086
7444.14 1059
7444.95 1001
7445.77 1019
7446.58 1095
7447.40 1057
7448.21 1070
7449.03 1069
7449.84 1079
7450.65 1076
7451.47 1049
7452.28 995
7453.10 1055
7453.91 1075
7454.73 955
7455.54 990
7456.36 948
7457.17 949
7457.99 1020
7458.80 984
7459.62 1031
7460.43 1097
7461.25 1121
7462.06 1067
7462.88 978
7463.69 969
7464.51 1046
7465.32 1005
7466.14 1001
7466.96 967
7467.77 1038
7468.59 980
7469.40 1021
7470.22 1077
7471.03 989
7471.85 1022
7472.66 962
7473.48 1075
7474.30 970
7475.11 1020
7475.93 955
7476.74 956
7477.56 989
7478.38 941
7479.19 966
7480.01 921
7480.83 950
7481.64 926
7482.46 963
7483.27 1004
7484.09 961
7484.91 927
7485.72 902
7486.54 881
7487.36 846
7488.17 887
7488.99 944
7489.81 907
7490.62 856
7491.44 849
7492.26 872
7493.07 825
7493.89 823
7494.71 917
7495.52 878
7496.34 848
7497.16 866
7497.98 847
7498.79 802
7499.61 880
7500.43 877
7501.25 873
7502.06 829
7502.88 866
7503.70 852
7504.52 920
7505.33 861
7506.15 862
7506.97 865
7507.79 862
7508.60 855
7509.42 839
7510.24 807
7511.06 892
7511.88 883
7512.69 850
7513.51 900
7514.33 883
7515.15 804
7515.97 852
7516.78 778
7517.60 705
7518.42 852
7519.24 896
7520.06 811
7520.88 725
7521.69 772
7522.51 847
7523.33 750
7524.15 726
7524.97 806
7525.79 811
7526.61 793
7527.42 820
7528.24 830
7529.06 804
7529.88 838
7530.70 834
7531.52 847
7532.34 783
7533.16 827
7533.98 893
7534.80 933
7535.61 914
7536.43 816
7537.25 844
7538.07 889
7538.89 872
7539.71 817
7540.53 814
7541.35 840
7542.17 906
7542.99 876
7543.81 937
7544.63 927
7545.45 877
7546.27 885
7547.09 917
7547.91 927
7548.73 929
7549.55 964
7550.37 1012
7551.19 921
7552.01 889
7552.83 863
7553.65 778
7554.47 774
7555.29 857
7556.11 882
7556.93 883
7557.75 885
7558.57 948
7559.39 913
7560.21 866
7561.03 936
7561.85 869
7562.67 887
7563.49 892
7564.32 866
7565.14 884
7565.96 916
7566.78 876
7567.60 837
7568.42 838
7569.24 901
7570.06 870
7570.88 967
7571.70 945
7572.53 895
7573.35 907
7574.17 875
7574.99 823
7575.81 892
7576.63 912
7577.45 910
7578.28 809
7579.10 829
7579.92 929
7580.74 830
7581.56 874
7582.38 835
7583.21 848
7584.03 881
7584.85 931
7585.67 888
7586.49 945
7587.32 1016
7588.14 1046
7588.96 959
7589.78 930
7590.60 951
7591.43 1024
7592.25 1017
7593.07 943
7593.89 904
7594.72 912
7595.54 863
7596.36 937
7597.18 940
7598.01 986
7598.83 956
7599.65 973
7600.47 1003
7601.30 1121
7602.12 1060
7602.94 1108
7603.77 1098
7604.59 1233
7605.41 1241
7606.24 1131
7607.06 1138
7607.88 1143
7608.70 1088
7609.53 1088
7610.35 1007
7611.17 1029
7612.00 1072
7612.82 1080
7613.64 999
7614.47 1048
7615.29 1056
7616.12 1017
7616.94 1097
7617.76 1152
7618.59 1067
7619.41 986
7620.23 1018
7621.06 1074
7621.88 1053
7622.71 988
7623.53 1086
7624.35 1047
7625.18 1065
7626.00 1043
7626.83 1155
7627.65 1082
7628.47 1151
7629.30 1171
7630.12 1265
7630.95 1267
7631.77 1250
7632.60 1350
7633.42 1343
7634.25 1211
7635.07 1200
7635.90 1083
7636.72 1003
7637.54 1059
7638.37 910
7639.19 920
7640.02 870
7640.84 835
7641.67 867
7642.49 888
7643.32 821
7644.14 852
7644.97 845
7645.79 836
7646.62 806
7647.45 838
7648.27 793
7649.10 866
7649.92 843
7650.75 874
7651.57 847
7652.40 770
7653.22 747
7654.05 758
7654.88 796
7655.70 747
7656.53 757
7657.35 799
7658.18 761
7659.00 812
7659.83 795
7660.66 767
7661.48 756
7662.31 778
7663.13 776
7663.96 786
7664.79 780
7665.61 756
7666.44 777
7667.27 793
7668.09 865
7668.92 800
7669.75 761
7670.57 745
7671.40 795
7672.23 844
7673.05 804
7673.88 857
7674.71 842
7675.53 781
7676.36 735
7677.19 735
7678.01 754
7678.84 771
7679.67 773
7680.49 796
7681.32 796
7682.15 750
7682.98 829
7683.80 869
7684.63 850
7685.46 838
7686.29 807
7687.11 833
7687.94 817
7688.77 824
7689.60 886
7690.42 813
7691.25 764
7692.08 814
7692.91 838
7693.73 770
7694.56 794
7695.39 794
7696.22 819
7697.05 805
7697.87 788
7698.70 861
7699.53 886
7700.36 804
7701.19 808
7702.01 833
7702.84 792
7703.67 830
7704.50 814
7705.33 814
7706.16 818
7706.98 789
7707.81 728
7708.64 817
7709.47 804
7710.30 777
7711.13 805
7711.96 743
7712.79 775
7713.61 793
7714.44 773
7715.27 783
7716.10 790
7716.93 773
7717.76 828
7718.59 822
7719.42 761
7720.25 741
7721.08 759
7721.91 765
7722.73 724
7723.56 756
7724.39 782
7725.22 800
7726.05 724
7726.88 700
7727.71 718
7728.54 757
7729.37 778
7730.20 813
7731.03 748
7731.86 733
7732.69 736
7733.52 757
7734.35 792
7735.18 809
7736.01 776
7736.84 761
7737.67 782
7738.50 745
7739.33 682
7740.16 758
7740.99 829
7741.82 835
7742.65 879
7743.48 803
7744.31 875
7745.14 1002
7745.98 962
7746.81 977
7747.64 1004
7748.47 1030
7749.30 1009
7750.13 927
7750.96 964
7751.79 905
7752.62 874
7753.45 865
7754.28 780
7755.11 813
7755.95 860
7756.78 746
7757.61 800
7758.44 716
7759.27 691
7760.10 710
7760.93 755
7761.77 765
7762.60 737
7763.43 735
7764.26 746
7765.09 740
7765.92 744
7766.76 763
7767.59 724
7768.42 721
7769.25 747
7770.08 741
7770.91 739
7771.75 780
7772.58 715
7773.41 759
7774.24 796
7775.07 692
7775.91 687
7776.74 755
7777.57 740
7778.40 722
7779.24 725
7780.07 710
7780.90 759
7781.73 806
7782.57 752
7783.40 743
7784.23 756
7785.06 766
7785.90 771
7786.73 769
7787.56 778
7788.40 739
7789.23 785
7790.06 789
7790.89 779
7791.73 721
7792.56 774
7793.39 764
7794.23 759
7795.06 748
7795.89 698
7796.73 724
7797.56 787
7798.39 795
7799.23 756
7800.06 802
7800.89 856
7801.73 781
7802.56 823
7803.40 828
7804.23 801
7805.06 823
7805.90 776
7806.73 772
7807.56 811
7808.40 805
7809.23 836
7810.07 853
7810.90 823
7811.73 840
7812.57 868
7813.40 927
7814.24 952
7815.07 1006
7815.91 1049
7816.74 1007
7817.58 981
7818.41 938
7819.24 936
7820.08 916
7820.91 853
7821.75 925
7822.58 888
7823.42 913
7824.25 963
7825.09 985
7825.92 1027
7826.76 941
7827.59 879
7828.43 898
7829.26 885
7830.10 857
7830.93 920
7831.77 1002
7832.60 945
7833.44 931
7834.27 992
7835.11 925
7835.94 902
7836.78 872
7837.62 862
7838.45 955
7839.29 900
7840.12 802
7840.96 837
7841.79 804
7842.63 852
7843.47 932
7844.30 915
7845.14 890
7845.97 847
7846.81 799
7847.65 819
7848.48 888
7849.32 880
7850.15 859
7850.99 859
7851.83 806
7852.66 849
7853.50 799
7854.34 799
7855.17 813
7856.01 855
7856.84 803
7857.68 823
7858.52 886
7859.35 862
7860.19 919
7861.03 907
7861.87 798
7862.70 839
7863.54 858
7864.38 800
7865.21 796
7866.05 813
7866.89 877
7867.72 880
7868.56 854
7869.40 804
7870.24 814
7871.07 837
7871.91 887
7872.75 866
7873.59 841
7874.42 839
7875.26 923
7876.10 937
7876.94 942
7877.77 875
7878.61 942
7879.45 874
7880.29 891
7881.12 906
7881.96 926
7882.80 861
7883.64 876
7884.48 878
7885.31 830
7886.15 807
7886.99 815
7887.83 846
7888.67 868
7889.51 884
7890.34 908
7891.18 885
7892.02 930
7892.86 909
7893.70 807
7894.54 843
7895.37 934
7896.21 844
7897.05 938
7897.89 870
7898.73 897
7899.57 899
7900.41 863
7901.25 856
7902.09 883
7902.92 879
7903.76 812
7904.60 850
7905.44 814
7906.28 886
7907.12 806
7907.96 770
7908.80 800
7909.64 831
7910.48 771
7911.32 825
7912.16 775
7913.00 848
7913.84 904
7914.68 827
7915.51 912
7916.35 984
7917.19 1024
7918.03 990
7918.87 959
7919.71 1032
7920.55 979
7921.39 945
7922.23 937
7923.07 888
7923.91 878
7924.75 838
7925.59 760
7926.43 747
7927.28 803
7928.12 781
7928.96 763
7929.80 757
7930.64 672
7931.48 719
7932.32 783
7933.16 854
7934.00 718
7934.84 755
7935.68 768
7936.52 743
7937.36 771
7938.20 681
7939.04 730
7939.89 814
7940.73 733
7941.57 748
7942.41 766
7943.25 729
7944.09 778
7944.93 750
7945.77 754
7946.61 759
7947.46 749
7948.30 759
7949.14 798
7949.98 795
7950.82 782
7951.66 835
7952.51 877
7953.35 744
7954.19 762
7955.03 836
7955.87 821
7956.71 867
7957.56 793
7958.40 787
7959.24 789
7960.08 737
7960.92 747
7961.77 777
7962.61 789
7963.45 853
7964.29 928
7965.14 873
7965.98 911
7966.82 922
7967.66 923
7968.50 930
7969.35 901
7970.19 891
7971.03 813
7971.88 791
7972.72 809
7973.56 786
7974.40 744
7975.25 788
7976.09 758
7976.93 729
7977.78 684
7978.62 722
7979.46 755
7980.30 737
7981.15 719
7981.99 698
7982.83 690
7983.68 735
7984.52 815
7985.36 720
7986.21 772
7987.05 738
7987.89 687
7988.74 737
7989.58 719
7990.43 750
7991.27 758
7992.11 745
7992.96 770
7993.80 727
7994.64 731
7995.49 735
7996.33 719
7997.18 681
7998.02 615
7998.86 646
7999.71 647
8000.55 620
8001.40 628
8002.24 643
8003.09 660
8003.93 671
8004.77 635
8005.62 613
8006.46 632
8007.31 636
8008.15 652
8009.00 571
8009.84 620
8010.69 628
8011.53 664
8012.38 673
8013.22 638
8014.07 698
8014.91 758
8015.76 647
8016.60 597
8017.45 604
8018.29 669
8019.14 691
8019.98 666
8020.83 661
8021.67 735
8022.52 707
8023.36 624
8024.21 597
8025.05 673
8025.90 687
8026.74 647
8027.59 648
8028.44 598
8029.28 589
8030.13 604
8030.97 673
8031.82 662
8032.67 700
8033.51 664
8034.36 643
8035.20 663
8036.05 607
8036.90 684
8037.74 705
8038.59 665
8039.43 655
8040.28 608
8041.13 666
8041.97 633
8042.82 611
8043.67 630
8044.51 613
8045.36 635
8046.21 643
8047.05 670
8047.90 533
8048.75 590
8049.59 670
8050.44 647
8051.29 594
8052.13 638
8052.98 607
8053.83 591
8054.67 573
8055.52 687
8056.37 631
8057.22 604
8058.06 552
8058.91 600
8059.76 626
8060.60 655
8061.45 651
8062.30 651
8063.15 627
8063.99 673
8064.84 646
8065.69 657
8066.54 640
8067.39 559
8068.23 557
8069.08 608
8069.93 582
8070.78 560
8071.62 596
8072.47 566
8073.32 535
8074.17 572
8075.02 547
8075.86 568
8076.71 576
8077.56 554
8078.41 584
8079.26 573
8080.11 557
8080.95 608
8081.80 598
8082.65 558
8083.50 620
8084.35 648
8085.20 631
8086.05 540
8086.90 558
8087.74 610
8088.59 624
8089.44 597
8090.29 655
8091.14 589
8091.99 648
8092.84 653
8093.69 602
8094.54 592
8095.39 605
8096.23 624
8097.08 575
8097.93 594
8098.78 571
8099.63 653
8100.48 594
8101.33 556
8102.18 584
8103.03 623
8103.88 620
8104.73 617
8105.58 547
8106.43 563
8107.28 596
8108.13 551
8108.98 598
8109.83 592
8110.68 592
8111.53 542
8112.38 629
8113.23 620
8114.08 604
8114.93 658
8115.78 603
8116.63 643
8117.48 639
8118.33 562
8119.18 552
8120.03 637
8120.88 611
8121.73 664
8122.58 675
8123.43 662
8124.28 646
8125.14 653
8125.99 707
8126.84 671
8127.69 642
8128.54 711
8129.39 655
8130.24 641
8131.09 617
8131.94 644
8132.79 627
8133.65 694
8134.50 671
8135.35 641
8136.20 626
8137.05 652
8137.90 678
8138.75 697
8139.60 631
8140.46 699
8141.31 662
8142.16 666
8143.01 625
8143.86 679
8144.71 697
8145.57 706
8146.42 693
8147.27 682
8148.12 687
8148.97 657
8149.83 646
8150.68 691
8151.53 764
8152.38 735
8153.24 751
8154.09 788
8154.94 761
8155.79 800
8156.64 777
8157.50 706
8158.35 732
8159.20 663
8160.05 635
8160.91 658
8161.76 687
8162.61 648
8163.47 658
8164.32 650
8165.17 672
8166.02 560
8166.88 647
8167.73 655
8168.58 615
8169.44 632
8170.29 591
8171.14 567
8172.00 601
8172.85 591
8173.70 599
8174.56 597
8175.41 605
8176.26 646
8177.12 625
8177.97 534
8178.82 550
8179.68 627
8180.53 618
8181.38 595
8182.24 578
8183.09 671
8183.95 612
8184.80 542
8185.65 569
8186.51 523
8187.36 570
8188.22 584
8189.07 572
8189.92 589
8190.78 588
8191.63 615
8192.49 603
8193.34 543
8194.19 555
8195.05 596
8195.90 557
8196.76 599
8197.61 586
8198.47 602
8199.32 621
8200.18 592
8201.03 590
8201.89 613
8202.74 606
8203.60 553
8204.45 601
8205.31 595
8206.16 599
8207.02 586
8207.87 564
8208.73 590
8209.58 570
8210.44 610
8211.29 577
8212.15 628
8213.00 562
8213.86 545
8214.71 650
8215.57 685
8216.42 632
8217.28 597
8218.14 634
8218.99 668
8219.85 619
8220.70 627
8221.56 574
8222.41 625
8223.27 589
8224.13 548
8224.98 555
8225.84 588
8226.69 569
8227.55 578
8228.41 601
8229.26 636
8230.12 618
8230.98 621
8231.83 551
8232.69 573
8233.54 584
8234.40 610
8235.26 575
8236.11 566
8236.97 604
8237.83 588
8238.68 533
8239.54 514
8240.40 536
8241.25 534
8242.11 568
8242.97 645
8243.83 651
8244.68 596
8245.54 640
8246.40 593
8247.25 588
8248.11 621
8248.97 651
8249.83 570
8250.68 588
8251.54 569
8252.40 570
8253.25 547
8254.11 587
8254.97 590
8255.83 582
8256.69 565
8257.54 612
8258.40 598
8259.26 552
8260.12 552
8260.97 589
8261.83 553
8262.69 604
8263.55 558
8264.41 655
8265.26 629
8266.12 628
8266.98 620
8267.84 633
8268.70 659
8269.55 627
8270.41 626
8271.27 607
8272.13 605
8272.99 633
8273.85 659
8274.71 594
8275.56 598
8276.42 597
8277.28 529
8278.14 599
8279.00 614
8279.86 573
8280.72 645
8281.58 696
8282.43 631
8283.29 579
8284.15 588
8285.01 585
8285.87 601
8286.73 525
8287.59 575
8288.45 580
8289.31 688
8290.17 651
8291.03 607
8291.89 640
8292.75 635
8293.61 613
8294.47 681
8295.33 601
8296.18 562
8297.04 638
8297.90 645
8298.76 618
8299.62 577
8300.48 602
8301.34 681
8302.20 628
8303.06 595
8303.92 616
8304.78 613
8305.64 580
8306.50 682
8307.36 664
8308.23 682
8309.09 622
8309.95 625
8310.81 605
8311.67 596
8312.53 620
8313.39 572
8314.25 629
8315.11 561
8315.97 629
8316.83 669
8317.69 658
8318.55 668
8319.41 696
8320.27 614
8321.14 642
8322.00 637
8322.86 671
8323.72 612
8324.58 584
8325.44 670
8326.30 653
8327.16 610
8328.02 665
8328.89 651
8329.75 627
8330.61 629
8331.47 624
8332.33 610
8333.19 584
8334.06 635
8334.92 678
8335.78 643
8336.64 689
8337.50 646
8338.36 710
8339.23 678
8340.09 668
8340.95 642
8341.81 666
8342.67 653
8343.54 673
8344.40 654
8345.26 681
8346.12 662
8346.99 717
8347.85 699
8348.71 611
8349.57 667
8350.44 665
8351.30 635
8352.16 681
8353.02 665
8353.89 734
8354.75 687
8355.61 738
8356.47 688
8357.34 690
8358.20 729
8359.06 774
8359.93 728
8360.79 722
8361.65 705
8362.52 766
8363.38 809
8364.24 772
8365.10 771
8365.97 759
8366.83 799
8367.69 735
8368.56 732
8369.42 726
8370.29 773
8371.15 762
8372.01 712
8372.88 800
8373.74 753
8374.60 792
8375.47 750
8376.33 812
8377.20 791
8378.06 756
8378.92 755
8379.79 831
8380.65 826
8381.52 711
8382.38 791
8383.24 843
8384.11 886
8384.97 878
8385.84 870
8386.70 861
8387.57 854
8388.43 892
8389.29 854
8390.16 794
8391.02 810
8391.89 914
8392.75 938
8393.62 946
8394.48 936
8395.35 889
8396.21 895
8397.08 852
8397.94 896
8398.81 909
8399.67 916
8400.54 950
8401.40 941
8402.27 949
8403.13 946
8404.00 1030
8404.86 947
8405.73 969
8406.59 942
8407.46 999
8408.33 966
8409.19 1046
8410.06 1015
8410.92 921
8411.79 1007
8412.65 1071
8413.52 1056
8414.39 1052
8415.25 1044
8416.12 1096
8416.98 1102
8417.85 1120
8418.71 1131
8419.58 1134
8420.45 1136
8421.31 1128
8422.18 1108
8423.05 1173
8423.91 1187
8424.78 1169
8425.64 1227
8426.51 1239
8427.38 1268
8428.24 1278
8429.11 1272
8429.98 1251
8430.84 1307
8431.71 1262
8432.58 1337
8433.44 1402
8434.31 1370
8435.18 1370
8436.04 1424
8436.91 1424
8437.78 1523
8438.65 1645
8439.51 1687
8440.38 1627
8441.25 1676
8442.11 1734
8442.98 1704
8443.85 1746
8444.72 1735
8445.58 1724
8446.45 1675
8447.32 1747
8448.19 1745
8449.05 1847
8449.92 1837
8450.79 1927
8451.66 1971
8452.53 2261
8453.39 2534
8454.26 2850
8455.13 3143
8456.00 3255
8456.86 3274
8457.73 3363
8458.60 3421
8459.47 3223
8460.34 2999
8461.21 2696
8462.07 2625
8462.94 2435
8463.81 2305
8464.68 2359
8465.55 2526
8466.42 2858
8467.28 3335
8468.15 3985
8469.02 4379
8469.89 4956
8470.76 5196
8471.63 5006
8472.50 4658
8473.37 4182
8474.23 3674
8475.10 3113
8475.97 2714
8476.84 2239
8477.71 1918
8478.58 1700
8479.45 1539
8480.32 1461
8481.19 1403
8482.06 1316
8482.93 1398
8483.79 1324
8484.66 1416
8485.53 1239
8486.40 1306
8487.27 1223
8488.14 1264
8489.01 1306
8489.88 1245
8490.75 1205
8491.62 1201
8492.49 1276
8493.36 1246
8494.23 1205
8495.10 1291
8495.97 1278
8496.84 1318
8497.71 1316
8498.58 1231
8499.45 1254
8500.32 1305
8501.19 1267
8502.06 1157
8502.93 1201
8503.80 1227
8504.67 1246
8505.54 1295
8506.41 1289
8507.29 1440
8508.16 1470
8509.03 1522
8509.90 1505
8510.77 1424
8511.64 1377
8512.51 1389
8513.38 1388
8514.25 1294
8515.12 1283
8515.99 1332
8516.86 1245
8517.74 1265
8518.61 1199
8519.48 1244
8520.35 1208
8521.22 1226
8522.09 1199
8522.96 1229
8523.84 1267
8524.71 1283
8525.58 1293
8526.45 1258
8527.32 1310
8528.19 1374
8529.06 1414
8529.94 1399
8530.81 1416
8531.68 1430
8532.55 1462
8533.42 1356
8534.30 1362
8535.17 1416
8536.04 1365
8536.91 1449
8537.78 1431
8538.66 1390
8539.53 1345
8540.40 1330
8541.27 1335
8542.15 1309
8543.02 1273
8543.89 1343
8544.76 1337
8545.64 1365
8546.51 1368
8547.38 1317
8548.25 1273
8549.13 1345
8550.00 1308
8550.87 1378
8551.74 1372
8552.62 1213
8553.49 1310
8554.36 1360
8555.24 1255
8556.11 1300
8556.98 1247
8557.86 1216
8558.73 1186
8559.60 1234
8560.48 1131
8561.35 1063
8562.22 1077
8563.10 1056
8563.97 1050
8564.84 1153
8565.72 1088
8566.59 1085
8567.46 1083
8568.34 1034
8569.21 1008
8570.09 1083
8570.96 1016
8571.83 964
8572.71 1044
8573.58 1064
8574.46 1050
8575.33 952
8576.20 939
8577.08 966
8577.95 926
8578.83 954
8579.70 921
8580.57 928
8581.45 918
8582.32 989
8583.20 934
8584.07 949
8584.95 939
8585.82 980
8586.70 978
8587.57 926
8588.45 937
8589.32 915
8590.20 873
8591.07 899
8591.95 929
8592.82 932
8593.70 945
8594.57 954
8595.45 929
8596.32 938
8597.20 937
8598.07 918
8598.95 911
8599.82 924
8600.70 991
8601.57 940
8602.45 935
8603.32 925
8604.20 916
8605.07 933
8605.95 950
8606.83 1005
8607.70 1013
8608.58 1032
8609.45 1005
8610.33 1030
8611.20 968
8612.08 947
8612.96 959
8613.83 946
8614.71 958
8615.59 953
8616.46 889
8617.34 937
8618.21 949
8619.09 938
8619.97 984
8620.84 1008
8621.72 1013
8622.60 1068
8623.47 1079
8624.35 1005
8625.23 1019
8626.10 1042
8626.98 1063
8627.86 1012
8628.73 1053
8629.61 1052
8630.49 1038
8631.36 1035
8632.24 988
8633.12 1037
8633.99 1017
8634.87 976
8635.75 977
8636.63 1018
8637.50 1051
8638.38 1052
8639.26 1017
8640.14 1026
8641.01 1078
8641.89 1099
8642.77 1146
8643.65 1026
8644.52 1086
8645.40 1075
8646.28 1093
8647.16 1074
8648.03 1102
8648.91 1149
8649.79 1125
8650.67 1097
8651.55 1136
8652.42 1175
8653.30 1123
8654.18 1106
8655.06 1168
8655.94 1211
8656.81 1130
8657.69 1137
8658.57 1136
8659.45 1174
8660.33 1197
8661.21 1152
8662.08 1119
8662.96 1136
8663.84 1071
8664.72 1089
8665.60 1135
8666.48 1166
8667.36 1142
8668.24 1221
8669.11 1316
8669.99 1340
8670.87 1406
8671.75 1467
8672.63 1550
8673.51 1624
8674.39 1574
8675.27 1658
8676.15 1710
8677.03 1737
8677.90 1672
8678.78 1535
8679.66 1521
8680.54 1359
8681.42 1317
8682.30 1357
8683.18 1287
8684.06 1308
8684.94 1301
8685.82 1407
8686.70 1364
8687.58 1445
8688.46 1624
8689.34 1781
8690.22 2045
8691.10 2268
8691.98 2539
8692.86 2624
8693.74 2608
8694.62 2565
8695.50 2285
8696.38 2043
8697.26 1927
8698.14 1705
8699.02 1473
8699.90 1385
8700.78 1297
8701.66 1171
8702.54 1090
8703.42 1038
8704.30 1011
8705.19 953
8706.07 1032
8706.95 1003
8707.83 909
8708.71 938
8709.59 903
8710.47 978
8711.35 948
8712.23 891
8713.11 894
8714.00 917
8714.88 958
8715.76 907
8716.64 923
8717.52 916
8718.40 951
8719.28 886
8720.16 881
8721.05 890
8721.93 889
8722.81 873
8723.69 895
8724.57 935
8725.45 924
8726.34 924
8727.22 1015
8728.10 1004
8728.98 1016
8729.86 1029
8730.75 986
8731.63 960
8732.51 1011
8733.39 953
8734.27 891
8735.16 881
8736.04 874
8736.92 870
8737.80 898
8738.69 821
8739.57 865
8740.45 846
8741.33 892
8742.22 885
8743.10 841
8743.98 961
8744.86 909
8745.75 874
8746.63 881
8747.51 910
8748.39 909
8749.28 935
8750.16 941
8751.04 855
8751.93 898
8752.81 874
8753.69 901
8754.58 923
8755.46 1003
8756.34 1029
8757.23 1014
8758.11 1042
8758.99 1034
8759.88 1118
8760.76 1094
8761.64 1073
8762.53 1027
8763.41 978
8764.29 944
8765.18 925
8766.06 994
8766.95 957
8767.83 942
8768.71 945
8769.60 927
8770.48 920
8771.36 847
8772.25 943
8773.13 978
8774.02 946
8774.90 869
8775.79 886
8776.67 826
8777.55 827
8778.44 829
8779.32 880
8780.21 844
8781.09 803
8781.98 836
8782.86 831
8783.75 787
8784.63 827
8785.52 793
8786.40 814
8787.29 784
8788.17 779
8789.06 835
8789.94 932
8790.83 888
8791.71 870
8792.60 915
8793.48 904
8794.37 798
8795.25 878
8796.14 894
8797.02 893
8797.91 848
8798.79 825
8799.68 723
8800.56 734
8801.45 708
8802.33 764
8803.22 770
8804.11 776
8804.99 823
8805.88 774
8806.76 783
8807.65 785
8808.54 738
8809.42 817
8810.31 801
8811.19 743
8812.08 669
8812.97 704
8813.85 672
8814.74 663
8815.62 687
8816.51 667
8817.40 708
8818.28 746
8819.17 706
8820.06 680
8820.94 687
8821.83 717
8822.72 717
8823.60 707
8824.49 722
8825.38 719
8826.26 725
8827.15 715
8828.04 690
8828.92 724
8829.81 697
8830.70 677
8831.58 689
8832.47 785
8833.36 694
8834.25 637
8835.13 641
8836.02 672
8836.91 677
8837.80 668
8838.68 680
8839.57 695
8840.46 656
8841.35 659
8842.23 694
8843.12 743
8844.01 647
8844.90 677
8845.78 682
8846.67 615
8847.56 628
8848.45 643
8849.34 621
8850.22 598
8851.11 638
8852.00 683
8852.89 675
8853.78 631
8854.66 654
8855.55 605
8856.44 606
8857.33 539
8858.22 607
8859.11 629
8859.99 620
8860.88 635
8861.77 607
8862.66 602
8863.55 631
8864.44 666
8865.33 642
8866.22 647
8867.10 663
8867.99 638
8868.88 637
8869.77 577
8870.66 545
8871.55 679
8872.44 643
8873.33 611
8874.22 561
8875.11 615
8876.00 623
8876.89 550
8877.77 544
8878.66 600
8879.55 597
8880.44 632
8881.33 578
8882.22 544
8883.11 559
8884.00 554
8884.89 579
8885.78 597
8886.67 550
8887.56 595
8888.45 519
8889.34 483
8890.23 568
8891.12 565
8892.01 512
8892.90 545
8893.79 571
8894.68 565
8895.57 539
8896.46 572
8897.35 576
8898.24 519
8899.13 547
8900.02 563
8900.91 594
8901.81 604
8902.70 554
8903.59 540
8904.48 532
8905.37 576
8906.26 621
8907.15 512
8908.04 552
8908.93 534
8909.82 588
8910.71 520
8911.61 557
8912.50 571
8913.39 556
8914.28 561
8915.17 545
8916.06 543
8916.95 525
8917.84 549
8918.74 581
8919.63 521
8920.52 561
8921.41 587
8922.30 578
8923.19 553
8924.09 528
8924.98 547
8925.87 567
8926.76 558
8927.65 607
8928.54 578
8929.44 555
8930.33 554
8931.22 555
8932.11 552
8933.00 543
8933.90 555
8934.79 568
8935.68 585
8936.57 491
8937.47 479
8938.36 515
8939.25 511
8940.14 473
8941.04 536
8941.93 574
8942.82 512
8943.71 515
8944.61 502
8945.50 507
8946.39 463
8947.29 464
8948.18 535
8949.07 531
8949.96 516
8950.86 518
8951.75 513
8952.64 514
8953.54 521
8954.43 488
8955.32 532
8956.22 477
8957.11 506
8958.00 488
8958.90 529
8959.79 497
8960.68 482
8961.58 468
8962.47 481
8963.37 519
8964.26 538
8965.15 520
8966.05 501
8966.94 510
8967.83 544
8968.73 551
8969.62 523
8970.52 547
8971.41 539
8972.30 531
8973.20 541
8974.09 513
8974.99 517
8975.88 473
8976.78 505
8977.67 482
8978.57 504
8979.46 494
8980.35 523
8981.25 556
8982.14 522
8983.04 525
8983.93 511
8984.83 424
8985.72 434
8986.62 425
8987.51 465
8988.41 476
8989.30 500
8990.20 490
8991.09 496
8991.99 537
8992.88 480
8993.78 409
8994.67 472
8995.57 470
8996.46 467
8997.36 497
8998.25 486
8999.15 479
9000.05 483
9000.94 524
9001.84 513
9002.73 503
9003.63 438
9004.52 441
9005.42 468
9006.32 488
9007.21 454
9008.11 507
9009.00 466
9009.90 446
9010.80 463
9011.69 480
9012.59 489
9013.48 451
9014.38 467
9015.28 459
9016.17 474
9017.07 486
9017.97 474
9018.86 468
9019.76 436
9020.66 443
9021.55 470
9022.45 451
9023.34 436
9024.24 459
9025.14 447
9026.04 451
9026.93 441
9027.83 434
9028.73 451
9029.62 557
9030.52 564
9031.42 475
9032.31 448
9033.21 486
9034.11 475
9035.01 465
9035.90 482
9036.80 509
9037.70 476
9038.60 435
9039.49 472
9040.39 481
9041.29 513
9042.19 516
9043.08 509
9043.98 499
9044.88 486
9045.78 509
9046.67 463
9047.57 473
9048.47 485
9049.37 489
9050.27 467
9051.16 465
9052.06 443
9052.96 450
9053.86 468
9054.76 494
9055.66 519
9056.55 489
9057.45 502
9058.35 537
9059.25 499
9060.15 515
9061.05 473
9061.94 517
9062.84 508
9063.74 499
9064.64 470
9065.54 439
9066.44 493
9067.34 458
9068.24 472
9069.14 474
9070.03 462
9070.93 476
9071.83 545
9072.73 505
9073.63 486
9074.53 489
9075.43 433
9076.33 438
9077.23 460
9078.13 482
9079.03 444
9079.93 491
9080.83 440
9081.73 483
9082.63 507
9083.52 513
9084.42 465
9085.32 435
9086.22 500
9087.12 507
9088.02 448
9088.92 534
9089.82 460
9090.72 465
9091.62 520
9092.52 474
9093.42 483
9094.32 479
9095.22 504
9096.13 461
9097.03 454
9097.93 519
9098.83 478
9099.73 499
9100.63 479
9101.53 485
9102.43 459
9103.33 447
9104.23 455
9105.13 479
9106.03 473
9106.93 526
9107.83 477
9108.73 483
9109.64 434
9110.54 465
9111.44 470
9112.34 420
9113.24 450
9114.14 441
9115.04 430
9115.94 438
9116.84 404
9117.75 466
9118.65 483
9119.55 457
9120.45 468
9121.35 464
9122.25 453
9123.16 419
9124.06 475
9124.96 437
9125.86 425
9126.76 421
9127.66 489
9128.57 534
9129.47 470
9130.37 423
9131.27 462
9132.17 482
9133.08 469
9133.98 415
9134.88 442
9135.78 470
9136.69 457
9137.59 473
9138.49 467
9139.39 499
9140.30 491
9141.20 515
9142.10 494
9143.00 466
9143.91 483
9144.81 518
9145.71 487
9146.61 435
9147.52 431
9148.42 497
9149.32 491
9150.23 477
9151.13 425
9152.03 378
9152.93 425
9153.84 479
9154.74 495
9155.64 439
9156.55 451
9157.45 476
9158.35 454
9159.26 463
9160.16 479
9161.07 490
9161.97 447
9162.87 505
9163.78 494
9164.68 467
9165.58 466
9166.49 434
9167.39 431
9168.29 423
9169.20 447
9170.10 425
9171.01 446
9171.91 477
9172.81 439
9173.72 484
9174.62 455
9175.53 448
9176.43 483
9177.34 499
9178.24 466
9179.14 451
9180.05 477
9180.95 456
9181.86 495
9182.76 415
9183.67 431
9184.57 452
9185.48 492
9186.38 469
9187.29 464
9188.19 512
9189.10 462
9190.00 524
9190.91 474
9191.81 499
9192.72 490
9193.62 515
9194.53 505
9195.43 523
9196.34 479
9197.24 500
9198.15 493
9199.05 541
9199.96 514
9200.86 461
9201.77 538
9202.68 496
9203.58 475
9204.49 492
9205.39 498
9206.30 501
9207.20 473
9208.11 470
9209.02 452
9209.92 453
9210.83 459
9211.73 502
9212.64 462
9213.55 501
9214.45 545
9215.36 498
9216.26 458
9217.17 522
9218.08 580
9218.98 594
9219.89 551
9220.80 525
9221.70 468
9222.61 495
9223.52 474
9224.42 475
9225.33 515
9226.24 457
9227.14 492
9228.05 475
9228.96 459
9229.86 500
9230.77 489
9231.68 518
9232.58 465
9233.49 504
9234.40 502
9235.31 504
9236.21 456
9237.12 425
9238.03 451
9238.94 433
9239.84 458
9240.75 455
9241.66 444
9242.57 441
9243.47 411
9244.38 429
9245.29 433
9246.20 452
9247.10 419
9248.01 431
9248.92 425
9249.83 425
9250.74 415
9251.64 453
9252.55 432
9253.46 455
9254.37 431
9255.28 453
9256.18 438
9257.09 461
9258.00 450
9258.91 429
9259.82 466
9260.73 431
9261.63 425
9262.54 437
9263.45 462
9264.36 445
9265.27 477
9266.18 451
9267.09 503
9268.00 400
9268.90 410
9269.81 457
9270.72 448
9271.63 469
9272.54 443
9273.45 439
9274.36 436
9275.27 483
9276.18 467
9277.09 452
9277.99 426
9278.90 434
9279.81 486
9280.72 471
9281.63 418
9282.54 490
9283.45 457
9284.36 509
9285.27 449
9286.18 455
9287.09 511
9288.00 455
9288.91 433
9289.82 464
9290.73 491
9291.64 440
9292.55 498
9293.46 441
9294.37 494
9295.28 445
9296.19 437
9297.10 460
9298.01 485
9298.92 465
9299.83 519
9300.74 503
9301.65 475
9302.56 434
9303.47 446
9304.38 525
9305.29 550
9306.21 538
9307.12 536
9308.03 595
9308.94 548
9309.85 489
9310.76 505
9311.67 533
9312.58 545
9313.49 556
9314.40 560
9315.31 530
9316.23 482
9317.14 529
9318.05 581
9318.96 495
9319.87 528
9320.78 544
9321.69 546
9322.60 498
9323.52 478
9324.43 496
9325.34 512
9326.25 514
9327.16 454
9328.07 430
9328.99 450
9329.90 418
9330.81 468
9331.72 426
9332.63 428
9333.55 459
9334.46 481
9335.37 485
9336.28 389
9337.19 471
9338.11 479
9339.02 459
9339.93 470
9340.84 502
9341.76 473
9342.67 534
9343.58 474
9344.49 435
9345.41 439
9346.32 478
9347.23 491
9348.14 436
9349.06 473
9349.97 425
9350.88 444
9351.80 416
9352.71 423
9353.62 458
9354.54 516
9355.45 517
9356.36 528
9357.27 496
9358.19 491
9359.10 479
9360.01 496
9360.93 504
9361.84 457
9362.75 513
9363.67 480
9364.58 513
9365.50 520
9366.41 475
9367.32 485
9368.24 504
9369.15 510
9370.06 491
9370.98 512
9371.89 499
9372.81 477
9373.72 466
9374.63 529
9375.55 477
9376.46 495
9377.38 489
9378.29 500
9379.20 520
9380.12 536
9381.03 572
9381.95 572
9382.86 529
9383.78 462
9384.69 488
9385.61 555
9386.52 554
9387.43 556
9388.35 552
9389.26 500
9390.18 576
9391.09 558
9392.01 586
9392.92 557
9393.84 595
9394.75 648
9395.67 614
9396.58 592
9397.50 586
9398.41 598
9399.33 581
9400.24 590
9401.16 534
9402.08 572
9402.99 589
9403.91 581
9404.82 487
9405.74 500
9406.65 524
9407.57 576
9408.48 550
9409.40 515
9410.32 460
9411.23 537
9412.15 542
9413.06 512
9413.98 508
9414.90 576
9415.81 522
9416.73 547
9417.64 541
9418.56 483
9419.48 488
9420.39 501
9421.31 469
9422.22 532
9423.14 497
9424.06 511
9424.97 504
9425.89 466
9426.81 520
9427.72 490
9428.64 543
9429.56 564
9430.47 495
9431.39 539
9432.31 528
9433.22 592
9434.14 570
9435.06 551
9435.98 523
9436.89 555
9437.81 560
9438.73 515
9439.64 507
9440.56 582
9441.48 654
9442.40 515
9443.31 479
9444.23 511
9445.15 499
9446.07 528
9446.98 572
9447.90 545
9448.82 566
9449.74 641
9450.65 643
9451.57 644
9452.49 657
9453.41 610
9454.33 674
9455.24 630
9456.16 620
9457.08 688
9458.00 615
9458.92 548
9459.83 508
9460.75 534
9461.67 512
9462.59 590
9463.51 616
9464.43 599
9465.34 565
9466.26 529
9467.18 561
9468.10 569
9469.02 547
9469.94 506
9470.86 540
9471.77 500
9472.69 546
9473.61 543
9474.53 556
9475.45 520
9476.37 575
9477.29 571
9478.21 592
9479.13 609
9480.05 575
9480.96 583
9481.88 602
9482.80 559
9483.72 594
9484.64 588
9485.56 609
9486.48 565
9487.40 538
9488.32 586
9489.24 592
9490.16 595
9491.08 605
9492.00 620
9492.92 582
9493.84 599
9494.76 570
9495.68 640
9496.60 612
9497.52 558
9498.44 592
9499.36 567
9500.28 586
9501.20 593
9502.12 608
9503.04 602
9503.96 528
9504.88 578
9505.80 617
9506.72 649
9507.64 680
9508.56 640
9509.48 609
9510.40 623
9511.32 629
9512.24 747
9513.17 682
9514.09 632
9515.01 637
9515.93 648
9516.85 711
9517.77 645
9518.69 604
9519.61 759
9520.53 701
9521.45 669
9522.38 623
9523.30 706
9524.22 622
9525.14 693
9526.06 720
9526.98 750
9527.90 721
9528.83 822
9529.75 920
9530.67 932
9531.59 982
9532.51 1007
9533.43 981
9534.36 927
9535.28 961
9536.20 879
9537.12 868
9538.04 803
9538.97 770
9539.89 782
9540.81 709
9541.73 707
9542.65 707
9543.58 669
9544.50 637
9545.42 655
9546.34 634
9547.27 664
9548.19 582
9549.11 621
9550.03 663
9550.96 646
9551.88 628
9552.80 598
9553.72 579
9554.65 616
9555.57 565
9556.49 641
9557.42 700
9558.34 682
9559.26 672
9560.18 673
9561.11 715
9562.03 701
9562.95 653
9563.88 598
9564.80 659
9565.72 581
9566.65 625
9567.57 663
9568.49 707
9569.42 645
9570.34 667
9571.26 690
9572.19 673
9573.11 629
9574.04 644
9574.96 616
9575.88 597
9576.81 629
9577.73 624
9578.65 633
9579.58 594
9580.50 576
9581.43 641
9582.35 665
9583.28 618
9584.20 610
9585.12 663
9586.05 671
9586.97 667
9587.90 670
9588.82 677
9589.75 656
9590.67 654
9591.59 609
9592.52 668
9593.44 706
9594.37 697
9595.29 684
9596.22 638
9597.14 635
9598.07 666
9598.99 708
9599.92 773
9600.84 700
9601.77 726
9602.69 721
9603.62 677
9604.54 688
9605.47 728
9606.39 791
9607.32 765
9608.24 768
9609.17 766
9610.10 783
9611.02 715
9611.95 808
9612.87 793
9613.80 801
9614.72 790
9615.65 722
9616.58 753
9617.50 739
9618.43 797
9619.35 754
9620.28 747
9621.21 758
9622.13 742
9623.06 787
9623.98 814
9624.91 774
9625.84 794
9626.76 819
9627.69 847
9628.61 791
9629.54 744
9630.47 787
9631.39 811
9632.32 894
9633.25 879
9634.17 958
9635.10 959
9636.03 898
9636.95 985
9637.88 936
9638.81 881
9639.73 858
9640.66 902
9641.59 960
9642.52 952
9643.44 1013
9644.37 1058
9645.30 1076
9646.22 1089
9647.15 1082
9648.08 1163
9649.01 1193
9649.93 1220
9650.86 1159
9651.79 1131
9652.72 1119
9653.64 1142
9654.57 1145
9655.50 1039
9656.43 1014
9657.35 1040
9658.28 988
9659.21 969
9660.14 955
9661.07 986
9661.99 978
9662.92 1038
9663.85 1008
9664.78 981
9665.71 966
9666.63 1008
9667.56 1037
9668.49 1059
9669.42 1051
9670.35 1089
9671.28 990
9672.20 1024
9673.13 1003
9674.06 1036
9674.99 1119
9675.92 1174
9676.85 1078
9677.78 971
9678.71 1081
9679.63 1123
9680.56 1025
9681.49 1126
9682.42 1123
9683.35 1104
9684.28 1157
9685.21 1144
9686.14 1157
9687.07 1120
9688.00 1103
9688.92 1189
9689.85 1169
9690.78 1191
9691.71 1214
9692.64 1290
9693.57 1200
9694.50 1170
9695.43 1195
9696.36 1362
9697.29 1407
9698.22 1331
9699.15 1338
9700.08 1443
9701.01 1473
9701.94 1390
9702.87 1333
9703.80 1199
9704.73 1120
9705.66 1171
9706.59 1175
9707.52 1250
9708.45 1129
9709.38 1096
9710.31 1121
9711.24 1203
9712.17 1214
9713.10 1238
9714.03 1226
9714.96 1259
9715.89 1255
9716.82 1181
9717.75 1201
9718.68 1125
9719.62 1100
9720.55 1096
9721.48 1110
9722.41 1043
9723.34 1022
9724.27 1079
9725.20 1002
9726.13 1002
9727.06 989
9727.99 1000
9728.93 1049
9729.86 1083
9730.79 1072
9731.72 1070
9732.65 1122
9733.58 1091
9734.51 1058
9735.45 999
9736.38 999
9737.31 1082
9738.24 1008
9739.17 917
9740.10 936
9741.04 950
9741.97 925
9742.90 912
9743.83 861
9744.76 882
9745.69 890
9746.63 874
9747.56 883
9748.49 885
9749.42 906
9750.36 859
9751.29 886
9752.22 829
9753.15 856
9754.08 878
9755.02 915
9755.95 884
9756.88 845
9757.81 898
9758.75 853
9759.68 885
9760.61 844
9761.55 865
9762.48 932
9763.41 995
9764.34 872
9765.28 862
9766.21 870
9767.14 882
9768.08 902
9769.01 878
9769.94 862
9770.88 908
9771.81 894
9772.74 908
9773.68 898
9774.61 894
9775.54 892
9776.48 925
9777.41 936
9778.34 1012
9779.28 1025
9780.21 1044
9781.14 1088
9782.08 1047
9783.01 1001
9783.95 944
9784.88 1039
9785.81 976
9786.75 958
9787.68 890
9788.62 912
9789.55 870
9790.48 851
9791.42 848
9792.35 882
9793.29 825
9794.22 817
9795.15 834
9796.09 879
9797.02 872
9797.96 830
9798.89 857
9799.83 894
9800.76 887
9801.70 848
9802.63 779
9803.57 780
9804.50 764
9805.44 742
9806.37 724
9807.31 725
9808.24 680
9809.18 723
9810.11 779
9811.05 758
9811.98 699
9812.92 739
9813.85 724
9814.79 723
9815.72 750
9816.66 733
9817.59 695
9818.53 714
9819.46 685
9820.40 679
9821.34 693
9822.27 683
9823.21 700
9824.14 679
9825.08 644
9826.01 643
9826.95 671
9827.89 664
9828.82 655
9829.76 661
9830.69 707
9831.63 725
9832.57 696
9833.50 702
9834.44 715
9835.38 697
9836.31 666
9837.25 665
9838.18 691
9839.12 687
9840.06 697
9840.99 719
9841.93 697
9842.87 674
9843.80 622
9844.74 646
9845.68 660
9846.61 698
9847.55 696
9848.49 733
9849.42 756
9850.36 692
9851.30 687
9852.24 786
9853.17 772
9854.11 749
9855.05 694
9855.98 767
9856.92 748
9857.86 743
9858.80 739
9859.73 735
9860.67 714
9861.61 695
9862.55 676
9863.48 733
9864.42 654
9865.36 668
9866.30 649
9867.24 674
9868.17 651
9869.11 688
9870.05 669
9870.99 616
9871.93 599
9872.86 634
9873.80 643
9874.74 595
9875.68 632
9876.62 609
9877.55 678
9878.49 632
9879.43 578
9880.37 626
9881.31 611
9882.25 608
9883.19 651
9884.12 642
9885.06 593
9886.00 606
9886.94 610
9887.88 572
9888.82 646
9889.76 620
9890.70 614
9891.63 582
9892.57 606
9893.51 577
9894.45 555
9895.39 566
9896.33 603
9897.27 613
9898.21 579
9899.15 552
9900.09 555
9901.03 601
9901.97 546
9902.91 567
9903.85 631
9904.78 577
9905.72 599
9906.66 624
9907.60 598
9908.54 572
9909.48 592
9910.42 617
9911.36 609
9912.30 560
9913.24 630
9914.18 582
9915.12 570
9916.06 560
9917.00 582
9917.94 555
9918.88 557
9919.82 601
9920.76 638
9921.71 641
9922.65 701
9923.59 724
9924.53 705
9925.47 698
9926.41 749
9927.35 890
9928.29 821
9929.23 828
9930.17 810
9931.11 783
9932.05 673
9932.99 662
9933.93 661
9934.88 602
9935.82 667
9936.76 585
9937.70 637
9938.64 590
9939.58 555
9940.52 544
9941.46 568
9942.41 542
9943.35 517
9944.29 531
9945.23 563
9946.17 507
9947.11 524
9948.05 546
9949.00 519
9949.94 555
9950.88 528
9951.82 551
9952.76 501
9953.71 510
9954.65 518
9955.59 526
9956.53 548
9957.47 526
9958.42 563
9959.36 542
9960.30 500
9961.24 510
9962.19 536
9963.13 570
9964.07 559
9965.01 553
9965.95 540
9966.90 530
9967.84 506
9968.78 549
9969.73 504
9970.67 509
9971.61 501
9972.55 483
9973.50 513
9974.44 466
9975.38 437
9976.33 463
9977.27 499
9978.21 468
9979.15 492
9980.10 516
9981.04 516
9981.98 458
9982.93 457
9983.87 525
9984.81 556
9985.76 543
9986.70 452
9987.64 529
9988.59 452
9989.53 511
9990.48 482
9991.42 486
9992.36 558
9993.31 526
9994.25 540
9995.19 525
9996.14 463
9997.08 482
9998.03 521
9998.97 507
9999.91 477
10000.86 508
10001.80 515
10002.75 447
10003.69 490
10004.64 521
10005.58 477
10006.53 456
10007.47 528
10008.41 565
10009.36 525
10010.30 482
10011.25 528
10012.19 505
10013.14 493
10014.08 494
10015.03 465
10015.97 473
10016.92 479
10017.86 487
10018.81 501
10019.75 475
10020.70 450
10021.64 429
10022.59 445
10023.53 437
10024.48 442
10025.42 483
10026.37 475
10027.31 456
10028.26 463
10029.20 463
10030.15 527
10031.10 473
10032.04 421
10032.99 442
10033.93 464
10034.88 481
10035.82 443
10036.77 455
10037.72 495
10038.66 472
10039.61 507
10040.55 475
10041.50 473
10042.45 473
10043.39 420
10044.34 488
10045.29 444
10046.23 445
10047.18 435
10048.12 459
10049.07 409
10050.02 473
10050.96 446
10051.91 439
10052.86 424
10053.80 413
10054.75 462
10055.70 414
10056.64 441
10057.59 440
10058.54 445
10059.48 461
10060.43 469
10061.38 426
10062.33 444
10063.27 452
10064.22 433
10065.17 476
10066.11 460
10067.06 438
10068.01 489
10068.96 435
10069.90 465
10070.85 451
10071.80 455
10072.75 454
10073.69 463
10074.64 415
10075.59 423
10076.54 426
10077.48 460
10078.43 462
10079.38 453
10080.33 401
10081.28 443
10082.22 403
10083.17 408
10084.12 402
10085.07 448
10086.02 467
10086.97 445
10087.91 409
10088.86 413
10089.81 406
10090.76 444
10091.71 406
10092.66 388
10093.60 423
10094.55 452
10095.50 500
10096.45 471
10097.40 428
10098.35 433
10099.30 422
10100.24 429
10101.19 428
10102.14 389
10103.09 397
10104.04 435
10104.99 398
10105.94 407
10106.89 382
10107.84 432
10108.79 456
10109.74 399
10110.69 434
10111.63 419
10112.58 431
10113.53 430
10114.48 436
10115.43 429
10116.38 413
10117.33 430
10118.28 419
10119.23 415
10120.18 426
10121.13 407
10122.08 404
10123.03 466
10123.98 419
10124.93 471
10125.88 477
10126.83 430
10127.78 424
10128.73 433
10129.68 479
10130.63 449
10131.58 414
10132.53 424
10133.48 428
10134.43 427
10135.38 504
10136.33 445
10137.29 422
10138.24 370
10139.19 406
10140.14 429
10141.09 439
10142.04 492
10142.99 445
10143.94 465
10144.89 455
10145.84 430
10146.79 432
10147.74 442
10148.70 432
10149.65 425
10150.60 392
10151.55 426
10152.50 427
10153.45 492
10154.40 469
10155.36 455
10156.31 447
10157.26 467
10158.21 450
10159.16 436
10160.11 430
10161.06 455
10162.02 487
10162.97 463
10163.92 472
10164.87 508
10165.82 501
10166.78 481
10167.73 469
10168.68 514
10169.63 438
10170.58 429
10171.54 451
10172.49 530
10173.44 481
10174.39 497
10175.35 467
10176.30 463
10177.25 475
10178.20 461
10179.16 555
10180.11 494
10181.06 464
10182.01 496
10182.97 522
10183.92 486
10184.87 469
10185.83 475
10186.78 538
10187.73 538
10188.68 491
10189.64 494
10190.59 494
10191.54 502
10192.50 468
10193.45 518
10194.40 515
10195.36 516
10196.31 522
10197.26 515
10198.22 514
10199.17 565
10200.12 498
10201.08 530
10202.03 546
10202.98 555
10203.94 593
10204.89 589
10205.85 543
10206.80 586
10207.75 617
10208.71 628
10209.66 611
10210.62 557
10211.57 499
10212.52 502
10213.48 543
10214.43 516
10215.39 513
10216.34 530
10217.30 518
10218.25 511
10219.20 528
10220.16 524
10221.11 521
10222.07 484
10223.02 500
10223.98 488
10224.93 493
10225.89 533
10226.84 465
10227.80 476
10228.75 467
10229.71 524
10230.66 532
10231.62 512
10232.57 538
10233.53 555
10234.48 597
10235.44 624
10236.39 659
10237.35 598
10238.30 632
10239.26 596
10240.21 565
10241.17 520
10242.12 518
10243.08 462
10244.04 517
10244.99 484
10245.95 427
10246.90 467
10247.86 440
10248.81 459
10249.77 461
10250.73 446
10251.68 454
10252.64 432
10253.59 451
10254.55 497
10255.51 457
10256.46 425
10257.42 450
10258.38 483
10259.33 407
10260.29 433
10261.24 456
10262.20 421
10263.16 399
10264.11 397
10265.07 466
10266.03 454
10266.98 460
10267.94 438
10268.90 412
10269.85 418
10270.81 467
10271.77 482
10272.72 445
10273.68 377
10274.64 409
10275.60 443
10276.55 407
10277.51 436
10278.47 464
10279.42 441
10280.38 451
10281.34 435
10282.30 433
10283.25 441
10284.21 438
10285.17 424
10286.13 382
10287.08 428
10288.04 436
10289.00 396
10289.96 433
10290.92 490
10291.87 479
10292.83 450
10293.79 412
10294.75 447
10295.70 437
10296.66 466
10297.62 447
10298.58 384
10299.54 408
10300.50 422
10301.45 443
10302.41 421
10303.37 422
10304.33 392
10305.29 390
10306.25 383
10307.20 426
10308.16 433
10309.12 437
10310.08 411
10311.04 427
10312.00 406
10312.96 400
10313.92 419
10314.87 438
10315.83 435
10316.79 441
10317.75 456
10318.71 434
10319.67 416
10320.63 397
10321.59 425
10322.55 408
10323.51 414
10324.47 447
10325.43 415
10326.39 443
10327.34 440
10328.30 445
10329.26 450
10330.22 455
10331.18 434
10332.14 465
10333.10 467
10334.06 435
10335.02 418
10335.98 444
10336.94 410
10337.90 405
10338.86 430
10339.82 447
10340.78 417
10341.74 498
10342.70 404
10343.66 468
10344.62 418
10345.58 424
10346.54 410
10347.50 424
10348.46 426
10349.43 407
10350.39 432
10351.35 435
10352.31 395
10353.27 400
10354.23 416
10355.19 400
10356.15 394
10357.11 411
10358.07 419
10359.03 426
10359.99 374
10360.96 380
10361.92 388
10362.88 415
10363.84 409
10364.80 419
10365.76 387
10366.72 404
10367.68 407
10368.65 435
10369.61 395
10370.57 406
10371.53 395
10372.49 413
10373.45 385
10374.41 426
10375.38 417
10376.34 412
10377.30 401
10378.26 403
10379.22 464
10380.19 395
10381.15 452
10382.11 420
10383.07 411
10384.03 412
10385.00 380
10385.96 402
10386.92 437
10387.88 424
10388.85 418
10389.81 389
10390.77 430
10391.73 384
10392.70 407
10393.66 411
10394.62 384
10395.58 406
10396.55 403
10397.51 430
10398.47 426
10399.43 416
10400.40 385
10401.36 392
10402.32 366
10403.29 424
10404.25 435
10405.21 421
10406.18 384
10407.14 386
10408.10 439
10409.07 416
10410.03 422
10410.99 441
10411.96 445
10412.92 452
10413.88 457
10414.85 537
10415.81 514
10416.77 529
10417.74 561
10418.70 542
10419.66 599
10420.63 570
10421.59 557
10422.56 469
10423.52 477
10424.48 458
10425.45 470
10426.41 449
10427.38 466
10428.34 431
10429.31 419
10430.27 435
10431.23 413
10432.20 389
10433.16 346
10434.13 389
10435.09 411
10436.06 404
10437.02 412
10437.99 393
10438.95 393
10439.91 421
10440.88 404
10441.84 364
10442.81 355
10443.77 388
10444.74 455
10445.70 391
10446.67 417
10447.63 416
10448.60 425
10449.56 374
10450.53 373
10451.50 391
10452.46 404
10453.43 375
10454.39 393
10455.36 390
10456.32 384
10457.29 352
10458.25 406
10459.22 417
10460.18 376
10461.15 367
10462.12 384
10463.08 376
10464.05 369
10465.01 360
10465.98 365
10466.95 362
10467.91 389
10468.88 372
10469.84 385
10470.81 362
10471.78 353
10472.74 359
10473.71 363
10474.67 392
10475.64 428
10476.61 383
10477.57 363
10478.54 378
10479.51 366
10480.47 351
10481.44 367
10482.41 380
10483.37 399
10484.34 393
10485.31 424
10486.27 409
10487.24 433
10488.21 423
10489.18 375
10490.14 422
10491.11 425
10492.08 405
10493.04 411
10494.01 358
10494.98 370
10495.95 380
10496.91 408
10497.88 438
10498.85 422
10499.82 417
10500.78 427
10501.75 453
10502.72 440
10503.69 389
10504.65 422
10505.62 378
10506.59 391
10507.56 406
10508.53 400
10509.49 369
10510.46 342
10511.43 366
10512.40 391
10513.37 427
10514.33 364
10515.30 421
10516.27 387
10517.24 402
10518.21 375
10519.17 374
10520.14 387
10521.11 385
10522.08 385
10523.05 425
10524.02 403
10524.99 387
10525.95 411
10526.92 370
10527.89 399
10528.86 377
10529.83 370
10530.80 422
10531.77 414
10532.74 386
10533.71 407
10534.68 391
10535.64 414
10536.61 415
10537.58 443
10538.55 392
10539.52 377
10540.49 390
10541.46 411
10542.43 426
10543.40 385
10544.37 423
10545.34 429
10546.31 467
10547.28 427
10548.25 433
10549.22 415
10550.19 415
10551.16 414
10552.13 387
10553.10 393
10554.07 433
10555.04 397
10556.01 429
10556.98 447
10557.95 489
10558.92 537
10559.89 524
10560.86 555
10561.83 528
10562.80 581
10563.77 517
10564.74 510
10565.71 570
10566.68 496
10567.65 463
10568.62 500
10569.59 430
10570.56 428
10571.53 408
10572.51 426
10573.48 416
10574.45 419
10575.42 396
10576.39 423
10577.36 471
10578.33 407
10579.30 406
10580.27 406
10581.25 426
10582.22 393
10583.19 470
10584.16 460
10585.13 442
10586.10 432
10587.07 413
10588.05 406
10589.02 457
10589.99 432
10590.96 372
10591.93 431
10592.90 427
10593.88 424
10594.85 446
10595.82 448
10596.79 462
10597.76 460
10598.74 410
10599.71 427
10600.68 409
10601.65 407
10602.62 336
10603.60 393
10604.57 404
10605.54 459
10606.51 405
10607.49 414
10608.46 398
10609.43 350
10610.40 410
10611.38 430
10612.35 454
10613.32 406
10614.29 398
10615.27 394
10616.24 365
10617.21 432
10618.19 407
10619.16 395
10620.13 436
10621.11 412
10622.08 418
10623.05 438
10624.03 446
10625.00 494
10625.97 488
10626.95 473
10627.92 413
10628.89 374
10629.87 408
10630.84 442
10631.81 403
10632.79 477
10633.76 490
10634.73 504
10635.71 485
10636.68 529
10637.66 606
10638.63 559
10639.60 533
10640.58 542
10641.55 547
10642.53 542
10643.50 486
10644.47 411
10645.45 468
10646.42 441
10647.40 458
10648.37 400
10649.34 419
10650.32 405
10651.29 448
10652.27 437
10653.24 382
10654.22 381
10655.19 396
10656.17 412
10657.14 382
10658.12 396
10659.09 420
10660.07 434
10661.04 393
10662.02 409
10662.99 382
10663.97 390
10664.94 447
10665.92 422
10666.89 422
10667.87 417
10668.84 393
10669.82 425
10670.79 450
10671.77 397
10672.74 400
10673.72 394
10674.69 380
10675.67 395
10676.65 441
10677.62 406
10678.60 366
10679.57 415
10680.55 444
10681.52 430
10682.50 418
10683.48 417
10684.45 432
10685.43 409
10686.40 398
10687.38 413
10688.36 396
10689.33 393
10690.31 349
10691.29 394
10692.26 414
10693.24 381
10694.22 388
10695.19 381
10696.17 410
10697.14 389
10698.12 392
10699.10 380
10700.07 382
10701.05 375
10702.03 372
10703.01 373
10703.98 380
10704.96 362
10705.94 404
10706.91 395
10707.89 363
10708.87 355
10709.84 366
10710.82 378
10711.80 382
10712.78 394
10713.75 444
10714.73 396
10715.71 372
10716.69 369
10717.66 381
10718.64 390
10719.62 414
10720.60 402
10721.57 425
10722.55 342
10723.53 363
10724.51 401
10725.49 401
10726.46 382
10727.44 365
10728.42 403
10729.40 437
10730.38 388
10731.35 369
10732.33 382
10733.31 363
10734.29 356
10735.27 415
10736.24 345
10737.22 352
10738.20 359
10739.18 411
10740.16 350
10741.14 373
10742.12 370
10743.09 402
10744.07 375
10745.05 349
10746.03 351
10747.01 383
10747.99 380
10748.97 387
10749.95 368
10750.93 341
10751.90 346
10752.88 370
10753.86 320
10754.84 325
10755.82 358
10756.80 408
10757.78 368
10758.76 364
10759.74 390
10760.72 356
10761.70 356
10762.68 338
10763.66 317
10764.64 343
10765.62 366
10766.60 389
10767.58 360
10768.56 367
10769.54 347
10770.52 401
10771.50 367
10772.48 382
10773.46 415
10774.44 428
10775.42 372
10776.40 361
10777.38 355
10778.36 415
10779.34 402
10780.32 384
10781.30 394
10782.28 374
10783.26 397
10784.24 403
10785.22 356
10786.20 349
10787.18 369
10788.16 371
10789.14 416
10790.12 380
10791.11 354
10792.09 339
10793.07 384
10794.05 400
10795.03 378
10796.01 387
10796.99 400
10797.97 346
10798.95 403
10799.93 366
10800.92 378
10801.90 416
10802.88 376
10803.86 396
10804.84 414
10805.82 403
10806.81 374
10807.79 422
10808.77 376
10809.75 360
10810.73 385
10811.71 403
10812.70 438
10813.68 381
10814.66 350
10815.64 401
10816.62 381
10817.61 390
10818.59 380
10819.57 407
10820.55 377
10821.53 387
10822.52 438
10823.50 403
10824.48 397
10825.46 426
10826.45 403
10827.43 427
10828.41 414
10829.39 369
10830.38 397
10831.36 403
10832.34 386
10833.33 413
10834.31 410
10835.29 403
10836.27 387
10837.26 386
10838.24 403
10839.22 395
10840.21 402
10841.19 401
10842.17 398
10843.16 391
10844.14 405
10845.12 412
10846.11 426
10847.09 421
10848.07 403
10849.06 405
10850.04 469
10851.02 494
10852.01 462
10852.99 439
10853.97 457
10854.96 422
10855.94 401
10856.93 430
10857.91 455
10858.89 450
10859.88 434
10860.86 434
10861.85 446
10862.83 457
10863.81 449
10864.80 455
10865.78 472
10866.77 491
10867.75 460
10868.74 467
10869.72 436
10870.70 467
10871.69 512
10872.67 540
10873.66 502
10874.64 491
10875.63 499
10876.61 444
10877.60 489
10878.58 442
10879.57 462
10880.55 502
10881.54 533
10882.52 503
10883.51 526
10884.49 500
10885.48 516
10886.46 550
10887.45 509
10888.43 481
10889.42 494
10890.40 557
10891.39 549
10892.37 541
10893.36 505
10894.35 494
10895.33 538
10896.32 545
10897.30 509
10898.29 491
10899.27 527
10900.26 493
10901.25 530
10902.23 507
10903.22 516
10904.20 517
10905.19 549
10906.18 541
10907.16 585
10908.15 555
10909.14 600
10910.12 562
10911.11 611
10912.09 565
10913.08 534
10914.07 535
10915.05 538
10916.04 553
10917.03 574
10918.01 585
10919.00 553
10919.99 629
10920.97 634
10921.96 581
10922.95 556
10923.93 605
10924.92 608
10925.91 640
10926.90 606
10927.88 602
10928.87 609
10929.86 653
10930.84 584
10931.83 525
10932.82 621
10933.81 624
10934.79 634
10935.78 638
10936.77 612
10937.76 631
10938.74 631
10939.73 659
10940.72 653
10941.71 648
10942.69 611
10943.68 680
10944.67 747
10945.66 704
10946.65 664
10947.63 684
10948.62 754
10949.61 707
10950.60 684
10951.59 758
10952.57 774
10953.56 874
10954.55 853
10955.54 888
10956.53 925
10957.52 963
10958.50 1010
10959.49 966
10960.48 953
10961.47 943
10962.46 923
10963.45 819
10964.44 800
10965.42 816
10966.41 789
10967.40 735
10968.39 732
10969.38 774
10970.37 788
10971.36 725
10972.35 715
10973.34 732
10974.33 714
10975.32 765
10976.30 805
10977.29 783
10978.28 766
10979.27 740
10980.26 717
10981.25 777
10982.24 757
10983.23 822
10984.22 782
10985.21 837
10986.20 809
10987.19 788
10988.18 803
10989.17 843
10990.16 789
10991.15 784
10992.14 869
10993.13 903
10994.12 1007
10995.11 994
10996.10 1054
10997.09 1200
10998.08 1301
10999.07 1297
11000.06 1318
11001.05 1369
11002.04 1233
11003.03 1172
11004.02 1092
11005.01 951
11006.00 923
11006.99 878
11007.99 775
11008.98 772
11009.97 715
11010.96 687
11011.95 650
11012.94 684
11013.93 656
11014.92 605
11015.91 653
11016.90 612
11017.90 606
11018.89 624
11019.88 633
11020.87 689
11021.86 660
11022.85 610
11023.84 672
11024.83 682
11025.83 657
11026.82 590
11027.81 581
11028.80 664
11029.79 617
11030.78 589
11031.78 546
11032.77 595
11033.76 582
11034.75 626
11035.74 607
11036.74 596
11037.73 604
11038.72 659
11039.71 600
11040.70 611
11041.70 586
11042.69 615
11043.68 562
11044.67 577
11045.67 544
11046.66 543
11047.65 546
11048.64 600
11049.64 584
11050.63 529
11051.62 503
11052.61 502
11053.61 485
11054.60 572
11055.59 562
11056.59 554
11057.58 533
11058.57 525
11059.56 570
11060.56 500
11061.55 510
11062.54 511
11063.54 504
11064.53 553
11065.52 563
11066.52 591
11067.51 521
11068.50 502
11069.50 541
11070.49 525
11071.48 514
11072.48 581
11073.47 556
11074.47 523
11075.46 547
11076.45 514
11077.45 500
11078.44 512
11079.43 587
11080.43 525
11081.42 481
11082.42 540
11083.41 509
11084.40 513
11085.40 567
11086.39 551
11087.39 514
11088.38 477
11089.38 542
11090.37 515
11091.37 536
11092.36 556
11093.35 510
11094.35 478
11095.34 462
11096.34 479
11097.33 454
11098.33 447
11099.32 495
11100.32 451
11101.31 476
11102.31 477
11103.30 503
11104.30 485
11105.29 464
11106.29 441
11107.28 459
11108.28 507
11109.27 516
11110.27 476
11111.26 440
11112.26 464
11113.26 492
11114.25 461
11115.25 460
11116.24 474
11117.24 510
11118.23 526
11119.23 509
11120.22 488
11121.22 484
11122.22 430
11123.21 459
11124.21 492
11125.20 471
11126.20 464
11127.20 475
11128.19 477
11129.19 476
11130.18 448
11131.18 451
11132.18 476
11133.17 451
11134.17 442
11135.17 416
11136.16 456
11137.16 467
11138.16 452
11139.15 485
11140.15 449
11141.15 470
11142.14 443
11143.14 460
11144.14 477
11145.13 472
11146.13 472
11147.13 457
11148.12 423
11149.12 433
11150.12 458
11151.12 420
11152.11 441
11153.11 456
11154.11 433
11155.10 374
11156.10 399
11157.10 450
11158.10 388
11159.09 412
11160.09 403
11161.09 437
11162.09 493
11163.09 466
11164.08 412
11165.08 408
11166.08 401
11167.08 410
11168.07 417
11169.07 406
11170.07 418
11171.07 393
11172.07 444
11173.06 397
11174.06 400
11175.06 428
11176.06 418
11177.06 446
11178.06 421
11179.05 431
11180.05 410
11181.05 394
11182.05 428
11183.05 388
11184.05 381
11185.05 394
11186.04 423
11187.04 403
11188.04 398
11189.04 407
11190.04 393
11191.04 442
11192.04 483
11193.04 479
11194.04 396
11195.03 450
11196.03 380
11197.03 420
11198.03 394
11199.03 431
11200.03 422
11201.03 420
11202.03 412
11203.03 415
11204.03 409
11205.03 431
11206.03 438
11207.03 427
11208.03 367
11209.03 406
11210.03 400
11211.03 445
11212.03 428
11213.03 467
11214.03 433
11215.03 473
11216.03 450
11217.03 430
11218.03 432
11219.03 453
11220.03 405
11221.03 380
11222.03 404
11223.03 350
11224.03 391
11225.03 395
11226.03 393
11227.03 357
11228.03 367
11229.03 418
11230.03 426
11231.03 404
11232.03 431
11233.03 433
11234.04 410
11235.04 369
11236.04 400
11237.04 375
11238.04 366
11239.04 392
11240.04 413
11241.04 388
11242.04 396
11243.05 386
11244.05 406
11245.05 386
11246.05 379
11247.05 409
11248.05 395
11249.05 414
11250.06 356
11251.06 395
11252.06 371
11253.06 392
11254.06 375
11255.06 397
11256.07 366
11257.07 384
11258.07 401
11259.07 400
11260.07 424
11261.08 396
11262.08 419
11263.08 421
11264.08 421
11265.09 389
11266.09 429
11267.09 431
11268.09 421
11269.09 372
11270.10 429
11271.10 445
11272.10 445
11273.10 453
11274.11 460
11275.11 381
11276.11 376
11277.12 442
11278.12 426
11279.12 424
11280.12 409
11281.13 386
11282.13 430
11283.13 463
11284.14 455
11285.14 460
11286.14 429
11287.15 419
11288.15 425
11289.15 388
11290.16 378
11291.16 381
11292.16 448
11293.17 416
11294.17 367
11295.17 387
11296.18 389
11297.18 395
11298.18 453
11299.19 462
11300.19 439
11301.20 434
11302.20 424
11303.20 442
11304.21 452
11305.21 384
11306.22 400
11307.22 482
11308.22 462
11309.23 506
11310.23 510
11311.24 498
11312.24 489
11313.25 475
11314.25 469
11315.26 504
11316.26 471
11317.26 469
11318.27 482
11319.27 447
11320.28 454
11321.28 430
11322.29 455
11323.29 437
11324.30 420
11325.30 396
11326.31 437
11327.31 426
11328.32 473
11329.32 422
11330.33 408
11331.33 396
11332.34 428
11333.34 430
11334.35 466
11335.35 423
11336.36 448
11337.37 442
11338.37 473
11339.38 452
11340.38 435
11341.39 432
11342.39 424
11343.40 459
11344.40 407
11345.41 428
11346.42 415
11347.42 408
11348.43 435
11349.43 439
11350.44 379
11351.45 373
11352.45 416
11353.46 413
11354.47 370
11355.47 374
11356.48 390
11357.48 377
11358.49 400
11359.50 376
11360.50 389
11361.51 359
11362.52 367
11363.52 391
11364.53 389
11365.54 396
11366.54 371
11367.55 393
11368.56 388
11369.56 368
11370.57 362
11371.58 372
11372.59 401
11373.59 396
11374.60 362
11375.61 364
11376.61 358
11377.62 358
11378.63 372
11379.64 361
11380.64 374
11381.65 393
11382.66 419
11383.67 349
11384.67 343
11385.68 367
11386.69 382
11387.70 367
11388.70 367
11389.71 382
11390.72 354
11391.73 380
11392.74 376
11393.74 399
11394.75 439
11395.76 414
11396.77 362
11397.78 367
11398.78 343
11399.79 374
11400.80 385
11401.81 388
11402.82 357
11403.83 319
11404.83 351
11405.84 373
11406.85 366
11407.86 380
11408.87 374
11409.88 387
11410.89 357
11411.90 396
11412.90 381
11413.91 373
11414.92 378
11415.93 413
11416.94 381
11417.95 386
11418.96 384
11419.97 390
11420.98 380
11421.99 413
11422.99 385
11424.00 379
11425.01 378
11426.02 398
11427.03 379
11428.04 382
11429.05 366
11430.06 372
11431.07 366
11432.08 345
11433.09 399
11434.10 381
11435.11 409
11436.12 390
11437.13 427
11438.14 378
11439.15 353
11440.16 432
11441.17 357
11442.18 377
11443.19 415
11444.20 376
11445.21 353
11446.22 347
11447.23 347
11448.24 357
11449.25 333
11450.26 338
11451.27 344
11452.28 370
11453.29 369
11454.30 369
11455.32 423
11456.33 385
11457.34 381
11458.35 414
11459.36 400
11460.37 416
11461.38 396
11462.39 404
11463.40 429
11464.41 391
11465.42 383
11466.44 372
11467.45 385
11468.46 388
11469.47 381
11470.48 402
11471.49 437
11472.50 398
11473.52 378
11474.53 369
11475.54 332
11476.55 390
11477.56 365
11478.57 367
11479.59 379
11480.60 383
11481.61 376
11482.62 334
11483.63 351
11484.65 407
11485.66 366
11486.67 370
11487.68 381
11488.69 354
11489.71 392
11490.72 398
11491.73 391
11492.74 348
11493.76 352
11494.77 389
11495.78 424
11496.79 428
11497.81 383
11498.82 386
11499.83 405
11500.84 464
11501.86 406
11502.87 387
11503.88 401
11504.90 389
11505.91 394
11506.92 394
11507.93 386
11508.95 368
11509.96 386
11510.97 416
11511.99 408
11513.00 416
11514.01 401
11515.03 370
11516.04 417
11517.05 338
11518.07 365
11519.08 353
11520.09 404
11521.11 410
11522.12 418
11523.14 416
11524.15 384
11525.16 396
11526.18 401
11527.19 434
11528.20 415
11529.22 387
11530.23 395
11531.25 402
11532.26 411
11533.27 474
11534.29 438
11535.30 370
11536.32 390
11537.33 425
11538.35 386
11539.36 397
11540.38 399
11541.39 443
11542.40 434
11543.42 431
11544.43 419
11545.45 365
11546.46 398
11547.48 429
11548.49 429
11549.51 413
11550.52 425
11551.54 440
11552.55 452
11553.57 407
11554.58 427
11555.60 386
11556.61 412
11557.63 408
11558.64 413
11559.66 450
11560.67 483
11561.69 513
11562.70 458
11563.72 451
11564.74 471
11565.75 428
11566.77 393
11567.78 469
11568.80 439
11569.81 468
11570.83 449
11571.85 482
11572.86 453
11573.88 487
11574.89 480
11575.91 511
11576.93 479
11577.94 484
11578.96 505
11579.97 546
11580.99 569
11582.01 542
11583.02 556
11584.04 524
11585.06 503
11586.07 529
11587.09 569
11588.11 544
11589.12 550
11590.14 575
11591.16 623
11592.17 683
11593.19 692
11594.21 776
11595.22 860
11596.24 928
11597.26 970
11598.27 1026
11599.29 1087
11600.31 1031
11601.33 1043
11602.34 918
11603.36 897
11604.38 772
11605.39 698
11606.41 653
11607.43 624
11608.45 586
11609.46 516
11610.48 460
11611.50 513
11612.52 507
11613.53 485
11614.55 459
11615.57 467
11616.59 495
11617.61 432
11618.62 441
11619.64 463
11620.66 443
11621.68 475
11622.70 443
11623.71 410
11624.73 397
11625.75 426
11626.77 410
11627.79 431
11628.81 406
11629.82 401
11630.84 463
11631.86 424
11632.88 441
11633.90 423
11634.92 446
11635.94 475
11636.95 439
11637.97 431
11638.99 442
11640.01 419
11641.03 401
11642.05 399
11643.07 405
11644.09 409
11645.11 392
11646.12 392
11647.14 390
11648.16 374
11649.18 379
11650.20 428
11651.22 423
11652.24 405
11653.26 368
11654.28 401
11655.30 392
11656.32 380
11657.34 411
11658.36 367
11659.38 370
11660.40 365
11661.42 388
11662.44 406
11663.46 401
11664.48 431
11665.50 410
11666.52 413
11667.54 392
11668.56 406
11669.58 420
11670.60 420
11671.62 449
11672.64 426
11673.66 429
11674.68 444
11675.70 453
11676.72 428
11677.74 428
11678.76 463
11679.78 436
11680.80 426
11681.82 391
11682.84 398
11683.86 441
11684.88 397
11685.91 403
11686.93 448
11687.95 418
11688.97 451
11689.99 446
11691.01 444
11692.03 411
11693.05 411
11694.07 433
11695.10 434
11696.12 373
11697.14 444
11698.16 429
11699.18 439
11700.20 458
11701.22 460
11702.25 436
11703.27 430
11704.29 415
11705.31 365
11706.33 343
11707.35 413
11708.38 443
11709.40 370
11710.42 344
11711.44 372
11712.46 415
11713.49 364
11714.51 352
11715.53 406
11716.55 410
11717.57 378
11718.60 401
11719.62 359
11720.64 379
11721.66 361
11722.69 349
11723.71 368
11724.73 387
11725.75 416
11726.78 383
11727.80 361
11728.82 387
11729.85 358
11730.87 336
11731.89 356
11732.91 376
11733.94 366
11734.96 373
11735.98 378
11737.01 372
11738.03 358
11739.05 370
11740.08 344
11741.10 383
11742.12 345
11743.15 375
11744.17 379
11745.19 378
11746.22 380
11747.24 410
11748.26 416
11749.29 393
11750.31 395
11751.33 406
11752.36 360
11753.38 387
11754.41 407
11755.43 432
11756.45 431
11757.48 366
11758.50 375
11759.53 368
11760.55 343
11761.57 343
11762.60 389
11763.62 358
11764.65 364
11765.67 349
11766.70 367
11767.72 374
11768.74 377
11769.77 358
11770.79 389
11771.82 376
11772.84 390
11773.87 338
11774.89 330
11775.92 401
11776.94 390
11777.97 363
11778.99 352
11780.02 354
11781.04 346
11782.07 356
11783.09 364
11784.12 361
11785.14 365
11786.17 383
11787.19 374
11788.22 398
11789.24 392
11790.27 369
11791.29 365
11792.32 368
11793.35 388
11794.37 377
11795.40 359
11796.42 362
11797.45 354
11798.47 335
11799.50 378
11800.53 409
11801.55 343
11802.58 383
11803.60 380
11804.63 385
11805.66 366
11806.68 389
11807.71 322
11808.73 361
11809.76 381
11810.79 344
11811.81 380
11812.84 374
11813.87 365
11814.89 362
11815.92 367
11816.95 361
11817.97 349
11819.00 340
11820.03 341
11821.05 393
11822.08 366
11823.11 414
11824.13 393
11825.16 365
11826.19 374
11827.21 392
11828.24 409
11829.27 367
11830.30 341
11831.32 367
11832.35 385
11833.38 399
11834.41 412
11835.43 415
11836.46 371
11837.49 386
11838.52 363
11839.54 356
11840.57 365
11841.60 388
11842.63 392
11843.65 396
11844.68 390
11845.71 402
11846.74 402
11847.77 360
11848.79 378
11849.82 395
11850.85 388
11851.88 398
11852.91 419
11853.93 397
11854.96 422
11855.99 423
11857.02 411
11858.05 380
11859.08 419
11860.10 359
11861.13 387
11862.16 394
11863.19 373
11864.22 397
11865.25 423
11866.28 410
11867.30 403
11868.33 416
11869.36 390
11870.39 408
11871.42 417
11872.45 405
11873.48 475
11874.51 394
11875.54 424
11876.57 451
11877.60 406
11878.62 425
11879.65 444
11880.68 447
11881.71 410
11882.74 445
11883.77 456
11884.80 458
11885.83 500
11886.86 447
11887.89 466
11888.92 444
11889.95 483
11890.98 487
11892.01 479
11893.04 441
11894.07 468
11895.10 448
11896.13 471
11897.16 510
11898.19 505
11899.22 481
11900.25 552
11901.28 545
11902.31 549
11903.34 507
11904.37 523
11905.40 493
11906.43 497
11907.46 541
11908.49 492
11909.52 494
11910.55 504
11911.59 526
11912.62 433
11913.65 444
11914.68 433
11915.71 449
11916.74 439
11917.77 446
11918.80 471
11919.83 502
11920.86 504
11921.89 469
11922.93 470
11923.96 461
11924.99 540
11926.02 551
11927.05 565
11928.08 637
11929.11 680
11930.15 698
11931.18 698
11932.21 645
11933.24 699
11934.27 675
11935.30 645
11936.34 561
11937.37 508
11938.40 563
11939.43 534
11940.46 492
11941.50 442
11942.53 452
11943.56 421
11944.59 462
11945.62 426
11946.66 426
11947.69 455
11948.72 438
11949.75 401
11950.79 441
11951.82 439
11952.85 383
11953.88 410
11954.92 417
11955.95 415
11956.98 401
11958.01 434
11959.05 403
11960.08 438
11961.11 417
11962.14 419
11963.18 407
11964.21 390
11965.24 412
11966.28 418
11967.31 447
11968.34 426
11969.38 445
11970.41 476
11971.44 458
11972.48 423
11973.51 396
11974.54 406
11975.58 429
11976.61 397
11977.64 427
11978.68 377
11979.71 405
11980.74 418
11981.78 466
11982.81 451
11983.85 409
11984.88 441
11985.91 494
11986.95 463
11987.98 455
11989.02 422
11990.05 404
11991.08 444
11992.12 412
11993.15 434
11994.19 414
11995.22 425
11996.26 431
11997.29 467
11998.32 420
11999.36 389
12000.39 403
12001.43 379
12002.46 450
12003.50 412
12004.53 457
12005.57 456
12006.60 408
12007.64 406
12008.67 462
12009.71 447
12010.74 427
12011.78 424
12012.81 460
12013.85 540
12014.88 477
12015.92 414
12016.95 425
12017.99 443
12019.02 465
12020.06 500
12021.09 477
12022.13 420
12023.17 406
12024.20 460
12025.24 459
12026.27 486
12027.31 411
12028.34 452
12029.38 420
12030.42 431
12031.45 435
12032.49 410
12033.52 453
12034.56 417
12035.60 462
12036.63 453
12037.67 440
12038.70 403
12039.74 435
12040.78 377
12041.81 420
12042.85 412
12043.89 426
12044.92 440
12045.96 452
12047.00 441
12048.03 443
12049.07 467
12050.11 433
12051.14 441
12052.18 428
12053.22 481
12054.25 439
12055.29 472
12056.33 435
12057.36 488
12058.40 426
12059.44 434
12060.48 451
12061.51 420
12062.55 443
12063.59 473
12064.62 492
12065.66 430
12066.70 508
12067.74 451
12068.77 498
12069.81 467
12070.85 468
12071.89 421
12072.92 374
12073.96 409
12075.00 432
12076.04 441
12077.08 398
12078.11 447
12079.15 446
12080.19 420
12081.23 440
12082.27 437
12083.30 436
12084.34 436
12085.38 441
12086.42 490
12087.46 459
12088.50 490
12089.53 513
12090.57 467
12091.61 433
12092.65 460
12093.69 470
12094.73 462
12095.77 466
12096.80 478
12097.84 567
12098.88 546
12099.92 530
12100.96 512
12102.00 553
12103.04 571
12104.08 563
12105.12 565
12106.15 535
12107.19 533
12108.23 512
12109.27 446
12110.31 450
12111.35 441
12112.39 393
12113.43 381
12114.47 401
12115.51 417
12116.55 436
12117.59 424
12118.63 406
12119.67 428
12120.71 404
12121.75 386
12122.79 417
12123.83 418
12124.87 373
12125.91 357
12126.95 387
12127.99 411
12129.03 394
12130.07 392
12131.11 372
12132.15 392
12133.19 429
12134.23 425
12135.27 372
12136.31 382
12137.35 356
12138.39 383
12139.43 391
12140.47 386
12141.51 372
12142.55 391
12143.59 385
12144.63 369
12145.67 367
12146.72 384
12147.76 365
12148.80 376
12149.84 403
12150.88 382
12151.92 357
12152.96 400
12154.00 381
12155.04 367
12156.09 355
12157.13 376
12158.17 341
12159.21 397
12160.25 374
12161.29 397
12162.33 377
12163.38 362
12164.42 373
12165.46 337
12166.50 348
12167.54 363
12168.58 381
12169.63 364
12170.67 315
12171.71 370
12172.75 351
12173.79 333
12174.84 348
12175.88 363
12176.92 371
12177.96 342
12179.00 389
12180.05 371
12181.09 387
12182.13 397
12183.17 419
12184.22 425
12185.26 376
12186.30 349
12187.34 357
12188.39 385
12189.43 357
12190.47 357
12191.52 351
12192.56 393
12193.60 356
12194.64 354
12195.69 345
12196.73 350
12197.77 351
12198.82 370
12199.86 378
12200.90 346
12201.95 351
12202.99 365
12204.03 372
12205.08 329
12206.12 390
12207.16 365
12208.21 402
12209.25 381
12210.29 367
12211.34 400
12212.38 375
12213.42 351
12214.47 385
12215.51 384
12216.56 375
12217.60 385
12218.64 380
12219.69 443
12220.73 384
12221.78 321
12222.82 377
12223.86 350
12224.91 329
12225.95 381
12227.00 365
12228.04 371
12229.09 342
12230.13 382
12231.18 393
12232.22 362
12233.26 369
12234.31 363
12235.35 428
12236.40 368
12237.44 371
12238.49 384
12239.53 376
12240.58 354
12241.62 351
12242.67 380
12243.71 372
12244.76 377
12245.80 352
12246.85 319
12247.89 363
12248.94 376
12249.98 360
12251.03 314
12252.07 307
12253.12 375
12254.17 339
12255.21 310
12256.26 283
12257.30 336
12258.35 376
12259.39 338
12260.44 342
12261.49 326
12262.53 334
12263.58 362
12264.62 352
12265.67 353
12266.71 352
12267.76 338
12268.81 335
12269.85 350
12270.90 357
12271.95 317
12272.99 337
12274.04 307
12275.08 314
12276.13 308
12277.18 306
12278.22 305
12279.27 323
12280.32 325
12281.36 350
12282.41 344
12283.46 331
12284.50 356
12285.55 333
12286.60 322
12287.64 347
12288.69 334
12289.74 322
12290.79 353
12291.83 293
12292.88 361
12293.93 362
12294.97 340
12296.02 361
12297.07 332
12298.12 307
12299.16 326
12300.21 310
12301.26 344
12302.31 363
12303.35 323
12304.40 330
12305.45 352
12306.50 326
12307.54 320
12308.59 353
12309.64 388
12310.69 330
12311.74 304
12312.78 357
12313.83 330
12314.88 333
12315.93 330
12316.98 326
12318.02 308
12319.07 313
12320.12 337
12321.17 305
12322.22 307
12323.27 352
12324.31 378
12325.36 334
12326.41 339
12327.46 313
12328.51 301
12329.56 308
12330.61 321
12331.66 307
12332.70 301
12333.75 342
12334.80 299
12335.85 324
12336.90 328
12337.95 361
12339.00 311
12340.05 306
12341.10 319
12342.15 358
12343.20 316
12344.24 340
12345.29 331
12346.34 342
12347.39 327
12348.44 328
12349.49 320
12350.54 313
12351.59 296
12352.64 340
12353.69 373
12354.74 330
12355.79 340
12356.84 309
12357.89 341
12358.94 341
12359.99 339
12361.04 292
12362.09 297
12363.14 341
12364.19 363
12365.24 342
12366.29 330
12367.34 357
12368.39 357
12369.44 371
12370.49 327
12371.54 345
12372.59 338
12373.64 347
12374.69 325
12375.75 349
12376.80 348
12377.85 324
12378.90 368
12379.95 315
12381.00 319
12382.05 328
12383.10 346
12384.15 295
12385.20 350
12386.25 386
12387.31 362
12388.36 342
12389.41 369
12390.46 322
12391.51 374
12392.56 348
12393.61 360
12394.67 349
12395.72 345
12396.77 349
12397.82 378
12398.87 396
12399.92 332
12400.98 367
12402.03 385
12403.08 402
12404.13 384
12405.18 352
12406.23 368
12407.29 377
12408.34 356
12409.39 356
12410.44 369
12411.50 341
12412.55 363
12413.60 341
12414.65 378
12415.70 327
12416.76 346
12417.81 376
12418.86 388
12419.91 356
12420.97 374
12422.02 385
12423.07 405
12424.12 345
12425.18 354
12426.23 361
12427.28 358
12428.34 391
12429.39 383
12430.44 405
12431.50 387
12432.55 386
12433.60 390
12434.65 369
12435.71 364
12436.76 371
12437.81 407
12438.87 372
12439.92 330
12440.97 352
12442.03 387
12443.08 405
12444.14 339
12445.19 336
12446.24 356
12447.30 387
12448.35 400
12449.40 370
12450.46 373
12451.51 401
12452.57 411
12453.62 388
12454.67 371
12455.73 363
12456.78 423
12457.84 407
12458.89 414
12459.94 389
12461.00 402
12462.05 418
12463.11 397
12464.16 398
12465.22 378
12466.27 391
12467.33 402
12468.38 398
12469.43 407
12470.49 415
12471.54 416
12472.60 443
12473.65 423
12474.71 385
12475.76 466
12476.82 486
12477.87 468
12478.93 504
12479.98 457
12481.04 488
12482.09 523
12483.15 507
12484.20 473
12485.26 514
12486.32 533
12487.37 583
12488.43 623
12489.48 651
12490.54 703
12491.59 768
12492.65 957
12493.70 965
12494.76 985
12495.82 956
12496.87 905
12497.93 905
12498.98 801
12500.04 741
12501.10 634
12502.15 636
12503.21 589
12504.26 542
12505.32 490
12506.38 487
12507.43 466
12508.49 515
12509.55 488
12510.60 488
12511.66 456
12512.71 412
12513.77 418
12514.83 445
12515.88 466
12516.94 445
12518.00 409
12519.05 394
12520.11 396
12521.17 417
12522.23 407
12523.28 398
12524.34 410
12525.40 427
12526.45 392
12527.51 378
12528.57 416
12529.62 463
12530.68 472
12531.74 389
12532.80 433
12533.85 466
12534.91 426
12535.97 372
12537.03 406
12538.08 369
12539.14 365
12540.20 395
12541.26 392
12542.31 370
12543.37 355
12544.43 362
12545.49 425
12546.55 395
12547.60 406
12548.66 412
12549.72 371
12550.78 381
12551.84 421
12552.89 457
12553.95 438
12555.01 417
12556.07 403
12557.13 454
12558.19 445
12559.24 395
12560.30 400
12561.36 425
12562.42 407
12563.48 439
12564.54 458
12565.60 413
12566.66 448
12567.71 464
12568.77 475
12569.83 476
12570.89 493
12571.95 575
12573.01 502
12574.07 513
12575.13 530
12576.19 508
12577.25 496
12578.30 504
12579.36 494
12580.42 500
12581.48 482
12582.54 473
12583.60 429
12584.66 484
12585.72 494
12586.78 501
12587.84 502
12588.90 516
12589.96 508
12591.02 467
12592.08 456
12593.14 446
12594.20 449
12595.26 446
12596.32 467
12597.38 472
12598.44 488
12599.50 436
12600.56 432
12601.62 466
12602.68 395
12603.74 462
12604.80 419
12605.86 392
12606.92 420
12607.98 429
12609.04 416
12610.10 401
12611.16 402
12612.22 406
12613.29 377
12614.35 388
12615.41 386
12616.47 390
12617.53 402
12618.59 385
12619.65 411
12620.71 391
12621.77 391
12622.83 400
12623.90 388
12624.96 375
12626.02 390
12627.08 345
12628.14 364
12629.20 370
12630.26 386
12631.33 340
12632.39 367
12633.45 387
12634.51 343
12635.57 350
12636.63 366
12637.70 398
12638.76 390
12639.82 387
12640.88 335
12641.94 389
12643.00 383
12644.07 382
12645.13 335
12646.19 358
12647.25 377
12648.32 407
12649.38 373
12650.44 375
12651.50 389
12652.56 387
12653.63 429
12654.69 401
12655.75 401
12656.81 340
12657.88 378
12658.94 382
12660.00 420
12661.07 381
12662.13 382
12663.19 378
12664.25 393
12665.32 394
12666.38 357
12667.44 442
12668.51 414
12669.57 367
12670.63 337
12671.70 377
12672.76 402
12673.82 361
12674.89 348
12675.95 377
12677.01 384
12678.08 397
12679.14 381
12680.20 382
12681.27 380
12682.33 389
12683.39 397
12684.46 395
12685.52 384
12686.59 413
12687.65 384
12688.71 432
12689.78 398
12690.84 356
12691.91 367
12692.97 343
12694.03 376
12695.10 357
12696.16 370
12697.23 391
12698.29 419
12699.35 387
12700.42 381
12701.48 382
12702.55 388
12703.61 365
12704.68 357
12705.74 320
12706.81 351
12707.87 402
12708.94 361
12710.00 358
12711.07 393
12712.13 350
12713.20 338
12714.26 334
12715.33 356
12716.39 318
12717.46 384
12718.52 355
12719.59 327
12720.65 330
12721.72 365
12722.78 359
12723.85 328
12724.91 340
12725.98 350
12727.04 352
12728.11 384
12729.18 337
12730.24 359
12731.31 347
12732.37 359
12733.44 350
12734.50 340
12735.57 308
12736.64 341
12737.70 361
12738.77 361
12739.83 311
12740.90 310
12741.97 315
12743.03 309
12744.10 318
12745.17 334
12746.23 317
12747.30 295
12748.36 338
12749.43 303
12750.50 313
12751.56 341
12752.63 354
12753.70 336
12754.76 298
12755.83 296
12756.90 294
12757.96 296
12759.03 309
12760.10 305
12761.17 321
12762.23 326
12763.30 319
12764.37 328
12765.43 284
12766.50 284
12767.57 296
12768.64 304
12769.70 284
12770.77 321
12771.84 299
12772.90 321
12773.97 319
12775.04 285
12776.11 325
12777.18 291
12778.24 316
12779.31 320
12780.38 334
12781.45 301
12782.51 294
12783.58 326
12784.65 361
12785.72 317
12786.79 307
12787.85 303
12788.92 307
12789.99 299
12791.06 281
12792.13 273
12793.20 306
12794.26 316
12795.33 341
12796.40 286
12797.47 300
12798.54 315
12799.61 318
12800.67 301
12801.74 296
12802.81 332
12803.88 297
12804.95 322
12806.02 324
12807.09 317
12808.16 296
12809.23 312
12810.29 318
12811.36 309
12812.43 333
12813.50 322
12814.57 325
12815.64 346
12816.71 323
12817.78 325
12818.85 335
12819.92 280
12820.99 285
12822.06 295
12823.13 280
12824.20 295
12825.27 318
12826.34 310
12827.40 338
12828.47 340
12829.54 304
12830.61 279
12831.68 322
12832.75 355
12833.82 301
12834.89 287
12835.96 308
12837.03 304
12838.10 301
12839.18 309
12840.25 287
12841.32 331
12842.39 317
12843.46 290
12844.53 286
12845.60 305
12846.67 276
12847.74 266
12848.81 298
12849.88 278
12850.95 270
12852.02 264
12853.09 311
12854.16 265
12855.23 258
12856.30 300
12857.38 292
12858.45 278
12859.52 276
12860.59 284
12861.66 272
12862.73 296
12863.80 324
12864.87 321
12865.95 285
12867.02 309
12868.09 289
12869.16 294
12870.23 264
12871.30 269
12872.37 258
12873.45 317
12874.52 255
12875.59 269
12876.66 303
12877.73 295
12878.81 276
12879.88 277
12880.95 311
12882.02 272
12883.09 262
12884.17 262
12885.24 286
12886.31 265
12887.38 276
12888.45 283
12889.53 279
12890.60 235
12891.67 239
12892.74 268
12893.82 271
12894.89 281
12895.96 286
12897.03 289
12898.11 292
12899.18 313
12900.25 275
12901.33 279
12902.40 259
12903.47 271
12904.54 266
12905.62 253
12906.69 244
12907.76 309
12908.84 283
12909.91 305
12910.98 288
12912.06 243
12913.13 290
12914.20 292
12915.28 258
12916.35 246
12917.42 265
12918.50 294
12919.57 297
12920.64 266
12921.72 280
12922.79 263
12923.87 307
12924.94 281
12926.01 280
12927.09 255
12928.16 293
12929.23 279
12930.31 265
12931.38 282
12932.46 224
12933.53 251
12934.61 256
12935.68 251
12936.75 287
12937.83 299
12938.90 274
12939.98 309
12941.05 306
12942.13 294
12943.20 277
12944.28 284
12945.35 286
12946.42 305
12947.50 290
12948.57 304
12949.65 284
12950.72 256
12951.80 293
12952.87 300
12953.95 289
12955.02 268
12956.10 287
12957.17 265
12958.25 274
12959.32 283
12960.40 286
12961.48 285
12962.55 309
12963.63 276
12964.70 233
12965.78 273
12966.85 312
12967.93 276
12969.00 269
12970.08 264
12971.16 235
12972.23 268
12973.31 256
12974.38 268
12975.46 241
12976.54 273
12977.61 274
12978.69 288
12979.76 264
12980.84 297
12981.92 290
12982.99 278
12984.07 299
12985.14 287
12986.22 261
12987.30 285
12988.37 319
12989.45 300
12990.53 271
12991.60 279
12992.68 308
12993.76 305
12994.83 303
12995.91 285
12996.99 307
12998.06 315
12999.14 289
13000.22 317
13001.29 273
13002.37 284
13003.45 290
13004.53 297
13005.60 294
13006.68 294
13007.76 239
13008.83 265
13009.91 293
13010.99 285
13012.07 302
13013.14 311
13014.22 287
13015.30 284
13016.38 289
13017.46 284
13018.53 296
13019.61 299
13020.69 298
13021.77 303
13022.84 302
13023.92 299
13025.00 299
13026.08 302
13027.16 285
13028.23 275
13029.31 290
13030.39 300
13031.47 274
13032.55 308
13033.63 294
13034.70 271
13035.78 286
13036.86 276
13037.94 269
13039.02 260
13040.10 257
13041.18 273
13042.25 287
13043.33 287
13044.41 292
13045.49 305
13046.57 331
13047.65 294
13048.73 287
13049.81 264
13050.89 277
13051.96 289
13053.04 286
13054.12 252
13055.20 299
13056.28 261
13057.36 274
13058.44 292
13059.52 304
13060.60 280
13061.68 265
13062.76 265
13063.84 257
13064.92 292
13066.00 304
13067.08 296
13068.16 269
13069.24 289
13070.32 288
13071.40 324
13072.48 273
13073.56 307
13074.64 305
13075.72 258
13076.80 273
13077.88 278
13078.96 268
13080.04 279
13081.12 262
13082.20 264
13083.28 289
13084.36 262
13085.44 275
13086.52 306
13087.60 272
13088.68 277
13089.76 272
13090.84 265
13091.92 251
13093.00 276
13094.08 259
13095.17 302
13096.25 270
13097.33 255
13098.41 286
13099.49 254
13100.57 271
13101.65 295
13102.73 263
13103.81 257
13104.90 309
13105.98 277
13107.06 235
13108.14 276
13109.22 261
13110.30 276
13111.38 308
13112.47 253
13113.55 278
13114.63 282
13115.71 284
13116.79 275
13117.87 314
13118.96 300
13120.04 301
13121.12 299
13122.20 261
13123.28 268
13124.37 302
13125.45 285
13126.53 284
13127.61 294
13128.69 278
13129.78 272
13130.86 276
13131.94 306
13133.02 283
13134.11 291
13135.19 298
13136.27 296
13137.35 292
13138.44 274
13139.52 277
13140.60 276
13141.69 264
13142.77 232
13143.85 269
13144.93 291
13146.02 330
13147.10 271
13148.18 290
13149.27 267
13150.35 296
13151.43 281
13152.52 297
13153.60 281
13154.68 303
13155.77 292
13156.85 298
13157.93 292
13159.02 275
13160.10 270
13161.18 258
13162.27 286
13163.35 275
13164.44 288
13165.52 296
13166.60 298
13167.69 280
13168.77 280
13169.85 292
13170.94 271
13172.02 285
13173.11 265
13174.19 280
13175.28 229
13176.36 258
13177.44 279
13178.53 278
13179.61 256
13180.70 252
13181.78 263
13182.87 236
13183.95 271
13185.04 245
13186.12 277
13187.20 270
13188.29 287
13189.37 286
13190.46 268
13191.54 266
13192.63 302
13193.71 252
13194.80 289
13195.88 266
13196.97 290
13198.05 270
13199.14 303
13200.22 289
13201.31 283
13202.40 284
13203.48 288
13204.57 304
13205.65 301
13206.74 310
13207.82 288
13208.91 273
13209.99 279
13211.08 278
13212.17 297
13213.25 272
13214.34 287
13215.42 280
13216.51 288
13217.59 299
13218.68 272
13219.77 322
13220.85 276
13221.94 273
13223.02 279
13224.11 308
13225.20 287
13226.28 295
13227.37 304
13228.46 273
13229.54 278
13230.63 299
13231.72 342
13232.80 304
13233.89 310
13234.98 294
13236.06 291
13237.15 316
13238.24 317
13239.32 295
13240.41 288
13241.50 321
13242.58 321
13243.67 303
13244.76 297
13245.84 315
13246.93 292
13248.02 313
13249.11 284
13250.19 311
13251.28 299
13252.37 329
13253.46 281
13254.54 319
13255.63 351
13256.72 347
13257.81 376
13258.89 326
13259.98 304
13261.07 282
13262.16 298
13263.24 333
13264.33 351
13265.42 316
13266.51 303
13267.60 340
13268.68 298
13269.77 329
13270.86 311
13271.95 322
13273.04 314
13274.13 347
13275.21 334
13276.30 308
13277.39 304
13278.48 349
13279.57 362
13280.66 371
13281.74 314
13282.83 350
13283.92 367
13285.01 329
13286.10 321
13287.19 328
13288.28 352
13289.37 345
13290.46 364
13291.54 351
13292.63 338
13293.72 361
13294.81 364
13295.90 362
13296.99 362
13298.08 321
13299.17 397
13300.26 348
13301.35 334
13302.44 364
13303.53 378
13304.62 385
13305.71 358
13306.79 385
13307.88 345
13308.97 354
13310.06 387
13311.15 423
13312.24 383
13313.33 397
13314.42 386
13315.51 400
13316.60 409
13317.69 405
13318.78 387
13319.87 371
13320.96 390
13322.05 408
13323.14 380
13324.23 362
13325.33 384
13326.42 363
13327.51 372
13328.60 366
13329.69 380
13330.78 402
13331.87 437
13332.96 387
13334.05 381
13335.14 368
13336.23 338
13337.32 360
13338.41 389
13339.50 401
13340.60 433
13341.69 404
13342.78 394
13343.87 372
13344.96 374
13346.05 410
13347.14 393
13348.23 380
13349.33 391
13350.42 398
13351.51 382
13352.60 379
13353.69 420
13354.78 428
13355.87 373
13356.97 392
13358.06 404
13359.15 441
13360.24 432
13361.33 387
13362.43 414
13363.52 465
13364.61 504
13365.70 436
13366.79 467
13367.89 464
13368.98 464
13370.07 458
13371.16 449
13372.25 430
13373.35 443
13374.44 450
13375.53 383
13376.62 380
13377.72 384
13378.81 390
13379.90 378
13380.99 347
13382.09 391
13383.18 413
13384.27 377
13385.37 361
13386.46 343
13387.55 379
13388.64 361
13389.74 353
13390.83 380
13391.92 366
13393.02 363
13394.11 331
13395.20 330
13396.30 346
13397.39 374
13398.48 363
13399.58 385
13400.67 313
13401.76 361
13402.86 354
13403.95 358
13405.04 344
13406.14 390
13407.23 345
13408.33 343
13409.42 370
13410.51 350
13411.61 349
13412.70 331
13413.80 367
13414.89 338
13415.98 361
13417.08 342
13418.17 343
13419.27 365
13420.36 387
13421.45 339
13422.55 345
13423.64 386
13424.74 360
13425.83 369
13426.93 330
13428.02 339
13429.12 344
13430.21 376
13431.31 381
13432.40 365
13433.50 352
13434.59 381
13435.68 388
13436.78 381
13437.87 372
13438.97 379
13440.07 391
13441.16 369
13442.26 393
13443.35 401
13444.45 409
13445.54 393
13446.64 409
13447.73 378
13448.83 411
13449.92 386
13451.02 405
13452.11 403
13453.21 374
13454.31 431
13455.40 432
13456.50 433
13457.59 420
13458.69 402
13459.78 415
13460.88 422
13461.98 385
13463.07 417
13464.17 382
13465.26 428
13466.36 421
13467.46 382
13468.55 396
13469.65 396
13470.75 403
13471.84 439
13472.94 440
13474.04 426
13475.13 389
13476.23 382
13477.32 469
13478.42 463
13479.52 426
13480.61 362
13481.71 408
13482.81 390
13483.91 430
13485.00 383
13486.10 432
13487.20 377
13488.29 429
13489.39 402
13490.49 413
13491.58 405
13492.68 420
13493.78 487
13494.88 449
13495.97 455
13497.07 483
13498.17 526
13499.27 456
13500.36 484
13501.46 484
13502.56 482
13503.66 492
13504.75 502
13505.85 466
13506.95 496
13508.05 488
13509.15 445
13510.24 497
13511.34 429
13512.44 444
13513.54 442
13514.64 405
13515.73 435
13516.83 416
13517.93 431
13519.03 391
13520.13 409
13521.23 375
13522.32 409
13523.42 368
13524.52 383
13525.62 383
13526.72 371
13527.82 367
13528.92 398
13530.01 368
13531.11 339
13532.21 338
13533.31 390
13534.41 395
13535.51 379
13536.61 351
13537.71 363
13538.81 361
13539.91 343
13541.00 326
13542.10 332
13543.20 340
13544.30 333
13545.40 330
13546.50 357
13547.60 373
13548.70 377
13549.80 389
13550.90 360
13552.00 330
13553.10 342
13554.20 357
13555.30 352
13556.40 306
13557.50 331
13558.60 353
13559.70 350
13560.80 353
13561.90 328
13563.00 297
13564.10 302
13565.20 301
13566.30 333
13567.40 332
13568.50 369
13569.60 364
13570.70 366
13571.80 336
13572.90 324
13574.00 321
13575.10 351
13576.20 352
13577.30 310
13578.40 359
13579.51 351
13580.61 345
13581.71 322
13582.81 319
13583.91 364
13585.01 378
13586.11 328
13587.21 350
13588.31 338
13589.41 360
13590.52 350
13591.62 378
13592.72 351
13593.82 362
13594.92 334
13596.02 369
13597.12 369
13598.23 347
13599.33 323
13600.43 371
13601.53 348
13602.63 318
13603.73 335
13604.84 346
13605.94 371
13607.04 372
13608.14 341
13609.24 318
13610.35 388
13611.45 358
13612.55 366
13613.65 331
13614.75 352
13615.86 353
13616.96 370
13618.06 329
13619.16 338
13620.27 343
13621.37 348
13622.47 344
13623.57 334
13624.68 335
13625.78 341
13626.88 357
13627.98 347
13629.09 326
13630.19 313
13631.29 333
13632.40 344
13633.50 317
13634.60 333
13635.70 327
13636.81 353
13637.91 345
13639.01 344
13640.12 312
13641.22 314
13642.32 339
13643.43 355
13644.53 376
13645.63 358
13646.74 354
13647.84 333
13648.94 321
13650.05 353
13651.15 362
13652.26 324
13653.36 311
13654.46 330
13655.57 309
13656.67 319
13657.77 367
13658.88 307
13659.98 333
13661.09 333
13662.19 337
13663.30 316
13664.40 348
13665.50 309
13666.61 353
13667.71 343
13668.82 333
13669.92 343
13671.03 345
13672.13 375
13673.23 330
13674.34 335
13675.44 387
13676.55 359
13677.65 351
13678.76 337
13679.86 396
13680.97 338
13682.07 361
13683.18 360
13684.28 333
13685.39 376
13686.49 329
13687.60 341
13688.70 377
13689.81 366
13690.91 322
13692.02 317
13693.12 360
13694.23 347
13695.34 345
13696.44 340
13697.55 357
13698.65 341
13699.76 360
13700.86 344
13701.97 337
13703.08 371
13704.18 372
13705.29 389
13706.39 348
13707.50 355
13708.60 396
13709.71 424
13710.82 402
13711.92 413
13713.03 344
13714.14 350
13715.24 344
13716.35 355
13717.45 368
13718.56 395
13719.67 396
13720.77 439
13721.88 391
13722.99 382
13724.09 422
13725.20 397
13726.31 414
13727.41 434
13728.52 408
13729.63 421
13730.73 465
13731.84 453
13732.95 464
13734.06 412
13735.16 430
13736.27 457
13737.38 424
13738.48 443
13739.59 439
13740.70 454
13741.81 440
13742.91 433
13744.02 430
13745.13 414
13746.24 441
13747.34 457
13748.45 498
13749.56 423
13750.67 443
13751.77 466
13752.88 460
13753.99 461
13755.10 500
13756.21 489
13757.31 487
13758.42 539
13759.53 522
13760.64 522
13761.75 533
13762.85 606
13763.96 603
13765.07 605
13766.18 612
13767.29 602
13768.40 637
13769.50 659
13770.61 664
13771.72 687
13772.83 709
13773.94 714
13775.05 676
13776.16 617
13777.27 610
13778.37 595
13779.48 606
13780.59 637
13781.70 478
13782.81 482
13783.92 529
13785.03 488
13786.14 459
13787.25 456
13788.36 459
13789.46 464
13790.57 419
13791.68 467
13792.79 412
13793.90 482
13795.01 429
13796.12 385
13797.23 374
13798.34 403
13799.45 409
13800.56 421
13801.67 462
13802.78 474
13803.89 454
13805.00 414
13806.11 413
13807.22 392
13808.33 417
13809.44 417
13810.55 444
13811.66 438
13812.77 403
13813.88 367
13814.99 401
13816.10 442
13817.21 435
13818.32 384
13819.43 409
13820.54 436
13821.65 377
13822.76 363
13823.87 388
13824.99 384
13826.10 353
13827.21 379
13828.32 389
13829.43 410
13830.54 380
13831.65 383
13832.76 382
13833.87 377
13834.98 409
13836.10 404
13837.21 426
13838.32 355
13839.43 363
13840.54 355
13841.65 407
13842.76 402
13843.87 367
13844.99 390
13846.10 461
13847.21 402
13848.32 413
13849.43 402
13850.54 443
13851.66 414
13852.77 396
13853.88 442
13854.99 418
13856.10 429
13857.22 399
13858.33 435
13859.44 405
13860.55 379
13861.66 404
13862.78 433
13863.89 415
13865.00 416
13866.11 407
13867.23 453
13868.34 472
13869.45 469
13870.56 419
13871.68 432
13872.79 426
13873.90 418
13875.01 440
13876.13 400
13877.24 381
13878.35 386
13879.47 406
13880.58 371
13881.69 386
13882.80 344
13883.92 396
13885.03 372
13886.14 387
13887.26 401
13888.37 394
13889.48 401
13890.60 409
13891.71 440
13892.82 377
13893.94 401
13895.05 385
13896.16 388
13897.28 363
13898.39 404
13899.51 398
13900.62 396
13901.73 395
13902.85 392
13903.96 378
13905.07 391
13906.19 371
13907.30 385
13908.42 397
13909.53 375
13910.65 407
13911.76 343
13912.87 383
13913.99 378
13915.10 372
13916.22 342
13917.33 324
13918.45 344
13919.56 350
13920.67 342
13921.79 363
13922.90 316
13924.02 354
13925.13 377
13926.25 346
13927.36 335
13928.48 327
13929.59 401
13930.71 338
13931.82 355
13932.94 345
13934.05 339
13935.17 359
13936.28 363
13937.40 349
13938.51 391
13939.63 379
13940.74 380
13941.86 365
13942.98 350
13944.09 339
13945.21 365
13946.32 366
13947.44 343
13948.55 334
13949.67 316
13950.79 349
13951.90 355
13953.02 352
13954.13 357
13955.25 329
13956.36 362
13957.48 358
13958.60 374
13959.71 329
13960.83 348
13961.95 321
13963.06 369
13964.18 323
13965.29 360
13966.41 319
13967.53 347
13968.64 365
13969.76 372
13970.88 355
13971.99 376
13973.11 377
13974.23 329
13975.34 327
13976.46 371
13977.58 370
13978.69 346
13979.81 356
13980.93 323
13982.05 362
13983.16 393
13984.28 335
13985.40 345
13986.51 348
13987.63 347
13988.75 358
13989.87 372
13990.98 361
13992.10 380
13993.22 369
13994.34 361
13995.45 379
13996.57 341
13997.69 343
13998.81 352
13999.92 344
14001.04 359
14002.16 342
14003.28 377
14004.40 387
14005.51 430
14006.63 364
14007.75 369
14008.87 415
14009.99 363
14011.10 394
14012.22 388
14013.34 382
14014.46 380
14015.58 377
14016.70 388
14017.81 379
14018.93 371
14020.05 421
14021.17 366
14022.29 391
14023.41 375
14024.53 397
14025.64 401
14026.76 380
14027.88 373
14029.00 353
14030.12 383
14031.24 391
14032.36 380
14033.48 389
14034.60 372
14035.72 344
14036.83 367
14037.95 340
14039.07 343
14040.19 374
14041.31 347
14042.43 321
14043.55 357
14044.67 343
14045.79 378
14046.91 360
14048.03 352
14049.15 306
14050.27 374
14051.39 350
14052.51 328
14053.63 342
14054.75 357
14055.87 351
14056.99 350
14058.11 335
14059.23 316
14060.35 349
14061.47 348
14062.59 341
14063.71 383
14064.83 389
14065.95 367
14067.07 392
14068.19 404
14069.31 385
14070.43 378
14071.55 373
14072.67 388
14073.79 391
14074.91 405
14076.04 389
14077.16 450
14078.28 407
14079.40 408
14080.52 387
14081.64 370
14082.76 392
14083.88 376
14085.00 395
14086.12 378
14087.25 424
14088.37 377
14089.49 409
14090.61 370
14091.73 399
14092.85 407
14093.97 400
14095.10 453
14096.22 452
14097.34 409
14098.46 434
14099.58 457
14100.70 446
14101.83 432
14102.95 460
14104.07 409
14105.19 417
14106.31 396
14107.44 371
14108.56 342
14109.68 386
14110.80 359
14111.92 350
14113.05 369
14114.17 360
14115.29 345
14116.41 345
14117.54 338
14118.66 360
14119.78 331
14120.90 367
14122.03 364
14123.15 377
14124.27 314
14125.39 322
14126.52 287
14127.64 322
14128.76 325
14129.89 312
14131.01 336
14132.13 336
14133.26 337
14134.38 303
14135.50 318
14136.63 323
14137.75 332
14138.87 313
14139.99 327
14141.12 307
14142.24 333
14143.37 340
14144.49 322
14145.61 314
14146.74 354
14147.86 288
14148.98 325
14150.11 331
14151.23 317
14152.35 316
14153.48 325
14154.60 309
14155.73 332
14156.85 347
14157.97 330
14159.10 328
14160.22 309
14161.35 322
14162.47 310
14163.60 319
14164.72 360
14165.84 334
14166.97 282
14168.09 289
14169.22 319
14170.34 279
14171.47 294
14172.59 312
14173.72 302
14174.84 300
14175.97 310
14177.09 298
14178.22 307
14179.34 333
14180.47 318
14181.59 323
14182.72 258
14183.84 303
14184.97 312
14186.09 312
14187.22 303
14188.34 291
14189.47 298
14190.59 329
14191.72 336
14192.84 326
14193.97 273
14195.09 307
14196.22 293
14197.35 334
14198.47 320
14199.60 338
14200.72 301
14201.85 285
14202.97 289
14204.10 238
14205.23 297
14206.35 304
14207.48 277
14208.60 269
14209.73 254
14210.86 265
14211.98 262
14213.11 280
14214.23 279
14215.36 275
14216.49 309
14217.61 285
14218.74 275
14219.87 255
14220.99 272
14222.12 270
14223.25 280
14224.37 283
14225.50 280
14226.63 298
14227.75 280
14228.88 309
14230.01 245
14231.13 258
14232.26 309
14233.39 321
14234.52 298
14235.64 283
14236.77 293
14237.90 283
14239.02 279
14240.15 265
14241.28 254
14242.41 277
14243.53 290
14244.66 297
14245.79 313
14246.92 246
14248.04 268
14249.17 280
14250.30 244
14251.43 247
14252.56 256
14253.68 271
14254.81 268
14255.94 269
14257.07 258
14258.20 277
14259.32 270
14260.45 284
14261.58 288
14262.71 273
14263.84 276
14264.96 259
14266.09 274
14267.22 247
14268.35 258
14269.48 249
14270.61 299
14271.74 256
14272.86 288
14273.99 284
14275.12 265
14276.25 263
14277.38 258
14278.51 273
14279.64 279
14280.77 280
14281.90 275
14283.02 286
14284.15 277
14285.28 292
14286.41 263
14287.54 266
14288.67 265
14289.80 273
14290.93 252
14292.06 232
14293.19 276
14294.32 256
14295.45 232
14296.58 241
14297.71 260
14298.84 278
14299.97 279
14301.09 290
14302.22 259
14303.35 230
14304.48 258
14305.61 243
14306.74 239
14307.87 260
14309.00 245
14310.13 233
14311.26 261
14312.39 262
14313.52 259
14314.66 235
14315.79 246
14316.92 253
14318.05 211
14319.18 254
14320.31 247
14321.44 260
14322.57 229
14323.70 259
14324.83 283
14325.96 273
14327.09 286
14328.22 250
14329.35 277
14330.48 219
14331.62 226
14332.75 224
14333.88 267
14335.01 240
14336.14 240
14337.27 262
14338.40 251
14339.53 251
14340.66 239
14341.80 216
14342.93 240
14344.06 231
14345.19 257
14346.32 248
14347.45 218
14348.58 245
14349.72 252
14350.85 246
14351.98 263
14353.11 237
14354.24 226
14355.38 234
14356.51 233
14357.64 261
14358.77 258
14359.90 244
14361.04 250
14362.17 243
14363.30 235
14364.43 268
14365.56 248
14366.70 231
14367.83 259
14368.96 202
14370.09 247
14371.23 262
14372.36 221
14373.49 251
14374.62 264
14375.76 296
14376.89 258
14378.02 251
14379.16 238
14380.29 248
14381.42 272
14382.55 272
14383.69 244
14384.82 259
14385.95 243
14387.09 243
14388.22 244
14389.35 244
14390.49 241
14391.62 245
14392.75 223
14393.89 236
14395.02 258
14396.15 235
14397.29 222
14398.42 240
14399.55 279
14400.69 251
14401.82 248
14402.96 249
14404.09 235
14405.22 226
14406.36 225
14407.49 227
14408.63 246
14409.76 234
14410.89 227
14412.03 254
14413.16 229
14414.30 216
14415.43 233
14416.56 258
14417.70 262
14418.83 236
14419.97 248
14421.10 232
14422.24 261
14423.37 262
14424.51 230
14425.64 251
14426.78 267
14427.91 286
14429.05 251
14430.18 223
14431.32 227
14432.45 244
14433.59 244
14434.72 239
14435.86 231
14436.99 258
14438.13 281
14439.26 218
14440.40 238
14441.53 250
14442.67 233
14443.80 246
14444.94 237
14446.07 252
14447.21 252
14448.34 238
14449.48 238
14450.62 239
14451.75 228
14452.89 246
14454.02 264
14455.16 284
14456.29 260
14457.43 261
14458.57 264
14459.70 252
14460.84 240
14461.97 221
14463.11 262
14464.25 296
14465.38 308
14466.52 233
14467.66 273
14468.79 278
14469.93 277
14471.06 272
14472.20 296
14473.34 282
14474.47 289
14475.61 287
14476.75 265
14477.88 244
14479.02 244
14480.16 262
14481.30 262
14482.43 270
14483.57 256
14484.71 284
14485.84 254
14486.98 246
14488.12 249
14489.25 285
14490.39 241
14491.53 275
14492.67 234
14493.80 229
14494.94 271
14496.08 239
14497.22 245
14498.35 234
14499.49 248
14500.63 255
14501.77 237
14502.90 232
14504.04 259
14505.18 256
14506.32 254
14507.46 237
14508.59 239
14509.73 205
14510.87 267
14512.01 273
14513.15 248
14514.28 225
14515.42 233
14516.56 258
14517.70 258
14518.84 238
14519.98 214
14521.11 250
14522.25 286
14523.39 272
14524.53 197
14525.67 232
14526.81 235
14527.95 241
14529.08 251
14530.22 233
14531.36 210
14532.50 232
14533.64 233
14534.78 238
14535.92 177
14537.06 229
14538.20 241
14539.34 241
14540.47 235
14541.61 218
14542.75 232
14543.89 253
14545.03 253
14546.17 248
14547.31 200
14548.45 253
14549.59 278
14550.73 262
14551.87 228
14553.01 247
14554.15 238
14555.29 240
14556.43 254
14557.57 254
14558.71 247
14559.85 268
14560.99 227
14562.13 249
14563.27 241
14564.41 256
14565.55 266
14566.69 238
14567.83 246
14568.97 241
14570.11 233
14571.25 282
14572.39 254
14573.53 196
14574.67 252
14575.81 250
14576.95 275
14578.09 232
14579.23 226
14580.37 275
14581.52 250
14582.66 294
14583.80 291
14584.94 250
14586.08 291
14587.22 279
14588.36 249
14589.50 261
14590.64 239
14591.79 240
14592.93 266
14594.07 249
14595.21 237
14596.35 275
14597.49 276
14598.63 277
14599.77 255
14600.92 265
14602.06 247
14603.20 250
14604.34 237
14605.48 276
14606.62 265
14607.77 257
14608.91 255
14610.05 242
14611.19 241
14612.33 261
14613.48 258
14614.62 271
14615.76 225
14616.90 262
14618.05 287
14619.19 264
14620.33 249
14621.47 276
14622.61 280
14623.76 274
14624.90 286
14626.04 305
14627.19 296
14628.33 297
14629.47 318
14630.61 311
14631.76 339
14632.90 266
14634.04 312
14635.18 281
14636.33 291
14637.47 303
14638.61 285
14639.76 293
14640.90 269
14642.04 275
14643.19 275
14644.33 269
14645.47 279
14646.62 272
14647.76 250
14648.90 256
14650.05 261
14651.19 262
14652.33 272
14653.48 265
14654.62 295
14655.76 260
14656.91 238
14658.05 223
14659.20 254
14660.34 238
14661.48 253
14662.63 237
14663.77 258
14664.92 249
14666.06 266
14667.20 201
14668.35 228
14669.49 242
14670.64 268
14671.78 232
14672.93 224
14674.07 249
14675.22 240
14676.36 224
14677.50 218
14678.65 218
14679.79 225
14680.94 229
14682.08 234
14683.23 252
14684.37 229
14685.52 239
14686.66 238
14687.81 248
14688.95 228
14690.10 216
14691.24 223
14692.39 213
14693.53 240
14694.68 240
14695.82 195
14696.97 235
14698.11 227
14699.26 198
14700.41 214
14701.55 239
14702.70 229
14703.84 219
14704.99 244
14706.13 238
14707.28 203
14708.42 215
14709.57 221
14710.72 221
14711.86 254
14713.01 234
14714.15 231
14715.30 246
14716.45 243
14717.59 233
14718.74 205
14719.89 251
14721.03 220
14722.18 264
14723.32 227
14724.47 223
14725.62 255
14726.76 235
14727.91 252
14729.06 239
14730.20 260
14731.35 217
14732.50 207
14733.64 223
14734.79 237
14735.94 241
14737.08 214
14738.23 219
14739.38 223
14740.53 200
14741.67 218
14742.82 236
14743.97 215
14745.11 199
14746.26 234
14747.41 230
14748.56 195
14749.70 207
14750.85 254
14752.00 202
14753.15 197
14754.29 202
14755.44 202
14756.59 235
14757.74 232
14758.88 233
14760.03 231
14761.18 208
14762.33 239
14763.48 256
14764.62 216
14765.77 222
14766.92 217
14768.07 239
14769.22 250
14770.36 227
14771.51 234
14772.66 213
14773.81 242
14774.96 221
14776.11 225
14777.25 242
14778.40 217
14779.55 211
14780.70 205
14781.85 203
14783.00 221
14784.15 241
14785.29 264
14786.44 244
14787.59 217
14788.74 237
14789.89 228
14791.04 208
14792.19 218
14793.34 219
14794.49 256
14795.64 241
14796.79 273
14797.93 237
14799.08 223
14800.23 250
14801.38 242
14802.53 210
14803.68 240
14804.83 188
14805.98 233
14807.13 211
14808.28 229
14809.43 203
14810.58 242
14811.73 210
14812.88 227
14814.03 243
14815.18 254
14816.33 233
14817.48 229
14818.63 220
14819.78 231
14820.93 246
14822.08 248
14823.23 247
14824.38 214
14825.53 211
14826.68 228
14827.83 240
14828.98 223
14830.13 212
14831.28 221
14832.43 220
14833.58 213
14834.74 221
14835.89 222
14837.04 185
14838.19 219
14839.34 203
14840.49 235
14841.64 226
14842.79 181
14843.94 162
14845.09 197
14846.24 219
14847.40 179
14848.55 191
14849.70 207
14850.85 211
14852.00 208
14853.15 211
14854.30 203
14855.46 218
14856.61 187
14857.76 191
14858.91 190
14860.06 212
14861.21 192
14862.37 203
14863.52 181
14864.67 181
14865.82 165
14866.97 198
14868.13 216
14869.28 217
14870.43 173
14871.58 208
14872.73 199
14873.89 199
14875.04 186
14876.19 207
14877.34 246
14878.50 219
14879.65 227
14880.80 217
14881.95 186
14883.11 197
14884.26 251
14885.41 227
14886.56 203
14887.72 181
14888.87 191
14890.02 196
14891.18 181
14892.33 198
14893.48 231
14894.63 211
14895.79 201
14896.94 221
14898.09 179
14899.25 174
14900.40 187
14901.55 188
14902.71 195
14903.86 192
14905.01 185
14906.17 202
14907.32 183
14908.47 179
14909.63 179
14910.78 207
14911.94 179
14913.09 184
14914.24 205
14915.40 203
14916.55 213
14917.70 218
14918.86 207
14920.01 203
14921.17 189
14922.32 186
14923.48 190
14924.63 214
14925.78 178
14926.94 178
14928.09 197
14929.25 197
14930.40 179
14931.56 185
14932.71 175
14933.86 200
14935.02 200
14936.17 219
14937.33 219
14938.48 204
14939.64 183
14940.79 189
14941.95 199
14943.10 186
14944.26 195
14945.41 220
14946.57 212
14947.72 167
14948.88 221
14950.03 198
14951.19 173
14952.34 177
14953.50 178
14954.65 196
14955.81 196
14956.97 195
14958.12 181
14959.28 184
14960.43 200
14961.59 206
14962.74 186
14963.90 181
14965.06 173
14966.21 202
14967.37 175
14968.52 181
14969.68 199
14970.83 234
14971.99 212
14973.15 171
14974.30 195
14975.46 179
14976.62 180
14977.77 190
14978.93 185
14980.08 186
14981.24 163
14982.40 198
14983.55 200
14984.71 161
14985.87 196
14987.02 217
14988.18 202
14989.34 187
14990.49 209
14991.65 195
14992.81 164
14993.96 196
14995.12 183
14996.28 207
14997.44 200
14998.59 204
14999.75 209
15000.91 223
15002.06 200
15003.22 168
15004.38 174
15005.54 209
15006.69 211
15007.85 211
15009.01 174
15010.17 182
15011.32 190
15012.48 195
15013.64 185
15014.80 169
15015.95 173
15017.11 192
15018.27 162
15019.43 173
15020.59 190
15021.74 165
15022.90 146
15024.06 190
15025.22 193
15026.38 194
15027.53 157
15028.69 177
15029.85 193
15031.01 213
15032.17 214
15033.33 192
15034.48 179
15035.64 184
15036.80 168
15037.96 192
15039.12 169
15040.28 208
15041.44 176
15042.59 188
15043.75 193
15044.91 193
15046.07 190
15047.23 168
15048.39 205
15049.55 188
15050.71 172
15051.87 178
15053.03 155
15054.18 162
15055.34 191
15056.50 201
15057.66 178
15058.82 181
15059.98 191
15061.14 194
15062.30 182
15063.46 191
15064.62 175
15065.78 188
15066.94 212
15068.10 178
15069.26 210
15070.42 167
15071.58 165
15072.74 183
15073.90 192
15075.06 170
15076.22 150
15077.38 147
15078.54 171
15079.70 174
15080.86 159
15082.02 183
15083.18 186
15084.34 167
15085.50 176
15086.66 177
15087.82 184
15088.98 155
15090.14 172
15091.30 177
15092.46 164
15093.63 185
15094.79 189
15095.95 192
15097.11 180
15098.27 178
15099.43 176
15100.59 146
15101.75 169
15102.91 187
15104.07 153
15105.24 159
15106.40 179
15107.56 217
15108.72 178
15109.88 200
15111.04 164
15112.20 167
15113.37 158
15114.53 182
15115.69 208
15116.85 184
15118.01 204
15119.17 210
15120.34 166
15121.50 162
15122.66 209
15123.82 175
15124.98 168
15126.14 173
15127.31 188
15128.47 203
15129.63 194
15130.79 175
15131.96 167
15133.12 175
15134.28 199
15135.44 183
15136.60 194
15137.77 189
15138.93 192
15140.09 191
15141.25 186
15142.42 171
15143.58 157
15144.74 187
15145.91 179
15147.07 198
15148.23 185
15149.39 198
15150.56 173
15151.72 171
15152.88 168
15154.05 184
15155.21 200
15156.37 183
15157.54 162
15158.70 185
15159.86 192
15161.03 177
15162.19 177
15163.35 172
15164.52 155
15165.68 207
15166.84 186
15168.01 173
15169.17 157
15170.33 195
15171.50 213
15172.66 165
15173.83 167
15174.99 197
15176.15 212
15177.32 204
15178.48 178
15179.65 185
15180.81 175
15181.97 176
15183.14 199
15184.30 189
15185.47 173
15186.63 188
15187.80 168
15188.96 165
15190.12 173
15191.29 185
15192.45 200
15193.62 183
15194.78 171
15195.95 172
15197.11 196
15198.28 193
15199.44 203
15200.61 211
15201.77 175
15202.94 188
15204.10 196
15205.27 196
15206.43 155
15207.60 179
15208.76 187
15209.93 191
15211.09 176
15212.26 173
15213.42 215
15214.59 221
15215.75 200
15216.92 211
15218.09 195
15219.25 205
15220.42 190
15221.58 205
15222.75 230
15223.91 234
15225.08 204
15226.25 214
15227.41 184
15228.58 194
15229.74 225
15230.91 200
15232.08 224
15233.24 212
15234.41 215
15235.57 216
15236.74 198
15237.91 195
15239.07 227
15240.24 221
15241.41 218
15242.57 205
15243.74 189
15244.91 210
15246.07 194
15247.24 203
15248.41 193
15249.57 206
15250.74 167
15251.91 181
15253.07 189
15254.24 198
15255.41 184
15256.57 184
15257.74 179
15258.91 182
15260.07 166
15261.24 180
15262.41 180
15263.58 172
15264.74 186
15265.91 186
15267.08 187
15268.25 175
15269.41 181
15270.58 186
15271.75 200
15272.92 180
15274.08 189
15275.25 170
15276.42 156
15277.59 204
15278.76 203
15279.92 170
15281.09 179
15282.26 204
15283.43 162
15284.60 185
15285.76 184
15286.93 181
15288.10 218
15289.27 187
15290.44 177
15291.61 177
15292.77 195
15293.94 185
15295.11 165
15296.28 208
15297.45 189
15298.62 206
15299.78 208
15300.95 189
15302.12 183
15303.29 199
15304.46 176
15305.63 198
15306.80 200
15307.97 153
15309.14 162
15310.31 197
15311.47 188
15312.64 186
15313.81 195
15314.98 169
15316.15 205
15317.32 181
15318.49 178
15319.66 188
15320.83 207
15322.00 218
15323.17 188
15324.34 183
15325.51 182
15326.68 197
15327.85 212
15329.02 220
15330.19 189
15331.36 180
15332.53 218
15333.70 209
15334.87 188
15336.04 218
15337.21 201
15338.38 202
15339.55 215
15340.72 190
15341.89 204
15343.06 172
15344.23 196
15345.40 191
15346.57 221
15347.74 184
15348.91 183
15350.08 202
15351.25 161
15352.42 203
15353.59 200
15354.76 217
15355.93 214
15357.11 179
15358.28 186
15359.45 189
15360.62 192
15361.79 201
15362.96 189
15364.13 183
15365.30 184
15366.47 168
15367.65 207
15368.82 203
15369.99 181
15371.16 175
15372.33 186
15373.50 189
15374.67 189
15375.85 187
15377.02 201
15378.19 198
15379.36 194
15380.53 171
15381.70 191
15382.88 216
15384.05 203
15385.22 187
15386.39 201
15387.56 198
15388.74 180
15389.91 184
15391.08 213
15392.25 201
15393.43 182
15394.60 196
15395.77 200
15396.94 210
15398.11 205
15399.29 190
15400.46 188
15401.63 187
15402.80 187
15403.98 203
15405.15 175
15406.32 161
15407.50 178
15408.67 187
15409.84 182
15411.01 208
15412.19 195
15413.36 190
15414.53 197
15415.71 175
15416.88 226
15418.05 192
15419.23 179
15420.40 192
15421.57 157
15422.75 175
15423.92 180
15425.09 185
15426.27 205
15427.44 199
15428.61 194
15429.79 224
15430.96 196
15432.14 173
15433.31 151
15434.48 198
15435.66 194
15436.83 170
15438.00 189
15439.18 189
15440.35 208
15441.53 189
15442.70 187
15443.88 177
15445.05 176
15446.22 164
15447.40 185
15448.57 202
15449.75 193
15450.92 166
15452.10 167
15453.27 156
15454.44 198
15455.62 170
15456.79 169
15457.97 182
15459.14 190
15460.32 220
15461.49 187
15462.67 196
15463.84 171
15465.02 184
15466.19 180
15467.37 197
15468.54 152
15469.72 167
15470.89 188
15472.07 191
15473.24 190
15474.42 157
15475.60 210
15476.77 189
15477.95 228
15479.12 156
15480.30 181
15481.47 195
15482.65 186
15483.82 181
15485.00 172
15486.18 183
15487.35 200
15488.53 202
15489.70 183
15490.88 155
15492.06 198
15493.23 198
15494.41 184
15495.58 165
15496.76 170
15497.94 173
15499.11 194
15500.29 189
15501.47 191
15502.64 191
15503.82 172
15505.00 195
15506.17 177
15507.35 171
15508.53 176
15509.70 181
15510.88 192
15512.06 164
15513.23 161
15514.41 175
15515.59 194
15516.76 182
15517.94 185
15519.12 179
15520.29 200
15521.47 202
15522.65 215
15523.83 199
15525.00 187
15526.18 210
15527.36 205
15528.54 180
15529.71 167
15530.89 188
15532.07 211
15533.25 215
15534.42 174
15535.60 188
15536.78 197
15537.96 184
15539.13 181
15540.31 183
15541.49 175
15542.67 173
15543.85 196
15545.02 190
15546.20 187
15547.38 172
15548.56 230
15549.74 229
15550.91 193
15552.09 157
15553.27 201
15554.45 175
15555.63 174
15556.81 206
15557.99 199
15559.16 226
15560.34 184
15561.52 199
15562.70 189
15563.88 200
15565.06 189
15566.24 182
15567.42 189
15568.59 225
15569.77 194
15570.95 209
15572.13 217
15573.31 211
15574.49 203
15575.67 232
15576.85 199
15578.03 207
15579.21 205
15580.39 200
15581.57 203
15582.75 187
15583.92 235
15585.10 205
15586.28 216
15587.46 205
15588.64 203
15589.82 211
15591.00 213
15592.18 181
15593.36 209
15594.54 212
15595.72 218
15596.90 206
15598.08 220
15599.26 212
15600.44 216
15601.62 223
15602.80 215
15603.98 221
15605.16 189
15606.34 201
15607.52 196
15608.71 206
15609.89 214
15611.07 228
15612.25 213
15613.43 188
15614.61 208
15615.79 254
15616.97 242
15618.15 226
15619.33 240
15620.51 260
15621.69 229
15622.87 224
15624.06 236
15625.24 214
15626.42 213
15627.60 226
15628.78 231
15629.96 223
15631.14 248
15632.32 231
15633.51 228
15634.69 234
15635.87 232
15637.05 246
15638.23 236
15639.41 229
15640.59 214
15641.78 260
15642.96 254
15644.14 247
15645.32 229
15646.50 232
15647.69 244
15648.87 238
15650.05 252
15651.23 245
15652.41 262
15653.60 271
15654.78 250
15655.96 244
15657.14 279
15658.33 257
15659.51 277
15660.69 218
15661.87 210
15663.06 261
15664.24 269
15665.42 286
15666.60 270
15667.79 251
15668.97 295
15670.15 255
15671.33 249
15672.52 243
15673.70 237
15674.88 282
15676.07 254
15677.25 262
15678.43 238
15679.62 250
15680.80 262
15681.98 265
15683.17 228
15684.35 222
15685.53 252
15686.72 265
15687.90 204
15689.08 199
15690.27 205
15691.45 221
15692.63 228
15693.82 198
15695.00 228
15696.18 252
15697.37 229
15698.55 212
15699.74 232
15700.92 243
15702.10 233
15703.29 253
15704.47 247
15705.66 259
15706.84 242
15708.02 247
15709.21 242
15710.39 229
15711.58 259
15712.76 259
15713.95 258
15715.13 245
15716.32 254
15717.50 252
15718.69 257
15719.87 252
15721.05 278
15722.24 279
15723.42 219
15724.61 243
15725.79 247
15726.98 247
15728.16 235
15729.35 241
15730.53 265
15731.72 227
15732.90 235
15734.09 257
15735.27 232
15736.46 288
15737.65 274
15738.83 252
15740.02 234
15741.20 270
15742.39 232
15743.57 240
15744.76 268
15745.94 272
15747.13 289
15748.32 310
15749.50 250
15750.69 258
15751.87 270
15753.06 265
15754.25 282
15755.43 257
15756.62 258
15757.80 262
15758.99 266
15760.18 273
15761.36 231
15762.55 248
15763.73 244
15764.92 237
15766.11 240
15767.29 230
15768.48 260
15769.67 281
15770.85 275
15772.04 233
15773.23 249
15774.41 282
15775.60 290
15776.79 269
15777.97 234
15779.16 221
15780.35 245
15781.54 261
15782.72 241
15783.91 247
15785.10 243
15786.28 242
15787.47 242
15788.66 208
15789.85 203
15791.03 215
15792.22 235
15793.41 252
15794.60 213
15795.78 197
15796.97 203
15798.16 220
15799.35 197
15800.53 210
15801.72 230
15802.91 240
15804.10 235
15805.28 209
15806.47 203
15807.66 224
15808.85 205
15810.04 204
15811.23 202
15812.41 253
15813.60 206
15814.79 208
15815.98 183
15817.17 198
15818.35 204
15819.54 230
15820.73 246
15821.92 208
15823.11 210
15824.30 225
15825.49 227
15826.68 208
15827.86 219
15829.05 230
15830.24 200
15831.43 196
15832.62 204
15833.81 195
15835.00 202
15836.19 224
15837.38 209
15838.56 218
15839.75 199
15840.94 194
15842.13 221
15843.32 219
15844.51 210
15845.70 215
15846.89 251
15848.08 223
15849.27 212
15850.46 203
15851.65 224
15852.84 223
15854.03 230
15855.22 210
15856.41 226
15857.60 235
15858.79 212
15859.98 217
15861.17 220
15862.36 216
15863.55 202
15864.74 230
15865.93 219
15867.12 235
15868.31 236
15869.50 227
15870.69 234
15871.88 194
15873.07 218
15874.26 229
15875.45 227
15876.64 227
15877.83 217
15879.02 248
15880.21 222
15881.40 239
15882.60 225
15883.79 239
15884.98 215
15886.17 217
15887.36 212
15888.55 233
15889.74 231
15890.93 192
15892.12 220
15893.31 217
15894.51 193
15895.70 223
15896.89 252
15898.08 205
15899.27 215
15900.46 225
15901.65 218
15902.85 195
15904.04 239
15905.23 258
15906.42 232
15907.61 199
15908.80 234
15910.00 227
15911.19 210
15912.38 226
15913.57 236
15914.76 245
15915.96 270
15917.15 238
15918.34 214
15919.53 220
15920.73 225
15921.92 233
15923.11 203
15924.30 210
15925.50 248
15926.69 229
15927.88 237
15929.07 259
15930.27 247
15931.46 242
15932.65 252
15933.84 226
15935.04 237
15936.23 234
15937.42 257
15938.61 265
15939.81 224
15941.00 218
15942.19 210
15943.39 196
15944.58 222
15945.77 175
15946.97 190
15948.16 211
15949.35 221
15950.55 225
15951.74 213
15952.93 195
15954.13 212
15955.32 224
15956.51 175
15957.71 216
15958.90 194
15960.10 199
15961.29 200
15962.48 200
15963.68 180
15964.87 201
15966.06 181
15967.26 198
15968.45 201
15969.65 206
15970.84 181
15972.04 213
15973.23 191
15974.42 184
15975.62 197
15976.81 209
15978.01 230
15979.20 189
15980.40 217
15981.59 198
15982.78 191
15983.98 198
15985.17 200
15986.37 166
15987.56 207
15988.76 176
15989.95 186
15991.15 184
15992.34 182
15993.54 191
15994.73 186
15995.93 181
15997.12 157
15998.32 195
15999.51 177
16000.71 196
16001.90 186
16003.10 177
16004.30 203
16005.49 224
16006.69 195
16007.88 183
16009.08 179
16010.27 181
16011.47 185
16012.66 187
16013.86 199
16015.06 208
16016.25 188
16017.45 178
16018.64 191
16019.84 179
16021.04 191
16022.23 190
16023.43 176
16024.62 201
16025.82 187
16027.02 213
16028.21 177
16029.41 181
16030.61 161
16031.80 175
16033.00 173
16034.19 185
16035.39 165
16036.59 190
16037.78 212
16038.98 210
16040.18 193
16041.37 158
16042.57 169
16043.77 209
16044.97 173
16046.16 178
16047.36 184
16048.56 153
16049.75 182
16050.95 181
16052.15 180
16053.35 159
16054.54 187
16055.74 192
16056.94 193
16058.13 170
16059.33 173
16060.53 194
16061.73 208
16062.92 202
16064.12 169
16065.32 178
16066.52 189
16067.72 196
16068.91 177
16070.11 182
16071.31 171
16072.51 175
16073.70 174
16074.90 198
16076.10 199
16077.30 195
16078.50 162
16079.70 145
16080.89 181
16082.09 190
16083.29 192
16084.49 162
16085.69 193
16086.89 178
16088.08 176
16089.28 157
16090.48 181
16091.68 191
16092.88 201
16094.08 186
16095.28 174
16096.48 159
16097.67 171
16098.87 209
16100.07 198
16101.27 191
16102.47 158
16103.67 174
16104.87 175
16106.07 180
16107.27 185
16108.47 195
16109.67 159
16110.87 187
16112.06 167
16113.26 170
16114.46 163
16115.66 180
16116.86 147
16118.06 162
16119.26 160
16120.46 187
16121.66 182
16122.86 158
16124.06 153
16125.26 157
16126.46 178
16127.66 194
16128.86 191
16130.06 142
16131.26 166
16132.46 166
16133.66 159
16134.86 158
16136.06 137
16137.26 164
16138.46 172
16139.66 170
16140.86 157
16142.06 172
16143.27 177
16144.47 203
16145.67 189
16146.87 195
16148.07 188
16149.27 163
16150.47 166
16151.67 184
16152.87 186
16154.07 158
16155.27 182
16156.48 199
16157.68 165
16158.88 166
16160.08 171
16161.28 170
16162.48 180
16163.68 170
16164.88 184
16166.09 179
16167.29 172
16168.49 170
16169.69 163
16170.89 148
16172.09 167
16173.30 160
16174.50 154
16175.70 149
16176.90 165
16178.10 161
16179.30 157
16180.51 184
16181.71 160
16182.91 163
16184.11 190
16185.31 168
16186.52 158
16187.72 155
16188.92 147
16190.12 169
16191.33 195
16192.53 170
16193.73 180
16194.93 183
16196.14 178
16197.34 148
16198.54 184
16199.74 184
16200.95 181
16202.15 167
16203.35 177
16204.56 148
16205.76 176
16206.96 153
16208.16 144
16209.37 152
16210.57 170
16211.77 177
16212.98 189
16214.18 165
16215.38 173
16216.59 163
16217.79 150
16218.99 167
16220.20 193
16221.40 174
16222.60 172
16223.81 172
16225.01 145
16226.22 151
16227.42 174
16228.62 160
16229.83 167
16231.03 170
16232.23 159
16233.44 171
16234.64 185
16235.85 186
16237.05 199
16238.25 182
16239.46 173
16240.66 195
16241.87 188
16243.07 178
16244.28 181
16245.48 203
16246.68 189
16247.89 176
16249.09 167
16250.30 167
16251.50 220
16252.71 185
16253.91 172
16255.12 177
16256.32 180
16257.53 181
16258.73 195
16259.94 193
16261.14 195
16262.35 164
16263.55 200
16264.76 200
16265.96 186
16267.17 176
16268.37 181
16269.58 188
16270.78 183
16271.99 199
16273.19 209
16274.40 226
16275.60 228
16276.81 183
16278.02 160
16279.22 189
16280.43 210
16281.63 196
16282.84 203
16284.04 180
16285.25 189
16286.46 198
16287.66 157
16288.87 215
16290.07 222
16291.28 196
16292.49 192
16293.69 207
16294.90 201
16296.11 183
16297.31 178
16298.52 206
16299.72 209
16300.93 205
16302.14 189
16303.34 196
16304.55 204
16305.76 201
16306.96 187
16308.17 185
16309.38 180
16310.58 192
16311.79 220
16313.00 197
16314.21 195
16315.41 210
16316.62 188
16317.83 207
16319.03 187
16320.24 190
16321.45 184
16322.66 194
16323.86 175
16325.07 165
16326.28 193
16327.49 194
16328.69 157
16329.90 168
16331.11 160
16332.32 164
16333.52 168
16334.73 208
16335.94 172
16337.15 173
16338.35 169
16339.56 187
16340.77 190
16341.98 189
16343.19 156
16344.39 189
16345.60 176
16346.81 161
16348.02 161
16349.23 161
16350.44 171
16351.64 150
16352.85 168
16354.06 167
16355.27 190
16356.48 193
16357.69 165
16358.89 169
16360.10 161
16361.31 208
16362.52 177
16363.73 167
16364.94 167
16366.15 183
16367.36 191
16368.57 178
16369.77 161
16370.98 179
16372.19 151
16373.40 163
16374.61 158
16375.82 179
16377.03 187
16378.24 165
16379.45 158
16380.66 162
16381.87 172
16383.08 174
16384.29 165
16385.50 193
16386.71 165
16387.92 143
16389.12 186
16390.33 154
16391.54 145
16392.75 140
16393.96 186
16395.17 160
16396.38 167
16397.59 164
16398.80 192
16400.01 185
16401.22 170
16402.43 148
16403.65 145
16404.86 135
16406.07 156
16407.28 165
16408.49 145
16409.70 181
16410.91 190
16412.12 164
16413.33 180
16414.54 153
16415.75 173
16416.96 174
16418.17 165
16419.38 151
16420.59 141
16421.80 161
16423.02 148
16424.23 139
16425.44 153
16426.65 158
16427.86 160
16429.07 150
16430.28 166
16431.49 157
16432.71 171
16433.92 142
16435.13 183
16436.34 198
16437.55 152
16438.76 156
16439.97 165
16441.19 143
16442.40 143
16443.61 167
16444.82 153
16446.03 167
16447.25 164
16448.46 143
16449.67 168
16450.88 167
16452.09 174
16453.31 176
16454.52 203
16455.73 191
16456.94 161
16458.15 172
16459.37 143
16460.58 159
16461.79 153
16463.00 146
16464.22 175
16465.43 133
16466.64 160
16467.85 156
16469.07 145
16470.28 157
16471.49 165
16472.71 175
16473.92 184
16475.13 145
16476.34 151
16477.56 166
16478.77 154
16479.98 163
16481.20 156
16482.41 146
16483.62 150
16484.84 147
16486.05 175
16487.26 153
16488.48 188
16489.69 151
16490.90 165
16492.12 171
16493.33 145
16494.54 155
16495.76 137
16496.97 142
16498.19 144
16499.40 143
16500.61 145
16501.83 180
16503.04 160
16504.25 139
16505.47 140
16506.68 158
16507.90 178
16509.11 168
16510.33 153
16511.54 148
16512.75 157
16513.97 152
16515.18 149
16516.40 171
16517.61 164
16518.83 164
16520.04 159
16521.26 150
16522.47 163
16523.68 146
16524.90 170
16526.11 153
16527.33 131
16528.54 142
16529.76 159
16530.97 166
16532.19 169
16533.40 143
16534.62 156
16535.83 153
16537.05 154
16538.27 157
16539.48 149
16540.70 163
16541.91 155
16543.13 166
16544.34 153
16545.56 135
16546.77 142
16547.99 166
16549.20 178
16550.42 177
16551.64 144
16552.85 165
16554.07 140
16555.28 132
16556.50 150
16557.72 136
16558.93 157
16560.15 159
16561.36 167
16562.58 135
16563.80 153
16565.01 163
16566.23 180
16567.44 175
16568.66 143
16569.88 145
16571.09 171
16572.31 167
16573.53 141
16574.74 141
16575.96 134
16577.18 173
16578.39 148
16579.61 146
16580.83 134
16582.04 150
16583.26 157
16584.48 135
16585.70 128
16586.91 139
16588.13 152
16589.35 154
16590.56 133
16591.78 140
16593.00 156
16594.22 124
16595.43 140
16596.65 129
16597.87 128
16599.09 131
16600.30 156
16601.52 154
16602.74 158
16603.96 136
16605.17 148
16606.39 156
16607.61 176
16608.83 125
16610.04 147
16611.26 157
16612.48 139
16613.70 138
16614.92 150
16616.13 156
16617.35 134
16618.57 157
16619.79 158
16621.01 135
16622.23 144
16623.44 157
16624.66 184
16625.88 153
16627.10 150
16628.32 165
16629.54 177
16630.76 152
16631.97 124
16633.19 151
16634.41 159
16635.63 134
16636.85 143
16638.07 150
16639.29 116
16640.51 134
16641.73 170
16642.94 150
16644.16 136
16645.38 152
16646.60 161
16647.82 143
16649.04 136
16650.26 164
16651.48 154
16652.70 146
16653.92 149
16655.14 149
16656.36 157
16657.58 142
16658.80 130
16660.02 144
16661.24 129
16662.46 120
16663.68 133
16664.90 148
16666.12 179
16667.34 124
16668.56 153
16669.78 130
16671.00 148
16672.22 173
16673.44 152
16674.66 156
16675.88 122
16677.10 149
16678.32 160
16679.54 156
16680.76 122
16681.98 138
16683.20 127
16684.42 170
16685.64 132
16686.86 134
16688.08 121
16689.30 152
16690.53 160
16691.75 161
16692.97 158
16694.19 134
16695.41 170
16696.63 168
16697.85 144
16699.07 157
16700.29 151
16701.52 167
16702.74 154
16703.96 114
16705.18 132
16706.40 143
16707.62 154
16708.84 170
16710.07 123
16711.29 157
16712.51 160
16713.73 153
16714.95 139
16716.17 123
16717.40 146
16718.62 152
16719.84 176
16721.06 157
16722.28 115
16723.51 147
16724.73 169
16725.95 124
16727.17 131
16728.39 137
16729.62 125
16730.84 136
16732.06 138
16733.28 116
16734.51 123
16735.73 148
16736.95 160
16738.17 140
16739.40 150
16740.62 144
16741.84 158
16743.06 128
16744.29 135
16745.51 132
16746.73 151
16747.96 152
16749.18 164
16750.40 122
16751.63 163
16752.85 164
16754.07 149
16755.30 131
16756.52 147
16757.74 152
16758.97 169
16760.19 160
16761.41 134
16762.64 138
16763.86 161
16765.08 172
16766.31 136
16767.53 135
16768.75 146
16769.98 173
16771.20 145
16772.43 153
16773.65 148
16774.87 142
16776.10 140
16777.32 147
16778.55 147
16779.77 122
16780.99 138
16782.22 141
16783.44 139
16784.67 121
16785.89 142
16787.12 146
16788.34 152
16789.56 126
16790.79 142
16792.01 152
16793.24 136
16794.46 149
16795.69 130
16796.91 136
16798.14 139
16799.36 162
16800.59 142
16801.81 146
16803.04 133
16804.26 166
16805.49 169
16806.71 172
16807.94 147
16809.16 162
16810.39 139
16811.61 144
16812.84 130
16814.06 144
16815.29 175
16816.51 142
16817.74 143
16818.97 152
16820.19 177
16821.42 163
16822.64 161
16823.87 148
16825.09 162
16826.32 123
16827.55 160
16828.77 147
16830.00 186
16831.22 154
16832.45 149
16833.68 156
16834.90 154
16836.13 147
16837.35 145
16838.58 140
16839.81 133
16841.03 138
16842.26 151
16843.49 177
16844.71 159
16845.94 172
16847.17 130
16848.39 131
16849.62 137
16850.85 159
16852.07 141
16853.30 154
16854.53 137
16855.75 139
16856.98 167
16858.21 142
16859.43 159
16860.66 127
16861.89 147
16863.12 125
16864.34 161
16865.57 150
16866.80 152
16868.02 153
16869.25 167
16870.48 150
16871.71 160
16872.93 168
16874.16 160
16875.39 188
16876.62 177
16877.85 163
16879.07 145
16880.30 180
16881.53 152
16882.76 174
16883.98 167
16885.21 165
16886.44 128
16887.67 154
16888.90 167
16890.13 160
16891.35 151
16892.58 159
16893.81 144
16895.04 124
16896.27 158
16897.49 153
16898.72 171
16899.95 137
16901.18 157
16902.41 155
16903.64 158
16904.87 166
16906.10 162
16907.32 145
16908.55 143
16909.78 158
16911.01 151
16912.24 154
16913.47 147
16914.70 138
16915.93 125
16917.16 146
16918.39 144
16919.61 168
16920.84 158
16922.07 156
16923.30 137
16924.53 160
16925.76 130
16926.99 159
16928.22 183
16929.45 159
16930.68 180
16931.91 120
16933.14 150
16934.37 141
16935.60 170
16936.83 146
16938.06 166
16939.29 142
16940.52 143
16941.75 137
16942.98 146
16944.21 134
16945.44 159
16946.67 168
16947.90 149
16949.13 148
16950.36 148
16951.59 156
16952.82 134
16954.05 140
16955.28 143
16956.51 153
16957.74 127
16958.97 138
16960.20 133
16961.44 160
16962.67 146
16963.90 187
16965.13 125
16966.36 143
16967.59 146
16968.82 146
16970.05 151
16971.28 156
16972.51 149
16973.75 145
16974.98 146
16976.21 156
16977.44 150
16978.67 141
16979.90 193
16981.13 127
16982.37 165
16983.60 144
16984.83 148
16986.06 153
16987.29 134
16988.52 161
16989.76 127
16990.99 155
16992.22 121
16993.45 138
16994.68 124
16995.92 141
16997.15 130
16998.38 159
16999.61 142
17000.84 154
17002.08 130
17003.31 134
17004.54 137
17005.77 154
17007.01 177
17008.24 151
17009.47 168
17010.70 121
17011.94 144
17013.17 144
17014.40 145
17015.63 126
17016.87 147
17018.10 135
17019.33 149
17020.57 124
17021.80 131
17023.03 160
17024.26 115
17025.50 180
17026.73 139
17027.96 154
17029.20 130
17030.43 150
17031.66 130
17032.90 150
17034.13 139
17035.36 141
17036.60 124
17037.83 150
17039.06 126
17040.30 132
17041.53 145
17042.77 139
17044.00 145
17045.23 123
17046.47 137
17047.70 118
17048.93 111
17050.17 133
17051.40 143
17052.64 130
17053.87 180
17055.11 142
17056.34 161
17057.57 129
17058.81 127
17060.04 132
17061.28 143
17062.51 160
17063.75 144
17064.98 143
17066.21 135
17067.45 169
17068.68 124
17069.92 120
17071.15 117
17072.39 160
17073.62 138
17074.86 124
17076.09 132
17077.33 135
17078.56 129
17079.80 139
17081.03 134
17082.27 154
17083.50 164
17084.74 150
17085.97 146
17087.21 140
17088.45 150
17089.68 121
17090.92 160
17092.15 124
17093.39 126
17094.62 162
17095.86 168
17097.09 139
17098.33 114
17099.57 135
17100.80 169
17102.04 147
17103.27 113
17104.51 118
17105.75 125
17106.98 154
17108.22 141
17109.45 147
17110.69 125
17111.93 153
17113.16 140
17114.40 154
17115.64 134
17116.87 149
17118.11 148
17119.34 154
17120.58 157
17121.82 134
17123.05 145
17124.29 132
17125.53 153
17126.76 124
17128.00 148
17129.24 138
17130.48 160
17131.71 153
17132.95 145
17134.19 153
17135.42 143
17136.66 149
17137.90 141
17139.13 113
17140.37 127
17141.61 139
17142.85 118
17144.08 126
17145.32 122
17146.56 164
17147.80 135
17149.03 145
17150.27 130
17151.51 136
17152.75 125
17153.98 123
17155.22 141
17156.46 154
17157.70 127
17158.94 128
17160.17 137
17161.41 132
17162.65 155
17163.89 140
17165.13 117
17166.37 129
17167.60 139
17168.84 142
17170.08 168
17171.32 138
17172.56 136
17173.80 139
17175.03 146
17176.27 136
17177.51 126
17178.75 152
17179.99 147
17181.23 136
17182.47 97
17183.70 121
17184.94 128
17186.18 126
17187.42 134
17188.66 146
17189.90 149
17191.14 145
17192.38 138
17193.62 137
17194.86 133
17196.10 128
17197.33 150
17198.57 134
17199.81 124
17201.05 110
17202.29 130
17203.53 127
17204.77 134
17206.01 112
17207.25 94
17208.49 151
17209.73 147
17210.97 139
17212.21 144
17213.45 141
17214.69 132
17215.93 158
17217.17 128
17218.41 120
17219.65 124
17220.89 128
17222.13 136
17223.37 156
17224.61 131
17225.85 124
17227.09 122
17228.33 128
17229.57 126
17230.81 138
17232.05 126
17233.30 158
17234.54 138
17235.78 130
17237.02 137
17238.26 136
17239.50 131
17240.74 111
17241.98 133
17243.22 137
17244.46 128
17245.70 138
17246.95 128
17248.19 131
17249.43 132
17250.67 115
17251.91 128
17253.15 130
17254.39 113
17255.63 136
17256.88 103
17258.12 147
17259.36 138
17260.60 127
17261.84 115
17263.08 112
17264.33 110
17265.57 129
17266.81 117
17268.05 124
17269.29 147
17270.54 142
17271.78 130
17273.02 114
17274.26 140
17275.50 117
17276.75 139
17277.99 123
17279.23 130
17280.47 145
17281.71 121
17282.96 146
17284.20 134
17285.44 111
17286.68 140
17287.93 147
17289.17 146
17290.41 135
17291.66 125
17292.90 155
17294.14 122
17295.38 110
17296.63 116
17297.87 137
17299.11 132
17300.36 132
17301.60 124
17302.84 148
17304.09 115
17305.33 133
17306.57 125
17307.82 112
17309.06 127
17310.30 98
17311.55 121
17312.79 107
17314.03 138
17315.28 155
17316.52 131
17317.76 119
17319.01 132
17320.25 130
17321.49 132
17322.74 168
17323.98 127
17325.23 140
17326.47 146
17327.71 148
17328.96 153
17330.20 153
17331.45 125
17332.69 141
17333.94 130
17335.18 110
17336.42 108
17337.67 99
17338.91 127
17340.16 164
17341.40 131
17342.65 113
17343.89 124
17345.14 150
17346.38 121
17347.63 126
17348.87 143
17350.12 126
17351.36 125
17352.61 145
17353.85 131
17355.10 112
17356.34 113
17357.59 159
17358.83 126
17360.08 146
17361.32 135
17362.57 135
17363.81 141
17365.06 169
17366.30 184
17367.55 133
17368.79 121
17370.04 144
17371.28 121
17372.53 132
17373.78 140
17375.02 167
17376.27 155
17377.51 141
17378.76 140
17380.01 129
17381.25 153
17382.50 142
17383.74 133
17384.99 148
17386.24 143
17387.48 151
17388.73 131
17389.97 125
17391.22 125
17392.47 133
17393.71 142
17394.96 124
17396.21 123
17397.45 109
17398.70 140
17399.95 157
17401.19 149
17402.44 149
17403.69 124
17404.93 130
17406.18 144
17407.43 128
17408.67 137
17409.92 142
17411.17 140
17412.41 145
17413.66 138
17414.91 120
17416.16 125
17417.40 134
17418.65 129
17419.90 136
17421.15 146
17422.39 160
17423.64 122
17424.89 111
17426.14 124
17427.38 127
17428.63 130
17429.88 131
17431.13 141
17432.37 154
17433.62 137
17434.87 135
17436.12 116
17437.37 127
17438.61 126
17439.86 132
17441.11 136
17442.36 112
17443.61 117
17444.86 148
17446.10 134
17447.35 123
17448.60 121
17449.85 140
17451.10 125
17452.35 102
17453.59 118
17454.84 121
17456.09 112
17457.34 122
17458.59 151
17459.84 105
17461.09 101
17462.34 111
17463.58 141
17464.83 141
17466.08 124
17467.33 106
17468.58 127
17469.83 111
17471.08 136
17472.33 134
17473.58 134
17474.83 132
17476.08 150
17477.33 141
17478.58 135
17479.82 123
17481.07 120
17482.32 127
17483.57 127
17484.82 130
17486.07 125
17487.32 125
17488.57 136
17489.82 131
17491.07 119
17492.32 127
17493.57 136
17494.82 138
17496.07 133
17497.32 125
17498.57 120
17499.82 124
17501.07 146
17502.32 124
17503.57 107
17504.82 103
17506.07 131
17507.33 122
17508.58 100
17509.83 123
17511.08 152
17512.33 143
17513.58 132
17514.83 116
17516.08 131
17517.33 139
17518.58 129
17519.83 140
17521.08 125
17522.33 133
17523.59 149
17524.84 121
17526.09 110
17527.34 109
17528.59 142
17529.84 140
17531.09 125
17532.34 119
17533.60 117
17534.85 137
17536.10 106
17537.35 99
17538.60 95
17539.85 136
17541.11 110
17542.36 113
17543.61 124
17544.86 97
17546.11 116
17547.37 141
17548.62 132
17549.87 120
17551.12 125
17552.37 141
17553.63 133
17554.88 135
17556.13 130
17557.38 141
17558.63 112
17559.89 131
17561.14 128
17562.39 135
17563.64 137
17564.90 124
17566.15 133
17567.40 157
17568.65 126
17569.91 135
17571.16 158
17572.41 134
17573.67 130
17574.92 100
17576.17 117
17577.42 162
17578.68 147
17579.93 112
17581.18 129
17582.44 117
17583.69 125
17584.94 147
17586.20 125
17587.45 109
17588.70 121
17589.96 119
17591.21 124
17592.46 108
17593.72 132
17594.97 128
17596.23 123
17597.48 132
17598.73 113
17599.99 135
17601.24 119
17602.49 141
17603.75 131
17605.00 118
17606.26 129
17607.51 137
17608.76 144
17610.02 103
17611.27 89
17612.53 132
17613.78 122
17615.04 108
17616.29 124
17617.55 130
17618.80 129
17620.05 143
17621.31 155
17622.56 117
17623.82 119
17625.07 159
17626.33 134
17627.58 139
17628.84 127
17630.09 148
17631.35 151
17632.60 142
17633.86 127
17635.11 156
17636.37 143
17637.62 155
17638.88 131
17640.13 127
17641.39 127
17642.64 153
17643.90 154
17645.15 127
17646.41 121
17647.67 129
17648.92 126
17650.18 113
17651.43 114
17652.69 124
17653.94 144
17655.20 152
17656.46 131
17657.71 129
17658.97 125
17660.22 130
17661.48 123
17662.74 100
17663.99 130
17665.25 119
17666.50 124
17667.76 128
17669.02 121
17670.27 140
17671.53 135
17672.79 135
17674.04 131
17675.30 133
17676.55 123
17677.81 158
17679.07 122
17680.32 122
17681.58 125
17682.84 142
17684.10 134
17685.35 136
17686.61 128
17687.87 122
17689.12 132
17690.38 122
17691.64 115
17692.89 122
17694.15 151
17695.41 138
17696.67 160
17697.92 154
17699.18 116
17700.44 136
17701.70 152
17702.95 157
17704.21 141
17705.47 141
17706.73 132
17707.98 121
17709.24 121
17710.50 151
17711.76 127
17713.01 136
17714.27 112
17715.53 125
17716.79 117
17718.05 126
17719.30 136
17720.56 139
17721.82 117
17723.08 117
17724.34 126
17725.60 94
17726.85 122
17728.11 112
17729.37 113
17730.63 133
17731.89 130
17733.15 128
17734.40 137
17735.66 140
17736.92 125
17738.18 122
17739.44 116
17740.70 129
17741.96 106
17743.22 147
17744.48 108
17745.73 121
17746.99 110
17748.25 104
17749.51 117
17750.77 107
17752.03 114
17753.29 124
17754.55 131
17755.81 129
17757.07 126
17758.33 133
17759.59 110
17760.85 123
17762.11 123
17763.37 137
17764.63 110
17765.88 97
17767.14 130
17768.40 131
17769.66 149
17770.92 121
17772.18 132
17773.44 146
17774.70 137
17775.96 120
17777.22 123
17778.48 110
17779.75 109
17781.01 119
17782.27 117
17783.53 118
17784.79 117
17786.05 122
17787.31 132
17788.57 144
17789.83 136
17791.09 124
17792.35 152
17793.61 157
17794.87 112
17796.13 130
17797.39 128
17798.65 114
17799.91 123
17801.18 122
17802.44 115
17803.70 116
17804.96 116
17806.22 145
17807.48 143
17808.74 127
17810.00 115
17811.27 122
17812.53 140
17813.79 115
17815.05 101
17816.31 106
17817.57 136
17818.83 121
17820.10 121
17821.36 115
17822.62 133
17823.88 151
17825.14 153
17826.41 121
17827.67 112
17828.93 132
17830.19 128
17831.45 113
17832.72 123
17833.98 126
17835.24 132
17836.50 106
17837.76 106
17839.03 93
17840.29 130
17841.55 135
17842.81 129
17844.08 134
17845.34 106
17846.60 104
17847.86 135
17849.13 110
17850.39 103
17851.65 107
17852.92 125
17854.18 129
17855.44 125
17856.70 114
17857.97 123
17859.23 127
17860.49 138
17861.76 121
17863.02 113
17864.28 135
17865.55 120
17866.81 126
17868.07 106
17869.34 130
17870.60 134
17871.86 125
17873.13 125
17874.39 116
17875.65 116
17876.92 119
17878.18 122
17879.45 125
17880.71 120
17881.97 150
17883.24 127
17884.50 135
17885.76 118
17887.03 131
17888.29 136
17889.56 109
17890.82 126
17892.09 111
17893.35 127
17894.61 119
17895.88 132
17897.14 115
17898.41 142
17899.67 126
17900.94 115
17902.20 125
17903.47 119
17904.73 121
17906.00 114
17907.26 122
17908.52 100
17909.79 115
17911.05 106
17912.32 104
17913.58 123
17914.85 101
17916.11 120
17917.38 114
17918.64 96
17919.91 123
17921.18 125
17922.44 127
17923.71 109
17924.97 145
17926.24 112
17927.50 105
17928.77 117
17930.03 121
17931.30 109
17932.56 108
17933.83 127
17935.10 139
17936.36 119
17937.63 126
17938.89 129
17940.16 139
17941.43 103
17942.69 140
17943.96 154
17945.22 129
17946.49 112
17947.76 119
17949.02 149
17950.29 156
17951.55 113
17952.82 105
17954.09 141
17955.35 103
17956.62 132
17957.89 134
17959.15 98
17960.42 131
17961.69 124
17962.95 118
17964.22 109
17965.49 97
17966.75 113
17968.02 124
17969.29 116
17970.56 112
17971.82 108
17973.09 127
17974.36 130
17975.62 132
17976.89 125
17978.16 127
17979.43 123
17980.69 132
17981.96 115
17983.23 105
17984.50 117
17985.76 134
17987.03 128
17988.30 128
17989.57 104
17990.83 128
17992.10 130
17993.37 93
17994.64 96
17995.90 111
17997.17 117
17998.44 100
17999.71 102
18000.98 119
18002.25 120
18003.51 107
18004.78 135
18006.05 123
18007.32 127
18008.59 129
18009.85 143
18011.12 111
18012.39 99
18013.66 111
18014.93 116
18016.20 148
18017.47 91
18018.73 113
18020.00 145
18021.27 141
18022.54 108
18023.81 124
18025.08 135
18026.35 114
18027.62 151
18028.89 112
18030.16 107
18031.42 101
18032.69 141
18033.96 159
18035.23 107
18036.50 110
18037.77 119
18039.04 142
18040.31 132
18041.58 103
18042.85 119
18044.12 134
18045.39 116
18046.66 148
18047.93 105
18049.20 128
18050.47 117
18051.74 97
18053.01 110
18054.28 134
18055.55 133
18056.82 117
18058.09 113
18059.36 120
18060.63 129
18061.90 115
18063.17 142
18064.44 136
18065.71 119
18066.98 117
18068.25 162
18069.52 130
18070.79 139
18072.06 110
18073.33 127
18074.60 124
18075.87 129
18077.14 112
18078.41 122
18079.69 122
18080.96 131
18082.23 117
18083.50 96
18084.77 101
18086.04 122
18087.31 141
18088.58 93
18089.85 109
18091.13 167
18092.40 149
18093.67 134
18094.94 123
18096.21 136
18097.48 118
18098.75 119
18100.03 135
18101.30 144
18102.57 118
18103.84 137
18105.11 133
18106.38 122
18107.66 105
18108.93 127
18110.20 138
18111.47 141
18112.74 104
18114.02 107
18115.29 119
18116.56 126
18117.83 132
18119.10 130
18120.38 109
18121.65 127
18122.92 118
18124.19 117
18125.47 131
18126.74 108
18128.01 139
18129.28 124
18130.56 143
18131.83 114
18133.10 137
18134.38 128
18135.65 136
18136.92 114
18138.19 127
18139.47 128
18140.74 110
18142.01 131
18143.29 119
18144.56 119
18145.83 107
18147.11 137
18148.38 113
18149.65 132
18150.93 122
18152.20 141
18153.47 119
18154.75 130
18156.02 121
18157.29 115
18158.57 132
18159.84 150
18161.11 127
18162.39 119
18163.66 115
18164.94 87
18166.21 106
18167.48 113
18168.76 110
18170.03 100
18171.31 160
18172.58 126
18173.85 128
18175.13 142
18176.40 137
18177.68 148
18178.95 98
18180.23 98
18181.50 116
18182.77 142
18184.05 132
18185.32 124
18186.60 145
18187.87 150
18189.15 129
18190.42 153
18191.70 109
18192.97 145
18194.25 106
18195.52 142
18196.80 128
18198.07 114
18199.35 104
18200.62 117
18201.90 126
18203.17 128
18204.45 131
18205.72 124
18207.00 113
18208.27 109
18209.55 134
18210.83 121
18212.10 132
18213.38 122
18214.65 141
18215.93 116
18217.20 100
18218.48 118
18219.75 133
18221.03 148
18222.31 116
18223.58 129
18224.86 143
18226.13 151
18227.41 135
18228.69 112
18229.96 110
18231.24 140
18232.52 122
18233.79 99
18235.07 96
18236.34 128
18237.62 151
18238.90 135
18240.17 127
18241.45 127
18242.73 127
18244.00 122
18245.28 132
18246.56 98
18247.83 120
18249.11 139
18250.39 123
18251.66 111
18252.94 136
18254.22 125
18255.50 134
18256.77 122
18258.05 111
18259.33 102
18260.60 120
18261.88 130
18263.16 99
18264.44 108
18265.71 87
18266.99 119
18268.27 105
18269.55 114
18270.82 104
18272.10 129
18273.38 112
18274.66 121
18275.93 115
18277.21 157
18278.49 130
18279.77 118
18281.05 127
18282.32 105
18283.60 138
18284.88 108
18286.16 130
18287.44 107
18288.71 141
18289.99 106
18291.27 125
18292.55 99
18293.83 127
18295.11 123
18296.38 138
18297.66 123
18298.94 116
18300.22 115
18301.50 119
18302.78 121
18304.06 136
18305.34 156
18306.61 129
18307.89 115
18309.17 124
18310.45 127
18311.73 115
18313.01 115
18314.29 92
18315.57 113
18316.85 128
18318.13 124
18319.41 133
18320.68 132
18321.96 130
18323.24 112
18324.52 123
18325.80 105
18327.08 132
18328.36 130
18329.64 137
18330.92 120
18332.20 109
18333.48 113
18334.76 119
18336.04 111
18337.32 122
18338.60 115
18339.88 131
18341.16 161
18342.44 118
18343.72 112
18345.00 116
18346.28 135
18347.56 114
18348.84 105
18350.12 120
18351.40 117
18352.68 129
18353.96 102
18355.24 113
18356.52 107
18357.81 113
18359.09 121
18360.37 119
18361.65 121
18362.93 125
18364.21 118
18365.49 97
18366.77 125
18368.05 111
18369.33 97
18370.61 103
18371.90 112
18373.18 116
18374.46 104
18375.74 116
18377.02 115
18378.30 138
18379.58 102
18380.86 105
18382.15 122
18383.43 121
18384.71 92
18385.99 114
18387.27 127
18388.55 126
18389.84 115
18391.12 120
18392.40 135
18393.68 111
18394.96 110
18396.25 144
18397.53 133
18398.81 127
18400.09 125
18401.37 131
18402.66 129
18403.94 126
18405.22 148
18406.50 130
18407.79 121
18409.07 130
18410.35 118
18411.63 143
18412.92 125
18414.20 144
18415.48 132
18416.76 131
18418.05 126
18419.33 121
18420.61 129
18421.89 119
18423.18 114
18424.46 108
18425.74 111
18427.03 110
18428.31 131
18429.59 107
18430.88 106
18432.16 108
18433.44 127
18434.73 106
18436.01 101
18437.29 122
18438.58 156
18439.86 150
18441.14 137
18442.43 122
18443.71 117
18444.99 121
18446.28 94
18447.56 116
18448.85 110
18450.13 136
18451.41 116
18452.70 114
18453.98 111
18455.27 120
18456.55 130
18457.83 131
18459.12 100
18460.40 115
18461.69 105
18462.97 134
18464.26 148
18465.54 113
18466.82 110
18468.11 120
18469.39 134
18470.68 126
18471.96 116
18473.25 129
18474.53 116
18475.82 135
18477.10 112
18478.39 115
18479.67 123
18480.96 118
18482.24 123
18483.53 110
18484.81 100
18486.10 111
18487.38 119
18488.67 129
18489.95 113
18491.24 100
18492.52 116
18493.81 123
18495.09 110
18496.38 139
18497.66 116
18498.95 121
18500.24 126
18501.52 102
18502.81 115
18504.09 131
18505.38 138
18506.66 124
18507.95 118
18509.24 114
18510.52 125
18511.81 119
18513.09 109
18514.38 116
18515.67 145
18516.95 137
18518.24 102
18519.53 114
18520.81 110
18522.10 115
18523.38 123
18524.67 129
18525.96 105
18527.24 128
18528.53 143
18529.82 138
18531.10 128
18532.39 115
18533.68 114
18534.96 131
18536.25 127
18537.54 98
18538.83 112
18540.11 118
18541.40 133
18542.69 115
18543.97 113
18545.26 107
18546.55 141
18547.84 117
18549.12 135
18550.41 107
18551.70 110
18552.98 119
18554.27 137
18555.56 123
18556.85 129
18558.14 139
18559.42 138
18560.71 117
18562.00 117
18563.29 113
18564.57 131
18565.86 118
18567.15 135
18568.44 145
18569.73 140
18571.01 119
18572.30 131
18573.59 129
18574.88 112
18576.17 126
18577.46 130
18578.74 155
18580.03 126
18581.32 112
18582.61 142
18583.90 145
18585.19 141
18586.47 117
18587.76 132
18589.05 137
18590.34 125
18591.63 125
18592.92 140
18594.21 132
18595.50 137
18596.79 134
18598.07 131
18599.36 138
18600.65 139
18601.94 136
18603.23 153
18604.52 122
18605.81 143
18607.10 147
18608.39 139
18609.68 136
18610.97 140
18612.26 101
18613.55 136
18614.84 135
18616.13 133
18617.42 137
18618.71 171
18619.99 162
18621.28 135
18622.57 138
18623.86 136
18625.15 135
18626.44 140
18627.73 137
18629.02 105
18630.31 127
18631.61 140
18632.90 144
18634.19 122
18635.48 142
18636.77 156
18638.06 133
18639.35 134
18640.64 129
18641.93 119
18643.22 147
18644.51 123
18645.80 141
18647.09 122
18648.38 128
18649.67 135
18650.96 123
18652.25 131
18653.55 124
18654.84 129
18656.13 146
18657.42 123
18658.71 133
18660.00 140
18661.29 132
18662.58 114
18663.87 140
18665.17 117
18666.46 115
18667.75 119
18669.04 125
18670.33 117
18671.62 139
18672.92 133
18674.21 134
18675.50 114
18676.79 121
18678.08 126
18679.37 133
18680.67 143
18681.96 132
18683.25 101
18684.54 113
18685.83 120
18687.13 143
18688.42 131
18689.71 118
18691.00 104
18692.30 136
18693.59 124
18694.88 145
18696.17 120
18697.46 138
18698.76 84
18700.05 144
18701.34 114
18702.64 110
18703.93 129
18705.22 149
18706.51 117
18707.81 129
18709.10 120
18710.39 123
18711.69 130
18712.98 144
18714.27 124
18715.56 114
18716.86 125
18718.15 102
18719.44 127
18720.74 112
18722.03 108
18723.32 112
18724.62 129
18725.91 136
18727.20 121
18728.50 101
18729.79 109
18731.09 129
18732.38 116
18733.67 106
18734.97 124
18736.26 146
18737.55 117
18738.85 121
18740.14 141
18741.44 127
18742.73 110
18744.02 139
18745.32 129
18746.61 100
18747.91 107
18749.20 135
18750.50 124
18751.79 109
18753.08 131
18754.38 135
18755.67 110
18756.97 110
18758.26 128
18759.56 103
18760.85 109
18762.15 106
18763.44 111
18764.74 116
18766.03 121
18767.33 123
18768.62 116
18769.92 115
18771.21 102
18772.51 132
18773.80 129
18775.10 120
18776.39 110
18777.69 131
18778.98 129
18780.28 129
18781.57 111
18782.87 127
18784.16 131
18785.46 116
18786.75 118
18788.05 131
18789.35 101
18790.64 114
18791.94 115
18793.23 128
18794.53 116
18795.83 110
18797.12 102
18798.42 128
18799.71 135
18801.01 93
18802.31 107
18803.60 109
18804.90 122
18806.19 133
18807.49 132
18808.79 131
18810.08 116
18811.38 111
18812.68 129
18813.97 130
18815.27 111
18816.57 119
18817.86 119
18819.16 107
18820.46 113
18821.75 110
18823.05 94
18824.35 125
18825.64 104
18826.94 121
18828.24 127
18829.53 131
18830.83 105
18832.13 124
18833.43 115
18834.72 100
18836.02 128
18837.32 115
18838.62 126
18839.91 140
18841.21 130
18842.51 105
18843.81 105
18845.10 131
18846.40 140
18847.70 131
18849.00 127
18850.29 117
18851.59 109
18852.89 114
18854.19 116
18855.49 133
18856.78 132
18858.08 132
18859.38 112
18860.68 117
18861.98 110
18863.27 105
18864.57 104
18865.87 132
18867.17 116
18868.47 101
18869.77 108
18871.06 118
18872.36 114
18873.66 134
18874.96 131
18876.26 140
18877.56 103
18878.86 125
18880.15 105
18881.45 104
18882.75 119
18884.05 106
18885.35 137
18886.65 104
18887.95 124
18889.25 131
18890.55 119
18891.85 117
18893.15 114
18894.44 146
18895.74 116
18897.04 123
18898.34 108
18899.64 115
18900.94 132
18902.24 99
18903.54 123
18904.84 124
18906.14 113
18907.44 130
18908.74 97
18910.04 130
18911.34 115
18912.64 112
18913.94 123
18915.24 109
18916.54 117
18917.84 119
18919.14 155
18920.44 137
18921.74 117
18923.04 105
18924.34 141
18925.64 128
18926.94 124
18928.24 136
18929.54 160
18930.84 120
18932.14 111
18933.45 125
18934.75 116
18936.05 114
18937.35 119
18938.65 121
18939.95 122
18941.25 104
18942.55 104
18943.85 115
18945.15 107
18946.45 99
18947.76 124
18949.06 132
18950.36 114
18951.66 98
18952.96 121
18954.26 125
18955.56 109
18956.86 110
18958.17 101
18959.47 97
18960.77 110
18962.07 108
18963.37 116
18964.67 93
18965.98 110
18967.28 122
18968.58 119
18969.88 116
18971.18 129
18972.49 133
18973.79 118
18975.09 102
18976.39 113
18977.69 108
18979.00 112
18980.30 112
18981.60 130
18982.90 121
18984.21 102
18985.51 104
18986.81 100
18988.11 129
18989.42 93
18990.72 104
18992.02 111
18993.32 121
18994.63 102
18995.93 117
18997.23 148
18998.54 125
18999.84 110
19001.14 124
19002.44 117
19003.75 109
19005.05 118
19006.35 112
19007.66 146
19008.96 105
19010.26 120
19011.57 121
19012.87 106
19014.17 102
19015.48 106
19016.78 138
19018.08 115
19019.39 86
19020.69 116
19021.99 126
19023.30 105
19024.60 135
19025.91 93
19027.21 104
19028.51 123
19029.82 120
19031.12 100
19032.43 105
19033.73 108
19035.03 112
19036.34 104
19037.64 128
19038.95 113
19040.25 94
19041.56 114
19042.86 114
19044.16 100
19045.47 100
19046.77 129
19048.08 114
19049.38 143
19050.69 124
19051.99 116
19053.30 124
19054.60 126
19055.91 137
19057.21 124
19058.52 120
19059.82 136
19061.13 134
19062.43 111
19063.74 107
19065.04 122
19066.35 112
19067.65 112
19068.96 116
19070.26 103
19071.57 122
19072.87 142
19074.18 121
19075.49 113
19076.79 110
19078.10 122
19079.40 112
19080.71 112
19082.01 82
19083.32 94
19084.63 112
19085.93 112
19087.24 100
19088.54 117
19089.85 105
19091.16 123
19092.46 102
19093.77 103
19095.07 93
19096.38 125
19097.69 116
19098.99 122
19100.30 107
19101.61 113
19102.91 134
19104.22 120
19105.53 103
19106.83 96
19108.14 122
19109.45 122
19110.75 118
19112.06 106
19113.37 133
19114.67 115
19115.98 134
19117.29 130
19118.59 119
19119.90 116
19121.21 104
19122.52 135
19123.82 107
19125.13 115
19126.44 106
19127.74 124
19129.05 120
19130.36 132
19131.67 110
19132.97 129
19134.28 127
19135.59 104
19136.90 133
19138.20 135
19139.51 128
19140.82 134
19142.13 133
19143.44 125
19144.74 125
19146.05 123
19147.36 126
19148.67 121
19149.98 123
19151.28 97
19152.59 117
19153.90 103
19155.21 112
19156.52 135
19157.83 99
19159.13 118
19160.44 143
19161.75 142
19163.06 121
19164.37 133
19165.68 120
19166.99 133
19168.29 134
19169.60 129
19170.91 128
19172.22 148
19173.53 139
19174.84 119
19176.15 144
19177.46 108
19178.77 158
19180.07 126
19181.38 110
19182.69 104
19184.00 156
19185.31 149
19186.62 124
19187.93 88
19189.24 117
19190.55 96
19191.86 119
19193.17 120
19194.48 97
19195.79 99
19197.10 122
19198.41 113
19199.72 108
19201.03 100
19202.34 128
19203.65 128
19204.96 113
19206.27 98
19207.58 99
19208.89 116
19210.20 116
19211.51 102
19212.82 97
19214.13 101
19215.44 95
19216.75 121
19218.06 130
19219.37 115
19220.68 135
19221.99 113
19223.30 106
19224.61 104
19225.92 105
19227.23 142
19228.54 127
19229.86 111
19231.17 120
19232.48 109
19233.79 106
19235.10 104
19236.41 98
19237.72 107
19239.03 103
19240.34 104
19241.65 121
19242.97 119
19244.28 120
19245.59 105
19246.90 114
19248.21 121
19249.52 120
19250.83 122
19252.15 126
19253.46 125
19254.77 90
19256.08 103
19257.39 112
19258.70 114
19260.02 111
19261.33 122
19262.64 119
19263.95 99
19265.26 114
19266.58 104
19267.89 112
19269.20 114
19270.51 105
19271.83 100
19273.14 96
19274.45 120
19275.76 108
19277.08 102
19278.39 112
19279.70 110
19281.01 114
19282.33 95
19283.64 116
19284.95 107
19286.26 105
19287.58 131
19288.89 114
19290.20 100
19291.52 98
19292.83 134
19294.14 106
19295.45 85
19296.77 94
19298.08 90
19299.39 123
19300.71 114
19302.02 107
19303.33 111
19304.65 122
19305.96 102
19307.27 120
19308.59 102
19309.90 116
19311.21 114
19312.53 111
19313.84 99
19315.16 102
19316.47 106
19317.78 122
19319.10 106
19320.41 87
19321.73 114
19323.04 118
19324.35 114
19325.67 129
19326.98 124
19328.30 100
19329.61 118
19330.92 99
19332.24 107
19333.55 104
19334.87 98
19336.18 118
19337.50 108
19338.81 118
19340.13 95
19341.44 112
19342.76 132
19344.07 119
19345.38 103
19346.70 106
19348.01 106
19349.33 123
19350.64 103
19351.96 124
19353.27 100
19354.59 129
19355.90 137
19357.22 118
19358.54 108
19359.85 115
19361.17 119
19362.48 136
19363.80 116
19365.11 117
19366.43 122
19367.74 115
19369.06 127
19370.37 100
19371.69 146
19373.01 111
19374.32 130
19375.64 127
19376.95 116
19378.27 114
19379.59 109
19380.90 113
19382.22 122
19383.53 122
19384.85 123
19386.17 111
19387.48 110
19388.80 112
19390.11 118
19391.43 128
19392.75 113
19394.06 103
19395.38 97
19396.70 98
19398.01 113
19399.33 115
19400.65 105
19401.96 111
19403.28 146
19404.60 114
19405.91 113
19407.23 104
19408.55 107
19409.86 113
19411.18 110
19412.50 120
19413.82 106
19415.13 138
19416.45 124
19417.77 126
19419.08 111
19420.40 115
19421.72 112
19423.04 111
19424.35 130
19425.67 106
19426.99 114
19428.31 131
19429.62 100
19430.94 140
19432.26 122
19433.58 106
19434.90 125
19436.21 121
19437.53 84
19438.85 100
19440.17 107
19441.49 111
19442.80 104
19444.12 110
19445.44 117
19446.76 116
19448.08 119
19449.40 113
19450.71 102
19452.03 106
19453.35 114
19454.67 114
19455.99 112
19457.31 134
19458.62 201
19459.94 101
19461.26 100
19462.58 111
19463.90 107
19465.22 117
19466.54 108
19467.86 107
19469.18 117
19470.49 132
19471.81 137
19473.13 102
19474.45 87
19475.77 109
19477.09 111
19478.41 110
19479.73 107
19481.05 121
19482.37 117
19483.69 129
19485.01 116
19486.33 119
19487.65 102
19488.97 95
19490.29 124
19491.61 108
19492.93 126
19494.25 97
19495.57 105
19496.89 126
19498.21 140
19499.53 124
19500.85 110
19502.17 112
19503.49 105
19504.81 134
19506.13 110
19507.45 105
19508.77 120
19510.09 144
19511.41 145
19512.73 103
19514.05 113
19515.37 129
19516.69 134
19518.01 137
19519.33 129
19520.65 127
19521.97 112
19523.29 97
19524.61 117
19525.94 102
19527.26 103
19528.58 110
19529.90 110
19531.22 96
19532.54 109
19533.86 116
19535.18 106
19536.50 103
19537.83 120
19539.15 107
19540.47 97
19541.79 105
19543.11 134
19544.43 114
19545.75 120
19547.08 115
19548.40 113
19549.72 101
19551.04 87
19552.36 98
19553.69 115
19555.01 110
19556.33 113
19557.65 117
19558.97 122
19560.30 107
19561.62 114
19562.94 90
19564.26 93
19565.58 99
19566.91 97
19568.23 106
19569.55 118
19570.87 130
19572.20 105
19573.52 101
19574.84 125
19576.16 110
19577.49 123
19578.81 116
19580.13 106
19581.46 118
19582.78 120
19584.10 104
19585.42 109
19586.75 114
19588.07 98
19589.39 118
19590.72 101
19592.04 113
19593.36 112
19594.69 98
19596.01 103
19597.33 109
19598.66 102
19599.98 120
19601.30 108
19602.63 119
19603.95 123
19605.27 112
19606.60 132
19607.92 96
19609.25 108
19610.57 124
19611.89 104
19613.22 111
19614.54 111
19615.86 99
19617.19 131
19618.51 109
19619.84 108
19621.16 99
19622.49 98
19623.81 111
19625.13 112
19626.46 120
19627.78 101
19629.11 107
19630.43 90
19631.76 105
19633.08 100
19634.41 111
19635.73 103
19637.05 109
19638.38 104
19639.70 97
19641.03 105
19642.35 117
19643.68 104
19645.00 113
19646.33 109
19647.65 93
19648.98 104
19650.30 100
19651.63 94
19652.95 109
19654.28 126
19655.61 123
19656.93 113
19658.26 103
19659.58 108
19660.91 91
19662.23 96
19663.56 110
19664.88 120
19666.21 116
19667.54 98
19668.86 114
19670.19 119
19671.51 110
19672.84 109
19674.16 123
19675.49 99
19676.82 130
19678.14 95
19679.47 103
19680.80 105
19682.12 104
19683.45 109
19684.77 115
19686.10 116
19687.43 101
19688.75 92
19690.08 105
19691.41 104
19692.73 100
19694.06 88
19695.39 115
19696.71 110
19698.04 94
19699.37 83
19700.69 91
19702.02 121
19703.35 94
19704.67 97
19706.00 95
19707.33 106
19708.66 95
19709.98 93
19711.31 75
19712.64 112
19713.96 119
19715.29 112
19716.62 115
19717.95 101
19719.27 92
19720.60 108
19721.93 106
19723.26 102
19724.58 130
19725.91 117
19727.24 112
19728.57 100
19729.90 105
19731.22 127
19732.55 116
19733.88 141
19735.21 109
19736.54 99
19737.86 90
19739.19 114
19740.52 99
19741.85 111
19743.18 109
19744.51 118
19745.83 109
19747.16 104
19748.49 96
19749.82 111
19751.15 134
19752.48 118
19753.80 104
19755.13 110
19756.46 99
19757.79 105
19759.12 93
19760.45 93
19761.78 96
19763.11 121
19764.44 124
19765.76 120
19767.09 109
19768.42 100
19769.75 113
19771.08 94
19772.41 109
19773.74 128
19775.07 107
19776.40 120
19777.73 113
19779.06 117
19780.39 120
19781.72 125
19783.05 126
19784.38 98
19785.71 103
19787.04 99
19788.37 116
19789.70 98
19791.03 103
19792.36 100
19793.69 109
19795.02 113
19796.35 90
19797.68 101
19799.01 106
19800.34 92
19801.67 91
19803.00 88
19804.33 92
19805.66 101
19806.99 122
19808.32 111
19809.65 99
19810.98 103
19812.31 118
19813.64 124
19814.97 122
19816.30 120
19817.63 94
19818.96 113
19820.29 104
19821.63 92
19822.96 104
19824.29 90
19825.62 90
19826.95 103
19828.28 105
19829.61 112
19830.94 125
19832.28 118
19833.61 117
19834.94 111
19836.27 102
19837.60 111
19838.93 97
19840.26 111
19841.60 113
19842.93 131
19844.26 116
19845.59 109
19846.92 116
19848.25 107
19849.59 107
19850.92 105
19852.25 110
19853.58 97
19854.91 105
19856.25 119
19857.58 113
19858.91 128
19860.24 131
19861.58 119
19862.91 113
19864.24 101
19865.57 104
19866.90 107
19868.24 110
19869.57 100
19870.90 93
19872.24 95
19873.57 93
19874.90 103
19876.23 107
19877.57 105
19878.90 115
19880.23 112
19881.57 111
19882.90 97
19884.23 132
19885.56 107
19886.90 105
19888.23 116
19889.56 111
19890.90 95
19892.23 94
19893.56 99
19894.90 108
19896.23 95
19897.56 110
19898.90 98
19900.23 96
19901.56 99
19902.90 86
19904.23 93
19905.57 119
19906.90 110
19908.23 104
19909.57 103
19910.90 99
19912.24 100
19913.57 129
19914.90 103
19916.24 97
19917.57 91
19918.91 105
19920.24 106
19921.57 95
19922.91 82
19924.24 99
19925.58 118
19926.91 106
19928.25 112
19929.58 106
19930.92 102
19932.25 110
19933.59 97
19934.92 99
19936.26 112
19937.59 129
19938.93 128
19940.26 114
19941.60 92
19942.93 100
19944.27 122
19945.60 123
19946.94 97
19948.27 95
19949.61 98
19950.94 132
19952.28 99
19953.61 104
19954.95 98
19956.28 91
19957.62 123
19958.95 106
19960.29 118
19961.63 119
19962.96 88
19964.30 110
19965.63 103
19966.97 102
19968.30 107
19969.64 109
19970.98 106
19972.31 104
19973.65 102
19974.98 114
19976.32 113
19977.66 88
19978.99 96
19980.33 114
19981.67 119
19983.00 99
19984.34 92
19985.67 106
19987.01 98
19988.35 102
19989.68 107
19991.02 94
19992.36 102
19993.69 110
19995.03 98
19996.37 107
19997.71 104
19999.04 98
20000.38 112
20001.72 100
20003.05 94
20004.39 117
20005.73 106
20007.06 103
20008.40 113
20009.74 113
20011.08 92
20012.41 118
20013.75 99
20015.09 97
20016.43 88
20017.76 89
20019.10 117
20020.44 136
20021.78 89
20023.11 106
20024.45 102
20025.79 100
20027.13 124
20028.47 106
20029.80 127
20031.14 114
20032.48 105
20033.82 121
20035.16 120
20036.49 115
20037.83 109
20039.17 115
20040.51 119
20041.85 97
20043.19 96
20044.52 105
20045.86 111
20047.20 113
20048.54 96
20049.88 102
20051.22 99
20052.56 112
20053.89 85
20055.23 108
20056.57 98
20057.91 126
20059.25 94
20060.59 102
20061.93 111
20063.27 108
20064.61 114
20065.95 108
20067.28 95
20068.62 110
20069.96 101
20071.30 114
20072.64 99
20073.98 97
20075.32 109
20076.66 86
20078.00 106
20079.34 94
20080.68 80
20082.02 103
20083.36 102
20084.70 97
20086.04 105
20087.38 103
20088.72 132
20090.06 118
20091.40 104
20092.74 101
20094.08 110
20095.42 109
20096.76 103
20098.10 92
20099.44 115
20100.78 120
20102.12 89
20103.46 82
20104.80 86
20106.14 106
20107.48 117
20108.82 97
20110.16 87
20111.50 102
20112.84 115
20114.18 119
20115.53 97
20116.87 110
20118.21 110
20119.55 120
20120.89 94
20122.23 99
20123.57 88
20124.91 91
20126.25 130
20127.60 117
20128.94 80
20130.28 88
20131.62 90
20132.96 97
20134.30 109
20135.64 101
