# Supplementary material for: MALDI-TOF MS typing enables the classification of brewing yeasts of the genus Saccharomyces to major beer styles
Source: PLoS One. 2017 Aug 9;12(8):e0181694. doi: 10.1371/journal.pone.0181694 (PMC5549903; doi:10.1371/journal.pone.0181694)
Supplement: S10 File — The directory includes 90 raw files and was zipped to “.zip”; the folder has three strains with 30 spectra per strain; S1 Text explains the raw files with an example and Table 1 represents the yeast strains used within the experiment. (ZIP) [file pone.0181694.s013.zip › 28-30/30332a-998-OG-Koe-Koe-YPG-18h-E-E_2015-08-24__0_A6_1.dat]

2000.02 1234
2000.44 1238
2000.87 1239
2001.29 1245
2001.71 1234
2002.13 1383
2002.55 1215
2002.97 1237
2003.40 1167
2003.82 1175
2004.24 1167
2004.66 1162
2005.08 1129
2005.50 1202
2005.93 1274
2006.35 1218
2006.77 1122
2007.19 1134
2007.62 1093
2008.04 1141
2008.46 1112
2008.88 1117
2009.30 1107
2009.73 1196
2010.15 1089
2010.57 1154
2010.99 1055
2011.42 1259
2011.84 1130
2012.26 1106
2012.68 1070
2013.11 1062
2013.53 1128
2013.95 1111
2014.38 1073
2014.80 1144
2015.22 1289
2015.64 1128
2016.07 1127
2016.49 1214
2016.91 1163
2017.34 1285
2017.76 1189
2018.18 1135
2018.61 1296
2019.03 1203
2019.45 1174
2019.88 1113
2020.30 1160
2020.72 1204
2021.15 1243
2021.57 1177
2021.99 1208
2022.42 1048
2022.84 1132
2023.27 1197
2023.69 1125
2024.11 1122
2024.54 1123
2024.96 1062
2025.39 1184
2025.81 1221
2026.23 968
2026.66 1086
2027.08 1055
2027.51 1110
2027.93 1124
2028.36 976
2028.78 1130
2029.20 1081
2029.63 1031
2030.05 1214
2030.48 1158
2030.90 1055
2031.33 1194
2031.75 1173
2032.18 1141
2032.60 951
2033.03 1087
2033.45 978
2033.88 1034
2034.30 1047
2034.73 1042
2035.15 1173
2035.58 1118
2036.00 1110
2036.43 1213
2036.85 1153
2037.28 1113
2037.70 1356
2038.13 1243
2038.55 1187
2038.98 1209
2039.40 1034
2039.83 1171
2040.25 1185
2040.68 1142
2041.11 1248
2041.53 1125
2041.96 1202
2042.38 1119
2042.81 1235
2043.23 1271
2043.66 1206
2044.09 1225
2044.51 984
2044.94 976
2045.37 1019
2045.79 1099
2046.22 1195
2046.64 1228
2047.07 1263
2047.50 1136
2047.92 1110
2048.35 1165
2048.78 1153
2049.20 1089
2049.63 1043
2050.06 1111
2050.48 1195
2050.91 1180
2051.34 1012
2051.76 1236
2052.19 1223
2052.62 1238
2053.04 1179
2053.47 1097
2053.90 1193
2054.32 1059
2054.75 1027
2055.18 1085
2055.61 1192
2056.03 1130
2056.46 1094
2056.89 1030
2057.31 1113
2057.74 1146
2058.17 1125
2058.60 1169
2059.02 1061
2059.45 1099
2059.88 1271
2060.31 1215
2060.73 1014
2061.16 1184
2061.59 1140
2062.02 1101
2062.45 1203
2062.87 1142
2063.30 1114
2063.73 1364
2064.16 1186
2064.59 1263
2065.01 1273
2065.44 1306
2065.87 1411
2066.30 1356
2066.73 1519
2067.16 1393
2067.58 1288
2068.01 1307
2068.44 1429
2068.87 1512
2069.30 1212
2069.73 1153
2070.16 1233
2070.58 1262
2071.01 1207
2071.44 1181
2071.87 1244
2072.30 1246
2072.73 1218
2073.16 1254
2073.59 1101
2074.02 1117
2074.45 1117
2074.87 1171
2075.30 1118
2075.73 1272
2076.16 1252
2076.59 1247
2077.02 1282
2077.45 1139
2077.88 1036
2078.31 1143
2078.74 1295
2079.17 1319
2079.60 1484
2080.03 1355
2080.46 1370
2080.89 1377
2081.32 1514
2081.75 1411
2082.18 1471
2082.61 1390
2083.04 1360
2083.47 1310
2083.90 1239
2084.33 1370
2084.76 1347
2085.19 1347
2085.62 1228
2086.05 1211
2086.48 1114
2086.91 1095
2087.34 1217
2087.77 1221
2088.20 1188
2088.63 1226
2089.06 1154
2089.49 1260
2089.92 1154
2090.35 1133
2090.79 1125
2091.22 1192
2091.65 1170
2092.08 1099
2092.51 1084
2092.94 1009
2093.37 1067
2093.80 1178
2094.23 1304
2094.66 1245
2095.10 1125
2095.53 1198
2095.96 1132
2096.39 1179
2096.82 1373
2097.25 1254
2097.68 1104
2098.12 1078
2098.55 1253
2098.98 1211
2099.41 1195
2099.84 1161
2100.27 1127
2100.71 1064
2101.14 1073
2101.57 1176
2102.00 1091
2102.43 1079
2102.87 1074
2103.30 1168
2103.73 1210
2104.16 1189
2104.60 1291
2105.03 1190
2105.46 1145
2105.89 1109
2106.32 1148
2106.76 1110
2107.19 1131
2107.62 1164
2108.05 1283
2108.49 1217
2108.92 1265
2109.35 1146
2109.79 1296
2110.22 1310
2110.65 1299
2111.08 1305
2111.52 1152
2111.95 1192
2112.38 1164
2112.82 1136
2113.25 1222
2113.68 1125
2114.12 1103
2114.55 1092
2114.98 1190
2115.42 1134
2115.85 1231
2116.28 1151
2116.72 1041
2117.15 1108
2117.58 1074
2118.02 1059
2118.45 1105
2118.88 960
2119.32 1078
2119.75 1121
2120.19 1205
2120.62 1264
2121.05 1136
2121.49 1073
2121.92 1097
2122.36 1070
2122.79 1302
2123.22 1103
2123.66 1209
2124.09 1152
2124.53 1243
2124.96 1121
2125.40 941
2125.83 986
2126.26 1079
2126.70 1124
2127.13 1063
2127.57 1048
2128.00 1048
2128.44 1054
2128.87 1247
2129.31 1275
2129.74 1240
2130.18 1208
2130.61 1174
2131.05 1319
2131.48 1235
2131.92 1228
2132.35 1233
2132.79 1261
2133.22 1266
2133.66 1218
2134.09 1262
2134.53 1223
2134.96 1296
2135.40 1170
2135.83 1215
2136.27 1157
2136.70 1207
2137.14 1228
2137.58 1259
2138.01 1392
2138.45 1385
2138.88 1125
2139.32 1085
2139.75 1132
2140.19 1183
2140.63 1059
2141.06 1135
2141.50 1252
2141.93 1198
2142.37 1195
2142.81 1078
2143.24 978
2143.68 1110
2144.12 1171
2144.55 1057
2144.99 940
2145.43 1179
2145.86 1100
2146.30 1039
2146.73 1084
2147.17 1047
2147.61 1171
2148.04 1105
2148.48 1073
2148.92 1176
2149.35 1184
2149.79 1273
2150.23 1207
2150.67 1331
2151.10 1329
2151.54 1208
2151.98 1340
2152.41 1279
2152.85 1277
2153.29 1277
2153.73 1256
2154.16 1395
2154.60 1142
2155.04 1344
2155.48 1274
2155.91 1285
2156.35 1298
2156.79 1231
2157.23 1190
2157.66 1150
2158.10 1184
2158.54 1280
2158.98 1228
2159.41 1298
2159.85 1267
2160.29 1428
2160.73 1277
2161.17 1212
2161.60 1215
2162.04 1182
2162.48 1254
2162.92 1159
2163.36 1148
2163.80 1312
2164.23 1250
2164.67 1303
2165.11 1120
2165.55 1277
2165.99 1242
2166.43 1246
2166.86 1247
2167.30 1209
2167.74 1053
2168.18 1165
2168.62 1322
2169.06 1276
2169.50 1230
2169.94 1350
2170.38 1292
2170.81 1367
2171.25 1379
2171.69 1461
2172.13 1389
2172.57 1311
2173.01 1373
2173.45 1301
2173.89 1387
2174.33 1441
2174.77 1549
2175.21 1430
2175.65 1480
2176.09 1315
2176.53 1527
2176.96 1571
2177.40 1301
2177.84 1219
2178.28 1229
2178.72 1283
2179.16 1384
2179.60 1353
2180.04 1293
2180.48 1295
2180.92 1162
2181.36 1372
2181.80 1367
2182.24 1340
2182.68 1330
2183.12 1181
2183.56 1195
2184.01 1231
2184.45 1266
2184.89 1184
2185.33 1164
2185.77 1259
2186.21 1209
2186.65 1243
2187.09 1182
2187.53 1191
2187.97 1309
2188.41 1271
2188.85 1246
2189.29 1275
2189.73 1269
2190.17 1320
2190.62 1370
2191.06 1343
2191.50 1265
2191.94 1223
2192.38 1300
2192.82 1268
2193.26 1105
2193.70 1194
2194.15 1262
2194.59 1274
2195.03 1204
2195.47 1267
2195.91 1251
2196.35 1160
2196.79 1179
2197.24 1382
2197.68 1302
2198.12 1270
2198.56 1278
2199.00 1195
2199.45 1250
2199.89 1323
2200.33 1283
2200.77 1213
2201.21 1208
2201.66 1359
2202.10 1201
2202.54 1292
2202.98 1193
2203.42 1202
2203.87 1354
2204.31 1191
2204.75 1198
2205.19 1331
2205.64 1212
2206.08 1168
2206.52 1165
2206.96 1132
2207.41 1277
2207.85 1187
2208.29 1315
2208.74 1365
2209.18 1429
2209.62 1322
2210.06 1228
2210.51 1305
2210.95 1300
2211.39 1234
2211.84 1322
2212.28 1207
2212.72 1114
2213.17 1161
2213.61 1122
2214.05 1209
2214.50 1268
2214.94 1267
2215.38 1235
2215.83 1300
2216.27 1320
2216.71 1240
2217.16 1172
2217.60 1245
2218.05 1278
2218.49 1118
2218.93 1254
2219.38 1225
2219.82 1060
2220.26 1120
2220.71 1129
2221.15 1119
2221.60 1156
2222.04 1368
2222.49 1409
2222.93 1411
2223.37 1294
2223.82 1319
2224.26 1314
2224.71 1256
2225.15 1403
2225.60 1345
2226.04 1457
2226.49 1300
2226.93 1368
2227.37 1276
2227.82 1252
2228.26 1410
2228.71 1428
2229.15 1249
2229.60 1211
2230.04 1193
2230.49 1195
2230.93 1349
2231.38 1267
2231.82 1306
2232.27 1404
2232.71 1506
2233.16 1374
2233.61 1461
2234.05 1375
2234.50 1439
2234.94 1459
2235.39 1325
2235.83 1272
2236.28 1313
2236.72 1318
2237.17 1184
2237.61 1240
2238.06 1202
2238.51 1170
2238.95 1303
2239.40 1298
2239.84 1281
2240.29 1110
2240.74 1086
2241.18 1194
2241.63 1169
2242.07 1081
2242.52 1081
2242.97 1104
2243.41 1117
2243.86 1170
2244.31 1097
2244.75 1004
2245.20 1143
2245.65 1252
2246.09 1190
2246.54 1178
2246.99 1164
2247.43 1137
2247.88 1055
2248.33 1228
2248.77 1197
2249.22 1137
2249.67 1229
2250.11 1168
2250.56 1201
2251.01 1170
2251.45 1247
2251.90 1255
2252.35 1259
2252.80 1088
2253.24 1111
2253.69 1253
2254.14 1178
2254.59 1104
2255.03 1256
2255.48 1152
2255.93 1232
2256.38 1143
2256.82 1138
2257.27 1107
2257.72 1124
2258.17 1208
2258.61 1213
2259.06 1266
2259.51 1248
2259.96 1348
2260.41 1399
2260.85 1210
2261.30 1117
2261.75 1359
2262.20 1318
2262.65 1480
2263.09 1446
2263.54 1530
2263.99 1635
2264.44 1693
2264.89 1470
2265.34 1307
2265.79 1384
2266.23 1526
2266.68 1458
2267.13 1544
2267.58 1533
2268.03 1594
2268.48 1555
2268.93 1595
2269.38 1570
2269.82 1448
2270.27 1606
2270.72 1472
2271.17 1463
2271.62 1450
2272.07 1379
2272.52 1517
2272.97 1444
2273.42 1366
2273.87 1402
2274.32 1368
2274.77 1228
2275.21 1332
2275.66 1280
2276.11 1283
2276.56 1317
2277.01 1372
2277.46 1381
2277.91 1251
2278.36 1223
2278.81 1241
2279.26 1292
2279.71 1283
2280.16 1342
2280.61 1325
2281.06 1354
2281.51 1342
2281.96 1236
2282.41 1287
2282.86 1404
2283.31 1425
2283.76 1393
2284.21 1345
2284.66 1356
2285.11 1367
2285.56 1384
2286.02 1260
2286.47 1347
2286.92 1393
2287.37 1286
2287.82 1425
2288.27 1390
2288.72 1617
2289.17 1581
2289.62 1784
2290.07 1887
2290.52 2126
2290.97 2200
2291.42 2102
2291.88 2169
2292.33 2224
2292.78 2332
2293.23 2296
2293.68 2295
2294.13 1993
2294.58 1850
2295.04 1781
2295.49 1796
2295.94 1799
2296.39 1662
2296.84 1619
2297.29 1484
2297.74 1504
2298.20 1393
2298.65 1396
2299.10 1313
2299.55 1403
2300.00 1355
2300.46 1367
2300.91 1347
2301.36 1336
2301.81 1427
2302.26 1392
2302.72 1261
2303.17 1140
2303.62 1168
2304.07 1281
2304.53 1250
2304.98 1278
2305.43 1288
2305.88 1252
2306.33 1297
2306.79 1323
2307.24 1446
2307.69 1259
2308.15 1229
2308.60 1429
2309.05 1464
2309.50 1418
2309.96 1434
2310.41 1480
2310.86 1513
2311.32 1432
2311.77 1429
2312.22 1470
2312.68 1387
2313.13 1433
2313.58 1555
2314.03 1373
2314.49 1300
2314.94 1315
2315.39 1320
2315.85 1314
2316.30 1343
2316.76 1349
2317.21 1307
2317.66 1301
2318.12 1309
2318.57 1329
2319.02 1285
2319.48 1424
2319.93 1362
2320.39 1430
2320.84 1566
2321.29 1530
2321.75 1559
2322.20 1466
2322.66 1336
2323.11 1368
2323.56 1378
2324.02 1446
2324.47 1426
2324.93 1400
2325.38 1399
2325.84 1544
2326.29 1579
2326.74 1696
2327.20 1516
2327.65 1386
2328.11 1548
2328.56 1674
2329.02 1605
2329.47 1638
2329.93 1722
2330.38 1713
2330.84 1849
2331.29 1850
2331.75 1655
2332.20 1757
2332.66 1755
2333.11 1808
2333.57 1692
2334.02 1569
2334.48 1530
2334.93 1459
2335.39 1351
2335.84 1376
2336.30 1484
2336.76 1524
2337.21 1428
2337.67 1330
2338.12 1321
2338.58 1301
2339.03 1350
2339.49 1371
2339.95 1676
2340.40 1746
2340.86 1562
2341.31 1651
2341.77 1611
2342.23 1631
2342.68 1594
2343.14 1716
2343.59 1816
2344.05 1704
2344.51 1613
2344.96 1644
2345.42 1560
2345.88 1563
2346.33 1538
2346.79 1599
2347.24 1750
2347.70 1534
2348.16 1548
2348.61 1549
2349.07 1440
2349.53 1431
2349.99 1458
2350.44 1464
2350.90 1446
2351.36 1379
2351.81 1329
2352.27 1417
2352.73 1382
2353.18 1445
2353.64 1422
2354.10 1437
2354.56 1329
2355.01 1257
2355.47 1297
2355.93 1397
2356.38 1254
2356.84 1215
2357.30 1403
2357.76 1446
2358.22 1407
2358.67 1304
2359.13 1286
2359.59 1304
2360.05 1290
2360.50 1369
2360.96 1397
2361.42 1319
2361.88 1452
2362.34 1482
2362.79 1366
2363.25 1417
2363.71 1349
2364.17 1264
2364.63 1285
2365.08 1433
2365.54 1359
2366.00 1329
2366.46 1313
2366.92 1360
2367.38 1398
2367.84 1548
2368.29 1485
2368.75 1550
2369.21 1567
2369.67 1523
2370.13 1350
2370.59 1414
2371.05 1562
2371.50 1544
2371.96 1466
2372.42 1497
2372.88 1388
2373.34 1467
2373.80 1433
2374.26 1443
2374.72 1454
2375.18 1366
2375.64 1432
2376.10 1492
2376.56 1421
2377.02 1461
2377.47 1529
2377.93 1366
2378.39 1324
2378.85 1399
2379.31 1352
2379.77 1336
2380.23 1409
2380.69 1394
2381.15 1482
2381.61 1400
2382.07 1397
2382.53 1560
2382.99 1513
2383.45 1506
2383.91 1339
2384.37 1376
2384.83 1434
2385.29 1262
2385.75 1235
2386.21 1414
2386.67 1245
2387.13 1315
2387.59 1329
2388.05 1386
2388.52 1408
2388.98 1345
2389.44 1214
2389.90 1206
2390.36 1352
2390.82 1273
2391.28 1271
2391.74 1300
2392.20 1251
2392.66 1410
2393.12 1371
2393.58 1456
2394.05 1328
2394.51 1378
2394.97 1296
2395.43 1215
2395.89 1182
2396.35 1188
2396.81 1383
2397.27 1297
2397.74 1356
2398.20 1212
2398.66 1203
2399.12 1097
2399.58 1287
2400.04 1357
2400.50 1358
2400.97 1203
2401.43 1163
2401.89 1299
2402.35 1326
2402.81 1326
2403.28 1292
2403.74 1383
2404.20 1307
2404.66 1327
2405.12 1460
2405.59 1449
2406.05 1331
2406.51 1231
2406.97 1316
2407.44 1311
2407.90 1290
2408.36 1256
2408.82 1257
2409.29 1192
2409.75 1281
2410.21 1178
2410.67 1282
2411.14 1270
2411.60 1313
2412.06 1279
2412.52 1156
2412.99 1214
2413.45 1223
2413.91 1327
2414.38 1349
2414.84 1478
2415.30 1357
2415.77 1374
2416.23 1522
2416.69 1431
2417.16 1501
2417.62 1733
2418.08 1688
2418.55 1711
2419.01 1704
2419.47 1750
2419.94 1728
2420.40 1627
2420.86 1688
2421.33 1775
2421.79 1671
2422.25 1588
2422.72 1555
2423.18 1585
2423.65 1541
2424.11 1420
2424.57 1481
2425.04 1465
2425.50 1491
2425.97 1394
2426.43 1384
2426.90 1517
2427.36 1459
2427.82 1296
2428.29 1375
2428.75 1454
2429.22 1319
2429.68 1415
2430.15 1469
2430.61 1366
2431.08 1312
2431.54 1351
2432.00 1426
2432.47 1405
2432.93 1457
2433.40 1439
2433.86 1457
2434.33 1527
2434.79 1621
2435.26 1441
2435.72 1561
2436.19 1613
2436.65 1446
2437.12 1488
2437.58 1574
2438.05 1549
2438.52 1586
2438.98 1564
2439.45 1607
2439.91 1746
2440.38 1837
2440.84 1719
2441.31 1647
2441.77 1650
2442.24 1536
2442.71 1723
2443.17 1565
2443.64 1590
2444.10 1643
2444.57 1545
2445.03 1593
2445.50 1568
2445.97 1391
2446.43 1390
2446.90 1303
2447.37 1253
2447.83 1327
2448.30 1305
2448.76 1134
2449.23 1140
2449.70 1267
2450.16 1310
2450.63 1192
2451.10 1374
2451.56 1331
2452.03 1333
2452.50 1417
2452.96 1314
2453.43 1310
2453.90 1361
2454.36 1303
2454.83 1283
2455.30 1290
2455.76 1297
2456.23 1222
2456.70 1295
2457.17 1297
2457.63 1407
2458.10 1306
2458.57 1386
2459.03 1346
2459.50 1435
2459.97 1399
2460.44 1302
2460.90 1252
2461.37 1450
2461.84 1388
2462.31 1354
2462.77 1340
2463.24 1329
2463.71 1339
2464.18 1346
2464.65 1323
2465.11 1290
2465.58 1238
2466.05 1332
2466.52 1369
2466.99 1350
2467.45 1378
2467.92 1349
2468.39 1388
2468.86 1318
2469.33 1543
2469.79 1413
2470.26 1248
2470.73 1198
2471.20 1325
2471.67 1229
2472.14 1258
2472.61 1240
2473.07 1451
2473.54 1436
2474.01 1235
2474.48 1296
2474.95 1285
2475.42 1332
2475.89 1241
2476.36 1295
2476.82 1327
2477.29 1456
2477.76 1302
2478.23 1278
2478.70 1299
2479.17 1440
2479.64 1308
2480.11 1382
2480.58 1330
2481.05 1407
2481.52 1442
2481.99 1447
2482.46 1281
2482.93 1238
2483.40 1461
2483.87 1403
2484.33 1405
2484.80 1354
2485.27 1348
2485.74 1285
2486.21 1342
2486.68 1272
2487.15 1373
2487.62 1365
2488.09 1278
2488.56 1342
2489.03 1326
2489.50 1279
2489.97 1344
2490.44 1294
2490.92 1265
2491.39 1372
2491.86 1325
2492.33 1438
2492.80 1326
2493.27 1335
2493.74 1411
2494.21 1420
2494.68 1388
2495.15 1326
2495.62 1405
2496.09 1313
2496.56 1355
2497.03 1351
2497.50 1394
2497.98 1432
2498.45 1491
2498.92 1374
2499.39 1259
2499.86 1171
2500.33 1113
2500.80 1300
2501.27 1329
2501.75 1376
2502.22 1271
2502.69 1199
2503.16 1188
2503.63 1259
2504.10 1270
2504.57 1341
2505.05 1402
2505.52 1306
2505.99 1398
2506.46 1402
2506.93 1458
2507.40 1589
2507.88 1542
2508.35 1512
2508.82 1674
2509.29 1548
2509.76 1588
2510.24 1667
2510.71 1720
2511.18 1609
2511.65 1590
2512.13 1722
2512.60 1584
2513.07 1553
2513.54 1620
2514.02 1620
2514.49 1498
2514.96 1432
2515.43 1441
2515.91 1496
2516.38 1365
2516.85 1389
2517.32 1314
2517.80 1402
2518.27 1426
2518.74 1241
2519.22 1338
2519.69 1425
2520.16 1415
2520.64 1406
2521.11 1297
2521.58 1312
2522.06 1303
2522.53 1424
2523.00 1500
2523.48 1460
2523.95 1380
2524.42 1302
2524.90 1324
2525.37 1351
2525.84 1341
2526.32 1305
2526.79 1283
2527.26 1386
2527.74 1319
2528.21 1306
2528.69 1453
2529.16 1418
2529.63 1364
2530.11 1476
2530.58 1313
2531.06 1244
2531.53 1360
2532.00 1358
2532.48 1305
2532.95 1314
2533.43 1222
2533.90 1291
2534.38 1332
2534.85 1309
2535.32 1370
2535.80 1217
2536.27 1343
2536.75 1294
2537.22 1247
2537.70 1286
2538.17 1439
2538.65 1411
2539.12 1370
2539.60 1419
2540.07 1383
2540.55 1387
2541.02 1534
2541.50 1394
2541.97 1388
2542.45 1251
2542.92 1469
2543.40 1415
2543.87 1442
2544.35 1496
2544.82 1433
2545.30 1375
2545.78 1424
2546.25 1469
2546.73 1457
2547.20 1522
2547.68 1665
2548.15 1526
2548.63 1519
2549.10 1613
2549.58 1846
2550.06 1830
2550.53 1807
2551.01 1721
2551.48 1640
2551.96 1691
2552.44 1653
2552.91 1732
2553.39 1728
2553.87 1704
2554.34 1754
2554.82 1815
2555.29 1858
2555.77 1751
2556.25 1674
2556.72 1850
2557.20 1779
2557.68 1636
2558.15 1775
2558.63 1725
2559.11 1833
2559.58 1668
2560.06 1514
2560.54 1483
2561.01 1463
2561.49 1416
2561.97 1283
2562.45 1523
2562.92 1393
2563.40 1405
2563.88 1238
2564.35 1262
2564.83 1373
2565.31 1250
2565.79 1373
2566.26 1319
2566.74 1317
2567.22 1345
2567.70 1316
2568.17 1327
2568.65 1277
2569.13 1326
2569.61 1310
2570.08 1265
2570.56 1288
2571.04 1323
2571.52 1196
2572.00 1330
2572.47 1253
2572.95 1431
2573.43 1341
2573.91 1440
2574.39 1291
2574.86 1261
2575.34 1312
2575.82 1301
2576.30 1310
2576.78 1311
2577.26 1303
2577.73 1405
2578.21 1211
2578.69 1340
2579.17 1327
2579.65 1427
2580.13 1265
2580.61 1289
2581.08 1334
2581.56 1634
2582.04 1365
2582.52 1421
2583.00 1348
2583.48 1438
2583.96 1324
2584.44 1241
2584.92 1313
2585.40 1319
2585.87 1468
2586.35 1429
2586.83 1348
2587.31 1371
2587.79 1391
2588.27 1410
2588.75 1413
2589.23 1248
2589.71 1374
2590.19 1426
2590.67 1296
2591.15 1380
2591.63 1356
2592.11 1347
2592.59 1504
2593.07 1345
2593.55 1413
2594.03 1386
2594.51 1425
2594.99 1552
2595.47 1497
2595.95 1484
2596.43 1367
2596.91 1461
2597.39 1581
2597.87 1393
2598.35 1433
2598.83 1250
2599.31 1344
2599.79 1336
2600.27 1366
2600.75 1272
2601.23 1296
2601.71 1476
2602.20 1508
2602.68 1337
2603.16 1303
2603.64 1289
2604.12 1314
2604.60 1396
2605.08 1316
2605.56 1245
2606.04 1368
2606.52 1484
2607.00 1419
2607.49 1316
2607.97 1313
2608.45 1372
2608.93 1427
2609.41 1493
2609.89 1536
2610.37 1364
2610.86 1336
2611.34 1384
2611.82 1428
2612.30 1457
2612.78 1505
2613.26 1478
2613.75 1448
2614.23 1431
2614.71 1416
2615.19 1404
2615.67 1438
2616.16 1399
2616.64 1394
2617.12 1323
2617.60 1398
2618.08 1543
2618.57 1342
2619.05 1368
2619.53 1294
2620.01 1377
2620.50 1371
2620.98 1361
2621.46 1317
2621.94 1317
2622.43 1367
2622.91 1316
2623.39 1421
2623.87 1351
2624.36 1318
2624.84 1334
2625.32 1298
2625.81 1217
2626.29 1420
2626.77 1487
2627.25 1421
2627.74 1328
2628.22 1451
2628.70 1248
2629.19 1327
2629.67 1222
2630.15 1263
2630.64 1268
2631.12 1411
2631.60 1415
2632.09 1295
2632.57 1564
2633.05 1552
2633.54 1505
2634.02 1486
2634.51 1546
2634.99 1526
2635.47 1382
2635.96 1296
2636.44 1333
2636.93 1286
2637.41 1319
2637.89 1292
2638.38 1237
2638.86 1277
2639.35 1352
2639.83 1249
2640.31 1325
2640.80 1376
2641.28 1243
2641.77 1387
2642.25 1292
2642.74 1370
2643.22 1315
2643.71 1348
2644.19 1343
2644.67 1397
2645.16 1214
2645.64 1240
2646.13 1236
2646.61 1320
2647.10 1274
2647.58 1372
2648.07 1407
2648.55 1349
2649.04 1427
2649.52 1357
2650.01 1426
2650.49 1386
2650.98 1511
2651.46 1339
2651.95 1310
2652.43 1308
2652.92 1422
2653.41 1346
2653.89 1344
2654.38 1328
2654.86 1269
2655.35 1315
2655.83 1250
2656.32 1251
2656.81 1230
2657.29 1276
2657.78 1296
2658.26 1376
2658.75 1340
2659.23 1434
2659.72 1324
2660.21 1294
2660.69 1252
2661.18 1337
2661.67 1260
2662.15 1279
2662.64 1365
2663.12 1338
2663.61 1429
2664.10 1393
2664.58 1311
2665.07 1398
2665.56 1441
2666.04 1460
2666.53 1497
2667.02 1442
2667.50 1443
2667.99 1507
2668.48 1563
2668.96 1300
2669.45 1314
2669.94 1479
2670.42 1458
2670.91 1527
2671.40 1457
2671.89 1647
2672.37 1750
2672.86 1783
2673.35 1772
2673.83 1879
2674.32 1895
2674.81 1921
2675.30 2062
2675.78 2084
2676.27 2020
2676.76 1848
2677.25 1980
2677.74 1842
2678.22 1770
2678.71 1817
2679.20 1664
2679.69 1715
2680.17 1699
2680.66 1788
2681.15 1681
2681.64 1608
2682.13 1575
2682.61 1763
2683.10 1806
2683.59 1667
2684.08 1820
2684.57 1735
2685.06 1702
2685.54 1682
2686.03 1620
2686.52 1579
2687.01 1631
2687.50 1565
2687.99 1626
2688.48 1690
2688.96 1480
2689.45 1590
2689.94 1632
2690.43 1306
2690.92 1328
2691.41 1373
2691.90 1322
2692.39 1452
2692.88 1372
2693.36 1227
2693.85 1342
2694.34 1336
2694.83 1469
2695.32 1382
2695.81 1356
2696.30 1507
2696.79 1625
2697.28 1457
2697.77 1391
2698.26 1467
2698.75 1488
2699.24 1605
2699.73 1663
2700.22 1607
2700.71 1558
2701.20 1629
2701.69 1619
2702.18 1539
2702.67 1578
2703.16 1585
2703.65 1695
2704.14 1684
2704.63 1479
2705.12 1504
2705.61 1582
2706.10 1430
2706.59 1264
2707.08 1374
2707.57 1335
2708.06 1287
2708.55 1291
2709.04 1407
2709.53 1412
2710.02 1303
2710.51 1513
2711.00 1351
2711.49 1433
2711.98 1427
2712.47 1447
2712.97 1462
2713.46 1367
2713.95 1372
2714.44 1475
2714.93 1438
2715.42 1434
2715.91 1365
2716.40 1283
2716.89 1502
2717.39 1360
2717.88 1338
2718.37 1429
2718.86 1437
2719.35 1431
2719.84 1402
2720.33 1430
2720.83 1297
2721.32 1476
2721.81 1546
2722.30 1514
2722.79 1619
2723.28 1555
2723.78 1491
2724.27 1613
2724.76 1529
2725.25 1558
2725.74 1438
2726.24 1300
2726.73 1324
2727.22 1385
2727.71 1369
2728.20 1430
2728.70 1389
2729.19 1403
2729.68 1518
2730.17 1323
2730.67 1433
2731.16 1433
2731.65 1460
2732.14 1448
2732.64 1419
2733.13 1323
2733.62 1386
2734.12 1428
2734.61 1311
2735.10 1215
2735.59 1357
2736.09 1427
2736.58 1489
2737.07 1503
2737.57 1444
2738.06 1226
2738.55 1380
2739.05 1439
2739.54 1531
2740.03 1545
2740.53 1352
2741.02 1289
2741.51 1381
2742.01 1385
2742.50 1392
2742.99 1231
2743.49 1360
2743.98 1293
2744.47 1232
2744.97 1350
2745.46 1235
2745.96 1346
2746.45 1366
2746.94 1482
2747.44 1463
2747.93 1346
2748.43 1263
2748.92 1376
2749.41 1376
2749.91 1360
2750.40 1496
2750.90 1531
2751.39 1439
2751.89 1239
2752.38 1371
2752.87 1315
2753.37 1456
2753.86 1375
2754.36 1258
2754.85 1346
2755.35 1511
2755.84 1556
2756.34 1441
2756.83 1545
2757.33 1391
2757.82 1436
2758.32 1541
2758.81 1350
2759.31 1513
2759.80 1429
2760.30 1477
2760.79 1552
2761.29 1345
2761.78 1509
2762.28 1404
2762.77 1342
2763.27 1307
2763.76 1423
2764.26 1351
2764.76 1263
2765.25 1367
2765.75 1396
2766.24 1392
2766.74 1394
2767.23 1428
2767.73 1486
2768.23 1376
2768.72 1368
2769.22 1361
2769.71 1387
2770.21 1360
2770.71 1349
2771.20 1401
2771.70 1503
2772.19 1514
2772.69 1396
2773.19 1393
2773.68 1471
2774.18 1485
2774.68 1605
2775.17 1560
2775.67 1687
2776.17 1704
2776.66 1728
2777.16 1705
2777.66 1629
2778.15 1701
2778.65 1653
2779.15 1512
2779.64 1466
2780.14 1382
2780.64 1460
2781.13 1441
2781.63 1484
2782.13 1442
2782.63 1598
2783.12 1573
2783.62 1539
2784.12 1505
2784.61 1525
2785.11 1436
2785.61 1495
2786.11 1394
2786.60 1360
2787.10 1496
2787.60 1565
2788.10 1625
2788.59 1588
2789.09 1540
2789.59 1515
2790.09 1452
2790.59 1464
2791.08 1486
2791.58 1345
2792.08 1503
2792.58 1497
2793.08 1465
2793.57 1437
2794.07 1487
2794.57 1514
2795.07 1731
2795.57 1817
2796.07 1715
2796.56 1808
2797.06 1963
2797.56 2117
2798.06 2095
2798.56 2066
2799.06 2088
2799.56 2074
2800.05 2058
2800.55 1898
2801.05 1875
2801.55 1833
2802.05 1857
2802.55 1740
2803.05 1749
2803.55 1694
2804.05 1578
2804.54 1533
2805.04 1773
2805.54 1833
2806.04 1769
2806.54 1958
2807.04 2155
2807.54 2268
2808.04 2252
2808.54 2188
2809.04 2253
2809.54 2330
2810.04 2244
2810.54 2216
2811.04 2117
2811.54 2118
2812.04 2079
2812.54 1952
2813.04 1845
2813.54 1716
2814.04 1603
2814.54 1575
2815.04 1502
2815.54 1542
2816.04 1546
2816.54 1471
2817.04 1538
2817.54 1494
2818.04 1615
2818.54 1515
2819.04 1529
2819.54 1435
2820.04 1541
2820.54 1526
2821.04 1666
2821.54 1607
2822.04 1568
2822.54 1756
2823.04 1618
2823.54 1626
2824.04 1735
2824.55 1488
2825.05 1554
2825.55 1503
2826.05 1664
2826.55 1679
2827.05 1497
2827.55 1573
2828.05 1451
2828.55 1555
2829.06 1443
2829.56 1599
2830.06 1636
2830.56 1531
2831.06 1591
2831.56 1529
2832.06 1439
2832.57 1486
2833.07 1492
2833.57 1452
2834.07 1445
2834.57 1489
2835.07 1551
2835.58 1598
2836.08 1658
2836.58 1490
2837.08 1475
2837.58 1635
2838.09 1765
2838.59 1636
2839.09 1589
2839.59 1625
2840.10 1652
2840.60 1563
2841.10 1568
2841.60 1550
2842.11 1604
2842.61 1530
2843.11 1305
2843.61 1416
2844.12 1561
2844.62 1629
2845.12 1453
2845.62 1544
2846.13 1584
2846.63 1639
2847.13 1652
2847.64 1659
2848.14 1735
2848.64 1687
2849.14 1575
2849.65 1669
2850.15 1792
2850.65 1782
2851.16 1692
2851.66 1635
2852.16 1512
2852.67 1519
2853.17 1482
2853.67 1552
2854.18 1415
2854.68 1474
2855.18 1509
2855.69 1430
2856.19 1467
2856.70 1500
2857.20 1446
2857.70 1422
2858.21 1362
2858.71 1514
2859.22 1497
2859.72 1619
2860.22 1551
2860.73 1455
2861.23 1358
2861.74 1365
2862.24 1653
2862.74 1654
2863.25 1279
2863.75 1316
2864.26 1349
2864.76 1466
2865.27 1448
2865.77 1461
2866.28 1317
2866.78 1282
2867.28 1442
2867.79 1401
2868.29 1287
2868.80 1245
2869.30 1225
2869.81 1182
2870.31 1255
2870.82 1269
2871.32 1291
2871.83 1433
2872.33 1592
2872.84 1605
2873.34 1458
2873.85 1514
2874.36 1478
2874.86 1629
2875.37 1695
2875.87 1723
2876.38 1614
2876.88 1441
2877.39 1531
2877.89 1489
2878.40 1563
2878.90 1612
2879.41 1671
2879.92 1711
2880.42 1603
2880.93 1739
2881.43 1740
2881.94 1803
2882.45 1868
2882.95 1900
2883.46 1968
2883.96 1879
2884.47 2096
2884.98 1987
2885.48 1976
2885.99 1985
2886.50 1973
2887.00 1989
2887.51 2081
2888.02 2043
2888.52 2082
2889.03 2098
2889.53 2089
2890.04 1881
2890.55 1832
2891.06 1702
2891.56 1589
2892.07 1745
2892.58 1646
2893.08 1620
2893.59 1702
2894.10 1713
2894.60 1605
2895.11 1675
2895.62 1706
2896.13 1766
2896.63 1701
2897.14 1823
2897.65 1749
2898.15 1777
2898.66 1886
2899.17 1787
2899.68 1770
2900.18 1783
2900.69 1802
2901.20 1869
2901.71 1884
2902.22 1895
2902.72 1816
2903.23 1764
2903.74 1851
2904.25 1845
2904.75 1758
2905.26 1710
2905.77 1765
2906.28 1660
2906.79 1738
2907.30 1846
2907.80 1849
2908.31 1702
2908.82 1759
2909.33 1603
2909.84 1623
2910.35 1644
2910.85 1640
2911.36 1692
2911.87 1650
2912.38 1540
2912.89 1577
2913.40 1645
2913.91 1582
2914.41 1571
2914.92 1647
2915.43 1645
2915.94 1615
2916.45 1585
2916.96 1495
2917.47 1481
2917.98 1447
2918.49 1438
2919.00 1511
2919.51 1560
2920.01 1430
2920.52 1559
2921.03 1669
2921.54 1643
2922.05 1775
2922.56 1788
2923.07 1855
2923.58 1939
2924.09 2009
2924.60 2163
2925.11 2340
2925.62 2352
2926.13 2350
2926.64 2388
2927.15 2301
2927.66 2339
2928.17 2109
2928.68 2221
2929.19 2349
2929.70 2069
2930.21 1839
2930.72 1789
2931.23 1655
2931.74 1643
2932.25 1524
2932.76 1491
2933.27 1578
2933.78 1441
2934.29 1423
2934.80 1471
2935.31 1410
2935.83 1431
2936.34 1407
2936.85 1569
2937.36 1496
2937.87 1605
2938.38 1616
2938.89 1626
2939.40 1579
2939.91 1607
2940.42 1757
2940.94 1684
2941.45 1614
2941.96 1510
2942.47 1461
2942.98 1564
2943.49 1539
2944.00 1624
2944.51 1690
2945.03 1629
2945.54 1641
2946.05 1660
2946.56 1781
2947.07 1754
2947.58 1698
2948.10 1618
2948.61 1632
2949.12 1696
2949.63 1590
2950.14 1511
2950.66 1585
2951.17 1707
2951.68 1713
2952.19 1524
2952.70 1631
2953.22 1551
2953.73 1548
2954.24 1518
2954.75 1515
2955.26 1522
2955.78 1573
2956.29 1646
2956.80 1426
2957.31 1529
2957.83 1444
2958.34 1426
2958.85 1538
2959.37 1554
2959.88 1703
2960.39 1821
2960.90 1760
2961.42 1870
2961.93 1940
2962.44 1730
2962.96 1735
2963.47 1878
2963.98 1894
2964.50 1732
2965.01 1728
2965.52 1783
2966.04 1708
2966.55 1696
2967.06 1761
2967.58 1642
2968.09 1584
2968.60 1614
2969.12 1585
2969.63 1547
2970.14 1528
2970.66 1461
2971.17 1443
2971.68 1343
2972.20 1527
2972.71 1697
2973.23 1504
2973.74 1500
2974.25 1553
2974.77 1519
2975.28 1551
2975.80 1573
2976.31 1410
2976.83 1425
2977.34 1505
2977.85 1468
2978.37 1554
2978.88 1602
2979.40 1570
2979.91 1518
2980.43 1545
2980.94 1470
2981.46 1464
2981.97 1471
2982.48 1637
2983.00 1609
2983.51 1652
2984.03 1626
2984.54 1612
2985.06 1564
2985.57 1568
2986.09 1636
2986.60 1769
2987.12 1785
2987.63 1751
2988.15 1834
2988.67 1861
2989.18 1723
2989.70 2021
2990.21 1766
2990.73 1680
2991.24 1779
2991.76 1919
2992.27 1744
2992.79 1884
2993.30 1749
2993.82 1711
2994.34 1659
2994.85 1673
2995.37 1752
2995.88 1822
2996.40 1815
2996.92 1814
2997.43 2045
2997.95 2000
2998.46 2002
2998.98 2010
2999.50 2042
3000.01 1966
3000.53 2134
3001.05 2156
3001.56 2126
3002.08 2157
3002.59 2259
3003.11 2336
3003.63 2650
3004.14 2636
3004.66 2797
3005.18 2744
3005.69 2840
3006.21 2638
3006.73 2531
3007.24 2361
3007.76 2479
3008.28 2388
3008.80 2162
3009.31 1931
3009.83 1870
3010.35 1916
3010.86 1772
3011.38 1727
3011.90 1660
3012.42 1586
3012.93 1716
3013.45 1628
3013.97 1644
3014.49 1927
3015.00 1869
3015.52 1716
3016.04 1704
3016.56 1649
3017.07 1756
3017.59 1846
3018.11 1768
3018.63 1844
3019.15 1687
3019.66 1926
3020.18 1789
3020.70 2003
3021.22 1857
3021.74 1953
3022.25 1941
3022.77 1868
3023.29 1885
3023.81 1891
3024.33 1934
3024.85 2065
3025.36 2119
3025.88 1940
3026.40 1920
3026.92 1926
3027.44 1773
3027.96 1828
3028.48 1818
3028.99 1839
3029.51 1807
3030.03 1715
3030.55 1739
3031.07 1678
3031.59 1650
3032.11 1651
3032.63 1816
3033.15 1811
3033.66 1724
3034.18 1756
3034.70 1714
3035.22 1612
3035.74 1816
3036.26 1807
3036.78 1684
3037.30 1699
3037.82 1662
3038.34 1654
3038.86 1612
3039.38 1617
3039.90 1599
3040.42 1598
3040.94 1621
3041.46 1622
3041.98 1581
3042.50 1582
3043.02 1560
3043.54 1555
3044.06 1533
3044.58 1755
3045.10 1666
3045.62 1514
3046.14 1346
3046.66 1398
3047.18 1599
3047.70 1507
3048.22 1482
3048.74 1521
3049.26 1459
3049.78 1535
3050.30 1479
3050.82 1490
3051.34 1505
3051.86 1444
3052.38 1620
3052.90 1701
3053.43 1740
3053.95 1708
3054.47 1443
3054.99 1608
3055.51 1569
3056.03 1278
3056.55 1494
3057.07 1422
3057.59 1481
3058.12 1531
3058.64 1571
3059.16 1543
3059.68 1549
3060.20 1564
3060.72 1556
3061.24 1638
3061.77 1525
3062.29 1491
3062.81 1544
3063.33 1652
3063.85 1696
3064.37 1690
3064.90 1663
3065.42 1775
3065.94 1599
3066.46 1732
3066.98 1867
3067.51 1785
3068.03 1686
3068.55 1749
3069.07 1798
3069.59 1776
3070.12 1554
3070.64 1625
3071.16 1534
3071.68 1710
3072.21 1619
3072.73 1690
3073.25 1629
3073.77 1646
3074.30 1693
3074.82 1733
3075.34 1670
3075.86 1634
3076.39 1672
3076.91 1868
3077.43 1875
3077.96 1857
3078.48 1926
3079.00 2048
3079.52 2030
3080.05 2127
3080.57 2216
3081.09 2005
3081.62 2151
3082.14 2226
3082.66 2211
3083.19 2010
3083.71 2027
3084.23 2035
3084.76 1949
3085.28 1961
3085.80 2168
3086.33 2144
3086.85 2193
3087.38 2088
3087.90 2218
3088.42 2138
3088.95 2045
3089.47 2139
3090.00 2155
3090.52 2040
3091.04 2041
3091.57 2035
3092.09 2083
3092.62 1868
3093.14 1853
3093.66 1907
3094.19 1866
3094.71 2063
3095.24 2054
3095.76 2131
3096.29 2188
3096.81 2152
3097.34 2334
3097.86 2278
3098.38 2127
3098.91 2417
3099.43 2640
3099.96 2872
3100.48 3401
3101.01 3390
3101.53 3844
3102.06 4260
3102.58 4996
3103.11 5388
3103.63 5836
3104.16 5826
3104.68 6120
3105.21 6139
3105.73 5875
3106.26 5477
3106.79 5153
3107.31 4364
3107.84 4100
3108.36 3693
3108.89 3349
3109.41 3117
3109.94 2990
3110.46 3110
3110.99 3070
3111.52 3000
3112.04 3001
3112.57 3222
3113.09 3039
3113.62 2753
3114.15 2860
3114.67 2745
3115.20 2566
3115.72 2514
3116.25 2328
3116.78 2289
3117.30 2228
3117.83 2194
3118.35 2014
3118.88 1954
3119.41 2007
3119.93 2208
3120.46 1975
3120.99 2008
3121.51 2073
3122.04 2089
3122.57 2138
3123.09 2014
3123.62 2172
3124.15 2070
3124.67 1981
3125.20 1886
3125.73 2166
3126.26 2157
3126.78 2005
3127.31 1790
3127.84 1943
3128.36 1926
3128.89 1932
3129.42 1940
3129.95 1970
3130.47 1931
3131.00 1768
3131.53 1772
3132.06 1748
3132.58 1794
3133.11 1927
3133.64 1894
3134.17 1912
3134.69 1764
3135.22 1819
3135.75 1872
3136.28 1808
3136.81 1784
3137.33 1736
3137.86 1682
3138.39 1604
3138.92 1608
3139.45 1670
3139.97 1842
3140.50 1983
3141.03 1743
3141.56 1755
3142.09 1718
3142.62 1766
3143.14 1975
3143.67 1895
3144.20 1885
3144.73 1733
3145.26 1925
3145.79 1795
3146.32 1841
3146.84 2053
3147.37 2231
3147.90 2242
3148.43 2139
3148.96 2138
3149.49 2111
3150.02 2215
3150.55 2278
3151.08 2148
3151.61 2120
3152.13 2016
3152.66 1823
3153.19 1921
3153.72 2010
3154.25 1918
3154.78 1790
3155.31 1822
3155.84 1880
3156.37 2014
3156.90 2320
3157.43 2062
3157.96 1990
3158.49 2037
3159.02 1953
3159.55 1884
3160.08 1842
3160.61 2006
3161.14 1947
3161.67 1873
3162.20 1641
3162.73 1780
3163.26 1914
3163.79 1849
3164.32 1759
3164.85 1704
3165.38 1831
3165.91 1821
3166.44 1779
3166.97 1623
3167.50 1675
3168.03 1608
3168.56 1591
3169.09 1631
3169.62 1760
3170.15 1575
3170.69 1577
3171.22 1662
3171.75 1688
3172.28 1673
3172.81 1626
3173.34 1725
3173.87 1869
3174.40 1785
3174.93 1782
3175.46 2014
3176.00 1999
3176.53 1950
3177.06 2009
3177.59 1909
3178.12 1877
3178.65 1857
3179.18 1776
3179.72 1706
3180.25 1693
3180.78 1634
3181.31 1797
3181.84 1673
3182.37 1729
3182.91 1808
3183.44 1671
3183.97 1627
3184.50 1722
3185.03 1604
3185.56 1563
3186.10 1672
3186.63 1507
3187.16 1528
3187.69 1584
3188.23 1614
3188.76 1680
3189.29 1663
3189.82 1642
3190.36 1676
3190.89 1682
3191.42 1731
3191.95 1540
3192.49 1632
3193.02 1648
3193.55 1780
3194.08 1681
3194.62 1661
3195.15 1612
3195.68 1606
3196.21 1599
3196.75 1680
3197.28 1761
3197.81 1790
3198.35 1734
3198.88 1739
3199.41 1855
3199.95 1931
3200.48 1994
3201.01 1722
3201.55 1766
3202.08 1843
3202.61 1823
3203.15 1850
3203.68 1843
3204.21 1767
3204.75 1879
3205.28 1872
3205.81 1799
3206.35 1622
3206.88 1570
3207.42 1800
3207.95 1827
3208.48 1677
3209.02 1699
3209.55 1890
3210.09 1937
3210.62 1800
3211.15 1776
3211.69 1817
3212.22 1881
3212.76 1861
3213.29 1859
3213.83 1766
3214.36 1688
3214.89 1749
3215.43 1766
3215.96 1737
3216.50 1665
3217.03 1755
3217.57 1675
3218.10 1742
3218.64 1660
3219.17 1847
3219.71 1778
3220.24 1827
3220.78 1840
3221.31 1705
3221.85 1726
3222.38 1753
3222.92 1635
3223.45 1681
3223.99 1762
3224.52 1802
3225.06 1835
3225.59 1859
3226.13 1935
3226.66 1875
3227.20 1906
3227.73 1944
3228.27 1887
3228.81 1801
3229.34 2001
3229.88 1894
3230.41 1824
3230.95 1910
3231.48 1928
3232.02 1775
3232.56 1876
3233.09 1754
3233.63 1806
3234.16 1904
3234.70 1908
3235.24 1848
3235.77 1991
3236.31 1964
3236.85 1884
3237.38 1907
3237.92 1899
3238.45 1954
3238.99 1993
3239.53 2071
3240.06 2065
3240.60 2125
3241.14 1986
3241.67 2034
3242.21 1928
3242.75 1959
3243.28 2049
3243.82 2000
3244.36 2038
3244.90 2047
3245.43 2078
3245.97 2040
3246.51 1937
3247.04 1998
3247.58 1987
3248.12 1936
3248.66 1906
3249.19 2063
3249.73 2050
3250.27 1893
3250.81 1907
3251.34 1986
3251.88 2019
3252.42 2225
3252.96 2134
3253.49 2211
3254.03 2076
3254.57 2119
3255.11 2255
3255.64 2257
3256.18 2371
3256.72 2397
3257.26 2183
3257.80 2173
3258.33 2436
3258.87 2464
3259.41 2710
3259.95 2814
3260.49 2771
3261.03 3101
3261.56 3200
3262.10 3214
3262.64 3243
3263.18 3323
3263.72 3778
3264.26 3694
3264.79 4059
3265.33 4552
3265.87 4518
3266.41 4698
3266.95 4697
3267.49 4797
3268.03 5079
3268.57 4944
3269.10 4769
3269.64 4618
3270.18 4402
3270.72 4296
3271.26 3817
3271.80 3302
3272.34 3227
3272.88 2844
3273.42 2673
3273.96 2562
3274.50 2481
3275.04 2318
3275.58 2355
3276.12 2325
3276.66 2435
3277.19 2311
3277.73 2473
3278.27 2524
3278.81 2351
3279.35 2214
3279.89 2456
3280.43 2553
3280.97 2410
3281.51 2501
3282.05 2466
3282.59 2447
3283.13 2633
3283.67 2621
3284.21 2490
3284.75 2575
3285.29 2675
3285.83 2723
3286.38 2731
3286.92 2731
3287.46 2630
3288.00 2574
3288.54 2498
3289.08 2612
3289.62 2685
3290.16 2602
3290.70 2631
3291.24 2650
3291.78 2814
3292.32 3096
3292.86 2881
3293.40 2857
3293.95 3001
3294.49 3033
3295.03 3232
3295.57 3453
3296.11 3816
3296.65 3538
3297.19 3685
3297.73 3549
3298.28 3571
3298.82 3392
3299.36 3038
3299.90 3149
3300.44 3013
3300.98 3019
3301.52 2823
3302.07 2804
3302.61 2533
3303.15 2602
3303.69 2465
3304.23 2560
3304.77 2577
3305.32 2571
3305.86 2419
3306.40 2434
3306.94 2518
3307.49 2402
3308.03 2184
3308.57 2472
3309.11 2420
3309.65 2416
3310.20 2379
3310.74 2222
3311.28 2401
3311.82 2380
3312.37 2155
3312.91 2366
3313.45 2268
3313.99 2216
3314.54 2279
3315.08 2434
3315.62 2469
3316.17 2449
3316.71 2412
3317.25 2558
3317.79 2610
3318.34 2710
3318.88 2852
3319.42 2872
3319.97 2939
3320.51 2883
3321.05 2981
3321.60 3005
3322.14 2915
3322.68 2936
3323.23 2925
3323.77 2841
3324.31 2776
3324.86 2775
3325.40 2970
3325.94 2775
3326.49 2640
3327.03 2559
3327.58 2576
3328.12 2477
3328.66 2526
3329.21 2339
3329.75 2564
3330.29 2636
3330.84 2874
3331.38 3363
3331.93 3837
3332.47 4288
3333.02 4939
3333.56 5743
3334.10 6651
3334.65 7750
3335.19 8687
3335.74 9725
3336.28 10575
3336.83 11328
3337.37 11656
3337.92 11793
3338.46 11256
3339.00 10049
3339.55 9117
3340.09 8554
3340.64 7421
3341.18 6245
3341.73 5406
3342.27 4660
3342.82 3943
3343.36 3705
3343.91 3277
3344.45 3069
3345.00 2748
3345.54 2649
3346.09 2622
3346.64 2650
3347.18 2630
3347.73 2702
3348.27 2734
3348.82 2719
3349.36 2702
3349.91 2726
3350.45 3011
3351.00 2971
3351.55 3176
3352.09 3107
3352.64 3120
3353.18 3332
3353.73 3108
3354.27 3113
3354.82 3032
3355.37 3056
3355.91 2931
3356.46 2870
3357.00 2730
3357.55 2535
3358.10 2756
3358.64 2500
3359.19 2390
3359.74 2325
3360.28 2229
3360.83 2242
3361.38 2252
3361.92 2351
3362.47 2335
3363.02 2393
3363.56 2575
3364.11 2292
3364.66 2321
3365.20 2359
3365.75 2409
3366.30 2250
3366.84 2271
3367.39 2288
3367.94 2321
3368.48 2300
3369.03 2321
3369.58 2379
3370.13 2337
3370.67 2340
3371.22 2427
3371.77 2467
3372.32 2578
3372.86 2723
3373.41 2714
3373.96 2739
3374.51 2849
3375.05 2858
3375.60 2978
3376.15 2941
3376.70 2804
3377.24 2864
3377.79 2480
3378.34 2458
3378.89 2283
3379.44 2264
3379.98 2223
3380.53 2276
3381.08 2153
3381.63 2114
3382.18 2137
3382.73 2087
3383.27 2055
3383.82 2065
3384.37 2153
3384.92 2036
3385.47 2046
3386.02 2037
3386.56 2088
3387.11 2098
3387.66 2088
3388.21 2182
3388.76 2231
3389.31 2163
3389.86 2056
3390.41 2009
3390.95 1911
3391.50 2013
3392.05 2120
3392.60 2056
3393.15 2016
3393.70 1848
3394.25 1932
3394.80 1989
3395.35 1823
3395.90 1724
3396.45 1862
3397.00 1974
3397.55 1773
3398.10 1677
3398.64 1883
3399.19 2124
3399.74 1941
3400.29 1775
3400.84 1721
3401.39 1904
3401.94 1753
3402.49 1868
3403.04 1950
3403.59 1839
3404.14 1832
3404.69 1811
3405.24 1762
3405.79 1745
3406.34 1867
3406.89 1791
3407.44 1806
3407.99 1872
3408.54 1963
3409.09 1877
3409.65 1950
3410.20 1863
3410.75 1832
3411.30 2021
3411.85 2009
3412.40 2109
3412.95 2176
3413.50 1979
3414.05 2057
3414.60 2093
3415.15 2065
3415.70 2030
3416.25 1926
3416.81 2056
3417.36 1941
3417.91 1954
3418.46 1787
3419.01 1901
3419.56 1851
3420.11 2003
3420.66 1976
3421.22 1823
3421.77 1695
3422.32 1833
3422.87 2012
3423.42 1966
3423.97 1969
3424.52 1943
3425.08 1847
3425.63 2080
3426.18 2159
3426.73 2286
3427.28 2153
3427.84 1933
3428.39 2080
3428.94 1949
3429.49 1883
3430.04 1912
3430.60 1899
3431.15 1781
3431.70 1863
3432.25 1710
3432.80 1794
3433.36 1747
3433.91 1713
3434.46 1870
3435.01 1812
3435.57 1861
3436.12 1724
3436.67 1721
3437.22 1777
3437.78 1775
3438.33 1909
3438.88 2050
3439.44 1721
3439.99 1751
3440.54 1961
3441.09 1918
3441.65 1918
3442.20 1794
3442.75 1845
3443.31 1783
3443.86 1726
3444.41 1835
3444.97 1838
3445.52 1789
3446.07 1723
3446.63 1719
3447.18 1709
3447.73 1819
3448.29 1780
3448.84 1722
3449.40 1630
3449.95 1675
3450.50 1810
3451.06 1796
3451.61 1831
3452.16 1762
3452.72 1747
3453.27 1729
3453.83 1613
3454.38 1545
3454.93 1612
3455.49 1719
3456.04 1593
3456.60 1674
3457.15 1740
3457.71 1756
3458.26 1791
3458.81 1648
3459.37 1612
3459.92 1693
3460.48 1849
3461.03 1647
3461.59 1655
3462.14 1652
3462.70 1631
3463.25 1713
3463.81 1684
3464.36 1768
3464.92 1883
3465.47 1792
3466.03 1781
3466.58 1950
3467.14 1924
3467.69 1952
3468.25 1931
3468.80 1995
3469.36 1911
3469.91 1855
3470.47 1946
3471.02 2078
3471.58 2067
3472.13 1925
3472.69 1942
3473.24 2067
3473.80 2005
3474.36 2021
3474.91 2040
3475.47 1942
3476.02 2035
3476.58 2011
3477.13 2074
3477.69 2027
3478.25 2161
3478.80 2205
3479.36 2227
3479.91 2274
3480.47 2351
3481.03 2292
3481.58 2326
3482.14 2246
3482.70 2097
3483.25 2166
3483.81 2287
3484.37 2339
3484.92 2282
3485.48 2310
3486.04 2452
3486.59 2420
3487.15 2438
3487.71 2498
3488.26 2642
3488.82 2959
3489.38 3052
3489.93 3272
3490.49 3622
3491.05 3997
3491.60 4218
3492.16 4425
3492.72 4370
3493.27 4283
3493.83 4678
3494.39 4684
3494.95 4356
3495.50 4581
3496.06 4377
3496.62 4391
3497.18 4234
3497.73 4267
3498.29 4431
3498.85 4695
3499.41 4988
3499.96 5229
3500.52 5503
3501.08 5524
3501.64 5783
3502.20 5622
3502.75 6049
3503.31 5950
3503.87 6132
3504.43 6443
3504.99 6550
3505.54 6680
3506.10 7311
3506.66 7001
3507.22 6293
3507.78 6302
3508.34 5957
3508.89 5494
3509.45 4950
3510.01 4581
3510.57 4088
3511.13 3714
3511.69 3776
3512.25 3401
3512.80 3047
3513.36 2916
3513.92 2662
3514.48 2510
3515.04 2568
3515.60 2466
3516.16 2495
3516.72 2576
3517.28 2462
3517.83 2533
3518.39 2556
3518.95 2358
3519.51 2370
3520.07 2565
3520.63 2589
3521.19 2824
3521.75 2699
3522.31 2667
3522.87 2523
3523.43 2496
3523.99 2572
3524.55 2575
3525.11 2382
3525.67 2384
3526.23 2357
3526.79 2377
3527.35 2331
3527.91 2334
3528.47 2283
3529.03 2204
3529.59 2198
3530.15 2154
3530.71 2130
3531.27 2164
3531.83 2025
3532.39 2075
3532.95 2064
3533.51 2297
3534.07 2185
3534.63 2123
3535.19 2392
3535.75 2259
3536.31 2166
3536.87 2429
3537.43 2239
3537.99 2199
3538.55 2378
3539.12 2256
3539.68 2371
3540.24 2391
3540.80 2458
3541.36 2526
3541.92 2575
3542.48 2621
3543.04 2446
3543.60 2800
3544.16 2774
3544.73 2629
3545.29 2453
3545.85 2514
3546.41 2476
3546.97 2523
3547.53 2373
3548.09 2227
3548.66 2209
3549.22 2014
3549.78 1998
3550.34 1995
3550.90 2065
3551.46 2073
3552.03 1980
3552.59 1984
3553.15 1934
3553.71 1922
3554.27 1968
3554.84 2038
3555.40 1931
3555.96 1744
3556.52 1773
3557.09 1826
3557.65 1781
3558.21 1728
3558.77 1781
3559.33 1832
3559.90 1838
3560.46 1815
3561.02 1937
3561.58 1946
3562.15 1942
3562.71 1838
3563.27 1899
3563.84 1988
3564.40 1843
3564.96 1982
3565.52 1867
3566.09 1885
3566.65 1810
3567.21 1760
3567.78 1951
3568.34 1821
3568.90 1721
3569.47 1739
3570.03 1751
3570.59 1850
3571.16 1770
3571.72 1759
3572.28 1665
3572.85 1751
3573.41 1919
3573.97 1828
3574.54 1869
3575.10 2074
3575.66 2003
3576.23 2017
3576.79 1993
3577.36 1983
3577.92 2077
3578.48 2033
3579.05 1908
3579.61 1890
3580.18 2017
3580.74 1953
3581.30 1784
3581.87 1838
3582.43 1802
3583.00 1802
3583.56 1828
3584.13 1823
3584.69 1676
3585.25 1702
3585.82 1832
3586.38 1914
3586.95 1851
3587.51 1827
3588.08 1868
3588.64 1876
3589.21 1847
3589.77 1737
3590.34 1673
3590.90 1883
3591.47 1834
3592.03 1844
3592.60 1766
3593.16 1749
3593.73 1799
3594.29 1929
3594.86 1793
3595.42 1736
3595.99 1782
3596.55 1810
3597.12 1750
3597.68 1617
3598.25 1904
3598.82 1911
3599.38 1861
3599.95 1800
3600.51 1797
3601.08 1796
3601.64 1936
3602.21 1998
3602.78 1734
3603.34 1919
3603.91 2012
3604.47 1904
3605.04 1949
3605.61 1924
3606.17 1860
3606.74 1834
3607.30 1736
3607.87 1656
3608.44 1572
3609.00 1605
3609.57 1517
3610.14 1599
3610.70 1660
3611.27 1677
3611.84 1618
3612.40 1769
3612.97 1716
3613.54 2049
3614.10 2350
3614.67 2393
3615.24 2702
3615.80 3094
3616.37 3511
3616.94 3741
3617.50 4019
3618.07 4228
3618.64 4665
3619.21 4813
3619.77 4694
3620.34 4784
3620.91 4495
3621.47 4377
3622.04 4045
3622.61 3494
3623.18 2972
3623.74 2809
3624.31 2590
3624.88 2198
3625.45 2017
3626.01 1888
3626.58 1836
3627.15 1865
3627.72 1721
3628.29 1819
3628.85 1780
3629.42 1841
3629.99 1767
3630.56 1873
3631.13 1838
3631.69 1764
3632.26 1568
3632.83 1605
3633.40 1576
3633.97 1726
3634.54 1830
3635.10 1806
3635.67 1651
3636.24 1641
3636.81 1820
3637.38 1851
3637.95 1933
3638.52 1928
3639.08 2137
3639.65 2167
3640.22 2243
3640.79 2334
3641.36 2532
3641.93 2898
3642.50 2763
3643.07 2716
3643.64 2715
3644.20 2712
3644.77 2605
3645.34 2576
3645.91 2459
3646.48 2441
3647.05 2576
3647.62 2606
3648.19 2366
3648.76 2248
3649.33 2224
3649.90 2189
3650.47 2258
3651.04 2259
3651.61 2500
3652.18 2488
3652.75 2496
3653.32 2564
3653.89 2605
3654.46 2296
3655.03 2550
3655.60 2651
3656.17 2901
3656.74 2970
3657.31 2806
3657.88 2887
3658.45 2660
3659.02 2965
3659.59 2985
3660.16 2886
3660.73 3042
3661.30 2852
3661.87 2762
3662.44 2819
3663.01 2607
3663.58 2680
3664.15 2402
3664.72 2430
3665.29 2390
3665.86 2281
3666.43 2487
3667.01 2393
3667.58 2255
3668.15 2305
3668.72 2421
3669.29 2174
3669.86 2236
3670.43 2314
3671.00 2177
3671.57 2018
3672.15 2088
3672.72 2118
3673.29 2155
3673.86 1898
3674.43 1909
3675.00 2028
3675.57 2170
3676.15 1963
3676.72 1911
3677.29 1941
3677.86 2012
3678.43 1991
3679.00 1976
3679.58 2155
3680.15 2034
3680.72 2095
3681.29 1970
3681.86 2097
3682.44 2042
3683.01 2025
3683.58 2162
3684.15 2137
3684.73 2106
3685.30 2021
3685.87 1925
3686.44 2075
3687.02 2242
3687.59 2223
3688.16 2331
3688.73 2355
3689.31 2604
3689.88 2687
3690.45 2725
3691.02 2605
3691.60 2724
3692.17 2616
3692.74 2737
3693.32 2586
3693.89 2335
3694.46 2183
3695.03 2099
3695.61 2100
3696.18 2063
3696.75 1929
3697.33 1934
3697.90 1900
3698.47 1907
3699.05 1965
3699.62 2184
3700.19 2297
3700.77 2050
3701.34 2184
3701.91 1971
3702.49 1971
3703.06 2065
3703.64 2182
3704.21 2070
3704.78 2106
3705.36 2076
3705.93 1901
3706.51 1877
3707.08 1961
3707.65 1974
3708.23 1831
3708.80 1822
3709.38 1956
3709.95 2175
3710.52 2240
3711.10 2105
3711.67 2020
3712.25 2153
3712.82 2065
3713.40 1865
3713.97 1920
3714.55 1938
3715.12 2025
3715.69 1973
3716.27 1801
3716.84 1765
3717.42 1833
3717.99 1866
3718.57 1832
3719.14 1730
3719.72 1747
3720.29 1830
3720.87 1821
3721.44 1854
3722.02 1706
3722.59 1686
3723.17 1727
3723.75 1669
3724.32 1582
3724.90 1603
3725.47 1715
3726.05 1605
3726.62 1633
3727.20 1732
3727.77 1839
3728.35 1773
3728.92 1794
3729.50 2008
3730.08 1856
3730.65 1950
3731.23 2247
3731.80 2275
3732.38 2104
3732.96 2363
3733.53 2537
3734.11 2481
3734.68 2437
3735.26 2253
3735.84 2364
3736.41 2330
3736.99 2442
3737.57 2178
3738.14 1991
3738.72 1842
3739.30 1946
3739.87 1858
3740.45 1784
3741.03 1616
3741.60 1662
3742.18 1654
3742.76 1830
3743.33 1698
3743.91 1664
3744.49 1631
3745.06 1870
3745.64 1919
3746.22 1893
3746.79 1875
3747.37 1847
3747.95 1786
3748.53 1709
3749.10 1612
3749.68 1576
3750.26 1559
3750.83 1682
3751.41 1765
3751.99 1745
3752.57 1667
3753.14 1681
3753.72 1626
3754.30 1581
3754.88 1616
3755.46 1651
3756.03 1700
3756.61 1667
3757.19 1695
3757.77 1632
3758.35 1615
3758.92 1562
3759.50 1680
3760.08 1657
3760.66 1656
3761.24 1633
3761.81 1632
3762.39 1661
3762.97 1714
3763.55 1706
3764.13 1765
3764.71 1799
3765.28 1782
3765.86 1719
3766.44 1774
3767.02 1616
3767.60 1628
3768.18 1800
3768.76 1686
3769.34 1677
3769.91 1717
3770.49 1754
3771.07 1848
3771.65 1733
3772.23 1699
3772.81 1794
3773.39 1755
3773.97 1868
3774.55 1588
3775.13 1716
3775.71 1767
3776.28 1686
3776.86 1646
3777.44 1538
3778.02 1537
3778.60 1672
3779.18 1691
3779.76 1710
3780.34 1599
3780.92 1551
3781.50 1600
3782.08 1664
3782.66 1657
3783.24 1595
3783.82 1582
3784.40 1700
3784.98 1565
3785.56 1605
3786.14 1611
3786.72 1632
3787.30 1544
3787.88 1556
3788.46 1600
3789.04 1522
3789.62 1459
3790.20 1641
3790.78 1622
3791.36 1583
3791.94 1539
3792.53 1639
3793.11 1476
3793.69 1527
3794.27 1717
3794.85 1652
3795.43 1747
3796.01 1850
3796.59 1757
3797.17 1831
3797.75 1789
3798.33 1653
3798.91 1799
3799.50 1886
3800.08 1863
3800.66 1873
3801.24 1911
3801.82 2067
3802.40 1897
3802.98 1862
3803.57 1886
3804.15 1985
3804.73 1880
3805.31 2002
3805.89 2063
3806.47 1933
3807.05 2023
3807.64 2045
3808.22 2066
3808.80 2069
3809.38 2186
3809.96 2164
3810.55 2102
3811.13 2158
3811.71 2109
3812.29 2206
3812.87 2113
3813.46 2090
3814.04 2051
3814.62 2161
3815.20 2201
3815.79 2172
3816.37 2081
3816.95 2143
3817.53 2149
3818.12 2119
3818.70 2102
3819.28 2107
3819.86 2071
3820.45 1990
3821.03 1826
3821.61 1785
3822.20 1649
3822.78 1754
3823.36 1716
3823.94 1707
3824.53 1735
3825.11 1678
3825.69 1500
3826.28 1614
3826.86 1667
3827.44 1587
3828.03 1702
3828.61 1645
3829.19 1695
3829.78 1663
3830.36 1689
3830.94 1729
3831.53 1940
3832.11 1727
3832.69 1638
3833.28 1745
3833.86 1728
3834.45 1563
3835.03 1568
3835.61 1490
3836.20 1435
3836.78 1538
3837.37 1525
3837.95 1656
3838.53 1665
3839.12 1602
3839.70 1609
3840.29 1589
3840.87 1623
3841.46 1529
3842.04 1507
3842.62 1647
3843.21 1547
3843.79 1523
3844.38 1541
3844.96 1540
3845.55 1500
3846.13 1647
3846.72 1565
3847.30 1656
3847.89 1656
3848.47 1535
3849.06 1527
3849.64 1670
3850.23 1679
3850.81 1723
3851.40 1742
3851.98 1690
3852.57 1640
3853.15 1638
3853.74 1675
3854.32 1771
3854.91 1768
3855.49 1782
3856.08 1931
3856.66 1952
3857.25 1877
3857.84 2128
3858.42 2263
3859.01 2308
3859.59 2654
3860.18 2995
3860.76 3060
3861.35 3491
3861.94 3364
3862.52 3532
3863.11 3579
3863.69 3647
3864.28 3606
3864.87 3427
3865.45 3462
3866.04 3129
3866.62 2977
3867.21 2707
3867.80 2556
3868.38 2452
3868.97 2176
3869.56 2080
3870.14 1961
3870.73 2047
3871.32 1976
3871.90 1954
3872.49 1963
3873.08 2175
3873.66 2253
3874.25 2057
3874.84 1979
3875.42 2040
3876.01 1979
3876.60 1883
3877.19 2013
3877.77 1959
3878.36 1948
3878.95 2009
3879.53 1826
3880.12 1808
3880.71 1693
3881.30 1717
3881.88 1641
3882.47 1599
3883.06 1646
3883.65 1537
3884.23 1648
3884.82 1534
3885.41 1622
3886.00 1717
3886.58 1665
3887.17 1678
3887.76 1807
3888.35 1944
3888.94 1914
3889.52 2032
3890.11 1954
3890.70 1907
3891.29 1975
3891.88 2023
3892.46 1949
3893.05 1931
3893.64 1865
3894.23 1889
3894.82 1832
3895.41 1698
3895.99 1792
3896.58 1899
3897.17 1790
3897.76 1762
3898.35 1816
3898.94 1655
3899.53 1772
3900.12 1773
3900.70 1991
3901.29 1904
3901.88 1934
3902.47 1842
3903.06 1769
3903.65 1779
3904.24 1859
3904.83 1838
3905.42 1593
3906.01 1712
3906.60 1827
3907.18 1803
3907.77 1669
3908.36 1663
3908.95 1633
3909.54 1735
3910.13 1659
3910.72 1700
3911.31 1684
3911.90 1593
3912.49 1505
3913.08 1573
3913.67 1637
3914.26 1574
3914.85 1530
3915.44 1562
3916.03 1685
3916.62 1649
3917.21 1590
3917.80 1514
3918.39 1695
3918.98 1606
3919.57 1770
3920.16 1789
3920.75 1643
3921.34 1551
3921.93 1581
3922.52 1512
3923.11 1536
3923.70 1429
3924.30 1533
3924.89 1583
3925.48 1550
3926.07 1545
3926.66 1551
3927.25 1365
3927.84 1393
3928.43 1598
3929.02 1560
3929.61 1650
3930.20 1535
3930.80 1565
3931.39 1589
3931.98 1536
3932.57 1579
3933.16 1555
3933.75 1628
3934.34 1602
3934.93 1622
3935.53 1610
3936.12 1590
3936.71 1521
3937.30 1580
3937.89 1457
3938.48 1408
3939.08 1558
3939.67 1519
3940.26 1580
3940.85 1474
3941.44 1708
3942.04 1500
3942.63 1386
3943.22 1535
3943.81 1498
3944.40 1499
3945.00 1361
3945.59 1417
3946.18 1459
3946.77 1506
3947.36 1480
3947.96 1597
3948.55 1535
3949.14 1390
3949.73 1297
3950.33 1322
3950.92 1457
3951.51 1373
3952.11 1440
3952.70 1401
3953.29 1424
3953.88 1434
3954.48 1584
3955.07 1636
3955.66 1523
3956.26 1500
3956.85 1524
3957.44 1440
3958.04 1409
3958.63 1557
3959.22 1508
3959.81 1499
3960.41 1569
3961.00 1532
3961.60 1436
3962.19 1404
3962.78 1527
3963.38 1637
3963.97 1633
3964.56 1487
3965.16 1524
3965.75 1571
3966.34 1502
3966.94 1472
3967.53 1518
3968.13 1592
3968.72 1591
3969.31 1468
3969.91 1457
3970.50 1438
3971.10 1561
3971.69 1586
3972.28 1541
3972.88 1603
3973.47 1506
3974.07 1533
3974.66 1570
3975.26 1688
3975.85 1724
3976.45 1671
3977.04 1713
3977.63 1657
3978.23 1591
3978.82 1583
3979.42 1596
3980.01 1595
3980.61 1603
3981.20 1644
3981.80 1510
3982.39 1546
3982.99 1607
3983.58 1687
3984.18 1555
3984.77 1534
3985.37 1517
3985.96 1503
3986.56 1487
3987.16 1575
3987.75 1634
3988.35 1645
3988.94 1634
3989.54 1559
3990.13 1558
3990.73 1562
3991.32 1653
3991.92 1584
3992.52 1542
3993.11 1550
3993.71 1539
3994.30 1580
3994.90 1598
3995.50 1517
3996.09 1443
3996.69 1477
3997.28 1563
3997.88 1652
3998.48 1514
3999.07 1425
3999.67 1575
4000.26 1559
4000.86 1529
4001.46 1623
4002.05 1599
4002.65 1671
4003.25 1528
4003.84 1575
4004.44 1644
4005.04 1745
4005.63 1750
4006.23 1596
4006.83 1611
4007.42 1691
4008.02 1738
4008.62 1847
4009.21 1870
4009.81 1762
4010.41 1561
4011.01 1523
4011.60 1622
4012.20 1802
4012.80 1868
4013.40 1750
4013.99 1803
4014.59 1833
4015.19 1830
4015.78 2005
4016.38 2039
4016.98 2130
4017.58 1993
4018.18 2117
4018.77 2031
4019.37 2078
4019.97 1989
4020.57 1876
4021.16 1881
4021.76 1760
4022.36 1808
4022.96 1724
4023.56 1631
4024.15 1580
4024.75 1675
4025.35 1650
4025.95 1696
4026.55 1702
4027.15 1840
4027.74 1887
4028.34 1837
4028.94 1929
4029.54 1850
4030.14 1859
4030.74 1808
4031.34 1761
4031.93 1825
4032.53 1862
4033.13 1884
4033.73 1794
4034.33 1650
4034.93 1782
4035.53 1805
4036.13 1666
4036.73 1630
4037.32 1544
4037.92 1485
4038.52 1545
4039.12 1568
4039.72 1605
4040.32 1553
4040.92 1481
4041.52 1494
4042.12 1483
4042.72 1541
4043.32 1533
4043.92 1445
4044.52 1577
4045.12 1610
4045.72 1533
4046.32 1558
4046.92 1652
4047.52 1670
4048.12 1623
4048.72 1615
4049.32 1613
4049.92 1642
4050.52 1662
4051.12 1618
4051.72 1628
4052.32 1669
4052.92 1666
4053.52 1628
4054.12 1648
4054.72 1583
4055.32 1612
4055.92 1693
4056.52 1571
4057.12 1552
4057.72 1496
4058.32 1523
4058.92 1602
4059.52 1590
4060.12 1590
4060.72 1596
4061.33 1529
4061.93 1462
4062.53 1430
4063.13 1441
4063.73 1272
4064.33 1287
4064.93 1399
4065.53 1405
4066.13 1285
4066.74 1331
4067.34 1291
4067.94 1354
4068.54 1393
4069.14 1410
4069.74 1423
4070.34 1388
4070.95 1281
4071.55 1292
4072.15 1419
4072.75 1412
4073.35 1347
4073.95 1414
4074.56 1379
4075.16 1364
4075.76 1387
4076.36 1410
4076.96 1446
4077.57 1463
4078.17 1324
4078.77 1411
4079.37 1460
4079.97 1273
4080.58 1337
4081.18 1439
4081.78 1428
4082.38 1387
4082.99 1372
4083.59 1389
4084.19 1406
4084.79 1450
4085.40 1369
4086.00 1447
4086.60 1514
4087.21 1401
4087.81 1403
4088.41 1387
4089.01 1432
4089.62 1379
4090.22 1330
4090.82 1355
4091.43 1357
4092.03 1334
4092.63 1300
4093.24 1397
4093.84 1430
4094.44 1476
4095.05 1502
4095.65 1409
4096.25 1438
4096.86 1459
4097.46 1449
4098.06 1311
4098.67 1367
4099.27 1387
4099.87 1379
4100.48 1346
4101.08 1283
4101.69 1405
4102.29 1447
4102.89 1435
4103.50 1530
4104.10 1359
4104.71 1374
4105.31 1172
4105.91 1314
4106.52 1287
4107.12 1240
4107.73 1352
4108.33 1413
4108.94 1331
4109.54 1270
4110.14 1267
4110.75 1304
4111.35 1263
4111.96 1287
4112.56 1300
4113.17 1328
4113.77 1371
4114.38 1394
4114.98 1375
4115.59 1379
4116.19 1405
4116.80 1374
4117.40 1341
4118.01 1434
4118.61 1424
4119.22 1465
4119.82 1325
4120.43 1306
4121.03 1407
4121.64 1519
4122.24 1494
4122.85 1418
4123.46 1240
4124.06 1259
4124.67 1403
4125.27 1320
4125.88 1282
4126.48 1442
4127.09 1372
4127.69 1351
4128.30 1376
4128.91 1407
4129.51 1365
4130.12 1388
4130.72 1421
4131.33 1413
4131.94 1416
4132.54 1508
4133.15 1575
4133.76 1403
4134.36 1423
4134.97 1430
4135.57 1479
4136.18 1507
4136.79 1464
4137.39 1520
4138.00 1604
4138.61 1784
4139.21 1854
4139.82 1683
4140.43 1693
4141.03 1633
4141.64 1695
4142.25 1658
4142.85 1626
4143.46 1753
4144.07 1748
4144.67 1666
4145.28 1567
4145.89 1539
4146.50 1451
4147.10 1446
4147.71 1434
4148.32 1339
4148.93 1377
4149.53 1425
4150.14 1401
4150.75 1382
4151.36 1309
4151.96 1329
4152.57 1331
4153.18 1484
4153.79 1459
4154.39 1300
4155.00 1336
4155.61 1247
4156.22 1397
4156.82 1314
4157.43 1284
4158.04 1440
4158.65 1459
4159.26 1508
4159.87 1440
4160.47 1358
4161.08 1383
4161.69 1405
4162.30 1421
4162.91 1487
4163.52 1485
4164.12 1514
4164.73 1535
4165.34 1643
4165.95 1589
4166.56 1547
4167.17 1495
4167.78 1399
4168.38 1503
4168.99 1503
4169.60 1452
4170.21 1471
4170.82 1481
4171.43 1516
4172.04 1396
4172.65 1452
4173.26 1481
4173.86 1406
4174.47 1435
4175.08 1659
4175.69 1628
4176.30 1514
4176.91 1487
4177.52 1604
4178.13 1561
4178.74 1676
4179.35 1651
4179.96 1602
4180.57 1625
4181.18 1519
4181.79 1471
4182.40 1521
4183.01 1448
4183.62 1466
4184.23 1519
4184.84 1498
4185.45 1411
4186.06 1360
4186.67 1512
4187.28 1479
4187.89 1549
4188.50 1545
4189.11 1465
4189.72 1541
4190.33 1547
4190.94 1513
4191.55 1591
4192.16 1614
4192.77 1748
4193.38 1764
4193.99 2027
4194.60 1915
4195.21 1939
4195.82 1937
4196.44 1961
4197.05 1849
4197.66 1799
4198.27 1917
4198.88 1820
4199.49 1663
4200.10 1704
4200.71 1565
4201.32 1484
4201.94 1489
4202.55 1457
4203.16 1524
4203.77 1658
4204.38 1633
4204.99 1620
4205.60 1511
4206.21 1556
4206.83 1533
4207.44 1567
4208.05 1616
4208.66 1570
4209.27 1637
4209.89 1607
4210.50 1641
4211.11 1795
4211.72 1605
4212.33 1606
4212.94 1596
4213.56 1633
4214.17 1658
4214.78 1764
4215.39 1852
4216.01 1817
4216.62 1987
4217.23 1984
4217.84 1927
4218.46 2033
4219.07 2210
4219.68 2334
4220.29 2402
4220.91 2525
4221.52 2605
4222.13 2664
4222.74 2715
4223.36 2868
4223.97 2891
4224.58 3042
4225.19 3101
4225.81 3312
4226.42 3243
4227.03 3127
4227.65 3049
4228.26 2970
4228.87 3074
4229.49 3055
4230.10 3026
4230.71 3386
4231.33 3069
4231.94 3082
4232.55 3197
4233.17 3318
4233.78 3354
4234.39 3290
4235.01 3227
4235.62 3470
4236.23 3694
4236.85 3413
4237.46 3481
4238.08 3023
4238.69 2990
4239.30 2777
4239.92 2495
4240.53 2427
4241.15 2220
4241.76 2182
4242.37 2111
4242.99 2055
4243.60 1963
4244.22 1878
4244.83 1988
4245.45 2012
4246.06 2016
4246.67 2042
4247.29 2076
4247.90 2177
4248.52 2211
4249.13 2240
4249.75 2082
4250.36 2064
4250.98 1961
4251.59 1996
4252.21 1975
4252.82 1838
4253.44 1788
4254.05 1880
4254.67 1898
4255.28 1780
4255.90 1715
4256.51 1736
4257.13 1833
4257.74 1921
4258.36 1697
4258.97 1809
4259.59 1843
4260.20 1819
4260.82 1824
4261.44 1705
4262.05 1756
4262.67 1873
4263.28 1825
4263.90 1770
4264.51 1796
4265.13 1803
4265.75 1793
4266.36 1663
4266.98 1824
4267.59 1669
4268.21 1696
4268.83 1711
4269.44 1600
4270.06 1669
4270.67 1692
4271.29 1732
4271.91 1738
4272.52 1633
4273.14 1645
4273.76 1649
4274.37 1729
4274.99 1780
4275.61 1731
4276.22 1740
4276.84 1790
4277.46 1809
4278.07 1728
4278.69 1672
4279.31 1680
4279.92 1769
4280.54 1597
4281.16 1639
4281.77 1520
4282.39 1421
4283.01 1465
4283.63 1432
4284.24 1428
4284.86 1504
4285.48 1444
4286.09 1381
4286.71 1518
4287.33 1539
4287.95 1478
4288.56 1477
4289.18 1565
4289.80 1443
4290.42 1485
4291.03 1518
4291.65 1587
4292.27 1500
4292.89 1631
4293.51 1596
4294.12 1535
4294.74 1411
4295.36 1424
4295.98 1374
4296.60 1358
4297.21 1504
4297.83 1524
4298.45 1525
4299.07 1525
4299.69 1523
4300.31 1549
4300.92 1474
4301.54 1436
4302.16 1489
4302.78 1577
4303.40 1446
4304.02 1488
4304.63 1479
4305.25 1473
4305.87 1473
4306.49 1483
4307.11 1479
4307.73 1513
4308.35 1543
4308.97 1427
4309.59 1415
4310.20 1455
4310.82 1504
4311.44 1416
4312.06 1437
4312.68 1523
4313.30 1446
4313.92 1396
4314.54 1564
4315.16 1470
4315.78 1527
4316.40 1469
4317.02 1439
4317.64 1538
4318.26 1591
4318.88 1508
4319.50 1566
4320.12 1621
4320.74 1546
4321.36 1630
4321.98 1704
4322.60 1810
4323.22 1768
4323.84 1854
4324.46 1837
4325.08 1671
4325.70 1868
4326.32 1767
4326.94 1654
4327.56 1860
4328.18 1705
4328.80 1814
4329.42 1782
4330.04 1668
4330.66 1760
4331.28 1762
4331.90 1587
4332.52 1732
4333.14 1882
4333.76 1890
4334.38 1959
4335.00 2104
4335.63 2041
4336.25 2154
4336.87 2215
4337.49 2203
4338.11 2213
4338.73 2207
4339.35 2285
4339.97 2306
4340.59 2519
4341.22 2388
4341.84 2322
4342.46 2200
4343.08 2549
4343.70 2678
4344.32 2918
4344.94 3198
4345.57 3536
4346.19 3579
4346.81 3821
4347.43 3843
4348.05 4144
4348.67 4154
4349.30 3627
4349.92 3460
4350.54 3286
4351.16 2958
4351.78 2579
4352.41 2309
4353.03 2096
4353.65 2144
4354.27 2051
4354.90 2010
4355.52 1903
4356.14 1996
4356.76 1940
4357.38 1912
4358.01 1901
4358.63 2023
4359.25 1968
4359.87 1902
4360.50 1984
4361.12 1951
4361.74 1749
4362.37 1859
4362.99 1807
4363.61 1760
4364.23 1907
4364.86 1830
4365.48 1808
4366.10 1821
4366.73 1625
4367.35 1573
4367.97 1615
4368.60 1806
4369.22 1706
4369.84 1648
4370.47 1506
4371.09 1557
4371.71 1525
4372.34 1468
4372.96 1377
4373.58 1452
4374.21 1537
4374.83 1530
4375.46 1463
4376.08 1482
4376.70 1590
4377.33 1628
4377.95 1664
4378.57 1631
4379.20 1597
4379.82 1589
4380.45 1598
4381.07 1736
4381.70 1654
4382.32 1577
4382.94 1769
4383.57 1562
4384.19 1520
4384.82 1535
4385.44 1484
4386.07 1489
4386.69 1587
4387.32 1375
4387.94 1460
4388.56 1509
4389.19 1533
4389.81 1496
4390.44 1487
4391.06 1541
4391.69 1512
4392.31 1432
4392.94 1506
4393.56 1491
4394.19 1582
4394.81 1492
4395.44 1425
4396.06 1516
4396.69 1587
4397.31 1679
4397.94 1630
4398.57 1655
4399.19 1640
4399.82 1588
4400.44 1554
4401.07 1627
4401.69 1551
4402.32 1505
4402.94 1507
4403.57 1439
4404.20 1530
4404.82 1586
4405.45 1615
4406.07 1587
4406.70 1448
4407.33 1592
4407.95 1766
4408.58 1756
4409.20 1653
4409.83 1621
4410.46 1614
4411.08 1794
4411.71 1529
4412.34 1542
4412.96 1432
4413.59 1484
4414.21 1529
4414.84 1482
4415.47 1427
4416.09 1546
4416.72 1533
4417.35 1543
4417.97 1586
4418.60 1491
4419.23 1488
4419.86 1467
4420.48 1466
4421.11 1536
4421.74 1446
4422.36 1440
4422.99 1432
4423.62 1328
4424.25 1409
4424.87 1374
4425.50 1320
4426.13 1388
4426.75 1282
4427.38 1267
4428.01 1353
4428.64 1392
4429.26 1245
4429.89 1213
4430.52 1189
4431.15 1393
4431.78 1263
4432.40 1309
4433.03 1390
4433.66 1356
4434.29 1420
4434.91 1481
4435.54 1434
4436.17 1290
4436.80 1373
4437.43 1339
4438.06 1258
4438.68 1321
4439.31 1320
4439.94 1310
4440.57 1242
4441.20 1283
4441.83 1340
4442.45 1494
4443.08 1349
4443.71 1232
4444.34 1341
4444.97 1418
4445.60 1387
4446.23 1356
4446.86 1361
4447.48 1337
4448.11 1615
4448.74 1524
4449.37 1430
4450.00 1519
4450.63 1485
4451.26 1466
4451.89 1369
4452.52 1440
4453.15 1554
4453.78 1463
4454.40 1397
4455.03 1293
4455.66 1395
4456.29 1406
4456.92 1391
4457.55 1443
4458.18 1346
4458.81 1277
4459.44 1361
4460.07 1448
4460.70 1329
4461.33 1274
4461.96 1239
4462.59 1288
4463.22 1275
4463.85 1222
4464.48 1220
4465.11 1342
4465.74 1218
4466.37 1215
4467.00 1333
4467.63 1352
4468.26 1310
4468.89 1204
4469.52 1283
4470.15 1229
4470.78 1372
4471.41 1243
4472.04 1254
4472.68 1249
4473.31 1346
4473.94 1188
4474.57 1251
4475.20 1328
4475.83 1393
4476.46 1298
4477.09 1312
4477.72 1343
4478.35 1362
4478.98 1454
4479.62 1427
4480.25 1289
4480.88 1255
4481.51 1287
4482.14 1331
4482.77 1261
4483.40 1307
4484.04 1453
4484.67 1413
4485.30 1371
4485.93 1333
4486.56 1469
4487.19 1370
4487.82 1450
4488.46 1413
4489.09 1394
4489.72 1540
4490.35 1445
4490.98 1254
4491.62 1361
4492.25 1438
4492.88 1387
4493.51 1412
4494.14 1434
4494.78 1404
4495.41 1422
4496.04 1487
4496.67 1414
4497.31 1415
4497.94 1525
4498.57 1596
4499.20 1504
4499.84 1590
4500.47 1615
4501.10 1515
4501.73 1586
4502.37 1703
4503.00 1758
4503.63 1732
4504.27 1661
4504.90 1516
4505.53 1554
4506.16 1578
4506.80 1609
4507.43 1571
4508.06 1467
4508.70 1432
4509.33 1414
4509.96 1432
4510.60 1370
4511.23 1486
4511.86 1588
4512.50 1423
4513.13 1575
4513.76 1535
4514.40 1405
4515.03 1494
4515.66 1556
4516.30 1511
4516.93 1432
4517.57 1322
4518.20 1361
4518.83 1430
4519.47 1399
4520.10 1383
4520.74 1391
4521.37 1365
4522.00 1425
4522.64 1440
4523.27 1456
4523.91 1504
4524.54 1583
4525.18 1669
4525.81 1697
4526.44 1961
4527.08 2080
4527.71 2247
4528.35 2574
4528.98 2630
4529.62 2885
4530.25 2976
4530.89 3368
4531.52 3509
4532.16 3863
4532.79 3688
4533.43 3832
4534.06 3680
4534.70 3571
4535.33 3244
4535.97 2820
4536.60 2666
4537.24 2413
4537.87 2140
4538.51 1946
4539.14 1815
4539.78 1637
4540.41 1527
4541.05 1559
4541.68 1497
4542.32 1521
4542.96 1414
4543.59 1537
4544.23 1452
4544.86 1391
4545.50 1628
4546.13 1579
4546.77 1471
4547.41 1519
4548.04 1512
4548.68 1587
4549.31 1616
4549.95 1526
4550.59 1502
4551.22 1624
4551.86 1562
4552.50 1429
4553.13 1477
4553.77 1535
4554.40 1508
4555.04 1451
4555.68 1401
4556.31 1468
4556.95 1437
4557.59 1422
4558.22 1373
4558.86 1491
4559.50 1365
4560.13 1342
4560.77 1503
4561.41 1381
4562.04 1449
4562.68 1567
4563.32 1519
4563.96 1516
4564.59 1469
4565.23 1492
4565.87 1487
4566.50 1469
4567.14 1432
4567.78 1546
4568.42 1688
4569.05 1736
4569.69 1600
4570.33 1464
4570.97 1659
4571.60 1822
4572.24 1726
4572.88 1606
4573.52 1353
4574.16 1454
4574.79 1582
4575.43 1547
4576.07 1435
4576.71 1427
4577.34 1420
4577.98 1360
4578.62 1351
4579.26 1350
4579.90 1343
4580.54 1464
4581.17 1324
4581.81 1357
4582.45 1437
4583.09 1489
4583.73 1501
4584.37 1490
4585.00 1480
4585.64 1610
4586.28 1530
4586.92 1651
4587.56 1558
4588.20 1486
4588.84 1606
4589.48 1663
4590.11 1712
4590.75 1787
4591.39 1932
4592.03 1906
4592.67 1829
4593.31 1802
4593.95 1758
4594.59 1790
4595.23 1601
4595.87 1630
4596.51 1568
4597.15 1446
4597.79 1520
4598.42 1544
4599.06 1482
4599.70 1612
4600.34 1660
4600.98 1504
4601.62 1571
4602.26 1543
4602.90 1666
4603.54 1683
4604.18 1602
4604.82 1596
4605.46 1607
4606.10 1690
4606.74 1571
4607.38 1626
4608.02 1731
4608.66 1670
4609.30 1620
4609.94 1706
4610.58 1676
4611.22 1682
4611.86 1773
4612.50 1748
4613.15 1691
4613.79 1658
4614.43 1542
4615.07 1534
4615.71 1520
4616.35 1455
4616.99 1312
4617.63 1359
4618.27 1512
4618.91 1431
4619.55 1361
4620.19 1331
4620.83 1440
4621.48 1539
4622.12 1445
4622.76 1563
4623.40 1567
4624.04 1476
4624.68 1534
4625.32 1575
4625.96 1401
4626.61 1298
4627.25 1332
4627.89 1313
4628.53 1316
4629.17 1445
4629.81 1559
4630.46 1503
4631.10 1520
4631.74 1598
4632.38 1483
4633.02 1519
4633.66 1498
4634.31 1509
4634.95 1516
4635.59 1654
4636.23 1647
4636.88 1652
4637.52 1720
4638.16 1708
4638.80 1652
4639.44 1626
4640.09 1730
4640.73 1626
4641.37 1590
4642.01 1465
4642.66 1532
4643.30 1394
4643.94 1582
4644.58 1436
4645.23 1446
4645.87 1504
4646.51 1483
4647.16 1547
4647.80 1564
4648.44 1479
4649.08 1586
4649.73 1462
4650.37 1581
4651.01 1623
4651.66 1798
4652.30 1822
4652.94 1758
4653.59 1828
4654.23 1833
4654.87 1724
4655.52 1759
4656.16 1828
4656.80 1700
4657.45 1618
4658.09 1528
4658.74 1469
4659.38 1510
4660.02 1394
4660.67 1562
4661.31 1542
4661.95 1397
4662.60 1480
4663.24 1494
4663.89 1566
4664.53 1506
4665.17 1505
4665.82 1456
4666.46 1372
4667.11 1358
4667.75 1407
4668.40 1415
4669.04 1368
4669.68 1403
4670.33 1403
4670.97 1343
4671.62 1407
4672.26 1312
4672.91 1279
4673.55 1347
4674.20 1392
4674.84 1430
4675.49 1350
4676.13 1329
4676.78 1343
4677.42 1539
4678.07 1430
4678.71 1299
4679.36 1437
4680.00 1412
4680.65 1364
4681.29 1393
4681.94 1374
4682.58 1336
4683.23 1466
4683.87 1403
4684.52 1378
4685.16 1291
4685.81 1321
4686.46 1339
4687.10 1243
4687.75 1251
4688.39 1325
4689.04 1455
4689.68 1343
4690.33 1484
4690.98 1523
4691.62 1422
4692.27 1478
4692.91 1487
4693.56 1402
4694.21 1395
4694.85 1421
4695.50 1478
4696.15 1499
4696.79 1588
4697.44 1590
4698.08 1715
4698.73 1846
4699.38 1654
4700.02 1660
4700.67 1841
4701.32 1720
4701.96 1730
4702.61 1527
4703.26 1445
4703.90 1475
4704.55 1577
4705.20 1499
4705.84 1303
4706.49 1384
4707.14 1350
4707.79 1400
4708.43 1434
4709.08 1385
4709.73 1377
4710.37 1494
4711.02 1435
4711.67 1479
4712.32 1451
4712.96 1509
4713.61 1513
4714.26 1489
4714.91 1464
4715.55 1395
4716.20 1476
4716.85 1527
4717.50 1347
4718.14 1364
4718.79 1478
4719.44 1508
4720.09 1519
4720.74 1482
4721.38 1495
4722.03 1614
4722.68 1640
4723.33 1546
4723.98 1535
4724.62 1489
4725.27 1484
4725.92 1486
4726.57 1412
4727.22 1523
4727.87 1526
4728.52 1599
4729.16 1489
4729.81 1479
4730.46 1438
4731.11 1418
4731.76 1411
4732.41 1348
4733.06 1510
4733.70 1481
4734.35 1424
4735.00 1362
4735.65 1306
4736.30 1352
4736.95 1414
4737.60 1390
4738.25 1403
4738.90 1453
4739.55 1361
4740.20 1468
4740.84 1423
4741.49 1460
4742.14 1437
4742.79 1435
4743.44 1605
4744.09 1487
4744.74 1501
4745.39 1479
4746.04 1310
4746.69 1312
4747.34 1342
4747.99 1435
4748.64 1583
4749.29 1459
4749.94 1494
4750.59 1488
4751.24 1471
4751.89 1546
4752.54 1640
4753.19 1660
4753.84 1591
4754.49 1555
4755.14 1463
4755.79 1470
4756.44 1477
4757.09 1429
4757.74 1486
4758.39 1432
4759.04 1421
4759.70 1548
4760.35 1543
4761.00 1497
4761.65 1523
4762.30 1510
4762.95 1479
4763.60 1576
4764.25 1682
4764.90 1828
4765.55 1872
4766.20 1827
4766.86 1885
4767.51 1967
4768.16 1869
4768.81 1724
4769.46 1704
4770.11 1783
4770.76 1784
4771.41 1586
4772.07 1502
4772.72 1448
4773.37 1478
4774.02 1383
4774.67 1443
4775.32 1538
4775.98 1373
4776.63 1514
4777.28 1545
4777.93 1624
4778.58 1607
4779.24 1637
4779.89 1573
4780.54 1488
4781.19 1405
4781.84 1625
4782.50 1465
4783.15 1495
4783.80 1576
4784.45 1401
4785.10 1523
4785.76 1504
4786.41 1394
4787.06 1424
4787.71 1502
4788.37 1471
4789.02 1476
4789.67 1521
4790.33 1404
4790.98 1505
4791.63 1465
4792.28 1352
4792.94 1416
4793.59 1367
4794.24 1402
4794.90 1332
4795.55 1337
4796.20 1380
4796.86 1377
4797.51 1333
4798.16 1354
4798.81 1244
4799.47 1391
4800.12 1353
4800.78 1411
4801.43 1357
4802.08 1385
4802.74 1368
4803.39 1461
4804.04 1363
4804.70 1343
4805.35 1410
4806.00 1331
4806.66 1420
4807.31 1416
4807.97 1374
4808.62 1394
4809.27 1302
4809.93 1270
4810.58 1446
4811.24 1416
4811.89 1264
4812.54 1287
4813.20 1336
4813.85 1299
4814.51 1336
4815.16 1335
4815.82 1401
4816.47 1506
4817.13 1524
4817.78 1538
4818.44 1576
4819.09 1437
4819.74 1485
4820.40 1625
4821.05 1563
4821.71 1719
4822.36 1659
4823.02 1706
4823.67 1800
4824.33 1905
4824.98 1824
4825.64 1833
4826.29 1825
4826.95 1930
4827.60 2031
4828.26 1981
4828.92 1944
4829.57 1705
4830.23 1856
4830.88 1756
4831.54 1789
4832.19 1694
4832.85 1902
4833.50 2036
4834.16 2062
4834.82 2010
4835.47 2119
4836.13 2247
4836.78 2155
4837.44 2290
4838.10 2177
4838.75 2248
4839.41 2347
4840.06 2313
4840.72 2293
4841.38 2260
4842.03 2038
4842.69 1966
4843.34 1936
4844.00 1875
4844.66 1839
4845.31 1816
4845.97 1751
4846.63 1762
4847.28 1799
4847.94 1833
4848.60 1869
4849.25 1963
4849.91 1868
4850.57 1948
4851.22 1924
4851.88 1874
4852.54 1889
4853.20 1713
4853.85 1839
4854.51 2032
4855.17 1964
4855.82 1815
4856.48 2052
4857.14 2057
4857.80 2152
4858.45 2245
4859.11 2130
4859.77 2146
4860.43 2178
4861.08 2050
4861.74 2089
4862.40 2022
4863.06 1943
4863.71 2018
4864.37 2148
4865.03 2098
4865.69 2126
4866.34 2139
4867.00 2058
4867.66 2124
4868.32 2051
4868.98 2048
4869.63 2029
4870.29 1995
4870.95 1958
4871.61 1872
4872.27 2060
4872.93 1920
4873.58 2021
4874.24 2100
4874.90 2052
4875.56 1814
4876.22 1884
4876.88 1964
4877.54 1983
4878.19 2036
4878.85 1949
4879.51 1975
4880.17 2009
4880.83 1916
4881.49 1904
4882.15 1853
4882.81 1659
4883.47 1625
4884.13 1734
4884.78 1690
4885.44 1834
4886.10 1679
4886.76 1842
4887.42 1736
4888.08 1722
4888.74 1826
4889.40 1868
4890.06 1736
4890.72 1878
4891.38 1984
4892.04 1917
4892.70 1771
4893.36 1913
4894.02 1855
4894.68 1740
4895.34 1889
4896.00 1791
4896.66 1722
4897.32 1755
4897.98 1769
4898.64 1802
4899.30 1748
4899.96 1820
4900.62 1843
4901.28 1732
4901.94 1716
4902.60 1668
4903.26 1523
4903.92 1560
4904.58 1602
4905.24 1654
4905.90 1626
4906.56 1569
4907.22 1658
4907.88 1550
4908.54 1490
4909.20 1524
4909.87 1405
4910.53 1489
4911.19 1616
4911.85 1531
4912.51 1466
4913.17 1484
4913.83 1472
4914.49 1457
4915.15 1425
4915.81 1396
4916.48 1463
4917.14 1418
4917.80 1470
4918.46 1430
4919.12 1469
4919.78 1423
4920.44 1324
4921.11 1327
4921.77 1287
4922.43 1347
4923.09 1364
4923.75 1339
4924.41 1370
4925.08 1399
4925.74 1459
4926.40 1308
4927.06 1444
4927.72 1422
4928.39 1499
4929.05 1398
4929.71 1436
4930.37 1379
4931.04 1560
4931.70 1533
4932.36 1362
4933.02 1416
4933.69 1373
4934.35 1397
4935.01 1438
4935.67 1393
4936.34 1441
4937.00 1448
4937.66 1362
4938.32 1337
4938.99 1565
4939.65 1510
4940.31 1503
4940.98 1472
4941.64 1453
4942.30 1394
4942.96 1368
4943.63 1447
4944.29 1381
4944.95 1423
4945.62 1522
4946.28 1491
4946.94 1403
4947.61 1343
4948.27 1275
4948.93 1264
4949.60 1338
4950.26 1345
4950.92 1281
4951.59 1279
4952.25 1334
4952.92 1370
4953.58 1405
4954.24 1421
4954.91 1277
4955.57 1265
4956.24 1299
4956.90 1164
4957.56 1211
4958.23 1292
4958.89 1242
4959.56 1234
4960.22 1436
4960.88 1386
4961.55 1344
4962.21 1411
4962.88 1404
4963.54 1594
4964.21 1531
4964.87 1601
4965.54 1579
4966.20 1509
4966.86 1408
4967.53 1447
4968.19 1408
4968.86 1315
4969.52 1300
4970.19 1264
4970.85 1412
4971.52 1439
4972.18 1351
4972.85 1368
4973.51 1263
4974.18 1359
4974.84 1380
4975.51 1414
4976.17 1392
4976.84 1440
4977.51 1379
4978.17 1471
4978.84 1357
4979.50 1351
4980.17 1313
4980.83 1461
4981.50 1418
4982.16 1458
4982.83 1444
4983.50 1389
4984.16 1399
4984.83 1456
4985.49 1588
4986.16 1431
4986.83 1605
4987.49 1429
4988.16 1366
4988.82 1429
4989.49 1365
4990.16 1398
4990.82 1401
4991.49 1263
4992.16 1314
4992.82 1346
4993.49 1449
4994.16 1310
4994.82 1348
4995.49 1413
4996.15 1300
4996.82 1229
4997.49 1282
4998.16 1262
4998.82 1203
4999.49 1139
5000.16 1148
5000.82 1258
5001.49 1164
5002.16 1319
5002.82 1288
5003.49 1236
5004.16 1277
5004.83 1335
5005.49 1392
5006.16 1349
5006.83 1362
5007.49 1252
5008.16 1285
5008.83 1352
5009.50 1269
5010.16 1321
5010.83 1432
5011.50 1433
5012.17 1417
5012.84 1377
5013.50 1487
5014.17 1336
5014.84 1224
5015.51 1349
5016.17 1432
5016.84 1482
5017.51 1665
5018.18 1667
5018.85 1672
5019.52 1785
5020.18 2064
5020.85 2158
5021.52 2137
5022.19 2251
5022.86 2363
5023.53 2456
5024.19 2436
5024.86 2156
5025.53 2221
5026.20 2066
5026.87 1927
5027.54 1887
5028.21 1865
5028.88 1564
5029.54 1431
5030.21 1300
5030.88 1392
5031.55 1408
5032.22 1388
5032.89 1285
5033.56 1304
5034.23 1311
5034.90 1408
5035.57 1355
5036.24 1285
5036.90 1328
5037.57 1380
5038.24 1235
5038.91 1290
5039.58 1238
5040.25 1327
5040.92 1265
5041.59 1326
5042.26 1453
5042.93 1262
5043.60 1325
5044.27 1365
5044.94 1370
5045.61 1313
5046.28 1391
5046.95 1403
5047.62 1300
5048.29 1384
5048.96 1255
5049.63 1216
5050.30 1245
5050.97 1186
5051.64 1200
5052.31 1364
5052.98 1289
5053.65 1204
5054.32 1208
5054.99 1287
5055.66 1210
5056.34 1141
5057.01 1244
5057.68 1267
5058.35 1358
5059.02 1322
5059.69 1395
5060.36 1340
5061.03 1303
5061.70 1270
5062.37 1344
5063.04 1411
5063.72 1277
5064.39 1211
5065.06 1308
5065.73 1288
5066.40 1201
5067.07 1176
5067.74 1240
5068.42 1235
5069.09 1225
5069.76 1271
5070.43 1255
5071.10 1197
5071.77 1267
5072.44 1167
5073.12 1151
5073.79 1256
5074.46 1257
5075.13 1277
5075.80 1245
5076.48 1327
5077.15 1283
5077.82 1335
5078.49 1404
5079.16 1374
5079.84 1403
5080.51 1324
5081.18 1384
5081.85 1355
5082.53 1279
5083.20 1345
5083.87 1347
5084.54 1277
5085.22 1279
5085.89 1332
5086.56 1347
5087.23 1262
5087.91 1372
5088.58 1252
5089.25 1457
5089.93 1519
5090.60 1433
5091.27 1512
5091.94 1478
5092.62 1472
5093.29 1493
5093.96 1438
5094.64 1495
5095.31 1423
5095.98 1458
5096.66 1483
5097.33 1351
5098.00 1390
5098.68 1440
5099.35 1381
5100.02 1239
5100.70 1376
5101.37 1588
5102.04 1395
5102.72 1317
5103.39 1370
5104.07 1363
5104.74 1395
5105.41 1350
5106.09 1399
5106.76 1497
5107.44 1368
5108.11 1473
5108.78 1373
5109.46 1374
5110.13 1394
5110.81 1244
5111.48 1213
5112.16 1252
5112.83 1196
5113.50 1289
5114.18 1373
5114.85 1290
5115.53 1269
5116.20 1177
5116.88 1297
5117.55 1408
5118.23 1465
5118.90 1594
5119.58 1567
5120.25 1535
5120.93 1473
5121.60 1604
5122.28 1604
5122.95 1529
5123.63 1402
5124.30 1498
5124.98 1372
5125.65 1461
5126.33 1394
5127.00 1301
5127.68 1349
5128.35 1414
5129.03 1354
5129.70 1449
5130.38 1342
5131.06 1450
5131.73 1439
5132.41 1425
5133.08 1344
5133.76 1411
5134.43 1421
5135.11 1326
5135.79 1303
5136.46 1235
5137.14 1233
5137.81 1341
5138.49 1374
5139.17 1398
5139.84 1416
5140.52 1461
5141.20 1451
5141.87 1330
5142.55 1281
5143.22 1232
5143.90 1308
5144.58 1185
5145.25 1203
5145.93 1136
5146.61 1190
5147.28 1204
5147.96 1217
5148.64 1189
5149.31 1183
5149.99 1156
5150.67 1259
5151.34 1180
5152.02 1210
5152.70 1267
5153.38 1243
5154.05 1176
5154.73 1257
5155.41 1240
5156.08 1181
5156.76 1268
5157.44 1347
5158.12 1248
5158.79 1180
5159.47 1136
5160.15 1205
5160.83 1213
5161.50 1280
5162.18 1346
5162.86 1331
5163.54 1299
5164.22 1214
5164.89 1323
5165.57 1351
5166.25 1310
5166.93 1239
5167.61 1263
5168.28 1204
5168.96 1294
5169.64 1320
5170.32 1192
5171.00 1209
5171.67 1225
5172.35 1278
5173.03 1235
5173.71 1213
5174.39 1177
5175.07 1216
5175.74 1282
5176.42 1213
5177.10 1297
5177.78 1188
5178.46 1217
5179.14 1268
5179.82 1234
5180.50 1277
5181.17 1134
5181.85 1166
5182.53 1179
5183.21 1066
5183.89 1103
5184.57 1157
5185.25 1216
5185.93 1118
5186.61 1081
5187.29 1198
5187.97 1102
5188.65 1130
5189.33 1271
5190.00 1177
5190.68 1162
5191.36 1142
5192.04 1168
5192.72 1125
5193.40 1202
5194.08 1189
5194.76 1138
5195.44 1125
5196.12 1097
5196.80 1060
5197.48 1100
5198.16 1269
5198.84 1166
5199.52 1158
5200.20 1123
5200.88 1144
5201.56 1177
5202.24 1180
5202.92 1241
5203.60 1195
5204.28 1224
5204.96 1242
5205.65 1279
5206.33 1228
5207.01 1203
5207.69 1200
5208.37 1278
5209.05 1275
5209.73 1368
5210.41 1325
5211.09 1411
5211.77 1403
5212.45 1432
5213.13 1452
5213.82 1405
5214.50 1352
5215.18 1358
5215.86 1272
5216.54 1302
5217.22 1447
5217.90 1312
5218.58 1347
5219.27 1252
5219.95 1296
5220.63 1373
5221.31 1336
5221.99 1378
5222.67 1270
5223.35 1324
5224.04 1239
5224.72 1294
5225.40 1263
5226.08 1214
5226.76 1153
5227.45 1228
5228.13 1279
5228.81 1163
5229.49 1236
5230.17 1235
5230.86 1170
5231.54 1214
5232.22 1155
5232.90 1192
5233.58 1257
5234.27 1281
5234.95 1218
5235.63 1131
5236.31 1174
5237.00 1236
5237.68 1296
5238.36 1311
5239.05 1364
5239.73 1233
5240.41 1177
5241.09 1242
5241.78 1315
5242.46 1296
5243.14 1165
5243.83 1245
5244.51 1333
5245.19 1459
5245.87 1233
5246.56 1242
5247.24 1323
5247.92 1326
5248.61 1349
5249.29 1397
5249.97 1416
5250.66 1382
5251.34 1319
5252.03 1299
5252.71 1272
5253.39 1241
5254.08 1243
5254.76 1210
5255.44 1207
5256.13 1213
5256.81 1154
5257.50 1149
5258.18 1186
5258.86 1294
5259.55 1282
5260.23 1414
5260.92 1299
5261.60 1316
5262.28 1265
5262.97 1173
5263.65 1294
5264.34 1379
5265.02 1402
5265.71 1288
5266.39 1296
5267.07 1267
5267.76 1265
5268.44 1283
5269.13 1315
5269.81 1274
5270.50 1357
5271.18 1228
5271.87 1206
5272.55 1176
5273.24 1287
5273.92 1274
5274.61 1385
5275.29 1283
5275.98 1258
5276.66 1328
5277.35 1562
5278.03 1555
5278.72 1538
5279.40 1489
5280.09 1597
5280.77 1617
5281.46 1570
5282.15 1611
5282.83 1564
5283.52 1609
5284.20 1613
5284.89 1502
5285.57 1488
5286.26 1418
5286.95 1384
5287.63 1361
5288.32 1361
5289.00 1361
5289.69 1347
5290.38 1359
5291.06 1391
5291.75 1299
5292.43 1289
5293.12 1342
5293.81 1395
5294.49 1449
5295.18 1480
5295.87 1435
5296.55 1396
5297.24 1460
5297.92 1308
5298.61 1374
5299.30 1434
5299.98 1434
5300.67 1421
5301.36 1393
5302.04 1413
5302.73 1542
5303.42 1522
5304.11 1383
5304.79 1328
5305.48 1457
5306.17 1531
5306.85 1402
5307.54 1332
5308.23 1405
5308.92 1390
5309.60 1486
5310.29 1466
5310.98 1341
5311.66 1331
5312.35 1420
5313.04 1511
5313.73 1492
5314.41 1541
5315.10 1314
5315.79 1390
5316.48 1420
5317.17 1355
5317.85 1388
5318.54 1471
5319.23 1492
5319.92 1476
5320.61 1507
5321.29 1478
5321.98 1507
5322.67 1519
5323.36 1618
5324.05 1423
5324.73 1420
5325.42 1538
5326.11 1386
5326.80 1411
5327.49 1370
5328.18 1355
5328.87 1396
5329.55 1411
5330.24 1379
5330.93 1410
5331.62 1335
5332.31 1348
5333.00 1512
5333.69 1320
5334.38 1418
5335.06 1396
5335.75 1463
5336.44 1505
5337.13 1389
5337.82 1530
5338.51 1487
5339.20 1617
5339.89 1537
5340.58 1566
5341.27 1561
5341.96 1523
5342.65 1663
5343.33 1651
5344.02 1830
5344.71 1834
5345.40 1745
5346.09 1789
5346.78 1881
5347.47 2092
5348.16 2208
5348.85 2466
5349.54 2823
5350.23 2820
5350.92 2976
5351.61 3060
5352.30 3113
5352.99 2976
5353.68 2903
5354.37 2689
5355.06 2471
5355.75 2296
5356.44 2054
5357.13 1866
5357.82 1685
5358.51 1477
5359.21 1446
5359.90 1531
5360.59 1479
5361.28 1435
5361.97 1281
5362.66 1288
5363.35 1313
5364.04 1304
5364.73 1373
5365.42 1485
5366.11 1464
5366.80 1301
5367.49 1378
5368.19 1343
5368.88 1251
5369.57 1250
5370.26 1359
5370.95 1411
5371.64 1274
5372.33 1267
5373.02 1325
5373.72 1307
5374.41 1172
5375.10 1226
5375.79 1363
5376.48 1348
5377.17 1338
5377.87 1332
5378.56 1219
5379.25 1302
5379.94 1319
5380.63 1231
5381.33 1222
5382.02 1283
5382.71 1326
5383.40 1268
5384.09 1278
5384.79 1313
5385.48 1243
5386.17 1319
5386.86 1440
5387.55 1404
5388.25 1422
5388.94 1426
5389.63 1538
5390.32 1507
5391.02 1515
5391.71 1501
5392.40 1458
5393.09 1412
5393.79 1407
5394.48 1294
5395.17 1379
5395.87 1321
5396.56 1302
5397.25 1334
5397.95 1241
5398.64 1295
5399.33 1347
5400.02 1283
5400.72 1304
5401.41 1279
5402.10 1202
5402.80 1174
5403.49 1278
5404.18 1314
5404.88 1207
5405.57 1266
5406.26 1319
5406.96 1346
5407.65 1279
5408.35 1234
5409.04 1253
5409.73 1329
5410.43 1268
5411.12 1300
5411.81 1365
5412.51 1332
5413.20 1260
5413.90 1306
5414.59 1310
5415.28 1167
5415.98 1173
5416.67 1188
5417.37 1268
5418.06 1178
5418.76 1275
5419.45 1353
5420.14 1292
5420.84 1424
5421.53 1373
5422.23 1252
5422.92 1319
5423.62 1390
5424.31 1230
5425.01 1250
5425.70 1346
5426.40 1264
5427.09 1310
5427.79 1425
5428.48 1279
5429.18 1345
5429.87 1254
5430.57 1288
5431.26 1319
5431.96 1282
5432.65 1341
5433.35 1263
5434.04 1259
5434.74 1442
5435.43 1300
5436.13 1349
5436.82 1527
5437.52 1499
5438.22 1416
5438.91 1386
5439.61 1461
5440.30 1357
5441.00 1400
5441.69 1391
5442.39 1287
5443.09 1371
5443.78 1486
5444.48 1458
5445.17 1541
5445.87 1638
5446.57 1608
5447.26 1577
5447.96 1587
5448.66 1709
5449.35 1746
5450.05 1723
5450.74 1684
5451.44 1615
5452.14 1505
5452.83 1613
5453.53 1630
5454.23 1668
5454.92 1627
5455.62 1447
5456.32 1442
5457.01 1475
5457.71 1477
5458.41 1460
5459.10 1450
5459.80 1504
5460.50 1513
5461.20 1558
5461.89 1508
5462.59 1569
5463.29 1701
5463.98 1735
5464.68 1673
5465.38 1763
5466.08 1852
5466.77 1731
5467.47 1643
5468.17 1650
5468.87 1611
5469.56 1523
5470.26 1515
5470.96 1609
5471.66 1697
5472.35 1705
5473.05 1763
5473.75 1715
5474.45 1788
5475.15 1724
5475.84 1764
5476.54 1964
5477.24 1883
5477.94 1980
5478.64 2191
5479.34 2191
5480.03 2243
5480.73 2497
5481.43 2412
5482.13 2388
5482.83 2401
5483.53 2360
5484.22 2240
5484.92 2110
5485.62 2089
5486.32 2075
5487.02 2002
5487.72 2040
5488.42 1983
5489.11 2012
5489.81 1943
5490.51 2045
5491.21 2160
5491.91 2097
5492.61 2092
5493.31 1936
5494.01 2193
5494.71 2374
5495.41 2235
5496.11 2408
5496.81 2514
5497.50 2625
5498.20 2651
5498.90 2955
5499.60 3458
5500.30 3694
5501.00 3658
5501.70 3627
5502.40 3637
5503.10 3587
5503.80 3453
5504.50 3175
5505.20 2749
5505.90 2598
5506.60 2559
5507.30 2181
5508.00 2031
5508.70 1968
5509.40 2137
5510.10 2118
5510.80 2190
5511.50 2173
5512.20 2041
5512.90 2059
5513.60 2061
5514.30 2068
5515.00 2032
5515.70 1933
5516.40 1961
5517.11 1994
5517.81 1919
5518.51 1939
5519.21 1850
5519.91 1710
5520.61 1809
5521.31 1813
5522.01 1860
5522.71 1839
5523.41 1742
5524.11 1676
5524.82 1534
5525.52 1557
5526.22 1632
5526.92 1685
5527.62 1696
5528.32 1549
5529.02 1572
5529.72 1511
5530.43 1495
5531.13 1500
5531.83 1433
5532.53 1421
5533.23 1440
5533.93 1524
5534.64 1537
5535.34 1532
5536.04 1452
5536.74 1412
5537.44 1477
5538.15 1426
5538.85 1305
5539.55 1438
5540.25 1504
5540.95 1539
5541.66 1462
5542.36 1339
5543.06 1424
5543.76 1454
5544.47 1324
5545.17 1527
5545.87 1476
5546.57 1462
5547.28 1466
5547.98 1428
5548.68 1339
5549.38 1527
5550.09 1400
5550.79 1421
5551.49 1387
5552.19 1391
5552.90 1330
5553.60 1351
5554.30 1341
5555.01 1365
5555.71 1309
5556.41 1455
5557.12 1314
5557.82 1367
5558.52 1218
5559.23 1239
5559.93 1286
5560.63 1343
5561.34 1319
5562.04 1296
5562.74 1257
5563.45 1211
5564.15 1330
5564.85 1368
5565.56 1335
5566.26 1364
5566.96 1419
5567.67 1406
5568.37 1420
5569.08 1372
5569.78 1323
5570.48 1405
5571.19 1389
5571.89 1325
5572.60 1350
5573.30 1306
5574.01 1370
5574.71 1342
5575.41 1376
5576.12 1435
5576.82 1344
5577.53 1317
5578.23 1326
5578.94 1330
5579.64 1263
5580.35 1217
5581.05 1220
5581.76 1362
5582.46 1373
5583.16 1319
5583.87 1115
5584.57 1185
5585.28 1210
5585.98 1128
5586.69 1052
5587.39 1254
5588.10 1209
5588.81 1133
5589.51 1156
5590.22 1198
5590.92 1169
5591.63 1138
5592.33 1113
5593.04 1220
5593.74 1133
5594.45 1059
5595.15 1172
5595.86 1206
5596.57 1163
5597.27 1127
5597.98 1155
5598.68 1157
5599.39 1163
5600.09 1145
5600.80 1133
5601.51 1149
5602.21 1298
5602.92 1145
5603.62 1223
5604.33 1202
5605.04 1162
5605.74 1130
5606.45 1138
5607.16 1135
5607.86 1107
5608.57 1096
5609.27 1186
5609.98 1240
5610.69 1253
5611.39 1148
5612.10 1014
5612.81 1203
5613.51 1094
5614.22 1110
5614.93 1124
5615.64 1135
5616.34 1195
5617.05 1207
5617.76 1132
5618.46 1105
5619.17 1175
5619.88 1161
5620.58 1180
5621.29 1164
5622.00 1149
5622.71 1139
5623.41 1098
5624.12 1190
5624.83 1223
5625.54 1328
5626.24 1253
5626.95 1180
5627.66 1174
5628.37 1195
5629.07 1271
5629.78 1249
5630.49 1197
5631.20 1305
5631.91 1252
5632.61 1255
5633.32 1203
5634.03 1200
5634.74 1126
5635.45 1197
5636.15 1288
5636.86 1394
5637.57 1338
5638.28 1404
5638.99 1481
5639.70 1368
5640.40 1409
5641.11 1338
5641.82 1339
5642.53 1365
5643.24 1341
5643.95 1287
5644.66 1259
5645.36 1320
5646.07 1450
5646.78 1281
5647.49 1059
5648.20 1182
5648.91 1227
5649.62 1266
5650.33 1231
5651.04 1202
5651.75 1260
5652.45 1355
5653.16 1283
5653.87 1257
5654.58 1244
5655.29 1342
5656.00 1487
5656.71 1440
5657.42 1440
5658.13 1549
5658.84 1478
5659.55 1437
5660.26 1405
5660.97 1413
5661.68 1378
5662.39 1340
5663.10 1412
5663.81 1363
5664.52 1303
5665.23 1356
5665.94 1372
5666.65 1297
5667.36 1312
5668.07 1257
5668.78 1461
5669.49 1547
5670.20 1368
5670.91 1385
5671.62 1471
5672.33 1584
5673.04 1434
5673.75 1320
5674.46 1302
5675.17 1309
5675.88 1323
5676.59 1302
5677.31 1301
5678.02 1355
5678.73 1277
5679.44 1259
5680.15 1234
5680.86 1275
5681.57 1373
5682.28 1295
5682.99 1276
5683.70 1413
5684.42 1365
5685.13 1304
5685.84 1241
5686.55 1191
5687.26 1243
5687.97 1232
5688.68 1127
5689.39 1219
5690.11 1255
5690.82 1266
5691.53 1219
5692.24 1245
5692.95 1171
5693.67 1087
5694.38 1203
5695.09 1245
5695.80 1182
5696.51 1171
5697.22 1183
5697.94 1152
5698.65 1074
5699.36 1249
5700.07 1258
5700.79 1144
5701.50 1054
5702.21 1158
5702.92 1184
5703.63 1153
5704.35 1051
5705.06 1060
5705.77 1110
5706.48 1094
5707.20 1153
5707.91 1206
5708.62 1177
5709.34 1166
5710.05 1247
5710.76 1094
5711.47 1117
5712.19 1157
5712.90 1192
5713.61 1155
5714.33 1162
5715.04 1169
5715.75 1065
5716.47 1054
5717.18 1148
5717.89 1134
5718.61 1115
5719.32 1154
5720.03 1243
5720.75 1190
5721.46 1240
5722.17 1176
5722.89 1263
5723.60 1270
5724.31 1373
5725.03 1438
5725.74 1410
5726.46 1411
5727.17 1507
5727.88 1533
5728.60 1770
5729.31 1783
5730.03 1802
5730.74 1618
5731.45 1603
5732.17 1564
5732.88 1474
5733.60 1363
5734.31 1362
5735.03 1267
5735.74 1312
5736.45 1254
5737.17 1276
5737.88 1271
5738.60 1105
5739.31 1133
5740.03 1313
5740.74 1288
5741.46 1266
5742.17 1281
5742.89 1285
5743.60 1247
5744.32 1186
5745.03 1199
5745.75 1277
5746.46 1273
5747.18 1289
5747.89 1161
5748.61 1226
5749.32 1274
5750.04 1329
5750.75 1515
5751.47 1535
5752.18 1522
5752.90 1518
5753.62 1579
5754.33 1607
5755.05 1680
5755.76 1694
5756.48 1726
5757.19 1646
5757.91 1652
5758.63 1512
5759.34 1526
5760.06 1394
5760.77 1353
5761.49 1323
5762.21 1356
5762.92 1327
5763.64 1255
5764.35 1241
5765.07 1290
5765.79 1275
5766.50 1339
5767.22 1304
5767.94 1336
5768.65 1407
5769.37 1465
5770.08 1350
5770.80 1410
5771.52 1357
5772.23 1386
5772.95 1427
5773.67 1317
5774.39 1315
5775.10 1371
5775.82 1363
5776.54 1453
5777.25 1575
5777.97 1525
5778.69 1522
5779.40 1457
5780.12 1459
5780.84 1475
5781.56 1540
5782.27 1528
5782.99 1525
5783.71 1483
5784.43 1521
5785.14 1562
5785.86 1544
5786.58 1473
5787.30 1443
5788.01 1431
5788.73 1479
5789.45 1703
5790.17 1758
5790.88 1749
5791.60 1770
5792.32 1744
5793.04 1884
5793.76 1833
5794.47 1910
5795.19 1950
5795.91 2186
5796.63 2399
5797.35 2581
5798.07 2824
5798.78 3236
5799.50 3699
5800.22 4269
5800.94 4610
5801.66 4711
5802.38 4668
5803.10 4378
5803.81 3729
5804.53 3048
5805.25 2778
5805.97 2537
5806.69 2418
5807.41 2186
5808.13 2334
5808.85 2274
5809.56 2214
5810.28 2085
5811.00 1879
5811.72 1869
5812.44 1967
5813.16 1994
5813.88 1897
5814.60 1804
5815.32 1929
5816.04 1939
5816.76 2019
5817.48 2073
5818.20 1966
5818.92 1954
5819.64 1832
5820.36 1716
5821.08 1815
5821.80 1852
5822.51 1804
5823.23 1824
5823.95 1727
5824.67 1625
5825.39 1681
5826.11 1610
5826.83 1472
5827.55 1427
5828.28 1569
5829.00 1621
5829.72 1524
5830.44 1527
5831.16 1502
5831.88 1500
5832.60 1507
5833.32 1460
5834.04 1530
5834.76 1637
5835.48 1480
5836.20 1408
5836.92 1565
5837.64 1498
5838.36 1536
5839.08 1577
5839.80 1628
5840.53 1496
5841.25 1392
5841.97 1378
5842.69 1346
5843.41 1390
5844.13 1425
5844.85 1406
5845.57 1335
5846.29 1419
5847.02 1345
5847.74 1438
5848.46 1378
5849.18 1497
5849.90 1369
5850.62 1288
5851.34 1344
5852.07 1338
5852.79 1392
5853.51 1361
5854.23 1426
5854.95 1389
5855.68 1393
5856.40 1376
5857.12 1378
5857.84 1345
5858.56 1389
5859.29 1432
5860.01 1434
5860.73 1277
5861.45 1319
5862.17 1381
5862.90 1388
5863.62 1305
5864.34 1320
5865.06 1351
5865.79 1323
5866.51 1395
5867.23 1408
5867.95 1221
5868.68 1360
5869.40 1384
5870.12 1309
5870.84 1320
5871.57 1386
5872.29 1365
5873.01 1476
5873.74 1418
5874.46 1380
5875.18 1327
5875.91 1250
5876.63 1338
5877.35 1270
5878.08 1288
5878.80 1281
5879.52 1290
5880.25 1377
5880.97 1289
5881.69 1283
5882.42 1290
5883.14 1292
5883.86 1327
5884.59 1311
5885.31 1339
5886.03 1437
5886.76 1366
5887.48 1330
5888.21 1361
5888.93 1345
5889.65 1340
5890.38 1351
5891.10 1321
5891.83 1213
5892.55 1230
5893.27 1302
5894.00 1249
5894.72 1321
5895.45 1308
5896.17 1354
5896.90 1267
5897.62 1306
5898.35 1354
5899.07 1292
5899.79 1255
5900.52 1308
5901.24 1154
5901.97 1168
5902.69 1262
5903.42 1261
5904.14 1267
5904.87 1327
5905.59 1326
5906.32 1245
5907.04 1331
5907.77 1321
5908.49 1328
5909.22 1289
5909.94 1257
5910.67 1304
5911.39 1430
5912.12 1346
5912.84 1365
5913.57 1226
5914.30 1229
5915.02 1432
5915.75 1389
5916.47 1375
5917.20 1363
5917.92 1320
5918.65 1308
5919.38 1290
5920.10 1364
5920.83 1386
5921.55 1432
5922.28 1382
5923.01 1373
5923.73 1414
5924.46 1473
5925.18 1424
5925.91 1388
5926.64 1398
5927.36 1463
5928.09 1424
5928.81 1523
5929.54 1443
5930.27 1463
5930.99 1627
5931.72 1530
5932.45 1525
5933.17 1480
5933.90 1510
5934.63 1645
5935.35 1487
5936.08 1546
5936.81 1536
5937.53 1571
5938.26 1618
5938.99 1680
5939.72 1697
5940.44 1711
5941.17 1866
5941.90 1875
5942.62 1778
5943.35 1770
5944.08 1729
5944.81 1847
5945.53 1766
5946.26 1812
5946.99 1760
5947.72 1724
5948.44 1813
5949.17 1961
5949.90 1952
5950.63 1979
5951.35 2142
5952.08 2172
5952.81 2111
5953.54 2198
5954.27 2161
5954.99 2188
5955.72 2289
5956.45 2307
5957.18 2143
5957.91 2227
5958.64 2299
5959.36 2211
5960.09 2168
5960.82 2258
5961.55 2255
5962.28 2279
5963.01 2493
5963.73 2581
5964.46 2509
5965.19 2808
5965.92 2757
5966.65 2927
5967.38 3133
5968.11 3484
5968.83 3462
5969.56 3273
5970.29 3122
5971.02 2908
5971.75 2794
5972.48 2768
5973.21 2586
5973.94 2527
5974.67 2554
5975.40 2582
5976.13 2429
5976.86 2324
5977.58 2520
5978.31 2666
5979.04 2445
5979.77 2506
5980.50 2651
5981.23 2769
5981.96 2739
5982.69 2618
5983.42 2575
5984.15 2694
5984.88 2683
5985.61 2717
5986.34 2650
5987.07 2663
5987.80 2824
5988.53 2771
5989.26 2744
5989.99 2677
5990.72 2651
5991.45 2714
5992.18 2863
5992.91 2762
5993.64 2694
5994.37 2807
5995.10 2747
5995.83 2848
5996.56 2793
5997.29 2815
5998.03 2840
5998.76 3095
5999.49 2741
6000.22 2771
6000.95 2786
6001.68 2872
6002.41 2820
6003.14 2698
6003.87 2674
6004.60 2643
6005.33 2625
6006.07 2794
6006.80 2973
6007.53 3052
6008.26 3333
6008.99 3850
6009.72 4298
6010.45 4967
6011.18 5150
6011.92 5550
6012.65 5767
6013.38 5973
6014.11 6163
6014.84 6072
6015.57 5650
6016.31 5354
6017.04 4921
6017.77 4623
6018.50 4110
6019.23 3714
6019.96 3371
6020.70 3182
6021.43 2861
6022.16 2485
6022.89 2373
6023.63 2411
6024.36 2384
6025.09 2380
6025.82 2322
6026.55 2383
6027.29 2383
6028.02 2328
6028.75 2334
6029.48 2318
6030.22 2277
6030.95 2194
6031.68 2188
6032.42 2310
6033.15 2214
6033.88 2123
6034.61 2194
6035.35 2198
6036.08 2260
6036.81 2343
6037.55 2328
6038.28 2341
6039.01 2396
6039.74 2473
6040.48 2423
6041.21 2483
6041.94 2364
6042.68 2461
6043.41 2405
6044.14 2486
6044.88 2379
6045.61 2458
6046.35 2548
6047.08 2708
6047.81 2679
6048.55 2730
6049.28 2711
6050.01 2821
6050.75 2932
6051.48 2999
6052.22 2940
6052.95 3117
6053.68 3168
6054.42 2952
6055.15 2804
6055.89 2894
6056.62 2829
6057.35 2723
6058.09 2660
6058.82 2557
6059.56 2588
6060.29 2551
6061.03 2469
6061.76 2387
6062.50 2478
6063.23 2390
6063.96 2448
6064.70 2400
6065.43 2406
6066.17 2285
6066.90 2390
6067.64 2397
6068.37 2433
6069.11 2353
6069.84 2270
6070.58 2244
6071.31 2075
6072.05 2071
6072.78 2162
6073.52 2111
6074.25 2009
6074.99 2032
6075.72 2118
6076.46 2060
6077.20 2083
6077.93 2069
6078.67 2010
6079.40 2063
6080.14 1990
6080.87 1959
6081.61 1996
6082.35 2045
6083.08 2076
6083.82 1979
6084.55 1855
6085.29 1929
6086.02 2093
6086.76 1969
6087.50 1922
6088.23 2024
6088.97 2021
6089.71 2031
6090.44 1939
6091.18 1991
6091.91 2031
6092.65 2019
6093.39 2075
6094.12 2079
6094.86 2012
6095.60 2083
6096.33 2117
6097.07 1942
6097.81 1955
6098.54 1969
6099.28 1916
6100.02 1989
6100.75 1986
6101.49 2010
6102.23 2034
6102.96 1980
6103.70 1867
6104.44 1943
6105.18 1963
6105.91 1888
6106.65 1971
6107.39 1884
6108.12 1928
6108.86 1972
6109.60 1905
6110.34 2057
6111.07 1973
6111.81 2046
6112.55 2037
6113.29 1942
6114.03 2126
6114.76 2060
6115.50 2101
6116.24 2049
6116.98 2041
6117.71 2125
6118.45 2071
6119.19 1985
6119.93 2042
6120.67 2045
6121.40 1963
6122.14 1950
6122.88 2100
6123.62 2102
6124.36 2008
6125.10 2076
6125.83 2099
6126.57 2047
6127.31 2052
6128.05 2147
6128.79 2145
6129.53 2105
6130.27 2230
6131.00 2209
6131.74 2240
6132.48 2105
6133.22 2210
6133.96 2202
6134.70 2071
6135.44 2133
6136.18 2198
6136.92 2333
6137.65 2328
6138.39 2248
6139.13 2307
6139.87 2325
6140.61 2225
6141.35 2271
6142.09 2213
6142.83 2228
6143.57 2273
6144.31 2232
6145.05 2268
6145.79 2349
6146.53 2281
6147.27 2285
6148.01 2279
6148.75 2298
6149.49 2258
6150.23 2319
6150.97 2204
6151.71 2367
6152.45 2499
6153.19 2411
6153.93 2365
6154.67 2419
6155.41 2501
6156.15 2557
6156.89 2506
6157.63 2492
6158.37 2524
6159.11 2619
6159.85 2664
6160.59 2772
6161.33 2994
6162.07 2847
6162.81 2842
6163.55 2978
6164.29 3173
6165.03 3254
6165.77 3435
6166.51 3485
6167.26 3710
6168.00 3681
6168.74 3569
6169.48 3621
6170.22 3658
6170.96 3415
6171.70 3298
6172.44 3333
6173.18 3311
6173.93 3197
6174.67 3211
6175.41 3091
6176.15 3046
6176.89 3191
6177.63 3276
6178.37 3048
6179.12 3116
6179.86 3180
6180.60 3333
6181.34 3445
6182.08 3604
6182.82 3605
6183.57 3663
6184.31 3706
6185.05 3617
6185.79 3620
6186.53 3673
6187.28 3767
6188.02 3745
6188.76 3808
6189.50 3691
6190.25 3956
6190.99 3836
6191.73 3971
6192.47 3970
6193.21 4048
6193.96 4243
6194.70 4188
6195.44 4239
6196.19 4525
6196.93 4514
6197.67 4441
6198.41 4447
6199.16 4473
6199.90 4318
6200.64 4247
6201.38 4323
6202.13 4524
6202.87 4923
6203.61 5606
6204.36 6342
6205.10 7392
6205.84 8834
6206.59 10347
6207.33 12161
6208.07 14093
6208.82 15814
6209.56 17013
6210.30 17423
6211.05 17520
6211.79 16788
6212.53 15188
6213.28 13393
6214.02 11537
6214.77 9393
6215.51 8079
6216.25 7015
6217.00 5947
6217.74 5337
6218.48 4910
6219.23 4586
6219.97 4446
6220.72 4428
6221.46 4395
6222.21 4488
6222.95 4765
6223.69 4977
6224.44 4919
6225.18 4926
6225.93 5069
6226.67 5009
6227.42 4891
6228.16 4524
6228.91 4265
6229.65 3959
6230.39 3730
6231.14 3333
6231.88 3248
6232.63 3227
6233.37 3120
6234.12 2914
6234.86 2962
6235.61 2934
6236.35 2900
6237.10 3038
6237.84 3041
6238.59 3050
6239.33 3082
6240.08 3168
6240.82 3088
6241.57 3159
6242.32 3279
6243.06 3204
6243.81 3255
6244.55 3473
6245.30 3698
6246.04 3835
6246.79 3976
6247.53 4051
6248.28 4279
6249.03 4497
6249.77 4416
6250.52 4168
6251.26 4170
6252.01 3873
6252.76 3729
6253.50 3631
6254.25 3536
6254.99 3280
6255.74 3276
6256.49 3346
6257.23 3417
6257.98 3217
6258.73 3173
6259.47 3104
6260.22 3081
6260.97 3143
6261.71 3158
6262.46 3163
6263.21 3190
6263.95 3192
6264.70 3100
6265.45 3194
6266.19 3188
6266.94 3171
6267.69 3275
6268.43 3242
6269.18 3228
6269.93 3151
6270.67 3086
6271.42 3266
6272.17 3085
6272.92 3094
6273.66 3065
6274.41 3043
6275.16 3374
6275.91 3375
6276.65 3322
6277.40 3319
6278.15 3340
6278.90 3251
6279.64 3292
6280.39 3280
6281.14 3088
6281.89 2928
6282.63 2972
6283.38 3060
6284.13 2863
6284.88 2882
6285.63 2802
6286.37 2653
6287.12 2947
6287.87 2819
6288.62 2795
6289.37 2887
6290.11 2913
6290.86 2810
6291.61 2740
6292.36 2687
6293.11 2593
6293.86 2489
6294.60 2462
6295.35 2391
6296.10 2402
6296.85 2349
6297.60 2523
6298.35 2447
6299.10 2439
6299.85 2460
6300.59 2549
6301.34 2502
6302.09 2529
6302.84 2635
6303.59 2570
6304.34 2465
6305.09 2407
6305.84 2463
6306.59 2526
6307.34 2527
6308.09 2485
6308.84 2497
6309.58 2395
6310.33 2461
6311.08 2551
6311.83 2559
6312.58 2499
6313.33 2544
6314.08 2573
6314.83 2563
6315.58 2577
6316.33 2477
6317.08 2459
6317.83 2603
6318.58 2475
6319.33 2443
6320.08 2426
6320.83 2409
6321.58 2239
6322.33 2213
6323.08 2241
6323.83 2166
6324.58 2155
6325.33 2120
6326.08 2019
6326.83 2034
6327.58 2154
6328.33 2101
6329.09 2010
6329.84 2027
6330.59 2077
6331.34 2007
6332.09 1957
6332.84 1937
6333.59 1855
6334.34 1890
6335.09 1928
6335.84 2030
6336.59 2072
6337.34 2035
6338.10 2026
6338.85 1958
6339.60 2007
6340.35 1992
6341.10 1892
6341.85 1899
6342.60 1952
6343.36 1955
6344.11 2043
6344.86 2090
6345.61 2007
6346.36 1991
6347.11 2096
6347.86 2029
6348.62 2044
6349.37 2170
6350.12 2192
6350.87 2252
6351.62 2137
6352.38 2106
6353.13 2213
6353.88 2385
6354.63 2412
6355.38 2507
6356.14 2383
6356.89 2273
6357.64 2171
6358.39 2155
6359.15 2138
6359.90 2097
6360.65 1965
6361.40 1969
6362.16 2061
6362.91 1946
6363.66 1938
6364.41 2006
6365.17 1989
6365.92 1962
6366.67 2006
6367.42 2046
6368.18 2147
6368.93 2142
6369.68 2066
6370.44 2059
6371.19 1900
6371.94 1898
6372.70 1988
6373.45 1972
6374.20 1964
6374.96 2100
6375.71 1972
6376.46 1871
6377.22 1929
6377.97 1856
6378.72 1923
6379.48 1918
6380.23 1900
6380.98 1978
6381.74 1964
6382.49 2027
6383.24 1941
6384.00 1895
6384.75 1863
6385.51 1900
6386.26 1962
6387.01 1990
6387.77 1923
6388.52 1864
6389.28 1949
6390.03 1995
6390.79 1972
6391.54 1931
6392.29 1947
6393.05 1990
6393.80 1998
6394.56 1905
6395.31 1902
6396.07 2059
6396.82 1922
6397.58 1697
6398.33 1806
6399.08 1781
6399.84 1801
6400.59 1711
6401.35 1617
6402.10 1622
6402.86 1678
6403.61 1657
6404.37 1713
6405.12 1571
6405.88 1688
6406.63 1756
6407.39 1813
6408.15 1768
6408.90 1860
6409.66 1897
6410.41 1808
6411.17 1841
6411.92 1729
6412.68 1821
6413.43 1770
6414.19 1780
6414.94 1757
6415.70 1827
6416.46 1916
6417.21 1806
6417.97 1717
6418.72 1757
6419.48 1691
6420.24 1825
6420.99 1779
6421.75 1763
6422.50 1792
6423.26 1820
6424.02 1781
6424.77 1705
6425.53 1744
6426.28 1622
6427.04 1733
6427.80 1746
6428.55 1719
6429.31 1747
6430.07 1793
6430.82 1797
6431.58 1746
6432.34 1751
6433.09 1784
6433.85 1809
6434.61 1820
6435.36 1769
6436.12 1719
6436.88 1829
6437.64 1927
6438.39 1816
6439.15 1809
6439.91 1709
6440.66 1805
6441.42 1903
6442.18 1884
6442.94 1808
6443.69 1830
6444.45 1910
6445.21 1711
6445.97 1721
6446.72 1810
6447.48 1760
6448.24 1866
6449.00 1874
6449.75 1873
6450.51 1827
6451.27 1883
6452.03 1745
6452.79 1903
6453.54 1834
6454.30 1799
6455.06 1849
6455.82 1891
6456.58 1911
6457.33 1830
6458.09 1888
6458.85 1959
6459.61 1926
6460.37 1958
6461.12 1962
6461.88 1850
6462.64 1963
6463.40 1869
6464.16 1931
6464.92 1953
6465.68 2049
6466.44 2063
6467.19 2058
6467.95 1984
6468.71 1999
6469.47 2178
6470.23 2130
6470.99 2005
6471.75 2113
6472.51 2257
6473.27 2078
6474.02 2215
6474.78 2102
6475.54 2160
6476.30 2247
6477.06 2246
6477.82 2289
6478.58 2198
6479.34 2255
6480.10 2216
6480.86 2329
6481.62 2221
6482.38 2236
6483.14 2354
6483.90 2351
6484.66 2363
6485.42 2344
6486.18 2388
6486.94 2391
6487.70 2522
6488.46 2639
6489.22 2587
6489.98 2574
6490.74 2596
6491.50 2751
6492.26 2826
6493.02 2819
6493.78 3005
6494.54 3025
6495.30 3124
6496.06 2901
6496.82 3228
6497.58 3100
6498.34 3014
6499.10 3018
6499.86 3029
6500.62 2919
6501.38 3036
6502.14 3260
6502.91 3222
6503.67 3089
6504.43 3214
6505.19 3262
6505.95 3315
6506.71 3418
6507.47 3350
6508.23 3359
6508.99 3453
6509.76 3470
6510.52 3684
6511.28 3641
6512.04 3503
6512.80 3431
6513.56 3415
6514.32 3529
6515.09 3473
6515.85 3546
6516.61 3617
6517.37 3543
6518.13 3746
6518.89 3693
6519.66 3761
6520.42 3817
6521.18 4063
6521.94 4163
6522.70 4681
6523.47 4654
6524.23 5019
6524.99 5284
6525.75 5576
6526.51 5670
6527.28 5805
6528.04 6031
6528.80 6078
6529.56 6096
6530.33 6155
6531.09 6252
6531.85 6616
6532.61 7161
6533.38 7975
6534.14 8861
6534.90 9955
6535.66 11134
6536.43 12646
6537.19 13287
6537.95 13294
6538.72 12829
6539.48 11659
6540.24 10327
6541.01 9021
6541.77 7580
6542.53 6311
6543.29 5526
6544.06 4999
6544.82 4260
6545.58 3795
6546.35 3798
6547.11 3677
6547.87 3589
6548.64 3452
6549.40 3363
6550.17 3211
6550.93 3062
6551.69 3168
6552.46 3241
6553.22 3180
6553.98 3088
6554.75 3134
6555.51 3062
6556.28 2996
6557.04 2860
6557.80 2828
6558.57 2853
6559.33 2986
6560.10 2972
6560.86 3015
6561.63 3209
6562.39 3322
6563.15 3375
6563.92 3418
6564.68 3376
6565.45 3412
6566.21 3451
6566.98 3485
6567.74 3344
6568.51 3276
6569.27 3460
6570.04 3572
6570.80 3533
6571.57 3693
6572.33 3593
6573.09 3773
6573.86 4057
6574.63 4146
6575.39 4148
6576.16 4257
6576.92 4260
6577.69 4158
6578.45 4191
6579.22 4352
6579.98 4481
6580.75 4430
6581.51 4282
6582.28 4326
6583.04 4008
6583.81 3891
6584.57 4015
6585.34 4057
6586.11 3841
6586.87 3696
6587.64 3723
6588.40 3814
6589.17 3905
6589.94 4154
6590.70 4252
6591.47 4229
6592.23 4648
6593.00 4970
6593.77 5347
6594.53 5301
6595.30 5381
6596.06 5513
6596.83 5250
6597.60 5012
6598.36 4673
6599.13 4390
6599.90 4168
6600.66 3975
6601.43 3642
6602.20 3624
6602.96 3452
6603.73 3378
6604.50 3250
6605.26 3290
6606.03 3236
6606.80 3094
6607.56 3242
6608.33 3239
6609.10 3165
6609.87 3124
6610.63 3035
6611.40 3136
6612.17 2907
6612.93 3017
6613.70 3128
6614.47 3131
6615.24 3119
6616.00 3017
6616.77 3079
6617.54 2949
6618.31 2894
6619.07 2928
6619.84 2941
6620.61 3029
6621.38 3009
6622.15 2978
6622.91 2954
6623.68 2893
6624.45 2900
6625.22 2896
6625.99 2660
6626.75 2728
6627.52 2764
6628.29 2716
6629.06 2844
6629.83 2813
6630.59 2837
6631.36 3084
6632.13 3106
6632.90 3252
6633.67 3432
6634.44 3647
6635.21 3541
6635.97 3628
6636.74 3491
6637.51 3413
6638.28 3273
6639.05 3032
6639.82 2873
6640.59 2745
6641.36 2764
6642.12 2745
6642.89 2695
6643.66 2552
6644.43 2624
6645.20 2550
6645.97 2644
6646.74 2607
6647.51 2618
6648.28 2724
6649.05 2684
6649.82 2732
6650.59 2866
6651.36 2739
6652.13 2653
6652.89 2653
6653.66 2695
6654.43 2610
6655.20 2558
6655.97 2654
6656.74 2530
6657.51 2500
6658.28 2387
6659.05 2444
6659.82 2350
6660.59 2257
6661.36 2372
6662.13 2319
6662.90 2428
6663.67 2473
6664.44 2364
6665.21 2416
6665.98 2353
6666.76 2376
6667.53 2443
6668.30 2495
6669.07 2528
6669.84 2531
6670.61 2504
6671.38 2506
6672.15 2706
6672.92 2591
6673.69 2556
6674.46 2660
6675.23 2541
6676.00 2430
6676.77 2462
6677.55 2419
6678.32 2467
6679.09 2501
6679.86 2511
6680.63 2602
6681.40 2626
6682.17 2737
6682.94 2984
6683.72 3072
6684.49 3236
6685.26 3157
6686.03 3157
6686.80 3009
6687.57 3102
6688.34 2881
6689.12 2816
6689.89 2624
6690.66 2561
6691.43 2490
6692.20 2369
6692.98 2366
6693.75 2343
6694.52 2352
6695.29 2361
6696.06 2346
6696.84 2199
6697.61 2228
6698.38 2261
6699.15 2294
6699.92 2250
6700.70 2178
6701.47 2283
6702.24 2371
6703.01 2339
6703.79 2200
6704.56 2183
6705.33 2162
6706.11 2208
6706.88 2223
6707.65 2210
6708.42 2145
6709.20 2105
6709.97 2340
6710.74 2297
6711.52 2181
6712.29 2101
6713.06 2235
6713.83 2250
6714.61 2134
6715.38 2044
6716.15 2049
6716.93 2100
6717.70 2138
6718.47 2108
6719.25 2237
6720.02 2150
6720.79 2003
6721.57 2080
6722.34 2073
6723.12 2059
6723.89 2109
6724.66 2156
6725.44 2196
6726.21 2012
6726.98 2114
6727.76 2191
6728.53 2085
6729.31 2088
6730.08 2204
6730.85 2086
6731.63 2111
6732.40 2020
6733.18 2045
6733.95 2049
6734.73 2010
6735.50 2096
6736.27 2133
6737.05 2199
6737.82 2125
6738.60 1976
6739.37 2007
6740.15 2069
6740.92 2054
6741.70 2144
6742.47 2076
6743.25 2130
6744.02 2081
6744.80 2152
6745.57 2175
6746.35 2288
6747.12 2238
6747.90 2315
6748.67 2313
6749.45 2484
6750.22 2564
6751.00 2653
6751.77 2663
6752.55 2651
6753.32 2755
6754.10 2583
6754.87 2537
6755.65 2443
6756.43 2459
6757.20 2336
6757.98 2197
6758.75 2130
6759.53 2043
6760.30 2065
6761.08 2027
6761.86 1961
6762.63 2056
6763.41 2046
6764.18 2132
6764.96 2161
6765.74 1988
6766.51 2033
6767.29 2099
6768.06 2002
6768.84 2034
6769.62 2006
6770.39 2028
6771.17 1964
6771.95 1972
6772.72 2040
6773.50 2095
6774.28 1984
6775.05 1946
6775.83 2068
6776.61 1985
6777.38 1995
6778.16 1988
6778.94 2001
6779.71 2047
6780.49 2061
6781.27 2128
6782.05 2030
6782.82 1981
6783.60 2096
6784.38 1952
6785.15 1964
6785.93 1979
6786.71 1921
6787.49 1903
6788.26 1865
6789.04 1876
6789.82 1921
6790.60 1882
6791.37 1792
6792.15 1857
6792.93 1804
6793.71 1757
6794.48 1920
6795.26 2028
6796.04 1926
6796.82 1943
6797.60 1987
6798.37 1975
6799.15 1941
6799.93 1872
6800.71 1966
6801.49 1969
6802.26 1981
6803.04 1967
6803.82 2043
6804.60 2076
6805.38 2095
6806.16 2097
6806.93 1970
6807.71 2055
6808.49 2005
6809.27 1922
6810.05 1960
6810.83 1917
6811.61 1823
6812.39 1835
6813.16 1983
6813.94 2055
6814.72 2146
6815.50 2017
6816.28 2002
6817.06 2025
6817.84 2037
6818.62 1954
6819.40 1894
6820.18 1832
6820.96 1827
6821.73 1965
6822.51 2018
6823.29 2022
6824.07 1967
6824.85 1928
6825.63 1904
6826.41 1935
6827.19 2007
6827.97 1936
6828.75 1816
6829.53 1909
6830.31 1900
6831.09 1870
6831.87 1854
6832.65 2047
6833.43 2007
6834.21 1884
6834.99 1918
6835.77 1935
6836.55 1885
6837.33 1917
6838.11 1902
6838.89 1903
6839.67 1883
6840.45 1803
6841.23 1869
6842.01 1803
6842.79 2000
6843.57 1871
6844.35 1911
6845.14 1948
6845.92 1961
6846.70 2074
6847.48 2272
6848.26 2447
6849.04 2601
6849.82 2763
6850.60 3136
6851.38 3344
6852.16 3292
6852.94 3191
6853.73 3121
6854.51 2867
6855.29 2917
6856.07 2570
6856.85 2463
6857.63 2406
6858.41 2283
6859.20 2189
6859.98 2107
6860.76 1973
6861.54 2022
6862.32 2045
6863.10 2039
6863.89 2175
6864.67 2374
6865.45 2319
6866.23 2272
6867.01 2242
6867.79 2260
6868.58 2176
6869.36 2233
6870.14 2152
6870.92 2235
6871.71 2118
6872.49 2127
6873.27 2215
6874.05 2099
6874.83 2021
6875.62 2030
6876.40 2048
6877.18 2007
6877.96 2198
6878.75 2277
6879.53 2397
6880.31 2457
6881.10 2476
6881.88 2402
6882.66 2387
6883.44 2490
6884.23 2663
6885.01 2851
6885.79 3133
6886.58 3375
6887.36 3719
6888.14 3853
6888.92 3952
6889.71 3851
6890.49 3535
6891.27 3387
6892.06 3014
6892.84 2752
6893.62 2668
6894.41 2645
6895.19 2654
6895.98 2638
6896.76 2603
6897.54 2519
6898.33 2526
6899.11 2644
6899.89 2664
6900.68 2733
6901.46 2641
6902.25 2584
6903.03 2519
6903.81 2647
6904.60 2681
6905.38 2638
6906.17 2554
6906.95 2458
6907.73 2516
6908.52 2565
6909.30 2421
6910.09 2293
6910.87 2362
6911.66 2316
6912.44 2406
6913.23 2364
6914.01 2393
6914.79 2303
6915.58 2354
6916.36 2403
6917.15 2495
6917.93 2447
6918.72 2374
6919.50 2460
6920.29 2379
6921.07 2395
6921.86 2384
6922.64 2468
6923.43 2439
6924.21 2400
6925.00 2327
6925.78 2373
6926.57 2497
6927.36 2538
6928.14 2472
6928.93 2537
6929.71 2463
6930.50 2637
6931.28 2678
6932.07 2702
6932.85 2802
6933.64 2752
6934.43 2922
6935.21 2950
6936.00 2920
6936.78 2985
6937.57 2839
6938.36 2690
6939.14 2747
6939.93 2753
6940.71 2845
6941.50 2831
6942.29 2928
6943.07 3009
6943.86 3071
6944.64 3003
6945.43 3195
6946.22 3149
6947.00 3206
6947.79 3450
6948.58 3294
6949.36 3294
6950.15 3464
6950.94 3210
6951.72 3146
6952.51 3295
6953.30 3181
6954.08 3098
6954.87 3330
6955.66 3407
6956.45 3441
6957.23 3432
6958.02 3285
6958.81 3329
6959.59 3361
6960.38 3426
6961.17 3310
6961.96 3438
6962.74 3401
6963.53 3373
6964.32 3331
6965.11 3537
6965.89 3367
6966.68 3397
6967.47 3477
6968.26 3485
6969.04 3599
6969.83 3738
6970.62 3949
6971.41 3904
6972.20 3923
6972.98 3839
6973.77 3826
6974.56 3974
6975.35 3979
6976.14 4102
6976.92 3991
6977.71 3953
6978.50 4112
6979.29 4302
6980.08 4630
6980.87 4924
6981.65 5462
6982.44 6102
6983.23 6826
6984.02 7912
6984.81 8752
6985.60 9274
6986.39 9918
6987.17 10094
6987.96 9764
6988.75 9231
6989.54 8411
6990.33 7618
6991.12 6751
6991.91 6067
6992.70 5569
6993.49 5262
6994.28 4959
6995.06 5111
6995.85 5363
6996.64 5936
6997.43 6861
6998.22 7923
6999.01 8664
6999.80 9129
7000.59 9670
7001.38 9772
7002.17 9390
7002.96 8755
7003.75 8013
7004.54 7036
7005.33 6208
7006.12 5435
7006.91 4865
7007.70 4397
7008.49 3932
7009.28 3736
7010.07 3760
7010.86 3788
7011.65 3774
7012.44 3892
7013.23 3921
7014.02 3870
7014.81 3854
7015.60 3780
7016.39 3662
7017.18 3545
7017.97 3316
7018.76 3274
7019.55 3237
7020.34 3137
7021.13 3137
7021.92 3144
7022.71 3090
7023.51 3403
7024.30 3349
7025.09 3372
7025.88 3455
7026.67 3298
7027.46 3289
7028.25 3228
7029.04 3160
7029.83 3097
7030.63 3135
7031.42 3002
7032.21 2992
7033.00 3055
7033.79 3013
7034.58 2917
7035.37 2941
7036.16 3033
7036.96 3016
7037.75 3126
7038.54 3098
7039.33 3203
7040.12 3303
7040.92 3407
7041.71 3360
7042.50 3113
7043.29 3174
7044.08 3155
7044.87 3153
7045.67 3192
7046.46 3104
7047.25 3372
7048.04 3334
7048.84 3538
7049.63 3598
7050.42 3668
7051.21 3690
7052.00 3590
7052.80 3543
7053.59 3374
7054.38 3318
7055.18 3091
7055.97 2954
7056.76 2952
7057.55 2791
7058.35 2772
7059.14 2792
7059.93 2747
7060.72 2756
7061.52 2819
7062.31 2928
7063.10 2800
7063.90 2787
7064.69 2732
7065.48 2937
7066.28 2849
7067.07 2735
7067.86 2883
7068.66 2777
7069.45 2779
7070.24 2809
7071.04 2721
7071.83 2700
7072.62 2599
7073.42 2598
7074.21 2617
7075.00 2489
7075.80 2581
7076.59 2573
7077.39 2573
7078.18 2544
7078.97 2626
7079.77 2503
7080.56 2596
7081.36 2582
7082.15 2606
7082.94 2564
7083.74 2709
7084.53 2886
7085.33 3193
7086.12 3311
7086.92 3421
7087.71 3701
7088.50 3686
7089.30 3759
7090.09 3838
7090.89 3606
7091.68 3178
7092.48 3079
7093.27 2974
7094.07 2712
7094.86 2529
7095.66 2362
7096.45 2387
7097.25 2367
7098.04 2208
7098.84 2166
7099.63 2165
7100.43 2112
7101.22 2022
7102.02 2063
7102.81 2062
7103.61 2064
7104.40 2149
7105.20 2052
7105.99 1936
7106.79 1998
7107.59 1955
7108.38 1924
7109.18 1836
7109.97 1863
7110.77 1844
7111.56 1881
7112.36 1851
7113.16 1876
7113.95 1865
7114.75 1930
7115.54 1950
7116.34 2025
7117.14 1924
7117.93 1827
7118.73 1811
7119.52 1858
7120.32 1837
7121.12 1835
7121.91 1801
7122.71 1842
7123.51 1834
7124.30 1811
7125.10 1917
7125.90 1920
7126.69 1854
7127.49 1924
7128.29 1955
7129.08 1942
7129.88 1932
7130.68 1838
7131.47 1772
7132.27 1821
7133.07 1915
7133.86 1856
7134.66 1793
7135.46 1762
7136.26 1856
7137.05 1821
7137.85 1868
7138.65 1789
7139.44 1793
7140.24 1723
7141.04 1710
7141.84 1735
7142.63 1823
7143.43 1776
7144.23 1806
7145.03 1824
7145.83 1875
7146.62 1876
7147.42 1776
7148.22 1699
7149.02 1709
7149.81 1746
7150.61 1713
7151.41 1752
7152.21 1668
7153.01 1716
7153.80 1736
7154.60 1727
7155.40 1796
7156.20 1701
7157.00 1833
7157.80 1715
7158.59 1640
7159.39 1673
7160.19 1675
7160.99 1658
7161.79 1632
7162.59 1664
7163.39 1521
7164.18 1427
7164.98 1481
7165.78 1503
7166.58 1533
7167.38 1585
7168.18 1647
7168.98 1624
7169.78 1631
7170.58 1511
7171.38 1486
7172.17 1467
7172.97 1439
7173.77 1554
7174.57 1573
7175.37 1451
7176.17 1425
7176.97 1532
7177.77 1465
7178.57 1586
7179.37 1520
7180.17 1643
7180.97 1761
7181.77 1662
7182.57 1679
7183.37 1726
7184.17 1694
7184.97 1619
7185.77 1645
7186.57 1669
7187.37 1565
7188.17 1538
7188.97 1553
7189.77 1539
7190.57 1495
7191.37 1520
7192.17 1392
7192.97 1415
7193.77 1422
7194.57 1479
7195.37 1499
7196.17 1480
7196.97 1532
7197.77 1489
7198.57 1477
7199.37 1525
7200.17 1427
7200.97 1433
7201.77 1426
7202.58 1504
7203.38 1517
7204.18 1503
7204.98 1455
7205.78 1396
7206.58 1417
7207.38 1510
7208.18 1459
7208.98 1458
7209.79 1412
7210.59 1465
7211.39 1389
7212.19 1381
7212.99 1384
7213.79 1413
7214.59 1450
7215.40 1464
7216.20 1582
7217.00 1447
7217.80 1447
7218.60 1385
7219.40 1434
7220.21 1464
7221.01 1481
7221.81 1556
7222.61 1428
7223.41 1495
7224.22 1509
7225.02 1487
7225.82 1455
7226.62 1398
7227.43 1409
7228.23 1565
7229.03 1412
7229.83 1395
7230.63 1417
7231.44 1493
7232.24 1494
7233.04 1492
7233.84 1490
7234.65 1502
7235.45 1427
7236.25 1542
7237.06 1570
7237.86 1585
7238.66 1597
7239.46 1528
7240.27 1605
7241.07 1637
7241.87 1671
7242.68 1632
7243.48 1629
7244.28 1604
7245.09 1627
7245.89 1547
7246.69 1584
7247.50 1550
7248.30 1580
7249.10 1586
7249.91 1692
7250.71 1654
7251.51 1612
7252.32 1559
7253.12 1567
7253.92 1614
7254.73 1619
7255.53 1579
7256.34 1652
7257.14 1729
7257.94 1702
7258.75 1644
7259.55 1738
7260.36 1700
7261.16 1611
7261.96 1741
7262.77 1799
7263.57 1824
7264.38 1764
7265.18 1815
7265.99 1843
7266.79 1867
7267.59 1902
7268.40 1945
7269.20 1941
7270.01 1928
7270.81 2024
7271.62 2078
7272.42 1961
7273.23 1958
7274.03 2102
7274.84 2096
7275.64 2065
7276.45 2116
7277.25 2130
7278.06 2110
7278.86 2237
7279.67 2341
7280.47 2720
7281.28 2951
7282.08 3392
7282.89 3885
7283.69 4511
7284.50 4753
7285.30 4946
7286.11 5064
7286.92 4857
7287.72 4280
7288.53 4039
7289.33 3627
7290.14 3075
7290.94 2940
7291.75 2646
7292.56 2447
7293.36 2305
7294.17 2228
7294.97 2261
7295.78 2276
7296.59 2207
7297.39 2253
7298.20 2195
7299.00 2285
7299.81 2322
7300.62 2246
7301.42 2254
7302.23 2385
7303.04 2376
7303.84 2385
7304.65 2327
7305.46 2363
7306.26 2447
7307.07 2612
7307.88 2577
7308.68 2783
7309.49 2885
7310.30 3115
7311.10 3245
7311.91 3331
7312.72 3244
7313.52 3396
7314.33 3194
7315.14 3128
7315.95 3260
7316.75 3393
7317.56 3500
7318.37 3707
7319.18 4054
7319.98 4301
7320.79 4327
7321.60 4656
7322.40 4656
7323.21 4429
7324.02 4144
7324.83 3790
7325.64 3532
7326.44 3262
7327.25 2884
7328.06 2820
7328.87 2627
7329.67 2534
7330.48 2264
7331.29 2322
7332.10 2189
7332.91 2283
7333.71 2429
7334.52 2348
7335.33 2274
7336.14 2323
7336.95 2380
7337.76 2489
7338.56 2479
7339.37 2443
7340.18 2284
7340.99 2326
7341.80 2320
7342.61 2230
7343.42 2305
7344.22 2371
7345.03 2242
7345.84 2137
7346.65 2315
7347.46 2308
7348.27 2182
7349.08 2238
7349.89 2246
7350.70 2165
7351.51 2216
7352.31 2209
7353.12 2112
7353.93 2105
7354.74 2135
7355.55 2098
7356.36 2131
7357.17 2149
7357.98 2002
7358.79 2061
7359.60 2188
7360.41 2213
7361.22 2289
7362.03 2285
7362.84 2331
7363.65 2384
7364.46 2318
7365.27 2269
7366.08 2301
7366.89 2334
7367.70 2210
7368.51 2218
7369.32 2206
7370.13 2298
7370.94 2230
7371.75 2272
7372.56 2292
7373.37 2176
7374.18 2297
7374.99 2358
7375.80 2469
7376.61 2620
7377.42 2765
7378.23 2956
7379.04 3123
7379.85 3304
7380.66 3523
7381.48 3536
7382.29 3625
7383.10 3520
7383.91 3413
7384.72 3326
7385.53 3023
7386.34 2784
7387.15 2712
7387.96 2593
7388.77 2494
7389.59 2342
7390.40 2248
7391.21 2290
7392.02 2245
7392.83 2196
7393.64 2265
7394.45 2215
7395.27 2427
7396.08 2518
7396.89 2433
7397.70 2584
7398.51 2900
7399.32 2998
7400.14 3028
7400.95 3119
7401.76 3244
7402.57 3013
7403.38 3001
7404.20 2957
7405.01 2851
7405.82 2768
7406.63 2682
7407.44 2565
7408.26 2420
7409.07 2482
7409.88 2284
7410.69 2206
7411.51 2135
7412.32 2066
7413.13 2040
7413.94 1920
7414.76 1888
7415.57 1836
7416.38 1758
7417.19 1848
7418.01 1842
7418.82 1865
7419.63 1794
7420.45 1900
7421.26 1899
7422.07 1824
7422.88 1707
7423.70 1774
7424.51 1724
7425.32 1573
7426.14 1639
7426.95 1637
7427.76 1642
7428.58 1583
7429.39 1616
7430.20 1605
7431.02 1619
7431.83 1596
7432.64 1610
7433.46 1565
7434.27 1543
7435.09 1610
7435.90 1636
7436.71 1676
7437.53 1636
7438.34 1748
7439.16 1681
7439.97 1611
7440.78 1653
7441.60 1668
7442.41 1676
7443.23 1680
7444.04 1722
7444.85 1601
7445.67 1719
7446.48 1588
7447.30 1576
7448.11 1555
7448.93 1542
7449.74 1574
7450.56 1520
7451.37 1431
7452.18 1506
7453.00 1533
7453.81 1497
7454.63 1530
7455.44 1455
7456.26 1543
7457.07 1610
7457.89 1602
7458.70 1662
7459.52 1631
7460.33 1569
7461.15 1533
7461.96 1564
7462.78 1575
7463.59 1576
7464.41 1552
7465.23 1577
7466.04 1507
7466.86 1423
7467.67 1482
7468.49 1533
7469.30 1507
7470.12 1637
7470.93 1585
7471.75 1542
7472.57 1534
7473.38 1469
7474.20 1414
7475.01 1487
7475.83 1507
7476.65 1462
7477.46 1447
7478.28 1441
7479.09 1444
7479.91 1433
7480.73 1443
7481.54 1305
7482.36 1288
7483.18 1311
7483.99 1404
7484.81 1335
7485.62 1354
7486.44 1294
7487.26 1359
7488.07 1293
7488.89 1398
7489.71 1383
7490.52 1385
7491.34 1325
7492.16 1319
7492.98 1311
7493.79 1290
7494.61 1286
7495.43 1281
7496.24 1318
7497.06 1269
7497.88 1162
7498.70 1158
7499.51 1225
7500.33 1267
7501.15 1303
7501.96 1265
7502.78 1290
7503.60 1236
7504.42 1230
7505.23 1149
7506.05 1215
7506.87 1269
7507.69 1251
7508.51 1211
7509.32 1248
7510.14 1243
7510.96 1212
7511.78 1207
7512.59 1215
7513.41 1189
7514.23 1240
7515.05 1223
7515.87 1225
7516.69 1130
7517.50 1256
7518.32 1247
7519.14 1206
7519.96 1173
7520.78 1174
7521.60 1167
7522.41 1145
7523.23 1187
7524.05 1255
7524.87 1180
7525.69 1134
7526.51 1232
7527.33 1251
7528.14 1185
7528.96 1263
7529.78 1178
7530.60 1231
7531.42 1223
7532.24 1192
7533.06 1248
7533.88 1271
7534.70 1207
7535.52 1201
7536.34 1265
7537.16 1213
7537.97 1232
7538.79 1271
7539.61 1282
7540.43 1235
7541.25 1199
7542.07 1250
7542.89 1276
7543.71 1316
7544.53 1191
7545.35 1237
7546.17 1268
7546.99 1337
7547.81 1294
7548.63 1272
7549.45 1257
7550.27 1274
7551.09 1284
7551.91 1276
7552.73 1221
7553.55 1246
7554.37 1258
7555.19 1271
7556.01 1233
7556.83 1353
7557.65 1419
7558.47 1288
7559.29 1241
7560.11 1336
7560.93 1328
7561.76 1278
7562.58 1315
7563.40 1275
7564.22 1253
7565.04 1277
7565.86 1283
7566.68 1218
7567.50 1299
7568.32 1329
7569.14 1355
7569.96 1261
7570.79 1281
7571.61 1293
7572.43 1258
7573.25 1259
7574.07 1197
7574.89 1228
7575.71 1272
7576.54 1284
7577.36 1292
7578.18 1257
7579.00 1213
7579.82 1262
7580.64 1173
7581.46 1190
7582.29 1289
7583.11 1274
7583.93 1251
7584.75 1349
7585.57 1302
7586.40 1351
7587.22 1402
7588.04 1417
7588.86 1313
7589.68 1371
7590.51 1462
7591.33 1454
7592.15 1414
7592.97 1344
7593.80 1414
7594.62 1437
7595.44 1394
7596.26 1455
7597.09 1462
7597.91 1409
7598.73 1265
7599.55 1450
7600.38 1470
7601.20 1562
7602.02 1677
7602.85 1665
7603.67 1666
7604.49 1719
7605.31 1937
7606.14 1966
7606.96 1872
7607.78 1784
7608.61 1798
7609.43 1708
7610.25 1580
7611.08 1639
7611.90 1644
7612.72 1687
7613.55 1779
7614.37 1691
7615.19 1777
7616.02 1689
7616.84 1761
7617.67 1885
7618.49 1982
7619.31 1941
7620.14 1823
7620.96 1882
7621.78 1774
7622.61 1713
7623.43 1642
7624.26 1602
7625.08 1669
7625.91 1643
7626.73 1705
7627.55 1636
7628.38 1705
7629.20 1792
7630.03 1985
7630.85 2182
7631.68 2122
7632.50 2128
7633.32 2243
7634.15 2185
7634.97 2039
7635.80 2009
7636.62 1759
7637.45 1684
7638.27 1656
7639.10 1584
7639.92 1460
7640.75 1358
7641.57 1389
7642.40 1364
7643.22 1360
7644.05 1296
7644.87 1352
7645.70 1387
7646.52 1440
7647.35 1362
7648.17 1370
7649.00 1386
7649.82 1357
7650.65 1360
7651.48 1272
7652.30 1281
7653.13 1224
7653.95 1184
7654.78 1293
7655.60 1295
7656.43 1142
7657.26 1205
7658.08 1180
7658.91 1241
7659.73 1232
7660.56 1302
7661.39 1218
7662.21 1222
7663.04 1152
7663.86 1128
7664.69 1232
7665.52 1265
7666.34 1239
7667.17 1246
7668.00 1218
7668.82 1221
7669.65 1245
7670.48 1178
7671.30 1316
7672.13 1287
7672.96 1192
7673.78 1213
7674.61 1184
7675.44 1209
7676.26 1175
7677.09 1185
7677.92 1094
7678.74 1159
7679.57 1140
7680.40 1101
7681.22 1111
7682.05 1201
7682.88 1172
7683.71 1217
7684.53 1173
7685.36 1198
7686.19 1237
7687.02 1199
7687.84 1189
7688.67 1211
7689.50 1192
7690.33 1202
7691.15 1221
7691.98 1257
7692.81 1170
7693.64 1165
7694.47 1159
7695.29 1227
7696.12 1244
7696.95 1256
7697.78 1258
7698.61 1278
7699.43 1293
7700.26 1366
7701.09 1260
7701.92 1158
7702.75 1169
7703.57 1190
7704.40 1270
7705.23 1192
7706.06 1182
7706.89 1190
7707.72 1178
7708.55 1108
7709.37 1105
7710.20 1171
7711.03 1164
7711.86 1204
7712.69 1171
7713.52 1110
7714.35 1153
7715.18 1120
7716.01 1192
7716.83 1149
7717.66 1179
7718.49 1156
7719.32 1055
7720.15 1139
7720.98 1118
7721.81 1106
7722.64 1196
7723.47 1131
7724.30 1048
7725.13 1102
7725.96 1117
7726.79 1111
7727.62 1076
7728.45 1100
7729.28 1138
7730.11 1122
7730.94 1117
7731.77 1118
7732.60 1112
7733.42 1098
7734.25 1142
7735.09 1163
7735.92 1191
7736.75 1115
7737.58 1098
7738.41 1036
7739.24 1068
7740.07 1061
7740.90 1047
7741.73 1168
7742.56 1136
7743.39 1289
7744.22 1273
7745.05 1361
7745.88 1379
7746.71 1531
7747.54 1676
7748.37 1553
7749.20 1620
7750.03 1687
7750.86 1530
7751.70 1538
7752.53 1382
7753.36 1351
7754.19 1320
7755.02 1267
7755.85 1293
7756.68 1271
7757.51 1250
7758.34 1236
7759.18 1155
7760.01 1209
7760.84 1251
7761.67 1199
7762.50 1184
7763.33 1197
7764.16 1173
7765.00 1191
7765.83 1201
7766.66 1123
7767.49 1117
7768.32 1078
7769.16 1116
7769.99 1108
7770.82 1031
7771.65 1052
7772.48 1123
7773.32 1162
7774.15 1126
7774.98 1097
7775.81 1035
7776.64 1067
7777.48 1134
7778.31 1076
7779.14 1073
7779.97 1071
7780.81 1125
7781.64 1106
7782.47 1166
7783.30 1148
7784.14 1041
7784.97 1118
7785.80 1077
7786.64 1148
7787.47 1139
7788.30 1129
7789.13 1181
7789.97 1131
7790.80 1044
7791.63 1028
7792.47 1094
7793.30 1199
7794.13 1171
7794.97 1125
7795.80 1136
7796.63 1117
7797.47 1139
7798.30 1208
7799.13 1131
7799.97 1172
7800.80 1229
7801.63 1184
7802.47 1106
7803.30 1224
7804.13 1182
7804.97 1184
7805.80 1238
7806.64 1252
7807.47 1219
7808.30 1241
7809.14 1281
7809.97 1221
7810.81 1119
7811.64 1296
7812.47 1388
7813.31 1434
7814.14 1389
7814.98 1484
7815.81 1479
7816.65 1526
7817.48 1566
7818.32 1510
7819.15 1621
7819.98 1577
7820.82 1411
7821.65 1346
7822.49 1402
7823.32 1463
7824.16 1429
7824.99 1600
7825.83 1586
7826.66 1489
7827.50 1578
7828.33 1542
7829.17 1435
7830.00 1566
7830.84 1510
7831.67 1500
7832.51 1537
7833.34 1465
7834.18 1462
7835.02 1580
7835.85 1527
7836.69 1487
7837.52 1441
7838.36 1409
7839.19 1411
7840.03 1444
7840.86 1398
7841.70 1481
7842.54 1391
7843.37 1370
7844.21 1390
7845.04 1284
7845.88 1402
7846.72 1341
7847.55 1343
7848.39 1303
7849.22 1162
7850.06 1256
7850.90 1271
7851.73 1186
7852.57 1225
7853.41 1265
7854.24 1326
7855.08 1308
7855.92 1220
7856.75 1326
7857.59 1381
7858.43 1478
7859.26 1559
7860.10 1536
7860.94 1473
7861.77 1498
7862.61 1443
7863.45 1452
7864.28 1415
7865.12 1331
7865.96 1295
7866.79 1346
7867.63 1354
7868.47 1447
7869.31 1353
7870.14 1392
7870.98 1453
7871.82 1404
7872.66 1447
7873.49 1445
7874.33 1478
7875.17 1613
7876.01 1549
7876.84 1474
7877.68 1614
7878.52 1706
7879.36 1581
7880.19 1501
7881.03 1459
7881.87 1453
7882.71 1406
7883.55 1387
7884.38 1376
7885.22 1344
7886.06 1353
7886.90 1376
7887.74 1287
7888.57 1334
7889.41 1503
7890.25 1577
7891.09 1592
7891.93 1490
7892.77 1562
7893.61 1488
7894.44 1461
7895.28 1463
7896.12 1475
7896.96 1476
7897.80 1438
7898.64 1371
7899.48 1330
7900.32 1375
7901.15 1485
7901.99 1487
7902.83 1401
7903.67 1293
7904.51 1308
7905.35 1288
7906.19 1254
7907.03 1405
7907.87 1250
7908.71 1215
7909.55 1230
7910.39 1279
7911.22 1251
7912.06 1293
7912.90 1329
7913.74 1367
7914.58 1361
7915.42 1477
7916.26 1553
7917.10 1477
7917.94 1574
7918.78 1650
7919.62 1621
7920.46 1544
7921.30 1467
7922.14 1465
7922.98 1332
7923.82 1225
7924.66 1100
7925.50 1137
7926.34 1132
7927.18 1187
7928.02 1210
7928.86 1142
7929.70 1135
7930.55 1177
7931.39 1095
7932.23 1173
7933.07 1082
7933.91 1081
7934.75 1145
7935.59 1183
7936.43 1090
7937.27 1152
7938.11 1208
7938.95 1104
7939.79 1147
7940.63 1156
7941.48 1157
7942.32 1177
7943.16 1161
7944.00 1188
7944.84 1191
7945.68 1198
7946.52 1267
7947.36 1317
7948.21 1293
7949.05 1219
7949.89 1221
7950.73 1180
7951.57 1169
7952.41 1272
7953.26 1337
7954.10 1291
7954.94 1300
7955.78 1309
7956.62 1243
7957.47 1214
7958.31 1240
7959.15 1261
7959.99 1214
7960.83 1229
7961.68 1216
7962.52 1247
7963.36 1259
7964.20 1226
7965.04 1260
7965.89 1300
7966.73 1395
7967.57 1472
7968.41 1388
7969.26 1377
7970.10 1354
7970.94 1361
7971.78 1323
7972.63 1375
7973.47 1262
7974.31 1142
7975.16 1221
7976.00 1155
7976.84 1090
7977.68 1105
7978.53 1094
7979.37 1068
7980.21 1151
7981.06 1148
7981.90 1249
7982.74 1312
7983.59 1115
7984.43 1095
7985.27 1089
7986.12 1080
7986.96 1096
7987.80 1121
7988.65 1175
7989.49 1071
7990.34 1037
7991.18 1039
7992.02 957
7992.87 988
7993.71 1078
7994.55 1099
7995.40 994
7996.24 1047
7997.09 1093
7997.93 1049
7998.77 987
7999.62 977
8000.46 1038
8001.31 1042
8002.15 1098
8003.00 1037
8003.84 1002
8004.68 968
8005.53 962
8006.37 962
8007.22 950
8008.06 962
8008.91 979
8009.75 937
8010.60 960
8011.44 977
8012.29 988
8013.13 949
8013.98 1007
8014.82 937
8015.67 928
8016.51 919
8017.36 960
8018.20 945
8019.05 840
8019.89 857
8020.74 912
8021.58 930
8022.43 891
8023.27 883
8024.12 815
8024.96 808
8025.81 910
8026.66 893
8027.50 933
8028.35 878
8029.19 877
8030.04 844
8030.88 888
8031.73 915
8032.58 955
8033.42 968
8034.27 967
8035.11 835
8035.96 887
8036.81 917
8037.65 889
8038.50 903
8039.35 873
8040.19 885
8041.04 940
8041.88 896
8042.73 860
8043.58 963
8044.42 937
8045.27 921
8046.12 864
8046.96 897
8047.81 946
8048.66 960
8049.50 908
8050.35 886
8051.20 804
8052.04 924
8052.89 856
8053.74 824
8054.59 907
8055.43 882
8056.28 892
8057.13 938
8057.97 879
8058.82 835
8059.67 887
8060.52 833
8061.36 908
8062.21 801
8063.06 829
8063.91 948
8064.75 822
8065.60 832
8066.45 775
8067.30 861
8068.15 847
8068.99 871
8069.84 868
8070.69 888
8071.54 851
8072.38 889
8073.23 873
8074.08 907
8074.93 910
8075.78 864
8076.63 910
8077.47 787
8078.32 756
8079.17 945
8080.02 901
8080.87 793
8081.72 847
8082.56 863
8083.41 900
8084.26 876
8085.11 798
8085.96 780
8086.81 769
8087.66 824
8088.51 845
8089.35 799
8090.20 814
8091.05 804
8091.90 833
8092.75 702
8093.60 727
8094.45 789
8095.30 798
8096.15 810
8097.00 772
8097.85 738
8098.70 794
8099.55 846
8100.39 776
8101.24 889
8102.09 927
8102.94 827
8103.79 810
8104.64 849
8105.49 818
8106.34 792
8107.19 861
8108.04 853
8108.89 783
8109.74 736
8110.59 783
8111.44 801
8112.29 801
8113.14 792
8113.99 845
8114.84 863
8115.69 868
8116.54 844
8117.39 848
8118.24 902
8119.09 913
8119.95 906
8120.80 845
8121.65 837
8122.50 874
8123.35 889
8124.20 895
8125.05 847
8125.90 838
8126.75 847
8127.60 940
8128.45 871
8129.30 861
8130.15 928
8131.01 907
8131.86 911
8132.71 919
8133.56 906
8134.41 989
8135.26 838
8136.11 831
8136.96 930
8137.82 920
8138.67 897
8139.52 884
8140.37 900
8141.22 868
8142.07 935
8142.93 932
8143.78 876
8144.63 903
8145.48 982
8146.33 923
8147.19 1011
8148.04 887
8148.89 1015
8149.74 981
8150.59 1018
8151.45 1112
8152.30 1114
8153.15 1050
8154.00 1063
8154.85 1187
8155.71 1147
8156.56 1140
8157.41 1194
8158.26 1116
8159.12 1037
8159.97 1006
8160.82 959
8161.68 967
8162.53 1000
8163.38 982
8164.23 934
8165.09 985
8165.94 966
8166.79 908
8167.65 850
8168.50 833
8169.35 974
8170.20 913
8171.06 964
8171.91 860
8172.76 927
8173.62 931
8174.47 915
8175.32 865
8176.18 882
8177.03 836
8177.89 901
8178.74 870
8179.59 857
8180.45 831
8181.30 872
8182.15 785
8183.01 806
8183.86 779
8184.72 785
8185.57 872
8186.42 766
8187.28 755
8188.13 772
8188.99 780
8189.84 826
8190.69 829
8191.55 732
8192.40 764
8193.26 755
8194.11 804
8194.97 824
8195.82 803
8196.68 818
8197.53 810
8198.38 802
8199.24 742
8200.09 784
8200.95 799
8201.80 820
8202.66 810
8203.51 816
8204.37 748
8205.22 830
8206.08 821
8206.93 808
8207.79 823
8208.64 800
8209.50 789
8210.35 833
8211.21 807
8212.06 846
8212.92 893
8213.78 772
8214.63 790
8215.49 852
8216.34 849
8217.20 839
8218.05 863
8218.91 875
8219.76 839
8220.62 909
8221.48 871
8222.33 841
8223.19 936
8224.04 959
8224.90 919
8225.76 990
8226.61 909
8227.47 939
8228.32 893
8229.18 856
8230.04 838
8230.89 827
8231.75 780
8232.61 788
8233.46 731
8234.32 772
8235.18 818
8236.03 778
8236.89 782
8237.75 725
8238.60 753
8239.46 841
8240.32 838
8241.17 774
8242.03 800
8242.89 788
8243.74 778
8244.60 783
8245.46 750
8246.31 777
8247.17 789
8248.03 728
8248.89 793
8249.74 803
8250.60 787
8251.46 815
8252.32 827
8253.17 786
8254.03 808
8254.89 845
8255.75 815
8256.60 890
8257.46 848
8258.32 803
8259.18 862
8260.04 800
8260.89 844
8261.75 809
8262.61 789
8263.47 749
8264.33 709
8265.18 702
8266.04 760
8266.90 821
8267.76 778
8268.62 738
8269.47 711
8270.33 741
8271.19 776
8272.05 833
8272.91 773
8273.77 830
8274.63 818
8275.48 829
8276.34 780
8277.20 784
8278.06 748
8278.92 814
8279.78 827
8280.64 850
8281.50 884
8282.36 824
8283.21 805
8284.07 803
8284.93 837
8285.79 761
8286.65 783
8287.51 837
8288.37 848
8289.23 815
8290.09 898
8290.95 858
8291.81 913
8292.67 949
8293.53 891
8294.39 944
8295.25 816
8296.11 930
8296.97 873
8297.82 838
8298.68 859
8299.54 792
8300.40 867
8301.26 850
8302.12 802
8302.98 848
8303.84 866
8304.71 815
8305.57 879
8306.43 918
8307.29 863
8308.15 837
8309.01 884
8309.87 929
8310.73 840
8311.59 889
8312.45 887
8313.31 840
8314.17 936
8315.03 865
8315.89 887
8316.75 854
8317.61 900
8318.47 881
8319.33 876
8320.20 843
8321.06 852
8321.92 917
8322.78 917
8323.64 906
8324.50 886
8325.36 869
8326.22 832
8327.09 809
8327.95 778
8328.81 830
8329.67 914
8330.53 872
8331.39 822
8332.25 938
8333.12 842
8333.98 791
8334.84 840
8335.70 884
8336.56 831
8337.42 831
8338.29 763
8339.15 779
8340.01 848
8340.87 849
8341.73 882
8342.60 853
8343.46 871
8344.32 810
8345.18 866
8346.05 856
8346.91 852
8347.77 898
8348.63 897
8349.50 891
8350.36 880
8351.22 868
8352.08 812
8352.95 942
8353.81 904
8354.67 861
8355.53 901
8356.40 897
8357.26 860
8358.12 867
8358.99 906
8359.85 924
8360.71 953
8361.58 976
8362.44 904
8363.30 901
8364.17 952
8365.03 839
8365.89 853
8366.76 928
8367.62 900
8368.48 887
8369.35 893
8370.21 942
8371.07 1016
8371.94 914
8372.80 902
8373.66 946
8374.53 943
8375.39 932
8376.26 1013
8377.12 948
8377.98 929
8378.85 969
8379.71 1018
8380.58 973
8381.44 1000
8382.30 991
8383.17 975
8384.03 975
8384.90 1053
8385.76 1014
8386.63 957
8387.49 968
8388.35 1025
8389.22 1054
8390.08 977
8390.95 1044
8391.81 997
8392.68 1060
8393.54 987
8394.41 1105
8395.27 1172
8396.14 1158
8397.00 1136
8397.87 1097
8398.73 1101
8399.60 1105
8400.46 1219
8401.33 1029
8402.19 1127
8403.06 1082
8403.92 1102
8404.79 1131
8405.65 1090
8406.52 1137
8407.39 1091
8408.25 1198
8409.12 1168
8409.98 1212
8410.85 1208
8411.71 1237
8412.58 1282
8413.44 1176
8414.31 1235
8415.18 1188
8416.04 1165
8416.91 1249
8417.77 1270
8418.64 1258
8419.51 1225
8420.37 1326
8421.24 1367
8422.11 1269
8422.97 1378
8423.84 1493
8424.70 1406
8425.57 1441
8426.44 1490
8427.30 1504
8428.17 1576
8429.04 1559
8429.90 1611
8430.77 1549
8431.64 1608
8432.50 1586
8433.37 1506
8434.24 1624
8435.10 1640
8435.97 1750
8436.84 1814
8437.71 1874
8438.57 1921
8439.44 1950
8440.31 2017
8441.17 2107
8442.04 2001
8442.91 2145
8443.78 2299
8444.64 2153
8445.51 2218
8446.38 2331
8447.25 2278
8448.11 2206
8448.98 2174
8449.85 2220
8450.72 2302
8451.58 2294
8452.45 2547
8453.32 2848
8454.19 2982
8455.06 3445
8455.92 3729
8456.79 4176
8457.66 4288
8458.53 4241
8459.40 3988
8460.27 3805
8461.13 3517
8462.00 3280
8462.87 3114
8463.74 2720
8464.61 2673
8465.48 2709
8466.34 3170
8467.21 3661
8468.08 4313
8468.95 4921
8469.82 5500
8470.69 6191
8471.56 6151
8472.42 5969
8473.29 5377
8474.16 5039
8475.03 4134
8475.90 3459
8476.77 3138
8477.64 2617
8478.51 2348
8479.38 2230
8480.25 1967
8481.12 1818
8481.99 1828
8482.85 1791
8483.72 1767
8484.59 1725
8485.46 1667
8486.33 1705
8487.20 1690
8488.07 1681
8488.94 1670
8489.81 1552
8490.68 1547
8491.55 1578
8492.42 1564
8493.29 1591
8494.16 1598
8495.03 1659
8495.90 1702
8496.77 1695
8497.64 1627
8498.51 1697
8499.38 1601
8500.25 1558
8501.12 1525
8501.99 1451
8502.86 1461
8503.73 1500
8504.60 1454
8505.47 1558
8506.34 1691
8507.22 1692
8508.09 1850
8508.96 1816
8509.83 1862
8510.70 1829
8511.57 1792
8512.44 1736
8513.31 1725
8514.18 1586
8515.05 1530
8515.92 1598
8516.80 1486
8517.67 1432
8518.54 1425
8519.41 1437
8520.28 1526
8521.15 1429
8522.02 1408
8522.89 1491
8523.77 1589
8524.64 1528
8525.51 1487
8526.38 1573
8527.25 1546
8528.12 1634
8529.00 1696
8529.87 1609
8530.74 1700
8531.61 1730
8532.48 1725
8533.36 1735
8534.23 1672
8535.10 1681
8535.97 1759
8536.84 1662
8537.72 1685
8538.59 1663
8539.46 1617
8540.33 1561
8541.21 1551
8542.08 1541
8542.95 1578
8543.82 1636
8544.70 1541
8545.57 1572
8546.44 1594
8547.31 1598
8548.19 1656
8549.06 1622
8549.93 1657
8550.80 1632
8551.68 1691
8552.55 1554
8553.42 1561
8554.30 1708
8555.17 1692
8556.04 1670
8556.92 1641
8557.79 1558
8558.66 1454
8559.54 1456
8560.41 1435
8561.28 1403
8562.16 1259
8563.03 1348
8563.90 1367
8564.78 1380
8565.65 1331
8566.52 1285
8567.40 1271
8568.27 1393
8569.15 1303
8570.02 1287
8570.89 1260
8571.77 1345
8572.64 1303
8573.51 1300
8574.39 1257
8575.26 1226
8576.14 1262
8577.01 1154
8577.89 1184
8578.76 1243
8579.63 1204
8580.51 1226
8581.38 1179
8582.26 1185
8583.13 1144
8584.01 1214
8584.88 1148
8585.76 1143
8586.63 1223
8587.51 1208
8588.38 1188
8589.26 1235
8590.13 1206
8591.00 1278
8591.88 1283
8592.75 1208
8593.63 1214
8594.51 1215
8595.38 1173
8596.26 1174
8597.13 1220
8598.01 1255
8598.88 1252
8599.76 1194
8600.63 1288
8601.51 1348
8602.38 1409
8603.26 1341
8604.13 1235
8605.01 1234
8605.89 1241
8606.76 1311
8607.64 1222
8608.51 1251
8609.39 1182
8610.26 1192
8611.14 1173
8612.02 1178
8612.89 1220
8613.77 1312
8614.65 1239
8615.52 1248
8616.40 1267
8617.27 1242
8618.15 1260
8619.03 1317
8619.90 1216
8620.78 1254
8621.66 1280
8622.53 1273
8623.41 1235
8624.29 1293
8625.16 1335
8626.04 1337
8626.92 1417
8627.79 1310
8628.67 1372
8629.55 1390
8630.42 1331
8631.30 1370
8632.18 1374
8633.05 1358
8633.93 1407
8634.81 1379
8635.69 1516
8636.56 1422
8637.44 1393
8638.32 1410
8639.20 1477
8640.07 1555
8640.95 1586
8641.83 1496
8642.71 1482
8643.58 1517
8644.46 1616
8645.34 1603
8646.22 1622
8647.09 1592
8647.97 1721
8648.85 1666
8649.73 1600
8650.61 1729
8651.48 1783
8652.36 1687
8653.24 1562
8654.12 1644
8655.00 1584
8655.87 1682
8656.75 1680
8657.63 1707
8658.51 1710
8659.39 1658
8660.27 1760
8661.14 1699
8662.02 1700
8662.90 1763
8663.78 1580
8664.66 1627
8665.54 1788
8666.42 1864
8667.30 1800
8668.17 1836
8669.05 1890
8669.93 1862
8670.81 2091
8671.69 2470
8672.57 2460
8673.45 2684
8674.33 2819
8675.21 2683
8676.09 2773
8676.97 2790
8677.84 2575
8678.72 2488
8679.60 2346
8680.48 2253
8681.36 2110
8682.24 1974
8683.12 1999
8684.00 2016
8684.88 2001
8685.76 2087
8686.64 2134
8687.52 2287
8688.40 2463
8689.28 3088
8690.16 3587
8691.04 4126
8691.92 4686
8692.80 5061
8693.68 5133
8694.56 4958
8695.44 4742
8696.32 4208
8697.20 3600
8698.08 3253
8698.96 2726
8699.84 2441
8700.72 2301
8701.60 2070
8702.48 1807
8703.37 1752
8704.25 1600
8705.13 1538
8706.01 1506
8706.89 1512
8707.77 1490
8708.65 1414
8709.53 1448
8710.41 1462
8711.29 1518
8712.17 1540
8713.06 1410
8713.94 1403
8714.82 1452
8715.70 1362
8716.58 1304
8717.46 1335
8718.34 1364
8719.22 1296
8720.11 1349
8720.99 1292
8721.87 1337
8722.75 1296
8723.63 1374
8724.51 1401
8725.40 1419
8726.28 1416
8727.16 1440
8728.04 1449
8728.92 1530
8729.81 1640
8730.69 1693
8731.57 1581
8732.45 1554
8733.33 1578
8734.22 1507
8735.10 1381
8735.98 1412
8736.86 1406
8737.75 1349
8738.63 1299
8739.51 1361
8740.39 1306
8741.28 1234
8742.16 1291
8743.04 1347
8743.92 1384
8744.81 1346
8745.69 1334
8746.57 1364
8747.46 1390
8748.34 1390
8749.22 1395
8750.10 1334
8750.99 1354
8751.87 1399
8752.75 1430
8753.64 1443
8754.52 1452
8755.40 1432
8756.29 1492
8757.17 1594
8758.05 1686
8758.94 1696
8759.82 1664
8760.70 1564
8761.59 1551
8762.47 1609
8763.35 1497
8764.24 1523
8765.12 1469
8766.01 1462
8766.89 1452
8767.77 1404
8768.66 1457
8769.54 1456
8770.43 1496
8771.31 1437
8772.19 1468
8773.08 1490
8773.96 1461
8774.85 1440
8775.73 1413
8776.62 1399
8777.50 1379
8778.38 1366
8779.27 1320
8780.15 1316
8781.04 1280
8781.92 1239
8782.81 1226
8783.69 1236
8784.58 1244
8785.46 1169
8786.35 1179
8787.23 1335
8788.12 1343
8789.00 1359
8789.89 1321
8790.77 1418
8791.66 1412
8792.54 1433
8793.43 1404
8794.31 1321
8795.20 1438
8796.08 1282
8796.97 1245
8797.85 1225
8798.74 1232
8799.62 1249
8800.51 1181
8801.40 1230
8802.28 1246
8803.17 1278
8804.05 1273
8804.94 1252
8805.82 1264
8806.71 1224
8807.60 1284
8808.48 1199
8809.37 1177
8810.25 1180
8811.14 1136
8812.03 1133
8812.91 1176
8813.80 1180
8814.69 1125
8815.57 1093
8816.46 1090
8817.34 1024
8818.23 1183
8819.12 1148
8820.00 1139
8820.89 1056
8821.78 1001
8822.66 1081
8823.55 1095
8824.44 1104
8825.32 1012
8826.21 1001
8827.10 1119
8827.99 1121
8828.87 1070
8829.76 1118
8830.65 1109
8831.53 1074
8832.42 1016
8833.31 1012
8834.20 1014
8835.08 1071
8835.97 1034
8836.86 977
8837.74 1017
8838.63 978
8839.52 1032
8840.41 1041
8841.30 1082
8842.18 974
8843.07 1050
8843.96 1062
8844.85 1095
8845.73 971
8846.62 920
8847.51 962
8848.40 996
8849.29 962
8850.17 970
8851.06 963
8851.95 937
8852.84 942
8853.73 855
8854.61 850
8855.50 879
8856.39 871
8857.28 888
8858.17 890
8859.06 932
8859.95 992
8860.83 938
8861.72 965
8862.61 894
8863.50 871
8864.39 916
8865.28 966
8866.17 931
8867.06 842
8867.94 872
8868.83 907
8869.72 922
8870.61 853
8871.50 898
8872.39 923
8873.28 839
8874.17 851
8875.06 869
8875.95 928
8876.84 852
8877.73 918
8878.62 851
8879.51 834
8880.40 826
8881.28 829
8882.17 817
8883.06 819
8883.95 914
8884.84 822
8885.73 813
8886.62 826
8887.51 824
8888.40 873
8889.29 831
8890.18 858
8891.07 801
8891.96 814
8892.85 911
8893.74 826
8894.63 805
8895.53 822
8896.42 848
8897.31 820
8898.20 812
8899.09 799
8899.98 808
8900.87 796
8901.76 825
8902.65 880
8903.54 764
8904.43 841
8905.32 779
8906.21 845
8907.10 792
8907.99 868
8908.89 851
8909.78 778
8910.67 781
8911.56 824
8912.45 823
8913.34 789
8914.23 812
8915.12 750
8916.02 782
8916.91 800
8917.80 778
8918.69 777
8919.58 715
8920.47 698
8921.36 761
8922.26 770
8923.15 746
8924.04 761
8924.93 724
8925.82 688
8926.72 737
8927.61 749
8928.50 676
8929.39 689
8930.28 712
8931.18 725
8932.07 763
8932.96 749
8933.85 737
8934.75 753
8935.64 775
8936.53 743
8937.42 754
8938.31 709
8939.21 759
8940.10 792
8940.99 752
8941.89 714
8942.78 706
8943.67 739
8944.56 704
8945.46 709
8946.35 732
8947.24 712
8948.14 743
8949.03 779
8949.92 758
8950.81 683
8951.71 732
8952.60 717
8953.49 690
8954.39 648
8955.28 652
8956.17 688
8957.07 707
8957.96 697
8958.85 744
8959.75 762
8960.64 669
8961.54 681
8962.43 784
8963.32 765
8964.22 756
8965.11 707
8966.00 657
8966.90 687
8967.79 708
8968.69 737
8969.58 700
8970.47 730
8971.37 761
8972.26 781
8973.16 707
8974.05 646
8974.95 730
8975.84 720
8976.73 754
8977.63 753
8978.52 803
8979.42 803
8980.31 738
8981.21 721
8982.10 756
8983.00 744
8983.89 728
8984.79 718
8985.68 721
8986.58 668
8987.47 622
8988.37 670
8989.26 738
8990.16 629
8991.05 655
8991.95 645
8992.84 647
8993.74 653
8994.63 690
8995.53 703
8996.42 699
8997.32 712
8998.21 682
8999.11 715
9000.01 696
9000.90 643
9001.80 678
9002.69 710
9003.59 651
9004.48 693
9005.38 659
9006.28 657
9007.17 667
9008.07 619
9008.96 720
9009.86 654
9010.76 643
9011.65 615
9012.55 664
9013.45 658
9014.34 639
9015.24 667
9016.13 643
9017.03 655
9017.93 684
9018.82 714
9019.72 647
9020.62 715
9021.51 661
9022.41 620
9023.31 695
9024.20 643
9025.10 705
9026.00 717
9026.89 685
9027.79 619
9028.69 671
9029.59 660
9030.48 651
9031.38 674
9032.28 671
9033.17 689
9034.07 555
9034.97 603
9035.87 648
9036.76 671
9037.66 671
9038.56 654
9039.46 728
9040.35 665
9041.25 699
9042.15 653
9043.05 645
9043.94 657
9044.84 676
9045.74 727
9046.64 690
9047.54 642
9048.43 697
9049.33 672
9050.23 737
9051.13 668
9052.03 652
9052.92 642
9053.82 679
9054.72 691
9055.62 663
9056.52 681
9057.42 755
9058.32 708
9059.21 710
9060.11 696
9061.01 675
9061.91 657
9062.81 692
9063.71 720
9064.61 716
9065.50 775
9066.40 717
9067.30 655
9068.20 629
9069.10 682
9070.00 691
9070.90 679
9071.80 630
9072.70 664
9073.60 634
9074.50 699
9075.40 661
9076.29 639
9077.19 703
9078.09 699
9078.99 694
9079.89 649
9080.79 656
9081.69 639
9082.59 678
9083.49 623
9084.39 669
9085.29 702
9086.19 760
9087.09 724
9087.99 671
9088.89 668
9089.79 699
9090.69 672
9091.59 677
9092.49 685
9093.39 735
9094.29 660
9095.19 622
9096.09 640
9096.99 707
9097.89 691
9098.79 691
9099.69 645
9100.60 667
9101.50 645
9102.40 667
9103.30 655
9104.20 623
9105.10 644
9106.00 643
9106.90 667
9107.80 689
9108.70 653
9109.60 649
9110.50 630
9111.41 609
9112.31 628
9113.21 666
9114.11 570
9115.01 654
9115.91 601
9116.81 578
9117.72 667
9118.62 668
9119.52 702
9120.42 690
9121.32 712
9122.22 667
9123.12 661
9124.03 634
9124.93 673
9125.83 645
9126.73 596
9127.63 647
9128.54 658
9129.44 694
9130.34 642
9131.24 633
9132.14 649
9133.05 620
9133.95 647
9134.85 636
9135.75 558
9136.66 650
9137.56 595
9138.46 555
9139.36 638
9140.27 611
9141.17 615
9142.07 658
9142.97 645
9143.88 658
9144.78 674
9145.68 644
9146.59 607
9147.49 664
9148.39 643
9149.29 604
9150.20 619
9151.10 655
9152.00 622
9152.91 633
9153.81 618
9154.71 608
9155.62 657
9156.52 682
9157.42 641
9158.33 622
9159.23 665
9160.13 671
9161.04 676
9161.94 687
9162.84 677
9163.75 640
9164.65 644
9165.56 648
9166.46 679
9167.36 688
9168.27 691
9169.17 680
9170.08 703
9170.98 662
9171.88 616
9172.79 692
9173.69 625
9174.60 608
9175.50 641
9176.41 677
9177.31 679
9178.21 622
9179.12 666
9180.02 654
9180.93 682
9181.83 649
9182.74 630
9183.64 692
9184.55 687
9185.45 690
9186.36 642
9187.26 611
9188.17 669
9189.07 659
9189.98 666
9190.88 644
9191.79 633
9192.69 677
9193.60 719
9194.50 739
9195.41 703
9196.31 765
9197.22 681
9198.12 744
9199.03 757
9199.93 687
9200.84 751
9201.75 765
9202.65 759
9203.56 713
9204.46 724
9205.37 697
9206.27 656
9207.18 643
9208.09 760
9208.99 703
9209.90 686
9210.80 634
9211.71 649
9212.62 621
9213.52 651
9214.43 757
9215.34 792
9216.24 777
9217.15 785
9218.05 722
9218.96 711
9219.87 774
9220.77 774
9221.68 770
9222.59 701
9223.49 610
9224.40 630
9225.31 725
9226.21 740
9227.12 717
9228.03 679
9228.93 640
9229.84 661
9230.75 606
9231.66 619
9232.56 652
9233.47 641
9234.38 614
9235.28 658
9236.19 639
9237.10 603
9238.01 611
9238.91 666
9239.82 631
9240.73 658
9241.64 593
9242.54 593
9243.45 583
9244.36 563
9245.27 671
9246.18 626
9247.08 626
9247.99 657
9248.90 626
9249.81 572
9250.71 654
9251.62 666
9252.53 621
9253.44 615
9254.35 638
9255.26 595
9256.16 588
9257.07 664
9257.98 668
9258.89 593
9259.80 607
9260.71 677
9261.61 686
9262.52 660
9263.43 648
9264.34 650
9265.25 614
9266.16 600
9267.07 634
9267.98 676
9268.88 664
9269.79 676
9270.70 643
9271.61 681
9272.52 682
9273.43 688
9274.34 638
9275.25 660
9276.16 677
9277.07 692
9277.98 675
9278.89 647
9279.80 607
9280.70 674
9281.61 682
9282.52 653
9283.43 644
9284.34 681
9285.25 659
9286.16 671
9287.07 697
9287.98 639
9288.89 680
9289.80 675
9290.71 675
9291.62 641
9292.53 672
9293.44 615
9294.35 721
9295.26 727
9296.17 707
9297.08 699
9297.99 706
9298.90 738
9299.81 759
9300.73 719
9301.64 721
9302.55 790
9303.46 709
9304.37 718
9305.28 729
9306.19 800
9307.10 831
9308.01 824
9308.92 798
9309.83 819
9310.74 853
9311.65 818
9312.57 744
9313.48 792
9314.39 785
9315.30 763
9316.21 735
9317.12 797
9318.03 709
9318.94 701
9319.86 757
9320.77 750
9321.68 697
9322.59 771
9323.50 730
9324.41 726
9325.33 674
9326.24 679
9327.15 684
9328.06 674
9328.97 610
9329.88 741
9330.80 713
9331.71 649
9332.62 660
9333.53 637
9334.44 667
9335.36 670
9336.27 644
9337.18 714
9338.09 725
9339.01 725
9339.92 755
9340.83 709
9341.74 680
9342.66 690
9343.57 674
9344.48 685
9345.39 686
9346.31 700
9347.22 686
9348.13 654
9349.05 664
9349.96 732
9350.87 760
9351.78 728
9352.70 689
9353.61 640
9354.52 674
9355.44 696
9356.35 635
9357.26 579
9358.18 664
9359.09 680
9360.00 637
9360.92 581
9361.83 614
9362.74 677
9363.66 660
9364.57 633
9365.48 639
9366.40 670
9367.31 702
9368.23 660
9369.14 647
9370.05 656
9370.97 636
9371.88 614
9372.80 651
9373.71 696
9374.62 720
9375.54 708
9376.45 624
9377.37 695
9378.28 703
9379.19 665
9380.11 721
9381.02 747
9381.94 677
9382.85 708
9383.77 710
9384.68 695
9385.60 711
9386.51 728
9387.43 710
9388.34 778
9389.26 789
9390.17 861
9391.09 823
9392.00 802
9392.91 800
9393.83 816
9394.75 803
9395.66 853
9396.58 902
9397.49 858
9398.41 917
9399.32 744
9400.24 760
9401.15 797
9402.07 805
9402.98 744
9403.90 700
9404.81 734
9405.73 694
9406.65 708
9407.56 720
9408.48 748
9409.39 656
9410.31 648
9411.22 712
9412.14 710
9413.06 745
9413.97 733
9414.89 674
9415.80 742
9416.72 753
9417.64 685
9418.55 720
9419.47 667
9420.39 682
9421.30 754
9422.22 745
9423.14 753
9424.05 720
9424.97 726
9425.88 759
9426.80 703
9427.72 670
9428.64 744
9429.55 814
9430.47 750
9431.39 768
9432.30 767
9433.22 786
9434.14 824
9435.05 814
9435.97 860
9436.89 849
9437.81 810
9438.72 803
9439.64 887
9440.56 789
9441.47 747
9442.39 770
9443.31 767
9444.23 754
9445.14 719
9446.06 748
9446.98 787
9447.90 808
9448.81 773
9449.73 759
9450.65 828
9451.57 834
9452.49 846
9453.40 867
9454.32 808
9455.24 844
9456.16 865
9457.08 857
9457.99 826
9458.91 823
9459.83 799
9460.75 814
9461.67 818
9462.59 739
9463.50 755
9464.42 713
9465.34 820
9466.26 814
9467.18 891
9468.10 758
9469.02 729
9469.94 801
9470.85 787
9471.77 794
9472.69 822
9473.61 805
9474.53 788
9475.45 790
9476.37 834
9477.29 842
9478.21 820
9479.13 871
9480.04 839
9480.96 796
9481.88 789
9482.80 863
9483.72 875
9484.64 827
9485.56 823
9486.48 846
9487.40 839
9488.32 853
9489.24 818
9490.16 899
9491.08 846
9492.00 796
9492.92 814
9493.84 819
9494.76 780
9495.68 842
9496.60 837
9497.52 844
9498.44 839
9499.36 799
9500.28 795
9501.20 782
9502.12 775
9503.04 831
9503.96 772
9504.88 826
9505.80 791
9506.72 818
9507.64 854
9508.56 844
9509.48 850
9510.41 850
9511.33 854
9512.25 870
9513.17 878
9514.09 863
9515.01 942
9515.93 926
9516.85 907
9517.77 991
9518.69 929
9519.61 946
9520.54 953
9521.46 891
9522.38 909
9523.30 895
9524.22 936
9525.14 957
9526.06 962
9526.99 1026
9527.91 1079
9528.83 1069
9529.75 1170
9530.67 1278
9531.59 1436
9532.52 1520
9533.44 1606
9534.36 1572
9535.28 1473
9536.20 1514
9537.13 1406
9538.05 1274
9538.97 1308
9539.89 1236
9540.81 1134
9541.74 1096
9542.66 1066
9543.58 998
9544.50 1033
9545.43 959
9546.35 953
9547.27 946
9548.19 985
9549.12 1010
9550.04 981
9550.96 982
9551.88 968
9552.81 941
9553.73 1014
9554.65 1001
9555.58 1004
9556.50 1022
9557.42 1022
9558.34 1029
9559.27 973
9560.19 1021
9561.11 1047
9562.04 1069
9562.96 1032
9563.88 1023
9564.81 960
9565.73 962
9566.65 990
9567.58 931
9568.50 861
9569.43 898
9570.35 950
9571.27 959
9572.20 947
9573.12 934
9574.04 977
9574.97 917
9575.89 896
9576.82 919
9577.74 841
9578.66 845
9579.59 915
9580.51 928
9581.44 915
9582.36 868
9583.28 900
9584.21 916
9585.13 891
9586.06 840
9586.98 877
9587.91 870
9588.83 902
9589.76 931
9590.68 901
9591.60 892
9592.53 918
9593.45 969
9594.38 923
9595.30 926
9596.23 956
9597.15 919
9598.08 887
9599.00 930
9599.93 925
9600.85 958
9601.78 942
9602.70 1003
9603.63 990
9604.55 967
9605.48 1032
9606.41 1108
9607.33 1044
9608.26 1050
9609.18 1048
9610.11 1043
9611.03 1013
9611.96 966
9612.88 1010
9613.81 1056
9614.74 1090
9615.66 1064
9616.59 1094
9617.51 1099
9618.44 1147
9619.37 1082
9620.29 1029
9621.22 1054
9622.14 1067
9623.07 1058
9624.00 1107
9624.92 1130
9625.85 1151
9626.78 1108
9627.70 1148
9628.63 1145
9629.55 1113
9630.48 1199
9631.41 1153
9632.33 1232
9633.26 1220
9634.19 1237
9635.11 1356
9636.04 1393
9636.97 1375
9637.90 1351
9638.82 1365
9639.75 1368
9640.68 1369
9641.60 1426
9642.53 1396
9643.46 1387
9644.38 1464
9645.31 1557
9646.24 1638
9647.17 1644
9648.09 1753
9649.02 1902
9649.95 1949
9650.88 2012
9651.80 1940
9652.73 1861
9653.66 1765
9654.59 1690
9655.51 1567
9656.44 1516
9657.37 1454
9658.30 1379
9659.23 1328
9660.15 1356
9661.08 1376
9662.01 1351
9662.94 1355
9663.87 1418
9664.80 1358
9665.72 1394
9666.65 1395
9667.58 1420
9668.51 1476
9669.44 1419
9670.37 1369
9671.29 1449
9672.22 1449
9673.15 1416
9674.08 1411
9675.01 1380
9675.94 1374
9676.87 1471
9677.79 1502
9678.72 1580
9679.65 1555
9680.58 1438
9681.51 1441
9682.44 1436
9683.37 1446
9684.30 1389
9685.23 1433
9686.16 1557
9687.09 1526
9688.01 1567
9688.94 1602
9689.87 1591
9690.80 1625
9691.73 1567
9692.66 1577
9693.59 1643
9694.52 1631
9695.45 1592
9696.38 1596
9697.31 1563
9698.24 1559
9699.17 1526
9700.10 1508
9701.03 1580
9701.96 1605
9702.89 1489
9703.82 1465
9704.75 1551
9705.68 1517
9706.61 1388
9707.54 1428
9708.47 1460
9709.40 1364
9710.33 1481
9711.26 1521
9712.19 1539
9713.12 1582
9714.05 1521
9714.98 1504
9715.92 1587
9716.85 1556
9717.78 1571
9718.71 1537
9719.64 1421
9720.57 1456
9721.50 1461
9722.43 1328
9723.36 1355
9724.29 1425
9725.22 1369
9726.16 1285
9727.09 1300
9728.02 1400
9728.95 1352
9729.88 1389
9730.81 1456
9731.74 1398
9732.67 1379
9733.61 1438
9734.54 1476
9735.47 1492
9736.40 1417
9737.33 1365
9738.26 1402
9739.20 1306
9740.13 1253
9741.06 1310
9741.99 1328
9742.92 1262
9743.86 1194
9744.79 1200
9745.72 1178
9746.65 1254
9747.58 1290
9748.52 1246
9749.45 1192
9750.38 1272
9751.31 1229
9752.25 1185
9753.18 1171
9754.11 1242
9755.04 1212
9755.98 1209
9756.91 1147
9757.84 1157
9758.77 1164
9759.71 1213
9760.64 1202
9761.57 1222
9762.51 1183
9763.44 1205
9764.37 1237
9765.30 1223
9766.24 1213
9767.17 1246
9768.10 1269
9769.04 1269
9769.97 1216
9770.90 1149
9771.84 1122
9772.77 1149
9773.70 1145
9774.64 1135
9775.57 1246
9776.50 1236
9777.44 1338
9778.37 1382
9779.31 1328
9780.24 1233
9781.17 1347
9782.11 1375
9783.04 1441
9783.97 1353
9784.91 1305
9785.84 1430
9786.78 1309
9787.71 1245
9788.64 1218
9789.58 1194
9790.51 1235
9791.45 1238
9792.38 1221
9793.32 1240
9794.25 1182
9795.19 1189
9796.12 1227
9797.05 1225
9797.99 1246
9798.92 1269
9799.86 1263
9800.79 1237
9801.73 1211
9802.66 1265
9803.60 1186
9804.53 1092
9805.47 1031
9806.40 999
9807.34 1002
9808.27 1043
9809.21 996
9810.14 1020
9811.08 995
9812.01 1041
9812.95 1014
9813.88 996
9814.82 1047
9815.75 1075
9816.69 1025
9817.63 940
9818.56 947
9819.50 954
9820.43 1052
9821.37 1018
9822.30 950
9823.24 1012
9824.18 1041
9825.11 1015
9826.05 1018
9826.98 925
9827.92 998
9828.86 1065
9829.79 1024
9830.73 977
9831.66 959
9832.60 912
9833.54 941
9834.47 960
9835.41 988
9836.35 978
9837.28 949
9838.22 943
9839.16 936
9840.09 942
9841.03 917
9841.97 981
9842.90 953
9843.84 906
9844.78 931
9845.71 924
9846.65 967
9847.59 975
9848.52 1007
9849.46 944
9850.40 934
9851.34 973
9852.27 1015
9853.21 962
9854.15 993
9855.08 985
9856.02 1016
9856.96 1008
9857.90 1087
9858.83 1055
9859.77 1040
9860.71 1035
9861.65 1030
9862.58 971
9863.52 1059
9864.46 982
9865.40 965
9866.34 979
9867.27 893
9868.21 867
9869.15 884
9870.09 947
9871.03 941
9871.96 934
9872.90 929
9873.84 986
9874.78 888
9875.72 870
9876.66 947
9877.59 860
9878.53 951
9879.47 929
9880.41 950
9881.35 925
9882.29 969
9883.23 969
9884.16 882
9885.10 937
9886.04 923
9886.98 935
9887.92 905
9888.86 870
9889.80 917
9890.74 896
9891.68 887
9892.61 862
9893.55 884
9894.49 925
9895.43 850
9896.37 895
9897.31 880
9898.25 810
9899.19 815
9900.13 864
9901.07 849
9902.01 834
9902.95 859
9903.89 853
9904.83 905
9905.77 835
9906.71 876
9907.65 877
9908.59 927
9909.53 977
9910.47 905
9911.41 875
9912.35 893
9913.29 862
9914.23 933
9915.17 927
9916.11 895
9917.05 866
9917.99 926
9918.93 932
9919.87 910
9920.81 894
9921.75 892
9922.69 969
9923.63 994
9924.57 1163
9925.51 1324
9926.45 1334
9927.39 1317
9928.33 1537
9929.28 1505
9930.22 1403
9931.16 1286
9932.10 1245
9933.04 1210
9933.98 1075
9934.92 956
9935.86 961
9936.80 917
9937.74 928
9938.69 914
9939.63 874
9940.57 869
9941.51 885
9942.45 860
9943.39 778
9944.34 847
9945.28 818
9946.22 848
9947.16 889
9948.10 892
9949.04 916
9949.99 843
9950.93 846
9951.87 830
9952.81 824
9953.75 812
9954.70 856
9955.64 838
9956.58 828
9957.52 796
9958.46 799
9959.41 757
9960.35 821
9961.29 802
9962.23 760
9963.18 796
9964.12 860
9965.06 856
9966.00 858
9966.95 894
9967.89 838
9968.83 852
9969.77 824
9970.72 805
9971.66 724
9972.60 743
9973.55 813
9974.49 800
9975.43 756
9976.38 771
9977.32 790
9978.26 834
9979.21 722
9980.15 715
9981.09 784
9982.04 779
9982.98 758
9983.92 783
9984.87 790
9985.81 744
9986.75 786
9987.70 744
9988.64 740
9989.58 740
9990.53 726
9991.47 773
9992.42 782
9993.36 705
9994.30 735
9995.25 785
9996.19 733
9997.14 749
9998.08 726
9999.02 785
9999.97 732
10000.91 757
10001.86 745
10002.80 786
10003.75 794
10004.69 721
10005.63 704
10006.58 766
10007.52 750
10008.47 777
10009.41 750
10010.36 807
10011.30 743
10012.25 708
10013.19 654
10014.14 721
10015.08 729
10016.03 714
10016.97 722
10017.92 698
10018.86 707
10019.81 690
10020.75 729
10021.70 710
10022.64 741
10023.59 749
10024.53 774
10025.48 729
10026.42 678
10027.37 697
10028.32 748
10029.26 722
10030.21 711
10031.15 721
10032.10 635
10033.04 647
10033.99 681
10034.94 715
10035.88 707
10036.83 697
10037.77 763
10038.72 737
10039.67 688
10040.61 644
10041.56 673
10042.50 716
10043.45 679
10044.40 634
10045.34 631
10046.29 703
10047.24 701
10048.18 716
10049.13 706
10050.08 695
10051.02 671
10051.97 696
10052.92 721
10053.86 666
10054.81 684
10055.76 702
10056.70 675
10057.65 683
10058.60 667
10059.54 728
10060.49 726
10061.44 655
10062.39 705
10063.33 645
10064.28 691
10065.23 645
10066.17 692
10067.12 650
10068.07 666
10069.02 644
10069.96 630
10070.91 652
10071.86 675
10072.81 664
10073.76 680
10074.70 696
10075.65 688
10076.60 686
10077.55 671
10078.49 674
10079.44 641
10080.39 687
10081.34 691
10082.29 630
10083.23 706
10084.18 636
10085.13 647
10086.08 660
10087.03 659
10087.98 694
10088.92 653
10089.87 605
10090.82 657
10091.77 657
10092.72 693
10093.67 661
10094.62 641
10095.56 692
10096.51 650
10097.46 631
10098.41 593
10099.36 643
10100.31 676
10101.26 662
10102.21 670
10103.16 664
10104.11 623
10105.05 620
10106.00 621
10106.95 634
10107.90 677
10108.85 678
10109.80 653
10110.75 635
10111.70 622
10112.65 630
10113.60 663
10114.55 643
10115.50 656
10116.45 661
10117.40 632
10118.35 611
10119.30 608
10120.25 630
10121.20 633
10122.15 635
10123.10 634
10124.05 590
10125.00 664
10125.95 674
10126.90 648
10127.85 675
10128.80 676
10129.75 601
10130.70 649
10131.65 648
10132.60 718
10133.55 662
10134.50 627
10135.45 668
10136.40 673
10137.35 700
10138.30 685
10139.26 619
10140.21 698
10141.16 677
10142.11 743
10143.06 736
10144.01 725
10144.96 695
10145.91 688
10146.86 689
10147.81 652
10148.77 686
10149.72 672
10150.67 724
10151.62 716
10152.57 689
10153.52 663
10154.47 724
10155.43 663
10156.38 709
10157.33 781
10158.28 729
10159.23 693
10160.18 724
10161.14 701
10162.09 743
10163.04 733
10163.99 728
10164.94 773
10165.90 752
10166.85 777
10167.80 711
10168.75 743
10169.70 816
10170.66 794
10171.61 751
10172.56 797
10173.51 827
10174.47 791
10175.42 815
10176.37 812
10177.32 817
10178.28 784
10179.23 884
10180.18 813
10181.14 830
10182.09 788
10183.04 863
10183.99 824
10184.95 860
10185.90 906
10186.85 878
10187.81 878
10188.76 836
10189.71 874
10190.67 867
10191.62 849
10192.57 927
10193.53 906
10194.48 835
10195.43 896
10196.39 904
10197.34 965
10198.29 914
10199.25 849
10200.20 929
10201.15 1012
10202.11 995
10203.06 973
10204.02 1019
10204.97 1100
10205.92 1093
10206.88 1064
10207.83 1092
10208.79 1146
10209.74 1118
10210.69 1043
10211.65 1002
10212.60 963
10213.56 1001
10214.51 939
10215.46 969
10216.42 911
10217.37 878
10218.33 877
10219.28 915
10220.24 920
10221.19 915
10222.15 978
10223.10 918
10224.06 926
10225.01 852
10225.97 813
10226.92 833
10227.88 821
10228.83 857
10229.79 838
10230.74 790
10231.70 910
10232.65 915
10233.61 965
10234.56 1064
10235.52 1099
10236.47 1158
10237.43 1125
10238.38 1170
10239.34 1071
10240.29 1021
10241.25 1038
10242.21 923
10243.16 902
10244.12 857
10245.07 801
10246.03 822
10246.98 810
10247.94 792
10248.90 769
10249.85 796
10250.81 847
10251.76 900
10252.72 894
10253.68 777
10254.63 774
10255.59 723
10256.55 732
10257.50 812
10258.46 779
10259.41 694
10260.37 759
10261.33 634
10262.28 735
10263.24 702
10264.20 726
10265.15 739
10266.11 685
10267.07 673
10268.02 649
10268.98 732
10269.94 773
10270.90 725
10271.85 667
10272.81 721
10273.77 724
10274.72 717
10275.68 657
10276.64 711
10277.60 712
10278.55 733
10279.51 699
10280.47 701
10281.43 652
10282.38 723
10283.34 685
10284.30 661
10285.26 695
10286.21 642
10287.17 674
10288.13 739
10289.09 702
10290.04 633
10291.00 709
10291.96 606
10292.92 633
10293.88 680
10294.83 685
10295.79 710
10296.75 668
10297.71 621
10298.67 648
10299.63 669
10300.58 696
10301.54 728
10302.50 654
10303.46 672
10304.42 595
10305.38 675
10306.34 663
10307.29 681
10308.25 656
10309.21 609
10310.17 642
10311.13 628
10312.09 677
10313.05 678
10314.01 673
10314.97 666
10315.92 689
10316.88 704
10317.84 637
10318.80 652
10319.76 597
10320.72 641
10321.68 611
10322.64 610
10323.60 626
10324.56 691
10325.52 700
10326.48 686
10327.44 639
10328.40 673
10329.36 749
10330.32 695
10331.28 664
10332.24 668
10333.20 689
10334.16 734
10335.12 675
10336.08 698
10337.04 610
10338.00 572
10338.96 614
10339.92 606
10340.88 626
10341.84 593
10342.80 580
10343.76 610
10344.72 598
10345.68 631
10346.64 613
10347.60 632
10348.56 606
10349.52 549
10350.48 584
10351.44 644
10352.40 648
10353.36 579
10354.32 578
10355.29 589
10356.25 650
10357.21 626
10358.17 646
10359.13 614
10360.09 627
10361.05 571
10362.01 563
10362.97 619
10363.94 573
10364.90 580
10365.86 626
10366.82 646
10367.78 578
10368.74 554
10369.70 638
10370.67 563
10371.63 618
10372.59 562
10373.55 611
10374.51 628
10375.47 630
10376.44 618
10377.40 596
10378.36 553
10379.32 608
10380.28 582
10381.25 548
10382.21 529
10383.17 602
10384.13 628
10385.10 605
10386.06 557
10387.02 564
10387.98 570
10388.95 589
10389.91 572
10390.87 566
10391.83 634
10392.80 605
10393.76 600
10394.72 611
10395.68 591
10396.65 559
10397.61 627
10398.57 569
10399.54 587
10400.50 572
10401.46 623
10402.43 598
10403.39 541
10404.35 576
10405.31 547
10406.28 602
10407.24 626
10408.20 632
10409.17 678
10410.13 610
10411.10 589
10412.06 649
10413.02 692
10413.99 692
10414.95 717
10415.91 740
10416.88 761
10417.84 852
10418.80 824
10419.77 847
10420.73 869
10421.70 889
10422.66 859
10423.63 802
10424.59 767
10425.55 807
10426.52 736
10427.48 654
10428.45 687
10429.41 701
10430.37 630
10431.34 617
10432.30 575
10433.27 543
10434.23 529
10435.20 585
10436.16 531
10437.13 585
10438.09 610
10439.06 590
10440.02 541
10440.99 530
10441.95 536
10442.92 589
10443.88 529
10444.85 544
10445.81 551
10446.78 537
10447.74 587
10448.71 573
10449.67 560
10450.64 535
10451.60 543
10452.57 551
10453.53 533
10454.50 576
10455.47 600
10456.43 599
10457.40 599
10458.36 517
10459.33 508
10460.29 529
10461.26 512
10462.23 524
10463.19 502
10464.16 586
10465.12 550
10466.09 597
10467.06 566
10468.02 563
10468.99 524
10469.95 571
10470.92 534
10471.89 513
10472.85 539
10473.82 592
10474.79 545
10475.75 547
10476.72 523
10477.69 520
10478.65 564
10479.62 557
10480.59 553
10481.55 509
10482.52 541
10483.49 523
10484.45 545
10485.42 578
10486.39 568
10487.35 596
10488.32 582
10489.29 591
10490.26 574
10491.22 604
10492.19 591
10493.16 576
10494.13 558
10495.09 525
10496.06 556
10497.03 554
10497.99 577
10498.96 566
10499.93 550
10500.90 596
10501.87 502
10502.83 535
10503.80 555
10504.77 610
10505.74 633
10506.70 617
10507.67 605
10508.64 616
10509.61 573
10510.58 597
10511.55 610
10512.51 570
10513.48 537
10514.45 540
10515.42 572
10516.39 603
10517.36 558
10518.32 566
10519.29 580
10520.26 580
10521.23 609
10522.20 607
10523.17 557
10524.14 616
10525.10 581
10526.07 640
10527.04 632
10528.01 563
10528.98 555
10529.95 566
10530.92 556
10531.89 615
10532.86 628
10533.83 587
10534.79 584
10535.76 568
10536.73 553
10537.70 587
10538.67 592
10539.64 621
10540.61 564
10541.58 660
10542.55 623
10543.52 619
10544.49 627
10545.46 604
10546.43 655
10547.40 626
10548.37 631
10549.34 613
10550.31 644
10551.28 617
10552.25 648
10553.22 645
10554.19 632
10555.16 681
10556.13 711
10557.10 649
10558.07 723
10559.04 751
10560.01 755
10560.98 878
10561.95 921
10562.92 904
10563.89 807
10564.86 814
10565.83 780
10566.81 791
10567.78 758
10568.75 735
10569.72 707
10570.69 651
10571.66 609
10572.63 656
10573.60 592
10574.57 601
10575.54 590
10576.51 583
10577.49 697
10578.46 665
10579.43 649
10580.40 610
10581.37 592
10582.34 600
10583.31 636
10584.29 590
10585.26 569
10586.23 660
10587.20 683
10588.17 603
10589.14 653
10590.12 692
10591.09 666
10592.06 660
10593.03 660
10594.00 651
10594.98 640
10595.95 658
10596.92 684
10597.89 676
10598.86 591
10599.84 614
10600.81 614
10601.78 620
10602.75 605
10603.73 578
10604.70 590
10605.67 594
10606.64 570
10607.62 524
10608.59 562
10609.56 586
10610.53 634
10611.51 592
10612.48 635
10613.45 615
10614.43 584
10615.40 572
10616.37 590
10617.34 577
10618.32 582
10619.29 616
10620.26 609
10621.24 566
10622.21 591
10623.18 574
10624.16 599
10625.13 558
10626.10 598
10627.08 579
10628.05 573
10629.02 623
10630.00 549
10630.97 547
10631.95 623
10632.92 585
10633.89 635
10634.87 660
10635.84 638
10636.81 680
10637.79 741
10638.76 761
10639.74 780
10640.71 796
10641.69 784
10642.66 792
10643.63 736
10644.61 695
10645.58 683
10646.56 681
10647.53 616
10648.51 579
10649.48 627
10650.45 572
10651.43 531
10652.40 570
10653.38 572
10654.35 590
10655.33 597
10656.30 559
10657.28 601
10658.25 567
10659.23 558
10660.20 581
10661.18 549
10662.15 531
10663.13 576
10664.10 604
10665.08 531
10666.05 535
10667.03 530
10668.00 595
10668.98 563
10669.96 539
10670.93 610
10671.91 589
10672.88 627
10673.86 521
10674.83 537
10675.81 565
10676.79 593
10677.76 557
10678.74 634
10679.71 602
10680.69 581
10681.66 589
10682.64 593
10683.62 621
10684.59 560
10685.57 543
10686.55 537
10687.52 559
10688.50 588
10689.47 616
10690.45 635
10691.43 577
10692.40 577
10693.38 633
10694.36 574
10695.33 560
10696.31 528
10697.29 592
10698.26 606
10699.24 588
10700.22 550
10701.19 513
10702.17 502
10703.15 596
10704.13 605
10705.10 533
10706.08 512
10707.06 577
10708.03 503
10709.01 517
10709.99 503
10710.97 503
10711.94 509
10712.92 466
10713.90 520
10714.88 527
10715.85 558
10716.83 535
10717.81 594
10718.79 544
10719.76 627
10720.74 560
10721.72 579
10722.70 510
10723.68 543
10724.65 575
10725.63 564
10726.61 589
10727.59 546
10728.57 589
10729.54 534
10730.52 524
10731.50 507
10732.48 572
10733.46 565
10734.44 521
10735.41 566
10736.39 515
10737.37 569
10738.35 567
10739.33 522
10740.31 571
10741.29 534
10742.26 525
10743.24 528
10744.22 540
10745.20 562
10746.18 614
10747.16 524
10748.14 499
10749.12 522
10750.10 515
10751.08 521
10752.05 595
10753.03 553
10754.01 546
10754.99 520
10755.97 588
10756.95 514
10757.93 567
10758.91 566
10759.89 588
10760.87 511
10761.85 544
10762.83 550
10763.81 551
10764.79 596
10765.77 531
10766.75 530
10767.73 595
10768.71 576
10769.69 569
10770.67 569
10771.65 602
10772.63 575
10773.61 551
10774.59 519
10775.57 548
10776.55 679
10777.53 625
10778.51 615
10779.49 574
10780.47 596
10781.45 601
10782.43 590
10783.41 604
10784.39 587
10785.38 623
10786.36 615
10787.34 573
10788.32 566
10789.30 575
10790.28 540
10791.26 605
10792.24 559
10793.22 527
10794.20 525
10795.19 530
10796.17 559
10797.15 544
10798.13 542
10799.11 561
10800.09 545
10801.07 549
10802.05 580
10803.04 582
10804.02 586
10805.00 580
10805.98 581
10806.96 581
10807.94 571
10808.93 595
10809.91 525
10810.89 540
10811.87 523
10812.85 526
10813.84 540
10814.82 552
10815.80 557
10816.78 568
10817.77 498
10818.75 514
10819.73 564
10820.71 566
10821.69 540
10822.68 572
10823.66 567
10824.64 547
10825.62 555
10826.61 568
10827.59 590
10828.57 570
10829.56 566
10830.54 567
10831.52 554
10832.50 527
10833.49 612
10834.47 622
10835.45 587
10836.44 523
10837.42 567
10838.40 570
10839.39 585
10840.37 580
10841.35 581
10842.34 592
10843.32 558
10844.30 555
10845.29 572
10846.27 576
10847.25 578
10848.24 614
10849.22 612
10850.20 624
10851.19 623
10852.17 645
10853.16 599
10854.14 568
10855.12 610
10856.11 628
10857.09 608
10858.08 583
10859.06 628
10860.04 635
10861.03 674
10862.01 663
10863.00 639
10863.98 583
10864.96 659
10865.95 594
10866.93 680
10867.92 696
10868.90 682
10869.89 659
10870.87 635
10871.86 630
10872.84 617
10873.83 653
10874.81 708
10875.80 646
10876.78 671
10877.77 674
10878.75 761
10879.74 755
10880.72 709
10881.71 650
10882.69 695
10883.68 703
10884.66 748
10885.65 732
10886.63 666
10887.62 659
10888.60 727
10889.59 721
10890.57 743
10891.56 719
10892.55 762
10893.53 734
10894.52 773
10895.50 689
10896.49 696
10897.47 764
10898.46 747
10899.45 764
10900.43 745
10901.42 747
10902.40 791
10903.39 821
10904.38 749
10905.36 759
10906.35 810
10907.34 788
10908.32 724
10909.31 779
10910.29 810
10911.28 790
10912.27 833
10913.25 915
10914.24 913
10915.23 889
10916.21 837
10917.20 850
10918.19 822
10919.17 858
10920.16 879
10921.15 865
10922.14 886
10923.12 872
10924.11 869
10925.10 882
10926.08 835
10927.07 816
10928.06 891
10929.05 880
10930.03 1020
10931.02 1002
10932.01 900
10933.00 967
10933.98 934
10934.97 881
10935.96 883
10936.95 950
10937.93 948
10938.92 1009
10939.91 901
10940.90 1040
10941.88 1105
10942.87 1090
10943.86 1161
10944.85 1134
10945.84 1036
10946.82 1163
10947.81 1113
10948.80 1036
10949.79 1103
10950.78 1140
10951.77 1155
10952.75 1204
10953.74 1322
10954.73 1353
10955.72 1368
10956.71 1357
10957.70 1567
10958.69 1491
10959.67 1594
10960.66 1521
10961.65 1473
10962.64 1432
10963.63 1340
10964.62 1316
10965.61 1303
10966.60 1317
10967.58 1189
10968.57 1343
10969.56 1267
10970.55 1215
10971.54 1255
10972.53 1224
10973.52 1086
10974.51 1108
10975.50 1151
10976.49 1166
10977.48 1156
10978.47 1143
10979.46 1208
10980.45 1253
10981.44 1172
10982.43 1251
10983.42 1296
10984.41 1265
10985.40 1257
10986.38 1251
10987.37 1290
10988.36 1247
10989.35 1302
10990.34 1362
10991.34 1303
10992.33 1345
10993.32 1461
10994.31 1493
10995.30 1489
10996.29 1649
10997.28 1850
10998.27 2117
10999.26 2185
11000.25 2171
11001.24 2179
11002.23 2320
11003.22 2171
11004.21 2025
11005.20 1845
11006.19 1680
11007.18 1546
11008.17 1544
11009.16 1374
11010.16 1369
11011.15 1253
11012.14 1216
11013.13 1194
11014.12 1204
11015.11 1180
11016.10 1134
11017.09 1118
11018.08 1043
11019.08 1112
11020.07 1119
11021.06 1098
11022.05 1083
11023.04 1094
11024.03 1065
11025.03 1024
11026.02 993
11027.01 996
11028.00 1062
11028.99 1041
11029.98 1014
11030.98 1006
11031.97 985
11032.96 962
11033.95 927
11034.94 954
11035.94 970
11036.93 1009
11037.92 1028
11038.91 975
11039.91 993
11040.90 1029
11041.89 1046
11042.88 919
11043.87 942
11044.87 922
11045.86 902
11046.85 918
11047.85 953
11048.84 942
11049.83 878
11050.82 947
11051.82 895
11052.81 863
11053.80 905
11054.80 884
11055.79 909
11056.78 869
11057.77 893
11058.77 870
11059.76 896
11060.75 858
11061.75 875
11062.74 879
11063.73 849
11064.73 828
11065.72 820
11066.71 857
11067.71 860
11068.70 868
11069.70 865
11070.69 889
11071.68 796
11072.68 872
11073.67 875
11074.66 855
11075.66 844
11076.65 836
11077.65 877
11078.64 857
11079.63 898
11080.63 906
11081.62 822
11082.62 790
11083.61 787
11084.61 784
11085.60 808
11086.59 810
11087.59 794
11088.58 758
11089.58 788
11090.57 819
11091.57 830
11092.56 816
11093.56 796
11094.55 822
11095.55 841
11096.54 792
11097.54 798
11098.53 735
11099.53 773
11100.52 833
11101.52 801
11102.51 768
11103.51 789
11104.50 767
11105.50 748
11106.49 744
11107.49 793
11108.48 704
11109.48 742
11110.47 737
11111.47 754
11112.46 812
11113.46 775
11114.46 830
11115.45 789
11116.45 759
11117.44 716
11118.44 728
11119.43 717
11120.43 778
11121.43 745
11122.42 737
11123.42 733
11124.41 781
11125.41 775
11126.41 763
11127.40 765
11128.40 754
11129.40 758
11130.39 750
11131.39 759
11132.39 727
11133.38 762
11134.38 736
11135.37 746
11136.37 725
11137.37 712
11138.37 720
11139.36 704
11140.36 716
11141.36 728
11142.35 731
11143.35 774
11144.35 772
11145.34 800
11146.34 765
11147.34 748
11148.33 711
11149.33 779
11150.33 730
11151.33 730
11152.32 734
11153.32 739
11154.32 742
11155.32 692
11156.31 702
11157.31 662
11158.31 705
11159.31 700
11160.30 668
11161.30 613
11162.30 636
11163.30 685
11164.30 693
11165.29 677
11166.29 578
11167.29 665
11168.29 655
11169.29 629
11170.28 618
11171.28 679
11172.28 661
11173.28 652
11174.28 617
11175.28 704
11176.27 640
11177.27 658
11178.27 692
11179.27 608
11180.27 631
11181.27 662
11182.27 695
11183.26 639
11184.26 650
11185.26 643
11186.26 691
11187.26 677
11188.26 611
11189.26 629
11190.26 661
11191.26 652
11192.26 702
11193.25 757
11194.25 671
11195.25 702
11196.25 639
11197.25 656
11198.25 639
11199.25 681
11200.25 699
11201.25 669
11202.25 618
11203.25 655
11204.25 657
11205.25 633
11206.25 648
11207.25 663
11208.25 657
11209.25 647
11210.25 663
11211.25 704
11212.25 614
11213.25 615
11214.25 617
11215.25 649
11216.25 701
11217.25 691
11218.25 589
11219.25 616
11220.25 632
11221.25 641
11222.25 589
11223.25 615
11224.25 607
11225.25 645
11226.25 642
11227.25 577
11228.25 617
11229.26 583
11230.26 619
11231.26 619
11232.26 595
11233.26 591
11234.26 617
11235.26 648
11236.26 628
11237.26 605
11238.27 624
11239.27 608
11240.27 595
11241.27 629
11242.27 629
11243.27 583
11244.27 619
11245.27 595
11246.28 613
11247.28 643
11248.28 668
11249.28 652
11250.28 606
11251.28 627
11252.29 615
11253.29 595
11254.29 618
11255.29 620
11256.29 648
11257.30 671
11258.30 630
11259.30 603
11260.30 598
11261.31 646
11262.31 675
11263.31 639
11264.31 606
11265.31 615
11266.32 645
11267.32 677
11268.32 675
11269.32 647
11270.33 681
11271.33 703
11272.33 720
11273.34 670
11274.34 682
11275.34 747
11276.34 727
11277.35 756
11278.35 763
11279.35 772
11280.36 794
11281.36 746
11282.36 753
11283.37 782
11284.37 717
11285.37 705
11286.38 717
11287.38 684
11288.38 671
11289.39 643
11290.39 689
11291.39 684
11292.40 626
11293.40 618
11294.40 645
11295.41 695
11296.41 694
11297.42 633
11298.42 640
11299.42 650
11300.43 598
11301.43 636
11302.44 672
11303.44 630
11304.44 662
11305.45 739
11306.45 708
11307.46 666
11308.46 664
11309.47 689
11310.47 700
11311.47 770
11312.48 765
11313.48 788
11314.49 785
11315.49 789
11316.50 801
11317.50 808
11318.51 768
11319.51 761
11320.52 622
11321.52 744
11322.53 663
11323.53 660
11324.54 669
11325.54 654
11326.55 671
11327.55 635
11328.56 667
11329.56 617
11330.57 597
11331.57 587
11332.58 632
11333.58 667
11334.59 619
11335.60 614
11336.60 691
11337.61 686
11338.61 673
11339.62 663
11340.62 615
11341.63 602
11342.64 618
11343.64 596
11344.65 625
11345.65 642
11346.66 663
11347.67 628
11348.67 651
11349.68 599
11350.68 594
11351.69 586
11352.70 610
11353.70 640
11354.71 580
11355.72 544
11356.72 579
11357.73 644
11358.74 640
11359.74 613
11360.75 587
11361.76 624
11362.76 606
11363.77 615
11364.78 603
11365.78 627
11366.79 592
11367.80 589
11368.80 531
11369.81 577
11370.82 563
11371.83 583
11372.83 592
11373.84 596
11374.85 602
11375.85 625
11376.86 598
11377.87 592
11378.88 566
11379.88 592
11380.89 553
11381.90 598
11382.91 561
11383.92 561
11384.92 554
11385.93 602
11386.94 604
11387.95 609
11388.95 587
11389.96 599
11390.97 587
11391.98 608
11392.99 597
11393.99 621
11395.00 587
11396.01 592
11397.02 598
11398.03 615
11399.04 618
11400.04 667
11401.05 670
11402.06 638
11403.07 584
11404.08 562
11405.09 545
11406.10 586
11407.11 568
11408.11 519
11409.12 577
11410.13 594
11411.14 552
11412.15 581
11413.16 578
11414.17 562
11415.18 555
11416.19 576
11417.19 577
11418.20 602
11419.21 623
11420.22 558
11421.23 553
11422.24 589
11423.25 575
11424.26 592
11425.27 541
11426.28 569
11427.29 607
11428.30 575
11429.31 623
11430.32 600
11431.33 611
11432.34 649
11433.35 607
11434.36 561
11435.37 564
11436.38 606
11437.39 582
11438.40 635
11439.41 557
11440.42 534
11441.43 572
11442.44 585
11443.45 619
11444.46 601
11445.47 599
11446.48 533
11447.49 549
11448.50 558
11449.51 614
11450.52 613
11451.53 592
11452.54 654
11453.56 667
11454.57 612
11455.58 630
11456.59 610
11457.60 613
11458.61 625
11459.62 661
11460.63 666
11461.64 621
11462.65 594
11463.67 602
11464.68 584
11465.69 602
11466.70 609
11467.71 613
11468.72 632
11469.73 670
11470.75 657
11471.76 656
11472.77 640
11473.78 588
11474.79 624
11475.80 624
11476.82 649
11477.83 571
11478.84 655
11479.85 587
11480.86 614
11481.88 602
11482.89 621
11483.90 580
11484.91 569
11485.92 608
11486.94 624
11487.95 628
11488.96 610
11489.97 638
11490.99 650
11492.00 569
11493.01 601
11494.02 585
11495.04 580
11496.05 614
11497.06 647
11498.08 635
11499.09 585
11500.10 605
11501.11 623
11502.13 659
11503.14 625
11504.15 636
11505.17 667
11506.18 620
11507.19 672
11508.21 591
11509.22 595
11510.23 580
11511.25 649
11512.26 671
11513.27 671
11514.29 646
11515.30 629
11516.31 650
11517.33 667
11518.34 687
11519.35 623
11520.37 672
11521.38 684
11522.40 687
11523.41 710
11524.42 663
11525.44 672
11526.45 689
11527.47 663
11528.48 665
11529.49 642
11530.51 664
11531.52 694
11532.54 729
11533.55 688
11534.56 709
11535.58 741
11536.59 716
11537.61 701
11538.62 734
11539.64 795
11540.65 677
11541.67 725
11542.68 734
11543.70 694
11544.71 742
11545.73 783
11546.74 772
11547.76 704
11548.77 802
11549.79 816
11550.80 847
11551.82 782
11552.83 838
11553.85 841
11554.86 863
11555.88 844
11556.89 827
11557.91 886
11558.92 882
11559.94 869
11560.95 841
11561.97 789
11562.99 898
11564.00 912
11565.02 940
11566.03 948
11567.05 954
11568.06 901
11569.08 979
11570.10 948
11571.11 960
11572.13 1002
11573.14 1072
11574.16 1044
11575.18 1004
11576.19 1079
11577.21 1134
11578.23 1148
11579.24 1148
11580.26 1166
11581.27 1234
11582.29 1280
11583.31 1328
11584.32 1340
11585.34 1354
11586.36 1372
11587.37 1322
11588.39 1381
11589.41 1354
11590.42 1434
11591.44 1479
11592.46 1633
11593.48 1817
11594.49 1906
11595.51 2208
11596.53 2454
11597.54 2701
11598.56 3178
11599.58 3235
11600.60 3323
11601.61 3199
11602.63 3061
11603.65 2853
11604.67 2563
11605.68 2278
11606.70 2011
11607.72 1880
11608.74 1615
11609.75 1503
11610.77 1416
11611.79 1283
11612.81 1292
11613.82 1203
11614.84 1153
11615.86 1144
11616.88 1112
11617.90 1144
11618.91 1081
11619.93 1099
11620.95 1079
11621.97 1010
11622.99 995
11624.01 1017
11625.02 1006
11626.04 897
11627.06 919
11628.08 949
11629.10 950
11630.12 938
11631.14 951
11632.15 937
11633.17 916
11634.19 913
11635.21 935
11636.23 895
11637.25 933
11638.27 929
11639.29 896
11640.31 900
11641.32 875
11642.34 826
11643.36 775
11644.38 827
11645.40 853
11646.42 876
11647.44 793
11648.46 770
11649.48 727
11650.50 779
11651.52 720
11652.54 698
11653.56 828
11654.58 809
11655.60 793
11656.62 769
11657.64 818
11658.66 781
11659.68 772
11660.70 755
11661.72 790
11662.74 853
11663.76 825
11664.78 825
11665.80 744
11666.82 780
11667.84 769
11668.86 755
11669.88 807
11670.90 855
11671.92 784
11672.94 852
11673.96 850
11674.98 844
11676.00 844
11677.02 841
11678.04 849
11679.06 871
11680.08 875
11681.10 869
11682.12 828
11683.15 797
11684.17 823
11685.19 868
11686.21 857
11687.23 839
11688.25 880
11689.27 824
11690.29 808
11691.31 744
11692.34 790
11693.36 815
11694.38 821
11695.40 775
11696.42 757
11697.44 787
11698.46 795
11699.49 770
11700.51 866
11701.53 789
11702.55 764
11703.57 767
11704.60 709
11705.62 732
11706.64 728
11707.66 729
11708.68 732
11709.71 772
11710.73 763
11711.75 749
11712.77 714
11713.79 745
11714.82 712
11715.84 794
11716.86 726
11717.88 708
11718.91 732
11719.93 745
11720.95 713
11721.97 674
11723.00 687
11724.02 658
11725.04 638
11726.06 649
11727.09 685
11728.11 695
11729.13 656
11730.16 633
11731.18 598
11732.20 676
11733.23 723
11734.25 683
11735.27 678
11736.30 694
11737.32 654
11738.34 634
11739.37 688
11740.39 705
11741.41 725
11742.44 733
11743.46 738
11744.48 718
11745.51 686
11746.53 681
11747.55 677
11748.58 686
11749.60 665
11750.63 675
11751.65 688
11752.67 689
11753.70 644
11754.72 672
11755.75 633
11756.77 637
11757.79 672
11758.82 626
11759.84 639
11760.87 634
11761.89 589
11762.92 596
11763.94 603
11764.96 556
11765.99 533
11767.01 584
11768.04 627
11769.06 554
11770.09 552
11771.11 600
11772.14 616
11773.16 644
11774.19 584
11775.21 587
11776.24 558
11777.26 591
11778.29 630
11779.31 641
11780.34 608
11781.36 596
11782.39 620
11783.41 589
11784.44 601
11785.46 629
11786.49 607
11787.52 590
11788.54 627
11789.57 644
11790.59 605
11791.62 592
11792.64 566
11793.67 607
11794.69 604
11795.72 578
11796.75 591
11797.77 561
11798.80 613
11799.82 591
11800.85 565
11801.88 622
11802.90 656
11803.93 664
11804.96 610
11805.98 531
11807.01 613
11808.03 547
11809.06 550
11810.09 617
11811.11 600
11812.14 594
11813.17 539
11814.19 572
11815.22 549
11816.25 566
11817.27 645
11818.30 569
11819.33 607
11820.35 622
11821.38 612
11822.41 617
11823.44 604
11824.46 619
11825.49 617
11826.52 658
11827.54 633
11828.57 701
11829.60 630
11830.63 624
11831.65 685
11832.68 615
11833.71 601
11834.74 608
11835.76 655
11836.79 605
11837.82 627
11838.85 619
11839.87 593
11840.90 606
11841.93 633
11842.96 604
11843.99 641
11845.01 625
11846.04 567
11847.07 623
11848.10 619
11849.13 593
11850.15 611
11851.18 640
11852.21 663
11853.24 650
11854.27 564
11855.30 573
11856.33 579
11857.35 631
11858.38 649
11859.41 680
11860.44 617
11861.47 621
11862.50 620
11863.53 641
11864.55 599
11865.58 621
11866.61 634
11867.64 616
11868.67 611
11869.70 617
11870.73 605
11871.76 689
11872.79 730
11873.82 695
11874.85 684
11875.88 662
11876.90 696
11877.93 682
11878.96 681
11879.99 648
11881.02 645
11882.05 634
11883.08 700
11884.11 678
11885.14 713
11886.17 715
11887.20 735
11888.23 736
11889.26 675
11890.29 727
11891.32 696
11892.35 746
11893.38 772
11894.41 794
11895.44 783
11896.47 758
11897.50 775
11898.53 742
11899.56 832
11900.59 864
11901.62 860
11902.65 919
11903.68 890
11904.71 822
11905.75 879
11906.78 863
11907.81 852
11908.84 767
11909.87 748
11910.90 825
11911.93 861
11912.96 859
11913.99 811
11915.02 792
11916.05 830
11917.09 848
11918.12 787
11919.15 811
11920.18 775
11921.21 786
11922.24 815
11923.27 870
11924.30 928
11925.34 883
11926.37 901
11927.40 958
11928.43 989
11929.46 1021
11930.49 1172
11931.53 1270
11932.56 1312
11933.59 1232
11934.62 1225
11935.65 1168
11936.69 1126
11937.72 1079
11938.75 988
11939.78 1028
11940.81 954
11941.85 865
11942.88 795
11943.91 842
11944.94 844
11945.98 799
11947.01 741
11948.04 725
11949.07 754
11950.11 809
11951.14 800
11952.17 772
11953.20 735
11954.24 717
11955.27 729
11956.30 772
11957.34 682
11958.37 695
11959.40 677
11960.43 725
11961.47 673
11962.50 702
11963.53 734
11964.57 682
11965.60 727
11966.63 712
11967.67 703
11968.70 717
11969.73 680
11970.77 684
11971.80 693
11972.83 676
11973.87 694
11974.90 700
11975.93 754
11976.97 732
11978.00 712
11979.04 684
11980.07 688
11981.10 706
11982.14 671
11983.17 669
11984.21 702
11985.24 740
11986.27 728
11987.31 660
11988.34 658
11989.38 688
11990.41 718
11991.45 692
11992.48 683
11993.51 679
11994.55 712
11995.58 746
11996.62 699
11997.65 656
11998.69 663
11999.72 695
12000.76 700
12001.79 691
12002.83 748
12003.86 748
12004.90 788
12005.93 715
12006.97 722
12008.00 751
12009.04 783
12010.07 790
12011.11 776
12012.14 765
12013.18 809
12014.21 759
12015.25 832
12016.28 812
12017.32 798
12018.35 788
12019.39 768
12020.43 764
12021.46 761
12022.50 796
12023.53 794
12024.57 793
12025.60 738
12026.64 783
12027.68 772
12028.71 762
12029.75 745
12030.78 764
12031.82 767
12032.86 825
12033.89 771
12034.93 753
12035.97 740
12037.00 773
12038.04 784
12039.07 724
12040.11 741
12041.15 689
12042.18 727
12043.22 730
12044.26 722
12045.29 820
12046.33 822
12047.37 837
12048.40 775
12049.44 749
12050.48 778
12051.52 773
12052.55 708
12053.59 680
12054.63 742
12055.66 763
12056.70 731
12057.74 716
12058.78 729
12059.81 720
12060.85 739
12061.89 739
12062.92 738
12063.96 720
12065.00 773
12066.04 739
12067.07 769
12068.11 828
12069.15 796
12070.19 820
12071.23 790
12072.26 788
12073.30 762
12074.34 798
12075.38 765
12076.42 786
12077.45 777
12078.49 718
12079.53 813
12080.57 804
12081.61 818
12082.64 823
12083.68 827
12084.72 780
12085.76 773
12086.80 789
12087.84 767
12088.88 820
12089.91 877
12090.95 843
12091.99 856
12093.03 848
12094.07 832
12095.11 782
12096.15 862
12097.19 879
12098.22 861
12099.26 878
12100.30 849
12101.34 917
12102.38 991
12103.42 996
12104.46 941
12105.50 923
12106.54 937
12107.58 910
12108.62 858
12109.66 837
12110.70 844
12111.74 809
12112.78 733
12113.81 740
12114.85 752
12115.89 727
12116.93 687
12117.97 722
12119.01 698
12120.05 704
12121.09 714
12122.13 695
12123.17 712
12124.21 762
12125.25 690
12126.29 718
12127.33 686
12128.37 666
12129.42 665
12130.46 626
12131.50 656
12132.54 664
12133.58 654
12134.62 678
12135.66 678
12136.70 682
12137.74 648
12138.78 680
12139.82 630
12140.86 610
12141.90 599
12142.94 647
12143.98 666
12145.03 633
12146.07 603
12147.11 635
12148.15 633
12149.19 688
12150.23 649
12151.27 631
12152.31 613
12153.35 646
12154.40 602
12155.44 582
12156.48 636
12157.52 684
12158.56 676
12159.60 616
12160.65 678
12161.69 643
12162.73 669
12163.77 653
12164.81 652
12165.85 579
12166.90 614
12167.94 634
12168.98 533
12170.02 559
12171.06 585
12172.11 596
12173.15 607
12174.19 594
12175.23 604
12176.28 583
12177.32 619
12178.36 561
12179.40 575
12180.45 589
12181.49 641
12182.53 603
12183.57 618
12184.62 595
12185.66 572
12186.70 638
12187.74 633
12188.79 588
12189.83 584
12190.87 629
12191.92 670
12192.96 668
12194.00 566
12195.05 584
12196.09 660
12197.13 620
12198.18 622
12199.22 667
12200.26 628
12201.31 649
12202.35 642
12203.39 634
12204.44 622
12205.48 640
12206.52 667
12207.57 646
12208.61 633
12209.65 646
12210.70 649
12211.74 596
12212.79 627
12213.83 659
12214.87 643
12215.92 615
12216.96 626
12218.01 628
12219.05 657
12220.09 621
12221.14 605
12222.18 595
12223.23 615
12224.27 657
12225.32 645
12226.36 648
12227.41 605
12228.45 635
12229.49 705
12230.54 664
12231.58 710
12232.63 650
12233.67 684
12234.72 602
12235.76 601
12236.81 608
12237.85 602
12238.90 595
12239.94 643
12240.99 602
12242.03 571
12243.08 593
12244.12 562
12245.17 628
12246.21 617
12247.26 611
12248.31 621
12249.35 614
12250.40 557
12251.44 564
12252.49 579
12253.53 577
12254.58 633
12255.62 637
12256.67 597
12257.72 551
12258.76 570
12259.81 621
12260.85 595
12261.90 596
12262.95 587
12263.99 597
12265.04 557
12266.08 555
12267.13 531
12268.18 565
12269.22 572
12270.27 616
12271.32 555
12272.36 546
12273.41 557
12274.46 563
12275.50 529
12276.55 586
12277.60 537
12278.64 538
12279.69 546
12280.74 572
12281.78 547
12282.83 555
12283.88 552
12284.92 585
12285.97 603
12287.02 525
12288.07 607
12289.11 575
12290.16 551
12291.21 577
12292.25 550
12293.30 554
12294.35 517
12295.40 556
12296.44 550
12297.49 535
12298.54 558
12299.59 524
12300.63 557
12301.68 564
12302.73 560
12303.78 579
12304.83 550
12305.87 582
12306.92 552
12307.97 591
12309.02 595
12310.07 599
12311.11 620
12312.16 555
12313.21 539
12314.26 542
12315.31 562
12316.35 554
12317.40 560
12318.45 488
12319.50 568
12320.55 599
12321.60 572
12322.65 590
12323.69 547
12324.74 525
12325.79 530
12326.84 561
12327.89 555
12328.94 549
12329.99 552
12331.04 536
12332.09 526
12333.13 540
12334.18 554
12335.23 492
12336.28 542
12337.33 557
12338.38 539
12339.43 520
12340.48 524
12341.53 518
12342.58 496
12343.63 598
12344.68 557
12345.73 541
12346.78 531
12347.83 504
12348.88 545
12349.93 544
12350.98 537
12352.03 570
12353.07 527
12354.12 576
12355.17 522
12356.22 482
12357.28 512
12358.33 535
12359.38 550
12360.43 538
12361.48 569
12362.53 528
12363.58 528
12364.63 553
12365.68 525
12366.73 597
12367.78 619
12368.83 573
12369.88 605
12370.93 576
12371.98 611
12373.03 567
12374.08 554
12375.13 605
12376.18 547
12377.24 554
12378.29 527
12379.34 563
12380.39 568
12381.44 519
12382.49 552
12383.54 554
12384.59 581
12385.64 623
12386.70 584
12387.75 582
12388.80 606
12389.85 583
12390.90 580
12391.95 583
12393.00 567
12394.06 553
12395.11 554
12396.16 623
12397.21 571
12398.26 553
12399.32 566
12400.37 625
12401.42 607
12402.47 564
12403.52 576
12404.58 631
12405.63 633
12406.68 581
12407.73 612
12408.78 624
12409.84 584
12410.89 572
12411.94 569
12412.99 543
12414.05 582
12415.10 579
12416.15 567
12417.20 577
12418.26 601
12419.31 649
12420.36 669
12421.42 604
12422.47 566
12423.52 593
12424.57 583
12425.63 572
12426.68 551
12427.73 559
12428.79 628
12429.84 568
12430.89 615
12431.95 602
12433.00 642
12434.05 614
12435.11 577
12436.16 527
12437.21 610
12438.27 573
12439.32 574
12440.37 589
12441.43 649
12442.48 596
12443.54 598
12444.59 579
12445.64 626
12446.70 600
12447.75 621
12448.80 632
12449.86 570
12450.91 587
12451.97 648
12453.02 566
12454.08 567
12455.13 578
12456.18 597
12457.24 588
12458.29 574
12459.35 603
12460.40 624
12461.46 614
12462.51 629
12463.57 582
12464.62 597
12465.67 599
12466.73 657
12467.78 620
12468.84 623
12469.89 610
12470.95 675
12472.00 617
12473.06 638
12474.11 621
12475.17 624
12476.22 675
12477.28 656
12478.33 604
12479.39 643
12480.45 639
12481.50 674
12482.56 655
12483.61 688
12484.67 658
12485.72 714
12486.78 734
12487.83 740
12488.89 794
12489.95 878
12491.00 903
12492.06 1006
12493.11 1080
12494.17 1091
12495.22 1134
12496.28 1214
12497.34 1159
12498.39 1181
12499.45 1172
12500.50 1071
12501.56 1009
12502.62 921
12503.67 849
12504.73 879
12505.79 776
12506.84 725
12507.90 723
12508.96 758
12510.01 723
12511.07 647
12512.13 680
12513.18 696
12514.24 701
12515.30 644
12516.35 651
12517.41 629
12518.47 647
12519.52 599
12520.58 629
12521.64 628
12522.70 619
12523.75 666
12524.81 673
12525.87 621
12526.92 612
12527.98 659
12529.04 669
12530.10 635
12531.15 619
12532.21 611
12533.27 669
12534.33 618
12535.38 625
12536.44 647
12537.50 621
12538.56 602
12539.62 614
12540.67 646
12541.73 610
12542.79 598
12543.85 615
12544.91 606
12545.96 582
12547.02 626
12548.08 599
12549.14 611
12550.20 627
12551.25 576
12552.31 603
12553.37 607
12554.43 610
12555.49 563
12556.55 605
12557.61 663
12558.66 660
12559.72 599
12560.78 611
12561.84 670
12562.90 666
12563.96 657
12565.02 676
12566.08 671
12567.14 700
12568.19 690
12569.25 656
12570.31 741
12571.37 786
12572.43 851
12573.49 814
12574.55 809
12575.61 813
12576.67 819
12577.73 788
12578.79 887
12579.85 861
12580.91 818
12581.97 797
12583.03 781
12584.09 708
12585.15 694
12586.20 740
12587.26 744
12588.32 706
12589.38 741
12590.44 793
12591.50 737
12592.56 757
12593.62 779
12594.69 743
12595.75 706
12596.81 754
12597.87 693
12598.93 727
12599.99 719
12601.05 680
12602.11 669
12603.17 662
12604.23 656
12605.29 651
12606.35 640
12607.41 610
12608.47 602
12609.53 643
12610.59 653
12611.65 650
12612.71 662
12613.78 639
12614.84 681
12615.90 679
12616.96 684
12618.02 717
12619.08 704
12620.14 671
12621.20 642
12622.27 680
12623.33 669
12624.39 679
12625.45 663
12626.51 639
12627.57 644
12628.63 681
12629.70 625
12630.76 687
12631.82 608
12632.88 594
12633.94 616
12635.00 608
12636.07 638
12637.13 621
12638.19 633
12639.25 575
12640.31 632
12641.38 602
12642.44 649
12643.50 656
12644.56 670
12645.63 619
12646.69 595
12647.75 601
12648.81 644
12649.88 632
12650.94 637
12652.00 646
12653.06 628
12654.13 673
12655.19 644
12656.25 662
12657.31 617
12658.38 642
12659.44 637
12660.50 597
12661.57 629
12662.63 581
12663.69 604
12664.76 615
12665.82 634
12666.88 623
12667.95 644
12669.01 615
12670.07 674
12671.14 648
12672.20 618
12673.26 565
12674.33 641
12675.39 619
12676.45 608
12677.52 610
12678.58 633
12679.64 569
12680.71 598
12681.77 638
12682.84 586
12683.90 621
12684.96 651
12686.03 678
12687.09 614
12688.16 648
12689.22 676
12690.28 626
12691.35 631
12692.41 629
12693.48 652
12694.54 637
12695.61 643
12696.67 621
12697.74 643
12698.80 661
12699.86 751
12700.93 662
12701.99 691
12703.06 648
12704.12 618
12705.19 661
12706.25 710
12707.32 638
12708.38 659
12709.45 584
12710.51 659
12711.58 642
12712.64 635
12713.71 664
12714.77 634
12715.84 635
12716.90 653
12717.97 669
12719.03 666
12720.10 637
12721.17 677
12722.23 635
12723.30 633
12724.36 655
12725.43 629
12726.49 651
12727.56 608
12728.63 642
12729.69 623
12730.76 680
12731.82 665
12732.89 626
12733.96 593
12735.02 627
12736.09 646
12737.15 649
12738.22 651
12739.29 605
12740.35 649
12741.42 650
12742.49 655
12743.55 617
12744.62 608
12745.68 592
12746.75 604
12747.82 627
12748.88 575
12749.95 571
12751.02 559
12752.09 590
12753.15 572
12754.22 565
12755.29 587
12756.35 595
12757.42 551
12758.49 595
12759.55 583
12760.62 572
12761.69 524
12762.76 589
12763.82 588
12764.89 569
12765.96 548
12767.03 602
12768.09 607
12769.16 610
12770.23 583
12771.30 549
12772.36 566
12773.43 549
12774.50 543
12775.57 508
12776.63 535
12777.70 525
12778.77 537
12779.84 534
12780.91 528
12781.97 559
12783.04 582
12784.11 498
12785.18 511
12786.25 558
12787.31 532
12788.38 589
12789.45 566
12790.52 526
12791.59 571
12792.66 574
12793.73 537
12794.79 486
12795.86 518
12796.93 539
12798.00 517
12799.07 562
12800.14 518
12801.21 524
12802.28 549
12803.34 540
12804.41 514
12805.48 457
12806.55 460
12807.62 520
12808.69 555
12809.76 505
12810.83 548
12811.90 532
12812.97 549
12814.04 539
12815.11 475
12816.18 560
12817.25 572
12818.31 596
12819.38 552
12820.45 529
12821.52 564
12822.59 571
12823.66 525
12824.73 603
12825.80 568
12826.87 503
12827.94 524
12829.01 508
12830.08 462
12831.15 487
12832.22 521
12833.29 551
12834.36 530
12835.43 535
12836.50 533
12837.57 525
12838.65 518
12839.72 538
12840.79 527
12841.86 530
12842.93 499
12844.00 471
12845.07 499
12846.14 499
12847.21 514
12848.28 485
12849.35 505
12850.42 475
12851.49 512
12852.57 512
12853.64 470
12854.71 474
12855.78 480
12856.85 492
12857.92 518
12858.99 474
12860.06 465
12861.13 495
12862.21 482
12863.28 474
12864.35 449
12865.42 515
12866.49 517
12867.56 511
12868.64 489
12869.71 479
12870.78 448
12871.85 467
12872.92 491
12874.00 483
12875.07 466
12876.14 460
12877.21 465
12878.28 470
12879.36 494
12880.43 442
12881.50 404
12882.57 445
12883.64 471
12884.72 490
12885.79 443
12886.86 455
12887.93 473
12889.01 479
12890.08 437
12891.15 452
12892.22 479
12893.30 456
12894.37 428
12895.44 479
12896.52 445
12897.59 521
12898.66 503
12899.73 435
12900.81 447
12901.88 464
12902.95 421
12904.03 469
12905.10 437
12906.17 456
12907.25 472
12908.32 447
12909.39 399
12910.47 399
12911.54 459
12912.61 492
12913.69 477
12914.76 422
12915.83 413
12916.91 450
12917.98 441
12919.06 433
12920.13 448
12921.20 486
12922.28 495
12923.35 517
12924.43 429
12925.50 372
12926.57 405
12927.65 423
12928.72 417
12929.80 366
12930.87 452
12931.95 446
12933.02 405
12934.09 431
12935.17 447
12936.24 454
12937.32 479
12938.39 461
12939.47 425
12940.54 436
12941.62 434
12942.69 432
12943.77 482
12944.84 456
12945.92 412
12946.99 451
12948.07 477
12949.14 426
12950.22 420
12951.29 433
12952.37 460
12953.44 454
12954.52 423
12955.59 470
12956.67 431
12957.74 443
12958.82 429
12959.89 409
12960.97 487
12962.04 432
12963.12 474
12964.20 481
12965.27 439
12966.35 442
12967.42 415
12968.50 457
12969.58 453
12970.65 432
12971.73 452
12972.80 523
12973.88 500
12974.96 445
12976.03 428
12977.11 498
12978.18 509
12979.26 502
12980.34 454
12981.41 433
12982.49 451
12983.57 448
12984.64 435
12985.72 430
12986.80 456
12987.87 449
12988.95 471
12990.03 444
12991.10 479
12992.18 450
12993.26 460
12994.33 460
12995.41 444
12996.49 465
12997.56 478
12998.64 458
12999.72 447
13000.80 439
13001.87 443
13002.95 461
13004.03 476
13005.11 462
13006.18 436
13007.26 492
13008.34 445
13009.42 466
13010.49 445
13011.57 441
13012.65 443
13013.73 469
13014.80 504
13015.88 484
13016.96 494
13018.04 483
13019.12 480
13020.19 474
13021.27 474
13022.35 487
13023.43 480
13024.51 492
13025.58 476
13026.66 440
13027.74 486
13028.82 455
13029.90 498
13030.98 509
13032.05 430
13033.13 461
13034.21 496
13035.29 476
13036.37 422
13037.45 457
13038.53 490
13039.61 495
13040.68 457
13041.76 467
13042.84 433
13043.92 453
13045.00 488
13046.08 500
13047.16 489
13048.24 465
13049.32 485
13050.40 464
13051.48 461
13052.55 491
13053.63 508
13054.71 506
13055.79 533
13056.87 472
13057.95 441
13059.03 475
13060.11 479
13061.19 463
13062.27 475
13063.35 448
13064.43 474
13065.51 474
13066.59 481
13067.67 414
13068.75 461
13069.83 496
13070.91 498
13071.99 447
13073.07 486
13074.15 477
13075.23 453
13076.31 459
13077.39 443
13078.47 462
13079.55 469
13080.63 489
13081.71 437
13082.79 452
13083.88 475
13084.96 455
13086.04 432
13087.12 454
13088.20 477
13089.28 480
13090.36 455
13091.44 422
13092.52 428
13093.60 476
13094.68 449
13095.77 480
13096.85 505
13097.93 431
13099.01 480
13100.09 493
13101.17 455
13102.25 422
13103.34 451
13104.42 467
13105.50 463
13106.58 451
13107.66 428
13108.74 459
13109.82 448
13110.91 409
13111.99 432
13113.07 407
13114.15 417
13115.23 426
13116.32 429
13117.40 412
13118.48 431
13119.56 485
13120.64 438
13121.73 410
13122.81 437
13123.89 459
13124.97 437
13126.06 436
13127.14 445
13128.22 400
13129.30 410
13130.39 457
13131.47 419
13132.55 422
13133.63 448
13134.72 459
13135.80 416
13136.88 415
13137.97 442
13139.05 466
13140.13 462
13141.21 461
13142.30 399
13143.38 405
13144.46 439
13145.55 438
13146.63 480
13147.71 449
13148.80 471
13149.88 425
13150.96 410
13152.05 407
13153.13 429
13154.21 381
13155.30 398
13156.38 402
13157.47 414
13158.55 409
13159.63 408
13160.72 433
13161.80 345
13162.88 396
13163.97 458
13165.05 447
13166.14 445
13167.22 467
13168.31 439
13169.39 437
13170.47 435
13171.56 446
13172.64 417
13173.73 465
13174.81 460
13175.90 442
13176.98 430
13178.06 437
13179.15 439
13180.23 433
13181.32 438
13182.40 440
13183.49 406
13184.57 459
13185.66 445
13186.74 432
13187.83 424
13188.91 447
13190.00 435
13191.08 435
13192.17 400
13193.25 464
13194.34 407
13195.42 409
13196.51 445
13197.59 410
13198.68 463
13199.77 463
13200.85 441
13201.94 422
13203.02 454
13204.11 406
13205.19 458
13206.28 422
13207.36 466
13208.45 448
13209.54 465
13210.62 489
13211.71 477
13212.79 453
13213.88 452
13214.97 458
13216.05 435
13217.14 428
13218.22 446
13219.31 454
13220.40 468
13221.48 451
13222.57 411
13223.66 439
13224.74 477
13225.83 449
13226.92 422
13228.00 403
13229.09 462
13230.18 472
13231.26 467
13232.35 483
13233.44 481
13234.52 446
13235.61 460
13236.70 445
13237.78 446
13238.87 423
13239.96 465
13241.05 471
13242.13 419
13243.22 428
13244.31 491
13245.39 434
13246.48 426
13247.57 494
13248.66 455
13249.74 469
13250.83 478
13251.92 464
13253.01 490
13254.10 462
13255.18 455
13256.27 477
13257.36 472
13258.45 450
13259.53 473
13260.62 455
13261.71 468
13262.80 438
13263.89 467
13264.97 454
13266.06 505
13267.15 436
13268.24 454
13269.33 484
13270.42 466
13271.50 467
13272.59 487
13273.68 448
13274.77 433
13275.86 448
13276.95 476
13278.04 443
13279.12 461
13280.21 511
13281.30 512
13282.39 445
13283.48 466
13284.57 509
13285.66 541
13286.75 495
13287.84 523
13288.93 488
13290.01 524
13291.10 495
13292.19 496
13293.28 504
13294.37 462
13295.46 535
13296.55 520
13297.64 541
13298.73 492
13299.82 497
13300.91 528
13302.00 517
13303.09 536
13304.18 555
13305.27 541
13306.36 583
13307.45 621
13308.54 574
13309.63 557
13310.72 568
13311.81 540
13312.90 546
13313.99 546
13315.08 494
13316.17 553
13317.26 551
13318.35 492
13319.44 511
13320.53 615
13321.62 523
13322.71 495
13323.80 526
13324.89 581
13325.98 523
13327.07 597
13328.16 547
13329.25 527
13330.35 520
13331.44 546
13332.53 546
13333.62 544
13334.71 510
13335.80 565
13336.89 593
13337.98 589
13339.07 552
13340.16 593
13341.26 610
13342.35 555
13343.44 522
13344.53 549
13345.62 523
13346.71 533
13347.80 577
13348.90 546
13349.99 585
13351.08 526
13352.17 555
13353.26 572
13354.36 580
13355.45 559
13356.54 576
13357.63 619
13358.72 569
13359.81 542
13360.91 641
13362.00 629
13363.09 588
13364.18 587
13365.28 598
13366.37 636
13367.46 676
13368.55 658
13369.65 630
13370.74 642
13371.83 681
13372.92 647
13374.02 630
13375.11 637
13376.20 626
13377.29 589
13378.39 634
13379.48 612
13380.57 559
13381.67 582
13382.76 611
13383.85 571
13384.94 522
13386.04 574
13387.13 569
13388.22 535
13389.32 509
13390.41 543
13391.50 521
13392.60 522
13393.69 541
13394.78 580
13395.88 514
13396.97 502
13398.06 569
13399.16 550
13400.25 570
13401.35 530
13402.44 483
13403.53 526
13404.63 537
13405.72 496
13406.82 490
13407.91 553
13409.00 532
13410.10 492
13411.19 529
13412.29 515
13413.38 536
13414.47 529
13415.57 534
13416.66 490
13417.76 512
13418.85 520
13419.95 529
13421.04 560
13422.14 494
13423.23 560
13424.33 523
13425.42 515
13426.51 504
13427.61 551
13428.70 542
13429.80 560
13430.89 539
13431.99 552
13433.08 573
13434.18 571
13435.27 583
13436.37 526
13437.46 529
13438.56 493
13439.66 557
13440.75 590
13441.85 530
13442.94 523
13444.04 540
13445.13 598
13446.23 560
13447.32 589
13448.42 540
13449.52 556
13450.61 561
13451.71 570
13452.80 580
13453.90 613
13454.99 613
13456.09 637
13457.19 543
13458.28 546
13459.38 529
13460.48 566
13461.57 577
13462.67 617
13463.76 619
13464.86 622
13465.96 617
13467.05 642
13468.15 610
13469.25 584
13470.34 558
13471.44 577
13472.54 569
13473.63 572
13474.73 599
13475.83 600
13476.92 551
13478.02 616
13479.12 582
13480.21 588
13481.31 583
13482.41 638
13483.50 562
13484.60 597
13485.70 673
13486.80 667
13487.89 598
13488.99 672
13490.09 647
13491.19 617
13492.28 626
13493.38 615
13494.48 660
13495.58 675
13496.67 694
13497.77 682
13498.87 686
13499.97 664
13501.06 724
13502.16 746
13503.26 726
13504.36 685
13505.46 717
13506.55 703
13507.65 707
13508.75 666
13509.85 649
13510.95 617
13512.05 615
13513.14 636
13514.24 633
13515.34 628
13516.44 628
13517.54 570
13518.64 554
13519.73 539
13520.83 539
13521.93 577
13523.03 568
13524.13 564
13525.23 553
13526.33 617
13527.43 597
13528.53 575
13529.62 605
13530.72 544
13531.82 570
13532.92 556
13534.02 534
13535.12 577
13536.22 547
13537.32 549
13538.42 552
13539.52 566
13540.62 544
13541.72 546
13542.82 557
13543.92 508
13545.01 509
13546.11 538
13547.21 539
13548.31 551
13549.41 520
13550.51 513
13551.61 513
13552.71 504
13553.81 482
13554.91 528
13556.01 513
13557.11 515
13558.21 546
13559.31 514
13560.41 517
13561.51 526
13562.61 570
13563.72 479
13564.82 487
13565.92 496
13567.02 544
13568.12 545
13569.22 538
13570.32 518
13571.42 546
13572.52 516
13573.62 516
13574.72 550
13575.82 481
13576.92 517
13578.02 499
13579.13 507
13580.23 516
13581.33 508
13582.43 536
13583.53 513
13584.63 541
13585.73 497
13586.83 518
13587.94 543
13589.04 504
13590.14 550
13591.24 562
13592.34 527
13593.44 549
13594.54 509
13595.65 564
13596.75 560
13597.85 551
13598.95 506
13600.05 563
13601.16 516
13602.26 540
13603.36 564
13604.46 580
13605.56 548
13606.67 540
13607.77 531
13608.87 550
13609.97 574
13611.07 544
13612.18 576
13613.28 588
13614.38 575
13615.48 557
13616.59 524
13617.69 574
13618.79 561
13619.89 520
13621.00 578
13622.10 531
13623.20 557
13624.31 567
13625.41 579
13626.51 595
13627.61 557
13628.72 533
13629.82 518
13630.92 548
13632.03 569
13633.13 549
13634.23 527
13635.34 592
13636.44 543
13637.54 466
13638.65 497
13639.75 557
13640.85 604
13641.96 572
13643.06 546
13644.16 523
13645.27 523
13646.37 523
13647.48 544
13648.58 487
13649.68 483
13650.79 555
13651.89 539
13653.00 531
13654.10 501
13655.20 529
13656.31 515
13657.41 455
13658.52 486
13659.62 524
13660.72 527
13661.83 562
13662.93 544
13664.04 516
13665.14 568
13666.25 539
13667.35 523
13668.46 555
13669.56 523
13670.67 578
13671.77 533
13672.88 527
13673.98 510
13675.09 550
13676.19 550
13677.30 558
13678.40 531
13679.51 503
13680.61 550
13681.72 564
13682.82 556
13683.93 515
13685.03 519
13686.14 524
13687.24 558
13688.35 555
13689.45 580
13690.56 578
13691.66 528
13692.77 609
13693.88 584
13694.98 535
13696.09 542
13697.19 565
13698.30 589
13699.40 582
13700.51 574
13701.62 576
13702.72 586
13703.83 571
13704.93 565
13706.04 587
13707.15 580
13708.25 590
13709.36 566
13710.47 595
13711.57 596
13712.68 599
13713.79 635
13714.89 654
13716.00 619
13717.11 549
13718.21 591
13719.32 658
13720.43 665
13721.53 652
13722.64 631
13723.75 662
13724.85 676
13725.96 676
13727.07 653
13728.17 641
13729.28 650
13730.39 675
13731.50 741
13732.60 674
13733.71 666
13734.82 668
13735.92 650
13737.03 692
13738.14 743
13739.25 709
13740.35 705
13741.46 640
13742.57 695
13743.68 712
13744.79 756
13745.89 720
13747.00 738
13748.11 697
13749.22 765
13750.32 788
13751.43 751
13752.54 766
13753.65 789
13754.76 811
13755.87 833
13756.97 895
13758.08 804
13759.19 826
13760.30 829
13761.41 843
13762.52 883
13763.62 879
13764.73 929
13765.84 930
13766.95 972
13768.06 988
13769.17 1010
13770.28 1105
13771.38 1102
13772.49 1169
13773.60 1175
13774.71 1178
13775.82 1253
13776.93 1177
13778.04 1161
13779.15 1115
13780.26 1082
13781.37 1038
13782.48 961
13783.58 952
13784.69 951
13785.80 881
13786.91 887
13788.02 870
13789.13 828
13790.24 782
13791.35 732
13792.46 766
13793.57 819
13794.68 774
13795.79 761
13796.90 731
13798.01 751
13799.12 815
13800.23 780
13801.34 715
13802.45 740
13803.56 749
13804.67 781
13805.78 746
13806.89 722
13808.00 727
13809.11 753
13810.22 779
13811.33 792
13812.44 734
13813.55 728
13814.66 736
13815.77 714
13816.88 705
13818.00 668
13819.11 672
13820.22 724
13821.33 743
13822.44 734
13823.55 711
13824.66 743
13825.77 712
13826.88 710
13827.99 726
13829.10 704
13830.22 730
13831.33 676
13832.44 710
13833.55 699
13834.66 646
13835.77 676
13836.88 689
13838.00 716
13839.11 686
13840.22 714
13841.33 687
13842.44 688
13843.55 633
13844.67 721
13845.78 725
13846.89 750
13848.00 745
13849.11 742
13850.23 727
13851.34 738
13852.45 701
13853.56 694
13854.67 744
13855.79 694
13856.90 771
13858.01 729
13859.12 747
13860.24 750
13861.35 811
13862.46 805
13863.57 879
13864.69 843
13865.80 817
13866.91 838
13868.02 870
13869.14 827
13870.25 801
13871.36 828
13872.47 816
13873.59 795
13874.70 792
13875.81 802
13876.93 800
13878.04 870
13879.15 769
13880.27 762
13881.38 771
13882.49 778
13883.61 795
13884.72 765
13885.83 710
13886.95 754
13888.06 756
13889.17 783
13890.29 838
13891.40 817
13892.51 856
13893.63 855
13894.74 826
13895.86 856
13896.97 868
13898.08 851
13899.20 812
13900.31 800
13901.43 836
13902.54 776
13903.65 817
13904.77 792
13905.88 794
13907.00 793
13908.11 721
13909.23 719
13910.34 707
13911.45 722
13912.57 743
13913.68 744
13914.80 703
13915.91 721
13917.03 704
13918.14 720
13919.26 700
13920.37 697
13921.49 706
13922.60 698
13923.72 707
13924.83 643
13925.95 610
13927.06 710
13928.18 654
13929.29 689
13930.41 677
13931.52 713
13932.64 672
13933.75 674
13934.87 646
13935.98 647
13937.10 682
13938.21 631
13939.33 668
13940.45 702
13941.56 693
13942.68 680
13943.79 680
13944.91 658
13946.03 623
13947.14 684
13948.26 645
13949.37 662
13950.49 657
13951.60 621
13952.72 609
13953.84 645
13954.95 668
13956.07 656
13957.19 615
13958.30 598
13959.42 655
13960.54 630
13961.65 622
13962.77 607
13963.88 660
13965.00 675
13966.12 639
13967.23 620
13968.35 574
13969.47 591
13970.59 655
13971.70 614
13972.82 652
13973.94 666
13975.05 627
13976.17 632
13977.29 594
13978.40 641
13979.52 670
13980.64 687
13981.76 675
13982.87 667
13983.99 685
13985.11 669
13986.23 675
13987.34 616
13988.46 606
13989.58 610
13990.70 699
13991.81 659
13992.93 616
13994.05 642
13995.17 653
13996.29 677
13997.40 688
13998.52 679
13999.64 638
14000.76 678
14001.88 709
14002.99 675
14004.11 640
14005.23 662
14006.35 676
14007.47 665
14008.58 624
14009.70 619
14010.82 658
14011.94 669
14013.06 685
14014.18 679
14015.30 668
14016.41 715
14017.53 722
14018.65 739
14019.77 690
14020.89 712
14022.01 681
14023.13 700
14024.25 717
14025.37 754
14026.48 694
14027.60 699
14028.72 718
14029.84 685
14030.96 672
14032.08 644
14033.20 631
14034.32 655
14035.44 642
14036.56 624
14037.68 641
14038.80 634
14039.92 659
14041.04 632
14042.16 599
14043.28 622
14044.40 607
14045.52 587
14046.64 638
14047.76 625
14048.88 646
14050.00 671
14051.12 696
14052.24 722
14053.36 656
14054.48 699
14055.60 654
14056.72 692
14057.84 630
14058.96 654
14060.08 639
14061.20 694
14062.32 755
14063.44 654
14064.56 638
14065.68 654
14066.80 658
14067.92 669
14069.04 596
14070.16 610
14071.28 613
14072.41 659
14073.53 688
14074.65 695
14075.77 695
14076.89 661
14078.01 658
14079.13 676
14080.25 678
14081.37 710
14082.50 692
14083.62 695
14084.74 691
14085.86 731
14086.98 746
14088.10 734
14089.23 732
14090.35 760
14091.47 755
14092.59 787
14093.71 796
14094.83 817
14095.96 825
14097.08 807
14098.20 833
14099.32 781
14100.44 849
14101.57 806
14102.69 849
14103.81 820
14104.93 807
14106.05 802
14107.18 799
14108.30 697
14109.42 735
14110.54 688
14111.67 670
14112.79 655
14113.91 649
14115.03 659
14116.16 633
14117.28 591
14118.40 639
14119.53 655
14120.65 676
14121.77 647
14122.89 601
14124.02 576
14125.14 641
14126.26 603
14127.39 588
14128.51 637
14129.63 655
14130.76 603
14131.88 614
14133.00 610
14134.13 569
14135.25 581
14136.37 614
14137.50 588
14138.62 593
14139.74 571
14140.87 592
14141.99 589
14143.11 630
14144.24 614
14145.36 583
14146.49 559
14147.61 537
14148.73 544
14149.86 478
14150.98 528
14152.11 593
14153.23 572
14154.35 557
14155.48 566
14156.60 543
14157.73 571
14158.85 567
14159.98 586
14161.10 570
14162.23 605
14163.35 574
14164.47 563
14165.60 612
14166.72 543
14167.85 566
14168.97 534
14170.10 511
14171.22 470
14172.35 533
14173.47 603
14174.60 543
14175.72 564
14176.85 540
14177.97 524
14179.10 524
14180.22 552
14181.35 554
14182.47 485
14183.60 510
14184.72 530
14185.85 582
14186.98 556
14188.10 579
14189.23 532
14190.35 502
14191.48 514
14192.60 458
14193.73 519
14194.86 506
14195.98 530
14197.11 510
14198.23 508
14199.36 523
14200.49 488
14201.61 498
14202.74 502
14203.86 489
14204.99 507
14206.12 471
14207.24 496
14208.37 499
14209.50 499
14210.62 473
14211.75 486
14212.87 468
14214.00 438
14215.13 472
14216.25 486
14217.38 524
14218.51 481
14219.63 478
14220.76 501
14221.89 511
14223.02 495
14224.14 474
14225.27 490
14226.40 508
14227.52 526
14228.65 483
14229.78 505
14230.91 465
14232.03 465
14233.16 465
14234.29 468
14235.41 468
14236.54 440
14237.67 455
14238.80 442
14239.92 461
14241.05 442
14242.18 439
14243.31 442
14244.44 441
14245.56 450
14246.69 458
14247.82 444
14248.95 418
14250.08 463
14251.20 476
14252.33 435
14253.46 443
14254.59 501
14255.72 479
14256.84 478
14257.97 424
14259.10 462
14260.23 465
14261.36 417
14262.49 429
14263.62 416
14264.74 399
14265.87 423
14267.00 395
14268.13 467
14269.26 412
14270.39 444
14271.52 454
14272.65 456
14273.77 486
14274.90 408
14276.03 475
14277.16 439
14278.29 426
14279.42 373
14280.55 414
14281.68 396
14282.81 383
14283.94 436
14285.07 400
14286.20 431
14287.33 425
14288.45 421
14289.58 407
14290.71 458
14291.84 434
14292.97 416
14294.10 426
14295.23 420
14296.36 375
14297.49 417
14298.62 462
14299.75 418
14300.88 359
14302.01 374
14303.14 422
14304.27 394
14305.40 401
14306.53 422
14307.66 401
14308.79 392
14309.92 392
14311.05 409
14312.19 388
14313.32 389
14314.45 403
14315.58 400
14316.71 398
14317.84 412
14318.97 416
14320.10 444
14321.23 404
14322.36 373
14323.49 392
14324.62 359
14325.75 374
14326.89 363
14328.02 414
14329.15 405
14330.28 371
14331.41 367
14332.54 347
14333.67 362
14334.80 416
14335.94 423
14337.07 397
14338.20 381
14339.33 341
14340.46 360
14341.59 389
14342.73 388
14343.86 395
14344.99 372
14346.12 391
14347.25 363
14348.38 363
14349.52 370
14350.65 374
14351.78 403
14352.91 436
14354.04 413
14355.18 379
14356.31 400
14357.44 389
14358.57 392
14359.71 394
14360.84 410
14361.97 403
14363.10 393
14364.24 383
14365.37 426
14366.50 352
14367.63 370
14368.77 371
14369.90 386
14371.03 357
14372.16 383
14373.30 381
14374.43 334
14375.56 385
14376.70 397
14377.83 398
14378.96 430
14380.10 431
14381.23 394
14382.36 402
14383.50 407
14384.63 400
14385.76 379
14386.90 436
14388.03 400
14389.16 424
14390.30 392
14391.43 374
14392.56 370
14393.70 416
14394.83 405
14395.97 343
14397.10 361
14398.23 363
14399.37 389
14400.50 402
14401.63 387
14402.77 409
14403.90 370
14405.04 417
14406.17 411
14407.31 411
14408.44 373
14409.57 403
14410.71 430
14411.84 411
14412.98 359
14414.11 366
14415.25 405
14416.38 401
14417.52 402
14418.65 417
14419.79 386
14420.92 407
14422.05 410
14423.19 420
14424.32 435
14425.46 381
14426.59 403
14427.73 429
14428.86 430
14430.00 418
14431.14 445
14432.27 411
14433.41 384
14434.54 405
14435.68 402
14436.81 410
14437.95 386
14439.08 392
14440.22 393
14441.35 397
14442.49 419
14443.63 421
14444.76 383
14445.90 388
14447.03 348
14448.17 351
14449.30 398
14450.44 382
14451.58 373
14452.71 385
14453.85 376
14454.98 388
14456.12 398
14457.26 413
14458.39 398
14459.53 387
14460.67 403
14461.80 399
14462.94 382
14464.08 382
14465.21 414
14466.35 409
14467.48 362
14468.62 411
14469.76 403
14470.90 390
14472.03 393
14473.17 379
14474.31 388
14475.44 394
14476.58 373
14477.72 440
14478.85 412
14479.99 384
14481.13 404
14482.27 434
14483.40 395
14484.54 378
14485.68 373
14486.81 368
14487.95 413
14489.09 409
14490.23 407
14491.36 385
14492.50 429
14493.64 406
14494.78 389
14495.92 368
14497.05 400
14498.19 391
14499.33 379
14500.47 353
14501.60 404
14502.74 348
14503.88 391
14505.02 366
14506.16 349
14507.30 379
14508.43 415
14509.57 426
14510.71 383
14511.85 371
14512.99 388
14514.13 384
14515.26 356
14516.40 361
14517.54 368
14518.68 351
14519.82 376
14520.96 389
14522.10 378
14523.23 376
14524.37 397
14525.51 385
14526.65 355
14527.79 362
14528.93 390
14530.07 390
14531.21 401
14532.35 378
14533.49 357
14534.63 370
14535.76 374
14536.90 368
14538.04 392
14539.18 396
14540.32 391
14541.46 374
14542.60 385
14543.74 379
14544.88 382
14546.02 384
14547.16 400
14548.30 365
14549.44 372
14550.58 419
14551.72 392
14552.86 353
14554.00 363
14555.14 397
14556.28 409
14557.42 414
14558.56 416
14559.70 412
14560.84 372
14561.98 394
14563.12 395
14564.26 440
14565.40 426
14566.54 409
14567.68 436
14568.82 405
14569.96 407
14571.11 399
14572.25 414
14573.39 423
14574.53 434
14575.67 397
14576.81 408
14577.95 414
14579.09 432
14580.23 404
14581.37 421
14582.52 374
14583.66 419
14584.80 438
14585.94 416
14587.08 403
14588.22 410
14589.36 442
14590.50 396
14591.65 395
14592.79 431
14593.93 439
14595.07 447
14596.21 464
14597.35 438
14598.50 425
14599.64 468
14600.78 446
14601.92 450
14603.06 444
14604.21 441
14605.35 421
14606.49 415
14607.63 415
14608.77 462
14609.92 474
14611.06 523
14612.20 508
14613.34 470
14614.49 453
14615.63 447
14616.77 489
14617.91 508
14619.06 465
14620.20 474
14621.34 529
14622.48 511
14623.63 475
14624.77 460
14625.91 503
14627.06 521
14628.20 518
14629.34 516
14630.48 590
14631.63 561
14632.77 520
14633.91 554
14635.06 552
14636.20 575
14637.34 594
14638.49 624
14639.63 533
14640.77 586
14641.92 557
14643.06 571
14644.20 545
14645.35 502
14646.49 495
14647.64 522
14648.78 512
14649.92 498
14651.07 489
14652.21 507
14653.35 471
14654.50 488
14655.64 497
14656.79 462
14657.93 439
14659.07 497
14660.22 462
14661.36 447
14662.51 440
14663.65 422
14664.80 439
14665.94 437
14667.09 411
14668.23 437
14669.37 455
14670.52 417
14671.66 401
14672.81 429
14673.95 403
14675.10 425
14676.24 423
14677.39 419
14678.53 394
14679.68 384
14680.82 368
14681.97 389
14683.11 322
14684.26 387
14685.40 370
14686.55 381
14687.69 356
14688.84 361
14689.98 362
14691.13 362
14692.27 384
14693.42 346
14694.57 348
14695.71 383
14696.86 375
14698.00 406
14699.15 320
14700.29 351
14701.44 369
14702.59 342
14703.73 318
14704.88 331
14706.02 341
14707.17 354
14708.32 378
14709.46 338
14710.61 340
14711.75 366
14712.90 399
14714.05 394
14715.19 318
14716.34 386
14717.49 382
14718.63 374
14719.78 367
14720.93 391
14722.07 353
14723.22 345
14724.37 344
14725.51 401
14726.66 381
14727.81 353
14728.95 351
14730.10 364
14731.25 357
14732.39 389
14733.54 368
14734.69 385
14735.84 428
14736.98 407
14738.13 390
14739.28 363
14740.42 392
14741.57 385
14742.72 385
14743.87 343
14745.01 347
14746.16 396
14747.31 356
14748.46 370
14749.61 364
14750.75 380
14751.90 385
14753.05 392
14754.20 371
14755.34 354
14756.49 388
14757.64 349
14758.79 373
14759.94 335
14761.08 426
14762.23 422
14763.38 429
14764.53 404
14765.68 371
14766.83 366
14767.97 411
14769.12 392
14770.27 422
14771.42 348
14772.57 412
14773.72 391
14774.87 389
14776.01 412
14777.16 406
14778.31 468
14779.46 436
14780.61 404
14781.76 375
14782.91 408
14784.06 444
14785.21 416
14786.36 360
14787.50 389
14788.65 435
14789.80 454
14790.95 431
14792.10 410
14793.25 411
14794.40 451
14795.55 455
14796.70 447
14797.85 422
14799.00 432
14800.15 474
14801.30 442
14802.45 460
14803.60 404
14804.75 457
14805.90 446
14807.05 469
14808.20 449
14809.35 438
14810.50 413
14811.65 435
14812.80 412
14813.95 390
14815.10 431
14816.25 442
14817.40 440
14818.55 394
14819.70 389
14820.85 382
14822.00 408
14823.15 381
14824.30 409
14825.45 362
14826.60 358
14827.75 353
14828.91 382
14830.06 386
14831.21 346
14832.36 331
14833.51 366
14834.66 352
14835.81 364
14836.96 335
14838.11 344
14839.26 345
14840.42 353
14841.57 361
14842.72 366
14843.87 371
14845.02 332
14846.17 382
14847.32 317
14848.48 342
14849.63 311
14850.78 350
14851.93 334
14853.08 327
14854.23 331
14855.39 302
14856.54 342
14857.69 397
14858.84 327
14859.99 304
14861.15 280
14862.30 309
14863.45 312
14864.60 298
14865.75 322
14866.91 314
14868.06 299
14869.21 300
14870.36 331
14871.52 330
14872.67 327
14873.82 335
14874.97 286
14876.13 301
14877.28 303
14878.43 303
14879.59 278
14880.74 299
14881.89 290
14883.04 329
14884.20 320
14885.35 327
14886.50 305
14887.66 281
14888.81 309
14889.96 318
14891.12 346
14892.27 298
14893.42 314
14894.58 314
14895.73 297
14896.88 322
14898.04 285
14899.19 317
14900.34 300
14901.50 275
14902.65 309
14903.80 352
14904.96 342
14906.11 306
14907.27 289
14908.42 301
14909.57 279
14910.73 301
14911.88 303
14913.04 302
14914.19 274
14915.34 280
14916.50 336
14917.65 343
14918.81 298
14919.96 297
14921.11 274
14922.27 327
14923.42 301
14924.58 324
14925.73 321
14926.89 289
14928.04 328
14929.20 331
14930.35 316
14931.51 291
14932.66 294
14933.82 324
14934.97 281
14936.13 319
14937.28 352
14938.44 339
14939.59 269
14940.75 265
14941.90 283
14943.06 304
14944.21 312
14945.37 322
14946.52 280
14947.68 273
14948.83 299
14949.99 303
14951.14 270
14952.30 314
14953.46 313
14954.61 278
14955.77 314
14956.92 306
14958.08 278
14959.24 271
14960.39 272
14961.55 309
14962.70 288
14963.86 312
14965.02 294
14966.17 280
14967.33 251
14968.48 293
14969.64 282
14970.80 283
14971.95 274
14973.11 272
14974.27 265
14975.42 283
14976.58 319
14977.74 324
14978.89 284
14980.05 284
14981.21 276
14982.36 291
14983.52 285
14984.68 284
14985.83 308
14986.99 295
14988.15 263
14989.30 262
14990.46 300
14991.62 286
14992.77 277
14993.93 273
14995.09 255
14996.25 243
14997.40 262
14998.56 271
14999.72 260
15000.88 279
15002.03 264
15003.19 289
15004.35 273
15005.51 269
15006.66 257
15007.82 274
15008.98 227
15010.14 249
15011.30 266
15012.45 270
15013.61 266
15014.77 259
15015.93 297
15017.09 258
15018.24 224
15019.40 241
15020.56 245
15021.72 244
15022.88 199
15024.04 214
15025.19 251
15026.35 259
15027.51 282
15028.67 259
15029.83 244
15030.99 265
15032.15 280
15033.30 263
15034.46 258
15035.62 248
15036.78 278
15037.94 280
15039.10 245
15040.26 243
15041.42 233
15042.58 282
15043.73 246
15044.89 222
15046.05 242
15047.21 260
15048.37 249
15049.53 262
15050.69 237
15051.85 233
15053.01 241
15054.17 285
15055.33 266
15056.49 229
15057.65 229
15058.81 268
15059.97 282
15061.13 264
15062.29 246
15063.45 267
15064.61 280
15065.77 261
15066.93 220
15068.09 275
15069.25 259
15070.41 217
15071.57 240
15072.73 237
15073.89 220
15075.05 243
15076.21 241
15077.37 204
15078.53 231
15079.69 233
15080.85 264
15082.01 272
15083.17 265
15084.33 249
15085.49 267
15086.65 304
15087.82 239
15088.98 213
15090.14 276
15091.30 250
15092.46 235
15093.62 211
15094.78 252
15095.94 277
15097.10 250
15098.27 249
15099.43 259
15100.59 249
15101.75 238
15102.91 257
15104.07 211
15105.23 208
15106.40 242
15107.56 268
15108.72 261
15109.88 230
15111.04 250
15112.20 238
15113.37 230
15114.53 253
15115.69 243
15116.85 231
15118.01 247
15119.18 213
15120.34 253
15121.50 272
15122.66 247
15123.82 247
15124.99 254
15126.15 233
15127.31 241
15128.47 278
15129.64 241
15130.80 261
15131.96 255
15133.12 257
15134.29 239
15135.45 223
15136.61 218
15137.77 243
15138.94 286
15140.10 251
15141.26 252
15142.43 256
15143.59 215
15144.75 238
15145.92 272
15147.08 261
15148.24 260
15149.41 238
15150.57 255
15151.73 267
15152.90 239
15154.06 269
15155.22 267
15156.39 224
15157.55 244
15158.71 221
15159.88 209
15161.04 277
15162.20 286
15163.37 261
15164.53 262
15165.70 229
15166.86 274
15168.02 299
15169.19 266
15170.35 248
15171.52 254
15172.68 230
15173.84 241
15175.01 227
15176.17 280
15177.34 279
15178.50 283
15179.66 267
15180.83 282
15181.99 297
15183.16 282
15184.32 267
15185.49 277
15186.65 286
15187.82 283
15188.98 270
15190.15 294
15191.31 291
15192.48 238
15193.64 280
15194.81 270
15195.97 281
15197.14 273
15198.30 233
15199.47 267
15200.63 282
15201.80 285
15202.96 274
15204.13 280
15205.29 282
15206.46 277
15207.62 265
15208.79 284
15209.96 287
15211.12 270
15212.29 300
15213.45 322
15214.62 259
15215.78 260
15216.95 296
15218.12 308
15219.28 284
15220.45 266
15221.61 269
15222.78 294
15223.95 310
15225.11 330
15226.28 256
15227.44 288
15228.61 326
15229.78 345
15230.94 354
15232.11 320
15233.28 336
15234.44 333
15235.61 318
15236.78 367
15237.94 372
15239.11 328
15240.28 333
15241.44 326
15242.61 326
15243.78 320
15244.94 338
15246.11 346
15247.28 317
15248.44 317
15249.61 280
15250.78 302
15251.95 304
15253.11 306
15254.28 271
15255.45 327
15256.61 314
15257.78 302
15258.95 240
15260.12 267
15261.28 263
15262.45 299
15263.62 299
15264.79 279
15265.95 263
15267.12 296
15268.29 263
15269.46 258
15270.63 278
15271.79 247
15272.96 294
15274.13 298
15275.30 274
15276.47 300
15277.63 253
15278.80 305
15279.97 283
15281.14 288
15282.31 281
15283.48 285
15284.64 300
15285.81 298
15286.98 264
15288.15 262
15289.32 265
15290.49 270
15291.66 252
15292.82 246
15293.99 272
15295.16 281
15296.33 285
15297.50 284
15298.67 270
15299.84 256
15301.01 282
15302.18 247
15303.35 266
15304.51 254
15305.68 283
15306.85 257
15308.02 277
15309.19 270
15310.36 273
15311.53 263
15312.70 237
15313.87 264
15315.04 281
15316.21 286
15317.38 295
15318.55 236
15319.72 276
15320.89 267
15322.06 255
15323.23 277
15324.40 231
15325.57 243
15326.74 276
15327.91 256
15329.08 228
15330.25 274
15331.42 287
15332.59 235
15333.76 279
15334.93 285
15336.10 260
15337.27 280
15338.44 309
15339.61 294
15340.78 274
15341.95 230
15343.12 281
15344.29 265
15345.47 250
15346.64 272
15347.81 262
15348.98 305
15350.15 292
15351.32 261
15352.49 273
15353.66 267
15354.83 310
15356.00 272
15357.18 293
15358.35 312
15359.52 299
15360.69 288
15361.86 271
15363.03 317
15364.20 281
15365.38 280
15366.55 275
15367.72 270
15368.89 269
15370.06 266
15371.23 264
15372.41 277
15373.58 266
15374.75 297
15375.92 291
15377.09 276
15378.26 302
15379.44 320
15380.61 248
15381.78 291
15382.95 292
15384.13 301
15385.30 306
15386.47 302
15387.64 273
15388.82 263
15389.99 264
15391.16 312
15392.33 275
15393.51 272
15394.68 270
15395.85 284
15397.02 322
15398.20 324
15399.37 307
15400.54 270
15401.71 299
15402.89 275
15404.06 274
15405.23 279
15406.41 275
15407.58 270
15408.75 273
15409.93 253
15411.10 220
15412.27 296
15413.45 325
15414.62 307
15415.79 274
15416.97 265
15418.14 344
15419.31 289
15420.49 278
15421.66 270
15422.84 276
15424.01 275
15425.18 284
15426.36 280
15427.53 259
15428.70 286
15429.88 278
15431.05 270
15432.23 256
15433.40 251
15434.57 267
15435.75 287
15436.92 260
15438.10 277
15439.27 282
15440.45 293
15441.62 274
15442.80 292
15443.97 276
15445.14 271
15446.32 276
15447.49 261
15448.67 258
15449.84 263
15451.02 271
15452.19 283
15453.37 290
15454.54 250
15455.72 264
15456.89 281
15458.07 285
15459.24 260
15460.42 240
15461.59 236
15462.77 277
15463.94 253
15465.12 245
15466.29 246
15467.47 278
15468.65 275
15469.82 267
15471.00 283
15472.17 244
15473.35 280
15474.52 253
15475.70 220
15476.88 241
15478.05 247
15479.23 252
15480.40 271
15481.58 257
15482.76 253
15483.93 261
15485.11 242
15486.28 224
15487.46 245
15488.64 258
15489.81 239
15490.99 296
15492.16 274
15493.34 243
15494.52 235
15495.69 259
15496.87 265
15498.05 248
15499.22 262
15500.40 232
15501.58 286
15502.75 252
15503.93 233
15505.11 254
15506.28 264
15507.46 251
15508.64 273
15509.82 261
15510.99 232
15512.17 267
15513.35 254
15514.52 250
15515.70 244
15516.88 258
15518.06 269
15519.23 289
15520.41 272
15521.59 254
15522.77 264
15523.94 254
15525.12 276
15526.30 256
15527.48 255
15528.65 306
15529.83 260
15531.01 289
15532.19 242
15533.37 243
15534.54 300
15535.72 271
15536.90 259
15538.08 244
15539.26 271
15540.44 285
15541.61 301
15542.79 259
15543.97 251
15545.15 255
15546.33 265
15547.51 271
15548.68 256
15549.86 264
15551.04 260
15552.22 296
15553.40 311
15554.58 261
15555.76 260
15556.93 301
15558.11 303
15559.29 270
15560.47 300
15561.65 373
15562.83 291
15564.01 346
15565.19 259
15566.37 302
15567.55 290
15568.73 304
15569.91 288
15571.08 273
15572.26 269
15573.44 284
15574.62 283
15575.80 335
15576.98 345
15578.16 316
15579.34 282
15580.52 305
15581.70 315
15582.88 290
15584.06 309
15585.24 289
15586.42 283
15587.60 314
15588.78 330
15589.96 321
15591.14 332
15592.32 298
15593.50 302
15594.68 281
15595.86 297
15597.04 298
15598.22 321
15599.40 316
15600.58 316
15601.76 311
15602.95 352
15604.13 306
15605.31 300
15606.49 304
15607.67 261
15608.85 325
15610.03 359
15611.21 333
15612.39 338
15613.57 329
15614.75 366
15615.93 324
15617.12 326
15618.30 341
15619.48 374
15620.66 348
15621.84 324
15623.02 367
15624.20 364
15625.38 346
15626.57 331
15627.75 367
15628.93 364
15630.11 342
15631.29 386
15632.47 331
15633.66 349
15634.84 344
15636.02 345
15637.20 362
15638.38 364
15639.57 353
15640.75 375
15641.93 392
15643.11 352
15644.29 382
15645.48 365
15646.66 392
15647.84 382
15649.02 347
15650.21 391
15651.39 432
15652.57 427
15653.75 438
15654.94 433
15656.12 387
15657.30 396
15658.48 432
15659.67 432
15660.85 435
15662.03 414
15663.22 440
15664.40 426
15665.58 395
15666.76 397
15667.95 415
15669.13 441
15670.31 442
15671.50 420
15672.68 437
15673.86 423
15675.05 370
15676.23 375
15677.41 457
15678.60 431
15679.78 389
15680.96 413
15682.15 425
15683.33 421
15684.51 440
15685.70 413
15686.88 381
15688.07 382
15689.25 401
15690.43 402
15691.62 379
15692.80 399
15693.99 351
15695.17 397
15696.35 415
15697.54 413
15698.72 432
15699.91 446
15701.09 440
15702.28 406
15703.46 384
15704.64 410
15705.83 398
15707.01 404
15708.20 437
15709.38 465
15710.57 484
15711.75 446
15712.94 408
15714.12 451
15715.31 470
15716.49 458
15717.68 492
15718.86 463
15720.05 446
15721.23 454
15722.42 512
15723.60 505
15724.79 470
15725.97 454
15727.16 480
15728.34 511
15729.53 461
15730.71 440
15731.90 432
15733.08 447
15734.27 451
15735.46 450
15736.64 427
15737.83 441
15739.01 432
15740.20 417
15741.39 433
15742.57 454
15743.76 429
15744.94 483
15746.13 449
15747.31 452
15748.50 453
15749.69 480
15750.87 478
15752.06 510
15753.25 477
15754.43 437
15755.62 416
15756.81 417
15757.99 461
15759.18 497
15760.36 467
15761.55 464
15762.74 454
15763.92 486
15765.11 487
15766.30 464
15767.49 460
15768.67 522
15769.86 466
15771.05 491
15772.23 483
15773.42 443
15774.61 445
15775.79 417
15776.98 431
15778.17 471
15779.36 467
15780.54 438
15781.73 464
15782.92 435
15784.11 464
15785.29 419
15786.48 466
15787.67 444
15788.86 441
15790.04 410
15791.23 406
15792.42 425
15793.61 469
15794.79 403
15795.98 395
15797.17 413
15798.36 425
15799.55 440
15800.73 407
15801.92 422
15803.11 414
15804.30 398
15805.49 315
15806.68 390
15807.86 392
15809.05 373
15810.24 380
15811.43 371
15812.62 398
15813.81 415
15815.00 372
15816.18 347
15817.37 350
15818.56 387
15819.75 384
15820.94 343
15822.13 366
15823.32 343
15824.51 378
15825.70 382
15826.88 373
15828.07 334
15829.26 365
15830.45 363
15831.64 323
15832.83 346
15834.02 382
15835.21 362
15836.40 319
15837.59 374
15838.78 358
15839.97 337
15841.16 369
15842.35 361
15843.54 333
15844.73 354
15845.92 339
15847.11 362
15848.30 387
15849.49 377
15850.68 358
15851.87 357
15853.06 354
15854.25 356
15855.44 375
15856.63 385
15857.82 393
15859.01 349
15860.20 385
15861.39 393
15862.58 366
15863.77 354
15864.96 380
15866.15 378
15867.34 369
15868.53 372
15869.72 368
15870.91 356
15872.10 377
15873.29 381
15874.48 341
15875.68 346
15876.87 368
15878.06 381
15879.25 356
15880.44 377
15881.63 354
15882.82 347
15884.01 320
15885.20 374
15886.40 329
15887.59 376
15888.78 374
15889.97 350
15891.16 390
15892.35 401
15893.54 374
15894.74 343
15895.93 377
15897.12 390
15898.31 365
15899.50 390
15900.70 373
15901.89 387
15903.08 366
15904.27 399
15905.46 398
15906.66 393
15907.85 364
15909.04 371
15910.23 401
15911.42 416
15912.62 348
15913.81 395
15915.00 402
15916.19 392
15917.39 390
15918.58 381
15919.77 372
15920.96 421
15922.16 406
15923.35 377
15924.54 401
15925.73 376
15926.93 405
15928.12 374
15929.31 394
15930.51 379
15931.70 383
15932.89 430
15934.09 408
15935.28 400
15936.47 381
15937.67 386
15938.86 393
15940.05 345
15941.25 381
15942.44 369
15943.63 342
15944.83 317
15946.02 381
15947.21 303
15948.41 370
15949.60 380
15950.79 357
15951.99 338
15953.18 307
15954.38 316
15955.57 282
15956.76 302
15957.96 316
15959.15 286
15960.35 281
15961.54 324
15962.73 296
15963.93 299
15965.12 321
15966.32 303
15967.51 298
15968.71 299
15969.90 265
15971.09 301
15972.29 303
15973.48 305
15974.68 313
15975.87 313
15977.07 350
15978.26 306
15979.46 270
15980.65 275
15981.85 290
15983.04 290
15984.24 308
15985.43 286
15986.63 301
15987.82 321
15989.02 297
15990.21 274
15991.41 267
15992.60 281
15993.80 268
15994.99 266
15996.19 246
15997.39 258
15998.58 237
15999.78 264
16000.97 276
16002.17 284
16003.36 262
16004.56 276
16005.76 271
16006.95 300
16008.15 300
16009.34 262
16010.54 290
16011.73 263
16012.93 271
16014.13 261
16015.32 271
16016.52 267
16017.72 270
16018.91 261
16020.11 251
16021.30 264
16022.50 290
16023.70 279
16024.89 267
16026.09 270
16027.29 256
16028.48 262
16029.68 264
16030.88 209
16032.07 263
16033.27 268
16034.47 233
16035.67 212
16036.86 226
16038.06 273
16039.26 255
16040.45 280
16041.65 274
16042.85 277
16044.04 278
16045.24 231
16046.44 241
16047.64 257
16048.83 285
16050.03 276
16051.23 265
16052.43 267
16053.62 227
16054.82 250
16056.02 280
16057.22 261
16058.42 221
16059.61 256
16060.81 249
16062.01 254
16063.21 244
16064.41 262
16065.60 267
16066.80 274
16068.00 254
16069.20 266
16070.40 251
16071.59 255
16072.79 252
16073.99 276
16075.19 254
16076.39 237
16077.59 259
16078.78 228
16079.98 269
16081.18 237
16082.38 298
16083.58 298
16084.78 263
16085.98 250
16087.18 249
16088.37 242
16089.57 243
16090.77 264
16091.97 259
16093.17 284
16094.37 233
16095.57 229
16096.77 223
16097.97 226
16099.17 230
16100.37 259
16101.57 256
16102.77 250
16103.96 249
16105.16 219
16106.36 216
16107.56 245
16108.76 238
16109.96 236
16111.16 241
16112.36 238
16113.56 218
16114.76 236
16115.96 247
16117.16 207
16118.36 249
16119.56 249
16120.76 253
16121.96 234
16123.16 231
16124.36 195
16125.56 213
16126.76 245
16127.96 255
16129.16 239
16130.37 220
16131.57 201
16132.77 216
16133.97 235
16135.17 214
16136.37 258
16137.57 259
16138.77 237
16139.97 239
16141.17 247
16142.37 215
16143.57 252
16144.77 246
16145.98 250
16147.18 219
16148.38 237
16149.58 230
16150.78 226
16151.98 236
16153.18 246
16154.38 239
16155.59 232
16156.79 227
16157.99 209
16159.19 241
16160.39 229
16161.59 235
16162.80 225
16164.00 259
16165.20 253
16166.40 246
16167.60 236
16168.80 223
16170.01 227
16171.21 224
16172.41 234
16173.61 206
16174.81 228
16176.02 234
16177.22 228
16178.42 208
16179.62 207
16180.83 235
16182.03 270
16183.23 229
16184.43 259
16185.64 239
16186.84 268
16188.04 236
16189.24 223
16190.45 260
16191.65 251
16192.85 248
16194.06 240
16195.26 234
16196.46 221
16197.66 223
16198.87 237
16200.07 255
16201.27 229
16202.48 246
16203.68 225
16204.88 219
16206.09 213
16207.29 220
16208.49 232
16209.70 237
16210.90 226
16212.10 219
16213.31 253
16214.51 208
16215.71 237
16216.92 252
16218.12 237
16219.33 264
16220.53 239
16221.73 234
16222.94 225
16224.14 214
16225.35 244
16226.55 261
16227.75 248
16228.96 233
16230.16 233
16231.37 249
16232.57 241
16233.77 246
16234.98 240
16236.18 234
16237.39 209
16238.59 241
16239.80 246
16241.00 271
16242.21 248
16243.41 243
16244.62 250
16245.82 242
16247.03 243
16248.23 220
16249.44 264
16250.64 269
16251.85 266
16253.05 227
16254.26 251
16255.46 266
16256.67 269
16257.87 228
16259.08 228
16260.28 221
16261.49 249
16262.69 255
16263.90 264
16265.10 272
16266.31 251
16267.51 279
16268.72 261
16269.93 256
16271.13 283
16272.34 289
16273.54 254
16274.75 257
16275.96 227
16277.16 280
16278.37 324
16279.57 302
16280.78 248
16281.99 258
16283.19 295
16284.40 308
16285.60 272
16286.81 256
16288.02 263
16289.22 272
16290.43 304
16291.64 274
16292.84 250
16294.05 295
16295.26 348
16296.46 299
16297.67 285
16298.88 251
16300.08 315
16301.29 307
16302.50 307
16303.70 292
16304.91 299
16306.12 287
16307.32 300
16308.53 321
16309.74 345
16310.95 333
16312.15 316
16313.36 298
16314.57 277
16315.78 261
16316.98 331
16318.19 318
16319.40 286
16320.61 284
16321.81 281
16323.02 282
16324.23 291
16325.44 276
16326.64 262
16327.85 260
16329.06 258
16330.27 268
16331.48 290
16332.68 269
16333.89 294
16335.10 301
16336.31 252
16337.52 307
16338.72 284
16339.93 242
16341.14 263
16342.35 251
16343.56 226
16344.77 278
16345.98 217
16347.18 228
16348.39 235
16349.60 243
16350.81 252
16352.02 243
16353.23 219
16354.44 258
16355.65 228
16356.85 191
16358.06 231
16359.27 225
16360.48 232
16361.69 214
16362.90 272
16364.11 240
16365.32 256
16366.53 238
16367.74 208
16368.95 231
16370.16 241
16371.36 223
16372.57 209
16373.78 241
16374.99 210
16376.20 260
16377.41 237
16378.62 220
16379.83 216
16381.04 262
16382.25 285
16383.46 203
16384.67 212
16385.88 231
16387.09 237
16388.30 235
16389.51 239
16390.72 255
16391.93 208
16393.14 241
16394.35 230
16395.56 235
16396.77 184
16397.98 247
16399.19 227
16400.41 205
16401.62 227
16402.83 229
16404.04 251
16405.25 216
16406.46 230
16407.67 259
16408.88 238
16410.09 227
16411.30 267
16412.51 243
16413.72 205
16414.94 227
16416.15 207
16417.36 216
16418.57 232
16419.78 210
16420.99 230
16422.20 194
16423.41 206
16424.63 247
16425.84 241
16427.05 250
16428.26 216
16429.47 209
16430.68 205
16431.90 214
16433.11 213
16434.32 223
16435.53 243
16436.74 234
16437.95 240
16439.17 230
16440.38 212
16441.59 198
16442.80 242
16444.01 213
16445.23 202
16446.44 183
16447.65 227
16448.86 239
16450.08 202
16451.29 191
16452.50 205
16453.71 217
16454.93 230
16456.14 203
16457.35 222
16458.56 219
16459.78 230
16460.99 236
16462.20 216
16463.42 225
16464.63 204
16465.84 211
16467.05 210
16468.27 202
16469.48 207
16470.69 221
16471.91 219
16473.12 195
16474.33 196
16475.55 211
16476.76 208
16477.97 167
16479.19 207
16480.40 199
16481.61 207
16482.83 220
16484.04 247
16485.25 201
16486.47 207
16487.68 178
16488.90 184
16490.11 214
16491.32 198
16492.54 221
16493.75 232
16494.97 229
16496.18 218
16497.39 197
16498.61 195
16499.82 207
16501.04 212
16502.25 216
16503.47 191
16504.68 201
16505.89 175
16507.11 196
16508.32 202
16509.54 220
16510.75 202
16511.97 215
16513.18 220
16514.40 189
16515.61 214
16516.83 206
16518.04 202
16519.26 164
16520.47 191
16521.69 220
16522.90 197
16524.12 202
16525.33 203
16526.55 232
16527.76 192
16528.98 215
16530.19 222
16531.41 192
16532.62 197
16533.84 211
16535.05 216
16536.27 218
16537.49 199
16538.70 200
16539.92 212
16541.13 193
16542.35 196
16543.56 214
16544.78 193
16546.00 178
16547.21 206
16548.43 218
16549.64 230
16550.86 173
16552.08 219
16553.29 216
16554.51 228
16555.73 223
16556.94 202
16558.16 217
16559.37 196
16560.59 197
16561.81 199
16563.02 197
16564.24 199
16565.46 187
16566.67 185
16567.89 178
16569.11 211
16570.32 232
16571.54 241
16572.76 215
16573.98 185
16575.19 233
16576.41 202
16577.63 197
16578.84 195
16580.06 222
16581.28 208
16582.50 203
16583.71 223
16584.93 216
16586.15 192
16587.36 175
16588.58 204
16589.80 210
16591.02 212
16592.24 224
16593.45 229
16594.67 229
16595.89 230
16597.11 222
16598.32 220
16599.54 208
16600.76 211
16601.98 267
16603.20 187
16604.41 204
16605.63 188
16606.85 220
16608.07 235
16609.29 204
16610.51 187
16611.72 222
16612.94 205
16614.16 189
16615.38 191
16616.60 195
16617.82 189
16619.03 196
16620.25 189
16621.47 183
16622.69 195
16623.91 180
16625.13 196
16626.35 189
16627.57 198
16628.79 219
16630.00 186
16631.22 178
16632.44 184
16633.66 196
16634.88 193
16636.10 176
16637.32 202
16638.54 213
16639.76 202
16640.98 202
16642.20 176
16643.42 184
16644.64 191
16645.86 196
16647.08 181
16648.30 191
16649.51 180
16650.73 172
16651.95 234
16653.17 205
16654.39 191
16655.61 223
16656.83 193
16658.05 186
16659.27 207
16660.49 216
16661.71 204
16662.93 186
16664.16 183
16665.38 166
16666.60 190
16667.82 236
16669.04 194
16670.26 182
16671.48 197
16672.70 200
16673.92 187
16675.14 175
16676.36 219
16677.58 195
16678.80 190
16680.02 178
16681.24 175
16682.46 205
16683.69 217
16684.91 187
16686.13 190
16687.35 189
16688.57 186
16689.79 197
16691.01 176
16692.23 174
16693.46 157
16694.68 174
16695.90 186
16697.12 188
16698.34 200
16699.56 189
16700.78 176
16702.01 176
16703.23 187
16704.45 174
16705.67 177
16706.89 194
16708.12 200
16709.34 192
16710.56 186
16711.78 178
16713.00 207
16714.23 205
16715.45 195
16716.67 207
16717.89 167
16719.11 185
16720.34 163
16721.56 175
16722.78 162
16724.00 201
16725.23 180
16726.45 193
16727.67 168
16728.89 242
16730.12 246
16731.34 170
16732.56 198
16733.79 192
16735.01 208
16736.23 188
16737.45 176
16738.68 222
16739.90 202
16741.12 182
16742.35 212
16743.57 167
16744.79 159
16746.02 195
16747.24 184
16748.46 198
16749.69 185
16750.91 162
16752.13 189
16753.36 155
16754.58 195
16755.80 177
16757.03 177
16758.25 200
16759.48 182
16760.70 185
16761.92 202
16763.15 183
16764.37 188
16765.60 181
16766.82 182
16768.04 181
16769.27 208
16770.49 219
16771.72 205
16772.94 206
16774.16 189
16775.39 177
16776.61 179
16777.84 172
16779.06 195
16780.29 170
16781.51 182
16782.74 202
16783.96 160
16785.19 192
16786.41 208
16787.64 187
16788.86 190
16790.09 180
16791.31 211
16792.54 186
16793.76 207
16794.99 224
16796.21 173
16797.44 185
16798.66 204
16799.89 201
16801.11 213
16802.34 187
16803.56 191
16804.79 189
16806.01 229
16807.24 161
16808.46 163
16809.69 192
16810.92 211
16812.14 200
16813.37 196
16814.59 216
16815.82 203
16817.04 210
16818.27 163
16819.50 187
16820.72 173
16821.95 197
16823.17 232
16824.40 210
16825.63 201
16826.85 211
16828.08 199
16829.31 198
16830.53 181
16831.76 206
16832.99 200
16834.21 187
16835.44 196
16836.67 197
16837.89 217
16839.12 196
16840.35 232
16841.57 203
16842.80 202
16844.03 202
16845.25 231
16846.48 179
16847.71 241
16848.93 234
16850.16 214
16851.39 208
16852.62 215
16853.84 229
16855.07 236
16856.30 228
16857.52 223
16858.75 212
16859.98 203
16861.21 234
16862.43 205
16863.66 243
16864.89 250
16866.12 261
16867.35 301
16868.57 234
16869.80 244
16871.03 229
16872.26 237
16873.48 252
16874.71 273
16875.94 232
16877.17 262
16878.40 270
16879.63 266
16880.85 262
16882.08 272
16883.31 245
16884.54 282
16885.77 287
16887.00 288
16888.22 283
16889.45 308
16890.68 268
16891.91 269
16893.14 279
16894.37 275
16895.60 312
16896.82 286
16898.05 258
16899.28 260
16900.51 280
16901.74 271
16902.97 244
16904.20 248
16905.43 232
16906.66 220
16907.89 244
16909.12 230
16910.34 251
16911.57 255
16912.80 222
16914.03 249
16915.26 232
16916.49 237
16917.72 240
16918.95 238
16920.18 230
16921.41 220
16922.64 264
16923.87 269
16925.10 257
16926.33 225
16927.56 225
16928.79 203
16930.02 208
16931.25 213
16932.48 234
16933.71 190
16934.94 249
16936.17 227
16937.40 208
16938.63 209
16939.86 200
16941.09 222
16942.32 214
16943.55 214
16944.78 214
16946.01 216
16947.24 214
16948.48 237
16949.71 199
16950.94 220
16952.17 214
16953.40 193
16954.63 198
16955.86 209
16957.09 195
16958.32 219
16959.55 210
16960.79 183
16962.02 197
16963.25 188
16964.48 195
16965.71 208
16966.94 210
16968.17 187
16969.40 236
16970.64 203
16971.87 200
16973.10 197
16974.33 154
16975.56 152
16976.79 155
16978.03 179
16979.26 202
16980.49 164
16981.72 179
16982.95 189
16984.19 200
16985.42 207
16986.65 196
16987.88 201
16989.11 184
16990.35 209
16991.58 183
16992.81 183
16994.04 171
16995.28 186
16996.51 212
16997.74 173
16998.97 198
17000.21 195
17001.44 211
17002.67 198
17003.90 211
17005.14 210
17006.37 223
17007.60 228
17008.84 204
17010.07 181
17011.30 181
17012.53 191
17013.77 184
17015.00 186
17016.23 174
17017.47 190
17018.70 194
17019.93 185
17021.17 240
17022.40 190
17023.63 196
17024.87 206
17026.10 194
17027.33 220
17028.57 212
17029.80 210
17031.04 195
17032.27 173
17033.50 177
17034.74 186
17035.97 189
17037.20 180
17038.44 161
17039.67 198
17040.91 161
17042.14 189
17043.37 169
17044.61 194
17045.84 155
17047.08 188
17048.31 156
17049.55 152
17050.78 187
17052.02 165
17053.25 170
17054.48 176
17055.72 208
17056.95 201
17058.19 165
17059.42 192
17060.66 190
17061.89 175
17063.13 175
17064.36 184
17065.60 158
17066.83 163
17068.07 181
17069.30 205
17070.54 183
17071.77 190
17073.01 166
17074.24 161
17075.48 185
17076.71 175
17077.95 160
17079.19 161
17080.42 167
17081.66 192
17082.89 186
17084.13 195
17085.36 158
17086.60 151
17087.83 181
17089.07 179
17090.31 186
17091.54 174
17092.78 154
17094.01 174
17095.25 164
17096.49 174
17097.72 164
17098.96 158
17100.19 169
17101.43 177
17102.67 190
17103.90 186
17105.14 191
17106.38 197
17107.61 184
17108.85 168
17110.09 151
17111.32 154
17112.56 189
17113.80 194
17115.03 185
17116.27 177
17117.51 193
17118.74 192
17119.98 159
17121.22 140
17122.45 171
17123.69 154
17124.93 156
17126.17 176
17127.40 199
17128.64 162
17129.88 149
17131.12 155
17132.35 166
17133.59 156
17134.83 198
17136.07 176
17137.30 133
17138.54 173
17139.78 170
17141.02 152
17142.25 150
17143.49 160
17144.73 159
17145.97 170
17147.20 156
17148.44 141
17149.68 166
17150.92 183
17152.16 167
17153.40 148
17154.63 189
17155.87 190
17157.11 177
17158.35 161
17159.59 175
17160.83 189
17162.06 188
17163.30 146
17164.54 129
17165.78 178
17167.02 170
17168.26 165
17169.50 151
17170.73 144
17171.97 151
17173.21 163
17174.45 192
17175.69 154
17176.93 186
17178.17 168
17179.41 156
17180.65 192
17181.89 153
17183.12 153
17184.36 158
17185.60 158
17186.84 155
17188.08 165
17189.32 145
17190.56 155
17191.80 162
17193.04 163
17194.28 150
17195.52 160
17196.76 186
17198.00 154
17199.24 139
17200.48 140
17201.72 179
17202.96 170
17204.20 164
17205.44 159
17206.68 173
17207.92 168
17209.16 153
17210.40 129
17211.64 157
17212.88 161
17214.12 187
17215.36 164
17216.60 159
17217.84 148
17219.08 144
17220.32 149
17221.56 146
17222.80 161
17224.04 153
17225.29 166
17226.53 159
17227.77 173
17229.01 182
17230.25 157
17231.49 167
17232.73 141
17233.97 126
17235.21 157
17236.45 177
17237.70 181
17238.94 162
17240.18 163
17241.42 166
17242.66 174
17243.90 147
17245.14 119
17246.39 152
17247.63 191
17248.87 146
17250.11 145
17251.35 161
17252.59 155
17253.84 147
17255.08 137
17256.32 170
17257.56 135
17258.80 159
17260.05 154
17261.29 149
17262.53 143
17263.77 195
17265.01 185
17266.26 182
17267.50 160
17268.74 150
17269.98 151
17271.23 167
17272.47 126
17273.71 145
17274.95 157
17276.20 153
17277.44 138
17278.68 148
17279.92 147
17281.17 164
17282.41 182
17283.65 162
17284.90 146
17286.14 145
17287.38 162
17288.62 166
17289.87 163
17291.11 172
17292.35 156
17293.60 160
17294.84 147
17296.08 154
17297.33 137
17298.57 153
17299.81 140
17301.06 134
17302.30 166
17303.54 146
17304.79 175
17306.03 139
17307.28 139
17308.52 157
17309.76 141
17311.01 140
17312.25 136
17313.49 189
17314.74 175
17315.98 149
17317.23 161
17318.47 152
17319.72 160
17320.96 154
17322.20 140
17323.45 142
17324.69 154
17325.94 160
17327.18 155
17328.43 153
17329.67 148
17330.91 146
17332.16 139
17333.40 136
17334.65 134
17335.89 150
17337.14 157
17338.38 119
17339.63 163
17340.87 158
17342.12 169
17343.36 135
17344.61 145
17345.85 145
17347.10 158
17348.34 163
17349.59 168
17350.83 157
17352.08 140
17353.33 174
17354.57 166
17355.82 149
17357.06 147
17358.31 162
17359.55 145
17360.80 169
17362.04 137
17363.29 143
17364.54 156
17365.78 163
17367.03 169
17368.27 170
17369.52 144
17370.77 157
17372.01 147
17373.26 179
17374.50 158
17375.75 154
17377.00 171
17378.24 168
17379.49 157
17380.74 183
17381.98 170
17383.23 147
17384.47 138
17385.72 157
17386.97 143
17388.21 152
17389.46 187
17390.71 172
17391.95 169
17393.20 164
17394.45 153
17395.70 131
17396.94 147
17398.19 169
17399.44 155
17400.68 162
17401.93 143
17403.18 144
17404.42 170
17405.67 163
17406.92 157
17408.17 135
17409.41 135
17410.66 148
17411.91 159
17413.16 139
17414.40 156
17415.65 180
17416.90 166
17418.15 178
17419.40 165
17420.64 154
17421.89 166
17423.14 145
17424.39 142
17425.63 150
17426.88 163
17428.13 178
17429.38 167
17430.63 162
17431.88 174
17433.12 176
17434.37 195
17435.62 165
17436.87 156
17438.12 188
17439.37 164
17440.61 171
17441.86 177
17443.11 158
17444.36 149
17445.61 157
17446.86 142
17448.11 156
17449.36 201
17450.60 175
17451.85 173
17453.10 158
17454.35 143
17455.60 128
17456.85 138
17458.10 174
17459.35 160
17460.60 151
17461.85 149
17463.10 148
17464.34 142
17465.59 155
17466.84 140
17468.09 160
17469.34 140
17470.59 185
17471.84 144
17473.09 159
17474.34 171
17475.59 145
17476.84 141
17478.09 171
17479.34 177
17480.59 146
17481.84 138
17483.09 182
17484.34 186
17485.59 151
17486.84 149
17488.09 178
17489.34 159
17490.59 152
17491.84 158
17493.09 167
17494.34 203
17495.59 183
17496.84 162
17498.10 163
17499.35 173
17500.60 149
17501.85 168
17503.10 153
17504.35 175
17505.60 176
17506.85 160
17508.10 182
17509.35 161
17510.60 173
17511.86 192
17513.11 162
17514.36 147
17515.61 160
17516.86 149
17518.11 189
17519.36 156
17520.61 153
17521.87 166
17523.12 155
17524.37 179
17525.62 180
17526.87 157
17528.12 161
17529.38 157
17530.63 192
17531.88 172
17533.13 148
17534.38 134
17535.63 170
17536.89 163
17538.14 149
17539.39 168
17540.64 182
17541.89 195
17543.15 169
17544.40 179
17545.65 169
17546.90 180
17548.16 162
17549.41 150
17550.66 189
17551.91 151
17553.17 181
17554.42 144
17555.67 149
17556.92 158
17558.18 171
17559.43 168
17560.68 193
17561.94 205
17563.19 168
17564.44 176
17565.69 157
17566.95 167
17568.20 151
17569.45 185
17570.71 158
17571.96 166
17573.21 174
17574.47 172
17575.72 172
17576.97 180
17578.23 170
17579.48 151
17580.73 162
17581.99 186
17583.24 190
17584.50 188
17585.75 159
17587.00 164
17588.26 183
17589.51 163
17590.76 185
17592.02 194
17593.27 196
17594.53 160
17595.78 186
17597.04 146
17598.29 168
17599.54 155
17600.80 159
17602.05 176
17603.31 149
17604.56 160
17605.82 157
17607.07 155
17608.32 182
17609.58 215
17610.83 188
17612.09 159
17613.34 176
17614.60 168
17615.85 185
17617.11 159
17618.36 178
17619.62 161
17620.87 188
17622.13 146
17623.38 159
17624.64 143
17625.89 158
17627.15 165
17628.40 170
17629.66 206
17630.91 159
17632.17 159
17633.43 175
17634.68 153
17635.94 165
17637.19 162
17638.45 165
17639.70 155
17640.96 147
17642.21 124
17643.47 150
17644.73 159
17645.98 173
17647.24 173
17648.49 163
17649.75 170
17651.01 170
17652.26 158
17653.52 173
17654.77 156
17656.03 166
17657.29 171
17658.54 176
17659.80 182
17661.06 178
17662.31 135
17663.57 138
17664.83 163
17666.08 155
17667.34 153
17668.60 155
17669.85 148
17671.11 151
17672.37 137
17673.62 139
17674.88 157
17676.14 157
17677.39 142
17678.65 128
17679.91 141
17681.17 127
17682.42 135
17683.68 137
17684.94 150
17686.19 166
17687.45 154
17688.71 147
17689.97 145
17691.22 186
17692.48 157
17693.74 178
17695.00 140
17696.26 140
17697.51 148
17698.77 140
17700.03 136
17701.29 139
17702.54 128
17703.80 136
17705.06 146
17706.32 151
17707.58 160
17708.83 181
17710.09 178
17711.35 134
17712.61 147
17713.87 147
17715.13 144
17716.38 139
17717.64 139
17718.90 131
17720.16 135
17721.42 154
17722.68 156
17723.94 133
17725.19 158
17726.45 151
17727.71 144
17728.97 166
17730.23 132
17731.49 147
17732.75 175
17734.01 169
17735.27 170
17736.53 118
17737.78 137
17739.04 150
17740.30 150
17741.56 136
17742.82 140
17744.08 158
17745.34 144
17746.60 153
17747.86 135
17749.12 118
17750.38 154
17751.64 168
17752.90 181
17754.16 154
17755.42 152
17756.68 177
17757.94 157
17759.20 172
17760.46 159
17761.72 135
17762.98 132
17764.24 147
17765.50 189
17766.76 147
17768.02 160
17769.28 167
17770.54 164
17771.80 158
17773.06 137
17774.32 127
17775.58 148
17776.84 156
17778.10 155
17779.36 134
17780.62 132
17781.88 154
17783.15 169
17784.41 154
17785.67 140
17786.93 151
17788.19 140
17789.45 140
17790.71 135
17791.97 171
17793.23 151
17794.49 159
17795.76 126
17797.02 140
17798.28 163
17799.54 175
17800.80 150
17802.06 136
17803.32 161
17804.59 161
17805.85 163
17807.11 149
17808.37 150
17809.63 158
17810.89 144
17812.16 139
17813.42 135
17814.68 132
17815.94 148
17817.20 164
17818.47 152
17819.73 155
17820.99 143
17822.25 144
17823.51 173
17824.78 143
17826.04 154
17827.30 148
17828.56 184
17829.83 164
17831.09 152
17832.35 132
17833.61 126
17834.88 140
17836.14 152
17837.40 133
17838.67 133
17839.93 151
17841.19 197
17842.45 162
17843.72 128
17844.98 143
17846.24 131
17847.51 157
17848.77 151
17850.03 141
17851.30 182
17852.56 164
17853.82 135
17855.09 141
17856.35 159
17857.61 149
17858.88 169
17860.14 139
17861.40 135
17862.67 121
17863.93 139
17865.19 158
17866.46 146
17867.72 127
17868.99 141
17870.25 147
17871.51 144
17872.78 166
17874.04 159
17875.31 147
17876.57 146
17877.83 136
17879.10 124
17880.36 129
17881.63 131
17882.89 127
17884.15 142
17885.42 134
17886.68 146
17887.95 123
17889.21 122
17890.48 127
17891.74 139
17893.01 127
17894.27 146
17895.54 125
17896.80 146
17898.07 150
17899.33 135
17900.60 137
17901.86 122
17903.13 141
17904.39 122
17905.66 141
17906.92 110
17908.19 140
17909.45 141
17910.72 125
17911.98 131
17913.25 122
17914.51 136
17915.78 128
17917.05 155
17918.31 142
17919.58 120
17920.84 140
17922.11 131
17923.37 143
17924.64 133
17925.91 147
17927.17 150
17928.44 119
17929.70 134
17930.97 148
17932.24 185
17933.50 150
17934.77 125
17936.03 145
17937.30 120
17938.57 134
17939.83 133
17941.10 131
17942.37 128
17943.63 165
17944.90 179
17946.17 169
17947.43 154
17948.70 147
17949.97 147
17951.23 139
17952.50 129
17953.77 133
17955.03 162
17956.30 183
17957.57 148
17958.83 114
17960.10 151
17961.37 147
17962.64 164
17963.90 139
17965.17 128
17966.44 152
17967.70 171
17968.97 139
17970.24 156
17971.51 143
17972.77 134
17974.04 144
17975.31 141
17976.58 112
17977.85 128
17979.11 121
17980.38 118
17981.65 141
17982.92 141
17984.18 149
17985.45 126
17986.72 128
17987.99 127
17989.26 114
17990.52 155
17991.79 132
17993.06 127
17994.33 110
17995.60 144
17996.87 156
17998.13 110
17999.40 116
18000.67 152
18001.94 146
18003.21 156
18004.48 127
18005.75 124
18007.02 129
18008.28 134
18009.55 135
18010.82 129
18012.09 137
18013.36 135
18014.63 126
18015.90 119
18017.17 118
18018.44 128
18019.71 142
18020.97 155
18022.24 124
18023.51 135
18024.78 175
18026.05 149
18027.32 121
18028.59 124
18029.86 146
18031.13 120
18032.40 125
18033.67 169
18034.94 126
18036.21 126
18037.48 110
18038.75 153
18040.02 151
18041.29 125
18042.56 124
18043.83 127
18045.10 127
18046.37 99
18047.64 125
18048.91 133
18050.18 106
18051.45 118
18052.72 133
18053.99 138
18055.26 125
18056.53 137
18057.80 143
18059.07 131
18060.34 136
18061.61 154
18062.88 133
18064.16 132
18065.43 147
18066.70 119
18067.97 154
18069.24 127
18070.51 119
18071.78 154
18073.05 120
18074.32 143
18075.59 135
18076.87 145
18078.14 169
18079.41 122
18080.68 143
18081.95 138
18083.22 159
18084.49 142
18085.77 156
18087.04 147
18088.31 145
18089.58 149
18090.85 149
18092.12 159
18093.40 152
18094.67 160
18095.94 142
18097.21 114
18098.48 146
18099.76 143
18101.03 151
18102.30 151
18103.57 112
18104.84 144
18106.12 143
18107.39 127
18108.66 141
18109.93 152
18111.21 145
18112.48 143
18113.75 148
18115.02 155
18116.30 164
18117.57 146
18118.84 157
18120.11 130
18121.39 121
18122.66 143
18123.93 166
18125.21 137
18126.48 176
18127.75 158
18129.02 151
18130.30 134
18131.57 145
18132.84 149
18134.12 161
18135.39 172
18136.66 151
18137.94 134
18139.21 127
18140.48 132
18141.76 128
18143.03 146
18144.31 139
18145.58 148
18146.85 139
18148.13 169
18149.40 161
18150.67 121
18151.95 129
18153.22 142
18154.50 154
18155.77 137
18157.04 153
18158.32 137
18159.59 160
18160.87 139
18162.14 174
18163.41 143
18164.69 142
18165.96 126
18167.24 128
18168.51 146
18169.79 120
18171.06 139
18172.34 136
18173.61 110
18174.89 139
18176.16 155
18177.43 162
18178.71 147
18179.98 110
18181.26 140
18182.53 141
18183.81 165
18185.08 134
18186.36 122
18187.63 161
18188.91 149
18190.18 131
18191.46 150
18192.74 116
18194.01 131
18195.29 147
18196.56 117
18197.84 114
18199.11 160
18200.39 155
18201.66 151
18202.94 137
18204.22 145
18205.49 156
18206.77 124
18208.04 121
18209.32 132
18210.59 160
18211.87 130
18213.15 157
18214.42 122
18215.70 139
18216.97 152
18218.25 126
18219.53 145
18220.80 143
18222.08 166
18223.36 169
18224.63 122
18225.91 101
18227.19 109
18228.46 124
18229.74 168
18231.02 158
18232.29 169
18233.57 130
18234.85 128
18236.12 177
18237.40 153
18238.68 123
18239.95 136
18241.23 171
18242.51 157
18243.78 158
18245.06 135
18246.34 148
18247.62 151
18248.89 117
18250.17 137
18251.45 147
18252.73 143
18254.00 134
18255.28 164
18256.56 150
18257.84 144
18259.11 145
18260.39 145
18261.67 124
18262.95 120
18264.22 117
18265.50 148
18266.78 153
18268.06 136
18269.34 143
18270.61 130
18271.89 122
18273.17 135
18274.45 135
18275.73 134
18277.01 154
18278.28 144
18279.56 154
18280.84 109
18282.12 136
18283.40 133
18284.68 149
18285.95 150
18287.23 155
18288.51 175
18289.79 135
18291.07 162
18292.35 134
18293.63 171
18294.91 146
18296.19 132
18297.46 131
18298.74 139
18300.02 156
18301.30 136
18302.58 149
18303.86 124
18305.14 119
18306.42 150
18307.70 137
18308.98 122
18310.26 127
18311.54 137
18312.82 152
18314.10 151
18315.37 124
18316.65 164
18317.93 150
18319.21 139
18320.49 130
18321.77 149
18323.05 133
18324.33 150
18325.61 154
18326.89 123
18328.17 121
18329.45 127
18330.73 165
18332.01 168
18333.29 118
18334.57 127
18335.86 134
18337.14 161
18338.42 126
18339.70 136
18340.98 184
18342.26 148
18343.54 147
18344.82 151
18346.10 168
18347.38 158
18348.66 124
18349.94 123
18351.22 154
18352.50 134
18353.78 108
18355.07 120
18356.35 126
18357.63 114
18358.91 116
18360.19 139
18361.47 157
18362.75 136
18364.03 159
18365.32 185
18366.60 167
18367.88 147
18369.16 135
18370.44 144
18371.72 122
18373.00 171
18374.29 137
18375.57 133
18376.85 132
18378.13 103
18379.41 120
18380.70 140
18381.98 145
18383.26 144
18384.54 123
18385.82 135
18387.11 120
18388.39 106
18389.67 112
18390.95 112
18392.23 138
18393.52 129
18394.80 152
18396.08 130
18397.36 121
18398.65 146
18399.93 147
18401.21 130
18402.50 132
18403.78 153
18405.06 144
18406.34 136
18407.63 144
18408.91 149
18410.19 160
18411.48 122
18412.76 136
18414.04 118
18415.32 131
18416.61 136
18417.89 141
18419.17 110
18420.46 105
18421.74 144
18423.02 189
18424.31 158
18425.59 124
18426.87 142
18428.16 184
18429.44 130
18430.73 134
18432.01 137
18433.29 132
18434.58 179
18435.86 138
18437.14 134
18438.43 123
18439.71 118
18441.00 171
18442.28 178
18443.56 115
18444.85 103
18446.13 148
18447.42 128
18448.70 130
18449.99 135
18451.27 151
18452.56 131
18453.84 130
18455.12 148
18456.41 156
18457.69 124
18458.98 135
18460.26 140
18461.55 146
18462.83 137
18464.12 137
18465.40 161
18466.69 137
18467.97 127
18469.26 131
18470.54 172
18471.83 144
18473.11 149
18474.40 133
18475.68 124
18476.97 139
18478.25 133
18479.54 133
18480.82 132
18482.11 126
18483.40 138
18484.68 132
18485.97 116
18487.25 156
18488.54 139
18489.82 152
18491.11 118
18492.39 123
18493.68 152
18494.97 152
18496.25 157
18497.54 134
18498.82 159
18500.11 136
18501.40 128
18502.68 119
18503.97 135
18505.26 138
18506.54 136
18507.83 136
18509.11 140
18510.40 150
18511.69 141
18512.97 123
18514.26 160
18515.55 129
18516.83 139
18518.12 164
18519.41 155
18520.69 130
18521.98 135
18523.27 157
18524.56 159
18525.84 142
18527.13 150
18528.42 165
18529.70 134
18530.99 149
18532.28 167
18533.57 141
18534.85 131
18536.14 146
18537.43 159
18538.71 159
18540.00 144
18541.29 145
18542.58 152
18543.86 141
18545.15 152
18546.44 125
18547.73 140
18549.02 135
18550.30 154
18551.59 121
18552.88 137
18554.17 179
18555.46 163
18556.74 104
18558.03 144
18559.32 125
18560.61 125
18561.90 139
18563.18 146
18564.47 152
18565.76 134
18567.05 173
18568.34 169
18569.63 145
18570.92 131
18572.20 151
18573.49 149
18574.78 124
18576.07 142
18577.36 155
18578.65 126
18579.94 137
18581.23 127
18582.51 156
18583.80 162
18585.09 144
18586.38 148
18587.67 148
18588.96 150
18590.25 141
18591.54 143
18592.83 140
18594.12 164
18595.41 182
18596.70 170
18597.99 183
18599.28 142
18600.57 156
18601.85 159
18603.14 157
18604.43 153
18605.72 151
18607.01 184
18608.30 182
18609.59 180
18610.88 167
18612.17 146
18613.46 138
18614.75 151
18616.04 170
18617.33 154
18618.62 168
18619.91 186
18621.20 189
18622.50 170
18623.79 159
18625.08 166
18626.37 156
18627.66 177
18628.95 164
18630.24 172
18631.53 191
18632.82 198
18634.11 159
18635.40 159
18636.69 155
18637.98 179
18639.27 179
18640.57 163
18641.86 150
18643.15 194
18644.44 177
18645.73 173
18647.02 148
18648.31 156
18649.60 175
18650.89 173
18652.19 195
18653.48 179
18654.77 162
18656.06 169
18657.35 162
18658.64 166
18659.94 160
18661.23 157
18662.52 153
18663.81 165
18665.10 140
18666.39 156
18667.69 152
18668.98 175
18670.27 157
18671.56 128
18672.85 135
18674.15 146
18675.44 119
18676.73 134
18678.02 151
18679.32 155
18680.61 150
18681.90 155
18683.19 152
18684.49 105
18685.78 150
18687.07 157
18688.36 146
18689.66 135
18690.95 153
18692.24 158
18693.53 152
18694.83 134
18696.12 121
18697.41 130
18698.71 135
18700.00 141
18701.29 155
18702.59 152
18703.88 119
18705.17 149
18706.47 141
18707.76 127
18709.05 130
18710.35 156
18711.64 159
18712.93 155
18714.23 151
18715.52 169
18716.81 166
18718.11 147
18719.40 123
18720.70 134
18721.99 139
18723.28 142
18724.58 148
18725.87 143
18727.16 132
18728.46 133
18729.75 161
18731.05 156
18732.34 144
18733.64 143
18734.93 176
18736.22 162
18737.52 106
18738.81 115
18740.11 139
18741.40 151
18742.70 124
18743.99 152
18745.29 152
18746.58 151
18747.87 125
18749.17 141
18750.46 147
18751.76 138
18753.05 144
18754.35 175
18755.64 146
18756.94 130
18758.23 127
18759.53 123
18760.82 136
18762.12 113
18763.42 129
18764.71 151
18766.01 130
18767.30 144
18768.60 162
18769.89 130
18771.19 153
18772.48 149
18773.78 184
18775.07 117
18776.37 122
18777.67 168
18778.96 147
18780.26 151
18781.55 170
18782.85 136
18784.15 146
18785.44 110
18786.74 109
18788.03 114
18789.33 137
18790.63 137
18791.92 134
18793.22 132
18794.52 140
18795.81 141
18797.11 134
18798.40 138
18799.70 144
18801.00 142
18802.29 131
18803.59 126
18804.89 113
18806.18 113
18807.48 117
18808.78 155
18810.07 135
18811.37 125
18812.67 143
18813.97 141
18815.26 128
18816.56 126
18817.86 126
18819.15 148
18820.45 157
18821.75 132
18823.05 136
18824.34 148
18825.64 135
18826.94 128
18828.24 131
18829.53 122
18830.83 129
18832.13 145
18833.43 112
18834.72 116
18836.02 132
18837.32 156
18838.62 130
18839.92 122
18841.21 123
18842.51 120
18843.81 116
18845.11 132
18846.41 154
18847.70 128
18849.00 145
18850.30 143
18851.60 128
18852.90 111
18854.20 115
18855.49 139
18856.79 145
18858.09 152
18859.39 143
18860.69 137
18861.99 100
18863.29 130
18864.58 155
18865.88 139
18867.18 122
18868.48 161
18869.78 160
18871.08 159
18872.38 141
18873.68 146
18874.98 157
18876.28 127
18877.57 111
18878.87 113
18880.17 149
18881.47 139
18882.77 138
18884.07 153
18885.37 117
18886.67 132
18887.97 151
18889.27 141
18890.57 159
18891.87 158
18893.17 123
18894.47 128
18895.77 142
18897.07 117
18898.37 119
18899.67 127
18900.97 159
18902.27 152
18903.57 140
18904.87 112
18906.17 157
18907.47 144
18908.77 137
18910.07 132
18911.37 136
18912.67 124
18913.97 151
18915.27 147
18916.57 152
18917.87 129
18919.17 144
18920.47 151
18921.78 111
18923.08 128
18924.38 128
18925.68 162
18926.98 156
18928.28 159
18929.58 129
18930.88 180
18932.18 164
18933.48 140
18934.79 137
18936.09 128
18937.39 147
18938.69 134
18939.99 151
18941.29 139
18942.59 133
18943.90 126
18945.20 150
18946.50 134
18947.80 117
18949.10 155
18950.40 147
18951.71 142
18953.01 130
18954.31 141
18955.61 139
18956.91 145
18958.21 113
18959.52 113
18960.82 142
18962.12 124
18963.42 104
18964.73 122
18966.03 111
18967.33 131
18968.63 147
18969.93 115
18971.24 130
18972.54 132
18973.84 128
18975.14 138
18976.45 184
18977.75 138
18979.05 132
18980.36 131
18981.66 154
18982.96 128
18984.26 149
18985.57 143
18986.87 124
18988.17 140
18989.48 135
18990.78 148
18992.08 128
18993.39 122
18994.69 114
18995.99 128
18997.30 136
18998.60 128
18999.90 113
19001.21 113
19002.51 127
19003.81 134
19005.12 145
19006.42 123
19007.72 131
19009.03 138
19010.33 107
19011.64 111
19012.94 124
19014.24 104
19015.55 118
19016.85 132
19018.16 128
19019.46 115
19020.76 136
19022.07 119
19023.37 123
19024.68 138
19025.98 117
19027.29 130
19028.59 139
19029.89 123
19031.20 129
19032.50 144
19033.81 135
19035.11 124
19036.42 114
19037.72 118
19039.03 115
19040.33 130
19041.64 123
19042.94 123
19044.25 135
19045.55 143
19046.86 152
19048.16 133
19049.47 109
19050.77 121
19052.08 98
19053.38 112
19054.69 108
19055.99 131
19057.30 100
19058.60 115
19059.91 116
19061.22 141
19062.52 102
19063.83 110
19065.13 113
19066.44 164
19067.74 149
19069.05 122
19070.36 139
19071.66 125
19072.97 159
19074.27 136
19075.58 116
19076.89 145
19078.19 132
19079.50 133
19080.80 100
19082.11 126
19083.42 124
19084.72 121
19086.03 144
19087.34 129
19088.64 114
19089.95 114
19091.26 138
19092.56 127
19093.87 113
19095.18 116
19096.48 148
19097.79 149
19099.10 119
19100.40 96
19101.71 121
19103.02 125
19104.32 117
19105.63 127
19106.94 130
19108.25 140
19109.55 144
19110.86 120
19112.17 120
19113.48 116
19114.78 98
19116.09 141
19117.40 142
19118.71 133
19120.01 136
19121.32 114
19122.63 127
19123.94 137
19125.24 110
19126.55 111
19127.86 120
19129.17 127
19130.47 134
19131.78 139
19133.09 120
19134.40 131
19135.71 130
19137.02 130
19138.32 118
19139.63 132
19140.94 145
19142.25 146
19143.56 136
19144.87 138
19146.17 125
19147.48 142
19148.79 121
19150.10 114
19151.41 123
19152.72 122
19154.03 141
19155.33 134
19156.64 143
19157.95 133
19159.26 124
19160.57 132
19161.88 137
19163.19 133
19164.50 120
19165.81 127
19167.12 133
19168.42 118
19169.73 113
19171.04 117
19172.35 120
19173.66 113
19174.97 152
19176.28 115
19177.59 132
19178.90 151
19180.21 153
19181.52 126
19182.83 118
19184.14 131
19185.45 147
19186.76 103
19188.07 109
19189.38 119
19190.69 141
19192.00 124
19193.31 135
19194.62 173
19195.93 156
19197.24 122
19198.55 120
19199.86 123
19201.17 103
19202.48 135
19203.79 132
19205.10 118
19206.41 114
19207.72 140
19209.03 130
19210.34 106
19211.66 118
19212.97 112
19214.28 128
19215.59 116
19216.90 109
19218.21 129
19219.52 123
19220.83 128
19222.14 128
19223.45 132
19224.77 139
19226.08 118
19227.39 117
19228.70 141
19230.01 134
19231.32 129
19232.63 109
19233.94 122
19235.26 122
19236.57 137
19237.88 163
19239.19 147
19240.50 123
19241.81 131
19243.13 128
19244.44 139
19245.75 124
19247.06 112
19248.37 119
19249.69 126
19251.00 146
19252.31 127
19253.62 132
19254.93 128
19256.25 124
19257.56 139
19258.87 135
19260.18 102
19261.50 140
19262.81 137
19264.12 117
19265.43 134
19266.75 111
19268.06 147
19269.37 145
19270.68 123
19272.00 111
19273.31 116
19274.62 129
19275.94 135
19277.25 145
19278.56 121
19279.88 128
19281.19 141
19282.50 141
19283.81 119
19285.13 120
19286.44 128
19287.75 124
19289.07 109
19290.38 85
19291.70 114
19293.01 142
19294.32 122
19295.64 133
19296.95 105
19298.26 107
19299.58 125
19300.89 145
19302.20 111
19303.52 130
19304.83 142
19306.15 123
19307.46 112
19308.77 116
19310.09 119
19311.40 105
19312.72 131
19314.03 117
19315.35 128
19316.66 110
19317.97 138
19319.29 132
19320.60 123
19321.92 139
19323.23 122
19324.55 120
19325.86 138
19327.18 110
19328.49 127
19329.81 102
19331.12 120
19332.44 114
19333.75 115
19335.07 120
19336.38 113
19337.70 134
19339.01 107
19340.33 107
19341.64 112
19342.96 105
19344.27 143
19345.59 162
19346.90 136
19348.22 140
19349.53 131
19350.85 120
19352.16 125
19353.48 113
19354.79 133
19356.11 134
19357.43 146
19358.74 127
19360.06 110
19361.37 105
19362.69 110
19364.01 125
19365.32 114
19366.64 119
19367.95 114
19369.27 132
19370.59 108
19371.90 111
19373.22 111
19374.53 127
19375.85 146
19377.17 132
19378.48 121
19379.80 121
19381.12 108
19382.43 138
19383.75 146
19385.07 158
19386.38 134
19387.70 109
19389.02 118
19390.33 106
19391.65 142
19392.97 130
19394.28 117
19395.60 98
19396.92 105
19398.24 139
19399.55 152
19400.87 132
19402.19 137
19403.50 162
19404.82 149
19406.14 103
19407.46 127
19408.77 114
19410.09 115
19411.41 132
19412.73 121
19414.04 104
19415.36 113
19416.68 104
19418.00 114
19419.32 131
19420.63 116
19421.95 155
19423.27 126
19424.59 108
19425.91 107
19427.22 120
19428.54 128
19429.86 146
19431.18 140
19432.50 104
19433.82 143
19435.13 126
19436.45 125
19437.77 126
19439.09 115
19440.41 143
19441.73 120
19443.04 116
19444.36 141
19445.68 127
19447.00 118
19448.32 130
19449.64 122
19450.96 128
19452.28 128
19453.60 137
19454.91 118
19456.23 141
19457.55 122
19458.87 118
19460.19 128
19461.51 120
19462.83 139
19464.15 139
19465.47 104
19466.79 118
19468.11 129
19469.43 128
19470.75 100
19472.07 142
19473.39 131
19474.71 106
19476.03 110
19477.35 102
19478.67 127
19479.99 107
19481.30 128
19482.62 139
19483.94 132
19485.27 117
19486.59 122
19487.91 114
19489.23 121
19490.55 110
19491.87 114
19493.19 119
19494.51 125
19495.83 133
19497.15 116
19498.47 102
19499.79 94
19501.11 110
19502.43 134
19503.75 123
19505.07 127
19506.39 126
19507.71 128
19509.03 135
19510.36 117
19511.68 145
19513.00 137
19514.32 137
19515.64 134
19516.96 113
19518.28 114
19519.60 108
19520.92 138
19522.25 129
19523.57 125
19524.89 104
19526.21 127
19527.53 132
19528.85 118
19530.17 131
19531.50 147
19532.82 117
19534.14 147
19535.46 128
19536.78 127
19538.11 99
19539.43 101
19540.75 97
19542.07 123
19543.39 124
19544.72 136
19546.04 145
19547.36 128
19548.68 117
19550.00 142
19551.33 106
19552.65 134
19553.97 141
19555.29 127
19556.62 144
19557.94 124
19559.26 113
19560.58 115
19561.91 142
19563.23 136
19564.55 124
19565.88 104
19567.20 132
19568.52 131
19569.84 132
19571.17 132
19572.49 129
19573.81 144
19575.14 136
19576.46 146
19577.78 145
19579.11 151
19580.43 151
19581.75 128
19583.08 100
19584.40 105
19585.72 124
19587.05 123
19588.37 136
19589.69 134
19591.02 113
19592.34 120
19593.67 147
19594.99 119
19596.31 107
19597.64 116
19598.96 134
19600.28 108
19601.61 94
19602.93 91
19604.26 119
19605.58 135
19606.91 113
19608.23 125
19609.55 113
19610.88 120
19612.20 130
19613.53 118
19614.85 119
19616.18 132
19617.50 107
19618.83 135
19620.15 153
19621.47 158
19622.80 124
19624.12 133
19625.45 100
19626.77 115
19628.10 137
19629.42 144
19630.75 142
19632.07 136
19633.40 139
19634.72 128
19636.05 120
19637.37 136
19638.70 113
19640.03 143
19641.35 119
19642.68 110
19644.00 122
19645.33 123
19646.65 117
19647.98 133
19649.30 112
19650.63 123
19651.96 112
19653.28 108
19654.61 137
19655.93 117
19657.26 119
19658.58 107
19659.91 115
19661.24 129
19662.56 117
19663.89 118
19665.22 123
19666.54 124
19667.87 108
19669.19 138
19670.52 122
19671.85 127
19673.17 122
19674.50 136
19675.83 133
19677.15 123
19678.48 121
19679.81 99
19681.13 96
19682.46 128
19683.79 138
19685.11 146
19686.44 123
19687.77 119
19689.09 132
19690.42 133
19691.75 128
19693.08 129
19694.40 151
19695.73 128
19697.06 113
19698.39 128
19699.71 125
19701.04 123
19702.37 139
19703.69 132
19705.02 115
19706.35 136
19707.68 114
19709.01 138
19710.33 146
19711.66 137
19712.99 134
19714.32 104
19715.64 133
19716.97 137
19718.30 151
19719.63 155
19720.96 136
19722.28 124
19723.61 134
19724.94 99
19726.27 120
19727.60 141
19728.93 121
19730.25 123
19731.58 120
19732.91 127
19734.24 108
19735.57 140
19736.90 139
19738.23 136
19739.55 134
19740.88 145
19742.21 117
19743.54 133
19744.87 126
19746.20 121
19747.53 128
19748.86 135
19750.19 132
19751.51 138
19752.84 113
19754.17 134
19755.50 132
19756.83 116
19758.16 123
19759.49 128
19760.82 120
19762.15 121
19763.48 145
19764.81 123
19766.14 127
19767.47 120
19768.80 129
19770.13 126
19771.46 125
19772.79 164
19774.12 130
19775.45 134
19776.78 115
19778.11 125
19779.44 142
19780.77 128
19782.10 113
19783.43 112
19784.76 136
19786.09 117
19787.42 114
19788.75 117
19790.08 109
19791.41 132
19792.74 117
19794.07 114
19795.40 100
19796.73 105
19798.06 126
19799.39 132
19800.72 124
19802.05 128
19803.39 132
19804.72 127
19806.05 116
19807.38 114
19808.71 107
19810.04 122
19811.37 115
19812.70 129
19814.03 123
19815.37 135
19816.70 142
19818.03 100
19819.36 133
19820.69 145
19822.02 137
19823.35 124
19824.69 100
19826.02 126
19827.35 106
19828.68 114
19830.01 98
19831.34 115
19832.68 122
19834.01 120
19835.34 110
19836.67 140
19838.00 112
19839.34 118
19840.67 103
19842.00 103
19843.33 105
19844.67 110
19846.00 92
19847.33 121
19848.66 108
19849.99 106
19851.33 125
19852.66 165
19853.99 132
19855.32 109
19856.66 118
19857.99 131
19859.32 136
19860.66 106
19861.99 125
19863.32 128
19864.65 124
19865.99 130
19867.32 148
19868.65 135
19869.99 121
19871.32 141
19872.65 121
19873.99 115
19875.32 104
19876.65 93
19877.99 104
19879.32 126
19880.65 124
19881.99 125
19883.32 117
19884.65 121
19885.99 129
19887.32 129
19888.66 86
19889.99 102
19891.32 121
19892.66 110
19893.99 111
19895.32 96
19896.66 109
19897.99 106
19899.33 96
19900.66 94
19902.00 132
19903.33 129
19904.66 119
19906.00 105
19907.33 123
19908.67 130
19910.00 129
19911.34 113
19912.67 123
19914.01 124
19915.34 128
19916.67 131
19918.01 108
19919.34 113
19920.68 131
19922.01 121
19923.35 120
19924.68 101
19926.02 104
19927.35 147
19928.69 127
19930.02 119
19931.36 136
19932.69 137
19934.03 110
19935.37 104
19936.70 107
19938.04 90
19939.37 134
19940.71 106
19942.04 144
19943.38 113
19944.71 128
19946.05 129
19947.39 119
19948.72 129
19950.06 159
19951.39 109
19952.73 119
19954.06 102
19955.40 106
19956.74 118
19958.07 109
19959.41 127
19960.74 129
19962.08 91
19963.42 120
19964.75 139
19966.09 116
19967.43 135
19968.76 121
19970.10 133
19971.44 122
19972.77 103
19974.11 103
19975.45 113
19976.78 124
19978.12 136
19979.46 121
19980.79 112
19982.13 136
19983.47 132
19984.80 106
19986.14 132
19987.48 120
19988.82 121
19990.15 96
19991.49 122
19992.83 157
19994.16 105
19995.50 119
19996.84 125
19998.18 131
19999.51 132
20000.85 134
20002.19 119
20003.53 148
20004.86 121
20006.20 92
20007.54 110
20008.88 127
20010.22 135
20011.55 108
20012.89 104
20014.23 119
20015.57 152
20016.91 140
20018.24 113
20019.58 133
20020.92 117
20022.26 142
20023.60 135
20024.93 116
20026.27 93
20027.61 101
20028.95 141
20030.29 104
20031.63 105
20032.97 119
20034.30 125
20035.64 116
20036.98 132
20038.32 99
20039.66 108
20041.00 128
20042.34 122
20043.68 122
20045.01 153
20046.35 130
20047.69 140
20049.03 107
20050.37 98
20051.71 115
20053.05 137
20054.39 114
20055.73 113
20057.07 97
20058.41 118
20059.75 127
20061.09 119
20062.43 122
20063.77 118
20065.11 105
20066.45 132
20067.79 116
20069.12 107
20070.46 121
20071.80 126
20073.14 120
20074.48 122
20075.82 126
20077.16 133
20078.50 132
20079.85 139
20081.19 121
20082.53 113
20083.87 106
20085.21 109
20086.55 127
20087.89 120
20089.23 102
20090.57 115
20091.91 131
20093.25 128
20094.59 111
20095.93 127
20097.27 128
20098.61 114
20099.95 149
20101.29 136
20102.64 158
20103.98 140
20105.32 138
20106.66 121
20108.00 128
20109.34 123
20110.68 129
20112.02 99
20113.36 113
20114.71 111
20116.05 119
20117.39 102
20118.73 98
20120.07 115
20121.41 104
20122.75 153
20124.10 112
20125.44 138
20126.78 113
20128.12 122
20129.46 109
20130.81 130
20132.15 133
20133.49 135
20134.83 125
20136.17 130
