# Supplementary material for: MALDI-TOF MS typing enables the classification of brewing yeasts of the genus Saccharomyces to major beer styles
Source: PLoS One. 2017 Aug 9;12(8):e0181694. doi: 10.1371/journal.pone.0181694 (PMC5549903; doi:10.1371/journal.pone.0181694)
Supplement: S10 File — The directory includes 90 raw files and was zipped to “.zip”; the folder has three strains with 30 spectra per strain; S1 Text explains the raw files with an example and Table 1 represents the yeast strains used within the experiment. (ZIP) [file pone.0181694.s013.zip › 28-30/30332a-998-OG-Koe-Koe-YPG-18h-E-E_2015-08-12__0_F11_1.dat]

1999.93 2649
2000.35 2751
2000.77 2874
2001.19 2768
2001.61 2695
2002.03 2796
2002.46 2834
2002.88 2802
2003.30 2910
2003.72 2973
2004.14 3133
2004.57 2901
2004.99 2843
2005.41 2780
2005.83 2774
2006.25 2656
2006.68 2693
2007.10 2728
2007.52 2698
2007.94 2781
2008.37 2819
2008.79 2771
2009.21 2708
2009.63 2959
2010.06 2873
2010.48 2900
2010.90 2792
2011.32 2775
2011.75 2759
2012.17 2536
2012.59 2780
2013.02 2783
2013.44 2485
2013.86 2691
2014.29 2799
2014.71 2527
2015.13 2478
2015.55 2519
2015.98 2399
2016.40 2595
2016.82 2522
2017.25 2457
2017.67 2539
2018.10 2618
2018.52 2714
2018.94 2648
2019.37 2737
2019.79 2488
2020.21 2731
2020.64 2744
2021.06 2835
2021.48 2842
2021.91 2952
2022.33 2942
2022.76 2698
2023.18 2793
2023.60 2741
2024.03 2900
2024.45 2728
2024.88 2557
2025.30 2489
2025.73 2733
2026.15 2710
2026.57 2631
2027.00 2600
2027.42 2483
2027.85 2524
2028.27 2405
2028.70 2396
2029.12 2506
2029.55 2396
2029.97 2280
2030.40 2397
2030.82 2425
2031.24 2451
2031.67 2651
2032.09 2482
2032.52 2457
2032.94 2379
2033.37 2140
2033.79 2471
2034.22 2573
2034.65 2661
2035.07 2561
2035.50 2539
2035.92 2500
2036.35 2427
2036.77 2602
2037.20 2698
2037.62 2573
2038.05 2651
2038.47 2741
2038.90 2653
2039.33 2729
2039.75 2782
2040.18 2759
2040.60 2866
2041.03 2668
2041.45 2827
2041.88 2868
2042.31 2671
2042.73 2716
2043.16 2814
2043.58 2871
2044.01 2819
2044.44 2961
2044.86 2782
2045.29 2597
2045.72 2580
2046.14 2615
2046.57 2618
2047.00 2760
2047.42 2547
2047.85 2547
2048.28 2719
2048.70 2698
2049.13 2751
2049.56 2513
2049.98 2397
2050.41 2522
2050.84 2814
2051.26 2599
2051.69 2560
2052.12 2537
2052.54 2549
2052.97 2601
2053.40 2702
2053.83 2495
2054.25 2546
2054.68 2617
2055.11 2553
2055.53 2486
2055.96 2530
2056.39 2581
2056.82 2439
2057.24 2492
2057.67 2512
2058.10 2546
2058.53 2539
2058.96 2564
2059.38 2551
2059.81 2429
2060.24 2636
2060.67 2546
2061.10 2659
2061.52 2560
2061.95 2412
2062.38 2544
2062.81 2438
2063.24 2543
2063.66 2748
2064.09 2679
2064.52 2463
2064.95 2513
2065.38 2694
2065.81 2619
2066.23 2690
2066.66 2855
2067.09 3026
2067.52 2821
2067.95 2833
2068.38 2943
2068.81 2728
2069.23 2753
2069.66 2842
2070.09 2728
2070.52 2681
2070.95 2869
2071.38 2721
2071.81 2702
2072.24 2519
2072.67 2690
2073.10 2861
2073.53 2831
2073.95 2887
2074.38 2824
2074.81 2759
2075.24 2638
2075.67 2634
2076.10 2567
2076.53 2864
2076.96 2880
2077.39 2878
2077.82 2839
2078.25 2933
2078.68 2644
2079.11 2838
2079.54 2948
2079.97 3125
2080.40 3440
2080.83 3300
2081.26 3200
2081.69 3309
2082.12 3348
2082.55 3522
2082.98 3368
2083.41 3361
2083.84 3394
2084.27 3485
2084.70 3330
2085.13 3356
2085.56 3182
2085.99 3131
2086.42 2966
2086.85 2933
2087.29 2959
2087.72 2811
2088.15 2772
2088.58 2723
2089.01 2659
2089.44 2653
2089.87 2528
2090.30 2530
2090.73 2638
2091.16 2832
2091.59 2831
2092.03 2580
2092.46 2539
2092.89 2710
2093.32 2792
2093.75 2686
2094.18 2926
2094.61 2920
2095.05 2776
2095.48 2764
2095.91 2574
2096.34 2810
2096.77 2766
2097.20 2770
2097.63 2702
2098.07 2716
2098.50 2586
2098.93 2608
2099.36 2555
2099.79 2663
2100.23 2691
2100.66 2628
2101.09 2551
2101.52 2473
2101.95 2431
2102.39 2570
2102.82 2470
2103.25 2398
2103.68 2484
2104.12 2465
2104.55 2679
2104.98 2556
2105.41 2718
2105.85 2545
2106.28 2489
2106.71 2524
2107.14 2659
2107.58 2635
2108.01 2590
2108.44 2766
2108.88 2761
2109.31 2867
2109.74 2687
2110.18 2910
2110.61 2791
2111.04 2563
2111.47 2761
2111.91 2794
2112.34 2886
2112.77 2592
2113.21 2500
2113.64 2529
2114.07 2553
2114.51 2633
2114.94 2474
2115.37 2349
2115.81 2472
2116.24 2399
2116.68 2539
2117.11 2623
2117.54 2508
2117.98 2461
2118.41 2318
2118.85 2313
2119.28 2455
2119.71 2497
2120.15 2612
2120.58 2664
2121.02 2442
2121.45 2596
2121.88 2681
2122.32 2557
2122.75 2643
2123.19 2512
2123.62 2661
2124.06 2492
2124.49 2518
2124.92 2586
2125.36 2589
2125.79 2597
2126.23 2717
2126.66 2733
2127.10 2434
2127.53 2507
2127.97 2499
2128.40 2645
2128.84 2624
2129.27 2650
2129.71 2438
2130.14 2515
2130.58 2531
2131.01 2562
2131.45 2600
2131.88 2597
2132.32 2656
2132.75 2960
2133.19 2839
2133.63 2745
2134.06 2767
2134.50 2757
2134.93 2725
2135.37 2716
2135.80 2938
2136.24 2894
2136.67 2735
2137.11 2736
2137.55 3007
2137.98 3082
2138.42 2927
2138.85 3101
2139.29 3191
2139.73 2925
2140.16 2807
2140.60 2732
2141.03 3032
2141.47 2731
2141.91 2743
2142.34 2891
2142.78 2716
2143.22 2672
2143.65 2551
2144.09 2645
2144.53 2616
2144.96 2613
2145.40 2462
2145.84 2522
2146.27 2532
2146.71 2450
2147.15 2479
2147.58 2424
2148.02 2595
2148.46 2654
2148.89 2800
2149.33 2831
2149.77 2768
2150.21 2697
2150.64 2725
2151.08 2908
2151.52 3000
2151.95 2856
2152.39 2979
2152.83 2993
2153.27 3111
2153.70 3348
2154.14 3292
2154.58 3116
2155.02 3121
2155.45 3020
2155.89 2874
2156.33 2686
2156.77 2937
2157.21 2896
2157.64 2824
2158.08 2755
2158.52 2687
2158.96 2886
2159.40 2766
2159.83 2738
2160.27 2718
2160.71 2598
2161.15 2576
2161.59 2795
2162.02 2780
2162.46 2861
2162.90 3038
2163.34 2801
2163.78 2779
2164.22 2867
2164.66 2840
2165.09 2802
2165.53 2778
2165.97 2776
2166.41 2846
2166.85 2751
2167.29 2908
2167.73 2881
2168.17 2843
2168.60 3010
2169.04 2868
2169.48 2767
2169.92 2888
2170.36 2788
2170.80 2935
2171.24 2921
2171.68 2994
2172.12 3137
2172.56 2691
2173.00 2603
2173.44 2652
2173.88 2834
2174.32 2937
2174.76 2870
2175.20 2821
2175.64 2933
2176.07 3091
2176.51 2879
2176.95 2873
2177.39 3023
2177.83 3059
2178.27 3092
2178.71 3242
2179.15 3159
2179.59 3045
2180.03 3200
2180.47 3136
2180.92 3028
2181.36 3051
2181.80 3138
2182.24 3177
2182.68 3337
2183.12 2963
2183.56 3025
2184.00 3079
2184.44 2937
2184.88 2785
2185.32 2892
2185.76 2675
2186.20 2839
2186.64 2605
2187.08 2547
2187.52 2531
2187.97 2625
2188.41 2750
2188.85 2661
2189.29 2764
2189.73 2906
2190.17 2884
2190.61 2984
2191.05 3154
2191.49 3326
2191.94 3117
2192.38 2876
2192.82 2940
2193.26 3041
2193.70 3029
2194.14 2810
2194.58 2727
2195.03 2679
2195.47 2632
2195.91 2837
2196.35 2736
2196.79 2963
2197.24 3024
2197.68 3095
2198.12 3121
2198.56 3084
2199.00 2994
2199.45 2922
2199.89 2928
2200.33 3059
2200.77 3213
2201.21 3093
2201.66 2765
2202.10 2931
2202.54 2734
2202.98 2901
2203.43 2734
2203.87 2724
2204.31 2716
2204.75 2800
2205.20 2881
2205.64 2717
2206.08 2976
2206.53 2930
2206.97 3011
2207.41 3006
2207.85 2897
2208.30 3125
2208.74 2893
2209.18 2978
2209.63 2829
2210.07 2733
2210.51 2757
2210.96 2719
2211.40 2828
2211.84 3204
2212.29 3083
2212.73 2795
2213.17 2825
2213.62 2892
2214.06 2797
2214.50 2824
2214.95 2907
2215.39 2840
2215.84 2854
2216.28 2816
2216.72 2814
2217.17 2909
2217.61 2891
2218.05 2826
2218.50 2810
2218.94 2966
2219.39 2785
2219.83 2779
2220.28 2937
2220.72 2852
2221.16 2815
2221.61 2865
2222.05 2891
2222.50 2717
2222.94 2853
2223.39 2888
2223.83 2882
2224.28 2956
2224.72 2935
2225.16 3082
2225.61 3148
2226.05 3141
2226.50 3233
2226.94 3340
2227.39 3311
2227.83 3425
2228.28 3268
2228.72 3147
2229.17 3246
2229.61 3173
2230.06 3375
2230.50 3355
2230.95 3199
2231.40 3298
2231.84 3291
2232.29 3119
2232.73 3206
2233.18 3221
2233.62 3079
2234.07 3267
2234.51 3289
2234.96 3443
2235.41 3547
2235.85 3337
2236.30 3391
2236.74 3333
2237.19 3374
2237.63 3363
2238.08 3336
2238.53 3321
2238.97 3077
2239.42 3073
2239.86 3241
2240.31 3150
2240.76 3117
2241.20 3181
2241.65 3187
2242.10 3275
2242.54 3159
2242.99 3061
2243.44 3000
2243.88 3015
2244.33 2849
2244.78 2978
2245.22 3096
2245.67 2757
2246.12 2965
2246.56 2821
2247.01 2864
2247.46 2763
2247.90 3079
2248.35 2989
2248.80 2710
2249.24 2785
2249.69 2801
2250.14 2990
2250.59 2832
2251.03 2796
2251.48 2988
2251.93 2961
2252.38 2955
2252.82 2938
2253.27 2867
2253.72 2944
2254.17 2850
2254.61 2814
2255.06 3150
2255.51 2789
2255.96 2717
2256.40 2677
2256.85 2692
2257.30 2580
2257.75 2783
2258.20 2833
2258.64 2833
2259.09 2730
2259.54 2708
2259.99 2818
2260.44 2935
2260.88 2848
2261.33 2941
2261.78 3014
2262.23 3049
2262.68 2928
2263.13 2897
2263.58 3105
2264.02 2975
2264.47 2864
2264.92 2873
2265.37 3105
2265.82 3278
2266.27 3361
2266.72 3336
2267.17 3456
2267.61 3241
2268.06 3506
2268.51 3696
2268.96 3673
2269.41 3667
2269.86 3589
2270.31 3586
2270.76 3658
2271.21 3766
2271.66 3696
2272.11 3706
2272.56 3405
2273.00 3536
2273.45 3600
2273.90 3355
2274.35 3398
2274.80 3384
2275.25 3405
2275.70 3405
2276.15 3093
2276.60 3254
2277.05 3097
2277.50 2845
2277.95 2937
2278.40 3159
2278.85 3225
2279.30 2944
2279.75 2893
2280.20 2982
2280.65 3031
2281.10 2861
2281.55 2938
2282.00 3006
2282.45 3085
2282.90 2950
2283.35 3235
2283.81 3363
2284.26 3413
2284.71 3116
2285.16 3252
2285.61 3282
2286.06 3244
2286.51 3107
2286.96 3248
2287.41 3330
2287.86 3009
2288.31 2870
2288.76 2945
2289.22 3109
2289.67 3084
2290.12 3274
2290.57 3468
2291.02 3615
2291.47 3828
2291.92 4058
2292.37 4619
2292.83 4786
2293.28 4741
2293.73 5209
2294.18 4969
2294.63 5043
2295.08 5145
2295.53 4894
2295.99 4809
2296.44 4494
2296.89 4406
2297.34 4261
2297.79 3848
2298.25 3538
2298.70 3629
2299.15 3367
2299.60 3242
2300.05 3253
2300.51 3398
2300.96 3249
2301.41 2983
2301.86 3279
2302.32 3114
2302.77 3035
2303.22 2847
2303.67 2938
2304.13 3275
2304.58 3174
2305.03 3103
2305.48 3081
2305.94 2885
2306.39 2773
2306.84 2932
2307.29 3099
2307.75 2975
2308.20 2874
2308.65 2915
2309.11 3082
2309.56 3115
2310.01 3184
2310.47 3409
2310.92 3508
2311.37 3308
2311.83 3291
2312.28 3416
2312.73 3445
2313.19 3422
2313.64 3510
2314.09 3487
2314.55 3537
2315.00 3373
2315.45 3181
2315.91 3320
2316.36 3386
2316.81 3407
2317.27 3165
2317.72 3329
2318.18 3231
2318.63 3076
2319.08 3168
2319.54 3016
2319.99 2805
2320.45 3107
2320.90 3228
2321.35 3085
2321.81 3174
2322.26 3103
2322.72 3483
2323.17 3442
2323.63 3385
2324.08 3350
2324.54 3397
2324.99 3324
2325.44 3325
2325.90 3345
2326.35 3351
2326.81 3352
2327.26 3291
2327.72 3120
2328.17 3190
2328.63 3195
2329.08 3176
2329.54 3157
2329.99 3214
2330.45 3309
2330.90 3509
2331.36 3615
2331.81 3582
2332.27 3643
2332.72 3539
2333.18 3651
2333.64 3502
2334.09 3393
2334.55 3296
2335.00 3506
2335.46 3446
2335.91 3278
2336.37 3212
2336.82 3415
2337.28 3462
2337.74 3186
2338.19 3167
2338.65 3061
2339.10 3266
2339.56 3469
2340.02 3510
2340.47 3537
2340.93 3392
2341.38 3695
2341.84 3855
2342.30 4080
2342.75 3962
2343.21 4019
2343.67 4068
2344.12 4171
2344.58 3904
2345.04 3695
2345.49 3774
2345.95 3612
2346.41 3849
2346.86 3472
2347.32 3772
2347.78 3747
2348.23 3791
2348.69 3822
2349.15 3725
2349.60 3551
2350.06 3451
2350.52 3547
2350.97 3499
2351.43 3249
2351.89 3436
2352.35 3272
2352.80 3244
2353.26 3233
2353.72 3404
2354.18 3348
2354.63 3174
2355.09 3120
2355.55 3238
2356.01 3093
2356.46 3268
2356.92 3172
2357.38 3064
2357.84 2901
2358.29 2810
2358.75 2955
2359.21 3035
2359.67 3062
2360.13 3105
2360.58 3052
2361.04 3198
2361.50 3116
2361.96 3122
2362.42 3242
2362.88 3103
2363.33 3137
2363.79 3108
2364.25 2989
2364.71 3223
2365.17 3263
2365.63 3032
2366.08 3023
2366.54 2960
2367.00 3026
2367.46 3032
2367.92 3368
2368.38 3318
2368.84 3328
2369.30 3245
2369.75 3341
2370.21 3538
2370.67 3483
2371.13 3331
2371.59 3431
2372.05 3486
2372.51 3435
2372.97 3478
2373.43 3520
2373.89 3209
2374.35 3117
2374.81 3122
2375.27 3058
2375.72 3159
2376.18 3051
2376.64 3069
2377.10 3282
2377.56 3156
2378.02 2921
2378.48 3177
2378.94 3440
2379.40 3394
2379.86 3191
2380.32 3160
2380.78 2986
2381.24 3110
2381.70 3222
2382.16 2986
2382.62 3158
2383.08 3315
2383.54 3266
2384.00 3178
2384.46 3175
2384.92 2944
2385.39 2918
2385.85 2961
2386.31 2755
2386.77 3155
2387.23 3231
2387.69 3245
2388.15 3018
2388.61 2833
2389.07 2985
2389.53 2915
2389.99 3045
2390.45 3096
2390.91 2854
2391.38 2878
2391.84 2899
2392.30 3056
2392.76 3163
2393.22 3113
2393.68 3146
2394.14 2975
2394.60 2940
2395.06 2869
2395.53 2923
2395.99 2940
2396.45 3055
2396.91 2961
2397.37 2818
2397.83 3011
2398.30 3025
2398.76 2926
2399.22 2888
2399.68 2839
2400.14 2823
2400.61 2905
2401.07 2901
2401.53 2830
2401.99 3106
2402.45 2837
2402.92 2806
2403.38 2862
2403.84 2893
2404.30 2732
2404.76 2681
2405.23 2535
2405.69 2679
2406.15 2846
2406.61 2826
2407.08 2807
2407.54 2842
2408.00 2937
2408.46 2905
2408.93 3038
2409.39 3033
2409.85 2824
2410.32 2663
2410.78 2730
2411.24 2817
2411.70 2830
2412.17 2667
2412.63 2887
2413.09 2817
2413.56 2704
2414.02 2548
2414.48 2627
2414.95 2773
2415.41 2666
2415.87 2700
2416.34 2892
2416.80 2858
2417.26 3102
2417.73 3363
2418.19 3390
2418.65 3138
2419.12 3406
2419.58 3418
2420.05 3647
2420.51 3734
2420.97 3765
2421.44 3905
2421.90 4073
2422.37 4037
2422.83 3829
2423.29 3647
2423.76 3645
2424.22 3534
2424.69 3316
2425.15 3349
2425.62 3482
2426.08 3182
2426.54 3289
2427.01 3447
2427.47 3280
2427.94 3060
2428.40 2862
2428.87 3134
2429.33 3327
2429.80 3163
2430.26 3092
2430.73 3060
2431.19 3192
2431.66 2930
2432.12 2876
2432.59 3109
2433.05 2973
2433.52 2872
2433.98 2887
2434.45 2970
2434.91 3090
2435.38 3048
2435.84 3286
2436.31 3466
2436.77 3488
2437.24 3454
2437.70 3450
2438.17 3268
2438.63 3279
2439.10 3248
2439.57 3190
2440.03 3421
2440.50 3489
2440.96 3854
2441.43 3994
2441.89 3882
2442.36 4224
2442.83 4305
2443.29 4084
2443.76 4166
2444.22 4058
2444.69 3793
2445.16 3672
2445.62 3670
2446.09 3493
2446.56 3394
2447.02 3369
2447.49 3204
2447.96 3038
2448.42 3032
2448.89 3049
2449.35 2931
2449.82 3018
2450.29 2893
2450.75 2953
2451.22 2760
2451.69 2576
2452.16 2765
2452.62 2655
2453.09 3057
2453.56 2985
2454.02 2963
2454.49 2857
2454.96 2963
2455.42 2901
2455.89 2858
2456.36 3060
2456.83 3007
2457.29 2907
2457.76 3016
2458.23 3140
2458.70 3066
2459.16 2998
2459.63 3001
2460.10 3143
2460.57 3037
2461.03 2843
2461.50 2974
2461.97 2779
2462.44 2690
2462.91 2631
2463.37 2801
2463.84 2852
2464.31 2793
2464.78 2856
2465.25 2789
2465.71 2745
2466.18 2900
2466.65 2923
2467.12 2947
2467.59 3014
2468.06 2913
2468.52 2866
2468.99 2927
2469.46 3089
2469.93 2865
2470.40 3125
2470.87 3025
2471.34 3104
2471.80 3179
2472.27 2987
2472.74 2753
2473.21 2747
2473.68 2983
2474.15 2965
2474.62 2742
2475.09 2801
2475.56 2874
2476.02 2862
2476.49 2750
2476.96 2698
2477.43 2749
2477.90 2712
2478.37 2736
2478.84 2913
2479.31 2731
2479.78 2656
2480.25 2981
2480.72 3224
2481.19 3368
2481.66 3559
2482.13 3521
2482.60 3486
2483.07 3496
2483.54 3428
2484.01 3375
2484.48 3484
2484.95 3478
2485.42 3134
2485.89 3064
2486.36 3075
2486.83 3168
2487.30 3159
2487.77 3096
2488.24 3154
2488.71 3009
2489.18 3041
2489.65 3076
2490.12 3241
2490.59 3192
2491.06 3221
2491.53 3222
2492.00 3144
2492.47 3085
2492.94 3077
2493.41 2982
2493.88 2981
2494.36 2997
2494.83 3115
2495.30 3284
2495.77 3026
2496.24 3179
2496.71 3135
2497.18 3124
2497.65 3057
2498.12 2980
2498.60 3013
2499.07 2986
2499.54 3179
2500.01 3115
2500.48 2918
2500.95 2873
2501.42 2875
2501.90 2784
2502.37 2751
2502.84 2722
2503.31 2627
2503.78 2566
2504.25 2750
2504.73 2704
2505.20 2750
2505.67 2739
2506.14 2851
2506.61 2974
2507.09 2829
2507.56 3020
2508.03 3118
2508.50 3012
2508.97 3093
2509.45 3218
2509.92 3537
2510.39 3490
2510.86 3424
2511.34 3629
2511.81 3715
2512.28 3806
2512.75 3789
2513.23 3751
2513.70 3509
2514.17 3557
2514.65 3615
2515.12 3557
2515.59 3444
2516.06 3512
2516.54 3279
2517.01 3362
2517.48 3401
2517.96 3105
2518.43 3216
2518.90 3223
2519.38 3104
2519.85 2968
2520.32 3107
2520.80 3061
2521.27 3015
2521.74 2905
2522.22 3042
2522.69 3147
2523.16 2939
2523.64 2883
2524.11 3045
2524.58 2937
2525.06 2898
2525.53 2859
2526.01 2724
2526.48 2930
2526.95 3058
2527.43 3028
2527.90 3026
2528.38 2882
2528.85 3012
2529.32 2806
2529.80 2763
2530.27 2676
2530.75 2827
2531.22 2896
2531.70 3111
2532.17 2908
2532.64 2954
2533.12 2881
2533.59 2959
2534.07 2982
2534.54 2632
2535.02 2741
2535.49 2828
2535.97 3053
2536.44 2899
2536.92 2880
2537.39 2689
2537.87 2877
2538.34 3018
2538.82 2969
2539.29 3037
2539.77 2791
2540.24 2794
2540.72 2970
2541.19 2836
2541.67 2741
2542.14 3007
2542.62 2986
2543.09 2993
2543.57 3065
2544.04 2970
2544.52 3055
2545.00 2911
2545.47 2889
2545.95 3111
2546.42 3150
2546.90 3030
2547.37 2932
2547.85 2847
2548.33 3042
2548.80 3365
2549.28 3442
2549.75 3688
2550.23 3626
2550.71 3700
2551.18 3807
2551.66 3756
2552.14 3852
2552.61 3853
2553.09 4096
2553.57 4039
2554.04 3875
2554.52 3800
2554.99 3805
2555.47 3972
2555.95 3988
2556.42 4153
2556.90 4187
2557.38 4300
2557.86 4174
2558.33 4138
2558.81 4294
2559.29 4210
2559.76 4255
2560.24 4223
2560.72 4065
2561.19 3784
2561.67 3505
2562.15 3268
2562.63 3284
2563.10 3318
2563.58 3103
2564.06 3037
2564.54 3057
2565.01 3170
2565.49 3061
2565.97 3035
2566.45 2933
2566.92 3056
2567.40 2905
2567.88 2830
2568.36 2769
2568.83 2851
2569.31 2952
2569.79 2661
2570.27 2720
2570.75 2679
2571.22 2688
2571.70 2713
2572.18 2820
2572.66 2894
2573.14 2742
2573.62 2829
2574.09 3053
2574.57 2930
2575.05 2670
2575.53 2794
2576.01 2946
2576.49 2818
2576.97 2903
2577.44 2777
2577.92 2868
2578.40 3111
2578.88 2758
2579.36 2824
2579.84 3008
2580.32 2942
2580.80 2791
2581.27 2819
2581.75 2885
2582.23 2806
2582.71 2851
2583.19 3179
2583.67 2876
2584.15 2772
2584.63 2996
2585.11 2865
2585.59 2917
2586.07 2973
2586.55 3015
2587.03 3035
2587.51 3037
2587.99 2836
2588.47 2814
2588.94 2899
2589.42 2910
2589.90 2934
2590.38 2923
2590.86 3125
2591.34 2850
2591.82 2989
2592.30 2904
2592.78 3015
2593.26 3080
2593.74 3156
2594.22 2980
2594.71 3106
2595.19 3132
2595.67 3085
2596.15 3328
2596.63 3477
2597.11 3288
2597.59 3096
2598.07 3234
2598.55 3297
2599.03 3383
2599.51 3395
2599.99 3226
2600.47 3250
2600.95 3298
2601.43 3148
2601.91 3033
2602.40 3000
2602.88 2923
2603.36 3040
2603.84 2905
2604.32 2794
2604.80 2659
2605.28 2948
2605.76 2932
2606.24 2783
2606.73 2639
2607.21 2813
2607.69 2992
2608.17 2857
2608.65 2963
2609.13 2991
2609.62 2985
2610.10 2988
2610.58 3047
2611.06 3287
2611.54 3426
2612.02 3495
2612.51 3356
2612.99 3353
2613.47 3273
2613.95 3317
2614.43 3327
2614.92 3255
2615.40 3123
2615.88 3211
2616.36 3129
2616.85 3291
2617.33 3262
2617.81 3240
2618.29 3130
2618.78 2870
2619.26 2927
2619.74 3111
2620.22 3090
2620.71 2963
2621.19 2921
2621.67 3061
2622.15 3009
2622.64 2828
2623.12 3031
2623.60 2958
2624.09 2984
2624.57 2929
2625.05 3037
2625.53 3055
2626.02 3204
2626.50 2895
2626.98 2820
2627.47 2858
2627.95 3226
2628.43 3246
2628.92 2907
2629.40 2930
2629.88 3017
2630.37 3024
2630.85 3222
2631.34 2951
2631.82 3020
2632.30 2915
2632.79 2966
2633.27 2991
2633.75 2893
2634.24 2888
2634.72 2973
2635.21 3085
2635.69 3073
2636.17 2990
2636.66 2922
2637.14 3101
2637.63 3147
2638.11 3000
2638.60 3189
2639.08 2859
2639.56 2816
2640.05 2853
2640.53 2995
2641.02 2911
2641.50 3012
2641.99 2883
2642.47 2927
2642.96 2892
2643.44 3050
2643.93 3147
2644.41 3191
2644.90 3074
2645.38 3063
2645.87 3042
2646.35 2909
2646.84 2760
2647.32 2842
2647.81 2784
2648.29 2971
2648.78 2740
2649.26 2821
2649.75 2967
2650.23 2765
2650.72 2507
2651.20 2716
2651.69 2777
2652.17 3056
2652.66 2963
2653.15 2956
2653.63 3071
2654.12 2931
2654.60 3017
2655.09 2879
2655.57 2837
2656.06 2925
2656.55 2933
2657.03 3020
2657.52 2905
2658.00 2998
2658.49 2986
2658.98 3001
2659.46 2762
2659.95 2927
2660.44 3176
2660.92 3013
2661.41 2868
2661.90 2789
2662.38 2722
2662.87 3055
2663.35 3008
2663.84 2787
2664.33 3006
2664.81 2835
2665.30 2768
2665.79 3039
2666.28 3196
2666.76 2999
2667.25 2929
2667.74 2949
2668.22 2962
2668.71 3107
2669.20 3003
2669.68 2963
2670.17 2829
2670.66 2799
2671.15 2915
2671.63 2990
2672.12 2936
2672.61 3055
2673.10 2921
2673.58 2941
2674.07 3087
2674.56 3104
2675.05 3176
2675.53 3271
2676.02 3454
2676.51 3609
2677.00 3500
2677.49 3382
2677.97 3461
2678.46 3792
2678.95 3670
2679.44 3664
2679.93 3560
2680.41 3584
2680.90 3607
2681.39 3427
2681.88 3446
2682.37 3624
2682.85 3613
2683.34 3448
2683.83 3731
2684.32 3837
2684.81 4094
2685.30 4285
2685.79 4172
2686.27 4112
2686.76 3959
2687.25 4099
2687.74 4097
2688.23 3850
2688.72 3821
2689.21 3655
2689.70 3424
2690.19 3290
2690.67 3245
2691.16 3270
2691.65 3142
2692.14 3056
2692.63 3005
2693.12 3390
2693.61 3194
2694.10 3097
2694.59 3249
2695.08 2993
2695.57 3010
2696.06 3088
2696.55 3157
2697.04 3064
2697.53 3140
2698.02 3379
2698.51 3300
2699.00 3357
2699.49 3249
2699.98 3227
2700.47 3324
2700.96 3144
2701.45 3085
2701.94 3416
2702.43 3614
2702.92 3269
2703.41 3390
2703.90 3249
2704.39 3291
2704.88 3371
2705.37 3424
2705.86 3311
2706.35 3421
2706.84 3367
2707.33 3238
2707.82 3269
2708.31 3238
2708.80 3260
2709.29 3010
2709.78 2995
2710.27 2906
2710.77 3082
2711.26 2892
2711.75 2803
2712.24 3034
2712.73 2819
2713.22 2781
2713.71 2859
2714.20 2932
2714.69 2936
2715.19 3025
2715.68 2918
2716.17 2941
2716.66 3111
2717.15 3175
2717.64 2959
2718.13 2793
2718.63 2768
2719.12 2782
2719.61 2703
2720.10 2863
2720.59 3007
2721.08 3090
2721.58 2908
2722.07 2979
2722.56 3138
2723.05 3197
2723.54 3344
2724.04 3082
2724.53 3188
2725.02 3052
2725.51 3480
2726.01 3436
2726.50 3213
2726.99 3300
2727.48 3060
2727.98 2993
2728.47 3258
2728.96 3187
2729.45 2922
2729.95 2900
2730.44 2812
2730.93 2827
2731.42 2828
2731.92 2964
2732.41 3002
2732.90 2912
2733.40 2904
2733.89 2798
2734.38 2912
2734.87 3150
2735.37 3064
2735.86 3028
2736.35 2940
2736.85 3275
2737.34 3195
2737.83 3102
2738.33 3080
2738.82 3113
2739.31 3213
2739.81 3097
2740.30 3219
2740.79 2969
2741.29 2953
2741.78 2970
2742.28 3059
2742.77 3280
2743.26 3328
2743.76 3066
2744.25 3061
2744.75 3006
2745.24 2876
2745.73 2893
2746.23 2864
2746.72 2964
2747.22 2767
2747.71 2753
2748.20 2893
2748.70 2726
2749.19 2564
2749.69 2687
2750.18 2678
2750.68 2769
2751.17 2670
2751.67 2817
2752.16 2878
2752.66 2765
2753.15 2723
2753.64 2609
2754.14 2760
2754.63 2811
2755.13 2722
2755.62 2790
2756.12 2835
2756.61 2863
2757.11 3099
2757.60 2993
2758.10 2996
2758.59 2976
2759.09 3092
2759.59 3003
2760.08 3018
2760.58 2905
2761.07 2742
2761.57 2941
2762.06 3121
2762.56 3188
2763.05 2945
2763.55 2893
2764.05 2880
2764.54 2761
2765.04 2869
2765.53 2784
2766.03 2761
2766.52 2752
2767.02 2792
2767.52 2968
2768.01 2938
2768.51 2764
2769.00 2806
2769.50 2727
2770.00 2743
2770.49 2868
2770.99 2811
2771.49 2774
2771.98 2814
2772.48 2875
2772.98 2974
2773.47 2945
2773.97 3022
2774.47 3164
2774.96 3036
2775.46 3028
2775.96 3129
2776.45 3202
2776.95 3294
2777.45 3261
2777.94 3289
2778.44 3136
2778.94 3357
2779.43 3260
2779.93 3448
2780.43 3363
2780.93 3347
2781.42 3550
2781.92 3460
2782.42 3232
2782.92 3210
2783.41 3169
2783.91 3167
2784.41 3156
2784.91 3235
2785.40 3193
2785.90 3107
2786.40 3080
2786.90 3224
2787.39 3388
2787.89 3208
2788.39 3208
2788.89 3195
2789.39 3141
2789.88 3008
2790.38 2912
2790.88 2891
2791.38 2955
2791.88 3077
2792.37 2934
2792.87 3058
2793.37 2973
2793.87 2895
2794.37 2922
2794.87 2977
2795.37 3088
2795.86 3199
2796.36 3155
2796.86 3378
2797.36 3415
2797.86 3418
2798.36 3857
2798.86 4117
2799.35 4319
2799.85 4289
2800.35 4571
2800.85 4528
2801.35 4554
2801.85 4773
2802.35 4579
2802.85 4279
2803.35 4385
2803.85 4179
2804.35 3918
2804.85 3703
2805.34 3702
2805.84 3471
2806.34 3584
2806.84 3801
2807.34 3985
2807.84 3799
2808.34 4178
2808.84 4258
2809.34 4669
2809.84 5156
2810.34 5237
2810.84 5450
2811.34 5276
2811.84 5491
2812.34 5721
2812.84 5794
2813.34 5352
2813.84 4946
2814.34 4642
2814.84 4384
2815.34 4212
2815.84 3870
2816.34 3732
2816.84 3519
2817.34 3487
2817.84 3514
2818.35 3424
2818.85 3452
2819.35 3318
2819.85 3249
2820.35 3282
2820.85 3288
2821.35 3353
2821.85 3494
2822.35 3499
2822.85 3695
2823.35 3559
2823.85 3533
2824.36 3280
2824.86 3348
2825.36 3266
2825.86 3341
2826.36 3355
2826.86 3171
2827.36 3220
2827.86 2951
2828.37 3034
2828.87 3207
2829.37 3188
2829.87 3083
2830.37 3386
2830.87 3149
2831.38 3134
2831.88 3140
2832.38 3237
2832.88 3176
2833.38 3139
2833.88 3283
2834.39 3270
2834.89 3353
2835.39 3227
2835.89 3305
2836.40 3233
2836.90 3183
2837.40 3084
2837.90 2981
2838.40 3275
2838.91 3325
2839.41 3341
2839.91 3238
2840.41 3432
2840.92 3239
2841.42 3225
2841.92 3024
2842.42 3085
2842.93 3079
2843.43 3127
2843.93 3168
2844.44 3240
2844.94 3185
2845.44 3037
2845.94 3341
2846.45 3326
2846.95 3262
2847.45 3255
2847.96 3325
2848.46 3531
2848.96 3424
2849.47 3578
2849.97 3672
2850.47 3869
2850.98 3879
2851.48 3713
2851.98 3701
2852.49 3568
2852.99 3569
2853.50 3445
2854.00 3204
2854.50 3395
2855.01 3163
2855.51 3023
2856.01 2968
2856.52 2930
2857.02 2919
2857.53 2857
2858.03 2907
2858.53 2718
2859.04 2860
2859.54 2997
2860.05 2866
2860.55 3196
2861.06 3058
2861.56 3179
2862.06 3138
2862.57 3085
2863.07 3069
2863.58 2768
2864.08 2908
2864.59 2828
2865.09 2883
2865.60 2913
2866.10 2851
2866.61 2872
2867.11 2750
2867.62 2859
2868.12 2975
2868.63 2815
2869.13 2753
2869.64 2648
2870.14 3024
2870.65 2853
2871.15 2902
2871.66 2876
2872.16 3011
2872.67 3040
2873.17 2942
2873.68 3078
2874.18 3028
2874.69 2977
2875.20 3093
2875.70 3290
2876.21 3263
2876.71 3277
2877.22 3221
2877.72 3209
2878.23 2981
2878.74 3209
2879.24 3224
2879.75 3256
2880.25 3534
2880.76 3344
2881.27 3371
2881.77 3339
2882.28 3397
2882.79 3585
2883.29 3612
2883.80 3664
2884.30 3818
2884.81 3869
2885.32 3871
2885.82 3951
2886.33 3902
2886.84 4134
2887.34 4208
2887.85 4198
2888.36 4376
2888.86 4226
2889.37 4172
2889.88 4367
2890.38 4674
2890.89 4575
2891.40 4530
2891.91 4359
2892.41 4347
2892.92 4124
2893.43 3720
2893.93 3786
2894.44 3660
2894.95 3617
2895.46 3332
2895.96 3238
2896.47 3149
2896.98 3180
2897.49 3297
2897.99 3321
2898.50 3464
2899.01 3452
2899.52 3412
2900.03 3233
2900.53 3392
2901.04 3501
2901.55 3453
2902.06 3459
2902.56 3444
2903.07 3506
2903.58 3764
2904.09 3755
2904.60 3842
2905.11 3688
2905.61 3900
2906.12 3567
2906.63 3671
2907.14 3646
2907.65 3458
2908.16 3597
2908.66 3687
2909.17 3730
2909.68 3594
2910.19 3758
2910.70 3619
2911.21 3491
2911.72 3386
2912.23 3410
2912.73 3426
2913.24 3405
2913.75 3243
2914.26 3158
2914.77 3071
2915.28 3144
2915.79 3321
2916.30 3382
2916.81 3439
2917.32 3103
2917.83 3208
2918.33 3331
2918.84 3290
2919.35 3288
2919.86 3356
2920.37 3464
2920.88 3367
2921.39 3352
2921.90 3393
2922.41 3384
2922.92 3225
2923.43 3391
2923.94 3649
2924.45 3474
2924.96 3854
2925.47 3985
2925.98 4107
2926.49 4190
2927.00 4347
2927.51 4504
2928.02 5093
2928.53 5117
2929.04 5342
2929.55 5221
2930.06 5168
2930.57 4757
2931.08 4350
2931.59 4353
2932.11 4095
2932.62 3697
2933.13 3553
2933.64 3544
2934.15 3337
2934.66 3214
2935.17 3114
2935.68 3109
2936.19 3093
2936.70 2891
2937.21 2842
2937.72 3088
2938.24 3099
2938.75 3240
2939.26 3116
2939.77 3261
2940.28 3294
2940.79 3258
2941.30 3303
2941.81 3217
2942.33 3174
2942.84 3290
2943.35 3402
2943.86 3309
2944.37 3178
2944.88 3336
2945.40 3346
2945.91 3252
2946.42 3344
2946.93 3425
2947.44 3606
2947.96 3715
2948.47 3787
2948.98 3858
2949.49 3969
2950.00 3921
2950.52 3720
2951.03 3831
2951.54 3736
2952.05 3784
2952.57 3632
2953.08 3555
2953.59 3429
2954.10 3376
2954.62 3097
2955.13 3333
2955.64 3482
2956.15 3324
2956.67 3266
2957.18 3089
2957.69 3254
2958.20 2895
2958.72 3168
2959.23 3118
2959.74 3315
2960.26 3091
2960.77 3158
2961.28 3297
2961.80 3182
2962.31 3220
2962.82 3267
2963.34 3274
2963.85 3627
2964.36 3682
2964.88 3562
2965.39 3613
2965.90 3614
2966.42 3680
2966.93 3732
2967.44 3536
2967.96 3496
2968.47 3448
2968.98 3115
2969.50 2990
2970.01 3181
2970.53 3210
2971.04 3082
2971.55 2955
2972.07 3031
2972.58 3190
2973.10 3186
2973.61 3209
2974.12 3170
2974.64 3203
2975.15 3187
2975.67 3205
2976.18 3249
2976.70 3032
2977.21 3038
2977.73 3090
2978.24 3191
2978.75 3320
2979.27 3233
2979.78 3047
2980.30 3095
2980.81 2935
2981.33 2807
2981.84 3065
2982.36 3279
2982.87 3342
2983.39 3130
2983.90 3055
2984.42 3131
2984.93 3298
2985.45 3235
2985.96 3318
2986.48 3126
2987.00 2919
2987.51 3069
2988.03 3339
2988.54 3492
2989.06 3601
2989.57 3560
2990.09 3698
2990.60 3555
2991.12 3519
2991.64 3546
2992.15 3566
2992.67 3645
2993.18 3511
2993.70 3656
2994.21 3820
2994.73 3673
2995.25 3728
2995.76 3641
2996.28 3897
2996.80 3936
2997.31 4129
2997.83 3904
2998.34 4104
2998.86 4419
2999.38 4672
2999.89 4503
3000.41 4323
3000.93 4572
3001.44 4796
3001.96 4988
3002.48 4745
3002.99 4688
3003.51 4509
3004.03 4716
3004.54 4665
3005.06 4486
3005.58 4598
3006.09 4905
3006.61 4731
3007.13 4780
3007.65 4768
3008.16 4761
3008.68 5151
3009.20 5070
3009.71 5042
3010.23 5028
3010.75 4727
3011.27 4214
3011.78 4247
3012.30 3839
3012.82 3572
3013.34 3636
3013.85 3801
3014.37 3592
3014.89 3499
3015.41 3596
3015.93 3655
3016.44 3318
3016.96 3283
3017.48 3478
3018.00 3418
3018.52 3377
3019.03 3643
3019.55 3603
3020.07 3634
3020.59 3676
3021.11 3649
3021.63 3720
3022.14 3558
3022.66 3488
3023.18 3607
3023.70 3809
3024.22 3728
3024.74 3570
3025.25 3633
3025.77 3760
3026.29 4079
3026.81 3919
3027.33 3897
3027.85 3697
3028.37 3950
3028.89 4100
3029.41 3929
3029.92 3709
3030.44 3810
3030.96 3801
3031.48 3620
3032.00 3745
3032.52 3399
3033.04 3526
3033.56 3641
3034.08 3653
3034.60 3614
3035.12 3630
3035.64 3581
3036.16 3704
3036.68 3660
3037.20 3562
3037.72 3693
3038.24 3734
3038.76 3693
3039.28 3378
3039.80 3507
3040.32 3673
3040.84 3796
3041.36 3627
3041.88 3444
3042.40 3352
3042.92 3454
3043.44 3327
3043.96 3139
3044.48 2989
3045.00 3184
3045.52 3381
3046.04 3298
3046.56 3236
3047.08 3177
3047.60 3117
3048.12 3053
3048.64 3080
3049.16 3169
3049.68 3202
3050.20 3097
3050.72 3264
3051.24 3400
3051.77 3005
3052.29 2898
3052.81 3212
3053.33 3175
3053.85 3217
3054.37 3107
3054.89 3049
3055.41 3217
3055.93 3263
3056.46 2860
3056.98 2998
3057.50 2949
3058.02 3107
3058.54 3119
3059.06 3109
3059.58 3181
3060.11 3089
3060.63 3131
3061.15 2951
3061.67 2927
3062.19 2964
3062.71 3220
3063.24 3010
3063.76 3142
3064.28 3050
3064.80 2840
3065.32 3154
3065.85 3232
3066.37 3274
3066.89 3159
3067.41 3314
3067.94 3273
3068.46 3325
3068.98 3261
3069.50 3447
3070.03 3391
3070.55 3230
3071.07 3186
3071.59 3262
3072.12 3304
3072.64 3368
3073.16 3242
3073.68 3148
3074.21 3375
3074.73 3531
3075.25 3407
3075.78 3288
3076.30 3317
3076.82 3258
3077.34 3270
3077.87 3358
3078.39 3509
3078.91 3563
3079.44 3530
3079.96 3653
3080.48 3704
3081.01 3644
3081.53 3631
3082.05 3838
3082.58 3755
3083.10 3904
3083.63 3978
3084.15 3879
3084.67 3854
3085.20 3952
3085.72 4106
3086.24 4070
3086.77 3836
3087.29 3575
3087.82 3529
3088.34 3731
3088.86 3803
3089.39 3710
3089.91 3615
3090.44 3566
3090.96 3196
3091.49 3367
3092.01 3446
3092.53 3238
3093.06 3439
3093.58 3514
3094.11 3606
3094.63 3475
3095.16 3424
3095.68 3403
3096.21 3406
3096.73 3255
3097.26 3312
3097.78 3545
3098.31 3530
3098.83 3545
3099.36 3687
3099.88 3973
3100.41 4013
3100.93 3994
3101.46 3819
3101.98 4044
3102.51 4227
3103.03 4528
3103.56 5348
3104.08 6012
3104.61 6467
3105.13 7491
3105.66 8105
3106.18 8293
3106.71 8930
3107.24 9159
3107.76 8516
3108.29 8081
3108.81 7973
3109.34 7064
3109.86 6618
3110.39 5818
3110.92 5438
3111.44 4623
3111.97 4472
3112.49 4741
3113.02 4472
3113.55 4485
3114.07 4365
3114.60 4139
3115.12 4177
3115.65 4335
3116.18 4135
3116.70 4102
3117.23 3850
3117.76 4164
3118.28 3772
3118.81 3695
3119.34 3532
3119.86 3384
3120.39 3217
3120.92 3269
3121.44 3527
3121.97 3478
3122.50 3509
3123.02 3266
3123.55 3259
3124.08 3297
3124.61 3314
3125.13 3430
3125.66 3508
3126.19 3593
3126.72 3556
3127.24 3291
3127.77 3220
3128.30 3284
3128.82 3326
3129.35 3428
3129.88 3328
3130.41 3331
3130.93 3141
3131.46 3496
3131.99 3635
3132.52 3432
3133.05 3307
3133.57 3177
3134.10 3304
3134.63 3176
3135.16 3134
3135.69 3159
3136.21 3160
3136.74 3150
3137.27 3074
3137.80 3232
3138.33 3306
3138.85 3185
3139.38 3110
3139.91 3317
3140.44 3416
3140.97 3472
3141.50 3299
3142.03 3113
3142.55 3251
3143.08 3152
3143.61 3293
3144.14 3240
3144.67 3210
3145.20 2969
3145.73 2878
3146.26 2946
3146.79 3221
3147.31 3143
3147.84 3295
3148.37 3474
3148.90 3415
3149.43 3457
3149.96 3494
3150.49 3736
3151.02 3569
3151.55 3435
3152.08 3775
3152.61 3687
3153.14 3585
3153.67 3777
3154.20 3627
3154.73 3534
3155.25 3730
3155.78 3751
3156.31 3215
3156.84 3232
3157.37 3495
3157.90 3469
3158.43 3357
3158.96 3350
3159.49 3245
3160.02 3353
3160.55 3324
3161.08 3401
3161.61 3379
3162.14 3410
3162.68 3217
3163.21 3334
3163.74 3385
3164.27 3216
3164.80 3377
3165.33 3486
3165.86 3166
3166.39 3245
3166.92 3152
3167.45 3077
3167.98 3110
3168.51 3212
3169.04 3016
3169.57 3210
3170.10 2997
3170.64 2850
3171.17 3067
3171.70 3019
3172.23 3047
3172.76 2989
3173.29 2884
3173.82 3012
3174.35 3312
3174.88 2991
3175.42 3109
3175.95 3218
3176.48 3034
3177.01 3116
3177.54 3187
3178.07 3127
3178.61 3034
3179.14 3063
3179.67 3212
3180.20 3454
3180.73 3369
3181.26 3281
3181.80 3344
3182.33 3452
3182.86 3412
3183.39 3214
3183.92 3310
3184.46 3332
3184.99 3352
3185.52 3296
3186.05 3175
3186.59 3060
3187.12 3085
3187.65 3034
3188.18 2975
3188.72 3169
3189.25 3094
3189.78 3056
3190.31 3130
3190.85 2794
3191.38 2993
3191.91 2931
3192.44 3071
3192.98 3083
3193.51 3069
3194.04 3051
3194.58 2909
3195.11 2808
3195.64 3003
3196.17 3060
3196.71 3085
3197.24 2946
3197.77 3248
3198.31 3268
3198.84 3047
3199.37 3048
3199.91 2948
3200.44 3060
3200.98 3330
3201.51 3301
3202.04 3282
3202.58 3387
3203.11 3346
3203.64 3196
3204.18 3293
3204.71 3439
3205.24 3712
3205.78 3642
3206.31 3435
3206.85 3526
3207.38 3552
3207.91 3545
3208.45 3600
3208.98 3410
3209.52 3352
3210.05 3561
3210.59 3435
3211.12 3480
3211.65 3484
3212.19 3603
3212.72 3395
3213.26 3667
3213.79 3843
3214.33 3868
3214.86 3908
3215.40 3873
3215.93 3736
3216.47 3644
3217.00 3550
3217.54 3544
3218.07 3573
3218.61 3462
3219.14 3330
3219.68 3217
3220.21 3289
3220.75 3028
3221.28 3189
3221.82 3245
3222.35 3065
3222.89 3217
3223.42 3257
3223.96 3105
3224.49 3250
3225.03 3210
3225.57 3388
3226.10 3373
3226.64 3413
3227.17 3616
3227.71 3618
3228.24 3589
3228.78 3590
3229.32 3629
3229.85 3732
3230.39 3491
3230.92 3499
3231.46 3475
3232.00 3499
3232.53 3360
3233.07 3326
3233.60 3393
3234.14 3132
3234.68 3192
3235.21 3312
3235.75 3282
3236.29 3341
3236.82 3303
3237.36 3317
3237.90 3563
3238.43 3306
3238.97 3280
3239.51 3309
3240.04 3378
3240.58 3496
3241.12 3763
3241.65 3610
3242.19 3599
3242.73 3886
3243.26 3577
3243.80 3580
3244.34 3614
3244.88 3687
3245.41 3594
3245.95 3456
3246.49 3473
3247.02 3398
3247.56 3373
3248.10 3444
3248.64 3425
3249.17 3441
3249.71 3511
3250.25 3511
3250.79 3437
3251.33 3515
3251.86 3399
3252.40 3406
3252.94 3503
3253.48 3519
3254.01 3625
3254.55 3504
3255.09 3631
3255.63 3778
3256.17 3842
3256.70 4123
3257.24 4005
3257.78 3838
3258.32 3758
3258.86 4081
3259.40 4171
3259.93 4175
3260.47 3855
3261.01 3994
3261.55 4273
3262.09 4296
3262.63 4371
3263.17 4424
3263.70 4618
3264.24 4874
3264.78 5186
3265.32 5169
3265.86 4862
3266.40 5336
3266.94 5873
3267.48 6314
3268.02 6301
3268.56 7209
3269.09 7635
3269.63 7637
3270.17 7733
3270.71 7884
3271.25 8344
3271.79 8454
3272.33 7948
3272.87 7321
3273.41 6601
3273.95 6047
3274.49 5736
3275.03 5295
3275.57 4684
3276.11 4372
3276.65 4360
3277.19 4265
3277.73 4218
3278.27 4256
3278.81 4344
3279.35 4280
3279.89 4302
3280.43 4294
3280.97 4355
3281.51 4421
3282.05 4346
3282.59 4567
3283.13 4767
3283.67 4899
3284.21 4691
3284.75 4612
3285.29 4600
3285.83 4515
3286.37 4657
3286.91 4621
3287.45 4598
3287.99 4753
3288.53 4676
3289.08 4760
3289.62 4780
3290.16 4963
3290.70 4965
3291.24 4856
3291.78 4806
3292.32 4807
3292.86 4911
3293.40 4860
3293.95 4739
3294.49 4922
3295.03 5235
3295.57 5419
3296.11 5946
3296.65 6174
3297.19 6542
3297.73 6937
3298.28 7271
3298.82 7255
3299.36 7352
3299.90 7273
3300.44 7131
3300.99 6795
3301.53 6408
3302.07 6374
3302.61 5941
3303.15 5681
3303.69 5418
3304.24 5229
3304.78 5359
3305.32 5112
3305.86 4785
3306.41 4836
3306.95 5073
3307.49 4979
3308.03 4905
3308.58 4746
3309.12 4718
3309.66 4754
3310.20 4614
3310.75 4478
3311.29 4395
3311.83 4472
3312.37 4438
3312.92 4216
3313.46 4427
3314.00 4350
3314.54 4351
3315.09 4439
3315.63 4413
3316.17 4505
3316.72 4457
3317.26 4616
3317.80 4767
3318.35 5265
3318.89 4953
3319.43 5018
3319.98 5288
3320.52 5588
3321.06 5555
3321.61 5747
3322.15 5987
3322.69 6237
3323.24 6742
3323.78 6293
3324.33 6536
3324.87 6652
3325.41 6802
3325.96 6835
3326.50 6719
3327.04 6599
3327.59 6168
3328.13 6220
3328.68 5801
3329.22 5876
3329.76 5703
3330.31 5649
3330.85 5843
3331.40 5593
3331.94 5430
3332.49 5675
3333.03 5820
3333.58 6179
3334.12 7195
3334.66 8783
3335.21 10057
3335.75 12217
3336.30 14976
3336.84 18593
3337.39 21430
3337.93 24214
3338.48 26727
3339.02 28976
3339.57 30297
3340.11 30766
3340.66 30282
3341.20 28986
3341.75 27210
3342.29 24522
3342.84 21550
3343.38 18521
3343.93 15872
3344.47 13265
3345.02 11521
3345.57 9434
3346.11 8080
3346.66 7141
3347.20 6485
3347.75 6060
3348.29 5634
3348.84 5254
3349.38 5400
3349.93 5339
3350.48 5324
3351.02 5338
3351.57 5211
3352.11 5318
3352.66 5346
3353.21 5455
3353.75 5376
3354.30 5261
3354.84 5152
3355.39 5136
3355.94 5278
3356.48 5488
3357.03 5693
3357.58 5540
3358.12 5281
3358.67 4942
3359.22 5249
3359.76 4970
3360.31 4817
3360.86 4720
3361.40 4642
3361.95 4709
3362.50 4827
3363.04 4493
3363.59 4622
3364.14 4629
3364.68 4533
3365.23 4782
3365.78 4836
3366.33 4790
3366.87 4865
3367.42 4905
3367.97 5041
3368.51 4878
3369.06 5009
3369.61 4711
3370.16 4565
3370.70 4683
3371.25 4600
3371.80 4458
3372.35 4522
3372.90 4900
3373.44 4795
3373.99 4913
3374.54 5192
3375.09 5647
3375.63 6035
3376.18 6275
3376.73 6571
3377.28 6703
3377.83 6857
3378.37 6834
3378.92 6866
3379.47 6341
3380.02 6014
3380.57 5637
3381.12 5435
3381.66 5360
3382.21 5033
3382.76 4711
3383.31 4533
3383.86 4153
3384.41 4113
3384.96 4122
3385.50 4041
3386.05 3988
3386.60 4033
3387.15 3870
3387.70 3667
3388.25 3828
3388.80 3844
3389.35 3875
3389.90 3934
3390.44 3678
3390.99 3675
3391.54 3682
3392.09 3635
3392.64 3710
3393.19 3789
3393.74 3791
3394.29 3798
3394.84 3717
3395.39 3779
3395.94 3805
3396.49 3570
3397.04 3521
3397.59 3404
3398.14 3571
3398.69 3504
3399.24 3547
3399.79 3716
3400.34 3851
3400.89 3776
3401.44 3501
3401.99 3667
3402.54 3620
3403.09 3452
3403.64 3520
3404.19 3517
3404.74 3568
3405.29 3513
3405.84 3378
3406.39 3232
3406.94 3292
3407.49 3487
3408.04 3430
3408.59 3321
3409.14 3396
3409.69 3298
3410.24 3260
3410.79 3337
3411.34 3580
3411.89 3665
3412.45 3720
3413.00 3871
3413.55 3725
3414.10 3609
3414.65 3867
3415.20 4100
3415.75 4113
3416.30 4105
3416.85 4003
3417.41 3989
3417.96 4209
3418.51 3722
3419.06 3766
3419.61 3907
3420.16 3759
3420.71 3441
3421.27 3427
3421.82 3526
3422.37 3354
3422.92 3550
3423.47 3250
3424.02 3334
3424.58 3249
3425.13 3416
3425.68 3388
3426.23 3253
3426.78 3690
3427.34 3717
3427.89 3595
3428.44 3587
3428.99 3538
3429.55 3422
3430.10 3341
3430.65 3340
3431.20 3169
3431.76 3280
3432.31 3123
3432.86 3208
3433.41 3198
3433.97 3147
3434.52 3158
3435.07 3229
3435.62 3262
3436.18 3249
3436.73 3068
3437.28 3088
3437.84 3231
3438.39 3291
3438.94 3167
3439.49 3174
3440.05 3305
3440.60 3292
3441.15 3314
3441.71 3292
3442.26 3209
3442.81 3151
3443.37 3432
3443.92 3349
3444.47 3242
3445.03 3675
3445.58 3372
3446.13 3286
3446.69 3139
3447.24 3070
3447.80 3155
3448.35 3195
3448.90 3155
3449.46 2975
3450.01 3078
3450.57 3222
3451.12 3023
3451.67 3132
3452.23 3032
3452.78 3186
3453.34 3277
3453.89 3117
3454.44 3137
3455.00 3072
3455.55 3035
3456.11 2993
3456.66 3058
3457.22 3123
3457.77 3171
3458.33 3073
3458.88 2996
3459.43 2894
3459.99 3094
3460.54 3205
3461.10 2975
3461.65 3129
3462.21 3008
3462.76 2728
3463.32 2911
3463.87 2987
3464.43 3086
3464.98 3185
3465.54 2968
3466.09 3133
3466.65 3016
3467.21 3138
3467.76 3144
3468.32 2939
3468.87 3305
3469.43 3331
3469.98 3071
3470.54 3207
3471.09 3129
3471.65 3091
3472.20 3219
3472.76 3151
3473.32 3212
3473.87 3171
3474.43 3241
3474.98 3380
3475.54 3370
3476.10 3356
3476.65 3323
3477.21 3152
3477.76 3154
3478.32 3293
3478.88 3342
3479.43 3472
3479.99 3555
3480.55 3600
3481.10 3578
3481.66 3585
3482.22 3774
3482.77 3791
3483.33 3734
3483.89 3879
3484.44 3832
3485.00 4062
3485.56 4038
3486.11 3783
3486.67 3727
3487.23 3608
3487.78 3491
3488.34 3598
3488.90 3670
3489.45 3575
3490.01 3618
3490.57 3798
3491.13 3950
3491.68 4075
3492.24 4148
3492.80 4347
3493.35 4760
3493.91 5296
3494.47 6087
3495.03 5865
3495.58 6129
3496.14 6262
3496.70 6594
3497.26 6276
3497.82 6031
3498.37 5745
3498.93 5584
3499.49 5908
3500.05 6042
3500.61 6040
3501.16 6220
3501.72 6514
3502.28 7028
3502.84 7326
3503.40 7386
3503.95 7278
3504.51 7360
3505.07 7370
3505.63 6952
3506.19 6871
3506.75 6662
3507.30 6815
3507.86 6337
3508.42 6197
3508.98 6405
3509.54 6271
3510.10 6163
3510.66 5942
3511.22 5694
3511.77 5732
3512.33 5386
3512.89 5017
3513.45 4910
3514.01 4804
3514.57 4673
3515.13 4235
3515.69 4068
3516.25 3814
3516.81 3757
3517.37 3716
3517.92 3963
3518.48 3720
3519.04 3716
3519.60 3811
3520.16 3720
3520.72 3678
3521.28 3667
3521.84 3915
3522.40 3915
3522.96 3960
3523.52 3811
3524.08 3981
3524.64 4178
3525.20 4363
3525.76 3958
3526.32 4106
3526.88 4170
3527.44 4173
3528.00 4181
3528.56 4106
3529.12 3940
3529.68 3948
3530.24 3892
3530.80 3777
3531.36 3486
3531.92 3473
3532.48 3560
3533.04 3408
3533.60 3125
3534.17 3261
3534.73 3177
3535.29 3143
3535.85 3209
3536.41 3322
3536.97 3295
3537.53 3421
3538.09 3359
3538.65 3233
3539.21 3421
3539.77 3641
3540.34 3758
3540.90 3567
3541.46 3700
3542.02 3765
3542.58 3699
3543.14 3558
3543.70 3585
3544.26 3740
3544.83 3784
3545.39 3648
3545.95 3753
3546.51 4077
3547.07 3880
3547.63 3614
3548.20 3571
3548.76 3825
3549.32 3657
3549.88 3498
3550.44 3490
3551.01 3374
3551.57 3233
3552.13 3199
3552.69 3183
3553.25 3118
3553.82 3168
3554.38 3027
3554.94 2977
3555.50 3048
3556.07 3108
3556.63 3152
3557.19 3163
3557.75 2932
3558.32 3092
3558.88 3041
3559.44 3108
3560.00 3120
3560.57 2999
3561.13 3045
3561.69 3104
3562.26 3135
3562.82 3311
3563.38 3302
3563.94 3137
3564.51 3232
3565.07 3257
3565.63 3325
3566.20 3418
3566.76 3166
3567.32 3119
3567.89 3075
3568.45 3017
3569.01 3018
3569.58 3158
3570.14 3167
3570.70 3084
3571.27 2971
3571.83 3014
3572.39 2960
3572.96 2837
3573.52 2790
3574.09 3015
3574.65 3001
3575.21 2977
3575.78 2964
3576.34 2903
3576.91 3014
3577.47 3001
3578.03 3073
3578.60 2908
3579.16 2992
3579.73 2938
3580.29 2809
3580.86 2968
3581.42 3095
3581.98 3027
3582.55 2934
3583.11 2864
3583.68 2857
3584.24 2833
3584.81 2928
3585.37 2951
3585.94 2836
3586.50 3018
3587.07 3145
3587.63 2998
3588.20 3077
3588.76 3062
3589.33 2935
3589.89 2991
3590.46 2841
3591.02 2946
3591.59 2912
3592.15 2749
3592.72 3047
3593.28 3133
3593.85 2984
3594.41 3019
3594.98 3009
3595.54 3117
3596.11 2988
3596.68 3034
3597.24 2980
3597.81 3013
3598.37 2888
3598.94 3028
3599.50 3045
3600.07 3303
3600.64 3137
3601.20 3227
3601.77 3191
3602.33 3139
3602.90 3197
3603.47 3128
3604.03 3059
3604.60 3307
3605.16 3196
3605.73 3289
3606.30 3268
3606.86 2975
3607.43 3117
3608.00 3273
3608.56 2990
3609.13 2908
3609.70 2873
3610.26 2978
3610.83 3067
3611.40 2916
3611.96 2742
3612.53 2777
3613.10 2647
3613.66 2745
3614.23 2781
3614.80 2807
3615.36 2775
3615.93 2915
3616.50 2798
3617.07 3196
3617.63 3586
3618.20 3836
3618.77 4349
3619.34 4826
3619.90 5445
3620.47 5749
3621.04 6268
3621.61 7209
3622.17 7430
3622.74 6934
3623.31 6613
3623.88 6502
3624.44 6198
3625.01 5911
3625.58 5446
3626.15 4895
3626.72 4345
3627.28 4142
3627.85 3789
3628.42 3582
3628.99 3336
3629.56 3119
3630.12 3161
3630.69 3067
3631.26 2946
3631.83 2865
3632.40 2873
3632.97 2724
3633.53 2935
3634.10 3008
3634.67 3094
3635.24 2972
3635.81 2855
3636.38 2739
3636.95 2822
3637.52 2868
3638.08 2830
3638.65 2771
3639.22 2761
3639.79 2742
3640.36 2710
3640.93 2825
3641.50 2972
3642.07 3115
3642.64 3036
3643.21 3001
3643.78 3328
3644.34 3246
3644.91 3524
3645.48 3659
3646.05 3692
3646.62 3703
3647.19 3879
3647.76 3883
3648.33 3998
3648.90 3860
3649.47 3627
3650.04 3707
3650.61 3602
3651.18 3664
3651.75 3679
3652.32 3491
3652.89 3570
3653.46 3615
3654.03 3423
3654.60 3525
3655.17 3544
3655.74 3539
3656.31 3524
3656.88 3677
3657.45 3669
3658.02 3672
3658.59 3616
3659.16 3658
3659.73 3752
3660.30 3795
3660.87 3807
3661.45 3640
3662.02 3833
3662.59 3716
3663.16 3617
3663.73 3757
3664.30 3744
3664.87 3822
3665.44 3603
3666.01 3459
3666.58 3402
3667.15 3281
3667.73 3655
3668.30 3559
3668.87 3443
3669.44 3267
3670.01 3271
3670.58 3249
3671.15 3178
3671.73 3094
3672.30 3121
3672.87 3214
3673.44 3166
3674.01 3090
3674.58 3176
3675.16 3188
3675.73 3148
3676.30 3191
3676.87 3362
3677.44 3195
3678.01 3301
3678.59 3540
3679.16 3404
3679.73 3442
3680.30 3631
3680.88 3414
3681.45 3246
3682.02 3149
3682.59 3465
3683.16 3191
3683.74 2947
3684.31 3201
3684.88 3240
3685.45 3087
3686.03 3057
3686.60 3066
3687.17 3086
3687.74 2947
3688.32 3100
3688.89 3376
3689.46 3385
3690.04 3544
3690.61 3763
3691.18 3701
3691.76 3940
3692.33 4229
3692.90 4452
3693.47 4599
3694.05 4458
3694.62 4357
3695.19 4291
3695.77 4110
3696.34 3983
3696.91 3749
3697.49 3501
3698.06 3664
3698.64 3575
3699.21 3483
3699.78 3275
3700.36 3275
3700.93 3151
3701.50 3160
3702.08 3235
3702.65 3278
3703.23 3099
3703.80 3043
3704.37 3146
3704.95 3268
3705.52 2997
3706.10 2976
3706.67 2996
3707.24 3071
3707.82 2926
3708.39 3059
3708.97 3338
3709.54 3308
3710.12 3091
3710.69 3230
3711.27 3241
3711.84 3167
3712.41 3219
3712.99 3213
3713.56 3309
3714.14 3330
3714.71 3331
3715.29 3236
3715.86 3223
3716.44 3279
3717.01 3291
3717.59 3202
3718.16 3115
3718.74 3195
3719.31 3063
3719.89 3025
3720.46 3198
3721.04 3092
3721.61 2989
3722.19 2973
3722.77 2959
3723.34 2881
3723.92 2952
3724.49 3090
3725.07 3007
3725.64 2891
3726.22 2843
3726.79 2820
3727.37 2836
3727.95 2906
3728.52 2974
3729.10 2875
3729.67 2898
3730.25 3007
3730.83 2884
3731.40 2769
3731.98 3063
3732.56 3354
3733.13 3415
3733.71 3318
3734.28 3316
3734.86 3632
3735.44 3767
3736.01 3990
3736.59 4082
3737.17 4088
3737.74 3977
3738.32 4040
3738.90 4123
3739.47 3720
3740.05 3719
3740.63 3578
3741.20 3347
3741.78 3331
3742.36 3408
3742.93 3335
3743.51 3205
3744.09 3170
3744.67 3118
3745.24 2835
3745.82 2876
3746.40 3032
3746.97 3141
3747.55 3058
3748.13 2988
3748.71 2973
3749.28 2957
3749.86 3045
3750.44 2856
3751.02 3082
3751.59 3073
3752.17 3031
3752.75 3218
3753.33 2936
3753.91 3099
3754.48 3107
3755.06 3091
3755.64 3005
3756.22 2822
3756.80 2841
3757.37 2903
3757.95 2707
3758.53 2839
3759.11 2781
3759.69 2683
3760.27 2791
3760.84 2827
3761.42 2807
3762.00 3006
3762.58 2787
3763.16 2886
3763.74 3115
3764.31 3285
3764.89 3061
3765.47 3159
3766.05 3268
3766.63 3209
3767.21 3157
3767.79 2987
3768.37 2993
3768.95 3020
3769.52 3040
3770.10 3012
3770.68 3029
3771.26 2895
3771.84 2782
3772.42 2955
3773.00 2962
3773.58 3047
3774.16 3046
3774.74 3035
3775.32 2784
3775.90 2956
3776.48 3017
3777.06 3000
3777.64 2779
3778.22 2680
3778.80 2845
3779.38 2904
3779.96 2611
3780.54 2875
3781.12 2716
3781.70 2844
3782.28 2939
3782.86 2837
3783.44 2809
3784.02 2862
3784.60 2887
3785.18 2825
3785.76 2667
3786.34 2643
3786.92 2711
3787.50 2704
3788.08 2795
3788.66 2837
3789.24 2734
3789.82 2687
3790.40 2797
3790.98 2760
3791.56 2570
3792.14 2686
3792.72 2635
3793.30 2676
3793.89 2681
3794.47 2712
3795.05 2745
3795.63 2747
3796.21 2773
3796.79 2636
3797.37 2617
3797.95 2740
3798.53 2576
3799.12 2608
3799.70 2441
3800.28 2671
3800.86 2847
3801.44 2560
3802.02 2554
3802.60 2612
3803.19 2590
3803.77 2564
3804.35 2769
3804.93 2630
3805.51 2571
3806.10 2762
3806.68 2753
3807.26 2631
3807.84 2692
3808.42 2821
3809.01 2903
3809.59 2953
3810.17 2984
3810.75 3068
3811.33 2969
3811.92 3104
3812.50 3051
3813.08 3034
3813.66 3098
3814.25 3233
3814.83 3274
3815.41 3077
3815.99 2825
3816.58 3074
3817.16 2940
3817.74 3035
3818.32 2840
3818.91 2748
3819.49 2765
3820.07 2904
3820.66 2848
3821.24 2713
3821.82 2752
3822.41 2674
3822.99 2607
3823.57 2698
3824.16 2710
3824.74 2605
3825.32 2666
3825.91 2633
3826.49 2449
3827.07 2666
3827.66 2422
3828.24 2584
3828.82 2788
3829.41 2700
3829.99 2524
3830.57 2630
3831.16 2708
3831.74 2851
3832.33 2694
3832.91 2795
3833.49 2659
3834.08 2531
3834.66 2739
3835.25 2782
3835.83 2743
3836.41 2779
3837.00 2642
3837.58 2765
3838.17 2873
3838.75 2900
3839.34 2863
3839.92 2803
3840.50 2748
3841.09 2729
3841.67 2697
3842.26 2611
3842.84 2595
3843.43 2656
3844.01 2700
3844.60 2675
3845.18 2675
3845.77 2713
3846.35 2637
3846.94 2691
3847.52 2680
3848.11 2743
3848.69 2801
3849.28 2801
3849.86 2510
3850.45 2385
3851.03 2511
3851.62 2599
3852.20 2588
3852.79 2667
3853.37 2851
3853.96 2829
3854.55 2813
3855.13 2716
3855.72 2617
3856.30 2617
3856.89 2868
3857.47 2904
3858.06 2927
3858.65 2851
3859.23 2877
3859.82 2939
3860.40 3153
3860.99 3273
3861.58 3515
3862.16 3597
3862.75 4129
3863.33 4467
3863.92 4826
3864.51 4838
3865.09 5212
3865.68 5679
3866.27 5788
3866.85 5818
3867.44 5702
3868.03 5158
3868.61 5028
3869.20 4748
3869.79 4361
3870.37 4263
3870.96 3865
3871.55 3630
3872.13 3527
3872.72 3369
3873.31 3203
3873.89 3073
3874.48 2938
3875.07 3048
3875.66 3150
3876.24 3251
3876.83 3093
3877.42 3280
3878.00 3292
3878.59 3151
3879.18 3129
3879.77 3206
3880.35 3247
3880.94 3217
3881.53 3201
3882.12 3155
3882.70 3039
3883.29 2682
3883.88 2659
3884.47 2775
3885.06 2759
3885.64 2815
3886.23 2652
3886.82 2645
3887.41 2624
3888.00 2835
3888.58 2664
3889.17 2904
3889.76 2859
3890.35 2949
3890.94 2950
3891.53 3125
3892.11 3176
3892.70 3195
3893.29 3269
3893.88 3381
3894.47 3241
3895.06 3265
3895.65 3457
3896.23 3272
3896.82 3334
3897.41 3366
3898.00 3245
3898.59 3109
3899.18 3190
3899.77 2988
3900.36 3054
3900.95 3040
3901.53 3132
3902.12 3401
3902.71 3186
3903.30 3102
3903.89 3211
3904.48 3219
3905.07 3193
3905.66 3350
3906.25 3360
3906.84 3222
3907.43 3196
3908.02 3182
3908.61 3062
3909.20 2970
3909.79 2927
3910.38 2882
3910.97 2788
3911.56 2794
3912.15 2668
3912.74 2830
3913.33 2837
3913.92 2735
3914.51 2570
3915.10 2485
3915.69 2448
3916.28 2634
3916.87 2572
3917.46 2589
3918.05 2797
3918.64 2727
3919.23 2579
3919.82 2716
3920.41 2609
3921.00 2581
3921.59 2534
3922.18 2692
3922.77 2769
3923.36 2721
3923.95 2715
3924.55 2678
3925.14 2802
3925.73 2723
3926.32 2755
3926.91 2580
3927.50 2685
3928.09 2789
3928.68 2747
3929.27 2518
3929.87 2537
3930.46 2709
3931.05 2714
3931.64 2734
3932.23 2751
3932.82 2767
3933.41 2743
3934.01 2562
3934.60 2519
3935.19 2541
3935.78 2567
3936.37 2654
3936.96 2661
3937.56 2562
3938.15 2599
3938.74 2636
3939.33 2707
3939.92 2451
3940.52 2497
3941.11 2617
3941.70 2552
3942.29 2566
3942.88 2531
3943.48 2616
3944.07 2582
3944.66 2708
3945.25 2600
3945.85 2509
3946.44 2471
3947.03 2618
3947.62 2642
3948.22 2728
3948.81 2808
3949.40 2680
3949.99 2712
3950.59 2508
3951.18 2597
3951.77 2598
3952.37 2591
3952.96 2543
3953.55 2386
3954.15 2314
3954.74 2502
3955.33 2358
3955.93 2450
3956.52 2481
3957.11 2613
3957.71 2663
3958.30 2729
3958.89 2567
3959.49 2577
3960.08 2513
3960.67 2621
3961.27 2734
3961.86 2553
3962.45 2675
3963.05 2617
3963.64 2623
3964.23 2623
3964.83 2514
3965.42 2607
3966.02 2592
3966.61 2646
3967.20 2380
3967.80 2424
3968.39 2543
3968.99 2657
3969.58 2598
3970.18 2573
3970.77 2622
3971.36 2612
3971.96 2550
3972.55 2676
3973.15 2805
3973.74 2705
3974.34 2756
3974.93 2652
3975.53 2591
3976.12 2498
3976.72 2304
3977.31 2446
3977.91 2637
3978.50 2560
3979.10 2531
3979.69 2776
3980.29 2736
3980.88 2768
3981.48 2936
3982.07 2696
3982.67 2698
3983.26 2549
3983.86 2612
3984.45 2554
3985.05 2574
3985.64 2646
3986.24 2497
3986.83 2419
3987.43 2390
3988.03 2458
3988.62 2658
3989.22 2766
3989.81 2909
3990.41 2914
3991.00 2555
3991.60 2511
3992.20 2696
3992.79 2734
3993.39 2444
3993.98 2532
3994.58 2691
3995.18 2587
3995.77 2672
3996.37 2572
3996.97 2607
3997.56 2896
3998.16 2895
3998.75 2733
3999.35 2905
3999.95 2954
4000.54 2882
4001.14 2928
4001.74 2759
4002.33 2764
4002.93 2736
4003.53 2741
4004.12 2808
4004.72 2711
4005.32 2897
4005.92 2898
4006.51 2756
4007.11 2774
4007.71 2739
4008.30 2835
4008.90 2943
4009.50 3110
4010.10 3162
4010.69 3129
4011.29 2978
4011.89 2921
4012.49 2959
4013.08 2965
4013.68 2979
4014.28 3084
4014.88 2984
4015.47 3115
4016.07 3266
4016.67 3200
4017.27 3074
4017.86 3239
4018.46 3377
4019.06 3344
4019.66 3745
4020.26 3741
4020.85 3728
4021.45 3493
4022.05 3913
4022.65 3873
4023.25 3579
4023.85 3471
4024.44 3424
4025.04 3289
4025.64 3177
4026.24 3129
4026.84 3077
4027.44 3119
4028.03 2876
4028.63 3137
4029.23 2961
4029.83 2852
4030.43 3113
4031.03 3306
4031.63 3194
4032.23 3144
4032.83 3170
4033.42 3236
4034.02 3260
4034.62 3235
4035.22 3219
4035.82 3159
4036.42 3076
4037.02 2927
4037.62 3199
4038.22 3131
4038.82 3140
4039.42 3001
4040.02 2820
4040.62 2739
4041.22 2817
4041.82 2767
4042.41 2651
4043.01 2730
4043.61 2848
4044.21 2658
4044.81 2638
4045.41 2689
4046.01 2635
4046.61 2546
4047.21 2660
4047.81 2760
4048.41 2763
4049.01 2714
4049.61 2811
4050.21 2823
4050.82 2651
4051.42 2883
4052.02 2749
4052.62 2730
4053.22 2873
4053.82 2977
4054.42 2866
4055.02 2810
4055.62 2895
4056.22 3085
4056.82 3035
4057.42 2991
4058.02 2975
4058.62 2899
4059.22 2677
4059.83 2778
4060.43 2524
4061.03 2611
4061.63 2594
4062.23 2734
4062.83 2833
4063.43 2529
4064.03 2478
4064.63 2624
4065.24 2651
4065.84 2529
4066.44 2494
4067.04 2561
4067.64 2444
4068.24 2290
4068.85 2471
4069.45 2418
4070.05 2525
4070.65 2396
4071.25 2303
4071.85 2324
4072.46 2363
4073.06 2425
4073.66 2513
4074.26 2416
4074.86 2401
4075.47 2379
4076.07 2380
4076.67 2558
4077.27 2513
4077.88 2569
4078.48 2467
4079.08 2506
4079.68 2707
4080.29 2584
4080.89 2320
4081.49 2471
4082.09 2397
4082.70 2335
4083.30 2310
4083.90 2340
4084.50 2399
4085.11 2388
4085.71 2316
4086.31 2362
4086.92 2354
4087.52 2514
4088.12 2502
4088.72 2382
4089.33 2419
4089.93 2421
4090.53 2540
4091.14 2475
4091.74 2460
4092.34 2560
4092.95 2538
4093.55 2498
4094.16 2409
4094.76 2329
4095.36 2375
4095.97 2448
4096.57 2643
4097.17 2421
4097.78 2509
4098.38 2532
4098.98 2543
4099.59 2572
4100.19 2587
4100.80 2562
4101.40 2546
4102.00 2540
4102.61 2518
4103.21 2489
4103.82 2420
4104.42 2401
4105.03 2440
4105.63 2231
4106.23 2311
4106.84 2358
4107.44 2324
4108.05 2204
4108.65 2381
4109.26 2300
4109.86 2391
4110.47 2236
4111.07 2401
4111.68 2326
4112.28 2397
4112.89 2453
4113.49 2348
4114.10 2360
4114.70 2424
4115.31 2397
4115.91 2259
4116.52 2166
4117.12 2371
4117.73 2526
4118.33 2510
4118.94 2265
4119.54 2469
4120.15 2576
4120.75 2643
4121.36 2408
4121.97 2370
4122.57 2424
4123.18 2519
4123.78 2244
4124.39 2309
4124.99 2488
4125.60 2488
4126.21 2558
4126.81 2558
4127.42 2408
4128.02 2432
4128.63 2515
4129.24 2459
4129.84 2439
4130.45 2406
4131.05 2487
4131.66 2449
4132.27 2516
4132.87 2549
4133.48 2433
4134.09 2441
4134.69 2433
4135.30 2536
4135.91 2496
4136.51 2475
4137.12 2602
4137.73 2480
4138.33 2553
4138.94 2644
4139.55 2805
4140.15 2653
4140.76 2689
4141.37 2677
4141.97 2880
4142.58 3187
4143.19 3088
4143.80 2924
4144.40 3015
4145.01 2989
4145.62 2807
4146.22 2957
4146.83 3013
4147.44 3087
4148.05 2891
4148.65 2868
4149.26 2489
4149.87 2505
4150.48 2491
4151.09 2532
4151.69 2412
4152.30 2244
4152.91 2239
4153.52 2361
4154.12 2386
4154.73 2255
4155.34 2023
4155.95 2098
4156.56 2289
4157.16 2376
4157.77 2405
4158.38 2270
4158.99 2363
4159.60 2383
4160.21 2443
4160.81 2320
4161.42 2408
4162.03 2336
4162.64 2307
4163.25 2172
4163.86 2254
4164.47 2339
4165.08 2315
4165.68 2365
4166.29 2475
4166.90 2510
4167.51 2689
4168.12 2423
4168.73 2388
4169.34 2390
4169.95 2629
4170.56 2542
4171.16 2375
4171.77 2547
4172.38 2389
4172.99 2370
4173.60 2297
4174.21 2359
4174.82 2520
4175.43 2487
4176.04 2530
4176.65 2446
4177.26 2650
4177.87 2433
4178.48 2415
4179.09 2661
4179.70 2670
4180.31 2526
4180.92 2632
4181.53 2583
4182.14 2560
4182.75 2697
4183.36 2520
4183.97 2511
4184.58 2489
4185.19 2433
4185.80 2579
4186.41 2509
4187.02 2382
4187.63 2285
4188.24 2331
4188.85 2482
4189.46 2320
4190.07 2479
4190.68 2440
4191.29 2390
4191.90 2300
4192.51 2391
4193.13 2286
4193.74 2385
4194.35 2506
4194.96 2464
4195.57 2603
4196.18 2701
4196.79 2568
4197.40 2723
4198.01 2810
4198.62 2983
4199.24 3049
4199.85 3044
4200.46 2957
4201.07 2818
4201.68 2848
4202.29 2720
4202.90 2607
4203.52 2710
4204.13 2665
4204.74 2727
4205.35 2608
4205.96 2500
4206.57 2447
4207.19 2455
4207.80 2388
4208.41 2436
4209.02 2420
4209.63 2550
4210.25 2596
4210.86 2576
4211.47 2474
4212.08 2514
4212.69 2657
4213.31 2617
4213.92 2572
4214.53 2487
4215.14 2483
4215.76 2527
4216.37 2478
4216.98 2650
4217.59 2619
4218.21 2769
4218.82 2814
4219.43 2924
4220.04 2842
4220.66 2806
4221.27 2958
4221.88 3067
4222.50 3150
4223.11 3302
4223.72 3427
4224.33 3586
4224.95 3942
4225.56 4347
4226.17 4276
4226.79 4340
4227.40 4529
4228.01 4634
4228.63 4603
4229.24 4271
4229.85 4125
4230.47 4218
4231.08 4015
4231.69 4228
4232.31 4303
4232.92 4116
4233.54 4349
4234.15 4187
4234.76 3909
4235.38 4007
4235.99 3926
4236.61 3745
4237.22 4032
4237.83 4207
4238.45 4324
4239.06 4383
4239.68 4227
4240.29 4389
4240.90 4394
4241.52 3970
4242.13 3700
4242.75 3611
4243.36 3351
4243.98 3127
4244.59 3053
4245.21 2998
4245.82 2919
4246.43 2847
4247.05 2824
4247.66 2732
4248.28 2870
4248.89 2903
4249.51 3039
4250.12 2964
4250.74 2979
4251.35 2946
4251.97 2844
4252.58 2931
4253.20 2876
4253.81 2956
4254.43 3057
4255.04 2932
4255.66 3001
4256.28 2800
4256.89 2767
4257.51 2872
4258.12 2999
4258.74 2874
4259.35 2710
4259.97 2786
4260.58 2610
4261.20 2815
4261.82 2691
4262.43 2921
4263.05 2842
4263.66 2876
4264.28 2919
4264.90 2920
4265.51 2888
4266.13 2928
4266.74 2713
4267.36 2486
4267.98 2761
4268.59 2867
4269.21 2917
4269.82 2820
4270.44 2784
4271.06 2838
4271.67 2756
4272.29 2573
4272.91 2681
4273.52 2574
4274.14 2672
4274.76 2759
4275.37 2690
4275.99 2516
4276.61 2758
4277.22 2418
4277.84 2626
4278.46 2680
4279.08 2711
4279.69 2557
4280.31 2576
4280.93 2696
4281.54 2767
4282.16 2485
4282.78 2505
4283.40 2434
4284.01 2435
4284.63 2484
4285.25 2298
4285.87 2389
4286.48 2399
4287.10 2416
4287.72 2418
4288.34 2339
4288.95 2388
4289.57 2359
4290.19 2428
4290.81 2484
4291.43 2547
4292.04 2654
4292.66 2433
4293.28 2433
4293.90 2294
4294.52 2461
4295.13 2358
4295.75 2247
4296.37 2183
4296.99 2184
4297.61 2300
4298.23 2473
4298.84 2386
4299.46 2313
4300.08 2487
4300.70 2398
4301.32 2419
4301.94 2342
4302.56 2375
4303.17 2448
4303.79 2411
4304.41 2448
4305.03 2535
4305.65 2469
4306.27 2401
4306.89 2346
4307.51 2374
4308.13 2436
4308.75 2239
4309.36 2428
4309.98 2595
4310.60 2527
4311.22 2345
4311.84 2557
4312.46 2422
4313.08 2353
4313.70 2358
4314.32 2500
4314.94 2305
4315.56 2291
4316.18 2499
4316.80 2433
4317.42 2426
4318.04 2605
4318.66 2563
4319.28 2549
4319.90 2566
4320.52 2695
4321.14 2542
4321.76 2548
4322.38 2647
4323.00 2661
4323.62 2622
4324.24 2630
4324.86 2597
4325.48 2817
4326.10 2931
4326.72 2830
4327.34 2823
4327.96 2895
4328.58 2922
4329.20 3038
4329.82 3053
4330.44 3022
4331.07 2872
4331.69 2958
4332.31 2961
4332.93 2876
4333.55 2890
4334.17 2775
4334.79 2633
4335.41 2638
4336.03 2707
4336.65 2815
4337.28 2609
4337.90 2661
4338.52 2959
4339.14 3026
4339.76 3204
4340.38 3548
4341.00 3666
4341.63 3616
4342.25 3870
4342.87 3733
4343.49 3730
4344.11 3520
4344.73 3494
4345.36 3336
4345.98 3307
4346.60 3351
4347.22 3612
4347.84 3798
4348.47 3824
4349.09 4269
4349.71 4509
4350.33 5054
4350.95 5057
4351.58 5189
4352.20 4906
4352.82 4776
4353.44 4557
4354.07 4404
4354.69 3918
4355.31 3819
4355.93 3543
4356.56 3325
4357.18 3187
4357.80 3064
4358.42 2980
4359.05 2826
4359.67 2736
4360.29 2710
4360.92 2824
4361.54 2843
4362.16 2866
4362.78 2929
4363.41 2899
4364.03 2755
4364.65 2722
4365.28 2671
4365.90 2659
4366.52 2658
4367.15 2547
4367.77 2818
4368.39 2960
4369.02 2777
4369.64 2747
4370.26 2778
4370.89 2799
4371.51 2684
4372.14 2643
4372.76 2470
4373.38 2488
4374.01 2509
4374.63 2300
4375.25 2409
4375.88 2487
4376.50 2468
4377.13 2570
4377.75 2536
4378.37 2562
4379.00 2491
4379.62 2474
4380.25 2626
4380.87 2607
4381.50 2562
4382.12 2558
4382.75 2740
4383.37 2717
4383.99 2758
4384.62 2709
4385.24 2839
4385.87 2605
4386.49 2595
4387.12 2447
4387.74 2442
4388.37 2474
4388.99 2497
4389.62 2599
4390.24 2681
4390.87 2485
4391.49 2408
4392.12 2492
4392.74 2419
4393.37 2467
4393.99 2386
4394.62 2395
4395.24 2483
4395.87 2416
4396.49 2283
4397.12 2455
4397.75 2534
4398.37 2484
4399.00 2388
4399.62 2673
4400.25 2462
4400.87 2393
4401.50 2550
4402.13 2625
4402.75 2386
4403.38 2601
4404.00 2363
4404.63 2637
4405.26 2546
4405.88 2601
4406.51 2517
4407.13 2457
4407.76 2445
4408.39 2398
4409.01 2345
4409.64 2426
4410.27 2526
4410.89 2435
4411.52 2477
4412.15 2597
4412.77 2515
4413.40 2510
4414.03 2767
4414.65 2675
4415.28 2493
4415.91 2421
4416.53 2278
4417.16 2234
4417.79 2301
4418.41 2313
4419.04 2252
4419.67 2326
4420.30 2404
4420.92 2353
4421.55 2339
4422.18 2364
4422.80 2376
4423.43 2318
4424.06 2474
4424.69 2496
4425.31 2347
4425.94 2284
4426.57 2337
4427.20 2383
4427.82 2281
4428.45 2198
4429.08 2205
4429.71 2314
4430.34 2325
4430.96 2243
4431.59 2177
4432.22 2144
4432.85 2132
4433.48 2119
4434.10 2067
4434.73 2121
4435.36 2116
4435.99 2119
4436.62 2114
4437.25 2248
4437.87 2244
4438.50 2209
4439.13 2173
4439.76 2356
4440.39 2363
4441.02 2208
4441.64 2193
4442.27 2135
4442.90 2072
4443.53 2071
4444.16 2071
4444.79 2033
4445.42 2066
4446.05 2219
4446.68 2151
4447.30 2140
4447.93 2125
4448.56 2075
4449.19 2184
4449.82 2117
4450.45 2224
4451.08 2136
4451.71 2092
4452.34 2159
4452.97 2359
4453.60 2344
4454.23 2349
4454.86 2315
4455.49 2344
4456.12 2223
4456.75 2162
4457.38 2369
4458.01 2277
4458.64 2345
4459.27 2267
4459.90 2367
4460.53 2259
4461.16 2345
4461.79 2270
4462.42 2284
4463.05 2322
4463.68 2332
4464.31 2273
4464.94 2278
4465.57 2213
4466.20 2112
4466.83 2328
4467.46 2161
4468.09 2176
4468.72 2256
4469.35 2182
4469.98 2097
4470.61 2170
4471.24 2039
4471.87 2042
4472.50 2120
4473.13 2013
4473.77 2120
4474.40 2113
4475.03 2205
4475.66 2132
4476.29 2192
4476.92 2163
4477.55 1975
4478.18 2140
4478.82 2183
4479.45 2064
4480.08 2072
4480.71 2087
4481.34 2140
4481.97 2145
4482.60 2128
4483.24 2132
4483.87 2077
4484.50 2141
4485.13 2203
4485.76 2254
4486.39 2291
4487.03 2260
4487.66 2307
4488.29 2212
4488.92 2252
4489.55 2209
4490.19 2217
4490.82 2164
4491.45 2138
4492.08 2303
4492.71 2302
4493.35 2314
4493.98 2355
4494.61 2374
4495.24 2296
4495.88 2339
4496.51 2330
4497.14 2308
4497.77 2211
4498.41 2112
4499.04 2147
4499.67 2253
4500.31 2099
4500.94 2340
4501.57 2289
4502.20 2227
4502.84 2218
4503.47 2392
4504.10 2478
4504.74 2386
4505.37 2518
4506.00 2581
4506.64 2616
4507.27 2555
4507.90 2609
4508.54 2672
4509.17 2604
4509.80 2468
4510.44 2427
4511.07 2510
4511.70 2486
4512.34 2292
4512.97 2322
4513.60 2381
4514.24 2296
4514.87 2252
4515.51 2339
4516.14 2457
4516.77 2447
4517.41 2254
4518.04 2317
4518.68 2499
4519.31 2450
4519.94 2272
4520.58 2257
4521.21 2236
4521.85 2304
4522.48 2315
4523.12 2219
4523.75 2324
4524.39 2300
4525.02 2356
4525.65 2201
4526.29 2296
4526.92 2223
4527.56 2345
4528.19 2222
4528.83 2475
4529.46 2550
4530.10 2489
4530.73 2806
4531.37 3042
4532.00 3343
4532.64 3397
4533.27 3873
4533.91 4229
4534.54 4676
4535.18 5249
4535.81 5309
4536.45 5356
4537.09 5289
4537.72 5046
4538.36 4759
4538.99 4645
4539.63 4453
4540.26 3936
4540.90 3517
4541.53 3257
4542.17 2836
4542.81 2828
4543.44 2569
4544.08 2485
4544.71 2389
4545.35 2271
4545.99 2351
4546.62 2340
4547.26 2376
4547.89 2482
4548.53 2340
4549.17 2418
4549.80 2681
4550.44 2508
4551.08 2439
4551.71 2513
4552.35 2637
4552.98 2835
4553.62 2735
4554.26 2720
4554.89 2578
4555.53 2650
4556.17 2629
4556.80 2555
4557.44 2610
4558.08 2487
4558.72 2414
4559.35 2453
4559.99 2327
4560.63 2420
4561.26 2340
4561.90 2436
4562.54 2346
4563.17 2327
4563.81 2262
4564.45 2401
4565.09 2442
4565.72 2298
4566.36 2258
4567.00 2354
4567.64 2314
4568.27 2343
4568.91 2452
4569.55 2355
4570.19 2378
4570.82 2444
4571.46 2526
4572.10 2575
4572.74 2577
4573.38 2606
4574.01 2689
4574.65 2449
4575.29 2621
4575.93 2524
4576.57 2507
4577.20 2605
4577.84 2528
4578.48 2394
4579.12 2332
4579.76 2275
4580.40 2436
4581.04 2332
4581.67 2299
4582.31 2326
4582.95 2324
4583.59 2397
4584.23 2495
4584.87 2408
4585.51 2515
4586.14 2331
4586.78 2296
4587.42 2375
4588.06 2373
4588.70 2398
4589.34 2313
4589.98 2455
4590.62 2516
4591.26 2488
4591.90 2343
4592.54 2461
4593.17 2455
4593.81 2499
4594.45 2480
4595.09 2628
4595.73 2693
4596.37 2583
4597.01 2637
4597.65 2499
4598.29 2535
4598.93 2437
4599.57 2306
4600.21 2436
4600.85 2397
4601.49 2386
4602.13 2383
4602.77 2398
4603.41 2349
4604.05 2446
4604.69 2294
4605.33 2332
4605.97 2276
4606.61 2284
4607.25 2349
4607.89 2410
4608.53 2370
4609.17 2386
4609.81 2405
4610.45 2314
4611.09 2644
4611.73 2588
4612.38 2412
4613.02 2382
4613.66 2490
4614.30 2572
4614.94 2598
4615.58 2478
4616.22 2561
4616.86 2433
4617.50 2382
4618.14 2406
4618.78 2236
4619.43 2384
4620.07 2400
4620.71 2317
4621.35 2251
4621.99 2216
4622.63 2295
4623.27 2195
4623.91 2175
4624.56 2195
4625.20 2220
4625.84 2344
4626.48 2389
4627.12 2301
4627.76 2250
4628.41 2179
4629.05 2239
4629.69 2090
4630.33 2161
4630.97 2215
4631.62 2242
4632.26 2336
4632.90 2244
4633.54 2255
4634.18 2193
4634.83 2205
4635.47 2377
4636.11 2321
4636.75 2221
4637.40 2248
4638.04 2338
4638.68 2146
4639.32 2366
4639.97 2358
4640.61 2541
4641.25 2657
4641.89 2730
4642.54 2883
4643.18 2986
4643.82 2894
4644.46 2763
4645.11 2798
4645.75 2686
4646.39 2646
4647.04 2705
4647.68 2503
4648.32 2228
4648.97 2394
4649.61 2397
4650.25 2353
4650.90 2291
4651.54 2321
4652.18 2347
4652.83 2473
4653.47 2676
4654.11 2481
4654.76 2553
4655.40 2744
4656.04 2620
4656.69 2693
4657.33 2789
4657.98 2828
4658.62 2687
4659.26 2607
4659.91 2662
4660.55 2655
4661.20 2392
4661.84 2317
4662.48 2352
4663.13 2286
4663.77 2204
4664.42 2205
4665.06 2260
4665.71 2260
4666.35 2227
4666.99 2008
4667.64 2121
4668.28 2142
4668.93 2128
4669.57 2184
4670.22 2006
4670.86 2038
4671.51 2125
4672.15 2031
4672.80 1944
4673.44 2015
4674.09 2009
4674.73 2064
4675.38 2040
4676.02 2265
4676.67 2153
4677.31 2005
4677.96 2178
4678.60 2236
4679.25 2145
4679.89 2186
4680.54 2043
4681.18 2028
4681.83 2174
4682.47 2118
4683.12 2106
4683.77 2027
4684.41 2048
4685.06 2099
4685.70 2190
4686.35 2139
4686.99 2149
4687.64 2075
4688.29 2201
4688.93 2281
4689.58 2068
4690.22 1905
4690.87 2156
4691.52 2214
4692.16 2104
4692.81 2094
4693.45 2085
4694.10 2029
4694.75 2179
4695.39 2220
4696.04 2082
4696.69 1926
4697.33 2113
4697.98 2225
4698.63 2187
4699.27 1972
4699.92 2069
4700.57 2196
4701.21 2235
4701.86 2298
4702.51 2253
4703.15 2285
4703.80 2442
4704.45 2404
4705.10 2327
4705.74 2406
4706.39 2301
4707.04 2308
4707.68 2167
4708.33 2202
4708.98 2197
4709.63 2195
4710.27 2179
4710.92 2202
4711.57 2233
4712.22 2177
4712.86 2120
4713.51 2108
4714.16 2304
4714.81 2277
4715.45 2284
4716.10 2193
4716.75 2111
4717.40 2115
4718.05 2077
4718.69 2142
4719.34 2017
4719.99 2088
4720.64 2142
4721.29 2215
4721.94 2278
4722.58 2012
4723.23 2160
4723.88 2273
4724.53 2251
4725.18 2287
4725.83 2508
4726.47 2399
4727.12 2337
4727.77 2497
4728.42 2416
4729.07 2352
4729.72 2371
4730.37 2582
4731.02 2468
4731.66 2315
4732.31 2187
4732.96 2373
4733.61 2399
4734.26 2317
4734.91 2153
4735.56 2202
4736.21 2176
4736.86 2024
4737.51 2095
4738.16 2026
4738.81 2159
4739.45 2070
4740.10 2006
4740.75 2050
4741.40 2190
4742.05 2254
4742.70 2149
4743.35 2201
4744.00 2286
4744.65 2287
4745.30 2355
4745.95 2487
4746.60 2193
4747.25 2266
4747.90 2124
4748.55 2336
4749.20 2200
4749.85 2260
4750.50 2249
4751.15 2166
4751.80 2385
4752.45 2393
4753.10 2441
4753.75 2444
4754.40 2474
4755.05 2526
4755.71 2591
4756.36 2585
4757.01 2491
4757.66 2675
4758.31 2566
4758.96 2533
4759.61 2572
4760.26 2440
4760.91 2313
4761.56 2299
4762.21 2385
4762.86 2246
4763.52 2187
4764.17 2221
4764.82 2349
4765.47 2327
4766.12 2328
4766.77 2485
4767.42 2546
4768.07 2556
4768.73 2506
4769.38 2701
4770.03 2592
4770.68 2798
4771.33 3029
4771.98 3018
4772.64 2754
4773.29 2548
4773.94 2580
4774.59 2473
4775.24 2356
4775.89 2342
4776.55 2269
4777.20 2184
4777.85 2248
4778.50 2246
4779.15 2277
4779.81 2287
4780.46 2218
4781.11 2097
4781.76 2234
4782.42 2354
4783.07 2416
4783.72 2350
4784.37 2256
4785.03 2291
4785.68 2141
4786.33 2179
4786.98 2194
4787.64 2225
4788.29 2185
4788.94 2267
4789.60 2328
4790.25 2091
4790.90 2106
4791.55 2140
4792.21 2137
4792.86 2114
4793.51 2246
4794.17 2231
4794.82 2170
4795.47 2136
4796.13 2119
4796.78 2251
4797.43 2217
4798.09 2185
4798.74 2204
4799.39 2112
4800.05 2216
4800.70 2244
4801.36 2215
4802.01 2191
4802.66 2177
4803.32 2127
4803.97 2125
4804.62 2233
4805.28 2201
4805.93 2131
4806.59 2097
4807.24 1943
4807.89 2068
4808.55 2115
4809.20 2069
4809.86 2163
4810.51 2206
4811.17 2222
4811.82 2190
4812.47 2215
4813.13 2195
4813.78 2101
4814.44 2061
4815.09 2288
4815.75 2144
4816.40 2169
4817.06 2116
4817.71 2336
4818.37 2397
4819.02 2267
4819.68 2263
4820.33 2274
4820.99 2199
4821.64 2195
4822.30 2284
4822.95 2367
4823.61 2353
4824.26 2478
4824.92 2662
4825.57 2597
4826.23 2481
4826.88 2632
4827.54 2654
4828.19 2670
4828.85 2526
4829.51 2676
4830.16 2671
4830.82 2576
4831.47 2643
4832.13 2679
4832.78 2513
4833.44 2410
4834.10 2450
4834.75 2426
4835.41 2535
4836.06 2562
4836.72 2521
4837.38 2603
4838.03 2586
4838.69 2852
4839.34 3200
4840.00 3094
4840.66 3200
4841.31 3401
4841.97 3730
4842.63 3622
4843.28 3464
4843.94 3582
4844.60 3637
4845.25 3417
4845.91 3262
4846.57 2950
4847.22 3026
4847.88 2999
4848.54 2879
4849.19 2581
4849.85 2756
4850.51 2753
4851.17 2734
4851.82 2724
4852.48 2878
4853.14 2812
4853.79 2695
4854.45 2650
4855.11 2893
4855.77 2977
4856.42 2884
4857.08 2850
4857.74 2802
4858.40 2851
4859.05 2789
4859.71 2863
4860.37 2901
4861.03 3039
4861.68 3044
4862.34 3191
4863.00 3381
4863.66 3260
4864.32 3036
4864.97 3020
4865.63 3102
4866.29 3135
4866.95 3025
4867.61 3143
4868.26 3231
4868.92 3060
4869.58 3176
4870.24 3221
4870.90 3290
4871.56 3298
4872.21 3212
4872.87 3060
4873.53 3331
4874.19 3243
4874.85 3049
4875.51 3039
4876.17 3034
4876.83 2942
4877.48 2848
4878.14 2751
4878.80 2751
4879.46 2827
4880.12 2773
4880.78 2898
4881.44 2916
4882.10 2788
4882.76 2853
4883.42 2810
4884.08 2663
4884.73 2765
4885.39 2718
4886.05 2693
4886.71 2540
4887.37 2610
4888.03 2464
4888.69 2382
4889.35 2510
4890.01 2406
4890.67 2538
4891.33 2402
4891.99 2537
4892.65 2582
4893.31 2643
4893.97 2647
4894.63 2602
4895.29 2643
4895.95 2634
4896.61 2536
4897.27 2584
4897.93 2502
4898.59 2504
4899.25 2356
4899.91 2299
4900.57 2303
4901.23 2562
4901.89 2436
4902.55 2435
4903.21 2278
4903.88 2310
4904.54 2437
4905.20 2342
4905.86 2277
4906.52 2209
4907.18 2177
4907.84 2295
4908.50 2289
4909.16 2156
4909.82 2060
4910.48 2208
4911.15 2249
4911.81 2173
4912.47 2274
4913.13 2298
4913.79 2167
4914.45 2154
4915.11 2083
4915.77 2118
4916.44 2137
4917.10 2032
4917.76 2013
4918.42 2164
4919.08 2121
4919.74 2200
4920.41 2039
4921.07 1964
4921.73 2087
4922.39 2042
4923.05 1947
4923.72 1902
4924.38 1923
4925.04 1901
4925.70 1986
4926.36 1874
4927.03 1986
4927.69 1988
4928.35 1929
4929.01 1985
4929.67 1952
4930.34 2059
4931.00 2080
4931.66 2179
4932.32 2136
4932.99 2018
4933.65 2005
4934.31 2096
4934.98 2015
4935.64 2074
4936.30 2154
4936.96 2044
4937.63 2088
4938.29 2108
4938.95 1961
4939.62 1802
4940.28 1954
4940.94 2173
4941.61 1960
4942.27 2042
4942.93 2039
4943.60 2083
4944.26 2118
4944.92 2060
4945.59 2090
4946.25 2184
4946.91 2209
4947.58 2040
4948.24 2034
4948.90 1997
4949.57 2047
4950.23 2144
4950.89 1991
4951.56 1908
4952.22 1833
4952.89 1886
4953.55 2019
4954.21 2097
4954.88 2002
4955.54 1923
4956.21 1901
4956.87 1906
4957.53 2048
4958.20 2054
4958.86 2080
4959.53 1907
4960.19 1906
4960.86 1995
4961.52 1861
4962.19 1879
4962.85 1894
4963.52 1960
4964.18 1959
4964.84 1773
4965.51 1929
4966.17 2067
4966.84 1950
4967.50 1957
4968.17 2016
4968.83 2106
4969.50 2111
4970.16 1964
4970.83 2052
4971.49 1964
4972.16 1997
4972.82 1995
4973.49 2020
4974.16 1948
4974.82 1992
4975.49 1935
4976.15 1937
4976.82 2059
4977.48 2031
4978.15 1925
4978.81 2005
4979.48 2008
4980.15 2082
4980.81 1961
4981.48 1997
4982.14 2137
4982.81 1905
4983.48 1931
4984.14 2134
4984.81 2144
4985.47 2104
4986.14 2189
4986.81 2128
4987.47 2150
4988.14 2121
4988.80 2162
4989.47 2123
4990.14 2205
4990.80 2243
4991.47 2184
4992.14 2033
4992.80 2096
4993.47 2046
4994.14 2017
4994.80 2034
4995.47 1954
4996.14 1995
4996.80 1967
4997.47 1847
4998.14 1984
4998.81 1987
4999.47 2164
5000.14 2194
5000.81 2129
5001.47 2045
5002.14 2081
5002.81 2041
5003.48 2028
5004.14 1963
5004.81 1826
5005.48 1974
5006.15 1943
5006.81 2004
5007.48 1979
5008.15 1948
5008.82 1942
5009.48 1975
5010.15 2095
5010.82 2208
5011.49 2125
5012.16 2152
5012.82 2060
5013.49 2086
5014.16 2295
5014.83 2115
5015.50 2146
5016.16 2150
5016.83 2196
5017.50 2052
5018.17 2161
5018.84 2179
5019.50 2194
5020.17 2162
5020.84 2221
5021.51 2163
5022.18 2318
5022.85 2563
5023.52 2708
5024.19 2880
5024.85 3187
5025.52 3300
5026.19 3566
5026.86 3662
5027.53 3886
5028.20 4005
5028.87 3889
5029.54 3820
5030.21 3558
5030.87 3430
5031.54 3299
5032.21 2936
5032.88 2562
5033.55 2444
5034.22 2400
5034.89 2257
5035.56 2328
5036.23 2107
5036.90 1998
5037.57 2066
5038.24 2103
5038.91 2162
5039.58 2097
5040.25 2068
5040.92 2114
5041.59 1994
5042.26 2019
5042.93 2117
5043.60 2099
5044.27 1996
5044.94 2047
5045.61 2064
5046.28 2050
5046.95 1935
5047.62 1988
5048.29 1987
5048.96 2072
5049.63 2156
5050.30 2178
5050.97 2256
5051.64 2166
5052.31 2111
5052.98 2135
5053.65 2046
5054.32 1907
5054.99 2008
5055.66 2081
5056.34 2132
5057.01 2002
5057.68 1942
5058.35 2038
5059.02 2147
5059.69 1969
5060.36 2090
5061.03 2030
5061.70 2093
5062.38 2169
5063.05 2181
5063.72 2064
5064.39 2193
5065.06 2061
5065.73 1944
5066.40 2071
5067.08 2094
5067.75 2167
5068.42 2035
5069.09 2029
5069.76 2023
5070.43 1948
5071.11 2090
5071.78 2019
5072.45 1912
5073.12 1777
5073.79 1915
5074.47 1989
5075.14 1927
5075.81 1925
5076.48 1919
5077.15 1911
5077.83 1805
5078.50 1900
5079.17 2026
5079.84 2106
5080.52 1994
5081.19 1906
5081.86 1967
5082.53 1963
5083.21 1996
5083.88 2070
5084.55 2049
5085.22 2051
5085.90 2082
5086.57 1996
5087.24 2039
5087.92 2052
5088.59 2082
5089.26 1995
5089.93 2103
5090.61 2022
5091.28 2082
5091.95 2189
5092.63 2105
5093.30 2214
5093.97 2288
5094.65 2340
5095.32 2512
5095.99 2344
5096.67 2211
5097.34 2385
5098.02 2506
5098.69 2227
5099.36 2115
5100.04 2172
5100.71 2112
5101.38 2080
5102.06 2027
5102.73 2088
5103.41 2089
5104.08 2172
5104.75 2104
5105.43 2092
5106.10 2052
5106.78 2053
5107.45 2214
5108.12 2157
5108.80 2173
5109.47 2313
5110.15 2262
5110.82 2206
5111.50 2133
5112.17 1982
5112.85 2065
5113.52 2057
5114.20 1950
5114.87 1937
5115.54 1928
5116.22 1960
5116.89 1905
5117.57 1972
5118.24 1992
5118.92 2027
5119.59 1937
5120.27 1965
5120.94 1997
5121.62 2069
5122.30 2034
5122.97 2039
5123.65 2153
5124.32 2144
5125.00 2057
5125.67 2140
5126.35 2097
5127.02 2106
5127.70 1889
5128.37 2069
5129.05 1928
5129.73 2021
5130.40 2039
5131.08 1992
5131.75 1857
5132.43 1935
5133.10 1929
5133.78 1894
5134.46 1869
5135.13 1936
5135.81 1874
5136.49 2010
5137.16 2000
5137.84 1828
5138.51 1904
5139.19 1929
5139.87 1882
5140.54 1832
5141.22 1949
5141.90 1846
5142.57 1903
5143.25 2005
5143.93 2037
5144.60 2101
5145.28 1977
5145.96 1954
5146.63 2033
5147.31 1930
5147.99 1918
5148.66 2103
5149.34 2037
5150.02 1970
5150.69 1869
5151.37 1893
5152.05 1906
5152.73 1922
5153.40 1912
5154.08 1869
5154.76 1764
5155.44 1719
5156.11 1825
5156.79 1887
5157.47 1849
5158.15 1888
5158.82 1891
5159.50 1874
5160.18 1813
5160.86 1792
5161.53 1828
5162.21 1787
5162.89 1852
5163.57 1774
5164.25 1957
5164.92 2016
5165.60 2029
5166.28 2025
5166.96 1889
5167.64 1940
5168.31 2080
5168.99 2136
5169.67 2039
5170.35 2076
5171.03 2045
5171.71 1992
5172.39 2000
5173.06 2017
5173.74 1979
5174.42 1815
5175.10 1828
5175.78 1949
5176.46 1977
5177.14 1992
5177.82 1998
5178.49 1779
5179.17 1724
5179.85 1834
5180.53 1797
5181.21 1757
5181.89 1910
5182.57 1873
5183.25 2005
5183.93 1916
5184.61 1862
5185.29 1952
5185.97 1970
5186.64 1904
5187.32 1844
5188.00 1738
5188.68 1768
5189.36 1716
5190.04 1765
5190.72 1771
5191.40 1726
5192.08 1610
5192.76 1816
5193.44 1753
5194.12 1701
5194.80 1704
5195.48 1746
5196.16 1758
5196.84 1707
5197.52 1792
5198.20 1730
5198.88 1714
5199.56 1692
5200.24 1674
5200.92 1712
5201.60 1780
5202.28 1956
5202.96 1844
5203.65 1698
5204.33 1735
5205.01 1728
5205.69 1813
5206.37 1774
5207.05 1735
5207.73 1879
5208.41 1838
5209.09 1879
5209.77 1857
5210.45 1970
5211.13 2010
5211.82 1876
5212.50 2042
5213.18 2086
5213.86 2054
5214.54 1884
5215.22 1991
5215.90 2214
5216.58 2037
5217.27 2007
5217.95 1937
5218.63 1944
5219.31 1962
5219.99 1976
5220.67 1975
5221.36 1857
5222.04 1944
5222.72 1903
5223.40 1815
5224.08 1918
5224.77 1923
5225.45 1880
5226.13 1774
5226.81 1795
5227.49 1865
5228.18 1833
5228.86 1837
5229.54 1893
5230.22 1773
5230.91 1901
5231.59 1688
5232.27 1822
5232.95 1778
5233.63 1888
5234.32 1761
5235.00 1800
5235.68 1789
5236.37 1825
5237.05 1788
5237.73 1758
5238.41 1888
5239.10 2023
5239.78 1846
5240.46 1839
5241.15 1873
5241.83 2030
5242.51 2031
5243.20 1985
5243.88 2063
5244.56 1901
5245.24 1916
5245.93 1955
5246.61 1894
5247.29 1953
5247.98 1886
5248.66 1747
5249.35 1910
5250.03 1924
5250.71 1894
5251.40 2055
5252.08 2129
5252.76 2177
5253.45 2128
5254.13 2344
5254.82 2288
5255.50 2166
5256.18 2364
5256.87 2207
5257.55 1970
5258.24 1885
5258.92 1832
5259.60 1928
5260.29 1902
5260.97 1863
5261.66 1928
5262.34 1835
5263.03 1742
5263.71 1916
5264.40 1825
5265.08 1760
5265.76 1873
5266.45 1997
5267.13 1918
5267.82 2044
5268.50 2029
5269.19 1942
5269.87 1999
5270.56 1965
5271.24 2022
5271.93 1988
5272.61 2015
5273.30 2041
5273.98 2045
5274.67 1974
5275.35 1958
5276.04 1975
5276.72 1996
5277.41 2118
5278.10 1894
5278.78 1811
5279.47 1910
5280.15 1884
5280.84 2092
5281.52 1959
5282.21 1906
5282.89 2081
5283.58 2061
5284.27 2199
5284.95 2178
5285.64 2113
5286.32 2324
5287.01 2181
5287.70 2322
5288.38 2390
5289.07 2225
5289.75 2278
5290.44 2062
5291.13 2127
5291.81 1863
5292.50 1884
5293.19 1937
5293.87 1909
5294.56 1925
5295.25 1884
5295.93 2000
5296.62 1920
5297.31 1850
5297.99 1871
5298.68 1905
5299.37 1946
5300.05 1925
5300.74 1952
5301.43 2076
5302.11 2023
5302.80 2166
5303.49 2079
5304.18 2069
5304.86 2108
5305.55 2169
5306.24 2119
5306.92 2135
5307.61 2327
5308.30 2250
5308.99 2144
5309.67 2154
5310.36 1962
5311.05 1933
5311.74 2009
5312.42 2133
5313.11 2179
5313.80 2011
5314.49 2128
5315.18 2082
5315.86 2058
5316.55 2000
5317.24 1986
5317.93 2055
5318.62 1981
5319.30 1972
5319.99 1982
5320.68 2009
5321.37 2130
5322.06 2044
5322.74 2169
5323.43 2180
5324.12 2188
5324.81 2214
5325.50 2165
5326.19 2148
5326.88 2239
5327.56 2222
5328.25 2095
5328.94 2111
5329.63 1959
5330.32 2026
5331.01 2059
5331.70 2021
5332.39 2075
5333.07 2040
5333.76 2064
5334.45 2271
5335.14 2185
5335.83 2121
5336.52 2252
5337.21 2318
5337.90 2149
5338.59 2213
5339.28 2154
5339.97 2204
5340.66 2218
5341.35 2266
5342.04 2378
5342.73 2251
5343.42 2172
5344.10 2219
5344.79 2163
5345.48 2255
5346.17 2324
5346.86 2366
5347.55 2485
5348.24 2456
5348.93 2453
5349.62 2474
5350.31 2649
5351.00 2566
5351.69 2812
5352.39 2968
5353.08 3332
5353.77 3545
5354.46 3809
5355.15 4017
5355.84 4253
5356.53 4272
5357.22 4505
5357.91 4363
5358.60 3945
5359.29 3630
5359.98 3458
5360.67 3157
5361.36 2966
5362.05 2591
5362.74 2497
5363.44 2304
5364.13 2287
5364.82 2277
5365.51 2149
5366.20 2176
5366.89 2209
5367.58 2183
5368.27 2172
5368.96 2221
5369.66 2051
5370.35 2123
5371.04 2044
5371.73 1971
5372.42 1949
5373.11 1964
5373.81 2015
5374.50 1832
5375.19 1787
5375.88 1886
5376.57 1827
5377.26 1841
5377.96 1879
5378.65 1820
5379.34 1847
5380.03 1961
5380.72 1957
5381.42 1975
5382.11 1854
5382.80 1983
5383.49 1951
5384.18 1928
5384.88 2056
5385.57 1976
5386.26 1906
5386.95 1946
5387.65 1917
5388.34 1914
5389.03 1786
5389.72 1881
5390.42 1939
5391.11 1972
5391.80 2044
5392.50 2033
5393.19 2087
5393.88 2107
5394.57 2192
5395.27 2164
5395.96 2159
5396.65 2260
5397.35 2284
5398.04 2243
5398.73 2085
5399.43 1958
5400.12 1987
5400.81 2055
5401.51 2044
5402.20 2001
5402.89 2061
5403.59 1980
5404.28 1993
5404.97 2047
5405.67 2031
5406.36 1972
5407.06 1893
5407.75 1949
5408.44 1920
5409.14 2013
5409.83 2095
5410.53 2074
5411.22 2071
5411.91 2004
5412.61 1985
5413.30 1977
5414.00 2044
5414.69 2037
5415.38 1960
5416.08 2075
5416.77 1971
5417.47 1848
5418.16 1927
5418.86 1932
5419.55 1984
5420.25 2072
5420.94 1871
5421.64 1958
5422.33 2071
5423.03 1891
5423.72 1885
5424.41 1928
5425.11 2052
5425.80 2013
5426.50 2009
5427.19 2049
5427.89 2053
5428.59 2181
5429.28 2062
5429.98 1978
5430.67 1987
5431.37 2246
5432.06 2091
5432.76 2024
5433.45 1986
5434.15 2029
5434.84 2018
5435.54 1981
5436.23 1994
5436.93 2050
5437.63 1905
5438.32 1951
5439.02 1999
5439.71 1977
5440.41 2150
5441.11 2097
5441.80 2024
5442.50 2089
5443.19 2221
5443.89 2070
5444.59 1983
5445.28 2041
5445.98 1981
5446.68 2111
5447.37 2245
5448.07 2197
5448.76 2182
5449.46 2324
5450.16 2508
5450.85 2652
5451.55 2605
5452.25 2635
5452.94 2710
5453.64 2778
5454.34 2929
5455.03 2724
5455.73 2625
5456.43 2504
5457.13 2346
5457.82 2471
5458.52 2375
5459.22 2407
5459.91 2172
5460.61 2240
5461.31 2325
5462.01 2123
5462.70 2205
5463.40 2241
5464.10 2233
5464.80 2194
5465.49 2313
5466.19 2588
5466.89 2684
5467.59 2540
5468.28 2660
5468.98 2830
5469.68 2963
5470.38 2786
5471.07 2706
5471.77 2724
5472.47 2546
5473.17 2513
5473.87 2625
5474.56 2455
5475.26 2348
5475.96 2341
5476.66 2308
5477.36 2277
5478.06 2376
5478.75 2330
5479.45 2410
5480.15 2386
5480.85 2397
5481.55 2414
5482.25 2540
5482.95 2607
5483.64 2691
5484.34 2744
5485.04 2954
5485.74 2912
5486.44 2924
5487.14 2728
5487.84 2617
5488.54 2710
5489.23 2763
5489.93 2633
5490.63 2723
5491.33 2764
5492.03 2565
5492.73 2538
5493.43 2567
5494.13 2713
5494.83 2538
5495.53 2541
5496.23 2499
5496.93 2612
5497.63 2577
5498.33 2460
5499.03 2604
5499.73 2656
5500.43 2651
5501.13 2670
5501.83 2721
5502.53 2850
5503.23 3018
5503.93 3253
5504.63 3595
5505.33 3875
5506.03 3949
5506.73 4035
5507.43 3977
5508.13 3762
5508.83 3687
5509.53 3334
5510.23 3209
5510.93 3133
5511.63 2817
5512.33 2815
5513.03 2706
5513.73 2676
5514.43 2587
5515.13 2554
5515.83 2521
5516.53 2520
5517.23 2550
5517.93 2579
5518.64 2511
5519.34 2602
5520.04 2594
5520.74 2626
5521.44 2647
5522.14 2617
5522.84 2732
5523.54 2700
5524.24 2639
5524.95 2634
5525.65 2836
5526.35 2767
5527.05 2689
5527.75 2600
5528.45 2662
5529.15 2411
5529.86 2336
5530.56 2402
5531.26 2349
5531.96 2267
5532.66 2328
5533.36 2201
5534.07 2112
5534.77 2114
5535.47 2070
5536.17 2115
5536.87 1999
5537.58 2041
5538.28 2119
5538.98 2129
5539.68 2155
5540.39 2171
5541.09 2099
5541.79 1961
5542.49 1970
5543.20 2003
5543.90 2056
5544.60 2112
5545.30 2047
5546.01 1979
5546.71 2039
5547.41 2025
5548.11 2036
5548.82 2114
5549.52 2246
5550.22 2327
5550.93 2216
5551.63 2327
5552.33 2363
5553.03 2314
5553.74 2218
5554.44 2136
5555.14 2192
5555.85 2237
5556.55 2146
5557.25 2170
5557.96 2021
5558.66 1966
5559.36 2026
5560.07 1853
5560.77 1840
5561.48 1892
5562.18 1862
5562.88 1877
5563.59 1933
5564.29 1981
5564.99 1885
5565.70 1939
5566.40 1922
5567.11 1906
5567.81 1839
5568.51 1904
5569.22 1988
5569.92 1937
5570.63 1873
5571.33 1989
5572.04 2035
5572.74 2100
5573.44 2016
5574.15 1953
5574.85 1925
5575.56 2015
5576.26 2048
5576.97 1946
5577.67 1952
5578.38 1847
5579.08 1807
5579.79 1842
5580.49 1928
5581.20 1985
5581.90 1999
5582.61 2031
5583.31 1934
5584.02 1974
5584.72 1971
5585.43 1970
5586.13 1983
5586.84 1995
5587.54 1903
5588.25 1840
5588.95 1968
5589.66 1941
5590.36 1814
5591.07 1911
5591.77 1904
5592.48 1962
5593.19 1763
5593.89 1887
5594.60 1900
5595.30 1775
5596.01 1780
5596.71 1728
5597.42 1813
5598.13 1825
5598.83 1879
5599.54 1895
5600.24 1870
5600.95 1736
5601.66 1709
5602.36 1886
5603.07 1814
5603.78 1783
5604.48 1733
5605.19 1862
5605.89 1671
5606.60 1728
5607.31 1753
5608.01 1644
5608.72 1776
5609.43 1625
5610.13 1770
5610.84 1758
5611.55 1891
5612.25 1765
5612.96 1755
5613.67 1835
5614.38 1772
5615.08 1740
5615.79 1698
5616.50 1704
5617.20 1748
5617.91 1708
5618.62 1709
5619.33 1659
5620.03 1583
5620.74 1703
5621.45 1724
5622.15 1668
5622.86 1660
5623.57 1713
5624.28 1729
5624.99 1754
5625.69 1743
5626.40 1694
5627.11 1746
5627.82 1736
5628.52 1895
5629.23 1771
5629.94 1849
5630.65 1845
5631.36 1826
5632.06 1765
5632.77 1838
5633.48 1731
5634.19 1761
5634.90 1813
5635.61 1797
5636.31 1727
5637.02 1721
5637.73 1814
5638.44 1710
5639.15 1649
5639.86 1639
5640.56 1736
5641.27 1804
5641.98 1792
5642.69 1886
5643.40 1824
5644.11 1714
5644.82 1757
5645.53 1755
5646.24 1828
5646.94 1847
5647.65 1913
5648.36 1816
5649.07 1819
5649.78 1712
5650.49 1710
5651.20 1845
5651.91 1743
5652.62 1768
5653.33 1825
5654.04 1822
5654.75 1943
5655.46 1938
5656.17 1786
5656.88 1801
5657.59 1790
5658.30 1762
5659.01 1832
5659.71 1994
5660.42 2149
5661.13 2199
5661.84 2261
5662.55 2238
5663.26 2170
5663.97 2188
5664.69 2174
5665.40 2085
5666.11 1991
5666.82 1960
5667.53 1993
5668.24 2069
5668.95 1906
5669.66 1894
5670.37 1979
5671.08 1946
5671.79 1878
5672.50 1918
5673.21 1946
5673.92 1902
5674.63 1925
5675.34 2011
5676.05 2104
5676.76 2049
5677.48 2015
5678.19 2048
5678.90 2023
5679.61 1925
5680.32 1984
5681.03 1782
5681.74 1946
5682.45 2052
5683.16 1911
5683.88 1781
5684.59 1808
5685.30 1930
5686.01 1859
5686.72 1788
5687.43 1837
5688.15 1834
5688.86 1805
5689.57 1715
5690.28 1808
5690.99 1915
5691.70 1911
5692.42 1809
5693.13 1799
5693.84 1879
5694.55 1806
5695.26 1853
5695.98 1949
5696.69 1869
5697.40 1827
5698.11 1771
5698.82 1891
5699.54 1909
5700.25 1781
5700.96 1707
5701.67 1727
5702.39 1732
5703.10 1784
5703.81 1669
5704.52 1717
5705.24 1600
5705.95 1587
5706.66 1746
5707.38 1757
5708.09 1678
5708.80 1800
5709.51 1786
5710.23 1764
5710.94 1871
5711.65 1730
5712.37 1791
5713.08 1761
5713.79 1628
5714.51 1661
5715.22 1866
5715.93 1804
5716.65 1713
5717.36 1656
5718.07 1750
5718.79 1623
5719.50 1785
5720.21 1765
5720.93 1760
5721.64 1711
5722.36 1730
5723.07 1784
5723.78 1827
5724.50 1838
5725.21 1811
5725.92 1827
5726.64 1773
5727.35 1701
5728.07 1806
5728.78 1927
5729.50 1845
5730.21 1840
5730.92 1923
5731.64 1939
5732.35 1948
5733.07 1967
5733.78 2088
5734.50 2158
5735.21 2010
5735.93 2015
5736.64 2033
5737.35 1925
5738.07 1956
5738.78 2187
5739.50 1905
5740.21 1813
5740.93 1916
5741.64 1866
5742.36 1835
5743.07 1879
5743.79 1979
5744.50 1949
5745.22 1939
5745.93 1983
5746.65 1838
5747.37 1871
5748.08 1832
5748.80 1944
5749.51 1976
5750.23 1874
5750.94 1891
5751.66 2117
5752.37 1950
5753.09 1915
5753.81 1794
5754.52 1893
5755.24 2011
5755.95 2060
5756.67 2061
5757.38 2236
5758.10 2307
5758.82 2569
5759.53 2697
5760.25 2740
5760.96 2644
5761.68 2559
5762.40 2509
5763.11 2348
5763.83 2427
5764.55 2321
5765.26 2262
5765.98 2248
5766.70 2123
5767.41 2128
5768.13 2230
5768.85 2303
5769.56 2151
5770.28 2105
5771.00 2156
5771.71 2172
5772.43 2186
5773.15 2152
5773.86 2228
5774.58 2170
5775.30 2148
5776.01 2105
5776.73 2098
5777.45 2139
5778.17 2224
5778.88 2199
5779.60 2308
5780.32 2173
5781.04 2190
5781.75 2388
5782.47 2240
5783.19 2160
5783.91 2205
5784.62 2244
5785.34 2433
5786.06 2414
5786.78 2413
5787.49 2295
5788.21 2318
5788.93 2343
5789.65 2201
5790.37 2248
5791.08 2394
5791.80 2336
5792.52 2275
5793.24 2409
5793.96 2378
5794.68 2324
5795.39 2394
5796.11 2526
5796.83 2643
5797.55 2735
5798.27 2668
5798.99 2725
5799.70 2762
5800.42 2841
5801.14 2918
5801.86 3233
5802.58 3443
5803.30 3863
5804.02 4560
5804.74 5341
5805.45 5723
5806.17 6031
5806.89 6218
5807.61 6071
5808.33 5371
5809.05 4790
5809.77 4481
5810.49 3902
5811.21 3617
5811.93 3437
5812.65 3165
5813.37 3003
5814.09 2932
5814.81 2895
5815.52 2983
5816.24 3018
5816.96 2989
5817.68 2938
5818.40 3053
5819.12 3085
5819.84 3020
5820.56 2822
5821.28 2840
5822.00 2850
5822.72 2703
5823.44 2797
5824.16 2857
5824.88 2795
5825.60 2752
5826.32 2647
5827.04 2654
5827.76 2644
5828.48 2565
5829.21 2531
5829.93 2478
5830.65 2400
5831.37 2276
5832.09 2302
5832.81 2452
5833.53 2370
5834.25 2344
5834.97 2259
5835.69 2424
5836.41 2445
5837.13 2277
5837.85 2226
5838.57 2388
5839.30 2350
5840.02 2216
5840.74 2379
5841.46 2361
5842.18 2288
5842.90 2187
5843.62 2279
5844.34 2275
5845.07 2233
5845.79 2342
5846.51 2262
5847.23 2119
5847.95 2196
5848.67 2122
5849.39 2099
5850.12 2176
5850.84 2113
5851.56 2151
5852.28 2115
5853.00 1885
5853.73 1969
5854.45 2031
5855.17 2008
5855.89 2077
5856.61 2101
5857.34 2286
5858.06 2157
5858.78 2071
5859.50 2116
5860.23 1965
5860.95 2036
5861.67 2106
5862.39 1961
5863.11 2029
5863.84 2096
5864.56 2163
5865.28 2182
5866.01 2078
5866.73 2174
5867.45 2082
5868.17 2071
5868.90 2123
5869.62 1971
5870.34 1952
5871.07 1973
5871.79 2002
5872.51 2035
5873.23 2048
5873.96 2021
5874.68 2073
5875.40 2001
5876.13 1977
5876.85 2060
5877.57 2086
5878.30 2062
5879.02 2039
5879.74 2077
5880.47 1917
5881.19 2035
5881.92 2037
5882.64 2061
5883.36 1940
5884.09 2084
5884.81 2077
5885.53 1901
5886.26 1948
5886.98 1997
5887.71 2018
5888.43 2132
5889.15 2025
5889.88 2073
5890.60 2123
5891.33 2045
5892.05 2133
5892.78 2042
5893.50 1949
5894.23 1916
5894.95 2019
5895.67 2011
5896.40 1950
5897.12 1838
5897.85 1904
5898.57 2025
5899.30 1936
5900.02 1950
5900.75 1924
5901.47 2014
5902.20 1988
5902.92 1903
5903.65 1900
5904.37 2030
5905.10 2031
5905.82 1976
5906.55 1837
5907.27 1972
5908.00 2044
5908.72 2015
5909.45 1959
5910.17 2011
5910.90 2005
5911.62 1950
5912.35 1960
5913.08 2005
5913.80 2106
5914.53 1986
5915.25 1941
5915.98 1968
5916.70 2017
5917.43 2012
5918.16 2085
5918.88 2048
5919.61 2057
5920.33 2041
5921.06 2112
5921.79 2081
5922.51 2212
5923.24 2273
5923.97 2189
5924.69 2236
5925.42 2185
5926.14 2122
5926.87 2164
5927.60 2160
5928.32 2205
5929.05 2325
5929.78 2349
5930.50 2279
5931.23 2204
5931.96 2199
5932.68 2247
5933.41 2221
5934.14 2226
5934.86 2207
5935.59 2363
5936.32 2310
5937.05 2313
5937.77 2416
5938.50 2463
5939.23 2565
5939.95 2521
5940.68 2565
5941.41 2531
5942.14 2610
5942.86 2475
5943.59 2589
5944.32 2673
5945.05 2681
5945.77 2766
5946.50 2798
5947.23 2750
5947.96 2782
5948.68 2920
5949.41 2853
5950.14 2746
5950.87 2824
5951.60 2883
5952.32 2841
5953.05 2984
5953.78 3047
5954.51 2961
5955.24 3024
5955.96 3246
5956.69 3078
5957.42 3368
5958.15 3492
5958.88 3469
5959.61 3194
5960.33 3510
5961.06 3364
5961.79 3433
5962.52 3577
5963.25 3513
5963.98 3554
5964.71 3425
5965.44 3403
5966.16 3352
5966.89 3326
5967.62 3502
5968.35 3722
5969.08 3681
5969.81 4072
5970.54 4277
5971.27 4412
5972.00 4901
5972.73 4781
5973.46 4695
5974.18 4800
5974.91 4809
5975.64 4609
5976.37 4437
5977.10 4240
5977.83 4291
5978.56 4177
5979.29 4002
5980.02 4035
5980.75 3853
5981.48 3852
5982.21 3932
5982.94 4185
5983.67 4083
5984.40 4091
5985.13 4186
5985.86 4351
5986.59 4449
5987.32 4376
5988.05 4625
5988.78 4761
5989.51 4576
5990.24 4637
5990.97 4610
5991.70 4605
5992.43 4665
5993.16 4700
5993.89 4640
5994.62 4674
5995.35 4477
5996.09 4467
5996.82 4427
5997.55 4590
5998.28 4645
5999.01 4744
5999.74 4929
6000.47 4884
6001.20 4735
6001.93 4775
6002.66 5186
6003.39 5159
6004.13 4991
6004.86 5085
6005.59 4913
6006.32 4809
6007.05 4823
6007.78 4757
6008.51 4592
6009.25 4545
6009.98 4506
6010.71 4543
6011.44 4484
6012.17 4781
6012.90 5167
6013.64 5403
6014.37 6080
6015.10 6771
6015.83 7680
6016.56 8386
6017.29 9400
6018.03 10197
6018.76 10771
6019.49 11177
6020.22 11034
6020.96 10544
6021.69 9955
6022.42 9057
6023.15 8148
6023.88 7410
6024.62 6517
6025.35 5872
6026.08 5327
6026.81 4903
6027.55 4712
6028.28 4192
6029.01 4095
6029.75 3974
6030.48 3787
6031.21 3757
6031.94 3751
6032.68 3653
6033.41 3645
6034.14 3574
6034.88 3535
6035.61 3532
6036.34 3560
6037.07 3437
6037.81 3486
6038.54 3637
6039.27 3462
6040.01 3310
6040.74 3407
6041.47 3511
6042.21 3666
6042.94 3711
6043.68 3464
6044.41 3524
6045.14 3584
6045.88 3724
6046.61 3780
6047.34 3622
6048.08 3838
6048.81 3834
6049.55 3657
6050.28 3867
6051.01 3867
6051.75 4061
6052.48 3931
6053.22 3974
6053.95 4086
6054.68 4161
6055.42 4199
6056.15 4433
6056.89 4701
6057.62 4912
6058.36 5026
6059.09 4948
6059.83 4807
6060.56 4589
6061.29 4593
6062.03 4450
6062.76 4494
6063.50 4218
6064.23 4043
6064.97 4081
6065.70 4002
6066.44 3857
6067.17 3915
6067.91 3765
6068.64 3774
6069.38 3802
6070.11 3698
6070.85 3696
6071.58 3678
6072.32 3744
6073.06 3860
6073.79 3775
6074.53 3613
6075.26 3626
6076.00 3638
6076.73 3413
6077.47 3501
6078.20 3485
6078.94 3507
6079.68 3308
6080.41 3270
6081.15 3276
6081.88 3274
6082.62 3144
6083.35 3196
6084.09 3329
6084.83 3305
6085.56 3211
6086.30 3179
6087.04 3142
6087.77 3453
6088.51 3300
6089.24 3246
6089.98 3080
6090.72 3094
6091.45 3088
6092.19 3129
6092.93 3101
6093.66 3067
6094.40 3034
6095.14 3075
6095.87 3246
6096.61 3268
6097.35 3246
6098.08 3280
6098.82 3161
6099.56 3092
6100.29 3061
6101.03 3075
6101.77 3093
6102.51 2955
6103.24 2968
6103.98 2946
6104.72 2954
6105.46 2837
6106.19 2867
6106.93 2877
6107.67 2942
6108.41 2851
6109.14 2882
6109.88 2960
6110.62 3055
6111.36 2912
6112.09 2951
6112.83 3032
6113.57 2931
6114.31 2892
6115.04 2914
6115.78 2852
6116.52 2880
6117.26 2822
6118.00 3059
6118.73 3062
6119.47 2934
6120.21 2927
6120.95 2877
6121.69 2892
6122.43 2898
6123.16 2989
6123.90 2952
6124.64 3067
6125.38 3018
6126.12 2967
6126.86 2833
6127.60 2756
6128.33 2982
6129.07 3050
6129.81 2916
6130.55 2967
6131.29 3045
6132.03 2935
6132.77 3089
6133.51 3139
6134.25 3006
6134.98 3092
6135.72 3216
6136.46 3234
6137.20 3329
6137.94 3408
6138.68 3212
6139.42 3283
6140.16 3220
6140.90 3153
6141.64 3130
6142.38 3153
6143.12 3153
6143.86 3242
6144.60 3257
6145.34 3259
6146.08 3207
6146.82 3146
6147.56 3295
6148.30 3241
6149.04 3137
6149.78 3228
6150.52 3187
6151.26 3259
6152.00 3292
6152.74 3341
6153.48 3439
6154.22 3334
6154.96 3281
6155.70 3288
6156.44 3587
6157.18 3712
6157.92 3704
6158.66 3601
6159.40 3611
6160.14 3706
6160.88 3674
6161.62 3655
6162.36 3599
6163.10 3624
6163.85 3732
6164.59 3748
6165.33 3715
6166.07 3666
6166.81 3874
6167.55 4017
6168.29 4177
6169.03 4386
6169.77 4531
6170.51 4743
6171.26 4827
6172.00 5133
6172.74 5270
6173.48 5193
6174.22 5353
6174.96 5479
6175.70 5584
6176.45 5335
6177.19 5044
6177.93 5152
6178.67 5067
6179.41 4932
6180.16 4904
6180.90 4665
6181.64 4647
6182.38 4745
6183.12 4669
6183.87 4786
6184.61 4790
6185.35 4735
6186.09 4702
6186.83 4817
6187.58 4874
6188.32 5005
6189.06 5282
6189.80 5234
6190.55 5260
6191.29 5212
6192.03 5047
6192.77 5182
6193.52 5331
6194.26 5534
6195.00 5530
6195.74 5640
6196.49 5747
6197.23 5734
6197.97 6105
6198.72 6488
6199.46 6626
6200.20 6562
6200.94 6419
6201.69 6596
6202.43 6688
6203.17 6558
6203.92 6387
6204.66 6470
6205.40 6327
6206.15 6342
6206.89 6447
6207.63 6367
6208.38 6516
6209.12 7073
6209.87 7645
6210.61 9208
6211.35 10945
6212.10 13225
6212.84 16378
6213.58 19332
6214.33 21739
6215.07 23231
6215.82 24026
6216.56 23989
6217.30 23205
6218.05 21446
6218.79 18774
6219.54 16582
6220.28 13962
6221.02 11949
6221.77 9800
6222.51 8335
6223.26 7261
6224.00 6690
6224.75 5895
6225.49 5839
6226.24 5710
6226.98 5593
6227.73 5422
6228.47 5574
6229.21 5785
6229.96 5682
6230.70 5727
6231.45 5554
6232.19 5516
6232.94 5338
6233.68 5074
6234.43 4780
6235.17 4299
6235.92 4052
6236.67 4025
6237.41 3806
6238.16 3889
6238.90 3815
6239.65 3892
6240.39 3749
6241.14 3917
6241.88 3798
6242.63 3873
6243.37 3837
6244.12 4048
6244.87 4201
6245.61 4104
6246.36 4146
6247.10 4154
6247.85 4344
6248.59 4289
6249.34 4333
6250.09 4481
6250.83 4546
6251.58 4744
6252.33 5085
6253.07 5354
6253.82 5585
6254.56 5540
6255.31 5408
6256.06 5398
6256.80 5272
6257.55 5004
6258.30 4905
6259.04 4792
6259.79 4603
6260.54 4640
6261.28 4683
6262.03 4582
6262.78 4475
6263.52 4514
6264.27 4371
6265.02 4406
6265.76 4372
6266.51 4330
6267.26 4443
6268.01 4448
6268.75 4373
6269.50 4212
6270.25 4284
6270.99 4480
6271.74 4342
6272.49 4211
6273.24 4229
6273.98 4430
6274.73 4361
6275.48 4490
6276.23 4367
6276.97 4291
6277.72 4393
6278.47 4243
6279.22 4464
6279.96 4637
6280.71 4698
6281.46 4953
6282.21 5230
6282.96 5414
6283.70 5275
6284.45 5226
6285.20 5126
6285.95 4857
6286.70 4717
6287.45 4609
6288.19 4505
6288.94 4195
6289.69 3976
6290.44 3865
6291.19 3948
6291.94 3956
6292.68 3980
6293.43 3893
6294.18 3801
6294.93 3969
6295.68 3906
6296.43 3721
6297.18 3924
6297.93 3527
6298.67 3516
6299.42 3415
6300.17 3434
6300.92 3426
6301.67 3520
6302.42 3490
6303.17 3363
6303.92 3454
6304.67 3296
6305.42 3303
6306.17 3402
6306.92 3353
6307.67 3238
6308.41 3313
6309.16 3205
6309.91 3311
6310.66 3350
6311.41 3454
6312.16 3347
6312.91 3122
6313.66 3235
6314.41 3275
6315.16 3247
6315.91 3279
6316.66 3332
6317.41 3391
6318.16 3333
6318.91 3435
6319.66 3443
6320.41 3501
6321.16 3324
6321.91 3407
6322.66 3512
6323.41 3481
6324.16 3452
6324.92 3370
6325.67 3328
6326.42 3225
6327.17 3288
6327.92 3108
6328.67 3105
6329.42 3005
6330.17 2984
6330.92 3027
6331.67 2949
6332.42 2822
6333.17 2814
6333.92 2829
6334.68 2822
6335.43 2940
6336.18 2768
6336.93 2697
6337.68 2694
6338.43 2791
6339.18 2783
6339.93 2831
6340.69 2866
6341.44 2767
6342.19 2756
6342.94 2848
6343.69 2757
6344.44 2917
6345.20 2858
6345.95 2773
6346.70 2817
6347.45 2780
6348.20 2837
6348.95 2807
6349.71 2782
6350.46 2888
6351.21 2852
6351.96 3003
6352.71 2860
6353.47 2848
6354.22 2836
6354.97 2956
6355.72 3069
6356.48 3050
6357.23 3031
6357.98 3149
6358.73 3239
6359.49 3162
6360.24 3182
6360.99 3155
6361.74 3219
6362.50 3144
6363.25 3091
6364.00 2912
6364.76 2870
6365.51 2853
6366.26 2888
6367.01 2899
6367.77 2727
6368.52 2675
6369.27 2746
6370.03 2725
6370.78 2633
6371.53 2539
6372.29 2665
6373.04 2686
6373.79 2786
6374.55 2642
6375.30 2707
6376.05 2719
6376.81 2677
6377.56 2605
6378.31 2602
6379.07 2739
6379.82 2648
6380.58 2686
6381.33 2596
6382.08 2530
6382.84 2511
6383.59 2491
6384.35 2611
6385.10 2657
6385.85 2631
6386.61 2734
6387.36 2715
6388.12 2792
6388.87 2767
6389.62 2752
6390.38 2522
6391.13 2619
6391.89 2655
6392.64 2679
6393.40 2635
6394.15 2622
6394.91 2699
6395.66 2704
6396.42 2717
6397.17 2810
6397.93 2785
6398.68 2609
6399.44 2705
6400.19 2773
6400.95 2654
6401.70 2471
6402.46 2569
6403.21 2562
6403.97 2358
6404.72 2498
6405.48 2529
6406.23 2527
6406.99 2436
6407.74 2581
6408.50 2523
6409.25 2371
6410.01 2404
6410.76 2505
6411.52 2351
6412.28 2399
6413.03 2431
6413.79 2492
6414.54 2433
6415.30 2452
6416.05 2641
6416.81 2563
6417.57 2589
6418.32 2543
6419.08 2486
6419.83 2453
6420.59 2529
6421.35 2393
6422.10 2460
6422.86 2483
6423.62 2527
6424.37 2560
6425.13 2545
6425.89 2481
6426.64 2492
6427.40 2481
6428.15 2524
6428.91 2466
6429.67 2611
6430.42 2554
6431.18 2471
6431.94 2590
6432.70 2508
6433.45 2507
6434.21 2628
6434.97 2619
6435.72 2499
6436.48 2495
6437.24 2416
6437.99 2412
6438.75 2573
6439.51 2528
6440.27 2666
6441.02 2515
6441.78 2599
6442.54 2630
6443.30 2686
6444.05 2740
6444.81 2781
6445.57 2787
6446.33 2671
6447.08 2622
6447.84 2606
6448.60 2679
6449.36 2582
6450.12 2636
6450.87 2649
6451.63 2737
6452.39 2707
6453.15 2552
6453.91 2680
6454.66 2635
6455.42 2647
6456.18 2725
6456.94 2727
6457.70 2835
6458.46 2805
6459.21 2740
6459.97 2760
6460.73 2760
6461.49 2787
6462.25 2763
6463.01 2902
6463.77 2887
6464.52 2956
6465.28 2812
6466.04 2840
6466.80 3047
6467.56 2857
6468.32 2802
6469.08 2809
6469.84 3048
6470.60 3047
6471.36 3048
6472.11 3130
6472.87 3114
6473.63 3017
6474.39 3061
6475.15 3134
6475.91 3124
6476.67 3184
6477.43 3183
6478.19 3393
6478.95 3192
6479.71 3194
6480.47 3401
6481.23 3375
6481.99 3467
6482.75 3499
6483.51 3576
6484.27 3702
6485.03 3556
6485.79 3569
6486.55 3617
6487.31 3711
6488.07 3800
6488.83 3680
6489.59 3571
6490.35 3652
6491.11 3704
6491.87 3795
6492.63 3738
6493.39 3724
6494.15 3818
6494.91 3870
6495.67 3842
6496.43 4181
6497.19 4267
6497.95 4235
6498.71 4399
6499.48 4776
6500.24 4880
6501.00 4707
6501.76 4869
6502.52 4959
6503.28 4856
6504.04 4736
6504.80 4887
6505.56 4726
6506.32 4863
6507.09 5155
6507.85 4765
6508.61 4796
6509.37 4980
6510.13 5068
6510.89 5126
6511.65 5164
6512.42 5250
6513.18 5349
6513.94 5637
6514.70 5662
6515.46 5791
6516.22 5922
6516.99 5755
6517.75 5834
6518.51 5981
6519.27 5811
6520.03 5787
6520.80 5846
6521.56 5897
6522.32 5779
6523.08 5754
6523.84 5880
6524.61 5947
6525.37 6299
6526.13 6346
6526.89 6482
6527.66 6561
6528.42 7085
6529.18 7149
6529.94 7410
6530.71 7884
6531.47 7934
6532.23 8220
6533.00 8882
6533.76 8941
6534.52 8921
6535.28 8753
6536.05 8770
6536.81 8761
6537.57 9301
6538.34 9713
6539.10 11181
6539.86 13366
6540.63 15984
6541.39 18961
6542.15 21281
6542.92 22402
6543.68 22458
6544.44 21919
6545.21 20529
6545.97 18669
6546.73 16419
6547.50 13676
6548.26 11489
6549.02 9624
6549.79 8235
6550.55 7201
6551.31 6403
6552.08 5903
6552.84 5852
6553.61 5519
6554.37 5302
6555.13 5048
6555.90 5082
6556.66 4977
6557.43 5054
6558.19 4955
6558.96 4755
6559.72 4933
6560.48 4760
6561.25 4514
6562.01 4540
6562.78 4531
6563.54 4382
6564.31 4111
6565.07 4263
6565.84 4309
6566.60 4414
6567.37 4550
6568.13 4765
6568.90 5038
6569.66 5018
6570.43 5059
6571.19 5115
6571.96 5080
6572.72 5275
6573.49 5552
6574.25 5282
6575.02 5015
6575.78 5115
6576.55 5111
6577.31 5284
6578.08 5314
6578.84 5585
6579.61 5780
6580.37 5967
6581.14 6079
6581.91 6325
6582.67 6204
6583.44 6231
6584.20 6452
6584.97 6467
6585.73 6298
6586.50 6077
6587.27 6401
6588.03 6106
6588.80 6045
6589.56 5837
6590.33 5695
6591.10 5560
6591.86 5626
6592.63 5533
6593.39 5394
6594.16 5424
6594.93 5481
6595.69 5567
6596.46 5809
6597.23 6113
6597.99 6352
6598.76 6788
6599.53 7071
6600.29 7535
6601.06 7633
6601.83 7438
6602.59 7429
6603.36 7268
6604.13 6930
6604.89 6508
6605.66 6371
6606.43 5740
6607.20 5481
6607.96 5193
6608.73 5037
6609.50 4806
6610.26 4718
6611.03 4790
6611.80 4695
6612.57 4766
6613.33 4619
6614.10 4599
6614.87 4533
6615.64 4456
6616.40 4380
6617.17 4575
6617.94 4597
6618.71 4432
6619.48 4454
6620.24 4465
6621.01 4432
6621.78 4314
6622.55 4161
6623.32 4036
6624.08 4050
6624.85 4109
6625.62 4001
6626.39 4047
6627.16 4021
6627.92 4006
6628.69 3984
6629.46 4113
6630.23 4064
6631.00 4049
6631.77 4020
6632.54 3824
6633.30 3704
6634.07 3718
6634.84 3787
6635.61 3998
6636.38 3908
6637.15 3795
6637.92 4207
6638.69 4463
6639.45 4703
6640.22 4888
6640.99 4866
6641.76 4986
6642.53 4951
6643.30 4864
6644.07 4524
6644.84 4420
6645.61 4277
6646.38 4058
6647.15 3902
6647.92 3710
6648.69 3642
6649.46 3547
6650.22 3573
6650.99 3489
6651.76 3575
6652.53 3501
6653.30 3467
6654.07 3511
6654.84 3455
6655.61 3683
6656.38 3686
6657.15 3588
6657.92 3560
6658.69 3558
6659.46 3595
6660.23 3622
6661.00 3543
6661.77 3571
6662.54 3520
6663.31 3448
6664.09 3395
6664.86 3493
6665.63 3372
6666.40 3384
6667.17 3143
6667.94 3107
6668.71 3261
6669.48 3075
6670.25 3156
6671.02 3214
6671.79 3134
6672.56 3185
6673.33 3278
6674.10 3406
6674.88 3434
6675.65 3384
6676.42 3281
6677.19 3338
6677.96 3381
6678.73 3560
6679.50 3355
6680.27 3294
6681.05 3261
6681.82 3310
6682.59 3414
6683.36 3405
6684.13 3315
6684.90 3339
6685.67 3324
6686.45 3368
6687.22 3365
6687.99 3504
6688.76 3531
6689.53 3729
6690.31 3682
6691.08 3846
6691.85 3785
6692.62 3697
6693.39 3517
6694.17 3392
6694.94 3413
6695.71 3461
6696.48 3247
6697.25 3209
6698.03 3174
6698.80 3074
6699.57 3188
6700.34 2882
6701.12 3001
6701.89 2828
6702.66 2976
6703.43 3061
6704.21 2915
6704.98 2959
6705.75 2876
6706.53 2940
6707.30 3001
6708.07 2970
6708.84 3063
6709.62 2965
6710.39 2929
6711.16 2933
6711.94 2959
6712.71 2959
6713.48 2886
6714.26 2970
6715.03 2984
6715.80 2941
6716.58 2990
6717.35 2947
6718.12 2840
6718.90 2863
6719.67 2777
6720.45 2814
6721.22 2778
6721.99 2747
6722.77 2563
6723.54 2660
6724.31 2554
6725.09 2606
6725.86 2643
6726.64 2696
6727.41 2611
6728.18 2711
6728.96 2618
6729.73 2615
6730.51 2634
6731.28 2645
6732.06 2700
6732.83 2681
6733.60 2630
6734.38 2620
6735.15 2606
6735.93 2684
6736.70 2659
6737.48 2635
6738.25 2598
6739.03 2508
6739.80 2576
6740.58 2635
6741.35 2656
6742.13 2648
6742.90 2844
6743.68 2727
6744.45 2800
6745.23 2680
6746.00 2679
6746.78 2721
6747.55 2767
6748.33 2680
6749.10 2665
6749.88 2548
6750.65 2678
6751.43 2772
6752.20 2742
6752.98 2717
6753.75 2705
6754.53 2933
6755.31 3029
6756.08 3035
6756.86 3038
6757.63 3302
6758.41 3360
6759.19 3229
6759.96 3222
6760.74 3416
6761.51 3181
6762.29 3023
6763.07 2930
6763.84 2949
6764.62 2833
6765.39 2670
6766.17 2699
6766.95 2663
6767.72 2615
6768.50 2660
6769.28 2677
6770.05 2709
6770.83 2614
6771.61 2582
6772.38 2535
6773.16 2621
6773.94 2660
6774.71 2590
6775.49 2662
6776.27 2504
6777.04 2436
6777.82 2440
6778.60 2484
6779.37 2511
6780.15 2621
6780.93 2565
6781.71 2556
6782.48 2718
6783.26 2634
6784.04 2528
6784.81 2622
6785.59 2550
6786.37 2488
6787.15 2536
6787.92 2698
6788.70 2547
6789.48 2648
6790.26 2651
6791.04 2548
6791.81 2373
6792.59 2456
6793.37 2436
6794.15 2414
6794.92 2464
6795.70 2411
6796.48 2390
6797.26 2316
6798.04 2329
6798.81 2349
6799.59 2327
6800.37 2417
6801.15 2348
6801.93 2313
6802.71 2378
6803.48 2462
6804.26 2441
6805.04 2439
6805.82 2343
6806.60 2320
6807.38 2359
6808.16 2350
6808.94 2470
6809.71 2427
6810.49 2536
6811.27 2579
6812.05 2568
6812.83 2476
6813.61 2549
6814.39 2467
6815.17 2389
6815.95 2512
6816.73 2436
6817.50 2386
6818.28 2243
6819.06 2526
6819.84 2563
6820.62 2331
6821.40 2392
6822.18 2385
6822.96 2317
6823.74 2415
6824.52 2393
6825.30 2337
6826.08 2402
6826.86 2466
6827.64 2545
6828.42 2493
6829.20 2515
6829.98 2329
6830.76 2386
6831.54 2404
6832.32 2431
6833.10 2419
6833.88 2352
6834.66 2492
6835.44 2480
6836.22 2518
6837.00 2574
6837.78 2530
6838.56 2481
6839.34 2404
6840.12 2406
6840.90 2485
6841.68 2417
6842.46 2427
6843.24 2403
6844.03 2512
6844.81 2406
6845.59 2427
6846.37 2464
6847.15 2495
6847.93 2492
6848.71 2476
6849.49 2456
6850.27 2488
6851.05 2567
6851.84 2692
6852.62 2807
6853.40 2975
6854.18 3207
6854.96 3557
6855.74 3967
6856.52 4292
6857.30 4549
6858.09 4924
6858.87 4810
6859.65 4654
6860.43 4216
6861.21 4002
6861.99 3704
6862.78 3331
6863.56 3039
6864.34 2895
6865.12 2734
6865.90 2711
6866.69 2757
6867.47 2562
6868.25 2457
6869.03 2607
6869.82 2665
6870.60 2681
6871.38 2618
6872.16 2653
6872.94 2769
6873.73 2791
6874.51 2709
6875.29 2766
6876.07 2734
6876.86 2740
6877.64 2670
6878.42 2670
6879.21 2724
6879.99 2599
6880.77 2600
6881.55 2698
6882.34 2699
6883.12 2713
6883.90 2821
6884.69 2991
6885.47 3037
6886.25 3035
6887.04 3026
6887.82 2840
6888.60 3093
6889.39 3108
6890.17 3030
6890.95 3273
6891.74 3327
6892.52 3481
6893.30 4018
6894.09 4344
6894.87 4642
6895.65 4349
6896.44 4191
6897.22 3930
6898.01 3772
6898.79 3564
6899.57 3531
6900.36 3435
6901.14 3332
6901.93 3228
6902.71 3328
6903.49 3269
6904.28 3310
6905.06 3287
6905.85 3257
6906.63 3463
6907.42 3454
6908.20 3434
6908.98 3393
6909.77 3418
6910.55 3381
6911.34 3269
6912.12 3346
6912.91 3337
6913.69 3364
6914.48 3346
6915.26 3298
6916.05 3301
6916.83 3198
6917.62 3192
6918.40 3096
6919.19 3036
6919.97 2900
6920.76 3012
6921.54 3081
6922.33 3036
6923.11 3134
6923.90 3210
6924.68 3219
6925.47 3176
6926.25 3009
6927.04 3065
6927.82 3095
6928.61 3106
6929.40 3051
6930.18 3181
6930.97 3088
6931.75 3185
6932.54 3281
6933.32 3196
6934.11 3380
6934.90 3338
6935.68 3427
6936.47 3470
6937.25 3447
6938.04 3544
6938.83 3667
6939.61 3561
6940.40 3662
6941.19 3789
6941.97 3704
6942.76 3620
6943.54 3554
6944.33 3570
6945.12 3776
6945.90 3769
6946.69 3868
6947.48 3958
6948.26 4046
6949.05 4308
6949.84 4096
6950.62 4028
6951.41 4337
6952.20 4482
6952.99 4581
6953.77 4528
6954.56 4376
6955.35 4429
6956.13 4546
6956.92 4437
6957.71 4427
6958.50 4323
6959.28 4288
6960.07 4428
6960.86 4498
6961.64 4483
6962.43 4657
6963.22 4643
6964.01 4933
6964.80 4899
6965.58 4780
6966.37 4733
6967.16 4853
6967.95 4831
6968.73 4768
6969.52 4833
6970.31 4634
6971.10 4710
6971.89 4787
6972.67 4930
6973.46 4911
6974.25 5144
6975.04 5167
6975.83 5290
6976.62 5540
6977.40 5414
6978.19 5671
6978.98 5464
6979.77 5454
6980.56 5781
6981.35 5684
6982.13 5532
6982.92 5708
6983.71 5611
6984.50 5805
6985.29 5995
6986.08 6259
6986.87 6601
6987.66 7250
6988.45 8033
6989.23 9278
6990.02 11111
6990.81 12531
6991.60 14052
6992.39 15047
6993.18 15437
6993.97 14780
6994.76 14141
6995.55 13333
6996.34 11798
6997.13 10475
6997.92 8925
6998.71 8094
6999.50 7436
7000.29 7202
7001.07 7262
7001.86 7595
7002.65 8125
7003.44 9082
7004.23 10697
7005.02 12292
7005.81 13652
7006.60 14287
7007.39 14409
7008.18 14420
7008.97 13209
7009.76 12198
7010.55 10790
7011.34 9152
7012.14 7853
7012.93 6924
7013.72 6100
7014.51 5607
7015.30 5202
7016.09 4875
7016.88 4732
7017.67 4968
7018.46 4930
7019.25 5029
7020.04 4952
7020.83 4863
7021.62 5025
7022.41 4907
7023.20 4670
7024.00 4431
7024.79 4521
7025.58 4301
7026.37 4044
7027.16 4005
7027.95 3967
7028.74 4063
7029.53 4283
7030.32 4365
7031.12 4462
7031.91 4411
7032.70 4424
7033.49 4555
7034.28 4604
7035.07 4388
7035.87 4318
7036.66 4162
7037.45 4046
7038.24 3876
7039.03 4093
7039.82 3931
7040.62 3964
7041.41 4018
7042.20 4049
7042.99 4178
7043.78 4130
7044.58 4394
7045.37 4394
7046.16 4574
7046.95 4219
7047.75 4179
7048.54 4332
7049.33 4126
7050.12 4096
7050.92 4059
7051.71 4062
7052.50 3968
7053.29 3901
7054.09 3980
7054.88 4088
7055.67 4144
7056.46 4239
7057.26 4268
7058.05 4326
7058.84 4180
7059.64 4094
7060.43 4107
7061.22 4122
7062.02 3906
7062.81 3907
7063.60 3756
7064.39 3790
7065.19 3739
7065.98 3899
7066.77 3869
7067.57 3804
7068.36 3838
7069.16 3813
7069.95 3847
7070.74 3797
7071.54 3829
7072.33 3847
7073.12 3816
7073.92 3776
7074.71 3796
7075.51 3782
7076.30 3722
7077.09 3612
7077.89 3625
7078.68 3822
7079.48 3722
7080.27 3780
7081.06 3674
7081.86 3523
7082.65 3721
7083.45 3753
7084.24 3637
7085.04 3657
7085.83 3799
7086.62 3690
7087.42 3593
7088.21 3574
7089.01 3637
7089.80 3573
7090.60 3732
7091.39 3983
7092.19 4251
7092.98 4582
7093.78 4871
7094.57 5239
7095.37 5291
7096.16 5276
7096.96 5003
7097.75 4670
7098.55 4434
7099.34 4105
7100.14 3695
7100.93 3422
7101.73 3442
7102.52 3279
7103.32 2999
7104.11 2990
7104.91 2954
7105.71 2759
7106.50 2750
7107.30 2938
7108.09 2914
7108.89 2897
7109.68 2735
7110.48 2744
7111.28 2680
7112.07 2673
7112.87 2626
7113.66 2516
7114.46 2639
7115.26 2656
7116.05 2601
7116.85 2447
7117.65 2512
7118.44 2480
7119.24 2511
7120.03 2495
7120.83 2602
7121.63 2559
7122.42 2713
7123.22 2714
7124.02 2638
7124.81 2589
7125.61 2468
7126.41 2613
7127.20 2541
7128.00 2565
7128.80 2476
7129.59 2460
7130.39 2511
7131.19 2538
7131.99 2508
7132.78 2515
7133.58 2552
7134.38 2533
7135.17 2600
7135.97 2631
7136.77 2739
7137.57 2600
7138.36 2523
7139.16 2539
7139.96 2467
7140.76 2468
7141.55 2525
7142.35 2412
7143.15 2369
7143.95 2378
7144.74 2487
7145.54 2403
7146.34 2469
7147.14 2406
7147.94 2448
7148.73 2502
7149.53 2560
7150.33 2503
7151.13 2664
7151.93 2662
7152.72 2584
7153.52 2501
7154.32 2535
7155.12 2454
7155.92 2468
7156.72 2447
7157.51 2536
7158.31 2334
7159.11 2346
7159.91 2297
7160.71 2323
7161.51 2377
7162.31 2368
7163.11 2237
7163.90 2380
7164.70 2476
7165.50 2508
7166.30 2432
7167.10 2425
7167.90 2263
7168.70 2209
7169.50 2390
7170.30 2212
7171.10 2144
7171.90 2292
7172.69 2140
7173.49 2183
7174.29 2153
7175.09 2190
7175.89 2240
7176.69 2184
7177.49 2231
7178.29 2246
7179.09 2113
7179.89 2189
7180.69 2136
7181.49 2139
7182.29 2164
7183.09 2031
7183.89 2030
7184.69 2145
7185.49 2258
7186.29 2325
7187.09 2254
7187.89 2245
7188.69 2296
7189.49 2366
7190.29 2350
7191.09 2312
7191.89 2341
7192.69 2281
7193.49 2165
7194.29 2141
7195.09 2047
7195.89 2003
7196.70 1929
7197.50 2012
7198.30 1975
7199.10 1955
7199.90 2126
7200.70 1979
7201.50 2042
7202.30 2087
7203.10 1984
7203.90 1884
7204.70 2025
7205.51 2058
7206.31 1963
7207.11 1894
7207.91 1901
7208.71 2074
7209.51 2009
7210.31 2061
7211.12 1966
7211.92 1915
7212.72 1941
7213.52 1936
7214.32 1896
7215.12 2006
7215.92 2058
7216.73 2002
7217.53 1973
7218.33 1988
7219.13 1851
7219.93 1885
7220.74 1914
7221.54 2024
7222.34 1926
7223.14 2021
7223.94 1948
7224.75 1955
7225.55 2075
7226.35 1897
7227.15 1974
7227.96 2069
7228.76 1923
7229.56 1967
7230.36 1831
7231.17 1915
7231.97 1911
7232.77 1965
7233.57 1897
7234.38 1952
7235.18 1960
7235.98 2079
7236.79 1955
7237.59 1956
7238.39 2029
7239.19 1970
7240.00 2012
7240.80 2116
7241.60 2035
7242.41 1996
7243.21 2041
7244.01 2030
7244.82 2090
7245.62 2040
7246.42 2184
7247.23 2162
7248.03 2150
7248.83 2136
7249.64 2141
7250.44 2093
7251.25 2067
7252.05 2150
7252.85 2138
7253.66 2167
7254.46 2071
7255.27 2121
7256.07 2110
7256.87 2186
7257.68 2151
7258.48 2128
7259.29 2193
7260.09 2147
7260.89 2181
7261.70 2293
7262.50 2070
7263.31 2224
7264.11 2109
7264.92 2255
7265.72 2202
7266.53 2094
7267.33 2124
7268.13 2203
7268.94 2226
7269.74 2298
7270.55 2280
7271.35 2361
7272.16 2409
7272.96 2365
7273.77 2485
7274.57 2565
7275.38 2454
7276.18 2422
7276.99 2649
7277.79 2618
7278.60 2600
7279.40 2591
7280.21 2490
7281.01 2494
7281.82 2547
7282.63 2572
7283.43 2672
7284.24 2768
7285.04 2898
7285.85 2882
7286.65 3008
7287.46 3219
7288.27 3708
7289.07 4136
7289.88 4819
7290.68 5247
7291.49 5670
7292.29 5717
7293.10 5493
7293.91 5098
7294.71 4819
7295.52 4299
7296.33 3710
7297.13 3379
7297.94 3282
7298.74 3101
7299.55 2983
7300.36 2748
7301.16 2764
7301.97 2870
7302.78 2683
7303.58 2691
7304.39 2771
7305.20 2767
7306.00 2817
7306.81 2822
7307.62 2794
7308.42 2645
7309.23 2809
7310.04 2880
7310.84 2907
7311.65 2956
7312.46 2925
7313.27 2973
7314.07 3077
7314.88 3424
7315.69 3702
7316.50 3774
7317.30 3670
7318.11 3829
7318.92 3982
7319.72 3956
7320.53 3683
7321.34 3522
7322.15 3713
7322.96 3720
7323.76 3679
7324.57 3930
7325.38 4213
7326.19 4672
7326.99 4940
7327.80 5055
7328.61 5018
7329.42 4915
7330.23 4669
7331.03 4436
7331.84 4113
7332.65 3870
7333.46 3547
7334.27 3270
7335.08 3116
7335.88 2956
7336.69 2838
7337.50 2817
7338.31 2773
7339.12 2930
7339.93 2775
7340.74 2835
7341.54 2762
7342.35 2865
7343.16 2752
7343.97 2791
7344.78 2905
7345.59 2850
7346.40 2804
7347.21 2792
7348.02 2733
7348.82 2699
7349.63 2806
7350.44 2596
7351.25 2711
7352.06 2790
7352.87 2689
7353.68 2809
7354.49 2772
7355.30 2782
7356.11 2811
7356.92 2760
7357.73 2685
7358.54 2708
7359.35 2709
7360.16 2572
7360.97 2710
7361.78 2784
7362.59 2776
7363.40 2675
7364.21 2731
7365.02 2736
7365.83 2740
7366.64 2906
7367.45 2807
7368.26 2882
7369.07 2801
7369.88 3000
7370.69 2875
7371.50 2929
7372.31 2985
7373.12 2928
7373.93 2991
7374.74 2979
7375.55 2999
7376.36 2992
7377.17 2957
7377.98 2975
7378.79 2961
7379.60 3130
7380.42 2899
7381.23 2994
7382.04 3032
7382.85 3169
7383.66 3278
7384.47 3481
7385.28 3725
7386.09 3951
7386.90 4302
7387.71 4586
7388.53 4725
7389.34 4428
7390.15 4436
7390.96 4352
7391.77 4036
7392.58 3619
7393.39 3423
7394.21 3273
7395.02 3219
7395.83 3048
7396.64 2899
7397.45 2885
7398.27 2892
7399.08 2745
7399.89 2741
7400.70 2685
7401.51 2820
7402.33 2790
7403.14 2891
7403.95 3109
7404.76 3180
7405.57 3400
7406.39 3567
7407.20 3638
7408.01 3818
7408.82 3817
7409.64 3511
7410.45 3585
7411.26 3460
7412.07 3435
7412.89 3296
7413.70 3100
7414.51 3221
7415.32 3203
7416.14 3156
7416.95 2953
7417.76 2943
7418.58 2874
7419.39 2793
7420.20 2579
7421.02 2625
7421.83 2648
7422.64 2543
7423.45 2437
7424.27 2379
7425.08 2331
7425.89 2304
7426.71 2339
7427.52 2316
7428.33 2380
7429.15 2270
7429.96 2201
7430.78 2171
7431.59 2191
7432.40 2245
7433.22 2210
7434.03 2136
7434.84 2269
7435.66 2116
7436.47 2035
7437.29 1987
7438.10 2094
7438.91 2195
7439.73 2148
7440.54 2157
7441.36 2255
7442.17 2150
7442.99 2091
7443.80 2241
7444.61 2183
7445.43 2169
7446.24 2110
7447.06 2235
7447.87 2170
7448.69 2119
7449.50 2131
7450.32 2247
7451.13 2156
7451.95 2167
7452.76 2088
7453.58 2060
7454.39 2064
7455.21 1981
7456.02 2111
7456.84 2036
7457.65 2066
7458.47 2085
7459.28 2067
7460.10 1983
7460.91 2073
7461.73 2096
7462.54 2181
7463.36 2068
7464.17 1990
7464.99 2031
7465.80 2048
7466.62 2020
7467.44 1911
7468.25 1877
7469.07 1863
7469.88 1958
7470.70 2000
7471.51 1990
7472.33 1920
7473.15 2026
7473.96 2085
7474.78 2084
7475.59 2105
7476.41 1979
7477.23 2090
7478.04 1945
7478.86 2061
7479.67 1956
7480.49 1943
7481.31 1953
7482.12 1927
7482.94 1851
7483.76 1846
7484.57 1905
7485.39 1801
7486.21 1906
7487.02 1850
7487.84 1746
7488.66 1884
7489.47 1791
7490.29 1714
7491.11 1830
7491.92 1795
7492.74 1766
7493.56 1757
7494.38 1848
7495.19 1778
7496.01 1769
7496.83 1859
7497.64 1880
7498.46 1822
7499.28 1832
7500.10 1747
7500.91 1604
7501.73 1659
7502.55 1791
7503.37 1744
7504.18 1704
7505.00 1628
7505.82 1612
7506.64 1679
7507.46 1683
7508.27 1706
7509.09 1666
7509.91 1554
7510.73 1601
7511.55 1585
7512.36 1669
7513.18 1695
7514.00 1673
7514.82 1606
7515.64 1662
7516.45 1590
7517.27 1566
7518.09 1648
7518.91 1617
7519.73 1681
7520.55 1709
7521.37 1653
7522.18 1675
7523.00 1553
7523.82 1524
7524.64 1478
7525.46 1463
7526.28 1578
7527.10 1614
7527.92 1582
7528.74 1644
7529.55 1621
7530.37 1597
7531.19 1706
7532.01 1572
7532.83 1580
7533.65 1532
7534.47 1469
7535.29 1556
7536.11 1579
7536.93 1617
7537.75 1488
7538.57 1468
7539.39 1618
7540.21 1637
7541.03 1662
7541.84 1642
7542.66 1611
7543.48 1644
7544.30 1546
7545.12 1615
7545.94 1515
7546.76 1546
7547.58 1519
7548.40 1563
7549.22 1511
7550.04 1563
7550.86 1610
7551.68 1571
7552.51 1568
7553.33 1587
7554.15 1593
7554.97 1495
7555.79 1429
7556.61 1637
7557.43 1579
7558.25 1445
7559.07 1510
7559.89 1574
7560.71 1536
7561.53 1508
7562.35 1572
7563.17 1628
7563.99 1500
7564.81 1556
7565.64 1505
7566.46 1429
7567.28 1534
7568.10 1577
7568.92 1555
7569.74 1537
7570.56 1552
7571.38 1548
7572.21 1511
7573.03 1573
7573.85 1576
7574.67 1517
7575.49 1443
7576.31 1507
7577.13 1559
7577.96 1522
7578.78 1495
7579.60 1565
7580.42 1447
7581.24 1424
7582.07 1512
7582.89 1520
7583.71 1490
7584.53 1525
7585.35 1473
7586.18 1465
7587.00 1456
7587.82 1435
7588.64 1377
7589.46 1429
7590.29 1454
7591.11 1498
7591.93 1564
7592.75 1569
7593.58 1555
7594.40 1559
7595.22 1523
7596.04 1581
7596.87 1536
7597.69 1590
7598.51 1620
7599.34 1564
7600.16 1490
7600.98 1524
7601.80 1494
7602.63 1570
7603.45 1503
7604.27 1468
7605.10 1538
7605.92 1499
7606.74 1511
7607.57 1601
7608.39 1601
7609.21 1596
7610.04 1609
7610.86 1611
7611.68 1562
7612.51 1643
7613.33 1691
7614.15 1581
7614.98 1598
7615.80 1555
7616.62 1553
7617.45 1661
7618.27 1561
7619.10 1542
7619.92 1548
7620.74 1498
7621.57 1476
7622.39 1605
7623.22 1743
7624.04 1787
7624.86 1756
7625.69 1766
7626.51 1750
7627.34 1649
7628.16 1725
7628.99 1691
7629.81 1645
7630.64 1633
7631.46 1601
7632.28 1635
7633.11 1633
7633.93 1589
7634.76 1648
7635.58 1654
7636.41 1687
7637.23 1641
7638.06 1730
7638.88 1772
7639.71 1822
7640.53 1840
7641.36 1758
7642.18 1641
7643.01 1648
7643.83 1592
7644.66 1584
7645.48 1577
7646.31 1471
7647.14 1388
7647.96 1454
7648.79 1497
7649.61 1410
7650.44 1459
7651.26 1532
7652.09 1489
7652.91 1405
7653.74 1404
7654.57 1429
7655.39 1512
7656.22 1582
7657.04 1481
7657.87 1445
7658.70 1476
7659.52 1489
7660.35 1478
7661.17 1440
7662.00 1353
7662.83 1399
7663.65 1391
7664.48 1492
7665.31 1453
7666.13 1486
7666.96 1516
7667.79 1459
7668.61 1454
7669.44 1448
7670.27 1387
7671.09 1382
7671.92 1409
7672.75 1400
7673.57 1421
7674.40 1460
7675.23 1425
7676.05 1479
7676.88 1455
7677.71 1370
7678.53 1491
7679.36 1474
7680.19 1350
7681.02 1381
7681.84 1405
7682.67 1420
7683.50 1422
7684.33 1327
7685.15 1346
7685.98 1418
7686.81 1447
7687.64 1382
7688.46 1468
7689.29 1501
7690.12 1523
7690.95 1529
7691.77 1406
7692.60 1386
7693.43 1426
7694.26 1433
7695.09 1462
7695.91 1389
7696.74 1354
7697.57 1439
7698.40 1512
7699.23 1377
7700.06 1425
7700.88 1319
7701.71 1415
7702.54 1362
7703.37 1409
7704.20 1552
7705.03 1444
7705.85 1454
7706.68 1430
7707.51 1481
7708.34 1475
7709.17 1478
7710.00 1420
7710.83 1406
7711.66 1327
7712.48 1462
7713.31 1499
7714.14 1471
7714.97 1403
7715.80 1381
7716.63 1379
7717.46 1353
7718.29 1487
7719.12 1472
7719.95 1488
7720.78 1413
7721.61 1416
7722.44 1452
7723.27 1490
7724.09 1471
7724.92 1471
7725.75 1479
7726.58 1342
7727.41 1459
7728.24 1493
7729.07 1483
7729.90 1415
7730.73 1482
7731.56 1489
7732.39 1571
7733.22 1534
7734.05 1384
7734.88 1487
7735.71 1546
7736.54 1461
7737.37 1513
7738.20 1570
7739.03 1660
7739.86 1602
7740.70 1522
7741.53 1476
7742.36 1544
7743.19 1544
7744.02 1529
7744.85 1492
7745.68 1380
7746.51 1444
7747.34 1516
7748.17 1621
7749.00 1586
7749.83 1577
7750.66 1642
7751.50 1725
7752.33 1840
7753.16 1935
7753.99 2170
7754.82 2343
7755.65 2346
7756.48 2366
7757.31 2286
7758.15 2161
7758.98 2107
7759.81 1804
7760.64 1726
7761.47 1674
7762.30 1691
7763.13 1750
7763.97 1730
7764.80 1715
7765.63 1691
7766.46 1694
7767.29 1708
7768.13 1677
7768.96 1517
7769.79 1579
7770.62 1514
7771.45 1570
7772.29 1582
7773.12 1594
7773.95 1501
7774.78 1495
7775.62 1413
7776.45 1503
7777.28 1536
7778.11 1420
7778.95 1612
7779.78 1484
7780.61 1597
7781.44 1607
7782.28 1524
7783.11 1520
7783.94 1605
7784.77 1516
7785.61 1432
7786.44 1441
7787.27 1464
7788.11 1472
7788.94 1507
7789.77 1492
7790.61 1579
7791.44 1524
7792.27 1503
7793.10 1587
7793.94 1634
7794.77 1617
7795.60 1605
7796.44 1495
7797.27 1542
7798.11 1611
7798.94 1481
7799.77 1503
7800.61 1519
7801.44 1532
7802.27 1562
7803.11 1469
7803.94 1641
7804.78 1726
7805.61 1518
7806.44 1566
7807.28 1720
7808.11 1711
7808.95 1549
7809.78 1575
7810.61 1563
7811.45 1543
7812.28 1668
7813.12 1599
7813.95 1645
7814.79 1620
7815.62 1696
7816.45 1689
7817.29 1683
7818.12 1609
7818.96 1736
7819.79 1802
7820.63 1816
7821.46 1907
7822.30 2018
7823.13 2008
7823.97 1904
7824.80 2006
7825.64 1987
7826.47 1972
7827.31 1964
7828.14 1835
7828.98 1739
7829.81 1774
7830.65 1810
7831.48 1820
7832.32 1743
7833.15 1829
7833.99 1860
7834.83 1866
7835.66 1763
7836.50 1747
7837.33 1704
7838.17 1639
7839.00 1728
7839.84 1667
7840.68 1713
7841.51 1791
7842.35 1749
7843.18 1681
7844.02 1664
7844.86 1809
7845.69 1860
7846.53 1811
7847.36 1707
7848.20 1748
7849.04 1807
7849.87 1703
7850.71 1673
7851.55 1699
7852.38 1691
7853.22 1751
7854.05 1624
7854.89 1606
7855.73 1666
7856.56 1668
7857.40 1675
7858.24 1587
7859.08 1543
7859.91 1522
7860.75 1634
7861.59 1669
7862.42 1750
7863.26 1667
7864.10 1686
7864.93 1714
7865.77 1669
7866.61 1778
7867.45 1760
7868.28 1790
7869.12 1692
7869.96 1894
7870.80 1746
7871.63 1741
7872.47 1597
7873.31 1664
7874.15 1613
7874.98 1468
7875.82 1645
7876.66 1720
7877.50 1685
7878.33 1602
7879.17 1671
7880.01 1775
7880.85 1741
7881.69 1780
7882.52 1656
7883.36 1797
7884.20 1825
7885.04 1708
7885.88 1680
7886.71 1653
7887.55 1728
7888.39 1780
7889.23 1737
7890.07 1723
7890.91 1684
7891.75 1641
7892.58 1658
7893.42 1753
7894.26 1725
7895.10 1689
7895.94 1674
7896.78 1805
7897.62 1758
7898.46 1815
7899.29 1881
7900.13 1847
7900.97 1772
7901.81 1823
7902.65 1824
7903.49 1783
7904.33 1803
7905.17 1808
7906.01 1821
7906.85 1850
7907.69 1870
7908.53 1805
7909.37 1879
7910.21 1764
7911.04 1709
7911.88 1678
7912.72 1680
7913.56 1659
7914.40 1666
7915.24 1594
7916.08 1553
7916.92 1567
7917.76 1631
7918.60 1700
7919.44 1679
7920.28 1718
7921.12 1875
7921.96 1904
7922.80 1967
7923.64 2044
7924.48 2201
7925.32 2328
7926.16 2363
7927.01 2135
7927.85 1982
7928.69 1947
7929.53 1898
7930.37 1874
7931.21 1685
7932.05 1743
7932.89 1693
7933.73 1624
7934.57 1627
7935.41 1592
7936.25 1487
7937.09 1456
7937.93 1521
7938.78 1547
7939.62 1562
7940.46 1582
7941.30 1481
7942.14 1425
7942.98 1581
7943.82 1490
7944.66 1491
7945.51 1498
7946.35 1422
7947.19 1457
7948.03 1498
7948.87 1543
7949.71 1529
7950.56 1589
7951.40 1558
7952.24 1525
7953.08 1554
7953.92 1642
7954.76 1553
7955.61 1554
7956.45 1489
7957.29 1530
7958.13 1592
7958.97 1542
7959.82 1500
7960.66 1501
7961.50 1478
7962.34 1618
7963.19 1602
7964.03 1592
7964.87 1546
7965.71 1519
7966.56 1464
7967.40 1490
7968.24 1440
7969.08 1514
7969.93 1473
7970.77 1480
7971.61 1502
7972.45 1493
7973.30 1467
7974.14 1595
7974.98 1538
7975.83 1514
7976.67 1485
7977.51 1554
7978.36 1474
7979.20 1432
7980.04 1464
7980.89 1484
7981.73 1624
7982.57 1555
7983.42 1444
7984.26 1401
7985.10 1378
7985.95 1463
7986.79 1453
7987.63 1316
7988.48 1397
7989.32 1528
7990.16 1437
7991.01 1420
7991.85 1488
7992.70 1338
7993.54 1339
7994.38 1335
7995.23 1410
7996.07 1367
7996.92 1377
7997.76 1440
7998.60 1467
7999.45 1430
8000.29 1347
8001.14 1319
8001.98 1303
8002.83 1311
8003.67 1368
8004.52 1429
8005.36 1348
8006.20 1341
8007.05 1378
8007.89 1392
8008.74 1402
8009.58 1403
8010.43 1436
8011.27 1479
8012.12 1336
8012.96 1315
8013.81 1328
8014.65 1281
8015.50 1321
8016.34 1298
8017.19 1249
8018.03 1250
8018.88 1302
8019.72 1209
8020.57 1204
8021.42 1239
8022.26 1329
8023.11 1423
8023.95 1340
8024.80 1307
8025.64 1237
8026.49 1260
8027.33 1185
8028.18 1316
8029.03 1337
8029.87 1182
8030.72 1305
8031.56 1316
8032.41 1218
8033.26 1189
8034.10 1288
8034.95 1264
8035.79 1246
8036.64 1336
8037.49 1338
8038.33 1296
8039.18 1336
8040.03 1277
8040.87 1280
8041.72 1250
8042.57 1261
8043.41 1270
8044.26 1237
8045.11 1280
8045.95 1256
8046.80 1306
8047.65 1246
8048.49 1278
8049.34 1295
8050.19 1269
8051.03 1244
8051.88 1290
8052.73 1269
8053.58 1303
8054.42 1352
8055.27 1186
8056.12 1171
8056.96 1277
8057.81 1259
8058.66 1239
8059.51 1287
8060.35 1225
8061.20 1258
8062.05 1197
8062.90 1189
8063.74 1240
8064.59 1203
8065.44 1273
8066.29 1232
8067.14 1167
8067.98 1197
8068.83 1204
8069.68 1222
8070.53 1265
8071.38 1333
8072.22 1211
8073.07 1199
8073.92 1323
8074.77 1266
8075.62 1235
8076.46 1290
8077.31 1284
8078.16 1247
8079.01 1222
8079.86 1199
8080.71 1174
8081.56 1228
8082.40 1288
8083.25 1224
8084.10 1205
8084.95 1223
8085.80 1198
8086.65 1160
8087.50 1129
8088.35 1172
8089.19 1205
8090.04 1146
8090.89 1104
8091.74 1200
8092.59 1180
8093.44 1172
8094.29 1269
8095.14 1176
8095.99 1193
8096.84 1239
8097.69 1176
8098.54 1243
8099.39 1287
8100.24 1223
8101.09 1231
8101.94 1255
8102.79 1237
8103.63 1235
8104.48 1196
8105.33 1197
8106.18 1187
8107.03 1192
8107.88 1253
8108.73 1358
8109.58 1341
8110.43 1263
8111.28 1222
8112.14 1158
8112.99 1223
8113.84 1227
8114.69 1225
8115.54 1204
8116.39 1171
8117.24 1257
8118.09 1289
8118.94 1251
8119.79 1253
8120.64 1269
8121.49 1237
8122.34 1311
8123.19 1331
8124.04 1229
8124.89 1168
8125.74 1287
8126.60 1312
8127.45 1332
8128.30 1368
8129.15 1280
8130.00 1289
8130.85 1316
8131.70 1247
8132.55 1266
8133.40 1347
8134.26 1369
8135.11 1248
8135.96 1306
8136.81 1266
8137.66 1236
8138.51 1175
8139.37 1345
8140.22 1228
8141.07 1252
8141.92 1230
8142.77 1262
8143.62 1291
8144.48 1271
8145.33 1282
8146.18 1354
8147.03 1262
8147.88 1145
8148.74 1298
8149.59 1173
8150.44 1217
8151.29 1227
8152.15 1251
8153.00 1273
8153.85 1361
8154.70 1271
8155.56 1359
8156.41 1315
8157.26 1207
8158.11 1299
8158.97 1298
8159.82 1363
8160.67 1387
8161.52 1346
8162.38 1444
8163.23 1598
8164.08 1481
8164.94 1426
8165.79 1386
8166.64 1362
8167.49 1430
8168.35 1401
8169.20 1337
8170.05 1250
8170.91 1294
8171.76 1329
8172.61 1287
8173.47 1256
8174.32 1252
8175.17 1300
8176.03 1271
8176.88 1245
8177.74 1305
8178.59 1321
8179.44 1339
8180.30 1309
8181.15 1312
8182.00 1310
8182.86 1239
8183.71 1214
8184.57 1277
8185.42 1253
8186.27 1176
8187.13 1212
8187.98 1232
8188.84 1173
8189.69 1191
8190.55 1179
8191.40 1195
8192.25 1178
8193.11 1162
8193.96 1202
8194.82 1185
8195.67 1194
8196.53 1260
8197.38 1242
8198.24 1130
8199.09 1184
8199.95 1152
8200.80 1138
8201.66 1226
8202.51 1235
8203.37 1221
8204.22 1172
8205.08 1175
8205.93 1175
8206.79 1139
8207.64 1222
8208.50 1199
8209.35 1224
8210.21 1229
8211.06 1254
8211.92 1175
8212.77 1211
8213.63 1244
8214.48 1207
8215.34 1180
8216.20 1259
8217.05 1145
8217.91 1160
8218.76 1148
8219.62 1202
8220.48 1211
8221.33 1221
8222.19 1241
8223.04 1267
8223.90 1244
8224.76 1222
8225.61 1298
8226.47 1294
8227.32 1271
8228.18 1288
8229.04 1248
8229.89 1396
8230.75 1396
8231.61 1390
8232.46 1344
8233.32 1334
8234.18 1379
8235.03 1374
8235.89 1290
8236.75 1275
8237.60 1333
8238.46 1234
8239.32 1210
8240.17 1239
8241.03 1175
8241.89 1165
8242.74 1238
8243.60 1253
8244.46 1211
8245.32 1167
8246.17 1246
8247.03 1259
8247.89 1140
8248.74 1164
8249.60 1185
8250.46 1191
8251.32 1163
8252.17 1179
8253.03 1138
8253.89 1238
8254.75 1287
8255.60 1303
8256.46 1201
8257.32 1177
8258.18 1233
8259.04 1230
8259.89 1249
8260.75 1240
8261.61 1244
8262.47 1222
8263.33 1204
8264.18 1216
8265.04 1187
8265.90 1212
8266.76 1246
8267.62 1205
8268.48 1199
8269.33 1163
8270.19 1241
8271.05 1227
8271.91 1219
8272.77 1224
8273.63 1230
8274.49 1209
8275.34 1106
8276.20 1163
8277.06 1179
8277.92 1219
8278.78 1182
8279.64 1198
8280.50 1184
8281.36 1199
8282.22 1214
8283.08 1187
8283.93 1242
8284.79 1206
8285.65 1291
8286.51 1211
8287.37 1190
8288.23 1248
8289.09 1226
8289.95 1235
8290.81 1225
8291.67 1305
8292.53 1278
8293.39 1301
8294.25 1278
8295.11 1234
8295.97 1250
8296.83 1292
8297.69 1228
8298.55 1269
8299.41 1342
8300.27 1291
8301.13 1312
8301.99 1352
8302.85 1403
8303.71 1348
8304.57 1291
8305.43 1240
8306.29 1383
8307.15 1374
8308.01 1319
8308.87 1278
8309.73 1340
8310.59 1317
8311.45 1266
8312.31 1248
8313.17 1209
8314.03 1237
8314.90 1300
8315.76 1266
8316.62 1218
8317.48 1255
8318.34 1278
8319.20 1345
8320.06 1359
8320.92 1311
8321.78 1247
8322.64 1225
8323.51 1217
8324.37 1260
8325.23 1319
8326.09 1254
8326.95 1199
8327.81 1250
8328.67 1273
8329.54 1299
8330.40 1258
8331.26 1300
8332.12 1335
8332.98 1260
8333.84 1341
8334.71 1286
8335.57 1306
8336.43 1330
8337.29 1299
8338.15 1242
8339.02 1284
8339.88 1261
8340.74 1325
8341.60 1287
8342.46 1235
8343.33 1254
8344.19 1330
8345.05 1332
8345.91 1254
8346.78 1250
8347.64 1232
8348.50 1266
8349.36 1269
8350.23 1267
8351.09 1343
8351.95 1338
8352.81 1336
8353.68 1342
8354.54 1289
8355.40 1354
8356.27 1359
8357.13 1358
8357.99 1267
8358.86 1261
8359.72 1280
8360.58 1415
8361.44 1387
8362.31 1363
8363.17 1343
8364.03 1297
8364.90 1381
8365.76 1327
8366.63 1315
8367.49 1331
8368.35 1350
8369.22 1239
8370.08 1325
8370.94 1278
8371.81 1270
8372.67 1280
8373.53 1359
8374.40 1367
8375.26 1343
8376.13 1395
8376.99 1386
8377.85 1495
8378.72 1416
8379.58 1347
8380.45 1327
8381.31 1359
8382.18 1402
8383.04 1301
8383.90 1420
8384.77 1342
8385.63 1402
8386.50 1466
8387.36 1511
8388.23 1494
8389.09 1499
8389.96 1513
8390.82 1485
8391.69 1528
8392.55 1475
8393.42 1479
8394.28 1473
8395.15 1528
8396.01 1574
8396.88 1532
8397.74 1462
8398.61 1482
8399.47 1510
8400.34 1551
8401.20 1517
8402.07 1569
8402.93 1600
8403.80 1526
8404.66 1533
8405.53 1645
8406.39 1630
8407.26 1591
8408.12 1632
8408.99 1661
8409.86 1767
8410.72 1799
8411.59 1684
8412.45 1680
8413.32 1725
8414.19 1708
8415.05 1760
8415.92 1675
8416.78 1623
8417.65 1682
8418.52 1700
8419.38 1787
8420.25 1801
8421.11 1769
8421.98 1753
8422.85 1826
8423.71 1744
8424.58 1819
8425.45 1773
8426.31 1823
8427.18 1931
8428.05 1959
8428.91 1905
8429.78 1943
8430.65 1971
8431.51 1907
8432.38 1951
8433.25 2118
8434.11 2132
8434.98 2156
8435.85 2061
8436.72 2105
8437.58 2203
8438.45 2177
8439.32 2179
8440.18 2171
8441.05 2169
8441.92 2203
8442.79 2391
8443.65 2342
8444.52 2374
8445.39 2341
8446.26 2577
8447.12 2541
8447.99 2550
8448.86 2718
8449.73 2750
8450.60 2850
8451.46 2870
8452.33 2676
8453.20 2779
8454.07 2835
8454.94 2810
8455.80 2908
8456.67 2885
8457.54 2905
8458.41 3014
8459.28 3092
8460.14 3342
8461.01 3540
8461.88 4192
8462.75 4465
8463.62 4799
8464.49 4980
8465.36 5155
8466.22 5227
8467.09 4991
8467.96 4611
8468.83 4436
8469.70 3996
8470.57 3674
8471.44 3552
8472.31 3453
8473.17 3378
8474.04 3770
8474.91 4422
8475.78 5240
8476.65 6058
8477.52 6967
8478.39 7398
8479.26 7146
8480.13 6805
8481.00 6488
8481.87 5716
8482.74 4937
8483.61 4390
8484.48 3724
8485.34 3436
8486.21 2918
8487.08 2622
8487.95 2566
8488.82 2502
8489.69 2350
8490.56 2428
8491.43 2470
8492.30 2323
8493.17 2187
8494.04 2273
8494.91 2312
8495.78 2226
8496.65 2083
8497.52 2039
8498.39 2129
8499.26 2218
8500.13 2072
8501.01 2178
8501.88 2106
8502.75 2095
8503.62 2176
8504.49 2238
8505.36 2233
8506.23 2267
8507.10 2227
8507.97 2150
8508.84 2038
8509.71 2056
8510.58 2122
8511.45 2090
8512.32 2201
8513.20 2230
8514.07 2179
8514.94 2392
8515.81 2351
8516.68 2389
8517.55 2392
8518.42 2362
8519.29 2405
8520.17 2243
8521.04 2213
8521.91 2273
8522.78 2143
8523.65 2130
8524.52 2017
8525.39 2060
8526.27 2044
8527.14 2009
8528.01 2033
8528.88 2116
8529.75 2147
8530.63 2163
8531.50 2096
8532.37 2067
8533.24 2200
8534.11 2181
8534.99 2285
8535.86 2257
8536.73 2220
8537.60 2272
8538.47 2450
8539.35 2312
8540.22 2345
8541.09 2438
8541.96 2384
8542.84 2398
8543.71 2484
8544.58 2354
8545.46 2325
8546.33 2196
8547.20 2198
8548.07 2176
8548.95 2179
8549.82 2228
8550.69 2281
8551.57 2290
8552.44 2256
8553.31 2244
8554.18 2266
8555.06 2249
8555.93 2173
8556.80 2143
8557.68 2194
8558.55 2319
8559.42 2302
8560.30 2324
8561.17 2396
8562.04 2420
8562.92 2376
8563.79 2438
8564.67 2338
8565.54 2277
8566.41 2176
8567.29 2006
8568.16 2040
8569.03 2026
8569.91 1930
8570.78 2017
8571.66 1964
8572.53 1859
8573.40 1807
8574.28 1957
8575.15 1903
8576.03 1962
8576.90 1932
8577.78 1891
8578.65 1865
8579.52 1936
8580.40 1991
8581.27 1883
8582.15 1911
8583.02 1872
8583.90 1903
8584.77 1924
8585.65 1799
8586.52 1710
8587.40 1763
8588.27 1697
8589.15 1892
8590.02 1797
8590.90 1841
8591.77 1785
8592.65 1802
8593.52 1838
8594.40 1880
8595.27 1882
8596.15 1790
8597.02 1860
8597.90 1842
8598.77 1856
8599.65 1776
8600.52 1823
8601.40 1789
8602.28 1705
8603.15 1810
8604.03 1844
8604.90 1870
8605.78 1890
8606.65 1834
8607.53 1753
8608.41 1858
8609.28 1921
8610.16 1928
8611.03 1895
8611.91 1865
8612.79 1889
8613.66 1809
8614.54 1851
8615.41 1946
8616.29 1992
8617.17 1914
8618.04 1963
8618.92 1873
8619.80 1905
8620.67 2023
8621.55 1969
8622.43 2028
8623.30 2046
8624.18 2013
8625.06 1875
8625.93 1952
8626.81 1994
8627.69 1981
8628.56 2061
8629.44 2058
8630.32 2051
8631.20 2049
8632.07 2166
8632.95 2153
8633.83 2204
8634.70 2242
8635.58 2191
8636.46 2166
8637.34 2211
8638.21 2256
8639.09 2261
8639.97 2239
8640.85 2196
8641.72 2226
8642.60 2232
8643.48 2234
8644.36 2214
8645.23 2273
8646.11 2250
8646.99 2231
8647.87 2351
8648.75 2399
8649.62 2401
8650.50 2380
8651.38 2448
8652.26 2470
8653.14 2533
8654.01 2553
8654.89 2565
8655.77 2512
8656.65 2407
8657.53 2562
8658.41 2611
8659.29 2564
8660.16 2526
8661.04 2603
8661.92 2552
8662.80 2542
8663.68 2681
8664.56 2673
8665.44 2883
8666.31 2811
8667.19 2822
8668.07 2717
8668.95 2704
8669.83 2824
8670.71 2708
8671.59 2708
8672.47 2731
8673.35 2769
8674.23 2746
8675.11 2787
8675.99 2973
8676.86 3059
8677.74 3237
8678.62 3553
8679.50 3981
8680.38 4432
8681.26 4786
8682.14 4896
8683.02 5043
8683.90 5129
8684.78 4956
8685.66 4780
8686.54 4167
8687.42 3893
8688.30 3771
8689.18 3541
8690.06 3294
8690.94 3186
8691.82 3014
8692.70 2965
8693.58 2884
8694.46 3062
8695.34 3276
8696.22 3581
8697.10 3902
8697.98 4458
8698.86 5019
8699.74 5563
8700.62 6007
8701.51 6097
8702.39 5866
8703.27 5710
8704.15 5118
8705.03 4487
8705.91 3950
8706.79 3614
8707.67 3277
8708.55 2881
8709.43 2743
8710.31 2699
8711.20 2484
8712.08 2431
8712.96 2440
8713.84 2423
8714.72 2424
8715.60 2283
8716.48 2270
8717.36 2189
8718.25 2116
8719.13 2195
8720.01 2319
8720.89 2224
8721.77 2259
8722.65 2182
8723.54 2161
8724.42 2064
8725.30 2018
8726.18 2055
8727.06 2130
8727.95 2197
8728.83 2180
8729.71 2108
8730.59 2220
8731.47 2152
8732.36 2109
8733.24 2153
8734.12 2205
8735.00 2143
8735.89 2189
8736.77 2313
8737.65 2489
8738.53 2400
8739.42 2392
8740.30 2337
8741.18 2343
8742.06 2290
8742.95 2277
8743.83 2140
8744.71 2160
8745.59 2161
8746.48 1994
8747.36 1963
8748.24 2001
8749.13 2051
8750.01 2222
8750.89 2224
8751.78 2091
8752.66 2114
8753.54 2134
8754.43 2098
8755.31 2171
8756.19 2185
8757.08 2158
8757.96 2179
8758.84 2124
8759.73 2119
8760.61 2151
8761.49 2133
8762.38 2289
8763.26 2329
8764.15 2272
8765.03 2491
8765.91 2557
8766.80 2641
8767.68 2606
8768.57 2414
8769.45 2505
8770.33 2369
8771.22 2396
8772.10 2252
8772.99 2295
8773.87 2198
8774.75 2154
8775.64 2141
8776.52 2111
8777.41 2201
8778.29 2170
8779.18 2108
8780.06 2234
8780.95 2269
8781.83 2214
8782.72 2205
8783.60 2181
8784.49 2170
8785.37 2105
8786.26 2078
8787.14 2144
8788.03 2156
8788.91 1966
8789.80 2045
8790.68 2054
8791.57 2016
8792.45 1979
8793.34 1914
8794.22 2032
8795.11 1995
8795.99 1977
8796.88 2029
8797.76 2078
8798.65 2246
8799.53 2310
8800.42 2381
8801.31 2363
8802.19 2357
8803.08 2280
8803.96 2215
8804.85 2030
8805.74 1963
8806.62 2050
8807.51 1913
8808.39 1906
8809.28 1821
8810.17 1854
8811.05 1892
8811.94 1804
8812.82 1713
8813.71 1817
8814.60 1803
8815.48 1862
8816.37 1924
8817.26 1899
8818.14 1841
8819.03 1792
8819.92 1722
8820.80 1662
8821.69 1618
8822.58 1677
8823.46 1580
8824.35 1688
8825.24 1649
8826.12 1618
8827.01 1667
8827.90 1653
8828.78 1632
8829.67 1712
8830.56 1727
8831.45 1739
8832.33 1667
8833.22 1673
8834.11 1609
8835.00 1620
8835.88 1674
8836.77 1652
8837.66 1550
8838.55 1527
8839.43 1458
8840.32 1505
8841.21 1504
8842.10 1459
8842.98 1483
8843.87 1459
8844.76 1526
8845.65 1482
8846.54 1512
8847.42 1495
8848.31 1502
8849.20 1446
8850.09 1486
8850.98 1474
8851.86 1450
8852.75 1465
8853.64 1372
8854.53 1415
8855.42 1557
8856.31 1465
8857.19 1436
8858.08 1473
8858.97 1434
8859.86 1429
8860.75 1406
8861.64 1437
8862.53 1409
8863.42 1378
8864.30 1435
8865.19 1433
8866.08 1440
8866.97 1477
8867.86 1483
8868.75 1343
8869.64 1420
8870.53 1420
8871.42 1409
8872.31 1515
8873.20 1409
8874.08 1375
8874.97 1344
8875.86 1377
8876.75 1436
8877.64 1427
8878.53 1355
8879.42 1405
8880.31 1325
8881.20 1443
8882.09 1315
8882.98 1262
8883.87 1348
8884.76 1251
8885.65 1183
8886.54 1179
8887.43 1230
8888.32 1292
8889.21 1279
8890.10 1305
8890.99 1236
8891.88 1333
8892.77 1292
8893.66 1257
8894.55 1239
8895.44 1231
8896.33 1265
8897.22 1300
8898.11 1281
8899.00 1271
8899.90 1279
8900.79 1259
8901.68 1182
8902.57 1269
8903.46 1199
8904.35 1252
8905.24 1244
8906.13 1219
8907.02 1259
8907.91 1273
8908.80 1198
8909.70 1231
8910.59 1253
8911.48 1240
8912.37 1293
8913.26 1301
8914.15 1252
8915.04 1283
8915.93 1191
8916.83 1200
8917.72 1221
8918.61 1211
8919.50 1153
8920.39 1191
8921.28 1236
8922.18 1179
8923.07 1146
8923.96 1120
8924.85 1201
8925.74 1154
8926.64 1238
8927.53 1127
8928.42 1143
8929.31 1172
8930.20 1124
8931.10 1118
8931.99 1174
8932.88 1187
8933.77 1170
8934.67 1155
8935.56 1142
8936.45 1140
8937.34 1173
8938.24 1143
8939.13 1126
8940.02 1174
8940.91 1266
8941.81 1202
8942.70 1269
8943.59 1212
8944.49 1164
8945.38 1167
8946.27 1116
8947.16 1085
8948.06 1086
8948.95 1084
8949.84 1100
8950.74 1023
8951.63 1125
8952.52 1148
8953.42 1178
8954.31 1164
8955.20 1118
8956.10 1181
8956.99 1163
8957.88 1109
8958.78 1083
8959.67 1068
8960.56 1130
8961.46 1128
8962.35 1208
8963.25 1137
8964.14 1106
8965.03 1099
8965.93 1109
8966.82 1131
8967.72 1134
8968.61 1113
8969.50 1098
8970.40 1080
8971.29 1095
8972.19 1053
8973.08 1136
8973.98 1099
8974.87 1149
8975.76 1201
8976.66 1112
8977.55 1130
8978.45 1089
8979.34 1099
8980.24 1158
8981.13 1156
8982.03 1049
8982.92 1168
8983.82 1082
8984.71 1221
8985.61 1183
8986.50 1210
8987.40 1201
8988.29 1200
8989.19 1142
8990.08 1151
8990.98 1084
8991.87 1104
8992.77 1134
8993.66 1078
8994.56 1089
8995.45 1074
8996.35 1057
8997.24 1110
8998.14 1032
8999.04 1051
8999.93 1013
9000.83 975
9001.72 1017
9002.62 1070
9003.51 1071
9004.41 1056
9005.31 1044
9006.20 1032
9007.10 1034
9007.99 1103
9008.89 1093
9009.79 1015
9010.68 1003
9011.58 1025
9012.48 955
9013.37 1036
9014.27 1099
9015.16 975
9016.06 1023
9016.96 1077
9017.85 981
9018.75 982
9019.65 979
9020.54 935
9021.44 971
9022.34 963
9023.23 1063
9024.13 968
9025.03 1028
9025.93 1119
9026.82 1006
9027.72 1035
9028.62 1024
9029.51 1028
9030.41 1055
9031.31 1009
9032.21 1013
9033.10 1010
9034.00 1024
9034.90 1064
9035.79 1016
9036.69 964
9037.59 1023
9038.49 975
9039.38 1023
9040.28 981
9041.18 1004
9042.08 1028
9042.98 1067
9043.87 1076
9044.77 1075
9045.67 1004
9046.57 985
9047.47 1058
9048.36 1101
9049.26 1014
9050.16 1038
9051.06 1154
9051.96 1076
9052.85 1042
9053.75 989
9054.65 990
9055.55 1010
9056.45 980
9057.35 1044
9058.25 1104
9059.14 1056
9060.04 1072
9060.94 1072
9061.84 1012
9062.74 1001
9063.64 1082
9064.54 1092
9065.44 1029
9066.33 1029
9067.23 1031
9068.13 1153
9069.03 1030
9069.93 1030
9070.83 1003
9071.73 1022
9072.63 1081
9073.53 1040
9074.43 1033
9075.33 1027
9076.23 1015
9077.13 1101
9078.03 1067
9078.92 1013
9079.82 1023
9080.72 1044
9081.62 1088
9082.52 1020
9083.42 928
9084.32 1047
9085.22 1079
9086.12 1072
9087.02 1124
9087.92 1021
9088.82 1109
9089.72 963
9090.62 984
9091.52 1045
9092.42 966
9093.32 1053
9094.22 1046
9095.12 1004
9096.03 1104
9096.93 1117
9097.83 1060
9098.73 1049
9099.63 1056
9100.53 1103
9101.43 1148
9102.33 1084
9103.23 1076
9104.13 1005
9105.03 1084
9105.93 1004
9106.83 1062
9107.74 1071
9108.64 1039
9109.54 1061
9110.44 984
9111.34 1070
9112.24 1019
9113.14 1000
9114.04 1041
9114.94 1021
9115.85 1055
9116.75 1045
9117.65 1074
9118.55 1098
9119.45 1102
9120.35 1092
9121.26 1035
9122.16 968
9123.06 1020
9123.96 1069
9124.86 1047
9125.77 1030
9126.67 995
9127.57 1018
9128.47 1022
9129.37 977
9130.28 1007
9131.18 1122
9132.08 1034
9132.98 1045
9133.88 1080
9134.79 1052
9135.69 1017
9136.59 1046
9137.49 1083
9138.40 1033
9139.30 1015
9140.20 994
9141.10 987
9142.01 918
9142.91 956
9143.81 961
9144.72 1048
9145.62 1057
9146.52 989
9147.42 1007
9148.33 981
9149.23 1100
9150.13 1071
9151.04 1042
9151.94 992
9152.84 958
9153.75 1014
9154.65 994
9155.55 1056
9156.46 1008
9157.36 979
9158.26 976
9159.17 979
9160.07 968
9160.97 956
9161.88 979
9162.78 966
9163.69 1046
9164.59 999
9165.49 941
9166.40 1028
9167.30 1031
9168.21 1058
9169.11 1017
9170.01 983
9170.92 992
9171.82 964
9172.73 1007
9173.63 1033
9174.53 984
9175.44 1039
9176.34 1046
9177.25 1042
9178.15 1021
9179.06 1052
9179.96 963
9180.87 964
9181.77 969
9182.68 967
9183.58 1007
9184.49 1065
9185.39 1088
9186.30 1015
9187.20 1038
9188.11 989
9189.01 1023
9189.92 997
9190.82 1047
9191.73 1030
9192.63 996
9193.54 974
9194.44 1033
9195.35 1081
9196.25 1053
9197.16 1039
9198.06 1050
9198.97 994
9199.87 995
9200.78 1072
9201.69 1093
9202.59 1098
9203.50 1036
9204.40 1110
9205.31 1121
9206.21 1089
9207.12 1136
9208.03 1232
9208.93 1194
9209.84 1131
9210.74 1131
9211.65 1151
9212.56 1107
9213.46 1078
9214.37 1069
9215.28 1065
9216.18 1026
9217.09 996
9218.00 1041
9218.90 1045
9219.81 1002
9220.72 1049
9221.62 1025
9222.53 1052
9223.44 1060
9224.34 1097
9225.25 1194
9226.16 1180
9227.06 1103
9227.97 1117
9228.88 1196
9229.78 1170
9230.69 1100
9231.60 1096
9232.51 1037
9233.41 1021
9234.32 1072
9235.23 1081
9236.13 985
9237.04 1008
9237.95 1050
9238.86 1072
9239.76 1051
9240.67 1016
9241.58 1022
9242.49 1094
9243.39 1035
9244.30 1004
9245.21 1088
9246.12 1104
9247.03 1079
9247.93 1033
9248.84 1072
9249.75 1018
9250.66 1097
9251.57 1018
9252.47 991
9253.38 995
9254.29 1038
9255.20 998
9256.11 1009
9257.02 936
9257.92 986
9258.83 999
9259.74 1025
9260.65 1026
9261.56 929
9262.47 953
9263.38 1037
9264.28 1071
9265.19 1017
9266.10 1028
9267.01 991
9267.92 918
9268.83 974
9269.74 997
9270.65 1006
9271.56 976
9272.47 985
9273.37 981
9274.28 966
9275.19 990
9276.10 967
9277.01 1117
9277.92 1051
9278.83 1007
9279.74 1071
9280.65 1046
9281.56 1068
9282.47 1029
9283.38 1022
9284.29 1045
9285.20 1080
9286.11 1074
9287.02 1142
9287.93 1053
9288.84 1038
9289.75 973
9290.66 1023
9291.57 1012
9292.48 1024
9293.39 1096
9294.30 1070
9295.21 1050
9296.12 1073
9297.03 977
9297.94 970
9298.85 1080
9299.76 1055
9300.67 1027
9301.58 1052
9302.49 1028
9303.40 1070
9304.31 1144
9305.23 1074
9306.14 986
9307.05 1061
9307.96 1049
9308.87 1086
9309.78 1040
9310.69 1106
9311.60 1059
9312.51 1035
9313.42 1136
9314.34 1040
9315.25 1116
9316.16 1171
9317.07 1125
9317.98 1175
9318.89 1113
9319.80 1053
9320.72 1141
9321.63 1061
9322.54 1033
9323.45 1052
9324.36 1047
9325.27 1046
9326.19 1016
9327.10 1002
9328.01 1016
9328.92 994
9329.83 1136
9330.74 1034
9331.66 1042
9332.57 991
9333.48 1063
9334.39 1092
9335.31 1028
9336.22 1052
9337.13 1037
9338.04 1080
9338.96 1081
9339.87 1028
9340.78 1040
9341.69 1032
9342.61 1002
9343.52 1035
9344.43 950
9345.34 1015
9346.26 989
9347.17 944
9348.08 1005
9348.99 1040
9349.91 986
9350.82 1020
9351.73 1045
9352.65 1008
9353.56 1019
9354.47 1015
9355.39 989
9356.30 976
9357.21 997
9358.13 1020
9359.04 1057
9359.95 1061
9360.87 1053
9361.78 1050
9362.69 1006
9363.61 993
9364.52 1020
9365.43 1023
9366.35 1032
9367.26 1043
9368.18 1004
9369.09 1015
9370.00 1102
9370.92 1050
9371.83 1077
9372.75 1040
9373.66 997
9374.57 1022
9375.49 1059
9376.40 1115
9377.32 1154
9378.23 1116
9379.15 1029
9380.06 1071
9380.97 1073
9381.89 1023
9382.80 997
9383.72 1075
9384.63 1105
9385.55 1026
9386.46 1067
9387.38 1054
9388.29 1079
9389.21 1105
9390.12 1064
9391.04 1010
9391.95 1048
9392.87 1072
9393.78 1025
9394.70 1063
9395.61 1085
9396.53 1071
9397.44 1196
9398.36 1171
9399.27 1149
9400.19 1155
9401.10 1154
9402.02 1176
9402.94 1205
9403.85 1184
9404.77 1155
9405.68 1191
9406.60 1200
9407.51 1091
9408.43 1101
9409.35 1120
9410.26 1195
9411.18 1097
9412.09 1118
9413.01 1027
9413.93 1113
9414.84 1094
9415.76 1128
9416.67 1153
9417.59 1122
9418.51 1130
9419.42 1208
9420.34 1133
9421.26 1127
9422.17 1104
9423.09 1125
9424.01 1089
9424.92 1088
9425.84 1214
9426.76 1146
9427.67 1152
9428.59 1152
9429.51 1099
9430.42 1214
9431.34 1219
9432.26 1203
9433.17 1125
9434.09 1199
9435.01 1192
9435.93 1106
9436.84 1133
9437.76 1158
9438.68 1149
9439.59 1156
9440.51 1120
9441.43 1208
9442.35 1200
9443.26 1218
9444.18 1252
9445.10 1334
9446.02 1284
9446.93 1147
9447.85 1137
9448.77 1127
9449.69 1239
9450.61 1203
9451.52 1224
9452.44 1125
9453.36 1174
9454.28 1174
9455.20 1189
9456.11 1175
9457.03 1228
9457.95 1291
9458.87 1318
9459.79 1388
9460.71 1412
9461.62 1480
9462.54 1429
9463.46 1549
9464.38 1519
9465.30 1384
9466.22 1334
9467.14 1406
9468.05 1331
9468.97 1248
9469.89 1248
9470.81 1239
9471.73 1324
9472.65 1264
9473.57 1260
9474.49 1199
9475.41 1200
9476.32 1200
9477.24 1178
9478.16 1151
9479.08 1272
9480.00 1240
9480.92 1193
9481.84 1287
9482.76 1244
9483.68 1203
9484.60 1253
9485.52 1229
9486.44 1186
9487.36 1181
9488.28 1290
9489.20 1261
9490.12 1313
9491.04 1308
9491.96 1241
9492.88 1322
9493.80 1219
9494.72 1224
9495.64 1267
9496.56 1275
9497.48 1286
9498.40 1265
9499.32 1181
9500.24 1224
9501.16 1194
9502.08 1245
9503.00 1224
9503.92 1201
9504.84 1145
9505.76 1175
9506.68 1204
9507.60 1201
9508.52 1215
9509.44 1200
9510.36 1252
9511.28 1270
9512.21 1331
9513.13 1311
9514.05 1298
9514.97 1224
9515.89 1245
9516.81 1236
9517.73 1274
9518.65 1302
9519.57 1296
9520.50 1325
9521.42 1386
9522.34 1323
9523.26 1374
9524.18 1317
9525.10 1270
9526.02 1400
9526.95 1389
9527.87 1440
9528.79 1363
9529.71 1347
9530.63 1451
9531.55 1493
9532.48 1389
9533.40 1410
9534.32 1516
9535.24 1381
9536.16 1494
9537.09 1553
9538.01 1625
9538.93 1664
9539.85 1761
9540.77 1910
9541.70 1907
9542.62 1836
9543.54 1938
9544.46 1852
9545.39 1800
9546.31 1786
9547.23 1751
9548.15 1738
9549.08 1625
9550.00 1519
9550.92 1525
9551.85 1570
9552.77 1465
9553.69 1399
9554.61 1380
9555.54 1502
9556.46 1488
9557.38 1375
9558.31 1340
9559.23 1429
9560.15 1375
9561.08 1342
9562.00 1404
9562.92 1351
9563.85 1408
9564.77 1408
9565.69 1430
9566.62 1494
9567.54 1567
9568.46 1566
9569.39 1504
9570.31 1484
9571.23 1484
9572.16 1433
9573.08 1441
9574.01 1386
9574.93 1388
9575.85 1409
9576.78 1425
9577.70 1387
9578.63 1381
9579.55 1329
9580.47 1346
9581.40 1315
9582.32 1323
9583.25 1349
9584.17 1393
9585.10 1322
9586.02 1383
9586.94 1452
9587.87 1433
9588.79 1370
9589.72 1364
9590.64 1304
9591.57 1271
9592.49 1334
9593.42 1313
9594.34 1323
9595.27 1305
9596.19 1305
9597.12 1352
9598.04 1360
9598.97 1373
9599.89 1328
9600.82 1348
9601.74 1405
9602.67 1446
9603.59 1439
9604.52 1412
9605.44 1433
9606.37 1434
9607.29 1455
9608.22 1495
9609.15 1472
9610.07 1470
9611.00 1449
9611.92 1453
9612.85 1487
9613.77 1479
9614.70 1468
9615.63 1469
9616.55 1439
9617.48 1501
9618.40 1525
9619.33 1500
9620.26 1493
9621.18 1583
9622.11 1531
9623.03 1538
9623.96 1543
9624.89 1493
9625.81 1609
9626.74 1613
9627.67 1590
9628.59 1586
9629.52 1600
9630.45 1575
9631.37 1624
9632.30 1690
9633.23 1606
9634.15 1519
9635.08 1664
9636.01 1687
9636.93 1647
9637.86 1559
9638.79 1593
9639.71 1792
9640.64 1715
9641.57 1768
9642.50 1796
9643.42 1732
9644.35 1844
9645.28 1840
9646.21 1783
9647.13 1818
9648.06 1786
9648.99 1894
9649.92 1854
9650.84 1771
9651.77 1899
9652.70 1954
9653.63 1914
9654.55 1981
9655.48 2118
9656.41 2255
9657.34 2285
9658.26 2365
9659.19 2386
9660.12 2390
9661.05 2175
9661.98 2150
9662.91 2057
9663.83 2047
9664.76 1989
9665.69 1935
9666.62 1972
9667.55 1923
9668.48 1880
9669.40 1922
9670.33 1923
9671.26 1901
9672.19 1962
9673.12 1963
9674.05 1865
9674.98 1920
9675.90 1951
9676.83 1970
9677.76 2029
9678.69 2061
9679.62 2051
9680.55 2244
9681.48 2147
9682.41 2050
9683.34 1997
9684.27 2066
9685.19 2055
9686.12 2089
9687.05 2056
9687.98 1975
9688.91 2089
9689.84 2136
9690.77 2038
9691.70 2081
9692.63 2079
9693.56 2055
9694.49 1967
9695.42 1995
9696.35 2170
9697.28 2084
9698.21 2159
9699.14 2183
9700.07 2226
9701.00 2365
9701.93 2272
9702.86 2206
9703.79 2207
9704.72 2267
9705.65 2333
9706.58 2335
9707.51 2228
9708.44 2323
9709.37 2333
9710.30 2351
9711.23 2290
9712.16 2267
9713.09 2130
9714.02 2135
9714.95 2113
9715.88 2147
9716.82 2021
9717.75 2072
9718.68 2150
9719.61 2252
9720.54 2211
9721.47 2307
9722.40 2493
9723.33 2501
9724.26 2479
9725.19 2470
9726.13 2354
9727.06 2356
9727.99 2357
9728.92 2172
9729.85 2019
9730.78 1988
9731.71 2081
9732.64 2023
9733.58 2046
9734.51 1888
9735.44 1921
9736.37 1923
9737.30 1991
9738.23 2054
9739.17 1980
9740.10 2019
9741.03 1947
9741.96 2066
9742.89 2138
9743.83 2084
9744.76 1939
9745.69 1952
9746.62 1984
9747.55 1878
9748.49 1911
9749.42 1948
9750.35 1820
9751.28 1833
9752.22 1789
9753.15 1677
9754.08 1670
9755.01 1713
9755.95 1752
9756.88 1660
9757.81 1707
9758.75 1756
9759.68 1696
9760.61 1684
9761.54 1696
9762.48 1675
9763.41 1568
9764.34 1647
9765.28 1596
9766.21 1581
9767.14 1604
9768.08 1593
9769.01 1568
9769.94 1596
9770.88 1574
9771.81 1609
9772.74 1573
9773.68 1615
9774.61 1734
9775.54 1580
9776.48 1590
9777.41 1547
9778.34 1549
9779.28 1603
9780.21 1583
9781.14 1532
9782.08 1578
9783.01 1600
9783.95 1663
9784.88 1558
9785.81 1623
9786.75 1735
9787.68 1639
9788.62 1668
9789.55 1651
9790.49 1728
9791.42 1734
9792.35 1664
9793.29 1703
9794.22 1617
9795.16 1617
9796.09 1557
9797.03 1531
9797.96 1583
9798.90 1527
9799.83 1498
9800.77 1515
9801.70 1503
9802.64 1439
9803.57 1498
9804.51 1473
9805.44 1493
9806.38 1454
9807.31 1486
9808.25 1563
9809.18 1526
9810.12 1480
9811.05 1452
9811.99 1473
9812.92 1468
9813.86 1441
9814.79 1466
9815.73 1427
9816.66 1442
9817.60 1449
9818.54 1325
9819.47 1359
9820.41 1419
9821.34 1410
9822.28 1423
9823.21 1378
9824.15 1325
9825.09 1313
9826.02 1380
9826.96 1358
9827.89 1330
9828.83 1345
9829.77 1356
9830.70 1308
9831.64 1307
9832.57 1360
9833.51 1382
9834.45 1322
9835.38 1314
9836.32 1382
9837.26 1332
9838.19 1334
9839.13 1343
9840.07 1324
9841.00 1284
9841.94 1304
9842.88 1313
9843.81 1360
9844.75 1323
9845.69 1333
9846.62 1283
9847.56 1360
9848.50 1251
9849.44 1286
9850.37 1258
9851.31 1167
9852.25 1206
9853.18 1257
9854.12 1286
9855.06 1263
9856.00 1270
9856.93 1324
9857.87 1251
9858.81 1265
9859.75 1249
9860.68 1270
9861.62 1303
9862.56 1260
9863.50 1297
9864.44 1275
9865.37 1269
9866.31 1412
9867.25 1344
9868.19 1246
9869.13 1266
9870.06 1288
9871.00 1301
9871.94 1285
9872.88 1175
9873.82 1196
9874.75 1278
9875.69 1404
9876.63 1309
9877.57 1246
9878.51 1246
9879.45 1189
9880.39 1178
9881.32 1229
9882.26 1274
9883.20 1262
9884.14 1241
9885.08 1211
9886.02 1297
9886.96 1329
9887.90 1211
9888.83 1225
9889.77 1190
9890.71 1202
9891.65 1222
9892.59 1278
9893.53 1189
9894.47 1249
9895.41 1179
9896.35 1183
9897.29 1221
9898.23 1199
9899.17 1126
9900.11 1205
9901.05 1144
9901.99 1163
9902.92 1177
9903.86 1092
9904.80 1107
9905.74 1227
9906.68 1118
9907.62 1173
9908.56 1163
9909.50 1158
9910.44 1161
9911.38 1192
9912.32 1162
9913.26 1227
9914.20 1119
9915.14 1114
9916.08 1148
9917.02 1206
9917.97 1307
9918.91 1183
9919.85 1187
9920.79 1242
9921.73 1210
9922.67 1192
9923.61 1143
9924.55 1161
9925.49 1239
9926.43 1259
9927.37 1129
9928.31 1169
9929.25 1168
9930.19 1186
9931.13 1184
9932.08 1188
9933.02 1358
9933.96 1526
9934.90 1580
9935.84 1627
9936.78 1610
9937.72 1579
9938.66 1646
9939.61 1624
9940.55 1537
9941.49 1514
9942.43 1350
9943.37 1289
9944.31 1270
9945.26 1194
9946.20 1242
9947.14 1247
9948.08 1165
9949.02 1184
9949.96 1111
9950.91 1144
9951.85 1220
9952.79 1139
9953.73 1169
9954.67 1022
9955.62 1117
9956.56 1176
9957.50 1121
9958.44 1137
9959.39 1183
9960.33 1185
9961.27 1147
9962.21 1149
9963.16 1202
9964.10 1113
9965.04 1161
9965.98 1104
9966.93 1042
9967.87 1136
9968.81 1064
9969.75 1131
9970.70 1110
9971.64 1098
9972.58 1108
9973.53 1157
9974.47 1143
9975.41 1142
9976.36 1092
9977.30 1042
9978.24 1103
9979.18 1121
9980.13 1139
9981.07 1069
9982.01 1105
9982.96 1098
9983.90 1103
9984.85 1068
9985.79 1049
9986.73 1081
9987.68 1016
9988.62 1041
9989.56 1067
9990.51 1085
9991.45 1048
9992.40 1050
9993.34 1069
9994.28 1126
9995.23 1058
9996.17 1069
9997.12 1041
9998.06 1069
9999.00 1126
9999.95 1050
10000.89 1080
10001.84 1044
10002.78 989
10003.73 1055
10004.67 1027
10005.61 1029
10006.56 1032
10007.50 1064
10008.45 1035
10009.39 1061
10010.34 1119
10011.28 1057
10012.23 1129
10013.17 1061
10014.12 1101
10015.06 1133
10016.01 1107
10016.95 1092
10017.90 1054
10018.84 1114
10019.79 1131
10020.73 1136
10021.68 1057
10022.62 1060
10023.57 1069
10024.51 1038
10025.46 1054
10026.41 1122
10027.35 1069
10028.30 1023
10029.24 1032
10030.19 1019
10031.13 1004
10032.08 1053
10033.03 1003
10033.97 1037
10034.92 1047
10035.86 1078
10036.81 985
10037.76 986
10038.70 1036
10039.65 1011
10040.59 1062
10041.54 1016
10042.49 1005
10043.43 985
10044.38 1040
10045.33 1050
10046.27 1054
10047.22 978
10048.16 987
10049.11 960
10050.06 974
10051.00 948
10051.95 1020
10052.90 1014
10053.84 1001
10054.79 1057
10055.74 1098
10056.69 969
10057.63 960
10058.58 982
10059.53 993
10060.47 955
10061.42 978
10062.37 1042
10063.32 1012
10064.26 977
10065.21 922
10066.16 951
10067.10 987
10068.05 973
10069.00 905
10069.95 925
10070.89 975
10071.84 896
10072.79 913
10073.74 960
10074.69 952
10075.63 1025
10076.58 1003
10077.53 931
10078.48 909
10079.43 942
10080.37 922
10081.32 945
10082.27 948
10083.22 927
10084.17 889
10085.11 888
10086.06 919
10087.01 924
10087.96 965
10088.91 932
10089.86 905
10090.81 911
10091.75 943
10092.70 998
10093.65 987
10094.60 948
10095.55 857
10096.50 889
10097.45 982
10098.40 934
10099.34 889
10100.29 967
10101.24 947
10102.19 972
10103.14 951
10104.09 915
10105.04 946
10105.99 897
10106.94 904
10107.89 978
10108.84 896
10109.79 1023
10110.73 964
10111.68 942
10112.63 943
10113.58 930
10114.53 935
10115.48 916
10116.43 942
10117.38 920
10118.33 922
10119.28 925
10120.23 907
10121.18 906
10122.13 922
10123.08 930
10124.03 920
10124.98 904
10125.93 946
10126.88 978
10127.83 863
10128.78 812
10129.73 926
10130.68 976
10131.64 988
10132.59 963
10133.54 995
10134.49 894
10135.44 881
10136.39 952
10137.34 895
10138.29 979
10139.24 945
10140.19 908
10141.14 926
10142.09 934
10143.04 917
10144.00 956
10144.95 994
10145.90 1033
10146.85 1003
10147.80 933
10148.75 900
10149.70 929
10150.65 993
10151.61 972
10152.56 963
10153.51 891
10154.46 887
10155.41 967
10156.36 958
10157.31 996
10158.27 942
10159.22 913
10160.17 954
10161.12 965
10162.07 914
10163.03 921
10163.98 910
10164.93 918
10165.88 955
10166.83 972
10167.79 977
10168.74 972
10169.69 922
10170.64 963
10171.60 974
10172.55 959
10173.50 948
10174.45 954
10175.41 892
10176.36 983
10177.31 1024
10178.26 972
10179.22 948
10180.17 972
10181.12 1043
10182.07 1035
10183.03 1010
10183.98 968
10184.93 951
10185.89 970
10186.84 1004
10187.79 967
10188.75 949
10189.70 1003
10190.65 997
10191.60 1016
10192.56 1002
10193.51 1082
10194.47 1033
10195.42 1052
10196.37 1145
10197.33 1051
10198.28 1043
10199.23 1065
10200.19 1075
10201.14 1064
10202.09 1022
10203.05 1055
10204.00 1081
10204.96 1053
10205.91 1037
10206.86 1080
10207.82 1055
10208.77 1078
10209.73 1061
10210.68 1086
10211.63 1087
10212.59 1070
10213.54 1160
10214.50 1166
10215.45 1209
10216.41 1200
10217.36 1199
10218.32 1169
10219.27 1227
10220.22 1119
10221.18 1089
10222.13 1080
10223.09 1118
10224.04 1148
10225.00 1133
10225.95 1163
10226.91 1138
10227.86 1013
10228.82 992
10229.77 1039
10230.73 1048
10231.68 1001
10232.64 1046
10233.59 1010
10234.55 989
10235.50 1026
10236.46 1063
10237.42 1068
10238.37 1053
10239.33 1089
10240.28 1051
10241.24 1092
10242.19 1133
10243.15 1151
10244.10 1234
10245.06 1284
10246.02 1249
10246.97 1213
10247.93 1190
10248.88 1111
10249.84 1129
10250.80 1152
10251.75 1120
10252.71 1102
10253.66 1082
10254.62 1122
10255.58 1077
10256.53 1066
10257.49 1011
10258.45 1006
10259.40 962
10260.36 923
10261.32 981
10262.27 933
10263.23 998
10264.19 1016
10265.14 944
10266.10 1008
10267.06 932
10268.01 998
10268.97 946
10269.93 951
10270.88 960
10271.84 984
10272.80 1058
10273.76 1035
10274.71 1043
10275.67 932
10276.63 1018
10277.58 998
10278.54 957
10279.50 990
10280.46 961
10281.41 1000
10282.37 916
10283.33 958
10284.29 946
10285.24 914
10286.20 942
10287.16 979
10288.12 1000
10289.08 945
10290.03 914
10290.99 889
10291.95 934
10292.91 947
10293.87 939
10294.82 965
10295.78 972
10296.74 930
10297.70 908
10298.66 917
10299.61 974
10300.57 980
10301.53 1007
10302.49 903
10303.45 962
10304.41 952
10305.37 953
10306.32 965
10307.28 851
10308.24 994
10309.20 978
10310.16 964
10311.12 910
10312.08 903
10313.04 869
10314.00 933
10314.95 917
10315.91 962
10316.87 952
10317.83 928
10318.79 977
10319.75 923
10320.71 943
10321.67 927
10322.63 928
10323.59 998
10324.55 983
10325.51 932
10326.47 958
10327.43 993
10328.39 984
10329.35 958
10330.31 973
10331.27 975
10332.23 1012
10333.19 1075
10334.15 1034
10335.11 993
10336.07 1005
10337.03 1021
10337.99 1075
10338.95 1106
10339.91 1071
10340.87 1084
10341.83 968
10342.79 1023
10343.75 991
10344.71 1006
10345.67 979
10346.63 952
10347.59 958
10348.55 920
10349.51 899
10350.47 921
10351.43 925
10352.39 900
10353.35 891
10354.31 883
10355.28 885
10356.24 873
10357.20 864
10358.16 896
10359.12 895
10360.08 898
10361.04 870
10362.00 897
10362.96 889
10363.93 955
10364.89 943
10365.85 919
10366.81 856
10367.77 851
10368.73 917
10369.69 933
10370.66 871
10371.62 838
10372.58 876
10373.54 827
10374.50 849
10375.47 852
10376.43 851
10377.39 909
10378.35 853
10379.31 887
10380.28 908
10381.24 876
10382.20 835
10383.16 931
10384.12 885
10385.09 837
10386.05 842
10387.01 873
10387.97 820
10388.94 895
10389.90 882
10390.86 888
10391.82 879
10392.79 902
10393.75 877
10394.71 921
10395.68 926
10396.64 932
10397.60 894
10398.56 893
10399.53 910
10400.49 887
10401.45 890
10402.42 879
10403.38 868
10404.34 893
10405.31 873
10406.27 934
10407.23 911
10408.20 926
10409.16 894
10410.12 958
10411.09 858
10412.05 934
10413.01 928
10413.98 846
10414.94 897
10415.90 916
10416.87 932
10417.83 933
10418.80 901
10419.76 940
10420.72 929
10421.69 964
10422.65 914
10423.62 921
10424.58 972
10425.54 938
10426.51 1067
10427.47 1086
10428.44 1066
10429.40 1127
10430.37 1102
10431.33 1146
10432.30 1088
10433.26 1016
10434.22 950
10435.19 1038
10436.15 1003
10437.12 956
10438.08 1006
10439.05 964
10440.01 875
10440.98 871
10441.94 902
10442.91 922
10443.87 893
10444.84 874
10445.80 911
10446.77 857
10447.73 869
10448.70 902
10449.66 871
10450.63 840
10451.59 906
10452.56 886
10453.53 814
10454.49 806
10455.46 901
10456.42 821
10457.39 850
10458.35 887
10459.32 842
10460.29 864
10461.25 889
10462.22 813
10463.18 862
10464.15 919
10465.12 850
10466.08 808
10467.05 821
10468.01 830
10468.98 844
10469.95 850
10470.91 819
10471.88 828
10472.85 850
10473.81 731
10474.78 757
10475.74 851
10476.71 892
10477.68 886
10478.64 840
10479.61 808
10480.58 842
10481.54 862
10482.51 854
10483.48 856
10484.45 851
10485.41 751
10486.38 794
10487.35 855
10488.31 799
10489.28 842
10490.25 898
10491.22 902
10492.18 883
10493.15 825
10494.12 865
10495.08 837
10496.05 867
10497.02 796
10497.99 812
10498.95 876
10499.92 845
10500.89 796
10501.86 847
10502.83 796
10503.79 894
10504.76 867
10505.73 846
10506.70 866
10507.67 953
10508.63 893
10509.60 874
10510.57 860
10511.54 810
10512.51 840
10513.47 868
10514.44 903
10515.41 833
10516.38 868
10517.35 823
10518.32 815
10519.28 777
10520.25 815
10521.22 840
10522.19 886
10523.16 878
10524.13 843
10525.10 835
10526.07 886
10527.03 829
10528.00 855
10528.97 836
10529.94 791
10530.91 855
10531.88 901
10532.85 902
10533.82 859
10534.79 826
10535.76 919
10536.73 876
10537.70 836
10538.67 873
10539.63 893
10540.60 931
10541.57 837
10542.54 806
10543.51 888
10544.48 945
10545.45 929
10546.42 812
10547.39 811
10548.36 850
10549.33 893
10550.30 878
10551.27 897
10552.24 857
10553.21 930
10554.18 932
10555.15 906
10556.12 848
10557.09 875
10558.06 884
10559.03 917
10560.00 956
10560.97 904
10561.95 935
10562.92 934
10563.89 865
10564.86 893
10565.83 902
10566.80 989
10567.77 1078
10568.74 1005
10569.71 1038
10570.68 981
10571.65 1011
10572.62 1098
10573.59 1091
10574.57 1053
10575.54 989
10576.51 1049
10577.48 933
10578.45 941
10579.42 933
10580.39 994
10581.36 917
10582.34 957
10583.31 879
10584.28 880
10585.25 880
10586.22 948
10587.19 987
10588.17 959
10589.14 922
10590.11 907
10591.08 925
10592.05 894
10593.02 873
10594.00 889
10594.97 989
10595.94 970
10596.91 944
10597.89 927
10598.86 1034
10599.83 956
10600.80 998
10601.77 978
10602.75 985
10603.72 1026
10604.69 897
10605.66 939
10606.64 953
10607.61 944
10608.58 963
10609.55 982
10610.53 970
10611.50 919
10612.47 883
10613.45 936
10614.42 919
10615.39 895
10616.36 860
10617.34 935
10618.31 938
10619.28 921
10620.26 937
10621.23 835
10622.20 886
10623.18 955
10624.15 930
10625.12 950
10626.10 1010
10627.07 995
10628.04 981
10629.02 1014
10629.99 955
10630.97 922
10631.94 933
10632.91 943
10633.89 943
10634.86 910
10635.83 972
10636.81 994
10637.78 927
10638.76 980
10639.73 872
10640.70 982
10641.68 1026
10642.65 969
10643.63 1043
10644.60 1057
10645.58 1107
10646.55 1108
10647.53 1116
10648.50 1133
10649.47 1234
10650.45 1279
10651.42 1164
10652.40 1146
10653.37 1143
10654.35 1100
10655.32 1057
10656.30 1059
10657.27 1031
10658.25 996
10659.22 957
10660.20 972
10661.17 916
10662.15 863
10663.12 904
10664.10 943
10665.07 938
10666.05 919
10667.02 925
10668.00 949
10668.97 872
10669.95 905
10670.93 907
10671.90 842
10672.88 934
10673.85 951
10674.83 899
10675.80 915
10676.78 938
10677.76 917
10678.73 860
10679.71 945
10680.68 939
10681.66 935
10682.63 938
10683.61 911
10684.59 901
10685.56 950
10686.54 915
10687.52 912
10688.49 902
10689.47 890
10690.44 910
10691.42 931
10692.40 925
10693.37 981
10694.35 940
10695.33 974
10696.30 969
10697.28 898
10698.26 875
10699.23 910
10700.21 892
10701.19 930
10702.17 865
10703.14 843
10704.12 833
10705.10 860
10706.07 855
10707.05 882
10708.03 889
10709.01 831
10709.98 900
10710.96 879
10711.94 801
10712.91 820
10713.89 882
10714.87 900
10715.85 841
10716.83 826
10717.80 838
10718.78 837
10719.76 878
10720.74 848
10721.71 822
10722.69 832
10723.67 836
10724.65 829
10725.63 856
10726.60 885
10727.58 873
10728.56 868
10729.54 872
10730.52 860
10731.49 912
10732.47 897
10733.45 846
10734.43 852
10735.41 818
10736.39 830
10737.37 838
10738.34 834
10739.32 833
10740.30 858
10741.28 870
10742.26 855
10743.24 809
10744.22 839
10745.20 899
10746.17 859
10747.15 880
10748.13 884
10749.11 856
10750.09 899
10751.07 938
10752.05 846
10753.03 863
10754.01 832
10754.99 920
10755.97 911
10756.95 838
10757.93 839
10758.91 829
10759.88 846
10760.86 891
10761.84 863
10762.82 815
10763.80 831
10764.78 864
10765.76 839
10766.74 908
10767.72 797
10768.70 839
10769.68 887
10770.66 839
10771.64 803
10772.62 784
10773.60 838
10774.58 844
10775.56 828
10776.54 816
10777.52 801
10778.51 881
10779.49 837
10780.47 869
10781.45 878
10782.43 855
10783.41 875
10784.39 930
10785.37 822
10786.35 837
10787.33 865
10788.31 855
10789.29 945
10790.27 930
10791.26 867
10792.24 861
10793.22 814
10794.20 784
10795.18 770
10796.16 807
10797.14 803
10798.12 826
10799.10 866
10800.09 861
10801.07 871
10802.05 875
10803.03 902
10804.01 865
10804.99 823
10805.98 895
10806.96 918
10807.94 953
10808.92 859
10809.90 908
10810.89 891
10811.87 928
10812.85 825
10813.83 853
10814.81 825
10815.80 864
10816.78 841
10817.76 787
10818.74 851
10819.72 894
10820.71 841
10821.69 873
10822.67 848
10823.65 850
10824.64 828
10825.62 868
10826.60 840
10827.58 859
10828.57 850
10829.55 836
10830.53 862
10831.52 929
10832.50 920
10833.48 913
10834.46 909
10835.45 909
10836.43 936
10837.41 861
10838.40 866
10839.38 935
10840.36 909
10841.35 864
10842.33 866
10843.31 853
10844.30 939
10845.28 935
10846.26 896
10847.25 833
10848.23 866
10849.21 889
10850.20 861
10851.18 899
10852.17 927
10853.15 826
10854.13 879
10855.12 906
10856.10 931
10857.09 950
10858.07 986
10859.05 945
10860.04 993
10861.02 890
10862.01 879
10862.99 930
10863.97 933
10864.96 961
10865.94 938
10866.93 970
10867.91 944
10868.90 987
10869.88 967
10870.87 919
10871.85 944
10872.84 1028
10873.82 975
10874.81 958
10875.79 928
10876.78 1019
10877.76 1018
10878.75 1056
10879.73 1033
10880.72 1026
10881.70 1017
10882.69 979
10883.67 966
10884.66 987
10885.64 1018
10886.63 992
10887.61 1028
10888.60 976
10889.58 1070
10890.57 1057
10891.55 1018
10892.54 1081
10893.53 1059
10894.51 1055
10895.50 1059
10896.48 1055
10897.47 1084
10898.45 1074
10899.44 1132
10900.43 1119
10901.41 1075
10902.40 1147
10903.38 1048
10904.37 1050
10905.36 1014
10906.34 1011
10907.33 1124
10908.32 1091
10909.30 1016
10910.29 1080
10911.28 1122
10912.26 1113
10913.25 1124
10914.24 1135
10915.22 1105
10916.21 1085
10917.20 1123
10918.18 1098
10919.17 1167
10920.16 1177
10921.14 1142
10922.13 1161
10923.12 1076
10924.10 1100
10925.09 1130
10926.08 1160
10927.07 1166
10928.05 1190
10929.04 1210
10930.03 1188
10931.01 1179
10932.00 1150
10932.99 1188
10933.98 1207
10934.96 1237
10935.95 1251
10936.94 1175
10937.93 1128
10938.92 1226
10939.90 1223
10940.89 1198
10941.88 1323
10942.87 1241
10943.85 1181
10944.84 1273
10945.83 1321
10946.82 1370
10947.81 1396
10948.79 1351
10949.78 1413
10950.77 1398
10951.76 1385
10952.75 1454
10953.74 1414
10954.72 1475
10955.71 1503
10956.70 1489
10957.69 1405
10958.68 1438
10959.67 1426
10960.66 1472
10961.65 1471
10962.63 1480
10963.62 1548
10964.61 1533
10965.60 1613
10966.59 1672
10967.58 1671
10968.57 1701
10969.56 1764
10970.55 1764
10971.54 1739
10972.52 1689
10973.51 1636
10974.50 1611
10975.49 1649
10976.48 1605
10977.47 1562
10978.46 1487
10979.45 1426
10980.44 1473
10981.43 1485
10982.42 1455
10983.41 1398
10984.40 1448
10985.39 1507
10986.38 1515
10987.37 1468
10988.36 1426
10989.35 1367
10990.34 1459
10991.33 1527
10992.32 1531
10993.31 1501
10994.30 1533
10995.29 1606
10996.28 1563
10997.27 1595
10998.26 1509
10999.25 1536
11000.24 1489
11001.23 1536
11002.22 1658
11003.21 1670
11004.20 1772
11005.20 1933
11006.19 1995
11007.18 2083
11008.17 2256
11009.16 2322
11010.15 2287
11011.14 2411
11012.13 2372
11013.12 2191
11014.11 2103
11015.10 1964
11016.10 1850
11017.09 1820
11018.08 1713
11019.07 1666
11020.06 1553
11021.05 1452
11022.04 1394
11023.04 1350
11024.03 1336
11025.02 1379
11026.01 1363
11027.00 1369
11027.99 1317
11028.99 1328
11029.98 1401
11030.97 1338
11031.96 1282
11032.95 1354
11033.95 1300
11034.94 1301
11035.93 1266
11036.92 1263
11037.91 1309
11038.91 1348
11039.90 1367
11040.89 1270
11041.88 1242
11042.88 1179
11043.87 1175
11044.86 1211
11045.85 1260
11046.85 1283
11047.84 1243
11048.83 1298
11049.82 1182
11050.82 1205
11051.81 1179
11052.80 1168
11053.80 1203
11054.79 1118
11055.78 1219
11056.77 1163
11057.77 1104
11058.76 1066
11059.75 1132
11060.75 1154
11061.74 1121
11062.73 1085
11063.73 1046
11064.72 1075
11065.71 1087
11066.71 1134
11067.70 1087
11068.69 1087
11069.69 1032
11070.68 1106
11071.68 1073
11072.67 1084
11073.66 1106
11074.66 1125
11075.65 1111
11076.65 1113
11077.64 1117
11078.63 1100
11079.63 1208
11080.62 1099
11081.62 1114
11082.61 1084
11083.60 1114
11084.60 1088
11085.59 1083
11086.59 1119
11087.58 1112
11088.58 1143
11089.57 1141
11090.57 1099
11091.56 1057
11092.55 1185
11093.55 1182
11094.54 1096
11095.54 1043
11096.53 1006
11097.53 1126
11098.52 1068
11099.52 1060
11100.51 1082
11101.51 1034
11102.50 1056
11103.50 1071
11104.49 1104
11105.49 1044
11106.48 1024
11107.48 1057
11108.48 988
11109.47 964
11110.47 1105
11111.46 1085
11112.46 1028
11113.45 1049
11114.45 1034
11115.44 1073
11116.44 1035
11117.44 1067
11118.43 1016
11119.43 937
11120.42 984
11121.42 1060
11122.42 1014
11123.41 1005
11124.41 991
11125.40 1001
11126.40 966
11127.40 1056
11128.39 1071
11129.39 954
11130.38 1002
11131.38 1018
11132.38 968
11133.37 962
11134.37 978
11135.37 966
11136.36 1015
11137.36 1041
11138.36 989
11139.35 989
11140.35 1079
11141.35 1053
11142.34 956
11143.34 1004
11144.34 926
11145.34 965
11146.33 1004
11147.33 992
11148.33 1040
11149.32 974
11150.32 973
11151.32 933
11152.32 903
11153.31 968
11154.31 978
11155.31 1040
11156.31 949
11157.30 956
11158.30 1045
11159.30 972
11160.30 963
11161.29 1016
11162.29 972
11163.29 914
11164.29 946
11165.29 928
11166.28 910
11167.28 892
11168.28 903
11169.28 943
11170.28 980
11171.27 915
11172.27 918
11173.27 933
11174.27 915
11175.27 912
11176.27 881
11177.26 895
11178.26 910
11179.26 955
11180.26 923
11181.26 896
11182.26 973
11183.26 873
11184.26 905
11185.25 922
11186.25 814
11187.25 823
11188.25 931
11189.25 836
11190.25 879
11191.25 882
11192.25 852
11193.25 839
11194.25 910
11195.24 931
11196.24 942
11197.24 882
11198.24 872
11199.24 873
11200.24 898
11201.24 939
11202.24 877
11203.24 964
11204.24 943
11205.24 930
11206.24 920
11207.24 905
11208.24 927
11209.24 844
11210.24 895
11211.24 913
11212.24 898
11213.24 855
11214.24 917
11215.24 936
11216.24 904
11217.24 856
11218.24 889
11219.24 933
11220.24 911
11221.24 882
11222.24 906
11223.24 928
11224.24 963
11225.24 897
11226.24 931
11227.25 902
11228.25 914
11229.25 941
11230.25 911
11231.25 928
11232.25 904
11233.25 877
11234.25 985
11235.25 886
11236.25 887
11237.25 964
11238.26 939
11239.26 937
11240.26 879
11241.26 890
11242.26 865
11243.26 854
11244.26 860
11245.27 852
11246.27 880
11247.27 908
11248.27 903
11249.27 907
11250.27 979
11251.28 935
11252.28 950
11253.28 941
11254.28 887
11255.28 839
11256.29 885
11257.29 859
11258.29 930
11259.29 932
11260.29 866
11261.30 930
11262.30 948
11263.30 909
11264.30 896
11265.31 901
11266.31 958
11267.31 923
11268.31 946
11269.32 863
11270.32 938
11271.32 1012
11272.32 930
11273.33 926
11274.33 912
11275.33 921
11276.33 918
11277.34 899
11278.34 949
11279.34 916
11280.35 901
11281.35 893
11282.35 970
11283.36 978
11284.36 988
11285.36 978
11286.37 947
11287.37 931
11288.37 1007
11289.38 996
11290.38 955
11291.38 945
11292.39 919
11293.39 986
11294.39 1010
11295.40 934
11296.40 905
11297.41 974
11298.41 928
11299.41 1001
11300.42 915
11301.42 915
11302.43 940
11303.43 938
11304.43 940
11305.44 902
11306.44 954
11307.45 956
11308.45 1002
11309.46 900
11310.46 929
11311.46 962
11312.47 888
11313.47 1000
11314.48 1026
11315.48 961
11316.49 1038
11317.49 1100
11318.50 1056
11319.50 1016
11320.51 1056
11321.51 1072
11322.52 1124
11323.52 1053
11324.53 1027
11325.53 1059
11326.54 1105
11327.54 1095
11328.55 1055
11329.55 1069
11330.56 1030
11331.56 984
11332.57 941
11333.57 962
11334.58 887
11335.58 964
11336.59 933
11337.60 831
11338.60 865
11339.61 910
11340.61 963
11341.62 955
11342.62 967
11343.63 920
11344.64 935
11345.64 975
11346.65 995
11347.65 990
11348.66 1026
11349.67 1001
11350.67 1015
11351.68 1119
11352.69 1012
11353.69 943
11354.70 1044
11355.71 1022
11356.71 1051
11357.72 981
11358.72 980
11359.73 953
11360.74 933
11361.74 973
11362.75 924
11363.76 911
11364.76 994
11365.77 1020
11366.78 868
11367.79 893
11368.79 942
11369.80 955
11370.81 920
11371.81 859
11372.82 932
11373.83 896
11374.84 933
11375.84 989
11376.85 948
11377.86 953
11378.87 961
11379.87 926
11380.88 874
11381.89 871
11382.90 825
11383.90 837
11384.91 888
11385.92 913
11386.93 885
11387.93 927
11388.94 883
11389.95 867
11390.96 901
11391.97 881
11392.97 897
11393.98 898
11394.99 898
11396.00 924
11397.01 908
11398.02 865
11399.02 877
11400.03 842
11401.04 849
11402.05 877
11403.06 896
11404.07 909
11405.08 989
11406.08 944
11407.09 951
11408.10 985
11409.11 916
11410.12 915
11411.13 900
11412.14 947
11413.15 877
11414.15 915
11415.16 921
11416.17 892
11417.18 877
11418.19 940
11419.20 881
11420.21 928
11421.22 917
11422.23 857
11423.24 848
11424.25 852
11425.26 870
11426.27 884
11427.28 850
11428.29 843
11429.30 875
11430.31 902
11431.32 930
11432.32 982
11433.33 953
11434.34 966
11435.35 916
11436.36 949
11437.37 958
11438.38 881
11439.39 937
11440.41 871
11441.42 865
11442.43 960
11443.44 975
11444.45 897
11445.46 913
11446.47 917
11447.48 949
11448.49 960
11449.50 945
11450.51 930
11451.52 907
11452.53 964
11453.54 938
11454.55 934
11455.56 906
11456.57 971
11457.59 960
11458.60 960
11459.61 966
11460.62 971
11461.63 978
11462.64 962
11463.65 940
11464.66 949
11465.67 941
11466.69 947
11467.70 940
11468.71 919
11469.72 933
11470.73 977
11471.74 930
11472.75 975
11473.77 1019
11474.78 981
11475.79 962
11476.80 975
11477.81 1020
11478.83 1011
11479.84 996
11480.85 998
11481.86 956
11482.87 977
11483.89 1043
11484.90 1049
11485.91 1061
11486.92 1020
11487.93 919
11488.95 1007
11489.96 1038
11490.97 1021
11491.98 1006
11493.00 987
11494.01 984
11495.02 969
11496.03 988
11497.05 1112
11498.06 1065
11499.07 989
11500.09 1035
11501.10 993
11502.11 1007
11503.12 1032
11504.14 1010
11505.15 986
11506.16 1085
11507.18 1057
11508.19 1037
11509.20 1055
11510.22 1042
11511.23 1026
11512.24 966
11513.26 992
11514.27 1110
11515.28 1063
11516.30 1024
11517.31 1101
11518.32 1074
11519.34 1052
11520.35 1064
11521.37 1119
11522.38 1045
11523.39 1018
11524.41 1075
11525.42 1139
11526.44 1104
11527.45 1052
11528.46 1101
11529.48 1153
11530.49 1148
11531.51 1083
11532.52 1102
11533.53 1044
11534.55 1087
11535.56 1070
11536.58 1199
11537.59 1139
11538.61 1156
11539.62 1214
11540.64 1190
11541.65 1142
11542.67 1152
11543.68 1105
11544.69 1154
11545.71 1156
11546.72 1180
11547.74 1241
11548.75 1248
11549.77 1196
11550.78 1245
11551.80 1232
11552.81 1221
11553.83 1213
11554.85 1260
11555.86 1232
11556.88 1284
11557.89 1316
11558.91 1319
11559.92 1333
11560.94 1192
11561.95 1276
11562.97 1373
11563.98 1335
11565.00 1310
11566.02 1381
11567.03 1396
11568.05 1405
11569.06 1417
11570.08 1465
11571.10 1427
11572.11 1429
11573.13 1446
11574.14 1494
11575.16 1524
11576.18 1376
11577.19 1557
11578.21 1506
11579.22 1518
11580.24 1593
11581.26 1644
11582.27 1598
11583.29 1612
11584.31 1578
11585.32 1760
11586.34 1731
11587.36 1726
11588.37 1853
11589.39 1888
11590.41 1877
11591.42 1908
11592.44 1878
11593.46 2058
11594.47 2022
11595.49 1995
11596.51 2075
11597.53 2092
11598.54 2018
11599.56 2226
11600.58 2357
11601.59 2501
11602.61 2553
11603.63 2751
11604.65 2940
11605.66 3298
11606.68 3625
11607.70 3834
11608.72 4106
11609.74 4374
11610.75 4506
11611.77 4462
11612.79 4252
11613.81 4012
11614.82 3769
11615.84 3349
11616.86 3118
11617.88 2807
11618.90 2470
11619.91 2296
11620.93 2147
11621.95 1979
11622.97 2026
11623.99 1927
11625.01 1917
11626.02 1855
11627.04 1689
11628.06 1708
11629.08 1709
11630.10 1722
11631.12 1669
11632.14 1565
11633.15 1616
11634.17 1560
11635.19 1618
11636.21 1570
11637.23 1577
11638.25 1475
11639.27 1511
11640.29 1529
11641.30 1477
11642.32 1512
11643.34 1433
11644.36 1480
11645.38 1461
11646.40 1434
11647.42 1482
11648.44 1418
11649.46 1380
11650.48 1421
11651.50 1418
11652.52 1404
11653.54 1335
11654.56 1307
11655.58 1247
11656.60 1241
11657.62 1283
11658.64 1249
11659.66 1321
11660.68 1285
11661.70 1267
11662.72 1242
11663.74 1217
11664.76 1227
11665.78 1251
11666.80 1207
11667.82 1301
11668.84 1286
11669.86 1281
11670.88 1262
11671.90 1272
11672.92 1227
11673.94 1300
11674.96 1283
11675.98 1330
11677.00 1334
11678.02 1347
11679.04 1352
11680.06 1296
11681.08 1305
11682.10 1339
11683.12 1316
11684.15 1291
11685.17 1410
11686.19 1374
11687.21 1344
11688.23 1446
11689.25 1354
11690.27 1403
11691.29 1437
11692.31 1464
11693.34 1362
11694.36 1349
11695.38 1387
11696.40 1461
11697.42 1386
11698.44 1308
11699.46 1310
11700.49 1402
11701.51 1353
11702.53 1306
11703.55 1300
11704.57 1355
11705.60 1353
11706.62 1397
11707.64 1321
11708.66 1377
11709.68 1312
11710.71 1318
11711.73 1342
11712.75 1331
11713.77 1249
11714.79 1216
11715.82 1270
11716.84 1275
11717.86 1291
11718.88 1266
11719.91 1232
11720.93 1263
11721.95 1230
11722.97 1197
11724.00 1198
11725.02 1235
11726.04 1221
11727.07 1200
11728.09 1211
11729.11 1193
11730.13 1160
11731.16 1088
11732.18 1157
11733.20 1159
11734.23 1137
11735.25 1140
11736.27 1121
11737.30 1085
11738.32 1099
11739.34 1076
11740.37 1148
11741.39 1097
11742.41 1100
11743.44 1082
11744.46 1065
11745.48 1070
11746.51 1091
11747.53 1067
11748.55 1133
11749.58 1174
11750.60 1161
11751.63 1163
11752.65 1095
11753.67 1069
11754.70 1062
11755.72 1081
11756.75 1085
11757.77 1075
11758.79 1061
11759.82 1136
11760.84 1138
11761.87 1124
11762.89 1049
11763.92 1070
11764.94 1051
11765.97 1046
11766.99 1062
11768.01 1064
11769.04 1018
11770.06 1051
11771.09 1070
11772.11 1019
11773.14 978
11774.16 934
11775.19 1056
11776.21 990
11777.24 958
11778.26 1007
11779.29 1051
11780.31 994
11781.34 980
11782.36 1035
11783.39 1015
11784.41 1047
11785.44 993
11786.46 1006
11787.49 1049
11788.52 1048
11789.54 1016
11790.57 970
11791.59 974
11792.62 1028
11793.64 987
11794.67 1004
11795.70 986
11796.72 961
11797.75 907
11798.77 902
11799.80 913
11800.83 938
11801.85 914
11802.88 966
11803.90 951
11804.93 908
11805.96 904
11806.98 921
11808.01 932
11809.04 1032
11810.06 997
11811.09 943
11812.11 988
11813.14 997
11814.17 948
11815.19 942
11816.22 926
11817.25 969
11818.27 949
11819.30 908
11820.33 976
11821.36 936
11822.38 984
11823.41 937
11824.44 897
11825.46 1000
11826.49 908
11827.52 945
11828.54 930
11829.57 935
11830.60 975
11831.63 997
11832.65 980
11833.68 960
11834.71 988
11835.74 944
11836.76 976
11837.79 1032
11838.82 1003
11839.85 997
11840.88 1028
11841.90 971
11842.93 996
11843.96 925
11844.99 988
11846.01 964
11847.04 968
11848.07 936
11849.10 910
11850.13 960
11851.16 896
11852.18 969
11853.21 936
11854.24 999
11855.27 1005
11856.30 1014
11857.33 1023
11858.35 1001
11859.38 946
11860.41 965
11861.44 1037
11862.47 1016
11863.50 985
11864.53 1050
11865.56 1024
11866.58 1001
11867.61 959
11868.64 943
11869.67 1041
11870.70 963
11871.73 946
11872.76 1020
11873.79 1048
11874.82 1033
11875.85 1050
11876.88 1034
11877.91 988
11878.93 994
11879.96 1058
11880.99 1027
11882.02 1010
11883.05 1120
11884.08 1026
11885.11 1057
11886.14 1084
11887.17 1042
11888.20 1009
11889.23 1104
11890.26 1004
11891.29 998
11892.32 1042
11893.35 1051
11894.38 1038
11895.41 1035
11896.44 1072
11897.47 1102
11898.50 1117
11899.53 1092
11900.56 1062
11901.59 1064
11902.62 1073
11903.65 1149
11904.69 1172
11905.72 1172
11906.75 1167
11907.78 1223
11908.81 1275
11909.84 1176
11910.87 1202
11911.90 1193
11912.93 1278
11913.96 1289
11914.99 1219
11916.02 1200
11917.06 1166
11918.09 1253
11919.12 1178
11920.15 1151
11921.18 1159
11922.21 1178
11923.24 1152
11924.27 1157
11925.31 1158
11926.34 1158
11927.37 1219
11928.40 1249
11929.43 1162
11930.46 1144
11931.50 1233
11932.53 1249
11933.56 1215
11934.59 1244
11935.62 1275
11936.65 1271
11937.69 1418
11938.72 1540
11939.75 1621
11940.78 1653
11941.81 1644
11942.85 1720
11943.88 1619
11944.91 1627
11945.94 1591
11946.98 1479
11948.01 1428
11949.04 1440
11950.07 1350
11951.11 1279
11952.14 1258
11953.17 1219
11954.20 1190
11955.24 1105
11956.27 1132
11957.30 1158
11958.34 1071
11959.37 1011
11960.40 1119
11961.43 1087
11962.47 1093
11963.50 1052
11964.53 1051
11965.57 1116
11966.60 1067
11967.63 1021
11968.67 1048
11969.70 1146
11970.73 1075
11971.77 1022
11972.80 1011
11973.83 999
11974.87 1007
11975.90 1051
11976.94 1084
11977.97 1059
11979.00 996
11980.04 1012
11981.07 1018
11982.10 1019
11983.14 1052
11984.17 1035
11985.21 1059
11986.24 1056
11987.27 1009
11988.31 1055
11989.34 1133
11990.38 1006
11991.41 989
11992.45 1037
11993.48 1066
11994.51 1053
11995.55 1059
11996.58 1091
11997.62 1034
11998.65 1055
11999.69 1055
12000.72 1044
12001.76 1117
12002.79 1043
12003.83 1053
12004.86 1128
12005.90 1119
12006.93 1079
12007.97 1064
12009.00 1093
12010.04 1138
12011.07 1075
12012.11 1041
12013.14 1052
12014.18 1074
12015.21 1074
12016.25 1087
12017.28 1071
12018.32 1119
12019.35 1176
12020.39 1141
12021.43 1146
12022.46 1126
12023.50 1078
12024.53 1184
12025.57 1131
12026.60 1122
12027.64 1140
12028.68 1116
12029.71 1159
12030.75 1226
12031.78 1189
12032.82 1192
12033.86 1243
12034.89 1127
12035.93 1109
12036.97 1098
12038.00 1121
12039.04 1097
12040.07 1188
12041.11 1204
12042.15 1156
12043.18 1132
12044.22 1146
12045.26 1175
12046.29 1144
12047.33 1146
12048.37 1177
12049.40 1163
12050.44 1163
12051.48 1109
12052.52 1143
12053.55 1157
12054.59 1155
12055.63 1129
12056.66 1140
12057.70 1156
12058.74 1156
12059.78 1128
12060.81 1071
12061.85 1112
12062.89 1182
12063.92 1166
12064.96 1169
12066.00 1180
12067.04 1164
12068.07 1249
12069.11 1204
12070.15 1174
12071.19 1181
12072.23 1185
12073.26 1203
12074.30 1172
12075.34 1186
12076.38 1158
12077.42 1180
12078.45 1206
12079.49 1210
12080.53 1189
12081.57 1174
12082.61 1132
12083.64 1150
12084.68 1227
12085.72 1204
12086.76 1178
12087.80 1260
12088.84 1176
12089.88 1203
12090.91 1164
12091.95 1196
12092.99 1249
12094.03 1223
12095.07 1216
12096.11 1304
12097.15 1227
12098.19 1210
12099.22 1233
12100.26 1278
12101.30 1283
12102.34 1340
12103.38 1294
12104.42 1278
12105.46 1255
12106.50 1338
12107.54 1430
12108.58 1476
12109.62 1448
12110.66 1490
12111.70 1464
12112.74 1528
12113.77 1495
12114.81 1449
12115.85 1488
12116.89 1587
12117.93 1496
12118.97 1468
12120.01 1422
12121.05 1357
12122.09 1290
12123.13 1296
12124.17 1276
12125.21 1212
12126.25 1175
12127.29 1194
12128.33 1183
12129.37 1119
12130.41 1154
12131.45 1055
12132.50 1057
12133.54 1057
12134.58 1058
12135.62 1071
12136.66 1059
12137.70 1089
12138.74 1093
12139.78 1099
12140.82 1070
12141.86 1008
12142.90 1050
12143.94 1081
12144.98 1014
12146.02 1022
12147.07 1029
12148.11 1019
12149.15 1042
12150.19 1076
12151.23 1074
12152.27 1052
12153.31 993
12154.35 1029
12155.40 952
12156.44 1019
12157.48 1070
12158.52 1035
12159.56 1006
12160.60 998
12161.64 1013
12162.69 1007
12163.73 945
12164.77 929
12165.81 1006
12166.85 972
12167.90 974
12168.94 952
12169.98 943
12171.02 983
12172.06 931
12173.11 935
12174.15 980
12175.19 1012
12176.23 939
12177.27 1010
12178.32 991
12179.36 1014
12180.40 978
12181.44 957
12182.49 915
12183.53 971
12184.57 962
12185.61 942
12186.66 958
12187.70 940
12188.74 973
12189.79 1003
12190.83 970
12191.87 961
12192.91 949
12193.96 957
12195.00 957
12196.04 971
12197.09 895
12198.13 947
12199.17 926
12200.22 971
12201.26 950
12202.30 941
12203.35 983
12204.39 1019
12205.43 1033
12206.48 956
12207.52 964
12208.57 970
12209.61 949
12210.65 958
12211.70 1003
12212.74 979
12213.78 937
12214.83 989
12215.87 965
12216.92 935
12217.96 924
12219.00 995
12220.05 969
12221.09 941
12222.14 945
12223.18 1008
12224.23 1004
12225.27 977
12226.31 982
12227.36 961
12228.40 1009
12229.45 1029
12230.49 978
12231.54 937
12232.58 974
12233.63 946
12234.67 951
12235.72 964
12236.76 952
12237.81 945
12238.85 935
12239.90 994
12240.94 970
12241.99 990
12243.03 921
12244.08 996
12245.12 993
12246.17 928
12247.21 918
12248.26 950
12249.30 933
12250.35 939
12251.39 900
12252.44 870
12253.49 887
12254.53 902
12255.58 960
12256.62 914
12257.67 878
12258.71 912
12259.76 904
12260.81 921
12261.85 918
12262.90 894
12263.94 883
12264.99 887
12266.04 860
12267.08 926
12268.13 876
12269.17 893
12270.22 886
12271.27 858
12272.31 857
12273.36 856
12274.41 907
12275.45 884
12276.50 875
12277.55 864
12278.59 851
12279.64 931
12280.69 876
12281.73 877
12282.78 817
12283.83 851
12284.87 880
12285.92 869
12286.97 847
12288.01 900
12289.06 892
12290.11 895
12291.16 854
12292.20 881
12293.25 873
12294.30 800
12295.35 899
12296.39 860
12297.44 881
12298.49 861
12299.54 843
12300.58 852
12301.63 831
12302.68 901
12303.73 900
12304.77 900
12305.82 862
12306.87 821
12307.92 863
12308.97 879
12310.01 890
12311.06 890
12312.11 866
12313.16 879
12314.21 900
12315.25 852
12316.30 838
12317.35 875
12318.40 881
12319.45 931
12320.50 842
12321.54 894
12322.59 865
12323.64 917
12324.69 869
12325.74 826
12326.79 887
12327.84 869
12328.89 821
12329.93 834
12330.98 874
12332.03 858
12333.08 832
12334.13 886
12335.18 904
12336.23 866
12337.28 837
12338.33 883
12339.38 827
12340.43 848
12341.47 905
12342.52 876
12343.57 809
12344.62 816
12345.67 848
12346.72 803
12347.77 849
12348.82 840
12349.87 856
12350.92 831
12351.97 847
12353.02 895
12354.07 795
12355.12 793
12356.17 780
12357.22 830
12358.27 816
12359.32 827
12360.37 840
12361.42 873
12362.47 793
12363.52 787
12364.57 812
12365.62 805
12366.67 895
12367.72 819
12368.77 792
12369.82 764
12370.87 808
12371.93 813
12372.98 848
12374.03 816
12375.08 816
12376.13 789
12377.18 791
12378.23 874
12379.28 899
12380.33 860
12381.38 877
12382.43 927
12383.49 824
12384.54 827
12385.59 814
12386.64 829
12387.69 833
12388.74 813
12389.79 826
12390.84 883
12391.90 857
12392.95 898
12394.00 850
12395.05 857
12396.10 813
12397.15 849
12398.21 918
12399.26 844
12400.31 809
12401.36 834
12402.41 846
12403.47 848
12404.52 865
12405.57 878
12406.62 895
12407.67 860
12408.73 811
12409.78 847
12410.83 882
12411.88 882
12412.94 879
12413.99 845
12415.04 894
12416.09 873
12417.15 859
12418.20 913
12419.25 823
12420.30 923
12421.36 904
12422.41 855
12423.46 878
12424.52 861
12425.57 910
12426.62 912
12427.67 865
12428.73 852
12429.78 802
12430.83 848
12431.89 882
12432.94 904
12433.99 815
12435.05 828
12436.10 812
12437.15 841
12438.21 944
12439.26 917
12440.31 864
12441.37 906
12442.42 872
12443.47 876
12444.53 872
12445.58 961
12446.64 933
12447.69 890
12448.74 878
12449.80 915
12450.85 875
12451.91 896
12452.96 916
12454.01 874
12455.07 888
12456.12 798
12457.18 850
12458.23 867
12459.29 875
12460.34 891
12461.39 907
12462.45 866
12463.50 886
12464.56 901
12465.61 868
12466.67 862
12467.72 890
12468.78 865
12469.83 895
12470.89 885
12471.94 851
12473.00 879
12474.05 918
12475.11 877
12476.16 891
12477.22 860
12478.27 868
12479.33 886
12480.38 892
12481.44 938
12482.49 857
12483.55 887
12484.60 936
12485.66 919
12486.71 988
12487.77 959
12488.83 1022
12489.88 943
12490.94 949
12491.99 974
12493.05 1007
12494.10 1052
12495.16 1030
12496.22 1006
12497.27 1081
12498.33 1085
12499.38 1042
12500.44 1169
12501.50 1235
12502.55 1272
12503.61 1329
12504.67 1244
12505.72 1405
12506.78 1463
12507.83 1369
12508.89 1459
12509.95 1426
12511.00 1368
12512.06 1270
12513.12 1248
12514.17 1157
12515.23 1128
12516.29 1140
12517.34 1082
12518.40 1082
12519.46 1008
12520.52 1038
12521.57 1001
12522.63 986
12523.69 1009
12524.74 938
12525.80 985
12526.86 957
12527.92 936
12528.97 985
12530.03 925
12531.09 927
12532.15 936
12533.20 963
12534.26 967
12535.32 970
12536.38 997
12537.43 975
12538.49 923
12539.55 927
12540.61 949
12541.66 907
12542.72 935
12543.78 954
12544.84 917
12545.90 927
12546.95 934
12548.01 985
12549.07 943
12550.13 926
12551.19 906
12552.25 928
12553.30 891
12554.36 903
12555.42 919
12556.48 871
12557.54 933
12558.60 923
12559.65 984
12560.71 966
12561.77 971
12562.83 905
12563.89 890
12564.95 914
12566.01 946
12567.07 1048
12568.13 935
12569.18 921
12570.24 956
12571.30 943
12572.36 944
12573.42 967
12574.48 992
12575.54 993
12576.60 1037
12577.66 984
12578.72 987
12579.78 1033
12580.84 1071
12581.90 1036
12582.96 1095
12584.02 1176
12585.07 1157
12586.13 1242
12587.19 1229
12588.25 1148
12589.31 1129
12590.37 1148
12591.43 1162
12592.49 1056
12593.55 1027
12594.61 1106
12595.67 1148
12596.73 1027
12597.79 1069
12598.86 1044
12599.92 1046
12600.98 970
12602.04 996
12603.10 1057
12604.16 1003
12605.22 965
12606.28 1023
12607.34 905
12608.40 953
12609.46 942
12610.52 987
12611.58 970
12612.64 972
12613.70 1004
12614.76 957
12615.83 1056
12616.89 978
12617.95 941
12619.01 1016
12620.07 1010
12621.13 951
12622.19 941
12623.25 962
12624.32 911
12625.38 896
12626.44 934
12627.50 958
12628.56 958
12629.62 982
12630.68 966
12631.75 956
12632.81 953
12633.87 925
12634.93 916
12635.99 993
12637.05 938
12638.12 948
12639.18 869
12640.24 866
12641.30 889
12642.36 915
12643.43 897
12644.49 957
12645.55 877
12646.61 866
12647.68 954
12648.74 897
12649.80 901
12650.86 886
12651.93 875
12652.99 875
12654.05 894
12655.11 879
12656.18 923
12657.24 923
12658.30 936
12659.36 952
12660.43 948
12661.49 917
12662.55 984
12663.62 1004
12664.68 1019
12665.74 982
12666.81 1062
12667.87 1017
12668.93 984
12670.00 927
12671.06 973
12672.12 1058
12673.19 1014
12674.25 1015
12675.31 1025
12676.38 947
12677.44 983
12678.50 976
12679.57 986
12680.63 993
12681.69 923
12682.76 998
12683.82 966
12684.89 996
12685.95 968
12687.01 977
12688.08 920
12689.14 927
12690.21 951
12691.27 984
12692.33 985
12693.40 941
12694.46 972
12695.53 997
12696.59 1009
12697.66 980
12698.72 992
12699.79 1019
12700.85 1087
12701.91 1028
12702.98 1011
12704.04 1047
12705.11 977
12706.17 1023
12707.24 984
12708.30 1002
12709.37 1033
12710.43 1070
12711.50 1058
12712.56 944
12713.63 933
12714.69 975
12715.76 1029
12716.82 1019
12717.89 997
12718.95 997
12720.02 966
12721.09 980
12722.15 977
12723.22 939
12724.28 945
12725.35 1018
12726.41 957
12727.48 984
12728.54 986
12729.61 1000
12730.68 958
12731.74 955
12732.81 987
12733.87 941
12734.94 939
12736.01 963
12737.07 912
12738.14 905
12739.20 897
12740.27 892
12741.34 991
12742.40 978
12743.47 1026
12744.54 926
12745.60 880
12746.67 930
12747.74 940
12748.80 914
12749.87 899
12750.94 901
12752.00 913
12753.07 855
12754.14 876
12755.20 866
12756.27 849
12757.34 818
12758.40 860
12759.47 847
12760.54 858
12761.60 931
12762.67 878
12763.74 874
12764.81 828
12765.87 880
12766.94 903
12768.01 851
12769.08 795
12770.14 804
12771.21 837
12772.28 847
12773.35 836
12774.41 850
12775.48 818
12776.55 877
12777.62 896
12778.68 872
12779.75 824
12780.82 871
12781.89 893
12782.96 840
12784.02 875
12785.09 814
12786.16 829
12787.23 854
12788.30 859
12789.37 853
12790.43 862
12791.50 850
12792.57 849
12793.64 819
12794.71 812
12795.78 849
12796.84 866
12797.91 875
12798.98 865
12800.05 828
12801.12 856
12802.19 889
12803.26 823
12804.33 848
12805.40 769
12806.46 832
12807.53 833
12808.60 773
12809.67 866
12810.74 858
12811.81 814
12812.88 797
12813.95 817
12815.02 783
12816.09 829
12817.16 827
12818.23 807
12819.30 829
12820.37 821
12821.44 827
12822.50 796
12823.57 776
12824.64 798
12825.71 792
12826.78 786
12827.85 843
12828.92 819
12829.99 843
12831.06 804
12832.13 796
12833.20 785
12834.27 809
12835.34 790
12836.41 772
12837.49 781
12838.56 774
12839.63 842
12840.70 782
12841.77 759
12842.84 831
12843.91 759
12844.98 717
12846.05 825
12847.12 798
12848.19 789
12849.26 736
12850.33 808
12851.40 733
12852.47 744
12853.55 759
12854.62 738
12855.69 728
12856.76 794
12857.83 761
12858.90 784
12859.97 802
12861.04 785
12862.11 738
12863.19 771
12864.26 781
12865.33 747
12866.40 758
12867.47 759
12868.54 709
12869.62 783
12870.69 753
12871.76 816
12872.83 783
12873.90 811
12874.97 826
12876.05 746
12877.12 700
12878.19 748
12879.26 755
12880.33 777
12881.41 699
12882.48 772
12883.55 686
12884.62 727
12885.70 699
12886.77 694
12887.84 733
12888.91 722
12889.98 746
12891.06 739
12892.13 730
12893.20 740
12894.28 703
12895.35 685
12896.42 744
12897.49 754
12898.57 705
12899.64 721
12900.71 762
12901.79 751
12902.86 721
12903.93 731
12905.00 713
12906.08 716
12907.15 728
12908.22 696
12909.30 724
12910.37 733
12911.44 732
12912.52 719
12913.59 722
12914.66 755
12915.74 697
12916.81 716
12917.89 714
12918.96 694
12920.03 690
12921.11 728
12922.18 694
12923.25 683
12924.33 736
12925.40 734
12926.48 764
12927.55 683
12928.62 721
12929.70 670
12930.77 710
12931.85 671
12932.92 716
12934.00 706
12935.07 705
12936.14 718
12937.22 734
12938.29 708
12939.37 719
12940.44 665
12941.52 736
12942.59 696
12943.67 668
12944.74 720
12945.82 701
12946.89 675
12947.97 679
12949.04 727
12950.12 717
12951.19 727
12952.27 727
12953.34 745
12954.42 713
12955.49 758
12956.57 681
12957.64 668
12958.72 693
12959.79 760
12960.87 764
12961.94 739
12963.02 722
12964.10 693
12965.17 708
12966.25 753
12967.32 747
12968.40 690
12969.47 700
12970.55 734
12971.63 718
12972.70 718
12973.78 746
12974.85 721
12975.93 690
12977.01 736
12978.08 729
12979.16 713
12980.23 711
12981.31 729
12982.39 730
12983.46 708
12984.54 690
12985.62 734
12986.69 695
12987.77 700
12988.85 686
12989.92 683
12991.00 702
12992.08 732
12993.15 757
12994.23 787
12995.31 759
12996.38 750
12997.46 763
12998.54 707
12999.61 708
13000.69 744
13001.77 734
13002.85 761
13003.92 782
13005.00 750
13006.08 733
13007.16 728
13008.23 728
13009.31 704
13010.39 742
13011.47 736
13012.54 721
13013.62 705
13014.70 759
13015.78 755
13016.85 762
13017.93 798
13019.01 795
13020.09 767
13021.17 788
13022.24 798
13023.32 733
13024.40 789
13025.48 782
13026.56 814
13027.63 774
13028.71 746
13029.79 737
13030.87 719
13031.95 780
13033.03 764
13034.10 814
13035.18 803
13036.26 800
13037.34 729
13038.42 715
13039.50 745
13040.58 819
13041.66 771
13042.73 770
13043.81 766
13044.89 784
13045.97 829
13047.05 848
13048.13 754
13049.21 749
13050.29 759
13051.37 828
13052.45 820
13053.53 761
13054.60 776
13055.68 793
13056.76 789
13057.84 789
13058.92 832
13060.00 828
13061.08 797
13062.16 766
13063.24 767
13064.32 832
13065.40 832
13066.48 796
13067.56 811
13068.64 823
13069.72 796
13070.80 811
13071.88 799
13072.96 766
13074.04 783
13075.12 768
13076.20 818
13077.28 792
13078.36 768
13079.44 753
13080.52 723
13081.60 755
13082.68 770
13083.76 728
13084.84 766
13085.93 791
13087.01 841
13088.09 802
13089.17 769
13090.25 769
13091.33 718
13092.41 790
13093.49 740
13094.57 734
13095.65 725
13096.73 733
13097.82 735
13098.90 708
13099.98 774
13101.06 743
13102.14 746
13103.22 744
13104.30 771
13105.38 707
13106.47 785
13107.55 784
13108.63 784
13109.71 756
13110.79 805
13111.87 805
13112.96 739
13114.04 715
13115.12 719
13116.20 776
13117.28 772
13118.37 745
13119.45 734
13120.53 695
13121.61 750
13122.69 729
13123.78 748
13124.86 746
13125.94 800
13127.02 714
13128.11 747
13129.19 718
13130.27 654
13131.35 689
13132.44 727
13133.52 723
13134.60 667
13135.68 726
13136.77 772
13137.85 721
13138.93 682
13140.01 665
13141.10 654
13142.18 716
13143.26 769
13144.35 724
13145.43 754
13146.51 763
13147.60 743
13148.68 728
13149.76 715
13150.85 717
13151.93 770
13153.01 800
13154.10 737
13155.18 724
13156.26 764
13157.35 729
13158.43 715
13159.51 740
13160.60 722
13161.68 794
13162.77 804
13163.85 750
13164.93 741
13166.02 724
13167.10 705
13168.19 721
13169.27 745
13170.35 736
13171.44 697
13172.52 760
13173.61 691
13174.69 738
13175.78 717
13176.86 748
13177.94 754
13179.03 708
13180.11 717
13181.20 692
13182.28 726
13183.37 698
13184.45 744
13185.54 705
13186.62 791
13187.71 771
13188.79 769
13189.88 770
13190.96 711
13192.05 750
13193.13 760
13194.22 744
13195.30 731
13196.39 717
13197.47 762
13198.56 721
13199.64 749
13200.73 747
13201.81 685
13202.90 711
13203.98 725
13205.07 751
13206.16 721
13207.24 695
13208.33 751
13209.41 777
13210.50 769
13211.58 737
13212.67 726
13213.76 713
13214.84 770
13215.93 708
13217.01 699
13218.10 719
13219.19 733
13220.27 716
13221.36 696
13222.45 706
13223.53 752
13224.62 757
13225.70 714
13226.79 745
13227.88 748
13228.96 785
13230.05 739
13231.14 734
13232.22 758
13233.31 743
13234.40 735
13235.48 692
13236.57 717
13237.66 758
13238.74 757
13239.83 747
13240.92 709
13242.01 710
13243.09 734
13244.18 715
13245.27 730
13246.35 728
13247.44 723
13248.53 761
13249.62 690
13250.70 722
13251.79 692
13252.88 751
13253.97 746
13255.05 733
13256.14 728
13257.23 753
13258.32 755
13259.41 707
13260.49 742
13261.58 764
13262.67 791
13263.76 771
13264.85 819
13265.93 813
13267.02 756
13268.11 738
13269.20 769
13270.29 781
13271.37 820
13272.46 808
13273.55 781
13274.64 794
13275.73 793
13276.82 744
13277.91 738
13278.99 776
13280.08 805
13281.17 784
13282.26 818
13283.35 790
13284.44 765
13285.53 756
13286.62 798
13287.70 790
13288.79 770
13289.88 761
13290.97 756
13292.06 788
13293.15 780
13294.24 788
13295.33 796
13296.42 790
13297.51 794
13298.60 753
13299.69 787
13300.78 847
13301.87 819
13302.95 808
13304.04 828
13305.13 825
13306.22 826
13307.31 880
13308.40 865
13309.49 894
13310.58 901
13311.67 869
13312.76 825
13313.85 928
13314.94 899
13316.03 819
13317.12 865
13318.21 856
13319.30 899
13320.39 887
13321.48 875
13322.58 853
13323.67 837
13324.76 894
13325.85 822
13326.94 829
13328.03 850
13329.12 871
13330.21 821
13331.30 820
13332.39 857
13333.48 841
13334.57 874
13335.66 874
13336.75 862
13337.85 843
13338.94 876
13340.03 887
13341.12 859
13342.21 899
13343.30 836
13344.39 930
13345.48 795
13346.58 876
13347.67 912
13348.76 944
13349.85 851
13350.94 921
13352.03 896
13353.12 920
13354.22 858
13355.31 831
13356.40 896
13357.49 922
13358.58 939
13359.68 907
13360.77 804
13361.86 842
13362.95 830
13364.04 872
13365.14 864
13366.23 917
13367.32 872
13368.41 921
13369.51 909
13370.60 902
13371.69 895
13372.78 941
13373.87 928
13374.97 1003
13376.06 969
13377.15 920
13378.25 989
13379.34 1003
13380.43 980
13381.52 1005
13382.62 1038
13383.71 987
13384.80 1020
13385.90 981
13386.99 944
13388.08 920
13389.17 870
13390.27 907
13391.36 860
13392.45 931
13393.55 904
13394.64 858
13395.73 885
13396.83 839
13397.92 870
13399.02 913
13400.11 878
13401.20 905
13402.30 829
13403.39 821
13404.48 897
13405.58 864
13406.67 836
13407.77 825
13408.86 869
13409.95 826
13411.05 773
13412.14 851
13413.24 830
13414.33 823
13415.42 865
13416.52 819
13417.61 844
13418.71 875
13419.80 874
13420.90 806
13421.99 794
13423.08 815
13424.18 872
13425.27 869
13426.37 851
13427.46 857
13428.56 802
13429.65 840
13430.75 843
13431.84 884
13432.94 868
13434.03 822
13435.13 827
13436.22 867
13437.32 806
13438.41 794
13439.51 807
13440.60 887
13441.70 817
13442.79 816
13443.89 856
13444.98 913
13446.08 834
13447.18 822
13448.27 887
13449.37 896
13450.46 892
13451.56 880
13452.65 917
13453.75 896
13454.85 888
13455.94 902
13457.04 884
13458.13 863
13459.23 806
13460.33 867
13461.42 888
13462.52 881
13463.61 884
13464.71 880
13465.81 873
13466.90 888
13468.00 901
13469.10 903
13470.19 900
13471.29 935
13472.38 906
13473.48 937
13474.58 880
13475.67 914
13476.77 917
13477.87 915
13478.96 940
13480.06 956
13481.16 915
13482.26 953
13483.35 927
13484.45 884
13485.55 947
13486.64 953
13487.74 975
13488.84 914
13489.94 887
13491.03 945
13492.13 985
13493.23 983
13494.32 906
13495.42 932
13496.52 905
13497.62 910
13498.72 980
13499.81 901
13500.91 993
13502.01 1057
13503.11 992
13504.20 966
13505.30 923
13506.40 1003
13507.50 1058
13508.60 981
13509.69 1001
13510.79 1044
13511.89 1085
13512.99 1045
13514.09 1073
13515.18 1053
13516.28 1080
13517.38 1016
13518.48 1029
13519.58 1016
13520.68 1004
13521.78 1052
13522.87 1110
13523.97 1021
13525.07 965
13526.17 966
13527.27 915
13528.37 970
13529.47 955
13530.57 915
13531.66 906
13532.76 908
13533.86 900
13534.96 886
13536.06 884
13537.16 910
13538.26 867
13539.36 915
13540.46 849
13541.56 839
13542.66 852
13543.76 888
13544.86 893
13545.96 908
13547.05 830
13548.15 827
13549.25 893
13550.35 842
13551.45 862
13552.55 808
13553.65 788
13554.75 838
13555.85 804
13556.95 834
13558.05 844
13559.15 845
13560.25 874
13561.35 828
13562.45 809
13563.55 831
13564.65 828
13565.75 844
13566.85 862
13567.96 805
13569.06 830
13570.16 803
13571.26 796
13572.36 794
13573.46 757
13574.56 815
13575.66 784
13576.76 836
13577.86 785
13578.96 804
13580.06 824
13581.16 817
13582.27 778
13583.37 778
13584.47 806
13585.57 767
13586.67 801
13587.77 807
13588.87 778
13589.97 718
13591.08 761
13592.18 842
13593.28 809
13594.38 813
13595.48 809
13596.58 797
13597.68 745
13598.79 781
13599.89 807
13600.99 805
13602.09 736
13603.19 770
13604.30 802
13605.40 826
13606.50 820
13607.60 809
13608.70 856
13609.81 801
13610.91 763
13612.01 808
13613.11 819
13614.21 766
13615.32 773
13616.42 777
13617.52 811
13618.62 756
13619.73 767
13620.83 823
13621.93 792
13623.03 803
13624.14 794
13625.24 780
13626.34 775
13627.45 767
13628.55 770
13629.65 799
13630.75 772
13631.86 797
13632.96 763
13634.06 787
13635.17 737
13636.27 772
13637.37 786
13638.48 766
13639.58 737
13640.68 772
13641.79 765
13642.89 843
13643.99 800
13645.10 809
13646.20 784
13647.30 744
13648.41 782
13649.51 771
13650.62 772
13651.72 780
13652.82 805
13653.93 729
13655.03 741
13656.14 812
13657.24 780
13658.34 785
13659.45 781
13660.55 792
13661.66 796
13662.76 805
13663.87 790
13664.97 736
13666.07 782
13667.18 778
13668.28 749
13669.39 783
13670.49 751
13671.60 746
13672.70 762
13673.81 770
13674.91 816
13676.02 762
13677.12 779
13678.23 796
13679.33 786
13680.44 802
13681.54 841
13682.65 768
13683.75 797
13684.86 758
13685.96 769
13687.07 812
13688.17 782
13689.28 847
13690.38 790
13691.49 828
13692.59 799
13693.70 793
13694.80 772
13695.91 770
13697.02 806
13698.12 817
13699.23 744
13700.33 782
13701.44 808
13702.55 827
13703.65 780
13704.76 853
13705.86 826
13706.97 819
13708.08 803
13709.18 787
13710.29 759
13711.39 806
13712.50 866
13713.61 828
13714.71 886
13715.82 872
13716.93 836
13718.03 871
13719.14 869
13720.25 865
13721.35 796
13722.46 824
13723.57 817
13724.67 849
13725.78 889
13726.89 835
13727.99 845
13729.10 863
13730.21 822
13731.31 897
13732.42 868
13733.53 881
13734.64 898
13735.74 896
13736.85 969
13737.96 934
13739.07 905
13740.17 924
13741.28 952
13742.39 905
13743.50 919
13744.60 967
13745.71 922
13746.82 938
13747.93 922
13749.03 966
13750.14 909
13751.25 1006
13752.36 986
13753.47 921
13754.57 920
13755.68 961
13756.79 1041
13757.90 930
13759.01 928
13760.11 1004
13761.22 968
13762.33 1009
13763.44 1024
13764.55 1001
13765.66 1057
13766.76 1005
13767.87 999
13768.98 1025
13770.09 1042
13771.20 1104
13772.31 1098
13773.42 1159
13774.53 1115
13775.63 1184
13776.74 1190
13777.85 1249
13778.96 1173
13780.07 1243
13781.18 1340
13782.29 1316
13783.40 1286
13784.51 1384
13785.62 1403
13786.73 1347
13787.83 1326
13788.94 1375
13790.05 1384
13791.16 1322
13792.27 1283
13793.38 1185
13794.49 1159
13795.60 1141
13796.71 1128
13797.82 1116
13798.93 1000
13800.04 1006
13801.15 1044
13802.26 1048
13803.37 999
13804.48 868
13805.59 990
13806.70 967
13807.81 1011
13808.92 1062
13810.03 992
13811.14 938
13812.25 1033
13813.36 998
13814.47 938
13815.58 906
13816.69 1014
13817.80 923
13818.91 945
13820.03 955
13821.14 899
13822.25 915
13823.36 921
13824.47 878
13825.58 979
13826.69 901
13827.80 935
13828.91 940
13830.02 922
13831.13 895
13832.25 875
13833.36 874
13834.47 881
13835.58 888
13836.69 867
13837.80 883
13838.91 835
13840.02 851
13841.14 854
13842.25 914
13843.36 861
13844.47 887
13845.58 935
13846.69 918
13847.81 916
13848.92 849
13850.03 875
13851.14 845
13852.25 857
13853.37 815
13854.48 874
13855.59 860
13856.70 924
13857.81 825
13858.93 889
13860.04 854
13861.15 896
13862.26 853
13863.38 855
13864.49 872
13865.60 966
13866.71 942
13867.83 916
13868.94 908
13870.05 884
13871.16 855
13872.28 884
13873.39 907
13874.50 915
13875.61 867
13876.73 888
13877.84 915
13878.95 968
13880.07 1052
13881.18 946
13882.29 974
13883.41 929
13884.52 951
13885.63 994
13886.75 973
13887.86 960
13888.97 931
13890.09 946
13891.20 963
13892.31 919
13893.43 927
13894.54 942
13895.65 893
13896.77 877
13897.88 930
13899.00 934
13900.11 849
13901.22 861
13902.34 971
13903.45 937
13904.57 976
13905.68 966
13906.79 923
13907.91 908
13909.02 943
13910.14 933
13911.25 984
13912.37 941
13913.48 933
13914.59 900
13915.71 904
13916.82 888
13917.94 889
13919.05 890
13920.17 890
13921.28 892
13922.40 890
13923.51 855
13924.63 790
13925.74 870
13926.86 835
13927.97 870
13929.09 904
13930.20 859
13931.32 941
13932.43 838
13933.55 856
13934.66 835
13935.78 792
13936.89 889
13938.01 846
13939.12 874
13940.24 822
13941.35 761
13942.47 864
13943.59 859
13944.70 848
13945.82 826
13946.93 841
13948.05 883
13949.16 818
13950.28 875
13951.40 866
13952.51 763
13953.63 822
13954.74 784
13955.86 751
13956.98 848
13958.09 798
13959.21 772
13960.33 790
13961.44 790
13962.56 774
13963.67 792
13964.79 822
13965.91 824
13967.02 781
13968.14 839
13969.26 798
13970.37 800
13971.49 811
13972.61 774
13973.72 796
13974.84 807
13975.96 782
13977.08 800
13978.19 773
13979.31 775
13980.43 747
13981.54 763
13982.66 818
13983.78 785
13984.90 789
13986.01 758
13987.13 776
13988.25 819
13989.37 817
13990.48 785
13991.60 802
13992.72 811
13993.84 820
13994.95 827
13996.07 820
13997.19 843
13998.31 811
13999.42 776
14000.54 818
14001.66 836
14002.78 798
14003.90 833
14005.01 793
14006.13 891
14007.25 831
14008.37 853
14009.49 839
14010.61 798
14011.72 858
14012.84 848
14013.96 788
14015.08 843
14016.20 825
14017.32 847
14018.43 886
14019.55 861
14020.67 769
14021.79 803
14022.91 772
14024.03 793
14025.15 829
14026.27 824
14027.39 818
14028.50 836
14029.62 785
14030.74 825
14031.86 848
14032.98 831
14034.10 796
14035.22 845
14036.34 805
14037.46 795
14038.58 861
14039.70 950
14040.82 869
14041.94 778
14043.06 798
14044.18 815
14045.30 818
14046.41 781
14047.53 855
14048.65 853
14049.77 814
14050.89 787
14052.01 780
14053.13 843
14054.25 831
14055.37 769
14056.49 843
14057.61 761
14058.74 796
14059.86 776
14060.98 785
14062.10 849
14063.22 866
14064.34 843
14065.46 783
14066.58 746
14067.70 805
14068.82 819
14069.94 809
14071.06 795
14072.18 791
14073.30 824
14074.42 837
14075.54 858
14076.66 812
14077.79 831
14078.91 805
14080.03 794
14081.15 772
14082.27 824
14083.39 823
14084.51 845
14085.63 810
14086.76 815
14087.88 858
14089.00 842
14090.12 851
14091.24 852
14092.36 855
14093.48 910
14094.61 904
14095.73 886
14096.85 876
14097.97 888
14099.09 915
14100.22 904
14101.34 912
14102.46 920
14103.58 866
14104.70 926
14105.83 927
14106.95 908
14108.07 913
14109.19 914
14110.31 978
14111.44 958
14112.56 926
14113.68 989
14114.80 961
14115.93 968
14117.05 938
14118.17 907
14119.29 860
14120.42 923
14121.54 859
14122.66 893
14123.79 880
14124.91 851
14126.03 907
14127.15 829
14128.28 826
14129.40 817
14130.52 811
14131.65 842
14132.77 850
14133.89 768
14135.02 812
14136.14 814
14137.26 786
14138.39 795
14139.51 822
14140.63 768
14141.76 794
14142.88 783
14144.00 733
14145.13 789
14146.25 757
14147.38 814
14148.50 789
14149.62 771
14150.75 788
14151.87 829
14152.99 851
14154.12 788
14155.24 803
14156.37 856
14157.49 822
14158.62 821
14159.74 804
14160.86 824
14161.99 818
14163.11 807
14164.24 796
14165.36 835
14166.49 796
14167.61 765
14168.74 723
14169.86 727
14170.99 789
14172.11 752
14173.23 792
14174.36 738
14175.48 754
14176.61 735
14177.73 732
14178.86 757
14179.98 774
14181.11 777
14182.23 788
14183.36 752
14184.49 726
14185.61 741
14186.74 752
14187.86 746
14188.99 763
14190.11 705
14191.24 751
14192.36 745
14193.49 740
14194.61 680
14195.74 689
14196.87 698
14197.99 724
14199.12 726
14200.24 758
14201.37 753
14202.50 702
14203.62 681
14204.75 724
14205.87 687
14207.00 709
14208.13 705
14209.25 728
14210.38 699
14211.50 717
14212.63 722
14213.76 750
14214.88 750
14216.01 748
14217.14 740
14218.26 690
14219.39 703
14220.52 650
14221.64 715
14222.77 709
14223.90 725
14225.02 667
14226.15 722
14227.28 643
14228.41 703
14229.53 718
14230.66 741
14231.79 706
14232.91 670
14234.04 658
14235.17 658
14236.30 623
14237.42 712
14238.55 696
14239.68 694
14240.81 701
14241.93 657
14243.06 736
14244.19 730
14245.32 683
14246.44 694
14247.57 713
14248.70 707
14249.83 719
14250.95 676
14252.08 648
14253.21 668
14254.34 677
14255.47 693
14256.59 635
14257.72 630
14258.85 664
14259.98 669
14261.11 718
14262.24 649
14263.36 644
14264.49 672
14265.62 697
14266.75 692
14267.88 631
14269.01 613
14270.14 660
14271.26 681
14272.39 710
14273.52 637
14274.65 614
14275.78 621
14276.91 694
14278.04 681
14279.17 656
14280.30 630
14281.42 653
14282.55 660
14283.68 641
14284.81 683
14285.94 665
14287.07 711
14288.20 702
14289.33 693
14290.46 648
14291.59 636
14292.72 662
14293.85 679
14294.98 629
14296.11 581
14297.24 647
14298.37 649
14299.50 614
14300.63 616
14301.76 641
14302.89 650
14304.02 626
14305.15 647
14306.28 607
14307.41 640
14308.54 629
14309.67 634
14310.80 672
14311.93 604
14313.06 616
14314.19 612
14315.32 627
14316.45 638
14317.58 593
14318.71 635
14319.84 595
14320.97 618
14322.10 585
14323.23 655
14324.36 579
14325.49 586
14326.63 619
14327.76 666
14328.89 642
14330.02 623
14331.15 593
14332.28 588
14333.41 618
14334.54 653
14335.67 619
14336.81 535
14337.94 599
14339.07 636
14340.20 608
14341.33 590
14342.46 552
14343.59 608
14344.73 645
14345.86 590
14346.99 601
14348.12 645
14349.25 612
14350.38 632
14351.52 587
14352.65 603
14353.78 634
14354.91 568
14356.04 630
14357.18 598
14358.31 599
14359.44 589
14360.57 654
14361.71 624
14362.84 597
14363.97 591
14365.10 621
14366.24 604
14367.37 597
14368.50 567
14369.63 552
14370.77 553
14371.90 555
14373.03 577
14374.16 572
14375.30 571
14376.43 606
14377.56 602
14378.70 601
14379.83 596
14380.96 557
14382.09 586
14383.23 575
14384.36 586
14385.49 579
14386.63 583
14387.76 600
14388.89 583
14390.03 600
14391.16 551
14392.29 560
14393.43 624
14394.56 591
14395.70 594
14396.83 569
14397.96 565
14399.10 582
14400.23 546
14401.36 543
14402.50 599
14403.63 596
14404.77 585
14405.90 551
14407.03 582
14408.17 585
14409.30 596
14410.44 602
14411.57 576
14412.71 589
14413.84 592
14414.97 582
14416.11 589
14417.24 556
14418.38 591
14419.51 577
14420.65 605
14421.78 599
14422.92 572
14424.05 575
14425.19 625
14426.32 627
14427.46 594
14428.59 559
14429.73 594
14430.86 619
14432.00 591
14433.13 584
14434.27 587
14435.40 607
14436.54 638
14437.67 637
14438.81 621
14439.94 644
14441.08 628
14442.21 573
14443.35 542
14444.48 617
14445.62 594
14446.76 587
14447.89 601
14449.03 617
14450.16 578
14451.30 598
14452.43 565
14453.57 609
14454.71 543
14455.84 563
14456.98 606
14458.11 611
14459.25 624
14460.39 628
14461.52 622
14462.66 582
14463.80 614
14464.93 612
14466.07 616
14467.20 637
14468.34 603
14469.48 586
14470.61 608
14471.75 577
14472.89 588
14474.02 616
14475.16 616
14476.30 594
14477.43 635
14478.57 664
14479.71 644
14480.85 615
14481.98 673
14483.12 659
14484.26 635
14485.39 608
14486.53 648
14487.67 635
14488.81 653
14489.94 657
14491.08 589
14492.22 662
14493.36 650
14494.49 649
14495.63 646
14496.77 655
14497.91 667
14499.04 645
14500.18 639
14501.32 596
14502.46 652
14503.59 584
14504.73 594
14505.87 638
14507.01 611
14508.15 624
14509.28 643
14510.42 643
14511.56 595
14512.70 608
14513.84 580
14514.98 576
14516.11 577
14517.25 576
14518.39 641
14519.53 614
14520.67 636
14521.81 583
14522.95 621
14524.08 626
14525.22 598
14526.36 583
14527.50 657
14528.64 560
14529.78 584
14530.92 599
14532.06 661
14533.20 623
14534.33 608
14535.47 621
14536.61 550
14537.75 603
14538.89 597
14540.03 616
14541.17 591
14542.31 593
14543.45 605
14544.59 615
14545.73 570
14546.87 582
14548.01 560
14549.15 594
14550.29 620
14551.43 610
14552.57 626
14553.71 604
14554.85 597
14555.99 571
14557.13 609
14558.27 612
14559.41 585
14560.55 631
14561.69 646
14562.83 623
14563.97 605
14565.11 594
14566.25 609
14567.39 625
14568.53 581
14569.67 604
14570.81 656
14571.95 614
14573.09 628
14574.23 652
14575.37 611
14576.51 637
14577.65 627
14578.79 619
14579.94 645
14581.08 685
14582.22 633
14583.36 626
14584.50 630
14585.64 619
14586.78 646
14587.92 648
14589.06 620
14590.21 603
14591.35 646
14592.49 618
14593.63 618
14594.77 683
14595.91 626
14597.05 619
14598.20 602
14599.34 651
14600.48 663
14601.62 659
14602.76 642
14603.90 634
14605.05 673
14606.19 648
14607.33 663
14608.47 697
14609.61 715
14610.76 665
14611.90 693
14613.04 693
14614.18 656
14615.32 680
14616.47 666
14617.61 666
14618.75 717
14619.89 681
14621.04 647
14622.18 644
14623.32 669
14624.46 667
14625.61 752
14626.75 697
14627.89 646
14629.04 679
14630.18 704
14631.32 752
14632.46 684
14633.61 677
14634.75 681
14635.89 728
14637.04 739
14638.18 706
14639.32 763
14640.47 723
14641.61 736
14642.75 744
14643.90 770
14645.04 807
14646.18 790
14647.33 833
14648.47 825
14649.61 816
14650.76 840
14651.90 853
14653.05 821
14654.19 857
14655.33 765
14656.48 760
14657.62 698
14658.76 769
14659.91 798
14661.05 752
14662.20 713
14663.34 662
14664.49 699
14665.63 689
14666.77 632
14667.92 685
14669.06 705
14670.21 703
14671.35 716
14672.50 717
14673.64 691
14674.79 661
14675.93 701
14677.07 710
14678.22 621
14679.36 636
14680.51 616
14681.65 679
14682.80 667
14683.94 693
14685.09 604
14686.23 585
14687.38 600
14688.52 644
14689.67 677
14690.81 639
14691.96 652
14693.10 643
14694.25 644
14695.40 650
14696.54 626
14697.69 654
14698.83 623
14699.98 609
14701.12 628
14702.27 603
14703.41 626
14704.56 601
14705.71 617
14706.85 619
14708.00 625
14709.14 634
14710.29 630
14711.44 661
14712.58 590
14713.73 605
14714.87 597
14716.02 616
14717.17 642
14718.31 648
14719.46 625
14720.61 608
14721.75 600
14722.90 590
14724.05 606
14725.19 632
14726.34 622
14727.49 620
14728.63 616
14729.78 604
14730.93 626
14732.07 661
14733.22 649
14734.37 656
14735.51 610
14736.66 611
14737.81 668
14738.95 648
14740.10 656
14741.25 636
14742.40 618
14743.54 606
14744.69 611
14745.84 636
14746.99 603
14748.13 596
14749.28 681
14750.43 648
14751.58 628
14752.72 587
14753.87 643
14755.02 627
14756.17 566
14757.31 623
14758.46 606
14759.61 658
14760.76 614
14761.91 676
14763.05 679
14764.20 679
14765.35 670
14766.50 687
14767.65 657
14768.80 696
14769.94 643
14771.09 643
14772.24 623
14773.39 707
14774.54 686
14775.69 617
14776.83 690
14777.98 632
14779.13 652
14780.28 687
14781.43 692
14782.58 713
14783.73 643
14784.88 682
14786.03 619
14787.17 684
14788.32 677
14789.47 699
14790.62 758
14791.77 760
14792.92 706
14794.07 720
14795.22 755
14796.37 740
14797.52 726
14798.67 786
14799.82 792
14800.97 732
14802.12 756
14803.26 731
14804.41 718
14805.56 707
14806.71 734
14807.86 775
14809.01 821
14810.16 778
14811.31 800
14812.46 742
14813.61 759
14814.76 748
14815.91 747
14817.06 748
14818.21 754
14819.36 772
14820.51 720
14821.66 738
14822.82 757
14823.97 741
14825.12 746
14826.27 733
14827.42 784
14828.57 705
14829.72 639
14830.87 712
14832.02 746
14833.17 654
14834.32 672
14835.47 705
14836.62 684
14837.77 720
14838.93 677
14840.08 667
14841.23 637
14842.38 636
14843.53 678
14844.68 673
14845.83 574
14846.98 615
14848.14 624
14849.29 623
14850.44 592
14851.59 564
14852.74 594
14853.89 621
14855.04 606
14856.20 611
14857.35 574
14858.50 624
14859.65 623
14860.80 610
14861.96 610
14863.11 559
14864.26 602
14865.41 623
14866.56 613
14867.72 567
14868.87 598
14870.02 548
14871.17 599
14872.32 622
14873.48 572
14874.63 559
14875.78 627
14876.93 553
14878.09 567
14879.24 538
14880.39 532
14881.54 538
14882.70 547
14883.85 554
14885.00 595
14886.16 554
14887.31 532
14888.46 540
14889.61 541
14890.77 529
14891.92 574
14893.07 584
14894.23 554
14895.38 554
14896.53 527
14897.69 562
14898.84 527
14899.99 515
14901.15 529
14902.30 602
14903.45 556
14904.61 562
14905.76 532
14906.91 549
14908.07 560
14909.22 543
14910.38 556
14911.53 553
14912.68 536
14913.84 522
14914.99 506
14916.15 559
14917.30 557
14918.45 533
14919.61 543
14920.76 513
14921.92 510
14923.07 534
14924.22 561
14925.38 498
14926.53 528
14927.69 576
14928.84 549
14930.00 527
14931.15 545
14932.31 540
14933.46 552
14934.62 552
14935.77 523
14936.93 535
14938.08 559
14939.24 521
14940.39 518
14941.55 582
14942.70 628
14943.86 589
14945.01 565
14946.17 574
14947.32 578
14948.48 566
14949.63 589
14950.79 551
14951.94 544
14953.10 583
14954.25 561
14955.41 536
14956.56 528
14957.72 505
14958.88 526
14960.03 539
14961.19 494
14962.34 509
14963.50 529
14964.65 513
14965.81 491
14966.97 485
14968.12 472
14969.28 548
14970.43 604
14971.59 521
14972.75 500
14973.90 517
14975.06 560
14976.22 530
14977.37 488
14978.53 533
14979.69 546
14980.84 537
14982.00 506
14983.16 509
14984.31 548
14985.47 566
14986.63 531
14987.78 499
14988.94 507
14990.10 497
14991.25 525
14992.41 518
14993.57 501
14994.72 516
14995.88 508
14997.04 602
14998.20 545
14999.35 500
15000.51 509
15001.67 488
15002.82 496
15003.98 526
15005.14 491
15006.30 505
15007.45 508
15008.61 488
15009.77 482
15010.93 514
15012.09 469
15013.24 486
15014.40 499
15015.56 511
15016.72 506
15017.87 517
15019.03 509
15020.19 491
15021.35 459
15022.51 461
15023.67 485
15024.82 523
15025.98 543
15027.14 477
15028.30 511
15029.46 459
15030.62 504
15031.77 499
15032.93 479
15034.09 401
15035.25 511
15036.41 545
15037.57 492
15038.73 477
15039.88 476
15041.04 503
15042.20 506
15043.36 480
15044.52 454
15045.68 497
15046.84 545
15048.00 484
15049.16 469
15050.32 462
15051.47 478
15052.63 471
15053.79 464
15054.95 460
15056.11 453
15057.27 471
15058.43 461
15059.59 477
15060.75 528
15061.91 474
15063.07 487
15064.23 455
15065.39 496
15066.55 461
15067.71 447
15068.87 504
15070.03 474
15071.19 472
15072.35 429
15073.51 462
15074.67 505
15075.83 451
15076.99 446
15078.15 480
15079.31 535
15080.47 438
15081.63 464
15082.79 466
15083.95 493
15085.11 448
15086.27 499
15087.43 502
15088.59 468
15089.76 445
15090.92 455
15092.08 461
15093.24 488
15094.40 469
15095.56 464
15096.72 467
15097.88 410
15099.04 476
15100.20 504
15101.37 474
15102.53 440
15103.69 489
15104.85 463
15106.01 462
15107.17 477
15108.33 485
15109.50 486
15110.66 522
15111.82 464
15112.98 487
15114.14 475
15115.30 444
15116.47 483
15117.63 485
15118.79 457
15119.95 497
15121.11 452
15122.27 492
15123.44 445
15124.60 429
15125.76 469
15126.92 463
15128.09 416
15129.25 442
15130.41 482
15131.57 505
15132.73 462
15133.90 469
15135.06 456
15136.22 442
15137.38 452
15138.55 430
15139.71 389
15140.87 433
15142.04 451
15143.20 433
15144.36 446
15145.52 445
15146.69 434
15147.85 513
15149.01 512
15150.18 439
15151.34 450
15152.50 450
15153.67 456
15154.83 473
15155.99 461
15157.16 434
15158.32 450
15159.48 484
15160.65 451
15161.81 468
15162.97 457
15164.14 456
15165.30 476
15166.46 476
15167.63 445
15168.79 453
15169.95 487
15171.12 484
15172.28 475
15173.45 467
15174.61 469
15175.77 487
15176.94 491
15178.10 472
15179.27 428
15180.43 419
15181.60 436
15182.76 465
15183.92 452
15185.09 455
15186.25 500
15187.42 469
15188.58 443
15189.75 464
15190.91 515
15192.08 499
15193.24 491
15194.41 472
15195.57 455
15196.74 469
15197.90 484
15199.07 527
15200.23 493
15201.40 473
15202.56 453
15203.73 523
15204.89 461
15206.06 480
15207.22 464
15208.39 450
15209.55 441
15210.72 467
15211.88 473
15213.05 447
15214.21 494
15215.38 452
15216.54 454
15217.71 458
15218.88 505
15220.04 499
15221.21 478
15222.37 419
15223.54 454
15224.71 471
15225.87 509
15227.04 484
15228.20 497
15229.37 517
15230.54 484
15231.70 517
15232.87 490
15234.03 494
15235.20 467
15236.37 480
15237.53 468
15238.70 507
15239.87 500
15241.03 490
15242.20 469
15243.37 498
15244.53 512
15245.70 526
15246.87 525
15248.03 513
15249.20 520
15250.37 498
15251.53 482
15252.70 565
15253.87 486
15255.04 494
15256.20 477
15257.37 485
15258.54 537
15259.70 513
15260.87 495
15262.04 484
15263.21 500
15264.37 461
15265.54 467
15266.71 486
15267.88 509
15269.04 539
15270.21 502
15271.38 469
15272.55 433
15273.72 452
15274.88 503
15276.05 474
15277.22 416
15278.39 470
15279.56 468
15280.72 493
15281.89 495
15283.06 467
15284.23 475
15285.40 548
15286.56 494
15287.73 470
15288.90 488
15290.07 454
15291.24 481
15292.41 518
15293.58 483
15294.74 470
15295.91 467
15297.08 470
15298.25 463
15299.42 486
15300.59 447
15301.76 488
15302.93 446
15304.09 460
15305.26 494
15306.43 463
15307.60 456
15308.77 467
15309.94 464
15311.11 488
15312.28 474
15313.45 442
15314.62 430
15315.79 477
15316.96 438
15318.13 498
15319.30 443
15320.46 438
15321.63 457
15322.80 509
15323.97 436
15325.14 448
15326.31 538
15327.48 488
15328.65 456
15329.82 459
15330.99 508
15332.16 483
15333.33 507
15334.50 501
15335.67 488
15336.84 441
15338.01 467
15339.18 482
15340.36 483
15341.53 468
15342.70 475
15343.87 445
15345.04 454
15346.21 475
15347.38 467
15348.55 450
15349.72 430
15350.89 469
15352.06 432
15353.23 439
15354.40 446
15355.57 475
15356.75 463
15357.92 469
15359.09 494
15360.26 466
15361.43 498
15362.60 510
15363.77 492
15364.94 429
15366.11 471
15367.29 482
15368.46 468
15369.63 461
15370.80 449
15371.97 461
15373.14 476
15374.32 454
15375.49 488
15376.66 455
15377.83 428
15379.00 484
15380.17 499
15381.35 503
15382.52 535
15383.69 436
15384.86 454
15386.03 438
15387.21 469
15388.38 464
15389.55 429
15390.72 437
15391.90 443
15393.07 484
15394.24 396
15395.41 411
15396.59 456
15397.76 440
15398.93 461
15400.10 467
15401.28 439
15402.45 446
15403.62 459
15404.79 468
15405.97 470
15407.14 446
15408.31 458
15409.49 418
15410.66 467
15411.83 434
15413.01 436
15414.18 446
15415.35 447
15416.53 422
15417.70 446
15418.87 435
15420.05 460
15421.22 487
15422.39 471
15423.57 459
15424.74 453
15425.91 497
15427.09 437
15428.26 430
15429.43 442
15430.61 422
15431.78 438
15432.96 451
15434.13 429
15435.30 490
15436.48 461
15437.65 465
15438.83 451
15440.00 443
15441.17 452
15442.35 451
15443.52 460
15444.70 462
15445.87 426
15447.05 444
15448.22 490
15449.40 438
15450.57 448
15451.75 443
15452.92 483
15454.09 471
15455.27 449
15456.44 452
15457.62 459
15458.79 446
15459.97 447
15461.14 452
15462.32 479
15463.49 417
15464.67 446
15465.84 468
15467.02 457
15468.19 457
15469.37 476
15470.55 431
15471.72 453
15472.90 489
15474.07 444
15475.25 432
15476.42 454
15477.60 469
15478.77 470
15479.95 477
15481.13 472
15482.30 492
15483.48 447
15484.65 411
15485.83 408
15487.00 436
15488.18 457
15489.36 452
15490.53 443
15491.71 430
15492.89 494
15494.06 432
15495.24 425
15496.41 479
15497.59 471
15498.77 448
15499.94 429
15501.12 495
15502.30 540
15503.47 488
15504.65 410
15505.83 459
15507.00 480
15508.18 490
15509.36 455
15510.53 446
15511.71 433
15512.89 465
15514.06 472
15515.24 446
15516.42 437
15517.60 419
15518.77 444
15519.95 428
15521.13 438
15522.30 482
15523.48 464
15524.66 486
15525.84 428
15527.01 429
15528.19 413
15529.37 430
15530.55 464
15531.73 449
15532.90 440
15534.08 422
15535.26 447
15536.44 471
15537.61 410
15538.79 428
15539.97 445
15541.15 450
15542.33 445
15543.50 427
15544.68 437
15545.86 450
15547.04 446
15548.22 445
15549.40 418
15550.57 461
15551.75 484
15552.93 416
15554.11 478
15555.29 423
15556.47 434
15557.65 443
15558.82 483
15560.00 466
15561.18 464
15562.36 437
15563.54 474
15564.72 464
15565.90 464
15567.08 458
15568.26 478
15569.43 436
15570.61 524
15571.79 496
15572.97 499
15574.15 466
15575.33 439
15576.51 497
15577.69 517
15578.87 498
15580.05 471
15581.23 462
15582.41 484
15583.59 501
15584.77 481
15585.95 463
15587.13 455
15588.31 482
15589.49 447
15590.67 452
15591.85 466
15593.03 490
15594.21 485
15595.39 502
15596.57 467
15597.75 448
15598.93 493
15600.11 447
15601.29 466
15602.47 486
15603.65 495
15604.83 491
15606.01 522
15607.19 483
15608.37 489
15609.55 517
15610.73 506
15611.91 511
15613.09 472
15614.27 485
15615.45 488
15616.64 496
15617.82 475
15619.00 498
15620.18 493
15621.36 472
15622.54 486
15623.72 484
15624.90 541
15626.08 506
15627.27 509
15628.45 533
15629.63 496
15630.81 474
15631.99 514
15633.17 520
15634.35 542
15635.54 570
15636.72 564
15637.90 541
15639.08 525
15640.26 553
15641.45 528
15642.63 488
15643.81 532
15644.99 548
15646.17 527
15647.36 544
15648.54 527
15649.72 517
15650.90 541
15652.08 513
15653.27 517
15654.45 535
15655.63 495
15656.81 537
15658.00 521
15659.18 559
15660.36 558
15661.54 532
15662.73 536
15663.91 577
15665.09 566
15666.27 535
15667.46 568
15668.64 574
15669.82 564
15671.01 545
15672.19 576
15673.37 620
15674.56 559
15675.74 557
15676.92 614
15678.10 576
15679.29 528
15680.47 513
15681.65 497
15682.84 551
15684.02 597
15685.21 570
15686.39 561
15687.57 560
15688.76 511
15689.94 510
15691.12 542
15692.31 570
15693.49 547
15694.67 539
15695.86 548
15697.04 537
15698.23 518
15699.41 519
15700.59 511
15701.78 545
15702.96 560
15704.15 555
15705.33 555
15706.52 529
15707.70 548
15708.88 548
15710.07 532
15711.25 543
15712.44 551
15713.62 537
15714.81 579
15715.99 567
15717.18 541
15718.36 508
15719.55 568
15720.73 569
15721.92 585
15723.10 580
15724.29 601
15725.47 595
15726.66 560
15727.84 572
15729.03 534
15730.21 564
15731.40 576
15732.58 543
15733.77 566
15734.95 577
15736.14 574
15737.32 600
15738.51 578
15739.69 562
15740.88 589
15742.07 579
15743.25 613
15744.44 556
15745.62 559
15746.81 641
15747.99 640
15749.18 579
15750.37 535
15751.55 557
15752.74 575
15753.93 581
15755.11 571
15756.30 578
15757.48 600
15758.67 543
15759.86 532
15761.04 548
15762.23 578
15763.42 632
15764.60 588
15765.79 630
15766.98 608
15768.16 576
15769.35 562
15770.54 562
15771.72 538
15772.91 547
15774.10 542
15775.28 607
15776.47 577
15777.66 600
15778.84 588
15780.03 581
15781.22 597
15782.41 584
15783.59 593
15784.78 568
15785.97 588
15787.15 567
15788.34 588
15789.53 585
15790.72 561
15791.90 605
15793.09 543
15794.28 534
15795.47 541
15796.65 540
15797.84 585
15799.03 559
15800.22 560
15801.41 642
15802.59 566
15803.78 529
15804.97 524
15806.16 561
15807.35 581
15808.53 561
15809.72 548
15810.91 577
15812.10 536
15813.29 477
15814.48 527
15815.66 544
15816.85 563
15818.04 546
15819.23 507
15820.42 548
15821.61 569
15822.80 551
15823.98 507
15825.17 527
15826.36 524
15827.55 542
15828.74 505
15829.93 480
15831.12 512
15832.31 551
15833.50 521
15834.69 558
15835.87 524
15837.06 517
15838.25 537
15839.44 538
15840.63 503
15841.82 526
15843.01 542
15844.20 482
15845.39 491
15846.58 524
15847.77 469
15848.96 513
15850.15 485
15851.34 469
15852.53 439
15853.72 516
15854.91 499
15856.10 487
15857.29 529
15858.48 467
15859.67 498
15860.86 532
15862.05 560
15863.24 530
15864.43 546
15865.62 494
15866.81 489
15868.00 514
15869.19 520
15870.38 515
15871.57 528
15872.76 503
15873.95 484
15875.14 474
15876.33 478
15877.52 503
15878.72 471
15879.91 503
15881.10 499
15882.29 514
15883.48 488
15884.67 486
15885.86 483
15887.05 473
15888.24 501
15889.43 496
15890.63 518
15891.82 523
15893.01 467
15894.20 466
15895.39 466
15896.58 461
15897.77 457
15898.97 482
15900.16 495
15901.35 460
15902.54 492
15903.73 489
15904.92 501
15906.12 508
15907.31 468
15908.50 443
15909.69 474
15910.88 493
15912.08 508
15913.27 536
15914.46 526
15915.65 469
15916.85 478
15918.04 524
15919.23 494
15920.42 519
15921.61 525
15922.81 519
15924.00 478
15925.19 532
15926.38 492
15927.58 500
15928.77 533
15929.96 502
15931.16 503
15932.35 475
15933.54 500
15934.73 470
15935.93 467
15937.12 480
15938.31 514
15939.51 471
15940.70 471
15941.89 470
15943.09 502
15944.28 538
15945.47 553
15946.67 563
15947.86 544
15949.05 487
15950.25 494
15951.44 529
15952.63 490
15953.83 533
15955.02 498
15956.21 489
15957.41 511
15958.60 516
15959.80 467
15960.99 484
15962.18 455
15963.38 460
15964.57 470
15965.77 459
15966.96 440
15968.15 458
15969.35 432
15970.54 444
15971.74 467
15972.93 465
15974.13 449
15975.32 476
15976.51 432
15977.71 445
15978.90 425
15980.10 447
15981.29 463
15982.49 471
15983.68 499
15984.88 449
15986.07 428
15987.27 464
15988.46 462
15989.66 433
15990.85 458
15992.05 448
15993.24 458
15994.44 429
15995.63 446
15996.83 457
15998.02 422
15999.22 421
16000.41 461
16001.61 474
16002.80 442
16004.00 443
16005.20 406
16006.39 437
16007.59 440
16008.78 430
16009.98 436
16011.17 439
16012.37 437
16013.57 453
16014.76 437
16015.96 443
16017.15 419
16018.35 403
16019.55 428
16020.74 428
16021.94 456
16023.13 416
16024.33 449
16025.53 427
16026.72 425
16027.92 473
16029.12 447
16030.31 421
16031.51 414
16032.71 445
16033.90 418
16035.10 396
16036.30 438
16037.49 443
16038.69 446
16039.89 456
16041.08 427
16042.28 418
16043.48 436
16044.67 474
16045.87 430
16047.07 407
16048.27 408
16049.46 421
16050.66 426
16051.86 412
16053.06 414
16054.25 417
16055.45 429
16056.65 466
16057.84 477
16059.04 457
16060.24 427
16061.44 427
16062.64 439
16063.83 437
16065.03 449
16066.23 434
16067.43 469
16068.62 450
16069.82 429
16071.02 411
16072.22 396
16073.42 407
16074.62 421
16075.81 418
16077.01 401
16078.21 424
16079.41 464
16080.61 422
16081.81 406
16083.00 429
16084.20 439
16085.40 400
16086.60 383
16087.80 386
16089.00 394
16090.20 434
16091.39 434
16092.59 426
16093.79 399
16094.99 373
16096.19 416
16097.39 393
16098.59 401
16099.79 468
16100.99 416
16102.19 377
16103.38 417
16104.58 386
16105.78 408
16106.98 414
16108.18 381
16109.38 406
16110.58 407
16111.78 420
16112.98 407
16114.18 395
16115.38 388
16116.58 411
16117.78 416
16118.98 379
16120.18 418
16121.38 372
16122.58 393
16123.78 389
16124.98 401
16126.18 437
16127.38 442
16128.58 434
16129.78 406
16130.98 387
16132.18 413
16133.38 397
16134.58 370
16135.78 421
16136.98 426
16138.18 378
16139.38 381
16140.58 396
16141.78 416
16142.98 411
16144.19 381
16145.39 428
16146.59 392
16147.79 421
16148.99 412
16150.19 387
16151.39 459
16152.59 393
16153.79 381
16154.99 394
16156.20 415
16157.40 393
16158.60 407
16159.80 423
16161.00 410
16162.20 426
16163.40 408
16164.61 457
16165.81 407
16167.01 417
16168.21 416
16169.41 374
16170.61 394
16171.82 443
16173.02 397
16174.22 412
16175.42 424
16176.62 413
16177.82 411
16179.03 395
16180.23 416
16181.43 395
16182.63 427
16183.84 446
16185.04 414
16186.24 424
16187.44 474
16188.65 401
16189.85 379
16191.05 424
16192.25 434
16193.46 435
16194.66 404
16195.86 414
16197.06 419
16198.27 416
16199.47 417
16200.67 405
16201.87 398
16203.08 410
16204.28 427
16205.48 402
16206.69 411
16207.89 432
16209.09 423
16210.30 447
16211.50 459
16212.70 421
16213.91 412
16215.11 396
16216.31 396
16217.52 407
16218.72 411
16219.92 400
16221.13 397
16222.33 404
16223.53 357
16224.74 393
16225.94 391
16227.15 410
16228.35 415
16229.55 389
16230.76 432
16231.96 447
16233.17 391
16234.37 434
16235.57 381
16236.78 435
16237.98 423
16239.19 424
16240.39 419
16241.60 462
16242.80 443
16244.00 411
16245.21 437
16246.41 448
16247.62 424
16248.82 411
16250.03 427
16251.23 458
16252.44 439
16253.64 455
16254.85 437
16256.05 433
16257.26 411
16258.46 441
16259.67 415
16260.87 418
16262.08 388
16263.28 426
16264.49 462
16265.69 444
16266.90 420
16268.10 418
16269.31 438
16270.51 450
16271.72 428
16272.93 381
16274.13 417
16275.34 420
16276.54 425
16277.75 431
16278.95 424
16280.16 431
16281.37 478
16282.57 467
16283.78 428
16284.98 395
16286.19 402
16287.40 464
16288.60 459
16289.81 434
16291.01 457
16292.22 487
16293.43 471
16294.63 495
16295.84 414
16297.05 458
16298.25 452
16299.46 457
16300.67 432
16301.87 409
16303.08 427
16304.29 471
16305.49 501
16306.70 442
16307.91 456
16309.11 521
16310.32 459
16311.53 446
16312.73 450
16313.94 423
16315.15 421
16316.36 517
16317.56 463
16318.77 484
16319.98 447
16321.19 458
16322.39 471
16323.60 464
16324.81 495
16326.02 510
16327.22 520
16328.43 497
16329.64 481
16330.85 479
16332.05 472
16333.26 475
16334.47 433
16335.68 426
16336.88 492
16338.09 459
16339.30 444
16340.51 383
16341.72 446
16342.93 439
16344.13 441
16345.34 433
16346.55 409
16347.76 428
16348.97 479
16350.18 508
16351.38 420
16352.59 424
16353.80 452
16355.01 419
16356.22 428
16357.43 396
16358.64 406
16359.84 431
16361.05 471
16362.26 446
16363.47 406
16364.68 388
16365.89 441
16367.10 444
16368.31 447
16369.52 392
16370.73 385
16371.93 416
16373.14 409
16374.35 424
16375.56 416
16376.77 396
16377.98 432
16379.19 397
16380.40 408
16381.61 424
16382.82 409
16384.03 430
16385.24 429
16386.45 431
16387.66 400
16388.87 463
16390.08 390
16391.29 349
16392.50 383
16393.71 433
16394.92 412
16396.13 409
16397.34 414
16398.55 416
16399.76 399
16400.97 404
16402.18 389
16403.39 425
16404.60 397
16405.81 396
16407.02 410
16408.23 397
16409.44 387
16410.65 416
16411.86 477
16413.08 410
16414.29 417
16415.50 440
16416.71 368
16417.92 409
16419.13 392
16420.34 398
16421.55 394
16422.76 389
16423.97 431
16425.19 411
16426.40 397
16427.61 391
16428.82 393
16430.03 420
16431.24 357
16432.45 358
16433.67 418
16434.88 427
16436.09 426
16437.30 373
16438.51 389
16439.72 424
16440.94 419
16442.15 391
16443.36 406
16444.57 411
16445.78 413
16446.99 375
16448.21 429
16449.42 450
16450.63 390
16451.84 455
16453.06 412
16454.27 398
16455.48 385
16456.69 387
16457.90 394
16459.12 386
16460.33 409
16461.54 402
16462.75 425
16463.97 380
16465.18 395
16466.39 366
16467.61 368
16468.82 379
16470.03 377
16471.24 395
16472.46 367
16473.67 352
16474.88 375
16476.10 371
16477.31 370
16478.52 405
16479.74 414
16480.95 395
16482.16 347
16483.38 355
16484.59 419
16485.80 407
16487.02 369
16488.23 376
16489.44 398
16490.66 430
16491.87 418
16493.08 397
16494.30 427
16495.51 393
16496.73 416
16497.94 423
16499.15 395
16500.37 417
16501.58 417
16502.80 392
16504.01 412
16505.22 416
16506.44 416
16507.65 393
16508.87 373
16510.08 362
16511.30 377
16512.51 438
16513.72 422
16514.94 398
16516.15 414
16517.37 381
16518.58 381
16519.80 440
16521.01 401
16522.23 384
16523.44 391
16524.66 394
16525.87 388
16527.09 424
16528.30 416
16529.52 402
16530.73 379
16531.95 448
16533.16 406
16534.38 390
16535.59 392
16536.81 414
16538.02 368
16539.24 386
16540.45 376
16541.67 403
16542.89 398
16544.10 356
16545.32 398
16546.53 376
16547.75 398
16548.96 401
16550.18 367
16551.40 365
16552.61 379
16553.83 381
16555.04 386
16556.26 393
16557.48 382
16558.69 369
16559.91 407
16561.12 356
16562.34 386
16563.56 391
16564.77 349
16565.99 371
16567.21 388
16568.42 423
16569.64 405
16570.86 416
16572.07 398
16573.29 354
16574.51 410
16575.72 460
16576.94 394
16578.16 402
16579.37 367
16580.59 381
16581.81 413
16583.02 384
16584.24 366
16585.46 376
16586.68 366
16587.89 369
16589.11 411
16590.33 417
16591.54 359
16592.76 378
16593.98 371
16595.20 406
16596.41 418
16597.63 427
16598.85 400
16600.07 421
16601.29 418
16602.50 446
16603.72 368
16604.94 440
16606.16 418
16607.37 401
16608.59 433
16609.81 448
16611.03 452
16612.25 426
16613.46 403
16614.68 364
16615.90 388
16617.12 409
16618.34 426
16619.56 386
16620.77 419
16621.99 457
16623.21 424
16624.43 400
16625.65 414
16626.87 356
16628.09 365
16629.30 366
16630.52 390
16631.74 376
16632.96 415
16634.18 414
16635.40 396
16636.62 407
16637.84 415
16639.06 411
16640.28 404
16641.49 381
16642.71 403
16643.93 410
16645.15 399
16646.37 424
16647.59 418
16648.81 388
16650.03 417
16651.25 407
16652.47 375
16653.69 372
16654.91 422
16656.13 404
16657.35 385
16658.57 421
16659.79 340
16661.01 373
16662.23 408
16663.45 396
16664.67 369
16665.89 378
16667.11 394
16668.33 365
16669.55 390
16670.77 364
16671.99 420
16673.21 364
16674.43 409
16675.65 411
16676.87 357
16678.09 403
16679.31 432
16680.53 386
16681.75 396
16682.97 386
16684.19 411
16685.42 400
16686.64 365
16687.86 394
16689.08 368
16690.30 374
16691.52 367
16692.74 363
16693.96 409
16695.18 394
16696.40 396
16697.63 379
16698.85 378
16700.07 374
16701.29 377
16702.51 390
16703.73 394
16704.95 370
16706.18 363
16707.40 382
16708.62 435
16709.84 366
16711.06 351
16712.28 372
16713.51 335
16714.73 347
16715.95 363
16717.17 347
16718.39 329
16719.62 382
16720.84 389
16722.06 385
16723.28 374
16724.50 367
16725.73 394
16726.95 352
16728.17 356
16729.39 347
16730.62 335
16731.84 412
16733.06 400
16734.28 388
16735.51 382
16736.73 375
16737.95 354
16739.18 370
16740.40 353
16741.62 343
16742.84 352
16744.07 363
16745.29 366
16746.51 385
16747.74 373
16748.96 352
16750.18 379
16751.41 359
16752.63 371
16753.85 400
16755.08 406
16756.30 365
16757.52 358
16758.75 366
16759.97 377
16761.19 386
16762.42 381
16763.64 389
16764.86 351
16766.09 385
16767.31 397
16768.54 358
16769.76 332
16770.98 381
16772.21 413
16773.43 368
16774.66 373
16775.88 356
16777.10 352
16778.33 381
16779.55 354
16780.78 383
16782.00 413
16783.22 332
16784.45 397
16785.67 376
16786.90 339
16788.12 366
16789.35 364
16790.57 366
16791.80 383
16793.02 384
16794.25 403
16795.47 331
16796.70 379
16797.92 379
16799.15 358
16800.37 351
16801.60 361
16802.82 402
16804.05 407
16805.27 375
16806.50 328
16807.72 387
16808.95 367
16810.17 383
16811.40 396
16812.62 383
16813.85 444
16815.07 393
16816.30 351
16817.53 408
16818.75 371
16819.98 376
16821.20 378
16822.43 374
16823.65 395
16824.88 382
16826.11 358
16827.33 338
16828.56 369
16829.78 399
16831.01 337
16832.24 369
16833.46 387
16834.69 361
16835.92 376
16837.14 375
16838.37 401
16839.60 413
16840.82 393
16842.05 396
16843.27 359
16844.50 398
16845.73 377
16846.96 377
16848.18 376
16849.41 368
16850.64 381
16851.86 372
16853.09 383
16854.32 393
16855.54 415
16856.77 452
16858.00 365
16859.22 402
16860.45 381
16861.68 362
16862.91 348
16864.13 390
16865.36 387
16866.59 383
16867.82 381
16869.04 397
16870.27 410
16871.50 386
16872.73 335
16873.95 411
16875.18 346
16876.41 387
16877.64 373
16878.87 352
16880.09 398
16881.32 400
16882.55 424
16883.78 378
16885.01 380
16886.23 415
16887.46 388
16888.69 430
16889.92 417
16891.15 411
16892.38 429
16893.60 437
16894.83 414
16896.06 438
16897.29 447
16898.52 495
16899.75 450
16900.98 402
16902.20 472
16903.43 473
16904.66 455
16905.89 451
16907.12 413
16908.35 376
16909.58 399
16910.81 393
16912.04 431
16913.26 418
16914.49 430
16915.72 435
16916.95 417
16918.18 402
16919.41 410
16920.64 433
16921.87 413
16923.10 431
16924.33 402
16925.56 415
16926.79 403
16928.02 394
16929.25 390
16930.48 372
16931.71 422
16932.94 432
16934.17 379
16935.40 408
16936.63 416
16937.86 393
16939.09 372
16940.32 403
16941.55 406
16942.78 446
16944.01 410
16945.24 388
16946.47 391
16947.70 374
16948.93 414
16950.16 383
16951.39 395
16952.62 390
16953.85 399
16955.08 403
16956.31 370
16957.54 394
16958.77 376
16960.01 377
16961.24 387
16962.47 393
16963.70 373
16964.93 412
16966.16 384
16967.39 397
16968.62 383
16969.85 391
16971.08 389
16972.32 373
16973.55 380
16974.78 372
16976.01 378
16977.24 395
16978.47 397
16979.70 399
16980.94 373
16982.17 343
16983.40 381
16984.63 388
16985.86 379
16987.10 359
16988.33 404
16989.56 365
16990.79 355
16992.02 348
16993.26 362
16994.49 391
16995.72 375
16996.95 369
16998.18 373
16999.42 389
17000.65 396
17001.88 410
17003.11 381
17004.35 371
17005.58 405
17006.81 398
17008.04 378
17009.28 404
17010.51 416
17011.74 420
17012.97 429
17014.21 357
17015.44 348
17016.67 374
17017.91 401
17019.14 381
17020.37 392
17021.60 357
17022.84 361
17024.07 374
17025.30 376
17026.54 380
17027.77 357
17029.00 385
17030.24 346
17031.47 349
17032.70 376
17033.94 361
17035.17 383
17036.41 372
17037.64 387
17038.87 376
17040.11 398
17041.34 360
17042.57 339
17043.81 339
17045.04 375
17046.28 396
17047.51 365
17048.74 369
17049.98 370
17051.21 352
17052.45 338
17053.68 371
17054.92 378
17056.15 371
17057.38 342
17058.62 348
17059.85 392
17061.09 376
17062.32 402
17063.56 377
17064.79 368
17066.03 334
17067.26 375
17068.50 387
17069.73 363
17070.97 409
17072.20 334
17073.44 333
17074.67 350
17075.91 347
17077.14 365
17078.38 379
17079.61 352
17080.85 342
17082.08 350
17083.32 383
17084.55 394
17085.79 375
17087.02 349
17088.26 361
17089.49 387
17090.73 363
17091.97 370
17093.20 352
17094.44 344
17095.67 349
17096.91 354
17098.14 341
17099.38 360
17100.62 359
17101.85 347
17103.09 393
17104.32 363
17105.56 394
17106.80 359
17108.03 359
17109.27 394
17110.51 363
17111.74 353
17112.98 363
17114.21 330
17115.45 319
17116.69 352
17117.92 385
17119.16 387
17120.40 349
17121.63 382
17122.87 381
17124.11 328
17125.34 369
17126.58 374
17127.82 374
17129.06 396
17130.29 396
17131.53 383
17132.77 380
17134.00 332
17135.24 325
17136.48 357
17137.72 344
17138.95 385
17140.19 349
17141.43 351
17142.67 364
17143.90 359
17145.14 351
17146.38 365
17147.62 367
17148.85 344
17150.09 315
17151.33 332
17152.57 370
17153.80 356
17155.04 378
17156.28 378
17157.52 386
17158.76 406
17159.99 373
17161.23 376
17162.47 345
17163.71 328
17164.95 343
17166.19 379
17167.42 376
17168.66 370
17169.90 333
17171.14 347
17172.38 373
17173.62 394
17174.86 331
17176.09 328
17177.33 370
17178.57 361
17179.81 341
17181.05 318
17182.29 321
17183.53 374
17184.77 394
17186.01 396
17187.24 322
17188.48 345
17189.72 344
17190.96 350
17192.20 373
17193.44 350
17194.68 342
17195.92 373
17197.16 379
17198.40 350
17199.64 356
17200.88 392
17202.12 366
17203.36 336
17204.60 353
17205.84 338
17207.08 364
17208.32 341
17209.56 338
17210.80 346
17212.04 372
17213.28 354
17214.52 330
17215.76 313
17217.00 324
17218.24 332
17219.48 347
17220.72 377
17221.96 368
17223.20 339
17224.44 356
17225.68 344
17226.92 357
17228.16 339
17229.40 333
17230.64 366
17231.88 365
17233.12 369
17234.36 352
17235.60 363
17236.85 355
17238.09 397
17239.33 401
17240.57 366
17241.81 388
17243.05 359
17244.29 360
17245.53 362
17246.77 338
17248.02 325
17249.26 351
17250.50 367
17251.74 378
17252.98 353
17254.22 295
17255.46 311
17256.71 354
17257.95 365
17259.19 381
17260.43 354
17261.67 330
17262.91 364
17264.16 345
17265.40 365
17266.64 342
17267.88 363
17269.12 338
17270.37 358
17271.61 332
17272.85 377
17274.09 395
17275.34 363
17276.58 353
17277.82 327
17279.06 373
17280.30 391
17281.55 338
17282.79 331
17284.03 309
17285.27 351
17286.52 312
17287.76 328
17289.00 346
17290.25 349
17291.49 342
17292.73 353
17293.97 375
17295.22 366
17296.46 314
17297.70 330
17298.95 328
17300.19 345
17301.43 384
17302.68 334
17303.92 313
17305.16 314
17306.41 363
17307.65 354
17308.89 334
17310.14 354
17311.38 369
17312.62 370
17313.87 327
17315.11 298
17316.36 336
17317.60 366
17318.84 335
17320.09 306
17321.33 320
17322.58 342
17323.82 339
17325.06 355
17326.31 354
17327.55 320
17328.80 348
17330.04 349
17331.28 321
17332.53 320
17333.77 328
17335.02 345
17336.26 351
17337.51 378
17338.75 385
17340.00 326
17341.24 344
17342.48 349
17343.73 335
17344.97 325
17346.22 312
17347.46 363
17348.71 403
17349.95 345
17351.20 336
17352.44 364
17353.69 366
17354.93 355
17356.18 347
17357.42 331
17358.67 352
17359.92 346
17361.16 359
17362.41 339
17363.65 340
17364.90 340
17366.14 313
17367.39 345
17368.63 305
17369.88 305
17371.13 309
17372.37 330
17373.62 329
17374.86 315
17376.11 322
17377.35 362
17378.60 341
17379.85 307
17381.09 347
17382.34 355
17383.59 345
17384.83 333
17386.08 345
17387.32 340
17388.57 325
17389.82 313
17391.06 362
17392.31 329
17393.56 308
17394.80 329
17396.05 325
17397.30 331
17398.54 336
17399.79 356
17401.04 306
17402.28 315
17403.53 315
17404.78 345
17406.02 339
17407.27 326
17408.52 307
17409.77 340
17411.01 320
17412.26 346
17413.51 325
17414.75 349
17416.00 348
17417.25 331
17418.50 350
17419.74 353
17420.99 348
17422.24 315
17423.49 325
17424.73 353
17425.98 353
17427.23 347
17428.48 325
17429.73 327
17430.97 325
17432.22 348
17433.47 349
17434.72 345
17435.97 340
17437.21 348
17438.46 326
17439.71 341
17440.96 335
17442.21 333
17443.45 352
17444.70 322
17445.95 360
17447.20 320
17448.45 365
17449.70 352
17450.95 347
17452.19 357
17453.44 356
17454.69 358
17455.94 365
17457.19 380
17458.44 372
17459.69 348
17460.94 384
17462.19 341
17463.43 370
17464.68 383
17465.93 327
17467.18 329
17468.43 335
17469.68 333
17470.93 349
17472.18 372
17473.43 370
17474.68 361
17475.93 352
17477.18 366
17478.43 348
17479.68 331
17480.93 329
17482.18 328
17483.43 330
17484.68 343
17485.93 329
17487.17 333
17488.42 347
17489.67 327
17490.92 357
17492.18 360
17493.43 361
17494.68 319
17495.93 328
17497.18 325
17498.43 336
17499.68 323
17500.93 367
17502.18 370
17503.43 367
17504.68 365
17505.93 334
17507.18 341
17508.43 341
17509.68 364
17510.93 362
17512.18 345
17513.43 339
17514.68 372
17515.94 349
17517.19 343
17518.44 317
17519.69 362
17520.94 359
17522.19 358
17523.44 329
17524.69 351
17525.94 366
17527.20 334
17528.45 363
17529.70 340
17530.95 361
17532.20 347
17533.45 353
17534.70 361
17535.96 349
17537.21 371
17538.46 348
17539.71 386
17540.96 389
17542.22 382
17543.47 408
17544.72 400
17545.97 383
17547.22 367
17548.48 371
17549.73 390
17550.98 366
17552.23 336
17553.48 365
17554.74 375
17555.99 402
17557.24 423
17558.49 377
17559.75 374
17561.00 350
17562.25 377
17563.50 355
17564.76 359
17566.01 381
17567.26 373
17568.52 348
17569.77 365
17571.02 370
17572.27 325
17573.53 371
17574.78 381
17576.03 377
17577.29 378
17578.54 398
17579.79 404
17581.05 371
17582.30 372
17583.55 367
17584.81 406
17586.06 383
17587.31 382
17588.57 431
17589.82 376
17591.07 369
17592.33 379
17593.58 356
17594.83 371
17596.09 369
17597.34 390
17598.60 402
17599.85 375
17601.10 377
17602.36 377
17603.61 350
17604.87 343
17606.12 372
17607.37 397
17608.63 371
17609.88 401
17611.14 387
17612.39 389
17613.65 351
17614.90 339
17616.16 360
17617.41 363
17618.66 341
17619.92 333
17621.17 347
17622.43 360
17623.68 371
17624.94 358
17626.19 340
17627.45 348
17628.70 341
17629.96 359
17631.21 349
17632.47 372
17633.72 375
17634.98 383
17636.23 363
17637.49 347
17638.74 378
17640.00 364
17641.26 346
17642.51 362
17643.77 408
17645.02 342
17646.28 360
17647.53 385
17648.79 368
17650.04 371
17651.30 360
17652.56 358
17653.81 406
17655.07 368
17656.32 346
17657.58 358
17658.84 339
17660.09 316
17661.35 337
17662.60 350
17663.86 337
17665.12 311
17666.37 319
17667.63 349
17668.89 356
17670.14 329
17671.40 332
17672.66 352
17673.91 359
17675.17 347
17676.43 330
17677.68 356
17678.94 346
17680.20 318
17681.45 340
17682.71 365
17683.97 366
17685.22 350
17686.48 347
17687.74 316
17688.99 360
17690.25 337
17691.51 388
17692.77 350
17694.02 354
17695.28 357
17696.54 340
17697.80 329
17699.05 337
17700.31 348
17701.57 314
17702.83 355
17704.08 315
17705.34 342
17706.60 344
17707.86 352
17709.11 315
17710.37 312
17711.63 287
17712.89 298
17714.15 344
17715.40 336
17716.66 362
17717.92 306
17719.18 340
17720.44 373
17721.70 338
17722.95 356
17724.21 355
17725.47 348
17726.73 351
17727.99 330
17729.25 359
17730.51 323
17731.76 354
17733.02 346
17734.28 347
17735.54 319
17736.80 310
17738.06 366
17739.32 344
17740.58 317
17741.83 314
17743.09 365
17744.35 325
17745.61 308
17746.87 325
17748.13 334
17749.39 371
17750.65 368
17751.91 302
17753.17 321
17754.43 337
17755.69 331
17756.95 338
17758.21 332
17759.47 318
17760.73 310
17761.98 361
17763.24 354
17764.50 409
17765.76 348
17767.02 344
17768.28 350
17769.54 325
17770.80 333
17772.06 362
17773.32 357
17774.58 342
17775.84 352
17777.11 334
17778.37 372
17779.63 380
17780.89 352
17782.15 348
17783.41 341
17784.67 354
17785.93 351
17787.19 334
17788.45 326
17789.71 348
17790.97 343
17792.23 323
17793.49 331
17794.75 311
17796.01 311
17797.28 305
17798.54 351
17799.80 325
17801.06 347
17802.32 351
17803.58 341
17804.84 334
17806.10 310
17807.37 353
17808.63 313
17809.89 361
17811.15 354
17812.41 329
17813.67 349
17814.93 346
17816.20 359
17817.46 318
17818.72 306
17819.98 337
17821.24 375
17822.50 405
17823.77 336
17825.03 379
17826.29 359
17827.55 379
17828.81 331
17830.08 321
17831.34 338
17832.60 318
17833.86 327
17835.13 333
17836.39 309
17837.65 309
17838.91 355
17840.18 368
17841.44 354
17842.70 342
17843.96 360
17845.23 358
17846.49 362
17847.75 336
17849.01 341
17850.28 315
17851.54 344
17852.80 352
17854.07 368
17855.33 328
17856.59 337
17857.86 325
17859.12 326
17860.38 326
17861.65 338
17862.91 352
17864.17 345
17865.44 314
17866.70 315
17867.96 321
17869.23 286
17870.49 353
17871.75 337
17873.02 321
17874.28 307
17875.54 329
17876.81 352
17878.07 352
17879.34 349
17880.60 335
17881.86 277
17883.13 288
17884.39 327
17885.66 327
17886.92 322
17888.18 318
17889.45 321
17890.71 319
17891.98 338
17893.24 315
17894.51 316
17895.77 318
17897.04 317
17898.30 342
17899.56 344
17900.83 330
17902.09 327
17903.36 329
17904.62 340
17905.89 348
17907.15 362
17908.42 333
17909.68 334
17910.95 315
17912.21 302
17913.48 324
17914.74 351
17916.01 340
17917.27 334
17918.54 324
17919.80 318
17921.07 338
17922.34 351
17923.60 327
17924.87 301
17926.13 299
17927.40 342
17928.66 324
17929.93 326
17931.19 318
17932.46 328
17933.73 294
17934.99 326
17936.26 318
17937.52 291
17938.79 321
17940.06 369
17941.32 302
17942.59 335
17943.85 305
17945.12 310
17946.39 353
17947.65 337
17948.92 315
17950.19 326
17951.45 337
17952.72 320
17953.99 320
17955.25 323
17956.52 295
17957.79 314
17959.05 333
17960.32 354
17961.59 346
17962.85 314
17964.12 326
17965.39 328
17966.65 353
17967.92 348
17969.19 336
17970.45 372
17971.72 330
17972.99 337
17974.26 310
17975.52 293
17976.79 339
17978.06 294
17979.33 306
17980.59 365
17981.86 323
17983.13 283
17984.40 331
17985.66 344
17986.93 332
17988.20 307
17989.47 334
17990.73 311
17992.00 337
17993.27 357
17994.54 346
17995.81 326
17997.07 351
17998.34 329
17999.61 342
18000.88 327
18002.15 319
18003.42 342
18004.68 334
18005.95 316
18007.22 331
18008.49 315
18009.76 298
18011.03 303
18012.30 316
18013.56 361
18014.83 320
18016.10 326
18017.37 314
18018.64 356
18019.91 340
18021.18 349
18022.45 349
18023.71 333
18024.98 324
18026.25 303
18027.52 336
18028.79 333
18030.06 336
18031.33 322
18032.60 294
18033.87 337
18035.14 337
18036.41 328
18037.68 352
18038.95 327
18040.22 326
18041.49 334
18042.76 308
18044.02 316
18045.29 346
18046.56 347
18047.83 357
18049.10 340
18050.37 332
18051.64 330
18052.91 313
18054.18 316
18055.45 342
18056.72 332
18057.99 353
18059.27 309
18060.54 317
18061.81 340
18063.08 304
18064.35 314
18065.62 342
18066.89 332
18068.16 322
18069.43 328
18070.70 314
18071.97 312
18073.24 343
18074.51 314
18075.78 358
18077.05 306
18078.32 309
18079.60 314
18080.87 291
18082.14 334
18083.41 328
18084.68 335
18085.95 299
18087.22 340
18088.49 359
18089.77 369
18091.04 332
18092.31 334
18093.58 313
18094.85 326
18096.12 348
18097.39 344
18098.67 347
18099.94 328
18101.21 332
18102.48 318
18103.75 335
18105.02 323
18106.30 327
18107.57 338
18108.84 349
18110.11 324
18111.38 343
18112.66 364
18113.93 375
18115.20 331
18116.47 330
18117.75 305
18119.02 307
18120.29 368
18121.56 329
18122.84 316
18124.11 334
18125.38 317
18126.65 320
18127.93 337
18129.20 309
18130.47 335
18131.74 347
18133.02 351
18134.29 345
18135.56 315
18136.84 321
18138.11 338
18139.38 320
18140.66 319
18141.93 326
18143.20 304
18144.48 362
18145.75 315
18147.02 355
18148.30 318
18149.57 374
18150.84 351
18152.12 354
18153.39 340
18154.66 346
18155.94 372
18157.21 358
18158.48 375
18159.76 304
18161.03 333
18162.31 322
18163.58 310
18164.85 308
18166.13 390
18167.40 346
18168.68 353
18169.95 318
18171.22 372
18172.50 346
18173.77 344
18175.05 378
18176.32 361
18177.60 358
18178.87 337
18180.15 339
18181.42 347
18182.69 345
18183.97 334
18185.24 343
18186.52 345
18187.79 370
18189.07 317
18190.34 314
18191.62 315
18192.89 377
18194.17 370
18195.44 343
18196.72 332
18197.99 365
18199.27 335
18200.54 336
18201.82 336
18203.09 320
18204.37 318
18205.65 324
18206.92 317
18208.20 315
18209.47 340
18210.75 360
18212.02 369
18213.30 335
18214.57 329
18215.85 335
18217.13 361
18218.40 358
18219.68 329
18220.95 337
18222.23 355
18223.51 382
18224.78 382
18226.06 317
18227.33 336
18228.61 351
18229.89 358
18231.16 339
18232.44 328
18233.72 318
18234.99 336
18236.27 365
18237.55 305
18238.82 323
18240.10 378
18241.38 336
18242.65 336
18243.93 307
18245.21 341
18246.48 352
18247.76 333
18249.04 325
18250.31 325
18251.59 327
18252.87 311
18254.15 312
18255.42 314
18256.70 326
18257.98 339
18259.25 341
18260.53 305
18261.81 297
18263.09 301
18264.36 320
18265.64 319
18266.92 337
18268.20 309
18269.47 327
18270.75 350
18272.03 349
18273.31 326
18274.59 308
18275.86 330
18277.14 378
18278.42 302
18279.70 314
18280.98 324
18282.25 303
18283.53 286
18284.81 311
18286.09 300
18287.37 336
18288.64 320
18289.92 346
18291.20 332
18292.48 344
18293.76 354
18295.04 351
18296.32 321
18297.59 328
18298.87 354
18300.15 327
18301.43 311
18302.71 348
18303.99 343
18305.27 351
18306.55 311
18307.83 322
18309.10 305
18310.38 329
18311.66 328
18312.94 321
18314.22 315
18315.50 317
18316.78 320
18318.06 308
18319.34 329
18320.62 295
18321.90 362
18323.18 329
18324.46 328
18325.74 329
18327.02 365
18328.30 317
18329.58 337
18330.86 344
18332.14 315
18333.41 382
18334.69 324
18335.97 337
18337.25 339
18338.54 326
18339.82 324
18341.10 322
18342.38 269
18343.66 320
18344.94 304
18346.22 324
18347.50 339
18348.78 349
18350.06 305
18351.34 356
18352.62 345
18353.90 374
18355.18 322
18356.46 329
18357.74 347
18359.02 317
18360.30 325
18361.58 319
18362.87 327
18364.15 332
18365.43 332
18366.71 318
18367.99 316
18369.27 338
18370.55 337
18371.83 316
18373.11 318
18374.40 320
18375.68 336
18376.96 316
18378.24 309
18379.52 314
18380.80 319
18382.08 333
18383.37 352
18384.65 364
18385.93 334
18387.21 363
18388.49 342
18389.78 368
18391.06 362
18392.34 308
18393.62 318
18394.90 320
18396.19 330
18397.47 328
18398.75 342
18400.03 355
18401.31 329
18402.60 321
18403.88 322
18405.16 344
18406.44 337
18407.73 345
18409.01 338
18410.29 292
18411.57 310
18412.86 317
18414.14 310
18415.42 369
18416.71 364
18417.99 328
18419.27 342
18420.55 380
18421.84 324
18423.12 349
18424.40 346
18425.69 283
18426.97 321
18428.25 349
18429.54 314
18430.82 300
18432.10 350
18433.39 337
18434.67 354
18435.95 336
18437.24 310
18438.52 350
18439.80 335
18441.09 334
18442.37 331
18443.66 325
18444.94 314
18446.22 336
18447.51 346
18448.79 318
18450.08 321
18451.36 326
18452.64 320
18453.93 343
18455.21 315
18456.50 366
18457.78 317
18459.06 342
18460.35 319
18461.63 317
18462.92 334
18464.20 289
18465.49 280
18466.77 330
18468.06 329
18469.34 332
18470.63 337
18471.91 316
18473.19 325
18474.48 310
18475.76 318
18477.05 292
18478.33 337
18479.62 336
18480.90 302
18482.19 306
18483.47 320
18484.76 331
18486.05 355
18487.33 322
18488.62 363
18489.90 317
18491.19 353
18492.47 351
18493.76 335
18495.04 360
18496.33 367
18497.61 330
18498.90 316
18500.19 329
18501.47 340
18502.76 309
18504.04 299
18505.33 326
18506.62 314
18507.90 310
18509.19 306
18510.47 286
18511.76 297
18513.05 310
18514.33 316
18515.62 316
18516.90 330
18518.19 322
18519.48 311
18520.76 327
18522.05 302
18523.34 349
18524.62 337
18525.91 325
18527.20 301
18528.48 282
18529.77 333
18531.06 315
18532.34 313
18533.63 302
18534.92 324
18536.21 332
18537.49 329
18538.78 328
18540.07 339
18541.35 308
18542.64 327
18543.93 320
18545.22 310
18546.50 340
18547.79 327
18549.08 351
18550.37 349
18551.65 318
18552.94 339
18554.23 335
18555.52 309
18556.80 313
18558.09 345
18559.38 319
18560.67 290
18561.95 333
18563.24 339
18564.53 304
18565.82 317
18567.11 321
18568.39 338
18569.68 304
18570.97 303
18572.26 321
18573.55 343
18574.84 341
18576.12 330
18577.41 349
18578.70 343
18579.99 375
18581.28 363
18582.57 368
18583.86 374
18585.14 381
18586.43 327
18587.72 317
18589.01 327
18590.30 305
18591.59 355
18592.88 340
18594.17 330
18595.46 354
18596.74 333
18598.03 314
18599.32 299
18600.61 334
18601.90 352
18603.19 367
18604.48 365
18605.77 358
18607.06 315
18608.35 330
18609.64 387
18610.93 356
18612.22 374
18613.51 348
18614.80 338
18616.09 337
18617.38 343
18618.67 373
18619.96 342
18621.25 351
18622.54 373
18623.83 353
18625.12 336
18626.41 352
18627.70 355
18628.99 336
18630.28 334
18631.57 345
18632.86 338
18634.15 359
18635.44 389
18636.73 363
18638.02 338
18639.31 318
18640.60 300
18641.89 387
18643.18 383
18644.47 343
18645.76 329
18647.06 356
18648.35 344
18649.64 297
18650.93 320
18652.22 326
18653.51 351
18654.80 352
18656.09 338
18657.38 342
18658.68 348
18659.97 369
18661.26 336
18662.55 306
18663.84 345
18665.13 344
18666.42 351
18667.72 325
18669.01 304
18670.30 316
18671.59 351
18672.88 320
18674.17 330
18675.47 325
18676.76 353
18678.05 336
18679.34 344
18680.63 347
18681.93 317
18683.22 329
18684.51 352
18685.80 310
18687.09 326
18688.39 301
18689.68 307
18690.97 318
18692.26 317
18693.56 335
18694.85 312
18696.14 352
18697.43 363
18698.73 317
18700.02 339
18701.31 351
18702.60 311
18703.90 340
18705.19 344
18706.48 334
18707.78 315
18709.07 324
18710.36 299
18711.66 328
18712.95 322
18714.24 314
18715.54 293
18716.83 278
18718.12 312
18719.42 319
18720.71 335
18722.00 332
18723.30 336
18724.59 342
18725.88 353
18727.18 337
18728.47 327
18729.76 317
18731.06 310
18732.35 319
18733.65 303
18734.94 327
18736.23 315
18737.53 299
18738.82 328
18740.12 315
18741.41 333
18742.70 338
18744.00 319
18745.29 319
18746.59 316
18747.88 311
18749.18 325
18750.47 324
18751.76 334
18753.06 320
18754.35 348
18755.65 343
18756.94 343
18758.24 345
18759.53 312
18760.83 352
18762.12 358
18763.42 367
18764.71 332
18766.01 303
18767.30 318
18768.60 301
18769.89 309
18771.19 316
18772.48 311
18773.78 291
18775.07 341
18776.37 337
18777.66 340
18778.96 314
18780.25 336
18781.55 334
18782.85 369
18784.14 360
18785.44 310
18786.73 302
18788.03 300
18789.32 309
18790.62 285
18791.92 330
18793.21 305
18794.51 327
18795.80 326
18797.10 371
18798.40 293
18799.69 320
18800.99 338
18802.28 324
18803.58 314
18804.88 306
18806.17 314
18807.47 325
18808.77 332
18810.06 312
18811.36 345
18812.66 355
18813.95 341
18815.25 322
18816.55 316
18817.84 341
18819.14 338
18820.44 364
18821.73 352
18823.03 323
18824.33 333
18825.62 339
18826.92 335
18828.22 326
18829.52 323
18830.81 317
18832.11 318
18833.41 318
18834.71 341
18836.00 334
18837.30 326
18838.60 375
18839.90 353
18841.19 320
18842.49 325
18843.79 308
18845.09 329
18846.38 356
18847.68 337
18848.98 301
18850.28 311
18851.58 313
18852.87 306
18854.17 276
18855.47 286
18856.77 333
18858.07 341
18859.36 327
18860.66 351
18861.96 318
18863.26 336
18864.56 350
18865.86 329
18867.15 323
18868.45 351
18869.75 340
18871.05 305
18872.35 294
18873.65 336
18874.95 375
18876.24 347
18877.54 326
18878.84 317
18880.14 334
18881.44 321
18882.74 307
18884.04 288
18885.34 335
18886.64 316
18887.94 316
18889.24 316
18890.53 311
18891.83 314
18893.13 382
18894.43 368
18895.73 305
18897.03 331
18898.33 345
18899.63 345
18900.93 293
18902.23 306
18903.53 303
18904.83 338
18906.13 347
18907.43 330
18908.73 302
18910.03 343
18911.33 357
18912.63 279
18913.93 306
18915.23 284
18916.53 338
18917.83 343
18919.13 340
18920.43 319
18921.73 320
18923.03 319
18924.33 345
18925.63 315
18926.93 278
18928.23 305
18929.53 301
18930.84 313
18932.14 303
18933.44 332
18934.74 312
18936.04 307
18937.34 292
18938.64 279
18939.94 305
18941.24 346
18942.54 307
18943.84 325
18945.15 309
18946.45 323
18947.75 327
18949.05 326
18950.35 368
18951.65 330
18952.95 342
18954.26 321
18955.56 282
18956.86 284
18958.16 302
18959.46 325
18960.76 338
18962.07 307
18963.37 293
18964.67 270
18965.97 324
18967.27 320
18968.57 288
18969.88 281
18971.18 312
18972.48 317
18973.78 289
18975.09 308
18976.39 301
18977.69 338
18978.99 307
18980.29 338
18981.60 325
18982.90 355
18984.20 341
18985.50 338
18986.81 332
18988.11 356
18989.41 366
18990.72 341
18992.02 347
18993.32 294
18994.62 311
18995.93 307
18997.23 323
18998.53 319
18999.84 279
19001.14 322
19002.44 307
19003.75 314
19005.05 289
19006.35 299
19007.66 296
19008.96 342
19010.26 323
19011.57 351
19012.87 312
19014.17 322
19015.48 331
19016.78 297
19018.08 275
19019.39 269
19020.69 303
19021.99 309
19023.30 323
19024.60 282
19025.91 348
19027.21 323
19028.51 299
19029.82 322
19031.12 329
19032.43 313
19033.73 354
19035.04 307
19036.34 297
19037.64 284
19038.95 321
19040.25 332
19041.56 340
19042.86 306
19044.17 303
19045.47 278
19046.78 300
19048.08 282
19049.39 300
19050.69 338
19052.00 317
19053.30 296
19054.61 319
19055.91 338
19057.22 301
19058.52 315
19059.83 284
19061.13 282
19062.44 311
19063.74 345
19065.05 326
19066.35 322
19067.66 317
19068.96 327
19070.27 340
19071.57 286
19072.88 330
19074.18 287
19075.49 309
19076.80 315
19078.10 286
19079.41 288
19080.71 320
19082.02 303
19083.33 331
19084.63 329
19085.94 276
19087.24 320
19088.55 313
19089.86 280
19091.16 275
19092.47 291
19093.77 320
19095.08 312
19096.39 271
19097.69 305
19099.00 282
19100.31 292
19101.61 289
19102.92 304
19104.23 320
19105.53 306
19106.84 330
19108.15 323
19109.45 321
19110.76 287
19112.07 324
19113.37 324
19114.68 300
19115.99 266
19117.30 324
19118.60 305
19119.91 316
19121.22 319
19122.52 323
19123.83 334
19125.14 323
19126.45 287
19127.75 292
19129.06 334
19130.37 310
19131.68 306
19132.98 291
19134.29 328
19135.60 327
19136.91 310
19138.22 312
19139.52 290
19140.83 290
19142.14 334
19143.45 336
19144.76 303
19146.06 331
19147.37 299
19148.68 310
19149.99 327
19151.30 297
19152.60 291
19153.91 297
19155.22 308
19156.53 296
19157.84 295
19159.15 299
19160.46 296
19161.76 282
19163.07 309
19164.38 304
19165.69 315
19167.00 319
19168.31 287
19169.62 298
19170.93 300
19172.23 335
19173.54 309
19174.85 297
19176.16 301
19177.47 314
19178.78 306
19180.09 287
19181.40 301
19182.71 301
19184.02 240
19185.33 264
19186.64 277
19187.95 290
19189.26 299
19190.57 332
19191.87 291
19193.18 321
19194.49 336
19195.80 304
19197.11 300
19198.42 315
19199.73 316
19201.04 324
19202.35 331
19203.66 315
19204.97 262
19206.28 270
19207.59 303
19208.90 315
19210.21 337
19211.53 297
19212.84 282
19214.15 305
19215.46 295
19216.77 297
19218.08 281
19219.39 275
19220.70 303
19222.01 304
19223.32 277
19224.63 265
19225.94 269
19227.25 308
19228.56 290
19229.87 262
19231.19 281
19232.50 302
19233.81 305
19235.12 299
19236.43 345
19237.74 318
19239.05 279
19240.36 322
19241.68 303
19242.99 298
19244.30 286
19245.61 281
19246.92 312
19248.23 294
19249.54 311
19250.86 287
19252.17 328
19253.48 292
19254.79 297
19256.10 279
19257.42 293
19258.73 311
19260.04 297
19261.35 286
19262.66 266
19263.98 306
19265.29 325
19266.60 318
19267.91 309
19269.22 314
19270.54 282
19271.85 316
19273.16 298
19274.47 261
19275.79 306
19277.10 307
19278.41 343
19279.72 332
19281.04 301
19282.35 260
19283.66 303
19284.98 275
19286.29 290
19287.60 296
19288.91 286
19290.23 312
19291.54 293
19292.85 267
19294.17 291
19295.48 287
19296.79 291
19298.11 318
19299.42 289
19300.73 305
19302.05 295
19303.36 285
19304.67 283
19305.99 309
19307.30 295
19308.61 322
19309.93 290
19311.24 283
19312.56 263
19313.87 330
19315.18 322
19316.50 290
19317.81 287
19319.13 292
19320.44 309
19321.75 303
19323.07 287
19324.38 292
19325.70 284
19327.01 305
19328.32 319
19329.64 322
19330.95 276
19332.27 280
19333.58 328
19334.90 316
19336.21 280
19337.53 285
19338.84 295
19340.16 331
19341.47 287
19342.79 282
19344.10 296
19345.42 323
19346.73 296
19348.05 317
19349.36 273
19350.68 282
19351.99 307
19353.31 294
19354.62 274
19355.94 268
19357.25 291
19358.57 309
19359.88 339
19361.20 327
19362.51 284
19363.83 287
19365.14 279
19366.46 309
19367.78 321
19369.09 303
19370.41 278
19371.72 322
19373.04 281
19374.35 312
19375.67 307
19376.99 342
19378.30 307
19379.62 285
19380.93 293
19382.25 282
19383.57 303
19384.88 309
19386.20 306
19387.52 307
19388.83 306
19390.15 302
19391.47 331
19392.78 352
19394.10 256
19395.42 296
19396.73 287
19398.05 289
19399.37 277
19400.68 300
19402.00 289
19403.32 307
19404.63 272
19405.95 286
19407.27 288
19408.58 304
19409.90 310
19411.22 298
19412.54 278
19413.85 284
19415.17 304
19416.49 301
19417.80 290
19419.12 322
19420.44 297
19421.76 314
19423.07 313
19424.39 311
19425.71 289
19427.03 292
19428.35 283
19429.66 309
19430.98 294
19432.30 329
19433.62 314
19434.93 290
19436.25 273
19437.57 274
19438.89 312
19440.21 290
19441.53 278
19442.84 292
19444.16 309
19445.48 288
19446.80 308
19448.12 286
19449.44 278
19450.75 269
19452.07 293
19453.39 296
19454.71 318
19456.03 324
19457.35 307
19458.67 325
19459.98 304
19461.30 316
19462.62 293
19463.94 290
19465.26 307
19466.58 331
19467.90 316
19469.22 292
19470.54 312
19471.86 291
19473.18 303
19474.49 301
19475.81 299
19477.13 305
19478.45 302
19479.77 279
19481.09 265
19482.41 327
19483.73 302
19485.05 283
19486.37 294
19487.69 289
19489.01 289
19490.33 303
19491.65 308
19492.97 280
19494.29 265
19495.61 270
19496.93 280
19498.25 299
19499.57 277
19500.89 278
19502.21 307
19503.53 313
19504.85 288
19506.17 286
19507.49 280
19508.81 294
19510.13 326
19511.45 312
19512.77 299
19514.09 309
19515.42 287
19516.74 313
19518.06 303
19519.38 307
19520.70 298
19522.02 278
19523.34 289
19524.66 261
19525.98 241
19527.30 251
19528.62 305
19529.95 276
19531.27 294
19532.59 304
19533.91 305
19535.23 322
19536.55 302
19537.87 288
19539.20 302
19540.52 296
19541.84 275
19543.16 287
19544.48 303
19545.80 272
19547.13 258
19548.45 297
19549.77 305
19551.09 297
19552.41 292
19553.74 284
19555.06 293
19556.38 264
19557.70 288
19559.02 297
19560.35 298
19561.67 329
19562.99 297
19564.31 298
19565.64 306
19566.96 305
19568.28 272
19569.60 295
19570.93 291
19572.25 282
19573.57 315
19574.89 290
19576.22 298
19577.54 302
19578.86 285
19580.18 301
19581.51 310
19582.83 317
19584.15 299
19585.48 260
19586.80 276
19588.12 271
19589.45 261
19590.77 262
19592.09 264
19593.42 317
19594.74 280
19596.06 285
19597.39 279
19598.71 286
19600.03 324
19601.36 297
19602.68 267
19604.00 303
19605.33 303
19606.65 309
19607.98 267
19609.30 289
19610.62 292
19611.95 285
19613.27 288
19614.60 275
19615.92 266
19617.24 287
19618.57 303
19619.89 317
19621.22 304
19622.54 299
19623.87 285
19625.19 321
19626.51 276
19627.84 284
19629.16 292
19630.49 306
19631.81 328
19633.14 292
19634.46 305
19635.79 264
19637.11 309
19638.44 297
19639.76 294
19641.09 282
19642.41 288
19643.74 322
19645.06 301
19646.39 248
19647.71 315
19649.04 315
19650.36 342
19651.69 278
19653.01 290
19654.34 287
19655.66 290
19656.99 275
19658.32 305
19659.64 294
19660.97 300
19662.29 274
19663.62 303
19664.94 314
19666.27 281
19667.60 313
19668.92 298
19670.25 297
19671.57 278
19672.90 291
19674.23 293
19675.55 286
19676.88 242
19678.20 259
19679.53 299
19680.86 302
19682.18 306
19683.51 278
19684.84 289
19686.16 297
19687.49 298
19688.82 299
19690.14 292
19691.47 283
19692.80 284
19694.12 306
19695.45 289
19696.78 294
19698.10 331
19699.43 303
19700.76 297
19702.08 270
19703.41 278
19704.74 320
19706.07 293
19707.39 326
19708.72 313
19710.05 307
19711.37 286
19712.70 291
19714.03 292
19715.36 313
19716.68 282
19718.01 244
19719.34 247
19720.67 266
19721.99 270
19723.32 277
19724.65 301
19725.98 286
19727.31 284
19728.63 316
19729.96 311
19731.29 320
19732.62 287
19733.95 271
19735.27 252
19736.60 289
19737.93 333
19739.26 282
19740.59 300
19741.92 282
19743.24 308
19744.57 285
19745.90 249
19747.23 268
19748.56 291
19749.89 289
19751.22 307
19752.54 263
19753.87 284
19755.20 284
19756.53 269
19757.86 309
19759.19 287
19760.52 312
19761.85 281
19763.18 296
19764.50 274
19765.83 292
19767.16 283
19768.49 319
19769.82 313
19771.15 266
19772.48 294
19773.81 283
19775.14 284
19776.47 327
19777.80 302
19779.13 303
19780.46 271
19781.79 282
19783.12 264
19784.45 307
19785.78 274
19787.11 265
19788.44 316
19789.77 299
19791.10 259
19792.43 287
19793.76 288
19795.09 280
19796.42 308
19797.75 301
19799.08 300
19800.41 310
19801.74 352
19803.07 308
19804.40 281
19805.73 242
19807.06 259
19808.39 302
19809.72 327
19811.05 268
19812.38 267
19813.71 308
19815.05 299
19816.38 287
19817.71 270
19819.04 267
19820.37 270
19821.70 279
19823.03 278
19824.36 274
19825.69 312
19827.03 309
19828.36 270
19829.69 276
19831.02 305
19832.35 317
19833.68 306
19835.01 258
19836.35 275
19837.68 314
19839.01 301
19840.34 308
19841.67 264
19843.00 288
19844.34 305
19845.67 256
19847.00 276
19848.33 272
19849.66 281
19851.00 289
19852.33 292
19853.66 264
19854.99 246
19856.32 279
19857.66 295
19858.99 284
19860.32 299
19861.65 274
19862.99 318
19864.32 310
19865.65 286
19866.98 266
19868.32 273
19869.65 296
19870.98 282
19872.31 258
19873.65 266
19874.98 292
19876.31 287
19877.65 292
19878.98 285
19880.31 296
19881.65 278
19882.98 283
19884.31 292
19885.64 284
19886.98 299
19888.31 274
19889.64 283
19890.98 279
19892.31 264
19893.64 277
19894.98 297
19896.31 297
19897.65 277
19898.98 261
19900.31 271
19901.65 278
19902.98 284
19904.31 297
19905.65 280
19906.98 276
19908.32 278
19909.65 269
19910.98 235
19912.32 251
19913.65 230
19914.99 280
19916.32 275
19917.66 273
19918.99 254
19920.32 269
19921.66 271
19922.99 305
19924.33 301
19925.66 282
19927.00 261
19928.33 285
19929.67 266
19931.00 276
19932.34 254
19933.67 263
19935.01 287
19936.34 271
19937.68 279
19939.01 253
19940.35 239
19941.68 269
19943.02 304
19944.35 289
19945.69 265
19947.02 283
19948.36 276
19949.69 268
19951.03 279
19952.36 269
19953.70 263
19955.03 276
19956.37 277
19957.71 283
19959.04 263
19960.38 264
19961.71 247
19963.05 280
19964.38 282
19965.72 280
19967.06 283
19968.39 281
19969.73 278
19971.06 274
19972.40 309
19973.74 315
19975.07 329
19976.41 262
19977.75 259
19979.08 265
19980.42 270
19981.75 289
19983.09 281
19984.43 292
19985.76 286
19987.10 279
19988.44 292
19989.77 280
19991.11 275
19992.45 276
19993.78 289
19995.12 311
19996.46 290
19997.80 266
19999.13 257
20000.47 277
20001.81 270
20003.14 262
20004.48 272
20005.82 285
20007.16 286
20008.49 264
20009.83 299
20011.17 282
20012.51 309
20013.84 306
20015.18 303
20016.52 274
20017.86 288
20019.19 317
20020.53 331
20021.87 295
20023.21 282
20024.55 282
20025.88 317
20027.22 303
20028.56 283
20029.90 269
20031.24 293
20032.57 330
20033.91 261
20035.25 248
20036.59 262
20037.93 301
20039.26 304
20040.60 271
20041.94 291
20043.28 283
20044.62 293
20045.96 284
20047.30 277
20048.63 296
20049.97 316
20051.31 315
20052.65 305
20053.99 287
20055.33 285
20056.67 283
20058.01 298
20059.35 247
20060.69 266
20062.02 268
20063.36 247
20064.70 250
20066.04 295
20067.38 302
20068.72 310
20070.06 307
20071.40 288
20072.74 266
20074.08 249
20075.42 305
20076.76 275
20078.10 288
20079.44 321
20080.78 307
20082.12 296
20083.46 292
20084.80 305
20086.14 276
20087.48 319
20088.82 305
20090.16 291
20091.50 282
20092.84 277
20094.18 292
20095.52 249
20096.86 290
20098.20 286
20099.54 307
20100.88 302
20102.22 298
20103.56 319
20104.90 282
20106.24 278
20107.58 300
20108.92 328
20110.26 267
20111.60 309
20112.95 290
20114.29 271
20115.63 285
20116.97 284
20118.31 293
20119.65 287
20120.99 286
20122.33 288
20123.67 297
20125.02 318
20126.36 301
20127.70 311
20129.04 294
20130.38 303
20131.72 279
20133.06 284
20134.41 276
20135.75 298
