# Supplementary material for: MALDI-TOF MS typing enables the classification of brewing yeasts of the genus Saccharomyces to major beer styles
Source: PLoS One. 2017 Aug 9;12(8):e0181694. doi: 10.1371/journal.pone.0181694 (PMC5549903; doi:10.1371/journal.pone.0181694)
Supplement: S10 File — The directory includes 90 raw files and was zipped to “.zip”; the folder has three strains with 30 spectra per strain; S1 Text explains the raw files with an example and Table 1 represents the yeast strains used within the experiment. (ZIP) [file pone.0181694.s013.zip › 28-30/30332a-998-OG-Koe-Koe-YPG-18h-E-E_2015-08-21__0_F5_1.dat]

1998.76 853
1999.18 833
1999.60 793
2000.02 864
2000.44 839
2000.87 1016
2001.29 1088
2001.71 1037
2002.13 823
2002.55 929
2002.97 847
2003.40 900
2003.82 883
2004.24 908
2004.66 764
2005.08 839
2005.50 871
2005.93 779
2006.35 817
2006.77 819
2007.19 828
2007.62 858
2008.04 803
2008.46 804
2008.88 820
2009.30 803
2009.73 886
2010.15 804
2010.57 779
2010.99 733
2011.42 746
2011.84 773
2012.26 662
2012.68 624
2013.11 733
2013.53 729
2013.95 766
2014.38 800
2014.80 752
2015.22 687
2015.64 720
2016.07 862
2016.49 740
2016.91 734
2017.34 791
2017.76 776
2018.18 809
2018.61 789
2019.03 821
2019.45 835
2019.88 844
2020.30 793
2020.72 832
2021.15 822
2021.57 792
2021.99 816
2022.42 771
2022.84 738
2023.27 817
2023.69 748
2024.11 790
2024.54 779
2024.96 749
2025.39 775
2025.81 706
2026.23 597
2026.66 627
2027.08 730
2027.51 806
2027.93 670
2028.36 685
2028.78 692
2029.20 676
2029.63 712
2030.05 665
2030.48 716
2030.90 669
2031.33 664
2031.75 676
2032.18 681
2032.60 737
2033.03 666
2033.45 696
2033.88 729
2034.30 704
2034.73 706
2035.15 805
2035.58 834
2036.00 739
2036.43 789
2036.85 781
2037.28 809
2037.70 739
2038.13 778
2038.55 700
2038.98 784
2039.40 864
2039.83 666
2040.25 808
2040.68 843
2041.11 752
2041.53 832
2041.96 895
2042.38 741
2042.81 831
2043.23 767
2043.66 791
2044.09 792
2044.51 805
2044.94 818
2045.37 758
2045.79 660
2046.22 646
2046.64 754
2047.07 748
2047.50 734
2047.92 827
2048.35 861
2048.78 790
2049.20 870
2049.63 773
2050.06 779
2050.48 797
2050.91 798
2051.34 761
2051.76 775
2052.19 746
2052.62 755
2053.04 705
2053.47 736
2053.90 641
2054.32 759
2054.75 820
2055.18 779
2055.61 763
2056.03 799
2056.46 789
2056.89 621
2057.31 608
2057.74 761
2058.17 881
2058.60 885
2059.02 665
2059.45 763
2059.88 806
2060.31 750
2060.73 631
2061.16 699
2061.59 718
2062.02 754
2062.45 820
2062.87 824
2063.30 789
2063.73 701
2064.16 768
2064.59 813
2065.01 715
2065.44 754
2065.87 724
2066.30 889
2066.73 896
2067.16 977
2067.58 792
2068.01 922
2068.44 940
2068.87 765
2069.30 749
2069.73 756
2070.16 804
2070.58 752
2071.01 839
2071.44 739
2071.87 779
2072.30 898
2072.73 850
2073.16 791
2073.59 753
2074.02 747
2074.45 806
2074.87 780
2075.30 719
2075.73 749
2076.16 784
2076.59 793
2077.02 832
2077.45 862
2077.88 818
2078.31 765
2078.74 894
2079.17 839
2079.60 802
2080.03 826
2080.46 921
2080.89 869
2081.32 1055
2081.75 884
2082.18 971
2082.61 920
2083.04 928
2083.47 913
2083.90 791
2084.33 860
2084.76 752
2085.19 789
2085.62 816
2086.05 821
2086.48 759
2086.91 696
2087.34 706
2087.77 725
2088.20 856
2088.63 767
2089.06 708
2089.49 796
2089.92 746
2090.35 844
2090.79 809
2091.22 856
2091.65 838
2092.08 681
2092.51 689
2092.94 733
2093.37 761
2093.80 750
2094.23 847
2094.66 744
2095.10 756
2095.53 799
2095.96 689
2096.39 706
2096.82 766
2097.25 804
2097.68 714
2098.12 646
2098.55 687
2098.98 810
2099.41 704
2099.84 583
2100.27 706
2100.71 770
2101.14 727
2101.57 679
2102.00 711
2102.43 765
2102.87 653
2103.30 722
2103.73 693
2104.16 836
2104.60 928
2105.03 667
2105.46 683
2105.89 757
2106.32 696
2106.76 778
2107.19 639
2107.62 682
2108.05 695
2108.49 659
2108.92 767
2109.35 814
2109.79 860
2110.22 745
2110.65 741
2111.08 759
2111.52 698
2111.95 736
2112.38 813
2112.82 741
2113.25 737
2113.68 682
2114.12 756
2114.55 603
2114.98 617
2115.42 611
2115.85 580
2116.28 674
2116.72 756
2117.15 770
2117.58 672
2118.02 636
2118.45 747
2118.88 801
2119.32 733
2119.75 734
2120.19 714
2120.62 660
2121.05 663
2121.49 798
2121.92 750
2122.36 687
2122.79 715
2123.22 696
2123.66 661
2124.09 766
2124.53 782
2124.96 814
2125.40 689
2125.83 727
2126.26 786
2126.70 784
2127.13 775
2127.57 692
2128.00 729
2128.44 817
2128.87 714
2129.31 737
2129.74 816
2130.18 767
2130.61 922
2131.05 874
2131.48 691
2131.92 724
2132.35 803
2132.79 829
2133.22 856
2133.66 716
2134.09 800
2134.53 762
2134.96 723
2135.40 757
2135.83 752
2136.27 853
2136.70 822
2137.14 809
2137.58 761
2138.01 767
2138.45 849
2138.88 870
2139.32 759
2139.75 779
2140.19 756
2140.63 755
2141.06 778
2141.50 795
2141.93 821
2142.37 850
2142.81 793
2143.24 730
2143.68 685
2144.12 648
2144.55 730
2144.99 749
2145.43 742
2145.86 763
2146.30 731
2146.73 709
2147.17 625
2147.61 805
2148.04 896
2148.48 707
2148.92 780
2149.35 840
2149.79 784
2150.23 841
2150.67 864
2151.10 1029
2151.54 861
2151.98 907
2152.41 881
2152.85 927
2153.29 889
2153.73 737
2154.16 744
2154.60 756
2155.04 800
2155.48 751
2155.91 783
2156.35 784
2156.79 775
2157.23 802
2157.66 859
2158.10 876
2158.54 859
2158.98 797
2159.41 652
2159.85 751
2160.29 830
2160.73 844
2161.17 727
2161.60 662
2162.04 706
2162.48 728
2162.92 810
2163.36 804
2163.80 657
2164.23 683
2164.67 729
2165.11 715
2165.55 806
2165.99 792
2166.43 719
2166.86 749
2167.30 860
2167.74 833
2168.18 831
2168.62 727
2169.06 820
2169.50 754
2169.94 735
2170.38 822
2170.81 909
2171.25 873
2171.69 782
2172.13 906
2172.57 819
2173.01 790
2173.45 858
2173.89 942
2174.33 935
2174.77 937
2175.21 903
2175.65 846
2176.09 852
2176.53 800
2176.96 728
2177.40 860
2177.84 937
2178.28 911
2178.72 994
2179.16 885
2179.60 836
2180.04 875
2180.48 865
2180.92 983
2181.36 923
2181.80 889
2182.24 796
2182.68 818
2183.12 818
2183.56 746
2184.01 740
2184.45 793
2184.89 787
2185.33 666
2185.77 763
2186.21 793
2186.65 741
2187.09 788
2187.53 828
2187.97 759
2188.41 797
2188.85 782
2189.29 855
2189.73 832
2190.17 753
2190.62 802
2191.06 899
2191.50 801
2191.94 847
2192.38 781
2192.82 910
2193.26 916
2193.70 929
2194.15 861
2194.59 790
2195.03 660
2195.47 777
2195.91 812
2196.35 742
2196.79 827
2197.24 832
2197.68 891
2198.12 928
2198.56 820
2199.00 722
2199.45 796
2199.89 733
2200.33 838
2200.77 827
2201.21 794
2201.66 695
2202.10 662
2202.54 729
2202.98 775
2203.42 828
2203.87 848
2204.31 881
2204.75 841
2205.19 836
2205.64 800
2206.08 773
2206.52 774
2206.96 917
2207.41 835
2207.85 829
2208.29 729
2208.74 795
2209.18 762
2209.62 938
2210.06 990
2210.51 934
2210.95 952
2211.39 944
2211.84 964
2212.28 927
2212.72 888
2213.17 734
2213.61 742
2214.05 781
2214.50 861
2214.94 748
2215.38 787
2215.83 796
2216.27 798
2216.71 867
2217.16 979
2217.60 828
2218.05 705
2218.49 899
2218.93 883
2219.38 822
2219.82 698
2220.26 664
2220.71 749
2221.15 851
2221.60 811
2222.04 909
2222.49 896
2222.93 863
2223.37 813
2223.82 773
2224.26 782
2224.71 876
2225.15 871
2225.60 699
2226.04 638
2226.49 770
2226.93 819
2227.37 730
2227.82 755
2228.26 819
2228.71 848
2229.15 821
2229.60 812
2230.04 814
2230.49 819
2230.93 734
2231.38 834
2231.82 743
2232.27 772
2232.71 847
2233.16 839
2233.61 835
2234.05 802
2234.50 776
2234.94 813
2235.39 815
2235.83 794
2236.28 859
2236.72 788
2237.17 796
2237.61 767
2238.06 780
2238.51 795
2238.95 848
2239.40 691
2239.84 714
2240.29 789
2240.74 750
2241.18 781
2241.63 836
2242.07 824
2242.52 850
2242.97 794
2243.41 707
2243.86 714
2244.31 713
2244.75 694
2245.20 640
2245.65 640
2246.09 672
2246.54 774
2246.99 679
2247.43 822
2247.88 770
2248.33 735
2248.77 931
2249.22 794
2249.67 838
2250.11 849
2250.56 843
2251.01 733
2251.45 679
2251.90 738
2252.35 699
2252.80 724
2253.24 755
2253.69 795
2254.14 723
2254.59 645
2255.03 753
2255.48 698
2255.93 656
2256.38 742
2256.82 727
2257.27 702
2257.72 691
2258.17 693
2258.61 648
2259.06 686
2259.51 699
2259.96 788
2260.41 724
2260.85 851
2261.30 763
2261.75 801
2262.20 823
2262.65 804
2263.09 840
2263.54 864
2263.99 952
2264.44 1030
2264.89 1031
2265.34 1109
2265.79 1001
2266.23 900
2266.68 915
2267.13 995
2267.58 1046
2268.03 902
2268.48 838
2268.93 819
2269.38 912
2269.82 951
2270.27 939
2270.72 851
2271.17 892
2271.62 899
2272.07 806
2272.52 778
2272.97 862
2273.42 850
2273.87 888
2274.32 781
2274.77 739
2275.21 803
2275.66 882
2276.11 871
2276.56 819
2277.01 767
2277.46 813
2277.91 686
2278.36 676
2278.81 653
2279.26 771
2279.71 670
2280.16 788
2280.61 720
2281.06 686
2281.51 826
2281.96 813
2282.41 706
2282.86 676
2283.31 770
2283.76 782
2284.21 727
2284.66 752
2285.11 861
2285.56 898
2286.02 875
2286.47 851
2286.92 888
2287.37 796
2287.82 757
2288.27 846
2288.72 883
2289.17 813
2289.62 894
2290.07 1115
2290.52 1174
2290.97 1122
2291.42 1133
2291.88 1188
2292.33 1135
2292.78 1180
2293.23 1181
2293.68 1133
2294.13 1104
2294.58 1207
2295.04 1138
2295.49 1048
2295.94 1062
2296.39 952
2296.84 1062
2297.29 953
2297.74 821
2298.20 851
2298.65 801
2299.10 843
2299.55 769
2300.00 871
2300.46 916
2300.91 865
2301.36 826
2301.81 741
2302.26 755
2302.72 706
2303.17 802
2303.62 889
2304.07 774
2304.53 764
2304.98 841
2305.43 848
2305.88 802
2306.33 823
2306.79 780
2307.24 680
2307.69 753
2308.15 786
2308.60 854
2309.05 887
2309.50 960
2309.96 972
2310.41 890
2310.86 942
2311.32 862
2311.77 879
2312.22 965
2312.68 857
2313.13 831
2313.58 840
2314.03 824
2314.49 806
2314.94 785
2315.39 747
2315.85 795
2316.30 823
2316.76 861
2317.21 792
2317.66 753
2318.12 786
2318.57 750
2319.02 779
2319.48 757
2319.93 833
2320.39 831
2320.84 939
2321.29 799
2321.75 915
2322.20 911
2322.66 818
2323.11 815
2323.56 923
2324.02 839
2324.47 773
2324.93 777
2325.38 792
2325.84 797
2326.29 932
2326.74 847
2327.20 846
2327.65 812
2328.11 917
2328.56 824
2329.02 863
2329.47 882
2329.93 784
2330.38 1044
2330.84 1107
2331.29 1040
2331.75 897
2332.20 949
2332.66 904
2333.11 870
2333.57 977
2334.02 904
2334.48 890
2334.93 929
2335.39 950
2335.84 970
2336.30 958
2336.76 818
2337.21 850
2337.67 960
2338.12 867
2338.58 920
2339.03 982
2339.49 1042
2339.95 985
2340.40 989
2340.86 983
2341.31 1071
2341.77 1032
2342.23 998
2342.68 1065
2343.14 1175
2343.59 1116
2344.05 1013
2344.51 906
2344.96 956
2345.42 957
2345.88 1028
2346.33 1037
2346.79 976
2347.24 1003
2347.70 988
2348.16 950
2348.61 903
2349.07 894
2349.53 936
2349.99 894
2350.44 892
2350.90 874
2351.36 886
2351.81 815
2352.27 812
2352.73 880
2353.18 927
2353.64 1013
2354.10 906
2354.56 777
2355.01 819
2355.47 783
2355.93 871
2356.38 958
2356.84 861
2357.30 930
2357.76 833
2358.22 738
2358.67 812
2359.13 808
2359.59 751
2360.05 812
2360.50 837
2360.96 877
2361.42 838
2361.88 709
2362.34 813
2362.79 876
2363.25 851
2363.71 794
2364.17 769
2364.63 829
2365.08 807
2365.54 806
2366.00 738
2366.46 852
2366.92 784
2367.38 761
2367.84 755
2368.29 814
2368.75 815
2369.21 904
2369.67 913
2370.13 875
2370.59 824
2371.05 842
2371.50 820
2371.96 779
2372.42 737
2372.88 724
2373.34 792
2373.80 804
2374.26 807
2374.72 748
2375.18 889
2375.64 881
2376.10 867
2376.56 748
2377.02 783
2377.47 822
2377.93 840
2378.39 849
2378.85 772
2379.31 805
2379.77 888
2380.23 960
2380.69 871
2381.15 902
2381.61 908
2382.07 981
2382.53 997
2382.99 984
2383.45 878
2383.91 847
2384.37 852
2384.83 829
2385.29 898
2385.75 838
2386.21 857
2386.67 764
2387.13 805
2387.59 809
2388.05 871
2388.52 918
2388.98 890
2389.44 837
2389.90 785
2390.36 774
2390.82 784
2391.28 766
2391.74 884
2392.20 786
2392.66 755
2393.12 841
2393.58 902
2394.05 788
2394.51 768
2394.97 753
2395.43 759
2395.89 822
2396.35 845
2396.81 816
2397.27 778
2397.74 800
2398.20 831
2398.66 897
2399.12 827
2399.58 738
2400.04 817
2400.50 823
2400.97 797
2401.43 718
2401.89 805
2402.35 846
2402.81 705
2403.28 711
2403.74 819
2404.20 776
2404.66 773
2405.12 772
2405.59 780
2406.05 679
2406.51 794
2406.97 889
2407.44 883
2407.90 702
2408.36 753
2408.82 749
2409.29 787
2409.75 824
2410.21 858
2410.67 819
2411.14 828
2411.60 785
2412.06 761
2412.52 816
2412.99 899
2413.45 732
2413.91 816
2414.38 860
2414.84 778
2415.30 843
2415.77 904
2416.23 820
2416.69 949
2417.16 884
2417.62 837
2418.08 964
2418.55 916
2419.01 854
2419.47 982
2419.94 1003
2420.40 942
2420.86 1013
2421.33 1028
2421.79 957
2422.25 844
2422.72 885
2423.18 970
2423.65 940
2424.11 847
2424.57 791
2425.04 782
2425.50 841
2425.97 809
2426.43 764
2426.90 825
2427.36 808
2427.82 823
2428.29 898
2428.75 832
2429.22 805
2429.68 907
2430.15 810
2430.61 775
2431.08 765
2431.54 758
2432.00 823
2432.47 925
2432.93 884
2433.40 751
2433.86 836
2434.33 859
2434.79 727
2435.26 820
2435.72 863
2436.19 834
2436.65 864
2437.12 902
2437.58 796
2438.05 739
2438.52 814
2438.98 877
2439.45 916
2439.91 893
2440.38 905
2440.84 1063
2441.31 1106
2441.77 1084
2442.24 1077
2442.71 1055
2443.17 990
2443.64 1034
2444.10 1077
2444.57 860
2445.03 813
2445.50 852
2445.97 857
2446.43 868
2446.90 672
2447.37 729
2447.83 782
2448.30 769
2448.76 734
2449.23 817
2449.70 771
2450.16 716
2450.63 810
2451.10 756
2451.56 718
2452.03 768
2452.50 739
2452.96 719
2453.43 844
2453.90 765
2454.36 665
2454.83 701
2455.30 761
2455.76 859
2456.23 829
2456.70 738
2457.17 646
2457.63 681
2458.10 898
2458.57 873
2459.03 906
2459.50 913
2459.97 752
2460.44 791
2460.90 818
2461.37 719
2461.84 731
2462.31 694
2462.77 774
2463.24 762
2463.71 682
2464.18 776
2464.65 754
2465.11 750
2465.58 773
2466.05 815
2466.52 777
2466.99 868
2467.45 862
2467.92 799
2468.39 802
2468.86 785
2469.33 806
2469.79 752
2470.26 733
2470.73 744
2471.20 723
2471.67 763
2472.14 645
2472.61 661
2473.07 754
2473.54 770
2474.01 785
2474.48 750
2474.95 764
2475.42 826
2475.89 882
2476.36 778
2476.82 723
2477.29 771
2477.76 756
2478.23 824
2478.70 838
2479.17 801
2479.64 825
2480.11 836
2480.58 885
2481.05 901
2481.52 877
2481.99 813
2482.46 849
2482.93 835
2483.40 869
2483.87 826
2484.33 766
2484.80 756
2485.27 744
2485.74 704
2486.21 720
2486.68 685
2487.15 790
2487.62 763
2488.09 782
2488.56 792
2489.03 818
2489.50 869
2489.97 747
2490.44 835
2490.92 770
2491.39 696
2491.86 748
2492.33 748
2492.80 740
2493.27 708
2493.74 824
2494.21 870
2494.68 847
2495.15 801
2495.62 841
2496.09 885
2496.56 911
2497.03 887
2497.50 772
2497.98 878
2498.45 892
2498.92 753
2499.39 888
2499.86 911
2500.33 757
2500.80 751
2501.27 813
2501.75 824
2502.22 702
2502.69 763
2503.16 724
2503.63 695
2504.10 704
2504.57 711
2505.05 819
2505.52 805
2505.99 729
2506.46 817
2506.93 785
2507.40 836
2507.88 796
2508.35 775
2508.82 803
2509.29 828
2509.76 852
2510.24 931
2510.71 911
2511.18 840
2511.65 808
2512.13 805
2512.60 780
2513.07 922
2513.54 879
2514.02 798
2514.49 807
2514.96 867
2515.43 873
2515.91 773
2516.38 768
2516.85 736
2517.32 825
2517.80 804
2518.27 778
2518.74 791
2519.22 736
2519.69 741
2520.16 724
2520.64 831
2521.11 799
2521.58 803
2522.06 679
2522.53 610
2523.00 638
2523.48 679
2523.95 658
2524.42 693
2524.90 666
2525.37 806
2525.84 848
2526.32 805
2526.79 715
2527.26 731
2527.74 725
2528.21 784
2528.69 920
2529.16 854
2529.63 703
2530.11 720
2530.58 668
2531.06 673
2531.53 635
2532.00 727
2532.48 809
2532.95 794
2533.43 795
2533.90 835
2534.38 843
2534.85 872
2535.32 775
2535.80 878
2536.27 852
2536.75 823
2537.22 821
2537.70 713
2538.17 822
2538.65 703
2539.12 736
2539.60 792
2540.07 853
2540.55 931
2541.02 831
2541.50 732
2541.97 860
2542.45 921
2542.92 888
2543.40 878
2543.87 776
2544.35 741
2544.82 798
2545.30 843
2545.78 806
2546.25 777
2546.73 821
2547.20 792
2547.68 871
2548.15 1014
2548.63 914
2549.10 946
2549.58 954
2550.06 925
2550.53 1117
2551.01 1013
2551.48 1033
2551.96 954
2552.44 918
2552.91 937
2553.39 935
2553.87 903
2554.34 1050
2554.82 989
2555.29 974
2555.77 1071
2556.25 958
2556.72 1141
2557.20 1055
2557.68 1005
2558.15 1081
2558.63 1057
2559.11 1097
2559.58 987
2560.06 895
2560.54 902
2561.01 873
2561.49 863
2561.97 834
2562.45 792
2562.92 810
2563.40 778
2563.88 769
2564.35 751
2564.83 819
2565.31 694
2565.79 647
2566.26 671
2566.74 635
2567.22 805
2567.70 810
2568.17 902
2568.65 729
2569.13 679
2569.61 701
2570.08 740
2570.56 656
2571.04 692
2571.52 762
2572.00 757
2572.47 743
2572.95 769
2573.43 793
2573.91 856
2574.39 845
2574.86 865
2575.34 809
2575.82 778
2576.30 726
2576.78 776
2577.26 753
2577.73 730
2578.21 676
2578.69 602
2579.17 701
2579.65 711
2580.13 808
2580.61 764
2581.08 768
2581.56 707
2582.04 689
2582.52 740
2583.00 767
2583.48 730
2583.96 665
2584.44 716
2584.92 755
2585.40 800
2585.87 786
2586.35 781
2586.83 801
2587.31 762
2587.79 868
2588.27 859
2588.75 780
2589.23 716
2589.71 719
2590.19 763
2590.67 729
2591.15 757
2591.63 830
2592.11 736
2592.59 773
2593.07 799
2593.55 784
2594.03 774
2594.51 830
2594.99 881
2595.47 862
2595.95 924
2596.43 834
2596.91 820
2597.39 930
2597.87 878
2598.35 899
2598.83 897
2599.31 873
2599.79 762
2600.27 825
2600.75 794
2601.23 783
2601.71 765
2602.20 726
2602.68 760
2603.16 737
2603.64 793
2604.12 722
2604.60 714
2605.08 702
2605.56 663
2606.04 811
2606.52 796
2607.00 839
2607.49 743
2607.97 813
2608.45 836
2608.93 720
2609.41 777
2609.89 881
2610.37 969
2610.86 824
2611.34 860
2611.82 822
2612.30 894
2612.78 794
2613.26 852
2613.75 780
2614.23 835
2614.71 783
2615.19 775
2615.67 742
2616.16 827
2616.64 824
2617.12 760
2617.60 797
2618.08 753
2618.57 743
2619.05 761
2619.53 812
2620.01 761
2620.50 856
2620.98 878
2621.46 791
2621.94 896
2622.43 822
2622.91 801
2623.39 795
2623.87 817
2624.36 882
2624.84 841
2625.32 734
2625.81 759
2626.29 872
2626.77 724
2627.25 777
2627.74 801
2628.22 730
2628.70 689
2629.19 777
2629.67 725
2630.15 579
2630.64 680
2631.12 796
2631.60 845
2632.09 718
2632.57 756
2633.05 788
2633.54 827
2634.02 850
2634.51 802
2634.99 816
2635.47 808
2635.96 765
2636.44 719
2636.93 702
2637.41 819
2637.89 794
2638.38 879
2638.86 826
2639.35 752
2639.83 686
2640.31 761
2640.80 846
2641.28 863
2641.77 880
2642.25 779
2642.74 704
2643.22 811
2643.71 834
2644.19 807
2644.67 785
2645.16 730
2645.64 713
2646.13 691
2646.61 636
2647.10 701
2647.58 704
2648.07 692
2648.55 744
2649.04 777
2649.52 725
2650.01 738
2650.49 715
2650.98 799
2651.46 823
2651.95 790
2652.43 803
2652.92 734
2653.41 713
2653.89 684
2654.38 753
2654.86 771
2655.35 693
2655.83 761
2656.32 816
2656.81 823
2657.29 723
2657.78 832
2658.26 740
2658.75 803
2659.23 792
2659.72 726
2660.21 734
2660.69 739
2661.18 681
2661.67 741
2662.15 740
2662.64 746
2663.12 654
2663.61 684
2664.10 682
2664.58 862
2665.07 886
2665.56 711
2666.04 711
2666.53 803
2667.02 800
2667.50 701
2667.99 662
2668.48 728
2668.96 695
2669.45 864
2669.94 758
2670.42 690
2670.91 814
2671.40 766
2671.89 763
2672.37 777
2672.86 853
2673.35 918
2673.83 911
2674.32 878
2674.81 928
2675.30 996
2675.78 873
2676.27 936
2676.76 1027
2677.25 1018
2677.74 1033
2678.22 747
2678.71 729
2679.20 953
2679.69 970
2680.17 879
2680.66 761
2681.15 882
2681.64 895
2682.13 973
2682.61 957
2683.10 1004
2683.59 996
2684.08 1055
2684.57 939
2685.06 1007
2685.54 1033
2686.03 975
2686.52 952
2687.01 1020
2687.50 840
2687.99 885
2688.48 859
2688.96 824
2689.45 838
2689.94 870
2690.43 788
2690.92 692
2691.41 803
2691.90 820
2692.39 804
2692.88 712
2693.36 667
2693.85 803
2694.34 752
2694.83 698
2695.32 748
2695.81 793
2696.30 827
2696.79 705
2697.28 739
2697.77 677
2698.26 803
2698.75 776
2699.24 825
2699.73 810
2700.22 772
2700.71 766
2701.20 627
2701.69 743
2702.18 862
2702.67 865
2703.16 765
2703.65 797
2704.14 856
2704.63 812
2705.12 779
2705.61 816
2706.10 805
2706.59 787
2707.08 810
2707.57 849
2708.06 716
2708.55 801
2709.04 726
2709.53 656
2710.02 769
2710.51 815
2711.00 718
2711.49 711
2711.98 716
2712.47 651
2712.97 686
2713.46 765
2713.95 736
2714.44 709
2714.93 737
2715.42 809
2715.91 778
2716.40 715
2716.89 684
2717.39 748
2717.88 809
2718.37 785
2718.86 781
2719.35 861
2719.84 840
2720.33 723
2720.83 688
2721.32 722
2721.81 699
2722.30 753
2722.79 760
2723.28 707
2723.78 825
2724.27 801
2724.76 789
2725.25 867
2725.74 868
2726.24 875
2726.73 785
2727.22 780
2727.71 824
2728.20 725
2728.70 769
2729.19 640
2729.68 656
2730.17 699
2730.67 769
2731.16 762
2731.65 789
2732.14 848
2732.64 842
2733.13 696
2733.62 596
2734.12 691
2734.61 702
2735.10 745
2735.59 702
2736.09 691
2736.58 720
2737.07 664
2737.57 809
2738.06 817
2738.55 702
2739.05 755
2739.54 898
2740.03 818
2740.53 714
2741.02 740
2741.51 759
2742.01 802
2742.50 792
2742.99 957
2743.49 765
2743.98 821
2744.47 689
2744.97 639
2745.46 681
2745.96 791
2746.45 814
2746.94 755
2747.44 717
2747.93 694
2748.43 726
2748.92 746
2749.41 736
2749.91 681
2750.40 747
2750.90 696
2751.39 732
2751.89 717
2752.38 783
2752.87 911
2753.37 807
2753.86 759
2754.36 773
2754.85 795
2755.35 832
2755.84 875
2756.34 764
2756.83 739
2757.33 689
2757.82 730
2758.32 798
2758.81 770
2759.31 734
2759.80 765
2760.30 730
2760.79 761
2761.29 742
2761.78 738
2762.28 790
2762.77 700
2763.27 746
2763.76 752
2764.26 714
2764.76 792
2765.25 683
2765.75 650
2766.24 719
2766.74 746
2767.23 775
2767.73 738
2768.23 781
2768.72 674
2769.22 721
2769.71 746
2770.21 766
2770.71 787
2771.20 784
2771.70 793
2772.19 846
2772.69 887
2773.19 831
2773.68 789
2774.18 775
2774.68 837
2775.17 819
2775.67 845
2776.17 727
2776.66 879
2777.16 841
2777.66 786
2778.15 753
2778.65 846
2779.15 881
2779.64 791
2780.14 770
2780.64 830
2781.13 723
2781.63 815
2782.13 825
2782.63 777
2783.12 811
2783.62 813
2784.12 838
2784.61 763
2785.11 760
2785.61 720
2786.11 791
2786.60 747
2787.10 752
2787.60 763
2788.10 858
2788.59 747
2789.09 735
2789.59 729
2790.09 636
2790.59 625
2791.08 562
2791.58 678
2792.08 716
2792.58 743
2793.08 751
2793.57 821
2794.07 827
2794.57 670
2795.07 794
2795.57 1004
2796.07 919
2796.56 937
2797.06 912
2797.56 1015
2798.06 1039
2798.56 1104
2799.06 978
2799.56 1022
2800.05 1156
2800.55 1066
2801.05 1024
2801.55 1058
2802.05 985
2802.55 873
2803.05 843
2803.55 862
2804.05 834
2804.54 845
2805.04 890
2805.54 986
2806.04 992
2806.54 1005
2807.04 993
2807.54 1047
2808.04 1046
2808.54 1144
2809.04 1127
2809.54 1026
2810.04 1040
2810.54 1156
2811.04 1115
2811.54 1114
2812.04 1112
2812.54 1127
2813.04 921
2813.54 1026
2814.04 870
2814.54 893
2815.04 912
2815.54 911
2816.04 800
2816.54 839
2817.04 852
2817.54 856
2818.04 910
2818.54 869
2819.04 863
2819.54 893
2820.04 907
2820.54 785
2821.04 917
2821.54 920
2822.04 798
2822.54 807
2823.04 807
2823.54 817
2824.04 893
2824.55 792
2825.05 757
2825.55 848
2826.05 732
2826.55 744
2827.05 705
2827.55 662
2828.05 738
2828.55 720
2829.06 739
2829.56 762
2830.06 699
2830.56 694
2831.06 794
2831.56 829
2832.06 671
2832.57 703
2833.07 799
2833.57 829
2834.07 768
2834.57 758
2835.07 947
2835.58 806
2836.08 811
2836.58 828
2837.08 832
2837.58 940
2838.09 815
2838.59 840
2839.09 852
2839.59 845
2840.10 990
2840.60 887
2841.10 834
2841.60 886
2842.11 838
2842.61 729
2843.11 783
2843.61 829
2844.12 750
2844.62 783
2845.12 879
2845.62 808
2846.13 847
2846.63 919
2847.13 923
2847.64 969
2848.14 1002
2848.64 976
2849.14 959
2849.65 957
2850.15 966
2850.65 961
2851.16 925
2851.66 922
2852.16 897
2852.67 957
2853.17 873
2853.67 876
2854.18 785
2854.68 761
2855.18 726
2855.69 768
2856.19 823
2856.70 828
2857.20 877
2857.70 748
2858.21 779
2858.71 782
2859.22 927
2859.72 850
2860.22 852
2860.73 732
2861.23 831
2861.74 836
2862.24 751
2862.74 771
2863.25 726
2863.75 848
2864.26 733
2864.76 742
2865.27 715
2865.77 793
2866.28 711
2866.78 677
2867.28 709
2867.79 776
2868.29 775
2868.80 770
2869.30 786
2869.81 857
2870.31 781
2870.82 789
2871.32 732
2871.83 774
2872.33 797
2872.84 821
2873.34 670
2873.85 803
2874.36 768
2874.86 709
2875.37 776
2875.87 791
2876.38 883
2876.88 862
2877.39 833
2877.89 861
2878.40 845
2878.90 860
2879.41 938
2879.92 942
2880.42 888
2880.93 922
2881.43 899
2881.94 1006
2882.45 1032
2882.95 973
2883.46 968
2883.96 1010
2884.47 1065
2884.98 1022
2885.48 969
2885.99 981
2886.50 1017
2887.00 1142
2887.51 1128
2888.02 1059
2888.52 1006
2889.03 969
2889.53 964
2890.04 925
2890.55 864
2891.06 867
2891.56 965
2892.07 922
2892.58 895
2893.08 875
2893.59 849
2894.10 881
2894.60 725
2895.11 771
2895.62 833
2896.13 898
2896.63 903
2897.14 822
2897.65 1011
2898.15 973
2898.66 1010
2899.17 1085
2899.68 1063
2900.18 924
2900.69 933
2901.20 990
2901.71 931
2902.22 903
2902.72 846
2903.23 896
2903.74 916
2904.25 913
2904.75 1033
2905.26 883
2905.77 1018
2906.28 1058
2906.79 893
2907.30 783
2907.80 854
2908.31 904
2908.82 799
2909.33 994
2909.84 903
2910.35 868
2910.85 854
2911.36 814
2911.87 838
2912.38 858
2912.89 822
2913.40 746
2913.91 791
2914.41 851
2914.92 913
2915.43 794
2915.94 877
2916.45 886
2916.96 829
2917.47 873
2917.98 833
2918.49 795
2919.00 734
2919.51 780
2920.01 796
2920.52 832
2921.03 738
2921.54 834
2922.05 786
2922.56 839
2923.07 933
2923.58 942
2924.09 967
2924.60 979
2925.11 1094
2925.62 1167
2926.13 1245
2926.64 1187
2927.15 1246
2927.66 1298
2928.17 1155
2928.68 1170
2929.19 1036
2929.70 1040
2930.21 1068
2930.72 942
2931.23 917
2931.74 882
2932.25 861
2932.76 803
2933.27 687
2933.78 769
2934.29 694
2934.80 761
2935.31 751
2935.83 825
2936.34 814
2936.85 847
2937.36 796
2937.87 882
2938.38 890
2938.89 866
2939.40 847
2939.91 841
2940.42 829
2940.94 830
2941.45 938
2941.96 894
2942.47 852
2942.98 858
2943.49 871
2944.00 846
2944.51 879
2945.03 891
2945.54 1022
2946.05 1060
2946.56 918
2947.07 911
2947.58 979
2948.10 930
2948.61 864
2949.12 909
2949.63 923
2950.14 980
2950.66 929
2951.17 948
2951.68 900
2952.19 867
2952.70 857
2953.22 704
2953.73 670
2954.24 829
2954.75 831
2955.26 755
2955.78 827
2956.29 763
2956.80 918
2957.31 961
2957.83 842
2958.34 789
2958.85 874
2959.37 847
2959.88 882
2960.39 811
2960.90 852
2961.42 903
2961.93 974
2962.44 999
2962.96 968
2963.47 926
2963.98 989
2964.50 1043
2965.01 1006
2965.52 934
2966.04 911
2966.55 857
2967.06 784
2967.58 820
2968.09 908
2968.60 840
2969.12 819
2969.63 748
2970.14 802
2970.66 749
2971.17 728
2971.68 698
2972.20 808
2972.71 739
2973.23 789
2973.74 902
2974.25 888
2974.77 971
2975.28 868
2975.80 785
2976.31 854
2976.83 883
2977.34 822
2977.85 838
2978.37 812
2978.88 830
2979.40 793
2979.91 800
2980.43 858
2980.94 841
2981.46 758
2981.97 799
2982.48 794
2983.00 801
2983.51 896
2984.03 950
2984.54 974
2985.06 916
2985.57 890
2986.09 961
2986.60 921
2987.12 818
2987.63 883
2988.15 925
2988.67 977
2989.18 982
2989.70 1035
2990.21 954
2990.73 975
2991.24 1153
2991.76 961
2992.27 963
2992.79 1029
2993.30 952
2993.82 871
2994.34 998
2994.85 1061
2995.37 1045
2995.88 951
2996.40 1037
2996.92 1073
2997.43 1211
2997.95 997
2998.46 1040
2998.98 1104
2999.50 1067
3000.01 1095
3000.53 1085
3001.05 1189
3001.56 1397
3002.08 1297
3002.59 1363
3003.11 1419
3003.63 1599
3004.14 1666
3004.66 1694
3005.18 1948
3005.69 2006
3006.21 2314
3006.73 2130
3007.24 2074
3007.76 2121
3008.28 1872
3008.80 1713
3009.31 1601
3009.83 1308
3010.35 1227
3010.86 1197
3011.38 1144
3011.90 988
3012.42 1021
3012.93 950
3013.45 1113
3013.97 908
3014.49 933
3015.00 1020
3015.52 996
3016.04 1042
3016.56 940
3017.07 994
3017.59 975
3018.11 959
3018.63 1076
3019.15 1017
3019.66 893
3020.18 868
3020.70 910
3021.22 1068
3021.74 1038
3022.25 950
3022.77 1157
3023.29 1186
3023.81 1094
3024.33 1051
3024.85 1230
3025.36 1054
3025.88 973
3026.40 969
3026.92 1113
3027.44 1108
3027.96 965
3028.48 951
3028.99 1016
3029.51 936
3030.03 883
3030.55 855
3031.07 812
3031.59 789
3032.11 765
3032.63 863
3033.15 816
3033.66 879
3034.18 1000
3034.70 929
3035.22 921
3035.74 918
3036.26 907
3036.78 926
3037.30 959
3037.82 954
3038.34 858
3038.86 945
3039.38 1044
3039.90 887
3040.42 831
3040.94 872
3041.46 830
3041.98 766
3042.50 790
3043.02 778
3043.54 909
3044.06 909
3044.58 862
3045.10 798
3045.62 756
3046.14 812
3046.66 870
3047.18 807
3047.70 819
3048.22 763
3048.74 863
3049.26 876
3049.78 752
3050.30 812
3050.82 818
3051.34 768
3051.86 826
3052.38 778
3052.90 772
3053.43 803
3053.95 803
3054.47 759
3054.99 709
3055.51 741
3056.03 817
3056.55 719
3057.07 682
3057.59 777
3058.12 818
3058.64 758
3059.16 803
3059.68 963
3060.20 888
3060.72 801
3061.24 891
3061.77 865
3062.29 822
3062.81 715
3063.33 810
3063.85 811
3064.37 846
3064.90 935
3065.42 867
3065.94 872
3066.46 855
3066.98 911
3067.51 925
3068.03 952
3068.55 766
3069.07 1015
3069.59 836
3070.12 915
3070.64 844
3071.16 808
3071.68 809
3072.21 897
3072.73 802
3073.25 853
3073.77 912
3074.30 816
3074.82 797
3075.34 818
3075.86 888
3076.39 942
3076.91 928
3077.43 900
3077.96 879
3078.48 1022
3079.00 1018
3079.52 973
3080.05 893
3080.57 991
3081.09 1027
3081.62 1043
3082.14 1027
3082.66 1057
3083.19 1019
3083.71 1062
3084.23 993
3084.76 920
3085.28 1030
3085.80 1078
3086.33 1066
3086.85 957
3087.38 845
3087.90 940
3088.42 1056
3088.95 983
3089.47 846
3090.00 994
3090.52 920
3091.04 868
3091.57 894
3092.09 944
3092.62 910
3093.14 880
3093.66 960
3094.19 908
3094.71 919
3095.24 924
3095.76 951
3096.29 850
3096.81 889
3097.34 1067
3097.86 1108
3098.38 1105
3098.91 1083
3099.43 1153
3099.96 1311
3100.48 1423
3101.01 1609
3101.53 2134
3102.06 2095
3102.58 2405
3103.11 2715
3103.63 2892
3104.16 2870
3104.68 3165
3105.21 3114
3105.73 3022
3106.26 2669
3106.79 2226
3107.31 1998
3107.84 1818
3108.36 1720
3108.89 1352
3109.41 1349
3109.94 1339
3110.46 1310
3110.99 1252
3111.52 1144
3112.04 1167
3112.57 1163
3113.09 1174
3113.62 1059
3114.15 1061
3114.67 998
3115.20 973
3115.72 1012
3116.25 1006
3116.78 837
3117.30 886
3117.83 1004
3118.35 1007
3118.88 915
3119.41 905
3119.93 1075
3120.46 1076
3120.99 952
3121.51 1024
3122.04 940
3122.57 977
3123.09 999
3123.62 998
3124.15 945
3124.67 961
3125.20 913
3125.73 945
3126.26 939
3126.78 911
3127.31 893
3127.84 842
3128.36 810
3128.89 859
3129.42 960
3129.95 883
3130.47 905
3131.00 924
3131.53 874
3132.06 891
3132.58 847
3133.11 881
3133.64 825
3134.17 765
3134.69 926
3135.22 882
3135.75 887
3136.28 827
3136.81 804
3137.33 851
3137.86 954
3138.39 942
3138.92 781
3139.45 822
3139.97 963
3140.50 864
3141.03 794
3141.56 894
3142.09 860
3142.62 798
3143.14 735
3143.67 809
3144.20 831
3144.73 873
3145.26 927
3145.79 905
3146.32 867
3146.84 865
3147.37 937
3147.90 969
3148.43 986
3148.96 949
3149.49 907
3150.02 990
3150.55 1010
3151.08 978
3151.61 939
3152.13 951
3152.66 1017
3153.19 1019
3153.72 909
3154.25 896
3154.78 871
3155.31 812
3155.84 879
3156.37 893
3156.90 923
3157.43 950
3157.96 916
3158.49 834
3159.02 877
3159.55 873
3160.08 963
3160.61 943
3161.14 872
3161.67 998
3162.20 881
3162.73 920
3163.26 853
3163.79 955
3164.32 854
3164.85 771
3165.38 778
3165.91 808
3166.44 819
3166.97 883
3167.50 824
3168.03 806
3168.56 840
3169.09 860
3169.62 779
3170.15 797
3170.69 708
3171.22 840
3171.75 686
3172.28 680
3172.81 732
3173.34 844
3173.87 795
3174.40 767
3174.93 870
3175.46 928
3176.00 970
3176.53 866
3177.06 838
3177.59 804
3178.12 931
3178.65 900
3179.18 892
3179.72 933
3180.25 801
3180.78 891
3181.31 842
3181.84 714
3182.37 909
3182.91 859
3183.44 911
3183.97 903
3184.50 797
3185.03 787
3185.56 756
3186.10 758
3186.63 693
3187.16 840
3187.69 889
3188.23 804
3188.76 887
3189.29 740
3189.82 829
3190.36 793
3190.89 728
3191.42 692
3191.95 689
3192.49 786
3193.02 728
3193.55 781
3194.08 931
3194.62 906
3195.15 811
3195.68 772
3196.21 866
3196.75 762
3197.28 816
3197.81 763
3198.35 697
3198.88 775
3199.41 792
3199.95 867
3200.48 937
3201.01 866
3201.55 786
3202.08 823
3202.61 920
3203.15 973
3203.68 818
3204.21 841
3204.75 897
3205.28 1008
3205.81 973
3206.35 944
3206.88 1044
3207.42 859
3207.95 972
3208.48 968
3209.02 958
3209.55 978
3210.09 1056
3210.62 1001
3211.15 1007
3211.69 983
3212.22 916
3212.76 892
3213.29 920
3213.83 959
3214.36 950
3214.89 861
3215.43 931
3215.96 1082
3216.50 899
3217.03 911
3217.57 878
3218.10 933
3218.64 945
3219.17 806
3219.71 775
3220.24 844
3220.78 939
3221.31 898
3221.85 814
3222.38 876
3222.92 834
3223.45 905
3223.99 828
3224.52 870
3225.06 911
3225.59 842
3226.13 869
3226.66 906
3227.20 873
3227.73 903
3228.27 922
3228.81 876
3229.34 858
3229.88 784
3230.41 828
3230.95 917
3231.48 854
3232.02 979
3232.56 969
3233.09 909
3233.63 856
3234.16 789
3234.70 820
3235.24 801
3235.77 878
3236.31 797
3236.85 828
3237.38 988
3237.92 942
3238.45 1006
3238.99 987
3239.53 897
3240.06 1070
3240.60 999
3241.14 928
3241.67 875
3242.21 862
3242.75 975
3243.28 948
3243.82 1034
3244.36 1030
3244.90 874
3245.43 1030
3245.97 973
3246.51 916
3247.04 1018
3247.58 981
3248.12 969
3248.66 1016
3249.19 919
3249.73 1021
3250.27 958
3250.81 1011
3251.34 1011
3251.88 970
3252.42 1015
3252.96 945
3253.49 1001
3254.03 978
3254.57 1080
3255.11 991
3255.64 1172
3256.18 1213
3256.72 1118
3257.26 1087
3257.80 1218
3258.33 1208
3258.87 1106
3259.41 1055
3259.95 1186
3260.49 1386
3261.03 1303
3261.56 1517
3262.10 1687
3262.64 1638
3263.18 1782
3263.72 1807
3264.26 1853
3264.79 2088
3265.33 2105
3265.87 2237
3266.41 2329
3266.95 2688
3267.49 2480
3268.03 2644
3268.57 2672
3269.10 2717
3269.64 2412
3270.18 2176
3270.72 2170
3271.26 1844
3271.80 1618
3272.34 1300
3272.88 1210
3273.42 1288
3273.96 1309
3274.50 1219
3275.04 1196
3275.58 1328
3276.12 1260
3276.66 1222
3277.19 1102
3277.73 1171
3278.27 1311
3278.81 1287
3279.35 1197
3279.89 1140
3280.43 1183
3280.97 1179
3281.51 1208
3282.05 1365
3282.59 1322
3283.13 1187
3283.67 1150
3284.21 1140
3284.75 1201
3285.29 1242
3285.83 1256
3286.38 1251
3286.92 1214
3287.46 1270
3288.00 1226
3288.54 1226
3289.08 1316
3289.62 1229
3290.16 1334
3290.70 1296
3291.24 1373
3291.78 1331
3292.32 1404
3292.86 1419
3293.40 1541
3293.95 1526
3294.49 1613
3295.03 1833
3295.57 1895
3296.11 1965
3296.65 1997
3297.19 1963
3297.73 1904
3298.28 2078
3298.82 1865
3299.36 1793
3299.90 1865
3300.44 1815
3300.98 1654
3301.52 1492
3302.07 1553
3302.61 1597
3303.15 1494
3303.69 1438
3304.23 1422
3304.77 1290
3305.32 1343
3305.86 1393
3306.40 1230
3306.94 1290
3307.49 1291
3308.03 1251
3308.57 1263
3309.11 1169
3309.65 1109
3310.20 1093
3310.74 1084
3311.28 1107
3311.82 1184
3312.37 1092
3312.91 1202
3313.45 1226
3313.99 1159
3314.54 1183
3315.08 1385
3315.62 1366
3316.17 1370
3316.71 1397
3317.25 1413
3317.79 1457
3318.34 1484
3318.88 1453
3319.42 1496
3319.97 1599
3320.51 1537
3321.05 1714
3321.60 1750
3322.14 1760
3322.68 1701
3323.23 1749
3323.77 1853
3324.31 1720
3324.86 1729
3325.40 1841
3325.94 1641
3326.49 1587
3327.03 1522
3327.58 1457
3328.12 1472
3328.66 1527
3329.21 1486
3329.75 1581
3330.29 1578
3330.84 1707
3331.38 1985
3331.93 2409
3332.47 2670
3333.02 3004
3333.56 3663
3334.10 4569
3334.65 5648
3335.19 6825
3335.74 8082
3336.28 9246
3336.83 10376
3337.37 10910
3337.92 11066
3338.46 11068
3339.00 10595
3339.55 9184
3340.09 8003
3340.64 6848
3341.18 5868
3341.73 4753
3342.27 3863
3342.82 3067
3343.36 2456
3343.91 2329
3344.45 2171
3345.00 2036
3345.54 1714
3346.09 1745
3346.64 1612
3347.18 1460
3347.73 1459
3348.27 1540
3348.82 1495
3349.36 1399
3349.91 1342
3350.45 1298
3351.00 1258
3351.55 1299
3352.09 1372
3352.64 1434
3353.18 1336
3353.73 1269
3354.27 1274
3354.82 1375
3355.37 1336
3355.91 1296
3356.46 1315
3357.00 1457
3357.55 1382
3358.10 1418
3358.64 1391
3359.19 1384
3359.74 1379
3360.28 1381
3360.83 1371
3361.38 1355
3361.92 1473
3362.47 1346
3363.02 1466
3363.56 1488
3364.11 1492
3364.66 1419
3365.20 1357
3365.75 1323
3366.30 1241
3366.84 1349
3367.39 1333
3367.94 1381
3368.48 1277
3369.03 1325
3369.58 1372
3370.13 1328
3370.67 1487
3371.22 1553
3371.77 1634
3372.32 1774
3372.86 1853
3373.41 2090
3373.96 2259
3374.51 2317
3375.05 2484
3375.60 2391
3376.15 2346
3376.70 2148
3377.24 2056
3377.79 1985
3378.34 1788
3378.89 1692
3379.44 1462
3379.98 1435
3380.53 1343
3381.08 1230
3381.63 1155
3382.18 1153
3382.73 1164
3383.27 1131
3383.82 1101
3384.37 1110
3384.92 949
3385.47 1074
3386.02 1128
3386.56 971
3387.11 987
3387.66 1006
3388.21 994
3388.76 1048
3389.31 1058
3389.86 1107
3390.41 1012
3390.95 934
3391.50 1099
3392.05 1079
3392.60 959
3393.15 1083
3393.70 993
3394.25 1048
3394.80 1063
3395.35 1097
3395.90 1089
3396.45 1107
3397.00 1226
3397.55 1183
3398.10 1086
3398.64 1058
3399.19 1024
3399.74 1093
3400.29 1020
3400.84 1068
3401.39 1128
3401.94 1161
3402.49 1036
3403.04 974
3403.59 986
3404.14 1008
3404.69 960
3405.24 977
3405.79 1067
3406.34 989
3406.89 1050
3407.44 1002
3407.99 1014
3408.54 940
3409.09 1062
3409.65 1085
3410.20 1105
3410.75 1080
3411.30 1138
3411.85 1309
3412.40 1330
3412.95 1370
3413.50 1405
3414.05 1418
3414.60 1358
3415.15 1429
3415.70 1426
3416.25 1238
3416.81 1193
3417.36 1203
3417.91 1191
3418.46 1088
3419.01 1027
3419.56 984
3420.11 965
3420.66 1002
3421.22 1048
3421.77 948
3422.32 970
3422.87 987
3423.42 1023
3423.97 931
3424.52 986
3425.08 1046
3425.63 1053
3426.18 1005
3426.73 1053
3427.28 920
3427.84 922
3428.39 996
3428.94 895
3429.49 825
3430.04 867
3430.60 971
3431.15 889
3431.70 986
3432.25 907
3432.80 834
3433.36 863
3433.91 886
3434.46 855
3435.01 875
3435.57 869
3436.12 909
3436.67 916
3437.22 844
3437.78 886
3438.33 877
3438.88 904
3439.44 985
3439.99 971
3440.54 919
3441.09 934
3441.65 987
3442.20 942
3442.75 936
3443.31 899
3443.86 938
3444.41 922
3444.97 804
3445.52 775
3446.07 893
3446.63 970
3447.18 884
3447.73 821
3448.29 918
3448.84 831
3449.40 781
3449.95 817
3450.50 824
3451.06 845
3451.61 720
3452.16 673
3452.72 688
3453.27 923
3453.83 780
3454.38 788
3454.93 838
3455.49 831
3456.04 804
3456.60 807
3457.15 865
3457.71 845
3458.26 856
3458.81 827
3459.37 732
3459.92 850
3460.48 878
3461.03 813
3461.59 880
3462.14 882
3462.70 913
3463.25 928
3463.81 949
3464.36 883
3464.92 801
3465.47 750
3466.03 797
3466.58 880
3467.14 905
3467.69 848
3468.25 835
3468.80 833
3469.36 919
3469.91 918
3470.47 830
3471.02 812
3471.58 843
3472.13 919
3472.69 857
3473.24 899
3473.80 907
3474.36 924
3474.91 959
3475.47 966
3476.02 877
3476.58 917
3477.13 850
3477.69 919
3478.25 974
3478.80 885
3479.36 1091
3479.91 1013
3480.47 1008
3481.03 1088
3481.58 1104
3482.14 1003
3482.70 1088
3483.25 1192
3483.81 1169
3484.37 1026
3484.92 1040
3485.48 1140
3486.04 1076
3486.59 1116
3487.15 1113
3487.71 1188
3488.26 1309
3488.82 1300
3489.38 1417
3489.93 1466
3490.49 1476
3491.05 1740
3491.60 1916
3492.16 2144
3492.72 2312
3493.27 2322
3493.83 2451
3494.39 2442
3494.95 2184
3495.50 2165
3496.06 2104
3496.62 2107
3497.18 1965
3497.73 2038
3498.29 2151
3498.85 2334
3499.41 2635
3499.96 2610
3500.52 2771
3501.08 2727
3501.64 2564
3502.20 2423
3502.75 2222
3503.31 2055
3503.87 2065
3504.43 1999
3504.99 2073
3505.54 2104
3506.10 2024
3506.66 1997
3507.22 1956
3507.78 2049
3508.34 1936
3508.89 1769
3509.45 1669
3510.01 1684
3510.57 1461
3511.13 1434
3511.69 1443
3512.25 1498
3512.80 1380
3513.36 1159
3513.92 1129
3514.48 1054
3515.04 1070
3515.60 975
3516.16 953
3516.72 1057
3517.28 1152
3517.83 1093
3518.39 924
3518.95 1028
3519.51 1074
3520.07 1142
3520.63 1207
3521.19 1236
3521.75 1041
3522.31 1063
3522.87 1101
3523.43 1077
3523.99 1125
3524.55 1127
3525.11 951
3525.67 1010
3526.23 1028
3526.79 1086
3527.35 994
3527.91 1072
3528.47 914
3529.03 991
3529.59 952
3530.15 879
3530.71 878
3531.27 847
3531.83 869
3532.39 926
3532.95 1000
3533.51 983
3534.07 847
3534.63 943
3535.19 862
3535.75 911
3536.31 964
3536.87 962
3537.43 1019
3537.99 908
3538.55 967
3539.12 1011
3539.68 1035
3540.24 1087
3540.80 933
3541.36 1055
3541.92 936
3542.48 978
3543.04 1010
3543.60 1045
3544.16 1178
3544.73 1166
3545.29 1077
3545.85 1066
3546.41 1088
3546.97 1083
3547.53 978
3548.09 864
3548.66 887
3549.22 844
3549.78 919
3550.34 792
3550.90 802
3551.46 791
3552.03 835
3552.59 800
3553.15 713
3553.71 859
3554.27 806
3554.84 824
3555.40 822
3555.96 808
3556.52 795
3557.09 878
3557.65 775
3558.21 794
3558.77 795
3559.33 767
3559.90 850
3560.46 888
3561.02 895
3561.58 835
3562.15 797
3562.71 799
3563.27 729
3563.84 781
3564.40 724
3564.96 776
3565.52 815
3566.09 817
3566.65 770
3567.21 843
3567.78 940
3568.34 747
3568.90 776
3569.47 690
3570.03 746
3570.59 764
3571.16 779
3571.72 867
3572.28 806
3572.85 784
3573.41 850
3573.97 867
3574.54 813
3575.10 806
3575.66 872
3576.23 863
3576.79 813
3577.36 840
3577.92 769
3578.48 765
3579.05 821
3579.61 873
3580.18 814
3580.74 765
3581.30 864
3581.87 923
3582.43 872
3583.00 877
3583.56 793
3584.13 727
3584.69 734
3585.25 768
3585.82 801
3586.38 805
3586.95 800
3587.51 755
3588.08 703
3588.64 831
3589.21 761
3589.77 656
3590.34 743
3590.90 879
3591.47 768
3592.03 777
3592.60 929
3593.16 911
3593.73 924
3594.29 839
3594.86 851
3595.42 814
3595.99 786
3596.55 776
3597.12 773
3597.68 793
3598.25 846
3598.82 906
3599.38 861
3599.95 804
3600.51 786
3601.08 832
3601.64 754
3602.21 810
3602.78 745
3603.34 803
3603.91 908
3604.47 830
3605.04 677
3605.61 769
3606.17 832
3606.74 779
3607.30 780
3607.87 727
3608.44 719
3609.00 730
3609.57 702
3610.14 688
3610.70 746
3611.27 718
3611.84 586
3612.40 648
3612.97 752
3613.54 792
3614.10 922
3614.67 887
3615.24 945
3615.80 1046
3616.37 1207
3616.94 1305
3617.50 1484
3618.07 1590
3618.64 1452
3619.21 1707
3619.77 1777
3620.34 1708
3620.91 1665
3621.47 1572
3622.04 1435
3622.61 1281
3623.18 1226
3623.74 1086
3624.31 979
3624.88 969
3625.45 891
3626.01 828
3626.58 800
3627.15 786
3627.72 822
3628.29 822
3628.85 715
3629.42 772
3629.99 809
3630.56 899
3631.13 852
3631.69 805
3632.26 777
3632.83 835
3633.40 828
3633.97 773
3634.54 757
3635.10 756
3635.67 795
3636.24 738
3636.81 765
3637.38 715
3637.95 746
3638.52 794
3639.08 892
3639.65 922
3640.22 1015
3640.79 1081
3641.36 1080
3641.93 1126
3642.50 1074
3643.07 1037
3643.64 1255
3644.20 1177
3644.77 1197
3645.34 986
3645.91 962
3646.48 1069
3647.05 946
3647.62 873
3648.19 846
3648.76 851
3649.33 979
3649.90 928
3650.47 894
3651.04 969
3651.61 931
3652.18 920
3652.75 930
3653.32 953
3653.89 1019
3654.46 1217
3655.03 1150
3655.60 1136
3656.17 1019
3656.74 1133
3657.31 1233
3657.88 1157
3658.45 1248
3659.02 1250
3659.59 1312
3660.16 1314
3660.73 1270
3661.30 1183
3661.87 1183
3662.44 1238
3663.01 1187
3663.58 1030
3664.15 1056
3664.72 1064
3665.29 997
3665.86 903
3666.43 878
3667.01 871
3667.58 854
3668.15 884
3668.72 912
3669.29 796
3669.86 726
3670.43 816
3671.00 908
3671.57 789
3672.15 784
3672.72 851
3673.29 942
3673.86 865
3674.43 887
3675.00 918
3675.57 827
3676.15 885
3676.72 954
3677.29 774
3677.86 871
3678.43 961
3679.00 880
3679.58 821
3680.15 889
3680.72 860
3681.29 859
3681.86 897
3682.44 814
3683.01 888
3683.58 893
3684.15 863
3684.73 756
3685.30 812
3685.87 885
3686.44 800
3687.02 897
3687.59 989
3688.16 953
3688.73 1105
3689.31 1224
3689.88 1252
3690.45 1284
3691.02 1256
3691.60 1111
3692.17 1189
3692.74 1223
3693.32 1188
3693.89 1103
3694.46 1021
3695.03 913
3695.61 782
3696.18 832
3696.75 848
3697.33 793
3697.90 825
3698.47 829
3699.05 888
3699.62 804
3700.19 774
3700.77 824
3701.34 890
3701.91 829
3702.49 817
3703.06 921
3703.64 897
3704.21 896
3704.78 824
3705.36 886
3705.93 814
3706.51 952
3707.08 932
3707.65 814
3708.23 849
3708.80 925
3709.38 844
3709.95 810
3710.52 837
3711.10 826
3711.67 897
3712.25 911
3712.82 861
3713.40 784
3713.97 754
3714.55 754
3715.12 805
3715.69 749
3716.27 818
3716.84 775
3717.42 703
3717.99 812
3718.57 771
3719.14 809
3719.72 768
3720.29 811
3720.87 800
3721.44 803
3722.02 752
3722.59 783
3723.17 732
3723.75 725
3724.32 722
3724.90 631
3725.47 704
3726.05 777
3726.62 736
3727.20 726
3727.77 821
3728.35 846
3728.92 851
3729.50 872
3730.08 869
3730.65 854
3731.23 967
3731.80 1037
3732.38 1070
3732.96 934
3733.53 991
3734.11 1085
3734.68 1042
3735.26 1049
3735.84 1064
3736.41 950
3736.99 884
3737.57 917
3738.14 972
3738.72 874
3739.30 844
3739.87 914
3740.45 810
3741.03 708
3741.60 723
3742.18 693
3742.76 709
3743.33 801
3743.91 769
3744.49 729
3745.06 706
3745.64 687
3746.22 691
3746.79 747
3747.37 705
3747.95 699
3748.53 796
3749.10 758
3749.68 685
3750.26 708
3750.83 804
3751.41 779
3751.99 707
3752.57 722
3753.14 713
3753.72 767
3754.30 767
3754.88 689
3755.46 637
3756.03 713
3756.61 736
3757.19 715
3757.77 655
3758.35 658
3758.92 661
3759.50 698
3760.08 677
3760.66 724
3761.24 726
3761.81 731
3762.39 722
3762.97 774
3763.55 719
3764.13 710
3764.71 765
3765.28 798
3765.86 726
3766.44 798
3767.02 805
3767.60 806
3768.18 757
3768.76 779
3769.34 668
3769.91 715
3770.49 773
3771.07 776
3771.65 741
3772.23 829
3772.81 718
3773.39 709
3773.97 784
3774.55 810
3775.13 876
3775.71 815
3776.28 759
3776.86 691
3777.44 741
3778.02 691
3778.60 744
3779.18 666
3779.76 688
3780.34 703
3780.92 757
3781.50 721
3782.08 638
3782.66 686
3783.24 660
3783.82 716
3784.40 654
3784.98 696
3785.56 669
3786.14 687
3786.72 749
3787.30 664
3787.88 710
3788.46 683
3789.04 697
3789.62 684
3790.20 726
3790.78 761
3791.36 688
3791.94 614
3792.53 675
3793.11 755
3793.69 735
3794.27 703
3794.85 722
3795.43 693
3796.01 658
3796.59 678
3797.17 642
3797.75 625
3798.33 628
3798.91 692
3799.50 752
3800.08 708
3800.66 730
3801.24 603
3801.82 676
3802.40 653
3802.98 777
3803.57 807
3804.15 825
3804.73 936
3805.31 806
3805.89 767
3806.47 677
3807.05 723
3807.64 759
3808.22 697
3808.80 875
3809.38 854
3809.96 910
3810.55 802
3811.13 844
3811.71 818
3812.29 799
3812.87 822
3813.46 823
3814.04 873
3814.62 879
3815.20 753
3815.79 916
3816.37 751
3816.95 732
3817.53 744
3818.12 777
3818.70 779
3819.28 837
3819.86 753
3820.45 812
3821.03 771
3821.61 713
3822.20 734
3822.78 690
3823.36 690
3823.94 695
3824.53 693
3825.11 682
3825.69 754
3826.28 678
3826.86 678
3827.44 681
3828.03 634
3828.61 646
3829.19 682
3829.78 659
3830.36 666
3830.94 739
3831.53 744
3832.11 779
3832.69 757
3833.28 763
3833.86 635
3834.45 647
3835.03 678
3835.61 796
3836.20 729
3836.78 711
3837.37 715
3837.95 658
3838.53 799
3839.12 733
3839.70 789
3840.29 735
3840.87 628
3841.46 735
3842.04 761
3842.62 695
3843.21 614
3843.79 710
3844.38 737
3844.96 709
3845.55 726
3846.13 706
3846.72 687
3847.30 603
3847.89 666
3848.47 772
3849.06 701
3849.64 697
3850.23 608
3850.81 661
3851.40 670
3851.98 698
3852.57 763
3853.15 799
3853.74 804
3854.32 786
3854.91 768
3855.49 763
3856.08 806
3856.66 770
3857.25 854
3857.84 871
3858.42 961
3859.01 986
3859.59 1172
3860.18 1178
3860.76 1198
3861.35 1238
3861.94 1440
3862.52 1592
3863.11 1679
3863.69 1569
3864.28 1714
3864.87 1596
3865.45 1527
3866.04 1494
3866.62 1296
3867.21 1107
3867.80 1071
3868.38 1049
3868.97 941
3869.56 946
3870.14 842
3870.73 801
3871.32 828
3871.90 971
3872.49 865
3873.08 783
3873.66 838
3874.25 913
3874.84 888
3875.42 970
3876.01 914
3876.60 791
3877.19 760
3877.77 860
3878.36 824
3878.95 763
3879.53 741
3880.12 745
3880.71 799
3881.30 733
3881.88 796
3882.47 791
3883.06 758
3883.65 706
3884.23 729
3884.82 788
3885.41 799
3886.00 820
3886.58 833
3887.17 844
3887.76 813
3888.35 753
3888.94 921
3889.52 870
3890.11 930
3890.70 841
3891.29 955
3891.88 1030
3892.46 923
3893.05 875
3893.64 855
3894.23 839
3894.82 835
3895.41 774
3895.99 710
3896.58 709
3897.17 909
3897.76 847
3898.35 842
3898.94 772
3899.53 728
3900.12 914
3900.70 880
3901.29 916
3901.88 807
3902.47 831
3903.06 776
3903.65 864
3904.24 826
3904.83 805
3905.42 944
3906.01 805
3906.60 750
3907.18 726
3907.77 699
3908.36 734
3908.95 731
3909.54 803
3910.13 760
3910.72 794
3911.31 837
3911.90 723
3912.49 748
3913.08 760
3913.67 721
3914.26 643
3914.85 711
3915.44 745
3916.03 751
3916.62 713
3917.21 669
3917.80 718
3918.39 745
3918.98 762
3919.57 739
3920.16 670
3920.75 683
3921.34 722
3921.93 757
3922.52 735
3923.11 698
3923.70 742
3924.30 605
3924.89 671
3925.48 747
3926.07 747
3926.66 686
3927.25 706
3927.84 720
3928.43 670
3929.02 672
3929.61 790
3930.20 861
3930.80 713
3931.39 695
3931.98 798
3932.57 734
3933.16 721
3933.75 745
3934.34 693
3934.93 727
3935.53 754
3936.12 692
3936.71 719
3937.30 661
3937.89 744
3938.48 700
3939.08 593
3939.67 685
3940.26 785
3940.85 712
3941.44 723
3942.04 718
3942.63 727
3943.22 709
3943.81 685
3944.40 683
3945.00 753
3945.59 634
3946.18 720
3946.77 631
3947.36 692
3947.96 600
3948.55 588
3949.14 694
3949.73 695
3950.33 682
3950.92 688
3951.51 640
3952.11 650
3952.70 656
3953.29 613
3953.88 606
3954.48 675
3955.07 690
3955.66 665
3956.26 631
3956.85 737
3957.44 707
3958.04 674
3958.63 686
3959.22 818
3959.81 758
3960.41 768
3961.00 716
3961.60 694
3962.19 728
3962.78 667
3963.38 682
3963.97 738
3964.56 685
3965.16 700
3965.75 793
3966.34 686
3966.94 711
3967.53 707
3968.13 726
3968.72 756
3969.31 750
3969.91 741
3970.50 705
3971.10 736
3971.69 727
3972.28 668
3972.88 626
3973.47 839
3974.07 741
3974.66 660
3975.26 664
3975.85 698
3976.45 800
3977.04 717
3977.63 669
3978.23 709
3978.82 622
3979.42 703
3980.01 709
3980.61 767
3981.20 738
3981.80 692
3982.39 671
3982.99 639
3983.58 748
3984.18 724
3984.77 703
3985.37 644
3985.96 663
3986.56 664
3987.16 822
3987.75 757
3988.35 775
3988.94 649
3989.54 665
3990.13 682
3990.73 705
3991.32 682
3991.92 759
3992.52 694
3993.11 745
3993.71 725
3994.30 683
3994.90 668
3995.50 614
3996.09 631
3996.69 696
3997.28 668
3997.88 732
3998.48 790
3999.07 822
3999.67 754
4000.26 676
4000.86 689
4001.46 667
4002.05 739
4002.65 663
4003.25 717
4003.84 756
4004.44 712
4005.04 767
4005.63 840
4006.23 771
4006.83 743
4007.42 796
4008.02 793
4008.62 792
4009.21 706
4009.81 661
4010.41 667
4011.01 718
4011.60 864
4012.20 772
4012.80 754
4013.40 690
4013.99 774
4014.59 810
4015.19 761
4015.78 903
4016.38 892
4016.98 922
4017.58 982
4018.18 846
4018.77 891
4019.37 827
4019.97 801
4020.57 731
4021.16 802
4021.76 820
4022.36 775
4022.96 756
4023.56 782
4024.15 851
4024.75 795
4025.35 760
4025.95 805
4026.55 757
4027.15 761
4027.74 800
4028.34 703
4028.94 667
4029.54 718
4030.14 863
4030.74 888
4031.34 863
4031.93 810
4032.53 883
4033.13 888
4033.73 749
4034.33 742
4034.93 708
4035.53 727
4036.13 724
4036.73 731
4037.32 765
4037.92 805
4038.52 755
4039.12 657
4039.72 658
4040.32 607
4040.92 705
4041.52 735
4042.12 664
4042.72 669
4043.32 635
4043.92 678
4044.52 703
4045.12 684
4045.72 727
4046.32 742
4046.92 636
4047.52 666
4048.12 706
4048.72 730
4049.32 643
4049.92 692
4050.52 712
4051.12 724
4051.72 762
4052.32 726
4052.92 734
4053.52 827
4054.12 839
4054.72 814
4055.32 741
4055.92 724
4056.52 719
4057.12 671
4057.72 668
4058.32 643
4058.92 657
4059.52 687
4060.12 593
4060.72 647
4061.33 609
4061.93 614
4062.53 626
4063.13 631
4063.73 653
4064.33 606
4064.93 635
4065.53 601
4066.13 577
4066.74 587
4067.34 639
4067.94 641
4068.54 613
4069.14 580
4069.74 584
4070.34 590
4070.95 675
4071.55 629
4072.15 566
4072.75 654
4073.35 625
4073.95 602
4074.56 566
4075.16 606
4075.76 586
4076.36 676
4076.96 619
4077.57 641
4078.17 571
4078.77 579
4079.37 581
4079.97 705
4080.58 598
4081.18 592
4081.78 637
4082.38 558
4082.99 570
4083.59 633
4084.19 573
4084.79 626
4085.40 586
4086.00 659
4086.60 676
4087.21 619
4087.81 634
4088.41 598
4089.01 572
4089.62 556
4090.22 630
4090.82 667
4091.43 657
4092.03 624
4092.63 568
4093.24 554
4093.84 618
4094.44 621
4095.05 622
4095.65 649
4096.25 632
4096.86 699
4097.46 686
4098.06 582
4098.67 543
4099.27 596
4099.87 572
4100.48 495
4101.08 497
4101.69 628
4102.29 580
4102.89 554
4103.50 606
4104.10 591
4104.71 593
4105.31 603
4105.91 583
4106.52 588
4107.12 619
4107.73 615
4108.33 639
4108.94 647
4109.54 616
4110.14 574
4110.75 553
4111.35 594
4111.96 650
4112.56 571
4113.17 601
4113.77 551
4114.38 615
4114.98 564
4115.59 618
4116.19 552
4116.80 577
4117.40 596
4118.01 639
4118.61 628
4119.22 691
4119.82 607
4120.43 620
4121.03 641
4121.64 607
4122.24 596
4122.85 672
4123.46 641
4124.06 545
4124.67 599
4125.27 723
4125.88 584
4126.48 601
4127.09 613
4127.69 676
4128.30 659
4128.91 639
4129.51 630
4130.12 702
4130.72 615
4131.33 673
4131.94 799
4132.54 632
4133.15 694
4133.76 601
4134.36 673
4134.97 626
4135.57 736
4136.18 750
4136.79 719
4137.39 705
4138.00 645
4138.61 697
4139.21 640
4139.82 735
4140.43 657
4141.03 656
4141.64 639
4142.25 691
4142.85 656
4143.46 663
4144.07 688
4144.67 762
4145.28 618
4145.89 680
4146.50 712
4147.10 675
4147.71 619
4148.32 605
4148.93 593
4149.53 582
4150.14 571
4150.75 572
4151.36 562
4151.96 592
4152.57 559
4153.18 557
4153.79 587
4154.39 559
4155.00 594
4155.61 544
4156.22 622
4156.82 632
4157.43 627
4158.04 604
4158.65 627
4159.26 661
4159.87 585
4160.47 543
4161.08 550
4161.69 635
4162.30 729
4162.91 651
4163.52 704
4164.12 706
4164.73 634
4165.34 657
4165.95 588
4166.56 699
4167.17 751
4167.78 769
4168.38 736
4168.99 617
4169.60 620
4170.21 646
4170.82 693
4171.43 590
4172.04 659
4172.65 740
4173.26 763
4173.86 786
4174.47 713
4175.08 718
4175.69 763
4176.30 701
4176.91 734
4177.52 691
4178.13 817
4178.74 777
4179.35 760
4179.96 738
4180.57 759
4181.18 674
4181.79 660
4182.40 633
4183.01 622
4183.62 624
4184.23 665
4184.84 605
4185.45 645
4186.06 614
4186.67 605
4187.28 635
4187.89 574
4188.50 635
4189.11 676
4189.72 620
4190.33 626
4190.94 638
4191.55 683
4192.16 695
4192.77 709
4193.38 705
4193.99 795
4194.60 828
4195.21 772
4195.82 871
4196.44 888
4197.05 741
4197.66 653
4198.27 734
4198.88 815
4199.49 783
4200.10 844
4200.71 731
4201.32 698
4201.94 675
4202.55 652
4203.16 641
4203.77 597
4204.38 636
4204.99 670
4205.60 754
4206.21 720
4206.83 726
4207.44 725
4208.05 774
4208.66 715
4209.27 670
4209.89 656
4210.50 615
4211.11 558
4211.72 607
4212.33 658
4212.94 662
4213.56 686
4214.17 641
4214.78 728
4215.39 698
4216.01 682
4216.62 685
4217.23 724
4217.84 801
4218.46 826
4219.07 717
4219.68 881
4220.29 1016
4220.91 921
4221.52 970
4222.13 1066
4222.74 1158
4223.36 1181
4223.97 1244
4224.58 1273
4225.19 1305
4225.81 1292
4226.42 1386
4227.03 1256
4227.65 1245
4228.26 1366
4228.87 1316
4229.49 1292
4230.10 1162
4230.71 1185
4231.33 1415
4231.94 1338
4232.55 1394
4233.17 1305
4233.78 1278
4234.39 1437
4235.01 1483
4235.62 1513
4236.23 1496
4236.85 1497
4237.46 1343
4238.08 1275
4238.69 1219
4239.30 1166
4239.92 976
4240.53 870
4241.15 923
4241.76 842
4242.37 788
4242.99 798
4243.60 877
4244.22 808
4244.83 735
4245.45 843
4246.06 794
4246.67 893
4247.29 841
4247.90 795
4248.52 850
4249.13 746
4249.75 763
4250.36 796
4250.98 722
4251.59 789
4252.21 833
4252.82 816
4253.44 744
4254.05 842
4254.67 752
4255.28 706
4255.90 807
4256.51 712
4257.13 850
4257.74 761
4258.36 755
4258.97 719
4259.59 860
4260.20 812
4260.82 769
4261.44 690
4262.05 762
4262.67 732
4263.28 764
4263.90 730
4264.51 697
4265.13 658
4265.75 731
4266.36 806
4266.98 821
4267.59 788
4268.21 697
4268.83 779
4269.44 765
4270.06 736
4270.67 799
4271.29 710
4271.91 726
4272.52 740
4273.14 702
4273.76 814
4274.37 730
4274.99 772
4275.61 713
4276.22 750
4276.84 716
4277.46 720
4278.07 723
4278.69 746
4279.31 642
4279.92 701
4280.54 692
4281.16 664
4281.77 658
4282.39 645
4283.01 638
4283.63 587
4284.24 611
4284.86 648
4285.48 713
4286.09 675
4286.71 700
4287.33 653
4287.95 640
4288.56 617
4289.18 606
4289.80 647
4290.42 600
4291.03 569
4291.65 592
4292.27 564
4292.89 690
4293.51 678
4294.12 625
4294.74 627
4295.36 665
4295.98 662
4296.60 648
4297.21 625
4297.83 680
4298.45 734
4299.07 682
4299.69 677
4300.31 621
4300.92 677
4301.54 713
4302.16 698
4302.78 721
4303.40 630
4304.02 648
4304.63 635
4305.25 610
4305.87 591
4306.49 605
4307.11 598
4307.73 613
4308.35 683
4308.97 655
4309.59 646
4310.20 574
4310.82 614
4311.44 641
4312.06 608
4312.68 696
4313.30 694
4313.92 716
4314.54 671
4315.16 643
4315.78 659
4316.40 710
4317.02 704
4317.64 647
4318.26 568
4318.88 770
4319.50 663
4320.12 747
4320.74 688
4321.36 713
4321.98 726
4322.60 779
4323.22 717
4323.84 705
4324.46 720
4325.08 749
4325.70 742
4326.32 640
4326.94 587
4327.56 704
4328.18 768
4328.80 792
4329.42 774
4330.04 691
4330.66 738
4331.28 716
4331.90 746
4332.52 759
4333.14 739
4333.76 833
4334.38 826
4335.00 922
4335.63 988
4336.25 1062
4336.87 1123
4337.49 1114
4338.11 1182
4338.73 1190
4339.35 1243
4339.97 1180
4340.59 1155
4341.22 1200
4341.84 1142
4342.46 1100
4343.08 990
4343.70 1037
4344.32 1165
4344.94 1154
4345.57 1439
4346.19 1718
4346.81 1673
4347.43 1724
4348.05 1708
4348.67 1570
4349.30 1636
4349.92 1601
4350.54 1394
4351.16 1241
4351.78 1204
4352.41 1130
4353.03 1072
4353.65 981
4354.27 865
4354.90 781
4355.52 795
4356.14 787
4356.76 737
4357.38 785
4358.01 845
4358.63 817
4359.25 841
4359.87 843
4360.50 828
4361.12 822
4361.74 832
4362.37 923
4362.99 849
4363.61 758
4364.23 793
4364.86 871
4365.48 796
4366.10 850
4366.73 783
4367.35 721
4367.97 737
4368.60 733
4369.22 669
4369.84 728
4370.47 650
4371.09 713
4371.71 736
4372.34 597
4372.96 654
4373.58 646
4374.21 695
4374.83 738
4375.46 680
4376.08 700
4376.70 754
4377.33 729
4377.95 711
4378.57 730
4379.20 746
4379.82 799
4380.45 773
4381.07 720
4381.70 773
4382.32 793
4382.94 773
4383.57 804
4384.19 773
4384.82 752
4385.44 650
4386.07 666
4386.69 815
4387.32 725
4387.94 659
4388.56 658
4389.19 574
4389.81 643
4390.44 687
4391.06 642
4391.69 679
4392.31 562
4392.94 547
4393.56 664
4394.19 688
4394.81 672
4395.44 651
4396.06 658
4396.69 693
4397.31 755
4397.94 652
4398.57 671
4399.19 693
4399.82 660
4400.44 659
4401.07 657
4401.69 649
4402.32 639
4402.94 650
4403.57 650
4404.20 686
4404.82 628
4405.45 722
4406.07 673
4406.70 684
4407.33 696
4407.95 720
4408.58 763
4409.20 701
4409.83 668
4410.46 718
4411.08 676
4411.71 701
4412.34 633
4412.96 730
4413.59 644
4414.21 708
4414.84 601
4415.47 608
4416.09 678
4416.72 620
4417.35 703
4417.97 707
4418.60 651
4419.23 568
4419.86 635
4420.48 747
4421.11 645
4421.74 729
4422.36 660
4422.99 688
4423.62 650
4424.25 594
4424.87 658
4425.50 576
4426.13 546
4426.75 600
4427.38 642
4428.01 504
4428.64 559
4429.26 608
4429.89 629
4430.52 676
4431.15 627
4431.78 696
4432.40 630
4433.03 596
4433.66 613
4434.29 632
4434.91 651
4435.54 629
4436.17 631
4436.80 625
4437.43 736
4438.06 680
4438.68 668
4439.31 620
4439.94 632
4440.57 606
4441.20 532
4441.83 544
4442.45 595
4443.08 617
4443.71 566
4444.34 642
4444.97 617
4445.60 667
4446.23 653
4446.86 541
4447.48 553
4448.11 693
4448.74 603
4449.37 612
4450.00 568
4450.63 614
4451.26 594
4451.89 607
4452.52 582
4453.15 615
4453.78 612
4454.40 658
4455.03 626
4455.66 635
4456.29 637
4456.92 655
4457.55 667
4458.18 638
4458.81 653
4459.44 671
4460.07 659
4460.70 635
4461.33 600
4461.96 619
4462.59 594
4463.22 583
4463.85 485
4464.48 587
4465.11 627
4465.74 585
4466.37 549
4467.00 560
4467.63 620
4468.26 572
4468.89 626
4469.52 554
4470.15 501
4470.78 546
4471.41 633
4472.04 528
4472.68 548
4473.31 568
4473.94 569
4474.57 545
4475.20 497
4475.83 518
4476.46 553
4477.09 562
4477.72 594
4478.35 633
4478.98 576
4479.62 551
4480.25 504
4480.88 541
4481.51 594
4482.14 581
4482.77 562
4483.40 630
4484.04 562
4484.67 540
4485.30 643
4485.93 556
4486.56 559
4487.19 578
4487.82 575
4488.46 635
4489.09 673
4489.72 596
4490.35 562
4490.98 615
4491.62 609
4492.25 622
4492.88 617
4493.51 622
4494.14 617
4494.78 665
4495.41 679
4496.04 607
4496.67 656
4497.31 674
4497.94 643
4498.57 636
4499.20 597
4499.84 761
4500.47 778
4501.10 730
4501.73 675
4502.37 699
4503.00 750
4503.63 750
4504.27 672
4504.90 712
4505.53 621
4506.16 682
4506.80 732
4507.43 721
4508.06 588
4508.70 527
4509.33 570
4509.96 587
4510.60 580
4511.23 583
4511.86 621
4512.50 646
4513.13 647
4513.76 599
4514.40 567
4515.03 638
4515.66 624
4516.30 642
4516.93 625
4517.57 547
4518.20 597
4518.83 573
4519.47 577
4520.10 567
4520.74 591
4521.37 597
4522.00 681
4522.64 600
4523.27 604
4523.91 666
4524.54 632
4525.18 601
4525.81 761
4526.44 679
4527.08 764
4527.71 852
4528.35 879
4528.98 1071
4529.62 1200
4530.25 1359
4530.89 1433
4531.52 1759
4532.16 1722
4532.79 1808
4533.43 1849
4534.06 1841
4534.70 1747
4535.33 1580
4535.97 1413
4536.60 1226
4537.24 1103
4537.87 1086
4538.51 864
4539.14 788
4539.78 705
4540.41 722
4541.05 809
4541.68 747
4542.32 594
4542.96 640
4543.59 664
4544.23 639
4544.86 661
4545.50 676
4546.13 628
4546.77 631
4547.41 703
4548.04 689
4548.68 638
4549.31 682
4549.95 665
4550.59 704
4551.22 795
4551.86 684
4552.50 587
4553.13 583
4553.77 600
4554.40 636
4555.04 684
4555.68 639
4556.31 543
4556.95 702
4557.59 682
4558.22 687
4558.86 667
4559.50 644
4560.13 686
4560.77 732
4561.41 685
4562.04 654
4562.68 670
4563.32 635
4563.96 686
4564.59 676
4565.23 629
4565.87 624
4566.50 697
4567.14 710
4567.78 667
4568.42 677
4569.05 759
4569.69 728
4570.33 799
4570.97 725
4571.60 692
4572.24 656
4572.88 720
4573.52 781
4574.16 713
4574.79 715
4575.43 678
4576.07 660
4576.71 643
4577.34 663
4577.98 667
4578.62 698
4579.26 624
4579.90 626
4580.54 683
4581.17 693
4581.81 635
4582.45 689
4583.09 610
4583.73 627
4584.37 623
4585.00 761
4585.64 711
4586.28 633
4586.92 733
4587.56 693
4588.20 678
4588.84 662
4589.48 690
4590.11 747
4590.75 682
4591.39 782
4592.03 803
4592.67 921
4593.31 783
4593.95 748
4594.59 678
4595.23 752
4595.87 662
4596.51 668
4597.15 562
4597.79 598
4598.42 656
4599.06 674
4599.70 635
4600.34 580
4600.98 597
4601.62 643
4602.26 670
4602.90 785
4603.54 734
4604.18 659
4604.82 672
4605.46 670
4606.10 654
4606.74 747
4607.38 846
4608.02 672
4608.66 756
4609.30 828
4609.94 785
4610.58 783
4611.22 698
4611.86 667
4612.50 703
4613.15 537
4613.79 637
4614.43 644
4615.07 701
4615.71 676
4616.35 673
4616.99 705
4617.63 689
4618.27 649
4618.91 610
4619.55 532
4620.19 614
4620.83 590
4621.48 565
4622.12 594
4622.76 619
4623.40 637
4624.04 504
4624.68 564
4625.32 567
4625.96 536
4626.61 581
4627.25 510
4627.89 541
4628.53 692
4629.17 686
4629.81 620
4630.46 586
4631.10 554
4631.74 621
4632.38 641
4633.02 633
4633.66 566
4634.31 654
4634.95 648
4635.59 630
4636.23 714
4636.88 693
4637.52 656
4638.16 690
4638.80 719
4639.44 710
4640.09 736
4640.73 772
4641.37 739
4642.01 722
4642.66 703
4643.30 764
4643.94 716
4644.58 669
4645.23 644
4645.87 630
4646.51 680
4647.16 668
4647.80 555
4648.44 626
4649.08 659
4649.73 669
4650.37 704
4651.01 695
4651.66 777
4652.30 732
4652.94 725
4653.59 683
4654.23 661
4654.87 661
4655.52 750
4656.16 707
4656.80 646
4657.45 549
4658.09 578
4658.74 579
4659.38 542
4660.02 564
4660.67 486
4661.31 464
4661.95 542
4662.60 525
4663.24 508
4663.89 522
4664.53 538
4665.17 555
4665.82 532
4666.46 605
4667.11 572
4667.75 508
4668.40 479
4669.04 549
4669.68 561
4670.33 521
4670.97 480
4671.62 531
4672.26 551
4672.91 578
4673.55 485
4674.20 578
4674.84 655
4675.49 607
4676.13 633
4676.78 599
4677.42 599
4678.07 540
4678.71 588
4679.36 673
4680.00 682
4680.65 608
4681.29 630
4681.94 666
4682.58 644
4683.23 528
4683.87 551
4684.52 551
4685.16 581
4685.81 636
4686.46 616
4687.10 604
4687.75 635
4688.39 614
4689.04 590
4689.68 659
4690.33 655
4690.98 636
4691.62 601
4692.27 590
4692.91 683
4693.56 655
4694.21 552
4694.85 523
4695.50 537
4696.15 657
4696.79 689
4697.44 686
4698.08 621
4698.73 627
4699.38 685
4700.02 695
4700.67 632
4701.32 644
4701.96 634
4702.61 604
4703.26 718
4703.90 632
4704.55 547
4705.20 603
4705.84 662
4706.49 597
4707.14 530
4707.79 608
4708.43 642
4709.08 646
4709.73 667
4710.37 655
4711.02 672
4711.67 589
4712.32 649
4712.96 665
4713.61 630
4714.26 629
4714.91 638
4715.55 612
4716.20 570
4716.85 558
4717.50 634
4718.14 672
4718.79 655
4719.44 615
4720.09 599
4720.74 642
4721.38 748
4722.03 722
4722.68 705
4723.33 653
4723.98 732
4724.62 712
4725.27 674
4725.92 682
4726.57 777
4727.22 781
4727.87 651
4728.52 675
4729.16 708
4729.81 685
4730.46 701
4731.11 663
4731.76 630
4732.41 665
4733.06 567
4733.70 556
4734.35 618
4735.00 605
4735.65 583
4736.30 620
4736.95 567
4737.60 621
4738.25 579
4738.90 553
4739.55 630
4740.20 602
4740.84 549
4741.49 577
4742.14 636
4742.79 610
4743.44 601
4744.09 595
4744.74 633
4745.39 695
4746.04 685
4746.69 616
4747.34 649
4747.99 587
4748.64 588
4749.29 609
4749.94 668
4750.59 700
4751.24 643
4751.89 709
4752.54 759
4753.19 669
4753.84 658
4754.49 729
4755.14 621
4755.79 651
4756.44 679
4757.09 631
4757.74 584
4758.39 655
4759.04 674
4759.70 597
4760.35 592
4761.00 591
4761.65 695
4762.30 687
4762.95 671
4763.60 627
4764.25 763
4764.90 799
4765.55 779
4766.20 770
4766.86 813
4767.51 895
4768.16 787
4768.81 753
4769.46 705
4770.11 815
4770.76 807
4771.41 693
4772.07 578
4772.72 648
4773.37 686
4774.02 649
4774.67 542
4775.32 593
4775.98 651
4776.63 613
4777.28 577
4777.93 646
4778.58 596
4779.24 659
4779.89 726
4780.54 677
4781.19 656
4781.84 626
4782.50 646
4783.15 627
4783.80 662
4784.45 619
4785.10 578
4785.76 507
4786.41 631
4787.06 582
4787.71 628
4788.37 562
4789.02 597
4789.67 550
4790.33 467
4790.98 579
4791.63 618
4792.28 642
4792.94 602
4793.59 643
4794.24 593
4794.90 538
4795.55 519
4796.20 535
4796.86 574
4797.51 585
4798.16 600
4798.81 590
4799.47 594
4800.12 594
4800.78 612
4801.43 589
4802.08 649
4802.74 569
4803.39 648
4804.04 629
4804.70 645
4805.35 656
4806.00 586
4806.66 589
4807.31 688
4807.97 628
4808.62 616
4809.27 625
4809.93 622
4810.58 611
4811.24 728
4811.89 637
4812.54 579
4813.20 650
4813.85 618
4814.51 591
4815.16 667
4815.82 618
4816.47 599
4817.13 593
4817.78 642
4818.44 661
4819.09 679
4819.74 715
4820.40 727
4821.05 785
4821.71 773
4822.36 703
4823.02 776
4823.67 794
4824.33 679
4824.98 713
4825.64 812
4826.29 822
4826.95 893
4827.60 719
4828.26 776
4828.92 801
4829.57 767
4830.23 824
4830.88 666
4831.54 618
4832.19 662
4832.85 723
4833.50 785
4834.16 759
4834.82 844
4835.47 887
4836.13 903
4836.78 945
4837.44 997
4838.10 1001
4838.75 1056
4839.41 1096
4840.06 916
4840.72 946
4841.38 1015
4842.03 904
4842.69 980
4843.34 938
4844.00 982
4844.66 907
4845.31 981
4845.97 874
4846.63 920
4847.28 908
4847.94 905
4848.60 947
4849.25 923
4849.91 933
4850.57 1024
4851.22 1013
4851.88 1006
4852.54 1057
4853.20 993
4853.85 1113
4854.51 1087
4855.17 1116
4855.82 1170
4856.48 1158
4857.14 1155
4857.80 1180
4858.45 1323
4859.11 1253
4859.77 1184
4860.43 1230
4861.08 1288
4861.74 1239
4862.40 1214
4863.06 1249
4863.71 1180
4864.37 1227
4865.03 1202
4865.69 1047
4866.34 1166
4867.00 1301
4867.66 1258
4868.32 1258
4868.98 1109
4869.63 966
4870.29 963
4870.95 1019
4871.61 1093
4872.27 956
4872.93 879
4873.58 934
4874.24 892
4874.90 904
4875.56 897
4876.22 880
4876.88 961
4877.54 978
4878.19 1057
4878.85 1015
4879.51 943
4880.17 945
4880.83 932
4881.49 776
4882.15 909
4882.81 834
4883.47 743
4884.13 679
4884.78 847
4885.44 753
4886.10 784
4886.76 699
4887.42 791
4888.08 851
4888.74 807
4889.40 756
4890.06 707
4890.72 746
4891.38 773
4892.04 841
4892.70 872
4893.36 859
4894.02 853
4894.68 789
4895.34 775
4896.00 836
4896.66 721
4897.32 741
4897.98 822
4898.64 833
4899.30 793
4899.96 836
4900.62 859
4901.28 707
4901.94 729
4902.60 698
4903.26 743
4903.92 793
4904.58 690
4905.24 631
4905.90 705
4906.56 617
4907.22 633
4907.88 673
4908.54 732
4909.20 616
4909.87 648
4910.53 648
4911.19 597
4911.85 628
4912.51 627
4913.17 668
4913.83 729
4914.49 698
4915.15 648
4915.81 620
4916.48 652
4917.14 623
4917.80 640
4918.46 599
4919.12 590
4919.78 560
4920.44 677
4921.11 653
4921.77 648
4922.43 664
4923.09 690
4923.75 606
4924.41 611
4925.08 596
4925.74 618
4926.40 665
4927.06 583
4927.72 668
4928.39 630
4929.05 683
4929.71 655
4930.37 537
4931.04 607
4931.70 665
4932.36 639
4933.02 640
4933.69 581
4934.35 576
4935.01 578
4935.67 635
4936.34 661
4937.00 679
4937.66 677
4938.32 614
4938.99 623
4939.65 492
4940.31 594
4940.98 642
4941.64 567
4942.30 594
4942.96 682
4943.63 603
4944.29 618
4944.95 556
4945.62 561
4946.28 605
4946.94 557
4947.61 566
4948.27 539
4948.93 562
4949.60 631
4950.26 571
4950.92 485
4951.59 555
4952.25 547
4952.92 476
4953.58 450
4954.24 457
4954.91 557
4955.57 564
4956.24 526
4956.90 535
4957.56 529
4958.23 584
4958.89 527
4959.56 550
4960.22 569
4960.88 549
4961.55 530
4962.21 615
4962.88 578
4963.54 616
4964.21 583
4964.87 607
4965.54 721
4966.20 720
4966.86 639
4967.53 617
4968.19 579
4968.86 533
4969.52 583
4970.19 582
4970.85 483
4971.52 537
4972.18 588
4972.85 616
4973.51 580
4974.18 564
4974.84 601
4975.51 556
4976.17 475
4976.84 483
4977.51 528
4978.17 559
4978.84 634
4979.50 564
4980.17 485
4980.83 551
4981.50 512
4982.16 568
4982.83 584
4983.50 602
4984.16 640
4984.83 619
4985.49 607
4986.16 587
4986.83 598
4987.49 635
4988.16 608
4988.82 582
4989.49 579
4990.16 540
4990.82 569
4991.49 594
4992.16 518
4992.82 428
4993.49 494
4994.16 494
4994.82 547
4995.49 559
4996.15 589
4996.82 611
4997.49 552
4998.16 504
4998.82 532
4999.49 534
5000.16 521
5000.82 475
5001.49 498
5002.16 568
5002.82 540
5003.49 601
5004.16 539
5004.83 561
5005.49 608
5006.16 595
5006.83 559
5007.49 549
5008.16 517
5008.83 544
5009.50 503
5010.16 547
5010.83 548
5011.50 570
5012.17 542
5012.84 512
5013.50 559
5014.17 591
5014.84 565
5015.51 558
5016.17 563
5016.84 569
5017.51 515
5018.18 524
5018.85 573
5019.52 626
5020.18 689
5020.85 827
5021.52 883
5022.19 835
5022.86 954
5023.53 896
5024.19 919
5024.86 965
5025.53 935
5026.20 853
5026.87 730
5027.54 689
5028.21 689
5028.88 704
5029.54 676
5030.21 562
5030.88 531
5031.55 597
5032.22 592
5032.89 552
5033.56 564
5034.23 502
5034.90 518
5035.57 528
5036.24 563
5036.90 586
5037.57 526
5038.24 518
5038.91 598
5039.58 581
5040.25 486
5040.92 565
5041.59 607
5042.26 544
5042.93 561
5043.60 583
5044.27 656
5044.94 575
5045.61 552
5046.28 582
5046.95 564
5047.62 548
5048.29 549
5048.96 560
5049.63 566
5050.30 550
5050.97 505
5051.64 539
5052.31 507
5052.98 571
5053.65 548
5054.32 502
5054.99 449
5055.66 518
5056.34 553
5057.01 538
5057.68 495
5058.35 603
5059.02 551
5059.69 552
5060.36 539
5061.03 490
5061.70 504
5062.37 517
5063.04 562
5063.72 492
5064.39 576
5065.06 555
5065.73 588
5066.40 620
5067.07 540
5067.74 496
5068.42 486
5069.09 512
5069.76 461
5070.43 458
5071.10 452
5071.77 550
5072.44 507
5073.12 481
5073.79 494
5074.46 479
5075.13 598
5075.80 609
5076.48 617
5077.15 546
5077.82 508
5078.49 500
5079.16 513
5079.84 579
5080.51 582
5081.18 596
5081.85 505
5082.53 566
5083.20 556
5083.87 521
5084.54 534
5085.22 576
5085.89 578
5086.56 564
5087.23 542
5087.91 571
5088.58 576
5089.25 573
5089.93 556
5090.60 592
5091.27 645
5091.94 556
5092.62 522
5093.29 601
5093.96 660
5094.64 623
5095.31 648
5095.98 635
5096.66 676
5097.33 545
5098.00 581
5098.68 581
5099.35 533
5100.02 558
5100.70 538
5101.37 522
5102.04 544
5102.72 501
5103.39 555
5104.07 606
5104.74 583
5105.41 530
5106.09 583
5106.76 547
5107.44 502
5108.11 571
5108.78 548
5109.46 464
5110.13 481
5110.81 533
5111.48 484
5112.16 451
5112.83 519
5113.50 514
5114.18 536
5114.85 537
5115.53 524
5116.20 566
5116.88 568
5117.55 575
5118.23 560
5118.90 538
5119.58 611
5120.25 646
5120.93 646
5121.60 618
5122.28 570
5122.95 602
5123.63 570
5124.30 573
5124.98 537
5125.65 464
5126.33 477
5127.00 493
5127.68 498
5128.35 583
5129.03 558
5129.70 518
5130.38 497
5131.06 443
5131.73 483
5132.41 476
5133.08 478
5133.76 537
5134.43 521
5135.11 507
5135.79 511
5136.46 501
5137.14 520
5137.81 531
5138.49 486
5139.17 544
5139.84 478
5140.52 472
5141.20 450
5141.87 469
5142.55 603
5143.22 561
5143.90 528
5144.58 556
5145.25 417
5145.93 458
5146.61 427
5147.28 489
5147.96 497
5148.64 466
5149.31 429
5149.99 407
5150.67 456
5151.34 382
5152.02 472
5152.70 400
5153.38 421
5154.05 426
5154.73 481
5155.41 459
5156.08 415
5156.76 475
5157.44 477
5158.12 484
5158.79 513
5159.47 527
5160.15 483
5160.83 538
5161.50 562
5162.18 601
5162.86 479
5163.54 513
5164.22 603
5164.89 562
5165.57 477
5166.25 573
5166.93 602
5167.61 539
5168.28 598
5168.96 503
5169.64 523
5170.32 514
5171.00 501
5171.67 520
5172.35 486
5173.03 483
5173.71 575
5174.39 532
5175.07 464
5175.74 452
5176.42 463
5177.10 526
5177.78 512
5178.46 506
5179.14 480
5179.82 493
5180.50 496
5181.17 541
5181.85 552
5182.53 513
5183.21 516
5183.89 505
5184.57 523
5185.25 535
5185.93 570
5186.61 652
5187.29 596
5187.97 544
5188.65 470
5189.33 435
5190.00 458
5190.68 470
5191.36 482
5192.04 428
5192.72 387
5193.40 440
5194.08 449
5194.76 428
5195.44 413
5196.12 471
5196.80 514
5197.48 577
5198.16 515
5198.84 486
5199.52 453
5200.20 495
5200.88 548
5201.56 533
5202.24 479
5202.92 467
5203.60 489
5204.28 489
5204.96 462
5205.65 412
5206.33 433
5207.01 528
5207.69 502
5208.37 496
5209.05 544
5209.73 551
5210.41 589
5211.09 552
5211.77 601
5212.45 583
5213.13 608
5213.82 600
5214.50 557
5215.18 547
5215.86 581
5216.54 542
5217.22 609
5217.90 557
5218.58 567
5219.27 668
5219.95 558
5220.63 516
5221.31 526
5221.99 562
5222.67 512
5223.35 465
5224.04 504
5224.72 525
5225.40 525
5226.08 509
5226.76 526
5227.45 501
5228.13 476
5228.81 511
5229.49 486
5230.17 532
5230.86 529
5231.54 460
5232.22 505
5232.90 503
5233.58 563
5234.27 498
5234.95 505
5235.63 522
5236.31 507
5237.00 570
5237.68 617
5238.36 501
5239.05 466
5239.73 531
5240.41 528
5241.09 529
5241.78 441
5242.46 423
5243.14 479
5243.83 554
5244.51 512
5245.19 500
5245.87 519
5246.56 479
5247.24 532
5247.92 562
5248.61 602
5249.29 601
5249.97 583
5250.66 578
5251.34 529
5252.03 557
5252.71 694
5253.39 655
5254.08 499
5254.76 531
5255.44 588
5256.13 492
5256.81 554
5257.50 475
5258.18 472
5258.86 514
5259.55 540
5260.23 516
5260.92 455
5261.60 497
5262.28 680
5262.97 597
5263.65 493
5264.34 542
5265.02 500
5265.71 454
5266.39 477
5267.07 504
5267.76 535
5268.44 536
5269.13 549
5269.81 530
5270.50 483
5271.18 543
5271.87 526
5272.55 565
5273.24 529
5273.92 508
5274.61 481
5275.29 496
5275.98 579
5276.66 522
5277.35 500
5278.03 506
5278.72 528
5279.40 561
5280.09 568
5280.77 562
5281.46 634
5282.15 626
5282.83 707
5283.52 630
5284.20 580
5284.89 577
5285.57 572
5286.26 546
5286.95 528
5287.63 555
5288.32 506
5289.00 533
5289.69 543
5290.38 473
5291.06 496
5291.75 446
5292.43 543
5293.12 525
5293.81 539
5294.49 564
5295.18 502
5295.87 535
5296.55 501
5297.24 514
5297.92 529
5298.61 613
5299.30 584
5299.98 572
5300.67 594
5301.36 565
5302.04 470
5302.73 542
5303.42 616
5304.11 633
5304.79 592
5305.48 558
5306.17 565
5306.85 478
5307.54 541
5308.23 471
5308.92 485
5309.60 560
5310.29 539
5310.98 529
5311.66 568
5312.35 542
5313.04 556
5313.73 612
5314.41 536
5315.10 556
5315.79 589
5316.48 570
5317.17 561
5317.85 623
5318.54 656
5319.23 681
5319.92 647
5320.61 657
5321.29 662
5321.98 610
5322.67 583
5323.36 556
5324.05 574
5324.73 578
5325.42 683
5326.11 597
5326.80 566
5327.49 606
5328.18 612
5328.87 496
5329.55 569
5330.24 502
5330.93 532
5331.62 604
5332.31 562
5333.00 656
5333.69 556
5334.38 542
5335.06 642
5335.75 620
5336.44 523
5337.13 566
5337.82 535
5338.51 573
5339.20 617
5339.89 604
5340.58 630
5341.27 685
5341.96 639
5342.65 629
5343.33 672
5344.02 675
5344.71 663
5345.40 648
5346.09 710
5346.78 738
5347.47 686
5348.16 742
5348.85 808
5349.54 994
5350.23 1021
5350.92 1247
5351.61 1223
5352.30 1216
5352.99 1135
5353.68 1155
5354.37 1052
5355.06 883
5355.75 952
5356.44 790
5357.13 686
5357.82 635
5358.51 639
5359.21 586
5359.90 667
5360.59 658
5361.28 532
5361.97 490
5362.66 530
5363.35 604
5364.04 612
5364.73 591
5365.42 614
5366.11 530
5366.80 537
5367.49 596
5368.19 508
5368.88 469
5369.57 461
5370.26 460
5370.95 503
5371.64 507
5372.33 571
5373.02 487
5373.72 560
5374.41 664
5375.10 538
5375.79 476
5376.48 499
5377.17 514
5377.87 558
5378.56 546
5379.25 501
5379.94 523
5380.63 627
5381.33 566
5382.02 497
5382.71 512
5383.40 531
5384.09 520
5384.79 529
5385.48 559
5386.17 577
5386.86 601
5387.55 595
5388.25 581
5388.94 607
5389.63 639
5390.32 623
5391.02 552
5391.71 540
5392.40 590
5393.09 611
5393.79 592
5394.48 606
5395.17 588
5395.87 502
5396.56 550
5397.25 567
5397.95 500
5398.64 538
5399.33 532
5400.02 556
5400.72 542
5401.41 558
5402.10 494
5402.80 497
5403.49 542
5404.18 549
5404.88 543
5405.57 513
5406.26 479
5406.96 513
5407.65 486
5408.35 553
5409.04 552
5409.73 523
5410.43 528
5411.12 546
5411.81 504
5412.51 499
5413.20 500
5413.90 425
5414.59 450
5415.28 548
5415.98 538
5416.67 456
5417.37 491
5418.06 489
5418.76 463
5419.45 509
5420.14 525
5420.84 533
5421.53 466
5422.23 534
5422.92 529
5423.62 529
5424.31 549
5425.01 534
5425.70 571
5426.40 500
5427.09 474
5427.79 546
5428.48 590
5429.18 625
5429.87 585
5430.57 571
5431.26 528
5431.96 502
5432.65 544
5433.35 529
5434.04 513
5434.74 520
5435.43 515
5436.13 565
5436.82 570
5437.52 601
5438.22 546
5438.91 576
5439.61 583
5440.30 590
5441.00 591
5441.69 512
5442.39 523
5443.09 601
5443.78 587
5444.48 768
5445.17 725
5445.87 680
5446.57 811
5447.26 751
5447.96 772
5448.66 704
5449.35 693
5450.05 687
5450.74 644
5451.44 695
5452.14 724
5452.83 688
5453.53 615
5454.23 580
5454.92 572
5455.62 602
5456.32 597
5457.01 583
5457.71 541
5458.41 500
5459.10 663
5459.80 684
5460.50 557
5461.20 598
5461.89 583
5462.59 602
5463.29 716
5463.98 639
5464.68 624
5465.38 721
5466.08 683
5466.77 696
5467.47 705
5468.17 613
5468.87 598
5469.56 650
5470.26 726
5470.96 637
5471.66 676
5472.35 666
5473.05 641
5473.75 742
5474.45 605
5475.15 636
5475.84 720
5476.54 756
5477.24 713
5477.94 746
5478.64 828
5479.34 945
5480.03 919
5480.73 990
5481.43 1044
5482.13 977
5482.83 940
5483.53 993
5484.22 922
5484.92 898
5485.62 773
5486.32 799
5487.02 776
5487.72 729
5488.42 746
5489.11 785
5489.81 761
5490.51 741
5491.21 776
5491.91 736
5492.61 683
5493.31 754
5494.01 763
5494.71 772
5495.41 751
5496.11 840
5496.81 955
5497.50 998
5498.20 1097
5498.90 1102
5499.60 1239
5500.30 1420
5501.00 1527
5501.70 1676
5502.40 1492
5503.10 1520
5503.80 1423
5504.50 1228
5505.20 1061
5505.90 908
5506.60 862
5507.30 790
5508.00 739
5508.70 789
5509.40 824
5510.10 693
5510.80 720
5511.50 661
5512.20 705
5512.90 853
5513.60 748
5514.30 726
5515.00 679
5515.70 662
5516.40 680
5517.11 676
5517.81 764
5518.51 683
5519.21 743
5519.91 736
5520.61 758
5521.31 695
5522.01 670
5522.71 727
5523.41 674
5524.11 718
5524.82 652
5525.52 592
5526.22 634
5526.92 698
5527.62 607
5528.32 561
5529.02 530
5529.72 563
5530.43 574
5531.13 561
5531.83 555
5532.53 608
5533.23 564
5533.93 515
5534.64 538
5535.34 549
5536.04 571
5536.74 583
5537.44 548
5538.15 576
5538.85 574
5539.55 558
5540.25 613
5540.95 585
5541.66 566
5542.36 540
5543.06 518
5543.76 634
5544.47 640
5545.17 622
5545.87 636
5546.57 617
5547.28 607
5547.98 646
5548.68 645
5549.38 610
5550.09 643
5550.79 594
5551.49 615
5552.19 615
5552.90 559
5553.60 546
5554.30 527
5555.01 565
5555.71 539
5556.41 523
5557.12 496
5557.82 614
5558.52 612
5559.23 591
5559.93 595
5560.63 575
5561.34 510
5562.04 570
5562.74 591
5563.45 642
5564.15 581
5564.85 567
5565.56 561
5566.26 555
5566.96 607
5567.67 576
5568.37 453
5569.08 508
5569.78 533
5570.48 580
5571.19 541
5571.89 565
5572.60 509
5573.30 547
5574.01 549
5574.71 533
5575.41 582
5576.12 624
5576.82 603
5577.53 657
5578.23 569
5578.94 607
5579.64 564
5580.35 531
5581.05 552
5581.76 575
5582.46 514
5583.16 496
5583.87 442
5584.57 522
5585.28 598
5585.98 536
5586.69 578
5587.39 579
5588.10 510
5588.81 537
5589.51 546
5590.22 499
5590.92 554
5591.63 575
5592.33 472
5593.04 522
5593.74 516
5594.45 550
5595.15 483
5595.86 541
5596.57 563
5597.27 546
5597.98 500
5598.68 525
5599.39 525
5600.09 512
5600.80 540
5601.51 491
5602.21 406
5602.92 432
5603.62 529
5604.33 528
5605.04 497
5605.74 501
5606.45 454
5607.16 468
5607.86 496
5608.57 496
5609.27 498
5609.98 452
5610.69 450
5611.39 438
5612.10 539
5612.81 517
5613.51 511
5614.22 519
5614.93 512
5615.64 507
5616.34 427
5617.05 500
5617.76 464
5618.46 485
5619.17 476
5619.88 518
5620.58 432
5621.29 490
5622.00 475
5622.71 473
5623.41 542
5624.12 501
5624.83 557
5625.54 527
5626.24 486
5626.95 482
5627.66 462
5628.37 510
5629.07 551
5629.78 523
5630.49 619
5631.20 516
5631.91 492
5632.61 467
5633.32 476
5634.03 476
5634.74 418
5635.45 495
5636.15 461
5636.86 499
5637.57 528
5638.28 517
5638.99 559
5639.70 575
5640.40 652
5641.11 612
5641.82 593
5642.53 568
5643.24 600
5643.95 551
5644.66 471
5645.36 474
5646.07 586
5646.78 480
5647.49 479
5648.20 577
5648.91 501
5649.62 522
5650.33 555
5651.04 536
5651.75 588
5652.45 569
5653.16 558
5653.87 575
5654.58 509
5655.29 575
5656.00 628
5656.71 627
5657.42 656
5658.13 631
5658.84 617
5659.55 605
5660.26 524
5660.97 543
5661.68 517
5662.39 540
5663.10 571
5663.81 501
5664.52 484
5665.23 530
5665.94 506
5666.65 551
5667.36 592
5668.07 576
5668.78 573
5669.49 654
5670.20 574
5670.91 629
5671.62 579
5672.33 551
5673.04 645
5673.75 615
5674.46 511
5675.17 534
5675.88 515
5676.59 535
5677.31 525
5678.02 595
5678.73 569
5679.44 567
5680.15 520
5680.86 496
5681.57 555
5682.28 604
5682.99 554
5683.70 562
5684.42 516
5685.13 541
5685.84 502
5686.55 494
5687.26 498
5687.97 483
5688.68 523
5689.39 522
5690.11 527
5690.82 602
5691.53 627
5692.24 579
5692.95 559
5693.67 490
5694.38 528
5695.09 482
5695.80 545
5696.51 492
5697.22 465
5697.94 452
5698.65 496
5699.36 526
5700.07 504
5700.79 538
5701.50 483
5702.21 420
5702.92 465
5703.63 515
5704.35 511
5705.06 480
5705.77 496
5706.48 523
5707.20 500
5707.91 503
5708.62 503
5709.34 545
5710.05 465
5710.76 485
5711.47 444
5712.19 474
5712.90 488
5713.61 443
5714.33 447
5715.04 485
5715.75 507
5716.47 539
5717.18 576
5717.89 514
5718.61 531
5719.32 553
5720.03 510
5720.75 505
5721.46 498
5722.17 487
5722.89 532
5723.60 569
5724.31 659
5725.03 705
5725.74 620
5726.46 626
5727.17 631
5727.88 705
5728.60 732
5729.31 746
5730.03 715
5730.74 763
5731.45 696
5732.17 653
5732.88 642
5733.60 610
5734.31 575
5735.03 599
5735.74 603
5736.45 571
5737.17 540
5737.88 552
5738.60 490
5739.31 491
5740.03 479
5740.74 506
5741.46 560
5742.17 534
5742.89 577
5743.60 540
5744.32 511
5745.03 541
5745.75 552
5746.46 502
5747.18 528
5747.89 546
5748.61 548
5749.32 512
5750.04 511
5750.75 583
5751.47 636
5752.18 736
5752.90 700
5753.62 688
5754.33 754
5755.05 693
5755.76 765
5756.48 797
5757.19 760
5757.91 717
5758.63 689
5759.34 688
5760.06 618
5760.77 592
5761.49 578
5762.21 623
5762.92 583
5763.64 545
5764.35 584
5765.07 561
5765.79 562
5766.50 594
5767.22 562
5767.94 492
5768.65 558
5769.37 569
5770.08 572
5770.80 601
5771.52 616
5772.23 561
5772.95 532
5773.67 591
5774.39 681
5775.10 584
5775.82 570
5776.54 590
5777.25 612
5777.97 575
5778.69 560
5779.40 560
5780.12 655
5780.84 626
5781.56 607
5782.27 624
5782.99 581
5783.71 660
5784.43 648
5785.14 657
5785.86 655
5786.58 721
5787.30 643
5788.01 679
5788.73 656
5789.45 672
5790.17 714
5790.88 709
5791.60 682
5792.32 634
5793.04 698
5793.76 723
5794.47 756
5795.19 800
5795.91 917
5796.63 852
5797.35 1044
5798.07 1264
5798.78 1414
5799.50 1587
5800.22 1733
5800.94 1819
5801.66 1786
5802.38 1862
5803.10 1614
5803.81 1407
5804.53 1301
5805.25 1033
5805.97 1000
5806.69 978
5807.41 880
5808.13 844
5808.85 803
5809.56 773
5810.28 782
5811.00 751
5811.72 734
5812.44 739
5813.16 740
5813.88 803
5814.60 796
5815.32 877
5816.04 810
5816.76 763
5817.48 753
5818.20 743
5818.92 660
5819.64 731
5820.36 765
5821.08 745
5821.80 671
5822.51 700
5823.23 602
5823.95 687
5824.67 721
5825.39 598
5826.11 607
5826.83 659
5827.55 714
5828.28 742
5829.00 676
5829.72 662
5830.44 648
5831.16 613
5831.88 631
5832.60 658
5833.32 676
5834.04 629
5834.76 646
5835.48 661
5836.20 645
5836.92 676
5837.64 655
5838.36 684
5839.08 664
5839.80 601
5840.53 629
5841.25 638
5841.97 607
5842.69 663
5843.41 551
5844.13 535
5844.85 619
5845.57 566
5846.29 625
5847.02 581
5847.74 572
5848.46 520
5849.18 499
5849.90 574
5850.62 626
5851.34 689
5852.07 599
5852.79 583
5853.51 604
5854.23 550
5854.95 542
5855.68 577
5856.40 624
5857.12 640
5857.84 536
5858.56 605
5859.29 629
5860.01 642
5860.73 570
5861.45 578
5862.17 605
5862.90 564
5863.62 495
5864.34 549
5865.06 544
5865.79 615
5866.51 553
5867.23 582
5867.95 565
5868.68 607
5869.40 614
5870.12 659
5870.84 601
5871.57 572
5872.29 584
5873.01 546
5873.74 581
5874.46 555
5875.18 606
5875.91 661
5876.63 600
5877.35 621
5878.08 546
5878.80 607
5879.52 608
5880.25 561
5880.97 637
5881.69 573
5882.42 598
5883.14 567
5883.86 612
5884.59 630
5885.31 599
5886.03 638
5886.76 643
5887.48 670
5888.21 583
5888.93 604
5889.65 644
5890.38 513
5891.10 528
5891.83 623
5892.55 616
5893.27 605
5894.00 549
5894.72 573
5895.45 578
5896.17 557
5896.90 605
5897.62 576
5898.35 593
5899.07 583
5899.79 646
5900.52 583
5901.24 591
5901.97 686
5902.69 683
5903.42 553
5904.14 612
5904.87 617
5905.59 542
5906.32 512
5907.04 575
5907.77 597
5908.49 550
5909.22 611
5909.94 626
5910.67 543
5911.39 528
5912.12 540
5912.84 617
5913.57 549
5914.30 586
5915.02 639
5915.75 670
5916.47 603
5917.20 629
5917.92 605
5918.65 610
5919.38 647
5920.10 595
5920.83 599
5921.55 644
5922.28 699
5923.01 648
5923.73 573
5924.46 674
5925.18 691
5925.91 634
5926.64 642
5927.36 704
5928.09 656
5928.81 757
5929.54 742
5930.27 756
5930.99 759
5931.72 723
5932.45 821
5933.17 723
5933.90 705
5934.63 781
5935.35 706
5936.08 697
5936.81 772
5937.53 767
5938.26 789
5938.99 776
5939.72 854
5940.44 863
5941.17 868
5941.90 878
5942.62 864
5943.35 878
5944.08 895
5944.81 837
5945.53 860
5946.26 826
5946.99 916
5947.72 963
5948.44 979
5949.17 957
5949.90 1048
5950.63 1110
5951.35 1044
5952.08 1085
5952.81 1192
5953.54 1309
5954.27 1158
5954.99 1129
5955.72 1158
5956.45 1190
5957.18 1122
5957.91 1095
5958.64 1106
5959.36 1108
5960.09 1111
5960.82 1174
5961.55 1182
5962.28 1174
5963.01 1163
5963.73 1265
5964.46 1427
5965.19 1424
5965.92 1522
5966.65 1614
5967.38 1749
5968.11 1707
5968.83 1789
5969.56 1819
5970.29 1664
5971.02 1617
5971.75 1613
5972.48 1513
5973.21 1522
5973.94 1509
5974.67 1512
5975.40 1445
5976.13 1429
5976.86 1498
5977.58 1391
5978.31 1524
5979.04 1528
5979.77 1548
5980.50 1601
5981.23 1711
5981.96 1658
5982.69 1735
5983.42 1842
5984.15 1708
5984.88 1729
5985.61 1725
5986.34 1832
5987.07 1761
5987.80 1691
5988.53 1734
5989.26 1816
5989.99 1755
5990.72 1740
5991.45 1791
5992.18 1775
5992.91 1832
5993.64 1768
5994.37 1846
5995.10 1985
5995.83 1895
5996.56 1825
5997.29 1907
5998.03 2089
5998.76 2083
5999.49 2031
6000.22 2095
6000.95 2135
6001.68 2146
6002.41 2101
6003.14 2065
6003.87 1851
6004.60 2080
6005.33 2030
6006.07 1895
6006.80 1921
6007.53 2034
6008.26 2088
6008.99 2414
6009.72 2730
6010.45 3204
6011.18 3740
6011.92 4518
6012.65 5365
6013.38 5976
6014.11 6501
6014.84 6627
6015.57 6327
6016.31 6131
6017.04 5724
6017.77 5131
6018.50 4436
6019.23 3888
6019.96 3441
6020.70 3046
6021.43 2513
6022.16 2269
6022.89 1965
6023.63 1815
6024.36 1717
6025.09 1705
6025.82 1569
6026.55 1602
6027.29 1397
6028.02 1445
6028.75 1478
6029.48 1493
6030.22 1428
6030.95 1350
6031.68 1338
6032.42 1343
6033.15 1248
6033.88 1221
6034.61 1212
6035.35 1195
6036.08 1266
6036.81 1255
6037.55 1330
6038.28 1389
6039.01 1332
6039.74 1344
6040.48 1336
6041.21 1373
6041.94 1470
6042.68 1393
6043.41 1370
6044.14 1385
6044.88 1463
6045.61 1501
6046.35 1361
6047.08 1440
6047.81 1541
6048.55 1767
6049.28 1740
6050.01 1867
6050.75 1967
6051.48 2048
6052.22 2091
6052.95 2185
6053.68 2302
6054.42 2188
6055.15 2276
6055.89 2253
6056.62 2020
6057.35 1845
6058.09 1693
6058.82 1779
6059.56 1684
6060.29 1643
6061.03 1563
6061.76 1521
6062.50 1527
6063.23 1466
6063.96 1391
6064.70 1531
6065.43 1464
6066.17 1455
6066.90 1387
6067.64 1378
6068.37 1435
6069.11 1532
6069.84 1446
6070.58 1317
6071.31 1336
6072.05 1379
6072.78 1377
6073.52 1312
6074.25 1332
6074.99 1221
6075.72 1294
6076.46 1213
6077.20 1083
6077.93 1144
6078.67 1194
6079.40 1248
6080.14 1207
6080.87 1176
6081.61 1140
6082.35 1181
6083.08 1093
6083.82 1096
6084.55 1073
6085.29 1045
6086.02 1092
6086.76 1054
6087.50 1087
6088.23 1032
6088.97 1105
6089.71 1095
6090.44 1121
6091.18 1121
6091.91 1114
6092.65 1124
6093.39 1092
6094.12 1195
6094.86 1135
6095.60 1006
6096.33 1092
6097.07 1123
6097.81 1004
6098.54 1044
6099.28 992
6100.02 978
6100.75 1002
6101.49 950
6102.23 905
6102.96 989
6103.70 1055
6104.44 1097
6105.18 1080
6105.91 1082
6106.65 991
6107.39 1063
6108.12 1015
6108.86 984
6109.60 1002
6110.34 1001
6111.07 1002
6111.81 943
6112.55 1004
6113.29 1017
6114.03 934
6114.76 937
6115.50 875
6116.24 929
6116.98 989
6117.71 963
6118.45 938
6119.19 968
6119.93 951
6120.67 1040
6121.40 975
6122.14 982
6122.88 1044
6123.62 1074
6124.36 1050
6125.10 1099
6125.83 990
6126.57 996
6127.31 1089
6128.05 1062
6128.79 1001
6129.53 931
6130.27 1088
6131.00 1010
6131.74 969
6132.48 1100
6133.22 1121
6133.96 1048
6134.70 1153
6135.44 1112
6136.18 1066
6136.92 1138
6137.65 1139
6138.39 1074
6139.13 1044
6139.87 1053
6140.61 1108
6141.35 1109
6142.09 997
6142.83 1068
6143.57 1079
6144.31 1099
6145.05 1104
6145.79 1084
6146.53 1187
6147.27 1136
6148.01 1175
6148.75 1081
6149.49 1067
6150.23 1112
6150.97 1036
6151.71 1065
6152.45 1041
6153.19 1155
6153.93 1124
6154.67 1139
6155.41 1144
6156.15 1202
6156.89 1235
6157.63 1209
6158.37 1128
6159.11 1219
6159.85 1170
6160.59 1253
6161.33 1236
6162.07 1330
6162.81 1356
6163.55 1272
6164.29 1341
6165.03 1466
6165.77 1511
6166.51 1547
6167.26 1603
6168.00 1716
6168.74 1702
6169.48 1701
6170.22 1559
6170.96 1654
6171.70 1681
6172.44 1571
6173.18 1596
6173.93 1487
6174.67 1522
6175.41 1529
6176.15 1460
6176.89 1419
6177.63 1518
6178.37 1525
6179.12 1573
6179.86 1507
6180.60 1536
6181.34 1558
6182.08 1489
6182.82 1554
6183.57 1567
6184.31 1536
6185.05 1651
6185.79 1603
6186.53 1570
6187.28 1608
6188.02 1650
6188.76 1639
6189.50 1749
6190.25 1736
6190.99 1795
6191.73 1780
6192.47 1900
6193.21 1983
6193.96 1998
6194.70 2047
6195.44 1972
6196.19 1957
6196.93 1976
6197.67 2001
6198.41 2069
6199.16 1987
6199.90 1981
6200.64 1994
6201.38 2075
6202.13 2064
6202.87 2036
6203.61 2235
6204.36 2632
6205.10 3109
6205.84 3805
6206.59 4465
6207.33 5666
6208.07 7293
6208.82 8381
6209.56 9224
6210.30 9678
6211.05 9776
6211.79 9404
6212.53 8480
6213.28 7615
6214.02 6600
6214.77 5522
6215.51 4587
6216.25 3712
6217.00 3152
6217.74 2728
6218.48 2381
6219.23 2127
6219.97 1872
6220.72 1941
6221.46 1871
6222.21 1726
6222.95 1708
6223.69 1696
6224.44 1719
6225.18 1699
6225.93 1692
6226.67 1571
6227.42 1645
6228.16 1399
6228.91 1355
6229.65 1330
6230.39 1224
6231.14 1115
6231.88 1087
6232.63 1148
6233.37 1141
6234.12 1115
6234.86 1207
6235.61 1199
6236.35 1204
6237.10 1190
6237.84 1253
6238.59 1317
6239.33 1210
6240.08 1197
6240.82 1201
6241.57 1256
6242.32 1313
6243.06 1333
6243.81 1399
6244.55 1427
6245.30 1621
6246.04 1625
6246.79 1885
6247.53 1904
6248.28 1939
6249.03 1872
6249.77 1903
6250.52 2007
6251.26 1939
6252.01 1854
6252.76 1639
6253.50 1540
6254.25 1405
6254.99 1433
6255.74 1431
6256.49 1315
6257.23 1332
6257.98 1331
6258.73 1431
6259.47 1323
6260.22 1286
6260.97 1304
6261.71 1369
6262.46 1298
6263.21 1256
6263.95 1279
6264.70 1261
6265.45 1386
6266.19 1276
6266.94 1260
6267.69 1379
6268.43 1413
6269.18 1215
6269.93 1182
6270.67 1223
6271.42 1275
6272.17 1303
6272.92 1362
6273.66 1306
6274.41 1309
6275.16 1319
6275.91 1322
6276.65 1352
6277.40 1434
6278.15 1379
6278.90 1429
6279.64 1337
6280.39 1332
6281.14 1271
6281.89 1273
6282.63 1260
6283.38 1330
6284.13 1231
6284.88 1250
6285.63 1265
6286.37 1217
6287.12 1293
6287.87 1240
6288.62 1211
6289.37 1208
6290.11 1186
6290.86 1251
6291.61 1127
6292.36 1146
6293.11 1140
6293.86 1077
6294.60 1023
6295.35 939
6296.10 1026
6296.85 1045
6297.60 1032
6298.35 1055
6299.10 968
6299.85 949
6300.59 953
6301.34 1045
6302.09 1062
6302.84 1092
6303.59 1153
6304.34 999
6305.09 958
6305.84 968
6306.59 979
6307.34 1023
6308.09 1073
6308.84 922
6309.58 921
6310.33 946
6311.08 908
6311.83 901
6312.58 998
6313.33 949
6314.08 1031
6314.83 1030
6315.58 998
6316.33 1051
6317.08 985
6317.83 1100
6318.58 1080
6319.33 898
6320.08 953
6320.83 952
6321.58 972
6322.33 876
6323.08 885
6323.83 865
6324.58 874
6325.33 990
6326.08 1010
6326.83 831
6327.58 805
6328.33 846
6329.09 895
6329.84 970
6330.59 950
6331.34 893
6332.09 899
6332.84 891
6333.59 925
6334.34 796
6335.09 821
6335.84 847
6336.59 748
6337.34 828
6338.10 877
6338.85 829
6339.60 810
6340.35 872
6341.10 914
6341.85 844
6342.60 899
6343.36 890
6344.11 916
6344.86 892
6345.61 891
6346.36 958
6347.11 969
6347.86 931
6348.62 1032
6349.37 1047
6350.12 1060
6350.87 1123
6351.62 1172
6352.38 1259
6353.13 1165
6353.88 1206
6354.63 1212
6355.38 1235
6356.14 1150
6356.89 1131
6357.64 1190
6358.39 1166
6359.15 1025
6359.90 927
6360.65 1022
6361.40 1064
6362.16 1028
6362.91 908
6363.66 896
6364.41 982
6365.17 952
6365.92 924
6366.67 954
6367.42 908
6368.18 960
6368.93 965
6369.68 953
6370.44 1035
6371.19 1031
6371.94 1018
6372.70 972
6373.45 1003
6374.20 1020
6374.96 956
6375.71 897
6376.46 965
6377.22 890
6377.97 993
6378.72 915
6379.48 879
6380.23 905
6380.98 789
6381.74 868
6382.49 832
6383.24 876
6384.00 878
6384.75 953
6385.51 856
6386.26 893
6387.01 855
6387.77 842
6388.52 845
6389.28 807
6390.03 847
6390.79 864
6391.54 837
6392.29 848
6393.05 875
6393.80 870
6394.56 856
6395.31 829
6396.07 826
6396.82 810
6397.58 784
6398.33 740
6399.08 810
6399.84 774
6400.59 817
6401.35 790
6402.10 755
6402.86 775
6403.61 796
6404.37 769
6405.12 742
6405.88 842
6406.63 783
6407.39 831
6408.15 848
6408.90 816
6409.66 823
6410.41 828
6411.17 806
6411.92 758
6412.68 701
6413.43 795
6414.19 765
6414.94 741
6415.70 790
6416.46 769
6417.21 847
6417.97 848
6418.72 854
6419.48 860
6420.24 816
6420.99 731
6421.75 776
6422.50 802
6423.26 790
6424.02 789
6424.77 757
6425.53 791
6426.28 858
6427.04 814
6427.80 707
6428.55 738
6429.31 776
6430.07 691
6430.82 737
6431.58 810
6432.34 801
6433.09 765
6433.85 793
6434.61 754
6435.36 705
6436.12 766
6436.88 788
6437.64 682
6438.39 767
6439.15 778
6439.91 769
6440.66 812
6441.42 832
6442.18 827
6442.94 783
6443.69 740
6444.45 788
6445.21 831
6445.97 785
6446.72 821
6447.48 853
6448.24 797
6449.00 833
6449.75 871
6450.51 875
6451.27 830
6452.03 836
6452.79 900
6453.54 821
6454.30 841
6455.06 823
6455.82 850
6456.58 861
6457.33 777
6458.09 825
6458.85 863
6459.61 891
6460.37 952
6461.12 885
6461.88 874
6462.64 859
6463.40 860
6464.16 823
6464.92 941
6465.68 909
6466.44 900
6467.19 906
6467.95 905
6468.71 900
6469.47 968
6470.23 954
6470.99 967
6471.75 1007
6472.51 945
6473.27 909
6474.02 999
6474.78 1028
6475.54 990
6476.30 918
6477.06 994
6477.82 974
6478.58 981
6479.34 1122
6480.10 1076
6480.86 1063
6481.62 1026
6482.38 1171
6483.14 1120
6483.90 1159
6484.66 1200
6485.42 1139
6486.18 1057
6486.94 1089
6487.70 1197
6488.46 1116
6489.22 1228
6489.98 1216
6490.74 1321
6491.50 1320
6492.26 1275
6493.02 1349
6493.78 1322
6494.54 1466
6495.30 1493
6496.06 1541
6496.82 1556
6497.58 1459
6498.34 1562
6499.10 1539
6499.86 1541
6500.62 1609
6501.38 1528
6502.14 1461
6502.91 1545
6503.67 1430
6504.43 1531
6505.19 1647
6505.95 1674
6506.71 1742
6507.47 1663
6508.23 1698
6508.99 1763
6509.76 1722
6510.52 1814
6511.28 1852
6512.04 1790
6512.80 2014
6513.56 1855
6514.32 1839
6515.09 1787
6515.85 1859
6516.61 1862
6517.37 1926
6518.13 1985
6518.89 2062
6519.66 2034
6520.42 2101
6521.18 1959
6521.94 2127
6522.70 2283
6523.47 2337
6524.23 2449
6524.99 2821
6525.75 3022
6526.51 3209
6527.28 3333
6528.04 3555
6528.80 3657
6529.56 3687
6530.33 3539
6531.09 3540
6531.85 3503
6532.61 3768
6533.38 4329
6534.14 4922
6534.90 5830
6535.66 7016
6536.43 7886
6537.19 8224
6537.95 8281
6538.72 8251
6539.48 7997
6540.24 6971
6541.01 5999
6541.77 5081
6542.53 4380
6543.29 3654
6544.06 2934
6544.82 2585
6545.58 2302
6546.35 2184
6547.11 2034
6547.87 1863
6548.64 1744
6549.40 1665
6550.17 1637
6550.93 1634
6551.69 1602
6552.46 1615
6553.22 1560
6553.98 1705
6554.75 1691
6555.51 1661
6556.28 1597
6557.04 1507
6557.80 1558
6558.57 1556
6559.33 1509
6560.10 1455
6560.86 1508
6561.63 1504
6562.39 1509
6563.15 1707
6563.92 1758
6564.68 1617
6565.45 1702
6566.21 1848
6566.98 1811
6567.74 1774
6568.51 1869
6569.27 1825
6570.04 1801
6570.80 1798
6571.57 1873
6572.33 2038
6573.09 2020
6573.86 1999
6574.63 2174
6575.39 2356
6576.16 2408
6576.92 2279
6577.69 2278
6578.45 2276
6579.22 2251
6579.98 2306
6580.75 2277
6581.51 2273
6582.28 2153
6583.04 2241
6583.81 2085
6584.57 2031
6585.34 1885
6586.11 1766
6586.87 1892
6587.64 1903
6588.40 1880
6589.17 1977
6589.94 1950
6590.70 2116
6591.47 2262
6592.23 2383
6593.00 2542
6593.77 2765
6594.53 3003
6595.30 3146
6596.06 3255
6596.83 3226
6597.60 3085
6598.36 2979
6599.13 2589
6599.90 2419
6600.66 2261
6601.43 2042
6602.20 1964
6602.96 1900
6603.73 1717
6604.50 1703
6605.26 1700
6606.03 1644
6606.80 1668
6607.56 1674
6608.33 1680
6609.10 1536
6609.87 1517
6610.63 1565
6611.40 1631
6612.17 1588
6612.93 1480
6613.70 1451
6614.47 1402
6615.24 1415
6616.00 1500
6616.77 1441
6617.54 1479
6618.31 1475
6619.07 1440
6619.84 1402
6620.61 1400
6621.38 1466
6622.15 1377
6622.91 1350
6623.68 1394
6624.45 1322
6625.22 1258
6625.99 1351
6626.75 1382
6627.52 1262
6628.29 1262
6629.06 1229
6629.83 1301
6630.59 1442
6631.36 1466
6632.13 1487
6632.90 1554
6633.67 1837
6634.44 1971
6635.21 1862
6635.97 1932
6636.74 1752
6637.51 1661
6638.28 1583
6639.05 1491
6639.82 1397
6640.59 1350
6641.36 1345
6642.12 1305
6642.89 1277
6643.66 1320
6644.43 1255
6645.20 1216
6645.97 1158
6646.74 1206
6647.51 1152
6648.28 1195
6649.05 1175
6649.82 1168
6650.59 1206
6651.36 1273
6652.13 1228
6652.89 1212
6653.66 1263
6654.43 1168
6655.20 1232
6655.97 1184
6656.74 1228
6657.51 1241
6658.28 1144
6659.05 1126
6659.82 1117
6660.59 1123
6661.36 1156
6662.13 1130
6662.90 1089
6663.67 1078
6664.44 1078
6665.21 1069
6665.98 1008
6666.76 1124
6667.53 1131
6668.30 1107
6669.07 1191
6669.84 1212
6670.61 1137
6671.38 1117
6672.15 1083
6672.92 1115
6673.69 1233
6674.46 1269
6675.23 1251
6676.00 1178
6676.77 1169
6677.55 1153
6678.32 1078
6679.09 1014
6679.86 1089
6680.63 1116
6681.40 1155
6682.17 1197
6682.94 1235
6683.72 1310
6684.49 1320
6685.26 1371
6686.03 1478
6686.80 1552
6687.57 1464
6688.34 1344
6689.12 1336
6689.89 1185
6690.66 1267
6691.43 1149
6692.20 1091
6692.98 1087
6693.75 1106
6694.52 1028
6695.29 971
6696.06 1008
6696.84 1008
6697.61 1009
6698.38 1058
6699.15 1097
6699.92 988
6700.70 946
6701.47 971
6702.24 952
6703.01 1044
6703.79 1074
6704.56 1133
6705.33 1029
6706.11 970
6706.88 952
6707.65 1008
6708.42 1011
6709.20 935
6709.97 938
6710.74 980
6711.52 1008
6712.29 931
6713.06 981
6713.83 999
6714.61 916
6715.38 969
6716.15 981
6716.93 971
6717.70 921
6718.47 977
6719.25 947
6720.02 854
6720.79 830
6721.57 850
6722.34 956
6723.12 900
6723.89 935
6724.66 944
6725.44 948
6726.21 993
6726.98 910
6727.76 864
6728.53 933
6729.31 901
6730.08 886
6730.85 855
6731.63 920
6732.40 900
6733.18 990
6733.95 1018
6734.73 951
6735.50 954
6736.27 935
6737.05 940
6737.82 913
6738.60 973
6739.37 1072
6740.15 931
6740.92 948
6741.70 914
6742.47 981
6743.25 931
6744.02 961
6744.80 998
6745.57 870
6746.35 913
6747.12 937
6747.90 986
6748.67 1109
6749.45 1137
6750.22 1154
6751.00 1218
6751.77 1275
6752.55 1363
6753.32 1337
6754.10 1283
6754.87 1349
6755.65 1417
6756.43 1234
6757.20 1096
6757.98 1043
6758.75 1135
6759.53 947
6760.30 921
6761.08 910
6761.86 916
6762.63 898
6763.41 911
6764.18 1019
6764.96 961
6765.74 868
6766.51 932
6767.29 941
6768.06 983
6768.84 913
6769.62 976
6770.39 862
6771.17 947
6771.95 928
6772.72 897
6773.50 864
6774.28 922
6775.05 908
6775.83 890
6776.61 875
6777.38 973
6778.16 883
6778.94 901
6779.71 887
6780.49 906
6781.27 909
6782.05 909
6782.82 821
6783.60 838
6784.38 883
6785.15 842
6785.93 791
6786.71 828
6787.49 812
6788.26 832
6789.04 886
6789.82 850
6790.60 827
6791.37 846
6792.15 861
6792.93 785
6793.71 792
6794.48 792
6795.26 759
6796.04 747
6796.82 822
6797.60 854
6798.37 864
6799.15 840
6799.93 840
6800.71 832
6801.49 829
6802.26 815
6803.04 895
6803.82 901
6804.60 931
6805.38 941
6806.16 921
6806.93 947
6807.71 881
6808.49 834
6809.27 814
6810.05 763
6810.83 794
6811.61 858
6812.39 755
6813.16 840
6813.94 870
6814.72 870
6815.50 780
6816.28 818
6817.06 855
6817.84 860
6818.62 872
6819.40 830
6820.18 857
6820.96 762
6821.73 755
6822.51 799
6823.29 805
6824.07 747
6824.85 774
6825.63 807
6826.41 794
6827.19 836
6827.97 812
6828.75 752
6829.53 820
6830.31 838
6831.09 796
6831.87 832
6832.65 839
6833.43 804
6834.21 847
6834.99 824
6835.77 868
6836.55 781
6837.33 826
6838.11 779
6838.89 771
6839.67 788
6840.45 829
6841.23 865
6842.01 806
6842.79 792
6843.57 869
6844.35 807
6845.14 818
6845.92 800
6846.70 922
6847.48 992
6848.26 1044
6849.04 1349
6849.82 1435
6850.60 1578
6851.38 1735
6852.16 1724
6852.94 1629
6853.73 1665
6854.51 1647
6855.29 1532
6856.07 1297
6856.85 1180
6857.63 1068
6858.41 966
6859.20 850
6859.98 873
6860.76 899
6861.54 871
6862.32 890
6863.10 893
6863.89 885
6864.67 832
6865.45 777
6866.23 901
6867.01 883
6867.79 906
6868.58 946
6869.36 869
6870.14 943
6870.92 953
6871.71 899
6872.49 870
6873.27 821
6874.05 802
6874.83 853
6875.62 877
6876.40 912
6877.18 959
6877.96 916
6878.75 954
6879.53 873
6880.31 911
6881.10 935
6881.88 942
6882.66 993
6883.44 1019
6884.23 1071
6885.01 1078
6885.79 1190
6886.58 1350
6887.36 1518
6888.14 1583
6888.92 1636
6889.71 1568
6890.49 1565
6891.27 1483
6892.06 1365
6892.84 1219
6893.62 1168
6894.41 1143
6895.19 1028
6895.98 1028
6896.76 1035
6897.54 991
6898.33 1032
6899.11 1091
6899.89 1117
6900.68 1178
6901.46 1126
6902.25 1099
6903.03 1049
6903.81 1086
6904.60 1050
6905.38 1056
6906.17 1052
6906.95 1004
6907.73 1056
6908.52 1095
6909.30 1065
6910.09 1126
6910.87 1090
6911.66 1026
6912.44 955
6913.23 1016
6914.01 1103
6914.79 1072
6915.58 982
6916.36 1029
6917.15 1060
6917.93 1049
6918.72 897
6919.50 979
6920.29 977
6921.07 1008
6921.86 948
6922.64 958
6923.43 1017
6924.21 1086
6925.00 1086
6925.78 1074
6926.57 1075
6927.36 1144
6928.14 1138
6928.93 1121
6929.71 1087
6930.50 1093
6931.28 1079
6932.07 1180
6932.85 1257
6933.64 1364
6934.43 1326
6935.21 1197
6936.00 1228
6936.78 1254
6937.57 1228
6938.36 1184
6939.14 1269
6939.93 1229
6940.71 1238
6941.50 1309
6942.29 1291
6943.07 1314
6943.86 1393
6944.64 1622
6945.43 1489
6946.22 1437
6947.00 1405
6947.79 1497
6948.58 1545
6949.36 1531
6950.15 1531
6950.94 1471
6951.72 1427
6952.51 1475
6953.30 1523
6954.08 1617
6954.87 1528
6955.66 1526
6956.45 1462
6957.23 1625
6958.02 1663
6958.81 1639
6959.59 1551
6960.38 1598
6961.17 1575
6961.96 1630
6962.74 1655
6963.53 1547
6964.32 1608
6965.11 1683
6965.89 1646
6966.68 1675
6967.47 1815
6968.26 1902
6969.04 1831
6969.83 1759
6970.62 1825
6971.41 1953
6972.20 2030
6972.98 1876
6973.77 1846
6974.56 1903
6975.35 2034
6976.14 2030
6976.92 2068
6977.71 2173
6978.50 2345
6979.29 2271
6980.08 2320
6980.87 2482
6981.65 2815
6982.44 3189
6983.23 3746
6984.02 4572
6984.81 5137
6985.60 5780
6986.39 6189
6987.17 6326
6987.96 6299
6988.75 5815
6989.54 5230
6990.33 4692
6991.12 4100
6991.91 3675
6992.70 3100
6993.49 2765
6994.28 2698
6995.06 2705
6995.85 2937
6996.64 3202
6997.43 3627
6998.22 4233
6999.01 4930
6999.80 5395
7000.59 5911
7001.38 5994
7002.17 5827
7002.96 5373
7003.75 4876
7004.54 4232
7005.33 3572
7006.12 3119
7006.91 2581
7007.70 2371
7008.49 2050
7009.28 1896
7010.07 1882
7010.86 1823
7011.65 1733
7012.44 1685
7013.23 1788
7014.02 1724
7014.81 1778
7015.60 1763
7016.39 1646
7017.18 1609
7017.97 1613
7018.76 1567
7019.55 1506
7020.34 1476
7021.13 1485
7021.92 1602
7022.71 1687
7023.51 1535
7024.30 1596
7025.09 1592
7025.88 1635
7026.67 1743
7027.46 1695
7028.25 1678
7029.04 1715
7029.83 1692
7030.63 1403
7031.42 1478
7032.21 1575
7033.00 1445
7033.79 1417
7034.58 1502
7035.37 1597
7036.16 1514
7036.96 1582
7037.75 1605
7038.54 1579
7039.33 1586
7040.12 1605
7040.92 1598
7041.71 1561
7042.50 1469
7043.29 1528
7044.08 1501
7044.87 1417
7045.67 1381
7046.46 1463
7047.25 1447
7048.04 1503
7048.84 1549
7049.63 1598
7050.42 1684
7051.21 1764
7052.00 1761
7052.80 1559
7053.59 1480
7054.38 1516
7055.18 1453
7055.97 1314
7056.76 1371
7057.55 1236
7058.35 1322
7059.14 1356
7059.93 1403
7060.72 1391
7061.52 1394
7062.31 1377
7063.10 1396
7063.90 1292
7064.69 1337
7065.48 1383
7066.28 1343
7067.07 1370
7067.86 1262
7068.66 1308
7069.45 1305
7070.24 1344
7071.04 1320
7071.83 1313
7072.62 1303
7073.42 1376
7074.21 1334
7075.00 1340
7075.80 1322
7076.59 1270
7077.39 1244
7078.18 1286
7078.97 1291
7079.77 1175
7080.56 1143
7081.36 1269
7082.15 1236
7082.94 1209
7083.74 1267
7084.53 1302
7085.33 1446
7086.12 1556
7086.92 1596
7087.71 1771
7088.50 1857
7089.30 1913
7090.09 1873
7090.89 1704
7091.68 1645
7092.48 1497
7093.27 1359
7094.07 1301
7094.86 1112
7095.66 1136
7096.45 984
7097.25 941
7098.04 927
7098.84 968
7099.63 947
7100.43 1046
7101.22 1020
7102.02 920
7102.81 925
7103.61 931
7104.40 905
7105.20 905
7105.99 886
7106.79 877
7107.59 852
7108.38 783
7109.18 776
7109.97 791
7110.77 859
7111.56 882
7112.36 825
7113.16 854
7113.95 859
7114.75 823
7115.54 823
7116.34 847
7117.14 823
7117.93 826
7118.73 826
7119.52 852
7120.32 831
7121.12 891
7121.91 828
7122.71 799
7123.51 870
7124.30 829
7125.10 759
7125.90 879
7126.69 909
7127.49 853
7128.29 898
7129.08 865
7129.88 893
7130.68 860
7131.47 899
7132.27 940
7133.07 922
7133.86 872
7134.66 885
7135.46 764
7136.26 839
7137.05 843
7137.85 819
7138.65 775
7139.44 699
7140.24 776
7141.04 854
7141.84 877
7142.63 839
7143.43 814
7144.23 801
7145.03 850
7145.83 813
7146.62 778
7147.42 781
7148.22 841
7149.02 748
7149.81 721
7150.61 765
7151.41 833
7152.21 740
7153.01 703
7153.80 718
7154.60 755
7155.40 739
7156.20 758
7157.00 781
7157.80 678
7158.59 781
7159.39 743
7160.19 737
7160.99 753
7161.79 725
7162.59 731
7163.39 684
7164.18 714
7164.98 743
7165.78 748
7166.58 726
7167.38 760
7168.18 683
7168.98 710
7169.78 793
7170.58 712
7171.38 708
7172.17 630
7172.97 660
7173.77 704
7174.57 686
7175.37 634
7176.17 640
7176.97 663
7177.77 693
7178.57 675
7179.37 732
7180.17 722
7180.97 708
7181.77 755
7182.57 770
7183.37 836
7184.17 758
7184.97 686
7185.77 674
7186.57 750
7187.37 707
7188.17 707
7188.97 707
7189.77 693
7190.57 637
7191.37 623
7192.17 618
7192.97 615
7193.77 625
7194.57 635
7195.37 584
7196.17 582
7196.97 613
7197.77 645
7198.57 599
7199.37 690
7200.17 711
7200.97 732
7201.77 631
7202.58 645
7203.38 654
7204.18 683
7204.98 664
7205.78 622
7206.58 587
7207.38 606
7208.18 595
7208.98 672
7209.79 702
7210.59 604
7211.39 546
7212.19 645
7212.99 626
7213.79 608
7214.59 563
7215.40 535
7216.20 657
7217.00 700
7217.80 658
7218.60 633
7219.40 726
7220.21 645
7221.01 672
7221.81 644
7222.61 701
7223.41 614
7224.22 639
7225.02 643
7225.82 668
7226.62 631
7227.43 662
7228.23 655
7229.03 635
7229.83 649
7230.63 678
7231.44 696
7232.24 662
7233.04 613
7233.84 630
7234.65 701
7235.45 682
7236.25 645
7237.06 686
7237.86 671
7238.66 738
7239.46 758
7240.27 750
7241.07 742
7241.87 736
7242.68 759
7243.48 758
7244.28 678
7245.09 674
7245.89 789
7246.69 735
7247.50 729
7248.30 727
7249.10 706
7249.91 723
7250.71 775
7251.51 772
7252.32 791
7253.12 749
7253.92 717
7254.73 702
7255.53 722
7256.34 693
7257.14 676
7257.94 733
7258.75 734
7259.55 719
7260.36 725
7261.16 775
7261.96 778
7262.77 773
7263.57 769
7264.38 841
7265.18 803
7265.99 766
7266.79 823
7267.59 843
7268.40 819
7269.20 845
7270.01 876
7270.81 988
7271.62 960
7272.42 890
7273.23 859
7274.03 850
7274.84 813
7275.64 811
7276.45 854
7277.25 953
7278.06 974
7278.86 1022
7279.67 1039
7280.47 1157
7281.28 1298
7282.08 1491
7282.89 1699
7283.69 1949
7284.50 2041
7285.30 2135
7286.11 2271
7286.92 2258
7287.72 1988
7288.53 1862
7289.33 1755
7290.14 1504
7290.94 1387
7291.75 1312
7292.56 1206
7293.36 1104
7294.17 1114
7294.97 1055
7295.78 1001
7296.59 960
7297.39 950
7298.20 982
7299.00 958
7299.81 932
7300.62 1034
7301.42 1107
7302.23 1067
7303.04 1065
7303.84 1071
7304.65 1107
7305.46 1179
7306.26 1187
7307.07 1130
7307.88 1170
7308.68 1305
7309.49 1331
7310.30 1400
7311.10 1419
7311.91 1498
7312.72 1451
7313.52 1463
7314.33 1339
7315.14 1349
7315.95 1419
7316.75 1509
7317.56 1516
7318.37 1770
7319.18 1900
7319.98 2138
7320.79 2393
7321.60 2352
7322.40 2375
7323.21 2365
7324.02 2191
7324.83 1893
7325.64 1786
7326.44 1667
7327.25 1495
7328.06 1284
7328.87 1263
7329.67 1092
7330.48 981
7331.29 1031
7332.10 999
7332.91 987
7333.71 979
7334.52 1048
7335.33 1141
7336.14 1016
7336.95 1021
7337.76 1082
7338.56 1083
7339.37 1028
7340.18 1086
7340.99 1074
7341.80 1018
7342.61 1102
7343.42 1046
7344.22 1035
7345.03 1028
7345.84 957
7346.65 1123
7347.46 1192
7348.27 1093
7349.08 1062
7349.89 1052
7350.70 1062
7351.51 1036
7352.31 998
7353.12 977
7353.93 1078
7354.74 1037
7355.55 985
7356.36 1020
7357.17 1039
7357.98 977
7358.79 1072
7359.60 1122
7360.41 1141
7361.22 1108
7362.03 1072
7362.84 1155
7363.65 1069
7364.46 1120
7365.27 1182
7366.08 1079
7366.89 1081
7367.70 1090
7368.51 1102
7369.32 1134
7370.13 1217
7370.94 1149
7371.75 1088
7372.56 1030
7373.37 1056
7374.18 1153
7374.99 1135
7375.80 1113
7376.61 1141
7377.42 1168
7378.23 1369
7379.04 1434
7379.85 1638
7380.66 1751
7381.48 1857
7382.29 1918
7383.10 2002
7383.91 1851
7384.72 1756
7385.53 1571
7386.34 1409
7387.15 1232
7387.96 1173
7388.77 1216
7389.59 1091
7390.40 1069
7391.21 1032
7392.02 953
7392.83 929
7393.64 974
7394.45 976
7395.27 1011
7396.08 1076
7396.89 1121
7397.70 1165
7398.51 1150
7399.32 1279
7400.14 1259
7400.95 1416
7401.76 1391
7402.57 1302
7403.38 1319
7404.20 1369
7405.01 1281
7405.82 1196
7406.63 1169
7407.44 1216
7408.26 1112
7409.07 1031
7409.88 991
7410.69 992
7411.51 894
7412.32 903
7413.13 869
7413.94 879
7414.76 876
7415.57 848
7416.38 812
7417.19 806
7418.01 825
7418.82 872
7419.63 840
7420.45 845
7421.26 819
7422.07 741
7422.88 776
7423.70 772
7424.51 737
7425.32 689
7426.14 772
7426.95 703
7427.76 732
7428.58 758
7429.39 725
7430.20 801
7431.02 716
7431.83 700
7432.64 723
7433.46 738
7434.27 700
7435.09 707
7435.90 750
7436.71 675
7437.53 686
7438.34 762
7439.16 805
7439.97 829
7440.78 848
7441.60 842
7442.41 774
7443.23 724
7444.04 712
7444.85 749
7445.67 696
7446.48 713
7447.30 740
7448.11 719
7448.93 678
7449.74 673
7450.56 712
7451.37 667
7452.18 679
7453.00 680
7453.81 637
7454.63 720
7455.44 758
7456.26 731
7457.07 632
7457.89 636
7458.70 718
7459.52 711
7460.33 652
7461.15 708
7461.96 699
7462.78 660
7463.59 636
7464.41 649
7465.23 716
7466.04 691
7466.86 673
7467.67 642
7468.49 700
7469.30 657
7470.12 674
7470.93 658
7471.75 679
7472.57 621
7473.38 680
7474.20 670
7475.01 602
7475.83 642
7476.65 647
7477.46 611
7478.28 626
7479.09 684
7479.91 606
7480.73 618
7481.54 677
7482.36 600
7483.18 576
7483.99 606
7484.81 571
7485.62 575
7486.44 595
7487.26 581
7488.07 567
7488.89 539
7489.71 580
7490.52 604
7491.34 587
7492.16 579
7492.98 650
7493.79 614
7494.61 587
7495.43 559
7496.24 557
7497.06 588
7497.88 550
7498.70 593
7499.51 579
7500.33 577
7501.15 554
7501.96 490
7502.78 474
7503.60 543
7504.42 543
7505.23 511
7506.05 552
7506.87 514
7507.69 572
7508.51 566
7509.32 564
7510.14 551
7510.96 580
7511.78 550
7512.59 565
7513.41 591
7514.23 592
7515.05 560
7515.87 522
7516.69 520
7517.50 562
7518.32 571
7519.14 489
7519.96 517
7520.78 598
7521.60 543
7522.41 537
7523.23 585
7524.05 508
7524.87 540
7525.69 533
7526.51 527
7527.33 512
7528.14 549
7528.96 526
7529.78 563
7530.60 557
7531.42 519
7532.24 522
7533.06 602
7533.88 549
7534.70 542
7535.52 566
7536.34 560
7537.16 530
7537.97 545
7538.79 537
7539.61 495
7540.43 543
7541.25 565
7542.07 577
7542.89 509
7543.71 505
7544.53 518
7545.35 615
7546.17 573
7546.99 577
7547.81 591
7548.63 589
7549.45 612
7550.27 561
7551.09 583
7551.91 593
7552.73 540
7553.55 544
7554.37 490
7555.19 550
7556.01 523
7556.83 529
7557.65 560
7558.47 493
7559.29 572
7560.11 473
7560.93 480
7561.76 512
7562.58 517
7563.40 541
7564.22 507
7565.04 505
7565.86 538
7566.68 583
7567.50 555
7568.32 485
7569.14 549
7569.96 538
7570.79 514
7571.61 536
7572.43 567
7573.25 544
7574.07 545
7574.89 502
7575.71 513
7576.54 531
7577.36 576
7578.18 491
7579.00 458
7579.82 447
7580.64 503
7581.46 523
7582.29 523
7583.11 542
7583.93 587
7584.75 526
7585.57 582
7586.40 565
7587.22 560
7588.04 578
7588.86 553
7589.68 595
7590.51 553
7591.33 564
7592.15 562
7592.97 508
7593.80 523
7594.62 504
7595.44 541
7596.26 545
7597.09 585
7597.91 549
7598.73 497
7599.55 591
7600.38 592
7601.20 573
7602.02 603
7602.85 656
7603.67 636
7604.49 709
7605.31 669
7606.14 617
7606.96 685
7607.78 691
7608.61 691
7609.43 685
7610.25 652
7611.08 595
7611.90 615
7612.72 594
7613.55 660
7614.37 654
7615.19 654
7616.02 590
7616.84 661
7617.67 716
7618.49 736
7619.31 666
7620.14 679
7620.96 653
7621.78 638
7622.61 621
7623.43 627
7624.26 629
7625.08 602
7625.91 597
7626.73 623
7627.55 708
7628.38 648
7629.20 686
7630.03 701
7630.85 646
7631.68 749
7632.50 798
7633.32 785
7634.15 773
7634.97 740
7635.80 710
7636.62 630
7637.45 709
7638.27 650
7639.10 578
7639.92 583
7640.75 496
7641.57 551
7642.40 519
7643.22 562
7644.05 545
7644.87 521
7645.70 580
7646.52 541
7647.35 595
7648.17 597
7649.00 547
7649.82 538
7650.65 566
7651.48 562
7652.30 542
7653.13 553
7653.95 564
7654.78 507
7655.60 503
7656.43 529
7657.26 512
7658.08 510
7658.91 505
7659.73 520
7660.56 504
7661.39 557
7662.21 509
7663.04 463
7663.86 445
7664.69 512
7665.52 497
7666.34 480
7667.17 479
7668.00 514
7668.82 514
7669.65 546
7670.48 513
7671.30 502
7672.13 525
7672.96 477
7673.78 472
7674.61 450
7675.44 463
7676.26 472
7677.09 470
7677.92 475
7678.74 489
7679.57 456
7680.40 475
7681.22 429
7682.05 473
7682.88 521
7683.71 450
7684.53 488
7685.36 511
7686.19 492
7687.02 506
7687.84 528
7688.67 556
7689.50 556
7690.33 454
7691.15 489
7691.98 484
7692.81 469
7693.64 523
7694.47 493
7695.29 512
7696.12 545
7696.95 496
7697.78 509
7698.61 564
7699.43 575
7700.26 592
7701.09 536
7701.92 473
7702.75 432
7703.57 514
7704.40 572
7705.23 547
7706.06 534
7706.89 499
7707.72 433
7708.55 483
7709.37 487
7710.20 553
7711.03 549
7711.86 523
7712.69 498
7713.52 543
7714.35 466
7715.18 467
7716.01 461
7716.83 516
7717.66 513
7718.49 479
7719.32 473
7720.15 484
7720.98 528
7721.81 521
7722.64 508
7723.47 506
7724.30 513
7725.13 530
7725.96 477
7726.79 496
7727.62 520
7728.45 495
7729.28 563
7730.11 527
7730.94 477
7731.77 508
7732.60 532
7733.42 569
7734.25 558
7735.09 538
7735.92 519
7736.75 514
7737.58 519
7738.41 577
7739.24 542
7740.07 463
7740.90 458
7741.73 570
7742.56 555
7743.39 597
7744.22 564
7745.05 638
7745.88 622
7746.71 639
7747.54 749
7748.37 802
7749.20 861
7750.03 722
7750.86 669
7751.70 710
7752.53 702
7753.36 664
7754.19 564
7755.02 604
7755.85 574
7756.68 552
7757.51 526
7758.34 556
7759.18 567
7760.01 561
7760.84 532
7761.67 520
7762.50 522
7763.33 498
7764.16 529
7765.00 522
7765.83 489
7766.66 500
7767.49 504
7768.32 523
7769.16 558
7769.99 513
7770.82 477
7771.65 483
7772.48 500
7773.32 517
7774.15 502
7774.98 548
7775.81 552
7776.64 518
7777.48 548
7778.31 573
7779.14 493
7779.97 512
7780.81 555
7781.64 527
7782.47 555
7783.30 528
7784.14 529
7784.97 519
7785.80 588
7786.64 633
7787.47 566
7788.30 558
7789.13 549
7789.97 526
7790.80 562
7791.63 548
7792.47 559
7793.30 577
7794.13 526
7794.97 531
7795.80 529
7796.63 521
7797.47 555
7798.30 552
7799.13 537
7799.97 547
7800.80 633
7801.63 577
7802.47 544
7803.30 575
7804.13 596
7804.97 567
7805.80 551
7806.64 567
7807.47 587
7808.30 624
7809.14 583
7809.97 569
7810.81 585
7811.64 526
7812.47 573
7813.31 630
7814.14 676
7814.98 691
7815.81 818
7816.65 826
7817.48 878
7818.32 900
7819.15 750
7819.98 769
7820.82 781
7821.65 641
7822.49 724
7823.32 653
7824.16 633
7824.99 755
7825.83 771
7826.66 770
7827.50 775
7828.33 771
7829.17 797
7830.00 764
7830.84 693
7831.67 705
7832.51 726
7833.34 662
7834.18 704
7835.02 706
7835.85 741
7836.69 690
7837.52 766
7838.36 655
7839.19 659
7840.03 692
7840.86 621
7841.70 639
7842.54 652
7843.37 645
7844.21 638
7845.04 710
7845.88 709
7846.72 698
7847.55 655
7848.39 626
7849.22 594
7850.06 642
7850.90 615
7851.73 650
7852.57 635
7853.41 568
7854.24 654
7855.08 573
7855.92 656
7856.75 673
7857.59 735
7858.43 677
7859.26 616
7860.10 666
7860.94 730
7861.77 685
7862.61 643
7863.45 633
7864.28 598
7865.12 652
7865.96 579
7866.79 580
7867.63 605
7868.47 646
7869.31 597
7870.14 622
7870.98 679
7871.82 648
7872.66 638
7873.49 629
7874.33 615
7875.17 671
7876.01 694
7876.84 784
7877.68 722
7878.52 749
7879.36 808
7880.19 801
7881.03 708
7881.87 674
7882.71 697
7883.55 697
7884.38 666
7885.22 684
7886.06 630
7886.90 617
7887.74 638
7888.57 667
7889.41 699
7890.25 724
7891.09 774
7891.93 759
7892.77 725
7893.61 723
7894.44 683
7895.28 671
7896.12 688
7896.96 677
7897.80 736
7898.64 689
7899.48 624
7900.32 720
7901.15 695
7901.99 708
7902.83 731
7903.67 713
7904.51 719
7905.35 669
7906.19 561
7907.03 662
7907.87 693
7908.71 553
7909.55 592
7910.39 603
7911.22 678
7912.06 711
7912.90 631
7913.74 612
7914.58 764
7915.42 840
7916.26 921
7917.10 930
7917.94 1046
7918.78 1155
7919.62 1057
7920.46 1105
7921.30 1096
7922.14 1086
7922.98 1047
7923.82 926
7924.66 819
7925.50 749
7926.34 716
7927.18 635
7928.02 604
7928.86 581
7929.70 619
7930.55 599
7931.39 624
7932.23 599
7933.07 591
7933.91 577
7934.75 559
7935.59 579
7936.43 543
7937.27 491
7938.11 566
7938.95 581
7939.79 570
7940.63 576
7941.48 646
7942.32 659
7943.16 606
7944.00 643
7944.84 642
7945.68 653
7946.52 669
7947.36 682
7948.21 682
7949.05 660
7949.89 628
7950.73 646
7951.57 651
7952.41 676
7953.26 713
7954.10 733
7954.94 750
7955.78 718
7956.62 752
7957.47 676
7958.31 698
7959.15 672
7959.99 670
7960.83 638
7961.68 635
7962.52 603
7963.36 545
7964.20 596
7965.04 575
7965.89 595
7966.73 597
7967.57 670
7968.41 640
7969.26 625
7970.10 594
7970.94 600
7971.78 659
7972.63 585
7973.47 580
7974.31 586
7975.16 550
7976.00 545
7976.84 564
7977.68 578
7978.53 538
7979.37 613
7980.21 568
7981.06 637
7981.90 493
7982.74 556
7983.59 533
7984.43 626
7985.27 624
7986.12 578
7986.96 552
7987.80 588
7988.65 596
7989.49 611
7990.34 544
7991.18 555
7992.02 522
7992.87 479
7993.71 518
7994.55 492
7995.40 521
7996.24 476
7997.09 486
7997.93 450
7998.77 492
7999.62 551
8000.46 497
8001.31 534
8002.15 444
8003.00 460
8003.84 494
8004.68 547
8005.53 475
8006.37 477
8007.22 500
8008.06 457
8008.91 429
8009.75 450
8010.60 429
8011.44 417
8012.29 445
8013.13 410
8013.98 500
8014.82 461
8015.67 423
8016.51 457
8017.36 389
8018.20 453
8019.05 483
8019.89 497
8020.74 486
8021.58 427
8022.43 467
8023.27 422
8024.12 457
8024.96 454
8025.81 485
8026.66 467
8027.50 462
8028.35 410
8029.19 417
8030.04 385
8030.88 427
8031.73 449
8032.58 492
8033.42 479
8034.27 491
8035.11 464
8035.96 419
8036.81 417
8037.65 437
8038.50 442
8039.35 419
8040.19 403
8041.04 384
8041.88 412
8042.73 455
8043.58 422
8044.42 425
8045.27 484
8046.12 418
8046.96 443
8047.81 518
8048.66 411
8049.50 438
8050.35 449
8051.20 443
8052.04 494
8052.89 494
8053.74 506
8054.59 489
8055.43 444
8056.28 441
8057.13 466
8057.97 403
8058.82 448
8059.67 444
8060.52 410
8061.36 447
8062.21 421
8063.06 432
8063.91 413
8064.75 453
8065.60 398
8066.45 417
8067.30 440
8068.15 449
8068.99 453
8069.84 455
8070.69 469
8071.54 401
8072.38 370
8073.23 378
8074.08 415
8074.93 406
8075.78 404
8076.63 385
8077.47 427
8078.32 423
8079.17 424
8080.02 419
8080.87 457
8081.72 381
8082.56 422
8083.41 414
8084.26 367
8085.11 386
8085.96 397
8086.81 421
8087.66 417
8088.51 415
8089.35 405
8090.20 384
8091.05 376
8091.90 401
8092.75 397
8093.60 436
8094.45 407
8095.30 403
8096.15 391
8097.00 400
8097.85 425
8098.70 424
8099.55 391
8100.39 460
8101.24 433
8102.09 429
8102.94 412
8103.79 371
8104.64 451
8105.49 425
8106.34 427
8107.19 405
8108.04 406
8108.89 415
8109.74 427
8110.59 426
8111.44 392
8112.29 392
8113.14 444
8113.99 391
8114.84 397
8115.69 377
8116.54 431
8117.39 434
8118.24 463
8119.09 476
8119.95 460
8120.80 450
8121.65 421
8122.50 458
8123.35 392
8124.20 448
8125.05 467
8125.90 401
8126.75 417
8127.60 408
8128.45 414
8129.30 400
8130.15 416
8131.01 416
8131.86 393
8132.71 397
8133.56 410
8134.41 411
8135.26 430
8136.11 468
8136.96 413
8137.82 399
8138.67 362
8139.52 424
8140.37 454
8141.22 421
8142.07 447
8142.93 469
8143.78 397
8144.63 446
8145.48 506
8146.33 418
8147.19 442
8148.04 488
8148.89 521
8149.74 464
8150.59 419
8151.45 462
8152.30 496
8153.15 497
8154.00 499
8154.85 528
8155.71 530
8156.56 497
8157.41 480
8158.26 513
8159.12 514
8159.97 423
8160.82 479
8161.68 424
8162.53 403
8163.38 384
8164.23 376
8165.09 400
8165.94 425
8166.79 436
8167.65 437
8168.50 418
8169.35 399
8170.20 388
8171.06 400
8171.91 452
8172.76 395
8173.62 432
8174.47 407
8175.32 421
8176.18 339
8177.03 379
8177.89 438
8178.74 427
8179.59 376
8180.45 381
8181.30 387
8182.15 371
8183.01 374
8183.86 410
8184.72 383
8185.57 362
8186.42 445
8187.28 426
8188.13 375
8188.99 351
8189.84 358
8190.69 395
8191.55 421
8192.40 415
8193.26 361
8194.11 389
8194.97 362
8195.82 389
8196.68 399
8197.53 341
8198.38 366
8199.24 423
8200.09 426
8200.95 359
8201.80 390
8202.66 384
8203.51 426
8204.37 442
8205.22 436
8206.08 364
8206.93 359
8207.79 397
8208.64 473
8209.50 410
8210.35 454
8211.21 402
8212.06 391
8212.92 377
8213.78 417
8214.63 377
8215.49 401
8216.34 374
8217.20 355
8218.05 368
8218.91 449
8219.76 436
8220.62 447
8221.48 438
8222.33 436
8223.19 438
8224.04 428
8224.90 406
8225.76 432
8226.61 454
8227.47 461
8228.32 395
8229.18 410
8230.04 410
8230.89 369
8231.75 344
8232.61 409
8233.46 389
8234.32 395
8235.18 369
8236.03 427
8236.89 442
8237.75 344
8238.60 361
8239.46 373
8240.32 415
8241.17 382
8242.03 348
8242.89 362
8243.74 385
8244.60 391
8245.46 413
8246.31 427
8247.17 355
8248.03 321
8248.89 383
8249.74 359
8250.60 443
8251.46 423
8252.32 321
8253.17 374
8254.03 354
8254.89 421
8255.75 381
8256.60 379
8257.46 380
8258.32 358
8259.18 415
8260.04 402
8260.89 365
8261.75 329
8262.61 381
8263.47 387
8264.33 371
8265.18 353
8266.04 371
8266.90 376
8267.76 388
8268.62 371
8269.47 375
8270.33 383
8271.19 350
8272.05 376
8272.91 403
8273.77 379
8274.63 364
8275.48 381
8276.34 383
8277.20 354
8278.06 359
8278.92 366
8279.78 361
8280.64 358
8281.50 386
8282.36 376
8283.21 380
8284.07 354
8284.93 364
8285.79 389
8286.65 355
8287.51 405
8288.37 382
8289.23 395
8290.09 411
8290.95 423
8291.81 402
8292.67 439
8293.53 493
8294.39 473
8295.25 459
8296.11 423
8296.97 403
8297.82 422
8298.68 451
8299.54 416
8300.40 395
8301.26 431
8302.12 467
8302.98 457
8303.84 439
8304.71 429
8305.57 418
8306.43 443
8307.29 391
8308.15 383
8309.01 357
8309.87 355
8310.73 381
8311.59 438
8312.45 395
8313.31 412
8314.17 420
8315.03 388
8315.89 436
8316.75 416
8317.61 389
8318.47 386
8319.33 355
8320.20 415
8321.06 361
8321.92 400
8322.78 426
8323.64 401
8324.50 370
8325.36 337
8326.22 358
8327.09 399
8327.95 410
8328.81 374
8329.67 369
8330.53 414
8331.39 441
8332.25 398
8333.12 449
8333.98 412
8334.84 375
8335.70 401
8336.56 381
8337.42 406
8338.29 410
8339.15 420
8340.01 443
8340.87 363
8341.73 424
8342.60 440
8343.46 437
8344.32 446
8345.18 419
8346.05 438
8346.91 424
8347.77 420
8348.63 366
8349.50 435
8350.36 368
8351.22 396
8352.08 363
8352.95 407
8353.81 422
8354.67 402
8355.53 421
8356.40 394
8357.26 396
8358.12 405
8358.99 422
8359.85 432
8360.71 444
8361.58 409
8362.44 400
8363.30 382
8364.17 439
8365.03 425
8365.89 487
8366.76 466
8367.62 446
8368.48 471
8369.35 446
8370.21 440
8371.07 451
8371.94 457
8372.80 473
8373.66 445
8374.53 425
8375.39 482
8376.26 477
8377.12 460
8377.98 479
8378.85 471
8379.71 446
8380.58 454
8381.44 455
8382.30 474
8383.17 458
8384.03 431
8384.90 456
8385.76 470
8386.63 495
8387.49 459
8388.35 472
8389.22 480
8390.08 478
8390.95 474
8391.81 487
8392.68 468
8393.54 457
8394.41 446
8395.27 469
8396.14 438
8397.00 466
8397.87 472
8398.73 493
8399.60 507
8400.46 531
8401.33 512
8402.19 496
8403.06 504
8403.92 520
8404.79 508
8405.65 505
8406.52 499
8407.39 533
8408.25 568
8409.12 548
8409.98 539
8410.85 578
8411.71 580
8412.58 574
8413.44 575
8414.31 559
8415.18 562
8416.04 575
8416.91 584
8417.77 568
8418.64 570
8419.51 595
8420.37 625
8421.24 609
8422.11 625
8422.97 601
8423.84 721
8424.70 711
8425.57 688
8426.44 680
8427.30 667
8428.17 735
8429.04 753
8429.90 707
8430.77 694
8431.64 748
8432.50 706
8433.37 756
8434.24 744
8435.10 705
8435.97 710
8436.84 754
8437.71 775
8438.57 795
8439.44 843
8440.31 847
8441.17 928
8442.04 903
8442.91 957
8443.78 955
8444.64 1075
8445.51 1048
8446.38 965
8447.25 945
8448.11 997
8448.98 1020
8449.85 1065
8450.72 1083
8451.58 1081
8452.45 1122
8453.32 1166
8454.19 1326
8455.06 1558
8455.92 1773
8456.79 1970
8457.66 2073
8458.53 2064
8459.40 1901
8460.27 1840
8461.13 1610
8462.00 1581
8462.87 1429
8463.74 1251
8464.61 1267
8465.48 1259
8466.34 1344
8467.21 1608
8468.08 2019
8468.95 2537
8469.82 2794
8470.69 3044
8471.56 3080
8472.42 3069
8473.29 2846
8474.16 2436
8475.03 2241
8475.90 1943
8476.77 1661
8477.64 1402
8478.51 1193
8479.38 1079
8480.25 1000
8481.12 867
8481.99 942
8482.85 848
8483.72 863
8484.59 838
8485.46 793
8486.33 831
8487.20 725
8488.07 678
8488.94 735
8489.81 739
8490.68 672
8491.55 647
8492.42 692
8493.29 703
8494.16 740
8495.03 809
8495.90 802
8496.77 749
8497.64 815
8498.51 763
8499.38 717
8500.25 718
8501.12 755
8501.99 635
8502.86 697
8503.73 670
8504.60 645
8505.47 725
8506.34 781
8507.22 818
8508.09 867
8508.96 895
8509.83 860
8510.70 896
8511.57 811
8512.44 841
8513.31 789
8514.18 823
8515.05 755
8515.92 724
8516.80 736
8517.67 683
8518.54 684
8519.41 680
8520.28 698
8521.15 686
8522.02 704
8522.89 666
8523.77 668
8524.64 669
8525.51 677
8526.38 684
8527.25 715
8528.12 759
8529.00 778
8529.87 794
8530.74 809
8531.61 755
8532.48 814
8533.36 885
8534.23 793
8535.10 789
8535.97 797
8536.84 785
8537.72 767
8538.59 749
8539.46 754
8540.33 776
8541.21 754
8542.08 730
8542.95 713
8543.82 750
8544.70 776
8545.57 818
8546.44 811
8547.31 752
8548.19 781
8549.06 828
8549.93 853
8550.80 820
8551.68 796
8552.55 818
8553.42 827
8554.30 877
8555.17 837
8556.04 763
8556.92 754
8557.79 745
8558.66 668
8559.54 709
8560.41 656
8561.28 684
8562.16 611
8563.03 694
8563.90 600
8564.78 624
8565.65 626
8566.52 663
8567.40 626
8568.27 603
8569.15 595
8570.02 604
8570.89 611
8571.77 589
8572.64 590
8573.51 638
8574.39 567
8575.26 560
8576.14 578
8577.01 597
8577.89 611
8578.76 575
8579.63 619
8580.51 648
8581.38 644
8582.26 628
8583.13 601
8584.01 667
8584.88 591
8585.76 620
8586.63 636
8587.51 617
8588.38 649
8589.26 547
8590.13 627
8591.00 625
8591.88 586
8592.75 588
8593.63 566
8594.51 561
8595.38 528
8596.26 576
8597.13 590
8598.01 555
8598.88 564
8599.76 553
8600.63 565
8601.51 629
8602.38 624
8603.26 608
8604.13 580
8605.01 578
8605.89 647
8606.76 671
8607.64 610
8608.51 587
8609.39 576
8610.26 634
8611.14 570
8612.02 566
8612.89 544
8613.77 600
8614.65 642
8615.52 633
8616.40 582
8617.27 596
8618.15 575
8619.03 619
8619.90 617
8620.78 635
8621.66 620
8622.53 605
8623.41 666
8624.29 665
8625.16 631
8626.04 592
8626.92 624
8627.79 638
8628.67 704
8629.55 768
8630.42 719
8631.30 794
8632.18 810
8633.05 689
8633.93 730
8634.81 785
8635.69 743
8636.56 721
8637.44 787
8638.32 732
8639.20 811
8640.07 837
8640.95 808
8641.83 795
8642.71 771
8643.58 757
8644.46 725
8645.34 802
8646.22 825
8647.09 797
8647.97 751
8648.85 876
8649.73 825
8650.61 854
8651.48 894
8652.36 863
8653.24 925
8654.12 846
8655.00 812
8655.87 897
8656.75 921
8657.63 896
8658.51 873
8659.39 897
8660.27 855
8661.14 921
8662.02 892
8662.90 892
8663.78 867
8664.66 927
8665.54 937
8666.42 940
8667.30 943
8668.17 970
8669.05 984
8669.93 1094
8670.81 1211
8671.69 1386
8672.57 1624
8673.45 1753
8674.33 1825
8675.21 1864
8676.09 1979
8676.97 2008
8677.84 1905
8678.72 1720
8679.60 1676
8680.48 1508
8681.36 1288
8682.24 1180
8683.12 1057
8684.00 1004
8684.88 1052
8685.76 1045
8686.64 1052
8687.52 1138
8688.40 1220
8689.28 1384
8690.16 1625
8691.04 1830
8691.92 2195
8692.80 2495
8693.68 2403
8694.56 2379
8695.44 2164
8696.32 1984
8697.20 1705
8698.08 1519
8698.96 1331
8699.84 1175
8700.72 1064
8701.60 963
8702.48 877
8703.37 890
8704.25 869
8705.13 804
8706.01 770
8706.89 729
8707.77 759
8708.65 743
8709.53 769
8710.41 745
8711.29 794
8712.17 797
8713.06 763
8713.94 779
8714.82 771
8715.70 750
8716.58 708
8717.46 704
8718.34 731
8719.22 756
8720.11 707
8720.99 722
8721.87 730
8722.75 691
8723.63 712
8724.51 692
8725.40 639
8726.28 692
8727.16 709
8728.04 712
8728.92 758
8729.81 815
8730.69 820
8731.57 778
8732.45 781
8733.33 838
8734.22 847
8735.10 765
8735.98 686
8736.86 652
8737.75 694
8738.63 667
8739.51 658
8740.39 629
8741.28 648
8742.16 648
8743.04 678
8743.92 671
8744.81 704
8745.69 664
8746.57 683
8747.46 737
8748.34 703
8749.22 696
8750.10 704
8750.99 678
8751.87 733
8752.75 744
8753.64 634
8754.52 719
8755.40 756
8756.29 794
8757.17 730
8758.05 806
8758.94 838
8759.82 763
8760.70 795
8761.59 781
8762.47 781
8763.35 783
8764.24 773
8765.12 711
8766.01 727
8766.89 739
8767.77 696
8768.66 713
8769.54 768
8770.43 733
8771.31 717
8772.19 724
8773.08 713
8773.96 712
8774.85 733
8775.73 782
8776.62 714
8777.50 614
8778.38 635
8779.27 680
8780.15 667
8781.04 655
8781.92 649
8782.81 676
8783.69 654
8784.58 570
8785.46 587
8786.35 610
8787.23 594
8788.12 636
8789.00 643
8789.89 688
8790.77 771
8791.66 756
8792.54 759
8793.43 714
8794.31 730
8795.20 781
8796.08 774
8796.97 715
8797.85 650
8798.74 638
8799.62 678
8800.51 649
8801.40 491
8802.28 553
8803.17 607
8804.05 596
8804.94 563
8805.82 571
8806.71 588
8807.60 661
8808.48 615
8809.37 496
8810.25 481
8811.14 547
8812.03 581
8812.91 537
8813.80 497
8814.69 483
8815.57 493
8816.46 534
8817.34 518
8818.23 490
8819.12 596
8820.00 536
8820.89 581
8821.78 506
8822.66 513
8823.55 516
8824.44 536
8825.32 546
8826.21 489
8827.10 489
8827.99 531
8828.87 552
8829.76 508
8830.65 520
8831.53 528
8832.42 539
8833.31 486
8834.20 498
8835.08 451
8835.97 464
8836.86 449
8837.74 471
8838.63 470
8839.52 483
8840.41 473
8841.30 513
8842.18 473
8843.07 460
8843.96 504
8844.85 525
8845.73 472
8846.62 490
8847.51 500
8848.40 474
8849.29 495
8850.17 435
8851.06 426
8851.95 446
8852.84 424
8853.73 411
8854.61 444
8855.50 415
8856.39 424
8857.28 420
8858.17 426
8859.06 442
8859.95 447
8860.83 460
8861.72 460
8862.61 460
8863.50 457
8864.39 439
8865.28 440
8866.17 465
8867.06 489
8867.94 478
8868.83 455
8869.72 437
8870.61 422
8871.50 379
8872.39 429
8873.28 398
8874.17 408
8875.06 455
8875.95 447
8876.84 416
8877.73 450
8878.62 379
8879.51 396
8880.40 408
8881.28 405
8882.17 396
8883.06 408
8883.95 437
8884.84 391
8885.73 402
8886.62 399
8887.51 448
8888.40 402
8889.29 430
8890.18 371
8891.07 393
8891.96 379
8892.85 392
8893.74 399
8894.63 366
8895.53 398
8896.42 429
8897.31 370
8898.20 374
8899.09 396
8899.98 392
8900.87 394
8901.76 350
8902.65 378
8903.54 466
8904.43 435
8905.32 371
8906.21 385
8907.10 372
8907.99 397
8908.89 382
8909.78 372
8910.67 407
8911.56 399
8912.45 329
8913.34 325
8914.23 355
8915.12 358
8916.02 418
8916.91 388
8917.80 369
8918.69 353
8919.58 368
8920.47 368
8921.36 377
8922.26 381
8923.15 361
8924.04 391
8924.93 381
8925.82 407
8926.72 352
8927.61 362
8928.50 374
8929.39 428
8930.28 374
8931.18 367
8932.07 412
8932.96 389
8933.85 364
8934.75 362
8935.64 337
8936.53 353
8937.42 408
8938.31 365
8939.21 370
8940.10 393
8940.99 370
8941.89 341
8942.78 342
8943.67 357
8944.56 370
8945.46 388
8946.35 348
8947.24 370
8948.14 403
8949.03 336
8949.92 361
8950.81 343
8951.71 334
8952.60 299
8953.49 312
8954.39 381
8955.28 345
8956.17 383
8957.07 320
8957.96 326
8958.85 343
8959.75 357
8960.64 361
8961.54 331
8962.43 340
8963.32 352
8964.22 367
8965.11 334
8966.00 302
8966.90 348
8967.79 406
8968.69 370
8969.58 375
8970.47 342
8971.37 376
8972.26 345
8973.16 355
8974.05 350
8974.95 324
8975.84 345
8976.73 366
8977.63 350
8978.52 369
8979.42 378
8980.31 312
8981.21 358
8982.10 348
8983.00 368
8983.89 352
8984.79 348
8985.68 383
8986.58 364
8987.47 297
8988.37 294
8989.26 333
8990.16 342
8991.05 315
8991.95 305
8992.84 380
8993.74 356
8994.63 311
8995.53 342
8996.42 362
8997.32 354
8998.21 360
8999.11 397
9000.01 338
9000.90 318
9001.80 363
9002.69 310
9003.59 331
9004.48 359
9005.38 352
9006.28 327
9007.17 323
9008.07 334
9008.96 303
9009.86 313
9010.76 365
9011.65 328
9012.55 296
9013.45 296
9014.34 317
9015.24 301
9016.13 343
9017.03 325
9017.93 297
9018.82 350
9019.72 316
9020.62 361
9021.51 323
9022.41 331
9023.31 327
9024.20 270
9025.10 334
9026.00 340
9026.89 331
9027.79 337
9028.69 348
9029.59 308
9030.48 262
9031.38 286
9032.28 345
9033.17 363
9034.07 327
9034.97 319
9035.87 334
9036.76 338
9037.66 316
9038.56 311
9039.46 306
9040.35 295
9041.25 322
9042.15 349
9043.05 306
9043.94 334
9044.84 379
9045.74 332
9046.64 295
9047.54 328
9048.43 332
9049.33 311
9050.23 313
9051.13 294
9052.03 317
9052.92 307
9053.82 369
9054.72 343
9055.62 366
9056.52 296
9057.42 346
9058.32 340
9059.21 318
9060.11 310
9061.01 276
9061.91 327
9062.81 342
9063.71 330
9064.61 317
9065.50 349
9066.40 341
9067.30 372
9068.20 344
9069.10 319
9070.00 339
9070.90 349
9071.80 319
9072.70 311
9073.60 365
9074.50 318
9075.40 362
9076.29 334
9077.19 308
9078.09 300
9078.99 315
9079.89 319
9080.79 308
9081.69 329
9082.59 340
9083.49 358
9084.39 311
9085.29 313
9086.19 320
9087.09 356
9087.99 338
9088.89 349
9089.79 330
9090.69 340
9091.59 362
9092.49 322
9093.39 325
9094.29 338
9095.19 341
9096.09 308
9096.99 347
9097.89 350
9098.79 356
9099.69 328
9100.60 310
9101.50 315
9102.40 306
9103.30 270
9104.20 315
9105.10 328
9106.00 324
9106.90 284
9107.80 292
9108.70 304
9109.60 310
9110.50 294
9111.41 346
9112.31 335
9113.21 337
9114.11 305
9115.01 274
9115.91 264
9116.81 276
9117.72 290
9118.62 327
9119.52 299
9120.42 322
9121.32 316
9122.22 285
9123.12 316
9124.03 256
9124.93 281
9125.83 367
9126.73 346
9127.63 364
9128.54 332
9129.44 320
9130.34 355
9131.24 311
9132.14 287
9133.05 329
9133.95 333
9134.85 321
9135.75 327
9136.66 304
9137.56 339
9138.46 319
9139.36 343
9140.27 309
9141.17 299
9142.07 303
9142.97 305
9143.88 297
9144.78 275
9145.68 295
9146.59 357
9147.49 311
9148.39 327
9149.29 286
9150.20 290
9151.10 283
9152.00 302
9152.91 346
9153.81 355
9154.71 336
9155.62 328
9156.52 329
9157.42 265
9158.33 264
9159.23 291
9160.13 380
9161.04 387
9161.94 352
9162.84 314
9163.75 352
9164.65 328
9165.56 315
9166.46 335
9167.36 319
9168.27 329
9169.17 326
9170.08 312
9170.98 334
9171.88 338
9172.79 323
9173.69 312
9174.60 317
9175.50 293
9176.41 318
9177.31 329
9178.21 313
9179.12 287
9180.02 330
9180.93 302
9181.83 283
9182.74 299
9183.64 343
9184.55 346
9185.45 354
9186.36 305
9187.26 315
9188.17 311
9189.07 336
9189.98 339
9190.88 362
9191.79 349
9192.69 352
9193.60 361
9194.50 333
9195.41 310
9196.31 334
9197.22 332
9198.12 409
9199.03 404
9199.93 395
9200.84 365
9201.75 355
9202.65 395
9203.56 407
9204.46 370
9205.37 385
9206.27 403
9207.18 363
9208.09 375
9208.99 378
9209.90 357
9210.80 331
9211.71 329
9212.62 379
9213.52 342
9214.43 352
9215.34 363
9216.24 401
9217.15 373
9218.05 404
9218.96 363
9219.87 358
9220.77 362
9221.68 386
9222.59 391
9223.49 299
9224.40 384
9225.31 350
9226.21 331
9227.12 332
9228.03 331
9228.93 339
9229.84 335
9230.75 355
9231.66 360
9232.56 313
9233.47 304
9234.38 346
9235.28 373
9236.19 338
9237.10 334
9238.01 349
9238.91 300
9239.82 327
9240.73 306
9241.64 322
9242.54 320
9243.45 342
9244.36 320
9245.27 308
9246.18 286
9247.08 302
9247.99 323
9248.90 359
9249.81 333
9250.71 265
9251.62 308
9252.53 288
9253.44 303
9254.35 285
9255.26 261
9256.16 302
9257.07 357
9257.98 304
9258.89 324
9259.80 278
9260.71 269
9261.61 313
9262.52 272
9263.43 301
9264.34 295
9265.25 280
9266.16 287
9267.07 329
9267.98 285
9268.88 292
9269.79 310
9270.70 301
9271.61 312
9272.52 281
9273.43 334
9274.34 339
9275.25 303
9276.16 273
9277.07 335
9277.98 358
9278.89 320
9279.80 337
9280.70 324
9281.61 301
9282.52 327
9283.43 288
9284.34 274
9285.25 274
9286.16 301
9287.07 339
9287.98 301
9288.89 295
9289.80 334
9290.71 296
9291.62 333
9292.53 293
9293.44 290
9294.35 327
9295.26 336
9296.17 366
9297.08 291
9297.99 302
9298.90 317
9299.81 312
9300.73 314
9301.64 314
9302.55 350
9303.46 328
9304.37 353
9305.28 366
9306.19 379
9307.10 390
9308.01 381
9308.92 396
9309.83 376
9310.74 369
9311.65 349
9312.57 397
9313.48 379
9314.39 373
9315.30 312
9316.21 377
9317.12 341
9318.03 324
9318.94 293
9319.86 365
9320.77 377
9321.68 374
9322.59 352
9323.50 364
9324.41 375
9325.33 357
9326.24 317
9327.15 314
9328.06 320
9328.97 336
9329.88 354
9330.80 316
9331.71 331
9332.62 364
9333.53 337
9334.44 329
9335.36 341
9336.27 320
9337.18 344
9338.09 301
9339.01 328
9339.92 313
9340.83 327
9341.74 327
9342.66 321
9343.57 343
9344.48 326
9345.39 341
9346.31 334
9347.22 366
9348.13 373
9349.05 317
9349.96 309
9350.87 332
9351.78 342
9352.70 355
9353.61 335
9354.52 337
9355.44 316
9356.35 303
9357.26 317
9358.18 340
9359.09 347
9360.00 324
9360.92 357
9361.83 285
9362.74 351
9363.66 340
9364.57 351
9365.48 324
9366.40 345
9367.31 357
9368.23 340
9369.14 287
9370.05 287
9370.97 297
9371.88 339
9372.80 336
9373.71 309
9374.62 351
9375.54 328
9376.45 309
9377.37 317
9378.28 333
9379.19 372
9380.11 326
9381.02 337
9381.94 353
9382.85 364
9383.77 318
9384.68 343
9385.60 351
9386.51 337
9387.43 380
9388.34 434
9389.26 389
9390.17 365
9391.09 404
9392.00 437
9392.91 432
9393.83 404
9394.75 435
9395.66 388
9396.58 377
9397.49 392
9398.41 363
9399.32 355
9400.24 358
9401.15 375
9402.07 361
9402.98 384
9403.90 392
9404.81 367
9405.73 366
9406.65 390
9407.56 384
9408.48 367
9409.39 389
9410.31 399
9411.22 437
9412.14 432
9413.06 359
9413.97 387
9414.89 391
9415.80 372
9416.72 379
9417.64 352
9418.55 368
9419.47 385
9420.39 396
9421.30 332
9422.22 397
9423.14 382
9424.05 387
9424.97 352
9425.88 327
9426.80 371
9427.72 417
9428.64 375
9429.55 374
9430.47 367
9431.39 406
9432.30 427
9433.22 424
9434.14 356
9435.05 345
9435.97 351
9436.89 430
9437.81 389
9438.72 377
9439.64 435
9440.56 443
9441.47 382
9442.39 349
9443.31 358
9444.23 379
9445.14 367
9446.06 381
9446.98 391
9447.90 358
9448.81 410
9449.73 451
9450.65 403
9451.57 420
9452.49 563
9453.40 582
9454.32 559
9455.24 549
9456.16 524
9457.08 492
9457.99 488
9458.91 494
9459.83 459
9460.75 460
9461.67 413
9462.59 465
9463.50 385
9464.42 407
9465.34 429
9466.26 407
9467.18 431
9468.10 349
9469.02 363
9469.94 429
9470.85 420
9471.77 400
9472.69 393
9473.61 390
9474.53 399
9475.45 429
9476.37 412
9477.29 409
9478.21 462
9479.13 362
9480.04 391
9480.96 446
9481.88 477
9482.80 420
9483.72 456
9484.64 412
9485.56 427
9486.48 398
9487.40 426
9488.32 429
9489.24 379
9490.16 374
9491.08 369
9492.00 389
9492.92 413
9493.84 414
9494.76 359
9495.68 391
9496.60 414
9497.52 409
9498.44 436
9499.36 417
9500.28 415
9501.20 439
9502.12 377
9503.04 356
9503.96 402
9504.88 405
9505.80 392
9506.72 483
9507.64 442
9508.56 448
9509.48 392
9510.41 393
9511.33 369
9512.25 405
9513.17 416
9514.09 423
9515.01 426
9515.93 458
9516.85 462
9517.77 449
9518.69 429
9519.61 434
9520.54 439
9521.46 467
9522.38 430
9523.30 431
9524.22 473
9525.14 442
9526.06 476
9526.99 507
9527.91 507
9528.83 626
9529.75 657
9530.67 632
9531.59 712
9532.52 759
9533.44 740
9534.36 739
9535.28 793
9536.20 707
9537.13 667
9538.05 662
9538.97 688
9539.89 574
9540.81 518
9541.74 525
9542.66 512
9543.58 519
9544.50 509
9545.43 494
9546.35 502
9547.27 490
9548.19 496
9549.12 510
9550.04 490
9550.96 517
9551.88 518
9552.81 465
9553.73 432
9554.65 410
9555.58 502
9556.50 487
9557.42 481
9558.34 512
9559.27 512
9560.19 525
9561.11 502
9562.04 514
9562.96 511
9563.88 527
9564.81 487
9565.73 443
9566.65 459
9567.58 501
9568.50 530
9569.43 513
9570.35 469
9571.27 445
9572.20 417
9573.12 457
9574.04 466
9574.97 486
9575.89 408
9576.82 488
9577.74 450
9578.66 475
9579.59 471
9580.51 467
9581.44 465
9582.36 480
9583.28 410
9584.21 406
9585.13 442
9586.06 434
9586.98 465
9587.91 440
9588.83 477
9589.76 510
9590.68 479
9591.60 423
9592.53 486
9593.45 516
9594.38 468
9595.30 463
9596.23 487
9597.15 463
9598.08 482
9599.00 497
9599.93 449
9600.85 512
9601.78 509
9602.70 526
9603.63 510
9604.55 508
9605.48 538
9606.41 587
9607.33 564
9608.26 521
9609.18 542
9610.11 522
9611.03 550
9611.96 592
9612.88 504
9613.81 529
9614.74 564
9615.66 586
9616.59 578
9617.51 607
9618.44 571
9619.37 521
9620.29 541
9621.22 536
9622.14 566
9623.07 573
9624.00 631
9624.92 595
9625.85 563
9626.78 555
9627.70 611
9628.63 619
9629.55 581
9630.48 584
9631.41 633
9632.33 660
9633.26 679
9634.19 651
9635.11 617
9636.04 676
9636.97 641
9637.90 674
9638.82 684
9639.75 707
9640.68 717
9641.60 688
9642.53 665
9643.46 669
9644.38 770
9645.31 748
9646.24 757
9647.17 816
9648.09 902
9649.02 931
9649.95 969
9650.88 1020
9651.80 943
9652.73 929
9653.66 906
9654.59 874
9655.51 816
9656.44 854
9657.37 765
9658.30 724
9659.23 694
9660.15 689
9661.08 739
9662.01 696
9662.94 747
9663.87 748
9664.80 795
9665.72 719
9666.65 716
9667.58 734
9668.51 728
9669.44 730
9670.37 827
9671.29 841
9672.22 867
9673.15 761
9674.08 795
9675.01 805
9675.94 808
9676.87 824
9677.79 838
9678.72 762
9679.65 827
9680.58 760
9681.51 882
9682.44 884
9683.37 903
9684.30 981
9685.23 941
9686.16 910
9687.09 920
9688.01 940
9688.94 914
9689.87 915
9690.80 872
9691.73 887
9692.66 967
9693.59 1018
9694.52 974
9695.45 980
9696.38 956
9697.31 1109
9698.24 1104
9699.17 1023
9700.10 1158
9701.03 1133
9701.96 1070
9702.89 1008
9703.82 1065
9704.75 994
9705.68 956
9706.61 916
9707.54 887
9708.47 942
9709.40 944
9710.33 974
9711.26 978
9712.19 1091
9713.12 1041
9714.05 1040
9714.98 1130
9715.92 1228
9716.85 1234
9717.78 1221
9718.71 1163
9719.64 1098
9720.57 991
9721.50 899
9722.43 934
9723.36 952
9724.29 855
9725.22 859
9726.16 884
9727.09 900
9728.02 918
9728.95 923
9729.88 890
9730.81 939
9731.74 939
9732.67 919
9733.61 980
9734.54 957
9735.47 977
9736.40 973
9737.33 912
9738.26 884
9739.20 855
9740.13 763
9741.06 804
9741.99 734
9742.92 709
9743.86 659
9744.79 684
9745.72 672
9746.65 736
9747.58 711
9748.52 757
9749.45 739
9750.38 724
9751.31 648
9752.25 694
9753.18 704
9754.11 684
9755.04 649
9755.98 672
9756.91 615
9757.84 595
9758.77 627
9759.71 624
9760.64 659
9761.57 691
9762.51 700
9763.44 603
9764.37 635
9765.30 686
9766.24 698
9767.17 650
9768.10 657
9769.04 629
9769.97 605
9770.90 627
9771.84 659
9772.77 666
9773.70 649
9774.64 616
9775.57 629
9776.50 644
9777.44 690
9778.37 719
9779.31 719
9780.24 700
9781.17 708
9782.11 709
9783.04 745
9783.97 730
9784.91 744
9785.84 724
9786.78 676
9787.71 653
9788.64 639
9789.58 637
9790.51 721
9791.45 674
9792.38 613
9793.32 603
9794.25 598
9795.19 665
9796.12 573
9797.05 608
9797.99 633
9798.92 610
9799.86 666
9800.79 631
9801.73 650
9802.66 606
9803.60 549
9804.53 551
9805.47 575
9806.40 561
9807.34 531
9808.27 546
9809.21 524
9810.14 572
9811.08 541
9812.01 520
9812.95 546
9813.88 572
9814.82 482
9815.75 467
9816.69 509
9817.63 530
9818.56 532
9819.50 570
9820.43 483
9821.37 496
9822.30 492
9823.24 472
9824.18 509
9825.11 553
9826.05 502
9826.98 459
9827.92 443
9828.86 427
9829.79 507
9830.73 469
9831.66 496
9832.60 441
9833.54 471
9834.47 500
9835.41 421
9836.35 449
9837.28 492
9838.22 492
9839.16 487
9840.09 462
9841.03 511
9841.97 508
9842.90 544
9843.84 485
9844.78 421
9845.71 448
9846.65 464
9847.59 509
9848.52 445
9849.46 438
9850.40 446
9851.34 513
9852.27 440
9853.21 492
9854.15 473
9855.08 482
9856.02 477
9856.96 494
9857.90 465
9858.83 477
9859.77 493
9860.71 514
9861.65 483
9862.58 431
9863.52 429
9864.46 473
9865.40 489
9866.34 475
9867.27 432
9868.21 433
9869.15 435
9870.09 448
9871.03 408
9871.96 472
9872.90 487
9873.84 423
9874.78 451
9875.72 421
9876.66 429
9877.59 443
9878.53 444
9879.47 440
9880.41 422
9881.35 422
9882.29 403
9883.23 434
9884.16 446
9885.10 418
9886.04 436
9886.98 441
9887.92 425
9888.86 432
9889.80 412
9890.74 415
9891.68 458
9892.61 408
9893.55 384
9894.49 385
9895.43 430
9896.37 394
9897.31 412
9898.25 419
9899.19 432
9900.13 411
9901.07 403
9902.01 388
9902.95 370
9903.89 420
9904.83 450
9905.77 427
9906.71 423
9907.65 373
9908.59 435
9909.53 434
9910.47 374
9911.41 397
9912.35 424
9913.29 468
9914.23 453
9915.17 374
9916.11 371
9917.05 410
9917.99 433
9918.93 397
9919.87 420
9920.81 425
9921.75 419
9922.69 419
9923.63 478
9924.57 450
9925.51 528
9926.45 567
9927.39 577
9928.33 580
9929.28 616
9930.22 571
9931.16 540
9932.10 553
9933.04 497
9933.98 405
9934.92 435
9935.86 460
9936.80 472
9937.74 402
9938.69 365
9939.63 350
9940.57 387
9941.51 397
9942.45 437
9943.39 403
9944.34 414
9945.28 389
9946.22 352
9947.16 396
9948.10 399
9949.04 385
9949.99 385
9950.93 361
9951.87 349
9952.81 403
9953.75 371
9954.70 392
9955.64 360
9956.58 360
9957.52 370
9958.46 391
9959.41 368
9960.35 387
9961.29 381
9962.23 335
9963.18 376
9964.12 382
9965.06 394
9966.00 405
9966.95 403
9967.89 364
9968.83 362
9969.77 405
9970.72 386
9971.66 419
9972.60 356
9973.55 350
9974.49 319
9975.43 335
9976.38 314
9977.32 351
9978.26 358
9979.21 381
9980.15 381
9981.09 320
9982.04 326
9982.98 347
9983.92 333
9984.87 349
9985.81 375
9986.75 372
9987.70 359
9988.64 358
9989.58 367
9990.53 377
9991.47 305
9992.42 334
9993.36 334
9994.30 363
9995.25 289
9996.19 305
9997.14 295
9998.08 329
9999.02 314
9999.97 319
10000.91 334
10001.86 329
10002.80 347
10003.75 319
10004.69 352
10005.63 383
10006.58 365
10007.52 335
10008.47 321
10009.41 365
10010.36 351
10011.30 322
10012.25 309
10013.19 290
10014.14 297
10015.08 303
10016.03 354
10016.97 329
10017.92 325
10018.86 310
10019.81 345
10020.75 379
10021.70 344
10022.64 310
10023.59 322
10024.53 337
10025.48 355
10026.42 354
10027.37 294
10028.32 340
10029.26 330
10030.21 311
10031.15 311
10032.10 320
10033.04 336
10033.99 329
10034.94 315
10035.88 319
10036.83 318
10037.77 350
10038.72 336
10039.67 312
10040.61 324
10041.56 313
10042.50 301
10043.45 369
10044.40 295
10045.34 319
10046.29 287
10047.24 295
10048.18 330
10049.13 345
10050.08 338
10051.02 336
10051.97 337
10052.92 286
10053.86 314
10054.81 313
10055.76 315
10056.70 318
10057.65 326
10058.60 328
10059.54 285
10060.49 309
10061.44 306
10062.39 295
10063.33 282
10064.28 276
10065.23 314
10066.17 326
10067.12 291
10068.07 285
10069.02 284
10069.96 305
10070.91 334
10071.86 322
10072.81 327
10073.76 296
10074.70 275
10075.65 254
10076.60 268
10077.55 320
10078.49 317
10079.44 291
10080.39 278
10081.34 304
10082.29 338
10083.23 316
10084.18 281
10085.13 298
10086.08 330
10087.03 324
10087.98 306
10088.92 313
10089.87 289
10090.82 287
10091.77 333
10092.72 311
10093.67 262
10094.62 300
10095.56 287
10096.51 309
10097.46 296
10098.41 289
10099.36 290
10100.31 328
10101.26 345
10102.21 298
10103.16 252
10104.11 282
10105.05 310
10106.00 305
10106.95 286
10107.90 280
10108.85 297
10109.80 310
10110.75 343
10111.70 315
10112.65 280
10113.60 297
10114.55 302
10115.50 286
10116.45 310
10117.40 273
10118.35 328
10119.30 351
10120.25 323
10121.20 312
10122.15 292
10123.10 295
10124.05 299
10125.00 305
10125.95 284
10126.90 321
10127.85 260
10128.80 322
10129.75 343
10130.70 323
10131.65 325
10132.60 332
10133.55 313
10134.50 324
10135.45 305
10136.40 335
10137.35 330
10138.30 329
10139.26 334
10140.21 311
10141.16 306
10142.11 326
10143.06 319
10144.01 321
10144.96 324
10145.91 367
10146.86 329
10147.81 303
10148.77 325
10149.72 304
10150.67 320
10151.62 312
10152.57 317
10153.52 346
10154.47 279
10155.43 306
10156.38 361
10157.33 309
10158.28 344
10159.23 351
10160.18 329
10161.14 310
10162.09 301
10163.04 341
10163.99 315
10164.94 347
10165.90 323
10166.85 330
10167.80 359
10168.75 366
10169.70 382
10170.66 354
10171.61 349
10172.56 389
10173.51 361
10174.47 378
10175.42 378
10176.37 382
10177.32 340
10178.28 341
10179.23 363
10180.18 379
10181.14 357
10182.09 355
10183.04 350
10183.99 394
10184.95 408
10185.90 385
10186.85 382
10187.81 347
10188.76 429
10189.71 383
10190.67 395
10191.62 401
10192.57 426
10193.53 395
10194.48 346
10195.43 394
10196.39 439
10197.34 473
10198.29 354
10199.25 389
10200.20 329
10201.15 369
10202.11 435
10203.06 436
10204.02 428
10204.97 459
10205.92 511
10206.88 514
10207.83 539
10208.79 505
10209.74 484
10210.69 488
10211.65 524
10212.60 468
10213.56 397
10214.51 395
10215.46 408
10216.42 386
10217.37 380
10218.33 435
10219.28 415
10220.24 410
10221.19 400
10222.15 419
10223.10 403
10224.06 389
10225.01 400
10225.97 389
10226.92 359
10227.88 393
10228.83 386
10229.79 380
10230.74 405
10231.70 379
10232.65 461
10233.61 407
10234.56 449
10235.52 453
10236.47 444
10237.43 487
10238.38 439
10239.34 459
10240.29 452
10241.25 454
10242.21 419
10243.16 426
10244.12 359
10245.07 379
10246.03 375
10246.98 368
10247.94 343
10248.90 362
10249.85 338
10250.81 304
10251.76 325
10252.72 382
10253.68 293
10254.63 305
10255.59 364
10256.55 332
10257.50 331
10258.46 304
10259.41 332
10260.37 336
10261.33 346
10262.28 331
10263.24 286
10264.20 293
10265.15 341
10266.11 372
10267.07 339
10268.02 295
10268.98 359
10269.94 314
10270.90 344
10271.85 343
10272.81 348
10273.77 321
10274.72 322
10275.68 356
10276.64 370
10277.60 346
10278.55 343
10279.51 330
10280.47 317
10281.43 362
10282.38 326
10283.34 348
10284.30 300
10285.26 310
10286.21 277
10287.17 286
10288.13 311
10289.09 288
10290.04 296
10291.00 297
10291.96 321
10292.92 335
10293.88 340
10294.83 346
10295.79 337
10296.75 341
10297.71 337
10298.67 334
10299.63 323
10300.58 342
10301.54 328
10302.50 302
10303.46 320
10304.42 338
10305.38 320
10306.34 312
10307.29 300
10308.25 335
10309.21 300
10310.17 315
10311.13 299
10312.09 322
10313.05 334
10314.01 345
10314.97 314
10315.92 321
10316.88 307
10317.84 332
10318.80 349
10319.76 348
10320.72 328
10321.68 304
10322.64 314
10323.60 299
10324.56 307
10325.52 323
10326.48 298
10327.44 333
10328.40 345
10329.36 356
10330.32 356
10331.28 354
10332.24 372
10333.20 360
10334.16 353
10335.12 345
10336.08 325
10337.04 369
10338.00 307
10338.96 325
10339.92 290
10340.88 356
10341.84 349
10342.80 299
10343.76 311
10344.72 321
10345.68 288
10346.64 318
10347.60 276
10348.56 311
10349.52 284
10350.48 323
10351.44 290
10352.40 271
10353.36 279
10354.32 292
10355.29 296
10356.25 284
10357.21 296
10358.17 294
10359.13 250
10360.09 271
10361.05 294
10362.01 307
10362.97 295
10363.94 285
10364.90 279
10365.86 276
10366.82 286
10367.78 301
10368.74 275
10369.70 302
10370.67 283
10371.63 273
10372.59 294
10373.55 237
10374.51 242
10375.47 269
10376.44 340
10377.40 294
10378.36 281
10379.32 285
10380.28 324
10381.25 287
10382.21 281
10383.17 276
10384.13 299
10385.10 294
10386.06 289
10387.02 316
10387.98 310
10388.95 320
10389.91 314
10390.87 276
10391.83 303
10392.80 277
10393.76 304
10394.72 309
10395.68 275
10396.65 319
10397.61 315
10398.57 294
10399.54 287
10400.50 281
10401.46 278
10402.43 256
10403.39 287
10404.35 299
10405.31 314
10406.28 268
10407.24 258
10408.20 319
10409.17 275
10410.13 282
10411.10 320
10412.06 345
10413.02 304
10413.99 297
10414.95 292
10415.91 322
10416.88 365
10417.84 355
10418.80 397
10419.77 389
10420.73 364
10421.70 423
10422.66 384
10423.63 330
10424.59 323
10425.55 313
10426.52 305
10427.48 337
10428.45 275
10429.41 321
10430.37 385
10431.34 308
10432.30 298
10433.27 309
10434.23 294
10435.20 295
10436.16 296
10437.13 266
10438.09 276
10439.06 293
10440.02 266
10440.99 265
10441.95 257
10442.92 255
10443.88 280
10444.85 274
10445.81 294
10446.78 284
10447.74 259
10448.71 278
10449.67 258
10450.64 233
10451.60 262
10452.57 262
10453.53 273
10454.50 284
10455.47 262
10456.43 274
10457.40 300
10458.36 282
10459.33 281
10460.29 253
10461.26 286
10462.23 315
10463.19 226
10464.16 260
10465.12 257
10466.09 301
10467.06 300
10468.02 248
10468.99 263
10469.95 288
10470.92 297
10471.89 287
10472.85 314
10473.82 288
10474.79 276
10475.75 284
10476.72 284
10477.69 297
10478.65 283
10479.62 290
10480.59 274
10481.55 307
10482.52 315
10483.49 290
10484.45 293
10485.42 268
10486.39 262
10487.35 282
10488.32 263
10489.29 289
10490.26 222
10491.22 284
10492.19 258
10493.16 262
10494.13 259
10495.09 246
10496.06 252
10497.03 298
10497.99 312
10498.96 274
10499.93 261
10500.90 255
10501.87 263
10502.83 261
10503.80 309
10504.77 298
10505.74 249
10506.70 255
10507.67 265
10508.64 269
10509.61 279
10510.58 253
10511.55 283
10512.51 267
10513.48 277
10514.45 260
10515.42 266
10516.39 288
10517.36 324
10518.32 287
10519.29 288
10520.26 297
10521.23 309
10522.20 276
10523.17 243
10524.14 284
10525.10 252
10526.07 241
10527.04 258
10528.01 259
10528.98 253
10529.95 253
10530.92 285
10531.89 274
10532.86 271
10533.83 261
10534.79 285
10535.76 293
10536.73 311
10537.70 303
10538.67 280
10539.64 295
10540.61 271
10541.58 257
10542.55 265
10543.52 273
10544.49 266
10545.46 287
10546.43 262
10547.40 247
10548.37 293
10549.34 287
10550.31 259
10551.28 286
10552.25 308
10553.22 309
10554.19 291
10555.16 297
10556.13 293
10557.10 305
10558.07 362
10559.04 373
10560.01 365
10560.98 386
10561.95 409
10562.92 401
10563.89 379
10564.86 349
10565.83 358
10566.81 321
10567.78 323
10568.75 257
10569.72 253
10570.69 253
10571.66 287
10572.63 296
10573.60 313
10574.57 308
10575.54 277
10576.51 305
10577.49 258
10578.46 254
10579.43 263
10580.40 296
10581.37 290
10582.34 268
10583.31 296
10584.29 323
10585.26 316
10586.23 300
10587.20 315
10588.17 297
10589.14 303
10590.12 302
10591.09 295
10592.06 285
10593.03 314
10594.00 334
10594.98 314
10595.95 276
10596.92 316
10597.89 336
10598.86 307
10599.84 282
10600.81 276
10601.78 292
10602.75 265
10603.73 336
10604.70 294
10605.67 262
10606.64 261
10607.62 297
10608.59 276
10609.56 246
10610.53 259
10611.51 322
10612.48 270
10613.45 286
10614.43 278
10615.40 324
10616.37 299
10617.34 283
10618.32 273
10619.29 293
10620.26 298
10621.24 327
10622.21 287
10623.18 303
10624.16 323
10625.13 340
10626.10 324
10627.08 301
10628.05 298
10629.02 320
10630.00 311
10630.97 283
10631.95 285
10632.92 304
10633.89 328
10634.87 360
10635.84 330
10636.81 344
10637.79 353
10638.76 419
10639.74 396
10640.71 362
10641.69 386
10642.66 374
10643.63 379
10644.61 391
10645.58 368
10646.56 315
10647.53 317
10648.51 321
10649.48 314
10650.45 294
10651.43 263
10652.40 263
10653.38 290
10654.35 314
10655.33 299
10656.30 287
10657.28 290
10658.25 275
10659.23 265
10660.20 258
10661.18 259
10662.15 283
10663.13 327
10664.10 300
10665.08 297
10666.05 281
10667.03 274
10668.00 328
10668.98 327
10669.96 259
10670.93 265
10671.91 297
10672.88 369
10673.86 319
10674.83 302
10675.81 330
10676.79 316
10677.76 339
10678.74 307
10679.71 293
10680.69 308
10681.66 271
10682.64 269
10683.62 277
10684.59 284
10685.57 304
10686.55 319
10687.52 315
10688.50 281
10689.47 248
10690.45 278
10691.43 274
10692.40 242
10693.38 237
10694.36 269
10695.33 302
10696.31 267
10697.29 287
10698.26 285
10699.24 263
10700.22 244
10701.19 272
10702.17 295
10703.15 244
10704.13 292
10705.10 253
10706.08 232
10707.06 251
10708.03 274
10709.01 230
10709.99 278
10710.97 274
10711.94 286
10712.92 305
10713.90 292
10714.88 301
10715.85 264
10716.83 277
10717.81 303
10718.79 276
10719.76 273
10720.74 245
10721.72 262
10722.70 276
10723.68 275
10724.65 264
10725.63 249
10726.61 223
10727.59 272
10728.57 293
10729.54 253
10730.52 272
10731.50 253
10732.48 287
10733.46 272
10734.44 306
10735.41 260
10736.39 244
10737.37 270
10738.35 284
10739.33 267
10740.31 270
10741.29 269
10742.26 294
10743.24 245
10744.22 252
10745.20 245
10746.18 285
10747.16 260
10748.14 287
10749.12 258
10750.10 262
10751.08 271
10752.05 280
10753.03 235
10754.01 257
10754.99 279
10755.97 278
10756.95 277
10757.93 286
10758.91 227
10759.89 254
10760.87 298
10761.85 272
10762.83 233
10763.81 256
10764.79 275
10765.77 275
10766.75 261
10767.73 263
10768.71 280
10769.69 284
10770.67 256
10771.65 267
10772.63 300
10773.61 270
10774.59 305
10775.57 290
10776.55 303
10777.53 308
10778.51 286
10779.49 280
10780.47 275
10781.45 318
10782.43 334
10783.41 286
10784.39 231
10785.38 257
10786.36 297
10787.34 299
10788.32 256
10789.30 247
10790.28 248
10791.26 219
10792.24 234
10793.22 199
10794.20 246
10795.19 262
10796.17 272
10797.15 235
10798.13 283
10799.11 250
10800.09 258
10801.07 260
10802.05 274
10803.04 254
10804.02 277
10805.00 287
10805.98 248
10806.96 265
10807.94 263
10808.93 249
10809.91 259
10810.89 282
10811.87 283
10812.85 277
10813.84 288
10814.82 277
10815.80 287
10816.78 288
10817.77 278
10818.75 293
10819.73 305
10820.71 314
10821.69 305
10822.68 278
10823.66 283
10824.64 272
10825.62 280
10826.61 262
10827.59 254
10828.57 270
10829.56 300
10830.54 282
10831.52 269
10832.50 315
10833.49 264
10834.47 297
10835.45 307
10836.44 263
10837.42 236
10838.40 256
10839.39 261
10840.37 265
10841.35 257
10842.34 284
10843.32 292
10844.30 285
10845.29 279
10846.27 267
10847.25 267
10848.24 285
10849.22 250
10850.20 305
10851.19 292
10852.17 307
10853.16 316
10854.14 305
10855.12 315
10856.11 303
10857.09 340
10858.08 315
10859.06 297
10860.04 285
10861.03 307
10862.01 330
10863.00 311
10863.98 304
10864.96 282
10865.95 311
10866.93 284
10867.92 325
10868.90 321
10869.89 303
10870.87 306
10871.86 349
10872.84 297
10873.83 266
10874.81 327
10875.80 315
10876.78 297
10877.77 284
10878.75 331
10879.74 307
10880.72 305
10881.71 341
10882.69 352
10883.68 386
10884.66 347
10885.65 343
10886.63 377
10887.62 362
10888.60 372
10889.59 407
10890.57 353
10891.56 350
10892.55 355
10893.53 347
10894.52 375
10895.50 351
10896.49 318
10897.47 343
10898.46 347
10899.45 364
10900.43 382
10901.42 381
10902.40 335
10903.39 359
10904.38 387
10905.36 354
10906.35 323
10907.34 365
10908.32 393
10909.31 354
10910.29 359
10911.28 348
10912.27 352
10913.25 377
10914.24 347
10915.23 333
10916.21 389
10917.20 401
10918.19 432
10919.17 426
10920.16 412
10921.15 402
10922.14 383
10923.12 392
10924.11 424
10925.10 417
10926.08 410
10927.07 410
10928.06 437
10929.05 427
10930.03 368
10931.02 385
10932.01 369
10933.00 429
10933.98 450
10934.97 442
10935.96 423
10936.95 438
10937.93 450
10938.92 366
10939.91 435
10940.90 447
10941.88 447
10942.87 455
10943.86 457
10944.85 419
10945.84 453
10946.82 493
10947.81 468
10948.80 476
10949.79 453
10950.78 448
10951.77 487
10952.75 570
10953.74 514
10954.73 495
10955.72 546
10956.71 608
10957.70 668
10958.69 638
10959.67 665
10960.66 652
10961.65 629
10962.64 615
10963.63 640
10964.62 626
10965.61 610
10966.60 539
10967.58 470
10968.57 528
10969.56 537
10970.55 533
10971.54 492
10972.53 457
10973.52 490
10974.51 474
10975.50 488
10976.49 507
10977.48 489
10978.47 516
10979.46 508
10980.45 511
10981.44 524
10982.43 580
10983.42 549
10984.41 544
10985.40 570
10986.38 540
10987.37 535
10988.36 487
10989.35 478
10990.34 528
10991.34 543
10992.33 509
10993.32 575
10994.31 628
10995.30 628
10996.29 738
10997.28 761
10998.27 851
10999.26 903
11000.25 917
11001.24 967
11002.23 886
11003.22 871
11004.21 865
11005.20 791
11006.19 738
11007.18 636
11008.17 583
11009.16 584
11010.16 510
11011.15 512
11012.14 486
11013.13 478
11014.12 461
11015.11 457
11016.10 466
11017.09 462
11018.08 414
11019.08 475
11020.07 450
11021.06 415
11022.05 442
11023.04 438
11024.03 493
11025.03 476
11026.02 436
11027.01 409
11028.00 434
11028.99 453
11029.98 400
11030.98 396
11031.97 380
11032.96 420
11033.95 410
11034.94 396
11035.94 396
11036.93 421
11037.92 478
11038.91 471
11039.91 438
11040.90 443
11041.89 408
11042.88 395
11043.87 459
11044.87 435
11045.86 369
11046.85 422
11047.85 401
11048.84 391
11049.83 386
11050.82 346
11051.82 358
11052.81 416
11053.80 368
11054.80 405
11055.79 341
11056.78 364
11057.77 360
11058.77 375
11059.76 370
11060.75 363
11061.75 356
11062.74 379
11063.73 389
11064.73 365
11065.72 390
11066.71 378
11067.71 413
11068.70 377
11069.70 333
11070.69 372
11071.68 343
11072.68 343
11073.67 367
11074.66 352
11075.66 364
11076.65 371
11077.65 409
11078.64 392
11079.63 384
11080.63 404
11081.62 368
11082.62 313
11083.61 309
11084.61 329
11085.60 364
11086.59 385
11087.59 339
11088.58 386
11089.58 357
11090.57 354
11091.57 341
11092.56 348
11093.56 375
11094.55 358
11095.55 368
11096.54 362
11097.54 360
11098.53 380
11099.53 444
11100.52 411
11101.52 355
11102.51 367
11103.51 313
11104.50 382
11105.50 337
11106.49 311
11107.49 360
11108.48 361
11109.48 345
11110.47 348
11111.47 355
11112.46 337
11113.46 372
11114.46 329
11115.45 318
11116.45 342
11117.44 313
11118.44 308
11119.43 352
11120.43 358
11121.43 355
11122.42 341
11123.42 325
11124.41 316
11125.41 312
11126.41 353
11127.40 345
11128.40 393
11129.40 378
11130.39 338
11131.39 319
11132.39 325
11133.38 293
11134.38 278
11135.37 314
11136.37 318
11137.37 311
11138.37 319
11139.36 345
11140.36 345
11141.36 308
11142.35 349
11143.35 346
11144.35 333
11145.34 340
11146.34 357
11147.34 352
11148.33 307
11149.33 313
11150.33 368
11151.33 333
11152.32 332
11153.32 313
11154.32 301
11155.32 299
11156.31 295
11157.31 305
11158.31 303
11159.31 271
11160.30 306
11161.30 300
11162.30 318
11163.30 288
11164.30 302
11165.29 321
11166.29 296
11167.29 310
11168.29 302
11169.29 313
11170.28 273
11171.28 317
11172.28 331
11173.28 337
11174.28 278
11175.28 338
11176.27 305
11177.27 332
11178.27 332
11179.27 320
11180.27 275
11181.27 353
11182.27 307
11183.26 319
11184.26 319
11185.26 340
11186.26 355
11187.26 359
11188.26 331
11189.26 306
11190.26 314
11191.26 325
11192.26 294
11193.25 285
11194.25 307
11195.25 328
11196.25 340
11197.25 342
11198.25 282
11199.25 307
11200.25 308
11201.25 322
11202.25 293
11203.25 301
11204.25 311
11205.25 291
11206.25 322
11207.25 328
11208.25 334
11209.25 312
11210.25 315
11211.25 290
11212.25 291
11213.25 284
11214.25 313
11215.25 315
11216.25 326
11217.25 277
11218.25 289
11219.25 274
11220.25 305
11221.25 319
11222.25 340
11223.25 292
11224.25 297
11225.25 310
11226.25 322
11227.25 284
11228.25 312
11229.26 287
11230.26 342
11231.26 324
11232.26 310
11233.26 313
11234.26 383
11235.26 339
11236.26 310
11237.26 250
11238.27 291
11239.27 294
11240.27 342
11241.27 311
11242.27 290
11243.27 277
11244.27 303
11245.27 317
11246.28 320
11247.28 288
11248.28 289
11249.28 308
11250.28 343
11251.28 340
11252.29 293
11253.29 332
11254.29 343
11255.29 374
11256.29 318
11257.30 310
11258.30 258
11259.30 295
11260.30 298
11261.31 290
11262.31 310
11263.31 338
11264.31 333
11265.31 355
11266.32 329
11267.32 356
11268.32 296
11269.32 293
11270.33 319
11271.33 313
11272.33 328
11273.34 318
11274.34 352
11275.34 349
11276.34 320
11277.35 342
11278.35 406
11279.35 351
11280.36 341
11281.36 418
11282.36 406
11283.37 431
11284.37 360
11285.37 336
11286.38 318
11287.38 320
11288.38 375
11289.39 355
11290.39 328
11291.39 349
11292.40 312
11293.40 312
11294.40 282
11295.41 338
11296.41 358
11297.42 345
11298.42 353
11299.42 292
11300.43 302
11301.43 281
11302.44 332
11303.44 332
11304.44 301
11305.45 294
11306.45 304
11307.46 309
11308.46 345
11309.47 305
11310.47 350
11311.47 375
11312.48 368
11313.48 392
11314.49 387
11315.49 399
11316.50 357
11317.50 385
11318.51 381
11319.51 363
11320.52 337
11321.52 349
11322.53 292
11323.53 302
11324.54 293
11325.54 286
11326.55 303
11327.55 298
11328.56 381
11329.56 358
11330.57 324
11331.57 316
11332.58 318
11333.58 333
11334.59 309
11335.60 278
11336.60 281
11337.61 319
11338.61 326
11339.62 317
11340.62 302
11341.63 332
11342.64 329
11343.64 352
11344.65 336
11345.65 320
11346.66 313
11347.67 310
11348.67 319
11349.68 279
11350.68 304
11351.69 310
11352.70 296
11353.70 301
11354.71 275
11355.72 328
11356.72 292
11357.73 260
11358.74 292
11359.74 278
11360.75 281
11361.76 281
11362.76 287
11363.77 279
11364.78 299
11365.78 290
11366.79 301
11367.80 277
11368.80 247
11369.81 263
11370.82 270
11371.83 283
11372.83 307
11373.84 329
11374.85 278
11375.85 291
11376.86 283
11377.87 290
11378.88 317
11379.88 321
11380.89 299
11381.90 299
11382.91 297
11383.92 327
11384.92 363
11385.93 313
11386.94 303
11387.95 286
11388.95 296
11389.96 294
11390.97 307
11391.98 276
11392.99 265
11393.99 322
11395.00 286
11396.01 293
11397.02 283
11398.03 297
11399.04 317
11400.04 284
11401.05 299
11402.06 275
11403.07 256
11404.08 299
11405.09 269
11406.10 264
11407.11 280
11408.11 323
11409.12 327
11410.13 321
11411.14 301
11412.15 312
11413.16 297
11414.17 309
11415.18 334
11416.19 313
11417.19 302
11418.20 294
11419.21 311
11420.22 266
11421.23 295
11422.24 335
11423.25 327
11424.26 303
11425.27 310
11426.28 245
11427.29 299
11428.30 308
11429.31 273
11430.32 278
11431.33 266
11432.34 287
11433.35 271
11434.36 269
11435.37 286
11436.38 294
11437.39 297
11438.40 307
11439.41 296
11440.42 277
11441.43 309
11442.44 319
11443.45 289
11444.46 357
11445.47 276
11446.48 254
11447.49 283
11448.50 281
11449.51 272
11450.52 295
11451.53 294
11452.54 313
11453.56 312
11454.57 289
11455.58 353
11456.59 312
11457.60 322
11458.61 307
11459.62 298
11460.63 304
11461.64 269
11462.65 266
11463.67 295
11464.68 291
11465.69 296
11466.70 275
11467.71 302
11468.72 319
11469.73 314
11470.75 277
11471.76 311
11472.77 284
11473.78 295
11474.79 354
11475.80 316
11476.82 335
11477.83 313
11478.84 331
11479.85 323
11480.86 309
11481.88 304
11482.89 297
11483.90 311
11484.91 319
11485.92 311
11486.94 312
11487.95 287
11488.96 289
11489.97 302
11490.99 322
11492.00 329
11493.01 320
11494.02 302
11495.04 300
11496.05 301
11497.06 310
11498.08 333
11499.09 321
11500.10 309
11501.11 294
11502.13 301
11503.14 351
11504.15 308
11505.17 292
11506.18 334
11507.19 267
11508.21 324
11509.22 319
11510.23 310
11511.25 316
11512.26 309
11513.27 336
11514.29 317
11515.30 372
11516.31 341
11517.33 298
11518.34 356
11519.35 323
11520.37 328
11521.38 320
11522.40 326
11523.41 317
11524.42 318
11525.44 322
11526.45 329
11527.47 317
11528.48 346
11529.49 337
11530.51 364
11531.52 366
11532.54 367
11533.55 343
11534.56 338
11535.58 378
11536.59 337
11537.61 316
11538.62 349
11539.64 347
11540.65 352
11541.67 331
11542.68 309
11543.70 362
11544.71 379
11545.73 364
11546.74 362
11547.76 357
11548.77 398
11549.79 421
11550.80 362
11551.82 339
11552.83 384
11553.85 417
11554.86 393
11555.88 427
11556.89 434
11557.91 408
11558.92 405
11559.94 431
11560.95 410
11561.97 413
11562.99 434
11564.00 405
11565.02 407
11566.03 432
11567.05 425
11568.06 436
11569.08 415
11570.10 460
11571.11 488
11572.13 442
11573.14 491
11574.16 521
11575.18 501
11576.19 509
11577.21 558
11578.23 555
11579.24 526
11580.26 592
11581.27 599
11582.29 614
11583.31 585
11584.32 614
11585.34 645
11586.36 573
11587.37 631
11588.39 625
11589.41 615
11590.42 633
11591.44 717
11592.46 789
11593.48 815
11594.49 936
11595.51 1089
11596.53 1182
11597.54 1369
11598.56 1512
11599.58 1564
11600.60 1544
11601.61 1494
11602.63 1497
11603.65 1349
11604.67 1208
11605.68 1122
11606.70 1006
11607.72 936
11608.74 800
11609.75 735
11610.77 638
11611.79 623
11612.81 596
11613.82 609
11614.84 590
11615.86 533
11616.88 477
11617.90 537
11618.91 524
11619.93 508
11620.95 470
11621.97 466
11622.99 443
11624.01 463
11625.02 484
11626.04 490
11627.06 477
11628.08 445
11629.10 467
11630.12 483
11631.14 435
11632.15 406
11633.17 455
11634.19 484
11635.21 476
11636.23 415
11637.25 484
11638.27 484
11639.29 459
11640.31 474
11641.32 433
11642.34 430
11643.36 391
11644.38 417
11645.40 423
11646.42 450
11647.44 377
11648.46 361
11649.48 361
11650.50 367
11651.52 364
11652.54 344
11653.56 392
11654.58 361
11655.60 357
11656.62 367
11657.64 410
11658.66 334
11659.68 361
11660.70 411
11661.72 393
11662.74 371
11663.76 366
11664.78 373
11665.80 420
11666.82 381
11667.84 396
11668.86 373
11669.88 381
11670.90 387
11671.92 402
11672.94 368
11673.96 411
11674.98 434
11676.00 437
11677.02 444
11678.04 396
11679.06 417
11680.08 431
11681.10 436
11682.12 434
11683.15 411
11684.17 382
11685.19 397
11686.21 423
11687.23 433
11688.25 432
11689.27 363
11690.29 407
11691.31 402
11692.34 408
11693.36 408
11694.38 373
11695.40 404
11696.42 420
11697.44 403
11698.46 371
11699.49 386
11700.51 400
11701.53 393
11702.55 366
11703.57 378
11704.60 339
11705.62 386
11706.64 391
11707.66 348
11708.68 395
11709.71 354
11710.73 380
11711.75 373
11712.77 352
11713.79 353
11714.82 355
11715.84 343
11716.86 314
11717.88 329
11718.91 313
11719.93 328
11720.95 388
11721.97 348
11723.00 352
11724.02 340
11725.04 396
11726.06 348
11727.09 336
11728.11 312
11729.13 337
11730.16 320
11731.18 334
11732.20 318
11733.23 346
11734.25 393
11735.27 338
11736.30 316
11737.32 340
11738.34 356
11739.37 324
11740.39 340
11741.41 307
11742.44 362
11743.46 367
11744.48 325
11745.51 340
11746.53 392
11747.55 317
11748.58 327
11749.60 313
11750.63 315
11751.65 344
11752.67 362
11753.70 355
11754.72 314
11755.75 329
11756.77 335
11757.79 348
11758.82 296
11759.84 288
11760.87 314
11761.89 320
11762.92 317
11763.94 278
11764.96 301
11765.99 338
11767.01 277
11768.04 325
11769.06 331
11770.09 304
11771.11 309
11772.14 354
11773.16 331
11774.19 322
11775.21 303
11776.24 302
11777.26 329
11778.29 301
11779.31 284
11780.34 310
11781.36 295
11782.39 298
11783.41 252
11784.44 301
11785.46 329
11786.49 274
11787.52 307
11788.54 315
11789.57 306
11790.59 294
11791.62 288
11792.64 289
11793.67 338
11794.69 317
11795.72 283
11796.75 290
11797.77 281
11798.80 297
11799.82 281
11800.85 301
11801.88 286
11802.90 296
11803.93 286
11804.96 286
11805.98 294
11807.01 303
11808.03 294
11809.06 313
11810.09 284
11811.11 287
11812.14 334
11813.17 311
11814.19 316
11815.22 286
11816.25 286
11817.27 322
11818.30 301
11819.33 319
11820.35 328
11821.38 311
11822.41 294
11823.44 310
11824.46 338
11825.49 309
11826.52 335
11827.54 326
11828.57 316
11829.60 266
11830.63 296
11831.65 344
11832.68 331
11833.71 305
11834.74 330
11835.76 326
11836.79 307
11837.82 295
11838.85 302
11839.87 312
11840.90 319
11841.93 297
11842.96 273
11843.99 302
11845.01 330
11846.04 335
11847.07 302
11848.10 298
11849.13 279
11850.15 314
11851.18 312
11852.21 328
11853.24 318
11854.27 325
11855.30 297
11856.33 311
11857.35 316
11858.38 301
11859.41 328
11860.44 312
11861.47 333
11862.50 341
11863.53 315
11864.55 303
11865.58 362
11866.61 322
11867.64 334
11868.67 344
11869.70 327
11870.73 322
11871.76 326
11872.79 342
11873.82 357
11874.85 337
11875.88 340
11876.90 355
11877.93 334
11878.96 324
11879.99 316
11881.02 317
11882.05 309
11883.08 327
11884.11 326
11885.14 355
11886.17 308
11887.20 346
11888.23 335
11889.26 332
11890.29 388
11891.32 387
11892.35 377
11893.38 388
11894.41 373
11895.44 369
11896.47 401
11897.50 382
11898.53 416
11899.56 423
11900.59 436
11901.62 415
11902.65 388
11903.68 384
11904.71 376
11905.75 452
11906.78 455
11907.81 424
11908.84 414
11909.87 417
11910.90 446
11911.93 439
11912.96 374
11913.99 382
11915.02 393
11916.05 400
11917.09 389
11918.12 410
11919.15 420
11920.18 411
11921.21 395
11922.24 417
11923.27 381
11924.30 400
11925.34 444
11926.37 397
11927.40 459
11928.43 541
11929.46 567
11930.49 583
11931.53 607
11932.56 641
11933.59 646
11934.62 584
11935.65 593
11936.69 573
11937.72 507
11938.75 507
11939.78 495
11940.81 431
11941.85 424
11942.88 454
11943.91 456
11944.94 446
11945.98 389
11947.01 398
11948.04 367
11949.07 385
11950.11 320
11951.14 330
11952.17 341
11953.20 345
11954.24 329
11955.27 363
11956.30 345
11957.34 382
11958.37 403
11959.40 375
11960.43 355
11961.47 366
11962.50 372
11963.53 368
11964.57 339
11965.60 341
11966.63 343
11967.67 357
11968.70 361
11969.73 361
11970.77 387
11971.80 333
11972.83 323
11973.87 345
11974.90 347
11975.93 361
11976.97 372
11978.00 366
11979.04 354
11980.07 359
11981.10 335
11982.14 361
11983.17 325
11984.21 331
11985.24 357
11986.27 316
11987.31 350
11988.34 358
11989.38 364
11990.41 337
11991.45 357
11992.48 361
11993.51 357
11994.55 368
11995.58 355
11996.62 308
11997.65 324
11998.69 344
11999.72 372
12000.76 325
12001.79 335
12002.83 376
12003.86 342
12004.90 371
12005.93 364
12006.97 377
12008.00 343
12009.04 360
12010.07 355
12011.11 371
12012.14 335
12013.18 399
12014.21 392
12015.25 391
12016.28 364
12017.32 395
12018.35 406
12019.39 399
12020.43 431
12021.46 402
12022.50 470
12023.53 441
12024.57 442
12025.60 407
12026.64 424
12027.68 435
12028.71 429
12029.75 401
12030.78 395
12031.82 391
12032.86 392
12033.89 381
12034.93 389
12035.97 411
12037.00 440
12038.04 412
12039.07 376
12040.11 408
12041.15 413
12042.18 380
12043.22 374
12044.26 398
12045.29 401
12046.33 411
12047.37 411
12048.40 388
12049.44 397
12050.48 398
12051.52 411
12052.55 427
12053.59 386
12054.63 418
12055.66 449
12056.70 419
12057.74 413
12058.78 411
12059.81 416
12060.85 477
12061.89 433
12062.92 444
12063.96 452
12065.00 397
12066.04 398
12067.07 427
12068.11 474
12069.15 439
12070.19 414
12071.23 434
12072.26 440
12073.30 433
12074.34 456
12075.38 417
12076.42 450
12077.45 472
12078.49 410
12079.53 492
12080.57 404
12081.61 456
12082.64 421
12083.68 457
12084.72 425
12085.76 438
12086.80 398
12087.84 451
12088.88 461
12089.91 452
12090.95 552
12091.99 513
12093.03 536
12094.07 490
12095.11 472
12096.15 493
12097.19 502
12098.22 555
12099.26 582
12100.30 644
12101.34 625
12102.38 634
12103.42 701
12104.46 716
12105.50 704
12106.54 674
12107.58 670
12108.62 600
12109.66 561
12110.70 568
12111.74 555
12112.78 547
12113.81 487
12114.85 464
12115.89 441
12116.93 393
12117.97 420
12119.01 397
12120.05 381
12121.09 423
12122.13 403
12123.17 409
12124.21 376
12125.25 379
12126.29 411
12127.33 391
12128.37 361
12129.42 357
12130.46 362
12131.50 368
12132.54 355
12133.58 359
12134.62 365
12135.66 374
12136.70 383
12137.74 370
12138.78 361
12139.82 384
12140.86 379
12141.90 381
12142.94 384
12143.98 347
12145.03 363
12146.07 380
12147.11 360
12148.15 374
12149.19 356
12150.23 347
12151.27 316
12152.31 325
12153.35 325
12154.40 331
12155.44 334
12156.48 313
12157.52 338
12158.56 331
12159.60 321
12160.65 322
12161.69 378
12162.73 302
12163.77 306
12164.81 339
12165.85 345
12166.90 285
12167.94 322
12168.98 296
12170.02 321
12171.06 346
12172.11 320
12173.15 298
12174.19 296
12175.23 326
12176.28 365
12177.32 347
12178.36 322
12179.40 332
12180.45 315
12181.49 340
12182.53 313
12183.57 352
12184.62 338
12185.66 339
12186.70 323
12187.74 301
12188.79 344
12189.83 325
12190.87 360
12191.92 340
12192.96 349
12194.00 355
12195.05 379
12196.09 371
12197.13 388
12198.18 334
12199.22 325
12200.26 326
12201.31 312
12202.35 344
12203.39 334
12204.44 369
12205.48 329
12206.52 332
12207.57 323
12208.61 309
12209.65 306
12210.70 334
12211.74 312
12212.79 308
12213.83 319
12214.87 347
12215.92 368
12216.96 354
12218.01 354
12219.05 322
12220.09 381
12221.14 360
12222.18 299
12223.23 296
12224.27 395
12225.32 356
12226.36 349
12227.41 333
12228.45 341
12229.49 320
12230.54 320
12231.58 367
12232.63 354
12233.67 319
12234.72 332
12235.76 347
12236.81 332
12237.85 329
12238.90 331
12239.94 335
12240.99 324
12242.03 304
12243.08 301
12244.12 331
12245.17 332
12246.21 312
12247.26 335
12248.31 301
12249.35 273
12250.40 268
12251.44 293
12252.49 320
12253.53 342
12254.58 321
12255.62 286
12256.67 314
12257.72 309
12258.76 291
12259.81 303
12260.85 282
12261.90 310
12262.95 342
12263.99 321
12265.04 310
12266.08 299
12267.13 297
12268.18 272
12269.22 278
12270.27 293
12271.32 303
12272.36 283
12273.41 296
12274.46 274
12275.50 276
12276.55 254
12277.60 294
12278.64 308
12279.69 296
12280.74 298
12281.78 319
12282.83 278
12283.88 265
12284.92 275
12285.97 255
12287.02 296
12288.07 270
12289.11 247
12290.16 267
12291.21 299
12292.25 265
12293.30 320
12294.35 326
12295.40 277
12296.44 261
12297.49 280
12298.54 310
12299.59 298
12300.63 239
12301.68 252
12302.73 262
12303.78 288
12304.83 337
12305.87 294
12306.92 294
12307.97 320
12309.02 313
12310.07 267
12311.11 291
12312.16 292
12313.21 296
12314.26 301
12315.31 261
12316.35 246
12317.40 248
12318.45 234
12319.50 236
12320.55 248
12321.60 242
12322.65 287
12323.69 287
12324.74 319
12325.79 289
12326.84 293
12327.89 263
12328.94 260
12329.99 272
12331.04 232
12332.09 237
12333.13 260
12334.18 258
12335.23 221
12336.28 221
12337.33 240
12338.38 250
12339.43 229
12340.48 266
12341.53 274
12342.58 268
12343.63 298
12344.68 253
12345.73 246
12346.78 231
12347.83 274
12348.88 250
12349.93 264
12350.98 276
12352.03 279
12353.07 253
12354.12 276
12355.17 259
12356.22 268
12357.28 257
12358.33 285
12359.38 279
12360.43 273
12361.48 253
12362.53 261
12363.58 231
12364.63 218
12365.68 249
12366.73 258
12367.78 295
12368.83 280
12369.88 279
12370.93 245
12371.98 266
12373.03 248
12374.08 275
12375.13 265
12376.18 260
12377.24 260
12378.29 242
12379.34 251
12380.39 288
12381.44 249
12382.49 249
12383.54 245
12384.59 244
12385.64 233
12386.70 264
12387.75 270
12388.80 279
12389.85 282
12390.90 258
12391.95 278
12393.00 283
12394.06 250
12395.11 290
12396.16 301
12397.21 325
12398.26 279
12399.32 255
12400.37 267
12401.42 277
12402.47 255
12403.52 267
12404.58 263
12405.63 275
12406.68 291
12407.73 282
12408.78 265
12409.84 271
12410.89 270
12411.94 255
12412.99 218
12414.05 265
12415.10 248
12416.15 240
12417.20 241
12418.26 280
12419.31 308
12420.36 285
12421.42 262
12422.47 263
12423.52 258
12424.57 252
12425.63 246
12426.68 262
12427.73 316
12428.79 276
12429.84 272
12430.89 269
12431.95 292
12433.00 276
12434.05 300
12435.11 280
12436.16 271
12437.21 307
12438.27 323
12439.32 294
12440.37 291
12441.43 283
12442.48 324
12443.54 284
12444.59 270
12445.64 291
12446.70 263
12447.75 286
12448.80 277
12449.86 286
12450.91 262
12451.97 270
12453.02 279
12454.08 297
12455.13 298
12456.18 285
12457.24 279
12458.29 326
12459.35 308
12460.40 294
12461.46 254
12462.51 281
12463.57 272
12464.62 265
12465.67 269
12466.73 292
12467.78 340
12468.84 324
12469.89 294
12470.95 299
12472.00 296
12473.06 286
12474.11 314
12475.17 317
12476.22 341
12477.28 335
12478.33 307
12479.39 330
12480.45 338
12481.50 330
12482.56 358
12483.61 323
12484.67 327
12485.72 331
12486.78 338
12487.83 366
12488.89 440
12489.95 401
12491.00 446
12492.06 535
12493.11 526
12494.17 545
12495.22 560
12496.28 604
12497.34 636
12498.39 606
12499.45 581
12500.50 522
12501.56 541
12502.62 491
12503.67 444
12504.73 418
12505.79 378
12506.84 383
12507.90 390
12508.96 348
12510.01 346
12511.07 367
12512.13 324
12513.18 358
12514.24 324
12515.30 317
12516.35 330
12517.41 369
12518.47 350
12519.52 321
12520.58 335
12521.64 353
12522.70 364
12523.75 325
12524.81 356
12525.87 339
12526.92 356
12527.98 347
12529.04 327
12530.10 316
12531.15 321
12532.21 310
12533.27 289
12534.33 327
12535.38 290
12536.44 313
12537.50 311
12538.56 344
12539.62 335
12540.67 306
12541.73 305
12542.79 304
12543.85 321
12544.91 297
12545.96 325
12547.02 315
12548.08 319
12549.14 337
12550.20 294
12551.25 299
12552.31 342
12553.37 319
12554.43 282
12555.49 306
12556.55 332
12557.61 355
12558.66 346
12559.72 355
12560.78 325
12561.84 305
12562.90 344
12563.96 332
12565.02 313
12566.08 342
12567.14 370
12568.19 381
12569.25 374
12570.31 359
12571.37 395
12572.43 387
12573.49 470
12574.55 461
12575.61 480
12576.67 459
12577.73 467
12578.79 456
12579.85 460
12580.91 412
12581.97 436
12583.03 409
12584.09 401
12585.15 388
12586.20 379
12587.26 338
12588.32 367
12589.38 367
12590.44 348
12591.50 387
12592.56 347
12593.62 355
12594.69 382
12595.75 395
12596.81 395
12597.87 409
12598.93 390
12599.99 387
12601.05 375
12602.11 366
12603.17 345
12604.23 352
12605.29 328
12606.35 348
12607.41 383
12608.47 359
12609.53 378
12610.59 337
12611.65 307
12612.71 336
12613.78 335
12614.84 363
12615.90 385
12616.96 359
12618.02 355
12619.08 344
12620.14 362
12621.20 386
12622.27 359
12623.33 384
12624.39 371
12625.45 358
12626.51 342
12627.57 323
12628.63 349
12629.70 347
12630.76 345
12631.82 312
12632.88 354
12633.94 351
12635.00 381
12636.07 374
12637.13 349
12638.19 331
12639.25 331
12640.31 335
12641.38 341
12642.44 341
12643.50 354
12644.56 351
12645.63 358
12646.69 380
12647.75 346
12648.81 340
12649.88 323
12650.94 315
12652.00 393
12653.06 407
12654.13 390
12655.19 375
12656.25 346
12657.31 404
12658.38 390
12659.44 411
12660.50 365
12661.57 364
12662.63 376
12663.69 359
12664.76 412
12665.82 375
12666.88 360
12667.95 370
12669.01 392
12670.07 369
12671.14 405
12672.20 367
12673.26 388
12674.33 379
12675.39 406
12676.45 376
12677.52 392
12678.58 376
12679.64 409
12680.71 398
12681.77 384
12682.84 399
12683.90 419
12684.96 428
12686.03 445
12687.09 456
12688.16 409
12689.22 466
12690.28 414
12691.35 427
12692.41 407
12693.48 477
12694.54 442
12695.61 441
12696.67 454
12697.74 455
12698.80 460
12699.86 440
12700.93 501
12701.99 484
12703.06 466
12704.12 468
12705.19 511
12706.25 536
12707.32 490
12708.38 510
12709.45 509
12710.51 541
12711.58 462
12712.64 446
12713.71 493
12714.77 463
12715.84 422
12716.90 387
12717.97 403
12719.03 485
12720.10 438
12721.17 426
12722.23 474
12723.30 516
12724.36 468
12725.43 431
12726.49 432
12727.56 415
12728.63 396
12729.69 413
12730.76 452
12731.82 436
12732.89 420
12733.96 468
12735.02 434
12736.09 426
12737.15 386
12738.22 415
12739.29 423
12740.35 388
12741.42 402
12742.49 378
12743.55 383
12744.62 388
12745.68 392
12746.75 350
12747.82 366
12748.88 393
12749.95 409
12751.02 372
12752.09 349
12753.15 354
12754.22 368
12755.29 361
12756.35 363
12757.42 358
12758.49 392
12759.55 332
12760.62 303
12761.69 318
12762.76 319
12763.82 342
12764.89 370
12765.96 320
12767.03 325
12768.09 312
12769.16 363
12770.23 327
12771.30 322
12772.36 316
12773.43 337
12774.50 354
12775.57 337
12776.63 286
12777.70 317
12778.77 336
12779.84 325
12780.91 342
12781.97 318
12783.04 330
12784.11 303
12785.18 321
12786.25 347
12787.31 332
12788.38 354
12789.45 339
12790.52 334
12791.59 343
12792.66 320
12793.73 308
12794.79 317
12795.86 320
12796.93 308
12798.00 335
12799.07 369
12800.14 320
12801.21 306
12802.28 313
12803.34 328
12804.41 330
12805.48 352
12806.55 324
12807.62 310
12808.69 313
12809.76 360
12810.83 296
12811.90 314
12812.97 339
12814.04 300
12815.11 340
12816.18 287
12817.25 335
12818.31 315
12819.38 327
12820.45 304
12821.52 331
12822.59 323
12823.66 309
12824.73 296
12825.80 331
12826.87 334
12827.94 321
12829.01 312
12830.08 315
12831.15 349
12832.22 337
12833.29 366
12834.36 333
12835.43 304
12836.50 276
12837.57 334
12838.65 326
12839.72 311
12840.79 298
12841.86 265
12842.93 297
12844.00 314
12845.07 302
12846.14 329
12847.21 296
12848.28 301
12849.35 298
12850.42 273
12851.49 285
12852.57 268
12853.64 297
12854.71 333
12855.78 263
12856.85 284
12857.92 292
12858.99 319
12860.06 282
12861.13 270
12862.21 272
12863.28 263
12864.35 272
12865.42 246
12866.49 271
12867.56 280
12868.64 310
12869.71 292
12870.78 258
12871.85 272
12872.92 300
12874.00 277
12875.07 233
12876.14 260
12877.21 252
12878.28 280
12879.36 307
12880.43 243
12881.50 228
12882.57 270
12883.64 244
12884.72 247
12885.79 222
12886.86 247
12887.93 273
12889.01 234
12890.08 263
12891.15 218
12892.22 258
12893.30 259
12894.37 274
12895.44 277
12896.52 253
12897.59 256
12898.66 257
12899.73 248
12900.81 253
12901.88 282
12902.95 267
12904.03 249
12905.10 239
12906.17 252
12907.25 249
12908.32 243
12909.39 298
12910.47 247
12911.54 244
12912.61 266
12913.69 256
12914.76 273
12915.83 269
12916.91 252
12917.98 242
12919.06 295
12920.13 260
12921.20 240
12922.28 252
12923.35 260
12924.43 234
12925.50 241
12926.57 252
12927.65 242
12928.72 229
12929.80 220
12930.87 224
12931.95 203
12933.02 218
12934.09 206
12935.17 185
12936.24 220
12937.32 237
12938.39 256
12939.47 219
12940.54 216
12941.62 186
12942.69 222
12943.77 251
12944.84 252
12945.92 209
12946.99 227
12948.07 204
12949.14 249
12950.22 260
12951.29 240
12952.37 225
12953.44 230
12954.52 247
12955.59 236
12956.67 256
12957.74 267
12958.82 254
12959.89 237
12960.97 250
12962.04 248
12963.12 220
12964.20 217
12965.27 245
12966.35 227
12967.42 242
12968.50 208
12969.58 239
12970.65 248
12971.73 243
12972.80 210
12973.88 232
12974.96 222
12976.03 207
12977.11 203
12978.18 259
12979.26 242
12980.34 196
12981.41 186
12982.49 218
12983.57 225
12984.64 230
12985.72 272
12986.80 286
12987.87 253
12988.95 263
12990.03 267
12991.10 210
12992.18 222
12993.26 225
12994.33 215
12995.41 264
12996.49 245
12997.56 245
12998.64 247
12999.72 246
13000.80 227
13001.87 251
13002.95 231
13004.03 261
13005.11 270
13006.18 288
13007.26 289
13008.34 252
13009.42 253
13010.49 291
13011.57 265
13012.65 275
13013.73 269
13014.80 262
13015.88 251
13016.96 279
13018.04 228
13019.12 242
13020.19 263
13021.27 244
13022.35 314
13023.43 267
13024.51 268
13025.58 286
13026.66 278
13027.74 285
13028.82 303
13029.90 281
13030.98 264
13032.05 245
13033.13 238
13034.21 233
13035.29 285
13036.37 299
13037.45 242
13038.53 237
13039.61 294
13040.68 336
13041.76 283
13042.84 298
13043.92 257
13045.00 274
13046.08 271
13047.16 305
13048.24 294
13049.32 251
13050.40 263
13051.48 290
13052.55 319
13053.63 315
13054.71 283
13055.79 289
13056.87 298
13057.95 263
13059.03 264
13060.11 311
13061.19 309
13062.27 273
13063.35 270
13064.43 309
13065.51 286
13066.59 267
13067.67 271
13068.75 263
13069.83 271
13070.91 247
13071.99 276
13073.07 306
13074.15 316
13075.23 263
13076.31 266
13077.39 234
13078.47 250
13079.55 264
13080.63 255
13081.71 232
13082.79 230
13083.88 279
13084.96 221
13086.04 267
13087.12 282
13088.20 233
13089.28 247
13090.36 256
13091.44 285
13092.52 266
13093.60 241
13094.68 244
13095.77 273
13096.85 274
13097.93 238
13099.01 255
13100.09 288
13101.17 265
13102.25 254
13103.34 264
13104.42 246
13105.50 247
13106.58 262
13107.66 240
13108.74 236
13109.82 243
13110.91 245
13111.99 233
13113.07 222
13114.15 224
13115.23 238
13116.32 267
13117.40 235
13118.48 247
13119.56 249
13120.64 227
13121.73 264
13122.81 238
13123.89 267
13124.97 242
13126.06 251
13127.14 263
13128.22 254
13129.30 245
13130.39 229
13131.47 245
13132.55 284
13133.63 255
13134.72 213
13135.80 239
13136.88 243
13137.97 234
13139.05 226
13140.13 233
13141.21 247
13142.30 234
13143.38 230
13144.46 259
13145.55 248
13146.63 212
13147.71 245
13148.80 255
13149.88 234
13150.96 248
13152.05 265
13153.13 255
13154.21 231
13155.30 268
13156.38 250
13157.47 248
13158.55 240
13159.63 252
13160.72 242
13161.80 244
13162.88 222
13163.97 239
13165.05 256
13166.14 224
13167.22 218
13168.31 239
13169.39 220
13170.47 223
13171.56 210
13172.64 224
13173.73 246
13174.81 236
13175.90 263
13176.98 245
13178.06 225
13179.15 226
13180.23 220
13181.32 241
13182.40 244
13183.49 265
13184.57 232
13185.66 220
13186.74 222
13187.83 250
13188.91 246
13190.00 225
13191.08 247
13192.17 257
13193.25 250
13194.34 251
13195.42 226
13196.51 238
13197.59 272
13198.68 229
13199.77 265
13200.85 228
13201.94 262
13203.02 258
13204.11 229
13205.19 258
13206.28 225
13207.36 256
13208.45 255
13209.54 256
13210.62 206
13211.71 228
13212.79 251
13213.88 238
13214.97 218
13216.05 222
13217.14 250
13218.22 224
13219.31 209
13220.40 221
13221.48 227
13222.57 211
13223.66 245
13224.74 246
13225.83 285
13226.92 222
13228.00 230
13229.09 268
13230.18 310
13231.26 303
13232.35 270
13233.44 254
13234.52 225
13235.61 247
13236.70 254
13237.78 270
13238.87 247
13239.96 247
13241.05 265
13242.13 262
13243.22 252
13244.31 248
13245.39 253
13246.48 258
13247.57 242
13248.66 228
13249.74 226
13250.83 241
13251.92 240
13253.01 278
13254.10 247
13255.18 210
13256.27 241
13257.36 252
13258.45 253
13259.53 223
13260.62 257
13261.71 269
13262.80 244
13263.89 256
13264.97 259
13266.06 226
13267.15 264
13268.24 237
13269.33 226
13270.42 214
13271.50 248
13272.59 269
13273.68 287
13274.77 272
13275.86 249
13276.95 285
13278.04 270
13279.12 270
13280.21 271
13281.30 243
13282.39 253
13283.48 284
13284.57 274
13285.66 232
13286.75 243
13287.84 271
13288.93 277
13290.01 266
13291.10 265
13292.19 267
13293.28 241
13294.37 255
13295.46 259
13296.55 271
13297.64 263
13298.73 248
13299.82 309
13300.91 269
13302.00 256
13303.09 251
13304.18 279
13305.27 288
13306.36 272
13307.45 260
13308.54 269
13309.63 330
13310.72 349
13311.81 300
13312.90 317
13313.99 337
13315.08 293
13316.17 247
13317.26 242
13318.35 272
13319.44 297
13320.53 281
13321.62 263
13322.71 305
13323.80 308
13324.89 298
13325.98 274
13327.07 260
13328.16 307
13329.25 312
13330.35 308
13331.44 310
13332.53 281
13333.62 310
13334.71 300
13335.80 297
13336.89 281
13337.98 272
13339.07 284
13340.16 329
13341.26 305
13342.35 281
13343.44 257
13344.53 301
13345.62 316
13346.71 346
13347.80 309
13348.90 320
13349.99 295
13351.08 276
13352.17 290
13353.26 339
13354.36 360
13355.45 346
13356.54 250
13357.63 301
13358.72 328
13359.81 342
13360.91 359
13362.00 368
13363.09 377
13364.18 352
13365.28 376
13366.37 405
13367.46 364
13368.55 387
13369.65 410
13370.74 395
13371.83 388
13372.92 364
13374.02 368
13375.11 353
13376.20 360
13377.29 371
13378.39 349
13379.48 331
13380.57 277
13381.67 280
13382.76 336
13383.85 333
13384.94 364
13386.04 294
13387.13 272
13388.22 321
13389.32 338
13390.41 289
13391.50 305
13392.60 285
13393.69 304
13394.78 278
13395.88 309
13396.97 259
13398.06 286
13399.16 302
13400.25 323
13401.35 278
13402.44 255
13403.53 287
13404.63 299
13405.72 320
13406.82 307
13407.91 251
13409.00 339
13410.10 348
13411.19 284
13412.29 253
13413.38 241
13414.47 282
13415.57 286
13416.66 278
13417.76 280
13418.85 282
13419.95 339
13421.04 312
13422.14 325
13423.23 273
13424.33 315
13425.42 292
13426.51 287
13427.61 256
13428.70 276
13429.80 300
13430.89 304
13431.99 314
13433.08 281
13434.18 270
13435.27 301
13436.37 280
13437.46 275
13438.56 281
13439.66 262
13440.75 300
13441.85 325
13442.94 319
13444.04 268
13445.13 266
13446.23 295
13447.32 294
13448.42 337
13449.52 328
13450.61 303
13451.71 332
13452.80 338
13453.90 312
13454.99 303
13456.09 318
13457.19 358
13458.28 323
13459.38 331
13460.48 336
13461.57 314
13462.67 317
13463.76 326
13464.86 321
13465.96 370
13467.05 377
13468.15 362
13469.25 353
13470.34 308
13471.44 348
13472.54 362
13473.63 354
13474.73 351
13475.83 347
13476.92 344
13478.02 375
13479.12 350
13480.21 321
13481.31 327
13482.41 368
13483.50 393
13484.60 351
13485.70 311
13486.80 390
13487.89 383
13488.99 386
13490.09 332
13491.19 343
13492.28 386
13493.38 421
13494.48 376
13495.58 354
13496.67 401
13497.77 394
13498.87 413
13499.97 401
13501.06 462
13502.16 448
13503.26 443
13504.36 461
13505.46 478
13506.55 465
13507.65 435
13508.75 417
13509.85 395
13510.95 397
13512.05 368
13513.14 373
13514.24 386
13515.34 354
13516.44 316
13517.54 308
13518.64 304
13519.73 329
13520.83 306
13521.93 334
13523.03 306
13524.13 346
13525.23 335
13526.33 321
13527.43 310
13528.53 353
13529.62 328
13530.72 364
13531.82 330
13532.92 309
13534.02 322
13535.12 320
13536.22 296
13537.32 273
13538.42 288
13539.52 286
13540.62 276
13541.72 299
13542.82 273
13543.92 278
13545.01 299
13546.11 291
13547.21 277
13548.31 276
13549.41 257
13550.51 291
13551.61 263
13552.71 263
13553.81 263
13554.91 273
13556.01 268
13557.11 274
13558.21 304
13559.31 270
13560.41 248
13561.51 291
13562.61 284
13563.72 294
13564.82 290
13565.92 250
13567.02 306
13568.12 267
13569.22 264
13570.32 261
13571.42 282
13572.52 258
13573.62 277
13574.72 289
13575.82 322
13576.92 293
13578.02 327
13579.13 276
13580.23 275
13581.33 293
13582.43 339
13583.53 318
13584.63 260
13585.73 267
13586.83 260
13587.94 263
13589.04 295
13590.14 273
13591.24 271
13592.34 307
13593.44 334
13594.54 289
13595.65 277
13596.75 266
13597.85 298
13598.95 285
13600.05 290
13601.16 306
13602.26 330
13603.36 291
13604.46 304
13605.56 280
13606.67 284
13607.77 288
13608.87 253
13609.97 257
13611.07 268
13612.18 281
13613.28 303
13614.38 319
13615.48 295
13616.59 300
13617.69 285
13618.79 278
13619.89 267
13621.00 263
13622.10 242
13623.20 255
13624.31 240
13625.41 269
13626.51 275
13627.61 272
13628.72 291
13629.82 314
13630.92 271
13632.03 304
13633.13 317
13634.23 260
13635.34 258
13636.44 252
13637.54 265
13638.65 299
13639.75 283
13640.85 288
13641.96 243
13643.06 256
13644.16 312
13645.27 279
13646.37 282
13647.48 231
13648.58 278
13649.68 278
13650.79 261
13651.89 247
13653.00 252
13654.10 280
13655.20 282
13656.31 257
13657.41 270
13658.52 280
13659.62 229
13660.72 251
13661.83 259
13662.93 262
13664.04 257
13665.14 270
13666.25 268
13667.35 278
13668.46 251
13669.56 280
13670.67 257
13671.77 272
13672.88 263
13673.98 272
13675.09 269
13676.19 256
13677.30 261
13678.40 248
13679.51 253
13680.61 252
13681.72 283
13682.82 268
13683.93 285
13685.03 261
13686.14 244
13687.24 247
13688.35 259
13689.45 280
13690.56 287
13691.66 252
13692.77 240
13693.88 249
13694.98 261
13696.09 246
13697.19 245
13698.30 274
13699.40 272
13700.51 261
13701.62 251
13702.72 248
13703.83 289
13704.93 265
13706.04 267
13707.15 298
13708.25 279
13709.36 290
13710.47 294
13711.57 249
13712.68 277
13713.79 292
13714.89 283
13716.00 290
13717.11 307
13718.21 261
13719.32 306
13720.43 303
13721.53 314
13722.64 284
13723.75 304
13724.85 303
13725.96 291
13727.07 310
13728.17 273
13729.28 306
13730.39 309
13731.50 317
13732.60 317
13733.71 330
13734.82 294
13735.92 312
13737.03 307
13738.14 305
13739.25 304
13740.35 324
13741.46 307
13742.57 317
13743.68 345
13744.79 338
13745.89 323
13747.00 252
13748.11 325
13749.22 319
13750.32 348
13751.43 324
13752.54 341
13753.65 333
13754.76 352
13755.87 329
13756.97 342
13758.08 355
13759.19 376
13760.30 386
13761.41 392
13762.52 401
13763.62 405
13764.73 380
13765.84 403
13766.95 430
13768.06 452
13769.17 470
13770.28 465
13771.38 443
13772.49 500
13773.60 501
13774.71 495
13775.82 485
13776.93 494
13778.04 493
13779.15 487
13780.26 493
13781.37 431
13782.48 415
13783.58 393
13784.69 353
13785.80 388
13786.91 368
13788.02 348
13789.13 341
13790.24 351
13791.35 352
13792.46 341
13793.57 320
13794.68 337
13795.79 356
13796.90 340
13798.01 353
13799.12 378
13800.23 352
13801.34 350
13802.45 325
13803.56 298
13804.67 324
13805.78 352
13806.89 326
13808.00 337
13809.11 330
13810.22 306
13811.33 303
13812.44 316
13813.55 294
13814.66 290
13815.77 337
13816.88 300
13818.00 294
13819.11 277
13820.22 264
13821.33 285
13822.44 342
13823.55 309
13824.66 273
13825.77 294
13826.88 285
13827.99 318
13829.10 304
13830.22 300
13831.33 314
13832.44 320
13833.55 338
13834.66 290
13835.77 299
13836.88 323
13838.00 325
13839.11 313
13840.22 288
13841.33 284
13842.44 333
13843.55 310
13844.67 291
13845.78 296
13846.89 299
13848.00 292
13849.11 292
13850.23 325
13851.34 283
13852.45 314
13853.56 327
13854.67 353
13855.79 319
13856.90 284
13858.01 288
13859.12 308
13860.24 345
13861.35 354
13862.46 319
13863.57 371
13864.69 337
13865.80 336
13866.91 369
13868.02 359
13869.14 330
13870.25 354
13871.36 353
13872.47 329
13873.59 314
13874.70 313
13875.81 320
13876.93 299
13878.04 334
13879.15 356
13880.27 343
13881.38 375
13882.49 314
13883.61 324
13884.72 298
13885.83 298
13886.95 310
13888.06 312
13889.17 296
13890.29 332
13891.40 320
13892.51 326
13893.63 312
13894.74 345
13895.86 350
13896.97 351
13898.08 325
13899.20 322
13900.31 325
13901.43 327
13902.54 360
13903.65 319
13904.77 339
13905.88 361
13907.00 354
13908.11 324
13909.23 327
13910.34 304
13911.45 275
13912.57 335
13913.68 326
13914.80 300
13915.91 318
13917.03 299
13918.14 296
13919.26 285
13920.37 259
13921.49 280
13922.60 263
13923.72 298
13924.83 306
13925.95 286
13927.06 260
13928.18 255
13929.29 308
13930.41 320
13931.52 313
13932.64 284
13933.75 285
13934.87 314
13935.98 314
13937.10 288
13938.21 302
13939.33 299
13940.45 279
13941.56 290
13942.68 301
13943.79 271
13944.91 292
13946.03 304
13947.14 306
13948.26 265
13949.37 301
13950.49 307
13951.60 313
13952.72 291
13953.84 284
13954.95 286
13956.07 282
13957.19 280
13958.30 240
13959.42 279
13960.54 264
13961.65 305
13962.77 291
13963.88 247
13965.00 252
13966.12 283
13967.23 284
13968.35 258
13969.47 257
13970.59 295
13971.70 284
13972.82 279
13973.94 282
13975.05 295
13976.17 258
13977.29 308
13978.40 317
13979.52 285
13980.64 282
13981.76 300
13982.87 307
13983.99 295
13985.11 281
13986.23 310
13987.34 293
13988.46 278
13989.58 265
13990.70 272
13991.81 315
13992.93 321
13994.05 284
13995.17 307
13996.29 309
13997.40 309
13998.52 319
13999.64 301
14000.76 304
14001.88 286
14002.99 268
14004.11 302
14005.23 289
14006.35 274
14007.47 260
14008.58 290
14009.70 334
14010.82 283
14011.94 308
14013.06 287
14014.18 334
14015.30 307
14016.41 333
14017.53 335
14018.65 317
14019.77 289
14020.89 304
14022.01 273
14023.13 257
14024.25 324
14025.37 303
14026.48 300
14027.60 304
14028.72 320
14029.84 288
14030.96 290
14032.08 298
14033.20 325
14034.32 316
14035.44 299
14036.56 312
14037.68 279
14038.80 290
14039.92 308
14041.04 291
14042.16 298
14043.28 269
14044.40 260
14045.52 332
14046.64 273
14047.76 311
14048.88 254
14050.00 271
14051.12 242
14052.24 278
14053.36 245
14054.48 290
14055.60 276
14056.72 265
14057.84 294
14058.96 279
14060.08 255
14061.20 280
14062.32 281
14063.44 286
14064.56 281
14065.68 294
14066.80 279
14067.92 289
14069.04 285
14070.16 285
14071.28 276
14072.41 287
14073.53 336
14074.65 329
14075.77 309
14076.89 284
14078.01 282
14079.13 331
14080.25 315
14081.37 315
14082.50 337
14083.62 304
14084.74 333
14085.86 342
14086.98 333
14088.10 328
14089.23 361
14090.35 346
14091.47 343
14092.59 353
14093.71 328
14094.83 373
14095.96 361
14097.08 354
14098.20 350
14099.32 367
14100.44 341
14101.57 331
14102.69 338
14103.81 311
14104.93 365
14106.05 337
14107.18 343
14108.30 324
14109.42 296
14110.54 322
14111.67 330
14112.79 349
14113.91 308
14115.03 277
14116.16 302
14117.28 299
14118.40 274
14119.53 282
14120.65 282
14121.77 275
14122.89 283
14124.02 291
14125.14 293
14126.26 257
14127.39 302
14128.51 273
14129.63 295
14130.76 283
14131.88 280
14133.00 297
14134.13 292
14135.25 265
14136.37 302
14137.50 299
14138.62 263
14139.74 269
14140.87 278
14141.99 298
14143.11 265
14144.24 252
14145.36 244
14146.49 243
14147.61 291
14148.73 287
14149.86 254
14150.98 255
14152.11 248
14153.23 287
14154.35 279
14155.48 271
14156.60 278
14157.73 269
14158.85 261
14159.98 247
14161.10 255
14162.23 258
14163.35 282
14164.47 241
14165.60 248
14166.72 270
14167.85 259
14168.97 258
14170.10 296
14171.22 278
14172.35 245
14173.47 273
14174.60 261
14175.72 261
14176.85 265
14177.97 245
14179.10 208
14180.22 241
14181.35 247
14182.47 284
14183.60 275
14184.72 243
14185.85 239
14186.98 268
14188.10 248
14189.23 241
14190.35 225
14191.48 263
14192.60 267
14193.73 251
14194.86 241
14195.98 260
14197.11 231
14198.23 238
14199.36 222
14200.49 228
14201.61 243
14202.74 251
14203.86 227
14204.99 213
14206.12 233
14207.24 242
14208.37 237
14209.50 218
14210.62 212
14211.75 226
14212.87 234
14214.00 245
14215.13 224
14216.25 210
14217.38 225
14218.51 223
14219.63 249
14220.76 223
14221.89 234
14223.02 197
14224.14 231
14225.27 230
14226.40 228
14227.52 232
14228.65 237
14229.78 240
14230.91 244
14232.03 234
14233.16 237
14234.29 214
14235.41 214
14236.54 202
14237.67 231
14238.80 213
14239.92 227
14241.05 235
14242.18 211
14243.31 219
14244.44 222
14245.56 236
14246.69 243
14247.82 232
14248.95 217
14250.08 214
14251.20 222
14252.33 220
14253.46 228
14254.59 214
14255.72 233
14256.84 201
14257.97 204
14259.10 238
14260.23 237
14261.36 220
14262.49 201
14263.62 194
14264.74 207
14265.87 184
14267.00 207
14268.13 231
14269.26 214
14270.39 202
14271.52 223
14272.65 218
14273.77 228
14274.90 212
14276.03 197
14277.16 209
14278.29 221
14279.42 228
14280.55 210
14281.68 197
14282.81 217
14283.94 222
14285.07 203
14286.20 206
14287.33 178
14288.45 207
14289.58 230
14290.71 214
14291.84 209
14292.97 206
14294.10 222
14295.23 207
14296.36 216
14297.49 224
14298.62 202
14299.75 242
14300.88 232
14302.01 201
14303.14 215
14304.27 205
14305.40 199
14306.53 198
14307.66 190
14308.79 169
14309.92 203
14311.05 205
14312.19 182
14313.32 204
14314.45 202
14315.58 230
14316.71 228
14317.84 240
14318.97 201
14320.10 209
14321.23 208
14322.36 218
14323.49 212
14324.62 209
14325.75 209
14326.89 201
14328.02 217
14329.15 197
14330.28 195
14331.41 189
14332.54 188
14333.67 189
14334.80 207
14335.94 187
14337.07 206
14338.20 203
14339.33 198
14340.46 181
14341.59 184
14342.73 193
14343.86 177
14344.99 202
14346.12 223
14347.25 218
14348.38 181
14349.52 194
14350.65 214
14351.78 206
14352.91 168
14354.04 176
14355.18 203
14356.31 230
14357.44 218
14358.57 221
14359.71 237
14360.84 199
14361.97 202
14363.10 165
14364.24 188
14365.37 196
14366.50 213
14367.63 204
14368.77 204
14369.90 178
14371.03 167
14372.16 198
14373.30 193
14374.43 194
14375.56 212
14376.70 203
14377.83 197
14378.96 190
14380.10 207
14381.23 192
14382.36 179
14383.50 189
14384.63 228
14385.76 210
14386.90 196
14388.03 205
14389.16 188
14390.30 200
14391.43 168
14392.56 178
14393.70 190
14394.83 199
14395.97 216
14397.10 215
14398.23 200
14399.37 192
14400.50 235
14401.63 192
14402.77 194
14403.90 204
14405.04 198
14406.17 202
14407.31 197
14408.44 172
14409.57 183
14410.71 200
14411.84 198
14412.98 192
14414.11 192
14415.25 168
14416.38 189
14417.52 194
14418.65 159
14419.79 207
14420.92 201
14422.05 200
14423.19 181
14424.32 173
14425.46 194
14426.59 176
14427.73 188
14428.86 198
14430.00 185
14431.14 215
14432.27 225
14433.41 200
14434.54 213
14435.68 203
14436.81 225
14437.95 223
14439.08 226
14440.22 229
14441.35 201
14442.49 182
14443.63 201
14444.76 219
14445.90 213
14447.03 207
14448.17 216
14449.30 228
14450.44 191
14451.58 194
14452.71 170
14453.85 202
14454.98 195
14456.12 166
14457.26 187
14458.39 213
14459.53 216
14460.67 195
14461.80 234
14462.94 238
14464.08 219
14465.21 222
14466.35 188
14467.48 220
14468.62 227
14469.76 234
14470.90 246
14472.03 207
14473.17 216
14474.31 235
14475.44 197
14476.58 223
14477.72 223
14478.85 203
14479.99 228
14481.13 229
14482.27 187
14483.40 187
14484.54 210
14485.68 206
14486.81 193
14487.95 238
14489.09 222
14490.23 238
14491.36 185
14492.50 209
14493.64 225
14494.78 203
14495.92 202
14497.05 214
14498.19 225
14499.33 198
14500.47 212
14501.60 198
14502.74 192
14503.88 221
14505.02 195
14506.16 207
14507.30 203
14508.43 204
14509.57 203
14510.71 189
14511.85 220
14512.99 209
14514.13 189
14515.26 206
14516.40 199
14517.54 203
14518.68 183
14519.82 193
14520.96 173
14522.10 178
14523.23 212
14524.37 194
14525.51 198
14526.65 191
14527.79 213
14528.93 210
14530.07 166
14531.21 193
14532.35 208
14533.49 197
14534.63 198
14535.76 205
14536.90 204
14538.04 203
14539.18 169
14540.32 202
14541.46 207
14542.60 190
14543.74 190
14544.88 177
14546.02 196
14547.16 197
14548.30 218
14549.44 194
14550.58 200
14551.72 207
14552.86 222
14554.00 203
14555.14 186
14556.28 218
14557.42 214
14558.56 193
14559.70 163
14560.84 211
14561.98 193
14563.12 178
14564.26 187
14565.40 195
14566.54 216
14567.68 248
14568.82 209
14569.96 196
14571.11 208
14572.25 210
14573.39 201
14574.53 225
14575.67 201
14576.81 228
14577.95 222
14579.09 216
14580.23 233
14581.37 210
14582.52 185
14583.66 197
14584.80 215
14585.94 208
14587.08 218
14588.22 217
14589.36 224
14590.50 264
14591.65 242
14592.79 248
14593.93 217
14595.07 218
14596.21 240
14597.35 202
14598.50 224
14599.64 211
14600.78 219
14601.92 215
14603.06 239
14604.21 218
14605.35 219
14606.49 243
14607.63 209
14608.77 236
14609.92 209
14611.06 214
14612.20 248
14613.34 231
14614.49 221
14615.63 244
14616.77 244
14617.91 253
14619.06 258
14620.20 261
14621.34 232
14622.48 269
14623.63 239
14624.77 248
14625.91 274
14627.06 285
14628.20 268
14629.34 255
14630.48 279
14631.63 305
14632.77 292
14633.91 289
14635.06 279
14636.20 286
14637.34 303
14638.49 285
14639.63 309
14640.77 257
14641.92 338
14643.06 288
14644.20 293
14645.35 245
14646.49 254
14647.64 247
14648.78 266
14649.92 266
14651.07 265
14652.21 275
14653.35 246
14654.50 266
14655.64 210
14656.79 227
14657.93 250
14659.07 216
14660.22 214
14661.36 223
14662.51 217
14663.65 236
14664.80 215
14665.94 222
14667.09 199
14668.23 203
14669.37 216
14670.52 217
14671.66 198
14672.81 206
14673.95 221
14675.10 243
14676.24 220
14677.39 192
14678.53 214
14679.68 219
14680.82 187
14681.97 178
14683.11 198
14684.26 210
14685.40 205
14686.55 235
14687.69 209
14688.84 204
14689.98 204
14691.13 206
14692.27 196
14693.42 180
14694.57 209
14695.71 202
14696.86 209
14698.00 208
14699.15 221
14700.29 211
14701.44 192
14702.59 195
14703.73 213
14704.88 227
14706.02 209
14707.17 198
14708.32 214
14709.46 165
14710.61 191
14711.75 203
14712.90 228
14714.05 181
14715.19 202
14716.34 218
14717.49 202
14718.63 193
14719.78 186
14720.93 211
14722.07 201
14723.22 205
14724.37 216
14725.51 201
14726.66 209
14727.81 179
14728.95 206
14730.10 201
14731.25 203
14732.39 209
14733.54 237
14734.69 209
14735.84 220
14736.98 216
14738.13 214
14739.28 198
14740.42 190
14741.57 199
14742.72 242
14743.87 225
14745.01 195
14746.16 190
14747.31 203
14748.46 205
14749.61 227
14750.75 209
14751.90 223
14753.05 217
14754.20 243
14755.34 202
14756.49 212
14757.64 217
14758.79 224
14759.94 219
14761.08 181
14762.23 184
14763.38 204
14764.53 221
14765.68 232
14766.83 230
14767.97 241
14769.12 227
14770.27 219
14771.42 216
14772.57 242
14773.72 221
14774.87 217
14776.01 222
14777.16 213
14778.31 216
14779.46 219
14780.61 222
14781.76 210
14782.91 237
14784.06 248
14785.21 253
14786.36 244
14787.50 249
14788.65 246
14789.80 256
14790.95 247
14792.10 283
14793.25 258
14794.40 242
14795.55 227
14796.70 270
14797.85 285
14799.00 304
14800.15 298
14801.30 258
14802.45 242
14803.60 255
14804.75 263
14805.90 252
14807.05 254
14808.20 225
14809.35 242
14810.50 247
14811.65 236
14812.80 212
14813.95 242
14815.10 243
14816.25 215
14817.40 227
14818.55 206
14819.70 205
14820.85 217
14822.00 203
14823.15 193
14824.30 224
14825.45 211
14826.60 232
14827.75 222
14828.91 224
14830.06 200
14831.21 215
14832.36 206
14833.51 176
14834.66 164
14835.81 182
14836.96 183
14838.11 185
14839.26 206
14840.42 217
14841.57 194
14842.72 185
14843.87 189
14845.02 186
14846.17 198
14847.32 170
14848.48 193
14849.63 188
14850.78 165
14851.93 166
14853.08 180
14854.23 175
14855.39 156
14856.54 174
14857.69 165
14858.84 183
14859.99 181
14861.15 183
14862.30 204
14863.45 190
14864.60 176
14865.75 182
14866.91 176
14868.06 161
14869.21 134
14870.36 172
14871.52 184
14872.67 180
14873.82 192
14874.97 199
14876.13 189
14877.28 188
14878.43 189
14879.59 163
14880.74 165
14881.89 195
14883.04 197
14884.20 175
14885.35 182
14886.50 208
14887.66 177
14888.81 187
14889.96 167
14891.12 175
14892.27 161
14893.42 174
14894.58 182
14895.73 184
14896.88 186
14898.04 173
14899.19 185
14900.34 189
14901.50 156
14902.65 171
14903.80 176
14904.96 170
14906.11 152
14907.27 172
14908.42 175
14909.57 176
14910.73 165
14911.88 193
14913.04 210
14914.19 163
14915.34 167
14916.50 141
14917.65 168
14918.81 170
14919.96 173
14921.11 171
14922.27 160
14923.42 176
14924.58 163
14925.73 168
14926.89 173
14928.04 158
14929.20 161
14930.35 200
14931.51 159
14932.66 168
14933.82 186
14934.97 180
14936.13 163
14937.28 161
14938.44 142
14939.59 164
14940.75 167
14941.90 164
14943.06 191
14944.21 167
14945.37 167
14946.52 166
14947.68 171
14948.83 151
14949.99 169
14951.14 184
14952.30 177
14953.46 216
14954.61 161
14955.77 167
14956.92 198
14958.08 168
14959.24 173
14960.39 174
14961.55 174
14962.70 145
14963.86 158
14965.02 165
14966.17 163
14967.33 167
14968.48 177
14969.64 167
14970.80 146
14971.95 160
14973.11 167
14974.27 169
14975.42 181
14976.58 182
14977.74 149
14978.89 156
14980.05 148
14981.21 153
14982.36 182
14983.52 182
14984.68 170
14985.83 167
14986.99 196
14988.15 161
14989.30 152
14990.46 122
14991.62 156
14992.77 177
14993.93 167
14995.09 151
14996.25 167
14997.40 157
14998.56 167
14999.72 153
15000.88 144
15002.03 129
15003.19 172
15004.35 171
15005.51 117
15006.66 148
15007.82 153
15008.98 176
15010.14 159
15011.30 154
15012.45 129
15013.61 154
15014.77 130
15015.93 127
15017.09 144
15018.24 166
15019.40 141
15020.56 173
15021.72 150
15022.88 158
15024.04 153
15025.19 140
15026.35 161
15027.51 157
15028.67 160
15029.83 149
15030.99 148
15032.15 149
15033.30 175
15034.46 176
15035.62 163
15036.78 156
15037.94 161
15039.10 130
15040.26 165
15041.42 129
15042.58 155
15043.73 145
15044.89 147
15046.05 152
15047.21 146
15048.37 164
15049.53 160
15050.69 148
15051.85 140
15053.01 163
15054.17 134
15055.33 161
15056.49 146
15057.65 138
15058.81 163
15059.97 153
15061.13 173
15062.29 130
15063.45 144
15064.61 154
15065.77 140
15066.93 124
15068.09 147
15069.25 158
15070.41 152
15071.57 123
15072.73 156
15073.89 153
15075.05 129
15076.21 139
15077.37 138
15078.53 157
15079.69 131
15080.85 173
15082.01 130
15083.17 139
15084.33 136
15085.49 151
15086.65 151
15087.82 151
15088.98 150
15090.14 141
15091.30 148
15092.46 138
15093.62 145
15094.78 149
15095.94 164
15097.10 168
15098.27 150
15099.43 139
15100.59 143
15101.75 127
15102.91 145
15104.07 145
15105.23 167
15106.40 136
15107.56 126
15108.72 142
15109.88 152
15111.04 131
15112.20 149
15113.37 143
15114.53 152
15115.69 143
15116.85 147
15118.01 169
15119.18 156
15120.34 161
15121.50 131
15122.66 148
15123.82 131
15124.99 132
15126.15 128
15127.31 128
15128.47 144
15129.64 126
15130.80 121
15131.96 136
15133.12 141
15134.29 137
15135.45 145
15136.61 130
15137.77 141
15138.94 137
15140.10 168
15141.26 132
15142.43 135
15143.59 148
15144.75 153
15145.92 156
15147.08 171
15148.24 157
15149.41 158
15150.57 163
15151.73 127
15152.90 122
15154.06 151
15155.22 178
15156.39 140
15157.55 143
15158.71 122
15159.88 129
15161.04 146
15162.20 157
15163.37 145
15164.53 116
15165.70 149
15166.86 143
15168.02 162
15169.19 129
15170.35 152
15171.52 138
15172.68 132
15173.84 138
15175.01 162
15176.17 142
15177.34 154
15178.50 146
15179.66 147
15180.83 130
15181.99 142
15183.16 160
15184.32 149
15185.49 144
15186.65 180
15187.82 161
15188.98 165
15190.15 163
15191.31 134
15192.48 155
15193.64 157
15194.81 149
15195.97 150
15197.14 161
15198.30 166
15199.47 181
15200.63 195
15201.80 162
15202.96 173
15204.13 168
15205.29 166
15206.46 167
15207.62 154
15208.79 171
15209.96 190
15211.12 178
15212.29 154
15213.45 143
15214.62 190
15215.78 172
15216.95 182
15218.12 132
15219.28 155
15220.45 190
15221.61 192
15222.78 178
15223.95 183
15225.11 171
15226.28 182
15227.44 156
15228.61 170
15229.78 232
15230.94 193
15232.11 190
15233.28 144
15234.44 170
15235.61 166
15236.78 187
15237.94 196
15239.11 189
15240.28 175
15241.44 181
15242.61 204
15243.78 164
15244.94 177
15246.11 154
15247.28 169
15248.44 152
15249.61 172
15250.78 153
15251.95 162
15253.11 181
15254.28 181
15255.45 149
15256.61 157
15257.78 141
15258.95 153
15260.12 159
15261.28 134
15262.45 131
15263.62 155
15264.79 137
15265.95 139
15267.12 150
15268.29 167
15269.46 155
15270.63 164
15271.79 140
15272.96 146
15274.13 145
15275.30 169
15276.47 159
15277.63 150
15278.80 171
15279.97 146
15281.14 131
15282.31 143
15283.48 138
15284.64 158
15285.81 137
15286.98 146
15288.15 138
15289.32 164
15290.49 157
15291.66 156
15292.82 166
15293.99 142
15295.16 157
15296.33 144
15297.50 176
15298.67 146
15299.84 147
15301.01 152
15302.18 171
15303.35 172
15304.51 159
15305.68 151
15306.85 151
15308.02 158
15309.19 166
15310.36 173
15311.53 172
15312.70 153
15313.87 166
15315.04 150
15316.21 148
15317.38 151
15318.55 140
15319.72 169
15320.89 161
15322.06 160
15323.23 160
15324.40 183
15325.57 145
15326.74 136
15327.91 147
15329.08 136
15330.25 160
15331.42 128
15332.59 160
15333.76 163
15334.93 182
15336.10 121
15337.27 156
15338.44 145
15339.61 180
15340.78 157
15341.95 140
15343.12 149
15344.29 138
15345.47 163
15346.64 128
15347.81 144
15348.98 153
15350.15 149
15351.32 118
15352.49 146
15353.66 146
15354.83 143
15356.00 194
15357.18 160
15358.35 151
15359.52 154
15360.69 159
15361.86 139
15363.03 140
15364.20 147
15365.38 159
15366.55 167
15367.72 145
15368.89 156
15370.06 174
15371.23 182
15372.41 161
15373.58 170
15374.75 153
15375.92 145
15377.09 168
15378.26 158
15379.44 146
15380.61 150
15381.78 162
15382.95 148
15384.13 163
15385.30 137
15386.47 157
15387.64 174
15388.82 141
15389.99 131
15391.16 129
15392.33 157
15393.51 148
15394.68 164
15395.85 206
15397.02 177
15398.20 162
15399.37 160
15400.54 166
15401.71 194
15402.89 148
15404.06 143
15405.23 165
15406.41 137
15407.58 176
15408.75 166
15409.93 164
15411.10 136
15412.27 165
15413.45 170
15414.62 168
15415.79 124
15416.97 132
15418.14 178
15419.31 221
15420.49 165
15421.66 122
15422.84 146
15424.01 168
15425.18 160
15426.36 160
15427.53 148
15428.70 149
15429.88 163
15431.05 170
15432.23 149
15433.40 118
15434.57 138
15435.75 192
15436.92 159
15438.10 136
15439.27 170
15440.45 168
15441.62 151
15442.80 119
15443.97 143
15445.14 158
15446.32 170
15447.49 150
15448.67 144
15449.84 154
15451.02 149
15452.19 165
15453.37 158
15454.54 141
15455.72 147
15456.89 152
15458.07 154
15459.24 160
15460.42 147
15461.59 159
15462.77 151
15463.94 151
15465.12 140
15466.29 161
15467.47 164
15468.65 151
15469.82 147
15471.00 121
15472.17 151
15473.35 133
15474.52 132
15475.70 120
15476.88 123
15478.05 145
15479.23 149
15480.40 124
15481.58 140
15482.76 141
15483.93 132
15485.11 167
15486.28 129
15487.46 137
15488.64 152
15489.81 151
15490.99 162
15492.16 137
15493.34 136
15494.52 140
15495.69 130
15496.87 121
15498.05 141
15499.22 150
15500.40 144
15501.58 142
15502.75 157
15503.93 146
15505.11 136
15506.28 129
15507.46 142
15508.64 134
15509.82 137
15510.99 134
15512.17 147
15513.35 153
15514.52 131
15515.70 161
15516.88 153
15518.06 165
15519.23 152
15520.41 159
15521.59 147
15522.77 151
15523.94 130
15525.12 136
15526.30 154
15527.48 126
15528.65 152
15529.83 148
15531.01 161
15532.19 147
15533.37 164
15534.54 165
15535.72 161
15536.90 144
15538.08 122
15539.26 166
15540.44 179
15541.61 159
15542.79 145
15543.97 141
15545.15 139
15546.33 142
15547.51 159
15548.68 158
15549.86 175
15551.04 146
15552.22 163
15553.40 147
15554.58 137
15555.76 160
15556.93 166
15558.11 163
15559.29 151
15560.47 166
15561.65 175
15562.83 136
15564.01 159
15565.19 152
15566.37 148
15567.55 157
15568.73 163
15569.91 147
15571.08 166
15572.26 188
15573.44 165
15574.62 168
15575.80 153
15576.98 160
15578.16 168
15579.34 159
15580.52 153
15581.70 152
15582.88 207
15584.06 190
15585.24 181
15586.42 160
15587.60 125
15588.78 164
15589.96 154
15591.14 150
15592.32 142
15593.50 179
15594.68 161
15595.86 176
15597.04 180
15598.22 146
15599.40 173
15600.58 210
15601.76 179
15602.95 165
15604.13 181
15605.31 182
15606.49 175
15607.67 164
15608.85 174
15610.03 166
15611.21 192
15612.39 173
15613.57 176
15614.75 204
15615.93 175
15617.12 205
15618.30 211
15619.48 209
15620.66 207
15621.84 213
15623.02 189
15624.20 200
15625.38 212
15626.57 195
15627.75 177
15628.93 172
15630.11 154
15631.29 205
15632.47 203
15633.66 197
15634.84 209
15636.02 208
15637.20 227
15638.38 206
15639.57 216
15640.75 201
15641.93 208
15643.11 252
15644.29 225
15645.48 187
15646.66 208
15647.84 229
15649.02 227
15650.21 230
15651.39 182
15652.57 252
15653.75 251
15654.94 226
15656.12 225
15657.30 203
15658.48 232
15659.67 196
15660.85 232
15662.03 236
15663.22 250
15664.40 258
15665.58 238
15666.76 245
15667.95 242
15669.13 252
15670.31 226
15671.50 191
15672.68 222
15673.86 231
15675.05 240
15676.23 206
15677.41 219
15678.60 225
15679.78 226
15680.96 220
15682.15 220
15683.33 201
15684.51 218
15685.70 225
15686.88 208
15688.07 194
15689.25 208
15690.43 235
15691.62 244
15692.80 206
15693.99 212
15695.17 204
15696.35 221
15697.54 235
15698.72 209
15699.91 221
15701.09 223
15702.28 237
15703.46 238
15704.64 234
15705.83 234
15707.01 233
15708.20 239
15709.38 219
15710.57 244
15711.75 199
15712.94 250
15714.12 240
15715.31 233
15716.49 254
15717.68 267
15718.86 214
15720.05 241
15721.23 238
15722.42 237
15723.60 212
15724.79 281
15725.97 265
15727.16 231
15728.34 240
15729.53 242
15730.71 260
15731.90 234
15733.08 262
15734.27 238
15735.46 246
15736.64 229
15737.83 228
15739.01 228
15740.20 263
15741.39 243
15742.57 210
15743.76 243
15744.94 217
15746.13 258
15747.31 250
15748.50 247
15749.69 240
15750.87 273
15752.06 258
15753.25 254
15754.43 254
15755.62 257
15756.81 265
15757.99 263
15759.18 258
15760.36 244
15761.55 266
15762.74 251
15763.92 249
15765.11 239
15766.30 239
15767.49 225
15768.67 240
15769.86 251
15771.05 212
15772.23 218
15773.42 217
15774.61 215
15775.79 253
15776.98 233
15778.17 248
15779.36 216
15780.54 244
15781.73 222
15782.92 219
15784.11 235
15785.29 225
15786.48 200
15787.67 224
15788.86 249
15790.04 196
15791.23 220
15792.42 234
15793.61 223
15794.79 222
15795.98 230
15797.17 224
15798.36 219
15799.55 226
15800.73 205
15801.92 188
15803.11 191
15804.30 187
15805.49 210
15806.68 202
15807.86 197
15809.05 182
15810.24 183
15811.43 189
15812.62 188
15813.81 206
15815.00 211
15816.18 197
15817.37 186
15818.56 194
15819.75 186
15820.94 172
15822.13 204
15823.32 199
15824.51 226
15825.70 208
15826.88 168
15828.07 181
15829.26 183
15830.45 184
15831.64 206
15832.83 196
15834.02 176
15835.21 177
15836.40 186
15837.59 181
15838.78 195
15839.97 184
15841.16 181
15842.35 165
15843.54 140
15844.73 185
15845.92 176
15847.11 158
15848.30 141
15849.49 150
15850.68 151
15851.87 172
15853.06 199
15854.25 177
15855.44 189
15856.63 182
15857.82 193
15859.01 185
15860.20 209
15861.39 184
15862.58 185
15863.77 180
15864.96 181
15866.15 186
15867.34 211
15868.53 182
15869.72 176
15870.91 195
15872.10 182
15873.29 151
15874.48 191
15875.68 182
15876.87 170
15878.06 198
15879.25 182
15880.44 198
15881.63 193
15882.82 185
15884.01 188
15885.20 166
15886.40 180
15887.59 187
15888.78 189
15889.97 174
15891.16 198
15892.35 199
15893.54 192
15894.74 217
15895.93 200
15897.12 180
15898.31 205
15899.50 173
15900.70 200
15901.89 204
15903.08 209
15904.27 224
15905.46 194
15906.66 199
15907.85 191
15909.04 184
15910.23 241
15911.42 198
15912.62 215
15913.81 191
15915.00 179
15916.19 210
15917.39 194
15918.58 205
15919.77 196
15920.96 205
15922.16 202
15923.35 212
15924.54 204
15925.73 198
15926.93 190
15928.12 221
15929.31 213
15930.51 202
15931.70 206
15932.89 208
15934.09 209
15935.28 219
15936.47 201
15937.67 201
15938.86 228
15940.05 213
15941.25 232
15942.44 187
15943.63 192
15944.83 176
15946.02 202
15947.21 190
15948.41 145
15949.60 181
15950.79 181
15951.99 176
15953.18 144
15954.38 168
15955.57 177
15956.76 185
15957.96 177
15959.15 179
15960.35 153
15961.54 185
15962.73 139
15963.93 193
15965.12 162
15966.32 156
15967.51 191
15968.71 145
15969.90 181
15971.09 176
15972.29 181
15973.48 147
15974.68 145
15975.87 170
15977.07 180
15978.26 172
15979.46 156
15980.65 177
15981.85 177
15983.04 167
15984.24 164
15985.43 189
15986.63 181
15987.82 177
15989.02 140
15990.21 160
15991.41 147
15992.60 143
15993.80 175
15994.99 147
15996.19 154
15997.39 177
15998.58 143
15999.78 158
16000.97 174
16002.17 143
16003.36 140
16004.56 135
16005.76 147
16006.95 172
16008.15 156
16009.34 155
16010.54 154
16011.73 152
16012.93 150
16014.13 141
16015.32 151
16016.52 142
16017.72 155
16018.91 122
16020.11 138
16021.30 128
16022.50 153
16023.70 159
16024.89 155
16026.09 149
16027.29 151
16028.48 138
16029.68 139
16030.88 152
16032.07 139
16033.27 134
16034.47 150
16035.67 152
16036.86 158
16038.06 175
16039.26 144
16040.45 157
16041.65 136
16042.85 141
16044.04 186
16045.24 166
16046.44 158
16047.64 150
16048.83 136
16050.03 157
16051.23 166
16052.43 131
16053.62 139
16054.82 129
16056.02 125
16057.22 138
16058.42 126
16059.61 112
16060.81 121
16062.01 142
16063.21 157
16064.41 138
16065.60 108
16066.80 132
16068.00 156
16069.20 162
16070.40 145
16071.59 130
16072.79 125
16073.99 137
16075.19 123
16076.39 132
16077.59 127
16078.78 134
16079.98 153
16081.18 145
16082.38 129
16083.58 148
16084.78 117
16085.98 117
16087.18 125
16088.37 115
16089.57 111
16090.77 119
16091.97 134
16093.17 133
16094.37 158
16095.57 158
16096.77 150
16097.97 133
16099.17 162
16100.37 145
16101.57 135
16102.77 137
16103.96 121
16105.16 124
16106.36 121
16107.56 105
16108.76 129
16109.96 128
16111.16 138
16112.36 152
16113.56 114
16114.76 114
16115.96 131
16117.16 142
16118.36 125
16119.56 130
16120.76 127
16121.96 145
16123.16 131
16124.36 118
16125.56 122
16126.76 124
16127.96 129
16129.16 101
16130.37 98
16131.57 130
16132.77 137
16133.97 139
16135.17 131
16136.37 119
16137.57 140
16138.77 129
16139.97 121
16141.17 117
16142.37 118
16143.57 133
16144.77 131
16145.98 125
16147.18 128
16148.38 141
16149.58 117
16150.78 121
16151.98 112
16153.18 133
16154.38 163
16155.59 153
16156.79 139
16157.99 124
16159.19 141
16160.39 142
16161.59 138
16162.80 132
16164.00 110
16165.20 148
16166.40 131
16167.60 116
16168.80 130
16170.01 131
16171.21 144
16172.41 117
16173.61 131
16174.81 144
16176.02 139
16177.22 144
16178.42 134
16179.62 128
16180.83 105
16182.03 132
16183.23 128
16184.43 131
16185.64 115
16186.84 132
16188.04 139
16189.24 141
16190.45 145
16191.65 135
16192.85 146
16194.06 149
16195.26 130
16196.46 120
16197.66 121
16198.87 136
16200.07 114
16201.27 141
16202.48 121
16203.68 111
16204.88 145
16206.09 153
16207.29 142
16208.49 160
16209.70 168
16210.90 111
16212.10 121
16213.31 148
16214.51 142
16215.71 140
16216.92 117
16218.12 122
16219.33 155
16220.53 137
16221.73 139
16222.94 158
16224.14 144
16225.35 141
16226.55 131
16227.75 127
16228.96 128
16230.16 139
16231.37 130
16232.57 138
16233.77 147
16234.98 129
16236.18 144
16237.39 144
16238.59 114
16239.80 110
16241.00 142
16242.21 131
16243.41 121
16244.62 116
16245.82 139
16247.03 143
16248.23 146
16249.44 128
16250.64 125
16251.85 143
16253.05 137
16254.26 145
16255.46 157
16256.67 147
16257.87 154
16259.08 165
16260.28 133
16261.49 121
16262.69 124
16263.90 145
16265.10 129
16266.31 151
16267.51 150
16268.72 162
16269.93 156
16271.13 151
16272.34 145
16273.54 128
16274.75 153
16275.96 161
16277.16 174
16278.37 166
16279.57 181
16280.78 170
16281.99 172
16283.19 154
16284.40 125
16285.60 133
16286.81 144
16288.02 147
16289.22 151
16290.43 159
16291.64 161
16292.84 140
16294.05 147
16295.26 157
16296.46 153
16297.67 165
16298.88 164
16300.08 143
16301.29 138
16302.50 137
16303.70 157
16304.91 169
16306.12 148
16307.32 139
16308.53 160
16309.74 164
16310.95 153
16312.15 140
16313.36 166
16314.57 149
16315.78 151
16316.98 173
16318.19 171
16319.40 168
16320.61 158
16321.81 167
16323.02 154
16324.23 147
16325.44 152
16326.64 166
16327.85 162
16329.06 144
16330.27 146
16331.48 153
16332.68 125
16333.89 132
16335.10 146
16336.31 138
16337.52 149
16338.72 145
16339.93 130
16341.14 136
16342.35 141
16343.56 128
16344.77 138
16345.98 143
16347.18 144
16348.39 132
16349.60 136
16350.81 145
16352.02 138
16353.23 132
16354.44 130
16355.65 139
16356.85 153
16358.06 140
16359.27 136
16360.48 130
16361.69 139
16362.90 123
16364.11 151
16365.32 145
16366.53 119
16367.74 119
16368.95 122
16370.16 138
16371.36 145
16372.57 146
16373.78 151
16374.99 134
16376.20 116
16377.41 137
16378.62 124
16379.83 140
16381.04 119
16382.25 117
16383.46 115
16384.67 131
16385.88 138
16387.09 114
16388.30 116
16389.51 123
16390.72 105
16391.93 104
16393.14 128
16394.35 130
16395.56 128
16396.77 119
16397.98 109
16399.19 139
16400.41 113
16401.62 133
16402.83 144
16404.04 123
16405.25 132
16406.46 133
16407.67 129
16408.88 116
16410.09 105
16411.30 133
16412.51 107
16413.72 114
16414.94 126
16416.15 150
16417.36 131
16418.57 116
16419.78 133
16420.99 139
16422.20 119
16423.41 121
16424.63 140
16425.84 131
16427.05 106
16428.26 129
16429.47 133
16430.68 136
16431.90 124
16433.11 137
16434.32 119
16435.53 116
16436.74 117
16437.95 103
16439.17 125
16440.38 118
16441.59 109
16442.80 130
16444.01 112
16445.23 139
16446.44 133
16447.65 140
16448.86 138
16450.08 126
16451.29 107
16452.50 101
16453.71 119
16454.93 134
16456.14 137
16457.35 132
16458.56 120
16459.78 107
16460.99 111
16462.20 137
16463.42 123
16464.63 102
16465.84 105
16467.05 123
16468.27 123
16469.48 144
16470.69 116
16471.91 114
16473.12 128
16474.33 134
16475.55 132
16476.76 137
16477.97 108
16479.19 129
16480.40 127
16481.61 127
16482.83 129
16484.04 119
16485.25 108
16486.47 144
16487.68 131
16488.90 117
16490.11 137
16491.32 140
16492.54 134
16493.75 132
16494.97 143
16496.18 121
16497.39 106
16498.61 99
16499.82 132
16501.04 108
16502.25 133
16503.47 132
16504.68 96
16505.89 98
16507.11 119
16508.32 124
16509.54 124
16510.75 122
16511.97 126
16513.18 125
16514.40 119
16515.61 128
16516.83 106
16518.04 109
16519.26 110
16520.47 124
16521.69 119
16522.90 120
16524.12 98
16525.33 122
16526.55 137
16527.76 117
16528.98 128
16530.19 111
16531.41 120
16532.62 118
16533.84 111
16535.05 117
16536.27 133
16537.49 127
16538.70 129
16539.92 116
16541.13 112
16542.35 126
16543.56 127
16544.78 139
16546.00 126
16547.21 138
16548.43 148
16549.64 110
16550.86 126
16552.08 102
16553.29 131
16554.51 134
16555.73 114
16556.94 129
16558.16 112
16559.37 140
16560.59 124
16561.81 114
16563.02 117
16564.24 133
16565.46 126
16566.67 159
16567.89 142
16569.11 116
16570.32 132
16571.54 149
16572.76 150
16573.98 118
16575.19 136
16576.41 147
16577.63 137
16578.84 149
16580.06 140
16581.28 110
16582.50 139
16583.71 136
16584.93 159
16586.15 150
16587.36 133
16588.58 124
16589.80 137
16591.02 124
16592.24 119
16593.45 144
16594.67 125
16595.89 110
16597.11 122
16598.32 96
16599.54 100
16600.76 126
16601.98 112
16603.20 148
16604.41 117
16605.63 107
16606.85 132
16608.07 126
16609.29 120
16610.51 106
16611.72 128
16612.94 133
16614.16 106
16615.38 113
16616.60 110
16617.82 127
16619.03 127
16620.25 125
16621.47 117
16622.69 120
16623.91 132
16625.13 142
16626.35 138
16627.57 98
16628.79 121
16630.00 119
16631.22 122
16632.44 137
16633.66 104
16634.88 131
16636.10 149
16637.32 128
16638.54 113
16639.76 97
16640.98 122
16642.20 111
16643.42 124
16644.64 107
16645.86 105
16647.08 108
16648.30 107
16649.51 85
16650.73 101
16651.95 114
16653.17 107
16654.39 98
16655.61 93
16656.83 117
16658.05 123
16659.27 129
16660.49 102
16661.71 116
16662.93 129
16664.16 129
16665.38 135
16666.60 134
16667.82 133
16669.04 116
16670.26 126
16671.48 132
16672.70 150
16673.92 94
16675.14 125
16676.36 133
16677.58 140
16678.80 117
16680.02 131
16681.24 127
16682.46 121
16683.69 147
16684.91 132
16686.13 135
16687.35 117
16688.57 116
16689.79 132
16691.01 105
16692.23 106
16693.46 92
16694.68 98
16695.90 97
16697.12 107
16698.34 122
16699.56 123
16700.78 122
16702.01 99
16703.23 110
16704.45 111
16705.67 110
16706.89 95
16708.12 97
16709.34 105
16710.56 115
16711.78 119
16713.00 130
16714.23 119
16715.45 116
16716.67 107
16717.89 135
16719.11 138
16720.34 151
16721.56 131
16722.78 139
16724.00 129
16725.23 144
16726.45 112
16727.67 118
16728.89 100
16730.12 116
16731.34 126
16732.56 126
16733.79 127
16735.01 127
16736.23 124
16737.45 133
16738.68 133
16739.90 113
16741.12 117
16742.35 124
16743.57 130
16744.79 127
16746.02 118
16747.24 130
16748.46 121
16749.69 136
16750.91 110
16752.13 137
16753.36 120
16754.58 106
16755.80 106
16757.03 127
16758.25 139
16759.48 107
16760.70 103
16761.92 111
16763.15 127
16764.37 120
16765.60 126
16766.82 145
16768.04 159
16769.27 140
16770.49 113
16771.72 126
16772.94 141
16774.16 137
16775.39 104
16776.61 124
16777.84 98
16779.06 126
16780.29 131
16781.51 130
16782.74 120
16783.96 112
16785.19 114
16786.41 118
16787.64 118
16788.86 123
16790.09 115
16791.31 121
16792.54 116
16793.76 118
16794.99 117
16796.21 114
16797.44 114
16798.66 124
16799.89 120
16801.11 135
16802.34 130
16803.56 131
16804.79 122
16806.01 109
16807.24 110
16808.46 115
16809.69 112
16810.92 124
16812.14 95
16813.37 105
16814.59 109
16815.82 85
16817.04 96
16818.27 99
16819.50 98
16820.72 114
16821.95 112
16823.17 117
16824.40 98
16825.63 110
16826.85 97
16828.08 125
16829.31 88
16830.53 112
16831.76 141
16832.99 94
16834.21 118
16835.44 115
16836.67 111
16837.89 101
16839.12 117
16840.35 132
16841.57 119
16842.80 117
16844.03 116
16845.25 145
16846.48 128
16847.71 122
16848.93 123
16850.16 160
16851.39 128
16852.62 143
16853.84 128
16855.07 121
16856.30 125
16857.52 129
16858.75 148
16859.98 140
16861.21 147
16862.43 148
16863.66 140
16864.89 137
16866.12 132
16867.35 161
16868.57 126
16869.80 146
16871.03 129
16872.26 123
16873.48 117
16874.71 119
16875.94 155
16877.17 128
16878.40 169
16879.63 158
16880.85 139
16882.08 143
16883.31 154
16884.54 170
16885.77 151
16887.00 170
16888.22 144
16889.45 151
16890.68 147
16891.91 148
16893.14 129
16894.37 158
16895.60 140
16896.82 155
16898.05 134
16899.28 159
16900.51 170
16901.74 145
16902.97 115
16904.20 137
16905.43 122
16906.66 113
16907.89 116
16909.12 139
16910.34 134
16911.57 143
16912.80 132
16914.03 109
16915.26 138
16916.49 139
16917.72 136
16918.95 144
16920.18 135
16921.41 126
16922.64 123
16923.87 141
16925.10 121
16926.33 139
16927.56 146
16928.79 117
16930.02 119
16931.25 104
16932.48 112
16933.71 127
16934.94 130
16936.17 148
16937.40 149
16938.63 138
16939.86 134
16941.09 138
16942.32 153
16943.55 118
16944.78 135
16946.01 140
16947.24 105
16948.48 120
16949.71 125
16950.94 146
16952.17 141
16953.40 128
16954.63 124
16955.86 152
16957.09 143
16958.32 129
16959.55 131
16960.79 121
16962.02 123
16963.25 117
16964.48 127
16965.71 120
16966.94 120
16968.17 131
16969.40 128
16970.64 135
16971.87 119
16973.10 120
16974.33 116
16975.56 134
16976.79 110
16978.03 152
16979.26 147
16980.49 113
16981.72 94
16982.95 118
16984.19 110
16985.42 104
16986.65 124
16987.88 107
16989.11 118
16990.35 133
16991.58 137
16992.81 128
16994.04 98
16995.28 116
16996.51 112
16997.74 102
16998.97 100
17000.21 93
17001.44 121
17002.67 109
17003.90 114
17005.14 113
17006.37 125
17007.60 120
17008.84 130
17010.07 132
17011.30 105
17012.53 111
17013.77 123
17015.00 120
17016.23 111
17017.47 108
17018.70 129
17019.93 142
17021.17 114
17022.40 125
17023.63 126
17024.87 124
17026.10 115
17027.33 119
17028.57 116
17029.80 91
17031.04 133
17032.27 111
17033.50 109
17034.74 95
17035.97 117
17037.20 131
17038.44 105
17039.67 105
17040.91 117
17042.14 111
17043.37 98
17044.61 91
17045.84 99
17047.08 117
17048.31 114
17049.55 93
17050.78 102
17052.02 107
17053.25 107
17054.48 106
17055.72 100
17056.95 110
17058.19 89
17059.42 100
17060.66 111
17061.89 107
17063.13 102
17064.36 121
17065.60 111
17066.83 117
17068.07 117
17069.30 117
17070.54 102
17071.77 102
17073.01 98
17074.24 127
17075.48 129
17076.71 102
17077.95 110
17079.19 112
17080.42 130
17081.66 110
17082.89 91
17084.13 120
17085.36 118
17086.60 118
17087.83 128
17089.07 103
17090.31 107
17091.54 99
17092.78 121
17094.01 90
17095.25 100
17096.49 93
17097.72 105
17098.96 129
17100.19 110
17101.43 112
17102.67 110
17103.90 98
17105.14 105
17106.38 84
17107.61 97
17108.85 105
17110.09 111
17111.32 105
17112.56 95
17113.80 103
17115.03 100
17116.27 112
17117.51 101
17118.74 94
17119.98 85
17121.22 99
17122.45 115
17123.69 110
17124.93 99
17126.17 98
17127.40 107
17128.64 132
17129.88 127
17131.12 100
17132.35 117
17133.59 117
17134.83 116
17136.07 115
17137.30 96
17138.54 84
17139.78 112
17141.02 106
17142.25 86
17143.49 114
17144.73 108
17145.97 132
17147.20 127
17148.44 95
17149.68 90
17150.92 103
17152.16 107
17153.40 95
17154.63 114
17155.87 93
17157.11 114
17158.35 154
17159.59 103
17160.83 99
17162.06 133
17163.30 123
17164.54 129
17165.78 110
17167.02 89
17168.26 127
17169.50 134
17170.73 108
17171.97 108
17173.21 126
17174.45 99
17175.69 115
17176.93 102
17178.17 96
17179.41 86
17180.65 106
17181.89 128
17183.12 108
17184.36 93
17185.60 98
17186.84 113
17188.08 94
17189.32 120
17190.56 105
17191.80 125
17193.04 127
17194.28 137
17195.52 104
17196.76 107
17198.00 122
17199.24 81
17200.48 99
17201.72 99
17202.96 95
17204.20 107
17205.44 101
17206.68 86
17207.92 119
17209.16 118
17210.40 109
17211.64 98
17212.88 106
17214.12 118
17215.36 129
17216.60 134
17217.84 97
17219.08 126
17220.32 126
17221.56 100
17222.80 98
17224.04 114
17225.29 100
17226.53 106
17227.77 106
17229.01 101
17230.25 100
17231.49 120
17232.73 118
17233.97 97
17235.21 94
17236.45 103
17237.70 97
17238.94 102
17240.18 101
17241.42 108
17242.66 124
17243.90 107
17245.14 112
17246.39 119
17247.63 111
17248.87 99
17250.11 106
17251.35 103
17252.59 98
17253.84 97
17255.08 94
17256.32 122
17257.56 92
17258.80 105
17260.05 106
17261.29 115
17262.53 91
17263.77 89
17265.01 107
17266.26 101
17267.50 109
17268.74 111
17269.98 100
17271.23 98
17272.47 100
17273.71 117
17274.95 98
17276.20 90
17277.44 91
17278.68 96
17279.92 89
17281.17 96
17282.41 113
17283.65 88
17284.90 96
17286.14 91
17287.38 61
17288.62 74
17289.87 85
17291.11 96
17292.35 78
17293.60 92
17294.84 115
17296.08 98
17297.33 82
17298.57 96
17299.81 85
17301.06 88
17302.30 98
17303.54 99
17304.79 91
17306.03 78
17307.28 79
17308.52 95
17309.76 105
17311.01 117
17312.25 137
17313.49 115
17314.74 90
17315.98 92
17317.23 87
17318.47 104
17319.72 99
17320.96 77
17322.20 86
17323.45 112
17324.69 109
17325.94 100
17327.18 97
17328.43 86
17329.67 86
17330.91 122
17332.16 97
17333.40 98
17334.65 88
17335.89 107
17337.14 105
17338.38 103
17339.63 119
17340.87 102
17342.12 90
17343.36 91
17344.61 89
17345.85 93
17347.10 93
17348.34 109
17349.59 94
17350.83 110
17352.08 98
17353.33 115
17354.57 112
17355.82 90
17357.06 90
17358.31 96
17359.55 103
17360.80 87
17362.04 105
17363.29 82
17364.54 106
17365.78 92
17367.03 99
17368.27 111
17369.52 102
17370.77 87
17372.01 93
17373.26 122
17374.50 109
17375.75 102
17377.00 80
17378.24 103
17379.49 93
17380.74 96
17381.98 101
17383.23 135
17384.47 109
17385.72 94
17386.97 103
17388.21 114
17389.46 103
17390.71 89
17391.95 96
17393.20 103
17394.45 130
17395.70 116
17396.94 99
17398.19 101
17399.44 121
17400.68 97
17401.93 99
17403.18 82
17404.42 90
17405.67 103
17406.92 112
17408.17 87
17409.41 80
17410.66 93
17411.91 110
17413.16 96
17414.40 101
17415.65 92
17416.90 106
17418.15 108
17419.40 92
17420.64 97
17421.89 102
17423.14 105
17424.39 105
17425.63 97
17426.88 71
17428.13 113
17429.38 87
17430.63 90
17431.88 88
17433.12 103
17434.37 105
17435.62 109
17436.87 122
17438.12 98
17439.37 102
17440.61 80
17441.86 100
17443.11 87
17444.36 86
17445.61 88
17446.86 93
17448.11 118
17449.36 86
17450.60 93
17451.85 110
17453.10 93
17454.35 111
17455.60 96
17456.85 100
17458.10 107
17459.35 79
17460.60 81
17461.85 104
17463.10 98
17464.34 98
17465.59 116
17466.84 90
17468.09 112
17469.34 99
17470.59 121
17471.84 97
17473.09 101
17474.34 116
17475.59 91
17476.84 98
17478.09 92
17479.34 104
17480.59 111
17481.84 116
17483.09 86
17484.34 84
17485.59 102
17486.84 106
17488.09 107
17489.34 111
17490.59 98
17491.84 96
17493.09 108
17494.34 119
17495.59 105
17496.84 105
17498.10 112
17499.35 101
17500.60 98
17501.85 128
17503.10 107
17504.35 98
17505.60 116
17506.85 96
17508.10 103
17509.35 104
17510.60 96
17511.86 92
17513.11 91
17514.36 101
17515.61 93
17516.86 102
17518.11 115
17519.36 83
17520.61 113
17521.87 96
17523.12 84
17524.37 108
17525.62 107
17526.87 120
17528.12 125
17529.38 128
17530.63 121
17531.88 102
17533.13 111
17534.38 89
17535.63 91
17536.89 111
17538.14 105
17539.39 106
17540.64 103
17541.89 89
17543.15 104
17544.40 104
17545.65 110
17546.90 108
17548.16 91
17549.41 107
17550.66 118
17551.91 116
17553.17 127
17554.42 132
17555.67 112
17556.92 125
17558.18 127
17559.43 129
17560.68 111
17561.94 135
17563.19 102
17564.44 97
17565.69 103
17566.95 92
17568.20 107
17569.45 113
17570.71 112
17571.96 119
17573.21 118
17574.47 108
17575.72 128
17576.97 112
17578.23 130
17579.48 96
17580.73 104
17581.99 111
17583.24 129
17584.50 123
17585.75 136
17587.00 147
17588.26 100
17589.51 114
17590.76 118
17592.02 152
17593.27 119
17594.53 115
17595.78 104
17597.04 106
17598.29 133
17599.54 111
17600.80 110
17602.05 109
17603.31 120
17604.56 106
17605.82 109
17607.07 137
17608.32 108
17609.58 100
17610.83 120
17612.09 97
17613.34 108
17614.60 113
17615.85 113
17617.11 92
17618.36 107
17619.62 109
17620.87 109
17622.13 117
17623.38 82
17624.64 120
17625.89 101
17627.15 97
17628.40 89
17629.66 95
17630.91 100
17632.17 113
17633.43 99
17634.68 107
17635.94 117
17637.19 109
17638.45 108
17639.70 101
17640.96 92
17642.21 120
17643.47 107
17644.73 105
17645.98 101
17647.24 84
17648.49 116
17649.75 104
17651.01 106
17652.26 78
17653.52 101
17654.77 106
17656.03 98
17657.29 95
17658.54 103
17659.80 98
17661.06 110
17662.31 106
17663.57 110
17664.83 102
17666.08 98
17667.34 107
17668.60 97
17669.85 107
17671.11 86
17672.37 118
17673.62 127
17674.88 124
17676.14 105
17677.39 79
17678.65 99
17679.91 99
17681.17 95
17682.42 105
17683.68 89
17684.94 99
17686.19 98
17687.45 84
17688.71 108
17689.97 120
17691.22 107
17692.48 83
17693.74 113
17695.00 92
17696.26 96
17697.51 97
17698.77 81
17700.03 88
17701.29 88
17702.54 77
17703.80 84
17705.06 98
17706.32 97
17707.58 98
17708.83 107
17710.09 102
17711.35 103
17712.61 94
17713.87 94
17715.13 95
17716.38 82
17717.64 104
17718.90 92
17720.16 106
17721.42 90
17722.68 88
17723.94 93
17725.19 85
17726.45 74
17727.71 78
17728.97 93
17730.23 108
17731.49 82
17732.75 81
17734.01 125
17735.27 101
17736.53 93
17737.78 83
17739.04 103
17740.30 94
17741.56 94
17742.82 110
17744.08 108
17745.34 87
17746.60 104
17747.86 106
17749.12 95
17750.38 97
17751.64 85
17752.90 86
17754.16 87
17755.42 106
17756.68 100
17757.94 115
17759.20 76
17760.46 79
17761.72 93
17762.98 85
17764.24 95
17765.50 89
17766.76 92
17768.02 85
17769.28 80
17770.54 85
17771.80 97
17773.06 78
17774.32 106
17775.58 96
17776.84 97
17778.10 76
17779.36 99
17780.62 121
17781.88 95
17783.15 100
17784.41 99
17785.67 107
17786.93 73
17788.19 101
17789.45 88
17790.71 93
17791.97 99
17793.23 84
17794.49 103
17795.76 85
17797.02 123
17798.28 115
17799.54 94
17800.80 93
17802.06 95
17803.32 110
17804.59 73
17805.85 78
17807.11 86
17808.37 99
17809.63 113
17810.89 84
17812.16 98
17813.42 91
17814.68 88
17815.94 88
17817.20 98
17818.47 93
17819.73 96
17820.99 82
17822.25 75
17823.51 95
17824.78 93
17826.04 82
17827.30 91
17828.56 93
17829.83 105
17831.09 94
17832.35 85
17833.61 88
17834.88 82
17836.14 94
17837.40 102
17838.67 84
17839.93 100
17841.19 87
17842.45 90
17843.72 95
17844.98 107
17846.24 93
17847.51 109
17848.77 73
17850.03 89
17851.30 84
17852.56 83
17853.82 82
17855.09 104
17856.35 86
17857.61 76
17858.88 94
17860.14 86
17861.40 87
17862.67 94
17863.93 108
17865.19 88
17866.46 100
17867.72 106
17868.99 115
17870.25 74
17871.51 88
17872.78 85
17874.04 100
17875.31 101
17876.57 82
17877.83 104
17879.10 109
17880.36 107
17881.63 79
17882.89 88
17884.15 65
17885.42 98
17886.68 96
17887.95 86
17889.21 105
17890.48 86
17891.74 88
17893.01 107
17894.27 76
17895.54 103
17896.80 103
17898.07 90
17899.33 97
17900.60 101
17901.86 94
17903.13 101
17904.39 97
17905.66 81
17906.92 112
17908.19 101
17909.45 93
17910.72 90
17911.98 82
17913.25 87
17914.51 86
17915.78 98
17917.05 109
17918.31 107
17919.58 94
17920.84 91
17922.11 94
17923.37 96
17924.64 81
17925.91 85
17927.17 85
17928.44 98
17929.70 59
17930.97 98
17932.24 97
17933.50 97
17934.77 85
17936.03 114
17937.30 102
17938.57 84
17939.83 93
17941.10 92
17942.37 92
17943.63 83
17944.90 86
17946.17 100
17947.43 90
17948.70 82
17949.97 115
17951.23 93
17952.50 90
17953.77 104
17955.03 111
17956.30 104
17957.57 93
17958.83 92
17960.10 88
17961.37 88
17962.64 79
17963.90 99
17965.17 112
17966.44 113
17967.70 107
17968.97 113
17970.24 99
17971.51 83
17972.77 90
17974.04 107
17975.31 82
17976.58 95
17977.85 94
17979.11 106
17980.38 125
17981.65 97
17982.92 105
17984.18 105
17985.45 120
17986.72 94
17987.99 99
17989.26 86
17990.52 72
17991.79 97
17993.06 91
17994.33 91
17995.60 107
17996.87 100
17998.13 116
17999.40 91
18000.67 104
18001.94 97
18003.21 100
18004.48 104
18005.75 95
18007.02 75
18008.28 90
18009.55 85
18010.82 84
18012.09 107
18013.36 84
18014.63 89
18015.90 92
18017.17 98
18018.44 107
18019.71 76
18020.97 88
18022.24 74
18023.51 98
18024.78 87
18026.05 94
18027.32 91
18028.59 84
18029.86 96
18031.13 97
18032.40 100
18033.67 80
18034.94 73
18036.21 90
18037.48 91
18038.75 77
18040.02 95
18041.29 94
18042.56 95
18043.83 87
18045.10 93
18046.37 74
18047.64 99
18048.91 98
18050.18 99
18051.45 92
18052.72 94
18053.99 75
18055.26 85
18056.53 91
18057.80 73
18059.07 103
18060.34 120
18061.61 87
18062.88 106
18064.16 105
18065.43 96
18066.70 108
18067.97 84
18069.24 83
18070.51 75
18071.78 86
18073.05 71
18074.32 81
18075.59 82
18076.87 86
18078.14 84
18079.41 88
18080.68 96
18081.95 77
18083.22 102
18084.49 85
18085.77 76
18087.04 95
18088.31 103
18089.58 84
18090.85 88
18092.12 84
18093.40 77
18094.67 87
18095.94 82
18097.21 73
18098.48 84
18099.76 93
18101.03 107
18102.30 126
18103.57 88
18104.84 109
18106.12 129
18107.39 106
18108.66 93
18109.93 103
18111.21 109
18112.48 104
18113.75 92
18115.02 86
18116.30 102
18117.57 100
18118.84 99
18120.11 86
18121.39 104
18122.66 107
18123.93 90
18125.21 89
18126.48 114
18127.75 84
18129.02 127
18130.30 109
18131.57 120
18132.84 100
18134.12 87
18135.39 110
18136.66 100
18137.94 87
18139.21 91
18140.48 106
18141.76 70
18143.03 86
18144.31 123
18145.58 109
18146.85 84
18148.13 101
18149.40 109
18150.67 93
18151.95 81
18153.22 80
18154.50 89
18155.77 119
18157.04 88
18158.32 111
18159.59 112
18160.87 101
18162.14 104
18163.41 108
18164.69 99
18165.96 101
18167.24 111
18168.51 93
18169.79 96
18171.06 99
18172.34 109
18173.61 95
18174.89 96
18176.16 87
18177.43 97
18178.71 82
18179.98 102
18181.26 99
18182.53 77
18183.81 99
18185.08 94
18186.36 79
18187.63 106
18188.91 107
18190.18 99
18191.46 113
18192.74 102
18194.01 88
18195.29 95
18196.56 108
18197.84 94
18199.11 108
18200.39 126
18201.66 119
18202.94 108
18204.22 95
18205.49 90
18206.77 87
18208.04 100
18209.32 118
18210.59 121
18211.87 90
18213.15 84
18214.42 81
18215.70 87
18216.97 100
18218.25 97
18219.53 98
18220.80 86
18222.08 76
18223.36 77
18224.63 106
18225.91 92
18227.19 84
18228.46 77
18229.74 87
18231.02 97
18232.29 87
18233.57 104
18234.85 98
18236.12 77
18237.40 72
18238.68 85
18239.95 84
18241.23 84
18242.51 76
18243.78 93
18245.06 93
18246.34 86
18247.62 90
18248.89 95
18250.17 88
18251.45 89
18252.73 93
18254.00 108
18255.28 82
18256.56 98
18257.84 74
18259.11 91
18260.39 91
18261.67 102
18262.95 109
18264.22 94
18265.50 89
18266.78 88
18268.06 88
18269.34 89
18270.61 76
18271.89 101
18273.17 86
18274.45 100
18275.73 108
18277.01 92
18278.28 98
18279.56 98
18280.84 90
18282.12 97
18283.40 86
18284.68 89
18285.95 104
18287.23 103
18288.51 77
18289.79 93
18291.07 94
18292.35 94
18293.63 100
18294.91 78
18296.19 83
18297.46 92
18298.74 93
18300.02 98
18301.30 95
18302.58 104
18303.86 92
18305.14 101
18306.42 84
18307.70 100
18308.98 71
18310.26 82
18311.54 101
18312.82 92
18314.10 97
18315.37 86
18316.65 121
18317.93 121
18319.21 99
18320.49 93
18321.77 86
18323.05 92
18324.33 111
18325.61 98
18326.89 85
18328.17 107
18329.45 94
18330.73 85
18332.01 100
18333.29 92
18334.57 91
18335.86 93
18337.14 101
18338.42 86
18339.70 91
18340.98 81
18342.26 100
18343.54 110
18344.82 96
18346.10 81
18347.38 115
18348.66 109
18349.94 93
18351.22 84
18352.50 83
18353.78 99
18355.07 104
18356.35 91
18357.63 104
18358.91 90
18360.19 87
18361.47 82
18362.75 80
18364.03 94
18365.32 69
18366.60 95
18367.88 104
18369.16 92
18370.44 89
18371.72 93
18373.00 87
18374.29 105
18375.57 102
18376.85 124
18378.13 90
18379.41 100
18380.70 109
18381.98 117
18383.26 91
18384.54 91
18385.82 115
18387.11 98
18388.39 105
18389.67 114
18390.95 87
18392.23 106
18393.52 99
18394.80 92
18396.08 98
18397.36 105
18398.65 99
18399.93 100
18401.21 88
18402.50 78
18403.78 86
18405.06 105
18406.34 108
18407.63 125
18408.91 96
18410.19 78
18411.48 89
18412.76 104
18414.04 88
18415.32 80
18416.61 96
18417.89 120
18419.17 75
18420.46 94
18421.74 80
18423.02 93
18424.31 77
18425.59 90
18426.87 73
18428.16 81
18429.44 117
18430.73 104
18432.01 92
18433.29 70
18434.58 85
18435.86 104
18437.14 100
18438.43 101
18439.71 101
18441.00 113
18442.28 109
18443.56 107
18444.85 110
18446.13 83
18447.42 90
18448.70 94
18449.99 85
18451.27 96
18452.56 95
18453.84 102
18455.12 107
18456.41 114
18457.69 89
18458.98 91
18460.26 73
18461.55 86
18462.83 105
18464.12 83
18465.40 81
18466.69 90
18467.97 89
18469.26 84
18470.54 109
18471.83 108
18473.11 91
18474.40 93
18475.68 94
18476.97 86
18478.25 103
18479.54 91
18480.82 74
18482.11 61
18483.40 81
18484.68 88
18485.97 114
18487.25 100
18488.54 92
18489.82 87
18491.11 75
18492.39 90
18493.68 91
18494.97 80
18496.25 90
18497.54 81
18498.82 90
18500.11 90
18501.40 81
18502.68 95
18503.97 96
18505.26 112
18506.54 94
18507.83 109
18509.11 95
18510.40 101
18511.69 70
18512.97 86
18514.26 118
18515.55 112
18516.83 105
18518.12 93
18519.41 87
18520.69 112
18521.98 89
18523.27 94
18524.56 87
18525.84 93
18527.13 94
18528.42 95
18529.70 98
18530.99 78
18532.28 79
18533.57 66
18534.85 90
18536.14 111
18537.43 124
18538.71 106
18540.00 94
18541.29 90
18542.58 88
18543.86 93
18545.15 87
18546.44 105
18547.73 102
18549.02 96
18550.30 90
18551.59 109
18552.88 93
18554.17 89
18555.46 117
18556.74 75
18558.03 86
18559.32 90
18560.61 106
18561.90 111
18563.18 99
18564.47 109
18565.76 95
18567.05 108
18568.34 88
18569.63 93
18570.92 117
18572.20 106
18573.49 110
18574.78 84
18576.07 95
18577.36 76
18578.65 109
18579.94 118
18581.23 106
18582.51 102
18583.80 107
18585.09 88
18586.38 112
18587.67 103
18588.96 125
18590.25 111
18591.54 118
18592.83 104
18594.12 120
18595.41 121
18596.70 117
18597.99 106
18599.28 101
18600.57 119
18601.85 108
18603.14 114
18604.43 105
18605.72 115
18607.01 114
18608.30 105
18609.59 86
18610.88 107
18612.17 95
18613.46 75
18614.75 107
18616.04 95
18617.33 95
18618.62 120
18619.91 118
18621.20 105
18622.50 92
18623.79 130
18625.08 99
18626.37 96
18627.66 96
18628.95 93
18630.24 94
18631.53 92
18632.82 112
18634.11 111
18635.40 95
18636.69 97
18637.98 87
18639.27 98
18640.57 115
18641.86 113
18643.15 108
18644.44 103
18645.73 99
18647.02 90
18648.31 107
18649.60 106
18650.89 105
18652.19 121
18653.48 119
18654.77 102
18656.06 122
18657.35 120
18658.64 125
18659.94 117
18661.23 103
18662.52 120
18663.81 93
18665.10 86
18666.39 80
18667.69 107
18668.98 79
18670.27 96
18671.56 80
18672.85 107
18674.15 94
18675.44 80
18676.73 111
18678.02 106
18679.32 108
18680.61 104
18681.90 98
18683.19 118
18684.49 125
18685.78 87
18687.07 105
18688.36 107
18689.66 113
18690.95 85
18692.24 112
18693.53 98
18694.83 83
18696.12 93
18697.41 95
18698.71 99
18700.00 118
18701.29 118
18702.59 76
18703.88 104
18705.17 91
18706.47 91
18707.76 86
18709.05 88
18710.35 85
18711.64 74
18712.93 88
18714.23 91
18715.52 92
18716.81 88
18718.11 114
18719.40 97
18720.70 86
18721.99 102
18723.28 117
18724.58 82
18725.87 120
18727.16 101
18728.46 82
18729.75 106
18731.05 110
18732.34 94
18733.64 91
18734.93 97
18736.22 86
18737.52 77
18738.81 87
18740.11 101
18741.40 90
18742.70 79
18743.99 87
18745.29 69
18746.58 72
18747.87 105
18749.17 96
18750.46 87
18751.76 86
18753.05 93
18754.35 98
18755.64 94
18756.94 89
18758.23 77
18759.53 90
18760.82 94
18762.12 92
18763.42 108
18764.71 94
18766.01 73
18767.30 90
18768.60 91
18769.89 109
18771.19 83
18772.48 98
18773.78 78
18775.07 100
18776.37 90
18777.67 88
18778.96 90
18780.26 106
18781.55 101
18782.85 85
18784.15 80
18785.44 80
18786.74 88
18788.03 98
18789.33 99
18790.63 83
18791.92 102
18793.22 75
18794.52 87
18795.81 75
18797.11 82
18798.40 94
18799.70 77
18801.00 96
18802.29 72
18803.59 80
18804.89 73
18806.18 106
18807.48 106
18808.78 75
18810.07 67
18811.37 88
18812.67 88
18813.97 97
18815.26 105
18816.56 96
18817.86 114
18819.15 103
18820.45 119
18821.75 100
18823.05 87
18824.34 82
18825.64 131
18826.94 103
18828.24 102
18829.53 83
18830.83 107
18832.13 113
18833.43 103
18834.72 103
18836.02 111
18837.32 118
18838.62 84
18839.92 82
18841.21 81
18842.51 95
18843.81 85
18845.11 76
18846.41 80
18847.70 102
18849.00 96
18850.30 91
18851.60 94
18852.90 108
18854.20 116
18855.49 103
18856.79 110
18858.09 100
18859.39 87
18860.69 130
18861.99 112
18863.29 96
18864.58 114
18865.88 97
18867.18 110
18868.48 93
18869.78 80
18871.08 93
18872.38 101
18873.68 85
18874.98 108
18876.28 108
18877.57 103
18878.87 89
18880.17 79
18881.47 95
18882.77 92
18884.07 106
18885.37 102
18886.67 109
18887.97 86
18889.27 95
18890.57 110
18891.87 129
18893.17 113
18894.47 96
18895.77 89
18897.07 105
18898.37 84
18899.67 99
18900.97 88
18902.27 85
18903.57 108
18904.87 76
18906.17 87
18907.47 83
18908.77 94
18910.07 92
18911.37 85
18912.67 96
18913.97 98
18915.27 94
18916.57 76
18917.87 76
18919.17 101
18920.47 86
18921.78 91
18923.08 103
18924.38 81
18925.68 91
18926.98 79
18928.28 89
18929.58 72
18930.88 81
18932.18 104
18933.48 110
18934.79 81
18936.09 77
18937.39 88
18938.69 81
18939.99 92
18941.29 89
18942.59 100
18943.90 102
18945.20 85
18946.50 76
18947.80 77
18949.10 79
18950.40 102
18951.71 101
18953.01 106
18954.31 76
18955.61 99
18956.91 109
18958.21 93
18959.52 82
18960.82 115
18962.12 100
18963.42 105
18964.73 93
18966.03 82
18967.33 98
18968.63 107
18969.93 87
18971.24 87
18972.54 90
18973.84 92
18975.14 97
18976.45 87
18977.75 89
18979.05 83
18980.36 90
18981.66 78
18982.96 89
18984.26 92
18985.57 83
18986.87 78
18988.17 87
18989.48 82
18990.78 97
18992.08 96
18993.39 90
18994.69 80
18995.99 88
18997.30 82
18998.60 92
18999.90 114
19001.21 97
19002.51 87
19003.81 91
19005.12 81
19006.42 87
19007.72 94
19009.03 60
19010.33 87
19011.64 97
19012.94 80
19014.24 75
19015.55 79
19016.85 86
19018.16 89
19019.46 77
19020.76 85
19022.07 77
19023.37 74
19024.68 80
19025.98 71
19027.29 88
19028.59 67
19029.89 77
19031.20 89
19032.50 76
19033.81 68
19035.11 87
19036.42 76
19037.72 90
19039.03 82
19040.33 73
19041.64 72
19042.94 100
19044.25 79
19045.55 87
19046.86 94
19048.16 88
19049.47 106
19050.77 117
19052.08 75
19053.38 91
19054.69 81
19055.99 84
19057.30 93
19058.60 78
19059.91 120
19061.22 96
19062.52 82
19063.83 88
19065.13 78
19066.44 76
19067.74 80
19069.05 103
19070.36 92
19071.66 91
19072.97 93
19074.27 84
19075.58 71
19076.89 66
19078.19 80
19079.50 101
19080.80 99
19082.11 96
19083.42 97
19084.72 79
19086.03 88
19087.34 76
19088.64 96
19089.95 95
19091.26 81
19092.56 83
19093.87 102
19095.18 87
19096.48 93
19097.79 88
19099.10 88
19100.40 87
19101.71 89
19103.02 71
19104.32 77
19105.63 84
19106.94 76
19108.25 80
19109.55 97
19110.86 79
19112.17 75
19113.48 97
19114.78 100
19116.09 95
19117.40 85
19118.71 91
19120.01 76
19121.32 66
19122.63 79
19123.94 94
19125.24 82
19126.55 115
19127.86 107
19129.17 109
19130.47 100
19131.78 88
19133.09 104
19134.40 85
19135.71 87
19137.02 85
19138.32 97
19139.63 105
19140.94 70
19142.25 82
19143.56 95
19144.87 96
19146.17 96
19147.48 102
19148.79 86
19150.10 77
19151.41 98
19152.72 98
19154.03 70
19155.33 93
19156.64 79
19157.95 92
19159.26 95
19160.57 86
19161.88 96
19163.19 90
19164.50 89
19165.81 81
19167.12 85
19168.42 65
19169.73 82
19171.04 89
19172.35 97
19173.66 77
19174.97 87
19176.28 67
19177.59 79
19178.90 89
19180.21 63
19181.52 63
19182.83 78
19184.14 74
19185.45 78
19186.76 85
19188.07 91
19189.38 93
19190.69 106
19192.00 95
19193.31 74
19194.62 70
19195.93 78
19197.24 94
19198.55 77
19199.86 88
19201.17 77
19202.48 96
19203.79 78
19205.10 90
19206.41 81
19207.72 84
19209.03 97
19210.34 106
19211.66 85
19212.97 81
19214.28 96
19215.59 86
19216.90 84
19218.21 84
19219.52 98
19220.83 90
19222.14 67
19223.45 78
19224.77 62
19226.08 113
19227.39 103
19228.70 83
19230.01 102
19231.32 79
19232.63 97
19233.94 101
19235.26 71
19236.57 88
19237.88 86
19239.19 95
19240.50 64
19241.81 68
19243.13 75
19244.44 80
19245.75 100
19247.06 81
19248.37 76
19249.69 92
19251.00 80
19252.31 70
19253.62 88
19254.93 81
19256.25 73
19257.56 106
19258.87 93
19260.18 81
19261.50 100
19262.81 85
19264.12 101
19265.43 97
19266.75 92
19268.06 80
19269.37 77
19270.68 112
19272.00 92
19273.31 94
19274.62 93
19275.94 106
19277.25 102
19278.56 60
19279.88 78
19281.19 93
19282.50 105
19283.81 116
19285.13 69
19286.44 85
19287.75 91
19289.07 89
19290.38 107
19291.70 107
19293.01 95
19294.32 86
19295.64 92
19296.95 80
19298.26 94
19299.58 81
19300.89 83
19302.20 90
19303.52 87
19304.83 96
19306.15 92
19307.46 97
19308.77 73
19310.09 88
19311.40 73
19312.72 86
19314.03 87
19315.35 83
19316.66 74
19317.97 92
19319.29 70
19320.60 80
19321.92 68
19323.23 85
19324.55 103
19325.86 76
19327.18 91
19328.49 91
19329.81 101
19331.12 85
19332.44 82
19333.75 75
19335.07 100
19336.38 120
19337.70 86
19339.01 69
19340.33 83
19341.64 79
19342.96 102
19344.27 69
19345.59 101
19346.90 73
19348.22 74
19349.53 70
19350.85 73
19352.16 93
19353.48 85
19354.79 81
19356.11 85
19357.43 98
19358.74 88
19360.06 86
19361.37 84
19362.69 95
19364.01 82
19365.32 84
19366.64 67
19367.95 85
19369.27 95
19370.59 82
19371.90 103
19373.22 72
19374.53 85
19375.85 97
19377.17 115
19378.48 75
19379.80 74
19381.12 79
19382.43 95
19383.75 92
19385.07 85
19386.38 70
19387.70 78
19389.02 64
19390.33 62
19391.65 103
19392.97 87
19394.28 95
19395.60 102
19396.92 79
19398.24 77
19399.55 76
19400.87 84
19402.19 87
19403.50 88
19404.82 96
19406.14 75
19407.46 74
19408.77 93
19410.09 83
19411.41 82
19412.73 77
19414.04 90
19415.36 104
19416.68 90
19418.00 107
19419.32 85
19420.63 75
19421.95 103
19423.27 104
19424.59 79
19425.91 80
19427.22 75
19428.54 70
19429.86 88
19431.18 92
19432.50 87
19433.82 95
19435.13 90
19436.45 83
19437.77 83
19439.09 107
19440.41 78
19441.73 98
19443.04 76
19444.36 95
19445.68 76
19447.00 90
19448.32 91
19449.64 65
19450.96 79
19452.28 82
19453.60 94
19454.91 95
19456.23 109
19457.55 96
19458.87 74
19460.19 51
19461.51 78
19462.83 78
19464.15 90
19465.47 86
19466.79 75
19468.11 86
19469.43 70
19470.75 82
19472.07 86
19473.39 80
19474.71 88
19476.03 116
19477.35 89
19478.67 83
19479.99 73
19481.30 79
19482.62 79
19483.94 117
19485.27 89
19486.59 85
19487.91 84
19489.23 84
19490.55 83
19491.87 81
19493.19 87
19494.51 96
19495.83 81
19497.15 81
19498.47 82
19499.79 73
19501.11 90
19502.43 82
19503.75 87
19505.07 76
19506.39 91
19507.71 80
19509.03 78
19510.36 63
19511.68 84
19513.00 90
19514.32 95
19515.64 83
19516.96 74
19518.28 77
19519.60 67
19520.92 97
19522.25 67
19523.57 72
19524.89 64
19526.21 83
19527.53 79
19528.85 87
19530.17 68
19531.50 78
19532.82 84
19534.14 79
19535.46 104
19536.78 90
19538.11 100
19539.43 84
19540.75 65
19542.07 88
19543.39 83
19544.72 73
19546.04 79
19547.36 75
19548.68 71
19550.00 74
19551.33 86
19552.65 77
19553.97 70
19555.29 64
19556.62 88
19557.94 97
19559.26 83
19560.58 107
19561.91 83
19563.23 85
19564.55 76
19565.88 85
19567.20 84
19568.52 81
19569.84 98
19571.17 90
19572.49 83
19573.81 85
19575.14 73
19576.46 59
19577.78 101
19579.11 100
19580.43 78
19581.75 77
19583.08 86
19584.40 73
19585.72 74
19587.05 78
19588.37 78
19589.69 90
19591.02 80
19592.34 66
19593.67 96
19594.99 90
19596.31 86
19597.64 85
19598.96 91
19600.28 101
19601.61 84
19602.93 93
19604.26 70
19605.58 97
19606.91 98
19608.23 81
19609.55 98
19610.88 88
19612.20 71
19613.53 89
19614.85 82
19616.18 83
19617.50 81
19618.83 96
19620.15 96
19621.47 87
19622.80 81
19624.12 78
19625.45 86
19626.77 89
19628.10 77
19629.42 99
19630.75 93
19632.07 91
19633.40 93
19634.72 82
19636.05 89
19637.37 79
19638.70 86
19640.03 102
19641.35 98
19642.68 76
19644.00 71
19645.33 76
19646.65 81
19647.98 88
19649.30 91
19650.63 85
19651.96 86
19653.28 96
19654.61 110
19655.93 98
19657.26 85
19658.58 79
19659.91 89
19661.24 99
19662.56 78
19663.89 84
19665.22 82
19666.54 105
19667.87 88
19669.19 95
19670.52 78
19671.85 86
19673.17 101
19674.50 95
19675.83 86
19677.15 81
19678.48 74
19679.81 88
19681.13 89
19682.46 70
19683.79 78
19685.11 78
19686.44 99
19687.77 79
19689.09 60
19690.42 89
19691.75 90
19693.08 98
19694.40 85
19695.73 95
19697.06 98
19698.39 93
19699.71 91
19701.04 79
19702.37 96
19703.69 90
19705.02 80
19706.35 96
19707.68 97
19709.01 82
19710.33 89
19711.66 83
19712.99 85
19714.32 89
19715.64 89
19716.97 100
19718.30 93
19719.63 72
19720.96 69
19722.28 82
19723.61 87
19724.94 67
19726.27 78
19727.60 92
19728.93 76
19730.25 81
19731.58 78
19732.91 78
19734.24 91
19735.57 89
19736.90 79
19738.23 86
19739.55 86
19740.88 111
19742.21 103
19743.54 91
19744.87 88
19746.20 104
19747.53 87
19748.86 86
19750.19 97
19751.51 81
19752.84 85
19754.17 75
19755.50 95
19756.83 80
19758.16 90
19759.49 84
19760.82 87
19762.15 78
19763.48 84
19764.81 93
19766.14 83
19767.47 82
19768.80 78
19770.13 80
19771.46 73
19772.79 83
19774.12 75
19775.45 79
19776.78 74
19778.11 90
19779.44 80
19780.77 61
19782.10 93
19783.43 82
19784.76 68
19786.09 78
19787.42 82
19788.75 95
19790.08 108
19791.41 98
19792.74 80
19794.07 113
19795.40 111
19796.73 88
19798.06 77
19799.39 69
19800.72 75
19802.05 80
19803.39 77
19804.72 83
19806.05 94
19807.38 75
19808.71 67
19810.04 65
19811.37 79
19812.70 81
19814.03 89
19815.37 83
19816.70 76
19818.03 76
19819.36 84
19820.69 99
19822.02 86
19823.35 97
19824.69 82
19826.02 89
19827.35 78
19828.68 80
19830.01 82
19831.34 83
19832.68 78
19834.01 95
19835.34 80
19836.67 85
19838.00 81
19839.34 78
19840.67 79
19842.00 67
19843.33 68
19844.67 78
19846.00 96
19847.33 81
19848.66 87
19849.99 76
19851.33 85
19852.66 87
19853.99 78
19855.32 81
19856.66 75
19857.99 74
19859.32 93
19860.66 78
19861.99 63
19863.32 89
19864.65 78
19865.99 80
19867.32 101
19868.65 88
19869.99 92
19871.32 83
19872.65 80
19873.99 91
19875.32 75
19876.65 68
19877.99 71
19879.32 87
19880.65 95
19881.99 94
19883.32 91
19884.65 97
19885.99 97
19887.32 92
19888.66 114
19889.99 94
19891.32 77
19892.66 81
19893.99 82
19895.32 66
19896.66 83
19897.99 78
19899.33 85
19900.66 70
19902.00 90
19903.33 92
19904.66 92
19906.00 89
19907.33 65
19908.67 93
19910.00 88
19911.34 80
19912.67 84
19914.01 76
19915.34 61
19916.67 69
19918.01 67
19919.34 71
19920.68 85
19922.01 86
19923.35 70
19924.68 64
19926.02 82
19927.35 82
19928.69 74
19930.02 93
19931.36 105
19932.69 84
19934.03 86
19935.37 81
19936.70 90
19938.04 78
19939.37 90
19940.71 101
19942.04 92
19943.38 77
19944.71 99
19946.05 83
19947.39 79
19948.72 86
19950.06 79
19951.39 71
19952.73 80
19954.06 80
19955.40 92
19956.74 78
19958.07 81
19959.41 105
19960.74 80
19962.08 75
19963.42 71
19964.75 82
19966.09 65
19967.43 98
19968.76 82
19970.10 84
19971.44 77
19972.77 59
19974.11 77
19975.45 88
19976.78 72
19978.12 84
19979.46 82
19980.79 61
19982.13 68
19983.47 68
19984.80 89
19986.14 64
19987.48 71
19988.82 70
19990.15 120
19991.49 89
19992.83 78
19994.16 105
19995.50 74
19996.84 95
19998.18 83
19999.51 71
20000.85 81
20002.19 74
20003.53 83
20004.86 88
20006.20 98
20007.54 71
20008.88 86
20010.22 73
20011.55 66
20012.89 64
20014.23 78
20015.57 86
20016.91 84
20018.24 75
20019.58 79
20020.92 81
20022.26 87
20023.60 95
20024.93 82
20026.27 87
20027.61 76
20028.95 87
20030.29 87
20031.63 65
20032.97 79
20034.30 106
20035.64 84
20036.98 88
20038.32 73
20039.66 75
20041.00 93
20042.34 87
20043.68 78
20045.01 69
20046.35 73
20047.69 86
20049.03 81
20050.37 68
20051.71 72
20053.05 88
20054.39 110
20055.73 88
20057.07 83
20058.41 91
20059.75 81
20061.09 66
20062.43 74
20063.77 78
20065.11 75
20066.45 85
20067.79 82
20069.12 81
20070.46 81
20071.80 80
20073.14 73
20074.48 92
20075.82 67
20077.16 81
20078.50 55
20079.85 86
20081.19 75
20082.53 66
20083.87 77
20085.21 87
20086.55 84
20087.89 87
20089.23 88
20090.57 87
20091.91 101
20093.25 113
20094.59 86
20095.93 83
20097.27 85
20098.61 85
20099.95 93
20101.29 79
20102.64 66
20103.98 86
20105.32 96
20106.66 76
20108.00 89
20109.34 81
20110.68 72
20112.02 83
20113.36 90
20114.71 79
20116.05 64
20117.39 80
20118.73 65
20120.07 68
20121.41 64
20122.75 94
20124.10 107
20125.44 85
20126.78 83
20128.12 97
20129.46 88
