# Supplementary material for: MALDI-TOF MS typing enables the classification of brewing yeasts of the genus Saccharomyces to major beer styles
Source: PLoS One. 2017 Aug 9;12(8):e0181694. doi: 10.1371/journal.pone.0181694 (PMC5549903; doi:10.1371/journal.pone.0181694)
Supplement: S10 File — The directory includes 90 raw files and was zipped to “.zip”; the folder has three strains with 30 spectra per strain; S1 Text explains the raw files with an example and Table 1 represents the yeast strains used within the experiment. (ZIP) [file pone.0181694.s013.zip › 28-30/30332a-998-OG-Koe-Koe-YPG-18h-E-E_2015-08-19__0_C9_1.dat]

1998.76 971
1999.18 991
1999.60 895
2000.02 948
2000.44 870
2000.87 811
2001.29 851
2001.71 891
2002.13 1021
2002.55 911
2002.97 937
2003.40 898
2003.82 940
2004.24 895
2004.66 851
2005.08 861
2005.50 860
2005.93 912
2006.35 865
2006.77 890
2007.19 906
2007.62 935
2008.04 867
2008.46 943
2008.88 1031
2009.30 904
2009.73 940
2010.15 833
2010.57 934
2010.99 938
2011.42 942
2011.84 1020
2012.26 838
2012.68 936
2013.11 918
2013.53 838
2013.95 855
2014.38 907
2014.80 888
2015.22 731
2015.64 754
2016.07 879
2016.49 851
2016.91 838
2017.34 921
2017.76 938
2018.18 757
2018.61 866
2019.03 818
2019.45 825
2019.88 843
2020.30 820
2020.72 787
2021.15 751
2021.57 933
2021.99 916
2022.42 865
2022.84 803
2023.27 867
2023.69 882
2024.11 927
2024.54 822
2024.96 760
2025.39 744
2025.81 715
2026.23 777
2026.66 766
2027.08 878
2027.51 722
2027.93 804
2028.36 807
2028.78 869
2029.20 983
2029.63 940
2030.05 759
2030.48 688
2030.90 608
2031.33 784
2031.75 877
2032.18 815
2032.60 778
2033.03 832
2033.45 821
2033.88 785
2034.30 760
2034.73 849
2035.15 696
2035.58 776
2036.00 887
2036.43 966
2036.85 974
2037.28 822
2037.70 863
2038.13 898
2038.55 882
2038.98 901
2039.40 973
2039.83 873
2040.25 859
2040.68 914
2041.11 959
2041.53 930
2041.96 917
2042.38 920
2042.81 855
2043.23 1031
2043.66 1022
2044.09 919
2044.51 787
2044.94 844
2045.37 947
2045.79 909
2046.22 808
2046.64 953
2047.07 851
2047.50 808
2047.92 806
2048.35 808
2048.78 844
2049.20 901
2049.63 882
2050.06 807
2050.48 895
2050.91 1003
2051.34 892
2051.76 947
2052.19 895
2052.62 802
2053.04 782
2053.47 823
2053.90 802
2054.32 818
2054.75 694
2055.18 785
2055.61 860
2056.03 868
2056.46 903
2056.89 981
2057.31 846
2057.74 812
2058.17 851
2058.60 836
2059.02 815
2059.45 828
2059.88 767
2060.31 758
2060.73 795
2061.16 757
2061.59 810
2062.02 949
2062.45 955
2062.87 818
2063.30 786
2063.73 789
2064.16 897
2064.59 858
2065.01 906
2065.44 907
2065.87 1015
2066.30 1014
2066.73 896
2067.16 1078
2067.58 1014
2068.01 1038
2068.44 979
2068.87 1088
2069.30 956
2069.73 923
2070.16 983
2070.58 980
2071.01 981
2071.44 909
2071.87 968
2072.30 972
2072.73 889
2073.16 831
2073.59 812
2074.02 950
2074.45 887
2074.87 921
2075.30 933
2075.73 906
2076.16 876
2076.59 939
2077.02 898
2077.45 795
2077.88 802
2078.31 881
2078.74 991
2079.17 869
2079.60 934
2080.03 920
2080.46 856
2080.89 815
2081.32 970
2081.75 901
2082.18 930
2082.61 1070
2083.04 1199
2083.47 1041
2083.90 963
2084.33 866
2084.76 917
2085.19 962
2085.62 907
2086.05 929
2086.48 929
2086.91 872
2087.34 839
2087.77 928
2088.20 899
2088.63 826
2089.06 730
2089.49 820
2089.92 893
2090.35 823
2090.79 760
2091.22 866
2091.65 913
2092.08 908
2092.51 874
2092.94 883
2093.37 810
2093.80 902
2094.23 900
2094.66 870
2095.10 888
2095.53 951
2095.96 878
2096.39 862
2096.82 907
2097.25 932
2097.68 935
2098.12 861
2098.55 819
2098.98 783
2099.41 830
2099.84 702
2100.27 733
2100.71 843
2101.14 825
2101.57 730
2102.00 928
2102.43 783
2102.87 857
2103.30 974
2103.73 932
2104.16 865
2104.60 714
2105.03 779
2105.46 836
2105.89 792
2106.32 860
2106.76 826
2107.19 891
2107.62 827
2108.05 917
2108.49 901
2108.92 867
2109.35 896
2109.79 897
2110.22 898
2110.65 847
2111.08 951
2111.52 970
2111.95 863
2112.38 820
2112.82 894
2113.25 898
2113.68 909
2114.12 880
2114.55 837
2114.98 823
2115.42 806
2115.85 730
2116.28 701
2116.72 802
2117.15 882
2117.58 972
2118.02 792
2118.45 763
2118.88 803
2119.32 800
2119.75 913
2120.19 843
2120.62 819
2121.05 847
2121.49 802
2121.92 835
2122.36 859
2122.79 847
2123.22 870
2123.66 848
2124.09 885
2124.53 806
2124.96 700
2125.40 760
2125.83 832
2126.26 879
2126.70 847
2127.13 805
2127.57 870
2128.00 883
2128.44 757
2128.87 748
2129.31 757
2129.74 850
2130.18 963
2130.61 948
2131.05 854
2131.48 910
2131.92 868
2132.35 889
2132.79 917
2133.22 887
2133.66 991
2134.09 892
2134.53 845
2134.96 929
2135.40 985
2135.83 1047
2136.27 942
2136.70 1012
2137.14 1038
2137.58 944
2138.01 907
2138.45 974
2138.88 1064
2139.32 1026
2139.75 919
2140.19 913
2140.63 876
2141.06 925
2141.50 832
2141.93 950
2142.37 923
2142.81 923
2143.24 804
2143.68 947
2144.12 954
2144.55 962
2144.99 881
2145.43 813
2145.86 790
2146.30 759
2146.73 883
2147.17 806
2147.61 831
2148.04 933
2148.48 1003
2148.92 1030
2149.35 988
2149.79 897
2150.23 933
2150.67 993
2151.10 1058
2151.54 1068
2151.98 1224
2152.41 1112
2152.85 1017
2153.29 1056
2153.73 1047
2154.16 1055
2154.60 1046
2155.04 967
2155.48 869
2155.91 960
2156.35 887
2156.79 800
2157.23 827
2157.66 872
2158.10 975
2158.54 955
2158.98 954
2159.41 823
2159.85 827
2160.29 764
2160.73 889
2161.17 905
2161.60 902
2162.04 795
2162.48 918
2162.92 835
2163.36 979
2163.80 946
2164.23 992
2164.67 965
2165.11 956
2165.55 889
2165.99 839
2166.43 953
2166.86 943
2167.30 952
2167.74 907
2168.18 888
2168.62 980
2169.06 894
2169.50 975
2169.94 916
2170.38 997
2170.81 1117
2171.25 897
2171.69 855
2172.13 995
2172.57 1012
2173.01 1054
2173.45 916
2173.89 961
2174.33 1040
2174.77 1166
2175.21 1039
2175.65 1174
2176.09 1233
2176.53 1069
2176.96 1198
2177.40 1213
2177.84 1194
2178.28 1148
2178.72 1029
2179.16 1181
2179.60 1005
2180.04 780
2180.48 849
2180.92 1088
2181.36 930
2181.80 927
2182.24 1084
2182.68 1050
2183.12 985
2183.56 799
2184.01 928
2184.45 1016
2184.89 887
2185.33 884
2185.77 934
2186.21 945
2186.65 1025
2187.09 956
2187.53 854
2187.97 829
2188.41 858
2188.85 926
2189.29 1141
2189.73 1164
2190.17 1031
2190.62 1038
2191.06 1115
2191.50 1077
2191.94 1020
2192.38 999
2192.82 1055
2193.26 1106
2193.70 1191
2194.15 984
2194.59 920
2195.03 892
2195.47 945
2195.91 1132
2196.35 1153
2196.79 1067
2197.24 975
2197.68 962
2198.12 1070
2198.56 980
2199.00 1010
2199.45 1005
2199.89 979
2200.33 892
2200.77 855
2201.21 869
2201.66 783
2202.10 935
2202.54 890
2202.98 851
2203.42 905
2203.87 931
2204.31 942
2204.75 896
2205.19 871
2205.64 968
2206.08 910
2206.52 879
2206.96 971
2207.41 944
2207.85 908
2208.29 941
2208.74 971
2209.18 959
2209.62 963
2210.06 916
2210.51 1005
2210.95 903
2211.39 815
2211.84 986
2212.28 920
2212.72 917
2213.17 1070
2213.61 895
2214.05 974
2214.50 936
2214.94 873
2215.38 893
2215.83 981
2216.27 950
2216.71 960
2217.16 903
2217.60 906
2218.05 889
2218.49 897
2218.93 834
2219.38 880
2219.82 863
2220.26 902
2220.71 872
2221.15 882
2221.60 856
2222.04 909
2222.49 941
2222.93 865
2223.37 976
2223.82 979
2224.26 976
2224.71 997
2225.15 951
2225.60 1028
2226.04 1036
2226.49 1096
2226.93 1161
2227.37 1037
2227.82 1055
2228.26 1013
2228.71 1114
2229.15 991
2229.60 993
2230.04 911
2230.49 965
2230.93 1015
2231.38 1065
2231.82 1023
2232.27 1025
2232.71 1136
2233.16 1098
2233.61 1166
2234.05 1056
2234.50 960
2234.94 1091
2235.39 1123
2235.83 1076
2236.28 975
2236.72 955
2237.17 1007
2237.61 1018
2238.06 884
2238.51 924
2238.95 837
2239.40 907
2239.84 966
2240.29 920
2240.74 1015
2241.18 1008
2241.63 952
2242.07 1016
2242.52 894
2242.97 863
2243.41 943
2243.86 862
2244.31 861
2244.75 808
2245.20 907
2245.65 920
2246.09 937
2246.54 852
2246.99 910
2247.43 875
2247.88 907
2248.33 871
2248.77 1000
2249.22 951
2249.67 908
2250.11 1016
2250.56 999
2251.01 896
2251.45 851
2251.90 839
2252.35 843
2252.80 771
2253.24 871
2253.69 868
2254.14 938
2254.59 824
2255.03 821
2255.48 816
2255.93 886
2256.38 782
2256.82 728
2257.27 881
2257.72 804
2258.17 826
2258.61 834
2259.06 844
2259.51 896
2259.96 877
2260.41 909
2260.85 845
2261.30 938
2261.75 812
2262.20 916
2262.65 972
2263.09 1013
2263.54 1152
2263.99 1075
2264.44 1122
2264.89 1191
2265.34 1206
2265.79 1093
2266.23 1144
2266.68 1235
2267.13 1143
2267.58 1167
2268.03 1156
2268.48 1076
2268.93 1061
2269.38 1048
2269.82 1112
2270.27 1135
2270.72 1162
2271.17 1029
2271.62 1021
2272.07 1016
2272.52 1086
2272.97 1034
2273.42 1021
2273.87 1058
2274.32 1042
2274.77 949
2275.21 944
2275.66 920
2276.11 991
2276.56 1036
2277.01 958
2277.46 907
2277.91 915
2278.36 963
2278.81 965
2279.26 982
2279.71 978
2280.16 1040
2280.61 1002
2281.06 909
2281.51 1067
2281.96 916
2282.41 867
2282.86 846
2283.31 859
2283.76 1033
2284.21 1098
2284.66 1021
2285.11 1006
2285.56 1033
2286.02 910
2286.47 924
2286.92 1061
2287.37 1033
2287.82 1041
2288.27 1057
2288.72 1173
2289.17 1232
2289.62 1178
2290.07 1227
2290.52 1160
2290.97 1382
2291.42 1571
2291.88 1579
2292.33 1630
2292.78 1666
2293.23 1779
2293.68 1790
2294.13 1685
2294.58 1630
2295.04 1551
2295.49 1529
2295.94 1469
2296.39 1564
2296.84 1540
2297.29 1376
2297.74 1333
2298.20 1203
2298.65 1089
2299.10 1171
2299.55 1086
2300.00 1052
2300.46 1007
2300.91 1023
2301.36 912
2301.81 833
2302.26 967
2302.72 1038
2303.17 1047
2303.62 828
2304.07 862
2304.53 1028
2304.98 938
2305.43 786
2305.88 970
2306.33 1001
2306.79 959
2307.24 992
2307.69 996
2308.15 953
2308.60 1056
2309.05 1029
2309.50 1054
2309.96 1115
2310.41 1149
2310.86 1143
2311.32 1144
2311.77 1148
2312.22 1242
2312.68 1138
2313.13 1080
2313.58 1055
2314.03 1082
2314.49 1075
2314.94 1014
2315.39 1029
2315.85 1136
2316.30 1121
2316.76 1018
2317.21 925
2317.66 1033
2318.12 1098
2318.57 1063
2319.02 1078
2319.48 1011
2319.93 937
2320.39 1023
2320.84 984
2321.29 981
2321.75 939
2322.20 1056
2322.66 1025
2323.11 1110
2323.56 1037
2324.02 949
2324.47 1078
2324.93 1105
2325.38 1109
2325.84 1113
2326.29 1003
2326.74 1102
2327.20 1178
2327.65 1018
2328.11 1103
2328.56 1144
2329.02 1141
2329.47 1181
2329.93 1238
2330.38 1216
2330.84 1253
2331.29 1330
2331.75 1241
2332.20 1220
2332.66 1229
2333.11 1076
2333.57 1217
2334.02 1363
2334.48 1182
2334.93 1123
2335.39 1098
2335.84 1080
2336.30 1040
2336.76 940
2337.21 1118
2337.67 1065
2338.12 962
2338.58 1075
2339.03 1092
2339.49 1112
2339.95 1165
2340.40 1116
2340.86 1042
2341.31 1139
2341.77 1106
2342.23 1154
2342.68 1313
2343.14 1139
2343.59 1210
2344.05 1201
2344.51 1073
2344.96 1068
2345.42 1004
2345.88 1134
2346.33 1210
2346.79 1182
2347.24 1173
2347.70 1151
2348.16 1356
2348.61 1203
2349.07 1190
2349.53 1255
2349.99 1206
2350.44 1081
2350.90 1097
2351.36 1105
2351.81 1124
2352.27 1059
2352.73 976
2353.18 932
2353.64 1126
2354.10 930
2354.56 891
2355.01 915
2355.47 873
2355.93 919
2356.38 985
2356.84 957
2357.30 939
2357.76 965
2358.22 1013
2358.67 1113
2359.13 981
2359.59 1039
2360.05 1070
2360.50 1014
2360.96 953
2361.42 1046
2361.88 1084
2362.34 982
2362.79 1054
2363.25 1034
2363.71 1018
2364.17 1054
2364.63 1039
2365.08 961
2365.54 934
2366.00 1110
2366.46 1069
2366.92 986
2367.38 1045
2367.84 1055
2368.29 978
2368.75 1059
2369.21 1045
2369.67 1005
2370.13 1000
2370.59 1065
2371.05 1092
2371.50 1018
2371.96 932
2372.42 1061
2372.88 1008
2373.34 1035
2373.80 916
2374.26 888
2374.72 914
2375.18 989
2375.64 955
2376.10 855
2376.56 938
2377.02 920
2377.47 1127
2377.93 860
2378.39 953
2378.85 904
2379.31 844
2379.77 842
2380.23 917
2380.69 932
2381.15 865
2381.61 888
2382.07 904
2382.53 1066
2382.99 1025
2383.45 879
2383.91 869
2384.37 816
2384.83 877
2385.29 1040
2385.75 997
2386.21 986
2386.67 915
2387.13 970
2387.59 1032
2388.05 958
2388.52 931
2388.98 964
2389.44 975
2389.90 1112
2390.36 969
2390.82 874
2391.28 978
2391.74 921
2392.20 950
2392.66 868
2393.12 912
2393.58 926
2394.05 926
2394.51 1024
2394.97 819
2395.43 947
2395.89 942
2396.35 965
2396.81 991
2397.27 968
2397.74 977
2398.20 948
2398.66 997
2399.12 960
2399.58 883
2400.04 959
2400.50 840
2400.97 936
2401.43 777
2401.89 856
2402.35 794
2402.81 847
2403.28 979
2403.74 955
2404.20 954
2404.66 1013
2405.12 1004
2405.59 919
2406.05 956
2406.51 911
2406.97 924
2407.44 821
2407.90 860
2408.36 927
2408.82 868
2409.29 918
2409.75 941
2410.21 830
2410.67 900
2411.14 898
2411.60 866
2412.06 988
2412.52 908
2412.99 859
2413.45 971
2413.91 957
2414.38 949
2414.84 981
2415.30 1010
2415.77 880
2416.23 1125
2416.69 1003
2417.16 1114
2417.62 1061
2418.08 1064
2418.55 1047
2419.01 1104
2419.47 1323
2419.94 1314
2420.40 1319
2420.86 1302
2421.33 1201
2421.79 1232
2422.25 1249
2422.72 1172
2423.18 1109
2423.65 1129
2424.11 960
2424.57 1011
2425.04 995
2425.50 904
2425.97 1010
2426.43 1023
2426.90 1095
2427.36 1046
2427.82 1027
2428.29 1089
2428.75 1044
2429.22 1026
2429.68 960
2430.15 991
2430.61 886
2431.08 910
2431.54 932
2432.00 1009
2432.47 1132
2432.93 1131
2433.40 961
2433.86 1069
2434.33 1002
2434.79 1145
2435.26 1106
2435.72 1052
2436.19 1120
2436.65 1220
2437.12 1234
2437.58 1083
2438.05 1090
2438.52 1132
2438.98 1069
2439.45 991
2439.91 1098
2440.38 1044
2440.84 1187
2441.31 1281
2441.77 1228
2442.24 1194
2442.71 1271
2443.17 1367
2443.64 1163
2444.10 1221
2444.57 1152
2445.03 1188
2445.50 1172
2445.97 1026
2446.43 1065
2446.90 1132
2447.37 1073
2447.83 1106
2448.30 1047
2448.76 974
2449.23 1051
2449.70 1029
2450.16 1002
2450.63 1095
2451.10 939
2451.56 893
2452.03 923
2452.50 907
2452.96 941
2453.43 950
2453.90 847
2454.36 849
2454.83 848
2455.30 905
2455.76 1052
2456.23 907
2456.70 881
2457.17 980
2457.63 1048
2458.10 1008
2458.57 932
2459.03 937
2459.50 988
2459.97 1008
2460.44 1079
2460.90 952
2461.37 894
2461.84 985
2462.31 843
2462.77 830
2463.24 901
2463.71 903
2464.18 933
2464.65 850
2465.11 1008
2465.58 923
2466.05 916
2466.52 962
2466.99 966
2467.45 936
2467.92 953
2468.39 912
2468.86 972
2469.33 1086
2469.79 944
2470.26 961
2470.73 1024
2471.20 1072
2471.67 964
2472.14 854
2472.61 955
2473.07 960
2473.54 856
2474.01 908
2474.48 982
2474.95 973
2475.42 973
2475.89 965
2476.36 987
2476.82 921
2477.29 851
2477.76 859
2478.23 991
2478.70 916
2479.17 974
2479.64 913
2480.11 868
2480.58 1006
2481.05 968
2481.52 989
2481.99 1047
2482.46 1124
2482.93 977
2483.40 946
2483.87 873
2484.33 908
2484.80 972
2485.27 977
2485.74 982
2486.21 965
2486.68 986
2487.15 1004
2487.62 985
2488.09 1047
2488.56 1013
2489.03 964
2489.50 1078
2489.97 1160
2490.44 1110
2490.92 1084
2491.39 1023
2491.86 934
2492.33 1011
2492.80 932
2493.27 984
2493.74 1131
2494.21 1018
2494.68 935
2495.15 897
2495.62 1036
2496.09 1084
2496.56 1028
2497.03 849
2497.50 1064
2497.98 1075
2498.45 994
2498.92 1029
2499.39 960
2499.86 928
2500.33 980
2500.80 935
2501.27 922
2501.75 909
2502.22 840
2502.69 920
2503.16 908
2503.63 1060
2504.10 957
2504.57 961
2505.05 1022
2505.52 878
2505.99 768
2506.46 855
2506.93 929
2507.40 996
2507.88 1091
2508.35 1052
2508.82 990
2509.29 1127
2509.76 1087
2510.24 1108
2510.71 1103
2511.18 1055
2511.65 1110
2512.13 1057
2512.60 1200
2513.07 1175
2513.54 986
2514.02 1085
2514.49 1148
2514.96 1273
2515.43 1108
2515.91 985
2516.38 1027
2516.85 1085
2517.32 938
2517.80 937
2518.27 1087
2518.74 1003
2519.22 858
2519.69 886
2520.16 994
2520.64 899
2521.11 916
2521.58 988
2522.06 964
2522.53 934
2523.00 1022
2523.48 957
2523.95 935
2524.42 859
2524.90 893
2525.37 830
2525.84 952
2526.32 914
2526.79 801
2527.26 878
2527.74 970
2528.21 929
2528.69 1059
2529.16 902
2529.63 891
2530.11 885
2530.58 915
2531.06 962
2531.53 922
2532.00 943
2532.48 1098
2532.95 1024
2533.43 974
2533.90 1021
2534.38 961
2534.85 1016
2535.32 996
2535.80 972
2536.27 907
2536.75 1001
2537.22 926
2537.70 1070
2538.17 974
2538.65 1031
2539.12 1043
2539.60 1111
2540.07 984
2540.55 1057
2541.02 1043
2541.50 988
2541.97 1097
2542.45 1009
2542.92 962
2543.40 994
2543.87 975
2544.35 1027
2544.82 978
2545.30 947
2545.78 1007
2546.25 1022
2546.73 1003
2547.20 1125
2547.68 1163
2548.15 1120
2548.63 1053
2549.10 1113
2549.58 1245
2550.06 1272
2550.53 1308
2551.01 1229
2551.48 1094
2551.96 1192
2552.44 1180
2552.91 1208
2553.39 1180
2553.87 1196
2554.34 1181
2554.82 1209
2555.29 1369
2555.77 1271
2556.25 1218
2556.72 1290
2557.20 1350
2557.68 1298
2558.15 1234
2558.63 1251
2559.11 1210
2559.58 1235
2560.06 1285
2560.54 1090
2561.01 1114
2561.49 1151
2561.97 1068
2562.45 1096
2562.92 1013
2563.40 938
2563.88 849
2564.35 931
2564.83 934
2565.31 920
2565.79 900
2566.26 926
2566.74 1070
2567.22 916
2567.70 834
2568.17 896
2568.65 868
2569.13 879
2569.61 867
2570.08 897
2570.56 977
2571.04 844
2571.52 880
2572.00 917
2572.47 929
2572.95 1054
2573.43 1010
2573.91 1041
2574.39 918
2574.86 882
2575.34 939
2575.82 910
2576.30 871
2576.78 920
2577.26 893
2577.73 913
2578.21 881
2578.69 814
2579.17 955
2579.65 945
2580.13 981
2580.61 1018
2581.08 1026
2581.56 859
2582.04 933
2582.52 967
2583.00 984
2583.48 882
2583.96 880
2584.44 867
2584.92 929
2585.40 951
2585.87 909
2586.35 865
2586.83 959
2587.31 940
2587.79 916
2588.27 853
2588.75 817
2589.23 899
2589.71 948
2590.19 899
2590.67 865
2591.15 927
2591.63 935
2592.11 1010
2592.59 995
2593.07 1050
2593.55 1023
2594.03 998
2594.51 977
2594.99 937
2595.47 1026
2595.95 976
2596.43 946
2596.91 1038
2597.39 1054
2597.87 1007
2598.35 1024
2598.83 947
2599.31 938
2599.79 1037
2600.27 1110
2600.75 991
2601.23 994
2601.71 991
2602.20 1025
2602.68 1050
2603.16 1044
2603.64 960
2604.12 1013
2604.60 1085
2605.08 821
2605.56 834
2606.04 888
2606.52 877
2607.00 901
2607.49 1018
2607.97 1077
2608.45 993
2608.93 1087
2609.41 1015
2609.89 1008
2610.37 1025
2610.86 1163
2611.34 1102
2611.82 1039
2612.30 1094
2612.78 1051
2613.26 967
2613.75 1043
2614.23 1141
2614.71 1066
2615.19 1114
2615.67 1109
2616.16 909
2616.64 798
2617.12 852
2617.60 883
2618.08 864
2618.57 868
2619.05 946
2619.53 1018
2620.01 913
2620.50 920
2620.98 1019
2621.46 902
2621.94 1037
2622.43 1005
2622.91 1047
2623.39 814
2623.87 956
2624.36 1070
2624.84 989
2625.32 987
2625.81 909
2626.29 935
2626.77 1000
2627.25 1009
2627.74 1003
2628.22 944
2628.70 937
2629.19 983
2629.67 943
2630.15 950
2630.64 908
2631.12 889
2631.60 970
2632.09 1057
2632.57 925
2633.05 975
2633.54 940
2634.02 905
2634.51 883
2634.99 1018
2635.47 899
2635.96 819
2636.44 906
2636.93 1009
2637.41 962
2637.89 937
2638.38 962
2638.86 925
2639.35 961
2639.83 924
2640.31 908
2640.80 987
2641.28 924
2641.77 911
2642.25 997
2642.74 969
2643.22 1009
2643.71 999
2644.19 962
2644.67 942
2645.16 1034
2645.64 946
2646.13 1127
2646.61 1058
2647.10 939
2647.58 914
2648.07 1071
2648.55 936
2649.04 772
2649.52 956
2650.01 965
2650.49 953
2650.98 918
2651.46 871
2651.95 870
2652.43 962
2652.92 934
2653.41 889
2653.89 992
2654.38 1119
2654.86 992
2655.35 868
2655.83 862
2656.32 755
2656.81 974
2657.29 925
2657.78 972
2658.26 1044
2658.75 852
2659.23 924
2659.72 864
2660.21 875
2660.69 959
2661.18 1008
2661.67 992
2662.15 919
2662.64 918
2663.12 970
2663.61 975
2664.10 1059
2664.58 967
2665.07 868
2665.56 1054
2666.04 965
2666.53 893
2667.02 1040
2667.50 956
2667.99 942
2668.48 1000
2668.96 985
2669.45 977
2669.94 974
2670.42 909
2670.91 975
2671.40 1033
2671.89 1074
2672.37 1073
2672.86 968
2673.35 914
2673.83 1211
2674.32 1121
2674.81 1225
2675.30 1264
2675.78 1219
2676.27 1402
2676.76 1157
2677.25 1194
2677.74 1125
2678.22 1217
2678.71 1090
2679.20 1053
2679.69 1055
2680.17 1081
2680.66 1200
2681.15 1245
2681.64 1224
2682.13 1226
2682.61 1339
2683.10 1257
2683.59 1303
2684.08 1264
2684.57 1341
2685.06 1270
2685.54 1294
2686.03 1313
2686.52 1237
2687.01 1173
2687.50 1125
2687.99 1289
2688.48 1176
2688.96 1059
2689.45 1055
2689.94 1047
2690.43 982
2690.92 1005
2691.41 1033
2691.90 966
2692.39 938
2692.88 1031
2693.36 1028
2693.85 1050
2694.34 969
2694.83 1039
2695.32 1056
2695.81 889
2696.30 942
2696.79 1106
2697.28 1183
2697.77 1031
2698.26 974
2698.75 935
2699.24 1076
2699.73 1193
2700.22 1055
2700.71 1128
2701.20 976
2701.69 1132
2702.18 1092
2702.67 969
2703.16 979
2703.65 1117
2704.14 1146
2704.63 1194
2705.12 1193
2705.61 1107
2706.10 1081
2706.59 1048
2707.08 1047
2707.57 1118
2708.06 987
2708.55 969
2709.04 1076
2709.53 1088
2710.02 1095
2710.51 1026
2711.00 947
2711.49 865
2711.98 917
2712.47 890
2712.97 907
2713.46 866
2713.95 916
2714.44 894
2714.93 944
2715.42 971
2715.91 1009
2716.40 942
2716.89 946
2717.39 898
2717.88 913
2718.37 891
2718.86 954
2719.35 912
2719.84 978
2720.33 898
2720.83 902
2721.32 978
2721.81 932
2722.30 861
2722.79 1014
2723.28 933
2723.78 930
2724.27 945
2724.76 1009
2725.25 988
2725.74 991
2726.24 1071
2726.73 932
2727.22 872
2727.71 963
2728.20 895
2728.70 935
2729.19 988
2729.68 1007
2730.17 925
2730.67 921
2731.16 921
2731.65 853
2732.14 894
2732.64 883
2733.13 922
2733.62 894
2734.12 920
2734.61 986
2735.10 967
2735.59 877
2736.09 871
2736.58 983
2737.07 1000
2737.57 930
2738.06 857
2738.55 865
2739.05 926
2739.54 897
2740.03 994
2740.53 994
2741.02 896
2741.51 937
2742.01 990
2742.50 945
2742.99 1004
2743.49 891
2743.98 866
2744.47 942
2744.97 925
2745.46 968
2745.96 1026
2746.45 934
2746.94 877
2747.44 913
2747.93 965
2748.43 959
2748.92 870
2749.41 888
2749.91 1064
2750.40 1093
2750.90 944
2751.39 1079
2751.89 1063
2752.38 1057
2752.87 916
2753.37 939
2753.86 966
2754.36 876
2754.85 939
2755.35 935
2755.84 977
2756.34 1015
2756.83 1033
2757.33 1064
2757.82 1005
2758.32 940
2758.81 961
2759.31 944
2759.80 964
2760.30 1026
2760.79 1043
2761.29 959
2761.78 972
2762.28 1006
2762.77 960
2763.27 988
2763.76 970
2764.26 901
2764.76 914
2765.25 896
2765.75 782
2766.24 917
2766.74 946
2767.23 880
2767.73 848
2768.23 908
2768.72 939
2769.22 826
2769.71 887
2770.21 970
2770.71 999
2771.20 892
2771.70 841
2772.19 816
2772.69 951
2773.19 1001
2773.68 1089
2774.18 1052
2774.68 1004
2775.17 993
2775.67 1069
2776.17 1019
2776.66 1071
2777.16 1114
2777.66 1149
2778.15 1133
2778.65 984
2779.15 1101
2779.64 1030
2780.14 1014
2780.64 1140
2781.13 1127
2781.63 1033
2782.13 1162
2782.63 1030
2783.12 1084
2783.62 1010
2784.12 1000
2784.61 1053
2785.11 1052
2785.61 1068
2786.11 1020
2786.60 976
2787.10 958
2787.60 1045
2788.10 1054
2788.59 1057
2789.09 1118
2789.59 981
2790.09 988
2790.59 991
2791.08 1062
2791.58 1009
2792.08 898
2792.58 924
2793.08 920
2793.57 906
2794.07 986
2794.57 956
2795.07 987
2795.57 1049
2796.07 1079
2796.56 1064
2797.06 1211
2797.56 1175
2798.06 1321
2798.56 1537
2799.06 1511
2799.56 1502
2800.05 1560
2800.55 1518
2801.05 1440
2801.55 1231
2802.05 1308
2802.55 1317
2803.05 1324
2803.55 1169
2804.05 1129
2804.54 1137
2805.04 1236
2805.54 1196
2806.04 1349
2806.54 1384
2807.04 1349
2807.54 1398
2808.04 1488
2808.54 1573
2809.04 1753
2809.54 1731
2810.04 1721
2810.54 1596
2811.04 1722
2811.54 1771
2812.04 1724
2812.54 1622
2813.04 1585
2813.54 1481
2814.04 1269
2814.54 1177
2815.04 1221
2815.54 1210
2816.04 1069
2816.54 1062
2817.04 1057
2817.54 1210
2818.04 1151
2818.54 1100
2819.04 1082
2819.54 1076
2820.04 1258
2820.54 1238
2821.04 1227
2821.54 1201
2822.04 1193
2822.54 1135
2823.04 1157
2823.54 1048
2824.04 1107
2824.55 1118
2825.05 1119
2825.55 1195
2826.05 1223
2826.55 1216
2827.05 1058
2827.55 1017
2828.05 932
2828.55 1065
2829.06 1109
2829.56 1100
2830.06 1106
2830.56 978
2831.06 1048
2831.56 967
2832.06 981
2832.57 900
2833.07 901
2833.57 1008
2834.07 995
2834.57 969
2835.07 972
2835.58 951
2836.08 1049
2836.58 879
2837.08 913
2837.58 875
2838.09 902
2838.59 937
2839.09 1019
2839.59 1024
2840.10 954
2840.60 1074
2841.10 1086
2841.60 1081
2842.11 1019
2842.61 909
2843.11 991
2843.61 1016
2844.12 1001
2844.62 1099
2845.12 1166
2845.62 1095
2846.13 1001
2846.63 1062
2847.13 1020
2847.64 1059
2848.14 1244
2848.64 1068
2849.14 1093
2849.65 1162
2850.15 1167
2850.65 1245
2851.16 1089
2851.66 1058
2852.16 1198
2852.67 1111
2853.17 1099
2853.67 1073
2854.18 1024
2854.68 965
2855.18 1082
2855.69 1102
2856.19 1007
2856.70 1105
2857.20 1022
2857.70 1161
2858.21 1231
2858.71 1178
2859.22 1137
2859.72 1075
2860.22 1103
2860.73 1032
2861.23 954
2861.74 1038
2862.24 1138
2862.74 1033
2863.25 1010
2863.75 1044
2864.26 907
2864.76 1015
2865.27 959
2865.77 904
2866.28 1039
2866.78 979
2867.28 919
2867.79 979
2868.29 878
2868.80 928
2869.30 984
2869.81 897
2870.31 840
2870.82 986
2871.32 932
2871.83 966
2872.33 1025
2872.84 1044
2873.34 1012
2873.85 988
2874.36 1092
2874.86 1068
2875.37 1067
2875.87 1152
2876.38 1154
2876.88 1064
2877.39 993
2877.89 1134
2878.40 1192
2878.90 987
2879.41 1120
2879.92 1117
2880.42 1105
2880.93 1118
2881.43 1010
2881.94 1144
2882.45 1211
2882.95 1219
2883.46 1302
2883.96 1239
2884.47 1225
2884.98 1360
2885.48 1459
2885.99 1350
2886.50 1421
2887.00 1420
2887.51 1385
2888.02 1386
2888.52 1462
2889.03 1362
2889.53 1469
2890.04 1532
2890.55 1534
2891.06 1438
2891.56 1259
2892.07 1107
2892.58 1241
2893.08 1152
2893.59 1159
2894.10 1021
2894.60 1139
2895.11 1241
2895.62 1367
2896.13 1419
2896.63 1148
2897.14 1231
2897.65 1330
2898.15 1328
2898.66 1284
2899.17 1307
2899.68 1318
2900.18 1175
2900.69 1332
2901.20 1345
2901.71 1324
2902.22 1436
2902.72 1527
2903.23 1373
2903.74 1393
2904.25 1265
2904.75 1317
2905.26 1341
2905.77 1344
2906.28 1234
2906.79 1182
2907.30 1213
2907.80 1311
2908.31 1294
2908.82 1178
2909.33 1266
2909.84 1031
2910.35 1060
2910.85 1220
2911.36 1122
2911.87 1124
2912.38 1029
2912.89 1046
2913.40 1015
2913.91 936
2914.41 1089
2914.92 1075
2915.43 1096
2915.94 927
2916.45 1077
2916.96 997
2917.47 1037
2917.98 1084
2918.49 1094
2919.00 1033
2919.51 1121
2920.01 1220
2920.52 1111
2921.03 1051
2921.54 966
2922.05 940
2922.56 1164
2923.07 1183
2923.58 1183
2924.09 1259
2924.60 1487
2925.11 1341
2925.62 1350
2926.13 1403
2926.64 1433
2927.15 1677
2927.66 1543
2928.17 1547
2928.68 1493
2929.19 1449
2929.70 1509
2930.21 1411
2930.72 1381
2931.23 1303
2931.74 1129
2932.25 979
2932.76 839
2933.27 899
2933.78 996
2934.29 956
2934.80 920
2935.31 1050
2935.83 1148
2936.34 1139
2936.85 992
2937.36 1035
2937.87 1041
2938.38 988
2938.89 1023
2939.40 1089
2939.91 1085
2940.42 1147
2940.94 1001
2941.45 988
2941.96 1023
2942.47 1026
2942.98 1084
2943.49 1063
2944.00 1017
2944.51 1179
2945.03 1179
2945.54 1251
2946.05 1248
2946.56 1384
2947.07 1279
2947.58 1407
2948.10 1399
2948.61 1396
2949.12 1469
2949.63 1393
2950.14 1412
2950.66 1384
2951.17 1289
2951.68 1246
2952.19 1193
2952.70 1238
2953.22 1097
2953.73 1096
2954.24 1040
2954.75 1037
2955.26 982
2955.78 1032
2956.29 1066
2956.80 980
2957.31 928
2957.83 1009
2958.34 885
2958.85 872
2959.37 1016
2959.88 1109
2960.39 1081
2960.90 1073
2961.42 1073
2961.93 1237
2962.44 1045
2962.96 1139
2963.47 1201
2963.98 1115
2964.50 1338
2965.01 1330
2965.52 1314
2966.04 1165
2966.55 1115
2967.06 1175
2967.58 1106
2968.09 1194
2968.60 1110
2969.12 1155
2969.63 1031
2970.14 966
2970.66 1082
2971.17 1184
2971.68 993
2972.20 1020
2972.71 1172
2973.23 1044
2973.74 1025
2974.25 1057
2974.77 996
2975.28 1005
2975.80 1180
2976.31 1055
2976.83 1072
2977.34 1047
2977.85 1189
2978.37 1047
2978.88 1007
2979.40 993
2979.91 1111
2980.43 1091
2980.94 1069
2981.46 1036
2981.97 1004
2982.48 1008
2983.00 1086
2983.51 1136
2984.03 1063
2984.54 1077
2985.06 1014
2985.57 1125
2986.09 1122
2986.60 1147
2987.12 1136
2987.63 1137
2988.15 1287
2988.67 1246
2989.18 1205
2989.70 1166
2990.21 1152
2990.73 1150
2991.24 1238
2991.76 1205
2992.27 1239
2992.79 1300
2993.30 1229
2993.82 1263
2994.34 1206
2994.85 1170
2995.37 1212
2995.88 1210
2996.40 1300
2996.92 1325
2997.43 1202
2997.95 1286
2998.46 1358
2998.98 1328
2999.50 1419
3000.01 1373
3000.53 1465
3001.05 1421
3001.56 1504
3002.08 1543
3002.59 1518
3003.11 1506
3003.63 1474
3004.14 1560
3004.66 1626
3005.18 1664
3005.69 1633
3006.21 1652
3006.73 1701
3007.24 1719
3007.76 1593
3008.28 1555
3008.80 1510
3009.31 1362
3009.83 1309
3010.35 1264
3010.86 1157
3011.38 1349
3011.90 1339
3012.42 1140
3012.93 1104
3013.45 1205
3013.97 1171
3014.49 1173
3015.00 1187
3015.52 1225
3016.04 1211
3016.56 1100
3017.07 1121
3017.59 1228
3018.11 1321
3018.63 1158
3019.15 1258
3019.66 1323
3020.18 1266
3020.70 1336
3021.22 1292
3021.74 1320
3022.25 1326
3022.77 1319
3023.29 1363
3023.81 1152
3024.33 1243
3024.85 1364
3025.36 1355
3025.88 1268
3026.40 1091
3026.92 1243
3027.44 1206
3027.96 1210
3028.48 1250
3028.99 1246
3029.51 1235
3030.03 1269
3030.55 1223
3031.07 1206
3031.59 1161
3032.11 1147
3032.63 1128
3033.15 1224
3033.66 1080
3034.18 1185
3034.70 1125
3035.22 1265
3035.74 1155
3036.26 1162
3036.78 1214
3037.30 1193
3037.82 1143
3038.34 1162
3038.86 1102
3039.38 1075
3039.90 999
3040.42 1115
3040.94 1105
3041.46 1072
3041.98 1068
3042.50 1151
3043.02 1081
3043.54 1055
3044.06 1180
3044.58 1099
3045.10 1151
3045.62 1113
3046.14 1219
3046.66 1168
3047.18 1181
3047.70 1120
3048.22 1094
3048.74 1265
3049.26 1116
3049.78 1118
3050.30 1093
3050.82 1077
3051.34 1051
3051.86 1041
3052.38 1010
3052.90 1033
3053.43 1047
3053.95 1029
3054.47 990
3054.99 917
3055.51 1005
3056.03 1069
3056.55 1118
3057.07 1120
3057.59 1024
3058.12 1092
3058.64 1054
3059.16 1001
3059.68 1060
3060.20 1105
3060.72 961
3061.24 898
3061.77 927
3062.29 983
3062.81 1093
3063.33 1025
3063.85 1058
3064.37 1196
3064.90 1295
3065.42 1099
3065.94 1155
3066.46 1200
3066.98 1164
3067.51 1101
3068.03 1239
3068.55 1302
3069.07 1279
3069.59 1221
3070.12 1146
3070.64 1106
3071.16 1257
3071.68 1343
3072.21 1226
3072.73 1055
3073.25 1073
3073.77 1208
3074.30 1186
3074.82 1053
3075.34 1118
3075.86 1183
3076.39 1096
3076.91 1140
3077.43 1362
3077.96 1207
3078.48 1346
3079.00 1460
3079.52 1481
3080.05 1406
3080.57 1440
3081.09 1551
3081.62 1572
3082.14 1517
3082.66 1426
3083.19 1594
3083.71 1597
3084.23 1626
3084.76 1559
3085.28 1571
3085.80 1635
3086.33 1699
3086.85 1371
3087.38 1415
3087.90 1323
3088.42 1432
3088.95 1349
3089.47 1407
3090.00 1481
3090.52 1448
3091.04 1336
3091.57 1235
3092.09 1278
3092.62 1295
3093.14 1262
3093.66 1311
3094.19 1308
3094.71 1371
3095.24 1367
3095.76 1414
3096.29 1460
3096.81 1400
3097.34 1519
3097.86 1600
3098.38 1525
3098.91 1561
3099.43 1635
3099.96 1847
3100.48 1845
3101.01 2249
3101.53 2501
3102.06 2819
3102.58 3204
3103.11 3635
3103.63 4019
3104.16 4344
3104.68 4513
3105.21 4822
3105.73 4798
3106.26 4903
3106.79 4597
3107.31 3867
3107.84 3619
3108.36 3178
3108.89 2991
3109.41 2778
3109.94 2439
3110.46 1981
3110.99 2318
3111.52 2348
3112.04 2094
3112.57 2074
3113.09 1981
3113.62 2153
3114.15 2010
3114.67 1923
3115.20 1788
3115.72 1703
3116.25 1692
3116.78 1575
3117.30 1239
3117.83 1301
3118.35 1457
3118.88 1306
3119.41 1309
3119.93 1254
3120.46 1293
3120.99 1109
3121.51 1099
3122.04 1287
3122.57 1460
3123.09 1279
3123.62 1270
3124.15 1306
3124.67 1325
3125.20 1165
3125.73 1171
3126.26 1290
3126.78 1378
3127.31 1218
3127.84 1249
3128.36 1339
3128.89 1264
3129.42 1278
3129.95 1239
3130.47 1292
3131.00 1211
3131.53 1191
3132.06 1372
3132.58 1285
3133.11 1340
3133.64 1262
3134.17 1250
3134.69 1201
3135.22 1157
3135.75 1130
3136.28 1117
3136.81 1275
3137.33 1253
3137.86 1076
3138.39 1147
3138.92 1304
3139.45 1259
3139.97 1222
3140.50 1273
3141.03 1214
3141.56 1249
3142.09 1200
3142.62 1186
3143.14 1178
3143.67 1100
3144.20 1138
3144.73 1125
3145.26 1185
3145.79 1154
3146.32 1250
3146.84 1325
3147.37 1402
3147.90 1325
3148.43 1344
3148.96 1526
3149.49 1432
3150.02 1485
3150.55 1581
3151.08 1579
3151.61 1467
3152.13 1438
3152.66 1344
3153.19 1511
3153.72 1445
3154.25 1406
3154.78 1376
3155.31 1239
3155.84 1310
3156.37 1370
3156.90 1358
3157.43 1434
3157.96 1295
3158.49 1363
3159.02 1360
3159.55 1195
3160.08 1193
3160.61 1277
3161.14 1213
3161.67 1333
3162.20 1302
3162.73 1163
3163.26 1136
3163.79 1097
3164.32 1170
3164.85 1180
3165.38 1115
3165.91 1214
3166.44 1116
3166.97 1293
3167.50 1159
3168.03 1108
3168.56 1090
3169.09 1204
3169.62 1281
3170.15 1125
3170.69 1250
3171.22 1233
3171.75 1046
3172.28 1124
3172.81 1055
3173.34 1057
3173.87 1115
3174.40 1212
3174.93 1125
3175.46 1231
3176.00 1274
3176.53 1310
3177.06 1394
3177.59 1445
3178.12 1405
3178.65 1298
3179.18 1289
3179.72 1319
3180.25 1239
3180.78 1335
3181.31 1412
3181.84 1255
3182.37 1411
3182.91 1343
3183.44 1284
3183.97 1245
3184.50 1180
3185.03 1280
3185.56 1173
3186.10 1062
3186.63 1082
3187.16 1070
3187.69 1112
3188.23 1088
3188.76 952
3189.29 1052
3189.82 1233
3190.36 1256
3190.89 1121
3191.42 1143
3191.95 1080
3192.49 1051
3193.02 1120
3193.55 1168
3194.08 1168
3194.62 1106
3195.15 1059
3195.68 1063
3196.21 1131
3196.75 970
3197.28 1118
3197.81 1145
3198.35 1157
3198.88 1116
3199.41 1131
3199.95 1208
3200.48 1215
3201.01 1139
3201.55 1233
3202.08 1258
3202.61 1263
3203.15 1218
3203.68 1250
3204.21 1300
3204.75 1322
3205.28 1303
3205.81 1364
3206.35 1298
3206.88 1401
3207.42 1328
3207.95 1237
3208.48 1336
3209.02 1367
3209.55 1392
3210.09 1503
3210.62 1383
3211.15 1411
3211.69 1447
3212.22 1665
3212.76 1458
3213.29 1513
3213.83 1490
3214.36 1463
3214.89 1459
3215.43 1307
3215.96 1362
3216.50 1381
3217.03 1400
3217.57 1323
3218.10 1330
3218.64 1357
3219.17 1278
3219.71 1225
3220.24 1228
3220.78 1344
3221.31 1288
3221.85 1278
3222.38 1265
3222.92 1349
3223.45 1253
3223.99 1198
3224.52 1328
3225.06 1291
3225.59 1215
3226.13 1441
3226.66 1321
3227.20 1274
3227.73 1312
3228.27 1303
3228.81 1195
3229.34 1249
3229.88 1184
3230.41 1200
3230.95 1245
3231.48 1250
3232.02 1323
3232.56 1254
3233.09 1142
3233.63 1262
3234.16 1364
3234.70 1289
3235.24 1194
3235.77 1179
3236.31 1118
3236.85 1149
3237.38 1273
3237.92 1346
3238.45 1379
3238.99 1383
3239.53 1330
3240.06 1407
3240.60 1485
3241.14 1520
3241.67 1610
3242.21 1583
3242.75 1412
3243.28 1516
3243.82 1460
3244.36 1466
3244.90 1614
3245.43 1457
3245.97 1185
3246.51 1291
3247.04 1453
3247.58 1477
3248.12 1330
3248.66 1279
3249.19 1444
3249.73 1331
3250.27 1389
3250.81 1380
3251.34 1414
3251.88 1342
3252.42 1346
3252.96 1410
3253.49 1572
3254.03 1636
3254.57 1653
3255.11 1403
3255.64 1559
3256.18 1427
3256.72 1551
3257.26 1523
3257.80 1644
3258.33 1566
3258.87 1612
3259.41 1790
3259.95 1907
3260.49 2057
3261.03 1943
3261.56 2129
3262.10 2142
3262.64 2279
3263.18 2266
3263.72 2511
3264.26 2820
3264.79 2920
3265.33 3182
3265.87 3353
3266.41 3396
3266.95 3474
3267.49 3754
3268.03 3739
3268.57 3897
3269.10 4230
3269.64 4117
3270.18 4171
3270.72 3787
3271.26 3375
3271.80 2989
3272.34 2651
3272.88 2359
3273.42 2126
3273.96 1984
3274.50 1856
3275.04 1791
3275.58 1745
3276.12 1779
3276.66 1680
3277.19 1658
3277.73 1770
3278.27 1560
3278.81 1657
3279.35 1788
3279.89 1698
3280.43 1557
3280.97 1756
3281.51 1757
3282.05 1700
3282.59 1642
3283.13 1673
3283.67 1705
3284.21 1690
3284.75 1613
3285.29 1645
3285.83 1674
3286.38 1904
3286.92 1857
3287.46 1542
3288.00 1733
3288.54 1749
3289.08 1753
3289.62 1631
3290.16 1667
3290.70 1642
3291.24 1828
3291.78 1850
3292.32 1747
3292.86 1767
3293.40 2019
3293.95 2096
3294.49 2102
3295.03 2163
3295.57 2497
3296.11 2477
3296.65 2554
3297.19 2539
3297.73 2598
3298.28 2683
3298.82 2532
3299.36 2641
3299.90 2384
3300.44 2468
3300.98 2126
3301.52 1894
3302.07 1868
3302.61 1931
3303.15 1655
3303.69 1686
3304.23 1667
3304.77 1648
3305.32 1650
3305.86 1689
3306.40 1606
3306.94 1760
3307.49 1647
3308.03 1684
3308.57 1635
3309.11 1637
3309.65 1528
3310.20 1622
3310.74 1439
3311.28 1491
3311.82 1586
3312.37 1626
3312.91 1638
3313.45 1533
3313.99 1493
3314.54 1794
3315.08 1774
3315.62 1584
3316.17 1761
3316.71 1747
3317.25 1636
3317.79 1894
3318.34 1902
3318.88 1842
3319.42 1824
3319.97 1871
3320.51 2223
3321.05 2197
3321.60 2041
3322.14 1959
3322.68 2048
3323.23 2187
3323.77 2139
3324.31 2112
3324.86 2151
3325.40 2076
3325.94 1911
3326.49 1967
3327.03 1911
3327.58 2084
3328.12 1909
3328.66 1904
3329.21 2013
3329.75 1921
3330.29 1866
3330.84 1825
3331.38 1997
3331.93 2197
3332.47 2408
3333.02 2645
3333.56 3149
3334.10 4054
3334.65 4761
3335.19 5459
3335.74 6414
3336.28 7362
3336.83 8047
3337.37 8781
3337.92 9609
3338.46 10049
3339.00 10013
3339.55 9209
3340.09 8555
3340.64 8051
3341.18 6851
3341.73 5927
3342.27 5101
3342.82 4150
3343.36 3510
3343.91 3054
3344.45 2874
3345.00 2569
3345.54 2301
3346.09 2089
3346.64 2113
3347.18 2070
3347.73 1987
3348.27 2124
3348.82 1987
3349.36 1912
3349.91 1871
3350.45 1768
3351.00 1973
3351.55 2139
3352.09 2174
3352.64 2361
3353.18 2321
3353.73 2324
3354.27 2324
3354.82 2289
3355.37 2260
3355.91 2113
3356.46 1970
3357.00 1958
3357.55 1984
3358.10 2144
3358.64 1884
3359.19 1756
3359.74 1653
3360.28 1696
3360.83 1695
3361.38 1580
3361.92 1541
3362.47 1592
3363.02 1563
3363.56 1631
3364.11 1641
3364.66 1481
3365.20 1549
3365.75 1627
3366.30 1556
3366.84 1521
3367.39 1602
3367.94 1590
3368.48 1538
3369.03 1589
3369.58 1515
3370.13 1549
3370.67 1647
3371.22 1677
3371.77 1789
3372.32 1669
3372.86 1769
3373.41 1619
3373.96 1500
3374.51 1629
3375.05 1541
3375.60 1681
3376.15 1690
3376.70 1684
3377.24 1660
3377.79 1637
3378.34 1506
3378.89 1817
3379.44 1761
3379.98 1561
3380.53 1378
3381.08 1375
3381.63 1462
3382.18 1444
3382.73 1351
3383.27 1377
3383.82 1303
3384.37 1409
3384.92 1368
3385.47 1311
3386.02 1246
3386.56 1349
3387.11 1389
3387.66 1397
3388.21 1368
3388.76 1226
3389.31 1340
3389.86 1283
3390.41 1406
3390.95 1331
3391.50 1275
3392.05 1328
3392.60 1334
3393.15 1339
3393.70 1276
3394.25 1318
3394.80 1272
3395.35 1264
3395.90 1158
3396.45 1198
3397.00 1146
3397.55 1224
3398.10 1284
3398.64 1215
3399.19 1321
3399.74 1306
3400.29 1092
3400.84 1067
3401.39 1022
3401.94 1223
3402.49 1289
3403.04 1316
3403.59 1229
3404.14 1214
3404.69 1349
3405.24 1268
3405.79 1216
3406.34 1125
3406.89 1278
3407.44 1208
3407.99 1108
3408.54 1142
3409.09 1369
3409.65 1252
3410.20 1258
3410.75 1364
3411.30 1341
3411.85 1213
3412.40 1245
3412.95 1154
3413.50 1198
3414.05 1256
3414.60 1218
3415.15 1414
3415.70 1349
3416.25 1279
3416.81 1294
3417.36 1330
3417.91 1270
3418.46 1166
3419.01 1323
3419.56 1475
3420.11 1274
3420.66 1081
3421.22 1080
3421.77 1312
3422.32 1372
3422.87 1465
3423.42 1340
3423.97 1519
3424.52 1442
3425.08 1338
3425.63 1426
3426.18 1646
3426.73 1584
3427.28 1448
3427.84 1429
3428.39 1456
3428.94 1501
3429.49 1417
3430.04 1405
3430.60 1359
3431.15 1266
3431.70 1358
3432.25 1447
3432.80 1388
3433.36 1154
3433.91 1278
3434.46 1334
3435.01 1224
3435.57 1286
3436.12 1301
3436.67 1415
3437.22 1149
3437.78 1208
3438.33 1401
3438.88 1306
3439.44 1447
3439.99 1409
3440.54 1289
3441.09 1331
3441.65 1141
3442.20 1262
3442.75 1277
3443.31 1378
3443.86 1488
3444.41 1317
3444.97 1170
3445.52 1278
3446.07 1334
3446.63 1200
3447.18 1282
3447.73 1208
3448.29 1272
3448.84 1270
3449.40 1171
3449.95 1212
3450.50 1176
3451.06 1172
3451.61 1096
3452.16 1035
3452.72 1153
3453.27 1173
3453.83 1186
3454.38 1193
3454.93 1151
3455.49 1165
3456.04 1263
3456.60 1216
3457.15 1203
3457.71 1269
3458.26 1317
3458.81 1235
3459.37 1226
3459.92 1197
3460.48 1207
3461.03 1218
3461.59 1205
3462.14 1235
3462.70 1175
3463.25 1343
3463.81 1275
3464.36 1190
3464.92 1263
3465.47 1396
3466.03 1486
3466.58 1363
3467.14 1176
3467.69 1293
3468.25 1388
3468.80 1320
3469.36 1200
3469.91 1334
3470.47 1411
3471.02 1371
3471.58 1473
3472.13 1460
3472.69 1430
3473.24 1414
3473.80 1595
3474.36 1497
3474.91 1488
3475.47 1508
3476.02 1408
3476.58 1392
3477.13 1469
3477.69 1417
3478.25 1409
3478.80 1375
3479.36 1428
3479.91 1406
3480.47 1606
3481.03 1550
3481.58 1647
3482.14 1672
3482.70 1601
3483.25 1630
3483.81 1582
3484.37 1617
3484.92 1618
3485.48 1686
3486.04 1629
3486.59 1681
3487.15 1693
3487.71 1767
3488.26 1839
3488.82 1884
3489.38 1957
3489.93 2313
3490.49 2694
3491.05 2811
3491.60 2987
3492.16 3164
3492.72 3570
3493.27 3654
3493.83 3562
3494.39 3673
3494.95 3800
3495.50 3926
3496.06 3408
3496.62 3231
3497.18 3342
3497.73 3332
3498.29 3524
3498.85 3628
3499.41 3415
3499.96 3642
3500.52 3861
3501.08 4063
3501.64 4055
3502.20 4127
3502.75 4435
3503.31 4798
3503.87 4508
3504.43 4436
3504.99 4481
3505.54 4561
3506.10 4702
3506.66 4784
3507.22 4683
3507.78 4692
3508.34 4670
3508.89 4614
3509.45 4357
3510.01 3769
3510.57 3375
3511.13 3140
3511.69 3091
3512.25 2604
3512.80 2371
3513.36 2140
3513.92 1917
3514.48 1847
3515.04 1672
3515.60 1925
3516.16 1733
3516.72 1627
3517.28 1723
3517.83 1751
3518.39 1659
3518.95 1599
3519.51 1614
3520.07 1450
3520.63 1599
3521.19 1644
3521.75 1623
3522.31 1609
3522.87 1559
3523.43 1543
3523.99 1541
3524.55 1546
3525.11 1577
3525.67 1650
3526.23 1548
3526.79 1569
3527.35 1428
3527.91 1442
3528.47 1596
3529.03 1427
3529.59 1314
3530.15 1344
3530.71 1351
3531.27 1403
3531.83 1151
3532.39 1378
3532.95 1444
3533.51 1357
3534.07 1335
3534.63 1316
3535.19 1471
3535.75 1377
3536.31 1418
3536.87 1466
3537.43 1550
3537.99 1505
3538.55 1521
3539.12 1479
3539.68 1443
3540.24 1425
3540.80 1596
3541.36 1659
3541.92 1610
3542.48 1499
3543.04 1544
3543.60 1536
3544.16 1555
3544.73 1588
3545.29 1572
3545.85 1520
3546.41 1542
3546.97 1515
3547.53 1408
3548.09 1471
3548.66 1512
3549.22 1379
3549.78 1285
3550.34 1254
3550.90 1258
3551.46 1377
3552.03 1207
3552.59 1273
3553.15 1279
3553.71 1247
3554.27 1231
3554.84 1185
3555.40 1173
3555.96 1182
3556.52 1214
3557.09 1225
3557.65 1222
3558.21 1088
3558.77 1125
3559.33 1197
3559.90 1192
3560.46 1072
3561.02 1164
3561.58 1284
3562.15 1201
3562.71 1234
3563.27 1165
3563.84 1207
3564.40 1294
3564.96 1402
3565.52 1295
3566.09 1338
3566.65 1090
3567.21 1226
3567.78 1187
3568.34 1401
3568.90 1272
3569.47 1187
3570.03 1161
3570.59 1238
3571.16 1136
3571.72 1010
3572.28 1276
3572.85 1084
3573.41 1061
3573.97 1191
3574.54 1295
3575.10 1369
3575.66 1270
3576.23 1210
3576.79 1268
3577.36 1325
3577.92 1469
3578.48 1437
3579.05 1343
3579.61 1316
3580.18 1342
3580.74 1272
3581.30 1199
3581.87 1211
3582.43 1182
3583.00 1136
3583.56 1288
3584.13 1092
3584.69 1236
3585.25 1343
3585.82 1213
3586.38 1246
3586.95 1240
3587.51 1266
3588.08 1253
3588.64 1191
3589.21 1208
3589.77 1185
3590.34 1181
3590.90 1225
3591.47 1282
3592.03 1204
3592.60 1351
3593.16 1247
3593.73 1219
3594.29 1226
3594.86 1223
3595.42 1187
3595.99 1107
3596.55 1098
3597.12 1012
3597.68 1115
3598.25 1072
3598.82 1091
3599.38 1058
3599.95 1293
3600.51 1212
3601.08 1265
3601.64 1322
3602.21 1245
3602.78 1208
3603.34 1253
3603.91 1176
3604.47 1252
3605.04 1221
3605.61 1246
3606.17 1180
3606.74 1109
3607.30 1179
3607.87 1059
3608.44 1027
3609.00 1009
3609.57 1049
3610.14 1119
3610.70 1066
3611.27 1080
3611.84 990
3612.40 1023
3612.97 1155
3613.54 1182
3614.10 1173
3614.67 1167
3615.24 1376
3615.80 1432
3616.37 1733
3616.94 1628
3617.50 1854
3618.07 2223
3618.64 2342
3619.21 2627
3619.77 2727
3620.34 2792
3620.91 2717
3621.47 2847
3622.04 2628
3622.61 2401
3623.18 2402
3623.74 2140
3624.31 2038
3624.88 1849
3625.45 1561
3626.01 1476
3626.58 1420
3627.15 1244
3627.72 1172
3628.29 1288
3628.85 1164
3629.42 1141
3629.99 1236
3630.56 1242
3631.13 1157
3631.69 1127
3632.26 1086
3632.83 1318
3633.40 1149
3633.97 1261
3634.54 1209
3635.10 1265
3635.67 1212
3636.24 1165
3636.81 1204
3637.38 1218
3637.95 1274
3638.52 1378
3639.08 1403
3639.65 1489
3640.22 1487
3640.79 1672
3641.36 1702
3641.93 2002
3642.50 2120
3643.07 2002
3643.64 2101
3644.20 2220
3644.77 2159
3645.34 2124
3645.91 2089
3646.48 1922
3647.05 1806
3647.62 1849
3648.19 1861
3648.76 1696
3649.33 1627
3649.90 1777
3650.47 1739
3651.04 1579
3651.61 1690
3652.18 1796
3652.75 1704
3653.32 1504
3653.89 1705
3654.46 1596
3655.03 1601
3655.60 1773
3656.17 1841
3656.74 1902
3657.31 1920
3657.88 2056
3658.45 1964
3659.02 2029
3659.59 2172
3660.16 1949
3660.73 2056
3661.30 2225
3661.87 2053
3662.44 1929
3663.01 1995
3663.58 2058
3664.15 1945
3664.72 1755
3665.29 1715
3665.86 1664
3666.43 1784
3667.01 1774
3667.58 1690
3668.15 1584
3668.72 1586
3669.29 1594
3669.86 1689
3670.43 1747
3671.00 1536
3671.57 1481
3672.15 1541
3672.72 1498
3673.29 1483
3673.86 1391
3674.43 1389
3675.00 1458
3675.57 1524
3676.15 1460
3676.72 1509
3677.29 1554
3677.86 1492
3678.43 1493
3679.00 1466
3679.58 1457
3680.15 1477
3680.72 1288
3681.29 1340
3681.86 1294
3682.44 1432
3683.01 1390
3683.58 1390
3684.15 1361
3684.73 1216
3685.30 1236
3685.87 1350
3686.44 1506
3687.02 1506
3687.59 1478
3688.16 1467
3688.73 1682
3689.31 1881
3689.88 2010
3690.45 2011
3691.02 2006
3691.60 1917
3692.17 2014
3692.74 2145
3693.32 2074
3693.89 1897
3694.46 1727
3695.03 1648
3695.61 1610
3696.18 1492
3696.75 1357
3697.33 1415
3697.90 1463
3698.47 1373
3699.05 1446
3699.62 1642
3700.19 1532
3700.77 1543
3701.34 1494
3701.91 1645
3702.49 1747
3703.06 1592
3703.64 1650
3704.21 1593
3704.78 1475
3705.36 1497
3705.93 1571
3706.51 1455
3707.08 1288
3707.65 1433
3708.23 1444
3708.80 1299
3709.38 1286
3709.95 1544
3710.52 1580
3711.10 1301
3711.67 1407
3712.25 1212
3712.82 1354
3713.40 1390
3713.97 1229
3714.55 1219
3715.12 1259
3715.69 1150
3716.27 1281
3716.84 1359
3717.42 1188
3717.99 1200
3718.57 1234
3719.14 1162
3719.72 1246
3720.29 1192
3720.87 1228
3721.44 1295
3722.02 1240
3722.59 1126
3723.17 1172
3723.75 1216
3724.32 1174
3724.90 1105
3725.47 1150
3726.05 1121
3726.62 1091
3727.20 1156
3727.77 1088
3728.35 1088
3728.92 1218
3729.50 1410
3730.08 1289
3730.65 1229
3731.23 1257
3731.80 1413
3732.38 1458
3732.96 1418
3733.53 1530
3734.11 1639
3734.68 1624
3735.26 1586
3735.84 1505
3736.41 1543
3736.99 1551
3737.57 1490
3738.14 1403
3738.72 1386
3739.30 1388
3739.87 1285
3740.45 1330
3741.03 1222
3741.60 1272
3742.18 1225
3742.76 1236
3743.33 1342
3743.91 1238
3744.49 1191
3745.06 1237
3745.64 1260
3746.22 1203
3746.79 1192
3747.37 1265
3747.95 1239
3748.53 1177
3749.10 1067
3749.68 1254
3750.26 1255
3750.83 1261
3751.41 1180
3751.99 1266
3752.57 1154
3753.14 1104
3753.72 1114
3754.30 1082
3754.88 1166
3755.46 1042
3756.03 1054
3756.61 1047
3757.19 1157
3757.77 1112
3758.35 1108
3758.92 1019
3759.50 944
3760.08 1111
3760.66 1150
3761.24 1110
3761.81 1101
3762.39 1157
3762.97 1169
3763.55 1310
3764.13 1223
3764.71 1233
3765.28 1320
3765.86 1201
3766.44 1264
3767.02 1281
3767.60 1120
3768.18 1014
3768.76 1111
3769.34 1077
3769.91 1211
3770.49 1162
3771.07 1141
3771.65 1039
3772.23 1095
3772.81 1164
3773.39 1195
3773.97 1173
3774.55 1027
3775.13 1036
3775.71 1178
3776.28 1172
3776.86 1143
3777.44 1072
3778.02 1042
3778.60 1007
3779.18 1077
3779.76 1040
3780.34 1084
3780.92 997
3781.50 904
3782.08 1042
3782.66 971
3783.24 1087
3783.82 974
3784.40 982
3784.98 1069
3785.56 1076
3786.14 1137
3786.72 1067
3787.30 1118
3787.88 1049
3788.46 1002
3789.04 975
3789.62 1076
3790.20 1091
3790.78 1047
3791.36 1048
3791.94 1074
3792.53 1074
3793.11 1055
3793.69 1041
3794.27 1116
3794.85 1111
3795.43 1114
3796.01 1227
3796.59 1181
3797.17 1134
3797.75 1105
3798.33 1024
3798.91 1060
3799.50 1155
3800.08 1182
3800.66 1141
3801.24 1334
3801.82 1341
3802.40 1307
3802.98 1471
3803.57 1374
3804.15 1353
3804.73 1342
3805.31 1395
3805.89 1324
3806.47 1329
3807.05 1383
3807.64 1476
3808.22 1438
3808.80 1428
3809.38 1453
3809.96 1436
3810.55 1482
3811.13 1518
3811.71 1512
3812.29 1466
3812.87 1428
3813.46 1616
3814.04 1602
3814.62 1572
3815.20 1549
3815.79 1640
3816.37 1601
3816.95 1633
3817.53 1766
3818.12 1636
3818.70 1731
3819.28 1637
3819.86 1507
3820.45 1566
3821.03 1304
3821.61 1285
3822.20 1183
3822.78 1175
3823.36 1264
3823.94 1340
3824.53 1219
3825.11 1277
3825.69 1247
3826.28 1231
3826.86 1241
3827.44 1227
3828.03 1205
3828.61 1090
3829.19 1140
3829.78 1169
3830.36 1211
3830.94 1194
3831.53 1072
3832.11 1068
3832.69 1175
3833.28 1156
3833.86 1107
3834.45 1138
3835.03 1275
3835.61 1167
3836.20 1157
3836.78 1079
3837.37 973
3837.95 1012
3838.53 1072
3839.12 1077
3839.70 1057
3840.29 1091
3840.87 1157
3841.46 994
3842.04 985
3842.62 1005
3843.21 907
3843.79 916
3844.38 1034
3844.96 1027
3845.55 1013
3846.13 1004
3846.72 994
3847.30 1080
3847.89 1104
3848.47 901
3849.06 1046
3849.64 1061
3850.23 1093
3850.81 1033
3851.40 1011
3851.98 1092
3852.57 1007
3853.15 1099
3853.74 1032
3854.32 1057
3854.91 1034
3855.49 1094
3856.08 999
3856.66 916
3857.25 1131
3857.84 1144
3858.42 1192
3859.01 1295
3859.59 1330
3860.18 1447
3860.76 1456
3861.35 1619
3861.94 1860
3862.52 1916
3863.11 2106
3863.69 2485
3864.28 2438
3864.87 2145
3865.45 2454
3866.04 2394
3866.62 2325
3867.21 2121
3867.80 1864
3868.38 1821
3868.97 1822
3869.56 1639
3870.14 1367
3870.73 1392
3871.32 1389
3871.90 1359
3872.49 1280
3873.08 1213
3873.66 1366
3874.25 1218
3874.84 1187
3875.42 1132
3876.01 1219
3876.60 1246
3877.19 1311
3877.77 1357
3878.36 1246
3878.95 1210
3879.53 1219
3880.12 1154
3880.71 1128
3881.30 1060
3881.88 1103
3882.47 1075
3883.06 1042
3883.65 1091
3884.23 1106
3884.82 1071
3885.41 964
3886.00 975
3886.58 1101
3887.17 1112
3887.76 1120
3888.35 993
3888.94 988
3889.52 1129
3890.11 1196
3890.70 1266
3891.29 1265
3891.88 1225
3892.46 1396
3893.05 1377
3893.64 1287
3894.23 1267
3894.82 1276
3895.41 1264
3895.99 1126
3896.58 1089
3897.17 1124
3897.76 1094
3898.35 1185
3898.94 1080
3899.53 1112
3900.12 1104
3900.70 1139
3901.29 1365
3901.88 1140
3902.47 1208
3903.06 1115
3903.65 1117
3904.24 1089
3904.83 1114
3905.42 1170
3906.01 1161
3906.60 1037
3907.18 1146
3907.77 1138
3908.36 1155
3908.95 1223
3909.54 1108
3910.13 1012
3910.72 1057
3911.31 1208
3911.90 1049
3912.49 983
3913.08 1011
3913.67 971
3914.26 1040
3914.85 964
3915.44 1015
3916.03 1082
3916.62 1033
3917.21 1012
3917.80 1197
3918.39 1233
3918.98 1109
3919.57 1032
3920.16 1197
3920.75 1192
3921.34 1014
3921.93 1058
3922.52 1045
3923.11 1227
3923.70 1122
3924.30 1129
3924.89 1152
3925.48 1144
3926.07 1085
3926.66 964
3927.25 976
3927.84 1041
3928.43 1012
3929.02 1169
3929.61 1027
3930.20 1113
3930.80 1093
3931.39 961
3931.98 902
3932.57 1079
3933.16 1005
3933.75 975
3934.34 1035
3934.93 1025
3935.53 898
3936.12 1011
3936.71 916
3937.30 838
3937.89 935
3938.48 914
3939.08 840
3939.67 912
3940.26 947
3940.85 910
3941.44 898
3942.04 899
3942.63 950
3943.22 927
3943.81 973
3944.40 965
3945.00 952
3945.59 916
3946.18 1030
3946.77 1112
3947.36 998
3947.96 946
3948.55 932
3949.14 933
3949.73 877
3950.33 870
3950.92 840
3951.51 919
3952.11 928
3952.70 867
3953.29 1029
3953.88 922
3954.48 877
3955.07 880
3955.66 883
3956.26 914
3956.85 1000
3957.44 990
3958.04 1010
3958.63 986
3959.22 968
3959.81 1025
3960.41 1020
3961.00 985
3961.60 858
3962.19 842
3962.78 879
3963.38 883
3963.97 897
3964.56 863
3965.16 922
3965.75 909
3966.34 1005
3966.94 1047
3967.53 1076
3968.13 960
3968.72 911
3969.31 916
3969.91 1015
3970.50 1040
3971.10 1057
3971.69 996
3972.28 930
3972.88 960
3973.47 980
3974.07 886
3974.66 1008
3975.26 944
3975.85 1053
3976.45 1016
3977.04 995
3977.63 1089
3978.23 1269
3978.82 1239
3979.42 1249
3980.01 1130
3980.61 1092
3981.20 1139
3981.80 1009
3982.39 1146
3982.99 1142
3983.58 1044
3984.18 992
3984.77 921
3985.37 1002
3985.96 1178
3986.56 1111
3987.16 1022
3987.75 1027
3988.35 991
3988.94 877
3989.54 952
3990.13 1056
3990.73 1010
3991.32 972
3991.92 1022
3992.52 907
3993.11 980
3993.71 1032
3994.30 1071
3994.90 1021
3995.50 1006
3996.09 1069
3996.69 1048
3997.28 1106
3997.88 1064
3998.48 1076
3999.07 1025
3999.67 1063
4000.26 1107
4000.86 1069
4001.46 1111
4002.05 1050
4002.65 941
4003.25 1085
4003.84 1023
4004.44 1022
4005.04 983
4005.63 1014
4006.23 1145
4006.83 1162
4007.42 1128
4008.02 1067
4008.62 1180
4009.21 1115
4009.81 1203
4010.41 1091
4011.01 1164
4011.60 1177
4012.20 1288
4012.80 1336
4013.40 1297
4013.99 1203
4014.59 1137
4015.19 1135
4015.78 1207
4016.38 1345
4016.98 1223
4017.58 1348
4018.18 1512
4018.77 1405
4019.37 1420
4019.97 1469
4020.57 1356
4021.16 1297
4021.76 1148
4022.36 1200
4022.96 1212
4023.56 1211
4024.15 1255
4024.75 1178
4025.35 1111
4025.95 1280
4026.55 1258
4027.15 1204
4027.74 1189
4028.34 1145
4028.94 1100
4029.54 1074
4030.14 1220
4030.74 1187
4031.34 1220
4031.93 1170
4032.53 1182
4033.13 1157
4033.73 1261
4034.33 1125
4034.93 1170
4035.53 1144
4036.13 1064
4036.73 973
4037.32 949
4037.92 987
4038.52 1173
4039.12 1099
4039.72 1061
4040.32 1003
4040.92 1065
4041.52 959
4042.12 829
4042.72 908
4043.32 977
4043.92 1046
4044.52 997
4045.12 1032
4045.72 995
4046.32 945
4046.92 858
4047.52 924
4048.12 946
4048.72 921
4049.32 1004
4049.92 918
4050.52 974
4051.12 1010
4051.72 1098
4052.32 1063
4052.92 919
4053.52 1045
4054.12 894
4054.72 977
4055.32 993
4055.92 952
4056.52 983
4057.12 953
4057.72 933
4058.32 901
4058.92 922
4059.52 942
4060.12 828
4060.72 923
4061.33 894
4061.93 917
4062.53 948
4063.13 1016
4063.73 935
4064.33 869
4064.93 801
4065.53 786
4066.13 870
4066.74 786
4067.34 802
4067.94 900
4068.54 899
4069.14 826
4069.74 752
4070.34 753
4070.95 872
4071.55 854
4072.15 877
4072.75 878
4073.35 884
4073.95 1078
4074.56 939
4075.16 918
4075.76 849
4076.36 870
4076.96 776
4077.57 916
4078.17 902
4078.77 969
4079.37 947
4079.97 1002
4080.58 1018
4081.18 947
4081.78 1042
4082.38 1093
4082.99 903
4083.59 857
4084.19 930
4084.79 890
4085.40 849
4086.00 941
4086.60 948
4087.21 880
4087.81 1057
4088.41 885
4089.01 844
4089.62 862
4090.22 926
4090.82 912
4091.43 768
4092.03 843
4092.63 905
4093.24 899
4093.84 924
4094.44 914
4095.05 847
4095.65 879
4096.25 902
4096.86 962
4097.46 981
4098.06 983
4098.67 872
4099.27 970
4099.87 916
4100.48 882
4101.08 861
4101.69 975
4102.29 839
4102.89 854
4103.50 812
4104.10 849
4104.71 828
4105.31 887
4105.91 943
4106.52 881
4107.12 858
4107.73 841
4108.33 744
4108.94 887
4109.54 868
4110.14 871
4110.75 925
4111.35 1050
4111.96 953
4112.56 938
4113.17 911
4113.77 1004
4114.38 947
4114.98 845
4115.59 913
4116.19 916
4116.80 922
4117.40 838
4118.01 894
4118.61 1040
4119.22 893
4119.82 924
4120.43 890
4121.03 934
4121.64 920
4122.24 887
4122.85 971
4123.46 990
4124.06 1021
4124.67 964
4125.27 996
4125.88 1057
4126.48 966
4127.09 882
4127.69 997
4128.30 1002
4128.91 970
4129.51 943
4130.12 752
4130.72 982
4131.33 985
4131.94 836
4132.54 939
4133.15 975
4133.76 917
4134.36 992
4134.97 1047
4135.57 1005
4136.18 934
4136.79 973
4137.39 983
4138.00 991
4138.61 1040
4139.21 1162
4139.82 1164
4140.43 1140
4141.03 1107
4141.64 1317
4142.25 1255
4142.85 1138
4143.46 1132
4144.07 1158
4144.67 1112
4145.28 1152
4145.89 1165
4146.50 974
4147.10 1058
4147.71 1009
4148.32 1051
4148.93 982
4149.53 976
4150.14 1004
4150.75 944
4151.36 883
4151.96 858
4152.57 833
4153.18 960
4153.79 972
4154.39 998
4155.00 913
4155.61 862
4156.22 949
4156.82 965
4157.43 832
4158.04 904
4158.65 872
4159.26 752
4159.87 809
4160.47 965
4161.08 865
4161.69 911
4162.30 973
4162.91 874
4163.52 887
4164.12 977
4164.73 1011
4165.34 1064
4165.95 949
4166.56 1082
4167.17 1067
4167.78 984
4168.38 898
4168.99 927
4169.60 1115
4170.21 1109
4170.82 972
4171.43 935
4172.04 1060
4172.65 1017
4173.26 952
4173.86 977
4174.47 997
4175.08 928
4175.69 956
4176.30 954
4176.91 1129
4177.52 1038
4178.13 1017
4178.74 877
4179.35 957
4179.96 970
4180.57 986
4181.18 1051
4181.79 930
4182.40 970
4183.01 883
4183.62 925
4184.23 945
4184.84 971
4185.45 972
4186.06 1008
4186.67 976
4187.28 929
4187.89 884
4188.50 945
4189.11 986
4189.72 1048
4190.33 935
4190.94 975
4191.55 1021
4192.16 1129
4192.77 1095
4193.38 1113
4193.99 1059
4194.60 1135
4195.21 1125
4195.82 1183
4196.44 1140
4197.05 1241
4197.66 1369
4198.27 1272
4198.88 1354
4199.49 1243
4200.10 1228
4200.71 1138
4201.32 1156
4201.94 1186
4202.55 1086
4203.16 948
4203.77 922
4204.38 998
4204.99 956
4205.60 978
4206.21 951
4206.83 927
4207.44 1004
4208.05 990
4208.66 1035
4209.27 1004
4209.89 861
4210.50 928
4211.11 958
4211.72 1019
4212.33 995
4212.94 1105
4213.56 1072
4214.17 1036
4214.78 1018
4215.39 996
4216.01 1030
4216.62 1120
4217.23 1172
4217.84 1203
4218.46 1324
4219.07 1365
4219.68 1321
4220.29 1357
4220.91 1529
4221.52 1632
4222.13 1647
4222.74 1871
4223.36 1718
4223.97 1898
4224.58 1854
4225.19 1882
4225.81 1775
4226.42 1937
4227.03 2139
4227.65 2076
4228.26 1954
4228.87 2106
4229.49 2172
4230.10 2200
4230.71 2260
4231.33 2217
4231.94 2191
4232.55 2090
4233.17 2356
4233.78 2453
4234.39 2379
4235.01 2621
4235.62 2652
4236.23 2738
4236.85 2794
4237.46 2934
4238.08 2868
4238.69 2569
4239.30 2276
4239.92 2158
4240.53 1977
4241.15 1819
4241.76 1524
4242.37 1528
4242.99 1510
4243.60 1497
4244.22 1389
4244.83 1435
4245.45 1407
4246.06 1409
4246.67 1372
4247.29 1447
4247.90 1525
4248.52 1566
4249.13 1383
4249.75 1215
4250.36 1367
4250.98 1362
4251.59 1361
4252.21 1343
4252.82 1219
4253.44 1269
4254.05 1286
4254.67 1191
4255.28 1045
4255.90 1182
4256.51 1178
4257.13 1021
4257.74 1209
4258.36 1211
4258.97 962
4259.59 1142
4260.20 1161
4260.82 1211
4261.44 1103
4262.05 1080
4262.67 1123
4263.28 1088
4263.90 1122
4264.51 1117
4265.13 1105
4265.75 1019
4266.36 1084
4266.98 1054
4267.59 1016
4268.21 1078
4268.83 1163
4269.44 1233
4270.06 1088
4270.67 1151
4271.29 1171
4271.91 1040
4272.52 1130
4273.14 1129
4273.76 1126
4274.37 1193
4274.99 1194
4275.61 1175
4276.22 1128
4276.84 1214
4277.46 1232
4278.07 1227
4278.69 1272
4279.31 1305
4279.92 1240
4280.54 1121
4281.16 1087
4281.77 1054
4282.39 1114
4283.01 1080
4283.63 1055
4284.24 914
4284.86 898
4285.48 933
4286.09 926
4286.71 1039
4287.33 1038
4287.95 894
4288.56 1016
4289.18 1005
4289.80 929
4290.42 868
4291.03 937
4291.65 938
4292.27 956
4292.89 996
4293.51 967
4294.12 1046
4294.74 1013
4295.36 982
4295.98 964
4296.60 849
4297.21 942
4297.83 951
4298.45 912
4299.07 1032
4299.69 967
4300.31 989
4300.92 908
4301.54 918
4302.16 1049
4302.78 967
4303.40 985
4304.02 956
4304.63 965
4305.25 1027
4305.87 965
4306.49 1031
4307.11 1006
4307.73 1161
4308.35 1131
4308.97 1088
4309.59 1086
4310.20 1067
4310.82 1021
4311.44 1069
4312.06 1229
4312.68 1216
4313.30 1156
4313.92 1173
4314.54 1164
4315.16 1165
4315.78 1230
4316.40 1245
4317.02 1120
4317.64 1038
4318.26 918
4318.88 1060
4319.50 1057
4320.12 942
4320.74 1069
4321.36 1130
4321.98 1103
4322.60 1119
4323.22 1078
4323.84 1143
4324.46 1204
4325.08 1144
4325.70 1132
4326.32 1112
4326.94 1120
4327.56 1127
4328.18 1267
4328.80 1187
4329.42 1175
4330.04 1197
4330.66 1104
4331.28 1112
4331.90 1149
4332.52 1134
4333.14 1098
4333.76 1076
4334.38 1144
4335.00 1175
4335.63 1228
4336.25 1336
4336.87 1387
4337.49 1346
4338.11 1324
4338.73 1351
4339.35 1453
4339.97 1340
4340.59 1301
4341.22 1281
4341.84 1482
4342.46 1567
4343.08 1473
4343.70 1569
4344.32 1710
4344.94 1831
4345.57 2077
4346.19 2476
4346.81 2722
4347.43 2772
4348.05 2718
4348.67 2940
4349.30 3061
4349.92 2958
4350.54 2872
4351.16 2843
4351.78 2453
4352.41 2002
4353.03 1818
4353.65 1694
4354.27 1394
4354.90 1261
4355.52 1139
4356.14 1111
4356.76 1179
4357.38 1162
4358.01 1124
4358.63 1211
4359.25 1179
4359.87 1251
4360.50 1267
4361.12 1117
4361.74 1146
4362.37 1181
4362.99 1226
4363.61 1130
4364.23 1079
4364.86 1165
4365.48 1167
4366.10 1169
4366.73 1137
4367.35 1024
4367.97 975
4368.60 981
4369.22 942
4369.84 946
4370.47 972
4371.09 925
4371.71 949
4372.34 1039
4372.96 982
4373.58 970
4374.21 923
4374.83 838
4375.46 973
4376.08 1004
4376.70 986
4377.33 1015
4377.95 1023
4378.57 1054
4379.20 1020
4379.82 1062
4380.45 1101
4381.07 1102
4381.70 982
4382.32 1015
4382.94 1098
4383.57 1056
4384.19 1087
4384.82 1020
4385.44 1105
4386.07 1045
4386.69 973
4387.32 1156
4387.94 1041
4388.56 1019
4389.19 1052
4389.81 949
4390.44 1055
4391.06 1027
4391.69 1026
4392.31 976
4392.94 945
4393.56 916
4394.19 887
4394.81 939
4395.44 1042
4396.06 998
4396.69 1028
4397.31 1150
4397.94 1059
4398.57 1092
4399.19 1084
4399.82 958
4400.44 1064
4401.07 1045
4401.69 981
4402.32 922
4402.94 924
4403.57 978
4404.20 1062
4404.82 1037
4405.45 1033
4406.07 1021
4406.70 1038
4407.33 1001
4407.95 986
4408.58 1038
4409.20 979
4409.83 979
4410.46 1001
4411.08 1073
4411.71 1072
4412.34 1058
4412.96 1088
4413.59 1017
4414.21 1018
4414.84 1004
4415.47 997
4416.09 1087
4416.72 975
4417.35 987
4417.97 963
4418.60 904
4419.23 1010
4419.86 1032
4420.48 1006
4421.11 997
4421.74 1084
4422.36 1110
4422.99 1050
4423.62 1010
4424.25 1001
4424.87 930
4425.50 973
4426.13 880
4426.75 888
4427.38 904
4428.01 875
4428.64 951
4429.26 928
4429.89 897
4430.52 839
4431.15 784
4431.78 883
4432.40 871
4433.03 911
4433.66 915
4434.29 919
4434.91 961
4435.54 977
4436.17 962
4436.80 962
4437.43 984
4438.06 829
4438.68 851
4439.31 836
4439.94 901
4440.57 954
4441.20 887
4441.83 868
4442.45 940
4443.08 870
4443.71 849
4444.34 790
4444.97 826
4445.60 863
4446.23 799
4446.86 935
4447.48 1017
4448.11 915
4448.74 900
4449.37 918
4450.00 915
4450.63 880
4451.26 942
4451.89 970
4452.52 1028
4453.15 1031
4453.78 977
4454.40 866
4455.03 898
4455.66 987
4456.29 1023
4456.92 1037
4457.55 1101
4458.18 1043
4458.81 911
4459.44 979
4460.07 885
4460.70 916
4461.33 893
4461.96 953
4462.59 857
4463.22 972
4463.85 1021
4464.48 923
4465.11 805
4465.74 919
4466.37 927
4467.00 876
4467.63 927
4468.26 775
4468.89 803
4469.52 791
4470.15 860
4470.78 791
4471.41 763
4472.04 837
4472.68 902
4473.31 907
4473.94 868
4474.57 704
4475.20 868
4475.83 816
4476.46 944
4477.09 803
4477.72 787
4478.35 841
4478.98 827
4479.62 795
4480.25 803
4480.88 781
4481.51 817
4482.14 878
4482.77 868
4483.40 851
4484.04 867
4484.67 938
4485.30 925
4485.93 965
4486.56 908
4487.19 934
4487.82 973
4488.46 929
4489.09 920
4489.72 1033
4490.35 980
4490.98 861
4491.62 903
4492.25 992
4492.88 945
4493.51 910
4494.14 827
4494.78 934
4495.41 869
4496.04 876
4496.67 871
4497.31 796
4497.94 842
4498.57 957
4499.20 1015
4499.84 1089
4500.47 1107
4501.10 1092
4501.73 1212
4502.37 1093
4503.00 1113
4503.63 1095
4504.27 1098
4504.90 1034
4505.53 1052
4506.16 1137
4506.80 1117
4507.43 1029
4508.06 1015
4508.70 981
4509.33 886
4509.96 815
4510.60 873
4511.23 797
4511.86 939
4512.50 869
4513.13 906
4513.76 975
4514.40 1048
4515.03 1073
4515.66 981
4516.30 963
4516.93 921
4517.57 840
4518.20 829
4518.83 911
4519.47 964
4520.10 943
4520.74 996
4521.37 1005
4522.00 912
4522.64 891
4523.27 930
4523.91 1030
4524.54 999
4525.18 885
4525.81 959
4526.44 946
4527.08 1106
4527.71 1175
4528.35 1249
4528.98 1203
4529.62 1393
4530.25 1633
4530.89 1673
4531.52 1863
4532.16 2007
4532.79 2103
4533.43 2255
4534.06 2228
4534.70 2075
4535.33 2176
4535.97 2004
4536.60 1847
4537.24 1640
4537.87 1412
4538.51 1299
4539.14 1265
4539.78 1195
4540.41 1109
4541.05 1025
4541.68 1047
4542.32 998
4542.96 952
4543.59 933
4544.23 1038
4544.86 969
4545.50 1027
4546.13 1006
4546.77 920
4547.41 947
4548.04 983
4548.68 1016
4549.31 1127
4549.95 1160
4550.59 1129
4551.22 1102
4551.86 1063
4552.50 1000
4553.13 1044
4553.77 1113
4554.40 1009
4555.04 1020
4555.68 1007
4556.31 1008
4556.95 955
4557.59 891
4558.22 1001
4558.86 940
4559.50 871
4560.13 964
4560.77 902
4561.41 913
4562.04 795
4562.68 937
4563.32 943
4563.96 982
4564.59 977
4565.23 969
4565.87 963
4566.50 825
4567.14 912
4567.78 979
4568.42 1004
4569.05 999
4569.69 991
4570.33 943
4570.97 885
4571.60 845
4572.24 880
4572.88 898
4573.52 966
4574.16 971
4574.79 932
4575.43 923
4576.07 963
4576.71 968
4577.34 980
4577.98 928
4578.62 829
4579.26 834
4579.90 826
4580.54 952
4581.17 872
4581.81 955
4582.45 956
4583.09 949
4583.73 948
4584.37 934
4585.00 985
4585.64 942
4586.28 982
4586.92 990
4587.56 880
4588.20 866
4588.84 1022
4589.48 1030
4590.11 1078
4590.75 1080
4591.39 1196
4592.03 1155
4592.67 1178
4593.31 1178
4593.95 1398
4594.59 1288
4595.23 1159
4595.87 1029
4596.51 1122
4597.15 952
4597.79 1031
4598.42 915
4599.06 861
4599.70 850
4600.34 839
4600.98 966
4601.62 938
4602.26 991
4602.90 1071
4603.54 1281
4604.18 1011
4604.82 978
4605.46 1076
4606.10 1057
4606.74 1173
4607.38 1078
4608.02 1115
4608.66 1117
4609.30 1098
4609.94 1064
4610.58 982
4611.22 1137
4611.86 1185
4612.50 1164
4613.15 1161
4613.79 1212
4614.43 1097
4615.07 988
4615.71 886
4616.35 896
4616.99 844
4617.63 913
4618.27 825
4618.91 895
4619.55 911
4620.19 1063
4620.83 1097
4621.48 919
4622.12 964
4622.76 953
4623.40 915
4624.04 948
4624.68 999
4625.32 1031
4625.96 968
4626.61 943
4627.25 873
4627.89 918
4628.53 935
4629.17 1004
4629.81 971
4630.46 942
4631.10 995
4631.74 954
4632.38 889
4633.02 988
4633.66 963
4634.31 955
4634.95 1028
4635.59 998
4636.23 1013
4636.88 1148
4637.52 1110
4638.16 1046
4638.80 1058
4639.44 1159
4640.09 1176
4640.73 1043
4641.37 1144
4642.01 1126
4642.66 1112
4643.30 1135
4643.94 1141
4644.58 1047
4645.23 990
4645.87 852
4646.51 877
4647.16 857
4647.80 907
4648.44 877
4649.08 1067
4649.73 1060
4650.37 1108
4651.01 1003
4651.66 1001
4652.30 935
4652.94 931
4653.59 1109
4654.23 1111
4654.87 1085
4655.52 1121
4656.16 1157
4656.80 966
4657.45 960
4658.09 967
4658.74 915
4659.38 885
4660.02 901
4660.67 900
4661.31 925
4661.95 785
4662.60 753
4663.24 789
4663.89 815
4664.53 920
4665.17 902
4665.82 822
4666.46 923
4667.11 934
4667.75 885
4668.40 875
4669.04 756
4669.68 822
4670.33 936
4670.97 989
4671.62 1034
4672.26 902
4672.91 846
4673.55 949
4674.20 945
4674.84 926
4675.49 953
4676.13 962
4676.78 963
4677.42 1073
4678.07 1143
4678.71 991
4679.36 886
4680.00 843
4680.65 869
4681.29 875
4681.94 916
4682.58 932
4683.23 922
4683.87 952
4684.52 953
4685.16 854
4685.81 940
4686.46 903
4687.10 979
4687.75 977
4688.39 896
4689.04 915
4689.68 884
4690.33 932
4690.98 847
4691.62 890
4692.27 872
4692.91 883
4693.56 918
4694.21 975
4694.85 1003
4695.50 997
4696.15 960
4696.79 1084
4697.44 1106
4698.08 1200
4698.73 1141
4699.38 1300
4700.02 1306
4700.67 1413
4701.32 1223
4701.96 1244
4702.61 1205
4703.26 1219
4703.90 1204
4704.55 1078
4705.20 1117
4705.84 1035
4706.49 998
4707.14 1145
4707.79 1022
4708.43 1010
4709.08 908
4709.73 878
4710.37 1123
4711.02 1051
4711.67 896
4712.32 901
4712.96 940
4713.61 797
4714.26 889
4714.91 917
4715.55 874
4716.20 819
4716.85 1017
4717.50 1016
4718.14 1027
4718.79 1007
4719.44 857
4720.09 988
4720.74 950
4721.38 996
4722.03 1035
4722.68 994
4723.33 978
4723.98 1101
4724.62 1013
4725.27 1073
4725.92 991
4726.57 1122
4727.22 1199
4727.87 1180
4728.52 1005
4729.16 1083
4729.81 1053
4730.46 1084
4731.11 1032
4731.76 1063
4732.41 901
4733.06 879
4733.70 853
4734.35 870
4735.00 859
4735.65 1041
4736.30 914
4736.95 959
4737.60 1033
4738.25 927
4738.90 1010
4739.55 993
4740.20 1000
4740.84 955
4741.49 888
4742.14 935
4742.79 927
4743.44 1032
4744.09 1039
4744.74 1016
4745.39 985
4746.04 984
4746.69 982
4747.34 842
4747.99 831
4748.64 961
4749.29 1027
4749.94 1073
4750.59 997
4751.24 1111
4751.89 1185
4752.54 1067
4753.19 1043
4753.84 1010
4754.49 1029
4755.14 1104
4755.79 1082
4756.44 1069
4757.09 1115
4757.74 1045
4758.39 1024
4759.04 924
4759.70 997
4760.35 912
4761.00 834
4761.65 854
4762.30 925
4762.95 1001
4763.60 1049
4764.25 1121
4764.90 1135
4765.55 1179
4766.20 1182
4766.86 1332
4767.51 1290
4768.16 1206
4768.81 1249
4769.46 1288
4770.11 1281
4770.76 1233
4771.41 1117
4772.07 948
4772.72 996
4773.37 1088
4774.02 969
4774.67 955
4775.32 928
4775.98 943
4776.63 977
4777.28 909
4777.93 949
4778.58 905
4779.24 1058
4779.89 961
4780.54 892
4781.19 1030
4781.84 1080
4782.50 951
4783.15 932
4783.80 965
4784.45 987
4785.10 1033
4785.76 1044
4786.41 1039
4787.06 874
4787.71 897
4788.37 953
4789.02 936
4789.67 954
4790.33 1071
4790.98 982
4791.63 887
4792.28 874
4792.94 862
4793.59 895
4794.24 905
4794.90 864
4795.55 857
4796.20 912
4796.86 871
4797.51 913
4798.16 918
4798.81 863
4799.47 785
4800.12 869
4800.78 825
4801.43 886
4802.08 992
4802.74 872
4803.39 873
4804.04 985
4804.70 989
4805.35 891
4806.00 1049
4806.66 937
4807.31 904
4807.97 825
4808.62 923
4809.27 777
4809.93 804
4810.58 1035
4811.24 932
4811.89 856
4812.54 895
4813.20 852
4813.85 920
4814.51 933
4815.16 937
4815.82 952
4816.47 945
4817.13 1001
4817.78 1102
4818.44 918
4819.09 845
4819.74 934
4820.40 1008
4821.05 978
4821.71 1054
4822.36 1157
4823.02 1145
4823.67 1076
4824.33 1286
4824.98 1341
4825.64 1320
4826.29 1362
4826.95 1410
4827.60 1322
4828.26 1343
4828.92 1340
4829.57 1446
4830.23 1266
4830.88 1124
4831.54 1123
4832.19 1162
4832.85 1166
4833.50 1140
4834.16 1239
4834.82 1236
4835.47 1418
4836.13 1240
4836.78 1280
4837.44 1460
4838.10 1424
4838.75 1403
4839.41 1385
4840.06 1413
4840.72 1510
4841.38 1580
4842.03 1598
4842.69 1329
4843.34 1305
4844.00 1324
4844.66 1346
4845.31 1294
4845.97 1197
4846.63 1255
4847.28 1398
4847.94 1430
4848.60 1584
4849.25 1440
4849.91 1398
4850.57 1515
4851.22 1735
4851.88 1702
4852.54 1600
4853.20 1549
4853.85 1440
4854.51 1267
4855.17 1422
4855.82 1436
4856.48 1525
4857.14 1552
4857.80 1615
4858.45 1529
4859.11 1410
4859.77 1436
4860.43 1456
4861.08 1430
4861.74 1432
4862.40 1533
4863.06 1501
4863.71 1531
4864.37 1456
4865.03 1499
4865.69 1424
4866.34 1549
4867.00 1604
4867.66 1515
4868.32 1455
4868.98 1473
4869.63 1345
4870.29 1466
4870.95 1298
4871.61 1318
4872.27 1323
4872.93 1233
4873.58 1185
4874.24 1210
4874.90 1324
4875.56 1228
4876.22 1374
4876.88 1406
4877.54 1317
4878.19 1227
4878.85 1346
4879.51 1380
4880.17 1346
4880.83 1257
4881.49 1242
4882.15 1213
4882.81 1134
4883.47 1145
4884.13 1191
4884.78 1212
4885.44 1156
4886.10 1109
4886.76 1083
4887.42 1025
4888.08 1096
4888.74 1145
4889.40 1259
4890.06 1234
4890.72 1132
4891.38 1301
4892.04 1377
4892.70 1289
4893.36 1212
4894.02 1214
4894.68 1241
4895.34 1186
4896.00 1173
4896.66 1191
4897.32 1297
4897.98 1205
4898.64 1205
4899.30 1100
4899.96 1114
4900.62 1253
4901.28 1125
4901.94 1201
4902.60 1189
4903.26 1168
4903.92 1164
4904.58 1221
4905.24 1193
4905.90 1048
4906.56 983
4907.22 991
4907.88 1125
4908.54 1063
4909.20 1108
4909.87 1005
4910.53 960
4911.19 1040
4911.85 1016
4912.51 1124
4913.17 1089
4913.83 1065
4914.49 1054
4915.15 1007
4915.81 904
4916.48 973
4917.14 1001
4917.80 906
4918.46 893
4919.12 980
4919.78 938
4920.44 1016
4921.11 1030
4921.77 1076
4922.43 1127
4923.09 952
4923.75 918
4924.41 902
4925.08 998
4925.74 964
4926.40 954
4927.06 1037
4927.72 1075
4928.39 1129
4929.05 1073
4929.71 994
4930.37 1044
4931.04 1070
4931.70 981
4932.36 946
4933.02 912
4933.69 970
4934.35 1028
4935.01 1128
4935.67 1030
4936.34 989
4937.00 976
4937.66 1021
4938.32 980
4938.99 967
4939.65 849
4940.31 884
4940.98 1065
4941.64 999
4942.30 958
4942.96 987
4943.63 1005
4944.29 922
4944.95 886
4945.62 953
4946.28 939
4946.94 899
4947.61 892
4948.27 971
4948.93 789
4949.60 889
4950.26 835
4950.92 923
4951.59 932
4952.25 928
4952.92 938
4953.58 908
4954.24 855
4954.91 914
4955.57 955
4956.24 897
4956.90 958
4957.56 908
4958.23 987
4958.89 982
4959.56 880
4960.22 963
4960.88 936
4961.55 969
4962.21 1014
4962.88 871
4963.54 938
4964.21 995
4964.87 1117
4965.54 1186
4966.20 1019
4966.86 1086
4967.53 1140
4968.19 1088
4968.86 990
4969.52 998
4970.19 881
4970.85 937
4971.52 861
4972.18 976
4972.85 903
4973.51 872
4974.18 845
4974.84 916
4975.51 924
4976.17 886
4976.84 920
4977.51 889
4978.17 852
4978.84 954
4979.50 902
4980.17 836
4980.83 944
4981.50 812
4982.16 822
4982.83 741
4983.50 781
4984.16 886
4984.83 964
4985.49 922
4986.16 811
4986.83 843
4987.49 891
4988.16 811
4988.82 840
4989.49 880
4990.16 925
4990.82 947
4991.49 852
4992.16 742
4992.82 805
4993.49 824
4994.16 866
4994.82 874
4995.49 732
4996.15 780
4996.82 769
4997.49 873
4998.16 811
4998.82 754
4999.49 787
5000.16 794
5000.82 828
5001.49 810
5002.16 841
5002.82 804
5003.49 764
5004.16 853
5004.83 876
5005.49 855
5006.16 806
5006.83 723
5007.49 845
5008.16 889
5008.83 886
5009.50 945
5010.16 913
5010.83 905
5011.50 874
5012.17 788
5012.84 849
5013.50 823
5014.17 774
5014.84 765
5015.51 794
5016.17 850
5016.84 928
5017.51 954
5018.18 989
5018.85 896
5019.52 896
5020.18 998
5020.85 1044
5021.52 1051
5022.19 1101
5022.86 1129
5023.53 1142
5024.19 1166
5024.86 1282
5025.53 1377
5026.20 1302
5026.87 1186
5027.54 1162
5028.21 1185
5028.88 1105
5029.54 1028
5030.21 1016
5030.88 832
5031.55 808
5032.22 891
5032.89 815
5033.56 781
5034.23 759
5034.90 808
5035.57 808
5036.24 804
5036.90 849
5037.57 794
5038.24 833
5038.91 857
5039.58 942
5040.25 811
5040.92 842
5041.59 897
5042.26 901
5042.93 921
5043.60 802
5044.27 752
5044.94 814
5045.61 825
5046.28 836
5046.95 883
5047.62 897
5048.29 906
5048.96 924
5049.63 926
5050.30 945
5050.97 898
5051.64 832
5052.31 894
5052.98 939
5053.65 892
5054.32 846
5054.99 785
5055.66 763
5056.34 809
5057.01 818
5057.68 800
5058.35 680
5059.02 773
5059.69 827
5060.36 837
5061.03 837
5061.70 785
5062.37 752
5063.04 770
5063.72 851
5064.39 729
5065.06 778
5065.73 819
5066.40 814
5067.07 830
5067.74 788
5068.42 841
5069.09 779
5069.76 779
5070.43 820
5071.10 751
5071.77 786
5072.44 797
5073.12 685
5073.79 831
5074.46 885
5075.13 802
5075.80 900
5076.48 948
5077.15 824
5077.82 865
5078.49 888
5079.16 981
5079.84 966
5080.51 850
5081.18 914
5081.85 869
5082.53 935
5083.20 882
5083.87 943
5084.54 956
5085.22 881
5085.89 721
5086.56 761
5087.23 897
5087.91 933
5088.58 921
5089.25 837
5089.93 978
5090.60 946
5091.27 893
5091.94 923
5092.62 962
5093.29 998
5093.96 946
5094.64 883
5095.31 841
5095.98 941
5096.66 899
5097.33 878
5098.00 835
5098.68 841
5099.35 808
5100.02 856
5100.70 859
5101.37 888
5102.04 908
5102.72 938
5103.39 861
5104.07 889
5104.74 896
5105.41 935
5106.09 1039
5106.76 966
5107.44 913
5108.11 876
5108.78 941
5109.46 906
5110.13 903
5110.81 884
5111.48 837
5112.16 836
5112.83 885
5113.50 862
5114.18 872
5114.85 855
5115.53 854
5116.20 866
5116.88 845
5117.55 872
5118.23 841
5118.90 916
5119.58 994
5120.25 964
5120.93 1018
5121.60 1117
5122.28 969
5122.95 1130
5123.63 1055
5124.30 1063
5124.98 975
5125.65 956
5126.33 874
5127.00 891
5127.68 926
5128.35 940
5129.03 831
5129.70 858
5130.38 972
5131.06 894
5131.73 991
5132.41 974
5133.08 972
5133.76 992
5134.43 929
5135.11 899
5135.79 933
5136.46 878
5137.14 861
5137.81 770
5138.49 879
5139.17 924
5139.84 890
5140.52 874
5141.20 935
5141.87 838
5142.55 848
5143.22 857
5143.90 787
5144.58 776
5145.25 789
5145.93 858
5146.61 799
5147.28 775
5147.96 761
5148.64 778
5149.31 670
5149.99 723
5150.67 822
5151.34 754
5152.02 836
5152.70 823
5153.38 800
5154.05 683
5154.73 645
5155.41 783
5156.08 760
5156.76 715
5157.44 748
5158.12 776
5158.79 765
5159.47 733
5160.15 722
5160.83 754
5161.50 851
5162.18 744
5162.86 705
5163.54 715
5164.22 763
5164.89 816
5165.57 857
5166.25 786
5166.93 769
5167.61 813
5168.28 922
5168.96 822
5169.64 769
5170.32 815
5171.00 796
5171.67 717
5172.35 709
5173.03 751
5173.71 676
5174.39 669
5175.07 787
5175.74 771
5176.42 806
5177.10 800
5177.78 781
5178.46 732
5179.14 769
5179.82 778
5180.50 780
5181.17 772
5181.85 772
5182.53 719
5183.21 729
5183.89 774
5184.57 808
5185.25 746
5185.93 732
5186.61 779
5187.29 818
5187.97 729
5188.65 718
5189.33 730
5190.00 715
5190.68 800
5191.36 733
5192.04 714
5192.72 724
5193.40 801
5194.08 714
5194.76 717
5195.44 658
5196.12 742
5196.80 790
5197.48 747
5198.16 764
5198.84 645
5199.52 715
5200.20 848
5200.88 785
5201.56 623
5202.24 674
5202.92 808
5203.60 849
5204.28 790
5204.96 794
5205.65 774
5206.33 751
5207.01 802
5207.69 844
5208.37 891
5209.05 881
5209.73 962
5210.41 963
5211.09 889
5211.77 927
5212.45 1000
5213.13 1144
5213.82 1025
5214.50 882
5215.18 945
5215.86 1013
5216.54 942
5217.22 900
5217.90 837
5218.58 907
5219.27 911
5219.95 818
5220.63 855
5221.31 863
5221.99 844
5222.67 874
5223.35 865
5224.04 814
5224.72 879
5225.40 921
5226.08 885
5226.76 788
5227.45 793
5228.13 825
5228.81 822
5229.49 814
5230.17 745
5230.86 873
5231.54 876
5232.22 806
5232.90 776
5233.58 803
5234.27 807
5234.95 810
5235.63 742
5236.31 767
5237.00 750
5237.68 770
5238.36 715
5239.05 767
5239.73 858
5240.41 872
5241.09 983
5241.78 849
5242.46 832
5243.14 779
5243.83 822
5244.51 785
5245.19 770
5245.87 787
5246.56 782
5247.24 776
5247.92 839
5248.61 958
5249.29 957
5249.97 966
5250.66 1032
5251.34 982
5252.03 907
5252.71 916
5253.39 968
5254.08 855
5254.76 820
5255.44 824
5256.13 893
5256.81 844
5257.50 757
5258.18 806
5258.86 757
5259.55 830
5260.23 880
5260.92 843
5261.60 904
5262.28 883
5262.97 918
5263.65 919
5264.34 865
5265.02 965
5265.71 896
5266.39 881
5267.07 866
5267.76 916
5268.44 860
5269.13 837
5269.81 837
5270.50 824
5271.18 835
5271.87 822
5272.55 833
5273.24 767
5273.92 765
5274.61 871
5275.29 904
5275.98 811
5276.66 894
5277.35 899
5278.03 897
5278.72 906
5279.40 917
5280.09 910
5280.77 996
5281.46 1124
5282.15 1070
5282.83 1084
5283.52 1077
5284.20 1259
5284.89 1179
5285.57 1126
5286.26 982
5286.95 919
5287.63 1029
5288.32 986
5289.00 856
5289.69 828
5290.38 848
5291.06 844
5291.75 891
5292.43 786
5293.12 865
5293.81 831
5294.49 870
5295.18 855
5295.87 898
5296.55 964
5297.24 901
5297.92 903
5298.61 904
5299.30 864
5299.98 882
5300.67 939
5301.36 934
5302.04 904
5302.73 925
5303.42 908
5304.11 932
5304.79 937
5305.48 997
5306.17 934
5306.85 1028
5307.54 991
5308.23 921
5308.92 973
5309.60 987
5310.29 952
5310.98 935
5311.66 870
5312.35 958
5313.04 953
5313.73 999
5314.41 875
5315.10 960
5315.79 946
5316.48 999
5317.17 963
5317.85 949
5318.54 821
5319.23 846
5319.92 993
5320.61 1015
5321.29 1005
5321.98 1005
5322.67 1096
5323.36 1119
5324.05 1180
5324.73 1067
5325.42 884
5326.11 880
5326.80 950
5327.49 881
5328.18 894
5328.87 821
5329.55 873
5330.24 865
5330.93 873
5331.62 888
5332.31 901
5333.00 919
5333.69 903
5334.38 849
5335.06 801
5335.75 852
5336.44 849
5337.13 903
5337.82 928
5338.51 942
5339.20 976
5339.89 920
5340.58 925
5341.27 963
5341.96 987
5342.65 987
5343.33 1016
5344.02 1032
5344.71 1105
5345.40 1035
5346.09 1120
5346.78 1123
5347.47 1199
5348.16 1276
5348.85 1298
5349.54 1448
5350.23 1385
5350.92 1519
5351.61 1706
5352.30 1904
5352.99 1720
5353.68 1701
5354.37 1630
5355.06 1573
5355.75 1536
5356.44 1432
5357.13 1323
5357.82 1287
5358.51 1036
5359.21 1050
5359.90 968
5360.59 958
5361.28 909
5361.97 857
5362.66 897
5363.35 845
5364.04 840
5364.73 892
5365.42 835
5366.11 785
5366.80 903
5367.49 948
5368.19 868
5368.88 795
5369.57 817
5370.26 826
5370.95 793
5371.64 817
5372.33 736
5373.02 722
5373.72 840
5374.41 856
5375.10 879
5375.79 782
5376.48 814
5377.17 808
5377.87 769
5378.56 784
5379.25 823
5379.94 760
5380.63 761
5381.33 899
5382.02 954
5382.71 879
5383.40 825
5384.09 681
5384.79 712
5385.48 783
5386.17 816
5386.86 720
5387.55 773
5388.25 777
5388.94 840
5389.63 806
5390.32 848
5391.02 832
5391.71 824
5392.40 820
5393.09 782
5393.79 765
5394.48 824
5395.17 909
5395.87 847
5396.56 842
5397.25 753
5397.95 720
5398.64 768
5399.33 689
5400.02 684
5400.72 713
5401.41 720
5402.10 791
5402.80 721
5403.49 689
5404.18 795
5404.88 765
5405.57 825
5406.26 789
5406.96 694
5407.65 803
5408.35 876
5409.04 763
5409.73 783
5410.43 774
5411.12 735
5411.81 800
5412.51 870
5413.20 797
5413.90 660
5414.59 740
5415.28 801
5415.98 856
5416.67 702
5417.37 806
5418.06 841
5418.76 789
5419.45 668
5420.14 696
5420.84 746
5421.53 806
5422.23 849
5422.92 887
5423.62 834
5424.31 866
5425.01 836
5425.70 868
5426.40 751
5427.09 730
5427.79 741
5428.48 766
5429.18 753
5429.87 749
5430.57 747
5431.26 803
5431.96 763
5432.65 754
5433.35 902
5434.04 783
5434.74 847
5435.43 866
5436.13 910
5436.82 976
5437.52 976
5438.22 1041
5438.91 1027
5439.61 1011
5440.30 995
5441.00 965
5441.69 916
5442.39 1001
5443.09 1032
5443.78 945
5444.48 936
5445.17 970
5445.87 1052
5446.57 1099
5447.26 1159
5447.96 1156
5448.66 1209
5449.35 1301
5450.05 1306
5450.74 1315
5451.44 1289
5452.14 1335
5452.83 1143
5453.53 1181
5454.23 1105
5454.92 1009
5455.62 1002
5456.32 942
5457.01 910
5457.71 915
5458.41 963
5459.10 1010
5459.80 970
5460.50 984
5461.20 1069
5461.89 1035
5462.59 1038
5463.29 986
5463.98 1078
5464.68 1089
5465.38 1029
5466.08 1139
5466.77 1146
5467.47 1090
5468.17 1070
5468.87 981
5469.56 1167
5470.26 1108
5470.96 1012
5471.66 1172
5472.35 1070
5473.05 1027
5473.75 1212
5474.45 1131
5475.15 1081
5475.84 1193
5476.54 1130
5477.24 1175
5477.94 1220
5478.64 1438
5479.34 1427
5480.03 1534
5480.73 1825
5481.43 1876
5482.13 1744
5482.83 1870
5483.53 1951
5484.22 1788
5484.92 1906
5485.62 1827
5486.32 1544
5487.02 1413
5487.72 1394
5488.42 1369
5489.11 1419
5489.81 1476
5490.51 1465
5491.21 1437
5491.91 1383
5492.61 1503
5493.31 1445
5494.01 1488
5494.71 1540
5495.41 1585
5496.11 1619
5496.81 1464
5497.50 1492
5498.20 1746
5498.90 1933
5499.60 2115
5500.30 2391
5501.00 2609
5501.70 2815
5502.40 2907
5503.10 3281
5503.80 3022
5504.50 2888
5505.20 2787
5505.90 2537
5506.60 2164
5507.30 1964
5508.00 1670
5508.70 1580
5509.40 1578
5510.10 1525
5510.80 1549
5511.50 1439
5512.20 1415
5512.90 1546
5513.60 1456
5514.30 1428
5515.00 1464
5515.70 1397
5516.40 1320
5517.11 1286
5517.81 1314
5518.51 1126
5519.21 1209
5519.91 1241
5520.61 1193
5521.31 1036
5522.01 1124
5522.71 1024
5523.41 1061
5524.11 1032
5524.82 1039
5525.52 1075
5526.22 1011
5526.92 996
5527.62 925
5528.32 875
5529.02 921
5529.72 989
5530.43 945
5531.13 947
5531.83 884
5532.53 956
5533.23 898
5533.93 972
5534.64 957
5535.34 880
5536.04 922
5536.74 845
5537.44 886
5538.15 943
5538.85 865
5539.55 920
5540.25 877
5540.95 859
5541.66 865
5542.36 850
5543.06 888
5543.76 873
5544.47 959
5545.17 993
5545.87 957
5546.57 914
5547.28 859
5547.98 915
5548.68 911
5549.38 923
5550.09 976
5550.79 1006
5551.49 975
5552.19 903
5552.90 884
5553.60 950
5554.30 945
5555.01 927
5555.71 811
5556.41 837
5557.12 856
5557.82 815
5558.52 848
5559.23 845
5559.93 782
5560.63 811
5561.34 909
5562.04 902
5562.74 841
5563.45 828
5564.15 843
5564.85 932
5565.56 980
5566.26 964
5566.96 968
5567.67 911
5568.37 940
5569.08 1028
5569.78 881
5570.48 945
5571.19 881
5571.89 821
5572.60 912
5573.30 982
5574.01 964
5574.71 979
5575.41 960
5576.12 942
5576.82 892
5577.53 935
5578.23 939
5578.94 979
5579.64 848
5580.35 884
5581.05 855
5581.76 851
5582.46 862
5583.16 868
5583.87 968
5584.57 865
5585.28 837
5585.98 926
5586.69 837
5587.39 911
5588.10 866
5588.81 901
5589.51 913
5590.22 837
5590.92 814
5591.63 828
5592.33 817
5593.04 853
5593.74 758
5594.45 766
5595.15 812
5595.86 785
5596.57 754
5597.27 791
5597.98 716
5598.68 862
5599.39 791
5600.09 753
5600.80 778
5601.51 830
5602.21 722
5602.92 826
5603.62 807
5604.33 734
5605.04 780
5605.74 736
5606.45 718
5607.16 755
5607.86 803
5608.57 757
5609.27 727
5609.98 779
5610.69 721
5611.39 769
5612.10 799
5612.81 859
5613.51 749
5614.22 796
5614.93 787
5615.64 754
5616.34 776
5617.05 733
5617.76 772
5618.46 691
5619.17 660
5619.88 747
5620.58 763
5621.29 771
5622.00 689
5622.71 776
5623.41 801
5624.12 699
5624.83 854
5625.54 770
5626.24 821
5626.95 791
5627.66 801
5628.37 782
5629.07 848
5629.78 855
5630.49 786
5631.20 747
5631.91 795
5632.61 764
5633.32 784
5634.03 802
5634.74 753
5635.45 846
5636.15 822
5636.86 763
5637.57 739
5638.28 855
5638.99 881
5639.70 901
5640.40 855
5641.11 938
5641.82 955
5642.53 911
5643.24 899
5643.95 859
5644.66 943
5645.36 1027
5646.07 949
5646.78 837
5647.49 881
5648.20 744
5648.91 733
5649.62 820
5650.33 788
5651.04 917
5651.75 875
5652.45 876
5653.16 833
5653.87 832
5654.58 813
5655.29 851
5656.00 919
5656.71 828
5657.42 912
5658.13 1067
5658.84 1080
5659.55 1215
5660.26 1250
5660.97 1150
5661.68 1068
5662.39 1061
5663.10 971
5663.81 893
5664.52 856
5665.23 838
5665.94 936
5666.65 841
5667.36 866
5668.07 955
5668.78 989
5669.49 970
5670.20 864
5670.91 897
5671.62 924
5672.33 927
5673.04 948
5673.75 937
5674.46 931
5675.17 905
5675.88 844
5676.59 902
5677.31 875
5678.02 875
5678.73 811
5679.44 787
5680.15 898
5680.86 799
5681.57 873
5682.28 840
5682.99 902
5683.70 821
5684.42 822
5685.13 897
5685.84 806
5686.55 939
5687.26 818
5687.97 826
5688.68 750
5689.39 804
5690.11 930
5690.82 897
5691.53 873
5692.24 880
5692.95 759
5693.67 720
5694.38 816
5695.09 787
5695.80 780
5696.51 753
5697.22 652
5697.94 746
5698.65 742
5699.36 698
5700.07 741
5700.79 693
5701.50 715
5702.21 753
5702.92 830
5703.63 801
5704.35 786
5705.06 733
5705.77 691
5706.48 694
5707.20 707
5707.91 782
5708.62 793
5709.34 725
5710.05 737
5710.76 745
5711.47 667
5712.19 764
5712.90 728
5713.61 782
5714.33 735
5715.04 604
5715.75 726
5716.47 788
5717.18 723
5717.89 725
5718.61 642
5719.32 701
5720.03 744
5720.75 784
5721.46 718
5722.17 736
5722.89 845
5723.60 868
5724.31 850
5725.03 878
5725.74 943
5726.46 973
5727.17 930
5727.88 987
5728.60 1149
5729.31 1081
5730.03 1242
5730.74 1290
5731.45 1144
5732.17 1155
5732.88 1054
5733.60 1060
5734.31 941
5735.03 964
5735.74 909
5736.45 893
5737.17 828
5737.88 824
5738.60 765
5739.31 878
5740.03 908
5740.74 832
5741.46 770
5742.17 810
5742.89 818
5743.60 791
5744.32 681
5745.03 836
5745.75 793
5746.46 813
5747.18 856
5747.89 810
5748.61 799
5749.32 759
5750.04 816
5750.75 890
5751.47 860
5752.18 811
5752.90 916
5753.62 924
5754.33 967
5755.05 1056
5755.76 1025
5756.48 1068
5757.19 1111
5757.91 1090
5758.63 994
5759.34 1019
5760.06 1051
5760.77 1045
5761.49 886
5762.21 847
5762.92 930
5763.64 830
5764.35 841
5765.07 779
5765.79 760
5766.50 698
5767.22 757
5767.94 817
5768.65 819
5769.37 801
5770.08 847
5770.80 812
5771.52 826
5772.23 813
5772.95 889
5773.67 935
5774.39 969
5775.10 939
5775.82 847
5776.54 850
5777.25 914
5777.97 888
5778.69 871
5779.40 833
5780.12 857
5780.84 882
5781.56 987
5782.27 943
5782.99 930
5783.71 937
5784.43 926
5785.14 868
5785.86 992
5786.58 981
5787.30 908
5788.01 938
5788.73 900
5789.45 1057
5790.17 973
5790.88 1084
5791.60 1099
5792.32 1092
5793.04 1128
5793.76 1238
5794.47 1207
5795.19 1233
5795.91 1210
5796.63 1145
5797.35 1449
5798.07 1521
5798.78 1844
5799.50 2027
5800.22 2484
5800.94 2836
5801.66 3085
5802.38 3394
5803.10 3337
5803.81 3165
5804.53 2851
5805.25 2552
5805.97 2277
5806.69 1865
5807.41 2053
5808.13 1630
5808.85 1514
5809.56 1454
5810.28 1366
5811.00 1365
5811.72 1358
5812.44 1419
5813.16 1376
5813.88 1303
5814.60 1277
5815.32 1200
5816.04 1218
5816.76 1271
5817.48 1264
5818.20 1200
5818.92 1152
5819.64 1131
5820.36 1034
5821.08 1068
5821.80 1176
5822.51 1098
5823.23 1009
5823.95 1045
5824.67 1092
5825.39 857
5826.11 923
5826.83 1026
5827.55 990
5828.28 937
5829.00 888
5829.72 920
5830.44 1005
5831.16 926
5831.88 958
5832.60 852
5833.32 838
5834.04 904
5834.76 941
5835.48 941
5836.20 884
5836.92 880
5837.64 945
5838.36 864
5839.08 879
5839.80 948
5840.53 939
5841.25 799
5841.97 848
5842.69 937
5843.41 978
5844.13 891
5844.85 801
5845.57 846
5846.29 864
5847.02 815
5847.74 752
5848.46 774
5849.18 898
5849.90 914
5850.62 811
5851.34 897
5852.07 859
5852.79 926
5853.51 771
5854.23 845
5854.95 842
5855.68 740
5856.40 781
5857.12 819
5857.84 865
5858.56 735
5859.29 779
5860.01 804
5860.73 840
5861.45 792
5862.17 766
5862.90 786
5863.62 823
5864.34 821
5865.06 816
5865.79 735
5866.51 770
5867.23 807
5867.95 862
5868.68 879
5869.40 841
5870.12 813
5870.84 878
5871.57 750
5872.29 871
5873.01 898
5873.74 864
5874.46 906
5875.18 802
5875.91 830
5876.63 786
5877.35 840
5878.08 890
5878.80 868
5879.52 788
5880.25 784
5880.97 855
5881.69 808
5882.42 858
5883.14 874
5883.86 771
5884.59 868
5885.31 907
5886.03 874
5886.76 912
5887.48 881
5888.21 837
5888.93 837
5889.65 859
5890.38 819
5891.10 749
5891.83 765
5892.55 889
5893.27 872
5894.00 788
5894.72 793
5895.45 768
5896.17 792
5896.90 780
5897.62 851
5898.35 853
5899.07 822
5899.79 777
5900.52 769
5901.24 855
5901.97 761
5902.69 848
5903.42 911
5904.14 810
5904.87 865
5905.59 853
5906.32 748
5907.04 852
5907.77 828
5908.49 762
5909.22 915
5909.94 932
5910.67 852
5911.39 833
5912.12 897
5912.84 872
5913.57 806
5914.30 848
5915.02 794
5915.75 849
5916.47 849
5917.20 755
5917.92 797
5918.65 887
5919.38 889
5920.10 860
5920.83 768
5921.55 906
5922.28 873
5923.01 801
5923.73 866
5924.46 880
5925.18 873
5925.91 938
5926.64 795
5927.36 869
5928.09 822
5928.81 922
5929.54 885
5930.27 819
5930.99 860
5931.72 900
5932.45 901
5933.17 824
5933.90 821
5934.63 855
5935.35 865
5936.08 966
5936.81 1002
5937.53 1058
5938.26 1008
5938.99 1098
5939.72 1130
5940.44 1057
5941.17 1132
5941.90 1122
5942.62 1089
5943.35 1113
5944.08 1176
5944.81 1167
5945.53 1088
5946.26 1153
5946.99 1032
5947.72 1139
5948.44 1135
5949.17 1231
5949.90 1228
5950.63 1296
5951.35 1332
5952.08 1286
5952.81 1309
5953.54 1476
5954.27 1492
5954.99 1528
5955.72 1620
5956.45 1385
5957.18 1370
5957.91 1419
5958.64 1387
5959.36 1451
5960.09 1377
5960.82 1411
5961.55 1367
5962.28 1469
5963.01 1439
5963.73 1475
5964.46 1589
5965.19 1632
5965.92 1757
5966.65 1909
5967.38 2160
5968.11 2345
5968.83 2516
5969.56 2521
5970.29 2478
5971.02 2289
5971.75 2213
5972.48 1891
5973.21 1871
5973.94 1624
5974.67 1688
5975.40 1645
5976.13 1580
5976.86 1546
5977.58 1572
5978.31 1431
5979.04 1515
5979.77 1495
5980.50 1542
5981.23 1589
5981.96 1642
5982.69 1739
5983.42 1556
5984.15 1780
5984.88 1626
5985.61 1664
5986.34 1745
5987.07 1680
5987.80 1524
5988.53 1545
5989.26 1728
5989.99 1668
5990.72 1687
5991.45 1609
5992.18 1614
5992.91 1630
5993.64 1637
5994.37 1641
5995.10 1689
5995.83 1724
5996.56 1781
5997.29 1724
5998.03 1613
5998.76 1670
5999.49 1746
6000.22 1563
6000.95 1632
6001.68 1503
6002.41 1561
6003.14 1482
6003.87 1379
6004.60 1601
6005.33 1561
6006.07 1614
6006.80 1677
6007.53 1795
6008.26 1792
6008.99 2172
6009.72 2281
6010.45 2292
6011.18 2745
6011.92 3100
6012.65 3288
6013.38 3329
6014.11 3348
6014.84 3314
6015.57 3103
6016.31 3136
6017.04 2823
6017.77 2757
6018.50 2371
6019.23 2253
6019.96 2077
6020.70 1873
6021.43 1681
6022.16 1633
6022.89 1510
6023.63 1456
6024.36 1460
6025.09 1478
6025.82 1298
6026.55 1333
6027.29 1338
6028.02 1464
6028.75 1356
6029.48 1349
6030.22 1313
6030.95 1302
6031.68 1362
6032.42 1265
6033.15 1335
6033.88 1339
6034.61 1277
6035.35 1274
6036.08 1355
6036.81 1370
6037.55 1378
6038.28 1294
6039.01 1319
6039.74 1390
6040.48 1325
6041.21 1427
6041.94 1385
6042.68 1455
6043.41 1453
6044.14 1480
6044.88 1613
6045.61 1410
6046.35 1339
6047.08 1317
6047.81 1521
6048.55 1489
6049.28 1483
6050.01 1450
6050.75 1446
6051.48 1560
6052.22 1556
6052.95 1501
6053.68 1606
6054.42 1557
6055.15 1657
6055.89 1572
6056.62 1589
6057.35 1484
6058.09 1455
6058.82 1442
6059.56 1423
6060.29 1353
6061.03 1302
6061.76 1474
6062.50 1443
6063.23 1394
6063.96 1318
6064.70 1406
6065.43 1452
6066.17 1465
6066.90 1385
6067.64 1324
6068.37 1298
6069.11 1294
6069.84 1331
6070.58 1225
6071.31 1347
6072.05 1185
6072.78 1217
6073.52 1208
6074.25 1236
6074.99 1325
6075.72 1223
6076.46 1192
6077.20 1088
6077.93 1138
6078.67 1162
6079.40 1223
6080.14 1286
6080.87 1164
6081.61 1196
6082.35 1148
6083.08 1166
6083.82 1263
6084.55 1213
6085.29 1300
6086.02 1174
6086.76 1212
6087.50 1149
6088.23 1132
6088.97 1180
6089.71 1098
6090.44 1183
6091.18 1215
6091.91 1216
6092.65 1254
6093.39 1184
6094.12 1221
6094.86 1220
6095.60 1189
6096.33 1225
6097.07 1227
6097.81 1251
6098.54 1125
6099.28 1097
6100.02 1156
6100.75 1181
6101.49 1136
6102.23 1135
6102.96 1143
6103.70 1209
6104.44 1157
6105.18 1149
6105.91 1193
6106.65 1030
6107.39 1100
6108.12 1136
6108.86 1161
6109.60 1223
6110.34 1202
6111.07 1195
6111.81 1158
6112.55 1119
6113.29 1179
6114.03 1231
6114.76 1310
6115.50 1227
6116.24 1214
6116.98 1266
6117.71 1175
6118.45 1217
6119.19 1280
6119.93 1252
6120.67 1171
6121.40 1199
6122.14 1240
6122.88 1240
6123.62 1258
6124.36 1370
6125.10 1319
6125.83 1244
6126.57 1236
6127.31 1326
6128.05 1290
6128.79 1352
6129.53 1452
6130.27 1441
6131.00 1443
6131.74 1412
6132.48 1435
6133.22 1464
6133.96 1481
6134.70 1426
6135.44 1473
6136.18 1495
6136.92 1500
6137.65 1479
6138.39 1384
6139.13 1475
6139.87 1391
6140.61 1341
6141.35 1308
6142.09 1342
6142.83 1330
6143.57 1393
6144.31 1377
6145.05 1356
6145.79 1434
6146.53 1528
6147.27 1402
6148.01 1456
6148.75 1362
6149.49 1383
6150.23 1546
6150.97 1480
6151.71 1437
6152.45 1550
6153.19 1516
6153.93 1479
6154.67 1483
6155.41 1479
6156.15 1591
6156.89 1561
6157.63 1459
6158.37 1486
6159.11 1456
6159.85 1626
6160.59 1732
6161.33 1696
6162.07 1555
6162.81 1584
6163.55 1847
6164.29 1922
6165.03 1889
6165.77 1896
6166.51 2063
6167.26 2277
6168.00 2408
6168.74 2386
6169.48 2305
6170.22 2491
6170.96 2504
6171.70 2338
6172.44 2362
6173.18 2298
6173.93 2304
6174.67 2210
6175.41 2069
6176.15 2035
6176.89 2109
6177.63 2029
6178.37 1922
6179.12 2053
6179.86 2039
6180.60 2034
6181.34 2053
6182.08 2068
6182.82 2213
6183.57 2228
6184.31 2250
6185.05 2292
6185.79 2208
6186.53 2302
6187.28 2316
6188.02 2338
6188.76 2400
6189.50 2375
6190.25 2364
6190.99 2343
6191.73 2322
6192.47 2425
6193.21 2771
6193.96 2740
6194.70 2691
6195.44 2814
6196.19 2929
6196.93 2812
6197.67 3020
6198.41 2900
6199.16 2863
6199.90 2837
6200.64 2808
6201.38 2749
6202.13 2840
6202.87 2804
6203.61 2933
6204.36 3248
6205.10 3574
6205.84 4115
6206.59 5020
6207.33 6125
6208.07 7510
6208.82 8870
6209.56 10590
6210.30 12376
6211.05 13287
6211.79 14044
6212.53 13881
6213.28 13037
6214.02 11880
6214.77 10405
6215.51 8923
6216.25 7220
6217.00 6025
6217.74 4835
6218.48 4279
6219.23 3644
6219.97 3057
6220.72 2994
6221.46 2822
6222.21 2822
6222.95 2900
6223.69 3028
6224.44 3234
6225.18 3357
6225.93 3497
6226.67 3758
6227.42 3821
6228.16 3477
6228.91 3431
6229.65 3154
6230.39 2961
6231.14 2563
6231.88 2439
6232.63 2095
6233.37 1953
6234.12 1945
6234.86 1853
6235.61 1775
6236.35 1762
6237.10 1883
6237.84 1875
6238.59 1883
6239.33 1846
6240.08 1773
6240.82 1934
6241.57 1972
6242.32 1858
6243.06 1886
6243.81 1831
6244.55 1784
6245.30 2058
6246.04 2060
6246.79 1961
6247.53 2119
6248.28 2232
6249.03 2410
6249.77 2626
6250.52 2618
6251.26 2579
6252.01 2744
6252.76 2625
6253.50 2362
6254.25 2291
6254.99 2283
6255.74 2135
6256.49 2044
6257.23 2006
6257.98 1893
6258.73 1940
6259.47 1986
6260.22 2023
6260.97 1949
6261.71 1941
6262.46 1889
6263.21 1950
6263.95 2081
6264.70 1954
6265.45 1913
6266.19 2023
6266.94 1993
6267.69 1800
6268.43 1873
6269.18 1954
6269.93 1788
6270.67 1832
6271.42 1995
6272.17 2059
6272.92 1927
6273.66 1888
6274.41 1985
6275.16 1979
6275.91 2004
6276.65 1861
6277.40 1974
6278.15 2092
6278.90 1977
6279.64 2115
6280.39 2071
6281.14 2002
6281.89 2009
6282.63 1910
6283.38 1863
6284.13 1942
6284.88 1835
6285.63 1773
6286.37 1662
6287.12 1756
6287.87 1790
6288.62 1692
6289.37 1775
6290.11 1885
6290.86 1887
6291.61 1830
6292.36 1736
6293.11 1762
6293.86 1673
6294.60 1568
6295.35 1579
6296.10 1591
6296.85 1514
6297.60 1649
6298.35 1661
6299.10 1573
6299.85 1615
6300.59 1628
6301.34 1651
6302.09 1593
6302.84 1436
6303.59 1512
6304.34 1581
6305.09 1577
6305.84 1668
6306.59 1631
6307.34 1634
6308.09 1546
6308.84 1640
6309.58 1566
6310.33 1534
6311.08 1614
6311.83 1658
6312.58 1657
6313.33 1760
6314.08 1796
6314.83 1745
6315.58 1816
6316.33 1763
6317.08 1805
6317.83 1840
6318.58 1754
6319.33 1575
6320.08 1601
6320.83 1579
6321.58 1498
6322.33 1511
6323.08 1516
6323.83 1450
6324.58 1371
6325.33 1379
6326.08 1495
6326.83 1369
6327.58 1313
6328.33 1358
6329.09 1384
6329.84 1291
6330.59 1382
6331.34 1385
6332.09 1388
6332.84 1399
6333.59 1319
6334.34 1343
6335.09 1342
6335.84 1267
6336.59 1307
6337.34 1347
6338.10 1308
6338.85 1315
6339.60 1228
6340.35 1244
6341.10 1336
6341.85 1296
6342.60 1237
6343.36 1276
6344.11 1256
6344.86 1353
6345.61 1323
6346.36 1369
6347.11 1281
6347.86 1399
6348.62 1373
6349.37 1269
6350.12 1334
6350.87 1369
6351.62 1421
6352.38 1509
6353.13 1393
6353.88 1403
6354.63 1427
6355.38 1409
6356.14 1459
6356.89 1519
6357.64 1539
6358.39 1420
6359.15 1427
6359.90 1399
6360.65 1418
6361.40 1472
6362.16 1482
6362.91 1534
6363.66 1487
6364.41 1531
6365.17 1448
6365.92 1438
6366.67 1539
6367.42 1621
6368.18 1523
6368.93 1450
6369.68 1496
6370.44 1465
6371.19 1452
6371.94 1486
6372.70 1377
6373.45 1331
6374.20 1405
6374.96 1327
6375.71 1279
6376.46 1260
6377.22 1284
6377.97 1387
6378.72 1405
6379.48 1336
6380.23 1271
6380.98 1360
6381.74 1300
6382.49 1346
6383.24 1272
6384.00 1322
6384.75 1355
6385.51 1286
6386.26 1180
6387.01 1206
6387.77 1351
6388.52 1219
6389.28 1194
6390.03 1138
6390.79 1333
6391.54 1305
6392.29 1360
6393.05 1276
6393.80 1273
6394.56 1284
6395.31 1275
6396.07 1328
6396.82 1296
6397.58 1235
6398.33 1250
6399.08 1259
6399.84 1201
6400.59 1264
6401.35 1230
6402.10 1208
6402.86 1159
6403.61 1110
6404.37 1204
6405.12 1202
6405.88 1202
6406.63 1178
6407.39 1162
6408.15 1332
6408.90 1345
6409.66 1246
6410.41 1324
6411.17 1384
6411.92 1299
6412.68 1289
6413.43 1263
6414.19 1313
6414.94 1166
6415.70 1165
6416.46 1086
6417.21 1069
6417.97 1205
6418.72 1303
6419.48 1265
6420.24 1189
6420.99 1200
6421.75 1249
6422.50 1187
6423.26 1246
6424.02 1203
6424.77 1090
6425.53 1211
6426.28 1070
6427.04 1121
6427.80 1194
6428.55 1115
6429.31 1128
6430.07 1142
6430.82 1219
6431.58 1157
6432.34 1107
6433.09 1217
6433.85 1107
6434.61 1227
6435.36 1180
6436.12 1265
6436.88 1125
6437.64 1170
6438.39 1120
6439.15 1132
6439.91 1098
6440.66 1139
6441.42 1288
6442.18 1234
6442.94 1211
6443.69 1293
6444.45 1194
6445.21 1229
6445.97 1268
6446.72 1233
6447.48 1254
6448.24 1218
6449.00 1232
6449.75 1178
6450.51 1171
6451.27 1253
6452.03 1361
6452.79 1238
6453.54 1190
6454.30 1226
6455.06 1211
6455.82 1222
6456.58 1213
6457.33 1208
6458.09 1211
6458.85 1264
6459.61 1290
6460.37 1344
6461.12 1184
6461.88 1310
6462.64 1378
6463.40 1372
6464.16 1200
6464.92 1343
6465.68 1288
6466.44 1241
6467.19 1311
6467.95 1351
6468.71 1383
6469.47 1326
6470.23 1381
6470.99 1396
6471.75 1424
6472.51 1449
6473.27 1406
6474.02 1371
6474.78 1422
6475.54 1448
6476.30 1452
6477.06 1509
6477.82 1509
6478.58 1426
6479.34 1419
6480.10 1459
6480.86 1581
6481.62 1537
6482.38 1413
6483.14 1434
6483.90 1501
6484.66 1562
6485.42 1700
6486.18 1573
6486.94 1565
6487.70 1638
6488.46 1584
6489.22 1716
6489.98 1744
6490.74 1810
6491.50 1726
6492.26 1836
6493.02 1928
6493.78 1914
6494.54 2080
6495.30 2134
6496.06 2154
6496.82 2141
6497.58 2210
6498.34 2147
6499.10 2125
6499.86 2137
6500.62 2338
6501.38 2204
6502.14 2144
6502.91 2196
6503.67 2196
6504.43 2285
6505.19 2310
6505.95 2325
6506.71 2290
6507.47 2237
6508.23 2375
6508.99 2414
6509.76 2413
6510.52 2530
6511.28 2450
6512.04 2581
6512.80 2626
6513.56 2733
6514.32 2771
6515.09 2548
6515.85 2618
6516.61 2504
6517.37 2488
6518.13 2634
6518.89 2593
6519.66 2918
6520.42 2796
6521.18 2816
6521.94 3029
6522.70 3024
6523.47 3291
6524.23 3392
6524.99 3637
6525.75 3675
6526.51 3900
6527.28 4081
6528.04 4121
6528.80 4299
6529.56 4433
6530.33 4293
6531.09 4178
6531.85 4251
6532.61 4295
6533.38 4597
6534.14 5062
6534.90 5985
6535.66 7029
6536.43 8484
6537.19 10179
6537.95 11247
6538.72 12136
6539.48 11809
6540.24 11467
6541.01 10499
6541.77 9163
6542.53 8019
6543.29 6649
6544.06 5592
6544.82 4537
6545.58 3868
6546.35 3334
6547.11 3068
6547.87 2608
6548.64 2517
6549.40 2363
6550.17 2350
6550.93 2354
6551.69 2367
6552.46 2353
6553.22 2321
6553.98 2252
6554.75 2297
6555.51 2094
6556.28 2178
6557.04 2214
6557.80 2074
6558.57 2093
6559.33 1901
6560.10 1948
6560.86 1994
6561.63 2049
6562.39 2121
6563.15 2185
6563.92 2140
6564.68 2211
6565.45 2223
6566.21 2475
6566.98 2507
6567.74 2405
6568.51 2332
6569.27 2273
6570.04 2380
6570.80 2347
6571.57 2285
6572.33 2269
6573.09 2199
6573.86 2386
6574.63 2378
6575.39 2551
6576.16 2665
6576.92 2645
6577.69 2765
6578.45 2884
6579.22 3101
6579.98 2961
6580.75 3021
6581.51 3185
6582.28 3337
6583.04 3071
6583.81 3080
6584.57 3057
6585.34 3005
6586.11 2763
6586.87 2600
6587.64 2654
6588.40 2518
6589.17 2544
6589.94 2638
6590.70 2796
6591.47 2732
6592.23 2933
6593.00 3022
6593.77 3399
6594.53 3575
6595.30 3437
6596.06 3534
6596.83 3681
6597.60 3496
6598.36 3334
6599.13 3342
6599.90 3213
6600.66 2944
6601.43 2755
6602.20 2595
6602.96 2487
6603.73 2334
6604.50 2262
6605.26 2156
6606.03 2162
6606.80 2060
6607.56 2152
6608.33 2195
6609.10 2234
6609.87 2169
6610.63 2141
6611.40 2029
6612.17 2015
6612.93 1883
6613.70 1931
6614.47 1981
6615.24 1929
6616.00 1842
6616.77 1857
6617.54 1767
6618.31 1844
6619.07 1900
6619.84 2015
6620.61 1911
6621.38 1919
6622.15 1933
6622.91 1880
6623.68 1908
6624.45 1856
6625.22 1927
6625.99 1916
6626.75 1885
6627.52 1863
6628.29 1856
6629.06 1766
6629.83 1744
6630.59 1893
6631.36 1837
6632.13 1873
6632.90 2115
6633.67 2050
6634.44 2110
6635.21 2268
6635.97 2345
6636.74 2296
6637.51 2299
6638.28 2418
6639.05 2342
6639.82 2217
6640.59 2093
6641.36 1969
6642.12 1961
6642.89 1757
6643.66 1806
6644.43 1799
6645.20 1755
6645.97 1837
6646.74 1704
6647.51 1688
6648.28 1791
6649.05 1813
6649.82 1787
6650.59 1692
6651.36 1872
6652.13 1896
6652.89 1826
6653.66 1802
6654.43 1778
6655.20 1774
6655.97 1906
6656.74 1813
6657.51 1805
6658.28 1785
6659.05 1767
6659.82 1782
6660.59 1727
6661.36 1672
6662.13 1736
6662.90 1727
6663.67 1635
6664.44 1746
6665.21 1821
6665.98 1754
6666.76 1587
6667.53 1647
6668.30 1609
6669.07 1731
6669.84 1706
6670.61 1740
6671.38 1834
6672.15 1690
6672.92 1598
6673.69 1664
6674.46 1642
6675.23 1681
6676.00 1648
6676.77 1645
6677.55 1664
6678.32 1549
6679.09 1686
6679.86 1676
6680.63 1722
6681.40 1778
6682.17 1801
6682.94 1951
6683.72 2068
6684.49 2077
6685.26 2155
6686.03 2318
6686.80 2326
6687.57 2326
6688.34 2369
6689.12 2274
6689.89 2230
6690.66 2147
6691.43 2187
6692.20 1981
6692.98 1880
6693.75 1771
6694.52 1730
6695.29 1866
6696.06 1698
6696.84 1662
6697.61 1726
6698.38 1669
6699.15 1687
6699.92 1621
6700.70 1620
6701.47 1533
6702.24 1567
6703.01 1673
6703.79 1625
6704.56 1585
6705.33 1626
6706.11 1650
6706.88 1617
6707.65 1583
6708.42 1554
6709.20 1652
6709.97 1706
6710.74 1583
6711.52 1536
6712.29 1517
6713.06 1706
6713.83 1618
6714.61 1461
6715.38 1473
6716.15 1571
6716.93 1520
6717.70 1513
6718.47 1436
6719.25 1405
6720.02 1347
6720.79 1322
6721.57 1335
6722.34 1434
6723.12 1415
6723.89 1380
6724.66 1529
6725.44 1549
6726.21 1417
6726.98 1441
6727.76 1493
6728.53 1498
6729.31 1419
6730.08 1500
6730.85 1445
6731.63 1537
6732.40 1500
6733.18 1397
6733.95 1422
6734.73 1389
6735.50 1448
6736.27 1468
6737.05 1428
6737.82 1573
6738.60 1511
6739.37 1438
6740.15 1566
6740.92 1492
6741.70 1479
6742.47 1482
6743.25 1443
6744.02 1608
6744.80 1581
6745.57 1587
6746.35 1574
6747.12 1651
6747.90 1630
6748.67 1661
6749.45 1636
6750.22 1828
6751.00 1866
6751.77 1965
6752.55 2103
6753.32 1976
6754.10 1973
6754.87 2122
6755.65 1963
6756.43 1713
6757.20 1817
6757.98 1677
6758.75 1695
6759.53 1538
6760.30 1567
6761.08 1525
6761.86 1569
6762.63 1622
6763.41 1543
6764.18 1442
6764.96 1443
6765.74 1438
6766.51 1453
6767.29 1510
6768.06 1444
6768.84 1489
6769.62 1500
6770.39 1486
6771.17 1490
6771.95 1478
6772.72 1394
6773.50 1380
6774.28 1350
6775.05 1339
6775.83 1342
6776.61 1304
6777.38 1389
6778.16 1332
6778.94 1337
6779.71 1460
6780.49 1434
6781.27 1401
6782.05 1357
6782.82 1275
6783.60 1349
6784.38 1367
6785.15 1366
6785.93 1320
6786.71 1359
6787.49 1297
6788.26 1332
6789.04 1412
6789.82 1339
6790.60 1368
6791.37 1291
6792.15 1242
6792.93 1215
6793.71 1260
6794.48 1249
6795.26 1423
6796.04 1372
6796.82 1438
6797.60 1287
6798.37 1271
6799.15 1461
6799.93 1428
6800.71 1556
6801.49 1527
6802.26 1492
6803.04 1454
6803.82 1458
6804.60 1457
6805.38 1530
6806.16 1591
6806.93 1585
6807.71 1485
6808.49 1458
6809.27 1429
6810.05 1356
6810.83 1351
6811.61 1427
6812.39 1342
6813.16 1297
6813.94 1347
6814.72 1381
6815.50 1518
6816.28 1330
6817.06 1363
6817.84 1347
6818.62 1364
6819.40 1466
6820.18 1364
6820.96 1361
6821.73 1372
6822.51 1437
6823.29 1513
6824.07 1462
6824.85 1353
6825.63 1490
6826.41 1421
6827.19 1306
6827.97 1329
6828.75 1374
6829.53 1444
6830.31 1403
6831.09 1394
6831.87 1405
6832.65 1463
6833.43 1413
6834.21 1359
6834.99 1365
6835.77 1312
6836.55 1409
6837.33 1359
6838.11 1452
6838.89 1351
6839.67 1281
6840.45 1366
6841.23 1374
6842.01 1270
6842.79 1386
6843.57 1391
6844.35 1443
6845.14 1364
6845.92 1273
6846.70 1435
6847.48 1488
6848.26 1508
6849.04 1742
6849.82 1836
6850.60 2012
6851.38 2249
6852.16 2409
6852.94 2818
6853.73 2744
6854.51 2737
6855.29 2510
6856.07 2310
6856.85 2197
6857.63 2058
6858.41 1856
6859.20 1689
6859.98 1631
6860.76 1545
6861.54 1542
6862.32 1486
6863.10 1419
6863.89 1543
6864.67 1623
6865.45 1544
6866.23 1596
6867.01 1670
6867.79 1617
6868.58 1595
6869.36 1765
6870.14 1837
6870.92 1714
6871.71 1692
6872.49 1644
6873.27 1581
6874.05 1486
6874.83 1487
6875.62 1492
6876.40 1478
6877.18 1546
6877.96 1442
6878.75 1464
6879.53 1559
6880.31 1533
6881.10 1642
6881.88 1688
6882.66 1606
6883.44 1713
6884.23 1711
6885.01 1856
6885.79 1825
6886.58 1934
6887.36 2155
6888.14 2358
6888.92 2588
6889.71 2695
6890.49 2825
6891.27 2814
6892.06 2543
6892.84 2468
6893.62 2073
6894.41 1926
6895.19 1806
6895.98 1786
6896.76 1733
6897.54 1806
6898.33 1847
6899.11 1766
6899.89 1812
6900.68 1761
6901.46 1737
6902.25 1799
6903.03 1796
6903.81 1800
6904.60 1806
6905.38 1800
6906.17 1822
6906.95 1860
6907.73 1825
6908.52 1638
6909.30 1684
6910.09 1693
6910.87 1712
6911.66 1674
6912.44 1708
6913.23 1684
6914.01 1558
6914.79 1660
6915.58 1711
6916.36 1624
6917.15 1583
6917.93 1658
6918.72 1680
6919.50 1623
6920.29 1636
6921.07 1643
6921.86 1598
6922.64 1541
6923.43 1545
6924.21 1582
6925.00 1631
6925.78 1789
6926.57 1641
6927.36 1712
6928.14 1716
6928.93 1683
6929.71 1810
6930.50 1740
6931.28 1931
6932.07 1888
6932.85 1870
6933.64 2023
6934.43 2059
6935.21 2199
6936.00 2004
6936.78 2041
6937.57 2233
6938.36 2238
6939.14 2063
6939.93 2021
6940.71 1917
6941.50 1925
6942.29 1987
6943.07 2027
6943.86 2116
6944.64 2208
6945.43 2257
6946.22 2219
6947.00 2117
6947.79 2349
6948.58 2507
6949.36 2497
6950.15 2509
6950.94 2520
6951.72 2465
6952.51 2534
6953.30 2481
6954.08 2339
6954.87 2336
6955.66 2382
6956.45 2520
6957.23 2435
6958.02 2422
6958.81 2475
6959.59 2532
6960.38 2526
6961.17 2527
6961.96 2444
6962.74 2320
6963.53 2400
6964.32 2494
6965.11 2449
6965.89 2514
6966.68 2399
6967.47 2479
6968.26 2502
6969.04 2630
6969.83 2723
6970.62 2748
6971.41 2800
6972.20 2814
6972.98 2885
6973.77 2823
6974.56 2840
6975.35 2850
6976.14 2913
6976.92 2872
6977.71 2809
6978.50 2936
6979.29 2989
6980.08 3099
6980.87 3224
6981.65 3477
6982.44 3657
6983.23 4174
6984.02 4769
6984.81 5619
6985.60 6292
6986.39 7248
6987.17 7953
6987.96 8627
6988.75 8600
6989.54 8313
6990.33 8126
6991.12 7502
6991.91 6408
6992.70 5418
6993.49 4819
6994.28 4334
6995.06 3930
6995.85 3844
6996.64 3876
6997.43 4221
6998.22 4648
6999.01 5413
6999.80 6255
7000.59 7083
7001.38 8179
7002.17 8538
7002.96 8964
7003.75 8457
7004.54 7899
7005.33 7063
7006.12 6132
7006.91 5331
7007.70 4459
7008.49 3834
7009.28 3359
7010.07 3099
7010.86 2980
7011.65 2729
7012.44 2739
7013.23 2954
7014.02 2894
7014.81 2864
7015.60 2922
7016.39 2864
7017.18 2967
7017.97 2932
7018.76 2777
7019.55 2663
7020.34 2446
7021.13 2296
7021.92 2166
7022.71 2116
7023.51 2052
7024.30 1994
7025.09 1964
7025.88 2001
7026.67 2072
7027.46 2035
7028.25 2079
7029.04 2210
7029.83 2171
7030.63 2096
7031.42 2077
7032.21 2014
7033.00 2183
7033.79 2072
7034.58 2060
7035.37 2049
7036.16 2119
7036.96 1995
7037.75 1970
7038.54 1971
7039.33 1924
7040.12 2003
7040.92 2005
7041.71 2055
7042.50 2122
7043.29 2099
7044.08 2118
7044.87 2136
7045.67 2056
7046.46 2078
7047.25 2128
7048.04 2130
7048.84 2207
7049.63 2358
7050.42 2502
7051.21 2672
7052.00 2841
7052.80 2772
7053.59 2631
7054.38 2652
7055.18 2534
7055.97 2360
7056.76 2178
7057.55 2070
7058.35 2074
7059.14 2006
7059.93 2091
7060.72 1897
7061.52 1920
7062.31 1888
7063.10 2007
7063.90 1964
7064.69 1926
7065.48 1870
7066.28 1902
7067.07 1969
7067.86 1838
7068.66 1992
7069.45 1921
7070.24 1892
7071.04 1954
7071.83 1905
7072.62 1872
7073.42 1805
7074.21 1829
7075.00 1849
7075.80 1784
7076.59 1709
7077.39 1589
7078.18 1681
7078.97 1698
7079.77 1622
7080.56 1551
7081.36 1637
7082.15 1647
7082.94 1713
7083.74 1680
7084.53 1720
7085.33 1815
7086.12 1919
7086.92 2053
7087.71 2151
7088.50 2341
7089.30 2353
7090.09 2456
7090.89 2523
7091.68 2436
7092.48 2262
7093.27 2102
7094.07 2057
7094.86 1910
7095.66 1702
7096.45 1621
7097.25 1490
7098.04 1449
7098.84 1455
7099.63 1346
7100.43 1305
7101.22 1308
7102.02 1308
7102.81 1369
7103.61 1377
7104.40 1235
7105.20 1276
7105.99 1351
7106.79 1271
7107.59 1345
7108.38 1240
7109.18 1182
7109.97 1231
7110.77 1161
7111.56 1177
7112.36 1201
7113.16 1208
7113.95 1303
7114.75 1250
7115.54 1313
7116.34 1335
7117.14 1295
7117.93 1339
7118.73 1379
7119.52 1183
7120.32 1162
7121.12 1216
7121.91 1300
7122.71 1325
7123.51 1327
7124.30 1260
7125.10 1209
7125.90 1256
7126.69 1159
7127.49 1259
7128.29 1212
7129.08 1328
7129.88 1344
7130.68 1327
7131.47 1323
7132.27 1338
7133.07 1333
7133.86 1371
7134.66 1337
7135.46 1247
7136.26 1237
7137.05 1200
7137.85 1213
7138.65 1266
7139.44 1292
7140.24 1288
7141.04 1147
7141.84 1318
7142.63 1256
7143.43 1284
7144.23 1238
7145.03 1421
7145.83 1371
7146.62 1264
7147.42 1171
7148.22 1240
7149.02 1258
7149.81 1223
7150.61 1199
7151.41 1274
7152.21 1207
7153.01 1115
7153.80 1253
7154.60 1247
7155.40 1232
7156.20 1223
7157.00 1325
7157.80 1258
7158.59 1250
7159.39 1234
7160.19 1254
7160.99 1202
7161.79 1252
7162.59 1206
7163.39 1105
7164.18 1200
7164.98 1113
7165.78 1027
7166.58 1098
7167.38 1103
7168.18 1129
7168.98 1096
7169.78 1091
7170.58 1147
7171.38 1123
7172.17 1166
7172.97 1134
7173.77 1152
7174.57 1132
7175.37 1090
7176.17 1051
7176.97 1112
7177.77 1066
7178.57 1074
7179.37 986
7180.17 1069
7180.97 1109
7181.77 1165
7182.57 1114
7183.37 1216
7184.17 1208
7184.97 1161
7185.77 1242
7186.57 1187
7187.37 1190
7188.17 1145
7188.97 1170
7189.77 1182
7190.57 1127
7191.37 1068
7192.17 986
7192.97 972
7193.77 994
7194.57 971
7195.37 886
7196.17 941
7196.97 989
7197.77 1039
7198.57 1037
7199.37 996
7200.17 1115
7200.97 1023
7201.77 996
7202.58 1101
7203.38 1001
7204.18 1042
7204.98 1042
7205.78 937
7206.58 918
7207.38 950
7208.18 950
7208.98 903
7209.79 915
7210.59 991
7211.39 963
7212.19 1027
7212.99 1076
7213.79 982
7214.59 1053
7215.40 1052
7216.20 988
7217.00 1033
7217.80 1019
7218.60 1051
7219.40 1056
7220.21 1134
7221.01 985
7221.81 917
7222.61 1036
7223.41 990
7224.22 1084
7225.02 1025
7225.82 982
7226.62 1026
7227.43 993
7228.23 943
7229.03 1043
7229.83 1084
7230.63 990
7231.44 972
7232.24 964
7233.04 1053
7233.84 1045
7234.65 1002
7235.45 1127
7236.25 1057
7237.06 1052
7237.86 1147
7238.66 1064
7239.46 1094
7240.27 1130
7241.07 1164
7241.87 1224
7242.68 1167
7243.48 1177
7244.28 1187
7245.09 1239
7245.89 1191
7246.69 1126
7247.50 1192
7248.30 1206
7249.10 1158
7249.91 1066
7250.71 1130
7251.51 1212
7252.32 1130
7253.12 1164
7253.92 1107
7254.73 1109
7255.53 1066
7256.34 1224
7257.14 1216
7257.94 1211
7258.75 1139
7259.55 1283
7260.36 1225
7261.16 1184
7261.96 1236
7262.77 1182
7263.57 1210
7264.38 1159
7265.18 1227
7265.99 1285
7266.79 1391
7267.59 1427
7268.40 1416
7269.20 1388
7270.01 1453
7270.81 1353
7271.62 1490
7272.42 1499
7273.23 1562
7274.03 1536
7274.84 1619
7275.64 1472
7276.45 1508
7277.25 1665
7278.06 1697
7278.86 1619
7279.67 1700
7280.47 1751
7281.28 1867
7282.08 2167
7282.89 2428
7283.69 2771
7284.50 3242
7285.30 4020
7286.11 4570
7286.92 4871
7287.72 4947
7288.53 4700
7289.33 4432
7290.14 4035
7290.94 3395
7291.75 2910
7292.56 2420
7293.36 2268
7294.17 1976
7294.97 1828
7295.78 1782
7296.59 1759
7297.39 1676
7298.20 1608
7299.00 1625
7299.81 1625
7300.62 1582
7301.42 1498
7302.23 1577
7303.04 1558
7303.84 1572
7304.65 1588
7305.46 1642
7306.26 1603
7307.07 1570
7307.88 1676
7308.68 1712
7309.49 1833
7310.30 1913
7311.10 2228
7311.91 2432
7312.72 2510
7313.52 2444
7314.33 2364
7315.14 2535
7315.95 2545
7316.75 2431
7317.56 2212
7318.37 2390
7319.18 2512
7319.98 2728
7320.79 3044
7321.60 3272
7322.40 3349
7323.21 3454
7324.02 3483
7324.83 3338
7325.64 3061
7326.44 2903
7327.25 2682
7328.06 2417
7328.87 2230
7329.67 2098
7330.48 1867
7331.29 1748
7332.10 1645
7332.91 1645
7333.71 1611
7334.52 1585
7335.33 1558
7336.14 1561
7336.95 1554
7337.76 1621
7338.56 1702
7339.37 1804
7340.18 1786
7340.99 1737
7341.80 1747
7342.61 1654
7343.42 1632
7344.22 1587
7345.03 1591
7345.84 1574
7346.65 1558
7347.46 1528
7348.27 1521
7349.08 1577
7349.89 1543
7350.70 1534
7351.51 1530
7352.31 1613
7353.12 1529
7353.93 1472
7354.74 1510
7355.55 1413
7356.36 1486
7357.17 1383
7357.98 1479
7358.79 1536
7359.60 1487
7360.41 1506
7361.22 1579
7362.03 1540
7362.84 1483
7363.65 1596
7364.46 1798
7365.27 1689
7366.08 1657
7366.89 1660
7367.70 1646
7368.51 1612
7369.32 1662
7370.13 1635
7370.94 1664
7371.75 1652
7372.56 1701
7373.37 1629
7374.18 1597
7374.99 1745
7375.80 1772
7376.61 1809
7377.42 1840
7378.23 1805
7379.04 2009
7379.85 2192
7380.66 2516
7381.48 2659
7382.29 2879
7383.10 3014
7383.91 3246
7384.72 3163
7385.53 2997
7386.34 2713
7387.15 2553
7387.96 2415
7388.77 2102
7389.59 1997
7390.40 1828
7391.21 1696
7392.02 1667
7392.83 1645
7393.64 1672
7394.45 1649
7395.27 1611
7396.08 1637
7396.89 1693
7397.70 1790
7398.51 1969
7399.32 2036
7400.14 2387
7400.95 2491
7401.76 2536
7402.57 2740
7403.38 2728
7404.20 2673
7405.01 2623
7405.82 2493
7406.63 2309
7407.44 2278
7408.26 2092
7409.07 2077
7409.88 2057
7410.69 1993
7411.51 1823
7412.32 1649
7413.13 1551
7413.94 1515
7414.76 1445
7415.57 1479
7416.38 1323
7417.19 1275
7418.01 1329
7418.82 1208
7419.63 1217
7420.45 1253
7421.26 1272
7422.07 1257
7422.88 1218
7423.70 1195
7424.51 1286
7425.32 1253
7426.14 1247
7426.95 1200
7427.76 1202
7428.58 1160
7429.39 1194
7430.20 1233
7431.02 1190
7431.83 1255
7432.64 1189
7433.46 1091
7434.27 1143
7435.09 1123
7435.90 1099
7436.71 1126
7437.53 1151
7438.34 1274
7439.16 1197
7439.97 1125
7440.78 1081
7441.60 1198
7442.41 1125
7443.23 1119
7444.04 1073
7444.85 1102
7445.67 1090
7446.48 1147
7447.30 1170
7448.11 1206
7448.93 1185
7449.74 1137
7450.56 1061
7451.37 1120
7452.18 1155
7453.00 1076
7453.81 1007
7454.63 1055
7455.44 1118
7456.26 1094
7457.07 1067
7457.89 1093
7458.70 1076
7459.52 993
7460.33 976
7461.15 1109
7461.96 1085
7462.78 1071
7463.59 1126
7464.41 1148
7465.23 1058
7466.04 1056
7466.86 999
7467.67 1082
7468.49 1060
7469.30 1123
7470.12 1155
7470.93 1024
7471.75 1092
7472.57 1079
7473.38 1012
7474.20 1162
7475.01 1055
7475.83 1074
7476.65 1023
7477.46 1013
7478.28 999
7479.09 981
7479.91 979
7480.73 980
7481.54 1035
7482.36 1015
7483.18 1006
7483.99 945
7484.81 1046
7485.62 1014
7486.44 876
7487.26 886
7488.07 886
7488.89 895
7489.71 848
7490.52 882
7491.34 929
7492.16 858
7492.98 883
7493.79 960
7494.61 913
7495.43 911
7496.24 818
7497.06 871
7497.88 827
7498.70 809
7499.51 839
7500.33 893
7501.15 809
7501.96 856
7502.78 906
7503.60 891
7504.42 889
7505.23 851
7506.05 775
7506.87 791
7507.69 867
7508.51 878
7509.32 911
7510.14 837
7510.96 850
7511.78 836
7512.59 855
7513.41 787
7514.23 814
7515.05 882
7515.87 829
7516.69 833
7517.50 828
7518.32 856
7519.14 782
7519.96 815
7520.78 813
7521.60 865
7522.41 897
7523.23 829
7524.05 849
7524.87 826
7525.69 857
7526.51 816
7527.33 718
7528.14 765
7528.96 853
7529.78 836
7530.60 794
7531.42 805
7532.24 796
7533.06 777
7533.88 817
7534.70 875
7535.52 884
7536.34 823
7537.16 814
7537.97 791
7538.79 777
7539.61 838
7540.43 857
7541.25 876
7542.07 923
7542.89 844
7543.71 888
7544.53 962
7545.35 914
7546.17 922
7546.99 950
7547.81 901
7548.63 907
7549.45 858
7550.27 835
7551.09 906
7551.91 959
7552.73 950
7553.55 849
7554.37 872
7555.19 918
7556.01 914
7556.83 887
7557.65 897
7558.47 887
7559.29 964
7560.11 941
7560.93 904
7561.76 958
7562.58 907
7563.40 929
7564.22 909
7565.04 929
7565.86 1023
7566.68 841
7567.50 858
7568.32 903
7569.14 867
7569.96 848
7570.79 935
7571.61 1036
7572.43 899
7573.25 894
7574.07 959
7574.89 969
7575.71 961
7576.54 932
7577.36 899
7578.18 893
7579.00 917
7579.82 890
7580.64 905
7581.46 885
7582.29 856
7583.11 904
7583.93 962
7584.75 1028
7585.57 946
7586.40 1010
7587.22 896
7588.04 953
7588.86 976
7589.68 1086
7590.51 1195
7591.33 1040
7592.15 998
7592.97 1030
7593.80 1050
7594.62 1150
7595.44 1140
7596.26 1079
7597.09 1032
7597.91 1083
7598.73 1128
7599.55 1066
7600.38 1028
7601.20 1132
7602.02 1107
7602.85 1173
7603.67 1214
7604.49 1321
7605.31 1438
7606.14 1416
7606.96 1532
7607.78 1558
7608.61 1480
7609.43 1444
7610.25 1371
7611.08 1251
7611.90 1232
7612.72 1241
7613.55 1256
7614.37 1209
7615.19 1149
7616.02 1253
7616.84 1327
7617.67 1305
7618.49 1394
7619.31 1394
7620.14 1474
7620.96 1473
7621.78 1458
7622.61 1454
7623.43 1397
7624.26 1393
7625.08 1261
7625.91 1286
7626.73 1215
7627.55 1164
7628.38 1206
7629.20 1341
7630.03 1453
7630.85 1471
7631.68 1671
7632.50 1762
7633.32 1915
7634.15 1831
7634.97 1836
7635.80 1743
7636.62 1664
7637.45 1514
7638.27 1372
7639.10 1302
7639.92 1191
7640.75 1201
7641.57 1049
7642.40 917
7643.22 891
7644.05 946
7644.87 1020
7645.70 981
7646.52 1029
7647.35 990
7648.17 995
7649.00 1087
7649.82 1065
7650.65 1006
7651.48 995
7652.30 889
7653.13 885
7653.95 920
7654.78 914
7655.60 897
7656.43 800
7657.26 839
7658.08 899
7658.91 841
7659.73 805
7660.56 818
7661.39 910
7662.21 869
7663.04 886
7663.86 854
7664.69 817
7665.52 867
7666.34 806
7667.17 804
7668.00 874
7668.82 778
7669.65 819
7670.48 789
7671.30 795
7672.13 913
7672.96 836
7673.78 845
7674.61 817
7675.44 793
7676.26 830
7677.09 846
7677.92 823
7678.74 801
7679.57 783
7680.40 835
7681.22 733
7682.05 769
7682.88 832
7683.71 784
7684.53 888
7685.36 915
7686.19 898
7687.02 832
7687.84 874
7688.67 883
7689.50 930
7690.33 925
7691.15 884
7691.98 837
7692.81 844
7693.64 871
7694.47 820
7695.29 770
7696.12 813
7696.95 834
7697.78 861
7698.61 921
7699.43 954
7700.26 1016
7701.09 1032
7701.92 965
7702.75 1018
7703.57 866
7704.40 891
7705.23 908
7706.06 867
7706.89 862
7707.72 855
7708.55 829
7709.37 816
7710.20 695
7711.03 798
7711.86 855
7712.69 751
7713.52 740
7714.35 744
7715.18 813
7716.01 786
7716.83 721
7717.66 750
7718.49 752
7719.32 772
7720.15 667
7720.98 705
7721.81 808
7722.64 792
7723.47 804
7724.30 828
7725.13 734
7725.96 725
7726.79 668
7727.62 708
7728.45 768
7729.28 760
7730.11 749
7730.94 706
7731.77 789
7732.60 775
7733.42 727
7734.25 796
7735.09 815
7735.92 737
7736.75 674
7737.58 643
7738.41 708
7739.24 692
7740.07 723
7740.90 765
7741.73 806
7742.56 775
7743.39 818
7744.22 834
7745.05 802
7745.88 841
7746.71 865
7747.54 903
7748.37 992
7749.20 1141
7750.03 1199
7750.86 1022
7751.70 1019
7752.53 1026
7753.36 994
7754.19 938
7755.02 846
7755.85 795
7756.68 818
7757.51 801
7758.34 730
7759.18 797
7760.01 819
7760.84 816
7761.67 819
7762.50 809
7763.33 840
7764.16 737
7765.00 748
7765.83 786
7766.66 827
7767.49 873
7768.32 801
7769.16 805
7769.99 750
7770.82 752
7771.65 757
7772.48 692
7773.32 712
7774.15 686
7774.98 695
7775.81 761
7776.64 737
7777.48 736
7778.31 775
7779.14 738
7779.97 671
7780.81 702
7781.64 680
7782.47 711
7783.30 769
7784.14 737
7784.97 687
7785.80 821
7786.64 841
7787.47 735
7788.30 674
7789.13 718
7789.97 798
7790.80 788
7791.63 742
7792.47 755
7793.30 768
7794.13 767
7794.97 792
7795.80 811
7796.63 776
7797.47 730
7798.30 782
7799.13 746
7799.97 696
7800.80 793
7801.63 929
7802.47 827
7803.30 762
7804.13 802
7804.97 833
7805.80 817
7806.64 832
7807.47 858
7808.30 840
7809.14 888
7809.97 814
7810.81 836
7811.64 859
7812.47 858
7813.31 895
7814.14 1041
7814.98 1013
7815.81 1011
7816.65 1100
7817.48 1118
7818.32 1158
7819.15 1123
7819.98 1272
7820.82 1127
7821.65 1094
7822.49 1039
7823.32 1010
7824.16 992
7824.99 935
7825.83 921
7826.66 1004
7827.50 1012
7828.33 1008
7829.17 1037
7830.00 1153
7830.84 1108
7831.67 1083
7832.51 1054
7833.34 1064
7834.18 1087
7835.02 1060
7835.85 1112
7836.69 1100
7837.52 1078
7838.36 1091
7839.19 1054
7840.03 1090
7840.86 1142
7841.70 999
7842.54 1047
7843.37 1000
7844.21 951
7845.04 1002
7845.88 938
7846.72 921
7847.55 970
7848.39 923
7849.22 1010
7850.06 873
7850.90 881
7851.73 875
7852.57 885
7853.41 730
7854.24 783
7855.08 880
7855.92 848
7856.75 808
7857.59 796
7858.43 876
7859.26 815
7860.10 900
7860.94 1022
7861.77 1007
7862.61 944
7863.45 971
7864.28 879
7865.12 783
7865.96 894
7866.79 888
7867.63 858
7868.47 880
7869.31 820
7870.14 813
7870.98 824
7871.82 855
7872.66 958
7873.49 893
7874.33 937
7875.17 950
7876.01 1004
7876.84 944
7877.68 943
7878.52 977
7879.36 1003
7880.19 1071
7881.03 1022
7881.87 1035
7882.71 948
7883.55 958
7884.38 918
7885.22 920
7886.06 901
7886.90 867
7887.74 838
7888.57 925
7889.41 950
7890.25 962
7891.09 956
7891.93 970
7892.77 1037
7893.61 1060
7894.44 1012
7895.28 1064
7896.12 944
7896.96 997
7897.80 1001
7898.64 921
7899.48 937
7900.32 990
7901.15 995
7901.99 937
7902.83 981
7903.67 927
7904.51 835
7905.35 917
7906.19 895
7907.03 961
7907.87 873
7908.71 800
7909.55 854
7910.39 885
7911.22 801
7912.06 739
7912.90 808
7913.74 792
7914.58 817
7915.42 890
7916.26 872
7917.10 935
7917.94 987
7918.78 1009
7919.62 950
7920.46 978
7921.30 953
7922.14 923
7922.98 872
7923.82 889
7924.66 815
7925.50 811
7926.34 776
7927.18 734
7928.02 734
7928.86 753
7929.70 813
7930.55 752
7931.39 746
7932.23 703
7933.07 734
7933.91 727
7934.75 771
7935.59 854
7936.43 832
7937.27 775
7938.11 657
7938.95 732
7939.79 710
7940.63 786
7941.48 845
7942.32 777
7943.16 827
7944.00 761
7944.84 747
7945.68 752
7946.52 809
7947.36 725
7948.21 720
7949.05 754
7949.89 847
7950.73 927
7951.57 807
7952.41 779
7953.26 850
7954.10 916
7954.94 879
7955.78 965
7956.62 1012
7957.47 938
7958.31 909
7959.15 990
7959.99 952
7960.83 956
7961.68 911
7962.52 894
7963.36 862
7964.20 861
7965.04 844
7965.89 897
7966.73 957
7967.57 946
7968.41 930
7969.26 875
7970.10 964
7970.94 927
7971.78 931
7972.63 893
7973.47 913
7974.31 802
7975.16 867
7976.00 835
7976.84 702
7977.68 774
7978.53 821
7979.37 786
7980.21 747
7981.06 803
7981.90 785
7982.74 784
7983.59 844
7984.43 808
7985.27 743
7986.12 758
7986.96 757
7987.80 786
7988.65 758
7989.49 750
7990.34 705
7991.18 739
7992.02 702
7992.87 668
7993.71 744
7994.55 727
7995.40 687
7996.24 678
7997.09 654
7997.93 675
7998.77 740
7999.62 636
8000.46 614
8001.31 658
8002.15 735
8003.00 685
8003.84 670
8004.68 669
8005.53 647
8006.37 653
8007.22 623
8008.06 627
8008.91 618
8009.75 551
8010.60 588
8011.44 632
8012.29 612
8013.13 601
8013.98 641
8014.82 686
8015.67 657
8016.51 626
8017.36 642
8018.20 703
8019.05 619
8019.89 600
8020.74 650
8021.58 662
8022.43 645
8023.27 649
8024.12 625
8024.96 586
8025.81 597
8026.66 593
8027.50 625
8028.35 705
8029.19 746
8030.04 640
8030.88 676
8031.73 734
8032.58 692
8033.42 663
8034.27 681
8035.11 707
8035.96 693
8036.81 695
8037.65 695
8038.50 668
8039.35 629
8040.19 624
8041.04 691
8041.88 670
8042.73 593
8043.58 688
8044.42 734
8045.27 673
8046.12 608
8046.96 588
8047.81 580
8048.66 635
8049.50 631
8050.35 604
8051.20 617
8052.04 649
8052.89 626
8053.74 611
8054.59 617
8055.43 617
8056.28 625
8057.13 710
8057.97 660
8058.82 594
8059.67 592
8060.52 624
8061.36 634
8062.21 583
8063.06 641
8063.91 649
8064.75 606
8065.60 582
8066.45 575
8067.30 620
8068.15 634
8068.99 613
8069.84 619
8070.69 658
8071.54 696
8072.38 749
8073.23 613
8074.08 635
8074.93 597
8075.78 581
8076.63 594
8077.47 635
8078.32 570
8079.17 558
8080.02 600
8080.87 620
8081.72 640
8082.56 720
8083.41 612
8084.26 554
8085.11 586
8085.96 672
8086.81 676
8087.66 619
8088.51 578
8089.35 594
8090.20 583
8091.05 567
8091.90 578
8092.75 538
8093.60 559
8094.45 618
8095.30 563
8096.15 566
8097.00 620
8097.85 612
8098.70 546
8099.55 521
8100.39 573
8101.24 639
8102.09 587
8102.94 573
8103.79 572
8104.64 568
8105.49 594
8106.34 566
8107.19 612
8108.04 573
8108.89 598
8109.74 577
8110.59 548
8111.44 579
8112.29 545
8113.14 623
8113.99 637
8114.84 614
8115.69 495
8116.54 591
8117.39 588
8118.24 669
8119.09 576
8119.95 578
8120.80 618
8121.65 650
8122.50 732
8123.35 743
8124.20 722
8125.05 661
8125.90 659
8126.75 697
8127.60 556
8128.45 542
8129.30 631
8130.15 645
8131.01 652
8131.86 605
8132.71 661
8133.56 713
8134.41 689
8135.26 632
8136.11 704
8136.96 669
8137.82 727
8138.67 683
8139.52 655
8140.37 667
8141.22 628
8142.07 648
8142.93 647
8143.78 667
8144.63 711
8145.48 740
8146.33 766
8147.19 701
8148.04 686
8148.89 662
8149.74 690
8150.59 697
8151.45 692
8152.30 719
8153.15 706
8154.00 702
8154.85 787
8155.71 839
8156.56 875
8157.41 908
8158.26 927
8159.12 972
8159.97 915
8160.82 853
8161.68 777
8162.53 747
8163.38 735
8164.23 696
8165.09 718
8165.94 705
8166.79 646
8167.65 632
8168.50 632
8169.35 701
8170.20 697
8171.06 670
8171.91 695
8172.76 655
8173.62 611
8174.47 630
8175.32 645
8176.18 616
8177.03 583
8177.89 640
8178.74 580
8179.59 574
8180.45 620
8181.30 548
8182.15 571
8183.01 569
8183.86 566
8184.72 552
8185.57 522
8186.42 575
8187.28 592
8188.13 516
8188.99 566
8189.84 568
8190.69 570
8191.55 592
8192.40 545
8193.26 591
8194.11 609
8194.97 621
8195.82 552
8196.68 578
8197.53 584
8198.38 560
8199.24 589
8200.09 547
8200.95 519
8201.80 564
8202.66 591
8203.51 600
8204.37 609
8205.22 626
8206.08 609
8206.93 598
8207.79 576
8208.64 570
8209.50 554
8210.35 554
8211.21 548
8212.06 616
8212.92 571
8213.78 557
8214.63 594
8215.49 599
8216.34 626
8217.20 623
8218.05 639
8218.91 631
8219.76 706
8220.62 708
8221.48 730
8222.33 761
8223.19 757
8224.04 748
8224.90 897
8225.76 887
8226.61 810
8227.47 805
8228.32 779
8229.18 722
8230.04 662
8230.89 626
8231.75 642
8232.61 681
8233.46 588
8234.32 645
8235.18 643
8236.03 607
8236.89 657
8237.75 591
8238.60 658
8239.46 555
8240.32 528
8241.17 595
8242.03 532
8242.89 553
8243.74 565
8244.60 600
8245.46 564
8246.31 537
8247.17 585
8248.03 578
8248.89 541
8249.74 579
8250.60 552
8251.46 604
8252.32 610
8253.17 655
8254.03 566
8254.89 526
8255.75 540
8256.60 559
8257.46 528
8258.32 568
8259.18 608
8260.04 561
8260.89 625
8261.75 567
8262.61 542
8263.47 542
8264.33 549
8265.18 525
8266.04 538
8266.90 590
8267.76 627
8268.62 560
8269.47 584
8270.33 567
8271.19 547
8272.05 603
8272.91 599
8273.77 572
8274.63 518
8275.48 622
8276.34 659
8277.20 607
8278.06 571
8278.92 607
8279.78 572
8280.64 590
8281.50 558
8282.36 593
8283.21 620
8284.07 539
8284.93 570
8285.79 547
8286.65 559
8287.51 597
8288.37 577
8289.23 520
8290.09 545
8290.95 582
8291.81 538
8292.67 601
8293.53 645
8294.39 664
8295.25 623
8296.11 647
8296.97 637
8297.82 613
8298.68 547
8299.54 626
8300.40 656
8301.26 642
8302.12 616
8302.98 574
8303.84 625
8304.71 629
8305.57 606
8306.43 652
8307.29 633
8308.15 551
8309.01 593
8309.87 583
8310.73 538
8311.59 554
8312.45 557
8313.31 551
8314.17 507
8315.03 554
8315.89 553
8316.75 539
8317.61 560
8318.47 608
8319.33 613
8320.20 563
8321.06 612
8321.92 614
8322.78 621
8323.64 597
8324.50 589
8325.36 493
8326.22 504
8327.09 561
8327.95 563
8328.81 598
8329.67 606
8330.53 633
8331.39 651
8332.25 636
8333.12 608
8333.98 617
8334.84 611
8335.70 572
8336.56 563
8337.42 611
8338.29 564
8339.15 522
8340.01 562
8340.87 620
8341.73 561
8342.60 604
8343.46 598
8344.32 580
8345.18 577
8346.05 618
8346.91 617
8347.77 634
8348.63 568
8349.50 593
8350.36 584
8351.22 547
8352.08 615
8352.95 649
8353.81 637
8354.67 643
8355.53 646
8356.40 626
8357.26 601
8358.12 616
8358.99 621
8359.85 583
8360.71 584
8361.58 613
8362.44 672
8363.30 641
8364.17 643
8365.03 662
8365.89 593
8366.76 622
8367.62 679
8368.48 667
8369.35 700
8370.21 676
8371.07 632
8371.94 631
8372.80 661
8373.66 665
8374.53 683
8375.39 673
8376.26 607
8377.12 641
8377.98 630
8378.85 637
8379.71 748
8380.58 683
8381.44 663
8382.30 655
8383.17 660
8384.03 740
8384.90 715
8385.76 707
8386.63 747
8387.49 784
8388.35 851
8389.22 752
8390.08 728
8390.95 711
8391.81 731
8392.68 769
8393.54 663
8394.41 726
8395.27 652
8396.14 718
8397.00 774
8397.87 788
8398.73 831
8399.60 843
8400.46 867
8401.33 769
8402.19 726
8403.06 808
8403.92 832
8404.79 884
8405.65 839
8406.52 780
8407.39 849
8408.25 830
8409.12 851
8409.98 812
8410.85 741
8411.71 797
8412.58 802
8413.44 914
8414.31 909
8415.18 871
8416.04 888
8416.91 906
8417.77 881
8418.64 903
8419.51 903
8420.37 991
8421.24 1009
8422.11 908
8422.97 999
8423.84 1065
8424.70 1029
8425.57 1100
8426.44 1100
8427.30 1038
8428.17 1114
8429.04 1112
8429.90 1220
8430.77 1232
8431.64 1153
8432.50 1209
8433.37 1131
8434.24 1171
8435.10 1150
8435.97 1147
8436.84 1199
8437.71 1329
8438.57 1183
8439.44 1249
8440.31 1364
8441.17 1515
8442.04 1476
8442.91 1557
8443.78 1702
8444.64 1670
8445.51 1658
8446.38 1621
8447.25 1722
8448.11 1623
8448.98 1662
8449.85 1572
8450.72 1686
8451.58 1677
8452.45 1644
8453.32 1707
8454.19 1881
8455.06 2112
8455.92 2524
8456.79 2855
8457.66 3125
8458.53 3370
8459.40 3623
8460.27 3495
8461.13 3415
8462.00 3266
8462.87 2969
8463.74 2669
8464.61 2520
8465.48 2355
8466.34 2200
8467.21 2123
8468.08 2202
8468.95 2686
8469.82 3236
8470.69 3981
8471.56 4569
8472.42 5266
8473.29 5500
8474.16 5414
8475.03 5104
8475.90 4373
8476.77 3496
8477.64 3058
8478.51 2610
8479.38 2180
8480.25 1891
8481.12 1636
8481.99 1504
8482.85 1468
8483.72 1283
8484.59 1234
8485.46 1195
8486.33 1182
8487.20 1238
8488.07 1148
8488.94 1124
8489.81 1126
8490.68 1040
8491.55 1093
8492.42 1080
8493.29 1065
8494.16 1010
8495.03 1026
8495.90 992
8496.77 962
8497.64 974
8498.51 1012
8499.38 1117
8500.25 1096
8501.12 1130
8501.99 1069
8502.86 1014
8503.73 1024
8504.60 1035
8505.47 1003
8506.34 1025
8507.22 1039
8508.09 983
8508.96 1020
8509.83 1036
8510.70 1029
8511.57 1101
8512.44 1052
8513.31 1073
8514.18 1088
8515.05 1104
8515.92 1053
8516.80 1009
8517.67 993
8518.54 988
8519.41 979
8520.28 996
8521.15 1005
8522.02 1032
8522.89 1047
8523.77 969
8524.64 1096
8525.51 1080
8526.38 1119
8527.25 1140
8528.12 1152
8529.00 1108
8529.87 1161
8530.74 1169
8531.61 1171
8532.48 1164
8533.36 1133
8534.23 1098
8535.10 1185
8535.97 1240
8536.84 1263
8537.72 1260
8538.59 1204
8539.46 1191
8540.33 1273
8541.21 1274
8542.08 1174
8542.95 1157
8543.82 1087
8544.70 1090
8545.57 1139
8546.44 1129
8547.31 1089
8548.19 1094
8549.06 1117
8549.93 1131
8550.80 1139
8551.68 1118
8552.55 1244
8553.42 1182
8554.30 1178
8555.17 1232
8556.04 1345
8556.92 1361
8557.79 1332
8558.66 1338
8559.54 1273
8560.41 1206
8561.28 1111
8562.16 1121
8563.03 1029
8563.90 989
8564.78 941
8565.65 917
8566.52 975
8567.40 897
8568.27 860
8569.15 917
8570.02 867
8570.89 867
8571.77 922
8572.64 893
8573.51 951
8574.39 855
8575.26 882
8576.14 837
8577.01 871
8577.89 911
8578.76 912
8579.63 885
8580.51 830
8581.38 817
8582.26 875
8583.13 863
8584.01 826
8584.88 924
8585.76 892
8586.63 822
8587.51 833
8588.38 818
8589.26 813
8590.13 856
8591.00 896
8591.88 837
8592.75 811
8593.63 820
8594.51 836
8595.38 855
8596.26 884
8597.13 865
8598.01 869
8598.88 808
8599.76 865
8600.63 880
8601.51 883
8602.38 865
8603.26 985
8604.13 941
8605.01 943
8605.89 903
8606.76 880
8607.64 940
8608.51 975
8609.39 947
8610.26 1000
8611.14 1019
8612.02 927
8612.89 1015
8613.77 1017
8614.65 1011
8615.52 1033
8616.40 1049
8617.27 963
8618.15 1035
8619.03 993
8619.90 1020
8620.78 1103
8621.66 1028
8622.53 1056
8623.41 1040
8624.29 1138
8625.16 1136
8626.04 1124
8626.92 1201
8627.79 1090
8628.67 1149
8629.55 1098
8630.42 1105
8631.30 1109
8632.18 1126
8633.05 1031
8633.93 1075
8634.81 994
8635.69 973
8636.56 990
8637.44 923
8638.32 996
8639.20 1027
8640.07 1061
8640.95 1008
8641.83 1042
8642.71 1057
8643.58 1031
8644.46 1040
8645.34 1144
8646.22 1112
8647.09 1087
8647.97 1108
8648.85 1123
8649.73 1138
8650.61 1074
8651.48 1150
8652.36 1268
8653.24 1260
8654.12 1191
8655.00 1274
8655.87 1142
8656.75 1170
8657.63 1245
8658.51 1140
8659.39 1135
8660.27 1211
8661.14 1193
8662.02 1177
8662.90 1112
8663.78 1105
8664.66 1143
8665.54 1081
8666.42 1233
8667.30 1144
8668.17 1163
8669.05 1223
8669.93 1275
8670.81 1385
8671.69 1410
8672.57 1445
8673.45 1512
8674.33 1553
8675.21 1681
8676.09 1747
8676.97 1825
8677.84 1766
8678.72 1768
8679.60 1718
8680.48 1600
8681.36 1545
8682.24 1522
8683.12 1505
8684.00 1384
8684.88 1247
8685.76 1316
8686.64 1342
8687.52 1354
8688.40 1478
8689.28 1517
8690.16 1708
8691.04 2045
8691.92 2559
8692.80 2815
8693.68 3168
8694.56 3529
8695.44 3925
8696.32 3895
8697.20 3645
8698.08 3229
8698.96 2941
8699.84 2456
8700.72 2187
8701.60 1717
8702.48 1431
8703.37 1353
8704.25 1245
8705.13 1107
8706.01 1036
8706.89 1059
8707.77 1044
8708.65 1077
8709.53 1051
8710.41 1020
8711.29 982
8712.17 975
8713.06 976
8713.94 980
8714.82 883
8715.70 913
8716.58 873
8717.46 902
8718.34 870
8719.22 902
8720.11 814
8720.99 906
8721.87 853
8722.75 846
8723.63 936
8724.51 837
8725.40 904
8726.28 875
8727.16 886
8728.04 844
8728.92 846
8729.81 882
8730.69 1025
8731.57 1017
8732.45 1042
8733.33 959
8734.22 900
8735.10 957
8735.98 940
8736.86 872
8737.75 844
8738.63 869
8739.51 826
8740.39 818
8741.28 833
8742.16 840
8743.04 831
8743.92 841
8744.81 820
8745.69 761
8746.57 804
8747.46 861
8748.34 842
8749.22 822
8750.10 896
8750.99 918
8751.87 927
8752.75 887
8753.64 852
8754.52 800
8755.40 831
8756.29 886
8757.17 986
8758.05 985
8758.94 999
8759.82 1052
8760.70 1053
8761.59 999
8762.47 992
8763.35 996
8764.24 963
8765.12 959
8766.01 989
8766.89 1053
8767.77 940
8768.66 1003
8769.54 1003
8770.43 941
8771.31 962
8772.19 1023
8773.08 959
8773.96 847
8774.85 880
8775.73 900
8776.62 895
8777.50 924
8778.38 896
8779.27 904
8780.15 954
8781.04 894
8781.92 867
8782.81 852
8783.69 891
8784.58 874
8785.46 784
8786.35 759
8787.23 815
8788.12 784
8789.00 822
8789.89 791
8790.77 867
8791.66 898
8792.54 900
8793.43 832
8794.31 865
8795.20 891
8796.08 955
8796.97 914
8797.85 803
8798.74 838
8799.62 872
8800.51 803
8801.40 742
8802.28 762
8803.17 829
8804.05 789
8804.94 790
8805.82 848
8806.71 796
8807.60 838
8808.48 772
8809.37 836
8810.25 849
8811.14 779
8812.03 844
8812.91 855
8813.80 806
8814.69 778
8815.57 727
8816.46 757
8817.34 779
8818.23 778
8819.12 750
8820.00 730
8820.89 768
8821.78 743
8822.66 783
8823.55 711
8824.44 717
8825.32 728
8826.21 782
8827.10 781
8827.99 782
8828.87 825
8829.76 790
8830.65 752
8831.53 743
8832.42 768
8833.31 755
8834.20 830
8835.08 727
8835.97 644
8836.86 658
8837.74 675
8838.63 750
8839.52 760
8840.41 773
8841.30 713
8842.18 670
8843.07 696
8843.96 655
8844.85 703
8845.73 784
8846.62 746
8847.51 741
8848.40 751
8849.29 703
8850.17 745
8851.06 694
8851.95 746
8852.84 767
8853.73 784
8854.61 665
8855.50 707
8856.39 657
8857.28 635
8858.17 614
8859.06 639
8859.95 643
8860.83 576
8861.72 636
8862.61 680
8863.50 659
8864.39 665
8865.28 640
8866.17 652
8867.06 666
8867.94 605
8868.83 631
8869.72 682
8870.61 647
8871.50 558
8872.39 613
8873.28 606
8874.17 575
8875.06 578
8875.95 588
8876.84 671
8877.73 571
8878.62 624
8879.51 624
8880.40 602
8881.28 539
8882.17 542
8883.06 560
8883.95 609
8884.84 556
8885.73 584
8886.62 619
8887.51 547
8888.40 588
8889.29 565
8890.18 522
8891.07 539
8891.96 554
8892.85 583
8893.74 577
8894.63 611
8895.53 617
8896.42 520
8897.31 539
8898.20 516
8899.09 513
8899.98 547
8900.87 563
8901.76 543
8902.65 560
8903.54 590
8904.43 562
8905.32 486
8906.21 567
8907.10 548
8907.99 518
8908.89 575
8909.78 519
8910.67 530
8911.56 542
8912.45 566
8913.34 587
8914.23 550
8915.12 550
8916.02 538
8916.91 556
8917.80 493
8918.69 522
8919.58 539
8920.47 520
8921.36 494
8922.26 543
8923.15 522
8924.04 505
8924.93 517
8925.82 514
8926.72 536
8927.61 535
8928.50 522
8929.39 526
8930.28 539
8931.18 536
8932.07 573
8932.96 589
8933.85 544
8934.75 494
8935.64 487
8936.53 514
8937.42 564
8938.31 533
8939.21 504
8940.10 537
8940.99 505
8941.89 514
8942.78 523
8943.67 470
8944.56 516
8945.46 506
8946.35 519
8947.24 489
8948.14 491
8949.03 516
8949.92 543
8950.81 507
8951.71 503
8952.60 471
8953.49 477
8954.39 523
8955.28 471
8956.17 507
8957.07 564
8957.96 567
8958.85 554
8959.75 532
8960.64 510
8961.54 537
8962.43 553
8963.32 519
8964.22 466
8965.11 580
8966.00 551
8966.90 500
8967.79 534
8968.69 579
8969.58 514
8970.47 516
8971.37 536
8972.26 517
8973.16 547
8974.05 467
8974.95 525
8975.84 546
8976.73 579
8977.63 591
8978.52 490
8979.42 508
8980.31 493
8981.21 509
8982.10 528
8983.00 540
8983.89 516
8984.79 510
8985.68 519
8986.58 547
8987.47 548
8988.37 520
8989.26 528
8990.16 496
8991.05 467
8991.95 475
8992.84 464
8993.74 458
8994.63 513
8995.53 520
8996.42 502
8997.32 471
8998.21 443
8999.11 402
9000.01 477
9000.90 489
9001.80 491
9002.69 474
9003.59 480
9004.48 504
9005.38 518
9006.28 466
9007.17 509
9008.07 517
9008.96 477
9009.86 444
9010.76 497
9011.65 504
9012.55 474
9013.45 449
9014.34 417
9015.24 391
9016.13 412
9017.03 526
9017.93 476
9018.82 402
9019.72 438
9020.62 461
9021.51 437
9022.41 420
9023.31 431
9024.20 475
9025.10 455
9026.00 521
9026.89 486
9027.79 494
9028.69 500
9029.59 429
9030.48 473
9031.38 493
9032.28 475
9033.17 499
9034.07 504
9034.97 423
9035.87 467
9036.76 422
9037.66 437
9038.56 418
9039.46 497
9040.35 504
9041.25 401
9042.15 469
9043.05 448
9043.94 524
9044.84 529
9045.74 502
9046.64 454
9047.54 467
9048.43 472
9049.33 542
9050.23 494
9051.13 504
9052.03 471
9052.92 492
9053.82 480
9054.72 437
9055.62 478
9056.52 522
9057.42 501
9058.32 459
9059.21 480
9060.11 502
9061.01 495
9061.91 489
9062.81 507
9063.71 509
9064.61 451
9065.50 445
9066.40 462
9067.30 520
9068.20 479
9069.10 526
9070.00 477
9070.90 489
9071.80 511
9072.70 548
9073.60 527
9074.50 514
9075.40 479
9076.29 478
9077.19 432
9078.09 489
9078.99 493
9079.89 439
9080.79 447
9081.69 511
9082.59 527
9083.49 487
9084.39 466
9085.29 513
9086.19 518
9087.09 478
9087.99 493
9088.89 505
9089.79 467
9090.69 477
9091.59 501
9092.49 532
9093.39 540
9094.29 522
9095.19 521
9096.09 508
9096.99 492
9097.89 472
9098.79 507
9099.69 541
9100.60 530
9101.50 456
9102.40 492
9103.30 482
9104.20 478
9105.10 477
9106.00 474
9106.90 417
9107.80 457
9108.70 494
9109.60 449
9110.50 440
9111.41 442
9112.31 496
9113.21 473
9114.11 469
9115.01 494
9115.91 483
9116.81 485
9117.72 456
9118.62 489
9119.52 452
9120.42 475
9121.32 448
9122.22 450
9123.12 461
9124.03 456
9124.93 438
9125.83 443
9126.73 476
9127.63 467
9128.54 451
9129.44 427
9130.34 498
9131.24 463
9132.14 467
9133.05 490
9133.95 459
9134.85 483
9135.75 458
9136.66 448
9137.56 453
9138.46 454
9139.36 415
9140.27 419
9141.17 458
9142.07 515
9142.97 480
9143.88 469
9144.78 454
9145.68 426
9146.59 436
9147.49 468
9148.39 545
9149.29 494
9150.20 417
9151.10 509
9152.00 524
9152.91 446
9153.81 433
9154.71 448
9155.62 475
9156.52 385
9157.42 435
9158.33 393
9159.23 498
9160.13 497
9161.04 489
9161.94 467
9162.84 485
9163.75 503
9164.65 432
9165.56 507
9166.46 513
9167.36 465
9168.27 435
9169.17 442
9170.08 429
9170.98 458
9171.88 446
9172.79 455
9173.69 439
9174.60 417
9175.50 449
9176.41 476
9177.31 434
9178.21 427
9179.12 432
9180.02 457
9180.93 518
9181.83 533
9182.74 487
9183.64 474
9184.55 485
9185.45 393
9186.36 397
9187.26 434
9188.17 475
9189.07 457
9189.98 479
9190.88 436
9191.79 486
9192.69 499
9193.60 494
9194.50 505
9195.41 497
9196.31 492
9197.22 511
9198.12 493
9199.03 544
9199.93 491
9200.84 533
9201.75 569
9202.65 571
9203.56 606
9204.46 576
9205.37 551
9206.27 525
9207.18 520
9208.09 515
9208.99 547
9209.90 508
9210.80 436
9211.71 446
9212.62 481
9213.52 495
9214.43 485
9215.34 481
9216.24 481
9217.15 565
9218.05 613
9218.96 664
9219.87 618
9220.77 563
9221.68 576
9222.59 578
9223.49 573
9224.40 505
9225.31 472
9226.21 484
9227.12 450
9228.03 413
9228.93 454
9229.84 507
9230.75 498
9231.66 437
9232.56 450
9233.47 478
9234.38 507
9235.28 500
9236.19 500
9237.10 458
9238.01 484
9238.91 469
9239.82 486
9240.73 478
9241.64 471
9242.54 479
9243.45 402
9244.36 417
9245.27 464
9246.18 452
9247.08 475
9247.99 475
9248.90 485
9249.81 433
9250.71 408
9251.62 437
9252.53 426
9253.44 398
9254.35 413
9255.26 446
9256.16 465
9257.07 382
9257.98 401
9258.89 414
9259.80 420
9260.71 477
9261.61 505
9262.52 447
9263.43 429
9264.34 420
9265.25 430
9266.16 430
9267.07 403
9267.98 381
9268.88 396
9269.79 382
9270.70 421
9271.61 401
9272.52 398
9273.43 398
9274.34 422
9275.25 468
9276.16 436
9277.07 399
9277.98 444
9278.89 482
9279.80 460
9280.70 410
9281.61 417
9282.52 477
9283.43 479
9284.34 469
9285.25 441
9286.16 389
9287.07 408
9287.98 452
9288.89 460
9289.80 461
9290.71 536
9291.62 483
9292.53 437
9293.44 454
9294.35 478
9295.26 483
9296.17 517
9297.08 476
9297.99 454
9298.90 495
9299.81 486
9300.73 466
9301.64 422
9302.55 426
9303.46 447
9304.37 467
9305.28 489
9306.19 565
9307.10 505
9308.01 516
9308.92 566
9309.83 557
9310.74 584
9311.65 619
9312.57 524
9313.48 542
9314.39 526
9315.30 522
9316.21 483
9317.12 542
9318.03 541
9318.94 518
9319.86 511
9320.77 459
9321.68 495
9322.59 500
9323.50 523
9324.41 495
9325.33 474
9326.24 451
9327.15 451
9328.06 439
9328.97 483
9329.88 490
9330.80 444
9331.71 463
9332.62 446
9333.53 417
9334.44 445
9335.36 437
9336.27 456
9337.18 497
9338.09 479
9339.01 484
9339.92 481
9340.83 487
9341.74 453
9342.66 480
9343.57 453
9344.48 475
9345.39 434
9346.31 471
9347.22 494
9348.13 459
9349.05 481
9349.96 465
9350.87 429
9351.78 460
9352.70 459
9353.61 490
9354.52 519
9355.44 454
9356.35 536
9357.26 486
9358.18 477
9359.09 465
9360.00 473
9360.92 447
9361.83 476
9362.74 480
9363.66 462
9364.57 441
9365.48 481
9366.40 464
9367.31 497
9368.23 477
9369.14 493
9370.05 418
9370.97 420
9371.88 416
9372.80 450
9373.71 502
9374.62 460
9375.54 496
9376.45 470
9377.37 513
9378.28 527
9379.19 547
9380.11 484
9381.02 442
9381.94 539
9382.85 494
9383.77 503
9384.68 538
9385.60 524
9386.51 466
9387.43 512
9388.34 517
9389.26 511
9390.17 598
9391.09 640
9392.00 634
9392.91 639
9393.83 679
9394.75 676
9395.66 634
9396.58 637
9397.49 662
9398.41 711
9399.32 668
9400.24 632
9401.15 620
9402.07 562
9402.98 577
9403.90 609
9404.81 613
9405.73 569
9406.65 607
9407.56 526
9408.48 503
9409.39 563
9410.31 559
9411.22 575
9412.14 572
9413.06 520
9413.97 513
9414.89 526
9415.80 547
9416.72 491
9417.64 536
9418.55 543
9419.47 522
9420.39 546
9421.30 515
9422.22 521
9423.14 504
9424.05 531
9424.97 540
9425.88 548
9426.80 544
9427.72 511
9428.64 563
9429.55 527
9430.47 515
9431.39 472
9432.30 468
9433.22 515
9434.14 521
9435.05 544
9435.97 522
9436.89 509
9437.81 526
9438.72 619
9439.64 551
9440.56 621
9441.47 629
9442.39 565
9443.31 517
9444.23 575
9445.14 574
9446.06 554
9446.98 500
9447.90 528
9448.81 553
9449.73 643
9450.65 590
9451.57 537
9452.49 624
9453.40 651
9454.32 751
9455.24 817
9456.16 806
9457.08 834
9457.99 726
9458.91 674
9459.83 678
9460.75 704
9461.67 627
9462.59 596
9463.50 592
9464.42 489
9465.34 542
9466.26 585
9467.18 520
9468.10 560
9469.02 575
9469.94 574
9470.85 529
9471.77 582
9472.69 541
9473.61 581
9474.53 603
9475.45 567
9476.37 498
9477.29 524
9478.21 561
9479.13 608
9480.04 629
9480.96 619
9481.88 639
9482.80 603
9483.72 566
9484.64 569
9485.56 570
9486.48 610
9487.40 591
9488.32 527
9489.24 533
9490.16 546
9491.08 548
9492.00 492
9492.92 547
9493.84 522
9494.76 537
9495.68 558
9496.60 578
9497.52 565
9498.44 545
9499.36 514
9500.28 528
9501.20 550
9502.12 548
9503.04 543
9503.96 533
9504.88 530
9505.80 542
9506.72 556
9507.64 526
9508.56 643
9509.48 596
9510.41 569
9511.33 567
9512.25 608
9513.17 600
9514.09 591
9515.01 650
9515.93 639
9516.85 650
9517.77 622
9518.69 639
9519.61 640
9520.54 613
9521.46 653
9522.38 641
9523.30 593
9524.22 584
9525.14 616
9526.06 599
9526.99 612
9527.91 643
9528.83 651
9529.75 687
9530.67 722
9531.59 703
9532.52 774
9533.44 949
9534.36 925
9535.28 1080
9536.20 1063
9537.13 1040
9538.05 986
9538.97 1024
9539.89 925
9540.81 847
9541.74 770
9542.66 741
9543.58 843
9544.50 740
9545.43 701
9546.35 687
9547.27 673
9548.19 688
9549.12 661
9550.04 638
9550.96 639
9551.88 661
9552.81 628
9553.73 581
9554.65 613
9555.58 653
9556.50 684
9557.42 660
9558.34 637
9559.27 638
9560.19 640
9561.11 714
9562.04 719
9562.96 699
9563.88 698
9564.81 676
9565.73 659
9566.65 666
9567.58 596
9568.50 654
9569.43 602
9570.35 652
9571.27 658
9572.20 607
9573.12 585
9574.04 664
9574.97 554
9575.89 562
9576.82 623
9577.74 607
9578.66 583
9579.59 592
9580.51 580
9581.44 542
9582.36 516
9583.28 577
9584.21 644
9585.13 591
9586.06 619
9586.98 575
9587.91 613
9588.83 640
9589.76 691
9590.68 588
9591.60 612
9592.53 666
9593.45 569
9594.38 572
9595.30 627
9596.23 694
9597.15 662
9598.08 652
9599.00 610
9599.93 580
9600.85 597
9601.78 592
9602.70 626
9603.63 610
9604.55 600
9605.48 627
9606.41 742
9607.33 711
9608.26 644
9609.18 674
9610.11 718
9611.03 730
9611.96 706
9612.88 661
9613.81 720
9614.74 745
9615.66 801
9616.59 718
9617.51 717
9618.44 743
9619.37 761
9620.29 755
9621.22 759
9622.14 726
9623.07 766
9624.00 794
9624.92 749
9625.85 752
9626.78 748
9627.70 734
9628.63 733
9629.55 791
9630.48 747
9631.41 852
9632.33 845
9633.26 900
9634.19 920
9635.11 936
9636.04 939
9636.97 950
9637.90 985
9638.82 957
9639.75 1049
9640.68 1073
9641.60 1057
9642.53 1035
9643.46 1044
9644.38 1060
9645.31 1112
9646.24 1141
9647.17 1109
9648.09 1143
9649.02 1163
9649.95 1271
9650.88 1434
9651.80 1465
9652.73 1427
9653.66 1434
9654.59 1491
9655.51 1376
9656.44 1279
9657.37 1252
9658.30 1106
9659.23 1078
9660.15 991
9661.08 1051
9662.01 1069
9662.94 1040
9663.87 964
9664.80 933
9665.72 991
9666.65 1051
9667.58 1074
9668.51 1077
9669.44 1075
9670.37 991
9671.29 1047
9672.22 1032
9673.15 1020
9674.08 1073
9675.01 986
9675.94 1051
9676.87 978
9677.79 1079
9678.72 1039
9679.65 1023
9680.58 1007
9681.51 1005
9682.44 1075
9683.37 1116
9684.30 1059
9685.23 1094
9686.16 1154
9687.09 1138
9688.01 1203
9688.94 1131
9689.87 1114
9690.80 1165
9691.73 1095
9692.66 1202
9693.59 1320
9694.52 1260
9695.45 1266
9696.38 1283
9697.31 1269
9698.24 1251
9699.17 1406
9700.10 1445
9701.03 1483
9701.96 1499
9702.89 1606
9703.82 1434
9704.75 1305
9705.68 1245
9706.61 1255
9707.54 1233
9708.47 1133
9709.40 1185
9710.33 1106
9711.26 1088
9712.19 1118
9713.12 1089
9714.05 1079
9714.98 1106
9715.92 1203
9716.85 1243
9717.78 1115
9718.71 1196
9719.64 1069
9720.57 1021
9721.50 1025
9722.43 933
9723.36 914
9724.29 881
9725.22 930
9726.16 990
9727.09 956
9728.02 981
9728.95 903
9729.88 942
9730.81 968
9731.74 990
9732.67 1009
9733.61 995
9734.54 983
9735.47 1018
9736.40 948
9737.33 924
9738.26 906
9739.20 940
9740.13 970
9741.06 907
9741.99 870
9742.92 810
9743.86 859
9744.79 900
9745.72 911
9746.65 861
9747.58 978
9748.52 1008
9749.45 898
9750.38 845
9751.31 887
9752.25 817
9753.18 848
9754.11 900
9755.04 871
9755.98 813
9756.91 818
9757.84 847
9758.77 893
9759.71 839
9760.64 843
9761.57 845
9762.51 818
9763.44 845
9764.37 858
9765.30 849
9766.24 872
9767.17 875
9768.10 870
9769.04 828
9769.97 855
9770.90 840
9771.84 868
9772.77 824
9773.70 892
9774.64 887
9775.57 882
9776.50 842
9777.44 832
9778.37 873
9779.31 913
9780.24 927
9781.17 956
9782.11 953
9783.04 938
9783.97 966
9784.91 1029
9785.84 1011
9786.78 1016
9787.71 994
9788.64 992
9789.58 978
9790.51 984
9791.45 897
9792.38 826
9793.32 844
9794.25 858
9795.19 813
9796.12 881
9797.05 890
9797.99 890
9798.92 925
9799.86 867
9800.79 907
9801.73 947
9802.66 938
9803.60 969
9804.53 933
9805.47 924
9806.40 869
9807.34 803
9808.27 799
9809.21 849
9810.14 777
9811.08 722
9812.01 741
9812.95 769
9813.88 783
9814.82 747
9815.75 737
9816.69 726
9817.63 728
9818.56 695
9819.50 749
9820.43 765
9821.37 745
9822.30 655
9823.24 714
9824.18 652
9825.11 639
9826.05 703
9826.98 747
9827.92 692
9828.86 638
9829.79 632
9830.73 725
9831.66 799
9832.60 663
9833.54 646
9834.47 658
9835.41 628
9836.35 732
9837.28 668
9838.22 672
9839.16 682
9840.09 703
9841.03 710
9841.97 704
9842.90 705
9843.84 723
9844.78 696
9845.71 725
9846.65 650
9847.59 689
9848.52 743
9849.46 813
9850.40 703
9851.34 718
9852.27 709
9853.21 784
9854.15 708
9855.08 656
9856.02 727
9856.96 777
9857.90 766
9858.83 784
9859.77 779
9860.71 748
9861.65 731
9862.58 744
9863.52 710
9864.46 690
9865.40 738
9866.34 700
9867.27 686
9868.21 685
9869.15 643
9870.09 640
9871.03 705
9871.96 677
9872.90 709
9873.84 711
9874.78 715
9875.72 694
9876.66 724
9877.59 728
9878.53 731
9879.47 735
9880.41 663
9881.35 729
9882.29 644
9883.23 643
9884.16 700
9885.10 729
9886.04 677
9886.98 654
9887.92 681
9888.86 702
9889.80 596
9890.74 641
9891.68 665
9892.61 608
9893.55 668
9894.49 624
9895.43 647
9896.37 640
9897.31 623
9898.25 587
9899.19 603
9900.13 626
9901.07 705
9902.01 638
9902.95 616
9903.89 621
9904.83 613
9905.77 612
9906.71 581
9907.65 656
9908.59 647
9909.53 622
9910.47 668
9911.41 680
9912.35 639
9913.29 684
9914.23 716
9915.17 668
9916.11 731
9917.05 699
9917.99 682
9918.93 665
9919.87 672
9920.81 713
9921.75 724
9922.69 718
9923.63 690
9924.57 685
9925.51 766
9926.45 887
9927.39 1001
9928.33 1056
9929.28 1119
9930.22 1111
9931.16 1137
9932.10 1141
9933.04 1055
9933.98 992
9934.92 918
9935.86 842
9936.80 800
9937.74 771
9938.69 769
9939.63 760
9940.57 700
9941.51 655
9942.45 612
9943.39 652
9944.34 640
9945.28 639
9946.22 632
9947.16 633
9948.10 657
9949.04 691
9949.99 679
9950.93 634
9951.87 571
9952.81 642
9953.75 589
9954.70 571
9955.64 618
9956.58 619
9957.52 610
9958.46 581
9959.41 651
9960.35 602
9961.29 668
9962.23 568
9963.18 536
9964.12 598
9965.06 544
9966.00 605
9966.95 643
9967.89 628
9968.83 611
9969.77 658
9970.72 577
9971.66 548
9972.60 555
9973.55 594
9974.49 620
9975.43 561
9976.38 546
9977.32 532
9978.26 575
9979.21 582
9980.15 549
9981.09 507
9982.04 542
9982.98 609
9983.92 583
9984.87 578
9985.81 500
9986.75 526
9987.70 520
9988.64 504
9989.58 506
9990.53 524
9991.47 514
9992.42 524
9993.36 508
9994.30 560
9995.25 503
9996.19 572
9997.14 588
9998.08 566
9999.02 600
9999.97 643
10000.91 588
10001.86 483
10002.80 525
10003.75 519
10004.69 596
10005.63 528
10006.58 533
10007.52 509
10008.47 505
10009.41 558
10010.36 531
10011.30 521
10012.25 469
10013.19 524
10014.14 539
10015.08 512
10016.03 589
10016.97 582
10017.92 562
10018.86 539
10019.81 615
10020.75 573
10021.70 546
10022.64 534
10023.59 499
10024.53 497
10025.48 507
10026.42 517
10027.37 483
10028.32 495
10029.26 552
10030.21 556
10031.15 592
10032.10 549
10033.04 530
10033.99 542
10034.94 505
10035.88 531
10036.83 593
10037.77 498
10038.72 520
10039.67 498
10040.61 541
10041.56 499
10042.50 541
10043.45 525
10044.40 497
10045.34 509
10046.29 518
10047.24 499
10048.18 517
10049.13 498
10050.08 521
10051.02 524
10051.97 515
10052.92 543
10053.86 489
10054.81 529
10055.76 475
10056.70 533
10057.65 491
10058.60 483
10059.54 490
10060.49 511
10061.44 496
10062.39 477
10063.33 534
10064.28 543
10065.23 494
10066.17 518
10067.12 498
10068.07 553
10069.02 504
10069.96 440
10070.91 517
10071.86 502
10072.81 498
10073.76 503
10074.70 490
10075.65 530
10076.60 501
10077.55 483
10078.49 536
10079.44 538
10080.39 510
10081.34 484
10082.29 485
10083.23 546
10084.18 564
10085.13 505
10086.08 538
10087.03 510
10087.98 468
10088.92 487
10089.87 520
10090.82 585
10091.77 515
10092.72 566
10093.67 545
10094.62 556
10095.56 475
10096.51 483
10097.46 531
10098.41 537
10099.36 545
10100.31 516
10101.26 476
10102.21 467
10103.16 506
10104.11 509
10105.05 503
10106.00 483
10106.95 494
10107.90 517
10108.85 533
10109.80 459
10110.75 459
10111.70 497
10112.65 479
10113.60 478
10114.55 466
10115.50 492
10116.45 468
10117.40 481
10118.35 473
10119.30 509
10120.25 530
10121.20 488
10122.15 478
10123.10 452
10124.05 421
10125.00 461
10125.95 438
10126.90 489
10127.85 471
10128.80 468
10129.75 456
10130.70 412
10131.65 464
10132.60 466
10133.55 514
10134.50 503
10135.45 459
10136.40 488
10137.35 512
10138.30 470
10139.26 453
10140.21 448
10141.16 521
10142.11 522
10143.06 466
10144.01 508
10144.96 466
10145.91 473
10146.86 496
10147.81 504
10148.77 527
10149.72 490
10150.67 513
10151.62 545
10152.57 509
10153.52 507
10154.47 520
10155.43 506
10156.38 578
10157.33 546
10158.28 525
10159.23 480
10160.18 527
10161.14 518
10162.09 506
10163.04 508
10163.99 519
10164.94 579
10165.90 608
10166.85 535
10167.80 534
10168.75 535
10169.70 545
10170.66 571
10171.61 527
10172.56 544
10173.51 569
10174.47 617
10175.42 588
10176.37 527
10177.32 575
10178.28 567
10179.23 608
10180.18 606
10181.14 576
10182.09 543
10183.04 605
10183.99 639
10184.95 590
10185.90 552
10186.85 682
10187.81 701
10188.76 683
10189.71 712
10190.67 664
10191.62 655
10192.57 626
10193.53 693
10194.48 707
10195.43 661
10196.39 669
10197.34 669
10198.29 658
10199.25 726
10200.20 614
10201.15 669
10202.11 703
10203.06 721
10204.02 719
10204.97 743
10205.92 754
10206.88 766
10207.83 769
10208.79 857
10209.74 905
10210.69 805
10211.65 745
10212.60 785
10213.56 733
10214.51 796
10215.46 695
10216.42 703
10217.37 696
10218.33 677
10219.28 719
10220.24 731
10221.19 684
10222.15 615
10223.10 700
10224.06 660
10225.01 709
10225.97 617
10226.92 613
10227.88 628
10228.83 626
10229.79 573
10230.74 586
10231.70 611
10232.65 642
10233.61 687
10234.56 667
10235.52 722
10236.47 745
10237.43 791
10238.38 831
10239.34 862
10240.29 853
10241.25 864
10242.21 784
10243.16 731
10244.12 695
10245.07 694
10246.03 620
10246.98 636
10247.94 617
10248.90 601
10249.85 547
10250.81 554
10251.76 600
10252.72 577
10253.68 602
10254.63 610
10255.59 610
10256.55 658
10257.50 625
10258.46 559
10259.41 557
10260.37 558
10261.33 501
10262.28 494
10263.24 443
10264.20 540
10265.15 577
10266.11 522
10267.07 521
10268.02 522
10268.98 485
10269.94 494
10270.90 500
10271.85 480
10272.81 480
10273.77 499
10274.72 468
10275.68 518
10276.64 522
10277.60 536
10278.55 519
10279.51 525
10280.47 515
10281.43 465
10282.38 493
10283.34 485
10284.30 488
10285.26 459
10286.21 505
10287.17 467
10288.13 517
10289.09 469
10290.04 473
10291.00 509
10291.96 538
10292.92 517
10293.88 506
10294.83 501
10295.79 505
10296.75 521
10297.71 478
10298.67 483
10299.63 460
10300.58 517
10301.54 481
10302.50 491
10303.46 419
10304.42 467
10305.38 430
10306.34 471
10307.29 477
10308.25 466
10309.21 496
10310.17 486
10311.13 491
10312.09 516
10313.05 500
10314.01 473
10314.97 526
10315.92 428
10316.88 442
10317.84 464
10318.80 505
10319.76 503
10320.72 459
10321.68 453
10322.64 478
10323.60 456
10324.56 471
10325.52 501
10326.48 498
10327.44 462
10328.40 479
10329.36 465
10330.32 488
10331.28 561
10332.24 497
10333.20 465
10334.16 508
10335.12 563
10336.08 513
10337.04 482
10338.00 453
10338.96 428
10339.92 427
10340.88 429
10341.84 430
10342.80 479
10343.76 429
10344.72 443
10345.68 481
10346.64 499
10347.60 458
10348.56 404
10349.52 463
10350.48 536
10351.44 442
10352.40 471
10353.36 451
10354.32 488
10355.29 469
10356.25 475
10357.21 462
10358.17 494
10359.13 466
10360.09 434
10361.05 443
10362.01 423
10362.97 392
10363.94 476
10364.90 395
10365.86 431
10366.82 405
10367.78 403
10368.74 421
10369.70 423
10370.67 416
10371.63 406
10372.59 394
10373.55 414
10374.51 457
10375.47 427
10376.44 406
10377.40 463
10378.36 461
10379.32 431
10380.28 453
10381.25 437
10382.21 387
10383.17 446
10384.13 424
10385.10 453
10386.06 426
10387.02 478
10387.98 435
10388.95 436
10389.91 424
10390.87 470
10391.83 471
10392.80 443
10393.76 484
10394.72 462
10395.68 422
10396.65 428
10397.61 452
10398.57 432
10399.54 409
10400.50 398
10401.46 423
10402.43 447
10403.39 414
10404.35 458
10405.31 457
10406.28 559
10407.24 457
10408.20 472
10409.17 506
10410.13 456
10411.10 468
10412.06 482
10413.02 524
10413.99 554
10414.95 479
10415.91 480
10416.88 546
10417.84 597
10418.80 653
10419.77 668
10420.73 736
10421.70 812
10422.66 749
10423.63 683
10424.59 690
10425.55 669
10426.52 691
10427.48 611
10428.45 572
10429.41 522
10430.37 478
10431.34 476
10432.30 464
10433.27 438
10434.23 437
10435.20 482
10436.16 457
10437.13 425
10438.09 416
10439.06 409
10440.02 454
10440.99 459
10441.95 431
10442.92 381
10443.88 414
10444.85 465
10445.81 429
10446.78 453
10447.74 412
10448.71 427
10449.67 390
10450.64 357
10451.60 376
10452.57 396
10453.53 419
10454.50 435
10455.47 414
10456.43 417
10457.40 430
10458.36 443
10459.33 375
10460.29 368
10461.26 400
10462.23 430
10463.19 422
10464.16 387
10465.12 375
10466.09 385
10467.06 420
10468.02 377
10468.99 376
10469.95 360
10470.92 387
10471.89 367
10472.85 365
10473.82 375
10474.79 388
10475.75 385
10476.72 364
10477.69 394
10478.65 385
10479.62 378
10480.59 403
10481.55 403
10482.52 399
10483.49 386
10484.45 437
10485.42 342
10486.39 371
10487.35 330
10488.32 360
10489.29 431
10490.26 421
10491.22 400
10492.19 425
10493.16 391
10494.13 393
10495.09 421
10496.06 393
10497.03 377
10497.99 406
10498.96 392
10499.93 424
10500.90 434
10501.87 411
10502.83 398
10503.80 404
10504.77 378
10505.74 402
10506.70 427
10507.67 462
10508.64 470
10509.61 437
10510.58 402
10511.55 380
10512.51 349
10513.48 386
10514.45 426
10515.42 407
10516.39 425
10517.36 436
10518.32 420
10519.29 443
10520.26 457
10521.23 414
10522.20 431
10523.17 427
10524.14 404
10525.10 419
10526.07 423
10527.04 420
10528.01 410
10528.98 390
10529.95 379
10530.92 416
10531.89 376
10532.86 403
10533.83 385
10534.79 442
10535.76 443
10536.73 430
10537.70 413
10538.67 419
10539.64 411
10540.61 418
10541.58 408
10542.55 390
10543.52 423
10544.49 436
10545.46 419
10546.43 455
10547.40 383
10548.37 442
10549.34 449
10550.31 474
10551.28 425
10552.25 431
10553.22 423
10554.19 383
10555.16 414
10556.13 443
10557.10 384
10558.07 500
10559.04 526
10560.01 574
10560.98 590
10561.95 575
10562.92 672
10563.89 682
10564.86 691
10565.83 706
10566.81 679
10567.78 600
10568.75 545
10569.72 530
10570.69 509
10571.66 448
10572.63 502
10573.60 479
10574.57 438
10575.54 462
10576.51 418
10577.49 435
10578.46 464
10579.43 449
10580.40 479
10581.37 482
10582.34 445
10583.31 427
10584.29 452
10585.26 449
10586.23 449
10587.20 428
10588.17 456
10589.14 500
10590.12 481
10591.09 534
10592.06 486
10593.03 493
10594.00 468
10594.98 499
10595.95 487
10596.92 464
10597.89 487
10598.86 408
10599.84 428
10600.81 406
10601.78 410
10602.75 391
10603.73 430
10604.70 444
10605.67 427
10606.64 400
10607.62 473
10608.59 431
10609.56 419
10610.53 415
10611.51 411
10612.48 414
10613.45 391
10614.43 406
10615.40 371
10616.37 393
10617.34 434
10618.32 429
10619.29 406
10620.26 430
10621.24 397
10622.21 408
10623.18 392
10624.16 451
10625.13 423
10626.10 428
10627.08 457
10628.05 434
10629.02 420
10630.00 417
10630.97 463
10631.95 431
10632.92 410
10633.89 455
10634.87 492
10635.84 464
10636.81 509
10637.79 525
10638.76 501
10639.74 481
10640.71 575
10641.69 606
10642.66 629
10643.63 552
10644.61 571
10645.58 527
10646.56 549
10647.53 497
10648.51 474
10649.48 464
10650.45 461
10651.43 507
10652.40 488
10653.38 492
10654.35 445
10655.33 381
10656.30 449
10657.28 440
10658.25 405
10659.23 427
10660.20 446
10661.18 388
10662.15 376
10663.13 427
10664.10 422
10665.08 385
10666.05 429
10667.03 401
10668.00 406
10668.98 388
10669.96 398
10670.93 381
10671.91 383
10672.88 425
10673.86 410
10674.83 401
10675.81 393
10676.79 416
10677.76 378
10678.74 389
10679.71 387
10680.69 413
10681.66 416
10682.64 412
10683.62 429
10684.59 493
10685.57 423
10686.55 468
10687.52 400
10688.50 391
10689.47 407
10690.45 411
10691.43 394
10692.40 396
10693.38 361
10694.36 362
10695.33 424
10696.31 379
10697.29 374
10698.26 364
10699.24 367
10700.22 406
10701.19 401
10702.17 351
10703.15 343
10704.13 374
10705.10 356
10706.08 365
10707.06 343
10708.03 360
10709.01 352
10709.99 347
10710.97 386
10711.94 386
10712.92 398
10713.90 373
10714.88 323
10715.85 365
10716.83 413
10717.81 386
10718.79 390
10719.76 377
10720.74 410
10721.72 407
10722.70 407
10723.68 365
10724.65 403
10725.63 379
10726.61 330
10727.59 382
10728.57 363
10729.54 360
10730.52 349
10731.50 327
10732.48 336
10733.46 360
10734.44 383
10735.41 352
10736.39 386
10737.37 382
10738.35 382
10739.33 382
10740.31 403
10741.29 361
10742.26 321
10743.24 371
10744.22 355
10745.20 383
10746.18 379
10747.16 375
10748.14 354
10749.12 360
10750.10 369
10751.08 398
10752.05 386
10753.03 368
10754.01 389
10754.99 382
10755.97 406
10756.95 393
10757.93 399
10758.91 412
10759.89 366
10760.87 326
10761.85 367
10762.83 428
10763.81 322
10764.79 386
10765.77 369
10766.75 385
10767.73 410
10768.71 366
10769.69 354
10770.67 359
10771.65 352
10772.63 343
10773.61 376
10774.59 362
10775.57 388
10776.55 369
10777.53 356
10778.51 369
10779.49 377
10780.47 400
10781.45 360
10782.43 389
10783.41 421
10784.39 390
10785.38 409
10786.36 365
10787.34 393
10788.32 352
10789.30 395
10790.28 382
10791.26 326
10792.24 344
10793.22 368
10794.20 351
10795.19 306
10796.17 335
10797.15 392
10798.13 407
10799.11 351
10800.09 377
10801.07 365
10802.05 393
10803.04 396
10804.02 348
10805.00 372
10805.98 389
10806.96 415
10807.94 348
10808.93 410
10809.91 396
10810.89 357
10811.87 353
10812.85 342
10813.84 348
10814.82 393
10815.80 392
10816.78 392
10817.77 373
10818.75 324
10819.73 374
10820.71 403
10821.69 382
10822.68 352
10823.66 350
10824.64 398
10825.62 428
10826.61 422
10827.59 390
10828.57 377
10829.56 405
10830.54 431
10831.52 392
10832.50 371
10833.49 355
10834.47 392
10835.45 419
10836.44 351
10837.42 379
10838.40 404
10839.39 431
10840.37 402
10841.35 366
10842.34 434
10843.32 464
10844.30 427
10845.29 418
10846.27 379
10847.25 403
10848.24 428
10849.22 334
10850.20 363
10851.19 410
10852.17 448
10853.16 443
10854.14 421
10855.12 403
10856.11 392
10857.09 409
10858.08 397
10859.06 404
10860.04 368
10861.03 392
10862.01 425
10863.00 444
10863.98 369
10864.96 423
10865.95 468
10866.93 472
10867.92 430
10868.90 395
10869.89 431
10870.87 452
10871.86 414
10872.84 461
10873.83 413
10874.81 466
10875.80 465
10876.78 450
10877.77 438
10878.75 423
10879.74 466
10880.72 458
10881.71 480
10882.69 420
10883.68 419
10884.66 481
10885.65 493
10886.63 485
10887.62 469
10888.60 483
10889.59 481
10890.57 496
10891.56 472
10892.55 455
10893.53 485
10894.52 458
10895.50 520
10896.49 488
10897.47 530
10898.46 472
10899.45 559
10900.43 486
10901.42 486
10902.40 562
10903.39 527
10904.38 489
10905.36 529
10906.35 515
10907.34 507
10908.32 537
10909.31 573
10910.29 496
10911.28 600
10912.27 577
10913.25 560
10914.24 581
10915.23 595
10916.21 565
10917.20 532
10918.19 519
10919.17 515
10920.16 590
10921.15 595
10922.14 615
10923.12 618
10924.11 634
10925.10 624
10926.08 641
10927.07 597
10928.06 635
10929.05 699
10930.03 604
10931.02 599
10932.01 664
10933.00 676
10933.98 689
10934.97 654
10935.96 648
10936.95 650
10937.93 680
10938.92 656
10939.91 674
10940.90 710
10941.88 687
10942.87 704
10943.86 701
10944.85 718
10945.84 661
10946.82 722
10947.81 792
10948.80 788
10949.79 779
10950.78 697
10951.77 795
10952.75 817
10953.74 801
10954.73 825
10955.72 901
10956.71 919
10957.70 1018
10958.69 1047
10959.67 1118
10960.66 1172
10961.65 1193
10962.64 1138
10963.63 1180
10964.62 1089
10965.61 1086
10966.60 1026
10967.58 997
10968.57 967
10969.56 925
10970.55 873
10971.54 945
10972.53 878
10973.52 820
10974.51 879
10975.50 883
10976.49 882
10977.48 852
10978.47 874
10979.46 874
10980.45 837
10981.44 894
10982.43 890
10983.42 878
10984.41 920
10985.40 961
10986.38 884
10987.37 887
10988.36 917
10989.35 866
10990.34 895
10991.34 924
10992.33 899
10993.32 943
10994.31 979
10995.30 987
10996.29 1036
10997.28 1116
10998.27 1344
10999.26 1348
11000.25 1595
11001.24 1682
11002.23 1881
11003.22 1882
11004.21 1790
11005.20 1723
11006.19 1572
11007.18 1524
11008.17 1390
11009.16 1256
11010.16 1185
11011.15 1072
11012.14 928
11013.13 997
11014.12 901
11015.11 839
11016.10 883
11017.09 929
11018.08 884
11019.08 856
11020.07 811
11021.06 830
11022.05 806
11023.04 767
11024.03 813
11025.03 732
11026.02 751
11027.01 703
11028.00 693
11028.99 712
11029.98 704
11030.98 681
11031.97 648
11032.96 667
11033.95 661
11034.94 669
11035.94 683
11036.93 663
11037.92 629
11038.91 652
11039.91 644
11040.90 575
11041.89 591
11042.88 590
11043.87 583
11044.87 576
11045.86 565
11046.85 583
11047.85 609
11048.84 592
11049.83 536
11050.82 569
11051.82 551
11052.81 469
11053.80 543
11054.80 599
11055.79 576
11056.78 567
11057.77 549
11058.77 582
11059.76 578
11060.75 536
11061.75 560
11062.74 585
11063.73 576
11064.73 580
11065.72 610
11066.71 558
11067.71 530
11068.70 549
11069.70 577
11070.69 547
11071.68 498
11072.68 519
11073.67 509
11074.66 546
11075.66 490
11076.65 551
11077.65 538
11078.64 575
11079.63 574
11080.63 550
11081.62 508
11082.62 520
11083.61 509
11084.61 531
11085.60 537
11086.59 551
11087.59 536
11088.58 551
11089.58 603
11090.57 528
11091.57 554
11092.56 527
11093.56 487
11094.55 576
11095.55 519
11096.54 440
11097.54 498
11098.53 582
11099.53 539
11100.52 520
11101.52 538
11102.51 506
11103.51 507
11104.50 553
11105.50 539
11106.49 502
11107.49 520
11108.48 505
11109.48 539
11110.47 546
11111.47 499
11112.46 499
11113.46 519
11114.46 538
11115.45 522
11116.45 497
11117.44 512
11118.44 501
11119.43 498
11120.43 499
11121.43 497
11122.42 494
11123.42 498
11124.41 503
11125.41 511
11126.41 571
11127.40 557
11128.40 516
11129.40 563
11130.39 552
11131.39 550
11132.39 594
11133.38 567
11134.38 474
11135.37 512
11136.37 506
11137.37 522
11138.37 501
11139.36 506
11140.36 531
11141.36 488
11142.35 460
11143.35 481
11144.35 493
11145.34 500
11146.34 507
11147.34 507
11148.33 507
11149.33 534
11150.33 484
11151.33 510
11152.32 578
11153.32 574
11154.32 549
11155.32 508
11156.31 513
11157.31 521
11158.31 543
11159.31 501
11160.30 515
11161.30 456
11162.30 473
11163.30 436
11164.30 495
11165.29 488
11166.29 485
11167.29 512
11168.29 467
11169.29 450
11170.28 519
11171.28 496
11172.28 463
11173.28 493
11174.28 430
11175.28 443
11176.27 478
11177.27 497
11178.27 481
11179.27 421
11180.27 448
11181.27 412
11182.27 444
11183.26 499
11184.26 483
11185.26 431
11186.26 416
11187.26 439
11188.26 396
11189.26 414
11190.26 452
11191.26 501
11192.26 437
11193.25 479
11194.25 479
11195.25 525
11196.25 469
11197.25 511
11198.25 484
11199.25 486
11200.25 493
11201.25 483
11202.25 493
11203.25 511
11204.25 515
11205.25 468
11206.25 420
11207.25 439
11208.25 447
11209.25 469
11210.25 457
11211.25 406
11212.25 395
11213.25 474
11214.25 416
11215.25 438
11216.25 443
11217.25 399
11218.25 458
11219.25 474
11220.25 412
11221.25 400
11222.25 410
11223.25 370
11224.25 423
11225.25 410
11226.25 403
11227.25 382
11228.25 421
11229.26 415
11230.26 379
11231.26 355
11232.26 446
11233.26 423
11234.26 443
11235.26 450
11236.26 435
11237.26 434
11238.27 460
11239.27 441
11240.27 430
11241.27 407
11242.27 420
11243.27 419
11244.27 424
11245.27 389
11246.28 406
11247.28 437
11248.28 395
11249.28 430
11250.28 466
11251.28 451
11252.29 447
11253.29 435
11254.29 491
11255.29 435
11256.29 435
11257.30 476
11258.30 450
11259.30 445
11260.30 452
11261.31 472
11262.31 471
11263.31 445
11264.31 454
11265.31 455
11266.32 422
11267.32 456
11268.32 424
11269.32 468
11270.33 434
11271.33 460
11272.33 493
11273.34 506
11274.34 473
11275.34 478
11276.34 464
11277.35 503
11278.35 539
11279.35 574
11280.36 600
11281.36 594
11282.36 531
11283.37 542
11284.37 517
11285.37 537
11286.38 535
11287.38 467
11288.38 521
11289.39 495
11290.39 487
11291.39 504
11292.40 473
11293.40 493
11294.40 487
11295.41 458
11296.41 478
11297.42 472
11298.42 509
11299.42 440
11300.43 457
11301.43 476
11302.44 467
11303.44 466
11304.44 512
11305.45 460
11306.45 458
11307.46 444
11308.46 440
11309.47 489
11310.47 509
11311.47 516
11312.48 542
11313.48 524
11314.49 581
11315.49 566
11316.50 568
11317.50 591
11318.51 563
11319.51 516
11320.52 514
11321.52 501
11322.53 476
11323.53 508
11324.54 473
11325.54 467
11326.55 422
11327.55 448
11328.56 437
11329.56 455
11330.57 471
11331.57 452
11332.58 433
11333.58 424
11334.59 420
11335.60 465
11336.60 416
11337.61 434
11338.61 482
11339.62 470
11340.62 417
11341.63 473
11342.64 506
11343.64 493
11344.65 501
11345.65 489
11346.66 456
11347.67 433
11348.67 438
11349.68 416
11350.68 422
11351.69 393
11352.70 432
11353.70 392
11354.71 402
11355.72 448
11356.72 461
11357.73 425
11358.74 373
11359.74 391
11360.75 476
11361.76 426
11362.76 435
11363.77 380
11364.78 454
11365.78 405
11366.79 360
11367.80 444
11368.80 371
11369.81 387
11370.82 410
11371.83 420
11372.83 401
11373.84 415
11374.85 413
11375.85 449
11376.86 383
11377.87 394
11378.88 412
11379.88 376
11380.89 399
11381.90 398
11382.91 404
11383.92 408
11384.92 408
11385.93 414
11386.94 371
11387.95 356
11388.95 390
11389.96 396
11390.97 400
11391.98 422
11392.99 406
11393.99 402
11395.00 387
11396.01 377
11397.02 422
11398.03 430
11399.04 406
11400.04 432
11401.05 420
11402.06 419
11403.07 394
11404.08 405
11405.09 404
11406.10 391
11407.11 355
11408.11 425
11409.12 422
11410.13 405
11411.14 422
11412.15 405
11413.16 362
11414.17 387
11415.18 397
11416.19 352
11417.19 382
11418.20 373
11419.21 374
11420.22 340
11421.23 332
11422.24 395
11423.25 358
11424.26 416
11425.27 448
11426.28 382
11427.29 377
11428.30 396
11429.31 401
11430.32 393
11431.33 405
11432.34 410
11433.35 349
11434.36 395
11435.37 384
11436.38 359
11437.39 388
11438.40 361
11439.41 397
11440.42 393
11441.43 372
11442.44 397
11443.45 407
11444.46 447
11445.47 414
11446.48 411
11447.49 415
11448.50 389
11449.51 448
11450.52 437
11451.53 417
11452.54 377
11453.56 386
11454.57 426
11455.58 452
11456.59 394
11457.60 416
11458.61 435
11459.62 367
11460.63 389
11461.64 399
11462.65 378
11463.67 386
11464.68 402
11465.69 420
11466.70 426
11467.71 414
11468.72 379
11469.73 444
11470.75 422
11471.76 433
11472.77 433
11473.78 372
11474.79 407
11475.80 416
11476.82 386
11477.83 382
11478.84 397
11479.85 428
11480.86 416
11481.88 427
11482.89 414
11483.90 436
11484.91 403
11485.92 387
11486.94 370
11487.95 377
11488.96 397
11489.97 416
11490.99 410
11492.00 441
11493.01 393
11494.02 428
11495.04 449
11496.05 429
11497.06 420
11498.08 402
11499.09 393
11500.10 404
11501.11 357
11502.13 414
11503.14 409
11504.15 436
11505.17 419
11506.18 406
11507.19 385
11508.21 425
11509.22 419
11510.23 409
11511.25 427
11512.26 442
11513.27 431
11514.29 413
11515.30 433
11516.31 422
11517.33 447
11518.34 453
11519.35 404
11520.37 433
11521.38 460
11522.40 400
11523.41 417
11524.42 449
11525.44 422
11526.45 422
11527.47 471
11528.48 412
11529.49 483
11530.51 408
11531.52 431
11532.54 460
11533.55 465
11534.56 429
11535.58 409
11536.59 435
11537.61 478
11538.62 477
11539.64 455
11540.65 501
11541.67 467
11542.68 443
11543.70 486
11544.71 472
11545.73 461
11546.74 468
11547.76 492
11548.77 490
11549.79 516
11550.80 531
11551.82 507
11552.83 509
11553.85 519
11554.86 571
11555.88 574
11556.89 487
11557.91 586
11558.92 555
11559.94 556
11560.95 505
11561.97 568
11562.99 595
11564.00 553
11565.02 580
11566.03 570
11567.05 540
11568.06 560
11569.08 630
11570.10 628
11571.11 625
11572.13 639
11573.14 633
11574.16 666
11575.18 668
11576.19 686
11577.21 664
11578.23 713
11579.24 718
11580.26 724
11581.27 774
11582.29 818
11583.31 903
11584.32 921
11585.34 874
11586.36 947
11587.37 938
11588.39 953
11589.41 905
11590.42 948
11591.44 1023
11592.46 1054
11593.48 1033
11594.49 1107
11595.51 1256
11596.53 1396
11597.54 1551
11598.56 1731
11599.58 1818
11600.60 2117
11601.61 2264
11602.63 2313
11603.65 2261
11604.67 2228
11605.68 2177
11606.70 1981
11607.72 1738
11608.74 1494
11609.75 1374
11610.77 1222
11611.79 1119
11612.81 1030
11613.82 899
11614.84 919
11615.86 935
11616.88 859
11617.90 831
11618.91 750
11619.93 734
11620.95 716
11621.97 701
11622.99 674
11624.01 626
11625.02 630
11626.04 617
11627.06 636
11628.08 635
11629.10 587
11630.12 559
11631.14 600
11632.15 560
11633.17 562
11634.19 603
11635.21 612
11636.23 513
11637.25 550
11638.27 546
11639.29 527
11640.31 565
11641.32 508
11642.34 516
11643.36 520
11644.38 489
11645.40 503
11646.42 530
11647.44 541
11648.46 487
11649.48 450
11650.50 475
11651.52 444
11652.54 436
11653.56 473
11654.58 452
11655.60 468
11656.62 466
11657.64 440
11658.66 451
11659.68 460
11660.70 487
11661.72 503
11662.74 503
11663.76 523
11664.78 510
11665.80 467
11666.82 460
11667.84 480
11668.86 448
11669.88 485
11670.90 496
11671.92 483
11672.94 504
11673.96 512
11674.98 513
11676.00 493
11677.02 528
11678.04 520
11679.06 496
11680.08 528
11681.10 518
11682.12 536
11683.15 463
11684.17 539
11685.19 535
11686.21 566
11687.23 553
11688.25 550
11689.27 570
11690.29 508
11691.31 502
11692.34 541
11693.36 592
11694.38 538
11695.40 527
11696.42 547
11697.44 571
11698.46 512
11699.49 516
11700.51 550
11701.53 540
11702.55 514
11703.57 490
11704.60 475
11705.62 508
11706.64 459
11707.66 513
11708.68 444
11709.71 458
11710.73 466
11711.75 469
11712.77 470
11713.79 467
11714.82 444
11715.84 428
11716.86 500
11717.88 439
11718.91 452
11719.93 456
11720.95 450
11721.97 419
11723.00 421
11724.02 412
11725.04 435
11726.06 408
11727.09 421
11728.11 475
11729.13 438
11730.16 423
11731.18 434
11732.20 396
11733.23 411
11734.25 385
11735.27 444
11736.30 405
11737.32 409
11738.34 447
11739.37 391
11740.39 417
11741.41 395
11742.44 450
11743.46 454
11744.48 452
11745.51 392
11746.53 397
11747.55 451
11748.58 450
11749.60 422
11750.63 458
11751.65 431
11752.67 422
11753.70 413
11754.72 422
11755.75 436
11756.77 444
11757.79 391
11758.82 414
11759.84 401
11760.87 448
11761.89 454
11762.92 377
11763.94 427
11764.96 396
11765.99 397
11767.01 421
11768.04 403
11769.06 404
11770.09 416
11771.11 433
11772.14 428
11773.16 425
11774.19 419
11775.21 422
11776.24 442
11777.26 430
11778.29 386
11779.31 432
11780.34 417
11781.36 389
11782.39 403
11783.41 358
11784.44 395
11785.46 414
11786.49 391
11787.52 372
11788.54 404
11789.57 367
11790.59 359
11791.62 403
11792.64 406
11793.67 411
11794.69 422
11795.72 396
11796.75 427
11797.77 422
11798.80 372
11799.82 398
11800.85 359
11801.88 338
11802.90 349
11803.93 381
11804.96 396
11805.98 381
11807.01 358
11808.03 425
11809.06 373
11810.09 367
11811.11 323
11812.14 386
11813.17 367
11814.19 343
11815.22 362
11816.25 364
11817.27 371
11818.30 356
11819.33 352
11820.35 364
11821.38 402
11822.41 354
11823.44 366
11824.46 387
11825.49 351
11826.52 390
11827.54 394
11828.57 389
11829.60 408
11830.63 411
11831.65 448
11832.68 430
11833.71 453
11834.74 473
11835.76 411
11836.79 434
11837.82 443
11838.85 435
11839.87 392
11840.90 403
11841.93 377
11842.96 369
11843.99 474
11845.01 441
11846.04 446
11847.07 395
11848.10 393
11849.13 426
11850.15 391
11851.18 422
11852.21 396
11853.24 405
11854.27 389
11855.30 392
11856.33 390
11857.35 423
11858.38 413
11859.41 429
11860.44 453
11861.47 425
11862.50 403
11863.53 401
11864.55 414
11865.58 367
11866.61 391
11867.64 440
11868.67 405
11869.70 461
11870.73 405
11871.76 462
11872.79 416
11873.82 476
11874.85 487
11875.88 470
11876.90 427
11877.93 453
11878.96 447
11879.99 420
11881.02 428
11882.05 465
11883.08 495
11884.11 474
11885.14 439
11886.17 486
11887.20 469
11888.23 502
11889.26 521
11890.29 494
11891.32 489
11892.35 523
11893.38 507
11894.41 461
11895.44 478
11896.47 500
11897.50 504
11898.53 560
11899.56 583
11900.59 638
11901.62 642
11902.65 622
11903.68 623
11904.71 671
11905.75 649
11906.78 607
11907.81 624
11908.84 668
11909.87 647
11910.90 610
11911.93 600
11912.96 580
11913.99 565
11915.02 565
11916.05 598
11917.09 581
11918.12 543
11919.15 602
11920.18 589
11921.21 569
11922.24 589
11923.27 607
11924.30 604
11925.34 589
11926.37 672
11927.40 669
11928.43 666
11929.46 706
11930.49 770
11931.53 780
11932.56 858
11933.59 965
11934.62 944
11935.65 934
11936.69 881
11937.72 867
11938.75 899
11939.78 815
11940.81 777
11941.85 785
11942.88 683
11943.91 593
11944.94 593
11945.98 531
11947.01 564
11948.04 567
11949.07 535
11950.11 550
11951.14 560
11952.17 525
11953.20 530
11954.24 492
11955.27 529
11956.30 535
11957.34 520
11958.37 493
11959.40 544
11960.43 467
11961.47 460
11962.50 481
11963.53 479
11964.57 470
11965.60 479
11966.63 488
11967.67 458
11968.70 459
11969.73 402
11970.77 478
11971.80 463
11972.83 470
11973.87 449
11974.90 474
11975.93 445
11976.97 465
11978.00 519
11979.04 456
11980.07 476
11981.10 478
11982.14 508
11983.17 518
11984.21 462
11985.24 459
11986.27 469
11987.31 483
11988.34 500
11989.38 451
11990.41 519
11991.45 503
11992.48 450
11993.51 436
11994.55 420
11995.58 462
11996.62 472
11997.65 448
11998.69 480
11999.72 480
12000.76 475
12001.79 494
12002.83 471
12003.86 516
12004.90 482
12005.93 486
12006.97 481
12008.00 480
12009.04 457
12010.07 480
12011.11 556
12012.14 569
12013.18 498
12014.21 477
12015.25 526
12016.28 467
12017.32 575
12018.35 544
12019.39 528
12020.43 524
12021.46 556
12022.50 589
12023.53 635
12024.57 625
12025.60 586
12026.64 576
12027.68 554
12028.71 531
12029.75 511
12030.78 525
12031.82 565
12032.86 524
12033.89 476
12034.93 541
12035.97 497
12037.00 539
12038.04 555
12039.07 580
12040.11 509
12041.15 486
12042.18 488
12043.22 508
12044.26 494
12045.29 463
12046.33 461
12047.37 466
12048.40 508
12049.44 504
12050.48 493
12051.52 478
12052.55 531
12053.59 502
12054.63 483
12055.66 477
12056.70 474
12057.74 469
12058.78 504
12059.81 477
12060.85 461
12061.89 446
12062.92 469
12063.96 458
12065.00 460
12066.04 469
12067.07 496
12068.11 531
12069.15 446
12070.19 404
12071.23 439
12072.26 488
12073.30 462
12074.34 457
12075.38 477
12076.42 452
12077.45 471
12078.49 474
12079.53 473
12080.57 484
12081.61 489
12082.64 519
12083.68 504
12084.72 510
12085.76 496
12086.80 498
12087.84 495
12088.88 479
12089.91 490
12090.95 493
12091.99 512
12093.03 494
12094.07 425
12095.11 423
12096.15 467
12097.19 539
12098.22 558
12099.26 500
12100.30 534
12101.34 557
12102.38 528
12103.42 508
12104.46 497
12105.50 528
12106.54 511
12107.58 543
12108.62 510
12109.66 486
12110.70 485
12111.74 526
12112.78 513
12113.81 439
12114.85 475
12115.89 451
12116.93 418
12117.97 415
12119.01 411
12120.05 403
12121.09 428
12122.13 480
12123.17 448
12124.21 406
12125.25 434
12126.29 391
12127.33 428
12128.37 382
12129.42 438
12130.46 421
12131.50 425
12132.54 394
12133.58 395
12134.62 451
12135.66 399
12136.70 422
12137.74 423
12138.78 431
12139.82 402
12140.86 392
12141.90 395
12142.94 381
12143.98 422
12145.03 378
12146.07 395
12147.11 409
12148.15 388
12149.19 373
12150.23 348
12151.27 373
12152.31 400
12153.35 380
12154.40 395
12155.44 360
12156.48 354
12157.52 397
12158.56 422
12159.60 427
12160.65 398
12161.69 353
12162.73 422
12163.77 379
12164.81 333
12165.85 368
12166.90 371
12167.94 393
12168.98 349
12170.02 398
12171.06 430
12172.11 393
12173.15 377
12174.19 374
12175.23 365
12176.28 350
12177.32 344
12178.36 384
12179.40 394
12180.45 399
12181.49 420
12182.53 417
12183.57 359
12184.62 372
12185.66 367
12186.70 374
12187.74 398
12188.79 394
12189.83 364
12190.87 404
12191.92 398
12192.96 400
12194.00 359
12195.05 345
12196.09 431
12197.13 440
12198.18 416
12199.22 357
12200.26 391
12201.31 399
12202.35 343
12203.39 399
12204.44 373
12205.48 374
12206.52 387
12207.57 358
12208.61 397
12209.65 411
12210.70 394
12211.74 426
12212.79 386
12213.83 386
12214.87 427
12215.92 396
12216.96 362
12218.01 395
12219.05 417
12220.09 408
12221.14 387
12222.18 421
12223.23 362
12224.27 396
12225.32 400
12226.36 431
12227.41 433
12228.45 408
12229.49 406
12230.54 392
12231.58 374
12232.63 403
12233.67 427
12234.72 428
12235.76 404
12236.81 370
12237.85 417
12238.90 385
12239.94 383
12240.99 370
12242.03 375
12243.08 388
12244.12 393
12245.17 368
12246.21 415
12247.26 422
12248.31 343
12249.35 370
12250.40 394
12251.44 357
12252.49 339
12253.53 354
12254.58 405
12255.62 406
12256.67 382
12257.72 418
12258.76 413
12259.81 382
12260.85 387
12261.90 395
12262.95 358
12263.99 379
12265.04 377
12266.08 419
12267.13 389
12268.18 349
12269.22 359
12270.27 351
12271.32 328
12272.36 379
12273.41 384
12274.46 356
12275.50 383
12276.55 333
12277.60 318
12278.64 354
12279.69 370
12280.74 339
12281.78 336
12282.83 353
12283.88 382
12284.92 347
12285.97 413
12287.02 372
12288.07 356
12289.11 359
12290.16 356
12291.21 369
12292.25 334
12293.30 348
12294.35 345
12295.40 366
12296.44 331
12297.49 402
12298.54 382
12299.59 383
12300.63 379
12301.68 401
12302.73 375
12303.78 340
12304.83 365
12305.87 367
12306.92 379
12307.97 376
12309.02 404
12310.07 381
12311.11 406
12312.16 394
12313.21 406
12314.26 411
12315.31 400
12316.35 372
12317.40 340
12318.45 392
12319.50 361
12320.55 377
12321.60 363
12322.65 349
12323.69 380
12324.74 347
12325.79 331
12326.84 354
12327.89 354
12328.94 371
12329.99 372
12331.04 392
12332.09 316
12333.13 379
12334.18 395
12335.23 368
12336.28 354
12337.33 344
12338.38 351
12339.43 378
12340.48 340
12341.53 324
12342.58 361
12343.63 355
12344.68 385
12345.73 349
12346.78 358
12347.83 393
12348.88 419
12349.93 359
12350.98 351
12352.03 384
12353.07 359
12354.12 389
12355.17 338
12356.22 330
12357.28 363
12358.33 373
12359.38 372
12360.43 368
12361.48 373
12362.53 386
12363.58 373
12364.63 369
12365.68 341
12366.73 373
12367.78 356
12368.83 381
12369.88 376
12370.93 393
12371.98 375
12373.03 416
12374.08 405
12375.13 404
12376.18 358
12377.24 421
12378.29 404
12379.34 352
12380.39 387
12381.44 385
12382.49 394
12383.54 389
12384.59 411
12385.64 384
12386.70 358
12387.75 385
12388.80 403
12389.85 393
12390.90 395
12391.95 393
12393.00 373
12394.06 389
12395.11 429
12396.16 423
12397.21 452
12398.26 397
12399.32 358
12400.37 366
12401.42 399
12402.47 371
12403.52 385
12404.58 390
12405.63 431
12406.68 414
12407.73 412
12408.78 421
12409.84 402
12410.89 471
12411.94 446
12412.99 372
12414.05 417
12415.10 398
12416.15 392
12417.20 407
12418.26 383
12419.31 385
12420.36 361
12421.42 394
12422.47 427
12423.52 394
12424.57 372
12425.63 426
12426.68 415
12427.73 449
12428.79 403
12429.84 394
12430.89 408
12431.95 399
12433.00 424
12434.05 431
12435.11 382
12436.16 411
12437.21 450
12438.27 443
12439.32 464
12440.37 458
12441.43 455
12442.48 462
12443.54 397
12444.59 430
12445.64 406
12446.70 388
12447.75 417
12448.80 423
12449.86 419
12450.91 421
12451.97 413
12453.02 437
12454.08 448
12455.13 425
12456.18 396
12457.24 437
12458.29 402
12459.35 359
12460.40 392
12461.46 411
12462.51 440
12463.57 407
12464.62 408
12465.67 416
12466.73 371
12467.78 383
12468.84 420
12469.89 454
12470.95 457
12472.00 467
12473.06 437
12474.11 439
12475.17 411
12476.22 409
12477.28 480
12478.33 459
12479.39 470
12480.45 419
12481.50 512
12482.56 491
12483.61 486
12484.67 491
12485.72 463
12486.78 506
12487.83 506
12488.89 572
12489.95 551
12491.00 611
12492.06 644
12493.11 703
12494.17 759
12495.22 773
12496.28 849
12497.34 929
12498.39 978
12499.45 940
12500.50 891
12501.56 859
12502.62 804
12503.67 779
12504.73 790
12505.79 745
12506.84 625
12507.90 542
12508.96 523
12510.01 578
12511.07 484
12512.13 463
12513.18 502
12514.24 489
12515.30 494
12516.35 459
12517.41 456
12518.47 443
12519.52 441
12520.58 472
12521.64 434
12522.70 422
12523.75 442
12524.81 428
12525.87 451
12526.92 419
12527.98 481
12529.04 459
12530.10 455
12531.15 393
12532.21 416
12533.27 449
12534.33 423
12535.38 427
12536.44 441
12537.50 429
12538.56 449
12539.62 446
12540.67 486
12541.73 428
12542.79 416
12543.85 428
12544.91 450
12545.96 399
12547.02 445
12548.08 396
12549.14 388
12550.20 418
12551.25 459
12552.31 454
12553.37 423
12554.43 425
12555.49 434
12556.55 445
12557.61 470
12558.66 527
12559.72 517
12560.78 468
12561.84 458
12562.90 455
12563.96 478
12565.02 466
12566.08 449
12567.14 467
12568.19 449
12569.25 496
12570.31 483
12571.37 509
12572.43 477
12573.49 509
12574.55 530
12575.61 566
12576.67 590
12577.73 618
12578.79 594
12579.85 591
12580.91 620
12581.97 609
12583.03 620
12584.09 573
12585.15 555
12586.20 532
12587.26 517
12588.32 503
12589.38 554
12590.44 552
12591.50 498
12592.56 543
12593.62 567
12594.69 557
12595.75 576
12596.81 537
12597.87 469
12598.93 505
12599.99 497
12601.05 491
12602.11 446
12603.17 437
12604.23 453
12605.29 486
12606.35 497
12607.41 487
12608.47 453
12609.53 443
12610.59 434
12611.65 426
12612.71 458
12613.78 479
12614.84 489
12615.90 471
12616.96 424
12618.02 452
12619.08 437
12620.14 446
12621.20 483
12622.27 455
12623.33 469
12624.39 427
12625.45 490
12626.51 433
12627.57 417
12628.63 467
12629.70 469
12630.76 417
12631.82 404
12632.88 402
12633.94 402
12635.00 414
12636.07 409
12637.13 414
12638.19 469
12639.25 425
12640.31 414
12641.38 421
12642.44 425
12643.50 458
12644.56 397
12645.63 390
12646.69 405
12647.75 399
12648.81 397
12649.88 425
12650.94 452
12652.00 410
12653.06 464
12654.13 447
12655.19 450
12656.25 421
12657.31 446
12658.38 483
12659.44 486
12660.50 434
12661.57 402
12662.63 377
12663.69 404
12664.76 439
12665.82 430
12666.88 416
12667.95 446
12669.01 430
12670.07 432
12671.14 453
12672.20 409
12673.26 443
12674.33 395
12675.39 423
12676.45 393
12677.52 419
12678.58 435
12679.64 428
12680.71 381
12681.77 374
12682.84 430
12683.90 398
12684.96 403
12686.03 400
12687.09 401
12688.16 412
12689.22 415
12690.28 395
12691.35 401
12692.41 449
12693.48 437
12694.54 420
12695.61 426
12696.67 415
12697.74 392
12698.80 430
12699.86 429
12700.93 399
12701.99 446
12703.06 467
12704.12 424
12705.19 415
12706.25 424
12707.32 464
12708.38 449
12709.45 409
12710.51 405
12711.58 430
12712.64 444
12713.71 470
12714.77 462
12715.84 427
12716.90 451
12717.97 442
12719.03 388
12720.10 386
12721.17 429
12722.23 419
12723.30 411
12724.36 408
12725.43 378
12726.49 436
12727.56 443
12728.63 378
12729.69 406
12730.76 419
12731.82 422
12732.89 497
12733.96 406
12735.02 414
12736.09 399
12737.15 413
12738.22 403
12739.29 444
12740.35 426
12741.42 392
12742.49 409
12743.55 418
12744.62 380
12745.68 382
12746.75 382
12747.82 414
12748.88 413
12749.95 394
12751.02 399
12752.09 380
12753.15 436
12754.22 413
12755.29 408
12756.35 402
12757.42 404
12758.49 426
12759.55 409
12760.62 372
12761.69 369
12762.76 364
12763.82 412
12764.89 413
12765.96 334
12767.03 376
12768.09 386
12769.16 383
12770.23 365
12771.30 399
12772.36 384
12773.43 409
12774.50 375
12775.57 411
12776.63 340
12777.70 387
12778.77 373
12779.84 377
12780.91 398
12781.97 349
12783.04 374
12784.11 362
12785.18 386
12786.25 348
12787.31 396
12788.38 399
12789.45 378
12790.52 355
12791.59 335
12792.66 351
12793.73 372
12794.79 371
12795.86 350
12796.93 389
12798.00 340
12799.07 333
12800.14 365
12801.21 348
12802.28 399
12803.34 372
12804.41 332
12805.48 340
12806.55 351
12807.62 350
12808.69 347
12809.76 351
12810.83 337
12811.90 413
12812.97 416
12814.04 371
12815.11 379
12816.18 414
12817.25 456
12818.31 426
12819.38 436
12820.45 392
12821.52 449
12822.59 410
12823.66 412
12824.73 392
12825.80 387
12826.87 411
12827.94 391
12829.01 451
12830.08 409
12831.15 406
12832.22 381
12833.29 435
12834.36 376
12835.43 357
12836.50 385
12837.57 361
12838.65 401
12839.72 398
12840.79 391
12841.86 367
12842.93 341
12844.00 369
12845.07 358
12846.14 377
12847.21 370
12848.28 350
12849.35 384
12850.42 341
12851.49 369
12852.57 373
12853.64 387
12854.71 366
12855.78 348
12856.85 380
12857.92 315
12858.99 327
12860.06 339
12861.13 337
12862.21 332
12863.28 373
12864.35 356
12865.42 330
12866.49 355
12867.56 346
12868.64 340
12869.71 346
12870.78 348
12871.85 339
12872.92 353
12874.00 331
12875.07 372
12876.14 326
12877.21 308
12878.28 299
12879.36 291
12880.43 310
12881.50 332
12882.57 309
12883.64 362
12884.72 355
12885.79 342
12886.86 343
12887.93 365
12889.01 354
12890.08 351
12891.15 357
12892.22 381
12893.30 368
12894.37 336
12895.44 334
12896.52 290
12897.59 369
12898.66 330
12899.73 352
12900.81 318
12901.88 344
12902.95 300
12904.03 346
12905.10 386
12906.17 345
12907.25 341
12908.32 316
12909.39 322
12910.47 284
12911.54 330
12912.61 344
12913.69 370
12914.76 319
12915.83 316
12916.91 323
12917.98 335
12919.06 315
12920.13 276
12921.20 333
12922.28 347
12923.35 336
12924.43 318
12925.50 327
12926.57 365
12927.65 389
12928.72 377
12929.80 319
12930.87 289
12931.95 349
12933.02 305
12934.09 343
12935.17 333
12936.24 351
12937.32 368
12938.39 357
12939.47 373
12940.54 336
12941.62 316
12942.69 373
12943.77 364
12944.84 375
12945.92 326
12946.99 340
12948.07 331
12949.14 326
12950.22 327
12951.29 370
12952.37 368
12953.44 345
12954.52 328
12955.59 340
12956.67 330
12957.74 311
12958.82 353
12959.89 355
12960.97 340
12962.04 299
12963.12 353
12964.20 340
12965.27 319
12966.35 315
12967.42 350
12968.50 353
12969.58 331
12970.65 304
12971.73 326
12972.80 293
12973.88 342
12974.96 341
12976.03 347
12977.11 347
12978.18 350
12979.26 338
12980.34 358
12981.41 318
12982.49 338
12983.57 346
12984.64 365
12985.72 324
12986.80 357
12987.87 375
12988.95 333
12990.03 348
12991.10 352
12992.18 354
12993.26 371
12994.33 376
12995.41 352
12996.49 354
12997.56 318
12998.64 340
12999.72 356
13000.80 379
13001.87 348
13002.95 346
13004.03 357
13005.11 379
13006.18 380
13007.26 404
13008.34 375
13009.42 318
13010.49 370
13011.57 408
13012.65 395
13013.73 420
13014.80 366
13015.88 332
13016.96 331
13018.04 344
13019.12 326
13020.19 378
13021.27 378
13022.35 372
13023.43 380
13024.51 339
13025.58 365
13026.66 373
13027.74 338
13028.82 368
13029.90 401
13030.98 427
13032.05 400
13033.13 390
13034.21 364
13035.29 415
13036.37 408
13037.45 329
13038.53 330
13039.61 344
13040.68 349
13041.76 333
13042.84 409
13043.92 425
13045.00 380
13046.08 387
13047.16 423
13048.24 406
13049.32 390
13050.40 381
13051.48 393
13052.55 381
13053.63 354
13054.71 402
13055.79 410
13056.87 405
13057.95 397
13059.03 361
13060.11 378
13061.19 369
13062.27 388
13063.35 374
13064.43 395
13065.51 394
13066.59 391
13067.67 387
13068.75 371
13069.83 339
13070.91 353
13071.99 363
13073.07 338
13074.15 334
13075.23 353
13076.31 382
13077.39 341
13078.47 360
13079.55 396
13080.63 369
13081.71 332
13082.79 321
13083.88 378
13084.96 314
13086.04 340
13087.12 364
13088.20 353
13089.28 355
13090.36 316
13091.44 347
13092.52 341
13093.60 356
13094.68 362
13095.77 303
13096.85 357
13097.93 323
13099.01 328
13100.09 373
13101.17 287
13102.25 328
13103.34 345
13104.42 354
13105.50 342
13106.58 306
13107.66 330
13108.74 353
13109.82 314
13110.91 325
13111.99 337
13113.07 339
13114.15 363
13115.23 335
13116.32 348
13117.40 337
13118.48 323
13119.56 352
13120.64 316
13121.73 303
13122.81 309
13123.89 312
13124.97 311
13126.06 287
13127.14 293
13128.22 316
13129.30 305
13130.39 279
13131.47 322
13132.55 321
13133.63 334
13134.72 342
13135.80 357
13136.88 305
13137.97 298
13139.05 348
13140.13 328
13141.21 323
13142.30 327
13143.38 337
13144.46 335
13145.55 344
13146.63 311
13147.71 299
13148.80 321
13149.88 320
13150.96 336
13152.05 328
13153.13 357
13154.21 329
13155.30 347
13156.38 321
13157.47 287
13158.55 295
13159.63 322
13160.72 366
13161.80 298
13162.88 302
13163.97 335
13165.05 316
13166.14 297
13167.22 314
13168.31 315
13169.39 332
13170.47 316
13171.56 341
13172.64 321
13173.73 298
13174.81 323
13175.90 338
13176.98 305
13178.06 324
13179.15 354
13180.23 339
13181.32 338
13182.40 303
13183.49 315
13184.57 322
13185.66 346
13186.74 351
13187.83 327
13188.91 305
13190.00 308
13191.08 388
13192.17 369
13193.25 362
13194.34 345
13195.42 342
13196.51 288
13197.59 352
13198.68 341
13199.77 370
13200.85 328
13201.94 317
13203.02 312
13204.11 319
13205.19 321
13206.28 327
13207.36 340
13208.45 305
13209.54 307
13210.62 276
13211.71 301
13212.79 368
13213.88 333
13214.97 296
13216.05 326
13217.14 372
13218.22 330
13219.31 318
13220.40 309
13221.48 307
13222.57 326
13223.66 319
13224.74 335
13225.83 348
13226.92 311
13228.00 342
13229.09 310
13230.18 282
13231.26 325
13232.35 362
13233.44 352
13234.52 337
13235.61 330
13236.70 291
13237.78 352
13238.87 349
13239.96 305
13241.05 328
13242.13 327
13243.22 331
13244.31 341
13245.39 380
13246.48 342
13247.57 318
13248.66 343
13249.74 327
13250.83 345
13251.92 339
13253.01 346
13254.10 343
13255.18 332
13256.27 379
13257.36 352
13258.45 329
13259.53 351
13260.62 303
13261.71 344
13262.80 390
13263.89 381
13264.97 357
13266.06 334
13267.15 329
13268.24 335
13269.33 365
13270.42 349
13271.50 349
13272.59 342
13273.68 409
13274.77 344
13275.86 332
13276.95 343
13278.04 381
13279.12 368
13280.21 374
13281.30 375
13282.39 390
13283.48 332
13284.57 334
13285.66 360
13286.75 347
13287.84 355
13288.93 367
13290.01 385
13291.10 347
13292.19 376
13293.28 373
13294.37 410
13295.46 379
13296.55 352
13297.64 408
13298.73 431
13299.82 444
13300.91 410
13302.00 395
13303.09 392
13304.18 455
13305.27 418
13306.36 422
13307.45 360
13308.54 415
13309.63 395
13310.72 421
13311.81 403
13312.90 436
13313.99 394
13315.08 420
13316.17 405
13317.26 421
13318.35 384
13319.44 431
13320.53 433
13321.62 428
13322.71 375
13323.80 383
13324.89 425
13325.98 426
13327.07 387
13328.16 408
13329.25 427
13330.35 418
13331.44 366
13332.53 401
13333.62 435
13334.71 414
13335.80 428
13336.89 433
13337.98 474
13339.07 424
13340.16 414
13341.26 420
13342.35 408
13343.44 442
13344.53 417
13345.62 421
13346.71 441
13347.80 421
13348.90 408
13349.99 455
13351.08 428
13352.17 400
13353.26 446
13354.36 430
13355.45 462
13356.54 442
13357.63 484
13358.72 443
13359.81 432
13360.91 447
13362.00 485
13363.09 454
13364.18 453
13365.28 451
13366.37 488
13367.46 484
13368.55 519
13369.65 571
13370.74 527
13371.83 526
13372.92 487
13374.02 500
13375.11 472
13376.20 488
13377.29 449
13378.39 482
13379.48 462
13380.57 432
13381.67 385
13382.76 442
13383.85 405
13384.94 400
13386.04 407
13387.13 412
13388.22 394
13389.32 422
13390.41 390
13391.50 363
13392.60 369
13393.69 355
13394.78 387
13395.88 396
13396.97 369
13398.06 318
13399.16 389
13400.25 417
13401.35 412
13402.44 390
13403.53 351
13404.63 375
13405.72 420
13406.82 408
13407.91 385
13409.00 365
13410.10 380
13411.19 365
13412.29 364
13413.38 369
13414.47 334
13415.57 352
13416.66 324
13417.76 301
13418.85 307
13419.95 358
13421.04 340
13422.14 332
13423.23 357
13424.33 336
13425.42 372
13426.51 376
13427.61 364
13428.70 366
13429.80 356
13430.89 396
13431.99 429
13433.08 408
13434.18 412
13435.27 376
13436.37 357
13437.46 398
13438.56 397
13439.66 372
13440.75 369
13441.85 414
13442.94 426
13444.04 410
13445.13 366
13446.23 389
13447.32 391
13448.42 412
13449.52 395
13450.61 398
13451.71 410
13452.80 388
13453.90 404
13454.99 410
13456.09 438
13457.19 456
13458.28 434
13459.38 429
13460.48 401
13461.57 470
13462.67 454
13463.76 410
13464.86 429
13465.96 461
13467.05 458
13468.15 458
13469.25 442
13470.34 467
13471.44 479
13472.54 428
13473.63 454
13474.73 482
13475.83 425
13476.92 384
13478.02 491
13479.12 421
13480.21 444
13481.31 499
13482.41 497
13483.50 429
13484.60 448
13485.70 478
13486.80 426
13487.89 426
13488.99 475
13490.09 467
13491.19 423
13492.28 489
13493.38 468
13494.48 457
13495.58 482
13496.67 446
13497.77 488
13498.87 474
13499.97 563
13501.06 537
13502.16 540
13503.26 519
13504.36 498
13505.46 531
13506.55 529
13507.65 525
13508.75 556
13509.85 554
13510.95 500
13512.05 499
13513.14 482
13514.24 509
13515.34 474
13516.44 502
13517.54 505
13518.64 493
13519.73 404
13520.83 415
13521.93 415
13523.03 450
13524.13 450
13525.23 416
13526.33 423
13527.43 483
13528.53 444
13529.62 405
13530.72 435
13531.82 435
13532.92 433
13534.02 379
13535.12 416
13536.22 399
13537.32 369
13538.42 350
13539.52 365
13540.62 350
13541.72 364
13542.82 387
13543.92 397
13545.01 380
13546.11 397
13547.21 397
13548.31 410
13549.41 460
13550.51 412
13551.61 366
13552.71 353
13553.81 417
13554.91 326
13556.01 394
13557.11 384
13558.21 359
13559.31 343
13560.41 319
13561.51 368
13562.61 351
13563.72 370
13564.82 347
13565.92 365
13567.02 372
13568.12 363
13569.22 368
13570.32 374
13571.42 371
13572.52 371
13573.62 381
13574.72 386
13575.82 370
13576.92 334
13578.02 376
13579.13 362
13580.23 342
13581.33 322
13582.43 330
13583.53 351
13584.63 356
13585.73 383
13586.83 365
13587.94 384
13589.04 362
13590.14 341
13591.24 344
13592.34 363
13593.44 372
13594.54 342
13595.65 361
13596.75 334
13597.85 355
13598.95 374
13600.05 341
13601.16 383
13602.26 341
13603.36 375
13604.46 352
13605.56 381
13606.67 360
13607.77 360
13608.87 362
13609.97 379
13611.07 383
13612.18 340
13613.28 361
13614.38 410
13615.48 401
13616.59 361
13617.69 391
13618.79 358
13619.89 354
13621.00 342
13622.10 375
13623.20 371
13624.31 371
13625.41 382
13626.51 376
13627.61 367
13628.72 371
13629.82 402
13630.92 378
13632.03 417
13633.13 400
13634.23 369
13635.34 400
13636.44 411
13637.54 388
13638.65 406
13639.75 395
13640.85 433
13641.96 416
13643.06 432
13644.16 379
13645.27 361
13646.37 396
13647.48 397
13648.58 396
13649.68 365
13650.79 406
13651.89 394
13653.00 366
13654.10 372
13655.20 367
13656.31 351
13657.41 421
13658.52 394
13659.62 369
13660.72 337
13661.83 395
13662.93 394
13664.04 383
13665.14 344
13666.25 385
13667.35 385
13668.46 363
13669.56 333
13670.67 371
13671.77 419
13672.88 360
13673.98 349
13675.09 356
13676.19 372
13677.30 427
13678.40 383
13679.51 332
13680.61 366
13681.72 356
13682.82 371
13683.93 390
13685.03 384
13686.14 417
13687.24 370
13688.35 381
13689.45 364
13690.56 385
13691.66 429
13692.77 385
13693.88 401
13694.98 381
13696.09 340
13697.19 357
13698.30 369
13699.40 403
13700.51 406
13701.62 365
13702.72 417
13703.83 444
13704.93 421
13706.04 398
13707.15 420
13708.25 387
13709.36 388
13710.47 430
13711.57 433
13712.68 464
13713.79 425
13714.89 398
13716.00 423
13717.11 423
13718.21 350
13719.32 409
13720.43 444
13721.53 455
13722.64 392
13723.75 387
13724.85 429
13725.96 453
13727.07 431
13728.17 403
13729.28 471
13730.39 455
13731.50 472
13732.60 466
13733.71 450
13734.82 490
13735.92 487
13737.03 504
13738.14 473
13739.25 478
13740.35 449
13741.46 475
13742.57 455
13743.68 466
13744.79 511
13745.89 487
13747.00 474
13748.11 480
13749.22 509
13750.32 533
13751.43 573
13752.54 537
13753.65 558
13754.76 552
13755.87 543
13756.97 554
13758.08 569
13759.19 575
13760.30 589
13761.41 577
13762.52 583
13763.62 597
13764.73 657
13765.84 673
13766.95 703
13768.06 688
13769.17 706
13770.28 683
13771.38 727
13772.49 778
13773.60 806
13774.71 761
13775.82 815
13776.93 804
13778.04 781
13779.15 844
13780.26 824
13781.37 758
13782.48 695
13783.58 665
13784.69 647
13785.80 627
13786.91 609
13788.02 591
13789.13 593
13790.24 548
13791.35 560
13792.46 593
13793.57 591
13794.68 588
13795.79 586
13796.90 551
13798.01 533
13799.12 534
13800.23 543
13801.34 568
13802.45 518
13803.56 552
13804.67 536
13805.78 522
13806.89 512
13808.00 563
13809.11 581
13810.22 531
13811.33 495
13812.44 541
13813.55 563
13814.66 525
13815.77 531
13816.88 519
13818.00 512
13819.11 489
13820.22 529
13821.33 525
13822.44 515
13823.55 533
13824.66 479
13825.77 562
13826.88 478
13827.99 396
13829.10 502
13830.22 469
13831.33 474
13832.44 473
13833.55 509
13834.66 470
13835.77 454
13836.88 458
13838.00 471
13839.11 466
13840.22 486
13841.33 490
13842.44 466
13843.55 494
13844.67 467
13845.78 492
13846.89 489
13848.00 500
13849.11 532
13850.23 493
13851.34 474
13852.45 461
13853.56 498
13854.67 535
13855.79 503
13856.90 481
13858.01 481
13859.12 477
13860.24 507
13861.35 507
13862.46 503
13863.57 527
13864.69 484
13865.80 567
13866.91 572
13868.02 552
13869.14 561
13870.25 597
13871.36 593
13872.47 560
13873.59 558
13874.70 560
13875.81 569
13876.93 555
13878.04 535
13879.15 530
13880.27 543
13881.38 534
13882.49 484
13883.61 482
13884.72 500
13885.83 485
13886.95 558
13888.06 507
13889.17 517
13890.29 509
13891.40 535
13892.51 608
13893.63 544
13894.74 546
13895.86 540
13896.97 595
13898.08 584
13899.20 587
13900.31 643
13901.43 617
13902.54 598
13903.65 582
13904.77 587
13905.88 555
13907.00 568
13908.11 547
13909.23 524
13910.34 498
13911.45 532
13912.57 520
13913.68 552
13914.80 540
13915.91 468
13917.03 531
13918.14 510
13919.26 470
13920.37 491
13921.49 460
13922.60 477
13923.72 493
13924.83 548
13925.95 471
13927.06 469
13928.18 460
13929.29 495
13930.41 454
13931.52 438
13932.64 505
13933.75 503
13934.87 491
13935.98 495
13937.10 493
13938.21 467
13939.33 506
13940.45 453
13941.56 461
13942.68 492
13943.79 464
13944.91 471
13946.03 501
13947.14 445
13948.26 414
13949.37 490
13950.49 460
13951.60 421
13952.72 451
13953.84 430
13954.95 432
13956.07 456
13957.19 442
13958.30 434
13959.42 434
13960.54 449
13961.65 469
13962.77 451
13963.88 410
13965.00 406
13966.12 435
13967.23 419
13968.35 425
13969.47 407
13970.59 423
13971.70 478
13972.82 418
13973.94 393
13975.05 415
13976.17 464
13977.29 441
13978.40 438
13979.52 446
13980.64 462
13981.76 421
13982.87 459
13983.99 451
13985.11 454
13986.23 459
13987.34 442
13988.46 457
13989.58 456
13990.70 440
13991.81 448
13992.93 446
13994.05 412
13995.17 399
13996.29 414
13997.40 457
13998.52 524
13999.64 449
14000.76 435
14001.88 446
14002.99 484
14004.11 443
14005.23 419
14006.35 484
14007.47 440
14008.58 480
14009.70 453
14010.82 454
14011.94 421
14013.06 424
14014.18 438
14015.30 486
14016.41 483
14017.53 488
14018.65 515
14019.77 484
14020.89 455
14022.01 469
14023.13 526
14024.25 540
14025.37 498
14026.48 517
14027.60 520
14028.72 477
14029.84 520
14030.96 500
14032.08 511
14033.20 491
14034.32 449
14035.44 476
14036.56 482
14037.68 495
14038.80 497
14039.92 448
14041.04 433
14042.16 478
14043.28 436
14044.40 419
14045.52 416
14046.64 465
14047.76 452
14048.88 467
14050.00 457
14051.12 450
14052.24 419
14053.36 446
14054.48 464
14055.60 504
14056.72 462
14057.84 409
14058.96 460
14060.08 442
14061.20 430
14062.32 448
14063.44 477
14064.56 438
14065.68 474
14066.80 489
14067.92 437
14069.04 484
14070.16 461
14071.28 454
14072.41 479
14073.53 478
14074.65 497
14075.77 497
14076.89 492
14078.01 487
14079.13 504
14080.25 522
14081.37 511
14082.50 488
14083.62 489
14084.74 462
14085.86 518
14086.98 553
14088.10 536
14089.23 563
14090.35 558
14091.47 588
14092.59 524
14093.71 548
14094.83 581
14095.96 603
14097.08 645
14098.20 586
14099.32 594
14100.44 596
14101.57 671
14102.69 639
14103.81 664
14104.93 687
14106.05 582
14107.18 622
14108.30 568
14109.42 597
14110.54 563
14111.67 538
14112.79 562
14113.91 516
14115.03 494
14116.16 461
14117.28 447
14118.40 465
14119.53 432
14120.65 436
14121.77 439
14122.89 421
14124.02 415
14125.14 441
14126.26 456
14127.39 436
14128.51 405
14129.63 387
14130.76 424
14131.88 450
14133.00 446
14134.13 408
14135.25 421
14136.37 434
14137.50 394
14138.62 414
14139.74 389
14140.87 406
14141.99 408
14143.11 444
14144.24 393
14145.36 429
14146.49 375
14147.61 400
14148.73 390
14149.86 398
14150.98 401
14152.11 380
14153.23 396
14154.35 372
14155.48 379
14156.60 390
14157.73 372
14158.85 325
14159.98 368
14161.10 417
14162.23 393
14163.35 403
14164.47 368
14165.60 369
14166.72 397
14167.85 364
14168.97 367
14170.10 388
14171.22 442
14172.35 392
14173.47 401
14174.60 411
14175.72 408
14176.85 412
14177.97 359
14179.10 398
14180.22 399
14181.35 383
14182.47 377
14183.60 375
14184.72 369
14185.85 384
14186.98 374
14188.10 369
14189.23 366
14190.35 352
14191.48 359
14192.60 381
14193.73 422
14194.86 380
14195.98 351
14197.11 312
14198.23 359
14199.36 361
14200.49 330
14201.61 330
14202.74 362
14203.86 343
14204.99 360
14206.12 317
14207.24 287
14208.37 312
14209.50 324
14210.62 326
14211.75 335
14212.87 329
14214.00 335
14215.13 387
14216.25 357
14217.38 349
14218.51 335
14219.63 319
14220.76 320
14221.89 298
14223.02 317
14224.14 307
14225.27 335
14226.40 323
14227.52 357
14228.65 331
14229.78 311
14230.91 331
14232.03 360
14233.16 316
14234.29 311
14235.41 297
14236.54 310
14237.67 273
14238.80 318
14239.92 344
14241.05 355
14242.18 324
14243.31 314
14244.44 329
14245.56 368
14246.69 340
14247.82 365
14248.95 363
14250.08 328
14251.20 317
14252.33 340
14253.46 290
14254.59 333
14255.72 353
14256.84 338
14257.97 351
14259.10 337
14260.23 318
14261.36 326
14262.49 295
14263.62 327
14264.74 307
14265.87 289
14267.00 290
14268.13 313
14269.26 302
14270.39 318
14271.52 332
14272.65 330
14273.77 302
14274.90 276
14276.03 284
14277.16 283
14278.29 284
14279.42 318
14280.55 284
14281.68 255
14282.81 316
14283.94 327
14285.07 308
14286.20 246
14287.33 261
14288.45 277
14289.58 299
14290.71 267
14291.84 282
14292.97 271
14294.10 297
14295.23 326
14296.36 261
14297.49 278
14298.62 255
14299.75 296
14300.88 292
14302.01 281
14303.14 285
14304.27 300
14305.40 314
14306.53 288
14307.66 280
14308.79 282
14309.92 277
14311.05 271
14312.19 304
14313.32 248
14314.45 293
14315.58 340
14316.71 267
14317.84 245
14318.97 254
14320.10 287
14321.23 276
14322.36 270
14323.49 272
14324.62 254
14325.75 258
14326.89 259
14328.02 248
14329.15 262
14330.28 255
14331.41 293
14332.54 276
14333.67 285
14334.80 244
14335.94 272
14337.07 297
14338.20 292
14339.33 282
14340.46 273
14341.59 280
14342.73 260
14343.86 290
14344.99 275
14346.12 278
14347.25 253
14348.38 273
14349.52 225
14350.65 228
14351.78 261
14352.91 270
14354.04 259
14355.18 261
14356.31 272
14357.44 270
14358.57 251
14359.71 270
14360.84 269
14361.97 281
14363.10 251
14364.24 255
14365.37 255
14366.50 254
14367.63 243
14368.77 282
14369.90 264
14371.03 262
14372.16 255
14373.30 251
14374.43 274
14375.56 280
14376.70 254
14377.83 274
14378.96 267
14380.10 266
14381.23 275
14382.36 254
14383.50 265
14384.63 259
14385.76 265
14386.90 255
14388.03 226
14389.16 243
14390.30 255
14391.43 253
14392.56 255
14393.70 246
14394.83 259
14395.97 261
14397.10 270
14398.23 248
14399.37 236
14400.50 265
14401.63 271
14402.77 291
14403.90 273
14405.04 267
14406.17 293
14407.31 242
14408.44 261
14409.57 285
14410.71 253
14411.84 269
14412.98 282
14414.11 264
14415.25 252
14416.38 223
14417.52 273
14418.65 278
14419.79 284
14420.92 252
14422.05 294
14423.19 258
14424.32 236
14425.46 280
14426.59 264
14427.73 245
14428.86 242
14430.00 261
14431.14 276
14432.27 274
14433.41 279
14434.54 274
14435.68 277
14436.81 260
14437.95 291
14439.08 292
14440.22 284
14441.35 294
14442.49 320
14443.63 288
14444.76 291
14445.90 261
14447.03 283
14448.17 299
14449.30 256
14450.44 268
14451.58 274
14452.71 337
14453.85 306
14454.98 275
14456.12 275
14457.26 273
14458.39 274
14459.53 258
14460.67 283
14461.80 274
14462.94 295
14464.08 284
14465.21 277
14466.35 280
14467.48 281
14468.62 240
14469.76 316
14470.90 316
14472.03 317
14473.17 285
14474.31 299
14475.44 278
14476.58 303
14477.72 306
14478.85 322
14479.99 297
14481.13 302
14482.27 303
14483.40 301
14484.54 291
14485.68 307
14486.81 292
14487.95 296
14489.09 318
14490.23 297
14491.36 277
14492.50 263
14493.64 257
14494.78 280
14495.92 288
14497.05 287
14498.19 261
14499.33 303
14500.47 272
14501.60 273
14502.74 284
14503.88 260
14505.02 299
14506.16 323
14507.30 279
14508.43 276
14509.57 289
14510.71 300
14511.85 259
14512.99 237
14514.13 262
14515.26 291
14516.40 258
14517.54 230
14518.68 247
14519.82 258
14520.96 241
14522.10 253
14523.23 248
14524.37 279
14525.51 265
14526.65 249
14527.79 249
14528.93 260
14530.07 267
14531.21 221
14532.35 258
14533.49 272
14534.63 259
14535.76 269
14536.90 282
14538.04 248
14539.18 243
14540.32 234
14541.46 254
14542.60 238
14543.74 244
14544.88 270
14546.02 287
14547.16 252
14548.30 263
14549.44 289
14550.58 267
14551.72 288
14552.86 244
14554.00 287
14555.14 299
14556.28 288
14557.42 270
14558.56 269
14559.70 268
14560.84 275
14561.98 271
14563.12 277
14564.26 257
14565.40 288
14566.54 279
14567.68 268
14568.82 288
14569.96 284
14571.11 279
14572.25 282
14573.39 264
14574.53 283
14575.67 295
14576.81 288
14577.95 294
14579.09 250
14580.23 273
14581.37 308
14582.52 286
14583.66 267
14584.80 275
14585.94 318
14587.08 288
14588.22 280
14589.36 247
14590.50 290
14591.65 252
14592.79 299
14593.93 296
14595.07 250
14596.21 288
14597.35 285
14598.50 292
14599.64 298
14600.78 316
14601.92 284
14603.06 334
14604.21 336
14605.35 307
14606.49 317
14607.63 320
14608.77 303
14609.92 292
14611.06 330
14612.20 284
14613.34 323
14614.49 307
14615.63 295
14616.77 295
14617.91 294
14619.06 363
14620.20 346
14621.34 323
14622.48 381
14623.63 381
14624.77 346
14625.91 376
14627.06 374
14628.20 343
14629.34 328
14630.48 356
14631.63 384
14632.77 357
14633.91 360
14635.06 399
14636.20 405
14637.34 428
14638.49 452
14639.63 493
14640.77 415
14641.92 412
14643.06 411
14644.20 434
14645.35 404
14646.49 392
14647.64 405
14648.78 404
14649.92 337
14651.07 388
14652.21 341
14653.35 355
14654.50 329
14655.64 298
14656.79 328
14657.93 350
14659.07 339
14660.22 332
14661.36 321
14662.51 284
14663.65 317
14664.80 298
14665.94 314
14667.09 286
14668.23 255
14669.37 307
14670.52 314
14671.66 312
14672.81 257
14673.95 292
14675.10 266
14676.24 302
14677.39 288
14678.53 264
14679.68 292
14680.82 277
14681.97 259
14683.11 273
14684.26 280
14685.40 274
14686.55 265
14687.69 270
14688.84 223
14689.98 254
14691.13 272
14692.27 244
14693.42 264
14694.57 271
14695.71 273
14696.86 285
14698.00 278
14699.15 256
14700.29 296
14701.44 242
14702.59 259
14703.73 284
14704.88 283
14706.02 273
14707.17 244
14708.32 258
14709.46 270
14710.61 234
14711.75 267
14712.90 275
14714.05 277
14715.19 259
14716.34 292
14717.49 250
14718.63 230
14719.78 226
14720.93 271
14722.07 305
14723.22 288
14724.37 252
14725.51 287
14726.66 269
14727.81 262
14728.95 232
14730.10 275
14731.25 276
14732.39 269
14733.54 270
14734.69 283
14735.84 263
14736.98 254
14738.13 290
14739.28 275
14740.42 238
14741.57 262
14742.72 298
14743.87 251
14745.01 260
14746.16 265
14747.31 272
14748.46 243
14749.61 258
14750.75 291
14751.90 268
14753.05 292
14754.20 262
14755.34 290
14756.49 293
14757.64 300
14758.79 298
14759.94 271
14761.08 289
14762.23 266
14763.38 297
14764.53 319
14765.68 293
14766.83 278
14767.97 290
14769.12 330
14770.27 303
14771.42 338
14772.57 349
14773.72 311
14774.87 314
14776.01 317
14777.16 334
14778.31 296
14779.46 330
14780.61 313
14781.76 282
14782.91 285
14784.06 355
14785.21 319
14786.36 289
14787.50 335
14788.65 337
14789.80 333
14790.95 350
14792.10 349
14793.25 351
14794.40 349
14795.55 343
14796.70 349
14797.85 345
14799.00 323
14800.15 355
14801.30 371
14802.45 389
14803.60 368
14804.75 366
14805.90 324
14807.05 356
14808.20 374
14809.35 372
14810.50 339
14811.65 329
14812.80 336
14813.95 313
14815.10 300
14816.25 298
14817.40 316
14818.55 337
14819.70 330
14820.85 329
14822.00 296
14823.15 278
14824.30 323
14825.45 273
14826.60 285
14827.75 269
14828.91 263
14830.06 307
14831.21 268
14832.36 258
14833.51 246
14834.66 282
14835.81 275
14836.96 262
14838.11 246
14839.26 233
14840.42 272
14841.57 301
14842.72 240
14843.87 277
14845.02 286
14846.17 267
14847.32 274
14848.48 239
14849.63 264
14850.78 234
14851.93 246
14853.08 241
14854.23 233
14855.39 244
14856.54 224
14857.69 232
14858.84 250
14859.99 235
14861.15 221
14862.30 240
14863.45 232
14864.60 210
14865.75 206
14866.91 218
14868.06 235
14869.21 222
14870.36 197
14871.52 241
14872.67 234
14873.82 221
14874.97 215
14876.13 220
14877.28 256
14878.43 222
14879.59 217
14880.74 239
14881.89 251
14883.04 203
14884.20 221
14885.35 230
14886.50 256
14887.66 211
14888.81 253
14889.96 202
14891.12 219
14892.27 220
14893.42 211
14894.58 251
14895.73 242
14896.88 205
14898.04 228
14899.19 211
14900.34 213
14901.50 223
14902.65 210
14903.80 219
14904.96 218
14906.11 203
14907.27 223
14908.42 234
14909.57 199
14910.73 217
14911.88 203
14913.04 226
14914.19 216
14915.34 213
14916.50 205
14917.65 196
14918.81 224
14919.96 228
14921.11 202
14922.27 235
14923.42 225
14924.58 234
14925.73 232
14926.89 214
14928.04 224
14929.20 271
14930.35 209
14931.51 226
14932.66 229
14933.82 229
14934.97 269
14936.13 280
14937.28 213
14938.44 217
14939.59 209
14940.75 237
14941.90 225
14943.06 231
14944.21 211
14945.37 204
14946.52 221
14947.68 186
14948.83 215
14949.99 210
14951.14 222
14952.30 218
14953.46 213
14954.61 213
14955.77 221
14956.92 188
14958.08 206
14959.24 201
14960.39 217
14961.55 203
14962.70 242
14963.86 216
14965.02 215
14966.17 198
14967.33 204
14968.48 201
14969.64 212
14970.80 246
14971.95 207
14973.11 191
14974.27 240
14975.42 216
14976.58 185
14977.74 195
14978.89 223
14980.05 247
14981.21 208
14982.36 225
14983.52 218
14984.68 201
14985.83 218
14986.99 210
14988.15 227
14989.30 210
14990.46 191
14991.62 193
14992.77 183
14993.93 180
14995.09 188
14996.25 201
14997.40 213
14998.56 177
14999.72 199
15000.88 232
15002.03 203
15003.19 194
15004.35 207
15005.51 217
15006.66 203
15007.82 206
15008.98 219
15010.14 200
15011.30 186
15012.45 221
15013.61 188
15014.77 190
15015.93 173
15017.09 172
15018.24 207
15019.40 187
15020.56 200
15021.72 209
15022.88 178
15024.04 179
15025.19 183
15026.35 225
15027.51 212
15028.67 223
15029.83 218
15030.99 184
15032.15 204
15033.30 205
15034.46 209
15035.62 198
15036.78 208
15037.94 184
15039.10 178
15040.26 190
15041.42 183
15042.58 183
15043.73 172
15044.89 172
15046.05 171
15047.21 178
15048.37 169
15049.53 164
15050.69 178
15051.85 182
15053.01 175
15054.17 178
15055.33 182
15056.49 202
15057.65 180
15058.81 165
15059.97 158
15061.13 203
15062.29 181
15063.45 165
15064.61 187
15065.77 193
15066.93 205
15068.09 163
15069.25 210
15070.41 150
15071.57 169
15072.73 150
15073.89 180
15075.05 180
15076.21 184
15077.37 160
15078.53 183
15079.69 180
15080.85 180
15082.01 181
15083.17 173
15084.33 191
15085.49 186
15086.65 175
15087.82 163
15088.98 180
15090.14 204
15091.30 163
15092.46 183
15093.62 178
15094.78 178
15095.94 172
15097.10 186
15098.27 184
15099.43 202
15100.59 176
15101.75 176
15102.91 188
15104.07 190
15105.23 173
15106.40 198
15107.56 163
15108.72 180
15109.88 165
15111.04 234
15112.20 216
15113.37 197
15114.53 202
15115.69 188
15116.85 192
15118.01 173
15119.18 186
15120.34 166
15121.50 169
15122.66 179
15123.82 173
15124.99 173
15126.15 169
15127.31 183
15128.47 196
15129.64 151
15130.80 190
15131.96 220
15133.12 181
15134.29 177
15135.45 182
15136.61 173
15137.77 152
15138.94 197
15140.10 191
15141.26 185
15142.43 213
15143.59 235
15144.75 215
15145.92 210
15147.08 212
15148.24 190
15149.41 196
15150.57 182
15151.73 196
15152.90 194
15154.06 222
15155.22 190
15156.39 199
15157.55 183
15158.71 182
15159.88 188
15161.04 173
15162.20 172
15163.37 172
15164.53 198
15165.70 210
15166.86 204
15168.02 190
15169.19 207
15170.35 218
15171.52 189
15172.68 171
15173.84 203
15175.01 178
15176.17 193
15177.34 148
15178.50 185
15179.66 179
15180.83 217
15181.99 208
15183.16 216
15184.32 183
15185.49 202
15186.65 227
15187.82 208
15188.98 222
15190.15 212
15191.31 217
15192.48 210
15193.64 242
15194.81 209
15195.97 200
15197.14 215
15198.30 230
15199.47 223
15200.63 243
15201.80 203
15202.96 244
15204.13 224
15205.29 211
15206.46 202
15207.62 225
15208.79 221
15209.96 210
15211.12 220
15212.29 200
15213.45 207
15214.62 207
15215.78 243
15216.95 226
15218.12 234
15219.28 242
15220.45 211
15221.61 196
15222.78 241
15223.95 215
15225.11 233
15226.28 234
15227.44 219
15228.61 258
15229.78 222
15230.94 253
15232.11 259
15233.28 250
15234.44 278
15235.61 282
15236.78 262
15237.94 257
15239.11 274
15240.28 268
15241.44 275
15242.61 260
15243.78 250
15244.94 252
15246.11 208
15247.28 215
15248.44 242
15249.61 212
15250.78 218
15251.95 194
15253.11 211
15254.28 215
15255.45 231
15256.61 226
15257.78 215
15258.95 218
15260.12 190
15261.28 220
15262.45 194
15263.62 174
15264.79 191
15265.95 194
15267.12 204
15268.29 213
15269.46 210
15270.63 187
15271.79 209
15272.96 183
15274.13 200
15275.30 210
15276.47 209
15277.63 188
15278.80 167
15279.97 178
15281.14 206
15282.31 182
15283.48 183
15284.64 200
15285.81 220
15286.98 167
15288.15 170
15289.32 209
15290.49 224
15291.66 200
15292.82 210
15293.99 194
15295.16 221
15296.33 198
15297.50 185
15298.67 200
15299.84 178
15301.01 223
15302.18 174
15303.35 199
15304.51 220
15305.68 200
15306.85 185
15308.02 190
15309.19 203
15310.36 168
15311.53 206
15312.70 197
15313.87 215
15315.04 190
15316.21 179
15317.38 202
15318.55 223
15319.72 208
15320.89 192
15322.06 178
15323.23 169
15324.40 189
15325.57 230
15326.74 198
15327.91 200
15329.08 222
15330.25 200
15331.42 193
15332.59 193
15333.76 236
15334.93 184
15336.10 180
15337.27 191
15338.44 223
15339.61 229
15340.78 207
15341.95 192
15343.12 183
15344.29 210
15345.47 196
15346.64 213
15347.81 208
15348.98 201
15350.15 202
15351.32 193
15352.49 218
15353.66 177
15354.83 186
15356.00 239
15357.18 214
15358.35 214
15359.52 219
15360.69 209
15361.86 201
15363.03 187
15364.20 194
15365.38 234
15366.55 212
15367.72 211
15368.89 208
15370.06 196
15371.23 194
15372.41 203
15373.58 201
15374.75 192
15375.92 198
15377.09 191
15378.26 232
15379.44 211
15380.61 176
15381.78 201
15382.95 211
15384.13 220
15385.30 206
15386.47 206
15387.64 236
15388.82 218
15389.99 225
15391.16 228
15392.33 179
15393.51 191
15394.68 182
15395.85 194
15397.02 199
15398.20 231
15399.37 243
15400.54 231
15401.71 206
15402.89 192
15404.06 225
15405.23 224
15406.41 248
15407.58 198
15408.75 202
15409.93 214
15411.10 221
15412.27 184
15413.45 185
15414.62 187
15415.79 173
15416.97 186
15418.14 208
15419.31 206
15420.49 188
15421.66 199
15422.84 215
15424.01 241
15425.18 182
15426.36 174
15427.53 167
15428.70 198
15429.88 228
15431.05 194
15432.23 160
15433.40 204
15434.57 185
15435.75 189
15436.92 172
15438.10 169
15439.27 205
15440.45 207
15441.62 207
15442.80 198
15443.97 190
15445.14 196
15446.32 193
15447.49 192
15448.67 186
15449.84 179
15451.02 199
15452.19 212
15453.37 182
15454.54 180
15455.72 187
15456.89 187
15458.07 180
15459.24 176
15460.42 198
15461.59 212
15462.77 198
15463.94 205
15465.12 210
15466.29 179
15467.47 187
15468.65 212
15469.82 210
15471.00 185
15472.17 196
15473.35 180
15474.52 178
15475.70 181
15476.88 178
15478.05 127
15479.23 154
15480.40 145
15481.58 181
15482.76 195
15483.93 209
15485.11 197
15486.28 190
15487.46 186
15488.64 211
15489.81 212
15490.99 159
15492.16 195
15493.34 176
15494.52 173
15495.69 180
15496.87 206
15498.05 187
15499.22 188
15500.40 185
15501.58 191
15502.75 183
15503.93 185
15505.11 181
15506.28 168
15507.46 176
15508.64 194
15509.82 171
15510.99 168
15512.17 158
15513.35 172
15514.52 206
15515.70 184
15516.88 173
15518.06 196
15519.23 189
15520.41 193
15521.59 168
15522.77 204
15523.94 193
15525.12 189
15526.30 173
15527.48 161
15528.65 168
15529.83 160
15531.01 191
15532.19 206
15533.37 161
15534.54 180
15535.72 216
15536.90 204
15538.08 179
15539.26 216
15540.44 192
15541.61 204
15542.79 218
15543.97 188
15545.15 203
15546.33 177
15547.51 199
15548.68 199
15549.86 184
15551.04 191
15552.22 194
15553.40 203
15554.58 187
15555.76 189
15556.93 221
15558.11 207
15559.29 192
15560.47 195
15561.65 163
15562.83 184
15564.01 212
15565.19 194
15566.37 192
15567.55 176
15568.73 177
15569.91 199
15571.08 191
15572.26 187
15573.44 186
15574.62 182
15575.80 180
15576.98 195
15578.16 188
15579.34 182
15580.52 206
15581.70 190
15582.88 187
15584.06 180
15585.24 206
15586.42 202
15587.60 203
15588.78 218
15589.96 207
15591.14 179
15592.32 200
15593.50 239
15594.68 233
15595.86 224
15597.04 221
15598.22 217
15599.40 169
15600.58 180
15601.76 210
15602.95 219
15604.13 213
15605.31 220
15606.49 250
15607.67 236
15608.85 233
15610.03 227
15611.21 229
15612.39 209
15613.57 237
15614.75 251
15615.93 224
15617.12 206
15618.30 235
15619.48 225
15620.66 221
15621.84 253
15623.02 252
15624.20 269
15625.38 255
15626.57 292
15627.75 242
15628.93 249
15630.11 240
15631.29 225
15632.47 235
15633.66 236
15634.84 248
15636.02 273
15637.20 273
15638.38 271
15639.57 277
15640.75 279
15641.93 271
15643.11 277
15644.29 264
15645.48 251
15646.66 267
15647.84 265
15649.02 274
15650.21 272
15651.39 280
15652.57 296
15653.75 269
15654.94 269
15656.12 276
15657.30 283
15658.48 286
15659.67 302
15660.85 310
15662.03 302
15663.22 286
15664.40 285
15665.58 281
15666.76 304
15667.95 308
15669.13 302
15670.31 259
15671.50 274
15672.68 279
15673.86 304
15675.05 265
15676.23 286
15677.41 326
15678.60 281
15679.78 258
15680.96 287
15682.15 303
15683.33 262
15684.51 267
15685.70 299
15686.88 281
15688.07 279
15689.25 270
15690.43 300
15691.62 281
15692.80 267
15693.99 257
15695.17 262
15696.35 270
15697.54 262
15698.72 266
15699.91 273
15701.09 264
15702.28 268
15703.46 256
15704.64 284
15705.83 263
15707.01 273
15708.20 300
15709.38 301
15710.57 279
15711.75 273
15712.94 287
15714.12 290
15715.31 304
15716.49 300
15717.68 313
15718.86 327
15720.05 304
15721.23 307
15722.42 294
15723.60 271
15724.79 265
15725.97 299
15727.16 262
15728.34 315
15729.53 336
15730.71 295
15731.90 324
15733.08 304
15734.27 301
15735.46 304
15736.64 258
15737.83 288
15739.01 293
15740.20 281
15741.39 287
15742.57 294
15743.76 295
15744.94 303
15746.13 314
15747.31 277
15748.50 299
15749.69 313
15750.87 353
15752.06 364
15753.25 370
15754.43 344
15755.62 345
15756.81 318
15757.99 296
15759.18 296
15760.36 310
15761.55 317
15762.74 313
15763.92 293
15765.11 344
15766.30 329
15767.49 319
15768.67 294
15769.86 277
15771.05 308
15772.23 307
15773.42 321
15774.61 300
15775.79 309
15776.98 314
15778.17 291
15779.36 297
15780.54 301
15781.73 311
15782.92 300
15784.11 324
15785.29 298
15786.48 310
15787.67 292
15788.86 319
15790.04 312
15791.23 271
15792.42 286
15793.61 288
15794.79 294
15795.98 276
15797.17 286
15798.36 256
15799.55 274
15800.73 265
15801.92 280
15803.11 266
15804.30 296
15805.49 252
15806.68 212
15807.86 241
15809.05 238
15810.24 257
15811.43 246
15812.62 252
15813.81 272
15815.00 250
15816.18 247
15817.37 230
15818.56 232
15819.75 239
15820.94 262
15822.13 231
15823.32 232
15824.51 234
15825.70 226
15826.88 237
15828.07 236
15829.26 236
15830.45 193
15831.64 211
15832.83 250
15834.02 226
15835.21 252
15836.40 219
15837.59 223
15838.78 239
15839.97 254
15841.16 236
15842.35 242
15843.54 219
15844.73 230
15845.92 233
15847.11 243
15848.30 241
15849.49 265
15850.68 226
15851.87 243
15853.06 219
15854.25 267
15855.44 257
15856.63 263
15857.82 266
15859.01 257
15860.20 234
15861.39 237
15862.58 290
15863.77 267
15864.96 246
15866.15 271
15867.34 281
15868.53 260
15869.72 267
15870.91 273
15872.10 215
15873.29 236
15874.48 226
15875.68 219
15876.87 225
15878.06 258
15879.25 226
15880.44 260
15881.63 226
15882.82 252
15884.01 250
15885.20 261
15886.40 236
15887.59 240
15888.78 259
15889.97 261
15891.16 250
15892.35 231
15893.54 220
15894.74 236
15895.93 239
15897.12 280
15898.31 275
15899.50 257
15900.70 266
15901.89 274
15903.08 278
15904.27 268
15905.46 282
15906.66 302
15907.85 302
15909.04 278
15910.23 256
15911.42 283
15912.62 286
15913.81 291
15915.00 267
15916.19 267
15917.39 282
15918.58 291
15919.77 284
15920.96 321
15922.16 304
15923.35 276
15924.54 269
15925.73 266
15926.93 270
15928.12 261
15929.31 272
15930.51 292
15931.70 288
15932.89 315
15934.09 285
15935.28 296
15936.47 288
15937.67 291
15938.86 313
15940.05 257
15941.25 277
15942.44 270
15943.63 286
15944.83 252
15946.02 276
15947.21 301
15948.41 277
15949.60 260
15950.79 230
15951.99 241
15953.18 236
15954.38 251
15955.57 220
15956.76 230
15957.96 231
15959.15 214
15960.35 213
15961.54 204
15962.73 237
15963.93 216
15965.12 226
15966.32 242
15967.51 221
15968.71 215
15969.90 219
15971.09 229
15972.29 218
15973.48 197
15974.68 194
15975.87 152
15977.07 208
15978.26 205
15979.46 199
15980.65 210
15981.85 251
15983.04 225
15984.24 178
15985.43 248
15986.63 216
15987.82 212
15989.02 153
15990.21 200
15991.41 183
15992.60 205
15993.80 212
15994.99 189
15996.19 194
15997.39 210
15998.58 210
15999.78 210
16000.97 186
16002.17 190
16003.36 186
16004.56 183
16005.76 195
16006.95 172
16008.15 195
16009.34 214
16010.54 203
16011.73 188
16012.93 195
16014.13 180
16015.32 196
16016.52 209
16017.72 196
16018.91 191
16020.11 191
16021.30 193
16022.50 205
16023.70 187
16024.89 186
16026.09 198
16027.29 180
16028.48 228
16029.68 187
16030.88 198
16032.07 190
16033.27 187
16034.47 165
16035.67 161
16036.86 166
16038.06 182
16039.26 217
16040.45 222
16041.65 197
16042.85 182
16044.04 224
16045.24 174
16046.44 147
16047.64 165
16048.83 181
16050.03 191
16051.23 173
16052.43 181
16053.62 183
16054.82 180
16056.02 177
16057.22 217
16058.42 189
16059.61 199
16060.81 191
16062.01 200
16063.21 191
16064.41 190
16065.60 169
16066.80 186
16068.00 154
16069.20 176
16070.40 182
16071.59 171
16072.79 178
16073.99 192
16075.19 186
16076.39 183
16077.59 230
16078.78 188
16079.98 216
16081.18 169
16082.38 207
16083.58 176
16084.78 178
16085.98 202
16087.18 173
16088.37 193
16089.57 168
16090.77 171
16091.97 159
16093.17 204
16094.37 176
16095.57 156
16096.77 172
16097.97 167
16099.17 171
16100.37 188
16101.57 174
16102.77 188
16103.96 173
16105.16 189
16106.36 165
16107.56 195
16108.76 183
16109.96 163
16111.16 193
16112.36 163
16113.56 159
16114.76 157
16115.96 175
16117.16 165
16118.36 203
16119.56 168
16120.76 178
16121.96 168
16123.16 167
16124.36 156
16125.56 176
16126.76 161
16127.96 179
16129.16 183
16130.37 158
16131.57 153
16132.77 164
16133.97 160
16135.17 189
16136.37 173
16137.57 177
16138.77 193
16139.97 161
16141.17 188
16142.37 214
16143.57 179
16144.77 172
16145.98 177
16147.18 206
16148.38 192
16149.58 144
16150.78 184
16151.98 150
16153.18 182
16154.38 189
16155.59 173
16156.79 166
16157.99 180
16159.19 179
16160.39 174
16161.59 164
16162.80 152
16164.00 179
16165.20 194
16166.40 173
16167.60 183
16168.80 156
16170.01 158
16171.21 175
16172.41 195
16173.61 200
16174.81 196
16176.02 204
16177.22 189
16178.42 157
16179.62 196
16180.83 178
16182.03 168
16183.23 165
16184.43 156
16185.64 163
16186.84 172
16188.04 182
16189.24 171
16190.45 207
16191.65 169
16192.85 187
16194.06 192
16195.26 216
16196.46 168
16197.66 197
16198.87 170
16200.07 152
16201.27 204
16202.48 172
16203.68 178
16204.88 142
16206.09 143
16207.29 206
16208.49 192
16209.70 159
16210.90 145
16212.10 162
16213.31 188
16214.51 186
16215.71 182
16216.92 182
16218.12 182
16219.33 172
16220.53 187
16221.73 177
16222.94 202
16224.14 170
16225.35 205
16226.55 180
16227.75 167
16228.96 178
16230.16 182
16231.37 199
16232.57 168
16233.77 192
16234.98 190
16236.18 223
16237.39 184
16238.59 173
16239.80 174
16241.00 199
16242.21 183
16243.41 168
16244.62 159
16245.82 210
16247.03 205
16248.23 194
16249.44 208
16250.64 193
16251.85 206
16253.05 200
16254.26 187
16255.46 186
16256.67 173
16257.87 191
16259.08 207
16260.28 204
16261.49 213
16262.69 181
16263.90 196
16265.10 181
16266.31 181
16267.51 246
16268.72 241
16269.93 232
16271.13 200
16272.34 204
16273.54 209
16274.75 221
16275.96 206
16277.16 237
16278.37 232
16279.57 233
16280.78 213
16281.99 195
16283.19 172
16284.40 204
16285.60 231
16286.81 207
16288.02 214
16289.22 212
16290.43 234
16291.64 265
16292.84 240
16294.05 221
16295.26 201
16296.46 195
16297.67 231
16298.88 205
16300.08 210
16301.29 191
16302.50 241
16303.70 249
16304.91 270
16306.12 250
16307.32 219
16308.53 251
16309.74 226
16310.95 211
16312.15 247
16313.36 218
16314.57 209
16315.78 250
16316.98 215
16318.19 249
16319.40 248
16320.61 208
16321.81 238
16323.02 236
16324.23 223
16325.44 207
16326.64 238
16327.85 198
16329.06 198
16330.27 170
16331.48 194
16332.68 225
16333.89 224
16335.10 178
16336.31 175
16337.52 184
16338.72 193
16339.93 224
16341.14 207
16342.35 213
16343.56 180
16344.77 198
16345.98 183
16347.18 166
16348.39 171
16349.60 196
16350.81 183
16352.02 177
16353.23 172
16354.44 190
16355.65 174
16356.85 163
16358.06 171
16359.27 163
16360.48 172
16361.69 209
16362.90 161
16364.11 149
16365.32 181
16366.53 171
16367.74 189
16368.95 159
16370.16 191
16371.36 200
16372.57 196
16373.78 175
16374.99 158
16376.20 161
16377.41 183
16378.62 178
16379.83 142
16381.04 150
16382.25 169
16383.46 162
16384.67 155
16385.88 185
16387.09 182
16388.30 194
16389.51 168
16390.72 152
16391.93 146
16393.14 174
16394.35 184
16395.56 176
16396.77 154
16397.98 174
16399.19 185
16400.41 171
16401.62 147
16402.83 168
16404.04 167
16405.25 150
16406.46 175
16407.67 143
16408.88 130
16410.09 172
16411.30 169
16412.51 159
16413.72 147
16414.94 158
16416.15 183
16417.36 170
16418.57 146
16419.78 127
16420.99 139
16422.20 155
16423.41 150
16424.63 157
16425.84 164
16427.05 150
16428.26 158
16429.47 165
16430.68 158
16431.90 168
16433.11 191
16434.32 160
16435.53 173
16436.74 181
16437.95 133
16439.17 163
16440.38 160
16441.59 162
16442.80 149
16444.01 185
16445.23 165
16446.44 152
16447.65 167
16448.86 142
16450.08 159
16451.29 138
16452.50 181
16453.71 160
16454.93 149
16456.14 186
16457.35 174
16458.56 158
16459.78 141
16460.99 158
16462.20 131
16463.42 146
16464.63 151
16465.84 179
16467.05 152
16468.27 131
16469.48 124
16470.69 148
16471.91 173
16473.12 164
16474.33 150
16475.55 125
16476.76 147
16477.97 153
16479.19 126
16480.40 135
16481.61 120
16482.83 146
16484.04 148
16485.25 123
16486.47 137
16487.68 139
16488.90 151
16490.11 158
16491.32 155
16492.54 128
16493.75 151
16494.97 140
16496.18 154
16497.39 163
16498.61 188
16499.82 159
16501.04 155
16502.25 175
16503.47 122
16504.68 153
16505.89 127
16507.11 137
16508.32 158
16509.54 154
16510.75 148
16511.97 122
16513.18 127
16514.40 131
16515.61 148
16516.83 146
16518.04 155
16519.26 142
16520.47 159
16521.69 123
16522.90 123
16524.12 126
16525.33 140
16526.55 128
16527.76 146
16528.98 132
16530.19 142
16531.41 151
16532.62 132
16533.84 148
16535.05 159
16536.27 130
16537.49 123
16538.70 146
16539.92 142
16541.13 132
16542.35 121
16543.56 136
16544.78 135
16546.00 133
16547.21 149
16548.43 128
16549.64 146
16550.86 113
16552.08 119
16553.29 144
16554.51 156
16555.73 155
16556.94 139
16558.16 140
16559.37 131
16560.59 157
16561.81 145
16563.02 123
16564.24 123
16565.46 136
16566.67 138
16567.89 148
16569.11 157
16570.32 161
16571.54 160
16572.76 161
16573.98 155
16575.19 151
16576.41 163
16577.63 160
16578.84 140
16580.06 145
16581.28 150
16582.50 166
16583.71 139
16584.93 142
16586.15 119
16587.36 133
16588.58 151
16589.80 140
16591.02 159
16592.24 148
16593.45 167
16594.67 154
16595.89 144
16597.11 162
16598.32 149
16599.54 138
16600.76 144
16601.98 133
16603.20 143
16604.41 139
16605.63 157
16606.85 129
16608.07 151
16609.29 138
16610.51 156
16611.72 129
16612.94 157
16614.16 158
16615.38 127
16616.60 140
16617.82 139
16619.03 147
16620.25 136
16621.47 142
16622.69 136
16623.91 149
16625.13 146
16626.35 141
16627.57 118
16628.79 139
16630.00 156
16631.22 131
16632.44 119
16633.66 141
16634.88 125
16636.10 146
16637.32 141
16638.54 127
16639.76 142
16640.98 124
16642.20 128
16643.42 151
16644.64 155
16645.86 146
16647.08 154
16648.30 122
16649.51 127
16650.73 121
16651.95 128
16653.17 146
16654.39 111
16655.61 119
16656.83 148
16658.05 153
16659.27 126
16660.49 141
16661.71 117
16662.93 127
16664.16 133
16665.38 169
16666.60 160
16667.82 151
16669.04 144
16670.26 163
16671.48 129
16672.70 136
16673.92 152
16675.14 125
16676.36 136
16677.58 145
16678.80 171
16680.02 154
16681.24 149
16682.46 115
16683.69 149
16684.91 126
16686.13 134
16687.35 133
16688.57 133
16689.79 132
16691.01 149
16692.23 136
16693.46 111
16694.68 116
16695.90 122
16697.12 161
16698.34 155
16699.56 168
16700.78 144
16702.01 135
16703.23 128
16704.45 148
16705.67 137
16706.89 133
16708.12 117
16709.34 128
16710.56 144
16711.78 150
16713.00 136
16714.23 126
16715.45 136
16716.67 129
16717.89 134
16719.11 134
16720.34 139
16721.56 134
16722.78 163
16724.00 119
16725.23 167
16726.45 160
16727.67 160
16728.89 132
16730.12 160
16731.34 144
16732.56 130
16733.79 127
16735.01 122
16736.23 156
16737.45 149
16738.68 162
16739.90 138
16741.12 136
16742.35 130
16743.57 140
16744.79 123
16746.02 151
16747.24 140
16748.46 145
16749.69 148
16750.91 150
16752.13 177
16753.36 154
16754.58 147
16755.80 138
16757.03 154
16758.25 140
16759.48 155
16760.70 147
16761.92 160
16763.15 137
16764.37 136
16765.60 128
16766.82 136
16768.04 111
16769.27 142
16770.49 141
16771.72 127
16772.94 133
16774.16 148
16775.39 139
16776.61 137
16777.84 137
16779.06 124
16780.29 152
16781.51 155
16782.74 145
16783.96 141
16785.19 121
16786.41 121
16787.64 121
16788.86 134
16790.09 103
16791.31 103
16792.54 128
16793.76 130
16794.99 140
16796.21 155
16797.44 136
16798.66 146
16799.89 134
16801.11 142
16802.34 123
16803.56 131
16804.79 118
16806.01 147
16807.24 155
16808.46 147
16809.69 128
16810.92 131
16812.14 159
16813.37 126
16814.59 134
16815.82 116
16817.04 135
16818.27 130
16819.50 131
16820.72 126
16821.95 138
16823.17 139
16824.40 135
16825.63 150
16826.85 141
16828.08 164
16829.31 137
16830.53 155
16831.76 134
16832.99 106
16834.21 141
16835.44 128
16836.67 128
16837.89 137
16839.12 122
16840.35 123
16841.57 145
16842.80 165
16844.03 137
16845.25 126
16846.48 116
16847.71 160
16848.93 147
16850.16 146
16851.39 126
16852.62 150
16853.84 148
16855.07 158
16856.30 153
16857.52 139
16858.75 155
16859.98 188
16861.21 149
16862.43 141
16863.66 134
16864.89 172
16866.12 177
16867.35 146
16868.57 151
16869.80 150
16871.03 162
16872.26 185
16873.48 193
16874.71 172
16875.94 178
16877.17 201
16878.40 195
16879.63 212
16880.85 186
16882.08 172
16883.31 173
16884.54 189
16885.77 166
16887.00 144
16888.22 196
16889.45 208
16890.68 207
16891.91 165
16893.14 176
16894.37 184
16895.60 207
16896.82 196
16898.05 152
16899.28 159
16900.51 161
16901.74 208
16902.97 183
16904.20 161
16905.43 171
16906.66 206
16907.89 211
16909.12 173
16910.34 172
16911.57 177
16912.80 195
16914.03 158
16915.26 139
16916.49 141
16917.72 151
16918.95 151
16920.18 143
16921.41 134
16922.64 132
16923.87 156
16925.10 167
16926.33 166
16927.56 149
16928.79 153
16930.02 169
16931.25 143
16932.48 133
16933.71 131
16934.94 117
16936.17 84
16937.40 113
16938.63 121
16939.86 123
16941.09 145
16942.32 118
16943.55 141
16944.78 144
16946.01 140
16947.24 143
16948.48 165
16949.71 133
16950.94 148
16952.17 140
16953.40 125
16954.63 117
16955.86 143
16957.09 135
16958.32 121
16959.55 145
16960.79 112
16962.02 121
16963.25 123
16964.48 140
16965.71 137
16966.94 126
16968.17 108
16969.40 119
16970.64 134
16971.87 126
16973.10 136
16974.33 160
16975.56 139
16976.79 133
16978.03 117
16979.26 127
16980.49 126
16981.72 155
16982.95 129
16984.19 134
16985.42 150
16986.65 135
16987.88 134
16989.11 146
16990.35 123
16991.58 110
16992.81 135
16994.04 153
16995.28 148
16996.51 118
16997.74 143
16998.97 111
17000.21 156
17001.44 159
17002.67 123
17003.90 139
17005.14 145
17006.37 127
17007.60 127
17008.84 135
17010.07 113
17011.30 151
17012.53 146
17013.77 124
17015.00 147
17016.23 144
17017.47 111
17018.70 140
17019.93 150
17021.17 134
17022.40 161
17023.63 131
17024.87 151
17026.10 134
17027.33 132
17028.57 107
17029.80 118
17031.04 134
17032.27 138
17033.50 144
17034.74 135
17035.97 144
17037.20 114
17038.44 117
17039.67 123
17040.91 145
17042.14 117
17043.37 107
17044.61 146
17045.84 129
17047.08 158
17048.31 140
17049.55 144
17050.78 144
17052.02 138
17053.25 147
17054.48 118
17055.72 110
17056.95 137
17058.19 131
17059.42 108
17060.66 103
17061.89 120
17063.13 129
17064.36 126
17065.60 129
17066.83 152
17068.07 115
17069.30 125
17070.54 133
17071.77 117
17073.01 116
17074.24 129
17075.48 122
17076.71 131
17077.95 119
17079.19 131
17080.42 113
17081.66 127
17082.89 125
17084.13 129
17085.36 127
17086.60 137
17087.83 141
17089.07 135
17090.31 133
17091.54 107
17092.78 103
17094.01 121
17095.25 119
17096.49 120
17097.72 113
17098.96 126
17100.19 118
17101.43 130
17102.67 151
17103.90 144
17105.14 142
17106.38 126
17107.61 130
17108.85 113
17110.09 89
17111.32 108
17112.56 143
17113.80 142
17115.03 105
17116.27 102
17117.51 109
17118.74 123
17119.98 105
17121.22 141
17122.45 119
17123.69 99
17124.93 100
17126.17 127
17127.40 127
17128.64 118
17129.88 109
17131.12 111
17132.35 137
17133.59 109
17134.83 127
17136.07 147
17137.30 120
17138.54 122
17139.78 123
17141.02 138
17142.25 122
17143.49 111
17144.73 127
17145.97 131
17147.20 129
17148.44 135
17149.68 116
17150.92 122
17152.16 125
17153.40 117
17154.63 116
17155.87 115
17157.11 112
17158.35 124
17159.59 141
17160.83 136
17162.06 129
17163.30 136
17164.54 134
17165.78 157
17167.02 129
17168.26 128
17169.50 120
17170.73 123
17171.97 118
17173.21 97
17174.45 118
17175.69 115
17176.93 119
17178.17 112
17179.41 99
17180.65 131
17181.89 111
17183.12 135
17184.36 130
17185.60 127
17186.84 132
17188.08 113
17189.32 108
17190.56 104
17191.80 102
17193.04 140
17194.28 129
17195.52 124
17196.76 114
17198.00 132
17199.24 110
17200.48 107
17201.72 118
17202.96 133
17204.20 125
17205.44 108
17206.68 107
17207.92 108
17209.16 107
17210.40 116
17211.64 113
17212.88 123
17214.12 100
17215.36 112
17216.60 102
17217.84 92
17219.08 117
17220.32 114
17221.56 117
17222.80 131
17224.04 133
17225.29 131
17226.53 133
17227.77 136
17229.01 110
17230.25 119
17231.49 110
17232.73 97
17233.97 118
17235.21 118
17236.45 102
17237.70 105
17238.94 110
17240.18 129
17241.42 119
17242.66 120
17243.90 134
17245.14 139
17246.39 131
17247.63 108
17248.87 136
17250.11 115
17251.35 110
17252.59 128
17253.84 130
17255.08 92
17256.32 130
17257.56 111
17258.80 115
17260.05 117
17261.29 124
17262.53 117
17263.77 115
17265.01 135
17266.26 118
17267.50 116
17268.74 94
17269.98 102
17271.23 102
17272.47 102
17273.71 115
17274.95 114
17276.20 101
17277.44 95
17278.68 127
17279.92 139
17281.17 105
17282.41 115
17283.65 122
17284.90 136
17286.14 113
17287.38 119
17288.62 112
17289.87 105
17291.11 105
17292.35 126
17293.60 98
17294.84 110
17296.08 147
17297.33 119
17298.57 107
17299.81 124
17301.06 103
17302.30 135
17303.54 130
17304.79 132
17306.03 137
17307.28 112
17308.52 124
17309.76 147
17311.01 136
17312.25 100
17313.49 102
17314.74 123
17315.98 119
17317.23 77
17318.47 100
17319.72 106
17320.96 111
17322.20 96
17323.45 100
17324.69 110
17325.94 97
17327.18 95
17328.43 99
17329.67 116
17330.91 107
17332.16 117
17333.40 125
17334.65 128
17335.89 111
17337.14 114
17338.38 87
17339.63 90
17340.87 83
17342.12 108
17343.36 129
17344.61 110
17345.85 102
17347.10 111
17348.34 101
17349.59 119
17350.83 108
17352.08 103
17353.33 103
17354.57 111
17355.82 114
17357.06 90
17358.31 102
17359.55 121
17360.80 136
17362.04 128
17363.29 102
17364.54 91
17365.78 111
17367.03 121
17368.27 106
17369.52 83
17370.77 107
17372.01 103
17373.26 96
17374.50 106
17375.75 110
17377.00 103
17378.24 126
17379.49 119
17380.74 103
17381.98 92
17383.23 95
17384.47 112
17385.72 93
17386.97 101
17388.21 116
17389.46 104
17390.71 115
17391.95 121
17393.20 119
17394.45 112
17395.70 108
17396.94 90
17398.19 91
17399.44 114
17400.68 97
17401.93 131
17403.18 112
17404.42 95
17405.67 106
17406.92 105
17408.17 114
17409.41 109
17410.66 119
17411.91 111
17413.16 125
17414.40 110
17415.65 109
17416.90 108
17418.15 129
17419.40 127
17420.64 100
17421.89 121
17423.14 113
17424.39 103
17425.63 108
17426.88 112
17428.13 125
17429.38 127
17430.63 124
17431.88 107
17433.12 121
17434.37 126
17435.62 133
17436.87 100
17438.12 100
17439.37 106
17440.61 151
17441.86 111
17443.11 78
17444.36 109
17445.61 131
17446.86 89
17448.11 114
17449.36 119
17450.60 112
17451.85 129
17453.10 132
17454.35 108
17455.60 130
17456.85 129
17458.10 115
17459.35 126
17460.60 90
17461.85 95
17463.10 119
17464.34 111
17465.59 112
17466.84 95
17468.09 130
17469.34 129
17470.59 102
17471.84 113
17473.09 115
17474.34 109
17475.59 113
17476.84 142
17478.09 116
17479.34 104
17480.59 115
17481.84 116
17483.09 118
17484.34 117
17485.59 116
17486.84 108
17488.09 90
17489.34 79
17490.59 119
17491.84 126
17493.09 88
17494.34 104
17495.59 114
17496.84 117
17498.10 103
17499.35 87
17500.60 131
17501.85 116
17503.10 104
17504.35 135
17505.60 131
17506.85 117
17508.10 119
17509.35 104
17510.60 83
17511.86 106
17513.11 113
17514.36 111
17515.61 99
17516.86 92
17518.11 104
17519.36 127
17520.61 119
17521.87 98
17523.12 131
17524.37 137
17525.62 143
17526.87 112
17528.12 126
17529.38 115
17530.63 131
17531.88 131
17533.13 132
17534.38 135
17535.63 127
17536.89 119
17538.14 125
17539.39 101
17540.64 84
17541.89 135
17543.15 128
17544.40 101
17545.65 104
17546.90 107
17548.16 116
17549.41 120
17550.66 110
17551.91 126
17553.17 113
17554.42 98
17555.67 108
17556.92 129
17558.18 117
17559.43 117
17560.68 125
17561.94 121
17563.19 109
17564.44 144
17565.69 137
17566.95 120
17568.20 117
17569.45 122
17570.71 141
17571.96 107
17573.21 134
17574.47 127
17575.72 146
17576.97 127
17578.23 114
17579.48 119
17580.73 118
17581.99 101
17583.24 113
17584.50 109
17585.75 121
17587.00 132
17588.26 149
17589.51 148
17590.76 144
17592.02 115
17593.27 124
17594.53 114
17595.78 115
17597.04 109
17598.29 113
17599.54 111
17600.80 97
17602.05 122
17603.31 121
17604.56 122
17605.82 113
17607.07 120
17608.32 119
17609.58 113
17610.83 111
17612.09 140
17613.34 171
17614.60 100
17615.85 94
17617.11 113
17618.36 122
17619.62 124
17620.87 101
17622.13 128
17623.38 126
17624.64 118
17625.89 127
17627.15 93
17628.40 103
17629.66 116
17630.91 147
17632.17 140
17633.43 98
17634.68 100
17635.94 126
17637.19 118
17638.45 118
17639.70 114
17640.96 90
17642.21 132
17643.47 128
17644.73 147
17645.98 115
17647.24 120
17648.49 103
17649.75 109
17651.01 94
17652.26 102
17653.52 119
17654.77 117
17656.03 110
17657.29 107
17658.54 127
17659.80 143
17661.06 108
17662.31 108
17663.57 115
17664.83 134
17666.08 129
17667.34 138
17668.60 111
17669.85 102
17671.11 85
17672.37 117
17673.62 121
17674.88 90
17676.14 99
17677.39 103
17678.65 123
17679.91 105
17681.17 100
17682.42 120
17683.68 95
17684.94 101
17686.19 103
17687.45 125
17688.71 124
17689.97 117
17691.22 127
17692.48 120
17693.74 106
17695.00 120
17696.26 106
17697.51 121
17698.77 111
17700.03 118
17701.29 118
17702.54 107
17703.80 102
17705.06 119
17706.32 107
17707.58 114
17708.83 112
17710.09 92
17711.35 112
17712.61 120
17713.87 123
17715.13 105
17716.38 152
17717.64 109
17718.90 98
17720.16 113
17721.42 136
17722.68 125
17723.94 121
17725.19 150
17726.45 109
17727.71 101
17728.97 99
17730.23 99
17731.49 102
17732.75 96
17734.01 103
17735.27 146
17736.53 120
17737.78 114
17739.04 89
17740.30 127
17741.56 123
17742.82 102
17744.08 104
17745.34 95
17746.60 104
17747.86 91
17749.12 106
17750.38 105
17751.64 117
17752.90 125
17754.16 113
17755.42 114
17756.68 106
17757.94 127
17759.20 127
17760.46 96
17761.72 102
17762.98 103
17764.24 108
17765.50 124
17766.76 101
17768.02 115
17769.28 129
17770.54 130
17771.80 137
17773.06 118
17774.32 97
17775.58 102
17776.84 106
17778.10 128
17779.36 107
17780.62 100
17781.88 99
17783.15 102
17784.41 104
17785.67 116
17786.93 140
17788.19 115
17789.45 108
17790.71 99
17791.97 114
17793.23 96
17794.49 99
17795.76 105
17797.02 106
17798.28 128
17799.54 135
17800.80 117
17802.06 111
17803.32 98
17804.59 85
17805.85 114
17807.11 101
17808.37 103
17809.63 113
17810.89 95
17812.16 104
17813.42 125
17814.68 100
17815.94 118
17817.20 148
17818.47 129
17819.73 124
17820.99 114
17822.25 109
17823.51 133
17824.78 154
17826.04 100
17827.30 137
17828.56 114
17829.83 104
17831.09 105
17832.35 110
17833.61 102
17834.88 121
17836.14 132
17837.40 112
17838.67 114
17839.93 97
17841.19 131
17842.45 134
17843.72 149
17844.98 119
17846.24 95
17847.51 131
17848.77 115
17850.03 115
17851.30 105
17852.56 108
17853.82 117
17855.09 114
17856.35 97
17857.61 90
17858.88 104
17860.14 128
17861.40 115
17862.67 106
17863.93 88
17865.19 101
17866.46 122
17867.72 107
17868.99 95
17870.25 96
17871.51 97
17872.78 103
17874.04 114
17875.31 110
17876.57 95
17877.83 113
17879.10 128
17880.36 95
17881.63 103
17882.89 105
17884.15 106
17885.42 110
17886.68 102
17887.95 112
17889.21 144
17890.48 121
17891.74 108
17893.01 99
17894.27 96
17895.54 78
17896.80 103
17898.07 95
17899.33 88
17900.60 120
17901.86 113
17903.13 89
17904.39 96
17905.66 100
17906.92 110
17908.19 98
17909.45 100
17910.72 105
17911.98 112
17913.25 111
17914.51 119
17915.78 128
17917.05 116
17918.31 100
17919.58 101
17920.84 93
17922.11 93
17923.37 105
17924.64 117
17925.91 115
17927.17 116
17928.44 105
17929.70 102
17930.97 107
17932.24 110
17933.50 102
17934.77 91
17936.03 117
17937.30 89
17938.57 123
17939.83 104
17941.10 100
17942.37 98
17943.63 126
17944.90 108
17946.17 104
17947.43 106
17948.70 104
17949.97 138
17951.23 112
17952.50 89
17953.77 108
17955.03 101
17956.30 100
17957.57 97
17958.83 82
17960.10 101
17961.37 113
17962.64 121
17963.90 96
17965.17 121
17966.44 103
17967.70 127
17968.97 102
17970.24 106
17971.51 112
17972.77 91
17974.04 116
17975.31 81
17976.58 112
17977.85 91
17979.11 95
17980.38 118
17981.65 122
17982.92 105
17984.18 97
17985.45 119
17986.72 109
17987.99 93
17989.26 133
17990.52 108
17991.79 127
17993.06 97
17994.33 125
17995.60 105
17996.87 101
17998.13 114
17999.40 135
18000.67 130
18001.94 107
18003.21 105
18004.48 119
18005.75 124
18007.02 116
18008.28 111
18009.55 132
18010.82 91
18012.09 100
18013.36 94
18014.63 93
18015.90 91
18017.17 106
18018.44 109
18019.71 94
18020.97 92
18022.24 127
18023.51 96
18024.78 92
18026.05 96
18027.32 110
18028.59 94
18029.86 88
18031.13 110
18032.40 110
18033.67 98
18034.94 115
18036.21 131
18037.48 104
18038.75 99
18040.02 103
18041.29 123
18042.56 85
18043.83 114
18045.10 113
18046.37 109
18047.64 103
18048.91 109
18050.18 136
18051.45 100
18052.72 97
18053.99 98
18055.26 92
18056.53 106
18057.80 110
18059.07 135
18060.34 117
18061.61 95
18062.88 97
18064.16 96
18065.43 96
18066.70 87
18067.97 96
18069.24 80
18070.51 95
18071.78 84
18073.05 100
18074.32 91
18075.59 80
18076.87 113
18078.14 119
18079.41 109
18080.68 104
18081.95 132
18083.22 112
18084.49 143
18085.77 122
18087.04 126
18088.31 112
18089.58 99
18090.85 104
18092.12 115
18093.40 128
18094.67 121
18095.94 116
18097.21 111
18098.48 107
18099.76 96
18101.03 104
18102.30 115
18103.57 126
18104.84 107
18106.12 97
18107.39 111
18108.66 113
18109.93 107
18111.21 108
18112.48 125
18113.75 136
18115.02 126
18116.30 112
18117.57 115
18118.84 90
18120.11 89
18121.39 114
18122.66 124
18123.93 91
18125.21 89
18126.48 99
18127.75 90
18129.02 96
18130.30 83
18131.57 109
18132.84 117
18134.12 112
18135.39 106
18136.66 127
18137.94 113
18139.21 121
18140.48 96
18141.76 106
18143.03 105
18144.31 96
18145.58 119
18146.85 105
18148.13 108
18149.40 105
18150.67 98
18151.95 103
18153.22 114
18154.50 113
18155.77 87
18157.04 82
18158.32 108
18159.59 115
18160.87 122
18162.14 111
18163.41 113
18164.69 98
18165.96 104
18167.24 103
18168.51 101
18169.79 116
18171.06 105
18172.34 98
18173.61 94
18174.89 103
18176.16 106
18177.43 106
18178.71 110
18179.98 107
18181.26 86
18182.53 98
18183.81 112
18185.08 107
18186.36 114
18187.63 104
18188.91 92
18190.18 99
18191.46 77
18192.74 113
18194.01 125
18195.29 98
18196.56 86
18197.84 115
18199.11 112
18200.39 99
18201.66 103
18202.94 119
18204.22 116
18205.49 107
18206.77 103
18208.04 124
18209.32 103
18210.59 78
18211.87 63
18213.15 86
18214.42 102
18215.70 112
18216.97 93
18218.25 101
18219.53 95
18220.80 104
18222.08 90
18223.36 94
18224.63 106
18225.91 103
18227.19 99
18228.46 84
18229.74 104
18231.02 76
18232.29 83
18233.57 106
18234.85 111
18236.12 114
18237.40 95
18238.68 102
18239.95 92
18241.23 106
18242.51 111
18243.78 96
18245.06 112
18246.34 104
18247.62 97
18248.89 91
18250.17 106
18251.45 104
18252.73 92
18254.00 104
18255.28 95
18256.56 114
18257.84 107
18259.11 108
18260.39 102
18261.67 88
18262.95 126
18264.22 96
18265.50 102
18266.78 83
18268.06 75
18269.34 101
18270.61 109
18271.89 109
18273.17 98
18274.45 117
18275.73 89
18277.01 121
18278.28 116
18279.56 102
18280.84 98
18282.12 97
18283.40 118
18284.68 104
18285.95 98
18287.23 106
18288.51 107
18289.79 103
18291.07 105
18292.35 93
18293.63 103
18294.91 97
18296.19 80
18297.46 79
18298.74 118
18300.02 99
18301.30 85
18302.58 101
18303.86 121
18305.14 103
18306.42 106
18307.70 106
18308.98 114
18310.26 97
18311.54 109
18312.82 102
18314.10 127
18315.37 110
18316.65 114
18317.93 131
18319.21 115
18320.49 113
18321.77 102
18323.05 151
18324.33 104
18325.61 100
18326.89 121
18328.17 90
18329.45 89
18330.73 100
18332.01 109
18333.29 110
18334.57 130
18335.86 129
18337.14 135
18338.42 112
18339.70 133
18340.98 109
18342.26 105
18343.54 88
18344.82 101
18346.10 112
18347.38 127
18348.66 88
18349.94 110
18351.22 118
18352.50 126
18353.78 111
18355.07 126
18356.35 106
18357.63 92
18358.91 121
18360.19 107
18361.47 120
18362.75 118
18364.03 110
18365.32 115
18366.60 127
18367.88 104
18369.16 105
18370.44 137
18371.72 105
18373.00 124
18374.29 97
18375.57 90
18376.85 89
18378.13 96
18379.41 104
18380.70 90
18381.98 106
18383.26 105
18384.54 103
18385.82 104
18387.11 104
18388.39 115
18389.67 106
18390.95 95
18392.23 93
18393.52 98
18394.80 120
18396.08 99
18397.36 107
18398.65 111
18399.93 95
18401.21 101
18402.50 123
18403.78 104
18405.06 97
18406.34 97
18407.63 103
18408.91 109
18410.19 118
18411.48 108
18412.76 75
18414.04 93
18415.32 85
18416.61 117
18417.89 106
18419.17 80
18420.46 85
18421.74 121
18423.02 124
18424.31 116
18425.59 98
18426.87 124
18428.16 100
18429.44 109
18430.73 119
18432.01 105
18433.29 89
18434.58 93
18435.86 109
18437.14 90
18438.43 103
18439.71 98
18441.00 122
18442.28 115
18443.56 101
18444.85 77
18446.13 108
18447.42 114
18448.70 102
18449.99 118
18451.27 117
18452.56 116
18453.84 125
18455.12 127
18456.41 130
18457.69 107
18458.98 94
18460.26 111
18461.55 108
18462.83 88
18464.12 99
18465.40 108
18466.69 127
18467.97 118
18469.26 105
18470.54 115
18471.83 119
18473.11 95
18474.40 98
18475.68 115
18476.97 136
18478.25 97
18479.54 97
18480.82 114
18482.11 109
18483.40 100
18484.68 105
18485.97 103
18487.25 99
18488.54 111
18489.82 109
18491.11 112
18492.39 103
18493.68 118
18494.97 91
18496.25 101
18497.54 92
18498.82 112
18500.11 119
18501.40 88
18502.68 97
18503.97 110
18505.26 104
18506.54 103
18507.83 107
18509.11 106
18510.40 108
18511.69 106
18512.97 112
18514.26 138
18515.55 98
18516.83 89
18518.12 116
18519.41 113
18520.69 131
18521.98 115
18523.27 77
18524.56 101
18525.84 111
18527.13 102
18528.42 105
18529.70 91
18530.99 94
18532.28 119
18533.57 75
18534.85 97
18536.14 94
18537.43 108
18538.71 81
18540.00 107
18541.29 88
18542.58 110
18543.86 87
18545.15 107
18546.44 119
18547.73 114
18549.02 111
18550.30 83
18551.59 118
18552.88 100
18554.17 103
18555.46 129
18556.74 130
18558.03 117
18559.32 94
18560.61 104
18561.90 115
18563.18 94
18564.47 98
18565.76 95
18567.05 108
18568.34 120
18569.63 108
18570.92 119
18572.20 110
18573.49 127
18574.78 113
18576.07 120
18577.36 99
18578.65 109
18579.94 110
18581.23 102
18582.51 100
18583.80 122
18585.09 128
18586.38 123
18587.67 109
18588.96 104
18590.25 108
18591.54 141
18592.83 133
18594.12 129
18595.41 99
18596.70 124
18597.99 130
18599.28 121
18600.57 138
18601.85 143
18603.14 140
18604.43 135
18605.72 123
18607.01 113
18608.30 125
18609.59 103
18610.88 127
18612.17 126
18613.46 130
18614.75 143
18616.04 153
18617.33 138
18618.62 133
18619.91 149
18621.20 144
18622.50 135
18623.79 130
18625.08 117
18626.37 108
18627.66 130
18628.95 140
18630.24 105
18631.53 118
18632.82 148
18634.11 125
18635.40 114
18636.69 117
18637.98 105
18639.27 122
18640.57 135
18641.86 116
18643.15 122
18644.44 139
18645.73 87
18647.02 125
18648.31 98
18649.60 100
18650.89 123
18652.19 114
18653.48 122
18654.77 86
18656.06 105
18657.35 106
18658.64 117
18659.94 95
18661.23 100
18662.52 127
18663.81 100
18665.10 102
18666.39 96
18667.69 122
18668.98 135
18670.27 134
18671.56 129
18672.85 115
18674.15 113
18675.44 109
18676.73 125
18678.02 104
18679.32 90
18680.61 103
18681.90 113
18683.19 94
18684.49 81
18685.78 127
18687.07 125
18688.36 93
18689.66 102
18690.95 104
18692.24 88
18693.53 128
18694.83 125
18696.12 106
18697.41 110
18698.71 100
18700.00 102
18701.29 107
18702.59 115
18703.88 100
18705.17 103
18706.47 117
18707.76 112
18709.05 106
18710.35 91
18711.64 100
18712.93 126
18714.23 112
18715.52 100
18716.81 111
18718.11 100
18719.40 113
18720.70 115
18721.99 85
18723.28 73
18724.58 92
18725.87 90
18727.16 101
18728.46 82
18729.75 119
18731.05 112
18732.34 128
18733.64 119
18734.93 114
18736.22 111
18737.52 107
18738.81 97
18740.11 119
18741.40 112
18742.70 87
18743.99 99
18745.29 110
18746.58 107
18747.87 105
18749.17 108
18750.46 104
18751.76 94
18753.05 108
18754.35 95
18755.64 98
18756.94 104
18758.23 91
18759.53 104
18760.82 101
18762.12 107
18763.42 97
18764.71 108
18766.01 90
18767.30 109
18768.60 115
18769.89 111
18771.19 85
18772.48 121
18773.78 130
18775.07 107
18776.37 94
18777.67 99
18778.96 107
18780.26 105
18781.55 80
18782.85 113
18784.15 89
18785.44 115
18786.74 105
18788.03 111
18789.33 124
18790.63 110
18791.92 133
18793.22 94
18794.52 112
18795.81 122
18797.11 116
18798.40 111
18799.70 98
18801.00 91
18802.29 105
18803.59 114
18804.89 109
18806.18 100
18807.48 119
18808.78 96
18810.07 108
18811.37 88
18812.67 101
18813.97 105
18815.26 90
18816.56 109
18817.86 106
18819.15 96
18820.45 82
18821.75 108
18823.05 107
18824.34 97
18825.64 89
18826.94 113
18828.24 103
18829.53 77
18830.83 100
18832.13 105
18833.43 115
18834.72 117
18836.02 107
18837.32 93
18838.62 95
18839.92 90
18841.21 119
18842.51 118
18843.81 104
18845.11 96
18846.41 112
18847.70 94
18849.00 77
18850.30 89
18851.60 120
18852.90 92
18854.20 89
18855.49 80
18856.79 110
18858.09 94
18859.39 103
18860.69 85
18861.99 106
18863.29 99
18864.58 86
18865.88 96
18867.18 131
18868.48 88
18869.78 90
18871.08 94
18872.38 100
18873.68 109
18874.98 116
18876.28 105
18877.57 117
18878.87 113
18880.17 100
18881.47 90
18882.77 99
18884.07 128
18885.37 106
18886.67 88
18887.97 101
18889.27 108
18890.57 86
18891.87 90
18893.17 102
18894.47 101
18895.77 98
18897.07 96
18898.37 75
18899.67 94
18900.97 95
18902.27 106
18903.57 107
18904.87 94
18906.17 79
18907.47 88
18908.77 100
18910.07 109
18911.37 107
18912.67 101
18913.97 111
18915.27 112
18916.57 105
18917.87 93
18919.17 107
18920.47 113
18921.78 94
18923.08 119
18924.38 93
18925.68 123
18926.98 91
18928.28 111
18929.58 70
18930.88 101
18932.18 117
18933.48 97
18934.79 91
18936.09 83
18937.39 96
18938.69 91
18939.99 100
18941.29 93
18942.59 109
18943.90 110
18945.20 114
18946.50 102
18947.80 102
18949.10 112
18950.40 101
18951.71 82
18953.01 86
18954.31 98
18955.61 98
18956.91 98
18958.21 83
18959.52 99
18960.82 91
18962.12 114
18963.42 88
18964.73 97
18966.03 85
18967.33 90
18968.63 89
18969.93 89
18971.24 90
18972.54 101
18973.84 99
18975.14 88
18976.45 112
18977.75 88
18979.05 94
18980.36 73
18981.66 87
18982.96 87
18984.26 107
18985.57 89
18986.87 94
18988.17 91
18989.48 81
18990.78 90
18992.08 109
18993.39 111
18994.69 92
18995.99 84
18997.30 80
18998.60 117
18999.90 93
19001.21 89
19002.51 110
19003.81 127
19005.12 74
19006.42 98
19007.72 107
19009.03 106
19010.33 83
19011.64 94
19012.94 101
19014.24 90
19015.55 88
19016.85 87
19018.16 117
19019.46 103
19020.76 100
19022.07 88
19023.37 107
19024.68 90
19025.98 117
19027.29 145
19028.59 107
19029.89 80
19031.20 88
19032.50 86
19033.81 105
19035.11 101
19036.42 87
19037.72 99
19039.03 106
19040.33 120
19041.64 93
19042.94 104
19044.25 107
19045.55 100
19046.86 101
19048.16 106
19049.47 91
19050.77 113
19052.08 97
19053.38 88
19054.69 107
19055.99 102
19057.30 99
19058.60 103
19059.91 117
19061.22 108
19062.52 114
19063.83 74
19065.13 96
19066.44 93
19067.74 82
19069.05 90
19070.36 104
19071.66 121
19072.97 86
19074.27 71
19075.58 87
19076.89 73
19078.19 113
19079.50 94
19080.80 114
19082.11 99
19083.42 78
19084.72 75
19086.03 96
19087.34 91
19088.64 92
19089.95 112
19091.26 92
19092.56 103
19093.87 86
19095.18 82
19096.48 89
19097.79 76
19099.10 94
19100.40 84
19101.71 85
19103.02 83
19104.32 111
19105.63 111
19106.94 89
19108.25 99
19109.55 107
19110.86 114
19112.17 89
19113.48 115
19114.78 103
19116.09 102
19117.40 96
19118.71 96
19120.01 91
19121.32 94
19122.63 87
19123.94 101
19125.24 85
19126.55 96
19127.86 101
19129.17 102
19130.47 91
19131.78 95
19133.09 99
19134.40 85
19135.71 108
19137.02 90
19138.32 95
19139.63 97
19140.94 108
19142.25 85
19143.56 93
19144.87 92
19146.17 113
19147.48 86
19148.79 87
19150.10 98
19151.41 117
19152.72 105
19154.03 122
19155.33 109
19156.64 91
19157.95 97
19159.26 77
19160.57 109
19161.88 95
19163.19 101
19164.50 86
19165.81 85
19167.12 98
19168.42 86
19169.73 126
19171.04 138
19172.35 102
19173.66 116
19174.97 121
19176.28 117
19177.59 104
19178.90 106
19180.21 94
19181.52 88
19182.83 79
19184.14 92
19185.45 96
19186.76 99
19188.07 76
19189.38 86
19190.69 68
19192.00 93
19193.31 100
19194.62 78
19195.93 79
19197.24 77
19198.55 82
19199.86 112
19201.17 101
19202.48 101
19203.79 97
19205.10 101
19206.41 98
19207.72 113
19209.03 89
19210.34 82
19211.66 72
19212.97 79
19214.28 92
19215.59 105
19216.90 99
19218.21 86
19219.52 81
19220.83 129
19222.14 91
19223.45 63
19224.77 100
19226.08 88
19227.39 106
19228.70 95
19230.01 90
19231.32 116
19232.63 119
19233.94 107
19235.26 86
19236.57 89
19237.88 102
19239.19 102
19240.50 101
19241.81 69
19243.13 71
19244.44 84
19245.75 106
19247.06 116
19248.37 86
19249.69 98
19251.00 84
19252.31 94
19253.62 88
19254.93 83
19256.25 78
19257.56 99
19258.87 72
19260.18 84
19261.50 76
19262.81 75
19264.12 65
19265.43 105
19266.75 84
19268.06 89
19269.37 101
19270.68 75
19272.00 88
19273.31 71
19274.62 83
19275.94 116
19277.25 99
19278.56 109
19279.88 82
19281.19 95
19282.50 105
19283.81 102
19285.13 64
19286.44 80
19287.75 97
19289.07 102
19290.38 91
19291.70 90
19293.01 103
19294.32 96
19295.64 98
19296.95 75
19298.26 88
19299.58 92
19300.89 96
19302.20 104
19303.52 63
19304.83 85
19306.15 91
19307.46 88
19308.77 83
19310.09 79
19311.40 81
19312.72 87
19314.03 95
19315.35 97
19316.66 87
19317.97 77
19319.29 88
19320.60 83
19321.92 82
19323.23 75
19324.55 91
19325.86 105
19327.18 101
19328.49 101
19329.81 88
19331.12 95
19332.44 85
19333.75 96
19335.07 83
19336.38 90
19337.70 90
19339.01 83
19340.33 97
19341.64 94
19342.96 98
19344.27 82
19345.59 106
19346.90 111
19348.22 100
19349.53 121
19350.85 119
19352.16 112
19353.48 83
19354.79 101
19356.11 91
19357.43 84
19358.74 94
19360.06 101
19361.37 100
19362.69 103
19364.01 107
19365.32 109
19366.64 98
19367.95 84
19369.27 100
19370.59 72
19371.90 86
19373.22 86
19374.53 95
19375.85 95
19377.17 90
19378.48 87
19379.80 99
19381.12 77
19382.43 82
19383.75 93
19385.07 76
19386.38 110
19387.70 82
19389.02 94
19390.33 102
19391.65 112
19392.97 91
19394.28 83
19395.60 108
19396.92 83
19398.24 79
19399.55 81
19400.87 75
19402.19 81
19403.50 85
19404.82 86
19406.14 90
19407.46 84
19408.77 87
19410.09 94
19411.41 75
19412.73 90
19414.04 90
19415.36 101
19416.68 91
19418.00 75
19419.32 74
19420.63 99
19421.95 79
19423.27 96
19424.59 108
19425.91 85
19427.22 98
19428.54 88
19429.86 94
19431.18 91
19432.50 103
19433.82 92
19435.13 91
19436.45 93
19437.77 82
19439.09 86
19440.41 103
19441.73 89
19443.04 92
19444.36 91
19445.68 85
19447.00 94
19448.32 101
19449.64 77
19450.96 118
19452.28 118
19453.60 123
19454.91 112
19456.23 95
19457.55 88
19458.87 112
19460.19 119
19461.51 92
19462.83 81
19464.15 99
19465.47 95
19466.79 87
19468.11 93
19469.43 76
19470.75 97
19472.07 85
19473.39 89
19474.71 99
19476.03 101
19477.35 101
19478.67 98
19479.99 97
19481.30 93
19482.62 126
19483.94 106
19485.27 105
19486.59 90
19487.91 91
19489.23 90
19490.55 97
19491.87 85
19493.19 96
19494.51 109
19495.83 97
19497.15 93
19498.47 63
19499.79 65
19501.11 97
19502.43 99
19503.75 72
19505.07 84
19506.39 99
19507.71 98
19509.03 84
19510.36 66
19511.68 67
19513.00 114
19514.32 96
19515.64 90
19516.96 90
19518.28 107
19519.60 102
19520.92 112
19522.25 102
19523.57 100
19524.89 82
19526.21 93
19527.53 134
19528.85 95
19530.17 90
19531.50 95
19532.82 117
19534.14 106
19535.46 76
19536.78 99
19538.11 93
19539.43 85
19540.75 112
19542.07 80
19543.39 96
19544.72 104
19546.04 108
19547.36 90
19548.68 94
19550.00 97
19551.33 83
19552.65 102
19553.97 100
19555.29 101
19556.62 93
19557.94 99
19559.26 89
19560.58 87
19561.91 102
19563.23 83
19564.55 97
19565.88 101
19567.20 103
19568.52 89
19569.84 110
19571.17 107
19572.49 114
19573.81 85
19575.14 83
19576.46 95
19577.78 76
19579.11 82
19580.43 99
19581.75 111
19583.08 105
19584.40 88
19585.72 89
19587.05 92
19588.37 101
19589.69 96
19591.02 109
19592.34 77
19593.67 86
19594.99 87
19596.31 96
19597.64 94
19598.96 94
19600.28 94
19601.61 94
19602.93 79
19604.26 101
19605.58 85
19606.91 91
19608.23 88
19609.55 108
19610.88 116
19612.20 108
19613.53 98
19614.85 102
19616.18 98
19617.50 101
19618.83 88
19620.15 88
19621.47 93
19622.80 86
19624.12 90
19625.45 81
19626.77 82
19628.10 76
19629.42 94
19630.75 98
19632.07 112
19633.40 96
19634.72 94
19636.05 82
19637.37 109
19638.70 115
19640.03 100
19641.35 79
19642.68 103
19644.00 100
19645.33 102
19646.65 105
19647.98 94
19649.30 105
19650.63 81
19651.96 99
19653.28 93
19654.61 69
19655.93 92
19657.26 101
19658.58 104
19659.91 97
19661.24 80
19662.56 95
19663.89 126
19665.22 103
19666.54 102
19667.87 106
19669.19 92
19670.52 91
19671.85 74
19673.17 86
19674.50 99
19675.83 102
19677.15 97
19678.48 86
19679.81 90
19681.13 70
19682.46 81
19683.79 109
19685.11 100
19686.44 82
19687.77 88
19689.09 93
19690.42 102
19691.75 105
19693.08 91
19694.40 96
19695.73 99
19697.06 112
19698.39 85
19699.71 111
19701.04 74
19702.37 103
19703.69 98
19705.02 94
19706.35 83
19707.68 94
19709.01 105
19710.33 101
19711.66 81
19712.99 86
19714.32 100
19715.64 96
19716.97 89
19718.30 87
19719.63 109
19720.96 97
19722.28 91
19723.61 93
19724.94 121
19726.27 93
19727.60 102
19728.93 79
19730.25 83
19731.58 71
19732.91 92
19734.24 110
19735.57 95
19736.90 104
19738.23 108
19739.55 99
19740.88 87
19742.21 83
19743.54 97
19744.87 107
19746.20 101
19747.53 117
19748.86 80
19750.19 74
19751.51 69
19752.84 94
19754.17 80
19755.50 84
19756.83 95
19758.16 117
19759.49 108
19760.82 89
19762.15 84
19763.48 77
19764.81 90
19766.14 91
19767.47 86
19768.80 97
19770.13 113
19771.46 89
19772.79 74
19774.12 96
19775.45 80
19776.78 94
19778.11 107
19779.44 83
19780.77 84
19782.10 89
19783.43 108
19784.76 114
19786.09 78
19787.42 106
19788.75 92
19790.08 87
19791.41 88
19792.74 97
19794.07 97
19795.40 92
19796.73 81
19798.06 84
19799.39 100
19800.72 85
19802.05 95
19803.39 97
19804.72 96
19806.05 99
19807.38 97
19808.71 103
19810.04 101
19811.37 78
19812.70 107
19814.03 87
19815.37 82
19816.70 108
19818.03 108
19819.36 95
19820.69 95
19822.02 106
19823.35 72
19824.69 88
19826.02 90
19827.35 106
19828.68 89
19830.01 106
19831.34 89
19832.68 87
19834.01 90
19835.34 98
19836.67 97
19838.00 100
19839.34 95
19840.67 83
19842.00 83
19843.33 87
19844.67 86
19846.00 82
19847.33 97
19848.66 91
19849.99 76
19851.33 65
19852.66 88
19853.99 84
19855.32 101
19856.66 88
19857.99 85
19859.32 83
19860.66 84
19861.99 102
19863.32 101
19864.65 83
19865.99 89
19867.32 84
19868.65 94
19869.99 108
19871.32 110
19872.65 110
19873.99 89
19875.32 84
19876.65 86
19877.99 81
19879.32 70
19880.65 70
19881.99 81
19883.32 85
19884.65 75
19885.99 98
19887.32 88
19888.66 91
19889.99 94
19891.32 98
19892.66 118
19893.99 105
19895.32 106
19896.66 89
19897.99 88
19899.33 76
19900.66 81
19902.00 111
19903.33 97
19904.66 72
19906.00 79
19907.33 90
19908.67 99
19910.00 93
19911.34 78
19912.67 90
19914.01 114
19915.34 102
19916.67 101
19918.01 75
19919.34 77
19920.68 100
19922.01 109
19923.35 75
19924.68 60
19926.02 99
19927.35 103
19928.69 108
19930.02 92
19931.36 84
19932.69 95
19934.03 84
19935.37 88
19936.70 76
19938.04 102
19939.37 81
19940.71 101
19942.04 85
19943.38 117
19944.71 99
19946.05 99
19947.39 90
19948.72 71
19950.06 76
19951.39 70
19952.73 89
19954.06 81
19955.40 102
19956.74 86
19958.07 91
19959.41 96
19960.74 78
19962.08 73
19963.42 75
19964.75 71
19966.09 81
19967.43 73
19968.76 97
19970.10 115
19971.44 89
19972.77 88
19974.11 80
19975.45 94
19976.78 83
19978.12 92
19979.46 90
19980.79 85
19982.13 79
19983.47 79
19984.80 77
19986.14 95
19987.48 103
19988.82 94
19990.15 85
19991.49 92
19992.83 90
19994.16 78
19995.50 86
19996.84 78
19998.18 99
19999.51 93
20000.85 86
20002.19 88
20003.53 101
20004.86 85
20006.20 80
20007.54 75
20008.88 97
20010.22 80
20011.55 81
20012.89 87
20014.23 88
20015.57 105
20016.91 86
20018.24 102
20019.58 94
20020.92 107
20022.26 98
20023.60 108
20024.93 116
20026.27 112
20027.61 91
20028.95 93
20030.29 67
20031.63 86
20032.97 114
20034.30 98
20035.64 85
20036.98 113
20038.32 98
20039.66 94
20041.00 97
20042.34 91
20043.68 86
20045.01 104
20046.35 106
20047.69 85
20049.03 108
20050.37 86
20051.71 78
20053.05 81
20054.39 114
20055.73 110
20057.07 101
20058.41 87
20059.75 111
20061.09 109
20062.43 88
20063.77 86
20065.11 90
20066.45 97
20067.79 91
20069.12 107
20070.46 100
20071.80 112
20073.14 78
20074.48 65
20075.82 90
20077.16 86
20078.50 93
20079.85 84
20081.19 110
20082.53 92
20083.87 103
20085.21 99
20086.55 113
20087.89 118
20089.23 87
20090.57 102
20091.91 95
20093.25 71
20094.59 73
20095.93 90
20097.27 98
20098.61 81
20099.95 107
20101.29 94
20102.64 103
20103.98 94
20105.32 90
20106.66 80
20108.00 67
20109.34 84
20110.68 93
20112.02 87
20113.36 75
20114.71 104
20116.05 118
20117.39 104
20118.73 78
20120.07 95
20121.41 89
20122.75 118
20124.10 99
20125.44 81
20126.78 98
20128.12 115
20129.46 95
