# Supplementary material for: MALDI-TOF MS typing enables the classification of brewing yeasts of the genus Saccharomyces to major beer styles
Source: PLoS One. 2017 Aug 9;12(8):e0181694. doi: 10.1371/journal.pone.0181694 (PMC5549903; doi:10.1371/journal.pone.0181694)
Supplement: S10 File — The directory includes 90 raw files and was zipped to “.zip”; the folder has three strains with 30 spectra per strain; S1 Text explains the raw files with an example and Table 1 represents the yeast strains used within the experiment. (ZIP) [file pone.0181694.s013.zip › 28-30/30336-192-OG-Alt-Alt-YPG-18h-E-E_2015-08-06__0_E10_1.dat]

2000.64 1066
2001.06 1128
2001.49 1028
2001.91 1061
2002.33 1045
2002.75 876
2003.17 999
2003.60 1079
2004.02 934
2004.44 1061
2004.86 912
2005.28 826
2005.70 851
2006.13 932
2006.55 1102
2006.97 911
2007.39 999
2007.82 1095
2008.24 1096
2008.66 953
2009.08 1020
2009.51 988
2009.93 996
2010.35 975
2010.77 1036
2011.20 999
2011.62 986
2012.04 961
2012.46 1023
2012.89 920
2013.31 1009
2013.73 825
2014.15 945
2014.58 1020
2015.00 962
2015.42 996
2015.85 1029
2016.27 905
2016.69 886
2017.12 919
2017.54 985
2017.96 1004
2018.39 989
2018.81 1089
2019.23 1204
2019.66 1114
2020.08 1127
2020.50 1122
2020.93 1004
2021.35 1039
2021.78 962
2022.20 1088
2022.62 1158
2023.05 1023
2023.47 990
2023.89 980
2024.32 884
2024.74 956
2025.17 1004
2025.59 890
2026.01 909
2026.44 1006
2026.86 1026
2027.29 938
2027.71 896
2028.14 915
2028.56 967
2028.99 867
2029.41 963
2029.83 1045
2030.26 1030
2030.68 947
2031.11 720
2031.53 838
2031.96 947
2032.38 859
2032.81 876
2033.23 983
2033.66 1057
2034.08 1045
2034.51 997
2034.93 1038
2035.36 976
2035.78 833
2036.21 942
2036.63 1145
2037.06 992
2037.48 1065
2037.91 999
2038.33 933
2038.76 811
2039.19 967
2039.61 909
2040.04 982
2040.46 1039
2040.89 1109
2041.31 967
2041.74 1079
2042.17 998
2042.59 1070
2043.02 1112
2043.44 1077
2043.87 931
2044.30 956
2044.72 1007
2045.15 926
2045.57 1022
2046.00 1114
2046.43 1023
2046.85 889
2047.28 971
2047.71 1114
2048.13 888
2048.56 767
2048.99 865
2049.41 1116
2049.84 1055
2050.27 894
2050.69 976
2051.12 1040
2051.55 1049
2051.97 924
2052.40 930
2052.83 936
2053.25 1020
2053.68 934
2054.11 913
2054.54 1001
2054.96 908
2055.39 898
2055.82 887
2056.24 893
2056.67 889
2057.10 1020
2057.53 887
2057.95 927
2058.38 945
2058.81 1108
2059.24 1003
2059.66 1030
2060.09 1009
2060.52 970
2060.95 1052
2061.38 1132
2061.80 942
2062.23 924
2062.66 920
2063.09 959
2063.52 1011
2063.94 1011
2064.37 1119
2064.80 1077
2065.23 1121
2065.66 1088
2066.09 1194
2066.51 1241
2066.94 1354
2067.37 1297
2067.80 1175
2068.23 1026
2068.66 1070
2069.08 1126
2069.51 1054
2069.94 978
2070.37 930
2070.80 895
2071.23 1004
2071.66 1011
2072.09 1029
2072.52 993
2072.94 1125
2073.37 1146
2073.80 1087
2074.23 1114
2074.66 950
2075.09 1118
2075.52 1045
2075.95 1004
2076.38 1077
2076.81 1053
2077.24 989
2077.67 1016
2078.10 1054
2078.53 1043
2078.96 1028
2079.39 1006
2079.82 1201
2080.25 1185
2080.68 1103
2081.11 1075
2081.54 1051
2081.97 1190
2082.40 1129
2082.83 1011
2083.26 972
2083.69 878
2084.12 998
2084.55 1124
2084.98 1121
2085.41 964
2085.84 923
2086.27 987
2086.70 1008
2087.13 988
2087.56 1012
2087.99 1001
2088.42 876
2088.85 901
2089.28 823
2089.71 973
2090.14 964
2090.57 944
2091.01 1000
2091.44 907
2091.87 852
2092.30 915
2092.73 859
2093.16 1000
2093.59 1001
2094.02 893
2094.45 1023
2094.89 954
2095.32 826
2095.75 896
2096.18 859
2096.61 912
2097.04 999
2097.47 1109
2097.91 991
2098.34 997
2098.77 940
2099.20 881
2099.63 954
2100.07 926
2100.50 853
2100.93 871
2101.36 936
2101.79 838
2102.23 828
2102.66 975
2103.09 1014
2103.52 861
2103.95 816
2104.39 969
2104.82 960
2105.25 947
2105.68 1053
2106.12 922
2106.55 937
2106.98 926
2107.41 1003
2107.85 1030
2108.28 1035
2108.71 1025
2109.14 1123
2109.58 1015
2110.01 954
2110.44 951
2110.88 973
2111.31 961
2111.74 916
2112.18 1146
2112.61 1075
2113.04 1006
2113.48 990
2113.91 994
2114.34 901
2114.78 905
2115.21 969
2115.64 941
2116.08 978
2116.51 885
2116.94 896
2117.38 1061
2117.81 934
2118.24 819
2118.68 906
2119.11 898
2119.55 960
2119.98 938
2120.41 955
2120.85 947
2121.28 1033
2121.72 1033
2122.15 948
2122.58 979
2123.02 961
2123.45 900
2123.89 873
2124.32 904
2124.75 1012
2125.19 914
2125.62 846
2126.06 1027
2126.49 992
2126.93 844
2127.36 1005
2127.80 1011
2128.23 906
2128.67 763
2129.10 784
2129.54 876
2129.97 840
2130.41 756
2130.84 810
2131.28 822
2131.71 939
2132.15 1004
2132.58 950
2133.02 920
2133.45 846
2133.89 892
2134.32 924
2134.76 1109
2135.19 1156
2135.63 1050
2136.06 966
2136.50 943
2136.94 1118
2137.37 1085
2137.81 1104
2138.24 1108
2138.68 1158
2139.12 1068
2139.55 996
2139.99 964
2140.42 953
2140.86 1054
2141.30 1171
2141.73 1081
2142.17 1077
2142.60 992
2143.04 928
2143.48 927
2143.91 854
2144.35 918
2144.79 854
2145.22 998
2145.66 942
2146.09 937
2146.53 933
2146.97 843
2147.40 825
2147.84 931
2148.28 1077
2148.72 1048
2149.15 898
2149.59 1006
2150.03 1063
2150.46 1021
2150.90 1269
2151.34 1333
2151.77 1120
2152.21 1246
2152.65 1115
2153.09 1261
2153.52 1268
2153.96 1085
2154.40 1073
2154.84 1166
2155.27 1087
2155.71 1018
2156.15 1076
2156.59 1048
2157.02 973
2157.46 942
2157.90 1006
2158.34 1013
2158.78 950
2159.21 976
2159.65 926
2160.09 970
2160.53 1175
2160.97 900
2161.40 933
2161.84 941
2162.28 1058
2162.72 980
2163.16 953
2163.59 886
2164.03 960
2164.47 935
2164.91 983
2165.35 898
2165.79 838
2166.23 812
2166.66 750
2167.10 1026
2167.54 1178
2167.98 1054
2168.42 958
2168.86 1007
2169.30 1099
2169.74 941
2170.18 965
2170.61 1106
2171.05 1020
2171.49 1030
2171.93 986
2172.37 1124
2172.81 1084
2173.25 1050
2173.69 1115
2174.13 1202
2174.57 1368
2175.01 1450
2175.45 1518
2175.89 1510
2176.33 1448
2176.77 1499
2177.21 1509
2177.65 1454
2178.09 1168
2178.53 1319
2178.97 1291
2179.41 1405
2179.85 1247
2180.29 1024
2180.73 1004
2181.17 1056
2181.61 1071
2182.05 1043
2182.49 981
2182.93 995
2183.37 912
2183.81 966
2184.25 976
2184.69 868
2185.13 868
2185.57 972
2186.01 1087
2186.45 1007
2186.89 804
2187.33 1027
2187.77 1048
2188.21 1194
2188.65 1083
2189.10 1070
2189.54 994
2189.98 1115
2190.42 1239
2190.86 1129
2191.30 1218
2191.74 1189
2192.18 1094
2192.62 1067
2193.07 1016
2193.51 1034
2193.95 1062
2194.39 956
2194.83 893
2195.27 952
2195.71 985
2196.16 1123
2196.60 1165
2197.04 934
2197.48 1004
2197.92 1046
2198.37 1086
2198.81 1068
2199.25 965
2199.69 982
2200.13 1026
2200.58 962
2201.02 973
2201.46 954
2201.90 985
2202.34 883
2202.79 854
2203.23 997
2203.67 1085
2204.11 1103
2204.56 1124
2205.00 995
2205.44 953
2205.88 894
2206.33 1010
2206.77 1037
2207.21 1087
2207.65 1150
2208.10 1073
2208.54 1018
2208.98 1228
2209.43 1071
2209.87 1122
2210.31 1118
2210.76 1020
2211.20 894
2211.64 958
2212.09 1060
2212.53 1034
2212.97 927
2213.42 955
2213.86 1004
2214.30 1087
2214.75 1149
2215.19 1154
2215.63 1234
2216.08 1193
2216.52 1088
2216.96 1010
2217.41 947
2217.85 1150
2218.30 1008
2218.74 966
2219.18 1031
2219.63 996
2220.07 889
2220.52 981
2220.96 933
2221.40 906
2221.85 1007
2222.29 966
2222.74 1108
2223.18 1002
2223.63 1132
2224.07 1104
2224.51 835
2224.96 927
2225.40 1091
2225.85 1186
2226.29 1100
2226.74 1067
2227.18 1072
2227.63 1098
2228.07 1122
2228.52 1041
2228.96 1073
2229.41 985
2229.85 994
2230.30 1073
2230.74 1142
2231.19 1014
2231.63 1022
2232.08 979
2232.52 1119
2232.97 1144
2233.41 1053
2233.86 1135
2234.30 1127
2234.75 1089
2235.20 1045
2235.64 957
2236.09 998
2236.53 1025
2236.98 975
2237.42 934
2237.87 970
2238.32 946
2238.76 1103
2239.21 1181
2239.65 1082
2240.10 1158
2240.55 974
2240.99 860
2241.44 941
2241.88 911
2242.33 917
2242.78 1037
2243.22 1148
2243.67 877
2244.12 899
2244.56 896
2245.01 815
2245.46 855
2245.90 867
2246.35 869
2246.80 890
2247.24 823
2247.69 946
2248.14 828
2248.58 860
2249.03 1029
2249.48 1042
2249.92 1005
2250.37 991
2250.82 989
2251.27 1016
2251.71 889
2252.16 937
2252.61 1137
2253.05 1006
2253.50 941
2253.95 1065
2254.40 964
2254.84 836
2255.29 859
2255.74 949
2256.19 864
2256.64 936
2257.08 786
2257.53 953
2257.98 868
2258.43 942
2258.87 975
2259.32 893
2259.77 881
2260.22 964
2260.67 904
2261.11 941
2261.56 994
2262.01 951
2262.46 998
2262.91 1054
2263.36 1070
2263.80 977
2264.25 931
2264.70 995
2265.15 1015
2265.60 1021
2266.05 955
2266.50 1086
2266.94 964
2267.39 967
2267.84 980
2268.29 1104
2268.74 1056
2269.19 1022
2269.64 1075
2270.09 1172
2270.54 1145
2270.99 1173
2271.43 1142
2271.88 1241
2272.33 1316
2272.78 1185
2273.23 1195
2273.68 1034
2274.13 1038
2274.58 1109
2275.03 1068
2275.48 980
2275.93 968
2276.38 992
2276.83 993
2277.28 882
2277.73 841
2278.18 773
2278.63 898
2279.08 940
2279.53 927
2279.98 948
2280.43 992
2280.88 1011
2281.33 1073
2281.78 1046
2282.23 1096
2282.68 1028
2283.13 1104
2283.58 1045
2284.03 943
2284.48 1090
2284.93 931
2285.38 1006
2285.83 986
2286.28 921
2286.73 1001
2287.18 937
2287.63 1046
2288.08 1071
2288.54 1118
2288.99 1057
2289.44 1166
2289.89 1256
2290.34 1381
2290.79 1424
2291.24 1474
2291.69 1573
2292.14 1651
2292.60 1545
2293.05 1410
2293.50 1492
2293.95 1569
2294.40 1534
2294.85 1503
2295.30 1535
2295.76 1273
2296.21 1361
2296.66 1265
2297.11 1092
2297.56 1187
2298.01 1138
2298.47 1025
2298.92 1022
2299.37 1008
2299.82 1046
2300.27 1015
2300.73 976
2301.18 997
2301.63 918
2302.08 929
2302.53 910
2302.99 917
2303.44 929
2303.89 869
2304.34 978
2304.80 1106
2305.25 1075
2305.70 941
2306.15 981
2306.61 983
2307.06 921
2307.51 1061
2307.96 1047
2308.42 1024
2308.87 1036
2309.32 1038
2309.78 1124
2310.23 1150
2310.68 1107
2311.14 978
2311.59 1102
2312.04 1182
2312.49 1106
2312.95 988
2313.40 1013
2313.85 985
2314.31 1015
2314.76 1151
2315.22 1005
2315.67 1032
2316.12 982
2316.58 1048
2317.03 1130
2317.48 1011
2317.94 1081
2318.39 1013
2318.84 905
2319.30 928
2319.75 1083
2320.21 1123
2320.66 1007
2321.11 1019
2321.57 971
2322.02 973
2322.48 919
2322.93 950
2323.39 1020
2323.84 1065
2324.29 990
2324.75 1079
2325.20 1198
2325.66 1110
2326.11 1081
2326.57 1223
2327.02 1172
2327.48 1295
2327.93 1302
2328.39 1326
2328.84 1313
2329.30 1329
2329.75 1360
2330.21 1300
2330.66 1327
2331.12 1328
2331.57 1486
2332.03 1619
2332.48 1265
2332.94 1326
2333.39 1445
2333.85 1211
2334.30 1181
2334.76 1163
2335.21 1153
2335.67 1020
2336.12 1110
2336.58 1086
2337.03 1025
2337.49 1080
2337.95 1047
2338.40 956
2338.86 1091
2339.31 1057
2339.77 1047
2340.23 1080
2340.68 1271
2341.14 1321
2341.59 1189
2342.05 1126
2342.51 1184
2342.96 1200
2343.42 1179
2343.87 1180
2344.33 1186
2344.79 1179
2345.24 1252
2345.70 969
2346.16 1131
2346.61 1217
2347.07 1047
2347.53 1138
2347.98 1122
2348.44 1020
2348.90 1049
2349.35 1003
2349.81 1084
2350.27 1048
2350.72 1106
2351.18 1128
2351.64 1010
2352.10 1074
2352.55 1128
2353.01 1166
2353.47 1061
2353.92 1072
2354.38 1200
2354.84 981
2355.30 977
2355.75 969
2356.21 911
2356.67 862
2357.13 898
2357.58 1087
2358.04 1022
2358.50 1108
2358.96 1012
2359.41 1040
2359.87 1033
2360.33 918
2360.79 1041
2361.25 1038
2361.70 988
2362.16 1082
2362.62 1005
2363.08 904
2363.54 981
2363.99 943
2364.45 1065
2364.91 985
2365.37 846
2365.83 908
2366.29 1032
2366.75 1069
2367.20 1152
2367.66 1143
2368.12 1252
2368.58 1241
2369.04 1217
2369.50 1143
2369.96 1053
2370.42 1176
2370.87 1026
2371.33 977
2371.79 1025
2372.25 1050
2372.71 948
2373.17 975
2373.63 1059
2374.09 1116
2374.55 900
2375.01 915
2375.47 1005
2375.92 1074
2376.38 1116
2376.84 1029
2377.30 1041
2377.76 1090
2378.22 1130
2378.68 1103
2379.14 1093
2379.60 962
2380.06 995
2380.52 1015
2380.98 1002
2381.44 973
2381.90 957
2382.36 1270
2382.82 1093
2383.28 1069
2383.74 1035
2384.20 1048
2384.66 1138
2385.12 1093
2385.58 1108
2386.04 1025
2386.50 1068
2386.96 1090
2387.42 945
2387.88 957
2388.35 1048
2388.81 1103
2389.27 1017
2389.73 1006
2390.19 966
2390.65 912
2391.11 924
2391.57 950
2392.03 895
2392.49 940
2392.95 924
2393.42 1007
2393.88 955
2394.34 960
2394.80 932
2395.26 1000
2395.72 928
2396.18 833
2396.64 966
2397.11 893
2397.57 863
2398.03 803
2398.49 816
2398.95 884
2399.41 876
2399.88 831
2400.34 894
2400.80 913
2401.26 960
2401.72 1044
2402.18 1045
2402.65 926
2403.11 1006
2403.57 904
2404.03 1079
2404.49 972
2404.96 923
2405.42 890
2405.88 860
2406.34 830
2406.81 899
2407.27 996
2407.73 938
2408.19 945
2408.66 977
2409.12 990
2409.58 1000
2410.04 894
2410.51 919
2410.97 905
2411.43 939
2411.90 883
2412.36 838
2412.82 893
2413.28 803
2413.75 907
2414.21 961
2414.67 937
2415.14 977
2415.60 945
2416.06 888
2416.53 882
2416.99 916
2417.45 922
2417.92 992
2418.38 948
2418.84 1065
2419.31 1246
2419.77 1098
2420.23 1191
2420.70 1170
2421.16 964
2421.63 1057
2422.09 1064
2422.55 956
2423.02 1115
2423.48 1145
2423.95 1155
2424.41 1007
2424.87 964
2425.34 1137
2425.80 983
2426.27 897
2426.73 969
2427.20 1079
2427.66 1167
2428.12 1058
2428.59 1086
2429.05 999
2429.52 904
2429.98 843
2430.45 919
2430.91 1118
2431.38 937
2431.84 930
2432.31 956
2432.77 1017
2433.24 1038
2433.70 992
2434.17 966
2434.63 964
2435.10 1002
2435.56 989
2436.03 885
2436.49 1002
2436.96 1032
2437.42 1027
2437.89 981
2438.35 934
2438.82 966
2439.28 1107
2439.75 1223
2440.21 1127
2440.68 1060
2441.15 1034
2441.61 1130
2442.08 1230
2442.54 1232
2443.01 1149
2443.48 1262
2443.94 1266
2444.41 1002
2444.87 1143
2445.34 982
2445.81 942
2446.27 950
2446.74 918
2447.20 903
2447.67 757
2448.14 858
2448.60 852
2449.07 878
2449.54 847
2450.00 914
2450.47 748
2450.94 903
2451.40 863
2451.87 1026
2452.34 1010
2452.80 894
2453.27 935
2453.74 874
2454.20 814
2454.67 975
2455.14 929
2455.60 930
2456.07 955
2456.54 922
2457.01 1082
2457.47 1002
2457.94 1021
2458.41 973
2458.87 940
2459.34 1052
2459.81 918
2460.28 1052
2460.74 875
2461.21 989
2461.68 1025
2462.15 879
2462.62 968
2463.08 922
2463.55 917
2464.02 884
2464.49 842
2464.95 819
2465.42 888
2465.89 843
2466.36 883
2466.83 984
2467.29 909
2467.76 911
2468.23 1016
2468.70 1092
2469.17 961
2469.64 985
2470.10 1061
2470.57 935
2471.04 959
2471.51 899
2471.98 908
2472.45 1039
2472.92 860
2473.39 753
2473.85 870
2474.32 860
2474.79 872
2475.26 869
2475.73 898
2476.20 830
2476.67 865
2477.14 822
2477.61 839
2478.08 905
2478.54 982
2479.01 1035
2479.48 1084
2479.95 976
2480.42 912
2480.89 1009
2481.36 1068
2481.83 982
2482.30 1004
2482.77 888
2483.24 852
2483.71 755
2484.18 842
2484.65 914
2485.12 893
2485.59 1023
2486.06 839
2486.53 812
2487.00 926
2487.47 1013
2487.94 965
2488.41 1124
2488.88 907
2489.35 781
2489.82 1065
2490.29 902
2490.76 1030
2491.23 1057
2491.70 977
2492.17 1090
2492.64 1087
2493.11 1088
2493.58 1058
2494.05 940
2494.52 968
2495.00 1048
2495.47 1071
2495.94 1062
2496.41 1164
2496.88 1087
2497.35 1055
2497.82 1048
2498.29 970
2498.76 897
2499.23 956
2499.71 1035
2500.18 917
2500.65 855
2501.12 928
2501.59 937
2502.06 950
2502.53 952
2503.01 900
2503.48 966
2503.95 910
2504.42 879
2504.89 987
2505.36 955
2505.84 913
2506.31 981
2506.78 930
2507.25 870
2507.72 947
2508.20 909
2508.67 894
2509.14 907
2509.61 960
2510.08 1100
2510.56 1009
2511.03 971
2511.50 1128
2511.97 1192
2512.45 1092
2512.92 1083
2513.39 1252
2513.86 1124
2514.34 1097
2514.81 1063
2515.28 1043
2515.75 1118
2516.23 1080
2516.70 1019
2517.17 971
2517.65 986
2518.12 874
2518.59 985
2519.07 1015
2519.54 1013
2520.01 944
2520.48 1124
2520.96 972
2521.43 940
2521.90 1013
2522.38 1114
2522.85 879
2523.32 920
2523.80 942
2524.27 1016
2524.75 890
2525.22 884
2525.69 895
2526.17 790
2526.64 859
2527.11 851
2527.59 865
2528.06 832
2528.54 843
2529.01 922
2529.48 881
2529.96 789
2530.43 891
2530.91 965
2531.38 945
2531.85 968
2532.33 864
2532.80 981
2533.28 889
2533.75 932
2534.23 971
2534.70 1001
2535.18 1129
2535.65 1053
2536.12 935
2536.60 996
2537.07 1060
2537.55 1052
2538.02 915
2538.50 927
2538.97 871
2539.45 900
2539.92 839
2540.40 912
2540.87 1071
2541.35 1041
2541.82 947
2542.30 965
2542.77 1031
2543.25 968
2543.73 964
2544.20 917
2544.68 898
2545.15 886
2545.63 984
2546.10 1081
2546.58 1043
2547.05 1091
2547.53 1173
2548.01 1201
2548.48 1282
2548.96 1293
2549.43 1193
2549.91 1263
2550.39 1118
2550.86 1250
2551.34 1143
2551.81 1235
2552.29 1186
2552.77 1316
2553.24 1257
2553.72 1210
2554.20 1154
2554.67 1200
2555.15 1286
2555.62 1231
2556.10 1266
2556.58 1330
2557.05 1251
2557.53 1142
2558.01 1180
2558.48 1074
2558.96 1093
2559.44 1135
2559.91 1088
2560.39 932
2560.87 827
2561.35 814
2561.82 1084
2562.30 995
2562.78 1027
2563.25 950
2563.73 924
2564.21 805
2564.69 882
2565.16 924
2565.64 925
2566.12 963
2566.60 961
2567.07 936
2567.55 927
2568.03 949
2568.51 952
2568.98 882
2569.46 798
2569.94 807
2570.42 884
2570.90 868
2571.37 803
2571.85 859
2572.33 840
2572.81 932
2573.29 997
2573.76 893
2574.24 902
2574.72 1020
2575.20 1052
2575.68 906
2576.16 920
2576.63 930
2577.11 1061
2577.59 1072
2578.07 993
2578.55 919
2579.03 1090
2579.51 1091
2579.98 930
2580.46 892
2580.94 844
2581.42 932
2581.90 833
2582.38 808
2582.86 950
2583.34 955
2583.82 869
2584.30 812
2584.77 897
2585.25 879
2585.73 870
2586.21 928
2586.69 949
2587.17 955
2587.65 928
2588.13 885
2588.61 1061
2589.09 914
2589.57 878
2590.05 899
2590.53 926
2591.01 1039
2591.49 901
2591.97 926
2592.45 1046
2592.93 1000
2593.41 1043
2593.89 984
2594.37 1045
2594.85 999
2595.33 1044
2595.81 1109
2596.29 1088
2596.77 1051
2597.25 1048
2597.73 1001
2598.21 953
2598.69 849
2599.17 959
2599.65 890
2600.13 979
2600.61 981
2601.09 782
2601.57 1044
2602.06 981
2602.54 867
2603.02 894
2603.50 971
2603.98 935
2604.46 804
2604.94 798
2605.42 825
2605.90 901
2606.38 869
2606.87 879
2607.35 874
2607.83 895
2608.31 985
2608.79 975
2609.27 891
2609.75 975
2610.24 1017
2610.72 827
2611.20 1016
2611.68 935
2612.16 928
2612.64 923
2613.13 806
2613.61 942
2614.09 869
2614.57 799
2615.05 896
2615.54 932
2616.02 899
2616.50 902
2616.98 971
2617.46 993
2617.95 1036
2618.43 831
2618.91 961
2619.39 1060
2619.88 925
2620.36 942
2620.84 913
2621.32 1031
2621.81 1035
2622.29 937
2622.77 879
2623.26 869
2623.74 966
2624.22 995
2624.70 889
2625.19 783
2625.67 903
2626.15 999
2626.64 1031
2627.12 996
2627.60 917
2628.09 1001
2628.57 1032
2629.05 972
2629.54 851
2630.02 900
2630.50 755
2630.99 938
2631.47 992
2631.95 952
2632.44 800
2632.92 915
2633.40 1129
2633.89 1000
2634.37 853
2634.85 909
2635.34 916
2635.82 983
2636.31 949
2636.79 918
2637.27 852
2637.76 806
2638.24 718
2638.73 807
2639.21 862
2639.70 849
2640.18 823
2640.66 726
2641.15 960
2641.63 912
2642.12 954
2642.60 946
2643.09 955
2643.57 897
2644.06 881
2644.54 964
2645.03 1078
2645.51 1028
2646.00 919
2646.48 925
2646.97 998
2647.45 968
2647.94 932
2648.42 971
2648.91 1010
2649.39 834
2649.88 812
2650.36 852
2650.85 944
2651.33 967
2651.82 873
2652.30 868
2652.79 906
2653.27 774
2653.76 858
2654.24 1003
2654.73 942
2655.22 875
2655.70 904
2656.19 960
2656.67 904
2657.16 1023
2657.65 929
2658.13 805
2658.62 876
2659.10 783
2659.59 910
2660.08 955
2660.56 922
2661.05 1024
2661.53 886
2662.02 1011
2662.51 1020
2662.99 1059
2663.48 903
2663.97 789
2664.45 940
2664.94 871
2665.43 824
2665.91 982
2666.40 915
2666.89 863
2667.37 761
2667.86 937
2668.35 822
2668.83 778
2669.32 922
2669.81 923
2670.29 995
2670.78 932
2671.27 984
2671.76 893
2672.24 912
2672.73 920
2673.22 1076
2673.71 1008
2674.19 1095
2674.68 1068
2675.17 1131
2675.66 960
2676.14 1021
2676.63 1081
2677.12 1192
2677.61 1032
2678.09 1018
2678.58 1128
2679.07 1022
2679.56 1047
2680.05 1102
2680.53 1106
2681.02 1092
2681.51 1111
2682.00 993
2682.49 1022
2682.97 1194
2683.46 1166
2683.95 1069
2684.44 1041
2684.93 1128
2685.42 1175
2685.91 1267
2686.39 1224
2686.88 1261
2687.37 1145
2687.86 1114
2688.35 1066
2688.84 989
2689.33 1128
2689.81 1021
2690.30 1014
2690.79 948
2691.28 943
2691.77 880
2692.26 789
2692.75 817
2693.24 939
2693.73 986
2694.22 999
2694.71 881
2695.20 988
2695.68 1031
2696.17 839
2696.66 898
2697.15 824
2697.64 923
2698.13 983
2698.62 995
2699.11 1008
2699.60 882
2700.09 895
2700.58 918
2701.07 852
2701.56 890
2702.05 911
2702.54 918
2703.03 871
2703.52 874
2704.01 864
2704.50 867
2704.99 814
2705.48 1044
2705.97 1084
2706.46 1084
2706.95 975
2707.44 888
2707.93 998
2708.42 1025
2708.92 836
2709.41 786
2709.90 889
2710.39 955
2710.88 952
2711.37 833
2711.86 877
2712.35 989
2712.84 889
2713.33 867
2713.82 975
2714.31 843
2714.81 903
2715.30 875
2715.79 958
2716.28 964
2716.77 876
2717.26 850
2717.75 953
2718.24 886
2718.74 990
2719.23 979
2719.72 1070
2720.21 944
2720.70 1005
2721.19 1020
2721.69 1082
2722.18 1080
2722.67 1134
2723.16 1092
2723.65 934
2724.15 993
2724.64 1095
2725.13 1127
2725.62 1031
2726.11 909
2726.61 915
2727.10 1042
2727.59 1009
2728.08 941
2728.58 924
2729.07 888
2729.56 862
2730.05 939
2730.55 982
2731.04 995
2731.53 1025
2732.02 832
2732.52 813
2733.01 875
2733.50 962
2733.99 901
2734.49 719
2734.98 831
2735.47 1032
2735.97 958
2736.46 1003
2736.95 933
2737.45 1033
2737.94 1059
2738.43 993
2738.93 964
2739.42 924
2739.91 954
2740.41 844
2740.90 870
2741.39 928
2741.89 1029
2742.38 945
2742.87 940
2743.37 932
2743.86 977
2744.36 809
2744.85 800
2745.34 888
2745.84 943
2746.33 920
2746.82 873
2747.32 824
2747.81 834
2748.31 866
2748.80 851
2749.30 787
2749.79 933
2750.28 892
2750.78 883
2751.27 742
2751.77 918
2752.26 948
2752.76 835
2753.25 841
2753.75 828
2754.24 974
2754.74 841
2755.23 822
2755.72 1017
2756.22 943
2756.71 955
2757.21 996
2757.70 951
2758.20 841
2758.69 950
2759.19 916
2759.69 870
2760.18 893
2760.68 888
2761.17 921
2761.67 912
2762.16 832
2762.66 817
2763.15 871
2763.65 896
2764.14 849
2764.64 957
2765.14 904
2765.63 882
2766.13 972
2766.62 950
2767.12 967
2767.61 968
2768.11 924
2768.61 840
2769.10 799
2769.60 913
2770.09 849
2770.59 913
2771.09 826
2771.58 942
2772.08 1044
2772.58 1075
2773.07 951
2773.57 975
2774.06 1094
2774.56 1043
2775.06 1029
2775.55 1029
2776.05 1186
2776.55 970
2777.04 1018
2777.54 1005
2778.04 940
2778.54 1001
2779.03 983
2779.53 906
2780.03 925
2780.52 1029
2781.02 1004
2781.52 997
2782.01 942
2782.51 800
2783.01 843
2783.51 890
2784.00 883
2784.50 887
2785.00 939
2785.50 876
2785.99 776
2786.49 819
2786.99 873
2787.49 826
2787.98 882
2788.48 944
2788.98 962
2789.48 966
2789.98 942
2790.47 817
2790.97 856
2791.47 929
2791.97 841
2792.47 846
2792.96 920
2793.46 777
2793.96 867
2794.46 902
2794.96 1058
2795.46 935
2795.95 1009
2796.45 983
2796.95 1071
2797.45 1092
2797.95 1154
2798.45 1095
2798.95 1048
2799.44 1133
2799.94 1183
2800.44 995
2800.94 899
2801.44 987
2801.94 1027
2802.44 1053
2802.94 1100
2803.44 1116
2803.93 991
2804.43 1000
2804.93 1040
2805.43 1048
2805.93 1079
2806.43 1158
2806.93 1200
2807.43 1178
2807.93 1350
2808.43 1454
2808.93 1552
2809.43 1493
2809.93 1614
2810.43 1382
2810.93 1365
2811.43 1471
2811.93 1321
2812.43 1176
2812.93 1167
2813.43 1106
2813.93 1228
2814.43 1173
2814.93 1066
2815.43 974
2815.93 940
2816.43 1018
2816.93 1109
2817.43 963
2817.93 952
2818.43 1068
2818.93 1196
2819.43 1237
2819.93 1080
2820.43 1111
2820.93 1340
2821.43 1202
2821.93 1197
2822.43 1216
2822.94 1104
2823.44 997
2823.94 1063
2824.44 944
2824.94 1042
2825.44 988
2825.94 1068
2826.44 957
2826.94 927
2827.44 1075
2827.95 977
2828.45 1007
2828.95 1018
2829.45 920
2829.95 919
2830.45 927
2830.95 972
2831.46 878
2831.96 830
2832.46 880
2832.96 959
2833.46 904
2833.97 910
2834.47 1025
2834.97 940
2835.47 886
2835.97 1031
2836.47 1097
2836.98 929
2837.48 1063
2837.98 1022
2838.48 1056
2838.99 1051
2839.49 969
2839.99 883
2840.49 954
2841.00 907
2841.50 974
2842.00 971
2842.50 941
2843.01 925
2843.51 1003
2844.01 1163
2844.51 1062
2845.02 1223
2845.52 1056
2846.02 1059
2846.52 1039
2847.03 1022
2847.53 1096
2848.03 1152
2848.54 1099
2849.04 1122
2849.54 1138
2850.05 1116
2850.55 1149
2851.05 1012
2851.56 955
2852.06 1079
2852.56 1078
2853.07 1003
2853.57 1062
2854.07 1089
2854.58 1044
2855.08 900
2855.59 840
2856.09 976
2856.59 970
2857.10 896
2857.60 874
2858.10 941
2858.61 1014
2859.11 998
2859.62 932
2860.12 979
2860.63 1024
2861.13 873
2861.63 877
2862.14 951
2862.64 888
2863.15 856
2863.65 776
2864.16 923
2864.66 1032
2865.16 889
2865.67 880
2866.17 841
2866.68 1038
2867.18 899
2867.69 1030
2868.19 968
2868.70 849
2869.20 904
2869.71 838
2870.21 983
2870.72 1039
2871.22 956
2871.73 976
2872.23 882
2872.74 848
2873.24 812
2873.75 937
2874.25 962
2874.76 893
2875.27 1004
2875.77 1094
2876.28 1194
2876.78 1008
2877.29 961
2877.79 1095
2878.30 1020
2878.81 917
2879.31 897
2879.82 1016
2880.32 919
2880.83 953
2881.33 994
2881.84 1210
2882.35 1115
2882.85 993
2883.36 1114
2883.87 1033
2884.37 1215
2884.88 1134
2885.38 1007
2885.89 1075
2886.40 990
2886.90 1170
2887.41 1122
2887.92 1094
2888.42 1101
2888.93 1057
2889.44 1130
2889.94 1065
2890.45 1016
2890.96 1099
2891.46 1093
2891.97 1189
2892.48 1183
2892.98 1014
2893.49 1091
2894.00 1117
2894.51 1055
2895.01 934
2895.52 1220
2896.03 960
2896.54 1175
2897.04 1159
2897.55 1147
2898.06 1324
2898.57 1212
2899.07 1005
2899.58 1092
2900.09 1130
2900.60 1133
2901.10 1129
2901.61 1197
2902.12 1096
2902.63 1061
2903.13 1000
2903.64 1029
2904.15 986
2904.66 1039
2905.17 1086
2905.68 1216
2906.18 1153
2906.69 1189
2907.20 953
2907.71 1161
2908.22 1052
2908.72 877
2909.23 1055
2909.74 927
2910.25 911
2910.76 852
2911.27 751
2911.78 900
2912.28 956
2912.79 1010
2913.30 1054
2913.81 1009
2914.32 1056
2914.83 1020
2915.34 950
2915.85 901
2916.36 873
2916.87 946
2917.37 1012
2917.88 978
2918.39 980
2918.90 987
2919.41 877
2919.92 936
2920.43 971
2920.94 828
2921.45 921
2921.96 995
2922.47 885
2922.98 868
2923.49 815
2924.00 920
2924.51 1015
2925.02 1057
2925.53 1183
2926.04 1124
2926.55 1078
2927.06 1106
2927.57 1023
2928.08 1080
2928.59 1215
2929.10 1093
2929.61 1056
2930.12 953
2930.63 885
2931.14 806
2931.65 997
2932.16 1057
2932.67 1000
2933.18 968
2933.69 935
2934.20 804
2934.71 838
2935.22 847
2935.73 859
2936.24 955
2936.76 905
2937.27 934
2937.78 817
2938.29 856
2938.80 1069
2939.31 952
2939.82 881
2940.33 843
2940.84 1007
2941.36 999
2941.87 918
2942.38 899
2942.89 948
2943.40 1024
2943.91 1074
2944.42 1138
2944.94 1241
2945.45 1233
2945.96 1268
2946.47 1246
2946.98 1247
2947.49 1332
2948.01 1544
2948.52 1414
2949.03 1167
2949.54 1180
2950.05 1106
2950.57 1156
2951.08 1174
2951.59 1111
2952.10 1000
2952.61 992
2953.13 894
2953.64 964
2954.15 855
2954.66 995
2955.18 994
2955.69 890
2956.20 834
2956.71 918
2957.23 967
2957.74 921
2958.25 815
2958.76 960
2959.28 908
2959.79 862
2960.30 1027
2960.82 968
2961.33 981
2961.84 986
2962.36 1002
2962.87 1071
2963.38 1040
2963.89 949
2964.41 1076
2964.92 1147
2965.43 1010
2965.95 903
2966.46 980
2966.97 932
2967.49 908
2968.00 891
2968.52 1017
2969.03 891
2969.54 907
2970.06 1011
2970.57 903
2971.08 900
2971.60 926
2972.11 942
2972.63 999
2973.14 851
2973.65 866
2974.17 828
2974.68 949
2975.20 973
2975.71 1095
2976.23 883
2976.74 856
2977.25 1081
2977.77 941
2978.28 1051
2978.80 870
2979.31 881
2979.83 997
2980.34 1060
2980.86 948
2981.37 978
2981.89 922
2982.40 1009
2982.91 1124
2983.43 1022
2983.94 1035
2984.46 1115
2984.97 1128
2985.49 1068
2986.00 1249
2986.52 1101
2987.04 1125
2987.55 1132
2988.07 1241
2988.58 1244
2989.10 1187
2989.61 1013
2990.13 1098
2990.64 1175
2991.16 1159
2991.67 1138
2992.19 1010
2992.71 1083
2993.22 999
2993.74 1113
2994.25 1110
2994.77 1281
2995.28 1290
2995.80 1324
2996.32 1316
2996.83 1203
2997.35 1243
2997.87 1275
2998.38 1389
2998.90 1420
2999.41 1418
2999.93 1464
3000.45 1505
3000.96 1361
3001.48 1432
3002.00 1396
3002.51 1440
3003.03 1529
3003.55 1755
3004.06 1721
3004.58 1842
3005.10 1796
3005.61 2044
3006.13 2124
3006.65 2266
3007.16 2226
3007.68 1925
3008.20 1744
3008.71 1574
3009.23 1494
3009.75 1336
3010.27 1298
3010.78 1307
3011.30 1372
3011.82 1215
3012.34 1172
3012.85 1125
3013.37 1141
3013.89 1070
3014.41 1078
3014.92 1212
3015.44 1112
3015.96 1058
3016.48 1037
3016.99 1180
3017.51 1196
3018.03 1177
3018.55 1284
3019.07 1122
3019.58 1179
3020.10 1100
3020.62 1139
3021.14 1231
3021.66 1219
3022.17 1083
3022.69 1003
3023.21 1078
3023.73 1093
3024.25 1113
3024.77 1139
3025.28 1281
3025.80 1224
3026.32 1098
3026.84 1318
3027.36 1318
3027.88 1166
3028.40 1142
3028.92 1067
3029.43 1163
3029.95 1101
3030.47 1160
3030.99 1098
3031.51 1003
3032.03 1069
3032.55 1036
3033.07 1068
3033.59 1100
3034.11 1147
3034.63 1162
3035.15 1158
3035.66 1024
3036.18 964
3036.70 1142
3037.22 1025
3037.74 1134
3038.26 1002
3038.78 963
3039.30 1063
3039.82 1095
3040.34 1059
3040.86 1016
3041.38 949
3041.90 1062
3042.42 1071
3042.94 1017
3043.46 1013
3043.98 903
3044.50 902
3045.02 954
3045.54 952
3046.06 938
3046.58 1084
3047.10 1069
3047.62 1059
3048.14 1013
3048.66 1064
3049.18 1167
3049.71 1100
3050.23 1041
3050.75 997
3051.27 999
3051.79 971
3052.31 1036
3052.83 898
3053.35 905
3053.87 939
3054.39 943
3054.91 926
3055.43 876
3055.96 914
3056.48 942
3057.00 1075
3057.52 954
3058.04 876
3058.56 964
3059.08 983
3059.61 976
3060.13 962
3060.65 1063
3061.17 1065
3061.69 1086
3062.21 930
3062.73 911
3063.26 967
3063.78 913
3064.30 965
3064.82 1061
3065.34 1027
3065.87 961
3066.39 971
3066.91 970
3067.43 911
3067.95 951
3068.48 938
3069.00 903
3069.52 917
3070.04 980
3070.57 1057
3071.09 982
3071.61 965
3072.13 1084
3072.66 1008
3073.18 1054
3073.70 988
3074.22 911
3074.75 944
3075.27 1017
3075.79 985
3076.32 956
3076.84 1121
3077.36 1136
3077.88 1067
3078.41 1165
3078.93 1157
3079.45 1274
3079.98 1353
3080.50 1383
3081.02 1404
3081.55 1320
3082.07 1274
3082.59 1392
3083.12 1188
3083.64 1256
3084.16 1373
3084.69 1365
3085.21 1218
3085.73 1339
3086.26 1335
3086.78 1207
3087.31 1216
3087.83 1104
3088.35 1189
3088.88 1133
3089.40 1053
3089.93 1157
3090.45 1059
3090.97 1213
3091.50 1173
3092.02 1183
3092.55 1121
3093.07 1253
3093.60 1084
3094.12 897
3094.64 976
3095.17 1183
3095.69 1284
3096.22 1254
3096.74 1246
3097.27 1304
3097.79 1318
3098.32 1390
3098.84 1298
3099.37 1413
3099.89 1528
3100.42 1525
3100.94 1493
3101.47 2009
3101.99 2287
3102.52 2799
3103.04 3166
3103.57 3178
3104.09 3889
3104.62 4245
3105.14 3955
3105.67 3879
3106.19 3572
3106.72 3162
3107.24 2789
3107.77 2316
3108.29 2070
3108.82 1926
3109.35 1796
3109.87 1679
3110.40 1557
3110.92 1404
3111.45 1644
3111.98 1531
3112.50 1491
3113.03 1741
3113.55 1762
3114.08 1436
3114.61 1515
3115.13 1446
3115.66 1301
3116.18 1321
3116.71 1207
3117.24 1235
3117.76 1066
3118.29 1341
3118.82 1358
3119.34 1266
3119.87 1252
3120.40 1174
3120.92 1202
3121.45 1272
3121.98 1393
3122.50 1482
3123.03 1515
3123.56 1407
3124.08 1295
3124.61 1344
3125.14 1483
3125.66 1463
3126.19 1257
3126.72 1158
3127.25 1092
3127.77 1088
3128.30 1264
3128.83 1207
3129.36 1131
3129.88 1158
3130.41 1408
3130.94 1140
3131.46 964
3131.99 1072
3132.52 1015
3133.05 904
3133.58 1007
3134.10 1022
3134.63 1069
3135.16 1066
3135.69 1193
3136.21 1091
3136.74 1101
3137.27 1071
3137.80 983
3138.33 1005
3138.86 1148
3139.38 1102
3139.91 1068
3140.44 1098
3140.97 984
3141.50 989
3142.03 1117
3142.55 1185
3143.08 1045
3143.61 925
3144.14 1000
3144.67 1191
3145.20 1153
3145.73 1156
3146.25 1141
3146.78 1126
3147.31 1321
3147.84 1235
3148.37 1203
3148.90 1097
3149.43 1176
3149.96 1172
3150.49 1223
3151.02 1312
3151.54 1216
3152.07 1161
3152.60 1144
3153.13 1151
3153.66 1153
3154.19 1151
3154.72 1162
3155.25 1278
3155.78 1190
3156.31 1216
3156.84 1094
3157.37 1069
3157.90 1168
3158.43 1248
3158.96 1220
3159.49 1173
3160.02 1232
3160.55 1397
3161.08 1232
3161.61 1143
3162.14 1092
3162.67 1003
3163.20 1022
3163.73 1040
3164.26 968
3164.79 1009
3165.32 1091
3165.85 919
3166.38 902
3166.91 980
3167.44 1095
3167.97 977
3168.50 937
3169.03 940
3169.57 934
3170.10 991
3170.63 1038
3171.16 1091
3171.69 908
3172.22 942
3172.75 998
3173.28 951
3173.81 894
3174.34 987
3174.88 1097
3175.41 1093
3175.94 994
3176.47 1037
3177.00 1045
3177.53 1091
3178.06 1233
3178.60 1200
3179.13 1064
3179.66 1091
3180.19 1053
3180.72 1054
3181.25 901
3181.79 983
3182.32 1066
3182.85 1026
3183.38 1043
3183.91 1076
3184.44 1096
3184.98 1003
3185.51 954
3186.04 959
3186.57 1014
3187.11 982
3187.64 847
3188.17 979
3188.70 1033
3189.24 916
3189.77 930
3190.30 956
3190.83 939
3191.37 1155
3191.90 1072
3192.43 965
3192.96 1018
3193.50 1117
3194.03 1010
3194.56 955
3195.09 991
3195.63 1075
3196.16 1100
3196.69 1043
3197.23 1018
3197.76 1029
3198.29 989
3198.83 1036
3199.36 1023
3199.89 1127
3200.43 1018
3200.96 1042
3201.49 1039
3202.03 1169
3202.56 1032
3203.09 1058
3203.63 1087
3204.16 1126
3204.69 1044
3205.23 1186
3205.76 1204
3206.30 1194
3206.83 1131
3207.36 1075
3207.90 1192
3208.43 1088
3208.97 1209
3209.50 985
3210.03 1046
3210.57 1221
3211.10 1391
3211.64 1395
3212.17 1148
3212.70 1311
3213.24 1374
3213.77 1151
3214.31 1147
3214.84 1228
3215.38 1222
3215.91 1015
3216.45 1079
3216.98 1166
3217.52 1282
3218.05 1089
3218.59 1121
3219.12 1170
3219.66 1207
3220.19 1270
3220.73 1109
3221.26 1155
3221.80 1025
3222.33 983
3222.87 1197
3223.40 1202
3223.94 1287
3224.47 1212
3225.01 1289
3225.54 1347
3226.08 1308
3226.61 1291
3227.15 1130
3227.69 1184
3228.22 1295
3228.76 1281
3229.29 1321
3229.83 1050
3230.36 1059
3230.90 1189
3231.44 1203
3231.97 965
3232.51 1144
3233.04 1219
3233.58 1271
3234.12 1208
3234.65 1148
3235.19 1120
3235.72 1286
3236.26 1290
3236.80 1393
3237.33 1503
3237.87 1401
3238.41 1389
3238.94 1380
3239.48 1230
3240.02 1326
3240.55 1231
3241.09 1376
3241.63 1515
3242.16 1331
3242.70 1317
3243.24 1243
3243.77 1268
3244.31 1209
3244.85 1274
3245.39 1449
3245.92 1380
3246.46 1288
3247.00 1352
3247.53 1206
3248.07 1236
3248.61 1392
3249.15 1568
3249.68 1298
3250.22 1205
3250.76 1349
3251.30 1182
3251.83 1302
3252.37 1307
3252.91 1226
3253.45 1339
3253.98 1375
3254.52 1415
3255.06 1377
3255.60 1308
3256.14 1373
3256.67 1488
3257.21 1503
3257.75 1452
3258.29 1437
3258.83 1556
3259.37 1600
3259.90 1633
3260.44 1723
3260.98 1634
3261.52 1797
3262.06 2017
3262.60 2027
3263.13 2233
3263.67 2217
3264.21 2447
3264.75 2878
3265.29 3087
3265.83 3154
3266.37 3812
3266.91 3931
3267.44 4277
3267.98 4521
3268.52 4326
3269.06 4307
3269.60 4624
3270.14 4252
3270.68 3738
3271.22 3108
3271.76 2750
3272.30 2492
3272.84 2248
3273.38 2045
3273.91 1838
3274.45 1641
3274.99 1622
3275.53 1554
3276.07 1579
3276.61 1560
3277.15 1605
3277.69 1529
3278.23 1667
3278.77 1868
3279.31 1588
3279.85 1493
3280.39 1506
3280.93 1814
3281.47 1708
3282.01 1704
3282.55 1686
3283.09 1498
3283.63 1597
3284.17 1582
3284.71 1691
3285.25 1672
3285.79 1764
3286.33 1752
3286.87 1798
3287.42 1818
3287.96 1877
3288.50 1764
3289.04 1869
3289.58 1898
3290.12 1923
3290.66 1800
3291.20 1673
3291.74 1790
3292.28 1703
3292.82 1699
3293.36 1935
3293.91 1945
3294.45 2027
3294.99 2053
3295.53 1977
3296.07 2112
3296.61 2262
3297.15 2295
3297.69 2474
3298.24 2389
3298.78 2341
3299.32 2016
3299.86 2043
3300.40 2027
3300.94 1962
3301.49 1894
3302.03 1874
3302.57 1739
3303.11 1434
3303.65 1521
3304.19 1674
3304.74 1655
3305.28 1563
3305.82 1463
3306.36 1620
3306.90 1517
3307.45 1381
3307.99 1530
3308.53 1396
3309.07 1377
3309.62 1503
3310.16 1420
3310.70 1421
3311.24 1397
3311.79 1483
3312.33 1569
3312.87 1528
3313.41 1375
3313.96 1487
3314.50 1483
3315.04 1411
3315.59 1508
3316.13 1580
3316.67 1653
3317.21 1683
3317.76 1621
3318.30 1688
3318.84 1785
3319.39 1705
3319.93 1921
3320.47 1987
3321.02 1803
3321.56 1737
3322.10 1803
3322.65 1962
3323.19 1915
3323.73 1818
3324.28 1861
3324.82 1955
3325.36 1906
3325.91 1795
3326.45 1742
3327.00 1672
3327.54 1707
3328.08 1663
3328.63 1681
3329.17 1693
3329.72 1589
3330.26 1674
3330.80 1720
3331.35 1981
3331.89 2224
3332.44 2514
3332.98 3249
3333.53 3875
3334.07 4706
3334.61 5920
3335.16 7027
3335.70 8077
3336.25 8958
3336.79 10245
3337.34 10241
3337.88 10422
3338.43 10324
3338.97 9872
3339.52 9164
3340.06 7847
3340.61 6646
3341.15 5591
3341.70 4629
3342.24 4076
3342.79 3301
3343.33 2708
3343.88 2437
3344.42 2279
3344.97 1954
3345.51 1986
3346.06 1842
3346.60 1815
3347.15 1843
3347.69 1819
3348.24 1836
3348.78 1841
3349.33 1898
3349.88 1938
3350.42 1829
3350.97 2009
3351.51 2059
3352.06 2107
3352.61 2083
3353.15 2207
3353.70 2170
3354.24 2118
3354.79 1998
3355.34 1952
3355.88 1709
3356.43 1853
3356.97 1911
3357.52 1672
3358.07 1723
3358.61 1560
3359.16 1416
3359.71 1543
3360.25 1579
3360.80 1561
3361.35 1477
3361.89 1409
3362.44 1438
3362.99 1586
3363.53 1482
3364.08 1350
3364.63 1365
3365.17 1448
3365.72 1599
3366.27 1635
3366.81 1524
3367.36 1484
3367.91 1560
3368.46 1582
3369.00 1609
3369.55 1639
3370.10 1572
3370.64 1584
3371.19 1808
3371.74 2014
3372.29 1776
3372.83 2032
3373.38 2289
3373.93 2267
3374.48 2551
3375.03 2736
3375.57 2657
3376.12 2820
3376.67 2678
3377.22 2420
3377.76 2511
3378.31 2185
3378.86 2014
3379.41 1857
3379.96 1661
3380.50 1627
3381.05 1544
3381.60 1433
3382.15 1283
3382.70 1351
3383.25 1500
3383.79 1549
3384.34 1481
3384.89 1433
3385.44 1408
3385.99 1444
3386.54 1389
3387.09 1352
3387.64 1257
3388.18 1272
3388.73 1239
3389.28 1305
3389.83 1244
3390.38 1216
3390.93 1316
3391.48 1343
3392.03 1135
3392.58 1149
3393.13 1335
3393.67 1198
3394.22 1317
3394.77 1387
3395.32 1222
3395.87 1073
3396.42 1093
3396.97 1226
3397.52 1247
3398.07 1273
3398.62 1172
3399.17 1125
3399.72 1191
3400.27 1191
3400.82 1124
3401.37 1119
3401.92 1257
3402.47 1302
3403.02 1090
3403.57 1075
3404.12 1109
3404.67 1064
3405.22 1136
3405.77 1116
3406.32 1179
3406.87 1240
3407.42 1225
3407.97 1224
3408.52 1124
3409.07 1179
3409.62 1180
3410.17 1155
3410.72 1293
3411.27 1271
3411.82 1525
3412.38 1469
3412.93 1581
3413.48 1624
3414.03 1604
3414.58 1570
3415.13 1772
3415.68 1596
3416.23 1493
3416.78 1433
3417.33 1390
3417.89 1230
3418.44 1239
3418.99 1216
3419.54 1157
3420.09 1199
3420.64 1267
3421.19 1111
3421.74 1193
3422.30 1147
3422.85 1220
3423.40 1448
3423.95 1295
3424.50 1193
3425.05 1279
3425.61 1480
3426.16 1447
3426.71 1411
3427.26 1201
3427.81 1234
3428.37 1198
3428.92 1213
3429.47 1147
3430.02 1264
3430.58 1301
3431.13 1056
3431.68 1190
3432.23 1197
3432.78 1171
3433.34 1005
3433.89 1102
3434.44 1127
3434.99 1155
3435.55 1050
3436.10 1150
3436.65 946
3437.21 1009
3437.76 1003
3438.31 1069
3438.86 1192
3439.42 1193
3439.97 1192
3440.52 1091
3441.08 1125
3441.63 1292
3442.18 1297
3442.74 1249
3443.29 1363
3443.84 1262
3444.40 1193
3444.95 1201
3445.50 1247
3446.06 1138
3446.61 1049
3447.16 861
3447.72 953
3448.27 1020
3448.82 1059
3449.38 1151
3449.93 1144
3450.48 1116
3451.04 1037
3451.59 1090
3452.15 1117
3452.70 1039
3453.25 1033
3453.81 956
3454.36 949
3454.92 930
3455.47 1006
3456.03 1076
3456.58 1054
3457.13 1009
3457.69 1050
3458.24 976
3458.80 904
3459.35 975
3459.91 948
3460.46 932
3461.02 937
3461.57 1023
3462.13 1043
3462.68 1052
3463.24 1097
3463.79 1105
3464.34 1005
3464.90 1099
3465.46 1066
3466.01 1041
3466.57 1023
3467.12 1032
3467.68 1130
3468.23 1046
3468.79 1096
3469.34 992
3469.90 1077
3470.45 1163
3471.01 1097
3471.56 1082
3472.12 1008
3472.67 1158
3473.23 1270
3473.79 1145
3474.34 1056
3474.90 1179
3475.45 1137
3476.01 1165
3476.56 1231
3477.12 1220
3477.68 1173
3478.23 1325
3478.79 1129
3479.35 1120
3479.90 1245
3480.46 1304
3481.01 1415
3481.57 1319
3482.13 1319
3482.68 1329
3483.24 1380
3483.80 1293
3484.35 1304
3484.91 1367
3485.47 1307
3486.02 1430
3486.58 1225
3487.14 1310
3487.69 1285
3488.25 1310
3488.81 1440
3489.36 1628
3489.92 1865
3490.48 1998
3491.03 2225
3491.59 2438
3492.15 2827
3492.71 3085
3493.26 3159
3493.82 3184
3494.38 3217
3494.94 2913
3495.49 2691
3496.05 2702
3496.61 2643
3497.17 2825
3497.72 2634
3498.28 2804
3498.84 2920
3499.40 3039
3499.95 3412
3500.51 3599
3501.07 3830
3501.63 3613
3502.19 3669
3502.74 3521
3503.30 3176
3503.86 2873
3504.42 2728
3504.98 2447
3505.53 2496
3506.09 2551
3506.65 2571
3507.21 2359
3507.77 2261
3508.33 2355
3508.88 2315
3509.44 2054
3510.00 2092
3510.56 2143
3511.12 1953
3511.68 1789
3512.24 1653
3512.80 1652
3513.35 1503
3513.91 1432
3514.47 1695
3515.03 1614
3515.59 1520
3516.15 1362
3516.71 1409
3517.27 1247
3517.83 1224
3518.39 1447
3518.95 1334
3519.50 1524
3520.06 1588
3520.62 1600
3521.18 1436
3521.74 1440
3522.30 1302
3522.86 1122
3523.42 1271
3523.98 1231
3524.54 1282
3525.10 1420
3525.66 1353
3526.22 1312
3526.78 1150
3527.34 1095
3527.90 1108
3528.46 1209
3529.02 1084
3529.58 1054
3530.14 1219
3530.70 1119
3531.26 1220
3531.82 1292
3532.38 1234
3532.94 1257
3533.50 1228
3534.06 1222
3534.62 1177
3535.18 1203
3535.75 1040
3536.31 1143
3536.87 1168
3537.43 1138
3537.99 1240
3538.55 1284
3539.11 1237
3539.67 1196
3540.23 1233
3540.79 1332
3541.35 1204
3541.92 1156
3542.48 1281
3543.04 1252
3543.60 1366
3544.16 1314
3544.72 1188
3545.28 1369
3545.84 1397
3546.41 1314
3546.97 1215
3547.53 1105
3548.09 1069
3548.65 1065
3549.21 1113
3549.78 1070
3550.34 1014
3550.90 1031
3551.46 974
3552.02 948
3552.59 940
3553.15 919
3553.71 974
3554.27 958
3554.83 951
3555.40 912
3555.96 943
3556.52 1077
3557.08 966
3557.65 973
3558.21 935
3558.77 1054
3559.33 1080
3559.90 1124
3560.46 1031
3561.02 1007
3561.58 1063
3562.15 1092
3562.71 1048
3563.27 968
3563.83 1061
3564.40 971
3564.96 849
3565.52 927
3566.09 993
3566.65 874
3567.21 1086
3567.78 924
3568.34 847
3568.90 944
3569.47 920
3570.03 995
3570.59 982
3571.16 916
3571.72 901
3572.28 1016
3572.85 1021
3573.41 1004
3573.97 1007
3574.54 950
3575.10 1022
3575.66 965
3576.23 945
3576.79 848
3577.36 983
3577.92 1053
3578.48 1066
3579.05 963
3579.61 1083
3580.18 1011
3580.74 998
3581.31 968
3581.87 1074
3582.43 955
3583.00 1051
3583.56 1050
3584.13 890
3584.69 884
3585.26 988
3585.82 957
3586.39 976
3586.95 1017
3587.52 1003
3588.08 895
3588.64 843
3589.21 970
3589.77 903
3590.34 876
3590.90 941
3591.47 1049
3592.03 948
3592.60 942
3593.17 892
3593.73 896
3594.30 960
3594.86 875
3595.43 995
3595.99 1029
3596.56 968
3597.12 876
3597.69 919
3598.25 823
3598.82 853
3599.39 858
3599.95 927
3600.52 874
3601.08 850
3601.65 851
3602.21 790
3602.78 776
3603.35 821
3603.91 944
3604.48 1070
3605.04 1100
3605.61 1007
3606.18 881
3606.74 918
3607.31 855
3607.88 787
3608.44 792
3609.01 726
3609.57 847
3610.14 852
3610.71 845
3611.27 792
3611.84 890
3612.41 846
3612.97 877
3613.54 916
3614.11 920
3614.68 1005
3615.24 985
3615.81 933
3616.38 998
3616.94 1114
3617.51 1167
3618.08 1234
3618.64 1157
3619.21 1019
3619.78 1038
3620.35 1128
3620.91 1106
3621.48 1218
3622.05 1164
3622.62 1171
3623.18 1038
3623.75 1046
3624.32 983
3624.89 1050
3625.45 886
3626.02 756
3626.59 855
3627.16 883
3627.73 907
3628.29 764
3628.86 847
3629.43 921
3630.00 873
3630.57 782
3631.13 824
3631.70 845
3632.27 747
3632.84 758
3633.41 814
3633.98 838
3634.54 784
3635.11 740
3635.68 890
3636.25 997
3636.82 880
3637.39 846
3637.96 790
3638.52 935
3639.09 992
3639.66 1089
3640.23 1187
3640.80 1268
3641.37 1257
3641.94 1185
3642.51 1321
3643.08 1456
3643.65 1345
3644.21 1355
3644.78 1489
3645.35 1317
3645.92 1204
3646.49 1052
3647.06 936
3647.63 989
3648.20 864
3648.77 908
3649.34 924
3649.91 1008
3650.48 886
3651.05 932
3651.62 1087
3652.19 1110
3652.76 1124
3653.33 1136
3653.90 1091
3654.47 1146
3655.04 1203
3655.61 1192
3656.18 1102
3656.75 1241
3657.32 1353
3657.89 1427
3658.46 1426
3659.03 1340
3659.60 1500
3660.17 1419
3660.74 1530
3661.31 1412
3661.88 1463
3662.45 1373
3663.02 1406
3663.59 1327
3664.16 1404
3664.74 1366
3665.31 1319
3665.88 1344
3666.45 1306
3667.02 1210
3667.59 1255
3668.16 1420
3668.73 1245
3669.30 1220
3669.87 1100
3670.45 1107
3671.02 1061
3671.59 1138
3672.16 982
3672.73 1091
3673.30 1017
3673.87 1075
3674.45 1140
3675.02 1131
3675.59 1114
3676.16 1122
3676.73 1269
3677.30 1293
3677.88 1282
3678.45 1185
3679.02 1143
3679.59 1164
3680.16 1122
3680.74 1013
3681.31 1128
3681.88 1080
3682.45 1012
3683.02 863
3683.60 950
3684.17 939
3684.74 845
3685.31 1104
3685.89 1078
3686.46 1150
3687.03 944
3687.60 996
3688.18 1114
3688.75 1157
3689.32 1179
3689.89 1286
3690.47 1329
3691.04 1318
3691.61 1349
3692.19 1241
3692.76 1300
3693.33 1261
3693.91 1350
3694.48 1227
3695.05 1226
3695.62 1210
3696.20 1162
3696.77 1114
3697.34 1061
3697.92 1061
3698.49 1100
3699.06 1089
3699.64 1096
3700.21 1081
3700.79 1074
3701.36 1147
3701.93 1130
3702.51 1231
3703.08 1064
3703.65 1003
3704.23 898
3704.80 949
3705.38 1026
3705.95 1070
3706.52 1019
3707.10 1057
3707.67 1040
3708.25 945
3708.82 905
3709.39 1137
3709.97 1070
3710.54 956
3711.12 1038
3711.69 1079
3712.27 916
3712.84 1025
3713.42 1066
3713.99 1115
3714.57 1077
3715.14 900
3715.71 966
3716.29 929
3716.86 808
3717.44 810
3718.01 849
3718.59 984
3719.16 1049
3719.74 895
3720.31 1022
3720.89 1011
3721.47 1004
3722.04 781
3722.62 938
3723.19 937
3723.77 872
3724.34 813
3724.92 860
3725.49 774
3726.07 805
3726.64 811
3727.22 844
3727.80 893
3728.37 858
3728.95 829
3729.52 839
3730.10 815
3730.67 791
3731.25 996
3731.83 1186
3732.40 1046
3732.98 1027
3733.55 1033
3734.13 1086
3734.71 1037
3735.28 1001
3735.86 973
3736.44 952
3737.01 1053
3737.59 927
3738.17 952
3738.74 919
3739.32 943
3739.90 891
3740.47 860
3741.05 789
3741.63 850
3742.20 914
3742.78 989
3743.36 869
3743.93 944
3744.51 921
3745.09 919
3745.66 826
3746.24 842
3746.82 850
3747.40 872
3747.97 966
3748.55 842
3749.13 670
3749.70 747
3750.28 895
3750.86 739
3751.44 868
3752.02 906
3752.59 822
3753.17 982
3753.75 913
3754.33 804
3754.90 810
3755.48 851
3756.06 814
3756.64 837
3757.22 811
3757.79 759
3758.37 761
3758.95 794
3759.53 862
3760.11 864
3760.68 918
3761.26 897
3761.84 902
3762.42 745
3763.00 846
3763.58 843
3764.15 902
3764.73 930
3765.31 891
3765.89 919
3766.47 884
3767.05 894
3767.63 812
3768.21 803
3768.78 862
3769.36 938
3769.94 922
3770.52 812
3771.10 893
3771.68 963
3772.26 982
3772.84 895
3773.42 921
3774.00 915
3774.58 908
3775.15 879
3775.73 811
3776.31 748
3776.89 774
3777.47 891
3778.05 896
3778.63 835
3779.21 796
3779.79 708
3780.37 760
3780.95 812
3781.53 857
3782.11 853
3782.69 755
3783.27 925
3783.85 842
3784.43 787
3785.01 810
3785.59 780
3786.17 735
3786.75 787
3787.33 813
3787.91 842
3788.49 887
3789.07 777
3789.65 785
3790.23 728
3790.81 795
3791.39 714
3791.98 780
3792.56 805
3793.14 917
3793.72 915
3794.30 879
3794.88 862
3795.46 872
3796.04 835
3796.62 817
3797.20 904
3797.78 734
3798.37 757
3798.95 851
3799.53 776
3800.11 844
3800.69 753
3801.27 865
3801.85 875
3802.43 935
3803.02 906
3803.60 996
3804.18 981
3804.76 906
3805.34 840
3805.92 911
3806.51 893
3807.09 925
3807.67 839
3808.25 866
3808.83 941
3809.42 1066
3810.00 911
3810.58 961
3811.16 1078
3811.74 948
3812.33 1063
3812.91 1082
3813.49 870
3814.07 842
3814.66 979
3815.24 999
3815.82 1014
3816.40 1001
3816.99 996
3817.57 958
3818.15 1018
3818.73 1058
3819.32 818
3819.90 761
3820.48 794
3821.06 818
3821.65 935
3822.23 886
3822.81 828
3823.40 775
3823.98 899
3824.56 869
3825.15 858
3825.73 899
3826.31 889
3826.90 764
3827.48 789
3828.06 810
3828.65 784
3829.23 824
3829.81 801
3830.40 811
3830.98 786
3831.56 817
3832.15 839
3832.73 847
3833.32 787
3833.90 839
3834.48 876
3835.07 894
3835.65 871
3836.23 694
3836.82 756
3837.40 912
3837.99 739
3838.57 672
3839.16 757
3839.74 876
3840.32 802
3840.91 736
3841.49 623
3842.08 677
3842.66 745
3843.25 715
3843.83 665
3844.42 678
3845.00 775
3845.59 705
3846.17 781
3846.76 765
3847.34 690
3847.92 776
3848.51 730
3849.09 729
3849.68 761
3850.27 772
3850.85 824
3851.44 788
3852.02 892
3852.61 747
3853.19 715
3853.78 731
3854.36 774
3854.95 739
3855.53 793
3856.12 795
3856.70 762
3857.29 856
3857.88 916
3858.46 862
3859.05 822
3859.63 839
3860.22 1014
3860.80 1012
3861.39 1007
3861.98 911
3862.56 988
3863.15 1169
3863.73 1204
3864.32 1237
3864.91 1168
3865.49 1154
3866.08 1156
3866.67 990
3867.25 1031
3867.84 1103
3868.43 1111
3869.01 952
3869.60 944
3870.19 852
3870.77 891
3871.36 858
3871.95 894
3872.53 875
3873.12 848
3873.71 993
3874.29 845
3874.88 913
3875.47 1015
3876.05 974
3876.64 1025
3877.23 1103
3877.82 947
3878.40 902
3878.99 832
3879.58 893
3880.16 872
3880.75 940
3881.34 826
3881.93 958
3882.51 948
3883.10 931
3883.69 813
3884.28 721
3884.87 875
3885.45 895
3886.04 772
3886.63 792
3887.22 793
3887.80 757
3888.39 861
3888.98 856
3889.57 924
3890.16 1037
3890.74 939
3891.33 1016
3891.92 896
3892.51 941
3893.10 890
3893.69 971
3894.27 845
3894.86 867
3895.45 964
3896.04 817
3896.63 824
3897.22 874
3897.81 938
3898.40 801
3898.98 865
3899.57 861
3900.16 873
3900.75 872
3901.34 870
3901.93 890
3902.52 909
3903.11 898
3903.70 946
3904.29 915
3904.87 926
3905.46 803
3906.05 767
3906.64 858
3907.23 846
3907.82 879
3908.41 935
3909.00 942
3909.59 896
3910.18 864
3910.77 889
3911.36 865
3911.95 907
3912.54 797
3913.13 954
3913.72 743
3914.31 799
3914.90 947
3915.49 833
3916.08 754
3916.67 758
3917.26 718
3917.85 734
3918.44 773
3919.03 717
3919.62 848
3920.21 878
3920.80 914
3921.39 844
3921.98 855
3922.57 892
3923.16 820
3923.75 796
3924.34 794
3924.94 776
3925.53 742
3926.12 730
3926.71 677
3927.30 734
3927.89 722
3928.48 751
3929.07 805
3929.66 784
3930.25 786
3930.85 774
3931.44 667
3932.03 658
3932.62 683
3933.21 738
3933.80 687
3934.39 730
3934.99 779
3935.58 769
3936.17 674
3936.76 803
3937.35 779
3937.94 883
3938.54 696
3939.13 800
3939.72 804
3940.31 815
3940.90 762
3941.49 788
3942.09 849
3942.68 853
3943.27 860
3943.86 844
3944.46 788
3945.05 719
3945.64 802
3946.23 736
3946.82 806
3947.42 819
3948.01 797
3948.60 768
3949.20 759
3949.79 713
3950.38 724
3950.97 721
3951.57 780
3952.16 796
3952.75 797
3953.34 729
3953.94 823
3954.53 829
3955.12 741
3955.72 801
3956.31 818
3956.90 695
3957.50 686
3958.09 781
3958.68 736
3959.28 721
3959.87 746
3960.46 807
3961.06 834
3961.65 962
3962.24 912
3962.84 731
3963.43 719
3964.02 724
3964.62 852
3965.21 821
3965.81 942
3966.40 956
3966.99 798
3967.59 821
3968.18 834
3968.78 835
3969.37 776
3969.96 780
3970.56 818
3971.15 950
3971.75 778
3972.34 743
3972.94 941
3973.53 846
3974.12 771
3974.72 751
3975.31 871
3975.91 898
3976.50 888
3977.10 908
3977.69 862
3978.29 1080
3978.88 1210
3979.48 997
3980.07 978
3980.67 860
3981.26 842
3981.86 786
3982.45 748
3983.05 781
3983.64 846
3984.24 851
3984.83 802
3985.43 811
3986.02 852
3986.62 792
3987.21 807
3987.81 763
3988.40 742
3989.00 772
3989.60 768
3990.19 800
3990.79 807
3991.38 776
3991.98 772
3992.57 769
3993.17 852
3993.77 852
3994.36 782
3994.96 791
3995.55 853
3996.15 778
3996.75 668
3997.34 730
3997.94 797
3998.54 757
3999.13 818
3999.73 845
4000.32 800
4000.92 798
4001.52 874
4002.11 758
4002.71 749
4003.31 845
4003.90 829
4004.50 790
4005.10 789
4005.69 846
4006.29 801
4006.89 869
4007.49 820
4008.08 793
4008.68 798
4009.28 740
4009.87 846
4010.47 871
4011.07 816
4011.67 844
4012.26 791
4012.86 878
4013.46 913
4014.05 803
4014.65 733
4015.25 788
4015.85 799
4016.44 743
4017.04 849
4017.64 910
4018.24 913
4018.84 865
4019.43 860
4020.03 965
4020.63 851
4021.23 768
4021.83 767
4022.42 847
4023.02 883
4023.62 779
4024.22 832
4024.82 814
4025.41 832
4026.01 791
4026.61 895
4027.21 850
4027.81 921
4028.41 831
4029.01 835
4029.60 846
4030.20 805
4030.80 818
4031.40 1013
4032.00 958
4032.60 850
4033.20 880
4033.80 785
4034.39 865
4034.99 924
4035.59 978
4036.19 704
4036.79 721
4037.39 777
4037.99 843
4038.59 837
4039.19 813
4039.79 730
4040.39 739
4040.99 710
4041.59 780
4042.18 796
4042.78 860
4043.38 819
4043.98 697
4044.58 657
4045.18 719
4045.78 744
4046.38 819
4046.98 697
4047.58 787
4048.18 753
4048.78 692
4049.38 743
4049.98 775
4050.58 722
4051.18 788
4051.78 738
4052.38 732
4052.98 746
4053.58 815
4054.19 763
4054.79 699
4055.39 804
4055.99 749
4056.59 736
4057.19 770
4057.79 782
4058.39 807
4058.99 760
4059.59 717
4060.19 769
4060.79 751
4061.39 684
4061.99 573
4062.60 711
4063.20 643
4063.80 636
4064.40 679
4065.00 724
4065.60 729
4066.20 673
4066.80 649
4067.41 664
4068.01 712
4068.61 658
4069.21 710
4069.81 700
4070.41 715
4071.02 730
4071.62 682
4072.22 551
4072.82 645
4073.42 690
4074.02 672
4074.63 702
4075.23 719
4075.83 745
4076.43 718
4077.03 767
4077.64 770
4078.24 719
4078.84 772
4079.44 793
4080.05 750
4080.65 638
4081.25 725
4081.85 746
4082.46 776
4083.06 664
4083.66 682
4084.26 757
4084.87 645
4085.47 763
4086.07 728
4086.67 673
4087.28 730
4087.88 633
4088.48 701
4089.09 716
4089.69 725
4090.29 666
4090.90 656
4091.50 638
4092.10 716
4092.71 710
4093.31 728
4093.91 696
4094.52 696
4095.12 717
4095.72 711
4096.33 673
4096.93 717
4097.53 666
4098.14 647
4098.74 586
4099.34 654
4099.95 686
4100.55 693
4101.16 649
4101.76 613
4102.36 588
4102.97 572
4103.57 628
4104.18 647
4104.78 733
4105.38 740
4105.99 688
4106.59 675
4107.20 736
4107.80 676
4108.41 757
4109.01 811
4109.62 740
4110.22 701
4110.82 668
4111.43 662
4112.03 644
4112.64 592
4113.24 707
4113.85 694
4114.45 677
4115.06 723
4115.66 758
4116.27 652
4116.87 725
4117.48 754
4118.08 671
4118.69 624
4119.29 654
4119.90 677
4120.50 683
4121.11 626
4121.72 740
4122.32 739
4122.93 647
4123.53 707
4124.14 805
4124.74 759
4125.35 743
4125.95 680
4126.56 670
4127.17 649
4127.77 684
4128.38 627
4128.98 535
4129.59 643
4130.20 699
4130.80 612
4131.41 639
4132.01 663
4132.62 668
4133.23 739
4133.83 710
4134.44 768
4135.05 746
4135.65 756
4136.26 753
4136.87 783
4137.47 830
4138.08 899
4138.69 748
4139.29 766
4139.90 742
4140.51 712
4141.11 705
4141.72 802
4142.33 790
4142.93 789
4143.54 862
4144.15 839
4144.75 796
4145.36 795
4145.97 781
4146.58 780
4147.18 775
4147.79 693
4148.40 811
4149.01 782
4149.61 686
4150.22 640
4150.83 689
4151.44 747
4152.04 708
4152.65 640
4153.26 657
4153.87 806
4154.47 706
4155.08 717
4155.69 737
4156.30 656
4156.91 750
4157.51 720
4158.12 738
4158.73 752
4159.34 717
4159.95 632
4160.56 689
4161.16 728
4161.77 688
4162.38 768
4162.99 784
4163.60 983
4164.21 790
4164.81 842
4165.42 779
4166.03 1028
4166.64 1068
4167.25 966
4167.86 916
4168.47 879
4169.08 773
4169.69 829
4170.29 771
4170.90 700
4171.51 800
4172.12 854
4172.73 763
4173.34 697
4173.95 834
4174.56 787
4175.17 720
4175.78 746
4176.39 691
4177.00 839
4177.61 792
4178.22 779
4178.82 760
4179.43 773
4180.04 786
4180.65 834
4181.26 824
4181.87 719
4182.48 863
4183.09 790
4183.70 757
4184.31 750
4184.92 778
4185.53 806
4186.14 775
4186.75 682
4187.36 669
4187.97 634
4188.58 646
4189.19 802
4189.81 902
4190.42 756
4191.03 727
4191.64 859
4192.25 757
4192.86 836
4193.47 870
4194.08 906
4194.69 869
4195.30 836
4195.91 917
4196.52 831
4197.13 881
4197.74 963
4198.36 1023
4198.97 824
4199.58 821
4200.19 793
4200.80 903
4201.41 952
4202.02 917
4202.63 818
4203.25 786
4203.86 720
4204.47 767
4205.08 738
4205.69 673
4206.30 763
4206.92 735
4207.53 713
4208.14 728
4208.75 742
4209.36 745
4209.97 808
4210.59 797
4211.20 860
4211.81 855
4212.42 872
4213.03 836
4213.65 774
4214.26 740
4214.87 803
4215.48 778
4216.10 891
4216.71 903
4217.32 873
4217.93 893
4218.55 1001
4219.16 1071
4219.77 994
4220.38 1004
4221.00 1036
4221.61 1044
4222.22 1170
4222.83 1146
4223.45 1084
4224.06 1312
4224.67 1300
4225.29 1210
4225.90 1314
4226.51 1472
4227.13 1447
4227.74 1610
4228.35 1704
4228.96 1776
4229.58 1583
4230.19 1617
4230.80 1970
4231.42 1982
4232.03 1979
4232.65 1889
4233.26 1771
4233.87 2064
4234.49 2241
4235.10 2500
4235.71 2514
4236.33 2771
4236.94 2437
4237.56 2539
4238.17 2422
4238.78 2215
4239.40 1901
4240.01 1809
4240.63 1654
4241.24 1405
4241.85 1198
4242.47 1290
4243.08 1261
4243.70 1234
4244.31 1247
4244.93 1265
4245.54 1198
4246.15 1206
4246.77 1209
4247.38 1158
4248.00 1074
4248.61 1094
4249.23 1132
4249.84 1160
4250.46 1177
4251.07 1103
4251.69 1147
4252.30 1218
4252.92 1150
4253.53 1144
4254.15 1173
4254.76 1073
4255.38 1132
4255.99 1299
4256.61 1071
4257.22 1045
4257.84 1048
4258.45 1007
4259.07 862
4259.69 818
4260.30 941
4260.92 930
4261.53 937
4262.15 893
4262.76 863
4263.38 885
4263.99 810
4264.61 1027
4265.23 1014
4265.84 1011
4266.46 828
4267.07 876
4267.69 776
4268.31 847
4268.92 859
4269.54 957
4270.16 926
4270.77 911
4271.39 823
4272.00 746
4272.62 888
4273.24 781
4273.85 787
4274.47 853
4275.09 893
4275.70 1016
4276.32 1000
4276.94 976
4277.55 864
4278.17 859
4278.79 884
4279.40 851
4280.02 906
4280.64 793
4281.26 873
4281.87 924
4282.49 809
4283.11 787
4283.72 777
4284.34 746
4284.96 710
4285.58 740
4286.19 877
4286.81 872
4287.43 801
4288.05 728
4288.66 800
4289.28 858
4289.90 814
4290.52 769
4291.13 774
4291.75 730
4292.37 700
4292.99 751
4293.61 765
4294.22 732
4294.84 801
4295.46 715
4296.08 742
4296.70 673
4297.31 688
4297.93 687
4298.55 786
4299.17 860
4299.79 784
4300.41 816
4301.03 792
4301.64 654
4302.26 557
4302.88 645
4303.50 674
4304.12 796
4304.74 816
4305.36 820
4305.97 784
4306.59 722
4307.21 731
4307.83 752
4308.45 626
4309.07 709
4309.69 822
4310.31 822
4310.93 699
4311.55 825
4312.17 815
4312.78 791
4313.40 684
4314.02 704
4314.64 710
4315.26 736
4315.88 814
4316.50 817
4317.12 806
4317.74 768
4318.36 790
4318.98 828
4319.60 764
4320.22 759
4320.84 754
4321.46 760
4322.08 825
4322.70 794
4323.32 860
4323.94 792
4324.56 694
4325.18 702
4325.80 773
4326.42 856
4327.04 733
4327.66 828
4328.28 826
4328.90 799
4329.52 830
4330.14 873
4330.76 731
4331.39 723
4332.01 830
4332.63 783
4333.25 980
4333.87 932
4334.49 914
4335.11 943
4335.73 990
4336.35 968
4336.97 1099
4337.59 1048
4338.22 1185
4338.84 1316
4339.46 1349
4340.08 1274
4340.70 1329
4341.32 1239
4341.94 1326
4342.57 1122
4343.19 1198
4343.81 1255
4344.43 1427
4345.05 1643
4345.67 1967
4346.29 1967
4346.92 2262
4347.54 2447
4348.16 2482
4348.78 2518
4349.40 2090
4350.03 1842
4350.65 1811
4351.27 1613
4351.89 1456
4352.51 1325
4353.14 1116
4353.76 1247
4354.38 1081
4355.00 972
4355.63 943
4356.25 855
4356.87 818
4357.49 933
4358.12 885
4358.74 1051
4359.36 978
4359.98 975
4360.61 948
4361.23 852
4361.85 927
4362.48 998
4363.10 948
4363.72 1001
4364.34 979
4364.97 966
4365.59 995
4366.21 925
4366.84 944
4367.46 980
4368.08 985
4368.71 952
4369.33 828
4369.95 819
4370.58 816
4371.20 833
4371.82 709
4372.45 784
4373.07 795
4373.70 905
4374.32 885
4374.94 794
4375.57 748
4376.19 837
4376.81 823
4377.44 884
4378.06 764
4378.69 684
4379.31 764
4379.94 749
4380.56 809
4381.18 795
4381.81 689
4382.43 828
4383.06 855
4383.68 959
4384.31 875
4384.93 763
4385.55 796
4386.18 937
4386.80 779
4387.43 782
4388.05 785
4388.68 818
4389.30 719
4389.93 738
4390.55 779
4391.18 703
4391.80 710
4392.43 755
4393.05 733
4393.68 712
4394.30 682
4394.93 684
4395.55 720
4396.18 824
4396.80 820
4397.43 678
4398.05 658
4398.68 690
4399.31 645
4399.93 731
4400.56 814
4401.18 784
4401.81 652
4402.43 593
4403.06 696
4403.69 720
4404.31 727
4404.94 729
4405.56 732
4406.19 783
4406.82 798
4407.44 705
4408.07 637
4408.69 602
4409.32 611
4409.95 727
4410.57 696
4411.20 623
4411.83 602
4412.45 721
4413.08 775
4413.71 709
4414.33 690
4414.96 700
4415.59 691
4416.21 690
4416.84 773
4417.47 772
4418.09 878
4418.72 768
4419.35 738
4419.97 657
4420.60 728
4421.23 804
4421.85 627
4422.48 703
4423.11 716
4423.74 763
4424.36 672
4424.99 678
4425.62 703
4426.25 698
4426.87 704
4427.50 736
4428.13 663
4428.76 658
4429.38 733
4430.01 705
4430.64 687
4431.27 594
4431.89 719
4432.52 718
4433.15 669
4433.78 700
4434.41 713
4435.03 756
4435.66 686
4436.29 628
4436.92 748
4437.55 779
4438.18 747
4438.80 716
4439.43 590
4440.06 754
4440.69 713
4441.32 851
4441.95 725
4442.57 654
4443.20 670
4443.83 581
4444.46 626
4445.09 722
4445.72 809
4446.35 771
4446.98 709
4447.61 690
4448.23 624
4448.86 602
4449.49 679
4450.12 609
4450.75 647
4451.38 646
4452.01 619
4452.64 663
4453.27 706
4453.90 787
4454.53 743
4455.16 694
4455.79 839
4456.42 853
4457.05 951
4457.67 891
4458.30 871
4458.93 917
4459.56 785
4460.19 711
4460.82 696
4461.45 704
4462.08 747
4462.71 761
4463.34 713
4463.97 662
4464.60 604
4465.23 571
4465.86 477
4466.49 507
4467.13 665
4467.76 675
4468.39 570
4469.02 619
4469.65 642
4470.28 669
4470.91 705
4471.54 742
4472.17 737
4472.80 642
4473.43 742
4474.06 722
4474.69 628
4475.32 719
4475.95 682
4476.59 698
4477.22 656
4477.85 704
4478.48 865
4479.11 715
4479.74 659
4480.37 662
4481.00 734
4481.64 754
4482.27 621
4482.90 628
4483.53 596
4484.16 696
4484.79 646
4485.42 682
4486.06 683
4486.69 609
4487.32 609
4487.95 701
4488.58 703
4489.22 642
4489.85 616
4490.48 650
4491.11 680
4491.74 753
4492.38 801
4493.01 694
4493.64 704
4494.27 698
4494.90 669
4495.54 670
4496.17 696
4496.80 646
4497.43 633
4498.07 722
4498.70 784
4499.33 711
4499.96 733
4500.60 747
4501.23 815
4501.86 793
4502.50 830
4503.13 973
4503.76 840
4504.39 776
4505.03 869
4505.66 823
4506.29 890
4506.93 933
4507.56 654
4508.19 643
4508.83 781
4509.46 659
4510.09 721
4510.73 728
4511.36 794
4511.99 805
4512.63 717
4513.26 676
4513.89 760
4514.53 760
4515.16 792
4515.80 793
4516.43 706
4517.06 728
4517.70 682
4518.33 698
4518.97 722
4519.60 708
4520.23 623
4520.87 636
4521.50 747
4522.14 792
4522.77 838
4523.40 781
4524.04 734
4524.67 781
4525.31 608
4525.94 754
4526.58 717
4527.21 798
4527.85 849
4528.48 940
4529.12 894
4529.75 931
4530.38 914
4531.02 947
4531.65 997
4532.29 1196
4532.92 1131
4533.56 1040
4534.19 1128
4534.83 1159
4535.46 1001
4536.10 1065
4536.74 1032
4537.37 872
4538.01 713
4538.64 699
4539.28 696
4539.91 681
4540.55 747
4541.18 766
4541.82 702
4542.45 639
4543.09 703
4543.73 621
4544.36 681
4545.00 717
4545.63 709
4546.27 663
4546.91 575
4547.54 616
4548.18 645
4548.81 758
4549.45 674
4550.09 622
4550.72 684
4551.36 727
4551.99 783
4552.63 740
4553.27 824
4553.90 813
4554.54 720
4555.18 674
4555.81 690
4556.45 711
4557.09 749
4557.72 777
4558.36 747
4559.00 698
4559.63 636
4560.27 589
4560.91 689
4561.54 631
4562.18 629
4562.82 682
4563.46 662
4564.09 668
4564.73 567
4565.37 661
4566.00 704
4566.64 697
4567.28 679
4567.92 759
4568.55 763
4569.19 644
4569.83 725
4570.47 654
4571.10 790
4571.74 727
4572.38 650
4573.02 653
4573.66 768
4574.29 693
4574.93 677
4575.57 634
4576.21 685
4576.85 666
4577.48 646
4578.12 657
4578.76 624
4579.40 683
4580.04 649
4580.67 690
4581.31 646
4581.95 630
4582.59 672
4583.23 726
4583.87 664
4584.51 678
4585.14 680
4585.78 653
4586.42 644
4587.06 658
4587.70 656
4588.34 700
4588.98 788
4589.62 843
4590.26 905
4590.89 963
4591.53 979
4592.17 1040
4592.81 1011
4593.45 1056
4594.09 1029
4594.73 982
4595.37 923
4596.01 852
4596.65 895
4597.29 837
4597.93 759
4598.57 802
4599.21 708
4599.85 663
4600.49 750
4601.12 791
4601.76 813
4602.40 906
4603.04 781
4603.68 654
4604.32 798
4604.96 818
4605.60 784
4606.24 789
4606.88 852
4607.52 764
4608.17 775
4608.81 783
4609.45 776
4610.09 759
4610.73 763
4611.37 695
4612.01 765
4612.65 823
4613.29 904
4613.93 780
4614.57 697
4615.21 722
4615.85 659
4616.49 632
4617.13 678
4617.77 718
4618.41 769
4619.06 704
4619.70 716
4620.34 729
4620.98 762
4621.62 701
4622.26 682
4622.90 750
4623.54 691
4624.19 811
4624.83 802
4625.47 672
4626.11 602
4626.75 658
4627.39 673
4628.03 718
4628.68 655
4629.32 657
4629.96 642
4630.60 645
4631.24 586
4631.89 817
4632.53 744
4633.17 701
4633.81 771
4634.45 699
4635.10 650
4635.74 795
4636.38 673
4637.02 683
4637.66 738
4638.31 826
4638.95 782
4639.59 719
4640.23 775
4640.88 799
4641.52 823
4642.16 812
4642.80 695
4643.45 680
4644.09 674
4644.73 668
4645.38 673
4646.02 721
4646.66 717
4647.30 699
4647.95 689
4648.59 750
4649.23 707
4649.88 637
4650.52 744
4651.16 717
4651.81 620
4652.45 673
4653.09 606
4653.74 628
4654.38 691
4655.02 683
4655.67 732
4656.31 656
4656.95 682
4657.60 652
4658.24 580
4658.89 634
4659.53 597
4660.17 647
4660.82 637
4661.46 695
4662.10 710
4662.75 733
4663.39 718
4664.04 672
4664.68 664
4665.33 716
4665.97 649
4666.61 657
4667.26 683
4667.90 630
4668.55 613
4669.19 662
4669.84 603
4670.48 694
4671.12 646
4671.77 727
4672.41 692
4673.06 688
4673.70 725
4674.35 711
4674.99 795
4675.64 727
4676.28 779
4676.93 730
4677.57 783
4678.22 728
4678.86 638
4679.51 644
4680.15 672
4680.80 715
4681.44 734
4682.09 761
4682.74 778
4683.38 775
4684.03 701
4684.67 679
4685.32 782
4685.96 752
4686.61 789
4687.25 737
4687.90 727
4688.55 782
4689.19 781
4689.84 655
4690.48 680
4691.13 636
4691.78 765
4692.42 739
4693.07 645
4693.71 560
4694.36 574
4695.01 662
4695.65 732
4696.30 700
4696.95 719
4697.59 719
4698.24 742
4698.89 858
4699.53 879
4700.18 911
4700.83 838
4701.47 888
4702.12 1013
4702.77 945
4703.41 832
4704.06 788
4704.71 727
4705.35 613
4706.00 541
4706.65 616
4707.29 681
4707.94 625
4708.59 635
4709.24 697
4709.88 820
4710.53 748
4711.18 679
4711.83 687
4712.47 810
4713.12 768
4713.77 715
4714.42 689
4715.06 668
4715.71 693
4716.36 785
4717.01 784
4717.65 801
4718.30 740
4718.95 703
4719.60 767
4720.25 769
4720.89 713
4721.54 745
4722.19 685
4722.84 740
4723.49 690
4724.13 737
4724.78 766
4725.43 805
4726.08 760
4726.73 753
4727.38 738
4728.03 851
4728.67 881
4729.32 810
4729.97 813
4730.62 832
4731.27 754
4731.92 747
4732.57 809
4733.22 728
4733.86 752
4734.51 707
4735.16 730
4735.81 747
4736.46 712
4737.11 708
4737.76 617
4738.41 678
4739.06 825
4739.71 709
4740.36 866
4741.01 881
4741.65 786
4742.30 762
4742.95 770
4743.60 676
4744.25 690
4744.90 756
4745.55 773
4746.20 732
4746.85 702
4747.50 679
4748.15 660
4748.80 695
4749.45 726
4750.10 672
4750.75 698
4751.40 807
4752.05 796
4752.70 810
4753.35 804
4754.00 843
4754.65 927
4755.30 697
4755.95 716
4756.61 774
4757.26 813
4757.91 767
4758.56 720
4759.21 720
4759.86 783
4760.51 744
4761.16 604
4761.81 683
4762.46 650
4763.11 679
4763.76 710
4764.41 734
4765.07 839
4765.72 791
4766.37 784
4767.02 881
4767.67 851
4768.32 988
4768.97 851
4769.62 733
4770.28 894
4770.93 956
4771.58 831
4772.23 924
4772.88 874
4773.53 757
4774.19 769
4774.84 740
4775.49 705
4776.14 691
4776.79 680
4777.44 758
4778.10 705
4778.75 660
4779.40 735
4780.05 663
4780.70 766
4781.36 690
4782.01 757
4782.66 715
4783.31 783
4783.97 755
4784.62 812
4785.27 738
4785.92 712
4786.58 711
4787.23 715
4787.88 700
4788.53 680
4789.19 735
4789.84 713
4790.49 784
4791.15 802
4791.80 732
4792.45 697
4793.10 647
4793.76 705
4794.41 648
4795.06 653
4795.72 692
4796.37 649
4797.02 631
4797.68 713
4798.33 728
4798.98 732
4799.64 749
4800.29 799
4800.94 894
4801.60 658
4802.25 680
4802.90 763
4803.56 642
4804.21 709
4804.87 732
4805.52 648
4806.17 800
4806.83 836
4807.48 640
4808.14 768
4808.79 793
4809.44 664
4810.10 648
4810.75 756
4811.41 750
4812.06 739
4812.71 626
4813.37 686
4814.02 665
4814.68 698
4815.33 726
4815.99 822
4816.64 762
4817.30 676
4817.95 627
4818.61 682
4819.26 681
4819.92 742
4820.57 794
4821.23 871
4821.88 733
4822.53 798
4823.19 971
4823.85 735
4824.50 795
4825.16 891
4825.81 895
4826.47 864
4827.12 972
4827.78 1014
4828.43 852
4829.09 734
4829.74 813
4830.40 865
4831.05 807
4831.71 700
4832.37 725
4833.02 808
4833.68 831
4834.33 875
4834.99 924
4835.64 888
4836.30 952
4836.96 1050
4837.61 967
4838.27 926
4838.92 929
4839.58 914
4840.24 1081
4840.89 914
4841.55 942
4842.21 1097
4842.86 1112
4843.52 1162
4844.18 1179
4844.83 1041
4845.49 1009
4846.14 1052
4846.80 1077
4847.46 1118
4848.11 1252
4848.77 1353
4849.43 1296
4850.09 1359
4850.74 1358
4851.40 1412
4852.06 1597
4852.71 1466
4853.37 1407
4854.03 1524
4854.68 1408
4855.34 1291
4856.00 1322
4856.66 1424
4857.31 1281
4857.97 1450
4858.63 1444
4859.29 1478
4859.94 1513
4860.60 1445
4861.26 1395
4861.92 1379
4862.57 1364
4863.23 1397
4863.89 1250
4864.55 1237
4865.21 1257
4865.86 1178
4866.52 1358
4867.18 1384
4867.84 1499
4868.50 1545
4869.15 1374
4869.81 1351
4870.47 1193
4871.13 1175
4871.79 1138
4872.45 1193
4873.10 1288
4873.76 1098
4874.42 1070
4875.08 1028
4875.74 1095
4876.40 1134
4877.06 1175
4877.71 1275
4878.37 1180
4879.03 1110
4879.69 1060
4880.35 1079
4881.01 1027
4881.67 1102
4882.33 1167
4882.99 1003
4883.65 966
4884.30 949
4884.96 937
4885.62 822
4886.28 928
4886.94 997
4887.60 992
4888.26 928
4888.92 982
4889.58 1073
4890.24 1049
4890.90 1035
4891.56 1053
4892.22 1100
4892.88 1037
4893.54 1048
4894.20 991
4894.86 1046
4895.52 913
4896.18 861
4896.84 835
4897.50 893
4898.16 935
4898.82 934
4899.48 917
4900.14 878
4900.80 893
4901.46 948
4902.12 960
4902.78 911
4903.44 857
4904.10 772
4904.76 863
4905.42 967
4906.08 842
4906.74 780
4907.40 800
4908.06 840
4908.73 847
4909.39 885
4910.05 783
4910.71 657
4911.37 809
4912.03 851
4912.69 797
4913.35 863
4914.01 889
4914.68 879
4915.34 803
4916.00 788
4916.66 739
4917.32 740
4917.98 699
4918.64 691
4919.31 668
4919.97 657
4920.63 676
4921.29 722
4921.95 581
4922.61 621
4923.28 796
4923.94 799
4924.60 742
4925.26 747
4925.92 733
4926.59 746
4927.25 794
4927.91 804
4928.57 780
4929.23 796
4929.90 835
4930.56 786
4931.22 728
4931.88 769
4932.55 941
4933.21 795
4933.87 693
4934.53 705
4935.20 766
4935.86 710
4936.52 661
4937.18 705
4937.85 735
4938.51 710
4939.17 717
4939.84 648
4940.50 655
4941.16 719
4941.82 748
4942.49 731
4943.15 677
4943.81 545
4944.48 600
4945.14 595
4945.80 715
4946.47 770
4947.13 744
4947.79 693
4948.46 661
4949.12 627
4949.79 645
4950.45 666
4951.11 704
4951.78 660
4952.44 584
4953.10 560
4953.77 601
4954.43 585
4955.10 627
4955.76 644
4956.42 683
4957.09 748
4957.75 628
4958.42 656
4959.08 755
4959.74 648
4960.41 537
4961.07 703
4961.74 734
4962.40 652
4963.07 670
4963.73 680
4964.40 676
4965.06 719
4965.73 702
4966.39 752
4967.05 782
4967.72 743
4968.38 736
4969.05 780
4969.71 717
4970.38 620
4971.04 621
4971.71 769
4972.37 684
4973.04 585
4973.70 677
4974.37 661
4975.04 595
4975.70 589
4976.37 738
4977.03 686
4977.70 668
4978.36 738
4979.03 591
4979.69 560
4980.36 511
4981.03 588
4981.69 662
4982.36 674
4983.02 600
4983.69 651
4984.35 665
4985.02 635
4985.69 618
4986.35 654
4987.02 612
4987.68 583
4988.35 661
4989.02 549
4989.68 565
4990.35 657
4991.02 680
4991.68 674
4992.35 619
4993.02 610
4993.68 674
4994.35 616
4995.02 556
4995.68 551
4996.35 592
4997.02 525
4997.68 616
4998.35 650
4999.02 661
4999.68 655
5000.35 658
5001.02 635
5001.68 554
5002.35 516
5003.02 597
5003.69 531
5004.35 599
5005.02 593
5005.69 647
5006.35 563
5007.02 605
5007.69 656
5008.36 620
5009.02 616
5009.69 628
5010.36 667
5011.03 544
5011.70 573
5012.36 704
5013.03 609
5013.70 593
5014.37 548
5015.04 564
5015.70 580
5016.37 465
5017.04 558
5017.71 602
5018.38 558
5019.04 662
5019.71 680
5020.38 727
5021.05 721
5021.72 582
5022.39 652
5023.05 748
5023.72 759
5024.39 800
5025.06 736
5025.73 778
5026.40 776
5027.07 707
5027.74 795
5028.40 853
5029.07 683
5029.74 637
5030.41 561
5031.08 605
5031.75 697
5032.42 595
5033.09 630
5033.76 642
5034.43 556
5035.10 584
5035.76 533
5036.43 555
5037.10 559
5037.77 521
5038.44 534
5039.11 628
5039.78 523
5040.45 493
5041.12 583
5041.79 554
5042.46 564
5043.13 659
5043.80 599
5044.47 646
5045.14 618
5045.81 612
5046.48 613
5047.15 669
5047.82 658
5048.49 547
5049.16 622
5049.83 564
5050.50 557
5051.17 523
5051.84 496
5052.51 589
5053.18 475
5053.85 478
5054.52 572
5055.20 546
5055.87 570
5056.54 528
5057.21 597
5057.88 508
5058.55 513
5059.22 620
5059.89 573
5060.56 600
5061.23 498
5061.90 562
5062.58 638
5063.25 588
5063.92 535
5064.59 526
5065.26 513
5065.93 489
5066.60 496
5067.27 677
5067.95 689
5068.62 576
5069.29 556
5069.96 569
5070.63 513
5071.30 562
5071.98 616
5072.65 552
5073.32 527
5073.99 585
5074.66 584
5075.34 574
5076.01 567
5076.68 583
5077.35 590
5078.02 664
5078.70 581
5079.37 547
5080.04 602
5080.71 558
5081.39 624
5082.06 577
5082.73 628
5083.40 592
5084.08 561
5084.75 536
5085.42 609
5086.09 528
5086.77 574
5087.44 575
5088.11 603
5088.79 535
5089.46 591
5090.13 584
5090.80 677
5091.48 624
5092.15 747
5092.82 720
5093.50 673
5094.17 657
5094.84 614
5095.52 592
5096.19 683
5096.86 598
5097.54 643
5098.21 648
5098.88 546
5099.56 578
5100.23 569
5100.90 623
5101.58 631
5102.25 654
5102.93 635
5103.60 622
5104.27 584
5104.95 651
5105.62 655
5106.30 647
5106.97 681
5107.64 608
5108.32 576
5108.99 628
5109.67 695
5110.34 691
5111.02 642
5111.69 630
5112.36 614
5113.04 614
5113.71 559
5114.39 607
5115.06 556
5115.74 551
5116.41 491
5117.09 500
5117.76 504
5118.44 540
5119.11 663
5119.79 763
5120.46 685
5121.14 628
5121.81 751
5122.49 743
5123.16 725
5123.84 661
5124.51 640
5125.19 644
5125.86 563
5126.54 626
5127.21 581
5127.89 524
5128.56 561
5129.24 638
5129.92 596
5130.59 578
5131.27 663
5131.94 673
5132.62 578
5133.29 634
5133.97 637
5134.65 639
5135.32 665
5136.00 659
5136.67 619
5137.35 719
5138.03 593
5138.70 636
5139.38 744
5140.05 796
5140.73 728
5141.41 618
5142.08 618
5142.76 633
5143.44 612
5144.11 584
5144.79 590
5145.47 633
5146.14 582
5146.82 545
5147.50 586
5148.17 600
5148.85 541
5149.53 587
5150.20 552
5150.88 627
5151.56 546
5152.24 572
5152.91 540
5153.59 553
5154.27 569
5154.94 552
5155.62 518
5156.30 590
5156.98 534
5157.65 485
5158.33 643
5159.01 555
5159.69 469
5160.36 580
5161.04 632
5161.72 589
5162.40 590
5163.07 513
5163.75 634
5164.43 603
5165.11 548
5165.79 538
5166.46 672
5167.14 654
5167.82 580
5168.50 570
5169.18 581
5169.86 606
5170.53 705
5171.21 602
5171.89 564
5172.57 589
5173.25 562
5173.93 514
5174.60 515
5175.28 583
5175.96 565
5176.64 555
5177.32 529
5178.00 608
5178.68 614
5179.36 619
5180.03 517
5180.71 576
5181.39 465
5182.07 484
5182.75 605
5183.43 543
5184.11 628
5184.79 521
5185.47 593
5186.15 549
5186.83 600
5187.51 519
5188.18 506
5188.86 575
5189.54 579
5190.22 622
5190.90 483
5191.58 460
5192.26 456
5192.94 561
5193.62 537
5194.30 542
5194.98 529
5195.66 561
5196.34 522
5197.02 487
5197.70 575
5198.38 569
5199.06 555
5199.74 571
5200.42 574
5201.10 574
5201.78 623
5202.46 563
5203.14 509
5203.82 535
5204.50 602
5205.19 613
5205.87 634
5206.55 626
5207.23 594
5207.91 551
5208.59 590
5209.27 634
5209.95 693
5210.63 621
5211.31 667
5211.99 689
5212.67 694
5213.36 801
5214.04 704
5214.72 676
5215.40 700
5216.08 574
5216.76 597
5217.44 606
5218.12 664
5218.81 637
5219.49 650
5220.17 691
5220.85 657
5221.53 689
5222.21 702
5222.90 656
5223.58 661
5224.26 698
5224.94 750
5225.62 755
5226.30 645
5226.99 570
5227.67 604
5228.35 573
5229.03 546
5229.71 620
5230.40 707
5231.08 603
5231.76 600
5232.44 628
5233.13 580
5233.81 608
5234.49 596
5235.17 636
5235.86 562
5236.54 656
5237.22 601
5237.90 481
5238.59 606
5239.27 572
5239.95 552
5240.64 577
5241.32 619
5242.00 641
5242.68 592
5243.37 678
5244.05 603
5244.73 613
5245.42 600
5246.10 578
5246.78 529
5247.47 576
5248.15 603
5248.83 606
5249.52 732
5250.20 613
5250.88 642
5251.57 687
5252.25 714
5252.93 659
5253.62 549
5254.30 636
5254.99 647
5255.67 546
5256.35 520
5257.04 490
5257.72 429
5258.41 525
5259.09 514
5259.77 458
5260.46 547
5261.14 601
5261.83 691
5262.51 731
5263.20 723
5263.88 632
5264.56 619
5265.25 572
5265.93 629
5266.62 653
5267.30 577
5267.99 525
5268.67 542
5269.36 567
5270.04 627
5270.73 548
5271.41 547
5272.10 588
5272.78 574
5273.47 585
5274.15 540
5274.84 569
5275.52 504
5276.21 588
5276.89 555
5277.58 596
5278.26 602
5278.95 583
5279.63 530
5280.32 580
5281.00 753
5281.69 768
5282.38 673
5283.06 796
5283.75 674
5284.43 691
5285.12 822
5285.80 781
5286.49 745
5287.18 790
5287.86 668
5288.55 587
5289.23 517
5289.92 626
5290.61 601
5291.29 578
5291.98 564
5292.66 640
5293.35 538
5294.04 550
5294.72 650
5295.41 660
5296.10 627
5296.78 592
5297.47 632
5298.16 633
5298.84 591
5299.53 582
5300.22 587
5300.90 707
5301.59 673
5302.28 602
5302.96 592
5303.65 605
5304.34 542
5305.03 555
5305.71 634
5306.40 541
5307.09 590
5307.77 596
5308.46 670
5309.15 728
5309.84 565
5310.52 481
5311.21 647
5311.90 620
5312.59 564
5313.27 607
5313.96 626
5314.65 611
5315.34 669
5316.02 707
5316.71 620
5317.40 576
5318.09 574
5318.78 631
5319.46 640
5320.15 670
5320.84 667
5321.53 751
5322.22 692
5322.90 790
5323.59 735
5324.28 656
5324.97 704
5325.66 683
5326.35 610
5327.04 588
5327.72 554
5328.41 599
5329.10 603
5329.79 604
5330.48 581
5331.17 634
5331.86 580
5332.54 585
5333.23 578
5333.92 604
5334.61 599
5335.30 523
5335.99 553
5336.68 627
5337.37 602
5338.06 565
5338.75 599
5339.44 655
5340.12 651
5340.81 556
5341.50 670
5342.19 685
5342.88 561
5343.57 691
5344.26 651
5344.95 544
5345.64 623
5346.33 567
5347.02 588
5347.71 627
5348.40 763
5349.09 817
5349.78 743
5350.47 665
5351.16 695
5351.85 785
5352.54 773
5353.23 786
5353.92 782
5354.61 746
5355.30 799
5355.99 582
5356.68 520
5357.37 576
5358.06 539
5358.75 557
5359.44 587
5360.14 636
5360.83 578
5361.52 615
5362.21 533
5362.90 516
5363.59 529
5364.28 561
5364.97 620
5365.66 547
5366.35 518
5367.04 485
5367.74 532
5368.43 506
5369.12 514
5369.81 571
5370.50 528
5371.19 497
5371.88 510
5372.57 522
5373.27 510
5373.96 590
5374.65 516
5375.34 538
5376.03 464
5376.72 483
5377.42 480
5378.11 486
5378.80 481
5379.49 506
5380.18 528
5380.88 528
5381.57 536
5382.26 583
5382.95 475
5383.64 555
5384.34 491
5385.03 523
5385.72 520
5386.41 588
5387.11 594
5387.80 542
5388.49 487
5389.18 533
5389.88 631
5390.57 594
5391.26 662
5391.95 634
5392.65 525
5393.34 563
5394.03 573
5394.72 622
5395.42 587
5396.11 547
5396.80 464
5397.50 473
5398.19 498
5398.88 537
5399.58 570
5400.27 496
5400.96 423
5401.66 480
5402.35 482
5403.04 494
5403.74 497
5404.43 543
5405.12 546
5405.82 541
5406.51 585
5407.20 582
5407.90 483
5408.59 545
5409.28 606
5409.98 674
5410.67 532
5411.37 630
5412.06 613
5412.75 544
5413.45 470
5414.14 465
5414.84 583
5415.53 524
5416.23 517
5416.92 503
5417.61 542
5418.31 583
5419.00 538
5419.70 487
5420.39 470
5421.09 490
5421.78 620
5422.48 507
5423.17 497
5423.87 468
5424.56 489
5425.25 417
5425.95 494
5426.64 549
5427.34 575
5428.03 560
5428.73 502
5429.42 610
5430.12 583
5430.82 501
5431.51 551
5432.21 530
5432.90 492
5433.60 492
5434.29 535
5434.99 622
5435.68 606
5436.38 657
5437.07 618
5437.77 690
5438.47 602
5439.16 664
5439.86 667
5440.55 573
5441.25 599
5441.94 657
5442.64 720
5443.34 680
5444.03 610
5444.73 726
5445.42 663
5446.12 672
5446.82 583
5447.51 725
5448.21 697
5448.91 753
5449.60 811
5450.30 796
5450.99 742
5451.69 781
5452.39 703
5453.08 601
5453.78 660
5454.48 694
5455.17 639
5455.87 674
5456.57 660
5457.27 669
5457.96 525
5458.66 541
5459.36 651
5460.05 692
5460.75 703
5461.45 718
5462.14 598
5462.84 702
5463.54 691
5464.24 703
5464.93 745
5465.63 815
5466.33 794
5467.03 736
5467.72 815
5468.42 821
5469.12 753
5469.82 653
5470.51 688
5471.21 676
5471.91 587
5472.61 708
5473.31 703
5474.00 714
5474.70 696
5475.40 681
5476.10 719
5476.80 737
5477.49 842
5478.19 833
5478.89 767
5479.59 936
5480.29 1050
5480.99 981
5481.68 1032
5482.38 1033
5483.08 1021
5483.78 1007
5484.48 1061
5485.18 1016
5485.88 986
5486.57 897
5487.27 846
5487.97 1011
5488.67 784
5489.37 814
5490.07 832
5490.77 834
5491.47 893
5492.17 857
5492.87 775
5493.56 672
5494.26 895
5494.96 948
5495.66 1009
5496.36 949
5497.06 1033
5497.76 1038
5498.46 1103
5499.16 1214
5499.86 1289
5500.56 1481
5501.26 1616
5501.96 1750
5502.66 1829
5503.36 1797
5504.06 1630
5504.76 1533
5505.46 1546
5506.16 1339
5506.86 1045
5507.56 1076
5508.26 1075
5508.96 913
5509.66 888
5510.36 871
5511.06 793
5511.76 805
5512.46 808
5513.16 928
5513.86 893
5514.56 807
5515.26 887
5515.96 864
5516.66 778
5517.36 944
5518.07 879
5518.77 778
5519.47 924
5520.17 855
5520.87 964
5521.57 864
5522.27 808
5522.97 942
5523.67 896
5524.37 827
5525.08 822
5525.78 760
5526.48 748
5527.18 674
5527.88 720
5528.58 682
5529.28 797
5529.99 720
5530.69 824
5531.39 693
5532.09 739
5532.79 732
5533.49 664
5534.20 628
5534.90 628
5535.60 652
5536.30 624
5537.00 698
5537.70 673
5538.41 570
5539.11 600
5539.81 650
5540.51 709
5541.22 684
5541.92 684
5542.62 567
5543.32 633
5544.02 645
5544.73 651
5545.43 662
5546.13 637
5546.84 599
5547.54 590
5548.24 616
5548.94 614
5549.65 631
5550.35 616
5551.05 647
5551.75 646
5552.46 648
5553.16 590
5553.86 604
5554.57 643
5555.27 510
5555.97 579
5556.68 670
5557.38 598
5558.08 628
5558.79 603
5559.49 611
5560.19 555
5560.90 649
5561.60 599
5562.30 575
5563.01 660
5563.71 647
5564.41 691
5565.12 592
5565.82 521
5566.53 651
5567.23 615
5567.93 554
5568.64 559
5569.34 598
5570.05 585
5570.75 631
5571.45 589
5572.16 625
5572.86 608
5573.57 705
5574.27 548
5574.98 557
5575.68 562
5576.38 529
5577.09 597
5577.79 667
5578.50 627
5579.20 541
5579.91 569
5580.61 521
5581.32 563
5582.02 587
5582.73 546
5583.43 561
5584.14 559
5584.84 557
5585.55 522
5586.25 487
5586.96 528
5587.66 487
5588.37 554
5589.07 563
5589.78 518
5590.48 573
5591.19 533
5591.89 506
5592.60 570
5593.31 593
5594.01 535
5594.72 602
5595.42 559
5596.13 495
5596.83 613
5597.54 513
5598.25 538
5598.95 632
5599.66 586
5600.36 590
5601.07 576
5601.78 593
5602.48 585
5603.19 603
5603.89 543
5604.60 573
5605.31 527
5606.01 520
5606.72 530
5607.43 538
5608.13 562
5608.84 533
5609.54 575
5610.25 634
5610.96 552
5611.66 556
5612.37 613
5613.08 550
5613.79 522
5614.49 481
5615.20 513
5615.91 580
5616.61 592
5617.32 592
5618.03 505
5618.73 577
5619.44 584
5620.15 493
5620.86 542
5621.56 544
5622.27 529
5622.98 486
5623.69 565
5624.39 545
5625.10 418
5625.81 433
5626.52 527
5627.22 518
5627.93 545
5628.64 495
5629.35 569
5630.05 523
5630.76 538
5631.47 614
5632.18 538
5632.89 588
5633.59 519
5634.30 462
5635.01 441
5635.72 494
5636.43 591
5637.14 532
5637.84 578
5638.55 548
5639.26 592
5639.97 643
5640.68 635
5641.39 544
5642.10 571
5642.80 582
5643.51 635
5644.22 601
5644.93 533
5645.64 588
5646.35 528
5647.06 607
5647.77 543
5648.47 573
5649.18 568
5649.89 643
5650.60 563
5651.31 547
5652.02 604
5652.73 680
5653.44 554
5654.15 551
5654.86 600
5655.57 606
5656.28 537
5656.99 669
5657.70 649
5658.41 694
5659.12 611
5659.83 591
5660.54 728
5661.24 652
5661.95 691
5662.66 592
5663.37 696
5664.08 621
5664.79 642
5665.50 577
5666.21 566
5666.93 655
5667.64 497
5668.35 595
5669.06 671
5669.77 741
5670.48 683
5671.19 687
5671.90 687
5672.61 728
5673.32 723
5674.03 667
5674.74 634
5675.45 652
5676.16 629
5676.87 573
5677.58 559
5678.29 596
5679.01 487
5679.72 518
5680.43 579
5681.14 581
5681.85 521
5682.56 551
5683.27 536
5683.98 512
5684.69 593
5685.41 646
5686.12 611
5686.83 560
5687.54 570
5688.25 568
5688.96 549
5689.67 530
5690.39 510
5691.10 496
5691.81 572
5692.52 554
5693.23 560
5693.95 522
5694.66 516
5695.37 579
5696.08 560
5696.79 530
5697.51 510
5698.22 502
5698.93 507
5699.64 559
5700.35 551
5701.07 567
5701.78 498
5702.49 490
5703.20 454
5703.92 481
5704.63 518
5705.34 571
5706.05 486
5706.77 467
5707.48 553
5708.19 502
5708.90 520
5709.62 593
5710.33 617
5711.04 601
5711.76 486
5712.47 513
5713.18 494
5713.90 521
5714.61 504
5715.32 467
5716.04 441
5716.75 463
5717.46 494
5718.18 467
5718.89 493
5719.60 522
5720.32 565
5721.03 558
5721.74 413
5722.46 463
5723.17 525
5723.88 574
5724.60 491
5725.31 536
5726.03 520
5726.74 523
5727.45 533
5728.17 478
5728.88 542
5729.60 566
5730.31 609
5731.02 634
5731.74 550
5732.45 516
5733.17 590
5733.88 536
5734.60 482
5735.31 442
5736.02 465
5736.74 538
5737.45 532
5738.17 528
5738.88 576
5739.60 523
5740.31 539
5741.03 430
5741.74 539
5742.46 497
5743.17 531
5743.89 572
5744.60 555
5745.32 508
5746.03 480
5746.75 434
5747.46 489
5748.18 556
5748.89 560
5749.61 490
5750.32 515
5751.04 568
5751.76 482
5752.47 498
5753.19 586
5753.90 522
5754.62 520
5755.33 633
5756.05 639
5756.77 564
5757.48 540
5758.20 619
5758.91 600
5759.63 576
5760.34 494
5761.06 450
5761.78 531
5762.49 508
5763.21 526
5763.93 492
5764.64 494
5765.36 517
5766.07 480
5766.79 472
5767.51 493
5768.22 502
5768.94 524
5769.66 546
5770.37 615
5771.09 549
5771.81 568
5772.52 440
5773.24 472
5773.96 508
5774.67 475
5775.39 494
5776.11 531
5776.83 537
5777.54 506
5778.26 449
5778.98 507
5779.69 496
5780.41 497
5781.13 543
5781.85 528
5782.56 452
5783.28 465
5784.00 513
5784.72 584
5785.43 543
5786.15 505
5786.87 474
5787.59 533
5788.30 538
5789.02 494
5789.74 544
5790.46 508
5791.18 546
5791.89 570
5792.61 649
5793.33 589
5794.05 551
5794.77 643
5795.48 617
5796.20 577
5796.92 630
5797.64 686
5798.36 765
5799.08 820
5799.80 950
5800.51 1076
5801.23 1144
5801.95 1368
5802.67 1362
5803.39 1304
5804.11 1111
5804.83 962
5805.54 974
5806.26 823
5806.98 763
5807.70 807
5808.42 646
5809.14 624
5809.86 644
5810.58 700
5811.30 678
5812.02 635
5812.74 660
5813.45 687
5814.17 689
5814.89 632
5815.61 679
5816.33 709
5817.05 778
5817.77 665
5818.49 606
5819.21 663
5819.93 660
5820.65 715
5821.37 615
5822.09 626
5822.81 635
5823.53 646
5824.25 674
5824.97 624
5825.69 658
5826.41 575
5827.13 594
5827.85 602
5828.57 590
5829.29 602
5830.01 576
5830.73 601
5831.45 601
5832.17 533
5832.89 523
5833.61 573
5834.33 540
5835.06 564
5835.78 632
5836.50 667
5837.22 629
5837.94 589
5838.66 634
5839.38 614
5840.10 600
5840.82 587
5841.54 542
5842.26 533
5842.99 514
5843.71 582
5844.43 511
5845.15 568
5845.87 558
5846.59 611
5847.31 558
5848.04 537
5848.76 453
5849.48 442
5850.20 496
5850.92 527
5851.64 550
5852.36 559
5853.09 572
5853.81 507
5854.53 461
5855.25 496
5855.97 537
5856.70 566
5857.42 558
5858.14 502
5858.86 455
5859.58 502
5860.31 515
5861.03 439
5861.75 523
5862.47 536
5863.20 535
5863.92 510
5864.64 447
5865.36 444
5866.09 477
5866.81 505
5867.53 477
5868.25 494
5868.98 531
5869.70 499
5870.42 532
5871.15 458
5871.87 454
5872.59 522
5873.31 620
5874.04 571
5874.76 559
5875.48 551
5876.21 505
5876.93 529
5877.65 542
5878.38 503
5879.10 483
5879.82 550
5880.55 518
5881.27 460
5881.99 561
5882.72 568
5883.44 483
5884.17 533
5884.89 540
5885.61 544
5886.34 431
5887.06 484
5887.78 503
5888.51 463
5889.23 478
5889.96 533
5890.68 555
5891.41 480
5892.13 492
5892.85 547
5893.58 564
5894.30 463
5895.03 510
5895.75 518
5896.48 502
5897.20 477
5897.92 494
5898.65 542
5899.37 551
5900.10 521
5900.82 467
5901.55 430
5902.27 519
5903.00 526
5903.72 458
5904.45 453
5905.17 489
5905.90 552
5906.62 543
5907.35 568
5908.07 585
5908.80 554
5909.52 607
5910.25 589
5910.97 527
5911.70 503
5912.43 550
5913.15 612
5913.88 530
5914.60 583
5915.33 495
5916.05 546
5916.78 644
5917.50 521
5918.23 498
5918.96 549
5919.68 518
5920.41 505
5921.13 581
5921.86 562
5922.59 531
5923.31 591
5924.04 583
5924.76 537
5925.49 564
5926.22 585
5926.94 646
5927.67 607
5928.40 610
5929.12 626
5929.85 623
5930.58 599
5931.30 587
5932.03 677
5932.76 698
5933.48 604
5934.21 692
5934.94 627
5935.66 602
5936.39 604
5937.12 658
5937.84 711
5938.57 678
5939.30 641
5940.02 705
5940.75 706
5941.48 740
5942.21 690
5942.93 611
5943.66 606
5944.39 703
5945.12 682
5945.84 719
5946.57 710
5947.30 776
5948.03 799
5948.75 777
5949.48 904
5950.21 940
5950.94 946
5951.67 913
5952.39 1099
5953.12 1015
5953.85 995
5954.58 1057
5955.31 1077
5956.03 927
5956.76 963
5957.49 929
5958.22 889
5958.95 898
5959.67 956
5960.40 907
5961.13 865
5961.86 869
5962.59 985
5963.32 1054
5964.05 1013
5964.77 1089
5965.50 1117
5966.23 1273
5966.96 1322
5967.69 1640
5968.42 1737
5969.15 1779
5969.88 1620
5970.61 1547
5971.33 1454
5972.06 1360
5972.79 1217
5973.52 1088
5974.25 1157
5974.98 1211
5975.71 1164
5976.44 1135
5977.17 1033
5977.90 1047
5978.63 1183
5979.36 1246
5980.09 1124
5980.82 1136
5981.55 1231
5982.28 1277
5983.01 1230
5983.74 1134
5984.46 1287
5985.19 1406
5985.92 1283
5986.65 1239
5987.38 1301
5988.11 1250
5988.85 1293
5989.58 1267
5990.31 1273
5991.04 1244
5991.77 1258
5992.50 1211
5993.23 1179
5993.96 1259
5994.69 1229
5995.42 1091
5996.15 1215
5996.88 1223
5997.61 1323
5998.34 1213
5999.07 1296
5999.80 1341
6000.53 1277
6001.26 1284
6002.00 1284
6002.73 1229
6003.46 1138
6004.19 1256
6004.92 1136
6005.65 1145
6006.38 1111
6007.11 1292
6007.84 1351
6008.58 1377
6009.31 1513
6010.04 1649
6010.77 1923
6011.50 2163
6012.23 2409
6012.96 2512
6013.70 2521
6014.43 2761
6015.16 2845
6015.89 2827
6016.62 2812
6017.36 2543
6018.09 2432
6018.82 2131
6019.55 1907
6020.28 1905
6021.02 1640
6021.75 1367
6022.48 1484
6023.21 1257
6023.94 1094
6024.68 1146
6025.41 1087
6026.14 1013
6026.87 1016
6027.61 1050
6028.34 1022
6029.07 994
6029.80 1072
6030.54 1117
6031.27 972
6032.00 930
6032.73 1017
6033.47 1023
6034.20 993
6034.93 1028
6035.67 992
6036.40 890
6037.13 996
6037.87 938
6038.60 991
6039.33 1004
6040.07 950
6040.80 992
6041.53 1028
6042.27 1074
6043.00 1012
6043.73 1118
6044.47 1087
6045.20 993
6045.93 1087
6046.67 1205
6047.40 1218
6048.13 1218
6048.87 1225
6049.60 1143
6050.34 1285
6051.07 1225
6051.80 1232
6052.54 1415
6053.27 1344
6054.01 1448
6054.74 1478
6055.47 1476
6056.21 1451
6056.94 1400
6057.68 1361
6058.41 1237
6059.15 1165
6059.88 1159
6060.61 1148
6061.35 1044
6062.08 928
6062.82 996
6063.55 993
6064.29 980
6065.02 1025
6065.76 944
6066.49 936
6067.23 991
6067.96 1051
6068.70 1015
6069.43 1009
6070.17 984
6070.90 1035
6071.64 1061
6072.37 963
6073.11 1054
6073.84 1025
6074.58 858
6075.31 841
6076.05 743
6076.78 810
6077.52 893
6078.26 935
6078.99 915
6079.73 869
6080.46 872
6081.20 877
6081.93 919
6082.67 925
6083.41 859
6084.14 771
6084.88 829
6085.61 879
6086.35 889
6087.09 852
6087.82 836
6088.56 837
6089.30 849
6090.03 899
6090.77 910
6091.50 877
6092.24 922
6092.98 843
6093.71 872
6094.45 869
6095.19 870
6095.92 893
6096.66 779
6097.40 713
6098.13 745
6098.87 744
6099.61 828
6100.34 836
6101.08 684
6101.82 755
6102.56 763
6103.29 741
6104.03 740
6104.77 778
6105.50 740
6106.24 760
6106.98 808
6107.72 754
6108.45 717
6109.19 717
6109.93 765
6110.67 721
6111.40 791
6112.14 804
6112.88 764
6113.62 743
6114.35 790
6115.09 790
6115.83 811
6116.57 922
6117.31 806
6118.04 842
6118.78 865
6119.52 816
6120.26 807
6121.00 808
6121.73 836
6122.47 827
6123.21 828
6123.95 857
6124.69 777
6125.43 801
6126.16 916
6126.90 928
6127.64 875
6128.38 874
6129.12 909
6129.86 719
6130.60 803
6131.33 889
6132.07 757
6132.81 788
6133.55 854
6134.29 782
6135.03 830
6135.77 816
6136.51 893
6137.25 820
6137.99 866
6138.73 867
6139.46 828
6140.20 878
6140.94 903
6141.68 885
6142.42 871
6143.16 863
6143.90 934
6144.64 872
6145.38 788
6146.12 729
6146.86 748
6147.60 864
6148.34 810
6149.08 757
6149.82 836
6150.56 809
6151.30 859
6152.04 920
6152.78 860
6153.52 934
6154.26 832
6155.00 908
6155.74 1023
6156.48 878
6157.22 905
6157.96 950
6158.70 882
6159.44 886
6160.18 927
6160.92 969
6161.66 958
6162.40 926
6163.15 956
6163.89 1081
6164.63 1118
6165.37 992
6166.11 1063
6166.85 1161
6167.59 1106
6168.33 1294
6169.07 1295
6169.81 1263
6170.55 1332
6171.30 1319
6172.04 1232
6172.78 1126
6173.52 1155
6174.26 1150
6175.00 1206
6175.74 1082
6176.49 1118
6177.23 1111
6177.97 1121
6178.71 1037
6179.45 1061
6180.19 1118
6180.94 1200
6181.68 1308
6182.42 1259
6183.16 1183
6183.90 1226
6184.65 1293
6185.39 1238
6186.13 1334
6186.87 1191
6187.61 1161
6188.36 1279
6189.10 1239
6189.84 1213
6190.58 1245
6191.33 1325
6192.07 1266
6192.81 1420
6193.55 1459
6194.30 1557
6195.04 1540
6195.78 1512
6196.52 1684
6197.27 1580
6198.01 1536
6198.75 1541
6199.49 1578
6200.24 1596
6200.98 1436
6201.72 1546
6202.47 1632
6203.21 1630
6203.95 1623
6204.70 1760
6205.44 2025
6206.18 2432
6206.93 2885
6207.67 3580
6208.41 4187
6209.16 5209
6209.90 5803
6210.64 6277
6211.39 6493
6212.13 6217
6212.87 6068
6213.62 5902
6214.36 5285
6215.11 4294
6215.85 3632
6216.59 3041
6217.34 2583
6218.08 2325
6218.83 2048
6219.57 1697
6220.31 1470
6221.06 1506
6221.80 1433
6222.55 1502
6223.29 1502
6224.04 1626
6224.78 1652
6225.52 1674
6226.27 1776
6227.01 1866
6227.76 1652
6228.50 1642
6229.25 1632
6229.99 1468
6230.74 1467
6231.48 1310
6232.23 1334
6232.97 1146
6233.72 1208
6234.46 1143
6235.21 1069
6235.95 1114
6236.70 1091
6237.44 1121
6238.19 1162
6238.93 1162
6239.68 1155
6240.42 1231
6241.17 1201
6241.91 1313
6242.66 1331
6243.40 1410
6244.15 1410
6244.90 1392
6245.64 1467
6246.39 1696
6247.13 1711
6247.88 1724
6248.62 2107
6249.37 2241
6250.12 2286
6250.86 2423
6251.61 2210
6252.35 2059
6253.10 1873
6253.85 1764
6254.59 1628
6255.34 1617
6256.09 1427
6256.83 1326
6257.58 1310
6258.32 1211
6259.07 1312
6259.82 1365
6260.56 1166
6261.31 1227
6262.06 1282
6262.80 1210
6263.55 1211
6264.30 1183
6265.04 1229
6265.79 1249
6266.54 1241
6267.29 1309
6268.03 1225
6268.78 1263
6269.53 1350
6270.27 1241
6271.02 1268
6271.77 1186
6272.52 1258
6273.26 1182
6274.01 1095
6274.76 1135
6275.50 1194
6276.25 1141
6277.00 1091
6277.75 1175
6278.49 1225
6279.24 1187
6279.99 1301
6280.74 1239
6281.49 1117
6282.23 1127
6282.98 1206
6283.73 1216
6284.48 1194
6285.23 1135
6285.97 1099
6286.72 1155
6287.47 1182
6288.22 1108
6288.97 1237
6289.71 1135
6290.46 1203
6291.21 1270
6291.96 1222
6292.71 1117
6293.46 1135
6294.21 1039
6294.95 993
6295.70 987
6296.45 865
6297.20 983
6297.95 1034
6298.70 1038
6299.45 1079
6300.20 1152
6300.94 1021
6301.69 1021
6302.44 1091
6303.19 1044
6303.94 930
6304.69 1042
6305.44 991
6306.19 1031
6306.94 1012
6307.69 977
6308.44 942
6309.19 930
6309.94 824
6310.69 924
6311.43 914
6312.18 894
6312.93 942
6313.68 1042
6314.43 1005
6315.18 966
6315.93 1011
6316.68 994
6317.43 1063
6318.18 1025
6318.93 944
6319.68 1007
6320.43 997
6321.18 958
6321.93 900
6322.68 916
6323.43 945
6324.18 928
6324.94 853
6325.69 902
6326.44 870
6327.19 805
6327.94 771
6328.69 757
6329.44 783
6330.19 772
6330.94 734
6331.69 827
6332.44 817
6333.19 812
6333.94 763
6334.69 694
6335.45 727
6336.20 799
6336.95 721
6337.70 731
6338.45 793
6339.20 776
6339.95 783
6340.70 752
6341.46 782
6342.21 727
6342.96 731
6343.71 735
6344.46 735
6345.21 767
6345.96 743
6346.72 722
6347.47 714
6348.22 730
6348.97 710
6349.72 804
6350.48 755
6351.23 738
6351.98 799
6352.73 810
6353.48 804
6354.24 769
6354.99 815
6355.74 795
6356.49 793
6357.24 823
6358.00 733
6358.75 770
6359.50 755
6360.25 714
6361.01 759
6361.76 758
6362.51 700
6363.26 764
6364.02 687
6364.77 732
6365.52 734
6366.28 749
6367.03 758
6367.78 726
6368.53 720
6369.29 725
6370.04 678
6370.79 695
6371.55 655
6372.30 718
6373.05 710
6373.81 699
6374.56 649
6375.31 667
6376.07 711
6376.82 758
6377.57 732
6378.33 706
6379.08 669
6379.83 692
6380.59 704
6381.34 660
6382.10 679
6382.85 671
6383.60 701
6384.36 736
6385.11 695
6385.87 681
6386.62 651
6387.37 698
6388.13 684
6388.88 666
6389.64 714
6390.39 753
6391.14 701
6391.90 721
6392.65 691
6393.41 647
6394.16 704
6394.92 674
6395.67 676
6396.43 682
6397.18 681
6397.94 598
6398.69 576
6399.45 620
6400.20 573
6400.96 719
6401.71 715
6402.47 636
6403.22 646
6403.98 678
6404.73 596
6405.49 587
6406.24 582
6407.00 663
6407.75 710
6408.51 639
6409.26 678
6410.02 752
6410.77 696
6411.53 651
6412.28 632
6413.04 701
6413.80 701
6414.55 667
6415.31 629
6416.06 723
6416.82 657
6417.57 615
6418.33 634
6419.09 653
6419.84 669
6420.60 719
6421.35 730
6422.11 693
6422.87 679
6423.62 678
6424.38 588
6425.14 685
6425.89 621
6426.65 669
6427.40 654
6428.16 611
6428.92 654
6429.67 586
6430.43 564
6431.19 641
6431.94 697
6432.70 601
6433.46 618
6434.22 611
6434.97 715
6435.73 711
6436.49 653
6437.24 622
6438.00 550
6438.76 683
6439.51 651
6440.27 625
6441.03 642
6441.79 678
6442.54 655
6443.30 669
6444.06 653
6444.82 651
6445.57 648
6446.33 638
6447.09 623
6447.85 659
6448.60 701
6449.36 710
6450.12 703
6450.88 744
6451.64 686
6452.39 733
6453.15 726
6453.91 698
6454.67 709
6455.43 715
6456.18 640
6456.94 668
6457.70 686
6458.46 677
6459.22 751
6459.98 729
6460.73 665
6461.49 728
6462.25 802
6463.01 795
6463.77 706
6464.53 675
6465.29 685
6466.04 789
6466.80 727
6467.56 727
6468.32 713
6469.08 872
6469.84 854
6470.60 831
6471.36 808
6472.12 849
6472.87 850
6473.63 802
6474.39 937
6475.15 863
6475.91 808
6476.67 870
6477.43 851
6478.19 853
6478.95 947
6479.71 878
6480.47 923
6481.23 928
6481.99 827
6482.75 900
6483.51 878
6484.27 865
6485.03 863
6485.79 929
6486.55 866
6487.31 837
6488.07 893
6488.83 1041
6489.59 1021
6490.35 878
6491.11 932
6491.87 1019
6492.63 1046
6493.39 1080
6494.15 1074
6494.91 1175
6495.67 1191
6496.43 1242
6497.19 1328
6497.95 1233
6498.71 1257
6499.47 1283
6500.23 1146
6500.99 1245
6501.76 1226
6502.52 1285
6503.28 1274
6504.04 1280
6504.80 1266
6505.56 1317
6506.32 1292
6507.08 1347
6507.84 1259
6508.61 1322
6509.37 1352
6510.13 1358
6510.89 1445
6511.65 1398
6512.41 1406
6513.17 1497
6513.94 1554
6514.70 1425
6515.46 1351
6516.22 1356
6516.98 1431
6517.74 1527
6518.51 1533
6519.27 1511
6520.03 1552
6520.79 1632
6521.55 1593
6522.32 1600
6523.08 1713
6523.84 1938
6524.60 1962
6525.36 1847
6526.13 2016
6526.89 2175
6527.65 2195
6528.41 2463
6529.18 2521
6529.94 2482
6530.70 2795
6531.46 2539
6532.23 2642
6532.99 2816
6533.75 3190
6534.51 3791
6535.28 4387
6536.04 5418
6536.80 6169
6537.57 7306
6538.33 8085
6539.09 8251
6539.85 8033
6540.62 7034
6541.38 6155
6542.14 5409
6542.91 4462
6543.67 3643
6544.43 2867
6545.20 2342
6545.96 2129
6546.72 1859
6547.49 1627
6548.25 1584
6549.02 1664
6549.78 1536
6550.54 1511
6551.31 1424
6552.07 1392
6552.83 1514
6553.60 1430
6554.36 1325
6555.13 1306
6555.89 1254
6556.65 1305
6557.42 1430
6558.18 1184
6558.95 1174
6559.71 1198
6560.47 1205
6561.24 1287
6562.00 1314
6562.77 1344
6563.53 1383
6564.30 1347
6565.06 1532
6565.83 1560
6566.59 1562
6567.36 1480
6568.12 1530
6568.88 1523
6569.65 1538
6570.41 1485
6571.18 1587
6571.94 1685
6572.71 1724
6573.47 1701
6574.24 1864
6575.00 1930
6575.77 2112
6576.53 2203
6577.30 2174
6578.07 2129
6578.83 2155
6579.60 2122
6580.36 2247
6581.13 2080
6581.89 2069
6582.66 1920
6583.42 1916
6584.19 1743
6584.96 1771
6585.72 1697
6586.49 1647
6587.25 1610
6588.02 1630
6588.78 1591
6589.55 1548
6590.32 1488
6591.08 1568
6591.85 1768
6592.61 1843
6593.38 1867
6594.15 1981
6594.91 2109
6595.68 2216
6596.45 2228
6597.21 2155
6597.98 2202
6598.75 2087
6599.51 1974
6600.28 1851
6601.05 1752
6601.81 1654
6602.58 1604
6603.35 1469
6604.11 1450
6604.88 1330
6605.65 1431
6606.41 1349
6607.18 1345
6607.95 1281
6608.71 1255
6609.48 1322
6610.25 1335
6611.02 1406
6611.78 1413
6612.55 1417
6613.32 1477
6614.09 1534
6614.85 1445
6615.62 1391
6616.39 1297
6617.16 1273
6617.92 1283
6618.69 1312
6619.46 1346
6620.23 1207
6620.99 1194
6621.76 1229
6622.53 1168
6623.30 1179
6624.07 1228
6624.83 1163
6625.60 1227
6626.37 1123
6627.14 1152
6627.91 1068
6628.67 1172
6629.44 1234
6630.21 1178
6630.98 1243
6631.75 1226
6632.52 1111
6633.29 1301
6634.05 1374
6634.82 1468
6635.59 1553
6636.36 1555
6637.13 1567
6637.90 1515
6638.67 1343
6639.43 1316
6640.20 1349
6640.97 1243
6641.74 1106
6642.51 1131
6643.28 1063
6644.05 1173
6644.82 1106
6645.59 1029
6646.36 1083
6647.13 1043
6647.90 1045
6648.66 1012
6649.43 1066
6650.20 1088
6650.97 1060
6651.74 1175
6652.51 1137
6653.28 1041
6654.05 1011
6654.82 1031
6655.59 1055
6656.36 1101
6657.13 1190
6657.90 1117
6658.67 1074
6659.44 963
6660.21 1031
6660.98 1080
6661.75 937
6662.52 1043
6663.29 970
6664.06 983
6664.83 953
6665.60 935
6666.37 1023
6667.14 959
6667.91 948
6668.69 1012
6669.46 1042
6670.23 1011
6671.00 1044
6671.77 1029
6672.54 965
6673.31 970
6674.08 1096
6674.85 1024
6675.62 1014
6676.39 988
6677.16 974
6677.94 967
6678.71 1013
6679.48 1069
6680.25 1096
6681.02 1095
6681.79 1138
6682.56 1083
6683.33 1211
6684.11 1152
6684.88 1296
6685.65 1307
6686.42 1403
6687.19 1453
6687.96 1317
6688.74 1322
6689.51 1183
6690.28 1164
6691.05 1166
6691.82 1186
6692.60 1121
6693.37 985
6694.14 1018
6694.91 975
6695.68 935
6696.46 941
6697.23 962
6698.00 939
6698.77 969
6699.55 917
6700.32 915
6701.09 887
6701.86 975
6702.64 897
6703.41 952
6704.18 1055
6704.95 1126
6705.73 944
6706.50 912
6707.27 989
6708.04 1007
6708.82 856
6709.59 884
6710.36 981
6711.14 1089
6711.91 960
6712.68 998
6713.46 913
6714.23 929
6715.00 890
6715.78 894
6716.55 889
6717.32 899
6718.10 955
6718.87 865
6719.64 816
6720.42 862
6721.19 810
6721.96 813
6722.74 870
6723.51 808
6724.28 821
6725.06 791
6725.83 895
6726.61 932
6727.38 968
6728.15 909
6728.93 930
6729.70 899
6730.48 960
6731.25 956
6732.02 930
6732.80 927
6733.57 874
6734.35 860
6735.12 909
6735.90 880
6736.67 922
6737.45 866
6738.22 874
6738.99 905
6739.77 962
6740.54 842
6741.32 807
6742.09 841
6742.87 892
6743.64 1045
6744.42 974
6745.19 958
6745.97 915
6746.74 985
6747.52 930
6748.29 840
6749.07 966
6749.84 1114
6750.62 981
6751.40 1126
6752.17 1087
6752.95 1142
6753.72 1240
6754.50 1247
6755.27 1284
6756.05 1177
6756.82 1222
6757.60 1031
6758.38 950
6759.15 989
6759.93 910
6760.70 922
6761.48 1022
6762.25 967
6763.03 938
6763.81 872
6764.58 806
6765.36 826
6766.14 809
6766.91 834
6767.69 797
6768.46 923
6769.24 913
6770.02 895
6770.79 911
6771.57 894
6772.35 870
6773.12 852
6773.90 809
6774.68 904
6775.45 931
6776.23 849
6777.01 753
6777.78 828
6778.56 800
6779.34 776
6780.11 829
6780.89 805
6781.67 774
6782.45 900
6783.22 749
6784.00 788
6784.78 732
6785.56 765
6786.33 791
6787.11 784
6787.89 753
6788.66 663
6789.44 721
6790.22 788
6791.00 774
6791.78 771
6792.55 861
6793.33 829
6794.11 853
6794.89 755
6795.66 772
6796.44 702
6797.22 744
6798.00 674
6798.78 735
6799.55 765
6800.33 803
6801.11 800
6801.89 799
6802.67 756
6803.45 847
6804.22 772
6805.00 880
6805.78 981
6806.56 853
6807.34 785
6808.12 733
6808.90 781
6809.67 904
6810.45 774
6811.23 731
6812.01 763
6812.79 766
6813.57 736
6814.35 765
6815.13 694
6815.91 746
6816.68 849
6817.46 764
6818.24 779
6819.02 718
6819.80 816
6820.58 765
6821.36 853
6822.14 784
6822.92 687
6823.70 771
6824.48 836
6825.26 790
6826.04 730
6826.82 822
6827.60 866
6828.38 717
6829.16 740
6829.94 749
6830.72 866
6831.50 777
6832.28 747
6833.06 743
6833.84 710
6834.62 782
6835.40 693
6836.18 724
6836.96 771
6837.74 740
6838.52 725
6839.30 762
6840.08 774
6840.86 753
6841.64 715
6842.42 752
6843.20 835
6843.98 783
6844.76 706
6845.54 675
6846.32 829
6847.10 847
6847.89 870
6848.67 841
6849.45 927
6850.23 1136
6851.01 1202
6851.79 1367
6852.57 1460
6853.35 1504
6854.13 1537
6854.92 1442
6855.70 1404
6856.48 1221
6857.26 1108
6858.04 1032
6858.82 1023
6859.60 888
6860.39 873
6861.17 799
6861.95 817
6862.73 848
6863.51 900
6864.29 861
6865.08 904
6865.86 858
6866.64 900
6867.42 975
6868.20 1042
6868.99 1030
6869.77 1042
6870.55 1003
6871.33 878
6872.12 889
6872.90 887
6873.68 901
6874.46 949
6875.24 941
6876.03 850
6876.81 876
6877.59 914
6878.38 868
6879.16 910
6879.94 905
6880.72 984
6881.51 933
6882.29 941
6883.07 1035
6883.85 1127
6884.64 1107
6885.42 1311
6886.20 1448
6886.99 1534
6887.77 1638
6888.55 1830
6889.34 1919
6890.12 2041
6890.90 1880
6891.69 1701
6892.47 1599
6893.25 1613
6894.04 1575
6894.82 1256
6895.60 1168
6896.39 992
6897.17 980
6897.96 1074
6898.74 1168
6899.52 1107
6900.31 1010
6901.09 997
6901.88 1060
6902.66 1166
6903.44 1143
6904.23 1080
6905.01 988
6905.80 1049
6906.58 1227
6907.36 1149
6908.15 1058
6908.93 1119
6909.72 1149
6910.50 1034
6911.29 909
6912.07 981
6912.86 965
6913.64 1062
6914.42 1075
6915.21 1035
6915.99 1052
6916.78 967
6917.56 1003
6918.35 962
6919.13 954
6919.92 918
6920.70 962
6921.49 946
6922.27 985
6923.06 966
6923.84 915
6924.63 1003
6925.42 1029
6926.20 1106
6926.99 1121
6927.77 991
6928.56 1011
6929.34 1031
6930.13 1084
6930.91 1163
6931.70 1136
6932.48 1073
6933.27 1191
6934.06 1155
6934.84 1227
6935.63 1197
6936.41 1232
6937.20 1266
6937.99 1205
6938.77 1040
6939.56 1106
6940.34 1101
6941.13 1075
6941.92 1146
6942.70 1088
6943.49 1082
6944.28 1172
6945.06 1080
6945.85 1131
6946.64 1216
6947.42 1280
6948.21 1323
6949.00 1263
6949.78 1195
6950.57 1412
6951.36 1320
6952.14 1165
6952.93 1211
6953.72 1280
6954.50 1299
6955.29 1224
6956.08 1298
6956.86 1277
6957.65 1390
6958.44 1363
6959.23 1461
6960.01 1425
6960.80 1404
6961.59 1447
6962.38 1401
6963.16 1361
6963.95 1369
6964.74 1306
6965.53 1375
6966.31 1384
6967.10 1453
6967.89 1461
6968.68 1386
6969.46 1341
6970.25 1406
6971.04 1482
6971.83 1517
6972.62 1494
6973.40 1426
6974.19 1441
6974.98 1523
6975.77 1569
6976.56 1665
6977.34 1602
6978.13 1483
6978.92 1564
6979.71 1638
6980.50 1633
6981.29 1603
6982.08 2033
6982.86 2264
6983.65 2551
6984.44 2799
6985.23 3215
6986.02 3873
6986.81 4383
6987.60 4418
6988.39 4603
6989.17 4514
6989.96 4402
6990.75 4033
6991.54 3422
6992.33 3087
6993.12 2716
6993.91 2366
6994.70 2256
6995.49 2270
6996.28 2194
6997.07 2381
6997.86 2421
6998.64 2841
6999.43 3403
7000.22 3788
7001.01 4239
7001.80 4528
7002.59 4517
7003.38 4381
7004.17 4083
7004.96 3694
7005.75 3450
7006.54 2914
7007.33 2548
7008.12 2047
7008.91 1685
7009.70 1514
7010.49 1528
7011.28 1469
7012.07 1451
7012.86 1591
7013.65 1764
7014.44 1716
7015.23 1701
7016.02 1718
7016.81 1569
7017.61 1670
7018.40 1617
7019.19 1508
7019.98 1508
7020.77 1513
7021.56 1426
7022.35 1409
7023.14 1338
7023.93 1497
7024.72 1477
7025.51 1594
7026.30 1637
7027.10 1525
7027.89 1643
7028.68 1595
7029.47 1536
7030.26 1489
7031.05 1369
7031.84 1392
7032.63 1313
7033.43 1242
7034.22 1230
7035.01 1300
7035.80 1272
7036.59 1388
7037.38 1307
7038.18 1251
7038.97 1361
7039.76 1422
7040.55 1447
7041.34 1458
7042.13 1475
7042.93 1377
7043.72 1379
7044.51 1336
7045.30 1354
7046.09 1335
7046.89 1366
7047.68 1363
7048.47 1405
7049.26 1348
7050.06 1451
7050.85 1583
7051.64 1534
7052.43 1615
7053.23 1530
7054.02 1388
7054.81 1442
7055.60 1347
7056.40 1306
7057.19 1277
7057.98 1217
7058.77 1207
7059.57 1198
7060.36 1161
7061.15 1027
7061.95 1164
7062.74 1226
7063.53 1253
7064.33 1244
7065.12 1253
7065.91 1251
7066.71 1166
7067.50 1087
7068.29 1076
7069.09 1064
7069.88 1108
7070.67 1173
7071.47 1205
7072.26 1122
7073.05 1101
7073.85 1237
7074.64 1059
7075.44 1172
7076.23 1151
7077.02 1091
7077.82 1006
7078.61 976
7079.41 1046
7080.20 1079
7080.99 1098
7081.79 964
7082.58 940
7083.38 997
7084.17 1104
7084.96 1058
7085.76 1138
7086.55 1071
7087.35 1178
7088.14 1182
7088.94 1249
7089.73 1235
7090.53 1189
7091.32 1152
7092.12 1184
7092.91 1102
7093.71 1010
7094.50 902
7095.29 999
7096.09 1003
7096.88 936
7097.68 886
7098.48 886
7099.27 857
7100.07 882
7100.86 886
7101.66 815
7102.45 885
7103.25 876
7104.04 825
7104.84 886
7105.63 868
7106.43 796
7107.22 804
7108.02 763
7108.82 843
7109.61 719
7110.41 661
7111.20 691
7112.00 724
7112.79 634
7113.59 691
7114.39 771
7115.18 804
7115.98 759
7116.77 734
7117.57 668
7118.37 752
7119.16 741
7119.96 762
7120.76 752
7121.55 757
7122.35 716
7123.15 740
7123.94 674
7124.74 711
7125.53 702
7126.33 713
7127.13 670
7127.93 718
7128.72 686
7129.52 785
7130.32 744
7131.11 650
7131.91 690
7132.71 711
7133.50 753
7134.30 702
7135.10 719
7135.90 680
7136.69 693
7137.49 706
7138.29 747
7139.08 663
7139.88 672
7140.68 709
7141.48 686
7142.27 709
7143.07 774
7143.87 714
7144.67 723
7145.46 639
7146.26 673
7147.06 751
7147.86 653
7148.66 575
7149.45 580
7150.25 644
7151.05 698
7151.85 707
7152.65 749
7153.44 615
7154.24 616
7155.04 634
7155.84 664
7156.64 648
7157.44 674
7158.23 711
7159.03 635
7159.83 631
7160.63 655
7161.43 625
7162.23 641
7163.03 602
7163.83 595
7164.62 605
7165.42 628
7166.22 567
7167.02 576
7167.82 568
7168.62 584
7169.42 634
7170.22 681
7171.02 649
7171.82 627
7172.61 650
7173.41 668
7174.21 588
7175.01 598
7175.81 597
7176.61 624
7177.41 554
7178.21 538
7179.01 606
7179.81 666
7180.61 644
7181.41 644
7182.21 633
7183.01 707
7183.81 685
7184.61 645
7185.41 662
7186.21 638
7187.01 665
7187.81 701
7188.61 609
7189.41 599
7190.21 608
7191.01 534
7191.81 480
7192.61 523
7193.41 547
7194.21 603
7195.01 532
7195.81 497
7196.61 588
7197.41 574
7198.21 551
7199.01 579
7199.82 556
7200.62 532
7201.42 594
7202.22 550
7203.02 594
7203.82 587
7204.62 561
7205.42 486
7206.22 539
7207.02 553
7207.83 510
7208.63 543
7209.43 581
7210.23 538
7211.03 486
7211.83 517
7212.63 589
7213.44 509
7214.24 535
7215.04 520
7215.84 529
7216.64 482
7217.44 485
7218.25 560
7219.05 480
7219.85 508
7220.65 547
7221.45 576
7222.26 535
7223.06 534
7223.86 552
7224.66 541
7225.46 483
7226.27 519
7227.07 597
7227.87 573
7228.67 562
7229.48 507
7230.28 510
7231.08 588
7231.88 629
7232.69 652
7233.49 605
7234.29 656
7235.09 547
7235.90 574
7236.70 490
7237.50 621
7238.30 635
7239.11 618
7239.91 616
7240.71 724
7241.52 694
7242.32 677
7243.12 717
7243.93 638
7244.73 647
7245.53 658
7246.34 618
7247.14 632
7247.94 655
7248.75 658
7249.55 642
7250.35 642
7251.16 557
7251.96 601
7252.76 563
7253.57 579
7254.37 663
7255.18 620
7255.98 614
7256.78 586
7257.59 623
7258.39 606
7259.20 651
7260.00 609
7260.80 647
7261.61 547
7262.41 532
7263.22 600
7264.02 634
7264.83 578
7265.63 618
7266.43 621
7267.24 599
7268.04 616
7268.85 634
7269.65 634
7270.46 645
7271.26 675
7272.07 694
7272.87 682
7273.68 647
7274.48 655
7275.29 610
7276.09 713
7276.90 732
7277.70 736
7278.51 676
7279.31 736
7280.12 837
7280.92 834
7281.73 859
7282.53 1073
7283.34 1248
7284.14 1412
7284.95 1474
7285.76 1722
7286.56 1737
7287.37 1656
7288.17 1688
7288.98 1417
7289.78 1373
7290.59 1295
7291.40 1201
7292.20 1048
7293.01 981
7293.81 918
7294.62 830
7295.43 775
7296.23 777
7297.04 741
7297.84 734
7298.65 842
7299.46 862
7300.26 791
7301.07 722
7301.88 704
7302.68 715
7303.49 739
7304.30 871
7305.10 734
7305.91 751
7306.72 813
7307.52 876
7308.33 805
7309.14 844
7309.94 915
7310.75 978
7311.56 926
7312.36 997
7313.17 1007
7313.98 1064
7314.79 992
7315.59 1008
7316.40 972
7317.21 1029
7318.01 1049
7318.82 1163
7319.63 1263
7320.44 1340
7321.24 1431
7322.05 1537
7322.86 1525
7323.67 1462
7324.47 1495
7325.28 1500
7326.09 1353
7326.90 1263
7327.71 1216
7328.51 1036
7329.32 894
7330.13 922
7330.94 886
7331.75 917
7332.55 846
7333.36 763
7334.17 769
7334.98 760
7335.79 828
7336.60 832
7337.40 756
7338.21 814
7339.02 859
7339.83 837
7340.64 765
7341.45 835
7342.26 773
7343.06 774
7343.87 698
7344.68 719
7345.49 786
7346.30 714
7347.11 714
7347.92 725
7348.73 784
7349.54 786
7350.34 793
7351.15 791
7351.96 787
7352.77 851
7353.58 761
7354.39 813
7355.20 789
7356.01 783
7356.82 795
7357.63 777
7358.44 761
7359.25 818
7360.06 892
7360.87 828
7361.68 777
7362.49 818
7363.30 867
7364.11 829
7364.92 745
7365.73 793
7366.54 768
7367.35 840
7368.16 845
7368.97 843
7369.78 819
7370.59 753
7371.40 699
7372.21 742
7373.02 725
7373.83 675
7374.64 702
7375.45 744
7376.26 809
7377.07 851
7377.88 824
7378.69 860
7379.50 967
7380.31 964
7381.12 1010
7381.94 1033
7382.75 1104
7383.56 1274
7384.37 1235
7385.18 1167
7385.99 1133
7386.80 943
7387.61 962
7388.42 920
7389.23 816
7390.05 859
7390.86 835
7391.67 789
7392.48 773
7393.29 749
7394.10 717
7394.92 830
7395.73 834
7396.54 830
7397.35 786
7398.16 905
7398.97 970
7399.79 993
7400.60 993
7401.41 1048
7402.22 1103
7403.03 1152
7403.85 1158
7404.66 1016
7405.47 1072
7406.28 967
7407.09 965
7407.91 965
7408.72 879
7409.53 872
7410.34 877
7411.16 845
7411.97 755
7412.78 793
7413.59 694
7414.41 695
7415.22 688
7416.03 637
7416.84 664
7417.66 682
7418.47 663
7419.28 644
7420.10 689
7420.91 759
7421.72 742
7422.54 637
7423.35 630
7424.16 660
7424.97 658
7425.79 611
7426.60 570
7427.41 564
7428.23 631
7429.04 629
7429.86 614
7430.67 610
7431.48 550
7432.30 560
7433.11 604
7433.92 621
7434.74 547
7435.55 631
7436.36 645
7437.18 642
7437.99 645
7438.81 617
7439.62 638
7440.43 602
7441.25 618
7442.06 651
7442.88 618
7443.69 596
7444.51 657
7445.32 598
7446.13 582
7446.95 588
7447.76 610
7448.58 568
7449.39 561
7450.21 522
7451.02 543
7451.84 547
7452.65 581
7453.47 584
7454.28 541
7455.10 527
7455.91 577
7456.73 517
7457.54 532
7458.36 588
7459.17 583
7459.99 593
7460.80 543
7461.62 563
7462.43 571
7463.25 579
7464.06 571
7464.88 570
7465.69 552
7466.51 589
7467.32 612
7468.14 540
7468.96 555
7469.77 601
7470.59 551
7471.40 597
7472.22 611
7473.03 576
7473.85 540
7474.67 560
7475.48 480
7476.30 520
7477.11 585
7477.93 574
7478.75 624
7479.56 594
7480.38 513
7481.20 482
7482.01 527
7482.83 513
7483.65 484
7484.46 515
7485.28 473
7486.09 449
7486.91 538
7487.73 547
7488.54 478
7489.36 513
7490.18 571
7491.00 597
7491.81 469
7492.63 510
7493.45 469
7494.26 530
7495.08 540
7495.90 477
7496.71 496
7497.53 473
7498.35 530
7499.17 479
7499.98 499
7500.80 505
7501.62 463
7502.44 498
7503.25 521
7504.07 537
7504.89 480
7505.71 440
7506.52 468
7507.34 470
7508.16 442
7508.98 513
7509.80 522
7510.61 416
7511.43 437
7512.25 461
7513.07 497
7513.89 468
7514.70 502
7515.52 474
7516.34 473
7517.16 507
7517.98 491
7518.79 508
7519.61 514
7520.43 503
7521.25 572
7522.07 517
7522.89 433
7523.71 425
7524.52 454
7525.34 474
7526.16 496
7526.98 503
7527.80 471
7528.62 450
7529.44 492
7530.26 546
7531.08 469
7531.89 431
7532.71 426
7533.53 417
7534.35 448
7535.17 496
7535.99 498
7536.81 492
7537.63 495
7538.45 461
7539.27 439
7540.09 474
7540.91 447
7541.73 534
7542.55 543
7543.37 496
7544.19 453
7545.01 499
7545.83 565
7546.65 487
7547.47 486
7548.29 458
7549.11 461
7549.93 477
7550.75 505
7551.57 483
7552.39 525
7553.21 483
7554.03 461
7554.85 477
7555.67 472
7556.49 460
7557.31 466
7558.13 432
7558.95 474
7559.77 377
7560.59 435
7561.41 463
7562.23 367
7563.05 405
7563.87 490
7564.69 444
7565.52 411
7566.34 429
7567.16 435
7567.98 476
7568.80 419
7569.62 359
7570.44 474
7571.26 444
7572.08 438
7572.91 390
7573.73 393
7574.55 388
7575.37 425
7576.19 442
7577.01 431
7577.83 470
7578.66 434
7579.48 455
7580.30 465
7581.12 501
7581.94 408
7582.77 433
7583.59 429
7584.41 436
7585.23 422
7586.05 401
7586.88 456
7587.70 503
7588.52 504
7589.34 505
7590.16 473
7590.99 457
7591.81 468
7592.63 465
7593.45 456
7594.28 451
7595.10 482
7595.92 535
7596.74 446
7597.57 463
7598.39 443
7599.21 448
7600.03 475
7600.86 492
7601.68 475
7602.50 488
7603.33 509
7604.15 582
7604.97 539
7605.80 506
7606.62 513
7607.44 540
7608.26 534
7609.09 504
7609.91 512
7610.73 515
7611.56 495
7612.38 568
7613.21 532
7614.03 592
7614.85 476
7615.68 513
7616.50 505
7617.32 539
7618.15 618
7618.97 600
7619.80 622
7620.62 537
7621.44 604
7622.27 619
7623.09 523
7623.92 616
7624.74 554
7625.56 516
7626.39 550
7627.21 495
7628.04 578
7628.86 598
7629.68 564
7630.51 588
7631.33 616
7632.16 637
7632.98 688
7633.81 629
7634.63 603
7635.46 678
7636.28 552
7637.11 581
7637.93 565
7638.76 533
7639.58 533
7640.41 504
7641.23 421
7642.06 442
7642.88 435
7643.71 472
7644.53 464
7645.36 459
7646.18 493
7647.01 510
7647.83 442
7648.66 501
7649.48 439
7650.31 469
7651.14 482
7651.96 465
7652.79 453
7653.61 399
7654.44 412
7655.26 431
7656.09 463
7656.92 450
7657.74 460
7658.57 456
7659.39 480
7660.22 431
7661.05 437
7661.87 471
7662.70 388
7663.52 397
7664.35 462
7665.18 507
7666.00 522
7666.83 444
7667.66 472
7668.48 456
7669.31 454
7670.14 445
7670.96 466
7671.79 389
7672.62 458
7673.44 443
7674.27 467
7675.10 446
7675.92 474
7676.75 491
7677.58 431
7678.40 409
7679.23 399
7680.06 434
7680.89 404
7681.71 508
7682.54 416
7683.37 412
7684.19 427
7685.02 418
7685.85 395
7686.68 413
7687.50 443
7688.33 415
7689.16 375
7689.99 403
7690.81 401
7691.64 423
7692.47 367
7693.30 380
7694.13 420
7694.95 394
7695.78 426
7696.61 446
7697.44 469
7698.27 431
7699.09 442
7699.92 413
7700.75 404
7701.58 434
7702.41 409
7703.24 409
7704.06 387
7704.89 477
7705.72 419
7706.55 407
7707.38 418
7708.21 407
7709.04 397
7709.86 435
7710.69 412
7711.52 403
7712.35 411
7713.18 418
7714.01 372
7714.84 440
7715.67 442
7716.50 410
7717.32 416
7718.15 425
7718.98 481
7719.81 401
7720.64 413
7721.47 380
7722.30 393
7723.13 452
7723.96 441
7724.79 427
7725.62 397
7726.45 457
7727.28 419
7728.11 414
7728.94 428
7729.77 378
7730.60 411
7731.43 432
7732.26 350
7733.09 436
7733.92 444
7734.75 459
7735.58 485
7736.41 441
7737.24 391
7738.07 353
7738.90 413
7739.73 411
7740.56 421
7741.39 426
7742.22 436
7743.05 486
7743.88 487
7744.71 457
7745.54 411
7746.37 441
7747.20 496
7748.03 511
7748.87 552
7749.70 646
7750.53 619
7751.36 528
7752.19 506
7753.02 505
7753.85 514
7754.68 499
7755.51 471
7756.34 404
7757.18 404
7758.01 417
7758.84 364
7759.67 399
7760.50 388
7761.33 419
7762.16 450
7763.00 437
7763.83 455
7764.66 446
7765.49 471
7766.32 510
7767.16 431
7767.99 376
7768.82 413
7769.65 451
7770.48 457
7771.31 406
7772.15 409
7772.98 422
7773.81 412
7774.64 395
7775.48 426
7776.31 392
7777.14 388
7777.97 417
7778.81 399
7779.64 425
7780.47 410
7781.30 379
7782.14 404
7782.97 432
7783.80 451
7784.63 538
7785.47 468
7786.30 419
7787.13 435
7787.97 461
7788.80 499
7789.63 466
7790.46 441
7791.30 453
7792.13 395
7792.96 433
7793.80 475
7794.63 487
7795.46 522
7796.30 551
7797.13 412
7797.96 435
7798.80 447
7799.63 457
7800.46 469
7801.30 491
7802.13 449
7802.97 418
7803.80 446
7804.63 505
7805.47 496
7806.30 451
7807.13 484
7807.97 527
7808.80 477
7809.64 490
7810.47 529
7811.31 486
7812.14 425
7812.97 501
7813.81 544
7814.64 573
7815.48 661
7816.31 607
7817.15 663
7817.98 674
7818.82 629
7819.65 665
7820.48 585
7821.32 617
7822.15 563
7822.99 555
7823.82 520
7824.66 549
7825.49 555
7826.33 567
7827.16 573
7828.00 643
7828.83 623
7829.67 602
7830.50 556
7831.34 621
7832.17 602
7833.01 616
7833.85 624
7834.68 660
7835.52 649
7836.35 644
7837.19 569
7838.02 670
7838.86 561
7839.69 660
7840.53 597
7841.37 586
7842.20 567
7843.04 575
7843.87 578
7844.71 523
7845.55 585
7846.38 585
7847.22 616
7848.05 517
7848.89 481
7849.73 469
7850.56 571
7851.40 573
7852.24 509
7853.07 550
7853.91 516
7854.74 493
7855.58 467
7856.42 571
7857.25 601
7858.09 521
7858.93 560
7859.76 575
7860.60 545
7861.44 541
7862.28 564
7863.11 486
7863.95 512
7864.79 512
7865.62 530
7866.46 493
7867.30 519
7868.14 534
7868.97 541
7869.81 545
7870.65 519
7871.48 522
7872.32 557
7873.16 507
7874.00 609
7874.83 560
7875.67 552
7876.51 588
7877.35 565
7878.19 594
7879.02 662
7879.86 608
7880.70 579
7881.54 525
7882.37 606
7883.21 636
7884.05 516
7884.89 530
7885.73 463
7886.57 480
7887.40 542
7888.24 577
7889.08 513
7889.92 564
7890.76 651
7891.60 596
7892.43 592
7893.27 607
7894.11 654
7894.95 654
7895.79 642
7896.63 595
7897.47 631
7898.30 624
7899.14 545
7899.98 544
7900.82 568
7901.66 552
7902.50 604
7903.34 576
7904.18 583
7905.02 565
7905.86 542
7906.70 513
7907.54 520
7908.37 453
7909.21 531
7910.05 524
7910.89 511
7911.73 530
7912.57 509
7913.41 503
7914.25 481
7915.09 546
7915.93 557
7916.77 633
7917.61 671
7918.45 666
7919.29 642
7920.13 684
7920.97 612
7921.81 628
7922.65 607
7923.49 540
7924.33 488
7925.17 527
7926.01 487
7926.85 485
7927.69 472
7928.53 475
7929.37 486
7930.21 484
7931.05 526
7931.90 429
7932.74 470
7933.58 492
7934.42 453
7935.26 429
7936.10 426
7936.94 507
7937.78 457
7938.62 440
7939.46 462
7940.30 432
7941.14 416
7941.99 426
7942.83 430
7943.67 451
7944.51 472
7945.35 499
7946.19 461
7947.03 420
7947.88 463
7948.72 444
7949.56 454
7950.40 478
7951.24 436
7952.08 487
7952.93 438
7953.77 469
7954.61 441
7955.45 441
7956.29 474
7957.13 493
7957.98 484
7958.82 503
7959.66 509
7960.50 431
7961.35 476
7962.19 488
7963.03 494
7963.87 460
7964.71 529
7965.56 562
7966.40 502
7967.24 606
7968.08 599
7968.93 500
7969.77 527
7970.61 525
7971.45 624
7972.30 531
7973.14 472
7973.98 437
7974.83 439
7975.67 499
7976.51 455
7977.36 486
7978.20 476
7979.04 421
7979.88 439
7980.73 406
7981.57 408
7982.41 379
7983.26 375
7984.10 461
7984.94 417
7985.79 480
7986.63 464
7987.47 439
7988.32 419
7989.16 433
7990.01 466
7990.85 383
7991.69 335
7992.54 454
7993.38 389
7994.23 395
7995.07 410
7995.91 398
7996.76 379
7997.60 396
7998.45 380
7999.29 427
8000.13 434
8000.98 379
8001.82 389
8002.67 345
8003.51 352
8004.36 381
8005.20 390
8006.04 343
8006.89 421
8007.73 349
8008.58 372
8009.42 354
8010.27 331
8011.11 376
8011.96 348
8012.80 424
8013.65 459
8014.49 357
8015.34 404
8016.18 426
8017.03 337
8017.87 380
8018.72 338
8019.56 340
8020.41 353
8021.25 349
8022.10 326
8022.95 414
8023.79 351
8024.64 338
8025.48 371
8026.33 377
8027.17 380
8028.02 315
8028.86 381
8029.71 412
8030.56 372
8031.40 346
8032.25 352
8033.09 382
8033.94 362
8034.79 394
8035.63 395
8036.48 358
8037.32 338
8038.17 356
8039.02 398
8039.86 328
8040.71 377
8041.56 399
8042.40 389
8043.25 436
8044.10 371
8044.94 352
8045.79 384
8046.64 369
8047.48 385
8048.33 425
8049.18 332
8050.02 333
8050.87 428
8051.72 402
8052.56 334
8053.41 331
8054.26 422
8055.11 414
8055.95 320
8056.80 329
8057.65 363
8058.49 339
8059.34 347
8060.19 347
8061.04 377
8061.88 370
8062.73 346
8063.58 424
8064.43 329
8065.27 277
8066.12 345
8066.97 358
8067.82 378
8068.67 328
8069.51 320
8070.36 411
8071.21 416
8072.06 351
8072.91 371
8073.75 366
8074.60 312
8075.45 326
8076.30 309
8077.15 336
8078.00 312
8078.84 364
8079.69 385
8080.54 355
8081.39 316
8082.24 308
8083.09 310
8083.94 338
8084.78 330
8085.63 343
8086.48 303
8087.33 319
8088.18 331
8089.03 374
8089.88 314
8090.73 322
8091.58 326
8092.42 301
8093.27 316
8094.12 311
8094.97 321
8095.82 360
8096.67 334
8097.52 343
8098.37 401
8099.22 365
8100.07 374
8100.92 374
8101.77 362
8102.62 372
8103.47 399
8104.32 366
8105.17 369
8106.02 324
8106.87 381
8107.72 346
8108.57 369
8109.42 403
8110.27 341
8111.12 315
8111.97 304
8112.82 267
8113.67 379
8114.52 339
8115.37 352
8116.22 377
8117.07 342
8117.92 370
8118.77 364
8119.62 338
8120.47 393
8121.32 420
8122.17 376
8123.02 438
8123.87 386
8124.72 364
8125.57 314
8126.43 328
8127.28 374
8128.13 393
8128.98 357
8129.83 391
8130.68 327
8131.53 318
8132.38 329
8133.23 426
8134.09 352
8134.94 361
8135.79 421
8136.64 406
8137.49 363
8138.34 344
8139.19 362
8140.05 371
8140.90 327
8141.75 356
8142.60 322
8143.45 356
8144.30 381
8145.16 415
8146.01 440
8146.86 418
8147.71 347
8148.56 336
8149.42 304
8150.27 384
8151.12 409
8151.97 368
8152.83 402
8153.68 417
8154.53 372
8155.38 542
8156.24 528
8157.09 427
8157.94 461
8158.79 475
8159.65 450
8160.50 431
8161.35 397
8162.20 401
8163.06 371
8163.91 329
8164.76 330
8165.62 361
8166.47 408
8167.32 421
8168.17 353
8169.03 386
8169.88 461
8170.73 414
8171.59 341
8172.44 348
8173.29 343
8174.15 407
8175.00 373
8175.85 390
8176.71 357
8177.56 387
8178.42 362
8179.27 346
8180.12 363
8180.98 357
8181.83 360
8182.68 375
8183.54 311
8184.39 316
8185.25 365
8186.10 354
8186.95 368
8187.81 335
8188.66 373
8189.52 360
8190.37 369
8191.22 346
8192.08 279
8192.93 343
8193.79 377
8194.64 333
8195.50 315
8196.35 296
8197.21 317
8198.06 347
8198.92 374
8199.77 360
8200.63 326
8201.48 336
8202.33 372
8203.19 380
8204.04 347
8204.90 358
8205.75 330
8206.61 300
8207.47 340
8208.32 367
8209.18 309
8210.03 328
8210.89 322
8211.74 344
8212.60 323
8213.45 347
8214.31 358
8215.16 374
8216.02 363
8216.87 336
8217.73 361
8218.59 343
8219.44 325
8220.30 355
8221.15 359
8222.01 370
8222.87 337
8223.72 400
8224.58 381
8225.43 401
8226.29 368
8227.15 391
8228.00 355
8228.86 370
8229.71 351
8230.57 368
8231.43 313
8232.28 375
8233.14 382
8234.00 359
8234.85 352
8235.71 372
8236.57 347
8237.42 340
8238.28 323
8239.14 325
8239.99 286
8240.85 273
8241.71 380
8242.56 308
8243.42 301
8244.28 288
8245.14 340
8245.99 288
8246.85 341
8247.71 347
8248.56 330
8249.42 321
8250.28 403
8251.14 344
8251.99 344
8252.85 367
8253.71 318
8254.57 296
8255.42 317
8256.28 317
8257.14 324
8258.00 332
8258.86 306
8259.71 297
8260.57 283
8261.43 389
8262.29 306
8263.15 358
8264.00 365
8264.86 370
8265.72 294
8266.58 300
8267.44 300
8268.29 307
8269.15 320
8270.01 296
8270.87 290
8271.73 298
8272.59 333
8273.45 343
8274.30 369
8275.16 308
8276.02 326
8276.88 325
8277.74 352
8278.60 295
8279.46 335
8280.32 331
8281.18 358
8282.03 331
8282.89 337
8283.75 299
8284.61 366
8285.47 318
8286.33 296
8287.19 347
8288.05 323
8288.91 312
8289.77 292
8290.63 318
8291.49 338
8292.35 313
8293.21 355
8294.07 387
8294.93 403
8295.78 375
8296.64 385
8297.50 342
8298.36 386
8299.22 367
8300.08 390
8300.94 329
8301.80 376
8302.66 312
8303.52 325
8304.38 350
8305.25 407
8306.11 361
8306.97 359
8307.83 326
8308.69 307
8309.55 324
8310.41 300
8311.27 330
8312.13 316
8312.99 335
8313.85 385
8314.71 338
8315.57 317
8316.43 345
8317.29 340
8318.15 347
8319.02 360
8319.88 290
8320.74 351
8321.60 410
8322.46 327
8323.32 388
8324.18 322
8325.04 342
8325.90 365
8326.77 366
8327.63 335
8328.49 344
8329.35 323
8330.21 369
8331.07 344
8331.93 386
8332.80 433
8333.66 349
8334.52 348
8335.38 354
8336.24 325
8337.11 323
8337.97 366
8338.83 364
8339.69 316
8340.55 359
8341.42 342
8342.28 392
8343.14 383
8344.00 378
8344.86 415
8345.73 383
8346.59 352
8347.45 362
8348.31 350
8349.18 327
8350.04 360
8350.90 393
8351.76 361
8352.63 409
8353.49 396
8354.35 373
8355.22 395
8356.08 362
8356.94 365
8357.80 360
8358.67 397
8359.53 356
8360.39 358
8361.26 349
8362.12 340
8362.98 400
8363.85 415
8364.71 434
8365.57 475
8366.44 419
8367.30 397
8368.16 385
8369.03 404
8369.89 368
8370.75 429
8371.62 348
8372.48 375
8373.35 414
8374.21 389
8375.07 405
8375.94 395
8376.80 361
8377.67 381
8378.53 452
8379.39 375
8380.26 440
8381.12 457
8381.99 411
8382.85 434
8383.71 373
8384.58 384
8385.44 459
8386.31 475
8387.17 449
8388.04 483
8388.90 392
8389.77 473
8390.63 393
8391.50 410
8392.36 489
8393.22 450
8394.09 415
8394.95 425
8395.82 495
8396.68 490
8397.55 474
8398.41 430
8399.28 442
8400.14 528
8401.01 476
8401.88 445
8402.74 435
8403.61 450
8404.47 447
8405.34 476
8406.20 438
8407.07 550
8407.93 490
8408.80 548
8409.66 527
8410.53 529
8411.40 550
8412.26 584
8413.13 526
8413.99 548
8414.86 511
8415.73 495
8416.59 533
8417.46 583
8418.32 570
8419.19 574
8420.06 571
8420.92 633
8421.79 553
8422.65 564
8423.52 598
8424.39 591
8425.25 607
8426.12 587
8426.99 615
8427.85 601
8428.72 640
8429.59 618
8430.45 682
8431.32 594
8432.19 688
8433.05 681
8433.92 607
8434.79 665
8435.65 718
8436.52 716
8437.39 662
8438.26 724
8439.12 721
8439.99 771
8440.86 806
8441.73 891
8442.59 872
8443.46 985
8444.33 942
8445.19 930
8446.06 914
8446.93 941
8447.80 915
8448.67 922
8449.53 872
8450.40 918
8451.27 939
8452.14 937
8453.00 1041
8453.87 1187
8454.74 1272
8455.61 1295
8456.48 1638
8457.34 1724
8458.21 1912
8459.08 2017
8459.95 2006
8460.82 1928
8461.69 1904
8462.55 1573
8463.42 1406
8464.29 1235
8465.16 1223
8466.03 1255
8466.90 1364
8467.77 1517
8468.63 1731
8469.50 2092
8470.37 2519
8471.24 2831
8472.11 3148
8472.98 3487
8473.85 3452
8474.72 3177
8475.58 2827
8476.45 2354
8477.32 1896
8478.19 1492
8479.06 1256
8479.93 1005
8480.80 956
8481.67 912
8482.54 842
8483.41 830
8484.28 759
8485.15 811
8486.02 735
8486.89 790
8487.76 811
8488.63 772
8489.50 766
8490.37 722
8491.24 731
8492.11 709
8492.98 756
8493.85 746
8494.72 818
8495.59 747
8496.46 846
8497.33 826
8498.20 839
8499.07 812
8499.94 814
8500.81 830
8501.68 873
8502.55 817
8503.42 797
8504.29 826
8505.16 758
8506.03 741
8506.90 746
8507.77 815
8508.64 947
8509.51 965
8510.38 999
8511.25 983
8512.13 1025
8513.00 957
8513.87 854
8514.74 818
8515.61 860
8516.48 743
8517.35 772
8518.22 751
8519.09 685
8519.97 681
8520.84 687
8521.71 640
8522.58 598
8523.45 650
8524.32 636
8525.19 615
8526.07 615
8526.94 652
8527.81 762
8528.68 696
8529.55 778
8530.43 749
8531.30 685
8532.17 748
8533.04 690
8533.91 739
8534.79 731
8535.66 774
8536.53 843
8537.40 801
8538.27 770
8539.15 711
8540.02 753
8540.89 822
8541.76 732
8542.64 750
8543.51 736
8544.38 706
8545.25 736
8546.13 785
8547.00 762
8547.87 796
8548.74 845
8549.62 825
8550.49 832
8551.36 808
8552.24 823
8553.11 785
8553.98 741
8554.86 754
8555.73 705
8556.60 769
8557.48 664
8558.35 721
8559.22 698
8560.10 643
8560.97 588
8561.84 622
8562.72 649
8563.59 588
8564.46 561
8565.34 532
8566.21 550
8567.08 531
8567.96 560
8568.83 570
8569.71 535
8570.58 519
8571.45 569
8572.33 545
8573.20 584
8574.08 576
8574.95 540
8575.82 607
8576.70 568
8577.57 519
8578.45 574
8579.32 586
8580.20 496
8581.07 560
8581.94 527
8582.82 549
8583.69 536
8584.57 562
8585.44 599
8586.32 554
8587.19 573
8588.07 618
8588.94 516
8589.82 465
8590.69 534
8591.57 526
8592.44 572
8593.32 500
8594.19 508
8595.07 528
8595.94 458
8596.82 557
8597.69 475
8598.57 518
8599.44 524
8600.32 538
8601.19 549
8602.07 519
8602.95 553
8603.82 534
8604.70 614
8605.57 492
8606.45 496
8607.32 532
8608.20 524
8609.08 544
8609.95 538
8610.83 543
8611.70 508
8612.58 507
8613.46 460
8614.33 490
8615.21 496
8616.08 496
8616.96 532
8617.84 523
8618.71 543
8619.59 596
8620.47 556
8621.34 517
8622.22 522
8623.10 536
8623.97 558
8624.85 528
8625.73 538
8626.60 481
8627.48 533
8628.36 552
8629.23 569
8630.11 564
8630.99 576
8631.87 510
8632.74 523
8633.62 589
8634.50 572
8635.37 560
8636.25 593
8637.13 577
8638.01 503
8638.88 575
8639.76 554
8640.64 550
8641.52 547
8642.39 550
8643.27 530
8644.15 520
8645.03 607
8645.90 559
8646.78 491
8647.66 579
8648.54 576
8649.42 640
8650.29 636
8651.17 623
8652.05 620
8652.93 630
8653.81 618
8654.68 656
8655.56 616
8656.44 653
8657.32 553
8658.20 564
8659.08 603
8659.95 601
8660.83 703
8661.71 670
8662.59 713
8663.47 683
8664.35 648
8665.23 636
8666.10 701
8666.98 715
8667.86 585
8668.74 654
8669.62 656
8670.50 696
8671.38 770
8672.26 761
8673.14 857
8674.02 932
8674.90 1005
8675.77 1007
8676.65 997
8677.53 1083
8678.41 1017
8679.29 1066
8680.17 1060
8681.05 894
8681.93 874
8682.81 802
8683.69 818
8684.57 771
8685.45 774
8686.33 699
8687.21 731
8688.09 759
8688.97 789
8689.85 876
8690.73 1038
8691.61 1263
8692.49 1405
8693.37 1658
8694.25 1810
8695.13 1994
8696.01 2000
8696.89 2009
8697.77 1739
8698.65 1605
8699.53 1328
8700.41 1095
8701.29 988
8702.17 811
8703.05 746
8703.94 709
8704.82 682
8705.70 626
8706.58 575
8707.46 573
8708.34 606
8709.22 589
8710.10 499
8710.98 521
8711.86 591
8712.75 549
8713.63 557
8714.51 542
8715.39 600
8716.27 562
8717.15 529
8718.03 539
8718.91 531
8719.80 548
8720.68 514
8721.56 584
8722.44 618
8723.32 510
8724.20 494
8725.09 551
8725.97 518
8726.85 514
8727.73 499
8728.61 562
8729.50 617
8730.38 580
8731.26 622
8732.14 618
8733.02 660
8733.91 626
8734.79 638
8735.67 586
8736.55 577
8737.44 521
8738.32 491
8739.20 561
8740.08 509
8740.97 485
8741.85 493
8742.73 475
8743.61 500
8744.50 497
8745.38 495
8746.26 429
8747.15 533
8748.03 534
8748.91 523
8749.79 535
8750.68 483
8751.56 506
8752.44 507
8753.33 495
8754.21 433
8755.09 501
8755.98 498
8756.86 504
8757.74 530
8758.63 554
8759.51 528
8760.39 543
8761.28 513
8762.16 518
8763.05 549
8763.93 546
8764.81 520
8765.70 510
8766.58 464
8767.46 472
8768.35 519
8769.23 543
8770.12 526
8771.00 552
8771.89 555
8772.77 578
8773.65 527
8774.54 524
8775.42 481
8776.31 476
8777.19 511
8778.08 495
8778.96 496
8779.84 482
8780.73 475
8781.61 430
8782.50 453
8783.38 503
8784.27 413
8785.15 447
8786.04 418
8786.92 465
8787.81 472
8788.69 422
8789.58 447
8790.46 458
8791.35 469
8792.23 436
8793.12 452
8794.00 473
8794.89 417
8795.77 460
8796.66 470
8797.55 447
8798.43 424
8799.32 401
8800.20 422
8801.09 430
8801.97 383
8802.86 369
8803.74 394
8804.63 488
8805.52 416
8806.40 405
8807.29 429
8808.17 475
8809.06 394
8809.95 319
8810.83 403
8811.72 405
8812.60 399
8813.49 461
8814.38 392
8815.26 411
8816.15 393
8817.04 395
8817.92 327
8818.81 372
8819.70 418
8820.58 404
8821.47 378
8822.36 380
8823.24 408
8824.13 379
8825.02 347
8825.90 381
8826.79 359
8827.68 367
8828.56 412
8829.45 389
8830.34 373
8831.23 354
8832.11 387
8833.00 369
8833.89 402
8834.77 416
8835.66 376
8836.55 348
8837.44 410
8838.32 369
8839.21 339
8840.10 344
8840.99 408
8841.88 380
8842.76 413
8843.65 378
8844.54 393
8845.43 388
8846.31 355
8847.20 362
8848.09 411
8848.98 417
8849.87 338
8850.75 353
8851.64 374
8852.53 395
8853.42 362
8854.31 319
8855.20 347
8856.08 390
8856.97 348
8857.86 340
8858.75 371
8859.64 321
8860.53 313
8861.42 334
8862.30 328
8863.19 299
8864.08 361
8864.97 349
8865.86 353
8866.75 355
8867.64 358
8868.53 344
8869.42 340
8870.30 315
8871.19 332
8872.08 322
8872.97 341
8873.86 349
8874.75 337
8875.64 303
8876.53 293
8877.42 321
8878.31 355
8879.20 362
8880.09 322
8880.98 329
8881.87 296
8882.76 291
8883.65 317
8884.54 319
8885.43 394
8886.32 374
8887.21 333
8888.10 333
8888.99 333
8889.88 300
8890.77 317
8891.66 305
8892.55 338
8893.44 361
8894.33 283
8895.22 312
8896.11 380
8897.00 335
8897.89 262
8898.78 314
8899.67 321
8900.56 306
8901.45 319
8902.34 310
8903.23 343
8904.12 339
8905.02 291
8905.91 332
8906.80 329
8907.69 302
8908.58 306
8909.47 383
8910.36 332
8911.25 278
8912.14 311
8913.04 309
8913.93 333
8914.82 312
8915.71 293
8916.60 267
8917.49 337
8918.38 342
8919.28 297
8920.17 330
8921.06 319
8921.95 281
8922.84 307
8923.73 331
8924.63 315
8925.52 343
8926.41 279
8927.30 363
8928.19 311
8929.09 300
8929.98 257
8930.87 300
8931.76 307
8932.65 294
8933.55 296
8934.44 362
8935.33 246
8936.22 246
8937.12 273
8938.01 280
8938.90 333
8939.79 327
8940.69 310
8941.58 269
8942.47 238
8943.37 276
8944.26 287
8945.15 285
8946.04 265
8946.94 275
8947.83 297
8948.72 310
8949.62 253
8950.51 309
8951.40 309
8952.30 278
8953.19 306
8954.08 285
8954.98 249
8955.87 283
8956.76 302
8957.66 304
8958.55 326
8959.44 295
8960.34 240
8961.23 282
8962.12 312
8963.02 288
8963.91 281
8964.81 265
8965.70 294
8966.59 249
8967.49 265
8968.38 276
8969.28 256
8970.17 294
8971.06 271
8971.96 316
8972.85 318
8973.75 274
8974.64 307
8975.54 261
8976.43 292
8977.32 247
8978.22 235
8979.11 303
8980.01 310
8980.90 317
8981.80 275
8982.69 307
8983.59 260
8984.48 253
8985.38 253
8986.27 296
8987.17 317
8988.06 276
8988.96 271
8989.85 241
8990.75 290
8991.64 245
8992.54 258
8993.43 242
8994.33 217
8995.22 246
8996.12 286
8997.01 258
8997.91 275
8998.81 272
8999.70 232
9000.60 293
9001.49 239
9002.39 297
9003.28 276
9004.18 243
9005.08 271
9005.97 355
9006.87 291
9007.76 254
9008.66 252
9009.56 234
9010.45 289
9011.35 254
9012.24 241
9013.14 268
9014.04 269
9014.93 289
9015.83 292
9016.73 330
9017.62 289
9018.52 260
9019.42 256
9020.31 266
9021.21 241
9022.11 329
9023.00 335
9023.90 278
9024.80 294
9025.69 263
9026.59 208
9027.49 240
9028.38 255
9029.28 267
9030.18 304
9031.08 288
9031.97 257
9032.87 250
9033.77 243
9034.66 257
9035.56 234
9036.46 255
9037.36 242
9038.25 258
9039.15 282
9040.05 253
9040.95 274
9041.85 278
9042.74 257
9043.64 294
9044.54 256
9045.44 262
9046.33 260
9047.23 251
9048.13 232
9049.03 275
9049.93 236
9050.82 271
9051.72 292
9052.62 268
9053.52 274
9054.42 261
9055.32 250
9056.21 224
9057.11 276
9058.01 289
9058.91 308
9059.81 294
9060.71 268
9061.61 258
9062.50 245
9063.40 220
9064.30 228
9065.20 267
9066.10 284
9067.00 286
9067.90 267
9068.80 279
9069.70 257
9070.60 241
9071.49 258
9072.39 261
9073.29 217
9074.19 289
9075.09 288
9075.99 269
9076.89 242
9077.79 259
9078.69 275
9079.59 244
9080.49 281
9081.39 257
9082.29 288
9083.19 289
9084.09 217
9084.99 262
9085.89 267
9086.79 259
9087.69 292
9088.59 196
9089.49 221
9090.39 250
9091.29 284
9092.19 258
9093.09 246
9093.99 263
9094.89 237
9095.79 278
9096.69 260
9097.59 247
9098.49 292
9099.39 260
9100.29 235
9101.19 251
9102.09 281
9102.99 282
9103.90 296
9104.80 274
9105.70 245
9106.60 273
9107.50 295
9108.40 232
9109.30 233
9110.20 254
9111.10 244
9112.00 258
9112.91 266
9113.81 228
9114.71 221
9115.61 232
9116.51 251
9117.41 269
9118.31 295
9119.22 287
9120.12 229
9121.02 253
9121.92 275
9122.82 264
9123.72 263
9124.63 223
9125.53 272
9126.43 246
9127.33 226
9128.23 226
9129.14 276
9130.04 264
9130.94 260
9131.84 239
9132.74 252
9133.65 248
9134.55 243
9135.45 238
9136.35 279
9137.26 236
9138.16 211
9139.06 232
9139.96 235
9140.87 212
9141.77 275
9142.67 226
9143.57 252
9144.48 284
9145.38 252
9146.28 234
9147.19 274
9148.09 226
9148.99 213
9149.90 230
9150.80 272
9151.70 255
9152.60 240
9153.51 263
9154.41 282
9155.31 279
9156.22 243
9157.12 254
9158.02 266
9158.93 262
9159.83 251
9160.74 254
9161.64 225
9162.54 266
9163.45 233
9164.35 235
9165.25 207
9166.16 214
9167.06 274
9167.97 271
9168.87 234
9169.77 265
9170.68 247
9171.58 232
9172.49 240
9173.39 243
9174.30 209
9175.20 221
9176.10 246
9177.01 235
9177.91 239
9178.82 238
9179.72 269
9180.63 242
9181.53 247
9182.44 257
9183.34 219
9184.25 214
9185.15 236
9186.05 268
9186.96 276
9187.86 230
9188.77 264
9189.67 273
9190.58 231
9191.48 241
9192.39 264
9193.30 265
9194.20 289
9195.11 271
9196.01 262
9196.92 245
9197.82 227
9198.73 233
9199.63 306
9200.54 275
9201.44 276
9202.35 295
9203.26 263
9204.16 305
9205.07 242
9205.97 232
9206.88 216
9207.78 285
9208.69 268
9209.60 226
9210.50 272
9211.41 273
9212.32 218
9213.22 237
9214.13 285
9215.03 291
9215.94 242
9216.85 264
9217.75 335
9218.66 292
9219.57 252
9220.47 270
9221.38 292
9222.29 291
9223.19 272
9224.10 239
9225.01 272
9225.91 278
9226.82 264
9227.73 238
9228.63 221
9229.54 251
9230.45 263
9231.36 266
9232.26 277
9233.17 269
9234.08 239
9234.98 251
9235.89 239
9236.80 247
9237.71 234
9238.61 221
9239.52 233
9240.43 210
9241.34 250
9242.24 246
9243.15 223
9244.06 219
9244.97 246
9245.87 271
9246.78 253
9247.69 212
9248.60 215
9249.51 228
9250.41 247
9251.32 218
9252.23 238
9253.14 247
9254.05 242
9254.96 247
9255.86 211
9256.77 235
9257.68 265
9258.59 233
9259.50 264
9260.41 264
9261.31 233
9262.22 236
9263.13 215
9264.04 222
9264.95 249
9265.86 275
9266.77 244
9267.68 233
9268.58 208
9269.49 238
9270.40 284
9271.31 232
9272.22 253
9273.13 265
9274.04 249
9274.95 232
9275.86 239
9276.77 248
9277.68 210
9278.59 222
9279.50 209
9280.40 212
9281.31 224
9282.22 235
9283.13 238
9284.04 274
9284.95 215
9285.86 200
9286.77 240
9287.68 271
9288.59 253
9289.50 252
9290.41 266
9291.32 266
9292.23 284
9293.14 240
9294.05 227
9294.96 254
9295.87 233
9296.78 261
9297.69 278
9298.60 212
9299.52 256
9300.43 252
9301.34 250
9302.25 330
9303.16 263
9304.07 269
9304.98 257
9305.89 294
9306.80 257
9307.71 255
9308.62 263
9309.53 306
9310.44 293
9311.36 343
9312.27 355
9313.18 284
9314.09 318
9315.00 321
9315.91 285
9316.82 300
9317.73 262
9318.64 268
9319.56 240
9320.47 293
9321.38 319
9322.29 283
9323.20 247
9324.11 268
9325.03 268
9325.94 229
9326.85 206
9327.76 255
9328.67 277
9329.59 288
9330.50 236
9331.41 260
9332.32 277
9333.23 289
9334.15 299
9335.06 279
9335.97 283
9336.88 292
9337.79 288
9338.71 299
9339.62 275
9340.53 272
9341.44 259
9342.36 248
9343.27 219
9344.18 244
9345.09 265
9346.01 295
9346.92 294
9347.83 239
9348.75 266
9349.66 290
9350.57 273
9351.48 223
9352.40 217
9353.31 288
9354.22 295
9355.14 310
9356.05 261
9356.96 269
9357.88 235
9358.79 191
9359.70 247
9360.62 258
9361.53 248
9362.44 245
9363.36 244
9364.27 237
9365.19 226
9366.10 271
9367.01 274
9367.93 247
9368.84 246
9369.75 250
9370.67 260
9371.58 285
9372.50 291
9373.41 261
9374.32 265
9375.24 225
9376.15 238
9377.07 278
9377.98 280
9378.90 302
9379.81 293
9380.72 268
9381.64 260
9382.55 277
9383.47 271
9384.38 303
9385.30 260
9386.21 271
9387.13 250
9388.04 244
9388.96 303
9389.87 265
9390.79 245
9391.70 283
9392.62 300
9393.53 294
9394.45 283
9395.36 273
9396.28 274
9397.19 269
9398.11 240
9399.02 285
9399.94 301
9400.85 318
9401.77 292
9402.68 283
9403.60 305
9404.52 256
9405.43 272
9406.35 264
9407.26 229
9408.18 261
9409.09 286
9410.01 276
9410.93 248
9411.84 259
9412.76 264
9413.67 269
9414.59 234
9415.51 245
9416.42 273
9417.34 275
9418.26 278
9419.17 302
9420.09 243
9421.00 274
9421.92 283
9422.84 274
9423.75 257
9424.67 241
9425.59 261
9426.50 248
9427.42 277
9428.34 271
9429.25 274
9430.17 279
9431.09 299
9432.00 221
9432.92 213
9433.84 275
9434.76 308
9435.67 322
9436.59 300
9437.51 315
9438.42 346
9439.34 307
9440.26 351
9441.18 291
9442.09 217
9443.01 285
9443.93 312
9444.85 308
9445.76 327
9446.68 244
9447.60 304
9448.52 307
9449.43 277
9450.35 300
9451.27 354
9452.19 377
9453.11 332
9454.02 358
9454.94 399
9455.86 381
9456.78 399
9457.70 409
9458.62 385
9459.53 348
9460.45 351
9461.37 362
9462.29 352
9463.21 344
9464.13 323
9465.04 275
9465.96 314
9466.88 302
9467.80 290
9468.72 259
9469.64 285
9470.56 303
9471.48 295
9472.39 266
9473.31 263
9474.23 269
9475.15 290
9476.07 281
9476.99 260
9477.91 276
9478.83 346
9479.75 310
9480.67 351
9481.59 376
9482.51 307
9483.42 371
9484.34 310
9485.26 315
9486.18 309
9487.10 317
9488.02 282
9488.94 320
9489.86 325
9490.78 329
9491.70 319
9492.62 322
9493.54 305
9494.46 358
9495.38 286
9496.30 290
9497.22 299
9498.14 276
9499.06 292
9499.98 324
9500.90 300
9501.82 363
9502.74 320
9503.66 333
9504.58 277
9505.50 320
9506.43 300
9507.35 278
9508.27 321
9509.19 343
9510.11 289
9511.03 297
9511.95 266
9512.87 232
9513.79 285
9514.71 336
9515.63 367
9516.55 351
9517.48 270
9518.40 262
9519.32 325
9520.24 319
9521.16 341
9522.08 362
9523.00 311
9523.92 322
9524.85 326
9525.77 270
9526.69 307
9527.61 324
9528.53 350
9529.45 376
9530.38 309
9531.30 342
9532.22 342
9533.14 406
9534.06 490
9534.98 512
9535.91 480
9536.83 529
9537.75 470
9538.67 428
9539.60 363
9540.52 379
9541.44 398
9542.36 375
9543.28 341
9544.21 326
9545.13 348
9546.05 372
9546.97 358
9547.90 387
9548.82 353
9549.74 352
9550.66 356
9551.59 284
9552.51 322
9553.43 310
9554.36 351
9555.28 324
9556.20 315
9557.13 332
9558.05 299
9558.97 308
9559.89 366
9560.82 359
9561.74 342
9562.66 359
9563.59 398
9564.51 331
9565.43 369
9566.36 370
9567.28 345
9568.20 319
9569.13 346
9570.05 337
9570.98 330
9571.90 364
9572.82 324
9573.75 343
9574.67 333
9575.60 314
9576.52 362
9577.44 309
9578.37 315
9579.29 330
9580.22 356
9581.14 299
9582.06 312
9582.99 332
9583.91 297
9584.84 319
9585.76 289
9586.69 307
9587.61 277
9588.53 300
9589.46 339
9590.38 314
9591.31 319
9592.23 280
9593.16 322
9594.08 397
9595.01 351
9595.93 335
9596.86 331
9597.78 343
9598.71 295
9599.63 291
9600.56 320
9601.48 356
9602.41 380
9603.33 382
9604.26 367
9605.18 347
9606.11 353
9607.03 349
9607.96 358
9608.89 350
9609.81 370
9610.74 312
9611.66 309
9612.59 400
9613.51 348
9614.44 299
9615.37 398
9616.29 369
9617.22 392
9618.14 338
9619.07 353
9620.00 389
9620.92 410
9621.85 397
9622.77 389
9623.70 388
9624.63 427
9625.55 381
9626.48 405
9627.41 382
9628.33 404
9629.26 427
9630.19 393
9631.11 411
9632.04 386
9632.97 454
9633.89 430
9634.82 397
9635.75 405
9636.67 432
9637.60 462
9638.53 409
9639.45 469
9640.38 461
9641.31 463
9642.23 493
9643.16 497
9644.09 470
9645.02 443
9645.94 484
9646.87 493
9647.80 506
9648.73 578
9649.65 591
9650.58 566
9651.51 584
9652.44 611
9653.36 577
9654.29 603
9655.22 606
9656.15 526
9657.08 585
9658.00 577
9658.93 563
9659.86 560
9660.79 487
9661.72 430
9662.64 485
9663.57 515
9664.50 536
9665.43 521
9666.36 553
9667.28 560
9668.21 523
9669.14 571
9670.07 535
9671.00 509
9671.93 520
9672.86 525
9673.78 558
9674.71 548
9675.64 474
9676.57 540
9677.50 552
9678.43 558
9679.36 551
9680.29 600
9681.21 698
9682.14 632
9683.07 612
9684.00 584
9684.93 674
9685.86 683
9686.79 689
9687.72 642
9688.65 615
9689.58 649
9690.51 613
9691.44 612
9692.37 642
9693.30 654
9694.23 667
9695.16 721
9696.09 681
9697.02 719
9697.94 746
9698.87 729
9699.80 860
9700.73 939
9701.66 1020
9702.59 1067
9703.52 893
9704.45 882
9705.39 867
9706.32 810
9707.25 762
9708.18 707
9709.11 651
9710.04 659
9710.97 646
9711.90 708
9712.83 698
9713.76 740
9714.69 743
9715.62 772
9716.55 727
9717.48 800
9718.41 748
9719.34 685
9720.27 690
9721.21 702
9722.14 688
9723.07 633
9724.00 620
9724.93 629
9725.86 578
9726.79 624
9727.72 645
9728.65 634
9729.59 655
9730.52 610
9731.45 614
9732.38 673
9733.31 617
9734.24 574
9735.17 648
9736.11 657
9737.04 616
9737.97 640
9738.90 645
9739.83 628
9740.77 573
9741.70 583
9742.63 544
9743.56 507
9744.49 527
9745.43 507
9746.36 503
9747.29 510
9748.22 500
9749.15 456
9750.09 475
9751.02 485
9751.95 474
9752.88 470
9753.82 531
9754.75 516
9755.68 469
9756.61 506
9757.55 466
9758.48 512
9759.41 438
9760.35 454
9761.28 525
9762.21 499
9763.14 500
9764.08 520
9765.01 511
9765.94 494
9766.88 453
9767.81 499
9768.74 468
9769.68 470
9770.61 421
9771.54 457
9772.48 440
9773.41 456
9774.34 477
9775.28 436
9776.21 477
9777.14 490
9778.08 493
9779.01 515
9779.94 538
9780.88 505
9781.81 490
9782.75 529
9783.68 562
9784.61 552
9785.55 547
9786.48 523
9787.42 481
9788.35 467
9789.28 472
9790.22 459
9791.15 463
9792.09 436
9793.02 438
9793.96 433
9794.89 378
9795.83 404
9796.76 449
9797.69 470
9798.63 456
9799.56 469
9800.50 495
9801.43 478
9802.37 486
9803.30 446
9804.24 404
9805.17 419
9806.11 428
9807.04 457
9807.98 409
9808.91 409
9809.85 366
9810.78 386
9811.72 378
9812.65 372
9813.59 368
9814.53 430
9815.46 447
9816.40 411
9817.33 367
9818.27 372
9819.20 350
9820.14 348
9821.07 411
9822.01 372
9822.95 359
9823.88 349
9824.82 410
9825.75 325
9826.69 369
9827.63 385
9828.56 358
9829.50 359
9830.43 346
9831.37 334
9832.31 355
9833.24 354
9834.18 355
9835.12 343
9836.05 316
9836.99 424
9837.93 367
9838.86 371
9839.80 363
9840.73 338
9841.67 302
9842.61 364
9843.55 364
9844.48 308
9845.42 348
9846.36 312
9847.29 317
9848.23 355
9849.17 396
9850.10 335
9851.04 364
9851.98 368
9852.92 365
9853.85 352
9854.79 333
9855.73 359
9856.67 348
9857.60 352
9858.54 350
9859.48 359
9860.42 382
9861.35 348
9862.29 329
9863.23 358
9864.17 349
9865.10 340
9866.04 334
9866.98 314
9867.92 335
9868.86 319
9869.79 324
9870.73 359
9871.67 383
9872.61 342
9873.55 306
9874.48 340
9875.42 299
9876.36 332
9877.30 356
9878.24 343
9879.18 335
9880.12 303
9881.05 334
9881.99 281
9882.93 293
9883.87 318
9884.81 317
9885.75 276
9886.69 301
9887.63 336
9888.56 303
9889.50 279
9890.44 310
9891.38 361
9892.32 331
9893.26 324
9894.20 282
9895.14 267
9896.08 302
9897.02 295
9897.96 319
9898.90 295
9899.84 241
9900.77 287
9901.71 311
9902.65 277
9903.59 305
9904.53 278
9905.47 281
9906.41 308
9907.35 268
9908.29 258
9909.23 277
9910.17 300
9911.11 322
9912.05 332
9912.99 298
9913.93 278
9914.87 342
9915.81 291
9916.75 329
9917.69 330
9918.63 284
9919.57 288
9920.52 288
9921.46 308
9922.40 319
9923.34 337
9924.28 323
9925.22 296
9926.16 329
9927.10 336
9928.04 386
9928.98 407
9929.92 443
9930.86 406
9931.80 412
9932.75 385
9933.69 457
9934.63 459
9935.57 402
9936.51 337
9937.45 323
9938.39 308
9939.33 340
9940.28 298
9941.22 327
9942.16 315
9943.10 320
9944.04 264
9944.98 331
9945.92 331
9946.87 294
9947.81 305
9948.75 304
9949.69 281
9950.63 306
9951.58 315
9952.52 285
9953.46 271
9954.40 285
9955.34 314
9956.29 274
9957.23 268
9958.17 241
9959.11 255
9960.06 266
9961.00 288
9961.94 300
9962.88 292
9963.83 289
9964.77 301
9965.71 293
9966.65 281
9967.60 270
9968.54 243
9969.48 301
9970.42 344
9971.37 291
9972.31 269
9973.25 259
9974.20 277
9975.14 270
9976.08 222
9977.03 259
9977.97 283
9978.91 278
9979.86 280
9980.80 260
9981.74 282
9982.69 274
9983.63 260
9984.57 274
9985.52 298
9986.46 247
9987.40 251
9988.35 285
9989.29 245
9990.23 245
9991.18 264
9992.12 258
9993.07 248
9994.01 240
9994.95 273
9995.90 261
9996.84 261
9997.79 292
9998.73 288
9999.67 263
10000.62 280
10001.56 278
10002.51 254
10003.45 277
10004.40 239
10005.34 245
10006.29 232
10007.23 258
10008.17 253
10009.12 271
10010.06 260
10011.01 261
10011.95 248
10012.90 263
10013.84 281
10014.79 253
10015.73 252
10016.68 253
10017.62 236
10018.57 281
10019.51 222
10020.46 250
10021.40 289
10022.35 223
10023.29 238
10024.24 255
10025.19 236
10026.13 255
10027.08 236
10028.02 256
10028.97 259
10029.91 254
10030.86 290
10031.80 269
10032.75 243
10033.70 256
10034.64 239
10035.59 250
10036.53 245
10037.48 249
10038.43 234
10039.37 262
10040.32 275
10041.26 307
10042.21 288
10043.16 258
10044.10 272
10045.05 213
10046.00 207
10046.94 270
10047.89 245
10048.84 231
10049.78 277
10050.73 241
10051.68 244
10052.62 249
10053.57 257
10054.52 255
10055.46 211
10056.41 240
10057.36 248
10058.30 253
10059.25 252
10060.20 245
10061.15 264
10062.09 272
10063.04 289
10063.99 299
10064.93 229
10065.88 245
10066.83 195
10067.78 272
10068.72 255
10069.67 238
10070.62 231
10071.57 231
10072.51 221
10073.46 239
10074.41 239
10075.36 228
10076.31 235
10077.25 255
10078.20 251
10079.15 256
10080.10 238
10081.05 252
10081.99 216
10082.94 239
10083.89 236
10084.84 222
10085.79 221
10086.74 246
10087.68 262
10088.63 231
10089.58 233
10090.53 212
10091.48 229
10092.43 214
10093.37 227
10094.32 228
10095.27 198
10096.22 197
10097.17 183
10098.12 199
10099.07 246
10100.02 230
10100.97 200
10101.91 188
10102.86 217
10103.81 252
10104.76 224
10105.71 220
10106.66 239
10107.61 251
10108.56 226
10109.51 202
10110.46 168
10111.41 202
10112.36 207
10113.31 212
10114.26 248
10115.21 223
10116.16 212
10117.11 244
10118.06 226
10119.01 218
10119.96 218
10120.91 190
10121.86 164
10122.81 203
10123.76 241
10124.71 202
10125.66 229
10126.61 236
10127.56 205
10128.51 213
10129.46 219
10130.41 187
10131.36 201
10132.31 200
10133.26 223
10134.21 220
10135.16 199
10136.11 228
10137.06 208
10138.01 220
10138.96 244
10139.91 224
10140.86 207
10141.82 223
10142.77 221
10143.72 247
10144.67 240
10145.62 225
10146.57 259
10147.52 209
10148.47 220
10149.42 236
10150.38 221
10151.33 240
10152.28 249
10153.23 277
10154.18 242
10155.13 247
10156.09 287
10157.04 287
10157.99 307
10158.94 241
10159.89 217
10160.84 217
10161.80 224
10162.75 210
10163.70 208
10164.65 232
10165.60 232
10166.56 255
10167.51 262
10168.46 243
10169.41 220
10170.36 262
10171.32 262
10172.27 252
10173.22 284
10174.17 246
10175.13 227
10176.08 218
10177.03 251
10177.98 293
10178.94 251
10179.89 228
10180.84 248
10181.80 276
10182.75 265
10183.70 281
10184.65 308
10185.61 263
10186.56 235
10187.51 303
10188.47 339
10189.42 261
10190.37 245
10191.33 294
10192.28 250
10193.23 253
10194.19 258
10195.14 265
10196.09 276
10197.05 260
10198.00 304
10198.95 281
10199.91 266
10200.86 249
10201.82 295
10202.77 306
10203.72 249
10204.68 321
10205.63 280
10206.58 345
10207.54 319
10208.49 322
10209.45 320
10210.40 324
10211.36 336
10212.31 321
10213.26 329
10214.22 317
10215.17 282
10216.13 276
10217.08 276
10218.04 295
10218.99 275
10219.94 235
10220.90 228
10221.85 239
10222.81 295
10223.76 272
10224.72 250
10225.67 235
10226.63 276
10227.58 289
10228.54 257
10229.49 270
10230.45 286
10231.40 286
10232.36 309
10233.31 300
10234.27 281
10235.22 277
10236.18 272
10237.14 259
10238.09 329
10239.05 321
10240.00 282
10240.96 310
10241.91 325
10242.87 271
10243.82 263
10244.78 270
10245.74 287
10246.69 299
10247.65 335
10248.60 258
10249.56 242
10250.52 206
10251.47 225
10252.43 232
10253.38 236
10254.34 226
10255.30 230
10256.25 225
10257.21 228
10258.17 259
10259.12 208
10260.08 237
10261.04 205
10261.99 222
10262.95 216
10263.91 240
10264.86 248
10265.82 246
10266.78 211
10267.73 210
10268.69 219
10269.65 273
10270.60 239
10271.56 250
10272.52 215
10273.47 228
10274.43 236
10275.39 257
10276.35 235
10277.30 252
10278.26 245
10279.22 222
10280.18 207
10281.13 217
10282.09 202
10283.05 207
10284.01 224
10284.96 226
10285.92 210
10286.88 219
10287.84 216
10288.79 216
10289.75 241
10290.71 264
10291.67 249
10292.63 228
10293.58 228
10294.54 220
10295.50 236
10296.46 236
10297.42 258
10298.38 257
10299.33 201
10300.29 236
10301.25 253
10302.21 244
10303.17 241
10304.13 264
10305.08 206
10306.04 206
10307.00 187
10307.96 218
10308.92 286
10309.88 228
10310.84 266
10311.80 227
10312.75 252
10313.71 214
10314.67 208
10315.63 188
10316.59 214
10317.55 237
10318.51 200
10319.47 242
10320.43 234
10321.39 251
10322.35 216
10323.31 233
10324.27 231
10325.23 249
10326.18 224
10327.14 237
10328.10 241
10329.06 235
10330.02 248
10330.98 305
10331.94 273
10332.90 283
10333.86 235
10334.82 236
10335.78 277
10336.74 241
10337.70 254
10338.66 261
10339.62 240
10340.58 216
10341.54 263
10342.50 240
10343.46 270
10344.43 242
10345.39 207
10346.35 212
10347.31 211
10348.27 245
10349.23 230
10350.19 226
10351.15 212
10352.11 190
10353.07 203
10354.03 204
10354.99 204
10355.95 226
10356.91 225
10357.88 216
10358.84 216
10359.80 233
10360.76 217
10361.72 187
10362.68 184
10363.64 204
10364.60 188
10365.57 197
10366.53 183
10367.49 198
10368.45 198
10369.41 197
10370.37 212
10371.34 225
10372.30 167
10373.26 181
10374.22 184
10375.18 189
10376.14 224
10377.11 232
10378.07 238
10379.03 199
10379.99 234
10380.95 195
10381.92 207
10382.88 213
10383.84 220
10384.80 207
10385.77 218
10386.73 205
10387.69 199
10388.65 212
10389.62 187
10390.58 191
10391.54 146
10392.50 181
10393.47 198
10394.43 208
10395.39 227
10396.35 228
10397.32 215
10398.28 207
10399.24 212
10400.21 235
10401.17 243
10402.13 242
10403.10 209
10404.06 211
10405.02 220
10405.99 217
10406.95 204
10407.91 213
10408.88 237
10409.84 185
10410.80 222
10411.77 208
10412.73 209
10413.69 224
10414.66 166
10415.62 238
10416.58 210
10417.55 249
10418.51 267
10419.48 265
10420.44 270
10421.40 302
10422.37 340
10423.33 292
10424.30 282
10425.26 256
10426.23 245
10427.19 251
10428.15 225
10429.12 231
10430.08 227
10431.05 232
10432.01 228
10432.98 238
10433.94 216
10434.91 174
10435.87 146
10436.83 171
10437.80 183
10438.76 230
10439.73 227
10440.69 210
10441.66 193
10442.62 235
10443.59 212
10444.55 239
10445.52 220
10446.48 207
10447.45 186
10448.41 209
10449.38 202
10450.35 207
10451.31 204
10452.28 186
10453.24 194
10454.21 208
10455.17 183
10456.14 178
10457.10 216
10458.07 222
10459.04 207
10460.00 191
10460.97 162
10461.93 181
10462.90 200
10463.87 213
10464.83 221
10465.80 162
10466.76 172
10467.73 196
10468.70 211
10469.66 195
10470.63 204
10471.59 231
10472.56 197
10473.53 204
10474.49 220
10475.46 209
10476.43 184
10477.39 182
10478.36 184
10479.33 239
10480.29 220
10481.26 193
10482.23 191
10483.19 192
10484.16 198
10485.13 202
10486.09 226
10487.06 200
10488.03 194
10489.00 192
10489.96 201
10490.93 193
10491.90 184
10492.87 177
10493.83 181
10494.80 198
10495.77 200
10496.73 176
10497.70 174
10498.67 199
10499.64 205
10500.61 226
10501.57 195
10502.54 159
10503.51 194
10504.48 174
10505.44 192
10506.41 204
10507.38 169
10508.35 184
10509.32 198
10510.28 198
10511.25 206
10512.22 211
10513.19 218
10514.16 198
10515.13 211
10516.09 216
10517.06 215
10518.03 188
10519.00 204
10519.97 185
10520.94 204
10521.91 215
10522.87 221
10523.84 190
10524.81 212
10525.78 214
10526.75 226
10527.72 216
10528.69 159
10529.66 175
10530.63 208
10531.59 244
10532.56 219
10533.53 204
10534.50 198
10535.47 229
10536.44 201
10537.41 239
10538.38 207
10539.35 206
10540.32 192
10541.29 239
10542.26 262
10543.23 185
10544.20 192
10545.17 200
10546.14 192
10547.11 250
10548.08 242
10549.05 222
10550.02 246
10550.99 217
10551.96 210
10552.93 184
10553.90 200
10554.87 182
10555.84 208
10556.81 236
10557.78 199
10558.75 227
10559.72 191
10560.69 238
10561.66 280
10562.63 325
10563.60 361
10564.57 283
10565.54 341
10566.51 329
10567.48 292
10568.45 279
10569.42 284
10570.40 257
10571.37 225
10572.34 187
10573.31 218
10574.28 242
10575.25 222
10576.22 206
10577.19 217
10578.16 207
10579.14 234
10580.11 244
10581.08 196
10582.05 216
10583.02 194
10583.99 238
10584.96 262
10585.94 201
10586.91 194
10587.88 206
10588.85 208
10589.82 211
10590.79 267
10591.77 251
10592.74 228
10593.71 213
10594.68 221
10595.65 238
10596.63 242
10597.60 237
10598.57 248
10599.54 259
10600.52 243
10601.49 209
10602.46 233
10603.43 209
10604.41 219
10605.38 220
10606.35 260
10607.32 241
10608.30 216
10609.27 223
10610.24 213
10611.21 220
10612.19 196
10613.16 204
10614.13 211
10615.11 283
10616.08 231
10617.05 201
10618.02 251
10619.00 247
10619.97 221
10620.94 203
10621.92 212
10622.89 231
10623.86 217
10624.84 209
10625.81 213
10626.78 219
10627.76 211
10628.73 188
10629.71 198
10630.68 233
10631.65 262
10632.63 252
10633.60 199
10634.57 218
10635.55 249
10636.52 218
10637.50 242
10638.47 271
10639.44 277
10640.42 283
10641.39 282
10642.37 297
10643.34 277
10644.31 311
10645.29 271
10646.26 313
10647.24 278
10648.21 267
10649.19 242
10650.16 219
10651.14 185
10652.11 199
10653.09 210
10654.06 206
10655.04 235
10656.01 213
10656.98 213
10657.96 213
10658.93 236
10659.91 253
10660.88 218
10661.86 240
10662.84 243
10663.81 217
10664.79 217
10665.76 187
10666.74 229
10667.71 217
10668.69 186
10669.66 221
10670.64 204
10671.61 219
10672.59 193
10673.56 187
10674.54 207
10675.52 217
10676.49 202
10677.47 195
10678.44 181
10679.42 203
10680.40 214
10681.37 232
10682.35 190
10683.32 254
10684.30 236
10685.28 226
10686.25 232
10687.23 236
10688.20 225
10689.18 190
10690.16 199
10691.13 192
10692.11 187
10693.09 191
10694.06 200
10695.04 209
10696.02 199
10696.99 187
10697.97 205
10698.95 194
10699.92 220
10700.90 200
10701.88 184
10702.85 180
10703.83 228
10704.81 217
10705.79 193
10706.76 196
10707.74 197
10708.72 210
10709.70 182
10710.67 222
10711.65 198
10712.63 202
10713.60 175
10714.58 170
10715.56 189
10716.54 218
10717.52 234
10718.49 227
10719.47 227
10720.45 203
10721.43 221
10722.40 179
10723.38 190
10724.36 189
10725.34 198
10726.32 187
10727.29 138
10728.27 180
10729.25 189
10730.23 176
10731.21 196
10732.19 200
10733.16 208
10734.14 192
10735.12 185
10736.10 196
10737.08 203
10738.06 236
10739.03 204
10740.01 217
10740.99 188
10741.97 222
10742.95 179
10743.93 224
10744.91 226
10745.89 228
10746.87 215
10747.84 207
10748.82 157
10749.80 165
10750.78 169
10751.76 169
10752.74 188
10753.72 172
10754.70 207
10755.68 201
10756.66 187
10757.64 182
10758.62 187
10759.60 177
10760.58 185
10761.56 205
10762.54 219
10763.52 194
10764.50 219
10765.48 189
10766.45 193
10767.43 194
10768.41 200
10769.39 167
10770.38 163
10771.36 197
10772.34 183
10773.32 168
10774.30 176
10775.28 178
10776.26 194
10777.24 184
10778.22 178
10779.20 225
10780.18 176
10781.16 221
10782.14 216
10783.12 201
10784.10 194
10785.08 150
10786.06 201
10787.04 204
10788.02 211
10789.00 175
10789.99 154
10790.97 196
10791.95 210
10792.93 204
10793.91 171
10794.89 154
10795.87 180
10796.85 202
10797.84 234
10798.82 166
10799.80 187
10800.78 168
10801.76 191
10802.74 192
10803.72 217
10804.71 202
10805.69 195
10806.67 203
10807.65 190
10808.63 214
10809.61 193
10810.60 162
10811.58 179
10812.56 176
10813.54 157
10814.52 154
10815.51 173
10816.49 186
10817.47 151
10818.45 146
10819.44 165
10820.42 196
10821.40 178
10822.38 195
10823.37 183
10824.35 180
10825.33 172
10826.31 206
10827.30 206
10828.28 181
10829.26 176
10830.24 228
10831.23 220
10832.21 194
10833.19 171
10834.18 197
10835.16 195
10836.14 192
10837.13 149
10838.11 171
10839.09 193
10840.07 209
10841.06 217
10842.04 217
10843.02 205
10844.01 187
10844.99 220
10845.98 199
10846.96 170
10847.94 178
10848.93 214
10849.91 221
10850.89 224
10851.88 229
10852.86 182
10853.84 217
10854.83 178
10855.81 196
10856.80 211
10857.78 227
10858.77 229
10859.75 244
10860.73 175
10861.72 176
10862.70 176
10863.69 202
10864.67 208
10865.66 195
10866.64 203
10867.62 192
10868.61 213
10869.59 211
10870.58 175
10871.56 144
10872.55 189
10873.53 205
10874.52 218
10875.50 233
10876.49 251
10877.47 240
10878.46 234
10879.44 212
10880.43 218
10881.41 230
10882.40 227
10883.38 176
10884.37 209
10885.35 247
10886.34 269
10887.32 241
10888.31 226
10889.29 237
10890.28 230
10891.27 243
10892.25 220
10893.24 259
10894.22 264
10895.21 219
10896.19 253
10897.18 223
10898.17 224
10899.15 232
10900.14 238
10901.12 224
10902.11 266
10903.10 203
10904.08 216
10905.07 252
10906.05 241
10907.04 236
10908.03 226
10909.01 208
10910.00 274
10910.99 264
10911.97 233
10912.96 250
10913.95 241
10914.93 242
10915.92 259
10916.91 208
10917.89 264
10918.88 250
10919.87 199
10920.85 232
10921.84 298
10922.83 251
10923.81 237
10924.80 252
10925.79 241
10926.78 240
10927.76 249
10928.75 285
10929.74 270
10930.73 272
10931.71 269
10932.70 280
10933.69 290
10934.68 305
10935.66 269
10936.65 258
10937.64 266
10938.63 282
10939.61 270
10940.60 304
10941.59 300
10942.58 281
10943.57 262
10944.55 287
10945.54 303
10946.53 267
10947.52 350
10948.51 364
10949.49 278
10950.48 318
10951.47 335
10952.46 327
10953.45 337
10954.44 311
10955.42 377
10956.41 371
10957.40 390
10958.39 369
10959.38 428
10960.37 493
10961.36 461
10962.34 485
10963.33 476
10964.32 467
10965.31 497
10966.30 425
10967.29 410
10968.28 369
10969.27 414
10970.26 357
10971.25 424
10972.24 363
10973.22 380
10974.21 341
10975.20 344
10976.19 365
10977.18 342
10978.17 335
10979.16 348
10980.15 374
10981.14 323
10982.13 390
10983.12 314
10984.11 324
10985.10 350
10986.09 404
10987.08 378
10988.07 326
10989.06 361
10990.05 322
10991.04 368
10992.03 352
10993.02 351
10994.01 383
10995.00 481
10995.99 465
10996.98 444
10997.97 490
10998.96 582
10999.95 619
11000.94 626
11001.93 672
11002.92 739
11003.92 737
11004.91 728
11005.90 678
11006.89 554
11007.88 504
11008.87 519
11009.86 470
11010.85 372
11011.84 357
11012.83 334
11013.82 353
11014.82 317
11015.81 328
11016.80 347
11017.79 336
11018.78 309
11019.77 325
11020.76 345
11021.76 335
11022.75 316
11023.74 341
11024.73 311
11025.72 287
11026.71 310
11027.70 353
11028.70 320
11029.69 345
11030.68 304
11031.67 287
11032.66 312
11033.66 347
11034.65 302
11035.64 295
11036.63 356
11037.62 368
11038.62 315
11039.61 279
11040.60 319
11041.59 351
11042.59 296
11043.58 298
11044.57 332
11045.56 316
11046.56 293
11047.55 304
11048.54 271
11049.53 281
11050.53 268
11051.52 263
11052.51 227
11053.51 242
11054.50 236
11055.49 239
11056.49 243
11057.48 252
11058.47 279
11059.46 275
11060.46 254
11061.45 238
11062.44 262
11063.44 279
11064.43 250
11065.42 236
11066.42 246
11067.41 244
11068.41 263
11069.40 241
11070.39 249
11071.39 247
11072.38 232
11073.37 255
11074.37 274
11075.36 284
11076.36 254
11077.35 282
11078.34 270
11079.34 232
11080.33 252
11081.33 328
11082.32 308
11083.31 286
11084.31 284
11085.30 272
11086.30 292
11087.29 270
11088.29 234
11089.28 269
11090.28 267
11091.27 223
11092.27 284
11093.26 259
11094.25 266
11095.25 232
11096.24 250
11097.24 249
11098.23 270
11099.23 268
11100.22 239
11101.22 263
11102.21 250
11103.21 245
11104.20 252
11105.20 233
11106.20 258
11107.19 232
11108.19 213
11109.18 191
11110.18 226
11111.17 223
11112.17 231
11113.16 251
11114.16 238
11115.15 228
11116.15 240
11117.15 219
11118.14 284
11119.14 247
11120.13 263
11121.13 243
11122.13 283
11123.12 265
11124.12 242
11125.11 255
11126.11 287
11127.11 274
11128.10 230
11129.10 244
11130.10 256
11131.09 242
11132.09 267
11133.09 247
11134.08 257
11135.08 274
11136.07 250
11137.07 193
11138.07 224
11139.07 201
11140.06 201
11141.06 228
11142.06 243
11143.05 246
11144.05 219
11145.05 191
11146.04 227
11147.04 233
11148.04 269
11149.04 289
11150.03 222
11151.03 216
11152.03 242
11153.02 245
11154.02 233
11155.02 220
11156.02 262
11157.01 225
11158.01 234
11159.01 242
11160.01 242
11161.01 200
11162.00 192
11163.00 215
11164.00 172
11165.00 172
11165.99 202
11166.99 202
11167.99 201
11168.99 210
11169.99 185
11170.99 256
11171.98 248
11172.98 249
11173.98 212
11174.98 229
11175.98 223
11176.98 212
11177.97 200
11178.97 207
11179.97 184
11180.97 184
11181.97 228
11182.97 215
11183.97 147
11184.96 178
11185.96 206
11186.96 173
11187.96 169
11188.96 200
11189.96 231
11190.96 215
11191.96 190
11192.96 206
11193.96 231
11194.96 225
11195.96 225
11196.95 241
11197.95 231
11198.95 214
11199.95 205
11200.95 232
11201.95 214
11202.95 244
11203.95 208
11204.95 205
11205.95 183
11206.95 182
11207.95 186
11208.95 248
11209.95 246
11210.95 230
11211.95 201
11212.95 206
11213.95 202
11214.95 237
11215.95 227
11216.95 253
11217.95 204
11218.95 198
11219.95 198
11220.95 175
11221.95 218
11222.95 238
11223.95 181
11224.95 159
11225.96 165
11226.96 223
11227.96 202
11228.96 179
11229.96 228
11230.96 205
11231.96 185
11232.96 213
11233.96 193
11234.96 239
11235.96 210
11236.97 222
11237.97 241
11238.97 219
11239.97 209
11240.97 227
11241.97 223
11242.97 203
11243.98 201
11244.98 204
11245.98 181
11246.98 166
11247.98 198
11248.98 192
11249.98 205
11250.99 160
11251.99 191
11252.99 204
11253.99 199
11254.99 214
11256.00 198
11257.00 213
11258.00 210
11259.00 211
11260.00 227
11261.01 184
11262.01 170
11263.01 205
11264.01 218
11265.02 215
11266.02 208
11267.02 184
11268.02 219
11269.03 190
11270.03 188
11271.03 159
11272.03 200
11273.04 184
11274.04 203
11275.04 186
11276.05 177
11277.05 187
11278.05 203
11279.05 216
11280.06 239
11281.06 231
11282.06 216
11283.07 227
11284.07 198
11285.07 198
11286.08 206
11287.08 225
11288.08 217
11289.09 191
11290.09 205
11291.09 211
11292.10 211
11293.10 223
11294.11 172
11295.11 154
11296.11 191
11297.12 233
11298.12 183
11299.13 183
11300.13 215
11301.13 202
11302.14 203
11303.14 187
11304.15 176
11305.15 200
11306.15 225
11307.16 170
11308.16 190
11309.17 217
11310.17 161
11311.18 197
11312.18 227
11313.18 238
11314.19 269
11315.19 303
11316.20 286
11317.20 261
11318.21 221
11319.21 236
11320.22 242
11321.22 194
11322.23 197
11323.23 217
11324.24 240
11325.24 194
11326.25 209
11327.25 211
11328.26 184
11329.26 221
11330.27 190
11331.27 195
11332.28 199
11333.29 191
11334.29 211
11335.30 201
11336.30 183
11337.31 235
11338.31 240
11339.32 223
11340.33 205
11341.33 238
11342.34 231
11343.34 254
11344.35 257
11345.35 209
11346.36 218
11347.37 258
11348.37 240
11349.38 257
11350.39 195
11351.39 179
11352.40 197
11353.40 196
11354.41 213
11355.42 216
11356.42 203
11357.43 213
11358.44 164
11359.44 172
11360.45 174
11361.46 232
11362.46 179
11363.47 181
11364.48 168
11365.48 198
11366.49 199
11367.50 159
11368.50 196
11369.51 205
11370.52 129
11371.53 197
11372.53 193
11373.54 160
11374.55 138
11375.56 200
11376.56 186
11377.57 172
11378.58 179
11379.59 195
11380.59 217
11381.60 228
11382.61 180
11383.62 168
11384.62 180
11385.63 188
11386.64 215
11387.65 189
11388.65 192
11389.66 212
11390.67 183
11391.68 145
11392.69 171
11393.69 220
11394.70 172
11395.71 191
11396.72 186
11397.73 176
11398.74 158
11399.74 166
11400.75 185
11401.76 171
11402.77 210
11403.78 201
11404.79 152
11405.80 179
11406.80 193
11407.81 187
11408.82 182
11409.83 184
11410.84 204
11411.85 162
11412.86 170
11413.87 177
11414.88 174
11415.89 163
11416.89 150
11417.90 147
11418.91 171
11419.92 217
11420.93 185
11421.94 150
11422.95 181
11423.96 185
11424.97 193
11425.98 179
11426.99 182
11428.00 185
11429.01 205
11430.02 171
11431.03 162
11432.04 188
11433.05 203
11434.06 181
11435.07 194
11436.08 151
11437.09 169
11438.10 175
11439.11 191
11440.12 199
11441.13 172
11442.14 172
11443.15 181
11444.16 176
11445.17 208
11446.18 198
11447.19 209
11448.20 207
11449.21 213
11450.22 166
11451.23 192
11452.24 170
11453.25 154
11454.27 190
11455.28 205
11456.29 180
11457.30 185
11458.31 188
11459.32 185
11460.33 139
11461.34 179
11462.35 190
11463.36 175
11464.38 157
11465.39 154
11466.40 158
11467.41 177
11468.42 187
11469.43 150
11470.44 194
11471.46 170
11472.47 184
11473.48 166
11474.49 194
11475.50 176
11476.52 182
11477.53 194
11478.54 208
11479.55 174
11480.56 187
11481.57 168
11482.59 187
11483.60 165
11484.61 185
11485.62 181
11486.64 187
11487.65 168
11488.66 170
11489.67 173
11490.69 176
11491.70 184
11492.71 154
11493.72 159
11494.74 183
11495.75 176
11496.76 162
11497.77 144
11498.79 152
11499.80 164
11500.81 149
11501.83 174
11502.84 206
11503.85 207
11504.86 185
11505.88 154
11506.89 194
11507.90 203
11508.92 171
11509.93 157
11510.94 190
11511.96 172
11512.97 174
11513.98 184
11515.00 150
11516.01 172
11517.02 178
11518.04 207
11519.05 182
11520.07 192
11521.08 177
11522.09 179
11523.11 152
11524.12 158
11525.13 163
11526.15 204
11527.16 160
11528.18 199
11529.19 196
11530.21 183
11531.22 196
11532.23 210
11533.25 187
11534.26 154
11535.28 178
11536.29 189
11537.31 217
11538.32 170
11539.34 174
11540.35 157
11541.36 173
11542.38 178
11543.39 161
11544.41 154
11545.42 158
11546.44 184
11547.45 165
11548.47 173
11549.48 192
11550.50 182
11551.51 163
11552.53 186
11553.54 158
11554.56 148
11555.57 177
11556.59 188
11557.61 174
11558.62 182
11559.64 212
11560.65 241
11561.67 216
11562.68 185
11563.70 198
11564.71 184
11565.73 202
11566.75 213
11567.76 241
11568.78 224
11569.79 226
11570.81 208
11571.83 194
11572.84 232
11573.86 250
11574.87 220
11575.89 208
11576.91 177
11577.92 224
11578.94 221
11579.96 211
11580.97 219
11581.99 213
11583.00 233
11584.02 236
11585.04 258
11586.05 245
11587.07 217
11588.09 242
11589.10 259
11590.12 310
11591.14 262
11592.16 269
11593.17 306
11594.19 286
11595.21 315
11596.22 325
11597.24 313
11598.26 355
11599.28 380
11600.29 442
11601.31 479
11602.33 652
11603.34 507
11604.36 507
11605.38 462
11606.40 416
11607.41 370
11608.43 359
11609.45 262
11610.47 305
11611.49 269
11612.50 269
11613.52 265
11614.54 234
11615.56 229
11616.58 236
11617.59 253
11618.61 199
11619.63 222
11620.65 253
11621.67 257
11622.68 213
11623.70 222
11624.72 214
11625.74 230
11626.76 211
11627.78 206
11628.79 211
11629.81 185
11630.83 223
11631.85 246
11632.87 194
11633.89 202
11634.91 193
11635.93 213
11636.94 210
11637.96 175
11638.98 200
11640.00 199
11641.02 252
11642.04 255
11643.06 212
11644.08 194
11645.10 228
11646.12 219
11647.14 216
11648.16 202
11649.17 209
11650.19 188
11651.21 172
11652.23 161
11653.25 174
11654.27 190
11655.29 198
11656.31 202
11657.33 197
11658.35 198
11659.37 173
11660.39 194
11661.41 205
11662.43 178
11663.45 207
11664.47 223
11665.49 222
11666.51 182
11667.53 186
11668.55 196
11669.57 222
11670.59 171
11671.61 188
11672.63 199
11673.65 191
11674.67 178
11675.70 171
11676.72 229
11677.74 194
11678.76 230
11679.78 179
11680.80 173
11681.82 146
11682.84 207
11683.86 213
11684.88 203
11685.90 194
11686.92 207
11687.95 239
11688.97 196
11689.99 180
11691.01 189
11692.03 220
11693.05 212
11694.07 176
11695.10 196
11696.12 202
11697.14 187
11698.16 173
11699.18 189
11700.20 174
11701.22 156
11702.25 195
11703.27 185
11704.29 150
11705.31 173
11706.33 177
11707.36 192
11708.38 186
11709.40 183
11710.42 187
11711.44 196
11712.47 191
11713.49 177
11714.51 183
11715.53 191
11716.56 224
11717.58 196
11718.60 147
11719.62 185
11720.65 212
11721.67 216
11722.69 195
11723.71 174
11724.74 178
11725.76 201
11726.78 193
11727.80 152
11728.83 154
11729.85 164
11730.87 193
11731.90 187
11732.92 203
11733.94 194
11734.97 184
11735.99 166
11737.01 194
11738.04 167
11739.06 145
11740.08 182
11741.11 172
11742.13 163
11743.15 147
11744.18 185
11745.20 166
11746.22 186
11747.25 165
11748.27 232
11749.30 243
11750.32 196
11751.34 190
11752.37 178
11753.39 159
11754.42 193
11755.44 194
11756.46 191
11757.49 184
11758.51 200
11759.54 182
11760.56 195
11761.58 185
11762.61 144
11763.63 168
11764.66 194
11765.68 172
11766.71 163
11767.73 154
11768.76 166
11769.78 146
11770.81 162
11771.83 151
11772.86 146
11773.88 166
11774.91 199
11775.93 169
11776.96 175
11777.98 196
11779.01 198
11780.03 172
11781.06 158
11782.08 155
11783.11 141
11784.13 137
11785.16 144
11786.18 168
11787.21 158
11788.23 202
11789.26 180
11790.28 171
11791.31 195
11792.34 182
11793.36 177
11794.39 160
11795.41 171
11796.44 164
11797.47 155
11798.49 172
11799.52 147
11800.54 162
11801.57 163
11802.60 151
11803.62 183
11804.65 168
11805.67 168
11806.70 142
11807.73 172
11808.75 180
11809.78 153
11810.81 151
11811.83 195
11812.86 165
11813.89 168
11814.91 188
11815.94 164
11816.97 180
11817.99 198
11819.02 182
11820.05 210
11821.07 177
11822.10 168
11823.13 161
11824.16 172
11825.18 151
11826.21 191
11827.24 163
11828.26 172
11829.29 193
11830.32 194
11831.35 210
11832.37 177
11833.40 182
11834.43 174
11835.46 194
11836.48 200
11837.51 188
11838.54 137
11839.57 188
11840.59 194
11841.62 196
11842.65 232
11843.68 214
11844.71 180
11845.73 202
11846.76 184
11847.79 184
11848.82 171
11849.85 177
11850.88 189
11851.90 183
11852.93 171
11853.96 197
11854.99 206
11856.02 193
11857.05 191
11858.07 180
11859.10 195
11860.13 186
11861.16 203
11862.19 204
11863.22 191
11864.25 185
11865.28 204
11866.30 175
11867.33 185
11868.36 164
11869.39 174
11870.42 182
11871.45 217
11872.48 192
11873.51 193
11874.54 164
11875.57 193
11876.60 194
11877.63 176
11878.65 192
11879.68 186
11880.71 241
11881.74 214
11882.77 204
11883.80 197
11884.83 196
11885.86 221
11886.89 217
11887.92 234
11888.95 213
11889.98 220
11891.01 184
11892.04 247
11893.07 228
11894.10 209
11895.13 237
11896.16 215
11897.19 239
11898.22 254
11899.25 232
11900.28 252
11901.31 272
11902.34 267
11903.38 286
11904.41 275
11905.44 271
11906.47 307
11907.50 285
11908.53 262
11909.56 255
11910.59 247
11911.62 277
11912.65 292
11913.68 258
11914.71 252
11915.75 263
11916.78 258
11917.81 227
11918.84 293
11919.87 265
11920.90 259
11921.93 240
11922.96 232
11924.00 240
11925.03 237
11926.06 237
11927.09 237
11928.12 283
11929.15 292
11930.18 304
11931.22 346
11932.25 381
11933.28 351
11934.31 438
11935.34 430
11936.38 441
11937.41 375
11938.44 371
11939.47 407
11940.50 344
11941.54 288
11942.57 262
11943.60 237
11944.63 260
11945.67 235
11946.70 220
11947.73 193
11948.76 188
11949.80 278
11950.83 230
11951.86 242
11952.89 227
11953.93 215
11954.96 235
11955.99 229
11957.02 208
11958.06 203
11959.09 224
11960.12 259
11961.16 195
11962.19 239
11963.22 213
11964.26 205
11965.29 227
11966.32 233
11967.36 205
11968.39 206
11969.42 235
11970.46 217
11971.49 199
11972.52 205
11973.56 230
11974.59 226
11975.62 236
11976.66 217
11977.69 203
11978.73 213
11979.76 240
11980.79 225
11981.83 221
11982.86 219
11983.89 187
11984.93 219
11985.96 218
11987.00 228
11988.03 217
11989.07 220
11990.10 214
11991.13 203
11992.17 213
11993.20 232
11994.24 225
11995.27 213
11996.31 227
11997.34 249
11998.38 234
11999.41 224
12000.45 202
12001.48 230
12002.51 211
12003.55 225
12004.58 226
12005.62 232
12006.65 202
12007.69 196
12008.72 213
12009.76 213
12010.80 212
12011.83 223
12012.87 207
12013.90 213
12014.94 240
12015.97 224
12017.01 213
12018.04 236
12019.08 241
12020.11 231
12021.15 259
12022.19 232
12023.22 218
12024.26 226
12025.29 217
12026.33 221
12027.36 213
12028.40 258
12029.44 228
12030.47 257
12031.51 244
12032.54 214
12033.58 207
12034.62 215
12035.65 207
12036.69 192
12037.73 202
12038.76 261
12039.80 238
12040.84 211
12041.87 236
12042.91 230
12043.94 228
12044.98 230
12046.02 238
12047.06 230
12048.09 193
12049.13 211
12050.17 231
12051.20 216
12052.24 215
12053.28 214
12054.31 218
12055.35 248
12056.39 214
12057.43 189
12058.46 212
12059.50 183
12060.54 208
12061.57 208
12062.61 207
12063.65 199
12064.69 180
12065.72 199
12066.76 197
12067.80 208
12068.84 240
12069.88 212
12070.91 244
12071.95 210
12072.99 229
12074.03 215
12075.06 182
12076.10 203
12077.14 225
12078.18 216
12079.22 186
12080.26 213
12081.29 211
12082.33 225
12083.37 225
12084.41 211
12085.45 234
12086.49 235
12087.52 247
12088.56 263
12089.60 218
12090.64 229
12091.68 252
12092.72 242
12093.76 209
12094.79 244
12095.83 250
12096.87 241
12097.91 237
12098.95 252
12099.99 282
12101.03 275
12102.07 278
12103.11 308
12104.15 275
12105.19 283
12106.22 292
12107.26 280
12108.30 288
12109.34 232
12110.38 268
12111.42 250
12112.46 236
12113.50 215
12114.54 240
12115.58 217
12116.62 220
12117.66 216
12118.70 188
12119.74 167
12120.78 173
12121.82 182
12122.86 225
12123.90 231
12124.94 182
12125.98 211
12127.02 200
12128.06 180
12129.10 205
12130.14 169
12131.18 225
12132.22 196
12133.26 144
12134.30 185
12135.34 159
12136.38 189
12137.42 153
12138.47 172
12139.51 162
12140.55 182
12141.59 189
12142.63 178
12143.67 198
12144.71 198
12145.75 190
12146.79 182
12147.83 195
12148.87 149
12149.92 170
12150.96 181
12152.00 179
12153.04 202
12154.08 206
12155.12 188
12156.16 201
12157.21 160
12158.25 183
12159.29 183
12160.33 197
12161.37 202
12162.41 192
12163.46 171
12164.50 180
12165.54 203
12166.58 211
12167.62 210
12168.67 184
12169.71 194
12170.75 204
12171.79 206
12172.83 186
12173.88 167
12174.92 166
12175.96 198
12177.00 194
12178.05 211
12179.09 183
12180.13 160
12181.17 197
12182.22 168
12183.26 127
12184.30 162
12185.34 167
12186.39 183
12187.43 196
12188.47 166
12189.51 166
12190.56 154
12191.60 169
12192.64 164
12193.69 170
12194.73 154
12195.77 167
12196.82 168
12197.86 183
12198.90 176
12199.95 179
12200.99 213
12202.03 184
12203.08 173
12204.12 157
12205.16 162
12206.21 172
12207.25 177
12208.29 151
12209.34 153
12210.38 192
12211.43 193
12212.47 187
12213.51 155
12214.56 161
12215.60 165
12216.65 161
12217.69 164
12218.73 175
12219.78 165
12220.82 179
12221.87 142
12222.91 175
12223.96 176
12225.00 158
12226.04 158
12227.09 180
12228.13 181
12229.18 184
12230.22 204
12231.27 163
12232.31 165
12233.36 176
12234.40 164
12235.45 194
12236.49 192
12237.54 157
12238.58 184
12239.63 162
12240.67 169
12241.72 209
12242.76 173
12243.81 208
12244.85 204
12245.90 169
12246.94 169
12247.99 183
12249.03 168
12250.08 152
12251.12 164
12252.17 162
12253.22 133
12254.26 160
12255.31 213
12256.35 169
12257.40 165
12258.44 173
12259.49 161
12260.54 159
12261.58 163
12262.63 185
12263.67 163
12264.72 165
12265.77 176
12266.81 138
12267.86 149
12268.91 163
12269.95 138
12271.00 149
12272.04 123
12273.09 164
12274.14 164
12275.18 164
12276.23 122
12277.28 160
12278.32 186
12279.37 209
12280.42 144
12281.46 169
12282.51 139
12283.56 154
12284.61 177
12285.65 147
12286.70 133
12287.75 193
12288.79 163
12289.84 146
12290.89 150
12291.94 128
12292.98 167
12294.03 156
12295.08 134
12296.13 147
12297.17 162
12298.22 143
12299.27 147
12300.32 136
12301.36 183
12302.41 186
12303.46 155
12304.51 198
12305.55 171
12306.60 154
12307.65 141
12308.70 147
12309.75 185
12310.79 172
12311.84 167
12312.89 155
12313.94 138
12314.99 166
12316.04 183
12317.08 166
12318.13 149
12319.18 162
12320.23 160
12321.28 165
12322.33 139
12323.37 133
12324.42 180
12325.47 171
12326.52 132
12327.57 167
12328.62 159
12329.67 175
12330.72 160
12331.77 171
12332.81 153
12333.86 171
12334.91 188
12335.96 197
12337.01 161
12338.06 154
12339.11 150
12340.16 153
12341.21 152
12342.26 140
12343.31 174
12344.36 142
12345.41 176
12346.46 142
12347.51 161
12348.56 157
12349.61 162
12350.65 154
12351.70 149
12352.75 140
12353.80 156
12354.85 165
12355.90 168
12356.95 154
12358.00 183
12359.05 204
12360.11 133
12361.16 158
12362.21 150
12363.26 162
12364.31 144
12365.36 154
12366.41 163
12367.46 171
12368.51 159
12369.56 161
12370.61 188
12371.66 156
12372.71 146
12373.76 182
12374.81 173
12375.86 153
12376.91 139
12377.97 173
12379.02 161
12380.07 192
12381.12 168
12382.17 174
12383.22 140
12384.27 138
12385.32 150
12386.37 142
12387.43 162
12388.48 157
12389.53 142
12390.58 150
12391.63 167
12392.68 141
12393.74 139
12394.79 152
12395.84 162
12396.89 173
12397.94 142
12398.99 152
12400.05 160
12401.10 169
12402.15 147
12403.20 149
12404.25 179
12405.31 185
12406.36 188
12407.41 155
12408.46 197
12409.51 193
12410.57 204
12411.62 199
12412.67 203
12413.72 171
12414.78 173
12415.83 172
12416.88 175
12417.93 154
12418.99 185
12420.04 172
12421.09 173
12422.15 186
12423.20 179
12424.25 132
12425.30 151
12426.36 173
12427.41 139
12428.46 151
12429.52 179
12430.57 210
12431.62 171
12432.68 177
12433.73 158
12434.78 158
12435.84 153
12436.89 170
12437.94 170
12439.00 169
12440.05 179
12441.10 183
12442.16 154
12443.21 153
12444.27 171
12445.32 197
12446.37 158
12447.43 128
12448.48 169
12449.54 213
12450.59 187
12451.64 193
12452.70 175
12453.75 159
12454.81 157
12455.86 176
12456.91 181
12457.97 182
12459.02 172
12460.08 178
12461.13 173
12462.19 157
12463.24 172
12464.30 198
12465.35 178
12466.41 155
12467.46 190
12468.52 178
12469.57 150
12470.63 153
12471.68 165
12472.73 170
12473.79 173
12474.85 182
12475.90 212
12476.96 210
12478.01 196
12479.07 185
12480.12 188
12481.18 219
12482.23 202
12483.29 231
12484.34 230
12485.40 230
12486.45 236
12487.51 221
12488.57 250
12489.62 259
12490.68 262
12491.73 325
12492.79 323
12493.84 381
12494.90 385
12495.96 446
12497.01 554
12498.07 583
12499.12 616
12500.18 560
12501.24 503
12502.29 428
12503.35 397
12504.41 356
12505.46 320
12506.52 310
12507.57 279
12508.63 236
12509.69 244
12510.74 242
12511.80 215
12512.86 173
12513.91 233
12514.97 237
12516.03 228
12517.08 239
12518.14 203
12519.20 196
12520.26 225
12521.31 193
12522.37 224
12523.43 208
12524.48 220
12525.54 229
12526.60 212
12527.66 215
12528.71 211
12529.77 241
12530.83 224
12531.89 226
12532.94 213
12534.00 219
12535.06 234
12536.12 208
12537.17 216
12538.23 208
12539.29 196
12540.35 203
12541.41 197
12542.46 210
12543.52 198
12544.58 192
12545.64 183
12546.70 179
12547.75 188
12548.81 170
12549.87 202
12550.93 170
12551.99 165
12553.05 185
12554.10 184
12555.16 159
12556.22 185
12557.28 179
12558.34 198
12559.40 192
12560.46 212
12561.51 194
12562.57 229
12563.63 233
12564.69 207
12565.75 214
12566.81 227
12567.87 250
12568.93 201
12569.99 191
12571.04 206
12572.10 220
12573.16 216
12574.22 249
12575.28 298
12576.34 263
12577.40 235
12578.46 287
12579.52 232
12580.58 245
12581.64 240
12582.70 275
12583.76 257
12584.82 230
12585.88 256
12586.94 208
12588.00 232
12589.06 254
12590.12 264
12591.18 261
12592.24 260
12593.30 242
12594.36 283
12595.42 248
12596.48 239
12597.54 236
12598.60 231
12599.66 220
12600.72 194
12601.78 225
12602.84 212
12603.90 212
12604.96 215
12606.02 196
12607.08 181
12608.14 191
12609.20 179
12610.27 174
12611.33 197
12612.39 176
12613.45 194
12614.51 185
12615.57 193
12616.63 202
12617.69 206
12618.75 204
12619.81 205
12620.88 203
12621.94 186
12623.00 182
12624.06 186
12625.12 141
12626.18 179
12627.24 187
12628.31 196
12629.37 161
12630.43 155
12631.49 160
12632.55 179
12633.61 190
12634.68 184
12635.74 175
12636.80 191
12637.86 228
12638.92 179
12639.99 148
12641.05 165
12642.11 179
12643.17 212
12644.23 184
12645.30 166
12646.36 160
12647.42 174
12648.48 166
12649.55 178
12650.61 183
12651.67 190
12652.73 191
12653.80 174
12654.86 159
12655.92 189
12656.99 214
12658.05 200
12659.11 189
12660.17 177
12661.24 181
12662.30 196
12663.36 218
12664.43 172
12665.49 174
12666.55 173
12667.62 184
12668.68 169
12669.74 148
12670.81 179
12671.87 165
12672.93 196
12674.00 166
12675.06 189
12676.12 176
12677.19 171
12678.25 130
12679.31 147
12680.38 161
12681.44 162
12682.51 176
12683.57 175
12684.63 167
12685.70 146
12686.76 180
12687.83 166
12688.89 169
12689.95 192
12691.02 176
12692.08 169
12693.15 166
12694.21 144
12695.28 140
12696.34 179
12697.40 210
12698.47 152
12699.53 161
12700.60 168
12701.66 168
12702.73 145
12703.79 154
12704.86 174
12705.92 175
12706.99 171
12708.05 142
12709.12 139
12710.18 115
12711.25 152
12712.31 147
12713.38 152
12714.44 133
12715.51 128
12716.57 151
12717.64 155
12718.70 150
12719.77 144
12720.83 172
12721.90 132
12722.97 167
12724.03 142
12725.10 138
12726.16 134
12727.23 141
12728.29 175
12729.36 126
12730.43 161
12731.49 164
12732.56 155
12733.62 154
12734.69 142
12735.76 175
12736.82 158
12737.89 168
12738.95 202
12740.02 184
12741.09 160
12742.15 149
12743.22 136
12744.29 134
12745.35 129
12746.42 125
12747.49 151
12748.55 149
12749.62 185
12750.69 167
12751.75 149
12752.82 144
12753.89 123
12754.95 156
12756.02 136
12757.09 142
12758.15 154
12759.22 147
12760.29 134
12761.36 137
12762.42 150
12763.49 129
12764.56 185
12765.62 151
12766.69 159
12767.76 175
12768.83 137
12769.89 133
12770.96 127
12772.03 130
12773.10 142
12774.17 157
12775.23 142
12776.30 131
12777.37 129
12778.44 132
12779.50 111
12780.57 151
12781.64 156
12782.71 129
12783.78 115
12784.84 114
12785.91 130
12786.98 153
12788.05 143
12789.12 152
12790.19 149
12791.25 146
12792.32 135
12793.39 128
12794.46 151
12795.53 145
12796.60 132
12797.67 151
12798.73 130
12799.80 126
12800.87 120
12801.94 121
12803.01 146
12804.08 139
12805.15 137
12806.22 130
12807.29 123
12808.36 105
12809.42 128
12810.49 137
12811.56 140
12812.63 126
12813.70 143
12814.77 132
12815.84 116
12816.91 153
12817.98 166
12819.05 138
12820.12 129
12821.19 144
12822.26 164
12823.33 128
12824.40 114
12825.47 124
12826.54 162
12827.61 128
12828.68 155
12829.75 129
12830.82 122
12831.89 128
12832.96 134
12834.03 129
12835.10 132
12836.17 127
12837.24 120
12838.31 121
12839.38 107
12840.45 114
12841.52 129
12842.59 144
12843.66 131
12844.73 141
12845.80 147
12846.87 119
12847.95 134
12849.02 121
12850.09 142
12851.16 125
12852.23 115
12853.30 117
12854.37 114
12855.44 130
12856.51 130
12857.58 143
12858.66 141
12859.73 108
12860.80 112
12861.87 115
12862.94 118
12864.01 131
12865.08 100
12866.16 115
12867.23 95
12868.30 128
12869.37 125
12870.44 106
12871.51 133
12872.59 107
12873.66 124
12874.73 132
12875.80 107
12876.87 110
12877.95 110
12879.02 117
12880.09 131
12881.16 141
12882.23 124
12883.31 152
12884.38 135
12885.45 122
12886.52 111
12887.60 118
12888.67 109
12889.74 125
12890.81 134
12891.89 135
12892.96 146
12894.03 131
12895.11 112
12896.18 123
12897.25 127
12898.32 117
12899.40 104
12900.47 142
12901.54 115
12902.62 100
12903.69 120
12904.76 112
12905.84 133
12906.91 132
12907.98 104
12909.06 109
12910.13 136
12911.20 114
12912.28 110
12913.35 126
12914.42 103
12915.50 105
12916.57 108
12917.64 97
12918.72 123
12919.79 137
12920.87 146
12921.94 126
12923.01 115
12924.09 154
12925.16 110
12926.24 83
12927.31 109
12928.38 109
12929.46 126
12930.53 126
12931.61 118
12932.68 138
12933.76 104
12934.83 131
12935.90 114
12936.98 144
12938.05 115
12939.13 122
12940.20 125
12941.28 112
12942.35 101
12943.43 112
12944.50 102
12945.58 101
12946.65 87
12947.73 85
12948.80 113
12949.88 112
12950.95 124
12952.03 151
12953.10 122
12954.18 111
12955.25 94
12956.33 115
12957.40 114
12958.48 114
12959.55 115
12960.63 109
12961.70 162
12962.78 101
12963.86 122
12964.93 103
12966.01 99
12967.08 121
12968.16 130
12969.24 148
12970.31 140
12971.39 101
12972.46 105
12973.54 123
12974.62 118
12975.69 107
12976.77 128
12977.84 126
12978.92 115
12980.00 123
12981.07 122
12982.15 116
12983.23 115
12984.30 97
12985.38 103
12986.46 100
12987.53 117
12988.61 136
12989.69 114
12990.76 112
12991.84 100
12992.92 121
12993.99 138
12995.07 121
12996.15 138
12997.22 117
12998.30 130
12999.38 130
13000.45 119
13001.53 111
13002.61 105
13003.69 133
13004.76 128
13005.84 135
13006.92 112
13008.00 114
13009.07 121
13010.15 152
13011.23 97
13012.31 103
13013.38 115
13014.46 128
13015.54 139
13016.62 135
13017.70 112
13018.77 124
13019.85 122
13020.93 101
13022.01 103
13023.09 125
13024.16 123
13025.24 124
13026.32 114
13027.40 102
13028.48 118
13029.56 122
13030.63 131
13031.71 128
13032.79 108
13033.87 121
13034.95 123
13036.03 95
13037.11 102
13038.18 113
13039.26 126
13040.34 180
13041.42 130
13042.50 125
13043.58 107
13044.66 109
13045.74 151
13046.82 116
13047.89 108
13048.97 116
13050.05 100
13051.13 103
13052.21 116
13053.29 127
13054.37 117
13055.45 114
13056.53 120
13057.61 119
13058.69 142
13059.77 138
13060.85 151
13061.93 127
13063.01 119
13064.09 109
13065.17 133
13066.25 126
13067.33 107
13068.41 99
13069.49 113
13070.57 117
13071.65 103
13072.73 100
13073.81 117
13074.89 106
13075.97 140
13077.05 99
13078.13 102
13079.21 104
13080.29 93
13081.37 91
13082.45 114
13083.53 118
13084.61 88
13085.69 119
13086.77 121
13087.85 115
13088.94 120
13090.02 136
13091.10 118
13092.18 92
13093.26 98
13094.34 140
13095.42 137
13096.50 138
13097.58 158
13098.66 125
13099.75 103
13100.83 110
13101.91 113
13102.99 110
13104.07 111
13105.15 141
13106.23 106
13107.32 113
13108.40 114
13109.48 109
13110.56 100
13111.64 94
13112.72 110
13113.81 123
13114.89 108
13115.97 101
13117.05 98
13118.13 84
13119.22 120
13120.30 126
13121.38 126
13122.46 105
13123.55 92
13124.63 118
13125.71 98
13126.79 84
13127.88 110
13128.96 122
13130.04 127
13131.12 117
13132.21 89
13133.29 107
13134.37 79
13135.45 104
13136.54 101
13137.62 133
13138.70 121
13139.79 107
13140.87 106
13141.95 111
13143.03 126
13144.12 129
13145.20 157
13146.28 143
13147.37 131
13148.45 123
13149.53 123
13150.62 130
13151.70 111
13152.78 81
13153.87 110
13154.95 123
13156.03 102
13157.12 106
13158.20 105
13159.29 96
13160.37 113
13161.45 125
13162.54 120
13163.62 102
13164.71 140
13165.79 130
13166.87 103
13167.96 103
13169.04 138
13170.13 108
13171.21 106
13172.29 117
13173.38 104
13174.46 96
13175.55 137
13176.63 119
13177.72 104
13178.80 91
13179.89 118
13180.97 97
13182.06 112
13183.14 114
13184.22 132
13185.31 113
13186.39 142
13187.48 130
13188.56 115
13189.65 109
13190.73 138
13191.82 122
13192.90 145
13193.99 123
13195.07 105
13196.16 106
13197.25 118
13198.33 101
13199.42 137
13200.50 119
13201.59 98
13202.67 96
13203.76 112
13204.84 115
13205.93 125
13207.02 94
13208.10 106
13209.19 105
13210.27 121
13211.36 118
13212.44 118
13213.53 123
13214.62 94
13215.70 123
13216.79 133
13217.88 148
13218.96 104
13220.05 89
13221.13 97
13222.22 112
13223.31 127
13224.39 125
13225.48 117
13226.57 130
13227.65 110
13228.74 121
13229.83 130
13230.91 110
13232.00 129
13233.09 114
13234.17 125
13235.26 119
13236.35 149
13237.43 143
13238.52 126
13239.61 140
13240.70 145
13241.78 141
13242.87 126
13243.96 156
13245.04 164
13246.13 162
13247.22 138
13248.31 114
13249.39 136
13250.48 120
13251.57 116
13252.66 130
13253.74 120
13254.83 99
13255.92 130
13257.01 161
13258.10 121
13259.18 126
13260.27 118
13261.36 128
13262.45 147
13263.54 139
13264.62 123
13265.71 141
13266.80 172
13267.89 148
13268.98 135
13270.06 146
13271.15 132
13272.24 127
13273.33 143
13274.42 129
13275.51 116
13276.60 130
13277.68 166
13278.77 142
13279.86 122
13280.95 137
13282.04 107
13283.13 141
13284.22 141
13285.31 129
13286.39 135
13287.48 139
13288.57 152
13289.66 152
13290.75 177
13291.84 159
13292.93 141
13294.02 138
13295.11 153
13296.20 173
13297.29 128
13298.38 132
13299.47 150
13300.56 153
13301.65 137
13302.73 158
13303.82 163
13304.91 140
13306.00 153
13307.09 127
13308.18 160
13309.27 155
13310.36 146
13311.45 162
13312.54 147
13313.63 142
13314.72 134
13315.81 150
13316.90 153
13318.00 164
13319.09 156
13320.18 158
13321.27 186
13322.36 168
13323.45 147
13324.54 121
13325.63 164
13326.72 152
13327.81 151
13328.90 155
13329.99 159
13331.08 145
13332.17 152
13333.26 155
13334.35 178
13335.45 176
13336.54 150
13337.63 186
13338.72 159
13339.81 169
13340.90 158
13341.99 131
13343.08 163
13344.18 151
13345.27 195
13346.36 185
13347.45 186
13348.54 169
13349.63 169
13350.72 157
13351.82 214
13352.91 177
13354.00 141
13355.09 148
13356.18 130
13357.28 176
13358.37 178
13359.46 163
13360.55 167
13361.64 155
13362.74 204
13363.83 191
13364.92 174
13366.01 182
13367.10 209
13368.20 227
13369.29 219
13370.38 215
13371.47 180
13372.57 196
13373.66 196
13374.75 175
13375.84 184
13376.94 157
13378.03 190
13379.12 168
13380.22 145
13381.31 170
13382.40 141
13383.49 167
13384.59 166
13385.68 139
13386.77 168
13387.87 187
13388.96 157
13390.05 152
13391.15 160
13392.24 166
13393.33 167
13394.43 162
13395.52 152
13396.61 168
13397.71 140
13398.80 150
13399.90 138
13400.99 111
13402.08 135
13403.18 121
13404.27 141
13405.36 186
13406.46 169
13407.55 168
13408.65 163
13409.74 157
13410.83 141
13411.93 120
13413.02 180
13414.12 154
13415.21 154
13416.31 135
13417.40 129
13418.49 156
13419.59 169
13420.68 140
13421.78 132
13422.87 135
13423.97 151
13425.06 190
13426.16 152
13427.25 142
13428.35 135
13429.44 172
13430.54 154
13431.63 152
13432.73 151
13433.82 126
13434.92 165
13436.01 144
13437.11 110
13438.20 138
13439.30 152
13440.39 146
13441.49 122
13442.58 148
13443.68 196
13444.77 156
13445.87 156
13446.96 144
13448.06 174
13449.16 177
13450.25 148
13451.35 152
13452.44 177
13453.54 156
13454.64 171
13455.73 177
13456.83 156
13457.92 161
13459.02 190
13460.12 190
13461.21 209
13462.31 164
13463.40 195
13464.50 196
13465.60 174
13466.69 167
13467.79 170
13468.89 169
13469.98 157
13471.08 162
13472.18 181
13473.27 196
13474.37 181
13475.47 186
13476.56 158
13477.66 196
13478.76 198
13479.85 196
13480.95 171
13482.05 170
13483.14 181
13484.24 206
13485.34 211
13486.44 194
13487.53 198
13488.63 180
13489.73 171
13490.83 182
13491.92 154
13493.02 207
13494.12 180
13495.21 212
13496.31 200
13497.41 186
13498.51 185
13499.61 220
13500.70 190
13501.80 224
13502.90 211
13504.00 206
13505.10 245
13506.19 269
13507.29 263
13508.39 208
13509.49 222
13510.59 214
13511.68 203
13512.78 175
13513.88 208
13514.98 206
13516.08 212
13517.18 169
13518.27 126
13519.37 173
13520.47 191
13521.57 184
13522.67 152
13523.77 151
13524.87 151
13525.96 161
13527.06 163
13528.16 146
13529.26 186
13530.36 123
13531.46 159
13532.56 168
13533.66 161
13534.76 170
13535.86 152
13536.96 139
13538.05 181
13539.15 184
13540.25 168
13541.35 186
13542.45 170
13543.55 160
13544.65 141
13545.75 164
13546.85 187
13547.95 129
13549.05 152
13550.15 160
13551.25 149
13552.35 167
13553.45 148
13554.55 154
13555.65 141
13556.75 156
13557.85 144
13558.95 134
13560.05 140
13561.15 160
13562.25 137
13563.35 167
13564.45 121
13565.55 146
13566.65 165
13567.75 162
13568.85 146
13569.95 131
13571.05 150
13572.16 161
13573.26 151
13574.36 160
13575.46 142
13576.56 128
13577.66 144
13578.76 147
13579.86 140
13580.96 158
13582.06 145
13583.16 130
13584.27 126
13585.37 105
13586.47 113
13587.57 130
13588.67 150
13589.77 155
13590.87 167
13591.98 142
13593.08 165
13594.18 145
13595.28 144
13596.38 167
13597.48 154
13598.59 173
13599.69 167
13600.79 153
13601.89 135
13602.99 149
13604.10 134
13605.20 131
13606.30 135
13607.40 147
13608.50 164
13609.61 141
13610.71 158
13611.81 159
13612.91 188
13614.02 154
13615.12 181
13616.22 163
13617.32 159
13618.43 158
13619.53 175
13620.63 155
13621.73 149
13622.84 137
13623.94 152
13625.04 141
13626.14 140
13627.25 116
13628.35 148
13629.45 123
13630.56 164
13631.66 173
13632.76 181
13633.87 153
13634.97 167
13636.07 153
13637.18 174
13638.28 153
13639.38 125
13640.49 157
13641.59 135
13642.69 155
13643.80 138
13644.90 136
13646.00 163
13647.11 142
13648.21 146
13649.32 147
13650.42 127
13651.52 164
13652.63 152
13653.73 114
13654.84 127
13655.94 115
13657.04 122
13658.15 111
13659.25 150
13660.36 119
13661.46 108
13662.57 114
13663.67 141
13664.77 138
13665.88 121
13666.98 137
13668.09 165
13669.19 136
13670.30 150
13671.40 178
13672.51 167
13673.61 148
13674.72 158
13675.82 148
13676.93 143
13678.03 156
13679.14 158
13680.24 144
13681.35 128
13682.45 154
13683.56 144
13684.66 159
13685.77 158
13686.87 155
13687.98 142
13689.08 197
13690.19 167
13691.29 169
13692.40 130
13693.51 148
13694.61 163
13695.72 128
13696.82 170
13697.93 175
13699.03 138
13700.14 165
13701.25 148
13702.35 138
13703.46 161
13704.56 150
13705.67 177
13706.78 167
13707.88 130
13708.99 184
13710.10 173
13711.20 175
13712.31 160
13713.41 131
13714.52 146
13715.63 174
13716.73 143
13717.84 148
13718.95 159
13720.05 184
13721.16 169
13722.27 153
13723.37 177
13724.48 160
13725.59 156
13726.70 171
13727.80 182
13728.91 158
13730.02 181
13731.12 200
13732.23 188
13733.34 183
13734.45 210
13735.55 175
13736.66 194
13737.77 193
13738.87 165
13739.98 163
13741.09 220
13742.20 212
13743.31 211
13744.41 171
13745.52 185
13746.63 157
13747.74 180
13748.84 180
13749.95 179
13751.06 211
13752.17 205
13753.28 212
13754.38 232
13755.49 205
13756.60 207
13757.71 207
13758.82 216
13759.93 211
13761.03 227
13762.14 236
13763.25 239
13764.36 220
13765.47 242
13766.58 253
13767.68 266
13768.79 233
13769.90 243
13771.01 299
13772.12 291
13773.23 346
13774.34 368
13775.45 373
13776.56 338
13777.66 364
13778.77 317
13779.88 330
13780.99 340
13782.10 306
13783.21 287
13784.32 279
13785.43 269
13786.54 242
13787.65 207
13788.76 210
13789.87 260
13790.98 227
13792.09 163
13793.20 164
13794.31 204
13795.42 189
13796.52 226
13797.63 192
13798.74 183
13799.85 176
13800.96 203
13802.07 212
13803.18 193
13804.29 196
13805.40 170
13806.51 151
13807.63 159
13808.74 161
13809.85 208
13810.96 182
13812.07 201
13813.18 214
13814.29 183
13815.40 199
13816.51 189
13817.62 199
13818.73 189
13819.84 210
13820.95 193
13822.06 159
13823.17 160
13824.28 173
13825.40 172
13826.51 173
13827.62 181
13828.73 177
13829.84 167
13830.95 191
13832.06 160
13833.17 157
13834.28 166
13835.40 175
13836.51 165
13837.62 173
13838.73 181
13839.84 165
13840.95 191
13842.06 174
13843.18 163
13844.29 148
13845.40 161
13846.51 178
13847.62 182
13848.74 167
13849.85 168
13850.96 150
13852.07 177
13853.18 180
13854.30 210
13855.41 208
13856.52 203
13857.63 213
13858.74 202
13859.86 187
13860.97 174
13862.08 235
13863.19 190
13864.31 192
13865.42 231
13866.53 232
13867.64 243
13868.76 198
13869.87 207
13870.98 213
13872.10 197
13873.21 168
13874.32 225
13875.43 193
13876.55 214
13877.66 203
13878.77 184
13879.89 177
13881.00 191
13882.11 202
13883.23 189
13884.34 155
13885.45 163
13886.57 165
13887.68 168
13888.79 178
13889.91 159
13891.02 181
13892.13 176
13893.25 175
13894.36 176
13895.48 167
13896.59 190
13897.70 185
13898.82 175
13899.93 168
13901.05 185
13902.16 189
13903.27 182
13904.39 177
13905.50 178
13906.62 152
13907.73 178
13908.85 161
13909.96 141
13911.07 157
13912.19 169
13913.30 198
13914.42 180
13915.53 149
13916.65 188
13917.76 166
13918.88 130
13919.99 133
13921.11 147
13922.22 161
13923.34 150
13924.45 162
13925.57 143
13926.68 164
13927.80 145
13928.91 163
13930.03 170
13931.14 155
13932.26 160
13933.37 175
13934.49 182
13935.60 146
13936.72 137
13937.83 176
13938.95 196
13940.06 144
13941.18 143
13942.30 160
13943.41 153
13944.53 173
13945.64 146
13946.76 148
13947.87 157
13948.99 139
13950.11 178
13951.22 153
13952.34 150
13953.45 162
13954.57 158
13955.69 157
13956.80 158
13957.92 167
13959.04 161
13960.15 151
13961.27 138
13962.39 179
13963.50 152
13964.62 151
13965.73 154
13966.85 145
13967.97 148
13969.08 136
13970.20 149
13971.32 150
13972.44 150
13973.55 149
13974.67 139
13975.79 165
13976.90 169
13978.02 148
13979.14 186
13980.25 155
13981.37 157
13982.49 154
13983.61 152
13984.72 156
13985.84 138
13986.96 145
13988.08 156
13989.19 160
13990.31 152
13991.43 167
13992.55 151
13993.66 157
13994.78 142
13995.90 134
13997.02 136
13998.14 153
13999.25 174
14000.37 142
14001.49 124
14002.61 182
14003.73 210
14004.84 187
14005.96 138
14007.08 161
14008.20 158
14009.32 150
14010.44 155
14011.55 177
14012.67 179
14013.79 153
14014.91 163
14016.03 159
14017.15 155
14018.27 146
14019.38 189
14020.50 186
14021.62 162
14022.74 172
14023.86 204
14024.98 173
14026.10 199
14027.22 218
14028.34 186
14029.46 250
14030.57 182
14031.69 187
14032.81 167
14033.93 148
14035.05 170
14036.17 180
14037.29 172
14038.41 167
14039.53 163
14040.65 152
14041.77 165
14042.89 127
14044.01 127
14045.13 127
14046.25 150
14047.37 177
14048.49 173
14049.61 156
14050.73 152
14051.85 138
14052.97 153
14054.09 158
14055.21 154
14056.33 155
14057.45 155
14058.57 144
14059.69 166
14060.81 172
14061.93 172
14063.05 164
14064.17 169
14065.29 194
14066.41 154
14067.53 160
14068.65 165
14069.78 154
14070.90 150
14072.02 149
14073.14 150
14074.26 178
14075.38 197
14076.50 183
14077.62 154
14078.74 164
14079.86 190
14080.99 199
14082.11 202
14083.23 181
14084.35 158
14085.47 154
14086.59 155
14087.71 173
14088.84 185
14089.96 178
14091.08 192
14092.20 213
14093.32 181
14094.44 200
14095.57 191
14096.69 189
14097.81 223
14098.93 225
14100.05 231
14101.18 219
14102.30 211
14103.42 226
14104.54 204
14105.66 179
14106.79 160
14107.91 175
14109.03 177
14110.15 164
14111.28 144
14112.40 119
14113.52 193
14114.64 163
14115.77 174
14116.89 150
14118.01 162
14119.13 178
14120.26 163
14121.38 134
14122.50 161
14123.63 160
14124.75 153
14125.87 141
14126.99 132
14128.12 134
14129.24 163
14130.36 171
14131.49 128
14132.61 170
14133.73 135
14134.86 173
14135.98 168
14137.10 136
14138.23 158
14139.35 134
14140.47 178
14141.60 152
14142.72 173
14143.85 125
14144.97 174
14146.09 176
14147.22 155
14148.34 152
14149.47 177
14150.59 141
14151.71 142
14152.84 117
14153.96 147
14155.09 137
14156.21 158
14157.33 178
14158.46 144
14159.58 123
14160.71 123
14161.83 173
14162.96 118
14164.08 150
14165.21 153
14166.33 168
14167.45 179
14168.58 174
14169.70 182
14170.83 149
14171.95 152
14173.08 151
14174.20 124
14175.33 152
14176.45 129
14177.58 111
14178.70 117
14179.83 134
14180.95 152
14182.08 137
14183.20 140
14184.33 108
14185.46 145
14186.58 129
14187.71 126
14188.83 138
14189.96 148
14191.08 148
14192.21 150
14193.33 118
14194.46 146
14195.59 143
14196.71 146
14197.84 146
14198.96 142
14200.09 146
14201.22 115
14202.34 130
14203.47 146
14204.59 117
14205.72 129
14206.85 114
14207.97 123
14209.10 123
14210.23 103
14211.35 115
14212.48 122
14213.61 147
14214.73 138
14215.86 110
14216.99 111
14218.11 136
14219.24 134
14220.37 128
14221.49 139
14222.62 129
14223.75 129
14224.87 124
14226.00 122
14227.13 151
14228.25 110
14229.38 112
14230.51 107
14231.64 130
14232.76 100
14233.89 95
14235.02 106
14236.14 110
14237.27 107
14238.40 130
14239.53 118
14240.66 127
14241.78 130
14242.91 122
14244.04 124
14245.17 119
14246.29 143
14247.42 142
14248.55 137
14249.68 138
14250.81 107
14251.93 112
14253.06 123
14254.19 119
14255.32 124
14256.45 135
14257.57 107
14258.70 127
14259.83 143
14260.96 111
14262.09 135
14263.22 103
14264.34 101
14265.47 112
14266.60 128
14267.73 132
14268.86 117
14269.99 108
14271.12 97
14272.25 115
14273.37 121
14274.50 128
14275.63 111
14276.76 104
14277.89 126
14279.02 111
14280.15 103
14281.28 113
14282.41 121
14283.54 133
14284.67 140
14285.80 112
14286.92 96
14288.05 120
14289.18 92
14290.31 127
14291.44 134
14292.57 117
14293.70 115
14294.83 110
14295.96 108
14297.09 107
14298.22 117
14299.35 114
14300.48 137
14301.61 115
14302.74 100
14303.87 101
14305.00 118
14306.13 125
14307.26 91
14308.39 103
14309.52 116
14310.65 106
14311.78 117
14312.91 112
14314.04 105
14315.18 118
14316.31 118
14317.44 95
14318.57 122
14319.70 74
14320.83 102
14321.96 121
14323.09 101
14324.22 106
14325.35 100
14326.48 114
14327.61 107
14328.75 111
14329.88 107
14331.01 95
14332.14 91
14333.27 82
14334.40 103
14335.53 112
14336.66 114
14337.80 105
14338.93 90
14340.06 104
14341.19 89
14342.32 103
14343.45 98
14344.59 111
14345.72 119
14346.85 99
14347.98 113
14349.11 111
14350.24 86
14351.38 77
14352.51 91
14353.64 105
14354.77 119
14355.91 93
14357.04 101
14358.17 123
14359.30 109
14360.43 107
14361.57 83
14362.70 72
14363.83 99
14364.96 87
14366.10 87
14367.23 88
14368.36 100
14369.49 100
14370.63 97
14371.76 85
14372.89 108
14374.03 84
14375.16 118
14376.29 103
14377.42 106
14378.56 97
14379.69 96
14380.82 121
14381.96 105
14383.09 90
14384.22 104
14385.36 111
14386.49 122
14387.62 101
14388.76 152
14389.89 117
14391.02 94
14392.16 117
14393.29 101
14394.43 113
14395.56 111
14396.69 85
14397.83 88
14398.96 97
14400.09 94
14401.23 110
14402.36 106
14403.50 99
14404.63 100
14405.76 103
14406.90 117
14408.03 96
14409.17 105
14410.30 95
14411.44 102
14412.57 101
14413.70 103
14414.84 88
14415.97 104
14417.11 126
14418.24 131
14419.38 99
14420.51 98
14421.65 84
14422.78 90
14423.92 77
14425.05 85
14426.19 66
14427.32 100
14428.46 113
14429.59 96
14430.73 116
14431.86 120
14433.00 99
14434.13 103
14435.27 122
14436.40 114
14437.54 115
14438.67 112
14439.81 124
14440.95 99
14442.08 99
14443.22 104
14444.35 113
14445.49 113
14446.62 119
14447.76 119
14448.90 106
14450.03 115
14451.17 103
14452.30 121
14453.44 108
14454.58 115
14455.71 109
14456.85 139
14457.98 128
14459.12 117
14460.26 116
14461.39 137
14462.53 109
14463.67 120
14464.80 101
14465.94 106
14467.07 104
14468.21 109
14469.35 103
14470.48 145
14471.62 122
14472.76 119
14473.90 130
14475.03 119
14476.17 131
14477.31 113
14478.44 142
14479.58 121
14480.72 140
14481.85 144
14482.99 135
14484.13 121
14485.27 132
14486.40 107
14487.54 111
14488.68 127
14489.82 137
14490.95 126
14492.09 109
14493.23 94
14494.37 89
14495.50 114
14496.64 103
14497.78 107
14498.92 113
14500.05 107
14501.19 129
14502.33 118
14503.47 119
14504.61 119
14505.74 109
14506.88 136
14508.02 146
14509.16 120
14510.30 105
14511.44 98
14512.57 109
14513.71 87
14514.85 99
14515.99 106
14517.13 122
14518.27 99
14519.41 123
14520.54 115
14521.68 89
14522.82 116
14523.96 117
14525.10 102
14526.24 118
14527.38 119
14528.52 103
14529.65 91
14530.79 99
14531.93 90
14533.07 90
14534.21 96
14535.35 96
14536.49 80
14537.63 120
14538.77 128
14539.91 113
14541.05 92
14542.19 97
14543.33 88
14544.47 116
14545.61 87
14546.75 76
14547.89 90
14549.02 99
14550.16 83
14551.30 92
14552.44 100
14553.58 116
14554.72 97
14555.86 91
14557.00 104
14558.14 95
14559.29 85
14560.43 98
14561.57 96
14562.71 99
14563.85 123
14564.99 121
14566.13 89
14567.27 115
14568.41 119
14569.55 90
14570.69 114
14571.83 107
14572.97 98
14574.11 110
14575.25 125
14576.39 88
14577.53 94
14578.68 116
14579.82 109
14580.96 107
14582.10 103
14583.24 99
14584.38 116
14585.52 112
14586.66 120
14587.80 97
14588.95 131
14590.09 125
14591.23 112
14592.37 86
14593.51 119
14594.65 117
14595.79 110
14596.94 77
14598.08 126
14599.22 127
14600.36 105
14601.50 118
14602.65 98
14603.79 102
14604.93 114
14606.07 118
14607.21 111
14608.36 115
14609.50 136
14610.64 124
14611.78 111
14612.92 114
14614.07 111
14615.21 113
14616.35 100
14617.49 99
14618.64 117
14619.78 122
14620.92 113
14622.06 96
14623.21 109
14624.35 96
14625.49 84
14626.64 114
14627.78 135
14628.92 101
14630.06 128
14631.21 111
14632.35 135
14633.49 132
14634.64 137
14635.78 131
14636.92 144
14638.07 117
14639.21 135
14640.35 139
14641.50 124
14642.64 155
14643.78 127
14644.93 109
14646.07 106
14647.21 129
14648.36 139
14649.50 133
14650.65 115
14651.79 118
14652.93 110
14654.08 104
14655.22 120
14656.37 103
14657.51 99
14658.65 112
14659.80 104
14660.94 106
14662.09 127
14663.23 100
14664.37 112
14665.52 119
14666.66 99
14667.81 103
14668.95 105
14670.10 132
14671.24 100
14672.39 121
14673.53 115
14674.68 116
14675.82 113
14676.97 138
14678.11 107
14679.25 113
14680.40 87
14681.54 93
14682.69 92
14683.83 70
14684.98 99
14686.13 102
14687.27 91
14688.42 104
14689.56 107
14690.71 107
14691.85 122
14693.00 93
14694.14 97
14695.29 97
14696.43 96
14697.58 93
14698.72 88
14699.87 84
14701.02 86
14702.16 92
14703.31 93
14704.45 102
14705.60 86
14706.75 102
14707.89 116
14709.04 98
14710.18 110
14711.33 97
14712.48 79
14713.62 96
14714.77 93
14715.92 108
14717.06 84
14718.21 81
14719.35 89
14720.50 73
14721.65 79
14722.79 86
14723.94 87
14725.09 103
14726.23 102
14727.38 75
14728.53 93
14729.67 123
14730.82 95
14731.97 80
14733.12 94
14734.26 80
14735.41 97
14736.56 68
14737.70 96
14738.85 105
14740.00 78
14741.15 81
14742.29 94
14743.44 79
14744.59 82
14745.74 112
14746.88 96
14748.03 77
14749.18 81
14750.33 87
14751.47 92
14752.62 94
14753.77 88
14754.92 105
14756.07 87
14757.21 104
14758.36 86
14759.51 98
14760.66 83
14761.81 83
14762.95 76
14764.10 76
14765.25 84
14766.40 109
14767.55 79
14768.70 88
14769.84 104
14770.99 106
14772.14 98
14773.29 98
14774.44 78
14775.59 89
14776.74 95
14777.88 81
14779.03 92
14780.18 126
14781.33 92
14782.48 88
14783.63 86
14784.78 104
14785.93 112
14787.08 109
14788.22 105
14789.37 139
14790.52 101
14791.67 103
14792.82 95
14793.97 117
14795.12 87
14796.27 114
14797.42 117
14798.57 116
14799.72 115
14800.87 91
14802.02 104
14803.17 87
14804.32 90
14805.47 95
14806.62 107
14807.77 115
14808.92 113
14810.07 89
14811.22 88
14812.37 105
14813.52 129
14814.67 117
14815.82 100
14816.97 94
14818.12 83
14819.27 92
14820.42 78
14821.57 112
14822.72 99
14823.87 83
14825.02 85
14826.17 96
14827.32 93
14828.47 104
14829.62 96
14830.78 92
14831.93 115
14833.08 95
14834.23 107
14835.38 82
14836.53 82
14837.68 79
14838.83 90
14839.98 90
14841.13 80
14842.29 81
14843.44 86
14844.59 101
14845.74 73
14846.89 64
14848.04 87
14849.19 88
14850.35 98
14851.50 120
14852.65 71
14853.80 74
14854.95 76
14856.10 83
14857.26 67
14858.41 77
14859.56 84
14860.71 87
14861.86 76
14863.02 80
14864.17 67
14865.32 93
14866.47 98
14867.63 75
14868.78 87
14869.93 88
14871.08 79
14872.23 72
14873.39 61
14874.54 79
14875.69 67
14876.84 68
14878.00 86
14879.15 93
14880.30 71
14881.46 80
14882.61 73
14883.76 87
14884.91 74
14886.07 95
14887.22 60
14888.37 85
14889.53 91
14890.68 80
14891.83 85
14892.99 95
14894.14 86
14895.29 73
14896.45 81
14897.60 76
14898.75 76
14899.91 88
14901.06 86
14902.21 92
14903.37 75
14904.52 67
14905.67 50
14906.83 67
14907.98 93
14909.14 85
14910.29 82
14911.44 64
14912.60 76
14913.75 93
14914.91 74
14916.06 107
14917.21 94
14918.37 84
14919.52 90
14920.68 82
14921.83 66
14922.99 74
14924.14 84
14925.30 78
14926.45 49
14927.60 82
14928.76 83
14929.91 75
14931.07 71
14932.22 80
14933.38 78
14934.53 91
14935.69 71
14936.84 79
14938.00 84
14939.15 101
14940.31 86
14941.46 76
14942.62 82
14943.77 71
14944.93 92
14946.08 79
14947.24 83
14948.39 83
14949.55 59
14950.71 73
14951.86 71
14953.02 92
14954.17 75
14955.33 74
14956.48 124
14957.64 100
14958.80 73
14959.95 92
14961.11 99
14962.26 81
14963.42 67
14964.57 78
14965.73 75
14966.89 69
14968.04 82
14969.20 75
14970.36 69
14971.51 70
14972.67 62
14973.82 86
14974.98 63
14976.14 76
14977.29 81
14978.45 76
14979.61 84
14980.76 68
14981.92 75
14983.08 63
14984.23 67
14985.39 73
14986.55 83
14987.70 65
14988.86 83
14990.02 82
14991.18 97
14992.33 79
14993.49 73
14994.65 62
14995.80 65
14996.96 85
14998.12 66
14999.28 60
15000.43 77
15001.59 103
15002.75 63
15003.91 74
15005.06 70
15006.22 73
15007.38 66
15008.54 83
15009.69 77
15010.85 70
15012.01 71
15013.17 72
15014.33 84
15015.48 67
15016.64 87
15017.80 88
15018.96 79
15020.12 117
15021.27 83
15022.43 64
15023.59 78
15024.75 75
15025.91 54
15027.07 71
15028.23 67
15029.38 96
15030.54 110
15031.70 87
15032.86 94
15034.02 80
15035.18 71
15036.34 67
15037.49 81
15038.65 88
15039.81 75
15040.97 95
15042.13 68
15043.29 64
15044.45 76
15045.61 75
15046.77 85
15047.93 94
15049.09 69
15050.24 56
15051.40 48
15052.56 57
15053.72 64
15054.88 75
15056.04 60
15057.20 93
15058.36 87
15059.52 86
15060.68 57
15061.84 47
15063.00 47
15064.16 49
15065.32 62
15066.48 79
15067.64 81
15068.80 73
15069.96 84
15071.12 87
15072.28 61
15073.44 93
15074.60 70
15075.76 67
15076.92 79
15078.08 73
15079.24 67
15080.40 71
15081.56 60
15082.72 55
15083.89 55
15085.05 61
15086.21 52
15087.37 86
15088.53 64
15089.69 78
15090.85 62
15092.01 72
15093.17 85
15094.33 87
15095.49 110
15096.66 76
15097.82 63
15098.98 67
15100.14 53
15101.30 73
15102.46 77
15103.62 56
15104.78 55
15105.95 70
15107.11 79
15108.27 69
15109.43 64
15110.59 79
15111.75 60
15112.92 76
15114.08 67
15115.24 61
15116.40 68
15117.56 56
15118.73 47
15119.89 59
15121.05 75
15122.21 70
15123.37 63
15124.54 71
15125.70 75
15126.86 72
15128.02 71
15129.19 72
15130.35 63
15131.51 71
15132.67 73
15133.84 66
15135.00 67
15136.16 69
15137.32 75
15138.49 87
15139.65 77
15140.81 62
15141.97 67
15143.14 82
15144.30 85
15145.46 74
15146.63 83
15147.79 65
15148.95 74
15150.12 88
15151.28 73
15152.44 68
15153.61 62
15154.77 63
15155.93 61
15157.10 78
15158.26 74
15159.42 82
15160.59 49
15161.75 80
15162.91 59
15164.08 57
15165.24 62
15166.41 62
15167.57 66
15168.73 61
15169.90 59
15171.06 79
15172.23 71
15173.39 85
15174.55 78
15175.72 67
15176.88 76
15178.05 92
15179.21 74
15180.38 72
15181.54 69
15182.70 69
15183.87 60
15185.03 78
15186.20 68
15187.36 72
15188.53 63
15189.69 66
15190.86 67
15192.02 73
15193.19 67
15194.35 70
15195.52 70
15196.68 80
15197.85 70
15199.01 73
15200.18 38
15201.34 60
15202.51 79
15203.67 117
15204.84 90
15206.00 104
15207.17 70
15208.33 77
15209.50 80
15210.66 78
15211.83 85
15213.00 80
15214.16 72
15215.33 60
15216.49 63
15217.66 69
15218.82 71
15219.99 77
15221.16 81
15222.32 84
15223.49 74
15224.65 73
15225.82 82
15226.99 58
15228.15 66
15229.32 72
15230.49 80
15231.65 80
15232.82 66
15233.98 80
15235.15 100
15236.32 95
15237.48 73
15238.65 85
15239.82 100
15240.98 93
15242.15 78
15243.32 74
15244.48 81
15245.65 69
15246.82 87
15247.98 104
15249.15 94
15250.32 96
15251.49 77
15252.65 86
15253.82 94
15254.99 61
15256.16 66
15257.32 71
15258.49 71
15259.66 60
15260.82 60
15261.99 49
15263.16 69
15264.33 85
15265.49 62
15266.66 61
15267.83 83
15269.00 66
15270.17 91
15271.33 70
15272.50 53
15273.67 79
15274.84 71
15276.01 73
15277.17 59
15278.34 84
15279.51 65
15280.68 65
15281.85 70
15283.01 56
15284.18 53
15285.35 84
15286.52 78
15287.69 91
15288.86 63
15290.03 68
15291.19 76
15292.36 66
15293.53 63
15294.70 52
15295.87 79
15297.04 92
15298.21 87
15299.38 57
15300.54 80
15301.71 59
15302.88 87
15304.05 75
15305.22 53
15306.39 84
15307.56 70
15308.73 86
15309.90 76
15311.07 75
15312.24 102
15313.41 79
15314.58 50
15315.75 76
15316.92 64
15318.09 57
15319.25 66
15320.42 67
15321.59 66
15322.76 83
15323.93 85
15325.10 76
15326.27 70
15327.44 81
15328.61 90
15329.78 65
15330.95 57
15332.12 69
15333.29 83
15334.46 90
15335.64 72
15336.81 88
15337.98 77
15339.15 65
15340.32 84
15341.49 70
15342.66 71
15343.83 88
15345.00 93
15346.17 62
15347.34 51
15348.51 71
15349.68 76
15350.85 70
15352.02 65
15353.20 72
15354.37 56
15355.54 55
15356.71 57
15357.88 48
15359.05 60
15360.22 64
15361.39 80
15362.57 78
15363.74 69
15364.91 66
15366.08 73
15367.25 66
15368.42 71
15369.59 54
15370.77 64
15371.94 89
15373.11 77
15374.28 68
15375.45 54
15376.63 67
15377.80 64
15378.97 76
15380.14 57
15381.31 56
15382.49 61
15383.66 80
15384.83 48
15386.00 49
15387.17 60
15388.35 80
15389.52 81
15390.69 61
15391.86 65
15393.04 83
15394.21 53
15395.38 70
15396.55 64
15397.73 66
15398.90 78
15400.07 66
15401.25 75
15402.42 57
15403.59 63
15404.76 79
15405.94 89
15407.11 74
15408.28 79
15409.46 65
15410.63 55
15411.80 46
15412.98 57
15414.15 63
15415.32 64
15416.50 71
15417.67 86
15418.84 80
15420.02 66
15421.19 69
15422.36 61
15423.54 64
15424.71 75
15425.89 62
15427.06 74
15428.23 86
15429.41 70
15430.58 68
15431.76 91
15432.93 49
15434.10 70
15435.28 71
15436.45 64
15437.63 54
15438.80 96
15439.97 69
15441.15 51
15442.32 77
15443.50 58
15444.67 69
15445.85 80
15447.02 72
15448.20 69
15449.37 61
15450.55 67
15451.72 73
15452.89 61
15454.07 63
15455.24 72
15456.42 55
15457.59 67
15458.77 71
15459.94 56
15461.12 79
15462.30 72
15463.47 90
15464.65 69
15465.82 61
15467.00 71
15468.17 79
15469.35 58
15470.52 89
15471.70 101
15472.87 69
15474.05 63
15475.22 58
15476.40 63
15477.58 80
15478.75 95
15479.93 102
15481.10 92
15482.28 84
15483.46 69
15484.63 64
15485.81 62
15486.98 76
15488.16 65
15489.34 50
15490.51 59
15491.69 72
15492.87 61
15494.04 68
15495.22 69
15496.39 62
15497.57 52
15498.75 64
15499.92 72
15501.10 64
15502.28 72
15503.45 54
15504.63 59
15505.81 67
15506.98 57
15508.16 67
15509.34 68
15510.52 65
15511.69 67
15512.87 57
15514.05 70
15515.22 65
15516.40 75
15517.58 78
15518.76 62
15519.93 45
15521.11 53
15522.29 51
15523.47 53
15524.64 76
15525.82 65
15527.00 60
15528.18 49
15529.35 55
15530.53 64
15531.71 77
15532.89 74
15534.07 65
15535.24 61
15536.42 56
15537.60 70
15538.78 63
15539.96 82
15541.13 68
15542.31 87
15543.49 77
15544.67 76
15545.85 45
15547.03 74
15548.20 65
15549.38 52
15550.56 64
15551.74 72
15552.92 68
15554.10 61
15555.28 75
15556.45 86
15557.63 58
15558.81 57
15559.99 50
15561.17 61
15562.35 76
15563.53 87
15564.71 77
15565.89 54
15567.07 61
15568.24 66
15569.42 70
15570.60 65
15571.78 88
15572.96 96
15574.14 74
15575.32 76
15576.50 75
15577.68 94
15578.86 91
15580.04 97
15581.22 81
15582.40 89
15583.58 85
15584.76 68
15585.94 53
15587.12 64
15588.30 87
15589.48 81
15590.66 87
15591.84 101
15593.02 93
15594.20 83
15595.38 76
15596.56 67
15597.74 73
15598.92 76
15600.10 101
15601.28 103
15602.46 81
15603.64 94
15604.82 79
15606.00 97
15607.18 90
15608.36 62
15609.55 78
15610.73 101
15611.91 80
15613.09 65
15614.27 69
15615.45 90
15616.63 74
15617.81 82
15618.99 86
15620.17 75
15621.36 80
15622.54 93
15623.72 79
15624.90 107
15626.08 91
15627.26 77
15628.44 68
15629.63 89
15630.81 86
15631.99 72
15633.17 100
15634.35 90
15635.53 110
15636.72 99
15637.90 72
15639.08 87
15640.26 91
15641.44 100
15642.63 93
15643.81 93
15644.99 97
15646.17 76
15647.35 89
15648.54 89
15649.72 102
15650.90 76
15652.08 110
15653.27 93
15654.45 109
15655.63 111
15656.81 106
15658.00 108
15659.18 82
15660.36 124
15661.54 118
15662.73 123
15663.91 110
15665.09 125
15666.28 84
15667.46 99
15668.64 83
15669.82 89
15671.01 96
15672.19 104
15673.37 105
15674.56 115
15675.74 106
15676.92 136
15678.11 99
15679.29 116
15680.47 107
15681.66 105
15682.84 113
15684.03 86
15685.21 106
15686.39 99
15687.58 107
15688.76 92
15689.94 100
15691.13 96
15692.31 83
15693.50 91
15694.68 96
15695.86 97
15697.05 101
15698.23 93
15699.42 94
15700.60 79
15701.78 95
15702.97 123
15704.15 105
15705.34 109
15706.52 77
15707.71 90
15708.89 77
15710.08 108
15711.26 89
15712.45 78
15713.63 84
15714.81 101
15716.00 75
15717.18 96
15718.37 101
15719.55 96
15720.74 89
15721.92 87
15723.11 100
15724.29 90
15725.48 118
15726.66 95
15727.85 109
15729.04 128
15730.22 115
15731.41 106
15732.59 98
15733.78 105
15734.96 112
15736.15 107
15737.33 100
15738.52 81
15739.71 83
15740.89 89
15742.08 119
15743.26 89
15744.45 78
15745.63 101
15746.82 103
15748.01 115
15749.19 110
15750.38 98
15751.56 95
15752.75 110
15753.94 98
15755.12 102
15756.31 111
15757.50 104
15758.68 91
15759.87 87
15761.06 111
15762.24 104
15763.43 90
15764.62 82
15765.80 94
15766.99 89
15768.18 132
15769.36 89
15770.55 100
15771.74 119
15772.92 98
15774.11 116
15775.30 99
15776.48 105
15777.67 100
15778.86 103
15780.05 109
15781.23 95
15782.42 105
15783.61 116
15784.80 102
15785.98 97
15787.17 100
15788.36 105
15789.55 88
15790.73 76
15791.92 104
15793.11 117
15794.30 112
15795.48 90
15796.67 90
15797.86 74
15799.05 84
15800.24 101
15801.42 83
15802.61 98
15803.80 97
15804.99 111
15806.18 98
15807.37 81
15808.55 87
15809.74 91
15810.93 109
15812.12 73
15813.31 92
15814.50 52
15815.68 96
15816.87 74
15818.06 70
15819.25 85
15820.44 72
15821.63 98
15822.82 92
15824.01 89
15825.19 96
15826.38 90
15827.57 84
15828.76 84
15829.95 65
15831.14 77
15832.33 99
15833.52 87
15834.71 78
15835.90 66
15837.09 103
15838.28 84
15839.47 67
15840.66 91
15841.84 78
15843.03 90
15844.22 83
15845.41 99
15846.60 114
15847.79 71
15848.98 79
15850.17 95
15851.36 72
15852.55 76
15853.74 76
15854.93 79
15856.12 82
15857.31 83
15858.50 78
15859.69 68
15860.88 72
15862.07 76
15863.26 56
15864.46 82
15865.65 79
15866.84 77
15868.03 82
15869.22 79
15870.41 86
15871.60 85
15872.79 80
15873.98 62
15875.17 78
15876.36 86
15877.55 62
15878.74 92
15879.94 85
15881.13 72
15882.32 80
15883.51 89
15884.70 89
15885.89 86
15887.08 89
15888.27 97
15889.46 98
15890.66 73
15891.85 75
15893.04 74
15894.23 75
15895.42 84
15896.61 88
15897.81 75
15899.00 91
15900.19 101
15901.38 83
15902.57 82
15903.76 80
15904.96 85
15906.15 98
15907.34 82
15908.53 75
15909.72 92
15910.92 87
15912.11 89
15913.30 92
15914.49 102
15915.69 104
15916.88 92
15918.07 83
15919.26 81
15920.46 111
15921.65 84
15922.84 88
15924.03 78
15925.23 80
15926.42 77
15927.61 72
15928.81 93
15930.00 93
15931.19 97
15932.38 76
15933.58 87
15934.77 85
15935.96 79
15937.16 75
15938.35 126
15939.54 65
15940.74 65
15941.93 77
15943.12 82
15944.32 76
15945.51 70
15946.70 75
15947.90 89
15949.09 65
15950.28 58
15951.48 67
15952.67 78
15953.87 90
15955.06 84
15956.25 80
15957.45 78
15958.64 77
15959.84 93
15961.03 91
15962.22 84
15963.42 89
15964.61 86
15965.81 85
15967.00 77
15968.19 80
15969.39 76
15970.58 70
15971.78 64
15972.97 45
15974.17 78
15975.36 82
15976.56 81
15977.75 68
15978.95 66
15980.14 71
15981.34 79
15982.53 84
15983.72 90
15984.92 65
15986.11 58
15987.31 59
15988.50 86
15989.70 76
15990.90 50
15992.09 64
15993.29 75
15994.48 68
15995.68 52
15996.87 76
15998.07 75
15999.26 61
16000.46 49
16001.65 65
16002.85 62
16004.05 53
16005.24 64
16006.44 82
16007.63 72
16008.83 53
16010.02 79
16011.22 81
16012.42 70
16013.61 53
16014.81 67
16016.00 70
16017.20 73
16018.40 64
16019.59 88
16020.79 58
16021.99 61
16023.18 58
16024.38 80
16025.58 92
16026.77 65
16027.97 75
16029.16 75
16030.36 57
16031.56 72
16032.76 83
16033.95 73
16035.15 60
16036.35 64
16037.54 67
16038.74 82
16039.94 63
16041.13 72
16042.33 53
16043.53 61
16044.73 67
16045.92 56
16047.12 60
16048.32 85
16049.51 67
16050.71 97
16051.91 59
16053.11 81
16054.30 56
16055.50 74
16056.70 66
16057.90 57
16059.10 75
16060.29 67
16061.49 78
16062.69 68
16063.89 56
16065.08 65
16066.28 57
16067.48 56
16068.68 72
16069.88 68
16071.07 86
16072.27 46
16073.47 56
16074.67 48
16075.87 69
16077.07 51
16078.26 59
16079.46 61
16080.66 52
16081.86 67
16083.06 51
16084.26 57
16085.46 54
16086.66 57
16087.85 61
16089.05 71
16090.25 60
16091.45 77
16092.65 64
16093.85 78
16095.05 67
16096.25 48
16097.45 51
16098.65 69
16099.84 71
16101.04 51
16102.24 49
16103.44 44
16104.64 82
16105.84 84
16107.04 63
16108.24 51
16109.44 61
16110.64 67
16111.84 75
16113.04 55
16114.24 55
16115.44 64
16116.64 53
16117.84 59
16119.04 52
16120.24 57
16121.44 73
16122.64 73
16123.84 79
16125.04 51
16126.24 66
16127.44 64
16128.64 45
16129.84 40
16131.04 52
16132.24 62
16133.44 66
16134.64 73
16135.84 51
16137.04 77
16138.25 55
16139.45 60
16140.65 61
16141.85 65
16143.05 64
16144.25 69
16145.45 63
16146.65 48
16147.85 74
16149.05 60
16150.25 67
16151.46 56
16152.66 63
16153.86 71
16155.06 60
16156.26 57
16157.46 54
16158.66 65
16159.87 61
16161.07 56
16162.27 49
16163.47 64
16164.67 66
16165.87 73
16167.08 63
16168.28 73
16169.48 60
16170.68 59
16171.88 42
16173.09 64
16174.29 64
16175.49 72
16176.69 67
16177.89 63
16179.10 56
16180.30 57
16181.50 61
16182.70 60
16183.91 56
16185.11 41
16186.31 66
16187.51 62
16188.72 63
16189.92 40
16191.12 58
16192.32 57
16193.53 46
16194.73 71
16195.93 65
16197.13 60
16198.34 88
16199.54 68
16200.74 70
16201.95 55
16203.15 56
16204.35 48
16205.56 64
16206.76 64
16207.96 68
16209.17 56
16210.37 55
16211.57 36
16212.78 60
16213.98 68
16215.18 68
16216.39 50
16217.59 45
16218.79 40
16220.00 46
16221.20 42
16222.41 57
16223.61 65
16224.81 67
16226.02 65
16227.22 47
16228.43 64
16229.63 61
16230.83 63
16232.04 57
16233.24 56
16234.45 68
16235.65 58
16236.86 54
16238.06 46
16239.26 65
16240.47 56
16241.67 63
16242.88 78
16244.08 66
16245.29 72
16246.49 69
16247.70 56
16248.90 54
16250.11 80
16251.31 65
16252.52 61
16253.72 63
16254.93 59
16256.13 50
16257.34 59
16258.54 72
16259.75 86
16260.95 67
16262.16 53
16263.36 67
16264.57 52
16265.77 48
16266.98 64
16268.19 64
16269.39 53
16270.60 58
16271.80 67
16273.01 77
16274.21 59
16275.42 83
16276.63 74
16277.83 60
16279.04 87
16280.24 73
16281.45 44
16282.66 45
16283.86 49
16285.07 65
16286.27 77
16287.48 58
16288.69 70
16289.89 65
16291.10 55
16292.31 55
16293.51 65
16294.72 61
16295.93 67
16297.13 60
16298.34 70
16299.55 84
16300.75 72
16301.96 65
16303.17 62
16304.37 81
16305.58 68
16306.79 63
16307.99 63
16309.20 60
16310.41 80
16311.62 70
16312.82 71
16314.03 81
16315.24 77
16316.44 69
16317.65 61
16318.86 92
16320.07 90
16321.27 92
16322.48 70
16323.69 61
16324.90 56
16326.10 73
16327.31 58
16328.52 59
16329.73 58
16330.94 57
16332.14 63
16333.35 57
16334.56 49
16335.77 60
16336.98 76
16338.18 68
16339.39 64
16340.60 83
16341.81 65
16343.02 57
16344.23 70
16345.43 74
16346.64 55
16347.85 55
16349.06 71
16350.27 69
16351.48 61
16352.69 55
16353.89 73
16355.10 56
16356.31 60
16357.52 59
16358.73 55
16359.94 68
16361.15 64
16362.36 53
16363.57 67
16364.77 70
16365.98 63
16367.19 58
16368.40 75
16369.61 68
16370.82 68
16372.03 76
16373.24 73
16374.45 58
16375.66 65
16376.87 71
16378.08 58
16379.29 58
16380.50 61
16381.71 61
16382.92 59
16384.13 84
16385.34 71
16386.55 69
16387.76 68
16388.97 78
16390.18 49
16391.39 53
16392.60 58
16393.81 81
16395.02 81
16396.23 43
16397.44 53
16398.65 52
16399.86 56
16401.07 59
16402.28 56
16403.49 49
16404.70 53
16405.91 51
16407.12 67
16408.33 58
16409.54 43
16410.76 52
16411.97 56
16413.18 60
16414.39 57
16415.60 62
16416.81 49
16418.02 56
16419.23 58
16420.44 64
16421.66 44
16422.87 59
16424.08 62
16425.29 61
16426.50 60
16427.71 57
16428.92 43
16430.14 58
16431.35 56
16432.56 53
16433.77 64
16434.98 51
16436.19 61
16437.41 45
16438.62 61
16439.83 62
16441.04 80
16442.25 48
16443.47 62
16444.68 48
16445.89 36
16447.10 38
16448.31 41
16449.53 54
16450.74 40
16451.95 44
16453.16 53
16454.38 61
16455.59 45
16456.80 39
16458.01 62
16459.23 61
16460.44 67
16461.65 76
16462.86 46
16464.08 62
16465.29 53
16466.50 50
16467.72 70
16468.93 62
16470.14 64
16471.35 62
16472.57 66
16473.78 59
16474.99 68
16476.21 54
16477.42 54
16478.63 54
16479.85 63
16481.06 49
16482.27 46
16483.49 45
16484.70 39
16485.92 62
16487.13 43
16488.34 47
16489.56 45
16490.77 64
16491.98 61
16493.20 47
16494.41 40
16495.63 57
16496.84 48
16498.05 59
16499.27 29
16500.48 60
16501.70 47
16502.91 72
16504.13 55
16505.34 38
16506.55 43
16507.77 50
16508.98 40
16510.20 40
16511.41 40
16512.63 49
16513.84 49
16515.06 42
16516.27 38
16517.49 37
16518.70 38
16519.92 42
16521.13 52
16522.35 44
16523.56 33
16524.78 46
16525.99 46
16527.21 64
16528.42 55
16529.64 67
16530.85 59
16532.07 45
16533.28 38
16534.50 48
16535.71 66
16536.93 48
16538.14 57
16539.36 55
16540.58 47
16541.79 56
16543.01 54
16544.22 58
16545.44 54
16546.65 60
16547.87 49
16549.09 35
16550.30 52
16551.52 54
16552.73 49
16553.95 64
16555.17 46
16556.38 84
16557.60 102
16558.82 66
16560.03 56
16561.25 49
16562.46 71
16563.68 58
16564.90 56
16566.11 62
16567.33 59
16568.55 49
16569.76 57
16570.98 68
16572.20 45
16573.41 66
16574.63 69
16575.85 59
16577.07 55
16578.28 47
16579.50 52
16580.72 53
16581.93 50
16583.15 43
16584.37 38
16585.59 59
16586.80 68
16588.02 53
16589.24 39
16590.46 53
16591.67 48
16592.89 44
16594.11 58
16595.33 55
16596.54 60
16597.76 46
16598.98 51
16600.20 52
16601.41 62
16602.63 55
16603.85 65
16605.07 50
16606.29 36
16607.50 50
16608.72 71
16609.94 58
16611.16 37
16612.38 55
16613.60 57
16614.81 33
16616.03 49
16617.25 45
16618.47 44
16619.69 42
16620.91 50
16622.13 39
16623.34 54
16624.56 41
16625.78 46
16627.00 57
16628.22 45
16629.44 50
16630.66 54
16631.88 52
16633.10 51
16634.31 43
16635.53 52
16636.75 59
16637.97 37
16639.19 48
16640.41 59
16641.63 71
16642.85 52
16644.07 63
16645.29 51
16646.51 63
16647.73 58
16648.95 48
16650.17 53
16651.39 46
16652.61 46
16653.83 38
16655.05 50
16656.27 73
16657.49 59
16658.71 50
16659.93 42
16661.15 48
16662.37 68
16663.59 59
16664.81 39
16666.03 55
16667.25 42
16668.47 47
16669.69 38
16670.91 46
16672.13 69
16673.35 47
16674.57 53
16675.79 62
16677.01 42
16678.23 40
16679.45 37
16680.67 34
16681.89 46
16683.12 52
16684.34 50
16685.56 52
16686.78 41
16688.00 42
16689.22 48
16690.44 59
16691.66 48
16692.88 62
16694.11 77
16695.33 47
16696.55 59
16697.77 41
16698.99 49
16700.21 56
16701.43 64
16702.66 39
16703.88 62
16705.10 58
16706.32 50
16707.54 62
16708.77 53
16709.99 40
16711.21 47
16712.43 46
16713.65 64
16714.87 42
16716.10 32
16717.32 43
16718.54 55
16719.76 44
16720.99 49
16722.21 61
16723.43 46
16724.65 48
16725.88 46
16727.10 49
16728.32 45
16729.54 33
16730.77 63
16731.99 47
16733.21 42
16734.43 43
16735.66 73
16736.88 53
16738.10 50
16739.33 38
16740.55 63
16741.77 65
16742.99 35
16744.22 47
16745.44 36
16746.66 43
16747.89 43
16749.11 43
16750.33 40
16751.56 44
16752.78 46
16754.00 48
16755.23 59
16756.45 52
16757.68 29
16758.90 58
16760.12 52
16761.35 61
16762.57 45
16763.79 44
16765.02 46
16766.24 39
16767.47 48
16768.69 37
16769.91 58
16771.14 46
16772.36 37
16773.59 55
16774.81 48
16776.04 51
16777.26 48
16778.48 41
16779.71 39
16780.93 36
16782.16 35
16783.38 59
16784.61 53
16785.83 52
16787.06 51
16788.28 37
16789.51 45
16790.73 46
16791.96 55
16793.18 46
16794.41 32
16795.63 46
16796.86 40
16798.08 53
16799.31 31
16800.53 37
16801.76 39
16802.98 45
16804.21 40
16805.43 35
16806.66 54
16807.88 36
16809.11 45
16810.33 44
16811.56 41
16812.79 50
16814.01 46
16815.24 43
16816.46 48
16817.69 50
16818.91 33
16820.14 47
16821.37 68
16822.59 49
16823.82 40
16825.04 47
16826.27 48
16827.50 41
16828.72 65
16829.95 39
16831.18 56
16832.40 68
16833.63 54
16834.86 28
16836.08 46
16837.31 60
16838.53 54
16839.76 42
16840.99 48
16842.21 64
16843.44 41
16844.67 61
16845.90 53
16847.12 53
16848.35 50
16849.58 44
16850.80 53
16852.03 38
16853.26 39
16854.48 39
16855.71 54
16856.94 52
16858.17 55
16859.39 45
16860.62 59
16861.85 61
16863.08 46
16864.30 61
16865.53 70
16866.76 53
16867.99 58
16869.21 42
16870.44 48
16871.67 44
16872.90 51
16874.13 47
16875.35 44
16876.58 50
16877.81 45
16879.04 69
16880.27 55
16881.49 82
16882.72 51
16883.95 60
16885.18 70
16886.41 66
16887.64 47
16888.86 61
16890.09 67
16891.32 54
16892.55 55
16893.78 69
16895.01 74
16896.24 52
16897.46 73
16898.69 76
16899.92 69
16901.15 79
16902.38 66
16903.61 67
16904.84 49
16906.07 51
16907.30 37
16908.53 38
16909.75 45
16910.98 45
16912.21 63
16913.44 65
16914.67 65
16915.90 60
16917.13 78
16918.36 83
16919.59 53
16920.82 52
16922.05 42
16923.28 43
16924.51 71
16925.74 45
16926.97 56
16928.20 63
16929.43 61
16930.66 51
16931.89 56
16933.12 36
16934.35 46
16935.58 75
16936.81 73
16938.04 72
16939.27 49
16940.50 40
16941.73 50
16942.96 60
16944.19 55
16945.42 68
16946.65 57
16947.88 55
16949.11 78
16950.34 62
16951.57 45
16952.80 52
16954.04 51
16955.27 49
16956.50 41
16957.73 56
16958.96 44
16960.19 44
16961.42 56
16962.65 51
16963.88 57
16965.11 56
16966.35 69
16967.58 60
16968.81 51
16970.04 44
16971.27 45
16972.50 57
16973.73 54
16974.97 50
16976.20 48
16977.43 51
16978.66 54
16979.89 52
16981.12 67
16982.36 50
16983.59 51
16984.82 60
16986.05 57
16987.28 64
16988.52 47
16989.75 55
16990.98 46
16992.21 57
16993.45 49
16994.68 47
16995.91 54
16997.14 74
16998.37 55
16999.61 63
17000.84 67
17002.07 46
17003.31 44
17004.54 38
17005.77 56
17007.00 67
17008.24 68
17009.47 50
17010.70 50
17011.93 62
17013.17 59
17014.40 39
17015.63 51
17016.87 44
17018.10 34
17019.33 28
17020.57 42
17021.80 45
17023.03 55
17024.27 58
17025.50 49
17026.73 57
17027.97 48
17029.20 40
17030.43 54
17031.67 45
17032.90 52
17034.14 53
17035.37 50
17036.60 65
17037.84 49
17039.07 38
17040.30 52
17041.54 36
17042.77 52
17044.01 34
17045.24 58
17046.47 48
17047.71 43
17048.94 52
17050.18 57
17051.41 54
17052.65 46
17053.88 49
17055.12 51
17056.35 52
17057.58 47
17058.82 41
17060.05 45
17061.29 36
17062.52 43
17063.76 68
17064.99 47
17066.23 40
17067.46 47
17068.70 51
17069.93 38
17071.17 58
17072.40 41
17073.64 50
17074.87 35
17076.11 26
17077.34 35
17078.58 34
17079.81 52
17081.05 40
17082.29 29
17083.52 47
17084.76 53
17085.99 50
17087.23 49
17088.46 48
17089.70 42
17090.94 34
17092.17 50
17093.41 43
17094.64 47
17095.88 37
17097.12 40
17098.35 52
17099.59 42
17100.82 52
17102.06 63
17103.30 45
17104.53 55
17105.77 35
17107.00 40
17108.24 55
17109.48 41
17110.71 33
17111.95 24
17113.19 45
17114.42 61
17115.66 47
17116.90 39
17118.13 49
17119.37 43
17120.61 46
17121.85 37
17123.08 49
17124.32 57
17125.56 60
17126.79 43
17128.03 39
17129.27 51
17130.50 56
17131.74 50
17132.98 33
17134.22 45
17135.45 34
17136.69 36
17137.93 57
17139.17 33
17140.40 28
17141.64 48
17142.88 49
17144.12 53
17145.36 43
17146.59 41
17147.83 52
17149.07 49
17150.31 50
17151.54 48
17152.78 56
17154.02 49
17155.26 40
17156.50 43
17157.74 34
17158.97 44
17160.21 36
17161.45 42
17162.69 47
17163.93 40
17165.17 34
17166.40 36
17167.64 38
17168.88 55
17170.12 24
17171.36 54
17172.60 35
17173.84 45
17175.08 42
17176.31 41
17177.55 44
17178.79 46
17180.03 51
17181.27 38
17182.51 43
17183.75 32
17184.99 37
17186.23 48
17187.47 48
17188.71 47
17189.94 27
17191.18 32
17192.42 28
17193.66 41
17194.90 43
17196.14 41
17197.38 37
17198.62 45
17199.86 41
17201.10 43
17202.34 58
17203.58 39
17204.82 33
17206.06 44
17207.30 43
17208.54 33
17209.78 31
17211.02 21
17212.26 34
17213.50 36
17214.74 33
17215.98 37
17217.22 48
17218.46 29
17219.70 45
17220.94 44
17222.18 50
17223.43 32
17224.67 55
17225.91 41
17227.15 49
17228.39 48
17229.63 48
17230.87 46
17232.11 42
17233.35 36
17234.59 37
17235.83 33
17237.08 37
17238.32 40
17239.56 40
17240.80 51
17242.04 30
17243.28 35
17244.52 38
17245.76 44
17247.01 57
17248.25 37
17249.49 29
17250.73 55
17251.97 35
17253.21 50
17254.46 59
17255.70 80
17256.94 61
17258.18 39
17259.42 45
17260.66 34
17261.91 33
17263.15 26
17264.39 22
17265.63 51
17266.87 48
17268.12 40
17269.36 44
17270.60 57
17271.84 55
17273.09 40
17274.33 39
17275.57 40
17276.81 30
17278.06 39
17279.30 43
17280.54 38
17281.78 36
17283.03 34
17284.27 45
17285.51 55
17286.76 36
17288.00 43
17289.24 43
17290.48 53
17291.73 37
17292.97 41
17294.21 51
17295.46 40
17296.70 40
17297.94 29
17299.19 42
17300.43 33
17301.67 39
17302.92 32
17304.16 39
17305.40 34
17306.65 45
17307.89 48
17309.14 38
17310.38 31
17311.62 39
17312.87 31
17314.11 44
17315.35 41
17316.60 53
17317.84 66
17319.09 55
17320.33 65
17321.58 40
17322.82 44
17324.06 42
17325.31 36
17326.55 49
17327.80 39
17329.04 23
17330.29 29
17331.53 45
17332.77 31
17334.02 43
17335.26 35
17336.51 58
17337.75 31
17339.00 42
17340.24 39
17341.49 52
17342.73 35
17343.98 38
17345.22 37
17346.47 30
17347.71 28
17348.96 35
17350.20 38
17351.45 32
17352.69 37
17353.94 34
17355.18 28
17356.43 38
17357.68 43
17358.92 34
17360.17 46
17361.41 39
17362.66 46
17363.90 34
17365.15 43
17366.39 43
17367.64 45
17368.89 44
17370.13 54
17371.38 59
17372.62 57
17373.87 46
17375.12 24
17376.36 42
17377.61 46
17378.85 46
17380.10 38
17381.35 30
17382.59 41
17383.84 51
17385.09 27
17386.33 36
17387.58 38
17388.83 27
17390.07 49
17391.32 37
17392.57 43
17393.81 48
17395.06 46
17396.31 30
17397.55 40
17398.80 34
17400.05 46
17401.29 44
17402.54 26
17403.79 34
17405.04 44
17406.28 43
17407.53 51
17408.78 32
17410.02 24
17411.27 38
17412.52 48
17413.77 49
17415.01 40
17416.26 59
17417.51 45
17418.76 42
17420.00 24
17421.25 37
17422.50 55
17423.75 46
17425.00 47
17426.24 49
17427.49 38
17428.74 44
17429.99 42
17431.24 49
17432.48 35
17433.73 44
17434.98 35
17436.23 30
17437.48 47
17438.73 31
17439.97 46
17441.22 55
17442.47 41
17443.72 38
17444.97 51
17446.22 39
17447.47 40
17448.71 27
17449.96 47
17451.21 37
17452.46 46
17453.71 33
17454.96 32
17456.21 40
17457.46 41
17458.71 45
17459.95 39
17461.20 41
17462.45 49
17463.70 59
17464.95 46
17466.20 42
17467.45 52
17468.70 38
17469.95 51
17471.20 41
17472.45 45
17473.70 49
17474.95 37
17476.20 30
17477.45 35
17478.70 42
17479.95 61
17481.20 53
17482.45 36
17483.70 25
17484.95 43
17486.20 37
17487.45 41
17488.70 26
17489.95 43
17491.20 28
17492.45 46
17493.70 64
17494.95 60
17496.20 18
17497.45 44
17498.70 49
17499.95 40
17501.20 34
17502.45 34
17503.70 21
17504.95 37
17506.20 47
17507.46 37
17508.71 47
17509.96 43
17511.21 57
17512.46 31
17513.71 26
17514.96 43
17516.21 34
17517.46 39
17518.71 39
17519.97 32
17521.22 35
17522.47 32
17523.72 50
17524.97 38
17526.22 34
17527.47 24
17528.73 45
17529.98 48
17531.23 35
17532.48 51
17533.73 49
17534.99 48
17536.24 44
17537.49 34
17538.74 34
17539.99 39
17541.25 53
17542.50 46
17543.75 41
17545.00 35
17546.25 44
17547.51 39
17548.76 36
17550.01 38
17551.26 48
17552.52 37
17553.77 27
17555.02 33
17556.27 37
17557.53 37
17558.78 27
17560.03 45
17561.28 34
17562.54 39
17563.79 42
17565.04 42
17566.30 47
17567.55 38
17568.80 34
17570.05 46
17571.31 49
17572.56 33
17573.81 29
17575.07 49
17576.32 42
17577.57 49
17578.83 22
17580.08 45
17581.33 48
17582.59 32
17583.84 42
17585.10 44
17586.35 42
17587.60 40
17588.86 47
17590.11 39
17591.36 31
17592.62 32
17593.87 32
17595.13 42
17596.38 35
17597.63 33
17598.89 41
17600.14 51
17601.40 45
17602.65 51
17603.90 48
17605.16 49
17606.41 33
17607.67 31
17608.92 58
17610.18 56
17611.43 44
17612.69 48
17613.94 50
17615.20 31
17616.45 27
17617.71 42
17618.96 39
17620.21 40
17621.47 40
17622.72 42
17623.98 38
17625.23 40
17626.49 27
17627.75 44
17629.00 39
17630.26 38
17631.51 33
17632.77 38
17634.02 46
17635.28 37
17636.53 21
17637.79 32
17639.04 37
17640.30 40
17641.55 33
17642.81 42
17644.07 39
17645.32 35
17646.58 33
17647.83 35
17649.09 31
17650.35 21
17651.60 39
17652.86 35
17654.11 32
17655.37 31
17656.63 41
17657.88 45
17659.14 41
17660.39 56
17661.65 45
17662.91 32
17664.16 52
17665.42 46
17666.68 37
17667.93 41
17669.19 32
17670.45 36
17671.70 38
17672.96 24
17674.22 34
17675.47 33
17676.73 44
17677.99 48
17679.24 29
17680.50 34
17681.76 37
17683.02 38
17684.27 35
17685.53 42
17686.79 37
17688.05 41
17689.30 27
17690.56 26
17691.82 31
17693.07 30
17694.33 25
17695.59 36
17696.85 43
17698.11 26
17699.36 40
17700.62 35
17701.88 44
17703.14 42
17704.39 33
17705.65 40
17706.91 35
17708.17 38
17709.43 36
17710.68 38
17711.94 37
17713.20 42
17714.46 46
17715.72 34
17716.98 44
17718.23 58
17719.49 46
17720.75 44
17722.01 42
17723.27 54
17724.53 37
17725.79 33
17727.04 32
17728.30 42
17729.56 38
17730.82 35
17732.08 35
17733.34 46
17734.60 42
17735.86 55
17737.12 33
17738.37 40
17739.63 27
17740.89 45
17742.15 45
17743.41 52
17744.67 34
17745.93 36
17747.19 35
17748.45 30
17749.71 36
17750.97 35
17752.23 51
17753.49 47
17754.75 38
17756.01 47
17757.27 39
17758.53 34
17759.79 32
17761.05 52
17762.31 42
17763.57 34
17764.83 43
17766.09 42
17767.35 30
17768.61 30
17769.87 39
17771.13 39
17772.39 41
17773.65 39
17774.91 34
17776.17 40
17777.43 50
17778.69 34
17779.95 34
17781.21 28
17782.47 29
17783.73 30
17784.99 49
17786.25 23
17787.51 35
17788.78 39
17790.04 43
17791.30 22
17792.56 37
17793.82 44
17795.08 52
17796.34 42
17797.60 42
17798.86 32
17800.13 38
17801.39 37
17802.65 37
17803.91 38
17805.17 27
17806.43 50
17807.69 39
17808.96 32
17810.22 34
17811.48 42
17812.74 45
17814.00 31
17815.26 40
17816.53 44
17817.79 35
17819.05 40
17820.31 41
17821.57 42
17822.84 39
17824.10 47
17825.36 41
17826.62 49
17827.89 49
17829.15 37
17830.41 39
17831.67 29
17832.93 46
17834.20 36
17835.46 37
17836.72 33
17837.99 44
17839.25 32
17840.51 33
17841.77 64
17843.04 49
17844.30 33
17845.56 37
17846.82 31
17848.09 45
17849.35 48
17850.61 54
17851.88 28
17853.14 36
17854.40 42
17855.67 40
17856.93 31
17858.19 45
17859.46 34
17860.72 31
17861.98 29
17863.25 38
17864.51 31
17865.77 22
17867.04 40
17868.30 39
17869.57 33
17870.83 30
17872.09 41
17873.36 38
17874.62 57
17875.89 31
17877.15 40
17878.41 70
17879.68 37
17880.94 34
17882.21 24
17883.47 34
17884.73 30
17886.00 28
17887.26 32
17888.53 36
17889.79 24
17891.06 36
17892.32 43
17893.59 39
17894.85 33
17896.12 42
17897.38 46
17898.65 46
17899.91 27
17901.17 35
17902.44 28
17903.70 28
17904.97 35
17906.23 28
17907.50 26
17908.77 33
17910.03 47
17911.30 32
17912.56 35
17913.83 40
17915.09 43
17916.36 36
17917.62 30
17918.89 18
17920.15 44
17921.42 49
17922.68 44
17923.95 24
17925.22 32
17926.48 34
17927.75 21
17929.01 41
17930.28 44
17931.55 37
17932.81 34
17934.08 37
17935.34 30
17936.61 37
17937.88 48
17939.14 43
17940.41 44
17941.68 38
17942.94 32
17944.21 34
17945.47 25
17946.74 47
17948.01 26
17949.27 32
17950.54 35
17951.81 46
17953.07 37
17954.34 35
17955.61 44
17956.87 33
17958.14 20
17959.41 42
17960.68 38
17961.94 34
17963.21 29
17964.48 27
17965.74 28
17967.01 31
17968.28 36
17969.55 43
17970.81 73
17972.08 52
17973.35 36
17974.62 33
17975.88 26
17977.15 24
17978.42 38
17979.69 31
17980.95 35
17982.22 34
17983.49 38
17984.76 26
17986.03 33
17987.29 33
17988.56 43
17989.83 44
17991.10 37
17992.37 35
17993.63 39
17994.90 40
17996.17 41
17997.44 40
17998.71 31
17999.98 31
18001.24 40
18002.51 22
18003.78 39
18005.05 32
18006.32 43
18007.59 31
18008.86 31
18010.12 37
18011.39 38
18012.66 40
18013.93 39
18015.20 43
18016.47 35
18017.74 42
18019.01 35
18020.28 52
18021.54 38
18022.81 35
18024.08 27
18025.35 45
18026.62 33
18027.89 40
18029.16 46
18030.43 27
18031.70 31
18032.97 35
18034.24 33
18035.51 33
18036.78 28
18038.05 48
18039.32 47
18040.59 36
18041.86 31
18043.13 30
18044.40 42
18045.67 19
18046.94 33
18048.21 38
18049.48 27
18050.75 56
18052.02 47
18053.29 38
18054.56 28
18055.83 36
18057.10 47
18058.37 43
18059.64 31
18060.91 26
18062.18 42
18063.45 45
18064.72 29
18065.99 35
18067.26 32
18068.54 23
18069.81 44
18071.08 29
18072.35 31
18073.62 35
18074.89 44
18076.16 29
18077.43 29
18078.70 27
18079.97 33
18081.25 52
18082.52 46
18083.79 37
18085.06 24
18086.33 43
18087.60 43
18088.87 34
18090.15 36
18091.42 39
18092.69 34
18093.96 36
18095.23 20
18096.50 23
18097.78 30
18099.05 51
18100.32 39
18101.59 25
18102.86 35
18104.14 40
18105.41 51
18106.68 42
18107.95 37
18109.23 39
18110.50 52
18111.77 36
18113.04 32
18114.31 26
18115.59 36
18116.86 35
18118.13 47
18119.40 19
18120.68 31
18121.95 25
18123.22 39
18124.50 38
18125.77 32
18127.04 44
18128.31 42
18129.59 44
18130.86 33
18132.13 40
18133.41 34
18134.68 27
18135.95 42
18137.23 30
18138.50 28
18139.77 37
18141.05 37
18142.32 36
18143.59 39
18144.87 34
18146.14 31
18147.41 35
18148.69 37
18149.96 37
18151.23 29
18152.51 35
18153.78 36
18155.06 24
18156.33 31
18157.60 26
18158.88 43
18160.15 36
18161.43 33
18162.70 39
18163.97 36
18165.25 35
18166.52 26
18167.80 36
18169.07 35
18170.35 45
18171.62 39
18172.90 31
18174.17 49
18175.44 55
18176.72 38
18177.99 41
18179.27 39
18180.54 38
18181.82 46
18183.09 37
18184.37 32
18185.64 52
18186.92 35
18188.19 34
18189.47 39
18190.74 47
18192.02 45
18193.29 36
18194.57 34
18195.84 35
18197.12 25
18198.39 33
18199.67 30
18200.95 26
18202.22 36
18203.50 28
18204.77 36
18206.05 39
18207.32 39
18208.60 33
18209.88 49
18211.15 33
18212.43 27
18213.70 41
18214.98 34
18216.26 29
18217.53 33
18218.81 27
18220.08 33
18221.36 41
18222.64 38
18223.91 16
18225.19 22
18226.47 38
18227.74 51
18229.02 35
18230.29 24
18231.57 36
18232.85 34
18234.12 37
18235.40 34
18236.68 29
18237.95 26
18239.23 30
18240.51 36
18241.79 32
18243.06 30
18244.34 36
18245.62 23
18246.89 34
18248.17 26
18249.45 29
18250.73 28
18252.00 39
18253.28 48
18254.56 47
18255.83 53
18257.11 51
18258.39 45
18259.67 38
18260.94 47
18262.22 40
18263.50 32
18264.78 33
18266.06 44
18267.33 57
18268.61 27
18269.89 45
18271.17 45
18272.45 46
18273.72 32
18275.00 42
18276.28 38
18277.56 33
18278.84 40
18280.11 53
18281.39 45
18282.67 39
18283.95 43
18285.23 34
18286.51 30
18287.78 37
18289.06 30
18290.34 39
18291.62 32
18292.90 19
18294.18 43
18295.46 38
18296.74 51
18298.01 60
18299.29 56
18300.57 38
18301.85 52
18303.13 43
18304.41 61
18305.69 55
18306.97 40
18308.25 38
18309.53 32
18310.81 35
18312.09 51
18313.37 28
18314.64 31
18315.92 37
18317.20 30
18318.48 24
18319.76 32
18321.04 32
18322.32 34
18323.60 44
18324.88 36
18326.16 45
18327.44 36
18328.72 36
18330.00 40
18331.28 46
18332.56 39
18333.84 38
18335.12 23
18336.40 34
18337.68 40
18338.96 20
18340.24 27
18341.52 21
18342.80 33
18344.09 37
18345.37 37
18346.65 30
18347.93 49
18349.21 36
18350.49 31
18351.77 41
18353.05 37
18354.33 29
18355.61 26
18356.89 28
18358.17 16
18359.46 39
18360.74 34
18362.02 25
18363.30 31
18364.58 38
18365.86 43
18367.14 36
18368.42 38
18369.71 27
18370.99 31
18372.27 28
18373.55 46
18374.83 31
18376.11 35
18377.39 29
18378.68 40
18379.96 38
18381.24 21
18382.52 35
18383.80 38
18385.09 28
18386.37 29
18387.65 30
18388.93 35
18390.21 27
18391.50 32
18392.78 28
18394.06 43
18395.34 31
18396.63 27
18397.91 29
18399.19 51
18400.47 23
18401.76 34
18403.04 35
18404.32 42
18405.60 45
18406.89 39
18408.17 34
18409.45 32
18410.73 45
18412.02 35
18413.30 41
18414.58 33
18415.87 21
18417.15 21
18418.43 35
18419.72 36
18421.00 52
18422.28 24
18423.57 29
18424.85 41
18426.13 39
18427.42 39
18428.70 26
18429.98 22
18431.27 35
18432.55 33
18433.83 27
18435.12 35
18436.40 36
18437.68 40
18438.97 44
18440.25 28
18441.54 33
18442.82 48
18444.10 28
18445.39 30
18446.67 43
18447.96 46
18449.24 29
18450.53 29
18451.81 42
18453.09 30
18454.38 44
18455.66 49
18456.95 29
18458.23 40
18459.52 36
18460.80 28
18462.09 37
18463.37 39
18464.65 47
18465.94 39
18467.22 21
18468.51 31
18469.79 43
18471.08 39
18472.36 35
18473.65 29
18474.93 38
18476.22 39
18477.50 50
18478.79 52
18480.08 35
18481.36 33
18482.65 36
18483.93 43
18485.22 23
18486.50 24
18487.79 27
18489.07 24
18490.36 32
18491.64 43
18492.93 29
18494.22 47
18495.50 34
18496.79 46
18498.07 48
18499.36 29
18500.65 45
18501.93 40
18503.22 38
18504.50 32
18505.79 35
18507.08 23
18508.36 41
18509.65 29
18510.94 48
18512.22 30
18513.51 26
18514.80 53
18516.08 22
18517.37 26
18518.65 38
18519.94 43
18521.23 27
18522.51 44
18523.80 52
18525.09 44
18526.38 44
18527.66 37
18528.95 32
18530.24 21
18531.52 45
18532.81 33
18534.10 42
18535.39 31
18536.67 38
18537.96 51
18539.25 57
18540.53 46
18541.82 49
18543.11 28
18544.40 30
18545.68 36
18546.97 26
18548.26 35
18549.55 32
18550.84 36
18552.12 47
18553.41 42
18554.70 36
18555.99 26
18557.27 39
18558.56 37
18559.85 42
18561.14 49
18562.43 44
18563.72 27
18565.00 42
18566.29 59
18567.58 36
18568.87 33
18570.16 43
18571.45 31
18572.73 59
18574.02 47
18575.31 27
18576.60 38
18577.89 27
18579.18 35
18580.47 29
18581.75 34
18583.04 39
18584.33 37
18585.62 30
18586.91 54
18588.20 32
18589.49 35
18590.78 44
18592.07 34
18593.36 31
18594.65 44
18595.93 50
18597.22 38
18598.51 22
18599.80 40
18601.09 37
18602.38 51
18603.67 27
18604.96 28
18606.25 34
18607.54 57
18608.83 40
18610.12 39
18611.41 42
18612.70 57
18613.99 57
18615.28 55
18616.57 34
18617.86 44
18619.15 50
18620.44 66
18621.73 38
18623.02 25
18624.31 27
18625.60 47
18626.89 49
18628.18 43
18629.47 32
18630.76 42
18632.05 31
18633.34 45
18634.64 36
18635.93 47
18637.22 46
18638.51 43
18639.80 36
18641.09 48
18642.38 38
18643.67 50
18644.96 42
18646.25 39
18647.54 49
18648.84 36
18650.13 35
18651.42 36
18652.71 37
18654.00 30
18655.29 38
18656.58 46
18657.88 41
18659.17 55
18660.46 53
18661.75 43
18663.04 42
18664.33 39
18665.63 31
18666.92 38
18668.21 33
18669.50 37
18670.79 47
18672.08 52
18673.38 28
18674.67 27
18675.96 28
18677.25 37
18678.55 50
18679.84 35
18681.13 23
18682.42 32
18683.71 46
18685.01 44
18686.30 35
18687.59 50
18688.88 50
18690.18 42
18691.47 31
18692.76 48
18694.06 40
18695.35 42
18696.64 35
18697.93 32
18699.23 32
18700.52 36
18701.81 58
18703.11 41
18704.40 46
18705.69 24
18706.99 31
18708.28 45
18709.57 46
18710.86 49
18712.16 42
18713.45 40
18714.75 33
18716.04 42
18717.33 34
18718.63 25
18719.92 36
18721.21 38
18722.51 49
18723.80 49
18725.09 45
18726.39 46
18727.68 43
18728.98 44
18730.27 35
18731.56 38
18732.86 43
18734.15 42
18735.45 39
18736.74 27
18738.04 36
18739.33 23
18740.62 42
18741.92 23
18743.21 39
18744.51 43
18745.80 26
18747.10 49
18748.39 25
18749.69 29
18750.98 40
18752.27 34
18753.57 35
18754.86 39
18756.16 20
18757.45 29
18758.75 38
18760.04 29
18761.34 44
18762.63 25
18763.93 34
18765.23 43
18766.52 23
18767.82 24
18769.11 32
18770.41 19
18771.70 30
18773.00 44
18774.29 33
18775.59 24
18776.88 38
18778.18 32
18779.48 38
18780.77 26
18782.07 34
18783.36 42
18784.66 41
18785.95 30
18787.25 40
18788.55 24
18789.84 41
18791.14 34
18792.43 41
18793.73 32
18795.03 26
18796.32 38
18797.62 40
18798.92 33
18800.21 22
18801.51 33
18802.81 47
18804.10 36
18805.40 39
18806.70 32
18807.99 26
18809.29 35
18810.59 30
18811.88 22
18813.18 40
18814.48 40
18815.77 50
18817.07 34
18818.37 38
18819.66 41
18820.96 31
18822.26 32
18823.56 30
18824.85 32
18826.15 41
18827.45 38
18828.75 37
18830.04 26
18831.34 24
18832.64 26
18833.94 23
18835.23 39
18836.53 44
18837.83 32
18839.13 46
18840.42 39
18841.72 21
18843.02 22
18844.32 32
18845.62 28
18846.91 25
18848.21 29
18849.51 31
18850.81 49
18852.11 34
18853.40 32
18854.70 18
18856.00 30
18857.30 45
18858.60 27
18859.90 35
18861.20 33
18862.49 49
18863.79 31
18865.09 13
18866.39 32
18867.69 40
18868.99 24
18870.29 25
18871.59 41
18872.88 31
18874.18 35
18875.48 40
18876.78 43
18878.08 32
18879.38 38
18880.68 53
18881.98 52
18883.28 30
18884.58 11
18885.88 34
18887.18 32
18888.47 36
18889.77 26
18891.07 34
18892.37 29
18893.67 26
18894.97 20
18896.27 30
18897.57 22
18898.87 26
18900.17 25
18901.47 40
18902.77 34
18904.07 53
18905.37 31
18906.67 32
18907.97 40
18909.27 29
18910.57 35
18911.87 42
18913.17 30
18914.47 21
18915.77 27
18917.07 34
18918.38 42
18919.68 33
18920.98 27
18922.28 29
18923.58 33
18924.88 23
18926.18 44
18927.48 52
18928.78 36
18930.08 31
18931.38 27
18932.68 23
18933.98 43
18935.29 38
18936.59 20
18937.89 27
18939.19 20
18940.49 16
18941.79 30
18943.09 26
18944.39 30
18945.70 24
18947.00 39
18948.30 29
18949.60 32
18950.90 28
18952.20 22
18953.51 29
18954.81 47
18956.11 33
18957.41 24
18958.71 35
18960.02 29
18961.32 22
18962.62 32
18963.92 22
18965.22 32
18966.53 16
18967.83 32
18969.13 36
18970.43 30
18971.73 28
18973.04 40
18974.34 40
18975.64 26
18976.94 32
18978.25 25
18979.55 30
18980.85 21
18982.16 41
18983.46 29
18984.76 32
18986.06 31
18987.37 24
18988.67 18
18989.97 32
18991.28 34
18992.58 26
18993.88 38
18995.18 34
18996.49 31
18997.79 30
18999.09 28
19000.40 31
19001.70 28
19003.00 46
19004.31 33
19005.61 34
19006.92 22
19008.22 25
19009.52 30
19010.83 23
19012.13 37
19013.43 41
19014.74 51
19016.04 18
19017.35 36
19018.65 18
19019.95 26
19021.26 30
19022.56 17
19023.87 33
19025.17 29
19026.47 35
19027.78 28
19029.08 32
19030.39 38
19031.69 31
19033.00 26
19034.30 27
19035.61 35
19036.91 40
19038.21 51
19039.52 34
19040.82 27
19042.13 31
19043.43 39
19044.74 38
19046.04 34
19047.35 21
19048.65 40
19049.96 35
19051.26 37
19052.57 39
19053.87 25
19055.18 27
19056.48 39
19057.79 41
19059.09 33
19060.40 47
19061.71 36
19063.01 31
19064.32 27
19065.62 21
19066.93 28
19068.23 38
19069.54 38
19070.85 32
19072.15 31
19073.46 32
19074.76 32
19076.07 25
19077.37 35
19078.68 36
19079.99 41
19081.29 25
19082.60 25
19083.91 17
19085.21 27
19086.52 29
19087.82 24
19089.13 21
19090.44 30
19091.74 36
19093.05 31
19094.36 30
19095.66 23
19096.97 27
19098.28 38
19099.58 32
19100.89 37
19102.20 27
19103.50 31
19104.81 32
19106.12 33
19107.42 62
19108.73 38
19110.04 34
19111.35 26
19112.65 26
19113.96 33
19115.27 30
19116.58 34
19117.88 35
19119.19 53
19120.50 30
19121.81 32
19123.11 34
19124.42 32
19125.73 33
19127.04 31
19128.34 39
19129.65 22
19130.96 24
19132.27 38
19133.57 38
19134.88 32
19136.19 32
19137.50 36
19138.81 46
19140.12 19
19141.42 31
19142.73 16
19144.04 30
19145.35 38
19146.66 24
19147.97 37
19149.27 47
19150.58 45
19151.89 36
19153.20 34
19154.51 41
19155.82 38
19157.13 31
19158.43 39
19159.74 24
19161.05 29
19162.36 31
19163.67 15
19164.98 30
19166.29 30
19167.60 31
19168.91 34
19170.22 27
19171.52 30
19172.83 33
19174.14 40
19175.45 27
19176.76 26
19178.07 26
19179.38 51
19180.69 47
19182.00 37
19183.31 30
19184.62 23
19185.93 40
19187.24 51
19188.55 29
19189.86 38
19191.17 24
19192.48 36
19193.79 33
19195.10 38
19196.41 39
19197.72 39
19199.03 24
19200.34 28
19201.65 34
19202.96 25
19204.27 36
19205.58 43
19206.89 26
19208.20 33
19209.51 37
19210.82 45
19212.13 30
19213.44 29
19214.75 35
19216.06 35
19217.38 33
19218.69 38
19220.00 30
19221.31 37
19222.62 42
19223.93 36
19225.24 31
19226.55 28
19227.86 50
19229.17 33
19230.49 37
19231.80 28
19233.11 22
19234.42 44
19235.73 32
19237.04 30
19238.35 36
19239.67 32
19240.98 36
19242.29 32
19243.60 33
19244.91 32
19246.22 41
19247.54 44
19248.85 46
19250.16 59
19251.47 43
19252.78 34
19254.10 41
19255.41 31
19256.72 38
19258.03 47
19259.34 33
19260.66 40
19261.97 33
19263.28 25
19264.59 26
19265.91 26
19267.22 26
19268.53 26
19269.84 27
19271.16 42
19272.47 41
19273.78 27
19275.10 37
19276.41 36
19277.72 20
19279.03 49
19280.35 42
19281.66 38
19282.97 32
19284.29 39
19285.60 25
19286.91 42
19288.23 44
19289.54 32
19290.85 28
19292.17 44
19293.48 40
19294.79 39
19296.11 32
19297.42 32
19298.73 39
19300.05 25
19301.36 31
19302.67 30
19303.99 33
19305.30 26
19306.62 35
19307.93 32
19309.24 27
19310.56 24
19311.87 36
19313.19 33
19314.50 44
19315.81 26
19317.13 41
19318.44 23
19319.76 22
19321.07 25
19322.39 29
19323.70 32
19325.01 30
19326.33 33
19327.64 23
19328.96 28
19330.27 25
19331.59 31
19332.90 36
19334.22 31
19335.53 31
19336.85 39
19338.16 45
19339.48 14
19340.79 21
19342.11 39
19343.42 37
19344.74 33
19346.05 33
19347.37 31
19348.68 28
19350.00 32
19351.31 36
19352.63 44
19353.94 31
19355.26 20
19356.58 28
19357.89 44
19359.21 31
19360.52 29
19361.84 34
19363.15 33
19364.47 24
19365.79 31
19367.10 40
19368.42 30
19369.73 40
19371.05 31
19372.37 32
19373.68 41
19375.00 25
19376.31 28
19377.63 32
19378.95 23
19380.26 30
19381.58 24
19382.90 35
19384.21 31
19385.53 36
19386.85 31
19388.16 39
19389.48 18
19390.80 41
19392.11 28
19393.43 32
19394.75 28
19396.06 36
19397.38 43
19398.70 43
19400.01 30
19401.33 35
19402.65 32
19403.97 59
19405.28 24
19406.60 15
19407.92 30
19409.23 31
19410.55 48
19411.87 40
19413.19 29
19414.50 28
19415.82 35
19417.14 30
19418.46 27
19419.77 31
19421.09 35
19422.41 31
19423.73 32
19425.05 23
19426.36 34
19427.68 30
19429.00 38
19430.32 23
19431.64 17
19432.95 31
19434.27 35
19435.59 25
19436.91 35
19438.23 28
19439.55 26
19440.86 26
19442.18 36
19443.50 32
19444.82 26
19446.14 28
19447.46 43
19448.78 30
19450.09 29
19451.41 27
19452.73 46
19454.05 27
19455.37 23
19456.69 27
19458.01 35
19459.33 24
19460.65 29
19461.97 24
19463.28 31
19464.60 30
19465.92 21
19467.24 30
19468.56 27
19469.88 29
19471.20 34
19472.52 29
19473.84 19
19475.16 15
19476.48 39
19477.80 28
19479.12 26
19480.44 24
19481.76 24
19483.08 49
19484.40 18
19485.72 36
19487.04 21
19488.36 38
19489.68 34
19491.00 21
19492.32 35
19493.64 27
19494.96 44
19496.28 40
19497.60 22
19498.92 26
19500.24 37
19501.56 49
19502.88 29
19504.20 27
19505.52 40
19506.84 31
19508.16 30
19509.49 30
19510.81 19
19512.13 30
19513.45 31
19514.77 38
19516.09 31
19517.41 22
19518.73 31
19520.05 23
19521.37 36
19522.70 36
19524.02 25
19525.34 36
19526.66 37
19527.98 32
19529.30 36
19530.62 26
19531.95 37
19533.27 30
19534.59 28
19535.91 34
19537.23 27
19538.55 40
19539.88 41
19541.20 42
19542.52 29
19543.84 26
19545.16 33
19546.49 41
19547.81 24
19549.13 23
19550.45 41
19551.77 34
19553.10 28
19554.42 39
19555.74 26
19557.06 17
19558.39 26
19559.71 28
19561.03 33
19562.35 34
19563.68 20
19565.00 25
19566.32 31
19567.64 35
19568.97 31
19570.29 28
19571.61 39
19572.94 40
19574.26 25
19575.58 26
19576.90 35
19578.23 37
19579.55 24
19580.87 29
19582.20 35
19583.52 45
19584.84 29
19586.17 30
19587.49 34
19588.81 36
19590.14 21
19591.46 25
19592.78 39
19594.11 31
19595.43 22
19596.76 41
19598.08 38
19599.40 15
19600.73 23
19602.05 27
19603.37 22
19604.70 25
19606.02 29
19607.35 48
19608.67 31
19610.00 34
19611.32 39
19612.64 28
19613.97 39
19615.29 58
19616.62 30
19617.94 34
19619.27 38
19620.59 46
19621.92 23
19623.24 32
19624.56 28
19625.89 36
19627.21 24
19628.54 41
19629.86 27
19631.19 22
19632.51 22
19633.84 20
19635.16 24
19636.49 23
19637.81 46
19639.14 36
19640.46 20
19641.79 40
19643.11 29
19644.44 26
19645.77 20
19647.09 16
19648.42 26
19649.74 35
19651.07 32
19652.39 29
19653.72 42
19655.04 29
19656.37 22
19657.70 22
19659.02 20
19660.35 23
19661.67 45
19663.00 23
19664.33 22
19665.65 25
19666.98 18
19668.30 29
19669.63 29
19670.96 29
19672.28 27
19673.61 18
19674.94 36
19676.26 34
19677.59 27
19678.92 21
19680.24 28
19681.57 33
19682.90 23
19684.22 20
19685.55 31
19686.88 32
19688.20 21
19689.53 19
19690.86 44
19692.18 29
19693.51 30
19694.84 36
19696.16 18
19697.49 35
19698.82 40
19700.15 26
19701.47 46
19702.80 24
19704.13 30
19705.46 19
19706.78 36
19708.11 37
19709.44 34
19710.77 35
19712.09 18
19713.42 25
19714.75 31
19716.08 33
19717.40 43
19718.73 39
19720.06 18
19721.39 33
19722.72 27
19724.04 34
19725.37 26
19726.70 24
19728.03 32
19729.36 23
19730.68 27
19732.01 23
19733.34 11
19734.67 31
19736.00 23
19737.33 25
19738.66 28
19739.98 29
19741.31 31
19742.64 24
19743.97 38
19745.30 36
19746.63 35
19747.96 28
19749.29 33
19750.61 36
19751.94 29
19753.27 26
19754.60 26
19755.93 23
19757.26 33
19758.59 36
19759.92 36
19761.25 38
19762.58 30
19763.91 30
19765.24 35
19766.57 30
19767.89 25
19769.22 28
19770.55 27
19771.88 31
19773.21 34
19774.54 34
19775.87 27
19777.20 27
19778.53 37
19779.86 20
19781.19 20
19782.52 33
19783.85 33
19785.18 23
19786.51 32
19787.84 48
19789.17 30
19790.50 19
19791.83 20
19793.16 33
19794.49 27
19795.83 26
19797.16 35
19798.49 32
19799.82 25
19801.15 17
19802.48 15
19803.81 40
19805.14 26
19806.47 26
19807.80 29
19809.13 20
19810.46 37
19811.79 22
19813.13 27
19814.46 27
19815.79 25
19817.12 38
19818.45 28
19819.78 33
19821.11 26
19822.44 32
19823.78 36
19825.11 36
19826.44 29
19827.77 23
19829.10 31
19830.43 22
19831.77 20
19833.10 33
19834.43 44
19835.76 44
19837.09 31
19838.42 26
19839.76 31
19841.09 32
19842.42 35
19843.75 46
19845.08 42
19846.42 32
19847.75 32
19849.08 32
19850.41 28
19851.75 17
19853.08 43
19854.41 33
19855.74 29
19857.08 35
19858.41 31
19859.74 32
19861.07 22
19862.41 28
19863.74 37
19865.07 36
19866.41 21
19867.74 27
19869.07 32
19870.40 40
19871.74 18
19873.07 19
19874.40 32
19875.74 24
19877.07 26
19878.40 22
19879.74 32
19881.07 45
19882.40 41
19883.74 43
19885.07 25
19886.40 18
19887.74 35
19889.07 26
19890.40 20
19891.74 20
19893.07 33
19894.41 34
19895.74 26
19897.07 29
19898.41 28
19899.74 26
19901.08 35
19902.41 33
19903.74 43
19905.08 33
19906.41 21
19907.75 42
19909.08 23
19910.41 35
19911.75 13
19913.08 35
19914.42 28
19915.75 32
19917.09 29
19918.42 19
19919.76 17
19921.09 22
19922.43 17
19923.76 21
19925.10 31
19926.43 30
19927.77 29
19929.10 23
19930.44 31
19931.77 32
19933.11 29
19934.44 24
19935.78 20
19937.11 24
19938.45 24
19939.78 37
19941.12 38
19942.45 22
19943.79 24
19945.12 36
19946.46 25
19947.79 34
19949.13 22
19950.47 35
19951.80 29
19953.14 29
19954.47 25
19955.81 28
19957.15 26
19958.48 36
19959.82 40
19961.15 38
19962.49 23
19963.83 32
19965.16 35
19966.50 28
19967.83 29
19969.17 24
19970.51 37
19971.84 25
19973.18 14
19974.52 21
19975.85 29
19977.19 36
19978.53 27
19979.86 23
19981.20 23
19982.54 28
19983.87 40
19985.21 38
19986.55 33
19987.88 34
19989.22 28
19990.56 37
19991.89 20
19993.23 21
19994.57 31
19995.91 13
19997.24 16
19998.58 22
19999.92 25
20001.26 21
20002.59 31
20003.93 33
20005.27 24
20006.61 39
20007.94 30
20009.28 36
20010.62 43
20011.96 29
20013.29 33
20014.63 30
20015.97 31
20017.31 39
20018.65 26
20019.98 34
20021.32 49
20022.66 34
20024.00 28
20025.34 24
20026.67 51
20028.01 31
20029.35 31
20030.69 35
20032.03 35
20033.37 30
20034.71 37
20036.04 27
20037.38 24
20038.72 21
20040.06 36
20041.40 35
20042.74 22
20044.08 32
20045.42 24
20046.75 30
20048.09 41
20049.43 34
20050.77 23
20052.11 29
20053.45 22
20054.79 25
20056.13 29
20057.47 27
20058.81 30
20060.15 29
20061.49 52
20062.82 39
20064.16 31
20065.50 28
20066.84 29
20068.18 30
20069.52 32
20070.86 23
20072.20 30
20073.54 26
20074.88 18
20076.22 18
20077.56 23
20078.90 37
20080.24 35
20081.58 38
20082.92 31
20084.26 22
20085.60 28
20086.94 34
20088.28 21
20089.62 37
20090.96 15
20092.30 27
20093.64 23
20094.99 30
20096.33 43
20097.67 36
20099.01 36
20100.35 50
20101.69 26
20103.03 25
20104.37 39
20105.71 35
20107.05 32
20108.39 52
20109.73 23
20111.08 27
20112.42 32
20113.76 31
20115.10 24
20116.44 25
20117.78 27
20119.12 30
20120.46 37
20121.81 26
20123.15 23
20124.49 30
20125.83 31
20127.17 35
20128.51 32
20129.86 27
20131.20 19
20132.54 34
20133.88 30
20135.22 29
20136.56 29
20137.91 33
20139.25 10
