# Supplementary material for: MALDI-TOF MS typing enables the classification of brewing yeasts of the genus Saccharomyces to major beer styles
Source: PLoS One. 2017 Aug 9;12(8):e0181694. doi: 10.1371/journal.pone.0181694 (PMC5549903; doi:10.1371/journal.pone.0181694)
Supplement: S10 File — The directory includes 90 raw files and was zipped to “.zip”; the folder has three strains with 30 spectra per strain; S1 Text explains the raw files with an example and Table 1 represents the yeast strains used within the experiment. (ZIP) [file pone.0181694.s013.zip › 28-30/30336-192-OG-Alt-Alt-YPG-18h-E-E_2015-08-18__0_A10_1.dat]

1999.93 1972
2000.35 1952
2000.77 2105
2001.19 2088
2001.61 2426
2002.03 2323
2002.46 2221
2002.88 2287
2003.30 2133
2003.72 2093
2004.14 2003
2004.57 2169
2004.99 2210
2005.41 2004
2005.83 2010
2006.25 1823
2006.68 1841
2007.10 1734
2007.52 1989
2007.94 2089
2008.37 1962
2008.79 1907
2009.21 1899
2009.63 1907
2010.06 2000
2010.48 1796
2010.90 1814
2011.32 2068
2011.75 2048
2012.17 2021
2012.59 1906
2013.02 1911
2013.44 1696
2013.86 1849
2014.29 1801
2014.71 1831
2015.13 1946
2015.55 1787
2015.98 1736
2016.40 1739
2016.82 1664
2017.25 1825
2017.67 1777
2018.10 1849
2018.52 1961
2018.94 1888
2019.37 1889
2019.79 1848
2020.21 1956
2020.64 2200
2021.06 1934
2021.48 2086
2021.91 2136
2022.33 2159
2022.76 2031
2023.18 1859
2023.60 1851
2024.03 1925
2024.45 2144
2024.88 1946
2025.30 1756
2025.73 1824
2026.15 1692
2026.57 1695
2027.00 1719
2027.42 1675
2027.85 1728
2028.27 1636
2028.70 1803
2029.12 1864
2029.55 1833
2029.97 1806
2030.40 1819
2030.82 1757
2031.24 1837
2031.67 1838
2032.09 1774
2032.52 1781
2032.94 1782
2033.37 1870
2033.79 1868
2034.22 1783
2034.65 1847
2035.07 1922
2035.50 1862
2035.92 1869
2036.35 1947
2036.77 1835
2037.20 1836
2037.62 1975
2038.05 1788
2038.47 1757
2038.90 1950
2039.33 1924
2039.75 2032
2040.18 1963
2040.60 1921
2041.03 1980
2041.45 2082
2041.88 2107
2042.31 2132
2042.73 1963
2043.16 1777
2043.58 1840
2044.01 1685
2044.44 1847
2044.86 1940
2045.29 1773
2045.72 1639
2046.14 1843
2046.57 2003
2047.00 1845
2047.42 1963
2047.85 1957
2048.28 1919
2048.70 1998
2049.13 1813
2049.56 1869
2049.98 2003
2050.41 1891
2050.84 1753
2051.26 1844
2051.69 1868
2052.12 1883
2052.54 1858
2052.97 1758
2053.40 1673
2053.83 1668
2054.25 1787
2054.68 1712
2055.11 1729
2055.53 1739
2055.96 1863
2056.39 1940
2056.82 1939
2057.24 1789
2057.67 1757
2058.10 1827
2058.53 1811
2058.96 1697
2059.38 1819
2059.81 1927
2060.24 1835
2060.67 1804
2061.10 2181
2061.52 1850
2061.95 1951
2062.38 1867
2062.81 1797
2063.24 2030
2063.66 1933
2064.09 1835
2064.52 1973
2064.95 2112
2065.38 2094
2065.81 2089
2066.23 2042
2066.66 2119
2067.09 2119
2067.52 2202
2067.95 2505
2068.38 2441
2068.81 2283
2069.23 2383
2069.66 2209
2070.09 2179
2070.52 2186
2070.95 2044
2071.38 1960
2071.81 1900
2072.24 1860
2072.67 1794
2073.10 1834
2073.53 1909
2073.95 1829
2074.38 1942
2074.81 1948
2075.24 1762
2075.67 1859
2076.10 1757
2076.53 1874
2076.96 1880
2077.39 1972
2077.82 1802
2078.25 1908
2078.68 2112
2079.11 2129
2079.54 2135
2079.97 2283
2080.40 2256
2080.83 2191
2081.26 2154
2081.69 2322
2082.12 2292
2082.55 2172
2082.98 2124
2083.41 2288
2083.84 2246
2084.27 2101
2084.70 2029
2085.13 1891
2085.56 1938
2085.99 1885
2086.42 1924
2086.85 1961
2087.29 2036
2087.72 1811
2088.15 1931
2088.58 1908
2089.01 1937
2089.44 1987
2089.87 1941
2090.30 1828
2090.73 1701
2091.16 1697
2091.59 1832
2092.03 1924
2092.46 1778
2092.89 1750
2093.32 1847
2093.75 1887
2094.18 1895
2094.61 1950
2095.05 1924
2095.48 2011
2095.91 1849
2096.34 1789
2096.77 1852
2097.20 1982
2097.63 1753
2098.07 1907
2098.50 1935
2098.93 1752
2099.36 1814
2099.79 1671
2100.23 1533
2100.66 1627
2101.09 1697
2101.52 1689
2101.95 1820
2102.39 1671
2102.82 1659
2103.25 1697
2103.68 1719
2104.12 1781
2104.55 1694
2104.98 1651
2105.41 1681
2105.85 1787
2106.28 1910
2106.71 1852
2107.14 1872
2107.58 1940
2108.01 1963
2108.44 1943
2108.88 1815
2109.31 1841
2109.74 1749
2110.18 2021
2110.61 1999
2111.04 1943
2111.47 1879
2111.91 1936
2112.34 1950
2112.77 1848
2113.21 1950
2113.64 1926
2114.07 1654
2114.51 1758
2114.94 1870
2115.37 1742
2115.81 1527
2116.24 1680
2116.68 1832
2117.11 1808
2117.54 1700
2117.98 1798
2118.41 1671
2118.85 1639
2119.28 1517
2119.71 1527
2120.15 1609
2120.58 1772
2121.02 1754
2121.45 1661
2121.88 1650
2122.32 1796
2122.75 1781
2123.19 1603
2123.62 1717
2124.06 1702
2124.49 1740
2124.92 1940
2125.36 1833
2125.79 1814
2126.23 1768
2126.66 1591
2127.10 1679
2127.53 1720
2127.97 1811
2128.40 1720
2128.84 1667
2129.27 1825
2129.71 1894
2130.14 1805
2130.58 1931
2131.01 1911
2131.45 1623
2131.88 1859
2132.32 1712
2132.75 1785
2133.19 1718
2133.63 1755
2134.06 1876
2134.50 1812
2134.93 1876
2135.37 2047
2135.80 2035
2136.24 1902
2136.67 2000
2137.11 1989
2137.55 2245
2137.98 2034
2138.42 2007
2138.85 1936
2139.29 2099
2139.73 2042
2140.16 1952
2140.60 2000
2141.03 1930
2141.47 2027
2141.91 2137
2142.34 2022
2142.78 1773
2143.22 1784
2143.65 1846
2144.09 1865
2144.53 1809
2144.96 1812
2145.40 1688
2145.84 1586
2146.27 1597
2146.71 1741
2147.15 1896
2147.58 1882
2148.02 1952
2148.46 1816
2148.89 1777
2149.33 1784
2149.77 1912
2150.21 2141
2150.64 2172
2151.08 2404
2151.52 2473
2151.95 2465
2152.39 2525
2152.83 2415
2153.27 2519
2153.70 2513
2154.14 2409
2154.58 2472
2155.02 2360
2155.45 2165
2155.89 2112
2156.33 2054
2156.77 2105
2157.21 1972
2157.64 2077
2158.08 2110
2158.52 2184
2158.96 2063
2159.40 1936
2159.83 1929
2160.27 2020
2160.71 2074
2161.15 1970
2161.59 1947
2162.02 1899
2162.46 1749
2162.90 1880
2163.34 1777
2163.78 1825
2164.22 1766
2164.66 1975
2165.09 2055
2165.53 1835
2165.97 1794
2166.41 1756
2166.85 1757
2167.29 1910
2167.73 1869
2168.17 1869
2168.60 1690
2169.04 1749
2169.48 1921
2169.92 1761
2170.36 1896
2170.80 1983
2171.24 2165
2171.68 2028
2172.12 1978
2172.56 1922
2173.00 1981
2173.44 2050
2173.88 2189
2174.32 2045
2174.76 2223
2175.20 2197
2175.64 2319
2176.07 2151
2176.51 2271
2176.95 2357
2177.39 2489
2177.83 2353
2178.27 2226
2178.71 2118
2179.15 2196
2179.59 2176
2180.03 2285
2180.47 2291
2180.92 2154
2181.36 2295
2181.80 2197
2182.24 2098
2182.68 1961
2183.12 2042
2183.56 2177
2184.00 2035
2184.44 1926
2184.88 1837
2185.32 1826
2185.76 1887
2186.20 1721
2186.64 1771
2187.08 1619
2187.52 1769
2187.97 1839
2188.41 1899
2188.85 2043
2189.29 1998
2189.73 2069
2190.17 2183
2190.61 2215
2191.05 2060
2191.49 1939
2191.94 1872
2192.38 2061
2192.82 2106
2193.26 1830
2193.70 1886
2194.14 1969
2194.58 1961
2195.03 2119
2195.47 1981
2195.91 1992
2196.35 2042
2196.79 2049
2197.24 2074
2197.68 2132
2198.12 1769
2198.56 1971
2199.00 2156
2199.45 2110
2199.89 1943
2200.33 2013
2200.77 1806
2201.21 1982
2201.66 2010
2202.10 1905
2202.54 1883
2202.98 1798
2203.43 1878
2203.87 1863
2204.31 1784
2204.75 1943
2205.20 1756
2205.64 1856
2206.08 1972
2206.53 1899
2206.97 1896
2207.41 1919
2207.85 1883
2208.30 2071
2208.74 2007
2209.18 1900
2209.63 1909
2210.07 1964
2210.51 2006
2210.96 2167
2211.40 2188
2211.84 1970
2212.29 2039
2212.73 2010
2213.17 2023
2213.62 1862
2214.06 1905
2214.50 1909
2214.95 1992
2215.39 1921
2215.84 2020
2216.28 1783
2216.72 2056
2217.17 2089
2217.61 2005
2218.05 1933
2218.50 1982
2218.94 1833
2219.39 1938
2219.83 1764
2220.28 1874
2220.72 1787
2221.16 1754
2221.61 1988
2222.05 1905
2222.50 1874
2222.94 1740
2223.39 1698
2223.83 1790
2224.28 2024
2224.72 2001
2225.16 1936
2225.61 2055
2226.05 2151
2226.50 2000
2226.94 2108
2227.39 2191
2227.83 1961
2228.28 2029
2228.72 2220
2229.17 2182
2229.61 2068
2230.06 2193
2230.50 2167
2230.95 2028
2231.40 2150
2231.84 2051
2232.29 2026
2232.73 2046
2233.18 2161
2233.62 1982
2234.07 2037
2234.51 2085
2234.96 2083
2235.41 1935
2235.85 2216
2236.30 2216
2236.74 2230
2237.19 2040
2237.63 2091
2238.08 2062
2238.53 2186
2238.97 1943
2239.42 1882
2239.86 2033
2240.31 2225
2240.76 2029
2241.20 1924
2241.65 2003
2242.10 1921
2242.54 1852
2242.99 1767
2243.44 1746
2243.88 1814
2244.33 1998
2244.78 1847
2245.22 1742
2245.67 1794
2246.12 1698
2246.56 1659
2247.01 1712
2247.46 1806
2247.90 1769
2248.35 1824
2248.80 1741
2249.24 1656
2249.69 1704
2250.14 1811
2250.59 1843
2251.03 1815
2251.48 1750
2251.93 1860
2252.38 1836
2252.82 1823
2253.27 1825
2253.72 1694
2254.17 1723
2254.61 1769
2255.06 1990
2255.51 1778
2255.96 1812
2256.40 1949
2256.85 1785
2257.30 1782
2257.75 1779
2258.20 1681
2258.64 1649
2259.09 1509
2259.54 1696
2259.99 1767
2260.44 1910
2260.88 1719
2261.33 1748
2261.78 1577
2262.23 1722
2262.68 1843
2263.13 1989
2263.58 2052
2264.02 2091
2264.47 2146
2264.92 2135
2265.37 2222
2265.82 2273
2266.27 2110
2266.72 2108
2267.17 2243
2267.61 2184
2268.06 2365
2268.51 2310
2268.96 2211
2269.41 2147
2269.86 2352
2270.31 2198
2270.76 2224
2271.21 2222
2271.66 2137
2272.11 2242
2272.56 2201
2273.00 1961
2273.45 2141
2273.90 2219
2274.35 2188
2274.80 2094
2275.25 2152
2275.70 2062
2276.15 1848
2276.60 1889
2277.05 2110
2277.50 1834
2277.95 1959
2278.40 2008
2278.85 1955
2279.30 1754
2279.75 1836
2280.20 1866
2280.65 1753
2281.10 1940
2281.55 1863
2282.00 1761
2282.45 1731
2282.90 1938
2283.35 2016
2283.81 1975
2284.26 1809
2284.71 1879
2285.16 2083
2285.61 2100
2286.06 2029
2286.51 1969
2286.96 1912
2287.41 1786
2287.86 1753
2288.31 1917
2288.76 1970
2289.22 1835
2289.67 1969
2290.12 2016
2290.57 2190
2291.02 2416
2291.47 2457
2291.92 2612
2292.37 2776
2292.83 3055
2293.28 3198
2293.73 3223
2294.18 3135
2294.63 3048
2295.08 3232
2295.53 3031
2295.99 2873
2296.44 2900
2296.89 2787
2297.34 2535
2297.79 2635
2298.25 2676
2298.70 2420
2299.15 2110
2299.60 2067
2300.05 1820
2300.51 1918
2300.96 1843
2301.41 1948
2301.86 1786
2302.32 2093
2302.77 1791
2303.22 1622
2303.67 1806
2304.13 1848
2304.58 1935
2305.03 1815
2305.48 1788
2305.94 1739
2306.39 1708
2306.84 1707
2307.29 1749
2307.75 1853
2308.20 2013
2308.65 2027
2309.11 1988
2309.56 1889
2310.01 2107
2310.47 2114
2310.92 2199
2311.37 2271
2311.83 2238
2312.28 2279
2312.73 2294
2313.19 2253
2313.64 2302
2314.09 2032
2314.55 2013
2315.00 2011
2315.45 1895
2315.91 1962
2316.36 2103
2316.81 1990
2317.27 1842
2317.72 1979
2318.18 1979
2318.63 1990
2319.08 2068
2319.54 1978
2319.99 1919
2320.45 1898
2320.90 2127
2321.35 2033
2321.81 1953
2322.26 2109
2322.72 2016
2323.17 1839
2323.63 2030
2324.08 2147
2324.54 1996
2324.99 1936
2325.44 2156
2325.90 2264
2326.35 2316
2326.81 2205
2327.26 2160
2327.72 2113
2328.17 2158
2328.63 2464
2329.08 2403
2329.54 2457
2329.99 2246
2330.45 2408
2330.90 2450
2331.36 2438
2331.81 2577
2332.27 2349
2332.72 2338
2333.18 2484
2333.64 2609
2334.09 2395
2334.55 2234
2335.00 2271
2335.46 2118
2335.91 1929
2336.37 2116
2336.82 2044
2337.28 1886
2337.74 1829
2338.19 1769
2338.65 1935
2339.10 2003
2339.56 2083
2340.02 2135
2340.47 2116
2340.93 2154
2341.38 2205
2341.84 2308
2342.30 2366
2342.75 2227
2343.21 2321
2343.67 2342
2344.12 2134
2344.58 2189
2345.04 2230
2345.49 2382
2345.95 2407
2346.41 2160
2346.86 2168
2347.32 2071
2347.78 2202
2348.23 2215
2348.69 2069
2349.15 2149
2349.60 2266
2350.06 2078
2350.52 2062
2350.97 1899
2351.43 1861
2351.89 2066
2352.35 2023
2352.80 2067
2353.26 2112
2353.72 1996
2354.18 1860
2354.63 1940
2355.09 1831
2355.55 1925
2356.01 1767
2356.46 1783
2356.92 1901
2357.38 1816
2357.84 1884
2358.29 1948
2358.75 1972
2359.21 1834
2359.67 1858
2360.13 1911
2360.58 1938
2361.04 1980
2361.50 1999
2361.96 1997
2362.42 1909
2362.88 1900
2363.33 1894
2363.79 1957
2364.25 1947
2364.71 2106
2365.17 2041
2365.63 1937
2366.08 2034
2366.54 1848
2367.00 1825
2367.46 2122
2367.92 1960
2368.38 2026
2368.84 2105
2369.30 2042
2369.75 2130
2370.21 2134
2370.67 2206
2371.13 2017
2371.59 2002
2372.05 2116
2372.51 1922
2372.97 1789
2373.43 1913
2373.89 1941
2374.35 1997
2374.81 1966
2375.27 2085
2375.72 1957
2376.18 1925
2376.64 1773
2377.10 1856
2377.56 1949
2378.02 1968
2378.48 2094
2378.94 1965
2379.40 2010
2379.86 1858
2380.32 1955
2380.78 2175
2381.24 2089
2381.70 2113
2382.16 2182
2382.62 2119
2383.08 2146
2383.54 2020
2384.00 2032
2384.46 2085
2384.92 2114
2385.39 2103
2385.85 1873
2386.31 1961
2386.77 1943
2387.23 1862
2387.69 1917
2388.15 1859
2388.61 1994
2389.07 1908
2389.53 1805
2389.99 1821
2390.45 1767
2390.91 1780
2391.38 1776
2391.84 1732
2392.30 1734
2392.76 1673
2393.22 1796
2393.68 1729
2394.14 1792
2394.60 1983
2395.06 1923
2395.53 1844
2395.99 1734
2396.45 1703
2396.91 1700
2397.37 1806
2397.83 1729
2398.30 1877
2398.76 1788
2399.22 1646
2399.68 1561
2400.14 1752
2400.61 1762
2401.07 1799
2401.53 1863
2401.99 1762
2402.45 1836
2402.92 1813
2403.38 1725
2403.84 1651
2404.30 1633
2404.76 1732
2405.23 1812
2405.69 1808
2406.15 1921
2406.61 1773
2407.08 1671
2407.54 1784
2408.00 1999
2408.46 1865
2408.93 1863
2409.39 1818
2409.85 1881
2410.32 1932
2410.78 1929
2411.24 1785
2411.70 1677
2412.17 1692
2412.63 1710
2413.09 1802
2413.56 1764
2414.02 1617
2414.48 1511
2414.95 1662
2415.41 1493
2415.87 1460
2416.34 1742
2416.80 1776
2417.26 1973
2417.73 1989
2418.19 1810
2418.65 1883
2419.12 2044
2419.58 2118
2420.05 2271
2420.51 2361
2420.97 2361
2421.44 2258
2421.90 2187
2422.37 2267
2422.83 2394
2423.29 2142
2423.76 2191
2424.22 2250
2424.69 2041
2425.15 1791
2425.62 1937
2426.08 1874
2426.54 1816
2427.01 1804
2427.47 1889
2427.94 1860
2428.40 1868
2428.87 1861
2429.33 1782
2429.80 1863
2430.26 1762
2430.73 1911
2431.19 2003
2431.66 1870
2432.12 1735
2432.59 1775
2433.05 1800
2433.52 1850
2433.98 1934
2434.45 1825
2434.91 1966
2435.38 2188
2435.84 1981
2436.31 1854
2436.77 1830
2437.24 1798
2437.70 2042
2438.17 2132
2438.63 2031
2439.10 1998
2439.57 2017
2440.03 2209
2440.50 2146
2440.96 2232
2441.43 2282
2441.89 2297
2442.36 2585
2442.83 2633
2443.29 2637
2443.76 2526
2444.22 2567
2444.69 2529
2445.16 2442
2445.62 2408
2446.09 2215
2446.56 1943
2447.02 1890
2447.49 2020
2447.96 2001
2448.42 1831
2448.89 1752
2449.35 1864
2449.82 1732
2450.29 1648
2450.75 1580
2451.22 1680
2451.69 1714
2452.16 1757
2452.62 1782
2453.09 1779
2453.56 1762
2454.02 1727
2454.49 1784
2454.96 1743
2455.42 1837
2455.89 1783
2456.36 1786
2456.83 1668
2457.29 1762
2457.76 1824
2458.23 1931
2458.70 2015
2459.16 1810
2459.63 1859
2460.10 1963
2460.57 1905
2461.03 1844
2461.50 1871
2461.97 1807
2462.44 1767
2462.91 1921
2463.37 1859
2463.84 1917
2464.31 1938
2464.78 1899
2465.25 1713
2465.71 1628
2466.18 1768
2466.65 1794
2467.12 1850
2467.59 1939
2468.06 1808
2468.52 1754
2468.99 1896
2469.46 1839
2469.93 1969
2470.40 1888
2470.87 1966
2471.34 2017
2471.80 1861
2472.27 1688
2472.74 1748
2473.21 1779
2473.68 1658
2474.15 1673
2474.62 1602
2475.09 1608
2475.56 1526
2476.02 1556
2476.49 1415
2476.96 1609
2477.43 1691
2477.90 1551
2478.37 1555
2478.84 1603
2479.31 1644
2479.78 1683
2480.25 1738
2480.72 1907
2481.19 1840
2481.66 1809
2482.13 1867
2482.60 2017
2483.07 1903
2483.54 1665
2484.01 1795
2484.48 1893
2484.95 1876
2485.42 1780
2485.89 1715
2486.36 1776
2486.83 1765
2487.30 1844
2487.77 1835
2488.24 1926
2488.71 1801
2489.18 1919
2489.65 1990
2490.12 1994
2490.59 1814
2491.06 1938
2491.53 1923
2492.00 1760
2492.47 1822
2492.94 1814
2493.41 1878
2493.88 1896
2494.36 1788
2494.83 1971
2495.30 1907
2495.77 2017
2496.24 1916
2496.71 1898
2497.18 1937
2497.65 1723
2498.12 1758
2498.60 1789
2499.07 1911
2499.54 1795
2500.01 1782
2500.48 1870
2500.95 1819
2501.42 1733
2501.90 1660
2502.37 1699
2502.84 1662
2503.31 1561
2503.78 1500
2504.25 1778
2504.73 1675
2505.20 1655
2505.67 1697
2506.14 1701
2506.61 1568
2507.09 1567
2507.56 1640
2508.03 1887
2508.50 1860
2508.97 1892
2509.45 2068
2509.92 2131
2510.39 2060
2510.86 1948
2511.34 2062
2511.81 2137
2512.28 2203
2512.75 2312
2513.23 2152
2513.70 2199
2514.17 1986
2514.65 2161
2515.12 2089
2515.59 1993
2516.06 2056
2516.54 1978
2517.01 1967
2517.48 1906
2517.96 1930
2518.43 1847
2518.90 1820
2519.38 1879
2519.85 1771
2520.32 1695
2520.80 1631
2521.27 1807
2521.74 1811
2522.22 1833
2522.69 1724
2523.16 1869
2523.64 2071
2524.11 1956
2524.58 1781
2525.06 1734
2525.53 1699
2526.01 1714
2526.48 1774
2526.95 1757
2527.43 1610
2527.90 1547
2528.38 1590
2528.85 1651
2529.32 1844
2529.80 1814
2530.27 1800
2530.75 1749
2531.22 1688
2531.70 1751
2532.17 1684
2532.64 1787
2533.12 1807
2533.59 1677
2534.07 1684
2534.54 1711
2535.02 1700
2535.49 1807
2535.97 1786
2536.44 1893
2536.92 1940
2537.39 2040
2537.87 1765
2538.34 1853
2538.82 1807
2539.29 1795
2539.77 1773
2540.24 1757
2540.72 1694
2541.19 1810
2541.67 1978
2542.14 1685
2542.62 1738
2543.09 1783
2543.57 1753
2544.04 1725
2544.52 1776
2545.00 1727
2545.47 1784
2545.95 1912
2546.42 1834
2546.90 1723
2547.37 2005
2547.85 1958
2548.33 1915
2548.80 2052
2549.28 2205
2549.75 2336
2550.23 2194
2550.71 2269
2551.18 2189
2551.66 2360
2552.14 2250
2552.61 2296
2553.09 2343
2553.57 2341
2554.04 2240
2554.52 2056
2554.99 2106
2555.47 2223
2555.95 2355
2556.42 2251
2556.90 2367
2557.38 2305
2557.86 2532
2558.33 2400
2558.81 2372
2559.29 2308
2559.76 2400
2560.24 2306
2560.72 2205
2561.19 2248
2561.67 1889
2562.15 1967
2562.63 1902
2563.10 1725
2563.58 1845
2564.06 1890
2564.54 1764
2565.01 1624
2565.49 1536
2565.97 1654
2566.45 1566
2566.92 1540
2567.40 1673
2567.88 1642
2568.36 1680
2568.83 1700
2569.31 1639
2569.79 1620
2570.27 1587
2570.75 1520
2571.22 1679
2571.70 1658
2572.18 1736
2572.66 1609
2573.14 1729
2573.62 1767
2574.09 1622
2574.57 1687
2575.05 1832
2575.53 1707
2576.01 1654
2576.49 1715
2576.97 1742
2577.44 1813
2577.92 1758
2578.40 1624
2578.88 1630
2579.36 1560
2579.84 1561
2580.32 1657
2580.80 1626
2581.27 1706
2581.75 1590
2582.23 1758
2582.71 1786
2583.19 1805
2583.67 1744
2584.15 1663
2584.63 1677
2585.11 1666
2585.59 1716
2586.07 1813
2586.55 1898
2587.03 1693
2587.51 1643
2587.99 1568
2588.47 1656
2588.94 1669
2589.42 1758
2589.90 1814
2590.38 1745
2590.86 1734
2591.34 1936
2591.82 1823
2592.30 1744
2592.78 1739
2593.26 1722
2593.74 1802
2594.22 1837
2594.71 1904
2595.19 1894
2595.67 1829
2596.15 1768
2596.63 1835
2597.11 1984
2597.59 1849
2598.07 1826
2598.55 1966
2599.03 1874
2599.51 1792
2599.99 1754
2600.47 1714
2600.95 1655
2601.43 1655
2601.91 1718
2602.40 1758
2602.88 1830
2603.36 1816
2603.84 1923
2604.32 1843
2604.80 1647
2605.28 1434
2605.76 1709
2606.24 1769
2606.73 1894
2607.21 1881
2607.69 1820
2608.17 1784
2608.65 1681
2609.13 1591
2609.62 1795
2610.10 1934
2610.58 1949
2611.06 2020
2611.54 1915
2612.02 1915
2612.51 1997
2612.99 2141
2613.47 2047
2613.95 1881
2614.43 2061
2614.92 2162
2615.40 2107
2615.88 1826
2616.36 1795
2616.85 1781
2617.33 1801
2617.81 1694
2618.29 1769
2618.78 1759
2619.26 1637
2619.74 1745
2620.22 1718
2620.71 1830
2621.19 1701
2621.67 1790
2622.15 1841
2622.64 1836
2623.12 1814
2623.60 2100
2624.09 2018
2624.57 1811
2625.05 1816
2625.53 1821
2626.02 1731
2626.50 1724
2626.98 1829
2627.47 1915
2627.95 1715
2628.43 1858
2628.92 1726
2629.40 1730
2629.88 1702
2630.37 1731
2630.85 1750
2631.34 1690
2631.82 1595
2632.30 1661
2632.79 1684
2633.27 1718
2633.75 1827
2634.24 1708
2634.72 1689
2635.21 1824
2635.69 1895
2636.17 1878
2636.66 1846
2637.14 1705
2637.63 1617
2638.11 1785
2638.60 1915
2639.08 1668
2639.56 1757
2640.05 1720
2640.53 1825
2641.02 1639
2641.50 1880
2641.99 1902
2642.47 1694
2642.96 1765
2643.44 1888
2643.93 1906
2644.41 1801
2644.90 1926
2645.38 1836
2645.87 1726
2646.35 1756
2646.84 1738
2647.32 1656
2647.81 1751
2648.29 1737
2648.78 1667
2649.26 1567
2649.75 1906
2650.23 1801
2650.72 1675
2651.20 1744
2651.69 1774
2652.17 1695
2652.66 1623
2653.15 1622
2653.63 1689
2654.12 1871
2654.60 1683
2655.09 1720
2655.57 1779
2656.06 1582
2656.55 1691
2657.03 1683
2657.52 1837
2658.00 1832
2658.49 1818
2658.98 1896
2659.46 1818
2659.95 1755
2660.44 1699
2660.92 1660
2661.41 1735
2661.90 1703
2662.38 1652
2662.87 1699
2663.35 1697
2663.84 1636
2664.33 1500
2664.81 1601
2665.30 1633
2665.79 1657
2666.28 1667
2666.76 1740
2667.25 1752
2667.74 1681
2668.22 1795
2668.71 1817
2669.20 1770
2669.68 1624
2670.17 1667
2670.66 1770
2671.15 1822
2671.63 1948
2672.12 1679
2672.61 1885
2673.10 1889
2673.58 1749
2674.07 1851
2674.56 1847
2675.05 1936
2675.53 2139
2676.02 2099
2676.51 2221
2677.00 2210
2677.49 2178
2677.97 2265
2678.46 2071
2678.95 2197
2679.44 2121
2679.93 2201
2680.41 2125
2680.90 2261
2681.39 2228
2681.88 2165
2682.37 2179
2682.85 2224
2683.34 2280
2683.83 2076
2684.32 2144
2684.81 2268
2685.30 2543
2685.79 2372
2686.27 2518
2686.76 2336
2687.25 2228
2687.74 2358
2688.23 2328
2688.72 2340
2689.21 2203
2689.70 2120
2690.19 1947
2690.67 1924
2691.16 2006
2691.65 1847
2692.14 1916
2692.63 1879
2693.12 1867
2693.61 1703
2694.10 1806
2694.59 1768
2695.08 1744
2695.57 1709
2696.06 1749
2696.55 1917
2697.04 2010
2697.53 1942
2698.02 1907
2698.51 1916
2699.00 1913
2699.49 1946
2699.98 1814
2700.47 1900
2700.96 1997
2701.45 1770
2701.94 1750
2702.43 1873
2702.92 1756
2703.41 1935
2703.90 1984
2704.39 1936
2704.88 1883
2705.37 1842
2705.86 1935
2706.35 1828
2706.84 1851
2707.33 1824
2707.82 1764
2708.31 1832
2708.80 1945
2709.29 1800
2709.78 1738
2710.27 1730
2710.77 1650
2711.26 1731
2711.75 1760
2712.24 1679
2712.73 1613
2713.22 1644
2713.71 1672
2714.20 1549
2714.69 1693
2715.19 1640
2715.68 1675
2716.17 1619
2716.66 1749
2717.15 1871
2717.64 1770
2718.13 1757
2718.63 1817
2719.12 1813
2719.61 1836
2720.10 1722
2720.59 1664
2721.08 1700
2721.58 1760
2722.07 1803
2722.56 1758
2723.05 1764
2723.54 1924
2724.04 1811
2724.53 1893
2725.02 1868
2725.51 1903
2726.01 1978
2726.50 1910
2726.99 1822
2727.48 1853
2727.98 1738
2728.47 1730
2728.96 1688
2729.45 1588
2729.95 1555
2730.44 1650
2730.93 1645
2731.42 1655
2731.92 1692
2732.41 1674
2732.90 1550
2733.40 1645
2733.89 1551
2734.38 1667
2734.87 1632
2735.37 1673
2735.86 1658
2736.35 1792
2736.85 1761
2737.34 1570
2737.83 1638
2738.33 1680
2738.82 1733
2739.31 1766
2739.81 1660
2740.30 1646
2740.79 1714
2741.29 1835
2741.78 1820
2742.28 1676
2742.77 1793
2743.26 1649
2743.76 1799
2744.25 1709
2744.75 1654
2745.24 1645
2745.73 1752
2746.23 1697
2746.72 1694
2747.22 1641
2747.71 1635
2748.20 1625
2748.70 1585
2749.19 1516
2749.69 1611
2750.18 1690
2750.68 1736
2751.17 1833
2751.67 1689
2752.16 1805
2752.66 1661
2753.15 1601
2753.64 1784
2754.14 1803
2754.63 1581
2755.13 1731
2755.62 1655
2756.12 1579
2756.61 1601
2757.11 1724
2757.60 1776
2758.10 1589
2758.59 1669
2759.09 1701
2759.59 1880
2760.08 1922
2760.58 1844
2761.07 1825
2761.57 1693
2762.06 1722
2762.56 1741
2763.05 1597
2763.55 1738
2764.05 1702
2764.54 1575
2765.04 1628
2765.53 1677
2766.03 1732
2766.52 1707
2767.02 1537
2767.52 1651
2768.01 1663
2768.51 1617
2769.00 1669
2769.50 1544
2770.00 1614
2770.49 1660
2770.99 1579
2771.49 1507
2771.98 1519
2772.48 1678
2772.98 1831
2773.47 1707
2773.97 1660
2774.47 1721
2774.96 1877
2775.46 1837
2775.96 1708
2776.45 1791
2776.95 1818
2777.45 1931
2777.94 1960
2778.44 1694
2778.94 1723
2779.43 1969
2779.93 2011
2780.43 1901
2780.93 1937
2781.42 1851
2781.92 1745
2782.42 1836
2782.92 1939
2783.41 1835
2783.91 1549
2784.41 1578
2784.91 1730
2785.40 1677
2785.90 1792
2786.40 1819
2786.90 1874
2787.39 1817
2787.89 1932
2788.39 1842
2788.89 1786
2789.39 1736
2789.88 1731
2790.38 1836
2790.88 1800
2791.38 1709
2791.88 1650
2792.37 1746
2792.87 1661
2793.37 1774
2793.87 1777
2794.37 1650
2794.87 1678
2795.37 1745
2795.86 1902
2796.36 1887
2796.86 2076
2797.36 1975
2797.86 2133
2798.36 2268
2798.86 2423
2799.35 2204
2799.85 2527
2800.35 2498
2800.85 2601
2801.35 2595
2801.85 2555
2802.35 2330
2802.85 2171
2803.35 2168
2803.85 2109
2804.35 2061
2804.85 2117
2805.34 2051
2805.84 2157
2806.34 2218
2806.84 2123
2807.34 2249
2807.84 2372
2808.34 2498
2808.84 2784
2809.34 2767
2809.84 2775
2810.34 3017
2810.84 3173
2811.34 3373
2811.84 3227
2812.34 2991
2812.84 3038
2813.34 2750
2813.84 2539
2814.34 2486
2814.84 2298
2815.34 2155
2815.84 1888
2816.34 1816
2816.84 1883
2817.34 1960
2817.84 1826
2818.35 1925
2818.85 1967
2819.35 1980
2819.85 1941
2820.35 1914
2820.85 2060
2821.35 2201
2821.85 2267
2822.35 2137
2822.85 2082
2823.35 1947
2823.85 2221
2824.36 2057
2824.86 1874
2825.36 1889
2825.86 1981
2826.36 1977
2826.86 1982
2827.36 2043
2827.86 1948
2828.37 1789
2828.87 1809
2829.37 1687
2829.87 1808
2830.37 1761
2830.87 1694
2831.38 1756
2831.88 1851
2832.38 1928
2832.88 1863
2833.38 1859
2833.88 1717
2834.39 1810
2834.89 1761
2835.39 1655
2835.89 1729
2836.40 1760
2836.90 1846
2837.40 1859
2837.90 1937
2838.40 1834
2838.91 1760
2839.41 1863
2839.91 1829
2840.41 1725
2840.92 1737
2841.42 1810
2841.92 1826
2842.42 1933
2842.93 1857
2843.43 1785
2843.93 2021
2844.44 2004
2844.94 1801
2845.44 1841
2845.94 1808
2846.45 1904
2846.95 1939
2847.45 2075
2847.96 1849
2848.46 2082
2848.96 2107
2849.47 2017
2849.97 2157
2850.47 2143
2850.98 2007
2851.48 2213
2851.98 2235
2852.49 2038
2852.99 2037
2853.50 1990
2854.00 1839
2854.50 1675
2855.01 1654
2855.51 1566
2856.01 1628
2856.52 1779
2857.02 1645
2857.53 1584
2858.03 1721
2858.53 1654
2859.04 1797
2859.54 1744
2860.05 1639
2860.55 1938
2861.06 1956
2861.56 1857
2862.06 1726
2862.57 1888
2863.07 1717
2863.58 1573
2864.08 1715
2864.59 1634
2865.09 1667
2865.60 1612
2866.10 1736
2866.61 1685
2867.11 1641
2867.62 1501
2868.12 1536
2868.63 1505
2869.13 1543
2869.64 1604
2870.14 1607
2870.65 1732
2871.15 1753
2871.66 1772
2872.16 1717
2872.67 1655
2873.17 1710
2873.68 1718
2874.18 1737
2874.69 1500
2875.20 1567
2875.70 1737
2876.21 1801
2876.71 1662
2877.22 1828
2877.72 1873
2878.23 1760
2878.74 1891
2879.24 1930
2879.75 1717
2880.25 1862
2880.76 1942
2881.27 1913
2881.77 1809
2882.28 1949
2882.79 2046
2883.29 1982
2883.80 2104
2884.30 2184
2884.81 2095
2885.32 2367
2885.82 2499
2886.33 2246
2886.84 2123
2887.34 2223
2887.85 2388
2888.36 2469
2888.86 2404
2889.37 2466
2889.88 2308
2890.38 2233
2890.89 2408
2891.40 2427
2891.91 2269
2892.41 2255
2892.92 2064
2893.43 2024
2893.93 2098
2894.44 1932
2894.95 1860
2895.46 1800
2895.96 1972
2896.47 1951
2896.98 1834
2897.49 2007
2897.99 2147
2898.50 2099
2899.01 2171
2899.52 2148
2900.03 2003
2900.53 1925
2901.04 2061
2901.55 2016
2902.06 1920
2902.56 2098
2903.07 2144
2903.58 2155
2904.09 1970
2904.60 2219
2905.11 2238
2905.61 1981
2906.12 2108
2906.63 1982
2907.14 2124
2907.65 1952
2908.16 1982
2908.66 1990
2909.17 1945
2909.68 1825
2910.19 1838
2910.70 1801
2911.21 1709
2911.72 1835
2912.23 1800
2912.73 1775
2913.24 1742
2913.75 1742
2914.26 1806
2914.77 1905
2915.28 1774
2915.79 1837
2916.30 1828
2916.81 1863
2917.32 1917
2917.83 1873
2918.33 1817
2918.84 1778
2919.35 1734
2919.86 1759
2920.37 1734
2920.88 1776
2921.39 1657
2921.90 1701
2922.41 1622
2922.92 1705
2923.43 1689
2923.94 1747
2924.45 1997
2924.96 1931
2925.47 2161
2925.98 2294
2926.49 2252
2927.00 2421
2927.51 2463
2928.02 2565
2928.53 2811
2929.04 2688
2929.55 2618
2930.06 2605
2930.57 2670
2931.08 2405
2931.59 2197
2932.11 2117
2932.62 2106
2933.13 1957
2933.64 1978
2934.15 1682
2934.66 1853
2935.17 1882
2935.68 1873
2936.19 1760
2936.70 1772
2937.21 1807
2937.72 1737
2938.24 1833
2938.75 1878
2939.26 1888
2939.77 1974
2940.28 1907
2940.79 1966
2941.30 1990
2941.81 1922
2942.33 1904
2942.84 1846
2943.35 1832
2943.86 1839
2944.37 2032
2944.88 2117
2945.40 2044
2945.91 2278
2946.42 2362
2946.93 2482
2947.44 2607
2947.96 2950
2948.47 3001
2948.98 3052
2949.49 3070
2950.00 3240
2950.52 3090
2951.03 3018
2951.54 2921
2952.05 2857
2952.57 2414
2953.08 2311
2953.59 2199
2954.10 1915
2954.62 2026
2955.13 1982
2955.64 2024
2956.15 1956
2956.67 1837
2957.18 1879
2957.69 1879
2958.20 1730
2958.72 1784
2959.23 1861
2959.74 1938
2960.26 1885
2960.77 1797
2961.28 1768
2961.80 1799
2962.31 2066
2962.82 2011
2963.34 2183
2963.85 2159
2964.36 2134
2964.88 2148
2965.39 2200
2965.90 2213
2966.42 2030
2966.93 2064
2967.44 2218
2967.96 2076
2968.47 1957
2968.98 1815
2969.50 1822
2970.01 1839
2970.53 1832
2971.04 1795
2971.55 1867
2972.07 1754
2972.58 1804
2973.10 1949
2973.61 1876
2974.12 1880
2974.64 1764
2975.15 1746
2975.67 1986
2976.18 1888
2976.70 1863
2977.21 1899
2977.73 1829
2978.24 1785
2978.75 1778
2979.27 1734
2979.78 1838
2980.30 1829
2980.81 1961
2981.33 1760
2981.84 1693
2982.36 1771
2982.87 1749
2983.39 1826
2983.90 1878
2984.42 1973
2984.93 1901
2985.45 1982
2985.96 2116
2986.48 2188
2987.00 2163
2987.51 2201
2988.03 2266
2988.54 2172
2989.06 2267
2989.57 2310
2990.09 2421
2990.60 2398
2991.12 2242
2991.64 2170
2992.15 2353
2992.67 2355
2993.18 2341
2993.70 2462
2994.21 2415
2994.73 2543
2995.25 2288
2995.76 2459
2996.28 2660
2996.80 2662
2997.31 2401
2997.83 2494
2998.34 2626
2998.86 2922
2999.38 2919
2999.89 2712
3000.41 2802
3000.93 2986
3001.44 2993
3001.96 2901
3002.48 3097
3002.99 3228
3003.51 3358
3004.03 3291
3004.54 3284
3005.06 3670
3005.58 3850
3006.09 4296
3006.61 4941
3007.13 4914
3007.65 4967
3008.16 5483
3008.68 5408
3009.20 5325
3009.71 4586
3010.23 4261
3010.75 3787
3011.27 3621
3011.78 3144
3012.30 2705
3012.82 2727
3013.34 2381
3013.85 2389
3014.37 2357
3014.89 2134
3015.41 2252
3015.93 2218
3016.44 2179
3016.96 2097
3017.48 2117
3018.00 2221
3018.52 2350
3019.03 2350
3019.55 2367
3020.07 2186
3020.59 2389
3021.11 2360
3021.63 2437
3022.14 2111
3022.66 2262
3023.18 2265
3023.70 2254
3024.22 2304
3024.74 2297
3025.25 2256
3025.77 2518
3026.29 2297
3026.81 2376
3027.33 2209
3027.85 2282
3028.37 2364
3028.89 2244
3029.41 2511
3029.92 2154
3030.44 2198
3030.96 2169
3031.48 2213
3032.00 2144
3032.52 2014
3033.04 2088
3033.56 1998
3034.08 2108
3034.60 2166
3035.12 2134
3035.64 2221
3036.16 2070
3036.68 2095
3037.20 2082
3037.72 2096
3038.24 2161
3038.76 2111
3039.28 2124
3039.80 2128
3040.32 2055
3040.84 1977
3041.36 1905
3041.88 1943
3042.40 2100
3042.92 2004
3043.44 1962
3043.96 2015
3044.48 1841
3045.00 1935
3045.52 1758
3046.04 1787
3046.56 1866
3047.08 1839
3047.60 1824
3048.12 1764
3048.64 1874
3049.16 1856
3049.68 1969
3050.20 1980
3050.72 1949
3051.24 1866
3051.77 1815
3052.29 1891
3052.81 1936
3053.33 1675
3053.85 1686
3054.37 1931
3054.89 1963
3055.41 1928
3055.93 1740
3056.46 1826
3056.98 1774
3057.50 1984
3058.02 1853
3058.54 1721
3059.06 1713
3059.58 1931
3060.11 1741
3060.63 1761
3061.15 1765
3061.67 1624
3062.19 1621
3062.71 1664
3063.24 1707
3063.76 1610
3064.28 1727
3064.80 1724
3065.32 1833
3065.85 1796
3066.37 1805
3066.89 1846
3067.41 1753
3067.94 1897
3068.46 2160
3068.98 2054
3069.50 2123
3070.03 2097
3070.55 1925
3071.07 2053
3071.59 1971
3072.12 1887
3072.64 1822
3073.16 1896
3073.68 2019
3074.21 1853
3074.73 2050
3075.25 2048
3075.78 1913
3076.30 2010
3076.82 2007
3077.34 1818
3077.87 1838
3078.39 1882
3078.91 1958
3079.44 2138
3079.96 2189
3080.48 2184
3081.01 2163
3081.53 2136
3082.05 2046
3082.58 2294
3083.10 2192
3083.63 2323
3084.15 2436
3084.67 2510
3085.20 2487
3085.72 2427
3086.24 2590
3086.77 2551
3087.29 2441
3087.82 2312
3088.34 2272
3088.86 2226
3089.39 2222
3089.91 2024
3090.44 1982
3090.96 2243
3091.49 2175
3092.01 2146
3092.53 2111
3093.06 2176
3093.58 2249
3094.11 2210
3094.63 2214
3095.16 2268
3095.68 2236
3096.21 2239
3096.73 2156
3097.26 2070
3097.78 2278
3098.31 2536
3098.83 2703
3099.36 2622
3099.88 2813
3100.41 2655
3100.93 2788
3101.46 3063
3101.98 3510
3102.51 3827
3103.03 4638
3103.56 5139
3104.08 6293
3104.61 6816
3105.13 7070
3105.66 8306
3106.18 8353
3106.71 7986
3107.24 7948
3107.76 7813
3108.29 7317
3108.81 6290
3109.34 5400
3109.86 4546
3110.39 3799
3110.92 3487
3111.44 3196
3111.97 3144
3112.49 2847
3113.02 2852
3113.55 2822
3114.07 2757
3114.60 2754
3115.12 2866
3115.65 2714
3116.18 2683
3116.70 2589
3117.23 2511
3117.76 2411
3118.28 2303
3118.81 2232
3119.34 2108
3119.86 2111
3120.39 2209
3120.92 2346
3121.44 2189
3121.97 2024
3122.50 2251
3123.02 2437
3123.55 2409
3124.08 2341
3124.61 2348
3125.13 2366
3125.66 2447
3126.19 2460
3126.72 2322
3127.24 2317
3127.77 2379
3128.30 2086
3128.82 1838
3129.35 2032
3129.88 2157
3130.41 1985
3130.93 2024
3131.46 1845
3131.99 1898
3132.52 1949
3133.05 1911
3133.57 1940
3134.10 1919
3134.63 1874
3135.16 1853
3135.69 1833
3136.21 1916
3136.74 1847
3137.27 1838
3137.80 1789
3138.33 1939
3138.85 1813
3139.38 1905
3139.91 1964
3140.44 2010
3140.97 1989
3141.50 2031
3142.03 1850
3142.55 1794
3143.08 1906
3143.61 2023
3144.14 1829
3144.67 1846
3145.20 1871
3145.73 1998
3146.26 1880
3146.79 2078
3147.31 1904
3147.84 1945
3148.37 2040
3148.90 1981
3149.43 2210
3149.96 2229
3150.49 2165
3151.02 2362
3151.55 2287
3152.08 2407
3152.61 2387
3153.14 2417
3153.67 2490
3154.20 2231
3154.73 2191
3155.25 2100
3155.78 1995
3156.31 2131
3156.84 2037
3157.37 2160
3157.90 2097
3158.43 2087
3158.96 2210
3159.49 2117
3160.02 2277
3160.55 2284
3161.08 2177
3161.61 2219
3162.14 2078
3162.68 1932
3163.21 2023
3163.74 1913
3164.27 1917
3164.80 1922
3165.33 1781
3165.86 1925
3166.39 1883
3166.92 1741
3167.45 1893
3167.98 1990
3168.51 1864
3169.04 1809
3169.57 1796
3170.10 1856
3170.64 1843
3171.17 1793
3171.70 1834
3172.23 1676
3172.76 1761
3173.29 1785
3173.82 1726
3174.35 1845
3174.88 1922
3175.42 1810
3175.95 1931
3176.48 1787
3177.01 1825
3177.54 1916
3178.07 1822
3178.61 2052
3179.14 1948
3179.67 1932
3180.20 2050
3180.73 2093
3181.26 2039
3181.80 2094
3182.33 2042
3182.86 1968
3183.39 1942
3183.92 1910
3184.46 1918
3184.99 2107
3185.52 1908
3186.05 1746
3186.59 1836
3187.12 1834
3187.65 1886
3188.18 1668
3188.72 1684
3189.25 1975
3189.78 1815
3190.31 1692
3190.85 1743
3191.38 1666
3191.91 1730
3192.44 1734
3192.98 1891
3193.51 1766
3194.04 1712
3194.58 1765
3195.11 1956
3195.64 1844
3196.17 1779
3196.71 1768
3197.24 1710
3197.77 1760
3198.31 1785
3198.84 1701
3199.37 1764
3199.91 1919
3200.44 1769
3200.98 1867
3201.51 1775
3202.04 1721
3202.58 1941
3203.11 1969
3203.64 1960
3204.18 2118
3204.71 2009
3205.24 1904
3205.78 2023
3206.31 2213
3206.85 2169
3207.38 2170
3207.91 2144
3208.45 2204
3208.98 1988
3209.52 2118
3210.05 2143
3210.59 2145
3211.12 2174
3211.65 2449
3212.19 2519
3212.72 2398
3213.26 2374
3213.79 2508
3214.33 2494
3214.86 2480
3215.40 2438
3215.93 2440
3216.47 2477
3217.00 2497
3217.54 2255
3218.07 2165
3218.61 2200
3219.14 2250
3219.68 2253
3220.21 2233
3220.75 2324
3221.28 2520
3221.82 2380
3222.35 2401
3222.89 2173
3223.42 2359
3223.96 2317
3224.49 2230
3225.03 2153
3225.57 2015
3226.10 2255
3226.64 2146
3227.17 2253
3227.71 2399
3228.24 2236
3228.78 2279
3229.32 2262
3229.85 2273
3230.39 2100
3230.92 2057
3231.46 2362
3232.00 2241
3232.53 2204
3233.07 2238
3233.60 2195
3234.14 2093
3234.68 2409
3235.21 2249
3235.75 2310
3236.29 2310
3236.82 2161
3237.36 2213
3237.90 2372
3238.43 2548
3238.97 2508
3239.51 2596
3240.04 2452
3240.58 2438
3241.12 2520
3241.65 2454
3242.19 2381
3242.73 2552
3243.26 2434
3243.80 2312
3244.34 2465
3244.88 2264
3245.41 2387
3245.95 2558
3246.49 2572
3247.02 2429
3247.56 2337
3248.10 2507
3248.64 2371
3249.17 2230
3249.71 2209
3250.25 2087
3250.79 2128
3251.33 2196
3251.86 2316
3252.40 2151
3252.94 2141
3253.48 2410
3254.01 2382
3254.55 2243
3255.09 2388
3255.63 2448
3256.17 2512
3256.70 2449
3257.24 2530
3257.78 2572
3258.32 2647
3258.86 2554
3259.40 2690
3259.93 2705
3260.47 2944
3261.01 3019
3261.55 2819
3262.09 3032
3262.63 3226
3263.17 3762
3263.70 3678
3264.24 3851
3264.78 4042
3265.32 4363
3265.86 4916
3266.40 4956
3266.94 5428
3267.48 6152
3268.02 6378
3268.56 6301
3269.09 7039
3269.63 7702
3270.17 7545
3270.71 7551
3271.25 7148
3271.79 6573
3272.33 6092
3272.87 5116
3273.41 4563
3273.95 4064
3274.49 3713
3275.03 3308
3275.57 3050
3276.11 2967
3276.65 2940
3277.19 2807
3277.73 2801
3278.27 2733
3278.81 2709
3279.35 2621
3279.89 2857
3280.43 2934
3280.97 2918
3281.51 2922
3282.05 2800
3282.59 2785
3283.13 2796
3283.67 2844
3284.21 2746
3284.75 2664
3285.29 2640
3285.83 2795
3286.37 2855
3286.91 2972
3287.45 2938
3287.99 2890
3288.53 3101
3289.08 3066
3289.62 3148
3290.16 3203
3290.70 3337
3291.24 3200
3291.78 3401
3292.32 3265
3292.86 3265
3293.40 3248
3293.95 3309
3294.49 3406
3295.03 3550
3295.57 3652
3296.11 3920
3296.65 4321
3297.19 4566
3297.73 4765
3298.28 4783
3298.82 4689
3299.36 4758
3299.90 4869
3300.44 4883
3300.99 4690
3301.53 4115
3302.07 4067
3302.61 3878
3303.15 3480
3303.69 3297
3304.24 3081
3304.78 3173
3305.32 3088
3305.86 2872
3306.41 2785
3306.95 2941
3307.49 2753
3308.03 2811
3308.58 2828
3309.12 2729
3309.66 2596
3310.20 2758
3310.75 2925
3311.29 2728
3311.83 2650
3312.37 2627
3312.92 2559
3313.46 2493
3314.00 2479
3314.54 2554
3315.09 2428
3315.63 2560
3316.17 2760
3316.72 2743
3317.26 3056
3317.80 2797
3318.35 3002
3318.89 3397
3319.43 3246
3319.98 3218
3320.52 3487
3321.06 3646
3321.61 3328
3322.15 3572
3322.69 3572
3323.24 3581
3323.78 3757
3324.33 4047
3324.87 3923
3325.41 3717
3325.96 3794
3326.50 3587
3327.04 3628
3327.59 3649
3328.13 3621
3328.68 3381
3329.22 3296
3329.76 3324
3330.31 3337
3330.85 3201
3331.40 3145
3331.94 3256
3332.49 3512
3333.03 3847
3333.58 4609
3334.12 5553
3334.66 6772
3335.21 8384
3335.75 10329
3336.30 12698
3336.84 15285
3337.39 18116
3337.93 20447
3338.48 22774
3339.02 24820
3339.57 25657
3340.11 25578
3340.66 24252
3341.20 22571
3341.75 20332
3342.29 17567
3342.84 14582
3343.38 12029
3343.93 9511
3344.47 7829
3345.02 6461
3345.57 5543
3346.11 4803
3346.66 4510
3347.20 4262
3347.75 3953
3348.29 3776
3348.84 3521
3349.38 3539
3349.93 3444
3350.48 3251
3351.02 3384
3351.57 3436
3352.11 3438
3352.66 3831
3353.21 3623
3353.75 3547
3354.30 3722
3354.84 3978
3355.39 3977
3355.94 3666
3356.48 3516
3357.03 3427
3357.58 3320
3358.12 3300
3358.67 3366
3359.22 2991
3359.76 3047
3360.31 3043
3360.86 2728
3361.40 2855
3361.95 2889
3362.50 2837
3363.04 2661
3363.59 2613
3364.14 2717
3364.68 2740
3365.23 2738
3365.78 2795
3366.33 2633
3366.87 2629
3367.42 2655
3367.97 2790
3368.51 2891
3369.06 2871
3369.61 2799
3370.16 2821
3370.70 2609
3371.25 2617
3371.80 2739
3372.35 2868
3372.90 2779
3373.44 3038
3373.99 3309
3374.54 3248
3375.09 3328
3375.63 3431
3376.18 3624
3376.73 3646
3377.28 3812
3377.83 3829
3378.37 3772
3378.92 3596
3379.47 3487
3380.02 3319
3380.57 3102
3381.12 2930
3381.66 2699
3382.21 2653
3382.76 2681
3383.31 2432
3383.86 2453
3384.41 2450
3384.96 2261
3385.50 2271
3386.05 2242
3386.60 2192
3387.15 2228
3387.70 2289
3388.25 2295
3388.80 2136
3389.35 2009
3389.90 2171
3390.44 2094
3390.99 1986
3391.54 2186
3392.09 2278
3392.64 2227
3393.19 2259
3393.74 2126
3394.29 2063
3394.84 1933
3395.39 1981
3395.94 2062
3396.49 2152
3397.04 1984
3397.59 2153
3398.14 2023
3398.69 1985
3399.24 2153
3399.79 2064
3400.34 2078
3400.89 2175
3401.44 2065
3401.99 1987
3402.54 2027
3403.09 1947
3403.64 1883
3404.19 2063
3404.74 1883
3405.29 2077
3405.84 1992
3406.39 1939
3406.94 1988
3407.49 1830
3408.04 1725
3408.59 1855
3409.14 1858
3409.69 1772
3410.24 1842
3410.79 1866
3411.34 1957
3411.89 1813
3412.45 1973
3413.00 1775
3413.55 2070
3414.10 2273
3414.65 2140
3415.20 2208
3415.75 2327
3416.30 2274
3416.85 2259
3417.41 2245
3417.96 2163
3418.51 2033
3419.06 2146
3419.61 2309
3420.16 2192
3420.71 2123
3421.27 2041
3421.82 2021
3422.37 1944
3422.92 1979
3423.47 1829
3424.02 2039
3424.58 1973
3425.13 2158
3425.68 2128
3426.23 2161
3426.78 2327
3427.34 2279
3427.89 2380
3428.44 2331
3428.99 2188
3429.55 2199
3430.10 2179
3430.65 2072
3431.20 1972
3431.76 1974
3432.31 1811
3432.86 1967
3433.41 1948
3433.97 1858
3434.52 1835
3435.07 1796
3435.62 1770
3436.18 1832
3436.73 1938
3437.28 1950
3437.84 1969
3438.39 2105
3438.94 1958
3439.49 1923
3440.05 1864
3440.60 1924
3441.15 1938
3441.71 1892
3442.26 1817
3442.81 2036
3443.37 2223
3443.92 2052
3444.47 1986
3445.03 2066
3445.58 2097
3446.13 2063
3446.69 1905
3447.24 1859
3447.80 1717
3448.35 1900
3448.90 1875
3449.46 1841
3450.01 1788
3450.57 1821
3451.12 1706
3451.67 1827
3452.23 1824
3452.78 1754
3453.34 1727
3453.89 1788
3454.44 1676
3455.00 1556
3455.55 1557
3456.11 1528
3456.66 1648
3457.22 1714
3457.77 1708
3458.33 1782
3458.88 1746
3459.43 1757
3459.99 1715
3460.54 1778
3461.10 1900
3461.65 1836
3462.21 1806
3462.76 1706
3463.32 1912
3463.87 1858
3464.43 1737
3464.98 1829
3465.54 1772
3466.09 1944
3466.65 1864
3467.21 1863
3467.76 1847
3468.32 1862
3468.87 1793
3469.43 1890
3469.98 1991
3470.54 2063
3471.09 2053
3471.65 1883
3472.20 2084
3472.76 1998
3473.32 1939
3473.87 1961
3474.43 2050
3474.98 2045
3475.54 1997
3476.10 2121
3476.65 2207
3477.21 1943
3477.76 2090
3478.32 2214
3478.88 2142
3479.43 2168
3479.99 2292
3480.55 2183
3481.10 2257
3481.66 2480
3482.22 2428
3482.77 2189
3483.33 2448
3483.89 2493
3484.44 2394
3485.00 2523
3485.56 2524
3486.11 2461
3486.67 2534
3487.23 2344
3487.78 2341
3488.34 2317
3488.90 2560
3489.45 2752
3490.01 2886
3490.57 3049
3491.13 3152
3491.68 3348
3492.24 3770
3492.80 4259
3493.35 4526
3493.91 4675
3494.47 5173
3495.03 5819
3495.58 5910
3496.14 6218
3496.70 6025
3497.26 5941
3497.82 5801
3498.37 5432
3498.93 5054
3499.49 5110
3500.05 5355
3500.61 5599
3501.16 6014
3501.72 6393
3502.28 6719
3502.84 6965
3503.40 6610
3503.95 6912
3504.51 6683
3505.07 6283
3505.63 5908
3506.19 5911
3506.75 6313
3507.30 6326
3507.86 6316
3508.42 5791
3508.98 6022
3509.54 5887
3510.10 5747
3510.66 5349
3511.22 5008
3511.77 4760
3512.33 4329
3512.89 3925
3513.45 3568
3514.01 3278
3514.57 3059
3515.13 2977
3515.69 2709
3516.25 2608
3516.81 2507
3517.37 2531
3517.92 2418
3518.48 2281
3519.04 2483
3519.60 2328
3520.16 2330
3520.72 2309
3521.28 2319
3521.84 2355
3522.40 2415
3522.96 2426
3523.52 2478
3524.08 2516
3524.64 2276
3525.20 2409
3525.76 2362
3526.32 2428
3526.88 2302
3527.44 2277
3528.00 2197
3528.56 2081
3529.12 2041
3529.68 2064
3530.24 2218
3530.80 2215
3531.36 2050
3531.92 2019
3532.48 2006
3533.04 1972
3533.60 1983
3534.17 2087
3534.73 1976
3535.29 2048
3535.85 2096
3536.41 2054
3536.97 2075
3537.53 2086
3538.09 2119
3538.65 2388
3539.21 2169
3539.77 2150
3540.34 2157
3540.90 2146
3541.46 2159
3542.02 2458
3542.58 2408
3543.14 2293
3543.70 2308
3544.26 2406
3544.83 2182
3545.39 2320
3545.95 2291
3546.51 2322
3547.07 2426
3547.63 2376
3548.20 2514
3548.76 2426
3549.32 2216
3549.88 2008
3550.44 1972
3551.01 1899
3551.57 1913
3552.13 1832
3552.69 1800
3553.25 1888
3553.82 2031
3554.38 1795
3554.94 1749
3555.50 1703
3556.07 1630
3556.63 1657
3557.19 1643
3557.75 1623
3558.32 1821
3558.88 1814
3559.44 1785
3560.00 1897
3560.57 1852
3561.13 1842
3561.69 1946
3562.26 1762
3562.82 1805
3563.38 1759
3563.94 1695
3564.51 1616
3565.07 1796
3565.63 1741
3566.20 1912
3566.76 1932
3567.32 1792
3567.89 1760
3568.45 1767
3569.01 1706
3569.58 1788
3570.14 1796
3570.70 1720
3571.27 1911
3571.83 1738
3572.39 1644
3572.96 1600
3573.52 1766
3574.09 1781
3574.65 1714
3575.21 1611
3575.78 1777
3576.34 1895
3576.91 1873
3577.47 1947
3578.03 1893
3578.60 1760
3579.16 1773
3579.73 1960
3580.29 2004
3580.86 1961
3581.42 1897
3581.98 1988
3582.55 2064
3583.11 1980
3583.68 1896
3584.24 1782
3584.81 1773
3585.37 1794
3585.94 1631
3586.50 1702
3587.07 1842
3587.63 1807
3588.20 1613
3588.76 1624
3589.33 1590
3589.89 1660
3590.46 1682
3591.02 1759
3591.59 1737
3592.15 1760
3592.72 1755
3593.28 1604
3593.85 1757
3594.41 1738
3594.98 1973
3595.54 1898
3596.11 1747
3596.68 1780
3597.24 1733
3597.81 1770
3598.37 1764
3598.94 1830
3599.50 1768
3600.07 1543
3600.64 1636
3601.20 1849
3601.77 1692
3602.33 1745
3602.90 1759
3603.47 1711
3604.03 1572
3604.60 1586
3605.16 1527
3605.73 1732
3606.30 1692
3606.86 1552
3607.43 1610
3608.00 1638
3608.56 1536
3609.13 1376
3609.70 1408
3610.26 1371
3610.83 1549
3611.40 1525
3611.96 1489
3612.53 1566
3613.10 1360
3613.66 1420
3614.23 1548
3614.80 1728
3615.36 1580
3615.93 1628
3616.50 1798
3617.07 1950
3617.63 2013
3618.20 2098
3618.77 2245
3619.34 2388
3619.90 2622
3620.47 2840
3621.04 3050
3621.61 3192
3622.17 3114
3622.74 3097
3623.31 3152
3623.88 2840
3624.44 2682
3625.01 2490
3625.58 2304
3626.15 2203
3626.72 1997
3627.28 1886
3627.85 1735
3628.42 1695
3628.99 1667
3629.56 1617
3630.12 1641
3630.69 1537
3631.26 1477
3631.83 1660
3632.40 1686
3632.97 1525
3633.53 1659
3634.10 1546
3634.67 1697
3635.24 1640
3635.81 1623
3636.38 1678
3636.95 1638
3637.52 1714
3638.08 1780
3638.65 1546
3639.22 1591
3639.79 1654
3640.36 1770
3640.93 1978
3641.50 2041
3642.07 2178
3642.64 2382
3643.21 2495
3643.78 2655
3644.34 2795
3644.91 2792
3645.48 2956
3646.05 2792
3646.62 2704
3647.19 2717
3647.76 2426
3648.33 2345
3648.90 2070
3649.47 2123
3650.04 2152
3650.61 1999
3651.18 2046
3651.75 2152
3652.32 2071
3652.89 1894
3653.46 2022
3654.03 2065
3654.60 1912
3655.17 2046
3655.74 2108
3656.31 2261
3656.88 2179
3657.45 2192
3658.02 2473
3658.59 2233
3659.16 2246
3659.73 2478
3660.30 2611
3660.87 2711
3661.45 2642
3662.02 2809
3662.59 3008
3663.16 3020
3663.73 2878
3664.30 2985
3664.87 2666
3665.44 2393
3666.01 2488
3666.58 2456
3667.15 2352
3667.73 2216
3668.30 2338
3668.87 2396
3669.44 2425
3670.01 2406
3670.58 2286
3671.15 2194
3671.73 1962
3672.30 1951
3672.87 2030
3673.44 2064
3674.01 2103
3674.58 2238
3675.16 2056
3675.73 1983
3676.30 1931
3676.87 2066
3677.44 2112
3678.01 2139
3678.59 2077
3679.16 2101
3679.73 2025
3680.30 2067
3680.88 2093
3681.45 1932
3682.02 1945
3682.59 2106
3683.16 2020
3683.74 1893
3684.31 1858
3684.88 1942
3685.45 1867
3686.03 1973
3686.60 1878
3687.17 1971
3687.74 1908
3688.32 2035
3688.89 1899
3689.46 2076
3690.04 2145
3690.61 2244
3691.18 2318
3691.76 2403
3692.33 2710
3692.90 2664
3693.47 2633
3694.05 2669
3694.62 2567
3695.19 2584
3695.77 2573
3696.34 2463
3696.91 2042
3697.49 2113
3698.06 1933
3698.64 2031
3699.21 2074
3699.78 2036
3700.36 1894
3700.93 1835
3701.50 1962
3702.08 1982
3702.65 1977
3703.23 1941
3703.80 2183
3704.37 2128
3704.95 2004
3705.52 1964
3706.10 1998
3706.67 1823
3707.24 1797
3707.82 1864
3708.39 1905
3708.97 1928
3709.54 1842
3710.12 1815
3710.69 1763
3711.27 1841
3711.84 1885
3712.41 1989
3712.99 1941
3713.56 1857
3714.14 2051
3714.71 2025
3715.29 1782
3715.86 1735
3716.44 1718
3717.01 1746
3717.59 1720
3718.16 1679
3718.74 1765
3719.31 1682
3719.89 1844
3720.46 1761
3721.04 1672
3721.61 1750
3722.19 1843
3722.77 1794
3723.34 1689
3723.92 1864
3724.49 1857
3725.07 1648
3725.64 1575
3726.22 1547
3726.79 1617
3727.37 1584
3727.95 1568
3728.52 1626
3729.10 1467
3729.67 1522
3730.25 1604
3730.83 1575
3731.40 1646
3731.98 1698
3732.56 1863
3733.13 1821
3733.71 1626
3734.28 1762
3734.86 1993
3735.44 2073
3736.01 2173
3736.59 2161
3737.17 2109
3737.74 1904
3738.32 2031
3738.90 1935
3739.47 1942
3740.05 1704
3740.63 1771
3741.20 1736
3741.78 1711
3742.36 1724
3742.93 1837
3743.51 1598
3744.09 1602
3744.67 1602
3745.24 1513
3745.82 1496
3746.40 1503
3746.97 1434
3747.55 1468
3748.13 1535
3748.71 1468
3749.28 1683
3749.86 1632
3750.44 1577
3751.02 1615
3751.59 1515
3752.17 1573
3752.75 1627
3753.33 1536
3753.91 1564
3754.48 1632
3755.06 1656
3755.64 1581
3756.22 1545
3756.80 1451
3757.37 1527
3757.95 1481
3758.53 1376
3759.11 1457
3759.69 1588
3760.27 1613
3760.84 1474
3761.42 1449
3762.00 1555
3762.58 1512
3763.16 1390
3763.74 1519
3764.31 1631
3764.89 1695
3765.47 1579
3766.05 1486
3766.63 1513
3767.21 1487
3767.79 1603
3768.37 1515
3768.95 1593
3769.52 1557
3770.10 1644
3770.68 1566
3771.26 1561
3771.84 1596
3772.42 1529
3773.00 1530
3773.58 1545
3774.16 1575
3774.74 1506
3775.32 1585
3775.90 1610
3776.48 1713
3777.06 1557
3777.64 1642
3778.22 1669
3778.80 1508
3779.38 1412
3779.96 1402
3780.54 1424
3781.12 1471
3781.70 1616
3782.28 1520
3782.86 1605
3783.44 1662
3784.02 1570
3784.60 1538
3785.18 1419
3785.76 1428
3786.34 1445
3786.92 1530
3787.50 1360
3788.08 1424
3788.66 1450
3789.24 1419
3789.82 1407
3790.40 1464
3790.98 1372
3791.56 1459
3792.14 1665
3792.72 1551
3793.30 1574
3793.89 1618
3794.47 1505
3795.05 1396
3795.63 1487
3796.21 1683
3796.79 1502
3797.37 1611
3797.95 1601
3798.53 1596
3799.12 1590
3799.70 1591
3800.28 1659
3800.86 1500
3801.44 1470
3802.02 1493
3802.60 1543
3803.19 1631
3803.77 1594
3804.35 1734
3804.93 1885
3805.51 1802
3806.10 1853
3806.68 1866
3807.26 1848
3807.84 1730
3808.42 1917
3809.01 1776
3809.59 1695
3810.17 1762
3810.75 1858
3811.33 1956
3811.92 1748
3812.50 1823
3813.08 1753
3813.66 1770
3814.25 1846
3814.83 1833
3815.41 1508
3815.99 1685
3816.58 1736
3817.16 1854
3817.74 1882
3818.32 1990
3818.91 1844
3819.49 1821
3820.07 1813
3820.66 1703
3821.24 1674
3821.82 1738
3822.41 1542
3822.99 1587
3823.57 1576
3824.16 1501
3824.74 1514
3825.32 1585
3825.91 1461
3826.49 1458
3827.07 1496
3827.66 1489
3828.24 1389
3828.82 1438
3829.41 1439
3829.99 1405
3830.57 1545
3831.16 1417
3831.74 1369
3832.33 1493
3832.91 1527
3833.49 1566
3834.08 1556
3834.66 1479
3835.25 1478
3835.83 1443
3836.41 1423
3837.00 1477
3837.58 1483
3838.17 1431
3838.75 1541
3839.34 1384
3839.92 1265
3840.50 1386
3841.09 1448
3841.67 1469
3842.26 1427
3842.84 1390
3843.43 1333
3844.01 1399
3844.60 1327
3845.18 1418
3845.77 1472
3846.35 1501
3846.94 1466
3847.52 1396
3848.11 1439
3848.69 1378
3849.28 1307
3849.86 1372
3850.45 1446
3851.03 1429
3851.62 1369
3852.20 1469
3852.79 1488
3853.37 1377
3853.96 1316
3854.55 1481
3855.13 1460
3855.72 1425
3856.30 1412
3856.89 1515
3857.47 1585
3858.06 1495
3858.65 1443
3859.23 1549
3859.82 1643
3860.40 1841
3860.99 1922
3861.58 1970
3862.16 2027
3862.75 2168
3863.33 2372
3863.92 2522
3864.51 2723
3865.09 3061
3865.68 2912
3866.27 2856
3866.85 3022
3867.44 2953
3868.03 2840
3868.61 2666
3869.20 2535
3869.79 2354
3870.37 2231
3870.96 2172
3871.55 2114
3872.13 1998
3872.72 1829
3873.31 1864
3873.89 1699
3874.48 1732
3875.07 1740
3875.66 1832
3876.24 1902
3876.83 1841
3877.42 1831
3878.00 1967
3878.59 2049
3879.18 2040
3879.77 1908
3880.35 1886
3880.94 1914
3881.53 1766
3882.12 1794
3882.70 1702
3883.29 1499
3883.88 1645
3884.47 1604
3885.06 1530
3885.64 1435
3886.23 1419
3886.82 1493
3887.41 1435
3888.00 1413
3888.58 1376
3889.17 1431
3889.76 1491
3890.35 1612
3890.94 1541
3891.53 1683
3892.11 1647
3892.70 1858
3893.29 1870
3893.88 1783
3894.47 1811
3895.06 1651
3895.65 1815
3896.23 1780
3896.82 1664
3897.41 1674
3898.00 1813
3898.59 1940
3899.18 1572
3899.77 1539
3900.36 1634
3900.95 1673
3901.53 1617
3902.12 1584
3902.71 1508
3903.30 1605
3903.89 1744
3904.48 1827
3905.07 1852
3905.66 1633
3906.25 1609
3906.84 1546
3907.43 1476
3908.02 1546
3908.61 1569
3909.20 1714
3909.79 1843
3910.38 1692
3910.97 1583
3911.56 1651
3912.15 1626
3912.74 1650
3913.33 1754
3913.92 1473
3914.51 1503
3915.10 1467
3915.69 1463
3916.28 1569
3916.87 1598
3917.46 1577
3918.05 1651
3918.64 1597
3919.23 1669
3919.82 1646
3920.41 1537
3921.00 1494
3921.59 1552
3922.18 1566
3922.77 1640
3923.36 1581
3923.95 1546
3924.55 1513
3925.14 1411
3925.73 1374
3926.32 1409
3926.91 1389
3927.50 1440
3928.09 1379
3928.68 1284
3929.27 1362
3929.87 1434
3930.46 1492
3931.05 1389
3931.64 1310
3932.23 1302
3932.82 1257
3933.41 1212
3934.01 1280
3934.60 1305
3935.19 1193
3935.78 1344
3936.37 1340
3936.96 1348
3937.56 1367
3938.15 1324
3938.74 1295
3939.33 1159
3939.92 1207
3940.52 1301
3941.11 1309
3941.70 1308
3942.29 1321
3942.88 1370
3943.48 1395
3944.07 1240
3944.66 1350
3945.25 1437
3945.85 1358
3946.44 1372
3947.03 1529
3947.62 1486
3948.22 1322
3948.81 1481
3949.40 1404
3949.99 1465
3950.59 1418
3951.18 1307
3951.77 1350
3952.37 1322
3952.96 1267
3953.55 1266
3954.15 1302
3954.74 1383
3955.33 1419
3955.93 1438
3956.52 1369
3957.11 1369
3957.71 1336
3958.30 1326
3958.89 1455
3959.49 1505
3960.08 1493
3960.67 1564
3961.27 1671
3961.86 1624
3962.45 1564
3963.05 1527
3963.64 1465
3964.23 1518
3964.83 1593
3965.42 1514
3966.02 1474
3966.61 1455
3967.20 1443
3967.80 1374
3968.39 1305
3968.99 1517
3969.58 1593
3970.18 1732
3970.77 1556
3971.36 1617
3971.96 1634
3972.55 1593
3973.15 1495
3973.74 1458
3974.34 1562
3974.93 1410
3975.53 1488
3976.12 1328
3976.72 1297
3977.31 1331
3977.91 1487
3978.50 1486
3979.10 1535
3979.69 1440
3980.29 1501
3980.88 1550
3981.48 1596
3982.07 1668
3982.67 1597
3983.26 1519
3983.86 1554
3984.45 1516
3985.05 1370
3985.64 1357
3986.24 1477
3986.83 1514
3987.43 1373
3988.03 1290
3988.62 1438
3989.22 1387
3989.81 1385
3990.41 1424
3991.00 1406
3991.60 1473
3992.20 1435
3992.79 1388
3993.39 1372
3993.98 1531
3994.58 1479
3995.18 1460
3995.77 1295
3996.37 1421
3996.97 1527
3997.56 1496
3998.16 1517
3998.75 1369
3999.35 1442
3999.95 1395
4000.54 1538
4001.14 1481
4001.74 1474
4002.33 1506
4002.93 1511
4003.53 1398
4004.12 1506
4004.72 1653
4005.32 1506
4005.92 1502
4006.51 1442
4007.11 1420
4007.71 1433
4008.30 1460
4008.90 1536
4009.50 1627
4010.10 1542
4010.69 1542
4011.29 1352
4011.89 1421
4012.49 1510
4013.08 1556
4013.68 1740
4014.28 1450
4014.88 1528
4015.47 1589
4016.07 1410
4016.67 1445
4017.27 1622
4017.86 1618
4018.46 1641
4019.06 1615
4019.66 1657
4020.26 1705
4020.85 1776
4021.45 1765
4022.05 1670
4022.65 1659
4023.25 1581
4023.85 1633
4024.44 1690
4025.04 1543
4025.64 1462
4026.24 1458
4026.84 1486
4027.44 1456
4028.03 1582
4028.63 1646
4029.23 1672
4029.83 1577
4030.43 1773
4031.03 1832
4031.63 1802
4032.23 1791
4032.83 1703
4033.42 1822
4034.02 1891
4034.62 1766
4035.22 1718
4035.82 1672
4036.42 1604
4037.02 1622
4037.62 1472
4038.22 1493
4038.82 1611
4039.42 1554
4040.02 1634
4040.62 1527
4041.22 1293
4041.82 1396
4042.41 1482
4043.01 1299
4043.61 1439
4044.21 1357
4044.81 1407
4045.41 1492
4046.01 1350
4046.61 1387
4047.21 1374
4047.81 1226
4048.41 1267
4049.01 1265
4049.61 1298
4050.21 1424
4050.82 1260
4051.42 1348
4052.02 1357
4052.62 1360
4053.22 1491
4053.82 1506
4054.42 1383
4055.02 1438
4055.62 1585
4056.22 1573
4056.82 1536
4057.42 1614
4058.02 1485
4058.62 1432
4059.22 1446
4059.83 1417
4060.43 1384
4061.03 1451
4061.63 1384
4062.23 1373
4062.83 1270
4063.43 1193
4064.03 1256
4064.63 1229
4065.24 1333
4065.84 1303
4066.44 1274
4067.04 1142
4067.64 1263
4068.24 1224
4068.85 1199
4069.45 1204
4070.05 1277
4070.65 1145
4071.25 1213
4071.85 1184
4072.46 1289
4073.06 1191
4073.66 1068
4074.26 1223
4074.86 1174
4075.47 1360
4076.07 1274
4076.67 1204
4077.27 1221
4077.88 1216
4078.48 1369
4079.08 1232
4079.68 1239
4080.29 1174
4080.89 1236
4081.49 1285
4082.09 1278
4082.70 1338
4083.30 1323
4083.90 1344
4084.50 1298
4085.11 1284
4085.71 1255
4086.31 1193
4086.92 1152
4087.52 1240
4088.12 1261
4088.72 1433
4089.33 1279
4089.93 1300
4090.53 1163
4091.14 1309
4091.74 1291
4092.34 1301
4092.95 1285
4093.55 1259
4094.16 1240
4094.76 1296
4095.36 1246
4095.97 1230
4096.57 1203
4097.17 1203
4097.78 1279
4098.38 1299
4098.98 1250
4099.59 1272
4100.19 1242
4100.80 1281
4101.40 1361
4102.00 1236
4102.61 1359
4103.21 1292
4103.82 1230
4104.42 1254
4105.03 1218
4105.63 1189
4106.23 1245
4106.84 1273
4107.44 1234
4108.05 1203
4108.65 1148
4109.26 1133
4109.86 1123
4110.47 1119
4111.07 1258
4111.68 1328
4112.28 1261
4112.89 1305
4113.49 1201
4114.10 1166
4114.70 1119
4115.31 1133
4115.91 1131
4116.52 1274
4117.12 1296
4117.73 1197
4118.33 1218
4118.94 1233
4119.54 1193
4120.15 1250
4120.75 1235
4121.36 1219
4121.97 1210
4122.57 1182
4123.18 1110
4123.78 1145
4124.39 1215
4124.99 1234
4125.60 1271
4126.21 1245
4126.81 1223
4127.42 1217
4128.02 1238
4128.63 1283
4129.24 1234
4129.84 1217
4130.45 1185
4131.05 1179
4131.66 1208
4132.27 1298
4132.87 1282
4133.48 1264
4134.09 1288
4134.69 1281
4135.30 1237
4135.91 1208
4136.51 1124
4137.12 1418
4137.73 1507
4138.33 1472
4138.94 1310
4139.55 1267
4140.15 1331
4140.76 1458
4141.37 1457
4141.97 1527
4142.58 1526
4143.19 1507
4143.80 1638
4144.40 1594
4145.01 1542
4145.62 1536
4146.22 1488
4146.83 1704
4147.44 1657
4148.05 1547
4148.65 1468
4149.26 1288
4149.87 1209
4150.48 1299
4151.09 1339
4151.69 1263
4152.30 1284
4152.91 1160
4153.52 1269
4154.12 1259
4154.73 1256
4155.34 1180
4155.95 1233
4156.56 1291
4157.16 1269
4157.77 1096
4158.38 1120
4158.99 1121
4159.60 1174
4160.21 1106
4160.81 1076
4161.42 1230
4162.03 1134
4162.64 1190
4163.25 1223
4163.86 1159
4164.47 1280
4165.08 1343
4165.68 1483
4166.29 1398
4166.90 1513
4167.51 1618
4168.12 1614
4168.73 1630
4169.34 1525
4169.95 1526
4170.56 1451
4171.16 1450
4171.77 1474
4172.38 1444
4172.99 1331
4173.60 1173
4174.21 1153
4174.82 1264
4175.43 1326
4176.04 1383
4176.65 1241
4177.26 1264
4177.87 1405
4178.48 1511
4179.09 1457
4179.70 1501
4180.31 1589
4180.92 1468
4181.53 1481
4182.14 1379
4182.75 1353
4183.36 1303
4183.97 1249
4184.58 1377
4185.19 1410
4185.80 1453
4186.41 1273
4187.02 1230
4187.63 1182
4188.24 1319
4188.85 1242
4189.46 1124
4190.07 1163
4190.68 1220
4191.29 1324
4191.90 1285
4192.51 1328
4193.13 1307
4193.74 1482
4194.35 1496
4194.96 1524
4195.57 1394
4196.18 1587
4196.79 1651
4197.40 1652
4198.01 1620
4198.62 1746
4199.24 1762
4199.85 1940
4200.46 1765
4201.07 1584
4201.68 1530
4202.29 1521
4202.90 1470
4203.52 1460
4204.13 1399
4204.74 1371
4205.35 1359
4205.96 1397
4206.57 1326
4207.19 1309
4207.80 1235
4208.41 1273
4209.02 1322
4209.63 1293
4210.25 1437
4210.86 1524
4211.47 1449
4212.08 1416
4212.69 1423
4213.31 1474
4213.92 1410
4214.53 1427
4215.14 1436
4215.76 1463
4216.37 1433
4216.98 1580
4217.59 1571
4218.21 1479
4218.82 1548
4219.43 1625
4220.04 1768
4220.66 1770
4221.27 1694
4221.88 1814
4222.50 1769
4223.11 2122
4223.72 2068
4224.33 2180
4224.95 2464
4225.56 2268
4226.17 2571
4226.79 2574
4227.40 2611
4228.01 2797
4228.63 2809
4229.24 2816
4229.85 3118
4230.47 3112
4231.08 3216
4231.69 3266
4232.31 3313
4232.92 3389
4233.54 3139
4234.15 3425
4234.76 3399
4235.38 3609
4235.99 3817
4236.61 3973
4237.22 4200
4237.83 4371
4238.45 4600
4239.06 4337
4239.68 4208
4240.29 4243
4240.90 3825
4241.52 3536
4242.13 3144
4242.75 2737
4243.36 2566
4243.98 2376
4244.59 2127
4245.21 2118
4245.82 2174
4246.43 2038
4247.05 2111
4247.66 1953
4248.28 2055
4248.89 2056
4249.51 2032
4250.12 2155
4250.74 2096
4251.35 1892
4251.97 1855
4252.58 1904
4253.20 1868
4253.81 1811
4254.43 2013
4255.04 1767
4255.66 1803
4256.28 1822
4256.89 1833
4257.51 1859
4258.12 1827
4258.74 1761
4259.35 1771
4259.97 1620
4260.58 1508
4261.20 1598
4261.82 1511
4262.43 1650
4263.05 1664
4263.66 1679
4264.28 1669
4264.90 1679
4265.51 1619
4266.13 1534
4266.74 1661
4267.36 1670
4267.98 1648
4268.59 1621
4269.21 1783
4269.82 1658
4270.44 1604
4271.06 1560
4271.67 1641
4272.29 1557
4272.91 1550
4273.52 1594
4274.14 1528
4274.76 1631
4275.37 1501
4275.99 1365
4276.61 1567
4277.22 1576
4277.84 1426
4278.46 1582
4279.08 1711
4279.69 1673
4280.31 1701
4280.93 1710
4281.54 1513
4282.16 1544
4282.78 1572
4283.40 1602
4284.01 1469
4284.63 1320
4285.25 1339
4285.87 1336
4286.48 1345
4287.10 1489
4287.72 1456
4288.34 1271
4288.95 1225
4289.57 1319
4290.19 1332
4290.81 1307
4291.43 1332
4292.04 1426
4292.66 1410
4293.28 1387
4293.90 1305
4294.52 1319
4295.13 1451
4295.75 1318
4296.37 1398
4296.99 1422
4297.61 1259
4298.23 1342
4298.84 1428
4299.46 1346
4300.08 1253
4300.70 1347
4301.32 1310
4301.94 1392
4302.56 1277
4303.17 1271
4303.79 1405
4304.41 1352
4305.03 1362
4305.65 1305
4306.27 1253
4306.89 1369
4307.51 1525
4308.13 1252
4308.75 1216
4309.36 1260
4309.98 1318
4310.60 1286
4311.22 1163
4311.84 1226
4312.46 1403
4313.08 1305
4313.70 1250
4314.32 1299
4314.94 1345
4315.56 1337
4316.18 1329
4316.80 1443
4317.42 1443
4318.04 1460
4318.66 1430
4319.28 1394
4319.90 1327
4320.52 1334
4321.14 1348
4321.76 1375
4322.38 1378
4323.00 1393
4323.62 1355
4324.24 1362
4324.86 1355
4325.48 1364
4326.10 1391
4326.72 1494
4327.34 1487
4327.96 1456
4328.58 1580
4329.20 1394
4329.82 1534
4330.44 1507
4331.07 1470
4331.69 1464
4332.31 1445
4332.93 1365
4333.55 1347
4334.17 1378
4334.79 1343
4335.41 1521
4336.03 1451
4336.65 1433
4337.28 1621
4337.90 1692
4338.52 1659
4339.14 1738
4339.76 1855
4340.38 1837
4341.00 2019
4341.63 2131
4342.25 2077
4342.87 1897
4343.49 1961
4344.11 1988
4344.73 1846
4345.36 1921
4345.98 1888
4346.60 1841
4347.22 2328
4347.84 2461
4348.47 2747
4349.09 2947
4349.71 3173
4350.33 3371
4350.95 3462
4351.58 3270
4352.20 2814
4352.82 2805
4353.44 2508
4354.07 2368
4354.69 2138
4355.31 1940
4355.93 1729
4356.56 1684
4357.18 1568
4357.80 1502
4358.42 1549
4359.05 1464
4359.67 1544
4360.29 1483
4360.92 1486
4361.54 1577
4362.16 1626
4362.78 1516
4363.41 1498
4364.03 1518
4364.65 1397
4365.28 1425
4365.90 1499
4366.52 1531
4367.15 1528
4367.77 1406
4368.39 1443
4369.02 1437
4369.64 1418
4370.26 1392
4370.89 1244
4371.51 1284
4372.14 1336
4372.76 1228
4373.38 1310
4374.01 1310
4374.63 1233
4375.25 1132
4375.88 1193
4376.50 1168
4377.13 1068
4377.75 1220
4378.37 1314
4379.00 1224
4379.62 1293
4380.25 1292
4380.87 1305
4381.50 1451
4382.12 1474
4382.75 1525
4383.37 1505
4383.99 1590
4384.62 1603
4385.24 1383
4385.87 1278
4386.49 1419
4387.12 1264
4387.74 1428
4388.37 1383
4388.99 1264
4389.62 1318
4390.24 1291
4390.87 1256
4391.49 1406
4392.12 1404
4392.74 1329
4393.37 1340
4393.99 1292
4394.62 1255
4395.24 1225
4395.87 1294
4396.49 1324
4397.12 1281
4397.75 1333
4398.37 1364
4399.00 1344
4399.62 1405
4400.25 1418
4400.87 1296
4401.50 1283
4402.13 1242
4402.75 1362
4403.38 1296
4404.00 1400
4404.63 1247
4405.26 1191
4405.88 1269
4406.51 1280
4407.13 1267
4407.76 1376
4408.39 1340
4409.01 1239
4409.64 1285
4410.27 1326
4410.89 1326
4411.52 1271
4412.15 1231
4412.77 1240
4413.40 1308
4414.03 1204
4414.65 1149
4415.28 1238
4415.91 1249
4416.53 1245
4417.16 1170
4417.79 1242
4418.41 1274
4419.04 1249
4419.67 1318
4420.30 1342
4420.92 1179
4421.55 1238
4422.18 1290
4422.80 1249
4423.43 1147
4424.06 1192
4424.69 1370
4425.31 1265
4425.94 1208
4426.57 1105
4427.20 1127
4427.82 1067
4428.45 1136
4429.08 1102
4429.71 1162
4430.34 1078
4430.96 1119
4431.59 1189
4432.22 1051
4432.85 1164
4433.48 1261
4434.10 1202
4434.73 1117
4435.36 1169
4435.99 1274
4436.62 1324
4437.25 1240
4437.87 1310
4438.50 1255
4439.13 1241
4439.76 1125
4440.39 1205
4441.02 1193
4441.64 1227
4442.27 1210
4442.90 1228
4443.53 1308
4444.16 1220
4444.79 1166
4445.42 1158
4446.05 1102
4446.68 1104
4447.30 1199
4447.93 1186
4448.56 1211
4449.19 1208
4449.82 1219
4450.45 1215
4451.08 1169
4451.71 1272
4452.34 1208
4452.97 1111
4453.60 1113
4454.23 1183
4454.86 1221
4455.49 1220
4456.12 1229
4456.75 1270
4457.38 1249
4458.01 1337
4458.64 1394
4459.27 1308
4459.90 1329
4460.53 1291
4461.16 1337
4461.79 1281
4462.42 1307
4463.05 1229
4463.68 1140
4464.31 1181
4464.94 1196
4465.57 1143
4466.20 1012
4466.83 1147
4467.46 1107
4468.09 1044
4468.72 1082
4469.35 1182
4469.98 1164
4470.61 1079
4471.24 1194
4471.87 984
4472.50 957
4473.13 1043
4473.77 986
4474.40 1073
4475.03 1005
4475.66 1095
4476.29 1222
4476.92 1150
4477.55 1051
4478.18 1114
4478.82 1113
4479.45 1114
4480.08 1083
4480.71 1171
4481.34 1157
4481.97 1089
4482.60 1075
4483.24 1148
4483.87 1253
4484.50 1117
4485.13 1077
4485.76 1048
4486.39 1147
4487.03 1248
4487.66 1218
4488.29 1322
4488.92 1221
4489.55 1232
4490.19 1256
4490.82 1210
4491.45 1268
4492.08 1263
4492.71 1272
4493.35 1222
4493.98 1331
4494.61 1234
4495.24 1151
4495.88 1213
4496.51 1182
4497.14 1182
4497.77 1197
4498.41 1206
4499.04 1341
4499.67 1257
4500.31 1220
4500.94 1120
4501.57 1231
4502.20 1395
4502.84 1419
4503.47 1532
4504.10 1579
4504.74 1584
4505.37 1592
4506.00 1629
4506.64 1488
4507.27 1501
4507.90 1476
4508.54 1301
4509.17 1197
4509.80 1253
4510.44 1309
4511.07 1180
4511.70 1278
4512.34 1234
4512.97 1228
4513.60 1266
4514.24 1183
4514.87 1280
4515.51 1202
4516.14 1304
4516.77 1403
4517.41 1249
4518.04 1167
4518.68 1223
4519.31 1186
4519.94 1168
4520.58 1138
4521.21 1172
4521.85 1186
4522.48 1208
4523.12 1262
4523.75 1219
4524.39 1158
4525.02 1219
4525.65 1288
4526.29 1205
4526.92 1127
4527.56 1215
4528.19 1280
4528.83 1336
4529.46 1301
4530.10 1368
4530.73 1559
4531.37 1744
4532.00 1651
4532.64 1834
4533.27 2312
4533.91 2465
4534.54 2771
4535.18 2882
4535.81 2978
4536.45 2901
4537.09 2751
4537.72 2634
4538.36 2426
4538.99 2207
4539.63 2064
4540.26 1857
4540.90 1659
4541.53 1688
4542.17 1537
4542.81 1470
4543.44 1304
4544.08 1132
4544.71 1277
4545.35 1291
4545.99 1222
4546.62 1206
4547.26 1288
4547.89 1246
4548.53 1244
4549.17 1251
4549.80 1310
4550.44 1349
4551.08 1315
4551.71 1262
4552.35 1358
4552.98 1361
4553.62 1369
4554.26 1401
4554.89 1332
4555.53 1285
4556.17 1297
4556.80 1358
4557.44 1361
4558.08 1343
4558.72 1184
4559.35 1168
4559.99 1285
4560.63 1182
4561.26 1301
4561.90 1243
4562.54 1166
4563.17 1192
4563.81 1252
4564.45 1215
4565.09 1138
4565.72 1124
4566.36 1235
4567.00 1217
4567.64 1216
4568.27 1247
4568.91 1201
4569.55 1210
4570.19 1148
4570.82 1190
4571.46 1191
4572.10 1327
4572.74 1361
4573.38 1238
4574.01 1165
4574.65 1180
4575.29 1239
4575.93 1345
4576.57 1156
4577.20 1157
4577.84 1179
4578.48 1269
4579.12 1225
4579.76 1176
4580.40 1135
4581.04 1219
4581.67 1306
4582.31 1234
4582.95 1248
4583.59 1276
4584.23 1240
4584.87 1231
4585.51 1037
4586.14 1172
4586.78 1306
4587.42 1345
4588.06 1360
4588.70 1241
4589.34 1205
4589.98 1176
4590.62 1300
4591.26 1292
4591.90 1283
4592.54 1473
4593.17 1500
4593.81 1638
4594.45 1671
4595.09 1629
4595.73 1644
4596.37 1666
4597.01 1664
4597.65 1531
4598.29 1373
4598.93 1269
4599.57 1344
4600.21 1279
4600.85 1371
4601.49 1347
4602.13 1160
4602.77 1244
4603.41 1322
4604.05 1278
4604.69 1255
4605.33 1290
4605.97 1213
4606.61 1312
4607.25 1334
4607.89 1303
4608.53 1402
4609.17 1347
4609.81 1337
4610.45 1387
4611.09 1346
4611.73 1477
4612.38 1355
4613.02 1266
4613.66 1353
4614.30 1457
4614.94 1334
4615.58 1321
4616.22 1357
4616.86 1409
4617.50 1315
4618.14 1236
4618.78 1272
4619.43 1256
4620.07 1134
4620.71 1143
4621.35 1155
4621.99 1160
4622.63 1210
4623.27 1141
4623.91 1111
4624.56 1160
4625.20 1204
4625.84 1246
4626.48 1161
4627.12 1219
4627.76 1144
4628.41 1239
4629.05 1221
4629.69 1187
4630.33 1262
4630.97 1084
4631.62 1092
4632.26 1074
4632.90 1131
4633.54 1226
4634.18 1082
4634.83 1125
4635.47 1141
4636.11 1122
4636.75 1098
4637.40 1249
4638.04 1174
4638.68 1237
4639.32 1125
4639.97 1196
4640.61 1321
4641.25 1292
4641.89 1380
4642.54 1333
4643.18 1371
4643.82 1448
4644.46 1294
4645.11 1294
4645.75 1256
4646.39 1342
4647.04 1315
4647.68 1247
4648.32 1132
4648.97 1083
4649.61 1143
4650.25 1177
4650.90 1171
4651.54 1134
4652.18 1196
4652.83 1201
4653.47 1179
4654.11 1215
4654.76 1259
4655.40 1244
4656.04 1287
4656.69 1256
4657.33 1202
4657.98 1274
4658.62 1179
4659.26 1227
4659.91 1185
4660.55 1183
4661.20 1157
4661.84 1080
4662.48 1199
4663.13 1142
4663.77 1070
4664.42 1035
4665.06 1050
4665.71 1125
4666.35 1094
4666.99 1103
4667.64 1061
4668.28 1063
4668.93 1151
4669.57 1005
4670.22 1065
4670.86 1140
4671.51 1062
4672.15 1079
4672.80 1079
4673.44 1145
4674.09 1052
4674.73 1152
4675.38 1178
4676.02 1244
4676.67 1263
4677.31 1100
4677.96 1098
4678.60 1124
4679.25 1210
4679.89 1242
4680.54 1130
4681.18 1161
4681.83 1223
4682.47 1180
4683.12 1131
4683.77 1220
4684.41 1168
4685.06 1165
4685.70 1224
4686.35 1216
4686.99 1079
4687.64 1156
4688.29 1278
4688.93 1295
4689.58 1179
4690.22 1143
4690.87 1088
4691.52 992
4692.16 1075
4692.81 1124
4693.45 1095
4694.10 1160
4694.75 1176
4695.39 1117
4696.04 1061
4696.69 1094
4697.33 1231
4697.98 1290
4698.63 1224
4699.27 1256
4699.92 1390
4700.57 1376
4701.21 1466
4701.86 1472
4702.51 1390
4703.15 1284
4703.80 1269
4704.45 1310
4705.10 1311
4705.74 1321
4706.39 1192
4707.04 1255
4707.68 1313
4708.33 1240
4708.98 1196
4709.63 1291
4710.27 1143
4710.92 1215
4711.57 1175
4712.22 1247
4712.86 1138
4713.51 1198
4714.16 1154
4714.81 1273
4715.45 1169
4716.10 1207
4716.75 1095
4717.40 1051
4718.05 1169
4718.69 1135
4719.34 1152
4719.99 1119
4720.64 1223
4721.29 1283
4721.94 1208
4722.58 1183
4723.23 1204
4723.88 1357
4724.53 1331
4725.18 1204
4725.83 1306
4726.47 1260
4727.12 1249
4727.77 1208
4728.42 1382
4729.07 1495
4729.72 1666
4730.37 1549
4731.02 1364
4731.66 1526
4732.31 1443
4732.96 1465
4733.61 1322
4734.26 1272
4734.91 1203
4735.56 1206
4736.21 1176
4736.86 1230
4737.51 1241
4738.16 1247
4738.81 1177
4739.45 1227
4740.10 1122
4740.75 1182
4741.40 1237
4742.05 1194
4742.70 1239
4743.35 1353
4744.00 1329
4744.65 1281
4745.30 1328
4745.95 1282
4746.60 1177
4747.25 1265
4747.90 1271
4748.55 1155
4749.20 1154
4749.85 1228
4750.50 1242
4751.15 1264
4751.80 1318
4752.45 1357
4753.10 1364
4753.75 1435
4754.40 1363
4755.05 1442
4755.71 1515
4756.36 1596
4757.01 1561
4757.66 1684
4758.31 1576
4758.96 1507
4759.61 1426
4760.26 1503
4760.91 1350
4761.56 1287
4762.21 1292
4762.86 1159
4763.52 1159
4764.17 1235
4764.82 1200
4765.47 1258
4766.12 1326
4766.77 1388
4767.42 1435
4768.07 1651
4768.73 1676
4769.38 1677
4770.03 1740
4770.68 1698
4771.33 1674
4771.98 1703
4772.64 1643
4773.29 1563
4773.94 1452
4774.59 1371
4775.24 1285
4775.89 1189
4776.55 1271
4777.20 1265
4777.85 1118
4778.50 1147
4779.15 1130
4779.81 1219
4780.46 1247
4781.11 1160
4781.76 1154
4782.42 1307
4783.07 1194
4783.72 1220
4784.37 1226
4785.03 1359
4785.68 1333
4786.33 1265
4786.98 1197
4787.64 1229
4788.29 1135
4788.94 1178
4789.60 1273
4790.25 1129
4790.90 1206
4791.55 1192
4792.21 1148
4792.86 1097
4793.51 1136
4794.17 1177
4794.82 1106
4795.47 1156
4796.13 1141
4796.78 1289
4797.43 1213
4798.09 1173
4798.74 1178
4799.39 1129
4800.05 1094
4800.70 1164
4801.36 1031
4802.01 1084
4802.66 1062
4803.32 1139
4803.97 1134
4804.62 1121
4805.28 1204
4805.93 1200
4806.59 1168
4807.24 1140
4807.89 1124
4808.55 1221
4809.20 1195
4809.86 1212
4810.51 1317
4811.17 1231
4811.82 1177
4812.47 1076
4813.13 1180
4813.78 1229
4814.44 1224
4815.09 1244
4815.75 1094
4816.40 1199
4817.06 1225
4817.71 1293
4818.37 1124
4819.02 1279
4819.68 1386
4820.33 1400
4820.99 1311
4821.64 1329
4822.30 1413
4822.95 1484
4823.61 1398
4824.26 1391
4824.92 1513
4825.57 1466
4826.23 1488
4826.88 1596
4827.54 1543
4828.19 1731
4828.85 1693
4829.51 1702
4830.16 1589
4830.82 1530
4831.47 1621
4832.13 1591
4832.78 1569
4833.44 1599
4834.10 1604
4834.75 1469
4835.41 1551
4836.06 1621
4836.72 1804
4837.38 1719
4838.03 1716
4838.69 1742
4839.34 1868
4840.00 1863
4840.66 1809
4841.31 1972
4841.97 1935
4842.63 2031
4843.28 1928
4843.94 1741
4844.60 1764
4845.25 1687
4845.91 1762
4846.57 1973
4847.22 1757
4847.88 1824
4848.54 1964
4849.19 2108
4849.85 2074
4850.51 2011
4851.17 2299
4851.82 2386
4852.48 2684
4853.14 2693
4853.79 2635
4854.45 2826
4855.11 2926
4855.77 2880
4856.42 2566
4857.08 2487
4857.74 2453
4858.40 2549
4859.05 2545
4859.71 2391
4860.37 2340
4861.03 2624
4861.68 2590
4862.34 2647
4863.00 2802
4863.66 2785
4864.32 2556
4864.97 2651
4865.63 2465
4866.29 2264
4866.95 2334
4867.61 2398
4868.26 2483
4868.92 2448
4869.58 2558
4870.24 2603
4870.90 2633
4871.56 2446
4872.21 2282
4872.87 2196
4873.53 2266
4874.19 2262
4874.85 2129
4875.51 2096
4876.17 2077
4876.83 2095
4877.48 1984
4878.14 1755
4878.80 1702
4879.46 1825
4880.12 1779
4880.78 1865
4881.44 1868
4882.10 1808
4882.76 1804
4883.42 1836
4884.08 1820
4884.73 1830
4885.39 1592
4886.05 1634
4886.71 1630
4887.37 1680
4888.03 1657
4888.69 1582
4889.35 1671
4890.01 1596
4890.67 1731
4891.33 1708
4891.99 1637
4892.65 1868
4893.31 1860
4893.97 1835
4894.63 2046
4895.29 2147
4895.95 1965
4896.61 1728
4897.27 1792
4897.93 1751
4898.59 1622
4899.25 1644
4899.91 1533
4900.57 1722
4901.23 1652
4901.89 1569
4902.55 1607
4903.21 1528
4903.88 1664
4904.54 1761
4905.20 1555
4905.86 1704
4906.52 1509
4907.18 1476
4907.84 1586
4908.50 1527
4909.16 1517
4909.82 1470
4910.48 1332
4911.15 1231
4911.81 1335
4912.47 1318
4913.13 1308
4913.79 1334
4914.45 1272
4915.11 1348
4915.77 1308
4916.44 1285
4917.10 1229
4917.76 1229
4918.42 1356
4919.08 1227
4919.74 1252
4920.41 1247
4921.07 1230
4921.73 1189
4922.39 1222
4923.05 1110
4923.72 1171
4924.38 1170
4925.04 1194
4925.70 1124
4926.36 1189
4927.03 1294
4927.69 1236
4928.35 1175
4929.01 1259
4929.67 1179
4930.34 1161
4931.00 1187
4931.66 1349
4932.32 1413
4932.99 1320
4933.65 1249
4934.31 1292
4934.98 1315
4935.64 1160
4936.30 1217
4936.96 1332
4937.63 1174
4938.29 1207
4938.95 1335
4939.62 1164
4940.28 1202
4940.94 1161
4941.61 1212
4942.27 1172
4942.93 1190
4943.60 1187
4944.26 1146
4944.92 1198
4945.59 1237
4946.25 1092
4946.91 1080
4947.58 1169
4948.24 1213
4948.90 1096
4949.57 1126
4950.23 1102
4950.89 1078
4951.56 1150
4952.22 1118
4952.89 1085
4953.55 1124
4954.21 1061
4954.88 1102
4955.54 1046
4956.21 1045
4956.87 965
4957.53 962
4958.20 1073
4958.86 1061
4959.53 1072
4960.19 1073
4960.86 1006
4961.52 1100
4962.19 1116
4962.85 992
4963.52 1053
4964.18 1034
4964.84 1019
4965.51 1178
4966.17 1212
4966.84 1093
4967.50 1167
4968.17 1241
4968.83 1206
4969.50 1275
4970.16 1128
4970.83 1127
4971.49 1132
4972.16 1190
4972.82 1125
4973.49 1093
4974.16 1113
4974.82 1144
4975.49 1037
4976.15 1160
4976.82 1087
4977.48 1083
4978.15 1035
4978.81 1110
4979.48 1183
4980.15 1061
4980.81 1119
4981.48 1037
4982.14 983
4982.81 1002
4983.48 1003
4984.14 1032
4984.81 945
4985.47 984
4986.14 1061
4986.81 1012
4987.47 1100
4988.14 940
4988.80 971
4989.47 1049
4990.14 1061
4990.80 1040
4991.47 1101
4992.14 937
4992.80 1120
4993.47 1112
4994.14 1081
4994.80 1092
4995.47 1074
4996.14 1069
4996.80 990
4997.47 929
4998.14 997
4998.81 913
4999.47 1031
5000.14 945
5000.81 975
5001.47 960
5002.14 971
5002.81 1053
5003.48 950
5004.14 911
5004.81 1005
5005.48 1054
5006.15 974
5006.81 995
5007.48 993
5008.15 1054
5008.82 964
5009.48 956
5010.15 1021
5010.82 1042
5011.49 988
5012.16 980
5012.82 1027
5013.49 963
5014.16 1019
5014.83 1017
5015.50 1015
5016.16 1013
5016.83 979
5017.50 969
5018.17 986
5018.84 977
5019.50 998
5020.17 960
5020.84 992
5021.51 1054
5022.18 1223
5022.85 1259
5023.52 1235
5024.19 1367
5024.85 1485
5025.52 1603
5026.19 1500
5026.86 1523
5027.53 1605
5028.20 1500
5028.87 1386
5029.54 1409
5030.21 1257
5030.87 1231
5031.54 1140
5032.21 1091
5032.88 1002
5033.55 1010
5034.22 1020
5034.89 1030
5035.56 1096
5036.23 1077
5036.90 1079
5037.57 1048
5038.24 982
5038.91 882
5039.58 832
5040.25 952
5040.92 916
5041.59 843
5042.26 857
5042.93 922
5043.60 898
5044.27 942
5044.94 973
5045.61 965
5046.28 1072
5046.95 1017
5047.62 1086
5048.29 992
5048.96 891
5049.63 1061
5050.30 1089
5050.97 1013
5051.64 1025
5052.31 1023
5052.98 1003
5053.65 973
5054.32 940
5054.99 983
5055.66 945
5056.34 951
5057.01 957
5057.68 938
5058.35 946
5059.02 1010
5059.69 1008
5060.36 1031
5061.03 973
5061.70 928
5062.38 917
5063.05 925
5063.72 940
5064.39 913
5065.06 961
5065.73 1041
5066.40 951
5067.08 965
5067.75 913
5068.42 936
5069.09 977
5069.76 933
5070.43 1016
5071.11 1050
5071.78 973
5072.45 936
5073.12 1005
5073.79 1039
5074.47 930
5075.14 927
5075.81 976
5076.48 960
5077.15 1024
5077.83 934
5078.50 994
5079.17 1053
5079.84 1075
5080.52 1028
5081.19 1065
5081.86 1066
5082.53 1033
5083.21 1025
5083.88 1066
5084.55 1016
5085.22 990
5085.90 1055
5086.57 1075
5087.24 1024
5087.92 1069
5088.59 965
5089.26 995
5089.93 1043
5090.61 1073
5091.28 1067
5091.95 1196
5092.63 1162
5093.30 1095
5093.97 1169
5094.65 1195
5095.32 1230
5095.99 1154
5096.67 1140
5097.34 1151
5098.02 1204
5098.69 1199
5099.36 1174
5100.04 1066
5100.71 1077
5101.38 1018
5102.06 957
5102.73 958
5103.41 1011
5104.08 1010
5104.75 961
5105.43 984
5106.10 1047
5106.78 1002
5107.45 1003
5108.12 979
5108.80 915
5109.47 954
5110.15 1045
5110.82 1042
5111.50 1000
5112.17 975
5112.85 1042
5113.52 1023
5114.20 949
5114.87 971
5115.54 1034
5116.22 1092
5116.89 1009
5117.57 1045
5118.24 963
5118.92 1032
5119.59 1098
5120.27 1231
5120.94 1102
5121.62 1141
5122.30 1178
5122.97 1111
5123.65 1160
5124.32 1089
5125.00 1083
5125.67 1086
5126.35 1023
5127.02 980
5127.70 1095
5128.37 1127
5129.05 933
5129.73 983
5130.40 1040
5131.08 1085
5131.75 1075
5132.43 965
5133.10 995
5133.78 974
5134.46 1048
5135.13 1057
5135.81 979
5136.49 1008
5137.16 1015
5137.84 984
5138.51 936
5139.19 1090
5139.87 1143
5140.54 1118
5141.22 1062
5141.90 1045
5142.57 1052
5143.25 927
5143.93 964
5144.60 1114
5145.28 1154
5145.96 1098
5146.63 991
5147.31 1043
5147.99 1048
5148.66 1001
5149.34 957
5150.02 846
5150.69 809
5151.37 903
5152.05 859
5152.73 915
5153.40 894
5154.08 870
5154.76 929
5155.44 907
5156.11 935
5156.79 927
5157.47 945
5158.15 915
5158.82 901
5159.50 935
5160.18 947
5160.86 942
5161.53 930
5162.21 896
5162.89 894
5163.57 916
5164.25 880
5164.92 874
5165.60 883
5166.28 877
5166.96 1064
5167.64 999
5168.31 971
5168.99 1088
5169.67 1023
5170.35 1038
5171.03 969
5171.71 1031
5172.39 1069
5173.06 1093
5173.74 1041
5174.42 927
5175.10 943
5175.78 891
5176.46 904
5177.14 939
5177.82 907
5178.49 854
5179.17 824
5179.85 940
5180.53 982
5181.21 966
5181.89 1047
5182.57 1031
5183.25 945
5183.93 923
5184.61 880
5185.29 905
5185.97 830
5186.64 843
5187.32 916
5188.00 977
5188.68 946
5189.36 920
5190.04 904
5190.72 858
5191.40 889
5192.08 863
5192.76 814
5193.44 890
5194.12 946
5194.80 862
5195.48 825
5196.16 814
5196.84 854
5197.52 967
5198.20 956
5198.88 835
5199.56 834
5200.24 926
5200.92 931
5201.60 953
5202.28 886
5202.96 894
5203.65 960
5204.33 978
5205.01 836
5205.69 835
5206.37 895
5207.05 952
5207.73 873
5208.41 859
5209.09 852
5209.77 966
5210.45 960
5211.13 926
5211.82 1050
5212.50 984
5213.18 1015
5213.86 1039
5214.54 1102
5215.22 1053
5215.90 1056
5216.58 1041
5217.27 1079
5217.95 945
5218.63 984
5219.31 957
5219.99 943
5220.67 1101
5221.36 1060
5222.04 1007
5222.72 1083
5223.40 1058
5224.08 1117
5224.77 1052
5225.45 1027
5226.13 1105
5226.81 1119
5227.49 1157
5228.18 1042
5228.86 1148
5229.54 1043
5230.22 1029
5230.91 984
5231.59 1017
5232.27 981
5232.95 937
5233.63 980
5234.32 1031
5235.00 1098
5235.68 1048
5236.37 1010
5237.05 982
5237.73 879
5238.41 913
5239.10 1006
5239.78 990
5240.46 905
5241.15 948
5241.83 951
5242.51 975
5243.20 992
5243.88 960
5244.56 1000
5245.24 1006
5245.93 912
5246.61 950
5247.29 1029
5247.98 973
5248.66 994
5249.35 1061
5250.03 1068
5250.71 1037
5251.40 1070
5252.08 1085
5252.76 1177
5253.45 1077
5254.13 1008
5254.82 1132
5255.50 1089
5256.18 1096
5256.87 1034
5257.55 971
5258.24 946
5258.92 886
5259.60 901
5260.29 922
5260.97 874
5261.66 987
5262.34 993
5263.03 997
5263.71 910
5264.40 954
5265.08 1082
5265.76 1006
5266.45 1040
5267.13 1055
5267.82 955
5268.50 934
5269.19 1030
5269.87 925
5270.56 887
5271.24 952
5271.93 1025
5272.61 1023
5273.30 945
5273.98 1003
5274.67 969
5275.35 974
5276.04 992
5276.72 884
5277.41 953
5278.10 997
5278.78 937
5279.47 948
5280.15 927
5280.84 895
5281.52 1006
5282.21 980
5282.89 1054
5283.58 1233
5284.27 1247
5284.95 1281
5285.64 1416
5286.32 1252
5287.01 1205
5287.70 1291
5288.38 1251
5289.07 1158
5289.75 1019
5290.44 1062
5291.13 967
5291.81 951
5292.50 960
5293.19 1035
5293.87 1089
5294.56 1040
5295.25 994
5295.93 950
5296.62 974
5297.31 993
5297.99 1012
5298.68 1119
5299.37 970
5300.05 1006
5300.74 1055
5301.43 1024
5302.11 1036
5302.80 1043
5303.49 946
5304.18 1162
5304.86 1116
5305.55 1165
5306.24 1120
5306.92 1126
5307.61 1180
5308.30 1065
5308.99 1036
5309.67 1021
5310.36 1061
5311.05 1082
5311.74 1055
5312.42 1092
5313.11 1077
5313.80 1073
5314.49 1091
5315.18 1043
5315.86 979
5316.55 986
5317.24 1018
5317.93 1006
5318.62 951
5319.30 974
5319.99 919
5320.68 981
5321.37 1035
5322.06 1200
5322.74 1257
5323.43 1077
5324.12 1248
5324.81 1301
5325.50 1310
5326.19 1250
5326.88 1152
5327.56 1114
5328.25 1120
5328.94 1118
5329.63 1076
5330.32 1035
5331.01 1075
5331.70 1095
5332.39 1040
5333.07 964
5333.76 928
5334.45 934
5335.14 1064
5335.83 1112
5336.52 1081
5337.21 1095
5337.90 1092
5338.59 1090
5339.28 1035
5339.97 1070
5340.66 1011
5341.35 999
5342.04 1134
5342.73 1100
5343.42 1023
5344.10 1026
5344.79 1131
5345.48 1154
5346.17 1128
5346.86 1051
5347.55 1143
5348.24 1169
5348.93 1203
5349.62 1286
5350.31 1175
5351.00 1189
5351.69 1362
5352.39 1559
5353.08 1646
5353.77 1630
5354.46 1716
5355.15 1867
5355.84 1886
5356.53 1884
5357.22 1748
5357.91 1741
5358.60 1601
5359.29 1560
5359.98 1312
5360.67 1217
5361.36 1211
5362.05 1131
5362.74 1030
5363.44 1025
5364.13 1062
5364.82 1025
5365.51 994
5366.20 1061
5366.89 1043
5367.58 1043
5368.27 1012
5368.96 1119
5369.66 1049
5370.35 1017
5371.04 980
5371.73 915
5372.42 798
5373.11 910
5373.81 853
5374.50 949
5375.19 955
5375.88 954
5376.57 937
5377.26 822
5377.96 865
5378.65 875
5379.34 881
5380.03 845
5380.72 925
5381.42 914
5382.11 896
5382.80 948
5383.49 924
5384.18 850
5384.88 886
5385.57 968
5386.26 902
5386.95 918
5387.65 861
5388.34 827
5389.03 874
5389.72 894
5390.42 919
5391.11 974
5391.80 1033
5392.50 1007
5393.19 948
5393.88 1036
5394.57 943
5395.27 996
5395.96 1097
5396.65 1071
5397.35 1019
5398.04 949
5398.73 905
5399.43 957
5400.12 957
5400.81 971
5401.51 1037
5402.20 938
5402.89 969
5403.59 897
5404.28 888
5404.97 961
5405.67 951
5406.36 959
5407.06 956
5407.75 903
5408.44 971
5409.14 901
5409.83 829
5410.53 1053
5411.22 984
5411.91 964
5412.61 974
5413.30 941
5414.00 986
5414.69 907
5415.38 874
5416.08 1010
5416.77 1035
5417.47 963
5418.16 925
5418.86 977
5419.55 944
5420.25 960
5420.94 946
5421.64 986
5422.33 942
5423.03 1011
5423.72 929
5424.41 970
5425.11 1036
5425.80 1104
5426.50 930
5427.19 952
5427.89 921
5428.59 890
5429.28 923
5429.98 976
5430.67 925
5431.37 935
5432.06 933
5432.76 1021
5433.45 970
5434.15 938
5434.84 923
5435.54 966
5436.23 998
5436.93 1077
5437.63 972
5438.32 1001
5439.02 1060
5439.71 1057
5440.41 1140
5441.11 1129
5441.80 1199
5442.50 1174
5443.19 1141
5443.89 1141
5444.59 1056
5445.28 1109
5445.98 1038
5446.68 1174
5447.37 1139
5448.07 1260
5448.76 1170
5449.46 1198
5450.16 1448
5450.85 1399
5451.55 1493
5452.25 1692
5452.94 1446
5453.64 1486
5454.34 1396
5455.03 1369
5455.73 1363
5456.43 1436
5457.13 1314
5457.82 1279
5458.52 1205
5459.22 1067
5459.91 944
5460.61 993
5461.31 1019
5462.01 1011
5462.70 1089
5463.40 1182
5464.10 1172
5464.80 1254
5465.49 1349
5466.19 1326
5466.89 1386
5467.59 1441
5468.28 1314
5468.98 1329
5469.68 1273
5470.38 1355
5471.07 1399
5471.77 1318
5472.47 1280
5473.17 1333
5473.87 1227
5474.56 1199
5475.26 1193
5475.96 1244
5476.66 1361
5477.36 1319
5478.06 1291
5478.75 1218
5479.45 1366
5480.15 1432
5480.85 1505
5481.55 1611
5482.25 1739
5482.95 1697
5483.64 2000
5484.34 2079
5485.04 2141
5485.74 2092
5486.44 1935
5487.14 1963
5487.84 1928
5488.54 1747
5489.23 1593
5489.93 1643
5490.63 1540
5491.33 1502
5492.03 1517
5492.73 1528
5493.43 1429
5494.13 1489
5494.83 1422
5495.53 1483
5496.23 1528
5496.93 1644
5497.63 1852
5498.33 1765
5499.03 1796
5499.73 1822
5500.43 1973
5501.13 2060
5501.83 2342
5502.53 2339
5503.23 2655
5503.93 2952
5504.63 3131
5505.33 3128
5506.03 3116
5506.73 3113
5507.43 2896
5508.13 2685
5508.83 2440
5509.53 2158
5510.23 2106
5510.93 1794
5511.63 1575
5512.33 1562
5513.03 1693
5513.73 1536
5514.43 1515
5515.13 1529
5515.83 1480
5516.53 1464
5517.23 1474
5517.93 1408
5518.64 1428
5519.34 1398
5520.04 1316
5520.74 1392
5521.44 1470
5522.14 1463
5522.84 1339
5523.54 1451
5524.24 1370
5524.95 1283
5525.65 1202
5526.35 1233
5527.05 1243
5527.75 1295
5528.45 1277
5529.15 1252
5529.86 1213
5530.56 1154
5531.26 1064
5531.96 1030
5532.66 1102
5533.36 1091
5534.07 1074
5534.77 1056
5535.47 1045
5536.17 1176
5536.87 1194
5537.58 1112
5538.28 1116
5538.98 1028
5539.68 1125
5540.39 1008
5541.09 959
5541.79 1073
5542.49 1051
5543.20 1006
5543.90 1079
5544.60 1089
5545.30 924
5546.01 1017
5546.71 1079
5547.41 1003
5548.11 1017
5548.82 1124
5549.52 1165
5550.22 1040
5550.93 1038
5551.63 1142
5552.33 1116
5553.03 1047
5553.74 979
5554.44 1002
5555.14 1089
5555.85 1096
5556.55 1077
5557.25 1002
5557.96 1031
5558.66 975
5559.36 917
5560.07 921
5560.77 1008
5561.48 1001
5562.18 1007
5562.88 924
5563.59 975
5564.29 947
5564.99 965
5565.70 953
5566.40 964
5567.11 1081
5567.81 997
5568.51 1051
5569.22 974
5569.92 996
5570.63 889
5571.33 919
5572.04 989
5572.74 1007
5573.44 907
5574.15 907
5574.85 944
5575.56 1019
5576.26 1045
5576.97 1033
5577.67 953
5578.38 962
5579.08 989
5579.79 934
5580.49 1001
5581.20 1008
5581.90 1064
5582.61 1064
5583.31 1101
5584.02 927
5584.72 929
5585.43 963
5586.13 888
5586.84 930
5587.54 948
5588.25 966
5588.95 975
5589.66 913
5590.36 838
5591.07 916
5591.77 945
5592.48 951
5593.19 871
5593.89 906
5594.60 878
5595.30 905
5596.01 909
5596.71 892
5597.42 905
5598.13 917
5598.83 857
5599.54 853
5600.24 842
5600.95 913
5601.66 881
5602.36 935
5603.07 935
5603.78 887
5604.48 808
5605.19 919
5605.89 796
5606.60 930
5607.31 892
5608.01 868
5608.72 925
5609.43 961
5610.13 882
5610.84 796
5611.55 893
5612.25 799
5612.96 793
5613.67 748
5614.38 717
5615.08 828
5615.79 913
5616.50 906
5617.20 837
5617.91 888
5618.62 869
5619.33 915
5620.03 837
5620.74 844
5621.45 816
5622.15 852
5622.86 954
5623.57 868
5624.28 830
5624.99 825
5625.69 858
5626.40 780
5627.11 843
5627.82 849
5628.52 906
5629.23 871
5629.94 912
5630.65 865
5631.36 889
5632.06 951
5632.77 973
5633.48 950
5634.19 903
5634.90 948
5635.61 997
5636.31 887
5637.02 832
5637.73 854
5638.44 864
5639.15 941
5639.86 898
5640.56 945
5641.27 982
5641.98 939
5642.69 942
5643.40 944
5644.11 969
5644.82 1065
5645.53 1057
5646.24 995
5646.94 1034
5647.65 1034
5648.36 976
5649.07 891
5649.78 985
5650.49 952
5651.20 857
5651.91 956
5652.62 943
5653.33 960
5654.04 966
5654.75 970
5655.46 885
5656.17 850
5656.88 881
5657.59 1067
5658.30 975
5659.01 1057
5659.71 1130
5660.42 1039
5661.13 1135
5661.84 1152
5662.55 1116
5663.26 1234
5663.97 1094
5664.69 1025
5665.40 1095
5666.11 881
5666.82 886
5667.53 1011
5668.24 980
5668.95 997
5669.66 1035
5670.37 1019
5671.08 954
5671.79 1028
5672.50 1036
5673.21 1088
5673.92 1143
5674.63 1218
5675.34 1184
5676.05 1112
5676.76 1203
5677.48 1120
5678.19 1051
5678.90 940
5679.61 977
5680.32 979
5681.03 928
5681.74 941
5682.45 861
5683.16 1003
5683.88 962
5684.59 965
5685.30 901
5686.01 1001
5686.72 903
5687.43 1015
5688.15 1076
5688.86 995
5689.57 1049
5690.28 1024
5690.99 1016
5691.70 958
5692.42 927
5693.13 975
5693.84 846
5694.55 841
5695.26 943
5695.98 853
5696.69 840
5697.40 939
5698.11 912
5698.82 910
5699.54 881
5700.25 960
5700.96 937
5701.67 925
5702.39 848
5703.10 906
5703.81 893
5704.52 841
5705.24 742
5705.95 813
5706.66 792
5707.38 845
5708.09 895
5708.80 805
5709.51 808
5710.23 918
5710.94 837
5711.65 826
5712.37 895
5713.08 928
5713.79 882
5714.51 838
5715.22 837
5715.93 870
5716.65 894
5717.36 808
5718.07 748
5718.79 783
5719.50 877
5720.21 768
5720.93 823
5721.64 778
5722.36 805
5723.07 896
5723.78 830
5724.50 808
5725.21 755
5725.92 842
5726.64 916
5727.35 934
5728.07 965
5728.78 955
5729.50 999
5730.21 1108
5730.92 1135
5731.64 1171
5732.35 1149
5733.07 1102
5733.78 1176
5734.50 1126
5735.21 1110
5735.93 1096
5736.64 966
5737.35 963
5738.07 910
5738.78 972
5739.50 1043
5740.21 1000
5740.93 997
5741.64 938
5742.36 988
5743.07 968
5743.79 879
5744.50 946
5745.22 910
5745.93 848
5746.65 810
5747.37 896
5748.08 923
5748.80 883
5749.51 876
5750.23 809
5750.94 840
5751.66 859
5752.37 889
5753.09 942
5753.81 873
5754.52 1034
5755.24 1008
5755.95 1017
5756.67 1041
5757.38 1094
5758.10 1175
5758.82 1186
5759.53 1254
5760.25 1289
5760.96 1284
5761.68 1155
5762.40 1103
5763.11 1186
5763.83 1060
5764.55 967
5765.26 1054
5765.98 972
5766.70 1034
5767.41 1067
5768.13 1068
5768.85 1001
5769.56 988
5770.28 910
5771.00 988
5771.71 1074
5772.43 973
5773.15 928
5773.86 1004
5774.58 979
5775.30 974
5776.01 1007
5776.73 1042
5777.45 1033
5778.17 948
5778.88 929
5779.60 982
5780.32 930
5781.04 966
5781.75 1030
5782.47 972
5783.19 1097
5783.91 1075
5784.62 1045
5785.34 1040
5786.06 1054
5786.78 1052
5787.49 1057
5788.21 1020
5788.93 986
5789.65 1125
5790.37 1161
5791.08 1063
5791.80 1102
5792.52 1115
5793.24 1106
5793.96 1191
5794.68 1219
5795.39 1244
5796.11 1236
5796.83 1281
5797.55 1469
5798.27 1432
5798.99 1302
5799.70 1444
5800.42 1657
5801.14 1747
5801.86 1913
5802.58 2265
5803.30 2705
5804.02 3030
5804.74 3062
5805.45 3164
5806.17 3285
5806.89 3102
5807.61 2703
5808.33 2218
5809.05 1976
5809.77 1853
5810.49 1671
5811.21 1557
5811.93 1537
5812.65 1470
5813.37 1482
5814.09 1392
5814.81 1395
5815.52 1311
5816.24 1276
5816.96 1321
5817.68 1244
5818.40 1439
5819.12 1463
5819.84 1333
5820.56 1303
5821.28 1248
5822.00 1250
5822.72 1346
5823.44 1419
5824.16 1222
5824.88 1295
5825.60 1335
5826.32 1279
5827.04 1141
5827.76 1204
5828.48 1161
5829.21 1200
5829.93 1131
5830.65 1097
5831.37 1035
5832.09 1110
5832.81 1091
5833.53 1155
5834.25 1118
5834.97 1081
5835.69 1030
5836.41 1020
5837.13 1059
5837.85 1084
5838.57 1094
5839.30 1056
5840.02 1088
5840.74 1116
5841.46 1114
5842.18 1113
5842.90 1111
5843.62 1185
5844.34 1140
5845.07 1138
5845.79 1100
5846.51 1010
5847.23 959
5847.95 979
5848.67 945
5849.39 967
5850.12 1032
5850.84 972
5851.56 940
5852.28 901
5853.00 931
5853.73 973
5854.45 933
5855.17 895
5855.89 988
5856.61 980
5857.34 896
5858.06 1035
5858.78 990
5859.50 947
5860.23 961
5860.95 1011
5861.67 1008
5862.39 964
5863.11 909
5863.84 861
5864.56 952
5865.28 848
5866.01 941
5866.73 1008
5867.45 961
5868.17 940
5868.90 932
5869.62 905
5870.34 872
5871.07 852
5871.79 927
5872.51 958
5873.23 925
5873.96 925
5874.68 985
5875.40 972
5876.13 948
5876.85 929
5877.57 992
5878.30 980
5879.02 937
5879.74 982
5880.47 937
5881.19 1020
5881.92 1022
5882.64 1102
5883.36 995
5884.09 846
5884.81 912
5885.53 903
5886.26 903
5886.98 964
5887.71 978
5888.43 924
5889.15 896
5889.88 930
5890.60 978
5891.33 1012
5892.05 952
5892.78 995
5893.50 1029
5894.23 1014
5894.95 858
5895.67 883
5896.40 851
5897.12 881
5897.85 921
5898.57 925
5899.30 920
5900.02 912
5900.75 948
5901.47 1000
5902.20 931
5902.92 960
5903.65 993
5904.37 967
5905.10 985
5905.82 997
5906.55 931
5907.27 922
5908.00 952
5908.72 983
5909.45 983
5910.17 991
5910.90 988
5911.62 1002
5912.35 1013
5913.08 976
5913.80 1005
5914.53 1055
5915.25 1025
5915.98 988
5916.70 992
5917.43 897
5918.16 953
5918.88 915
5919.61 955
5920.33 1000
5921.06 1080
5921.79 1108
5922.51 991
5923.24 990
5923.97 965
5924.69 973
5925.42 1008
5926.14 1035
5926.87 1147
5927.60 1021
5928.32 954
5929.05 1040
5929.78 1062
5930.50 988
5931.23 1020
5931.96 1002
5932.68 1072
5933.41 1111
5934.14 1215
5934.86 1106
5935.59 1081
5936.32 1059
5937.05 1143
5937.77 1143
5938.50 1185
5939.23 1221
5939.95 1192
5940.68 1315
5941.41 1426
5942.14 1342
5942.86 1335
5943.59 1280
5944.32 1284
5945.05 1335
5945.77 1389
5946.50 1367
5947.23 1428
5947.96 1421
5948.68 1540
5949.41 1489
5950.14 1452
5950.87 1497
5951.60 1537
5952.32 1587
5953.05 1647
5953.78 1751
5954.51 1749
5955.24 1788
5955.96 1828
5956.69 1825
5957.42 1853
5958.15 1917
5958.88 1867
5959.61 1799
5960.33 1832
5961.06 1821
5961.79 1881
5962.52 1807
5963.25 1863
5963.98 1979
5964.71 1795
5965.44 2038
5966.16 2134
5966.89 2079
5967.62 2076
5968.35 2165
5969.08 2419
5969.81 2606
5970.54 2821
5971.27 2920
5972.00 3007
5972.73 3063
5973.46 2730
5974.18 2829
5974.91 2709
5975.64 2631
5976.37 2526
5977.10 2402
5977.83 2271
5978.56 2218
5979.29 2389
5980.02 2229
5980.75 2232
5981.48 2364
5982.21 2398
5982.94 2308
5983.67 2498
5984.40 2497
5985.13 2736
5985.86 2701
5986.59 2741
5987.32 2691
5988.05 2723
5988.78 2855
5989.51 2856
5990.24 2705
5990.97 2807
5991.70 2790
5992.43 2589
5993.16 2648
5993.89 2597
5994.62 2750
5995.35 2807
5996.09 2777
5996.82 3086
5997.55 2949
5998.28 2873
5999.01 2896
5999.74 3021
6000.47 3025
6001.20 3047
6001.93 3149
6002.66 3001
6003.39 3087
6004.13 3087
6004.86 3220
6005.59 3079
6006.32 2975
6007.05 2884
6007.78 3000
6008.51 3045
6009.25 2932
6009.98 3014
6010.71 3205
6011.44 3181
6012.17 3418
6012.90 3918
6013.64 4347
6014.37 5061
6015.10 6046
6015.83 7080
6016.56 8371
6017.29 9028
6018.03 9610
6018.76 10039
6019.49 10105
6020.22 9984
6020.96 9140
6021.69 8216
6022.42 7039
6023.15 6042
6023.88 5106
6024.62 4478
6025.35 3934
6026.08 3392
6026.81 2967
6027.55 2535
6028.28 2538
6029.01 2475
6029.75 2230
6030.48 2084
6031.21 2186
6031.94 2067
6032.68 2051
6033.41 1988
6034.14 1910
6034.88 1965
6035.61 2075
6036.34 2051
6037.07 1895
6037.81 1864
6038.54 1847
6039.27 1902
6040.01 1822
6040.74 1780
6041.47 1774
6042.21 1776
6042.94 1796
6043.68 1900
6044.41 1963
6045.14 1967
6045.88 2078
6046.61 2030
6047.34 2051
6048.08 1934
6048.81 1940
6049.55 2121
6050.28 2138
6051.01 2218
6051.75 2253
6052.48 2216
6053.22 2504
6053.95 2318
6054.68 2402
6055.42 2649
6056.15 2833
6056.89 3065
6057.62 3113
6058.36 3127
6059.09 2950
6059.83 2933
6060.56 2677
6061.29 2610
6062.03 2552
6062.76 2397
6063.50 2283
6064.23 2273
6064.97 2376
6065.70 2254
6066.44 2149
6067.17 2121
6067.91 2167
6068.64 2171
6069.38 2123
6070.11 2089
6070.85 2188
6071.58 2063
6072.32 1993
6073.06 2109
6073.79 2110
6074.53 1993
6075.26 1848
6076.00 1864
6076.73 1832
6077.47 1839
6078.20 1841
6078.94 1677
6079.68 1699
6080.41 1803
6081.15 1735
6081.88 1638
6082.62 1769
6083.35 1835
6084.09 1767
6084.83 1786
6085.56 1700
6086.30 1635
6087.04 1621
6087.77 1632
6088.51 1624
6089.24 1686
6089.98 1692
6090.72 1628
6091.45 1651
6092.19 1576
6092.93 1565
6093.66 1592
6094.40 1589
6095.14 1594
6095.87 1597
6096.61 1601
6097.35 1579
6098.08 1553
6098.82 1547
6099.56 1582
6100.29 1536
6101.03 1597
6101.77 1389
6102.51 1425
6103.24 1513
6103.98 1443
6104.72 1428
6105.46 1408
6106.19 1372
6106.93 1342
6107.67 1361
6108.41 1329
6109.14 1370
6109.88 1402
6110.62 1526
6111.36 1473
6112.09 1483
6112.83 1411
6113.57 1385
6114.31 1417
6115.04 1448
6115.78 1427
6116.52 1518
6117.26 1423
6118.00 1428
6118.73 1445
6119.47 1550
6120.21 1482
6120.95 1483
6121.69 1490
6122.43 1522
6123.16 1441
6123.90 1470
6124.64 1541
6125.38 1509
6126.12 1518
6126.86 1508
6127.60 1530
6128.33 1555
6129.07 1575
6129.81 1627
6130.55 1591
6131.29 1504
6132.03 1585
6132.77 1602
6133.51 1625
6134.25 1550
6134.98 1518
6135.72 1611
6136.46 1646
6137.20 1613
6137.94 1586
6138.68 1572
6139.42 1700
6140.16 1699
6140.90 1734
6141.64 1615
6142.38 1647
6143.12 1594
6143.86 1653
6144.60 1628
6145.34 1555
6146.08 1691
6146.82 1728
6147.56 1651
6148.30 1625
6149.04 1718
6149.78 1559
6150.52 1669
6151.26 1657
6152.00 1622
6152.74 1755
6153.48 1732
6154.22 1725
6154.96 1800
6155.70 1747
6156.44 1765
6157.18 1753
6157.92 1793
6158.66 1803
6159.40 1736
6160.14 1903
6160.88 1794
6161.62 1800
6162.36 1921
6163.10 1847
6163.85 1838
6164.59 1922
6165.33 1866
6166.07 1834
6166.81 2006
6167.55 2255
6168.29 2285
6169.03 2484
6169.77 2370
6170.51 2600
6171.26 2662
6172.00 2785
6172.74 2852
6173.48 2780
6174.22 2860
6174.96 2894
6175.70 2687
6176.45 2680
6177.19 2668
6177.93 2547
6178.67 2460
6179.41 2483
6180.16 2582
6180.90 2461
6181.64 2484
6182.38 2381
6183.12 2430
6183.87 2490
6184.61 2564
6185.35 2501
6186.09 2533
6186.83 2702
6187.58 2648
6188.32 2672
6189.06 2540
6189.80 2554
6190.55 2683
6191.29 2579
6192.03 2731
6192.77 2854
6193.52 2737
6194.26 2906
6195.00 2995
6195.74 3118
6196.49 3188
6197.23 3328
6197.97 3441
6198.72 3615
6199.46 3607
6200.20 3588
6200.94 3499
6201.69 3602
6202.43 3440
6203.17 3378
6203.92 3461
6204.66 3300
6205.40 3471
6206.15 3416
6206.89 3763
6207.63 4194
6208.38 4748
6209.12 5584
6209.87 6949
6210.61 8344
6211.35 10572
6212.10 13043
6212.84 15311
6213.58 17408
6214.33 18244
6215.07 18612
6215.82 17763
6216.56 16634
6217.30 15111
6218.05 12498
6218.79 10433
6219.54 8673
6220.28 7142
6221.02 5784
6221.77 4837
6222.51 4175
6223.26 3776
6224.00 3344
6224.75 3272
6225.49 3366
6226.24 3110
6226.98 3001
6227.73 2956
6228.47 3028
6229.21 3024
6229.96 3124
6230.70 3068
6231.45 2804
6232.19 2570
6232.94 2455
6233.68 2387
6234.43 2213
6235.17 1996
6235.92 1930
6236.67 1801
6237.41 1912
6238.16 1763
6238.90 1779
6239.65 1996
6240.39 1917
6241.14 1981
6241.88 2059
6242.63 2199
6243.37 2236
6244.12 2078
6244.87 2165
6245.61 2073
6246.36 2163
6247.10 2429
6247.85 2492
6248.59 2528
6249.34 2636
6250.09 2763
6250.83 3188
6251.58 3366
6252.33 3457
6253.07 3732
6253.82 4077
6254.56 4078
6255.31 3893
6256.06 3544
6256.80 3181
6257.55 2754
6258.30 2619
6259.04 2604
6259.79 2587
6260.54 2517
6261.28 2495
6262.03 2411
6262.78 2280
6263.52 2365
6264.27 2310
6265.02 2325
6265.76 2212
6266.51 2343
6267.26 2416
6268.01 2344
6268.75 2294
6269.50 2343
6270.25 2258
6270.99 2458
6271.74 2468
6272.49 2335
6273.24 2246
6273.98 2286
6274.73 2372
6275.48 2430
6276.23 2316
6276.97 2191
6277.72 2206
6278.47 2391
6279.22 2387
6279.96 2428
6280.71 2449
6281.46 2451
6282.21 2442
6282.96 2407
6283.70 2332
6284.45 2322
6285.20 2261
6285.95 2113
6286.70 2020
6287.45 1969
6288.19 2065
6288.94 2037
6289.69 1961
6290.44 2013
6291.19 2114
6291.94 2217
6292.68 2088
6293.43 2117
6294.18 1999
6294.93 2085
6295.68 2017
6296.43 1929
6297.18 1760
6297.93 1733
6298.67 1664
6299.42 1738
6300.17 1771
6300.92 1653
6301.67 1682
6302.42 1652
6303.17 1627
6303.92 1698
6304.67 1665
6305.42 1645
6306.17 1693
6306.92 1660
6307.67 1646
6308.41 1795
6309.16 1660
6309.91 1724
6310.66 1759
6311.41 1676
6312.16 1597
6312.91 1631
6313.66 1552
6314.41 1709
6315.16 1732
6315.91 1735
6316.66 1822
6317.41 1759
6318.16 1774
6318.91 1672
6319.66 1765
6320.41 1795
6321.16 1728
6321.91 1764
6322.66 1745
6323.41 1773
6324.16 1703
6324.92 1807
6325.67 1806
6326.42 1694
6327.17 1581
6327.92 1496
6328.67 1487
6329.42 1498
6330.17 1454
6330.92 1486
6331.67 1517
6332.42 1499
6333.17 1454
6333.92 1468
6334.68 1429
6335.43 1470
6336.18 1428
6336.93 1457
6337.68 1353
6338.43 1402
6339.18 1306
6339.93 1242
6340.69 1273
6341.44 1371
6342.19 1359
6342.94 1332
6343.69 1278
6344.44 1276
6345.20 1326
6345.95 1303
6346.70 1549
6347.45 1542
6348.20 1451
6348.95 1355
6349.71 1395
6350.46 1340
6351.21 1386
6351.96 1408
6352.71 1528
6353.47 1454
6354.22 1482
6354.97 1496
6355.72 1560
6356.48 1532
6357.23 1533
6357.98 1767
6358.73 1829
6359.49 1777
6360.24 1669
6360.99 1503
6361.74 1495
6362.50 1463
6363.25 1465
6364.00 1471
6364.76 1449
6365.51 1429
6366.26 1337
6367.01 1429
6367.77 1436
6368.52 1358
6369.27 1377
6370.03 1363
6370.78 1423
6371.53 1411
6372.29 1356
6373.04 1400
6373.79 1283
6374.55 1234
6375.30 1280
6376.05 1277
6376.81 1292
6377.56 1392
6378.31 1390
6379.07 1382
6379.82 1388
6380.58 1259
6381.33 1238
6382.08 1240
6382.84 1258
6383.59 1356
6384.35 1232
6385.10 1310
6385.85 1341
6386.61 1276
6387.36 1310
6388.12 1339
6388.87 1251
6389.62 1346
6390.38 1358
6391.13 1267
6391.89 1251
6392.64 1286
6393.40 1341
6394.15 1350
6394.91 1336
6395.66 1307
6396.42 1377
6397.17 1327
6397.93 1238
6398.68 1274
6399.44 1206
6400.19 1261
6400.95 1336
6401.70 1371
6402.46 1190
6403.21 1214
6403.97 1185
6404.72 1211
6405.48 1202
6406.23 1239
6406.99 1165
6407.74 1134
6408.50 1215
6409.25 1241
6410.01 1226
6410.76 1171
6411.52 1207
6412.28 1267
6413.03 1272
6413.79 1260
6414.54 1338
6415.30 1340
6416.05 1392
6416.81 1226
6417.57 1153
6418.32 1121
6419.08 1146
6419.83 1121
6420.59 1159
6421.35 1176
6422.10 1138
6422.86 1139
6423.62 1190
6424.37 1152
6425.13 1205
6425.89 1118
6426.64 1138
6427.40 1144
6428.15 1144
6428.91 1134
6429.67 1254
6430.42 1275
6431.18 1153
6431.94 1127
6432.70 1175
6433.45 1146
6434.21 1153
6434.97 1208
6435.72 1207
6436.48 1139
6437.24 1160
6437.99 1216
6438.75 1231
6439.51 1197
6440.27 1011
6441.02 1106
6441.78 1210
6442.54 1181
6443.30 1206
6444.05 1163
6444.81 1206
6445.57 1191
6446.33 1198
6447.08 1201
6447.84 1248
6448.60 1260
6449.36 1303
6450.12 1278
6450.87 1149
6451.63 1256
6452.39 1230
6453.15 1178
6453.91 1163
6454.66 1185
6455.42 1282
6456.18 1223
6456.94 1190
6457.70 1323
6458.46 1330
6459.21 1324
6459.97 1224
6460.73 1265
6461.49 1413
6462.25 1359
6463.01 1371
6463.77 1435
6464.52 1415
6465.28 1401
6466.04 1337
6466.80 1350
6467.56 1421
6468.32 1353
6469.08 1346
6469.84 1305
6470.60 1420
6471.36 1409
6472.11 1419
6472.87 1374
6473.63 1448
6474.39 1442
6475.15 1431
6475.91 1472
6476.67 1478
6477.43 1574
6478.19 1526
6478.95 1544
6479.71 1497
6480.47 1534
6481.23 1456
6481.99 1683
6482.75 1635
6483.51 1627
6484.27 1680
6485.03 1602
6485.79 1609
6486.55 1640
6487.31 1623
6488.07 1659
6488.83 1676
6489.59 1812
6490.35 1751
6491.11 1742
6491.87 1874
6492.63 1956
6493.39 2016
6494.15 1806
6494.91 1838
6495.67 1983
6496.43 2020
6497.19 2296
6497.95 2279
6498.71 2425
6499.48 2465
6500.24 2399
6501.00 2477
6501.76 2347
6502.52 2439
6503.28 2272
6504.04 2369
6504.80 2387
6505.56 2358
6506.32 2406
6507.09 2467
6507.85 2471
6508.61 2573
6509.37 2600
6510.13 2624
6510.89 2644
6511.65 2653
6512.42 2751
6513.18 2927
6513.94 3059
6514.70 2955
6515.46 2901
6516.22 2986
6516.99 3052
6517.75 3048
6518.51 3084
6519.27 3021
6520.03 3023
6520.80 2888
6521.56 2989
6522.32 3276
6523.08 3350
6523.84 3358
6524.61 3456
6525.37 3416
6526.13 3522
6526.89 3841
6527.66 3973
6528.42 3943
6529.18 4206
6529.94 4834
6530.71 5123
6531.47 5438
6532.23 5646
6533.00 5989
6533.76 6072
6534.52 6066
6535.28 6144
6536.05 6260
6536.81 6602
6537.57 7102
6538.34 8173
6539.10 9712
6539.86 11983
6540.63 13110
6541.39 14619
6542.15 15250
6542.92 14871
6543.68 14361
6544.44 12698
6545.21 10709
6545.97 8968
6546.73 7332
6547.50 6089
6548.26 5082
6549.02 4411
6549.79 3839
6550.55 3477
6551.31 3178
6552.08 2996
6552.84 2810
6553.61 2889
6554.37 2787
6555.13 2645
6555.90 2710
6556.66 2704
6557.43 2683
6558.19 2583
6558.96 2468
6559.72 2454
6560.48 2437
6561.25 2318
6562.01 2379
6562.78 2363
6563.54 2363
6564.31 2394
6565.07 2335
6565.84 2398
6566.60 2516
6567.37 2503
6568.13 2555
6568.90 2733
6569.66 2757
6570.43 2841
6571.19 2767
6571.96 2805
6572.72 2725
6573.49 2743
6574.25 2674
6575.02 2752
6575.78 2698
6576.55 2892
6577.31 2976
6578.08 3134
6578.84 3412
6579.61 3405
6580.37 3504
6581.14 3493
6581.91 3522
6582.67 3547
6583.44 3596
6584.20 3583
6584.97 3696
6585.73 3576
6586.50 3646
6587.27 3698
6588.03 3486
6588.80 3250
6589.56 3265
6590.33 3096
6591.10 3118
6591.86 3103
6592.63 3084
6593.39 3158
6594.16 3298
6594.93 3396
6595.69 3486
6596.46 3885
6597.23 4489
6597.99 4819
6598.76 5228
6599.53 5289
6600.29 5476
6601.06 5508
6601.83 5213
6602.59 4762
6603.36 4649
6604.13 4077
6604.89 3702
6605.66 3449
6606.43 3270
6607.20 3044
6607.96 2812
6608.73 2643
6609.50 2530
6610.26 2455
6611.03 2392
6611.80 2557
6612.57 2530
6613.33 2419
6614.10 2303
6614.87 2293
6615.64 2314
6616.40 2376
6617.17 2280
6617.94 2140
6618.71 2178
6619.48 2231
6620.24 2205
6621.01 2219
6621.78 2178
6622.55 2134
6623.32 2100
6624.08 2169
6624.85 2111
6625.62 2205
6626.39 2112
6627.16 2035
6627.92 2086
6628.69 1942
6629.46 1987
6630.23 2018
6631.00 2092
6631.77 1968
6632.54 1981
6633.30 2013
6634.07 2026
6634.84 1892
6635.61 2145
6636.38 2379
6637.15 2643
6637.92 2666
6638.69 2697
6639.45 2732
6640.22 2760
6640.99 2738
6641.76 2643
6642.53 2596
6643.30 2336
6644.07 2334
6644.84 2311
6645.61 2123
6646.38 1958
6647.15 1866
6647.92 2073
6648.69 1948
6649.46 1814
6650.22 1858
6650.99 1843
6651.76 1866
6652.53 1856
6653.30 1888
6654.07 1927
6654.84 1985
6655.61 1951
6656.38 1920
6657.15 2030
6657.92 1975
6658.69 1958
6659.46 1942
6660.23 2003
6661.00 2058
6661.77 2122
6662.54 1964
6663.31 1894
6664.09 1866
6664.86 1785
6665.63 1820
6666.40 1775
6667.17 1834
6667.94 1704
6668.71 1696
6669.48 1766
6670.25 1749
6671.02 1745
6671.79 1819
6672.56 1814
6673.33 1837
6674.10 1865
6674.88 1847
6675.65 1871
6676.42 1857
6677.19 1815
6677.96 1807
6678.73 1960
6679.50 1772
6680.27 1743
6681.05 1810
6681.82 1777
6682.59 1811
6683.36 1800
6684.13 1846
6684.90 1915
6685.67 1896
6686.45 2033
6687.22 2181
6687.99 2209
6688.76 2233
6689.53 2388
6690.31 2554
6691.08 2551
6691.85 2425
6692.62 2432
6693.39 2224
6694.17 2148
6694.94 1933
6695.71 1824
6696.48 1767
6697.25 1832
6698.03 1650
6698.80 1633
6699.57 1694
6700.34 1679
6701.12 1581
6701.89 1715
6702.66 1704
6703.43 1628
6704.21 1638
6704.98 1555
6705.75 1630
6706.53 1630
6707.30 1575
6708.07 1593
6708.84 1564
6709.62 1548
6710.39 1689
6711.16 1706
6711.94 1668
6712.71 1591
6713.48 1607
6714.26 1582
6715.03 1647
6715.80 1521
6716.58 1562
6717.35 1499
6718.12 1487
6718.90 1564
6719.67 1425
6720.45 1422
6721.22 1457
6721.99 1379
6722.77 1428
6723.54 1440
6724.31 1525
6725.09 1529
6725.86 1544
6726.64 1538
6727.41 1530
6728.18 1484
6728.96 1491
6729.73 1560
6730.51 1513
6731.28 1502
6732.06 1387
6732.83 1375
6733.60 1436
6734.38 1445
6735.15 1556
6735.93 1574
6736.70 1540
6737.48 1595
6738.25 1636
6739.03 1577
6739.80 1627
6740.58 1552
6741.35 1590
6742.13 1536
6742.90 1522
6743.68 1646
6744.45 1769
6745.23 1475
6746.00 1502
6746.78 1464
6747.55 1549
6748.33 1470
6749.10 1472
6749.88 1609
6750.65 1651
6751.43 1657
6752.20 1776
6752.98 1771
6753.75 1641
6754.53 1941
6755.31 1961
6756.08 2075
6756.86 2244
6757.63 2245
6758.41 2236
6759.19 2159
6759.96 2161
6760.74 1968
6761.51 1707
6762.29 1701
6763.07 1608
6763.84 1605
6764.62 1648
6765.39 1682
6766.17 1582
6766.95 1480
6767.72 1460
6768.50 1464
6769.28 1595
6770.05 1571
6770.83 1628
6771.61 1462
6772.38 1385
6773.16 1524
6773.94 1555
6774.71 1496
6775.49 1362
6776.27 1276
6777.04 1407
6777.82 1442
6778.60 1398
6779.37 1434
6780.15 1470
6780.93 1424
6781.71 1415
6782.48 1413
6783.26 1429
6784.04 1350
6784.81 1307
6785.59 1445
6786.37 1510
6787.15 1367
6787.92 1374
6788.70 1346
6789.48 1367
6790.26 1341
6791.04 1284
6791.81 1315
6792.59 1354
6793.37 1362
6794.15 1306
6794.92 1183
6795.70 1205
6796.48 1292
6797.26 1291
6798.04 1265
6798.81 1286
6799.59 1248
6800.37 1186
6801.15 1211
6801.93 1302
6802.71 1361
6803.48 1250
6804.26 1381
6805.04 1344
6805.82 1272
6806.60 1303
6807.38 1341
6808.16 1359
6808.94 1388
6809.71 1412
6810.49 1399
6811.27 1419
6812.05 1328
6812.83 1349
6813.61 1238
6814.39 1254
6815.17 1380
6815.95 1320
6816.73 1313
6817.50 1217
6818.28 1318
6819.06 1287
6819.84 1278
6820.62 1314
6821.40 1296
6822.18 1251
6822.96 1270
6823.74 1255
6824.52 1370
6825.30 1373
6826.08 1344
6826.86 1288
6827.64 1360
6828.42 1344
6829.20 1306
6829.98 1292
6830.76 1283
6831.54 1275
6832.32 1156
6833.10 1266
6833.88 1334
6834.66 1413
6835.44 1383
6836.22 1368
6837.00 1310
6837.78 1301
6838.56 1277
6839.34 1397
6840.12 1406
6840.90 1315
6841.68 1348
6842.46 1323
6843.24 1277
6844.03 1346
6844.81 1340
6845.59 1340
6846.37 1344
6847.15 1270
6847.93 1298
6848.71 1330
6849.49 1367
6850.27 1426
6851.05 1465
6851.84 1640
6852.62 1884
6853.40 2196
6854.18 2594
6854.96 2744
6855.74 3086
6856.52 3337
6857.30 3247
6858.09 3060
6858.87 2790
6859.65 2631
6860.43 2304
6861.21 2115
6861.99 1956
6862.78 1761
6863.56 1743
6864.34 1750
6865.12 1551
6865.90 1470
6866.69 1436
6867.47 1409
6868.25 1386
6869.03 1439
6869.82 1409
6870.60 1466
6871.38 1469
6872.16 1492
6872.94 1518
6873.73 1549
6874.51 1550
6875.29 1482
6876.07 1409
6876.86 1459
6877.64 1475
6878.42 1376
6879.21 1332
6879.99 1509
6880.77 1483
6881.55 1592
6882.34 1570
6883.12 1581
6883.90 1446
6884.69 1621
6885.47 1725
6886.25 1689
6887.04 1801
6887.82 1711
6888.60 1788
6889.39 1952
6890.17 2216
6890.95 2557
6891.74 2791
6892.52 2895
6893.30 2992
6894.09 3084
6894.87 2953
6895.65 2738
6896.44 2508
6897.22 2202
6898.01 2100
6898.79 1989
6899.57 1979
6900.36 1857
6901.14 1854
6901.93 1878
6902.71 1837
6903.49 1774
6904.28 1793
6905.06 1672
6905.85 1831
6906.63 1830
6907.42 1770
6908.20 1799
6908.98 1739
6909.77 1795
6910.55 1794
6911.34 1796
6912.12 1828
6912.91 1889
6913.69 1711
6914.48 1687
6915.26 1640
6916.05 1552
6916.83 1644
6917.62 1730
6918.40 1686
6919.19 1612
6919.97 1592
6920.76 1721
6921.54 1610
6922.33 1595
6923.11 1575
6923.90 1582
6924.68 1527
6925.47 1633
6926.25 1730
6927.04 1697
6927.82 1700
6928.61 1709
6929.40 1787
6930.18 1802
6930.97 1767
6931.75 1773
6932.54 1715
6933.32 1695
6934.11 1679
6934.90 1662
6935.68 1761
6936.47 1754
6937.25 1853
6938.04 1990
6938.83 1938
6939.61 2019
6940.40 1962
6941.19 1872
6941.97 1919
6942.76 1952
6943.54 1851
6944.33 1957
6945.12 2027
6945.90 1997
6946.69 2054
6947.48 2031
6948.26 2050
6949.05 2045
6949.84 2227
6950.62 2235
6951.41 2105
6952.20 2195
6952.99 2184
6953.77 2100
6954.56 2045
6955.35 2175
6956.13 2080
6956.92 2201
6957.71 2072
6958.50 2158
6959.28 2257
6960.07 2371
6960.86 2448
6961.64 2553
6962.43 2459
6963.22 2450
6964.01 2528
6964.80 2528
6965.58 2560
6966.37 2519
6967.16 2534
6967.95 2496
6968.73 2469
6969.52 2428
6970.31 2507
6971.10 2671
6971.89 2665
6972.67 2805
6973.46 2874
6974.25 2954
6975.04 2877
6975.83 2956
6976.62 3024
6977.40 3057
6978.19 3031
6978.98 3035
6979.77 2982
6980.56 3194
6981.35 3095
6982.13 3159
6982.92 3287
6983.71 3448
6984.50 3449
6985.29 3723
6986.08 4256
6986.87 4817
6987.66 5868
6988.45 6732
6989.23 8153
6990.02 9347
6990.81 10403
6991.60 10498
6992.39 10443
6993.18 10147
6993.97 8769
6994.76 7877
6995.55 6992
6996.34 5854
6997.13 5263
6997.92 4694
6998.71 4341
6999.50 4433
7000.29 4613
7001.07 5148
7001.86 5891
7002.65 6888
7003.44 7725
7004.23 8956
7005.02 9753
7005.81 10195
7006.60 9952
7007.39 9367
7008.18 8606
7008.97 7198
7009.76 6170
7010.55 5331
7011.34 4473
7012.14 3862
7012.93 3359
7013.72 3177
7014.51 2966
7015.30 2820
7016.09 2747
7016.88 2801
7017.67 2855
7018.46 2834
7019.25 2945
7020.04 2728
7020.83 2606
7021.62 2522
7022.41 2509
7023.20 2358
7024.00 2255
7024.79 2327
7025.58 2230
7026.37 2149
7027.16 2272
7027.95 2291
7028.74 2248
7029.53 2263
7030.32 2305
7031.12 2275
7031.91 2343
7032.70 2291
7033.49 2239
7034.28 2191
7035.07 2147
7035.87 2184
7036.66 2116
7037.45 2003
7038.24 2044
7039.03 1945
7039.82 1998
7040.62 2005
7041.41 2095
7042.20 2180
7042.99 2224
7043.78 2201
7044.58 2373
7045.37 2423
7046.16 2421
7046.95 2328
7047.75 2197
7048.54 2137
7049.33 2187
7050.12 2279
7050.92 2368
7051.71 2266
7052.50 2275
7053.29 2306
7054.09 2435
7054.88 2613
7055.67 2676
7056.46 2510
7057.26 2508
7058.05 2388
7058.84 2302
7059.64 2188
7060.43 2104
7061.22 2016
7062.02 2033
7062.81 2128
7063.60 2100
7064.39 2006
7065.19 2155
7065.98 2094
7066.77 2109
7067.57 2049
7068.36 2105
7069.16 2065
7069.95 1990
7070.74 2091
7071.54 1975
7072.33 1955
7073.12 2071
7073.92 2082
7074.71 2006
7075.51 2002
7076.30 1946
7077.09 1967
7077.89 2009
7078.68 1846
7079.48 1821
7080.27 1868
7081.06 1859
7081.86 1821
7082.65 1812
7083.45 1803
7084.24 1754
7085.04 1775
7085.83 1838
7086.62 1874
7087.42 1866
7088.21 1815
7089.01 1902
7089.80 1960
7090.60 2062
7091.39 2155
7092.19 2365
7092.98 2368
7093.78 2554
7094.57 2479
7095.37 2329
7096.16 2226
7096.96 2097
7097.75 2028
7098.55 1949
7099.34 1792
7100.14 1588
7100.93 1531
7101.73 1557
7102.52 1417
7103.32 1436
7104.11 1366
7104.91 1417
7105.71 1405
7106.50 1455
7107.30 1416
7108.09 1321
7108.89 1412
7109.68 1274
7110.48 1243
7111.28 1254
7112.07 1219
7112.87 1233
7113.66 1218
7114.46 1230
7115.26 1224
7116.05 1215
7116.85 1112
7117.65 1171
7118.44 1205
7119.24 1190
7120.03 1132
7120.83 1176
7121.63 1305
7122.42 1233
7123.22 1216
7124.02 1125
7124.81 1132
7125.61 1191
7126.41 1186
7127.20 1142
7128.00 1236
7128.80 1287
7129.59 1238
7130.39 1207
7131.19 1210
7131.99 1213
7132.78 1282
7133.58 1356
7134.38 1272
7135.17 1232
7135.97 1293
7136.77 1346
7137.57 1325
7138.36 1128
7139.16 1261
7139.96 1255
7140.76 1260
7141.55 1222
7142.35 1168
7143.15 1215
7143.95 1182
7144.74 1208
7145.54 1173
7146.34 1140
7147.14 1246
7147.94 1292
7148.73 1267
7149.53 1277
7150.33 1323
7151.13 1310
7151.93 1296
7152.72 1268
7153.52 1201
7154.32 1169
7155.12 1083
7155.92 1138
7156.72 1096
7157.51 1071
7158.31 1122
7159.11 1077
7159.91 1122
7160.71 1181
7161.51 1061
7162.31 1133
7163.11 1082
7163.90 1085
7164.70 1142
7165.50 1178
7166.30 1132
7167.10 1167
7167.90 1201
7168.70 1092
7169.50 1011
7170.30 1037
7171.10 1112
7171.90 1076
7172.69 1096
7173.49 1170
7174.29 1167
7175.09 1123
7175.89 1133
7176.69 1090
7177.49 1126
7178.29 1095
7179.09 1113
7179.89 1038
7180.69 1009
7181.49 997
7182.29 1072
7183.09 1109
7183.89 1104
7184.69 1122
7185.49 1167
7186.29 1313
7187.09 1257
7187.89 1307
7188.69 1357
7189.49 1241
7190.29 1279
7191.09 1216
7191.89 1079
7192.69 1134
7193.49 1041
7194.29 1048
7195.09 992
7195.89 996
7196.70 987
7197.50 902
7198.30 921
7199.10 945
7199.90 986
7200.70 979
7201.50 999
7202.30 954
7203.10 932
7203.90 987
7204.70 958
7205.51 969
7206.31 954
7207.11 983
7207.91 1013
7208.71 989
7209.51 973
7210.31 1003
7211.12 903
7211.92 890
7212.72 947
7213.52 928
7214.32 993
7215.12 951
7215.92 907
7216.73 950
7217.53 933
7218.33 939
7219.13 888
7219.93 902
7220.74 914
7221.54 878
7222.34 955
7223.14 1020
7223.94 1019
7224.75 929
7225.55 984
7226.35 927
7227.15 976
7227.96 902
7228.76 956
7229.56 977
7230.36 855
7231.17 848
7231.97 851
7232.77 894
7233.57 908
7234.38 1009
7235.18 828
7235.98 848
7236.79 878
7237.59 926
7238.39 915
7239.19 987
7240.00 993
7240.80 1046
7241.60 1072
7242.41 1048
7243.21 1086
7244.01 1069
7244.82 1078
7245.62 1097
7246.42 1216
7247.23 1206
7248.03 1198
7248.83 1066
7249.64 1112
7250.44 1195
7251.25 1083
7252.05 1079
7252.85 1111
7253.66 1098
7254.46 1116
7255.27 1032
7256.07 1056
7256.87 1196
7257.68 1198
7258.48 1080
7259.29 1093
7260.09 1071
7260.89 1144
7261.70 1212
7262.50 1170
7263.31 1109
7264.11 1096
7264.92 1112
7265.72 1159
7266.53 1147
7267.33 1202
7268.13 1278
7268.94 1297
7269.74 1240
7270.55 1277
7271.35 1247
7272.16 1314
7272.96 1338
7273.77 1418
7274.57 1449
7275.38 1444
7276.18 1479
7276.99 1487
7277.79 1449
7278.60 1465
7279.40 1410
7280.21 1430
7281.01 1503
7281.82 1565
7282.63 1498
7283.43 1567
7284.24 1607
7285.04 1747
7285.85 2062
7286.65 2481
7287.46 3017
7288.27 3593
7289.07 3791
7289.88 4156
7290.68 4494
7291.49 4260
7292.29 4073
7293.10 3632
7293.91 3234
7294.71 2744
7295.52 2459
7296.33 2235
7297.13 2048
7297.94 1915
7298.74 1835
7299.55 1678
7300.36 1616
7301.16 1527
7301.97 1529
7302.78 1622
7303.58 1555
7304.39 1544
7305.20 1639
7306.00 1628
7306.81 1639
7307.62 1639
7308.42 1578
7309.23 1598
7310.04 1661
7310.84 1654
7311.65 1738
7312.46 1793
7313.27 1922
7314.07 1971
7314.88 2100
7315.69 2034
7316.50 2155
7317.30 2111
7318.11 2158
7318.92 2216
7319.72 2103
7320.53 2058
7321.34 2070
7322.15 2479
7322.96 2606
7323.76 2878
7324.57 3236
7325.38 3559
7326.19 3790
7326.99 3682
7327.80 3554
7328.61 3308
7329.42 3256
7330.23 2964
7331.03 2622
7331.84 2273
7332.65 2138
7333.46 1951
7334.27 1726
7335.08 1752
7335.88 1619
7336.69 1602
7337.50 1513
7338.31 1503
7339.12 1474
7339.93 1522
7340.74 1619
7341.54 1609
7342.35 1633
7343.16 1550
7343.97 1619
7344.78 1689
7345.59 1566
7346.40 1608
7347.21 1455
7348.02 1546
7348.82 1583
7349.63 1544
7350.44 1477
7351.25 1551
7352.06 1505
7352.87 1532
7353.68 1514
7354.49 1535
7355.30 1524
7356.11 1552
7356.92 1497
7357.73 1446
7358.54 1465
7359.35 1446
7360.16 1424
7360.97 1408
7361.78 1510
7362.59 1473
7363.40 1481
7364.21 1572
7365.02 1609
7365.83 1639
7366.64 1588
7367.45 1627
7368.26 1638
7369.07 1707
7369.88 1646
7370.69 1651
7371.50 1494
7372.31 1522
7373.12 1487
7373.93 1506
7374.74 1628
7375.55 1590
7376.36 1626
7377.17 1633
7377.98 1625
7378.79 1571
7379.60 1646
7380.42 1634
7381.23 1717
7382.04 1820
7382.85 2004
7383.66 2220
7384.47 2404
7385.28 2700
7386.09 2790
7386.90 2913
7387.71 2887
7388.53 2854
7389.34 2653
7390.15 2478
7390.96 2276
7391.77 2116
7392.58 1960
7393.39 1720
7394.21 1615
7395.02 1569
7395.83 1500
7396.64 1509
7397.45 1464
7398.27 1426
7399.08 1398
7399.89 1426
7400.70 1456
7401.51 1461
7402.33 1609
7403.14 1750
7403.95 1902
7404.76 1953
7405.57 2098
7406.39 2246
7407.20 2325
7408.01 2315
7408.82 2142
7409.64 2077
7410.45 2015
7411.26 1827
7412.07 1831
7412.89 1830
7413.70 1775
7414.51 1602
7415.32 1550
7416.14 1443
7416.95 1382
7417.76 1287
7418.58 1297
7419.39 1323
7420.20 1217
7421.02 1171
7421.83 1180
7422.64 1206
7423.45 1177
7424.27 1135
7425.08 1162
7425.89 1166
7426.71 1163
7427.52 1128
7428.33 1145
7429.15 1107
7429.96 1142
7430.78 1153
7431.59 1072
7432.40 1153
7433.22 1105
7434.03 1109
7434.84 1131
7435.66 1033
7436.47 1068
7437.29 1092
7438.10 1132
7438.91 1111
7439.73 1075
7440.54 1095
7441.36 1123
7442.17 1136
7442.99 1118
7443.80 1105
7444.61 1070
7445.43 1109
7446.24 1155
7447.06 1157
7447.87 1114
7448.69 1017
7449.50 1122
7450.32 1142
7451.13 1106
7451.95 1056
7452.76 1033
7453.58 1013
7454.39 1079
7455.21 995
7456.02 1019
7456.84 1048
7457.65 1050
7458.47 980
7459.28 1010
7460.10 1047
7460.91 1148
7461.73 1070
7462.54 1008
7463.36 973
7464.17 995
7464.99 1001
7465.80 1041
7466.62 1025
7467.44 992
7468.25 977
7469.07 978
7469.88 1118
7470.70 999
7471.51 1005
7472.33 1032
7473.15 1108
7473.96 1104
7474.78 1034
7475.59 1073
7476.41 1170
7477.23 1058
7478.04 1005
7478.86 1014
7479.67 950
7480.49 986
7481.31 955
7482.12 929
7482.94 912
7483.76 854
7484.57 932
7485.39 946
7486.21 871
7487.02 926
7487.84 932
7488.66 941
7489.47 926
7490.29 926
7491.11 890
7491.92 816
7492.74 856
7493.56 967
7494.38 928
7495.19 910
7496.01 895
7496.83 868
7497.64 881
7498.46 932
7499.28 878
7500.10 877
7500.91 876
7501.73 878
7502.55 871
7503.37 886
7504.18 932
7505.00 899
7505.82 803
7506.64 834
7507.46 777
7508.27 799
7509.09 895
7509.91 825
7510.73 925
7511.55 886
7512.36 804
7513.18 902
7514.00 841
7514.82 764
7515.64 857
7516.45 833
7517.27 914
7518.09 851
7518.91 853
7519.73 877
7520.55 870
7521.37 807
7522.18 784
7523.00 830
7523.82 896
7524.64 867
7525.46 923
7526.28 871
7527.10 748
7527.92 795
7528.74 824
7529.55 858
7530.37 803
7531.19 810
7532.01 871
7532.83 826
7533.65 755
7534.47 834
7535.29 840
7536.11 791
7536.93 863
7537.75 861
7538.57 905
7539.39 844
7540.21 917
7541.03 848
7541.84 833
7542.66 840
7543.48 827
7544.30 809
7545.12 829
7545.94 738
7546.76 783
7547.58 829
7548.40 859
7549.22 939
7550.04 856
7550.86 838
7551.68 863
7552.51 942
7553.33 835
7554.15 857
7554.97 862
7555.79 809
7556.61 822
7557.43 827
7558.25 889
7559.07 779
7559.89 799
7560.71 885
7561.53 826
7562.35 836
7563.17 851
7563.99 856
7564.81 845
7565.64 777
7566.46 813
7567.28 877
7568.10 843
7568.92 891
7569.74 858
7570.56 826
7571.38 800
7572.21 829
7573.03 800
7573.85 865
7574.67 790
7575.49 853
7576.31 801
7577.13 881
7577.96 839
7578.78 850
7579.60 870
7580.42 819
7581.24 813
7582.07 781
7582.89 779
7583.71 788
7584.53 812
7585.35 808
7586.18 782
7587.00 771
7587.82 768
7588.64 868
7589.46 856
7590.29 923
7591.11 891
7591.93 902
7592.75 903
7593.58 999
7594.40 1064
7595.22 1011
7596.04 994
7596.87 975
7597.69 980
7598.51 879
7599.34 888
7600.16 883
7600.98 932
7601.80 919
7602.63 910
7603.45 873
7604.27 875
7605.10 973
7605.92 1050
7606.74 1016
7607.57 1127
7608.39 1248
7609.21 1239
7610.04 1268
7610.86 1350
7611.68 1281
7612.51 1212
7613.33 1154
7614.15 1162
7614.98 1100
7615.80 1044
7616.62 1079
7617.45 1088
7618.27 999
7619.10 1019
7619.92 1108
7620.74 1019
7621.57 1144
7622.39 1213
7623.22 1194
7624.04 1089
7624.86 1057
7625.69 1083
7626.51 1047
7627.34 1062
7628.16 1049
7628.99 1033
7629.81 1020
7630.64 1026
7631.46 1038
7632.28 1067
7633.11 1100
7633.93 1111
7634.76 1224
7635.58 1254
7636.41 1285
7637.23 1379
7638.06 1450
7638.88 1470
7639.71 1379
7640.53 1313
7641.36 1280
7642.18 1199
7643.01 1058
7643.83 1014
7644.66 919
7645.48 924
7646.31 837
7647.14 883
7647.96 882
7648.79 865
7649.61 885
7650.44 897
7651.26 823
7652.09 812
7652.91 830
7653.74 812
7654.57 830
7655.39 808
7656.22 799
7657.04 799
7657.87 831
7658.70 776
7659.52 780
7660.35 795
7661.17 759
7662.00 789
7662.83 801
7663.65 757
7664.48 802
7665.31 751
7666.13 767
7666.96 754
7667.79 806
7668.61 848
7669.44 778
7670.27 809
7671.09 823
7671.92 830
7672.75 799
7673.57 797
7674.40 767
7675.23 769
7676.05 721
7676.88 781
7677.71 786
7678.53 771
7679.36 780
7680.19 764
7681.02 698
7681.84 754
7682.67 802
7683.50 724
7684.33 703
7685.15 694
7685.98 708
7686.81 735
7687.64 745
7688.46 756
7689.29 840
7690.12 740
7690.95 725
7691.77 715
7692.60 710
7693.43 751
7694.26 787
7695.09 808
7695.91 771
7696.74 743
7697.57 838
7698.40 767
7699.23 757
7700.06 800
7700.88 776
7701.71 750
7702.54 742
7703.37 764
7704.20 804
7705.03 877
7705.85 791
7706.68 750
7707.51 751
7708.34 774
7709.17 776
7710.00 743
7710.83 772
7711.66 763
7712.48 814
7713.31 686
7714.14 765
7714.97 734
7715.80 753
7716.63 789
7717.46 785
7718.29 798
7719.12 760
7719.95 727
7720.78 733
7721.61 729
7722.44 741
7723.27 696
7724.09 723
7724.92 778
7725.75 797
7726.58 697
7727.41 733
7728.24 680
7729.07 725
7729.90 732
7730.73 795
7731.56 776
7732.39 735
7733.22 757
7734.05 795
7734.88 696
7735.71 739
7736.54 763
7737.37 747
7738.20 734
7739.03 787
7739.86 801
7740.70 768
7741.53 736
7742.36 701
7743.19 732
7744.02 698
7744.85 726
7745.68 764
7746.51 768
7747.34 746
7748.17 794
7749.00 780
7749.83 950
7750.66 1027
7751.50 1159
7752.33 1133
7753.16 1250
7753.99 1346
7754.82 1257
7755.65 1211
7756.48 1199
7757.31 1093
7758.15 1020
7758.98 964
7759.81 877
7760.64 913
7761.47 822
7762.30 858
7763.13 914
7763.97 879
7764.80 897
7765.63 785
7766.46 766
7767.29 760
7768.13 692
7768.96 763
7769.79 734
7770.62 759
7771.45 712
7772.29 782
7773.12 795
7773.95 721
7774.78 754
7775.62 754
7776.45 712
7777.28 715
7778.11 759
7778.95 716
7779.78 744
7780.61 675
7781.44 792
7782.28 845
7783.11 736
7783.94 723
7784.77 640
7785.61 769
7786.44 739
7787.27 645
7788.11 658
7788.94 694
7789.77 770
7790.61 856
7791.44 792
7792.27 706
7793.10 779
7793.94 859
7794.77 814
7795.60 754
7796.44 855
7797.27 823
7798.11 770
7798.94 668
7799.77 716
7800.61 760
7801.44 802
7802.27 807
7803.11 869
7803.94 823
7804.78 799
7805.61 826
7806.44 778
7807.28 832
7808.11 785
7808.95 774
7809.78 829
7810.61 835
7811.45 945
7812.28 884
7813.12 982
7813.95 954
7814.79 929
7815.62 916
7816.45 911
7817.29 981
7818.12 1041
7818.96 1123
7819.79 1158
7820.63 1140
7821.46 1175
7822.30 1247
7823.13 1191
7823.97 1174
7824.80 1221
7825.64 1078
7826.47 1089
7827.31 1038
7828.14 976
7828.98 1023
7829.81 1061
7830.65 1063
7831.48 1078
7832.32 1057
7833.15 1183
7833.99 1062
7834.83 1079
7835.66 1064
7836.50 1134
7837.33 1098
7838.17 1166
7839.00 1049
7839.84 1069
7840.68 1056
7841.51 1129
7842.35 1080
7843.18 941
7844.02 970
7844.86 955
7845.69 952
7846.53 931
7847.36 1006
7848.20 934
7849.04 986
7849.87 924
7850.71 912
7851.55 883
7852.38 924
7853.22 958
7854.05 902
7854.89 904
7855.73 823
7856.56 884
7857.40 803
7858.24 808
7859.08 893
7859.91 841
7860.75 917
7861.59 928
7862.42 879
7863.26 799
7864.10 832
7864.93 894
7865.77 895
7866.61 901
7867.45 832
7868.28 860
7869.12 803
7869.96 791
7870.80 752
7871.63 790
7872.47 836
7873.31 824
7874.15 876
7874.98 924
7875.82 912
7876.66 858
7877.50 827
7878.33 870
7879.17 910
7880.01 957
7880.85 957
7881.69 984
7882.52 945
7883.36 984
7884.20 999
7885.04 1006
7885.88 935
7886.71 949
7887.55 1036
7888.39 1004
7889.23 900
7890.07 896
7890.91 958
7891.75 981
7892.58 918
7893.42 949
7894.26 934
7895.10 950
7895.94 927
7896.78 1008
7897.62 941
7898.46 875
7899.29 1001
7900.13 964
7900.97 928
7901.81 948
7902.65 913
7903.49 980
7904.33 917
7905.17 956
7906.01 937
7906.85 976
7907.69 976
7908.53 922
7909.37 930
7910.21 864
7911.04 910
7911.88 867
7912.72 882
7913.56 840
7914.40 824
7915.24 827
7916.08 831
7916.92 811
7917.76 927
7918.60 930
7919.44 994
7920.28 1101
7921.12 1179
7921.96 1240
7922.80 1360
7923.64 1395
7924.48 1363
7925.32 1255
7926.16 1331
7927.01 1175
7927.85 1080
7928.69 1067
7929.53 1033
7930.37 973
7931.21 945
7932.05 872
7932.89 840
7933.73 800
7934.57 741
7935.41 775
7936.25 797
7937.09 830
7937.93 853
7938.78 725
7939.62 722
7940.46 756
7941.30 791
7942.14 761
7942.98 735
7943.82 739
7944.66 721
7945.51 789
7946.35 747
7947.19 832
7948.03 777
7948.87 836
7949.71 870
7950.56 841
7951.40 921
7952.24 856
7953.08 838
7953.92 786
7954.76 850
7955.61 814
7956.45 812
7957.29 814
7958.13 845
7958.97 878
7959.82 887
7960.66 857
7961.50 903
7962.34 928
7963.19 802
7964.03 830
7964.87 829
7965.71 814
7966.56 823
7967.40 819
7968.24 861
7969.08 787
7969.93 874
7970.77 839
7971.61 830
7972.45 843
7973.30 923
7974.14 908
7974.98 830
7975.83 847
7976.67 825
7977.51 890
7978.36 905
7979.20 799
7980.04 803
7980.89 818
7981.73 768
7982.57 762
7983.42 805
7984.26 673
7985.10 637
7985.95 718
7986.79 724
7987.63 740
7988.48 737
7989.32 707
7990.16 786
7991.01 692
7991.85 714
7992.70 728
7993.54 738
7994.38 652
7995.23 732
7996.07 639
7996.92 682
7997.76 670
7998.60 645
7999.45 671
8000.29 636
8001.14 708
8001.98 692
8002.83 655
8003.67 661
8004.52 646
8005.36 653
8006.20 700
8007.05 714
8007.89 645
8008.74 638
8009.58 647
8010.43 685
8011.27 658
8012.12 639
8012.96 647
8013.81 673
8014.65 656
8015.50 628
8016.34 672
8017.19 681
8018.03 673
8018.88 648
8019.72 607
8020.57 651
8021.42 608
8022.26 621
8023.11 648
8023.95 643
8024.80 607
8025.64 606
8026.49 648
8027.33 664
8028.18 663
8029.03 589
8029.87 591
8030.72 611
8031.56 622
8032.41 651
8033.26 588
8034.10 694
8034.95 597
8035.79 566
8036.64 629
8037.49 612
8038.33 609
8039.18 585
8040.03 605
8040.87 603
8041.72 589
8042.57 610
8043.41 603
8044.26 623
8045.11 661
8045.95 652
8046.80 674
8047.65 650
8048.49 666
8049.34 653
8050.19 629
8051.03 581
8051.88 607
8052.73 668
8053.58 625
8054.42 630
8055.27 628
8056.12 596
8056.96 590
8057.81 652
8058.66 651
8059.51 664
8060.35 574
8061.20 601
8062.05 562
8062.90 580
8063.74 661
8064.59 668
8065.44 627
8066.29 642
8067.14 602
8067.98 582
8068.83 613
8069.68 566
8070.53 611
8071.38 674
8072.22 645
8073.07 618
8073.92 582
8074.77 565
8075.62 553
8076.46 520
8077.31 602
8078.16 607
8079.01 544
8079.86 625
8080.71 628
8081.56 599
8082.40 563
8083.25 589
8084.10 600
8084.95 555
8085.80 571
8086.65 546
8087.50 645
8088.35 602
8089.19 581
8090.04 628
8090.89 601
8091.74 617
8092.59 604
8093.44 601
8094.29 565
8095.14 551
8095.99 616
8096.84 626
8097.69 595
8098.54 588
8099.39 544
8100.24 591
8101.09 626
8101.94 611
8102.79 626
8103.63 616
8104.48 631
8105.33 626
8106.18 585
8107.03 578
8107.88 605
8108.73 633
8109.58 654
8110.43 634
8111.28 593
8112.14 560
8112.99 597
8113.84 613
8114.69 587
8115.54 579
8116.39 602
8117.24 600
8118.09 628
8118.94 595
8119.79 571
8120.64 626
8121.49 598
8122.34 565
8123.19 629
8124.04 654
8124.89 717
8125.74 647
8126.60 663
8127.45 688
8128.30 689
8129.15 696
8130.00 686
8130.85 652
8131.70 640
8132.55 611
8133.40 660
8134.26 594
8135.11 653
8135.96 640
8136.81 612
8137.66 667
8138.51 635
8139.37 689
8140.22 742
8141.07 679
8141.92 647
8142.77 713
8143.62 746
8144.48 666
8145.33 700
8146.18 675
8147.03 707
8147.88 673
8148.74 664
8149.59 703
8150.44 670
8151.29 640
8152.15 709
8153.00 659
8153.85 678
8154.70 682
8155.56 642
8156.41 709
8157.26 669
8158.11 760
8158.97 874
8159.82 898
8160.67 819
8161.52 857
8162.38 875
8163.23 835
8164.08 782
8164.94 758
8165.79 726
8166.64 680
8167.49 648
8168.35 623
8169.20 711
8170.05 720
8170.91 667
8171.76 607
8172.61 671
8173.47 659
8174.32 702
8175.17 643
8176.03 688
8176.88 697
8177.74 700
8178.59 687
8179.44 647
8180.30 599
8181.15 634
8182.00 654
8182.86 587
8183.71 585
8184.57 583
8185.42 612
8186.27 659
8187.13 591
8187.98 598
8188.84 603
8189.69 522
8190.55 555
8191.40 558
8192.25 545
8193.11 562
8193.96 566
8194.82 526
8195.67 585
8196.53 560
8197.38 530
8198.24 585
8199.09 570
8199.95 555
8200.80 608
8201.66 637
8202.51 584
8203.37 559
8204.22 595
8205.08 580
8205.93 550
8206.79 545
8207.64 560
8208.50 527
8209.35 557
8210.21 599
8211.06 590
8211.92 636
8212.77 627
8213.63 641
8214.48 615
8215.34 628
8216.20 605
8217.05 629
8217.91 608
8218.76 536
8219.62 525
8220.48 602
8221.33 643
8222.19 604
8223.04 591
8223.90 629
8224.76 701
8225.61 645
8226.47 714
8227.32 743
8228.18 726
8229.04 735
8229.89 780
8230.75 718
8231.61 768
8232.46 663
8233.32 649
8234.18 697
8235.03 708
8235.89 653
8236.75 631
8237.60 601
8238.46 640
8239.32 621
8240.17 629
8241.03 607
8241.89 640
8242.74 629
8243.60 614
8244.46 625
8245.32 664
8246.17 599
8247.03 619
8247.89 592
8248.74 619
8249.60 625
8250.46 591
8251.32 604
8252.17 599
8253.03 590
8253.89 526
8254.75 559
8255.60 580
8256.46 616
8257.32 617
8258.18 578
8259.04 630
8259.89 609
8260.75 630
8261.61 637
8262.47 587
8263.33 570
8264.18 519
8265.04 529
8265.90 568
8266.76 580
8267.62 585
8268.48 570
8269.33 555
8270.19 581
8271.05 545
8271.91 583
8272.77 517
8273.63 558
8274.49 577
8275.34 549
8276.20 527
8277.06 536
8277.92 595
8278.78 631
8279.64 596
8280.50 525
8281.36 518
8282.22 590
8283.08 495
8283.93 612
8284.79 617
8285.65 539
8286.51 569
8287.37 613
8288.23 642
8289.09 621
8289.95 559
8290.81 559
8291.67 594
8292.53 627
8293.39 585
8294.25 680
8295.11 637
8295.97 591
8296.83 543
8297.69 525
8298.55 614
8299.41 634
8300.27 684
8301.13 665
8301.99 605
8302.85 586
8303.71 602
8304.57 635
8305.43 651
8306.29 571
8307.15 597
8308.01 672
8308.87 695
8309.73 712
8310.59 641
8311.45 574
8312.31 593
8313.17 584
8314.03 619
8314.90 623
8315.76 600
8316.62 637
8317.48 590
8318.34 594
8319.20 617
8320.06 632
8320.92 637
8321.78 673
8322.64 668
8323.51 665
8324.37 664
8325.23 666
8326.09 636
8326.95 554
8327.81 585
8328.67 622
8329.54 559
8330.40 588
8331.26 592
8332.12 588
8332.98 639
8333.84 619
8334.71 600
8335.57 599
8336.43 560
8337.29 534
8338.15 571
8339.02 586
8339.88 594
8340.74 647
8341.60 639
8342.46 603
8343.33 561
8344.19 572
8345.05 638
8345.91 637
8346.78 647
8347.64 580
8348.50 643
8349.36 633
8350.23 609
8351.09 607
8351.95 671
8352.81 642
8353.68 613
8354.54 640
8355.40 615
8356.27 638
8357.13 655
8357.99 608
8358.86 682
8359.72 696
8360.58 619
8361.44 639
8362.31 692
8363.17 675
8364.03 702
8364.90 694
8365.76 672
8366.63 655
8367.49 693
8368.35 692
8369.22 649
8370.08 623
8370.94 636
8371.81 678
8372.67 712
8373.53 694
8374.40 688
8375.26 658
8376.13 744
8376.99 734
8377.85 712
8378.72 719
8379.58 737
8380.45 701
8381.31 693
8382.18 779
8383.04 789
8383.90 756
8384.77 723
8385.63 759
8386.50 754
8387.36 776
8388.23 795
8389.09 766
8389.96 816
8390.82 807
8391.69 842
8392.55 863
8393.42 822
8394.28 830
8395.15 841
8396.01 777
8396.88 821
8397.74 770
8398.61 850
8399.47 847
8400.34 826
8401.20 801
8402.07 809
8402.93 868
8403.80 912
8404.66 855
8405.53 894
8406.39 898
8407.26 959
8408.12 899
8408.99 849
8409.86 879
8410.72 924
8411.59 955
8412.45 825
8413.32 900
8414.19 915
8415.05 993
8415.92 977
8416.78 936
8417.65 1025
8418.52 1038
8419.38 1024
8420.25 1082
8421.11 995
8421.98 1033
8422.85 1088
8423.71 1111
8424.58 1075
8425.45 1052
8426.31 1065
8427.18 1120
8428.05 1108
8428.91 1121
8429.78 1209
8430.65 1222
8431.51 1242
8432.38 1226
8433.25 1239
8434.11 1298
8434.98 1362
8435.85 1351
8436.72 1319
8437.58 1250
8438.45 1344
8439.32 1353
8440.18 1378
8441.05 1463
8441.92 1422
8442.79 1475
8443.65 1524
8444.52 1563
8445.39 1670
8446.26 1700
8447.12 1816
8447.99 1941
8448.86 1851
8449.73 1931
8450.60 1882
8451.46 1898
8452.33 1954
8453.20 1843
8454.07 1842
8454.94 1929
8455.80 1959
8456.67 2065
8457.54 2134
8458.41 2434
8459.28 2830
8460.14 3357
8461.01 3720
8461.88 3951
8462.75 4167
8463.62 4341
8464.49 4242
8465.36 3890
8466.22 3409
8467.09 3185
8467.96 2961
8468.83 2709
8469.70 2581
8470.57 2614
8471.44 2718
8472.31 3080
8473.17 3831
8474.04 4877
8474.91 5811
8475.78 6621
8476.65 7060
8477.52 7042
8478.39 6560
8479.26 5606
8480.13 4875
8481.00 4074
8481.87 3410
8482.74 2914
8483.61 2550
8484.48 2244
8485.34 1887
8486.21 1809
8487.08 1712
8487.95 1489
8488.82 1474
8489.69 1481
8490.56 1470
8491.43 1404
8492.30 1521
8493.17 1416
8494.04 1379
8494.91 1406
8495.78 1356
8496.65 1337
8497.52 1283
8498.39 1235
8499.26 1118
8500.13 1265
8501.01 1275
8501.88 1367
8502.75 1360
8503.62 1345
8504.49 1250
8505.36 1356
8506.23 1277
8507.10 1157
8507.97 1202
8508.84 1258
8509.71 1205
8510.58 1218
8511.45 1308
8512.32 1294
8513.20 1453
8514.07 1535
8514.94 1526
8515.81 1423
8516.68 1414
8517.55 1458
8518.42 1339
8519.29 1308
8520.17 1265
8521.04 1264
8521.91 1146
8522.78 1189
8523.65 1162
8524.52 1195
8525.39 1188
8526.27 1162
8527.14 1323
8528.01 1355
8528.88 1231
8529.75 1249
8530.63 1281
8531.50 1290
8532.37 1294
8533.24 1352
8534.11 1437
8534.99 1429
8535.86 1330
8536.73 1419
8537.60 1492
8538.47 1424
8539.35 1408
8540.22 1433
8541.09 1426
8541.96 1403
8542.84 1398
8543.71 1383
8544.58 1341
8545.46 1340
8546.33 1391
8547.20 1292
8548.07 1387
8548.95 1375
8549.82 1340
8550.69 1255
8551.57 1246
8552.44 1318
8553.31 1354
8554.18 1425
8555.06 1379
8555.93 1435
8556.80 1437
8557.68 1329
8558.55 1333
8559.42 1380
8560.30 1453
8561.17 1436
8562.04 1448
8562.92 1347
8563.79 1347
8564.67 1264
8565.54 1187
8566.41 1179
8567.29 1119
8568.16 1069
8569.03 1012
8569.91 963
8570.78 1007
8571.66 996
8572.53 985
8573.40 957
8574.28 1021
8575.15 912
8576.03 923
8576.90 889
8577.78 984
8578.65 970
8579.52 941
8580.40 923
8581.27 955
8582.15 893
8583.02 852
8583.90 823
8584.77 865
8585.65 871
8586.52 820
8587.40 886
8588.27 884
8589.15 904
8590.02 846
8590.90 902
8591.77 885
8592.65 876
8593.52 897
8594.40 855
8595.27 845
8596.15 890
8597.02 854
8597.90 938
8598.77 879
8599.65 862
8600.52 836
8601.40 929
8602.28 830
8603.15 808
8604.03 809
8604.90 846
8605.78 881
8606.65 847
8607.53 875
8608.41 887
8609.28 916
8610.16 881
8611.03 911
8611.91 864
8612.79 841
8613.66 909
8614.54 894
8615.41 844
8616.29 910
8617.17 849
8618.04 864
8618.92 948
8619.80 867
8620.67 912
8621.55 898
8622.43 818
8623.30 899
8624.18 828
8625.06 910
8625.93 914
8626.81 864
8627.69 906
8628.56 963
8629.44 979
8630.32 984
8631.20 867
8632.07 897
8632.95 945
8633.83 967
8634.70 1010
8635.58 923
8636.46 937
8637.34 929
8638.21 965
8639.09 939
8639.97 932
8640.85 918
8641.72 911
8642.60 939
8643.48 962
8644.36 968
8645.23 1000
8646.11 955
8646.99 953
8647.87 1002
8648.75 1016
8649.62 1127
8650.50 1182
8651.38 1066
8652.26 1089
8653.14 1077
8654.01 1048
8654.89 985
8655.77 1033
8656.65 1077
8657.53 1104
8658.41 1104
8659.29 1076
8660.16 1065
8661.04 1067
8661.92 1116
8662.80 1038
8663.68 1133
8664.56 1087
8665.44 1099
8666.31 1049
8667.19 1023
8668.07 1072
8668.95 1102
8669.83 1016
8670.71 1031
8671.59 1012
8672.47 1042
8673.35 1094
8674.23 1159
8675.11 1180
8675.99 1291
8676.86 1416
8677.74 1502
8678.62 1555
8679.50 1602
8680.38 1852
8681.26 1776
8682.14 1843
8683.02 1799
8683.90 1757
8684.78 1602
8685.66 1516
8686.54 1439
8687.42 1230
8688.30 1309
8689.18 1267
8690.06 1270
8690.94 1282
8691.82 1217
8692.70 1293
8693.58 1412
8694.46 1667
8695.34 1908
8696.22 2216
8697.10 2493
8697.98 2791
8698.86 2989
8699.74 3097
8700.62 2998
8701.51 2712
8702.39 2438
8703.27 2076
8704.15 1953
8705.03 1729
8705.91 1469
8706.79 1311
8707.67 1198
8708.55 1182
8709.43 1017
8710.31 1068
8711.20 1040
8712.08 961
8712.96 943
8713.84 922
8714.72 930
8715.60 915
8716.48 946
8717.36 913
8718.25 932
8719.13 902
8720.01 871
8720.89 789
8721.77 828
8722.65 825
8723.54 778
8724.42 776
8725.30 786
8726.18 912
8727.06 874
8727.95 850
8728.83 787
8729.71 884
8730.59 878
8731.47 858
8732.36 849
8733.24 813
8734.12 899
8735.00 954
8735.89 1006
8736.77 1038
8737.65 1026
8738.53 958
8739.42 956
8740.30 879
8741.18 898
8742.06 859
8742.95 866
8743.83 789
8744.71 791
8745.59 808
8746.48 874
8747.36 803
8748.24 855
8749.13 849
8750.01 840
8750.89 893
8751.78 919
8752.66 934
8753.54 892
8754.43 831
8755.31 896
8756.19 899
8757.08 899
8757.96 936
8758.84 977
8759.73 905
8760.61 911
8761.49 997
8762.38 1068
8763.26 1095
8764.15 1074
8765.03 1104
8765.91 1130
8766.80 1113
8767.68 1140
8768.57 1063
8769.45 995
8770.33 949
8771.22 966
8772.10 922
8772.99 919
8773.87 914
8774.75 961
8775.64 954
8776.52 932
8777.41 902
8778.29 888
8779.18 904
8780.06 956
8780.95 909
8781.83 855
8782.72 842
8783.60 803
8784.49 771
8785.37 801
8786.26 790
8787.14 831
8788.03 835
8788.91 784
8789.80 748
8790.68 791
8791.57 748
8792.45 787
8793.34 829
8794.22 846
8795.11 888
8795.99 973
8796.88 938
8797.76 999
8798.65 1015
8799.53 1025
8800.42 1032
8801.31 969
8802.19 945
8803.08 883
8803.96 862
8804.85 816
8805.74 852
8806.62 799
8807.51 821
8808.39 826
8809.28 722
8810.17 767
8811.05 774
8811.94 737
8812.82 782
8813.71 774
8814.60 789
8815.48 762
8816.37 724
8817.26 681
8818.14 656
8819.03 661
8819.92 656
8820.80 650
8821.69 679
8822.58 655
8823.46 610
8824.35 634
8825.24 637
8826.12 642
8827.01 690
8827.90 735
8828.78 668
8829.67 730
8830.56 685
8831.45 731
8832.33 803
8833.22 669
8834.11 668
8835.00 734
8835.88 712
8836.77 718
8837.66 712
8838.55 691
8839.43 681
8840.32 625
8841.21 655
8842.10 650
8842.98 662
8843.87 679
8844.76 662
8845.65 626
8846.54 597
8847.42 591
8848.31 569
8849.20 638
8850.09 648
8850.98 614
8851.86 592
8852.75 639
8853.64 614
8854.53 622
8855.42 567
8856.31 642
8857.19 603
8858.08 624
8858.97 581
8859.86 632
8860.75 589
8861.64 576
8862.53 588
8863.42 641
8864.30 575
8865.19 608
8866.08 651
8866.97 562
8867.86 577
8868.75 591
8869.64 528
8870.53 565
8871.42 546
8872.31 567
8873.20 554
8874.08 568
8874.97 630
8875.86 616
8876.75 590
8877.64 567
8878.53 500
8879.42 570
8880.31 559
8881.20 594
8882.09 582
8882.98 584
8883.87 601
8884.76 561
8885.65 470
8886.54 544
8887.43 581
8888.32 552
8889.21 497
8890.10 549
8890.99 564
8891.88 556
8892.77 487
8893.66 505
8894.55 588
8895.44 564
8896.33 528
8897.22 537
8898.11 568
8899.00 510
8899.90 544
8900.79 589
8901.68 598
8902.57 534
8903.46 498
8904.35 544
8905.24 521
8906.13 529
8907.02 514
8907.91 542
8908.80 546
8909.70 524
8910.59 503
8911.48 520
8912.37 480
8913.26 476
8914.15 532
8915.04 527
8915.93 529
8916.83 602
8917.72 544
8918.61 509
8919.50 600
8920.39 574
8921.28 526
8922.18 521
8923.07 485
8923.96 468
8924.85 455
8925.74 500
8926.64 491
8927.53 493
8928.42 498
8929.31 464
8930.20 516
8931.10 562
8931.99 540
8932.88 541
8933.77 510
8934.67 471
8935.56 460
8936.45 484
8937.34 493
8938.24 476
8939.13 534
8940.02 505
8940.91 465
8941.81 439
8942.70 431
8943.59 471
8944.49 465
8945.38 434
8946.27 493
8947.16 515
8948.06 493
8948.95 485
8949.84 479
8950.74 422
8951.63 472
8952.52 482
8953.42 453
8954.31 453
8955.20 423
8956.10 461
8956.99 467
8957.88 473
8958.78 460
8959.67 495
8960.56 467
8961.46 456
8962.35 463
8963.25 436
8964.14 445
8965.03 482
8965.93 502
8966.82 463
8967.72 447
8968.61 513
8969.50 491
8970.40 567
8971.29 527
8972.19 480
8973.08 512
8973.98 497
8974.87 516
8975.76 539
8976.66 490
8977.55 491
8978.45 458
8979.34 467
8980.24 493
8981.13 462
8982.03 467
8982.92 466
8983.82 527
8984.71 489
8985.61 496
8986.50 426
8987.40 491
8988.29 510
8989.19 479
8990.08 474
8990.98 399
8991.87 460
8992.77 428
8993.66 440
8994.56 430
8995.45 471
8996.35 489
8997.24 422
8998.14 462
8999.04 424
8999.93 443
9000.83 435
9001.72 427
9002.62 438
9003.51 443
9004.41 479
9005.31 449
9006.20 442
9007.10 486
9007.99 443
9008.89 451
9009.79 460
9010.68 430
9011.58 493
9012.48 443
9013.37 440
9014.27 470
9015.16 442
9016.06 396
9016.96 428
9017.85 454
9018.75 441
9019.65 407
9020.54 449
9021.44 432
9022.34 479
9023.23 412
9024.13 459
9025.03 406
9025.93 386
9026.82 409
9027.72 393
9028.62 461
9029.51 438
9030.41 463
9031.31 416
9032.21 373
9033.10 429
9034.00 486
9034.90 386
9035.79 422
9036.69 488
9037.59 410
9038.49 395
9039.38 427
9040.28 450
9041.18 409
9042.08 440
9042.98 442
9043.87 403
9044.77 422
9045.67 411
9046.57 459
9047.47 433
9048.36 413
9049.26 449
9050.16 439
9051.06 488
9051.96 441
9052.85 464
9053.75 433
9054.65 453
9055.55 423
9056.45 370
9057.35 401
9058.25 384
9059.14 425
9060.04 483
9060.94 482
9061.84 485
9062.74 491
9063.64 494
9064.54 474
9065.44 459
9066.33 390
9067.23 449
9068.13 415
9069.03 394
9069.93 428
9070.83 368
9071.73 413
9072.63 484
9073.53 449
9074.43 482
9075.33 424
9076.23 398
9077.13 420
9078.03 417
9078.92 416
9079.82 467
9080.72 439
9081.62 440
9082.52 412
9083.42 386
9084.32 427
9085.22 418
9086.12 396
9087.02 408
9087.92 386
9088.82 415
9089.72 490
9090.62 483
9091.52 412
9092.42 436
9093.32 473
9094.22 417
9095.12 396
9096.03 399
9096.93 471
9097.83 417
9098.73 461
9099.63 474
9100.53 449
9101.43 412
9102.33 425
9103.23 405
9104.13 406
9105.03 438
9105.93 407
9106.83 436
9107.74 417
9108.64 432
9109.54 451
9110.44 380
9111.34 440
9112.24 447
9113.14 394
9114.04 446
9114.94 503
9115.85 406
9116.75 465
9117.65 398
9118.55 438
9119.45 411
9120.35 423
9121.26 424
9122.16 393
9123.06 372
9123.96 428
9124.86 409
9125.77 392
9126.67 402
9127.57 394
9128.47 419
9129.37 400
9130.28 435
9131.18 402
9132.08 437
9132.98 436
9133.88 388
9134.79 408
9135.69 377
9136.59 372
9137.49 379
9138.40 407
9139.30 430
9140.20 356
9141.10 335
9142.01 373
9142.91 396
9143.81 413
9144.72 407
9145.62 391
9146.52 402
9147.42 423
9148.33 422
9149.23 401
9150.13 448
9151.04 450
9151.94 440
9152.84 426
9153.75 436
9154.65 420
9155.55 425
9156.46 401
9157.36 361
9158.26 417
9159.17 418
9160.07 422
9160.97 377
9161.88 411
9162.78 417
9163.69 450
9164.59 425
9165.49 392
9166.40 376
9167.30 422
9168.21 441
9169.11 401
9170.01 377
9170.92 333
9171.82 378
9172.73 407
9173.63 415
9174.53 393
9175.44 377
9176.34 409
9177.25 487
9178.15 440
9179.06 404
9179.96 354
9180.87 354
9181.77 452
9182.68 424
9183.58 416
9184.49 418
9185.39 426
9186.30 435
9187.20 394
9188.11 411
9189.01 370
9189.92 370
9190.82 447
9191.73 405
9192.63 400
9193.54 469
9194.44 448
9195.35 407
9196.25 426
9197.16 448
9198.06 402
9198.97 369
9199.87 365
9200.78 434
9201.69 414
9202.59 397
9203.50 439
9204.40 394
9205.31 418
9206.21 448
9207.12 466
9208.03 474
9208.93 452
9209.84 469
9210.74 476
9211.65 469
9212.56 434
9213.46 425
9214.37 371
9215.28 377
9216.18 418
9217.09 434
9218.00 426
9218.90 421
9219.81 433
9220.72 510
9221.62 455
9222.53 462
9223.44 483
9224.34 462
9225.25 454
9226.16 491
9227.06 473
9227.97 407
9228.88 481
9229.78 461
9230.69 421
9231.60 424
9232.51 460
9233.41 448
9234.32 450
9235.23 424
9236.13 419
9237.04 369
9237.95 382
9238.86 393
9239.76 380
9240.67 406
9241.58 369
9242.49 440
9243.39 432
9244.30 408
9245.21 416
9246.12 394
9247.03 408
9247.93 364
9248.84 371
9249.75 374
9250.66 388
9251.57 417
9252.47 466
9253.38 407
9254.29 345
9255.20 399
9256.11 437
9257.02 417
9257.92 372
9258.83 367
9259.74 417
9260.65 391
9261.56 382
9262.47 375
9263.38 374
9264.28 398
9265.19 386
9266.10 360
9267.01 372
9267.92 431
9268.83 434
9269.74 443
9270.65 382
9271.56 399
9272.47 355
9273.37 328
9274.28 376
9275.19 424
9276.10 380
9277.01 381
9277.92 408
9278.83 416
9279.74 408
9280.65 416
9281.56 393
9282.47 401
9283.38 422
9284.29 433
9285.20 410
9286.11 394
9287.02 403
9287.93 383
9288.84 398
9289.75 412
9290.66 399
9291.57 404
9292.48 415
9293.39 349
9294.30 382
9295.21 390
9296.12 469
9297.03 472
9297.94 452
9298.85 459
9299.76 439
9300.67 410
9301.58 404
9302.49 395
9303.40 325
9304.31 423
9305.23 381
9306.14 396
9307.05 425
9307.96 431
9308.87 482
9309.78 408
9310.69 422
9311.60 477
9312.51 495
9313.42 480
9314.34 497
9315.25 478
9316.16 450
9317.07 509
9317.98 489
9318.89 459
9319.80 478
9320.72 438
9321.63 475
9322.54 452
9323.45 373
9324.36 394
9325.27 392
9326.19 419
9327.10 456
9328.01 415
9328.92 458
9329.83 426
9330.74 439
9331.66 442
9332.57 403
9333.48 423
9334.39 448
9335.31 438
9336.22 421
9337.13 477
9338.04 449
9338.96 436
9339.87 432
9340.78 411
9341.69 422
9342.61 455
9343.52 397
9344.43 391
9345.34 402
9346.26 388
9347.17 440
9348.08 397
9348.99 392
9349.91 403
9350.82 430
9351.73 434
9352.65 441
9353.56 417
9354.47 418
9355.39 429
9356.30 410
9357.21 422
9358.13 395
9359.04 374
9359.95 422
9360.87 419
9361.78 401
9362.69 437
9363.61 425
9364.52 431
9365.43 417
9366.35 374
9367.26 421
9368.18 444
9369.09 439
9370.00 430
9370.92 439
9371.83 416
9372.75 409
9373.66 409
9374.57 410
9375.49 459
9376.40 415
9377.32 416
9378.23 442
9379.15 435
9380.06 402
9380.97 419
9381.89 409
9382.80 415
9383.72 456
9384.63 464
9385.55 438
9386.46 439
9387.38 461
9388.29 434
9389.21 446
9390.12 485
9391.04 440
9391.95 416
9392.87 432
9393.78 492
9394.70 438
9395.61 474
9396.53 499
9397.44 507
9398.36 564
9399.27 566
9400.19 502
9401.10 506
9402.02 534
9402.94 496
9403.85 507
9404.77 529
9405.68 514
9406.60 508
9407.51 477
9408.43 499
9409.35 484
9410.26 477
9411.18 454
9412.09 492
9413.01 481
9413.93 484
9414.84 501
9415.76 479
9416.67 497
9417.59 523
9418.51 449
9419.42 422
9420.34 416
9421.26 484
9422.17 458
9423.09 472
9424.01 490
9424.92 457
9425.84 518
9426.76 458
9427.67 435
9428.59 425
9429.51 440
9430.42 486
9431.34 495
9432.26 465
9433.17 476
9434.09 462
9435.01 420
9435.93 535
9436.84 543
9437.76 599
9438.68 571
9439.59 602
9440.51 551
9441.43 581
9442.35 610
9443.26 587
9444.18 545
9445.10 543
9446.02 591
9446.93 512
9447.85 522
9448.77 550
9449.69 541
9450.61 561
9451.52 508
9452.44 545
9453.36 586
9454.28 582
9455.20 602
9456.11 714
9457.03 687
9457.95 777
9458.87 785
9459.79 851
9460.71 902
9461.62 909
9462.54 847
9463.46 808
9464.38 704
9465.30 680
9466.22 624
9467.14 605
9468.05 569
9468.97 574
9469.89 535
9470.81 594
9471.73 523
9472.65 549
9473.57 596
9474.49 576
9475.41 543
9476.32 519
9477.24 563
9478.16 574
9479.08 510
9480.00 491
9480.92 525
9481.84 576
9482.76 539
9483.68 523
9484.60 550
9485.52 634
9486.44 556
9487.36 560
9488.28 617
9489.20 600
9490.12 641
9491.04 615
9491.96 545
9492.88 553
9493.80 554
9494.72 551
9495.64 599
9496.56 589
9497.48 548
9498.40 518
9499.32 527
9500.24 573
9501.16 552
9502.08 559
9503.00 538
9503.92 511
9504.84 551
9505.76 515
9506.68 498
9507.60 554
9508.52 556
9509.44 565
9510.36 534
9511.28 522
9512.21 536
9513.13 529
9514.05 492
9514.97 557
9515.89 564
9516.81 596
9517.73 522
9518.65 585
9519.57 569
9520.50 584
9521.42 621
9522.34 616
9523.26 661
9524.18 643
9525.10 648
9526.02 686
9526.95 657
9527.87 650
9528.79 626
9529.71 662
9530.63 645
9531.55 676
9532.48 680
9533.40 722
9534.32 721
9535.24 827
9536.16 829
9537.09 936
9538.01 1017
9538.93 1123
9539.85 1188
9540.77 1119
9541.70 1026
9542.62 1048
9543.54 972
9544.46 839
9545.39 820
9546.31 751
9547.23 694
9548.15 678
9549.08 676
9550.00 690
9550.92 663
9551.85 567
9552.77 624
9553.69 596
9554.61 556
9555.54 653
9556.46 623
9557.38 637
9558.31 613
9559.23 620
9560.15 656
9561.08 618
9562.00 600
9562.92 588
9563.85 598
9564.77 612
9565.69 668
9566.62 689
9567.54 651
9568.46 642
9569.39 634
9570.31 602
9571.23 599
9572.16 594
9573.08 619
9574.01 596
9574.93 570
9575.85 597
9576.78 617
9577.70 565
9578.63 586
9579.55 627
9580.47 645
9581.40 601
9582.32 621
9583.25 532
9584.17 536
9585.10 575
9586.02 556
9586.94 581
9587.87 590
9588.79 633
9589.72 574
9590.64 615
9591.57 573
9592.49 585
9593.42 591
9594.34 583
9595.27 639
9596.19 617
9597.12 649
9598.04 628
9598.97 627
9599.89 558
9600.82 633
9601.74 597
9602.67 639
9603.59 632
9604.52 576
9605.44 643
9606.37 623
9607.29 616
9608.22 627
9609.15 626
9610.07 669
9611.00 693
9611.92 681
9612.85 655
9613.77 706
9614.70 689
9615.63 679
9616.55 710
9617.48 649
9618.40 730
9619.33 703
9620.26 729
9621.18 712
9622.11 744
9623.03 705
9623.96 786
9624.89 787
9625.81 749
9626.74 789
9627.67 791
9628.59 794
9629.52 761
9630.45 749
9631.37 742
9632.30 809
9633.23 828
9634.15 818
9635.08 876
9636.01 875
9636.93 821
9637.86 828
9638.79 913
9639.71 943
9640.64 915
9641.57 895
9642.50 963
9643.42 977
9644.35 980
9645.28 984
9646.21 903
9647.13 915
9648.06 942
9648.99 975
9649.92 965
9650.84 940
9651.77 1051
9652.70 1082
9653.63 1195
9654.55 1223
9655.48 1317
9656.41 1371
9657.34 1365
9658.26 1336
9659.19 1227
9660.12 1309
9661.05 1242
9661.98 1179
9662.91 1199
9663.83 1154
9664.76 1086
9665.69 1027
9666.62 1073
9667.55 1076
9668.48 992
9669.40 989
9670.33 1048
9671.26 1057
9672.19 1050
9673.12 1046
9674.05 1055
9674.98 1057
9675.90 1085
9676.83 1080
9677.76 1106
9678.69 1100
9679.62 1132
9680.55 1188
9681.48 1111
9682.41 1167
9683.34 1187
9684.27 1150
9685.19 1296
9686.12 1268
9687.05 1289
9687.98 1331
9688.91 1323
9689.84 1361
9690.77 1319
9691.70 1298
9692.63 1298
9693.56 1355
9694.49 1381
9695.42 1377
9696.35 1420
9697.28 1402
9698.21 1421
9699.14 1386
9700.07 1394
9701.00 1597
9701.93 1732
9702.86 1771
9703.79 1929
9704.72 2145
9705.65 2166
9706.58 2110
9707.51 2133
9708.44 2089
9709.37 1924
9710.30 1786
9711.23 1714
9712.16 1584
9713.09 1471
9714.02 1485
9714.95 1481
9715.88 1438
9716.82 1415
9717.75 1429
9718.68 1520
9719.61 1664
9720.54 1604
9721.47 1589
9722.40 1627
9723.33 1595
9724.26 1620
9725.19 1596
9726.13 1460
9727.06 1323
9727.99 1309
9728.92 1263
9729.85 1215
9730.78 1224
9731.71 1228
9732.64 1198
9733.58 1239
9734.51 1165
9735.44 1189
9736.37 1266
9737.30 1317
9738.23 1327
9739.17 1302
9740.10 1307
9741.03 1242
9741.96 1237
9742.89 1199
9743.83 1180
9744.76 1116
9745.69 1190
9746.62 1074
9747.55 992
9748.49 1010
9749.42 961
9750.35 995
9751.28 993
9752.22 950
9753.15 1020
9754.08 1071
9755.01 982
9755.95 902
9756.88 946
9757.81 1016
9758.75 954
9759.68 962
9760.61 1016
9761.54 871
9762.48 946
9763.41 958
9764.34 988
9765.28 989
9766.21 954
9767.14 896
9768.08 864
9769.01 912
9769.94 881
9770.88 948
9771.81 948
9772.74 1008
9773.68 971
9774.61 884
9775.54 878
9776.48 1010
9777.41 1007
9778.34 1016
9779.28 1006
9780.21 1005
9781.14 990
9782.08 914
9783.01 1019
9783.95 1093
9784.88 1180
9785.81 1118
9786.75 1063
9787.68 1172
9788.62 1179
9789.55 1130
9790.49 1148
9791.42 1137
9792.35 1020
9793.29 940
9794.22 991
9795.16 953
9796.09 920
9797.03 931
9797.96 880
9798.90 861
9799.83 863
9800.77 845
9801.70 863
9802.64 900
9803.57 928
9804.51 969
9805.44 984
9806.38 966
9807.31 949
9808.25 871
9809.18 891
9810.12 824
9811.05 890
9811.99 802
9812.92 771
9813.86 695
9814.79 731
9815.73 746
9816.66 689
9817.60 653
9818.54 706
9819.47 700
9820.41 679
9821.34 701
9822.28 739
9823.21 731
9824.15 709
9825.09 704
9826.02 636
9826.96 694
9827.89 675
9828.83 709
9829.77 675
9830.70 694
9831.64 683
9832.57 704
9833.51 620
9834.45 667
9835.38 639
9836.32 631
9837.26 638
9838.19 666
9839.13 617
9840.07 682
9841.00 676
9841.94 698
9842.88 591
9843.81 620
9844.75 654
9845.69 644
9846.62 669
9847.56 637
9848.50 635
9849.44 624
9850.37 621
9851.31 608
9852.25 653
9853.18 616
9854.12 655
9855.06 638
9856.00 696
9856.93 708
9857.87 643
9858.81 671
9859.75 713
9860.68 659
9861.62 732
9862.56 724
9863.50 653
9864.44 655
9865.37 621
9866.31 624
9867.25 594
9868.19 642
9869.13 680
9870.06 625
9871.00 632
9871.94 620
9872.88 641
9873.82 599
9874.75 610
9875.69 624
9876.63 584
9877.57 616
9878.51 659
9879.45 621
9880.39 629
9881.32 664
9882.26 578
9883.20 539
9884.14 599
9885.08 572
9886.02 579
9886.96 632
9887.90 591
9888.83 612
9889.77 588
9890.71 597
9891.65 509
9892.59 554
9893.53 570
9894.47 562
9895.41 570
9896.35 593
9897.29 571
9898.23 530
9899.17 526
9900.11 553
9901.05 520
9901.99 535
9902.92 505
9903.86 526
9904.80 466
9905.74 499
9906.68 559
9907.62 521
9908.56 476
9909.50 531
9910.44 551
9911.38 551
9912.32 519
9913.26 544
9914.20 527
9915.14 553
9916.08 575
9917.02 561
9917.97 554
9918.91 523
9919.85 519
9920.79 517
9921.73 477
9922.67 533
9923.61 556
9924.55 503
9925.49 506
9926.43 555
9927.37 556
9928.31 550
9929.25 516
9930.19 590
9931.13 688
9932.08 741
9933.02 817
9933.96 798
9934.90 941
9935.84 942
9936.78 882
9937.72 869
9938.66 808
9939.61 663
9940.55 586
9941.49 588
9942.43 596
9943.37 589
9944.31 547
9945.26 476
9946.20 559
9947.14 563
9948.08 509
9949.02 527
9949.96 514
9950.91 517
9951.85 461
9952.79 548
9953.73 509
9954.67 516
9955.62 549
9956.56 514
9957.50 459
9958.44 489
9959.39 477
9960.33 489
9961.27 505
9962.21 459
9963.16 468
9964.10 478
9965.04 505
9965.98 448
9966.93 415
9967.87 423
9968.81 484
9969.75 506
9970.70 494
9971.64 467
9972.58 488
9973.53 456
9974.47 412
9975.41 469
9976.36 461
9977.30 449
9978.24 456
9979.18 500
9980.13 427
9981.07 433
9982.01 444
9982.96 472
9983.90 396
9984.85 387
9985.79 399
9986.73 402
9987.68 425
9988.62 426
9989.56 412
9990.51 437
9991.45 469
9992.40 448
9993.34 435
9994.28 470
9995.23 541
9996.17 483
9997.12 475
9998.06 436
9999.00 450
9999.95 425
10000.89 448
10001.84 451
10002.78 430
10003.73 426
10004.67 445
10005.61 441
10006.56 395
10007.50 385
10008.45 456
10009.39 430
10010.34 469
10011.28 403
10012.23 494
10013.17 459
10014.12 477
10015.06 449
10016.01 422
10016.95 420
10017.90 411
10018.84 415
10019.79 421
10020.73 407
10021.68 444
10022.62 393
10023.57 426
10024.51 404
10025.46 409
10026.41 434
10027.35 414
10028.30 375
10029.24 443
10030.19 441
10031.13 440
10032.08 415
10033.03 417
10033.97 385
10034.92 419
10035.86 404
10036.81 442
10037.76 424
10038.70 379
10039.65 411
10040.59 367
10041.54 438
10042.49 338
10043.43 373
10044.38 411
10045.33 435
10046.27 399
10047.22 385
10048.16 392
10049.11 363
10050.06 384
10051.00 408
10051.95 423
10052.90 405
10053.84 369
10054.79 361
10055.74 372
10056.69 381
10057.63 379
10058.58 390
10059.53 363
10060.47 387
10061.42 402
10062.37 386
10063.32 395
10064.26 431
10065.21 443
10066.16 437
10067.10 372
10068.05 410
10069.00 385
10069.95 400
10070.89 370
10071.84 370
10072.79 421
10073.74 370
10074.69 374
10075.63 338
10076.58 371
10077.53 409
10078.48 370
10079.43 367
10080.37 354
10081.32 374
10082.27 377
10083.22 356
10084.17 383
10085.11 374
10086.06 406
10087.01 367
10087.96 371
10088.91 381
10089.86 403
10090.81 402
10091.75 349
10092.70 345
10093.65 368
10094.60 384
10095.55 376
10096.50 368
10097.45 350
10098.40 359
10099.34 335
10100.29 379
10101.24 361
10102.19 341
10103.14 367
10104.09 374
10105.04 384
10105.99 396
10106.94 403
10107.89 390
10108.84 396
10109.79 362
10110.73 341
10111.68 341
10112.63 406
10113.58 372
10114.53 323
10115.48 360
10116.43 353
10117.38 375
10118.33 389
10119.28 352
10120.23 365
10121.18 385
10122.13 395
10123.08 370
10124.03 352
10124.98 396
10125.93 401
10126.88 408
10127.83 384
10128.78 371
10129.73 368
10130.68 423
10131.64 411
10132.59 348
10133.54 396
10134.49 356
10135.44 362
10136.39 363
10137.34 382
10138.29 372
10139.24 339
10140.19 420
10141.14 357
10142.09 348
10143.04 337
10144.00 389
10144.95 431
10145.90 351
10146.85 360
10147.80 431
10148.75 422
10149.70 410
10150.65 351
10151.61 354
10152.56 364
10153.51 381
10154.46 381
10155.41 338
10156.36 384
10157.31 416
10158.27 363
10159.22 388
10160.17 406
10161.12 369
10162.07 390
10163.03 412
10163.98 371
10164.93 392
10165.88 428
10166.83 415
10167.79 414
10168.74 392
10169.69 465
10170.64 446
10171.60 454
10172.55 504
10173.50 432
10174.45 470
10175.41 404
10176.36 466
10177.31 452
10178.26 433
10179.22 390
10180.17 436
10181.12 410
10182.07 409
10183.03 425
10183.98 398
10184.93 426
10185.89 426
10186.84 454
10187.79 439
10188.75 472
10189.70 437
10190.65 487
10191.60 484
10192.56 449
10193.51 537
10194.47 504
10195.42 542
10196.37 495
10197.33 446
10198.28 457
10199.23 443
10200.19 471
10201.14 474
10202.09 485
10203.05 518
10204.00 471
10204.96 502
10205.91 463
10206.86 448
10207.82 441
10208.77 464
10209.73 487
10210.68 517
10211.63 558
10212.59 579
10213.54 583
10214.50 587
10215.45 589
10216.41 583
10217.36 573
10218.32 562
10219.27 501
10220.22 504
10221.18 519
10222.13 532
10223.09 496
10224.04 442
10225.00 459
10225.95 467
10226.91 462
10227.86 523
10228.82 474
10229.77 466
10230.73 468
10231.68 493
10232.64 465
10233.59 461
10234.55 450
10235.50 484
10236.46 465
10237.42 490
10238.37 471
10239.33 515
10240.28 572
10241.24 542
10242.19 567
10243.15 582
10244.10 665
10245.06 586
10246.02 580
10246.97 566
10247.93 531
10248.88 516
10249.84 466
10250.80 483
10251.75 459
10252.71 452
10253.66 426
10254.62 442
10255.58 398
10256.53 410
10257.49 389
10258.45 420
10259.40 385
10260.36 372
10261.32 400
10262.27 381
10263.23 374
10264.19 391
10265.14 396
10266.10 381
10267.06 387
10268.01 368
10268.97 395
10269.93 373
10270.88 388
10271.84 396
10272.80 391
10273.76 418
10274.71 401
10275.67 357
10276.63 390
10277.58 386
10278.54 372
10279.50 351
10280.46 389
10281.41 389
10282.37 370
10283.33 386
10284.29 378
10285.24 386
10286.20 367
10287.16 356
10288.12 346
10289.08 393
10290.03 368
10290.99 357
10291.95 403
10292.91 396
10293.87 354
10294.82 367
10295.78 348
10296.74 356
10297.70 395
10298.66 384
10299.61 347
10300.57 347
10301.53 353
10302.49 376
10303.45 380
10304.41 344
10305.37 365
10306.32 324
10307.28 373
10308.24 369
10309.20 399
10310.16 352
10311.12 365
10312.08 366
10313.04 353
10314.00 354
10314.95 387
10315.91 370
10316.87 395
10317.83 356
10318.79 388
10319.75 374
10320.71 386
10321.67 375
10322.63 358
10323.59 340
10324.55 352
10325.51 383
10326.47 370
10327.43 382
10328.39 358
10329.35 341
10330.31 363
10331.27 430
10332.23 383
10333.19 426
10334.15 404
10335.11 419
10336.07 421
10337.03 447
10337.99 465
10338.95 454
10339.91 448
10340.87 399
10341.83 404
10342.79 420
10343.75 417
10344.71 361
10345.67 375
10346.63 385
10347.59 355
10348.55 384
10349.51 370
10350.47 378
10351.43 355
10352.39 334
10353.35 344
10354.31 359
10355.28 344
10356.24 341
10357.20 373
10358.16 340
10359.12 354
10360.08 355
10361.04 329
10362.00 352
10362.96 317
10363.93 332
10364.89 356
10365.85 354
10366.81 335
10367.77 349
10368.73 336
10369.69 325
10370.66 339
10371.62 294
10372.58 352
10373.54 364
10374.50 334
10375.47 359
10376.43 356
10377.39 370
10378.35 338
10379.31 340
10380.28 365
10381.24 304
10382.20 299
10383.16 304
10384.12 336
10385.09 319
10386.05 295
10387.01 302
10387.97 284
10388.94 340
10389.90 335
10390.86 340
10391.82 338
10392.79 335
10393.75 309
10394.71 322
10395.68 354
10396.64 357
10397.60 348
10398.56 373
10399.53 352
10400.49 324
10401.45 338
10402.42 341
10403.38 364
10404.34 362
10405.31 327
10406.27 332
10407.23 312
10408.20 336
10409.16 326
10410.12 342
10411.09 342
10412.05 313
10413.01 329
10413.98 366
10414.94 363
10415.90 328
10416.87 314
10417.83 319
10418.80 365
10419.76 425
10420.72 423
10421.69 442
10422.65 420
10423.62 451
10424.58 462
10425.54 485
10426.51 515
10427.47 524
10428.44 513
10429.40 449
10430.37 457
10431.33 480
10432.30 435
10433.26 354
10434.22 418
10435.19 354
10436.15 351
10437.12 399
10438.08 341
10439.05 310
10440.01 291
10440.98 341
10441.94 352
10442.91 292
10443.87 286
10444.84 311
10445.80 344
10446.77 346
10447.73 353
10448.70 312
10449.66 344
10450.63 294
10451.59 308
10452.56 305
10453.53 305
10454.49 298
10455.46 260
10456.42 309
10457.39 314
10458.35 309
10459.32 283
10460.29 275
10461.25 325
10462.22 345
10463.18 396
10464.15 320
10465.12 292
10466.08 320
10467.05 295
10468.01 281
10468.98 296
10469.95 357
10470.91 327
10471.88 339
10472.85 294
10473.81 306
10474.78 302
10475.74 298
10476.71 290
10477.68 311
10478.64 304
10479.61 336
10480.58 321
10481.54 300
10482.51 352
10483.48 332
10484.45 304
10485.41 323
10486.38 333
10487.35 321
10488.31 339
10489.28 316
10490.25 346
10491.22 322
10492.18 341
10493.15 333
10494.12 338
10495.08 333
10496.05 315
10497.02 309
10497.99 325
10498.95 314
10499.92 325
10500.89 321
10501.86 309
10502.83 273
10503.79 309
10504.76 335
10505.73 305
10506.70 291
10507.67 290
10508.63 311
10509.60 307
10510.57 328
10511.54 312
10512.51 345
10513.47 360
10514.44 324
10515.41 341
10516.38 353
10517.35 293
10518.32 272
10519.28 338
10520.25 344
10521.22 332
10522.19 349
10523.16 343
10524.13 324
10525.10 316
10526.07 299
10527.03 364
10528.00 359
10528.97 372
10529.94 328
10530.91 322
10531.88 307
10532.85 314
10533.82 307
10534.79 286
10535.76 331
10536.73 340
10537.70 313
10538.67 296
10539.63 342
10540.60 293
10541.57 289
10542.54 301
10543.51 315
10544.48 338
10545.45 331
10546.42 317
10547.39 291
10548.36 297
10549.33 287
10550.30 314
10551.27 344
10552.24 320
10553.21 319
10554.18 319
10555.15 404
10556.12 409
10557.09 355
10558.06 362
10559.03 349
10560.00 388
10560.97 382
10561.95 397
10562.92 405
10563.89 408
10564.86 465
10565.83 498
10566.80 539
10567.77 519
10568.74 524
10569.71 564
10570.68 593
10571.65 522
10572.62 434
10573.59 359
10574.57 375
10575.54 390
10576.51 401
10577.48 364
10578.45 336
10579.42 323
10580.39 308
10581.36 312
10582.34 352
10583.31 361
10584.28 362
10585.25 326
10586.22 329
10587.19 339
10588.17 337
10589.14 324
10590.11 327
10591.08 364
10592.05 366
10593.02 331
10594.00 391
10594.97 459
10595.94 376
10596.91 353
10597.89 350
10598.86 346
10599.83 380
10600.80 314
10601.77 351
10602.75 350
10603.72 321
10604.69 359
10605.66 331
10606.64 286
10607.61 317
10608.58 313
10609.55 335
10610.53 347
10611.50 292
10612.47 335
10613.45 289
10614.42 345
10615.39 313
10616.36 323
10617.34 318
10618.31 357
10619.28 314
10620.26 281
10621.23 305
10622.20 320
10623.18 346
10624.15 309
10625.12 340
10626.10 341
10627.07 344
10628.04 390
10629.02 347
10629.99 376
10630.97 371
10631.94 400
10632.91 348
10633.89 380
10634.86 324
10635.83 340
10636.81 343
10637.78 332
10638.76 364
10639.73 385
10640.70 400
10641.68 437
10642.65 423
10643.63 511
10644.60 495
10645.58 507
10646.55 562
10647.53 542
10648.50 492
10649.47 514
10650.45 464
10651.42 457
10652.40 463
10653.37 443
10654.35 407
10655.32 396
10656.30 373
10657.27 357
10658.25 364
10659.22 327
10660.20 350
10661.17 321
10662.15 362
10663.12 371
10664.10 284
10665.07 314
10666.05 316
10667.02 312
10668.00 328
10668.97 358
10669.95 351
10670.93 344
10671.90 301
10672.88 338
10673.85 366
10674.83 382
10675.80 311
10676.78 310
10677.76 320
10678.73 278
10679.71 268
10680.68 302
10681.66 285
10682.63 320
10683.61 400
10684.59 336
10685.56 348
10686.54 321
10687.52 342
10688.49 355
10689.47 364
10690.44 354
10691.42 347
10692.40 383
10693.37 343
10694.35 296
10695.33 288
10696.30 271
10697.28 272
10698.26 282
10699.23 291
10700.21 330
10701.19 314
10702.17 315
10703.14 300
10704.12 308
10705.10 308
10706.07 294
10707.05 305
10708.03 274
10709.01 293
10709.98 328
10710.96 331
10711.94 315
10712.91 297
10713.89 307
10714.87 326
10715.85 320
10716.83 350
10717.80 308
10718.78 295
10719.76 294
10720.74 311
10721.71 317
10722.69 336
10723.67 294
10724.65 323
10725.63 300
10726.60 322
10727.58 318
10728.56 349
10729.54 318
10730.52 297
10731.49 283
10732.47 275
10733.45 321
10734.43 296
10735.41 306
10736.39 313
10737.37 314
10738.34 327
10739.32 325
10740.30 259
10741.28 309
10742.26 301
10743.24 289
10744.22 292
10745.20 263
10746.17 308
10747.15 303
10748.13 249
10749.11 284
10750.09 313
10751.07 273
10752.05 283
10753.03 274
10754.01 267
10754.99 286
10755.97 307
10756.95 289
10757.93 300
10758.91 300
10759.88 299
10760.86 330
10761.84 293
10762.82 313
10763.80 327
10764.78 270
10765.76 309
10766.74 265
10767.72 260
10768.70 280
10769.68 290
10770.66 296
10771.64 290
10772.62 262
10773.60 307
10774.58 289
10775.56 282
10776.54 291
10777.52 265
10778.51 290
10779.49 275
10780.47 304
10781.45 308
10782.43 301
10783.41 269
10784.39 316
10785.37 315
10786.35 319
10787.33 306
10788.31 330
10789.29 332
10790.27 271
10791.26 273
10792.24 299
10793.22 262
10794.20 276
10795.18 317
10796.16 260
10797.14 287
10798.12 277
10799.10 311
10800.09 306
10801.07 277
10802.05 268
10803.03 278
10804.01 281
10804.99 290
10805.98 302
10806.96 311
10807.94 336
10808.92 313
10809.90 322
10810.89 305
10811.87 292
10812.85 313
10813.83 294
10814.81 283
10815.80 290
10816.78 230
10817.76 296
10818.74 304
10819.72 305
10820.71 277
10821.69 313
10822.67 295
10823.65 291
10824.64 286
10825.62 307
10826.60 278
10827.58 312
10828.57 296
10829.55 327
10830.53 284
10831.52 269
10832.50 314
10833.48 297
10834.46 306
10835.45 299
10836.43 315
10837.41 348
10838.40 263
10839.38 265
10840.36 309
10841.35 284
10842.33 335
10843.31 327
10844.30 306
10845.28 291
10846.26 313
10847.25 320
10848.23 350
10849.21 294
10850.20 294
10851.18 250
10852.17 307
10853.15 310
10854.13 321
10855.12 285
10856.10 352
10857.09 320
10858.07 335
10859.05 334
10860.04 332
10861.02 351
10862.01 336
10862.99 338
10863.97 358
10864.96 331
10865.94 355
10866.93 325
10867.91 309
10868.90 337
10869.88 363
10870.87 376
10871.85 341
10872.84 299
10873.82 319
10874.81 330
10875.79 342
10876.78 340
10877.76 398
10878.75 369
10879.73 334
10880.72 341
10881.70 362
10882.69 337
10883.67 299
10884.66 369
10885.64 364
10886.63 370
10887.61 378
10888.60 384
10889.58 420
10890.57 380
10891.55 394
10892.54 409
10893.53 387
10894.51 399
10895.50 402
10896.48 406
10897.47 383
10898.45 423
10899.44 383
10900.43 368
10901.41 380
10902.40 420
10903.38 406
10904.37 382
10905.36 410
10906.34 391
10907.33 434
10908.32 387
10909.30 421
10910.29 395
10911.28 357
10912.26 415
10913.25 455
10914.24 418
10915.22 445
10916.21 431
10917.20 448
10918.18 412
10919.17 459
10920.16 452
10921.14 479
10922.13 489
10923.12 468
10924.10 472
10925.09 507
10926.08 485
10927.07 472
10928.05 485
10929.04 479
10930.03 485
10931.01 490
10932.00 530
10932.99 533
10933.98 497
10934.96 568
10935.95 516
10936.94 523
10937.93 501
10938.92 504
10939.90 519
10940.89 523
10941.88 558
10942.87 498
10943.85 513
10944.84 575
10945.83 524
10946.82 578
10947.81 645
10948.79 606
10949.78 621
10950.77 571
10951.76 607
10952.75 617
10953.74 596
10954.72 593
10955.71 580
10956.70 586
10957.69 646
10958.68 667
10959.67 663
10960.66 670
10961.65 708
10962.63 863
10963.62 865
10964.61 870
10965.60 835
10966.59 935
10967.58 925
10968.57 877
10969.56 848
10970.55 842
10971.54 739
10972.52 726
10973.51 692
10974.50 693
10975.49 661
10976.48 722
10977.47 681
10978.46 691
10979.45 723
10980.44 628
10981.43 591
10982.42 663
10983.41 632
10984.40 614
10985.39 630
10986.38 631
10987.37 669
10988.36 654
10989.35 739
10990.34 737
10991.33 690
10992.32 681
10993.31 689
10994.30 640
10995.29 654
10996.28 696
10997.27 704
10998.26 720
10999.25 777
11000.24 839
11001.23 848
11002.22 977
11003.21 1097
11004.20 1158
11005.20 1294
11006.19 1392
11007.18 1501
11008.17 1484
11009.16 1375
11010.15 1292
11011.14 1248
11012.13 1182
11013.12 1049
11014.11 864
11015.10 815
11016.10 731
11017.09 646
11018.08 631
11019.07 629
11020.06 580
11021.05 573
11022.04 612
11023.04 559
11024.03 516
11025.02 537
11026.01 569
11027.00 522
11027.99 527
11028.99 528
11029.98 576
11030.97 550
11031.96 574
11032.95 517
11033.95 504
11034.94 488
11035.93 496
11036.92 517
11037.91 493
11038.91 507
11039.90 491
11040.89 522
11041.88 531
11042.88 489
11043.87 511
11044.86 520
11045.85 502
11046.85 497
11047.84 479
11048.83 467
11049.82 522
11050.82 486
11051.81 505
11052.80 462
11053.80 467
11054.79 422
11055.78 437
11056.77 454
11057.77 418
11058.76 446
11059.75 475
11060.75 438
11061.74 423
11062.73 391
11063.73 424
11064.72 455
11065.71 388
11066.71 410
11067.70 413
11068.69 409
11069.69 413
11070.68 405
11071.68 388
11072.67 396
11073.66 413
11074.66 444
11075.65 395
11076.65 426
11077.64 429
11078.63 428
11079.63 389
11080.62 432
11081.62 441
11082.61 439
11083.60 443
11084.60 477
11085.59 497
11086.59 439
11087.58 429
11088.58 412
11089.57 455
11090.57 419
11091.56 461
11092.55 455
11093.55 454
11094.54 420
11095.54 432
11096.53 449
11097.53 433
11098.52 443
11099.52 426
11100.51 389
11101.51 430
11102.50 373
11103.50 395
11104.49 415
11105.49 403
11106.48 362
11107.48 373
11108.48 412
11109.47 382
11110.47 390
11111.46 345
11112.46 372
11113.45 349
11114.45 341
11115.44 359
11116.44 341
11117.44 365
11118.43 385
11119.43 388
11120.42 389
11121.42 340
11122.42 390
11123.41 366
11124.41 398
11125.40 398
11126.40 378
11127.40 406
11128.39 385
11129.39 404
11130.38 371
11131.38 373
11132.38 399
11133.37 385
11134.37 400
11135.37 369
11136.36 348
11137.36 357
11138.36 380
11139.35 354
11140.35 365
11141.35 347
11142.34 340
11143.34 340
11144.34 378
11145.34 371
11146.33 349
11147.33 373
11148.33 384
11149.32 367
11150.32 390
11151.32 368
11152.32 379
11153.31 432
11154.31 365
11155.31 347
11156.31 332
11157.30 373
11158.30 340
11159.30 354
11160.30 374
11161.29 355
11162.29 357
11163.29 349
11164.29 349
11165.29 364
11166.28 366
11167.28 369
11168.28 319
11169.28 315
11170.28 334
11171.27 312
11172.27 334
11173.27 383
11174.27 336
11175.27 314
11176.27 348
11177.26 368
11178.26 320
11179.26 296
11180.26 359
11181.26 387
11182.26 369
11183.26 344
11184.26 336
11185.25 325
11186.25 337
11187.25 319
11188.25 332
11189.25 331
11190.25 349
11191.25 358
11192.25 350
11193.25 324
11194.25 323
11195.24 317
11196.24 347
11197.24 369
11198.24 391
11199.24 341
11200.24 334
11201.24 327
11202.24 293
11203.24 377
11204.24 406
11205.24 356
11206.24 323
11207.24 290
11208.24 321
11209.24 334
11210.24 343
11211.24 342
11212.24 391
11213.24 364
11214.24 356
11215.24 324
11216.24 334
11217.24 334
11218.24 337
11219.24 371
11220.24 307
11221.24 302
11222.24 299
11223.24 343
11224.24 316
11225.24 305
11226.24 302
11227.25 358
11228.25 371
11229.25 319
11230.25 297
11231.25 294
11232.25 324
11233.25 277
11234.25 342
11235.25 334
11236.25 381
11237.25 366
11238.26 331
11239.26 327
11240.26 386
11241.26 371
11242.26 356
11243.26 359
11244.26 334
11245.27 329
11246.27 298
11247.27 338
11248.27 323
11249.27 341
11250.27 327
11251.28 342
11252.28 313
11253.28 324
11254.28 314
11255.28 341
11256.29 324
11257.29 363
11258.29 309
11259.29 289
11260.29 259
11261.30 294
11262.30 315
11263.30 313
11264.30 302
11265.31 307
11266.31 302
11267.31 295
11268.31 329
11269.32 322
11270.32 321
11271.32 320
11272.32 330
11273.33 325
11274.33 308
11275.33 333
11276.33 327
11277.34 305
11278.34 328
11279.34 338
11280.35 327
11281.35 361
11282.35 424
11283.36 378
11284.36 369
11285.36 392
11286.37 378
11287.37 352
11288.37 395
11289.38 408
11290.38 372
11291.38 369
11292.39 360
11293.39 332
11294.39 338
11295.40 337
11296.40 314
11297.41 305
11298.41 321
11299.41 362
11300.42 389
11301.42 355
11302.43 300
11303.43 317
11304.43 377
11305.44 321
11306.44 379
11307.45 321
11308.45 285
11309.46 355
11310.46 380
11311.46 375
11312.47 324
11313.47 356
11314.48 380
11315.48 391
11316.49 382
11317.49 395
11318.50 404
11319.50 416
11320.51 467
11321.51 389
11322.52 400
11323.52 393
11324.53 417
11325.53 362
11326.54 335
11327.54 356
11328.55 333
11329.55 342
11330.56 361
11331.56 358
11332.57 384
11333.57 339
11334.58 343
11335.58 301
11336.59 319
11337.60 320
11338.60 349
11339.61 360
11340.61 299
11341.62 337
11342.62 383
11343.63 397
11344.64 360
11345.64 345
11346.65 396
11347.65 490
11348.66 370
11349.67 373
11350.67 370
11351.68 350
11352.69 369
11353.69 346
11354.70 372
11355.71 363
11356.71 326
11357.72 326
11358.72 333
11359.73 334
11360.74 312
11361.74 337
11362.75 309
11363.76 312
11364.76 313
11365.77 323
11366.78 334
11367.79 334
11368.79 338
11369.80 320
11370.81 301
11371.81 325
11372.82 329
11373.83 328
11374.84 342
11375.84 329
11376.85 291
11377.86 292
11378.87 295
11379.87 280
11380.88 273
11381.89 290
11382.90 275
11383.90 296
11384.91 310
11385.92 306
11386.93 325
11387.93 300
11388.94 314
11389.95 348
11390.96 333
11391.97 286
11392.97 314
11393.98 298
11394.99 297
11396.00 264
11397.01 294
11398.02 287
11399.02 314
11400.03 313
11401.04 339
11402.05 318
11403.06 261
11404.07 274
11405.08 270
11406.08 271
11407.09 320
11408.10 325
11409.11 297
11410.12 252
11411.13 282
11412.14 278
11413.15 280
11414.15 317
11415.16 296
11416.17 310
11417.18 300
11418.19 310
11419.20 255
11420.21 283
11421.22 305
11422.23 310
11423.24 332
11424.25 305
11425.26 348
11426.27 298
11427.28 289
11428.29 309
11429.30 349
11430.31 324
11431.32 289
11432.32 320
11433.33 319
11434.34 302
11435.35 304
11436.36 331
11437.37 295
11438.38 290
11439.39 300
11440.41 288
11441.42 308
11442.43 275
11443.44 294
11444.45 290
11445.46 305
11446.47 288
11447.48 282
11448.49 277
11449.50 258
11450.51 273
11451.52 283
11452.53 319
11453.54 285
11454.55 264
11455.56 320
11456.57 315
11457.59 351
11458.60 307
11459.61 318
11460.62 271
11461.63 298
11462.64 347
11463.65 288
11464.66 255
11465.67 299
11466.69 300
11467.70 329
11468.71 320
11469.72 276
11470.73 301
11471.74 297
11472.75 298
11473.77 282
11474.78 290
11475.79 297
11476.80 294
11477.81 302
11478.83 260
11479.84 322
11480.85 312
11481.86 248
11482.87 267
11483.89 267
11484.90 316
11485.91 315
11486.92 245
11487.93 314
11488.95 287
11489.96 285
11490.97 280
11491.98 292
11493.00 282
11494.01 286
11495.02 315
11496.03 301
11497.05 315
11498.06 305
11499.07 320
11500.09 325
11501.10 315
11502.11 281
11503.12 310
11504.14 348
11505.15 322
11506.16 293
11507.18 316
11508.19 318
11509.20 269
11510.22 346
11511.23 322
11512.24 323
11513.26 325
11514.27 292
11515.28 290
11516.30 289
11517.31 295
11518.32 303
11519.34 271
11520.35 309
11521.37 316
11522.38 315
11523.39 299
11524.41 273
11525.42 306
11526.44 331
11527.45 303
11528.46 353
11529.48 318
11530.49 350
11531.51 336
11532.52 347
11533.53 320
11534.55 304
11535.56 317
11536.58 368
11537.59 351
11538.61 306
11539.62 360
11540.64 330
11541.65 312
11542.67 314
11543.68 326
11544.69 354
11545.71 350
11546.72 348
11547.74 375
11548.75 389
11549.77 410
11550.78 389
11551.80 359
11552.81 389
11553.83 365
11554.85 360
11555.86 366
11556.88 339
11557.89 347
11558.91 420
11559.92 414
11560.94 443
11561.95 419
11562.97 386
11563.98 406
11565.00 410
11566.02 453
11567.03 410
11568.05 429
11569.06 442
11570.08 464
11571.10 435
11572.11 458
11573.13 497
11574.14 475
11575.16 471
11576.18 466
11577.19 447
11578.21 477
11579.22 460
11580.24 470
11581.26 505
11582.27 488
11583.29 535
11584.31 514
11585.32 537
11586.34 588
11587.36 599
11588.37 636
11589.39 637
11590.41 623
11591.42 661
11592.44 706
11593.46 656
11594.47 680
11595.49 649
11596.51 739
11597.53 770
11598.54 790
11599.56 782
11600.58 861
11601.59 1012
11602.61 1227
11603.63 1334
11604.65 1405
11605.66 1647
11606.68 1715
11607.70 1720
11608.72 1688
11609.74 1598
11610.75 1436
11611.77 1284
11612.79 1098
11613.81 965
11614.82 809
11615.84 809
11616.86 725
11617.88 674
11618.90 597
11619.91 551
11620.93 599
11621.95 609
11622.97 577
11623.99 516
11625.01 501
11626.02 478
11627.04 479
11628.06 476
11629.08 465
11630.10 413
11631.12 430
11632.14 442
11633.15 419
11634.17 383
11635.19 384
11636.21 428
11637.23 411
11638.25 376
11639.27 439
11640.29 505
11641.30 480
11642.32 442
11643.34 389
11644.36 400
11645.38 461
11646.40 397
11647.42 358
11648.44 359
11649.46 380
11650.48 365
11651.50 358
11652.52 390
11653.54 372
11654.56 350
11655.58 350
11656.60 337
11657.62 355
11658.64 340
11659.66 388
11660.68 344
11661.70 343
11662.72 341
11663.74 372
11664.76 378
11665.78 388
11666.80 390
11667.82 370
11668.84 373
11669.86 413
11670.88 360
11671.90 343
11672.92 336
11673.94 339
11674.96 361
11675.98 358
11677.00 343
11678.02 316
11679.04 388
11680.06 397
11681.08 389
11682.10 395
11683.12 408
11684.15 390
11685.17 418
11686.19 373
11687.21 368
11688.23 404
11689.25 392
11690.27 407
11691.29 401
11692.31 385
11693.34 391
11694.36 412
11695.38 421
11696.40 396
11697.42 371
11698.44 390
11699.46 425
11700.49 373
11701.51 359
11702.53 358
11703.55 383
11704.57 366
11705.60 355
11706.62 372
11707.64 364
11708.66 369
11709.68 402
11710.71 340
11711.73 358
11712.75 344
11713.77 357
11714.79 349
11715.82 372
11716.84 356
11717.86 329
11718.88 372
11719.91 373
11720.93 320
11721.95 332
11722.97 310
11724.00 311
11725.02 332
11726.04 337
11727.07 330
11728.09 360
11729.11 366
11730.13 355
11731.16 333
11732.18 284
11733.20 301
11734.23 270
11735.25 321
11736.27 287
11737.30 327
11738.32 319
11739.34 291
11740.37 288
11741.39 300
11742.41 285
11743.44 310
11744.46 307
11745.48 289
11746.51 282
11747.53 315
11748.55 300
11749.58 301
11750.60 301
11751.63 356
11752.65 351
11753.67 307
11754.70 336
11755.72 319
11756.75 301
11757.77 350
11758.79 301
11759.82 291
11760.84 282
11761.87 339
11762.89 333
11763.92 313
11764.94 341
11765.97 283
11766.99 297
11768.01 283
11769.04 317
11770.06 304
11771.09 301
11772.11 293
11773.14 316
11774.16 306
11775.19 287
11776.21 268
11777.24 306
11778.26 263
11779.29 278
11780.31 302
11781.34 299
11782.36 299
11783.39 332
11784.41 307
11785.44 279
11786.46 298
11787.49 305
11788.52 291
11789.54 284
11790.57 312
11791.59 294
11792.62 315
11793.64 298
11794.67 300
11795.70 283
11796.72 286
11797.75 284
11798.77 289
11799.80 305
11800.83 293
11801.85 311
11802.88 312
11803.90 278
11804.93 255
11805.96 290
11806.98 286
11808.01 241
11809.04 277
11810.06 255
11811.09 233
11812.11 268
11813.14 257
11814.17 303
11815.19 296
11816.22 300
11817.25 319
11818.27 290
11819.30 270
11820.33 278
11821.36 275
11822.38 273
11823.41 262
11824.44 264
11825.46 266
11826.49 263
11827.52 278
11828.54 283
11829.57 265
11830.60 265
11831.63 258
11832.65 290
11833.68 345
11834.71 332
11835.74 292
11836.76 285
11837.79 313
11838.82 329
11839.85 328
11840.88 307
11841.90 285
11842.93 263
11843.96 259
11844.99 304
11846.01 292
11847.04 303
11848.07 278
11849.10 288
11850.13 265
11851.16 264
11852.18 290
11853.21 285
11854.24 299
11855.27 297
11856.30 289
11857.33 284
11858.35 268
11859.38 259
11860.41 282
11861.44 276
11862.47 287
11863.50 293
11864.53 276
11865.56 254
11866.58 316
11867.61 338
11868.64 333
11869.67 322
11870.70 333
11871.73 321
11872.76 299
11873.79 297
11874.82 318
11875.85 324
11876.88 331
11877.91 336
11878.93 319
11879.96 328
11880.99 345
11882.02 315
11883.05 359
11884.08 336
11885.11 356
11886.14 321
11887.17 327
11888.20 320
11889.23 329
11890.26 333
11891.29 357
11892.32 326
11893.35 357
11894.38 367
11895.41 329
11896.44 329
11897.47 368
11898.50 368
11899.53 331
11900.56 357
11901.59 324
11902.62 373
11903.65 402
11904.69 392
11905.72 387
11906.75 455
11907.78 443
11908.81 416
11909.84 452
11910.87 440
11911.90 451
11912.93 421
11913.96 429
11914.99 439
11916.02 435
11917.06 367
11918.09 376
11919.12 415
11920.15 426
11921.18 369
11922.21 393
11923.24 440
11924.27 394
11925.31 387
11926.34 450
11927.37 395
11928.40 417
11929.43 395
11930.46 442
11931.50 449
11932.53 478
11933.56 504
11934.59 526
11935.62 620
11936.65 637
11937.69 690
11938.72 665
11939.75 704
11940.78 683
11941.81 639
11942.85 642
11943.88 557
11944.91 578
11945.94 514
11946.98 475
11948.01 473
11949.04 430
11950.07 448
11951.11 466
11952.14 393
11953.17 342
11954.20 344
11955.24 347
11956.27 368
11957.30 343
11958.34 330
11959.37 354
11960.40 370
11961.43 329
11962.47 320
11963.50 309
11964.53 322
11965.57 338
11966.60 335
11967.63 322
11968.67 334
11969.70 341
11970.73 345
11971.77 326
11972.80 311
11973.83 308
11974.87 341
11975.90 332
11976.94 327
11977.97 293
11979.00 330
11980.04 366
11981.07 352
11982.10 340
11983.14 299
11984.17 337
11985.21 317
11986.24 341
11987.27 310
11988.31 322
11989.34 331
11990.38 322
11991.41 305
11992.45 290
11993.48 362
11994.51 371
11995.55 301
11996.58 291
11997.62 311
11998.65 319
11999.69 371
12000.72 346
12001.76 312
12002.79 318
12003.83 333
12004.86 322
12005.90 330
12006.93 337
12007.97 346
12009.00 340
12010.04 353
12011.07 310
12012.11 292
12013.14 318
12014.18 290
12015.21 370
12016.25 372
12017.28 378
12018.32 363
12019.35 359
12020.39 352
12021.43 363
12022.46 406
12023.50 382
12024.53 368
12025.57 422
12026.60 390
12027.64 396
12028.68 352
12029.71 381
12030.75 350
12031.78 338
12032.82 380
12033.86 367
12034.89 362
12035.93 358
12036.97 382
12038.00 401
12039.04 380
12040.07 371
12041.11 407
12042.15 373
12043.18 332
12044.22 333
12045.26 350
12046.29 371
12047.33 384
12048.37 361
12049.40 386
12050.44 342
12051.48 352
12052.52 400
12053.55 362
12054.59 364
12055.63 333
12056.66 353
12057.70 355
12058.74 380
12059.78 376
12060.81 350
12061.85 341
12062.89 308
12063.92 367
12064.96 333
12066.00 355
12067.04 374
12068.07 361
12069.11 385
12070.15 380
12071.19 353
12072.23 347
12073.26 305
12074.30 373
12075.34 391
12076.38 364
12077.42 334
12078.45 341
12079.49 344
12080.53 347
12081.57 401
12082.61 367
12083.64 343
12084.68 357
12085.72 386
12086.76 363
12087.80 325
12088.84 352
12089.88 383
12090.91 382
12091.95 351
12092.99 379
12094.03 401
12095.07 383
12096.11 426
12097.15 401
12098.19 403
12099.22 392
12100.26 404
12101.30 374
12102.34 377
12103.38 453
12104.42 429
12105.46 476
12106.50 513
12107.54 500
12108.58 463
12109.62 472
12110.66 548
12111.70 529
12112.74 541
12113.77 458
12114.81 490
12115.85 502
12116.89 475
12117.93 439
12118.97 395
12120.01 385
12121.05 380
12122.09 325
12123.13 306
12124.17 343
12125.21 325
12126.25 336
12127.29 338
12128.33 304
12129.37 303
12130.41 313
12131.45 321
12132.50 283
12133.54 275
12134.58 331
12135.62 325
12136.66 288
12137.70 272
12138.74 271
12139.78 283
12140.82 309
12141.86 325
12142.90 330
12143.94 302
12144.98 291
12146.02 274
12147.07 313
12148.11 278
12149.15 294
12150.19 319
12151.23 279
12152.27 268
12153.31 291
12154.35 321
12155.40 280
12156.44 303
12157.48 330
12158.52 296
12159.56 277
12160.60 282
12161.64 307
12162.69 284
12163.73 260
12164.77 253
12165.81 258
12166.85 276
12167.90 260
12168.94 235
12169.98 218
12171.02 241
12172.06 275
12173.11 263
12174.15 263
12175.19 251
12176.23 301
12177.27 312
12178.32 282
12179.36 293
12180.40 252
12181.44 282
12182.49 289
12183.53 303
12184.57 275
12185.61 298
12186.66 277
12187.70 283
12188.74 260
12189.79 247
12190.83 281
12191.87 304
12192.91 244
12193.96 271
12195.00 291
12196.04 271
12197.09 314
12198.13 272
12199.17 279
12200.22 312
12201.26 310
12202.30 285
12203.35 295
12204.39 279
12205.43 305
12206.48 278
12207.52 250
12208.57 257
12209.61 301
12210.65 266
12211.70 268
12212.74 248
12213.78 313
12214.83 322
12215.87 273
12216.92 270
12217.96 305
12219.00 277
12220.05 292
12221.09 269
12222.14 255
12223.18 293
12224.23 287
12225.27 292
12226.31 246
12227.36 246
12228.40 318
12229.45 297
12230.49 295
12231.54 311
12232.58 306
12233.63 283
12234.67 283
12235.72 295
12236.76 288
12237.81 330
12238.85 320
12239.90 317
12240.94 281
12241.99 316
12243.03 307
12244.08 299
12245.12 314
12246.17 317
12247.21 268
12248.26 258
12249.30 268
12250.35 289
12251.39 259
12252.44 260
12253.49 261
12254.53 267
12255.58 317
12256.62 294
12257.67 271
12258.71 281
12259.76 308
12260.81 307
12261.85 274
12262.90 242
12263.94 275
12264.99 295
12266.04 252
12267.08 250
12268.13 240
12269.17 266
12270.22 247
12271.27 206
12272.31 235
12273.36 231
12274.41 258
12275.45 251
12276.50 241
12277.55 261
12278.59 255
12279.64 236
12280.69 272
12281.73 248
12282.78 253
12283.83 236
12284.87 265
12285.92 229
12286.97 250
12288.01 249
12289.06 256
12290.11 261
12291.16 238
12292.20 218
12293.25 258
12294.30 272
12295.35 244
12296.39 242
12297.44 249
12298.49 232
12299.54 264
12300.58 234
12301.63 221
12302.68 228
12303.73 263
12304.77 251
12305.82 245
12306.87 270
12307.92 247
12308.97 252
12310.01 288
12311.06 229
12312.11 296
12313.16 265
12314.21 275
12315.25 241
12316.30 248
12317.35 269
12318.40 251
12319.45 270
12320.50 234
12321.54 254
12322.59 255
12323.64 238
12324.69 223
12325.74 251
12326.79 232
12327.84 254
12328.89 273
12329.93 227
12330.98 237
12332.03 258
12333.08 261
12334.13 247
12335.18 249
12336.23 248
12337.28 253
12338.33 210
12339.38 193
12340.43 249
12341.47 241
12342.52 245
12343.57 239
12344.62 193
12345.67 204
12346.72 240
12347.77 238
12348.82 249
12349.87 236
12350.92 226
12351.97 265
12353.02 289
12354.07 253
12355.12 237
12356.17 227
12357.22 242
12358.27 246
12359.32 235
12360.37 245
12361.42 237
12362.47 271
12363.52 223
12364.57 204
12365.62 187
12366.67 243
12367.72 250
12368.77 247
12369.82 244
12370.87 223
12371.93 238
12372.98 270
12374.03 251
12375.08 251
12376.13 251
12377.18 250
12378.23 248
12379.28 245
12380.33 247
12381.38 243
12382.43 281
12383.49 263
12384.54 233
12385.59 264
12386.64 239
12387.69 224
12388.74 241
12389.79 235
12390.84 274
12391.90 256
12392.95 257
12394.00 233
12395.05 274
12396.10 269
12397.15 265
12398.21 311
12399.26 268
12400.31 270
12401.36 263
12402.41 247
12403.47 267
12404.52 238
12405.57 264
12406.62 250
12407.67 283
12408.73 276
12409.78 287
12410.83 237
12411.88 241
12412.94 252
12413.99 261
12415.04 303
12416.09 241
12417.15 258
12418.20 244
12419.25 307
12420.30 261
12421.36 270
12422.41 289
12423.46 271
12424.52 271
12425.57 267
12426.62 255
12427.67 257
12428.73 237
12429.78 257
12430.83 222
12431.89 250
12432.94 275
12433.99 289
12435.05 266
12436.10 270
12437.15 311
12438.21 279
12439.26 265
12440.31 256
12441.37 246
12442.42 276
12443.47 268
12444.53 272
12445.58 256
12446.64 279
12447.69 291
12448.74 282
12449.80 290
12450.85 280
12451.91 286
12452.96 259
12454.01 253
12455.07 254
12456.12 271
12457.18 297
12458.23 307
12459.29 275
12460.34 268
12461.39 278
12462.45 299
12463.50 264
12464.56 261
12465.61 258
12466.67 287
12467.72 313
12468.78 297
12469.83 256
12470.89 296
12471.94 306
12473.00 318
12474.05 286
12475.11 278
12476.16 248
12477.22 308
12478.27 330
12479.33 319
12480.38 368
12481.44 370
12482.49 371
12483.55 360
12484.60 367
12485.66 337
12486.71 351
12487.77 399
12488.83 397
12489.88 420
12490.94 407
12491.99 412
12493.05 464
12494.10 516
12495.16 535
12496.22 592
12497.27 651
12498.33 752
12499.38 824
12500.44 924
12501.50 931
12502.55 949
12503.61 1080
12504.67 1007
12505.72 923
12506.78 889
12507.83 835
12508.89 756
12509.95 643
12511.00 605
12512.06 538
12513.12 543
12514.17 463
12515.23 466
12516.29 358
12517.34 380
12518.40 386
12519.46 378
12520.52 371
12521.57 363
12522.63 370
12523.69 389
12524.74 375
12525.80 346
12526.86 358
12527.92 342
12528.97 367
12530.03 356
12531.09 321
12532.15 345
12533.20 330
12534.26 375
12535.32 357
12536.38 318
12537.43 325
12538.49 349
12539.55 346
12540.61 359
12541.66 314
12542.72 357
12543.78 354
12544.84 334
12545.90 368
12546.95 337
12548.01 364
12549.07 312
12550.13 308
12551.19 298
12552.25 339
12553.30 318
12554.36 300
12555.42 317
12556.48 340
12557.54 348
12558.60 293
12559.65 290
12560.71 330
12561.77 331
12562.83 298
12563.89 315
12564.95 330
12566.01 331
12567.07 367
12568.13 345
12569.18 344
12570.24 331
12571.30 363
12572.36 354
12573.42 399
12574.48 371
12575.54 392
12576.60 433
12577.66 393
12578.72 437
12579.78 443
12580.84 455
12581.90 460
12582.96 470
12584.02 476
12585.07 492
12586.13 435
12587.19 409
12588.25 447
12589.31 410
12590.37 433
12591.43 366
12592.49 387
12593.55 386
12594.61 353
12595.67 406
12596.73 411
12597.79 384
12598.86 416
12599.92 413
12600.98 381
12602.04 384
12603.10 387
12604.16 352
12605.22 366
12606.28 365
12607.34 355
12608.40 359
12609.46 358
12610.52 325
12611.58 332
12612.64 358
12613.70 316
12614.76 353
12615.83 345
12616.89 325
12617.95 321
12619.01 337
12620.07 348
12621.13 338
12622.19 305
12623.25 351
12624.32 336
12625.38 369
12626.44 347
12627.50 374
12628.56 369
12629.62 324
12630.68 304
12631.75 326
12632.81 302
12633.87 332
12634.93 300
12635.99 294
12637.05 307
12638.12 288
12639.18 270
12640.24 285
12641.30 323
12642.36 277
12643.43 282
12644.49 313
12645.55 323
12646.61 295
12647.68 336
12648.74 286
12649.80 242
12650.86 250
12651.93 291
12652.99 319
12654.05 273
12655.11 270
12656.18 257
12657.24 294
12658.30 282
12659.36 328
12660.43 310
12661.49 353
12662.55 340
12663.62 310
12664.68 276
12665.74 295
12666.81 328
12667.87 351
12668.93 301
12670.00 339
12671.06 304
12672.12 293
12673.19 292
12674.25 293
12675.31 260
12676.38 277
12677.44 319
12678.50 283
12679.57 281
12680.63 263
12681.69 272
12682.76 277
12683.82 324
12684.89 287
12685.95 277
12687.01 327
12688.08 340
12689.14 317
12690.21 332
12691.27 334
12692.33 325
12693.40 284
12694.46 278
12695.53 286
12696.59 313
12697.66 307
12698.72 319
12699.79 309
12700.85 299
12701.91 309
12702.98 345
12704.04 325
12705.11 298
12706.17 297
12707.24 324
12708.30 339
12709.37 317
12710.43 345
12711.50 348
12712.56 355
12713.63 341
12714.69 297
12715.76 365
12716.82 311
12717.89 324
12718.95 305
12720.02 306
12721.09 298
12722.15 298
12723.22 319
12724.28 317
12725.35 244
12726.41 264
12727.48 302
12728.54 299
12729.61 292
12730.68 277
12731.74 292
12732.81 275
12733.87 283
12734.94 285
12736.01 292
12737.07 290
12738.14 280
12739.20 307
12740.27 275
12741.34 307
12742.40 270
12743.47 289
12744.54 299
12745.60 251
12746.67 249
12747.74 305
12748.80 306
12749.87 259
12750.94 285
12752.00 218
12753.07 270
12754.14 264
12755.20 270
12756.27 208
12757.34 253
12758.40 257
12759.47 248
12760.54 247
12761.60 253
12762.67 230
12763.74 259
12764.81 272
12765.87 263
12766.94 255
12768.01 245
12769.08 247
12770.14 231
12771.21 250
12772.28 253
12773.35 222
12774.41 224
12775.48 232
12776.55 258
12777.62 265
12778.68 286
12779.75 227
12780.82 264
12781.89 224
12782.96 261
12784.02 238
12785.09 218
12786.16 246
12787.23 226
12788.30 257
12789.37 242
12790.43 228
12791.50 241
12792.57 277
12793.64 250
12794.71 213
12795.78 217
12796.84 256
12797.91 259
12798.98 224
12800.05 239
12801.12 255
12802.19 266
12803.26 251
12804.33 212
12805.40 235
12806.46 223
12807.53 223
12808.60 228
12809.67 249
12810.74 231
12811.81 212
12812.88 220
12813.95 239
12815.02 242
12816.09 220
12817.16 237
12818.23 233
12819.30 216
12820.37 253
12821.44 230
12822.50 256
12823.57 261
12824.64 240
12825.71 252
12826.78 251
12827.85 247
12828.92 235
12829.99 255
12831.06 237
12832.13 263
12833.20 240
12834.27 259
12835.34 248
12836.41 251
12837.49 218
12838.56 234
12839.63 230
12840.70 241
12841.77 225
12842.84 212
12843.91 224
12844.98 258
12846.05 236
12847.12 194
12848.19 220
12849.26 203
12850.33 211
12851.40 243
12852.47 202
12853.55 195
12854.62 216
12855.69 236
12856.76 205
12857.83 210
12858.90 223
12859.97 204
12861.04 205
12862.11 188
12863.19 180
12864.26 198
12865.33 201
12866.40 229
12867.47 196
12868.54 188
12869.62 174
12870.69 206
12871.76 200
12872.83 199
12873.90 223
12874.97 177
12876.05 177
12877.12 162
12878.19 210
12879.26 192
12880.33 210
12881.41 189
12882.48 202
12883.55 214
12884.62 206
12885.70 189
12886.77 200
12887.84 231
12888.91 200
12889.98 233
12891.06 204
12892.13 229
12893.20 190
12894.28 201
12895.35 202
12896.42 213
12897.49 216
12898.57 251
12899.64 215
12900.71 200
12901.79 182
12902.86 189
12903.93 194
12905.00 188
12906.08 223
12907.15 198
12908.22 210
12909.30 198
12910.37 189
12911.44 206
12912.52 196
12913.59 204
12914.66 195
12915.74 206
12916.81 195
12917.89 204
12918.96 199
12920.03 217
12921.11 216
12922.18 221
12923.25 196
12924.33 189
12925.40 182
12926.48 153
12927.55 195
12928.62 195
12929.70 201
12930.77 208
12931.85 212
12932.92 206
12934.00 189
12935.07 201
12936.14 177
12937.22 196
12938.29 203
12939.37 187
12940.44 188
12941.52 207
12942.59 202
12943.67 219
12944.74 213
12945.82 206
12946.89 216
12947.97 180
12949.04 217
12950.12 238
12951.19 190
12952.27 223
12953.34 222
12954.42 192
12955.49 190
12956.57 178
12957.64 187
12958.72 186
12959.79 189
12960.87 212
12961.94 203
12963.02 191
12964.10 202
12965.17 203
12966.25 175
12967.32 176
12968.40 191
12969.47 174
12970.55 193
12971.63 165
12972.70 216
12973.78 208
12974.85 197
12975.93 181
12977.01 216
12978.08 233
12979.16 196
12980.23 195
12981.31 219
12982.39 216
12983.46 190
12984.54 176
12985.62 209
12986.69 191
12987.77 204
12988.85 212
12989.92 215
12991.00 220
12992.08 204
12993.15 230
12994.23 211
12995.31 216
12996.38 215
12997.46 223
12998.54 226
12999.61 208
13000.69 221
13001.77 233
13002.85 243
13003.92 224
13005.00 230
13006.08 233
13007.16 186
13008.23 223
13009.31 208
13010.39 187
13011.47 188
13012.54 203
13013.62 246
13014.70 246
13015.78 235
13016.85 226
13017.93 241
13019.01 227
13020.09 225
13021.17 243
13022.24 234
13023.32 197
13024.40 235
13025.48 255
13026.56 232
13027.63 209
13028.71 211
13029.79 223
13030.87 228
13031.95 231
13033.03 266
13034.10 249
13035.18 202
13036.26 215
13037.34 228
13038.42 218
13039.50 269
13040.58 246
13041.66 226
13042.73 193
13043.81 210
13044.89 242
13045.97 251
13047.05 249
13048.13 239
13049.21 268
13050.29 222
13051.37 249
13052.45 258
13053.53 241
13054.60 256
13055.68 244
13056.76 197
13057.84 257
13058.92 259
13060.00 222
13061.08 241
13062.16 230
13063.24 218
13064.32 226
13065.40 236
13066.48 220
13067.56 178
13068.64 226
13069.72 243
13070.80 233
13071.88 230
13072.96 248
13074.04 244
13075.12 193
13076.20 207
13077.28 201
13078.36 221
13079.44 225
13080.52 205
13081.60 233
13082.68 228
13083.76 213
13084.84 249
13085.93 212
13087.01 230
13088.09 218
13089.17 242
13090.25 221
13091.33 211
13092.41 209
13093.49 217
13094.57 204
13095.65 192
13096.73 203
13097.82 192
13098.90 207
13099.98 213
13101.06 223
13102.14 194
13103.22 227
13104.30 200
13105.38 193
13106.47 223
13107.55 188
13108.63 223
13109.71 199
13110.79 208
13111.87 217
13112.96 232
13114.04 242
13115.12 226
13116.20 219
13117.28 194
13118.37 219
13119.45 203
13120.53 204
13121.61 193
13122.69 179
13123.78 201
13124.86 201
13125.94 201
13127.02 201
13128.11 178
13129.19 197
13130.27 211
13131.35 228
13132.44 206
13133.52 199
13134.60 200
13135.68 193
13136.77 206
13137.85 225
13138.93 200
13140.01 193
13141.10 196
13142.18 185
13143.26 211
13144.35 203
13145.43 180
13146.51 207
13147.60 189
13148.68 195
13149.76 204
13150.85 215
13151.93 226
13153.01 210
13154.10 196
13155.18 178
13156.26 164
13157.35 204
13158.43 183
13159.51 171
13160.60 196
13161.68 199
13162.77 233
13163.85 207
13164.93 178
13166.02 162
13167.10 204
13168.19 197
13169.27 188
13170.35 205
13171.44 204
13172.52 171
13173.61 199
13174.69 193
13175.78 183
13176.86 211
13177.94 182
13179.03 217
13180.11 218
13181.20 211
13182.28 235
13183.37 197
13184.45 220
13185.54 196
13186.62 216
13187.71 217
13188.79 190
13189.88 198
13190.96 211
13192.05 216
13193.13 178
13194.22 230
13195.30 196
13196.39 187
13197.47 193
13198.56 222
13199.64 197
13200.73 235
13201.81 183
13202.90 208
13203.98 194
13205.07 197
13206.16 197
13207.24 189
13208.33 203
13209.41 210
13210.50 243
13211.58 206
13212.67 202
13213.76 199
13214.84 228
13215.93 170
13217.01 190
13218.10 210
13219.19 231
13220.27 208
13221.36 232
13222.45 215
13223.53 231
13224.62 203
13225.70 200
13226.79 208
13227.88 199
13228.96 200
13230.05 165
13231.14 199
13232.22 197
13233.31 214
13234.40 231
13235.48 196
13236.57 190
13237.66 192
13238.74 215
13239.83 188
13240.92 203
13242.01 178
13243.09 193
13244.18 205
13245.27 239
13246.35 177
13247.44 173
13248.53 188
13249.62 191
13250.70 220
13251.79 199
13252.88 195
13253.97 210
13255.05 203
13256.14 207
13257.23 209
13258.32 226
13259.41 208
13260.49 193
13261.58 195
13262.67 199
13263.76 228
13264.85 217
13265.93 239
13267.02 237
13268.11 205
13269.20 227
13270.29 221
13271.37 234
13272.46 237
13273.55 234
13274.64 224
13275.73 247
13276.82 223
13277.91 225
13278.99 212
13280.08 237
13281.17 241
13282.26 220
13283.35 214
13284.44 219
13285.53 190
13286.62 250
13287.70 226
13288.79 273
13289.88 230
13290.97 250
13292.06 220
13293.15 235
13294.24 272
13295.33 218
13296.42 279
13297.51 249
13298.60 283
13299.69 269
13300.78 288
13301.87 270
13302.95 276
13304.04 232
13305.13 285
13306.22 249
13307.31 259
13308.40 277
13309.49 256
13310.58 263
13311.67 227
13312.76 294
13313.85 280
13314.94 279
13316.03 255
13317.12 281
13318.21 258
13319.30 276
13320.39 301
13321.48 267
13322.58 265
13323.67 253
13324.76 264
13325.85 302
13326.94 287
13328.03 305
13329.12 279
13330.21 265
13331.30 296
13332.39 271
13333.48 296
13334.57 285
13335.66 316
13336.75 273
13337.85 287
13338.94 334
13340.03 314
13341.12 258
13342.21 309
13343.30 301
13344.39 266
13345.48 286
13346.58 289
13347.67 297
13348.76 299
13349.85 279
13350.94 317
13352.03 294
13353.12 296
13354.22 276
13355.31 268
13356.40 301
13357.49 314
13358.58 280
13359.68 338
13360.77 337
13361.86 303
13362.95 322
13364.04 302
13365.14 292
13366.23 321
13367.32 359
13368.41 357
13369.51 322
13370.60 360
13371.69 353
13372.78 345
13373.87 359
13374.97 358
13376.06 422
13377.15 367
13378.25 372
13379.34 363
13380.43 347
13381.52 340
13382.62 371
13383.71 334
13384.80 344
13385.90 301
13386.99 286
13388.08 303
13389.17 267
13390.27 260
13391.36 271
13392.45 295
13393.55 265
13394.64 292
13395.73 290
13396.83 268
13397.92 271
13399.02 262
13400.11 261
13401.20 288
13402.30 261
13403.39 268
13404.48 275
13405.58 245
13406.67 226
13407.77 240
13408.86 304
13409.95 287
13411.05 261
13412.14 255
13413.24 265
13414.33 260
13415.42 270
13416.52 261
13417.61 300
13418.71 249
13419.80 260
13420.90 257
13421.99 223
13423.08 259
13424.18 266
13425.27 234
13426.37 257
13427.46 259
13428.56 285
13429.65 290
13430.75 251
13431.84 275
13432.94 245
13434.03 250
13435.13 274
13436.22 277
13437.32 249
13438.41 235
13439.51 255
13440.60 259
13441.70 244
13442.79 272
13443.89 317
13444.98 292
13446.08 312
13447.18 293
13448.27 280
13449.37 255
13450.46 285
13451.56 293
13452.65 303
13453.75 299
13454.85 293
13455.94 277
13457.04 277
13458.13 284
13459.23 328
13460.33 309
13461.42 311
13462.52 314
13463.61 287
13464.71 313
13465.81 320
13466.90 307
13468.00 284
13469.10 301
13470.19 339
13471.29 309
13472.38 334
13473.48 304
13474.58 312
13475.67 355
13476.77 323
13477.87 312
13478.96 360
13480.06 329
13481.16 320
13482.26 309
13483.35 309
13484.45 308
13485.55 308
13486.64 327
13487.74 329
13488.84 303
13489.94 366
13491.03 347
13492.13 348
13493.23 353
13494.32 356
13495.42 359
13496.52 382
13497.62 398
13498.72 384
13499.81 331
13500.91 382
13502.01 399
13503.11 431
13504.20 410
13505.30 384
13506.40 429
13507.50 407
13508.60 436
13509.69 421
13510.79 451
13511.89 455
13512.99 420
13514.09 428
13515.18 408
13516.28 396
13517.38 410
13518.48 396
13519.58 376
13520.68 375
13521.78 351
13522.87 313
13523.97 348
13525.07 347
13526.17 311
13527.27 267
13528.37 331
13529.47 309
13530.57 307
13531.66 323
13532.76 268
13533.86 280
13534.96 323
13536.06 292
13537.16 291
13538.26 267
13539.36 308
13540.46 313
13541.56 284
13542.66 273
13543.76 247
13544.86 296
13545.96 335
13547.05 274
13548.15 270
13549.25 230
13550.35 266
13551.45 238
13552.55 250
13553.65 237
13554.75 264
13555.85 273
13556.95 294
13558.05 239
13559.15 224
13560.25 248
13561.35 272
13562.45 241
13563.55 273
13564.65 262
13565.75 251
13566.85 242
13567.96 275
13569.06 257
13570.16 254
13571.26 240
13572.36 268
13573.46 247
13574.56 256
13575.66 257
13576.76 244
13577.86 254
13578.96 262
13580.06 230
13581.16 261
13582.27 209
13583.37 253
13584.47 236
13585.57 246
13586.67 242
13587.77 219
13588.87 247
13589.97 255
13591.08 224
13592.18 233
13593.28 220
13594.38 240
13595.48 249
13596.58 236
13597.68 232
13598.79 219
13599.89 233
13600.99 225
13602.09 237
13603.19 269
13604.30 233
13605.40 225
13606.50 225
13607.60 242
13608.70 237
13609.81 302
13610.91 289
13612.01 244
13613.11 268
13614.21 257
13615.32 254
13616.42 281
13617.52 275
13618.62 229
13619.73 228
13620.83 232
13621.93 259
13623.03 260
13624.14 251
13625.24 238
13626.34 257
13627.45 243
13628.55 231
13629.65 249
13630.75 230
13631.86 228
13632.96 243
13634.06 239
13635.17 259
13636.27 247
13637.37 235
13638.48 275
13639.58 246
13640.68 261
13641.79 275
13642.89 241
13643.99 250
13645.10 244
13646.20 236
13647.30 262
13648.41 255
13649.51 243
13650.62 218
13651.72 265
13652.82 219
13653.93 258
13655.03 227
13656.14 231
13657.24 246
13658.34 246
13659.45 245
13660.55 258
13661.66 248
13662.76 231
13663.87 228
13664.97 212
13666.07 219
13667.18 264
13668.28 230
13669.39 245
13670.49 208
13671.60 218
13672.70 253
13673.81 232
13674.91 262
13676.02 244
13677.12 269
13678.23 237
13679.33 203
13680.44 220
13681.54 208
13682.65 240
13683.75 226
13684.86 235
13685.96 242
13687.07 237
13688.17 223
13689.28 235
13690.38 231
13691.49 275
13692.59 226
13693.70 193
13694.80 222
13695.91 236
13697.02 251
13698.12 217
13699.23 227
13700.33 204
13701.44 249
13702.55 255
13703.65 269
13704.76 251
13705.86 241
13706.97 277
13708.08 224
13709.18 242
13710.29 245
13711.39 243
13712.50 268
13713.61 271
13714.71 262
13715.82 238
13716.93 277
13718.03 264
13719.14 294
13720.25 267
13721.35 279
13722.46 278
13723.57 288
13724.67 281
13725.78 289
13726.89 310
13727.99 272
13729.10 284
13730.21 310
13731.31 278
13732.42 281
13733.53 291
13734.64 287
13735.74 296
13736.85 315
13737.96 297
13739.07 291
13740.17 329
13741.28 324
13742.39 311
13743.50 331
13744.60 328
13745.71 319
13746.82 331
13747.93 303
13749.03 322
13750.14 321
13751.25 332
13752.36 302
13753.47 338
13754.57 302
13755.68 303
13756.79 322
13757.90 324
13759.01 356
13760.11 388
13761.22 419
13762.33 410
13763.44 400
13764.55 399
13765.66 412
13766.76 444
13767.87 465
13768.98 397
13770.09 447
13771.20 438
13772.31 429
13773.42 479
13774.53 498
13775.63 498
13776.74 612
13777.85 630
13778.96 638
13780.07 625
13781.18 668
13782.29 607
13783.40 603
13784.51 587
13785.62 582
13786.73 545
13787.83 520
13788.94 444
13790.05 434
13791.16 489
13792.27 442
13793.38 439
13794.49 351
13795.60 366
13796.71 360
13797.82 353
13798.93 357
13800.04 354
13801.15 364
13802.26 349
13803.37 336
13804.48 371
13805.59 337
13806.70 367
13807.81 330
13808.92 340
13810.03 319
13811.14 318
13812.25 290
13813.36 297
13814.47 317
13815.58 280
13816.69 308
13817.80 318
13818.91 315
13820.03 318
13821.14 278
13822.25 283
13823.36 304
13824.47 296
13825.58 295
13826.69 294
13827.80 298
13828.91 318
13830.02 281
13831.13 308
13832.25 301
13833.36 284
13834.47 291
13835.58 298
13836.69 296
13837.80 287
13838.91 261
13840.02 267
13841.14 307
13842.25 327
13843.36 280
13844.47 318
13845.58 306
13846.69 291
13847.81 272
13848.92 285
13850.03 276
13851.14 282
13852.25 279
13853.37 268
13854.48 276
13855.59 291
13856.70 333
13857.81 290
13858.93 287
13860.04 270
13861.15 283
13862.26 323
13863.38 289
13864.49 283
13865.60 320
13866.71 318
13867.83 296
13868.94 344
13870.05 347
13871.16 360
13872.28 371
13873.39 369
13874.50 399
13875.61 352
13876.73 352
13877.84 353
13878.95 317
13880.07 307
13881.18 355
13882.29 391
13883.41 351
13884.52 342
13885.63 358
13886.75 341
13887.86 294
13888.97 267
13890.09 298
13891.20 271
13892.31 305
13893.43 327
13894.54 311
13895.65 269
13896.77 308
13897.88 281
13899.00 264
13900.11 323
13901.22 302
13902.34 309
13903.45 293
13904.57 287
13905.68 310
13906.79 292
13907.91 279
13909.02 276
13910.14 306
13911.25 303
13912.37 301
13913.48 294
13914.59 257
13915.71 259
13916.82 284
13917.94 289
13919.05 268
13920.17 262
13921.28 249
13922.40 273
13923.51 291
13924.63 267
13925.74 262
13926.86 257
13927.97 304
13929.09 279
13930.20 233
13931.32 234
13932.43 254
13933.55 272
13934.66 245
13935.78 244
13936.89 253
13938.01 272
13939.12 272
13940.24 271
13941.35 239
13942.47 220
13943.59 269
13944.70 239
13945.82 241
13946.93 229
13948.05 259
13949.16 240
13950.28 256
13951.40 274
13952.51 246
13953.63 250
13954.74 245
13955.86 228
13956.98 215
13958.09 233
13959.21 278
13960.33 276
13961.44 260
13962.56 260
13963.67 279
13964.79 285
13965.91 237
13967.02 209
13968.14 271
13969.26 233
13970.37 243
13971.49 263
13972.61 239
13973.72 237
13974.84 270
13975.96 241
13977.08 244
13978.19 246
13979.31 302
13980.43 277
13981.54 225
13982.66 233
13983.78 245
13984.90 288
13986.01 270
13987.13 217
13988.25 249
13989.37 245
13990.48 287
13991.60 261
13992.72 231
13993.84 262
13994.95 276
13996.07 257
13997.19 259
13998.31 244
13999.42 217
14000.54 265
14001.66 272
14002.78 243
14003.90 240
14005.01 269
14006.13 264
14007.25 268
14008.37 247
14009.49 248
14010.61 282
14011.72 296
14012.84 299
14013.96 263
14015.08 280
14016.20 312
14017.32 295
14018.43 273
14019.55 268
14020.67 279
14021.79 280
14022.91 245
14024.03 273
14025.15 297
14026.27 267
14027.39 280
14028.50 303
14029.62 290
14030.74 316
14031.86 297
14032.98 297
14034.10 289
14035.22 254
14036.34 295
14037.46 284
14038.58 270
14039.70 248
14040.82 249
14041.94 275
14043.06 249
14044.18 246
14045.30 261
14046.41 242
14047.53 245
14048.65 260
14049.77 242
14050.89 218
14052.01 228
14053.13 276
14054.25 245
14055.37 244
14056.49 249
14057.61 234
14058.74 257
14059.86 262
14060.98 253
14062.10 252
14063.22 239
14064.34 248
14065.46 250
14066.58 244
14067.70 264
14068.82 221
14069.94 242
14071.06 275
14072.18 285
14073.30 279
14074.42 229
14075.54 258
14076.66 222
14077.79 250
14078.91 261
14080.03 269
14081.15 282
14082.27 275
14083.39 262
14084.51 270
14085.63 273
14086.76 304
14087.88 294
14089.00 300
14090.12 271
14091.24 282
14092.36 287
14093.48 256
14094.61 266
14095.73 282
14096.85 285
14097.97 306
14099.09 335
14100.22 294
14101.34 319
14102.46 356
14103.58 362
14104.70 338
14105.83 339
14106.95 350
14108.07 372
14109.19 365
14110.31 370
14111.44 362
14112.56 355
14113.68 301
14114.80 275
14115.93 282
14117.05 337
14118.17 277
14119.29 291
14120.42 292
14121.54 236
14122.66 254
14123.79 251
14124.91 263
14126.03 258
14127.15 213
14128.28 215
14129.40 257
14130.52 212
14131.65 224
14132.77 240
14133.89 278
14135.02 228
14136.14 234
14137.26 206
14138.39 215
14139.51 232
14140.63 233
14141.76 209
14142.88 214
14144.00 223
14145.13 240
14146.25 239
14147.38 191
14148.50 218
14149.62 204
14150.75 244
14151.87 217
14152.99 215
14154.12 231
14155.24 231
14156.37 245
14157.49 205
14158.62 213
14159.74 264
14160.86 197
14161.99 235
14163.11 227
14164.24 207
14165.36 184
14166.49 182
14167.61 212
14168.74 212
14169.86 233
14170.99 231
14172.11 223
14173.23 211
14174.36 193
14175.48 226
14176.61 233
14177.73 212
14178.86 213
14179.98 223
14181.11 234
14182.23 212
14183.36 234
14184.49 182
14185.61 186
14186.74 218
14187.86 220
14188.99 188
14190.11 196
14191.24 212
14192.36 203
14193.49 221
14194.61 207
14195.74 206
14196.87 234
14197.99 214
14199.12 211
14200.24 202
14201.37 231
14202.50 243
14203.62 192
14204.75 200
14205.87 215
14207.00 192
14208.13 231
14209.25 217
14210.38 213
14211.50 230
14212.63 221
14213.76 199
14214.88 167
14216.01 180
14217.14 158
14218.26 207
14219.39 187
14220.52 190
14221.64 164
14222.77 188
14223.90 192
14225.02 186
14226.15 205
14227.28 195
14228.41 164
14229.53 169
14230.66 168
14231.79 181
14232.91 200
14234.04 190
14235.17 235
14236.30 200
14237.42 201
14238.55 203
14239.68 215
14240.81 209
14241.93 222
14243.06 194
14244.19 202
14245.32 181
14246.44 184
14247.57 170
14248.70 182
14249.83 171
14250.95 211
14252.08 198
14253.21 184
14254.34 200
14255.47 190
14256.59 181
14257.72 192
14258.85 202
14259.98 153
14261.11 194
14262.24 182
14263.36 163
14264.49 191
14265.62 191
14266.75 174
14267.88 193
14269.01 181
14270.14 165
14271.26 191
14272.39 185
14273.52 168
14274.65 182
14275.78 195
14276.91 178
14278.04 179
14279.17 160
14280.30 174
14281.42 172
14282.55 176
14283.68 152
14284.81 155
14285.94 147
14287.07 168
14288.20 154
14289.33 168
14290.46 184
14291.59 166
14292.72 178
14293.85 181
14294.98 175
14296.11 150
14297.24 171
14298.37 181
14299.50 133
14300.63 173
14301.76 144
14302.89 174
14304.02 165
14305.15 177
14306.28 160
14307.41 167
14308.54 182
14309.67 154
14310.80 163
14311.93 179
14313.06 175
14314.19 168
14315.32 177
14316.45 168
14317.58 170
14318.71 157
14319.84 144
14320.97 178
14322.10 153
14323.23 154
14324.36 151
14325.49 163
14326.63 149
14327.76 147
14328.89 170
14330.02 204
14331.15 161
14332.28 156
14333.41 144
14334.54 138
14335.67 166
14336.81 149
14337.94 172
14339.07 166
14340.20 170
14341.33 199
14342.46 181
14343.59 138
14344.73 137
14345.86 157
14346.99 148
14348.12 154
14349.25 170
14350.38 170
14351.52 144
14352.65 144
14353.78 164
14354.91 169
14356.04 153
14357.18 137
14358.31 164
14359.44 158
14360.57 166
14361.71 146
14362.84 168
14363.97 140
14365.10 147
14366.24 136
14367.37 144
14368.50 156
14369.63 135
14370.77 164
14371.90 166
14373.03 141
14374.16 139
14375.30 132
14376.43 147
14377.56 157
14378.70 141
14379.83 140
14380.96 147
14382.09 164
14383.23 148
14384.36 139
14385.49 156
14386.63 133
14387.76 138
14388.89 154
14390.03 147
14391.16 146
14392.29 143
14393.43 130
14394.56 136
14395.70 157
14396.83 175
14397.96 165
14399.10 145
14400.23 147
14401.36 163
14402.50 143
14403.63 137
14404.77 162
14405.90 163
14407.03 163
14408.17 177
14409.30 177
14410.44 160
14411.57 154
14412.71 154
14413.84 156
14414.97 173
14416.11 162
14417.24 164
14418.38 150
14419.51 147
14420.65 167
14421.78 156
14422.92 172
14424.05 171
14425.19 182
14426.32 158
14427.46 147
14428.59 134
14429.73 154
14430.86 120
14432.00 139
14433.13 177
14434.27 174
14435.40 157
14436.54 180
14437.67 168
14438.81 147
14439.94 190
14441.08 138
14442.21 155
14443.35 167
14444.48 177
14445.62 159
14446.76 159
14447.89 175
14449.03 178
14450.16 140
14451.30 176
14452.43 134
14453.57 164
14454.71 147
14455.84 160
14456.98 145
14458.11 151
14459.25 165
14460.39 149
14461.52 179
14462.66 158
14463.80 154
14464.93 156
14466.07 168
14467.20 142
14468.34 157
14469.48 165
14470.61 183
14471.75 199
14472.89 171
14474.02 185
14475.16 158
14476.30 164
14477.43 180
14478.57 180
14479.71 182
14480.85 152
14481.98 160
14483.12 191
14484.26 177
14485.39 142
14486.53 163
14487.67 170
14488.81 183
14489.94 180
14491.08 164
14492.22 205
14493.36 149
14494.49 185
14495.63 162
14496.77 165
14497.91 175
14499.04 161
14500.18 163
14501.32 138
14502.46 167
14503.59 144
14504.73 139
14505.87 162
14507.01 122
14508.15 168
14509.28 170
14510.42 183
14511.56 116
14512.70 144
14513.84 181
14514.98 187
14516.11 133
14517.25 130
14518.39 174
14519.53 177
14520.67 134
14521.81 139
14522.95 157
14524.08 149
14525.22 168
14526.36 141
14527.50 151
14528.64 169
14529.78 186
14530.92 158
14532.06 144
14533.20 141
14534.33 161
14535.47 144
14536.61 172
14537.75 133
14538.89 172
14540.03 157
14541.17 167
14542.31 151
14543.45 155
14544.59 114
14545.73 143
14546.87 162
14548.01 150
14549.15 137
14550.29 169
14551.43 173
14552.57 156
14553.71 153
14554.85 170
14555.99 171
14557.13 178
14558.27 183
14559.41 149
14560.55 130
14561.69 142
14562.83 160
14563.97 169
14565.11 157
14566.25 137
14567.39 140
14568.53 186
14569.67 168
14570.81 145
14571.95 166
14573.09 169
14574.23 142
14575.37 141
14576.51 148
14577.65 145
14578.79 144
14579.94 172
14581.08 154
14582.22 157
14583.36 139
14584.50 147
14585.64 162
14586.78 146
14587.92 164
14589.06 173
14590.21 184
14591.35 151
14592.49 154
14593.63 161
14594.77 168
14595.91 152
14597.05 164
14598.20 176
14599.34 161
14600.48 164
14601.62 188
14602.76 167
14603.90 153
14605.05 173
14606.19 157
14607.33 175
14608.47 183
14609.61 200
14610.76 174
14611.90 190
14613.04 187
14614.18 175
14615.32 149
14616.47 176
14617.61 179
14618.75 156
14619.89 216
14621.04 181
14622.18 176
14623.32 199
14624.46 206
14625.61 172
14626.75 205
14627.89 194
14629.04 201
14630.18 207
14631.32 205
14632.46 163
14633.61 209
14634.75 204
14635.89 168
14637.04 187
14638.18 191
14639.32 193
14640.47 221
14641.61 240
14642.75 203
14643.90 243
14645.04 204
14646.18 219
14647.33 233
14648.47 224
14649.61 230
14650.76 203
14651.90 211
14653.05 207
14654.19 217
14655.33 199
14656.48 194
14657.62 165
14658.76 163
14659.91 199
14661.05 218
14662.20 161
14663.34 175
14664.49 196
14665.63 196
14666.77 160
14667.92 171
14669.06 164
14670.21 175
14671.35 177
14672.50 181
14673.64 145
14674.79 151
14675.93 151
14677.07 147
14678.22 156
14679.36 156
14680.51 134
14681.65 148
14682.80 151
14683.94 139
14685.09 141
14686.23 141
14687.38 146
14688.52 143
14689.67 143
14690.81 146
14691.96 137
14693.10 147
14694.25 165
14695.40 146
14696.54 124
14697.69 122
14698.83 146
14699.98 145
14701.12 146
14702.27 123
14703.41 143
14704.56 166
14705.71 166
14706.85 151
14708.00 136
14709.14 128
14710.29 133
14711.44 148
14712.58 147
14713.73 143
14714.87 134
14716.02 154
14717.17 152
14718.31 124
14719.46 122
14720.61 142
14721.75 167
14722.90 164
14724.05 132
14725.19 143
14726.34 137
14727.49 135
14728.63 118
14729.78 156
14730.93 149
14732.07 140
14733.22 144
14734.37 170
14735.51 163
14736.66 141
14737.81 126
14738.95 128
14740.10 160
14741.25 186
14742.40 148
14743.54 159
14744.69 176
14745.84 151
14746.99 163
14748.13 138
14749.28 122
14750.43 173
14751.58 133
14752.72 179
14753.87 160
14755.02 153
14756.17 143
14757.31 150
14758.46 150
14759.61 158
14760.76 132
14761.91 140
14763.05 156
14764.20 195
14765.35 171
14766.50 148
14767.65 186
14768.80 153
14769.94 126
14771.09 148
14772.24 171
14773.39 173
14774.54 142
14775.69 153
14776.83 171
14777.98 157
14779.13 158
14780.28 179
14781.43 176
14782.58 172
14783.73 188
14784.88 167
14786.03 152
14787.17 179
14788.32 178
14789.47 178
14790.62 167
14791.77 148
14792.92 160
14794.07 168
14795.22 174
14796.37 149
14797.52 149
14798.67 157
14799.82 188
14800.97 175
14802.12 197
14803.26 216
14804.41 179
14805.56 172
14806.71 177
14807.86 144
14809.01 176
14810.16 178
14811.31 178
14812.46 180
14813.61 174
14814.76 202
14815.91 206
14817.06 188
14818.21 180
14819.36 221
14820.51 194
14821.66 172
14822.82 182
14823.97 195
14825.12 171
14826.27 168
14827.42 179
14828.57 198
14829.72 176
14830.87 185
14832.02 182
14833.17 172
14834.32 178
14835.47 188
14836.62 150
14837.77 163
14838.93 158
14840.08 160
14841.23 170
14842.38 179
14843.53 127
14844.68 140
14845.83 154
14846.98 144
14848.14 134
14849.29 142
14850.44 137
14851.59 146
14852.74 114
14853.89 127
14855.04 157
14856.20 119
14857.35 129
14858.50 120
14859.65 117
14860.80 134
14861.96 133
14863.11 124
14864.26 127
14865.41 109
14866.56 141
14867.72 138
14868.87 107
14870.02 125
14871.17 155
14872.32 118
14873.48 127
14874.63 148
14875.78 157
14876.93 142
14878.09 145
14879.24 136
14880.39 129
14881.54 116
14882.70 137
14883.85 129
14885.00 128
14886.16 153
14887.31 114
14888.46 122
14889.61 120
14890.77 119
14891.92 109
14893.07 128
14894.23 120
14895.38 135
14896.53 117
14897.69 98
14898.84 108
14899.99 114
14901.15 132
14902.30 128
14903.45 140
14904.61 126
14905.76 120
14906.91 113
14908.07 129
14909.22 125
14910.38 125
14911.53 143
14912.68 149
14913.84 143
14914.99 116
14916.15 140
14917.30 136
14918.45 136
14919.61 143
14920.76 105
14921.92 155
14923.07 139
14924.22 124
14925.38 125
14926.53 139
14927.69 143
14928.84 144
14930.00 153
14931.15 143
14932.31 117
14933.46 124
14934.62 176
14935.77 132
14936.93 112
14938.08 125
14939.24 156
14940.39 126
14941.55 149
14942.70 131
14943.86 115
14945.01 126
14946.17 127
14947.32 127
14948.48 129
14949.63 129
14950.79 102
14951.94 121
14953.10 131
14954.25 153
14955.41 144
14956.56 155
14957.72 131
14958.88 129
14960.03 134
14961.19 119
14962.34 134
14963.50 124
14964.65 137
14965.81 122
14966.97 151
14968.12 154
14969.28 151
14970.43 129
14971.59 119
14972.75 130
14973.90 128
14975.06 108
14976.22 138
14977.37 120
14978.53 148
14979.69 163
14980.84 146
14982.00 132
14983.16 117
14984.31 109
14985.47 129
14986.63 145
14987.78 117
14988.94 123
14990.10 121
14991.25 133
14992.41 106
14993.57 114
14994.72 117
14995.88 146
14997.04 139
14998.20 120
14999.35 114
15000.51 126
15001.67 114
15002.82 130
15003.98 124
15005.14 108
15006.30 143
15007.45 125
15008.61 129
15009.77 123
15010.93 117
15012.09 126
15013.24 118
15014.40 121
15015.56 122
15016.72 109
15017.87 115
15019.03 132
15020.19 114
15021.35 98
15022.51 152
15023.67 132
15024.82 138
15025.98 114
15027.14 90
15028.30 111
15029.46 103
15030.62 125
15031.77 133
15032.93 116
15034.09 108
15035.25 114
15036.41 119
15037.57 131
15038.73 134
15039.88 110
15041.04 123
15042.20 130
15043.36 137
15044.52 119
15045.68 141
15046.84 119
15048.00 116
15049.16 100
15050.32 121
15051.47 118
15052.63 123
15053.79 100
15054.95 128
15056.11 131
15057.27 104
15058.43 118
15059.59 98
15060.75 110
15061.91 110
15063.07 101
15064.23 89
15065.39 106
15066.55 103
15067.71 121
15068.87 98
15070.03 92
15071.19 108
15072.35 109
15073.51 130
15074.67 121
15075.83 126
15076.99 97
15078.15 111
15079.31 127
15080.47 116
15081.63 94
15082.79 101
15083.95 121
15085.11 119
15086.27 97
15087.43 109
15088.59 137
15089.76 113
15090.92 111
15092.08 102
15093.24 123
15094.40 103
15095.56 122
15096.72 113
15097.88 95
15099.04 110
15100.20 152
15101.37 110
15102.53 112
15103.69 107
15104.85 119
15106.01 123
15107.17 109
15108.33 129
15109.50 112
15110.66 110
15111.82 103
15112.98 115
15114.14 106
15115.30 126
15116.47 109
15117.63 109
15118.79 106
15119.95 123
15121.11 102
15122.27 95
15123.44 92
15124.60 97
15125.76 117
15126.92 118
15128.09 117
15129.25 128
15130.41 113
15131.57 104
15132.73 112
15133.90 104
15135.06 111
15136.22 100
15137.38 123
15138.55 103
15139.71 118
15140.87 114
15142.04 111
15143.20 114
15144.36 113
15145.52 102
15146.69 104
15147.85 120
15149.01 129
15150.18 113
15151.34 129
15152.50 116
15153.67 116
15154.83 113
15155.99 106
15157.16 91
15158.32 115
15159.48 129
15160.65 120
15161.81 109
15162.97 112
15164.14 105
15165.30 93
15166.46 103
15167.63 94
15168.79 126
15169.95 131
15171.12 109
15172.28 102
15173.45 103
15174.61 120
15175.77 114
15176.94 112
15178.10 117
15179.27 128
15180.43 101
15181.60 110
15182.76 131
15183.92 122
15185.09 115
15186.25 129
15187.42 139
15188.58 104
15189.75 104
15190.91 94
15192.08 124
15193.24 111
15194.41 123
15195.57 110
15196.74 112
15197.90 107
15199.07 103
15200.23 120
15201.40 148
15202.56 142
15203.73 152
15204.89 118
15206.06 105
15207.22 119
15208.39 119
15209.55 111
15210.72 104
15211.88 120
15213.05 118
15214.21 108
15215.38 105
15216.54 107
15217.71 109
15218.88 110
15220.04 111
15221.21 119
15222.37 110
15223.54 120
15224.71 124
15225.87 101
15227.04 127
15228.20 134
15229.37 133
15230.54 134
15231.70 119
15232.87 142
15234.03 142
15235.20 153
15236.37 150
15237.53 142
15238.70 152
15239.87 118
15241.03 101
15242.20 149
15243.37 130
15244.53 152
15245.70 129
15246.87 136
15248.03 125
15249.20 142
15250.37 144
15251.53 140
15252.70 128
15253.87 131
15255.04 126
15256.20 123
15257.37 122
15258.54 124
15259.70 114
15260.87 107
15262.04 146
15263.21 98
15264.37 125
15265.54 107
15266.71 139
15267.88 131
15269.04 106
15270.21 114
15271.38 100
15272.55 107
15273.72 102
15274.88 115
15276.05 100
15277.22 124
15278.39 120
15279.56 116
15280.72 118
15281.89 119
15283.06 99
15284.23 112
15285.40 114
15286.56 104
15287.73 107
15288.90 121
15290.07 94
15291.24 126
15292.41 113
15293.58 103
15294.74 130
15295.91 117
15297.08 115
15298.25 127
15299.42 127
15300.59 112
15301.76 120
15302.93 114
15304.09 106
15305.26 104
15306.43 90
15307.60 99
15308.77 100
15309.94 96
15311.11 131
15312.28 144
15313.45 114
15314.62 121
15315.79 103
15316.96 131
15318.13 99
15319.30 109
15320.46 120
15321.63 111
15322.80 102
15323.97 132
15325.14 127
15326.31 128
15327.48 106
15328.65 107
15329.82 116
15330.99 148
15332.16 128
15333.33 115
15334.50 119
15335.67 113
15336.84 129
15338.01 116
15339.18 100
15340.36 113
15341.53 136
15342.70 125
15343.87 118
15345.04 109
15346.21 149
15347.38 130
15348.55 105
15349.72 134
15350.89 121
15352.06 137
15353.23 110
15354.40 112
15355.57 104
15356.75 119
15357.92 130
15359.09 134
15360.26 97
15361.43 130
15362.60 130
15363.77 126
15364.94 111
15366.11 96
15367.29 88
15368.46 92
15369.63 107
15370.80 120
15371.97 122
15373.14 117
15374.32 115
15375.49 101
15376.66 123
15377.83 124
15379.00 138
15380.17 118
15381.35 115
15382.52 100
15383.69 122
15384.86 115
15386.03 104
15387.21 124
15388.38 115
15389.55 110
15390.72 117
15391.90 100
15393.07 100
15394.24 123
15395.41 108
15396.59 135
15397.76 122
15398.93 129
15400.10 110
15401.28 98
15402.45 99
15403.62 111
15404.79 105
15405.97 118
15407.14 116
15408.31 102
15409.49 93
15410.66 111
15411.83 123
15413.01 125
15414.18 137
15415.35 127
15416.53 124
15417.70 109
15418.87 115
15420.05 102
15421.22 125
15422.39 143
15423.57 100
15424.74 112
15425.91 111
15427.09 101
15428.26 133
15429.43 121
15430.61 111
15431.78 121
15432.96 114
15434.13 119
15435.30 102
15436.48 95
15437.65 105
15438.83 103
15440.00 93
15441.17 111
15442.35 120
15443.52 116
15444.70 107
15445.87 105
15447.05 104
15448.22 112
15449.40 125
15450.57 91
15451.75 90
15452.92 117
15454.09 118
15455.27 123
15456.44 153
15457.62 128
15458.79 119
15459.97 138
15461.14 104
15462.32 97
15463.49 137
15464.67 155
15465.84 107
15467.02 115
15468.19 112
15469.37 118
15470.55 114
15471.72 111
15472.90 109
15474.07 112
15475.25 111
15476.42 107
15477.60 107
15478.77 93
15479.95 80
15481.13 114
15482.30 126
15483.48 127
15484.65 109
15485.83 109
15487.00 127
15488.18 83
15489.36 94
15490.53 118
15491.71 117
15492.89 119
15494.06 95
15495.24 97
15496.41 91
15497.59 104
15498.77 101
15499.94 113
15501.12 116
15502.30 126
15503.47 102
15504.65 105
15505.83 99
15507.00 109
15508.18 107
15509.36 114
15510.53 130
15511.71 107
15512.89 109
15514.06 105
15515.24 110
15516.42 92
15517.60 109
15518.77 122
15519.95 121
15521.13 127
15522.30 108
15523.48 99
15524.66 90
15525.84 108
15527.01 125
15528.19 127
15529.37 93
15530.55 90
15531.73 105
15532.90 110
15534.08 107
15535.26 114
15536.44 106
15537.61 118
15538.79 122
15539.97 109
15541.15 119
15542.33 113
15543.50 137
15544.68 121
15545.86 136
15547.04 147
15548.22 132
15549.40 119
15550.57 100
15551.75 111
15552.93 137
15554.11 130
15555.29 111
15556.47 112
15557.65 127
15558.82 141
15560.00 120
15561.18 127
15562.36 126
15563.54 128
15564.72 129
15565.90 121
15567.08 154
15568.26 107
15569.43 115
15570.61 120
15571.79 109
15572.97 121
15574.15 102
15575.33 113
15576.51 121
15577.69 115
15578.87 115
15580.05 111
15581.23 149
15582.41 156
15583.59 147
15584.77 129
15585.95 114
15587.13 129
15588.31 137
15589.49 133
15590.67 119
15591.85 122
15593.03 146
15594.21 150
15595.39 144
15596.57 135
15597.75 116
15598.93 119
15600.11 112
15601.29 138
15602.47 144
15603.65 124
15604.83 128
15606.01 124
15607.19 136
15608.37 134
15609.55 141
15610.73 131
15611.91 163
15613.09 145
15614.27 186
15615.45 143
15616.64 142
15617.82 152
15619.00 167
15620.18 136
15621.36 132
15622.54 136
15623.72 143
15624.90 167
15626.08 150
15627.27 157
15628.45 155
15629.63 186
15630.81 161
15631.99 152
15633.17 140
15634.35 131
15635.54 168
15636.72 159
15637.90 169
15639.08 156
15640.26 156
15641.45 164
15642.63 181
15643.81 123
15644.99 145
15646.17 193
15647.36 190
15648.54 200
15649.72 186
15650.90 185
15652.08 165
15653.27 173
15654.45 187
15655.63 165
15656.81 162
15658.00 144
15659.18 187
15660.36 171
15661.54 182
15662.73 197
15663.91 194
15665.09 175
15666.27 196
15667.46 182
15668.64 192
15669.82 211
15671.01 198
15672.19 192
15673.37 173
15674.56 207
15675.74 186
15676.92 192
15678.10 189
15679.29 156
15680.47 193
15681.65 169
15682.84 166
15684.02 205
15685.21 182
15686.39 189
15687.57 187
15688.76 184
15689.94 162
15691.12 178
15692.31 159
15693.49 156
15694.67 158
15695.86 172
15697.04 170
15698.23 124
15699.41 158
15700.59 158
15701.78 139
15702.96 145
15704.15 127
15705.33 192
15706.52 207
15707.70 139
15708.88 158
15710.07 144
15711.25 125
15712.44 150
15713.62 158
15714.81 161
15715.99 148
15717.18 172
15718.36 149
15719.55 178
15720.73 159
15721.92 190
15723.10 206
15724.29 177
15725.47 148
15726.66 172
15727.84 162
15729.03 181
15730.21 195
15731.40 179
15732.58 197
15733.77 166
15734.95 161
15736.14 153
15737.32 166
15738.51 169
15739.69 152
15740.88 161
15742.07 177
15743.25 164
15744.44 189
15745.62 190
15746.81 170
15747.99 197
15749.18 178
15750.37 193
15751.55 161
15752.74 201
15753.93 183
15755.11 211
15756.30 203
15757.48 184
15758.67 179
15759.86 190
15761.04 157
15762.23 193
15763.42 183
15764.60 207
15765.79 155
15766.98 186
15768.16 172
15769.35 147
15770.54 181
15771.72 176
15772.91 151
15774.10 162
15775.28 185
15776.47 186
15777.66 180
15778.84 153
15780.03 156
15781.22 173
15782.41 195
15783.59 149
15784.78 168
15785.97 159
15787.15 161
15788.34 161
15789.53 156
15790.72 160
15791.90 138
15793.09 151
15794.28 151
15795.47 169
15796.65 172
15797.84 163
15799.03 145
15800.22 132
15801.41 118
15802.59 174
15803.78 147
15804.97 169
15806.16 143
15807.35 155
15808.53 150
15809.72 128
15810.91 120
15812.10 115
15813.29 118
15814.48 140
15815.66 154
15816.85 143
15818.04 158
15819.23 148
15820.42 159
15821.61 152
15822.80 135
15823.98 137
15825.17 143
15826.36 151
15827.55 154
15828.74 139
15829.93 118
15831.12 138
15832.31 155
15833.50 134
15834.69 145
15835.87 138
15837.06 114
15838.25 115
15839.44 143
15840.63 154
15841.82 144
15843.01 134
15844.20 123
15845.39 134
15846.58 120
15847.77 115
15848.96 137
15850.15 115
15851.34 135
15852.53 123
15853.72 125
15854.91 133
15856.10 132
15857.29 131
15858.48 128
15859.67 154
15860.86 138
15862.05 132
15863.24 128
15864.43 148
15865.62 132
15866.81 152
15868.00 155
15869.19 127
15870.38 130
15871.57 142
15872.76 141
15873.95 142
15875.14 143
15876.33 141
15877.52 149
15878.72 148
15879.91 121
15881.10 136
15882.29 122
15883.48 115
15884.67 159
15885.86 155
15887.05 130
15888.24 150
15889.43 136
15890.63 142
15891.82 124
15893.01 109
15894.20 110
15895.39 109
15896.58 137
15897.77 141
15898.97 138
15900.16 143
15901.35 133
15902.54 121
15903.73 119
15904.92 130
15906.12 122
15907.31 122
15908.50 121
15909.69 144
15910.88 162
15912.08 157
15913.27 160
15914.46 153
15915.65 132
15916.85 138
15918.04 157
15919.23 140
15920.42 152
15921.61 149
15922.81 152
15924.00 158
15925.19 156
15926.38 133
15927.58 175
15928.77 135
15929.96 180
15931.16 156
15932.35 159
15933.54 183
15934.73 150
15935.93 143
15937.12 159
15938.31 160
15939.51 135
15940.70 148
15941.89 133
15943.09 141
15944.28 128
15945.47 168
15946.67 147
15947.86 126
15949.05 118
15950.25 135
15951.44 120
15952.63 127
15953.83 105
15955.02 113
15956.21 135
15957.41 115
15958.60 112
15959.80 98
15960.99 118
15962.18 111
15963.38 117
15964.57 118
15965.77 119
15966.96 144
15968.15 124
15969.35 119
15970.54 122
15971.74 143
15972.93 129
15974.13 118
15975.32 98
15976.51 105
15977.71 144
15978.90 151
15980.10 118
15981.29 105
15982.49 97
15983.68 129
15984.88 119
15986.07 108
15987.27 120
15988.46 110
15989.66 108
15990.85 118
15992.05 97
15993.24 89
15994.44 120
15995.63 105
15996.83 113
15998.02 104
15999.22 105
16000.41 110
16001.61 104
16002.80 95
16004.00 101
16005.20 101
16006.39 123
16007.59 106
16008.78 101
16009.98 104
16011.17 111
16012.37 97
16013.57 97
16014.76 67
16015.96 93
16017.15 103
16018.35 129
16019.55 121
16020.74 103
16021.94 95
16023.13 105
16024.33 97
16025.53 100
16026.72 79
16027.92 101
16029.12 115
16030.31 96
16031.51 92
16032.71 104
16033.90 98
16035.10 107
16036.30 105
16037.49 85
16038.69 93
16039.89 101
16041.08 106
16042.28 98
16043.48 108
16044.67 93
16045.87 91
16047.07 91
16048.27 98
16049.46 106
16050.66 90
16051.86 117
16053.06 108
16054.25 113
16055.45 111
16056.65 111
16057.84 106
16059.04 134
16060.24 104
16061.44 111
16062.64 111
16063.83 137
16065.03 108
16066.23 123
16067.43 103
16068.62 119
16069.82 117
16071.02 98
16072.22 107
16073.42 76
16074.62 88
16075.81 115
16077.01 80
16078.21 110
16079.41 119
16080.61 103
16081.81 84
16083.00 105
16084.20 92
16085.40 117
16086.60 108
16087.80 88
16089.00 126
16090.20 93
16091.39 85
16092.59 95
16093.79 94
16094.99 110
16096.19 97
16097.39 121
16098.59 112
16099.79 100
16100.99 102
16102.19 94
16103.38 97
16104.58 86
16105.78 78
16106.98 115
16108.18 97
16109.38 106
16110.58 88
16111.78 87
16112.98 100
16114.18 90
16115.38 87
16116.58 93
16117.78 95
16118.98 105
16120.18 112
16121.38 101
16122.58 74
16123.78 95
16124.98 115
16126.18 110
16127.38 104
16128.58 94
16129.78 100
16130.98 97
16132.18 99
16133.38 87
16134.58 100
16135.78 101
16136.98 118
16138.18 113
16139.38 87
16140.58 122
16141.78 102
16142.98 114
16144.19 104
16145.39 80
16146.59 84
16147.79 100
16148.99 102
16150.19 93
16151.39 104
16152.59 104
16153.79 93
16154.99 100
16156.20 121
16157.40 121
16158.60 117
16159.80 101
16161.00 89
16162.20 90
16163.40 93
16164.61 76
16165.81 92
16167.01 88
16168.21 107
16169.41 115
16170.61 92
16171.82 83
16173.02 72
16174.22 118
16175.42 94
16176.62 98
16177.82 97
16179.03 111
16180.23 63
16181.43 96
16182.63 97
16183.84 90
16185.04 69
16186.24 91
16187.44 121
16188.65 97
16189.85 78
16191.05 84
16192.25 90
16193.46 101
16194.66 113
16195.86 116
16197.06 103
16198.27 77
16199.47 92
16200.67 89
16201.87 100
16203.08 102
16204.28 105
16205.48 101
16206.69 106
16207.89 86
16209.09 116
16210.30 96
16211.50 97
16212.70 99
16213.91 100
16215.11 100
16216.31 117
16217.52 122
16218.72 91
16219.92 86
16221.13 101
16222.33 91
16223.53 93
16224.74 113
16225.94 102
16227.15 114
16228.35 85
16229.55 97
16230.76 101
16231.96 102
16233.17 104
16234.37 100
16235.57 101
16236.78 113
16237.98 130
16239.19 104
16240.39 97
16241.60 86
16242.80 102
16244.00 108
16245.21 131
16246.41 126
16247.62 107
16248.82 112
16250.03 124
16251.23 109
16252.44 98
16253.64 101
16254.85 115
16256.05 132
16257.26 115
16258.46 99
16259.67 111
16260.87 127
16262.08 100
16263.28 110
16264.49 101
16265.69 135
16266.90 125
16268.10 125
16269.31 111
16270.51 127
16271.72 117
16272.93 98
16274.13 94
16275.34 111
16276.54 113
16277.75 99
16278.95 120
16280.16 114
16281.37 103
16282.57 100
16283.78 124
16284.98 113
16286.19 105
16287.40 110
16288.60 121
16289.81 100
16291.01 107
16292.22 122
16293.43 109
16294.63 113
16295.84 126
16297.05 141
16298.25 134
16299.46 118
16300.67 112
16301.87 83
16303.08 125
16304.29 110
16305.49 132
16306.70 147
16307.91 131
16309.11 127
16310.32 122
16311.53 121
16312.73 110
16313.94 118
16315.15 129
16316.36 120
16317.56 128
16318.77 134
16319.98 135
16321.19 141
16322.39 156
16323.60 151
16324.81 136
16326.02 119
16327.22 125
16328.43 116
16329.64 88
16330.85 138
16332.05 131
16333.26 116
16334.47 112
16335.68 106
16336.88 129
16338.09 113
16339.30 122
16340.51 112
16341.72 140
16342.93 100
16344.13 118
16345.34 115
16346.55 100
16347.76 120
16348.97 134
16350.18 128
16351.38 103
16352.59 118
16353.80 111
16355.01 106
16356.22 129
16357.43 110
16358.64 103
16359.84 83
16361.05 101
16362.26 94
16363.47 105
16364.68 105
16365.89 97
16367.10 107
16368.31 119
16369.52 88
16370.73 92
16371.93 77
16373.14 92
16374.35 101
16375.56 108
16376.77 99
16377.98 87
16379.19 93
16380.40 87
16381.61 107
16382.82 113
16384.03 136
16385.24 96
16386.45 106
16387.66 97
16388.87 102
16390.08 91
16391.29 118
16392.50 100
16393.71 119
16394.92 100
16396.13 101
16397.34 103
16398.55 96
16399.76 87
16400.97 87
16402.18 89
16403.39 91
16404.60 96
16405.81 112
16407.02 93
16408.23 72
16409.44 87
16410.65 96
16411.86 106
16413.08 97
16414.29 88
16415.50 85
16416.71 94
16417.92 74
16419.13 80
16420.34 77
16421.55 80
16422.76 89
16423.97 101
16425.19 115
16426.40 117
16427.61 102
16428.82 85
16430.03 101
16431.24 110
16432.45 112
16433.67 104
16434.88 96
16436.09 112
16437.30 84
16438.51 90
16439.72 96
16440.94 102
16442.15 82
16443.36 87
16444.57 82
16445.78 96
16446.99 98
16448.21 88
16449.42 76
16450.63 104
16451.84 119
16453.06 93
16454.27 76
16455.48 64
16456.69 91
16457.90 94
16459.12 84
16460.33 88
16461.54 90
16462.75 107
16463.97 108
16465.18 70
16466.39 68
16467.61 96
16468.82 98
16470.03 104
16471.24 106
16472.46 98
16473.67 96
16474.88 95
16476.10 106
16477.31 93
16478.52 75
16479.74 90
16480.95 102
16482.16 93
16483.38 62
16484.59 65
16485.80 116
16487.02 85
16488.23 89
16489.44 83
16490.66 102
16491.87 105
16493.08 83
16494.30 88
16495.51 85
16496.73 90
16497.94 90
16499.15 102
16500.37 65
16501.58 86
16502.80 84
16504.01 94
16505.22 107
16506.44 87
16507.65 81
16508.87 75
16510.08 81
16511.30 87
16512.51 87
16513.72 91
16514.94 76
16516.15 97
16517.37 87
16518.58 69
16519.80 92
16521.01 81
16522.23 83
16523.44 63
16524.66 89
16525.87 68
16527.09 80
16528.30 67
16529.52 96
16530.73 83
16531.95 85
16533.16 88
16534.38 86
16535.59 65
16536.81 89
16538.02 65
16539.24 67
16540.45 80
16541.67 85
16542.89 57
16544.10 76
16545.32 96
16546.53 80
16547.75 79
16548.96 84
16550.18 76
16551.40 101
16552.61 111
16553.83 76
16555.04 88
16556.26 85
16557.48 99
16558.69 108
16559.91 84
16561.12 80
16562.34 94
16563.56 90
16564.77 94
16565.99 78
16567.21 84
16568.42 76
16569.64 85
16570.86 71
16572.07 69
16573.29 64
16574.51 76
16575.72 76
16576.94 76
16578.16 74
16579.37 84
16580.59 92
16581.81 104
16583.02 90
16584.24 86
16585.46 89
16586.68 82
16587.89 89
16589.11 89
16590.33 57
16591.54 65
16592.76 77
16593.98 82
16595.20 84
16596.41 93
16597.63 100
16598.85 87
16600.07 88
16601.29 93
16602.50 84
16603.72 85
16604.94 83
16606.16 80
16607.37 87
16608.59 71
16609.81 93
16611.03 87
16612.25 107
16613.46 97
16614.68 81
16615.90 84
16617.12 94
16618.34 88
16619.56 50
16620.77 89
16621.99 87
16623.21 82
16624.43 76
16625.65 91
16626.87 75
16628.09 83
16629.30 67
16630.52 92
16631.74 96
16632.96 87
16634.18 86
16635.40 70
16636.62 81
16637.84 93
16639.06 99
16640.28 84
16641.49 68
16642.71 84
16643.93 86
16645.15 98
16646.37 81
16647.59 76
16648.81 82
16650.03 74
16651.25 82
16652.47 82
16653.69 86
16654.91 97
16656.13 87
16657.35 90
16658.57 91
16659.79 74
16661.01 72
16662.23 106
16663.45 94
16664.67 82
16665.89 71
16667.11 83
16668.33 111
16669.55 83
16670.77 83
16671.99 79
16673.21 83
16674.43 100
16675.65 73
16676.87 85
16678.09 72
16679.31 96
16680.53 91
16681.75 69
16682.97 103
16684.19 94
16685.42 88
16686.64 83
16687.86 73
16689.08 93
16690.30 94
16691.52 90
16692.74 85
16693.96 95
16695.18 82
16696.40 94
16697.63 88
16698.85 81
16700.07 60
16701.29 74
16702.51 68
16703.73 83
16704.95 83
16706.18 66
16707.40 80
16708.62 78
16709.84 78
16711.06 72
16712.28 82
16713.51 75
16714.73 95
16715.95 84
16717.17 74
16718.39 97
16719.62 78
16720.84 84
16722.06 92
16723.28 78
16724.50 62
16725.73 80
16726.95 75
16728.17 93
16729.39 75
16730.62 98
16731.84 96
16733.06 74
16734.28 91
16735.51 99
16736.73 78
16737.95 81
16739.18 105
16740.40 90
16741.62 96
16742.84 95
16744.07 79
16745.29 79
16746.51 78
16747.74 78
16748.96 78
16750.18 99
16751.41 71
16752.63 93
16753.85 67
16755.08 73
16756.30 105
16757.52 75
16758.75 71
16759.97 71
16761.19 88
16762.42 104
16763.64 89
16764.86 71
16766.09 70
16767.31 94
16768.54 90
16769.76 90
16770.98 68
16772.21 79
16773.43 74
16774.66 94
16775.88 97
16777.10 88
16778.33 94
16779.55 71
16780.78 90
16782.00 69
16783.22 78
16784.45 103
16785.67 94
16786.90 85
16788.12 110
16789.35 87
16790.57 72
16791.80 81
16793.02 90
16794.25 69
16795.47 71
16796.70 78
16797.92 84
16799.15 66
16800.37 64
16801.60 77
16802.82 85
16804.05 63
16805.27 80
16806.50 83
16807.72 83
16808.95 83
16810.17 85
16811.40 75
16812.62 89
16813.85 89
16815.07 110
16816.30 90
16817.53 78
16818.75 101
16819.98 76
16821.20 83
16822.43 82
16823.65 82
16824.88 85
16826.11 76
16827.33 64
16828.56 74
16829.78 85
16831.01 104
16832.24 97
16833.46 83
16834.69 69
16835.92 86
16837.14 84
16838.37 80
16839.60 79
16840.82 90
16842.05 98
16843.27 77
16844.50 113
16845.73 100
16846.96 83
16848.18 83
16849.41 71
16850.64 77
16851.86 98
16853.09 79
16854.32 91
16855.54 80
16856.77 90
16858.00 103
16859.22 80
16860.45 69
16861.68 95
16862.91 94
16864.13 95
16865.36 95
16866.59 92
16867.82 91
16869.04 97
16870.27 81
16871.50 90
16872.73 88
16873.95 97
16875.18 86
16876.41 106
16877.64 108
16878.87 110
16880.09 102
16881.32 90
16882.55 114
16883.78 115
16885.01 95
16886.23 108
16887.46 102
16888.69 108
16889.92 97
16891.15 100
16892.38 99
16893.60 109
16894.83 147
16896.06 91
16897.29 107
16898.52 106
16899.75 105
16900.98 91
16902.20 117
16903.43 98
16904.66 90
16905.89 102
16907.12 125
16908.35 80
16909.58 99
16910.81 97
16912.04 95
16913.26 103
16914.49 82
16915.72 96
16916.95 99
16918.18 97
16919.41 89
16920.64 89
16921.87 69
16923.10 85
16924.33 90
16925.56 81
16926.79 86
16928.02 102
16929.25 93
16930.48 104
16931.71 99
16932.94 73
16934.17 82
16935.40 80
16936.63 83
16937.86 79
16939.09 86
16940.32 85
16941.55 80
16942.78 82
16944.01 73
16945.24 105
16946.47 86
16947.70 91
16948.93 104
16950.16 85
16951.39 80
16952.62 70
16953.85 100
16955.08 86
16956.31 86
16957.54 84
16958.77 87
16960.01 80
16961.24 75
16962.47 93
16963.70 77
16964.93 79
16966.16 100
16967.39 84
16968.62 65
16969.85 76
16971.08 95
16972.32 81
16973.55 75
16974.78 76
16976.01 105
16977.24 102
16978.47 64
16979.70 67
16980.94 85
16982.17 89
16983.40 103
16984.63 72
16985.86 71
16987.10 83
16988.33 86
16989.56 67
16990.79 107
16992.02 96
16993.26 100
16994.49 82
16995.72 77
16996.95 84
16998.18 79
16999.42 92
17000.65 87
17001.88 63
17003.11 79
17004.35 67
17005.58 90
17006.81 91
17008.04 66
17009.28 64
17010.51 86
17011.74 71
17012.97 86
17014.21 91
17015.44 70
17016.67 89
17017.91 86
17019.14 101
17020.37 76
17021.60 66
17022.84 97
17024.07 86
17025.30 98
17026.54 76
17027.77 94
17029.00 99
17030.24 77
17031.47 77
17032.70 69
17033.94 84
17035.17 75
17036.41 93
17037.64 82
17038.87 95
17040.11 99
17041.34 79
17042.57 63
17043.81 67
17045.04 86
17046.28 103
17047.51 71
17048.74 96
17049.98 90
17051.21 78
17052.45 78
17053.68 80
17054.92 94
17056.15 76
17057.38 64
17058.62 82
17059.85 73
17061.09 72
17062.32 75
17063.56 87
17064.79 75
17066.03 77
17067.26 72
17068.50 96
17069.73 77
17070.97 77
17072.20 87
17073.44 105
17074.67 86
17075.91 74
17077.14 63
17078.38 74
17079.61 71
17080.85 87
17082.08 78
17083.32 79
17084.55 68
17085.79 64
17087.02 69
17088.26 82
17089.49 89
17090.73 69
17091.97 79
17093.20 79
17094.44 76
17095.67 81
17096.91 73
17098.14 82
17099.38 71
17100.62 65
17101.85 69
17103.09 77
17104.32 70
17105.56 73
17106.80 56
17108.03 66
17109.27 104
17110.51 85
17111.74 75
17112.98 83
17114.21 80
17115.45 83
17116.69 73
17117.92 104
17119.16 76
17120.40 73
17121.63 78
17122.87 75
17124.11 81
17125.34 78
17126.58 64
17127.82 74
17129.06 74
17130.29 81
17131.53 68
17132.77 85
17134.00 71
17135.24 71
17136.48 76
17137.72 72
17138.95 97
17140.19 53
17141.43 82
17142.67 65
17143.90 85
17145.14 73
17146.38 82
17147.62 89
17148.85 64
17150.09 80
17151.33 84
17152.57 74
17153.80 60
17155.04 76
17156.28 85
17157.52 77
17158.76 74
17159.99 78
17161.23 70
17162.47 71
17163.71 62
17164.95 76
17166.19 68
17167.42 69
17168.66 69
17169.90 58
17171.14 69
17172.38 76
17173.62 73
17174.86 75
17176.09 70
17177.33 72
17178.57 76
17179.81 65
17181.05 57
17182.29 54
17183.53 79
17184.77 82
17186.01 63
17187.24 64
17188.48 59
17189.72 82
17190.96 62
17192.20 58
17193.44 62
17194.68 75
17195.92 55
17197.16 71
17198.40 77
17199.64 72
17200.88 70
17202.12 78
17203.36 75
17204.60 63
17205.84 68
17207.08 79
17208.32 68
17209.56 70
17210.80 76
17212.04 67
17213.28 78
17214.52 60
17215.76 55
17217.00 58
17218.24 69
17219.48 73
17220.72 85
17221.96 71
17223.20 73
17224.44 80
17225.68 74
17226.92 65
17228.16 59
17229.40 63
17230.64 69
17231.88 76
17233.12 64
17234.36 86
17235.60 78
17236.85 82
17238.09 59
17239.33 65
17240.57 57
17241.81 68
17243.05 85
17244.29 68
17245.53 81
17246.77 83
17248.02 68
17249.26 82
17250.50 66
17251.74 68
17252.98 73
17254.22 73
17255.46 66
17256.71 58
17257.95 49
17259.19 51
17260.43 57
17261.67 74
17262.91 77
17264.16 48
17265.40 81
17266.64 67
17267.88 65
17269.12 63
17270.37 62
17271.61 75
17272.85 76
17274.09 77
17275.34 74
17276.58 63
17277.82 69
17279.06 61
17280.30 71
17281.55 76
17282.79 64
17284.03 75
17285.27 65
17286.52 86
17287.76 78
17289.00 63
17290.25 71
17291.49 83
17292.73 65
17293.97 48
17295.22 79
17296.46 75
17297.70 67
17298.95 78
17300.19 86
17301.43 62
17302.68 96
17303.92 75
17305.16 76
17306.41 84
17307.65 65
17308.89 67
17310.14 87
17311.38 80
17312.62 45
17313.87 81
17315.11 90
17316.36 66
17317.60 49
17318.84 72
17320.09 62
17321.33 77
17322.58 82
17323.82 78
17325.06 62
17326.31 73
17327.55 74
17328.80 96
17330.04 76
17331.28 70
17332.53 80
17333.77 71
17335.02 70
17336.26 57
17337.51 78
17338.75 61
17340.00 92
17341.24 78
17342.48 79
17343.73 59
17344.97 73
17346.22 69
17347.46 82
17348.71 50
17349.95 65
17351.20 75
17352.44 70
17353.69 65
17354.93 62
17356.18 68
17357.42 71
17358.67 81
17359.92 58
17361.16 57
17362.41 64
17363.65 91
17364.90 58
17366.14 70
17367.39 68
17368.63 56
17369.88 74
17371.13 68
17372.37 70
17373.62 71
17374.86 54
17376.11 46
17377.35 49
17378.60 47
17379.85 53
17381.09 82
17382.34 76
17383.59 44
17384.83 81
17386.08 66
17387.32 62
17388.57 68
17389.82 58
17391.06 59
17392.31 76
17393.56 78
17394.80 81
17396.05 69
17397.30 68
17398.54 67
17399.79 59
17401.04 64
17402.28 76
17403.53 74
17404.78 67
17406.02 74
17407.27 58
17408.52 70
17409.77 63
17411.01 78
17412.26 87
17413.51 65
17414.75 55
17416.00 60
17417.25 75
17418.50 61
17419.74 61
17420.99 71
17422.24 69
17423.49 53
17424.73 64
17425.98 66
17427.23 63
17428.48 67
17429.73 59
17430.97 51
17432.22 57
17433.47 65
17434.72 72
17435.97 58
17437.21 71
17438.46 75
17439.71 65
17440.96 81
17442.21 70
17443.45 59
17444.70 81
17445.95 91
17447.20 67
17448.45 54
17449.70 67
17450.95 54
17452.19 62
17453.44 66
17454.69 66
17455.94 86
17457.19 64
17458.44 74
17459.69 70
17460.94 57
17462.19 60
17463.43 53
17464.68 74
17465.93 64
17467.18 84
17468.43 54
17469.68 69
17470.93 76
17472.18 65
17473.43 67
17474.68 84
17475.93 81
17477.18 81
17478.43 67
17479.68 60
17480.93 51
17482.18 78
17483.43 65
17484.68 65
17485.93 81
17487.17 86
17488.42 79
17489.67 60
17490.92 58
17492.18 54
17493.43 68
17494.68 83
17495.93 64
17497.18 63
17498.43 64
17499.68 83
17500.93 57
17502.18 55
17503.43 75
17504.68 68
17505.93 59
17507.18 53
17508.43 57
17509.68 46
17510.93 94
17512.18 72
17513.43 78
17514.68 49
17515.94 85
17517.19 62
17518.44 49
17519.69 47
17520.94 74
17522.19 61
17523.44 60
17524.69 75
17525.94 54
17527.20 69
17528.45 56
17529.70 59
17530.95 60
17532.20 56
17533.45 89
17534.70 80
17535.96 65
17537.21 68
17538.46 65
17539.71 68
17540.96 78
17542.22 66
17543.47 65
17544.72 69
17545.97 61
17547.22 63
17548.48 68
17549.73 63
17550.98 73
17552.23 66
17553.48 64
17554.74 72
17555.99 72
17557.24 67
17558.49 80
17559.75 70
17561.00 68
17562.25 74
17563.50 67
17564.76 55
17566.01 38
17567.26 62
17568.52 64
17569.77 81
17571.02 65
17572.27 67
17573.53 66
17574.78 64
17576.03 93
17577.29 63
17578.54 50
17579.79 85
17581.05 76
17582.30 77
17583.55 75
17584.81 62
17586.06 45
17587.31 77
17588.57 96
17589.82 55
17591.07 75
17592.33 58
17593.58 73
17594.83 60
17596.09 76
17597.34 82
17598.60 81
17599.85 81
17601.10 55
17602.36 68
17603.61 55
17604.87 65
17606.12 69
17607.37 52
17608.63 76
17609.88 63
17611.14 50
17612.39 60
17613.65 64
17614.90 60
17616.16 61
17617.41 73
17618.66 55
17619.92 60
17621.17 53
17622.43 53
17623.68 60
17624.94 61
17626.19 48
17627.45 48
17628.70 74
17629.96 73
17631.21 78
17632.47 51
17633.72 88
17634.98 62
17636.23 75
17637.49 52
17638.74 47
17640.00 60
17641.26 44
17642.51 60
17643.77 65
17645.02 62
17646.28 64
17647.53 40
17648.79 52
17650.04 56
17651.30 62
17652.56 54
17653.81 65
17655.07 71
17656.32 67
17657.58 53
17658.84 74
17660.09 65
17661.35 48
17662.60 68
17663.86 55
17665.12 78
17666.37 71
17667.63 83
17668.89 72
17670.14 54
17671.40 53
17672.66 59
17673.91 55
17675.17 65
17676.43 51
17677.68 62
17678.94 56
17680.20 65
17681.45 64
17682.71 70
17683.97 57
17685.22 56
17686.48 46
17687.74 52
17688.99 69
17690.25 56
17691.51 58
17692.77 54
17694.02 70
17695.28 57
17696.54 62
17697.80 60
17699.05 53
17700.31 75
17701.57 67
17702.83 69
17704.08 62
17705.34 42
17706.60 54
17707.86 63
17709.11 59
17710.37 51
17711.63 61
17712.89 69
17714.15 56
17715.40 69
17716.66 44
17717.92 67
17719.18 66
17720.44 70
17721.70 63
17722.95 71
17724.21 74
17725.47 73
17726.73 76
17727.99 63
17729.25 74
17730.51 95
17731.76 65
17733.02 68
17734.28 70
17735.54 62
17736.80 50
17738.06 66
17739.32 51
17740.58 64
17741.83 63
17743.09 64
17744.35 57
17745.61 49
17746.87 70
17748.13 79
17749.39 74
17750.65 63
17751.91 53
17753.17 69
17754.43 56
17755.69 55
17756.95 80
17758.21 62
17759.47 63
17760.73 53
17761.98 55
17763.24 42
17764.50 57
17765.76 60
17767.02 78
17768.28 84
17769.54 70
17770.80 91
17772.06 70
17773.32 54
17774.58 62
17775.84 63
17777.11 68
17778.37 62
17779.63 51
17780.89 59
17782.15 61
17783.41 67
17784.67 66
17785.93 69
17787.19 71
17788.45 66
17789.71 79
17790.97 73
17792.23 64
17793.49 62
17794.75 69
17796.01 62
17797.28 68
17798.54 65
17799.80 46
17801.06 56
17802.32 69
17803.58 49
17804.84 60
17806.10 57
17807.37 61
17808.63 62
17809.89 54
17811.15 65
17812.41 62
17813.67 83
17814.93 65
17816.20 88
17817.46 60
17818.72 60
17819.98 57
17821.24 66
17822.50 68
17823.77 62
17825.03 54
17826.29 65
17827.55 63
17828.81 65
17830.08 58
17831.34 69
17832.60 56
17833.86 60
17835.13 64
17836.39 58
17837.65 57
17838.91 55
17840.18 65
17841.44 53
17842.70 54
17843.96 53
17845.23 57
17846.49 58
17847.75 61
17849.01 55
17850.28 57
17851.54 60
17852.80 77
17854.07 66
17855.33 63
17856.59 64
17857.86 68
17859.12 56
17860.38 59
17861.65 51
17862.91 64
17864.17 67
17865.44 47
17866.70 59
17867.96 50
17869.23 57
17870.49 50
17871.75 51
17873.02 68
17874.28 68
17875.54 59
17876.81 51
17878.07 60
17879.34 55
17880.60 59
17881.86 81
17883.13 49
17884.39 55
17885.66 46
17886.92 59
17888.18 49
17889.45 60
17890.71 53
17891.98 56
17893.24 63
17894.51 51
17895.77 64
17897.04 55
17898.30 43
17899.56 54
17900.83 80
17902.09 89
17903.36 48
17904.62 62
17905.89 56
17907.15 72
17908.42 63
17909.68 65
17910.95 56
17912.21 60
17913.48 42
17914.74 61
17916.01 66
17917.27 67
17918.54 77
17919.80 58
17921.07 67
17922.34 59
17923.60 66
17924.87 69
17926.13 58
17927.40 53
17928.66 45
17929.93 48
17931.19 58
17932.46 68
17933.73 69
17934.99 51
17936.26 53
17937.52 51
17938.79 56
17940.06 54
17941.32 60
17942.59 71
17943.85 44
17945.12 53
17946.39 43
17947.65 47
17948.92 53
17950.19 53
17951.45 57
17952.72 71
17953.99 70
17955.25 57
17956.52 43
17957.79 56
17959.05 52
17960.32 55
17961.59 51
17962.85 55
17964.12 71
17965.39 65
17966.65 54
17967.92 46
17969.19 56
17970.45 35
17971.72 63
17972.99 51
17974.26 61
17975.52 51
17976.79 60
17978.06 50
17979.33 52
17980.59 71
17981.86 40
17983.13 52
17984.40 61
17985.66 46
17986.93 67
17988.20 65
17989.47 66
17990.73 60
17992.00 66
17993.27 53
17994.54 50
17995.81 54
17997.07 61
17998.34 72
17999.61 58
18000.88 58
18002.15 63
18003.42 50
18004.68 65
18005.95 61
18007.22 67
18008.49 56
18009.76 61
18011.03 67
18012.30 51
18013.56 50
18014.83 50
18016.10 61
18017.37 64
18018.64 75
18019.91 54
18021.18 52
18022.45 56
18023.71 52
18024.98 58
18026.25 65
18027.52 57
18028.79 69
18030.06 61
18031.33 52
18032.60 46
18033.87 52
18035.14 58
18036.41 56
18037.68 56
18038.95 60
18040.22 80
18041.49 60
18042.76 60
18044.02 64
18045.29 56
18046.56 65
18047.83 53
18049.10 61
18050.37 78
18051.64 70
18052.91 55
18054.18 59
18055.45 75
18056.72 57
18057.99 49
18059.27 54
18060.54 66
18061.81 75
18063.08 45
18064.35 61
18065.62 52
18066.89 68
18068.16 74
18069.43 58
18070.70 56
18071.97 61
18073.24 64
18074.51 50
18075.78 46
18077.05 56
18078.32 79
18079.60 51
18080.87 51
18082.14 59
18083.41 52
18084.68 84
18085.95 62
18087.22 50
18088.49 66
18089.77 58
18091.04 80
18092.31 72
18093.58 71
18094.85 62
18096.12 72
18097.39 69
18098.67 54
18099.94 70
18101.21 74
18102.48 72
18103.75 44
18105.02 61
18106.30 51
18107.57 55
18108.84 49
18110.11 61
18111.38 63
18112.66 72
18113.93 77
18115.20 86
18116.47 61
18117.75 60
18119.02 69
18120.29 97
18121.56 78
18122.84 51
18124.11 51
18125.38 66
18126.65 80
18127.93 49
18129.20 55
18130.47 50
18131.74 68
18133.02 55
18134.29 61
18135.56 48
18136.84 57
18138.11 56
18139.38 64
18140.66 62
18141.93 81
18143.20 72
18144.48 71
18145.75 64
18147.02 50
18148.30 58
18149.57 65
18150.84 68
18152.12 56
18153.39 65
18154.66 62
18155.94 64
18157.21 66
18158.48 51
18159.76 45
18161.03 58
18162.31 58
18163.58 56
18164.85 49
18166.13 59
18167.40 74
18168.68 76
18169.95 48
18171.22 65
18172.50 44
18173.77 54
18175.05 72
18176.32 56
18177.60 60
18178.87 64
18180.15 61
18181.42 56
18182.69 48
18183.97 68
18185.24 45
18186.52 56
18187.79 62
18189.07 64
18190.34 66
18191.62 45
18192.89 45
18194.17 62
18195.44 50
18196.72 40
18197.99 55
18199.27 52
18200.54 61
18201.82 68
18203.09 62
18204.37 69
18205.65 59
18206.92 48
18208.20 59
18209.47 56
18210.75 53
18212.02 48
18213.30 68
18214.57 63
18215.85 61
18217.13 53
18218.40 77
18219.68 67
18220.95 66
18222.23 57
18223.51 51
18224.78 71
18226.06 50
18227.33 50
18228.61 64
18229.89 61
18231.16 46
18232.44 66
18233.72 59
18234.99 47
18236.27 57
18237.55 82
18238.82 63
18240.10 50
18241.38 46
18242.65 90
18243.93 79
18245.21 48
18246.48 68
18247.76 66
18249.04 61
18250.31 50
18251.59 60
18252.87 61
18254.15 70
18255.42 62
18256.70 66
18257.98 58
18259.25 58
18260.53 74
18261.81 77
18263.09 53
18264.36 53
18265.64 66
18266.92 81
18268.20 75
18269.47 38
18270.75 63
18272.03 55
18273.31 72
18274.59 53
18275.86 48
18277.14 66
18278.42 59
18279.70 66
18280.98 43
18282.25 57
18283.53 61
18284.81 64
18286.09 52
18287.37 63
18288.64 51
18289.92 79
18291.20 41
18292.48 53
18293.76 79
18295.04 77
18296.32 73
18297.59 65
18298.87 60
18300.15 62
18301.43 61
18302.71 66
18303.99 53
18305.27 49
18306.55 46
18307.83 67
18309.10 73
18310.38 64
18311.66 55
18312.94 58
18314.22 76
18315.50 80
18316.78 56
18318.06 54
18319.34 62
18320.62 81
18321.90 63
18323.18 57
18324.46 67
18325.74 68
18327.02 44
18328.30 52
18329.58 42
18330.86 60
18332.14 78
18333.41 69
18334.69 47
18335.97 60
18337.25 63
18338.54 77
18339.82 68
18341.10 55
18342.38 67
18343.66 68
18344.94 50
18346.22 59
18347.50 58
18348.78 60
18350.06 72
18351.34 59
18352.62 60
18353.90 38
18355.18 61
18356.46 58
18357.74 66
18359.02 52
18360.30 50
18361.58 77
18362.87 71
18364.15 50
18365.43 53
18366.71 59
18367.99 62
18369.27 79
18370.55 64
18371.83 61
18373.11 68
18374.40 57
18375.68 59
18376.96 72
18378.24 71
18379.52 69
18380.80 50
18382.08 61
18383.37 48
18384.65 55
18385.93 57
18387.21 58
18388.49 70
18389.78 47
18391.06 66
18392.34 75
18393.62 68
18394.90 46
18396.19 57
18397.47 57
18398.75 77
18400.03 61
18401.31 58
18402.60 66
18403.88 41
18405.16 53
18406.44 48
18407.73 63
18409.01 71
18410.29 78
18411.57 69
18412.86 48
18414.14 45
18415.42 48
18416.71 53
18417.99 43
18419.27 59
18420.55 75
18421.84 67
18423.12 48
18424.40 52
18425.69 64
18426.97 72
18428.25 56
18429.54 44
18430.82 52
18432.10 60
18433.39 55
18434.67 51
18435.95 51
18437.24 59
18438.52 67
18439.80 79
18441.09 66
18442.37 53
18443.66 57
18444.94 70
18446.22 63
18447.51 48
18448.79 60
18450.08 72
18451.36 63
18452.64 60
18453.93 56
18455.21 46
18456.50 59
18457.78 54
18459.06 50
18460.35 41
18461.63 53
18462.92 55
18464.20 42
18465.49 52
18466.77 58
18468.06 50
18469.34 49
18470.63 55
18471.91 58
18473.19 58
18474.48 64
18475.76 68
18477.05 75
18478.33 72
18479.62 41
18480.90 59
18482.19 78
18483.47 55
18484.76 55
18486.05 73
18487.33 54
18488.62 49
18489.90 56
18491.19 60
18492.47 83
18493.76 70
18495.04 56
18496.33 61
18497.61 64
18498.90 38
18500.19 49
18501.47 64
18502.76 66
18504.04 45
18505.33 63
18506.62 53
18507.90 73
18509.19 50
18510.47 49
18511.76 56
18513.05 56
18514.33 63
18515.62 63
18516.90 48
18518.19 47
18519.48 41
18520.76 47
18522.05 81
18523.34 58
18524.62 53
18525.91 70
18527.20 47
18528.48 67
18529.77 59
18531.06 74
18532.34 71
18533.63 67
18534.92 48
18536.21 58
18537.49 52
18538.78 51
18540.07 62
18541.35 61
18542.64 62
18543.93 59
18545.22 66
18546.50 41
18547.79 32
18549.08 50
18550.37 64
18551.65 67
18552.94 59
18554.23 48
18555.52 61
18556.80 52
18558.09 67
18559.38 57
18560.67 53
18561.95 67
18563.24 67
18564.53 66
18565.82 68
18567.11 62
18568.39 57
18569.68 77
18570.97 51
18572.26 71
18573.55 54
18574.84 56
18576.12 66
18577.41 74
18578.70 68
18579.99 53
18581.28 65
18582.57 60
18583.86 74
18585.14 67
18586.43 61
18587.72 48
18589.01 61
18590.30 66
18591.59 81
18592.88 67
18594.17 51
18595.46 73
18596.74 72
18598.03 64
18599.32 63
18600.61 54
18601.90 73
18603.19 66
18604.48 66
18605.77 67
18607.06 66
18608.35 71
18609.64 66
18610.93 63
18612.22 69
18613.51 78
18614.80 62
18616.09 58
18617.38 76
18618.67 63
18619.96 71
18621.25 76
18622.54 62
18623.83 76
18625.12 61
18626.41 72
18627.70 50
18628.99 59
18630.28 62
18631.57 92
18632.86 73
18634.15 68
18635.44 67
18636.73 71
18638.02 71
18639.31 83
18640.60 64
18641.89 71
18643.18 72
18644.47 65
18645.76 80
18647.06 55
18648.35 61
18649.64 83
18650.93 67
18652.22 46
18653.51 68
18654.80 82
18656.09 76
18657.38 71
18658.68 54
18659.97 77
18661.26 75
18662.55 67
18663.84 60
18665.13 80
18666.42 72
18667.72 67
18669.01 70
18670.30 61
18671.59 58
18672.88 69
18674.17 58
18675.47 56
18676.76 75
18678.05 64
18679.34 73
18680.63 91
18681.93 60
18683.22 53
18684.51 68
18685.80 63
18687.09 55
18688.39 46
18689.68 59
18690.97 62
18692.26 66
18693.56 71
18694.85 69
18696.14 73
18697.43 76
18698.73 67
18700.02 69
18701.31 58
18702.60 56
18703.90 66
18705.19 83
18706.48 50
18707.78 47
18709.07 72
18710.36 65
18711.66 80
18712.95 60
18714.24 48
18715.54 71
18716.83 62
18718.12 55
18719.42 40
18720.71 52
18722.00 81
18723.30 51
18724.59 68
18725.88 41
18727.18 64
18728.47 65
18729.76 54
18731.06 63
18732.35 44
18733.65 51
18734.94 51
18736.23 50
18737.53 54
18738.82 72
18740.12 59
18741.41 68
18742.70 71
18744.00 96
18745.29 57
18746.59 60
18747.88 73
18749.18 56
18750.47 60
18751.76 55
18753.06 58
18754.35 69
18755.65 49
18756.94 56
18758.24 61
18759.53 72
18760.83 66
18762.12 55
18763.42 70
18764.71 62
18766.01 52
18767.30 70
18768.60 60
18769.89 68
18771.19 61
18772.48 55
18773.78 60
18775.07 49
18776.37 66
18777.66 60
18778.96 57
18780.25 61
18781.55 49
18782.85 63
18784.14 59
18785.44 53
18786.73 64
18788.03 64
18789.32 55
18790.62 51
18791.92 60
18793.21 68
18794.51 74
18795.80 75
18797.10 68
18798.40 63
18799.69 79
18800.99 62
18802.28 54
18803.58 49
18804.88 80
18806.17 63
18807.47 47
18808.77 47
18810.06 51
18811.36 46
18812.66 60
18813.95 74
18815.25 55
18816.55 53
18817.84 64
18819.14 60
18820.44 61
18821.73 46
18823.03 53
18824.33 44
18825.62 51
18826.92 42
18828.22 47
18829.52 64
18830.81 44
18832.11 50
18833.41 63
18834.71 50
18836.00 74
18837.30 55
18838.60 65
18839.90 44
18841.19 45
18842.49 67
18843.79 51
18845.09 43
18846.38 42
18847.68 75
18848.98 51
18850.28 44
18851.58 55
18852.87 67
18854.17 45
18855.47 40
18856.77 60
18858.07 54
18859.36 52
18860.66 49
18861.96 42
18863.26 51
18864.56 48
18865.86 64
18867.15 59
18868.45 48
18869.75 54
18871.05 42
18872.35 64
18873.65 55
18874.95 55
18876.24 43
18877.54 63
18878.84 50
18880.14 58
18881.44 60
18882.74 56
18884.04 61
18885.34 51
18886.64 60
18887.94 71
18889.24 64
18890.53 49
18891.83 65
18893.13 55
18894.43 69
18895.73 50
18897.03 47
18898.33 69
18899.63 64
18900.93 53
18902.23 62
18903.53 60
18904.83 50
18906.13 56
18907.43 53
18908.73 56
18910.03 54
18911.33 60
18912.63 45
18913.93 60
18915.23 61
18916.53 51
18917.83 54
18919.13 61
18920.43 53
18921.73 59
18923.03 66
18924.33 57
18925.63 53
18926.93 56
18928.23 59
18929.53 59
18930.84 71
18932.14 49
18933.44 60
18934.74 55
18936.04 55
18937.34 50
18938.64 54
18939.94 52
18941.24 76
18942.54 53
18943.84 45
18945.15 51
18946.45 65
18947.75 72
18949.05 56
18950.35 49
18951.65 36
18952.95 56
18954.26 39
18955.56 39
18956.86 44
18958.16 41
18959.46 52
18960.76 52
18962.07 47
18963.37 56
18964.67 43
18965.97 63
18967.27 57
18968.57 47
18969.88 55
18971.18 59
18972.48 68
18973.78 39
18975.09 32
18976.39 37
18977.69 43
18978.99 71
18980.29 78
18981.60 41
18982.90 54
18984.20 68
18985.50 73
18986.81 33
18988.11 38
18989.41 60
18990.72 52
18992.02 55
18993.32 57
18994.62 39
18995.93 60
18997.23 49
18998.53 46
18999.84 55
19001.14 48
19002.44 57
19003.75 49
19005.05 54
19006.35 47
19007.66 58
19008.96 55
19010.26 42
19011.57 54
19012.87 38
19014.17 61
19015.48 46
19016.78 51
19018.08 47
19019.39 47
19020.69 73
19021.99 56
19023.30 46
19024.60 44
19025.91 65
19027.21 68
19028.51 62
19029.82 61
19031.12 55
19032.43 56
19033.73 56
19035.04 61
19036.34 54
19037.64 58
19038.95 73
19040.25 57
19041.56 45
19042.86 51
19044.17 60
19045.47 52
19046.78 62
19048.08 41
19049.39 53
19050.69 71
19052.00 58
19053.30 42
19054.61 61
19055.91 55
19057.22 55
19058.52 65
19059.83 72
19061.13 49
19062.44 52
19063.74 67
19065.05 53
19066.35 63
19067.66 40
19068.96 49
19070.27 58
19071.57 57
19072.88 63
19074.18 49
19075.49 58
19076.80 80
19078.10 76
19079.41 64
19080.71 51
19082.02 53
19083.33 59
19084.63 66
19085.94 50
19087.24 52
19088.55 58
19089.86 46
19091.16 68
19092.47 47
19093.77 71
19095.08 74
19096.39 65
19097.69 60
19099.00 46
19100.31 55
19101.61 72
19102.92 72
19104.23 56
19105.53 54
19106.84 55
19108.15 41
19109.45 57
19110.76 49
19112.07 57
19113.37 66
19114.68 59
19115.99 46
19117.30 46
19118.60 67
19119.91 65
19121.22 57
19122.52 50
19123.83 43
19125.14 53
19126.45 46
19127.75 48
19129.06 57
19130.37 67
19131.68 51
19132.98 58
19134.29 45
19135.60 50
19136.91 66
19138.22 53
19139.52 45
19140.83 48
19142.14 76
19143.45 64
19144.76 44
19146.06 42
19147.37 56
19148.68 60
19149.99 52
19151.30 55
19152.60 54
19153.91 58
19155.22 61
19156.53 39
19157.84 50
19159.15 55
19160.46 52
19161.76 57
19163.07 58
19164.38 45
19165.69 55
19167.00 48
19168.31 40
19169.62 42
19170.93 51
19172.23 64
19173.54 40
19174.85 51
19176.16 69
19177.47 47
19178.78 51
19180.09 49
19181.40 56
19182.71 64
19184.02 50
19185.33 55
19186.64 47
19187.95 69
19189.26 54
19190.57 46
19191.87 49
19193.18 55
19194.49 42
19195.80 56
19197.11 73
19198.42 48
19199.73 63
19201.04 58
19202.35 63
19203.66 36
19204.97 68
19206.28 52
19207.59 43
19208.90 51
19210.21 41
19211.53 54
19212.84 52
19214.15 43
19215.46 54
19216.77 38
19218.08 34
19219.39 43
19220.70 63
19222.01 52
19223.32 39
19224.63 50
19225.94 65
19227.25 45
19228.56 45
19229.87 38
19231.19 46
19232.50 36
19233.81 46
19235.12 52
19236.43 60
19237.74 58
19239.05 56
19240.36 46
19241.68 56
19242.99 46
19244.30 56
19245.61 46
19246.92 45
19248.23 58
19249.54 54
19250.86 61
19252.17 50
19253.48 58
19254.79 59
19256.10 59
19257.42 49
19258.73 47
19260.04 47
19261.35 68
19262.66 64
19263.98 54
19265.29 49
19266.60 62
19267.91 74
19269.22 55
19270.54 49
19271.85 44
19273.16 49
19274.47 44
19275.79 31
19277.10 40
19278.41 38
19279.72 53
19281.04 59
19282.35 51
19283.66 46
19284.98 42
19286.29 59
19287.60 47
19288.91 42
19290.23 47
19291.54 49
19292.85 43
19294.17 54
19295.48 47
19296.79 44
19298.11 57
19299.42 53
19300.73 57
19302.05 45
19303.36 43
19304.67 45
19305.99 56
19307.30 52
19308.61 40
19309.93 48
19311.24 55
19312.56 65
19313.87 61
19315.18 45
19316.50 59
19317.81 51
19319.13 49
19320.44 58
19321.75 53
19323.07 45
19324.38 60
19325.70 57
19327.01 55
19328.32 55
19329.64 51
19330.95 64
19332.27 52
19333.58 58
19334.90 45
19336.21 49
19337.53 46
19338.84 46
19340.16 51
19341.47 44
19342.79 40
19344.10 33
19345.42 49
19346.73 39
19348.05 62
19349.36 36
19350.68 35
19351.99 40
19353.31 48
19354.62 65
19355.94 61
19357.25 58
19358.57 38
19359.88 50
19361.20 42
19362.51 62
19363.83 55
19365.14 46
19366.46 45
19367.78 67
19369.09 35
19370.41 40
19371.72 48
19373.04 62
19374.35 56
19375.67 42
19376.99 41
19378.30 58
19379.62 43
19380.93 51
19382.25 67
19383.57 63
19384.88 55
19386.20 51
19387.52 59
19388.83 43
19390.15 61
19391.47 55
19392.78 54
19394.10 52
19395.42 46
19396.73 54
19398.05 42
19399.37 52
19400.68 54
19402.00 54
19403.32 44
19404.63 58
19405.95 50
19407.27 50
19408.58 43
19409.90 58
19411.22 53
19412.54 60
19413.85 60
19415.17 56
19416.49 55
19417.80 51
19419.12 69
19420.44 74
19421.76 51
19423.07 56
19424.39 60
19425.71 44
19427.03 56
19428.35 48
19429.66 46
19430.98 43
19432.30 55
19433.62 57
19434.93 48
19436.25 59
19437.57 64
19438.89 74
19440.21 63
19441.53 60
19442.84 62
19444.16 52
19445.48 54
19446.80 43
19448.12 61
19449.44 65
19450.75 50
19452.07 48
19453.39 40
19454.71 32
19456.03 54
19457.35 50
19458.67 68
19459.98 46
19461.30 64
19462.62 44
19463.94 55
19465.26 55
19466.58 39
19467.90 58
19469.22 68
19470.54 45
19471.86 54
19473.18 60
19474.49 63
19475.81 55
19477.13 53
19478.45 42
19479.77 75
19481.09 53
19482.41 44
19483.73 41
19485.05 60
19486.37 54
19487.69 37
19489.01 48
19490.33 44
19491.65 66
19492.97 62
19494.29 50
19495.61 54
19496.93 50
19498.25 65
19499.57 46
19500.89 44
19502.21 57
19503.53 62
19504.85 52
19506.17 49
19507.49 51
19508.81 40
19510.13 51
19511.45 73
19512.77 47
19514.09 38
19515.42 53
19516.74 69
19518.06 45
19519.38 49
19520.70 65
19522.02 45
19523.34 82
19524.66 49
19525.98 56
19527.30 55
19528.62 57
19529.95 62
19531.27 39
19532.59 48
19533.91 46
19535.23 56
19536.55 66
19537.87 45
19539.20 54
19540.52 68
19541.84 46
19543.16 56
19544.48 42
19545.80 59
19547.13 58
19548.45 58
19549.77 43
19551.09 53
19552.41 58
19553.74 62
19555.06 68
19556.38 46
19557.70 48
19559.02 59
19560.35 48
19561.67 51
19562.99 53
19564.31 59
19565.64 47
19566.96 51
19568.28 51
19569.60 43
19570.93 55
19572.25 41
19573.57 51
19574.89 51
19576.22 40
19577.54 62
19578.86 41
19580.18 58
19581.51 41
19582.83 43
19584.15 47
19585.48 47
19586.80 46
19588.12 45
19589.45 54
19590.77 42
19592.09 48
19593.42 57
19594.74 61
19596.06 47
19597.39 41
19598.71 62
19600.03 54
19601.36 53
19602.68 48
19604.00 42
19605.33 59
19606.65 51
19607.98 47
19609.30 42
19610.62 52
19611.95 59
19613.27 72
19614.60 46
19615.92 42
19617.24 51
19618.57 70
19619.89 65
19621.22 48
19622.54 42
19623.87 41
19625.19 42
19626.51 50
19627.84 52
19629.16 40
19630.49 51
19631.81 40
19633.14 45
19634.46 41
19635.79 64
19637.11 56
19638.44 71
19639.76 49
19641.09 52
19642.41 49
19643.74 57
19645.06 47
19646.39 46
19647.71 48
19649.04 36
19650.36 61
19651.69 28
19653.01 34
19654.34 60
19655.66 52
19656.99 46
19658.32 54
19659.64 36
19660.97 50
19662.29 56
19663.62 46
19664.94 32
19666.27 52
19667.60 51
19668.92 43
19670.25 42
19671.57 52
19672.90 54
19674.23 35
19675.55 46
19676.88 58
19678.20 44
19679.53 44
19680.86 57
19682.18 46
19683.51 46
19684.84 58
19686.16 69
19687.49 46
19688.82 41
19690.14 52
19691.47 63
19692.80 61
19694.12 47
19695.45 58
19696.78 35
19698.10 67
19699.43 42
19700.76 38
19702.08 42
19703.41 39
19704.74 59
19706.07 35
19707.39 34
19708.72 33
19710.05 42
19711.37 56
19712.70 48
19714.03 34
19715.36 53
19716.68 54
19718.01 57
19719.34 48
19720.67 48
19721.99 24
19723.32 72
19724.65 60
19725.98 47
19727.31 45
19728.63 31
19729.96 55
19731.29 52
19732.62 42
19733.95 29
19735.27 48
19736.60 50
19737.93 64
19739.26 48
19740.59 43
19741.92 66
19743.24 52
19744.57 45
19745.90 31
19747.23 60
19748.56 52
19749.89 50
19751.22 57
19752.54 54
19753.87 39
19755.20 42
19756.53 51
19757.86 56
19759.19 37
19760.52 59
19761.85 77
19763.18 47
19764.50 48
19765.83 48
19767.16 39
19768.49 40
19769.82 36
19771.15 51
19772.48 41
19773.81 25
19775.14 45
19776.47 42
19777.80 45
19779.13 36
19780.46 38
19781.79 43
19783.12 44
19784.45 36
19785.78 48
19787.11 56
19788.44 56
19789.77 50
19791.10 44
19792.43 49
19793.76 49
19795.09 51
19796.42 44
19797.75 50
19799.08 38
19800.41 61
19801.74 75
19803.07 51
19804.40 38
19805.73 47
19807.06 40
19808.39 36
19809.72 52
19811.05 58
19812.38 43
19813.71 59
19815.05 47
19816.38 40
19817.71 53
19819.04 52
19820.37 59
19821.70 56
19823.03 61
19824.36 51
19825.69 38
19827.03 57
19828.36 49
19829.69 58
19831.02 52
19832.35 44
19833.68 47
19835.01 36
19836.35 38
19837.68 53
19839.01 51
19840.34 46
19841.67 38
19843.00 42
19844.34 43
19845.67 58
19847.00 44
19848.33 46
19849.66 44
19851.00 51
19852.33 53
19853.66 30
19854.99 43
19856.32 53
19857.66 46
19858.99 32
19860.32 53
19861.65 58
19862.99 53
19864.32 47
19865.65 43
19866.98 44
19868.32 45
19869.65 48
19870.98 40
19872.31 40
19873.65 55
19874.98 55
19876.31 38
19877.65 40
19878.98 63
19880.31 64
19881.65 56
19882.98 50
19884.31 51
19885.64 51
19886.98 41
19888.31 39
19889.64 43
19890.98 33
19892.31 52
19893.64 50
19894.98 45
19896.31 43
19897.65 57
19898.98 48
19900.31 54
19901.65 36
19902.98 57
19904.31 51
19905.65 67
19906.98 37
19908.32 31
19909.65 48
19910.98 48
19912.32 59
19913.65 42
19914.99 35
19916.32 40
19917.66 57
19918.99 47
19920.32 37
19921.66 41
19922.99 58
19924.33 61
19925.66 42
19927.00 52
19928.33 34
19929.67 63
19931.00 53
19932.34 43
19933.67 42
19935.01 51
19936.34 48
19937.68 55
19939.01 51
19940.35 50
19941.68 50
19943.02 61
19944.35 45
19945.69 54
19947.02 37
19948.36 35
19949.69 54
19951.03 46
19952.36 30
19953.70 36
19955.03 43
19956.37 60
19957.71 47
19959.04 33
19960.38 58
19961.71 46
19963.05 47
19964.38 59
19965.72 38
19967.06 47
19968.39 56
19969.73 52
19971.06 49
19972.40 58
19973.74 43
19975.07 43
19976.41 51
19977.75 54
19979.08 43
19980.42 43
19981.75 47
19983.09 41
19984.43 53
19985.76 50
19987.10 49
19988.44 57
19989.77 38
19991.11 50
19992.45 78
19993.78 55
19995.12 40
19996.46 60
19997.80 50
19999.13 48
20000.47 52
20001.81 42
20003.14 50
20004.48 66
20005.82 55
20007.16 53
20008.49 33
20009.83 48
20011.17 46
20012.51 42
20013.84 41
20015.18 35
20016.52 42
20017.86 98
20019.19 69
20020.53 45
20021.87 27
20023.21 23
20024.55 62
20025.88 46
20027.22 35
20028.56 48
20029.90 42
20031.24 47
20032.57 57
20033.91 30
20035.25 53
20036.59 53
20037.93 46
20039.26 40
20040.60 48
20041.94 41
20043.28 57
20044.62 65
20045.96 56
20047.30 61
20048.63 52
20049.97 65
20051.31 47
20052.65 52
20053.99 38
20055.33 42
20056.67 42
20058.01 60
20059.35 61
20060.69 53
20062.02 46
20063.36 58
20064.70 45
20066.04 51
20067.38 45
20068.72 63
20070.06 52
20071.40 49
20072.74 40
20074.08 41
20075.42 44
20076.76 37
20078.10 50
20079.44 54
20080.78 49
20082.12 56
20083.46 39
20084.80 46
20086.14 60
20087.48 41
20088.82 66
20090.16 48
20091.50 42
20092.84 50
20094.18 40
20095.52 35
20096.86 41
20098.20 57
20099.54 71
20100.88 72
20102.22 47
20103.56 55
20104.90 53
20106.24 61
20107.58 52
20108.92 61
20110.26 31
20111.60 70
20112.95 47
20114.29 68
20115.63 54
20116.97 45
20118.31 43
20119.65 58
20120.99 59
20122.33 67
20123.67 66
20125.02 58
20126.36 72
20127.70 51
20129.04 68
20130.38 67
20131.72 54
20133.06 42
20134.41 61
20135.75 49
