# Supplementary material for: MALDI-TOF MS typing enables the classification of brewing yeasts of the genus Saccharomyces to major beer styles
Source: PLoS One. 2017 Aug 9;12(8):e0181694. doi: 10.1371/journal.pone.0181694 (PMC5549903; doi:10.1371/journal.pone.0181694)
Supplement: S10 File — The directory includes 90 raw files and was zipped to “.zip”; the folder has three strains with 30 spectra per strain; S1 Text explains the raw files with an example and Table 1 represents the yeast strains used within the experiment. (ZIP) [file pone.0181694.s013.zip › 28-30/30336-192-OG-Alt-Alt-YPG-18h-E-E_2015-08-19__0_A11_1.dat]

1998.76 3469
1999.18 3256
1999.60 3420
2000.02 3701
2000.44 3451
2000.87 3360
2001.29 3505
2001.71 3376
2002.13 3669
2002.55 3515
2002.97 3524
2003.40 3395
2003.82 3516
2004.24 3341
2004.66 3347
2005.08 3307
2005.50 3277
2005.93 3390
2006.35 3233
2006.77 3359
2007.19 3253
2007.62 3355
2008.04 3473
2008.46 3497
2008.88 3516
2009.30 3700
2009.73 3803
2010.15 3602
2010.57 3497
2010.99 3812
2011.42 3704
2011.84 3497
2012.26 3649
2012.68 3627
2013.11 3529
2013.53 3318
2013.95 3385
2014.38 3359
2014.80 3263
2015.22 3160
2015.64 3297
2016.07 3380
2016.49 3236
2016.91 3216
2017.34 3202
2017.76 3315
2018.18 3379
2018.61 3480
2019.03 3594
2019.45 3387
2019.88 3469
2020.30 3385
2020.72 3527
2021.15 3639
2021.57 3612
2021.99 3609
2022.42 3420
2022.84 3528
2023.27 3426
2023.69 3198
2024.11 3256
2024.54 3388
2024.96 3395
2025.39 3234
2025.81 3296
2026.23 3342
2026.66 3302
2027.08 3230
2027.51 3141
2027.93 3241
2028.36 3254
2028.78 3144
2029.20 3128
2029.63 3340
2030.05 3425
2030.48 3255
2030.90 3256
2031.33 3097
2031.75 3141
2032.18 3323
2032.60 3221
2033.03 3405
2033.45 3259
2033.88 3334
2034.30 3236
2034.73 3730
2035.15 3622
2035.58 3207
2036.00 3513
2036.43 3476
2036.85 3604
2037.28 3555
2037.70 3644
2038.13 3536
2038.55 3621
2038.98 3519
2039.40 3482
2039.83 3521
2040.25 3936
2040.68 3840
2041.11 3864
2041.53 3901
2041.96 3832
2042.38 3465
2042.81 3436
2043.23 3705
2043.66 3836
2044.09 3455
2044.51 3558
2044.94 3514
2045.37 3569
2045.79 3439
2046.22 3274
2046.64 3394
2047.07 3448
2047.50 3570
2047.92 3566
2048.35 3436
2048.78 3554
2049.20 3522
2049.63 3193
2050.06 3334
2050.48 3385
2050.91 3195
2051.34 3245
2051.76 3089
2052.19 3323
2052.62 3380
2053.04 3389
2053.47 3380
2053.90 3333
2054.32 3239
2054.75 3359
2055.18 3418
2055.61 3215
2056.03 3088
2056.46 3203
2056.89 3244
2057.31 3320
2057.74 3407
2058.17 3346
2058.60 3300
2059.02 3196
2059.45 3232
2059.88 3423
2060.31 3716
2060.73 3648
2061.16 3451
2061.59 3415
2062.02 3550
2062.45 3648
2062.87 3741
2063.30 3658
2063.73 3418
2064.16 3437
2064.59 3478
2065.01 3857
2065.44 3955
2065.87 4081
2066.30 4181
2066.73 4453
2067.16 4190
2067.58 3991
2068.01 3909
2068.44 3789
2068.87 3729
2069.30 3776
2069.73 3922
2070.16 3775
2070.58 3505
2071.01 3423
2071.44 3375
2071.87 3333
2072.30 3298
2072.73 3395
2073.16 3316
2073.59 3352
2074.02 3442
2074.45 3460
2074.87 3403
2075.30 3235
2075.73 3465
2076.16 3371
2076.59 3274
2077.02 3599
2077.45 3505
2077.88 3589
2078.31 3716
2078.74 3634
2079.17 3753
2079.60 3794
2080.03 3655
2080.46 3795
2080.89 3832
2081.32 3704
2081.75 3754
2082.18 3777
2082.61 3743
2083.04 3754
2083.47 3750
2083.90 3882
2084.33 3640
2084.76 3457
2085.19 3421
2085.62 3412
2086.05 3498
2086.48 3263
2086.91 3205
2087.34 3078
2087.77 3183
2088.20 3359
2088.63 3555
2089.06 3385
2089.49 3387
2089.92 3533
2090.35 3367
2090.79 3365
2091.22 3346
2091.65 3525
2092.08 3425
2092.51 3338
2092.94 3462
2093.37 3203
2093.80 3312
2094.23 3451
2094.66 3366
2095.10 3484
2095.53 3454
2095.96 3363
2096.39 3500
2096.82 3466
2097.25 3501
2097.68 3210
2098.12 3416
2098.55 3582
2098.98 3281
2099.41 3408
2099.84 3214
2100.27 3206
2100.71 3431
2101.14 3121
2101.57 3350
2102.00 3177
2102.43 3183
2102.87 3330
2103.30 3243
2103.73 3260
2104.16 3217
2104.60 3126
2105.03 3135
2105.46 3103
2105.89 3143
2106.32 3212
2106.76 3130
2107.19 3327
2107.62 3362
2108.05 3516
2108.49 3448
2108.92 3150
2109.35 3194
2109.79 3300
2110.22 3460
2110.65 3362
2111.08 3394
2111.52 3515
2111.95 3380
2112.38 3500
2112.82 3230
2113.25 3169
2113.68 3192
2114.12 3102
2114.55 3232
2114.98 3081
2115.42 3188
2115.85 3104
2116.28 3120
2116.72 3154
2117.15 3085
2117.58 2992
2118.02 3038
2118.45 3059
2118.88 3190
2119.32 3250
2119.75 3374
2120.19 3234
2120.62 3321
2121.05 3178
2121.49 3434
2121.92 3090
2122.36 3123
2122.79 3231
2123.22 3276
2123.66 3289
2124.09 3253
2124.53 3209
2124.96 3267
2125.40 3192
2125.83 3120
2126.26 3353
2126.70 3316
2127.13 3323
2127.57 2948
2128.00 3151
2128.44 3303
2128.87 3269
2129.31 3296
2129.74 3332
2130.18 3248
2130.61 3381
2131.05 3202
2131.48 3307
2131.92 3317
2132.35 3375
2132.79 3515
2133.22 3670
2133.66 3645
2134.09 3512
2134.53 3472
2134.96 3633
2135.40 3512
2135.83 3512
2136.27 3638
2136.70 3758
2137.14 3730
2137.58 3850
2138.01 3702
2138.45 3668
2138.88 3676
2139.32 3912
2139.75 3793
2140.19 3545
2140.63 3580
2141.06 3351
2141.50 3549
2141.93 3301
2142.37 3204
2142.81 3164
2143.24 3219
2143.68 3081
2144.12 3091
2144.55 3181
2144.99 2995
2145.43 3090
2145.86 2992
2146.30 3061
2146.73 3256
2147.17 3444
2147.61 3464
2148.04 3469
2148.48 3581
2148.92 3660
2149.35 3840
2149.79 3998
2150.23 4140
2150.67 4360
2151.10 4473
2151.54 4572
2151.98 4704
2152.41 4481
2152.85 4456
2153.29 4584
2153.73 4330
2154.16 4211
2154.60 4093
2155.04 3977
2155.48 3803
2155.91 3818
2156.35 3605
2156.79 3811
2157.23 3596
2157.66 3527
2158.10 3490
2158.54 3434
2158.98 3457
2159.41 3400
2159.85 3628
2160.29 3713
2160.73 3637
2161.17 3404
2161.60 3523
2162.04 3455
2162.48 3561
2162.92 3393
2163.36 3350
2163.80 3447
2164.23 3460
2164.67 3434
2165.11 3619
2165.55 3699
2165.99 3240
2166.43 3302
2166.86 3496
2167.30 3415
2167.74 3432
2168.18 3515
2168.62 3397
2169.06 3423
2169.50 3346
2169.94 3382
2170.38 3484
2170.81 3452
2171.25 3586
2171.69 3649
2172.13 3580
2172.57 3754
2173.01 3740
2173.45 3871
2173.89 3895
2174.33 4066
2174.77 4151
2175.21 4042
2175.65 3952
2176.09 4148
2176.53 4069
2176.96 4241
2177.40 4200
2177.84 4152
2178.28 3896
2178.72 3883
2179.16 3856
2179.60 3748
2180.04 3631
2180.48 3579
2180.92 3628
2181.36 3757
2181.80 3635
2182.24 3668
2182.68 3707
2183.12 3689
2183.56 3502
2184.01 3645
2184.45 3383
2184.89 3278
2185.33 3479
2185.77 3497
2186.21 3328
2186.65 3429
2187.09 3401
2187.53 3296
2187.97 3330
2188.41 3688
2188.85 3719
2189.29 3665
2189.73 3772
2190.17 3809
2190.62 3974
2191.06 4039
2191.50 3812
2191.94 3656
2192.38 3749
2192.82 3626
2193.26 3744
2193.70 3729
2194.15 3576
2194.59 3662
2195.03 3793
2195.47 3871
2195.91 3888
2196.35 3796
2196.79 3639
2197.24 3478
2197.68 3816
2198.12 3668
2198.56 3415
2199.00 3383
2199.45 3594
2199.89 3743
2200.33 3555
2200.77 3568
2201.21 3652
2201.66 3754
2202.10 3695
2202.54 3755
2202.98 3524
2203.42 3617
2203.87 3802
2204.31 3570
2204.75 3668
2205.19 3628
2205.64 3586
2206.08 3678
2206.52 3356
2206.96 3391
2207.41 3497
2207.85 3801
2208.29 3595
2208.74 3494
2209.18 3922
2209.62 3783
2210.06 3684
2210.51 3732
2210.95 3594
2211.39 3651
2211.84 3773
2212.28 3877
2212.72 3919
2213.17 3707
2213.61 3738
2214.05 3551
2214.50 3390
2214.94 3459
2215.38 3463
2215.83 3534
2216.27 3326
2216.71 3489
2217.16 3443
2217.60 3491
2218.05 3254
2218.49 3240
2218.93 3161
2219.38 3284
2219.82 3345
2220.26 3254
2220.71 3020
2221.15 3271
2221.60 3170
2222.04 3233
2222.49 3408
2222.93 3497
2223.37 3410
2223.82 3630
2224.26 3588
2224.71 3468
2225.15 3437
2225.60 3728
2226.04 3796
2226.49 3762
2226.93 3983
2227.37 4165
2227.82 4145
2228.26 3692
2228.71 3815
2229.15 3793
2229.60 3790
2230.04 3948
2230.49 3912
2230.93 3989
2231.38 3873
2231.82 3819
2232.27 3788
2232.71 3962
2233.16 3920
2233.61 3716
2234.05 3826
2234.50 3856
2234.94 3770
2235.39 3811
2235.83 3720
2236.28 3597
2236.72 3586
2237.17 3676
2237.61 3673
2238.06 3743
2238.51 3691
2238.95 3676
2239.40 3740
2239.84 3682
2240.29 3455
2240.74 3319
2241.18 3333
2241.63 3496
2242.07 3397
2242.52 3180
2242.97 3317
2243.41 3199
2243.86 3191
2244.31 3085
2244.75 3201
2245.20 3271
2245.65 3100
2246.09 3088
2246.54 3139
2246.99 3144
2247.43 3156
2247.88 3125
2248.33 3212
2248.77 3418
2249.22 3386
2249.67 3234
2250.11 3130
2250.56 3284
2251.01 3099
2251.45 3117
2251.90 3365
2252.35 3384
2252.80 3345
2253.24 3442
2253.69 3430
2254.14 3720
2254.59 3353
2255.03 3113
2255.48 3148
2255.93 2990
2256.38 3232
2256.82 3251
2257.27 3316
2257.72 3255
2258.17 3128
2258.61 3159
2259.06 3033
2259.51 3009
2259.96 3150
2260.41 3401
2260.85 3349
2261.30 3243
2261.75 3402
2262.20 3542
2262.65 3495
2263.09 3461
2263.54 3663
2263.99 3783
2264.44 3890
2264.89 3596
2265.34 3721
2265.79 3770
2266.23 3802
2266.68 3864
2267.13 3868
2267.58 3866
2268.03 3769
2268.48 4133
2268.93 4243
2269.38 4046
2269.82 4136
2270.27 4206
2270.72 3857
2271.17 3955
2271.62 3901
2272.07 3814
2272.52 3798
2272.97 3932
2273.42 4067
2273.87 4017
2274.32 3928
2274.77 3722
2275.21 3665
2275.66 3767
2276.11 3585
2276.56 3726
2277.01 3705
2277.46 3438
2277.91 3506
2278.36 3463
2278.81 3486
2279.26 3472
2279.71 3483
2280.16 3613
2280.61 3767
2281.06 3593
2281.51 3383
2281.96 3713
2282.41 3793
2282.86 3733
2283.31 3673
2283.76 3543
2284.21 3549
2284.66 3609
2285.11 3721
2285.56 3673
2286.02 3766
2286.47 3582
2286.92 3642
2287.37 3683
2287.82 3658
2288.27 3890
2288.72 4008
2289.17 4058
2289.62 3992
2290.07 4434
2290.52 4836
2290.97 4995
2291.42 5386
2291.88 5264
2292.33 5725
2292.78 6091
2293.23 6217
2293.68 6150
2294.13 5852
2294.58 5685
2295.04 5983
2295.49 5762
2295.94 5510
2296.39 5231
2296.84 4884
2297.29 4869
2297.74 4544
2298.20 4335
2298.65 4370
2299.10 4139
2299.55 3981
2300.00 4135
2300.46 3894
2300.91 3531
2301.36 3619
2301.81 3650
2302.26 3518
2302.72 3457
2303.17 3288
2303.62 3455
2304.07 3517
2304.53 3450
2304.98 3558
2305.43 3621
2305.88 3420
2306.33 3617
2306.79 3596
2307.24 3525
2307.69 3535
2308.15 3796
2308.60 3686
2309.05 3878
2309.50 3868
2309.96 3847
2310.41 4147
2310.86 4052
2311.32 4055
2311.77 4251
2312.22 4216
2312.68 3833
2313.13 3813
2313.58 3937
2314.03 3864
2314.49 3747
2314.94 3702
2315.39 3560
2315.85 3491
2316.30 3485
2316.76 3762
2317.21 3875
2317.66 3994
2318.12 3921
2318.57 3792
2319.02 3677
2319.48 3456
2319.93 3493
2320.39 3737
2320.84 3629
2321.29 3816
2321.75 3698
2322.20 3841
2322.66 3989
2323.11 3954
2323.56 3778
2324.02 3933
2324.47 3998
2324.93 4165
2325.38 4140
2325.84 3828
2326.29 3764
2326.74 3697
2327.20 4025
2327.65 4101
2328.11 3975
2328.56 4005
2329.02 4187
2329.47 4050
2329.93 4356
2330.38 4487
2330.84 4593
2331.29 4912
2331.75 4406
2332.20 4535
2332.66 4465
2333.11 4330
2333.57 4327
2334.02 3908
2334.48 3916
2334.93 3905
2335.39 3918
2335.84 3748
2336.30 3784
2336.76 3680
2337.21 3661
2337.67 3817
2338.12 3656
2338.58 3630
2339.03 3597
2339.49 3896
2339.95 4118
2340.40 3973
2340.86 4037
2341.31 4095
2341.77 4016
2342.23 4196
2342.68 4110
2343.14 4069
2343.59 4351
2344.05 4281
2344.51 3972
2344.96 4174
2345.42 4084
2345.88 4093
2346.33 4217
2346.79 3986
2347.24 3865
2347.70 4048
2348.16 3926
2348.61 3968
2349.07 4006
2349.53 4047
2349.99 3979
2350.44 3980
2350.90 3766
2351.36 3597
2351.81 3695
2352.27 3695
2352.73 3593
2353.18 3524
2353.64 3625
2354.10 3640
2354.56 3361
2355.01 3252
2355.47 3548
2355.93 3670
2356.38 3471
2356.84 3403
2357.30 3523
2357.76 3448
2358.22 3532
2358.67 3636
2359.13 3658
2359.59 3725
2360.05 3551
2360.50 3735
2360.96 3587
2361.42 3926
2361.88 3803
2362.34 3729
2362.79 3695
2363.25 3764
2363.71 3783
2364.17 3640
2364.63 3488
2365.08 3738
2365.54 3825
2366.00 3967
2366.46 4049
2366.92 3956
2367.38 3980
2367.84 4134
2368.29 4182
2368.75 4198
2369.21 4125
2369.67 4262
2370.13 3916
2370.59 3853
2371.05 3798
2371.50 3807
2371.96 3670
2372.42 3766
2372.88 3818
2373.34 3669
2373.80 3731
2374.26 3718
2374.72 3401
2375.18 3498
2375.64 3880
2376.10 3666
2376.56 3687
2377.02 3810
2377.47 3616
2377.93 3720
2378.39 3801
2378.85 3686
2379.31 3769
2379.77 3525
2380.23 3508
2380.69 3648
2381.15 3679
2381.61 3573
2382.07 3604
2382.53 3721
2382.99 3677
2383.45 3460
2383.91 3748
2384.37 3674
2384.83 3528
2385.29 3660
2385.75 3482
2386.21 3297
2386.67 3498
2387.13 3698
2387.59 3438
2388.05 3520
2388.52 3558
2388.98 3552
2389.44 3768
2389.90 3661
2390.36 3578
2390.82 3594
2391.28 3316
2391.74 3715
2392.20 3519
2392.66 3571
2393.12 3580
2393.58 3414
2394.05 3378
2394.51 3670
2394.97 3589
2395.43 3485
2395.89 3486
2396.35 3488
2396.81 3508
2397.27 3243
2397.74 3468
2398.20 3577
2398.66 3442
2399.12 3348
2399.58 3162
2400.04 3191
2400.50 3159
2400.97 3106
2401.43 3185
2401.89 3189
2402.35 3119
2402.81 3079
2403.28 3144
2403.74 3358
2404.20 3505
2404.66 3352
2405.12 3264
2405.59 3278
2406.05 3289
2406.51 3441
2406.97 3155
2407.44 3208
2407.90 3293
2408.36 3383
2408.82 3180
2409.29 3119
2409.75 3402
2410.21 3410
2410.67 3252
2411.14 3284
2411.60 3347
2412.06 3247
2412.52 3315
2412.99 3247
2413.45 3314
2413.91 3336
2414.38 3373
2414.84 3301
2415.30 3510
2415.77 3466
2416.23 3517
2416.69 3575
2417.16 3769
2417.62 3869
2418.08 3756
2418.55 3694
2419.01 3924
2419.47 3977
2419.94 4334
2420.40 4104
2420.86 3977
2421.33 4106
2421.79 4250
2422.25 4039
2422.72 4095
2423.18 3763
2423.65 4035
2424.11 4113
2424.57 3889
2425.04 3933
2425.50 3900
2425.97 3824
2426.43 3464
2426.90 3777
2427.36 3841
2427.82 3839
2428.29 3475
2428.75 3837
2429.22 3463
2429.68 3201
2430.15 3501
2430.61 3318
2431.08 3404
2431.54 3595
2432.00 3621
2432.47 3621
2432.93 3559
2433.40 3483
2433.86 3659
2434.33 3601
2434.79 3607
2435.26 3567
2435.72 3804
2436.19 4015
2436.65 3864
2437.12 3875
2437.58 3825
2438.05 4100
2438.52 4199
2438.98 4284
2439.45 4079
2439.91 4483
2440.38 4418
2440.84 4303
2441.31 4621
2441.77 4712
2442.24 4665
2442.71 4590
2443.17 4460
2443.64 4584
2444.10 4426
2444.57 4542
2445.03 4248
2445.50 4059
2445.97 3886
2446.43 3610
2446.90 3390
2447.37 3593
2447.83 3616
2448.30 3487
2448.76 3537
2449.23 3541
2449.70 3307
2450.16 3265
2450.63 3302
2451.10 3320
2451.56 3313
2452.03 3481
2452.50 3501
2452.96 3240
2453.43 3179
2453.90 3322
2454.36 3415
2454.83 3320
2455.30 3288
2455.76 3535
2456.23 3449
2456.70 3407
2457.17 3396
2457.63 3096
2458.10 3366
2458.57 3458
2459.03 3455
2459.50 3512
2459.97 3564
2460.44 3542
2460.90 3584
2461.37 3452
2461.84 3641
2462.31 3639
2462.77 3547
2463.24 3396
2463.71 3474
2464.18 3609
2464.65 3336
2465.11 3441
2465.58 3455
2466.05 3366
2466.52 3316
2466.99 3621
2467.45 3478
2467.92 3427
2468.39 3386
2468.86 3452
2469.33 3573
2469.79 3572
2470.26 3430
2470.73 3539
2471.20 3431
2471.67 3348
2472.14 3337
2472.61 3524
2473.07 3597
2473.54 3433
2474.01 3056
2474.48 3252
2474.95 3119
2475.42 3091
2475.89 3020
2476.36 3108
2476.82 3217
2477.29 3177
2477.76 3227
2478.23 3216
2478.70 3442
2479.17 3329
2479.64 3322
2480.11 3496
2480.58 3577
2481.05 3490
2481.52 3433
2481.99 3607
2482.46 3380
2482.93 3468
2483.40 3650
2483.87 3589
2484.33 3444
2484.80 3370
2485.27 3590
2485.74 3466
2486.21 3426
2486.68 3263
2487.15 3390
2487.62 3593
2488.09 3728
2488.56 3647
2489.03 3533
2489.50 3501
2489.97 3616
2490.44 3437
2490.92 3533
2491.39 3495
2491.86 3405
2492.33 3437
2492.80 3410
2493.27 3490
2493.74 3497
2494.21 3583
2494.68 3617
2495.15 3512
2495.62 3490
2496.09 3667
2496.56 3567
2497.03 3447
2497.50 3581
2497.98 3624
2498.45 3564
2498.92 3412
2499.39 3413
2499.86 3347
2500.33 3417
2500.80 3292
2501.27 3266
2501.75 3275
2502.22 3203
2502.69 3125
2503.16 3377
2503.63 3231
2504.10 3127
2504.57 3222
2505.05 3291
2505.52 3240
2505.99 3281
2506.46 3579
2506.93 3428
2507.40 3498
2507.88 3702
2508.35 3940
2508.82 3904
2509.29 3808
2509.76 4019
2510.24 4010
2510.71 3799
2511.18 3828
2511.65 4054
2512.13 3994
2512.60 3900
2513.07 3886
2513.54 3972
2514.02 4040
2514.49 3827
2514.96 3623
2515.43 3785
2515.91 3731
2516.38 3668
2516.85 3812
2517.32 3615
2517.80 3426
2518.27 3482
2518.74 3492
2519.22 3426
2519.69 3613
2520.16 3467
2520.64 3349
2521.11 3223
2521.58 3392
2522.06 3304
2522.53 3250
2523.00 3436
2523.48 3482
2523.95 3441
2524.42 3483
2524.90 3402
2525.37 3226
2525.84 3369
2526.32 3266
2526.79 3258
2527.26 3205
2527.74 3344
2528.21 3461
2528.69 3569
2529.16 3699
2529.63 3554
2530.11 3392
2530.58 3533
2531.06 3702
2531.53 3311
2532.00 3459
2532.48 3427
2532.95 3477
2533.43 3479
2533.90 3642
2534.38 3657
2534.85 3453
2535.32 3446
2535.80 3419
2536.27 3503
2536.75 3311
2537.22 3579
2537.70 3366
2538.17 3264
2538.65 3328
2539.12 3429
2539.60 3500
2540.07 3738
2540.55 3568
2541.02 3501
2541.50 3257
2541.97 3374
2542.45 3652
2542.92 3644
2543.40 3467
2543.87 3644
2544.35 3621
2544.82 3697
2545.30 3628
2545.78 3660
2546.25 3616
2546.73 3852
2547.20 3951
2547.68 3918
2548.15 4171
2548.63 4457
2549.10 4482
2549.58 4409
2550.06 4151
2550.53 4103
2551.01 4414
2551.48 4619
2551.96 4582
2552.44 4474
2552.91 4457
2553.39 4512
2553.87 4648
2554.34 4736
2554.82 4674
2555.29 4473
2555.77 4424
2556.25 4754
2556.72 4601
2557.20 4466
2557.68 4531
2558.15 4304
2558.63 4091
2559.11 4027
2559.58 4062
2560.06 3803
2560.54 3833
2561.01 3823
2561.49 3764
2561.97 3442
2562.45 3532
2562.92 3436
2563.40 3278
2563.88 3280
2564.35 3251
2564.83 3272
2565.31 3213
2565.79 3221
2566.26 3320
2566.74 3314
2567.22 3254
2567.70 3380
2568.17 3378
2568.65 3161
2569.13 3236
2569.61 3135
2570.08 3103
2570.56 3069
2571.04 3265
2571.52 3361
2572.00 3445
2572.47 3444
2572.95 3360
2573.43 3306
2573.91 3430
2574.39 3307
2574.86 3357
2575.34 3263
2575.82 3343
2576.30 3546
2576.78 3384
2577.26 3432
2577.73 3162
2578.21 3061
2578.69 3232
2579.17 3382
2579.65 3341
2580.13 3305
2580.61 3480
2581.08 3524
2581.56 3330
2582.04 3391
2582.52 3455
2583.00 3264
2583.48 3263
2583.96 3410
2584.44 3380
2584.92 3394
2585.40 3385
2585.87 3386
2586.35 3288
2586.83 3338
2587.31 3242
2587.79 3229
2588.27 3293
2588.75 3334
2589.23 3405
2589.71 3219
2590.19 3421
2590.67 3449
2591.15 3491
2591.63 3564
2592.11 3528
2592.59 3456
2593.07 3654
2593.55 3487
2594.03 3689
2594.51 3608
2594.99 3648
2595.47 3673
2595.95 3744
2596.43 3710
2596.91 3464
2597.39 3592
2597.87 3555
2598.35 3637
2598.83 3545
2599.31 3476
2599.79 3470
2600.27 3304
2600.75 3426
2601.23 3344
2601.71 3251
2602.20 3442
2602.68 3538
2603.16 3303
2603.64 3457
2604.12 3243
2604.60 3338
2605.08 3377
2605.56 3482
2606.04 3486
2606.52 3451
2607.00 3548
2607.49 3601
2607.97 3459
2608.45 3764
2608.93 3717
2609.41 3797
2609.89 3794
2610.37 3799
2610.86 3576
2611.34 3522
2611.82 3654
2612.30 3720
2612.78 3809
2613.26 3716
2613.75 3878
2614.23 3965
2614.71 3527
2615.19 3424
2615.67 3611
2616.16 3502
2616.64 3366
2617.12 3356
2617.60 3426
2618.08 3362
2618.57 3284
2619.05 3388
2619.53 3501
2620.01 3528
2620.50 3432
2620.98 3540
2621.46 3379
2621.94 3609
2622.43 3532
2622.91 3589
2623.39 3530
2623.87 3503
2624.36 3652
2624.84 3537
2625.32 3555
2625.81 3562
2626.29 3462
2626.77 3551
2627.25 3459
2627.74 3664
2628.22 3224
2628.70 3254
2629.19 3316
2629.67 3301
2630.15 3362
2630.64 3222
2631.12 3282
2631.60 3150
2632.09 3180
2632.57 3119
2633.05 3246
2633.54 3415
2634.02 3319
2634.51 3368
2634.99 3332
2635.47 3248
2635.96 3340
2636.44 3383
2636.93 3327
2637.41 3204
2637.89 3294
2638.38 3341
2638.86 3255
2639.35 3216
2639.83 3121
2640.31 3185
2640.80 3330
2641.28 3536
2641.77 3451
2642.25 3512
2642.74 3604
2643.22 3431
2643.71 3557
2644.19 3699
2644.67 3816
2645.16 3582
2645.64 3425
2646.13 3509
2646.61 3368
2647.10 3366
2647.58 3171
2648.07 3308
2648.55 3593
2649.04 3455
2649.52 3300
2650.01 3170
2650.49 3126
2650.98 3187
2651.46 3351
2651.95 3159
2652.43 3468
2652.92 3205
2653.41 3250
2653.89 3220
2654.38 3191
2654.86 3332
2655.35 3358
2655.83 3086
2656.32 3188
2656.81 3383
2657.29 3375
2657.78 3299
2658.26 3179
2658.75 3165
2659.23 3244
2659.72 3289
2660.21 3517
2660.69 3159
2661.18 3133
2661.67 3197
2662.15 3145
2662.64 3246
2663.12 3209
2663.61 3213
2664.10 3021
2664.58 3014
2665.07 3439
2665.56 3377
2666.04 3303
2666.53 3395
2667.02 3181
2667.50 3321
2667.99 3269
2668.48 3210
2668.96 3542
2669.45 3625
2669.94 3445
2670.42 3453
2670.91 3447
2671.40 3269
2671.89 3196
2672.37 3354
2672.86 3607
2673.35 3593
2673.83 3618
2674.32 3831
2674.81 3918
2675.30 4167
2675.78 3905
2676.27 3835
2676.76 4085
2677.25 4083
2677.74 4283
2678.22 4179
2678.71 4134
2679.20 4194
2679.69 4290
2680.17 4320
2680.66 4187
2681.15 4165
2681.64 4420
2682.13 4485
2682.61 4389
2683.10 4291
2683.59 4460
2684.08 4513
2684.57 4522
2685.06 4363
2685.54 4372
2686.03 4230
2686.52 4178
2687.01 4189
2687.50 4042
2687.99 4039
2688.48 3993
2688.96 3925
2689.45 3747
2689.94 3706
2690.43 3650
2690.92 3549
2691.41 3599
2691.90 3459
2692.39 3441
2692.88 3216
2693.36 3358
2693.85 3442
2694.34 3406
2694.83 3464
2695.32 3210
2695.81 3131
2696.30 3375
2696.79 3457
2697.28 3392
2697.77 3436
2698.26 3593
2698.75 3554
2699.24 3276
2699.73 3466
2700.22 3709
2700.71 3729
2701.20 3577
2701.69 3522
2702.18 3841
2702.67 3765
2703.16 3779
2703.65 3664
2704.14 3750
2704.63 3967
2705.12 3847
2705.61 3607
2706.10 3679
2706.59 3654
2707.08 3516
2707.57 3445
2708.06 3662
2708.55 3725
2709.04 3591
2709.53 3323
2710.02 3523
2710.51 3567
2711.00 3168
2711.49 2917
2711.98 3178
2712.47 3307
2712.97 3560
2713.46 3371
2713.95 3161
2714.44 3241
2714.93 3326
2715.42 3151
2715.91 3218
2716.40 3308
2716.89 3052
2717.39 3144
2717.88 3092
2718.37 3234
2718.86 3183
2719.35 3147
2719.84 3238
2720.33 3473
2720.83 3255
2721.32 3266
2721.81 3212
2722.30 3217
2722.79 3457
2723.28 3515
2723.78 3344
2724.27 3332
2724.76 3462
2725.25 3568
2725.74 3543
2726.24 3138
2726.73 3314
2727.22 3165
2727.71 3212
2728.20 3336
2728.70 3141
2729.19 3213
2729.68 3301
2730.17 3334
2730.67 3288
2731.16 3351
2731.65 3306
2732.14 3373
2732.64 3369
2733.13 3060
2733.62 3296
2734.12 3235
2734.61 3319
2735.10 3343
2735.59 3263
2736.09 3318
2736.58 3428
2737.07 3242
2737.57 3434
2738.06 3455
2738.55 3306
2739.05 3309
2739.54 3257
2740.03 3262
2740.53 3310
2741.02 3191
2741.51 3359
2742.01 3427
2742.50 3428
2742.99 3474
2743.49 3293
2743.98 3180
2744.47 3024
2744.97 2980
2745.46 3068
2745.96 3142
2746.45 3187
2746.94 3196
2747.44 3227
2747.93 3235
2748.43 3120
2748.92 3157
2749.41 3085
2749.91 3220
2750.40 3179
2750.90 3172
2751.39 3366
2751.89 3248
2752.38 3247
2752.87 3178
2753.37 3283
2753.86 3127
2754.36 3311
2754.85 3383
2755.35 3352
2755.84 3332
2756.34 3567
2756.83 3530
2757.33 3413
2757.82 3470
2758.32 3520
2758.81 3428
2759.31 3437
2759.80 3476
2760.30 3444
2760.79 3291
2761.29 3278
2761.78 3318
2762.28 3268
2762.77 3315
2763.27 3326
2763.76 3312
2764.26 3163
2764.76 3134
2765.25 3160
2765.75 3165
2766.24 3167
2766.74 3146
2767.23 3318
2767.73 3241
2768.23 3283
2768.72 3060
2769.22 3163
2769.71 3128
2770.21 3307
2770.71 3125
2771.20 3135
2771.70 3327
2772.19 3493
2772.69 3363
2773.19 3367
2773.68 3149
2774.18 3446
2774.68 3449
2775.17 3604
2775.67 3687
2776.17 3714
2776.66 3707
2777.16 3887
2777.66 3837
2778.15 3635
2778.65 3860
2779.15 3757
2779.64 3808
2780.14 3632
2780.64 3618
2781.13 3545
2781.63 3479
2782.13 3472
2782.63 3400
2783.12 3468
2783.62 3556
2784.12 3597
2784.61 3462
2785.11 3472
2785.61 3453
2786.11 3446
2786.60 3370
2787.10 3427
2787.60 3476
2788.10 3218
2788.59 3376
2789.09 3168
2789.59 3415
2790.09 3483
2790.59 3322
2791.08 3182
2791.58 3119
2792.08 3288
2792.58 3282
2793.08 3401
2793.57 3340
2794.07 3537
2794.57 3531
2795.07 3547
2795.57 3693
2796.07 4119
2796.56 4003
2797.06 3961
2797.56 4019
2798.06 4409
2798.56 4509
2799.06 4278
2799.56 4744
2800.05 4669
2800.55 4564
2801.05 4647
2801.55 4493
2802.05 4198
2802.55 4283
2803.05 4258
2803.55 4222
2804.05 4320
2804.54 4409
2805.04 4481
2805.54 4577
2806.04 4641
2806.54 4747
2807.04 5082
2807.54 5733
2808.04 5778
2808.54 5892
2809.04 6105
2809.54 6271
2810.04 6278
2810.54 6120
2811.04 6386
2811.54 5903
2812.04 5703
2812.54 5545
2813.04 5052
2813.54 5017
2814.04 4778
2814.54 4319
2815.04 4104
2815.54 3973
2816.04 3920
2816.54 3919
2817.04 3903
2817.54 3782
2818.04 3912
2818.54 4013
2819.04 3801
2819.54 3966
2820.04 4120
2820.54 4320
2821.04 3987
2821.54 4142
2822.04 4282
2822.54 4156
2823.04 4149
2823.54 3975
2824.04 3922
2824.55 4128
2825.05 3964
2825.55 3751
2826.05 3767
2826.55 3696
2827.05 3538
2827.55 3689
2828.05 3751
2828.55 4015
2829.06 3816
2829.56 3616
2830.06 3576
2830.56 3483
2831.06 3404
2831.56 3493
2832.06 3456
2832.57 3451
2833.07 3623
2833.57 3470
2834.07 3320
2834.57 3244
2835.07 3429
2835.58 3213
2836.08 3377
2836.58 3748
2837.08 3515
2837.58 3536
2838.09 3747
2838.59 3510
2839.09 3631
2839.59 3592
2840.10 3485
2840.60 3744
2841.10 3841
2841.60 3784
2842.11 3675
2842.61 3460
2843.11 3469
2843.61 3780
2844.12 3568
2844.62 3580
2845.12 3753
2845.62 3498
2846.13 3511
2846.63 3408
2847.13 3521
2847.64 3756
2848.14 3987
2848.64 3783
2849.14 3785
2849.65 3756
2850.15 3877
2850.65 3778
2851.16 3851
2851.66 3822
2852.16 3729
2852.67 3574
2853.17 3393
2853.67 3537
2854.18 3510
2854.68 3456
2855.18 3440
2855.69 3486
2856.19 3445
2856.70 3482
2857.20 3397
2857.70 3314
2858.21 3409
2858.71 3631
2859.22 3759
2859.72 3707
2860.22 3482
2860.73 3589
2861.23 3589
2861.74 3410
2862.24 3390
2862.74 3430
2863.25 3578
2863.75 3405
2864.26 3237
2864.76 3456
2865.27 3223
2865.77 3312
2866.28 3153
2866.78 3219
2867.28 3226
2867.79 3298
2868.29 3285
2868.80 3284
2869.30 3195
2869.81 3204
2870.31 3216
2870.82 3274
2871.32 3201
2871.83 3503
2872.33 3592
2872.84 3489
2873.34 3427
2873.85 3328
2874.36 3347
2874.86 3413
2875.37 3620
2875.87 3413
2876.38 3440
2876.88 3571
2877.39 3483
2877.89 3488
2878.40 3564
2878.90 3487
2879.41 3639
2879.92 3932
2880.42 3778
2880.93 3839
2881.43 3881
2881.94 4120
2882.45 4044
2882.95 4235
2883.46 4212
2883.96 4372
2884.47 4348
2884.98 4374
2885.48 4422
2885.99 4214
2886.50 4439
2887.00 4359
2887.51 4452
2888.02 4505
2888.52 4397
2889.03 4377
2889.53 4453
2890.04 4570
2890.55 4125
2891.06 4015
2891.56 4350
2892.07 3930
2892.58 3729
2893.08 3770
2893.59 3830
2894.10 3760
2894.60 3717
2895.11 3939
2895.62 4180
2896.13 3862
2896.63 3884
2897.14 4026
2897.65 4057
2898.15 4009
2898.66 4173
2899.17 4181
2899.68 4110
2900.18 4053
2900.69 4088
2901.20 4165
2901.71 3907
2902.22 4061
2902.72 4215
2903.23 4442
2903.74 4368
2904.25 4372
2904.75 4483
2905.26 4485
2905.77 4419
2906.28 4284
2906.79 4156
2907.30 4033
2907.80 3955
2908.31 4015
2908.82 4072
2909.33 3706
2909.84 3552
2910.35 3811
2910.85 3684
2911.36 3388
2911.87 3410
2912.38 3415
2912.89 3582
2913.40 3714
2913.91 3641
2914.41 3520
2914.92 3448
2915.43 3410
2915.94 3616
2916.45 3770
2916.96 3526
2917.47 3621
2917.98 3684
2918.49 3346
2919.00 3428
2919.51 3472
2920.01 3213
2920.52 3290
2921.03 3668
2921.54 3711
2922.05 3725
2922.56 3711
2923.07 3857
2923.58 3762
2924.09 3802
2924.60 4170
2925.11 4247
2925.62 4353
2926.13 4579
2926.64 4751
2927.15 4938
2927.66 5047
2928.17 5322
2928.68 5084
2929.19 4861
2929.70 4643
2930.21 4349
2930.72 4107
2931.23 3796
2931.74 3796
2932.25 3854
2932.76 3623
2933.27 3798
2933.78 3718
2934.29 3538
2934.80 3582
2935.31 3678
2935.83 3687
2936.34 3696
2936.85 3700
2937.36 3562
2937.87 3590
2938.38 3804
2938.89 3678
2939.40 3591
2939.91 3705
2940.42 3717
2940.94 3769
2941.45 3701
2941.96 3742
2942.47 3707
2942.98 3708
2943.49 3967
2944.00 4477
2944.51 4723
2945.03 4821
2945.54 5048
2946.05 5418
2946.56 5371
2947.07 5645
2947.58 6174
2948.10 6217
2948.61 6264
2949.12 6223
2949.63 6299
2950.14 6041
2950.66 5958
2951.17 5682
2951.68 5214
2952.19 5024
2952.70 4731
2953.22 4219
2953.73 4058
2954.24 3973
2954.75 3546
2955.26 3534
2955.78 3950
2956.29 3719
2956.80 3668
2957.31 3622
2957.83 3742
2958.34 3830
2958.85 3584
2959.37 3729
2959.88 3628
2960.39 3631
2960.90 3879
2961.42 3824
2961.93 3822
2962.44 4022
2962.96 4151
2963.47 4072
2963.98 4188
2964.50 4369
2965.01 4257
2965.52 4110
2966.04 3962
2966.55 3885
2967.06 3912
2967.58 3881
2968.09 3710
2968.60 3682
2969.12 3533
2969.63 3535
2970.14 3439
2970.66 3418
2971.17 3664
2971.68 3714
2972.20 3895
2972.71 3557
2973.23 3607
2973.74 3705
2974.25 3913
2974.77 3711
2975.28 3831
2975.80 3920
2976.31 3816
2976.83 3716
2977.34 3662
2977.85 3553
2978.37 3546
2978.88 3664
2979.40 3982
2979.91 3927
2980.43 3755
2980.94 3597
2981.46 3861
2981.97 3841
2982.48 3742
2983.00 3505
2983.51 3671
2984.03 3664
2984.54 3773
2985.06 3781
2985.57 3799
2986.09 3849
2986.60 3883
2987.12 3976
2987.63 3948
2988.15 4212
2988.67 4151
2989.18 4113
2989.70 4056
2990.21 4042
2990.73 3714
2991.24 4101
2991.76 4107
2992.27 4035
2992.79 4204
2993.30 4113
2993.82 4354
2994.34 4393
2994.85 4512
2995.37 4371
2995.88 4505
2996.40 4634
2996.92 4789
2997.43 5000
2997.95 5048
2998.46 5111
2998.98 5080
2999.50 5351
3000.01 5176
3000.53 4972
3001.05 5013
3001.56 4917
3002.08 5041
3002.59 5094
3003.11 4982
3003.63 5164
3004.14 5522
3004.66 5467
3005.18 5654
3005.69 5477
3006.21 5644
3006.73 5838
3007.24 5672
3007.76 5597
3008.28 5108
3008.80 5112
3009.31 4659
3009.83 4487
3010.35 4412
3010.86 4266
3011.38 4048
3011.90 4130
3012.42 3934
3012.93 3936
3013.45 4134
3013.97 4126
3014.49 4208
3015.00 4093
3015.52 3880
3016.04 3987
3016.56 4025
3017.07 4094
3017.59 4060
3018.11 4058
3018.63 4269
3019.15 4308
3019.66 4387
3020.18 4400
3020.70 4483
3021.22 4396
3021.74 4134
3022.25 4244
3022.77 4017
3023.29 4091
3023.81 4487
3024.33 4171
3024.85 4173
3025.36 4319
3025.88 4244
3026.40 4434
3026.92 4106
3027.44 4288
3027.96 4110
3028.48 4069
3028.99 4134
3029.51 4204
3030.03 4014
3030.55 4140
3031.07 4079
3031.59 3972
3032.11 4175
3032.63 4226
3033.15 4014
3033.66 3987
3034.18 4008
3034.70 3918
3035.22 3962
3035.74 3995
3036.26 4174
3036.78 4013
3037.30 4048
3037.82 4028
3038.34 3690
3038.86 3661
3039.38 3878
3039.90 3888
3040.42 3833
3040.94 3926
3041.46 3870
3041.98 3571
3042.50 3457
3043.02 3870
3043.54 3737
3044.06 3587
3044.58 3478
3045.10 3509
3045.62 3689
3046.14 3670
3046.66 3638
3047.18 3713
3047.70 3559
3048.22 3701
3048.74 3677
3049.26 3667
3049.78 3776
3050.30 3783
3050.82 3596
3051.34 3569
3051.86 3670
3052.38 3684
3052.90 3716
3053.43 3766
3053.95 3662
3054.47 3483
3054.99 3498
3055.51 3623
3056.03 3576
3056.55 3453
3057.07 3305
3057.59 3526
3058.12 3466
3058.64 3317
3059.16 3445
3059.68 3456
3060.20 3319
3060.72 3394
3061.24 3460
3061.77 3565
3062.29 3745
3062.81 3540
3063.33 3461
3063.85 3470
3064.37 3615
3064.90 3777
3065.42 3717
3065.94 3579
3066.46 3837
3066.98 3813
3067.51 4001
3068.03 4033
3068.55 3912
3069.07 3962
3069.59 3772
3070.12 3910
3070.64 4065
3071.16 3872
3071.68 3961
3072.21 3961
3072.73 3804
3073.25 3870
3073.77 3466
3074.30 3751
3074.82 3719
3075.34 4095
3075.86 4207
3076.39 3853
3076.91 3814
3077.43 4015
3077.96 4056
3078.48 4119
3079.00 4129
3079.52 4461
3080.05 4507
3080.57 4200
3081.09 4541
3081.62 4826
3082.14 4574
3082.66 4834
3083.19 4848
3083.71 4870
3084.23 4907
3084.76 4785
3085.28 4749
3085.80 4704
3086.33 4826
3086.85 4667
3087.38 4909
3087.90 4590
3088.42 4451
3088.95 4140
3089.47 4195
3090.00 4349
3090.52 4206
3091.04 4408
3091.57 4556
3092.09 4158
3092.62 4196
3093.14 4209
3093.66 4496
3094.19 4476
3094.71 4324
3095.24 4258
3095.76 4604
3096.29 4967
3096.81 5179
3097.34 4918
3097.86 4968
3098.38 5510
3098.91 5234
3099.43 5284
3099.96 5622
3100.48 6348
3101.01 6955
3101.53 7654
3102.06 8396
3102.58 9480
3103.11 10494
3103.63 11224
3104.16 12251
3104.68 12940
3105.21 13061
3105.73 13252
3106.26 12486
3106.79 11213
3107.31 10466
3107.84 9571
3108.36 8540
3108.89 7428
3109.41 6927
3109.94 6510
3110.46 6366
3110.99 6103
3111.52 6111
3112.04 6010
3112.57 5854
3113.09 5773
3113.62 5754
3114.15 5859
3114.67 5788
3115.20 5389
3115.72 4937
3116.25 4883
3116.78 4583
3117.30 4453
3117.83 4021
3118.35 4181
3118.88 4041
3119.41 4040
3119.93 4072
3120.46 4375
3120.99 4243
3121.51 4159
3122.04 4203
3122.57 4161
3123.09 4250
3123.62 4016
3124.15 4333
3124.67 4332
3125.20 4353
3125.73 4425
3126.26 4299
3126.78 4330
3127.31 4176
3127.84 4156
3128.36 4172
3128.89 4117
3129.42 4120
3129.95 4145
3130.47 4064
3131.00 4146
3131.53 4127
3132.06 4048
3132.58 4008
3133.11 3983
3133.64 3852
3134.17 3725
3134.69 3802
3135.22 3886
3135.75 3721
3136.28 3618
3136.81 3592
3137.33 3951
3137.86 3748
3138.39 3800
3138.92 3753
3139.45 3765
3139.97 3844
3140.50 3711
3141.03 3725
3141.56 3761
3142.09 3663
3142.62 3778
3143.14 3803
3143.67 3678
3144.20 3812
3144.73 4009
3145.26 4187
3145.79 4107
3146.32 4183
3146.84 4293
3147.37 4416
3147.90 4672
3148.43 4451
3148.96 4676
3149.49 4729
3150.02 4596
3150.55 4628
3151.08 4665
3151.61 4518
3152.13 4532
3152.66 4686
3153.19 4502
3153.72 4472
3154.25 4564
3154.78 4223
3155.31 4323
3155.84 4412
3156.37 4357
3156.90 4385
3157.43 4677
3157.96 4563
3158.49 4511
3159.02 4290
3159.55 4368
3160.08 4278
3160.61 4371
3161.14 4094
3161.67 4040
3162.20 4123
3162.73 4059
3163.26 4268
3163.79 3975
3164.32 3665
3164.85 3728
3165.38 3909
3165.91 3851
3166.44 3783
3166.97 3840
3167.50 3785
3168.03 3690
3168.56 3890
3169.09 4033
3169.62 3689
3170.15 3783
3170.69 3794
3171.22 3687
3171.75 3592
3172.28 3681
3172.81 3672
3173.34 3741
3173.87 3854
3174.40 3695
3174.93 3817
3175.46 3848
3176.00 3899
3176.53 3998
3177.06 4199
3177.59 4211
3178.12 4250
3178.65 4187
3179.18 4052
3179.72 4481
3180.25 4264
3180.78 4127
3181.31 4118
3181.84 4233
3182.37 4381
3182.91 4235
3183.44 4190
3183.97 4222
3184.50 4215
3185.03 3921
3185.56 3973
3186.10 3723
3186.63 3854
3187.16 3794
3187.69 3780
3188.23 3816
3188.76 3763
3189.29 3628
3189.82 3765
3190.36 3906
3190.89 3737
3191.42 3759
3191.95 3854
3192.49 3842
3193.02 3865
3193.55 3897
3194.08 3810
3194.62 3912
3195.15 3780
3195.68 3514
3196.21 3495
3196.75 3519
3197.28 3668
3197.81 3836
3198.35 3916
3198.88 3733
3199.41 3749
3199.95 3864
3200.48 3993
3201.01 3935
3201.55 3969
3202.08 4110
3202.61 4211
3203.15 4269
3203.68 4340
3204.21 4371
3204.75 4312
3205.28 4560
3205.81 4536
3206.35 4283
3206.88 4254
3207.42 4516
3207.95 4282
3208.48 4247
3209.02 4407
3209.55 4277
3210.09 4165
3210.62 4307
3211.15 4559
3211.69 4933
3212.22 5156
3212.76 5317
3213.29 5065
3213.83 5182
3214.36 5073
3214.89 5019
3215.43 4785
3215.96 4727
3216.50 4618
3217.03 4565
3217.57 4525
3218.10 4516
3218.64 4701
3219.17 4513
3219.71 4592
3220.24 4854
3220.78 4593
3221.31 4440
3221.85 4705
3222.38 4440
3222.92 4472
3223.45 4594
3223.99 4617
3224.52 4630
3225.06 4800
3225.59 4555
3226.13 4777
3226.66 4533
3227.20 4664
3227.73 4589
3228.27 4364
3228.81 4233
3229.34 4446
3229.88 4394
3230.41 4231
3230.95 4247
3231.48 4155
3232.02 4075
3232.56 4170
3233.09 4163
3233.63 4219
3234.16 4327
3234.70 4288
3235.24 4287
3235.77 4383
3236.31 4367
3236.85 4219
3237.38 4351
3237.92 4477
3238.45 4610
3238.99 4623
3239.53 4469
3240.06 4622
3240.60 4845
3241.14 4756
3241.67 4829
3242.21 4677
3242.75 4516
3243.28 4358
3243.82 4447
3244.36 4537
3244.90 4346
3245.43 4592
3245.97 4509
3246.51 4320
3247.04 4242
3247.58 4531
3248.12 4511
3248.66 4694
3249.19 4462
3249.73 4339
3250.27 4329
3250.81 4550
3251.34 4482
3251.88 4519
3252.42 4593
3252.96 4452
3253.49 4497
3254.03 4673
3254.57 4547
3255.11 4738
3255.64 4768
3256.18 4894
3256.72 4940
3257.26 5058
3257.80 5118
3258.33 5274
3258.87 5283
3259.41 5296
3259.95 5878
3260.49 5981
3261.03 6406
3261.56 6964
3262.10 6852
3262.64 7303
3263.18 7406
3263.72 7635
3264.26 7988
3264.79 8335
3265.33 9172
3265.87 9693
3266.41 10084
3266.95 10966
3267.49 11387
3268.03 11427
3268.57 11504
3269.10 11893
3269.64 11961
3270.18 11600
3270.72 10951
3271.26 10137
3271.80 9189
3272.34 8076
3272.88 7302
3273.42 6742
3273.96 6237
3274.50 5725
3275.04 5377
3275.58 5424
3276.12 5255
3276.66 5357
3277.19 5414
3277.73 5250
3278.27 5525
3278.81 5712
3279.35 5558
3279.89 5438
3280.43 5499
3280.97 5548
3281.51 5301
3282.05 5222
3282.59 5304
3283.13 5439
3283.67 5496
3284.21 5265
3284.75 5274
3285.29 5488
3285.83 5974
3286.38 5687
3286.92 6163
3287.46 5843
3288.00 6165
3288.54 6243
3289.08 6249
3289.62 6189
3290.16 6029
3290.70 6193
3291.24 6143
3291.78 6115
3292.32 6341
3292.86 6308
3293.40 6388
3293.95 6846
3294.49 6988
3295.03 7522
3295.57 7729
3296.11 7655
3296.65 8171
3297.19 8451
3297.73 8128
3298.28 7808
3298.82 7655
3299.36 7453
3299.90 7461
3300.44 6999
3300.98 6525
3301.52 6530
3302.07 6066
3302.61 5726
3303.15 5585
3303.69 5576
3304.23 5589
3304.77 5522
3305.32 5477
3305.86 5566
3306.40 5580
3306.94 5512
3307.49 5377
3308.03 5099
3308.57 5219
3309.11 5358
3309.65 5179
3310.20 5216
3310.74 5118
3311.28 5138
3311.82 5062
3312.37 5249
3312.91 5346
3313.45 5187
3313.99 5148
3314.54 5182
3315.08 5155
3315.62 5580
3316.17 5604
3316.71 5678
3317.25 5548
3317.79 5836
3318.34 6006
3318.88 6007
3319.42 6417
3319.97 6272
3320.51 6327
3321.05 6367
3321.60 6763
3322.14 6863
3322.68 6630
3323.23 6673
3323.77 6836
3324.31 7187
3324.86 7060
3325.40 6863
3325.94 6880
3326.49 6598
3327.03 6232
3327.58 5909
3328.12 6138
3328.66 6193
3329.21 6262
3329.75 6001
3330.29 5946
3330.84 6033
3331.38 6582
3331.93 7503
3332.47 8845
3333.02 9877
3333.56 11836
3334.10 13904
3334.65 16011
3335.19 18357
3335.74 20894
3336.28 22807
3336.83 24471
3337.37 25769
3337.92 26366
3338.46 26527
3339.00 25989
3339.55 24958
3340.09 23684
3340.64 21463
3341.18 19289
3341.73 17393
3342.27 14799
3342.82 13086
3343.36 11218
3343.91 9655
3344.45 8584
3345.00 7563
3345.54 7325
3346.09 6722
3346.64 6387
3347.18 6445
3347.73 6172
3348.27 6401
3348.82 6342
3349.36 6178
3349.91 6690
3350.45 6844
3351.00 7325
3351.55 7483
3352.09 7875
3352.64 8288
3353.18 7890
3353.73 7863
3354.27 7705
3354.82 7788
3355.37 7609
3355.91 7429
3356.46 6979
3357.00 6441
3357.55 6359
3358.10 5976
3358.64 5547
3359.19 5438
3359.74 5420
3360.28 5093
3360.83 5149
3361.38 5243
3361.92 5233
3362.47 5035
3363.02 4797
3363.56 4803
3364.11 5048
3364.66 4965
3365.20 5118
3365.75 5126
3366.30 5229
3366.84 4988
3367.39 5218
3367.94 5188
3368.48 4994
3369.03 5074
3369.58 4999
3370.13 4994
3370.67 4781
3371.22 4954
3371.77 5029
3372.32 4983
3372.86 5316
3373.41 5432
3373.96 5339
3374.51 5402
3375.05 5400
3375.60 5458
3376.15 5489
3376.70 5366
3377.24 5661
3377.79 5431
3378.34 5281
3378.89 4875
3379.44 4955
3379.98 4718
3380.53 4720
3381.08 4448
3381.63 4586
3382.18 4567
3382.73 4423
3383.27 4442
3383.82 4159
3384.37 4136
3384.92 4436
3385.47 4493
3386.02 4378
3386.56 4348
3387.11 4070
3387.66 4088
3388.21 4002
3388.76 4069
3389.31 4156
3389.86 4177
3390.41 3983
3390.95 3953
3391.50 4044
3392.05 4231
3392.60 4196
3393.15 4041
3393.70 3979
3394.25 4041
3394.80 4186
3395.35 4096
3395.90 4007
3396.45 4031
3397.00 3904
3397.55 3682
3398.10 3926
3398.64 3859
3399.19 4014
3399.74 3899
3400.29 3752
3400.84 3692
3401.39 3896
3401.94 3820
3402.49 3740
3403.04 3638
3403.59 3635
3404.14 3786
3404.69 3524
3405.24 3513
3405.79 3728
3406.34 3821
3406.89 3702
3407.44 3670
3407.99 3633
3408.54 3697
3409.09 3737
3409.65 3611
3410.20 3701
3410.75 3643
3411.30 3641
3411.85 3643
3412.40 3671
3412.95 3752
3413.50 3743
3414.05 3855
3414.60 3925
3415.15 3962
3415.70 4292
3416.25 4160
3416.81 4104
3417.36 3987
3417.91 4017
3418.46 3916
3419.01 3886
3419.56 3835
3420.11 3899
3420.66 3803
3421.22 3847
3421.77 3818
3422.32 3966
3422.87 3948
3423.42 3858
3423.97 3937
3424.52 4213
3425.08 4369
3425.63 4540
3426.18 4486
3426.73 4496
3427.28 4337
3427.84 4108
3428.39 4104
3428.94 4153
3429.49 4080
3430.04 3907
3430.60 3847
3431.15 3967
3431.70 4023
3432.25 3873
3432.80 3853
3433.36 3671
3433.91 3794
3434.46 3872
3435.01 3903
3435.57 4103
3436.12 3993
3436.67 3753
3437.22 3916
3437.78 3859
3438.33 3988
3438.88 4043
3439.44 4123
3439.99 4115
3440.54 4028
3441.09 4179
3441.65 4352
3442.20 4108
3442.75 4104
3443.31 4079
3443.86 4231
3444.41 3868
3444.97 3996
3445.52 3965
3446.07 3885
3446.63 4003
3447.18 3747
3447.73 3786
3448.29 3631
3448.84 3615
3449.40 3760
3449.95 3749
3450.50 3775
3451.06 3858
3451.61 3766
3452.16 3701
3452.72 3521
3453.27 3379
3453.83 3446
3454.38 3609
3454.93 3478
3455.49 3509
3456.04 3391
3456.60 3419
3457.15 3586
3457.71 3610
3458.26 3446
3458.81 3642
3459.37 3703
3459.92 3661
3460.48 3772
3461.03 3829
3461.59 3649
3462.14 3828
3462.70 3717
3463.25 3717
3463.81 3912
3464.36 3997
3464.92 3849
3465.47 4040
3466.03 3806
3466.58 3763
3467.14 3825
3467.69 3887
3468.25 3999
3468.80 3922
3469.36 4007
3469.91 4100
3470.47 4157
3471.02 4184
3471.58 3930
3472.13 4020
3472.69 4175
3473.24 4178
3473.80 4067
3474.36 3949
3474.91 4200
3475.47 4065
3476.02 3997
3476.58 4272
3477.13 4304
3477.69 4340
3478.25 4579
3478.80 4586
3479.36 4411
3479.91 4520
3480.47 4692
3481.03 4621
3481.58 4703
3482.14 4939
3482.70 5120
3483.25 5155
3483.81 4782
3484.37 4892
3484.92 5184
3485.48 5067
3486.04 4957
3486.59 5233
3487.15 5000
3487.71 5314
3488.26 5615
3488.82 5839
3489.38 6076
3489.93 6757
3490.49 7603
3491.05 7989
3491.60 8848
3492.16 9554
3492.72 9822
3493.27 10162
3493.83 10383
3494.39 10381
3494.95 10517
3495.50 9475
3496.06 9582
3496.62 9380
3497.18 9601
3497.73 9412
3498.29 9184
3498.85 9187
3499.41 9441
3499.96 10330
3500.52 10624
3501.08 10991
3501.64 11208
3502.20 11857
3502.75 11714
3503.31 11428
3503.87 11833
3504.43 11653
3504.99 11483
3505.54 11646
3506.10 11864
3506.66 12106
3507.22 12738
3507.78 12585
3508.34 12065
3508.89 11165
3509.45 11077
3510.01 10534
3510.57 9722
3511.13 8510
3511.69 7728
3512.25 7318
3512.80 6763
3513.36 5878
3513.92 5564
3514.48 5631
3515.04 5227
3515.60 4981
3516.16 4896
3516.72 4678
3517.28 4652
3517.83 4556
3518.39 4446
3518.95 4511
3519.51 4495
3520.07 4626
3520.63 4727
3521.19 4879
3521.75 4875
3522.31 4755
3522.87 4871
3523.43 5052
3523.99 4813
3524.55 4638
3525.11 4464
3525.67 4799
3526.23 4686
3526.79 4510
3527.35 4425
3527.91 4356
3528.47 4328
3529.03 4331
3529.59 4022
3530.15 4103
3530.71 4242
3531.27 4118
3531.83 3976
3532.39 3876
3532.95 4102
3533.51 4205
3534.07 4087
3534.63 4117
3535.19 4279
3535.75 4150
3536.31 4308
3536.87 4109
3537.43 4257
3537.99 4384
3538.55 4380
3539.12 4423
3539.68 4510
3540.24 4491
3540.80 4230
3541.36 4318
3541.92 4230
3542.48 4327
3543.04 4356
3543.60 4250
3544.16 4659
3544.73 4488
3545.29 4416
3545.85 4254
3546.41 4314
3546.97 4507
3547.53 4242
3548.09 3834
3548.66 3824
3549.22 3859
3549.78 3808
3550.34 3688
3550.90 3651
3551.46 3773
3552.03 3729
3552.59 3536
3553.15 3707
3553.71 3719
3554.27 3492
3554.84 3622
3555.40 3774
3555.96 3522
3556.52 3500
3557.09 3384
3557.65 3428
3558.21 3483
3558.77 3576
3559.33 3615
3559.90 3876
3560.46 3713
3561.02 3826
3561.58 3657
3562.15 3695
3562.71 3990
3563.27 3562
3563.84 3609
3564.40 3690
3564.96 3661
3565.52 3602
3566.09 3761
3566.65 3540
3567.21 3701
3567.78 3528
3568.34 3664
3568.90 3785
3569.47 3600
3570.03 3735
3570.59 3516
3571.16 3516
3571.72 3595
3572.28 3720
3572.85 3708
3573.41 3777
3573.97 3925
3574.54 3991
3575.10 3777
3575.66 3724
3576.23 3859
3576.79 4124
3577.36 4027
3577.92 3986
3578.48 3945
3579.05 3898
3579.61 4004
3580.18 3924
3580.74 4224
3581.30 4113
3581.87 3868
3582.43 3831
3583.00 3842
3583.56 3494
3584.13 3561
3584.69 3779
3585.25 3430
3585.82 3597
3586.38 3721
3586.95 3529
3587.51 3575
3588.08 3380
3588.64 3439
3589.21 3643
3589.77 3664
3590.34 3565
3590.90 3547
3591.47 3519
3592.03 3491
3592.60 3610
3593.16 3579
3593.73 3386
3594.29 3304
3594.86 3438
3595.42 3505
3595.99 3646
3596.55 3505
3597.12 3373
3597.68 3478
3598.25 3483
3598.82 3363
3599.38 3579
3599.95 3615
3600.51 3401
3601.08 3449
3601.64 3740
3602.21 3678
3602.78 3557
3603.34 3558
3603.91 3503
3604.47 3463
3605.04 3427
3605.61 3304
3606.17 3425
3606.74 3542
3607.30 3604
3607.87 3495
3608.44 3430
3609.00 3441
3609.57 3360
3610.14 3274
3610.70 3160
3611.27 3285
3611.84 3165
3612.40 3151
3612.97 3199
3613.54 3280
3614.10 3249
3614.67 3332
3615.24 3564
3615.80 3811
3616.37 4019
3616.94 4558
3617.50 4664
3618.07 4808
3618.64 5492
3619.21 5922
3619.77 6014
3620.34 6094
3620.91 6232
3621.47 6155
3622.04 5785
3622.61 5700
3623.18 5262
3623.74 5035
3624.31 4728
3624.88 4452
3625.45 3944
3626.01 3884
3626.58 3825
3627.15 3602
3627.72 3603
3628.29 3461
3628.85 3380
3629.42 3211
3629.99 3218
3630.56 3204
3631.13 3290
3631.69 3347
3632.26 3560
3632.83 3614
3633.40 3615
3633.97 3570
3634.54 3736
3635.10 3671
3635.67 3545
3636.24 3604
3636.81 3735
3637.38 3643
3637.95 3785
3638.52 3960
3639.08 4072
3639.65 4299
3640.22 4702
3640.79 4837
3641.36 4909
3641.93 5124
3642.50 5369
3643.07 5615
3643.64 5739
3644.20 6061
3644.77 5792
3645.34 5498
3645.91 5439
3646.48 5075
3647.05 4902
3647.62 4669
3648.19 4602
3648.76 4469
3649.33 4082
3649.90 4125
3650.47 4256
3651.04 4398
3651.61 4238
3652.18 4122
3652.75 4207
3653.32 4218
3653.89 4530
3654.46 4577
3655.03 4668
3655.60 4396
3656.17 4524
3656.74 4714
3657.31 4815
3657.88 4759
3658.45 4712
3659.02 4621
3659.59 4719
3660.16 5119
3660.73 5113
3661.30 5380
3661.87 5428
3662.44 5363
3663.01 5121
3663.58 5013
3664.15 4890
3664.72 4938
3665.29 4870
3665.86 4722
3666.43 4673
3667.01 4616
3667.58 4430
3668.15 4922
3668.72 4671
3669.29 4474
3669.86 4283
3670.43 4325
3671.00 4100
3671.57 4335
3672.15 4225
3672.72 4114
3673.29 4330
3673.86 4136
3674.43 4241
3675.00 4332
3675.57 4422
3676.15 4315
3676.72 4315
3677.29 4441
3677.86 3923
3678.43 3819
3679.00 4208
3679.58 4132
3680.15 4125
3680.72 3952
3681.29 3908
3681.86 3882
3682.44 3925
3683.01 3804
3683.58 3739
3684.15 3795
3684.73 3758
3685.30 3738
3685.87 3656
3686.44 3873
3687.02 3721
3687.59 3909
3688.16 4386
3688.73 4398
3689.31 4586
3689.88 4565
3690.45 4827
3691.02 5133
3691.60 5054
3692.17 4832
3692.74 4794
3693.32 4862
3693.89 4585
3694.46 4289
3695.03 4452
3695.61 4328
3696.18 4145
3696.75 4202
3697.33 3963
3697.90 3913
3698.47 3845
3699.05 3990
3699.62 3861
3700.19 3884
3700.77 4071
3701.34 4017
3701.91 3983
3702.49 4129
3703.06 4226
3703.64 4243
3704.21 4126
3704.78 4002
3705.36 3945
3705.93 4003
3706.51 4123
3707.08 3795
3707.65 3850
3708.23 3837
3708.80 3848
3709.38 3774
3709.95 3889
3710.52 3913
3711.10 3819
3711.67 3915
3712.25 3775
3712.82 3734
3713.40 3735
3713.97 3896
3714.55 3819
3715.12 3741
3715.69 3669
3716.27 3730
3716.84 3735
3717.42 3493
3717.99 3681
3718.57 3842
3719.14 3677
3719.72 3747
3720.29 3889
3720.87 3871
3721.44 3988
3722.02 4077
3722.59 3727
3723.17 3645
3723.75 3526
3724.32 3635
3724.90 3563
3725.47 3379
3726.05 3528
3726.62 3556
3727.20 3461
3727.77 3449
3728.35 3584
3728.92 3323
3729.50 3550
3730.08 3744
3730.65 3915
3731.23 3943
3731.80 4139
3732.38 4382
3732.96 4115
3733.53 3913
3734.11 4486
3734.68 4551
3735.26 4327
3735.84 4261
3736.41 3999
3736.99 4210
3737.57 4037
3738.14 3892
3738.72 3729
3739.30 3776
3739.87 3769
3740.45 3618
3741.03 3570
3741.60 3504
3742.18 3591
3742.76 3324
3743.33 3209
3743.91 3194
3744.49 3397
3745.06 3623
3745.64 3683
3746.22 3743
3746.79 3699
3747.37 3749
3747.95 3804
3748.53 3818
3749.10 3691
3749.68 3864
3750.26 3917
3750.83 3876
3751.41 3794
3751.99 3731
3752.57 3505
3753.14 3465
3753.72 3408
3754.30 3313
3754.88 3337
3755.46 3264
3756.03 3058
3756.61 3146
3757.19 3095
3757.77 3013
3758.35 3138
3758.92 3250
3759.50 3384
3760.08 3332
3760.66 3387
3761.24 3400
3761.81 3257
3762.39 3475
3762.97 3453
3763.55 3612
3764.13 3678
3764.71 3616
3765.28 3637
3765.86 3665
3766.44 3783
3767.02 3528
3767.60 3467
3768.18 3553
3768.76 3498
3769.34 3533
3769.91 3176
3770.49 3248
3771.07 3226
3771.65 3282
3772.23 3426
3772.81 3385
3773.39 3264
3773.97 3312
3774.55 3299
3775.13 3196
3775.71 3204
3776.28 3232
3776.86 3362
3777.44 3404
3778.02 3479
3778.60 3290
3779.18 3214
3779.76 3495
3780.34 3243
3780.92 3166
3781.50 3166
3782.08 3229
3782.66 3143
3783.24 3266
3783.82 3290
3784.40 3140
3784.98 3326
3785.56 3039
3786.14 3203
3786.72 3238
3787.30 3199
3787.88 3177
3788.46 3149
3789.04 3042
3789.62 3036
3790.20 3169
3790.78 3391
3791.36 3298
3791.94 3320
3792.53 3335
3793.11 3193
3793.69 3362
3794.27 3306
3794.85 3307
3795.43 3350
3796.01 3531
3796.59 3433
3797.17 3274
3797.75 3109
3798.33 3370
3798.91 3148
3799.50 3207
3800.08 3378
3800.66 3507
3801.24 3561
3801.82 3666
3802.40 3648
3802.98 3753
3803.57 3822
3804.15 3975
3804.73 3903
3805.31 3600
3805.89 4016
3806.47 4072
3807.05 3949
3807.64 3938
3808.22 3945
3808.80 3930
3809.38 3911
3809.96 3949
3810.55 3856
3811.13 4036
3811.71 4097
3812.29 4236
3812.87 4239
3813.46 4077
3814.04 4144
3814.62 4363
3815.20 4269
3815.79 4143
3816.37 4440
3816.95 4281
3817.53 4201
3818.12 4267
3818.70 4122
3819.28 4120
3819.86 3792
3820.45 3675
3821.03 3800
3821.61 3400
3822.20 3412
3822.78 3373
3823.36 3430
3823.94 3343
3824.53 3370
3825.11 3137
3825.69 3232
3826.28 3045
3826.86 2970
3827.44 3194
3828.03 3029
3828.61 3234
3829.19 3135
3829.78 3171
3830.36 3136
3830.94 3100
3831.53 3034
3832.11 3022
3832.69 3051
3833.28 3041
3833.86 3203
3834.45 3204
3835.03 2868
3835.61 3089
3836.20 3208
3836.78 2986
3837.37 2946
3837.95 2984
3838.53 3035
3839.12 2990
3839.70 2852
3840.29 2895
3840.87 2925
3841.46 2977
3842.04 2990
3842.62 2838
3843.21 2863
3843.79 2924
3844.38 2827
3844.96 2772
3845.55 2857
3846.13 2943
3846.72 2910
3847.30 2876
3847.89 2946
3848.47 2999
3849.06 2928
3849.64 2915
3850.23 2956
3850.81 2890
3851.40 2906
3851.98 3073
3852.57 3083
3853.15 2957
3853.74 2837
3854.32 2795
3854.91 2900
3855.49 3106
3856.08 2990
3856.66 3090
3857.25 3187
3857.84 3360
3858.42 3236
3859.01 3381
3859.59 3612
3860.18 3866
3860.76 4046
3861.35 4185
3861.94 4561
3862.52 4855
3863.11 5062
3863.69 5204
3864.28 5405
3864.87 5259
3865.45 5234
3866.04 4858
3866.62 4780
3867.21 4715
3867.80 4515
3868.38 4454
3868.97 4115
3869.56 3679
3870.14 3588
3870.73 3621
3871.32 3731
3871.90 3665
3872.49 3408
3873.08 3517
3873.66 3608
3874.25 3462
3874.84 3373
3875.42 3427
3876.01 3643
3876.60 3640
3877.19 3585
3877.77 3559
3878.36 3502
3878.95 3450
3879.53 3433
3880.12 3173
3880.71 3342
3881.30 3284
3881.88 3262
3882.47 3284
3883.06 3164
3883.65 2966
3884.23 2995
3884.82 3011
3885.41 2943
3886.00 2996
3886.58 2902
3887.17 3031
3887.76 3129
3888.35 3273
3888.94 3374
3889.52 3265
3890.11 3310
3890.70 3408
3891.29 3601
3891.88 3517
3892.46 3600
3893.05 3420
3893.64 3553
3894.23 3578
3894.82 3533
3895.41 3534
3895.99 3539
3896.58 3306
3897.17 3506
3897.76 3543
3898.35 3393
3898.94 3284
3899.53 3265
3900.12 3176
3900.70 3170
3901.29 2967
3901.88 3165
3902.47 3219
3903.06 3319
3903.65 3364
3904.24 3306
3904.83 3184
3905.42 3107
3906.01 3195
3906.60 3173
3907.18 3329
3907.77 3218
3908.36 3255
3908.95 3427
3909.54 3537
3910.13 3323
3910.72 3214
3911.31 3114
3911.90 3301
3912.49 3219
3913.08 3071
3913.67 3130
3914.26 3034
3914.85 2857
3915.44 2778
3916.03 3032
3916.62 3088
3917.21 2936
3917.80 2964
3918.39 3076
3918.98 3147
3919.57 3189
3920.16 3256
3920.75 3110
3921.34 3026
3921.93 3034
3922.52 3094
3923.11 3117
3923.70 3063
3924.30 2924
3924.89 2978
3925.48 2757
3926.07 2773
3926.66 2745
3927.25 2606
3927.84 2810
3928.43 2601
3929.02 2865
3929.61 2874
3930.20 2789
3930.80 2873
3931.39 2800
3931.98 2921
3932.57 2835
3933.16 2692
3933.75 2673
3934.34 2705
3934.93 2701
3935.53 2647
3936.12 2866
3936.71 2655
3937.30 2725
3937.89 2610
3938.48 2471
3939.08 2547
3939.67 2574
3940.26 2566
3940.85 2742
3941.44 2832
3942.04 2684
3942.63 2705
3943.22 2696
3943.81 2754
3944.40 2821
3945.00 2798
3945.59 2958
3946.18 2884
3946.77 2844
3947.36 2861
3947.96 2742
3948.55 2818
3949.14 2855
3949.73 2652
3950.33 2773
3950.92 2736
3951.51 2714
3952.11 2632
3952.70 2664
3953.29 2829
3953.88 2810
3954.48 2733
3955.07 2771
3955.66 2813
3956.26 2666
3956.85 2847
3957.44 2981
3958.04 2853
3958.63 2652
3959.22 2862
3959.81 2825
3960.41 2837
3961.00 2931
3961.60 2772
3962.19 2678
3962.78 2730
3963.38 2703
3963.97 2683
3964.56 2823
3965.16 2884
3965.75 2923
3966.34 2976
3966.94 3064
3967.53 2885
3968.13 2799
3968.72 2949
3969.31 3030
3969.91 3095
3970.50 3137
3971.10 2892
3971.69 2830
3972.28 2672
3972.88 2902
3973.47 3010
3974.07 2901
3974.66 2909
3975.26 2839
3975.85 2664
3976.45 2762
3977.04 2937
3977.63 3186
3978.23 3018
3978.82 3008
3979.42 3184
3980.01 3156
3980.61 2938
3981.20 2963
3981.80 2910
3982.39 2887
3982.99 2776
3983.58 2720
3984.18 2976
3984.77 2881
3985.37 2803
3985.96 2737
3986.56 2768
3987.16 2803
3987.75 2835
3988.35 2988
3988.94 2866
3989.54 2788
3990.13 3053
3990.73 3067
3991.32 3007
3991.92 2878
3992.52 2948
3993.11 2905
3993.71 3091
3994.30 2953
3994.90 2863
3995.50 3070
3996.09 3138
3996.69 3056
3997.28 3051
3997.88 2895
3998.48 2968
3999.07 3210
3999.67 3175
4000.26 3009
4000.86 3024
4001.46 2880
4002.05 2951
4002.65 2878
4003.25 2953
4003.84 2936
4004.44 3077
4005.04 2950
4005.63 2999
4006.23 3099
4006.83 2942
4007.42 3045
4008.02 3203
4008.62 3075
4009.21 3079
4009.81 3311
4010.41 3327
4011.01 3368
4011.60 3217
4012.20 3107
4012.80 3109
4013.40 3315
4013.99 3405
4014.59 3416
4015.19 3254
4015.78 3277
4016.38 3459
4016.98 3495
4017.58 3568
4018.18 3616
4018.77 3609
4019.37 3601
4019.97 3550
4020.57 3488
4021.16 3346
4021.76 3320
4022.36 3270
4022.96 3198
4023.56 3094
4024.15 3110
4024.75 2979
4025.35 3272
4025.95 3177
4026.55 3258
4027.15 3311
4027.74 3457
4028.34 3506
4028.94 3507
4029.54 3448
4030.14 3513
4030.74 3560
4031.34 3499
4031.93 3379
4032.53 3687
4033.13 3797
4033.73 3369
4034.33 3216
4034.93 3143
4035.53 3338
4036.13 3225
4036.73 3056
4037.32 2998
4037.92 3094
4038.52 3035
4039.12 2855
4039.72 2891
4040.32 2867
4040.92 2789
4041.52 2778
4042.12 2846
4042.72 2851
4043.32 2618
4043.92 2674
4044.52 2779
4045.12 2800
4045.72 2823
4046.32 2816
4046.92 2879
4047.52 2905
4048.12 2840
4048.72 2750
4049.32 2808
4049.92 2913
4050.52 2882
4051.12 2992
4051.72 3032
4052.32 3034
4052.92 2941
4053.52 2834
4054.12 2794
4054.72 2925
4055.32 2894
4055.92 2924
4056.52 3033
4057.12 2959
4057.72 2844
4058.32 2805
4058.92 2725
4059.52 2657
4060.12 2776
4060.72 2814
4061.33 2706
4061.93 2693
4062.53 2621
4063.13 2510
4063.73 2568
4064.33 2590
4064.93 2578
4065.53 2568
4066.13 2505
4066.74 2582
4067.34 2418
4067.94 2400
4068.54 2471
4069.14 2541
4069.74 2543
4070.34 2765
4070.95 2623
4071.55 2759
4072.15 2770
4072.75 2724
4073.35 2646
4073.95 2632
4074.56 2520
4075.16 2670
4075.76 2666
4076.36 2686
4076.96 2647
4077.57 2603
4078.17 2589
4078.77 2680
4079.37 2802
4079.97 2772
4080.58 2768
4081.18 2583
4081.78 2610
4082.38 2730
4082.99 2674
4083.59 2622
4084.19 2853
4084.79 2637
4085.40 2493
4086.00 2583
4086.60 2549
4087.21 2658
4087.81 2580
4088.41 2721
4089.01 2598
4089.62 2577
4090.22 2806
4090.82 2716
4091.43 2440
4092.03 2493
4092.63 2565
4093.24 2486
4093.84 2615
4094.44 2648
4095.05 2471
4095.65 2614
4096.25 2729
4096.86 2772
4097.46 2588
4098.06 2645
4098.67 2656
4099.27 2604
4099.87 2587
4100.48 2677
4101.08 2603
4101.69 2674
4102.29 2448
4102.89 2564
4103.50 2537
4104.10 2364
4104.71 2391
4105.31 2458
4105.91 2599
4106.52 2413
4107.12 2514
4107.73 2571
4108.33 2584
4108.94 2507
4109.54 2592
4110.14 2517
4110.75 2581
4111.35 2663
4111.96 2513
4112.56 2627
4113.17 2527
4113.77 2458
4114.38 2468
4114.98 2557
4115.59 2435
4116.19 2575
4116.80 2553
4117.40 2468
4118.01 2435
4118.61 2486
4119.22 2478
4119.82 2381
4120.43 2532
4121.03 2803
4121.64 2636
4122.24 2633
4122.85 2635
4123.46 2491
4124.06 2644
4124.67 2731
4125.27 2747
4125.88 2670
4126.48 2629
4127.09 2426
4127.69 2557
4128.30 2555
4128.91 2574
4129.51 2563
4130.12 2614
4130.72 2568
4131.33 2637
4131.94 2662
4132.54 2699
4133.15 2606
4133.76 2599
4134.36 2701
4134.97 2908
4135.57 2954
4136.18 2709
4136.79 2796
4137.39 2866
4138.00 2897
4138.61 3116
4139.21 3006
4139.82 3104
4140.43 3070
4141.03 3371
4141.64 3454
4142.25 3210
4142.85 3284
4143.46 3429
4144.07 3640
4144.67 3634
4145.28 3336
4145.89 3199
4146.50 3439
4147.10 3189
4147.71 3211
4148.32 3096
4148.93 2833
4149.53 2826
4150.14 2665
4150.75 2499
4151.36 2554
4151.96 2635
4152.57 2537
4153.18 2482
4153.79 2483
4154.39 2490
4155.00 2610
4155.61 2602
4156.22 2534
4156.82 2579
4157.43 2596
4158.04 2423
4158.65 2554
4159.26 2590
4159.87 2563
4160.47 2560
4161.08 2574
4161.69 2739
4162.30 2623
4162.91 2784
4163.52 2944
4164.12 3072
4164.73 3067
4165.34 2991
4165.95 3187
4166.56 3352
4167.17 3240
4167.78 3343
4168.38 3369
4168.99 3248
4169.60 3222
4170.21 3155
4170.82 3048
4171.43 2974
4172.04 2825
4172.65 2766
4173.26 2886
4173.86 2785
4174.47 2799
4175.08 2967
4175.69 2901
4176.30 2914
4176.91 2676
4177.52 2743
4178.13 2805
4178.74 2882
4179.35 2886
4179.96 2751
4180.57 2703
4181.18 2899
4181.79 2783
4182.40 2797
4183.01 2788
4183.62 2781
4184.23 2827
4184.84 2660
4185.45 2626
4186.06 2680
4186.67 2395
4187.28 2496
4187.89 2633
4188.50 2661
4189.11 2744
4189.72 2744
4190.33 2661
4190.94 2671
4191.55 2790
4192.16 2887
4192.77 3025
4193.38 3253
4193.99 3349
4194.60 3273
4195.21 3551
4195.82 3453
4196.44 3432
4197.05 3322
4197.66 3452
4198.27 3473
4198.88 3378
4199.49 3275
4200.10 3323
4200.71 3159
4201.32 3271
4201.94 3103
4202.55 3004
4203.16 3041
4203.77 3005
4204.38 2899
4204.99 2951
4205.60 2889
4206.21 2832
4206.83 2970
4207.44 2884
4208.05 2906
4208.66 2870
4209.27 3083
4209.89 3058
4210.50 3101
4211.11 2799
4211.72 2791
4212.33 3007
4212.94 3004
4213.56 3042
4214.17 3144
4214.78 3289
4215.39 3236
4216.01 3227
4216.62 3160
4217.23 3282
4217.84 3386
4218.46 3677
4219.07 3632
4219.68 3562
4220.29 3680
4220.91 3827
4221.52 4140
4222.13 4291
4222.74 4533
4223.36 4610
4223.97 4509
4224.58 4455
4225.19 4895
4225.81 5022
4226.42 4862
4227.03 5182
4227.65 5233
4228.26 5167
4228.87 5339
4229.49 5499
4230.10 5677
4230.71 5676
4231.33 6050
4231.94 6080
4232.55 6166
4233.17 6079
4233.78 6353
4234.39 6686
4235.01 6622
4235.62 7096
4236.23 7204
4236.85 7586
4237.46 7509
4238.08 7129
4238.69 7002
4239.30 6463
4239.92 6024
4240.53 5569
4241.15 5051
4241.76 4854
4242.37 4447
4242.99 4156
4243.60 4063
4244.22 4010
4244.83 3786
4245.45 3894
4246.06 4017
4246.67 3820
4247.29 3657
4247.90 3751
4248.52 3857
4249.13 3961
4249.75 3675
4250.36 3449
4250.98 3558
4251.59 3301
4252.21 3533
4252.82 3542
4253.44 3417
4254.05 3358
4254.67 3179
4255.28 3215
4255.90 3277
4256.51 3102
4257.13 3106
4257.74 3056
4258.36 3103
4258.97 3099
4259.59 3003
4260.20 3168
4260.82 3133
4261.44 3042
4262.05 3012
4262.67 3115
4263.28 3001
4263.90 2978
4264.51 2960
4265.13 2972
4265.75 3135
4266.36 2992
4266.98 2985
4267.59 3129
4268.21 3158
4268.83 3195
4269.44 3153
4270.06 3146
4270.67 3105
4271.29 3095
4271.91 2960
4272.52 2988
4273.14 3073
4273.76 3109
4274.37 3177
4274.99 3114
4275.61 3042
4276.22 3193
4276.84 3293
4277.46 3434
4278.07 3250
4278.69 3360
4279.31 3303
4279.92 3206
4280.54 3134
4281.16 3089
4281.77 3030
4282.39 2994
4283.01 2910
4283.63 2774
4284.24 2749
4284.86 2698
4285.48 2729
4286.09 2939
4286.71 2863
4287.33 2657
4287.95 2747
4288.56 2695
4289.18 2835
4289.80 2888
4290.42 2876
4291.03 2904
4291.65 2733
4292.27 2781
4292.89 2730
4293.51 2831
4294.12 2828
4294.74 2760
4295.36 2689
4295.98 2649
4296.60 2710
4297.21 2705
4297.83 2627
4298.45 2556
4299.07 2505
4299.69 2696
4300.31 2636
4300.92 2801
4301.54 2869
4302.16 2824
4302.78 2804
4303.40 2772
4304.02 3011
4304.63 2968
4305.25 2926
4305.87 3038
4306.49 3191
4307.11 3062
4307.73 2943
4308.35 2880
4308.97 3140
4309.59 2967
4310.20 2975
4310.82 3058
4311.44 3342
4312.06 3400
4312.68 3361
4313.30 3432
4313.92 3515
4314.54 3295
4315.16 3391
4315.78 3444
4316.40 3256
4317.02 3135
4317.64 3036
4318.26 2942
4318.88 2982
4319.50 3076
4320.12 3048
4320.74 3010
4321.36 3020
4321.98 2786
4322.60 2956
4323.22 3110
4323.84 3154
4324.46 2958
4325.08 3068
4325.70 3255
4326.32 3042
4326.94 3127
4327.56 3301
4328.18 3243
4328.80 3183
4329.42 3084
4330.04 3099
4330.66 3092
4331.28 2983
4331.90 3270
4332.52 3171
4333.14 2936
4333.76 2970
4334.38 3106
4335.00 3338
4335.63 3233
4336.25 3197
4336.87 3354
4337.49 3202
4338.11 3256
4338.73 3365
4339.35 3386
4339.97 3370
4340.59 3491
4341.22 3401
4341.84 3488
4342.46 3688
4343.08 3709
4343.70 3947
4344.32 4350
4344.94 4475
4345.57 4857
4346.19 5570
4346.81 5737
4347.43 6131
4348.05 6253
4348.67 6157
4349.30 6293
4349.92 6190
4350.54 5844
4351.16 5707
4351.78 5159
4352.41 4469
4353.03 4097
4353.65 3980
4354.27 3617
4354.90 3450
4355.52 3238
4356.14 3453
4356.76 3508
4357.38 3272
4358.01 3235
4358.63 3216
4359.25 3058
4359.87 3136
4360.50 3114
4361.12 3232
4361.74 3075
4362.37 2969
4362.99 3016
4363.61 3132
4364.23 3103
4364.86 2993
4365.48 2953
4366.10 3097
4366.73 3017
4367.35 2859
4367.97 2895
4368.60 3008
4369.22 3036
4369.84 2858
4370.47 2878
4371.09 2584
4371.71 2628
4372.34 2646
4372.96 2726
4373.58 2732
4374.21 2627
4374.83 2610
4375.46 2722
4376.08 2634
4376.70 2637
4377.33 2722
4377.95 2699
4378.57 2885
4379.20 2768
4379.82 2860
4380.45 2889
4381.07 2874
4381.70 3043
4382.32 2848
4382.94 2805
4383.57 2825
4384.19 3029
4384.82 2912
4385.44 2701
4386.07 2880
4386.69 2704
4387.32 2703
4387.94 2691
4388.56 2880
4389.19 2680
4389.81 2686
4390.44 2689
4391.06 2609
4391.69 2598
4392.31 2508
4392.94 2598
4393.56 2712
4394.19 2694
4394.81 2556
4395.44 2733
4396.06 2796
4396.69 2671
4397.31 2886
4397.94 2739
4398.57 2784
4399.19 2777
4399.82 2893
4400.44 2774
4401.07 2700
4401.69 2684
4402.32 2614
4402.94 2661
4403.57 2836
4404.20 2768
4404.82 2710
4405.45 2564
4406.07 2646
4406.70 2610
4407.33 2705
4407.95 2658
4408.58 2704
4409.20 2552
4409.83 2473
4410.46 2668
4411.08 2905
4411.71 2832
4412.34 2748
4412.96 2610
4413.59 2750
4414.21 2753
4414.84 2572
4415.47 2777
4416.09 2696
4416.72 2573
4417.35 2667
4417.97 2636
4418.60 2714
4419.23 2681
4419.86 2535
4420.48 2536
4421.11 2748
4421.74 2737
4422.36 2770
4422.99 2861
4423.62 2858
4424.25 2742
4424.87 2648
4425.50 2623
4426.13 2830
4426.75 2964
4427.38 2720
4428.01 2553
4428.64 2672
4429.26 2468
4429.89 2390
4430.52 2358
4431.15 2275
4431.78 2446
4432.40 2345
4433.03 2310
4433.66 2436
4434.29 2468
4434.91 2516
4435.54 2557
4436.17 2549
4436.80 2591
4437.43 2470
4438.06 2566
4438.68 2455
4439.31 2596
4439.94 2566
4440.57 2520
4441.20 2456
4441.83 2290
4442.45 2341
4443.08 2405
4443.71 2481
4444.34 2425
4444.97 2522
4445.60 2308
4446.23 2288
4446.86 2322
4447.48 2381
4448.11 2339
4448.74 2204
4449.37 2320
4450.00 2391
4450.63 2445
4451.26 2689
4451.89 2624
4452.52 2479
4453.15 2471
4453.78 2468
4454.40 2486
4455.03 2565
4455.66 2703
4456.29 2682
4456.92 2591
4457.55 2619
4458.18 2678
4458.81 2573
4459.44 2560
4460.07 2423
4460.70 2357
4461.33 2508
4461.96 2494
4462.59 2486
4463.22 2450
4463.85 2351
4464.48 2375
4465.11 2324
4465.74 2270
4466.37 2438
4467.00 2371
4467.63 2338
4468.26 2262
4468.89 2337
4469.52 2350
4470.15 2195
4470.78 2373
4471.41 2349
4472.04 2383
4472.68 2153
4473.31 2161
4473.94 2303
4474.57 2474
4475.20 2318
4475.83 2347
4476.46 2260
4477.09 2179
4477.72 2270
4478.35 2338
4478.98 2301
4479.62 2330
4480.25 2423
4480.88 2332
4481.51 2383
4482.14 2563
4482.77 2576
4483.40 2567
4484.04 2378
4484.67 2416
4485.30 2454
4485.93 2468
4486.56 2575
4487.19 2510
4487.82 2423
4488.46 2516
4489.09 2680
4489.72 2656
4490.35 2550
4490.98 2574
4491.62 2531
4492.25 2535
4492.88 2475
4493.51 2516
4494.14 2608
4494.78 2346
4495.41 2310
4496.04 2498
4496.67 2601
4497.31 2584
4497.94 2559
4498.57 2552
4499.20 2560
4499.84 2666
4500.47 2635
4501.10 2796
4501.73 2637
4502.37 2663
4503.00 2865
4503.63 2938
4504.27 2843
4504.90 2727
4505.53 2820
4506.16 2795
4506.80 2702
4507.43 2776
4508.06 2795
4508.70 2716
4509.33 2628
4509.96 2607
4510.60 2486
4511.23 2648
4511.86 2535
4512.50 2555
4513.13 2534
4513.76 2620
4514.40 2517
4515.03 2566
4515.66 2544
4516.30 2606
4516.93 2632
4517.57 2496
4518.20 2509
4518.83 2618
4519.47 2530
4520.10 2434
4520.74 2394
4521.37 2263
4522.00 2390
4522.64 2390
4523.27 2407
4523.91 2486
4524.54 2461
4525.18 2414
4525.81 2459
4526.44 2496
4527.08 2476
4527.71 2853
4528.35 2929
4528.98 3196
4529.62 3463
4530.25 3703
4530.89 3961
4531.52 4358
4532.16 4436
4532.79 4627
4533.43 4941
4534.06 4914
4534.70 4874
4535.33 4848
4535.97 4415
4536.60 4173
4537.24 3717
4537.87 3537
4538.51 3448
4539.14 3165
4539.78 2885
4540.41 2807
4541.05 2696
4541.68 2753
4542.32 2624
4542.96 2544
4543.59 2383
4544.23 2515
4544.86 2506
4545.50 2419
4546.13 2378
4546.77 2498
4547.41 2577
4548.04 2634
4548.68 2665
4549.31 2718
4549.95 2731
4550.59 2843
4551.22 2837
4551.86 2817
4552.50 2897
4553.13 2945
4553.77 2833
4554.40 2780
4555.04 2745
4555.68 2836
4556.31 2771
4556.95 2607
4557.59 2565
4558.22 2472
4558.86 2546
4559.50 2574
4560.13 2503
4560.77 2414
4561.41 2484
4562.04 2411
4562.68 2372
4563.32 2548
4563.96 2430
4564.59 2528
4565.23 2375
4565.87 2406
4566.50 2359
4567.14 2413
4567.78 2372
4568.42 2456
4569.05 2582
4569.69 2606
4570.33 2561
4570.97 2523
4571.60 2483
4572.24 2548
4572.88 2569
4573.52 2515
4574.16 2496
4574.79 2535
4575.43 2516
4576.07 2389
4576.71 2463
4577.34 2399
4577.98 2282
4578.62 2351
4579.26 2292
4579.90 2214
4580.54 2275
4581.17 2259
4581.81 2388
4582.45 2377
4583.09 2463
4583.73 2425
4584.37 2372
4585.00 2472
4585.64 2565
4586.28 2598
4586.92 2609
4587.56 2709
4588.20 2526
4588.84 2756
4589.48 2726
4590.11 2720
4590.75 2583
4591.39 2959
4592.03 3157
4592.67 3050
4593.31 3080
4593.95 3043
4594.59 2912
4595.23 2866
4595.87 2789
4596.51 2549
4597.15 2723
4597.79 2657
4598.42 2613
4599.06 2553
4599.70 2780
4600.34 2680
4600.98 2563
4601.62 2406
4602.26 2484
4602.90 2606
4603.54 2868
4604.18 2820
4604.82 2829
4605.46 2829
4606.10 2799
4606.74 2786
4607.38 2757
4608.02 2862
4608.66 2758
4609.30 2927
4609.94 2899
4610.58 2702
4611.22 2731
4611.86 2861
4612.50 2620
4613.15 2547
4613.79 2639
4614.43 2656
4615.07 2401
4615.71 2443
4616.35 2652
4616.99 2483
4617.63 2362
4618.27 2466
4618.91 2424
4619.55 2540
4620.19 2517
4620.83 2324
4621.48 2325
4622.12 2462
4622.76 2423
4623.40 2351
4624.04 2402
4624.68 2395
4625.32 2509
4625.96 2488
4626.61 2417
4627.25 2360
4627.89 2313
4628.53 2330
4629.17 2289
4629.81 2367
4630.46 2216
4631.10 2200
4631.74 2352
4632.38 2335
4633.02 2255
4633.66 2303
4634.31 2322
4634.95 2404
4635.59 2584
4636.23 2581
4636.88 2540
4637.52 2487
4638.16 2487
4638.80 2658
4639.44 2526
4640.09 2601
4640.73 2536
4641.37 2469
4642.01 2647
4642.66 2779
4643.30 2632
4643.94 2704
4644.58 2568
4645.23 2657
4645.87 2533
4646.51 2431
4647.16 2535
4647.80 2527
4648.44 2533
4649.08 2443
4649.73 2434
4650.37 2379
4651.01 2588
4651.66 2494
4652.30 2456
4652.94 2584
4653.59 2817
4654.23 2627
4654.87 2607
4655.52 2614
4656.16 2763
4656.80 2646
4657.45 2552
4658.09 2466
4658.74 2443
4659.38 2398
4660.02 2275
4660.67 2220
4661.31 2242
4661.95 2251
4662.60 2223
4663.24 2234
4663.89 2315
4664.53 2336
4665.17 2286
4665.82 2300
4666.46 2362
4667.11 2356
4667.75 2241
4668.40 2285
4669.04 2115
4669.68 2231
4670.33 2218
4670.97 2302
4671.62 2259
4672.26 2243
4672.91 2371
4673.55 2294
4674.20 2410
4674.84 2410
4675.49 2433
4676.13 2496
4676.78 2500
4677.42 2498
4678.07 2524
4678.71 2435
4679.36 2256
4680.00 2392
4680.65 2456
4681.29 2466
4681.94 2461
4682.58 2437
4683.23 2418
4683.87 2442
4684.52 2370
4685.16 2339
4685.81 2405
4686.46 2381
4687.10 2341
4687.75 2377
4688.39 2420
4689.04 2399
4689.68 2358
4690.33 2554
4690.98 2421
4691.62 2236
4692.27 2331
4692.91 2395
4693.56 2440
4694.21 2396
4694.85 2367
4695.50 2453
4696.15 2498
4696.79 2684
4697.44 2589
4698.08 3004
4698.73 2911
4699.38 2878
4700.02 2867
4700.67 2914
4701.32 2929
4701.96 2935
4702.61 2942
4703.26 2782
4703.90 2830
4704.55 2552
4705.20 2504
4705.84 2553
4706.49 2547
4707.14 2416
4707.79 2429
4708.43 2455
4709.08 2443
4709.73 2340
4710.37 2414
4711.02 2464
4711.67 2540
4712.32 2449
4712.96 2452
4713.61 2520
4714.26 2482
4714.91 2378
4715.55 2399
4716.20 2310
4716.85 2393
4717.50 2410
4718.14 2469
4718.79 2395
4719.44 2454
4720.09 2454
4720.74 2383
4721.38 2580
4722.03 2419
4722.68 2584
4723.33 2566
4723.98 2575
4724.62 2704
4725.27 2732
4725.92 2695
4726.57 2645
4727.22 2589
4727.87 2775
4728.52 2689
4729.16 2663
4729.81 2660
4730.46 2585
4731.11 2529
4731.76 2483
4732.41 2459
4733.06 2372
4733.70 2409
4734.35 2471
4735.00 2307
4735.65 2404
4736.30 2581
4736.95 2487
4737.60 2461
4738.25 2440
4738.90 2476
4739.55 2576
4740.20 2653
4740.84 2422
4741.49 2523
4742.14 2674
4742.79 2718
4743.44 2592
4744.09 2656
4744.74 2639
4745.39 2606
4746.04 2637
4746.69 2610
4747.34 2592
4747.99 2653
4748.64 2618
4749.29 2727
4749.94 2747
4750.59 2885
4751.24 2968
4751.89 2893
4752.54 2971
4753.19 3003
4753.84 2926
4754.49 3061
4755.14 3087
4755.79 2935
4756.44 2822
4757.09 2940
4757.74 2781
4758.39 2696
4759.04 2580
4759.70 2556
4760.35 2523
4761.00 2470
4761.65 2466
4762.30 2467
4762.95 2592
4763.60 2624
4764.25 2750
4764.90 2794
4765.55 2853
4766.20 2988
4766.86 3008
4767.51 3031
4768.16 2954
4768.81 3051
4769.46 3137
4770.11 2990
4770.76 2876
4771.41 2785
4772.07 2740
4772.72 2685
4773.37 2600
4774.02 2498
4774.67 2376
4775.32 2298
4775.98 2277
4776.63 2486
4777.28 2331
4777.93 2332
4778.58 2399
4779.24 2474
4779.89 2518
4780.54 2529
4781.19 2467
4781.84 2580
4782.50 2592
4783.15 2653
4783.80 2529
4784.45 2532
4785.10 2551
4785.76 2435
4786.41 2429
4787.06 2324
4787.71 2453
4788.37 2408
4789.02 2321
4789.67 2312
4790.33 2449
4790.98 2354
4791.63 2430
4792.28 2376
4792.94 2363
4793.59 2442
4794.24 2529
4794.90 2567
4795.55 2415
4796.20 2374
4796.86 2366
4797.51 2377
4798.16 2314
4798.81 2343
4799.47 2472
4800.12 2343
4800.78 2322
4801.43 2201
4802.08 2327
4802.74 2451
4803.39 2395
4804.04 2295
4804.70 2467
4805.35 2471
4806.00 2338
4806.66 2562
4807.31 2608
4807.97 2396
4808.62 2402
4809.27 2384
4809.93 2283
4810.58 2359
4811.24 2331
4811.89 2232
4812.54 2392
4813.20 2374
4813.85 2494
4814.51 2541
4815.16 2556
4815.82 2527
4816.47 2406
4817.13 2440
4817.78 2637
4818.44 2735
4819.09 2758
4819.74 2960
4820.40 2838
4821.05 2971
4821.71 3055
4822.36 2947
4823.02 3051
4823.67 3043
4824.33 3083
4824.98 3101
4825.64 3030
4826.29 3045
4826.95 3140
4827.60 3133
4828.26 3228
4828.92 3060
4829.57 3004
4830.23 3163
4830.88 3158
4831.54 3082
4832.19 3107
4832.85 2986
4833.50 2943
4834.16 2893
4834.82 2965
4835.47 3250
4836.13 3329
4836.78 3361
4837.44 3319
4838.10 3411
4838.75 3529
4839.41 3587
4840.06 3564
4840.72 3598
4841.38 3553
4842.03 3477
4842.69 3528
4843.34 3498
4844.00 3548
4844.66 3685
4845.31 3501
4845.97 3472
4846.63 3727
4847.28 3893
4847.94 3798
4848.60 3858
4849.25 4339
4849.91 4540
4850.57 4604
4851.22 4873
4851.88 4869
4852.54 4814
4853.20 4712
4853.85 4937
4854.51 4509
4855.17 4080
4855.82 4303
4856.48 3997
4857.14 3678
4857.80 3900
4858.45 4072
4859.11 4122
4859.77 4002
4860.43 3959
4861.08 4026
4861.74 3860
4862.40 3765
4863.06 3901
4863.71 3736
4864.37 3800
4865.03 3770
4865.69 3977
4866.34 4016
4867.00 3823
4867.66 3934
4868.32 4011
4868.98 3942
4869.63 3540
4870.29 3595
4870.95 3746
4871.61 3809
4872.27 3748
4872.93 3451
4873.58 3441
4874.24 3408
4874.90 3432
4875.56 3447
4876.22 3230
4876.88 3073
4877.54 3309
4878.19 3238
4878.85 3311
4879.51 3245
4880.17 3239
4880.83 3240
4881.49 3285
4882.15 3280
4882.81 3062
4883.47 3237
4884.13 3221
4884.78 2976
4885.44 3114
4886.10 2996
4886.76 2948
4887.42 2897
4888.08 2919
4888.74 3124
4889.40 2974
4890.06 3228
4890.72 3495
4891.38 3467
4892.04 3668
4892.70 3517
4893.36 3327
4894.02 3367
4894.68 3253
4895.34 3390
4896.00 3215
4896.66 3159
4897.32 3267
4897.98 3275
4898.64 3153
4899.30 3120
4899.96 3121
4900.62 3229
4901.28 3268
4901.94 3166
4902.60 3228
4903.26 3132
4903.92 3178
4904.58 3055
4905.24 3067
4905.90 3025
4906.56 2854
4907.22 2832
4907.88 2975
4908.54 2892
4909.20 2759
4909.87 2816
4910.53 2886
4911.19 2845
4911.85 2766
4912.51 2656
4913.17 2702
4913.83 2704
4914.49 2742
4915.15 2720
4915.81 2773
4916.48 2691
4917.14 2678
4917.80 2653
4918.46 2712
4919.12 2712
4919.78 2762
4920.44 2580
4921.11 2467
4921.77 2668
4922.43 2622
4923.09 2596
4923.75 2740
4924.41 2685
4925.08 2758
4925.74 2781
4926.40 2810
4927.06 2943
4927.72 2948
4928.39 3007
4929.05 3107
4929.71 3037
4930.37 2918
4931.04 2823
4931.70 2696
4932.36 2796
4933.02 2737
4933.69 2570
4934.35 2464
4935.01 2622
4935.67 2655
4936.34 2695
4937.00 2563
4937.66 2620
4938.32 2556
4938.99 2509
4939.65 2669
4940.31 2596
4940.98 2575
4941.64 2632
4942.30 2455
4942.96 2595
4943.63 2652
4944.29 2451
4944.95 2438
4945.62 2244
4946.28 2286
4946.94 2428
4947.61 2488
4948.27 2495
4948.93 2288
4949.60 2305
4950.26 2369
4950.92 2320
4951.59 2480
4952.25 2179
4952.92 2422
4953.58 2463
4954.24 2364
4954.91 2237
4955.57 2317
4956.24 2174
4956.90 2265
4957.56 2337
4958.23 2434
4958.89 2351
4959.56 2400
4960.22 2417
4960.88 2374
4961.55 2455
4962.21 2484
4962.88 2584
4963.54 2626
4964.21 2567
4964.87 2735
4965.54 2831
4966.20 2742
4966.86 2682
4967.53 2636
4968.19 2810
4968.86 2783
4969.52 2790
4970.19 2471
4970.85 2560
4971.52 2598
4972.18 2618
4972.85 2625
4973.51 2633
4974.18 2551
4974.84 2557
4975.51 2569
4976.17 2390
4976.84 2308
4977.51 2503
4978.17 2482
4978.84 2535
4979.50 2351
4980.17 2205
4980.83 2255
4981.50 2252
4982.16 2283
4982.83 2308
4983.50 2410
4984.16 2481
4984.83 2458
4985.49 2280
4986.16 2278
4986.83 2326
4987.49 2309
4988.16 2323
4988.82 2393
4989.49 2304
4990.16 2363
4990.82 2412
4991.49 2310
4992.16 2153
4992.82 2161
4993.49 2236
4994.16 2285
4994.82 2312
4995.49 2240
4996.15 2198
4996.82 2174
4997.49 2229
4998.16 2079
4998.82 2096
4999.49 2130
5000.16 2171
5000.82 2197
5001.49 2065
5002.16 2146
5002.82 2109
5003.49 2058
5004.16 2121
5004.83 2073
5005.49 2115
5006.16 2090
5006.83 2267
5007.49 2430
5008.16 2422
5008.83 2351
5009.50 2323
5010.16 2292
5010.83 2394
5011.50 2307
5012.17 2198
5012.84 2319
5013.50 2364
5014.17 2245
5014.84 2359
5015.51 2280
5016.17 2143
5016.84 2307
5017.51 2342
5018.18 2311
5018.85 2281
5019.52 2290
5020.18 2527
5020.85 2632
5021.52 2701
5022.19 2720
5022.86 2940
5023.53 2951
5024.19 3007
5024.86 2852
5025.53 2977
5026.20 2840
5026.87 2787
5027.54 2770
5028.21 2719
5028.88 2641
5029.54 2444
5030.21 2446
5030.88 2307
5031.55 2253
5032.22 2241
5032.89 2262
5033.56 2233
5034.23 2179
5034.90 2341
5035.57 2305
5036.24 2135
5036.90 2113
5037.57 2173
5038.24 2123
5038.91 2095
5039.58 2159
5040.25 2142
5040.92 2241
5041.59 2130
5042.26 2117
5042.93 2228
5043.60 2194
5044.27 2218
5044.94 2149
5045.61 2218
5046.28 2281
5046.95 2342
5047.62 2306
5048.29 2382
5048.96 2381
5049.63 2359
5050.30 2183
5050.97 2366
5051.64 2269
5052.31 2140
5052.98 2247
5053.65 2145
5054.32 2352
5054.99 2292
5055.66 2096
5056.34 2181
5057.01 2183
5057.68 2159
5058.35 2113
5059.02 2084
5059.69 2003
5060.36 2127
5061.03 2309
5061.70 2249
5062.37 2195
5063.04 2116
5063.72 2304
5064.39 2182
5065.06 2031
5065.73 2115
5066.40 2133
5067.07 2157
5067.74 2174
5068.42 2097
5069.09 2222
5069.76 2189
5070.43 2021
5071.10 2108
5071.77 2057
5072.44 2053
5073.12 2164
5073.79 2143
5074.46 2198
5075.13 2126
5075.80 2010
5076.48 2061
5077.15 2206
5077.82 2200
5078.49 2002
5079.16 2204
5079.84 2331
5080.51 2276
5081.18 2156
5081.85 2165
5082.53 2170
5083.20 2151
5083.87 2176
5084.54 2260
5085.22 2185
5085.89 2163
5086.56 2072
5087.23 2159
5087.91 2247
5088.58 2152
5089.25 2233
5089.93 2303
5090.60 2345
5091.27 2458
5091.94 2564
5092.62 2556
5093.29 2657
5093.96 2687
5094.64 2675
5095.31 2491
5095.98 2300
5096.66 2337
5097.33 2264
5098.00 2341
5098.68 2209
5099.35 2148
5100.02 2132
5100.70 2191
5101.37 2129
5102.04 2039
5102.72 2227
5103.39 2318
5104.07 2170
5104.74 2175
5105.41 2138
5106.09 2107
5106.76 2153
5107.44 2240
5108.11 2209
5108.78 2121
5109.46 2108
5110.13 2167
5110.81 2183
5111.48 2153
5112.16 2203
5112.83 2116
5113.50 2150
5114.18 2250
5114.85 2139
5115.53 2100
5116.20 2248
5116.88 2308
5117.55 2244
5118.23 2328
5118.90 2294
5119.58 2376
5120.25 2460
5120.93 2441
5121.60 2516
5122.28 2483
5122.95 2523
5123.63 2413
5124.30 2368
5124.98 2273
5125.65 2435
5126.33 2312
5127.00 2329
5127.68 2284
5128.35 2219
5129.03 2294
5129.70 2183
5130.38 2229
5131.06 2143
5131.73 2108
5132.41 2268
5133.08 2254
5133.76 2042
5134.43 2112
5135.11 2273
5135.79 2221
5136.46 2281
5137.14 2195
5137.81 2063
5138.49 1949
5139.17 2155
5139.84 2228
5140.52 2190
5141.20 2236
5141.87 2210
5142.55 2153
5143.22 2108
5143.90 2202
5144.58 2049
5145.25 2051
5145.93 2005
5146.61 1995
5147.28 2019
5147.96 2044
5148.64 1905
5149.31 1847
5149.99 1917
5150.67 1986
5151.34 1968
5152.02 1922
5152.70 2018
5153.38 2050
5154.05 2114
5154.73 1994
5155.41 2062
5156.08 1883
5156.76 1978
5157.44 2082
5158.12 2037
5158.79 1875
5159.47 2067
5160.15 2018
5160.83 1828
5161.50 2006
5162.18 2025
5162.86 1940
5163.54 1926
5164.22 1967
5164.89 2033
5165.57 1921
5166.25 2048
5166.93 2081
5167.61 2062
5168.28 1956
5168.96 2126
5169.64 2041
5170.32 2049
5171.00 2162
5171.67 2061
5172.35 1960
5173.03 1953
5173.71 1935
5174.39 1907
5175.07 2091
5175.74 1955
5176.42 1935
5177.10 2045
5177.78 1924
5178.46 1978
5179.14 1988
5179.82 1967
5180.50 2095
5181.17 2039
5181.85 2037
5182.53 2015
5183.21 2126
5183.89 2041
5184.57 1994
5185.25 1938
5185.93 1876
5186.61 1921
5187.29 1830
5187.97 1824
5188.65 1818
5189.33 1959
5190.00 1883
5190.68 1872
5191.36 1848
5192.04 1894
5192.72 1902
5193.40 1807
5194.08 1877
5194.76 1898
5195.44 1893
5196.12 1823
5196.80 1941
5197.48 1885
5198.16 1841
5198.84 1863
5199.52 1926
5200.20 1745
5200.88 1791
5201.56 1805
5202.24 1904
5202.92 1937
5203.60 1959
5204.28 1986
5204.96 2015
5205.65 2062
5206.33 2020
5207.01 2081
5207.69 2179
5208.37 2311
5209.05 2236
5209.73 2269
5210.41 2181
5211.09 2238
5211.77 2285
5212.45 2382
5213.13 2336
5213.82 2369
5214.50 2305
5215.18 2293
5215.86 2060
5216.54 2182
5217.22 2142
5217.90 2097
5218.58 2011
5219.27 2025
5219.95 2047
5220.63 2097
5221.31 2138
5221.99 2118
5222.67 2230
5223.35 2130
5224.04 2138
5224.72 2357
5225.40 2219
5226.08 2050
5226.76 2141
5227.45 1878
5228.13 1968
5228.81 2019
5229.49 2044
5230.17 2014
5230.86 1985
5231.54 1849
5232.22 2039
5232.90 2136
5233.58 2026
5234.27 2110
5234.95 2054
5235.63 2102
5236.31 2020
5237.00 2060
5237.68 2136
5238.36 2353
5239.05 2055
5239.73 2034
5240.41 2117
5241.09 2151
5241.78 2108
5242.46 2182
5243.14 2132
5243.83 2051
5244.51 2049
5245.19 2067
5245.87 2109
5246.56 2163
5247.24 2222
5247.92 2169
5248.61 2271
5249.29 2360
5249.97 2345
5250.66 2242
5251.34 2184
5252.03 2427
5252.71 2380
5253.39 2391
5254.08 2234
5254.76 2207
5255.44 2299
5256.13 2164
5256.81 2298
5257.50 2086
5258.18 1919
5258.86 2120
5259.55 2054
5260.23 2070
5260.92 2052
5261.60 2064
5262.28 2102
5262.97 2028
5263.65 2156
5264.34 1964
5265.02 1977
5265.71 2073
5266.39 2203
5267.07 2203
5267.76 2156
5268.44 2198
5269.13 2316
5269.81 2195
5270.50 2106
5271.18 2054
5271.87 2009
5272.55 2028
5273.24 2154
5273.92 2073
5274.61 1820
5275.29 2042
5275.98 2027
5276.66 2199
5277.35 2139
5278.03 2219
5278.72 2224
5279.40 2163
5280.09 2422
5280.77 2193
5281.46 2364
5282.15 2620
5282.83 2747
5283.52 2785
5284.20 2812
5284.89 2764
5285.57 2744
5286.26 2564
5286.95 2495
5287.63 2413
5288.32 2318
5289.00 2312
5289.69 2240
5290.38 2141
5291.06 2121
5291.75 2150
5292.43 2141
5293.12 2043
5293.81 2178
5294.49 2129
5295.18 2191
5295.87 2109
5296.55 2253
5297.24 2306
5297.92 2259
5298.61 2197
5299.30 2441
5299.98 2268
5300.67 2217
5301.36 2190
5302.04 2180
5302.73 2092
5303.42 2227
5304.11 2171
5304.79 1992
5305.48 2100
5306.17 2180
5306.85 2264
5307.54 2262
5308.23 2211
5308.92 2134
5309.60 2252
5310.29 2305
5310.98 2272
5311.66 2294
5312.35 2109
5313.04 2125
5313.73 2172
5314.41 2187
5315.10 2156
5315.79 2149
5316.48 2217
5317.17 2135
5317.85 2106
5318.54 2248
5319.23 2347
5319.92 2270
5320.61 2332
5321.29 2476
5321.98 2414
5322.67 2497
5323.36 2561
5324.05 2512
5324.73 2521
5325.42 2380
5326.11 2127
5326.80 2205
5327.49 2189
5328.18 2135
5328.87 2276
5329.55 2138
5330.24 2168
5330.93 2329
5331.62 2149
5332.31 2022
5333.00 2207
5333.69 2139
5334.38 2226
5335.06 2234
5335.75 2073
5336.44 2152
5337.13 2191
5337.82 2205
5338.51 2244
5339.20 2233
5339.89 2257
5340.58 2135
5341.27 2207
5341.96 2155
5342.65 2315
5343.33 2252
5344.02 2392
5344.71 2347
5345.40 2275
5346.09 2319
5346.78 2446
5347.47 2402
5348.16 2566
5348.85 2691
5349.54 2790
5350.23 3091
5350.92 3202
5351.61 3354
5352.30 3327
5352.99 3452
5353.68 3502
5354.37 3304
5355.06 3323
5355.75 3164
5356.44 2954
5357.13 2700
5357.82 2564
5358.51 2494
5359.21 2391
5359.90 2323
5360.59 2262
5361.28 2158
5361.97 2307
5362.66 2285
5363.35 2296
5364.04 2299
5364.73 2243
5365.42 2111
5366.11 2175
5366.80 2293
5367.49 2150
5368.19 2121
5368.88 2321
5369.57 2079
5370.26 1994
5370.95 1972
5371.64 2143
5372.33 2027
5373.02 1973
5373.72 1943
5374.41 2079
5375.10 2020
5375.79 1915
5376.48 1908
5377.17 2010
5377.87 1922
5378.56 1802
5379.25 1771
5379.94 1869
5380.63 1915
5381.33 1889
5382.02 1905
5382.71 1830
5383.40 1883
5384.09 1900
5384.79 1901
5385.48 1883
5386.17 1937
5386.86 2029
5387.55 2066
5388.25 1931
5388.94 1866
5389.63 2021
5390.32 2002
5391.02 2246
5391.71 2230
5392.40 2082
5393.09 2053
5393.79 2177
5394.48 2139
5395.17 2041
5395.87 1966
5396.56 1972
5397.25 2040
5397.95 2149
5398.64 1972
5399.33 1946
5400.02 1997
5400.72 1918
5401.41 2058
5402.10 1872
5402.80 1925
5403.49 1973
5404.18 2034
5404.88 2001
5405.57 1814
5406.26 1874
5406.96 2022
5407.65 2034
5408.35 1952
5409.04 1920
5409.73 1873
5410.43 2058
5411.12 1961
5411.81 2010
5412.51 2178
5413.20 2068
5413.90 2082
5414.59 2085
5415.28 2170
5415.98 2131
5416.67 2040
5417.37 2005
5418.06 2089
5418.76 2033
5419.45 2124
5420.14 2225
5420.84 2066
5421.53 2111
5422.23 2009
5422.92 1999
5423.62 2075
5424.31 1976
5425.01 2080
5425.70 2185
5426.40 2253
5427.09 2132
5427.79 2063
5428.48 1948
5429.18 2056
5429.87 2058
5430.57 2047
5431.26 2041
5431.96 1965
5432.65 1979
5433.35 2101
5434.04 2171
5434.74 2076
5435.43 2129
5436.13 2247
5436.82 2221
5437.52 2221
5438.22 2324
5438.91 2372
5439.61 2374
5440.30 2423
5441.00 2421
5441.69 2346
5442.39 2309
5443.09 2252
5443.78 2262
5444.48 2242
5445.17 2371
5445.87 2396
5446.57 2566
5447.26 2663
5447.96 2876
5448.66 2887
5449.35 2919
5450.05 2849
5450.74 3013
5451.44 3141
5452.14 2916
5452.83 2850
5453.53 2723
5454.23 2608
5454.92 2475
5455.62 2437
5456.32 2345
5457.01 2386
5457.71 2254
5458.41 2321
5459.10 2461
5459.80 2425
5460.50 2395
5461.20 2641
5461.89 2683
5462.59 2716
5463.29 2836
5463.98 2803
5464.68 2817
5465.38 2839
5466.08 3030
5466.77 2922
5467.47 2930
5468.17 2818
5468.87 2680
5469.56 2685
5470.26 2636
5470.96 2819
5471.66 2948
5472.35 2591
5473.05 2657
5473.75 2765
5474.45 2698
5475.15 2733
5475.84 2888
5476.54 3059
5477.24 3003
5477.94 2969
5478.64 3337
5479.34 3361
5480.03 3395
5480.73 3588
5481.43 4048
5482.13 4022
5482.83 4253
5483.53 4184
5484.22 4009
5484.92 3800
5485.62 3661
5486.32 3477
5487.02 3577
5487.72 3400
5488.42 3261
5489.11 3181
5489.81 3226
5490.51 3364
5491.21 3343
5491.91 3341
5492.61 3352
5493.31 3400
5494.01 3320
5494.71 3400
5495.41 3311
5496.11 3577
5496.81 3485
5497.50 3566
5498.20 3879
5498.90 4336
5499.60 4770
5500.30 4978
5501.00 5421
5501.70 5873
5502.40 6545
5503.10 6561
5503.80 6430
5504.50 6287
5505.20 5584
5505.90 5160
5506.60 4631
5507.30 4324
5508.00 4103
5508.70 3795
5509.40 3629
5510.10 3569
5510.80 3397
5511.50 3388
5512.20 3300
5512.90 3157
5513.60 3264
5514.30 3190
5515.00 3164
5515.70 3166
5516.40 3013
5517.11 2944
5517.81 2997
5518.51 2972
5519.21 2774
5519.91 2865
5520.61 2885
5521.31 2677
5522.01 2763
5522.71 2758
5523.41 2772
5524.11 2649
5524.82 2733
5525.52 2666
5526.22 2503
5526.92 2524
5527.62 2437
5528.32 2333
5529.02 2385
5529.72 2283
5530.43 2339
5531.13 2252
5531.83 2333
5532.53 2227
5533.23 2200
5533.93 2258
5534.64 2362
5535.34 2284
5536.04 2152
5536.74 2233
5537.44 2246
5538.15 2288
5538.85 2098
5539.55 2215
5540.25 2275
5540.95 2205
5541.66 2252
5542.36 2286
5543.06 2297
5543.76 2234
5544.47 2300
5545.17 2231
5545.87 2220
5546.57 2146
5547.28 2148
5547.98 2240
5548.68 2247
5549.38 2296
5550.09 2265
5550.79 2126
5551.49 2266
5552.19 2234
5552.90 2266
5553.60 2194
5554.30 2259
5555.01 2195
5555.71 2001
5556.41 2162
5557.12 2221
5557.82 2176
5558.52 2112
5559.23 2183
5559.93 2242
5560.63 2185
5561.34 2247
5562.04 2212
5562.74 2348
5563.45 2279
5564.15 2214
5564.85 2320
5565.56 2177
5566.26 2151
5566.96 2243
5567.67 2212
5568.37 2079
5569.08 2156
5569.78 2206
5570.48 2003
5571.19 2144
5571.89 2285
5572.60 2406
5573.30 2206
5574.01 2240
5574.71 2303
5575.41 2337
5576.12 2331
5576.82 2293
5577.53 2332
5578.23 2405
5578.94 2563
5579.64 2359
5580.35 2353
5581.05 2358
5581.76 2429
5582.46 2228
5583.16 2225
5583.87 2274
5584.57 2147
5585.28 2060
5585.98 2110
5586.69 1918
5587.39 1982
5588.10 2002
5588.81 2141
5589.51 2134
5590.22 2193
5590.92 2129
5591.63 2177
5592.33 2129
5593.04 2084
5593.74 1982
5594.45 1914
5595.15 2017
5595.86 1941
5596.57 1939
5597.27 2001
5597.98 1943
5598.68 2108
5599.39 2087
5600.09 1950
5600.80 1931
5601.51 2034
5602.21 1950
5602.92 2006
5603.62 1988
5604.33 1868
5605.04 1862
5605.74 1950
5606.45 1975
5607.16 1814
5607.86 1885
5608.57 1805
5609.27 1842
5609.98 1848
5610.69 1850
5611.39 1932
5612.10 1781
5612.81 1856
5613.51 1879
5614.22 1993
5614.93 2105
5615.64 1889
5616.34 1842
5617.05 1909
5617.76 1990
5618.46 2024
5619.17 1945
5619.88 1934
5620.58 2006
5621.29 1966
5622.00 1876
5622.71 1886
5623.41 1933
5624.12 1806
5624.83 1855
5625.54 1933
5626.24 1940
5626.95 2027
5627.66 1875
5628.37 1806
5629.07 1805
5629.78 1915
5630.49 1981
5631.20 2031
5631.91 2012
5632.61 1908
5633.32 1916
5634.03 1846
5634.74 2035
5635.45 1988
5636.15 2019
5636.86 1989
5637.57 2119
5638.28 2113
5638.99 2005
5639.70 1991
5640.40 2092
5641.11 2034
5641.82 2246
5642.53 2220
5643.24 2253
5643.95 2175
5644.66 2185
5645.36 2193
5646.07 2192
5646.78 2048
5647.49 1978
5648.20 2045
5648.91 2025
5649.62 2155
5650.33 1913
5651.04 1955
5651.75 1956
5652.45 1995
5653.16 2026
5653.87 1996
5654.58 1969
5655.29 2003
5656.00 2144
5656.71 2230
5657.42 2242
5658.13 2337
5658.84 2346
5659.55 2282
5660.26 2392
5660.97 2371
5661.68 2254
5662.39 2215
5663.10 2101
5663.81 2076
5664.52 2030
5665.23 2197
5665.94 2201
5666.65 2254
5667.36 2321
5668.07 2172
5668.78 2175
5669.49 2201
5670.20 2135
5670.91 2371
5671.62 2420
5672.33 2368
5673.04 2322
5673.75 2155
5674.46 2314
5675.17 2323
5675.88 2194
5676.59 2019
5677.31 2017
5678.02 2014
5678.73 2106
5679.44 2154
5680.15 2116
5680.86 2000
5681.57 2188
5682.28 2070
5682.99 2070
5683.70 2036
5684.42 2126
5685.13 2147
5685.84 2058
5686.55 2051
5687.26 2019
5687.97 1984
5688.68 2107
5689.39 2122
5690.11 1968
5690.82 1877
5691.53 1895
5692.24 2007
5692.95 1888
5693.67 1891
5694.38 1860
5695.09 1920
5695.80 1916
5696.51 1840
5697.22 1817
5697.94 1853
5698.65 1703
5699.36 1844
5700.07 1791
5700.79 1789
5701.50 1673
5702.21 1762
5702.92 1856
5703.63 1916
5704.35 1754
5705.06 1805
5705.77 1757
5706.48 1790
5707.20 1722
5707.91 1828
5708.62 1875
5709.34 1893
5710.05 1862
5710.76 1836
5711.47 1815
5712.19 1865
5712.90 1895
5713.61 1899
5714.33 1814
5715.04 1885
5715.75 1816
5716.47 1815
5717.18 1876
5717.89 1932
5718.61 1796
5719.32 1756
5720.03 1759
5720.75 1797
5721.46 1818
5722.17 1771
5722.89 1738
5723.60 1839
5724.31 2055
5725.03 2035
5725.74 1980
5726.46 2149
5727.17 2254
5727.88 2454
5728.60 2654
5729.31 2675
5730.03 2788
5730.74 2719
5731.45 2777
5732.17 2619
5732.88 2650
5733.60 2407
5734.31 2332
5735.03 2276
5735.74 2090
5736.45 2142
5737.17 2009
5737.88 2074
5738.60 2003
5739.31 1955
5740.03 1950
5740.74 1919
5741.46 1939
5742.17 1871
5742.89 1940
5743.60 1931
5744.32 1833
5745.03 1935
5745.75 1900
5746.46 1790
5747.18 1858
5747.89 1832
5748.61 1898
5749.32 1860
5750.04 1890
5750.75 1948
5751.47 2050
5752.18 2156
5752.90 2147
5753.62 2184
5754.33 2162
5755.05 2340
5755.76 2528
5756.48 2531
5757.19 2407
5757.91 2362
5758.63 2221
5759.34 2262
5760.06 2221
5760.77 2244
5761.49 2145
5762.21 2213
5762.92 2126
5763.64 2021
5764.35 2133
5765.07 2018
5765.79 2024
5766.50 2057
5767.22 2008
5767.94 2016
5768.65 2075
5769.37 2160
5770.08 2137
5770.80 2181
5771.52 2135
5772.23 2024
5772.95 2133
5773.67 2070
5774.39 2025
5775.10 2084
5775.82 1985
5776.54 2044
5777.25 1894
5777.97 1961
5778.69 2087
5779.40 2100
5780.12 2153
5780.84 2183
5781.56 2110
5782.27 2175
5782.99 2165
5783.71 2354
5784.43 2303
5785.14 2191
5785.86 2166
5786.58 2263
5787.30 2374
5788.01 2192
5788.73 2193
5789.45 2171
5790.17 2203
5790.88 2341
5791.60 2425
5792.32 2462
5793.04 2472
5793.76 2403
5794.47 2451
5795.19 2539
5795.91 2592
5796.63 2725
5797.35 2784
5798.07 3261
5798.78 3388
5799.50 3633
5800.22 4180
5800.94 4467
5801.66 5137
5802.38 5035
5803.10 5039
5803.81 5205
5804.53 4782
5805.25 4511
5805.97 4063
5806.69 3536
5807.41 3372
5808.13 3392
5808.85 3026
5809.56 2804
5810.28 2615
5811.00 2710
5811.72 2683
5812.44 2622
5813.16 2753
5813.88 2567
5814.60 2362
5815.32 2558
5816.04 2649
5816.76 2658
5817.48 2683
5818.20 2734
5818.92 2513
5819.64 2514
5820.36 2407
5821.08 2434
5821.80 2518
5822.51 2521
5823.23 2457
5823.95 2324
5824.67 2382
5825.39 2489
5826.11 2516
5826.83 2252
5827.55 2246
5828.28 2196
5829.00 2178
5829.72 2044
5830.44 2199
5831.16 2131
5831.88 2178
5832.60 2200
5833.32 2108
5834.04 2181
5834.76 2041
5835.48 2122
5836.20 1944
5836.92 1994
5837.64 2063
5838.36 2067
5839.08 2117
5839.80 2181
5840.53 2150
5841.25 2214
5841.97 2187
5842.69 2161
5843.41 2192
5844.13 2178
5844.85 2131
5845.57 2118
5846.29 2017
5847.02 1915
5847.74 2004
5848.46 1957
5849.18 1922
5849.90 1902
5850.62 1891
5851.34 1953
5852.07 1918
5852.79 1929
5853.51 1980
5854.23 2004
5854.95 2177
5855.68 2010
5856.40 1992
5857.12 2023
5857.84 1940
5858.56 2096
5859.29 1991
5860.01 1987
5860.73 2039
5861.45 2082
5862.17 1922
5862.90 1962
5863.62 2072
5864.34 1960
5865.06 1853
5865.79 1888
5866.51 1803
5867.23 2002
5867.95 1967
5868.68 1768
5869.40 1870
5870.12 1927
5870.84 1961
5871.57 1945
5872.29 1920
5873.01 1986
5873.74 2003
5874.46 1973
5875.18 1984
5875.91 1927
5876.63 2009
5877.35 2158
5878.08 2039
5878.80 2083
5879.52 2037
5880.25 2048
5880.97 1976
5881.69 2063
5882.42 2013
5883.14 1980
5883.86 2030
5884.59 1990
5885.31 2066
5886.03 2036
5886.76 2095
5887.48 2120
5888.21 2091
5888.93 2001
5889.65 2042
5890.38 2043
5891.10 2012
5891.83 2005
5892.55 1920
5893.27 2000
5894.00 2046
5894.72 1983
5895.45 1962
5896.17 1943
5896.90 1860
5897.62 1915
5898.35 1929
5899.07 2021
5899.79 1934
5900.52 1872
5901.24 1904
5901.97 1999
5902.69 2079
5903.42 2082
5904.14 1968
5904.87 2010
5905.59 2028
5906.32 1951
5907.04 1847
5907.77 1862
5908.49 1912
5909.22 2026
5909.94 1997
5910.67 1973
5911.39 2012
5912.12 1943
5912.84 1950
5913.57 1956
5914.30 1955
5915.02 1881
5915.75 2038
5916.47 2098
5917.20 2154
5917.92 2104
5918.65 2078
5919.38 2058
5920.10 2196
5920.83 2142
5921.55 2098
5922.28 2136
5923.01 2101
5923.73 2157
5924.46 2062
5925.18 2090
5925.91 2107
5926.64 2143
5927.36 2286
5928.09 2131
5928.81 2074
5929.54 2285
5930.27 2183
5930.99 2172
5931.72 2311
5932.45 2347
5933.17 2354
5933.90 2325
5934.63 2302
5935.35 2361
5936.08 2375
5936.81 2504
5937.53 2713
5938.26 2469
5938.99 2698
5939.72 2748
5940.44 2635
5941.17 2822
5941.90 2791
5942.62 2772
5943.35 2718
5944.08 2726
5944.81 2727
5945.53 2757
5946.26 2697
5946.99 2811
5947.72 2782
5948.44 2869
5949.17 2664
5949.90 2884
5950.63 2988
5951.35 3142
5952.08 3134
5952.81 3162
5953.54 3415
5954.27 3566
5954.99 3589
5955.72 3783
5956.45 3435
5957.18 3338
5957.91 3561
5958.64 3572
5959.36 3553
5960.09 3429
5960.82 3395
5961.55 3504
5962.28 3551
5963.01 3735
5963.73 3722
5964.46 3905
5965.19 3926
5965.92 4027
5966.65 4313
5967.38 4555
5968.11 4863
5968.83 4950
5969.56 4981
5970.29 5229
5971.02 5214
5971.75 4747
5972.48 4439
5973.21 4312
5973.94 4088
5974.67 3948
5975.40 3961
5976.13 3815
5976.86 3769
5977.58 3846
5978.31 3952
5979.04 3900
5979.77 3901
5980.50 3908
5981.23 3959
5981.96 4142
5982.69 4291
5983.42 4185
5984.15 4205
5984.88 4155
5985.61 4309
5986.34 4262
5987.07 4173
5987.80 4034
5988.53 4302
5989.26 4161
5989.99 4004
5990.72 4077
5991.45 4284
5992.18 4256
5992.91 4304
5993.64 4422
5994.37 4435
5995.10 4465
5995.83 4350
5996.56 4327
5997.29 4375
5998.03 4515
5998.76 4555
5999.49 4332
6000.22 4406
6000.95 4430
6001.68 4297
6002.41 4299
6003.14 4306
6003.87 4212
6004.60 4384
6005.33 4264
6006.07 4158
6006.80 4182
6007.53 4270
6008.26 4835
6008.99 5043
6009.72 5521
6010.45 5894
6011.18 6589
6011.92 7215
6012.65 7663
6013.38 8076
6014.11 8800
6014.84 8852
6015.57 8788
6016.31 8517
6017.04 8124
6017.77 7641
6018.50 7145
6019.23 6358
6019.96 5773
6020.70 5156
6021.43 4726
6022.16 4379
6022.89 4041
6023.63 3948
6024.36 3843
6025.09 3702
6025.82 3490
6026.55 3583
6027.29 3395
6028.02 3315
6028.75 3365
6029.48 3318
6030.22 3144
6030.95 3195
6031.68 3170
6032.42 3281
6033.15 3218
6033.88 3158
6034.61 3100
6035.35 3073
6036.08 3077
6036.81 3091
6037.55 3259
6038.28 3205
6039.01 3141
6039.74 3084
6040.48 3188
6041.21 3471
6041.94 3329
6042.68 3285
6043.41 3408
6044.14 3624
6044.88 3439
6045.61 3518
6046.35 3697
6047.08 3620
6047.81 3527
6048.55 3689
6049.28 3579
6050.01 3475
6050.75 3499
6051.48 3547
6052.22 3774
6052.95 3937
6053.68 3776
6054.42 3711
6055.15 3690
6055.89 3632
6056.62 3828
6057.35 3629
6058.09 3611
6058.82 3620
6059.56 3376
6060.29 3481
6061.03 3308
6061.76 3569
6062.50 3540
6063.23 3435
6063.96 3429
6064.70 3292
6065.43 3307
6066.17 3288
6066.90 3432
6067.64 3240
6068.37 3221
6069.11 3469
6069.84 3338
6070.58 3217
6071.31 3143
6072.05 3039
6072.78 3031
6073.52 2934
6074.25 2945
6074.99 2953
6075.72 2959
6076.46 2873
6077.20 2956
6077.93 2934
6078.67 2941
6079.40 2955
6080.14 2767
6080.87 2777
6081.61 2954
6082.35 3092
6083.08 3106
6083.82 2949
6084.55 2984
6085.29 2880
6086.02 2845
6086.76 2847
6087.50 2905
6088.23 2952
6088.97 2988
6089.71 2871
6090.44 3003
6091.18 3119
6091.91 3059
6092.65 3014
6093.39 2988
6094.12 2872
6094.86 2822
6095.60 2987
6096.33 2973
6097.07 2971
6097.81 2956
6098.54 2985
6099.28 2902
6100.02 2836
6100.75 2944
6101.49 2940
6102.23 2795
6102.96 2786
6103.70 2675
6104.44 2700
6105.18 2816
6105.91 2937
6106.65 2967
6107.39 2847
6108.12 3084
6108.86 3151
6109.60 3003
6110.34 2931
6111.07 2813
6111.81 2888
6112.55 2926
6113.29 2861
6114.03 2912
6114.76 2908
6115.50 2898
6116.24 2983
6116.98 3106
6117.71 3234
6118.45 3149
6119.19 3047
6119.93 2930
6120.67 3095
6121.40 3120
6122.14 3223
6122.88 3176
6123.62 3231
6124.36 3249
6125.10 3266
6125.83 3338
6126.57 3155
6127.31 3196
6128.05 3142
6128.79 3015
6129.53 3155
6130.27 3204
6131.00 3144
6131.74 3231
6132.48 3337
6133.22 3204
6133.96 3414
6134.70 3473
6135.44 3287
6136.18 3393
6136.92 3375
6137.65 3401
6138.39 3551
6139.13 3548
6139.87 3555
6140.61 3469
6141.35 3472
6142.09 3514
6142.83 3529
6143.57 3561
6144.31 3547
6145.05 3617
6145.79 3571
6146.53 3569
6147.27 3528
6148.01 3445
6148.75 3499
6149.49 3599
6150.23 3735
6150.97 3812
6151.71 3807
6152.45 3667
6153.19 3999
6153.93 3885
6154.67 3948
6155.41 3850
6156.15 3875
6156.89 3913
6157.63 3893
6158.37 4026
6159.11 3981
6159.85 4109
6160.59 4022
6161.33 4246
6162.07 4229
6162.81 4409
6163.55 4567
6164.29 4630
6165.03 5001
6165.77 5102
6166.51 5617
6167.26 5940
6168.00 6266
6168.74 6410
6169.48 6285
6170.22 6226
6170.96 6337
6171.70 6346
6172.44 6225
6173.18 6160
6173.93 5886
6174.67 5777
6175.41 5411
6176.15 5374
6176.89 5531
6177.63 5296
6178.37 5194
6179.12 5409
6179.86 5550
6180.60 5512
6181.34 5241
6182.08 5383
6182.82 5688
6183.57 5626
6184.31 5736
6185.05 5694
6185.79 5814
6186.53 5719
6187.28 5832
6188.02 5931
6188.76 6010
6189.50 6026
6190.25 5961
6190.99 6327
6191.73 6483
6192.47 6650
6193.21 6580
6193.96 6991
6194.70 7092
6195.44 7275
6196.19 7133
6196.93 7395
6197.67 7608
6198.41 7289
6199.16 7328
6199.90 7443
6200.64 7226
6201.38 7402
6202.13 7339
6202.87 7460
6203.61 7736
6204.36 7894
6205.10 8742
6205.84 9886
6206.59 11480
6207.33 13510
6208.07 16532
6208.82 19319
6209.56 22534
6210.30 25289
6211.05 26973
6211.79 27719
6212.53 27942
6213.28 26615
6214.02 24836
6214.77 22380
6215.51 19606
6216.25 16607
6217.00 13703
6217.74 11319
6218.48 9903
6219.23 8624
6219.97 7766
6220.72 7325
6221.46 6687
6222.21 6671
6222.95 6576
6223.69 6897
6224.44 7048
6225.18 7288
6225.93 7526
6226.67 7580
6227.42 7657
6228.16 7488
6228.91 7163
6229.65 6653
6230.39 6253
6231.14 5731
6231.88 5201
6232.63 4868
6233.37 4644
6234.12 4444
6234.86 4493
6235.61 4417
6236.35 4328
6237.10 4477
6237.84 4558
6238.59 4613
6239.33 4564
6240.08 4753
6240.82 4760
6241.57 4603
6242.32 4704
6243.06 4668
6243.81 4814
6244.55 4765
6245.30 4935
6246.04 4923
6246.79 5250
6247.53 5681
6248.28 6093
6249.03 6314
6249.77 6459
6250.52 6803
6251.26 7120
6252.01 6860
6252.76 6854
6253.50 6644
6254.25 6247
6254.99 5561
6255.74 5382
6256.49 5378
6257.23 5326
6257.98 5103
6258.73 4927
6259.47 4926
6260.22 4809
6260.97 4816
6261.71 4851
6262.46 4925
6263.21 4849
6263.95 4878
6264.70 5130
6265.45 5068
6266.19 4999
6266.94 4961
6267.69 4867
6268.43 4670
6269.18 4849
6269.93 4817
6270.67 4813
6271.42 4753
6272.17 4651
6272.92 4715
6273.66 4788
6274.41 4446
6275.16 4518
6275.91 4719
6276.65 4755
6277.40 4766
6278.15 4713
6278.90 4733
6279.64 4874
6280.39 4826
6281.14 4614
6281.89 4707
6282.63 4351
6283.38 4376
6284.13 4339
6284.88 4216
6285.63 4151
6286.37 4118
6287.12 4112
6287.87 4232
6288.62 4328
6289.37 4384
6290.11 4266
6290.86 4355
6291.61 4083
6292.36 4080
6293.11 4107
6293.86 4095
6294.60 3965
6295.35 3828
6296.10 3926
6296.85 3936
6297.60 3981
6298.35 3724
6299.10 3938
6299.85 3874
6300.59 3789
6301.34 3671
6302.09 3661
6302.84 3631
6303.59 3598
6304.34 3729
6305.09 3691
6305.84 3631
6306.59 3726
6307.34 3820
6308.09 3686
6308.84 3722
6309.58 3700
6310.33 3703
6311.08 3552
6311.83 3924
6312.58 4082
6313.33 4100
6314.08 4129
6314.83 4048
6315.58 4177
6316.33 4147
6317.08 4283
6317.83 4239
6318.58 4071
6319.33 4130
6320.08 4104
6320.83 4100
6321.58 3807
6322.33 3709
6323.08 3609
6323.83 3613
6324.58 3433
6325.33 3373
6326.08 3385
6326.83 3306
6327.58 3359
6328.33 3326
6329.09 3326
6329.84 3299
6330.59 3246
6331.34 3303
6332.09 3313
6332.84 3287
6333.59 3222
6334.34 3209
6335.09 3080
6335.84 3187
6336.59 3104
6337.34 3091
6338.10 3052
6338.85 3057
6339.60 3124
6340.35 3034
6341.10 3163
6341.85 3187
6342.60 3186
6343.36 3236
6344.11 3097
6344.86 3045
6345.61 3056
6346.36 3166
6347.11 3074
6347.86 3094
6348.62 3001
6349.37 3098
6350.12 3185
6350.87 3289
6351.62 3320
6352.38 3234
6353.13 3248
6353.88 3443
6354.63 3430
6355.38 3416
6356.14 3559
6356.89 3545
6357.64 3561
6358.39 3509
6359.15 3518
6359.90 3356
6360.65 3390
6361.40 3547
6362.16 3567
6362.91 3395
6363.66 3458
6364.41 3625
6365.17 3875
6365.92 3882
6366.67 4126
6367.42 3867
6368.18 3719
6368.93 3571
6369.68 3512
6370.44 3467
6371.19 3285
6371.94 3307
6372.70 3407
6373.45 3343
6374.20 3099
6374.96 3041
6375.71 3002
6376.46 3015
6377.22 3071
6377.97 3089
6378.72 3140
6379.48 3089
6380.23 2912
6380.98 3069
6381.74 3041
6382.49 3103
6383.24 3099
6384.00 3019
6384.75 3061
6385.51 3050
6386.26 2986
6387.01 2945
6387.77 2961
6388.52 2966
6389.28 2859
6390.03 2854
6390.79 2838
6391.54 2860
6392.29 2935
6393.05 3036
6393.80 2869
6394.56 2743
6395.31 2770
6396.07 2717
6396.82 2749
6397.58 2798
6398.33 2822
6399.08 2918
6399.84 2734
6400.59 2751
6401.35 2696
6402.10 2787
6402.86 2750
6403.61 2607
6404.37 2761
6405.12 2890
6405.88 2731
6406.63 2711
6407.39 2742
6408.15 2736
6408.90 2928
6409.66 2827
6410.41 2955
6411.17 2965
6411.92 3001
6412.68 3046
6413.43 2952
6414.19 2828
6414.94 2795
6415.70 2823
6416.46 2785
6417.21 2860
6417.97 2876
6418.72 2804
6419.48 2702
6420.24 2642
6420.99 2554
6421.75 2489
6422.50 2653
6423.26 2655
6424.02 2633
6424.77 2714
6425.53 2708
6426.28 2795
6427.04 2743
6427.80 2732
6428.55 2695
6429.31 2650
6430.07 2796
6430.82 2752
6431.58 2732
6432.34 2769
6433.09 2734
6433.85 2603
6434.61 2749
6435.36 2736
6436.12 2765
6436.88 2721
6437.64 2723
6438.39 2856
6439.15 2872
6439.91 2843
6440.66 2817
6441.42 3004
6442.18 2930
6442.94 2861
6443.69 2889
6444.45 2993
6445.21 2988
6445.97 2933
6446.72 2920
6447.48 3118
6448.24 2955
6449.00 2849
6449.75 2818
6450.51 2981
6451.27 3093
6452.03 3006
6452.79 3008
6453.54 2990
6454.30 2892
6455.06 2928
6455.82 2960
6456.58 2988
6457.33 3080
6458.09 2993
6458.85 2908
6459.61 3077
6460.37 3113
6461.12 3153
6461.88 3147
6462.64 3165
6463.40 3249
6464.16 3128
6464.92 3197
6465.68 3250
6466.44 3319
6467.19 3196
6467.95 3222
6468.71 3364
6469.47 3237
6470.23 3300
6470.99 3433
6471.75 3378
6472.51 3384
6473.27 3439
6474.02 3378
6474.78 3482
6475.54 3702
6476.30 3775
6477.06 3602
6477.82 3614
6478.58 3784
6479.34 3805
6480.10 3747
6480.86 3840
6481.62 3875
6482.38 3850
6483.14 3775
6483.90 3926
6484.66 3982
6485.42 3890
6486.18 3979
6486.94 4227
6487.70 4193
6488.46 4134
6489.22 4084
6489.98 4196
6490.74 4199
6491.50 4256
6492.26 4531
6493.02 4703
6493.78 4913
6494.54 5026
6495.30 5388
6496.06 5435
6496.82 5393
6497.58 5333
6498.34 5331
6499.10 5514
6499.86 5550
6500.62 5307
6501.38 5343
6502.14 5234
6502.91 5157
6503.67 5008
6504.43 5339
6505.19 5416
6505.95 5527
6506.71 5763
6507.47 5652
6508.23 5934
6508.99 6067
6509.76 5971
6510.52 6056
6511.28 6218
6512.04 6488
6512.80 6713
6513.56 6513
6514.32 6257
6515.09 6525
6515.85 6584
6516.61 6374
6517.37 6463
6518.13 6447
6518.89 6347
6519.66 6510
6520.42 6774
6521.18 6941
6521.94 7155
6522.70 7523
6523.47 7907
6524.23 8000
6524.99 8286
6525.75 8584
6526.51 9076
6527.28 9446
6528.04 9958
6528.80 10166
6529.56 10324
6530.33 10307
6531.09 10303
6531.85 10137
6532.61 10377
6533.38 10788
6534.14 11725
6534.90 13436
6535.66 15465
6536.43 18246
6537.19 20699
6537.95 23225
6538.72 24633
6539.48 24806
6540.24 24474
6541.01 23109
6541.77 21116
6542.53 18317
6543.29 15207
6544.06 12820
6544.82 10726
6545.58 9136
6546.35 8035
6547.11 7132
6547.87 6653
6548.64 6156
6549.40 5623
6550.17 5564
6550.93 5502
6551.69 5345
6552.46 5479
6553.22 5511
6553.98 5412
6554.75 5486
6555.51 5201
6556.28 5255
6557.04 5046
6557.80 4812
6558.57 4822
6559.33 4792
6560.10 4730
6560.86 4717
6561.63 4796
6562.39 4742
6563.15 4952
6563.92 5075
6564.68 5408
6565.45 5503
6566.21 5687
6566.98 5735
6567.74 5735
6568.51 5691
6569.27 5798
6570.04 5654
6570.80 5523
6571.57 5511
6572.33 5464
6573.09 5643
6573.86 5721
6574.63 5787
6575.39 6056
6576.16 6550
6576.92 6604
6577.69 6487
6578.45 6768
6579.22 7001
6579.98 7078
6580.75 7356
6581.51 7302
6582.28 7437
6583.04 7583
6583.81 7544
6584.57 7214
6585.34 7109
6586.11 6904
6586.87 6682
6587.64 6651
6588.40 6475
6589.17 6407
6589.94 6399
6590.70 6319
6591.47 6864
6592.23 7072
6593.00 7361
6593.77 7849
6594.53 8137
6595.30 8376
6596.06 8718
6596.83 8899
6597.60 8759
6598.36 8647
6599.13 8317
6599.90 7791
6600.66 7358
6601.43 6760
6602.20 6501
6602.96 5807
6603.73 5551
6604.50 5344
6605.26 5226
6606.03 5195
6606.80 5097
6607.56 4926
6608.33 4951
6609.10 4870
6609.87 4837
6610.63 5033
6611.40 4743
6612.17 4586
6612.93 4641
6613.70 4362
6614.47 4517
6615.24 4654
6616.00 4452
6616.77 4443
6617.54 4574
6618.31 4408
6619.07 4357
6619.84 4269
6620.61 4404
6621.38 4498
6622.15 4487
6622.91 4424
6623.68 4514
6624.45 4622
6625.22 4644
6625.99 4462
6626.75 4345
6627.52 4539
6628.29 4551
6629.06 4174
6629.83 4166
6630.59 4345
6631.36 4357
6632.13 4321
6632.90 4507
6633.67 4653
6634.44 4838
6635.21 5011
6635.97 5246
6636.74 5119
6637.51 5200
6638.28 5257
6639.05 5219
6639.82 4958
6640.59 4670
6641.36 4644
6642.12 4464
6642.89 4177
6643.66 4147
6644.43 4200
6645.20 4162
6645.97 4099
6646.74 4144
6647.51 4127
6648.28 4209
6649.05 4170
6649.82 4059
6650.59 4039
6651.36 4049
6652.13 4102
6652.89 4259
6653.66 4280
6654.43 4113
6655.20 3987
6655.97 3961
6656.74 4024
6657.51 4133
6658.28 4122
6659.05 4017
6659.82 4006
6660.59 3886
6661.36 3769
6662.13 3880
6662.90 3870
6663.67 3842
6664.44 3763
6665.21 3808
6665.98 3866
6666.76 3752
6667.53 3668
6668.30 3805
6669.07 3683
6669.84 3889
6670.61 3916
6671.38 3793
6672.15 3839
6672.92 3942
6673.69 3964
6674.46 3791
6675.23 3793
6676.00 4049
6676.77 3878
6677.55 3776
6678.32 3994
6679.09 3988
6679.86 4004
6680.63 4080
6681.40 4075
6682.17 4191
6682.94 4355
6683.72 4442
6684.49 4471
6685.26 4805
6686.03 4889
6686.80 5034
6687.57 5084
6688.34 5278
6689.12 5088
6689.89 4906
6690.66 4869
6691.43 4972
6692.20 4857
6692.98 4553
6693.75 4498
6694.52 4599
6695.29 4530
6696.06 4220
6696.84 4028
6697.61 3916
6698.38 3814
6699.15 3778
6699.92 3824
6700.70 3628
6701.47 3740
6702.24 3678
6703.01 3669
6703.79 3737
6704.56 3832
6705.33 3834
6706.11 3860
6706.88 3762
6707.65 3690
6708.42 3825
6709.20 3569
6709.97 3589
6710.74 3729
6711.52 3508
6712.29 3482
6713.06 3486
6713.83 3542
6714.61 3378
6715.38 3331
6716.15 3212
6716.93 3194
6717.70 3206
6718.47 3301
6719.25 3206
6720.02 3158
6720.79 3195
6721.57 3297
6722.34 3305
6723.12 3242
6723.89 3383
6724.66 3407
6725.44 3391
6726.21 3291
6726.98 3265
6727.76 3320
6728.53 3295
6729.31 3236
6730.08 3180
6730.85 3270
6731.63 3289
6732.40 3274
6733.18 3205
6733.95 3322
6734.73 3283
6735.50 3323
6736.27 3322
6737.05 3465
6737.82 3338
6738.60 3355
6739.37 3203
6740.15 3375
6740.92 3374
6741.70 3363
6742.47 3319
6743.25 3351
6744.02 3366
6744.80 3237
6745.57 3320
6746.35 3490
6747.12 3490
6747.90 3368
6748.67 3609
6749.45 3693
6750.22 3602
6751.00 3794
6751.77 3891
6752.55 3897
6753.32 3891
6754.10 4058
6754.87 4016
6755.65 3902
6756.43 3887
6757.20 3768
6757.98 3630
6758.75 3493
6759.53 3377
6760.30 3331
6761.08 3257
6761.86 3179
6762.63 3160
6763.41 3176
6764.18 3228
6764.96 3250
6765.74 3136
6766.51 3333
6767.29 3248
6768.06 3243
6768.84 3268
6769.62 3191
6770.39 3159
6771.17 3098
6771.95 3017
6772.72 3134
6773.50 3218
6774.28 3122
6775.05 2965
6775.83 3027
6776.61 3066
6777.38 2985
6778.16 2981
6778.94 3113
6779.71 3054
6780.49 3107
6781.27 3088
6782.05 3092
6782.82 2988
6783.60 3073
6784.38 3091
6785.15 3049
6785.93 3079
6786.71 3024
6787.49 3002
6788.26 2926
6789.04 2781
6789.82 2897
6790.60 2886
6791.37 2960
6792.15 2957
6792.93 2946
6793.71 2845
6794.48 2914
6795.26 2957
6796.04 2878
6796.82 2925
6797.60 2980
6798.37 2964
6799.15 2902
6799.93 3070
6800.71 3075
6801.49 3080
6802.26 3154
6803.04 3354
6803.82 3258
6804.60 3198
6805.38 3207
6806.16 3177
6806.93 3147
6807.71 3133
6808.49 3127
6809.27 3083
6810.05 3013
6810.83 2977
6811.61 2950
6812.39 2974
6813.16 2964
6813.94 2897
6814.72 2904
6815.50 2990
6816.28 2997
6817.06 2945
6817.84 3018
6818.62 3058
6819.40 3056
6820.18 3074
6820.96 2981
6821.73 3005
6822.51 3099
6823.29 2963
6824.07 3007
6824.85 3019
6825.63 2931
6826.41 3003
6827.19 3006
6827.97 3198
6828.75 3073
6829.53 2914
6830.31 3130
6831.09 3141
6831.87 3008
6832.65 3019
6833.43 3243
6834.21 3192
6834.99 3182
6835.77 3094
6836.55 3046
6837.33 3185
6838.11 3095
6838.89 3124
6839.67 3070
6840.45 3034
6841.23 3082
6842.01 3087
6842.79 3183
6843.57 3072
6844.35 3070
6845.14 3052
6845.92 2998
6846.70 3064
6847.48 3150
6848.26 3331
6849.04 3536
6849.82 4025
6850.60 4435
6851.38 4980
6852.16 5301
6852.94 5891
6853.73 5906
6854.51 6019
6855.29 5842
6856.07 5503
6856.85 4991
6857.63 4568
6858.41 4234
6859.20 3740
6859.98 3543
6860.76 3524
6861.54 3393
6862.32 3279
6863.10 3319
6863.89 3262
6864.67 3223
6865.45 3407
6866.23 3425
6867.01 3436
6867.79 3567
6868.58 3942
6869.36 3774
6870.14 4028
6870.92 3911
6871.71 3751
6872.49 3415
6873.27 3393
6874.05 3544
6874.83 3321
6875.62 3317
6876.40 3271
6877.18 3266
6877.96 3243
6878.75 3328
6879.53 3324
6880.31 3485
6881.10 3437
6881.88 3565
6882.66 3735
6883.44 3662
6884.23 3889
6885.01 3912
6885.79 4160
6886.58 4387
6887.36 4463
6888.14 4863
6888.92 5279
6889.71 5568
6890.49 5652
6891.27 5709
6892.06 5391
6892.84 5179
6893.62 4773
6894.41 4467
6895.19 4343
6895.98 4131
6896.76 3986
6897.54 3921
6898.33 3910
6899.11 3879
6899.89 3904
6900.68 3821
6901.46 3956
6902.25 3848
6903.03 3905
6903.81 4001
6904.60 4190
6905.38 4041
6906.17 3886
6906.95 4002
6907.73 4048
6908.52 4002
6909.30 4087
6910.09 3905
6910.87 3891
6911.66 3756
6912.44 3814
6913.23 3805
6914.01 3792
6914.79 3590
6915.58 3492
6916.36 3617
6917.15 3772
6917.93 3679
6918.72 3711
6919.50 3747
6920.29 3737
6921.07 3630
6921.86 3708
6922.64 3764
6923.43 3730
6924.21 3841
6925.00 3827
6925.78 3728
6926.57 3871
6927.36 3968
6928.14 3790
6928.93 3819
6929.71 3742
6930.50 3822
6931.28 3835
6932.07 3966
6932.85 3988
6933.64 4018
6934.43 4100
6935.21 4164
6936.00 4187
6936.78 4215
6937.57 4171
6938.36 4233
6939.14 4240
6939.93 4090
6940.71 4132
6941.50 4235
6942.29 4151
6943.07 4365
6943.86 4707
6944.64 4636
6945.43 4703
6946.22 4702
6947.00 4726
6947.79 5009
6948.58 4992
6949.36 4945
6950.15 4799
6950.94 4715
6951.72 4612
6952.51 4720
6953.30 4704
6954.08 4804
6954.87 4741
6955.66 4847
6956.45 5100
6957.23 5227
6958.02 5361
6958.81 5307
6959.59 5169
6960.38 5452
6961.17 5580
6961.96 5413
6962.74 5534
6963.53 5373
6964.32 5564
6965.11 5681
6965.89 5469
6966.68 5579
6967.47 5513
6968.26 5669
6969.04 5735
6969.83 5796
6970.62 6012
6971.41 6000
6972.20 6151
6972.98 6148
6973.77 6320
6974.56 6296
6975.35 6381
6976.14 6251
6976.92 6218
6977.71 6265
6978.50 6362
6979.29 6521
6980.08 6807
6980.87 7170
6981.65 7409
6982.44 7907
6983.23 8831
6984.02 9632
6984.81 11014
6985.60 12730
6986.39 14376
6987.17 16351
6987.96 17215
6988.75 17382
6989.54 17530
6990.33 16113
6991.12 14736
6991.91 13415
6992.70 11805
6993.49 10308
6994.28 9272
6995.06 8844
6995.85 8540
6996.64 8449
6997.43 8672
6998.22 9375
6999.01 10795
6999.80 12337
7000.59 14141
7001.38 16017
7002.17 17307
7002.96 17605
7003.75 16733
7004.54 16149
7005.33 14484
7006.12 12693
7006.91 11075
7007.70 9508
7008.49 8278
7009.28 7187
7010.07 6348
7010.86 5957
7011.65 5836
7012.44 5628
7013.23 5715
7014.02 5759
7014.81 6082
7015.60 5952
7016.39 5973
7017.18 6012
7017.97 5870
7018.76 5650
7019.55 5429
7020.34 5272
7021.13 4962
7021.92 4648
7022.71 4593
7023.51 4573
7024.30 4638
7025.09 4388
7025.88 4504
7026.67 4503
7027.46 4646
7028.25 4634
7029.04 4509
7029.83 4537
7030.63 4706
7031.42 4557
7032.21 4441
7033.00 4326
7033.79 4291
7034.58 4161
7035.37 4232
7036.16 4312
7036.96 4232
7037.75 4167
7038.54 4355
7039.33 4431
7040.12 4504
7040.92 4527
7041.71 4706
7042.50 4591
7043.29 4366
7044.08 4592
7044.87 4453
7045.67 4353
7046.46 4352
7047.25 4476
7048.04 4513
7048.84 4485
7049.63 4746
7050.42 4935
7051.21 4990
7052.00 5097
7052.80 5199
7053.59 5054
7054.38 4945
7055.18 4847
7055.97 4473
7056.76 4521
7057.55 4394
7058.35 4261
7059.14 4143
7059.93 3968
7060.72 3888
7061.52 4017
7062.31 3872
7063.10 3890
7063.90 3917
7064.69 3870
7065.48 3912
7066.28 3924
7067.07 4050
7067.86 3993
7068.66 3960
7069.45 3878
7070.24 3955
7071.04 3794
7071.83 3797
7072.62 3779
7073.42 3906
7074.21 3773
7075.00 3554
7075.80 3632
7076.59 3560
7077.39 3468
7078.18 3492
7078.97 3475
7079.77 3430
7080.56 3462
7081.36 3454
7082.15 3365
7082.94 3323
7083.74 3442
7084.53 3585
7085.33 3560
7086.12 3496
7086.92 3697
7087.71 3668
7088.50 4025
7089.30 4143
7090.09 4036
7090.89 4104
7091.68 4052
7092.48 3998
7093.27 3882
7094.07 3805
7094.86 3498
7095.66 3465
7096.45 3276
7097.25 3251
7098.04 3202
7098.84 3052
7099.63 2987
7100.43 2909
7101.22 2970
7102.02 3018
7102.81 2770
7103.61 2937
7104.40 2949
7105.20 2827
7105.99 2784
7106.79 2773
7107.59 2775
7108.38 2698
7109.18 2724
7109.97 2662
7110.77 2636
7111.56 2773
7112.36 2717
7113.16 2653
7113.95 2625
7114.75 2470
7115.54 2827
7116.34 2696
7117.14 2676
7117.93 2595
7118.73 2687
7119.52 2722
7120.32 2494
7121.12 2583
7121.91 2566
7122.71 2488
7123.51 2620
7124.30 2678
7125.10 2783
7125.90 2693
7126.69 2635
7127.49 2706
7128.29 2740
7129.08 2640
7129.88 2838
7130.68 3007
7131.47 2986
7132.27 2872
7133.07 2842
7133.86 2918
7134.66 2890
7135.46 2812
7136.26 2703
7137.05 2765
7137.85 2829
7138.65 2846
7139.44 2784
7140.24 2890
7141.04 2834
7141.84 2834
7142.63 2869
7143.43 2862
7144.23 3060
7145.03 2922
7145.83 2865
7146.62 2991
7147.42 2913
7148.22 2841
7149.02 2751
7149.81 2884
7150.61 2771
7151.41 2650
7152.21 2773
7153.01 2766
7153.80 2675
7154.60 2686
7155.40 2714
7156.20 2913
7157.00 2958
7157.80 2880
7158.59 2789
7159.39 2773
7160.19 2770
7160.99 2720
7161.79 2707
7162.59 2659
7163.39 2612
7164.18 2451
7164.98 2433
7165.78 2454
7166.58 2362
7167.38 2516
7168.18 2449
7168.98 2499
7169.78 2374
7170.58 2448
7171.38 2546
7172.17 2537
7172.97 2499
7173.77 2443
7174.57 2447
7175.37 2308
7176.17 2363
7176.97 2410
7177.77 2329
7178.57 2263
7179.37 2220
7180.17 2293
7180.97 2339
7181.77 2495
7182.57 2461
7183.37 2458
7184.17 2512
7184.97 2631
7185.77 2675
7186.57 2610
7187.37 2555
7188.17 2513
7188.97 2358
7189.77 2359
7190.57 2329
7191.37 2351
7192.17 2301
7192.97 2260
7193.77 2232
7194.57 2149
7195.37 2203
7196.17 2157
7196.97 2156
7197.77 2166
7198.57 2218
7199.37 2183
7200.17 2228
7200.97 2247
7201.77 2312
7202.58 2322
7203.38 2322
7204.18 2341
7204.98 2207
7205.78 2159
7206.58 2210
7207.38 2074
7208.18 2108
7208.98 2186
7209.79 2205
7210.59 2165
7211.39 2139
7212.19 2123
7212.99 2165
7213.79 2134
7214.59 2163
7215.40 2079
7216.20 2149
7217.00 2183
7217.80 2137
7218.60 2070
7219.40 2212
7220.21 2267
7221.01 2159
7221.81 2098
7222.61 2059
7223.41 2097
7224.22 2275
7225.02 2181
7225.82 2192
7226.62 2218
7227.43 2198
7228.23 2162
7229.03 2184
7229.83 2159
7230.63 2005
7231.44 2213
7232.24 2215
7233.04 2175
7233.84 2237
7234.65 2193
7235.45 2302
7236.25 2297
7237.06 2247
7237.86 2295
7238.66 2319
7239.46 2451
7240.27 2458
7241.07 2400
7241.87 2518
7242.68 2562
7243.48 2515
7244.28 2519
7245.09 2523
7245.89 2592
7246.69 2496
7247.50 2536
7248.30 2539
7249.10 2573
7249.91 2568
7250.71 2662
7251.51 2578
7252.32 2536
7253.12 2637
7253.92 2645
7254.73 2553
7255.53 2647
7256.34 2574
7257.14 2587
7257.94 2619
7258.75 2687
7259.55 2662
7260.36 2655
7261.16 2741
7261.96 2840
7262.77 2907
7263.57 2833
7264.38 2870
7265.18 2933
7265.99 2839
7266.79 2804
7267.59 3085
7268.40 3122
7269.20 3148
7270.01 3321
7270.81 3328
7271.62 3185
7272.42 3283
7273.23 3291
7274.03 3458
7274.84 3383
7275.64 3373
7276.45 3529
7277.25 3437
7278.06 3516
7278.86 3563
7279.67 3890
7280.47 3940
7281.28 3935
7282.08 4386
7282.89 5067
7283.69 5773
7284.50 6818
7285.30 8184
7286.11 9052
7286.92 9276
7287.72 9503
7288.53 9493
7289.33 8993
7290.14 7983
7290.94 6978
7291.75 6121
7292.56 5408
7293.36 4830
7294.17 4360
7294.97 4044
7295.78 3794
7296.59 3576
7297.39 3710
7298.20 3673
7299.00 3506
7299.81 3579
7300.62 3617
7301.42 3433
7302.23 3553
7303.04 3432
7303.84 3430
7304.65 3477
7305.46 3593
7306.26 3532
7307.07 3643
7307.88 3685
7308.68 3765
7309.49 3958
7310.30 4038
7311.10 4191
7311.91 4499
7312.72 4647
7313.52 4713
7314.33 4639
7315.14 4627
7315.95 4692
7316.75 4701
7317.56 4480
7318.37 4454
7319.18 4642
7319.98 5136
7320.79 5357
7321.60 5685
7322.40 6153
7323.21 6383
7324.02 6480
7324.83 6443
7325.64 6130
7326.44 5671
7327.25 5403
7328.06 4884
7328.87 4335
7329.67 3971
7330.48 3709
7331.29 3597
7332.10 3474
7332.91 3421
7333.71 3321
7334.52 3267
7335.33 3321
7336.14 3206
7336.95 3297
7337.76 3421
7338.56 3488
7339.37 3555
7340.18 3543
7340.99 3618
7341.80 3481
7342.61 3240
7343.42 3334
7344.22 3287
7345.03 3329
7345.84 3145
7346.65 3220
7347.46 3182
7348.27 3337
7349.08 3362
7349.89 3292
7350.70 3272
7351.51 3177
7352.31 3212
7353.12 3386
7353.93 3337
7354.74 3236
7355.55 3175
7356.36 3027
7357.17 3125
7357.98 3081
7358.79 3104
7359.60 3108
7360.41 3210
7361.22 3143
7362.03 3341
7362.84 3305
7363.65 3261
7364.46 3484
7365.27 3401
7366.08 3457
7366.89 3501
7367.70 3552
7368.51 3477
7369.32 3450
7370.13 3455
7370.94 3476
7371.75 3417
7372.56 3423
7373.37 3258
7374.18 3231
7374.99 3450
7375.80 3589
7376.61 3576
7377.42 3637
7378.23 3818
7379.04 4057
7379.85 4382
7380.66 4577
7381.48 4858
7382.29 5133
7383.10 5491
7383.91 5895
7384.72 5800
7385.53 5455
7386.34 5235
7387.15 4759
7387.96 4309
7388.77 3932
7389.59 3790
7390.40 3604
7391.21 3443
7392.02 3256
7392.83 3242
7393.64 3141
7394.45 3233
7395.27 3210
7396.08 3316
7396.89 3228
7397.70 3224
7398.51 3350
7399.32 3589
7400.14 3757
7400.95 4170
7401.76 4298
7402.57 4509
7403.38 4525
7404.20 4562
7405.01 4492
7405.82 4466
7406.63 4061
7407.44 3923
7408.26 3816
7409.07 3606
7409.88 3560
7410.69 3507
7411.51 3306
7412.32 3328
7413.13 3161
7413.94 2902
7414.76 2882
7415.57 2715
7416.38 2680
7417.19 2529
7418.01 2568
7418.82 2625
7419.63 2682
7420.45 2700
7421.26 2629
7422.07 2575
7422.88 2475
7423.70 2533
7424.51 2528
7425.32 2549
7426.14 2322
7426.95 2309
7427.76 2382
7428.58 2406
7429.39 2348
7430.20 2382
7431.02 2257
7431.83 2400
7432.64 2452
7433.46 2386
7434.27 2285
7435.09 2317
7435.90 2387
7436.71 2249
7437.53 2259
7438.34 2393
7439.16 2301
7439.97 2470
7440.78 2572
7441.60 2552
7442.41 2504
7443.23 2478
7444.04 2364
7444.85 2414
7445.67 2334
7446.48 2284
7447.30 2406
7448.11 2374
7448.93 2399
7449.74 2363
7450.56 2327
7451.37 2299
7452.18 2297
7453.00 2396
7453.81 2217
7454.63 2216
7455.44 2275
7456.26 2325
7457.07 2307
7457.89 2321
7458.70 2314
7459.52 2319
7460.33 2283
7461.15 2231
7461.96 2248
7462.78 2144
7463.59 2170
7464.41 2223
7465.23 2273
7466.04 2235
7466.86 2331
7467.67 2426
7468.49 2400
7469.30 2330
7470.12 2239
7470.93 2240
7471.75 2397
7472.57 2328
7473.38 2288
7474.20 2356
7475.01 2354
7475.83 2235
7476.65 2224
7477.46 2267
7478.28 2267
7479.09 2182
7479.91 2157
7480.73 2205
7481.54 2141
7482.36 2070
7483.18 2036
7483.99 2013
7484.81 1998
7485.62 2045
7486.44 1961
7487.26 1961
7488.07 1907
7488.89 2035
7489.71 2035
7490.52 1918
7491.34 1948
7492.16 1925
7492.98 1985
7493.79 1885
7494.61 1995
7495.43 1925
7496.24 1915
7497.06 1994
7497.88 2094
7498.70 2006
7499.51 1956
7500.33 1982
7501.15 1938
7501.96 1902
7502.78 1813
7503.60 1903
7504.42 1973
7505.23 1795
7506.05 1843
7506.87 1855
7507.69 1851
7508.51 1868
7509.32 1895
7510.14 1944
7510.96 1848
7511.78 1883
7512.59 1913
7513.41 1865
7514.23 1862
7515.05 2004
7515.87 1882
7516.69 1895
7517.50 1876
7518.32 1952
7519.14 1889
7519.96 1874
7520.78 1874
7521.60 1882
7522.41 1926
7523.23 1837
7524.05 1753
7524.87 1800
7525.69 1913
7526.51 1933
7527.33 1888
7528.14 1894
7528.96 1920
7529.78 1903
7530.60 1915
7531.42 1891
7532.24 1956
7533.06 2124
7533.88 1946
7534.70 1918
7535.52 1908
7536.34 1953
7537.16 1910
7537.97 1913
7538.79 2038
7539.61 1970
7540.43 2000
7541.25 1934
7542.07 1927
7542.89 1972
7543.71 1937
7544.53 2001
7545.35 2074
7546.17 2091
7546.99 2167
7547.81 2165
7548.63 2051
7549.45 2100
7550.27 2169
7551.09 2019
7551.91 2063
7552.73 1930
7553.55 2081
7554.37 2042
7555.19 1933
7556.01 2061
7556.83 2051
7557.65 2021
7558.47 2170
7559.29 2136
7560.11 2057
7560.93 2045
7561.76 2159
7562.58 2167
7563.40 2250
7564.22 2012
7565.04 2086
7565.86 2130
7566.68 2025
7567.50 2017
7568.32 1924
7569.14 2000
7569.96 2107
7570.79 2038
7571.61 2023
7572.43 2111
7573.25 2164
7574.07 2060
7574.89 1989
7575.71 2076
7576.54 2081
7577.36 2047
7578.18 2067
7579.00 2074
7579.82 2022
7580.64 2041
7581.46 2116
7582.29 2168
7583.11 2082
7583.93 2123
7584.75 2097
7585.57 2191
7586.40 2235
7587.22 2299
7588.04 2347
7588.86 2418
7589.68 2341
7590.51 2414
7591.33 2444
7592.15 2476
7592.97 2502
7593.80 2441
7594.62 2249
7595.44 2340
7596.26 2314
7597.09 2242
7597.91 2346
7598.73 2265
7599.55 2232
7600.38 2281
7601.20 2347
7602.02 2358
7602.85 2544
7603.67 2637
7604.49 2999
7605.31 3067
7606.14 3257
7606.96 3402
7607.78 3407
7608.61 3222
7609.43 3105
7610.25 3004
7611.08 2963
7611.90 2748
7612.72 2633
7613.55 2604
7614.37 2570
7615.19 2525
7616.02 2608
7616.84 2488
7617.67 2605
7618.49 2704
7619.31 2788
7620.14 2726
7620.96 2776
7621.78 2893
7622.61 2844
7623.43 2612
7624.26 2676
7625.08 2557
7625.91 2499
7626.73 2395
7627.55 2482
7628.38 2407
7629.20 2517
7630.03 2712
7630.85 2983
7631.68 3106
7632.50 3287
7633.32 3332
7634.15 3575
7634.97 3506
7635.80 3457
7636.62 3278
7637.45 3117
7638.27 2871
7639.10 2603
7639.92 2445
7640.75 2350
7641.57 2167
7642.40 2159
7643.22 2086
7644.05 2062
7644.87 2120
7645.70 2151
7646.52 2008
7647.35 2136
7648.17 2098
7649.00 2071
7649.82 2113
7650.65 2054
7651.48 2110
7652.30 2096
7653.13 2050
7653.95 1994
7654.78 1791
7655.60 1896
7656.43 1854
7657.26 1770
7658.08 1809
7658.91 1771
7659.73 1868
7660.56 1802
7661.39 1709
7662.21 1768
7663.04 1851
7663.86 1750
7664.69 1737
7665.52 1809
7666.34 1686
7667.17 1626
7668.00 1771
7668.82 1758
7669.65 1805
7670.48 1732
7671.30 1797
7672.13 1841
7672.96 1786
7673.78 1716
7674.61 1830
7675.44 1702
7676.26 1663
7677.09 1740
7677.92 1754
7678.74 1747
7679.57 1650
7680.40 1685
7681.22 1730
7682.05 1680
7682.88 1709
7683.71 1618
7684.53 1749
7685.36 1788
7686.19 1742
7687.02 1706
7687.84 1722
7688.67 1746
7689.50 1696
7690.33 1748
7691.15 1765
7691.98 1762
7692.81 1869
7693.64 1676
7694.47 1679
7695.29 1728
7696.12 1702
7696.95 1704
7697.78 1835
7698.61 1741
7699.43 1858
7700.26 1838
7701.09 1792
7701.92 1773
7702.75 1735
7703.57 1829
7704.40 1743
7705.23 1778
7706.06 1777
7706.89 1766
7707.72 1693
7708.55 1762
7709.37 1778
7710.20 1671
7711.03 1756
7711.86 1716
7712.69 1662
7713.52 1729
7714.35 1682
7715.18 1686
7716.01 1640
7716.83 1641
7717.66 1692
7718.49 1666
7719.32 1701
7720.15 1687
7720.98 1729
7721.81 1674
7722.64 1592
7723.47 1712
7724.30 1672
7725.13 1676
7725.96 1627
7726.79 1622
7727.62 1567
7728.45 1621
7729.28 1643
7730.11 1566
7730.94 1563
7731.77 1593
7732.60 1555
7733.42 1594
7734.25 1662
7735.09 1639
7735.92 1608
7736.75 1619
7737.58 1753
7738.41 1587
7739.24 1703
7740.07 1683
7740.90 1626
7741.73 1684
7742.56 1660
7743.39 1653
7744.22 1760
7745.05 1695
7745.88 1741
7746.71 1891
7747.54 1983
7748.37 2112
7749.20 2346
7750.03 2368
7750.86 2228
7751.70 2268
7752.53 2284
7753.36 2131
7754.19 2094
7755.02 1949
7755.85 1869
7756.68 1867
7757.51 1695
7758.34 1718
7759.18 1724
7760.01 1638
7760.84 1563
7761.67 1767
7762.50 1667
7763.33 1732
7764.16 1812
7765.00 1805
7765.83 1822
7766.66 1688
7767.49 1711
7768.32 1806
7769.16 1587
7769.99 1620
7770.82 1611
7771.65 1706
7772.48 1598
7773.32 1644
7774.15 1520
7774.98 1493
7775.81 1535
7776.64 1643
7777.48 1676
7778.31 1657
7779.14 1563
7779.97 1627
7780.81 1601
7781.64 1685
7782.47 1551
7783.30 1531
7784.14 1659
7784.97 1608
7785.80 1706
7786.64 1736
7787.47 1622
7788.30 1781
7789.13 1716
7789.97 1661
7790.80 1758
7791.63 1668
7792.47 1675
7793.30 1798
7794.13 1636
7794.97 1647
7795.80 1628
7796.63 1644
7797.47 1565
7798.30 1631
7799.13 1697
7799.97 1754
7800.80 1715
7801.63 1788
7802.47 1717
7803.30 1733
7804.13 1755
7804.97 1700
7805.80 1739
7806.64 1694
7807.47 1709
7808.30 1724
7809.14 1801
7809.97 1865
7810.81 1775
7811.64 1808
7812.47 1848
7813.31 1971
7814.14 1986
7814.98 1922
7815.81 2052
7816.65 2337
7817.48 2433
7818.32 2240
7819.15 2299
7819.98 2346
7820.82 2216
7821.65 2126
7822.49 2088
7823.32 2014
7824.16 1939
7824.99 1887
7825.83 1960
7826.66 1939
7827.50 1972
7828.33 2010
7829.17 2126
7830.00 2086
7830.84 1872
7831.67 1992
7832.51 1961
7833.34 1966
7834.18 2006
7835.02 2231
7835.85 2151
7836.69 2110
7837.52 2088
7838.36 2067
7839.19 2102
7840.03 2122
7840.86 2006
7841.70 1835
7842.54 1883
7843.37 1922
7844.21 1901
7845.04 1906
7845.88 1798
7846.72 1873
7847.55 1918
7848.39 1819
7849.22 1749
7850.06 1879
7850.90 1842
7851.73 1702
7852.57 1692
7853.41 1693
7854.24 1623
7855.08 1725
7855.92 1802
7856.75 1661
7857.59 1668
7858.43 1813
7859.26 1722
7860.10 1760
7860.94 1807
7861.77 1794
7862.61 1784
7863.45 1782
7864.28 1761
7865.12 1768
7865.96 1845
7866.79 1753
7867.63 1742
7868.47 1770
7869.31 1625
7870.14 1630
7870.98 1784
7871.82 1781
7872.66 1747
7873.49 1744
7874.33 1744
7875.17 1781
7876.01 1808
7876.84 1871
7877.68 1906
7878.52 1873
7879.36 1930
7880.19 1948
7881.03 1931
7881.87 1921
7882.71 1908
7883.55 1896
7884.38 1782
7885.22 1806
7886.06 1876
7886.90 1808
7887.74 1736
7888.57 1665
7889.41 1790
7890.25 1934
7891.09 1813
7891.93 1763
7892.77 1913
7893.61 2044
7894.44 1925
7895.28 1844
7896.12 1971
7896.96 1805
7897.80 1797
7898.64 1785
7899.48 1807
7900.32 1872
7901.15 1913
7901.99 1998
7902.83 1964
7903.67 2059
7904.51 2029
7905.35 1912
7906.19 1834
7907.03 1940
7907.87 1779
7908.71 1741
7909.55 1636
7910.39 1600
7911.22 1595
7912.06 1713
7912.90 1740
7913.74 1721
7914.58 1744
7915.42 1680
7916.26 1736
7917.10 1788
7917.94 1810
7918.78 1989
7919.62 1959
7920.46 1980
7921.30 2008
7922.14 1883
7922.98 1801
7923.82 1781
7924.66 1788
7925.50 1674
7926.34 1559
7927.18 1566
7928.02 1662
7928.86 1608
7929.70 1555
7930.55 1544
7931.39 1582
7932.23 1612
7933.07 1551
7933.91 1475
7934.75 1566
7935.59 1634
7936.43 1554
7937.27 1568
7938.11 1549
7938.95 1455
7939.79 1508
7940.63 1524
7941.48 1517
7942.32 1597
7943.16 1472
7944.00 1548
7944.84 1648
7945.68 1636
7946.52 1503
7947.36 1605
7948.21 1506
7949.05 1538
7949.89 1493
7950.73 1482
7951.57 1591
7952.41 1588
7953.26 1517
7954.10 1541
7954.94 1582
7955.78 1693
7956.62 1580
7957.47 1654
7958.31 1679
7959.15 1681
7959.99 1608
7960.83 1651
7961.68 1601
7962.52 1581
7963.36 1632
7964.20 1686
7965.04 1707
7965.89 1710
7966.73 1809
7967.57 1782
7968.41 1808
7969.26 1757
7970.10 1811
7970.94 1656
7971.78 1747
7972.63 1798
7973.47 1725
7974.31 1740
7975.16 1674
7976.00 1566
7976.84 1593
7977.68 1620
7978.53 1632
7979.37 1524
7980.21 1564
7981.06 1535
7981.90 1513
7982.74 1490
7983.59 1437
7984.43 1489
7985.27 1519
7986.12 1579
7986.96 1429
7987.80 1522
7988.65 1556
7989.49 1525
7990.34 1464
7991.18 1424
7992.02 1541
7992.87 1452
7993.71 1332
7994.55 1370
7995.40 1491
7996.24 1425
7997.09 1460
7997.93 1436
7998.77 1429
7999.62 1364
8000.46 1369
8001.31 1351
8002.15 1451
8003.00 1468
8003.84 1452
8004.68 1473
8005.53 1371
8006.37 1461
8007.22 1368
8008.06 1444
8008.91 1341
8009.75 1357
8010.60 1347
8011.44 1343
8012.29 1281
8013.13 1290
8013.98 1348
8014.82 1380
8015.67 1397
8016.51 1308
8017.36 1269
8018.20 1302
8019.05 1294
8019.89 1297
8020.74 1284
8021.58 1341
8022.43 1336
8023.27 1331
8024.12 1273
8024.96 1393
8025.81 1381
8026.66 1364
8027.50 1332
8028.35 1341
8029.19 1325
8030.04 1372
8030.88 1320
8031.73 1356
8032.58 1371
8033.42 1393
8034.27 1413
8035.11 1400
8035.96 1397
8036.81 1246
8037.65 1294
8038.50 1337
8039.35 1374
8040.19 1325
8041.04 1395
8041.88 1372
8042.73 1348
8043.58 1378
8044.42 1310
8045.27 1301
8046.12 1411
8046.96 1445
8047.81 1413
8048.66 1280
8049.50 1375
8050.35 1358
8051.20 1394
8052.04 1410
8052.89 1311
8053.74 1327
8054.59 1273
8055.43 1310
8056.28 1333
8057.13 1395
8057.97 1382
8058.82 1357
8059.67 1359
8060.52 1368
8061.36 1363
8062.21 1378
8063.06 1345
8063.91 1312
8064.75 1316
8065.60 1208
8066.45 1226
8067.30 1464
8068.15 1385
8068.99 1287
8069.84 1243
8070.69 1281
8071.54 1354
8072.38 1281
8073.23 1280
8074.08 1285
8074.93 1315
8075.78 1349
8076.63 1325
8077.47 1282
8078.32 1297
8079.17 1186
8080.02 1172
8080.87 1227
8081.72 1246
8082.56 1248
8083.41 1300
8084.26 1273
8085.11 1227
8085.96 1203
8086.81 1275
8087.66 1171
8088.51 1190
8089.35 1183
8090.20 1250
8091.05 1322
8091.90 1240
8092.75 1219
8093.60 1297
8094.45 1269
8095.30 1247
8096.15 1294
8097.00 1257
8097.85 1214
8098.70 1197
8099.55 1212
8100.39 1282
8101.24 1278
8102.09 1267
8102.94 1315
8103.79 1354
8104.64 1315
8105.49 1244
8106.34 1251
8107.19 1249
8108.04 1214
8108.89 1285
8109.74 1326
8110.59 1283
8111.44 1234
8112.29 1151
8113.14 1234
8113.99 1191
8114.84 1138
8115.69 1212
8116.54 1307
8117.39 1320
8118.24 1385
8119.09 1314
8119.95 1331
8120.80 1323
8121.65 1349
8122.50 1318
8123.35 1300
8124.20 1350
8125.05 1497
8125.90 1363
8126.75 1303
8127.60 1327
8128.45 1311
8129.30 1392
8130.15 1417
8131.01 1390
8131.86 1378
8132.71 1360
8133.56 1355
8134.41 1416
8135.26 1425
8136.11 1375
8136.96 1400
8137.82 1448
8138.67 1460
8139.52 1421
8140.37 1387
8141.22 1393
8142.07 1441
8142.93 1477
8143.78 1452
8144.63 1461
8145.48 1434
8146.33 1468
8147.19 1476
8148.04 1543
8148.89 1524
8149.74 1488
8150.59 1490
8151.45 1582
8152.30 1587
8153.15 1596
8154.00 1527
8154.85 1624
8155.71 1640
8156.56 1769
8157.41 1750
8158.26 1826
8159.12 1988
8159.97 1665
8160.82 1642
8161.68 1675
8162.53 1598
8163.38 1490
8164.23 1408
8165.09 1439
8165.94 1556
8166.79 1543
8167.65 1462
8168.50 1411
8169.35 1434
8170.20 1321
8171.06 1415
8171.91 1388
8172.76 1338
8173.62 1259
8174.47 1363
8175.32 1393
8176.18 1270
8177.03 1298
8177.89 1364
8178.74 1435
8179.59 1293
8180.45 1240
8181.30 1309
8182.15 1327
8183.01 1313
8183.86 1312
8184.72 1374
8185.57 1344
8186.42 1295
8187.28 1342
8188.13 1407
8188.99 1292
8189.84 1277
8190.69 1391
8191.55 1286
8192.40 1291
8193.26 1247
8194.11 1198
8194.97 1277
8195.82 1315
8196.68 1240
8197.53 1282
8198.38 1250
8199.24 1297
8200.09 1409
8200.95 1386
8201.80 1313
8202.66 1222
8203.51 1229
8204.37 1250
8205.22 1264
8206.08 1281
8206.93 1332
8207.79 1230
8208.64 1354
8209.50 1370
8210.35 1399
8211.21 1376
8212.06 1272
8212.92 1459
8213.78 1345
8214.63 1290
8215.49 1387
8216.34 1359
8217.20 1374
8218.05 1351
8218.91 1383
8219.76 1462
8220.62 1514
8221.48 1574
8222.33 1678
8223.19 1674
8224.04 1771
8224.90 1753
8225.76 1764
8226.61 1778
8227.47 1675
8228.32 1665
8229.18 1582
8230.04 1663
8230.89 1491
8231.75 1508
8232.61 1400
8233.46 1308
8234.32 1363
8235.18 1375
8236.03 1382
8236.89 1372
8237.75 1407
8238.60 1398
8239.46 1243
8240.32 1260
8241.17 1352
8242.03 1297
8242.89 1333
8243.74 1297
8244.60 1268
8245.46 1337
8246.31 1324
8247.17 1294
8248.03 1250
8248.89 1227
8249.74 1191
8250.60 1202
8251.46 1301
8252.32 1338
8253.17 1322
8254.03 1354
8254.89 1309
8255.75 1362
8256.60 1331
8257.46 1326
8258.32 1234
8259.18 1267
8260.04 1349
8260.89 1356
8261.75 1309
8262.61 1289
8263.47 1311
8264.33 1261
8265.18 1217
8266.04 1288
8266.90 1262
8267.76 1183
8268.62 1270
8269.47 1363
8270.33 1372
8271.19 1296
8272.05 1375
8272.91 1217
8273.77 1195
8274.63 1195
8275.48 1290
8276.34 1305
8277.20 1260
8278.06 1192
8278.92 1281
8279.78 1318
8280.64 1245
8281.50 1254
8282.36 1267
8283.21 1300
8284.07 1259
8284.93 1220
8285.79 1299
8286.65 1262
8287.51 1312
8288.37 1256
8289.23 1327
8290.09 1383
8290.95 1367
8291.81 1373
8292.67 1367
8293.53 1326
8294.39 1374
8295.25 1377
8296.11 1298
8296.97 1327
8297.82 1355
8298.68 1312
8299.54 1384
8300.40 1365
8301.26 1337
8302.12 1399
8302.98 1294
8303.84 1396
8304.71 1313
8305.57 1313
8306.43 1280
8307.29 1442
8308.15 1347
8309.01 1258
8309.87 1298
8310.73 1285
8311.59 1292
8312.45 1403
8313.31 1334
8314.17 1270
8315.03 1429
8315.89 1433
8316.75 1351
8317.61 1310
8318.47 1310
8319.33 1281
8320.20 1314
8321.06 1361
8321.92 1329
8322.78 1315
8323.64 1297
8324.50 1288
8325.36 1259
8326.22 1325
8327.09 1314
8327.95 1338
8328.81 1287
8329.67 1328
8330.53 1362
8331.39 1380
8332.25 1428
8333.12 1345
8333.98 1403
8334.84 1417
8335.70 1364
8336.56 1332
8337.42 1380
8338.29 1339
8339.15 1311
8340.01 1399
8340.87 1358
8341.73 1399
8342.60 1448
8343.46 1393
8344.32 1354
8345.18 1395
8346.05 1383
8346.91 1378
8347.77 1387
8348.63 1435
8349.50 1459
8350.36 1424
8351.22 1427
8352.08 1361
8352.95 1366
8353.81 1365
8354.67 1330
8355.53 1398
8356.40 1521
8357.26 1424
8358.12 1501
8358.99 1457
8359.85 1407
8360.71 1455
8361.58 1435
8362.44 1547
8363.30 1505
8364.17 1563
8365.03 1472
8365.89 1541
8366.76 1523
8367.62 1446
8368.48 1535
8369.35 1484
8370.21 1498
8371.07 1456
8371.94 1503
8372.80 1556
8373.66 1557
8374.53 1595
8375.39 1563
8376.26 1588
8377.12 1582
8377.98 1494
8378.85 1487
8379.71 1578
8380.58 1630
8381.44 1579
8382.30 1641
8383.17 1662
8384.03 1718
8384.90 1668
8385.76 1657
8386.63 1717
8387.49 1726
8388.35 1840
8389.22 1867
8390.08 1789
8390.95 1725
8391.81 1781
8392.68 1781
8393.54 1749
8394.41 1822
8395.27 1727
8396.14 1777
8397.00 1761
8397.87 1727
8398.73 1763
8399.60 1802
8400.46 1853
8401.33 1863
8402.19 1912
8403.06 1945
8403.92 1857
8404.79 1958
8405.65 1925
8406.52 1932
8407.39 1900
8408.25 1945
8409.12 1974
8409.98 2020
8410.85 2036
8411.71 2049
8412.58 2096
8413.44 2131
8414.31 2057
8415.18 2116
8416.04 2170
8416.91 2213
8417.77 2197
8418.64 2145
8419.51 2172
8420.37 2161
8421.24 2172
8422.11 2195
8422.97 2293
8423.84 2346
8424.70 2484
8425.57 2541
8426.44 2616
8427.30 2704
8428.17 2686
8429.04 2757
8429.90 2673
8430.77 2630
8431.64 2524
8432.50 2663
8433.37 2649
8434.24 2737
8435.10 2826
8435.97 2804
8436.84 2879
8437.71 2945
8438.57 3003
8439.44 3109
8440.31 3218
8441.17 3228
8442.04 3375
8442.91 3496
8443.78 3513
8444.64 3742
8445.51 3573
8446.38 3715
8447.25 3764
8448.11 3844
8448.98 3764
8449.85 3663
8450.72 3767
8451.58 3738
8452.45 3939
8453.32 4025
8454.19 4333
8455.06 4619
8455.92 5202
8456.79 5972
8457.66 6644
8458.53 7120
8459.40 7663
8460.27 7482
8461.13 7264
8462.00 6830
8462.87 6477
8463.74 5911
8464.61 5377
8465.48 5132
8466.34 4903
8467.21 4810
8468.08 5118
8468.95 5668
8469.82 6747
8470.69 8172
8471.56 9559
8472.42 10946
8473.29 11331
8474.16 11346
8475.03 10674
8475.90 9599
8476.77 8322
8477.64 7164
8478.51 6032
8479.38 5089
8480.25 4470
8481.12 3964
8481.99 3414
8482.85 3170
8483.72 2984
8484.59 2980
8485.46 2906
8486.33 2830
8487.20 2802
8488.07 2773
8488.94 2687
8489.81 2683
8490.68 2656
8491.55 2694
8492.42 2499
8493.29 2419
8494.16 2397
8495.03 2435
8495.90 2434
8496.77 2489
8497.64 2458
8498.51 2476
8499.38 2550
8500.25 2652
8501.12 2631
8501.99 2493
8502.86 2472
8503.73 2465
8504.60 2496
8505.47 2432
8506.34 2339
8507.22 2297
8508.09 2310
8508.96 2455
8509.83 2546
8510.70 2716
8511.57 2698
8512.44 2645
8513.31 2595
8514.18 2586
8515.05 2539
8515.92 2554
8516.80 2465
8517.67 2504
8518.54 2484
8519.41 2444
8520.28 2493
8521.15 2402
8522.02 2467
8522.89 2399
8523.77 2517
8524.64 2558
8525.51 2641
8526.38 2653
8527.25 2623
8528.12 2802
8529.00 2801
8529.87 2702
8530.74 2759
8531.61 2884
8532.48 2870
8533.36 2854
8534.23 2949
8535.10 2785
8535.97 2790
8536.84 2891
8537.72 2896
8538.59 2935
8539.46 2829
8540.33 2889
8541.21 2884
8542.08 2880
8542.95 2864
8543.82 2828
8544.70 2713
8545.57 2603
8546.44 2771
8547.31 2751
8548.19 2786
8549.06 2711
8549.93 2643
8550.80 2701
8551.68 2581
8552.55 2607
8553.42 2780
8554.30 2924
8555.17 2948
8556.04 2997
8556.92 3039
8557.79 3149
8558.66 3071
8559.54 2896
8560.41 2837
8561.28 2713
8562.16 2594
8563.03 2423
8563.90 2367
8564.78 2328
8565.65 2366
8566.52 2253
8567.40 2225
8568.27 2254
8569.15 2241
8570.02 2162
8570.89 2111
8571.77 2105
8572.64 2140
8573.51 2201
8574.39 2207
8575.26 2203
8576.14 2131
8577.01 2250
8577.89 2145
8578.76 2136
8579.63 2110
8580.51 2030
8581.38 1951
8582.26 2003
8583.13 2084
8584.01 2185
8584.88 2093
8585.76 2082
8586.63 2072
8587.51 2053
8588.38 2089
8589.26 2032
8590.13 2102
8591.00 2039
8591.88 2101
8592.75 2134
8593.63 2111
8594.51 2182
8595.38 2194
8596.26 2160
8597.13 2188
8598.01 2165
8598.88 2152
8599.76 2210
8600.63 2211
8601.51 2199
8602.38 2197
8603.26 2323
8604.13 2384
8605.01 2269
8605.89 2232
8606.76 2261
8607.64 2220
8608.51 2199
8609.39 2260
8610.26 2363
8611.14 2441
8612.02 2443
8612.89 2520
8613.77 2592
8614.65 2593
8615.52 2555
8616.40 2629
8617.27 2524
8618.15 2454
8619.03 2394
8619.90 2330
8620.78 2392
8621.66 2430
8622.53 2493
8623.41 2689
8624.29 2876
8625.16 3039
8626.04 3155
8626.92 3306
8627.79 3200
8628.67 3263
8629.55 3226
8630.42 3108
8631.30 2967
8632.18 2899
8633.05 2614
8633.93 2552
8634.81 2490
8635.69 2417
8636.56 2434
8637.44 2417
8638.32 2338
8639.20 2326
8640.07 2198
8640.95 2256
8641.83 2287
8642.71 2443
8643.58 2554
8644.46 2491
8645.34 2513
8646.22 2437
8647.09 2429
8647.97 2383
8648.85 2431
8649.73 2566
8650.61 2510
8651.48 2518
8652.36 2509
8653.24 2519
8654.12 2549
8655.00 2474
8655.87 2480
8656.75 2427
8657.63 2401
8658.51 2412
8659.39 2457
8660.27 2531
8661.14 2543
8662.02 2526
8662.90 2522
8663.78 2488
8664.66 2496
8665.54 2580
8666.42 2499
8667.30 2527
8668.17 2533
8669.05 2601
8669.93 2592
8670.81 2483
8671.69 2664
8672.57 2738
8673.45 2901
8674.33 2988
8675.21 3080
8676.09 3203
8676.97 3293
8677.84 3485
8678.72 3404
8679.60 3419
8680.48 3282
8681.36 3147
8682.24 3076
8683.12 3057
8684.00 2991
8684.88 2875
8685.76 2798
8686.64 2890
8687.52 2984
8688.40 3028
8689.28 3073
8690.16 3374
8691.04 3862
8691.92 4334
8692.80 5113
8693.68 5733
8694.56 6444
8695.44 6633
8696.32 6747
8697.20 6582
8698.08 5893
8698.96 5244
8699.84 4795
8700.72 4228
8701.60 3737
8702.48 3198
8703.37 2908
8704.25 2769
8705.13 2630
8706.01 2559
8706.89 2470
8707.77 2408
8708.65 2244
8709.53 2180
8710.41 2128
8711.29 2134
8712.17 2109
8713.06 2129
8713.94 1951
8714.82 2013
8715.70 2034
8716.58 1971
8717.46 1873
8718.34 1969
8719.22 1935
8720.11 1875
8720.99 1993
8721.87 1923
8722.75 1989
8723.63 1880
8724.51 2007
8725.40 1869
8726.28 1823
8727.16 1828
8728.04 1863
8728.92 1969
8729.81 1968
8730.69 1991
8731.57 1988
8732.45 2082
8733.33 2002
8734.22 2001
8735.10 2033
8735.98 1954
8736.86 1829
8737.75 1834
8738.63 1880
8739.51 1749
8740.39 1806
8741.28 1789
8742.16 1815
8743.04 1851
8743.92 1871
8744.81 1871
8745.69 1821
8746.57 1768
8747.46 1734
8748.34 1753
8749.22 1783
8750.10 1833
8750.99 1884
8751.87 1862
8752.75 1957
8753.64 1974
8754.52 1798
8755.40 1912
8756.29 1986
8757.17 2021
8758.05 2002
8758.94 2021
8759.82 2210
8760.70 2155
8761.59 2084
8762.47 2141
8763.35 2140
8764.24 2179
8765.12 2108
8766.01 2071
8766.89 2076
8767.77 2019
8768.66 2005
8769.54 1998
8770.43 2042
8771.31 1946
8772.19 1934
8773.08 1967
8773.96 1999
8774.85 2057
8775.73 2036
8776.62 2032
8777.50 1984
8778.38 1985
8779.27 1883
8780.15 1871
8781.04 1894
8781.92 1857
8782.81 1826
8783.69 1879
8784.58 1765
8785.46 1786
8786.35 1787
8787.23 1758
8788.12 1737
8789.00 1739
8789.89 1759
8790.77 1810
8791.66 1925
8792.54 1887
8793.43 1858
8794.31 1847
8795.20 2009
8796.08 1870
8796.97 1856
8797.85 1845
8798.74 1731
8799.62 1723
8800.51 1777
8801.40 1666
8802.28 1659
8803.17 1662
8804.05 1564
8804.94 1613
8805.82 1678
8806.71 1622
8807.60 1715
8808.48 1707
8809.37 1756
8810.25 1689
8811.14 1658
8812.03 1648
8812.91 1614
8813.80 1673
8814.69 1634
8815.57 1621
8816.46 1592
8817.34 1555
8818.23 1588
8819.12 1607
8820.00 1575
8820.89 1546
8821.78 1562
8822.66 1524
8823.55 1533
8824.44 1555
8825.32 1605
8826.21 1585
8827.10 1543
8827.99 1553
8828.87 1625
8829.76 1593
8830.65 1675
8831.53 1694
8832.42 1592
8833.31 1553
8834.20 1563
8835.08 1532
8835.97 1592
8836.86 1575
8837.74 1488
8838.63 1494
8839.52 1503
8840.41 1516
8841.30 1491
8842.18 1386
8843.07 1487
8843.96 1505
8844.85 1593
8845.73 1615
8846.62 1620
8847.51 1595
8848.40 1674
8849.29 1616
8850.17 1611
8851.06 1608
8851.95 1630
8852.84 1544
8853.73 1588
8854.61 1540
8855.50 1532
8856.39 1473
8857.28 1351
8858.17 1475
8859.06 1426
8859.95 1403
8860.83 1383
8861.72 1406
8862.61 1335
8863.50 1333
8864.39 1319
8865.28 1320
8866.17 1361
8867.06 1388
8867.94 1327
8868.83 1360
8869.72 1271
8870.61 1295
8871.50 1371
8872.39 1287
8873.28 1281
8874.17 1241
8875.06 1270
8875.95 1310
8876.84 1275
8877.73 1299
8878.62 1270
8879.51 1185
8880.40 1249
8881.28 1249
8882.17 1238
8883.06 1273
8883.95 1261
8884.84 1249
8885.73 1214
8886.62 1261
8887.51 1328
8888.40 1228
8889.29 1209
8890.18 1208
8891.07 1147
8891.96 1176
8892.85 1120
8893.74 1075
8894.63 1125
8895.53 1197
8896.42 1186
8897.31 1207
8898.20 1139
8899.09 1185
8899.98 1180
8900.87 1256
8901.76 1226
8902.65 1140
8903.54 1223
8904.43 1192
8905.32 1130
8906.21 1148
8907.10 1024
8907.99 1076
8908.89 1140
8909.78 1135
8910.67 1128
8911.56 1152
8912.45 1141
8913.34 1184
8914.23 1148
8915.12 1098
8916.02 1148
8916.91 1225
8917.80 1281
8918.69 1184
8919.58 1138
8920.47 1107
8921.36 1091
8922.26 1102
8923.15 1104
8924.04 1122
8924.93 1149
8925.82 1213
8926.72 1158
8927.61 1043
8928.50 1102
8929.39 1096
8930.28 1172
8931.18 1138
8932.07 1130
8932.96 1136
8933.85 1157
8934.75 1169
8935.64 1071
8936.53 1073
8937.42 1100
8938.31 1104
8939.21 1172
8940.10 1120
8940.99 1121
8941.89 1169
8942.78 1070
8943.67 1069
8944.56 1087
8945.46 1171
8946.35 1047
8947.24 1093
8948.14 1116
8949.03 1108
8949.92 1095
8950.81 1044
8951.71 1050
8952.60 1114
8953.49 1067
8954.39 1101
8955.28 1019
8956.17 1015
8957.07 1016
8957.96 1014
8958.85 1022
8959.75 1091
8960.64 1059
8961.54 1103
8962.43 1122
8963.32 1166
8964.22 1100
8965.11 1067
8966.00 1157
8966.90 1110
8967.79 1017
8968.69 1107
8969.58 1096
8970.47 1087
8971.37 1084
8972.26 1072
8973.16 1106
8974.05 1144
8974.95 1140
8975.84 1098
8976.73 1042
8977.63 1078
8978.52 1103
8979.42 1081
8980.31 1091
8981.21 1064
8982.10 1129
8983.00 1026
8983.89 1070
8984.79 1059
8985.68 1073
8986.58 1107
8987.47 1028
8988.37 1069
8989.26 1000
8990.16 1041
8991.05 1008
8991.95 1026
8992.84 1019
8993.74 963
8994.63 1023
8995.53 1011
8996.42 1043
8997.32 1019
8998.21 976
8999.11 1005
9000.01 1015
9000.90 969
9001.80 998
9002.69 1028
9003.59 1014
9004.48 1041
9005.38 1051
9006.28 971
9007.17 936
9008.07 1036
9008.96 909
9009.86 896
9010.76 965
9011.65 925
9012.55 914
9013.45 913
9014.34 912
9015.24 923
9016.13 937
9017.03 981
9017.93 992
9018.82 947
9019.72 937
9020.62 950
9021.51 918
9022.41 943
9023.31 967
9024.20 950
9025.10 993
9026.00 985
9026.89 915
9027.79 917
9028.69 923
9029.59 957
9030.48 911
9031.38 989
9032.28 960
9033.17 969
9034.07 939
9034.97 949
9035.87 968
9036.76 999
9037.66 1029
9038.56 1047
9039.46 1042
9040.35 944
9041.25 933
9042.15 976
9043.05 937
9043.94 985
9044.84 977
9045.74 1003
9046.64 958
9047.54 920
9048.43 981
9049.33 1015
9050.23 1016
9051.13 940
9052.03 918
9052.92 973
9053.82 921
9054.72 915
9055.62 911
9056.52 1040
9057.42 960
9058.32 1012
9059.21 931
9060.11 979
9061.01 1047
9061.91 996
9062.81 955
9063.71 944
9064.61 955
9065.50 896
9066.40 964
9067.30 934
9068.20 976
9069.10 940
9070.00 947
9070.90 939
9071.80 888
9072.70 878
9073.60 892
9074.50 986
9075.40 984
9076.29 976
9077.19 911
9078.09 870
9078.99 938
9079.89 962
9080.79 971
9081.69 937
9082.59 902
9083.49 947
9084.39 961
9085.29 953
9086.19 954
9087.09 938
9087.99 926
9088.89 927
9089.79 909
9090.69 948
9091.59 944
9092.49 924
9093.39 1002
9094.29 989
9095.19 966
9096.09 992
9096.99 967
9097.89 952
9098.79 939
9099.69 957
9100.60 920
9101.50 906
9102.40 884
9103.30 925
9104.20 955
9105.10 954
9106.00 905
9106.90 852
9107.80 927
9108.70 908
9109.60 929
9110.50 964
9111.41 943
9112.31 955
9113.21 969
9114.11 944
9115.01 887
9115.91 824
9116.81 834
9117.72 894
9118.62 874
9119.52 891
9120.42 867
9121.32 859
9122.22 887
9123.12 902
9124.03 898
9124.93 876
9125.83 880
9126.73 891
9127.63 945
9128.54 905
9129.44 896
9130.34 887
9131.24 949
9132.14 880
9133.05 902
9133.95 936
9134.85 974
9135.75 969
9136.66 874
9137.56 894
9138.46 865
9139.36 853
9140.27 840
9141.17 909
9142.07 896
9142.97 915
9143.88 970
9144.78 930
9145.68 915
9146.59 886
9147.49 919
9148.39 924
9149.29 923
9150.20 942
9151.10 923
9152.00 948
9152.91 897
9153.81 914
9154.71 871
9155.62 892
9156.52 854
9157.42 838
9158.33 866
9159.23 856
9160.13 917
9161.04 858
9161.94 849
9162.84 882
9163.75 852
9164.65 863
9165.56 924
9166.46 961
9167.36 886
9168.27 890
9169.17 886
9170.08 917
9170.98 907
9171.88 815
9172.79 876
9173.69 825
9174.60 885
9175.50 890
9176.41 938
9177.31 828
9178.21 848
9179.12 858
9180.02 956
9180.93 941
9181.83 868
9182.74 842
9183.64 901
9184.55 860
9185.45 862
9186.36 939
9187.26 860
9188.17 843
9189.07 954
9189.98 954
9190.88 894
9191.79 898
9192.69 930
9193.60 971
9194.50 916
9195.41 897
9196.31 894
9197.22 947
9198.12 933
9199.03 948
9199.93 1007
9200.84 1025
9201.75 1017
9202.65 973
9203.56 1092
9204.46 1043
9205.37 1008
9206.27 969
9207.18 1010
9208.09 1066
9208.99 906
9209.90 911
9210.80 1030
9211.71 1016
9212.62 946
9213.52 961
9214.43 953
9215.34 896
9216.24 959
9217.15 1003
9218.05 1023
9218.96 1099
9219.87 1142
9220.77 1017
9221.68 1016
9222.59 1031
9223.49 1057
9224.40 977
9225.31 964
9226.21 947
9227.12 989
9228.03 954
9228.93 908
9229.84 906
9230.75 923
9231.66 889
9232.56 840
9233.47 885
9234.38 902
9235.28 872
9236.19 852
9237.10 873
9238.01 851
9238.91 877
9239.82 895
9240.73 859
9241.64 870
9242.54 783
9243.45 874
9244.36 855
9245.27 824
9246.18 818
9247.08 818
9247.99 868
9248.90 923
9249.81 913
9250.71 852
9251.62 840
9252.53 867
9253.44 883
9254.35 846
9255.26 875
9256.16 870
9257.07 810
9257.98 815
9258.89 841
9259.80 808
9260.71 813
9261.61 873
9262.52 833
9263.43 877
9264.34 829
9265.25 794
9266.16 866
9267.07 820
9267.98 791
9268.88 869
9269.79 877
9270.70 879
9271.61 818
9272.52 929
9273.43 925
9274.34 831
9275.25 896
9276.16 846
9277.07 861
9277.98 882
9278.89 790
9279.80 840
9280.70 855
9281.61 914
9282.52 901
9283.43 986
9284.34 939
9285.25 894
9286.16 854
9287.07 885
9287.98 887
9288.89 859
9289.80 844
9290.71 924
9291.62 895
9292.53 894
9293.44 901
9294.35 919
9295.26 946
9296.17 935
9297.08 937
9297.99 875
9298.90 937
9299.81 989
9300.73 927
9301.64 966
9302.55 916
9303.46 884
9304.37 921
9305.28 998
9306.19 934
9307.10 956
9308.01 919
9308.92 970
9309.83 994
9310.74 1053
9311.65 1050
9312.57 1048
9313.48 1078
9314.39 1042
9315.30 1042
9316.21 1022
9317.12 977
9318.03 947
9318.94 934
9319.86 928
9320.77 964
9321.68 978
9322.59 941
9323.50 855
9324.41 905
9325.33 907
9326.24 937
9327.15 880
9328.06 903
9328.97 860
9329.88 862
9330.80 963
9331.71 931
9332.62 928
9333.53 909
9334.44 921
9335.36 881
9336.27 974
9337.18 950
9338.09 953
9339.01 920
9339.92 893
9340.83 916
9341.74 914
9342.66 922
9343.57 904
9344.48 938
9345.39 903
9346.31 977
9347.22 961
9348.13 911
9349.05 871
9349.96 937
9350.87 942
9351.78 939
9352.70 919
9353.61 927
9354.52 963
9355.44 890
9356.35 878
9357.26 894
9358.18 941
9359.09 924
9360.00 992
9360.92 963
9361.83 977
9362.74 929
9363.66 990
9364.57 898
9365.48 905
9366.40 878
9367.31 882
9368.23 934
9369.14 965
9370.05 1010
9370.97 969
9371.88 939
9372.80 888
9373.71 944
9374.62 958
9375.54 920
9376.45 927
9377.37 910
9378.28 938
9379.19 998
9380.11 1062
9381.02 1038
9381.94 1027
9382.85 1038
9383.77 1008
9384.68 989
9385.60 1023
9386.51 1044
9387.43 1111
9388.34 1051
9389.26 1067
9390.17 1084
9391.09 1085
9392.00 1147
9392.91 1151
9393.83 1163
9394.75 1150
9395.66 1166
9396.58 1152
9397.49 1159
9398.41 1122
9399.32 1209
9400.24 1170
9401.15 1170
9402.07 1116
9402.98 1084
9403.90 1130
9404.81 1115
9405.73 1014
9406.65 1007
9407.56 988
9408.48 975
9409.39 978
9410.31 1041
9411.22 1020
9412.14 1074
9413.06 1059
9413.97 1033
9414.89 1008
9415.80 1020
9416.72 978
9417.64 994
9418.55 977
9419.47 1032
9420.39 1074
9421.30 1050
9422.22 1054
9423.14 1110
9424.05 1007
9424.97 983
9425.88 1045
9426.80 1010
9427.72 991
9428.64 993
9429.55 980
9430.47 985
9431.39 992
9432.30 1080
9433.22 1049
9434.14 1102
9435.05 1087
9435.97 1024
9436.89 1118
9437.81 1229
9438.72 1128
9439.64 1200
9440.56 1206
9441.47 1191
9442.39 1149
9443.31 1096
9444.23 1119
9445.14 1065
9446.06 1161
9446.98 1118
9447.90 1154
9448.81 1134
9449.73 1110
9450.65 1135
9451.57 1203
9452.49 1286
9453.40 1352
9454.32 1443
9455.24 1507
9456.16 1558
9457.08 1584
9457.99 1659
9458.91 1506
9459.83 1481
9460.75 1386
9461.67 1280
9462.59 1242
9463.50 1247
9464.42 1147
9465.34 1057
9466.26 1072
9467.18 1115
9468.10 1116
9469.02 1177
9469.94 1138
9470.85 1108
9471.77 1101
9472.69 1138
9473.61 1142
9474.53 1141
9475.45 1203
9476.37 1098
9477.29 1126
9478.21 1127
9479.13 1095
9480.04 1117
9480.96 1127
9481.88 1152
9482.80 1201
9483.72 1183
9484.64 1195
9485.56 1268
9486.48 1165
9487.40 1172
9488.32 1166
9489.24 1168
9490.16 1145
9491.08 1103
9492.00 1172
9492.92 1198
9493.84 1188
9494.76 1132
9495.68 1152
9496.60 1159
9497.52 1145
9498.44 1130
9499.36 1078
9500.28 1082
9501.20 1117
9502.12 1104
9503.04 1101
9503.96 1133
9504.88 1147
9505.80 1146
9506.72 1110
9507.64 1092
9508.56 1079
9509.48 1104
9510.41 1167
9511.33 1210
9512.25 1169
9513.17 1272
9514.09 1257
9515.01 1207
9515.93 1270
9516.85 1351
9517.77 1304
9518.69 1290
9519.61 1269
9520.54 1314
9521.46 1394
9522.38 1393
9523.30 1300
9524.22 1329
9525.14 1346
9526.06 1333
9526.99 1246
9527.91 1322
9528.83 1423
9529.75 1330
9530.67 1393
9531.59 1570
9532.52 1629
9533.44 1681
9534.36 1799
9535.28 1919
9536.20 2035
9537.13 1907
9538.05 1910
9538.97 1858
9539.89 1799
9540.81 1696
9541.74 1628
9542.66 1486
9543.58 1458
9544.50 1368
9545.43 1330
9546.35 1391
9547.27 1337
9548.19 1366
9549.12 1347
9550.04 1310
9550.96 1329
9551.88 1282
9552.81 1272
9553.73 1306
9554.65 1257
9555.58 1325
9556.50 1241
9557.42 1273
9558.34 1371
9559.27 1309
9560.19 1339
9561.11 1372
9562.04 1369
9562.96 1376
9563.88 1459
9564.81 1467
9565.73 1386
9566.65 1382
9567.58 1360
9568.50 1343
9569.43 1273
9570.35 1257
9571.27 1290
9572.20 1293
9573.12 1208
9574.04 1228
9574.97 1280
9575.89 1267
9576.82 1306
9577.74 1240
9578.66 1213
9579.59 1215
9580.51 1246
9581.44 1258
9582.36 1300
9583.28 1364
9584.21 1282
9585.13 1250
9586.06 1346
9586.98 1316
9587.91 1296
9588.83 1289
9589.76 1316
9590.68 1307
9591.60 1273
9592.53 1275
9593.45 1389
9594.38 1391
9595.30 1356
9596.23 1361
9597.15 1383
9598.08 1441
9599.00 1396
9599.93 1346
9600.85 1336
9601.78 1372
9602.70 1446
9603.63 1391
9604.55 1396
9605.48 1418
9606.41 1426
9607.33 1498
9608.26 1526
9609.18 1566
9610.11 1619
9611.03 1623
9611.96 1653
9612.88 1538
9613.81 1578
9614.74 1555
9615.66 1608
9616.59 1596
9617.51 1620
9618.44 1601
9619.37 1593
9620.29 1575
9621.22 1630
9622.14 1608
9623.07 1652
9624.00 1722
9624.92 1653
9625.85 1589
9626.78 1582
9627.70 1525
9628.63 1676
9629.55 1742
9630.48 1734
9631.41 1816
9632.33 1753
9633.26 1821
9634.19 1836
9635.11 1803
9636.04 1911
9636.97 1974
9637.90 1954
9638.82 1918
9639.75 1961
9640.68 2213
9641.60 2055
9642.53 2050
9643.46 2138
9644.38 2101
9645.31 2107
9646.24 2114
9647.17 2212
9648.09 2279
9649.02 2314
9649.95 2470
9650.88 2595
9651.80 2666
9652.73 2667
9653.66 2744
9654.59 2677
9655.51 2503
9656.44 2519
9657.37 2427
9658.30 2301
9659.23 2400
9660.15 2313
9661.08 2292
9662.01 2217
9662.94 2156
9663.87 2126
9664.80 2143
9665.72 2163
9666.65 2182
9667.58 2335
9668.51 2281
9669.44 2184
9670.37 2201
9671.29 2200
9672.22 2270
9673.15 2301
9674.08 2280
9675.01 2286
9675.94 2232
9676.87 2288
9677.79 2369
9678.72 2336
9679.65 2304
9680.58 2441
9681.51 2422
9682.44 2439
9683.37 2463
9684.30 2530
9685.23 2596
9686.16 2613
9687.09 2713
9688.01 2584
9688.94 2679
9689.87 2700
9690.80 2654
9691.73 2621
9692.66 2648
9693.59 2709
9694.52 2777
9695.45 2754
9696.38 2790
9697.31 2939
9698.24 3242
9699.17 3248
9700.10 3476
9701.03 3734
9701.96 3926
9702.89 3975
9703.82 3743
9704.75 3635
9705.68 3388
9706.61 3206
9707.54 3084
9708.47 2866
9709.40 2670
9710.33 2553
9711.26 2567
9712.19 2389
9713.12 2383
9714.05 2471
9714.98 2373
9715.92 2369
9716.85 2282
9717.78 2440
9718.71 2419
9719.64 2438
9720.57 2443
9721.50 2303
9722.43 2271
9723.36 2222
9724.29 2267
9725.22 2141
9726.16 2027
9727.09 2102
9728.02 2046
9728.95 1994
9729.88 2097
9730.81 2078
9731.74 2137
9732.67 2149
9733.61 2152
9734.54 2142
9735.47 2220
9736.40 2131
9737.33 1999
9738.26 2079
9739.20 2112
9740.13 1986
9741.06 2141
9741.99 2104
9742.92 1913
9743.86 1930
9744.79 1958
9745.72 1906
9746.65 1899
9747.58 1888
9748.52 1893
9749.45 1930
9750.38 1996
9751.31 2002
9752.25 1964
9753.18 1893
9754.11 1913
9755.04 1909
9755.98 1919
9756.91 1918
9757.84 2022
9758.77 1926
9759.71 1913
9760.64 1989
9761.57 1964
9762.51 1922
9763.44 2073
9764.37 1981
9765.30 1950
9766.24 1903
9767.17 1924
9768.10 1948
9769.04 2063
9769.97 2047
9770.90 1966
9771.84 1939
9772.77 1953
9773.70 2003
9774.64 2014
9775.57 2032
9776.50 2038
9777.44 2090
9778.37 2112
9779.31 2219
9780.24 2295
9781.17 2260
9782.11 2297
9783.04 2402
9783.97 2332
9784.91 2331
9785.84 2386
9786.78 2373
9787.71 2288
9788.64 2110
9789.58 2191
9790.51 2096
9791.45 1988
9792.38 2066
9793.32 1970
9794.25 2009
9795.19 1954
9796.12 1899
9797.05 1949
9797.99 1965
9798.92 1981
9799.86 2002
9800.79 2093
9801.73 2093
9802.66 2093
9803.60 2113
9804.53 1987
9805.47 1948
9806.40 1950
9807.34 1846
9808.27 1818
9809.21 1756
9810.14 1750
9811.08 1669
9812.01 1679
9812.95 1697
9813.88 1740
9814.82 1670
9815.75 1678
9816.69 1763
9817.63 1608
9818.56 1618
9819.50 1625
9820.43 1659
9821.37 1639
9822.30 1609
9823.24 1695
9824.18 1641
9825.11 1620
9826.05 1553
9826.98 1626
9827.92 1641
9828.86 1574
9829.79 1564
9830.73 1538
9831.66 1612
9832.60 1587
9833.54 1521
9834.47 1555
9835.41 1547
9836.35 1563
9837.28 1594
9838.22 1498
9839.16 1548
9840.09 1553
9841.03 1607
9841.97 1600
9842.90 1564
9843.84 1624
9844.78 1594
9845.71 1712
9846.65 1658
9847.59 1691
9848.52 1732
9849.46 1708
9850.40 1674
9851.34 1619
9852.27 1609
9853.21 1661
9854.15 1668
9855.08 1772
9856.02 1824
9856.96 1818
9857.90 1727
9858.83 1784
9859.77 1808
9860.71 1741
9861.65 1722
9862.58 1740
9863.52 1597
9864.46 1575
9865.40 1560
9866.34 1562
9867.27 1518
9868.21 1513
9869.15 1575
9870.09 1511
9871.03 1555
9871.96 1564
9872.90 1512
9873.84 1457
9874.78 1491
9875.72 1455
9876.66 1475
9877.59 1473
9878.53 1453
9879.47 1390
9880.41 1471
9881.35 1428
9882.29 1444
9883.23 1451
9884.16 1468
9885.10 1465
9886.04 1408
9886.98 1408
9887.92 1450
9888.86 1458
9889.80 1469
9890.74 1409
9891.68 1371
9892.61 1392
9893.55 1422
9894.49 1410
9895.43 1430
9896.37 1360
9897.31 1324
9898.25 1336
9899.19 1431
9900.13 1370
9901.07 1304
9902.01 1304
9902.95 1261
9903.89 1353
9904.83 1330
9905.77 1305
9906.71 1397
9907.65 1356
9908.59 1387
9909.53 1350
9910.47 1339
9911.41 1409
9912.35 1468
9913.29 1430
9914.23 1484
9915.17 1441
9916.11 1476
9917.05 1461
9917.99 1443
9918.93 1476
9919.87 1408
9920.81 1410
9921.75 1374
9922.69 1398
9923.63 1488
9924.57 1507
9925.51 1523
9926.45 1674
9927.39 1824
9928.33 1829
9929.28 2062
9930.22 2150
9931.16 2185
9932.10 2195
9933.04 2067
9933.98 2078
9934.92 2087
9935.86 1862
9936.80 1769
9937.74 1688
9938.69 1554
9939.63 1520
9940.57 1478
9941.51 1429
9942.45 1436
9943.39 1434
9944.34 1354
9945.28 1389
9946.22 1291
9947.16 1304
9948.10 1314
9949.04 1396
9949.99 1366
9950.93 1325
9951.87 1265
9952.81 1327
9953.75 1290
9954.70 1313
9955.64 1319
9956.58 1308
9957.52 1220
9958.46 1190
9959.41 1252
9960.35 1147
9961.29 1088
9962.23 1144
9963.18 1120
9964.12 1153
9965.06 1250
9966.00 1213
9966.95 1123
9967.89 1160
9968.83 1203
9969.77 1151
9970.72 1179
9971.66 1133
9972.60 1156
9973.55 1127
9974.49 1199
9975.43 1106
9976.38 1172
9977.32 1102
9978.26 1056
9979.21 1118
9980.15 1085
9981.09 1126
9982.04 1100
9982.98 1113
9983.92 1136
9984.87 1125
9985.81 1127
9986.75 1093
9987.70 1034
9988.64 1032
9989.58 1170
9990.53 1132
9991.47 1105
9992.42 1142
9993.36 1101
9994.30 1077
9995.25 1037
9996.19 1115
9997.14 1065
9998.08 1112
9999.02 1103
9999.97 1007
10000.91 1040
10001.86 1109
10002.80 1081
10003.75 1119
10004.69 1144
10005.63 1240
10006.58 1114
10007.52 1111
10008.47 1134
10009.41 1169
10010.36 1139
10011.30 1108
10012.25 1095
10013.19 1155
10014.14 1128
10015.08 1103
10016.03 1066
10016.97 1128
10017.92 1148
10018.86 1048
10019.81 1044
10020.75 1042
10021.70 1072
10022.64 1091
10023.59 1053
10024.53 1124
10025.48 1116
10026.42 1077
10027.37 1073
10028.32 1148
10029.26 1089
10030.21 1054
10031.15 1121
10032.10 1073
10033.04 1078
10033.99 1037
10034.94 992
10035.88 1091
10036.83 1077
10037.77 978
10038.72 997
10039.67 1050
10040.61 1008
10041.56 985
10042.50 970
10043.45 986
10044.40 1064
10045.34 1093
10046.29 1052
10047.24 996
10048.18 1020
10049.13 1044
10050.08 998
10051.02 1105
10051.97 1035
10052.92 1003
10053.86 985
10054.81 1016
10055.76 1074
10056.70 1100
10057.65 1005
10058.60 1029
10059.54 1022
10060.49 1013
10061.44 1046
10062.39 1112
10063.33 1067
10064.28 1017
10065.23 1019
10066.17 1057
10067.12 1003
10068.07 992
10069.02 1048
10069.96 1050
10070.91 1017
10071.86 1021
10072.81 995
10073.76 980
10074.70 1031
10075.65 1007
10076.60 976
10077.55 1007
10078.49 964
10079.44 1021
10080.39 1016
10081.34 1037
10082.29 1044
10083.23 1029
10084.18 1019
10085.13 997
10086.08 970
10087.03 1048
10087.98 993
10088.92 1019
10089.87 1002
10090.82 1085
10091.77 1037
10092.72 984
10093.67 921
10094.62 1042
10095.56 1038
10096.51 1125
10097.46 1030
10098.41 952
10099.36 981
10100.31 1047
10101.26 995
10102.21 1018
10103.16 1057
10104.11 1031
10105.05 1063
10106.00 1011
10106.95 958
10107.90 986
10108.85 985
10109.80 970
10110.75 1027
10111.70 1067
10112.65 999
10113.60 948
10114.55 996
10115.50 944
10116.45 920
10117.40 841
10118.35 907
10119.30 912
10120.25 897
10121.20 898
10122.15 917
10123.10 926
10124.05 929
10125.00 911
10125.95 937
10126.90 921
10127.85 937
10128.80 919
10129.75 915
10130.70 974
10131.65 953
10132.60 918
10133.55 896
10134.50 852
10135.45 895
10136.40 923
10137.35 868
10138.30 1008
10139.26 994
10140.21 914
10141.16 885
10142.11 880
10143.06 938
10144.01 893
10144.96 911
10145.91 857
10146.86 895
10147.81 948
10148.77 951
10149.72 911
10150.67 887
10151.62 926
10152.57 983
10153.52 948
10154.47 931
10155.43 990
10156.38 949
10157.33 950
10158.28 1009
10159.23 925
10160.18 974
10161.14 985
10162.09 995
10163.04 962
10163.99 852
10164.94 972
10165.90 1022
10166.85 1014
10167.80 1006
10168.75 1032
10169.70 1057
10170.66 1006
10171.61 979
10172.56 977
10173.51 986
10174.47 978
10175.42 1009
10176.37 963
10177.32 1011
10178.28 1028
10179.23 1000
10180.18 984
10181.14 1022
10182.09 1008
10183.04 928
10183.99 1014
10184.95 987
10185.90 981
10186.85 999
10187.81 1074
10188.76 1077
10189.71 1050
10190.67 1041
10191.62 1060
10192.57 1152
10193.53 1129
10194.48 1123
10195.43 1035
10196.39 1019
10197.34 1034
10198.29 1050
10199.25 1150
10200.20 1121
10201.15 1060
10202.11 1126
10203.06 1125
10204.02 1156
10204.97 1168
10205.92 1083
10206.88 1228
10207.83 1266
10208.79 1252
10209.74 1251
10210.69 1350
10211.65 1267
10212.60 1275
10213.56 1230
10214.51 1184
10215.46 1241
10216.42 1152
10217.37 1115
10218.33 1052
10219.28 1112
10220.24 1132
10221.19 1093
10222.15 1056
10223.10 1168
10224.06 1136
10225.01 1075
10225.97 1079
10226.92 1085
10227.88 1057
10228.83 1079
10229.79 974
10230.74 1063
10231.70 1119
10232.65 1064
10233.61 1109
10234.56 1092
10235.52 1158
10236.47 1261
10237.43 1330
10238.38 1371
10239.34 1398
10240.29 1448
10241.25 1440
10242.21 1313
10243.16 1358
10244.12 1269
10245.07 1173
10246.03 1111
10246.98 1065
10247.94 1040
10248.90 1036
10249.85 1035
10250.81 1042
10251.76 1081
10252.72 1013
10253.68 1055
10254.63 1046
10255.59 1027
10256.55 1048
10257.50 949
10258.46 952
10259.41 995
10260.37 1022
10261.33 977
10262.28 1011
10263.24 948
10264.20 956
10265.15 977
10266.11 907
10267.07 936
10268.02 971
10268.98 900
10269.94 954
10270.90 926
10271.85 913
10272.81 858
10273.77 900
10274.72 906
10275.68 898
10276.64 877
10277.60 907
10278.55 925
10279.51 859
10280.47 940
10281.43 869
10282.38 894
10283.34 907
10284.30 850
10285.26 892
10286.21 956
10287.17 872
10288.13 828
10289.09 853
10290.04 894
10291.00 867
10291.96 861
10292.92 930
10293.88 898
10294.83 899
10295.79 930
10296.75 892
10297.71 894
10298.67 897
10299.63 925
10300.58 883
10301.54 852
10302.50 888
10303.46 956
10304.42 946
10305.38 863
10306.34 922
10307.29 941
10308.25 882
10309.21 875
10310.17 871
10311.13 820
10312.09 923
10313.05 927
10314.01 880
10314.97 923
10315.92 921
10316.88 836
10317.84 850
10318.80 936
10319.76 918
10320.72 805
10321.68 866
10322.64 902
10323.60 995
10324.56 871
10325.52 866
10326.48 849
10327.44 919
10328.40 898
10329.36 895
10330.32 928
10331.28 936
10332.24 914
10333.20 925
10334.16 965
10335.12 947
10336.08 941
10337.04 945
10338.00 910
10338.96 850
10339.92 873
10340.88 878
10341.84 825
10342.80 826
10343.76 804
10344.72 799
10345.68 819
10346.64 864
10347.60 873
10348.56 873
10349.52 870
10350.48 793
10351.44 829
10352.40 919
10353.36 888
10354.32 836
10355.29 826
10356.25 840
10357.21 825
10358.17 810
10359.13 801
10360.09 820
10361.05 846
10362.01 867
10362.97 772
10363.94 796
10364.90 867
10365.86 818
10366.82 822
10367.78 789
10368.74 767
10369.70 753
10370.67 852
10371.63 817
10372.59 801
10373.55 781
10374.51 820
10375.47 837
10376.44 774
10377.40 782
10378.36 821
10379.32 820
10380.28 779
10381.25 754
10382.21 784
10383.17 857
10384.13 813
10385.10 818
10386.06 819
10387.02 875
10387.98 829
10388.95 836
10389.91 808
10390.87 791
10391.83 831
10392.80 822
10393.76 855
10394.72 821
10395.68 756
10396.65 834
10397.61 907
10398.57 808
10399.54 857
10400.50 782
10401.46 777
10402.43 874
10403.39 846
10404.35 818
10405.31 861
10406.28 853
10407.24 850
10408.20 927
10409.17 921
10410.13 854
10411.10 877
10412.06 852
10413.02 876
10413.99 909
10414.95 911
10415.91 894
10416.88 972
10417.84 1072
10418.80 1160
10419.77 1180
10420.73 1196
10421.70 1292
10422.66 1313
10423.63 1255
10424.59 1226
10425.55 1169
10426.52 1163
10427.48 1114
10428.45 1055
10429.41 996
10430.37 960
10431.34 840
10432.30 806
10433.27 818
10434.23 792
10435.20 782
10436.16 769
10437.13 780
10438.09 793
10439.06 839
10440.02 764
10440.99 792
10441.95 778
10442.92 768
10443.88 770
10444.85 777
10445.81 783
10446.78 725
10447.74 731
10448.71 765
10449.67 774
10450.64 785
10451.60 750
10452.57 781
10453.53 770
10454.50 822
10455.47 804
10456.43 752
10457.40 732
10458.36 807
10459.33 748
10460.29 717
10461.26 762
10462.23 837
10463.19 737
10464.16 743
10465.12 745
10466.09 753
10467.06 792
10468.02 740
10468.99 761
10469.95 753
10470.92 722
10471.89 777
10472.85 718
10473.82 763
10474.79 775
10475.75 718
10476.72 743
10477.69 726
10478.65 718
10479.62 748
10480.59 762
10481.55 768
10482.52 777
10483.49 752
10484.45 767
10485.42 763
10486.39 755
10487.35 805
10488.32 802
10489.29 769
10490.26 799
10491.22 789
10492.19 713
10493.16 731
10494.13 789
10495.09 824
10496.06 744
10497.03 778
10497.99 783
10498.96 803
10499.93 828
10500.90 781
10501.87 822
10502.83 777
10503.80 788
10504.77 853
10505.74 844
10506.70 833
10507.67 782
10508.64 806
10509.61 850
10510.58 846
10511.55 803
10512.51 825
10513.48 824
10514.45 880
10515.42 740
10516.39 849
10517.36 786
10518.32 792
10519.29 778
10520.26 796
10521.23 774
10522.20 792
10523.17 808
10524.14 806
10525.10 748
10526.07 865
10527.04 790
10528.01 754
10528.98 776
10529.95 783
10530.92 767
10531.89 816
10532.86 816
10533.83 753
10534.79 753
10535.76 735
10536.73 768
10537.70 761
10538.67 774
10539.64 749
10540.61 772
10541.58 724
10542.55 782
10543.52 780
10544.49 715
10545.46 805
10546.43 789
10547.40 794
10548.37 799
10549.34 823
10550.31 793
10551.28 826
10552.25 872
10553.22 814
10554.19 866
10555.16 818
10556.13 861
10557.10 928
10558.07 940
10559.04 934
10560.01 1026
10560.98 1030
10561.95 1121
10562.92 1219
10563.89 1159
10564.86 1165
10565.83 1120
10566.81 1190
10567.78 1192
10568.75 1078
10569.72 1065
10570.69 977
10571.66 984
10572.63 900
10573.60 916
10574.57 909
10575.54 867
10576.51 873
10577.49 852
10578.46 792
10579.43 849
10580.40 873
10581.37 828
10582.34 828
10583.31 795
10584.29 808
10585.26 870
10586.23 855
10587.20 768
10588.17 738
10589.14 824
10590.12 864
10591.09 842
10592.06 765
10593.03 874
10594.00 903
10594.98 880
10595.95 793
10596.92 822
10597.89 888
10598.86 843
10599.84 835
10600.81 806
10601.78 829
10602.75 817
10603.73 818
10604.70 743
10605.67 776
10606.64 831
10607.62 861
10608.59 858
10609.56 803
10610.53 786
10611.51 762
10612.48 784
10613.45 780
10614.43 838
10615.40 800
10616.37 800
10617.34 719
10618.32 732
10619.29 740
10620.26 772
10621.24 779
10622.21 760
10623.18 789
10624.16 808
10625.13 774
10626.10 808
10627.08 795
10628.05 840
10629.02 784
10630.00 869
10630.97 913
10631.95 851
10632.92 809
10633.89 799
10634.87 825
10635.84 842
10636.81 903
10637.79 982
10638.76 946
10639.74 968
10640.71 1008
10641.69 1086
10642.66 1103
10643.63 1025
10644.61 982
10645.58 1009
10646.56 1018
10647.53 947
10648.51 919
10649.48 899
10650.45 836
10651.43 809
10652.40 827
10653.38 791
10654.35 814
10655.33 774
10656.30 818
10657.28 799
10658.25 793
10659.23 804
10660.20 760
10661.18 765
10662.15 830
10663.13 806
10664.10 765
10665.08 744
10666.05 777
10667.03 759
10668.00 792
10668.98 719
10669.96 761
10670.93 728
10671.91 751
10672.88 756
10673.86 713
10674.83 766
10675.81 743
10676.79 776
10677.76 754
10678.74 712
10679.71 738
10680.69 745
10681.66 808
10682.64 775
10683.62 781
10684.59 821
10685.57 820
10686.55 820
10687.52 771
10688.50 755
10689.47 750
10690.45 710
10691.43 739
10692.40 817
10693.38 753
10694.36 691
10695.33 734
10696.31 728
10697.29 694
10698.26 735
10699.24 737
10700.22 721
10701.19 720
10702.17 749
10703.15 748
10704.13 718
10705.10 713
10706.08 712
10707.06 791
10708.03 652
10709.01 687
10709.99 658
10710.97 723
10711.94 764
10712.92 821
10713.90 687
10714.88 700
10715.85 642
10716.83 729
10717.81 730
10718.79 695
10719.76 671
10720.74 750
10721.72 740
10722.70 729
10723.68 691
10724.65 701
10725.63 706
10726.61 664
10727.59 646
10728.57 651
10729.54 696
10730.52 695
10731.50 698
10732.48 725
10733.46 718
10734.44 699
10735.41 665
10736.39 696
10737.37 691
10738.35 685
10739.33 754
10740.31 777
10741.29 703
10742.26 665
10743.24 689
10744.22 697
10745.20 652
10746.18 651
10747.16 689
10748.14 673
10749.12 665
10750.10 678
10751.08 728
10752.05 671
10753.03 671
10754.01 648
10754.99 639
10755.97 640
10756.95 638
10757.93 655
10758.91 663
10759.89 634
10760.87 704
10761.85 659
10762.83 670
10763.81 722
10764.79 717
10765.77 733
10766.75 697
10767.73 652
10768.71 657
10769.69 724
10770.67 715
10771.65 753
10772.63 682
10773.61 724
10774.59 741
10775.57 670
10776.55 720
10777.53 696
10778.51 709
10779.49 733
10780.47 774
10781.45 754
10782.43 752
10783.41 759
10784.39 777
10785.38 720
10786.36 751
10787.34 722
10788.32 754
10789.30 743
10790.28 739
10791.26 716
10792.24 733
10793.22 705
10794.20 716
10795.19 716
10796.17 665
10797.15 694
10798.13 761
10799.11 729
10800.09 694
10801.07 687
10802.05 681
10803.04 695
10804.02 730
10805.00 705
10805.98 751
10806.96 742
10807.94 703
10808.93 725
10809.91 740
10810.89 770
10811.87 728
10812.85 775
10813.84 768
10814.82 693
10815.80 740
10816.78 784
10817.77 816
10818.75 773
10819.73 837
10820.71 824
10821.69 799
10822.68 775
10823.66 740
10824.64 713
10825.62 742
10826.61 807
10827.59 786
10828.57 731
10829.56 746
10830.54 764
10831.52 775
10832.50 794
10833.49 788
10834.47 836
10835.45 835
10836.44 786
10837.42 733
10838.40 778
10839.39 795
10840.37 792
10841.35 783
10842.34 800
10843.32 830
10844.30 881
10845.29 846
10846.27 831
10847.25 796
10848.24 821
10849.22 834
10850.20 830
10851.19 741
10852.17 772
10853.16 827
10854.14 868
10855.12 929
10856.11 851
10857.09 894
10858.08 924
10859.06 871
10860.04 909
10861.03 903
10862.01 905
10863.00 917
10863.98 873
10864.96 864
10865.95 838
10866.93 880
10867.92 931
10868.90 879
10869.89 855
10870.87 888
10871.86 942
10872.84 934
10873.83 959
10874.81 887
10875.80 873
10876.78 937
10877.77 944
10878.75 928
10879.74 904
10880.72 857
10881.71 895
10882.69 979
10883.68 1015
10884.66 1011
10885.65 985
10886.63 999
10887.62 1022
10888.60 981
10889.59 999
10890.57 992
10891.56 986
10892.55 941
10893.53 1032
10894.52 978
10895.50 1020
10896.49 1006
10897.47 1033
10898.46 944
10899.45 1009
10900.43 1057
10901.42 953
10902.40 935
10903.39 1051
10904.38 1055
10905.36 1041
10906.35 1063
10907.34 1071
10908.32 1082
10909.31 1108
10910.29 1082
10911.28 1086
10912.27 1083
10913.25 1164
10914.24 1128
10915.23 1159
10916.21 1210
10917.20 1187
10918.19 1226
10919.17 1262
10920.16 1206
10921.15 1187
10922.14 1294
10923.12 1298
10924.11 1191
10925.10 1186
10926.08 1284
10927.07 1275
10928.06 1251
10929.05 1249
10930.03 1261
10931.02 1279
10932.01 1233
10933.00 1286
10933.98 1287
10934.97 1314
10935.96 1310
10936.95 1332
10937.93 1359
10938.92 1367
10939.91 1362
10940.90 1355
10941.88 1409
10942.87 1485
10943.86 1416
10944.85 1444
10945.84 1503
10946.82 1458
10947.81 1478
10948.80 1536
10949.79 1497
10950.78 1453
10951.77 1518
10952.75 1594
10953.74 1575
10954.73 1625
10955.72 1706
10956.71 1801
10957.70 1823
10958.69 1881
10959.67 1891
10960.66 2026
10961.65 1985
10962.64 2174
10963.63 2078
10964.62 2138
10965.61 1987
10966.60 1913
10967.58 1886
10968.57 1773
10969.56 1799
10970.55 1774
10971.54 1745
10972.53 1731
10973.52 1733
10974.51 1711
10975.50 1638
10976.49 1583
10977.48 1553
10978.47 1606
10979.46 1637
10980.45 1594
10981.44 1613
10982.43 1625
10983.42 1630
10984.41 1671
10985.40 1668
10986.38 1650
10987.37 1683
10988.36 1656
10989.35 1729
10990.34 1719
10991.34 1740
10992.33 1740
10993.32 1858
10994.31 1834
10995.30 1815
10996.29 2010
10997.28 2170
10998.27 2231
10999.26 2398
11000.25 2528
11001.24 2831
11002.23 2979
11003.22 3129
11004.21 3181
11005.20 3180
11006.19 2927
11007.18 2679
11008.17 2555
11009.16 2437
11010.16 2157
11011.15 2026
11012.14 1874
11013.13 1716
11014.12 1631
11015.11 1554
11016.10 1594
11017.09 1503
11018.08 1519
11019.08 1453
11020.07 1511
11021.06 1524
11022.05 1445
11023.04 1420
11024.03 1372
11025.03 1432
11026.02 1315
11027.01 1298
11028.00 1251
11028.99 1326
11029.98 1296
11030.98 1314
11031.97 1300
11032.96 1199
11033.95 1246
11034.94 1248
11035.94 1274
11036.93 1225
11037.92 1271
11038.91 1259
11039.91 1169
11040.90 1154
11041.89 1201
11042.88 1135
11043.87 1153
11044.87 1175
11045.86 1142
11046.85 1126
11047.85 1127
11048.84 1107
11049.83 1119
11050.82 1150
11051.82 1119
11052.81 1073
11053.80 1101
11054.80 1150
11055.79 1108
11056.78 1100
11057.77 1080
11058.77 1101
11059.76 1057
11060.75 1104
11061.75 1158
11062.74 1143
11063.73 1127
11064.73 1120
11065.72 1079
11066.71 1080
11067.71 1073
11068.70 1094
11069.70 1130
11070.69 1127
11071.68 1139
11072.68 1056
11073.67 1090
11074.66 1072
11075.66 1089
11076.65 1048
11077.65 1033
11078.64 1087
11079.63 1103
11080.63 1119
11081.62 1058
11082.62 1020
11083.61 1005
11084.61 1055
11085.60 1091
11086.59 1074
11087.59 1041
11088.58 1094
11089.58 1102
11090.57 1052
11091.57 1118
11092.56 1052
11093.56 986
11094.55 1012
11095.55 1065
11096.54 1072
11097.54 1038
11098.53 1050
11099.53 1038
11100.52 985
11101.52 1069
11102.51 1023
11103.51 1055
11104.50 1013
11105.50 986
11106.49 1072
11107.49 1016
11108.48 999
11109.48 1017
11110.47 1026
11111.47 983
11112.46 1033
11113.46 960
11114.46 924
11115.45 1013
11116.45 991
11117.44 939
11118.44 968
11119.43 928
11120.43 1005
11121.43 959
11122.42 980
11123.42 1020
11124.41 904
11125.41 990
11126.41 1026
11127.40 964
11128.40 933
11129.40 932
11130.39 935
11131.39 958
11132.39 923
11133.38 920
11134.38 957
11135.37 934
11136.37 964
11137.37 947
11138.37 917
11139.36 958
11140.36 935
11141.36 904
11142.35 940
11143.35 929
11144.35 912
11145.34 923
11146.34 957
11147.34 933
11148.33 913
11149.33 952
11150.33 984
11151.33 894
11152.32 932
11153.32 981
11154.32 972
11155.32 962
11156.31 935
11157.31 936
11158.31 928
11159.31 929
11160.30 915
11161.30 896
11162.30 879
11163.30 801
11164.30 844
11165.29 832
11166.29 805
11167.29 846
11168.29 876
11169.29 814
11170.28 796
11171.28 847
11172.28 841
11173.28 780
11174.28 860
11175.28 864
11176.27 881
11177.27 833
11178.27 808
11179.27 805
11180.27 802
11181.27 785
11182.27 904
11183.26 882
11184.26 802
11185.26 834
11186.26 821
11187.26 847
11188.26 774
11189.26 851
11190.26 811
11191.26 851
11192.26 796
11193.25 850
11194.25 879
11195.25 857
11196.25 866
11197.25 820
11198.25 859
11199.25 835
11200.25 851
11201.25 783
11202.25 726
11203.25 783
11204.25 822
11205.25 768
11206.25 809
11207.25 769
11208.25 817
11209.25 794
11210.25 842
11211.25 803
11212.25 771
11213.25 803
11214.25 803
11215.25 832
11216.25 783
11217.25 764
11218.25 804
11219.25 792
11220.25 775
11221.25 766
11222.25 747
11223.25 813
11224.25 767
11225.25 756
11226.25 756
11227.25 790
11228.25 799
11229.26 793
11230.26 804
11231.26 833
11232.26 869
11233.26 764
11234.26 790
11235.26 848
11236.26 915
11237.26 835
11238.27 810
11239.27 843
11240.27 831
11241.27 816
11242.27 835
11243.27 831
11244.27 799
11245.27 841
11246.28 770
11247.28 827
11248.28 800
11249.28 824
11250.28 811
11251.28 827
11252.29 808
11253.29 819
11254.29 784
11255.29 818
11256.29 841
11257.30 796
11258.30 764
11259.30 763
11260.30 819
11261.31 751
11262.31 793
11263.31 819
11264.31 833
11265.31 822
11266.32 816
11267.32 832
11268.32 807
11269.32 815
11270.33 824
11271.33 836
11272.33 854
11273.34 844
11274.34 874
11275.34 855
11276.34 828
11277.35 885
11278.35 883
11279.35 908
11280.36 881
11281.36 989
11282.36 929
11283.37 934
11284.37 984
11285.37 972
11286.38 924
11287.38 944
11288.38 877
11289.39 894
11290.39 916
11291.39 840
11292.40 807
11293.40 814
11294.40 825
11295.41 849
11296.41 870
11297.42 843
11298.42 823
11299.42 843
11300.43 826
11301.43 846
11302.44 903
11303.44 894
11304.44 857
11305.45 820
11306.45 828
11307.46 845
11308.46 861
11309.47 832
11310.47 832
11311.47 845
11312.48 872
11313.48 889
11314.49 955
11315.49 979
11316.50 945
11317.50 906
11318.51 954
11319.51 958
11320.52 931
11321.52 899
11322.53 944
11323.53 829
11324.54 806
11325.54 890
11326.55 905
11327.55 859
11328.56 794
11329.56 824
11330.57 786
11331.57 818
11332.58 817
11333.58 857
11334.59 798
11335.60 823
11336.60 866
11337.61 886
11338.61 840
11339.62 956
11340.62 941
11341.63 943
11342.64 1002
11343.64 963
11344.65 881
11345.65 866
11346.66 928
11347.67 938
11348.67 889
11349.68 871
11350.68 865
11351.69 802
11352.70 801
11353.70 826
11354.71 782
11355.72 795
11356.72 778
11357.73 750
11358.74 747
11359.74 746
11360.75 772
11361.76 774
11362.76 714
11363.77 747
11364.78 781
11365.78 797
11366.79 792
11367.80 777
11368.80 715
11369.81 751
11370.82 747
11371.83 727
11372.83 775
11373.84 752
11374.85 704
11375.85 719
11376.86 749
11377.87 762
11378.88 746
11379.88 710
11380.89 725
11381.90 769
11382.91 767
11383.92 716
11384.92 739
11385.93 763
11386.94 749
11387.95 749
11388.95 759
11389.96 720
11390.97 706
11391.98 736
11392.99 724
11393.99 707
11395.00 720
11396.01 713
11397.02 697
11398.03 752
11399.04 726
11400.04 767
11401.05 717
11402.06 731
11403.07 829
11404.08 750
11405.09 722
11406.10 727
11407.11 707
11408.11 707
11409.12 717
11410.13 713
11411.14 686
11412.15 716
11413.16 711
11414.17 698
11415.18 663
11416.19 710
11417.19 771
11418.20 770
11419.21 704
11420.22 709
11421.23 725
11422.24 693
11423.25 692
11424.26 710
11425.27 712
11426.28 707
11427.29 756
11428.30 751
11429.31 760
11430.32 692
11431.33 722
11432.34 736
11433.35 699
11434.36 639
11435.37 667
11436.38 676
11437.39 699
11438.40 714
11439.41 701
11440.42 716
11441.43 683
11442.44 747
11443.45 754
11444.46 678
11445.47 676
11446.48 730
11447.49 766
11448.50 784
11449.51 768
11450.52 755
11451.53 761
11452.54 758
11453.56 767
11454.57 779
11455.58 735
11456.59 733
11457.60 769
11458.61 742
11459.62 735
11460.63 715
11461.64 674
11462.65 699
11463.67 712
11464.68 712
11465.69 754
11466.70 732
11467.71 724
11468.72 711
11469.73 759
11470.75 747
11471.76 666
11472.77 701
11473.78 738
11474.79 711
11475.80 713
11476.82 763
11477.83 722
11478.84 738
11479.85 727
11480.86 716
11481.88 755
11482.89 784
11483.90 718
11484.91 687
11485.92 693
11486.94 745
11487.95 728
11488.96 742
11489.97 727
11490.99 715
11492.00 692
11493.01 681
11494.02 704
11495.04 696
11496.05 710
11497.06 707
11498.08 738
11499.09 677
11500.10 705
11501.11 744
11502.13 712
11503.14 782
11504.15 753
11505.17 791
11506.18 733
11507.19 711
11508.21 754
11509.22 751
11510.23 736
11511.25 735
11512.26 745
11513.27 753
11514.29 776
11515.30 766
11516.31 766
11517.33 738
11518.34 767
11519.35 745
11520.37 757
11521.38 785
11522.40 743
11523.41 771
11524.42 768
11525.44 745
11526.45 739
11527.47 744
11528.48 750
11529.49 805
11530.51 847
11531.52 844
11532.54 820
11533.55 860
11534.56 830
11535.58 764
11536.59 767
11537.61 779
11538.62 747
11539.64 808
11540.65 804
11541.67 812
11542.68 823
11543.70 824
11544.71 878
11545.73 886
11546.74 827
11547.76 847
11548.77 841
11549.79 824
11550.80 813
11551.82 846
11552.83 859
11553.85 875
11554.86 887
11555.88 931
11556.89 893
11557.91 950
11558.92 1032
11559.94 978
11560.95 965
11561.97 952
11562.99 959
11564.00 948
11565.02 940
11566.03 957
11567.05 1000
11568.06 1004
11569.08 948
11570.10 943
11571.11 954
11572.13 1023
11573.14 967
11574.16 967
11575.18 1049
11576.19 1061
11577.21 1093
11578.23 1101
11579.24 1123
11580.26 1112
11581.27 1219
11582.29 1196
11583.31 1224
11584.32 1253
11585.34 1227
11586.36 1254
11587.37 1309
11588.39 1355
11589.41 1409
11590.42 1398
11591.44 1427
11592.46 1460
11593.48 1463
11594.49 1523
11595.51 1676
11596.53 1847
11597.54 1926
11598.56 2035
11599.58 2358
11600.60 2522
11601.61 2624
11602.63 2777
11603.65 2695
11604.67 2664
11605.68 2615
11606.70 2578
11607.72 2359
11608.74 2079
11609.75 1867
11610.77 1763
11611.79 1563
11612.81 1464
11613.82 1379
11614.84 1375
11615.86 1314
11616.88 1176
11617.90 1148
11618.91 1234
11619.93 1142
11620.95 1124
11621.97 1066
11622.99 1056
11624.01 985
11625.02 1045
11626.04 1031
11627.06 979
11628.08 886
11629.10 902
11630.12 916
11631.14 911
11632.15 911
11633.17 889
11634.19 898
11635.21 864
11636.23 816
11637.25 908
11638.27 844
11639.29 900
11640.31 856
11641.32 898
11642.34 844
11643.36 793
11644.38 800
11645.40 850
11646.42 821
11647.44 834
11648.46 865
11649.48 784
11650.50 818
11651.52 841
11652.54 845
11653.56 881
11654.58 793
11655.60 798
11656.62 776
11657.64 820
11658.66 844
11659.68 779
11660.70 857
11661.72 757
11662.74 825
11663.76 790
11664.78 817
11665.80 816
11666.82 789
11667.84 827
11668.86 860
11669.88 834
11670.90 863
11671.92 829
11672.94 820
11673.96 861
11674.98 831
11676.00 806
11677.02 842
11678.04 880
11679.06 869
11680.08 862
11681.10 885
11682.12 874
11683.15 900
11684.17 912
11685.19 863
11686.21 868
11687.23 907
11688.25 888
11689.27 891
11690.29 877
11691.31 863
11692.34 930
11693.36 904
11694.38 871
11695.40 883
11696.42 904
11697.44 853
11698.46 880
11699.49 780
11700.51 759
11701.53 813
11702.55 843
11703.57 793
11704.60 796
11705.62 898
11706.64 879
11707.66 898
11708.68 849
11709.71 788
11710.73 854
11711.75 823
11712.77 819
11713.79 756
11714.82 749
11715.84 782
11716.86 718
11717.88 752
11718.91 712
11719.93 737
11720.95 774
11721.97 733
11723.00 752
11724.02 755
11725.04 774
11726.06 781
11727.09 798
11728.11 765
11729.13 710
11730.16 704
11731.18 706
11732.20 693
11733.23 678
11734.25 686
11735.27 690
11736.30 660
11737.32 753
11738.34 742
11739.37 699
11740.39 745
11741.41 757
11742.44 803
11743.46 753
11744.48 706
11745.51 732
11746.53 717
11747.55 703
11748.58 742
11749.60 780
11750.63 810
11751.65 796
11752.67 799
11753.70 823
11754.72 770
11755.75 757
11756.77 822
11757.79 792
11758.82 817
11759.84 794
11760.87 744
11761.89 794
11762.92 755
11763.94 712
11764.96 725
11765.99 717
11767.01 684
11768.04 777
11769.06 699
11770.09 739
11771.11 718
11772.14 714
11773.16 727
11774.19 655
11775.21 697
11776.24 670
11777.26 703
11778.29 663
11779.31 654
11780.34 719
11781.36 727
11782.39 659
11783.41 652
11784.44 647
11785.46 700
11786.49 713
11787.52 715
11788.54 676
11789.57 668
11790.59 699
11791.62 715
11792.64 688
11793.67 668
11794.69 688
11795.72 724
11796.75 698
11797.77 669
11798.80 675
11799.82 693
11800.85 688
11801.88 690
11802.90 679
11803.93 688
11804.96 662
11805.98 701
11807.01 666
11808.03 592
11809.06 633
11810.09 711
11811.11 675
11812.14 685
11813.17 707
11814.19 696
11815.22 652
11816.25 664
11817.27 687
11818.30 669
11819.33 676
11820.35 694
11821.38 687
11822.41 765
11823.44 697
11824.46 723
11825.49 749
11826.52 693
11827.54 716
11828.57 711
11829.60 771
11830.63 690
11831.65 709
11832.68 737
11833.71 745
11834.74 741
11835.76 691
11836.79 726
11837.82 692
11838.85 755
11839.87 700
11840.90 779
11841.93 713
11842.96 745
11843.99 777
11845.01 708
11846.04 735
11847.07 734
11848.10 753
11849.13 705
11850.15 711
11851.18 735
11852.21 747
11853.24 775
11854.27 738
11855.30 748
11856.33 770
11857.35 729
11858.38 713
11859.41 750
11860.44 743
11861.47 780
11862.50 812
11863.53 829
11864.55 806
11865.58 776
11866.61 761
11867.64 740
11868.67 735
11869.70 731
11870.73 715
11871.76 801
11872.79 811
11873.82 774
11874.85 807
11875.88 817
11876.90 819
11877.93 780
11878.96 769
11879.99 759
11881.02 799
11882.05 881
11883.08 827
11884.11 836
11885.14 834
11886.17 874
11887.20 862
11888.23 868
11889.26 833
11890.29 856
11891.32 921
11892.35 863
11893.38 884
11894.41 911
11895.44 929
11896.47 964
11897.50 986
11898.53 966
11899.56 998
11900.59 1027
11901.62 1025
11902.65 1005
11903.68 1072
11904.71 1103
11905.75 1094
11906.78 1116
11907.81 1125
11908.84 1088
11909.87 1056
11910.90 1056
11911.93 1029
11912.96 1045
11913.99 1026
11915.02 1057
11916.05 1024
11917.09 1033
11918.12 982
11919.15 967
11920.18 972
11921.21 1040
11922.24 993
11923.27 1015
11924.30 967
11925.34 1007
11926.37 1055
11927.40 1084
11928.43 1039
11929.46 1142
11930.49 1303
11931.53 1224
11932.56 1284
11933.59 1405
11934.62 1400
11935.65 1475
11936.69 1441
11937.72 1397
11938.75 1406
11939.78 1331
11940.81 1353
11941.85 1239
11942.88 1116
11943.91 1144
11944.94 1138
11945.98 1037
11947.01 967
11948.04 981
11949.07 1008
11950.11 898
11951.14 883
11952.17 925
11953.20 874
11954.24 856
11955.27 857
11956.30 875
11957.34 856
11958.37 871
11959.40 808
11960.43 776
11961.47 832
11962.50 865
11963.53 839
11964.57 826
11965.60 850
11966.63 798
11967.67 790
11968.70 804
11969.73 814
11970.77 844
11971.80 816
11972.83 853
11973.87 807
11974.90 801
11975.93 782
11976.97 828
11978.00 805
11979.04 805
11980.07 826
11981.10 780
11982.14 778
11983.17 800
11984.21 825
11985.24 779
11986.27 776
11987.31 811
11988.34 811
11989.38 779
11990.41 776
11991.45 801
11992.48 777
11993.51 737
11994.55 781
11995.58 789
11996.62 868
11997.65 857
11998.69 859
11999.72 897
12000.76 862
12001.79 807
12002.83 808
12003.86 864
12004.90 857
12005.93 837
12006.97 847
12008.00 835
12009.04 822
12010.07 858
12011.11 850
12012.14 819
12013.18 823
12014.21 823
12015.25 886
12016.28 905
12017.32 918
12018.35 950
12019.39 881
12020.43 858
12021.46 875
12022.50 879
12023.53 975
12024.57 951
12025.60 848
12026.64 932
12027.68 899
12028.71 884
12029.75 894
12030.78 872
12031.82 847
12032.86 892
12033.89 854
12034.93 834
12035.97 785
12037.00 846
12038.04 839
12039.07 884
12040.11 834
12041.15 828
12042.18 798
12043.22 839
12044.26 856
12045.29 804
12046.33 865
12047.37 791
12048.40 786
12049.44 797
12050.48 771
12051.52 798
12052.55 803
12053.59 819
12054.63 822
12055.66 812
12056.70 781
12057.74 824
12058.78 833
12059.81 773
12060.85 773
12061.89 813
12062.92 811
12063.96 807
12065.00 830
12066.04 796
12067.07 768
12068.11 839
12069.15 827
12070.19 795
12071.23 776
12072.26 752
12073.30 740
12074.34 730
12075.38 778
12076.42 810
12077.45 789
12078.49 793
12079.53 771
12080.57 802
12081.61 801
12082.64 795
12083.68 808
12084.72 749
12085.76 786
12086.80 758
12087.84 769
12088.88 764
12089.91 740
12090.95 756
12091.99 761
12093.03 795
12094.07 792
12095.11 794
12096.15 781
12097.19 766
12098.22 769
12099.26 780
12100.30 792
12101.34 866
12102.38 847
12103.42 830
12104.46 825
12105.50 809
12106.54 821
12107.58 792
12108.62 789
12109.66 822
12110.70 876
12111.74 814
12112.78 817
12113.81 803
12114.85 763
12115.89 743
12116.93 790
12117.97 747
12119.01 749
12120.05 739
12121.09 665
12122.13 676
12123.17 710
12124.21 680
12125.25 661
12126.29 708
12127.33 688
12128.37 692
12129.42 659
12130.46 653
12131.50 674
12132.54 660
12133.58 672
12134.62 696
12135.66 706
12136.70 664
12137.74 631
12138.78 691
12139.82 688
12140.86 654
12141.90 665
12142.94 645
12143.98 634
12145.03 634
12146.07 637
12147.11 645
12148.15 670
12149.19 631
12150.23 654
12151.27 658
12152.31 645
12153.35 695
12154.40 667
12155.44 670
12156.48 664
12157.52 649
12158.56 620
12159.60 643
12160.65 663
12161.69 664
12162.73 651
12163.77 621
12164.81 650
12165.85 652
12166.90 665
12167.94 628
12168.98 626
12170.02 617
12171.06 607
12172.11 596
12173.15 640
12174.19 625
12175.23 643
12176.28 614
12177.32 647
12178.36 621
12179.40 624
12180.45 673
12181.49 675
12182.53 614
12183.57 590
12184.62 627
12185.66 669
12186.70 670
12187.74 651
12188.79 640
12189.83 667
12190.87 664
12191.92 685
12192.96 660
12194.00 609
12195.05 619
12196.09 602
12197.13 680
12198.18 638
12199.22 656
12200.26 679
12201.31 682
12202.35 626
12203.39 701
12204.44 680
12205.48 674
12206.52 680
12207.57 670
12208.61 647
12209.65 624
12210.70 628
12211.74 618
12212.79 637
12213.83 671
12214.87 662
12215.92 630
12216.96 610
12218.01 629
12219.05 630
12220.09 644
12221.14 715
12222.18 667
12223.23 611
12224.27 608
12225.32 614
12226.36 679
12227.41 647
12228.45 662
12229.49 701
12230.54 638
12231.58 654
12232.63 672
12233.67 692
12234.72 678
12235.76 647
12236.81 614
12237.85 686
12238.90 668
12239.94 648
12240.99 613
12242.03 644
12243.08 665
12244.12 684
12245.17 686
12246.21 726
12247.26 696
12248.31 711
12249.35 714
12250.40 695
12251.44 664
12252.49 748
12253.53 720
12254.58 645
12255.62 668
12256.67 633
12257.72 697
12258.76 642
12259.81 657
12260.85 629
12261.90 672
12262.95 639
12263.99 670
12265.04 632
12266.08 593
12267.13 666
12268.18 717
12269.22 634
12270.27 655
12271.32 652
12272.36 634
12273.41 613
12274.46 617
12275.50 651
12276.55 602
12277.60 622
12278.64 621
12279.69 568
12280.74 618
12281.78 658
12282.83 660
12283.88 589
12284.92 617
12285.97 622
12287.02 674
12288.07 675
12289.11 605
12290.16 594
12291.21 629
12292.25 617
12293.30 651
12294.35 641
12295.40 613
12296.44 607
12297.49 617
12298.54 629
12299.59 605
12300.63 609
12301.68 628
12302.73 572
12303.78 590
12304.83 616
12305.87 616
12306.92 616
12307.97 686
12309.02 628
12310.07 605
12311.11 646
12312.16 612
12313.21 644
12314.26 596
12315.31 620
12316.35 617
12317.40 595
12318.45 637
12319.50 668
12320.55 642
12321.60 597
12322.65 595
12323.69 620
12324.74 589
12325.79 565
12326.84 608
12327.89 667
12328.94 619
12329.99 590
12331.04 594
12332.09 644
12333.13 600
12334.18 607
12335.23 620
12336.28 631
12337.33 599
12338.38 637
12339.43 663
12340.48 636
12341.53 642
12342.58 561
12343.63 594
12344.68 646
12345.73 622
12346.78 630
12347.83 584
12348.88 624
12349.93 642
12350.98 595
12352.03 590
12353.07 598
12354.12 597
12355.17 635
12356.22 642
12357.28 686
12358.33 654
12359.38 651
12360.43 627
12361.48 609
12362.53 643
12363.58 630
12364.63 651
12365.68 656
12366.73 643
12367.78 666
12368.83 663
12369.88 653
12370.93 664
12371.98 613
12373.03 651
12374.08 670
12375.13 638
12376.18 637
12377.24 686
12378.29 663
12379.34 638
12380.39 679
12381.44 672
12382.49 724
12383.54 734
12384.59 696
12385.64 662
12386.70 650
12387.75 634
12388.80 636
12389.85 712
12390.90 604
12391.95 627
12393.00 657
12394.06 688
12395.11 657
12396.16 650
12397.21 675
12398.26 647
12399.32 683
12400.37 700
12401.42 691
12402.47 667
12403.52 684
12404.58 702
12405.63 686
12406.68 732
12407.73 692
12408.78 683
12409.84 686
12410.89 693
12411.94 703
12412.99 733
12414.05 736
12415.10 664
12416.15 740
12417.20 714
12418.26 676
12419.31 705
12420.36 664
12421.42 676
12422.47 709
12423.52 710
12424.57 701
12425.63 729
12426.68 743
12427.73 704
12428.79 740
12429.84 761
12430.89 678
12431.95 711
12433.00 739
12434.05 701
12435.11 707
12436.16 734
12437.21 695
12438.27 718
12439.32 767
12440.37 748
12441.43 741
12442.48 743
12443.54 745
12444.59 728
12445.64 717
12446.70 740
12447.75 731
12448.80 746
12449.86 746
12450.91 716
12451.97 756
12453.02 753
12454.08 750
12455.13 748
12456.18 774
12457.24 843
12458.29 759
12459.35 746
12460.40 750
12461.46 751
12462.51 760
12463.57 726
12464.62 714
12465.67 722
12466.73 701
12467.78 775
12468.84 764
12469.89 786
12470.95 811
12472.00 839
12473.06 810
12474.11 837
12475.17 825
12476.22 855
12477.28 904
12478.33 853
12479.39 895
12480.45 926
12481.50 921
12482.56 932
12483.61 951
12484.67 885
12485.72 972
12486.78 1037
12487.83 1079
12488.89 1065
12489.95 1154
12491.00 1162
12492.06 1296
12493.11 1406
12494.17 1443
12495.22 1577
12496.28 1758
12497.34 1825
12498.39 1842
12499.45 1853
12500.50 1865
12501.56 1804
12502.62 1886
12503.67 1735
12504.73 1619
12505.79 1480
12506.84 1375
12507.90 1239
12508.96 1258
12510.01 1193
12511.07 1098
12512.13 1010
12513.18 983
12514.24 975
12515.30 956
12516.35 899
12517.41 921
12518.47 926
12519.52 889
12520.58 818
12521.64 859
12522.70 891
12523.75 799
12524.81 820
12525.87 868
12526.92 842
12527.98 800
12529.04 845
12530.10 842
12531.15 840
12532.21 808
12533.27 827
12534.33 821
12535.38 811
12536.44 775
12537.50 797
12538.56 772
12539.62 783
12540.67 796
12541.73 785
12542.79 763
12543.85 826
12544.91 784
12545.96 715
12547.02 819
12548.08 749
12549.14 777
12550.20 767
12551.25 790
12552.31 733
12553.37 773
12554.43 767
12555.49 788
12556.55 815
12557.61 821
12558.66 815
12559.72 779
12560.78 792
12561.84 813
12562.90 856
12563.96 829
12565.02 835
12566.08 797
12567.14 820
12568.19 858
12569.25 904
12570.31 962
12571.37 866
12572.43 873
12573.49 958
12574.55 988
12575.61 977
12576.67 1016
12577.73 1018
12578.79 1102
12579.85 1127
12580.91 1064
12581.97 1031
12583.03 1085
12584.09 1019
12585.15 966
12586.20 991
12587.26 957
12588.32 935
12589.38 929
12590.44 920
12591.50 933
12592.56 957
12593.62 958
12594.69 926
12595.75 949
12596.81 932
12597.87 950
12598.93 956
12599.99 891
12601.05 876
12602.11 839
12603.17 840
12604.23 840
12605.29 815
12606.35 803
12607.41 833
12608.47 832
12609.53 800
12610.59 783
12611.65 787
12612.71 752
12613.78 762
12614.84 749
12615.90 769
12616.96 763
12618.02 752
12619.08 779
12620.14 766
12621.20 774
12622.27 735
12623.33 721
12624.39 743
12625.45 753
12626.51 738
12627.57 737
12628.63 740
12629.70 801
12630.76 702
12631.82 648
12632.88 691
12633.94 664
12635.00 727
12636.07 655
12637.13 672
12638.19 717
12639.25 682
12640.31 737
12641.38 704
12642.44 697
12643.50 699
12644.56 734
12645.63 689
12646.69 613
12647.75 700
12648.81 748
12649.88 694
12650.94 715
12652.00 749
12653.06 759
12654.13 718
12655.19 739
12656.25 759
12657.31 761
12658.38 736
12659.44 787
12660.50 732
12661.57 720
12662.63 740
12663.69 740
12664.76 706
12665.82 716
12666.88 735
12667.95 783
12669.01 737
12670.07 737
12671.14 689
12672.20 718
12673.26 687
12674.33 668
12675.39 690
12676.45 708
12677.52 681
12678.58 708
12679.64 679
12680.71 651
12681.77 662
12682.84 699
12683.90 711
12684.96 632
12686.03 628
12687.09 687
12688.16 728
12689.22 711
12690.28 612
12691.35 640
12692.41 648
12693.48 648
12694.54 690
12695.61 662
12696.67 612
12697.74 587
12698.80 617
12699.86 632
12700.93 620
12701.99 611
12703.06 585
12704.12 616
12705.19 594
12706.25 662
12707.32 615
12708.38 655
12709.45 677
12710.51 705
12711.58 641
12712.64 645
12713.71 658
12714.77 609
12715.84 632
12716.90 631
12717.97 648
12719.03 624
12720.10 635
12721.17 649
12722.23 639
12723.30 657
12724.36 622
12725.43 611
12726.49 596
12727.56 578
12728.63 604
12729.69 632
12730.76 627
12731.82 646
12732.89 619
12733.96 655
12735.02 647
12736.09 588
12737.15 593
12738.22 646
12739.29 630
12740.35 677
12741.42 640
12742.49 616
12743.55 642
12744.62 664
12745.68 608
12746.75 628
12747.82 593
12748.88 612
12749.95 666
12751.02 555
12752.09 551
12753.15 580
12754.22 616
12755.29 609
12756.35 597
12757.42 602
12758.49 602
12759.55 542
12760.62 571
12761.69 535
12762.76 617
12763.82 603
12764.89 592
12765.96 613
12767.03 519
12768.09 610
12769.16 624
12770.23 548
12771.30 563
12772.36 550
12773.43 580
12774.50 549
12775.57 551
12776.63 550
12777.70 550
12778.77 571
12779.84 560
12780.91 590
12781.97 549
12783.04 536
12784.11 569
12785.18 523
12786.25 542
12787.31 562
12788.38 552
12789.45 568
12790.52 557
12791.59 539
12792.66 562
12793.73 649
12794.79 581
12795.86 565
12796.93 575
12798.00 567
12799.07 555
12800.14 538
12801.21 543
12802.28 573
12803.34 603
12804.41 576
12805.48 552
12806.55 550
12807.62 563
12808.69 579
12809.76 572
12810.83 563
12811.90 571
12812.97 578
12814.04 587
12815.11 593
12816.18 552
12817.25 566
12818.31 635
12819.38 599
12820.45 613
12821.52 629
12822.59 601
12823.66 608
12824.73 587
12825.80 559
12826.87 547
12827.94 572
12829.01 562
12830.08 560
12831.15 526
12832.22 554
12833.29 529
12834.36 568
12835.43 543
12836.50 548
12837.57 549
12838.65 531
12839.72 529
12840.79 549
12841.86 554
12842.93 520
12844.00 506
12845.07 543
12846.14 540
12847.21 588
12848.28 506
12849.35 524
12850.42 546
12851.49 538
12852.57 574
12853.64 541
12854.71 551
12855.78 543
12856.85 536
12857.92 524
12858.99 531
12860.06 571
12861.13 528
12862.21 546
12863.28 520
12864.35 496
12865.42 509
12866.49 537
12867.56 519
12868.64 514
12869.71 473
12870.78 537
12871.85 512
12872.92 543
12874.00 566
12875.07 543
12876.14 541
12877.21 536
12878.28 530
12879.36 499
12880.43 452
12881.50 529
12882.57 522
12883.64 505
12884.72 575
12885.79 458
12886.86 467
12887.93 503
12889.01 549
12890.08 508
12891.15 512
12892.22 501
12893.30 492
12894.37 484
12895.44 507
12896.52 518
12897.59 547
12898.66 546
12899.73 479
12900.81 542
12901.88 528
12902.95 468
12904.03 489
12905.10 476
12906.17 479
12907.25 500
12908.32 521
12909.39 502
12910.47 499
12911.54 503
12912.61 490
12913.69 520
12914.76 530
12915.83 500
12916.91 516
12917.98 488
12919.06 505
12920.13 499
12921.20 494
12922.28 540
12923.35 543
12924.43 532
12925.50 487
12926.57 485
12927.65 493
12928.72 497
12929.80 556
12930.87 563
12931.95 527
12933.02 554
12934.09 544
12935.17 501
12936.24 489
12937.32 480
12938.39 532
12939.47 515
12940.54 514
12941.62 493
12942.69 485
12943.77 543
12944.84 513
12945.92 489
12946.99 485
12948.07 491
12949.14 501
12950.22 499
12951.29 511
12952.37 500
12953.44 454
12954.52 515
12955.59 507
12956.67 509
12957.74 499
12958.82 523
12959.89 509
12960.97 499
12962.04 512
12963.12 500
12964.20 530
12965.27 528
12966.35 500
12967.42 579
12968.50 551
12969.58 501
12970.65 481
12971.73 473
12972.80 464
12973.88 522
12974.96 521
12976.03 489
12977.11 490
12978.18 547
12979.26 585
12980.34 557
12981.41 502
12982.49 543
12983.57 534
12984.64 504
12985.72 504
12986.80 508
12987.87 554
12988.95 529
12990.03 548
12991.10 507
12992.18 551
12993.26 519
12994.33 524
12995.41 520
12996.49 508
12997.56 479
12998.64 526
12999.72 505
13000.80 498
13001.87 474
13002.95 536
13004.03 559
13005.11 537
13006.18 535
13007.26 511
13008.34 577
13009.42 585
13010.49 517
13011.57 580
13012.65 555
13013.73 546
13014.80 508
13015.88 547
13016.96 489
13018.04 536
13019.12 549
13020.19 523
13021.27 538
13022.35 551
13023.43 510
13024.51 535
13025.58 542
13026.66 513
13027.74 538
13028.82 538
13029.90 578
13030.98 589
13032.05 577
13033.13 534
13034.21 557
13035.29 535
13036.37 584
13037.45 562
13038.53 550
13039.61 556
13040.68 503
13041.76 462
13042.84 512
13043.92 526
13045.00 559
13046.08 540
13047.16 524
13048.24 522
13049.32 544
13050.40 566
13051.48 533
13052.55 537
13053.63 619
13054.71 587
13055.79 611
13056.87 547
13057.95 559
13059.03 562
13060.11 561
13061.19 581
13062.27 574
13063.35 549
13064.43 525
13065.51 546
13066.59 505
13067.67 524
13068.75 546
13069.83 580
13070.91 563
13071.99 544
13073.07 576
13074.15 578
13075.23 572
13076.31 538
13077.39 547
13078.47 562
13079.55 534
13080.63 532
13081.71 560
13082.79 558
13083.88 568
13084.96 547
13086.04 508
13087.12 501
13088.20 498
13089.28 518
13090.36 486
13091.44 497
13092.52 497
13093.60 509
13094.68 497
13095.77 527
13096.85 498
13097.93 512
13099.01 517
13100.09 570
13101.17 535
13102.25 514
13103.34 571
13104.42 544
13105.50 513
13106.58 486
13107.66 499
13108.74 548
13109.82 532
13110.91 503
13111.99 489
13113.07 523
13114.15 512
13115.23 537
13116.32 544
13117.40 557
13118.48 510
13119.56 539
13120.64 485
13121.73 509
13122.81 532
13123.89 574
13124.97 524
13126.06 509
13127.14 496
13128.22 540
13129.30 511
13130.39 528
13131.47 532
13132.55 518
13133.63 536
13134.72 549
13135.80 514
13136.88 538
13137.97 514
13139.05 539
13140.13 506
13141.21 573
13142.30 497
13143.38 535
13144.46 512
13145.55 532
13146.63 517
13147.71 521
13148.80 483
13149.88 516
13150.96 508
13152.05 510
13153.13 509
13154.21 543
13155.30 545
13156.38 491
13157.47 515
13158.55 485
13159.63 496
13160.72 547
13161.80 521
13162.88 512
13163.97 527
13165.05 522
13166.14 545
13167.22 499
13168.31 487
13169.39 496
13170.47 509
13171.56 531
13172.64 531
13173.73 519
13174.81 529
13175.90 549
13176.98 518
13178.06 499
13179.15 499
13180.23 528
13181.32 534
13182.40 530
13183.49 467
13184.57 530
13185.66 557
13186.74 523
13187.83 518
13188.91 542
13190.00 509
13191.08 518
13192.17 523
13193.25 545
13194.34 505
13195.42 527
13196.51 534
13197.59 528
13198.68 523
13199.77 501
13200.85 536
13201.94 571
13203.02 550
13204.11 530
13205.19 527
13206.28 561
13207.36 527
13208.45 492
13209.54 521
13210.62 521
13211.71 525
13212.79 511
13213.88 595
13214.97 539
13216.05 555
13217.14 561
13218.22 556
13219.31 575
13220.40 530
13221.48 542
13222.57 529
13223.66 552
13224.74 528
13225.83 521
13226.92 573
13228.00 570
13229.09 557
13230.18 553
13231.26 541
13232.35 549
13233.44 516
13234.52 522
13235.61 552
13236.70 549
13237.78 524
13238.87 510
13239.96 527
13241.05 554
13242.13 493
13243.22 503
13244.31 505
13245.39 541
13246.48 532
13247.57 524
13248.66 516
13249.74 541
13250.83 611
13251.92 555
13253.01 571
13254.10 572
13255.18 574
13256.27 548
13257.36 537
13258.45 509
13259.53 543
13260.62 552
13261.71 566
13262.80 548
13263.89 575
13264.97 544
13266.06 554
13267.15 600
13268.24 592
13269.33 580
13270.42 556
13271.50 619
13272.59 594
13273.68 608
13274.77 601
13275.86 585
13276.95 554
13278.04 536
13279.12 571
13280.21 562
13281.30 561
13282.39 551
13283.48 566
13284.57 610
13285.66 600
13286.75 636
13287.84 575
13288.93 631
13290.01 656
13291.10 656
13292.19 584
13293.28 637
13294.37 626
13295.46 599
13296.55 651
13297.64 657
13298.73 640
13299.82 598
13300.91 688
13302.00 676
13303.09 665
13304.18 638
13305.27 649
13306.36 637
13307.45 621
13308.54 699
13309.63 648
13310.72 694
13311.81 684
13312.90 665
13313.99 721
13315.08 704
13316.17 713
13317.26 682
13318.35 676
13319.44 641
13320.53 726
13321.62 730
13322.71 726
13323.80 650
13324.89 660
13325.98 709
13327.07 703
13328.16 693
13329.25 617
13330.35 656
13331.44 683
13332.53 677
13333.62 710
13334.71 688
13335.80 669
13336.89 716
13337.98 695
13339.07 670
13340.16 694
13341.26 706
13342.35 637
13343.44 702
13344.53 693
13345.62 718
13346.71 758
13347.80 742
13348.90 757
13349.99 731
13351.08 674
13352.17 745
13353.26 770
13354.36 736
13355.45 692
13356.54 681
13357.63 711
13358.72 756
13359.81 790
13360.91 760
13362.00 777
13363.09 800
13364.18 746
13365.28 819
13366.37 826
13367.46 821
13368.55 837
13369.65 805
13370.74 819
13371.83 821
13372.92 754
13374.02 887
13375.11 838
13376.20 800
13377.29 823
13378.39 795
13379.48 753
13380.57 719
13381.67 709
13382.76 730
13383.85 742
13384.94 707
13386.04 740
13387.13 767
13388.22 681
13389.32 661
13390.41 699
13391.50 709
13392.60 656
13393.69 629
13394.78 647
13395.88 679
13396.97 692
13398.06 664
13399.16 679
13400.25 661
13401.35 674
13402.44 642
13403.53 640
13404.63 655
13405.72 604
13406.82 640
13407.91 609
13409.00 629
13410.10 633
13411.19 648
13412.29 678
13413.38 664
13414.47 691
13415.57 689
13416.66 641
13417.76 643
13418.85 598
13419.95 617
13421.04 628
13422.14 609
13423.23 596
13424.33 632
13425.42 653
13426.51 659
13427.61 652
13428.70 647
13429.80 664
13430.89 671
13431.99 656
13433.08 649
13434.18 635
13435.27 648
13436.37 706
13437.46 671
13438.56 630
13439.66 690
13440.75 698
13441.85 686
13442.94 690
13444.04 707
13445.13 654
13446.23 684
13447.32 679
13448.42 700
13449.52 673
13450.61 686
13451.71 716
13452.80 702
13453.90 658
13454.99 675
13456.09 714
13457.19 702
13458.28 688
13459.38 688
13460.48 719
13461.57 671
13462.67 723
13463.76 728
13464.86 741
13465.96 742
13467.05 768
13468.15 747
13469.25 794
13470.34 701
13471.44 710
13472.54 753
13473.63 741
13474.73 734
13475.83 776
13476.92 729
13478.02 774
13479.12 746
13480.21 741
13481.31 691
13482.41 732
13483.50 725
13484.60 704
13485.70 774
13486.80 712
13487.89 768
13488.99 757
13490.09 776
13491.19 763
13492.28 753
13493.38 805
13494.48 713
13495.58 724
13496.67 775
13497.77 830
13498.87 801
13499.97 777
13501.06 786
13502.16 815
13503.26 852
13504.36 876
13505.46 876
13506.55 826
13507.65 868
13508.75 861
13509.85 872
13510.95 817
13512.05 817
13513.14 826
13514.24 742
13515.34 728
13516.44 755
13517.54 764
13518.64 698
13519.73 761
13520.83 754
13521.93 737
13523.03 680
13524.13 700
13525.23 726
13526.33 688
13527.43 667
13528.53 669
13529.62 663
13530.72 654
13531.82 671
13532.92 678
13534.02 678
13535.12 642
13536.22 668
13537.32 628
13538.42 663
13539.52 668
13540.62 626
13541.72 656
13542.82 632
13543.92 647
13545.01 653
13546.11 627
13547.21 627
13548.31 613
13549.41 616
13550.51 642
13551.61 627
13552.71 627
13553.81 645
13554.91 592
13556.01 615
13557.11 583
13558.21 601
13559.31 561
13560.41 622
13561.51 623
13562.61 592
13563.72 573
13564.82 638
13565.92 637
13567.02 631
13568.12 604
13569.22 591
13570.32 576
13571.42 609
13572.52 597
13573.62 610
13574.72 625
13575.82 651
13576.92 621
13578.02 589
13579.13 607
13580.23 603
13581.33 612
13582.43 597
13583.53 656
13584.63 639
13585.73 619
13586.83 622
13587.94 586
13589.04 590
13590.14 557
13591.24 618
13592.34 646
13593.44 655
13594.54 612
13595.65 652
13596.75 637
13597.85 600
13598.95 658
13600.05 634
13601.16 616
13602.26 659
13603.36 644
13604.46 622
13605.56 667
13606.67 686
13607.77 633
13608.87 591
13609.97 570
13611.07 602
13612.18 599
13613.28 610
13614.38 621
13615.48 702
13616.59 670
13617.69 624
13618.79 612
13619.89 683
13621.00 628
13622.10 652
13623.20 678
13624.31 613
13625.41 657
13626.51 605
13627.61 596
13628.72 637
13629.82 663
13630.92 635
13632.03 607
13633.13 608
13634.23 600
13635.34 620
13636.44 644
13637.54 654
13638.65 640
13639.75 636
13640.85 642
13641.96 652
13643.06 632
13644.16 615
13645.27 640
13646.37 621
13647.48 609
13648.58 678
13649.68 660
13650.79 664
13651.89 630
13653.00 625
13654.10 660
13655.20 618
13656.31 653
13657.41 641
13658.52 596
13659.62 608
13660.72 650
13661.83 680
13662.93 673
13664.04 608
13665.14 599
13666.25 644
13667.35 611
13668.46 608
13669.56 648
13670.67 604
13671.77 675
13672.88 685
13673.98 629
13675.09 603
13676.19 616
13677.30 600
13678.40 607
13679.51 620
13680.61 687
13681.72 641
13682.82 655
13683.93 639
13685.03 634
13686.14 627
13687.24 654
13688.35 661
13689.45 661
13690.56 634
13691.66 670
13692.77 649
13693.88 632
13694.98 657
13696.09 668
13697.19 653
13698.30 680
13699.40 672
13700.51 676
13701.62 671
13702.72 644
13703.83 680
13704.93 674
13706.04 724
13707.15 671
13708.25 677
13709.36 672
13710.47 692
13711.57 665
13712.68 675
13713.79 702
13714.89 716
13716.00 704
13717.11 707
13718.21 716
13719.32 681
13720.43 715
13721.53 748
13722.64 765
13723.75 764
13724.85 755
13725.96 786
13727.07 795
13728.17 765
13729.28 744
13730.39 724
13731.50 740
13732.60 736
13733.71 764
13734.82 762
13735.92 767
13737.03 812
13738.14 805
13739.25 862
13740.35 840
13741.46 834
13742.57 873
13743.68 839
13744.79 834
13745.89 776
13747.00 836
13748.11 898
13749.22 833
13750.32 815
13751.43 801
13752.54 857
13753.65 879
13754.76 877
13755.87 876
13756.97 948
13758.08 935
13759.19 894
13760.30 892
13761.41 942
13762.52 960
13763.62 992
13764.73 1006
13765.84 1011
13766.95 1017
13768.06 1068
13769.17 1084
13770.28 1083
13771.38 1173
13772.49 1221
13773.60 1265
13774.71 1287
13775.82 1282
13776.93 1274
13778.04 1286
13779.15 1287
13780.26 1304
13781.37 1260
13782.48 1241
13783.58 1166
13784.69 1171
13785.80 1167
13786.91 1048
13788.02 998
13789.13 936
13790.24 969
13791.35 951
13792.46 956
13793.57 926
13794.68 960
13795.79 899
13796.90 900
13798.01 897
13799.12 886
13800.23 852
13801.34 846
13802.45 848
13803.56 818
13804.67 831
13805.78 826
13806.89 895
13808.00 769
13809.11 824
13810.22 877
13811.33 883
13812.44 860
13813.55 878
13814.66 818
13815.77 866
13816.88 858
13818.00 833
13819.11 792
13820.22 834
13821.33 892
13822.44 901
13823.55 908
13824.66 848
13825.77 816
13826.88 835
13827.99 840
13829.10 825
13830.22 811
13831.33 812
13832.44 829
13833.55 775
13834.66 726
13835.77 699
13836.88 741
13838.00 793
13839.11 745
13840.22 800
13841.33 739
13842.44 757
13843.55 764
13844.67 812
13845.78 809
13846.89 793
13848.00 850
13849.11 792
13850.23 823
13851.34 767
13852.45 764
13853.56 743
13854.67 762
13855.79 806
13856.90 776
13858.01 822
13859.12 836
13860.24 792
13861.35 828
13862.46 794
13863.57 865
13864.69 880
13865.80 887
13866.91 787
13868.02 806
13869.14 864
13870.25 883
13871.36 846
13872.47 864
13873.59 869
13874.70 868
13875.81 881
13876.93 864
13878.04 844
13879.15 838
13880.27 903
13881.38 812
13882.49 848
13883.61 789
13884.72 825
13885.83 841
13886.95 774
13888.06 798
13889.17 819
13890.29 747
13891.40 777
13892.51 766
13893.63 787
13894.74 731
13895.86 727
13896.97 790
13898.08 800
13899.20 776
13900.31 770
13901.43 777
13902.54 760
13903.65 799
13904.77 814
13905.88 823
13907.00 842
13908.11 799
13909.23 733
13910.34 785
13911.45 743
13912.57 783
13913.68 806
13914.80 780
13915.91 766
13917.03 751
13918.14 787
13919.26 755
13920.37 765
13921.49 697
13922.60 744
13923.72 797
13924.83 722
13925.95 776
13927.06 798
13928.18 730
13929.29 750
13930.41 818
13931.52 804
13932.64 738
13933.75 708
13934.87 736
13935.98 742
13937.10 665
13938.21 752
13939.33 739
13940.45 745
13941.56 696
13942.68 715
13943.79 696
13944.91 712
13946.03 688
13947.14 748
13948.26 707
13949.37 668
13950.49 663
13951.60 689
13952.72 741
13953.84 725
13954.95 669
13956.07 756
13957.19 714
13958.30 672
13959.42 637
13960.54 697
13961.65 728
13962.77 704
13963.88 691
13965.00 628
13966.12 680
13967.23 733
13968.35 722
13969.47 730
13970.59 663
13971.70 708
13972.82 717
13973.94 677
13975.05 666
13976.17 677
13977.29 701
13978.40 715
13979.52 737
13980.64 684
13981.76 713
13982.87 756
13983.99 692
13985.11 700
13986.23 708
13987.34 691
13988.46 696
13989.58 740
13990.70 695
13991.81 660
13992.93 747
13994.05 736
13995.17 709
13996.29 709
13997.40 726
13998.52 757
13999.64 728
14000.76 722
14001.88 681
14002.99 736
14004.11 758
14005.23 717
14006.35 692
14007.47 690
14008.58 708
14009.70 714
14010.82 776
14011.94 725
14013.06 733
14014.18 800
14015.30 761
14016.41 742
14017.53 731
14018.65 741
14019.77 739
14020.89 737
14022.01 748
14023.13 761
14024.25 756
14025.37 805
14026.48 800
14027.60 782
14028.72 775
14029.84 793
14030.96 828
14032.08 769
14033.20 777
14034.32 737
14035.44 737
14036.56 726
14037.68 742
14038.80 677
14039.92 775
14041.04 754
14042.16 726
14043.28 706
14044.40 684
14045.52 695
14046.64 741
14047.76 741
14048.88 723
14050.00 709
14051.12 718
14052.24 695
14053.36 678
14054.48 653
14055.60 723
14056.72 705
14057.84 703
14058.96 732
14060.08 741
14061.20 733
14062.32 746
14063.44 685
14064.56 740
14065.68 726
14066.80 694
14067.92 735
14069.04 729
14070.16 737
14071.28 754
14072.41 764
14073.53 763
14074.65 726
14075.77 759
14076.89 786
14078.01 798
14079.13 769
14080.25 792
14081.37 804
14082.50 819
14083.62 802
14084.74 780
14085.86 807
14086.98 789
14088.10 814
14089.23 875
14090.35 848
14091.47 799
14092.59 852
14093.71 829
14094.83 832
14095.96 820
14097.08 821
14098.20 845
14099.32 857
14100.44 867
14101.57 862
14102.69 887
14103.81 872
14104.93 926
14106.05 930
14107.18 972
14108.30 900
14109.42 876
14110.54 818
14111.67 806
14112.79 792
14113.91 792
14115.03 708
14116.16 739
14117.28 691
14118.40 690
14119.53 693
14120.65 703
14121.77 657
14122.89 690
14124.02 711
14125.14 733
14126.26 656
14127.39 640
14128.51 647
14129.63 662
14130.76 651
14131.88 675
14133.00 616
14134.13 615
14135.25 645
14136.37 638
14137.50 608
14138.62 626
14139.74 658
14140.87 647
14141.99 609
14143.11 602
14144.24 628
14145.36 639
14146.49 637
14147.61 610
14148.73 623
14149.86 628
14150.98 590
14152.11 562
14153.23 597
14154.35 575
14155.48 597
14156.60 570
14157.73 612
14158.85 603
14159.98 579
14161.10 607
14162.23 589
14163.35 591
14164.47 575
14165.60 583
14166.72 616
14167.85 613
14168.97 599
14170.10 633
14171.22 619
14172.35 599
14173.47 629
14174.60 579
14175.72 583
14176.85 588
14177.97 579
14179.10 573
14180.22 544
14181.35 547
14182.47 592
14183.60 598
14184.72 592
14185.85 566
14186.98 548
14188.10 573
14189.23 574
14190.35 577
14191.48 561
14192.60 507
14193.73 539
14194.86 592
14195.98 570
14197.11 567
14198.23 537
14199.36 575
14200.49 570
14201.61 503
14202.74 515
14203.86 582
14204.99 564
14206.12 546
14207.24 553
14208.37 542
14209.50 591
14210.62 536
14211.75 514
14212.87 582
14214.00 590
14215.13 561
14216.25 517
14217.38 543
14218.51 569
14219.63 561
14220.76 557
14221.89 543
14223.02 547
14224.14 565
14225.27 600
14226.40 561
14227.52 541
14228.65 538
14229.78 517
14230.91 546
14232.03 542
14233.16 516
14234.29 527
14235.41 553
14236.54 537
14237.67 517
14238.80 528
14239.92 526
14241.05 528
14242.18 546
14243.31 526
14244.44 561
14245.56 539
14246.69 495
14247.82 500
14248.95 542
14250.08 537
14251.20 553
14252.33 513
14253.46 521
14254.59 471
14255.72 490
14256.84 501
14257.97 495
14259.10 516
14260.23 497
14261.36 546
14262.49 515
14263.62 497
14264.74 501
14265.87 534
14267.00 529
14268.13 536
14269.26 477
14270.39 502
14271.52 474
14272.65 472
14273.77 514
14274.90 474
14276.03 475
14277.16 507
14278.29 488
14279.42 512
14280.55 492
14281.68 477
14282.81 472
14283.94 492
14285.07 492
14286.20 465
14287.33 524
14288.45 483
14289.58 455
14290.71 414
14291.84 451
14292.97 434
14294.10 464
14295.23 446
14296.36 480
14297.49 441
14298.62 446
14299.75 493
14300.88 469
14302.01 412
14303.14 439
14304.27 433
14305.40 449
14306.53 434
14307.66 417
14308.79 452
14309.92 489
14311.05 436
14312.19 469
14313.32 441
14314.45 418
14315.58 425
14316.71 442
14317.84 413
14318.97 428
14320.10 481
14321.23 460
14322.36 438
14323.49 451
14324.62 404
14325.75 462
14326.89 475
14328.02 449
14329.15 419
14330.28 412
14331.41 433
14332.54 426
14333.67 463
14334.80 404
14335.94 408
14337.07 473
14338.20 450
14339.33 462
14340.46 387
14341.59 397
14342.73 437
14343.86 440
14344.99 408
14346.12 443
14347.25 420
14348.38 430
14349.52 450
14350.65 437
14351.78 456
14352.91 417
14354.04 418
14355.18 392
14356.31 399
14357.44 431
14358.57 452
14359.71 442
14360.84 420
14361.97 364
14363.10 415
14364.24 431
14365.37 423
14366.50 388
14367.63 421
14368.77 427
14369.90 400
14371.03 427
14372.16 430
14373.30 444
14374.43 416
14375.56 445
14376.70 415
14377.83 491
14378.96 417
14380.10 441
14381.23 416
14382.36 408
14383.50 432
14384.63 413
14385.76 391
14386.90 390
14388.03 415
14389.16 446
14390.30 388
14391.43 371
14392.56 401
14393.70 427
14394.83 453
14395.97 403
14397.10 407
14398.23 379
14399.37 404
14400.50 432
14401.63 402
14402.77 418
14403.90 413
14405.04 435
14406.17 441
14407.31 447
14408.44 422
14409.57 415
14410.71 435
14411.84 458
14412.98 433
14414.11 410
14415.25 418
14416.38 415
14417.52 416
14418.65 446
14419.79 374
14420.92 464
14422.05 460
14423.19 426
14424.32 416
14425.46 408
14426.59 464
14427.73 433
14428.86 401
14430.00 419
14431.14 445
14432.27 462
14433.41 484
14434.54 443
14435.68 396
14436.81 403
14437.95 440
14439.08 427
14440.22 467
14441.35 461
14442.49 430
14443.63 423
14444.76 421
14445.90 431
14447.03 406
14448.17 427
14449.30 414
14450.44 464
14451.58 398
14452.71 446
14453.85 444
14454.98 464
14456.12 392
14457.26 442
14458.39 448
14459.53 413
14460.67 439
14461.80 405
14462.94 403
14464.08 443
14465.21 443
14466.35 422
14467.48 406
14468.62 418
14469.76 415
14470.90 439
14472.03 423
14473.17 437
14474.31 472
14475.44 471
14476.58 434
14477.72 459
14478.85 455
14479.99 429
14481.13 436
14482.27 457
14483.40 420
14484.54 405
14485.68 456
14486.81 437
14487.95 430
14489.09 432
14490.23 419
14491.36 430
14492.50 416
14493.64 408
14494.78 403
14495.92 393
14497.05 442
14498.19 442
14499.33 412
14500.47 401
14501.60 393
14502.74 410
14503.88 417
14505.02 393
14506.16 381
14507.30 384
14508.43 388
14509.57 421
14510.71 385
14511.85 417
14512.99 389
14514.13 407
14515.26 411
14516.40 413
14517.54 403
14518.68 390
14519.82 410
14520.96 405
14522.10 441
14523.23 404
14524.37 441
14525.51 436
14526.65 447
14527.79 432
14528.93 359
14530.07 386
14531.21 417
14532.35 392
14533.49 381
14534.63 361
14535.76 370
14536.90 407
14538.04 413
14539.18 411
14540.32 383
14541.46 390
14542.60 403
14543.74 396
14544.88 387
14546.02 416
14547.16 427
14548.30 406
14549.44 405
14550.58 411
14551.72 418
14552.86 402
14554.00 421
14555.14 435
14556.28 395
14557.42 412
14558.56 421
14559.70 409
14560.84 414
14561.98 426
14563.12 436
14564.26 384
14565.40 413
14566.54 392
14567.68 400
14568.82 389
14569.96 409
14571.11 445
14572.25 398
14573.39 376
14574.53 429
14575.67 415
14576.81 394
14577.95 389
14579.09 414
14580.23 395
14581.37 408
14582.52 410
14583.66 467
14584.80 401
14585.94 390
14587.08 442
14588.22 402
14589.36 420
14590.50 422
14591.65 430
14592.79 416
14593.93 412
14595.07 403
14596.21 400
14597.35 412
14598.50 396
14599.64 417
14600.78 397
14601.92 414
14603.06 435
14604.21 441
14605.35 398
14606.49 453
14607.63 423
14608.77 462
14609.92 461
14611.06 441
14612.20 453
14613.34 469
14614.49 501
14615.63 486
14616.77 493
14617.91 451
14619.06 460
14620.20 452
14621.34 423
14622.48 441
14623.63 442
14624.77 495
14625.91 496
14627.06 491
14628.20 462
14629.34 473
14630.48 430
14631.63 498
14632.77 520
14633.91 497
14635.06 528
14636.20 512
14637.34 491
14638.49 526
14639.63 557
14640.77 573
14641.92 552
14643.06 531
14644.20 521
14645.35 526
14646.49 470
14647.64 476
14648.78 466
14649.92 471
14651.07 463
14652.21 510
14653.35 443
14654.50 443
14655.64 437
14656.79 431
14657.93 522
14659.07 468
14660.22 437
14661.36 459
14662.51 457
14663.65 472
14664.80 429
14665.94 423
14667.09 427
14668.23 411
14669.37 393
14670.52 396
14671.66 406
14672.81 426
14673.95 417
14675.10 420
14676.24 402
14677.39 388
14678.53 413
14679.68 420
14680.82 421
14681.97 374
14683.11 378
14684.26 407
14685.40 419
14686.55 395
14687.69 381
14688.84 392
14689.98 414
14691.13 418
14692.27 374
14693.42 367
14694.57 358
14695.71 390
14696.86 380
14698.00 360
14699.15 376
14700.29 377
14701.44 381
14702.59 382
14703.73 378
14704.88 382
14706.02 381
14707.17 385
14708.32 388
14709.46 362
14710.61 404
14711.75 373
14712.90 406
14714.05 389
14715.19 376
14716.34 403
14717.49 402
14718.63 389
14719.78 349
14720.93 381
14722.07 418
14723.22 413
14724.37 379
14725.51 376
14726.66 367
14727.81 377
14728.95 390
14730.10 396
14731.25 368
14732.39 340
14733.54 375
14734.69 360
14735.84 338
14736.98 376
14738.13 383
14739.28 396
14740.42 375
14741.57 357
14742.72 367
14743.87 369
14745.01 381
14746.16 386
14747.31 387
14748.46 383
14749.61 389
14750.75 399
14751.90 371
14753.05 385
14754.20 398
14755.34 408
14756.49 370
14757.64 380
14758.79 385
14759.94 402
14761.08 371
14762.23 426
14763.38 406
14764.53 413
14765.68 400
14766.83 405
14767.97 425
14769.12 426
14770.27 436
14771.42 421
14772.57 423
14773.72 388
14774.87 428
14776.01 404
14777.16 413
14778.31 410
14779.46 406
14780.61 414
14781.76 457
14782.91 431
14784.06 420
14785.21 383
14786.36 380
14787.50 437
14788.65 434
14789.80 382
14790.95 415
14792.10 444
14793.25 431
14794.40 431
14795.55 454
14796.70 458
14797.85 446
14799.00 473
14800.15 467
14801.30 423
14802.45 420
14803.60 380
14804.75 433
14805.90 459
14807.05 455
14808.20 433
14809.35 466
14810.50 447
14811.65 486
14812.80 407
14813.95 471
14815.10 506
14816.25 400
14817.40 439
14818.55 518
14819.70 488
14820.85 468
14822.00 428
14823.15 443
14824.30 404
14825.45 405
14826.60 415
14827.75 416
14828.91 409
14830.06 398
14831.21 403
14832.36 394
14833.51 353
14834.66 374
14835.81 377
14836.96 342
14838.11 372
14839.26 345
14840.42 378
14841.57 382
14842.72 337
14843.87 348
14845.02 358
14846.17 344
14847.32 349
14848.48 378
14849.63 348
14850.78 306
14851.93 333
14853.08 386
14854.23 336
14855.39 283
14856.54 303
14857.69 332
14858.84 383
14859.99 340
14861.15 318
14862.30 332
14863.45 330
14864.60 367
14865.75 348
14866.91 330
14868.06 331
14869.21 344
14870.36 339
14871.52 314
14872.67 302
14873.82 337
14874.97 355
14876.13 352
14877.28 305
14878.43 305
14879.59 280
14880.74 305
14881.89 337
14883.04 310
14884.20 317
14885.35 310
14886.50 355
14887.66 374
14888.81 323
14889.96 329
14891.12 305
14892.27 350
14893.42 319
14894.58 313
14895.73 333
14896.88 365
14898.04 310
14899.19 343
14900.34 317
14901.50 342
14902.65 307
14903.80 352
14904.96 347
14906.11 309
14907.27 338
14908.42 348
14909.57 379
14910.73 288
14911.88 301
14913.04 322
14914.19 299
14915.34 355
14916.50 345
14917.65 347
14918.81 343
14919.96 272
14921.11 311
14922.27 332
14923.42 301
14924.58 311
14925.73 312
14926.89 332
14928.04 312
14929.20 365
14930.35 348
14931.51 357
14932.66 330
14933.82 345
14934.97 329
14936.13 336
14937.28 297
14938.44 302
14939.59 315
14940.75 343
14941.90 322
14943.06 322
14944.21 318
14945.37 311
14946.52 294
14947.68 307
14948.83 298
14949.99 304
14951.14 310
14952.30 311
14953.46 331
14954.61 330
14955.77 309
14956.92 331
14958.08 317
14959.24 296
14960.39 323
14961.55 318
14962.70 292
14963.86 328
14965.02 302
14966.17 357
14967.33 303
14968.48 331
14969.64 340
14970.80 308
14971.95 302
14973.11 321
14974.27 344
14975.42 322
14976.58 309
14977.74 326
14978.89 284
14980.05 295
14981.21 327
14982.36 328
14983.52 314
14984.68 295
14985.83 291
14986.99 283
14988.15 290
14989.30 285
14990.46 302
14991.62 317
14992.77 298
14993.93 303
14995.09 312
14996.25 313
14997.40 272
14998.56 301
14999.72 277
15000.88 306
15002.03 243
15003.19 290
15004.35 280
15005.51 290
15006.66 313
15007.82 277
15008.98 287
15010.14 266
15011.30 306
15012.45 298
15013.61 306
15014.77 285
15015.93 278
15017.09 329
15018.24 304
15019.40 289
15020.56 323
15021.72 299
15022.88 283
15024.04 278
15025.19 314
15026.35 289
15027.51 274
15028.67 282
15029.83 326
15030.99 308
15032.15 270
15033.30 301
15034.46 298
15035.62 300
15036.78 300
15037.94 279
15039.10 269
15040.26 273
15041.42 274
15042.58 281
15043.73 305
15044.89 280
15046.05 295
15047.21 276
15048.37 291
15049.53 299
15050.69 298
15051.85 290
15053.01 263
15054.17 262
15055.33 291
15056.49 294
15057.65 337
15058.81 310
15059.97 320
15061.13 289
15062.29 259
15063.45 256
15064.61 281
15065.77 262
15066.93 303
15068.09 301
15069.25 259
15070.41 264
15071.57 252
15072.73 248
15073.89 277
15075.05 291
15076.21 293
15077.37 280
15078.53 290
15079.69 271
15080.85 307
15082.01 296
15083.17 307
15084.33 236
15085.49 263
15086.65 298
15087.82 274
15088.98 270
15090.14 298
15091.30 294
15092.46 268
15093.62 268
15094.78 274
15095.94 283
15097.10 249
15098.27 267
15099.43 265
15100.59 269
15101.75 260
15102.91 268
15104.07 289
15105.23 270
15106.40 265
15107.56 279
15108.72 270
15109.88 259
15111.04 256
15112.20 293
15113.37 297
15114.53 290
15115.69 234
15116.85 267
15118.01 286
15119.18 262
15120.34 272
15121.50 294
15122.66 264
15123.82 282
15124.99 283
15126.15 248
15127.31 257
15128.47 328
15129.64 305
15130.80 254
15131.96 261
15133.12 282
15134.29 277
15135.45 303
15136.61 271
15137.77 261
15138.94 269
15140.10 293
15141.26 296
15142.43 270
15143.59 269
15144.75 295
15145.92 292
15147.08 315
15148.24 278
15149.41 262
15150.57 254
15151.73 269
15152.90 295
15154.06 297
15155.22 280
15156.39 272
15157.55 303
15158.71 318
15159.88 295
15161.04 291
15162.20 294
15163.37 290
15164.53 302
15165.70 318
15166.86 273
15168.02 277
15169.19 319
15170.35 330
15171.52 300
15172.68 280
15173.84 309
15175.01 288
15176.17 261
15177.34 276
15178.50 252
15179.66 291
15180.83 315
15181.99 302
15183.16 287
15184.32 267
15185.49 287
15186.65 308
15187.82 272
15188.98 276
15190.15 245
15191.31 269
15192.48 270
15193.64 324
15194.81 304
15195.97 289
15197.14 288
15198.30 306
15199.47 326
15200.63 349
15201.80 308
15202.96 313
15204.13 306
15205.29 282
15206.46 294
15207.62 303
15208.79 282
15209.96 296
15211.12 304
15212.29 310
15213.45 282
15214.62 282
15215.78 286
15216.95 312
15218.12 339
15219.28 315
15220.45 288
15221.61 306
15222.78 319
15223.95 341
15225.11 335
15226.28 328
15227.44 335
15228.61 336
15229.78 328
15230.94 305
15232.11 302
15233.28 352
15234.44 364
15235.61 352
15236.78 350
15237.94 332
15239.11 357
15240.28 352
15241.44 321
15242.61 302
15243.78 323
15244.94 326
15246.11 361
15247.28 369
15248.44 341
15249.61 343
15250.78 355
15251.95 336
15253.11 290
15254.28 312
15255.45 295
15256.61 270
15257.78 286
15258.95 309
15260.12 324
15261.28 279
15262.45 302
15263.62 298
15264.79 288
15265.95 314
15267.12 306
15268.29 317
15269.46 318
15270.63 283
15271.79 267
15272.96 286
15274.13 291
15275.30 301
15276.47 278
15277.63 274
15278.80 267
15279.97 273
15281.14 298
15282.31 292
15283.48 265
15284.64 272
15285.81 286
15286.98 292
15288.15 285
15289.32 276
15290.49 282
15291.66 302
15292.82 332
15293.99 310
15295.16 272
15296.33 271
15297.50 299
15298.67 306
15299.84 276
15301.01 303
15302.18 286
15303.35 307
15304.51 317
15305.68 262
15306.85 263
15308.02 275
15309.19 306
15310.36 283
15311.53 311
15312.70 293
15313.87 240
15315.04 249
15316.21 268
15317.38 233
15318.55 268
15319.72 268
15320.89 280
15322.06 296
15323.23 272
15324.40 278
15325.57 283
15326.74 337
15327.91 289
15329.08 301
15330.25 292
15331.42 299
15332.59 277
15333.76 324
15334.93 332
15336.10 303
15337.27 296
15338.44 315
15339.61 343
15340.78 290
15341.95 282
15343.12 285
15344.29 279
15345.47 283
15346.64 297
15347.81 288
15348.98 271
15350.15 291
15351.32 277
15352.49 300
15353.66 255
15354.83 278
15356.00 243
15357.18 262
15358.35 306
15359.52 293
15360.69 296
15361.86 276
15363.03 304
15364.20 306
15365.38 290
15366.55 317
15367.72 315
15368.89 296
15370.06 293
15371.23 272
15372.41 285
15373.58 279
15374.75 293
15375.92 261
15377.09 299
15378.26 319
15379.44 348
15380.61 305
15381.78 304
15382.95 302
15384.13 312
15385.30 297
15386.47 303
15387.64 301
15388.82 271
15389.99 311
15391.16 305
15392.33 299
15393.51 284
15394.68 351
15395.85 324
15397.02 298
15398.20 329
15399.37 322
15400.54 322
15401.71 332
15402.89 313
15404.06 328
15405.23 322
15406.41 311
15407.58 284
15408.75 312
15409.93 310
15411.10 278
15412.27 301
15413.45 303
15414.62 292
15415.79 274
15416.97 270
15418.14 276
15419.31 288
15420.49 285
15421.66 293
15422.84 279
15424.01 274
15425.18 269
15426.36 276
15427.53 288
15428.70 275
15429.88 312
15431.05 273
15432.23 283
15433.40 280
15434.57 286
15435.75 286
15436.92 302
15438.10 259
15439.27 262
15440.45 279
15441.62 273
15442.80 265
15443.97 269
15445.14 287
15446.32 308
15447.49 278
15448.67 273
15449.84 274
15451.02 266
15452.19 294
15453.37 321
15454.54 276
15455.72 297
15456.89 285
15458.07 284
15459.24 261
15460.42 258
15461.59 265
15462.77 279
15463.94 272
15465.12 271
15466.29 276
15467.47 259
15468.65 276
15469.82 281
15471.00 271
15472.17 291
15473.35 291
15474.52 312
15475.70 278
15476.88 273
15478.05 303
15479.23 277
15480.40 293
15481.58 272
15482.76 248
15483.93 274
15485.11 293
15486.28 265
15487.46 282
15488.64 308
15489.81 302
15490.99 303
15492.16 296
15493.34 301
15494.52 297
15495.69 322
15496.87 295
15498.05 278
15499.22 296
15500.40 283
15501.58 284
15502.75 264
15503.93 259
15505.11 263
15506.28 276
15507.46 254
15508.64 265
15509.82 295
15510.99 282
15512.17 267
15513.35 283
15514.52 285
15515.70 318
15516.88 320
15518.06 306
15519.23 257
15520.41 307
15521.59 291
15522.77 278
15523.94 275
15525.12 307
15526.30 300
15527.48 272
15528.65 256
15529.83 278
15531.01 308
15532.19 278
15533.37 302
15534.54 289
15535.72 295
15536.90 324
15538.08 280
15539.26 296
15540.44 306
15541.61 321
15542.79 320
15543.97 315
15545.15 293
15546.33 326
15547.51 299
15548.68 279
15549.86 264
15551.04 299
15552.22 348
15553.40 305
15554.58 301
15555.76 300
15556.93 313
15558.11 319
15559.29 303
15560.47 294
15561.65 289
15562.83 324
15564.01 337
15565.19 316
15566.37 315
15567.55 282
15568.73 325
15569.91 309
15571.08 339
15572.26 299
15573.44 321
15574.62 288
15575.80 293
15576.98 325
15578.16 311
15579.34 310
15580.52 339
15581.70 281
15582.88 288
15584.06 324
15585.24 328
15586.42 340
15587.60 312
15588.78 330
15589.96 335
15591.14 305
15592.32 310
15593.50 323
15594.68 315
15595.86 348
15597.04 352
15598.22 390
15599.40 352
15600.58 349
15601.76 393
15602.95 361
15604.13 376
15605.31 310
15606.49 324
15607.67 343
15608.85 379
15610.03 343
15611.21 344
15612.39 341
15613.57 352
15614.75 354
15615.93 399
15617.12 385
15618.30 332
15619.48 366
15620.66 367
15621.84 357
15623.02 354
15624.20 350
15625.38 362
15626.57 384
15627.75 338
15628.93 377
15630.11 366
15631.29 373
15632.47 397
15633.66 357
15634.84 387
15636.02 386
15637.20 433
15638.38 424
15639.57 403
15640.75 385
15641.93 418
15643.11 416
15644.29 416
15645.48 386
15646.66 428
15647.84 430
15649.02 410
15650.21 430
15651.39 404
15652.57 406
15653.75 393
15654.94 407
15656.12 446
15657.30 460
15658.48 470
15659.67 437
15660.85 435
15662.03 436
15663.22 453
15664.40 464
15665.58 465
15666.76 485
15667.95 418
15669.13 412
15670.31 451
15671.50 427
15672.68 408
15673.86 382
15675.05 453
15676.23 411
15677.41 413
15678.60 400
15679.78 434
15680.96 398
15682.15 402
15683.33 393
15684.51 409
15685.70 436
15686.88 421
15688.07 426
15689.25 437
15690.43 388
15691.62 395
15692.80 427
15693.99 406
15695.17 430
15696.35 446
15697.54 421
15698.72 373
15699.91 371
15701.09 399
15702.28 448
15703.46 407
15704.64 411
15705.83 393
15707.01 397
15708.20 374
15709.38 418
15710.57 415
15711.75 438
15712.94 421
15714.12 414
15715.31 439
15716.49 428
15717.68 442
15718.86 435
15720.05 374
15721.23 353
15722.42 396
15723.60 402
15724.79 456
15725.97 426
15727.16 412
15728.34 473
15729.53 466
15730.71 439
15731.90 420
15733.08 429
15734.27 426
15735.46 444
15736.64 472
15737.83 429
15739.01 449
15740.20 448
15741.39 444
15742.57 421
15743.76 418
15744.94 455
15746.13 453
15747.31 426
15748.50 408
15749.69 418
15750.87 445
15752.06 408
15753.25 443
15754.43 430
15755.62 479
15756.81 425
15757.99 463
15759.18 459
15760.36 472
15761.55 438
15762.74 461
15763.92 466
15765.11 490
15766.30 439
15767.49 447
15768.67 407
15769.86 477
15771.05 493
15772.23 476
15773.42 474
15774.61 429
15775.79 397
15776.98 437
15778.17 440
15779.36 421
15780.54 411
15781.73 411
15782.92 394
15784.11 421
15785.29 437
15786.48 427
15787.67 383
15788.86 396
15790.04 426
15791.23 432
15792.42 382
15793.61 434
15794.79 439
15795.98 428
15797.17 398
15798.36 370
15799.55 387
15800.73 403
15801.92 392
15803.11 366
15804.30 353
15805.49 413
15806.68 379
15807.86 358
15809.05 367
15810.24 337
15811.43 371
15812.62 412
15813.81 398
15815.00 375
15816.18 338
15817.37 385
15818.56 382
15819.75 342
15820.94 350
15822.13 371
15823.32 341
15824.51 377
15825.70 369
15826.88 358
15828.07 390
15829.26 382
15830.45 388
15831.64 358
15832.83 368
15834.02 358
15835.21 355
15836.40 326
15837.59 368
15838.78 389
15839.97 386
15841.16 389
15842.35 373
15843.54 399
15844.73 341
15845.92 363
15847.11 373
15848.30 388
15849.49 352
15850.68 351
15851.87 382
15853.06 402
15854.25 417
15855.44 354
15856.63 347
15857.82 338
15859.01 362
15860.20 333
15861.39 355
15862.58 348
15863.77 368
15864.96 390
15866.15 347
15867.34 333
15868.53 359
15869.72 353
15870.91 361
15872.10 367
15873.29 367
15874.48 354
15875.68 384
15876.87 365
15878.06 341
15879.25 367
15880.44 366
15881.63 377
15882.82 324
15884.01 384
15885.20 370
15886.40 336
15887.59 352
15888.78 376
15889.97 372
15891.16 374
15892.35 350
15893.54 381
15894.74 373
15895.93 351
15897.12 364
15898.31 378
15899.50 384
15900.70 380
15901.89 408
15903.08 370
15904.27 381
15905.46 381
15906.66 333
15907.85 370
15909.04 372
15910.23 388
15911.42 400
15912.62 379
15913.81 375
15915.00 377
15916.19 396
15917.39 385
15918.58 388
15919.77 400
15920.96 397
15922.16 394
15923.35 386
15924.54 369
15925.73 381
15926.93 369
15928.12 369
15929.31 369
15930.51 406
15931.70 395
15932.89 374
15934.09 382
15935.28 377
15936.47 399
15937.67 413
15938.86 378
15940.05 381
15941.25 391
15942.44 378
15943.63 423
15944.83 398
15946.02 363
15947.21 344
15948.41 330
15949.60 340
15950.79 369
15951.99 352
15953.18 346
15954.38 350
15955.57 351
15956.76 334
15957.96 323
15959.15 328
15960.35 332
15961.54 351
15962.73 334
15963.93 261
15965.12 314
15966.32 352
15967.51 321
15968.71 310
15969.90 296
15971.09 316
15972.29 323
15973.48 319
15974.68 280
15975.87 289
15977.07 314
15978.26 300
15979.46 294
15980.65 314
15981.85 276
15983.04 326
15984.24 344
15985.43 276
15986.63 281
15987.82 295
15989.02 306
15990.21 296
15991.41 342
15992.60 278
15993.80 294
15994.99 329
15996.19 310
15997.39 305
15998.58 296
15999.78 313
16000.97 285
16002.17 321
16003.36 291
16004.56 287
16005.76 313
16006.95 297
16008.15 311
16009.34 273
16010.54 271
16011.73 285
16012.93 312
16014.13 316
16015.32 290
16016.52 283
16017.72 274
16018.91 284
16020.11 301
16021.30 303
16022.50 280
16023.70 305
16024.89 292
16026.09 288
16027.29 279
16028.48 291
16029.68 294
16030.88 307
16032.07 303
16033.27 298
16034.47 314
16035.67 312
16036.86 279
16038.06 275
16039.26 255
16040.45 263
16041.65 298
16042.85 308
16044.04 302
16045.24 285
16046.44 271
16047.64 340
16048.83 314
16050.03 274
16051.23 269
16052.43 309
16053.62 291
16054.82 303
16056.02 298
16057.22 295
16058.42 283
16059.61 280
16060.81 311
16062.01 297
16063.21 269
16064.41 263
16065.60 291
16066.80 281
16068.00 276
16069.20 294
16070.40 276
16071.59 308
16072.79 308
16073.99 273
16075.19 299
16076.39 270
16077.59 288
16078.78 314
16079.98 273
16081.18 291
16082.38 300
16083.58 298
16084.78 265
16085.98 263
16087.18 268
16088.37 310
16089.57 300
16090.77 288
16091.97 278
16093.17 247
16094.37 255
16095.57 259
16096.77 294
16097.97 258
16099.17 256
16100.37 261
16101.57 254
16102.77 287
16103.96 263
16105.16 274
16106.36 241
16107.56 232
16108.76 271
16109.96 273
16111.16 284
16112.36 279
16113.56 252
16114.76 285
16115.96 281
16117.16 298
16118.36 292
16119.56 259
16120.76 251
16121.96 276
16123.16 254
16124.36 248
16125.56 252
16126.76 277
16127.96 275
16129.16 250
16130.37 286
16131.57 243
16132.77 266
16133.97 250
16135.17 256
16136.37 241
16137.57 256
16138.77 252
16139.97 296
16141.17 268
16142.37 282
16143.57 285
16144.77 287
16145.98 253
16147.18 277
16148.38 277
16149.58 258
16150.78 277
16151.98 279
16153.18 267
16154.38 291
16155.59 304
16156.79 280
16157.99 290
16159.19 255
16160.39 251
16161.59 266
16162.80 268
16164.00 240
16165.20 244
16166.40 256
16167.60 276
16168.80 268
16170.01 279
16171.21 263
16172.41 218
16173.61 268
16174.81 246
16176.02 271
16177.22 275
16178.42 279
16179.62 291
16180.83 264
16182.03 268
16183.23 261
16184.43 234
16185.64 255
16186.84 273
16188.04 293
16189.24 275
16190.45 253
16191.65 269
16192.85 287
16194.06 335
16195.26 278
16196.46 274
16197.66 305
16198.87 280
16200.07 294
16201.27 266
16202.48 261
16203.68 282
16204.88 287
16206.09 251
16207.29 268
16208.49 256
16209.70 306
16210.90 260
16212.10 276
16213.31 283
16214.51 291
16215.71 283
16216.92 310
16218.12 267
16219.33 260
16220.53 296
16221.73 305
16222.94 337
16224.14 281
16225.35 333
16226.55 300
16227.75 300
16228.96 307
16230.16 340
16231.37 328
16232.57 305
16233.77 276
16234.98 285
16236.18 331
16237.39 294
16238.59 299
16239.80 315
16241.00 288
16242.21 282
16243.41 292
16244.62 322
16245.82 302
16247.03 285
16248.23 304
16249.44 309
16250.64 303
16251.85 294
16253.05 300
16254.26 286
16255.46 283
16256.67 306
16257.87 316
16259.08 313
16260.28 295
16261.49 319
16262.69 282
16263.90 296
16265.10 306
16266.31 275
16267.51 289
16268.72 322
16269.93 293
16271.13 298
16272.34 328
16273.54 311
16274.75 311
16275.96 340
16277.16 347
16278.37 336
16279.57 338
16280.78 348
16281.99 339
16283.19 353
16284.40 318
16285.60 309
16286.81 338
16288.02 326
16289.22 327
16290.43 369
16291.64 337
16292.84 331
16294.05 324
16295.26 314
16296.46 342
16297.67 336
16298.88 325
16300.08 342
16301.29 368
16302.50 378
16303.70 363
16304.91 377
16306.12 354
16307.32 366
16308.53 346
16309.74 329
16310.95 334
16312.15 346
16313.36 330
16314.57 416
16315.78 389
16316.98 374
16318.19 359
16319.40 339
16320.61 348
16321.81 316
16323.02 346
16324.23 346
16325.44 333
16326.64 350
16327.85 336
16329.06 340
16330.27 341
16331.48 317
16332.68 326
16333.89 294
16335.10 276
16336.31 311
16337.52 307
16338.72 289
16339.93 302
16341.14 320
16342.35 276
16343.56 287
16344.77 266
16345.98 322
16347.18 313
16348.39 310
16349.60 261
16350.81 278
16352.02 274
16353.23 245
16354.44 261
16355.65 293
16356.85 271
16358.06 266
16359.27 280
16360.48 264
16361.69 293
16362.90 252
16364.11 285
16365.32 289
16366.53 280
16367.74 267
16368.95 262
16370.16 247
16371.36 224
16372.57 249
16373.78 252
16374.99 245
16376.20 260
16377.41 286
16378.62 255
16379.83 232
16381.04 237
16382.25 253
16383.46 275
16384.67 247
16385.88 232
16387.09 250
16388.30 258
16389.51 271
16390.72 270
16391.93 243
16393.14 249
16394.35 242
16395.56 249
16396.77 232
16397.98 256
16399.19 257
16400.41 264
16401.62 232
16402.83 253
16404.04 245
16405.25 278
16406.46 248
16407.67 269
16408.88 251
16410.09 271
16411.30 262
16412.51 256
16413.72 247
16414.94 251
16416.15 261
16417.36 267
16418.57 277
16419.78 241
16420.99 253
16422.20 240
16423.41 272
16424.63 240
16425.84 234
16427.05 245
16428.26 235
16429.47 243
16430.68 243
16431.90 238
16433.11 241
16434.32 216
16435.53 237
16436.74 244
16437.95 226
16439.17 196
16440.38 242
16441.59 268
16442.80 276
16444.01 244
16445.23 231
16446.44 241
16447.65 253
16448.86 245
16450.08 238
16451.29 251
16452.50 281
16453.71 254
16454.93 254
16456.14 269
16457.35 231
16458.56 277
16459.78 257
16460.99 240
16462.20 247
16463.42 222
16464.63 206
16465.84 219
16467.05 243
16468.27 247
16469.48 212
16470.69 236
16471.91 249
16473.12 199
16474.33 217
16475.55 241
16476.76 240
16477.97 251
16479.19 250
16480.40 257
16481.61 239
16482.83 248
16484.04 218
16485.25 235
16486.47 264
16487.68 237
16488.90 254
16490.11 224
16491.32 212
16492.54 250
16493.75 266
16494.97 222
16496.18 219
16497.39 220
16498.61 227
16499.82 247
16501.04 251
16502.25 217
16503.47 226
16504.68 243
16505.89 230
16507.11 215
16508.32 212
16509.54 244
16510.75 231
16511.97 244
16513.18 246
16514.40 226
16515.61 199
16516.83 222
16518.04 253
16519.26 224
16520.47 207
16521.69 249
16522.90 233
16524.12 238
16525.33 233
16526.55 238
16527.76 220
16528.98 245
16530.19 205
16531.41 188
16532.62 229
16533.84 211
16535.05 221
16536.27 249
16537.49 227
16538.70 243
16539.92 260
16541.13 224
16542.35 219
16543.56 240
16544.78 209
16546.00 211
16547.21 219
16548.43 224
16549.64 228
16550.86 238
16552.08 225
16553.29 194
16554.51 217
16555.73 216
16556.94 212
16558.16 212
16559.37 197
16560.59 263
16561.81 237
16563.02 224
16564.24 208
16565.46 237
16566.67 229
16567.89 231
16569.11 223
16570.32 211
16571.54 200
16572.76 211
16573.98 221
16575.19 216
16576.41 230
16577.63 218
16578.84 222
16580.06 193
16581.28 219
16582.50 210
16583.71 208
16584.93 240
16586.15 203
16587.36 227
16588.58 213
16589.80 225
16591.02 243
16592.24 243
16593.45 232
16594.67 241
16595.89 251
16597.11 235
16598.32 241
16599.54 211
16600.76 201
16601.98 211
16603.20 220
16604.41 180
16605.63 208
16606.85 182
16608.07 205
16609.29 217
16610.51 208
16611.72 221
16612.94 205
16614.16 198
16615.38 203
16616.60 213
16617.82 206
16619.03 223
16620.25 202
16621.47 208
16622.69 206
16623.91 199
16625.13 199
16626.35 207
16627.57 165
16628.79 212
16630.00 182
16631.22 206
16632.44 206
16633.66 202
16634.88 242
16636.10 218
16637.32 201
16638.54 215
16639.76 164
16640.98 195
16642.20 190
16643.42 235
16644.64 213
16645.86 210
16647.08 212
16648.30 195
16649.51 218
16650.73 204
16651.95 212
16653.17 212
16654.39 221
16655.61 196
16656.83 200
16658.05 208
16659.27 201
16660.49 199
16661.71 205
16662.93 203
16664.16 212
16665.38 204
16666.60 195
16667.82 191
16669.04 213
16670.26 188
16671.48 207
16672.70 209
16673.92 225
16675.14 224
16676.36 203
16677.58 188
16678.80 200
16680.02 207
16681.24 193
16682.46 188
16683.69 197
16684.91 184
16686.13 188
16687.35 203
16688.57 208
16689.79 224
16691.01 214
16692.23 207
16693.46 194
16694.68 173
16695.90 189
16697.12 201
16698.34 223
16699.56 186
16700.78 226
16702.01 236
16703.23 209
16704.45 204
16705.67 201
16706.89 195
16708.12 192
16709.34 185
16710.56 172
16711.78 191
16713.00 186
16714.23 191
16715.45 178
16716.67 198
16717.89 197
16719.11 203
16720.34 221
16721.56 209
16722.78 208
16724.00 186
16725.23 229
16726.45 209
16727.67 184
16728.89 180
16730.12 181
16731.34 168
16732.56 195
16733.79 232
16735.01 223
16736.23 190
16737.45 197
16738.68 197
16739.90 217
16741.12 213
16742.35 206
16743.57 196
16744.79 199
16746.02 232
16747.24 215
16748.46 200
16749.69 194
16750.91 191
16752.13 222
16753.36 219
16754.58 225
16755.80 183
16757.03 194
16758.25 203
16759.48 208
16760.70 186
16761.92 191
16763.15 199
16764.37 209
16765.60 188
16766.82 205
16768.04 210
16769.27 210
16770.49 214
16771.72 180
16772.94 180
16774.16 250
16775.39 205
16776.61 179
16777.84 192
16779.06 205
16780.29 200
16781.51 221
16782.74 205
16783.96 176
16785.19 187
16786.41 220
16787.64 200
16788.86 197
16790.09 206
16791.31 191
16792.54 175
16793.76 187
16794.99 167
16796.21 178
16797.44 220
16798.66 207
16799.89 198
16801.11 200
16802.34 182
16803.56 197
16804.79 189
16806.01 205
16807.24 177
16808.46 202
16809.69 193
16810.92 167
16812.14 177
16813.37 183
16814.59 187
16815.82 187
16817.04 188
16818.27 206
16819.50 220
16820.72 190
16821.95 193
16823.17 207
16824.40 208
16825.63 191
16826.85 209
16828.08 182
16829.31 179
16830.53 175
16831.76 201
16832.99 196
16834.21 194
16835.44 220
16836.67 229
16837.89 204
16839.12 198
16840.35 230
16841.57 225
16842.80 206
16844.03 192
16845.25 209
16846.48 211
16847.71 189
16848.93 221
16850.16 195
16851.39 205
16852.62 218
16853.84 206
16855.07 206
16856.30 183
16857.52 177
16858.75 211
16859.98 204
16861.21 248
16862.43 233
16863.66 210
16864.89 187
16866.12 198
16867.35 217
16868.57 232
16869.80 241
16871.03 222
16872.26 226
16873.48 221
16874.71 224
16875.94 220
16877.17 223
16878.40 248
16879.63 276
16880.85 245
16882.08 253
16883.31 228
16884.54 247
16885.77 251
16887.00 241
16888.22 239
16889.45 242
16890.68 228
16891.91 237
16893.14 205
16894.37 255
16895.60 250
16896.82 226
16898.05 214
16899.28 216
16900.51 246
16901.74 241
16902.97 255
16904.20 226
16905.43 226
16906.66 250
16907.89 242
16909.12 207
16910.34 235
16911.57 222
16912.80 228
16914.03 232
16915.26 225
16916.49 205
16917.72 216
16918.95 234
16920.18 203
16921.41 205
16922.64 206
16923.87 221
16925.10 198
16926.33 215
16927.56 189
16928.79 195
16930.02 211
16931.25 207
16932.48 217
16933.71 203
16934.94 186
16936.17 205
16937.40 216
16938.63 195
16939.86 224
16941.09 217
16942.32 221
16943.55 228
16944.78 226
16946.01 183
16947.24 228
16948.48 206
16949.71 206
16950.94 218
16952.17 232
16953.40 205
16954.63 200
16955.86 196
16957.09 185
16958.32 197
16959.55 207
16960.79 229
16962.02 196
16963.25 181
16964.48 191
16965.71 197
16966.94 189
16968.17 194
16969.40 202
16970.64 174
16971.87 183
16973.10 178
16974.33 205
16975.56 185
16976.79 178
16978.03 171
16979.26 208
16980.49 209
16981.72 213
16982.95 197
16984.19 187
16985.42 170
16986.65 205
16987.88 221
16989.11 220
16990.35 183
16991.58 200
16992.81 201
16994.04 196
16995.28 202
16996.51 230
16997.74 205
16998.97 205
17000.21 220
17001.44 183
17002.67 168
17003.90 199
17005.14 206
17006.37 212
17007.60 198
17008.84 220
17010.07 190
17011.30 175
17012.53 191
17013.77 206
17015.00 195
17016.23 201
17017.47 189
17018.70 194
17019.93 212
17021.17 205
17022.40 206
17023.63 205
17024.87 185
17026.10 205
17027.33 210
17028.57 190
17029.80 228
17031.04 218
17032.27 193
17033.50 209
17034.74 179
17035.97 188
17037.20 185
17038.44 190
17039.67 174
17040.91 198
17042.14 193
17043.37 202
17044.61 204
17045.84 189
17047.08 181
17048.31 207
17049.55 205
17050.78 209
17052.02 195
17053.25 182
17054.48 197
17055.72 170
17056.95 180
17058.19 181
17059.42 181
17060.66 211
17061.89 211
17063.13 186
17064.36 181
17065.60 175
17066.83 192
17068.07 199
17069.30 168
17070.54 186
17071.77 166
17073.01 175
17074.24 193
17075.48 173
17076.71 158
17077.95 155
17079.19 201
17080.42 167
17081.66 182
17082.89 191
17084.13 192
17085.36 191
17086.60 181
17087.83 167
17089.07 190
17090.31 147
17091.54 177
17092.78 208
17094.01 199
17095.25 173
17096.49 171
17097.72 165
17098.96 169
17100.19 183
17101.43 157
17102.67 148
17103.90 151
17105.14 194
17106.38 148
17107.61 150
17108.85 214
17110.09 186
17111.32 159
17112.56 161
17113.80 189
17115.03 180
17116.27 205
17117.51 183
17118.74 158
17119.98 156
17121.22 174
17122.45 195
17123.69 176
17124.93 157
17126.17 160
17127.40 176
17128.64 180
17129.88 192
17131.12 181
17132.35 190
17133.59 201
17134.83 178
17136.07 184
17137.30 175
17138.54 173
17139.78 165
17141.02 190
17142.25 168
17143.49 172
17144.73 206
17145.97 184
17147.20 182
17148.44 182
17149.68 189
17150.92 174
17152.16 191
17153.40 196
17154.63 206
17155.87 199
17157.11 175
17158.35 154
17159.59 161
17160.83 178
17162.06 182
17163.30 183
17164.54 190
17165.78 175
17167.02 182
17168.26 218
17169.50 199
17170.73 179
17171.97 171
17173.21 161
17174.45 172
17175.69 187
17176.93 187
17178.17 162
17179.41 179
17180.65 162
17181.89 156
17183.12 149
17184.36 169
17185.60 161
17186.84 159
17188.08 166
17189.32 189
17190.56 181
17191.80 165
17193.04 195
17194.28 157
17195.52 189
17196.76 178
17198.00 184
17199.24 171
17200.48 162
17201.72 177
17202.96 174
17204.20 170
17205.44 173
17206.68 172
17207.92 132
17209.16 193
17210.40 177
17211.64 189
17212.88 171
17214.12 177
17215.36 161
17216.60 185
17217.84 192
17219.08 193
17220.32 169
17221.56 182
17222.80 179
17224.04 181
17225.29 170
17226.53 165
17227.77 209
17229.01 147
17230.25 171
17231.49 190
17232.73 173
17233.97 185
17235.21 187
17236.45 160
17237.70 161
17238.94 138
17240.18 152
17241.42 172
17242.66 161
17243.90 171
17245.14 168
17246.39 192
17247.63 188
17248.87 191
17250.11 175
17251.35 154
17252.59 178
17253.84 146
17255.08 162
17256.32 157
17257.56 205
17258.80 170
17260.05 159
17261.29 162
17262.53 197
17263.77 171
17265.01 188
17266.26 214
17267.50 200
17268.74 180
17269.98 167
17271.23 143
17272.47 131
17273.71 168
17274.95 167
17276.20 156
17277.44 182
17278.68 180
17279.92 180
17281.17 162
17282.41 152
17283.65 185
17284.90 151
17286.14 164
17287.38 182
17288.62 167
17289.87 148
17291.11 169
17292.35 151
17293.60 136
17294.84 181
17296.08 155
17297.33 156
17298.57 169
17299.81 188
17301.06 153
17302.30 153
17303.54 159
17304.79 172
17306.03 182
17307.28 157
17308.52 168
17309.76 178
17311.01 206
17312.25 182
17313.49 201
17314.74 215
17315.98 193
17317.23 198
17318.47 160
17319.72 157
17320.96 176
17322.20 158
17323.45 135
17324.69 147
17325.94 168
17327.18 157
17328.43 172
17329.67 170
17330.91 164
17332.16 140
17333.40 145
17334.65 185
17335.89 208
17337.14 172
17338.38 161
17339.63 173
17340.87 175
17342.12 155
17343.36 158
17344.61 169
17345.85 166
17347.10 169
17348.34 193
17349.59 169
17350.83 167
17352.08 155
17353.33 184
17354.57 184
17355.82 172
17357.06 169
17358.31 183
17359.55 139
17360.80 181
17362.04 175
17363.29 150
17364.54 168
17365.78 152
17367.03 161
17368.27 188
17369.52 162
17370.77 187
17372.01 168
17373.26 163
17374.50 162
17375.75 171
17377.00 159
17378.24 179
17379.49 137
17380.74 134
17381.98 174
17383.23 183
17384.47 178
17385.72 166
17386.97 152
17388.21 171
17389.46 166
17390.71 155
17391.95 146
17393.20 155
17394.45 173
17395.70 173
17396.94 151
17398.19 175
17399.44 172
17400.68 148
17401.93 166
17403.18 175
17404.42 162
17405.67 133
17406.92 157
17408.17 160
17409.41 150
17410.66 172
17411.91 132
17413.16 152
17414.40 185
17415.65 155
17416.90 158
17418.15 154
17419.40 182
17420.64 152
17421.89 141
17423.14 159
17424.39 141
17425.63 172
17426.88 149
17428.13 163
17429.38 166
17430.63 183
17431.88 155
17433.12 167
17434.37 148
17435.62 144
17436.87 146
17438.12 146
17439.37 148
17440.61 129
17441.86 173
17443.11 158
17444.36 166
17445.61 157
17446.86 154
17448.11 166
17449.36 134
17450.60 147
17451.85 152
17453.10 141
17454.35 161
17455.60 161
17456.85 150
17458.10 176
17459.35 162
17460.60 151
17461.85 155
17463.10 166
17464.34 173
17465.59 187
17466.84 183
17468.09 145
17469.34 178
17470.59 182
17471.84 196
17473.09 145
17474.34 161
17475.59 160
17476.84 162
17478.09 147
17479.34 158
17480.59 167
17481.84 163
17483.09 177
17484.34 182
17485.59 170
17486.84 162
17488.09 206
17489.34 174
17490.59 157
17491.84 160
17493.09 148
17494.34 162
17495.59 134
17496.84 145
17498.10 166
17499.35 157
17500.60 198
17501.85 171
17503.10 165
17504.35 128
17505.60 148
17506.85 177
17508.10 163
17509.35 168
17510.60 184
17511.86 154
17513.11 152
17514.36 167
17515.61 149
17516.86 177
17518.11 163
17519.36 170
17520.61 192
17521.87 186
17523.12 162
17524.37 168
17525.62 175
17526.87 174
17528.12 160
17529.38 162
17530.63 180
17531.88 159
17533.13 159
17534.38 178
17535.63 176
17536.89 146
17538.14 150
17539.39 156
17540.64 148
17541.89 171
17543.15 199
17544.40 169
17545.65 130
17546.90 151
17548.16 142
17549.41 144
17550.66 153
17551.91 130
17553.17 154
17554.42 137
17555.67 154
17556.92 169
17558.18 179
17559.43 168
17560.68 148
17561.94 173
17563.19 178
17564.44 173
17565.69 156
17566.95 166
17568.20 175
17569.45 164
17570.71 140
17571.96 158
17573.21 176
17574.47 169
17575.72 162
17576.97 176
17578.23 150
17579.48 126
17580.73 166
17581.99 162
17583.24 160
17584.50 189
17585.75 173
17587.00 157
17588.26 144
17589.51 174
17590.76 181
17592.02 185
17593.27 167
17594.53 176
17595.78 169
17597.04 204
17598.29 178
17599.54 168
17600.80 175
17602.05 164
17603.31 154
17604.56 171
17605.82 180
17607.07 164
17608.32 147
17609.58 163
17610.83 176
17612.09 163
17613.34 156
17614.60 183
17615.85 184
17617.11 167
17618.36 188
17619.62 153
17620.87 150
17622.13 166
17623.38 164
17624.64 131
17625.89 157
17627.15 181
17628.40 195
17629.66 169
17630.91 173
17632.17 161
17633.43 156
17634.68 139
17635.94 156
17637.19 177
17638.45 184
17639.70 162
17640.96 149
17642.21 135
17643.47 163
17644.73 181
17645.98 187
17647.24 151
17648.49 165
17649.75 164
17651.01 125
17652.26 137
17653.52 138
17654.77 154
17656.03 161
17657.29 163
17658.54 158
17659.80 150
17661.06 183
17662.31 161
17663.57 182
17664.83 142
17666.08 148
17667.34 151
17668.60 178
17669.85 174
17671.11 155
17672.37 171
17673.62 174
17674.88 160
17676.14 146
17677.39 140
17678.65 160
17679.91 150
17681.17 136
17682.42 148
17683.68 141
17684.94 176
17686.19 152
17687.45 152
17688.71 149
17689.97 156
17691.22 147
17692.48 138
17693.74 136
17695.00 151
17696.26 174
17697.51 158
17698.77 151
17700.03 159
17701.29 161
17702.54 192
17703.80 179
17705.06 154
17706.32 147
17707.58 157
17708.83 158
17710.09 135
17711.35 124
17712.61 151
17713.87 161
17715.13 175
17716.38 154
17717.64 158
17718.90 157
17720.16 160
17721.42 164
17722.68 179
17723.94 156
17725.19 137
17726.45 149
17727.71 151
17728.97 149
17730.23 125
17731.49 141
17732.75 165
17734.01 170
17735.27 139
17736.53 152
17737.78 141
17739.04 148
17740.30 145
17741.56 153
17742.82 174
17744.08 171
17745.34 154
17746.60 187
17747.86 163
17749.12 161
17750.38 160
17751.64 168
17752.90 179
17754.16 139
17755.42 149
17756.68 145
17757.94 159
17759.20 150
17760.46 161
17761.72 160
17762.98 182
17764.24 170
17765.50 143
17766.76 160
17768.02 165
17769.28 152
17770.54 154
17771.80 161
17773.06 146
17774.32 130
17775.58 135
17776.84 143
17778.10 151
17779.36 130
17780.62 132
17781.88 171
17783.15 165
17784.41 158
17785.67 151
17786.93 133
17788.19 158
17789.45 147
17790.71 157
17791.97 145
17793.23 189
17794.49 184
17795.76 146
17797.02 138
17798.28 147
17799.54 150
17800.80 168
17802.06 141
17803.32 155
17804.59 161
17805.85 168
17807.11 157
17808.37 185
17809.63 156
17810.89 156
17812.16 166
17813.42 131
17814.68 158
17815.94 147
17817.20 156
17818.47 160
17819.73 157
17820.99 152
17822.25 181
17823.51 149
17824.78 152
17826.04 171
17827.30 151
17828.56 132
17829.83 179
17831.09 174
17832.35 149
17833.61 167
17834.88 182
17836.14 154
17837.40 184
17838.67 194
17839.93 165
17841.19 157
17842.45 147
17843.72 166
17844.98 147
17846.24 157
17847.51 147
17848.77 135
17850.03 154
17851.30 156
17852.56 140
17853.82 152
17855.09 137
17856.35 139
17857.61 158
17858.88 164
17860.14 147
17861.40 159
17862.67 157
17863.93 163
17865.19 154
17866.46 145
17867.72 149
17868.99 143
17870.25 119
17871.51 116
17872.78 159
17874.04 160
17875.31 172
17876.57 166
17877.83 145
17879.10 143
17880.36 152
17881.63 155
17882.89 133
17884.15 142
17885.42 127
17886.68 154
17887.95 150
17889.21 159
17890.48 146
17891.74 150
17893.01 161
17894.27 150
17895.54 147
17896.80 160
17898.07 190
17899.33 171
17900.60 169
17901.86 154
17903.13 163
17904.39 156
17905.66 141
17906.92 137
17908.19 126
17909.45 154
17910.72 166
17911.98 169
17913.25 152
17914.51 143
17915.78 149
17917.05 169
17918.31 163
17919.58 152
17920.84 142
17922.11 150
17923.37 154
17924.64 149
17925.91 141
17927.17 171
17928.44 163
17929.70 177
17930.97 172
17932.24 151
17933.50 136
17934.77 140
17936.03 161
17937.30 125
17938.57 151
17939.83 146
17941.10 156
17942.37 131
17943.63 136
17944.90 135
17946.17 133
17947.43 147
17948.70 162
17949.97 171
17951.23 173
17952.50 171
17953.77 145
17955.03 164
17956.30 155
17957.57 164
17958.83 187
17960.10 155
17961.37 120
17962.64 128
17963.90 166
17965.17 158
17966.44 139
17967.70 152
17968.97 155
17970.24 166
17971.51 126
17972.77 130
17974.04 147
17975.31 159
17976.58 153
17977.85 141
17979.11 143
17980.38 155
17981.65 154
17982.92 136
17984.18 138
17985.45 151
17986.72 145
17987.99 169
17989.26 165
17990.52 132
17991.79 125
17993.06 144
17994.33 133
17995.60 144
17996.87 124
17998.13 161
17999.40 134
18000.67 135
18001.94 155
18003.21 159
18004.48 142
18005.75 159
18007.02 157
18008.28 142
18009.55 159
18010.82 157
18012.09 146
18013.36 128
18014.63 152
18015.90 135
18017.17 136
18018.44 141
18019.71 155
18020.97 159
18022.24 137
18023.51 163
18024.78 153
18026.05 143
18027.32 138
18028.59 141
18029.86 134
18031.13 159
18032.40 149
18033.67 136
18034.94 145
18036.21 152
18037.48 143
18038.75 147
18040.02 142
18041.29 142
18042.56 141
18043.83 141
18045.10 140
18046.37 151
18047.64 145
18048.91 137
18050.18 124
18051.45 143
18052.72 126
18053.99 134
18055.26 162
18056.53 138
18057.80 163
18059.07 159
18060.34 137
18061.61 125
18062.88 153
18064.16 139
18065.43 143
18066.70 143
18067.97 135
18069.24 151
18070.51 135
18071.78 150
18073.05 125
18074.32 129
18075.59 128
18076.87 153
18078.14 131
18079.41 160
18080.68 169
18081.95 148
18083.22 153
18084.49 127
18085.77 149
18087.04 154
18088.31 142
18089.58 150
18090.85 132
18092.12 146
18093.40 143
18094.67 129
18095.94 137
18097.21 131
18098.48 164
18099.76 136
18101.03 160
18102.30 148
18103.57 166
18104.84 161
18106.12 155
18107.39 141
18108.66 132
18109.93 146
18111.21 148
18112.48 153
18113.75 145
18115.02 138
18116.30 145
18117.57 153
18118.84 141
18120.11 136
18121.39 159
18122.66 126
18123.93 139
18125.21 128
18126.48 133
18127.75 163
18129.02 166
18130.30 155
18131.57 169
18132.84 159
18134.12 149
18135.39 156
18136.66 135
18137.94 123
18139.21 175
18140.48 141
18141.76 155
18143.03 163
18144.31 147
18145.58 148
18146.85 134
18148.13 145
18149.40 156
18150.67 152
18151.95 159
18153.22 166
18154.50 134
18155.77 172
18157.04 147
18158.32 141
18159.59 131
18160.87 136
18162.14 114
18163.41 132
18164.69 154
18165.96 141
18167.24 139
18168.51 147
18169.79 158
18171.06 172
18172.34 145
18173.61 112
18174.89 151
18176.16 139
18177.43 146
18178.71 155
18179.98 155
18181.26 159
18182.53 131
18183.81 143
18185.08 146
18186.36 169
18187.63 158
18188.91 121
18190.18 142
18191.46 128
18192.74 145
18194.01 150
18195.29 114
18196.56 140
18197.84 124
18199.11 136
18200.39 152
18201.66 139
18202.94 143
18204.22 149
18205.49 153
18206.77 161
18208.04 140
18209.32 134
18210.59 165
18211.87 164
18213.15 137
18214.42 126
18215.70 124
18216.97 161
18218.25 126
18219.53 132
18220.80 158
18222.08 129
18223.36 127
18224.63 132
18225.91 124
18227.19 143
18228.46 137
18229.74 130
18231.02 133
18232.29 159
18233.57 172
18234.85 142
18236.12 141
18237.40 132
18238.68 169
18239.95 152
18241.23 134
18242.51 132
18243.78 149
18245.06 136
18246.34 123
18247.62 143
18248.89 149
18250.17 141
18251.45 139
18252.73 145
18254.00 152
18255.28 144
18256.56 148
18257.84 154
18259.11 135
18260.39 137
18261.67 152
18262.95 137
18264.22 138
18265.50 135
18266.78 137
18268.06 143
18269.34 148
18270.61 131
18271.89 134
18273.17 120
18274.45 138
18275.73 131
18277.01 130
18278.28 159
18279.56 156
18280.84 165
18282.12 149
18283.40 118
18284.68 146
18285.95 167
18287.23 172
18288.51 160
18289.79 151
18291.07 131
18292.35 141
18293.63 144
18294.91 136
18296.19 148
18297.46 139
18298.74 141
18300.02 144
18301.30 120
18302.58 151
18303.86 150
18305.14 174
18306.42 160
18307.70 164
18308.98 143
18310.26 126
18311.54 139
18312.82 153
18314.10 133
18315.37 148
18316.65 146
18317.93 136
18319.21 122
18320.49 115
18321.77 126
18323.05 134
18324.33 147
18325.61 153
18326.89 141
18328.17 139
18329.45 163
18330.73 133
18332.01 130
18333.29 163
18334.57 157
18335.86 169
18337.14 137
18338.42 155
18339.70 155
18340.98 123
18342.26 121
18343.54 140
18344.82 120
18346.10 157
18347.38 161
18348.66 161
18349.94 175
18351.22 141
18352.50 154
18353.78 148
18355.07 115
18356.35 129
18357.63 143
18358.91 190
18360.19 137
18361.47 144
18362.75 135
18364.03 137
18365.32 126
18366.60 133
18367.88 139
18369.16 158
18370.44 168
18371.72 151
18373.00 140
18374.29 153
18375.57 148
18376.85 140
18378.13 126
18379.41 149
18380.70 151
18381.98 153
18383.26 159
18384.54 137
18385.82 127
18387.11 150
18388.39 151
18389.67 123
18390.95 124
18392.23 136
18393.52 146
18394.80 161
18396.08 145
18397.36 147
18398.65 133
18399.93 124
18401.21 98
18402.50 142
18403.78 129
18405.06 133
18406.34 151
18407.63 139
18408.91 116
18410.19 136
18411.48 151
18412.76 147
18414.04 141
18415.32 133
18416.61 127
18417.89 160
18419.17 163
18420.46 126
18421.74 111
18423.02 136
18424.31 127
18425.59 131
18426.87 121
18428.16 111
18429.44 145
18430.73 154
18432.01 141
18433.29 123
18434.58 132
18435.86 160
18437.14 155
18438.43 131
18439.71 144
18441.00 150
18442.28 168
18443.56 150
18444.85 149
18446.13 134
18447.42 140
18448.70 170
18449.99 145
18451.27 146
18452.56 153
18453.84 125
18455.12 139
18456.41 132
18457.69 136
18458.98 117
18460.26 141
18461.55 147
18462.83 124
18464.12 146
18465.40 159
18466.69 191
18467.97 143
18469.26 154
18470.54 139
18471.83 138
18473.11 150
18474.40 145
18475.68 160
18476.97 147
18478.25 151
18479.54 128
18480.82 145
18482.11 169
18483.40 134
18484.68 128
18485.97 129
18487.25 135
18488.54 152
18489.82 124
18491.11 128
18492.39 144
18493.68 156
18494.97 146
18496.25 118
18497.54 139
18498.82 160
18500.11 129
18501.40 139
18502.68 140
18503.97 155
18505.26 161
18506.54 158
18507.83 160
18509.11 156
18510.40 148
18511.69 150
18512.97 137
18514.26 138
18515.55 128
18516.83 118
18518.12 150
18519.41 133
18520.69 134
18521.98 143
18523.27 139
18524.56 139
18525.84 155
18527.13 135
18528.42 124
18529.70 129
18530.99 137
18532.28 144
18533.57 151
18534.85 148
18536.14 159
18537.43 157
18538.71 155
18540.00 159
18541.29 164
18542.58 150
18543.86 132
18545.15 144
18546.44 140
18547.73 155
18549.02 139
18550.30 170
18551.59 149
18552.88 142
18554.17 155
18555.46 138
18556.74 140
18558.03 150
18559.32 132
18560.61 132
18561.90 141
18563.18 142
18564.47 176
18565.76 169
18567.05 166
18568.34 152
18569.63 132
18570.92 125
18572.20 161
18573.49 183
18574.78 176
18576.07 162
18577.36 143
18578.65 162
18579.94 164
18581.23 146
18582.51 153
18583.80 166
18585.09 191
18586.38 149
18587.67 156
18588.96 159
18590.25 133
18591.54 150
18592.83 148
18594.12 168
18595.41 172
18596.70 150
18597.99 145
18599.28 145
18600.57 154
18601.85 147
18603.14 158
18604.43 151
18605.72 166
18607.01 165
18608.30 164
18609.59 167
18610.88 188
18612.17 162
18613.46 130
18614.75 157
18616.04 184
18617.33 174
18618.62 166
18619.91 168
18621.20 177
18622.50 167
18623.79 190
18625.08 181
18626.37 183
18627.66 168
18628.95 149
18630.24 170
18631.53 153
18632.82 139
18634.11 166
18635.40 165
18636.69 182
18637.98 141
18639.27 151
18640.57 149
18641.86 131
18643.15 143
18644.44 187
18645.73 169
18647.02 177
18648.31 178
18649.60 155
18650.89 137
18652.19 159
18653.48 155
18654.77 170
18656.06 168
18657.35 173
18658.64 152
18659.94 166
18661.23 148
18662.52 134
18663.81 153
18665.10 145
18666.39 148
18667.69 145
18668.98 165
18670.27 159
18671.56 159
18672.85 147
18674.15 181
18675.44 204
18676.73 141
18678.02 154
18679.32 144
18680.61 148
18681.90 131
18683.19 173
18684.49 147
18685.78 151
18687.07 163
18688.36 140
18689.66 132
18690.95 146
18692.24 146
18693.53 160
18694.83 158
18696.12 127
18697.41 149
18698.71 147
18700.00 145
18701.29 163
18702.59 146
18703.88 154
18705.17 152
18706.47 168
18707.76 173
18709.05 145
18710.35 154
18711.64 135
18712.93 145
18714.23 152
18715.52 146
18716.81 142
18718.11 120
18719.40 117
18720.70 160
18721.99 176
18723.28 146
18724.58 156
18725.87 142
18727.16 131
18728.46 131
18729.75 140
18731.05 150
18732.34 160
18733.64 122
18734.93 126
18736.22 108
18737.52 146
18738.81 132
18740.11 153
18741.40 154
18742.70 162
18743.99 128
18745.29 143
18746.58 144
18747.87 152
18749.17 145
18750.46 162
18751.76 182
18753.05 166
18754.35 156
18755.64 152
18756.94 121
18758.23 147
18759.53 124
18760.82 146
18762.12 153
18763.42 142
18764.71 132
18766.01 130
18767.30 162
18768.60 154
18769.89 147
18771.19 153
18772.48 169
18773.78 122
18775.07 127
18776.37 140
18777.67 132
18778.96 162
18780.26 151
18781.55 143
18782.85 148
18784.15 151
18785.44 168
18786.74 147
18788.03 158
18789.33 129
18790.63 127
18791.92 136
18793.22 142
18794.52 122
18795.81 131
18797.11 156
18798.40 138
18799.70 145
18801.00 167
18802.29 134
18803.59 136
18804.89 162
18806.18 135
18807.48 124
18808.78 147
18810.07 163
18811.37 144
18812.67 152
18813.97 148
18815.26 146
18816.56 136
18817.86 157
18819.15 156
18820.45 133
18821.75 120
18823.05 151
18824.34 156
18825.64 150
18826.94 112
18828.24 147
18829.53 149
18830.83 142
18832.13 162
18833.43 145
18834.72 140
18836.02 121
18837.32 139
18838.62 158
18839.92 132
18841.21 127
18842.51 157
18843.81 148
18845.11 130
18846.41 134
18847.70 141
18849.00 149
18850.30 171
18851.60 149
18852.90 147
18854.20 138
18855.49 135
18856.79 132
18858.09 128
18859.39 169
18860.69 140
18861.99 151
18863.29 112
18864.58 152
18865.88 128
18867.18 130
18868.48 138
18869.78 140
18871.08 153
18872.38 131
18873.68 140
18874.98 152
18876.28 121
18877.57 143
18878.87 133
18880.17 132
18881.47 143
18882.77 146
18884.07 137
18885.37 124
18886.67 121
18887.97 162
18889.27 134
18890.57 137
18891.87 172
18893.17 154
18894.47 111
18895.77 136
18897.07 134
18898.37 127
18899.67 134
18900.97 157
18902.27 144
18903.57 125
18904.87 131
18906.17 123
18907.47 131
18908.77 133
18910.07 133
18911.37 136
18912.67 134
18913.97 129
18915.27 140
18916.57 144
18917.87 140
18919.17 152
18920.47 153
18921.78 158
18923.08 150
18924.38 123
18925.68 118
18926.98 165
18928.28 129
18929.58 125
18930.88 123
18932.18 130
18933.48 147
18934.79 148
18936.09 132
18937.39 131
18938.69 148
18939.99 131
18941.29 148
18942.59 137
18943.90 126
18945.20 118
18946.50 135
18947.80 139
18949.10 144
18950.40 122
18951.71 137
18953.01 140
18954.31 121
18955.61 125
18956.91 127
18958.21 144
18959.52 141
18960.82 136
18962.12 137
18963.42 152
18964.73 139
18966.03 128
18967.33 132
18968.63 136
18969.93 141
18971.24 150
18972.54 137
18973.84 139
18975.14 124
18976.45 107
18977.75 97
18979.05 105
18980.36 132
18981.66 143
18982.96 168
18984.26 135
18985.57 109
18986.87 119
18988.17 157
18989.48 140
18990.78 109
18992.08 125
18993.39 120
18994.69 143
18995.99 143
18997.30 116
18998.60 119
18999.90 158
19001.21 152
19002.51 133
19003.81 127
19005.12 147
19006.42 132
19007.72 125
19009.03 161
19010.33 123
19011.64 135
19012.94 142
19014.24 119
19015.55 138
19016.85 124
19018.16 121
19019.46 115
19020.76 132
19022.07 140
19023.37 142
19024.68 159
19025.98 161
19027.29 126
19028.59 126
19029.89 157
19031.20 132
19032.50 113
19033.81 129
19035.11 118
19036.42 111
19037.72 116
19039.03 156
19040.33 120
19041.64 107
19042.94 145
19044.25 158
19045.55 134
19046.86 119
19048.16 112
19049.47 125
19050.77 117
19052.08 126
19053.38 129
19054.69 155
19055.99 135
19057.30 137
19058.60 126
19059.91 118
19061.22 121
19062.52 141
19063.83 135
19065.13 128
19066.44 128
19067.74 137
19069.05 139
19070.36 127
19071.66 132
19072.97 141
19074.27 130
19075.58 130
19076.89 137
19078.19 119
19079.50 125
19080.80 118
19082.11 120
19083.42 99
19084.72 101
19086.03 114
19087.34 135
19088.64 130
19089.95 114
19091.26 142
19092.56 129
19093.87 115
19095.18 108
19096.48 121
19097.79 145
19099.10 141
19100.40 137
19101.71 138
19103.02 127
19104.32 143
19105.63 134
19106.94 133
19108.25 138
19109.55 132
19110.86 148
19112.17 144
19113.48 135
19114.78 131
19116.09 157
19117.40 130
19118.71 136
19120.01 137
19121.32 142
19122.63 128
19123.94 119
19125.24 124
19126.55 135
19127.86 139
19129.17 119
19130.47 119
19131.78 125
19133.09 137
19134.40 133
19135.71 117
19137.02 130
19138.32 123
19139.63 126
19140.94 116
19142.25 122
19143.56 119
19144.87 131
19146.17 127
19147.48 132
19148.79 128
19150.10 139
19151.41 146
19152.72 132
19154.03 120
19155.33 126
19156.64 137
19157.95 129
19159.26 106
19160.57 140
19161.88 136
19163.19 126
19164.50 136
19165.81 140
19167.12 116
19168.42 116
19169.73 142
19171.04 129
19172.35 133
19173.66 133
19174.97 147
19176.28 134
19177.59 135
19178.90 116
19180.21 149
19181.52 146
19182.83 130
19184.14 108
19185.45 116
19186.76 121
19188.07 121
19189.38 126
19190.69 137
19192.00 128
19193.31 165
19194.62 148
19195.93 124
19197.24 134
19198.55 144
19199.86 162
19201.17 136
19202.48 136
19203.79 141
19205.10 119
19206.41 145
19207.72 135
19209.03 159
19210.34 110
19211.66 113
19212.97 130
19214.28 128
19215.59 117
19216.90 133
19218.21 134
19219.52 131
19220.83 130
19222.14 134
19223.45 117
19224.77 113
19226.08 123
19227.39 133
19228.70 140
19230.01 119
19231.32 113
19232.63 161
19233.94 160
19235.26 136
19236.57 132
19237.88 129
19239.19 175
19240.50 136
19241.81 123
19243.13 124
19244.44 130
19245.75 146
19247.06 142
19248.37 139
19249.69 119
19251.00 115
19252.31 146
19253.62 135
19254.93 129
19256.25 133
19257.56 147
19258.87 171
19260.18 110
19261.50 122
19262.81 110
19264.12 139
19265.43 176
19266.75 138
19268.06 128
19269.37 116
19270.68 120
19272.00 119
19273.31 129
19274.62 112
19275.94 124
19277.25 141
19278.56 121
19279.88 121
19281.19 129
19282.50 123
19283.81 151
19285.13 112
19286.44 121
19287.75 120
19289.07 124
19290.38 117
19291.70 113
19293.01 132
19294.32 141
19295.64 130
19296.95 131
19298.26 125
19299.58 129
19300.89 114
19302.20 142
19303.52 134
19304.83 121
19306.15 116
19307.46 119
19308.77 127
19310.09 141
19311.40 129
19312.72 147
19314.03 151
19315.35 132
19316.66 105
19317.97 107
19319.29 139
19320.60 123
19321.92 119
19323.23 115
19324.55 125
19325.86 121
19327.18 112
19328.49 92
19329.81 155
19331.12 133
19332.44 120
19333.75 124
19335.07 133
19336.38 137
19337.70 150
19339.01 132
19340.33 129
19341.64 131
19342.96 140
19344.27 138
19345.59 113
19346.90 120
19348.22 122
19349.53 123
19350.85 138
19352.16 125
19353.48 112
19354.79 126
19356.11 114
19357.43 141
19358.74 150
19360.06 139
19361.37 123
19362.69 130
19364.01 144
19365.32 169
19366.64 136
19367.95 114
19369.27 127
19370.59 133
19371.90 146
19373.22 142
19374.53 130
19375.85 156
19377.17 150
19378.48 130
19379.80 114
19381.12 124
19382.43 155
19383.75 121
19385.07 118
19386.38 149
19387.70 133
19389.02 124
19390.33 120
19391.65 130
19392.97 122
19394.28 123
19395.60 120
19396.92 133
19398.24 116
19399.55 110
19400.87 116
19402.19 140
19403.50 139
19404.82 125
19406.14 137
19407.46 124
19408.77 113
19410.09 137
19411.41 118
19412.73 105
19414.04 133
19415.36 134
19416.68 140
19418.00 133
19419.32 136
19420.63 131
19421.95 131
19423.27 106
19424.59 128
19425.91 143
19427.22 132
19428.54 134
19429.86 127
19431.18 129
19432.50 113
19433.82 132
19435.13 143
19436.45 128
19437.77 131
19439.09 114
19440.41 139
19441.73 136
19443.04 134
19444.36 136
19445.68 134
19447.00 130
19448.32 138
19449.64 135
19450.96 140
19452.28 133
19453.60 143
19454.91 151
19456.23 127
19457.55 125
19458.87 131
19460.19 129
19461.51 162
19462.83 137
19464.15 130
19465.47 145
19466.79 164
19468.11 137
19469.43 123
19470.75 151
19472.07 148
19473.39 148
19474.71 129
19476.03 135
19477.35 130
19478.67 142
19479.99 134
19481.30 115
19482.62 108
19483.94 120
19485.27 147
19486.59 102
19487.91 145
19489.23 131
19490.55 135
19491.87 115
19493.19 112
19494.51 144
19495.83 132
19497.15 143
19498.47 144
19499.79 129
19501.11 134
19502.43 136
19503.75 147
19505.07 120
19506.39 128
19507.71 130
19509.03 168
19510.36 140
19511.68 116
19513.00 106
19514.32 141
19515.64 147
19516.96 122
19518.28 115
19519.60 130
19520.92 139
19522.25 133
19523.57 123
19524.89 130
19526.21 120
19527.53 136
19528.85 152
19530.17 115
19531.50 131
19532.82 123
19534.14 124
19535.46 150
19536.78 112
19538.11 128
19539.43 137
19540.75 188
19542.07 138
19543.39 130
19544.72 117
19546.04 114
19547.36 137
19548.68 161
19550.00 124
19551.33 115
19552.65 137
19553.97 121
19555.29 124
19556.62 120
19557.94 116
19559.26 147
19560.58 142
19561.91 124
19563.23 146
19564.55 134
19565.88 125
19567.20 108
19568.52 108
19569.84 102
19571.17 124
19572.49 128
19573.81 130
19575.14 132
19576.46 111
19577.78 117
19579.11 148
19580.43 153
19581.75 122
19583.08 129
19584.40 102
19585.72 122
19587.05 138
19588.37 129
19589.69 135
19591.02 146
19592.34 119
19593.67 118
19594.99 125
19596.31 131
19597.64 132
19598.96 153
19600.28 147
19601.61 120
19602.93 136
19604.26 124
19605.58 105
19606.91 116
19608.23 110
19609.55 123
19610.88 124
19612.20 113
19613.53 119
19614.85 141
19616.18 110
19617.50 142
19618.83 123
19620.15 142
19621.47 139
19622.80 120
19624.12 89
19625.45 120
19626.77 140
19628.10 111
19629.42 125
19630.75 139
19632.07 112
19633.40 134
19634.72 147
19636.05 132
19637.37 120
19638.70 124
19640.03 144
19641.35 127
19642.68 117
19644.00 115
19645.33 146
19646.65 125
19647.98 107
19649.30 117
19650.63 100
19651.96 128
19653.28 119
19654.61 146
19655.93 117
19657.26 118
19658.58 109
19659.91 116
19661.24 88
19662.56 120
19663.89 114
19665.22 123
19666.54 121
19667.87 123
19669.19 125
19670.52 133
19671.85 112
19673.17 123
19674.50 111
19675.83 118
19677.15 132
19678.48 112
19679.81 99
19681.13 115
19682.46 158
19683.79 127
19685.11 124
19686.44 117
19687.77 149
19689.09 124
19690.42 126
19691.75 136
19693.08 138
19694.40 115
19695.73 111
19697.06 115
19698.39 117
19699.71 136
19701.04 126
19702.37 132
19703.69 141
19705.02 154
19706.35 122
19707.68 135
19709.01 113
19710.33 132
19711.66 122
19712.99 134
19714.32 114
19715.64 117
19716.97 118
19718.30 142
19719.63 112
19720.96 117
19722.28 117
19723.61 126
19724.94 104
19726.27 109
19727.60 122
19728.93 130
19730.25 122
19731.58 129
19732.91 147
19734.24 133
19735.57 125
19736.90 113
19738.23 121
19739.55 137
19740.88 144
19742.21 133
19743.54 137
19744.87 120
19746.20 117
19747.53 121
19748.86 126
19750.19 113
19751.51 131
19752.84 120
19754.17 138
19755.50 136
19756.83 117
19758.16 128
19759.49 120
19760.82 124
19762.15 126
19763.48 107
19764.81 91
19766.14 134
19767.47 138
19768.80 139
19770.13 141
19771.46 111
19772.79 111
19774.12 113
19775.45 116
19776.78 118
19778.11 114
19779.44 134
19780.77 121
19782.10 112
19783.43 115
19784.76 130
19786.09 150
19787.42 105
19788.75 127
19790.08 118
19791.41 114
19792.74 122
19794.07 100
19795.40 114
19796.73 117
19798.06 115
19799.39 129
19800.72 109
19802.05 125
19803.39 113
19804.72 120
19806.05 137
19807.38 106
19808.71 108
19810.04 129
19811.37 120
19812.70 119
19814.03 113
19815.37 124
19816.70 119
19818.03 126
19819.36 128
19820.69 108
19822.02 116
19823.35 133
19824.69 128
19826.02 130
19827.35 112
19828.68 123
19830.01 132
19831.34 137
19832.68 124
19834.01 119
19835.34 133
19836.67 104
19838.00 125
19839.34 129
19840.67 121
19842.00 124
19843.33 158
19844.67 130
19846.00 127
19847.33 117
19848.66 114
19849.99 113
19851.33 102
19852.66 98
19853.99 107
19855.32 132
19856.66 124
19857.99 112
19859.32 125
19860.66 136
19861.99 109
19863.32 113
19864.65 107
19865.99 112
19867.32 130
19868.65 116
19869.99 129
19871.32 112
19872.65 126
19873.99 125
19875.32 111
19876.65 99
19877.99 105
19879.32 120
19880.65 120
19881.99 92
19883.32 123
19884.65 107
19885.99 121
19887.32 130
19888.66 123
19889.99 108
19891.32 105
19892.66 111
19893.99 110
19895.32 105
19896.66 124
19897.99 119
19899.33 130
19900.66 122
19902.00 120
19903.33 115
19904.66 107
19906.00 129
19907.33 141
19908.67 102
19910.00 117
19911.34 120
19912.67 176
19914.01 125
19915.34 120
19916.67 122
19918.01 133
19919.34 133
19920.68 118
19922.01 138
19923.35 137
19924.68 129
19926.02 121
19927.35 134
19928.69 110
19930.02 100
19931.36 100
19932.69 89
19934.03 124
19935.37 131
19936.70 128
19938.04 104
19939.37 111
19940.71 105
19942.04 135
19943.38 91
19944.71 89
19946.05 95
19947.39 98
19948.72 117
19950.06 147
19951.39 101
19952.73 116
19954.06 130
19955.40 132
19956.74 121
19958.07 134
19959.41 128
19960.74 115
19962.08 137
19963.42 152
19964.75 146
19966.09 120
19967.43 126
19968.76 114
19970.10 114
19971.44 109
19972.77 124
19974.11 133
19975.45 137
19976.78 133
19978.12 136
19979.46 120
19980.79 129
19982.13 113
19983.47 136
19984.80 142
19986.14 120
19987.48 133
19988.82 126
19990.15 150
19991.49 126
19992.83 116
19994.16 116
19995.50 119
19996.84 137
19998.18 127
19999.51 119
20000.85 115
20002.19 122
20003.53 114
20004.86 125
20006.20 120
20007.54 118
20008.88 119
20010.22 133
20011.55 118
20012.89 131
20014.23 118
20015.57 109
20016.91 130
20018.24 163
20019.58 117
20020.92 108
20022.26 96
20023.60 160
20024.93 147
20026.27 131
20027.61 121
20028.95 138
20030.29 134
20031.63 142
20032.97 143
20034.30 113
20035.64 115
20036.98 136
20038.32 111
20039.66 136
20041.00 132
20042.34 120
20043.68 147
20045.01 120
20046.35 123
20047.69 130
20049.03 122
20050.37 103
20051.71 104
20053.05 127
20054.39 113
20055.73 113
20057.07 114
20058.41 122
20059.75 131
20061.09 148
20062.43 140
20063.77 123
20065.11 111
20066.45 113
20067.79 129
20069.12 115
20070.46 128
20071.80 115
20073.14 122
20074.48 108
20075.82 126
20077.16 131
20078.50 153
20079.85 134
20081.19 103
20082.53 115
20083.87 120
20085.21 134
20086.55 119
20087.89 121
20089.23 111
20090.57 119
20091.91 146
20093.25 132
20094.59 104
20095.93 107
20097.27 117
20098.61 116
20099.95 125
20101.29 116
20102.64 127
20103.98 116
20105.32 130
20106.66 121
20108.00 138
20109.34 134
20110.68 121
20112.02 107
20113.36 132
20114.71 107
20116.05 122
20117.39 124
20118.73 115
20120.07 122
20121.41 118
20122.75 130
20124.10 131
20125.44 115
20126.78 107
20128.12 116
20129.46 106
