# Supplementary material for: MALDI-TOF MS typing enables the classification of brewing yeasts of the genus Saccharomyces to major beer styles
Source: PLoS One. 2017 Aug 9;12(8):e0181694. doi: 10.1371/journal.pone.0181694 (PMC5549903; doi:10.1371/journal.pone.0181694)
Supplement: S10 File — The directory includes 90 raw files and was zipped to “.zip”; the folder has three strains with 30 spectra per strain; S1 Text explains the raw files with an example and Table 1 represents the yeast strains used within the experiment. (ZIP) [file pone.0181694.s013.zip › 28-30/30332a-998-OG-Koe-Koe-YPG-18h-E-E_2015-08-11__0_B1_1.dat]

2000.98 2067
2001.40 1979
2001.82 2100
2002.25 2035
2002.67 1942
2003.09 1895
2003.51 1835
2003.93 1883
2004.35 1987
2004.78 1981
2005.20 1866
2005.62 1814
2006.04 1891
2006.47 2044
2006.89 2056
2007.31 1913
2007.73 1939
2008.16 1917
2008.58 1858
2009.00 1902
2009.42 1911
2009.85 1971
2010.27 1980
2010.69 2007
2011.11 2103
2011.54 1989
2011.96 1984
2012.38 1946
2012.80 1842
2013.23 1851
2013.65 1824
2014.07 1795
2014.50 1816
2014.92 1731
2015.34 1804
2015.77 1822
2016.19 1695
2016.61 1804
2017.04 1747
2017.46 1729
2017.88 1788
2018.31 1808
2018.73 1865
2019.15 1802
2019.58 1904
2020.00 1804
2020.42 1835
2020.85 1875
2021.27 1872
2021.70 1791
2022.12 1757
2022.54 1955
2022.97 1868
2023.39 1848
2023.82 1948
2024.24 1809
2024.66 1704
2025.09 1716
2025.51 1786
2025.94 1917
2026.36 1887
2026.79 1718
2027.21 1719
2027.63 1777
2028.06 1628
2028.48 1685
2028.91 1576
2029.33 1641
2029.76 1726
2030.18 1670
2030.61 1807
2031.03 1762
2031.46 1859
2031.88 1829
2032.31 1621
2032.73 1674
2033.16 1800
2033.58 1817
2034.01 1793
2034.43 1804
2034.86 1867
2035.28 1801
2035.71 1814
2036.13 1850
2036.56 1774
2036.98 1779
2037.41 1834
2037.84 1923
2038.26 1973
2038.69 1835
2039.11 1633
2039.54 1794
2039.96 1902
2040.39 1880
2040.82 2002
2041.24 1839
2041.67 1908
2042.09 1993
2042.52 1983
2042.95 1995
2043.37 1937
2043.80 1980
2044.22 1892
2044.65 1940
2045.08 1931
2045.50 1861
2045.93 1858
2046.36 1782
2046.78 1876
2047.21 1904
2047.64 1857
2048.06 1845
2048.49 1816
2048.92 1975
2049.34 1903
2049.77 1697
2050.20 1816
2050.62 1901
2051.05 1870
2051.48 1785
2051.90 1742
2052.33 1972
2052.76 1994
2053.18 1956
2053.61 1789
2054.04 1912
2054.47 1951
2054.89 1822
2055.32 1814
2055.75 1904
2056.18 1765
2056.60 1739
2057.03 1809
2057.46 1872
2057.89 1974
2058.31 1806
2058.74 1979
2059.17 1928
2059.60 1688
2060.03 1973
2060.45 1867
2060.88 1766
2061.31 1829
2061.74 1762
2062.17 1727
2062.59 1911
2063.02 1890
2063.45 1842
2063.88 1988
2064.31 1906
2064.73 1924
2065.16 1864
2065.59 2023
2066.02 1928
2066.45 1870
2066.88 1928
2067.31 1952
2067.73 1845
2068.16 2003
2068.59 1993
2069.02 2011
2069.45 2043
2069.88 1809
2070.31 2037
2070.74 2172
2071.17 2046
2071.59 1932
2072.02 1970
2072.45 1814
2072.88 1922
2073.31 1816
2073.74 1877
2074.17 1815
2074.60 1981
2075.03 1786
2075.46 1842
2075.89 1833
2076.32 1684
2076.75 1665
2077.18 1876
2077.61 1918
2078.04 1881
2078.47 1903
2078.89 2033
2079.32 2036
2079.75 2025
2080.18 2021
2080.61 2206
2081.04 2224
2081.47 2145
2081.90 2083
2082.34 2057
2082.77 2091
2083.20 2372
2083.63 2119
2084.06 2250
2084.49 2151
2084.92 1910
2085.35 1831
2085.78 1850
2086.21 2090
2086.64 2044
2087.07 1902
2087.50 1889
2087.93 1812
2088.36 1911
2088.79 1824
2089.22 1939
2089.65 1949
2090.09 1919
2090.52 1884
2090.95 1795
2091.38 1818
2091.81 1738
2092.24 1805
2092.67 1841
2093.10 1910
2093.54 1865
2093.97 1832
2094.40 1794
2094.83 1822
2095.26 2022
2095.69 2115
2096.12 1775
2096.56 1890
2096.99 2016
2097.42 2015
2097.85 1916
2098.28 1703
2098.71 1726
2099.15 1863
2099.58 1827
2100.01 1743
2100.44 1745
2100.87 1876
2101.31 2009
2101.74 1839
2102.17 1692
2102.60 1685
2103.04 1584
2103.47 1616
2103.90 1711
2104.33 1681
2104.77 1668
2105.20 1864
2105.63 1665
2106.06 1774
2106.50 1773
2106.93 1851
2107.36 1935
2107.79 1735
2108.23 1661
2108.66 1864
2109.09 1979
2109.53 1997
2109.96 1911
2110.39 1879
2110.82 2019
2111.26 2035
2111.69 1835
2112.12 1848
2112.56 1877
2112.99 1767
2113.42 1775
2113.86 1782
2114.29 1725
2114.72 1729
2115.16 1695
2115.59 1794
2116.03 1772
2116.46 1727
2116.89 1760
2117.33 1727
2117.76 1747
2118.19 1782
2118.63 1766
2119.06 1669
2119.50 1851
2119.93 1849
2120.36 1847
2120.80 1738
2121.23 1811
2121.67 1821
2122.10 1758
2122.54 1820
2122.97 1923
2123.40 1799
2123.84 1771
2124.27 1871
2124.71 1839
2125.14 1955
2125.58 1915
2126.01 1729
2126.45 1685
2126.88 1902
2127.32 1768
2127.75 1727
2128.19 1711
2128.62 1646
2129.06 1652
2129.49 1785
2129.93 1822
2130.36 1640
2130.80 1691
2131.23 1820
2131.67 1764
2132.10 1913
2132.54 1988
2132.97 1940
2133.41 1901
2133.84 1872
2134.28 1792
2134.71 1940
2135.15 1807
2135.59 1921
2136.02 2040
2136.46 1830
2136.89 1896
2137.33 1957
2137.76 2061
2138.20 2199
2138.64 2151
2139.07 1903
2139.51 2028
2139.94 2064
2140.38 2079
2140.82 1934
2141.25 2100
2141.69 1881
2142.13 1916
2142.56 1946
2143.00 1905
2143.43 1913
2143.87 1687
2144.31 1703
2144.74 1631
2145.18 1777
2145.62 1711
2146.05 1819
2146.49 1860
2146.93 1779
2147.36 1794
2147.80 1732
2148.24 1860
2148.68 1775
2149.11 1693
2149.55 1756
2149.99 1947
2150.42 2140
2150.86 2120
2151.30 1916
2151.74 1988
2152.17 2022
2152.61 2298
2153.05 2209
2153.49 2338
2153.92 2136
2154.36 1976
2154.80 2089
2155.24 2111
2155.67 2058
2156.11 2120
2156.55 2062
2156.99 2125
2157.42 1986
2157.86 1919
2158.30 1907
2158.74 1926
2159.18 1894
2159.61 1879
2160.05 1905
2160.49 1911
2160.93 1883
2161.37 1913
2161.81 1912
2162.24 1832
2162.68 1846
2163.12 2158
2163.56 2022
2164.00 1978
2164.44 1802
2164.87 1924
2165.31 1959
2165.75 1808
2166.19 1922
2166.63 1930
2167.07 1888
2167.51 2027
2167.95 1762
2168.39 1919
2168.82 1887
2169.26 1738
2169.70 1751
2170.14 1982
2170.58 1951
2171.02 1929
2171.46 1978
2171.90 1860
2172.34 1851
2172.78 1830
2173.22 1966
2173.66 1917
2174.10 1959
2174.54 1815
2174.98 1878
2175.42 2022
2175.85 1987
2176.29 1988
2176.73 2050
2177.17 2153
2177.61 2108
2178.05 2031
2178.49 2036
2178.93 2188
2179.37 2195
2179.81 2226
2180.25 2103
2180.69 1991
2181.14 1972
2181.58 2151
2182.02 2032
2182.46 1979
2182.90 2135
2183.34 1996
2183.78 1946
2184.22 1698
2184.66 1955
2185.10 1928
2185.54 1858
2185.98 1810
2186.42 1984
2186.86 1943
2187.30 1884
2187.74 1828
2188.19 1742
2188.63 1942
2189.07 1847
2189.51 1977
2189.95 1874
2190.39 1751
2190.83 1973
2191.27 2022
2191.72 2074
2192.16 1967
2192.60 1939
2193.04 2139
2193.48 1995
2193.92 1948
2194.36 1884
2194.81 1926
2195.25 2077
2195.69 2049
2196.13 1995
2196.57 2043
2197.01 1979
2197.46 1957
2197.90 2005
2198.34 2146
2198.78 2083
2199.22 1925
2199.67 1891
2200.11 1974
2200.55 1977
2200.99 2009
2201.44 1959
2201.88 1894
2202.32 1884
2202.76 1761
2203.21 1959
2203.65 1849
2204.09 1836
2204.53 1778
2204.98 1968
2205.42 2018
2205.86 1969
2206.30 1959
2206.75 1840
2207.19 2024
2207.63 1969
2208.08 1958
2208.52 2091
2208.96 2042
2209.41 1941
2209.85 2041
2210.29 1982
2210.73 1993
2211.18 2044
2211.62 2167
2212.06 2118
2212.51 2015
2212.95 2018
2213.40 2103
2213.84 2060
2214.28 2024
2214.73 1997
2215.17 1993
2215.61 1943
2216.06 2027
2216.50 2032
2216.95 1964
2217.39 1893
2217.83 1962
2218.28 1895
2218.72 1979
2219.17 1997
2219.61 1918
2220.05 1891
2220.50 1960
2220.94 1951
2221.39 1968
2221.83 2043
2222.28 2060
2222.72 1926
2223.16 1952
2223.61 1993
2224.05 1926
2224.50 2112
2224.94 2310
2225.39 2203
2225.83 2328
2226.28 2267
2226.72 2178
2227.17 2420
2227.61 2474
2228.06 2279
2228.50 2319
2228.95 2218
2229.39 2258
2229.84 2323
2230.28 2213
2230.73 2177
2231.17 2322
2231.62 2291
2232.06 2085
2232.51 2180
2232.95 2325
2233.40 2397
2233.85 2157
2234.29 2163
2234.74 2325
2235.18 2282
2235.63 2123
2236.07 2119
2236.52 2138
2236.97 2145
2237.41 2267
2237.86 2324
2238.30 2194
2238.75 2128
2239.20 2087
2239.64 2084
2240.09 1932
2240.53 2006
2240.98 1954
2241.43 1901
2241.87 1963
2242.32 1969
2242.77 1876
2243.21 1926
2243.66 1950
2244.11 2020
2244.55 1984
2245.00 1971
2245.45 2081
2245.89 1952
2246.34 1915
2246.79 1978
2247.23 1990
2247.68 1985
2248.13 1984
2248.57 1939
2249.02 1978
2249.47 1890
2249.92 1834
2250.36 1974
2250.81 1903
2251.26 1914
2251.70 1939
2252.15 1984
2252.60 1970
2253.05 1942
2253.49 1780
2253.94 2001
2254.39 1886
2254.84 1798
2255.28 1721
2255.73 1983
2256.18 2023
2256.63 1920
2257.08 1881
2257.52 1833
2257.97 1792
2258.42 1910
2258.87 1885
2259.32 1821
2259.76 1881
2260.21 1987
2260.66 1842
2261.11 1856
2261.56 1961
2262.01 2024
2262.45 2018
2262.90 2111
2263.35 1982
2263.80 1968
2264.25 2264
2264.70 2420
2265.15 2369
2265.59 2231
2266.04 2348
2266.49 2338
2266.94 2354
2267.39 2281
2267.84 2353
2268.29 2288
2268.74 2255
2269.19 2356
2269.63 2278
2270.08 2374
2270.53 2426
2270.98 2357
2271.43 2258
2271.88 2186
2272.33 2229
2272.78 2196
2273.23 2155
2273.68 2067
2274.13 2222
2274.58 2355
2275.03 2201
2275.48 2160
2275.93 2209
2276.38 2283
2276.83 2139
2277.28 2050
2277.73 1989
2278.18 1984
2278.63 1969
2279.08 1971
2279.53 1868
2279.98 1953
2280.43 1976
2280.88 2020
2281.33 2015
2281.78 2044
2282.23 2218
2282.68 2240
2283.13 2015
2283.58 2149
2284.03 2089
2284.48 2069
2284.93 2180
2285.38 2118
2285.83 2438
2286.28 2334
2286.73 2194
2287.19 2123
2287.64 2195
2288.09 2113
2288.54 2058
2288.99 2167
2289.44 2360
2289.89 2292
2290.34 2498
2290.79 2680
2291.25 2891
2291.70 2976
2292.15 3088
2292.60 3230
2293.05 3259
2293.50 3275
2293.95 3396
2294.41 3340
2294.86 3470
2295.31 3208
2295.76 3172
2296.21 2974
2296.66 2767
2297.12 2520
2297.57 2566
2298.02 2645
2298.47 2333
2298.92 2389
2299.38 2401
2299.83 2419
2300.28 2233
2300.73 2111
2301.18 2133
2301.64 2232
2302.09 2192
2302.54 2215
2302.99 2163
2303.45 2181
2303.90 2184
2304.35 2111
2304.80 1918
2305.26 1954
2305.71 2031
2306.16 2065
2306.61 1948
2307.07 2127
2307.52 2140
2307.97 2076
2308.43 2326
2308.88 2331
2309.33 2331
2309.79 2084
2310.24 2128
2310.69 2171
2311.15 2239
2311.60 2534
2312.05 2445
2312.51 2456
2312.96 2368
2313.41 2136
2313.87 2098
2314.32 2299
2314.77 2255
2315.23 2551
2315.68 2401
2316.13 2181
2316.59 2184
2317.04 2027
2317.49 2123
2317.95 2110
2318.40 2179
2318.86 2212
2319.31 2131
2319.76 1994
2320.22 2100
2320.67 2125
2321.13 2036
2321.58 2224
2322.04 2217
2322.49 2249
2322.94 2187
2323.40 2178
2323.85 2280
2324.31 2313
2324.76 2256
2325.22 2100
2325.67 2210
2326.13 2135
2326.58 2035
2327.04 2206
2327.49 2241
2327.95 2246
2328.40 2176
2328.86 2226
2329.31 2278
2329.77 1958
2330.22 2253
2330.68 2354
2331.13 2387
2331.59 2342
2332.04 2327
2332.50 2462
2332.95 2316
2333.41 2234
2333.86 2431
2334.32 2231
2334.77 2279
2335.23 2362
2335.69 2409
2336.14 2207
2336.60 2060
2337.05 2016
2337.51 2111
2337.96 2196
2338.42 2241
2338.88 2133
2339.33 2133
2339.79 2149
2340.24 2208
2340.70 2373
2341.16 2290
2341.61 2300
2342.07 2306
2342.52 2399
2342.98 2375
2343.44 2454
2343.89 2557
2344.35 2502
2344.81 2627
2345.26 2514
2345.72 2557
2346.18 2683
2346.63 2755
2347.09 2672
2347.55 2463
2348.00 2639
2348.46 2604
2348.92 2311
2349.37 2237
2349.83 2392
2350.29 2374
2350.75 2291
2351.20 2352
2351.66 2355
2352.12 2301
2352.57 2354
2353.03 2359
2353.49 2272
2353.95 2318
2354.40 2311
2354.86 2270
2355.32 2042
2355.78 2103
2356.23 2267
2356.69 2077
2357.15 1983
2357.61 2111
2358.07 2147
2358.52 2283
2358.98 2208
2359.44 2160
2359.90 2162
2360.36 2147
2360.81 1990
2361.27 2017
2361.73 2170
2362.19 2308
2362.65 2079
2363.10 1875
2363.56 2107
2364.02 2134
2364.48 2047
2364.94 2180
2365.40 2127
2365.86 2089
2366.31 2140
2366.77 2129
2367.23 1906
2367.69 1972
2368.15 2221
2368.61 2127
2369.07 2224
2369.53 2310
2369.98 2262
2370.44 2178
2370.90 2115
2371.36 2178
2371.82 2275
2372.28 2332
2372.74 2309
2373.20 2311
2373.66 2280
2374.12 2133
2374.58 2257
2375.04 2293
2375.50 2125
2375.95 2139
2376.41 2137
2376.87 2134
2377.33 2024
2377.79 2020
2378.25 2004
2378.71 2098
2379.17 2129
2379.63 1945
2380.09 2191
2380.55 2340
2381.01 2134
2381.47 2265
2381.93 2241
2382.39 2110
2382.85 2250
2383.31 2177
2383.77 2206
2384.23 2107
2384.69 2121
2385.15 2206
2385.62 2221
2386.08 2107
2386.54 2149
2387.00 2029
2387.46 2131
2387.92 2172
2388.38 2039
2388.84 1968
2389.30 1877
2389.76 1992
2390.22 1996
2390.68 2104
2391.14 2264
2391.61 2259
2392.07 1972
2392.53 2160
2392.99 2162
2393.45 2022
2393.91 2123
2394.37 2120
2394.83 2148
2395.30 2026
2395.76 2018
2396.22 2100
2396.68 2027
2397.14 2030
2397.60 2028
2398.07 2091
2398.53 2144
2398.99 2049
2399.45 2000
2399.91 1979
2400.37 2043
2400.84 2056
2401.30 2141
2401.76 2041
2402.22 1807
2402.68 1909
2403.15 2029
2403.61 2079
2404.07 2103
2404.53 2064
2405.00 2057
2405.46 2048
2405.92 2116
2406.38 1853
2406.85 1838
2407.31 1809
2407.77 1956
2408.23 1946
2408.70 1913
2409.16 1945
2409.62 1984
2410.08 2100
2410.55 2027
2411.01 2167
2411.47 2097
2411.94 2034
2412.40 2149
2412.86 2152
2413.33 2036
2413.79 1970
2414.25 2068
2414.72 2015
2415.18 1988
2415.64 1958
2416.11 1854
2416.57 2230
2417.03 2218
2417.50 2178
2417.96 2210
2418.42 2483
2418.89 2431
2419.35 2443
2419.81 2428
2420.28 2436
2420.74 2389
2421.21 2581
2421.67 2648
2422.13 2669
2422.60 2477
2423.06 2580
2423.53 2525
2423.99 2351
2424.45 2474
2424.92 2250
2425.38 2327
2425.85 2270
2426.31 2156
2426.78 2102
2427.24 2101
2427.71 2188
2428.17 2310
2428.63 2173
2429.10 2207
2429.56 2140
2430.03 2198
2430.49 2136
2430.96 2131
2431.42 2170
2431.89 2275
2432.35 2096
2432.82 2228
2433.28 2234
2433.75 2204
2434.21 2125
2434.68 2148
2435.14 2139
2435.61 2206
2436.07 2264
2436.54 2409
2437.01 2319
2437.47 2179
2437.94 2191
2438.40 2145
2438.87 2281
2439.33 2315
2439.80 2103
2440.26 2272
2440.73 2574
2441.20 2700
2441.66 2835
2442.13 2690
2442.59 2623
2443.06 2833
2443.53 2657
2443.99 2587
2444.46 2499
2444.92 2567
2445.39 2707
2445.86 2422
2446.32 2488
2446.79 2321
2447.26 2233
2447.72 2261
2448.19 2164
2448.66 2060
2449.12 2025
2449.59 1894
2450.05 1993
2450.52 1990
2450.99 2057
2451.46 1936
2451.92 1964
2452.39 1902
2452.86 2009
2453.32 2123
2453.79 2132
2454.26 2108
2454.72 2188
2455.19 2047
2455.66 2032
2456.13 1949
2456.59 2084
2457.06 2209
2457.53 2114
2458.00 2031
2458.46 2167
2458.93 2202
2459.40 2221
2459.87 2238
2460.33 2052
2460.80 1905
2461.27 2268
2461.74 2154
2462.20 1913
2462.67 2064
2463.14 2093
2463.61 1869
2464.08 2021
2464.54 2059
2465.01 1960
2465.48 2036
2465.95 2163
2466.42 2146
2466.88 2014
2467.35 1918
2467.82 2039
2468.29 2115
2468.76 2265
2469.23 2070
2469.70 2098
2470.16 2238
2470.63 2195
2471.10 2156
2471.57 2237
2472.04 2167
2472.51 2221
2472.98 2248
2473.44 2114
2473.91 2084
2474.38 2087
2474.85 2060
2475.32 2018
2475.79 2047
2476.26 1863
2476.73 2085
2477.20 2033
2477.67 2101
2478.14 2021
2478.61 1962
2479.08 1981
2479.54 2034
2480.01 2001
2480.48 2117
2480.95 2207
2481.42 2422
2481.89 2497
2482.36 2511
2482.83 2430
2483.30 2372
2483.77 2234
2484.24 2246
2484.71 2224
2485.18 2372
2485.65 2240
2486.12 2225
2486.59 2230
2487.06 2116
2487.53 2303
2488.00 2006
2488.47 2045
2488.94 2319
2489.41 2264
2489.88 2288
2490.35 2107
2490.83 2133
2491.30 2286
2491.77 2450
2492.24 2371
2492.71 2282
2493.18 2300
2493.65 2198
2494.12 2086
2494.59 2287
2495.06 2204
2495.53 2122
2496.00 2156
2496.48 2221
2496.95 2323
2497.42 2241
2497.89 2516
2498.36 2479
2498.83 2207
2499.30 2212
2499.77 2214
2500.25 2151
2500.72 2260
2501.19 2177
2501.66 1990
2502.13 2098
2502.60 2057
2503.07 2030
2503.55 2079
2504.02 1983
2504.49 2057
2504.96 2021
2505.43 1951
2505.91 2019
2506.38 1980
2506.85 2038
2507.32 2038
2507.79 2045
2508.27 2103
2508.74 2117
2509.21 2252
2509.68 2036
2510.16 2094
2510.63 2322
2511.10 2448
2511.57 2397
2512.05 2430
2512.52 2573
2512.99 2380
2513.46 2338
2513.94 2417
2514.41 2380
2514.88 2438
2515.35 2462
2515.83 2432
2516.30 2343
2516.77 2210
2517.25 2363
2517.72 2146
2518.19 2141
2518.67 2192
2519.14 2082
2519.61 2012
2520.09 2211
2520.56 2142
2521.03 2074
2521.51 2000
2521.98 2057
2522.45 2108
2522.93 2155
2523.40 2052
2523.87 2150
2524.35 2146
2524.82 1946
2525.29 2099
2525.77 2054
2526.24 1990
2526.72 2070
2527.19 2126
2527.66 2126
2528.14 2019
2528.61 2141
2529.09 2036
2529.56 2204
2530.03 2204
2530.51 2181
2530.98 2357
2531.46 2280
2531.93 2336
2532.41 2204
2532.88 2198
2533.36 2165
2533.83 2145
2534.31 2119
2534.78 2139
2535.25 2061
2535.73 2080
2536.20 2109
2536.68 2163
2537.15 2001
2537.63 2033
2538.10 2015
2538.58 2092
2539.05 2017
2539.53 2151
2540.00 2067
2540.48 2096
2540.95 2084
2541.43 2310
2541.91 2355
2542.38 2122
2542.86 2203
2543.33 2127
2543.81 2125
2544.28 2271
2544.76 2217
2545.23 2169
2545.71 2208
2546.19 2397
2546.66 2146
2547.14 2191
2547.61 2223
2548.09 2543
2548.56 2325
2549.04 2502
2549.52 2504
2549.99 2550
2550.47 2684
2550.95 2486
2551.42 2454
2551.90 2468
2552.37 2632
2552.85 2393
2553.33 2408
2553.80 2452
2554.28 2555
2554.76 2545
2555.23 2731
2555.71 2831
2556.19 2782
2556.66 2923
2557.14 2753
2557.62 2762
2558.09 2697
2558.57 2834
2559.05 2887
2559.52 2580
2560.00 2556
2560.48 2780
2560.96 2546
2561.43 2632
2561.91 2447
2562.39 2338
2562.86 2306
2563.34 2140
2563.82 2096
2564.30 2230
2564.77 2080
2565.25 2074
2565.73 2028
2566.21 2080
2566.68 2276
2567.16 2096
2567.64 1982
2568.12 1996
2568.60 2262
2569.07 2091
2569.55 2091
2570.03 2084
2570.51 2081
2570.99 2067
2571.46 2018
2571.94 2065
2572.42 2036
2572.90 1945
2573.38 2087
2573.85 2171
2574.33 2148
2574.81 1960
2575.29 1972
2575.77 2134
2576.25 2095
2576.73 2164
2577.20 2200
2577.68 2211
2578.16 2143
2578.64 2108
2579.12 2127
2579.60 2145
2580.08 2148
2580.56 2183
2581.04 2122
2581.51 2118
2581.99 2108
2582.47 2211
2582.95 2125
2583.43 2065
2583.91 2080
2584.39 2027
2584.87 1965
2585.35 2097
2585.83 2165
2586.31 2105
2586.79 2058
2587.27 2089
2587.75 2202
2588.23 2233
2588.71 2122
2589.18 2174
2589.66 2390
2590.14 2186
2590.62 2226
2591.10 2309
2591.58 2235
2592.06 2180
2592.54 1984
2593.02 1895
2593.50 2035
2593.98 2157
2594.47 2137
2594.95 2238
2595.43 2234
2595.91 2272
2596.39 2270
2596.87 2354
2597.35 2260
2597.83 2299
2598.31 2303
2598.79 2194
2599.27 2269
2599.75 2227
2600.23 2242
2600.71 2261
2601.19 2273
2601.67 2221
2602.16 2174
2602.64 2094
2603.12 2149
2603.60 2012
2604.08 1914
2604.56 1871
2605.04 2007
2605.52 1978
2606.00 2157
2606.49 2012
2606.97 2054
2607.45 1928
2607.93 2157
2608.41 2175
2608.89 2239
2609.37 2115
2609.86 2169
2610.34 2118
2610.82 2214
2611.30 2215
2611.78 2207
2612.27 2151
2612.75 2295
2613.23 2252
2613.71 2310
2614.19 2235
2614.68 2305
2615.16 2350
2615.64 2104
2616.12 2243
2616.60 2252
2617.09 2165
2617.57 2210
2618.05 2064
2618.53 2050
2619.02 2038
2619.50 2138
2619.98 2110
2620.46 2173
2620.95 2276
2621.43 2351
2621.91 2063
2622.40 2078
2622.88 2097
2623.36 2148
2623.84 2178
2624.33 2054
2624.81 2305
2625.29 2248
2625.78 2206
2626.26 2250
2626.74 2144
2627.23 2110
2627.71 2194
2628.19 2127
2628.68 2036
2629.16 2089
2629.64 2085
2630.13 2028
2630.61 2080
2631.09 2145
2631.58 2120
2632.06 2079
2632.54 2047
2633.03 2276
2633.51 2241
2634.00 2292
2634.48 2264
2634.96 2267
2635.45 2286
2635.93 2301
2636.42 2356
2636.90 2214
2637.38 2260
2637.87 2381
2638.35 2051
2638.84 2005
2639.32 2087
2639.81 2071
2640.29 2137
2640.78 2034
2641.26 2056
2641.74 2239
2642.23 2133
2642.71 2036
2643.20 2205
2643.68 2162
2644.17 2101
2644.65 2075
2645.14 2167
2645.62 2205
2646.11 2079
2646.59 2024
2647.08 2263
2647.56 2204
2648.05 2232
2648.53 2239
2649.02 2192
2649.50 2065
2649.99 2087
2650.48 2260
2650.96 2189
2651.45 1966
2651.93 2153
2652.42 2151
2652.90 2192
2653.39 2221
2653.87 2129
2654.36 2185
2654.85 2050
2655.33 1922
2655.82 1995
2656.30 2070
2656.79 2076
2657.28 2003
2657.76 2126
2658.25 2205
2658.73 2041
2659.22 2192
2659.71 2086
2660.19 1915
2660.68 2018
2661.17 2084
2661.65 2183
2662.14 2075
2662.62 2063
2663.11 2137
2663.60 2192
2664.08 2066
2664.57 2189
2665.06 2120
2665.55 2189
2666.03 2274
2666.52 2201
2667.01 2223
2667.49 2203
2667.98 2268
2668.47 2164
2668.95 2130
2669.44 2133
2669.93 2101
2670.42 2307
2670.90 2408
2671.39 2198
2671.88 2163
2672.36 2229
2672.85 2215
2673.34 2277
2673.83 2313
2674.31 2423
2674.80 2588
2675.29 2517
2675.78 2542
2676.27 2709
2676.75 2790
2677.24 2762
2677.73 2966
2678.22 2732
2678.71 2656
2679.19 2765
2679.68 2559
2680.17 2615
2680.66 2557
2681.15 2672
2681.63 2774
2682.12 2571
2682.61 2680
2683.10 2743
2683.59 2798
2684.08 2817
2684.56 2657
2685.05 2581
2685.54 2795
2686.03 2911
2686.52 3009
2687.01 2880
2687.50 2538
2687.99 2427
2688.47 2503
2688.96 2505
2689.45 2684
2689.94 2451
2690.43 2459
2690.92 2446
2691.41 2496
2691.90 2393
2692.39 2331
2692.88 2361
2693.37 2379
2693.85 2255
2694.34 2104
2694.83 2187
2695.32 2191
2695.81 2343
2696.30 2323
2696.79 2277
2697.28 2343
2697.77 2326
2698.26 2361
2698.75 2310
2699.24 2355
2699.73 2572
2700.22 2436
2700.71 2483
2701.20 2496
2701.69 2354
2702.18 2503
2702.67 2490
2703.16 2434
2703.65 2415
2704.14 2431
2704.63 2437
2705.12 2380
2705.61 2364
2706.10 2473
2706.59 2448
2707.08 2216
2707.58 2194
2708.07 2244
2708.56 2206
2709.05 2212
2709.54 2240
2710.03 2306
2710.52 2340
2711.01 2123
2711.50 2123
2711.99 2077
2712.48 2036
2712.98 2109
2713.47 2210
2713.96 2285
2714.45 2197
2714.94 2240
2715.43 2187
2715.92 2247
2716.41 2271
2716.91 2140
2717.40 1996
2717.89 2098
2718.38 2135
2718.87 2148
2719.36 2267
2719.86 2204
2720.35 2233
2720.84 2179
2721.33 2088
2721.82 2318
2722.31 2282
2722.81 2296
2723.30 2107
2723.79 2351
2724.28 2222
2724.77 2239
2725.27 2351
2725.76 2327
2726.25 2501
2726.74 2611
2727.24 2396
2727.73 2191
2728.22 2254
2728.71 2141
2729.21 2162
2729.70 2303
2730.19 2155
2730.68 2221
2731.18 2123
2731.67 2054
2732.16 2161
2732.66 2184
2733.15 2204
2733.64 2220
2734.13 2220
2734.63 2077
2735.12 2015
2735.61 2139
2736.11 2111
2736.60 2246
2737.09 2226
2737.59 2204
2738.08 2376
2738.57 2378
2739.07 2222
2739.56 2294
2740.05 2159
2740.55 2220
2741.04 2412
2741.54 2405
2742.03 2275
2742.52 2228
2743.02 2264
2743.51 2132
2744.00 2118
2744.50 2013
2744.99 1947
2745.49 1989
2745.98 1970
2746.47 2056
2746.97 2198
2747.46 2178
2747.96 2054
2748.45 1924
2748.95 2015
2749.44 2100
2749.93 2115
2750.43 2079
2750.92 1975
2751.42 2066
2751.91 2066
2752.41 2106
2752.90 2008
2753.40 2132
2753.89 2045
2754.39 2059
2754.88 2138
2755.38 2119
2755.87 2006
2756.37 2120
2756.86 2198
2757.36 2235
2757.85 2261
2758.35 2407
2758.84 2317
2759.34 2279
2759.83 2203
2760.33 2201
2760.82 2176
2761.32 2185
2761.81 2334
2762.31 2237
2762.81 2351
2763.30 2220
2763.80 2169
2764.29 2099
2764.79 2134
2765.28 2013
2765.78 2176
2766.28 2074
2766.77 2000
2767.27 2098
2767.76 2076
2768.26 2138
2768.76 2154
2769.25 2203
2769.75 2106
2770.25 2147
2770.74 2133
2771.24 2145
2771.73 2083
2772.23 2222
2772.73 2233
2773.22 2196
2773.72 2127
2774.22 2250
2774.71 2263
2775.21 2343
2775.71 2247
2776.20 2342
2776.70 2346
2777.20 2212
2777.69 2339
2778.19 2266
2778.69 2354
2779.19 2506
2779.68 2450
2780.18 2374
2780.68 2341
2781.17 2539
2781.67 2424
2782.17 2507
2782.67 2248
2783.16 2231
2783.66 2375
2784.16 2340
2784.66 2289
2785.15 2190
2785.65 2279
2786.15 2227
2786.65 2176
2787.15 2323
2787.64 2307
2788.14 2168
2788.64 2221
2789.14 2257
2789.63 2217
2790.13 2243
2790.63 2211
2791.13 2257
2791.63 2297
2792.13 2127
2792.62 2149
2793.12 2093
2793.62 2310
2794.12 2293
2794.62 2310
2795.12 2336
2795.61 2426
2796.11 2557
2796.61 2509
2797.11 2779
2797.61 2831
2798.11 2880
2798.61 3048
2799.11 3094
2799.60 3242
2800.10 3493
2800.60 3505
2801.10 3202
2801.60 3463
2802.10 3143
2802.60 2869
2803.10 2892
2803.60 2903
2804.10 2741
2804.60 2861
2805.10 2559
2805.59 2630
2806.09 2660
2806.59 2747
2807.09 2765
2807.59 2700
2808.09 2950
2808.59 3036
2809.09 3213
2809.59 3344
2810.09 3500
2810.59 3586
2811.09 3531
2811.59 3502
2812.09 3575
2812.59 3519
2813.09 3321
2813.59 3215
2814.09 2943
2814.59 2804
2815.09 2687
2815.59 2817
2816.09 2765
2816.59 2707
2817.09 2528
2817.59 2398
2818.09 2398
2818.60 2454
2819.10 2301
2819.60 2393
2820.10 2381
2820.60 2462
2821.10 2352
2821.60 2415
2822.10 2525
2822.60 2456
2823.10 2495
2823.60 2472
2824.10 2509
2824.61 2780
2825.11 2503
2825.61 2492
2826.11 2404
2826.61 2392
2827.11 2467
2827.61 2544
2828.12 2507
2828.62 2320
2829.12 2223
2829.62 2330
2830.12 2349
2830.62 2276
2831.12 2408
2831.63 2316
2832.13 2372
2832.63 2410
2833.13 2407
2833.63 2443
2834.14 2480
2834.64 2538
2835.14 2330
2835.64 2345
2836.14 2459
2836.65 2268
2837.15 2344
2837.65 2473
2838.15 2315
2838.66 2482
2839.16 2364
2839.66 2347
2840.16 2410
2840.67 2489
2841.17 2380
2841.67 2604
2842.17 2483
2842.68 2381
2843.18 2336
2843.68 2233
2844.18 2274
2844.69 2296
2845.19 2451
2845.69 2325
2846.20 2242
2846.70 2344
2847.20 2288
2847.71 2281
2848.21 2433
2848.71 2523
2849.22 2602
2849.72 2592
2850.22 2719
2850.73 2851
2851.23 2785
2851.73 2648
2852.24 2768
2852.74 2534
2853.24 2612
2853.75 2407
2854.25 2317
2854.75 2304
2855.26 2325
2855.76 2241
2856.27 2239
2856.77 2101
2857.27 2166
2857.78 2278
2858.28 2147
2858.79 2219
2859.29 2226
2859.80 2344
2860.30 2303
2860.80 2147
2861.31 2323
2861.81 2361
2862.32 2375
2862.82 2363
2863.33 2335
2863.83 2267
2864.34 2175
2864.84 2296
2865.34 2271
2865.85 2222
2866.35 2343
2866.86 2244
2867.36 2253
2867.87 2212
2868.37 2068
2868.88 2002
2869.38 2090
2869.89 1970
2870.39 2121
2870.90 2257
2871.41 2236
2871.91 2258
2872.42 2224
2872.92 2405
2873.43 2372
2873.93 2412
2874.44 2203
2874.94 2287
2875.45 2365
2875.95 2328
2876.46 2404
2876.97 2384
2877.47 2304
2877.98 2222
2878.48 2449
2878.99 2321
2879.50 2356
2880.00 2347
2880.51 2419
2881.01 2397
2881.52 2593
2882.03 2733
2882.53 2594
2883.04 2786
2883.54 2583
2884.05 2705
2884.56 2940
2885.06 2746
2885.57 2910
2886.08 2916
2886.58 2841
2887.09 3067
2887.60 2868
2888.10 2964
2888.61 2833
2889.12 2865
2889.62 2951
2890.13 3026
2890.64 2935
2891.15 2791
2891.65 2772
2892.16 2753
2892.67 2823
2893.17 2625
2893.68 2657
2894.19 2438
2894.70 2347
2895.20 2369
2895.71 2530
2896.22 2510
2896.73 2394
2897.23 2374
2897.74 2393
2898.25 2329
2898.76 2570
2899.26 2629
2899.77 2553
2900.28 2547
2900.79 2695
2901.29 2640
2901.80 2670
2902.31 2580
2902.82 2774
2903.33 2603
2903.83 2755
2904.34 2902
2904.85 2717
2905.36 2726
2905.87 2720
2906.38 2700
2906.88 2530
2907.39 2637
2907.90 2872
2908.41 2822
2908.92 2575
2909.43 2642
2909.94 2452
2910.44 2505
2910.95 2500
2911.46 2521
2911.97 2542
2912.48 2478
2912.99 2362
2913.50 2423
2914.01 2306
2914.52 2296
2915.02 2531
2915.53 2471
2916.04 2345
2916.55 2253
2917.06 2319
2917.57 2440
2918.08 2415
2918.59 2405
2919.10 2541
2919.61 2392
2920.12 2530
2920.63 2496
2921.14 2438
2921.65 2458
2922.16 2613
2922.67 2420
2923.18 2401
2923.69 2770
2924.20 2800
2924.71 2770
2925.22 3017
2925.73 3167
2926.24 3384
2926.75 3394
2927.26 3576
2927.77 3712
2928.28 3626
2928.79 3698
2929.30 3383
2929.81 3409
2930.32 3337
2930.83 3177
2931.34 3006
2931.85 2776
2932.36 2749
2932.87 2561
2933.38 2454
2933.89 2243
2934.40 2207
2934.91 2373
2935.42 2297
2935.94 2278
2936.45 2286
2936.96 2277
2937.47 2249
2937.98 2461
2938.49 2432
2939.00 2410
2939.51 2462
2940.02 2263
2940.54 2337
2941.05 2249
2941.56 2327
2942.07 2305
2942.58 2315
2943.09 2363
2943.61 2328
2944.12 2415
2944.63 2444
2945.14 2426
2945.65 2522
2946.16 2503
2946.68 2694
2947.19 2742
2947.70 2755
2948.21 2822
2948.72 2720
2949.24 2666
2949.75 2641
2950.26 2810
2950.77 2962
2951.28 2671
2951.80 2515
2952.31 2497
2952.82 2489
2953.33 2425
2953.85 2461
2954.36 2531
2954.87 2503
2955.38 2400
2955.90 2457
2956.41 2461
2956.92 2326
2957.43 2602
2957.95 2643
2958.46 2680
2958.97 2391
2959.49 2339
2960.00 2336
2960.51 2452
2961.03 2371
2961.54 2483
2962.05 2591
2962.57 2495
2963.08 2537
2963.59 2701
2964.11 2623
2964.62 2657
2965.13 2330
2965.65 2446
2966.16 2556
2966.67 2525
2967.19 2417
2967.70 2678
2968.21 2582
2968.73 2556
2969.24 2512
2969.76 2448
2970.27 2579
2970.78 2261
2971.30 2183
2971.81 2200
2972.33 2348
2972.84 2367
2973.35 2317
2973.87 2265
2974.38 2252
2974.90 2349
2975.41 2440
2975.92 2417
2976.44 2314
2976.95 2225
2977.47 2387
2977.98 2394
2978.50 2339
2979.01 2344
2979.53 2241
2980.04 2223
2980.56 2145
2981.07 2202
2981.59 2377
2982.10 2402
2982.62 2340
2983.13 2450
2983.65 2516
2984.16 2378
2984.68 2408
2985.19 2490
2985.71 2366
2986.22 2414
2986.74 2366
2987.25 2481
2987.77 2419
2988.28 2459
2988.80 2443
2989.31 2615
2989.83 2649
2990.35 2476
2990.86 2526
2991.38 2542
2991.89 2644
2992.41 2633
2992.92 2571
2993.44 2533
2993.96 2461
2994.47 2769
2994.99 2574
2995.50 2827
2996.02 2828
2996.54 2776
2997.05 2666
2997.57 2741
2998.09 2799
2998.60 2908
2999.12 2879
2999.64 3041
3000.15 3128
3000.67 3014
3001.18 3151
3001.70 3235
3002.22 3187
3002.73 3221
3003.25 3239
3003.77 3059
3004.29 3275
3004.80 3130
3005.32 3004
3005.84 2971
3006.35 3160
3006.87 3239
3007.39 3250
3007.90 3236
3008.42 3158
3008.94 3155
3009.46 3077
3009.97 3086
3010.49 2888
3011.01 2930
3011.53 2776
3012.04 2728
3012.56 2662
3013.08 2648
3013.60 2522
3014.11 2448
3014.63 2685
3015.15 2647
3015.67 2608
3016.18 2477
3016.70 2425
3017.22 2348
3017.74 2511
3018.26 2516
3018.77 2547
3019.29 2629
3019.81 2613
3020.33 2555
3020.85 2401
3021.37 2454
3021.88 2666
3022.40 2693
3022.92 2491
3023.44 2655
3023.96 2647
3024.48 2697
3025.00 2905
3025.51 3082
3026.03 2873
3026.55 2778
3027.07 2838
3027.59 2975
3028.11 3035
3028.63 3014
3029.15 2767
3029.67 2826
3030.18 2779
3030.70 2749
3031.22 2630
3031.74 2526
3032.26 2651
3032.78 2624
3033.30 2562
3033.82 2499
3034.34 2447
3034.86 2667
3035.38 2489
3035.90 2461
3036.42 2520
3036.94 2605
3037.46 2623
3037.98 2575
3038.50 2754
3039.02 2522
3039.54 2556
3040.06 2546
3040.58 2429
3041.10 2398
3041.62 2318
3042.14 2366
3042.66 2446
3043.18 2510
3043.70 2419
3044.22 2421
3044.74 2397
3045.26 2397
3045.78 2296
3046.30 2332
3046.82 2308
3047.34 2379
3047.86 2387
3048.38 2406
3048.90 2463
3049.42 2404
3049.94 2272
3050.46 2334
3050.98 2496
3051.50 2363
3052.03 2381
3052.55 2222
3053.07 2279
3053.59 2434
3054.11 2574
3054.63 2383
3055.15 2200
3055.67 2296
3056.19 2437
3056.72 2399
3057.24 2449
3057.76 2338
3058.28 2181
3058.80 2230
3059.32 2266
3059.84 2308
3060.37 2159
3060.89 2384
3061.41 2472
3061.93 2441
3062.45 2436
3062.98 2353
3063.50 2320
3064.02 2358
3064.54 2301
3065.06 2254
3065.59 2412
3066.11 2711
3066.63 2624
3067.15 2436
3067.67 2369
3068.20 2311
3068.72 2463
3069.24 2449
3069.76 2448
3070.29 2419
3070.81 2559
3071.33 2522
3071.85 2589
3072.38 2561
3072.90 2493
3073.42 2489
3073.95 2477
3074.47 2524
3074.99 2599
3075.51 2629
3076.04 2648
3076.56 2492
3077.08 2632
3077.61 2673
3078.13 2645
3078.65 2560
3079.18 2724
3079.70 2753
3080.22 2740
3080.75 2731
3081.27 2675
3081.79 2827
3082.32 2825
3082.84 2988
3083.36 2917
3083.89 2944
3084.41 2831
3084.93 2797
3085.46 2750
3085.98 2783
3086.51 2860
3087.03 2829
3087.55 2868
3088.08 2743
3088.60 2715
3089.13 2548
3089.65 2633
3090.17 2906
3090.70 2906
3091.22 2727
3091.75 2815
3092.27 2720
3092.80 2778
3093.32 2701
3093.85 2605
3094.37 2633
3094.89 2709
3095.42 2778
3095.94 2726
3096.47 2764
3096.99 2816
3097.52 2901
3098.04 2971
3098.57 2943
3099.09 2930
3099.62 2820
3100.14 3029
3100.67 3083
3101.19 3263
3101.72 3390
3102.24 3808
3102.77 4061
3103.29 4371
3103.82 4815
3104.34 5107
3104.87 5250
3105.40 5779
3105.92 5764
3106.45 5905
3106.97 6016
3107.50 5753
3108.02 5340
3108.55 4910
3109.08 4627
3109.60 4067
3110.13 4006
3110.65 3826
3111.18 3592
3111.70 3359
3112.23 3448
3112.76 3550
3113.28 3291
3113.81 3490
3114.34 3467
3114.86 3524
3115.39 3367
3115.91 3164
3116.44 3173
3116.97 3135
3117.49 3201
3118.02 3070
3118.55 2937
3119.07 2837
3119.60 2751
3120.13 2766
3120.65 2570
3121.18 2568
3121.71 2595
3122.23 2527
3122.76 2663
3123.29 2677
3123.82 2607
3124.34 2667
3124.87 2550
3125.40 2514
3125.92 2661
3126.45 2603
3126.98 2897
3127.51 2974
3128.03 2683
3128.56 2876
3129.09 2783
3129.62 2675
3130.14 2615
3130.67 2724
3131.20 2854
3131.73 2653
3132.25 2692
3132.78 2668
3133.31 2724
3133.84 2767
3134.37 2512
3134.89 2710
3135.42 2705
3135.95 2530
3136.48 2307
3137.01 2395
3137.53 2642
3138.06 2596
3138.59 2587
3139.12 2561
3139.65 2485
3140.18 2376
3140.70 2483
3141.23 2411
3141.76 2556
3142.29 2578
3142.82 2378
3143.35 2518
3143.88 2374
3144.40 2376
3144.93 2423
3145.46 2448
3145.99 2634
3146.52 2371
3147.05 2502
3147.58 2525
3148.11 2496
3148.64 2557
3149.17 2701
3149.70 2776
3150.22 2740
3150.75 2639
3151.28 2660
3151.81 2774
3152.34 2918
3152.87 2847
3153.40 2738
3153.93 2759
3154.46 2716
3154.99 2594
3155.52 2635
3156.05 2552
3156.58 2570
3157.11 2471
3157.64 2597
3158.17 2776
3158.70 2661
3159.23 2708
3159.76 2561
3160.29 2375
3160.82 2548
3161.35 2698
3161.88 2600
3162.41 2564
3162.94 2566
3163.47 2566
3164.00 2541
3164.53 2543
3165.06 2447
3165.59 2535
3166.12 2557
3166.65 2486
3167.18 2227
3167.72 2352
3168.25 2297
3168.78 2498
3169.31 2374
3169.84 2423
3170.37 2390
3170.90 2473
3171.43 2362
3171.96 2345
3172.49 2484
3173.03 2486
3173.56 2480
3174.09 2363
3174.62 2339
3175.15 2490
3175.68 2400
3176.21 2471
3176.74 2439
3177.28 2471
3177.81 2580
3178.34 2427
3178.87 2582
3179.40 2681
3179.93 2704
3180.47 2760
3181.00 2566
3181.53 2563
3182.06 2526
3182.59 2403
3183.13 2547
3183.66 2684
3184.19 2575
3184.72 2414
3185.25 2536
3185.79 2386
3186.32 2304
3186.85 2491
3187.38 2492
3187.92 2367
3188.45 2303
3188.98 2435
3189.51 2489
3190.05 2465
3190.58 2478
3191.11 2466
3191.64 2329
3192.18 2398
3192.71 2519
3193.24 2334
3193.78 2433
3194.31 2300
3194.84 2218
3195.38 2345
3195.91 2328
3196.44 2357
3196.97 2272
3197.51 2338
3198.04 2470
3198.57 2512
3199.11 2448
3199.64 2542
3200.17 2415
3200.71 2540
3201.24 2442
3201.78 2562
3202.31 2739
3202.84 2662
3203.38 2757
3203.91 2672
3204.44 2765
3204.98 2731
3205.51 2729
3206.05 2693
3206.58 2785
3207.11 2737
3207.65 2650
3208.18 2759
3208.72 2718
3209.25 2571
3209.78 2669
3210.32 2582
3210.85 2686
3211.39 2792
3211.92 2789
3212.46 2718
3212.99 2698
3213.53 2739
3214.06 2832
3214.59 2676
3215.13 2786
3215.66 2817
3216.20 2820
3216.73 2831
3217.27 2802
3217.80 2808
3218.34 2649
3218.87 2558
3219.41 2656
3219.94 2633
3220.48 2646
3221.01 2511
3221.55 2650
3222.08 2609
3222.62 2593
3223.16 2767
3223.69 2498
3224.23 2643
3224.76 2495
3225.30 2760
3225.83 2836
3226.37 2891
3226.90 2939
3227.44 2691
3227.98 2611
3228.51 2786
3229.05 2723
3229.58 2746
3230.12 2789
3230.66 2809
3231.19 2727
3231.73 2612
3232.26 2624
3232.80 2622
3233.34 2471
3233.87 2405
3234.41 2669
3234.95 2851
3235.48 2737
3236.02 2628
3236.55 2452
3237.09 2552
3237.63 2759
3238.16 2718
3238.70 2911
3239.24 2867
3239.77 2933
3240.31 3062
3240.85 2900
3241.38 2717
3241.92 2883
3242.46 2875
3243.00 2946
3243.53 2830
3244.07 2687
3244.61 2870
3245.14 2935
3245.68 2775
3246.22 2670
3246.76 2709
3247.29 2893
3247.83 2779
3248.37 2680
3248.91 2825
3249.44 2849
3249.98 2771
3250.52 2752
3251.06 2651
3251.59 2596
3252.13 2775
3252.67 2998
3253.21 2783
3253.75 3027
3254.28 3051
3254.82 2893
3255.36 2962
3255.90 2937
3256.44 3020
3256.97 3139
3257.51 3136
3258.05 2824
3258.59 2763
3259.13 2978
3259.67 3292
3260.20 3198
3260.74 3197
3261.28 3357
3261.82 3478
3262.36 3534
3262.90 3716
3263.44 3802
3263.97 3902
3264.51 3901
3265.05 4114
3265.59 4342
3266.13 4156
3266.67 4332
3267.21 4752
3267.75 4682
3268.29 5135
3268.83 5440
3269.36 5332
3269.90 5528
3270.44 5565
3270.98 5242
3271.52 5202
3272.06 4798
3272.60 4517
3273.14 4520
3273.68 4160
3274.22 3802
3274.76 3568
3275.30 3361
3275.84 3419
3276.38 3487
3276.92 3341
3277.46 3481
3278.00 3395
3278.54 3477
3279.08 3503
3279.62 3370
3280.16 3318
3280.70 3470
3281.24 3535
3281.78 3329
3282.32 3652
3282.86 3470
3283.40 3652
3283.94 3401
3284.48 3502
3285.02 3489
3285.56 3415
3286.10 3483
3286.64 3551
3287.18 3457
3287.72 3380
3288.26 3486
3288.81 3505
3289.35 3677
3289.89 3624
3290.43 3521
3290.97 3692
3291.51 3772
3292.05 3855
3292.59 3933
3293.13 4093
3293.67 4271
3294.22 4161
3294.76 4417
3295.30 4413
3295.84 4683
3296.38 4997
3296.92 5156
3297.46 5287
3298.01 5263
3298.55 5320
3299.09 5614
3299.63 5422
3300.17 5234
3300.71 4910
3301.26 4750
3301.80 4694
3302.34 4536
3302.88 4449
3303.42 4205
3303.97 4213
3304.51 4086
3305.05 3932
3305.59 4039
3306.13 3917
3306.68 3728
3307.22 3746
3307.76 3880
3308.30 4041
3308.85 3894
3309.39 3783
3309.93 3751
3310.47 3493
3311.02 3649
3311.56 3740
3312.10 3629
3312.64 3628
3313.19 3357
3313.73 3563
3314.27 3551
3314.82 3790
3315.36 3849
3315.90 3776
3316.45 3762
3316.99 3723
3317.53 3974
3318.07 3768
3318.62 4017
3319.16 4360
3319.70 4452
3320.25 4506
3320.79 4615
3321.34 4865
3321.88 4873
3322.42 5049
3322.97 5133
3323.51 5158
3324.05 5302
3324.60 5557
3325.14 5442
3325.68 5370
3326.23 5291
3326.77 5348
3327.32 5031
3327.86 5041
3328.40 4807
3328.95 4825
3329.49 4696
3330.04 4577
3330.58 4486
3331.13 4596
3331.67 4975
3332.21 5037
3332.76 5301
3333.30 6115
3333.85 6973
3334.39 8210
3334.94 9656
3335.48 11134
3336.03 13278
3336.57 15128
3337.12 17121
3337.66 18569
3338.21 20120
3338.75 21179
3339.30 21486
3339.84 21244
3340.39 20368
3340.93 19816
3341.48 18179
3342.02 16388
3342.57 14291
3343.11 12545
3343.66 10798
3344.20 9364
3344.75 7801
3345.29 6717
3345.84 5837
3346.38 5131
3346.93 4953
3347.47 5014
3348.02 4725
3348.57 4355
3349.11 4318
3349.66 4329
3350.20 4435
3350.75 4293
3351.30 4237
3351.84 4279
3352.39 4341
3352.93 4349
3353.48 4671
3354.03 4929
3354.57 4839
3355.12 4748
3355.66 4704
3356.21 4811
3356.76 4491
3357.30 4565
3357.85 4723
3358.40 4408
3358.94 4433
3359.49 3980
3360.04 3764
3360.58 4015
3361.13 3854
3361.68 3785
3362.22 3640
3362.77 3574
3363.32 3689
3363.86 3614
3364.41 3728
3364.96 3730
3365.50 3732
3366.05 3907
3366.60 3699
3367.15 3730
3367.69 3674
3368.24 3768
3368.79 3738
3369.34 3788
3369.88 3736
3370.43 3859
3370.98 3918
3371.53 3845
3372.07 3894
3372.62 3781
3373.17 4076
3373.72 4108
3374.26 4127
3374.81 4343
3375.36 4347
3375.91 4654
3376.46 4884
3377.00 4636
3377.55 4678
3378.10 4748
3378.65 4613
3379.20 4474
3379.74 4184
3380.29 4164
3380.84 4079
3381.39 3903
3381.94 3737
3382.49 3668
3383.04 3666
3383.58 3641
3384.13 3363
3384.68 3553
3385.23 3571
3385.78 3464
3386.33 3720
3386.88 3482
3387.43 3280
3387.97 3303
3388.52 3184
3389.07 3126
3389.62 3321
3390.17 3011
3390.72 3005
3391.27 3103
3391.82 3141
3392.37 3170
3392.92 3051
3393.47 3229
3394.01 3026
3394.56 2872
3395.11 2835
3395.66 2976
3396.21 2837
3396.76 2815
3397.31 2731
3397.86 2849
3398.41 2945
3398.96 2772
3399.51 2850
3400.06 2853
3400.61 2858
3401.16 2863
3401.71 2706
3402.26 2882
3402.81 2863
3403.36 2853
3403.91 2824
3404.46 2861
3405.01 2999
3405.56 2710
3406.11 2746
3406.66 2806
3407.21 2741
3407.76 2686
3408.32 2764
3408.87 2849
3409.42 2694
3409.97 2748
3410.52 2741
3411.07 2541
3411.62 2720
3412.17 2834
3412.72 2706
3413.27 2831
3413.82 2694
3414.37 2925
3414.93 2754
3415.48 2919
3416.03 2949
3416.58 2845
3417.13 2972
3417.68 2864
3418.23 3007
3418.78 2994
3419.34 2909
3419.89 2929
3420.44 2820
3420.99 2782
3421.54 2786
3422.09 2612
3422.65 2754
3423.20 2753
3423.75 2676
3424.30 2678
3424.85 2545
3425.40 2826
3425.96 2864
3426.51 2799
3427.06 2769
3427.61 2784
3428.17 2846
3428.72 2825
3429.27 2522
3429.82 2692
3430.37 2804
3430.93 2607
3431.48 2743
3432.03 2684
3432.58 2688
3433.14 2763
3433.69 2687
3434.24 2526
3434.79 2801
3435.35 2543
3435.90 2520
3436.45 2593
3437.01 2732
3437.56 2769
3438.11 2465
3438.66 2563
3439.22 2634
3439.77 2618
3440.32 2607
3440.88 2644
3441.43 2670
3441.98 2810
3442.54 2859
3443.09 2713
3443.64 2871
3444.20 2711
3444.75 2611
3445.30 2734
3445.86 2682
3446.41 2475
3446.97 2685
3447.52 2702
3448.07 2553
3448.63 2492
3449.18 2587
3449.73 2795
3450.29 2570
3450.84 2510
3451.40 2518
3451.95 2525
3452.50 2561
3453.06 2639
3453.61 2393
3454.17 2492
3454.72 2520
3455.28 2511
3455.83 2516
3456.38 2408
3456.94 2366
3457.49 2530
3458.05 2542
3458.60 2689
3459.16 2626
3459.71 2521
3460.27 2401
3460.82 2550
3461.38 2470
3461.93 2569
3462.49 2554
3463.04 2702
3463.60 2786
3464.15 2725
3464.71 2585
3465.26 2610
3465.82 2583
3466.37 2818
3466.93 2823
3467.48 2783
3468.04 2811
3468.59 2679
3469.15 2766
3469.70 2919
3470.26 2813
3470.82 2789
3471.37 2695
3471.93 2850
3472.48 2954
3473.04 2769
3473.59 2814
3474.15 2692
3474.71 2774
3475.26 2788
3475.82 2767
3476.37 2948
3476.93 2880
3477.49 2729
3478.04 2874
3478.60 2820
3479.16 2957
3479.71 3200
3480.27 2977
3480.82 3049
3481.38 3057
3481.94 3031
3482.49 3231
3483.05 3355
3483.61 3170
3484.16 3077
3484.72 3169
3485.28 3302
3485.83 3150
3486.39 3070
3486.95 3068
3487.50 3138
3488.06 3267
3488.62 3232
3489.18 3028
3489.73 3352
3490.29 3393
3490.85 3465
3491.40 3737
3491.96 4074
3492.52 4630
3493.08 4963
3493.63 5085
3494.19 5280
3494.75 5276
3495.31 5552
3495.86 5233
3496.42 5102
3496.98 5023
3497.54 5004
3498.09 5065
3498.65 4914
3499.21 5187
3499.77 4930
3500.33 5245
3500.88 5301
3501.44 5648
3502.00 5891
3502.56 6431
3503.12 6444
3503.67 6538
3504.23 6885
3504.79 7268
3505.35 7291
3505.91 7100
3506.47 7794
3507.03 8184
3507.58 8518
3508.14 8333
3508.70 8396
3509.26 8229
3509.82 8075
3510.38 7577
3510.94 6953
3511.49 6402
3512.05 5983
3512.61 5459
3513.17 4862
3513.73 4625
3514.29 4061
3514.85 3928
3515.41 3618
3515.97 3564
3516.53 3466
3517.09 3503
3517.64 3445
3518.20 3263
3518.76 3135
3519.32 3272
3519.88 3412
3520.44 3276
3521.00 3412
3521.56 3270
3522.12 3184
3522.68 3214
3523.24 3236
3523.80 3336
3524.36 3144
3524.92 3409
3525.48 3751
3526.04 3761
3526.60 3704
3527.16 3453
3527.72 3512
3528.28 3584
3528.84 3319
3529.40 3413
3529.96 3274
3530.52 3167
3531.08 3022
3531.64 3084
3532.20 2970
3532.76 2954
3533.32 2963
3533.89 3131
3534.45 2897
3535.01 3023
3535.57 3108
3536.13 3231
3536.69 3462
3537.25 3191
3537.81 3281
3538.37 3268
3538.93 3343
3539.49 3240
3540.06 3077
3540.62 3198
3541.18 3216
3541.74 3219
3542.30 3061
3542.86 3174
3543.42 3236
3543.98 3324
3544.55 3234
3545.11 3110
3545.67 3264
3546.23 3322
3546.79 3257
3547.35 3297
3547.92 3192
3548.48 2979
3549.04 3021
3549.60 2990
3550.16 2945
3550.72 2939
3551.29 2773
3551.85 2836
3552.41 2817
3552.97 2843
3553.54 2710
3554.10 2697
3554.66 2549
3555.22 2581
3555.78 2545
3556.35 2632
3556.91 2644
3557.47 2585
3558.03 2505
3558.60 2589
3559.16 2682
3559.72 2539
3560.29 2423
3560.85 2554
3561.41 2575
3561.97 2582
3562.54 2619
3563.10 2559
3563.66 2650
3564.23 2768
3564.79 2731
3565.35 2535
3565.91 2603
3566.48 2639
3567.04 2601
3567.60 2650
3568.17 2573
3568.73 2404
3569.29 2379
3569.86 2410
3570.42 2392
3570.99 2306
3571.55 2436
3572.11 2449
3572.68 2650
3573.24 2545
3573.80 2429
3574.37 2493
3574.93 2513
3575.50 2469
3576.06 2551
3576.62 2626
3577.19 2626
3577.75 2535
3578.32 2653
3578.88 2567
3579.44 2677
3580.01 2752
3580.57 2610
3581.14 2612
3581.70 2529
3582.27 2580
3582.83 2719
3583.40 2575
3583.96 2520
3584.52 2706
3585.09 2632
3585.65 2604
3586.22 2507
3586.78 2493
3587.35 2477
3587.91 2665
3588.48 2582
3589.04 2533
3589.61 2480
3590.17 2545
3590.74 2499
3591.30 2413
3591.87 2475
3592.43 2434
3593.00 2450
3593.56 2628
3594.13 2396
3594.70 2451
3595.26 2486
3595.83 2481
3596.39 2549
3596.96 2581
3597.52 2442
3598.09 2557
3598.65 2642
3599.22 2646
3599.79 2493
3600.35 2523
3600.92 2704
3601.48 2632
3602.05 2544
3602.62 2594
3603.18 2572
3603.75 2670
3604.32 2592
3604.88 2556
3605.45 2825
3606.01 2699
3606.58 2673
3607.15 2552
3607.71 2438
3608.28 2504
3608.85 2584
3609.41 2315
3609.98 2310
3610.55 2367
3611.11 2391
3611.68 2332
3612.25 2269
3612.81 2307
3613.38 2374
3613.95 2408
3614.51 2511
3615.08 2764
3615.65 2763
3616.22 2874
3616.78 3006
3617.35 3054
3617.92 3546
3618.48 3975
3619.05 4205
3619.62 4827
3620.19 5149
3620.75 5579
3621.32 5461
3621.89 5514
3622.46 5524
3623.02 5327
3623.59 5362
3624.16 4647
3624.73 4327
3625.30 4097
3625.86 3709
3626.43 3518
3627.00 3312
3627.57 3099
3628.14 2823
3628.70 2785
3629.27 2599
3629.84 2432
3630.41 2459
3630.98 2518
3631.55 2508
3632.11 2443
3632.68 2498
3633.25 2731
3633.82 2651
3634.39 2641
3634.96 2483
3635.52 2633
3636.09 2554
3636.66 2438
3637.23 2498
3637.80 2581
3638.37 2504
3638.94 2426
3639.51 2500
3640.08 2600
3640.64 2381
3641.21 2711
3641.78 2744
3642.35 2858
3642.92 2937
3643.49 3010
3644.06 2875
3644.63 2924
3645.20 3102
3645.77 3227
3646.34 3286
3646.91 3185
3647.48 3528
3648.05 3183
3648.62 3012
3649.19 3083
3649.76 3006
3650.33 3014
3650.90 2993
3651.47 3087
3652.03 3259
3652.60 3003
3653.17 2848
3653.75 2984
3654.32 2988
3654.89 3102
3655.46 3013
3656.03 3162
3656.60 3032
3657.17 3113
3657.74 3067
3658.31 3173
3658.88 3212
3659.45 3181
3660.02 3154
3660.59 3308
3661.16 3271
3661.73 3308
3662.30 3261
3662.87 3230
3663.44 3096
3664.01 3139
3664.59 3114
3665.16 3095
3665.73 3276
3666.30 3037
3666.87 2955
3667.44 2897
3668.01 2709
3668.58 2664
3669.15 2794
3669.73 2734
3670.30 2706
3670.87 2665
3671.44 2593
3672.01 2747
3672.58 2699
3673.15 2810
3673.73 2748
3674.30 2618
3674.87 2579
3675.44 2687
3676.01 2806
3676.58 2717
3677.16 2617
3677.73 2739
3678.30 2675
3678.87 2730
3679.44 2721
3680.02 2764
3680.59 2643
3681.16 2780
3681.73 2696
3682.31 2615
3682.88 2426
3683.45 2600
3684.02 2598
3684.60 2503
3685.17 2490
3685.74 2505
3686.31 2500
3686.89 2577
3687.46 2620
3688.03 2617
3688.60 2655
3689.18 2720
3689.75 2976
3690.32 3070
3690.90 3171
3691.47 3315
3692.04 3242
3692.61 3475
3693.19 3304
3693.76 3308
3694.33 3368
3694.91 3135
3695.48 3176
3696.05 2975
3696.63 2854
3697.20 2729
3697.77 2631
3698.35 2582
3698.92 2582
3699.50 2589
3700.07 2526
3700.64 2566
3701.22 2599
3701.79 2671
3702.36 2711
3702.94 2625
3703.51 2609
3704.09 2651
3704.66 2644
3705.23 2580
3705.81 2616
3706.38 2711
3706.96 2575
3707.53 2373
3708.11 2496
3708.68 2593
3709.25 2550
3709.83 2499
3710.40 2563
3710.98 2511
3711.55 2749
3712.13 2618
3712.70 2565
3713.28 2718
3713.85 2611
3714.43 2562
3715.00 2752
3715.58 2810
3716.15 2679
3716.73 2501
3717.30 2468
3717.88 2519
3718.45 2493
3719.03 2658
3719.60 2481
3720.18 2645
3720.75 2602
3721.33 2554
3721.90 2481
3722.48 2344
3723.05 2419
3723.63 2385
3724.20 2343
3724.78 2476
3725.36 2520
3725.93 2385
3726.51 2484
3727.08 2454
3727.66 2429
3728.23 2373
3728.81 2542
3729.39 2551
3729.96 2498
3730.54 2353
3731.11 2478
3731.69 2692
3732.27 2851
3732.84 3050
3733.42 2918
3734.00 2883
3734.57 3292
3735.15 3057
3735.72 3330
3736.30 3341
3736.88 3431
3737.45 3235
3738.03 3148
3738.61 2991
3739.18 3056
3739.76 3004
3740.34 2765
3740.92 2882
3741.49 2770
3742.07 2476
3742.65 2505
3743.22 2520
3743.80 2658
3744.38 2472
3744.95 2545
3745.53 2443
3746.11 2599
3746.69 2678
3747.26 2703
3747.84 2858
3748.42 2711
3749.00 2791
3749.57 2864
3750.15 2891
3750.73 2880
3751.31 2841
3751.88 2562
3752.46 2698
3753.04 2670
3753.62 2808
3754.19 2669
3754.77 2711
3755.35 2690
3755.93 2560
3756.51 2319
3757.08 2447
3757.66 2431
3758.24 2361
3758.82 2578
3759.40 2587
3759.98 2510
3760.55 2484
3761.13 2455
3761.71 2462
3762.29 2695
3762.87 2667
3763.45 2515
3764.03 2512
3764.60 2536
3765.18 2624
3765.76 2635
3766.34 2669
3766.92 2683
3767.50 2582
3768.08 2671
3768.66 2524
3769.24 2441
3769.81 2508
3770.39 2535
3770.97 2517
3771.55 2542
3772.13 2520
3772.71 2394
3773.29 2533
3773.87 2511
3774.45 2524
3775.03 2355
3775.61 2304
3776.19 2423
3776.77 2387
3777.35 2334
3777.93 2353
3778.51 2223
3779.09 2254
3779.67 2378
3780.25 2533
3780.83 2322
3781.41 2358
3781.99 2213
3782.57 2160
3783.15 2244
3783.73 2269
3784.31 2129
3784.89 2168
3785.47 2442
3786.05 2507
3786.63 2333
3787.21 2300
3787.79 2371
3788.37 2316
3788.95 2459
3789.53 2347
3790.11 2276
3790.69 2273
3791.27 2239
3791.85 2188
3792.43 2249
3793.01 2286
3793.59 2412
3794.18 2348
3794.76 2093
3795.34 2193
3795.92 2110
3796.50 2280
3797.08 2246
3797.66 2382
3798.24 2397
3798.83 2422
3799.41 2193
3799.99 2199
3800.57 2274
3801.15 2123
3801.73 2368
3802.31 2171
3802.90 2193
3803.48 2486
3804.06 2395
3804.64 2328
3805.22 2357
3805.80 2494
3806.39 2453
3806.97 2357
3807.55 2405
3808.13 2540
3808.71 2588
3809.30 2549
3809.88 2362
3810.46 2406
3811.04 2508
3811.63 2678
3812.21 2711
3812.79 2583
3813.37 2669
3813.95 2582
3814.54 2634
3815.12 2707
3815.70 2551
3816.29 2552
3816.87 2617
3817.45 2691
3818.03 2445
3818.62 2371
3819.20 2492
3819.78 2505
3820.36 2470
3820.95 2385
3821.53 2415
3822.11 2313
3822.70 2387
3823.28 2319
3823.86 2228
3824.45 2203
3825.03 2247
3825.61 2159
3826.20 2332
3826.78 2231
3827.36 2333
3827.95 2292
3828.53 2122
3829.11 2196
3829.70 2371
3830.28 2238
3830.87 2369
3831.45 2348
3832.03 2269
3832.62 2249
3833.20 2333
3833.79 2270
3834.37 2286
3834.95 2413
3835.54 2304
3836.12 2356
3836.71 2518
3837.29 2301
3837.87 2168
3838.46 2109
3839.04 2239
3839.63 2171
3840.21 2214
3840.80 2254
3841.38 2251
3841.97 2213
3842.55 2322
3843.13 2430
3843.72 2273
3844.30 2332
3844.89 2373
3845.47 2386
3846.06 2307
3846.64 2310
3847.23 2317
3847.81 2456
3848.40 2321
3848.98 2281
3849.57 2338
3850.15 2219
3850.74 2262
3851.33 2266
3851.91 2281
3852.50 2272
3853.08 2244
3853.67 2330
3854.25 2283
3854.84 2445
3855.42 2378
3856.01 2417
3856.60 2387
3857.18 2269
3857.77 2362
3858.35 2426
3858.94 2506
3859.52 2590
3860.11 2640
3860.70 2884
3861.28 3206
3861.87 3443
3862.45 3473
3863.04 3703
3863.63 4002
3864.21 4159
3864.80 4353
3865.39 4588
3865.97 4615
3866.56 4413
3867.15 4145
3867.73 3927
3868.32 3862
3868.91 3498
3869.49 3439
3870.08 3124
3870.67 2998
3871.25 2944
3871.84 2531
3872.43 2588
3873.01 2571
3873.60 2480
3874.19 2452
3874.77 2574
3875.36 2506
3875.95 2416
3876.54 2486
3877.12 2471
3877.71 2560
3878.30 2562
3878.89 2519
3879.47 2479
3880.06 2458
3880.65 2467
3881.24 2577
3881.82 2361
3882.41 2235
3883.00 2162
3883.59 2288
3884.17 2201
3884.76 2233
3885.35 2172
3885.94 2475
3886.53 2335
3887.11 2303
3887.70 2261
3888.29 2352
3888.88 2426
3889.47 2478
3890.05 2628
3890.64 2547
3891.23 2617
3891.82 2723
3892.41 2907
3893.00 2690
3893.59 2641
3894.17 2674
3894.76 2644
3895.35 2582
3895.94 2648
3896.53 2590
3897.12 2644
3897.71 2611
3898.30 2643
3898.88 2540
3899.47 2639
3900.06 2589
3900.65 2431
3901.24 2507
3901.83 2510
3902.42 2502
3903.01 2662
3903.60 2701
3904.19 2590
3904.78 2438
3905.37 2627
3905.95 2668
3906.54 2595
3907.13 2523
3907.72 2571
3908.31 2260
3908.90 2275
3909.49 2539
3910.08 2358
3910.67 2434
3911.26 2333
3911.85 2339
3912.44 2346
3913.03 2342
3913.62 2231
3914.21 2262
3914.80 2272
3915.39 2243
3915.98 2132
3916.57 2231
3917.16 2273
3917.75 2205
3918.34 2125
3918.93 2181
3919.52 2389
3920.12 2192
3920.71 2241
3921.30 2263
3921.89 2204
3922.48 2173
3923.07 2228
3923.66 2303
3924.25 2255
3924.84 2183
3925.43 2248
3926.02 2256
3926.61 2030
3927.20 2050
3927.80 2178
3928.39 2125
3928.98 2036
3929.57 2122
3930.16 2244
3930.75 2318
3931.34 2244
3931.94 2143
3932.53 2148
3933.12 2151
3933.71 2092
3934.30 1966
3934.89 2182
3935.48 2235
3936.08 2099
3936.67 2063
3937.26 2006
3937.85 2136
3938.44 2253
3939.04 2170
3939.63 2218
3940.22 2124
3940.81 2178
3941.40 2191
3942.00 2179
3942.59 2107
3943.18 2095
3943.77 2259
3944.37 2315
3944.96 2203
3945.55 2151
3946.14 2203
3946.74 2262
3947.33 2253
3947.92 2149
3948.51 2164
3949.11 2088
3949.70 2113
3950.29 2037
3950.88 2137
3951.48 2054
3952.07 2014
3952.66 2074
3953.26 1962
3953.85 1913
3954.44 1966
3955.04 2079
3955.63 2109
3956.22 2157
3956.82 2203
3957.41 2136
3958.00 2122
3958.60 2136
3959.19 2203
3959.78 2174
3960.38 2246
3960.97 2292
3961.56 2217
3962.16 2074
3962.75 2105
3963.34 2217
3963.94 2141
3964.53 2141
3965.13 2065
3965.72 2055
3966.31 2064
3966.91 2075
3967.50 2119
3968.10 2070
3968.69 2005
3969.28 2053
3969.88 2166
3970.47 2259
3971.07 2141
3971.66 2096
3972.26 2304
3972.85 2422
3973.45 2270
3974.04 2193
3974.63 2179
3975.23 2076
3975.82 2025
3976.42 2198
3977.01 2154
3977.61 2189
3978.20 2249
3978.80 2116
3979.39 2147
3979.99 2166
3980.58 2151
3981.18 2175
3981.77 2316
3982.37 2329
3982.96 2107
3983.56 2154
3984.15 2241
3984.75 2141
3985.35 2118
3985.94 1991
3986.54 2102
3987.13 2249
3987.73 2256
3988.32 2138
3988.92 2184
3989.51 2325
3990.11 2224
3990.71 2290
3991.30 2262
3991.90 2452
3992.49 2346
3993.09 2192
3993.69 2244
3994.28 2276
3994.88 2423
3995.47 2328
3996.07 2356
3996.67 2188
3997.26 2192
3997.86 2273
3998.46 2280
3999.05 2311
3999.65 2342
4000.25 2171
4000.84 2400
4001.44 2412
4002.04 2419
4002.63 2226
4003.23 2304
4003.83 2419
4004.42 2305
4005.02 2201
4005.62 2284
4006.21 2407
4006.81 2466
4007.41 2507
4008.01 2377
4008.60 2494
4009.20 2510
4009.80 2502
4010.39 2550
4010.99 2532
4011.59 2442
4012.19 2656
4012.78 2560
4013.38 2509
4013.98 2388
4014.58 2565
4015.17 2608
4015.77 2665
4016.37 2704
4016.97 2512
4017.57 2859
4018.16 2827
4018.76 2811
4019.36 2936
4019.96 2929
4020.56 2951
4021.15 3044
4021.75 2915
4022.35 2798
4022.95 2650
4023.55 2650
4024.14 2716
4024.74 2695
4025.34 2422
4025.94 2499
4026.54 2632
4027.14 2399
4027.74 2495
4028.33 2491
4028.93 2602
4029.53 2547
4030.13 2385
4030.73 2430
4031.33 2483
4031.93 2489
4032.53 2483
4033.12 2443
4033.72 2360
4034.32 2564
4034.92 2589
4035.52 2421
4036.12 2312
4036.72 2357
4037.32 2409
4037.92 2385
4038.52 2391
4039.12 2201
4039.72 2194
4040.32 2232
4040.92 2340
4041.52 2200
4042.12 2181
4042.71 2222
4043.31 2344
4043.91 2142
4044.51 2231
4045.11 2447
4045.71 2201
4046.31 2170
4046.91 2174
4047.51 2341
4048.11 2235
4048.71 2390
4049.31 2335
4049.91 2423
4050.52 2222
4051.12 2311
4051.72 2383
4052.32 2476
4052.92 2428
4053.52 2350
4054.12 2389
4054.72 2393
4055.32 2396
4055.92 2559
4056.52 2498
4057.12 2279
4057.72 2172
4058.32 2175
4058.92 2288
4059.52 2364
4060.13 2196
4060.73 2165
4061.33 2112
4061.93 2135
4062.53 2091
4063.13 2137
4063.73 1956
4064.33 1988
4064.94 2026
4065.54 2166
4066.14 2058
4066.74 2047
4067.34 2065
4067.94 2096
4068.54 1976
4069.15 2126
4069.75 2080
4070.35 1937
4070.95 1929
4071.55 2082
4072.16 1859
4072.76 1971
4073.36 1975
4073.96 2037
4074.56 2090
4075.17 2111
4075.77 2203
4076.37 2065
4076.97 2072
4077.57 2039
4078.18 2018
4078.78 1929
4079.38 2068
4079.98 2057
4080.59 1997
4081.19 2194
4081.79 1973
4082.39 1984
4083.00 1998
4083.60 1941
4084.20 1929
4084.81 2144
4085.41 2247
4086.01 2039
4086.61 2086
4087.22 2235
4087.82 2117
4088.42 1979
4089.03 2008
4089.63 2025
4090.23 2014
4090.84 2204
4091.44 2156
4092.04 2072
4092.65 2184
4093.25 2001
4093.85 1953
4094.46 2127
4095.06 2038
4095.66 1927
4096.27 2092
4096.87 1997
4097.48 1983
4098.08 2085
4098.68 2045
4099.29 2156
4099.89 2082
4100.49 2031
4101.10 2128
4101.70 2038
4102.31 2005
4102.91 2103
4103.52 1971
4104.12 2001
4104.72 1885
4105.33 1967
4105.93 2187
4106.54 2186
4107.14 1950
4107.75 1862
4108.35 1933
4108.96 1863
4109.56 1894
4110.16 2048
4110.77 2057
4111.37 1936
4111.98 2011
4112.58 1858
4113.19 1971
4113.79 1975
4114.40 1899
4115.00 2002
4115.61 2006
4116.21 2162
4116.82 2129
4117.42 2149
4118.03 2167
4118.64 2099
4119.24 2053
4119.85 2066
4120.45 1917
4121.06 1857
4121.66 1938
4122.27 2021
4122.87 2064
4123.48 1921
4124.09 2024
4124.69 2127
4125.30 2130
4125.90 2114
4126.51 2268
4127.11 2131
4127.72 1979
4128.33 2125
4128.93 2108
4129.54 2198
4130.14 1941
4130.75 2014
4131.36 2068
4131.96 2146
4132.57 2096
4133.18 1992
4133.78 2160
4134.39 2125
4135.00 2155
4135.60 2161
4136.21 2247
4136.82 2336
4137.42 2252
4138.03 2169
4138.64 2242
4139.24 2328
4139.85 2376
4140.46 2310
4141.06 2275
4141.67 2312
4142.28 2428
4142.88 2411
4143.49 2510
4144.10 2747
4144.71 2480
4145.31 2304
4145.92 2309
4146.53 2343
4147.14 2162
4147.74 2171
4148.35 2149
4148.96 1993
4149.57 2093
4150.17 2134
4150.78 2136
4151.39 1998
4152.00 2027
4152.60 2058
4153.21 1978
4153.82 2019
4154.43 2099
4155.04 2002
4155.64 1941
4156.25 1956
4156.86 2050
4157.47 1947
4158.08 1956
4158.69 2037
4159.29 2152
4159.90 1995
4160.51 2035
4161.12 2074
4161.73 1988
4162.34 1968
4162.94 2006
4163.55 2066
4164.16 2060
4164.77 1997
4165.38 2073
4165.99 2292
4166.60 2164
4167.21 2214
4167.81 2142
4168.42 2050
4169.03 2032
4169.64 2087
4170.25 2073
4170.86 2041
4171.47 2009
4172.08 2133
4172.69 2160
4173.30 2101
4173.91 2135
4174.52 2203
4175.13 2028
4175.74 2121
4176.34 2066
4176.95 2103
4177.56 2188
4178.17 2202
4178.78 2091
4179.39 2086
4180.00 2237
4180.61 2252
4181.22 2133
4181.83 2122
4182.44 2139
4183.05 2018
4183.66 2103
4184.27 2149
4184.88 2041
4185.49 1988
4186.10 2012
4186.71 1977
4187.32 2008
4187.93 1981
4188.55 2017
4189.16 2125
4189.77 2148
4190.38 2147
4190.99 2205
4191.60 2117
4192.21 2130
4192.82 2184
4193.43 2236
4194.04 2386
4194.65 2323
4195.26 2237
4195.87 2466
4196.49 2588
4197.10 2527
4197.71 2588
4198.32 2810
4198.93 2539
4199.54 2563
4200.15 2670
4200.76 2576
4201.38 2413
4201.99 2270
4202.60 2257
4203.21 2143
4203.82 2295
4204.43 2254
4205.04 2137
4205.66 2053
4206.27 2230
4206.88 2141
4207.49 2099
4208.10 2176
4208.72 2195
4209.33 2123
4209.94 2172
4210.55 2157
4211.16 2310
4211.78 2396
4212.39 2246
4213.00 2296
4213.61 2342
4214.22 2214
4214.84 2212
4215.45 2187
4216.06 2341
4216.67 2289
4217.29 2147
4217.90 2233
4218.51 2276
4219.13 2274
4219.74 2364
4220.35 2614
4220.96 2610
4221.58 2569
4222.19 2924
4222.80 3228
4223.42 3347
4224.03 3403
4224.64 3513
4225.25 3294
4225.87 3506
4226.48 3632
4227.09 3904
4227.71 3827
4228.32 3583
4228.93 3626
4229.55 3550
4230.16 3596
4230.77 3392
4231.39 3236
4232.00 3154
4232.62 3189
4233.23 3221
4233.84 3148
4234.46 3345
4235.07 3263
4235.68 3052
4236.30 3359
4236.91 3454
4237.53 3476
4238.14 3468
4238.75 3438
4239.37 3469
4239.98 3318
4240.60 3064
4241.21 2920
4241.83 2915
4242.44 2829
4243.05 2665
4243.67 2693
4244.28 2543
4244.90 2492
4245.51 2369
4246.13 2414
4246.74 2500
4247.36 2507
4247.97 2469
4248.59 2444
4249.20 2502
4249.82 2399
4250.43 2447
4251.05 2462
4251.66 2496
4252.28 2422
4252.89 2502
4253.51 2390
4254.12 2557
4254.74 2469
4255.35 2411
4255.97 2457
4256.58 2460
4257.20 2451
4257.81 2286
4258.43 2584
4259.05 2472
4259.66 2381
4260.28 2334
4260.89 2209
4261.51 2427
4262.12 2431
4262.74 2290
4263.36 2343
4263.97 2372
4264.59 2374
4265.20 2331
4265.82 2190
4266.44 2389
4267.05 2326
4267.67 2341
4268.28 2408
4268.90 2469
4269.52 2432
4270.13 2203
4270.75 2186
4271.37 2212
4271.98 2361
4272.60 2368
4273.22 2282
4273.83 2142
4274.45 2143
4275.07 2386
4275.68 2401
4276.30 2267
4276.92 2425
4277.53 2274
4278.15 2330
4278.77 2362
4279.38 2380
4280.00 2457
4280.62 2369
4281.24 2378
4281.85 2222
4282.47 2170
4283.09 2278
4283.70 2229
4284.32 2046
4284.94 2098
4285.56 2089
4286.17 1989
4286.79 2039
4287.41 2105
4288.03 2008
4288.65 1978
4289.26 2060
4289.88 2074
4290.50 2058
4291.12 1984
4291.73 2047
4292.35 2010
4292.97 1932
4293.59 2149
4294.21 2100
4294.83 1985
4295.44 2086
4296.06 1903
4296.68 2049
4297.30 2167
4297.92 2171
4298.54 2036
4299.15 2102
4299.77 2001
4300.39 1965
4301.01 2004
4301.63 2109
4302.25 2107
4302.87 2032
4303.48 2148
4304.10 2135
4304.72 2046
4305.34 2074
4305.96 2170
4306.58 2256
4307.20 2106
4307.82 1970
4308.44 2000
4309.06 2053
4309.67 1991
4310.29 2009
4310.91 2033
4311.53 1985
4312.15 1966
4312.77 2118
4313.39 2180
4314.01 2230
4314.63 2097
4315.25 1971
4315.87 2015
4316.49 2093
4317.11 2132
4317.73 2143
4318.35 2058
4318.97 2182
4319.59 2074
4320.21 2225
4320.83 2073
4321.45 2078
4322.07 2000
4322.69 2252
4323.31 2278
4323.93 2206
4324.55 2239
4325.17 2492
4325.79 2365
4326.41 2341
4327.03 2316
4327.65 2382
4328.27 2339
4328.89 2212
4329.51 2351
4330.13 2528
4330.76 2566
4331.38 2508
4332.00 2313
4332.62 2347
4333.24 2375
4333.86 2339
4334.48 2263
4335.10 2232
4335.72 2242
4336.34 2357
4336.97 2259
4337.59 2271
4338.21 2422
4338.83 2441
4339.45 2493
4340.07 2712
4340.69 2676
4341.31 2748
4341.94 2538
4342.56 2455
4343.18 2561
4343.80 2672
4344.42 2419
4345.04 2654
4345.67 2649
4346.29 2902
4346.91 3077
4347.53 3350
4348.15 3553
4348.78 3670
4349.40 3637
4350.02 3704
4350.64 3823
4351.26 3576
4351.89 3474
4352.51 3605
4353.13 3303
4353.75 3113
4354.38 2735
4355.00 2830
4355.62 2707
4356.24 2631
4356.87 2401
4357.49 2281
4358.11 2419
4358.74 2428
4359.36 2502
4359.98 2377
4360.60 2429
4361.23 2620
4361.85 2553
4362.47 2428
4363.10 2457
4363.72 2444
4364.34 2411
4364.97 2405
4365.59 2451
4366.21 2520
4366.83 2346
4367.46 2386
4368.08 2276
4368.71 2411
4369.33 2347
4369.95 2457
4370.58 2233
4371.20 2203
4371.82 2050
4372.45 2078
4373.07 2017
4373.69 1992
4374.32 2001
4374.94 2002
4375.57 1920
4376.19 2086
4376.81 2143
4377.44 2081
4378.06 2073
4378.69 2183
4379.31 2171
4379.94 2170
4380.56 2065
4381.18 2189
4381.81 2257
4382.43 2234
4383.06 2188
4383.68 2130
4384.31 2317
4384.93 2304
4385.56 2192
4386.18 2185
4386.81 2179
4387.43 2074
4388.05 2047
4388.68 2069
4389.30 2125
4389.93 2083
4390.55 2021
4391.18 2080
4391.81 1987
4392.43 2148
4393.06 2045
4393.68 2015
4394.31 2000
4394.93 2054
4395.56 1953
4396.18 1991
4396.81 2066
4397.43 2265
4398.06 2085
4398.68 2127
4399.31 2168
4399.94 2153
4400.56 2119
4401.19 2132
4401.81 2201
4402.44 2048
4403.06 1910
4403.69 1990
4404.32 2008
4404.94 2126
4405.57 2286
4406.20 2134
4406.82 2269
4407.45 2152
4408.07 2231
4408.70 2218
4409.33 2198
4409.95 2197
4410.58 2269
4411.21 2226
4411.83 2070
4412.46 2223
4413.09 2142
4413.71 2115
4414.34 2175
4414.97 2143
4415.59 2088
4416.22 2152
4416.85 2071
4417.47 2076
4418.10 2003
4418.73 2069
4419.35 2069
4419.98 2068
4420.61 1927
4421.24 2093
4421.86 2026
4422.49 2088
4423.12 2104
4423.75 2148
4424.37 2159
4425.00 2218
4425.63 2036
4426.26 2063
4426.88 2030
4427.51 1924
4428.14 1927
4428.77 1990
4429.39 1813
4430.02 1887
4430.65 1988
4431.28 1940
4431.91 1826
4432.53 1973
4433.16 1883
4433.79 1953
4434.42 1878
4435.05 1883
4435.67 1897
4436.30 1856
4436.93 1852
4437.56 1800
4438.19 1876
4438.82 1931
4439.44 1925
4440.07 2048
4440.70 1929
4441.33 1821
4441.96 1911
4442.59 1959
4443.22 1923
4443.85 1893
4444.47 1913
4445.10 1759
4445.73 1880
4446.36 1826
4446.99 1760
4447.62 1860
4448.25 1837
4448.88 1886
4449.51 2014
4450.14 1836
4450.77 1893
4451.39 1930
4452.02 1847
4452.65 1884
4453.28 1887
4453.91 2007
4454.54 1973
4455.17 1943
4455.80 1865
4456.43 1797
4457.06 1992
4457.69 1975
4458.32 1923
4458.95 1900
4459.58 2052
4460.21 2018
4460.84 1869
4461.47 1881
4462.10 1978
4462.73 1910
4463.36 1975
4463.99 1891
4464.62 1847
4465.25 1859
4465.88 1827
4466.51 1870
4467.14 1679
4467.77 1728
4468.40 1799
4469.03 1861
4469.67 1804
4470.30 1865
4470.93 1796
4471.56 1636
4472.19 1757
4472.82 1673
4473.45 1891
4474.08 1845
4474.71 1789
4475.34 1837
4475.97 1750
4476.61 1852
4477.24 1856
4477.87 1851
4478.50 1853
4479.13 1758
4479.76 1830
4480.39 1807
4481.02 1827
4481.66 1907
4482.29 1791
4482.92 1867
4483.55 1965
4484.18 1975
4484.81 1903
4485.45 1997
4486.08 1979
4486.71 1978
4487.34 1864
4487.97 1992
4488.61 1973
4489.24 2062
4489.87 2115
4490.50 1914
4491.13 1954
4491.77 1941
4492.40 1911
4493.03 1891
4493.66 1917
4494.30 2090
4494.93 2002
4495.56 1865
4496.19 1850
4496.83 1893
4497.46 1872
4498.09 1834
4498.72 1994
4499.36 2047
4499.99 1919
4500.62 1855
4501.25 2153
4501.89 2032
4502.52 1975
4503.15 2100
4503.79 2303
4504.42 2220
4505.05 2339
4505.69 2158
4506.32 2211
4506.95 2097
4507.59 2103
4508.22 1994
4508.85 2079
4509.49 2228
4510.12 2254
4510.75 2146
4511.39 2021
4512.02 1938
4512.65 2052
4513.29 1981
4513.92 1976
4514.56 2008
4515.19 1944
4515.82 2084
4516.46 2094
4517.09 2121
4517.73 2008
4518.36 2042
4518.99 1979
4519.63 2009
4520.26 2123
4520.90 2000
4521.53 1990
4522.16 1966
4522.80 1930
4523.43 2067
4524.07 2009
4524.70 2026
4525.34 2118
4525.97 2171
4526.61 2008
4527.24 2111
4527.88 2035
4528.51 2025
4529.15 2398
4529.78 2438
4530.42 2718
4531.05 2986
4531.69 3261
4532.32 3516
4532.96 3874
4533.59 4249
4534.23 4457
4534.86 4611
4535.50 4715
4536.13 4428
4536.77 4259
4537.40 4304
4538.04 3884
4538.67 3580
4539.31 3436
4539.94 2936
4540.58 2788
4541.22 2668
4541.85 2549
4542.49 2397
4543.12 2301
4543.76 2279
4544.40 2168
4545.03 2126
4545.67 2091
4546.30 2156
4546.94 2205
4547.58 2150
4548.21 2132
4548.85 2203
4549.48 2185
4550.12 2012
4550.76 2088
4551.39 2251
4552.03 2146
4552.67 2221
4553.30 2314
4553.94 2206
4554.58 2183
4555.21 2247
4555.85 2160
4556.49 2276
4557.12 2163
4557.76 2126
4558.40 2216
4559.03 2296
4559.67 2071
4560.31 2112
4560.94 2148
4561.58 2124
4562.22 2171
4562.86 2183
4563.49 2156
4564.13 2007
4564.77 2048
4565.41 2109
4566.04 1987
4566.68 2043
4567.32 2143
4567.96 2226
4568.59 2123
4569.23 2161
4569.87 2188
4570.51 2201
4571.14 2171
4571.78 2282
4572.42 2433
4573.06 2301
4573.70 2221
4574.33 2190
4574.97 2255
4575.61 2150
4576.25 1986
4576.89 2025
4577.52 2153
4578.16 2217
4578.80 2154
4579.44 2055
4580.08 2039
4580.72 2183
4581.35 2046
4581.99 2048
4582.63 2083
4583.27 2045
4583.91 2107
4584.55 2144
4585.19 1995
4585.83 1999
4586.46 1963
4587.10 2182
4587.74 2139
4588.38 1950
4589.02 2154
4589.66 2094
4590.30 1983
4590.94 2022
4591.58 2152
4592.22 2134
4592.85 2130
4593.49 2211
4594.13 2327
4594.77 2186
4595.41 2183
4596.05 2345
4596.69 2176
4597.33 2118
4597.97 2097
4598.61 1990
4599.25 1965
4599.89 2003
4600.53 1959
4601.17 2136
4601.81 2062
4602.45 2044
4603.09 2092
4603.73 1966
4604.37 2005
4605.01 1953
4605.65 1917
4606.29 1989
4606.93 2094
4607.57 2118
4608.21 2068
4608.85 2153
4609.49 2130
4610.13 2056
4610.77 2145
4611.41 2162
4612.05 2162
4612.70 2245
4613.34 2217
4613.98 2271
4614.62 2252
4615.26 2157
4615.90 2077
4616.54 2139
4617.18 2117
4617.82 2042
4618.46 2027
4619.10 2092
4619.75 1968
4620.39 1914
4621.03 2016
4621.67 2003
4622.31 1924
4622.95 1866
4623.59 1909
4624.24 1937
4624.88 1920
4625.52 1904
4626.16 1930
4626.80 1909
4627.44 1938
4628.09 2020
4628.73 2169
4629.37 2009
4630.01 2001
4630.65 2044
4631.29 2014
4631.94 2007
4632.58 2068
4633.22 2067
4633.86 2067
4634.51 2035
4635.15 2046
4635.79 1978
4636.43 2007
4637.07 2135
4637.72 2132
4638.36 2044
4639.00 2122
4639.64 2314
4640.29 2283
4640.93 2235
4641.57 2198
4642.21 2288
4642.86 2297
4643.50 2255
4644.14 2141
4644.79 2105
4645.43 2120
4646.07 2098
4646.72 2245
4647.36 2068
4648.00 1963
4648.64 2025
4649.29 1991
4649.93 2017
4650.57 2017
4651.22 2066
4651.86 2067
4652.50 2074
4653.15 2159
4653.79 2290
4654.44 2275
4655.08 2277
4655.72 2428
4656.37 2325
4657.01 2240
4657.65 2274
4658.30 2265
4658.94 2185
4659.59 2195
4660.23 2165
4660.87 2161
4661.52 2073
4662.16 1916
4662.81 1850
4663.45 1903
4664.09 1974
4664.74 1972
4665.38 1964
4666.03 2003
4666.67 1985
4667.32 1914
4667.96 1945
4668.61 2002
4669.25 1810
4669.89 1939
4670.54 1906
4671.18 1865
4671.83 1985
4672.47 1878
4673.12 1827
4673.76 1909
4674.41 1840
4675.05 1843
4675.70 1846
4676.34 1977
4676.99 1979
4677.63 1998
4678.28 1885
4678.92 2004
4679.57 1929
4680.22 1905
4680.86 1921
4681.51 1870
4682.15 1853
4682.80 1745
4683.44 2019
4684.09 1935
4684.73 1977
4685.38 1935
4686.03 2040
4686.67 2043
4687.32 2085
4687.96 2000
4688.61 2051
4689.25 2043
4689.90 1790
4690.55 2082
4691.19 2003
4691.84 1939
4692.49 1988
4693.13 2016
4693.78 2094
4694.42 1856
4695.07 1902
4695.72 1985
4696.36 2010
4697.01 1946
4697.66 1911
4698.30 2137
4698.95 2008
4699.60 2060
4700.24 2212
4700.89 2169
4701.54 2042
4702.18 2093
4702.83 2172
4703.48 2115
4704.12 2041
4704.77 2152
4705.42 1963
4706.07 1939
4706.71 1946
4707.36 2015
4708.01 1928
4708.66 1962
4709.30 2094
4709.95 2043
4710.60 2044
4711.24 2041
4711.89 2132
4712.54 2041
4713.19 2017
4713.84 1939
4714.48 1919
4715.13 1873
4715.78 1832
4716.43 1863
4717.07 1851
4717.72 1866
4718.37 2027
4719.02 2017
4719.67 2032
4720.31 1885
4720.96 2030
4721.61 2097
4722.26 2072
4722.91 1978
4723.56 2079
4724.20 2002
4724.85 2151
4725.50 2056
4726.15 2135
4726.80 2193
4727.45 2183
4728.10 2303
4728.74 2151
4729.39 2234
4730.04 2228
4730.69 1990
4731.34 1965
4731.99 1909
4732.64 1856
4733.29 1875
4733.94 1924
4734.58 1952
4735.23 1855
4735.88 1961
4736.53 2033
4737.18 1919
4737.83 1958
4738.48 1932
4739.13 2029
4739.78 1918
4740.43 1898
4741.08 1861
4741.73 1889
4742.38 1823
4743.03 1974
4743.68 2119
4744.33 1887
4744.98 1903
4745.63 1949
4746.28 1912
4746.93 1873
4747.58 1913
4748.23 2021
4748.88 1923
4749.53 1934
4750.18 2025
4750.83 2066
4751.48 1970
4752.13 1991
4752.78 2012
4753.43 2084
4754.08 2313
4754.73 2243
4755.38 2033
4756.03 2029
4756.68 2035
4757.33 2129
4757.98 2104
4758.63 2003
4759.28 2074
4759.93 2048
4760.59 2012
4761.24 1987
4761.89 2086
4762.54 2049
4763.19 2055
4763.84 2011
4764.49 1970
4765.14 2127
4765.79 2153
4766.45 2228
4767.10 2125
4767.75 2112
4768.40 2235
4769.05 2253
4769.70 2284
4770.35 2262
4771.01 2299
4771.66 2310
4772.31 2239
4772.96 2026
4773.61 2066
4774.26 1924
4774.92 1893
4775.57 1863
4776.22 1966
4776.87 1992
4777.52 1978
4778.18 1864
4778.83 1876
4779.48 1779
4780.13 1862
4780.79 1984
4781.44 1997
4782.09 1992
4782.74 1903
4783.40 1995
4784.05 1986
4784.70 2045
4785.35 2024
4786.01 1974
4786.66 1902
4787.31 1949
4787.96 1931
4788.62 2028
4789.27 2004
4789.92 2049
4790.58 1865
4791.23 1879
4791.88 2031
4792.53 1927
4793.19 1941
4793.84 1917
4794.49 1985
4795.15 1919
4795.80 1773
4796.45 1836
4797.11 1919
4797.76 1947
4798.41 1917
4799.07 2051
4799.72 2046
4800.37 1916
4801.03 2075
4801.68 1924
4802.34 1895
4802.99 1967
4803.64 1801
4804.30 1910
4804.95 1800
4805.61 1834
4806.26 1879
4806.91 2035
4807.57 1818
4808.22 1848
4808.88 1894
4809.53 1780
4810.18 1985
4810.84 1937
4811.49 1913
4812.15 1868
4812.80 1931
4813.46 1894
4814.11 1881
4814.77 1960
4815.42 2045
4816.07 1905
4816.73 1974
4817.38 2010
4818.04 2019
4818.69 1968
4819.35 1957
4820.00 2018
4820.66 1944
4821.31 1904
4821.97 2056
4822.62 1953
4823.28 2127
4823.93 2216
4824.59 2240
4825.24 2330
4825.90 2194
4826.56 2234
4827.21 2123
4827.87 2244
4828.52 2259
4829.18 2444
4829.83 2352
4830.49 2287
4831.14 2247
4831.80 2140
4832.46 2173
4833.11 2113
4833.77 2115
4834.42 2257
4835.08 2212
4835.74 2267
4836.39 2319
4837.05 2400
4837.70 2455
4838.36 2516
4839.02 2500
4839.67 2731
4840.33 2587
4840.99 2745
4841.64 2791
4842.30 2671
4842.96 2785
4843.61 2978
4844.27 2732
4844.92 2671
4845.58 2535
4846.24 2421
4846.90 2474
4847.55 2418
4848.21 2383
4848.87 2328
4849.52 2333
4850.18 2245
4850.84 2249
4851.49 2266
4852.15 2255
4852.81 2354
4853.47 2390
4854.12 2323
4854.78 2482
4855.44 2284
4856.09 2320
4856.75 2265
4857.41 2286
4858.07 2413
4858.72 2379
4859.38 2463
4860.04 2442
4860.70 2560
4861.36 2352
4862.01 2472
4862.67 2549
4863.33 2420
4863.99 2339
4864.64 2378
4865.30 2543
4865.96 2493
4866.62 2354
4867.28 2430
4867.94 2526
4868.59 2613
4869.25 2515
4869.91 2663
4870.57 2482
4871.23 2493
4871.89 2420
4872.54 2404
4873.20 2432
4873.86 2390
4874.52 2511
4875.18 2319
4875.84 2459
4876.50 2399
4877.16 2435
4877.81 2394
4878.47 2326
4879.13 2394
4879.79 2365
4880.45 2313
4881.11 2362
4881.77 2345
4882.43 2301
4883.09 2248
4883.75 2114
4884.41 2218
4885.06 2238
4885.72 2186
4886.38 2273
4887.04 2318
4887.70 2212
4888.36 2018
4889.02 2218
4889.68 2084
4890.34 2177
4891.00 2145
4891.66 2118
4892.32 2228
4892.98 2270
4893.64 2362
4894.30 2262
4894.96 2258
4895.62 2359
4896.28 2327
4896.94 2207
4897.60 2144
4898.26 2121
4898.92 2248
4899.58 2067
4900.24 2041
4900.90 1955
4901.56 2035
4902.22 2169
4902.88 2042
4903.54 2089
4904.21 2063
4904.87 2113
4905.53 2080
4906.19 2057
4906.85 2087
4907.51 1999
4908.17 2046
4908.83 2107
4909.49 2000
4910.15 1861
4910.81 1963
4911.48 1906
4912.14 1938
4912.80 1872
4913.46 1971
4914.12 1887
4914.78 1843
4915.44 2078
4916.11 1925
4916.77 1930
4917.43 1879
4918.09 1940
4918.75 1945
4919.41 1945
4920.07 1942
4920.74 1818
4921.40 1816
4922.06 1771
4922.72 1823
4923.38 1884
4924.05 1832
4924.71 1786
4925.37 1735
4926.03 1738
4926.69 1749
4927.36 1762
4928.02 1707
4928.68 1796
4929.34 1922
4930.01 1844
4930.67 1752
4931.33 1829
4931.99 1954
4932.66 1930
4933.32 1954
4933.98 1908
4934.64 1868
4935.31 1859
4935.97 1840
4936.63 1772
4937.30 1830
4937.96 1810
4938.62 1823
4939.28 1848
4939.95 1904
4940.61 1899
4941.27 1741
4941.94 1790
4942.60 1872
4943.26 1981
4943.93 1896
4944.59 1904
4945.25 1742
4945.92 1794
4946.58 1806
4947.24 1763
4947.91 1824
4948.57 1876
4949.23 1853
4949.90 1805
4950.56 1952
4951.23 1905
4951.89 1805
4952.55 1787
4953.22 1833
4953.88 1638
4954.55 1671
4955.21 1741
4955.87 1737
4956.54 1770
4957.20 1717
4957.87 1572
4958.53 1791
4959.20 1795
4959.86 1860
4960.52 1761
4961.19 1753
4961.85 1746
4962.52 1696
4963.18 1775
4963.85 1920
4964.51 1884
4965.18 1840
4965.84 1849
4966.51 1749
4967.17 1918
4967.84 1887
4968.50 1734
4969.17 1773
4969.83 1884
4970.50 1928
4971.16 2005
4971.83 1937
4972.49 1817
4973.16 1702
4973.82 1866
4974.49 1923
4975.15 1945
4975.82 1785
4976.48 1748
4977.15 1782
4977.82 1730
4978.48 1782
4979.15 1905
4979.81 1771
4980.48 1746
4981.14 1917
4981.81 1803
4982.48 1774
4983.14 1975
4983.81 1852
4984.47 1812
4985.14 1989
4985.81 1984
4986.47 1924
4987.14 1864
4987.81 2020
4988.47 2137
4989.14 1917
4989.80 1812
4990.47 1904
4991.14 1900
4991.80 1882
4992.47 1827
4993.14 1780
4993.80 1811
4994.47 1848
4995.14 1794
4995.80 1830
4996.47 1774
4997.14 1876
4997.80 1816
4998.47 1854
4999.14 1781
4999.81 1736
5000.47 1762
5001.14 1869
5001.81 1778
5002.47 1748
5003.14 1788
5003.81 1832
5004.48 1805
5005.14 1944
5005.81 1910
5006.48 1749
5007.15 1752
5007.81 1761
5008.48 1957
5009.15 1968
5009.82 1874
5010.49 1946
5011.15 1820
5011.82 1849
5012.49 1983
5013.16 1977
5013.83 1931
5014.49 2034
5015.16 1965
5015.83 2012
5016.50 2048
5017.17 1955
5017.83 1859
5018.50 1914
5019.17 2070
5019.84 2046
5020.51 1983
5021.18 2107
5021.84 2245
5022.51 2351
5023.18 2326
5023.85 2523
5024.52 2712
5025.19 2724
5025.86 2827
5026.53 3024
5027.19 3106
5027.86 2918
5028.53 2903
5029.20 2686
5029.87 2582
5030.54 2565
5031.21 2480
5031.88 2196
5032.55 2098
5033.22 1933
5033.89 2025
5034.56 2018
5035.23 1924
5035.89 1792
5036.56 1940
5037.23 1910
5037.90 1800
5038.57 1920
5039.24 1847
5039.91 1914
5040.58 1885
5041.25 1869
5041.92 1760
5042.59 1701
5043.26 1759
5043.93 1870
5044.60 1875
5045.27 1918
5045.94 1992
5046.61 1867
5047.28 1878
5047.95 1884
5048.62 1871
5049.29 1950
5049.96 2038
5050.63 2036
5051.31 2091
5051.98 1948
5052.65 1855
5053.32 1760
5053.99 1860
5054.66 1937
5055.33 1792
5056.00 1755
5056.67 1804
5057.34 1908
5058.01 1802
5058.68 1803
5059.35 1738
5060.03 1735
5060.70 1722
5061.37 1802
5062.04 1822
5062.71 1920
5063.38 1868
5064.05 1909
5064.72 1879
5065.40 1873
5066.07 1925
5066.74 1869
5067.41 1858
5068.08 1792
5068.75 1825
5069.43 1818
5070.10 1804
5070.77 1874
5071.44 1768
5072.11 1867
5072.79 1867
5073.46 1807
5074.13 1824
5074.80 1741
5075.47 1822
5076.15 1771
5076.82 1787
5077.49 1869
5078.16 1828
5078.83 1875
5079.51 1967
5080.18 1908
5080.85 1914
5081.52 1912
5082.20 1770
5082.87 1912
5083.54 2015
5084.22 1891
5084.89 1770
5085.56 1812
5086.23 1831
5086.91 1923
5087.58 1843
5088.25 1885
5088.93 1786
5089.60 1798
5090.27 1883
5090.94 1940
5091.62 1941
5092.29 1846
5092.96 1904
5093.64 2056
5094.31 2198
5094.98 2274
5095.66 2320
5096.33 2172
5097.00 2157
5097.68 1935
5098.35 1951
5099.03 2060
5099.70 2008
5100.37 1953
5101.05 1825
5101.72 1931
5102.39 1883
5103.07 1851
5103.74 1917
5104.42 1753
5105.09 1897
5105.77 1926
5106.44 1831
5107.11 1762
5107.79 1857
5108.46 1948
5109.14 2109
5109.81 2028
5110.49 2154
5111.16 1983
5111.83 1932
5112.51 1907
5113.18 1859
5113.86 1744
5114.53 1866
5115.21 1844
5115.88 1870
5116.56 1784
5117.23 1728
5117.91 1733
5118.58 1913
5119.26 1854
5119.93 1823
5120.61 1940
5121.28 2047
5121.96 1976
5122.63 1949
5123.31 1916
5123.98 1859
5124.66 2020
5125.33 1965
5126.01 1905
5126.69 1898
5127.36 1930
5128.04 1974
5128.71 1944
5129.39 1818
5130.06 1897
5130.74 1723
5131.42 1716
5132.09 1687
5132.77 1678
5133.44 1788
5134.12 1787
5134.79 1841
5135.47 1758
5136.15 1814
5136.82 1758
5137.50 1799
5138.18 1801
5138.85 1779
5139.53 1803
5140.20 1861
5140.88 1893
5141.56 1768
5142.23 1917
5142.91 1928
5143.59 1811
5144.26 1733
5144.94 1864
5145.62 1850
5146.29 1667
5146.97 1793
5147.65 1870
5148.33 1748
5149.00 1794
5149.68 1791
5150.36 1764
5151.03 1760
5151.71 1667
5152.39 1683
5153.06 1606
5153.74 1640
5154.42 1674
5155.10 1694
5155.77 1671
5156.45 1638
5157.13 1643
5157.81 1827
5158.48 1644
5159.16 1595
5159.84 1585
5160.52 1664
5161.20 1663
5161.87 1736
5162.55 1661
5163.23 1571
5163.91 1631
5164.58 1606
5165.26 1757
5165.94 1807
5166.62 1788
5167.30 1742
5167.98 1835
5168.65 1718
5169.33 1839
5170.01 1946
5170.69 1766
5171.37 1758
5172.05 1636
5172.72 1786
5173.40 1743
5174.08 1622
5174.76 1718
5175.44 1783
5176.12 1791
5176.80 1778
5177.48 1708
5178.15 1845
5178.83 1738
5179.51 1729
5180.19 1713
5180.87 1681
5181.55 1761
5182.23 1684
5182.91 1728
5183.59 1846
5184.27 1644
5184.95 1778
5185.63 1782
5186.30 1648
5186.98 1513
5187.66 1534
5188.34 1749
5189.02 1721
5189.70 1714
5190.38 1579
5191.06 1643
5191.74 1573
5192.42 1645
5193.10 1596
5193.78 1575
5194.46 1585
5195.14 1629
5195.82 1657
5196.50 1634
5197.18 1607
5197.86 1611
5198.54 1701
5199.22 1802
5199.90 1800
5200.58 1638
5201.26 1579
5201.94 1647
5202.62 1741
5203.31 1681
5203.99 1631
5204.67 1678
5205.35 1802
5206.03 1754
5206.71 1762
5207.39 1941
5208.07 1932
5208.75 1917
5209.43 1922
5210.11 1807
5210.79 1820
5211.48 1766
5212.16 1891
5212.84 1936
5213.52 1951
5214.20 1731
5214.88 1797
5215.56 1816
5216.24 1869
5216.93 1817
5217.61 1769
5218.29 1672
5218.97 1815
5219.65 1968
5220.33 1782
5221.02 1724
5221.70 1670
5222.38 1691
5223.06 1791
5223.74 1815
5224.42 1677
5225.11 1780
5225.79 1782
5226.47 1805
5227.15 1823
5227.83 1916
5228.52 1824
5229.20 1788
5229.88 1698
5230.56 1697
5231.25 1683
5231.93 1654
5232.61 1676
5233.29 1685
5233.98 1630
5234.66 1655
5235.34 1761
5236.02 1771
5236.71 1796
5237.39 1764
5238.07 1695
5238.76 1720
5239.44 1751
5240.12 1718
5240.80 1786
5241.49 1671
5242.17 1847
5242.85 1846
5243.54 1676
5244.22 1850
5244.90 1793
5245.59 1786
5246.27 1776
5246.95 1720
5247.64 1758
5248.32 1732
5249.00 1777
5249.69 1867
5250.37 1820
5251.05 1794
5251.74 1835
5252.42 1801
5253.11 1955
5253.79 1940
5254.47 1933
5255.16 1773
5255.84 1771
5256.53 1822
5257.21 1690
5257.89 1793
5258.58 1686
5259.26 1748
5259.95 1728
5260.63 1787
5261.32 1700
5262.00 1649
5262.68 1658
5263.37 1729
5264.05 1840
5264.74 1694
5265.42 1732
5266.11 1885
5266.79 1969
5267.48 1966
5268.16 1888
5268.85 1802
5269.53 1844
5270.22 1765
5270.90 1780
5271.59 1854
5272.27 1960
5272.96 1826
5273.64 1894
5274.33 1817
5275.01 1708
5275.70 1710
5276.38 1743
5277.07 1798
5277.75 1754
5278.44 1782
5279.12 1729
5279.81 1857
5280.49 1984
5281.18 2030
5281.87 2069
5282.55 1973
5283.24 2053
5283.92 2269
5284.61 2273
5285.30 2184
5285.98 2160
5286.67 2275
5287.35 2252
5288.04 2102
5288.73 2109
5289.41 2007
5290.10 1902
5290.78 1987
5291.47 1873
5292.16 1844
5292.84 1958
5293.53 1836
5294.22 1789
5294.90 1938
5295.59 1899
5296.28 1794
5296.96 2002
5297.65 1939
5298.34 1860
5299.02 1876
5299.71 1939
5300.40 1916
5301.08 1958
5301.77 1848
5302.46 1983
5303.14 2005
5303.83 2066
5304.52 1990
5305.21 2045
5305.89 2022
5306.58 1914
5307.27 1932
5307.96 2011
5308.64 1937
5309.33 2015
5310.02 2048
5310.71 1979
5311.39 1923
5312.08 1961
5312.77 1898
5313.46 1860
5314.14 1851
5314.83 1941
5315.52 1982
5316.21 1957
5316.89 1896
5317.58 1803
5318.27 1823
5318.96 1847
5319.65 1859
5320.34 1929
5321.02 1962
5321.71 1918
5322.40 1850
5323.09 1866
5323.78 2003
5324.47 1990
5325.15 1962
5325.84 2050
5326.53 1962
5327.22 2006
5327.91 2047
5328.60 1943
5329.29 2014
5329.97 1968
5330.66 1954
5331.35 1985
5332.04 1840
5332.73 2096
5333.42 1990
5334.11 1897
5334.80 1887
5335.49 1989
5336.18 1987
5336.87 2062
5337.55 2111
5338.24 2096
5338.93 2053
5339.62 2012
5340.31 2090
5341.00 2100
5341.69 1932
5342.38 2070
5343.07 2061
5343.76 2114
5344.45 2218
5345.14 2263
5345.83 2285
5346.52 2285
5347.21 2202
5347.90 2190
5348.59 2286
5349.28 2455
5349.97 2593
5350.66 2650
5351.35 2707
5352.04 2997
5352.73 3151
5353.42 3228
5354.11 3353
5354.80 3514
5355.49 3755
5356.18 3800
5356.87 3580
5357.56 3445
5358.25 3180
5358.94 2877
5359.64 2631
5360.33 2423
5361.02 2214
5361.71 2213
5362.40 2003
5363.09 1834
5363.78 1964
5364.47 1914
5365.16 1937
5365.85 1923
5366.55 1990
5367.24 2008
5367.93 1833
5368.62 1811
5369.31 1854
5370.00 1889
5370.69 1965
5371.38 1788
5372.08 2045
5372.77 1936
5373.46 1803
5374.15 1716
5374.84 1802
5375.53 1873
5376.23 1772
5376.92 1729
5377.61 1830
5378.30 1883
5378.99 1923
5379.69 1883
5380.38 1881
5381.07 1886
5381.76 1819
5382.45 1844
5383.15 1839
5383.84 1872
5384.53 1942
5385.22 1937
5385.92 1936
5386.61 1995
5387.30 2101
5387.99 1908
5388.69 1844
5389.38 1891
5390.07 1889
5390.76 1804
5391.46 1852
5392.15 1915
5392.84 2072
5393.54 2072
5394.23 2069
5394.92 2000
5395.61 2031
5396.31 1986
5397.00 1952
5397.69 2007
5398.39 2090
5399.08 1953
5399.77 1827
5400.47 1857
5401.16 1797
5401.85 1752
5402.55 1794
5403.24 1829
5403.93 1839
5404.63 1888
5405.32 1816
5406.02 1790
5406.71 1859
5407.40 1929
5408.10 1980
5408.79 1925
5409.48 1989
5410.18 2006
5410.87 1892
5411.57 1925
5412.26 1848
5412.95 1905
5413.65 1923
5414.34 2001
5415.04 1916
5415.73 1874
5416.43 1881
5417.12 1676
5417.82 1932
5418.51 1948
5419.20 1860
5419.90 1904
5420.59 1840
5421.29 1881
5421.98 1876
5422.68 1858
5423.37 2002
5424.07 2007
5424.76 1933
5425.46 1846
5426.15 1866
5426.85 1810
5427.54 1803
5428.24 1784
5428.93 1777
5429.63 1920
5430.32 1891
5431.02 1893
5431.71 1834
5432.41 1798
5433.10 1807
5433.80 1873
5434.50 1776
5435.19 1866
5435.89 1817
5436.58 1892
5437.28 1771
5437.97 1855
5438.67 1876
5439.37 1902
5440.06 1884
5440.76 2015
5441.45 2006
5442.15 1932
5442.85 1931
5443.54 1989
5444.24 1918
5444.93 2006
5445.63 1956
5446.33 1951
5447.02 2034
5447.72 1956
5448.42 2139
5449.11 2264
5449.81 2226
5450.51 2311
5451.20 2428
5451.90 2430
5452.60 2441
5453.29 2389
5453.99 2433
5454.69 2236
5455.38 2204
5456.08 2115
5456.78 2065
5457.47 2030
5458.17 2082
5458.87 2091
5459.57 1977
5460.26 1999
5460.96 2125
5461.66 2029
5462.35 2058
5463.05 2132
5463.75 2147
5464.45 2157
5465.14 2038
5465.84 2265
5466.54 2279
5467.24 2377
5467.93 2372
5468.63 2341
5469.33 2284
5470.03 2333
5470.73 2234
5471.42 2139
5472.12 2214
5472.82 2164
5473.52 2138
5474.22 2059
5474.91 1994
5475.61 1941
5476.31 2239
5477.01 2208
5477.71 2181
5478.40 2228
5479.10 2419
5479.80 2360
5480.50 2307
5481.20 2347
5481.90 2468
5482.60 2546
5483.29 2462
5483.99 2627
5484.69 2734
5485.39 2718
5486.09 2510
5486.79 2511
5487.49 2493
5488.19 2464
5488.89 2248
5489.58 2447
5490.28 2557
5490.98 2489
5491.68 2455
5492.38 2330
5493.08 2512
5493.78 2396
5494.48 2469
5495.18 2346
5495.88 2491
5496.58 2292
5497.28 2478
5497.98 2447
5498.68 2442
5499.38 2646
5500.08 2685
5500.78 2672
5501.48 2804
5502.18 2914
5502.88 3125
5503.58 3321
5504.28 3591
5504.98 3638
5505.68 3696
5506.38 3461
5507.08 3509
5507.78 3078
5508.48 2949
5509.18 2784
5509.88 2617
5510.58 2562
5511.28 2373
5511.98 2361
5512.68 2554
5513.38 2522
5514.08 2443
5514.78 2427
5515.48 2341
5516.18 2409
5516.88 2567
5517.58 2462
5518.28 2248
5518.99 2186
5519.69 2276
5520.39 2331
5521.09 2431
5521.79 2349
5522.49 2221
5523.19 2241
5523.89 2066
5524.59 2294
5525.30 2195
5526.00 2256
5526.70 2228
5527.40 2298
5528.10 2182
5528.80 2179
5529.50 2153
5530.21 2136
5530.91 1992
5531.61 1938
5532.31 2026
5533.01 1996
5533.72 1987
5534.42 2120
5535.12 1916
5535.82 1966
5536.52 1994
5537.23 1899
5537.93 1919
5538.63 1938
5539.33 1962
5540.03 1881
5540.74 1977
5541.44 1839
5542.14 1776
5542.84 1814
5543.55 1827
5544.25 1778
5544.95 1795
5545.65 1884
5546.36 1875
5547.06 1902
5547.76 1978
5548.47 2021
5549.17 1916
5549.87 1889
5550.57 1826
5551.28 2091
5551.98 2038
5552.68 1939
5553.39 1953
5554.09 1906
5554.79 1949
5555.50 1866
5556.20 1765
5556.90 1743
5557.61 1854
5558.31 1996
5559.01 1968
5559.72 1791
5560.42 1683
5561.12 1779
5561.83 1814
5562.53 1814
5563.23 1782
5563.94 1810
5564.64 1859
5565.35 1813
5566.05 1832
5566.75 1785
5567.46 1735
5568.16 1684
5568.87 1736
5569.57 1782
5570.27 1818
5570.98 1802
5571.68 1803
5572.39 1805
5573.09 1798
5573.80 1786
5574.50 1816
5575.21 1636
5575.91 1779
5576.61 1749
5577.32 1877
5578.02 1764
5578.73 1796
5579.43 1713
5580.14 1787
5580.84 1878
5581.55 1651
5582.25 1671
5582.96 1684
5583.66 1701
5584.37 1794
5585.07 1760
5585.78 1708
5586.48 1743
5587.19 1795
5587.89 1692
5588.60 1669
5589.30 1675
5590.01 1716
5590.72 1738
5591.42 1698
5592.13 1716
5592.83 1728
5593.54 1761
5594.24 1798
5594.95 1836
5595.66 1707
5596.36 1674
5597.07 1688
5597.77 1646
5598.48 1684
5599.18 1557
5599.89 1668
5600.60 1688
5601.30 1595
5602.01 1715
5602.72 1740
5603.42 1702
5604.13 1750
5604.83 1697
5605.54 1723
5606.25 1657
5606.95 1711
5607.66 1668
5608.37 1689
5609.07 1716
5609.78 1810
5610.49 1658
5611.19 1642
5611.90 1713
5612.61 1623
5613.31 1687
5614.02 1653
5614.73 1601
5615.44 1554
5616.14 1664
5616.85 1693
5617.56 1731
5618.26 1669
5618.97 1567
5619.68 1689
5620.39 1742
5621.09 1733
5621.80 1668
5622.51 1666
5623.22 1763
5623.92 1627
5624.63 1611
5625.34 1676
5626.05 1685
5626.75 1686
5627.46 1687
5628.17 1665
5628.88 1672
5629.59 1787
5630.29 1645
5631.00 1670
5631.71 1754
5632.42 1712
5633.13 1825
5633.83 1819
5634.54 1886
5635.25 1876
5635.96 1826
5636.67 1654
5637.38 1679
5638.08 1704
5638.79 1718
5639.50 1810
5640.21 1779
5640.92 1701
5641.63 1797
5642.34 1731
5643.05 1985
5643.75 1944
5644.46 1816
5645.17 1853
5645.88 2024
5646.59 1918
5647.30 1874
5648.01 1810
5648.72 1823
5649.43 1739
5650.14 1735
5650.85 1814
5651.55 1860
5652.26 1853
5652.97 1766
5653.68 1842
5654.39 1836
5655.10 1722
5655.81 1734
5656.52 1732
5657.23 1711
5657.94 1900
5658.65 1882
5659.36 1942
5660.07 1974
5660.78 1889
5661.49 1950
5662.20 1951
5662.91 1990
5663.62 2176
5664.33 2023
5665.04 1994
5665.75 2090
5666.46 1949
5667.17 2033
5667.88 2010
5668.59 1874
5669.30 1828
5670.01 1827
5670.72 1936
5671.43 1925
5672.14 1830
5672.85 1830
5673.57 1861
5674.28 1939
5674.99 1968
5675.70 1951
5676.41 2002
5677.12 2010
5677.83 1902
5678.54 1872
5679.25 1728
5679.96 1800
5680.68 1697
5681.39 1704
5682.10 1779
5682.81 1766
5683.52 1805
5684.23 1858
5684.94 1771
5685.65 1721
5686.37 1793
5687.08 1786
5687.79 1763
5688.50 1779
5689.21 1719
5689.92 1727
5690.64 1790
5691.35 1796
5692.06 1780
5692.77 1702
5693.48 1895
5694.20 1801
5694.91 1710
5695.62 1859
5696.33 1720
5697.04 1579
5697.76 1644
5698.47 1850
5699.18 1682
5699.89 1619
5700.61 1761
5701.32 1800
5702.03 1737
5702.74 1710
5703.46 1890
5704.17 1764
5704.88 1706
5705.59 1666
5706.31 1780
5707.02 1811
5707.73 1735
5708.45 1790
5709.16 1739
5709.87 1726
5710.58 1679
5711.30 1711
5712.01 1771
5712.72 1649
5713.44 1745
5714.15 1652
5714.86 1729
5715.58 1796
5716.29 1789
5717.00 1650
5717.72 1644
5718.43 1729
5719.14 1694
5719.86 1744
5720.57 1703
5721.28 1680
5722.00 1731
5722.71 1749
5723.43 1696
5724.14 1699
5724.85 1541
5725.57 1762
5726.28 1752
5727.00 1828
5727.71 1980
5728.42 2000
5729.14 1905
5729.85 1855
5730.57 1988
5731.28 1972
5732.00 1957
5732.71 2117
5733.42 2092
5734.14 2142
5734.85 2109
5735.57 2021
5736.28 2007
5737.00 1916
5737.71 1914
5738.43 1928
5739.14 1888
5739.86 1975
5740.57 1730
5741.29 1788
5742.00 1832
5742.72 1850
5743.43 1793
5744.15 1815
5744.86 1820
5745.58 1866
5746.29 1825
5747.01 1763
5747.72 1850
5748.44 1786
5749.15 1685
5749.87 1844
5750.58 1806
5751.30 1735
5752.02 1796
5752.73 1880
5753.45 1879
5754.16 1960
5754.88 1935
5755.59 1994
5756.31 2131
5757.03 2186
5757.74 2387
5758.46 2262
5759.17 2265
5759.89 2218
5760.61 2195
5761.32 2131
5762.04 2178
5762.76 2085
5763.47 2038
5764.19 2083
5764.90 1994
5765.62 1936
5766.34 1949
5767.05 1956
5767.77 1914
5768.49 1851
5769.20 1905
5769.92 1879
5770.64 1933
5771.35 1906
5772.07 1874
5772.79 1860
5773.51 1906
5774.22 1951
5774.94 1855
5775.66 1801
5776.37 1945
5777.09 1942
5777.81 1842
5778.53 1865
5779.24 1961
5779.96 2000
5780.68 2077
5781.39 2187
5782.11 2095
5782.83 1983
5783.55 2084
5784.26 2064
5784.98 2121
5785.70 2013
5786.42 2040
5787.14 2021
5787.85 2096
5788.57 2141
5789.29 2099
5790.01 2103
5790.73 2258
5791.44 2147
5792.16 2145
5792.88 2103
5793.60 2029
5794.32 2169
5795.03 2119
5795.75 2224
5796.47 2280
5797.19 2334
5797.91 2399
5798.63 2438
5799.35 2309
5800.06 2442
5800.78 2874
5801.50 3023
5802.22 3391
5802.94 3695
5803.66 3947
5804.38 4120
5805.10 4163
5805.81 4201
5806.53 3783
5807.25 3497
5807.97 3259
5808.69 2980
5809.41 2900
5810.13 2700
5810.85 2500
5811.57 2425
5812.29 2503
5813.01 2510
5813.73 2497
5814.45 2486
5815.17 2434
5815.88 2322
5816.60 2461
5817.32 2589
5818.04 2595
5818.76 2619
5819.48 2326
5820.20 2376
5820.92 2319
5821.64 2485
5822.36 2294
5823.08 2210
5823.80 2126
5824.52 2228
5825.24 2214
5825.96 2173
5826.68 2254
5827.40 2049
5828.12 2066
5828.84 2094
5829.57 2007
5830.29 2126
5831.01 2055
5831.73 1982
5832.45 2153
5833.17 2063
5833.89 2065
5834.61 2014
5835.33 1959
5836.05 2017
5836.77 1990
5837.49 1953
5838.21 1854
5838.94 1934
5839.66 1980
5840.38 1947
5841.10 2067
5841.82 1844
5842.54 2013
5843.26 1892
5843.98 1941
5844.70 1925
5845.43 1879
5846.15 1902
5846.87 1893
5847.59 1991
5848.31 2034
5849.03 1965
5849.76 1838
5850.48 1962
5851.20 1979
5851.92 1852
5852.64 1762
5853.36 1881
5854.09 1882
5854.81 1946
5855.53 1850
5856.25 1947
5856.97 1855
5857.70 1873
5858.42 1946
5859.14 1897
5859.86 1930
5860.59 2004
5861.31 1943
5862.03 1835
5862.75 1860
5863.48 1947
5864.20 1889
5864.92 1872
5865.64 1848
5866.37 1828
5867.09 1778
5867.81 1930
5868.54 1908
5869.26 1845
5869.98 1818
5870.70 1833
5871.43 1782
5872.15 1807
5872.87 1750
5873.60 1862
5874.32 1812
5875.04 1843
5875.77 1699
5876.49 1785
5877.21 1872
5877.94 1854
5878.66 1907
5879.38 1883
5880.11 1850
5880.83 1750
5881.55 1742
5882.28 1842
5883.00 1964
5883.73 1941
5884.45 1894
5885.17 1782
5885.90 1828
5886.62 1853
5887.34 1847
5888.07 2038
5888.79 1967
5889.52 1884
5890.24 1964
5890.97 1995
5891.69 1953
5892.41 2016
5893.14 2068
5893.86 1907
5894.59 2006
5895.31 1843
5896.04 1786
5896.76 1767
5897.49 1780
5898.21 1734
5898.93 1802
5899.66 1845
5900.38 1776
5901.11 1884
5901.83 1884
5902.56 1830
5903.28 1817
5904.01 1821
5904.73 1964
5905.46 1961
5906.18 1833
5906.91 1882
5907.64 2002
5908.36 1919
5909.09 1854
5909.81 1830
5910.54 1870
5911.26 2016
5911.99 1842
5912.71 1874
5913.44 1990
5914.16 2050
5914.89 1976
5915.62 2018
5916.34 1960
5917.07 1961
5917.79 1945
5918.52 2014
5919.25 2091
5919.97 2058
5920.70 1947
5921.42 2057
5922.15 2099
5922.88 2023
5923.60 1978
5924.33 2054
5925.05 2111
5925.78 2042
5926.51 2024
5927.23 1999
5927.96 2124
5928.69 2161
5929.41 2233
5930.14 2167
5930.87 2042
5931.59 2058
5932.32 2011
5933.05 2083
5933.77 2212
5934.50 2150
5935.23 2198
5935.95 2258
5936.68 2208
5937.41 2164
5938.14 2187
5938.86 2271
5939.59 2305
5940.32 2365
5941.04 2364
5941.77 2474
5942.50 2471
5943.23 2542
5943.95 2489
5944.68 2618
5945.41 2447
5946.14 2475
5946.87 2446
5947.59 2416
5948.32 2414
5949.05 2509
5949.78 2571
5950.50 2517
5951.23 2529
5951.96 2501
5952.69 2745
5953.42 2629
5954.14 2729
5954.87 2857
5955.60 2985
5956.33 3036
5957.06 3001
5957.79 3002
5958.51 2771
5959.24 2901
5959.97 2943
5960.70 2916
5961.43 2918
5962.16 2975
5962.88 2901
5963.61 2882
5964.34 3265
5965.07 2935
5965.80 2952
5966.53 2972
5967.26 3158
5967.99 3241
5968.72 3281
5969.44 3589
5970.17 3746
5970.90 3769
5971.63 3872
5972.36 3900
5973.09 3947
5973.82 3921
5974.55 3696
5975.28 3415
5976.01 3546
5976.74 3570
5977.47 3459
5978.20 3200
5978.93 3291
5979.66 3378
5980.39 3239
5981.12 3477
5981.85 3570
5982.58 3513
5983.31 3503
5984.04 3490
5984.77 3450
5985.50 3610
5986.23 3580
5986.96 3557
5987.69 3632
5988.42 3884
5989.15 3932
5989.88 3963
5990.61 3908
5991.34 3847
5992.07 3848
5992.80 3750
5993.53 3826
5994.26 3792
5994.99 3777
5995.72 3753
5996.45 3895
5997.18 3813
5997.91 3727
5998.64 3873
5999.37 3976
6000.11 3996
6000.84 4072
6001.57 4048
6002.30 3797
6003.03 3963
6003.76 3928
6004.49 4115
6005.22 4067
6005.95 3976
6006.69 3806
6007.42 3670
6008.15 3773
6008.88 3870
6009.61 3936
6010.34 4028
6011.07 4270
6011.81 4589
6012.54 4780
6013.27 5085
6014.00 5445
6014.73 6155
6015.46 6577
6016.20 6813
6016.93 7301
6017.66 7184
6018.39 6915
6019.12 6909
6019.86 6609
6020.59 6286
6021.32 5749
6022.05 5198
6022.79 4702
6023.52 4484
6024.25 4194
6024.98 3948
6025.72 3698
6026.45 3430
6027.18 3369
6027.91 3256
6028.65 3194
6029.38 3246
6030.11 3199
6030.84 3156
6031.58 3039
6032.31 2970
6033.04 2983
6033.78 3059
6034.51 3121
6035.24 3082
6035.98 3073
6036.71 3077
6037.44 2980
6038.17 2997
6038.91 2979
6039.64 3048
6040.37 3004
6041.11 2854
6041.84 2998
6042.58 3022
6043.31 2924
6044.04 2974
6044.78 3020
6045.51 3078
6046.24 3186
6046.98 3003
6047.71 3124
6048.44 3276
6049.18 3386
6049.91 3473
6050.65 3389
6051.38 3541
6052.11 3390
6052.85 3455
6053.58 3428
6054.32 3456
6055.05 3496
6055.79 3491
6056.52 3531
6057.25 3666
6057.99 3776
6058.72 3651
6059.46 3547
6060.19 3436
6060.93 3414
6061.66 3425
6062.40 3515
6063.13 3397
6063.87 3374
6064.60 3377
6065.34 3330
6066.07 3327
6066.81 3216
6067.54 3173
6068.28 3377
6069.01 3263
6069.75 3307
6070.48 3092
6071.22 2978
6071.95 3058
6072.69 3026
6073.42 2891
6074.16 2948
6074.89 3022
6075.63 2971
6076.36 2972
6077.10 2972
6077.84 2964
6078.57 2827
6079.31 2842
6080.04 2965
6080.78 2866
6081.51 2754
6082.25 2873
6082.99 2799
6083.72 2958
6084.46 2878
6085.20 2851
6085.93 2931
6086.67 2840
6087.40 2805
6088.14 2720
6088.88 2751
6089.61 2710
6090.35 2604
6091.09 2528
6091.82 2634
6092.56 2657
6093.30 2733
6094.03 2813
6094.77 2776
6095.51 2875
6096.24 2739
6096.98 2708
6097.72 2692
6098.45 2914
6099.19 2862
6099.93 2802
6100.66 2722
6101.40 2770
6102.14 2804
6102.87 2792
6103.61 2731
6104.35 2656
6105.09 2906
6105.82 2656
6106.56 2592
6107.30 2609
6108.04 2726
6108.77 2753
6109.51 2648
6110.25 2663
6110.99 2581
6111.72 2516
6112.46 2561
6113.20 2642
6113.94 2714
6114.68 2745
6115.41 2784
6116.15 2736
6116.89 2649
6117.63 2788
6118.37 2741
6119.10 2781
6119.84 2784
6120.58 2822
6121.32 2818
6122.06 2732
6122.80 2748
6123.53 2703
6124.27 2749
6125.01 2787
6125.75 2774
6126.49 2930
6127.23 2898
6127.97 2844
6128.70 2782
6129.44 2834
6130.18 2825
6130.92 3028
6131.66 2900
6132.40 2859
6133.14 3020
6133.88 3021
6134.62 3173
6135.35 3019
6136.09 2912
6136.83 3010
6137.57 3006
6138.31 2966
6139.05 3120
6139.79 3091
6140.53 3051
6141.27 3000
6142.01 2989
6142.75 3251
6143.49 3205
6144.23 3090
6144.97 3132
6145.71 3148
6146.45 3105
6147.19 3222
6147.93 3218
6148.67 3340
6149.41 3373
6150.15 3178
6150.89 3228
6151.63 3194
6152.37 3456
6153.11 3453
6153.85 3331
6154.59 3394
6155.33 3438
6156.07 3570
6156.81 3482
6157.55 3437
6158.29 3507
6159.03 3557
6159.77 3550
6160.51 3724
6161.25 3721
6161.99 3679
6162.73 3552
6163.47 3577
6164.22 3783
6164.96 3844
6165.70 3855
6166.44 3987
6167.18 4037
6167.92 4257
6168.66 4457
6169.40 4578
6170.14 4850
6170.89 4893
6171.63 4820
6172.37 4869
6173.11 4974
6173.85 5069
6174.59 4943
6175.33 4927
6176.08 4677
6176.82 4577
6177.56 4653
6178.30 4591
6179.04 4696
6179.78 4357
6180.53 4481
6181.27 4547
6182.01 4658
6182.75 4505
6183.49 4724
6184.24 4684
6184.98 4732
6185.72 4755
6186.46 4784
6187.20 4746
6187.95 4727
6188.69 4960
6189.43 4866
6190.17 4928
6190.92 4974
6191.66 4913
6192.40 5065
6193.14 5200
6193.89 5171
6194.63 5321
6195.37 5388
6196.12 5715
6196.86 5618
6197.60 5725
6198.34 5726
6199.09 5764
6199.83 5745
6200.57 5907
6201.32 5867
6202.06 5823
6202.80 5811
6203.55 5801
6204.29 5920
6205.03 5916
6205.78 6119
6206.52 6091
6207.26 6660
6208.01 7095
6208.75 8168
6209.49 9301
6210.24 10888
6210.98 12898
6211.72 14866
6212.47 16621
6213.21 17910
6213.96 18591
6214.70 19045
6215.44 18271
6216.19 17194
6216.93 15264
6217.68 13397
6218.42 11811
6219.16 10343
6219.91 8841
6220.65 7690
6221.40 6961
6222.14 6063
6222.89 5676
6223.63 5307
6224.37 5248
6225.12 5105
6225.86 5015
6226.61 5177
6227.35 5419
6228.10 5767
6228.84 5659
6229.59 5780
6230.33 5666
6231.08 5404
6231.82 5343
6232.57 4919
6233.31 4564
6234.06 4543
6234.80 4218
6235.55 4071
6236.29 3853
6237.04 3722
6237.78 3850
6238.53 3772
6239.27 3868
6240.02 3708
6240.76 3742
6241.51 3730
6242.26 3819
6243.00 3846
6243.75 3837
6244.49 4155
6245.24 4033
6245.98 3983
6246.73 3976
6247.48 4161
6248.22 4228
6248.97 4337
6249.71 4378
6250.46 4442
6251.21 4645
6251.95 4639
6252.70 4702
6253.44 4702
6254.19 4811
6254.94 4561
6255.68 4592
6256.43 4383
6257.18 4336
6257.92 4166
6258.67 4121
6259.42 4126
6260.16 4001
6260.91 3988
6261.66 4213
6262.40 4230
6263.15 4281
6263.90 4245
6264.64 3966
6265.39 4008
6266.14 3923
6266.88 3918
6267.63 4002
6268.38 3803
6269.13 3942
6269.87 3944
6270.62 3793
6271.37 3821
6272.11 3747
6272.86 3853
6273.61 3885
6274.36 3879
6275.10 3839
6275.85 3834
6276.60 3894
6277.35 4108
6278.10 3935
6278.84 3891
6279.59 4139
6280.34 4176
6281.09 4306
6281.83 4288
6282.58 4295
6283.33 4184
6284.08 4125
6284.83 3872
6285.57 3679
6286.32 3455
6287.07 3506
6287.82 3629
6288.57 3405
6289.32 3510
6290.06 3321
6290.81 3339
6291.56 3415
6292.31 3289
6293.06 3313
6293.81 3365
6294.56 3325
6295.30 3371
6296.05 3372
6296.80 3133
6297.55 3003
6298.30 2923
6299.05 3059
6299.80 3184
6300.55 2913
6301.30 3028
6302.05 3034
6302.79 3183
6303.54 3028
6304.29 2782
6305.04 3028
6305.79 3176
6306.54 2967
6307.29 2795
6308.04 3119
6308.79 3125
6309.54 3083
6310.29 3111
6311.04 3195
6311.79 3090
6312.54 3004
6313.29 2999
6314.04 3154
6314.79 3085
6315.54 3035
6316.29 3108
6317.04 3090
6317.79 3051
6318.54 2998
6319.29 2970
6320.04 3128
6320.79 3021
6321.54 2965
6322.29 3060
6323.04 3024
6323.79 2807
6324.54 2790
6325.29 2689
6326.04 2684
6326.79 2847
6327.54 2913
6328.29 2713
6329.04 2680
6329.79 2632
6330.55 2593
6331.30 2557
6332.05 2549
6332.80 2595
6333.55 2570
6334.30 2496
6335.05 2499
6335.80 2484
6336.55 2550
6337.30 2507
6338.06 2429
6338.81 2435
6339.56 2566
6340.31 2603
6341.06 2592
6341.81 2521
6342.56 2446
6343.32 2533
6344.07 2519
6344.82 2399
6345.57 2463
6346.32 2413
6347.07 2521
6347.83 2462
6348.58 2490
6349.33 2475
6350.08 2495
6350.83 2523
6351.59 2521
6352.34 2425
6353.09 2510
6353.84 2582
6354.60 2694
6355.35 2651
6356.10 2555
6356.85 2683
6357.61 2573
6358.36 2565
6359.11 2629
6359.86 2613
6360.62 2639
6361.37 2571
6362.12 2651
6362.87 2626
6363.63 2627
6364.38 2576
6365.13 2542
6365.88 2556
6366.64 2518
6367.39 2513
6368.14 2469
6368.90 2523
6369.65 2541
6370.40 2520
6371.16 2631
6371.91 2421
6372.66 2442
6373.42 2578
6374.17 2569
6374.92 2467
6375.68 2527
6376.43 2539
6377.18 2520
6377.94 2433
6378.69 2395
6379.45 2419
6380.20 2478
6380.95 2395
6381.71 2409
6382.46 2367
6383.21 2389
6383.97 2428
6384.72 2483
6385.48 2428
6386.23 2472
6386.98 2519
6387.74 2426
6388.49 2316
6389.25 2318
6390.00 2361
6390.76 2477
6391.51 2508
6392.27 2469
6393.02 2505
6393.77 2422
6394.53 2420
6395.28 2475
6396.04 2559
6396.79 2417
6397.55 2472
6398.30 2390
6399.06 2439
6399.81 2392
6400.57 2391
6401.32 2406
6402.08 2360
6402.83 2289
6403.59 2332
6404.34 2312
6405.10 2293
6405.85 2365
6406.61 2261
6407.36 2265
6408.12 2341
6408.88 2199
6409.63 2372
6410.39 2284
6411.14 2379
6411.90 2442
6412.65 2501
6413.41 2667
6414.16 2515
6414.92 2466
6415.68 2472
6416.43 2516
6417.19 2398
6417.94 2394
6418.70 2451
6419.46 2363
6420.21 2443
6420.97 2330
6421.73 2378
6422.48 2441
6423.24 2288
6423.99 2299
6424.75 2230
6425.51 2359
6426.26 2246
6427.02 2423
6427.78 2441
6428.53 2438
6429.29 2390
6430.05 2394
6430.80 2165
6431.56 2365
6432.32 2398
6433.07 2428
6433.83 2265
6434.59 2285
6435.34 2381
6436.10 2394
6436.86 2420
6437.62 2329
6438.37 2484
6439.13 2407
6439.89 2512
6440.65 2341
6441.40 2525
6442.16 2435
6442.92 2558
6443.68 2489
6444.43 2568
6445.19 2599
6445.95 2395
6446.71 2596
6447.46 2443
6448.22 2447
6448.98 2540
6449.74 2530
6450.49 2493
6451.25 2531
6452.01 2631
6452.77 2615
6453.53 2576
6454.29 2404
6455.04 2577
6455.80 2653
6456.56 2522
6457.32 2657
6458.08 2541
6458.84 2547
6459.59 2613
6460.35 2688
6461.11 2454
6461.87 2630
6462.63 2715
6463.39 2642
6464.15 2623
6464.90 2650
6465.66 2661
6466.42 2737
6467.18 2841
6467.94 2716
6468.70 2769
6469.46 2851
6470.22 2872
6470.98 2822
6471.73 2927
6472.49 2903
6473.25 2813
6474.01 2884
6474.77 2901
6475.53 2974
6476.29 2927
6477.05 3071
6477.81 3087
6478.57 3104
6479.33 2946
6480.09 3119
6480.85 3195
6481.61 3301
6482.37 3030
6483.13 3164
6483.89 3172
6484.65 3187
6485.41 3260
6486.17 3337
6486.93 3238
6487.69 3343
6488.45 3457
6489.21 3360
6489.97 3331
6490.73 3424
6491.49 3400
6492.25 3379
6493.01 3431
6493.77 3553
6494.53 3713
6495.29 3743
6496.05 3788
6496.81 3845
6497.57 3945
6498.33 4038
6499.10 4216
6499.86 4139
6500.62 4234
6501.38 4261
6502.14 4288
6502.90 4359
6503.66 4239
6504.42 4203
6505.18 4014
6505.94 4126
6506.71 4183
6507.47 4225
6508.23 4258
6508.99 4332
6509.75 4360
6510.51 4504
6511.27 4509
6512.04 4579
6512.80 4786
6513.56 4868
6514.32 4865
6515.08 4899
6515.84 4846
6516.61 4912
6517.37 4997
6518.13 4896
6518.89 4862
6519.65 4976
6520.42 4857
6521.18 4909
6521.94 5027
6522.70 5053
6523.46 5149
6524.23 4947
6524.99 5341
6525.75 5702
6526.51 5620
6527.28 5824
6528.04 5949
6528.80 6122
6529.56 6195
6530.33 6575
6531.09 7032
6531.85 6943
6532.61 6950
6533.38 6903
6534.14 6987
6534.90 6978
6535.67 7291
6536.43 7887
6537.19 8845
6537.95 9584
6538.72 11195
6539.48 12669
6540.24 13831
6541.01 15015
6541.77 15451
6542.53 15434
6543.30 15094
6544.06 14016
6544.82 12265
6545.59 10272
6546.35 8900
6547.11 7484
6547.88 6666
6548.64 5967
6549.41 5552
6550.17 5250
6550.93 4832
6551.70 4516
6552.46 4479
6553.22 4400
6553.99 4399
6554.75 4357
6555.52 4250
6556.28 4232
6557.05 4221
6557.81 4015
6558.57 4087
6559.34 4142
6560.10 4139
6560.87 3980
6561.63 4002
6562.40 4082
6563.16 4011
6563.92 3979
6564.69 4051
6565.45 4162
6566.22 4305
6566.98 4350
6567.75 4509
6568.51 4502
6569.28 4519
6570.04 4423
6570.81 4553
6571.57 4565
6572.34 4388
6573.10 4470
6573.87 4639
6574.63 4566
6575.40 4447
6576.16 4599
6576.93 4876
6577.69 4994
6578.46 4969
6579.23 5071
6579.99 5219
6580.76 5224
6581.52 5211
6582.29 5454
6583.05 5559
6583.82 5385
6584.59 5332
6585.35 5479
6586.12 5505
6586.88 5361
6587.65 5064
6588.41 5215
6589.18 4941
6589.95 5104
6590.71 4897
6591.48 4838
6592.25 4909
6593.01 4962
6593.78 4992
6594.54 5000
6595.31 5366
6596.08 5439
6596.84 5442
6597.61 5740
6598.38 6086
6599.14 6138
6599.91 6042
6600.68 6014
6601.44 5872
6602.21 5610
6602.98 5454
6603.74 5019
6604.51 4892
6605.28 4684
6606.05 4423
6606.81 4311
6607.58 4215
6608.35 4199
6609.11 4192
6609.88 4205
6610.65 4110
6611.42 4041
6612.18 3923
6612.95 4064
6613.72 4002
6614.49 4022
6615.25 3913
6616.02 3782
6616.79 3806
6617.56 3716
6618.32 3597
6619.09 3752
6619.86 3556
6620.63 3628
6621.40 3583
6622.16 3470
6622.93 3715
6623.70 3679
6624.47 3666
6625.24 3796
6626.00 3736
6626.77 3650
6627.54 3532
6628.31 3594
6629.08 3676
6629.85 3601
6630.61 3459
6631.38 3423
6632.15 3390
6632.92 3305
6633.69 3444
6634.46 3597
6635.23 3759
6635.99 3813
6636.76 3926
6637.53 4083
6638.30 4132
6639.07 4166
6639.84 4187
6640.61 4279
6641.38 4016
6642.15 3873
6642.92 3852
6643.68 3687
6644.45 3371
6645.22 3390
6645.99 3287
6646.76 3219
6647.53 3116
6648.30 3317
6649.07 3211
6649.84 3162
6650.61 3206
6651.38 3139
6652.15 3193
6652.92 3242
6653.69 3206
6654.46 3348
6655.23 3178
6656.00 3091
6656.77 3149
6657.54 3327
6658.31 3203
6659.08 3202
6659.85 3107
6660.62 3093
6661.39 3060
6662.16 3044
6662.93 2926
6663.70 3065
6664.47 3026
6665.24 2867
6666.01 2855
6666.78 2886
6667.55 2797
6668.32 3048
6669.09 3114
6669.86 3124
6670.64 2986
6671.41 2887
6672.18 2840
6672.95 3021
6673.72 3051
6674.49 2985
6675.26 3075
6676.03 2960
6676.80 2903
6677.57 2938
6678.35 3065
6679.12 3133
6679.89 2969
6680.66 2961
6681.43 2828
6682.20 2934
6682.97 2838
6683.75 2971
6684.52 3034
6685.29 3071
6686.06 3146
6686.83 3144
6687.60 3207
6688.38 3231
6689.15 3399
6689.92 3317
6690.69 3490
6691.46 3699
6692.24 3491
6693.01 3328
6693.78 3338
6694.55 3135
6695.32 3215
6696.10 3029
6696.87 2926
6697.64 2761
6698.41 2760
6699.19 2702
6699.96 2862
6700.73 2717
6701.50 2876
6702.28 2717
6703.05 2639
6703.82 2736
6704.59 2797
6705.37 2651
6706.14 2807
6706.91 2810
6707.69 2756
6708.46 2713
6709.23 2669
6710.00 2733
6710.78 2679
6711.55 2588
6712.32 2598
6713.10 2744
6713.87 2679
6714.64 2770
6715.42 2650
6716.19 2556
6716.96 2601
6717.74 2587
6718.51 2534
6719.28 2589
6720.06 2468
6720.83 2511
6721.61 2404
6722.38 2395
6723.15 2395
6723.93 2445
6724.70 2494
6725.47 2554
6726.25 2468
6727.02 2412
6727.80 2531
6728.57 2439
6729.35 2383
6730.12 2416
6730.89 2573
6731.67 2453
6732.44 2451
6733.22 2458
6733.99 2493
6734.77 2568
6735.54 2590
6736.31 2603
6737.09 2343
6737.86 2349
6738.64 2344
6739.41 2576
6740.19 2508
6740.96 2462
6741.74 2388
6742.51 2551
6743.29 2548
6744.06 2576
6744.84 2490
6745.61 2549
6746.39 2506
6747.16 2522
6747.94 2616
6748.71 2506
6749.49 2579
6750.26 2462
6751.04 2595
6751.82 2726
6752.59 2750
6753.37 2676
6754.14 2710
6754.92 2698
6755.69 2824
6756.47 2949
6757.25 2996
6758.02 2900
6758.80 2877
6759.57 2691
6760.35 2617
6761.12 2665
6761.90 2709
6762.68 2444
6763.45 2495
6764.23 2404
6765.01 2372
6765.78 2430
6766.56 2431
6767.33 2602
6768.11 2473
6768.89 2360
6769.66 2406
6770.44 2428
6771.22 2356
6771.99 2432
6772.77 2434
6773.55 2353
6774.32 2501
6775.10 2365
6775.88 2339
6776.65 2324
6777.43 2420
6778.21 2403
6778.99 2363
6779.76 2436
6780.54 2472
6781.32 2517
6782.09 2566
6782.87 2582
6783.65 2486
6784.43 2404
6785.20 2472
6785.98 2361
6786.76 2419
6787.54 2501
6788.31 2552
6789.09 2455
6789.87 2395
6790.65 2343
6791.42 2350
6792.20 2366
6792.98 2334
6793.76 2300
6794.54 2238
6795.31 2174
6796.09 2222
6796.87 2329
6797.65 2325
6798.43 2225
6799.20 2278
6799.98 2298
6800.76 2307
6801.54 2273
6802.32 2335
6803.10 2398
6803.87 2409
6804.65 2325
6805.43 2347
6806.21 2414
6806.99 2462
6807.77 2400
6808.55 2394
6809.32 2428
6810.10 2537
6810.88 2467
6811.66 2422
6812.44 2152
6813.22 2235
6814.00 2302
6814.78 2260
6815.56 2291
6816.34 2424
6817.11 2364
6817.89 2423
6818.67 2366
6819.45 2185
6820.23 2387
6821.01 2402
6821.79 2293
6822.57 2376
6823.35 2369
6824.13 2364
6824.91 2417
6825.69 2384
6826.47 2337
6827.25 2363
6828.03 2439
6828.81 2390
6829.59 2324
6830.37 2363
6831.15 2427
6831.93 2446
6832.71 2472
6833.49 2331
6834.27 2310
6835.05 2299
6835.83 2279
6836.61 2267
6837.39 2300
6838.17 2289
6838.95 2308
6839.73 2278
6840.51 2366
6841.29 2468
6842.07 2505
6842.85 2399
6843.63 2295
6844.42 2393
6845.20 2548
6845.98 2383
6846.76 2403
6847.54 2413
6848.32 2532
6849.10 2333
6849.88 2452
6850.66 2674
6851.44 2766
6852.23 2881
6853.01 3211
6853.79 3394
6854.57 3486
6855.35 3789
6856.13 3900
6856.91 3823
6857.70 3990
6858.48 3692
6859.26 3496
6860.04 3290
6860.82 3119
6861.60 2981
6862.39 2902
6863.17 2751
6863.95 2761
6864.73 2554
6865.51 2570
6866.30 2518
6867.08 2585
6867.86 2508
6868.64 2577
6869.42 2586
6870.21 2623
6870.99 2647
6871.77 2841
6872.55 2843
6873.34 2810
6874.12 2810
6874.90 2846
6875.68 2684
6876.47 2766
6877.25 2782
6878.03 2895
6878.81 2659
6879.60 2698
6880.38 2702
6881.16 2644
6881.95 2709
6882.73 2782
6883.51 2910
6884.29 2860
6885.08 2972
6885.86 2935
6886.64 2800
6887.43 2941
6888.21 2915
6888.99 3224
6889.78 3260
6890.56 3409
6891.34 3701
6892.13 3846
6892.91 3916
6893.69 4036
6894.48 3979
6895.26 3671
6896.05 3596
6896.83 3489
6897.61 3230
6898.40 3356
6899.18 3302
6899.97 3174
6900.75 3258
6901.53 3178
6902.32 3066
6903.10 3114
6903.89 3087
6904.67 3165
6905.45 3214
6906.24 3272
6907.02 3271
6907.81 3224
6908.59 3202
6909.38 3186
6910.16 3099
6910.95 3006
6911.73 3099
6912.51 3275
6913.30 3204
6914.08 3324
6914.87 3264
6915.65 3181
6916.44 3217
6917.22 3095
6918.01 3003
6918.79 3058
6919.58 3008
6920.36 3099
6921.15 3248
6921.93 3133
6922.72 3239
6923.50 3236
6924.29 3244
6925.08 3173
6925.86 3370
6926.65 3321
6927.43 3063
6928.22 3209
6929.00 3323
6929.79 3359
6930.57 3357
6931.36 3356
6932.15 3414
6932.93 3347
6933.72 3563
6934.50 3664
6935.29 3511
6936.08 3565
6936.86 3723
6937.65 3711
6938.43 3846
6939.22 3874
6940.01 3893
6940.79 3737
6941.58 3658
6942.37 3701
6943.15 3766
6943.94 3782
6944.72 3904
6945.51 3906
6946.30 3927
6947.08 3898
6947.87 4143
6948.66 4169
6949.44 4168
6950.23 4247
6951.02 4387
6951.80 4584
6952.59 4488
6953.38 4387
6954.17 4339
6954.95 4460
6955.74 4448
6956.53 4503
6957.31 4355
6958.10 4294
6958.89 4504
6959.68 4640
6960.46 4799
6961.25 4613
6962.04 4616
6962.83 4572
6963.61 4668
6964.40 4762
6965.19 4671
6965.98 4589
6966.76 4658
6967.55 4708
6968.34 4643
6969.13 4625
6969.92 4902
6970.70 4886
6971.49 5068
6972.28 5102
6973.07 5053
6973.86 5114
6974.64 5182
6975.43 5206
6976.22 5224
6977.01 5223
6977.80 5339
6978.59 5210
6979.37 5255
6980.16 5377
6980.95 5508
6981.74 5618
6982.53 5829
6983.32 5823
6984.11 6121
6984.90 6485
6985.68 6983
6986.47 7698
6987.26 8542
6988.05 9674
6988.84 10590
6989.63 11406
6990.42 12389
6991.21 12457
6992.00 12444
6992.79 11873
6993.57 11554
6994.36 10578
6995.15 9567
6995.94 8298
6996.73 7585
6997.52 7046
6998.31 6614
6999.10 6521
6999.89 6680
7000.68 7276
7001.47 8341
7002.26 9120
7003.05 10068
7003.84 10945
7004.63 11418
7005.42 12234
7006.21 11895
7007.00 11572
7007.79 10417
7008.58 9182
7009.37 8318
7010.16 7328
7010.95 6457
7011.74 5583
7012.53 5311
7013.32 5102
7014.11 4734
7014.90 4719
7015.69 4594
7016.48 4589
7017.27 4599
7018.06 4623
7018.85 4481
7019.65 4618
7020.44 4531
7021.23 4569
7022.02 4330
7022.81 4173
7023.60 3980
7024.39 3957
7025.18 3936
7025.97 3792
7026.76 3980
7027.56 3812
7028.35 3955
7029.14 3918
7029.93 3899
7030.72 3959
7031.51 3802
7032.30 4074
7033.09 3924
7033.89 3836
7034.68 3873
7035.47 3757
7036.26 3565
7037.05 3773
7037.84 3765
7038.64 3740
7039.43 3794
7040.22 3786
7041.01 3764
7041.80 3879
7042.60 3944
7043.39 3991
7044.18 3984
7044.97 3982
7045.76 3932
7046.56 3916
7047.35 3797
7048.14 3737
7048.93 3671
7049.73 3682
7050.52 3725
7051.31 3723
7052.10 3947
7052.90 3929
7053.69 4121
7054.48 4200
7055.27 4163
7056.07 4119
7056.86 4104
7057.65 4131
7058.45 3831
7059.24 3767
7060.03 3820
7060.83 3864
7061.62 3634
7062.41 3641
7063.20 3575
7064.00 3374
7064.79 3667
7065.58 3598
7066.38 3415
7067.17 3474
7067.96 3489
7068.76 3510
7069.55 3388
7070.35 3328
7071.14 3399
7071.93 3435
7072.73 3402
7073.52 3361
7074.31 3331
7075.11 3389
7075.90 3350
7076.70 3257
7077.49 3265
7078.28 3293
7079.08 3335
7079.87 3096
7080.67 3142
7081.46 3015
7082.25 3151
7083.05 3158
7083.84 3040
7084.64 3022
7085.43 3058
7086.23 3152
7087.02 3222
7087.82 3312
7088.61 3418
7089.41 3431
7090.20 3546
7090.99 3698
7091.79 3927
7092.58 4070
7093.38 4058
7094.17 4096
7094.97 3968
7095.76 3862
7096.56 3565
7097.35 3444
7098.15 3276
7098.94 2999
7099.74 2829
7100.54 2861
7101.33 2824
7102.13 2758
7102.92 2593
7103.72 2534
7104.51 2552
7105.31 2533
7106.10 2530
7106.90 2466
7107.70 2374
7108.49 2437
7109.29 2418
7110.08 2328
7110.88 2506
7111.67 2285
7112.47 2357
7113.27 2280
7114.06 2262
7114.86 2434
7115.65 2395
7116.45 2280
7117.25 2381
7118.04 2383
7118.84 2405
7119.64 2459
7120.43 2307
7121.23 2285
7122.03 2257
7122.82 2379
7123.62 2280
7124.41 2368
7125.21 2337
7126.01 2293
7126.81 2259
7127.60 2305
7128.40 2287
7129.20 2339
7129.99 2320
7130.79 2220
7131.59 2286
7132.38 2267
7133.18 2245
7133.98 2268
7134.78 2306
7135.57 2152
7136.37 2174
7137.17 2144
7137.96 2218
7138.76 2262
7139.56 2122
7140.36 2135
7141.15 2143
7141.95 2203
7142.75 2314
7143.55 2260
7144.35 2207
7145.14 2153
7145.94 2048
7146.74 2256
7147.54 2248
7148.33 2284
7149.13 2198
7149.93 2163
7150.73 2265
7151.53 2347
7152.33 2320
7153.12 2318
7153.92 2209
7154.72 2171
7155.52 2237
7156.32 2204
7157.12 2178
7157.91 2173
7158.71 2162
7159.51 2154
7160.31 2233
7161.11 2181
7161.91 2290
7162.71 2195
7163.50 2174
7164.30 2188
7165.10 2109
7165.90 2073
7166.70 2190
7167.50 2146
7168.30 2155
7169.10 2131
7169.90 2008
7170.70 1980
7171.50 1994
7172.29 2073
7173.09 1987
7173.89 2006
7174.69 2046
7175.49 2092
7176.29 2238
7177.09 2076
7177.89 2041
7178.69 2080
7179.49 2161
7180.29 2099
7181.09 2019
7181.89 2089
7182.69 2006
7183.49 1952
7184.29 2079
7185.09 2160
7185.89 2137
7186.69 2173
7187.49 2252
7188.29 2263
7189.09 2274
7189.89 2133
7190.69 2118
7191.49 2038
7192.29 1957
7193.09 2071
7193.89 1929
7194.69 1941
7195.49 1870
7196.29 1922
7197.10 1970
7197.90 1988
7198.70 1990
7199.50 1865
7200.30 1982
7201.10 1911
7201.90 1947
7202.70 2023
7203.50 1928
7204.30 1987
7205.11 1966
7205.91 1982
7206.71 1898
7207.51 1907
7208.31 1886
7209.11 1965
7209.91 1876
7210.71 1864
7211.52 1883
7212.32 1845
7213.12 1833
7213.92 1864
7214.72 1921
7215.52 1949
7216.33 1897
7217.13 1861
7217.93 1910
7218.73 1953
7219.53 2031
7220.34 1928
7221.14 1856
7221.94 1848
7222.74 1962
7223.54 1953
7224.35 1966
7225.15 1941
7225.95 1942
7226.75 2038
7227.56 2048
7228.36 1981
7229.16 2001
7229.96 1999
7230.77 2047
7231.57 2025
7232.37 2076
7233.17 1996
7233.98 1962
7234.78 1931
7235.58 2002
7236.38 2048
7237.19 1976
7237.99 1968
7238.79 2006
7239.60 2018
7240.40 1994
7241.20 2086
7242.01 1941
7242.81 2012
7243.61 2170
7244.42 2115
7245.22 2125
7246.02 2149
7246.83 2024
7247.63 2149
7248.43 2128
7249.24 2149
7250.04 2158
7250.84 2195
7251.65 2198
7252.45 2177
7253.26 2217
7254.06 2192
7254.86 2135
7255.67 2138
7256.47 2145
7257.28 2210
7258.08 2160
7258.88 2147
7259.69 2329
7260.49 2279
7261.30 2228
7262.10 2294
7262.90 2319
7263.71 2211
7264.51 2301
7265.32 2287
7266.12 2320
7266.93 2431
7267.73 2313
7268.54 2449
7269.34 2589
7270.15 2573
7270.95 2515
7271.76 2592
7272.56 2683
7273.37 2605
7274.17 2609
7274.98 2695
7275.78 2577
7276.59 2532
7277.39 2684
7278.20 2850
7279.00 2646
7279.81 2739
7280.61 2694
7281.42 2778
7282.22 2888
7283.03 2874
7283.83 3107
7284.64 3299
7285.45 3584
7286.25 3817
7287.06 4286
7287.86 4809
7288.67 5146
7289.47 5557
7290.28 5711
7291.09 5652
7291.89 5330
7292.70 4961
7293.50 4635
7294.31 4141
7295.12 3854
7295.92 3507
7296.73 3217
7297.53 3089
7298.34 3083
7299.15 2920
7299.95 2827
7300.76 3009
7301.57 2876
7302.37 2759
7303.18 2787
7303.99 2855
7304.79 2774
7305.60 2738
7306.41 2831
7307.21 2867
7308.02 3022
7308.83 2969
7309.63 2974
7310.44 2885
7311.25 3124
7312.06 3154
7312.86 3441
7313.67 3488
7314.48 3486
7315.28 3758
7316.09 3805
7316.90 3660
7317.71 3672
7318.51 3644
7319.32 3565
7320.13 3642
7320.94 3554
7321.74 3674
7322.55 3964
7323.36 4099
7324.17 4158
7324.97 4587
7325.78 4750
7326.59 4695
7327.40 4473
7328.21 4389
7329.01 4205
7329.82 3907
7330.63 3562
7331.44 3415
7332.25 3349
7333.06 3016
7333.86 2935
7334.67 2894
7335.48 2944
7336.29 2769
7337.10 2859
7337.91 2797
7338.71 2747
7339.52 2887
7340.33 2867
7341.14 2902
7341.95 2923
7342.76 2809
7343.57 2932
7344.38 3007
7345.18 2969
7345.99 2806
7346.80 2767
7347.61 3001
7348.42 2997
7349.23 2869
7350.04 2853
7350.85 2935
7351.66 2869
7352.47 2791
7353.28 3003
7354.09 2884
7354.89 2854
7355.70 2816
7356.51 2811
7357.32 2838
7358.13 2750
7358.94 2699
7359.75 2865
7360.56 2826
7361.37 2755
7362.18 2704
7362.99 2918
7363.80 2881
7364.61 2855
7365.42 2728
7366.23 2841
7367.04 3039
7367.85 3259
7368.66 2904
7369.47 2899
7370.28 3077
7371.09 3064
7371.90 3137
7372.71 3015
7373.52 3052
7374.33 2947
7375.15 3048
7375.96 3138
7376.77 3077
7377.58 2983
7378.39 2918
7379.20 3064
7380.01 3155
7380.82 3151
7381.63 3283
7382.44 3559
7383.25 3713
7384.06 3854
7384.88 3932
7385.69 4256
7386.50 4341
7387.31 4365
7388.12 4184
7388.93 4046
7389.74 3807
7390.55 3607
7391.37 3420
7392.18 3109
7392.99 3017
7393.80 2887
7394.61 2761
7395.42 2701
7396.24 2693
7397.05 2720
7397.86 2642
7398.67 2674
7399.48 2574
7400.30 2730
7401.11 2766
7401.92 2980
7402.73 3043
7403.54 3219
7404.36 3396
7405.17 3360
7405.98 3452
7406.79 3482
7407.60 3363
7408.42 3374
7409.23 3267
7410.04 3116
7410.85 3004
7411.67 3110
7412.48 2939
7413.29 2998
7414.11 2873
7414.92 2725
7415.73 2660
7416.54 2637
7417.36 2525
7418.17 2521
7418.98 2402
7419.80 2392
7420.61 2378
7421.42 2418
7422.23 2266
7423.05 2262
7423.86 2311
7424.67 2305
7425.49 2182
7426.30 2180
7427.11 2122
7427.93 2173
7428.74 2086
7429.56 1983
7430.37 2145
7431.18 2148
7432.00 2107
7432.81 2121
7433.62 2053
7434.44 1989
7435.25 1983
7436.07 2122
7436.88 1978
7437.69 2042
7438.51 2121
7439.32 1984
7440.14 1993
7440.95 2072
7441.76 2140
7442.58 2063
7443.39 2112
7444.21 2118
7445.02 2059
7445.84 2049
7446.65 2031
7447.46 1977
7448.28 2012
7449.09 2042
7449.91 2095
7450.72 2038
7451.54 2036
7452.35 2004
7453.17 1986
7453.98 2013
7454.80 1924
7455.61 1969
7456.43 2011
7457.24 2008
7458.06 1983
7458.87 1863
7459.69 1904
7460.50 2018
7461.32 2065
7462.13 2030
7462.95 2014
7463.77 2008
7464.58 1981
7465.40 1981
7466.21 1966
7467.03 2026
7467.84 1948
7468.66 1900
7469.47 1863
7470.29 1953
7471.11 1909
7471.92 1900
7472.74 1874
7473.55 1804
7474.37 2007
7475.19 1912
7476.00 1906
7476.82 1927
7477.63 1966
7478.45 1931
7479.27 1841
7480.08 1894
7480.90 1908
7481.72 1810
7482.53 1761
7483.35 1782
7484.17 1797
7484.98 1796
7485.80 1841
7486.62 1858
7487.43 1810
7488.25 1765
7489.07 1730
7489.88 1767
7490.70 1736
7491.52 1736
7492.33 1721
7493.15 1682
7493.97 1712
7494.78 1635
7495.60 1638
7496.42 1723
7497.24 1705
7498.05 1687
7498.87 1576
7499.69 1685
7500.51 1704
7501.32 1763
7502.14 1700
7502.96 1707
7503.78 1741
7504.59 1730
7505.41 1743
7506.23 1665
7507.05 1604
7507.86 1665
7508.68 1710
7509.50 1715
7510.32 1674
7511.14 1668
7511.95 1784
7512.77 1675
7513.59 1602
7514.41 1589
7515.23 1676
7516.05 1647
7516.86 1607
7517.68 1626
7518.50 1651
7519.32 1604
7520.14 1548
7520.96 1546
7521.78 1609
7522.59 1622
7523.41 1699
7524.23 1625
7525.05 1635
7525.87 1523
7526.69 1649
7527.51 1660
7528.33 1598
7529.14 1709
7529.96 1689
7530.78 1555
7531.60 1557
7532.42 1572
7533.24 1624
7534.06 1604
7534.88 1580
7535.70 1592
7536.52 1577
7537.34 1621
7538.16 1589
7538.98 1671
7539.80 1551
7540.62 1551
7541.44 1525
7542.25 1638
7543.07 1690
7543.89 1642
7544.71 1628
7545.53 1628
7546.35 1630
7547.17 1559
7547.99 1719
7548.81 1684
7549.63 1588
7550.45 1603
7551.27 1583
7552.09 1595
7552.92 1656
7553.74 1634
7554.56 1659
7555.38 1644
7556.20 1653
7557.02 1617
7557.84 1632
7558.66 1621
7559.48 1662
7560.30 1547
7561.12 1594
7561.94 1714
7562.76 1721
7563.58 1700
7564.40 1730
7565.23 1740
7566.05 1664
7566.87 1720
7567.69 1699
7568.51 1635
7569.33 1557
7570.15 1618
7570.97 1658
7571.79 1694
7572.62 1642
7573.44 1697
7574.26 1681
7575.08 1646
7575.90 1740
7576.72 1694
7577.55 1762
7578.37 1675
7579.19 1592
7580.01 1682
7580.83 1647
7581.65 1668
7582.48 1652
7583.30 1617
7584.12 1596
7584.94 1683
7585.76 1578
7586.59 1693
7587.41 1670
7588.23 1708
7589.05 1734
7589.88 1697
7590.70 1807
7591.52 1810
7592.34 1808
7593.16 1709
7593.99 1679
7594.81 1748
7595.63 1757
7596.46 1808
7597.28 1776
7598.10 1676
7598.92 1742
7599.75 1687
7600.57 1641
7601.39 1711
7602.22 1751
7603.04 1762
7603.86 1757
7604.68 1752
7605.51 1700
7606.33 1869
7607.15 1789
7607.98 1863
7608.80 1827
7609.62 2034
7610.45 2097
7611.27 1975
7612.09 1919
7612.92 1873
7613.74 1900
7614.57 1817
7615.39 1927
7616.21 1872
7617.04 1776
7617.86 1839
7618.68 1921
7619.51 1959
7620.33 1852
7621.16 1838
7621.98 1978
7622.80 2070
7623.63 2227
7624.45 2182
7625.28 2112
7626.10 2006
7626.93 2016
7627.75 1926
7628.57 1907
7629.40 1902
7630.22 1916
7631.05 2048
7631.87 1955
7632.70 1959
7633.52 1956
7634.35 1981
7635.17 2171
7636.00 2104
7636.82 2212
7637.65 2206
7638.47 2091
7639.30 2144
7640.12 2157
7640.95 1988
7641.77 1951
7642.60 1859
7643.42 1848
7644.25 1767
7645.07 1814
7645.90 1755
7646.72 1669
7647.55 1651
7648.37 1694
7649.20 1704
7650.02 1669
7650.85 1559
7651.68 1637
7652.50 1711
7653.33 1707
7654.15 1720
7654.98 1664
7655.81 1687
7656.63 1660
7657.46 1570
7658.28 1522
7659.11 1545
7659.94 1535
7660.76 1498
7661.59 1511
7662.41 1585
7663.24 1527
7664.07 1488
7664.89 1571
7665.72 1530
7666.55 1454
7667.37 1504
7668.20 1532
7669.03 1549
7669.85 1602
7670.68 1639
7671.51 1612
7672.33 1462
7673.16 1566
7673.99 1563
7674.81 1557
7675.64 1522
7676.47 1535
7677.29 1620
7678.12 1545
7678.95 1595
7679.78 1502
7680.60 1560
7681.43 1579
7682.26 1469
7683.08 1514
7683.91 1518
7684.74 1607
7685.57 1548
7686.39 1554
7687.22 1490
7688.05 1555
7688.88 1572
7689.70 1546
7690.53 1523
7691.36 1504
7692.19 1581
7693.02 1590
7693.84 1555
7694.67 1594
7695.50 1491
7696.33 1554
7697.16 1494
7697.98 1487
7698.81 1620
7699.64 1600
7700.47 1542
7701.30 1552
7702.13 1658
7702.95 1608
7703.78 1556
7704.61 1596
7705.44 1632
7706.27 1604
7707.10 1617
7707.93 1444
7708.75 1547
7709.58 1510
7710.41 1488
7711.24 1517
7712.07 1550
7712.90 1575
7713.73 1549
7714.56 1517
7715.39 1599
7716.22 1519
7717.04 1478
7717.87 1576
7718.70 1544
7719.53 1505
7720.36 1503
7721.19 1530
7722.02 1481
7722.85 1593
7723.68 1561
7724.51 1485
7725.34 1598
7726.17 1563
7727.00 1514
7727.83 1583
7728.66 1525
7729.49 1569
7730.32 1526
7731.15 1509
7731.98 1549
7732.81 1516
7733.64 1437
7734.47 1445
7735.30 1532
7736.13 1586
7736.96 1519
7737.79 1489
7738.62 1614
7739.45 1567
7740.28 1484
7741.11 1554
7741.94 1545
7742.77 1593
7743.60 1518
7744.43 1433
7745.26 1540
7746.09 1519
7746.93 1512
7747.76 1609
7748.59 1694
7749.42 1814
7750.25 1910
7751.08 2022
7751.91 1971
7752.74 1989
7753.57 2079
7754.40 2065
7755.24 2006
7756.07 1899
7756.90 1921
7757.73 1845
7758.56 1779
7759.39 1758
7760.22 1749
7761.06 1779
7761.89 1660
7762.72 1688
7763.55 1695
7764.38 1637
7765.21 1612
7766.05 1684
7766.88 1632
7767.71 1574
7768.54 1724
7769.37 1642
7770.21 1626
7771.04 1532
7771.87 1499
7772.70 1534
7773.53 1584
7774.37 1523
7775.20 1522
7776.03 1583
7776.86 1569
7777.70 1605
7778.53 1532
7779.36 1439
7780.19 1436
7781.03 1525
7781.86 1501
7782.69 1504
7783.52 1558
7784.36 1615
7785.19 1508
7786.02 1541
7786.86 1598
7787.69 1511
7788.52 1480
7789.36 1519
7790.19 1557
7791.02 1594
7791.85 1621
7792.69 1624
7793.52 1493
7794.35 1444
7795.19 1487
7796.02 1642
7796.86 1570
7797.69 1456
7798.52 1532
7799.36 1509
7800.19 1618
7801.02 1605
7801.86 1590
7802.69 1694
7803.52 1608
7804.36 1590
7805.19 1620
7806.03 1624
7806.86 1577
7807.69 1635
7808.53 1653
7809.36 1668
7810.20 1606
7811.03 1647
7811.87 1768
7812.70 1758
7813.53 1717
7814.37 1684
7815.20 1726
7816.04 1709
7816.87 1681
7817.71 1800
7818.54 1836
7819.38 1915
7820.21 1950
7821.05 1909
7821.88 1924
7822.72 1854
7823.55 1945
7824.39 1976
7825.22 1902
7826.06 1933
7826.89 1927
7827.73 1850
7828.56 1832
7829.40 1816
7830.23 1839
7831.07 2001
7831.90 2112
7832.74 1978
7833.57 1984
7834.41 1946
7835.24 2072
7836.08 1986
7836.91 1941
7837.75 2065
7838.59 2033
7839.42 2008
7840.26 2002
7841.09 1850
7841.93 1975
7842.77 1891
7843.60 1868
7844.44 1811
7845.27 1827
7846.11 1907
7846.95 1820
7847.78 1890
7848.62 1927
7849.45 1805
7850.29 1699
7851.13 1632
7851.96 1640
7852.80 1658
7853.64 1631
7854.47 1588
7855.31 1572
7856.15 1683
7856.98 1617
7857.82 1579
7858.66 1613
7859.49 1625
7860.33 1565
7861.17 1645
7862.00 1769
7862.84 1725
7863.68 1679
7864.52 1760
7865.35 1800
7866.19 1665
7867.03 1675
7867.86 1599
7868.70 1543
7869.54 1606
7870.38 1638
7871.21 1624
7872.05 1711
7872.89 1542
7873.73 1640
7874.56 1707
7875.40 1757
7876.24 1789
7877.08 1646
7877.92 1651
7878.75 1832
7879.59 1844
7880.43 1761
7881.27 1777
7882.10 1875
7882.94 1934
7883.78 1868
7884.62 1870
7885.46 1830
7886.30 1835
7887.13 1857
7887.97 1872
7888.81 1834
7889.65 1668
7890.49 1741
7891.33 1779
7892.16 1771
7893.00 1770
7893.84 1668
7894.68 1697
7895.52 1842
7896.36 1822
7897.20 1958
7898.04 1880
7898.88 1862
7899.71 1956
7900.55 1781
7901.39 1783
7902.23 1844
7903.07 1837
7903.91 1860
7904.75 1872
7905.59 1763
7906.43 1698
7907.27 1835
7908.11 1678
7908.95 1656
7909.79 1643
7910.62 1668
7911.46 1683
7912.30 1668
7913.14 1539
7913.98 1563
7914.82 1640
7915.66 1683
7916.50 1665
7917.34 1657
7918.18 1661
7919.02 1735
7919.86 1832
7920.70 1711
7921.54 1879
7922.38 1892
7923.22 1975
7924.06 1932
7924.90 1856
7925.74 1863
7926.58 1861
7927.43 1900
7928.27 1756
7929.11 1650
7929.95 1684
7930.79 1676
7931.63 1591
7932.47 1550
7933.31 1599
7934.15 1529
7934.99 1583
7935.83 1490
7936.67 1487
7937.51 1502
7938.36 1574
7939.20 1522
7940.04 1515
7940.88 1534
7941.72 1576
7942.56 1529
7943.40 1488
7944.24 1456
7945.09 1541
7945.93 1620
7946.77 1507
7947.61 1526
7948.45 1530
7949.29 1517
7950.13 1619
7950.98 1586
7951.82 1524
7952.66 1637
7953.50 1653
7954.34 1509
7955.19 1490
7956.03 1632
7956.87 1572
7957.71 1643
7958.55 1747
7959.40 1750
7960.24 1719
7961.08 1764
7961.92 1668
7962.76 1710
7963.61 1622
7964.45 1621
7965.29 1591
7966.13 1609
7966.98 1608
7967.82 1538
7968.66 1701
7969.50 1737
7970.35 1644
7971.19 1704
7972.03 1749
7972.88 1765
7973.72 1683
7974.56 1608
7975.40 1666
7976.25 1606
7977.09 1562
7977.93 1609
7978.78 1581
7979.62 1537
7980.46 1503
7981.31 1502
7982.15 1478
7982.99 1517
7983.84 1547
7984.68 1511
7985.52 1490
7986.37 1506
7987.21 1475
7988.06 1442
7988.90 1457
7989.74 1343
7990.59 1321
7991.43 1500
7992.27 1438
7993.12 1489
7993.96 1415
7994.81 1379
7995.65 1419
7996.49 1428
7997.34 1405
7998.18 1413
7999.03 1433
7999.87 1411
8000.72 1421
8001.56 1325
8002.40 1397
8003.25 1337
8004.09 1338
8004.94 1379
8005.78 1407
8006.63 1427
8007.47 1303
8008.32 1380
8009.16 1409
8010.01 1389
8010.85 1383
8011.70 1422
8012.54 1248
8013.39 1281
8014.23 1394
8015.08 1402
8015.92 1366
8016.77 1254
8017.61 1287
8018.46 1363
8019.30 1243
8020.15 1252
8020.99 1317
8021.84 1228
8022.68 1324
8023.53 1307
8024.38 1255
8025.22 1315
8026.07 1282
8026.91 1241
8027.76 1230
8028.60 1194
8029.45 1248
8030.30 1280
8031.14 1281
8031.99 1304
8032.83 1353
8033.68 1284
8034.53 1293
8035.37 1293
8036.22 1273
8037.06 1233
8037.91 1204
8038.76 1193
8039.60 1316
8040.45 1293
8041.30 1306
8042.14 1315
8042.99 1214
8043.84 1172
8044.68 1255
8045.53 1313
8046.38 1316
8047.22 1278
8048.07 1245
8048.92 1210
8049.76 1156
8050.61 1195
8051.46 1155
8052.30 1143
8053.15 1181
8054.00 1170
8054.85 1239
8055.69 1285
8056.54 1203
8057.39 1181
8058.24 1194
8059.08 1224
8059.93 1257
8060.78 1255
8061.63 1205
8062.47 1204
8063.32 1177
8064.17 1153
8065.02 1216
8065.86 1236
8066.71 1288
8067.56 1234
8068.41 1292
8069.26 1161
8070.10 1265
8070.95 1246
8071.80 1202
8072.65 1172
8073.50 1257
8074.34 1235
8075.19 1240
8076.04 1205
8076.89 1168
8077.74 1095
8078.59 1154
8079.43 1150
8080.28 1233
8081.13 1203
8081.98 1265
8082.83 1242
8083.68 1187
8084.53 1194
8085.37 1261
8086.22 1153
8087.07 1237
8087.92 1149
8088.77 1207
8089.62 1137
8090.47 1136
8091.32 1243
8092.17 1189
8093.02 1146
8093.87 1251
8094.71 1226
8095.56 1217
8096.41 1234
8097.26 1291
8098.11 1237
8098.96 1157
8099.81 1186
8100.66 1211
8101.51 1213
8102.36 1243
8103.21 1272
8104.06 1096
8104.91 1084
8105.76 1250
8106.61 1231
8107.46 1272
8108.31 1205
8109.16 1196
8110.01 1145
8110.86 1201
8111.71 1243
8112.56 1254
8113.41 1169
8114.26 1156
8115.11 1203
8115.96 1149
8116.81 1125
8117.66 1187
8118.51 1184
8119.36 1184
8120.21 1220
8121.06 1145
8121.92 1114
8122.77 1194
8123.62 1221
8124.47 1214
8125.32 1272
8126.17 1265
8127.02 1254
8127.87 1266
8128.72 1202
8129.57 1270
8130.43 1185
8131.28 1237
8132.13 1318
8132.98 1210
8133.83 1167
8134.68 1265
8135.53 1201
8136.38 1124
8137.24 1193
8138.09 1161
8138.94 1231
8139.79 1192
8140.64 1214
8141.49 1138
8142.35 1111
8143.20 1155
8144.05 1222
8144.90 1311
8145.75 1285
8146.61 1275
8147.46 1275
8148.31 1231
8149.16 1205
8150.01 1222
8150.87 1262
8151.72 1240
8152.57 1209
8153.42 1274
8154.28 1307
8155.13 1267
8155.98 1307
8156.83 1254
8157.69 1315
8158.54 1414
8159.39 1369
8160.24 1436
8161.10 1410
8161.95 1397
8162.80 1366
8163.66 1303
8164.51 1307
8165.36 1264
8166.21 1186
8167.07 1276
8167.92 1310
8168.77 1197
8169.63 1259
8170.48 1279
8171.33 1189
8172.19 1139
8173.04 1274
8173.89 1221
8174.75 1163
8175.60 1143
8176.46 1190
8177.31 1148
8178.16 1207
8179.02 1263
8179.87 1208
8180.72 1121
8181.58 1134
8182.43 1176
8183.29 1259
8184.14 1205
8184.99 1139
8185.85 1082
8186.70 1127
8187.56 1136
8188.41 1163
8189.26 1182
8190.12 1124
8190.97 1161
8191.83 1193
8192.68 1222
8193.54 1160
8194.39 1205
8195.25 1178
8196.10 1204
8196.95 1158
8197.81 1162
8198.66 1180
8199.52 1212
8200.37 1207
8201.23 1200
8202.08 1242
8202.94 1201
8203.79 1219
8204.65 1139
8205.50 1107
8206.36 1128
8207.21 1238
8208.07 1278
8208.92 1211
8209.78 1192
8210.64 1218
8211.49 1262
8212.35 1190
8213.20 1235
8214.06 1165
8214.91 1130
8215.77 1195
8216.62 1236
8217.48 1171
8218.34 1096
8219.19 1202
8220.05 1225
8220.90 1164
8221.76 1252
8222.61 1214
8223.47 1313
8224.33 1250
8225.18 1322
8226.04 1351
8226.90 1325
8227.75 1395
8228.61 1365
8229.46 1286
8230.32 1297
8231.18 1383
8232.03 1291
8232.89 1250
8233.75 1282
8234.60 1225
8235.46 1245
8236.32 1185
8237.17 1235
8238.03 1225
8238.89 1141
8239.74 1175
8240.60 1236
8241.46 1204
8242.32 1121
8243.17 1164
8244.03 1138
8244.89 1132
8245.74 1128
8246.60 1141
8247.46 1135
8248.32 1156
8249.17 1148
8250.03 1144
8250.89 1128
8251.75 1225
8252.60 1234
8253.46 1169
8254.32 1213
8255.18 1176
8256.03 1187
8256.89 1142
8257.75 1227
8258.61 1183
8259.47 1138
8260.32 1102
8261.18 1114
8262.04 1178
8262.90 1138
8263.76 1191
8264.61 1256
8265.47 1136
8266.33 1151
8267.19 1118
8268.05 1095
8268.91 1130
8269.76 1122
8270.62 1212
8271.48 1163
8272.34 1159
8273.20 1130
8274.06 1218
8274.92 1291
8275.77 1196
8276.63 1161
8277.49 1164
8278.35 1181
8279.21 1220
8280.07 1172
8280.93 1187
8281.79 1239
8282.65 1239
8283.51 1078
8284.36 1182
8285.22 1089
8286.08 1118
8286.94 1133
8287.80 1259
8288.66 1292
8289.52 1191
8290.38 1222
8291.24 1228
8292.10 1265
8292.96 1185
8293.82 1261
8294.68 1221
8295.54 1222
8296.40 1193
8297.26 1191
8298.12 1163
8298.98 1286
8299.84 1247
8300.70 1245
8301.56 1199
8302.42 1205
8303.28 1273
8304.14 1196
8305.00 1277
8305.86 1251
8306.72 1203
8307.58 1164
8308.44 1133
8309.30 1187
8310.16 1273
8311.02 1207
8311.88 1199
8312.74 1142
8313.60 1258
8314.46 1241
8315.33 1220
8316.19 1102
8317.05 1169
8317.91 1297
8318.77 1228
8319.63 1154
8320.49 1212
8321.35 1235
8322.21 1251
8323.08 1235
8323.94 1168
8324.80 1169
8325.66 1219
8326.52 1306
8327.38 1281
8328.24 1258
8329.10 1194
8329.97 1230
8330.83 1148
8331.69 1248
8332.55 1277
8333.41 1267
8334.28 1281
8335.14 1237
8336.00 1308
8336.86 1206
8337.72 1184
8338.58 1258
8339.45 1294
8340.31 1235
8341.17 1157
8342.03 1185
8342.90 1286
8343.76 1134
8344.62 1170
8345.48 1322
8346.35 1316
8347.21 1226
8348.07 1289
8348.93 1282
8349.80 1310
8350.66 1286
8351.52 1263
8352.38 1314
8353.25 1308
8354.11 1221
8354.97 1239
8355.83 1233
8356.70 1220
8357.56 1237
8358.42 1355
8359.29 1318
8360.15 1268
8361.01 1267
8361.88 1282
8362.74 1379
8363.60 1307
8364.47 1277
8365.33 1386
8366.19 1394
8367.06 1312
8367.92 1290
8368.78 1230
8369.65 1259
8370.51 1260
8371.38 1288
8372.24 1362
8373.10 1394
8373.97 1318
8374.83 1314
8375.69 1388
8376.56 1258
8377.42 1325
8378.29 1368
8379.15 1392
8380.01 1343
8380.88 1343
8381.74 1400
8382.61 1420
8383.47 1462
8384.34 1310
8385.20 1336
8386.07 1403
8386.93 1338
8387.79 1390
8388.66 1420
8389.52 1469
8390.39 1415
8391.25 1357
8392.12 1405
8392.98 1488
8393.85 1480
8394.71 1491
8395.58 1474
8396.44 1498
8397.31 1523
8398.17 1479
8399.04 1404
8399.90 1455
8400.77 1534
8401.63 1563
8402.50 1532
8403.36 1565
8404.23 1629
8405.10 1623
8405.96 1580
8406.83 1538
8407.69 1601
8408.56 1688
8409.42 1682
8410.29 1566
8411.15 1568
8412.02 1656
8412.89 1704
8413.75 1645
8414.62 1630
8415.48 1678
8416.35 1718
8417.22 1717
8418.08 1613
8418.95 1722
8419.82 1737
8420.68 1772
8421.55 1766
8422.41 1743
8423.28 1811
8424.15 1844
8425.01 1834
8425.88 1933
8426.75 1791
8427.61 1805
8428.48 1865
8429.35 1939
8430.21 1965
8431.08 2009
8431.95 2005
8432.81 1910
8433.68 1959
8434.55 2127
8435.41 2106
8436.28 2101
8437.15 2118
8438.02 2044
8438.88 2198
8439.75 2145
8440.62 2126
8441.49 2300
8442.35 2197
8443.22 2197
8444.09 2285
8444.96 2399
8445.82 2474
8446.69 2496
8447.56 2687
8448.43 2697
8449.29 2690
8450.16 2600
8451.03 2649
8451.90 2678
8452.77 2761
8453.63 2789
8454.50 2818
8455.37 2741
8456.24 2781
8457.11 2932
8457.97 3144
8458.84 3332
8459.71 3642
8460.58 4046
8461.45 4174
8462.32 4442
8463.18 4484
8464.05 4397
8464.92 4368
8465.79 4103
8466.66 3957
8467.53 3725
8468.40 3318
8469.26 3307
8470.13 3285
8471.00 3247
8471.87 3485
8472.74 4002
8473.61 4679
8474.48 5469
8475.35 5819
8476.22 6310
8477.09 6303
8477.95 6023
8478.82 5464
8479.69 4773
8480.56 4354
8481.43 3940
8482.30 3266
8483.17 3078
8484.04 2885
8484.91 2557
8485.78 2432
8486.65 2450
8487.52 2407
8488.39 2261
8489.26 2183
8490.13 2253
8491.00 2278
8491.87 2305
8492.74 2287
8493.61 2122
8494.48 2102
8495.35 2038
8496.22 2185
8497.09 2216
8497.96 2103
8498.83 2039
8499.70 2076
8500.57 2136
8501.44 2153
8502.31 2097
8503.18 2058
8504.05 2082
8504.92 2044
8505.79 2086
8506.66 2085
8507.53 1974
8508.41 2003
8509.28 2096
8510.15 2075
8511.02 2063
8511.89 2062
8512.76 2189
8513.63 2297
8514.50 2293
8515.37 2275
8516.24 2242
8517.12 2146
8517.99 2065
8518.86 2074
8519.73 2110
8520.60 2085
8521.47 2018
8522.34 2055
8523.22 2134
8524.09 2001
8524.96 1973
8525.83 2018
8526.70 2027
8527.57 2133
8528.45 2043
8529.32 2054
8530.19 2076
8531.06 2120
8531.93 2055
8532.81 2138
8533.68 2040
8534.55 2101
8535.42 2100
8536.29 2231
8537.17 2281
8538.04 2127
8538.91 2143
8539.78 2199
8540.66 2238
8541.53 2237
8542.40 2213
8543.27 2261
8544.15 2175
8545.02 2223
8545.89 2172
8546.76 2109
8547.64 2171
8548.51 2101
8549.38 2202
8550.26 2196
8551.13 2130
8552.00 2106
8552.87 2135
8553.75 2053
8554.62 2146
8555.49 2232
8556.37 2143
8557.24 2156
8558.11 2319
8558.99 2353
8559.86 2304
8560.73 2352
8561.61 2305
8562.48 2181
8563.36 2168
8564.23 2129
8565.10 2014
8565.98 1951
8566.85 1962
8567.72 1953
8568.60 1839
8569.47 1869
8570.35 1809
8571.22 1795
8572.09 1794
8572.97 1783
8573.84 1760
8574.72 1745
8575.59 1812
8576.46 1755
8577.34 1862
8578.21 1798
8579.09 1758
8579.96 1774
8580.84 1688
8581.71 1725
8582.59 1714
8583.46 1769
8584.34 1749
8585.21 1662
8586.08 1728
8586.96 1676
8587.83 1694
8588.71 1792
8589.58 1789
8590.46 1740
8591.33 1622
8592.21 1648
8593.08 1691
8593.96 1650
8594.83 1658
8595.71 1653
8596.59 1632
8597.46 1632
8598.34 1604
8599.21 1640
8600.09 1705
8600.96 1703
8601.84 1713
8602.71 1808
8603.59 1757
8604.46 1698
8605.34 1714
8606.22 1796
8607.09 1838
8607.97 1744
8608.84 1757
8609.72 1752
8610.60 1828
8611.47 1855
8612.35 1782
8613.22 1795
8614.10 1794
8614.98 1809
8615.85 1846
8616.73 1803
8617.61 1870
8618.48 1774
8619.36 1760
8620.24 1806
8621.11 1800
8621.99 1781
8622.87 1826
8623.74 1819
8624.62 1906
8625.50 1834
8626.37 1926
8627.25 1873
8628.13 1951
8629.00 1882
8629.88 1967
8630.76 1996
8631.63 1918
8632.51 1830
8633.39 1873
8634.27 1937
8635.14 1977
8636.02 2012
8636.90 1985
8637.77 1984
8638.65 2059
8639.53 2094
8640.41 2000
8641.28 1923
8642.16 1944
8643.04 2014
8643.92 1993
8644.80 2054
8645.67 2112
8646.55 2023
8647.43 1998
8648.31 2131
8649.19 2138
8650.06 2091
8650.94 2121
8651.82 2222
8652.70 2236
8653.58 2283
8654.45 2348
8655.33 2312
8656.21 2196
8657.09 2227
8657.97 2243
8658.85 2315
8659.72 2351
8660.60 2304
8661.48 2259
8662.36 2404
8663.24 2321
8664.12 2318
8665.00 2276
8665.88 2309
8666.75 2304
8667.63 2190
8668.51 2272
8669.39 2309
8670.27 2320
8671.15 2305
8672.03 2332
8672.91 2385
8673.79 2532
8674.67 2524
8675.55 2661
8676.42 2807
8677.30 2986
8678.18 3186
8679.06 3292
8679.94 3470
8680.82 3507
8681.70 3471
8682.58 3319
8683.46 3259
8684.34 3149
8685.22 3082
8686.10 2845
8686.98 2670
8687.86 2577
8688.74 2564
8689.62 2678
8690.50 2640
8691.38 2788
8692.26 2722
8693.14 2830
8694.02 3129
8694.90 3545
8695.78 4252
8696.66 4595
8697.54 4863
8698.42 5268
8699.30 5282
8700.18 5174
8701.07 4938
8701.95 4545
8702.83 3816
8703.71 3488
8704.59 3136
8705.47 2691
8706.35 2526
8707.23 2326
8708.11 2243
8708.99 2261
8709.87 2138
8710.75 2080
8711.64 2049
8712.52 1946
8713.40 2023
8714.28 2058
8715.16 1920
8716.04 1851
8716.92 1910
8717.81 1886
8718.69 1933
8719.57 1886
8720.45 1799
8721.33 1850
8722.21 1953
8723.10 1755
8723.98 1823
8724.86 1884
8725.74 1935
8726.62 1923
8727.50 1831
8728.39 1927
8729.27 2007
8730.15 1982
8731.03 1961
8731.91 1967
8732.80 1879
8733.68 1887
8734.56 1984
8735.44 2012
8736.33 2120
8737.21 1958
8738.09 1966
8738.97 1978
8739.86 2029
8740.74 1979
8741.62 2001
8742.50 1944
8743.39 1868
8744.27 1922
8745.15 1894
8746.04 1783
8746.92 1766
8747.80 1886
8748.68 1897
8749.57 1852
8750.45 1884
8751.33 1912
8752.22 1899
8753.10 1788
8753.98 1779
8754.87 1885
8755.75 1905
8756.63 1841
8757.52 1995
8758.40 1981
8759.28 1897
8760.17 2023
8761.05 1986
8761.94 2135
8762.82 2143
8763.70 2025
8764.59 2202
8765.47 2224
8766.36 2209
8767.24 2131
8768.12 1945
8769.01 2049
8769.89 1944
8770.78 1951
8771.66 1912
8772.54 1905
8773.43 1853
8774.31 1993
8775.20 1967
8776.08 2048
8776.97 1987
8777.85 2099
8778.73 1876
8779.62 1927
8780.50 1973
8781.39 1953
8782.27 1889
8783.16 1774
8784.04 1811
8784.93 1731
8785.81 1722
8786.70 1754
8787.58 1759
8788.47 1651
8789.35 1689
8790.24 1700
8791.12 1657
8792.01 1751
8792.89 1716
8793.78 1804
8794.66 1800
8795.55 1838
8796.44 1915
8797.32 1987
8798.21 1914
8799.09 1929
8799.98 1962
8800.86 1950
8801.75 1722
8802.63 1691
8803.52 1647
8804.41 1635
8805.29 1716
8806.18 1691
8807.06 1560
8807.95 1542
8808.84 1575
8809.72 1599
8810.61 1673
8811.49 1633
8812.38 1673
8813.27 1658
8814.15 1711
8815.04 1710
8815.93 1600
8816.81 1671
8817.70 1618
8818.59 1505
8819.47 1489
8820.36 1486
8821.25 1526
8822.13 1475
8823.02 1475
8823.91 1491
8824.79 1485
8825.68 1524
8826.57 1506
8827.45 1550
8828.34 1579
8829.23 1577
8830.12 1632
8831.00 1587
8831.89 1572
8832.78 1530
8833.66 1524
8834.55 1584
8835.44 1519
8836.33 1451
8837.21 1415
8838.10 1392
8838.99 1376
8839.88 1461
8840.76 1424
8841.65 1418
8842.54 1464
8843.43 1390
8844.32 1439
8845.20 1391
8846.09 1395
8846.98 1383
8847.87 1278
8848.76 1361
8849.64 1453
8850.53 1383
8851.42 1432
8852.31 1357
8853.20 1285
8854.09 1331
8854.97 1326
8855.86 1369
8856.75 1365
8857.64 1246
8858.53 1258
8859.42 1252
8860.30 1215
8861.19 1284
8862.08 1322
8862.97 1271
8863.86 1229
8864.75 1291
8865.64 1256
8866.53 1258
8867.42 1214
8868.30 1262
8869.19 1337
8870.08 1255
8870.97 1273
8871.86 1243
8872.75 1270
8873.64 1217
8874.53 1173
8875.42 1273
8876.31 1206
8877.20 1222
8878.09 1217
8878.98 1247
8879.87 1219
8880.76 1109
8881.65 1186
8882.54 1216
8883.43 1233
8884.32 1224
8885.21 1294
8886.10 1172
8886.99 1225
8887.88 1270
8888.77 1206
8889.66 1170
8890.55 1206
8891.44 1212
8892.33 1131
8893.22 1133
8894.11 1124
8895.00 1151
8895.89 1213
8896.78 1171
8897.67 1162
8898.56 1200
8899.45 1201
8900.34 1154
8901.23 1180
8902.12 1171
8903.01 1184
8903.90 1145
8904.79 1103
8905.69 1140
8906.58 1077
8907.47 1118
8908.36 1110
8909.25 1177
8910.14 1138
8911.03 1121
8911.92 1167
8912.82 1103
8913.71 1090
8914.60 1054
8915.49 1130
8916.38 1142
8917.27 1077
8918.16 1031
8919.06 1138
8919.95 1200
8920.84 1219
8921.73 1137
8922.62 1113
8923.51 1057
8924.41 1086
8925.30 1081
8926.19 1120
8927.08 1120
8927.97 1052
8928.87 1078
8929.76 1124
8930.65 1120
8931.54 1113
8932.43 1075
8933.33 1075
8934.22 1033
8935.11 1062
8936.00 1066
8936.90 1066
8937.79 1132
8938.68 1114
8939.57 1037
8940.47 958
8941.36 1032
8942.25 1133
8943.15 1086
8944.04 1094
8944.93 1084
8945.82 1049
8946.72 988
8947.61 992
8948.50 988
8949.40 1083
8950.29 1052
8951.18 1086
8952.08 1107
8952.97 1037
8953.86 1040
8954.76 1082
8955.65 1078
8956.54 1031
8957.44 998
8958.33 1062
8959.22 1075
8960.12 1066
8961.01 971
8961.91 1014
8962.80 1057
8963.69 1006
8964.59 983
8965.48 1044
8966.37 1062
8967.27 973
8968.16 1015
8969.06 1092
8969.95 1022
8970.85 1074
8971.74 1098
8972.63 1056
8973.53 1119
8974.42 1018
8975.32 1082
8976.21 1020
8977.11 1000
8978.00 1033
8978.90 1056
8979.79 1092
8980.68 1024
8981.58 1062
8982.47 1116
8983.37 1105
8984.26 1010
8985.16 1087
8986.05 1122
8986.95 1011
8987.84 1008
8988.74 1057
8989.63 1030
8990.53 1084
8991.42 1096
8992.32 1045
8993.22 980
8994.11 1019
8995.01 1028
8995.90 984
8996.80 977
8997.69 974
8998.59 992
8999.48 992
9000.38 1016
9001.28 959
9002.17 938
9003.07 934
9003.96 930
9004.86 1003
9005.75 1015
9006.65 997
9007.55 1052
9008.44 1029
9009.34 1020
9010.23 1067
9011.13 1022
9012.03 1000
9012.92 954
9013.82 1037
9014.72 1070
9015.61 1022
9016.51 987
9017.41 929
9018.30 986
9019.20 919
9020.10 1010
9020.99 962
9021.89 1019
9022.79 1012
9023.68 996
9024.58 949
9025.48 977
9026.37 939
9027.27 1055
9028.17 1081
9029.06 1013
9029.96 1024
9030.86 999
9031.76 915
9032.65 934
9033.55 974
9034.45 999
9035.35 937
9036.24 896
9037.14 920
9038.04 909
9038.94 980
9039.83 962
9040.73 917
9041.63 998
9042.53 998
9043.42 981
9044.32 916
9045.22 934
9046.12 903
9047.02 992
9047.91 963
9048.81 975
9049.71 1001
9050.61 1010
9051.51 949
9052.41 965
9053.30 973
9054.20 929
9055.10 888
9056.00 957
9056.90 950
9057.80 949
9058.69 955
9059.59 900
9060.49 934
9061.39 905
9062.29 1040
9063.19 984
9064.09 1020
9064.99 1062
9065.88 1026
9066.78 994
9067.68 971
9068.58 980
9069.48 959
9070.38 1002
9071.28 962
9072.18 952
9073.08 986
9073.98 918
9074.88 967
9075.78 1010
9076.68 1068
9077.58 941
9078.47 975
9079.37 1004
9080.27 1000
9081.17 959
9082.07 944
9082.97 918
9083.87 932
9084.77 976
9085.67 1012
9086.57 937
9087.47 951
9088.37 970
9089.27 965
9090.17 1009
9091.07 1022
9091.97 978
9092.87 1058
9093.77 1011
9094.67 987
9095.58 1047
9096.48 1036
9097.38 1004
9098.28 1035
9099.18 1040
9100.08 980
9100.98 996
9101.88 935
9102.78 991
9103.68 941
9104.58 1013
9105.48 1027
9106.38 1037
9107.28 1028
9108.19 1026
9109.09 994
9109.99 967
9110.89 892
9111.79 923
9112.69 933
9113.59 954
9114.49 906
9115.40 1051
9116.30 1011
9117.20 1034
9118.10 1081
9119.00 941
9119.90 955
9120.81 987
9121.71 1008
9122.61 1000
9123.51 974
9124.41 995
9125.31 950
9126.22 887
9127.12 978
9128.02 1017
9128.92 1053
9129.82 1001
9130.73 963
9131.63 978
9132.53 978
9133.43 979
9134.34 902
9135.24 1003
9136.14 948
9137.04 933
9137.95 992
9138.85 966
9139.75 932
9140.65 1034
9141.56 943
9142.46 946
9143.36 1026
9144.26 1005
9145.17 926
9146.07 970
9146.97 1004
9147.88 1008
9148.78 984
9149.68 971
9150.59 893
9151.49 897
9152.39 950
9153.29 959
9154.20 996
9155.10 980
9156.01 965
9156.91 952
9157.81 1010
9158.72 956
9159.62 930
9160.52 935
9161.43 919
9162.33 1049
9163.23 974
9164.14 990
9165.04 903
9165.95 902
9166.85 920
9167.75 953
9168.66 891
9169.56 926
9170.47 877
9171.37 902
9172.27 971
9173.18 990
9174.08 968
9174.99 1015
9175.89 940
9176.80 882
9177.70 974
9178.60 952
9179.51 975
9180.41 986
9181.32 1018
9182.22 999
9183.13 1017
9184.03 973
9184.94 948
9185.84 923
9186.75 934
9187.65 1001
9188.56 1015
9189.46 977
9190.37 949
9191.27 944
9192.18 1021
9193.08 1001
9193.99 1010
9194.89 1011
9195.80 954
9196.71 977
9197.61 966
9198.52 1016
9199.42 1062
9200.33 997
9201.23 1035
9202.14 1069
9203.04 1033
9203.95 1146
9204.86 1169
9205.76 1078
9206.67 1134
9207.57 1079
9208.48 1150
9209.39 1073
9210.29 1049
9211.20 1100
9212.10 1058
9213.01 982
9213.92 1046
9214.82 1024
9215.73 954
9216.64 988
9217.54 1017
9218.45 1026
9219.36 1091
9220.26 1021
9221.17 1036
9222.08 1122
9222.98 1096
9223.89 1007
9224.80 1032
9225.70 1102
9226.61 1170
9227.52 1071
9228.42 1041
9229.33 1074
9230.24 1008
9231.14 1045
9232.05 992
9232.96 915
9233.87 971
9234.77 946
9235.68 1009
9236.59 1030
9237.50 905
9238.40 892
9239.31 971
9240.22 989
9241.13 983
9242.03 964
9242.94 961
9243.85 1003
9244.76 992
9245.66 976
9246.57 905
9247.48 1018
9248.39 1033
9249.30 997
9250.20 982
9251.11 984
9252.02 922
9252.93 1008
9253.84 1009
9254.75 968
9255.65 979
9256.56 959
9257.47 972
9258.38 989
9259.29 1045
9260.20 1015
9261.10 1010
9262.01 927
9262.92 916
9263.83 951
9264.74 935
9265.65 929
9266.56 987
9267.47 998
9268.37 965
9269.28 993
9270.19 883
9271.10 981
9272.01 977
9272.92 1039
9273.83 1024
9274.74 1011
9275.65 960
9276.56 985
9277.47 994
9278.38 988
9279.29 1034
9280.20 939
9281.11 1001
9282.01 1074
9282.92 1007
9283.83 1014
9284.74 969
9285.65 932
9286.56 941
9287.47 1038
9288.38 957
9289.29 1071
9290.20 1056
9291.11 969
9292.02 1027
9292.93 983
9293.84 984
9294.75 1035
9295.66 1014
9296.57 994
9297.49 1030
9298.40 1027
9299.31 910
9300.22 987
9301.13 1047
9302.04 1082
9302.95 954
9303.86 1025
9304.77 1000
9305.68 997
9306.59 1093
9307.50 1042
9308.41 1071
9309.32 1086
9310.24 1074
9311.15 1074
9312.06 1077
9312.97 1087
9313.88 1091
9314.79 1174
9315.70 1251
9316.61 1160
9317.53 1157
9318.44 1129
9319.35 1218
9320.26 1166
9321.17 1104
9322.08 1058
9322.99 1054
9323.91 1042
9324.82 1107
9325.73 1024
9326.64 1070
9327.55 1009
9328.46 977
9329.38 1071
9330.29 1043
9331.20 1067
9332.11 1049
9333.03 1043
9333.94 1013
9334.85 1043
9335.76 1102
9336.67 1020
9337.59 1046
9338.50 1060
9339.41 1046
9340.32 967
9341.24 1059
9342.15 1069
9343.06 1008
9343.97 1041
9344.89 1079
9345.80 1023
9346.71 1014
9347.63 976
9348.54 1002
9349.45 1115
9350.36 1054
9351.28 1038
9352.19 1056
9353.10 1092
9354.02 1025
9354.93 1067
9355.84 1058
9356.76 1021
9357.67 1062
9358.58 1112
9359.50 1013
9360.41 968
9361.32 1000
9362.24 998
9363.15 1091
9364.06 1052
9364.98 1081
9365.89 1109
9366.81 1090
9367.72 1085
9368.63 1039
9369.55 1038
9370.46 1074
9371.38 1017
9372.29 1051
9373.20 1092
9374.12 957
9375.03 989
9375.95 1019
9376.86 1098
9377.77 1094
9378.69 1045
9379.60 1073
9380.52 1041
9381.43 1016
9382.35 978
9383.26 1088
9384.18 1124
9385.09 1105
9386.01 1110
9386.92 1034
9387.83 1100
9388.75 1094
9389.66 1057
9390.58 1118
9391.49 1091
9392.41 1096
9393.32 1101
9394.24 1121
9395.16 1164
9396.07 1182
9396.99 1138
9397.90 1185
9398.82 1203
9399.73 1196
9400.65 1171
9401.56 1249
9402.48 1198
9403.39 1240
9404.31 1217
9405.22 1177
9406.14 1135
9407.06 1149
9407.97 1193
9408.89 1100
9409.80 1052
9410.72 1044
9411.64 1086
9412.55 1163
9413.47 1108
9414.38 1117
9415.30 1130
9416.22 1110
9417.13 1177
9418.05 1109
9418.97 1137
9419.88 1125
9420.80 1139
9421.71 1116
9422.63 1139
9423.55 1131
9424.46 1166
9425.38 1191
9426.30 1116
9427.21 1160
9428.13 1130
9429.05 1091
9429.96 1128
9430.88 1105
9431.80 1063
9432.72 1156
9433.63 1095
9434.55 1061
9435.47 1064
9436.38 1105
9437.30 1078
9438.22 1120
9439.14 1146
9440.05 1148
9440.97 1105
9441.89 1222
9442.81 1181
9443.72 1106
9444.64 1134
9445.56 1124
9446.48 1138
9447.39 1194
9448.31 1138
9449.23 1130
9450.15 1082
9451.07 1130
9451.98 1117
9452.90 1111
9453.82 1057
9454.74 1127
9455.66 1154
9456.57 1165
9457.49 1190
9458.41 1274
9459.33 1334
9460.25 1340
9461.16 1365
9462.08 1261
9463.00 1203
9463.92 1201
9464.84 1214
9465.76 1180
9466.68 1206
9467.59 1162
9468.51 1135
9469.43 1162
9470.35 1195
9471.27 1177
9472.19 1144
9473.11 1119
9474.03 1127
9474.95 1162
9475.87 1200
9476.78 1141
9477.70 1178
9478.62 1174
9479.54 1190
9480.46 1195
9481.38 1145
9482.30 1124
9483.22 1181
9484.14 1121
9485.06 1190
9485.98 1253
9486.90 1167
9487.82 1167
9488.74 1239
9489.66 1299
9490.58 1210
9491.50 1298
9492.42 1308
9493.34 1270
9494.26 1204
9495.18 1202
9496.10 1198
9497.02 1280
9497.94 1215
9498.86 1156
9499.78 1219
9500.70 1240
9501.62 1207
9502.54 1183
9503.46 1147
9504.38 1113
9505.30 1147
9506.22 1206
9507.14 1250
9508.06 1264
9508.98 1173
9509.90 1214
9510.82 1236
9511.75 1296
9512.67 1195
9513.59 1215
9514.51 1219
9515.43 1223
9516.35 1217
9517.27 1300
9518.19 1257
9519.11 1269
9520.03 1247
9520.96 1245
9521.88 1283
9522.80 1340
9523.72 1435
9524.64 1350
9525.56 1367
9526.48 1312
9527.41 1342
9528.33 1413
9529.25 1318
9530.17 1281
9531.09 1304
9532.02 1362
9532.94 1402
9533.86 1457
9534.78 1468
9535.70 1536
9536.63 1641
9537.55 1720
9538.47 1728
9539.39 1788
9540.31 1860
9541.24 1784
9542.16 1661
9543.08 1666
9544.00 1613
9544.93 1583
9545.85 1521
9546.77 1435
9547.69 1400
9548.62 1446
9549.54 1342
9550.46 1269
9551.38 1253
9552.31 1356
9553.23 1336
9554.15 1316
9555.08 1294
9556.00 1276
9556.92 1338
9557.84 1321
9558.77 1363
9559.69 1353
9560.61 1289
9561.54 1299
9562.46 1359
9563.38 1375
9564.31 1427
9565.23 1377
9566.15 1397
9567.08 1414
9568.00 1334
9568.93 1334
9569.85 1388
9570.77 1342
9571.70 1341
9572.62 1325
9573.54 1306
9574.47 1316
9575.39 1283
9576.32 1220
9577.24 1345
9578.16 1294
9579.09 1302
9580.01 1220
9580.94 1223
9581.86 1274
9582.78 1249
9583.71 1251
9584.63 1312
9585.56 1146
9586.48 1221
9587.41 1247
9588.33 1232
9589.26 1271
9590.18 1295
9591.11 1321
9592.03 1418
9592.96 1326
9593.88 1300
9594.80 1320
9595.73 1290
9596.65 1323
9597.58 1299
9598.50 1279
9599.43 1344
9600.35 1329
9601.28 1316
9602.21 1373
9603.13 1407
9604.06 1395
9604.98 1310
9605.91 1273
9606.83 1355
9607.76 1348
9608.68 1312
9609.61 1377
9610.53 1390
9611.46 1442
9612.39 1416
9613.31 1390
9614.24 1419
9615.16 1425
9616.09 1385
9617.02 1450
9617.94 1434
9618.87 1423
9619.79 1519
9620.72 1466
9621.65 1452
9622.57 1451
9623.50 1472
9624.42 1434
9625.35 1459
9626.28 1440
9627.20 1426
9628.13 1418
9629.06 1450
9629.98 1494
9630.91 1573
9631.84 1496
9632.76 1491
9633.69 1418
9634.62 1524
9635.54 1508
9636.47 1545
9637.40 1584
9638.32 1663
9639.25 1625
9640.18 1679
9641.11 1619
9642.03 1679
9642.96 1660
9643.89 1806
9644.81 1673
9645.74 1660
9646.67 1630
9647.60 1597
9648.52 1703
9649.45 1750
9650.38 1692
9651.31 1693
9652.23 1809
9653.16 1900
9654.09 2064
9655.02 2009
9655.95 2043
9656.87 2079
9657.80 2147
9658.73 2099
9659.66 2073
9660.58 1962
9661.51 1877
9662.44 1822
9663.37 1741
9664.30 1765
9665.23 1665
9666.15 1681
9667.08 1711
9668.01 1680
9668.94 1799
9669.87 1732
9670.80 1761
9671.73 1829
9672.65 1757
9673.58 1745
9674.51 1722
9675.44 1820
9676.37 1827
9677.30 1771
9678.23 1722
9679.16 1769
9680.08 1773
9681.01 1819
9681.94 1780
9682.87 1747
9683.80 1731
9684.73 1753
9685.66 1905
9686.59 1841
9687.52 1853
9688.45 1812
9689.38 1860
9690.31 1837
9691.24 1842
9692.17 1787
9693.09 1810
9694.02 1887
9694.95 1880
9695.88 1826
9696.81 1861
9697.74 1915
9698.67 1971
9699.60 1820
9700.53 1841
9701.46 1857
9702.39 1895
9703.32 1902
9704.25 1831
9705.18 1931
9706.11 1865
9707.04 1873
9707.97 1836
9708.91 1933
9709.84 1878
9710.77 1880
9711.70 1830
9712.63 1768
9713.56 1834
9714.49 1748
9715.42 1852
9716.35 1832
9717.28 1892
9718.21 1925
9719.14 1896
9720.07 1871
9721.00 1914
9721.93 1933
9722.87 1917
9723.80 1942
9724.73 1849
9725.66 1795
9726.59 1805
9727.52 1731
9728.45 1673
9729.38 1768
9730.32 1789
9731.25 1669
9732.18 1676
9733.11 1759
9734.04 1776
9734.97 1705
9735.91 1707
9736.84 1671
9737.77 1738
9738.70 1802
9739.63 1809
9740.56 1781
9741.50 1709
9742.43 1702
9743.36 1639
9744.29 1643
9745.22 1624
9746.16 1622
9747.09 1622
9748.02 1565
9748.95 1677
9749.89 1638
9750.82 1632
9751.75 1598
9752.68 1553
9753.62 1623
9754.55 1621
9755.48 1552
9756.41 1503
9757.35 1595
9758.28 1570
9759.21 1591
9760.14 1545
9761.08 1489
9762.01 1526
9762.94 1520
9763.88 1599
9764.81 1545
9765.74 1458
9766.68 1561
9767.61 1503
9768.54 1489
9769.48 1458
9770.41 1431
9771.34 1531
9772.28 1469
9773.21 1552
9774.14 1457
9775.08 1441
9776.01 1467
9776.94 1481
9777.88 1435
9778.81 1446
9779.74 1491
9780.68 1592
9781.61 1538
9782.55 1542
9783.48 1543
9784.41 1486
9785.35 1555
9786.28 1528
9787.22 1621
9788.15 1648
9789.08 1645
9790.02 1531
9790.95 1644
9791.89 1573
9792.82 1669
9793.76 1601
9794.69 1430
9795.63 1452
9796.56 1443
9797.49 1393
9798.43 1425
9799.36 1408
9800.30 1402
9801.23 1485
9802.17 1425
9803.10 1516
9804.04 1454
9804.97 1362
9805.91 1526
9806.84 1469
9807.78 1415
9808.71 1467
9809.65 1427
9810.58 1389
9811.52 1386
9812.45 1346
9813.39 1416
9814.33 1343
9815.26 1357
9816.20 1305
9817.13 1216
9818.07 1233
9819.00 1329
9819.94 1321
9820.87 1340
9821.81 1283
9822.75 1319
9823.68 1366
9824.62 1316
9825.55 1256
9826.49 1318
9827.43 1290
9828.36 1359
9829.30 1269
9830.23 1217
9831.17 1222
9832.11 1256
9833.04 1200
9833.98 1195
9834.92 1213
9835.85 1220
9836.79 1208
9837.73 1235
9838.66 1205
9839.60 1215
9840.54 1258
9841.47 1289
9842.41 1213
9843.35 1229
9844.28 1250
9845.22 1233
9846.16 1221
9847.09 1205
9848.03 1191
9848.97 1217
9849.90 1220
9850.84 1225
9851.78 1336
9852.72 1229
9853.65 1258
9854.59 1271
9855.53 1179
9856.47 1222
9857.40 1304
9858.34 1297
9859.28 1202
9860.22 1263
9861.15 1311
9862.09 1274
9863.03 1267
9863.97 1307
9864.90 1333
9865.84 1323
9866.78 1361
9867.72 1249
9868.66 1231
9869.59 1303
9870.53 1317
9871.47 1171
9872.41 1170
9873.35 1220
9874.29 1214
9875.22 1220
9876.16 1231
9877.10 1195
9878.04 1219
9878.98 1219
9879.92 1167
9880.85 1217
9881.79 1258
9882.73 1238
9883.67 1285
9884.61 1305
9885.55 1234
9886.49 1155
9887.43 1205
9888.37 1228
9889.30 1167
9890.24 1213
9891.18 1237
9892.12 1188
9893.06 1147
9894.00 1161
9894.94 1212
9895.88 1173
9896.82 1134
9897.76 1220
9898.70 1187
9899.64 1261
9900.58 1148
9901.52 1093
9902.45 1137
9903.39 1199
9904.33 1224
9905.27 1156
9906.21 1120
9907.15 1216
9908.09 1138
9909.03 1144
9909.97 1113
9910.91 1181
9911.85 1112
9912.79 1109
9913.73 1090
9914.67 1090
9915.61 1164
9916.55 1213
9917.49 1162
9918.44 1135
9919.38 1125
9920.32 1145
9921.26 1182
9922.20 1124
9923.14 1171
9924.08 1200
9925.02 1135
9925.96 1180
9926.90 1176
9927.84 1207
9928.78 1311
9929.72 1377
9930.66 1431
9931.61 1517
9932.55 1520
9933.49 1598
9934.43 1591
9935.37 1619
9936.31 1504
9937.25 1544
9938.19 1431
9939.14 1358
9940.08 1278
9941.02 1239
9941.96 1255
9942.90 1223
9943.84 1195
9944.78 1257
9945.73 1176
9946.67 1125
9947.61 1233
9948.55 1246
9949.49 1129
9950.44 1105
9951.38 1123
9952.32 1090
9953.26 1048
9954.20 1085
9955.15 1139
9956.09 1011
9957.03 1060
9957.97 1051
9958.91 1060
9959.86 1123
9960.80 1168
9961.74 1089
9962.68 1014
9963.63 997
9964.57 1010
9965.51 1076
9966.45 1070
9967.40 1082
9968.34 1094
9969.28 1087
9970.23 1031
9971.17 1035
9972.11 1090
9973.05 1049
9974.00 998
9974.94 1066
9975.88 1088
9976.83 1111
9977.77 1026
9978.71 1057
9979.66 1099
9980.60 1130
9981.54 1002
9982.49 968
9983.43 1001
9984.37 1071
9985.32 1003
9986.26 981
9987.20 1008
9988.15 1016
9989.09 1045
9990.04 1064
9990.98 1047
9991.92 1019
9992.87 952
9993.81 1027
9994.76 1032
9995.70 1036
9996.64 1055
9997.59 1059
9998.53 1126
9999.48 1058
10000.42 1000
10001.36 986
10002.31 1025
10003.25 1032
10004.20 1030
10005.14 1038
10006.09 1031
10007.03 1101
10007.98 1071
10008.92 1105
10009.87 1059
10010.81 1005
10011.76 1009
10012.70 1039
10013.64 1129
10014.59 1074
10015.53 1035
10016.48 1024
10017.43 1021
10018.37 1049
10019.32 1060
10020.26 1028
10021.21 1059
10022.15 1092
10023.10 1022
10024.04 955
10024.99 986
10025.93 1027
10026.88 988
10027.82 1041
10028.77 1023
10029.72 967
10030.66 993
10031.61 1022
10032.55 1000
10033.50 966
10034.44 1005
10035.39 1076
10036.34 984
10037.28 1011
10038.23 963
10039.17 987
10040.12 1047
10041.07 997
10042.01 973
10042.96 999
10043.91 955
10044.85 1006
10045.80 993
10046.74 1008
10047.69 1035
10048.64 1031
10049.58 951
10050.53 943
10051.48 978
10052.42 943
10053.37 974
10054.32 934
10055.27 960
10056.21 956
10057.16 958
10058.11 922
10059.05 972
10060.00 930
10060.95 889
10061.89 975
10062.84 1063
10063.79 930
10064.74 943
10065.68 984
10066.63 1006
10067.58 947
10068.53 907
10069.47 1024
10070.42 946
10071.37 960
10072.32 925
10073.26 919
10074.21 932
10075.16 891
10076.11 875
10077.06 914
10078.00 1025
10078.95 940
10079.90 977
10080.85 1011
10081.80 967
10082.74 1008
10083.69 1032
10084.64 1073
10085.59 999
10086.54 1011
10087.49 997
10088.43 982
10089.38 982
10090.33 923
10091.28 971
10092.23 954
10093.18 1004
10094.13 1004
10095.07 904
10096.02 896
10096.97 929
10097.92 927
10098.87 993
10099.82 1007
10100.77 980
10101.72 958
10102.67 947
10103.61 903
10104.56 874
10105.51 973
10106.46 867
10107.41 846
10108.36 1011
10109.31 904
10110.26 944
10111.21 910
10112.16 991
10113.11 892
10114.06 930
10115.01 898
10115.96 943
10116.91 935
10117.86 841
10118.81 962
10119.76 952
10120.71 938
10121.66 900
10122.61 927
10123.56 887
10124.51 879
10125.46 950
10126.41 901
10127.36 939
10128.31 960
10129.26 950
10130.21 963
10131.16 961
10132.11 907
10133.06 979
10134.01 961
10134.96 926
10135.91 928
10136.86 1002
10137.81 943
10138.76 883
10139.72 916
10140.67 1027
10141.62 1009
10142.57 969
10143.52 1008
10144.47 1046
10145.42 1098
10146.37 1003
10147.32 950
10148.28 970
10149.23 980
10150.18 1001
10151.13 1029
10152.08 1061
10153.03 983
10153.98 1065
10154.94 1043
10155.89 944
10156.84 1037
10157.79 1033
10158.74 1055
10159.69 1126
10160.65 1025
10161.60 1028
10162.55 1052
10163.50 1051
10164.45 1052
10165.41 980
10166.36 1035
10167.31 1027
10168.26 1041
10169.21 1056
10170.17 996
10171.12 1005
10172.07 1025
10173.02 1006
10173.98 1031
10174.93 1076
10175.88 998
10176.83 1002
10177.79 1064
10178.74 1059
10179.69 1033
10180.64 1090
10181.60 1192
10182.55 1112
10183.50 1179
10184.46 1128
10185.41 1104
10186.36 1103
10187.32 1176
10188.27 1144
10189.22 1106
10190.18 1156
10191.13 1194
10192.08 1121
10193.03 1070
10193.99 1084
10194.94 1126
10195.90 1149
10196.85 1071
10197.80 1185
10198.76 1236
10199.71 1185
10200.66 1179
10201.62 1194
10202.57 1173
10203.52 1185
10204.48 1248
10205.43 1185
10206.39 1288
10207.34 1194
10208.29 1219
10209.25 1256
10210.20 1306
10211.16 1395
10212.11 1358
10213.07 1407
10214.02 1419
10214.97 1519
10215.93 1342
10216.88 1376
10217.84 1351
10218.79 1346
10219.75 1315
10220.70 1238
10221.66 1257
10222.61 1191
10223.57 1208
10224.52 1201
10225.48 1135
10226.43 1230
10227.39 1233
10228.34 1161
10229.30 1194
10230.25 1166
10231.21 1266
10232.16 1247
10233.12 1200
10234.07 1183
10235.03 1127
10235.98 1160
10236.94 1105
10237.89 1104
10238.85 1224
10239.80 1306
10240.76 1352
10241.72 1263
10242.67 1227
10243.63 1307
10244.58 1277
10245.54 1301
10246.49 1279
10247.45 1204
10248.41 1160
10249.36 1191
10250.32 1177
10251.27 1084
10252.23 1027
10253.19 1066
10254.14 1096
10255.10 1086
10256.06 1087
10257.01 1031
10257.97 1030
10258.92 1098
10259.88 1118
10260.84 1060
10261.79 1026
10262.75 964
10263.71 998
10264.66 997
10265.62 965
10266.58 1045
10267.53 975
10268.49 1041
10269.45 1007
10270.41 967
10271.36 1038
10272.32 1003
10273.28 1016
10274.23 1036
10275.19 982
10276.15 1060
10277.11 1045
10278.06 980
10279.02 1023
10279.98 1006
10280.94 1002
10281.89 984
10282.85 1002
10283.81 958
10284.77 964
10285.72 953
10286.68 931
10287.64 935
10288.60 954
10289.55 943
10290.51 936
10291.47 991
10292.43 987
10293.39 965
10294.34 948
10295.30 975
10296.26 972
10297.22 935
10298.18 952
10299.14 937
10300.09 1005
10301.05 914
10302.01 896
10302.97 978
10303.93 975
10304.89 942
10305.85 926
10306.80 949
10307.76 926
10308.72 944
10309.68 922
10310.64 910
10311.60 927
10312.56 996
10313.52 948
10314.47 925
10315.43 937
10316.39 901
10317.35 941
10318.31 1002
10319.27 949
10320.23 931
10321.19 965
10322.15 1001
10323.11 1026
10324.07 974
10325.03 892
10325.99 874
10326.95 932
10327.91 940
10328.87 1005
10329.83 994
10330.79 974
10331.75 942
10332.71 965
10333.67 937
10334.63 1030
10335.59 1011
10336.55 995
10337.51 921
10338.47 913
10339.43 1004
10340.39 1016
10341.35 1010
10342.31 944
10343.27 961
10344.23 930
10345.19 901
10346.15 883
10347.11 902
10348.07 916
10349.03 1012
10349.99 975
10350.95 934
10351.91 919
10352.87 928
10353.83 900
10354.79 923
10355.76 920
10356.72 928
10357.68 903
10358.64 921
10359.60 872
10360.56 859
10361.52 859
10362.48 931
10363.45 935
10364.41 906
10365.37 846
10366.33 919
10367.29 901
10368.25 924
10369.21 870
10370.18 861
10371.14 881
10372.10 830
10373.06 827
10374.02 875
10374.98 861
10375.95 847
10376.91 878
10377.87 835
10378.83 818
10379.79 892
10380.76 890
10381.72 881
10382.68 854
10383.64 871
10384.61 856
10385.57 873
10386.53 881
10387.49 844
10388.46 818
10389.42 830
10390.38 871
10391.34 906
10392.31 903
10393.27 910
10394.23 837
10395.19 823
10396.16 879
10397.12 936
10398.08 888
10399.05 854
10400.01 833
10400.97 866
10401.93 915
10402.90 927
10403.86 927
10404.82 917
10405.79 920
10406.75 908
10407.71 887
10408.68 839
10409.64 862
10410.60 814
10411.57 876
10412.53 886
10413.50 947
10414.46 950
10415.42 915
10416.39 845
10417.35 901
10418.31 931
10419.28 936
10420.24 971
10421.21 989
10422.17 1050
10423.13 1059
10424.10 1154
10425.06 1130
10426.03 1133
10426.99 1188
10427.96 1170
10428.92 1120
10429.88 1082
10430.85 1020
10431.81 1031
10432.78 977
10433.74 1006
10434.71 962
10435.67 878
10436.64 928
10437.60 941
10438.57 872
10439.53 872
10440.50 944
10441.46 951
10442.43 913
10443.39 866
10444.36 892
10445.32 912
10446.29 884
10447.25 892
10448.22 904
10449.18 921
10450.15 870
10451.11 894
10452.08 900
10453.04 835
10454.01 849
10454.97 898
10455.94 849
10456.91 855
10457.87 909
10458.84 853
10459.80 801
10460.77 784
10461.73 859
10462.70 884
10463.67 941
10464.63 914
10465.60 851
10466.56 849
10467.53 865
10468.50 852
10469.46 844
10470.43 830
10471.40 839
10472.36 893
10473.33 858
10474.30 872
10475.26 883
10476.23 896
10477.19 807
10478.16 824
10479.13 846
10480.09 835
10481.06 859
10482.03 856
10483.00 876
10483.96 846
10484.93 870
10485.90 875
10486.86 888
10487.83 874
10488.80 907
10489.76 926
10490.73 930
10491.70 868
10492.67 866
10493.63 908
10494.60 837
10495.57 860
10496.54 844
10497.50 845
10498.47 837
10499.44 843
10500.41 871
10501.37 873
10502.34 876
10503.31 913
10504.28 881
10505.25 879
10506.21 951
10507.18 870
10508.15 950
10509.12 887
10510.09 920
10511.05 937
10512.02 932
10512.99 906
10513.96 988
10514.93 888
10515.90 892
10516.86 883
10517.83 867
10518.80 899
10519.77 887
10520.74 951
10521.71 949
10522.68 885
10523.64 915
10524.61 944
10525.58 855
10526.55 899
10527.52 981
10528.49 1007
10529.46 899
10530.43 921
10531.40 935
10532.36 870
10533.33 880
10534.30 893
10535.27 913
10536.24 970
10537.21 952
10538.18 920
10539.15 907
10540.12 947
10541.09 938
10542.06 915
10543.03 924
10544.00 926
10544.97 949
10545.94 934
10546.91 921
10547.88 993
10548.85 1082
10549.82 1028
10550.79 967
10551.76 1029
10552.73 1068
10553.70 1000
10554.67 950
10555.64 1000
10556.61 1019
10557.58 1019
10558.55 957
10559.52 1011
10560.49 1062
10561.46 1067
10562.43 1057
10563.40 1135
10564.37 1234
10565.34 1151
10566.31 1211
10567.28 1212
10568.25 1305
10569.23 1272
10570.20 1288
10571.17 1234
10572.14 1180
10573.11 1092
10574.08 1073
10575.05 1030
10576.02 987
10576.99 1028
10577.96 1053
10578.94 989
10579.91 968
10580.88 986
10581.85 957
10582.82 931
10583.79 896
10584.76 945
10585.74 918
10586.71 884
10587.68 960
10588.65 910
10589.62 921
10590.60 1037
10591.57 988
10592.54 1010
10593.51 998
10594.48 982
10595.45 1016
10596.43 1023
10597.40 1039
10598.37 1074
10599.34 1117
10600.32 1070
10601.29 971
10602.26 981
10603.23 884
10604.21 977
10605.18 1031
10606.15 1006
10607.12 973
10608.10 961
10609.07 951
10610.04 949
10611.01 942
10611.99 935
10612.96 932
10613.93 926
10614.91 967
10615.88 968
10616.85 906
10617.82 945
10618.80 951
10619.77 890
10620.74 890
10621.72 918
10622.69 941
10623.66 923
10624.64 990
10625.61 955
10626.58 919
10627.56 895
10628.53 920
10629.51 937
10630.48 968
10631.45 934
10632.43 961
10633.40 1032
10634.37 916
10635.35 931
10636.32 945
10637.30 946
10638.27 1016
10639.24 1023
10640.22 1066
10641.19 1020
10642.17 1061
10643.14 1088
10644.11 1046
10645.09 1075
10646.06 1166
10647.04 1197
10648.01 1119
10648.99 1063
10649.96 1070
10650.94 1059
10651.91 1053
10652.89 1002
10653.86 959
10654.83 965
10655.81 939
10656.78 989
10657.76 917
10658.73 844
10659.71 896
10660.68 955
10661.66 891
10662.63 956
10663.61 918
10664.59 945
10665.56 924
10666.54 948
10667.51 976
10668.49 967
10669.46 934
10670.44 878
10671.41 893
10672.39 898
10673.36 950
10674.34 907
10675.32 901
10676.29 917
10677.27 929
10678.24 910
10679.22 923
10680.19 921
10681.17 869
10682.15 944
10683.12 990
10684.10 930
10685.08 982
10686.05 967
10687.03 886
10688.00 947
10688.98 927
10689.96 964
10690.93 905
10691.91 941
10692.89 952
10693.86 838
10694.84 893
10695.82 860
10696.79 899
10697.77 939
10698.75 894
10699.72 887
10700.70 881
10701.68 869
10702.65 813
10703.63 793
10704.61 889
10705.59 874
10706.56 872
10707.54 830
10708.52 808
10709.49 862
10710.47 864
10711.45 834
10712.43 849
10713.40 902
10714.38 929
10715.36 892
10716.34 860
10717.31 905
10718.29 873
10719.27 838
10720.25 892
10721.22 958
10722.20 907
10723.18 843
10724.16 852
10725.14 887
10726.11 884
10727.09 887
10728.07 865
10729.05 914
10730.03 855
10731.01 863
10731.98 833
10732.96 871
10733.94 883
10734.92 886
10735.90 943
10736.88 907
10737.85 879
10738.83 872
10739.81 888
10740.79 898
10741.77 917
10742.75 871
10743.73 881
10744.71 844
10745.69 889
10746.66 814
10747.64 794
10748.62 848
10749.60 863
10750.58 835
10751.56 911
10752.54 881
10753.52 973
10754.50 862
10755.48 812
10756.46 828
10757.44 826
10758.42 866
10759.39 763
10760.37 803
10761.35 882
10762.33 890
10763.31 898
10764.29 910
10765.27 930
10766.25 902
10767.23 916
10768.21 834
10769.19 861
10770.17 842
10771.15 861
10772.13 911
10773.11 891
10774.09 839
10775.07 885
10776.05 859
10777.03 876
10778.02 858
10779.00 868
10779.98 884
10780.96 887
10781.94 913
10782.92 894
10783.90 924
10784.88 1001
10785.86 929
10786.84 974
10787.82 976
10788.80 945
10789.78 945
10790.76 964
10791.75 963
10792.73 906
10793.71 926
10794.69 935
10795.67 899
10796.65 910
10797.63 869
10798.61 882
10799.60 858
10800.58 917
10801.56 895
10802.54 922
10803.52 888
10804.50 918
10805.49 951
10806.47 932
10807.45 902
10808.43 895
10809.41 854
10810.39 872
10811.38 890
10812.36 893
10813.34 944
10814.32 918
10815.30 950
10816.29 816
10817.27 892
10818.25 900
10819.23 907
10820.22 865
10821.20 890
10822.18 968
10823.16 932
10824.15 892
10825.13 882
10826.11 902
10827.09 920
10828.08 910
10829.06 931
10830.04 896
10831.02 884
10832.01 930
10832.99 919
10833.97 958
10834.96 982
10835.94 914
10836.92 997
10837.91 950
10838.89 1015
10839.87 959
10840.85 950
10841.84 905
10842.82 913
10843.81 956
10844.79 992
10845.77 953
10846.76 1003
10847.74 972
10848.72 959
10849.71 1067
10850.69 1030
10851.67 980
10852.66 970
10853.64 989
10854.63 947
10855.61 959
10856.59 916
10857.58 965
10858.56 990
10859.55 1010
10860.53 991
10861.51 983
10862.50 935
10863.48 965
10864.47 967
10865.45 1038
10866.44 1015
10867.42 1027
10868.41 1030
10869.39 987
10870.37 1031
10871.36 1036
10872.34 1029
10873.33 1012
10874.31 1038
10875.30 1034
10876.28 1022
10877.27 950
10878.25 988
10879.24 993
10880.22 966
10881.21 988
10882.19 988
10883.18 1073
10884.16 1061
10885.15 1049
10886.13 1037
10887.12 1034
10888.11 1038
10889.09 1037
10890.08 1033
10891.06 1108
10892.05 1066
10893.03 1083
10894.02 1141
10895.00 1144
10895.99 1108
10896.98 1071
10897.96 1066
10898.95 1084
10899.93 1100
10900.92 1126
10901.91 1158
10902.89 1149
10903.88 1151
10904.86 1144
10905.85 1110
10906.84 1162
10907.82 1160
10908.81 1187
10909.80 1199
10910.78 1127
10911.77 1133
10912.76 1112
10913.74 1196
10914.73 1215
10915.72 1221
10916.70 1219
10917.69 1229
10918.68 1196
10919.66 1230
10920.65 1190
10921.64 1224
10922.62 1228
10923.61 1193
10924.60 1247
10925.58 1191
10926.57 1288
10927.56 1191
10928.55 1166
10929.53 1221
10930.52 1237
10931.51 1313
10932.50 1264
10933.48 1288
10934.47 1232
10935.46 1293
10936.45 1297
10937.43 1289
10938.42 1285
10939.41 1274
10940.40 1347
10941.38 1281
10942.37 1328
10943.36 1279
10944.35 1293
10945.34 1288
10946.32 1316
10947.31 1315
10948.30 1411
10949.29 1393
10950.28 1378
10951.27 1433
10952.25 1446
10953.24 1392
10954.23 1422
10955.22 1476
10956.21 1431
10957.20 1483
10958.18 1476
10959.17 1499
10960.16 1577
10961.15 1487
10962.14 1549
10963.13 1669
10964.12 1780
10965.11 1834
10966.10 1835
10967.08 1877
10968.07 1804
10969.06 1758
10970.05 1680
10971.04 1507
10972.03 1506
10973.02 1526
10974.01 1530
10975.00 1482
10975.99 1530
10976.98 1498
10977.97 1513
10978.96 1499
10979.95 1513
10980.94 1481
10981.92 1474
10982.91 1405
10983.90 1434
10984.89 1566
10985.88 1551
10986.87 1553
10987.86 1534
10988.85 1620
10989.84 1434
10990.83 1490
10991.82 1500
10992.81 1543
10993.80 1568
10994.79 1492
10995.78 1482
10996.78 1602
10997.77 1638
10998.76 1648
10999.75 1689
11000.74 1708
11001.73 1706
11002.72 1822
11003.71 2014
11004.70 2185
11005.69 2247
11006.68 2249
11007.67 2258
11008.66 2260
11009.65 2218
11010.64 2198
11011.64 2076
11012.63 1843
11013.62 1732
11014.61 1639
11015.60 1474
11016.59 1576
11017.58 1550
11018.57 1425
11019.57 1370
11020.56 1381
11021.55 1443
11022.54 1369
11023.53 1465
11024.52 1475
11025.51 1364
11026.51 1374
11027.50 1420
11028.49 1357
11029.48 1308
11030.47 1297
11031.47 1362
11032.46 1346
11033.45 1317
11034.44 1351
11035.43 1403
11036.43 1228
11037.42 1372
11038.41 1380
11039.40 1340
11040.39 1308
11041.39 1266
11042.38 1224
11043.37 1178
11044.36 1230
11045.36 1199
11046.35 1180
11047.34 1186
11048.34 1171
11049.33 1184
11050.32 1246
11051.31 1163
11052.31 1218
11053.30 1189
11054.29 1168
11055.29 1168
11056.28 1171
11057.27 1117
11058.26 1135
11059.26 1144
11060.25 1098
11061.24 1141
11062.24 1130
11063.23 1140
11064.22 1134
11065.22 1178
11066.21 1229
11067.20 1220
11068.20 1167
11069.19 1172
11070.19 1096
11071.18 1159
11072.17 1131
11073.17 1161
11074.16 1089
11075.15 1070
11076.15 1144
11077.14 1178
11078.14 1196
11079.13 1163
11080.12 1135
11081.12 1146
11082.11 1132
11083.11 1145
11084.10 1143
11085.10 1130
11086.09 1129
11087.08 1119
11088.08 1097
11089.07 1050
11090.07 1142
11091.06 1107
11092.06 1172
11093.05 1145
11094.05 1136
11095.04 1153
11096.04 1142
11097.03 1135
11098.03 1168
11099.02 1047
11100.02 1009
11101.01 1083
11102.01 1134
11103.00 1107
11104.00 1123
11104.99 1079
11105.99 1078
11106.98 1071
11107.98 1053
11108.97 1146
11109.97 1118
11110.96 1121
11111.96 1083
11112.95 1157
11113.95 1078
11114.95 1023
11115.94 1097
11116.94 1000
11117.93 1013
11118.93 1026
11119.93 1016
11120.92 1035
11121.92 1019
11122.91 1039
11123.91 1070
11124.91 1074
11125.90 1046
11126.90 978
11127.89 991
11128.89 1049
11129.89 1050
11130.88 1053
11131.88 986
11132.88 971
11133.87 1030
11134.87 1051
11135.87 1056
11136.86 1013
11137.86 1001
11138.86 976
11139.85 980
11140.85 1015
11141.85 1040
11142.84 1009
11143.84 1010
11144.84 968
11145.83 1034
11146.83 1047
11147.83 951
11148.83 988
11149.82 970
11150.82 1000
11151.82 994
11152.82 1076
11153.81 1023
11154.81 1034
11155.81 1021
11156.80 1069
11157.80 1078
11158.80 980
11159.80 923
11160.80 1020
11161.79 977
11162.79 1036
11163.79 1037
11164.79 1018
11165.78 945
11166.78 953
11167.78 907
11168.78 948
11169.78 936
11170.78 1000
11171.77 1042
11172.77 942
11173.77 940
11174.77 989
11175.77 1046
11176.77 1083
11177.76 1029
11178.76 1024
11179.76 1019
11180.76 967
11181.76 1022
11182.76 947
11183.76 1009
11184.75 1025
11185.75 896
11186.75 989
11187.75 998
11188.75 994
11189.75 973
11190.75 927
11191.75 922
11192.75 974
11193.75 925
11194.75 1020
11195.74 1001
11196.74 985
11197.74 909
11198.74 983
11199.74 1040
11200.74 1012
11201.74 1005
11202.74 1024
11203.74 1076
11204.74 1003
11205.74 929
11206.74 970
11207.74 1016
11208.74 1031
11209.74 984
11210.74 969
11211.74 959
11212.74 996
11213.74 1051
11214.74 925
11215.74 949
11216.74 1020
11217.74 1016
11218.74 990
11219.74 1021
11220.74 977
11221.74 947
11222.74 930
11223.74 886
11224.74 977
11225.74 1043
11226.74 1078
11227.75 999
11228.75 1013
11229.75 1025
11230.75 950
11231.75 971
11232.75 977
11233.75 924
11234.75 977
11235.75 966
11236.75 929
11237.76 943
11238.76 913
11239.76 901
11240.76 951
11241.76 996
11242.76 894
11243.76 987
11244.76 951
11245.77 943
11246.77 965
11247.77 962
11248.77 920
11249.77 1003
11250.77 958
11251.78 942
11252.78 970
11253.78 999
11254.78 978
11255.78 924
11256.79 974
11257.79 903
11258.79 964
11259.79 1006
11260.79 981
11261.80 998
11262.80 1050
11263.80 1036
11264.80 950
11265.81 1018
11266.81 978
11267.81 1018
11268.81 1051
11269.82 1032
11270.82 1036
11271.82 981
11272.82 1013
11273.83 1026
11274.83 987
11275.83 968
11276.84 1054
11277.84 1039
11278.84 981
11279.85 1032
11280.85 1035
11281.85 1081
11282.85 1153
11283.86 1188
11284.86 1163
11285.86 1168
11286.87 1143
11287.87 1195
11288.87 1130
11289.88 1076
11290.88 1074
11291.89 1107
11292.89 1095
11293.89 1060
11294.90 1054
11295.90 1052
11296.90 1046
11297.91 997
11298.91 1012
11299.92 1017
11300.92 1005
11301.92 1029
11302.93 1000
11303.93 1086
11304.94 1018
11305.94 1054
11306.94 1083
11307.95 1071
11308.95 1092
11309.96 1028
11310.96 1034
11311.97 967
11312.97 933
11313.98 1006
11314.98 1019
11315.98 1058
11316.99 1057
11317.99 1069
11319.00 1144
11320.00 1152
11321.01 1105
11322.01 1159
11323.02 1196
11324.02 1120
11325.03 1061
11326.03 1086
11327.04 1085
11328.04 1071
11329.05 999
11330.05 1066
11331.06 1046
11332.07 1004
11333.07 994
11334.08 1019
11335.08 1001
11336.09 953
11337.09 985
11338.10 1023
11339.10 1065
11340.11 1080
11341.12 996
11342.12 992
11343.13 953
11344.13 976
11345.14 999
11346.15 1022
11347.15 1074
11348.16 1014
11349.16 1019
11350.17 1032
11351.18 972
11352.18 996
11353.19 959
11354.20 930
11355.20 989
11356.21 900
11357.21 966
11358.22 963
11359.23 983
11360.23 972
11361.24 951
11362.25 978
11363.25 990
11364.26 1007
11365.27 992
11366.28 962
11367.28 962
11368.29 988
11369.30 1028
11370.30 974
11371.31 937
11372.32 995
11373.32 974
11374.33 1009
11375.34 1003
11376.35 999
11377.35 949
11378.36 971
11379.37 923
11380.38 971
11381.38 934
11382.39 935
11383.40 927
11384.41 939
11385.41 987
11386.42 883
11387.43 957
11388.44 961
11389.45 976
11390.45 955
11391.46 934
11392.47 882
11393.48 921
11394.49 969
11395.49 933
11396.50 959
11397.51 931
11398.52 940
11399.53 970
11400.54 928
11401.55 945
11402.55 887
11403.56 925
11404.57 930
11405.58 916
11406.59 867
11407.60 897
11408.61 965
11409.61 923
11410.62 914
11411.63 903
11412.64 948
11413.65 901
11414.66 879
11415.67 836
11416.68 904
11417.69 839
11418.70 917
11419.71 924
11420.71 936
11421.72 910
11422.73 888
11423.74 932
11424.75 926
11425.76 904
11426.77 886
11427.78 876
11428.79 1033
11429.80 972
11430.81 961
11431.82 961
11432.83 915
11433.84 939
11434.85 921
11435.86 1010
11436.87 1007
11437.88 942
11438.89 960
11439.90 926
11440.91 930
11441.92 923
11442.93 909
11443.94 924
11444.95 969
11445.96 917
11446.97 954
11447.98 994
11448.99 1039
11450.00 958
11451.01 967
11452.03 949
11453.04 921
11454.05 941
11455.06 923
11456.07 932
11457.08 957
11458.09 965
11459.10 972
11460.11 989
11461.12 983
11462.14 965
11463.15 981
11464.16 992
11465.17 975
11466.18 948
11467.19 906
11468.20 955
11469.21 970
11470.23 931
11471.24 936
11472.25 991
11473.26 983
11474.27 963
11475.28 1008
11476.30 997
11477.31 918
11478.32 915
11479.33 947
11480.34 957
11481.36 936
11482.37 935
11483.38 1016
11484.39 942
11485.40 952
11486.42 948
11487.43 960
11488.44 1040
11489.45 972
11490.47 967
11491.48 958
11492.49 1027
11493.50 1015
11494.52 1022
11495.53 995
11496.54 1051
11497.55 1020
11498.57 966
11499.58 935
11500.59 954
11501.61 974
11502.62 984
11503.63 1013
11504.64 965
11505.66 961
11506.67 974
11507.68 996
11508.70 972
11509.71 941
11510.72 973
11511.74 1033
11512.75 1020
11513.76 985
11514.78 968
11515.79 1027
11516.80 1029
11517.82 1019
11518.83 1002
11519.84 1033
11520.86 1106
11521.87 1071
11522.89 1063
11523.90 958
11524.91 1035
11525.93 1033
11526.94 1030
11527.96 1010
11528.97 980
11529.98 1014
11531.00 1094
11532.01 1082
11533.03 1052
11534.04 1041
11535.06 1090
11536.07 1083
11537.08 1023
11538.10 1070
11539.11 1039
11540.13 1037
11541.14 1059
11542.16 1069
11543.17 1059
11544.19 1105
11545.20 1090
11546.22 1109
11547.23 1146
11548.25 1145
11549.26 1117
11550.28 1093
11551.29 1180
11552.31 1190
11553.32 1127
11554.34 1117
11555.35 1162
11556.37 1196
11557.38 1253
11558.40 1163
11559.41 1226
11560.43 1234
11561.45 1218
11562.46 1203
11563.48 1204
11564.49 1226
11565.51 1248
11566.52 1281
11567.54 1224
11568.56 1240
11569.57 1321
11570.59 1254
11571.60 1241
11572.62 1328
11573.64 1220
11574.65 1298
11575.67 1284
11576.68 1314
11577.70 1306
11578.72 1307
11579.73 1366
11580.75 1354
11581.77 1437
11582.78 1480
11583.80 1464
11584.82 1517
11585.83 1542
11586.85 1511
11587.87 1544
11588.88 1613
11589.90 1659
11590.92 1666
11591.93 1591
11592.95 1655
11593.97 1687
11594.98 1734
11596.00 1795
11597.02 1804
11598.03 1797
11599.05 1941
11600.07 2034
11601.09 2229
11602.10 2549
11603.12 2672
11604.14 2929
11605.16 3165
11606.17 3410
11607.19 3500
11608.21 3493
11609.23 3301
11610.24 3091
11611.26 2935
11612.28 2521
11613.30 2410
11614.32 2178
11615.33 1978
11616.35 1818
11617.37 1675
11618.39 1644
11619.41 1559
11620.42 1516
11621.44 1491
11622.46 1516
11623.48 1462
11624.50 1527
11625.51 1448
11626.53 1420
11627.55 1417
11628.57 1357
11629.59 1344
11630.61 1269
11631.63 1286
11632.64 1318
11633.66 1254
11634.68 1287
11635.70 1324
11636.72 1257
11637.74 1313
11638.76 1301
11639.78 1287
11640.80 1242
11641.81 1188
11642.83 1178
11643.85 1204
11644.87 1203
11645.89 1196
11646.91 1253
11647.93 1181
11648.95 1106
11649.97 1211
11650.99 1117
11652.01 1113
11653.03 1104
11654.05 1033
11655.07 1087
11656.09 1090
11657.11 1079
11658.13 1092
11659.15 1115
11660.17 1168
11661.19 1147
11662.21 1213
11663.23 1101
11664.25 1081
11665.27 1170
11666.29 1131
11667.31 1152
11668.33 1141
11669.35 1089
11670.37 1175
11671.39 1165
11672.41 1147
11673.43 1139
11674.45 1150
11675.47 1143
11676.49 1195
11677.51 1216
11678.53 1167
11679.55 1207
11680.57 1261
11681.59 1218
11682.61 1192
11683.64 1219
11684.66 1266
11685.68 1281
11686.70 1302
11687.72 1255
11688.74 1209
11689.76 1242
11690.78 1188
11691.80 1220
11692.83 1123
11693.85 1188
11694.87 1232
11695.89 1199
11696.91 1145
11697.93 1146
11698.95 1156
11699.98 1228
11701.00 1180
11702.02 1148
11703.04 1198
11704.06 1177
11705.08 1205
11706.11 1166
11707.13 1159
11708.15 1160
11709.17 1108
11710.19 1144
11711.22 1095
11712.24 1144
11713.26 1112
11714.28 1068
11715.31 1126
11716.33 1138
11717.35 1047
11718.37 1030
11719.40 1100
11720.42 1063
11721.44 1034
11722.46 1043
11723.49 1025
11724.51 1065
11725.53 1016
11726.55 990
11727.58 963
11728.60 947
11729.62 986
11730.65 994
11731.67 967
11732.69 992
11733.71 1016
11734.74 943
11735.76 942
11736.78 893
11737.81 914
11738.83 976
11739.85 907
11740.88 932
11741.90 935
11742.92 971
11743.95 958
11744.97 948
11746.00 943
11747.02 916
11748.04 953
11749.07 957
11750.09 982
11751.11 945
11752.14 947
11753.16 974
11754.19 977
11755.21 896
11756.23 903
11757.26 938
11758.28 978
11759.31 905
11760.33 955
11761.36 909
11762.38 904
11763.40 930
11764.43 946
11765.45 945
11766.48 958
11767.50 894
11768.53 930
11769.55 879
11770.58 915
11771.60 900
11772.63 863
11773.65 950
11774.68 934
11775.70 945
11776.73 916
11777.75 936
11778.78 851
11779.80 864
11780.83 889
11781.85 856
11782.88 856
11783.90 847
11784.93 846
11785.95 834
11786.98 870
11788.00 851
11789.03 931
11790.05 898
11791.08 927
11792.11 893
11793.13 879
11794.16 888
11795.18 867
11796.21 850
11797.23 839
11798.26 903
11799.29 965
11800.31 920
11801.34 916
11802.36 886
11803.39 922
11804.42 882
11805.44 911
11806.47 930
11807.50 903
11808.52 901
11809.55 854
11810.57 887
11811.60 929
11812.63 877
11813.65 812
11814.68 914
11815.71 907
11816.73 913
11817.76 882
11818.79 860
11819.81 889
11820.84 934
11821.87 912
11822.90 851
11823.92 895
11824.95 895
11825.98 838
11827.00 941
11828.03 885
11829.06 916
11830.09 894
11831.11 900
11832.14 945
11833.17 996
11834.20 987
11835.22 963
11836.25 974
11837.28 1022
11838.31 1025
11839.33 963
11840.36 852
11841.39 902
11842.42 959
11843.45 932
11844.47 869
11845.50 828
11846.53 901
11847.56 960
11848.59 885
11849.61 969
11850.64 980
11851.67 942
11852.70 925
11853.73 895
11854.75 913
11855.78 952
11856.81 939
11857.84 980
11858.87 961
11859.90 915
11860.93 866
11861.95 819
11862.98 892
11864.01 935
11865.04 958
11866.07 951
11867.10 959
11868.13 930
11869.16 963
11870.19 991
11871.21 924
11872.24 936
11873.27 957
11874.30 940
11875.33 979
11876.36 1003
11877.39 966
11878.42 1049
11879.45 1074
11880.48 999
11881.51 933
11882.54 957
11883.57 964
11884.60 1018
11885.63 964
11886.66 998
11887.69 1079
11888.72 971
11889.75 982
11890.78 1075
11891.81 1020
11892.84 947
11893.87 936
11894.90 1002
11895.93 1025
11896.96 1075
11897.99 1053
11899.02 1031
11900.05 1034
11901.08 1016
11902.11 1038
11903.14 1094
11904.17 1133
11905.20 1162
11906.23 1109
11907.26 1139
11908.29 1078
11909.32 1146
11910.35 1103
11911.38 1185
11912.42 1186
11913.45 1118
11914.48 1119
11915.51 1143
11916.54 1102
11917.57 1107
11918.60 1119
11919.63 1092
11920.66 1071
11921.70 1127
11922.73 1122
11923.76 1035
11924.79 1084
11925.82 1087
11926.85 1131
11927.88 1144
11928.92 1085
11929.95 1121
11930.98 1057
11932.01 1126
11933.04 1182
11934.07 1271
11935.11 1306
11936.14 1350
11937.17 1451
11938.20 1515
11939.23 1488
11940.27 1488
11941.30 1474
11942.33 1371
11943.36 1353
11944.40 1351
11945.43 1277
11946.46 1204
11947.49 1124
11948.53 1129
11949.56 1057
11950.59 1129
11951.62 1122
11952.66 1113
11953.69 1071
11954.72 1035
11955.75 1042
11956.79 1094
11957.82 1019
11958.85 981
11959.88 1033
11960.92 1019
11961.95 1015
11962.98 992
11964.02 976
11965.05 992
11966.08 1030
11967.12 1017
11968.15 976
11969.18 1013
11970.22 1034
11971.25 996
11972.28 993
11973.32 1051
11974.35 1007
11975.38 1012
11976.42 1061
11977.45 1032
11978.49 973
11979.52 1004
11980.55 1055
11981.59 1028
11982.62 1015
11983.66 1007
11984.69 995
11985.72 1028
11986.76 1048
11987.79 1058
11988.83 1054
11989.86 993
11990.89 1010
11991.93 1031
11992.96 998
11994.00 1024
11995.03 1053
11996.07 983
11997.10 1031
11998.14 1043
11999.17 1020
12000.20 1060
12001.24 1103
12002.27 1035
12003.31 988
12004.34 1007
12005.38 978
12006.41 1008
12007.45 1008
12008.48 1008
12009.52 1069
12010.55 1117
12011.59 1154
12012.62 1001
12013.66 1023
12014.70 1071
12015.73 1097
12016.77 1086
12017.80 1097
12018.84 1085
12019.87 1101
12020.91 1118
12021.94 1128
12022.98 1103
12024.02 1130
12025.05 1199
12026.09 1231
12027.12 1154
12028.16 1084
12029.19 1075
12030.23 1073
12031.27 1127
12032.30 1100
12033.34 1058
12034.37 1074
12035.41 1065
12036.45 1068
12037.48 1041
12038.52 1076
12039.56 1102
12040.59 1045
12041.63 1087
12042.67 1164
12043.70 1042
12044.74 1013
12045.78 1056
12046.81 1113
12047.85 1080
12048.89 1081
12049.92 1101
12050.96 1060
12052.00 1037
12053.03 992
12054.07 1072
12055.11 1055
12056.14 986
12057.18 1044
12058.22 1040
12059.26 1076
12060.29 1048
12061.33 988
12062.37 1024
12063.41 1087
12064.44 1061
12065.48 1037
12066.52 1016
12067.56 1100
12068.59 1044
12069.63 1036
12070.67 1044
12071.71 1061
12072.74 999
12073.78 1023
12074.82 994
12075.86 1025
12076.90 1045
12077.93 1006
12078.97 1038
12080.01 1057
12081.05 1011
12082.09 1076
12083.13 974
12084.16 1042
12085.20 1089
12086.24 1024
12087.28 1026
12088.32 1071
12089.36 1055
12090.39 1106
12091.43 1148
12092.47 1068
12093.51 1054
12094.55 1079
12095.59 1148
12096.63 1120
12097.67 1106
12098.70 1076
12099.74 1023
12100.78 1057
12101.82 1089
12102.86 1084
12103.90 1117
12104.94 1094
12105.98 1143
12107.02 1154
12108.06 1167
12109.10 1215
12110.14 1228
12111.18 1249
12112.22 1136
12113.25 1160
12114.29 1129
12115.33 1176
12116.37 1096
12117.41 1151
12118.45 1064
12119.49 1054
12120.53 993
12121.57 962
12122.61 993
12123.65 924
12124.69 917
12125.73 979
12126.77 940
12127.81 971
12128.85 1027
12129.89 926
12130.93 898
12131.97 897
12133.02 939
12134.06 927
12135.10 945
12136.14 909
12137.18 897
12138.22 910
12139.26 931
12140.30 941
12141.34 922
12142.38 909
12143.42 921
12144.46 903
12145.50 899
12146.54 971
12147.59 960
12148.63 902
12149.67 884
12150.71 872
12151.75 935
12152.79 911
12153.83 948
12154.87 936
12155.92 966
12156.96 947
12158.00 905
12159.04 902
12160.08 905
12161.12 858
12162.17 846
12163.21 878
12164.25 913
12165.29 848
12166.33 880
12167.37 866
12168.42 956
12169.46 876
12170.50 881
12171.54 873
12172.58 901
12173.63 927
12174.67 895
12175.71 885
12176.75 856
12177.80 917
12178.84 969
12179.88 872
12180.92 883
12181.97 903
12183.01 880
12184.05 935
12185.09 949
12186.14 909
12187.18 959
12188.22 918
12189.26 873
12190.31 852
12191.35 901
12192.39 949
12193.44 895
12194.48 927
12195.52 916
12196.57 880
12197.61 899
12198.65 875
12199.70 882
12200.74 899
12201.78 967
12202.83 865
12203.87 848
12204.91 852
12205.96 854
12207.00 933
12208.04 871
12209.09 876
12210.13 849
12211.17 820
12212.22 897
12213.26 841
12214.31 884
12215.35 907
12216.39 953
12217.44 886
12218.48 853
12219.53 894
12220.57 881
12221.61 902
12222.66 922
12223.70 842
12224.75 855
12225.79 877
12226.84 877
12227.88 836
12228.93 851
12229.97 895
12231.01 870
12232.06 853
12233.10 878
12234.15 946
12235.19 951
12236.24 869
12237.28 833
12238.33 894
12239.37 912
12240.42 927
12241.46 923
12242.51 873
12243.55 840
12244.60 865
12245.64 855
12246.69 841
12247.74 867
12248.78 903
12249.83 885
12250.87 879
12251.92 877
12252.96 864
12254.01 828
12255.05 882
12256.10 897
12257.15 870
12258.19 828
12259.24 877
12260.28 837
12261.33 866
12262.37 849
12263.42 843
12264.47 810
12265.51 788
12266.56 844
12267.61 786
12268.65 834
12269.70 829
12270.74 814
12271.79 774
12272.84 776
12273.88 770
12274.93 789
12275.98 786
12277.02 840
12278.07 791
12279.12 754
12280.16 841
12281.21 788
12282.26 838
12283.30 820
12284.35 936
12285.40 821
12286.44 835
12287.49 850
12288.54 857
12289.59 795
12290.63 739
12291.68 849
12292.73 815
12293.77 863
12294.82 773
12295.87 770
12296.92 809
12297.96 829
12299.01 842
12300.06 838
12301.11 811
12302.15 809
12303.20 833
12304.25 832
12305.30 851
12306.35 909
12307.39 862
12308.44 845
12309.49 799
12310.54 812
12311.59 796
12312.63 807
12313.68 811
12314.73 813
12315.78 867
12316.83 878
12317.88 859
12318.92 856
12319.97 797
12321.02 750
12322.07 773
12323.12 792
12324.17 721
12325.21 833
12326.26 803
12327.31 778
12328.36 757
12329.41 762
12330.46 806
12331.51 808
12332.56 805
12333.61 715
12334.65 718
12335.70 757
12336.75 807
12337.80 761
12338.85 717
12339.90 750
12340.95 826
12342.00 831
12343.05 803
12344.10 831
12345.15 776
12346.20 834
12347.25 866
12348.30 765
12349.35 823
12350.40 831
12351.45 836
12352.50 817
12353.55 795
12354.60 807
12355.65 810
12356.70 784
12357.75 813
12358.80 784
12359.85 745
12360.90 800
12361.95 787
12363.00 784
12364.05 742
12365.10 764
12366.15 832
12367.20 803
12368.25 764
12369.30 761
12370.35 831
12371.40 782
12372.45 786
12373.50 820
12374.55 805
12375.60 801
12376.65 770
12377.70 813
12378.76 792
12379.81 839
12380.86 793
12381.91 778
12382.96 790
12384.01 761
12385.06 770
12386.11 828
12387.17 845
12388.22 837
12389.27 843
12390.32 810
12391.37 885
12392.42 811
12393.47 804
12394.53 869
12395.58 841
12396.63 804
12397.68 787
12398.73 793
12399.78 861
12400.84 840
12401.89 842
12402.94 846
12403.99 858
12405.04 832
12406.10 837
12407.15 884
12408.20 834
12409.25 888
12410.31 826
12411.36 798
12412.41 846
12413.46 889
12414.51 897
12415.57 872
12416.62 863
12417.67 819
12418.72 867
12419.78 985
12420.83 904
12421.88 880
12422.94 845
12423.99 853
12425.04 825
12426.09 862
12427.15 843
12428.20 823
12429.25 775
12430.31 745
12431.36 779
12432.41 828
12433.47 732
12434.52 787
12435.57 862
12436.63 919
12437.68 865
12438.73 864
12439.79 891
12440.84 844
12441.89 877
12442.95 888
12444.00 879
12445.06 869
12446.11 813
12447.16 850
12448.22 831
12449.27 846
12450.33 822
12451.38 792
12452.43 792
12453.49 833
12454.54 822
12455.60 791
12456.65 814
12457.70 807
12458.76 851
12459.81 906
12460.87 861
12461.92 864
12462.98 775
12464.03 833
12465.09 858
12466.14 809
12467.19 795
12468.25 882
12469.30 864
12470.36 942
12471.41 862
12472.47 868
12473.52 891
12474.58 856
12475.63 871
12476.69 852
12477.74 823
12478.80 886
12479.85 910
12480.91 860
12481.97 900
12483.02 912
12484.08 947
12485.13 891
12486.19 892
12487.24 923
12488.30 962
12489.35 911
12490.41 893
12491.47 963
12492.52 957
12493.58 986
12494.63 1016
12495.69 968
12496.74 1040
12497.80 1135
12498.86 1226
12499.91 1211
12500.97 1209
12502.03 1260
12503.08 1205
12504.14 1239
12505.19 1329
12506.25 1275
12507.31 1333
12508.36 1237
12509.42 1160
12510.48 1074
12511.53 976
12512.59 1020
12513.65 992
12514.70 949
12515.76 912
12516.82 929
12517.87 950
12518.93 908
12519.99 935
12521.04 911
12522.10 864
12523.16 834
12524.22 842
12525.27 891
12526.33 840
12527.39 875
12528.44 898
12529.50 945
12530.56 920
12531.62 865
12532.67 820
12533.73 877
12534.79 888
12535.85 929
12536.90 917
12537.96 864
12539.02 892
12540.08 886
12541.14 941
12542.19 907
12543.25 884
12544.31 916
12545.37 849
12546.43 876
12547.48 852
12548.54 869
12549.60 845
12550.66 905
12551.72 886
12552.77 850
12553.83 892
12554.89 915
12555.95 908
12557.01 862
12558.07 934
12559.13 918
12560.18 904
12561.24 877
12562.30 923
12563.36 928
12564.42 975
12565.48 979
12566.54 875
12567.60 887
12568.65 927
12569.71 963
12570.77 998
12571.83 1001
12572.89 964
12573.95 978
12575.01 968
12576.07 992
12577.13 983
12578.19 988
12579.25 950
12580.31 1049
12581.37 1068
12582.43 1096
12583.49 1048
12584.55 1051
12585.60 1132
12586.66 1055
12587.72 1044
12588.78 1043
12589.84 962
12590.90 1032
12591.96 986
12593.02 1089
12594.08 963
12595.14 960
12596.20 962
12597.26 974
12598.32 1008
12599.39 1049
12600.45 1032
12601.51 1003
12602.57 947
12603.63 981
12604.69 918
12605.75 954
12606.81 976
12607.87 963
12608.93 907
12609.99 935
12611.05 823
12612.11 916
12613.17 906
12614.23 892
12615.30 871
12616.36 869
12617.42 898
12618.48 904
12619.54 952
12620.60 945
12621.66 970
12622.72 956
12623.78 905
12624.85 911
12625.91 914
12626.97 914
12628.03 997
12629.09 924
12630.15 887
12631.22 894
12632.28 913
12633.34 905
12634.40 890
12635.46 817
12636.52 883
12637.59 875
12638.65 840
12639.71 855
12640.77 869
12641.83 841
12642.90 863
12643.96 875
12645.02 862
12646.08 801
12647.14 835
12648.21 845
12649.27 830
12650.33 864
12651.39 925
12652.46 854
12653.52 836
12654.58 798
12655.65 811
12656.71 851
12657.77 860
12658.83 951
12659.90 971
12660.96 963
12662.02 979
12663.09 871
12664.15 856
12665.21 947
12666.27 912
12667.34 878
12668.40 910
12669.46 907
12670.53 864
12671.59 922
12672.65 897
12673.72 853
12674.78 846
12675.84 805
12676.91 889
12677.97 878
12679.04 860
12680.10 845
12681.16 853
12682.23 778
12683.29 847
12684.35 853
12685.42 843
12686.48 849
12687.55 861
12688.61 847
12689.67 860
12690.74 886
12691.80 846
12692.87 917
12693.93 872
12695.00 886
12696.06 902
12697.12 898
12698.19 906
12699.25 960
12700.32 959
12701.38 892
12702.45 875
12703.51 910
12704.58 887
12705.64 914
12706.71 931
12707.77 954
12708.84 946
12709.90 939
12710.97 944
12712.03 942
12713.10 946
12714.16 880
12715.23 846
12716.29 835
12717.36 947
12718.42 937
12719.49 886
12720.55 884
12721.62 912
12722.68 901
12723.75 917
12724.81 940
12725.88 917
12726.95 888
12728.01 875
12729.08 844
12730.14 819
12731.21 850
12732.28 909
12733.34 905
12734.41 868
12735.47 943
12736.54 948
12737.61 852
12738.67 856
12739.74 888
12740.80 836
12741.87 877
12742.94 876
12744.00 865
12745.07 865
12746.14 890
12747.20 872
12748.27 890
12749.34 841
12750.40 832
12751.47 821
12752.54 810
12753.60 877
12754.67 826
12755.74 891
12756.80 931
12757.87 864
12758.94 836
12760.00 824
12761.07 838
12762.14 853
12763.21 857
12764.27 795
12765.34 783
12766.41 775
12767.47 812
12768.54 800
12769.61 804
12770.68 856
12771.74 852
12772.81 831
12773.88 800
12774.95 823
12776.02 807
12777.08 805
12778.15 789
12779.22 781
12780.29 797
12781.35 808
12782.42 779
12783.49 740
12784.56 810
12785.63 768
12786.70 766
12787.76 750
12788.83 863
12789.90 786
12790.97 706
12792.04 712
12793.11 839
12794.17 865
12795.24 879
12796.31 838
12797.38 757
12798.45 789
12799.52 817
12800.59 797
12801.65 795
12802.72 813
12803.79 840
12804.86 761
12805.93 742
12807.00 839
12808.07 779
12809.14 855
12810.21 806
12811.28 832
12812.34 831
12813.41 792
12814.48 764
12815.55 837
12816.62 829
12817.69 834
12818.76 855
12819.83 861
12820.90 818
12821.97 854
12823.04 831
12824.11 817
12825.18 834
12826.25 850
12827.32 806
12828.39 787
12829.46 817
12830.53 798
12831.60 759
12832.67 821
12833.74 787
12834.81 820
12835.88 777
12836.95 769
12838.02 719
12839.09 730
12840.16 805
12841.23 795
12842.30 760
12843.37 811
12844.44 759
12845.51 721
12846.58 743
12847.66 741
12848.73 754
12849.80 729
12850.87 741
12851.94 739
12853.01 776
12854.08 786
12855.15 749
12856.22 726
12857.29 683
12858.36 720
12859.44 707
12860.51 750
12861.58 777
12862.65 753
12863.72 792
12864.79 798
12865.86 709
12866.94 729
12868.01 726
12869.08 719
12870.15 754
12871.22 759
12872.29 721
12873.37 727
12874.44 764
12875.51 720
12876.58 767
12877.65 732
12878.73 746
12879.80 776
12880.87 774
12881.94 790
12883.01 786
12884.09 736
12885.16 704
12886.23 715
12887.30 726
12888.38 739
12889.45 713
12890.52 678
12891.59 685
12892.67 709
12893.74 687
12894.81 709
12895.88 690
12896.96 694
12898.03 689
12899.10 681
12900.18 711
12901.25 722
12902.32 701
12903.39 680
12904.47 692
12905.54 713
12906.61 719
12907.69 774
12908.76 754
12909.83 716
12910.91 702
12911.98 721
12913.05 757
12914.13 679
12915.20 682
12916.28 719
12917.35 755
12918.42 715
12919.50 706
12920.57 726
12921.64 697
12922.72 673
12923.79 664
12924.87 690
12925.94 696
12927.01 710
12928.09 661
12929.16 716
12930.24 690
12931.31 707
12932.38 716
12933.46 730
12934.53 721
12935.61 700
12936.68 715
12937.76 706
12938.83 767
12939.91 725
12940.98 720
12942.05 712
12943.13 744
12944.20 700
12945.28 686
12946.35 709
12947.43 731
12948.50 707
12949.58 756
12950.65 693
12951.73 705
12952.80 673
12953.88 681
12954.95 720
12956.03 721
12957.10 728
12958.18 621
12959.26 664
12960.33 715
12961.41 713
12962.48 695
12963.56 690
12964.63 685
12965.71 703
12966.78 682
12967.86 718
12968.94 689
12970.01 691
12971.09 700
12972.16 733
12973.24 741
12974.32 797
12975.39 803
12976.47 737
12977.54 728
12978.62 716
12979.70 715
12980.77 710
12981.85 740
12982.93 672
12984.00 673
12985.08 618
12986.15 718
12987.23 767
12988.31 761
12989.38 709
12990.46 672
12991.54 663
12992.61 712
12993.69 733
12994.77 691
12995.85 671
12996.92 735
12998.00 701
12999.08 716
13000.15 714
13001.23 672
13002.31 649
13003.38 750
13004.46 744
13005.54 711
13006.62 692
13007.69 701
13008.77 665
13009.85 729
13010.93 743
13012.00 718
13013.08 720
13014.16 705
13015.24 721
13016.32 678
13017.39 731
13018.47 714
13019.55 725
13020.63 722
13021.70 732
13022.78 756
13023.86 768
13024.94 675
13026.02 705
13027.10 698
13028.17 672
13029.25 738
13030.33 790
13031.41 791
13032.49 785
13033.57 729
13034.64 766
13035.72 771
13036.80 755
13037.88 744
13038.96 741
13040.04 764
13041.12 727
13042.19 722
13043.27 731
13044.35 694
13045.43 800
13046.51 779
13047.59 736
13048.67 734
13049.75 716
13050.83 679
13051.91 757
13052.99 733
13054.06 751
13055.14 786
13056.22 771
13057.30 777
13058.38 756
13059.46 735
13060.54 718
13061.62 718
13062.70 734
13063.78 726
13064.86 757
13065.94 753
13067.02 779
13068.10 737
13069.18 727
13070.26 729
13071.34 753
13072.42 759
13073.50 749
13074.58 733
13075.66 693
13076.74 690
13077.82 680
13078.90 739
13079.98 704
13081.06 758
13082.14 716
13083.22 799
13084.30 788
13085.38 715
13086.47 737
13087.55 731
13088.63 732
13089.71 734
13090.79 697
13091.87 728
13092.95 683
13094.03 667
13095.11 747
13096.19 697
13097.27 727
13098.36 733
13099.44 734
13100.52 703
13101.60 713
13102.68 698
13103.76 669
13104.84 652
13105.93 689
13107.01 715
13108.09 728
13109.17 756
13110.25 694
13111.33 719
13112.42 666
13113.50 703
13114.58 704
13115.66 738
13116.74 765
13117.82 754
13118.91 706
13119.99 710
13121.07 694
13122.15 660
13123.23 688
13124.32 693
13125.40 691
13126.48 680
13127.56 696
13128.65 738
13129.73 675
13130.81 715
13131.89 713
13132.98 658
13134.06 628
13135.14 673
13136.22 742
13137.31 678
13138.39 698
13139.47 706
13140.56 694
13141.64 708
13142.72 664
13143.81 669
13144.89 619
13145.97 697
13147.05 645
13148.14 687
13149.22 698
13150.30 671
13151.39 710
13152.47 680
13153.55 658
13154.64 670
13155.72 676
13156.81 741
13157.89 729
13158.97 709
13160.06 747
13161.14 661
13162.22 680
13163.31 675
13164.39 689
13165.48 665
13166.56 687
13167.64 685
13168.73 709
13169.81 678
13170.90 702
13171.98 677
13173.06 675
13174.15 687
13175.23 679
13176.32 714
13177.40 673
13178.49 675
13179.57 720
13180.66 700
13181.74 748
13182.82 719
13183.91 740
13184.99 703
13186.08 675
13187.16 704
13188.25 725
13189.33 708
13190.42 723
13191.50 689
13192.59 677
13193.67 690
13194.76 670
13195.84 704
13196.93 684
13198.01 639
13199.10 662
13200.19 682
13201.27 694
13202.36 643
13203.44 709
13204.53 734
13205.61 676
13206.70 696
13207.78 762
13208.87 737
13209.96 661
13211.04 707
13212.13 691
13213.21 729
13214.30 706
13215.38 729
13216.47 684
13217.56 700
13218.64 697
13219.73 732
13220.82 706
13221.90 667
13222.99 687
13224.07 680
13225.16 690
13226.25 676
13227.33 752
13228.42 769
13229.51 659
13230.59 685
13231.68 706
13232.77 759
13233.85 762
13234.94 689
13236.03 669
13237.11 676
13238.20 679
13239.29 662
13240.38 725
13241.46 713
13242.55 725
13243.64 705
13244.72 686
13245.81 704
13246.90 695
13247.99 712
13249.07 709
13250.16 685
13251.25 704
13252.34 693
13253.42 714
13254.51 692
13255.60 716
13256.69 647
13257.77 710
13258.86 743
13259.95 746
13261.04 701
13262.13 724
13263.21 771
13264.30 699
13265.39 712
13266.48 699
13267.57 758
13268.65 740
13269.74 688
13270.83 721
13271.92 746
13273.01 795
13274.10 715
13275.18 731
13276.27 707
13277.36 746
13278.45 792
13279.54 735
13280.63 735
13281.72 681
13282.80 707
13283.89 800
13284.98 760
13286.07 749
13287.16 730
13288.25 746
13289.34 784
13290.43 788
13291.52 719
13292.61 749
13293.69 756
13294.78 767
13295.87 742
13296.96 760
13298.05 784
13299.14 758
13300.23 747
13301.32 794
13302.41 753
13303.50 844
13304.59 776
13305.68 743
13306.77 752
13307.86 729
13308.95 737
13310.04 749
13311.13 829
13312.22 819
13313.31 828
13314.40 826
13315.49 778
13316.58 818
13317.67 857
13318.76 800
13319.85 771
13320.94 818
13322.03 884
13323.12 778
13324.21 797
13325.30 838
13326.39 816
13327.48 806
13328.57 869
13329.66 851
13330.75 796
13331.85 828
13332.94 836
13334.03 797
13335.12 837
13336.21 795
13337.30 807
13338.39 834
13339.48 855
13340.57 788
13341.66 820
13342.76 766
13343.85 777
13344.94 793
13346.03 818
13347.12 789
13348.21 834
13349.30 839
13350.40 825
13351.49 803
13352.58 819
13353.67 848
13354.76 822
13355.85 844
13356.95 773
13358.04 808
13359.13 839
13360.22 792
13361.31 822
13362.41 852
13363.50 839
13364.59 830
13365.68 796
13366.77 789
13367.87 798
13368.96 884
13370.05 900
13371.14 870
13372.24 903
13373.33 942
13374.42 885
13375.51 868
13376.61 866
13377.70 900
13378.79 905
13379.88 879
13380.98 890
13382.07 892
13383.16 824
13384.26 849
13385.35 793
13386.44 837
13387.54 824
13388.63 800
13389.72 852
13390.81 781
13391.91 778
13393.00 802
13394.09 816
13395.19 849
13396.28 797
13397.37 832
13398.47 775
13399.56 791
13400.66 839
13401.75 808
13402.84 824
13403.94 741
13405.03 795
13406.12 786
13407.22 750
13408.31 746
13409.41 743
13410.50 788
13411.59 789
13412.69 753
13413.78 783
13414.88 791
13415.97 756
13417.07 775
13418.16 722
13419.25 720
13420.35 740
13421.44 768
13422.54 748
13423.63 725
13424.73 747
13425.82 739
13426.92 737
13428.01 785
13429.11 779
13430.20 760
13431.29 752
13432.39 741
13433.48 794
13434.58 752
13435.67 764
13436.77 810
13437.86 802
13438.96 778
13440.06 771
13441.15 773
13442.25 814
13443.34 786
13444.44 815
13445.53 810
13446.63 844
13447.72 828
13448.82 833
13449.91 818
13451.01 840
13452.11 807
13453.20 767
13454.30 858
13455.39 791
13456.49 788
13457.59 750
13458.68 761
13459.78 773
13460.87 821
13461.97 792
13463.07 795
13464.16 824
13465.26 841
13466.35 788
13467.45 826
13468.55 775
13469.64 848
13470.74 894
13471.84 844
13472.93 835
13474.03 834
13475.13 845
13476.22 845
13477.32 898
13478.42 853
13479.51 820
13480.61 809
13481.71 784
13482.80 821
13483.90 847
13485.00 906
13486.10 856
13487.19 821
13488.29 822
13489.39 865
13490.48 859
13491.58 859
13492.68 840
13493.78 851
13494.87 834
13495.97 891
13497.07 881
13498.17 877
13499.26 889
13500.36 829
13501.46 864
13502.56 851
13503.65 947
13504.75 913
13505.85 927
13506.95 928
13508.05 1004
13509.14 958
13510.24 918
13511.34 962
13512.44 970
13513.54 939
13514.64 980
13515.73 874
13516.83 894
13517.93 894
13519.03 865
13520.13 924
13521.23 897
13522.32 868
13523.42 850
13524.52 824
13525.62 803
13526.72 834
13527.82 817
13528.92 800
13530.02 840
13531.12 850
13532.21 844
13533.31 888
13534.41 832
13535.51 815
13536.61 781
13537.71 857
13538.81 834
13539.91 790
13541.01 763
13542.11 739
13543.21 770
13544.31 729
13545.41 747
13546.50 786
13547.60 789
13548.70 781
13549.80 780
13550.90 765
13552.00 828
13553.10 770
13554.20 763
13555.30 794
13556.40 719
13557.50 750
13558.60 784
13559.70 806
13560.80 759
13561.90 788
13563.00 782
13564.10 755
13565.20 793
13566.30 795
13567.41 782
13568.51 809
13569.61 795
13570.71 791
13571.81 786
13572.91 747
13574.01 768
13575.11 845
13576.21 759
13577.31 759
13578.41 765
13579.51 738
13580.61 756
13581.71 716
13582.82 731
13583.92 793
13585.02 772
13586.12 795
13587.22 820
13588.32 828
13589.42 763
13590.52 772
13591.63 742
13592.73 773
13593.83 759
13594.93 744
13596.03 759
13597.13 809
13598.24 746
13599.34 766
13600.44 800
13601.54 785
13602.64 767
13603.74 788
13604.85 790
13605.95 789
13607.05 748
13608.15 773
13609.25 795
13610.36 757
13611.46 782
13612.56 808
13613.66 799
13614.77 794
13615.87 784
13616.97 800
13618.07 763
13619.18 774
13620.28 772
13621.38 815
13622.48 748
13623.59 745
13624.69 756
13625.79 765
13626.89 803
13628.00 783
13629.10 762
13630.20 798
13631.31 767
13632.41 777
13633.51 836
13634.62 835
13635.72 813
13636.82 841
13637.93 832
13639.03 816
13640.13 788
13641.24 759
13642.34 807
13643.44 784
13644.55 770
13645.65 775
13646.75 765
13647.86 815
13648.96 789
13650.06 839
13651.17 811
13652.27 764
13653.38 831
13654.48 774
13655.58 785
13656.69 810
13657.79 824
13658.90 817
13660.00 783
13661.10 798
13662.21 814
13663.31 858
13664.42 814
13665.52 763
13666.63 815
13667.73 835
13668.84 759
13669.94 774
13671.04 736
13672.15 800
13673.25 818
13674.36 793
13675.46 765
13676.57 815
13677.67 780
13678.78 754
13679.88 747
13680.99 783
13682.09 742
13683.20 768
13684.30 831
13685.41 796
13686.51 853
13687.62 760
13688.72 825
13689.83 833
13690.94 820
13692.04 813
13693.15 795
13694.25 826
13695.36 829
13696.46 821
13697.57 816
13698.67 878
13699.78 839
13700.89 852
13701.99 858
13703.10 839
13704.20 826
13705.31 868
13706.42 899
13707.52 889
13708.63 809
13709.73 803
13710.84 849
13711.95 820
13713.05 822
13714.16 868
13715.27 846
13716.37 844
13717.48 879
13718.59 855
13719.69 824
13720.80 874
13721.91 845
13723.01 827
13724.12 849
13725.23 894
13726.33 853
13727.44 884
13728.55 932
13729.65 904
13730.76 913
13731.87 966
13732.98 908
13734.08 895
13735.19 935
13736.30 950
13737.40 884
13738.51 939
13739.62 925
13740.73 915
13741.83 977
13742.94 963
13744.05 949
13745.16 951
13746.26 986
13747.37 1002
13748.48 991
13749.59 1014
13750.70 978
13751.80 1017
13752.91 1019
13754.02 952
13755.13 1025
13756.24 1005
13757.34 1020
13758.45 971
13759.56 1033
13760.67 1005
13761.78 1023
13762.88 1130
13763.99 1076
13765.10 1062
13766.21 1099
13767.32 1086
13768.43 1153
13769.54 1133
13770.64 1145
13771.75 1138
13772.86 1121
13773.97 1205
13775.08 1246
13776.19 1286
13777.30 1322
13778.41 1285
13779.52 1358
13780.62 1406
13781.73 1445
13782.84 1401
13783.95 1431
13785.06 1387
13786.17 1351
13787.28 1272
13788.39 1236
13789.50 1223
13790.61 1098
13791.72 1161
13792.83 1127
13793.94 1101
13795.05 1084
13796.16 1092
13797.27 1030
13798.38 1043
13799.49 1038
13800.60 1069
13801.71 1087
13802.82 1030
13803.93 964
13805.04 987
13806.15 1070
13807.26 1026
13808.37 983
13809.48 1033
13810.59 1018
13811.70 985
13812.81 1000
13813.92 981
13815.03 943
13816.14 1017
13817.25 967
13818.36 1025
13819.47 1037
13820.58 1017
13821.69 987
13822.80 1000
13823.91 994
13825.02 950
13826.13 962
13827.25 962
13828.36 985
13829.47 1002
13830.58 941
13831.69 1012
13832.80 1008
13833.91 987
13835.02 955
13836.13 994
13837.25 1034
13838.36 974
13839.47 986
13840.58 971
13841.69 913
13842.80 988
13843.91 1002
13845.03 989
13846.14 985
13847.25 920
13848.36 980
13849.47 950
13850.59 1019
13851.70 966
13852.81 943
13853.92 990
13855.03 927
13856.15 1056
13857.26 1019
13858.37 1079
13859.48 998
13860.59 985
13861.71 1001
13862.82 1006
13863.93 1077
13865.04 1120
13866.16 1078
13867.27 1009
13868.38 1025
13869.49 1107
13870.61 1108
13871.72 1140
13872.83 1110
13873.95 1156
13875.06 1137
13876.17 1118
13877.28 1160
13878.40 1235
13879.51 1147
13880.62 1033
13881.74 1145
13882.85 1156
13883.96 1126
13885.08 1073
13886.19 1052
13887.30 1041
13888.42 1060
13889.53 1060
13890.64 1062
13891.76 1006
13892.87 1065
13893.98 1092
13895.10 1097
13896.21 1071
13897.33 1030
13898.44 1108
13899.55 1053
13900.67 1142
13901.78 1159
13902.89 1101
13904.01 1176
13905.12 1158
13906.24 1066
13907.35 998
13908.47 1113
13909.58 1077
13910.69 1052
13911.81 1025
13912.92 1037
13914.04 1000
13915.15 1050
13916.27 1058
13917.38 1007
13918.50 956
13919.61 960
13920.72 1012
13921.84 956
13922.95 940
13924.07 959
13925.18 955
13926.30 951
13927.41 958
13928.53 935
13929.64 971
13930.76 997
13931.87 1006
13932.99 990
13934.10 1000
13935.22 1004
13936.34 980
13937.45 974
13938.57 940
13939.68 898
13940.80 935
13941.91 956
13943.03 1052
13944.14 954
13945.26 950
13946.38 961
13947.49 967
13948.61 961
13949.72 968
13950.84 961
13951.95 1016
13953.07 977
13954.19 906
13955.30 926
13956.42 945
13957.53 914
13958.65 954
13959.77 948
13960.88 928
13962.00 960
13963.12 943
13964.23 926
13965.35 967
13966.47 955
13967.58 913
13968.70 922
13969.82 954
13970.93 971
13972.05 932
13973.17 975
13974.28 877
13975.40 854
13976.52 901
13977.63 964
13978.75 937
13979.87 883
13980.99 835
13982.10 833
13983.22 847
13984.34 914
13985.45 954
13986.57 898
13987.69 883
13988.81 859
13989.92 877
13991.04 840
13992.16 854
13993.28 858
13994.39 921
13995.51 920
13996.63 899
13997.75 894
13998.87 967
13999.98 873
14001.10 866
14002.22 950
14003.34 907
14004.46 944
14005.57 982
14006.69 886
14007.81 855
14008.93 924
14010.05 969
14011.16 941
14012.28 929
14013.40 886
14014.52 888
14015.64 945
14016.76 961
14017.88 932
14018.99 936
14020.11 891
14021.23 891
14022.35 893
14023.47 881
14024.59 935
14025.71 938
14026.83 912
14027.94 905
14029.06 884
14030.18 925
14031.30 925
14032.42 971
14033.54 973
14034.66 896
14035.78 957
14036.90 914
14038.02 919
14039.14 913
14040.26 921
14041.38 846
14042.50 918
14043.62 915
14044.74 860
14045.86 868
14046.97 857
14048.09 856
14049.21 805
14050.33 875
14051.45 903
14052.57 877
14053.69 802
14054.81 872
14055.93 845
14057.05 881
14058.17 893
14059.30 867
14060.42 860
14061.54 840
14062.66 794
14063.78 805
14064.90 861
14066.02 946
14067.14 873
14068.26 830
14069.38 834
14070.50 842
14071.62 856
14072.74 893
14073.86 874
14074.98 818
14076.10 838
14077.23 871
14078.35 897
14079.47 847
14080.59 888
14081.71 918
14082.83 878
14083.95 862
14085.07 868
14086.19 884
14087.32 929
14088.44 889
14089.56 907
14090.68 930
14091.80 876
14092.92 948
14094.05 948
14095.17 950
14096.29 933
14097.41 954
14098.53 968
14099.65 979
14100.78 951
14101.90 1019
14103.02 1008
14104.14 1025
14105.26 1003
14106.39 1027
14107.51 1049
14108.63 1037
14109.75 1019
14110.88 1010
14112.00 991
14113.12 1030
14114.24 991
14115.37 934
14116.49 919
14117.61 884
14118.73 868
14119.86 843
14120.98 868
14122.10 863
14123.22 824
14124.35 829
14125.47 815
14126.59 856
14127.72 799
14128.84 822
14129.96 829
14131.09 847
14132.21 857
14133.33 850
14134.45 874
14135.58 872
14136.70 853
14137.82 750
14138.95 801
14140.07 796
14141.20 794
14142.32 793
14143.44 806
14144.57 742
14145.69 794
14146.81 743
14147.94 741
14149.06 757
14150.19 786
14151.31 782
14152.43 823
14153.56 845
14154.68 785
14155.81 770
14156.93 777
14158.05 807
14159.18 748
14160.30 772
14161.43 766
14162.55 758
14163.68 705
14164.80 727
14165.92 782
14167.05 780
14168.17 762
14169.30 789
14170.42 775
14171.55 743
14172.67 735
14173.80 779
14174.92 736
14176.05 748
14177.17 742
14178.30 791
14179.42 801
14180.55 722
14181.67 791
14182.80 789
14183.92 801
14185.05 796
14186.17 730
14187.30 728
14188.42 754
14189.55 760
14190.67 732
14191.80 731
14192.93 742
14194.05 791
14195.18 740
14196.30 738
14197.43 738
14198.55 736
14199.68 782
14200.81 725
14201.93 734
14203.06 804
14204.18 748
14205.31 735
14206.44 729
14207.56 736
14208.69 756
14209.82 759
14210.94 705
14212.07 733
14213.19 651
14214.32 663
14215.45 721
14216.57 736
14217.70 686
14218.83 709
14219.95 690
14221.08 703
14222.21 675
14223.33 679
14224.46 754
14225.59 718
14226.71 705
14227.84 677
14228.97 715
14230.10 755
14231.22 696
14232.35 664
14233.48 637
14234.60 627
14235.73 675
14236.86 690
14237.99 686
14239.11 658
14240.24 682
14241.37 676
14242.50 635
14243.62 683
14244.75 676
14245.88 646
14247.01 703
14248.13 696
14249.26 702
14250.39 693
14251.52 670
14252.65 679
14253.77 692
14254.90 680
14256.03 648
14257.16 638
14258.29 634
14259.42 644
14260.54 599
14261.67 673
14262.80 718
14263.93 702
14265.06 661
14266.19 683
14267.31 683
14268.44 703
14269.57 637
14270.70 652
14271.83 666
14272.96 639
14274.09 692
14275.22 687
14276.34 654
14277.47 671
14278.60 635
14279.73 650
14280.86 636
14281.99 658
14283.12 677
14284.25 660
14285.38 671
14286.51 644
14287.64 626
14288.76 600
14289.89 593
14291.02 593
14292.15 625
14293.28 577
14294.41 633
14295.54 680
14296.67 663
14297.80 609
14298.93 626
14300.06 600
14301.19 592
14302.32 627
14303.45 601
14304.58 643
14305.71 632
14306.84 648
14307.97 666
14309.10 658
14310.23 683
14311.36 593
14312.49 607
14313.62 584
14314.75 599
14315.88 642
14317.01 657
14318.15 617
14319.28 627
14320.41 626
14321.54 684
14322.67 626
14323.80 639
14324.93 610
14326.06 618
14327.19 595
14328.32 592
14329.45 649
14330.58 610
14331.72 608
14332.85 619
14333.98 616
14335.11 610
14336.24 580
14337.37 634
14338.50 615
14339.63 598
14340.77 562
14341.90 600
14343.03 607
14344.16 610
14345.29 591
14346.42 613
14347.56 646
14348.69 631
14349.82 561
14350.95 618
14352.08 633
14353.21 625
14354.35 623
14355.48 610
14356.61 660
14357.74 650
14358.88 618
14360.01 612
14361.14 614
14362.27 623
14363.40 602
14364.54 622
14365.67 551
14366.80 631
14367.93 650
14369.07 610
14370.20 656
14371.33 546
14372.46 598
14373.60 599
14374.73 628
14375.86 644
14377.00 651
14378.13 616
14379.26 599
14380.39 643
14381.53 661
14382.66 612
14383.79 603
14384.93 613
14386.06 612
14387.19 547
14388.33 571
14389.46 621
14390.59 634
14391.73 661
14392.86 619
14393.99 613
14395.13 615
14396.26 641
14397.40 607
14398.53 617
14399.66 614
14400.80 627
14401.93 606
14403.06 605
14404.20 584
14405.33 653
14406.47 596
14407.60 606
14408.74 673
14409.87 646
14411.00 605
14412.14 592
14413.27 647
14414.41 608
14415.54 583
14416.68 564
14417.81 644
14418.94 632
14420.08 641
14421.21 616
14422.35 637
14423.48 633
14424.62 572
14425.75 565
14426.89 577
14428.02 589
14429.16 580
14430.29 604
14431.43 668
14432.56 595
14433.70 650
14434.83 657
14435.97 660
14437.10 617
14438.24 589
14439.37 619
14440.51 632
14441.64 632
14442.78 618
14443.92 661
14445.05 629
14446.19 606
14447.32 653
14448.46 631
14449.59 602
14450.73 635
14451.87 670
14453.00 662
14454.14 621
14455.27 622
14456.41 627
14457.55 636
14458.68 591
14459.82 598
14460.95 589
14462.09 629
14463.23 623
14464.36 648
14465.50 655
14466.64 645
14467.77 589
14468.91 668
14470.05 605
14471.18 635
14472.32 602
14473.46 634
14474.59 647
14475.73 627
14476.87 615
14478.00 603
14479.14 601
14480.28 592
14481.41 671
14482.55 599
14483.69 611
14484.83 578
14485.96 604
14487.10 620
14488.24 608
14489.37 601
14490.51 609
14491.65 618
14492.79 633
14493.92 657
14495.06 588
14496.20 616
14497.34 615
14498.47 610
14499.61 617
14500.75 611
14501.89 616
14503.03 615
14504.16 660
14505.30 638
14506.44 587
14507.58 593
14508.72 602
14509.85 545
14510.99 623
14512.13 564
14513.27 627
14514.41 582
14515.55 576
14516.68 600
14517.82 567
14518.96 597
14520.10 609
14521.24 639
14522.38 592
14523.51 594
14524.65 650
14525.79 617
14526.93 600
14528.07 591
14529.21 593
14530.35 610
14531.49 586
14532.63 577
14533.76 595
14534.90 581
14536.04 591
14537.18 620
14538.32 591
14539.46 604
14540.60 615
14541.74 610
14542.88 603
14544.02 608
14545.16 568
14546.30 612
14547.44 615
14548.58 599
14549.72 607
14550.86 577
14552.00 560
14553.14 682
14554.28 626
14555.42 591
14556.56 580
14557.70 578
14558.84 617
14559.98 620
14561.12 581
14562.26 632
14563.40 615
14564.54 572
14565.68 527
14566.82 597
14567.96 556
14569.10 639
14570.24 638
14571.38 634
14572.52 587
14573.66 610
14574.80 672
14575.94 627
14577.08 601
14578.22 633
14579.36 612
14580.51 652
14581.65 652
14582.79 620
14583.93 585
14585.07 638
14586.21 584
14587.35 620
14588.49 625
14589.63 624
14590.78 643
14591.92 595
14593.06 663
14594.20 632
14595.34 618
14596.48 653
14597.62 632
14598.77 609
14599.91 622
14601.05 632
14602.19 614
14603.33 647
14604.48 673
14605.62 652
14606.76 643
14607.90 603
14609.04 638
14610.19 617
14611.33 624
14612.47 666
14613.61 707
14614.75 688
14615.90 669
14617.04 662
14618.18 628
14619.32 648
14620.47 643
14621.61 657
14622.75 665
14623.89 681
14625.04 693
14626.18 696
14627.32 636
14628.46 662
14629.61 703
14630.75 737
14631.89 713
14633.04 686
14634.18 656
14635.32 667
14636.47 673
14637.61 713
14638.75 756
14639.89 750
14641.04 737
14642.18 739
14643.32 723
14644.47 756
14645.61 721
14646.76 715
14647.90 743
14649.04 730
14650.19 747
14651.33 695
14652.47 637
14653.62 589
14654.76 677
14655.90 702
14657.05 686
14658.19 699
14659.34 699
14660.48 666
14661.62 579
14662.77 625
14663.91 618
14665.06 611
14666.20 634
14667.35 624
14668.49 607
14669.63 620
14670.78 613
14671.92 677
14673.07 643
14674.21 594
14675.36 595
14676.50 618
14677.65 596
14678.79 564
14679.94 567
14681.08 586
14682.23 594
14683.37 565
14684.52 614
14685.66 576
14686.81 568
14687.95 598
14689.10 616
14690.24 552
14691.39 594
14692.53 664
14693.68 635
14694.82 606
14695.97 577
14697.11 589
14698.26 598
14699.41 602
14700.55 593
14701.70 598
14702.84 611
14703.99 571
14705.13 568
14706.28 552
14707.43 611
14708.57 614
14709.72 575
14710.86 571
14712.01 587
14713.16 577
14714.30 589
14715.45 577
14716.59 589
14717.74 564
14718.89 575
14720.03 553
14721.18 639
14722.33 603
14723.47 575
14724.62 568
14725.77 589
14726.91 583
14728.06 602
14729.21 581
14730.35 576
14731.50 587
14732.65 576
14733.79 588
14734.94 605
14736.09 600
14737.23 569
14738.38 617
14739.53 602
14740.68 573
14741.82 538
14742.97 531
14744.12 591
14745.26 595
14746.41 571
14747.56 541
14748.71 531
14749.85 599
14751.00 554
14752.15 549
14753.30 556
14754.45 624
14755.59 591
14756.74 569
14757.89 593
14759.04 626
14760.18 607
14761.33 572
14762.48 572
14763.63 569
14764.78 588
14765.92 611
14767.07 578
14768.22 601
14769.37 620
14770.52 625
14771.67 566
14772.81 560
14773.96 572
14775.11 596
14776.26 588
14777.41 568
14778.56 669
14779.71 591
14780.86 597
14782.00 616
14783.15 624
14784.30 623
14785.45 599
14786.60 601
14787.75 577
14788.90 636
14790.05 640
14791.20 581
14792.35 609
14793.49 653
14794.64 645
14795.79 680
14796.94 637
14798.09 673
14799.24 597
14800.39 577
14801.54 619
14802.69 685
14803.84 656
14804.99 635
14806.14 633
14807.29 682
14808.44 614
14809.59 615
14810.74 638
14811.89 639
14813.04 635
14814.19 622
14815.34 592
14816.49 641
14817.64 562
14818.79 663
14819.94 611
14821.09 611
14822.24 630
14823.39 603
14824.54 603
14825.69 590
14826.84 557
14827.99 565
14829.14 595
14830.29 575
14831.44 573
14832.60 627
14833.75 622
14834.90 569
14836.05 528
14837.20 589
14838.35 560
14839.50 572
14840.65 548
14841.80 548
14842.95 520
14844.11 557
14845.26 553
14846.41 557
14847.56 502
14848.71 487
14849.86 479
14851.01 496
14852.17 490
14853.32 512
14854.47 533
14855.62 575
14856.77 527
14857.92 492
14859.08 534
14860.23 506
14861.38 512
14862.53 505
14863.68 557
14864.84 544
14865.99 502
14867.14 491
14868.29 557
14869.44 504
14870.60 529
14871.75 511
14872.90 485
14874.05 506
14875.21 482
14876.36 554
14877.51 461
14878.66 473
14879.82 476
14880.97 475
14882.12 486
14883.27 505
14884.43 509
14885.58 481
14886.73 498
14887.89 469
14889.04 518
14890.19 517
14891.34 511
14892.50 556
14893.65 554
14894.80 507
14895.96 467
14897.11 461
14898.26 515
14899.42 519
14900.57 490
14901.72 496
14902.88 547
14904.03 545
14905.18 525
14906.34 516
14907.49 531
14908.65 526
14909.80 508
14910.95 518
14912.11 508
14913.26 482
14914.41 463
14915.57 505
14916.72 540
14917.88 513
14919.03 495
14920.18 561
14921.34 510
14922.49 493
14923.65 495
14924.80 549
14925.96 520
14927.11 482
14928.27 496
14929.42 475
14930.57 500
14931.73 530
14932.88 502
14934.04 493
14935.19 490
14936.35 491
14937.50 502
14938.66 492
14939.81 487
14940.97 472
14942.12 567
14943.28 483
14944.43 491
14945.59 507
14946.74 488
14947.90 527
14949.05 513
14950.21 491
14951.36 518
14952.52 496
14953.68 469
14954.83 495
14955.99 478
14957.14 536
14958.30 479
14959.45 465
14960.61 467
14961.77 474
14962.92 513
14964.08 464
14965.23 424
14966.39 463
14967.54 474
14968.70 482
14969.86 481
14971.01 468
14972.17 438
14973.33 443
14974.48 503
14975.64 523
14976.79 450
14977.95 427
14979.11 474
14980.26 491
14981.42 510
14982.58 489
14983.73 439
14984.89 486
14986.05 499
14987.20 482
14988.36 455
14989.52 496
14990.67 485
14991.83 453
14992.99 483
14994.15 517
14995.30 514
14996.46 458
14997.62 509
14998.77 454
14999.93 440
15001.09 407
15002.25 448
15003.40 472
15004.56 520
15005.72 514
15006.88 510
15008.03 433
15009.19 428
15010.35 451
15011.51 503
15012.66 521
15013.82 425
15014.98 443
15016.14 447
15017.30 498
15018.45 484
15019.61 491
15020.77 463
15021.93 477
15023.09 506
15024.24 508
15025.40 453
15026.56 461
15027.72 493
15028.88 491
15030.04 466
15031.19 444
15032.35 461
15033.51 508
15034.67 473
15035.83 418
15036.99 469
15038.15 455
15039.30 450
15040.46 486
15041.62 495
15042.78 493
15043.94 496
15045.10 484
15046.26 480
15047.42 444
15048.58 448
15049.74 483
15050.90 488
15052.05 448
15053.21 485
15054.37 478
15055.53 489
15056.69 452
15057.85 410
15059.01 427
15060.17 476
15061.33 448
15062.49 465
15063.65 487
15064.81 513
15065.97 450
15067.13 427
15068.29 500
15069.45 497
15070.61 474
15071.77 459
15072.93 437
15074.09 470
15075.25 464
15076.41 449
15077.57 415
15078.73 411
15079.89 488
15081.05 450
15082.21 444
15083.37 444
15084.53 480
15085.69 488
15086.85 458
15088.01 433
15089.18 412
15090.34 446
15091.50 487
15092.66 488
15093.82 475
15094.98 453
15096.14 462
15097.30 521
15098.46 456
15099.62 473
15100.78 483
15101.95 437
15103.11 453
15104.27 481
15105.43 461
15106.59 448
15107.75 456
15108.91 484
15110.08 445
15111.24 470
15112.40 406
15113.56 447
15114.72 443
15115.88 471
15117.05 438
15118.21 466
15119.37 455
15120.53 478
15121.69 429
15122.86 398
15124.02 428
15125.18 428
15126.34 471
15127.50 456
15128.67 439
15129.83 447
15130.99 458
15132.15 464
15133.32 420
15134.48 429
15135.64 504
15136.80 492
15137.97 462
15139.13 482
15140.29 468
15141.45 450
15142.62 446
15143.78 433
15144.94 443
15146.11 490
15147.27 498
15148.43 468
15149.59 451
15150.76 471
15151.92 439
15153.08 451
15154.25 450
15155.41 483
15156.57 496
15157.74 492
15158.90 485
15160.06 474
15161.23 438
15162.39 496
15163.55 531
15164.72 474
15165.88 449
15167.05 508
15168.21 520
15169.37 491
15170.54 478
15171.70 460
15172.86 452
15174.03 485
15175.19 534
15176.36 456
15177.52 468
15178.69 502
15179.85 511
15181.01 510
15182.18 486
15183.34 464
15184.51 517
15185.67 528
15186.84 465
15188.00 497
15189.16 512
15190.33 515
15191.49 504
15192.66 447
15193.82 472
15194.99 520
15196.15 488
15197.32 506
15198.48 528
15199.65 513
15200.81 526
15201.98 517
15203.14 506
15204.31 502
15205.47 523
15206.64 507
15207.80 568
15208.97 536
15210.13 509
15211.30 540
15212.47 480
15213.63 522
15214.80 542
15215.96 550
15217.13 489
15218.29 466
15219.46 536
15220.62 542
15221.79 529
15222.96 526
15224.12 526
15225.29 547
15226.45 550
15227.62 546
15228.79 571
15229.95 574
15231.12 483
15232.29 518
15233.45 516
15234.62 516
15235.78 543
15236.95 619
15238.12 530
15239.28 538
15240.45 572
15241.62 586
15242.78 525
15243.95 531
15245.12 576
15246.28 578
15247.45 553
15248.62 548
15249.78 534
15250.95 521
15252.12 551
15253.28 581
15254.45 514
15255.62 538
15256.79 517
15257.95 547
15259.12 520
15260.29 506
15261.46 503
15262.62 537
15263.79 527
15264.96 487
15266.13 532
15267.29 531
15268.46 528
15269.63 551
15270.80 517
15271.96 545
15273.13 539
15274.30 500
15275.47 489
15276.64 550
15277.80 529
15278.97 532
15280.14 539
15281.31 477
15282.48 476
15283.64 507
15284.81 568
15285.98 546
15287.15 481
15288.32 477
15289.49 506
15290.65 515
15291.82 450
15292.99 523
15294.16 555
15295.33 521
15296.50 498
15297.67 521
15298.83 492
15300.00 514
15301.17 516
15302.34 502
15303.51 487
15304.68 496
15305.85 566
15307.02 499
15308.19 505
15309.36 437
15310.52 505
15311.69 527
15312.86 503
15314.03 502
15315.20 485
15316.37 483
15317.54 512
15318.71 539
15319.88 505
15321.05 546
15322.22 491
15323.39 464
15324.56 511
15325.73 462
15326.90 537
15328.07 547
15329.24 479
15330.41 529
15331.58 550
15332.75 561
15333.92 502
15335.09 517
15336.26 491
15337.43 478
15338.60 479
15339.77 500
15340.94 503
15342.11 530
15343.28 509
15344.45 489
15345.62 509
15346.79 506
15347.96 525
15349.13 506
15350.31 532
15351.48 493
15352.65 471
15353.82 477
15354.99 519
15356.16 501
15357.33 516
15358.50 519
15359.67 455
15360.84 504
15362.02 477
15363.19 488
15364.36 504
15365.53 481
15366.70 476
15367.87 460
15369.04 444
15370.21 437
15371.39 467
15372.56 506
15373.73 497
15374.90 458
15376.07 474
15377.24 477
15378.42 496
15379.59 555
15380.76 529
15381.93 507
15383.10 492
15384.28 491
15385.45 478
15386.62 479
15387.79 505
15388.97 557
15390.14 572
15391.31 559
15392.48 520
15393.65 489
15394.83 502
15396.00 507
15397.17 497
15398.34 489
15399.52 490
15400.69 511
15401.86 511
15403.04 503
15404.21 509
15405.38 535
15406.55 533
15407.73 497
15408.90 506
15410.07 512
15411.25 519
15412.42 499
15413.59 483
15414.77 507
15415.94 543
15417.11 503
15418.29 513
15419.46 491
15420.63 515
15421.81 543
15422.98 514
15424.15 523
15425.33 486
15426.50 504
15427.67 453
15428.85 465
15430.02 464
15431.20 469
15432.37 483
15433.54 505
15434.72 507
15435.89 460
15437.07 455
15438.24 475
15439.41 487
15440.59 447
15441.76 468
15442.94 465
15444.11 490
15445.29 490
15446.46 517
15447.63 493
15448.81 483
15449.98 501
15451.16 487
15452.33 482
15453.51 481
15454.68 491
15455.86 471
15457.03 475
15458.21 497
15459.38 515
15460.56 556
15461.73 517
15462.91 474
15464.08 538
15465.26 517
15466.43 479
15467.61 490
15468.78 488
15469.96 458
15471.13 508
15472.31 553
15473.48 504
15474.66 498
15475.83 481
15477.01 549
15478.19 482
15479.36 447
15480.54 526
15481.71 446
15482.89 436
15484.06 503
15485.24 518
15486.42 477
15487.59 487
15488.77 494
15489.94 559
15491.12 497
15492.30 465
15493.47 495
15494.65 563
15495.83 447
15497.00 462
15498.18 506
15499.36 527
15500.53 494
15501.71 480
15502.88 484
15504.06 473
15505.24 547
15506.41 519
15507.59 453
15508.77 453
15509.95 445
15511.12 487
15512.30 508
15513.48 459
15514.65 449
15515.83 496
15517.01 513
15518.18 547
15519.36 546
15520.54 498
15521.72 516
15522.89 484
15524.07 451
15525.25 498
15526.43 459
15527.60 490
15528.78 476
15529.96 516
15531.14 490
15532.31 491
15533.49 500
15534.67 528
15535.85 476
15537.03 439
15538.20 436
15539.38 484
15540.56 496
15541.74 492
15542.92 488
15544.09 489
15545.27 496
15546.45 515
15547.63 505
15548.81 482
15549.98 536
15551.16 507
15552.34 500
15553.52 485
15554.70 463
15555.88 479
15557.06 523
15558.23 529
15559.41 499
15560.59 483
15561.77 480
15562.95 530
15564.13 494
15565.31 475
15566.49 503
15567.67 533
15568.84 503
15570.02 539
15571.20 503
15572.38 527
15573.56 513
15574.74 545
15575.92 519
15577.10 503
15578.28 532
15579.46 558
15580.64 581
15581.82 553
15583.00 524
15584.18 524
15585.36 510
15586.54 551
15587.72 543
15588.90 590
15590.08 575
15591.26 603
15592.44 608
15593.62 580
15594.80 558
15595.98 583
15597.16 542
15598.34 589
15599.52 534
15600.70 565
15601.88 625
15603.06 566
15604.24 571
15605.42 611
15606.60 621
15607.78 565
15608.96 582
15610.14 554
15611.32 546
15612.50 591
15613.68 621
15614.86 581
15616.05 625
15617.23 606
15618.41 607
15619.59 614
15620.77 591
15621.95 582
15623.13 603
15624.31 549
15625.49 552
15626.68 584
15627.86 682
15629.04 604
15630.22 592
15631.40 578
15632.58 615
15633.76 663
15634.95 637
15636.13 650
15637.31 727
15638.49 675
15639.67 612
15640.85 627
15642.04 623
15643.22 609
15644.40 703
15645.58 677
15646.76 643
15647.95 607
15649.13 645
15650.31 720
15651.49 671
15652.67 634
15653.86 649
15655.04 656
15656.22 658
15657.40 656
15658.59 684
15659.77 694
15660.95 734
15662.13 724
15663.32 706
15664.50 644
15665.68 647
15666.87 722
15668.05 672
15669.23 690
15670.41 677
15671.60 694
15672.78 642
15673.96 679
15675.15 675
15676.33 648
15677.51 675
15678.70 628
15679.88 632
15681.06 673
15682.25 646
15683.43 632
15684.61 685
15685.80 697
15686.98 680
15688.16 638
15689.35 629
15690.53 625
15691.72 637
15692.90 638
15694.08 641
15695.27 645
15696.45 694
15697.63 631
15698.82 643
15700.00 621
15701.19 650
15702.37 676
15703.56 656
15704.74 682
15705.92 651
15707.11 646
15708.29 662
15709.48 626
15710.66 703
15711.85 662
15713.03 666
15714.21 647
15715.40 637
15716.58 657
15717.77 709
15718.95 713
15720.14 691
15721.32 703
15722.51 753
15723.69 672
15724.88 719
15726.06 754
15727.25 739
15728.43 751
15729.62 670
15730.80 665
15731.99 686
15733.17 680
15734.36 730
15735.55 712
15736.73 695
15737.92 696
15739.10 675
15740.29 720
15741.47 730
15742.66 709
15743.84 718
15745.03 694
15746.22 688
15747.40 730
15748.59 745
15749.77 676
15750.96 672
15752.15 699
15753.33 685
15754.52 685
15755.70 678
15756.89 696
15758.08 699
15759.26 709
15760.45 758
15761.64 723
15762.82 722
15764.01 731
15765.20 701
15766.38 707
15767.57 755
15768.76 734
15769.94 690
15771.13 719
15772.32 670
15773.50 669
15774.69 623
15775.88 721
15777.06 719
15778.25 693
15779.44 685
15780.62 722
15781.81 714
15783.00 670
15784.19 657
15785.37 695
15786.56 670
15787.75 668
15788.94 641
15790.12 667
15791.31 670
15792.50 691
15793.69 723
15794.87 724
15796.06 696
15797.25 736
15798.44 684
15799.62 724
15800.81 730
15802.00 666
15803.19 652
15804.38 680
15805.56 643
15806.75 646
15807.94 655
15809.13 624
15810.32 662
15811.50 631
15812.69 655
15813.88 685
15815.07 632
15816.26 581
15817.45 572
15818.64 607
15819.82 611
15821.01 632
15822.20 647
15823.39 614
15824.58 606
15825.77 574
15826.96 565
15828.15 609
15829.33 612
15830.52 596
15831.71 639
15832.90 675
15834.09 614
15835.28 577
15836.47 588
15837.66 568
15838.85 574
15840.04 581
15841.23 603
15842.42 582
15843.61 586
15844.79 552
15845.98 583
15847.17 596
15848.36 580
15849.55 569
15850.74 575
15851.93 571
15853.12 639
15854.31 655
15855.50 604
15856.69 628
15857.88 561
15859.07 593
15860.26 576
15861.45 600
15862.64 592
15863.83 584
15865.02 625
15866.21 636
15867.40 600
15868.60 603
15869.79 619
15870.98 600
15872.17 614
15873.36 580
15874.55 625
15875.74 613
15876.93 599
15878.12 608
15879.31 604
15880.50 641
15881.69 615
15882.88 619
15884.07 592
15885.27 628
15886.46 581
15887.65 624
15888.84 663
15890.03 598
15891.22 560
15892.41 593
15893.60 618
15894.80 585
15895.99 599
15897.18 582
15898.37 587
15899.56 610
15900.75 649
15901.95 629
15903.14 647
15904.33 632
15905.52 637
15906.71 616
15907.90 615
15909.10 611
15910.29 616
15911.48 600
15912.67 623
15913.86 626
15915.06 613
15916.25 672
15917.44 649
15918.63 625
15919.83 647
15921.02 675
15922.21 635
15923.40 629
15924.60 601
15925.79 588
15926.98 600
15928.17 613
15929.37 657
15930.56 587
15931.75 608
15932.94 686
15934.14 601
15935.33 636
15936.52 628
15937.72 616
15938.91 680
15940.10 627
15941.30 613
15942.49 631
15943.68 622
15944.88 614
15946.07 589
15947.26 611
15948.46 575
15949.65 604
15950.84 575
15952.04 593
15953.23 566
15954.42 551
15955.62 537
15956.81 532
15958.01 509
15959.20 520
15960.39 531
15961.59 501
15962.78 555
15963.97 569
15965.17 534
15966.36 511
15967.56 555
15968.75 523
15969.95 567
15971.14 523
15972.33 475
15973.53 501
15974.72 516
15975.92 521
15977.11 505
15978.31 567
15979.50 542
15980.70 488
15981.89 496
15983.09 482
15984.28 522
15985.47 542
15986.67 506
15987.86 503
15989.06 486
15990.25 509
15991.45 499
15992.64 475
15993.84 509
15995.03 485
15996.23 436
15997.43 475
15998.62 494
15999.82 495
16001.01 490
16002.21 488
16003.40 477
16004.60 492
16005.79 459
16006.99 512
16008.18 483
16009.38 492
16010.58 518
16011.77 506
16012.97 535
16014.16 502
16015.36 483
16016.56 475
16017.75 453
16018.95 493
16020.14 492
16021.34 476
16022.54 468
16023.73 446
16024.93 484
16026.13 478
16027.32 440
16028.52 425
16029.71 437
16030.91 416
16032.11 417
16033.30 457
16034.50 444
16035.70 463
16036.89 461
16038.09 464
16039.29 463
16040.49 527
16041.68 511
16042.88 465
16044.08 474
16045.27 462
16046.47 460
16047.67 437
16048.86 478
16050.06 467
16051.26 464
16052.46 439
16053.65 475
16054.85 474
16056.05 453
16057.25 436
16058.44 448
16059.64 433
16060.84 430
16062.04 431
16063.23 483
16064.43 497
16065.63 472
16066.83 448
16068.03 497
16069.22 469
16070.42 428
16071.62 416
16072.82 438
16074.02 438
16075.21 428
16076.41 427
16077.61 434
16078.81 447
16080.01 439
16081.21 495
16082.40 431
16083.60 460
16084.80 450
16086.00 464
16087.20 479
16088.40 448
16089.60 430
16090.79 455
16091.99 486
16093.19 429
16094.39 459
16095.59 446
16096.79 456
16097.99 441
16099.19 436
16100.39 433
16101.59 404
16102.78 426
16103.98 433
16105.18 427
16106.38 439
16107.58 439
16108.78 456
16109.98 440
16111.18 436
16112.38 413
16113.58 441
16114.78 438
16115.98 454
16117.18 450
16118.38 397
16119.58 417
16120.78 409
16121.98 407
16123.18 414
16124.38 435
16125.58 435
16126.78 454
16127.98 457
16129.18 432
16130.38 426
16131.58 419
16132.78 413
16133.98 461
16135.18 465
16136.38 425
16137.58 424
16138.78 442
16139.98 421
16141.18 397
16142.38 417
16143.58 442
16144.79 420
16145.99 432
16147.19 440
16148.39 403
16149.59 395
16150.79 416
16151.99 426
16153.19 421
16154.39 432
16155.59 447
16156.80 428
16158.00 398
16159.20 461
16160.40 428
16161.60 450
16162.80 409
16164.00 454
16165.21 427
16166.41 451
16167.61 423
16168.81 434
16170.01 448
16171.21 397
16172.42 406
16173.62 447
16174.82 393
16176.02 360
16177.22 426
16178.43 468
16179.63 417
16180.83 370
16182.03 376
16183.23 423
16184.44 457
16185.64 511
16186.84 463
16188.04 408
16189.25 424
16190.45 448
16191.65 442
16192.85 443
16194.06 434
16195.26 412
16196.46 426
16197.66 384
16198.87 398
16200.07 431
16201.27 386
16202.48 404
16203.68 413
16204.88 458
16206.09 451
16207.29 416
16208.49 460
16209.69 406
16210.90 462
16212.10 438
16213.30 419
16214.51 410
16215.71 467
16216.91 444
16218.12 444
16219.32 476
16220.53 462
16221.73 437
16222.93 430
16224.14 414
16225.34 445
16226.54 441
16227.75 457
16228.95 434
16230.16 442
16231.36 423
16232.56 461
16233.77 483
16234.97 442
16236.18 425
16237.38 418
16238.59 429
16239.79 423
16240.99 465
16242.20 506
16243.40 485
16244.61 455
16245.81 439
16247.02 430
16248.22 387
16249.43 419
16250.63 410
16251.84 437
16253.04 426
16254.24 430
16255.45 438
16256.65 431
16257.86 463
16259.06 458
16260.27 429
16261.48 441
16262.68 445
16263.89 443
16265.09 441
16266.30 442
16267.50 396
16268.71 432
16269.91 469
16271.12 446
16272.32 486
16273.53 446
16274.73 436
16275.94 451
16277.15 494
16278.35 454
16279.56 450
16280.76 458
16281.97 486
16283.18 506
16284.38 454
16285.59 430
16286.79 473
16288.00 460
16289.21 419
16290.41 444
16291.62 482
16292.82 455
16294.03 470
16295.24 464
16296.44 426
16297.65 441
16298.86 508
16300.06 479
16301.27 452
16302.48 437
16303.68 433
16304.89 453
16306.10 418
16307.30 450
16308.51 482
16309.72 494
16310.92 471
16312.13 429
16313.34 415
16314.55 412
16315.75 449
16316.96 478
16318.17 515
16319.37 486
16320.58 465
16321.79 514
16323.00 481
16324.20 499
16325.41 496
16326.62 499
16327.83 478
16329.03 463
16330.24 496
16331.45 465
16332.66 484
16333.87 498
16335.07 423
16336.28 512
16337.49 497
16338.70 433
16339.90 465
16341.11 426
16342.32 447
16343.53 463
16344.74 452
16345.95 441
16347.15 481
16348.36 452
16349.57 468
16350.78 437
16351.99 501
16353.20 447
16354.40 460
16355.61 455
16356.82 446
16358.03 444
16359.24 415
16360.45 432
16361.66 431
16362.87 449
16364.08 397
16365.28 386
16366.49 406
16367.70 418
16368.91 412
16370.12 402
16371.33 417
16372.54 387
16373.75 391
16374.96 394
16376.17 384
16377.38 380
16378.59 387
16379.80 422
16381.01 440
16382.21 455
16383.42 425
16384.63 409
16385.84 409
16387.05 397
16388.26 428
16389.47 438
16390.68 439
16391.89 446
16393.10 432
16394.31 441
16395.52 402
16396.73 416
16397.94 412
16399.15 425
16400.36 408
16401.57 416
16402.79 436
16404.00 384
16405.21 404
16406.42 407
16407.63 424
16408.84 394
16410.05 408
16411.26 415
16412.47 408
16413.68 406
16414.89 460
16416.10 479
16417.31 440
16418.52 423
16419.74 435
16420.95 387
16422.16 439
16423.37 447
16424.58 418
16425.79 377
16427.00 392
16428.21 456
16429.42 396
16430.64 400
16431.85 388
16433.06 428
16434.27 419
16435.48 404
16436.69 404
16437.91 350
16439.12 397
16440.33 416
16441.54 397
16442.75 388
16443.96 367
16445.18 425
16446.39 436
16447.60 423
16448.81 377
16450.02 401
16451.24 423
16452.45 384
16453.66 354
16454.87 422
16456.09 409
16457.30 380
16458.51 380
16459.72 394
16460.94 421
16462.15 411
16463.36 391
16464.57 417
16465.79 425
16467.00 412
16468.21 391
16469.43 412
16470.64 364
16471.85 362
16473.06 373
16474.28 414
16475.49 435
16476.70 398
16477.92 408
16479.13 399
16480.34 374
16481.56 357
16482.77 430
16483.98 407
16485.20 392
16486.41 360
16487.62 399
16488.84 404
16490.05 382
16491.26 382
16492.48 358
16493.69 375
16494.91 386
16496.12 383
16497.33 396
16498.55 389
16499.76 380
16500.97 416
16502.19 402
16503.40 367
16504.62 333
16505.83 364
16507.05 394
16508.26 407
16509.47 423
16510.69 374
16511.90 390
16513.12 397
16514.33 375
16515.55 353
16516.76 363
16517.98 382
16519.19 396
16520.41 374
16521.62 370
16522.83 349
16524.05 412
16525.26 384
16526.48 426
16527.69 393
16528.91 372
16530.12 416
16531.34 400
16532.55 390
16533.77 411
16534.99 432
16536.20 374
16537.42 386
16538.63 373
16539.85 373
16541.06 367
16542.28 347
16543.49 403
16544.71 388
16545.92 376
16547.14 346
16548.36 352
16549.57 375
16550.79 347
16552.00 381
16553.22 376
16554.44 400
16555.65 411
16556.87 345
16558.08 353
16559.30 419
16560.52 436
16561.73 411
16562.95 419
16564.17 377
16565.38 441
16566.60 401
16567.81 379
16569.03 367
16570.25 411
16571.46 420
16572.68 447
16573.90 372
16575.11 385
16576.33 380
16577.55 407
16578.76 401
16579.98 419
16581.20 400
16582.42 441
16583.63 405
16584.85 366
16586.07 377
16587.28 361
16588.50 404
16589.72 363
16590.94 402
16592.15 392
16593.37 406
16594.59 426
16595.81 427
16597.02 383
16598.24 410
16599.46 430
16600.68 393
16601.89 412
16603.11 400
16604.33 399
16605.55 425
16606.77 407
16607.98 399
16609.20 398
16610.42 375
16611.64 350
16612.86 388
16614.07 369
16615.29 406
16616.51 405
16617.73 409
16618.95 362
16620.17 365
16621.38 388
16622.60 397
16623.82 393
16625.04 379
16626.26 366
16627.48 321
16628.70 367
16629.91 370
16631.13 364
16632.35 390
16633.57 337
16634.79 367
16636.01 427
16637.23 379
16638.45 362
16639.67 379
16640.89 360
16642.10 399
16643.32 389
16644.54 389
16645.76 369
16646.98 386
16648.20 399
16649.42 399
16650.64 380
16651.86 387
16653.08 381
16654.30 385
16655.52 389
16656.74 386
16657.96 384
16659.18 379
16660.40 382
16661.62 374
16662.84 395
16664.06 385
16665.28 365
16666.50 359
16667.72 372
16668.94 365
16670.16 373
16671.38 393
16672.60 362
16673.82 385
16675.04 397
16676.26 369
16677.48 377
16678.70 393
16679.92 430
16681.14 388
16682.36 365
16683.58 422
16684.80 354
16686.03 361
16687.25 384
16688.47 369
16689.69 471
16690.91 399
16692.13 384
16693.35 401
16694.57 395
16695.79 360
16697.02 367
16698.24 405
16699.46 364
16700.68 386
16701.90 416
16703.12 365
16704.34 378
16705.57 380
16706.79 336
16708.01 335
16709.23 350
16710.45 363
16711.67 341
16712.90 361
16714.12 370
16715.34 327
16716.56 353
16717.78 382
16719.01 385
16720.23 359
16721.45 390
16722.67 409
16723.89 376
16725.12 338
16726.34 377
16727.56 354
16728.78 379
16730.01 392
16731.23 380
16732.45 372
16733.67 357
16734.90 356
16736.12 355
16737.34 389
16738.56 398
16739.79 380
16741.01 393
16742.23 393
16743.46 409
16744.68 369
16745.90 359
16747.12 392
16748.35 367
16749.57 374
16750.79 340
16752.02 351
16753.24 356
16754.46 435
16755.69 386
16756.91 360
16758.13 390
16759.36 422
16760.58 405
16761.80 368
16763.03 364
16764.25 368
16765.48 348
16766.70 405
16767.92 371
16769.15 360
16770.37 401
16771.60 349
16772.82 413
16774.04 393
16775.27 372
16776.49 370
16777.72 403
16778.94 359
16780.16 363
16781.39 364
16782.61 369
16783.84 363
16785.06 370
16786.29 394
16787.51 378
16788.74 361
16789.96 413
16791.18 386
16792.41 356
16793.63 350
16794.86 364
16796.08 379
16797.31 334
16798.53 389
16799.76 367
16800.98 358
16802.21 365
16803.43 317
16804.66 389
16805.88 340
16807.11 366
16808.33 388
16809.56 407
16810.79 373
16812.01 394
16813.24 367
16814.46 374
16815.69 388
16816.91 348
16818.14 358
16819.36 352
16820.59 366
16821.82 387
16823.04 401
16824.27 370
16825.49 423
16826.72 370
16827.95 372
16829.17 402
16830.40 395
16831.62 369
16832.85 373
16834.08 396
16835.30 370
16836.53 375
16837.76 348
16838.98 400
16840.21 385
16841.44 347
16842.66 352
16843.89 408
16845.11 382
16846.34 387
16847.57 335
16848.80 431
16850.02 369
16851.25 372
16852.48 388
16853.70 423
16854.93 404
16856.16 432
16857.38 426
16858.61 416
16859.84 397
16861.07 366
16862.29 417
16863.52 414
16864.75 415
16865.97 435
16867.20 401
16868.43 415
16869.66 436
16870.89 410
16872.11 413
16873.34 417
16874.57 420
16875.80 402
16877.02 386
16878.25 423
16879.48 385
16880.71 433
16881.94 438
16883.16 455
16884.39 466
16885.62 465
16886.85 464
16888.08 440
16889.30 485
16890.53 470
16891.76 448
16892.99 456
16894.22 423
16895.45 461
16896.67 470
16897.90 454
16899.13 476
16900.36 478
16901.59 537
16902.82 461
16904.05 450
16905.28 439
16906.50 447
16907.73 438
16908.96 426
16910.19 453
16911.42 473
16912.65 450
16913.88 426
16915.11 472
16916.34 422
16917.57 426
16918.80 401
16920.03 437
16921.26 451
16922.48 447
16923.71 439
16924.94 412
16926.17 433
16927.40 384
16928.63 402
16929.86 415
16931.09 381
16932.32 385
16933.55 369
16934.78 434
16936.01 454
16937.24 460
16938.47 434
16939.70 416
16940.93 441
16942.16 393
16943.39 376
16944.62 362
16945.85 381
16947.08 364
16948.31 414
16949.54 421
16950.78 369
16952.01 378
16953.24 384
16954.47 397
16955.70 365
16956.93 387
16958.16 386
16959.39 373
16960.62 367
16961.85 390
16963.08 385
16964.31 397
16965.54 432
16966.78 370
16968.01 359
16969.24 415
16970.47 386
16971.70 413
16972.93 365
16974.16 389
16975.39 386
16976.63 391
16977.86 413
16979.09 375
16980.32 362
16981.55 353
16982.78 390
16984.02 353
16985.25 370
16986.48 378
16987.71 380
16988.94 358
16990.18 392
16991.41 401
16992.64 368
16993.87 402
16995.10 385
16996.34 392
16997.57 398
16998.80 430
17000.03 391
17001.26 395
17002.50 371
17003.73 358
17004.96 353
17006.19 338
17007.43 348
17008.66 362
17009.89 398
17011.12 339
17012.36 350
17013.59 398
17014.82 367
17016.06 319
17017.29 358
17018.52 367
17019.76 427
17020.99 378
17022.22 352
17023.45 378
17024.69 375
17025.92 365
17027.15 336
17028.39 344
17029.62 382
17030.85 362
17032.09 361
17033.32 357
17034.55 339
17035.79 351
17037.02 318
17038.26 369
17039.49 358
17040.72 374
17041.96 360
17043.19 360
17044.43 362
17045.66 358
17046.89 360
17048.13 358
17049.36 321
17050.60 381
17051.83 354
17053.06 384
17054.30 378
17055.53 343
17056.77 341
17058.00 380
17059.24 406
17060.47 337
17061.70 344
17062.94 350
17064.17 381
17065.41 365
17066.64 336
17067.88 357
17069.11 370
17070.35 362
17071.58 329
17072.82 343
17074.05 331
17075.29 382
17076.52 370
17077.76 351
17078.99 328
17080.23 324
17081.46 316
17082.70 355
17083.93 354
17085.17 353
17086.41 378
17087.64 402
17088.88 407
17090.11 343
17091.35 330
17092.58 352
17093.82 361
17095.05 375
17096.29 332
17097.53 341
17098.76 397
17100.00 396
17101.23 412
17102.47 348
17103.71 332
17104.94 350
17106.18 363
17107.41 361
17108.65 305
17109.89 351
17111.12 343
17112.36 355
17113.60 333
17114.83 354
17116.07 371
17117.31 315
17118.54 315
17119.78 325
17121.02 345
17122.25 352
17123.49 354
17124.73 343
17125.96 370
17127.20 368
17128.44 319
17129.67 294
17130.91 336
17132.15 333
17133.39 362
17134.62 332
17135.86 340
17137.10 362
17138.33 338
17139.57 356
17140.81 383
17142.05 378
17143.28 370
17144.52 376
17145.76 373
17147.00 345
17148.23 332
17149.47 338
17150.71 347
17151.95 364
17153.19 313
17154.42 315
17155.66 334
17156.90 334
17158.14 342
17159.38 320
17160.61 302
17161.85 367
17163.09 363
17164.33 364
17165.57 352
17166.81 358
17168.04 360
17169.28 374
17170.52 356
17171.76 349
17173.00 337
17174.24 330
17175.47 321
17176.71 311
17177.95 359
17179.19 326
17180.43 331
17181.67 331
17182.91 337
17184.15 365
17185.39 371
17186.62 377
17187.86 331
17189.10 297
17190.34 358
17191.58 334
17192.82 319
17194.06 314
17195.30 322
17196.54 374
17197.78 364
17199.02 345
17200.26 325
17201.50 328
17202.74 338
17203.98 345
17205.22 377
17206.46 358
17207.70 349
17208.94 338
17210.18 357
17211.42 302
17212.66 316
17213.90 290
17215.14 355
17216.38 341
17217.62 353
17218.86 310
17220.10 321
17221.34 335
17222.58 289
17223.82 296
17225.06 318
17226.30 355
17227.54 332
17228.78 308
17230.02 307
17231.26 325
17232.50 331
17233.74 319
17234.98 313
17236.22 308
17237.47 316
17238.71 333
17239.95 318
17241.19 317
17242.43 309
17243.67 307
17244.91 361
17246.15 321
17247.39 351
17248.64 329
17249.88 363
17251.12 339
17252.36 333
17253.60 335
17254.84 351
17256.08 327
17257.33 378
17258.57 346
17259.81 309
17261.05 310
17262.29 296
17263.54 348
17264.78 346
17266.02 315
17267.26 317
17268.50 336
17269.75 330
17270.99 310
17272.23 291
17273.47 357
17274.71 350
17275.96 360
17277.20 318
17278.44 321
17279.68 306
17280.93 327
17282.17 334
17283.41 350
17284.65 320
17285.90 300
17287.14 333
17288.38 331
17289.62 314
17290.87 287
17292.11 340
17293.35 357
17294.60 341
17295.84 294
17297.08 269
17298.33 296
17299.57 313
17300.81 310
17302.05 278
17303.30 330
17304.54 308
17305.78 297
17307.03 306
17308.27 304
17309.52 278
17310.76 333
17312.00 313
17313.25 305
17314.49 304
17315.73 320
17316.98 304
17318.22 310
17319.47 320
17320.71 291
17321.95 305
17323.20 298
17324.44 302
17325.69 299
17326.93 323
17328.17 324
17329.42 344
17330.66 335
17331.91 351
17333.15 301
17334.40 328
17335.64 355
17336.88 316
17338.13 331
17339.37 309
17340.62 329
17341.86 300
17343.11 327
17344.35 324
17345.60 338
17346.84 320
17348.09 320
17349.33 325
17350.58 309
17351.82 333
17353.07 337
17354.31 301
17355.56 311
17356.80 312
17358.05 316
17359.29 268
17360.54 310
17361.78 339
17363.03 312
17364.27 298
17365.52 314
17366.77 279
17368.01 280
17369.26 299
17370.50 310
17371.75 309
17372.99 338
17374.24 330
17375.49 326
17376.73 322
17377.98 313
17379.22 332
17380.47 343
17381.72 322
17382.96 305
17384.21 288
17385.45 307
17386.70 310
17387.95 333
17389.19 345
17390.44 353
17391.69 319
17392.93 299
17394.18 322
17395.43 358
17396.67 330
17397.92 351
17399.17 310
17400.41 333
17401.66 318
17402.91 320
17404.15 364
17405.40 330
17406.65 322
17407.89 304
17409.14 324
17410.39 332
17411.64 307
17412.88 328
17414.13 332
17415.38 336
17416.63 304
17417.87 284
17419.12 315
17420.37 305
17421.62 265
17422.86 314
17424.11 337
17425.36 328
17426.61 280
17427.85 308
17429.10 325
17430.35 335
17431.60 291
17432.85 305
17434.09 294
17435.34 310
17436.59 280
17437.84 291
17439.09 303
17440.33 298
17441.58 282
17442.83 287
17444.08 320
17445.33 353
17446.58 345
17447.82 340
17449.07 316
17450.32 291
17451.57 306
17452.82 277
17454.07 311
17455.32 288
17456.57 315
17457.81 306
17459.06 326
17460.31 303
17461.56 308
17462.81 334
17464.06 315
17465.31 320
17466.56 294
17467.81 332
17469.06 332
17470.30 313
17471.55 314
17472.80 319
17474.05 331
17475.30 298
17476.55 286
17477.80 346
17479.05 339
17480.30 373
17481.55 328
17482.80 309
17484.05 327
17485.30 333
17486.55 321
17487.80 334
17489.05 325
17490.30 293
17491.55 372
17492.80 366
17494.05 326
17495.30 356
17496.55 326
17497.80 343
17499.05 359
17500.30 352
17501.55 334
17502.80 320
17504.05 313
17505.30 329
17506.55 324
17507.80 311
17509.06 336
17510.31 322
17511.56 312
17512.81 310
17514.06 362
17515.31 346
17516.56 343
17517.81 300
17519.06 325
17520.31 326
17521.56 352
17522.82 327
17524.07 341
17525.32 322
17526.57 345
17527.82 363
17529.07 326
17530.32 317
17531.58 327
17532.83 307
17534.08 281
17535.33 324
17536.58 311
17537.83 306
17539.09 304
17540.34 356
17541.59 335
17542.84 350
17544.09 345
17545.35 331
17546.60 310
17547.85 338
17549.10 337
17550.35 317
17551.61 308
17552.86 340
17554.11 342
17555.36 341
17556.62 342
17557.87 343
17559.12 361
17560.37 356
17561.63 321
17562.88 308
17564.13 341
17565.38 340
17566.64 328
17567.89 347
17569.14 329
17570.39 314
17571.65 350
17572.90 333
17574.15 295
17575.41 341
17576.66 279
17577.91 293
17579.17 314
17580.42 319
17581.67 302
17582.93 332
17584.18 349
17585.43 326
17586.69 318
17587.94 343
17589.19 327
17590.45 344
17591.70 328
17592.95 317
17594.21 316
17595.46 354
17596.72 313
17597.97 302
17599.22 340
17600.48 300
17601.73 294
17602.99 290
17604.24 327
17605.49 331
17606.75 309
17608.00 313
17609.26 372
17610.51 348
17611.76 335
17613.02 302
17614.27 355
17615.53 353
17616.78 337
17618.04 328
17619.29 323
17620.55 358
17621.80 380
17623.06 332
17624.31 332
17625.57 367
17626.82 337
17628.08 346
17629.33 345
17630.59 308
17631.84 357
17633.10 317
17634.35 310
17635.61 350
17636.86 338
17638.12 316
17639.37 308
17640.63 311
17641.88 372
17643.14 337
17644.39 331
17645.65 343
17646.91 322
17648.16 338
17649.42 321
17650.67 347
17651.93 347
17653.18 361
17654.44 340
17655.70 327
17656.95 351
17658.21 326
17659.46 322
17660.72 366
17661.98 345
17663.23 349
17664.49 318
17665.75 300
17667.00 305
17668.26 329
17669.51 309
17670.77 343
17672.03 323
17673.28 307
17674.54 287
17675.80 331
17677.05 323
17678.31 325
17679.57 320
17680.82 275
17682.08 347
17683.34 296
17684.60 307
17685.85 347
17687.11 353
17688.37 317
17689.62 327
17690.88 327
17692.14 321
17693.40 315
17694.65 318
17695.91 297
17697.17 308
17698.42 309
17699.68 345
17700.94 337
17702.20 320
17703.46 288
17704.71 278
17705.97 341
17707.23 322
17708.49 287
17709.74 299
17711.00 327
17712.26 322
17713.52 300
17714.78 323
17716.03 341
17717.29 368
17718.55 362
17719.81 307
17721.07 302
17722.33 305
17723.58 296
17724.84 340
17726.10 305
17727.36 295
17728.62 334
17729.88 354
17731.13 318
17732.39 289
17733.65 315
17734.91 344
17736.17 361
17737.43 312
17738.69 306
17739.95 316
17741.21 310
17742.46 294
17743.72 294
17744.98 271
17746.24 288
17747.50 310
17748.76 328
17750.02 304
17751.28 306
17752.54 325
17753.80 330
17755.06 279
17756.32 258
17757.58 284
17758.84 307
17760.10 275
17761.36 298
17762.61 295
17763.87 340
17765.13 350
17766.39 328
17767.65 313
17768.91 320
17770.17 328
17771.43 337
17772.69 346
17773.95 289
17775.21 287
17776.48 296
17777.74 309
17779.00 343
17780.26 335
17781.52 292
17782.78 314
17784.04 310
17785.30 306
17786.56 330
17787.82 332
17789.08 330
17790.34 303
17791.60 317
17792.86 331
17794.12 330
17795.38 289
17796.65 285
17797.91 316
17799.17 279
17800.43 350
17801.69 332
17802.95 314
17804.21 332
17805.47 336
17806.73 333
17808.00 326
17809.26 296
17810.52 345
17811.78 380
17813.04 333
17814.30 331
17815.56 313
17816.83 314
17818.09 312
17819.35 286
17820.61 308
17821.87 304
17823.14 298
17824.40 349
17825.66 321
17826.92 342
17828.18 307
17829.45 320
17830.71 309
17831.97 333
17833.23 339
17834.49 337
17835.76 276
17837.02 289
17838.28 305
17839.54 318
17840.81 305
17842.07 314
17843.33 322
17844.59 315
17845.86 295
17847.12 311
17848.38 298
17849.65 283
17850.91 331
17852.17 336
17853.43 331
17854.70 322
17855.96 323
17857.22 306
17858.49 312
17859.75 282
17861.01 320
17862.28 299
17863.54 325
17864.80 285
17866.07 285
17867.33 360
17868.59 318
17869.86 313
17871.12 300
17872.38 355
17873.65 303
17874.91 334
17876.18 340
17877.44 321
17878.70 292
17879.97 301
17881.23 300
17882.50 315
17883.76 297
17885.02 308
17886.29 289
17887.55 300
17888.82 285
17890.08 308
17891.35 306
17892.61 327
17893.87 287
17895.14 315
17896.40 292
17897.67 278
17898.93 289
17900.20 308
17901.46 310
17902.73 314
17903.99 332
17905.26 296
17906.52 313
17907.79 307
17909.05 265
17910.32 266
17911.58 279
17912.85 308
17914.11 276
17915.38 282
17916.64 312
17917.91 312
17919.17 308
17920.44 299
17921.70 265
17922.97 308
17924.23 322
17925.50 284
17926.76 286
17928.03 283
17929.30 324
17930.56 288
17931.83 257
17933.09 282
17934.36 304
17935.62 310
17936.89 316
17938.16 297
17939.42 313
17940.69 320
17941.96 291
17943.22 292
17944.49 304
17945.75 322
17947.02 310
17948.29 307
17949.55 322
17950.82 349
17952.09 312
17953.35 311
17954.62 304
17955.89 312
17957.15 326
17958.42 270
17959.69 270
17960.95 330
17962.22 340
17963.49 315
17964.75 317
17966.02 284
17967.29 255
17968.55 279
17969.82 294
17971.09 323
17972.36 270
17973.62 289
17974.89 261
17976.16 341
17977.42 300
17978.69 336
17979.96 299
17981.23 291
17982.49 317
17983.76 299
17985.03 334
17986.30 278
17987.57 283
17988.83 293
17990.10 322
17991.37 293
17992.64 291
17993.90 289
17995.17 302
17996.44 320
17997.71 305
17998.98 330
18000.25 313
18001.51 305
18002.78 323
18004.05 322
18005.32 293
18006.59 323
18007.86 290
18009.12 331
18010.39 313
18011.66 325
18012.93 309
18014.20 313
18015.47 294
18016.74 282
18018.00 326
18019.27 322
18020.54 303
18021.81 289
18023.08 281
18024.35 323
18025.62 334
18026.89 305
18028.16 263
18029.43 323
18030.69 318
18031.96 304
18033.23 274
18034.50 271
18035.77 281
18037.04 301
18038.31 309
18039.58 297
18040.85 335
18042.12 275
18043.39 292
18044.66 278
18045.93 296
18047.20 331
18048.47 294
18049.74 295
18051.01 302
18052.28 334
18053.55 314
18054.82 321
18056.09 280
18057.36 277
18058.63 268
18059.90 312
18061.17 281
18062.44 306
18063.71 283
18064.98 321
18066.25 298
18067.52 291
18068.79 311
18070.06 308
18071.33 293
18072.61 297
18073.88 331
18075.15 318
18076.42 331
18077.69 325
18078.96 320
18080.23 341
18081.50 310
18082.77 277
18084.04 267
18085.32 260
18086.59 304
18087.86 274
18089.13 303
18090.40 334
18091.67 306
18092.94 305
18094.22 322
18095.49 295
18096.76 290
18098.03 327
18099.30 316
18100.57 305
18101.85 314
18103.12 297
18104.39 300
18105.66 284
18106.93 317
18108.20 292
18109.48 331
18110.75 339
18112.02 321
18113.29 330
18114.57 302
18115.84 323
18117.11 310
18118.38 320
18119.65 333
18120.93 305
18122.20 331
18123.47 307
18124.74 337
18126.02 326
18127.29 280
18128.56 350
18129.84 322
18131.11 314
18132.38 313
18133.65 335
18134.93 294
18136.20 300
18137.47 334
18138.75 312
18140.02 306
18141.29 322
18142.57 284
18143.84 295
18145.11 297
18146.39 317
18147.66 319
18148.93 350
18150.21 280
18151.48 302
18152.75 304
18154.03 336
18155.30 340
18156.57 340
18157.85 308
18159.12 310
18160.40 329
18161.67 290
18162.94 333
18164.22 317
18165.49 314
18166.77 351
18168.04 318
18169.31 304
18170.59 318
18171.86 347
18173.14 312
18174.41 277
18175.68 320
18176.96 312
18178.23 322
18179.51 300
18180.78 293
18182.06 317
18183.33 294
18184.61 296
18185.88 309
18187.16 305
18188.43 299
18189.71 334
18190.98 345
18192.26 302
18193.53 283
18194.81 303
18196.08 313
18197.36 307
18198.63 349
18199.91 283
18201.18 295
18202.46 293
18203.73 304
18205.01 304
18206.28 314
18207.56 309
18208.83 313
18210.11 314
18211.39 298
18212.66 312
18213.94 309
18215.21 308
18216.49 284
18217.76 330
18219.04 334
18220.32 320
18221.59 268
18222.87 282
18224.14 256
18225.42 288
18226.70 304
18227.97 292
18229.25 345
18230.53 305
18231.80 247
18233.08 275
18234.35 357
18235.63 336
18236.91 301
18238.18 290
18239.46 298
18240.74 293
18242.01 297
18243.29 263
18244.57 267
18245.84 283
18247.12 270
18248.40 299
18249.68 288
18250.95 314
18252.23 306
18253.51 277
18254.78 283
18256.06 274
18257.34 308
18258.62 361
18259.89 292
18261.17 351
18262.45 331
18263.72 307
18265.00 321
18266.28 333
18267.56 305
18268.84 335
18270.11 311
18271.39 288
18272.67 315
18273.95 334
18275.22 314
18276.50 340
18277.78 302
18279.06 334
18280.34 313
18281.61 315
18282.89 333
18284.17 346
18285.45 305
18286.73 285
18288.01 297
18289.28 271
18290.56 321
18291.84 319
18293.12 270
18294.40 322
18295.68 309
18296.95 311
18298.23 309
18299.51 306
18300.79 290
18302.07 310
18303.35 330
18304.63 363
18305.91 301
18307.19 288
18308.46 307
18309.74 316
18311.02 312
18312.30 320
18313.58 300
18314.86 311
18316.14 299
18317.42 300
18318.70 311
18319.98 305
18321.26 303
18322.54 297
18323.82 335
18325.10 299
18326.38 317
18327.66 330
18328.94 333
18330.22 294
18331.50 309
18332.77 279
18334.05 331
18335.33 342
18336.61 327
18337.90 343
18339.18 292
18340.46 298
18341.74 308
18343.02 317
18344.30 282
18345.58 306
18346.86 302
18348.14 295
18349.42 306
18350.70 299
18351.98 306
18353.26 300
18354.54 330
18355.82 302
18357.10 312
18358.38 294
18359.66 307
18360.94 293
18362.22 306
18363.51 311
18364.79 331
18366.07 325
18367.35 295
18368.63 278
18369.91 311
18371.19 335
18372.47 287
18373.76 254
18375.04 285
18376.32 291
18377.60 286
18378.88 313
18380.16 295
18381.44 307
18382.73 304
18384.01 314
18385.29 279
18386.57 290
18387.85 313
18389.13 337
18390.42 306
18391.70 310
18392.98 321
18394.26 307
18395.54 339
18396.83 296
18398.11 330
18399.39 305
18400.67 321
18401.96 288
18403.24 295
18404.52 332
18405.80 292
18407.09 319
18408.37 323
18409.65 288
18410.93 275
18412.22 300
18413.50 289
18414.78 290
18416.06 316
18417.35 308
18418.63 297
18419.91 305
18421.20 315
18422.48 309
18423.76 302
18425.05 309
18426.33 314
18427.61 291
18428.89 331
18430.18 335
18431.46 339
18432.74 304
18434.03 304
18435.31 305
18436.60 318
18437.88 290
18439.16 293
18440.45 309
18441.73 309
18443.01 313
18444.30 318
18445.58 262
18446.87 299
18448.15 278
18449.43 315
18450.72 303
18452.00 268
18453.29 279
18454.57 305
18455.85 288
18457.14 301
18458.42 290
18459.71 313
18460.99 314
18462.28 291
18463.56 306
18464.84 327
18466.13 340
18467.41 344
18468.70 347
18469.98 326
18471.27 332
18472.55 339
18473.84 354
18475.12 327
18476.41 317
18477.69 356
18478.98 326
18480.26 289
18481.55 333
18482.83 332
18484.12 317
18485.40 295
18486.69 310
18487.97 304
18489.26 294
18490.54 281
18491.83 300
18493.11 344
18494.40 323
18495.69 331
18496.97 335
18498.26 350
18499.54 290
18500.83 313
18502.11 296
18503.40 291
18504.69 312
18505.97 300
18507.26 292
18508.54 303
18509.83 327
18511.12 319
18512.40 287
18513.69 335
18514.98 323
18516.26 312
18517.55 326
18518.83 332
18520.12 348
18521.41 356
18522.69 347
18523.98 331
18525.27 296
18526.55 320
18527.84 302
18529.13 291
18530.41 312
18531.70 299
18532.99 302
18534.27 267
18535.56 285
18536.85 288
18538.14 273
18539.42 265
18540.71 317
18542.00 316
18543.28 289
18544.57 290
18545.86 339
18547.15 296
18548.43 308
18549.72 297
18551.01 316
18552.30 311
18553.58 306
18554.87 316
18556.16 301
18557.45 283
18558.73 359
18560.02 360
18561.31 344
18562.60 326
18563.89 344
18565.17 350
18566.46 320
18567.75 365
18569.04 344
18570.33 324
18571.62 329
18572.90 306
18574.19 345
18575.48 345
18576.77 306
18578.06 347
18579.35 311
18580.63 360
18581.92 315
18583.21 307
18584.50 323
18585.79 373
18587.08 344
18588.37 329
18589.66 329
18590.94 321
18592.23 311
18593.52 336
18594.81 326
18596.10 310
18597.39 330
18598.68 357
18599.97 352
18601.26 342
18602.55 376
18603.84 378
18605.13 344
18606.41 344
18607.70 343
18608.99 346
18610.28 326
18611.57 372
18612.86 346
18614.15 350
18615.44 365
18616.73 376
18618.02 344
18619.31 375
18620.60 414
18621.89 377
18623.18 396
18624.47 357
18625.76 373
18627.05 340
18628.34 366
18629.63 375
18630.92 398
18632.21 353
18633.50 368
18634.79 365
18636.08 338
18637.37 336
18638.67 315
18639.96 341
18641.25 361
18642.54 329
18643.83 316
18645.12 325
18646.41 320
18647.70 355
18648.99 357
18650.28 341
18651.57 299
18652.86 318
18654.16 326
18655.45 351
18656.74 299
18658.03 312
18659.32 327
18660.61 366
18661.90 324
18663.19 306
18664.49 315
18665.78 317
18667.07 351
18668.36 331
18669.65 312
18670.94 340
18672.24 362
18673.53 347
18674.82 340
18676.11 313
18677.40 321
18678.70 331
18679.99 294
18681.28 313
18682.57 280
18683.86 313
18685.16 302
18686.45 309
18687.74 325
18689.03 305
18690.33 349
18691.62 316
18692.91 315
18694.20 323
18695.50 335
18696.79 315
18698.08 331
18699.37 344
18700.67 342
18701.96 331
18703.25 332
18704.54 352
18705.84 352
18707.13 305
18708.42 327
18709.72 312
18711.01 333
18712.30 304
18713.60 294
18714.89 338
18716.18 310
18717.48 316
18718.77 300
18720.06 360
18721.36 332
18722.65 334
18723.94 313
18725.24 323
18726.53 355
18727.82 350
18729.12 318
18730.41 308
18731.70 327
18733.00 323
18734.29 347
18735.59 328
18736.88 341
18738.17 338
18739.47 342
18740.76 322
18742.06 320
18743.35 308
18744.64 302
18745.94 321
18747.23 296
18748.53 316
18749.82 341
18751.12 304
18752.41 325
18753.71 345
18755.00 319
18756.30 332
18757.59 321
18758.88 336
18760.18 295
18761.47 324
18762.77 318
18764.06 338
18765.36 323
18766.65 299
18767.95 276
18769.24 316
18770.54 318
18771.83 312
18773.13 336
18774.43 347
18775.72 326
18777.02 300
18778.31 304
18779.61 314
18780.90 334
18782.20 328
18783.49 307
18784.79 322
18786.08 293
18787.38 295
18788.68 346
18789.97 376
18791.27 324
18792.56 341
18793.86 321
18795.16 303
18796.45 265
18797.75 290
18799.04 310
18800.34 318
18801.64 320
18802.93 298
18804.23 313
18805.53 318
18806.82 348
18808.12 353
18809.41 313
18810.71 319
18812.01 294
18813.30 287
18814.60 320
18815.90 318
18817.19 333
18818.49 349
18819.79 307
18821.09 348
18822.38 354
18823.68 305
18824.98 345
18826.27 321
18827.57 310
18828.87 313
18830.16 330
18831.46 334
18832.76 283
18834.06 322
18835.35 335
18836.65 309
18837.95 285
18839.25 315
18840.54 321
18841.84 324
18843.14 332
18844.44 321
18845.73 323
18847.03 319
18848.33 340
18849.63 352
18850.93 326
18852.22 309
18853.52 295
18854.82 318
18856.12 326
18857.42 324
18858.71 316
18860.01 285
18861.31 294
18862.61 319
18863.91 329
18865.21 333
18866.50 334
18867.80 335
18869.10 301
18870.40 307
18871.70 317
18873.00 303
18874.30 310
18875.60 305
18876.89 333
18878.19 283
18879.49 277
18880.79 300
18882.09 300
18883.39 303
18884.69 338
18885.99 289
18887.29 307
18888.59 331
18889.88 306
18891.18 282
18892.48 287
18893.78 298
18895.08 295
18896.38 281
18897.68 299
18898.98 301
18900.28 314
18901.58 362
18902.88 341
18904.18 302
18905.48 282
18906.78 296
18908.08 318
18909.38 304
18910.68 288
18911.98 277
18913.28 330
18914.58 337
18915.88 283
18917.18 307
18918.48 317
18919.78 303
18921.08 318
18922.38 269
18923.68 312
18924.98 298
18926.28 307
18927.58 320
18928.88 289
18930.18 296
18931.49 337
18932.79 324
18934.09 317
18935.39 300
18936.69 282
18937.99 285
18939.29 302
18940.59 311
18941.89 357
18943.19 359
18944.49 346
18945.80 320
18947.10 357
18948.40 368
18949.70 365
18951.00 336
18952.30 343
18953.60 327
18954.91 279
18956.21 284
18957.51 296
18958.81 293
18960.11 315
18961.41 348
18962.72 337
18964.02 310
18965.32 290
18966.62 309
18967.92 319
18969.23 286
18970.53 292
18971.83 289
18973.13 318
18974.43 356
18975.74 311
18977.04 308
18978.34 302
18979.64 318
18980.95 326
18982.25 290
18983.55 268
18984.85 303
18986.16 338
18987.46 330
18988.76 300
18990.06 311
18991.37 316
18992.67 277
18993.97 267
18995.28 306
18996.58 355
18997.88 286
18999.18 302
19000.49 300
19001.79 273
19003.09 299
19004.40 307
19005.70 317
19007.00 303
19008.31 284
19009.61 296
19010.91 323
19012.22 316
19013.52 296
19014.82 293
19016.13 339
19017.43 279
19018.74 308
19020.04 279
19021.34 296
19022.65 305
19023.95 277
19025.25 245
19026.56 285
19027.86 277
19029.17 283
19030.47 299
19031.77 311
19033.08 304
19034.38 354
19035.69 310
19036.99 313
19038.30 295
19039.60 289
19040.91 321
19042.21 308
19043.51 307
19044.82 305
19046.12 319
19047.43 309
19048.73 289
19050.04 296
19051.34 264
19052.65 279
19053.95 275
19055.26 291
19056.56 256
19057.87 277
19059.17 340
19060.48 306
19061.78 306
19063.09 317
19064.39 296
19065.70 287
19067.00 318
19068.31 265
19069.62 290
19070.92 279
19072.23 286
19073.53 272
19074.84 288
19076.14 288
19077.45 281
19078.75 311
19080.06 283
19081.37 292
19082.67 284
19083.98 274
19085.28 318
19086.59 314
19087.90 308
19089.20 306
19090.51 312
19091.82 297
19093.12 274
19094.43 290
19095.73 315
19097.04 274
19098.35 271
19099.65 303
19100.96 297
19102.27 303
19103.57 299
19104.88 284
19106.19 293
19107.49 320
19108.80 277
19110.11 309
19111.41 286
19112.72 298
19114.03 279
19115.33 277
19116.64 267
19117.95 281
19119.26 309
19120.56 326
19121.87 308
19123.18 305
19124.49 283
19125.79 286
19127.10 286
19128.41 282
19129.72 304
19131.02 295
19132.33 315
19133.64 300
19134.95 303
19136.25 284
19137.56 298
19138.87 273
19140.18 318
19141.49 309
19142.79 313
19144.10 308
19145.41 286
19146.72 294
19148.03 289
19149.33 293
19150.64 283
19151.95 289
19153.26 290
19154.57 273
19155.88 270
19157.18 295
19158.49 307
19159.80 266
19161.11 344
19162.42 291
19163.73 340
19165.04 290
19166.34 260
19167.65 305
19168.96 290
19170.27 268
19171.58 295
19172.89 266
19174.20 273
19175.51 294
19176.82 269
19178.13 285
19179.43 304
19180.74 321
19182.05 327
19183.36 311
19184.67 303
19185.98 261
19187.29 294
19188.60 286
19189.91 277
19191.22 301
19192.53 299
19193.84 261
19195.15 291
19196.46 268
19197.77 236
19199.08 259
19200.39 295
19201.70 275
19203.01 270
19204.32 272
19205.63 283
19206.94 301
19208.25 316
19209.56 309
19210.87 324
19212.18 307
19213.49 291
19214.80 277
19216.11 292
19217.42 283
19218.73 278
19220.04 299
19221.35 320
19222.66 263
19223.98 283
19225.29 327
19226.60 235
19227.91 255
19229.22 269
19230.53 271
19231.84 271
19233.15 264
19234.46 262
19235.77 307
19237.09 305
19238.40 286
19239.71 262
19241.02 289
19242.33 289
19243.64 281
19244.95 276
19246.27 264
19247.58 266
19248.89 270
19250.20 300
19251.51 319
19252.82 343
19254.14 302
19255.45 328
19256.76 296
19258.07 288
19259.38 268
19260.70 335
19262.01 281
19263.32 273
19264.63 300
19265.94 298
19267.26 262
19268.57 261
19269.88 296
19271.19 292
19272.51 310
19273.82 290
19275.13 274
19276.44 323
19277.76 330
19279.07 292
19280.38 265
19281.69 290
19283.01 285
19284.32 284
19285.63 290
19286.94 303
19288.26 251
19289.57 283
19290.88 270
19292.20 302
19293.51 289
19294.82 301
19296.14 269
19297.45 285
19298.76 282
19300.08 310
19301.39 293
19302.70 291
19304.02 268
19305.33 267
19306.64 303
19307.96 289
19309.27 324
19310.59 303
19311.90 274
19313.21 242
19314.53 280
19315.84 296
19317.15 285
19318.47 330
19319.78 295
19321.10 282
19322.41 282
19323.72 287
19325.04 263
19326.35 292
19327.67 296
19328.98 259
19330.30 266
19331.61 298
19332.93 310
19334.24 296
19335.55 264
19336.87 276
19338.18 282
19339.50 300
19340.81 271
19342.13 281
19343.44 297
19344.76 285
19346.07 297
19347.39 299
19348.70 313
19350.02 286
19351.33 289
19352.65 301
19353.96 282
19355.28 289
19356.59 288
19357.91 273
19359.22 256
19360.54 229
19361.86 264
19363.17 321
19364.49 290
19365.80 247
19367.12 241
19368.43 270
19369.75 281
19371.06 301
19372.38 232
19373.70 259
19375.01 261
19376.33 276
19377.64 303
19378.96 296
19380.28 293
19381.59 285
19382.91 286
19384.23 281
19385.54 292
19386.86 308
19388.17 274
19389.49 302
19390.81 296
19392.12 253
19393.44 254
19394.76 297
19396.07 268
19397.39 267
19398.71 291
19400.02 278
19401.34 268
19402.66 259
19403.97 256
19405.29 286
19406.61 285
19407.93 296
19409.24 279
19410.56 298
19411.88 281
19413.19 278
19414.51 284
19415.83 274
19417.15 276
19418.46 281
19419.78 284
19421.10 310
19422.42 285
19423.73 282
19425.05 274
19426.37 260
19427.69 281
19429.00 272
19430.32 280
19431.64 278
19432.96 283
19434.28 275
19435.59 285
19436.91 251
19438.23 293
19439.55 297
19440.87 298
19442.18 287
19443.50 296
19444.82 309
19446.14 301
19447.46 284
19448.78 268
19450.09 228
19451.41 263
19452.73 301
19454.05 296
19455.37 306
19456.69 264
19458.01 293
19459.33 260
19460.64 260
19461.96 265
19463.28 295
19464.60 319
19465.92 290
19467.24 263
19468.56 294
19469.88 245
19471.20 247
19472.52 292
19473.83 317
19475.15 257
19476.47 296
19477.79 303
19479.11 308
19480.43 278
19481.75 273
19483.07 277
19484.39 272
19485.71 279
19487.03 258
19488.35 306
19489.67 294
19490.99 298
19492.31 297
19493.63 278
19494.95 272
19496.27 297
19497.59 303
19498.91 284
19500.23 280
19501.55 269
19502.87 292
19504.19 312
19505.51 263
19506.83 273
19508.15 238
19509.47 222
19510.79 260
19512.11 231
19513.43 254
19514.75 279
19516.08 287
19517.40 305
19518.72 293
19520.04 297
19521.36 256
19522.68 264
19524.00 283
19525.32 291
19526.64 307
19527.96 277
19529.29 292
19530.61 288
19531.93 282
19533.25 290
19534.57 293
19535.89 289
19537.21 281
19538.53 258
19539.86 312
19541.18 312
19542.50 276
19543.82 316
19545.14 290
19546.46 277
19547.79 312
19549.11 320
19550.43 292
19551.75 265
19553.07 266
19554.40 307
19555.72 289
19557.04 328
19558.36 298
19559.68 312
19561.01 321
19562.33 336
19563.65 321
19564.97 314
19566.30 312
19567.62 282
19568.94 279
19570.26 284
19571.59 306
19572.91 283
19574.23 262
19575.55 250
19576.88 283
19578.20 280
19579.52 288
19580.85 312
19582.17 260
19583.49 240
19584.82 262
19586.14 281
19587.46 265
19588.78 284
19590.11 287
19591.43 257
19592.75 300
19594.08 311
19595.40 280
19596.72 335
19598.05 279
19599.37 252
19600.70 264
19602.02 298
19603.34 300
19604.67 320
19605.99 299
19607.31 244
19608.64 280
19609.96 312
19611.29 308
19612.61 280
19613.93 309
19615.26 291
19616.58 285
19617.91 279
19619.23 261
19620.55 282
19621.88 298
19623.20 275
19624.53 267
19625.85 266
19627.18 269
19628.50 271
19629.83 241
19631.15 264
19632.48 281
19633.80 299
19635.12 279
19636.45 263
19637.77 274
19639.10 273
19640.42 285
19641.75 294
19643.07 327
19644.40 293
19645.72 283
19647.05 273
19648.37 258
19649.70 284
19651.03 264
19652.35 263
19653.68 269
19655.00 266
19656.33 282
19657.65 265
19658.98 306
19660.30 305
19661.63 274
19662.96 262
19664.28 261
19665.61 292
19666.93 312
19668.26 338
19669.58 319
19670.91 305
19672.24 300
19673.56 314
19674.89 285
19676.21 286
19677.54 279
19678.87 275
19680.19 284
19681.52 284
19682.85 276
19684.17 262
19685.50 271
19686.83 311
19688.15 259
19689.48 277
19690.81 283
19692.13 243
19693.46 280
19694.79 270
19696.11 324
19697.44 308
19698.77 300
19700.09 279
19701.42 275
19702.75 274
19704.07 280
19705.40 271
19706.73 315
19708.06 296
19709.38 290
19710.71 275
19712.04 258
19713.37 266
19714.69 242
19716.02 316
19717.35 290
19718.68 284
19720.00 299
19721.33 275
19722.66 262
19723.99 244
19725.31 270
19726.64 268
19727.97 267
19729.30 291
19730.63 308
19731.95 256
19733.28 245
19734.61 262
19735.94 317
19737.27 294
19738.59 261
19739.92 285
19741.25 308
19742.58 302
19743.91 261
19745.24 261
19746.57 309
19747.89 276
19749.22 286
19750.55 255
19751.88 285
19753.21 285
19754.54 278
19755.87 300
19757.20 273
19758.52 290
19759.85 286
19761.18 260
19762.51 261
19763.84 281
19765.17 323
19766.50 326
19767.83 241
19769.16 276
19770.49 291
19771.82 318
19773.15 279
19774.47 265
19775.80 260
19777.13 240
19778.46 285
19779.79 302
19781.12 285
19782.45 330
19783.78 312
19785.11 249
19786.44 256
19787.77 278
19789.10 288
19790.43 310
19791.76 289
19793.09 290
19794.42 263
19795.75 296
19797.08 293
19798.41 272
19799.74 279
19801.07 269
19802.40 239
19803.73 241
19805.07 285
19806.40 314
19807.73 282
19809.06 309
19810.39 312
19811.72 284
19813.05 276
19814.38 259
19815.71 269
19817.04 278
19818.37 278
19819.70 267
19821.03 315
19822.37 315
19823.70 284
19825.03 272
19826.36 290
19827.69 282
19829.02 289
19830.35 287
19831.68 305
19833.02 252
19834.35 273
19835.68 274
19837.01 302
19838.34 301
19839.67 283
19841.01 286
19842.34 299
19843.67 306
19845.00 279
19846.33 282
19847.67 270
19849.00 287
19850.33 265
19851.66 263
19852.99 265
19854.33 289
19855.66 286
19856.99 278
19858.32 282
19859.65 296
19860.99 277
19862.32 267
19863.65 288
19864.98 264
19866.32 296
19867.65 280
19868.98 260
19870.32 261
19871.65 239
19872.98 249
19874.31 256
19875.65 233
19876.98 254
19878.31 287
19879.65 274
19880.98 226
19882.31 266
19883.64 284
19884.98 284
19886.31 276
19887.64 256
19888.98 250
19890.31 294
19891.64 260
19892.98 268
19894.31 254
19895.65 257
19896.98 301
19898.31 278
19899.65 291
19900.98 287
19902.31 273
19903.65 301
19904.98 327
19906.32 282
19907.65 266
19908.98 300
19910.32 269
19911.65 268
19912.99 250
19914.32 298
19915.65 300
19916.99 265
19918.32 268
19919.66 259
19920.99 308
19922.33 297
19923.66 305
19924.99 256
19926.33 253
19927.66 267
19929.00 295
19930.33 282
19931.67 261
19933.00 279
19934.34 291
19935.67 296
19937.01 290
19938.34 258
19939.68 274
19941.01 320
19942.35 300
19943.68 302
19945.02 280
19946.35 270
19947.69 281
19949.02 280
19950.36 276
19951.70 269
19953.03 294
19954.37 282
19955.70 269
19957.04 260
19958.37 257
19959.71 322
19961.04 298
19962.38 285
19963.72 285
19965.05 272
19966.39 286
19967.72 280
19969.06 285
19970.40 292
19971.73 256
19973.07 290
19974.40 270
19975.74 246
19977.08 281
19978.41 283
19979.75 265
19981.09 255
19982.42 274
19983.76 235
19985.10 286
19986.43 276
19987.77 284
19989.11 242
19990.44 303
19991.78 279
19993.12 248
19994.45 288
19995.79 280
19997.13 297
19998.46 270
19999.80 304
20001.14 278
20002.48 272
20003.81 292
20005.15 293
20006.49 296
20007.82 263
20009.16 255
20010.50 296
20011.84 262
20013.17 257
20014.51 266
20015.85 274
20017.19 297
20018.52 298
20019.86 271
20021.20 228
20022.54 320
20023.88 272
20025.21 284
20026.55 241
20027.89 301
20029.23 293
20030.57 272
20031.90 268
20033.24 276
20034.58 293
20035.92 287
20037.26 294
20038.60 264
20039.93 298
20041.27 285
20042.61 300
20043.95 302
20045.29 292
20046.63 302
20047.97 297
20049.30 311
20050.64 293
20051.98 284
20053.32 300
20054.66 296
20056.00 273
20057.34 242
20058.68 253
20060.02 309
20061.35 293
20062.69 275
20064.03 263
20065.37 282
20066.71 304
20068.05 289
20069.39 272
20070.73 291
20072.07 287
20073.41 285
20074.75 287
20076.09 264
20077.43 260
20078.77 323
20080.11 323
20081.45 307
20082.79 283
20084.13 231
20085.47 296
20086.81 301
20088.15 301
20089.49 307
20090.83 263
20092.17 282
20093.51 284
20094.85 275
20096.19 312
20097.53 301
20098.87 261
20100.21 327
20101.55 285
20102.89 271
20104.23 240
20105.57 268
20106.91 301
20108.25 309
20109.59 289
20110.93 278
20112.27 269
20113.62 278
20114.96 252
20116.30 240
20117.64 274
20118.98 274
20120.32 311
20121.66 286
20123.00 288
20124.34 275
20125.69 265
20127.03 286
20128.37 276
20129.71 266
20131.05 297
20132.39 304
20133.73 283
20135.08 292
20136.42 249
20137.76 245
20139.10 273
20140.44 273
