# Supplementary material for: MALDI-TOF MS typing enables the classification of brewing yeasts of the genus Saccharomyces to major beer styles
Source: PLoS One. 2017 Aug 9;12(8):e0181694. doi: 10.1371/journal.pone.0181694 (PMC5549903; doi:10.1371/journal.pone.0181694)
Supplement: S10 File — The directory includes 90 raw files and was zipped to “.zip”; the folder has three strains with 30 spectra per strain; S1 Text explains the raw files with an example and Table 1 represents the yeast strains used within the experiment. (ZIP) [file pone.0181694.s013.zip › 28-30/30332a-998-OG-Koe-Koe-YPG-18h-E-E_2015-08-12__0_F10_1.dat]

1999.93 1932
2000.35 1889
2000.77 1884
2001.19 1902
2001.61 2016
2002.03 2120
2002.46 1969
2002.88 1958
2003.30 1987
2003.72 1981
2004.14 1958
2004.57 2010
2004.99 1954
2005.41 1863
2005.83 1970
2006.25 1854
2006.68 1965
2007.10 1928
2007.52 1952
2007.94 1880
2008.37 1985
2008.79 2061
2009.21 1825
2009.63 1849
2010.06 1959
2010.48 2003
2010.90 1938
2011.32 1951
2011.75 1978
2012.17 1992
2012.59 1833
2013.02 1819
2013.44 1752
2013.86 1578
2014.29 1712
2014.71 1744
2015.13 1557
2015.55 1801
2015.98 1952
2016.40 1968
2016.82 1883
2017.25 1792
2017.67 1915
2018.10 1982
2018.52 1843
2018.94 1873
2019.37 1877
2019.79 1974
2020.21 1902
2020.64 1853
2021.06 1861
2021.48 1993
2021.91 2041
2022.33 1975
2022.76 1881
2023.18 1969
2023.60 1959
2024.03 1890
2024.45 1960
2024.88 1876
2025.30 1823
2025.73 2029
2026.15 2072
2026.57 1846
2027.00 1925
2027.42 1760
2027.85 1837
2028.27 1765
2028.70 1700
2029.12 1790
2029.55 1893
2029.97 1754
2030.40 1761
2030.82 1972
2031.24 1893
2031.67 1841
2032.09 1918
2032.52 1712
2032.94 1668
2033.37 1858
2033.79 1793
2034.22 2013
2034.65 2110
2035.07 1908
2035.50 1889
2035.92 1931
2036.35 2137
2036.77 1889
2037.20 1754
2037.62 1818
2038.05 1903
2038.47 1898
2038.90 1862
2039.33 1982
2039.75 1979
2040.18 1913
2040.60 1909
2041.03 2132
2041.45 2059
2041.88 2179
2042.31 1996
2042.73 2215
2043.16 2038
2043.58 2002
2044.01 1810
2044.44 1953
2044.86 2061
2045.29 1885
2045.72 1880
2046.14 1861
2046.57 1868
2047.00 1837
2047.42 1846
2047.85 1881
2048.28 2066
2048.70 2026
2049.13 1961
2049.56 1951
2049.98 1908
2050.41 1834
2050.84 1886
2051.26 1844
2051.69 1907
2052.12 1905
2052.54 1957
2052.97 1832
2053.40 1926
2053.83 1779
2054.25 1723
2054.68 1906
2055.11 2088
2055.53 1968
2055.96 1877
2056.39 1900
2056.82 1842
2057.24 1908
2057.67 1853
2058.10 1840
2058.53 1846
2058.96 2003
2059.38 1996
2059.81 1970
2060.24 1915
2060.67 1843
2061.10 1740
2061.52 1800
2061.95 1825
2062.38 1865
2062.81 1945
2063.24 1869
2063.66 2045
2064.09 1879
2064.52 1843
2064.95 1789
2065.38 1905
2065.81 1956
2066.23 1901
2066.66 2082
2067.09 2064
2067.52 2038
2067.95 2216
2068.38 1975
2068.81 1947
2069.23 1925
2069.66 1915
2070.09 1934
2070.52 2019
2070.95 2028
2071.38 1985
2071.81 1830
2072.24 2002
2072.67 1951
2073.10 1736
2073.53 1896
2073.95 2031
2074.38 1909
2074.81 1915
2075.24 1807
2075.67 1911
2076.10 1892
2076.53 1949
2076.96 1825
2077.39 1884
2077.82 1925
2078.25 1954
2078.68 1914
2079.11 1946
2079.54 1998
2079.97 2087
2080.40 2170
2080.83 2163
2081.26 2053
2081.69 2273
2082.12 2440
2082.55 2336
2082.98 2315
2083.41 2534
2083.84 2230
2084.27 2137
2084.70 2128
2085.13 1958
2085.56 2058
2085.99 2030
2086.42 2038
2086.85 1900
2087.29 1934
2087.72 1896
2088.15 1907
2088.58 1920
2089.01 2013
2089.44 1895
2089.87 1956
2090.30 2024
2090.73 1881
2091.16 1986
2091.59 1972
2092.03 1982
2092.46 1860
2092.89 1734
2093.32 1851
2093.75 1990
2094.18 1932
2094.61 1905
2095.05 1931
2095.48 1888
2095.91 2033
2096.34 2019
2096.77 1842
2097.20 1920
2097.63 1937
2098.07 1826
2098.50 1844
2098.93 1847
2099.36 1966
2099.79 1879
2100.23 1959
2100.66 1780
2101.09 1812
2101.52 1804
2101.95 1800
2102.39 1693
2102.82 1874
2103.25 1954
2103.68 1802
2104.12 1870
2104.55 1872
2104.98 1741
2105.41 1850
2105.85 1754
2106.28 1762
2106.71 1793
2107.14 1834
2107.58 2014
2108.01 1837
2108.44 1869
2108.88 1798
2109.31 1963
2109.74 1963
2110.18 1825
2110.61 1993
2111.04 1993
2111.47 2044
2111.91 1898
2112.34 2044
2112.77 2056
2113.21 1906
2113.64 1914
2114.07 1909
2114.51 1882
2114.94 1868
2115.37 1905
2115.81 1737
2116.24 1598
2116.68 1654
2117.11 1635
2117.54 1759
2117.98 2013
2118.41 1828
2118.85 1997
2119.28 1771
2119.71 1841
2120.15 1775
2120.58 1793
2121.02 1900
2121.45 1921
2121.88 1886
2122.32 1951
2122.75 1851
2123.19 1838
2123.62 1772
2124.06 1695
2124.49 1894
2124.92 1799
2125.36 1856
2125.79 1765
2126.23 1794
2126.66 1794
2127.10 1702
2127.53 1709
2127.97 1897
2128.40 1931
2128.84 1938
2129.27 1945
2129.71 1950
2130.14 1810
2130.58 1920
2131.01 1790
2131.45 1800
2131.88 1855
2132.32 2001
2132.75 2085
2133.19 1924
2133.63 1950
2134.06 1860
2134.50 1980
2134.93 1998
2135.37 1972
2135.80 2014
2136.24 2068
2136.67 1961
2137.11 1990
2137.55 2077
2137.98 2127
2138.42 2078
2138.85 2235
2139.29 2256
2139.73 2196
2140.16 2072
2140.60 2069
2141.03 1972
2141.47 2011
2141.91 1934
2142.34 2033
2142.78 1857
2143.22 1903
2143.65 1702
2144.09 1823
2144.53 1959
2144.96 1888
2145.40 1821
2145.84 1765
2146.27 1709
2146.71 1756
2147.15 1764
2147.58 1810
2148.02 1856
2148.46 2008
2148.89 1931
2149.33 1980
2149.77 1928
2150.21 2033
2150.64 2036
2151.08 1941
2151.52 1990
2151.95 2089
2152.39 2103
2152.83 2094
2153.27 2235
2153.70 2277
2154.14 2106
2154.58 2096
2155.02 2118
2155.45 2272
2155.89 2052
2156.33 2178
2156.77 2082
2157.21 2059
2157.64 1913
2158.08 1943
2158.52 1923
2158.96 1950
2159.40 1874
2159.83 1843
2160.27 1877
2160.71 1876
2161.15 1853
2161.59 1863
2162.02 1950
2162.46 1849
2162.90 1752
2163.34 1810
2163.78 1854
2164.22 2013
2164.66 2028
2165.09 2164
2165.53 1958
2165.97 2069
2166.41 2068
2166.85 1882
2167.29 1875
2167.73 2059
2168.17 1925
2168.60 2048
2169.04 1951
2169.48 1984
2169.92 1959
2170.36 1839
2170.80 1860
2171.24 2008
2171.68 2032
2172.12 1979
2172.56 1917
2173.00 2102
2173.44 2102
2173.88 1823
2174.32 2056
2174.76 2141
2175.20 2059
2175.64 2041
2176.07 2003
2176.51 2166
2176.95 1975
2177.39 2144
2177.83 2067
2178.27 2051
2178.71 2235
2179.15 2273
2179.59 2199
2180.03 2149
2180.47 2136
2180.92 2153
2181.36 2084
2181.80 2121
2182.24 2026
2182.68 2055
2183.12 2125
2183.56 2072
2184.00 2109
2184.44 2009
2184.88 2038
2185.32 1947
2185.76 1788
2186.20 1816
2186.64 1781
2187.08 1762
2187.52 1797
2187.97 1933
2188.41 1900
2188.85 1575
2189.29 1939
2189.73 2013
2190.17 2083
2190.61 2025
2191.05 2080
2191.49 2089
2191.94 2355
2192.38 2287
2192.82 2141
2193.26 2210
2193.70 2030
2194.14 2118
2194.58 2074
2195.03 2112
2195.47 2079
2195.91 2058
2196.35 1962
2196.79 1898
2197.24 1957
2197.68 2025
2198.12 2130
2198.56 1969
2199.00 1981
2199.45 2199
2199.89 2200
2200.33 2251
2200.77 2199
2201.21 2040
2201.66 2023
2202.10 2012
2202.54 1853
2202.98 1883
2203.43 1992
2203.87 1910
2204.31 2081
2204.75 1833
2205.20 1770
2205.64 1901
2206.08 1893
2206.53 1961
2206.97 1968
2207.41 1971
2207.85 1990
2208.30 2012
2208.74 1991
2209.18 1995
2209.63 1987
2210.07 2114
2210.51 2094
2210.96 2187
2211.40 2138
2211.84 2165
2212.29 2225
2212.73 2032
2213.17 2097
2213.62 2124
2214.06 2267
2214.50 2219
2214.95 2031
2215.39 2079
2215.84 2232
2216.28 2267
2216.72 1965
2217.17 2064
2217.61 2034
2218.05 2013
2218.50 2019
2218.94 1968
2219.39 1993
2219.83 2034
2220.28 2011
2220.72 2109
2221.16 2164
2221.61 1961
2222.05 1958
2222.50 2065
2222.94 1980
2223.39 2007
2223.83 2094
2224.28 2188
2224.72 2183
2225.16 2012
2225.61 2110
2226.05 2239
2226.50 2350
2226.94 2264
2227.39 2338
2227.83 2350
2228.28 2331
2228.72 2360
2229.17 2261
2229.61 2352
2230.06 2189
2230.50 2206
2230.95 2261
2231.40 2260
2231.84 2320
2232.29 2159
2232.73 2157
2233.18 2142
2233.62 2273
2234.07 2177
2234.51 2253
2234.96 2271
2235.41 2299
2235.85 2338
2236.30 2369
2236.74 2363
2237.19 2208
2237.63 2158
2238.08 2159
2238.53 2252
2238.97 2179
2239.42 2172
2239.86 2312
2240.31 2370
2240.76 2190
2241.20 2320
2241.65 2192
2242.10 2077
2242.54 2168
2242.99 2222
2243.44 1998
2243.88 2005
2244.33 2163
2244.78 2238
2245.22 1960
2245.67 2110
2246.12 2129
2246.56 1952
2247.01 1988
2247.46 1871
2247.90 2100
2248.35 2124
2248.80 1969
2249.24 1897
2249.69 1984
2250.14 1887
2250.59 2086
2251.03 2135
2251.48 2119
2251.93 2132
2252.38 2103
2252.82 2136
2253.27 2064
2253.72 2112
2254.17 2056
2254.61 2025
2255.06 2028
2255.51 2149
2255.96 2014
2256.40 2105
2256.85 2119
2257.30 1965
2257.75 1890
2258.20 1997
2258.64 2261
2259.09 2136
2259.54 1888
2259.99 1949
2260.44 1954
2260.88 2012
2261.33 2077
2261.78 2160
2262.23 2171
2262.68 2125
2263.13 2031
2263.58 2140
2264.02 2188
2264.47 2144
2264.92 2300
2265.37 2330
2265.82 2384
2266.27 2340
2266.72 2217
2267.17 2364
2267.61 2374
2268.06 2553
2268.51 2500
2268.96 2500
2269.41 2693
2269.86 2456
2270.31 2363
2270.76 2506
2271.21 2381
2271.66 2355
2272.11 2143
2272.56 2357
2273.00 2509
2273.45 2300
2273.90 2272
2274.35 2286
2274.80 2430
2275.25 2422
2275.70 2316
2276.15 2289
2276.60 2164
2277.05 2249
2277.50 2342
2277.95 2276
2278.40 2205
2278.85 2102
2279.30 2169
2279.75 2091
2280.20 2091
2280.65 2045
2281.10 2057
2281.55 2164
2282.00 2239
2282.45 2135
2282.90 2175
2283.35 2368
2283.81 2454
2284.26 2245
2284.71 2263
2285.16 2311
2285.61 2508
2286.06 2391
2286.51 2233
2286.96 2070
2287.41 2086
2287.86 2120
2288.31 2189
2288.76 2236
2289.22 2310
2289.67 2389
2290.12 2454
2290.57 2427
2291.02 2548
2291.47 2741
2291.92 3014
2292.37 3058
2292.83 3388
2293.28 3299
2293.73 3456
2294.18 3508
2294.63 3512
2295.08 3400
2295.53 3139
2295.99 3109
2296.44 3051
2296.89 3086
2297.34 3041
2297.79 2746
2298.25 2685
2298.70 2539
2299.15 2631
2299.60 2418
2300.05 2432
2300.51 2486
2300.96 2332
2301.41 2264
2301.86 2393
2302.32 2298
2302.77 2190
2303.22 2188
2303.67 2037
2304.13 2076
2304.58 2114
2305.03 2273
2305.48 2084
2305.94 2124
2306.39 2131
2306.84 2128
2307.29 2224
2307.75 2295
2308.20 2290
2308.65 2357
2309.11 2487
2309.56 2449
2310.01 2314
2310.47 2379
2310.92 2353
2311.37 2492
2311.83 2337
2312.28 2397
2312.73 2379
2313.19 2405
2313.64 2534
2314.09 2784
2314.55 2484
2315.00 2296
2315.45 2364
2315.91 2403
2316.36 2380
2316.81 2251
2317.27 2147
2317.72 2041
2318.18 2158
2318.63 2101
2319.08 1980
2319.54 2172
2319.99 2201
2320.45 2162
2320.90 2331
2321.35 2268
2321.81 2222
2322.26 2265
2322.72 2192
2323.17 2219
2323.63 2202
2324.08 2476
2324.54 2347
2324.99 2225
2325.44 2376
2325.90 2335
2326.35 2262
2326.81 2224
2327.26 2181
2327.72 2029
2328.17 2228
2328.63 2258
2329.08 1933
2329.54 2100
2329.99 2231
2330.45 2432
2330.90 2547
2331.36 2394
2331.81 2567
2332.27 2597
2332.72 2495
2333.18 2566
2333.64 2573
2334.09 2510
2334.55 2399
2335.00 2442
2335.46 2171
2335.91 2197
2336.37 2287
2336.82 2443
2337.28 2403
2337.74 2266
2338.19 2111
2338.65 2143
2339.10 2322
2339.56 2300
2340.02 2501
2340.47 2457
2340.93 2436
2341.38 2519
2341.84 2551
2342.30 2461
2342.75 2560
2343.21 2641
2343.67 2662
2344.12 2493
2344.58 2655
2345.04 2756
2345.49 2491
2345.95 2295
2346.41 2305
2346.86 2215
2347.32 2395
2347.78 2493
2348.23 2564
2348.69 2234
2349.15 2458
2349.60 2373
2350.06 2363
2350.52 2307
2350.97 2359
2351.43 2441
2351.89 2270
2352.35 2398
2352.80 2480
2353.26 2321
2353.72 2195
2354.18 2192
2354.63 2263
2355.09 2359
2355.55 2239
2356.01 2037
2356.46 2090
2356.92 2133
2357.38 2144
2357.84 2263
2358.29 2281
2358.75 2299
2359.21 2319
2359.67 2042
2360.13 2206
2360.58 2288
2361.04 2278
2361.50 2017
2361.96 2210
2362.42 2216
2362.88 2221
2363.33 2170
2363.79 2285
2364.25 2295
2364.71 2161
2365.17 2232
2365.63 2323
2366.08 2515
2366.54 2406
2367.00 2269
2367.46 2114
2367.92 2356
2368.38 2267
2368.84 2198
2369.30 2290
2369.75 2410
2370.21 2459
2370.67 2322
2371.13 2407
2371.59 2237
2372.05 2331
2372.51 2348
2372.97 2146
2373.43 2227
2373.89 2207
2374.35 2227
2374.81 2176
2375.27 2365
2375.72 2134
2376.18 2307
2376.64 2300
2377.10 2334
2377.56 2135
2378.02 2127
2378.48 2224
2378.94 2309
2379.40 2279
2379.86 2274
2380.32 2252
2380.78 2309
2381.24 2373
2381.70 2261
2382.16 2178
2382.62 2335
2383.08 2366
2383.54 2219
2384.00 2167
2384.46 2263
2384.92 2251
2385.39 2204
2385.85 2368
2386.31 2271
2386.77 2318
2387.23 2260
2387.69 2120
2388.15 2150
2388.61 2135
2389.07 1959
2389.53 2001
2389.99 2039
2390.45 2412
2390.91 2260
2391.38 2190
2391.84 2178
2392.30 2059
2392.76 2116
2393.22 2005
2393.68 2140
2394.14 2256
2394.60 2228
2395.06 2247
2395.53 2183
2395.99 2119
2396.45 1960
2396.91 2033
2397.37 2100
2397.83 2051
2398.30 1940
2398.76 2077
2399.22 2094
2399.68 2186
2400.14 2130
2400.61 2062
2401.07 2013
2401.53 2106
2401.99 2255
2402.45 2308
2402.92 2102
2403.38 2022
2403.84 2125
2404.30 2105
2404.76 2076
2405.23 2093
2405.69 2043
2406.15 2003
2406.61 2077
2407.08 2074
2407.54 2223
2408.00 2244
2408.46 2140
2408.93 2119
2409.39 2197
2409.85 2088
2410.32 2249
2410.78 2151
2411.24 2155
2411.70 2366
2412.17 2126
2412.63 2124
2413.09 2061
2413.56 2060
2414.02 1953
2414.48 1823
2414.95 2202
2415.41 2181
2415.87 2101
2416.34 1992
2416.80 2102
2417.26 2161
2417.73 2172
2418.19 2157
2418.65 2206
2419.12 2318
2419.58 2482
2420.05 2701
2420.51 2586
2420.97 2474
2421.44 2643
2421.90 2618
2422.37 2499
2422.83 2615
2423.29 2572
2423.76 2440
2424.22 2474
2424.69 2456
2425.15 2572
2425.62 2314
2426.08 2483
2426.54 2298
2427.01 2218
2427.47 2294
2427.94 2156
2428.40 2129
2428.87 2100
2429.33 2146
2429.80 2272
2430.26 2390
2430.73 2202
2431.19 2157
2431.66 2250
2432.12 2161
2432.59 2129
2433.05 2173
2433.52 2250
2433.98 2112
2434.45 2188
2434.91 2294
2435.38 2542
2435.84 2533
2436.31 2374
2436.77 2242
2437.24 2263
2437.70 2331
2438.17 2270
2438.63 2173
2439.10 2235
2439.57 2403
2440.03 2536
2440.50 2392
2440.96 2616
2441.43 2751
2441.89 2652
2442.36 2723
2442.83 2616
2443.29 2759
2443.76 2713
2444.22 2734
2444.69 2810
2445.16 2634
2445.62 2501
2446.09 2531
2446.56 2373
2447.02 2204
2447.49 2183
2447.96 2260
2448.42 2229
2448.89 2109
2449.35 2016
2449.82 1989
2450.29 2003
2450.75 2054
2451.22 2230
2451.69 2205
2452.16 2198
2452.62 2196
2453.09 2047
2453.56 1943
2454.02 2025
2454.49 2089
2454.96 2149
2455.42 2026
2455.89 2167
2456.36 2249
2456.83 2304
2457.29 2147
2457.76 2099
2458.23 2227
2458.70 2083
2459.16 2145
2459.63 2213
2460.10 2112
2460.57 2264
2461.03 2082
2461.50 2163
2461.97 2122
2462.44 2150
2462.91 2067
2463.37 2166
2463.84 2120
2464.31 2026
2464.78 2070
2465.25 2190
2465.71 2172
2466.18 2073
2466.65 2189
2467.12 2127
2467.59 2235
2468.06 2127
2468.52 2169
2468.99 2238
2469.46 2299
2469.93 2299
2470.40 2233
2470.87 2225
2471.34 2179
2471.80 2118
2472.27 2091
2472.74 2282
2473.21 2316
2473.68 2201
2474.15 2469
2474.62 2319
2475.09 2107
2475.56 2041
2476.02 1990
2476.49 1900
2476.96 1927
2477.43 2057
2477.90 2042
2478.37 2070
2478.84 2244
2479.31 2298
2479.78 2154
2480.25 2205
2480.72 2563
2481.19 2420
2481.66 2557
2482.13 2441
2482.60 2501
2483.07 2490
2483.54 2437
2484.01 2410
2484.48 2318
2484.95 2354
2485.42 2182
2485.89 2232
2486.36 2155
2486.83 2223
2487.30 2113
2487.77 2149
2488.24 2048
2488.71 2240
2489.18 2338
2489.65 2223
2490.12 2306
2490.59 2105
2491.06 2041
2491.53 2208
2492.00 2190
2492.47 2062
2492.94 2071
2493.41 2223
2493.88 2255
2494.36 2328
2494.83 2343
2495.30 2131
2495.77 2103
2496.24 2269
2496.71 2252
2497.18 2251
2497.65 2169
2498.12 2290
2498.60 2154
2499.07 2165
2499.54 2314
2500.01 2323
2500.48 2249
2500.95 2221
2501.42 2150
2501.90 2100
2502.37 2047
2502.84 2121
2503.31 2052
2503.78 2087
2504.25 2132
2504.73 2205
2505.20 2115
2505.67 2155
2506.14 2151
2506.61 2038
2507.09 2017
2507.56 2270
2508.03 2066
2508.50 2111
2508.97 2389
2509.45 2445
2509.92 2545
2510.39 2419
2510.86 2351
2511.34 2448
2511.81 2512
2512.28 2418
2512.75 2403
2513.23 2550
2513.70 2492
2514.17 2486
2514.65 2460
2515.12 2577
2515.59 2468
2516.06 2379
2516.54 2521
2517.01 2313
2517.48 2289
2517.96 2195
2518.43 2294
2518.90 2257
2519.38 2389
2519.85 2227
2520.32 2266
2520.80 2083
2521.27 2057
2521.74 2260
2522.22 2241
2522.69 2219
2523.16 2204
2523.64 2101
2524.11 2062
2524.58 2230
2525.06 2280
2525.53 2071
2526.01 2160
2526.48 2395
2526.95 2072
2527.43 1967
2527.90 1971
2528.38 2077
2528.85 2258
2529.32 2275
2529.80 2183
2530.27 2017
2530.75 2187
2531.22 2251
2531.70 2071
2532.17 2171
2532.64 2209
2533.12 2148
2533.59 2115
2534.07 2326
2534.54 2139
2535.02 2145
2535.49 2104
2535.97 2186
2536.44 2265
2536.92 2141
2537.39 2087
2537.87 2299
2538.34 2240
2538.82 2037
2539.29 2258
2539.77 2287
2540.24 2357
2540.72 2314
2541.19 2110
2541.67 2186
2542.14 2450
2542.62 2246
2543.09 1994
2543.57 2078
2544.04 2076
2544.52 2309
2545.00 2117
2545.47 2215
2545.95 2164
2546.42 2142
2546.90 2184
2547.37 2200
2547.85 2113
2548.33 2493
2548.80 2386
2549.28 2363
2549.75 2573
2550.23 2872
2550.71 2789
2551.18 2884
2551.66 2858
2552.14 2856
2552.61 2793
2553.09 3000
2553.57 2792
2554.04 2731
2554.52 2577
2554.99 2572
2555.47 2675
2555.95 2536
2556.42 2876
2556.90 2902
2557.38 2799
2557.86 2756
2558.33 2825
2558.81 2906
2559.29 2865
2559.76 2744
2560.24 2435
2560.72 2557
2561.19 2758
2561.67 2778
2562.15 2579
2562.63 2452
2563.10 2257
2563.58 2309
2564.06 2195
2564.54 2212
2565.01 2230
2565.49 2136
2565.97 2126
2566.45 2045
2566.92 2111
2567.40 2279
2567.88 2175
2568.36 2175
2568.83 2317
2569.31 2295
2569.79 2109
2570.27 2241
2570.75 2163
2571.22 2074
2571.70 2261
2572.18 2183
2572.66 2097
2573.14 2133
2573.62 2224
2574.09 2217
2574.57 2209
2575.05 2126
2575.53 1870
2576.01 2125
2576.49 2155
2576.97 2240
2577.44 2216
2577.92 2363
2578.40 2307
2578.88 2213
2579.36 2236
2579.84 2032
2580.32 2077
2580.80 2206
2581.27 2078
2581.75 2149
2582.23 2104
2582.71 2202
2583.19 2362
2583.67 2359
2584.15 2268
2584.63 2136
2585.11 2170
2585.59 2138
2586.07 2152
2586.55 2041
2587.03 2035
2587.51 2190
2587.99 2185
2588.47 2099
2588.94 2134
2589.42 2201
2589.90 2139
2590.38 2108
2590.86 1983
2591.34 1982
2591.82 2247
2592.30 2232
2592.78 2334
2593.26 2336
2593.74 2160
2594.22 2159
2594.71 2243
2595.19 2339
2595.67 2337
2596.15 2458
2596.63 2298
2597.11 2520
2597.59 2440
2598.07 2379
2598.55 2399
2599.03 2503
2599.51 2346
2599.99 2249
2600.47 2338
2600.95 2455
2601.43 2292
2601.91 2237
2602.40 2146
2602.88 2200
2603.36 2127
2603.84 2076
2604.32 2118
2604.80 2151
2605.28 2070
2605.76 2066
2606.24 2031
2606.73 2042
2607.21 2146
2607.69 1951
2608.17 2086
2608.65 2286
2609.13 2397
2609.62 2431
2610.10 2341
2610.58 2186
2611.06 2078
2611.54 2353
2612.02 2316
2612.51 2374
2612.99 2487
2613.47 2372
2613.95 2372
2614.43 2342
2614.92 2380
2615.40 2195
2615.88 2209
2616.36 2263
2616.85 2260
2617.33 2117
2617.81 2167
2618.29 2300
2618.78 2091
2619.26 2127
2619.74 2007
2620.22 2103
2620.71 2083
2621.19 2056
2621.67 2159
2622.15 2159
2622.64 2278
2623.12 2223
2623.60 2219
2624.09 2218
2624.57 2077
2625.05 2119
2625.53 2371
2626.02 2538
2626.50 2452
2626.98 2260
2627.47 2187
2627.95 2201
2628.43 2156
2628.92 2038
2629.40 2142
2629.88 2232
2630.37 2148
2630.85 2198
2631.34 2350
2631.82 2166
2632.30 2208
2632.79 2261
2633.27 2215
2633.75 2271
2634.24 2274
2634.72 2109
2635.21 2396
2635.69 2281
2636.17 2264
2636.66 2285
2637.14 2229
2637.63 2196
2638.11 2188
2638.60 2354
2639.08 2210
2639.56 2198
2640.05 2189
2640.53 1936
2641.02 2053
2641.50 2268
2641.99 2271
2642.47 2152
2642.96 2197
2643.44 2129
2643.93 2252
2644.41 2223
2644.90 2242
2645.38 2214
2645.87 2170
2646.35 2324
2646.84 2238
2647.32 2243
2647.81 2003
2648.29 2246
2648.78 2281
2649.26 1967
2649.75 2062
2650.23 2151
2650.72 2125
2651.20 2184
2651.69 2218
2652.17 2208
2652.66 2151
2653.15 2096
2653.63 2197
2654.12 2226
2654.60 2143
2655.09 2126
2655.57 2092
2656.06 2202
2656.55 2097
2657.03 2033
2657.52 2102
2658.00 2289
2658.49 2254
2658.98 2086
2659.46 2063
2659.95 2181
2660.44 2211
2660.92 2066
2661.41 2212
2661.90 2242
2662.38 2207
2662.87 2175
2663.35 2153
2663.84 2163
2664.33 2178
2664.81 2029
2665.30 2017
2665.79 2146
2666.28 2253
2666.76 2215
2667.25 2263
2667.74 2325
2668.22 2346
2668.71 2324
2669.20 2238
2669.68 2370
2670.17 2245
2670.66 2138
2671.15 1985
2671.63 2158
2672.12 2212
2672.61 2159
2673.10 2201
2673.58 2331
2674.07 2350
2674.56 2330
2675.05 2192
2675.53 2307
2676.02 2597
2676.51 2694
2677.00 2686
2677.49 2703
2677.97 2689
2678.46 2713
2678.95 2751
2679.44 2775
2679.93 2699
2680.41 2696
2680.90 2471
2681.39 2455
2681.88 2659
2682.37 2786
2682.85 2485
2683.34 2623
2683.83 2489
2684.32 2568
2684.81 2581
2685.30 2576
2685.79 2675
2686.27 3001
2686.76 3143
2687.25 2823
2687.74 2814
2688.23 2620
2688.72 2638
2689.21 2529
2689.70 2669
2690.19 2366
2690.67 2440
2691.16 2235
2691.65 2322
2692.14 2256
2692.63 2119
2693.12 2271
2693.61 2234
2694.10 2204
2694.59 2339
2695.08 2368
2695.57 2253
2696.06 2149
2696.55 2113
2697.04 2289
2697.53 2404
2698.02 2323
2698.51 2261
2699.00 2478
2699.49 2279
2699.98 2351
2700.47 2196
2700.96 2272
2701.45 2311
2701.94 2426
2702.43 2514
2702.92 2477
2703.41 2392
2703.90 2495
2704.39 2397
2704.88 2337
2705.37 2603
2705.86 2511
2706.35 2548
2706.84 2433
2707.33 2263
2707.82 2361
2708.31 2449
2708.80 2394
2709.29 2333
2709.78 2197
2710.27 2333
2710.77 2168
2711.26 2099
2711.75 2251
2712.24 2277
2712.73 2339
2713.22 2196
2713.71 2411
2714.20 2337
2714.69 2283
2715.19 2232
2715.68 2271
2716.17 2225
2716.66 2177
2717.15 2224
2717.64 2105
2718.13 2064
2718.63 2070
2719.12 2025
2719.61 2197
2720.10 2328
2720.59 2356
2721.08 2168
2721.58 2176
2722.07 2234
2722.56 2199
2723.05 2388
2723.54 2400
2724.04 2316
2724.53 2379
2725.02 2224
2725.51 2240
2726.01 2364
2726.50 2559
2726.99 2267
2727.48 2205
2727.98 2399
2728.47 2322
2728.96 2327
2729.45 2316
2729.95 2406
2730.44 2283
2730.93 2235
2731.42 2030
2731.92 2154
2732.41 2292
2732.90 2319
2733.40 2161
2733.89 2318
2734.38 2378
2734.87 2412
2735.37 2362
2735.86 2393
2736.35 2183
2736.85 2135
2737.34 2314
2737.83 2374
2738.33 2285
2738.82 2361
2739.31 2360
2739.81 2312
2740.30 2308
2740.79 2323
2741.29 2331
2741.78 2174
2742.28 2199
2742.77 2251
2743.26 2206
2743.76 2283
2744.25 2262
2744.75 2130
2745.24 2157
2745.73 2154
2746.23 2140
2746.72 2170
2747.22 2207
2747.71 2013
2748.20 1969
2748.70 2048
2749.19 2207
2749.69 2094
2750.18 2109
2750.68 2166
2751.17 2072
2751.67 2221
2752.16 2168
2752.66 2111
2753.15 1989
2753.64 1911
2754.14 2039
2754.63 2131
2755.13 2279
2755.62 2125
2756.12 2032
2756.61 2003
2757.11 2214
2757.60 2326
2758.10 2207
2758.59 2237
2759.09 2280
2759.59 2191
2760.08 2008
2760.58 2074
2761.07 2305
2761.57 2331
2762.06 2119
2762.56 2133
2763.05 2133
2763.55 2313
2764.05 2191
2764.54 2341
2765.04 2148
2765.53 2052
2766.03 2093
2766.52 2208
2767.02 2032
2767.52 2022
2768.01 2027
2768.51 2144
2769.00 2318
2769.50 2267
2770.00 2319
2770.49 2214
2770.99 2159
2771.49 2339
2771.98 2187
2772.48 2392
2772.98 2368
2773.47 2321
2773.97 2371
2774.47 2319
2774.96 2403
2775.46 2228
2775.96 2260
2776.45 2211
2776.95 2515
2777.45 2496
2777.94 2318
2778.44 2629
2778.94 2595
2779.43 2515
2779.93 2453
2780.43 2562
2780.93 2491
2781.42 2481
2781.92 2524
2782.42 2530
2782.92 2398
2783.41 2379
2783.91 2334
2784.41 2361
2784.91 2369
2785.40 2303
2785.90 2239
2786.40 2249
2786.90 2445
2787.39 2442
2787.89 2460
2788.39 2390
2788.89 2295
2789.39 2152
2789.88 2292
2790.38 2332
2790.88 2262
2791.38 2145
2791.88 2250
2792.37 2278
2792.87 2291
2793.37 2191
2793.87 2237
2794.37 2222
2794.87 2385
2795.37 2267
2795.86 2128
2796.36 2523
2796.86 2439
2797.36 2344
2797.86 2504
2798.36 2700
2798.86 2742
2799.35 2808
2799.85 3009
2800.35 3165
2800.85 3126
2801.35 2959
2801.85 2922
2802.35 3029
2802.85 2733
2803.35 2877
2803.85 2672
2804.35 2701
2804.85 2624
2805.34 2653
2805.84 2371
2806.34 2365
2806.84 2404
2807.34 2648
2807.84 2713
2808.34 2920
2808.84 3167
2809.34 3451
2809.84 3391
2810.34 3532
2810.84 3586
2811.34 3464
2811.84 3715
2812.34 3551
2812.84 3347
2813.34 3497
2813.84 3332
2814.34 3275
2814.84 2954
2815.34 2795
2815.84 2916
2816.34 2757
2816.84 2318
2817.34 2450
2817.84 2424
2818.35 2475
2818.85 2544
2819.35 2400
2819.85 2355
2820.35 2376
2820.85 2342
2821.35 2429
2821.85 2340
2822.35 2428
2822.85 2612
2823.35 2511
2823.85 2282
2824.36 2408
2824.86 2409
2825.36 2329
2825.86 2460
2826.36 2479
2826.86 2428
2827.36 2452
2827.86 2441
2828.37 2361
2828.87 2280
2829.37 2238
2829.87 2252
2830.37 2455
2830.87 2355
2831.38 2218
2831.88 2173
2832.38 2147
2832.88 2251
2833.38 2099
2833.88 2294
2834.39 2392
2834.89 2187
2835.39 2172
2835.89 2281
2836.40 2251
2836.90 2152
2837.40 2255
2837.90 2386
2838.40 2534
2838.91 2580
2839.41 2619
2839.91 2456
2840.41 2363
2840.92 2473
2841.42 2397
2841.92 2488
2842.42 2495
2842.93 2310
2843.43 2183
2843.93 2245
2844.44 2282
2844.94 2311
2845.44 2443
2845.94 2418
2846.45 2273
2846.95 2382
2847.45 2344
2847.96 2484
2848.46 2377
2848.96 2627
2849.47 2437
2849.97 2516
2850.47 2610
2850.98 2566
2851.48 2543
2851.98 2628
2852.49 2480
2852.99 2532
2853.50 2500
2854.00 2521
2854.50 2383
2855.01 2379
2855.51 2321
2856.01 2406
2856.52 2227
2857.02 2149
2857.53 2207
2858.03 2239
2858.53 2151
2859.04 2072
2859.54 2200
2860.05 2161
2860.55 2202
2861.06 2456
2861.56 2270
2862.06 2141
2862.57 2241
2863.07 2306
2863.58 2238
2864.08 2203
2864.59 2130
2865.09 2120
2865.60 2165
2866.10 2101
2866.61 2213
2867.11 2194
2867.62 2234
2868.12 1962
2868.63 2227
2869.13 1988
2869.64 2158
2870.14 2296
2870.65 2312
2871.15 2407
2871.66 2191
2872.16 2246
2872.67 2215
2873.17 2210
2873.68 2074
2874.18 2091
2874.69 2289
2875.20 2329
2875.70 2451
2876.21 2383
2876.71 2273
2877.22 2482
2877.72 2420
2878.23 2300
2878.74 2145
2879.24 2346
2879.75 2365
2880.25 2388
2880.76 2612
2881.27 2341
2881.77 2273
2882.28 2326
2882.79 2454
2883.29 2468
2883.80 2643
2884.30 2694
2884.81 2717
2885.32 2743
2885.82 2797
2886.33 2764
2886.84 2561
2887.34 2684
2887.85 2845
2888.36 2882
2888.86 2901
2889.37 2928
2889.88 3220
2890.38 3061
2890.89 2932
2891.40 3019
2891.91 2999
2892.41 2935
2892.92 2894
2893.43 2580
2893.93 2392
2894.44 2509
2894.95 2596
2895.46 2418
2895.96 2368
2896.47 2474
2896.98 2488
2897.49 2429
2897.99 2509
2898.50 2389
2899.01 2239
2899.52 2350
2900.03 2436
2900.53 2543
2901.04 2560
2901.55 2577
2902.06 2662
2902.56 2645
2903.07 2650
2903.58 2660
2904.09 2716
2904.60 2685
2905.11 2620
2905.61 2648
2906.12 2674
2906.63 2658
2907.14 2500
2907.65 2623
2908.16 2873
2908.66 2800
2909.17 2615
2909.68 2606
2910.19 2494
2910.70 2520
2911.21 2610
2911.72 2535
2912.23 2555
2912.73 2539
2913.24 2463
2913.75 2518
2914.26 2493
2914.77 2341
2915.28 2304
2915.79 2525
2916.30 2498
2916.81 2377
2917.32 2459
2917.83 2545
2918.33 2540
2918.84 2588
2919.35 2554
2919.86 2522
2920.37 2543
2920.88 2367
2921.39 2383
2921.90 2378
2922.41 2272
2922.92 2310
2923.43 2372
2923.94 2563
2924.45 2747
2924.96 2529
2925.47 2660
2925.98 3081
2926.49 3139
2927.00 3070
2927.51 3252
2928.02 3340
2928.53 3211
2929.04 3250
2929.55 3126
2930.06 3249
2930.57 3333
2931.08 3169
2931.59 3030
2932.11 2765
2932.62 2659
2933.13 2601
2933.64 2391
2934.15 2193
2934.66 2236
2935.17 2360
2935.68 2390
2936.19 2317
2936.70 2268
2937.21 2329
2937.72 2532
2938.24 2383
2938.75 2313
2939.26 2273
2939.77 2377
2940.28 2487
2940.79 2259
2941.30 2242
2941.81 2347
2942.33 2373
2942.84 2406
2943.35 2361
2943.86 2452
2944.37 2499
2944.88 2411
2945.40 2554
2945.91 2505
2946.42 2480
2946.93 2547
2947.44 2482
2947.96 2488
2948.47 2654
2948.98 2670
2949.49 2819
2950.00 2780
2950.52 2738
2951.03 2853
2951.54 2675
2952.05 2575
2952.57 2635
2953.08 2538
2953.59 2552
2954.10 2438
2954.62 2435
2955.13 2451
2955.64 2473
2956.15 2325
2956.67 2420
2957.18 2397
2957.69 2183
2958.20 2376
2958.72 2411
2959.23 2354
2959.74 2165
2960.26 2258
2960.77 2313
2961.28 2362
2961.80 2352
2962.31 2530
2962.82 2510
2963.34 2351
2963.85 2513
2964.36 2643
2964.88 2519
2965.39 2676
2965.90 2754
2966.42 2702
2966.93 2430
2967.44 2520
2967.96 2696
2968.47 2357
2968.98 2251
2969.50 2486
2970.01 2499
2970.53 2218
2971.04 2204
2971.55 2365
2972.07 2172
2972.58 2264
2973.10 2279
2973.61 2175
2974.12 2120
2974.64 2308
2975.15 2395
2975.67 2442
2976.18 2460
2976.70 2306
2977.21 2352
2977.73 2412
2978.24 2232
2978.75 2338
2979.27 2244
2979.78 2167
2980.30 2304
2980.81 2303
2981.33 2204
2981.84 2372
2982.36 2496
2982.87 2254
2983.39 2331
2983.90 2389
2984.42 2429
2984.93 2571
2985.45 2574
2985.96 2255
2986.48 2374
2987.00 2535
2987.51 2586
2988.03 2500
2988.54 2656
2989.06 2558
2989.57 2437
2990.09 2546
2990.60 2656
2991.12 2614
2991.64 2680
2992.15 2478
2992.67 2513
2993.18 2587
2993.70 2514
2994.21 2590
2994.73 2586
2995.25 2555
2995.76 2460
2996.28 2600
2996.80 2874
2997.31 2760
2997.83 2814
2998.34 2749
2998.86 2801
2999.38 2992
2999.89 3057
3000.41 2933
3000.93 3314
3001.44 3374
3001.96 3320
3002.48 3099
3002.99 3006
3003.51 3101
3004.03 3042
3004.54 2915
3005.06 2879
3005.58 3043
3006.09 3046
3006.61 3272
3007.13 3262
3007.65 3330
3008.16 3382
3008.68 3494
3009.20 3203
3009.71 3137
3010.23 3082
3010.75 2983
3011.27 3044
3011.78 2975
3012.30 2702
3012.82 2676
3013.34 2651
3013.85 2588
3014.37 2513
3014.89 2497
3015.41 2540
3015.93 2494
3016.44 2482
3016.96 2611
3017.48 2600
3018.00 2461
3018.52 2634
3019.03 2689
3019.55 2541
3020.07 2412
3020.59 2865
3021.11 2850
3021.63 2567
3022.14 2492
3022.66 2537
3023.18 2556
3023.70 2683
3024.22 2663
3024.74 2508
3025.25 2698
3025.77 2730
3026.29 2652
3026.81 2691
3027.33 2850
3027.85 2908
3028.37 2930
3028.89 3095
3029.41 3068
3029.92 2634
3030.44 2642
3030.96 2605
3031.48 2605
3032.00 2364
3032.52 2444
3033.04 2439
3033.56 2366
3034.08 2389
3034.60 2473
3035.12 2640
3035.64 2652
3036.16 2654
3036.68 2664
3037.20 2559
3037.72 2649
3038.24 2760
3038.76 2864
3039.28 2814
3039.80 2656
3040.32 2675
3040.84 2783
3041.36 2447
3041.88 2619
3042.40 2531
3042.92 2562
3043.44 2458
3043.96 2328
3044.48 2321
3045.00 2215
3045.52 2348
3046.04 2346
3046.56 2453
3047.08 2450
3047.60 2261
3048.12 2320
3048.64 2433
3049.16 2351
3049.68 2374
3050.20 2543
3050.72 2625
3051.24 2267
3051.77 2330
3052.29 2269
3052.81 2331
3053.33 2169
3053.85 2313
3054.37 2440
3054.89 2391
3055.41 2203
3055.93 2356
3056.46 2497
3056.98 2261
3057.50 2312
3058.02 2338
3058.54 2394
3059.06 2377
3059.58 2325
3060.11 2246
3060.63 2255
3061.15 2213
3061.67 2363
3062.19 2234
3062.71 2141
3063.24 2389
3063.76 2264
3064.28 2391
3064.80 2343
3065.32 2398
3065.85 2392
3066.37 2417
3066.89 2258
3067.41 2336
3067.94 2386
3068.46 2359
3068.98 2491
3069.50 2398
3070.03 2388
3070.55 2383
3071.07 2452
3071.59 2457
3072.12 2420
3072.64 2427
3073.16 2451
3073.68 2267
3074.21 2279
3074.73 2467
3075.25 2661
3075.78 2768
3076.30 2668
3076.82 2726
3077.34 2584
3077.87 2501
3078.39 2490
3078.91 2591
3079.44 2682
3079.96 2805
3080.48 2797
3081.01 2748
3081.53 2771
3082.05 2710
3082.58 2916
3083.10 3046
3083.63 2765
3084.15 2713
3084.67 2783
3085.20 2931
3085.72 3066
3086.24 2870
3086.77 2764
3087.29 2874
3087.82 2923
3088.34 2778
3088.86 2847
3089.39 2742
3089.91 2757
3090.44 2635
3090.96 2685
3091.49 2730
3092.01 2858
3092.53 2721
3093.06 2695
3093.58 2473
3094.11 2611
3094.63 2750
3095.16 2621
3095.68 2611
3096.21 2534
3096.73 2642
3097.26 2617
3097.78 2614
3098.31 2595
3098.83 2809
3099.36 2809
3099.88 2659
3100.41 2632
3100.93 2837
3101.46 2764
3101.98 3108
3102.51 3372
3103.03 3440
3103.56 3575
3104.08 4222
3104.61 4409
3105.13 4440
3105.66 5133
3106.18 5337
3106.71 5401
3107.24 5803
3107.76 5509
3108.29 5255
3108.81 4637
3109.34 4298
3109.86 4310
3110.39 3822
3110.92 3614
3111.44 3326
3111.97 3098
3112.49 3076
3113.02 3221
3113.55 3248
3114.07 3081
3114.60 3093
3115.12 3292
3115.65 3177
3116.18 3013
3116.70 3071
3117.23 2933
3117.76 2856
3118.28 2679
3118.81 2582
3119.34 2736
3119.86 2647
3120.39 2369
3120.92 2459
3121.44 2434
3121.97 2477
3122.50 2577
3123.02 2775
3123.55 2681
3124.08 2539
3124.61 2585
3125.13 2675
3125.66 2765
3126.19 2678
3126.72 2895
3127.24 2776
3127.77 2754
3128.30 2830
3128.82 2814
3129.35 2598
3129.88 2611
3130.41 2682
3130.93 2727
3131.46 2603
3131.99 2495
3132.52 2494
3133.05 2230
3133.57 2394
3134.10 2527
3134.63 2490
3135.16 2531
3135.69 2443
3136.21 2397
3136.74 2428
3137.27 2569
3137.80 2459
3138.33 2329
3138.85 2467
3139.38 2475
3139.91 2513
3140.44 2507
3140.97 2602
3141.50 2475
3142.03 2501
3142.55 2645
3143.08 2406
3143.61 2492
3144.14 2439
3144.67 2294
3145.20 2331
3145.73 2351
3146.26 2385
3146.79 2286
3147.31 2313
3147.84 2270
3148.37 2425
3148.90 2534
3149.43 2611
3149.96 2518
3150.49 2622
3151.02 2659
3151.55 2643
3152.08 2553
3152.61 2515
3153.14 2610
3153.67 2598
3154.20 2653
3154.73 2709
3155.25 2526
3155.78 2458
3156.31 2515
3156.84 2408
3157.37 2429
3157.90 2606
3158.43 2357
3158.96 2403
3159.49 2370
3160.02 2702
3160.55 2743
3161.08 2664
3161.61 2722
3162.14 2585
3162.68 2359
3163.21 2222
3163.74 2460
3164.27 2582
3164.80 2516
3165.33 2508
3165.86 2466
3166.39 2245
3166.92 2202
3167.45 2441
3167.98 2309
3168.51 2368
3169.04 2403
3169.57 2327
3170.10 2453
3170.64 2339
3171.17 2459
3171.70 2423
3172.23 2175
3172.76 2162
3173.29 2282
3173.82 2206
3174.35 2327
3174.88 2380
3175.42 2271
3175.95 2209
3176.48 2487
3177.01 2495
3177.54 2477
3178.07 2492
3178.61 2595
3179.14 2637
3179.67 2653
3180.20 2622
3180.73 2464
3181.26 2650
3181.80 2577
3182.33 2475
3182.86 2409
3183.39 2485
3183.92 2442
3184.46 2365
3184.99 2447
3185.52 2493
3186.05 2314
3186.59 2331
3187.12 2419
3187.65 2329
3188.18 2357
3188.72 2291
3189.25 2247
3189.78 2303
3190.31 2271
3190.85 2380
3191.38 2175
3191.91 2476
3192.44 2267
3192.98 2152
3193.51 2191
3194.04 2200
3194.58 2162
3195.11 2322
3195.64 2428
3196.17 2196
3196.71 2454
3197.24 2370
3197.77 2242
3198.31 2432
3198.84 2502
3199.37 2322
3199.91 2511
3200.44 2409
3200.98 2417
3201.51 2268
3202.04 2431
3202.58 2520
3203.11 2538
3203.64 2631
3204.18 2647
3204.71 2665
3205.24 2542
3205.78 2711
3206.31 2656
3206.85 2576
3207.38 2432
3207.91 2391
3208.45 2511
3208.98 2480
3209.52 2430
3210.05 2480
3210.59 2676
3211.12 2695
3211.65 2569
3212.19 2645
3212.72 2683
3213.26 2801
3213.79 2859
3214.33 2735
3214.86 2974
3215.40 2678
3215.93 2676
3216.47 2687
3217.00 2687
3217.54 2744
3218.07 2788
3218.61 2484
3219.14 2483
3219.68 2318
3220.21 2405
3220.75 2388
3221.28 2379
3221.82 2280
3222.35 2207
3222.89 2405
3223.42 2437
3223.96 2565
3224.49 2530
3225.03 2553
3225.57 2648
3226.10 2624
3226.64 2773
3227.17 2682
3227.71 2867
3228.24 2620
3228.78 2708
3229.32 2848
3229.85 2906
3230.39 2710
3230.92 2539
3231.46 2566
3232.00 2612
3232.53 2391
3233.07 2358
3233.60 2461
3234.14 2523
3234.68 2360
3235.21 2384
3235.75 2348
3236.29 2436
3236.82 2437
3237.36 2729
3237.90 2488
3238.43 2476
3238.97 2401
3239.51 2484
3240.04 2578
3240.58 2725
3241.12 3087
3241.65 2806
3242.19 2856
3242.73 2887
3243.26 2777
3243.80 2730
3244.34 2643
3244.88 2563
3245.41 2698
3245.95 2752
3246.49 2602
3247.02 2540
3247.56 2612
3248.10 2462
3248.64 2668
3249.17 2677
3249.71 2618
3250.25 2588
3250.79 2590
3251.33 2774
3251.86 2741
3252.40 2753
3252.94 2836
3253.48 2794
3254.01 2700
3254.55 2804
3255.09 2846
3255.63 2755
3256.17 2917
3256.70 3007
3257.24 3058
3257.78 2866
3258.32 2936
3258.86 2896
3259.40 2916
3259.93 2995
3260.47 2960
3261.01 3014
3261.55 3145
3262.09 2962
3262.63 2973
3263.17 3267
3263.70 3331
3264.24 3298
3264.78 3515
3265.32 3734
3265.86 3900
3266.40 3817
3266.94 4066
3267.48 4319
3268.02 4557
3268.56 4633
3269.09 4757
3269.63 4869
3270.17 5431
3270.71 5791
3271.25 5252
3271.79 5116
3272.33 5012
3272.87 4599
3273.41 4174
3273.95 4240
3274.49 3713
3275.03 3575
3275.57 3072
3276.11 3172
3276.65 3054
3277.19 3194
3277.73 3090
3278.27 3108
3278.81 3201
3279.35 3110
3279.89 3254
3280.43 3465
3280.97 3340
3281.51 3355
3282.05 3285
3282.59 3448
3283.13 3460
3283.67 3523
3284.21 3496
3284.75 3417
3285.29 3249
3285.83 3479
3286.37 3418
3286.91 3373
3287.45 3273
3287.99 3409
3288.53 3321
3289.08 3405
3289.62 3441
3290.16 3395
3290.70 3318
3291.24 3453
3291.78 3578
3292.32 3370
3292.86 3527
3293.40 3654
3293.95 3518
3294.49 3547
3295.03 3779
3295.57 4017
3296.11 3890
3296.65 4222
3297.19 4636
3297.73 5043
3298.28 4874
3298.82 5000
3299.36 5287
3299.90 5184
3300.44 5178
3300.99 4731
3301.53 4852
3302.07 4787
3302.61 4403
3303.15 4156
3303.69 4121
3304.24 3914
3304.78 3891
3305.32 3478
3305.86 3617
3306.41 3665
3306.95 3625
3307.49 3684
3308.03 3474
3308.58 3424
3309.12 3475
3309.66 3437
3310.20 3194
3310.75 3212
3311.29 3349
3311.83 3343
3312.37 3447
3312.92 3432
3313.46 3323
3314.00 3258
3314.54 3447
3315.09 3309
3315.63 3043
3316.17 3156
3316.72 3404
3317.26 3528
3317.80 3461
3318.35 3389
3318.89 3627
3319.43 3977
3319.98 3816
3320.52 4173
3321.06 4325
3321.61 4392
3322.15 4298
3322.69 4461
3323.24 4780
3323.78 4888
3324.33 4953
3324.87 4812
3325.41 4745
3325.96 4752
3326.50 4976
3327.04 4909
3327.59 4665
3328.13 4441
3328.68 4443
3329.22 4263
3329.76 4390
3330.31 4315
3330.85 4085
3331.40 4166
3331.94 4092
3332.49 4046
3333.03 4194
3333.58 4796
3334.12 5323
3334.66 5928
3335.21 6796
3335.75 8398
3336.30 9921
3336.84 11850
3337.39 14203
3337.93 17063
3338.48 18879
3339.02 20922
3339.57 21702
3340.11 22173
3340.66 21079
3341.20 19910
3341.75 17958
3342.29 15731
3342.84 13569
3343.38 11643
3343.93 9648
3344.47 8201
3345.02 7004
3345.57 6205
3346.11 5207
3346.66 4718
3347.20 4778
3347.75 4374
3348.29 3815
3348.84 4016
3349.38 3981
3349.93 3940
3350.48 3874
3351.02 3951
3351.57 3723
3352.11 3676
3352.66 3822
3353.21 3940
3353.75 3755
3354.30 3763
3354.84 3977
3355.39 3669
3355.94 3809
3356.48 3784
3357.03 3659
3357.58 3797
3358.12 3848
3358.67 3679
3359.22 3678
3359.76 3875
3360.31 3459
3360.86 3670
3361.40 3499
3361.95 3611
3362.50 3767
3363.04 3609
3363.59 3491
3364.14 3429
3364.68 3618
3365.23 3678
3365.78 3597
3366.33 3386
3366.87 3441
3367.42 3593
3367.97 3600
3368.51 3537
3369.06 3432
3369.61 3511
3370.16 3603
3370.70 3652
3371.25 3473
3371.80 3610
3372.35 3585
3372.90 3866
3373.44 3675
3373.99 3880
3374.54 4370
3375.09 4455
3375.63 4857
3376.18 5125
3376.73 5104
3377.28 5256
3377.83 5208
3378.37 5413
3378.92 5054
3379.47 4979
3380.02 4714
3380.57 4561
3381.12 4105
3381.66 4011
3382.21 3791
3382.76 3477
3383.31 3374
3383.86 3302
3384.41 3077
3384.96 3083
3385.50 2960
3386.05 3091
3386.60 2897
3387.15 3016
3387.70 3149
3388.25 2969
3388.80 2906
3389.35 2839
3389.90 2904
3390.44 2838
3390.99 2729
3391.54 2732
3392.09 2788
3392.64 2836
3393.19 2879
3393.74 2676
3394.29 2897
3394.84 2843
3395.39 2564
3395.94 2701
3396.49 2730
3397.04 2758
3397.59 2806
3398.14 2777
3398.69 2889
3399.24 2934
3399.79 2775
3400.34 2850
3400.89 2751
3401.44 2986
3401.99 2833
3402.54 2663
3403.09 2712
3403.64 2636
3404.19 2718
3404.74 2659
3405.29 2652
3405.84 2688
3406.39 2714
3406.94 2699
3407.49 2558
3408.04 2503
3408.59 2415
3409.14 2535
3409.69 2580
3410.24 2514
3410.79 2637
3411.34 2733
3411.89 2718
3412.45 2802
3413.00 2921
3413.55 2849
3414.10 2995
3414.65 3077
3415.20 3232
3415.75 3329
3416.30 3290
3416.85 3322
3417.41 3352
3417.96 3114
3418.51 2929
3419.06 3023
3419.61 2984
3420.16 2757
3420.71 2674
3421.27 2591
3421.82 2557
3422.37 2623
3422.92 2669
3423.47 2650
3424.02 2486
3424.58 2534
3425.13 2585
3425.68 2432
3426.23 2526
3426.78 2663
3427.34 2609
3427.89 2633
3428.44 2575
3428.99 2862
3429.55 2740
3430.10 2550
3430.65 2454
3431.20 2479
3431.76 2382
3432.31 2234
3432.86 2446
3433.41 2414
3433.97 2512
3434.52 2511
3435.07 2494
3435.62 2517
3436.18 2388
3436.73 2411
3437.28 2409
3437.84 2381
3438.39 2456
3438.94 2549
3439.49 2510
3440.05 2621
3440.60 2504
3441.15 2444
3441.71 2500
3442.26 2471
3442.81 2465
3443.37 2555
3443.92 2643
3444.47 2607
3445.03 2551
3445.58 2426
3446.13 2636
3446.69 2641
3447.24 2445
3447.80 2295
3448.35 2412
3448.90 2397
3449.46 2310
3450.01 2581
3450.57 2587
3451.12 2538
3451.67 2497
3452.23 2326
3452.78 2360
3453.34 2452
3453.89 2324
3454.44 2323
3455.00 2387
3455.55 2329
3456.11 2426
3456.66 2366
3457.22 2267
3457.77 2153
3458.33 2122
3458.88 2149
3459.43 2152
3459.99 2282
3460.54 2377
3461.10 2414
3461.65 2387
3462.21 2302
3462.76 2248
3463.32 2306
3463.87 2531
3464.43 2438
3464.98 2301
3465.54 2421
3466.09 2357
3466.65 2344
3467.21 2315
3467.76 2291
3468.32 2337
3468.87 2446
3469.43 2459
3469.98 2523
3470.54 2483
3471.09 2390
3471.65 2465
3472.20 2563
3472.76 2483
3473.32 2479
3473.87 2531
3474.43 2340
3474.98 2478
3475.54 2353
3476.10 2459
3476.65 2505
3477.21 2572
3477.76 2558
3478.32 2389
3478.88 2304
3479.43 2511
3479.99 2582
3480.55 2683
3481.10 2670
3481.66 2874
3482.22 2810
3482.77 2836
3483.33 2645
3483.89 2729
3484.44 2837
3485.00 2872
3485.56 2825
3486.11 3067
3486.67 2829
3487.23 2601
3487.78 2810
3488.34 2938
3488.90 2855
3489.45 2688
3490.01 2863
3490.57 2789
3491.13 2878
3491.68 2841
3492.24 2927
3492.80 3224
3493.35 3639
3493.91 3732
3494.47 4130
3495.03 3912
3495.58 3922
3496.14 4288
3496.70 4134
3497.26 4231
3497.82 4149
3498.37 4130
3498.93 4061
3499.49 4123
3500.05 3741
3500.61 3981
3501.16 4144
3501.72 4420
3502.28 4624
3502.84 4513
3503.40 4733
3503.95 4954
3504.51 4744
3505.07 4628
3505.63 4558
3506.19 4332
3506.75 4388
3507.30 4652
3507.86 4757
3508.42 4665
3508.98 4669
3509.54 4371
3510.10 4370
3510.66 4482
3511.22 4223
3511.77 3732
3512.33 3611
3512.89 3527
3513.45 3470
3514.01 3357
3514.57 3064
3515.13 2976
3515.69 2942
3516.25 2757
3516.81 2694
3517.37 2754
3517.92 2710
3518.48 2707
3519.04 2615
3519.60 2861
3520.16 2870
3520.72 2690
3521.28 2802
3521.84 2935
3522.40 2885
3522.96 2750
3523.52 2862
3524.08 2953
3524.64 3022
3525.20 3050
3525.76 3043
3526.32 2891
3526.88 2988
3527.44 2991
3528.00 3092
3528.56 3101
3529.12 2925
3529.68 2915
3530.24 3075
3530.80 2807
3531.36 2551
3531.92 2686
3532.48 2614
3533.04 2605
3533.60 2704
3534.17 2617
3534.73 2379
3535.29 2434
3535.85 2674
3536.41 2476
3536.97 2301
3537.53 2410
3538.09 2676
3538.65 2705
3539.21 2519
3539.77 2549
3540.34 2614
3540.90 2663
3541.46 2805
3542.02 2572
3542.58 2613
3543.14 2651
3543.70 2413
3544.26 2814
3544.83 2885
3545.39 2857
3545.95 2867
3546.51 2667
3547.07 2912
3547.63 3016
3548.20 2599
3548.76 2642
3549.32 2640
3549.88 2734
3550.44 2492
3551.01 2656
3551.57 2561
3552.13 2425
3552.69 2414
3553.25 2366
3553.82 2318
3554.38 2385
3554.94 2441
3555.50 2471
3556.07 2438
3556.63 2469
3557.19 2381
3557.75 2329
3558.32 2491
3558.88 2327
3559.44 2355
3560.00 2298
3560.57 2340
3561.13 2375
3561.69 2451
3562.26 2596
3562.82 2316
3563.38 2409
3563.94 2384
3564.51 2387
3565.07 2561
3565.63 2547
3566.20 2430
3566.76 2482
3567.32 2380
3567.89 2418
3568.45 2370
3569.01 2363
3569.58 2279
3570.14 2217
3570.70 2265
3571.27 2182
3571.83 2351
3572.39 2350
3572.96 2011
3573.52 2178
3574.09 2195
3574.65 2208
3575.21 2329
3575.78 2392
3576.34 2324
3576.91 2388
3577.47 2321
3578.03 2441
3578.60 2239
3579.16 2241
3579.73 2268
3580.29 2426
3580.86 2311
3581.42 2392
3581.98 2223
3582.55 2435
3583.11 2216
3583.68 2307
3584.24 2231
3584.81 2207
3585.37 2138
3585.94 2212
3586.50 2230
3587.07 2318
3587.63 2338
3588.20 2224
3588.76 2245
3589.33 2253
3589.89 2289
3590.46 2274
3591.02 2124
3591.59 2201
3592.15 2348
3592.72 2463
3593.28 2313
3593.85 2192
3594.41 2096
3594.98 2369
3595.54 2428
3596.11 2417
3596.68 2319
3597.24 2218
3597.81 2345
3598.37 2338
3598.94 2312
3599.50 2319
3600.07 2425
3600.64 2331
3601.20 2389
3601.77 2307
3602.33 2298
3602.90 2302
3603.47 2353
3604.03 2463
3604.60 2250
3605.16 2316
3605.73 2333
3606.30 2430
3606.86 2427
3607.43 2467
3608.00 2374
3608.56 2494
3609.13 2162
3609.70 2218
3610.26 2174
3610.83 2157
3611.40 2254
3611.96 2286
3612.53 2240
3613.10 2174
3613.66 2168
3614.23 2148
3614.80 2312
3615.36 2285
3615.93 2379
3616.50 2425
3617.07 2738
3617.63 2681
3618.20 2675
3618.77 3064
3619.34 3455
3619.90 3821
3620.47 4446
3621.04 4279
3621.61 4658
3622.17 4939
3622.74 4760
3623.31 4567
3623.88 4267
3624.44 4105
3625.01 3592
3625.58 3433
3626.15 3232
3626.72 2851
3627.28 2710
3627.85 2525
3628.42 2505
3628.99 2339
3629.56 2345
3630.12 2368
3630.69 2285
3631.26 2367
3631.83 2396
3632.40 2297
3632.97 2332
3633.53 2235
3634.10 2269
3634.67 2244
3635.24 2420
3635.81 2279
3636.38 2159
3636.95 2150
3637.52 2332
3638.08 2218
3638.65 2060
3639.22 2128
3639.79 2223
3640.36 2198
3640.93 2142
3641.50 2134
3642.07 2291
3642.64 2392
3643.21 2488
3643.78 2677
3644.34 2714
3644.91 2767
3645.48 2668
3646.05 2603
3646.62 2845
3647.19 2845
3647.76 2730
3648.33 2678
3648.90 2665
3649.47 2529
3650.04 2560
3650.61 2621
3651.18 2565
3651.75 2451
3652.32 2615
3652.89 2761
3653.46 2561
3654.03 2608
3654.60 2606
3655.17 2564
3655.74 2537
3656.31 2785
3656.88 2752
3657.45 2619
3658.02 2670
3658.59 2981
3659.16 2923
3659.73 2751
3660.30 2840
3660.87 2905
3661.45 2993
3662.02 2884
3662.59 2654
3663.16 2742
3663.73 3015
3664.30 2811
3664.87 2859
3665.44 2523
3666.01 2511
3666.58 2727
3667.15 2636
3667.73 2490
3668.30 2668
3668.87 2548
3669.44 2572
3670.01 2524
3670.58 2421
3671.15 2325
3671.73 2356
3672.30 2378
3672.87 2296
3673.44 2286
3674.01 2289
3674.58 2265
3675.16 2201
3675.73 2397
3676.30 2452
3676.87 2474
3677.44 2563
3678.01 2516
3678.59 2478
3679.16 2621
3679.73 2701
3680.30 2589
3680.88 2583
3681.45 2384
3682.02 2512
3682.59 2702
3683.16 2543
3683.74 2459
3684.31 2433
3684.88 2351
3685.45 2292
3686.03 2543
3686.60 2497
3687.17 2382
3687.74 2359
3688.32 2472
3688.89 2475
3689.46 2578
3690.04 2698
3690.61 2630
3691.18 2777
3691.76 2954
3692.33 3003
3692.90 2858
3693.47 2818
3694.05 3001
3694.62 2980
3695.19 3000
3695.77 2938
3696.34 2825
3696.91 2876
3697.49 2593
3698.06 2468
3698.64 2437
3699.21 2414
3699.78 2641
3700.36 2608
3700.93 2194
3701.50 2347
3702.08 2336
3702.65 2284
3703.23 2319
3703.80 2370
3704.37 2341
3704.95 2450
3705.52 2293
3706.10 2280
3706.67 2438
3707.24 2494
3707.82 2544
3708.39 2347
3708.97 2413
3709.54 2386
3710.12 2305
3710.69 2474
3711.27 2590
3711.84 2580
3712.41 2428
3712.99 2404
3713.56 2505
3714.14 2612
3714.71 2437
3715.29 2610
3715.86 2424
3716.44 2580
3717.01 2407
3717.59 2356
3718.16 2292
3718.74 2398
3719.31 2332
3719.89 2542
3720.46 2292
3721.04 2188
3721.61 2184
3722.19 2359
3722.77 2197
3723.34 2172
3723.92 2176
3724.49 2056
3725.07 2130
3725.64 2183
3726.22 2225
3726.79 2221
3727.37 2330
3727.95 2380
3728.52 2219
3729.10 2194
3729.67 2214
3730.25 2212
3730.83 2214
3731.40 2256
3731.98 2451
3732.56 2552
3733.13 2523
3733.71 2587
3734.28 2706
3734.86 2859
3735.44 2785
3736.01 2963
3736.59 2970
3737.17 2955
3737.74 2928
3738.32 2999
3738.90 2907
3739.47 2991
3740.05 2819
3740.63 2597
3741.20 2507
3741.78 2510
3742.36 2252
3742.93 2114
3743.51 2252
3744.09 2295
3744.67 2282
3745.24 2165
3745.82 2160
3746.40 2277
3746.97 2372
3747.55 2336
3748.13 2277
3748.71 2232
3749.28 2137
3749.86 2285
3750.44 2315
3751.02 2259
3751.59 2265
3752.17 2372
3752.75 2296
3753.33 2272
3753.91 2354
3754.48 2218
3755.06 2206
3755.64 2200
3756.22 2158
3756.80 2154
3757.37 2172
3757.95 2197
3758.53 2089
3759.11 2114
3759.69 2158
3760.27 2280
3760.84 2122
3761.42 2346
3762.00 2041
3762.58 2287
3763.16 2352
3763.74 2453
3764.31 2533
3764.89 2548
3765.47 2377
3766.05 2306
3766.63 2414
3767.21 2366
3767.79 2305
3768.37 2326
3768.95 2333
3769.52 2189
3770.10 2279
3770.68 2248
3771.26 2206
3771.84 2271
3772.42 2157
3773.00 2174
3773.58 2270
3774.16 2334
3774.74 2268
3775.32 2401
3775.90 2281
3776.48 2227
3777.06 2237
3777.64 2309
3778.22 2190
3778.80 2179
3779.38 2276
3779.96 2231
3780.54 2204
3781.12 2210
3781.70 2128
3782.28 2104
3782.86 1916
3783.44 1916
3784.02 2162
3784.60 2180
3785.18 2058
3785.76 2020
3786.34 2218
3786.92 2175
3787.50 2394
3788.08 2334
3788.66 2180
3789.24 2251
3789.82 2302
3790.40 2233
3790.98 2151
3791.56 2064
3792.14 2104
3792.72 2068
3793.30 2146
3793.89 2317
3794.47 2269
3795.05 2271
3795.63 2082
3796.21 2159
3796.79 2091
3797.37 1974
3797.95 2110
3798.53 2104
3799.12 2027
3799.70 2292
3800.28 2139
3800.86 2180
3801.44 2123
3802.02 2041
3802.60 2118
3803.19 2349
3803.77 2224
3804.35 1959
3804.93 1983
3805.51 1999
3806.10 2117
3806.68 2179
3807.26 2364
3807.84 2315
3808.42 2170
3809.01 2323
3809.59 2332
3810.17 2215
3810.75 2163
3811.33 2250
3811.92 2373
3812.50 2401
3813.08 2572
3813.66 2518
3814.25 2358
3814.83 2392
3815.41 2325
3815.99 2292
3816.58 2246
3817.16 2283
3817.74 2325
3818.32 2232
3818.91 2046
3819.49 2186
3820.07 2091
3820.66 2127
3821.24 2252
3821.82 2078
3822.41 2104
3822.99 2161
3823.57 2130
3824.16 2153
3824.74 2107
3825.32 2028
3825.91 1986
3826.49 1976
3827.07 2072
3827.66 2162
3828.24 1959
3828.82 1938
3829.41 2009
3829.99 1866
3830.57 2033
3831.16 2030
3831.74 2106
3832.33 2115
3832.91 2110
3833.49 1984
3834.08 1997
3834.66 1971
3835.25 2061
3835.83 2130
3836.41 2088
3837.00 2092
3837.58 2257
3838.17 2129
3838.75 2117
3839.34 1970
3839.92 2089
3840.50 2143
3841.09 1998
3841.67 2189
3842.26 2032
3842.84 1906
3843.43 1974
3844.01 2092
3844.60 2012
3845.18 2116
3845.77 1918
3846.35 1928
3846.94 1989
3847.52 2024
3848.11 2004
3848.69 2142
3849.28 2067
3849.86 2014
3850.45 2022
3851.03 1987
3851.62 2067
3852.20 1951
3852.79 2091
3853.37 2084
3853.96 2033
3854.55 2053
3855.13 2204
3855.72 2204
3856.30 2202
3856.89 2132
3857.47 2088
3858.06 2158
3858.65 2133
3859.23 2157
3859.82 2205
3860.40 2196
3860.99 2505
3861.58 2538
3862.16 2649
3862.75 2913
3863.33 2960
3863.92 3114
3864.51 3476
3865.09 3573
3865.68 3726
3866.27 3846
3866.85 3781
3867.44 3739
3868.03 3429
3868.61 3312
3869.20 3146
3869.79 2899
3870.37 2641
3870.96 2690
3871.55 2645
3872.13 2461
3872.72 2348
3873.31 2152
3873.89 2274
3874.48 2334
3875.07 2403
3875.66 2239
3876.24 2232
3876.83 2250
3877.42 2134
3878.00 2269
3878.59 2286
3879.18 2221
3879.77 2203
3880.35 2234
3880.94 2271
3881.53 2177
3882.12 2308
3882.70 2234
3883.29 2231
3883.88 2212
3884.47 2127
3885.06 2112
3885.64 1972
3886.23 1878
3886.82 1946
3887.41 2137
3888.00 1984
3888.58 2141
3889.17 2245
3889.76 2137
3890.35 2254
3890.94 2324
3891.53 2328
3892.11 2401
3892.70 2423
3893.29 2530
3893.88 2392
3894.47 2441
3895.06 2500
3895.65 2572
3896.23 2452
3896.82 2325
3897.41 2356
3898.00 2565
3898.59 2461
3899.18 2364
3899.77 2306
3900.36 2189
3900.95 2325
3901.53 2473
3902.12 2401
3902.71 2439
3903.30 2452
3903.89 2592
3904.48 2563
3905.07 2483
3905.66 2401
3906.25 2399
3906.84 2340
3907.43 2286
3908.02 2233
3908.61 2332
3909.20 2231
3909.79 2111
3910.38 2147
3910.97 2141
3911.56 2278
3912.15 2237
3912.74 2089
3913.33 2116
3913.92 2177
3914.51 2215
3915.10 2122
3915.69 1995
3916.28 2077
3916.87 1975
3917.46 1968
3918.05 1953
3918.64 1838
3919.23 2021
3919.82 1970
3920.41 2001
3921.00 1948
3921.59 2103
3922.18 2293
3922.77 2133
3923.36 2049
3923.95 2079
3924.55 2140
3925.14 2195
3925.73 2125
3926.32 2014
3926.91 2101
3927.50 2014
3928.09 2107
3928.68 2102
3929.27 1987
3929.87 1960
3930.46 2006
3931.05 2127
3931.64 1999
3932.23 1997
3932.82 2149
3933.41 2166
3934.01 2064
3934.60 2199
3935.19 2098
3935.78 2124
3936.37 2137
3936.96 2032
3937.56 2020
3938.15 2123
3938.74 2068
3939.33 1957
3939.92 2123
3940.52 2073
3941.11 1994
3941.70 2033
3942.29 2010
3942.88 1934
3943.48 2018
3944.07 2078
3944.66 2082
3945.25 1949
3945.85 2140
3946.44 1997
3947.03 1985
3947.62 1967
3948.22 1992
3948.81 1982
3949.40 2097
3949.99 2094
3950.59 2007
3951.18 1921
3951.77 1875
3952.37 1969
3952.96 2025
3953.55 2053
3954.15 2007
3954.74 1875
3955.33 2134
3955.93 2084
3956.52 2006
3957.11 2033
3957.71 1976
3958.30 1952
3958.89 1859
3959.49 1963
3960.08 2256
3960.67 2177
3961.27 2128
3961.86 2061
3962.45 2052
3963.05 2104
3963.64 2060
3964.23 2150
3964.83 1975
3965.42 1979
3966.02 2111
3966.61 2013
3967.20 2045
3967.80 2074
3968.39 1879
3968.99 1981
3969.58 1994
3970.18 1931
3970.77 2129
3971.36 2002
3971.96 2021
3972.55 1905
3973.15 1958
3973.74 2099
3974.34 2163
3974.93 2070
3975.53 2051
3976.12 2122
3976.72 2125
3977.31 2149
3977.91 2121
3978.50 1995
3979.10 1994
3979.69 2151
3980.29 2097
3980.88 2246
3981.48 2094
3982.07 2085
3982.67 2036
3983.26 2163
3983.86 2150
3984.45 1977
3985.05 1918
3985.64 2013
3986.24 1992
3986.83 1888
3987.43 2022
3988.03 2122
3988.62 2100
3989.22 2236
3989.81 2034
3990.41 2100
3991.00 1969
3991.60 2099
3992.20 2021
3992.79 1982
3993.39 2115
3993.98 2037
3994.58 2136
3995.18 2057
3995.77 2063
3996.37 2077
3996.97 2039
3997.56 2121
3998.16 2022
3998.75 2021
3999.35 2205
3999.95 2264
4000.54 2179
4001.14 2148
4001.74 2188
4002.33 2317
4002.93 2264
4003.53 2241
4004.12 2202
4004.72 2150
4005.32 2229
4005.92 2182
4006.51 2027
4007.11 2166
4007.71 2231
4008.30 2287
4008.90 2167
4009.50 2464
4010.10 2374
4010.69 2249
4011.29 2558
4011.89 2509
4012.49 2342
4013.08 2280
4013.68 2378
4014.28 2214
4014.88 2074
4015.47 2236
4016.07 2196
4016.67 2208
4017.27 2343
4017.86 2423
4018.46 2474
4019.06 2633
4019.66 2608
4020.26 2696
4020.85 2806
4021.45 2876
4022.05 2845
4022.65 2781
4023.25 2799
4023.85 2583
4024.44 2575
4025.04 2416
4025.64 2309
4026.24 2334
4026.84 2443
4027.44 2501
4028.03 2419
4028.63 2379
4029.23 2223
4029.83 2166
4030.43 2334
4031.03 2395
4031.63 2450
4032.23 2461
4032.83 2441
4033.42 2509
4034.02 2576
4034.62 2356
4035.22 2453
4035.82 2425
4036.42 2445
4037.02 2290
4037.62 2373
4038.22 2332
4038.82 2340
4039.42 2280
4040.02 2065
4040.62 2323
4041.22 2128
4041.82 2196
4042.41 2283
4043.01 2083
4043.61 2061
4044.21 2144
4044.81 2084
4045.41 1946
4046.01 1937
4046.61 2088
4047.21 2097
4047.81 2143
4048.41 2223
4049.01 2169
4049.61 2164
4050.21 2036
4050.82 2016
4051.42 2188
4052.02 2287
4052.62 2447
4053.22 2155
4053.82 2133
4054.42 2135
4055.02 2274
4055.62 2212
4056.22 2114
4056.82 2180
4057.42 2197
4058.02 2108
4058.62 2152
4059.22 2460
4059.83 2195
4060.43 2138
4061.03 2129
4061.63 2155
4062.23 2128
4062.83 2040
4063.43 2189
4064.03 2116
4064.63 2003
4065.24 1861
4065.84 2002
4066.44 2051
4067.04 1953
4067.64 1968
4068.24 1989
4068.85 1920
4069.45 1983
4070.05 1899
4070.65 2002
4071.25 1907
4071.85 1973
4072.46 1973
4073.06 2062
4073.66 1888
4074.26 2109
4074.86 1952
4075.47 1839
4076.07 1912
4076.67 1894
4077.27 1875
4077.88 2010
4078.48 1985
4079.08 1987
4079.68 1971
4080.29 1966
4080.89 1904
4081.49 1884
4082.09 1934
4082.70 2023
4083.30 1998
4083.90 1941
4084.50 1896
4085.11 1821
4085.71 1906
4086.31 2012
4086.92 2036
4087.52 2042
4088.12 1961
4088.72 2036
4089.33 2091
4089.93 2073
4090.53 2037
4091.14 2050
4091.74 2144
4092.34 2171
4092.95 1971
4093.55 1918
4094.16 1861
4094.76 1849
4095.36 1825
4095.97 1858
4096.57 1911
4097.17 2008
4097.78 2042
4098.38 2013
4098.98 1942
4099.59 2050
4100.19 2104
4100.80 2047
4101.40 1974
4102.00 1933
4102.61 1942
4103.21 1997
4103.82 1884
4104.42 1885
4105.03 1811
4105.63 1910
4106.23 1848
4106.84 1816
4107.44 1835
4108.05 1784
4108.65 1865
4109.26 1762
4109.86 1918
4110.47 1851
4111.07 1807
4111.68 1880
4112.28 1815
4112.89 1816
4113.49 1709
4114.10 1757
4114.70 1844
4115.31 1864
4115.91 1718
4116.52 1753
4117.12 1946
4117.73 1916
4118.33 1950
4118.94 1923
4119.54 1941
4120.15 1841
4120.75 1882
4121.36 1892
4121.97 1898
4122.57 1768
4123.18 1949
4123.78 1887
4124.39 1883
4124.99 1962
4125.60 1834
4126.21 1892
4126.81 1868
4127.42 1886
4128.02 1817
4128.63 1818
4129.24 1858
4129.84 1813
4130.45 1816
4131.05 1970
4131.66 2016
4132.27 1908
4132.87 1959
4133.48 2008
4134.09 1968
4134.69 1935
4135.30 2029
4135.91 1913
4136.51 1889
4137.12 1986
4137.73 2127
4138.33 1980
4138.94 2095
4139.55 2072
4140.15 2008
4140.76 2032
4141.37 2118
4141.97 2058
4142.58 2155
4143.19 2250
4143.80 2300
4144.40 2353
4145.01 2276
4145.62 2203
4146.22 2134
4146.83 2189
4147.44 2199
4148.05 2346
4148.65 2234
4149.26 2043
4149.87 2020
4150.48 2084
4151.09 1846
4151.69 1849
4152.30 1705
4152.91 1798
4153.52 1810
4154.12 1735
4154.73 1832
4155.34 1834
4155.95 1838
4156.56 1853
4157.16 1809
4157.77 1815
4158.38 1850
4158.99 1760
4159.60 1793
4160.21 1921
4160.81 2009
4161.42 1761
4162.03 1876
4162.64 1792
4163.25 1966
4163.86 1914
4164.47 1862
4165.08 2054
4165.68 1960
4166.29 1978
4166.90 1909
4167.51 1960
4168.12 2009
4168.73 1887
4169.34 1916
4169.95 2150
4170.56 1913
4171.16 2004
4171.77 1997
4172.38 1969
4172.99 1809
4173.60 1942
4174.21 2105
4174.82 1973
4175.43 1975
4176.04 1904
4176.65 1944
4177.26 1992
4177.87 1860
4178.48 1905
4179.09 1805
4179.70 2061
4180.31 2032
4180.92 2146
4181.53 2066
4182.14 2048
4182.75 2142
4183.36 2062
4183.97 1925
4184.58 2044
4185.19 1944
4185.80 1912
4186.41 1967
4187.02 2016
4187.63 1918
4188.24 1788
4188.85 1997
4189.46 1911
4190.07 1913
4190.68 1913
4191.29 1764
4191.90 1836
4192.51 1926
4193.13 1861
4193.74 1917
4194.35 1969
4194.96 2020
4195.57 2120
4196.18 2005
4196.79 2201
4197.40 2132
4198.01 2114
4198.62 2263
4199.24 2357
4199.85 2202
4200.46 2167
4201.07 2257
4201.68 2288
4202.29 2229
4202.90 2045
4203.52 1996
4204.13 2039
4204.74 2059
4205.35 2002
4205.96 2134
4206.57 2161
4207.19 1918
4207.80 1952
4208.41 1987
4209.02 2007
4209.63 1900
4210.25 1933
4210.86 1944
4211.47 1934
4212.08 2022
4212.69 1949
4213.31 1938
4213.92 1973
4214.53 1995
4215.14 1970
4215.76 1894
4216.37 2065
4216.98 2105
4217.59 1990
4218.21 2047
4218.82 1989
4219.43 2091
4220.04 2054
4220.66 2096
4221.27 2218
4221.88 2245
4222.50 2258
4223.11 2409
4223.72 2740
4224.33 3093
4224.95 2966
4225.56 3041
4226.17 3299
4226.79 3328
4227.40 3108
4228.01 3207
4228.63 3207
4229.24 3174
4229.85 3150
4230.47 3090
4231.08 2998
4231.69 2907
4232.31 3012
4232.92 3201
4233.54 3046
4234.15 2921
4234.76 2939
4235.38 3012
4235.99 2881
4236.61 2860
4237.22 3021
4237.83 2953
4238.45 2996
4239.06 2987
4239.68 2887
4240.29 2857
4240.90 2957
4241.52 2827
4242.13 2603
4242.75 2551
4243.36 2416
4243.98 2448
4244.59 2289
4245.21 2305
4245.82 2190
4246.43 2187
4247.05 2154
4247.66 2020
4248.28 2017
4248.89 1992
4249.51 2123
4250.12 2142
4250.74 2198
4251.35 2199
4251.97 2265
4252.58 2248
4253.20 2300
4253.81 2314
4254.43 2302
4255.04 2347
4255.66 2201
4256.28 2111
4256.89 2169
4257.51 2142
4258.12 2127
4258.74 2130
4259.35 2236
4259.97 2138
4260.58 2107
4261.20 2117
4261.82 2210
4262.43 2239
4263.05 2127
4263.66 2158
4264.28 2209
4264.90 2225
4265.51 2101
4266.13 2135
4266.74 2232
4267.36 2345
4267.98 2312
4268.59 2108
4269.21 2206
4269.82 2172
4270.44 2066
4271.06 2087
4271.67 2064
4272.29 2095
4272.91 2189
4273.52 2190
4274.14 2166
4274.76 2018
4275.37 2045
4275.99 2072
4276.61 1961
4277.22 2147
4277.84 2120
4278.46 2046
4279.08 2119
4279.69 2124
4280.31 2117
4280.93 2195
4281.54 2210
4282.16 2027
4282.78 2041
4283.40 2018
4284.01 2073
4284.63 2057
4285.25 1929
4285.87 1949
4286.48 1817
4287.10 1774
4287.72 1816
4288.34 1810
4288.95 1832
4289.57 1935
4290.19 1851
4290.81 1949
4291.43 1941
4292.04 1872
4292.66 1688
4293.28 1825
4293.90 2076
4294.52 1990
4295.13 1818
4295.75 1776
4296.37 1842
4296.99 1806
4297.61 1899
4298.23 1807
4298.84 1799
4299.46 1816
4300.08 1851
4300.70 1957
4301.32 2071
4301.94 1974
4302.56 1928
4303.17 1935
4303.79 1868
4304.41 1945
4305.03 1983
4305.65 1917
4306.27 1938
4306.89 1910
4307.51 1909
4308.13 1849
4308.75 1901
4309.36 1974
4309.98 1907
4310.60 1783
4311.22 1815
4311.84 2023
4312.46 1964
4313.08 1996
4313.70 2011
4314.32 2009
4314.94 1944
4315.56 1828
4316.18 2039
4316.80 2018
4317.42 1999
4318.04 2038
4318.66 2118
4319.28 1971
4319.90 2010
4320.52 2049
4321.14 1987
4321.76 2037
4322.38 1947
4323.00 1978
4323.62 2022
4324.24 2000
4324.86 2034
4325.48 2158
4326.10 2171
4326.72 2111
4327.34 2174
4327.96 2325
4328.58 2150
4329.20 2169
4329.82 2261
4330.44 2121
4331.07 2200
4331.69 2198
4332.31 2285
4332.93 2120
4333.55 2131
4334.17 2200
4334.79 2120
4335.41 2158
4336.03 2227
4336.65 2089
4337.28 2190
4337.90 2177
4338.52 2304
4339.14 2453
4339.76 2495
4340.38 2657
4341.00 2842
4341.63 2783
4342.25 2826
4342.87 2821
4343.49 2701
4344.11 2614
4344.73 2540
4345.36 2315
4345.98 2639
4346.60 2767
4347.22 2622
4347.84 2642
4348.47 3031
4349.09 3082
4349.71 3193
4350.33 3371
4350.95 3509
4351.58 3650
4352.20 3596
4352.82 3501
4353.44 3189
4354.07 2977
4354.69 2765
4355.31 2672
4355.93 2468
4356.56 2485
4357.18 2445
4357.80 2322
4358.42 2303
4359.05 2296
4359.67 2275
4360.29 2218
4360.92 2254
4361.54 2199
4362.16 2170
4362.78 2170
4363.41 2213
4364.03 2307
4364.65 2255
4365.28 2214
4365.90 2115
4366.52 2082
4367.15 2156
4367.77 2249
4368.39 2302
4369.02 2182
4369.64 1967
4370.26 2067
4370.89 2221
4371.51 2042
4372.14 2082
4372.76 2014
4373.38 2000
4374.01 1926
4374.63 1887
4375.25 1899
4375.88 1881
4376.50 1987
4377.13 1850
4377.75 1936
4378.37 1850
4379.00 1993
4379.62 1972
4380.25 1937
4380.87 2109
4381.50 1913
4382.12 2021
4382.75 2073
4383.37 2132
4383.99 2132
4384.62 2049
4385.24 2114
4385.87 2212
4386.49 2071
4387.12 1944
4387.74 1987
4388.37 2199
4388.99 2067
4389.62 1923
4390.24 1837
4390.87 1899
4391.49 1856
4392.12 1913
4392.74 1976
4393.37 1822
4393.99 1909
4394.62 1973
4395.24 1854
4395.87 1804
4396.49 1933
4397.12 1902
4397.75 1790
4398.37 1937
4399.00 1845
4399.62 1977
4400.25 2190
4400.87 2025
4401.50 1953
4402.13 2027
4402.75 2047
4403.38 1955
4404.00 2065
4404.63 1942
4405.26 1994
4405.88 2050
4406.51 1969
4407.13 1980
4407.76 2020
4408.39 1959
4409.01 1830
4409.64 1875
4410.27 1946
4410.89 1967
4411.52 1996
4412.15 2110
4412.77 2154
4413.40 2071
4414.03 2118
4414.65 2128
4415.28 2091
4415.91 1884
4416.53 1879
4417.16 1932
4417.79 1913
4418.41 1924
4419.04 1874
4419.67 1794
4420.30 1930
4420.92 1843
4421.55 1884
4422.18 1918
4422.80 1999
4423.43 1890
4424.06 1770
4424.69 1889
4425.31 1940
4425.94 1875
4426.57 1847
4427.20 1942
4427.82 1788
4428.45 1795
4429.08 1864
4429.71 1787
4430.34 1714
4430.96 1754
4431.59 1745
4432.22 1746
4432.85 1759
4433.48 1717
4434.10 1695
4434.73 1722
4435.36 1728
4435.99 1564
4436.62 1683
4437.25 1840
4437.87 1832
4438.50 1734
4439.13 1779
4439.76 1724
4440.39 1802
4441.02 1801
4441.64 1734
4442.27 1662
4442.90 1805
4443.53 1732
4444.16 1536
4444.79 1668
4445.42 1710
4446.05 1683
4446.68 1858
4447.30 1769
4447.93 1694
4448.56 1641
4449.19 1706
4449.82 1780
4450.45 1686
4451.08 1810
4451.71 1687
4452.34 1733
4452.97 1780
4453.60 1851
4454.23 1813
4454.86 1870
4455.49 1870
4456.12 1784
4456.75 1827
4457.38 1891
4458.01 1861
4458.64 1832
4459.27 1952
4459.90 1717
4460.53 1669
4461.16 1723
4461.79 1840
4462.42 1843
4463.05 1876
4463.68 1717
4464.31 1745
4464.94 1744
4465.57 1653
4466.20 1565
4466.83 1739
4467.46 1667
4468.09 1686
4468.72 1622
4469.35 1604
4469.98 1709
4470.61 1632
4471.24 1700
4471.87 1680
4472.50 1720
4473.13 1658
4473.77 1575
4474.40 1596
4475.03 1748
4475.66 1682
4476.29 1558
4476.92 1666
4477.55 1616
4478.18 1654
4478.82 1646
4479.45 1677
4480.08 1788
4480.71 1754
4481.34 1681
4481.97 1628
4482.60 1548
4483.24 1687
4483.87 1711
4484.50 1666
4485.13 1748
4485.76 1764
4486.39 1749
4487.03 1728
4487.66 1728
4488.29 1632
4488.92 1661
4489.55 1772
4490.19 1861
4490.82 1817
4491.45 1845
4492.08 1793
4492.71 1763
4493.35 1692
4493.98 1831
4494.61 1755
4495.24 1830
4495.88 1839
4496.51 1696
4497.14 1667
4497.77 1722
4498.41 1759
4499.04 1705
4499.67 1765
4500.31 1757
4500.94 1642
4501.57 1637
4502.20 1839
4502.84 1794
4503.47 1764
4504.10 1765
4504.74 1983
4505.37 1919
4506.00 1972
4506.64 2026
4507.27 2085
4507.90 1933
4508.54 1898
4509.17 2030
4509.80 1830
4510.44 1829
4511.07 1944
4511.70 1893
4512.34 1773
4512.97 1926
4513.60 1884
4514.24 1774
4514.87 1927
4515.51 1959
4516.14 1738
4516.77 1818
4517.41 1827
4518.04 1806
4518.68 1957
4519.31 1934
4519.94 1880
4520.58 1705
4521.21 1783
4521.85 1613
4522.48 1811
4523.12 1791
4523.75 1744
4524.39 1900
4525.02 1744
4525.65 1803
4526.29 1827
4526.92 1891
4527.56 1902
4528.19 1873
4528.83 1809
4529.46 1924
4530.10 2066
4530.73 2061
4531.37 2180
4532.00 2361
4532.64 2492
4533.27 2692
4533.91 2964
4534.54 3261
4535.18 3475
4535.81 3518
4536.45 3746
4537.09 3572
4537.72 3520
4538.36 3252
4538.99 3089
4539.63 2952
4540.26 2894
4540.90 2385
4541.53 2414
4542.17 2138
4542.81 2037
4543.44 2143
4544.08 2038
4544.71 2003
4545.35 1794
4545.99 1818
4546.62 1818
4547.26 1692
4547.89 1741
4548.53 1922
4549.17 1940
4549.80 2012
4550.44 2046
4551.08 2069
4551.71 2083
4552.35 2037
4552.98 2108
4553.62 1964
4554.26 2110
4554.89 2036
4555.53 2071
4556.17 1937
4556.80 2026
4557.44 1895
4558.08 1988
4558.72 2044
4559.35 1897
4559.99 1893
4560.63 1761
4561.26 1819
4561.90 1842
4562.54 1809
4563.17 1819
4563.81 1906
4564.45 1797
4565.09 1851
4565.72 1879
4566.36 1801
4567.00 1866
4567.64 1920
4568.27 1945
4568.91 1931
4569.55 1846
4570.19 1891
4570.82 1898
4571.46 1879
4572.10 1881
4572.74 1941
4573.38 1989
4574.01 1964
4574.65 1946
4575.29 2113
4575.93 2154
4576.57 2083
4577.20 1991
4577.84 1880
4578.48 1817
4579.12 1842
4579.76 1891
4580.40 1952
4581.04 1783
4581.67 1767
4582.31 1784
4582.95 1818
4583.59 1797
4584.23 1850
4584.87 1754
4585.51 1814
4586.14 1821
4586.78 1816
4587.42 1899
4588.06 1907
4588.70 1899
4589.34 1808
4589.98 1841
4590.62 1956
4591.26 1894
4591.90 1938
4592.54 1964
4593.17 1908
4593.81 2030
4594.45 1910
4595.09 1935
4595.73 1877
4596.37 1988
4597.01 2033
4597.65 1946
4598.29 1926
4598.93 1974
4599.57 1881
4600.21 1901
4600.85 1846
4601.49 1938
4602.13 1897
4602.77 1776
4603.41 1762
4604.05 1886
4604.69 1793
4605.33 1857
4605.97 1827
4606.61 1800
4607.25 1780
4607.89 1895
4608.53 1781
4609.17 1773
4609.81 1811
4610.45 1938
4611.09 1902
4611.73 1880
4612.38 1917
4613.02 1997
4613.66 1997
4614.30 1862
4614.94 1872
4615.58 1914
4616.22 1794
4616.86 1864
4617.50 1807
4618.14 1879
4618.78 1797
4619.43 1851
4620.07 1731
4620.71 1729
4621.35 1794
4621.99 1746
4622.63 1713
4623.27 1691
4623.91 1758
4624.56 1720
4625.20 1741
4625.84 1795
4626.48 1909
4627.12 1810
4627.76 1731
4628.41 1720
4629.05 1731
4629.69 1836
4630.33 1723
4630.97 1693
4631.62 1673
4632.26 1656
4632.90 1774
4633.54 1890
4634.18 1907
4634.83 1781
4635.47 1672
4636.11 1776
4636.75 1815
4637.40 1748
4638.04 1611
4638.68 1818
4639.32 1843
4639.97 1845
4640.61 1855
4641.25 1959
4641.89 1945
4642.54 1953
4643.18 1965
4643.82 1993
4644.46 1994
4645.11 2109
4645.75 2100
4646.39 1980
4647.04 1856
4647.68 1916
4648.32 1999
4648.97 1931
4649.61 1803
4650.25 1877
4650.90 1843
4651.54 1908
4652.18 1866
4652.83 1949
4653.47 1991
4654.11 1873
4654.76 2155
4655.40 2139
4656.04 2040
4656.69 2192
4657.33 2292
4657.98 2165
4658.62 2195
4659.26 2062
4659.91 1908
4660.55 1928
4661.20 1903
4661.84 1813
4662.48 1674
4663.13 1836
4663.77 1813
4664.42 1829
4665.06 1789
4665.71 1776
4666.35 1750
4666.99 1730
4667.64 1743
4668.28 1675
4668.93 1580
4669.57 1659
4670.22 1605
4670.86 1729
4671.51 1708
4672.15 1730
4672.80 1759
4673.44 1557
4674.09 1692
4674.73 1624
4675.38 1538
4676.02 1648
4676.67 1664
4677.31 1538
4677.96 1599
4678.60 1662
4679.25 1676
4679.89 1710
4680.54 1790
4681.18 1665
4681.83 1829
4682.47 1823
4683.12 1718
4683.77 1813
4684.41 1661
4685.06 1718
4685.70 1758
4686.35 1893
4686.99 1785
4687.64 1711
4688.29 1715
4688.93 1749
4689.58 1737
4690.22 1778
4690.87 1829
4691.52 1801
4692.16 1670
4692.81 1780
4693.45 1684
4694.10 1710
4694.75 1725
4695.39 1659
4696.04 1808
4696.69 1818
4697.33 1766
4697.98 1917
4698.63 1793
4699.27 1701
4699.92 1711
4700.57 1753
4701.21 1826
4701.86 1814
4702.51 1699
4703.15 1804
4703.80 1822
4704.45 1934
4705.10 1760
4705.74 1720
4706.39 1854
4707.04 1675
4707.68 1717
4708.33 1712
4708.98 1691
4709.63 1763
4710.27 1804
4710.92 1835
4711.57 1804
4712.22 1854
4712.86 1822
4713.51 1850
4714.16 1770
4714.81 1754
4715.45 1776
4716.10 1744
4716.75 1857
4717.40 1769
4718.05 1749
4718.69 1624
4719.34 1747
4719.99 1754
4720.64 1786
4721.29 1917
4721.94 1914
4722.58 1995
4723.23 1772
4723.88 1799
4724.53 1787
4725.18 1864
4725.83 1998
4726.47 1883
4727.12 1739
4727.77 1934
4728.42 2010
4729.07 1840
4729.72 1796
4730.37 1784
4731.02 1801
4731.66 1848
4732.31 1906
4732.96 1963
4733.61 1888
4734.26 1783
4734.91 1673
4735.56 1720
4736.21 1754
4736.86 1718
4737.51 1665
4738.16 1719
4738.81 1649
4739.45 1686
4740.10 1717
4740.75 1826
4741.40 1878
4742.05 1741
4742.70 1804
4743.35 1945
4744.00 1782
4744.65 1807
4745.30 1732
4745.95 1844
4746.60 2026
4747.25 1681
4747.90 1759
4748.55 1800
4749.20 1771
4749.85 1793
4750.50 1830
4751.15 1876
4751.80 1856
4752.45 1812
4753.10 1794
4753.75 1871
4754.40 2121
4755.05 2010
4755.71 2073
4756.36 2017
4757.01 1909
4757.66 2018
4758.31 1935
4758.96 1806
4759.61 1856
4760.26 2046
4760.91 1853
4761.56 1865
4762.21 1873
4762.86 1720
4763.52 1674
4764.17 1718
4764.82 1836
4765.47 1883
4766.12 1893
4766.77 1884
4767.42 1866
4768.07 1944
4768.73 2003
4769.38 1974
4770.03 1948
4770.68 2072
4771.33 1936
4771.98 1996
4772.64 1949
4773.29 2025
4773.94 2002
4774.59 1912
4775.24 1755
4775.89 1697
4776.55 1724
4777.20 1765
4777.85 1706
4778.50 1650
4779.15 1763
4779.81 1750
4780.46 1681
4781.11 1675
4781.76 1709
4782.42 1832
4783.07 1795
4783.72 1664
4784.37 1665
4785.03 1838
4785.68 1712
4786.33 1766
4786.98 1767
4787.64 1735
4788.29 1633
4788.94 1603
4789.60 1715
4790.25 1631
4790.90 1681
4791.55 1702
4792.21 1775
4792.86 1791
4793.51 1785
4794.17 1788
4794.82 1771
4795.47 1644
4796.13 1677
4796.78 1641
4797.43 1613
4798.09 1632
4798.74 1745
4799.39 1752
4800.05 1783
4800.70 1705
4801.36 1673
4802.01 1586
4802.66 1702
4803.32 1763
4803.97 1838
4804.62 1773
4805.28 1789
4805.93 1826
4806.59 1788
4807.24 1798
4807.89 1798
4808.55 1760
4809.20 1745
4809.86 1789
4810.51 1717
4811.17 1625
4811.82 1751
4812.47 1760
4813.13 1729
4813.78 1776
4814.44 1708
4815.09 1729
4815.75 1657
4816.40 1612
4817.06 1619
4817.71 1744
4818.37 1735
4819.02 1853
4819.68 1794
4820.33 1816
4820.99 1889
4821.64 1974
4822.30 1911
4822.95 2027
4823.61 1919
4824.26 1838
4824.92 1873
4825.57 2022
4826.23 1881
4826.88 1874
4827.54 1861
4828.19 1936
4828.85 1867
4829.51 1812
4830.16 1951
4830.82 1980
4831.47 1942
4832.13 1983
4832.78 1961
4833.44 1828
4834.10 1904
4834.75 1870
4835.41 1921
4836.06 1822
4836.72 1949
4837.38 1865
4838.03 2025
4838.69 2037
4839.34 2235
4840.00 2288
4840.66 2495
4841.31 2509
4841.97 2656
4842.63 2648
4843.28 2469
4843.94 2490
4844.60 2519
4845.25 2481
4845.91 2503
4846.57 2364
4847.22 2284
4847.88 2269
4848.54 2154
4849.19 2000
4849.85 2135
4850.51 1981
4851.17 1924
4851.82 2058
4852.48 2038
4853.14 2107
4853.79 2348
4854.45 2119
4855.11 2187
4855.77 2033
4856.42 2198
4857.08 2152
4857.74 2052
4858.40 1979
4859.05 2237
4859.71 2178
4860.37 2190
4861.03 2137
4861.68 2305
4862.34 2193
4863.00 2405
4863.66 2293
4864.32 2264
4864.97 2351
4865.63 2337
4866.29 2357
4866.95 2176
4867.61 2285
4868.26 2336
4868.92 2334
4869.58 2265
4870.24 2330
4870.90 2266
4871.56 2192
4872.21 2298
4872.87 2201
4873.53 2160
4874.19 2010
4874.85 2079
4875.51 2131
4876.17 2169
4876.83 2036
4877.48 2037
4878.14 2273
4878.80 2202
4879.46 2028
4880.12 1988
4880.78 2241
4881.44 2350
4882.10 2213
4882.76 2121
4883.42 2089
4884.08 2071
4884.73 1992
4885.39 2027
4886.05 1888
4886.71 1854
4887.37 1854
4888.03 1792
4888.69 1911
4889.35 1833
4890.01 1893
4890.67 1828
4891.33 1930
4891.99 1933
4892.65 1966
4893.31 1909
4893.97 1999
4894.63 2045
4895.29 2044
4895.95 1914
4896.61 1980
4897.27 1942
4897.93 1934
4898.59 1933
4899.25 1843
4899.91 1877
4900.57 1852
4901.23 1690
4901.89 1843
4902.55 1875
4903.21 1850
4903.88 1725
4904.54 1615
4905.20 1763
4905.86 1782
4906.52 1784
4907.18 1690
4907.84 1808
4908.50 1662
4909.16 1611
4909.82 1674
4910.48 1745
4911.15 1801
4911.81 1630
4912.47 1616
4913.13 1649
4913.79 1725
4914.45 1651
4915.11 1734
4915.77 1639
4916.44 1708
4917.10 1764
4917.76 1613
4918.42 1629
4919.08 1658
4919.74 1724
4920.41 1494
4921.07 1573
4921.73 1643
4922.39 1687
4923.05 1651
4923.72 1453
4924.38 1634
4925.04 1605
4925.70 1684
4926.36 1595
4927.03 1424
4927.69 1590
4928.35 1640
4929.01 1531
4929.67 1592
4930.34 1640
4931.00 1703
4931.66 1686
4932.32 1602
4932.99 1594
4933.65 1626
4934.31 1662
4934.98 1713
4935.64 1600
4936.30 1631
4936.96 1700
4937.63 1726
4938.29 1732
4938.95 1645
4939.62 1657
4940.28 1567
4940.94 1558
4941.61 1664
4942.27 1644
4942.93 1741
4943.60 1616
4944.26 1555
4944.92 1630
4945.59 1725
4946.25 1675
4946.91 1585
4947.58 1433
4948.24 1630
4948.90 1695
4949.57 1775
4950.23 1746
4950.89 1636
4951.56 1622
4952.22 1689
4952.89 1604
4953.55 1562
4954.21 1603
4954.88 1570
4955.54 1633
4956.21 1617
4956.87 1720
4957.53 1392
4958.20 1533
4958.86 1726
4959.53 1601
4960.19 1531
4960.86 1562
4961.52 1563
4962.19 1526
4962.85 1507
4963.52 1611
4964.18 1630
4964.84 1534
4965.51 1674
4966.17 1616
4966.84 1490
4967.50 1590
4968.17 1751
4968.83 1656
4969.50 1776
4970.16 1820
4970.83 1642
4971.49 1539
4972.16 1710
4972.82 1693
4973.49 1582
4974.16 1589
4974.82 1628
4975.49 1710
4976.15 1713
4976.82 1627
4977.48 1580
4978.15 1562
4978.81 1531
4979.48 1480
4980.15 1573
4980.81 1475
4981.48 1516
4982.14 1493
4982.81 1535
4983.48 1611
4984.14 1694
4984.81 1664
4985.47 1692
4986.14 1627
4986.81 1758
4987.47 1678
4988.14 1666
4988.80 1588
4989.47 1726
4990.14 1698
4990.80 1741
4991.47 1625
4992.14 1694
4992.80 1737
4993.47 1779
4994.14 1689
4994.80 1709
4995.47 1687
4996.14 1662
4996.80 1621
4997.47 1622
4998.14 1622
4998.81 1553
4999.47 1460
5000.14 1426
5000.81 1560
5001.47 1617
5002.14 1498
5002.81 1489
5003.48 1515
5004.14 1618
5004.81 1629
5005.48 1505
5006.15 1453
5006.81 1536
5007.48 1488
5008.15 1645
5008.82 1593
5009.48 1651
5010.15 1680
5010.82 1621
5011.49 1718
5012.16 1785
5012.82 1814
5013.49 1798
5014.16 1593
5014.83 1750
5015.50 1752
5016.16 1715
5016.83 1630
5017.50 1784
5018.17 1739
5018.84 1607
5019.50 1705
5020.17 1685
5020.84 1739
5021.51 1737
5022.18 1771
5022.85 1952
5023.52 2060
5024.19 2195
5024.85 2340
5025.52 2438
5026.19 2497
5026.86 2619
5027.53 2794
5028.20 2741
5028.87 2731
5029.54 2719
5030.21 2591
5030.87 2308
5031.54 2141
5032.21 2169
5032.88 1938
5033.55 1925
5034.22 1880
5034.89 1756
5035.56 1603
5036.23 1774
5036.90 1863
5037.57 1624
5038.24 1656
5038.91 1733
5039.58 1708
5040.25 1746
5040.92 1709
5041.59 1670
5042.26 1599
5042.93 1535
5043.60 1680
5044.27 1646
5044.94 1612
5045.61 1623
5046.28 1554
5046.95 1599
5047.62 1717
5048.29 1553
5048.96 1621
5049.63 1708
5050.30 1728
5050.97 1626
5051.64 1655
5052.31 1747
5052.98 1697
5053.65 1631
5054.32 1612
5054.99 1720
5055.66 1677
5056.34 1685
5057.01 1613
5057.68 1572
5058.35 1556
5059.02 1582
5059.69 1596
5060.36 1614
5061.03 1611
5061.70 1688
5062.38 1472
5063.05 1600
5063.72 1658
5064.39 1587
5065.06 1644
5065.73 1606
5066.40 1594
5067.08 1707
5067.75 1745
5068.42 1640
5069.09 1639
5069.76 1587
5070.43 1656
5071.11 1606
5071.78 1606
5072.45 1550
5073.12 1595
5073.79 1721
5074.47 1642
5075.14 1662
5075.81 1579
5076.48 1733
5077.15 1697
5077.83 1649
5078.50 1676
5079.17 1688
5079.84 1710
5080.52 1580
5081.19 1565
5081.86 1640
5082.53 1781
5083.21 1661
5083.88 1628
5084.55 1634
5085.22 1663
5085.90 1651
5086.57 1695
5087.24 1711
5087.92 1557
5088.59 1544
5089.26 1623
5089.93 1563
5090.61 1707
5091.28 1736
5091.95 1589
5092.63 1741
5093.30 1737
5093.97 1729
5094.65 1770
5095.32 1728
5095.99 1711
5096.67 1656
5097.34 1791
5098.02 1765
5098.69 1823
5099.36 1748
5100.04 1680
5100.71 1700
5101.38 1653
5102.06 1722
5102.73 1601
5103.41 1619
5104.08 1622
5104.75 1603
5105.43 1572
5106.10 1633
5106.78 1798
5107.45 1722
5108.12 1753
5108.80 1662
5109.47 1698
5110.15 1752
5110.82 1715
5111.50 1587
5112.17 1612
5112.85 1665
5113.52 1704
5114.20 1662
5114.87 1549
5115.54 1566
5116.22 1572
5116.89 1592
5117.57 1551
5118.24 1517
5118.92 1560
5119.59 1586
5120.27 1458
5120.94 1513
5121.62 1583
5122.30 1659
5122.97 1619
5123.65 1622
5124.32 1571
5125.00 1670
5125.67 1648
5126.35 1527
5127.02 1541
5127.70 1586
5128.37 1585
5129.05 1582
5129.73 1625
5130.40 1539
5131.08 1647
5131.75 1692
5132.43 1594
5133.10 1580
5133.78 1497
5134.46 1545
5135.13 1580
5135.81 1638
5136.49 1515
5137.16 1638
5137.84 1665
5138.51 1668
5139.19 1672
5139.87 1759
5140.54 1862
5141.22 1743
5141.90 1786
5142.57 1744
5143.25 1609
5143.93 1612
5144.60 1693
5145.28 1744
5145.96 1666
5146.63 1557
5147.31 1605
5147.99 1598
5148.66 1481
5149.34 1480
5150.02 1637
5150.69 1644
5151.37 1556
5152.05 1547
5152.73 1532
5153.40 1492
5154.08 1455
5154.76 1532
5155.44 1569
5156.11 1594
5156.79 1564
5157.47 1631
5158.15 1525
5158.82 1462
5159.50 1481
5160.18 1393
5160.86 1451
5161.53 1432
5162.21 1527
5162.89 1566
5163.57 1614
5164.25 1589
5164.92 1604
5165.60 1607
5166.28 1402
5166.96 1535
5167.64 1514
5168.31 1485
5168.99 1542
5169.67 1609
5170.35 1601
5171.03 1535
5171.71 1660
5172.39 1591
5173.06 1582
5173.74 1647
5174.42 1552
5175.10 1612
5175.78 1602
5176.46 1408
5177.14 1445
5177.82 1469
5178.49 1370
5179.17 1510
5179.85 1381
5180.53 1463
5181.21 1500
5181.89 1593
5182.57 1566
5183.25 1644
5183.93 1547
5184.61 1495
5185.29 1423
5185.97 1481
5186.64 1522
5187.32 1601
5188.00 1506
5188.68 1468
5189.36 1508
5190.04 1378
5190.72 1393
5191.40 1410
5192.08 1504
5192.76 1473
5193.44 1499
5194.12 1452
5194.80 1408
5195.48 1453
5196.16 1381
5196.84 1475
5197.52 1504
5198.20 1442
5198.88 1409
5199.56 1430
5200.24 1399
5200.92 1408
5201.60 1567
5202.28 1515
5202.96 1500
5203.65 1510
5204.33 1529
5205.01 1564
5205.69 1499
5206.37 1469
5207.05 1458
5207.73 1553
5208.41 1457
5209.09 1503
5209.77 1538
5210.45 1410
5211.13 1536
5211.82 1550
5212.50 1599
5213.18 1472
5213.86 1555
5214.54 1685
5215.22 1444
5215.90 1470
5216.58 1586
5217.27 1794
5217.95 1784
5218.63 1610
5219.31 1542
5219.99 1635
5220.67 1538
5221.36 1658
5222.04 1617
5222.72 1612
5223.40 1603
5224.08 1631
5224.77 1615
5225.45 1431
5226.13 1448
5226.81 1477
5227.49 1503
5228.18 1519
5228.86 1485
5229.54 1629
5230.22 1562
5230.91 1493
5231.59 1456
5232.27 1491
5232.95 1496
5233.63 1425
5234.32 1568
5235.00 1433
5235.68 1461
5236.37 1536
5237.05 1556
5237.73 1478
5238.41 1488
5239.10 1520
5239.78 1605
5240.46 1661
5241.15 1633
5241.83 1612
5242.51 1582
5243.20 1609
5243.88 1700
5244.56 1579
5245.24 1629
5245.93 1533
5246.61 1499
5247.29 1452
5247.98 1513
5248.66 1512
5249.35 1468
5250.03 1579
5250.71 1700
5251.40 1571
5252.08 1640
5252.76 1794
5253.45 1843
5254.13 1704
5254.82 1571
5255.50 1738
5256.18 1682
5256.87 1689
5257.55 1658
5258.24 1591
5258.92 1542
5259.60 1630
5260.29 1460
5260.97 1573
5261.66 1570
5262.34 1438
5263.03 1374
5263.71 1419
5264.40 1491
5265.08 1622
5265.76 1496
5266.45 1580
5267.13 1624
5267.82 1497
5268.50 1633
5269.19 1509
5269.87 1516
5270.56 1550
5271.24 1653
5271.93 1556
5272.61 1673
5273.30 1525
5273.98 1584
5274.67 1504
5275.35 1532
5276.04 1448
5276.72 1500
5277.41 1481
5278.10 1564
5278.78 1670
5279.47 1623
5280.15 1461
5280.84 1544
5281.52 1544
5282.21 1515
5282.89 1577
5283.58 1589
5284.27 1697
5284.95 1721
5285.64 1802
5286.32 1716
5287.01 1663
5287.70 1765
5288.38 1889
5289.07 1716
5289.75 1677
5290.44 1645
5291.13 1686
5291.81 1656
5292.50 1624
5293.19 1578
5293.87 1562
5294.56 1527
5295.25 1560
5295.93 1596
5296.62 1622
5297.31 1503
5297.99 1542
5298.68 1638
5299.37 1640
5300.05 1544
5300.74 1659
5301.43 1605
5302.11 1694
5302.80 1792
5303.49 1705
5304.18 1721
5304.86 1537
5305.55 1595
5306.24 1701
5306.92 1605
5307.61 1649
5308.30 1594
5308.99 1667
5309.67 1740
5310.36 1633
5311.05 1521
5311.74 1677
5312.42 1777
5313.11 1691
5313.80 1688
5314.49 1641
5315.18 1656
5315.86 1605
5316.55 1584
5317.24 1624
5317.93 1685
5318.62 1643
5319.30 1639
5319.99 1501
5320.68 1582
5321.37 1584
5322.06 1601
5322.74 1732
5323.43 1736
5324.12 1740
5324.81 1826
5325.50 1839
5326.19 1677
5326.88 1697
5327.56 1727
5328.25 1779
5328.94 1730
5329.63 1720
5330.32 1709
5331.01 1710
5331.70 1623
5332.39 1673
5333.07 1675
5333.76 1693
5334.45 1631
5335.14 1704
5335.83 1810
5336.52 1740
5337.21 1846
5337.90 1759
5338.59 1815
5339.28 1852
5339.97 1842
5340.66 1885
5341.35 1753
5342.04 1832
5342.73 1772
5343.42 1769
5344.10 1943
5344.79 1841
5345.48 1949
5346.17 1906
5346.86 1841
5347.55 1870
5348.24 1917
5348.93 1878
5349.62 1973
5350.31 1997
5351.00 1964
5351.69 2095
5352.39 2248
5353.08 2272
5353.77 2538
5354.46 2803
5355.15 2900
5355.84 2952
5356.53 2916
5357.22 3073
5357.91 2904
5358.60 2866
5359.29 2663
5359.98 2597
5360.67 2128
5361.36 2006
5362.05 1984
5362.74 1762
5363.44 1856
5364.13 1703
5364.82 1503
5365.51 1626
5366.20 1704
5366.89 1722
5367.58 1680
5368.27 1603
5368.96 1538
5369.66 1654
5370.35 1743
5371.04 1645
5371.73 1514
5372.42 1534
5373.11 1683
5373.81 1650
5374.50 1516
5375.19 1511
5375.88 1523
5376.57 1516
5377.26 1557
5377.96 1506
5378.65 1415
5379.34 1514
5380.03 1669
5380.72 1598
5381.42 1620
5382.11 1524
5382.80 1610
5383.49 1723
5384.18 1661
5384.88 1497
5385.57 1544
5386.26 1664
5386.95 1583
5387.65 1494
5388.34 1548
5389.03 1661
5389.72 1654
5390.42 1631
5391.11 1644
5391.80 1683
5392.50 1690
5393.19 1645
5393.88 1751
5394.57 1892
5395.27 1751
5395.96 1844
5396.65 1845
5397.35 1798
5398.04 1609
5398.73 1693
5399.43 1690
5400.12 1591
5400.81 1621
5401.51 1602
5402.20 1611
5402.89 1599
5403.59 1628
5404.28 1577
5404.97 1587
5405.67 1547
5406.36 1635
5407.06 1501
5407.75 1528
5408.44 1715
5409.14 1660
5409.83 1574
5410.53 1615
5411.22 1644
5411.91 1637
5412.61 1612
5413.30 1508
5414.00 1629
5414.69 1608
5415.38 1532
5416.08 1648
5416.77 1651
5417.47 1584
5418.16 1517
5418.86 1513
5419.55 1578
5420.25 1633
5420.94 1644
5421.64 1631
5422.33 1668
5423.03 1652
5423.72 1581
5424.41 1652
5425.11 1704
5425.80 1679
5426.50 1682
5427.19 1726
5427.89 1651
5428.59 1656
5429.28 1598
5429.98 1667
5430.67 1595
5431.37 1569
5432.06 1736
5432.76 1768
5433.45 1549
5434.15 1645
5434.84 1684
5435.54 1676
5436.23 1633
5436.93 1692
5437.63 1731
5438.32 1649
5439.02 1656
5439.71 1764
5440.41 1665
5441.11 1625
5441.80 1635
5442.50 1794
5443.19 1728
5443.89 1816
5444.59 1713
5445.28 1715
5445.98 1748
5446.68 1737
5447.37 1733
5448.07 1815
5448.76 1755
5449.46 1869
5450.16 1844
5450.85 1929
5451.55 1940
5452.25 2046
5452.94 2076
5453.64 2124
5454.34 2136
5455.03 2103
5455.73 2030
5456.43 2004
5457.13 1920
5457.82 1830
5458.52 1721
5459.22 1736
5459.91 1709
5460.61 1708
5461.31 1653
5462.01 1716
5462.70 1723
5463.40 1673
5464.10 1825
5464.80 1831
5465.49 1887
5466.19 1949
5466.89 2103
5467.59 1974
5468.28 1980
5468.98 2029
5469.68 2189
5470.38 2199
5471.07 2139
5471.77 2065
5472.47 1883
5473.17 1938
5473.87 2011
5474.56 1889
5475.26 1940
5475.96 1842
5476.66 1904
5477.36 1855
5478.06 1768
5478.75 1810
5479.45 1881
5480.15 1975
5480.85 1853
5481.55 1857
5482.25 2047
5482.95 2011
5483.64 2212
5484.34 2181
5485.04 2266
5485.74 2258
5486.44 2372
5487.14 2330
5487.84 2303
5488.54 2104
5489.23 2077
5489.93 2140
5490.63 2106
5491.33 2155
5492.03 2090
5492.73 2031
5493.43 2023
5494.13 1923
5494.83 2003
5495.53 2030
5496.23 1947
5496.93 2058
5497.63 2183
5498.33 2129
5499.03 2112
5499.73 2176
5500.43 2124
5501.13 2128
5501.83 2232
5502.53 2351
5503.23 2497
5503.93 2600
5504.63 2688
5505.33 3100
5506.03 3042
5506.73 2963
5507.43 2952
5508.13 2747
5508.83 2704
5509.53 2498
5510.23 2369
5510.93 2358
5511.63 2255
5512.33 2110
5513.03 2099
5513.73 2171
5514.43 2130
5515.13 2053
5515.83 2104
5516.53 1945
5517.23 1941
5517.93 2012
5518.64 1973
5519.34 1968
5520.04 2015
5520.74 2038
5521.44 2114
5522.14 2064
5522.84 1997
5523.54 2005
5524.24 2068
5524.95 2190
5525.65 2132
5526.35 2044
5527.05 2123
5527.75 2077
5528.45 1965
5529.15 1952
5529.86 1959
5530.56 1883
5531.26 1840
5531.96 1690
5532.66 1707
5533.36 1692
5534.07 1753
5534.77 1806
5535.47 1781
5536.17 1672
5536.87 1568
5537.58 1651
5538.28 1776
5538.98 1789
5539.68 1747
5540.39 1734
5541.09 1776
5541.79 1671
5542.49 1738
5543.20 1765
5543.90 1733
5544.60 1652
5545.30 1631
5546.01 1586
5546.71 1629
5547.41 1542
5548.11 1568
5548.82 1567
5549.52 1588
5550.22 1799
5550.93 1835
5551.63 1745
5552.33 1879
5553.03 1754
5553.74 1722
5554.44 1725
5555.14 1702
5555.85 1584
5556.55 1605
5557.25 1699
5557.96 1700
5558.66 1648
5559.36 1537
5560.07 1448
5560.77 1475
5561.48 1540
5562.18 1571
5562.88 1644
5563.59 1638
5564.29 1536
5564.99 1547
5565.70 1577
5566.40 1574
5567.11 1565
5567.81 1550
5568.51 1579
5569.22 1596
5569.92 1627
5570.63 1628
5571.33 1658
5572.04 1646
5572.74 1705
5573.44 1626
5574.15 1556
5574.85 1773
5575.56 1664
5576.26 1527
5576.97 1647
5577.67 1693
5578.38 1641
5579.08 1550
5579.79 1481
5580.49 1491
5581.20 1574
5581.90 1660
5582.61 1610
5583.31 1571
5584.02 1581
5584.72 1620
5585.43 1600
5586.13 1701
5586.84 1645
5587.54 1479
5588.25 1532
5588.95 1445
5589.66 1443
5590.36 1463
5591.07 1503
5591.77 1504
5592.48 1571
5593.19 1524
5593.89 1492
5594.60 1420
5595.30 1496
5596.01 1463
5596.71 1442
5597.42 1492
5598.13 1461
5598.83 1370
5599.54 1376
5600.24 1515
5600.95 1550
5601.66 1581
5602.36 1414
5603.07 1392
5603.78 1412
5604.48 1450
5605.19 1400
5605.89 1477
5606.60 1438
5607.31 1396
5608.01 1488
5608.72 1434
5609.43 1356
5610.13 1388
5610.84 1356
5611.55 1316
5612.25 1440
5612.96 1490
5613.67 1468
5614.38 1480
5615.08 1460
5615.79 1486
5616.50 1421
5617.20 1543
5617.91 1473
5618.62 1386
5619.33 1367
5620.03 1375
5620.74 1480
5621.45 1603
5622.15 1572
5622.86 1400
5623.57 1436
5624.28 1446
5624.99 1497
5625.69 1430
5626.40 1448
5627.11 1438
5627.82 1561
5628.52 1522
5629.23 1495
5629.94 1417
5630.65 1455
5631.36 1524
5632.06 1432
5632.77 1418
5633.48 1367
5634.19 1445
5634.90 1419
5635.61 1463
5636.31 1463
5637.02 1326
5637.73 1325
5638.44 1444
5639.15 1555
5639.86 1512
5640.56 1420
5641.27 1445
5641.98 1384
5642.69 1402
5643.40 1521
5644.11 1603
5644.82 1540
5645.53 1509
5646.24 1533
5646.94 1453
5647.65 1325
5648.36 1454
5649.07 1554
5649.78 1596
5650.49 1470
5651.20 1367
5651.91 1483
5652.62 1466
5653.33 1439
5654.04 1390
5654.75 1526
5655.46 1552
5656.17 1468
5656.88 1449
5657.59 1515
5658.30 1398
5659.01 1385
5659.71 1461
5660.42 1556
5661.13 1588
5661.84 1613
5662.55 1608
5663.26 1705
5663.97 1589
5664.69 1641
5665.40 1594
5666.11 1606
5666.82 1584
5667.53 1512
5668.24 1533
5668.95 1518
5669.66 1538
5670.37 1541
5671.08 1464
5671.79 1514
5672.50 1604
5673.21 1628
5673.92 1495
5674.63 1560
5675.34 1628
5676.05 1583
5676.76 1582
5677.48 1653
5678.19 1504
5678.90 1468
5679.61 1548
5680.32 1519
5681.03 1638
5681.74 1573
5682.45 1541
5683.16 1558
5683.88 1452
5684.59 1437
5685.30 1439
5686.01 1397
5686.72 1446
5687.43 1406
5688.15 1404
5688.86 1457
5689.57 1544
5690.28 1529
5690.99 1415
5691.70 1402
5692.42 1419
5693.13 1460
5693.84 1519
5694.55 1465
5695.26 1473
5695.98 1658
5696.69 1500
5697.40 1485
5698.11 1426
5698.82 1406
5699.54 1306
5700.25 1360
5700.96 1414
5701.67 1458
5702.39 1409
5703.10 1555
5703.81 1473
5704.52 1477
5705.24 1425
5705.95 1369
5706.66 1447
5707.38 1395
5708.09 1385
5708.80 1439
5709.51 1485
5710.23 1467
5710.94 1456
5711.65 1461
5712.37 1483
5713.08 1445
5713.79 1427
5714.51 1503
5715.22 1414
5715.93 1463
5716.65 1422
5717.36 1350
5718.07 1454
5718.79 1463
5719.50 1460
5720.21 1441
5720.93 1328
5721.64 1426
5722.36 1473
5723.07 1403
5723.78 1540
5724.50 1607
5725.21 1412
5725.92 1457
5726.64 1395
5727.35 1442
5728.07 1602
5728.78 1581
5729.50 1675
5730.21 1669
5730.92 1560
5731.64 1621
5732.35 1700
5733.07 1606
5733.78 1636
5734.50 1623
5735.21 1704
5735.93 1650
5736.64 1692
5737.35 1612
5738.07 1634
5738.78 1635
5739.50 1574
5740.21 1603
5740.93 1478
5741.64 1536
5742.36 1581
5743.07 1424
5743.79 1458
5744.50 1415
5745.22 1440
5745.93 1572
5746.65 1580
5747.37 1498
5748.08 1618
5748.80 1574
5749.51 1509
5750.23 1505
5750.94 1513
5751.66 1453
5752.37 1641
5753.09 1602
5753.81 1656
5754.52 1650
5755.24 1561
5755.95 1737
5756.67 1778
5757.38 1805
5758.10 1916
5758.82 1979
5759.53 1959
5760.25 2045
5760.96 2055
5761.68 2010
5762.40 2032
5763.11 1927
5763.83 1878
5764.55 1782
5765.26 1702
5765.98 1816
5766.70 1792
5767.41 1806
5768.13 1751
5768.85 1761
5769.56 1855
5770.28 1884
5771.00 1786
5771.71 1723
5772.43 1725
5773.15 1758
5773.86 1692
5774.58 1774
5775.30 1684
5776.01 1704
5776.73 1705
5777.45 1666
5778.17 1621
5778.88 1729
5779.60 1727
5780.32 1695
5781.04 1639
5781.75 1688
5782.47 1751
5783.19 1765
5783.91 1764
5784.62 1756
5785.34 1766
5786.06 1703
5786.78 1809
5787.49 1897
5788.21 1849
5788.93 1782
5789.65 1740
5790.37 1841
5791.08 1765
5791.80 1791
5792.52 1768
5793.24 1866
5793.96 1784
5794.68 1820
5795.39 1904
5796.11 1991
5796.83 2042
5797.55 1975
5798.27 1919
5798.99 2020
5799.70 2120
5800.42 2110
5801.14 2190
5801.86 2291
5802.58 2450
5803.30 2456
5804.02 2935
5804.74 3235
5805.45 3324
5806.17 3607
5806.89 3807
5807.61 3560
5808.33 3180
5809.05 3088
5809.77 2819
5810.49 2448
5811.21 2374
5811.93 2313
5812.65 2202
5813.37 2087
5814.09 1900
5814.81 1955
5815.52 1968
5816.24 1961
5816.96 1953
5817.68 1938
5818.40 2020
5819.12 1995
5819.84 2150
5820.56 2045
5821.28 2001
5822.00 1982
5822.72 2135
5823.44 2136
5824.16 1985
5824.88 2127
5825.60 2148
5826.32 2035
5827.04 1983
5827.76 1832
5828.48 1907
5829.21 1940
5829.93 1825
5830.65 1829
5831.37 1769
5832.09 1713
5832.81 1789
5833.53 1773
5834.25 1899
5834.97 1938
5835.69 1658
5836.41 1738
5837.13 1717
5837.85 1610
5838.57 1663
5839.30 1727
5840.02 1751
5840.74 1855
5841.46 1780
5842.18 1712
5842.90 1761
5843.62 1797
5844.34 1810
5845.07 1791
5845.79 1623
5846.51 1777
5847.23 1779
5847.95 1690
5848.67 1699
5849.39 1638
5850.12 1776
5850.84 1754
5851.56 1736
5852.28 1714
5853.00 1723
5853.73 1645
5854.45 1647
5855.17 1688
5855.89 1656
5856.61 1702
5857.34 1721
5858.06 1629
5858.78 1678
5859.50 1657
5860.23 1638
5860.95 1673
5861.67 1547
5862.39 1578
5863.11 1599
5863.84 1673
5864.56 1686
5865.28 1626
5866.01 1649
5866.73 1625
5867.45 1539
5868.17 1523
5868.90 1471
5869.62 1507
5870.34 1537
5871.07 1611
5871.79 1627
5872.51 1736
5873.23 1655
5873.96 1654
5874.68 1595
5875.40 1465
5876.13 1436
5876.85 1657
5877.57 1684
5878.30 1687
5879.02 1691
5879.74 1554
5880.47 1648
5881.19 1576
5881.92 1501
5882.64 1752
5883.36 1637
5884.09 1717
5884.81 1690
5885.53 1571
5886.26 1589
5886.98 1673
5887.71 1507
5888.43 1618
5889.15 1663
5889.88 1729
5890.60 1594
5891.33 1611
5892.05 1621
5892.78 1648
5893.50 1577
5894.23 1584
5894.95 1729
5895.67 1671
5896.40 1533
5897.12 1599
5897.85 1551
5898.57 1669
5899.30 1724
5900.02 1636
5900.75 1520
5901.47 1593
5902.20 1664
5902.92 1669
5903.65 1649
5904.37 1588
5905.10 1546
5905.82 1599
5906.55 1723
5907.27 1787
5908.00 1654
5908.72 1582
5909.45 1729
5910.17 1711
5910.90 1659
5911.62 1723
5912.35 1680
5913.08 1729
5913.80 1775
5914.53 1745
5915.25 1665
5915.98 1640
5916.70 1686
5917.43 1698
5918.16 1591
5918.88 1643
5919.61 1671
5920.33 1744
5921.06 1736
5921.79 1754
5922.51 1796
5923.24 1742
5923.97 1794
5924.69 1619
5925.42 1587
5926.14 1706
5926.87 1851
5927.60 1821
5928.32 1862
5929.05 1774
5929.78 1812
5930.50 1731
5931.23 1764
5931.96 1862
5932.68 1884
5933.41 1760
5934.14 1838
5934.86 1900
5935.59 1831
5936.32 1826
5937.05 1763
5937.77 1863
5938.50 1985
5939.23 1811
5939.95 2017
5940.68 2081
5941.41 2045
5942.14 2049
5942.86 2084
5943.59 2257
5944.32 2198
5945.05 2186
5945.77 2050
5946.50 2151
5947.23 2239
5947.96 2270
5948.68 2297
5949.41 2203
5950.14 2200
5950.87 2191
5951.60 2271
5952.32 2351
5953.05 2396
5953.78 2250
5954.51 2389
5955.24 2362
5955.96 2350
5956.69 2398
5957.42 2627
5958.15 2668
5958.88 2623
5959.61 2583
5960.33 2644
5961.06 2648
5961.79 2505
5962.52 2726
5963.25 2709
5963.98 2635
5964.71 2607
5965.44 2657
5966.16 2595
5966.89 2703
5967.62 2771
5968.35 2782
5969.08 2773
5969.81 2999
5970.54 3109
5971.27 3459
5972.00 3472
5972.73 3583
5973.46 3657
5974.18 3482
5974.91 3345
5975.64 3317
5976.37 3149
5977.10 3095
5977.83 3204
5978.56 3040
5979.29 2918
5980.02 2845
5980.75 3035
5981.48 3040
5982.21 2902
5982.94 2917
5983.67 3051
5984.40 3147
5985.13 3421
5985.86 3313
5986.59 3449
5987.32 3497
5988.05 3434
5988.78 3350
5989.51 3452
5990.24 3344
5990.97 3339
5991.70 3319
5992.43 3328
5993.16 3282
5993.89 3288
5994.62 3385
5995.35 3537
5996.09 3371
5996.82 3367
5997.55 3384
5998.28 3415
5999.01 3364
5999.74 3619
6000.47 3523
6001.20 3616
6001.93 3514
6002.66 3646
6003.39 3633
6004.13 3722
6004.86 3552
6005.59 3351
6006.32 3389
6007.05 3457
6007.78 3429
6008.51 3292
6009.25 3401
6009.98 3346
6010.71 3188
6011.44 3436
6012.17 3467
6012.90 3656
6013.64 3981
6014.37 4363
6015.10 4955
6015.83 5272
6016.56 5831
6017.29 6141
6018.03 6666
6018.76 6996
6019.49 7101
6020.22 6661
6020.96 6451
6021.69 6400
6022.42 5816
6023.15 5243
6023.88 4691
6024.62 4294
6025.35 3964
6026.08 3684
6026.81 3517
6027.55 3177
6028.28 3020
6029.01 3026
6029.75 3023
6030.48 2996
6031.21 2865
6031.94 2724
6032.68 2730
6033.41 2789
6034.14 2671
6034.88 2671
6035.61 2709
6036.34 2670
6037.07 2691
6037.81 2725
6038.54 2709
6039.27 2632
6040.01 2773
6040.74 2746
6041.47 2706
6042.21 2766
6042.94 2785
6043.68 2729
6044.41 2807
6045.14 2878
6045.88 2785
6046.61 2779
6047.34 3019
6048.08 2994
6048.81 2849
6049.55 2914
6050.28 2959
6051.01 2960
6051.75 2895
6052.48 3175
6053.22 3122
6053.95 3086
6054.68 3422
6055.42 3295
6056.15 3447
6056.89 3516
6057.62 3592
6058.36 3568
6059.09 3705
6059.83 3741
6060.56 3515
6061.29 3329
6062.03 3296
6062.76 3138
6063.50 3060
6064.23 3105
6064.97 2984
6065.70 2868
6066.44 2994
6067.17 2903
6067.91 2896
6068.64 2834
6069.38 2759
6070.11 2758
6070.85 2803
6071.58 2810
6072.32 2717
6073.06 2668
6073.79 2748
6074.53 2713
6075.26 2729
6076.00 2733
6076.73 2592
6077.47 2653
6078.20 2536
6078.94 2568
6079.68 2499
6080.41 2515
6081.15 2481
6081.88 2516
6082.62 2521
6083.35 2552
6084.09 2501
6084.83 2662
6085.56 2478
6086.30 2573
6087.04 2646
6087.77 2636
6088.51 2554
6089.24 2452
6089.98 2518
6090.72 2593
6091.45 2571
6092.19 2573
6092.93 2490
6093.66 2484
6094.40 2514
6095.14 2590
6095.87 2495
6096.61 2514
6097.35 2565
6098.08 2536
6098.82 2573
6099.56 2589
6100.29 2311
6101.03 2380
6101.77 2344
6102.51 2320
6103.24 2435
6103.98 2304
6104.72 2302
6105.46 2424
6106.19 2481
6106.93 2391
6107.67 2345
6108.41 2252
6109.14 2215
6109.88 2344
6110.62 2336
6111.36 2405
6112.09 2360
6112.83 2310
6113.57 2349
6114.31 2313
6115.04 2362
6115.78 2297
6116.52 2379
6117.26 2387
6118.00 2346
6118.73 2343
6119.47 2409
6120.21 2351
6120.95 2419
6121.69 2244
6122.43 2319
6123.16 2351
6123.90 2517
6124.64 2386
6125.38 2330
6126.12 2396
6126.86 2491
6127.60 2461
6128.33 2447
6129.07 2479
6129.81 2496
6130.55 2474
6131.29 2505
6132.03 2454
6132.77 2471
6133.51 2371
6134.25 2478
6134.98 2557
6135.72 2609
6136.46 2598
6137.20 2543
6137.94 2551
6138.68 2623
6139.42 2649
6140.16 2549
6140.90 2580
6141.64 2609
6142.38 2574
6143.12 2679
6143.86 2598
6144.60 2704
6145.34 2631
6146.08 2692
6146.82 2682
6147.56 2646
6148.30 2628
6149.04 2744
6149.78 2702
6150.52 2734
6151.26 2612
6152.00 2609
6152.74 2813
6153.48 2749
6154.22 2674
6154.96 2781
6155.70 2873
6156.44 2838
6157.18 2944
6157.92 3144
6158.66 3027
6159.40 2939
6160.14 2942
6160.88 2936
6161.62 3127
6162.36 3129
6163.10 3002
6163.85 2910
6164.59 3038
6165.33 3154
6166.07 3203
6166.81 3112
6167.55 3201
6168.29 3323
6169.03 3488
6169.77 3660
6170.51 3682
6171.26 3836
6172.00 3906
6172.74 4089
6173.48 3980
6174.22 3991
6174.96 4066
6175.70 4057
6176.45 4174
6177.19 4100
6177.93 4029
6178.67 3833
6179.41 3696
6180.16 3688
6180.90 3528
6181.64 3690
6182.38 3789
6183.12 3629
6183.87 3563
6184.61 3762
6185.35 3657
6186.09 3762
6186.83 3779
6187.58 3959
6188.32 4123
6189.06 4164
6189.80 3968
6190.55 3991
6191.29 4007
6192.03 4032
6192.77 3996
6193.52 4116
6194.26 4196
6195.00 4336
6195.74 4315
6196.49 4484
6197.23 4451
6197.97 4673
6198.72 4610
6199.46 4691
6200.20 4827
6200.94 5098
6201.69 5023
6202.43 4930
6203.17 4803
6203.92 4935
6204.66 4900
6205.40 4604
6206.15 4855
6206.89 4758
6207.63 4913
6208.38 4895
6209.12 5322
6209.87 5801
6210.61 6780
6211.35 8275
6212.10 9756
6212.84 11772
6213.58 13878
6214.33 15610
6215.07 16804
6215.82 17113
6216.56 16972
6217.30 15486
6218.05 13884
6218.79 12420
6219.54 10504
6220.28 8821
6221.02 7387
6221.77 6622
6222.51 5820
6223.26 5078
6224.00 4693
6224.75 4438
6225.49 4081
6226.24 4049
6226.98 3901
6227.73 4008
6228.47 4100
6229.21 4139
6229.96 4169
6230.70 4096
6231.45 4000
6232.19 4055
6232.94 3848
6233.68 3680
6234.43 3532
6235.17 3372
6235.92 3170
6236.67 3011
6237.41 2892
6238.16 3102
6238.90 3034
6239.65 2942
6240.39 2934
6241.14 2957
6241.88 3101
6242.63 2978
6243.37 3223
6244.12 3207
6244.87 3178
6245.61 3249
6246.36 3186
6247.10 3223
6247.85 3161
6248.59 3252
6249.34 3430
6250.09 3566
6250.83 3588
6251.58 3895
6252.33 4089
6253.07 4089
6253.82 4267
6254.56 4342
6255.31 4285
6256.06 4049
6256.80 3944
6257.55 3737
6258.30 3732
6259.04 3565
6259.79 3573
6260.54 3534
6261.28 3533
6262.03 3357
6262.78 3350
6263.52 3273
6264.27 3331
6265.02 3417
6265.76 3406
6266.51 3380
6267.26 3383
6268.01 3305
6268.75 3209
6269.50 3274
6270.25 3306
6270.99 3371
6271.74 3353
6272.49 3362
6273.24 3200
6273.98 3308
6274.73 3308
6275.48 3166
6276.23 3233
6276.97 3142
6277.72 3073
6278.47 3291
6279.22 3342
6279.96 3505
6280.71 3606
6281.46 3658
6282.21 3909
6282.96 3710
6283.70 3618
6284.45 3548
6285.20 3484
6285.95 3518
6286.70 3473
6287.45 3291
6288.19 3128
6288.94 3245
6289.69 2978
6290.44 2922
6291.19 2878
6291.94 2858
6292.68 2854
6293.43 2740
6294.18 2833
6294.93 2862
6295.68 2647
6296.43 2703
6297.18 2729
6297.93 2655
6298.67 2582
6299.42 2591
6300.17 2592
6300.92 2503
6301.67 2493
6302.42 2537
6303.17 2547
6303.92 2481
6304.67 2496
6305.42 2542
6306.17 2560
6306.92 2526
6307.67 2563
6308.41 2493
6309.16 2568
6309.91 2532
6310.66 2557
6311.41 2562
6312.16 2405
6312.91 2362
6313.66 2418
6314.41 2461
6315.16 2442
6315.91 2523
6316.66 2560
6317.41 2489
6318.16 2518
6318.91 2539
6319.66 2501
6320.41 2654
6321.16 2630
6321.91 2558
6322.66 2656
6323.41 2695
6324.16 2614
6324.92 2502
6325.67 2389
6326.42 2463
6327.17 2453
6327.92 2199
6328.67 2197
6329.42 2228
6330.17 2304
6330.92 2266
6331.67 2238
6332.42 2181
6333.17 2128
6333.92 2279
6334.68 2205
6335.43 2212
6336.18 2153
6336.93 2211
6337.68 2150
6338.43 2083
6339.18 2068
6339.93 2174
6340.69 2230
6341.44 2074
6342.19 2054
6342.94 2026
6343.69 2119
6344.44 2114
6345.20 2187
6345.95 2163
6346.70 2134
6347.45 2114
6348.20 2118
6348.95 2266
6349.71 2199
6350.46 2127
6351.21 2188
6351.96 2256
6352.71 2206
6353.47 2158
6354.22 2170
6354.97 2297
6355.72 2220
6356.48 2281
6357.23 2361
6357.98 2314
6358.73 2318
6359.49 2335
6360.24 2302
6360.99 2333
6361.74 2371
6362.50 2321
6363.25 2144
6364.00 2124
6364.76 2243
6365.51 2211
6366.26 2137
6367.01 2058
6367.77 2005
6368.52 2090
6369.27 2116
6370.03 1964
6370.78 1989
6371.53 2046
6372.29 2075
6373.04 2134
6373.79 2154
6374.55 2273
6375.30 2117
6376.05 2053
6376.81 2048
6377.56 2082
6378.31 2050
6379.07 1984
6379.82 2123
6380.58 2065
6381.33 2025
6382.08 2086
6382.84 1964
6383.59 2083
6384.35 2127
6385.10 2196
6385.85 2081
6386.61 1985
6387.36 2071
6388.12 2065
6388.87 2122
6389.62 2144
6390.38 2152
6391.13 2125
6391.89 2134
6392.64 2061
6393.40 2093
6394.15 2068
6394.91 2007
6395.66 2122
6396.42 2019
6397.17 2126
6397.93 2094
6398.68 2147
6399.44 2151
6400.19 2028
6400.95 2044
6401.70 2088
6402.46 2021
6403.21 2016
6403.97 1940
6404.72 1926
6405.48 2017
6406.23 1977
6406.99 1962
6407.74 1929
6408.50 1983
6409.25 1986
6410.01 1992
6410.76 1934
6411.52 1969
6412.28 1973
6413.03 1932
6413.79 2062
6414.54 1974
6415.30 2039
6416.05 2039
6416.81 2071
6417.57 2019
6418.32 1948
6419.08 2019
6419.83 2027
6420.59 1994
6421.35 1977
6422.10 1893
6422.86 2016
6423.62 1947
6424.37 1916
6425.13 2058
6425.89 2065
6426.64 2083
6427.40 2125
6428.15 2171
6428.91 2043
6429.67 1989
6430.42 2056
6431.18 2049
6431.94 1987
6432.70 1997
6433.45 1973
6434.21 2013
6434.97 1935
6435.72 1971
6436.48 2067
6437.24 2093
6437.99 2091
6438.75 2100
6439.51 2014
6440.27 2102
6441.02 2148
6441.78 2108
6442.54 2144
6443.30 2154
6444.05 2105
6444.81 2137
6445.57 2094
6446.33 2007
6447.08 2128
6447.84 2095
6448.60 2119
6449.36 2033
6450.12 1980
6450.87 2076
6451.63 2197
6452.39 2148
6453.15 2130
6453.91 2156
6454.66 2171
6455.42 2346
6456.18 2234
6456.94 2291
6457.70 2298
6458.46 2297
6459.21 2283
6459.97 2284
6460.73 2306
6461.49 2357
6462.25 2283
6463.01 2294
6463.77 2348
6464.52 2395
6465.28 2323
6466.04 2344
6466.80 2275
6467.56 2229
6468.32 2335
6469.08 2381
6469.84 2515
6470.60 2526
6471.36 2357
6472.11 2342
6472.87 2413
6473.63 2626
6474.39 2519
6475.15 2561
6475.91 2538
6476.67 2477
6477.43 2582
6478.19 2578
6478.95 2509
6479.71 2545
6480.47 2624
6481.23 2587
6481.99 2581
6482.75 2534
6483.51 2574
6484.27 2765
6485.03 2707
6485.79 2727
6486.55 2749
6487.31 2783
6488.07 2822
6488.83 2839
6489.59 2952
6490.35 2949
6491.11 2837
6491.87 2827
6492.63 2845
6493.39 2927
6494.15 3089
6494.91 3104
6495.67 3111
6496.43 3252
6497.19 3226
6497.95 3462
6498.71 3418
6499.48 3343
6500.24 3356
6501.00 3633
6501.76 3730
6502.52 3624
6503.28 3671
6504.04 3541
6504.80 3556
6505.56 3712
6506.32 3665
6507.09 3578
6507.85 3767
6508.61 3826
6509.37 3853
6510.13 3856
6510.89 3691
6511.65 3803
6512.42 3997
6513.18 4161
6513.94 4183
6514.70 4201
6515.46 4375
6516.22 4575
6516.99 4332
6517.75 4312
6518.51 4357
6519.27 4263
6520.03 4295
6520.80 4174
6521.56 4273
6522.32 4403
6523.08 4435
6523.84 4364
6524.61 4410
6525.37 4551
6526.13 4761
6526.89 4838
6527.66 4970
6528.42 5061
6529.18 5116
6529.94 5473
6530.71 5730
6531.47 5965
6532.23 6157
6533.00 6075
6533.76 6321
6534.52 6333
6535.28 6151
6536.05 6061
6536.81 6348
6537.57 6467
6538.34 6981
6539.10 8053
6539.86 9135
6540.63 11080
6541.39 12912
6542.15 14121
6542.92 15010
6543.68 15436
6544.44 14603
6545.21 13280
6545.97 11481
6546.73 9774
6547.50 8475
6548.26 6981
6549.02 6208
6549.79 5530
6550.55 5081
6551.31 4594
6552.08 4295
6552.84 4170
6553.61 3961
6554.37 3840
6555.13 3707
6555.90 3907
6556.66 3746
6557.43 3635
6558.19 3662
6558.96 3571
6559.72 3610
6560.48 3467
6561.25 3573
6562.01 3428
6562.78 3483
6563.54 3377
6564.31 3461
6565.07 3371
6565.84 3407
6566.60 3495
6567.37 3768
6568.13 3771
6568.90 3790
6569.66 4000
6570.43 3820
6571.19 3988
6571.96 4033
6572.72 4188
6573.49 3974
6574.25 3968
6575.02 4016
6575.78 4086
6576.55 4114
6577.31 4221
6578.08 4274
6578.84 4444
6579.61 4739
6580.37 4875
6581.14 4876
6581.91 4943
6582.67 4945
6583.44 5011
6584.20 4810
6584.97 4860
6585.73 4926
6586.50 4762
6587.27 4617
6588.03 4582
6588.80 4575
6589.56 4501
6590.33 4331
6591.10 4243
6591.86 4310
6592.63 4131
6593.39 4194
6594.16 4181
6594.93 4311
6595.69 4504
6596.46 4425
6597.23 4555
6597.99 4765
6598.76 4960
6599.53 5104
6600.29 5324
6601.06 5236
6601.83 5200
6602.59 5491
6603.36 5240
6604.13 4998
6604.89 4736
6605.66 4459
6606.43 4318
6607.20 4005
6607.96 3940
6608.73 3865
6609.50 3771
6610.26 3796
6611.03 3811
6611.80 3664
6612.57 3626
6613.33 3551
6614.10 3379
6614.87 3462
6615.64 3480
6616.40 3534
6617.17 3524
6617.94 3468
6618.71 3370
6619.48 3411
6620.24 3280
6621.01 3298
6621.78 3307
6622.55 3335
6623.32 3344
6624.08 3317
6624.85 3242
6625.62 3165
6626.39 3265
6627.16 3277
6627.92 3136
6628.69 3000
6629.46 2967
6630.23 3103
6631.00 3033
6631.77 3056
6632.54 2942
6633.30 2874
6634.07 3043
6634.84 3051
6635.61 3054
6636.38 3158
6637.15 3176
6637.92 3376
6638.69 3313
6639.45 3527
6640.22 3543
6640.99 3633
6641.76 3601
6642.53 3533
6643.30 3488
6644.07 3367
6644.84 3189
6645.61 3024
6646.38 2998
6647.15 2988
6647.92 2832
6648.69 2810
6649.46 2791
6650.22 2767
6650.99 2711
6651.76 2825
6652.53 2893
6653.30 2829
6654.07 2583
6654.84 2654
6655.61 2936
6656.38 2949
6657.15 2797
6657.92 2776
6658.69 2775
6659.46 2734
6660.23 2810
6661.00 2644
6661.77 2758
6662.54 2713
6663.31 2592
6664.09 2654
6664.86 2621
6665.63 2679
6666.40 2584
6667.17 2550
6667.94 2425
6668.71 2591
6669.48 2592
6670.25 2441
6671.02 2475
6671.79 2542
6672.56 2573
6673.33 2611
6674.10 2434
6674.88 2574
6675.65 2675
6676.42 2759
6677.19 2675
6677.96 2522
6678.73 2520
6679.50 2583
6680.27 2629
6681.05 2645
6681.82 2585
6682.59 2651
6683.36 2523
6684.13 2540
6684.90 2543
6685.67 2699
6686.45 2656
6687.22 2565
6687.99 2645
6688.76 2718
6689.53 2923
6690.31 2938
6691.08 3005
6691.85 2814
6692.62 2784
6693.39 2740
6694.17 2732
6694.94 2573
6695.71 2555
6696.48 2515
6697.25 2549
6698.03 2339
6698.80 2404
6699.57 2418
6700.34 2268
6701.12 2374
6701.89 2348
6702.66 2356
6703.43 2354
6704.21 2344
6704.98 2312
6705.75 2185
6706.53 2313
6707.30 2353
6708.07 2324
6708.84 2306
6709.62 2307
6710.39 2351
6711.16 2312
6711.94 2339
6712.71 2461
6713.48 2247
6714.26 2185
6715.03 2250
6715.80 2321
6716.58 2318
6717.35 2258
6718.12 2265
6718.90 2148
6719.67 2238
6720.45 2245
6721.22 2236
6721.99 2197
6722.77 2093
6723.54 2110
6724.31 2076
6725.09 2071
6725.86 2064
6726.64 2114
6727.41 2164
6728.18 2100
6728.96 2150
6729.73 2170
6730.51 2247
6731.28 2252
6732.06 2207
6732.83 2070
6733.60 2090
6734.38 2179
6735.15 2082
6735.93 2050
6736.70 2038
6737.48 2146
6738.25 2177
6739.03 2028
6739.80 2065
6740.58 2013
6741.35 2044
6742.13 2145
6742.90 2159
6743.68 2080
6744.45 2111
6745.23 2205
6746.00 2137
6746.78 2090
6747.55 2151
6748.33 2096
6749.10 2126
6749.88 2162
6750.65 2079
6751.43 2089
6752.20 2056
6752.98 2105
6753.75 2107
6754.53 2154
6755.31 2189
6756.08 2273
6756.86 2341
6757.63 2426
6758.41 2351
6759.19 2285
6759.96 2407
6760.74 2443
6761.51 2284
6762.29 2301
6763.07 2186
6763.84 2264
6764.62 2187
6765.39 1952
6766.17 1946
6766.95 1979
6767.72 2020
6768.50 2037
6769.28 2044
6770.05 2022
6770.83 2072
6771.61 1959
6772.38 2061
6773.16 2064
6773.94 2071
6774.71 2067
6775.49 2042
6776.27 1856
6777.04 1986
6777.82 1962
6778.60 1958
6779.37 1918
6780.15 1906
6780.93 1903
6781.71 1875
6782.48 1898
6783.26 2000
6784.04 1978
6784.81 1979
6785.59 2034
6786.37 2071
6787.15 2002
6787.92 2028
6788.70 2036
6789.48 1992
6790.26 2071
6791.04 2067
6791.81 1832
6792.59 1884
6793.37 1919
6794.15 1920
6794.92 1832
6795.70 1906
6796.48 1902
6797.26 1952
6798.04 2031
6798.81 1953
6799.59 1862
6800.37 1905
6801.15 1882
6801.93 1902
6802.71 1885
6803.48 1933
6804.26 1984
6805.04 1916
6805.82 1858
6806.60 1810
6807.38 1777
6808.16 1819
6808.94 1795
6809.71 1878
6810.49 1958
6811.27 1869
6812.05 1896
6812.83 1888
6813.61 1856
6814.39 1932
6815.17 1872
6815.95 1920
6816.73 1828
6817.50 1900
6818.28 1872
6819.06 1848
6819.84 1850
6820.62 1806
6821.40 1809
6822.18 1867
6822.96 1853
6823.74 1924
6824.52 1943
6825.30 1909
6826.08 1913
6826.86 1959
6827.64 1884
6828.42 1890
6829.20 1921
6829.98 1833
6830.76 1920
6831.54 1861
6832.32 2010
6833.10 2001
6833.88 1924
6834.66 1975
6835.44 1905
6836.22 1857
6837.00 1883
6837.78 1823
6838.56 1785
6839.34 1841
6840.12 1867
6840.90 1946
6841.68 1926
6842.46 1885
6843.24 1971
6844.03 1967
6844.81 1937
6845.59 1948
6846.37 1857
6847.15 1936
6847.93 2040
6848.71 1936
6849.49 1959
6850.27 1882
6851.05 1932
6851.84 2102
6852.62 2054
6853.40 2133
6854.18 2380
6854.96 2565
6855.74 2986
6856.52 3193
6857.30 3242
6858.09 3343
6858.87 3372
6859.65 3311
6860.43 3073
6861.21 2721
6861.99 2543
6862.78 2513
6863.56 2269
6864.34 2085
6865.12 2146
6865.90 2063
6866.69 2145
6867.47 2113
6868.25 1988
6869.03 1925
6869.82 2034
6870.60 1908
6871.38 2028
6872.16 2176
6872.94 2107
6873.73 2117
6874.51 2200
6875.29 2130
6876.07 2061
6876.86 1990
6877.64 2134
6878.42 2115
6879.21 2065
6879.99 2195
6880.77 2091
6881.55 2099
6882.34 2205
6883.12 2067
6883.90 2209
6884.69 2265
6885.47 2338
6886.25 2290
6887.04 2208
6887.82 2317
6888.60 2337
6889.39 2251
6890.17 2482
6890.95 2583
6891.74 2676
6892.52 3087
6893.30 3198
6894.09 3325
6894.87 3346
6895.65 3305
6896.44 3214
6897.22 3028
6898.01 2944
6898.79 2765
6899.57 2556
6900.36 2623
6901.14 2530
6901.93 2482
6902.71 2450
6903.49 2364
6904.28 2413
6905.06 2368
6905.85 2424
6906.63 2494
6907.42 2492
6908.20 2553
6908.98 2573
6909.77 2513
6910.55 2570
6911.34 2502
6912.12 2369
6912.91 2407
6913.69 2504
6914.48 2593
6915.26 2524
6916.05 2546
6916.83 2585
6917.62 2495
6918.40 2344
6919.19 2365
6919.97 2545
6920.76 2464
6921.54 2521
6922.33 2381
6923.11 2353
6923.90 2431
6924.68 2548
6925.47 2484
6926.25 2413
6927.04 2422
6927.82 2404
6928.61 2461
6929.40 2516
6930.18 2566
6930.97 2529
6931.75 2563
6932.54 2668
6933.32 2553
6934.11 2497
6934.90 2598
6935.68 2652
6936.47 2585
6937.25 2717
6938.04 2695
6938.83 2718
6939.61 2793
6940.40 2946
6941.19 2858
6941.97 2660
6942.76 2786
6943.54 2865
6944.33 2746
6945.12 2748
6945.90 2908
6946.69 2965
6947.48 3071
6948.26 3084
6949.05 3048
6949.84 3101
6950.62 3243
6951.41 3098
6952.20 3298
6952.99 3276
6953.77 3361
6954.56 3295
6955.35 3283
6956.13 3375
6956.92 3284
6957.71 3051
6958.50 3152
6959.28 3280
6960.07 3271
6960.86 3277
6961.64 3352
6962.43 3479
6963.22 3485
6964.01 3481
6964.80 3531
6965.58 3596
6966.37 3614
6967.16 3508
6967.95 3623
6968.73 3481
6969.52 3632
6970.31 3499
6971.10 3591
6971.89 3596
6972.67 3839
6973.46 3718
6974.25 3859
6975.04 3891
6975.83 3863
6976.62 3957
6977.40 4156
6978.19 4180
6978.98 3989
6979.77 4088
6980.56 4222
6981.35 4110
6982.13 4126
6982.92 4123
6983.71 4181
6984.50 4315
6985.29 4502
6986.08 4514
6986.87 4644
6987.66 5242
6988.45 5876
6989.23 6615
6990.02 7625
6990.81 8605
6991.60 9439
6992.39 9968
6993.18 10170
6993.97 9677
6994.76 8986
6995.55 8344
6996.34 7690
6997.13 6696
6997.92 6051
6998.71 5500
6999.50 5262
7000.29 5061
7001.07 5027
7001.86 5150
7002.65 5852
7003.44 6614
7004.23 7408
7005.02 8406
7005.81 9010
7006.60 9248
7007.39 9531
7008.18 9252
7008.97 8321
7009.76 7506
7010.55 6746
7011.34 6021
7012.14 5250
7012.93 4438
7013.72 4055
7014.51 3866
7015.30 3783
7016.09 3599
7016.88 3437
7017.67 3617
7018.46 3572
7019.25 3578
7020.04 3611
7020.83 3705
7021.62 3596
7022.41 3605
7023.20 3448
7024.00 3438
7024.79 3357
7025.58 3221
7026.37 3232
7027.16 3306
7027.95 3281
7028.74 3190
7029.53 3212
7030.32 3441
7031.12 3404
7031.91 3434
7032.70 3408
7033.49 3437
7034.28 3434
7035.07 3458
7035.87 3289
7036.66 3208
7037.45 3191
7038.24 3052
7039.03 3163
7039.82 3066
7040.62 3160
7041.41 3148
7042.20 3184
7042.99 3286
7043.78 3126
7044.58 3179
7045.37 3339
7046.16 3366
7046.95 3324
7047.75 3197
7048.54 3195
7049.33 3181
7050.12 3176
7050.92 3080
7051.71 2963
7052.50 2983
7053.29 3023
7054.09 3022
7054.88 3124
7055.67 3086
7056.46 3165
7057.26 3411
7058.05 3175
7058.84 3291
7059.64 3181
7060.43 3026
7061.22 2960
7062.02 2885
7062.81 2830
7063.60 2832
7064.39 2959
7065.19 2922
7065.98 2760
7066.77 2902
7067.57 2875
7068.36 2829
7069.16 2914
7069.95 2910
7070.74 2840
7071.54 2714
7072.33 2714
7073.12 2719
7073.92 2735
7074.71 2894
7075.51 2808
7076.30 2812
7077.09 2822
7077.89 2727
7078.68 2662
7079.48 2770
7080.27 2690
7081.06 2796
7081.86 2732
7082.65 2633
7083.45 2660
7084.24 2701
7085.04 2690
7085.83 2740
7086.62 2787
7087.42 2589
7088.21 2623
7089.01 2618
7089.80 2717
7090.60 2782
7091.39 2820
7092.19 3091
7092.98 3272
7093.78 3436
7094.57 3490
7095.37 3570
7096.16 3416
7096.96 3254
7097.75 3188
7098.55 3020
7099.34 3022
7100.14 2785
7100.93 2582
7101.73 2417
7102.52 2228
7103.32 2192
7104.11 2214
7104.91 2175
7105.71 2160
7106.50 2259
7107.30 2191
7108.09 2151
7108.89 2026
7109.68 2090
7110.48 2151
7111.28 2050
7112.07 2011
7112.87 1958
7113.66 2068
7114.46 1859
7115.26 1799
7116.05 1808
7116.85 1789
7117.65 2007
7118.44 1963
7119.24 1962
7120.03 1914
7120.83 1981
7121.63 2017
7122.42 2098
7123.22 2134
7124.02 1989
7124.81 1863
7125.61 1889
7126.41 1960
7127.20 1863
7128.00 1851
7128.80 2027
7129.59 1989
7130.39 1828
7131.19 2011
7131.99 2031
7132.78 1985
7133.58 2020
7134.38 1969
7135.17 1983
7135.97 1920
7136.77 1916
7137.57 1999
7138.36 1975
7139.16 1936
7139.96 1951
7140.76 1944
7141.55 1899
7142.35 1952
7143.15 1885
7143.95 1876
7144.74 1913
7145.54 1926
7146.34 1978
7147.14 1937
7147.94 1927
7148.73 1963
7149.53 1919
7150.33 1915
7151.13 1986
7151.93 1948
7152.72 1877
7153.52 1870
7154.32 1819
7155.12 1799
7155.92 1831
7156.72 1823
7157.51 1767
7158.31 1790
7159.11 1860
7159.91 1758
7160.71 2001
7161.51 1869
7162.31 1877
7163.11 1930
7163.90 1739
7164.70 1745
7165.50 1741
7166.30 1761
7167.10 1728
7167.90 1741
7168.70 1699
7169.50 1786
7170.30 1708
7171.10 1694
7171.90 1569
7172.69 1600
7173.49 1761
7174.29 1697
7175.09 1595
7175.89 1694
7176.69 1658
7177.49 1619
7178.29 1591
7179.09 1667
7179.89 1745
7180.69 1779
7181.49 1646
7182.29 1619
7183.09 1561
7183.89 1596
7184.69 1626
7185.49 1713
7186.29 1751
7187.09 1720
7187.89 1790
7188.69 1770
7189.49 1643
7190.29 1787
7191.09 1701
7191.89 1709
7192.69 1699
7193.49 1727
7194.29 1637
7195.09 1674
7195.89 1512
7196.70 1571
7197.50 1621
7198.30 1518
7199.10 1544
7199.90 1456
7200.70 1499
7201.50 1504
7202.30 1537
7203.10 1588
7203.90 1596
7204.70 1681
7205.51 1619
7206.31 1573
7207.11 1593
7207.91 1564
7208.71 1499
7209.51 1461
7210.31 1592
7211.12 1586
7211.92 1488
7212.72 1531
7213.52 1477
7214.32 1534
7215.12 1521
7215.92 1528
7216.73 1475
7217.53 1489
7218.33 1487
7219.13 1548
7219.93 1508
7220.74 1438
7221.54 1466
7222.34 1476
7223.14 1490
7223.94 1494
7224.75 1589
7225.55 1528
7226.35 1500
7227.15 1531
7227.96 1604
7228.76 1565
7229.56 1554
7230.36 1545
7231.17 1611
7231.97 1585
7232.77 1559
7233.57 1604
7234.38 1539
7235.18 1507
7235.98 1572
7236.79 1532
7237.59 1625
7238.39 1600
7239.19 1567
7240.00 1600
7240.80 1521
7241.60 1554
7242.41 1558
7243.21 1561
7244.01 1668
7244.82 1625
7245.62 1605
7246.42 1659
7247.23 1762
7248.03 1789
7248.83 1727
7249.64 1670
7250.44 1712
7251.25 1705
7252.05 1663
7252.85 1623
7253.66 1616
7254.46 1557
7255.27 1695
7256.07 1642
7256.87 1661
7257.68 1769
7258.48 1714
7259.29 1698
7260.09 1778
7260.89 1767
7261.70 1777
7262.50 1782
7263.31 1768
7264.11 1713
7264.92 1716
7265.72 1609
7266.53 1744
7267.33 1809
7268.13 1823
7268.94 1774
7269.74 1760
7270.55 1814
7271.35 1877
7272.16 1818
7272.96 1932
7273.77 1946
7274.57 1946
7275.38 1915
7276.18 2022
7276.99 1970
7277.79 1980
7278.60 1976
7279.40 1981
7280.21 1956
7281.01 1961
7281.82 2160
7282.63 2074
7283.43 1946
7284.24 2065
7285.04 2135
7285.85 2180
7286.65 2302
7287.46 2409
7288.27 2653
7289.07 3051
7289.88 3564
7290.68 3779
7291.49 3768
7292.29 3852
7293.10 3798
7293.91 3678
7294.71 3418
7295.52 3004
7296.33 2712
7297.13 2635
7297.94 2516
7298.74 2314
7299.55 2242
7300.36 2075
7301.16 2006
7301.97 2007
7302.78 2080
7303.58 2203
7304.39 2151
7305.20 2101
7306.00 2131
7306.81 2194
7307.62 2151
7308.42 2237
7309.23 2082
7310.04 2018
7310.84 2078
7311.65 2218
7312.46 2141
7313.27 2198
7314.07 2345
7314.88 2413
7315.69 2652
7316.50 2615
7317.30 2761
7318.11 2731
7318.92 2745
7319.72 2723
7320.53 2628
7321.34 2673
7322.15 2709
7322.96 2569
7323.76 2742
7324.57 2965
7325.38 3027
7326.19 3325
7326.99 3297
7327.80 3282
7328.61 3330
7329.42 3368
7330.23 3173
7331.03 2947
7331.84 2853
7332.65 2746
7333.46 2656
7334.27 2487
7335.08 2427
7335.88 2183
7336.69 2219
7337.50 2168
7338.31 2133
7339.12 2087
7339.93 2073
7340.74 2099
7341.54 2083
7342.35 2066
7343.16 2189
7343.97 2225
7344.78 2104
7345.59 2166
7346.40 2180
7347.21 2297
7348.02 2118
7348.82 2072
7349.63 2216
7350.44 2269
7351.25 2182
7352.06 2161
7352.87 2150
7353.68 2157
7354.49 2104
7355.30 2070
7356.11 2069
7356.92 2093
7357.73 2193
7358.54 2160
7359.35 2197
7360.16 2095
7360.97 2052
7361.78 2042
7362.59 2131
7363.40 2000
7364.21 1922
7365.02 2043
7365.83 2166
7366.64 2122
7367.45 2160
7368.26 2206
7369.07 2190
7369.88 2214
7370.69 2192
7371.50 2126
7372.31 2169
7373.12 2282
7373.93 2199
7374.74 2270
7375.55 2198
7376.36 2217
7377.17 2106
7377.98 2108
7378.79 2208
7379.60 2183
7380.42 2221
7381.23 2226
7382.04 2137
7382.85 2221
7383.66 2474
7384.47 2504
7385.28 2594
7386.09 2878
7386.90 3073
7387.71 3187
7388.53 3312
7389.34 3100
7390.15 2815
7390.96 2854
7391.77 2795
7392.58 2666
7393.39 2593
7394.21 2345
7395.02 2287
7395.83 2099
7396.64 2036
7397.45 2138
7398.27 2138
7399.08 2058
7399.89 2079
7400.70 2023
7401.51 1957
7402.33 1997
7403.14 2125
7403.95 2303
7404.76 2249
7405.57 2267
7406.39 2441
7407.20 2584
7408.01 2650
7408.82 2540
7409.64 2426
7410.45 2481
7411.26 2426
7412.07 2308
7412.89 2290
7413.70 2280
7414.51 2211
7415.32 2238
7416.14 2168
7416.95 2167
7417.76 2079
7418.58 1957
7419.39 1888
7420.20 1850
7421.02 1813
7421.83 1804
7422.64 1722
7423.45 1698
7424.27 1687
7425.08 1712
7425.89 1752
7426.71 1721
7427.52 1830
7428.33 1774
7429.15 1806
7429.96 1731
7430.78 1708
7431.59 1733
7432.40 1686
7433.22 1595
7434.03 1617
7434.84 1642
7435.66 1624
7436.47 1622
7437.29 1587
7438.10 1601
7438.91 1633
7439.73 1629
7440.54 1693
7441.36 1579
7442.17 1633
7442.99 1701
7443.80 1653
7444.61 1659
7445.43 1662
7446.24 1749
7447.06 1736
7447.87 1688
7448.69 1633
7449.50 1671
7450.32 1612
7451.13 1620
7451.95 1578
7452.76 1597
7453.58 1673
7454.39 1660
7455.21 1589
7456.02 1521
7456.84 1561
7457.65 1535
7458.47 1449
7459.28 1525
7460.10 1531
7460.91 1637
7461.73 1579
7462.54 1478
7463.36 1552
7464.17 1482
7464.99 1454
7465.80 1633
7466.62 1565
7467.44 1528
7468.25 1481
7469.07 1501
7469.88 1391
7470.70 1486
7471.51 1407
7472.33 1487
7473.15 1532
7473.96 1521
7474.78 1589
7475.59 1433
7476.41 1480
7477.23 1528
7478.04 1482
7478.86 1455
7479.67 1588
7480.49 1559
7481.31 1441
7482.12 1447
7482.94 1532
7483.76 1480
7484.57 1520
7485.39 1435
7486.21 1443
7487.02 1424
7487.84 1418
7488.66 1452
7489.47 1395
7490.29 1435
7491.11 1506
7491.92 1438
7492.74 1333
7493.56 1315
7494.38 1352
7495.19 1361
7496.01 1416
7496.83 1352
7497.64 1386
7498.46 1371
7499.28 1277
7500.10 1350
7500.91 1371
7501.73 1359
7502.55 1286
7503.37 1383
7504.18 1294
7505.00 1267
7505.82 1376
7506.64 1426
7507.46 1316
7508.27 1315
7509.09 1362
7509.91 1335
7510.73 1344
7511.55 1242
7512.36 1310
7513.18 1374
7514.00 1245
7514.82 1273
7515.64 1232
7516.45 1201
7517.27 1229
7518.09 1185
7518.91 1308
7519.73 1321
7520.55 1302
7521.37 1258
7522.18 1313
7523.00 1250
7523.82 1317
7524.64 1294
7525.46 1252
7526.28 1219
7527.10 1181
7527.92 1262
7528.74 1267
7529.55 1282
7530.37 1252
7531.19 1184
7532.01 1212
7532.83 1187
7533.65 1265
7534.47 1180
7535.29 1214
7536.11 1291
7536.93 1217
7537.75 1236
7538.57 1304
7539.39 1280
7540.21 1198
7541.03 1225
7541.84 1241
7542.66 1273
7543.48 1297
7544.30 1197
7545.12 1210
7545.94 1271
7546.76 1311
7547.58 1220
7548.40 1226
7549.22 1216
7550.04 1249
7550.86 1256
7551.68 1219
7552.51 1261
7553.33 1228
7554.15 1293
7554.97 1243
7555.79 1238
7556.61 1317
7557.43 1320
7558.25 1213
7559.07 1248
7559.89 1228
7560.71 1258
7561.53 1325
7562.35 1256
7563.17 1268
7563.99 1199
7564.81 1229
7565.64 1340
7566.46 1218
7567.28 1169
7568.10 1185
7568.92 1199
7569.74 1190
7570.56 1214
7571.38 1116
7572.21 1183
7573.03 1209
7573.85 1128
7574.67 1197
7575.49 1253
7576.31 1183
7577.13 1195
7577.96 1218
7578.78 1238
7579.60 1272
7580.42 1287
7581.24 1234
7582.07 1209
7582.89 1235
7583.71 1242
7584.53 1159
7585.35 1158
7586.18 1166
7587.00 1188
7587.82 1203
7588.64 1173
7589.46 1238
7590.29 1184
7591.11 1259
7591.93 1149
7592.75 1121
7593.58 1213
7594.40 1195
7595.22 1232
7596.04 1240
7596.87 1287
7597.69 1278
7598.51 1275
7599.34 1291
7600.16 1206
7600.98 1187
7601.80 1192
7602.63 1155
7603.45 1305
7604.27 1235
7605.10 1324
7605.92 1265
7606.74 1257
7607.57 1189
7608.39 1240
7609.21 1244
7610.04 1318
7610.86 1283
7611.68 1175
7612.51 1276
7613.33 1281
7614.15 1286
7614.98 1311
7615.80 1266
7616.62 1276
7617.45 1233
7618.27 1244
7619.10 1222
7619.92 1218
7620.74 1230
7621.57 1320
7622.39 1326
7623.22 1227
7624.04 1297
7624.86 1294
7625.69 1395
7626.51 1375
7627.34 1389
7628.16 1249
7628.99 1376
7629.81 1379
7630.64 1375
7631.46 1226
7632.28 1234
7633.11 1254
7633.93 1162
7634.76 1281
7635.58 1350
7636.41 1348
7637.23 1425
7638.06 1369
7638.88 1365
7639.71 1355
7640.53 1325
7641.36 1410
7642.18 1347
7643.01 1291
7643.83 1273
7644.66 1237
7645.48 1167
7646.31 1230
7647.14 1181
7647.96 1211
7648.79 1232
7649.61 1114
7650.44 1172
7651.26 1169
7652.09 1156
7652.91 1132
7653.74 1181
7654.57 1201
7655.39 1191
7656.22 1131
7657.04 1123
7657.87 1172
7658.70 1150
7659.52 1162
7660.35 1223
7661.17 1149
7662.00 1140
7662.83 1097
7663.65 1155
7664.48 1154
7665.31 1183
7666.13 1133
7666.96 1093
7667.79 1211
7668.61 1177
7669.44 1038
7670.27 1119
7671.09 1178
7671.92 1159
7672.75 1049
7673.57 1131
7674.40 1139
7675.23 1078
7676.05 1098
7676.88 1097
7677.71 1121
7678.53 1050
7679.36 1061
7680.19 1108
7681.02 1177
7681.84 1132
7682.67 1140
7683.50 1142
7684.33 1172
7685.15 1138
7685.98 1057
7686.81 1110
7687.64 1119
7688.46 1193
7689.29 1167
7690.12 1100
7690.95 1159
7691.77 1121
7692.60 1156
7693.43 1096
7694.26 1141
7695.09 1180
7695.91 1170
7696.74 1152
7697.57 1144
7698.40 1187
7699.23 1175
7700.06 1213
7700.88 1168
7701.71 1093
7702.54 1185
7703.37 1106
7704.20 1044
7705.03 1104
7705.85 1105
7706.68 1144
7707.51 1150
7708.34 1111
7709.17 1191
7710.00 1135
7710.83 1152
7711.66 1194
7712.48 1231
7713.31 1164
7714.14 1222
7714.97 1263
7715.80 1193
7716.63 1171
7717.46 1131
7718.29 1127
7719.12 1070
7719.95 1045
7720.78 1133
7721.61 1192
7722.44 1174
7723.27 1125
7724.09 1189
7724.92 1114
7725.75 1141
7726.58 1140
7727.41 1134
7728.24 1196
7729.07 1112
7729.90 1176
7730.73 1203
7731.56 1156
7732.39 1116
7733.22 1242
7734.05 1183
7734.88 1101
7735.71 1173
7736.54 1189
7737.37 1201
7738.20 1128
7739.03 1146
7739.86 1192
7740.70 1073
7741.53 1151
7742.36 1121
7743.19 1158
7744.02 1164
7744.85 1217
7745.68 1180
7746.51 1166
7747.34 1211
7748.17 1206
7749.00 1177
7749.83 1156
7750.66 1233
7751.50 1319
7752.33 1516
7753.16 1488
7753.99 1555
7754.82 1607
7755.65 1581
7756.48 1644
7757.31 1541
7758.15 1546
7758.98 1451
7759.81 1280
7760.64 1200
7761.47 1226
7762.30 1257
7763.13 1255
7763.97 1287
7764.80 1254
7765.63 1232
7766.46 1179
7767.29 1162
7768.13 1211
7768.96 1230
7769.79 1254
7770.62 1273
7771.45 1295
7772.29 1197
7773.12 1187
7773.95 1214
7774.78 1198
7775.62 1284
7776.45 1268
7777.28 1210
7778.11 1237
7778.95 1197
7779.78 1205
7780.61 1235
7781.44 1187
7782.28 1179
7783.11 1161
7783.94 1240
7784.77 1296
7785.61 1203
7786.44 1139
7787.27 1238
7788.11 1184
7788.94 1164
7789.77 1264
7790.61 1197
7791.44 1256
7792.27 1294
7793.10 1196
7793.94 1227
7794.77 1254
7795.60 1227
7796.44 1233
7797.27 1202
7798.11 1131
7798.94 1170
7799.77 1211
7800.61 1287
7801.44 1158
7802.27 1137
7803.11 1087
7803.94 1132
7804.78 1228
7805.61 1111
7806.44 1142
7807.28 1242
7808.11 1206
7808.95 1256
7809.78 1216
7810.61 1175
7811.45 1206
7812.28 1233
7813.12 1216
7813.95 1278
7814.79 1200
7815.62 1260
7816.45 1216
7817.29 1201
7818.12 1283
7818.96 1328
7819.79 1352
7820.63 1368
7821.46 1419
7822.30 1436
7823.13 1427
7823.97 1479
7824.80 1461
7825.64 1496
7826.47 1373
7827.31 1298
7828.14 1372
7828.98 1341
7829.81 1319
7830.65 1314
7831.48 1276
7832.32 1418
7833.15 1395
7833.99 1339
7834.83 1426
7835.66 1312
7836.50 1323
7837.33 1327
7838.17 1311
7839.00 1350
7839.84 1307
7840.68 1432
7841.51 1480
7842.35 1351
7843.18 1294
7844.02 1354
7844.86 1363
7845.69 1475
7846.53 1349
7847.36 1338
7848.20 1328
7849.04 1369
7849.87 1463
7850.71 1408
7851.55 1383
7852.38 1398
7853.22 1311
7854.05 1343
7854.89 1361
7855.73 1337
7856.56 1315
7857.40 1282
7858.24 1223
7859.08 1306
7859.91 1320
7860.75 1280
7861.59 1194
7862.42 1226
7863.26 1351
7864.10 1352
7864.93 1306
7865.77 1345
7866.61 1340
7867.45 1351
7868.28 1307
7869.12 1234
7869.96 1287
7870.80 1257
7871.63 1219
7872.47 1199
7873.31 1164
7874.15 1252
7874.98 1255
7875.82 1287
7876.66 1274
7877.50 1339
7878.33 1273
7879.17 1366
7880.01 1294
7880.85 1301
7881.69 1261
7882.52 1312
7883.36 1362
7884.20 1362
7885.04 1369
7885.88 1381
7886.71 1359
7887.55 1383
7888.39 1280
7889.23 1253
7890.07 1301
7890.91 1286
7891.75 1388
7892.58 1262
7893.42 1258
7894.26 1306
7895.10 1316
7895.94 1309
7896.78 1359
7897.62 1361
7898.46 1297
7899.29 1320
7900.13 1373
7900.97 1379
7901.81 1325
7902.65 1396
7903.49 1342
7904.33 1357
7905.17 1236
7906.01 1398
7906.85 1379
7907.69 1376
7908.53 1368
7909.37 1263
7910.21 1359
7911.04 1300
7911.88 1295
7912.72 1313
7913.56 1280
7914.40 1205
7915.24 1226
7916.08 1201
7916.92 1186
7917.76 1275
7918.60 1218
7919.44 1375
7920.28 1403
7921.12 1402
7921.96 1486
7922.80 1527
7923.64 1574
7924.48 1595
7925.32 1681
7926.16 1627
7927.01 1591
7927.85 1573
7928.69 1459
7929.53 1373
7930.37 1275
7931.21 1297
7932.05 1308
7932.89 1272
7933.73 1240
7934.57 1233
7935.41 1227
7936.25 1170
7937.09 1244
7937.93 1222
7938.78 1209
7939.62 1195
7940.46 1111
7941.30 1099
7942.14 1102
7942.98 1129
7943.82 1108
7944.66 1105
7945.51 1112
7946.35 1160
7947.19 1166
7948.03 1179
7948.87 1281
7949.71 1283
7950.56 1256
7951.40 1203
7952.24 1160
7953.08 1253
7953.92 1230
7954.76 1236
7955.61 1202
7956.45 1131
7957.29 1084
7958.13 1123
7958.97 1098
7959.82 1185
7960.66 1106
7961.50 1156
7962.34 1140
7963.19 1224
7964.03 1288
7964.87 1164
7965.71 1161
7966.56 1164
7967.40 1117
7968.24 1111
7969.08 1110
7969.93 1062
7970.77 1093
7971.61 1111
7972.45 1171
7973.30 1193
7974.14 1249
7974.98 1271
7975.83 1112
7976.67 1127
7977.51 1096
7978.36 1207
7979.20 1223
7980.04 1150
7980.89 1045
7981.73 1141
7982.57 1158
7983.42 1081
7984.26 1095
7985.10 1090
7985.95 1152
7986.79 1172
7987.63 1148
7988.48 1118
7989.32 1169
7990.16 1161
7991.01 1157
7991.85 1131
7992.70 1179
7993.54 1161
7994.38 1149
7995.23 1046
7996.07 1031
7996.92 1015
7997.76 1003
7998.60 977
7999.45 1019
8000.29 1054
8001.14 1080
8001.98 1027
8002.83 1028
8003.67 1069
8004.52 1071
8005.36 1091
8006.20 1102
8007.05 1107
8007.89 1090
8008.74 1161
8009.58 1113
8010.43 1135
8011.27 1065
8012.12 1098
8012.96 1062
8013.81 1078
8014.65 931
8015.50 1108
8016.34 1106
8017.19 1040
8018.03 1054
8018.88 1058
8019.72 1039
8020.57 1066
8021.42 1070
8022.26 1013
8023.11 1041
8023.95 998
8024.80 949
8025.64 955
8026.49 1002
8027.33 998
8028.18 989
8029.03 1060
8029.87 968
8030.72 996
8031.56 938
8032.41 930
8033.26 986
8034.10 972
8034.95 1015
8035.79 1055
8036.64 1097
8037.49 1103
8038.33 939
8039.18 912
8040.03 1008
8040.87 1024
8041.72 984
8042.57 982
8043.41 995
8044.26 998
8045.11 1003
8045.95 976
8046.80 932
8047.65 966
8048.49 965
8049.34 1012
8050.19 967
8051.03 932
8051.88 1031
8052.73 939
8053.58 922
8054.42 1007
8055.27 986
8056.12 1029
8056.96 910
8057.81 936
8058.66 972
8059.51 992
8060.35 942
8061.20 1009
8062.05 1029
8062.90 1098
8063.74 1007
8064.59 966
8065.44 995
8066.29 1007
8067.14 1082
8067.98 973
8068.83 1089
8069.68 981
8070.53 1023
8071.38 995
8072.22 986
8073.07 1038
8073.92 1022
8074.77 984
8075.62 1047
8076.46 975
8077.31 964
8078.16 948
8079.01 957
8079.86 907
8080.71 897
8081.56 978
8082.40 965
8083.25 941
8084.10 937
8084.95 937
8085.80 1006
8086.65 975
8087.50 986
8088.35 967
8089.19 933
8090.04 932
8090.89 975
8091.74 901
8092.59 884
8093.44 906
8094.29 955
8095.14 962
8095.99 917
8096.84 874
8097.69 932
8098.54 1027
8099.39 933
8100.24 923
8101.09 949
8101.94 937
8102.79 1009
8103.63 986
8104.48 899
8105.33 917
8106.18 926
8107.03 1000
8107.88 935
8108.73 904
8109.58 963
8110.43 939
8111.28 948
8112.14 962
8112.99 992
8113.84 954
8114.69 970
8115.54 926
8116.39 1047
8117.24 931
8118.09 959
8118.94 966
8119.79 909
8120.64 933
8121.49 968
8122.34 1042
8123.19 976
8124.04 980
8124.89 924
8125.74 996
8126.60 1072
8127.45 1063
8128.30 1005
8129.15 999
8130.00 968
8130.85 999
8131.70 972
8132.55 916
8133.40 1041
8134.26 992
8135.11 958
8135.96 958
8136.81 906
8137.66 909
8138.51 992
8139.37 987
8140.22 990
8141.07 870
8141.92 928
8142.77 1032
8143.62 1014
8144.48 940
8145.33 976
8146.18 993
8147.03 1002
8147.88 1013
8148.74 968
8149.59 954
8150.44 1014
8151.29 956
8152.15 929
8153.00 939
8153.85 1030
8154.70 1028
8155.56 1023
8156.41 1030
8157.26 960
8158.11 989
8158.97 1017
8159.82 1044
8160.67 1106
8161.52 1173
8162.38 1216
8163.23 1173
8164.08 1128
8164.94 1124
8165.79 1063
8166.64 1004
8167.49 1109
8168.35 1076
8169.20 1008
8170.05 1071
8170.91 1039
8171.76 985
8172.61 922
8173.47 940
8174.32 1015
8175.17 1029
8176.03 1044
8176.88 981
8177.74 960
8178.59 966
8179.44 949
8180.30 943
8181.15 1080
8182.00 1090
8182.86 979
8183.71 933
8184.57 979
8185.42 986
8186.27 955
8187.13 970
8187.98 927
8188.84 991
8189.69 1017
8190.55 920
8191.40 950
8192.25 958
8193.11 942
8193.96 957
8194.82 918
8195.67 992
8196.53 901
8197.38 939
8198.24 904
8199.09 909
8199.95 949
8200.80 994
8201.66 1003
8202.51 1035
8203.37 900
8204.22 902
8205.08 936
8205.93 970
8206.79 958
8207.64 934
8208.50 947
8209.35 918
8210.21 908
8211.06 896
8211.92 902
8212.77 921
8213.63 898
8214.48 872
8215.34 910
8216.20 916
8217.05 939
8217.91 976
8218.76 973
8219.62 1005
8220.48 1015
8221.33 1018
8222.19 955
8223.04 997
8223.90 1012
8224.76 1027
8225.61 1010
8226.47 1040
8227.32 1000
8228.18 978
8229.04 969
8229.89 1042
8230.75 1000
8231.61 968
8232.46 1006
8233.32 1035
8234.18 1044
8235.03 1060
8235.89 1001
8236.75 962
8237.60 980
8238.46 933
8239.32 979
8240.17 914
8241.03 940
8241.89 919
8242.74 912
8243.60 903
8244.46 895
8245.32 874
8246.17 874
8247.03 916
8247.89 900
8248.74 866
8249.60 868
8250.46 939
8251.32 962
8252.17 952
8253.03 991
8253.89 982
8254.75 954
8255.60 956
8256.46 985
8257.32 1008
8258.18 976
8259.04 980
8259.89 965
8260.75 923
8261.61 950
8262.47 972
8263.33 1004
8264.18 970
8265.04 922
8265.90 886
8266.76 972
8267.62 947
8268.48 869
8269.33 1017
8270.19 946
8271.05 957
8271.91 1007
8272.77 997
8273.63 945
8274.49 1009
8275.34 954
8276.20 927
8277.06 910
8277.92 919
8278.78 968
8279.64 961
8280.50 909
8281.36 1002
8282.22 959
8283.08 958
8283.93 1018
8284.79 969
8285.65 934
8286.51 928
8287.37 985
8288.23 1038
8289.09 959
8289.95 970
8290.81 922
8291.67 958
8292.53 999
8293.39 1000
8294.25 1027
8295.11 986
8295.97 997
8296.83 1014
8297.69 1058
8298.55 966
8299.41 977
8300.27 1051
8301.13 969
8301.99 1073
8302.85 1033
8303.71 975
8304.57 952
8305.43 944
8306.29 982
8307.15 1024
8308.01 980
8308.87 1046
8309.73 1013
8310.59 965
8311.45 978
8312.31 1004
8313.17 1068
8314.03 1054
8314.90 1086
8315.76 1033
8316.62 1008
8317.48 965
8318.34 969
8319.20 995
8320.06 1003
8320.92 957
8321.78 902
8322.64 909
8323.51 896
8324.37 947
8325.23 955
8326.09 935
8326.95 997
8327.81 1009
8328.67 1003
8329.54 922
8330.40 978
8331.26 1010
8332.12 1031
8332.98 982
8333.84 980
8334.71 973
8335.57 946
8336.43 988
8337.29 1019
8338.15 1084
8339.02 987
8339.88 976
8340.74 982
8341.60 989
8342.46 939
8343.33 997
8344.19 1020
8345.05 1010
8345.91 978
8346.78 1058
8347.64 1042
8348.50 998
8349.36 1012
8350.23 1040
8351.09 1004
8351.95 948
8352.81 1016
8353.68 1051
8354.54 999
8355.40 1076
8356.27 1067
8357.13 1014
8357.99 1077
8358.86 1127
8359.72 1046
8360.58 1038
8361.44 1077
8362.31 1001
8363.17 1080
8364.03 1082
8364.90 1086
8365.76 1078
8366.63 1084
8367.49 1086
8368.35 1085
8369.22 1067
8370.08 1038
8370.94 1002
8371.81 1130
8372.67 1124
8373.53 1120
8374.40 1135
8375.26 1077
8376.13 1144
8376.99 1193
8377.85 1124
8378.72 1090
8379.58 1055
8380.45 1018
8381.31 1103
8382.18 1075
8383.04 1075
8383.90 1159
8384.77 1182
8385.63 1137
8386.50 1149
8387.36 1177
8388.23 1162
8389.09 1139
8389.96 1190
8390.82 1195
8391.69 1207
8392.55 1179
8393.42 1158
8394.28 1108
8395.15 1213
8396.01 1257
8396.88 1120
8397.74 1129
8398.61 1171
8399.47 1211
8400.34 1191
8401.20 1190
8402.07 1237
8402.93 1212
8403.80 1268
8404.66 1233
8405.53 1185
8406.39 1210
8407.26 1301
8408.12 1296
8408.99 1336
8409.86 1293
8410.72 1158
8411.59 1201
8412.45 1316
8413.32 1258
8414.19 1192
8415.05 1227
8415.92 1324
8416.78 1274
8417.65 1247
8418.52 1365
8419.38 1379
8420.25 1256
8421.11 1353
8421.98 1331
8422.85 1367
8423.71 1407
8424.58 1375
8425.45 1334
8426.31 1411
8427.18 1386
8428.05 1373
8428.91 1538
8429.78 1466
8430.65 1440
8431.51 1529
8432.38 1502
8433.25 1536
8434.11 1509
8434.98 1579
8435.85 1539
8436.72 1570
8437.58 1585
8438.45 1601
8439.32 1659
8440.18 1687
8441.05 1678
8441.92 1624
8442.79 1673
8443.65 1764
8444.52 1712
8445.39 1738
8446.26 1841
8447.12 1917
8447.99 1929
8448.86 1984
8449.73 2034
8450.60 2038
8451.46 1981
8452.33 2017
8453.20 2032
8454.07 1963
8454.94 1993
8455.80 2024
8456.67 1976
8457.54 1999
8458.41 1971
8459.28 2185
8460.14 2352
8461.01 2577
8461.88 2774
8462.75 3061
8463.62 3377
8464.49 3462
8465.36 3591
8466.22 3590
8467.09 3411
8467.96 3227
8468.83 2827
8469.70 2724
8470.57 2537
8471.44 2385
8472.31 2364
8473.17 2518
8474.04 2544
8474.91 2959
8475.78 3410
8476.65 3957
8477.52 4628
8478.39 4631
8479.26 4647
8480.13 4508
8481.00 4137
8481.87 3585
8482.74 3261
8483.61 2790
8484.48 2488
8485.34 2135
8486.21 2021
8487.08 1852
8487.95 1755
8488.82 1784
8489.69 1775
8490.56 1775
8491.43 1756
8492.30 1794
8493.17 1804
8494.04 1684
8494.91 1709
8495.78 1711
8496.65 1703
8497.52 1692
8498.39 1625
8499.26 1593
8500.13 1629
8501.01 1692
8501.88 1638
8502.75 1612
8503.62 1746
8504.49 1737
8505.36 1738
8506.23 1668
8507.10 1677
8507.97 1599
8508.84 1614
8509.71 1612
8510.58 1640
8511.45 1642
8512.32 1564
8513.20 1647
8514.07 1728
8514.94 1809
8515.81 1837
8516.68 1875
8517.55 1855
8518.42 1899
8519.29 1738
8520.17 1654
8521.04 1704
8521.91 1634
8522.78 1521
8523.65 1575
8524.52 1644
8525.39 1663
8526.27 1516
8527.14 1531
8528.01 1587
8528.88 1598
8529.75 1590
8530.63 1639
8531.50 1620
8532.37 1600
8533.24 1597
8534.11 1592
8534.99 1713
8535.86 1712
8536.73 1696
8537.60 1706
8538.47 1783
8539.35 1776
8540.22 1845
8541.09 1859
8541.96 1795
8542.84 1761
8543.71 1603
8544.58 1695
8545.46 1773
8546.33 1578
8547.20 1646
8548.07 1638
8548.95 1575
8549.82 1652
8550.69 1685
8551.57 1704
8552.44 1714
8553.31 1743
8554.18 1687
8555.06 1682
8555.93 1737
8556.80 1689
8557.68 1647
8558.55 1690
8559.42 1744
8560.30 1742
8561.17 1808
8562.04 1825
8562.92 1720
8563.79 1774
8564.67 1785
8565.54 1587
8566.41 1628
8567.29 1601
8568.16 1480
8569.03 1499
8569.91 1486
8570.78 1547
8571.66 1529
8572.53 1465
8573.40 1494
8574.28 1507
8575.15 1527
8576.03 1514
8576.90 1460
8577.78 1531
8578.65 1500
8579.52 1544
8580.40 1487
8581.27 1403
8582.15 1330
8583.02 1400
8583.90 1487
8584.77 1449
8585.65 1396
8586.52 1376
8587.40 1415
8588.27 1446
8589.15 1438
8590.02 1398
8590.90 1414
8591.77 1478
8592.65 1508
8593.52 1424
8594.40 1398
8595.27 1403
8596.15 1434
8597.02 1398
8597.90 1392
8598.77 1463
8599.65 1472
8600.52 1358
8601.40 1382
8602.28 1433
8603.15 1460
8604.03 1464
8604.90 1402
8605.78 1483
8606.65 1568
8607.53 1489
8608.41 1373
8609.28 1501
8610.16 1489
8611.03 1450
8611.91 1473
8612.79 1423
8613.66 1520
8614.54 1558
8615.41 1476
8616.29 1498
8617.17 1500
8618.04 1461
8618.92 1510
8619.80 1505
8620.67 1546
8621.55 1489
8622.43 1549
8623.30 1514
8624.18 1437
8625.06 1542
8625.93 1537
8626.81 1615
8627.69 1471
8628.56 1487
8629.44 1559
8630.32 1674
8631.20 1605
8632.07 1631
8632.95 1579
8633.83 1673
8634.70 1670
8635.58 1735
8636.46 1745
8637.34 1597
8638.21 1669
8639.09 1659
8639.97 1737
8640.85 1751
8641.72 1765
8642.60 1811
8643.48 1914
8644.36 1741
8645.23 1636
8646.11 1770
8646.99 1795
8647.87 1862
8648.75 1879
8649.62 1985
8650.50 1877
8651.38 1798
8652.26 1882
8653.14 1799
8654.01 1888
8654.89 1892
8655.77 2022
8656.65 1985
8657.53 1990
8658.41 1911
8659.29 1941
8660.16 1866
8661.04 1926
8661.92 2040
8662.80 2031
8663.68 2012
8664.56 1994
8665.44 2054
8666.31 2121
8667.19 2168
8668.07 2109
8668.95 2211
8669.83 2116
8670.71 2083
8671.59 2019
8672.47 2114
8673.35 2196
8674.23 2129
8675.11 2207
8675.99 2229
8676.86 2265
8677.74 2423
8678.62 2618
8679.50 2808
8680.38 3278
8681.26 3469
8682.14 3438
8683.02 3612
8683.90 3521
8684.78 3346
8685.66 3363
8686.54 3057
8687.42 2823
8688.30 2540
8689.18 2445
8690.06 2366
8690.94 2380
8691.82 2334
8692.70 2303
8693.58 2258
8694.46 2248
8695.34 2355
8696.22 2643
8697.10 2863
8697.98 3260
8698.86 3903
8699.74 4194
8700.62 4599
8701.51 4553
8702.39 4210
8703.27 4028
8704.15 3608
8705.03 3415
8705.91 2903
8706.79 2631
8707.67 2419
8708.55 2178
8709.43 2091
8710.31 2014
8711.20 1940
8712.08 1876
8712.96 1880
8713.84 1808
8714.72 1773
8715.60 1758
8716.48 1768
8717.36 1725
8718.25 1715
8719.13 1771
8720.01 1723
8720.89 1710
8721.77 1779
8722.65 1775
8723.54 1636
8724.42 1572
8725.30 1738
8726.18 1752
8727.06 1720
8727.95 1637
8728.83 1674
8729.71 1668
8730.59 1686
8731.47 1680
8732.36 1681
8733.24 1747
8734.12 1738
8735.00 1669
8735.89 1760
8736.77 1898
8737.65 1751
8738.53 1769
8739.42 1821
8740.30 1884
8741.18 1801
8742.06 1781
8742.95 1742
8743.83 1711
8744.71 1720
8745.59 1603
8746.48 1685
8747.36 1711
8748.24 1776
8749.13 1594
8750.01 1587
8750.89 1600
8751.78 1610
8752.66 1610
8753.54 1617
8754.43 1639
8755.31 1719
8756.19 1684
8757.08 1612
8757.96 1676
8758.84 1713
8759.73 1741
8760.61 1661
8761.49 1734
8762.38 1677
8763.26 1770
8764.15 1879
8765.03 1785
8765.91 1823
8766.80 1988
8767.68 1890
8768.57 1810
8769.45 1880
8770.33 1715
8771.22 1706
8772.10 1771
8772.99 1654
8773.87 1541
8774.75 1669
8775.64 1610
8776.52 1682
8777.41 1664
8778.29 1631
8779.18 1614
8780.06 1640
8780.95 1684
8781.83 1707
8782.72 1527
8783.60 1549
8784.49 1507
8785.37 1525
8786.26 1552
8787.14 1543
8788.03 1481
8788.91 1484
8789.80 1482
8790.68 1466
8791.57 1470
8792.45 1440
8793.34 1491
8794.22 1411
8795.11 1434
8795.99 1396
8796.88 1420
8797.76 1535
8798.65 1654
8799.53 1684
8800.42 1738
8801.31 1627
8802.19 1629
8803.08 1695
8803.96 1586
8804.85 1533
8805.74 1501
8806.62 1432
8807.51 1417
8808.39 1367
8809.28 1318
8810.17 1386
8811.05 1389
8811.94 1453
8812.82 1348
8813.71 1364
8814.60 1434
8815.48 1355
8816.37 1389
8817.26 1374
8818.14 1351
8819.03 1355
8819.92 1289
8820.80 1247
8821.69 1244
8822.58 1343
8823.46 1285
8824.35 1282
8825.24 1281
8826.12 1237
8827.01 1187
8827.90 1153
8828.78 1283
8829.67 1271
8830.56 1256
8831.45 1273
8832.33 1170
8833.22 1182
8834.11 1243
8835.00 1208
8835.88 1275
8836.77 1274
8837.66 1206
8838.55 1175
8839.43 1183
8840.32 1153
8841.21 1178
8842.10 1152
8842.98 1127
8843.87 1082
8844.76 1163
8845.65 1191
8846.54 1165
8847.42 1125
8848.31 1165
8849.20 1133
8850.09 1198
8850.98 1157
8851.86 1232
8852.75 1233
8853.64 1122
8854.53 1083
8855.42 1141
8856.31 1097
8857.19 1103
8858.08 1117
8858.97 1147
8859.86 1156
8860.75 1121
8861.64 1200
8862.53 1200
8863.42 1122
8864.30 1082
8865.19 1129
8866.08 1122
8866.97 1035
8867.86 1042
8868.75 1080
8869.64 1064
8870.53 1081
8871.42 1045
8872.31 1006
8873.20 1040
8874.08 1066
8874.97 1092
8875.86 963
8876.75 1007
8877.64 1057
8878.53 1082
8879.42 1050
8880.31 1037
8881.20 1008
8882.09 1002
8882.98 1098
8883.87 1041
8884.76 1054
8885.65 1021
8886.54 1016
8887.43 969
8888.32 965
8889.21 928
8890.10 974
8890.99 1050
8891.88 984
8892.77 930
8893.66 984
8894.55 1030
8895.44 998
8896.33 963
8897.22 1003
8898.11 972
8899.00 949
8899.90 958
8900.79 949
8901.68 918
8902.57 927
8903.46 949
8904.35 983
8905.24 965
8906.13 1010
8907.02 952
8907.91 964
8908.80 968
8909.70 923
8910.59 980
8911.48 978
8912.37 950
8913.26 918
8914.15 895
8915.04 956
8915.93 950
8916.83 861
8917.72 955
8918.61 942
8919.50 948
8920.39 915
8921.28 895
8922.18 970
8923.07 928
8923.96 889
8924.85 962
8925.74 876
8926.64 869
8927.53 920
8928.42 921
8929.31 939
8930.20 897
8931.10 956
8931.99 945
8932.88 919
8933.77 898
8934.67 955
8935.56 955
8936.45 918
8937.34 852
8938.24 900
8939.13 964
8940.02 912
8940.91 883
8941.81 934
8942.70 933
8943.59 925
8944.49 915
8945.38 849
8946.27 879
8947.16 917
8948.06 960
8948.95 911
8949.84 922
8950.74 857
8951.63 859
8952.52 897
8953.42 937
8954.31 834
8955.20 874
8956.10 871
8956.99 911
8957.88 806
8958.78 884
8959.67 867
8960.56 854
8961.46 871
8962.35 936
8963.25 912
8964.14 842
8965.03 880
8965.93 774
8966.82 775
8967.72 873
8968.61 924
8969.50 892
8970.40 886
8971.29 847
8972.19 884
8973.08 904
8973.98 911
8974.87 840
8975.76 866
8976.66 879
8977.55 844
8978.45 811
8979.34 815
8980.24 887
8981.13 924
8982.03 856
8982.92 832
8983.82 851
8984.71 828
8985.61 925
8986.50 813
8987.40 843
8988.29 913
8989.19 936
8990.08 906
8990.98 827
8991.87 848
8992.77 922
8993.66 895
8994.56 921
8995.45 874
8996.35 869
8997.24 827
8998.14 779
8999.04 777
8999.93 889
9000.83 973
9001.72 889
9002.62 842
9003.51 824
9004.41 819
9005.31 812
9006.20 860
9007.10 892
9007.99 940
9008.89 873
9009.79 817
9010.68 773
9011.58 810
9012.48 815
9013.37 828
9014.27 917
9015.16 866
9016.06 829
9016.96 837
9017.85 802
9018.75 748
9019.65 802
9020.54 811
9021.44 837
9022.34 828
9023.23 830
9024.13 812
9025.03 819
9025.93 815
9026.82 827
9027.72 827
9028.62 808
9029.51 778
9030.41 850
9031.31 796
9032.21 820
9033.10 841
9034.00 863
9034.90 807
9035.79 795
9036.69 823
9037.59 788
9038.49 764
9039.38 779
9040.28 786
9041.18 825
9042.08 783
9042.98 854
9043.87 804
9044.77 811
9045.67 754
9046.57 784
9047.47 810
9048.36 778
9049.26 867
9050.16 833
9051.06 745
9051.96 815
9052.85 849
9053.75 821
9054.65 790
9055.55 848
9056.45 826
9057.35 812
9058.25 759
9059.14 773
9060.04 794
9060.94 737
9061.84 823
9062.74 829
9063.64 751
9064.54 789
9065.44 787
9066.33 755
9067.23 855
9068.13 825
9069.03 795
9069.93 816
9070.83 798
9071.73 849
9072.63 826
9073.53 789
9074.43 803
9075.33 836
9076.23 836
9077.13 833
9078.03 802
9078.92 801
9079.82 834
9080.72 778
9081.62 804
9082.52 807
9083.42 857
9084.32 815
9085.22 782
9086.12 743
9087.02 791
9087.92 809
9088.82 787
9089.72 846
9090.62 848
9091.52 876
9092.42 860
9093.32 815
9094.22 844
9095.12 812
9096.03 826
9096.93 864
9097.83 869
9098.73 816
9099.63 810
9100.53 806
9101.43 878
9102.33 835
9103.23 799
9104.13 846
9105.03 809
9105.93 781
9106.83 832
9107.74 834
9108.64 818
9109.54 817
9110.44 795
9111.34 765
9112.24 770
9113.14 777
9114.04 767
9114.94 794
9115.85 837
9116.75 821
9117.65 852
9118.55 792
9119.45 811
9120.35 848
9121.26 822
9122.16 793
9123.06 745
9123.96 789
9124.86 796
9125.77 786
9126.67 736
9127.57 820
9128.47 863
9129.37 848
9130.28 794
9131.18 755
9132.08 738
9132.98 818
9133.88 796
9134.79 772
9135.69 774
9136.59 800
9137.49 810
9138.40 853
9139.30 799
9140.20 810
9141.10 829
9142.01 824
9142.91 810
9143.81 768
9144.72 769
9145.62 796
9146.52 848
9147.42 814
9148.33 807
9149.23 853
9150.13 848
9151.04 850
9151.94 862
9152.84 833
9153.75 820
9154.65 763
9155.55 776
9156.46 792
9157.36 835
9158.26 798
9159.17 772
9160.07 741
9160.97 706
9161.88 738
9162.78 765
9163.69 838
9164.59 798
9165.49 784
9166.40 780
9167.30 786
9168.21 826
9169.11 757
9170.01 778
9170.92 883
9171.82 801
9172.73 781
9173.63 761
9174.53 800
9175.44 807
9176.34 786
9177.25 794
9178.15 835
9179.06 756
9179.96 774
9180.87 767
9181.77 795
9182.68 831
9183.58 779
9184.49 791
9185.39 840
9186.30 819
9187.20 779
9188.11 771
9189.01 800
9189.92 842
9190.82 829
9191.73 832
9192.63 774
9193.54 800
9194.44 754
9195.35 800
9196.25 782
9197.16 745
9198.06 795
9198.97 780
9199.87 839
9200.78 877
9201.69 838
9202.59 833
9203.50 811
9204.40 802
9205.31 829
9206.21 900
9207.12 877
9208.03 924
9208.93 799
9209.84 783
9210.74 842
9211.65 855
9212.56 851
9213.46 818
9214.37 810
9215.28 814
9216.18 805
9217.09 797
9218.00 846
9218.90 862
9219.81 871
9220.72 856
9221.62 839
9222.53 790
9223.44 817
9224.34 838
9225.25 877
9226.16 854
9227.06 812
9227.97 941
9228.88 965
9229.78 900
9230.69 855
9231.60 861
9232.51 857
9233.41 837
9234.32 802
9235.23 844
9236.13 797
9237.04 840
9237.95 802
9238.86 828
9239.76 818
9240.67 821
9241.58 818
9242.49 757
9243.39 715
9244.30 775
9245.21 748
9246.12 801
9247.03 771
9247.93 804
9248.84 762
9249.75 855
9250.66 854
9251.57 827
9252.47 793
9253.38 780
9254.29 780
9255.20 793
9256.11 757
9257.02 777
9257.92 729
9258.83 776
9259.74 787
9260.65 771
9261.56 799
9262.47 813
9263.38 821
9264.28 806
9265.19 733
9266.10 755
9267.01 789
9267.92 820
9268.83 788
9269.74 798
9270.65 763
9271.56 849
9272.47 860
9273.37 838
9274.28 784
9275.19 750
9276.10 742
9277.01 800
9277.92 728
9278.83 756
9279.74 790
9280.65 808
9281.56 889
9282.47 840
9283.38 832
9284.29 804
9285.20 824
9286.11 811
9287.02 819
9287.93 748
9288.84 733
9289.75 783
9290.66 769
9291.57 752
9292.48 795
9293.39 820
9294.30 799
9295.21 853
9296.12 858
9297.03 798
9297.94 780
9298.85 823
9299.76 747
9300.67 732
9301.58 826
9302.49 815
9303.40 813
9304.31 821
9305.23 820
9306.14 779
9307.05 846
9307.96 843
9308.87 834
9309.78 835
9310.69 812
9311.60 758
9312.51 780
9313.42 757
9314.34 842
9315.25 850
9316.16 881
9317.07 845
9317.98 832
9318.89 857
9319.80 885
9320.72 829
9321.63 873
9322.54 802
9323.45 817
9324.36 795
9325.27 832
9326.19 813
9327.10 828
9328.01 813
9328.92 776
9329.83 823
9330.74 804
9331.66 763
9332.57 774
9333.48 817
9334.39 782
9335.31 818
9336.22 800
9337.13 787
9338.04 818
9338.96 826
9339.87 801
9340.78 817
9341.69 790
9342.61 846
9343.52 849
9344.43 760
9345.34 727
9346.26 745
9347.17 796
9348.08 801
9348.99 820
9349.91 827
9350.82 759
9351.73 814
9352.65 794
9353.56 768
9354.47 810
9355.39 836
9356.30 808
9357.21 840
9358.13 769
9359.04 802
9359.95 833
9360.87 803
9361.78 807
9362.69 824
9363.61 797
9364.52 783
9365.43 841
9366.35 827
9367.26 810
9368.18 846
9369.09 784
9370.00 808
9370.92 803
9371.83 810
9372.75 813
9373.66 817
9374.57 852
9375.49 815
9376.40 828
9377.32 865
9378.23 816
9379.15 785
9380.06 853
9380.97 845
9381.89 847
9382.80 830
9383.72 787
9384.63 810
9385.55 805
9386.46 842
9387.38 806
9388.29 833
9389.21 751
9390.12 764
9391.04 834
9391.95 788
9392.87 805
9393.78 816
9394.70 829
9395.61 923
9396.53 891
9397.44 823
9398.36 880
9399.27 962
9400.19 901
9401.10 910
9402.02 960
9402.94 928
9403.85 858
9404.77 855
9405.68 912
9406.60 879
9407.51 817
9408.43 845
9409.35 888
9410.26 937
9411.18 906
9412.09 848
9413.01 881
9413.93 903
9414.84 873
9415.76 867
9416.67 874
9417.59 855
9418.51 881
9419.42 837
9420.34 812
9421.26 809
9422.17 893
9423.09 875
9424.01 800
9424.92 887
9425.84 898
9426.76 802
9427.67 844
9428.59 901
9429.51 839
9430.42 897
9431.34 919
9432.26 879
9433.17 902
9434.09 833
9435.01 926
9435.93 938
9436.84 892
9437.76 848
9438.68 867
9439.59 846
9440.51 867
9441.43 907
9442.35 832
9443.26 935
9444.18 965
9445.10 1014
9446.02 921
9446.93 934
9447.85 988
9448.77 966
9449.69 935
9450.61 940
9451.52 914
9452.44 944
9453.36 898
9454.28 995
9455.20 967
9456.11 977
9457.03 921
9457.95 974
9458.87 987
9459.79 1028
9460.71 1038
9461.62 1070
9462.54 1021
9463.46 1121
9464.38 1045
9465.30 1038
9466.22 1025
9467.14 953
9468.05 930
9468.97 935
9469.89 981
9470.81 925
9471.73 923
9472.65 912
9473.57 936
9474.49 940
9475.41 886
9476.32 922
9477.24 924
9478.16 924
9479.08 890
9480.00 869
9480.92 884
9481.84 872
9482.76 924
9483.68 912
9484.60 854
9485.52 959
9486.44 933
9487.36 898
9488.28 976
9489.20 1036
9490.12 1021
9491.04 989
9491.96 972
9492.88 902
9493.80 893
9494.72 988
9495.64 1044
9496.56 1002
9497.48 1000
9498.40 1033
9499.32 916
9500.24 907
9501.16 932
9502.08 945
9503.00 897
9503.92 956
9504.84 971
9505.76 977
9506.68 909
9507.60 909
9508.52 914
9509.44 879
9510.36 943
9511.28 869
9512.21 904
9513.13 957
9514.05 943
9514.97 951
9515.89 959
9516.81 963
9517.73 994
9518.65 989
9519.57 1011
9520.50 975
9521.42 940
9522.34 1009
9523.26 980
9524.18 1032
9525.10 1040
9526.02 1009
9526.95 1093
9527.87 1095
9528.79 1001
9529.71 1030
9530.63 1036
9531.55 983
9532.48 1005
9533.40 1055
9534.32 1040
9535.24 1083
9536.16 1203
9537.09 1187
9538.01 1226
9538.93 1321
9539.85 1281
9540.77 1267
9541.70 1402
9542.62 1428
9543.54 1388
9544.46 1334
9545.39 1275
9546.31 1165
9547.23 1150
9548.15 1143
9549.08 1143
9550.00 1113
9550.92 1020
9551.85 1019
9552.77 1077
9553.69 1041
9554.61 1093
9555.54 1161
9556.46 992
9557.38 1014
9558.31 1117
9559.23 1129
9560.15 1023
9561.08 1057
9562.00 1011
9562.92 1060
9563.85 1027
9564.77 1021
9565.69 1067
9566.62 1049
9567.54 1134
9568.46 1168
9569.39 1040
9570.31 1043
9571.23 1047
9572.16 1118
9573.08 1056
9574.01 995
9574.93 1043
9575.85 981
9576.78 1025
9577.70 1053
9578.63 1014
9579.55 1044
9580.47 1059
9581.40 1021
9582.32 981
9583.25 999
9584.17 1066
9585.10 1020
9586.02 991
9586.94 1006
9587.87 983
9588.79 1021
9589.72 989
9590.64 957
9591.57 1008
9592.49 1051
9593.42 1066
9594.34 1133
9595.27 1046
9596.19 996
9597.12 1049
9598.04 1038
9598.97 989
9599.89 1004
9600.82 1021
9601.74 1090
9602.67 1061
9603.59 1059
9604.52 1086
9605.44 1086
9606.37 1075
9607.29 1011
9608.22 1113
9609.15 1119
9610.07 1180
9611.00 1099
9611.92 1109
9612.85 1126
9613.77 1127
9614.70 1156
9615.63 1070
9616.55 1109
9617.48 1165
9618.40 1123
9619.33 1182
9620.26 1148
9621.18 1221
9622.11 1200
9623.03 1169
9623.96 1157
9624.89 1179
9625.81 1143
9626.74 1159
9627.67 1159
9628.59 1217
9629.52 1234
9630.45 1207
9631.37 1246
9632.30 1280
9633.23 1220
9634.15 1194
9635.08 1188
9636.01 1295
9636.93 1212
9637.86 1193
9638.79 1210
9639.71 1269
9640.64 1317
9641.57 1312
9642.50 1315
9643.42 1308
9644.35 1374
9645.28 1288
9646.21 1379
9647.13 1307
9648.06 1371
9648.99 1396
9649.92 1443
9650.84 1505
9651.77 1512
9652.70 1416
9653.63 1456
9654.55 1429
9655.48 1509
9656.41 1603
9657.34 1627
9658.26 1716
9659.19 1789
9660.12 1653
9661.05 1541
9661.98 1511
9662.91 1449
9663.83 1391
9664.76 1471
9665.69 1449
9666.62 1415
9667.55 1333
9668.48 1337
9669.40 1377
9670.33 1382
9671.26 1444
9672.19 1371
9673.12 1388
9674.05 1361
9674.98 1385
9675.90 1372
9676.83 1434
9677.76 1420
9678.69 1427
9679.62 1467
9680.55 1433
9681.48 1432
9682.41 1395
9683.34 1473
9684.27 1486
9685.19 1580
9686.12 1530
9687.05 1497
9687.98 1455
9688.91 1508
9689.84 1509
9690.77 1517
9691.70 1517
9692.63 1458
9693.56 1508
9694.49 1541
9695.42 1560
9696.35 1564
9697.28 1566
9698.21 1539
9699.14 1518
9700.07 1569
9701.00 1577
9701.93 1478
9702.86 1571
9703.79 1467
9704.72 1441
9705.65 1548
9706.58 1484
9707.51 1628
9708.44 1717
9709.37 1640
9710.30 1596
9711.23 1576
9712.16 1538
9713.09 1433
9714.02 1436
9714.95 1485
9715.88 1507
9716.82 1470
9717.75 1536
9718.68 1548
9719.61 1570
9720.54 1568
9721.47 1537
9722.40 1618
9723.33 1617
9724.26 1624
9725.19 1684
9726.13 1642
9727.06 1622
9727.99 1670
9728.92 1540
9729.85 1502
9730.78 1440
9731.71 1438
9732.64 1379
9733.58 1433
9734.51 1451
9735.44 1405
9736.37 1378
9737.30 1356
9738.23 1469
9739.17 1378
9740.10 1432
9741.03 1529
9741.96 1557
9742.89 1521
9743.83 1502
9744.76 1505
9745.69 1473
9746.62 1412
9747.55 1289
9748.49 1262
9749.42 1356
9750.35 1314
9751.28 1305
9752.22 1333
9753.15 1241
9754.08 1193
9755.01 1249
9755.95 1253
9756.88 1189
9757.81 1173
9758.75 1236
9759.68 1265
9760.61 1257
9761.54 1257
9762.48 1276
9763.41 1184
9764.34 1225
9765.28 1207
9766.21 1196
9767.14 1199
9768.08 1181
9769.01 1217
9769.94 1184
9770.88 1178
9771.81 1214
9772.74 1170
9773.68 1225
9774.61 1170
9775.54 1162
9776.48 1194
9777.41 1183
9778.34 1232
9779.28 1268
9780.21 1196
9781.14 1150
9782.08 1142
9783.01 1202
9783.95 1210
9784.88 1259
9785.81 1202
9786.75 1191
9787.68 1203
9788.62 1209
9789.55 1247
9790.49 1244
9791.42 1220
9792.35 1185
9793.29 1190
9794.22 1207
9795.16 1162
9796.09 1149
9797.03 1119
9797.96 1130
9798.90 1177
9799.83 1174
9800.77 1185
9801.70 1141
9802.64 1171
9803.57 1184
9804.51 1150
9805.44 1149
9806.38 1130
9807.31 1103
9808.25 1114
9809.18 1129
9810.12 1163
9811.05 1131
9811.99 1093
9812.92 1074
9813.86 1080
9814.79 1037
9815.73 1029
9816.66 1060
9817.60 1114
9818.54 1066
9819.47 1047
9820.41 1058
9821.34 1041
9822.28 1004
9823.21 1015
9824.15 1011
9825.09 1036
9826.02 1022
9826.96 1020
9827.89 1011
9828.83 1037
9829.77 1009
9830.70 1035
9831.64 1031
9832.57 970
9833.51 1005
9834.45 964
9835.38 976
9836.32 987
9837.26 983
9838.19 951
9839.13 941
9840.07 1023
9841.00 944
9841.94 955
9842.88 977
9843.81 966
9844.75 939
9845.69 997
9846.62 954
9847.56 904
9848.50 1013
9849.44 982
9850.37 994
9851.31 949
9852.25 1041
9853.18 1027
9854.12 1051
9855.06 1020
9856.00 967
9856.93 902
9857.87 986
9858.81 1028
9859.75 1004
9860.68 979
9861.62 963
9862.56 991
9863.50 1006
9864.44 996
9865.37 1047
9866.31 1040
9867.25 992
9868.19 940
9869.13 1010
9870.06 1061
9871.00 989
9871.94 896
9872.88 904
9873.82 967
9874.75 959
9875.69 954
9876.63 947
9877.57 985
9878.51 930
9879.45 892
9880.39 999
9881.32 1006
9882.26 932
9883.20 925
9884.14 981
9885.08 941
9886.02 988
9886.96 971
9887.90 957
9888.83 946
9889.77 947
9890.71 959
9891.65 933
9892.59 914
9893.53 901
9894.47 905
9895.41 846
9896.35 806
9897.29 889
9898.23 953
9899.17 871
9900.11 879
9901.05 919
9901.99 906
9902.92 911
9903.86 867
9904.80 915
9905.74 869
9906.68 853
9907.62 898
9908.56 873
9909.50 894
9910.44 949
9911.38 842
9912.32 937
9913.26 932
9914.20 891
9915.14 933
9916.08 995
9917.02 940
9917.97 1035
9918.91 999
9919.85 915
9920.79 941
9921.73 912
9922.67 894
9923.61 868
9924.55 959
9925.49 897
9926.43 885
9927.37 908
9928.31 885
9929.25 922
9930.19 939
9931.13 927
9932.08 955
9933.02 1075
9933.96 1135
9934.90 1218
9935.84 1221
9936.78 1248
9937.72 1271
9938.66 1198
9939.61 1167
9940.55 1177
9941.49 1029
9942.43 1025
9943.37 996
9944.31 998
9945.26 938
9946.20 971
9947.14 945
9948.08 906
9949.02 826
9949.96 826
9950.91 924
9951.85 880
9952.79 831
9953.73 919
9954.67 947
9955.62 840
9956.56 837
9957.50 843
9958.44 835
9959.39 820
9960.33 798
9961.27 828
9962.21 922
9963.16 793
9964.10 849
9965.04 828
9965.98 968
9966.93 836
9967.87 917
9968.81 927
9969.75 937
9970.70 904
9971.64 874
9972.58 906
9973.53 900
9974.47 871
9975.41 850
9976.36 872
9977.30 820
9978.24 857
9979.18 793
9980.13 863
9981.07 882
9982.01 853
9982.96 865
9983.90 822
9984.85 843
9985.79 866
9986.73 774
9987.68 797
9988.62 795
9989.56 876
9990.51 808
9991.45 819
9992.40 777
9993.34 813
9994.28 883
9995.23 828
9996.17 858
9997.12 826
9998.06 801
9999.00 823
9999.95 841
10000.89 832
10001.84 855
10002.78 802
10003.73 769
10004.67 787
10005.61 767
10006.56 778
10007.50 825
10008.45 762
10009.39 824
10010.34 854
10011.28 800
10012.23 871
10013.17 753
10014.12 810
10015.06 846
10016.01 829
10016.95 827
10017.90 799
10018.84 766
10019.79 797
10020.73 791
10021.68 772
10022.62 795
10023.57 860
10024.51 745
10025.46 781
10026.41 802
10027.35 832
10028.30 861
10029.24 817
10030.19 791
10031.13 743
10032.08 757
10033.03 782
10033.97 793
10034.92 821
10035.86 788
10036.81 838
10037.76 809
10038.70 809
10039.65 835
10040.59 787
10041.54 810
10042.49 820
10043.43 841
10044.38 818
10045.33 797
10046.27 799
10047.22 772
10048.16 774
10049.11 776
10050.06 793
10051.00 781
10051.95 762
10052.90 778
10053.84 780
10054.79 827
10055.74 777
10056.69 748
10057.63 703
10058.58 759
10059.53 796
10060.47 837
10061.42 832
10062.37 796
10063.32 742
10064.26 763
10065.21 767
10066.16 776
10067.10 788
10068.05 751
10069.00 743
10069.95 744
10070.89 771
10071.84 762
10072.79 697
10073.74 772
10074.69 764
10075.63 751
10076.58 713
10077.53 722
10078.48 722
10079.43 746
10080.37 731
10081.32 760
10082.27 801
10083.22 767
10084.17 712
10085.11 765
10086.06 758
10087.01 703
10087.96 683
10088.91 725
10089.86 728
10090.81 721
10091.75 700
10092.70 726
10093.65 722
10094.60 757
10095.55 725
10096.50 771
10097.45 738
10098.40 770
10099.34 801
10100.29 762
10101.24 759
10102.19 722
10103.14 739
10104.09 723
10105.04 733
10105.99 747
10106.94 701
10107.89 728
10108.84 658
10109.79 711
10110.73 737
10111.68 805
10112.63 782
10113.58 752
10114.53 733
10115.48 715
10116.43 728
10117.38 695
10118.33 758
10119.28 752
10120.23 692
10121.18 704
10122.13 779
10123.08 751
10124.03 707
10124.98 646
10125.93 646
10126.88 733
10127.83 772
10128.78 779
10129.73 747
10130.68 731
10131.64 724
10132.59 734
10133.54 705
10134.49 735
10135.44 728
10136.39 692
10137.34 732
10138.29 690
10139.24 716
10140.19 736
10141.14 755
10142.09 746
10143.04 705
10144.00 724
10144.95 762
10145.90 779
10146.85 722
10147.80 742
10148.75 758
10149.70 748
10150.65 740
10151.61 727
10152.56 784
10153.51 743
10154.46 788
10155.41 780
10156.36 825
10157.31 762
10158.27 762
10159.22 760
10160.17 725
10161.12 741
10162.07 743
10163.03 731
10163.98 758
10164.93 758
10165.88 752
10166.83 762
10167.79 747
10168.74 725
10169.69 712
10170.64 734
10171.60 734
10172.55 772
10173.50 696
10174.45 737
10175.41 731
10176.36 765
10177.31 784
10178.26 777
10179.22 750
10180.17 767
10181.12 750
10182.07 794
10183.03 765
10183.98 749
10184.93 801
10185.89 737
10186.84 709
10187.79 754
10188.75 737
10189.70 820
10190.65 797
10191.60 812
10192.56 788
10193.51 817
10194.47 813
10195.42 767
10196.37 806
10197.33 803
10198.28 792
10199.23 814
10200.19 873
10201.14 845
10202.09 854
10203.05 886
10204.00 856
10204.96 865
10205.91 798
10206.86 767
10207.82 797
10208.77 808
10209.73 808
10210.68 761
10211.63 792
10212.59 787
10213.54 863
10214.50 851
10215.45 906
10216.41 912
10217.36 924
10218.32 864
10219.27 835
10220.22 887
10221.18 825
10222.13 794
10223.09 845
10224.04 874
10225.00 845
10225.95 778
10226.91 794
10227.86 853
10228.82 861
10229.77 812
10230.73 825
10231.68 803
10232.64 770
10233.59 803
10234.55 807
10235.50 815
10236.46 727
10237.42 723
10238.37 818
10239.33 826
10240.28 800
10241.24 839
10242.19 853
10243.15 841
10244.10 890
10245.06 981
10246.02 1007
10246.97 1018
10247.93 925
10248.88 892
10249.84 826
10250.80 877
10251.75 849
10252.71 850
10253.66 808
10254.62 843
10255.58 823
10256.53 785
10257.49 845
10258.45 809
10259.40 799
10260.36 804
10261.32 793
10262.27 763
10263.23 759
10264.19 755
10265.14 760
10266.10 764
10267.06 794
10268.01 827
10268.97 795
10269.93 749
10270.88 720
10271.84 703
10272.80 714
10273.76 783
10274.71 735
10275.67 811
10276.63 774
10277.58 766
10278.54 706
10279.50 735
10280.46 770
10281.41 777
10282.37 798
10283.33 784
10284.29 741
10285.24 817
10286.20 794
10287.16 729
10288.12 720
10289.08 763
10290.03 706
10290.99 663
10291.95 709
10292.91 711
10293.87 761
10294.82 740
10295.78 756
10296.74 683
10297.70 736
10298.66 712
10299.61 763
10300.57 698
10301.53 740
10302.49 778
10303.45 747
10304.41 754
10305.37 707
10306.32 753
10307.28 781
10308.24 688
10309.20 634
10310.16 703
10311.12 736
10312.08 631
10313.04 670
10314.00 693
10314.95 704
10315.91 771
10316.87 746
10317.83 710
10318.79 699
10319.75 741
10320.71 757
10321.67 736
10322.63 762
10323.59 720
10324.55 734
10325.51 725
10326.47 737
10327.43 703
10328.39 685
10329.35 802
10330.31 729
10331.27 704
10332.23 686
10333.19 718
10334.15 759
10335.11 784
10336.07 750
10337.03 782
10337.99 752
10338.95 786
10339.91 818
10340.87 834
10341.83 777
10342.79 824
10343.75 797
10344.71 740
10345.67 715
10346.63 696
10347.59 721
10348.55 715
10349.51 667
10350.47 652
10351.43 711
10352.39 749
10353.35 749
10354.31 795
10355.28 776
10356.24 730
10357.20 706
10358.16 695
10359.12 704
10360.08 710
10361.04 744
10362.00 705
10362.96 672
10363.93 652
10364.89 672
10365.85 657
10366.81 704
10367.77 694
10368.73 695
10369.69 687
10370.66 681
10371.62 707
10372.58 662
10373.54 641
10374.50 670
10375.47 689
10376.43 698
10377.39 688
10378.35 677
10379.31 645
10380.28 649
10381.24 694
10382.20 680
10383.16 614
10384.12 645
10385.09 654
10386.05 680
10387.01 717
10387.97 708
10388.94 660
10389.90 671
10390.86 734
10391.82 732
10392.79 724
10393.75 654
10394.71 671
10395.68 732
10396.64 693
10397.60 682
10398.56 650
10399.53 683
10400.49 696
10401.45 686
10402.42 685
10403.38 743
10404.34 699
10405.31 714
10406.27 679
10407.23 648
10408.20 682
10409.16 722
10410.12 738
10411.09 715
10412.05 752
10413.01 704
10413.98 707
10414.94 674
10415.90 653
10416.87 714
10417.83 722
10418.80 701
10419.76 676
10420.72 682
10421.69 733
10422.65 807
10423.62 774
10424.58 718
10425.54 763
10426.51 794
10427.47 799
10428.44 820
10429.40 832
10430.37 833
10431.33 791
10432.30 768
10433.26 803
10434.22 786
10435.19 734
10436.15 727
10437.12 680
10438.08 668
10439.05 780
10440.01 722
10440.98 701
10441.94 674
10442.91 677
10443.87 676
10444.84 656
10445.80 733
10446.77 682
10447.73 661
10448.70 622
10449.66 668
10450.63 686
10451.59 670
10452.56 684
10453.53 710
10454.49 745
10455.46 639
10456.42 679
10457.39 652
10458.35 696
10459.32 706
10460.29 681
10461.25 652
10462.22 643
10463.18 636
10464.15 689
10465.12 644
10466.08 598
10467.05 626
10468.01 685
10468.98 670
10469.95 648
10470.91 657
10471.88 639
10472.85 672
10473.81 708
10474.78 670
10475.74 653
10476.71 682
10477.68 734
10478.64 660
10479.61 632
10480.58 645
10481.54 622
10482.51 709
10483.48 690
10484.45 644
10485.41 646
10486.38 683
10487.35 657
10488.31 670
10489.28 675
10490.25 669
10491.22 658
10492.18 668
10493.15 686
10494.12 645
10495.08 652
10496.05 650
10497.02 666
10497.99 690
10498.95 688
10499.92 681
10500.89 648
10501.86 664
10502.83 704
10503.79 671
10504.76 656
10505.73 673
10506.70 683
10507.67 648
10508.63 686
10509.60 676
10510.57 619
10511.54 649
10512.51 627
10513.47 707
10514.44 649
10515.41 684
10516.38 616
10517.35 655
10518.32 687
10519.28 661
10520.25 692
10521.22 712
10522.19 695
10523.16 683
10524.13 615
10525.10 665
10526.07 643
10527.03 651
10528.00 687
10528.97 660
10529.94 669
10530.91 688
10531.88 680
10532.85 702
10533.82 637
10534.79 684
10535.76 722
10536.73 676
10537.70 681
10538.67 703
10539.63 654
10540.60 697
10541.57 735
10542.54 700
10543.51 677
10544.48 718
10545.45 677
10546.42 721
10547.39 687
10548.36 744
10549.33 764
10550.30 781
10551.27 715
10552.24 682
10553.21 713
10554.18 676
10555.15 703
10556.12 714
10557.09 757
10558.06 724
10559.03 684
10560.00 633
10560.97 659
10561.95 609
10562.92 697
10563.89 683
10564.86 701
10565.83 749
10566.80 707
10567.77 711
10568.74 829
10569.71 862
10570.68 838
10571.65 796
10572.62 851
10573.59 884
10574.57 811
10575.54 792
10576.51 746
10577.48 729
10578.45 786
10579.42 701
10580.39 748
10581.36 722
10582.34 711
10583.31 686
10584.28 688
10585.25 737
10586.22 699
10587.19 717
10588.17 683
10589.14 653
10590.11 705
10591.08 761
10592.05 689
10593.02 713
10594.00 673
10594.97 745
10595.94 723
10596.91 719
10597.89 722
10598.86 740
10599.83 750
10600.80 742
10601.77 745
10602.75 770
10603.72 751
10604.69 742
10605.66 780
10606.64 735
10607.61 724
10608.58 751
10609.55 672
10610.53 773
10611.50 742
10612.47 666
10613.45 744
10614.42 708
10615.39 707
10616.36 686
10617.34 712
10618.31 706
10619.28 722
10620.26 714
10621.23 738
10622.20 739
10623.18 686
10624.15 709
10625.12 706
10626.10 653
10627.07 689
10628.04 662
10629.02 685
10629.99 810
10630.97 719
10631.94 727
10632.91 745
10633.89 725
10634.86 782
10635.83 752
10636.81 721
10637.78 721
10638.76 630
10639.73 667
10640.70 783
10641.68 782
10642.65 798
10643.63 752
10644.60 785
10645.58 831
10646.55 825
10647.53 835
10648.50 861
10649.47 871
10650.45 887
10651.42 899
10652.40 851
10653.37 817
10654.35 840
10655.32 783
10656.30 805
10657.27 762
10658.25 701
10659.22 680
10660.20 680
10661.17 704
10662.15 758
10663.12 762
10664.10 723
10665.07 692
10666.05 721
10667.02 714
10668.00 673
10668.97 685
10669.95 671
10670.93 743
10671.90 675
10672.88 650
10673.85 711
10674.83 685
10675.80 715
10676.78 782
10677.76 733
10678.73 698
10679.71 706
10680.68 748
10681.66 713
10682.63 711
10683.61 740
10684.59 758
10685.56 723
10686.54 668
10687.52 733
10688.49 744
10689.47 781
10690.44 776
10691.42 751
10692.40 701
10693.37 775
10694.35 746
10695.33 655
10696.30 683
10697.28 678
10698.26 718
10699.23 749
10700.21 723
10701.19 692
10702.17 656
10703.14 682
10704.12 677
10705.10 689
10706.07 720
10707.05 701
10708.03 678
10709.01 747
10709.98 674
10710.96 681
10711.94 622
10712.91 611
10713.89 610
10714.87 601
10715.85 630
10716.83 606
10717.80 685
10718.78 674
10719.76 639
10720.74 668
10721.71 677
10722.69 669
10723.67 662
10724.65 691
10725.63 691
10726.60 684
10727.58 649
10728.56 646
10729.54 663
10730.52 624
10731.49 623
10732.47 619
10733.45 737
10734.43 693
10735.41 638
10736.39 668
10737.37 636
10738.34 709
10739.32 683
10740.30 695
10741.28 666
10742.26 670
10743.24 643
10744.22 653
10745.20 733
10746.17 745
10747.15 718
10748.13 728
10749.11 676
10750.09 737
10751.07 629
10752.05 613
10753.03 682
10754.01 693
10754.99 718
10755.97 628
10756.95 639
10757.93 694
10758.91 678
10759.88 688
10760.86 738
10761.84 699
10762.82 659
10763.80 641
10764.78 656
10765.76 652
10766.74 681
10767.72 676
10768.70 675
10769.68 724
10770.66 724
10771.64 641
10772.62 612
10773.60 659
10774.58 637
10775.56 683
10776.54 707
10777.52 691
10778.51 636
10779.49 706
10780.47 723
10781.45 738
10782.43 648
10783.41 627
10784.39 719
10785.37 702
10786.35 703
10787.33 651
10788.31 732
10789.29 696
10790.27 732
10791.26 741
10792.24 728
10793.22 710
10794.20 685
10795.18 683
10796.16 644
10797.14 663
10798.12 698
10799.10 664
10800.09 706
10801.07 687
10802.05 706
10803.03 702
10804.01 703
10804.99 697
10805.98 740
10806.96 747
10807.94 711
10808.92 661
10809.90 711
10810.89 710
10811.87 726
10812.85 743
10813.83 712
10814.81 707
10815.80 692
10816.78 661
10817.76 701
10818.74 744
10819.72 762
10820.71 709
10821.69 682
10822.67 660
10823.65 718
10824.64 739
10825.62 752
10826.60 678
10827.58 685
10828.57 664
10829.55 717
10830.53 698
10831.52 675
10832.50 710
10833.48 728
10834.46 706
10835.45 626
10836.43 683
10837.41 750
10838.40 749
10839.38 736
10840.36 774
10841.35 676
10842.33 703
10843.31 706
10844.30 727
10845.28 686
10846.26 653
10847.25 728
10848.23 712
10849.21 729
10850.20 721
10851.18 708
10852.17 718
10853.15 716
10854.13 719
10855.12 745
10856.10 715
10857.09 807
10858.07 761
10859.05 752
10860.04 680
10861.02 724
10862.01 704
10862.99 710
10863.97 683
10864.96 813
10865.94 828
10866.93 772
10867.91 733
10868.90 777
10869.88 761
10870.87 872
10871.85 768
10872.84 779
10873.82 779
10874.81 758
10875.79 782
10876.78 743
10877.76 767
10878.75 708
10879.73 798
10880.72 796
10881.70 826
10882.69 798
10883.67 780
10884.66 871
10885.64 830
10886.63 828
10887.61 842
10888.60 828
10889.58 804
10890.57 834
10891.55 832
10892.54 834
10893.53 820
10894.51 843
10895.50 862
10896.48 887
10897.47 863
10898.45 850
10899.44 858
10900.43 871
10901.41 889
10902.40 879
10903.38 882
10904.37 838
10905.36 874
10906.34 924
10907.33 972
10908.32 948
10909.30 897
10910.29 909
10911.28 901
10912.26 919
10913.25 975
10914.24 903
10915.22 972
10916.21 1016
10917.20 913
10918.18 970
10919.17 926
10920.16 954
10921.14 1025
10922.13 970
10923.12 954
10924.10 946
10925.09 967
10926.08 1006
10927.07 933
10928.05 993
10929.04 934
10930.03 976
10931.01 940
10932.00 973
10932.99 938
10933.98 959
10934.96 964
10935.95 988
10936.94 1041
10937.93 989
10938.92 1015
10939.90 987
10940.89 1010
10941.88 1017
10942.87 996
10943.85 992
10944.84 999
10945.83 1001
10946.82 1001
10947.81 1027
10948.79 1042
10949.78 1088
10950.77 1093
10951.76 1105
10952.75 1105
10953.74 1036
10954.72 1070
10955.71 1056
10956.70 1063
10957.69 1063
10958.68 1116
10959.67 1138
10960.66 1149
10961.65 1191
10962.63 1183
10963.62 1166
10964.61 1224
10965.60 1257
10966.59 1315
10967.58 1399
10968.57 1382
10969.56 1370
10970.55 1366
10971.54 1291
10972.52 1351
10973.51 1253
10974.50 1226
10975.49 1177
10976.48 1187
10977.47 1178
10978.46 1172
10979.45 1189
10980.44 1167
10981.43 1124
10982.42 1080
10983.41 1112
10984.40 1156
10985.39 1103
10986.38 1130
10987.37 1121
10988.36 1072
10989.35 1098
10990.34 1142
10991.33 1162
10992.32 1129
10993.31 1163
10994.30 1175
10995.29 1229
10996.28 1270
10997.27 1241
10998.26 1273
10999.25 1214
11000.24 1234
11001.23 1226
11002.22 1225
11003.21 1335
11004.20 1328
11005.20 1415
11006.19 1438
11007.18 1555
11008.17 1616
11009.16 1698
11010.15 1724
11011.14 1766
11012.13 1747
11013.12 1685
11014.11 1507
11015.10 1462
11016.10 1443
11017.09 1324
11018.08 1300
11019.07 1148
11020.06 1124
11021.05 1086
11022.04 1117
11023.04 1081
11024.03 1031
11025.02 1016
11026.01 997
11027.00 1059
11027.99 1050
11028.99 1055
11029.98 1087
11030.97 1045
11031.96 1054
11032.95 1036
11033.95 1024
11034.94 1010
11035.93 1001
11036.92 1001
11037.91 1046
11038.91 1006
11039.90 936
11040.89 962
11041.88 947
11042.88 942
11043.87 949
11044.86 982
11045.85 1074
11046.85 993
11047.84 982
11048.83 1001
11049.82 978
11050.82 1034
11051.81 1062
11052.80 995
11053.80 952
11054.79 957
11055.78 936
11056.77 973
11057.77 908
11058.76 830
11059.75 907
11060.75 924
11061.74 901
11062.73 869
11063.73 890
11064.72 925
11065.71 945
11066.71 918
11067.70 878
11068.69 927
11069.69 909
11070.68 911
11071.68 861
11072.67 884
11073.66 905
11074.66 858
11075.65 877
11076.65 886
11077.64 871
11078.63 870
11079.63 884
11080.62 929
11081.62 859
11082.61 839
11083.60 843
11084.60 879
11085.59 869
11086.59 853
11087.58 875
11088.58 883
11089.57 896
11090.57 843
11091.56 904
11092.55 839
11093.55 874
11094.54 820
11095.54 817
11096.53 868
11097.53 824
11098.52 886
11099.52 822
11100.51 829
11101.51 820
11102.50 825
11103.50 860
11104.49 876
11105.49 820
11106.48 834
11107.48 899
11108.48 899
11109.47 872
11110.47 806
11111.46 822
11112.46 816
11113.45 866
11114.45 810
11115.44 785
11116.44 848
11117.44 807
11118.43 839
11119.43 786
11120.42 800
11121.42 812
11122.42 771
11123.41 776
11124.41 804
11125.40 849
11126.40 809
11127.40 830
11128.39 818
11129.39 804
11130.38 786
11131.38 724
11132.38 774
11133.37 786
11134.37 835
11135.37 849
11136.36 768
11137.36 766
11138.36 795
11139.35 789
11140.35 804
11141.35 790
11142.34 719
11143.34 731
11144.34 756
11145.34 730
11146.33 745
11147.33 756
11148.33 752
11149.32 735
11150.32 776
11151.32 772
11152.32 740
11153.31 800
11154.31 750
11155.31 782
11156.31 812
11157.30 809
11158.30 804
11159.30 803
11160.30 807
11161.29 777
11162.29 749
11163.29 735
11164.29 721
11165.29 693
11166.28 716
11167.28 840
11168.28 775
11169.28 719
11170.28 723
11171.27 754
11172.27 746
11173.27 777
11174.27 717
11175.27 738
11176.27 757
11177.26 672
11178.26 662
11179.26 660
11180.26 685
11181.26 700
11182.26 703
11183.26 697
11184.26 674
11185.25 701
11186.25 681
11187.25 684
11188.25 687
11189.25 735
11190.25 775
11191.25 702
11192.25 699
11193.25 682
11194.25 707
11195.24 733
11196.24 688
11197.24 727
11198.24 694
11199.24 706
11200.24 742
11201.24 694
11202.24 686
11203.24 732
11204.24 727
11205.24 728
11206.24 783
11207.24 729
11208.24 681
11209.24 686
11210.24 686
11211.24 692
11212.24 688
11213.24 712
11214.24 741
11215.24 697
11216.24 633
11217.24 757
11218.24 768
11219.24 723
11220.24 637
11221.24 734
11222.24 717
11223.24 692
11224.24 705
11225.24 692
11226.24 706
11227.25 700
11228.25 701
11229.25 680
11230.25 731
11231.25 750
11232.25 691
11233.25 673
11234.25 685
11235.25 718
11236.25 697
11237.25 724
11238.26 731
11239.26 675
11240.26 689
11241.26 687
11242.26 757
11243.26 781
11244.26 707
11245.27 677
11246.27 707
11247.27 707
11248.27 667
11249.27 683
11250.27 659
11251.28 727
11252.28 677
11253.28 669
11254.28 670
11255.28 772
11256.29 734
11257.29 727
11258.29 740
11259.29 734
11260.29 657
11261.30 662
11262.30 757
11263.30 717
11264.30 716
11265.31 669
11266.31 679
11267.31 691
11268.31 670
11269.32 675
11270.32 705
11271.32 623
11272.32 710
11273.33 684
11274.33 632
11275.33 635
11276.33 706
11277.34 702
11278.34 721
11279.34 753
11280.35 781
11281.35 736
11282.35 753
11283.36 718
11284.36 745
11285.36 794
11286.37 716
11287.37 760
11288.37 739
11289.38 746
11290.38 785
11291.38 738
11292.39 705
11293.39 716
11294.39 729
11295.40 728
11296.40 759
11297.41 754
11298.41 741
11299.41 681
11300.42 729
11301.42 702
11302.43 713
11303.43 772
11304.43 759
11305.44 677
11306.44 718
11307.45 755
11308.45 717
11309.46 717
11310.46 746
11311.46 743
11312.47 739
11313.47 723
11314.48 759
11315.48 750
11316.49 717
11317.49 822
11318.50 779
11319.50 788
11320.51 802
11321.51 843
11322.52 796
11323.52 843
11324.53 886
11325.53 839
11326.54 756
11327.54 750
11328.55 765
11329.55 711
11330.56 751
11331.56 729
11332.57 773
11333.57 727
11334.58 682
11335.58 737
11336.59 724
11337.60 718
11338.60 702
11339.61 707
11340.61 720
11341.62 766
11342.62 752
11343.63 719
11344.64 739
11345.64 784
11346.65 726
11347.65 693
11348.66 753
11349.67 785
11350.67 794
11351.68 728
11352.69 755
11353.69 750
11354.70 743
11355.71 722
11356.71 681
11357.72 684
11358.72 721
11359.73 723
11360.74 741
11361.74 685
11362.75 729
11363.76 764
11364.76 737
11365.77 694
11366.78 696
11367.79 674
11368.79 698
11369.80 669
11370.81 664
11371.81 708
11372.82 734
11373.83 684
11374.84 742
11375.84 670
11376.85 705
11377.86 692
11378.87 694
11379.87 658
11380.88 667
11381.89 768
11382.90 756
11383.90 700
11384.91 697
11385.92 661
11386.93 670
11387.93 688
11388.94 694
11389.95 680
11390.96 649
11391.97 724
11392.97 677
11393.98 642
11394.99 656
11396.00 700
11397.01 667
11398.02 699
11399.02 683
11400.03 684
11401.04 681
11402.05 682
11403.06 672
11404.07 698
11405.08 679
11406.08 707
11407.09 714
11408.10 715
11409.11 731
11410.12 731
11411.13 713
11412.14 695
11413.15 701
11414.15 692
11415.16 723
11416.17 703
11417.18 696
11418.19 656
11419.20 714
11420.21 778
11421.22 768
11422.23 690
11423.24 671
11424.25 767
11425.26 753
11426.27 749
11427.28 667
11428.29 718
11429.30 732
11430.31 713
11431.32 675
11432.32 754
11433.33 755
11434.34 728
11435.35 715
11436.36 731
11437.37 679
11438.38 710
11439.39 790
11440.41 707
11441.42 735
11442.43 671
11443.44 752
11444.45 755
11445.46 664
11446.47 686
11447.48 714
11448.49 728
11449.50 747
11450.51 714
11451.52 771
11452.53 733
11453.54 734
11454.55 734
11455.56 705
11456.57 775
11457.59 800
11458.60 728
11459.61 665
11460.62 709
11461.63 716
11462.64 730
11463.65 776
11464.66 753
11465.67 703
11466.69 752
11467.70 765
11468.71 737
11469.72 738
11470.73 691
11471.74 766
11472.75 736
11473.77 772
11474.78 802
11475.79 746
11476.80 772
11477.81 770
11478.83 764
11479.84 754
11480.85 758
11481.86 715
11482.87 713
11483.89 731
11484.90 787
11485.91 829
11486.92 760
11487.93 791
11488.95 792
11489.96 776
11490.97 760
11491.98 750
11493.00 741
11494.01 733
11495.02 739
11496.03 775
11497.05 815
11498.06 752
11499.07 736
11500.09 783
11501.10 753
11502.11 751
11503.12 781
11504.14 780
11505.15 756
11506.16 761
11507.18 778
11508.19 751
11509.20 734
11510.22 800
11511.23 804
11512.24 744
11513.26 720
11514.27 752
11515.28 811
11516.30 766
11517.31 781
11518.32 771
11519.34 806
11520.35 848
11521.37 776
11522.38 776
11523.39 793
11524.41 838
11525.42 867
11526.44 851
11527.45 814
11528.46 878
11529.48 825
11530.49 847
11531.51 841
11532.52 865
11533.53 844
11534.55 849
11535.56 790
11536.58 776
11537.59 809
11538.61 816
11539.62 862
11540.64 920
11541.65 907
11542.67 878
11543.68 843
11544.69 903
11545.71 938
11546.72 876
11547.74 901
11548.75 901
11549.77 875
11550.78 878
11551.80 917
11552.81 944
11553.83 898
11554.85 938
11555.86 875
11556.88 898
11557.89 984
11558.91 955
11559.92 942
11560.94 994
11561.95 962
11562.97 930
11563.98 999
11565.00 953
11566.02 965
11567.03 976
11568.05 1023
11569.06 1005
11570.08 989
11571.10 985
11572.11 1037
11573.13 1103
11574.14 1032
11575.16 1056
11576.18 1035
11577.19 1093
11578.21 975
11579.22 1010
11580.24 1079
11581.26 1105
11582.27 1100
11583.29 1104
11584.31 1143
11585.32 1111
11586.34 1142
11587.36 1163
11588.37 1240
11589.39 1235
11590.41 1269
11591.42 1302
11592.44 1310
11593.46 1314
11594.47 1378
11595.49 1320
11596.51 1322
11597.53 1376
11598.54 1452
11599.56 1399
11600.58 1471
11601.59 1514
11602.61 1658
11603.63 1719
11604.65 1838
11605.66 2033
11606.68 2221
11607.70 2450
11608.72 2629
11609.74 2804
11610.75 2820
11611.77 2688
11612.79 2593
11613.81 2360
11614.82 2126
11615.84 1885
11616.86 1866
11617.88 1663
11618.90 1468
11619.91 1398
11620.93 1415
11621.95 1437
11622.97 1214
11623.99 1179
11625.01 1177
11626.02 1153
11627.04 1203
11628.06 1144
11629.08 1100
11630.10 1084
11631.12 1082
11632.14 1152
11633.15 1090
11634.17 1044
11635.19 1028
11636.21 1171
11637.23 1084
11638.25 1048
11639.27 1014
11640.29 1125
11641.30 1199
11642.32 1060
11643.34 1049
11644.36 1056
11645.38 1046
11646.40 1075
11647.42 1087
11648.44 1020
11649.46 1049
11650.48 1017
11651.50 1089
11652.52 1022
11653.54 946
11654.56 997
11655.58 1001
11656.60 950
11657.62 861
11658.64 923
11659.66 920
11660.68 940
11661.70 946
11662.72 877
11663.74 895
11664.76 936
11665.78 901
11666.80 929
11667.82 933
11668.84 987
11669.86 936
11670.88 951
11671.90 950
11672.92 1004
11673.94 971
11674.96 929
11675.98 866
11677.00 889
11678.02 971
11679.04 978
11680.06 1003
11681.08 993
11682.10 934
11683.12 896
11684.15 923
11685.17 1035
11686.19 1074
11687.21 968
11688.23 1012
11689.25 1037
11690.27 1049
11691.29 1040
11692.31 957
11693.34 977
11694.36 1051
11695.38 1048
11696.40 961
11697.42 938
11698.44 1031
11699.46 948
11700.49 977
11701.51 983
11702.53 1009
11703.55 1020
11704.57 963
11705.60 989
11706.62 974
11707.64 959
11708.66 961
11709.68 1014
11710.71 996
11711.73 918
11712.75 928
11713.77 957
11714.79 942
11715.82 884
11716.84 881
11717.86 994
11718.88 949
11719.91 898
11720.93 956
11721.95 902
11722.97 893
11724.00 889
11725.02 888
11726.04 919
11727.07 880
11728.09 886
11729.11 854
11730.13 827
11731.16 833
11732.18 840
11733.20 810
11734.23 837
11735.25 845
11736.27 866
11737.30 804
11738.32 868
11739.34 832
11740.37 819
11741.39 850
11742.41 849
11743.44 818
11744.46 819
11745.48 845
11746.51 826
11747.53 821
11748.55 835
11749.58 864
11750.60 838
11751.63 835
11752.65 779
11753.67 771
11754.70 772
11755.72 820
11756.75 815
11757.77 807
11758.79 739
11759.82 789
11760.84 771
11761.87 848
11762.89 883
11763.92 776
11764.94 813
11765.97 846
11766.99 840
11768.01 801
11769.04 776
11770.06 814
11771.09 775
11772.11 812
11773.14 796
11774.16 829
11775.19 747
11776.21 791
11777.24 812
11778.26 802
11779.29 813
11780.31 756
11781.34 767
11782.36 761
11783.39 723
11784.41 733
11785.44 742
11786.46 829
11787.49 779
11788.52 698
11789.54 779
11790.57 718
11791.59 725
11792.62 758
11793.64 731
11794.67 693
11795.70 764
11796.72 769
11797.75 720
11798.77 743
11799.80 783
11800.83 768
11801.85 811
11802.88 757
11803.90 738
11804.93 711
11805.96 731
11806.98 803
11808.01 758
11809.04 772
11810.06 766
11811.09 792
11812.11 738
11813.14 743
11814.17 733
11815.19 753
11816.22 699
11817.25 692
11818.27 719
11819.30 657
11820.33 703
11821.36 705
11822.38 706
11823.41 772
11824.44 804
11825.46 795
11826.49 789
11827.52 726
11828.54 772
11829.57 761
11830.60 785
11831.63 703
11832.65 783
11833.68 812
11834.71 765
11835.74 751
11836.76 715
11837.79 769
11838.82 857
11839.85 784
11840.88 741
11841.90 709
11842.93 773
11843.96 749
11844.99 814
11846.01 776
11847.04 782
11848.07 738
11849.10 695
11850.13 741
11851.16 791
11852.18 777
11853.21 764
11854.24 699
11855.27 725
11856.30 698
11857.33 750
11858.35 807
11859.38 805
11860.41 725
11861.44 782
11862.47 831
11863.50 834
11864.53 760
11865.56 710
11866.58 771
11867.61 809
11868.64 802
11869.67 728
11870.70 840
11871.73 797
11872.76 787
11873.79 748
11874.82 785
11875.85 830
11876.88 759
11877.91 790
11878.93 792
11879.96 841
11880.99 844
11882.02 796
11883.05 779
11884.08 750
11885.11 855
11886.14 864
11887.17 805
11888.20 830
11889.23 780
11890.26 788
11891.29 834
11892.32 807
11893.35 840
11894.38 839
11895.41 853
11896.44 842
11897.47 820
11898.50 888
11899.53 796
11900.56 800
11901.59 851
11902.62 806
11903.65 875
11904.69 896
11905.72 876
11906.75 905
11907.78 924
11908.81 891
11909.84 930
11910.87 960
11911.90 947
11912.93 933
11913.96 997
11914.99 995
11916.02 922
11917.06 913
11918.09 943
11919.12 888
11920.15 901
11921.18 870
11922.21 850
11923.24 878
11924.27 927
11925.31 902
11926.34 929
11927.37 992
11928.40 944
11929.43 961
11930.46 941
11931.50 910
11932.53 897
11933.56 967
11934.59 936
11935.62 974
11936.65 996
11937.69 1020
11938.72 999
11939.75 1113
11940.78 1149
11941.81 1325
11942.85 1210
11943.88 1231
11944.91 1194
11945.94 1201
11946.98 1213
11948.01 1134
11949.04 1077
11950.07 1001
11951.11 966
11952.14 976
11953.17 941
11954.20 872
11955.24 867
11956.27 841
11957.30 843
11958.34 892
11959.37 877
11960.40 899
11961.43 894
11962.47 847
11963.50 820
11964.53 819
11965.57 889
11966.60 904
11967.63 891
11968.67 858
11969.70 894
11970.73 867
11971.77 851
11972.80 883
11973.83 860
11974.87 911
11975.90 803
11976.94 809
11977.97 792
11979.00 848
11980.04 823
11981.07 843
11982.10 844
11983.14 852
11984.17 826
11985.21 841
11986.24 858
11987.27 821
11988.31 902
11989.34 798
11990.38 857
11991.41 841
11992.45 825
11993.48 830
11994.51 832
11995.55 873
11996.58 847
11997.62 836
11998.65 883
11999.69 829
12000.72 775
12001.76 772
12002.79 771
12003.83 790
12004.86 786
12005.90 812
12006.93 863
12007.97 844
12009.00 868
12010.04 843
12011.07 873
12012.11 887
12013.14 832
12014.18 835
12015.21 837
12016.25 851
12017.28 855
12018.32 919
12019.35 873
12020.39 879
12021.43 944
12022.46 911
12023.50 902
12024.53 876
12025.57 842
12026.60 896
12027.64 855
12028.68 840
12029.71 880
12030.75 937
12031.78 890
12032.82 868
12033.86 876
12034.89 940
12035.93 874
12036.97 905
12038.00 892
12039.04 845
12040.07 868
12041.11 826
12042.15 899
12043.18 965
12044.22 891
12045.26 959
12046.29 951
12047.33 863
12048.37 856
12049.40 841
12050.44 868
12051.48 837
12052.52 871
12053.55 869
12054.59 884
12055.63 888
12056.66 845
12057.70 866
12058.74 897
12059.78 895
12060.81 896
12061.85 950
12062.89 897
12063.92 932
12064.96 915
12066.00 930
12067.04 915
12068.07 939
12069.11 893
12070.15 863
12071.19 927
12072.23 970
12073.26 924
12074.30 886
12075.34 885
12076.38 873
12077.42 852
12078.45 902
12079.49 873
12080.53 926
12081.57 898
12082.61 909
12083.64 901
12084.68 910
12085.72 881
12086.76 1001
12087.80 979
12088.84 961
12089.88 875
12090.91 910
12091.95 904
12092.99 864
12094.03 865
12095.07 885
12096.11 911
12097.15 959
12098.19 989
12099.22 955
12100.26 973
12101.30 948
12102.34 905
12103.38 956
12104.42 1004
12105.46 945
12106.50 980
12107.54 988
12108.58 988
12109.62 969
12110.66 1024
12111.70 1111
12112.74 1112
12113.77 1045
12114.81 1106
12115.85 1063
12116.89 1085
12117.93 1093
12118.97 1003
12120.01 1025
12121.05 1071
12122.09 961
12123.13 953
12124.17 906
12125.21 873
12126.25 899
12127.29 813
12128.33 836
12129.37 811
12130.41 804
12131.45 839
12132.50 824
12133.54 816
12134.58 815
12135.62 803
12136.66 799
12137.70 832
12138.74 802
12139.78 800
12140.82 786
12141.86 768
12142.90 802
12143.94 787
12144.98 821
12146.02 841
12147.07 789
12148.11 842
12149.15 818
12150.19 788
12151.23 806
12152.27 825
12153.31 761
12154.35 751
12155.40 754
12156.44 725
12157.48 783
12158.52 758
12159.56 794
12160.60 793
12161.64 779
12162.69 745
12163.73 770
12164.77 776
12165.81 815
12166.85 843
12167.90 826
12168.94 835
12169.98 791
12171.02 761
12172.06 804
12173.11 813
12174.15 720
12175.19 778
12176.23 797
12177.27 784
12178.32 795
12179.36 754
12180.40 782
12181.44 809
12182.49 761
12183.53 765
12184.57 688
12185.61 730
12186.66 759
12187.70 760
12188.74 753
12189.79 716
12190.83 811
12191.87 747
12192.91 726
12193.96 799
12195.00 770
12196.04 751
12197.09 725
12198.13 748
12199.17 765
12200.22 764
12201.26 750
12202.30 727
12203.35 689
12204.39 763
12205.43 790
12206.48 763
12207.52 806
12208.57 742
12209.61 719
12210.65 785
12211.70 782
12212.74 782
12213.78 765
12214.83 799
12215.87 763
12216.92 693
12217.96 718
12219.00 731
12220.05 713
12221.09 702
12222.14 732
12223.18 801
12224.23 835
12225.27 803
12226.31 822
12227.36 730
12228.40 790
12229.45 774
12230.49 712
12231.54 723
12232.58 706
12233.63 720
12234.67 784
12235.72 773
12236.76 755
12237.81 733
12238.85 687
12239.90 756
12240.94 763
12241.99 750
12243.03 717
12244.08 729
12245.12 716
12246.17 720
12247.21 812
12248.26 753
12249.30 733
12250.35 701
12251.39 656
12252.44 680
12253.49 688
12254.53 778
12255.58 703
12256.62 687
12257.67 772
12258.71 716
12259.76 732
12260.81 710
12261.85 726
12262.90 727
12263.94 700
12264.99 727
12266.04 694
12267.08 714
12268.13 715
12269.17 672
12270.22 675
12271.27 698
12272.31 723
12273.36 701
12274.41 701
12275.45 672
12276.50 678
12277.55 693
12278.59 667
12279.64 715
12280.69 682
12281.73 638
12282.78 640
12283.83 630
12284.87 623
12285.92 672
12286.97 669
12288.01 621
12289.06 682
12290.11 659
12291.16 637
12292.20 696
12293.25 713
12294.30 667
12295.35 661
12296.39 715
12297.44 686
12298.49 690
12299.54 667
12300.58 649
12301.63 668
12302.68 683
12303.73 660
12304.77 630
12305.82 642
12306.87 682
12307.92 773
12308.97 737
12310.01 677
12311.06 681
12312.11 658
12313.16 723
12314.21 723
12315.25 762
12316.30 742
12317.35 659
12318.40 634
12319.45 698
12320.50 710
12321.54 729
12322.59 682
12323.64 681
12324.69 708
12325.74 651
12326.79 700
12327.84 649
12328.89 614
12329.93 625
12330.98 638
12332.03 678
12333.08 630
12334.13 673
12335.18 668
12336.23 678
12337.28 643
12338.33 663
12339.38 636
12340.43 644
12341.47 660
12342.52 699
12343.57 715
12344.62 642
12345.67 698
12346.72 688
12347.77 623
12348.82 596
12349.87 631
12350.92 686
12351.97 709
12353.02 642
12354.07 586
12355.12 586
12356.17 653
12357.22 648
12358.27 652
12359.32 635
12360.37 660
12361.42 664
12362.47 669
12363.52 636
12364.57 642
12365.62 681
12366.67 615
12367.72 653
12368.77 641
12369.82 641
12370.87 608
12371.93 593
12372.98 634
12374.03 596
12375.08 597
12376.13 684
12377.18 644
12378.23 645
12379.28 622
12380.33 636
12381.38 686
12382.43 659
12383.49 639
12384.54 695
12385.59 700
12386.64 661
12387.69 656
12388.74 614
12389.79 629
12390.84 673
12391.90 653
12392.95 667
12394.00 660
12395.05 661
12396.10 681
12397.15 664
12398.21 635
12399.26 714
12400.31 741
12401.36 761
12402.41 740
12403.47 706
12404.52 657
12405.57 661
12406.62 655
12407.67 698
12408.73 724
12409.78 646
12410.83 676
12411.88 658
12412.94 644
12413.99 660
12415.04 643
12416.09 705
12417.15 686
12418.20 659
12419.25 693
12420.30 652
12421.36 673
12422.41 653
12423.46 699
12424.52 727
12425.57 710
12426.62 692
12427.67 714
12428.73 666
12429.78 618
12430.83 693
12431.89 711
12432.94 647
12433.99 643
12435.05 662
12436.10 719
12437.15 603
12438.21 684
12439.26 665
12440.31 690
12441.37 674
12442.42 722
12443.47 677
12444.53 628
12445.58 685
12446.64 683
12447.69 665
12448.74 645
12449.80 681
12450.85 650
12451.91 688
12452.96 716
12454.01 680
12455.07 687
12456.12 698
12457.18 683
12458.23 664
12459.29 665
12460.34 660
12461.39 658
12462.45 651
12463.50 703
12464.56 677
12465.61 659
12466.67 744
12467.72 713
12468.78 749
12469.83 700
12470.89 645
12471.94 711
12473.00 666
12474.05 732
12475.11 731
12476.16 713
12477.22 717
12478.27 777
12479.33 691
12480.38 697
12481.44 686
12482.49 713
12483.55 772
12484.60 727
12485.66 702
12486.71 744
12487.77 757
12488.83 736
12489.88 758
12490.94 772
12491.99 819
12493.05 797
12494.10 797
12495.16 781
12496.22 793
12497.27 847
12498.33 870
12499.38 837
12500.44 823
12501.50 934
12502.55 946
12503.61 943
12504.67 956
12505.72 1012
12506.78 1033
12507.83 1022
12508.89 1014
12509.95 944
12511.00 911
12512.06 901
12513.12 883
12514.17 831
12515.23 768
12516.29 742
12517.34 786
12518.40 786
12519.46 725
12520.52 748
12521.57 715
12522.63 703
12523.69 805
12524.74 756
12525.80 697
12526.86 679
12527.92 698
12528.97 744
12530.03 748
12531.09 722
12532.15 731
12533.20 668
12534.26 713
12535.32 656
12536.38 732
12537.43 660
12538.49 710
12539.55 717
12540.61 734
12541.66 740
12542.72 730
12543.78 658
12544.84 741
12545.90 751
12546.95 711
12548.01 685
12549.07 668
12550.13 790
12551.19 749
12552.25 699
12553.30 722
12554.36 665
12555.42 706
12556.48 745
12557.54 711
12558.60 708
12559.65 700
12560.71 658
12561.77 698
12562.83 697
12563.89 683
12564.95 676
12566.01 728
12567.07 745
12568.13 715
12569.18 692
12570.24 731
12571.30 735
12572.36 683
12573.42 702
12574.48 738
12575.54 704
12576.60 770
12577.66 821
12578.72 791
12579.78 746
12580.84 812
12581.90 805
12582.96 803
12584.02 860
12585.07 857
12586.13 881
12587.19 829
12588.25 828
12589.31 793
12590.37 842
12591.43 819
12592.49 817
12593.55 793
12594.61 796
12595.67 735
12596.73 807
12597.79 762
12598.86 749
12599.92 795
12600.98 780
12602.04 782
12603.10 742
12604.16 737
12605.22 735
12606.28 758
12607.34 779
12608.40 745
12609.46 746
12610.52 737
12611.58 746
12612.64 761
12613.70 711
12614.76 676
12615.83 713
12616.89 704
12617.95 721
12619.01 736
12620.07 721
12621.13 711
12622.19 779
12623.25 707
12624.32 724
12625.38 705
12626.44 710
12627.50 700
12628.56 700
12629.62 742
12630.68 743
12631.75 749
12632.81 713
12633.87 722
12634.93 727
12635.99 709
12637.05 706
12638.12 685
12639.18 657
12640.24 665
12641.30 725
12642.36 680
12643.43 647
12644.49 633
12645.55 745
12646.61 687
12647.68 698
12648.74 702
12649.80 727
12650.86 717
12651.93 750
12652.99 670
12654.05 663
12655.11 678
12656.18 675
12657.24 721
12658.30 690
12659.36 714
12660.43 716
12661.49 701
12662.55 702
12663.62 695
12664.68 740
12665.74 746
12666.81 758
12667.87 777
12668.93 724
12670.00 704
12671.06 729
12672.12 739
12673.19 770
12674.25 737
12675.31 749
12676.38 728
12677.44 738
12678.50 681
12679.57 734
12680.63 742
12681.69 734
12682.76 770
12683.82 746
12684.89 721
12685.95 725
12687.01 729
12688.08 698
12689.14 721
12690.21 755
12691.27 746
12692.33 739
12693.40 683
12694.46 725
12695.53 782
12696.59 799
12697.66 785
12698.72 781
12699.79 725
12700.85 699
12701.91 714
12702.98 757
12704.04 748
12705.11 760
12706.17 748
12707.24 748
12708.30 687
12709.37 750
12710.43 740
12711.50 723
12712.56 770
12713.63 760
12714.69 745
12715.76 734
12716.82 773
12717.89 761
12718.95 843
12720.02 740
12721.09 696
12722.15 731
12723.22 719
12724.28 762
12725.35 742
12726.41 628
12727.48 654
12728.54 705
12729.61 752
12730.68 715
12731.74 713
12732.81 704
12733.87 691
12734.94 711
12736.01 724
12737.07 755
12738.14 705
12739.20 744
12740.27 728
12741.34 737
12742.40 756
12743.47 771
12744.54 712
12745.60 709
12746.67 716
12747.74 729
12748.80 695
12749.87 692
12750.94 667
12752.00 664
12753.07 706
12754.14 736
12755.20 747
12756.27 738
12757.34 666
12758.40 693
12759.47 691
12760.54 672
12761.60 687
12762.67 672
12763.74 714
12764.81 696
12765.87 754
12766.94 695
12768.01 668
12769.08 681
12770.14 637
12771.21 653
12772.28 661
12773.35 658
12774.41 685
12775.48 699
12776.55 640
12777.62 663
12778.68 686
12779.75 732
12780.82 734
12781.89 676
12782.96 662
12784.02 640
12785.09 617
12786.16 594
12787.23 668
12788.30 650
12789.37 605
12790.43 623
12791.50 616
12792.57 630
12793.64 625
12794.71 651
12795.78 689
12796.84 660
12797.91 631
12798.98 624
12800.05 596
12801.12 646
12802.19 622
12803.26 583
12804.33 648
12805.40 651
12806.46 620
12807.53 590
12808.60 602
12809.67 654
12810.74 656
12811.81 651
12812.88 643
12813.95 645
12815.02 657
12816.09 652
12817.16 616
12818.23 634
12819.30 602
12820.37 617
12821.44 623
12822.50 637
12823.57 623
12824.64 660
12825.71 658
12826.78 655
12827.85 617
12828.92 593
12829.99 683
12831.06 664
12832.13 628
12833.20 598
12834.27 651
12835.34 620
12836.41 628
12837.49 670
12838.56 647
12839.63 633
12840.70 587
12841.77 676
12842.84 600
12843.91 665
12844.98 650
12846.05 628
12847.12 639
12848.19 591
12849.26 671
12850.33 649
12851.40 645
12852.47 636
12853.55 618
12854.62 596
12855.69 666
12856.76 591
12857.83 585
12858.90 630
12859.97 695
12861.04 649
12862.11 659
12863.19 594
12864.26 638
12865.33 594
12866.40 625
12867.47 624
12868.54 579
12869.62 625
12870.69 578
12871.76 594
12872.83 569
12873.90 626
12874.97 587
12876.05 601
12877.12 535
12878.19 602
12879.26 608
12880.33 598
12881.41 555
12882.48 560
12883.55 576
12884.62 565
12885.70 620
12886.77 616
12887.84 581
12888.91 570
12889.98 570
12891.06 627
12892.13 561
12893.20 521
12894.28 547
12895.35 544
12896.42 614
12897.49 581
12898.57 569
12899.64 571
12900.71 622
12901.79 616
12902.86 608
12903.93 635
12905.00 569
12906.08 556
12907.15 586
12908.22 606
12909.30 579
12910.37 598
12911.44 597
12912.52 541
12913.59 507
12914.66 574
12915.74 572
12916.81 613
12917.89 584
12918.96 553
12920.03 587
12921.11 602
12922.18 628
12923.25 573
12924.33 534
12925.40 606
12926.48 573
12927.55 553
12928.62 555
12929.70 550
12930.77 521
12931.85 533
12932.92 570
12934.00 516
12935.07 571
12936.14 560
12937.22 569
12938.29 540
12939.37 549
12940.44 549
12941.52 555
12942.59 606
12943.67 558
12944.74 556
12945.82 524
12946.89 631
12947.97 571
12949.04 550
12950.12 582
12951.19 555
12952.27 561
12953.34 550
12954.42 543
12955.49 568
12956.57 545
12957.64 593
12958.72 561
12959.79 557
12960.87 562
12961.94 544
12963.02 598
12964.10 521
12965.17 565
12966.25 562
12967.32 553
12968.40 501
12969.47 521
12970.55 602
12971.63 571
12972.70 560
12973.78 572
12974.85 558
12975.93 585
12977.01 622
12978.08 609
12979.16 578
12980.23 580
12981.31 582
12982.39 614
12983.46 615
12984.54 573
12985.62 537
12986.69 574
12987.77 545
12988.85 602
12989.92 545
12991.00 624
12992.08 592
12993.15 583
12994.23 588
12995.31 561
12996.38 591
12997.46 582
12998.54 543
12999.61 596
13000.69 639
13001.77 619
13002.85 593
13003.92 594
13005.00 586
13006.08 587
13007.16 617
13008.23 569
13009.31 641
13010.39 675
13011.47 677
13012.54 586
13013.62 576
13014.70 595
13015.78 639
13016.85 599
13017.93 546
13019.01 590
13020.09 553
13021.17 581
13022.24 601
13023.32 618
13024.40 597
13025.48 627
13026.56 596
13027.63 596
13028.71 613
13029.79 668
13030.87 582
13031.95 636
13033.03 618
13034.10 589
13035.18 612
13036.26 607
13037.34 616
13038.42 600
13039.50 561
13040.58 579
13041.66 588
13042.73 533
13043.81 563
13044.89 611
13045.97 585
13047.05 572
13048.13 641
13049.21 653
13050.29 570
13051.37 657
13052.45 624
13053.53 620
13054.60 601
13055.68 623
13056.76 588
13057.84 639
13058.92 636
13060.00 632
13061.08 597
13062.16 585
13063.24 626
13064.32 619
13065.40 658
13066.48 586
13067.56 579
13068.64 644
13069.72 628
13070.80 617
13071.88 613
13072.96 570
13074.04 552
13075.12 566
13076.20 573
13077.28 591
13078.36 564
13079.44 590
13080.52 647
13081.60 641
13082.68 634
13083.76 620
13084.84 604
13085.93 536
13087.01 552
13088.09 592
13089.17 603
13090.25 580
13091.33 630
13092.41 641
13093.49 595
13094.57 626
13095.65 627
13096.73 551
13097.82 611
13098.90 549
13099.98 559
13101.06 578
13102.14 587
13103.22 584
13104.30 596
13105.38 596
13106.47 569
13107.55 553
13108.63 582
13109.71 564
13110.79 552
13111.87 585
13112.96 610
13114.04 601
13115.12 598
13116.20 565
13117.28 587
13118.37 621
13119.45 598
13120.53 545
13121.61 566
13122.69 565
13123.78 581
13124.86 556
13125.94 543
13127.02 574
13128.11 582
13129.19 578
13130.27 578
13131.35 599
13132.44 591
13133.52 565
13134.60 579
13135.68 517
13136.77 537
13137.85 552
13138.93 521
13140.01 529
13141.10 583
13142.18 603
13143.26 540
13144.35 579
13145.43 588
13146.51 534
13147.60 540
13148.68 489
13149.76 565
13150.85 556
13151.93 568
13153.01 545
13154.10 538
13155.18 575
13156.26 587
13157.35 587
13158.43 566
13159.51 605
13160.60 514
13161.68 512
13162.77 544
13163.85 546
13164.93 584
13166.02 586
13167.10 606
13168.19 544
13169.27 567
13170.35 544
13171.44 504
13172.52 575
13173.61 585
13174.69 568
13175.78 565
13176.86 527
13177.94 555
13179.03 540
13180.11 559
13181.20 587
13182.28 616
13183.37 577
13184.45 575
13185.54 567
13186.62 526
13187.71 512
13188.79 553
13189.88 581
13190.96 568
13192.05 529
13193.13 557
13194.22 591
13195.30 603
13196.39 560
13197.47 515
13198.56 568
13199.64 557
13200.73 606
13201.81 551
13202.90 562
13203.98 547
13205.07 548
13206.16 604
13207.24 567
13208.33 557
13209.41 539
13210.50 555
13211.58 577
13212.67 594
13213.76 555
13214.84 590
13215.93 583
13217.01 593
13218.10 614
13219.19 605
13220.27 559
13221.36 526
13222.45 587
13223.53 555
13224.62 589
13225.70 592
13226.79 614
13227.88 638
13228.96 574
13230.05 562
13231.14 539
13232.22 510
13233.31 550
13234.40 614
13235.48 588
13236.57 572
13237.66 555
13238.74 560
13239.83 606
13240.92 584
13242.01 602
13243.09 598
13244.18 547
13245.27 555
13246.35 572
13247.44 587
13248.53 570
13249.62 548
13250.70 575
13251.79 626
13252.88 623
13253.97 587
13255.05 563
13256.14 549
13257.23 595
13258.32 579
13259.41 600
13260.49 594
13261.58 621
13262.67 666
13263.76 631
13264.85 589
13265.93 595
13267.02 601
13268.11 587
13269.20 558
13270.29 610
13271.37 594
13272.46 589
13273.55 590
13274.64 628
13275.73 575
13276.82 554
13277.91 635
13278.99 634
13280.08 629
13281.17 593
13282.26 619
13283.35 618
13284.44 595
13285.53 614
13286.62 634
13287.70 533
13288.79 582
13289.88 607
13290.97 625
13292.06 639
13293.15 641
13294.24 657
13295.33 603
13296.42 614
13297.51 653
13298.60 644
13299.69 639
13300.78 623
13301.87 636
13302.95 640
13304.04 691
13305.13 659
13306.22 651
13307.31 597
13308.40 607
13309.49 667
13310.58 710
13311.67 651
13312.76 663
13313.85 644
13314.94 666
13316.03 689
13317.12 643
13318.21 629
13319.30 631
13320.39 602
13321.48 702
13322.58 674
13323.67 684
13324.76 667
13325.85 695
13326.94 658
13328.03 629
13329.12 675
13330.21 682
13331.30 650
13332.39 676
13333.48 654
13334.57 679
13335.66 674
13336.75 692
13337.85 704
13338.94 684
13340.03 650
13341.12 663
13342.21 676
13343.30 646
13344.39 659
13345.48 649
13346.58 673
13347.67 636
13348.76 615
13349.85 711
13350.94 698
13352.03 672
13353.12 684
13354.22 678
13355.31 642
13356.40 623
13357.49 661
13358.58 681
13359.68 700
13360.77 737
13361.86 698
13362.95 701
13364.04 705
13365.14 697
13366.23 681
13367.32 697
13368.41 764
13369.51 686
13370.60 736
13371.69 706
13372.78 782
13373.87 764
13374.97 694
13376.06 732
13377.15 764
13378.25 753
13379.34 755
13380.43 763
13381.52 803
13382.62 769
13383.71 717
13384.80 690
13385.90 718
13386.99 760
13388.08 747
13389.17 710
13390.27 686
13391.36 675
13392.45 699
13393.55 670
13394.64 697
13395.73 673
13396.83 640
13397.92 698
13399.02 711
13400.11 665
13401.20 619
13402.30 627
13403.39 695
13404.48 660
13405.58 695
13406.67 701
13407.77 673
13408.86 710
13409.95 720
13411.05 632
13412.14 627
13413.24 669
13414.33 663
13415.42 622
13416.52 645
13417.61 628
13418.71 616
13419.80 676
13420.90 672
13421.99 611
13423.08 632
13424.18 653
13425.27 613
13426.37 628
13427.46 639
13428.56 638
13429.65 668
13430.75 665
13431.84 661
13432.94 618
13434.03 613
13435.13 671
13436.22 691
13437.32 670
13438.41 579
13439.51 639
13440.60 647
13441.70 667
13442.79 668
13443.89 652
13444.98 671
13446.08 656
13447.18 647
13448.27 646
13449.37 650
13450.46 670
13451.56 693
13452.65 717
13453.75 700
13454.85 683
13455.94 674
13457.04 687
13458.13 702
13459.23 684
13460.33 661
13461.42 704
13462.52 714
13463.61 668
13464.71 702
13465.81 697
13466.90 717
13468.00 740
13469.10 707
13470.19 695
13471.29 666
13472.38 665
13473.48 669
13474.58 672
13475.67 685
13476.77 748
13477.87 734
13478.96 685
13480.06 662
13481.16 699
13482.26 734
13483.35 736
13484.45 694
13485.55 682
13486.64 741
13487.74 748
13488.84 725
13489.94 638
13491.03 711
13492.13 695
13493.23 673
13494.32 647
13495.42 710
13496.52 752
13497.62 736
13498.72 733
13499.81 696
13500.91 749
13502.01 808
13503.11 696
13504.20 760
13505.30 762
13506.40 778
13507.50 833
13508.60 780
13509.69 741
13510.79 837
13511.89 792
13512.99 780
13514.09 814
13515.18 728
13516.28 800
13517.38 784
13518.48 735
13519.58 749
13520.68 725
13521.78 783
13522.87 714
13523.97 713
13525.07 737
13526.17 683
13527.27 671
13528.37 701
13529.47 748
13530.57 690
13531.66 722
13532.76 676
13533.86 690
13534.96 652
13536.06 672
13537.16 627
13538.26 640
13539.36 669
13540.46 622
13541.56 646
13542.66 615
13543.76 652
13544.86 604
13545.96 640
13547.05 612
13548.15 640
13549.25 678
13550.35 655
13551.45 635
13552.55 631
13553.65 607
13554.75 661
13555.85 698
13556.95 690
13558.05 634
13559.15 586
13560.25 596
13561.35 600
13562.45 638
13563.55 606
13564.65 574
13565.75 600
13566.85 620
13567.96 613
13569.06 609
13570.16 648
13571.26 614
13572.36 645
13573.46 645
13574.56 650
13575.66 614
13576.76 614
13577.86 650
13578.96 599
13580.06 634
13581.16 626
13582.27 635
13583.37 599
13584.47 637
13585.57 629
13586.67 587
13587.77 589
13588.87 682
13589.97 646
13591.08 606
13592.18 618
13593.28 631
13594.38 646
13595.48 670
13596.58 633
13597.68 642
13598.79 633
13599.89 677
13600.99 633
13602.09 666
13603.19 733
13604.30 671
13605.40 620
13606.50 590
13607.60 616
13608.70 622
13609.81 657
13610.91 661
13612.01 681
13613.11 637
13614.21 618
13615.32 692
13616.42 615
13617.52 645
13618.62 642
13619.73 631
13620.83 644
13621.93 621
13623.03 624
13624.14 643
13625.24 600
13626.34 608
13627.45 630
13628.55 626
13629.65 625
13630.75 611
13631.86 661
13632.96 628
13634.06 662
13635.17 638
13636.27 592
13637.37 592
13638.48 598
13639.58 629
13640.68 596
13641.79 583
13642.89 545
13643.99 585
13645.10 623
13646.20 634
13647.30 636
13648.41 585
13649.51 640
13650.62 671
13651.72 681
13652.82 617
13653.93 653
13655.03 653
13656.14 667
13657.24 648
13658.34 601
13659.45 636
13660.55 662
13661.66 603
13662.76 597
13663.87 615
13664.97 617
13666.07 609
13667.18 612
13668.28 598
13669.39 650
13670.49 615
13671.60 618
13672.70 626
13673.81 586
13674.91 631
13676.02 663
13677.12 617
13678.23 624
13679.33 624
13680.44 636
13681.54 632
13682.65 644
13683.75 618
13684.86 611
13685.96 632
13687.07 656
13688.17 619
13689.28 626
13690.38 677
13691.49 677
13692.59 660
13693.70 630
13694.80 624
13695.91 643
13697.02 671
13698.12 637
13699.23 645
13700.33 647
13701.44 658
13702.55 666
13703.65 653
13704.76 659
13705.86 621
13706.97 637
13708.08 619
13709.18 650
13710.29 633
13711.39 606
13712.50 643
13713.61 642
13714.71 609
13715.82 592
13716.93 615
13718.03 667
13719.14 666
13720.25 670
13721.35 671
13722.46 706
13723.57 683
13724.67 730
13725.78 670
13726.89 633
13727.99 698
13729.10 699
13730.21 716
13731.31 689
13732.42 644
13733.53 723
13734.64 745
13735.74 692
13736.85 737
13737.96 739
13739.07 719
13740.17 687
13741.28 722
13742.39 691
13743.50 721
13744.60 757
13745.71 763
13746.82 735
13747.93 743
13749.03 769
13750.14 771
13751.25 711
13752.36 719
13753.47 780
13754.57 747
13755.68 741
13756.79 776
13757.90 735
13759.01 718
13760.11 717
13761.22 753
13762.33 780
13763.44 811
13764.55 770
13765.66 702
13766.76 768
13767.87 808
13768.98 777
13770.09 812
13771.20 814
13772.31 841
13773.42 869
13774.53 846
13775.63 898
13776.74 883
13777.85 900
13778.96 908
13780.07 911
13781.18 951
13782.29 957
13783.40 1021
13784.51 1037
13785.62 954
13786.73 958
13787.83 1005
13788.94 984
13790.05 971
13791.16 910
13792.27 937
13793.38 937
13794.49 904
13795.60 858
13796.71 782
13797.82 821
13798.93 872
13800.04 771
13801.15 806
13802.26 822
13803.37 795
13804.48 822
13805.59 743
13806.70 737
13807.81 693
13808.92 743
13810.03 721
13811.14 740
13812.25 741
13813.36 709
13814.47 736
13815.58 751
13816.69 745
13817.80 723
13818.91 731
13820.03 778
13821.14 740
13822.25 780
13823.36 740
13824.47 747
13825.58 717
13826.69 729
13827.80 719
13828.91 734
13830.02 731
13831.13 748
13832.25 694
13833.36 687
13834.47 676
13835.58 765
13836.69 689
13837.80 645
13838.91 688
13840.02 727
13841.14 705
13842.25 701
13843.36 702
13844.47 721
13845.58 733
13846.69 707
13847.81 657
13848.92 681
13850.03 672
13851.14 723
13852.25 671
13853.37 683
13854.48 659
13855.59 705
13856.70 764
13857.81 648
13858.93 659
13860.04 682
13861.15 752
13862.26 710
13863.38 736
13864.49 708
13865.60 740
13866.71 758
13867.83 819
13868.94 770
13870.05 729
13871.16 785
13872.28 711
13873.39 728
13874.50 757
13875.61 733
13876.73 772
13877.84 751
13878.95 735
13880.07 762
13881.18 771
13882.29 802
13883.41 755
13884.52 715
13885.63 730
13886.75 742
13887.86 769
13888.97 752
13890.09 733
13891.20 697
13892.31 721
13893.43 780
13894.54 733
13895.65 720
13896.77 727
13897.88 701
13899.00 704
13900.11 667
13901.22 662
13902.34 686
13903.45 682
13904.57 675
13905.68 724
13906.79 739
13907.91 703
13909.02 656
13910.14 704
13911.25 743
13912.37 714
13913.48 719
13914.59 617
13915.71 692
13916.82 717
13917.94 690
13919.05 658
13920.17 696
13921.28 733
13922.40 682
13923.51 678
13924.63 666
13925.74 651
13926.86 638
13927.97 655
13929.09 666
13930.20 645
13931.32 643
13932.43 637
13933.55 616
13934.66 651
13935.78 611
13936.89 613
13938.01 640
13939.12 672
13940.24 652
13941.35 691
13942.47 670
13943.59 710
13944.70 649
13945.82 623
13946.93 696
13948.05 695
13949.16 681
13950.28 618
13951.40 655
13952.51 617
13953.63 619
13954.74 652
13955.86 639
13956.98 675
13958.09 683
13959.21 635
13960.33 605
13961.44 612
13962.56 664
13963.67 629
13964.79 619
13965.91 595
13967.02 610
13968.14 611
13969.26 639
13970.37 629
13971.49 610
13972.61 626
13973.72 626
13974.84 601
13975.96 635
13977.08 633
13978.19 632
13979.31 612
13980.43 639
13981.54 603
13982.66 607
13983.78 606
13984.90 639
13986.01 684
13987.13 650
13988.25 647
13989.37 653
13990.48 629
13991.60 648
13992.72 682
13993.84 648
13994.95 618
13996.07 648
13997.19 646
13998.31 618
13999.42 588
14000.54 595
14001.66 607
14002.78 643
14003.90 640
14005.01 648
14006.13 655
14007.25 687
14008.37 649
14009.49 696
14010.61 648
14011.72 638
14012.84 604
14013.96 640
14015.08 634
14016.20 643
14017.32 666
14018.43 624
14019.55 695
14020.67 671
14021.79 674
14022.91 697
14024.03 658
14025.15 644
14026.27 653
14027.39 637
14028.50 650
14029.62 658
14030.74 649
14031.86 699
14032.98 660
14034.10 652
14035.22 675
14036.34 708
14037.46 662
14038.58 665
14039.70 689
14040.82 688
14041.94 626
14043.06 644
14044.18 679
14045.30 608
14046.41 606
14047.53 653
14048.65 651
14049.77 649
14050.89 700
14052.01 690
14053.13 615
14054.25 620
14055.37 645
14056.49 628
14057.61 633
14058.74 638
14059.86 618
14060.98 606
14062.10 629
14063.22 700
14064.34 709
14065.46 650
14066.58 603
14067.70 617
14068.82 623
14069.94 642
14071.06 696
14072.18 681
14073.30 624
14074.42 596
14075.54 582
14076.66 650
14077.79 601
14078.91 597
14080.03 609
14081.15 671
14082.27 605
14083.39 628
14084.51 690
14085.63 607
14086.76 656
14087.88 687
14089.00 605
14090.12 638
14091.24 665
14092.36 643
14093.48 657
14094.61 682
14095.73 686
14096.85 669
14097.97 675
14099.09 744
14100.22 701
14101.34 652
14102.46 743
14103.58 718
14104.70 754
14105.83 755
14106.95 717
14108.07 746
14109.19 752
14110.31 737
14111.44 728
14112.56 742
14113.68 756
14114.80 748
14115.93 694
14117.05 706
14118.17 698
14119.29 659
14120.42 669
14121.54 677
14122.66 661
14123.79 649
14124.91 705
14126.03 640
14127.15 639
14128.28 650
14129.40 620
14130.52 679
14131.65 641
14132.77 596
14133.89 596
14135.02 653
14136.14 638
14137.26 628
14138.39 622
14139.51 656
14140.63 682
14141.76 658
14142.88 629
14144.00 626
14145.13 625
14146.25 569
14147.38 636
14148.50 601
14149.62 559
14150.75 583
14151.87 619
14152.99 591
14154.12 612
14155.24 611
14156.37 642
14157.49 653
14158.62 613
14159.74 667
14160.86 658
14161.99 638
14163.11 619
14164.24 607
14165.36 606
14166.49 577
14167.61 595
14168.74 553
14169.86 579
14170.99 565
14172.11 613
14173.23 589
14174.36 623
14175.48 593
14176.61 620
14177.73 597
14178.86 562
14179.98 608
14181.11 611
14182.23 616
14183.36 587
14184.49 619
14185.61 595
14186.74 543
14187.86 505
14188.99 553
14190.11 585
14191.24 594
14192.36 545
14193.49 583
14194.61 601
14195.74 580
14196.87 563
14197.99 562
14199.12 543
14200.24 569
14201.37 565
14202.50 566
14203.62 579
14204.75 583
14205.87 584
14207.00 520
14208.13 535
14209.25 548
14210.38 626
14211.50 606
14212.63 629
14213.76 563
14214.88 544
14216.01 618
14217.14 545
14218.26 549
14219.39 530
14220.52 545
14221.64 567
14222.77 537
14223.90 519
14225.02 553
14226.15 539
14227.28 539
14228.41 548
14229.53 549
14230.66 501
14231.79 527
14232.91 517
14234.04 524
14235.17 503
14236.30 539
14237.42 488
14238.55 477
14239.68 522
14240.81 520
14241.93 538
14243.06 514
14244.19 508
14245.32 536
14246.44 505
14247.57 557
14248.70 508
14249.83 499
14250.95 565
14252.08 506
14253.21 526
14254.34 511
14255.47 482
14256.59 557
14257.72 535
14258.85 563
14259.98 535
14261.11 488
14262.24 539
14263.36 501
14264.49 502
14265.62 548
14266.75 514
14267.88 460
14269.01 550
14270.14 510
14271.26 506
14272.39 467
14273.52 529
14274.65 543
14275.78 541
14276.91 542
14278.04 500
14279.17 514
14280.30 510
14281.42 512
14282.55 531
14283.68 509
14284.81 477
14285.94 490
14287.07 529
14288.20 535
14289.33 490
14290.46 473
14291.59 507
14292.72 530
14293.85 497
14294.98 493
14296.11 538
14297.24 492
14298.37 504
14299.50 534
14300.63 515
14301.76 491
14302.89 502
14304.02 472
14305.15 477
14306.28 496
14307.41 477
14308.54 516
14309.67 533
14310.80 462
14311.93 473
14313.06 479
14314.19 484
14315.32 522
14316.45 515
14317.58 515
14318.71 464
14319.84 482
14320.97 501
14322.10 493
14323.23 485
14324.36 517
14325.49 539
14326.63 494
14327.76 540
14328.89 486
14330.02 540
14331.15 503
14332.28 489
14333.41 470
14334.54 510
14335.67 480
14336.81 482
14337.94 541
14339.07 552
14340.20 529
14341.33 501
14342.46 502
14343.59 475
14344.73 501
14345.86 485
14346.99 511
14348.12 493
14349.25 490
14350.38 464
14351.52 450
14352.65 496
14353.78 453
14354.91 497
14356.04 471
14357.18 460
14358.31 450
14359.44 483
14360.57 500
14361.71 493
14362.84 468
14363.97 475
14365.10 496
14366.24 465
14367.37 513
14368.50 479
14369.63 483
14370.77 479
14371.90 465
14373.03 460
14374.16 363
14375.30 455
14376.43 474
14377.56 479
14378.70 438
14379.83 436
14380.96 475
14382.09 436
14383.23 500
14384.36 479
14385.49 468
14386.63 484
14387.76 483
14388.89 499
14390.03 454
14391.16 428
14392.29 432
14393.43 465
14394.56 493
14395.70 471
14396.83 461
14397.96 510
14399.10 505
14400.23 462
14401.36 452
14402.50 452
14403.63 467
14404.77 461
14405.90 460
14407.03 474
14408.17 464
14409.30 452
14410.44 478
14411.57 454
14412.71 464
14413.84 462
14414.97 519
14416.11 484
14417.24 469
14418.38 466
14419.51 490
14420.65 475
14421.78 459
14422.92 425
14424.05 446
14425.19 495
14426.32 477
14427.46 501
14428.59 455
14429.73 462
14430.86 496
14432.00 488
14433.13 486
14434.27 457
14435.40 478
14436.54 456
14437.67 488
14438.81 447
14439.94 456
14441.08 471
14442.21 463
14443.35 478
14444.48 459
14445.62 436
14446.76 470
14447.89 471
14449.03 479
14450.16 442
14451.30 453
14452.43 449
14453.57 473
14454.71 467
14455.84 474
14456.98 426
14458.11 446
14459.25 508
14460.39 499
14461.52 484
14462.66 473
14463.80 504
14464.93 463
14466.07 465
14467.20 433
14468.34 445
14469.48 502
14470.61 495
14471.75 478
14472.89 483
14474.02 451
14475.16 468
14476.30 506
14477.43 500
14478.57 496
14479.71 522
14480.85 511
14481.98 491
14483.12 506
14484.26 500
14485.39 467
14486.53 467
14487.67 498
14488.81 449
14489.94 458
14491.08 486
14492.22 538
14493.36 517
14494.49 536
14495.63 519
14496.77 494
14497.91 498
14499.04 454
14500.18 505
14501.32 493
14502.46 522
14503.59 521
14504.73 501
14505.87 458
14507.01 507
14508.15 470
14509.28 454
14510.42 423
14511.56 486
14512.70 516
14513.84 511
14514.98 483
14516.11 462
14517.25 481
14518.39 464
14519.53 477
14520.67 530
14521.81 467
14522.95 477
14524.08 465
14525.22 491
14526.36 495
14527.50 454
14528.64 507
14529.78 479
14530.92 460
14532.06 486
14533.20 453
14534.33 454
14535.47 463
14536.61 459
14537.75 481
14538.89 492
14540.03 449
14541.17 440
14542.31 447
14543.45 454
14544.59 480
14545.73 425
14546.87 488
14548.01 514
14549.15 482
14550.29 454
14551.43 498
14552.57 490
14553.71 458
14554.85 449
14555.99 461
14557.13 481
14558.27 540
14559.41 499
14560.55 484
14561.69 493
14562.83 485
14563.97 498
14565.11 487
14566.25 465
14567.39 474
14568.53 484
14569.67 495
14570.81 516
14571.95 521
14573.09 476
14574.23 462
14575.37 493
14576.51 498
14577.65 480
14578.79 466
14579.94 457
14581.08 504
14582.22 493
14583.36 456
14584.50 462
14585.64 502
14586.78 493
14587.92 446
14589.06 476
14590.21 506
14591.35 442
14592.49 466
14593.63 490
14594.77 508
14595.91 455
14597.05 454
14598.20 526
14599.34 524
14600.48 502
14601.62 488
14602.76 513
14603.90 509
14605.05 493
14606.19 502
14607.33 521
14608.47 515
14609.61 502
14610.76 531
14611.90 510
14613.04 481
14614.18 514
14615.32 540
14616.47 524
14617.61 528
14618.75 505
14619.89 502
14621.04 491
14622.18 528
14623.32 582
14624.46 520
14625.61 511
14626.75 556
14627.89 580
14629.04 557
14630.18 549
14631.32 535
14632.46 528
14633.61 528
14634.75 469
14635.89 499
14637.04 519
14638.18 541
14639.32 563
14640.47 619
14641.61 575
14642.75 579
14643.90 626
14645.04 562
14646.18 614
14647.33 582
14648.47 579
14649.61 627
14650.76 632
14651.90 638
14653.05 608
14654.19 572
14655.33 571
14656.48 584
14657.62 548
14658.76 551
14659.91 545
14661.05 526
14662.20 531
14663.34 590
14664.49 584
14665.63 569
14666.77 513
14667.92 577
14669.06 481
14670.21 524
14671.35 550
14672.50 546
14673.64 535
14674.79 542
14675.93 547
14677.07 535
14678.22 616
14679.36 521
14680.51 517
14681.65 497
14682.80 512
14683.94 524
14685.09 516
14686.23 492
14687.38 520
14688.52 512
14689.67 501
14690.81 510
14691.96 535
14693.10 524
14694.25 479
14695.40 481
14696.54 491
14697.69 487
14698.83 552
14699.98 480
14701.12 425
14702.27 475
14703.41 496
14704.56 503
14705.71 470
14706.85 475
14708.00 516
14709.14 506
14710.29 491
14711.44 495
14712.58 470
14713.73 481
14714.87 489
14716.02 460
14717.17 449
14718.31 482
14719.46 499
14720.61 527
14721.75 521
14722.90 451
14724.05 458
14725.19 523
14726.34 465
14727.49 491
14728.63 468
14729.78 454
14730.93 504
14732.07 479
14733.22 537
14734.37 459
14735.51 496
14736.66 484
14737.81 540
14738.95 488
14740.10 495
14741.25 451
14742.40 431
14743.54 440
14744.69 452
14745.84 478
14746.99 458
14748.13 491
14749.28 480
14750.43 492
14751.58 500
14752.72 480
14753.87 499
14755.02 502
14756.17 482
14757.31 514
14758.46 499
14759.61 495
14760.76 549
14761.91 520
14763.05 486
14764.20 499
14765.35 474
14766.50 469
14767.65 477
14768.80 486
14769.94 485
14771.09 485
14772.24 497
14773.39 498
14774.54 539
14775.69 464
14776.83 494
14777.98 504
14779.13 494
14780.28 484
14781.43 452
14782.58 526
14783.73 547
14784.88 538
14786.03 539
14787.17 538
14788.32 480
14789.47 544
14790.62 515
14791.77 516
14792.92 545
14794.07 546
14795.22 476
14796.37 513
14797.52 522
14798.67 542
14799.82 578
14800.97 536
14802.12 546
14803.26 541
14804.41 556
14805.56 565
14806.71 555
14807.86 529
14809.01 561
14810.16 563
14811.31 527
14812.46 502
14813.61 541
14814.76 523
14815.91 523
14817.06 520
14818.21 505
14819.36 502
14820.51 501
14821.66 539
14822.82 504
14823.97 491
14825.12 525
14826.27 510
14827.42 515
14828.57 520
14829.72 523
14830.87 508
14832.02 505
14833.17 476
14834.32 486
14835.47 484
14836.62 498
14837.77 479
14838.93 508
14840.08 476
14841.23 449
14842.38 457
14843.53 485
14844.68 483
14845.83 506
14846.98 479
14848.14 456
14849.29 431
14850.44 440
14851.59 460
14852.74 450
14853.89 434
14855.04 404
14856.20 432
14857.35 424
14858.50 449
14859.65 456
14860.80 451
14861.96 440
14863.11 436
14864.26 428
14865.41 396
14866.56 403
14867.72 411
14868.87 422
14870.02 430
14871.17 399
14872.32 404
14873.48 381
14874.63 430
14875.78 413
14876.93 419
14878.09 444
14879.24 444
14880.39 424
14881.54 419
14882.70 454
14883.85 416
14885.00 424
14886.16 449
14887.31 483
14888.46 421
14889.61 447
14890.77 458
14891.92 452
14893.07 426
14894.23 413
14895.38 413
14896.53 443
14897.69 454
14898.84 447
14899.99 449
14901.15 437
14902.30 432
14903.45 413
14904.61 390
14905.76 447
14906.91 435
14908.07 423
14909.22 430
14910.38 449
14911.53 415
14912.68 407
14913.84 406
14914.99 420
14916.15 425
14917.30 387
14918.45 418
14919.61 419
14920.76 382
14921.92 398
14923.07 402
14924.22 385
14925.38 386
14926.53 348
14927.69 403
14928.84 448
14930.00 434
14931.15 429
14932.31 389
14933.46 431
14934.62 430
14935.77 393
14936.93 420
14938.08 424
14939.24 443
14940.39 407
14941.55 410
14942.70 474
14943.86 448
14945.01 447
14946.17 370
14947.32 402
14948.48 407
14949.63 396
14950.79 400
14951.94 428
14953.10 405
14954.25 405
14955.41 421
14956.56 378
14957.72 403
14958.88 383
14960.03 394
14961.19 431
14962.34 473
14963.50 456
14964.65 435
14965.81 383
14966.97 380
14968.12 409
14969.28 423
14970.43 380
14971.59 362
14972.75 397
14973.90 394
14975.06 428
14976.22 436
14977.37 397
14978.53 406
14979.69 382
14980.84 408
14982.00 409
14983.16 399
14984.31 392
14985.47 397
14986.63 372
14987.78 361
14988.94 350
14990.10 354
14991.25 383
14992.41 377
14993.57 367
14994.72 372
14995.88 378
14997.04 369
14998.20 417
14999.35 398
15000.51 383
15001.67 428
15002.82 410
15003.98 374
15005.14 359
15006.30 405
15007.45 420
15008.61 366
15009.77 369
15010.93 389
15012.09 371
15013.24 373
15014.40 404
15015.56 370
15016.72 368
15017.87 367
15019.03 389
15020.19 415
15021.35 364
15022.51 417
15023.67 393
15024.82 421
15025.98 396
15027.14 415
15028.30 406
15029.46 343
15030.62 395
15031.77 340
15032.93 378
15034.09 361
15035.25 384
15036.41 439
15037.57 358
15038.73 339
15039.88 350
15041.04 352
15042.20 365
15043.36 372
15044.52 388
15045.68 369
15046.84 407
15048.00 398
15049.16 386
15050.32 369
15051.47 380
15052.63 355
15053.79 336
15054.95 353
15056.11 361
15057.27 369
15058.43 366
15059.59 340
15060.75 321
15061.91 358
15063.07 372
15064.23 383
15065.39 405
15066.55 384
15067.71 385
15068.87 351
15070.03 360
15071.19 370
15072.35 367
15073.51 364
15074.67 365
15075.83 389
15076.99 388
15078.15 373
15079.31 362
15080.47 364
15081.63 336
15082.79 346
15083.95 376
15085.11 349
15086.27 349
15087.43 347
15088.59 385
15089.76 412
15090.92 377
15092.08 375
15093.24 355
15094.40 333
15095.56 422
15096.72 383
15097.88 380
15099.04 360
15100.20 367
15101.37 355
15102.53 338
15103.69 320
15104.85 344
15106.01 397
15107.17 357
15108.33 363
15109.50 351
15110.66 367
15111.82 361
15112.98 322
15114.14 313
15115.30 304
15116.47 348
15117.63 387
15118.79 346
15119.95 365
15121.11 349
15122.27 361
15123.44 370
15124.60 392
15125.76 371
15126.92 299
15128.09 317
15129.25 367
15130.41 350
15131.57 352
15132.73 317
15133.90 348
15135.06 367
15136.22 355
15137.38 395
15138.55 369
15139.71 367
15140.87 377
15142.04 343
15143.20 358
15144.36 330
15145.52 356
15146.69 348
15147.85 352
15149.01 368
15150.18 355
15151.34 371
15152.50 405
15153.67 382
15154.83 377
15155.99 331
15157.16 383
15158.32 374
15159.48 393
15160.65 337
15161.81 352
15162.97 365
15164.14 352
15165.30 359
15166.46 337
15167.63 397
15168.79 400
15169.95 347
15171.12 331
15172.28 341
15173.45 352
15174.61 408
15175.77 385
15176.94 357
15178.10 353
15179.27 350
15180.43 421
15181.60 398
15182.76 373
15183.92 360
15185.09 378
15186.25 376
15187.42 380
15188.58 362
15189.75 383
15190.91 381
15192.08 338
15193.24 367
15194.41 405
15195.57 379
15196.74 340
15197.90 379
15199.07 343
15200.23 365
15201.40 324
15202.56 353
15203.73 362
15204.89 348
15206.06 357
15207.22 372
15208.39 338
15209.55 380
15210.72 372
15211.88 355
15213.05 355
15214.21 334
15215.38 353
15216.54 352
15217.71 363
15218.88 357
15220.04 386
15221.21 388
15222.37 335
15223.54 381
15224.71 396
15225.87 344
15227.04 381
15228.20 358
15229.37 351
15230.54 359
15231.70 339
15232.87 357
15234.03 365
15235.20 407
15236.37 377
15237.53 382
15238.70 343
15239.87 405
15241.03 424
15242.20 444
15243.37 406
15244.53 396
15245.70 402
15246.87 397
15248.03 404
15249.20 375
15250.37 394
15251.53 407
15252.70 390
15253.87 409
15255.04 395
15256.20 388
15257.37 366
15258.54 383
15259.70 377
15260.87 356
15262.04 388
15263.21 373
15264.37 373
15265.54 399
15266.71 418
15267.88 363
15269.04 364
15270.21 353
15271.38 355
15272.55 401
15273.72 362
15274.88 370
15276.05 353
15277.22 403
15278.39 371
15279.56 364
15280.72 330
15281.89 352
15283.06 361
15284.23 353
15285.40 363
15286.56 365
15287.73 362
15288.90 375
15290.07 348
15291.24 326
15292.41 355
15293.58 350
15294.74 380
15295.91 376
15297.08 386
15298.25 339
15299.42 395
15300.59 393
15301.76 375
15302.93 369
15304.09 385
15305.26 354
15306.43 404
15307.60 366
15308.77 358
15309.94 381
15311.11 358
15312.28 352
15313.45 352
15314.62 347
15315.79 376
15316.96 365
15318.13 406
15319.30 379
15320.46 385
15321.63 395
15322.80 390
15323.97 394
15325.14 386
15326.31 377
15327.48 355
15328.65 385
15329.82 353
15330.99 363
15332.16 370
15333.33 370
15334.50 376
15335.67 349
15336.84 370
15338.01 364
15339.18 370
15340.36 381
15341.53 421
15342.70 360
15343.87 360
15345.04 390
15346.21 363
15347.38 359
15348.55 343
15349.72 372
15350.89 356
15352.06 355
15353.23 378
15354.40 370
15355.57 380
15356.75 340
15357.92 372
15359.09 326
15360.26 396
15361.43 404
15362.60 367
15363.77 378
15364.94 387
15366.11 422
15367.29 375
15368.46 323
15369.63 362
15370.80 380
15371.97 390
15373.14 348
15374.32 325
15375.49 347
15376.66 388
15377.83 376
15379.00 371
15380.17 340
15381.35 352
15382.52 333
15383.69 350
15384.86 382
15386.03 333
15387.21 342
15388.38 359
15389.55 376
15390.72 368
15391.90 406
15393.07 368
15394.24 362
15395.41 349
15396.59 351
15397.76 353
15398.93 380
15400.10 356
15401.28 364
15402.45 356
15403.62 379
15404.79 386
15405.97 391
15407.14 385
15408.31 372
15409.49 380
15410.66 339
15411.83 347
15413.01 329
15414.18 410
15415.35 357
15416.53 372
15417.70 361
15418.87 352
15420.05 399
15421.22 335
15422.39 404
15423.57 346
15424.74 349
15425.91 365
15427.09 317
15428.26 318
15429.43 385
15430.61 345
15431.78 347
15432.96 371
15434.13 351
15435.30 339
15436.48 372
15437.65 356
15438.83 348
15440.00 348
15441.17 328
15442.35 331
15443.52 384
15444.70 381
15445.87 379
15447.05 381
15448.22 358
15449.40 346
15450.57 376
15451.75 393
15452.92 408
15454.09 349
15455.27 333
15456.44 341
15457.62 380
15458.79 403
15459.97 389
15461.14 363
15462.32 358
15463.49 384
15464.67 394
15465.84 376
15467.02 382
15468.19 403
15469.37 360
15470.55 346
15471.72 391
15472.90 395
15474.07 386
15475.25 386
15476.42 382
15477.60 409
15478.77 388
15479.95 399
15481.13 367
15482.30 353
15483.48 333
15484.65 322
15485.83 381
15487.00 389
15488.18 386
15489.36 386
15490.53 333
15491.71 334
15492.89 336
15494.06 347
15495.24 337
15496.41 399
15497.59 393
15498.77 361
15499.94 354
15501.12 328
15502.30 350
15503.47 327
15504.65 343
15505.83 340
15507.00 343
15508.18 365
15509.36 346
15510.53 371
15511.71 340
15512.89 341
15514.06 359
15515.24 364
15516.42 380
15517.60 369
15518.77 345
15519.95 310
15521.13 364
15522.30 332
15523.48 336
15524.66 381
15525.84 336
15527.01 365
15528.19 387
15529.37 355
15530.55 344
15531.73 374
15532.90 400
15534.08 377
15535.26 373
15536.44 364
15537.61 357
15538.79 406
15539.97 419
15541.15 369
15542.33 351
15543.50 347
15544.68 358
15545.86 354
15547.04 359
15548.22 360
15549.40 392
15550.57 375
15551.75 347
15552.93 375
15554.11 396
15555.29 368
15556.47 319
15557.65 317
15558.82 370
15560.00 369
15561.18 359
15562.36 359
15563.54 342
15564.72 363
15565.90 354
15567.08 372
15568.26 358
15569.43 321
15570.61 357
15571.79 358
15572.97 396
15574.15 343
15575.33 361
15576.51 363
15577.69 360
15578.87 375
15580.05 355
15581.23 376
15582.41 363
15583.59 418
15584.77 422
15585.95 385
15587.13 400
15588.31 355
15589.49 377
15590.67 399
15591.85 381
15593.03 383
15594.21 365
15595.39 364
15596.57 383
15597.75 395
15598.93 372
15600.11 332
15601.29 385
15602.47 419
15603.65 376
15604.83 369
15606.01 366
15607.19 389
15608.37 390
15609.55 384
15610.73 374
15611.91 395
15613.09 396
15614.27 385
15615.45 374
15616.64 361
15617.82 369
15619.00 386
15620.18 372
15621.36 404
15622.54 370
15623.72 387
15624.90 428
15626.08 403
15627.27 382
15628.45 382
15629.63 349
15630.81 351
15631.99 400
15633.17 381
15634.35 394
15635.54 395
15636.72 446
15637.90 428
15639.08 408
15640.26 398
15641.45 416
15642.63 418
15643.81 379
15644.99 364
15646.17 396
15647.36 384
15648.54 401
15649.72 394
15650.90 393
15652.08 384
15653.27 383
15654.45 393
15655.63 394
15656.81 469
15658.00 433
15659.18 432
15660.36 461
15661.54 416
15662.73 401
15663.91 472
15665.09 454
15666.27 442
15667.46 440
15668.64 400
15669.82 440
15671.01 417
15672.19 436
15673.37 430
15674.56 451
15675.74 427
15676.92 406
15678.10 438
15679.29 431
15680.47 416
15681.65 437
15682.84 455
15684.02 419
15685.21 395
15686.39 429
15687.57 469
15688.76 418
15689.94 427
15691.12 425
15692.31 417
15693.49 402
15694.67 411
15695.86 407
15697.04 386
15698.23 405
15699.41 420
15700.59 416
15701.78 375
15702.96 406
15704.15 456
15705.33 463
15706.52 415
15707.70 414
15708.88 415
15710.07 436
15711.25 434
15712.44 435
15713.62 483
15714.81 473
15715.99 439
15717.18 394
15718.36 462
15719.55 459
15720.73 410
15721.92 449
15723.10 426
15724.29 436
15725.47 458
15726.66 460
15727.84 453
15729.03 442
15730.21 438
15731.40 433
15732.58 458
15733.77 478
15734.95 433
15736.14 505
15737.32 475
15738.51 471
15739.69 480
15740.88 482
15742.07 465
15743.25 428
15744.44 399
15745.62 380
15746.81 437
15747.99 475
15749.18 438
15750.37 434
15751.55 435
15752.74 420
15753.93 449
15755.11 461
15756.30 448
15757.48 442
15758.67 484
15759.86 456
15761.04 434
15762.23 430
15763.42 456
15764.60 482
15765.79 470
15766.98 408
15768.16 446
15769.35 467
15770.54 458
15771.72 447
15772.91 442
15774.10 459
15775.28 456
15776.47 438
15777.66 467
15778.84 414
15780.03 448
15781.22 474
15782.41 467
15783.59 436
15784.78 470
15785.97 412
15787.15 473
15788.34 408
15789.53 430
15790.72 421
15791.90 419
15793.09 446
15794.28 491
15795.47 450
15796.65 443
15797.84 452
15799.03 422
15800.22 453
15801.41 405
15802.59 434
15803.78 440
15804.97 421
15806.16 452
15807.35 439
15808.53 416
15809.72 424
15810.91 443
15812.10 428
15813.29 407
15814.48 421
15815.66 465
15816.85 424
15818.04 410
15819.23 427
15820.42 428
15821.61 410
15822.80 366
15823.98 397
15825.17 453
15826.36 422
15827.55 398
15828.74 371
15829.93 408
15831.12 426
15832.31 397
15833.50 404
15834.69 363
15835.87 395
15837.06 419
15838.25 415
15839.44 344
15840.63 382
15841.82 424
15843.01 386
15844.20 407
15845.39 413
15846.58 375
15847.77 366
15848.96 397
15850.15 372
15851.34 392
15852.53 387
15853.72 398
15854.91 405
15856.10 381
15857.29 371
15858.48 376
15859.67 391
15860.86 405
15862.05 373
15863.24 396
15864.43 387
15865.62 400
15866.81 378
15868.00 436
15869.19 451
15870.38 441
15871.57 461
15872.76 401
15873.95 397
15875.14 386
15876.33 373
15877.52 391
15878.72 416
15879.91 424
15881.10 386
15882.29 376
15883.48 424
15884.67 430
15885.86 425
15887.05 419
15888.24 443
15889.43 423
15890.63 415
15891.82 391
15893.01 399
15894.20 384
15895.39 375
15896.58 374
15897.77 384
15898.97 396
15900.16 421
15901.35 366
15902.54 378
15903.73 394
15904.92 410
15906.12 405
15907.31 393
15908.50 385
15909.69 439
15910.88 421
15912.08 419
15913.27 406
15914.46 393
15915.65 374
15916.85 376
15918.04 445
15919.23 373
15920.42 381
15921.61 390
15922.81 432
15924.00 378
15925.19 372
15926.38 414
15927.58 394
15928.77 447
15929.96 428
15931.16 421
15932.35 405
15933.54 389
15934.73 409
15935.93 410
15937.12 398
15938.31 392
15939.51 425
15940.70 408
15941.89 387
15943.09 401
15944.28 402
15945.47 415
15946.67 412
15947.86 380
15949.05 382
15950.25 373
15951.44 378
15952.63 409
15953.83 398
15955.02 387
15956.21 417
15957.41 414
15958.60 388
15959.80 371
15960.99 399
15962.18 358
15963.38 369
15964.57 409
15965.77 350
15966.96 356
15968.15 357
15969.35 370
15970.54 376
15971.74 354
15972.93 350
15974.13 349
15975.32 335
15976.51 344
15977.71 378
15978.90 369
15980.10 355
15981.29 367
15982.49 337
15983.68 345
15984.88 330
15986.07 377
15987.27 341
15988.46 371
15989.66 325
15990.85 359
15992.05 296
15993.24 367
15994.44 370
15995.63 343
15996.83 349
15998.02 337
15999.22 325
16000.41 331
16001.61 374
16002.80 392
16004.00 329
16005.20 346
16006.39 339
16007.59 365
16008.78 376
16009.98 357
16011.17 345
16012.37 365
16013.57 343
16014.76 310
16015.96 357
16017.15 326
16018.35 323
16019.55 343
16020.74 339
16021.94 314
16023.13 332
16024.33 335
16025.53 358
16026.72 371
16027.92 313
16029.12 332
16030.31 320
16031.51 338
16032.71 339
16033.90 295
16035.10 298
16036.30 334
16037.49 371
16038.69 313
16039.89 324
16041.08 319
16042.28 361
16043.48 336
16044.67 319
16045.87 293
16047.07 326
16048.27 311
16049.46 326
16050.66 309
16051.86 325
16053.06 348
16054.25 309
16055.45 330
16056.65 321
16057.84 308
16059.04 322
16060.24 382
16061.44 336
16062.64 338
16063.83 308
16065.03 370
16066.23 358
16067.43 327
16068.62 337
16069.82 335
16071.02 335
16072.22 329
16073.42 288
16074.62 308
16075.81 336
16077.01 324
16078.21 342
16079.41 321
16080.61 331
16081.81 312
16083.00 387
16084.20 349
16085.40 331
16086.60 310
16087.80 355
16089.00 327
16090.20 314
16091.39 336
16092.59 318
16093.79 369
16094.99 351
16096.19 322
16097.39 354
16098.59 307
16099.79 301
16100.99 333
16102.19 323
16103.38 333
16104.58 316
16105.78 348
16106.98 306
16108.18 350
16109.38 328
16110.58 344
16111.78 359
16112.98 311
16114.18 316
16115.38 342
16116.58 343
16117.78 365
16118.98 312
16120.18 308
16121.38 328
16122.58 292
16123.78 341
16124.98 283
16126.18 304
16127.38 355
16128.58 347
16129.78 299
16130.98 341
16132.18 316
16133.38 287
16134.58 304
16135.78 336
16136.98 305
16138.18 314
16139.38 323
16140.58 308
16141.78 335
16142.98 319
16144.19 316
16145.39 347
16146.59 348
16147.79 333
16148.99 318
16150.19 325
16151.39 335
16152.59 326
16153.79 323
16154.99 339
16156.20 308
16157.40 327
16158.60 317
16159.80 323
16161.00 302
16162.20 326
16163.40 351
16164.61 368
16165.81 298
16167.01 318
16168.21 347
16169.41 342
16170.61 331
16171.82 336
16173.02 326
16174.22 313
16175.42 322
16176.62 338
16177.82 347
16179.03 319
16180.23 308
16181.43 330
16182.63 349
16183.84 292
16185.04 351
16186.24 299
16187.44 340
16188.65 305
16189.85 282
16191.05 299
16192.25 323
16193.46 321
16194.66 299
16195.86 327
16197.06 297
16198.27 309
16199.47 301
16200.67 343
16201.87 361
16203.08 329
16204.28 305
16205.48 339
16206.69 340
16207.89 379
16209.09 354
16210.30 320
16211.50 307
16212.70 325
16213.91 328
16215.11 318
16216.31 305
16217.52 307
16218.72 345
16219.92 300
16221.13 321
16222.33 329
16223.53 315
16224.74 323
16225.94 311
16227.15 326
16228.35 320
16229.55 319
16230.76 299
16231.96 325
16233.17 298
16234.37 309
16235.57 328
16236.78 334
16237.98 296
16239.19 326
16240.39 340
16241.60 328
16242.80 345
16244.00 306
16245.21 362
16246.41 362
16247.62 356
16248.82 329
16250.03 315
16251.23 354
16252.44 330
16253.64 330
16254.85 358
16256.05 369
16257.26 320
16258.46 303
16259.67 322
16260.87 363
16262.08 373
16263.28 300
16264.49 298
16265.69 310
16266.90 328
16268.10 332
16269.31 330
16270.51 324
16271.72 332
16272.93 385
16274.13 373
16275.34 334
16276.54 335
16277.75 343
16278.95 315
16280.16 321
16281.37 351
16282.57 326
16283.78 335
16284.98 328
16286.19 313
16287.40 359
16288.60 376
16289.81 351
16291.01 369
16292.22 341
16293.43 355
16294.63 355
16295.84 370
16297.05 337
16298.25 340
16299.46 373
16300.67 344
16301.87 329
16303.08 367
16304.29 366
16305.49 331
16306.70 368
16307.91 339
16309.11 368
16310.32 377
16311.53 356
16312.73 347
16313.94 368
16315.15 331
16316.36 339
16317.56 389
16318.77 386
16319.98 394
16321.19 393
16322.39 372
16323.60 374
16324.81 345
16326.02 327
16327.22 358
16328.43 387
16329.64 372
16330.85 371
16332.05 383
16333.26 360
16334.47 370
16335.68 342
16336.88 381
16338.09 362
16339.30 330
16340.51 338
16341.72 351
16342.93 339
16344.13 334
16345.34 335
16346.55 330
16347.76 383
16348.97 337
16350.18 324
16351.38 313
16352.59 330
16353.80 355
16355.01 343
16356.22 372
16357.43 350
16358.64 334
16359.84 336
16361.05 355
16362.26 321
16363.47 390
16364.68 365
16365.89 332
16367.10 350
16368.31 317
16369.52 358
16370.73 359
16371.93 359
16373.14 357
16374.35 323
16375.56 335
16376.77 331
16377.98 323
16379.19 322
16380.40 313
16381.61 332
16382.82 320
16384.03 313
16385.24 327
16386.45 324
16387.66 325
16388.87 334
16390.08 304
16391.29 334
16392.50 359
16393.71 314
16394.92 285
16396.13 288
16397.34 317
16398.55 321
16399.76 330
16400.97 327
16402.18 319
16403.39 322
16404.60 309
16405.81 314
16407.02 308
16408.23 308
16409.44 335
16410.65 271
16411.86 315
16413.08 304
16414.29 333
16415.50 305
16416.71 323
16417.92 334
16419.13 329
16420.34 296
16421.55 307
16422.76 308
16423.97 337
16425.19 341
16426.40 328
16427.61 336
16428.82 327
16430.03 340
16431.24 310
16432.45 299
16433.67 337
16434.88 308
16436.09 354
16437.30 358
16438.51 319
16439.72 312
16440.94 306
16442.15 300
16443.36 299
16444.57 316
16445.78 331
16446.99 304
16448.21 296
16449.42 297
16450.63 286
16451.84 309
16453.06 343
16454.27 322
16455.48 307
16456.69 315
16457.90 284
16459.12 316
16460.33 302
16461.54 314
16462.75 315
16463.97 315
16465.18 325
16466.39 308
16467.61 307
16468.82 323
16470.03 326
16471.24 327
16472.46 322
16473.67 292
16474.88 323
16476.10 332
16477.31 306
16478.52 288
16479.74 321
16480.95 302
16482.16 302
16483.38 296
16484.59 318
16485.80 288
16487.02 309
16488.23 338
16489.44 349
16490.66 324
16491.87 327
16493.08 280
16494.30 310
16495.51 304
16496.73 290
16497.94 342
16499.15 298
16500.37 310
16501.58 323
16502.80 340
16504.01 318
16505.22 296
16506.44 289
16507.65 293
16508.87 304
16510.08 301
16511.30 311
16512.51 326
16513.72 284
16514.94 297
16516.15 327
16517.37 287
16518.58 307
16519.80 299
16521.01 245
16522.23 291
16523.44 313
16524.66 320
16525.87 341
16527.09 290
16528.30 285
16529.52 282
16530.73 288
16531.95 284
16533.16 287
16534.38 297
16535.59 328
16536.81 327
16538.02 310
16539.24 329
16540.45 332
16541.67 285
16542.89 307
16544.10 304
16545.32 287
16546.53 299
16547.75 300
16548.96 304
16550.18 300
16551.40 278
16552.61 312
16553.83 303
16555.04 340
16556.26 297
16557.48 282
16558.69 281
16559.91 316
16561.12 303
16562.34 288
16563.56 310
16564.77 305
16565.99 318
16567.21 337
16568.42 280
16569.64 279
16570.86 307
16572.07 294
16573.29 309
16574.51 304
16575.72 308
16576.94 308
16578.16 309
16579.37 271
16580.59 297
16581.81 288
16583.02 325
16584.24 305
16585.46 320
16586.68 282
16587.89 310
16589.11 342
16590.33 314
16591.54 366
16592.76 358
16593.98 379
16595.20 328
16596.41 319
16597.63 354
16598.85 355
16600.07 324
16601.29 296
16602.50 327
16603.72 332
16604.94 299
16606.16 331
16607.37 331
16608.59 295
16609.81 321
16611.03 303
16612.25 346
16613.46 280
16614.68 283
16615.90 307
16617.12 357
16618.34 340
16619.56 271
16620.77 298
16621.99 314
16623.21 308
16624.43 309
16625.65 277
16626.87 317
16628.09 311
16629.30 297
16630.52 305
16631.74 285
16632.96 275
16634.18 302
16635.40 284
16636.62 336
16637.84 300
16639.06 310
16640.28 303
16641.49 330
16642.71 299
16643.93 332
16645.15 303
16646.37 282
16647.59 264
16648.81 286
16650.03 270
16651.25 274
16652.47 297
16653.69 296
16654.91 291
16656.13 316
16657.35 275
16658.57 280
16659.79 331
16661.01 319
16662.23 358
16663.45 328
16664.67 307
16665.89 327
16667.11 357
16668.33 327
16669.55 302
16670.77 276
16671.99 300
16673.21 304
16674.43 304
16675.65 320
16676.87 278
16678.09 278
16679.31 304
16680.53 276
16681.75 314
16682.97 364
16684.19 337
16685.42 284
16686.64 300
16687.86 335
16689.08 301
16690.30 300
16691.52 315
16692.74 288
16693.96 287
16695.18 262
16696.40 236
16697.63 267
16698.85 288
16700.07 292
16701.29 325
16702.51 288
16703.73 288
16704.95 298
16706.18 318
16707.40 277
16708.62 311
16709.84 276
16711.06 283
16712.28 305
16713.51 297
16714.73 308
16715.95 314
16717.17 308
16718.39 283
16719.62 250
16720.84 324
16722.06 289
16723.28 319
16724.50 286
16725.73 280
16726.95 309
16728.17 314
16729.39 313
16730.62 243
16731.84 280
16733.06 317
16734.28 314
16735.51 303
16736.73 272
16737.95 277
16739.18 276
16740.40 282
16741.62 308
16742.84 286
16744.07 274
16745.29 281
16746.51 276
16747.74 283
16748.96 291
16750.18 291
16751.41 304
16752.63 306
16753.85 340
16755.08 325
16756.30 280
16757.52 289
16758.75 295
16759.97 288
16761.19 303
16762.42 308
16763.64 301
16764.86 307
16766.09 284
16767.31 309
16768.54 315
16769.76 306
16770.98 290
16772.21 274
16773.43 277
16774.66 245
16775.88 267
16777.10 283
16778.33 275
16779.55 275
16780.78 289
16782.00 271
16783.22 293
16784.45 262
16785.67 277
16786.90 269
16788.12 259
16789.35 283
16790.57 298
16791.80 316
16793.02 322
16794.25 339
16795.47 334
16796.70 308
16797.92 246
16799.15 248
16800.37 309
16801.60 257
16802.82 318
16804.05 301
16805.27 282
16806.50 255
16807.72 291
16808.95 282
16810.17 296
16811.40 278
16812.62 290
16813.85 315
16815.07 297
16816.30 304
16817.53 276
16818.75 323
16819.98 296
16821.20 314
16822.43 265
16823.65 311
16824.88 274
16826.11 314
16827.33 301
16828.56 280
16829.78 286
16831.01 289
16832.24 309
16833.46 310
16834.69 311
16835.92 305
16837.14 337
16838.37 322
16839.60 320
16840.82 275
16842.05 275
16843.27 309
16844.50 320
16845.73 307
16846.96 264
16848.18 297
16849.41 318
16850.64 295
16851.86 326
16853.09 303
16854.32 320
16855.54 316
16856.77 335
16858.00 321
16859.22 326
16860.45 317
16861.68 282
16862.91 299
16864.13 297
16865.36 307
16866.59 304
16867.82 304
16869.04 281
16870.27 284
16871.50 325
16872.73 317
16873.95 317
16875.18 314
16876.41 320
16877.64 322
16878.87 337
16880.09 317
16881.32 348
16882.55 316
16883.78 350
16885.01 323
16886.23 348
16887.46 322
16888.69 311
16889.92 310
16891.15 313
16892.38 300
16893.60 325
16894.83 337
16896.06 367
16897.29 362
16898.52 314
16899.75 331
16900.98 362
16902.20 366
16903.43 316
16904.66 314
16905.89 325
16907.12 327
16908.35 343
16909.58 369
16910.81 336
16912.04 298
16913.26 293
16914.49 297
16915.72 318
16916.95 343
16918.18 332
16919.41 329
16920.64 335
16921.87 363
16923.10 348
16924.33 343
16925.56 289
16926.79 337
16928.02 313
16929.25 309
16930.48 329
16931.71 331
16932.94 310
16934.17 295
16935.40 345
16936.63 340
16937.86 323
16939.09 295
16940.32 264
16941.55 276
16942.78 303
16944.01 309
16945.24 267
16946.47 281
16947.70 281
16948.93 311
16950.16 304
16951.39 321
16952.62 296
16953.85 296
16955.08 284
16956.31 292
16957.54 321
16958.77 317
16960.01 306
16961.24 298
16962.47 277
16963.70 271
16964.93 316
16966.16 310
16967.39 307
16968.62 276
16969.85 281
16971.08 322
16972.32 329
16973.55 297
16974.78 291
16976.01 327
16977.24 303
16978.47 330
16979.70 306
16980.94 301
16982.17 283
16983.40 291
16984.63 322
16985.86 305
16987.10 281
16988.33 304
16989.56 286
16990.79 314
16992.02 302
16993.26 302
16994.49 305
16995.72 269
16996.95 279
16998.18 297
16999.42 303
17000.65 318
17001.88 299
17003.11 297
17004.35 285
17005.58 331
17006.81 356
17008.04 309
17009.28 302
17010.51 319
17011.74 318
17012.97 281
17014.21 284
17015.44 290
17016.67 280
17017.91 320
17019.14 308
17020.37 288
17021.60 296
17022.84 278
17024.07 302
17025.30 305
17026.54 345
17027.77 285
17029.00 273
17030.24 299
17031.47 306
17032.70 316
17033.94 299
17035.17 274
17036.41 301
17037.64 276
17038.87 290
17040.11 318
17041.34 288
17042.57 288
17043.81 279
17045.04 306
17046.28 310
17047.51 300
17048.74 284
17049.98 281
17051.21 256
17052.45 272
17053.68 302
17054.92 306
17056.15 272
17057.38 280
17058.62 282
17059.85 267
17061.09 294
17062.32 300
17063.56 296
17064.79 297
17066.03 295
17067.26 292
17068.50 268
17069.73 278
17070.97 277
17072.20 283
17073.44 269
17074.67 269
17075.91 297
17077.14 292
17078.38 261
17079.61 287
17080.85 314
17082.08 337
17083.32 335
17084.55 298
17085.79 308
17087.02 294
17088.26 291
17089.49 257
17090.73 330
17091.97 292
17093.20 287
17094.44 295
17095.67 304
17096.91 262
17098.14 243
17099.38 276
17100.62 279
17101.85 273
17103.09 252
17104.32 246
17105.56 280
17106.80 310
17108.03 273
17109.27 292
17110.51 287
17111.74 292
17112.98 290
17114.21 272
17115.45 290
17116.69 276
17117.92 308
17119.16 296
17120.40 300
17121.63 259
17122.87 276
17124.11 294
17125.34 262
17126.58 277
17127.82 261
17129.06 297
17130.29 294
17131.53 290
17132.77 294
17134.00 297
17135.24 304
17136.48 290
17137.72 307
17138.95 304
17140.19 299
17141.43 271
17142.67 306
17143.90 324
17145.14 297
17146.38 312
17147.62 357
17148.85 277
17150.09 313
17151.33 293
17152.57 313
17153.80 259
17155.04 280
17156.28 309
17157.52 299
17158.76 299
17159.99 284
17161.23 278
17162.47 276
17163.71 262
17164.95 342
17166.19 299
17167.42 261
17168.66 229
17169.90 274
17171.14 314
17172.38 311
17173.62 253
17174.86 290
17176.09 305
17177.33 312
17178.57 302
17179.81 308
17181.05 273
17182.29 286
17183.53 284
17184.77 281
17186.01 293
17187.24 279
17188.48 320
17189.72 280
17190.96 278
17192.20 270
17193.44 307
17194.68 300
17195.92 280
17197.16 285
17198.40 291
17199.64 283
17200.88 300
17202.12 273
17203.36 276
17204.60 285
17205.84 291
17207.08 288
17208.32 301
17209.56 277
17210.80 300
17212.04 301
17213.28 290
17214.52 279
17215.76 291
17217.00 310
17218.24 362
17219.48 307
17220.72 275
17221.96 285
17223.20 280
17224.44 288
17225.68 273
17226.92 294
17228.16 315
17229.40 281
17230.64 262
17231.88 269
17233.12 308
17234.36 347
17235.60 295
17236.85 248
17238.09 293
17239.33 258
17240.57 273
17241.81 288
17243.05 273
17244.29 284
17245.53 322
17246.77 288
17248.02 266
17249.26 304
17250.50 292
17251.74 257
17252.98 276
17254.22 277
17255.46 277
17256.71 310
17257.95 294
17259.19 306
17260.43 269
17261.67 257
17262.91 284
17264.16 273
17265.40 276
17266.64 314
17267.88 302
17269.12 254
17270.37 266
17271.61 265
17272.85 252
17274.09 282
17275.34 289
17276.58 269
17277.82 318
17279.06 273
17280.30 272
17281.55 302
17282.79 279
17284.03 300
17285.27 286
17286.52 279
17287.76 270
17289.00 303
17290.25 273
17291.49 244
17292.73 284
17293.97 278
17295.22 306
17296.46 264
17297.70 288
17298.95 263
17300.19 240
17301.43 282
17302.68 257
17303.92 237
17305.16 267
17306.41 276
17307.65 290
17308.89 272
17310.14 283
17311.38 281
17312.62 282
17313.87 256
17315.11 273
17316.36 284
17317.60 259
17318.84 285
17320.09 251
17321.33 257
17322.58 234
17323.82 289
17325.06 287
17326.31 272
17327.55 249
17328.80 286
17330.04 297
17331.28 289
17332.53 311
17333.77 306
17335.02 272
17336.26 271
17337.51 305
17338.75 263
17340.00 257
17341.24 285
17342.48 298
17343.73 270
17344.97 251
17346.22 259
17347.46 273
17348.71 265
17349.95 274
17351.20 270
17352.44 279
17353.69 234
17354.93 270
17356.18 294
17357.42 268
17358.67 260
17359.92 268
17361.16 284
17362.41 284
17363.65 278
17364.90 232
17366.14 227
17367.39 246
17368.63 274
17369.88 270
17371.13 285
17372.37 283
17373.62 286
17374.86 282
17376.11 278
17377.35 289
17378.60 254
17379.85 271
17381.09 268
17382.34 268
17383.59 258
17384.83 274
17386.08 248
17387.32 245
17388.57 239
17389.82 237
17391.06 260
17392.31 279
17393.56 265
17394.80 240
17396.05 257
17397.30 287
17398.54 297
17399.79 281
17401.04 294
17402.28 286
17403.53 292
17404.78 264
17406.02 250
17407.27 267
17408.52 275
17409.77 279
17411.01 263
17412.26 237
17413.51 275
17414.75 283
17416.00 243
17417.25 270
17418.50 249
17419.74 269
17420.99 278
17422.24 263
17423.49 251
17424.73 280
17425.98 262
17427.23 264
17428.48 292
17429.73 266
17430.97 255
17432.22 312
17433.47 264
17434.72 269
17435.97 308
17437.21 254
17438.46 252
17439.71 246
17440.96 274
17442.21 262
17443.45 300
17444.70 241
17445.95 266
17447.20 303
17448.45 260
17449.70 264
17450.95 262
17452.19 243
17453.44 255
17454.69 287
17455.94 276
17457.19 264
17458.44 247
17459.69 254
17460.94 252
17462.19 275
17463.43 268
17464.68 255
17465.93 270
17467.18 266
17468.43 258
17469.68 276
17470.93 288
17472.18 304
17473.43 324
17474.68 260
17475.93 240
17477.18 258
17478.43 291
17479.68 267
17480.93 254
17482.18 239
17483.43 288
17484.68 242
17485.93 306
17487.17 254
17488.42 258
17489.67 282
17490.92 264
17492.18 289
17493.43 271
17494.68 272
17495.93 246
17497.18 289
17498.43 275
17499.68 257
17500.93 272
17502.18 270
17503.43 268
17504.68 259
17505.93 250
17507.18 253
17508.43 286
17509.68 283
17510.93 310
17512.18 302
17513.43 286
17514.68 292
17515.94 317
17517.19 296
17518.44 289
17519.69 269
17520.94 281
17522.19 267
17523.44 284
17524.69 261
17525.94 344
17527.20 285
17528.45 296
17529.70 262
17530.95 304
17532.20 314
17533.45 280
17534.70 307
17535.96 268
17537.21 268
17538.46 275
17539.71 267
17540.96 282
17542.22 292
17543.47 239
17544.72 265
17545.97 264
17547.22 288
17548.48 259
17549.73 278
17550.98 294
17552.23 284
17553.48 307
17554.74 312
17555.99 263
17557.24 288
17558.49 277
17559.75 310
17561.00 270
17562.25 316
17563.50 305
17564.76 275
17566.01 275
17567.26 253
17568.52 281
17569.77 294
17571.02 276
17572.27 302
17573.53 283
17574.78 281
17576.03 295
17577.29 303
17578.54 294
17579.79 263
17581.05 266
17582.30 290
17583.55 311
17584.81 287
17586.06 281
17587.31 275
17588.57 264
17589.82 250
17591.07 239
17592.33 233
17593.58 276
17594.83 291
17596.09 293
17597.34 296
17598.60 274
17599.85 284
17601.10 276
17602.36 283
17603.61 270
17604.87 298
17606.12 305
17607.37 301
17608.63 262
17609.88 291
17611.14 289
17612.39 315
17613.65 279
17614.90 276
17616.16 249
17617.41 251
17618.66 292
17619.92 260
17621.17 266
17622.43 288
17623.68 273
17624.94 285
17626.19 295
17627.45 276
17628.70 309
17629.96 271
17631.21 273
17632.47 263
17633.72 301
17634.98 304
17636.23 280
17637.49 278
17638.74 246
17640.00 256
17641.26 342
17642.51 308
17643.77 303
17645.02 302
17646.28 288
17647.53 254
17648.79 259
17650.04 300
17651.30 290
17652.56 299
17653.81 267
17655.07 254
17656.32 271
17657.58 290
17658.84 267
17660.09 273
17661.35 288
17662.60 286
17663.86 271
17665.12 280
17666.37 280
17667.63 276
17668.89 277
17670.14 271
17671.40 279
17672.66 260
17673.91 246
17675.17 265
17676.43 264
17677.68 282
17678.94 280
17680.20 254
17681.45 267
17682.71 261
17683.97 278
17685.22 271
17686.48 285
17687.74 293
17688.99 298
17690.25 281
17691.51 259
17692.77 257
17694.02 296
17695.28 267
17696.54 247
17697.80 300
17699.05 240
17700.31 246
17701.57 262
17702.83 270
17704.08 278
17705.34 214
17706.60 263
17707.86 297
17709.11 289
17710.37 301
17711.63 252
17712.89 264
17714.15 255
17715.40 258
17716.66 247
17717.92 278
17719.18 264
17720.44 274
17721.70 320
17722.95 277
17724.21 230
17725.47 265
17726.73 260
17727.99 238
17729.25 246
17730.51 294
17731.76 268
17733.02 258
17734.28 244
17735.54 266
17736.80 250
17738.06 269
17739.32 262
17740.58 272
17741.83 283
17743.09 265
17744.35 292
17745.61 269
17746.87 258
17748.13 257
17749.39 275
17750.65 279
17751.91 294
17753.17 287
17754.43 263
17755.69 277
17756.95 292
17758.21 273
17759.47 281
17760.73 276
17761.98 265
17763.24 242
17764.50 277
17765.76 281
17767.02 286
17768.28 272
17769.54 272
17770.80 280
17772.06 269
17773.32 227
17774.58 217
17775.84 267
17777.11 244
17778.37 269
17779.63 269
17780.89 265
17782.15 254
17783.41 262
17784.67 277
17785.93 251
17787.19 278
17788.45 281
17789.71 264
17790.97 289
17792.23 290
17793.49 287
17794.75 271
17796.01 260
17797.28 246
17798.54 268
17799.80 243
17801.06 242
17802.32 238
17803.58 255
17804.84 283
17806.10 261
17807.37 264
17808.63 223
17809.89 262
17811.15 264
17812.41 251
17813.67 273
17814.93 270
17816.20 270
17817.46 270
17818.72 283
17819.98 274
17821.24 263
17822.50 264
17823.77 272
17825.03 271
17826.29 287
17827.55 297
17828.81 286
17830.08 261
17831.34 302
17832.60 252
17833.86 251
17835.13 224
17836.39 251
17837.65 256
17838.91 267
17840.18 250
17841.44 230
17842.70 254
17843.96 285
17845.23 262
17846.49 251
17847.75 237
17849.01 291
17850.28 263
17851.54 264
17852.80 264
17854.07 272
17855.33 253
17856.59 258
17857.86 287
17859.12 251
17860.38 275
17861.65 313
17862.91 272
17864.17 245
17865.44 256
17866.70 262
17867.96 264
17869.23 261
17870.49 236
17871.75 248
17873.02 257
17874.28 279
17875.54 246
17876.81 261
17878.07 236
17879.34 253
17880.60 261
17881.86 246
17883.13 245
17884.39 298
17885.66 297
17886.92 277
17888.18 284
17889.45 233
17890.71 246
17891.98 236
17893.24 243
17894.51 277
17895.77 217
17897.04 251
17898.30 224
17899.56 243
17900.83 277
17902.09 257
17903.36 291
17904.62 261
17905.89 266
17907.15 267
17908.42 248
17909.68 246
17910.95 237
17912.21 225
17913.48 267
17914.74 242
17916.01 250
17917.27 241
17918.54 261
17919.80 267
17921.07 260
17922.34 281
17923.60 239
17924.87 224
17926.13 236
17927.40 252
17928.66 265
17929.93 245
17931.19 244
17932.46 258
17933.73 246
17934.99 248
17936.26 263
17937.52 273
17938.79 249
17940.06 260
17941.32 236
17942.59 272
17943.85 241
17945.12 268
17946.39 265
17947.65 280
17948.92 262
17950.19 282
17951.45 266
17952.72 272
17953.99 255
17955.25 255
17956.52 271
17957.79 231
17959.05 259
17960.32 265
17961.59 256
17962.85 248
17964.12 256
17965.39 247
17966.65 244
17967.92 262
17969.19 271
17970.45 297
17971.72 256
17972.99 252
17974.26 256
17975.52 244
17976.79 263
17978.06 239
17979.33 240
17980.59 268
17981.86 258
17983.13 242
17984.40 261
17985.66 242
17986.93 248
17988.20 239
17989.47 297
17990.73 257
17992.00 295
17993.27 264
17994.54 263
17995.81 255
17997.07 258
17998.34 233
17999.61 235
18000.88 245
18002.15 250
18003.42 270
18004.68 245
18005.95 264
18007.22 227
18008.49 252
18009.76 280
18011.03 278
18012.30 231
18013.56 254
18014.83 288
18016.10 237
18017.37 241
18018.64 257
18019.91 231
18021.18 271
18022.45 248
18023.71 253
18024.98 256
18026.25 284
18027.52 256
18028.79 203
18030.06 238
18031.33 244
18032.60 268
18033.87 248
18035.14 232
18036.41 255
18037.68 241
18038.95 246
18040.22 267
18041.49 278
18042.76 260
18044.02 249
18045.29 256
18046.56 241
18047.83 260
18049.10 267
18050.37 245
18051.64 253
18052.91 283
18054.18 287
18055.45 261
18056.72 258
18057.99 235
18059.27 259
18060.54 266
18061.81 247
18063.08 244
18064.35 249
18065.62 249
18066.89 271
18068.16 249
18069.43 231
18070.70 274
18071.97 280
18073.24 264
18074.51 285
18075.78 263
18077.05 271
18078.32 266
18079.60 258
18080.87 272
18082.14 250
18083.41 249
18084.68 271
18085.95 261
18087.22 265
18088.49 240
18089.77 271
18091.04 268
18092.31 256
18093.58 252
18094.85 244
18096.12 261
18097.39 267
18098.67 268
18099.94 269
18101.21 247
18102.48 266
18103.75 260
18105.02 227
18106.30 219
18107.57 296
18108.84 294
18110.11 270
18111.38 250
18112.66 229
18113.93 221
18115.20 229
18116.47 269
18117.75 288
18119.02 259
18120.29 270
18121.56 265
18122.84 265
18124.11 256
18125.38 269
18126.65 266
18127.93 257
18129.20 276
18130.47 264
18131.74 276
18133.02 279
18134.29 255
18135.56 245
18136.84 268
18138.11 278
18139.38 263
18140.66 274
18141.93 277
18143.20 271
18144.48 305
18145.75 269
18147.02 283
18148.30 303
18149.57 317
18150.84 291
18152.12 269
18153.39 275
18154.66 270
18155.94 256
18157.21 278
18158.48 247
18159.76 292
18161.03 259
18162.31 227
18163.58 256
18164.85 260
18166.13 269
18167.40 273
18168.68 268
18169.95 265
18171.22 281
18172.50 315
18173.77 309
18175.05 249
18176.32 259
18177.60 257
18178.87 243
18180.15 282
18181.42 283
18182.69 259
18183.97 272
18185.24 258
18186.52 278
18187.79 293
18189.07 293
18190.34 281
18191.62 241
18192.89 243
18194.17 244
18195.44 272
18196.72 251
18197.99 264
18199.27 241
18200.54 258
18201.82 291
18203.09 252
18204.37 274
18205.65 260
18206.92 267
18208.20 212
18209.47 226
18210.75 262
18212.02 254
18213.30 279
18214.57 235
18215.85 228
18217.13 238
18218.40 292
18219.68 262
18220.95 258
18222.23 239
18223.51 251
18224.78 271
18226.06 268
18227.33 265
18228.61 264
18229.89 256
18231.16 274
18232.44 258
18233.72 258
18234.99 288
18236.27 252
18237.55 255
18238.82 238
18240.10 257
18241.38 268
18242.65 242
18243.93 238
18245.21 251
18246.48 230
18247.76 250
18249.04 244
18250.31 287
18251.59 273
18252.87 288
18254.15 260
18255.42 224
18256.70 265
18257.98 258
18259.25 259
18260.53 256
18261.81 248
18263.09 267
18264.36 243
18265.64 276
18266.92 248
18268.20 262
18269.47 267
18270.75 248
18272.03 251
18273.31 232
18274.59 256
18275.86 266
18277.14 254
18278.42 259
18279.70 245
18280.98 292
18282.25 261
18283.53 269
18284.81 272
18286.09 257
18287.37 257
18288.64 271
18289.92 229
18291.20 274
18292.48 303
18293.76 288
18295.04 243
18296.32 263
18297.59 269
18298.87 253
18300.15 284
18301.43 241
18302.71 244
18303.99 255
18305.27 262
18306.55 265
18307.83 265
18309.10 239
18310.38 251
18311.66 231
18312.94 279
18314.22 253
18315.50 260
18316.78 245
18318.06 261
18319.34 281
18320.62 255
18321.90 240
18323.18 258
18324.46 277
18325.74 246
18327.02 272
18328.30 273
18329.58 264
18330.86 264
18332.14 264
18333.41 271
18334.69 232
18335.97 240
18337.25 290
18338.54 268
18339.82 249
18341.10 239
18342.38 252
18343.66 254
18344.94 240
18346.22 262
18347.50 264
18348.78 295
18350.06 302
18351.34 264
18352.62 241
18353.90 230
18355.18 250
18356.46 270
18357.74 279
18359.02 272
18360.30 263
18361.58 264
18362.87 236
18364.15 208
18365.43 217
18366.71 248
18367.99 263
18369.27 306
18370.55 277
18371.83 253
18373.11 235
18374.40 249
18375.68 241
18376.96 266
18378.24 273
18379.52 274
18380.80 255
18382.08 240
18383.37 234
18384.65 254
18385.93 234
18387.21 265
18388.49 226
18389.78 241
18391.06 289
18392.34 268
18393.62 215
18394.90 228
18396.19 256
18397.47 272
18398.75 279
18400.03 230
18401.31 251
18402.60 245
18403.88 268
18405.16 262
18406.44 246
18407.73 226
18409.01 267
18410.29 266
18411.57 262
18412.86 264
18414.14 235
18415.42 246
18416.71 249
18417.99 263
18419.27 230
18420.55 271
18421.84 230
18423.12 246
18424.40 228
18425.69 278
18426.97 244
18428.25 263
18429.54 243
18430.82 264
18432.10 248
18433.39 215
18434.67 245
18435.95 250
18437.24 284
18438.52 267
18439.80 273
18441.09 261
18442.37 255
18443.66 235
18444.94 285
18446.22 227
18447.51 262
18448.79 271
18450.08 248
18451.36 232
18452.64 269
18453.93 272
18455.21 250
18456.50 270
18457.78 241
18459.06 244
18460.35 272
18461.63 308
18462.92 261
18464.20 279
18465.49 245
18466.77 241
18468.06 260
18469.34 271
18470.63 257
18471.91 278
18473.19 294
18474.48 250
18475.76 252
18477.05 234
18478.33 240
18479.62 244
18480.90 298
18482.19 264
18483.47 276
18484.76 292
18486.05 308
18487.33 290
18488.62 267
18489.90 273
18491.19 239
18492.47 230
18493.76 256
18495.04 239
18496.33 217
18497.61 231
18498.90 246
18500.19 261
18501.47 277
18502.76 262
18504.04 254
18505.33 241
18506.62 235
18507.90 255
18509.19 255
18510.47 237
18511.76 255
18513.05 286
18514.33 262
18515.62 249
18516.90 229
18518.19 234
18519.48 249
18520.76 231
18522.05 234
18523.34 245
18524.62 260
18525.91 248
18527.20 242
18528.48 230
18529.77 256
18531.06 256
18532.34 245
18533.63 247
18534.92 261
18536.21 255
18537.49 242
18538.78 248
18540.07 224
18541.35 256
18542.64 253
18543.93 265
18545.22 252
18546.50 241
18547.79 242
18549.08 256
18550.37 262
18551.65 263
18552.94 266
18554.23 255
18555.52 278
18556.80 260
18558.09 261
18559.38 264
18560.67 230
18561.95 247
18563.24 273
18564.53 253
18565.82 220
18567.11 244
18568.39 225
18569.68 246
18570.97 234
18572.26 240
18573.55 235
18574.84 250
18576.12 253
18577.41 291
18578.70 276
18579.99 296
18581.28 280
18582.57 266
18583.86 288
18585.14 283
18586.43 298
18587.72 283
18589.01 289
18590.30 297
18591.59 274
18592.88 268
18594.17 303
18595.46 282
18596.74 305
18598.03 274
18599.32 270
18600.61 292
18601.90 271
18603.19 258
18604.48 285
18605.77 253
18607.06 249
18608.35 251
18609.64 287
18610.93 280
18612.22 282
18613.51 271
18614.80 292
18616.09 305
18617.38 239
18618.67 273
18619.96 313
18621.25 318
18622.54 285
18623.83 287
18625.12 278
18626.41 275
18627.70 263
18628.99 290
18630.28 322
18631.57 289
18632.86 282
18634.15 267
18635.44 266
18636.73 266
18638.02 282
18639.31 281
18640.60 272
18641.89 280
18643.18 282
18644.47 287
18645.76 280
18647.06 239
18648.35 264
18649.64 267
18650.93 295
18652.22 269
18653.51 278
18654.80 273
18656.09 279
18657.38 259
18658.68 263
18659.97 296
18661.26 260
18662.55 279
18663.84 277
18665.13 282
18666.42 238
18667.72 293
18669.01 288
18670.30 257
18671.59 267
18672.88 286
18674.17 256
18675.47 250
18676.76 260
18678.05 243
18679.34 252
18680.63 240
18681.93 232
18683.22 254
18684.51 261
18685.80 237
18687.09 313
18688.39 285
18689.68 261
18690.97 254
18692.26 276
18693.56 274
18694.85 243
18696.14 286
18697.43 254
18698.73 251
18700.02 231
18701.31 270
18702.60 235
18703.90 231
18705.19 255
18706.48 257
18707.78 243
18709.07 220
18710.36 249
18711.66 272
18712.95 238
18714.24 278
18715.54 245
18716.83 250
18718.12 300
18719.42 268
18720.71 258
18722.00 234
18723.30 261
18724.59 250
18725.88 284
18727.18 255
18728.47 228
18729.76 244
18731.06 246
18732.35 247
18733.65 246
18734.94 271
18736.23 291
18737.53 250
18738.82 253
18740.12 293
18741.41 250
18742.70 253
18744.00 242
18745.29 244
18746.59 272
18747.88 263
18749.18 250
18750.47 257
18751.76 273
18753.06 278
18754.35 289
18755.65 264
18756.94 253
18758.24 234
18759.53 251
18760.83 236
18762.12 235
18763.42 230
18764.71 265
18766.01 257
18767.30 278
18768.60 269
18769.89 264
18771.19 263
18772.48 250
18773.78 242
18775.07 255
18776.37 227
18777.66 249
18778.96 257
18780.25 272
18781.55 275
18782.85 271
18784.14 233
18785.44 220
18786.73 259
18788.03 249
18789.32 262
18790.62 254
18791.92 212
18793.21 247
18794.51 278
18795.80 273
18797.10 251
18798.40 231
18799.69 240
18800.99 235
18802.28 244
18803.58 243
18804.88 224
18806.17 243
18807.47 248
18808.77 220
18810.06 260
18811.36 261
18812.66 243
18813.95 248
18815.25 247
18816.55 265
18817.84 251
18819.14 267
18820.44 275
18821.73 231
18823.03 250
18824.33 285
18825.62 254
18826.92 233
18828.22 232
18829.52 266
18830.81 240
18832.11 241
18833.41 247
18834.71 234
18836.00 278
18837.30 319
18838.60 248
18839.90 298
18841.19 254
18842.49 254
18843.79 254
18845.09 248
18846.38 257
18847.68 267
18848.98 269
18850.28 265
18851.58 271
18852.87 245
18854.17 231
18855.47 257
18856.77 253
18858.07 232
18859.36 247
18860.66 288
18861.96 255
18863.26 279
18864.56 251
18865.86 256
18867.15 254
18868.45 245
18869.75 273
18871.05 257
18872.35 276
18873.65 244
18874.95 263
18876.24 261
18877.54 233
18878.84 252
18880.14 269
18881.44 298
18882.74 240
18884.04 273
18885.34 255
18886.64 249
18887.94 268
18889.24 271
18890.53 227
18891.83 239
18893.13 265
18894.43 250
18895.73 259
18897.03 249
18898.33 268
18899.63 292
18900.93 250
18902.23 234
18903.53 241
18904.83 244
18906.13 248
18907.43 249
18908.73 249
18910.03 270
18911.33 287
18912.63 234
18913.93 232
18915.23 259
18916.53 255
18917.83 252
18919.13 263
18920.43 264
18921.73 248
18923.03 242
18924.33 243
18925.63 242
18926.93 217
18928.23 249
18929.53 272
18930.84 289
18932.14 221
18933.44 241
18934.74 255
18936.04 251
18937.34 265
18938.64 248
18939.94 237
18941.24 225
18942.54 255
18943.84 264
18945.15 251
18946.45 241
18947.75 267
18949.05 279
18950.35 220
18951.65 216
18952.95 240
18954.26 248
18955.56 233
18956.86 225
18958.16 244
18959.46 261
18960.76 268
18962.07 268
18963.37 231
18964.67 251
18965.97 252
18967.27 278
18968.57 224
18969.88 202
18971.18 274
18972.48 258
18973.78 236
18975.09 212
18976.39 228
18977.69 219
18978.99 257
18980.29 235
18981.60 235
18982.90 222
18984.20 278
18985.50 245
18986.81 225
18988.11 255
18989.41 246
18990.72 248
18992.02 249
18993.32 226
18994.62 238
18995.93 251
18997.23 257
18998.53 224
18999.84 239
19001.14 279
19002.44 262
19003.75 238
19005.05 238
19006.35 250
19007.66 243
19008.96 254
19010.26 217
19011.57 250
19012.87 258
19014.17 239
19015.48 233
19016.78 245
19018.08 284
19019.39 239
19020.69 243
19021.99 250
19023.30 242
19024.60 245
19025.91 243
19027.21 224
19028.51 212
19029.82 247
19031.12 227
19032.43 244
19033.73 226
19035.04 224
19036.34 238
19037.64 256
19038.95 227
19040.25 244
19041.56 241
19042.86 233
19044.17 274
19045.47 257
19046.78 237
19048.08 260
19049.39 286
19050.69 243
19052.00 236
19053.30 203
19054.61 220
19055.91 239
19057.22 245
19058.52 257
19059.83 248
19061.13 229
19062.44 225
19063.74 249
19065.05 238
19066.35 231
19067.66 217
19068.96 207
19070.27 226
19071.57 216
19072.88 242
19074.18 234
19075.49 230
19076.80 232
19078.10 240
19079.41 280
19080.71 249
19082.02 216
19083.33 208
19084.63 231
19085.94 255
19087.24 206
19088.55 234
19089.86 246
19091.16 247
19092.47 250
19093.77 241
19095.08 216
19096.39 253
19097.69 253
19099.00 246
19100.31 219
19101.61 248
19102.92 250
19104.23 243
19105.53 247
19106.84 256
19108.15 238
19109.45 230
19110.76 241
19112.07 221
19113.37 227
19114.68 255
19115.99 236
19117.30 251
19118.60 264
19119.91 261
19121.22 239
19122.52 238
19123.83 258
19125.14 232
19126.45 230
19127.75 261
19129.06 254
19130.37 232
19131.68 246
19132.98 225
19134.29 247
19135.60 269
19136.91 235
19138.22 229
19139.52 226
19140.83 269
19142.14 265
19143.45 241
19144.76 253
19146.06 300
19147.37 229
19148.68 214
19149.99 240
19151.30 232
19152.60 245
19153.91 246
19155.22 268
19156.53 255
19157.84 279
19159.15 212
19160.46 221
19161.76 272
19163.07 232
19164.38 243
19165.69 236
19167.00 220
19168.31 224
19169.62 246
19170.93 269
19172.23 226
19173.54 224
19174.85 233
19176.16 233
19177.47 263
19178.78 219
19180.09 200
19181.40 253
19182.71 264
19184.02 268
19185.33 246
19186.64 229
19187.95 224
19189.26 218
19190.57 224
19191.87 233
19193.18 236
19194.49 267
19195.80 256
19197.11 232
19198.42 232
19199.73 261
19201.04 240
19202.35 252
19203.66 241
19204.97 219
19206.28 247
19207.59 238
19208.90 249
19210.21 227
19211.53 238
19212.84 236
19214.15 253
19215.46 215
19216.77 235
19218.08 234
19219.39 224
19220.70 242
19222.01 251
19223.32 256
19224.63 251
19225.94 256
19227.25 232
19228.56 261
19229.87 274
19231.19 294
19232.50 247
19233.81 241
19235.12 242
19236.43 206
19237.74 229
19239.05 268
19240.36 260
19241.68 255
19242.99 242
19244.30 219
19245.61 247
19246.92 235
19248.23 257
19249.54 241
19250.86 230
19252.17 214
19253.48 262
19254.79 253
19256.10 261
19257.42 249
19258.73 250
19260.04 293
19261.35 248
19262.66 208
19263.98 203
19265.29 225
19266.60 254
19267.91 248
19269.22 247
19270.54 273
19271.85 233
19273.16 237
19274.47 208
19275.79 243
19277.10 221
19278.41 223
19279.72 216
19281.04 236
19282.35 241
19283.66 262
19284.98 257
19286.29 264
19287.60 260
19288.91 232
19290.23 268
19291.54 190
19292.85 216
19294.17 216
19295.48 237
19296.79 231
19298.11 218
19299.42 258
19300.73 274
19302.05 238
19303.36 216
19304.67 242
19305.99 230
19307.30 258
19308.61 275
19309.93 253
19311.24 242
19312.56 258
19313.87 239
19315.18 224
19316.50 221
19317.81 233
19319.13 222
19320.44 236
19321.75 213
19323.07 246
19324.38 251
19325.70 254
19327.01 223
19328.32 191
19329.64 224
19330.95 254
19332.27 250
19333.58 264
19334.90 235
19336.21 270
19337.53 269
19338.84 264
19340.16 227
19341.47 209
19342.79 249
19344.10 274
19345.42 252
19346.73 258
19348.05 234
19349.36 251
19350.68 202
19351.99 222
19353.31 234
19354.62 208
19355.94 214
19357.25 209
19358.57 210
19359.88 219
19361.20 212
19362.51 224
19363.83 228
19365.14 220
19366.46 203
19367.78 242
19369.09 270
19370.41 199
19371.72 206
19373.04 228
19374.35 242
19375.67 215
19376.99 214
19378.30 228
19379.62 223
19380.93 234
19382.25 252
19383.57 242
19384.88 235
19386.20 243
19387.52 260
19388.83 221
19390.15 252
19391.47 241
19392.78 248
19394.10 223
19395.42 209
19396.73 219
19398.05 205
19399.37 236
19400.68 229
19402.00 245
19403.32 213
19404.63 214
19405.95 227
19407.27 245
19408.58 237
19409.90 223
19411.22 236
19412.54 239
19413.85 221
19415.17 254
19416.49 229
19417.80 233
19419.12 219
19420.44 257
19421.76 221
19423.07 207
19424.39 229
19425.71 227
19427.03 227
19428.35 272
19429.66 238
19430.98 222
19432.30 246
19433.62 247
19434.93 202
19436.25 235
19437.57 221
19438.89 235
19440.21 242
19441.53 248
19442.84 249
19444.16 228
19445.48 256
19446.80 260
19448.12 243
19449.44 237
19450.75 236
19452.07 232
19453.39 241
19454.71 250
19456.03 241
19457.35 221
19458.67 256
19459.98 250
19461.30 259
19462.62 225
19463.94 237
19465.26 215
19466.58 230
19467.90 192
19469.22 190
19470.54 237
19471.86 214
19473.18 241
19474.49 240
19475.81 229
19477.13 248
19478.45 231
19479.77 223
19481.09 257
19482.41 236
19483.73 224
19485.05 232
19486.37 238
19487.69 230
19489.01 239
19490.33 233
19491.65 248
19492.97 229
19494.29 219
19495.61 213
19496.93 240
19498.25 253
19499.57 206
19500.89 270
19502.21 209
19503.53 265
19504.85 208
19506.17 223
19507.49 206
19508.81 212
19510.13 206
19511.45 233
19512.77 258
19514.09 244
19515.42 254
19516.74 260
19518.06 256
19519.38 229
19520.70 239
19522.02 237
19523.34 226
19524.66 224
19525.98 248
19527.30 228
19528.62 301
19529.95 236
19531.27 217
19532.59 247
19533.91 278
19535.23 257
19536.55 251
19537.87 226
19539.20 242
19540.52 256
19541.84 220
19543.16 244
19544.48 218
19545.80 242
19547.13 247
19548.45 217
19549.77 218
19551.09 233
19552.41 231
19553.74 250
19555.06 231
19556.38 226
19557.70 241
19559.02 217
19560.35 209
19561.67 228
19562.99 274
19564.31 251
19565.64 266
19566.96 241
19568.28 232
19569.60 229
19570.93 259
19572.25 244
19573.57 228
19574.89 217
19576.22 242
19577.54 234
19578.86 196
19580.18 225
19581.51 232
19582.83 245
19584.15 224
19585.48 223
19586.80 200
19588.12 224
19589.45 237
19590.77 238
19592.09 249
19593.42 226
19594.74 212
19596.06 235
19597.39 209
19598.71 209
19600.03 219
19601.36 225
19602.68 240
19604.00 246
19605.33 248
19606.65 254
19607.98 238
19609.30 224
19610.62 225
19611.95 254
19613.27 258
19614.60 216
19615.92 228
19617.24 207
19618.57 220
19619.89 223
19621.22 221
19622.54 237
19623.87 236
19625.19 243
19626.51 197
19627.84 231
19629.16 218
19630.49 240
19631.81 216
19633.14 225
19634.46 226
19635.79 241
19637.11 242
19638.44 252
19639.76 213
19641.09 178
19642.41 224
19643.74 215
19645.06 267
19646.39 221
19647.71 231
19649.04 222
19650.36 221
19651.69 226
19653.01 217
19654.34 235
19655.66 238
19656.99 248
19658.32 236
19659.64 216
19660.97 234
19662.29 254
19663.62 268
19664.94 209
19666.27 213
19667.60 239
19668.92 222
19670.25 243
19671.57 217
19672.90 206
19674.23 209
19675.55 249
19676.88 214
19678.20 250
19679.53 212
19680.86 231
19682.18 224
19683.51 210
19684.84 241
19686.16 241
19687.49 242
19688.82 238
19690.14 241
19691.47 208
19692.80 226
19694.12 252
19695.45 222
19696.78 205
19698.10 211
19699.43 214
19700.76 238
19702.08 223
19703.41 237
19704.74 204
19706.07 235
19707.39 231
19708.72 243
19710.05 237
19711.37 214
19712.70 233
19714.03 262
19715.36 272
19716.68 242
19718.01 243
19719.34 204
19720.67 242
19721.99 240
19723.32 250
19724.65 243
19725.98 238
19727.31 244
19728.63 200
19729.96 236
19731.29 251
19732.62 258
19733.95 235
19735.27 216
19736.60 213
19737.93 233
19739.26 236
19740.59 236
19741.92 227
19743.24 236
19744.57 254
19745.90 300
19747.23 229
19748.56 213
19749.89 212
19751.22 227
19752.54 240
19753.87 233
19755.20 230
19756.53 206
19757.86 228
19759.19 203
19760.52 246
19761.85 237
19763.18 228
19764.50 214
19765.83 204
19767.16 257
19768.49 231
19769.82 224
19771.15 230
19772.48 223
19773.81 248
19775.14 247
19776.47 224
19777.80 261
19779.13 226
19780.46 215
19781.79 191
19783.12 234
19784.45 225
19785.78 254
19787.11 226
19788.44 214
19789.77 252
19791.10 262
19792.43 248
19793.76 231
19795.09 226
19796.42 200
19797.75 254
19799.08 239
19800.41 240
19801.74 235
19803.07 196
19804.40 239
19805.73 223
19807.06 232
19808.39 208
19809.72 216
19811.05 234
19812.38 242
19813.71 215
19815.05 220
19816.38 202
19817.71 206
19819.04 201
19820.37 217
19821.70 222
19823.03 223
19824.36 238
19825.69 252
19827.03 214
19828.36 212
19829.69 208
19831.02 190
19832.35 208
19833.68 236
19835.01 231
19836.35 217
19837.68 226
19839.01 217
19840.34 225
19841.67 203
19843.00 230
19844.34 264
19845.67 227
19847.00 208
19848.33 194
19849.66 245
19851.00 243
19852.33 254
19853.66 220
19854.99 232
19856.32 200
19857.66 227
19858.99 204
19860.32 227
19861.65 230
19862.99 209
19864.32 217
19865.65 219
19866.98 193
19868.32 241
19869.65 235
19870.98 226
19872.31 232
19873.65 230
19874.98 230
19876.31 238
19877.65 210
19878.98 223
19880.31 215
19881.65 190
19882.98 212
19884.31 231
19885.64 235
19886.98 262
19888.31 189
19889.64 227
19890.98 203
19892.31 237
19893.64 221
19894.98 235
19896.31 207
19897.65 252
19898.98 248
19900.31 261
19901.65 222
19902.98 221
19904.31 242
19905.65 247
19906.98 233
19908.32 249
19909.65 193
19910.98 220
19912.32 207
19913.65 235
19914.99 212
19916.32 214
19917.66 222
19918.99 208
19920.32 216
19921.66 237
19922.99 250
19924.33 258
19925.66 258
19927.00 210
19928.33 231
19929.67 216
19931.00 247
19932.34 240
19933.67 221
19935.01 243
19936.34 256
19937.68 251
19939.01 234
19940.35 224
19941.68 237
19943.02 229
19944.35 224
19945.69 224
19947.02 228
19948.36 233
19949.69 221
19951.03 228
19952.36 209
19953.70 245
19955.03 245
19956.37 220
19957.71 178
19959.04 208
19960.38 234
19961.71 214
19963.05 216
19964.38 223
19965.72 224
19967.06 211
19968.39 235
19969.73 221
19971.06 220
19972.40 226
19973.74 231
19975.07 253
19976.41 218
19977.75 215
19979.08 212
19980.42 245
19981.75 233
19983.09 236
19984.43 214
19985.76 217
19987.10 230
19988.44 220
19989.77 186
19991.11 228
19992.45 254
19993.78 228
19995.12 246
19996.46 239
19997.80 214
19999.13 247
20000.47 226
20001.81 203
20003.14 243
20004.48 236
20005.82 230
20007.16 232
20008.49 241
20009.83 211
20011.17 235
20012.51 234
20013.84 230
20015.18 201
20016.52 210
20017.86 207
20019.19 239
20020.53 200
20021.87 211
20023.21 237
20024.55 240
20025.88 249
20027.22 216
20028.56 248
20029.90 213
20031.24 227
20032.57 219
20033.91 198
20035.25 209
20036.59 209
20037.93 230
20039.26 258
20040.60 237
20041.94 252
20043.28 236
20044.62 231
20045.96 234
20047.30 248
20048.63 254
20049.97 215
20051.31 219
20052.65 240
20053.99 278
20055.33 218
20056.67 206
20058.01 212
20059.35 234
20060.69 228
20062.02 231
20063.36 221
20064.70 227
20066.04 241
20067.38 239
20068.72 260
20070.06 227
20071.40 216
20072.74 231
20074.08 211
20075.42 260
20076.76 229
20078.10 213
20079.44 239
20080.78 218
20082.12 229
20083.46 244
20084.80 210
20086.14 239
20087.48 244
20088.82 242
20090.16 235
20091.50 226
20092.84 241
20094.18 222
20095.52 224
20096.86 247
20098.20 248
20099.54 225
20100.88 205
20102.22 247
20103.56 238
20104.90 236
20106.24 230
20107.58 234
20108.92 217
20110.26 242
20111.60 212
20112.95 228
20114.29 231
20115.63 252
20116.97 238
20118.31 225
20119.65 245
20120.99 239
20122.33 276
20123.67 244
20125.02 251
20126.36 269
20127.70 250
20129.04 237
20130.38 203
20131.72 208
20133.06 244
20134.41 245
20135.75 232
