# Supplementary material for: MALDI-TOF MS typing enables the classification of brewing yeasts of the genus Saccharomyces to major beer styles
Source: PLoS One. 2017 Aug 9;12(8):e0181694. doi: 10.1371/journal.pone.0181694 (PMC5549903; doi:10.1371/journal.pone.0181694)
Supplement: S10 File — The directory includes 90 raw files and was zipped to “.zip”; the folder has three strains with 30 spectra per strain; S1 Text explains the raw files with an example and Table 1 represents the yeast strains used within the experiment. (ZIP) [file pone.0181694.s013.zip › 28-30/30336-192-OG-Alt-Alt-YPG-18h-E-E_2015-08-20__0_A5_1.dat]

1998.76 1818
1999.18 2024
1999.60 1899
2000.02 2211
2000.44 2040
2000.87 2061
2001.29 2140
2001.71 2158
2002.13 1997
2002.55 1944
2002.97 1870
2003.40 1839
2003.82 1910
2004.24 1941
2004.66 1779
2005.08 1853
2005.50 1719
2005.93 1773
2006.35 1779
2006.77 1786
2007.19 1874
2007.62 2014
2008.04 1844
2008.46 1886
2008.88 2029
2009.30 1972
2009.73 2101
2010.15 2014
2010.57 2014
2010.99 1985
2011.42 1974
2011.84 2085
2012.26 1959
2012.68 1903
2013.11 1883
2013.53 1742
2013.95 1653
2014.38 1638
2014.80 1606
2015.22 1729
2015.64 1849
2016.07 1865
2016.49 1862
2016.91 2020
2017.34 1938
2017.76 1943
2018.18 1764
2018.61 2001
2019.03 1869
2019.45 1802
2019.88 1852
2020.30 1939
2020.72 1953
2021.15 2154
2021.57 2194
2021.99 2103
2022.42 2021
2022.84 2063
2023.27 1989
2023.69 1812
2024.11 1866
2024.54 1994
2024.96 1855
2025.39 1861
2025.81 1717
2026.23 1613
2026.66 1667
2027.08 1872
2027.51 1682
2027.93 1758
2028.36 1691
2028.78 1585
2029.20 1603
2029.63 1660
2030.05 1648
2030.48 1659
2030.90 1672
2031.33 1734
2031.75 1775
2032.18 1719
2032.60 1910
2033.03 1842
2033.45 1746
2033.88 1838
2034.30 1858
2034.73 1885
2035.15 1732
2035.58 1663
2036.00 1792
2036.43 1832
2036.85 1858
2037.28 2020
2037.70 2002
2038.13 1983
2038.55 2106
2038.98 1999
2039.40 1929
2039.83 2053
2040.25 2203
2040.68 2199
2041.11 2137
2041.53 2128
2041.96 2123
2042.38 1911
2042.81 2013
2043.23 2218
2043.66 2108
2044.09 1895
2044.51 1931
2044.94 1960
2045.37 1899
2045.79 1941
2046.22 2003
2046.64 1784
2047.07 1873
2047.50 1756
2047.92 1759
2048.35 1809
2048.78 1857
2049.20 1842
2049.63 1740
2050.06 1714
2050.48 1770
2050.91 1628
2051.34 1758
2051.76 1757
2052.19 1724
2052.62 1631
2053.04 1605
2053.47 1777
2053.90 1713
2054.32 1678
2054.75 1649
2055.18 1652
2055.61 1638
2056.03 1594
2056.46 1597
2056.89 1726
2057.31 1667
2057.74 1687
2058.17 1735
2058.60 1651
2059.02 1806
2059.45 1784
2059.88 1819
2060.31 1893
2060.73 1821
2061.16 1774
2061.59 1720
2062.02 1808
2062.45 1898
2062.87 1849
2063.30 2063
2063.73 2013
2064.16 1896
2064.59 2082
2065.01 2225
2065.44 2226
2065.87 2453
2066.30 2313
2066.73 2371
2067.16 2568
2067.58 2407
2068.01 2296
2068.44 2319
2068.87 2242
2069.30 2004
2069.73 2040
2070.16 1907
2070.58 1965
2071.01 1905
2071.44 1811
2071.87 1877
2072.30 1957
2072.73 1926
2073.16 1804
2073.59 1931
2074.02 1833
2074.45 1816
2074.87 1955
2075.30 1835
2075.73 1787
2076.16 1970
2076.59 1907
2077.02 1957
2077.45 1874
2077.88 2200
2078.31 2270
2078.74 2283
2079.17 2275
2079.60 1985
2080.03 2135
2080.46 2109
2080.89 2407
2081.32 2378
2081.75 2392
2082.18 2227
2082.61 2052
2083.04 1885
2083.47 1955
2083.90 1848
2084.33 1930
2084.76 2055
2085.19 2129
2085.62 2070
2086.05 1946
2086.48 2050
2086.91 2018
2087.34 1863
2087.77 1778
2088.20 1785
2088.63 1820
2089.06 1734
2089.49 1755
2089.92 1919
2090.35 1784
2090.79 1723
2091.22 1656
2091.65 1661
2092.08 1780
2092.51 1766
2092.94 1726
2093.37 1578
2093.80 1714
2094.23 1761
2094.66 1637
2095.10 1791
2095.53 1715
2095.96 1751
2096.39 1641
2096.82 1821
2097.25 1709
2097.68 1739
2098.12 1855
2098.55 1676
2098.98 1815
2099.41 1737
2099.84 1698
2100.27 1728
2100.71 1691
2101.14 1637
2101.57 1575
2102.00 1656
2102.43 1767
2102.87 1770
2103.30 1563
2103.73 1687
2104.16 1737
2104.60 1648
2105.03 1717
2105.46 1823
2105.89 1825
2106.32 1799
2106.76 1703
2107.19 1927
2107.62 2088
2108.05 1982
2108.49 2023
2108.92 1944
2109.35 1795
2109.79 1761
2110.22 1786
2110.65 1782
2111.08 1816
2111.52 1841
2111.95 1815
2112.38 1847
2112.82 1804
2113.25 1727
2113.68 1731
2114.12 1833
2114.55 1764
2114.98 1723
2115.42 1798
2115.85 1791
2116.28 1707
2116.72 1695
2117.15 1589
2117.58 1638
2118.02 1744
2118.45 1628
2118.88 1619
2119.32 1575
2119.75 1691
2120.19 1663
2120.62 1721
2121.05 1651
2121.49 1695
2121.92 1794
2122.36 1752
2122.79 1785
2123.22 1830
2123.66 1670
2124.09 1721
2124.53 1672
2124.96 1656
2125.40 1660
2125.83 1644
2126.26 1637
2126.70 1553
2127.13 1554
2127.57 1672
2128.00 1594
2128.44 1608
2128.87 1716
2129.31 1852
2129.74 1793
2130.18 1766
2130.61 1752
2131.05 1827
2131.48 1738
2131.92 1716
2132.35 1847
2132.79 1928
2133.22 1978
2133.66 1823
2134.09 1854
2134.53 1962
2134.96 2070
2135.40 2219
2135.83 2104
2136.27 2157
2136.70 2193
2137.14 2234
2137.58 2321
2138.01 2133
2138.45 1966
2138.88 2178
2139.32 2306
2139.75 2075
2140.19 1933
2140.63 2024
2141.06 1865
2141.50 1775
2141.93 1793
2142.37 1820
2142.81 1732
2143.24 1666
2143.68 1726
2144.12 1728
2144.55 1718
2144.99 1576
2145.43 1675
2145.86 1755
2146.30 1802
2146.73 1798
2147.17 1744
2147.61 1721
2148.04 1957
2148.48 1956
2148.92 2159
2149.35 2285
2149.79 2201
2150.23 2416
2150.67 2507
2151.10 2700
2151.54 2712
2151.98 2571
2152.41 2481
2152.85 2322
2153.29 2373
2153.73 2484
2154.16 2220
2154.60 2176
2155.04 2105
2155.48 1900
2155.91 1864
2156.35 1929
2156.79 1858
2157.23 1931
2157.66 2032
2158.10 1946
2158.54 1917
2158.98 1846
2159.41 1785
2159.85 1793
2160.29 1810
2160.73 1908
2161.17 1844
2161.60 1953
2162.04 1944
2162.48 1855
2162.92 1752
2163.36 1828
2163.80 1639
2164.23 1780
2164.67 1820
2165.11 1787
2165.55 1808
2165.99 1690
2166.43 1875
2166.86 1968
2167.30 1893
2167.74 1837
2168.18 1986
2168.62 1816
2169.06 1893
2169.50 2108
2169.94 2066
2170.38 2021
2170.81 2053
2171.25 1897
2171.69 2046
2172.13 2132
2172.57 1937
2173.01 2169
2173.45 2245
2173.89 2310
2174.33 2520
2174.77 2471
2175.21 2397
2175.65 2727
2176.09 2488
2176.53 2371
2176.96 2503
2177.40 2268
2177.84 2320
2178.28 2271
2178.72 2145
2179.16 2193
2179.60 2255
2180.04 2164
2180.48 2252
2180.92 2158
2181.36 2000
2181.80 1916
2182.24 1835
2182.68 1916
2183.12 1991
2183.56 1999
2184.01 1736
2184.45 1576
2184.89 1910
2185.33 1860
2185.77 1862
2186.21 1877
2186.65 1980
2187.09 1821
2187.53 1927
2187.97 1943
2188.41 1875
2188.85 2139
2189.29 2246
2189.73 2083
2190.17 2114
2190.62 2464
2191.06 2257
2191.50 2137
2191.94 1965
2192.38 2005
2192.82 1920
2193.26 2014
2193.70 2081
2194.15 2040
2194.59 1941
2195.03 2058
2195.47 2100
2195.91 2116
2196.35 2138
2196.79 2291
2197.24 2259
2197.68 2043
2198.12 2037
2198.56 2018
2199.00 2136
2199.45 2024
2199.89 1924
2200.33 1940
2200.77 2032
2201.21 2098
2201.66 1917
2202.10 2002
2202.54 1989
2202.98 2031
2203.42 1994
2203.87 1947
2204.31 2011
2204.75 1995
2205.19 1765
2205.64 1749
2206.08 1993
2206.52 1940
2206.96 1816
2207.41 1942
2207.85 2260
2208.29 2020
2208.74 2050
2209.18 2133
2209.62 1998
2210.06 1994
2210.51 2044
2210.95 2002
2211.39 2123
2211.84 2192
2212.28 2093
2212.72 2032
2213.17 1986
2213.61 1916
2214.05 2132
2214.50 1952
2214.94 1931
2215.38 1889
2215.83 1693
2216.27 1812
2216.71 1904
2217.16 1808
2217.60 1867
2218.05 1776
2218.49 1897
2218.93 1933
2219.38 1802
2219.82 1842
2220.26 1757
2220.71 1718
2221.15 1761
2221.60 1908
2222.04 1835
2222.49 1880
2222.93 1931
2223.37 1836
2223.82 1976
2224.26 2026
2224.71 2009
2225.15 2126
2225.60 1940
2226.04 2138
2226.49 2204
2226.93 2142
2227.37 2107
2227.82 1968
2228.26 1884
2228.71 2156
2229.15 2200
2229.60 2073
2230.04 2149
2230.49 2200
2230.93 1885
2231.38 1943
2231.82 2023
2232.27 2123
2232.71 2019
2233.16 2129
2233.61 2042
2234.05 2062
2234.50 2153
2234.94 2118
2235.39 1965
2235.83 2027
2236.28 2042
2236.72 2041
2237.17 2099
2237.61 2074
2238.06 1986
2238.51 2026
2238.95 2049
2239.40 2064
2239.84 1971
2240.29 2034
2240.74 1888
2241.18 1876
2241.63 1753
2242.07 1872
2242.52 1799
2242.97 1800
2243.41 1753
2243.86 1600
2244.31 1722
2244.75 1707
2245.20 1516
2245.65 1612
2246.09 1677
2246.54 1637
2246.99 1741
2247.43 1620
2247.88 1722
2248.33 1622
2248.77 1627
2249.22 1816
2249.67 1708
2250.11 1705
2250.56 1893
2251.01 1682
2251.45 1633
2251.90 1765
2252.35 1588
2252.80 1638
2253.24 1749
2253.69 1782
2254.14 1671
2254.59 1796
2255.03 1779
2255.48 1677
2255.93 1709
2256.38 1734
2256.82 1712
2257.27 1715
2257.72 1732
2258.17 1721
2258.61 1645
2259.06 1677
2259.51 1775
2259.96 1763
2260.41 1725
2260.85 1929
2261.30 1924
2261.75 1989
2262.20 2115
2262.65 2031
2263.09 2121
2263.54 2146
2263.99 2150
2264.44 2246
2264.89 2225
2265.34 2089
2265.79 2069
2266.23 2150
2266.68 2300
2267.13 2397
2267.58 2218
2268.03 2174
2268.48 2299
2268.93 2484
2269.38 2376
2269.82 2315
2270.27 2172
2270.72 2197
2271.17 2287
2271.62 2318
2272.07 2178
2272.52 2198
2272.97 2262
2273.42 2377
2273.87 2388
2274.32 2179
2274.77 2171
2275.21 2086
2275.66 2001
2276.11 2052
2276.56 1984
2277.01 1831
2277.46 1781
2277.91 1869
2278.36 1702
2278.81 1879
2279.26 1761
2279.71 1888
2280.16 2002
2280.61 2169
2281.06 2022
2281.51 1927
2281.96 1800
2282.41 1935
2282.86 1847
2283.31 1894
2283.76 1961
2284.21 2048
2284.66 2041
2285.11 2030
2285.56 2057
2286.02 1929
2286.47 1851
2286.92 1844
2287.37 1880
2287.82 1955
2288.27 2090
2288.72 2143
2289.17 2284
2289.62 2387
2290.07 2716
2290.52 2875
2290.97 3002
2291.42 3010
2291.88 3051
2292.33 3094
2292.78 3037
2293.23 3152
2293.68 3280
2294.13 3141
2294.58 3233
2295.04 3023
2295.49 2882
2295.94 2695
2296.39 2620
2296.84 2786
2297.29 2716
2297.74 2386
2298.20 2286
2298.65 2102
2299.10 2063
2299.55 2101
2300.00 2126
2300.46 2048
2300.91 1857
2301.36 1901
2301.81 1999
2302.26 1916
2302.72 1654
2303.17 1734
2303.62 1860
2304.07 1751
2304.53 1649
2304.98 1680
2305.43 1701
2305.88 1764
2306.33 1913
2306.79 1809
2307.24 2014
2307.69 1978
2308.15 1985
2308.60 2154
2309.05 2268
2309.50 2282
2309.96 2375
2310.41 2241
2310.86 2153
2311.32 2190
2311.77 2473
2312.22 2534
2312.68 2284
2313.13 2234
2313.58 2110
2314.03 2158
2314.49 2058
2314.94 2060
2315.39 2136
2315.85 1956
2316.30 1977
2316.76 2004
2317.21 1994
2317.66 1978
2318.12 2011
2318.57 2053
2319.02 2079
2319.48 1985
2319.93 2105
2320.39 2211
2320.84 2155
2321.29 1943
2321.75 1993
2322.20 2136
2322.66 2198
2323.11 2093
2323.56 2062
2324.02 2173
2324.47 2130
2324.93 2090
2325.38 2345
2325.84 2192
2326.29 2171
2326.74 2465
2327.20 2398
2327.65 2340
2328.11 2153
2328.56 2450
2329.02 2505
2329.47 2668
2329.93 2672
2330.38 2706
2330.84 2690
2331.29 2600
2331.75 2525
2332.20 2568
2332.66 2408
2333.11 2442
2333.57 2260
2334.02 2252
2334.48 2151
2334.93 2063
2335.39 2114
2335.84 1920
2336.30 2078
2336.76 2273
2337.21 1980
2337.67 2090
2338.12 2122
2338.58 2203
2339.03 2354
2339.49 2182
2339.95 2187
2340.40 2107
2340.86 2069
2341.31 2367
2341.77 2503
2342.23 2339
2342.68 2115
2343.14 1983
2343.59 1981
2344.05 2138
2344.51 2213
2344.96 2096
2345.42 2241
2345.88 2237
2346.33 2202
2346.79 2415
2347.24 2416
2347.70 2323
2348.16 2155
2348.61 2074
2349.07 2005
2349.53 2163
2349.99 2040
2350.44 2083
2350.90 2075
2351.36 2068
2351.81 1931
2352.27 1919
2352.73 1784
2353.18 1938
2353.64 1932
2354.10 1926
2354.56 1834
2355.01 1811
2355.47 1901
2355.93 1746
2356.38 1728
2356.84 1874
2357.30 1847
2357.76 1877
2358.22 1934
2358.67 1836
2359.13 1910
2359.59 1841
2360.05 1922
2360.50 2152
2360.96 2116
2361.42 2172
2361.88 2077
2362.34 2114
2362.79 2206
2363.25 2098
2363.71 2124
2364.17 2019
2364.63 1873
2365.08 1945
2365.54 2147
2366.00 2104
2366.46 2035
2366.92 1999
2367.38 2023
2367.84 2183
2368.29 2210
2368.75 1966
2369.21 1879
2369.67 1970
2370.13 1895
2370.59 1963
2371.05 1827
2371.50 1733
2371.96 2011
2372.42 2122
2372.88 1997
2373.34 1865
2373.80 1738
2374.26 1690
2374.72 1700
2375.18 1804
2375.64 1702
2376.10 1887
2376.56 2025
2377.02 1985
2377.47 1943
2377.93 1905
2378.39 2065
2378.85 2103
2379.31 2018
2379.77 2087
2380.23 2061
2380.69 2087
2381.15 2034
2381.61 2132
2382.07 1976
2382.53 1969
2382.99 1946
2383.45 1876
2383.91 1772
2384.37 1731
2384.83 1812
2385.29 1916
2385.75 2007
2386.21 1940
2386.67 1885
2387.13 1885
2387.59 1830
2388.05 1849
2388.52 1831
2388.98 1825
2389.44 1752
2389.90 1817
2390.36 1745
2390.82 1752
2391.28 1824
2391.74 1935
2392.20 1859
2392.66 1798
2393.12 1810
2393.58 1680
2394.05 1754
2394.51 1816
2394.97 1779
2395.43 1775
2395.89 1814
2396.35 1764
2396.81 1691
2397.27 1750
2397.74 1790
2398.20 1834
2398.66 1934
2399.12 1750
2399.58 1865
2400.04 1748
2400.50 1902
2400.97 1625
2401.43 1603
2401.89 1645
2402.35 1526
2402.81 1710
2403.28 1684
2403.74 1753
2404.20 1846
2404.66 1771
2405.12 1755
2405.59 1742
2406.05 1913
2406.51 1997
2406.97 1949
2407.44 1842
2407.90 1740
2408.36 1968
2408.82 1939
2409.29 1934
2409.75 1676
2410.21 1912
2410.67 1749
2411.14 1759
2411.60 1605
2412.06 1694
2412.52 1728
2412.99 1630
2413.45 1625
2413.91 1905
2414.38 1965
2414.84 1856
2415.30 1995
2415.77 2024
2416.23 2094
2416.69 1987
2417.16 2036
2417.62 2117
2418.08 2290
2418.55 2198
2419.01 2183
2419.47 2233
2419.94 2253
2420.40 2380
2420.86 2103
2421.33 2284
2421.79 2196
2422.25 2151
2422.72 2217
2423.18 2298
2423.65 2361
2424.11 2238
2424.57 2135
2425.04 2238
2425.50 2109
2425.97 2171
2426.43 2142
2426.90 2131
2427.36 2050
2427.82 1915
2428.29 1883
2428.75 1848
2429.22 1788
2429.68 1799
2430.15 1794
2430.61 1859
2431.08 1832
2431.54 1869
2432.00 1995
2432.47 1997
2432.93 1984
2433.40 2065
2433.86 1960
2434.33 1921
2434.79 2094
2435.26 2182
2435.72 2005
2436.19 2182
2436.65 2267
2437.12 2103
2437.58 1850
2438.05 2021
2438.52 2257
2438.98 2378
2439.45 2480
2439.91 2574
2440.38 2642
2440.84 2570
2441.31 2775
2441.77 2664
2442.24 2571
2442.71 2726
2443.17 2706
2443.64 2733
2444.10 2407
2444.57 2174
2445.03 2236
2445.50 2110
2445.97 2055
2446.43 1922
2446.90 1738
2447.37 1766
2447.83 2008
2448.30 1893
2448.76 1774
2449.23 1786
2449.70 1814
2450.16 1719
2450.63 1600
2451.10 1741
2451.56 1802
2452.03 1899
2452.50 1815
2452.96 1833
2453.43 1939
2453.90 1966
2454.36 1878
2454.83 1900
2455.30 1861
2455.76 1850
2456.23 1814
2456.70 1886
2457.17 1851
2457.63 1977
2458.10 2091
2458.57 2124
2459.03 2046
2459.50 2021
2459.97 1946
2460.44 1819
2460.90 1754
2461.37 1749
2461.84 1715
2462.31 1739
2462.77 1775
2463.24 1859
2463.71 1774
2464.18 1877
2464.65 1904
2465.11 1817
2465.58 2000
2466.05 2043
2466.52 1832
2466.99 2005
2467.45 1876
2467.92 1861
2468.39 1929
2468.86 1922
2469.33 1817
2469.79 1845
2470.26 1961
2470.73 1783
2471.20 1793
2471.67 1877
2472.14 1815
2472.61 1710
2473.07 1712
2473.54 1712
2474.01 1794
2474.48 1742
2474.95 1695
2475.42 1713
2475.89 1748
2476.36 1739
2476.82 1675
2477.29 1752
2477.76 1758
2478.23 1870
2478.70 1705
2479.17 1953
2479.64 1884
2480.11 1898
2480.58 1966
2481.05 1930
2481.52 2060
2481.99 1978
2482.46 1779
2482.93 1735
2483.40 1698
2483.87 1803
2484.33 1837
2484.80 1800
2485.27 1702
2485.74 1951
2486.21 1951
2486.68 1838
2487.15 2047
2487.62 1855
2488.09 1989
2488.56 2048
2489.03 1931
2489.50 1888
2489.97 1942
2490.44 1973
2490.92 2106
2491.39 1979
2491.86 1758
2492.33 1741
2492.80 1962
2493.27 1955
2493.74 1863
2494.21 2053
2494.68 2037
2495.15 2089
2495.62 1951
2496.09 1982
2496.56 2065
2497.03 1898
2497.50 1970
2497.98 1923
2498.45 1719
2498.92 1744
2499.39 1796
2499.86 1763
2500.33 1508
2500.80 1447
2501.27 1761
2501.75 1705
2502.22 1761
2502.69 1665
2503.16 1634
2503.63 1658
2504.10 1667
2504.57 1659
2505.05 1740
2505.52 1705
2505.99 1841
2506.46 1737
2506.93 1995
2507.40 1896
2507.88 1859
2508.35 2086
2508.82 2138
2509.29 2195
2509.76 2350
2510.24 2333
2510.71 2311
2511.18 2219
2511.65 2209
2512.13 2288
2512.60 2251
2513.07 2372
2513.54 2375
2514.02 1964
2514.49 2090
2514.96 2087
2515.43 1897
2515.91 1919
2516.38 1947
2516.85 1889
2517.32 2099
2517.80 1993
2518.27 1954
2518.74 1850
2519.22 1917
2519.69 1854
2520.16 1732
2520.64 1749
2521.11 1807
2521.58 1798
2522.06 1823
2522.53 1780
2523.00 1737
2523.48 1698
2523.95 1775
2524.42 1654
2524.90 1721
2525.37 1759
2525.84 1676
2526.32 1634
2526.79 1727
2527.26 1853
2527.74 1751
2528.21 1740
2528.69 1769
2529.16 1814
2529.63 1801
2530.11 1817
2530.58 1943
2531.06 2014
2531.53 1770
2532.00 1691
2532.48 1802
2532.95 1750
2533.43 1721
2533.90 1841
2534.38 1824
2534.85 1761
2535.32 1715
2535.80 1739
2536.27 1744
2536.75 1773
2537.22 1794
2537.70 1795
2538.17 1842
2538.65 1844
2539.12 1841
2539.60 1913
2540.07 1817
2540.55 1852
2541.02 1961
2541.50 1798
2541.97 1950
2542.45 1930
2542.92 1979
2543.40 1996
2543.87 1853
2544.35 1794
2544.82 2049
2545.30 2122
2545.78 2015
2546.25 1971
2546.73 1917
2547.20 2256
2547.68 2116
2548.15 1986
2548.63 2195
2549.10 2178
2549.58 2173
2550.06 2348
2550.53 2283
2551.01 2311
2551.48 2446
2551.96 2160
2552.44 2153
2552.91 2171
2553.39 2271
2553.87 2243
2554.34 2292
2554.82 2449
2555.29 2458
2555.77 2482
2556.25 2387
2556.72 2462
2557.20 2497
2557.68 2386
2558.15 2346
2558.63 2278
2559.11 2212
2559.58 2098
2560.06 2087
2560.54 1973
2561.01 1846
2561.49 1927
2561.97 1690
2562.45 1787
2562.92 1915
2563.40 2031
2563.88 1825
2564.35 1794
2564.83 1983
2565.31 2006
2565.79 1787
2566.26 1725
2566.74 1804
2567.22 1913
2567.70 1837
2568.17 1686
2568.65 1687
2569.13 1741
2569.61 1659
2570.08 1730
2570.56 1674
2571.04 1541
2571.52 1634
2572.00 1700
2572.47 1746
2572.95 1741
2573.43 1745
2573.91 1904
2574.39 1957
2574.86 1921
2575.34 1813
2575.82 1843
2576.30 1799
2576.78 1757
2577.26 1779
2577.73 1816
2578.21 1884
2578.69 1857
2579.17 1817
2579.65 1791
2580.13 1755
2580.61 1756
2581.08 1662
2581.56 1830
2582.04 1827
2582.52 1772
2583.00 1822
2583.48 1835
2583.96 1831
2584.44 1916
2584.92 1857
2585.40 1819
2585.87 1710
2586.35 1868
2586.83 1740
2587.31 1632
2587.79 1839
2588.27 1776
2588.75 1705
2589.23 1776
2589.71 1832
2590.19 1809
2590.67 1953
2591.15 1922
2591.63 1946
2592.11 1812
2592.59 1884
2593.07 1979
2593.55 1902
2594.03 1974
2594.51 2097
2594.99 1946
2595.47 2020
2595.95 2010
2596.43 1809
2596.91 1824
2597.39 1858
2597.87 1805
2598.35 1844
2598.83 1878
2599.31 1762
2599.79 1690
2600.27 1762
2600.75 1856
2601.23 1790
2601.71 1729
2602.20 1735
2602.68 1910
2603.16 1861
2603.64 1714
2604.12 1686
2604.60 1824
2605.08 1733
2605.56 1847
2606.04 1729
2606.52 1990
2607.00 2118
2607.49 1952
2607.97 1896
2608.45 1896
2608.93 2046
2609.41 1953
2609.89 1932
2610.37 1995
2610.86 2051
2611.34 1957
2611.82 2163
2612.30 2078
2612.78 1986
2613.26 1839
2613.75 1781
2614.23 1722
2614.71 1779
2615.19 1735
2615.67 1704
2616.16 1698
2616.64 1653
2617.12 1806
2617.60 1764
2618.08 1754
2618.57 1788
2619.05 1929
2619.53 1821
2620.01 1787
2620.50 1729
2620.98 1821
2621.46 2001
2621.94 1854
2622.43 1897
2622.91 1859
2623.39 1839
2623.87 1911
2624.36 2014
2624.84 1876
2625.32 1916
2625.81 1802
2626.29 1817
2626.77 1751
2627.25 1730
2627.74 1672
2628.22 1833
2628.70 1889
2629.19 1728
2629.67 1823
2630.15 1948
2630.64 1838
2631.12 1784
2631.60 1782
2632.09 1738
2632.57 1697
2633.05 1659
2633.54 1811
2634.02 1914
2634.51 1759
2634.99 1788
2635.47 1862
2635.96 1902
2636.44 1882
2636.93 1769
2637.41 1702
2637.89 1836
2638.38 1645
2638.86 1722
2639.35 1743
2639.83 1796
2640.31 1824
2640.80 1758
2641.28 1905
2641.77 1983
2642.25 1905
2642.74 1910
2643.22 1892
2643.71 1938
2644.19 1798
2644.67 1948
2645.16 1855
2645.64 1741
2646.13 1724
2646.61 1807
2647.10 1905
2647.58 1616
2648.07 1821
2648.55 1901
2649.04 1797
2649.52 1723
2650.01 1731
2650.49 1791
2650.98 1871
2651.46 1803
2651.95 1740
2652.43 1731
2652.92 1674
2653.41 1668
2653.89 1758
2654.38 1768
2654.86 1740
2655.35 1806
2655.83 1795
2656.32 1927
2656.81 2049
2657.29 1971
2657.78 2024
2658.26 1969
2658.75 1789
2659.23 1670
2659.72 1632
2660.21 1627
2660.69 1633
2661.18 1668
2661.67 1669
2662.15 1701
2662.64 1703
2663.12 1623
2663.61 1595
2664.10 1681
2664.58 1668
2665.07 1622
2665.56 1679
2666.04 1752
2666.53 1802
2667.02 1952
2667.50 1785
2667.99 1741
2668.48 1790
2668.96 1774
2669.45 1894
2669.94 1931
2670.42 1785
2670.91 1928
2671.40 2012
2671.89 1894
2672.37 1902
2672.86 1955
2673.35 2087
2673.83 2026
2674.32 2182
2674.81 2168
2675.30 2171
2675.78 2283
2676.27 2387
2676.76 2299
2677.25 2375
2677.74 2460
2678.22 2521
2678.71 2540
2679.20 2341
2679.69 2108
2680.17 2091
2680.66 2265
2681.15 2269
2681.64 2536
2682.13 2284
2682.61 2508
2683.10 2425
2683.59 2368
2684.08 2317
2684.57 2232
2685.06 2412
2685.54 2492
2686.03 2363
2686.52 2227
2687.01 2260
2687.50 2094
2687.99 2016
2688.48 2039
2688.96 1849
2689.45 1981
2689.94 2132
2690.43 2156
2690.92 2025
2691.41 1889
2691.90 1741
2692.39 1884
2692.88 1848
2693.36 1885
2693.85 2026
2694.34 1913
2694.83 1996
2695.32 1909
2695.81 2156
2696.30 1957
2696.79 1873
2697.28 1860
2697.77 1876
2698.26 2101
2698.75 2114
2699.24 1887
2699.73 1925
2700.22 1921
2700.71 2097
2701.20 2169
2701.69 1988
2702.18 2070
2702.67 2029
2703.16 2097
2703.65 2182
2704.14 2070
2704.63 1986
2705.12 2201
2705.61 2238
2706.10 1972
2706.59 1917
2707.08 1949
2707.57 1932
2708.06 1626
2708.55 1689
2709.04 1868
2709.53 1802
2710.02 1880
2710.51 1873
2711.00 1836
2711.49 1986
2711.98 1769
2712.47 1654
2712.97 1794
2713.46 1850
2713.95 1711
2714.44 1681
2714.93 1750
2715.42 1618
2715.91 1651
2716.40 1662
2716.89 1841
2717.39 1811
2717.88 1824
2718.37 1720
2718.86 1771
2719.35 1672
2719.84 1703
2720.33 1971
2720.83 1982
2721.32 1812
2721.81 1914
2722.30 2190
2722.79 1923
2723.28 1879
2723.78 1899
2724.27 2029
2724.76 1896
2725.25 1889
2725.74 1781
2726.24 1895
2726.73 1871
2727.22 1777
2727.71 1735
2728.20 1612
2728.70 1687
2729.19 1846
2729.68 1770
2730.17 1737
2730.67 1780
2731.16 1776
2731.65 1723
2732.14 1649
2732.64 1583
2733.13 1591
2733.62 1521
2734.12 1542
2734.61 1627
2735.10 1661
2735.59 1805
2736.09 1786
2736.58 1776
2737.07 1873
2737.57 1957
2738.06 1843
2738.55 1904
2739.05 1824
2739.54 1762
2740.03 1784
2740.53 1881
2741.02 1869
2741.51 1894
2742.01 1707
2742.50 1702
2742.99 1746
2743.49 1711
2743.98 1672
2744.47 1626
2744.97 1576
2745.46 1647
2745.96 1657
2746.45 1657
2746.94 1699
2747.44 1742
2747.93 1622
2748.43 1735
2748.92 1841
2749.41 1795
2749.91 1770
2750.40 1835
2750.90 1990
2751.39 1900
2751.89 1873
2752.38 1728
2752.87 1688
2753.37 1614
2753.86 1769
2754.36 1727
2754.85 1770
2755.35 1828
2755.84 1907
2756.34 1763
2756.83 1723
2757.33 1836
2757.82 1982
2758.32 1798
2758.81 1824
2759.31 1730
2759.80 1729
2760.30 1841
2760.79 1768
2761.29 1690
2761.78 1754
2762.28 1688
2762.77 1661
2763.27 1791
2763.76 1859
2764.26 1826
2764.76 1720
2765.25 1734
2765.75 1637
2766.24 1604
2766.74 1696
2767.23 1581
2767.73 1634
2768.23 1655
2768.72 1737
2769.22 1646
2769.71 1757
2770.21 1761
2770.71 1815
2771.20 1658
2771.70 1743
2772.19 1714
2772.69 1741
2773.19 1793
2773.68 1871
2774.18 2102
2774.68 2122
2775.17 2056
2775.67 1924
2776.17 1924
2776.66 2003
2777.16 2005
2777.66 2133
2778.15 2131
2778.65 2044
2779.15 2235
2779.64 2187
2780.14 2139
2780.64 2100
2781.13 2074
2781.63 2007
2782.13 1968
2782.63 1864
2783.12 1919
2783.62 1988
2784.12 1730
2784.61 1780
2785.11 1753
2785.61 1705
2786.11 1778
2786.60 1836
2787.10 1881
2787.60 1782
2788.10 1753
2788.59 1849
2789.09 1957
2789.59 1906
2790.09 1799
2790.59 1742
2791.08 1632
2791.58 1645
2792.08 1753
2792.58 1850
2793.08 1887
2793.57 1779
2794.07 1841
2794.57 1933
2795.07 1956
2795.57 2017
2796.07 2137
2796.56 2264
2797.06 2304
2797.56 2238
2798.06 2587
2798.56 2582
2799.06 2376
2799.56 2306
2800.05 2360
2800.55 2446
2801.05 2408
2801.55 2344
2802.05 2230
2802.55 2326
2803.05 2205
2803.55 2126
2804.05 2116
2804.54 2099
2805.04 2124
2805.54 2211
2806.04 2463
2806.54 2813
2807.04 2853
2807.54 3037
2808.04 3011
2808.54 3100
2809.04 3246
2809.54 3123
2810.04 3179
2810.54 3027
2811.04 2965
2811.54 2848
2812.04 2375
2812.54 2484
2813.04 2345
2813.54 2353
2814.04 2273
2814.54 2100
2815.04 2064
2815.54 2018
2816.04 2079
2816.54 2242
2817.04 2099
2817.54 2038
2818.04 2108
2818.54 2058
2819.04 2102
2819.54 2186
2820.04 2038
2820.54 2182
2821.04 2440
2821.54 2311
2822.04 2273
2822.54 2268
2823.04 1996
2823.54 2056
2824.04 2360
2824.55 2048
2825.05 2087
2825.55 1996
2826.05 1962
2826.55 1906
2827.05 1790
2827.55 1940
2828.05 1918
2828.55 1935
2829.06 1950
2829.56 1947
2830.06 1973
2830.56 1919
2831.06 1924
2831.56 1835
2832.06 1687
2832.57 1837
2833.07 1806
2833.57 1835
2834.07 1731
2834.57 1859
2835.07 1945
2835.58 1838
2836.08 1872
2836.58 2034
2837.08 1973
2837.58 2133
2838.09 2027
2838.59 1961
2839.09 1896
2839.59 1979
2840.10 1989
2840.60 1954
2841.10 2185
2841.60 2002
2842.11 1941
2842.61 1960
2843.11 1984
2843.61 1933
2844.12 2125
2844.62 2042
2845.12 2039
2845.62 2072
2846.13 2165
2846.63 2193
2847.13 2281
2847.64 2221
2848.14 2077
2848.64 2038
2849.14 2240
2849.65 2229
2850.15 2320
2850.65 2136
2851.16 2070
2851.66 1848
2852.16 1873
2852.67 1902
2853.17 1870
2853.67 1745
2854.18 1754
2854.68 1863
2855.18 1691
2855.69 1950
2856.19 1925
2856.70 1996
2857.20 1914
2857.70 1974
2858.21 1853
2858.71 1807
2859.22 1794
2859.72 1882
2860.22 1934
2860.73 1876
2861.23 1948
2861.74 1948
2862.24 1746
2862.74 1677
2863.25 1706
2863.75 1899
2864.26 1863
2864.76 1803
2865.27 1698
2865.77 1685
2866.28 1692
2866.78 1831
2867.28 1629
2867.79 1560
2868.29 1616
2868.80 1617
2869.30 1666
2869.81 1841
2870.31 1735
2870.82 1717
2871.32 1762
2871.83 1863
2872.33 1769
2872.84 1804
2873.34 1753
2873.85 1727
2874.36 1843
2874.86 1824
2875.37 1804
2875.87 1903
2876.38 1886
2876.88 1846
2877.39 2009
2877.89 1938
2878.40 1862
2878.90 1842
2879.41 1977
2879.92 2104
2880.42 2126
2880.93 2379
2881.43 2030
2881.94 2115
2882.45 2051
2882.95 2383
2883.46 2316
2883.96 2250
2884.47 2317
2884.98 2348
2885.48 2455
2885.99 2410
2886.50 2398
2887.00 2359
2887.51 2669
2888.02 2497
2888.52 2203
2889.03 2448
2889.53 2611
2890.04 2594
2890.55 2427
2891.06 2286
2891.56 2133
2892.07 2127
2892.58 2053
2893.08 1810
2893.59 1971
2894.10 1966
2894.60 2076
2895.11 2214
2895.62 2094
2896.13 2089
2896.63 2153
2897.14 2069
2897.65 2247
2898.15 2052
2898.66 2239
2899.17 2222
2899.68 2179
2900.18 2305
2900.69 2242
2901.20 2279
2901.71 2384
2902.22 2473
2902.72 2429
2903.23 2596
2903.74 2697
2904.25 2398
2904.75 2392
2905.26 2739
2905.77 2391
2906.28 2200
2906.79 2250
2907.30 2320
2907.80 2135
2908.31 2170
2908.82 2068
2909.33 1837
2909.84 1933
2910.35 1849
2910.85 1985
2911.36 1977
2911.87 1965
2912.38 1899
2912.89 1902
2913.40 1974
2913.91 1860
2914.41 1992
2914.92 1914
2915.43 1869
2915.94 1928
2916.45 1956
2916.96 1965
2917.47 1957
2917.98 1820
2918.49 1792
2919.00 1867
2919.51 1806
2920.01 1849
2920.52 1778
2921.03 1931
2921.54 1899
2922.05 1842
2922.56 1906
2923.07 2119
2923.58 2214
2924.09 2364
2924.60 2586
2925.11 2726
2925.62 2671
2926.13 2628
2926.64 2512
2927.15 2731
2927.66 2591
2928.17 2760
2928.68 2664
2929.19 2533
2929.70 2418
2930.21 2230
2930.72 2211
2931.23 2094
2931.74 2114
2932.25 2056
2932.76 2076
2933.27 2127
2933.78 1934
2934.29 1863
2934.80 1935
2935.31 2099
2935.83 2102
2936.34 2023
2936.85 2058
2937.36 2006
2937.87 1998
2938.38 2077
2938.89 1991
2939.40 1913
2939.91 1991
2940.42 2019
2940.94 1896
2941.45 2031
2941.96 2117
2942.47 2303
2942.98 2452
2943.49 2381
2944.00 2439
2944.51 2731
2945.03 3010
2945.54 3229
2946.05 3237
2946.56 3493
2947.07 3688
2947.58 3854
2948.10 3714
2948.61 3456
2949.12 3428
2949.63 3341
2950.14 3095
2950.66 2926
2951.17 2608
2951.68 2626
2952.19 2430
2952.70 2239
2953.22 2085
2953.73 2077
2954.24 1968
2954.75 1876
2955.26 2043
2955.78 2049
2956.29 1959
2956.80 1919
2957.31 1993
2957.83 1945
2958.34 1971
2958.85 2010
2959.37 2043
2959.88 1989
2960.39 2109
2960.90 2109
2961.42 2132
2961.93 2185
2962.44 2303
2962.96 2298
2963.47 2371
2963.98 2366
2964.50 2480
2965.01 2263
2965.52 2195
2966.04 2446
2966.55 2273
2967.06 2162
2967.58 2123
2968.09 1914
2968.60 1896
2969.12 1862
2969.63 1847
2970.14 2030
2970.66 1985
2971.17 2085
2971.68 2040
2972.20 2012
2972.71 2082
2973.23 2059
2973.74 2048
2974.25 2267
2974.77 2079
2975.28 1935
2975.80 2090
2976.31 2025
2976.83 2043
2977.34 1972
2977.85 2086
2978.37 2053
2978.88 2161
2979.40 2044
2979.91 2026
2980.43 2222
2980.94 2102
2981.46 2113
2981.97 2045
2982.48 2007
2983.00 1997
2983.51 2077
2984.03 2187
2984.54 2215
2985.06 2368
2985.57 2420
2986.09 2344
2986.60 2447
2987.12 2511
2987.63 2520
2988.15 2428
2988.67 2618
2989.18 2512
2989.70 2498
2990.21 2371
2990.73 2425
2991.24 2524
2991.76 2237
2992.27 2237
2992.79 2354
2993.30 2583
2993.82 2621
2994.34 2788
2994.85 2686
2995.37 2783
2995.88 2922
2996.40 2877
2996.92 2966
2997.43 3133
2997.95 3158
2998.46 3310
2998.98 3353
2999.50 3475
3000.01 3331
3000.53 3256
3001.05 3200
3001.56 3377
3002.08 3364
3002.59 3821
3003.11 3860
3003.63 4108
3004.14 4462
3004.66 4973
3005.18 5461
3005.69 5661
3006.21 5604
3006.73 5800
3007.24 5995
3007.76 5607
3008.28 4886
3008.80 4065
3009.31 3728
3009.83 3790
3010.35 3484
3010.86 3099
3011.38 2746
3011.90 2530
3012.42 2416
3012.93 2441
3013.45 2504
3013.97 2560
3014.49 2328
3015.00 2439
3015.52 2409
3016.04 2497
3016.56 2552
3017.07 2504
3017.59 2445
3018.11 2548
3018.63 2610
3019.15 2668
3019.66 2606
3020.18 2512
3020.70 2360
3021.22 2520
3021.74 2316
3022.25 2508
3022.77 2650
3023.29 2508
3023.81 2684
3024.33 2537
3024.85 2513
3025.36 2679
3025.88 2553
3026.40 2511
3026.92 2489
3027.44 2463
3027.96 2301
3028.48 2186
3028.99 2283
3029.51 2253
3030.03 2213
3030.55 2245
3031.07 2110
3031.59 2243
3032.11 2265
3032.63 2227
3033.15 2097
3033.66 2423
3034.18 2349
3034.70 2137
3035.22 2200
3035.74 2289
3036.26 2225
3036.78 2201
3037.30 2146
3037.82 2219
3038.34 2354
3038.86 2097
3039.38 2107
3039.90 2124
3040.42 1957
3040.94 1992
3041.46 1978
3041.98 1965
3042.50 1945
3043.02 1880
3043.54 2092
3044.06 1998
3044.58 1904
3045.10 1793
3045.62 1921
3046.14 1866
3046.66 2009
3047.18 2180
3047.70 2001
3048.22 2244
3048.74 2091
3049.26 2140
3049.78 2026
3050.30 2010
3050.82 2062
3051.34 2000
3051.86 2037
3052.38 2129
3052.90 2032
3053.43 2033
3053.95 2107
3054.47 1749
3054.99 1746
3055.51 1897
3056.03 1974
3056.55 1982
3057.07 2040
3057.59 1813
3058.12 1973
3058.64 1896
3059.16 1951
3059.68 2019
3060.20 1943
3060.72 1970
3061.24 1978
3061.77 1982
3062.29 2030
3062.81 2036
3063.33 1895
3063.85 1972
3064.37 2117
3064.90 2183
3065.42 2042
3065.94 2015
3066.46 2147
3066.98 2160
3067.51 2112
3068.03 2103
3068.55 2265
3069.07 2318
3069.59 2204
3070.12 2201
3070.64 2128
3071.16 2256
3071.68 2176
3072.21 2280
3072.73 2343
3073.25 2028
3073.77 1942
3074.30 2028
3074.82 2216
3075.34 2294
3075.86 2189
3076.39 2133
3076.91 2363
3077.43 2381
3077.96 2217
3078.48 2382
3079.00 2497
3079.52 2543
3080.05 2657
3080.57 2824
3081.09 2669
3081.62 2676
3082.14 2773
3082.66 2875
3083.19 2856
3083.71 2893
3084.23 2811
3084.76 2832
3085.28 2771
3085.80 2758
3086.33 2690
3086.85 2664
3087.38 2707
3087.90 2675
3088.42 2560
3088.95 2577
3089.47 2577
3090.00 2746
3090.52 2632
3091.04 2567
3091.57 2541
3092.09 2407
3092.62 2451
3093.14 2398
3093.66 2552
3094.19 2661
3094.71 2625
3095.24 2856
3095.76 2705
3096.29 3079
3096.81 3116
3097.34 2791
3097.86 2961
3098.38 3182
3098.91 3518
3099.43 3734
3099.96 4098
3100.48 4901
3101.01 5327
3101.53 6061
3102.06 7612
3102.58 8065
3103.11 8917
3103.63 10079
3104.16 10388
3104.68 10133
3105.21 10048
3105.73 10003
3106.26 9553
3106.79 8115
3107.31 7000
3107.84 5901
3108.36 5235
3108.89 4430
3109.41 3874
3109.94 3787
3110.46 3625
3110.99 3526
3111.52 3298
3112.04 3384
3112.57 3313
3113.09 3137
3113.62 2955
3114.15 2929
3114.67 2859
3115.20 2897
3115.72 2515
3116.25 2530
3116.78 2486
3117.30 2473
3117.83 2420
3118.35 2487
3118.88 2659
3119.41 2476
3119.93 2513
3120.46 2602
3120.99 2580
3121.51 2648
3122.04 2820
3122.57 2551
3123.09 2664
3123.62 2733
3124.15 2577
3124.67 2589
3125.20 2822
3125.73 2658
3126.26 2594
3126.78 2495
3127.31 2480
3127.84 2336
3128.36 2237
3128.89 2419
3129.42 2346
3129.95 2222
3130.47 2362
3131.00 2477
3131.53 2248
3132.06 2185
3132.58 2177
3133.11 2071
3133.64 1944
3134.17 2106
3134.69 2137
3135.22 2103
3135.75 2217
3136.28 2395
3136.81 2292
3137.33 2230
3137.86 2029
3138.39 2180
3138.92 2191
3139.45 2139
3139.97 2122
3140.50 2290
3141.03 2106
3141.56 1970
3142.09 1879
3142.62 2186
3143.14 2342
3143.67 2274
3144.20 2262
3144.73 2261
3145.26 2309
3145.79 2344
3146.32 2357
3146.84 2600
3147.37 2553
3147.90 2887
3148.43 2922
3148.96 2771
3149.49 2926
3150.02 2739
3150.55 2838
3151.08 2746
3151.61 2638
3152.13 2550
3152.66 2616
3153.19 2551
3153.72 2389
3154.25 2567
3154.78 2317
3155.31 2549
3155.84 2508
3156.37 2571
3156.90 2386
3157.43 2364
3157.96 2573
3158.49 2687
3159.02 2386
3159.55 2596
3160.08 2637
3160.61 2344
3161.14 2375
3161.67 2446
3162.20 2363
3162.73 2150
3163.26 1997
3163.79 1962
3164.32 2085
3164.85 1942
3165.38 2217
3165.91 2114
3166.44 1999
3166.97 1965
3167.50 1962
3168.03 1857
3168.56 2008
3169.09 2055
3169.62 2043
3170.15 1916
3170.69 1994
3171.22 2095
3171.75 1966
3172.28 1916
3172.81 1886
3173.34 1917
3173.87 2077
3174.40 2170
3174.93 2126
3175.46 2089
3176.00 2126
3176.53 2352
3177.06 2271
3177.59 2315
3178.12 2422
3178.65 2271
3179.18 2147
3179.72 2108
3180.25 2097
3180.78 2225
3181.31 2270
3181.84 2195
3182.37 2160
3182.91 2096
3183.44 1998
3183.97 2135
3184.50 2192
3185.03 2044
3185.56 2002
3186.10 2050
3186.63 2213
3187.16 2097
3187.69 2071
3188.23 2032
3188.76 2034
3189.29 2080
3189.82 2141
3190.36 2158
3190.89 2170
3191.42 2063
3191.95 1978
3192.49 2056
3193.02 2062
3193.55 2060
3194.08 1937
3194.62 1988
3195.15 2093
3195.68 2057
3196.21 2079
3196.75 2245
3197.28 2035
3197.81 2188
3198.35 2140
3198.88 2194
3199.41 2138
3199.95 2063
3200.48 2093
3201.01 2192
3201.55 2256
3202.08 2196
3202.61 2411
3203.15 2336
3203.68 2272
3204.21 2351
3204.75 2377
3205.28 2254
3205.81 2486
3206.35 2206
3206.88 2193
3207.42 2413
3207.95 2496
3208.48 2536
3209.02 2524
3209.55 2581
3210.09 2780
3210.62 2783
3211.15 2901
3211.69 2983
3212.22 2942
3212.76 2924
3213.29 2964
3213.83 2952
3214.36 2912
3214.89 2758
3215.43 2582
3215.96 2663
3216.50 2538
3217.03 2488
3217.57 2393
3218.10 2409
3218.64 2427
3219.17 2392
3219.71 2635
3220.24 2561
3220.78 2688
3221.31 2583
3221.85 2761
3222.38 2677
3222.92 2602
3223.45 2547
3223.99 2605
3224.52 2536
3225.06 2557
3225.59 2497
3226.13 2362
3226.66 2429
3227.20 2642
3227.73 2450
3228.27 2400
3228.81 2428
3229.34 2491
3229.88 2328
3230.41 2469
3230.95 2527
3231.48 2547
3232.02 2620
3232.56 2496
3233.09 2615
3233.63 2598
3234.16 2522
3234.70 2502
3235.24 2653
3235.77 2626
3236.31 2616
3236.85 2631
3237.38 2837
3237.92 2895
3238.45 2766
3238.99 2874
3239.53 2848
3240.06 2921
3240.60 2921
3241.14 3051
3241.67 2880
3242.21 2638
3242.75 2634
3243.28 2831
3243.82 2712
3244.36 2726
3244.90 2569
3245.43 2560
3245.97 2698
3246.51 2581
3247.04 2621
3247.58 2571
3248.12 2494
3248.66 2603
3249.19 2500
3249.73 2604
3250.27 2711
3250.81 2726
3251.34 2745
3251.88 2647
3252.42 2808
3252.96 2747
3253.49 2721
3254.03 2959
3254.57 2773
3255.11 2731
3255.64 2896
3256.18 2956
3256.72 2937
3257.26 2921
3257.80 3012
3258.33 3227
3258.87 3484
3259.41 3550
3259.95 3748
3260.49 4059
3261.03 4359
3261.56 4618
3262.10 4967
3262.64 4983
3263.18 5478
3263.72 6245
3264.26 6556
3264.79 7092
3265.33 7385
3265.87 7585
3266.41 8052
3266.95 8451
3267.49 9106
3268.03 9199
3268.57 8799
3269.10 8616
3269.64 8019
3270.18 7671
3270.72 7023
3271.26 6032
3271.80 5321
3272.34 4530
3272.88 4322
3273.42 4048
3273.96 3515
3274.50 3426
3275.04 3498
3275.58 3307
3276.12 3211
3276.66 3319
3277.19 3216
3277.73 3409
3278.27 3468
3278.81 3029
3279.35 3113
3279.89 3142
3280.43 3081
3280.97 3149
3281.51 3306
3282.05 3096
3282.59 3179
3283.13 3205
3283.67 3200
3284.21 3124
3284.75 3298
3285.29 3271
3285.83 3222
3286.38 3406
3286.92 3551
3287.46 3581
3288.00 3473
3288.54 3610
3289.08 3616
3289.62 3567
3290.16 3576
3290.70 3537
3291.24 3580
3291.78 3437
3292.32 3734
3292.86 3860
3293.40 3928
3293.95 4329
3294.49 4401
3295.03 4713
3295.57 5121
3296.11 5682
3296.65 5832
3297.19 5635
3297.73 5663
3298.28 5314
3298.82 5222
3299.36 4956
3299.90 4482
3300.44 4408
3300.98 4259
3301.52 3841
3302.07 3608
3302.61 3576
3303.15 3528
3303.69 3443
3304.23 3335
3304.77 3365
3305.32 3147
3305.86 3025
3306.40 3020
3306.94 3054
3307.49 3049
3308.03 3047
3308.57 2979
3309.11 3093
3309.65 2999
3310.20 2903
3310.74 2902
3311.28 3037
3311.82 2905
3312.37 2852
3312.91 2902
3313.45 3100
3313.99 2968
3314.54 3166
3315.08 3275
3315.62 3387
3316.17 3416
3316.71 3192
3317.25 3374
3317.79 3629
3318.34 3945
3318.88 3803
3319.42 3926
3319.97 3753
3320.51 3929
3321.05 4015
3321.60 4203
3322.14 4167
3322.68 3992
3323.23 3991
3323.77 3990
3324.31 4193
3324.86 3879
3325.40 3784
3325.94 3795
3326.49 3569
3327.03 3697
3327.58 3739
3328.12 3477
3328.66 3412
3329.21 3618
3329.75 3557
3330.29 3832
3330.84 4119
3331.38 4921
3331.93 5919
3332.47 7299
3333.02 8829
3333.56 10535
3334.10 13047
3334.65 14998
3335.19 17160
3335.74 19374
3336.28 20988
3336.83 22850
3337.37 22890
3337.92 22242
3338.46 21680
3339.00 19929
3339.55 18296
3340.09 15434
3340.64 13271
3341.18 11091
3341.73 9368
3342.27 7884
3342.82 6522
3343.36 5484
3343.91 4818
3344.45 4459
3345.00 4002
3345.54 4047
3346.09 3759
3346.64 3667
3347.18 3621
3347.73 3638
3348.27 3680
3348.82 3755
3349.36 3733
3349.91 3671
3350.45 3800
3351.00 4029
3351.55 4206
3352.09 3998
3352.64 3971
3353.18 3731
3353.73 3801
3354.27 3826
3354.82 3825
3355.37 3621
3355.91 3529
3356.46 3415
3357.00 3253
3357.55 3192
3358.10 2983
3358.64 3003
3359.19 2998
3359.74 2922
3360.28 3077
3360.83 2975
3361.38 2939
3361.92 3104
3362.47 2958
3363.02 3142
3363.56 3134
3364.11 2855
3364.66 3044
3365.20 3086
3365.75 3066
3366.30 3011
3366.84 2859
3367.39 2927
3367.94 2781
3368.48 2750
3369.03 2709
3369.58 2844
3370.13 3030
3370.67 2990
3371.22 3072
3371.77 3315
3372.32 3510
3372.86 3419
3373.41 3543
3373.96 3587
3374.51 3759
3375.05 3820
3375.60 3688
3376.15 3654
3376.70 3589
3377.24 3642
3377.79 3376
3378.34 3283
3378.89 3190
3379.44 3089
3379.98 2864
3380.53 2869
3381.08 2610
3381.63 2534
3382.18 2647
3382.73 2451
3383.27 2463
3383.82 2429
3384.37 2379
3384.92 2499
3385.47 2345
3386.02 2349
3386.56 2489
3387.11 2466
3387.66 2233
3388.21 2205
3388.76 2405
3389.31 2430
3389.86 2407
3390.41 2346
3390.95 2442
3391.50 2415
3392.05 2373
3392.60 2169
3393.15 2232
3393.70 2376
3394.25 2319
3394.80 2343
3395.35 2316
3395.90 2263
3396.45 2201
3397.00 2332
3397.55 2416
3398.10 2217
3398.64 2226
3399.19 2248
3399.74 2050
3400.29 2076
3400.84 2274
3401.39 2466
3401.94 2212
3402.49 2154
3403.04 2204
3403.59 2280
3404.14 2233
3404.69 2153
3405.24 2044
3405.79 2075
3406.34 1977
3406.89 2080
3407.44 2187
3407.99 2195
3408.54 2180
3409.09 2032
3409.65 2239
3410.20 2304
3410.75 2248
3411.30 2488
3411.85 2365
3412.40 2431
3412.95 2408
3413.50 2680
3414.05 2755
3414.60 2660
3415.15 2727
3415.70 2530
3416.25 2369
3416.81 2656
3417.36 2402
3417.91 2270
3418.46 2278
3419.01 2318
3419.56 2218
3420.11 2306
3420.66 2276
3421.22 2112
3421.77 2118
3422.32 2294
3422.87 2604
3423.42 2691
3423.97 2521
3424.52 2629
3425.08 2654
3425.63 2940
3426.18 3052
3426.73 2818
3427.28 2541
3427.84 2653
3428.39 2580
3428.94 2285
3429.49 2303
3430.04 2333
3430.60 2181
3431.15 2263
3431.70 2280
3432.25 2252
3432.80 2223
3433.36 2334
3433.91 2342
3434.46 2052
3435.01 2012
3435.57 2130
3436.12 2212
3436.67 2222
3437.22 2272
3437.78 2322
3438.33 2155
3438.88 2257
3439.44 2244
3439.99 2307
3440.54 2261
3441.09 2431
3441.65 2229
3442.20 2330
3442.75 2280
3443.31 2336
3443.86 2250
3444.41 2165
3444.97 2161
3445.52 2099
3446.07 2232
3446.63 2250
3447.18 2082
3447.73 2050
3448.29 2011
3448.84 2172
3449.40 2210
3449.95 1967
3450.50 2052
3451.06 2143
3451.61 2040
3452.16 1955
3452.72 1894
3453.27 1965
3453.83 1959
3454.38 2036
3454.93 1957
3455.49 1807
3456.04 1895
3456.60 1815
3457.15 1899
3457.71 2026
3458.26 2016
3458.81 2004
3459.37 2227
3459.92 2227
3460.48 1990
3461.03 2126
3461.59 2112
3462.14 2155
3462.70 2249
3463.25 2170
3463.81 2297
3464.36 2187
3464.92 2079
3465.47 2281
3466.03 2300
3466.58 2332
3467.14 2358
3467.69 2344
3468.25 2022
3468.80 2137
3469.36 2254
3469.91 2373
3470.47 2287
3471.02 2497
3471.58 2395
3472.13 2447
3472.69 2394
3473.24 2483
3473.80 2404
3474.36 2300
3474.91 2295
3475.47 2292
3476.02 2537
3476.58 2604
3477.13 2623
3477.69 2463
3478.25 2640
3478.80 2806
3479.36 2579
3479.91 2675
3480.47 2703
3481.03 2753
3481.58 2592
3482.14 2715
3482.70 2840
3483.25 2817
3483.81 2709
3484.37 2714
3484.92 2982
3485.48 2913
3486.04 2854
3486.59 2929
3487.15 3144
3487.71 3185
3488.26 3164
3488.82 3524
3489.38 4012
3489.93 4702
3490.49 4837
3491.05 5393
3491.60 5902
3492.16 6380
3492.72 6401
3493.27 6565
3493.83 6766
3494.39 6398
3494.95 6516
3495.50 6285
3496.06 5861
3496.62 5565
3497.18 6000
3497.73 6327
3498.29 6701
3498.85 6950
3499.41 6819
3499.96 7002
3500.52 7307
3501.08 7720
3501.64 8044
3502.20 7916
3502.75 7681
3503.31 8010
3503.87 8277
3504.43 7913
3504.99 8223
3505.54 8734
3506.10 7967
3506.66 8146
3507.22 8294
3507.78 8015
3508.34 7477
3508.89 6889
3509.45 6233
3510.01 5661
3510.57 5268
3511.13 5002
3511.69 4080
3512.25 3670
3512.80 3599
3513.36 3448
3513.92 3073
3514.48 2972
3515.04 2973
3515.60 2789
3516.16 2745
3516.72 2654
3517.28 2622
3517.83 2688
3518.39 2663
3518.95 2685
3519.51 2699
3520.07 2816
3520.63 2742
3521.19 2738
3521.75 2722
3522.31 2817
3522.87 2861
3523.43 2591
3523.99 2481
3524.55 2714
3525.11 2775
3525.67 2560
3526.23 2654
3526.79 2725
3527.35 2452
3527.91 2473
3528.47 2413
3529.03 2233
3529.59 2415
3530.15 2448
3530.71 2489
3531.27 2383
3531.83 2328
3532.39 2283
3532.95 2346
3533.51 2439
3534.07 2527
3534.63 2665
3535.19 2594
3535.75 2559
3536.31 2603
3536.87 2694
3537.43 2740
3537.99 2646
3538.55 2574
3539.12 2840
3539.68 2636
3540.24 2604
3540.80 2676
3541.36 2767
3541.92 2697
3542.48 2758
3543.04 2868
3543.60 2748
3544.16 2549
3544.73 2735
3545.29 2776
3545.85 2669
3546.41 2797
3546.97 2696
3547.53 2452
3548.09 2294
3548.66 2271
3549.22 2216
3549.78 2125
3550.34 2170
3550.90 2149
3551.46 2074
3552.03 2027
3552.59 1995
3553.15 1980
3553.71 1959
3554.27 1944
3554.84 2033
3555.40 1804
3555.96 2032
3556.52 2150
3557.09 2192
3557.65 2056
3558.21 2049
3558.77 2089
3559.33 2032
3559.90 1976
3560.46 2025
3561.02 1986
3561.58 2108
3562.15 1971
3562.71 2100
3563.27 2123
3563.84 2129
3564.40 2275
3564.96 2117
3565.52 2093
3566.09 2270
3566.65 2121
3567.21 1993
3567.78 2143
3568.34 2070
3568.90 1942
3569.47 1910
3570.03 1944
3570.59 1974
3571.16 2034
3571.72 1961
3572.28 1928
3572.85 2017
3573.41 2182
3573.97 2090
3574.54 2215
3575.10 2308
3575.66 2458
3576.23 2284
3576.79 2478
3577.36 2328
3577.92 2308
3578.48 2337
3579.05 2298
3579.61 2415
3580.18 2311
3580.74 2435
3581.30 2324
3581.87 2138
3582.43 2059
3583.00 2098
3583.56 2144
3584.13 1978
3584.69 2042
3585.25 1931
3585.82 1973
3586.38 1876
3586.95 1989
3587.51 1935
3588.08 1951
3588.64 1849
3589.21 2093
3589.77 2125
3590.34 1984
3590.90 2029
3591.47 2138
3592.03 2150
3592.60 2022
3593.16 1968
3593.73 1826
3594.29 1853
3594.86 1923
3595.42 1832
3595.99 2064
3596.55 1999
3597.12 1873
3597.68 1976
3598.25 1995
3598.82 1952
3599.38 2017
3599.95 2025
3600.51 2184
3601.08 2068
3601.64 1856
3602.21 1837
3602.78 1991
3603.34 1796
3603.91 1825
3604.47 1800
3605.04 1736
3605.61 1791
3606.17 1944
3606.74 1730
3607.30 1710
3607.87 1752
3608.44 1895
3609.00 1904
3609.57 1803
3610.14 1713
3610.70 1737
3611.27 1640
3611.84 1625
3612.40 1684
3612.97 1702
3613.54 1848
3614.10 1870
3614.67 2025
3615.24 2177
3615.80 2308
3616.37 2583
3616.94 2815
3617.50 2872
3618.07 3255
3618.64 3303
3619.21 3073
3619.77 3287
3620.34 3210
3620.91 3117
3621.47 3041
3622.04 2955
3622.61 2665
3623.18 2417
3623.74 2251
3624.31 2088
3624.88 2077
3625.45 1954
3626.01 1847
3626.58 1917
3627.15 1855
3627.72 1932
3628.29 1946
3628.85 1936
3629.42 1901
3629.99 1836
3630.56 1743
3631.13 1728
3631.69 1741
3632.26 1854
3632.83 2046
3633.40 1947
3633.97 1937
3634.54 1974
3635.10 1974
3635.67 1930
3636.24 2048
3636.81 2024
3637.38 2203
3637.95 2283
3638.52 2516
3639.08 2727
3639.65 2935
3640.22 2876
3640.79 3158
3641.36 3273
3641.93 3513
3642.50 3759
3643.07 3863
3643.64 3942
3644.20 4085
3644.77 3683
3645.34 3181
3645.91 3053
3646.48 2811
3647.05 2643
3647.62 2718
3648.19 2534
3648.76 2354
3649.33 2346
3649.90 2312
3650.47 2270
3651.04 2213
3651.61 2497
3652.18 2410
3652.75 2491
3653.32 2572
3653.89 2540
3654.46 2641
3655.03 2736
3655.60 2782
3656.17 2857
3656.74 2737
3657.31 2937
3657.88 2943
3658.45 3118
3659.02 3279
3659.59 3401
3660.16 3515
3660.73 3331
3661.30 3344
3661.87 3493
3662.44 3092
3663.01 3223
3663.58 3179
3664.15 2754
3664.72 2685
3665.29 2740
3665.86 2943
3666.43 2873
3667.01 2863
3667.58 2670
3668.15 2728
3668.72 2648
3669.29 2557
3669.86 2416
3670.43 2377
3671.00 2414
3671.57 2243
3672.15 2206
3672.72 2470
3673.29 2357
3673.86 2389
3674.43 2344
3675.00 2297
3675.57 2324
3676.15 2318
3676.72 2406
3677.29 2341
3677.86 2420
3678.43 2283
3679.00 2302
3679.58 2374
3680.15 2291
3680.72 2375
3681.29 2251
3681.86 2111
3682.44 1962
3683.01 2054
3683.58 2099
3684.15 2134
3684.73 2216
3685.30 2192
3685.87 2184
3686.44 2343
3687.02 2290
3687.59 2477
3688.16 2759
3688.73 2887
3689.31 3161
3689.88 3099
3690.45 3153
3691.02 3343
3691.60 3350
3692.17 3361
3692.74 3010
3693.32 3138
3693.89 2784
3694.46 2667
3695.03 2567
3695.61 2504
3696.18 2545
3696.75 2487
3697.33 2368
3697.90 2409
3698.47 2430
3699.05 2422
3699.62 2547
3700.19 2578
3700.77 2376
3701.34 2357
3701.91 2467
3702.49 2143
3703.06 2330
3703.64 2386
3704.21 2078
3704.78 2103
3705.36 2194
3705.93 2110
3706.51 2095
3707.08 2147
3707.65 2144
3708.23 2056
3708.80 2043
3709.38 2163
3709.95 2141
3710.52 2256
3711.10 2130
3711.67 2128
3712.25 2089
3712.82 1979
3713.40 1987
3713.97 2020
3714.55 2114
3715.12 1937
3715.69 1882
3716.27 1872
3716.84 1964
3717.42 2042
3717.99 1991
3718.57 2045
3719.14 2081
3719.72 2173
3720.29 2203
3720.87 2130
3721.44 2052
3722.02 2202
3722.59 2052
3723.17 2096
3723.75 1852
3724.32 1875
3724.90 1895
3725.47 2003
3726.05 1862
3726.62 1733
3727.20 1881
3727.77 1842
3728.35 1857
3728.92 1749
3729.50 1895
3730.08 2062
3730.65 2176
3731.23 2139
3731.80 2134
3732.38 2084
3732.96 2225
3733.53 2194
3734.11 2076
3734.68 2151
3735.26 2176
3735.84 2366
3736.41 2152
3736.99 1968
3737.57 2016
3738.14 2017
3738.72 2015
3739.30 1848
3739.87 1871
3740.45 1848
3741.03 1861
3741.60 1855
3742.18 1835
3742.76 1864
3743.33 1752
3743.91 1760
3744.49 1929
3745.06 1918
3745.64 1675
3746.22 1845
3746.79 1981
3747.37 1964
3747.95 1933
3748.53 1965
3749.10 1936
3749.68 1965
3750.26 1866
3750.83 1952
3751.41 1840
3751.99 1735
3752.57 1755
3753.14 1741
3753.72 1628
3754.30 1573
3754.88 1512
3755.46 1666
3756.03 1633
3756.61 1459
3757.19 1674
3757.77 1515
3758.35 1657
3758.92 1601
3759.50 1755
3760.08 1709
3760.66 1653
3761.24 1787
3761.81 1973
3762.39 1773
3762.97 1788
3763.55 1818
3764.13 1856
3764.71 1708
3765.28 1716
3765.86 1818
3766.44 1797
3767.02 1662
3767.60 1852
3768.18 1886
3768.76 1684
3769.34 1720
3769.91 1718
3770.49 1862
3771.07 1826
3771.65 1715
3772.23 1735
3772.81 1842
3773.39 1880
3773.97 1739
3774.55 1840
3775.13 1730
3775.71 1702
3776.28 1624
3776.86 1613
3777.44 1637
3778.02 1606
3778.60 1688
3779.18 1829
3779.76 1907
3780.34 1549
3780.92 1687
3781.50 1782
3782.08 1704
3782.66 1758
3783.24 1713
3783.82 1597
3784.40 1719
3784.98 1759
3785.56 1679
3786.14 1622
3786.72 1789
3787.30 1908
3787.88 1875
3788.46 1701
3789.04 1947
3789.62 1863
3790.20 1828
3790.78 1848
3791.36 1711
3791.94 1693
3792.53 1851
3793.11 1880
3793.69 1749
3794.27 1820
3794.85 1647
3795.43 1716
3796.01 1700
3796.59 1701
3797.17 1738
3797.75 1738
3798.33 1736
3798.91 1880
3799.50 1797
3800.08 1807
3800.66 1958
3801.24 2021
3801.82 2187
3802.40 2384
3802.98 2190
3803.57 1987
3804.15 2047
3804.73 1976
3805.31 2071
3805.89 2452
3806.47 2186
3807.05 2216
3807.64 2090
3808.22 2178
3808.80 2201
3809.38 2328
3809.96 2259
3810.55 2241
3811.13 2170
3811.71 2218
3812.29 2276
3812.87 2300
3813.46 2357
3814.04 2520
3814.62 2355
3815.20 2534
3815.79 2473
3816.37 2308
3816.95 2407
3817.53 2169
3818.12 2004
3818.70 2175
3819.28 2072
3819.86 1950
3820.45 1690
3821.03 1726
3821.61 1771
3822.20 1764
3822.78 1913
3823.36 1640
3823.94 1673
3824.53 1688
3825.11 1644
3825.69 1632
3826.28 1690
3826.86 1694
3827.44 1560
3828.03 1506
3828.61 1665
3829.19 1651
3829.78 1637
3830.36 1737
3830.94 1748
3831.53 1825
3832.11 1734
3832.69 1757
3833.28 1698
3833.86 1616
3834.45 1641
3835.03 1726
3835.61 1684
3836.20 1667
3836.78 1691
3837.37 1547
3837.95 1655
3838.53 1668
3839.12 1623
3839.70 1603
3840.29 1594
3840.87 1606
3841.46 1603
3842.04 1540
3842.62 1487
3843.21 1607
3843.79 1609
3844.38 1591
3844.96 1552
3845.55 1576
3846.13 1525
3846.72 1683
3847.30 1551
3847.89 1405
3848.47 1520
3849.06 1516
3849.64 1614
3850.23 1607
3850.81 1553
3851.40 1604
3851.98 1588
3852.57 1636
3853.15 1527
3853.74 1638
3854.32 1628
3854.91 1557
3855.49 1576
3856.08 1623
3856.66 1814
3857.25 1776
3857.84 1766
3858.42 1952
3859.01 2020
3859.59 2144
3860.18 2305
3860.76 2392
3861.35 2400
3861.94 2647
3862.52 2768
3863.11 2521
3863.69 2552
3864.28 2670
3864.87 2711
3865.45 2483
3866.04 2456
3866.62 2452
3867.21 2501
3867.80 2406
3868.38 2253
3868.97 2156
3869.56 2199
3870.14 2138
3870.73 2087
3871.32 2110
3871.90 2005
3872.49 2047
3873.08 2093
3873.66 2012
3874.25 2202
3874.84 1966
3875.42 1972
3876.01 2004
3876.60 2044
3877.19 1971
3877.77 1999
3878.36 2040
3878.95 1985
3879.53 1772
3880.12 1785
3880.71 1890
3881.30 1816
3881.88 1806
3882.47 1690
3883.06 1753
3883.65 1709
3884.23 1715
3884.82 1643
3885.41 1688
3886.00 1645
3886.58 1793
3887.17 1801
3887.76 1727
3888.35 1951
3888.94 2017
3889.52 1882
3890.11 2173
3890.70 2170
3891.29 2083
3891.88 2054
3892.46 1985
3893.05 1997
3893.64 1940
3894.23 1914
3894.82 1983
3895.41 1898
3895.99 1772
3896.58 1880
3897.17 1755
3897.76 1646
3898.35 1842
3898.94 1705
3899.53 1583
3900.12 1571
3900.70 1792
3901.29 1728
3901.88 1607
3902.47 1690
3903.06 1777
3903.65 1874
3904.24 1674
3904.83 1852
3905.42 1870
3906.01 1803
3906.60 1777
3907.18 1799
3907.77 1883
3908.36 1810
3908.95 1924
3909.54 2015
3910.13 2063
3910.72 1982
3911.31 1776
3911.90 1648
3912.49 1604
3913.08 1657
3913.67 1668
3914.26 1758
3914.85 1712
3915.44 1769
3916.03 1753
3916.62 1715
3917.21 1773
3917.80 1655
3918.39 1540
3918.98 1596
3919.57 1661
3920.16 1785
3920.75 1631
3921.34 1541
3921.93 1652
3922.52 1595
3923.11 1604
3923.70 1818
3924.30 1563
3924.89 1531
3925.48 1596
3926.07 1526
3926.66 1466
3927.25 1453
3927.84 1495
3928.43 1554
3929.02 1435
3929.61 1444
3930.20 1429
3930.80 1484
3931.39 1592
3931.98 1472
3932.57 1613
3933.16 1574
3933.75 1560
3934.34 1588
3934.93 1554
3935.53 1579
3936.12 1487
3936.71 1467
3937.30 1355
3937.89 1465
3938.48 1482
3939.08 1411
3939.67 1382
3940.26 1406
3940.85 1528
3941.44 1571
3942.04 1552
3942.63 1418
3943.22 1453
3943.81 1543
3944.40 1466
3945.00 1511
3945.59 1534
3946.18 1541
3946.77 1665
3947.36 1600
3947.96 1527
3948.55 1472
3949.14 1513
3949.73 1616
3950.33 1586
3950.92 1471
3951.51 1445
3952.11 1442
3952.70 1510
3953.29 1488
3953.88 1350
3954.48 1316
3955.07 1361
3955.66 1591
3956.26 1638
3956.85 1617
3957.44 1793
3958.04 1735
3958.63 1797
3959.22 1706
3959.81 1808
3960.41 1663
3961.00 1648
3961.60 1601
3962.19 1580
3962.78 1606
3963.38 1525
3963.97 1577
3964.56 1593
3965.16 1569
3965.75 1634
3966.34 1678
3966.94 1893
3967.53 1662
3968.13 1652
3968.72 1693
3969.31 1677
3969.91 1484
3970.50 1586
3971.10 1630
3971.69 1663
3972.28 1570
3972.88 1588
3973.47 1665
3974.07 1558
3974.66 1544
3975.26 1693
3975.85 1591
3976.45 1643
3977.04 1523
3977.63 1646
3978.23 1744
3978.82 1742
3979.42 1671
3980.01 1732
3980.61 1487
3981.20 1679
3981.80 1674
3982.39 1614
3982.99 1705
3983.58 1610
3984.18 1519
3984.77 1605
3985.37 1464
3985.96 1539
3986.56 1609
3987.16 1691
3987.75 1700
3988.35 1696
3988.94 1657
3989.54 1493
3990.13 1574
3990.73 1555
3991.32 1555
3991.92 1563
3992.52 1614
3993.11 1673
3993.71 1597
3994.30 1658
3994.90 1647
3995.50 1634
3996.09 1732
3996.69 1572
3997.28 1655
3997.88 1718
3998.48 1703
3999.07 1578
3999.67 1740
4000.26 1673
4000.86 1520
4001.46 1514
4002.05 1432
4002.65 1492
4003.25 1595
4003.84 1540
4004.44 1549
4005.04 1622
4005.63 1724
4006.23 1643
4006.83 1631
4007.42 1731
4008.02 1701
4008.62 1663
4009.21 1756
4009.81 1798
4010.41 1727
4011.01 1806
4011.60 1747
4012.20 1821
4012.80 1739
4013.40 1720
4013.99 1756
4014.59 1763
4015.19 1676
4015.78 1695
4016.38 1681
4016.98 1950
4017.58 2096
4018.18 2110
4018.77 2044
4019.37 1979
4019.97 1882
4020.57 1872
4021.16 1674
4021.76 1810
4022.36 1708
4022.96 1520
4023.56 1653
4024.15 1605
4024.75 1702
4025.35 1770
4025.95 1603
4026.55 1663
4027.15 1646
4027.74 1430
4028.34 1629
4028.94 1776
4029.54 1747
4030.14 1942
4030.74 1728
4031.34 1725
4031.93 1693
4032.53 1628
4033.13 1771
4033.73 1695
4034.33 1769
4034.93 1658
4035.53 1580
4036.13 1764
4036.73 1644
4037.32 1684
4037.92 1563
4038.52 1544
4039.12 1544
4039.72 1408
4040.32 1474
4040.92 1554
4041.52 1553
4042.12 1351
4042.72 1472
4043.32 1435
4043.92 1365
4044.52 1391
4045.12 1560
4045.72 1429
4046.32 1362
4046.92 1453
4047.52 1540
4048.12 1502
4048.72 1603
4049.32 1591
4049.92 1602
4050.52 1562
4051.12 1670
4051.72 1621
4052.32 1603
4052.92 1628
4053.52 1703
4054.12 1709
4054.72 1587
4055.32 1581
4055.92 1570
4056.52 1638
4057.12 1450
4057.72 1525
4058.32 1751
4058.92 1567
4059.52 1473
4060.12 1490
4060.72 1423
4061.33 1453
4061.93 1311
4062.53 1426
4063.13 1454
4063.73 1261
4064.33 1406
4064.93 1414
4065.53 1326
4066.13 1270
4066.74 1338
4067.34 1360
4067.94 1339
4068.54 1361
4069.14 1303
4069.74 1395
4070.34 1356
4070.95 1302
4071.55 1403
4072.15 1357
4072.75 1290
4073.35 1429
4073.95 1437
4074.56 1389
4075.16 1480
4075.76 1431
4076.36 1479
4076.96 1407
4077.57 1482
4078.17 1521
4078.77 1500
4079.37 1475
4079.97 1382
4080.58 1382
4081.18 1617
4081.78 1573
4082.38 1409
4082.99 1495
4083.59 1428
4084.19 1429
4084.79 1416
4085.40 1362
4086.00 1415
4086.60 1364
4087.21 1362
4087.81 1362
4088.41 1267
4089.01 1359
4089.62 1470
4090.22 1297
4090.82 1271
4091.43 1445
4092.03 1478
4092.63 1357
4093.24 1452
4093.84 1384
4094.44 1381
4095.05 1429
4095.65 1498
4096.25 1509
4096.86 1296
4097.46 1328
4098.06 1395
4098.67 1363
4099.27 1431
4099.87 1423
4100.48 1371
4101.08 1352
4101.69 1427
4102.29 1315
4102.89 1445
4103.50 1448
4104.10 1257
4104.71 1268
4105.31 1367
4105.91 1398
4106.52 1229
4107.12 1303
4107.73 1414
4108.33 1317
4108.94 1419
4109.54 1289
4110.14 1452
4110.75 1489
4111.35 1383
4111.96 1384
4112.56 1335
4113.17 1321
4113.77 1275
4114.38 1284
4114.98 1348
4115.59 1357
4116.19 1336
4116.80 1383
4117.40 1249
4118.01 1251
4118.61 1332
4119.22 1393
4119.82 1396
4120.43 1396
4121.03 1425
4121.64 1465
4122.24 1485
4122.85 1426
4123.46 1379
4124.06 1382
4124.67 1321
4125.27 1358
4125.88 1541
4126.48 1455
4127.09 1383
4127.69 1380
4128.30 1365
4128.91 1334
4129.51 1405
4130.12 1345
4130.72 1419
4131.33 1536
4131.94 1535
4132.54 1501
4133.15 1472
4133.76 1415
4134.36 1439
4134.97 1435
4135.57 1447
4136.18 1581
4136.79 1616
4137.39 1575
4138.00 1588
4138.61 1676
4139.21 1870
4139.82 1734
4140.43 1892
4141.03 1819
4141.64 1775
4142.25 1927
4142.85 1872
4143.46 1946
4144.07 1815
4144.67 1848
4145.28 1833
4145.89 1820
4146.50 1663
4147.10 1683
4147.71 1534
4148.32 1523
4148.93 1443
4149.53 1432
4150.14 1428
4150.75 1423
4151.36 1364
4151.96 1370
4152.57 1354
4153.18 1301
4153.79 1385
4154.39 1448
4155.00 1398
4155.61 1311
4156.22 1331
4156.82 1370
4157.43 1399
4158.04 1248
4158.65 1373
4159.26 1418
4159.87 1460
4160.47 1460
4161.08 1446
4161.69 1375
4162.30 1507
4162.91 1641
4163.52 1646
4164.12 1608
4164.73 1715
4165.34 1760
4165.95 1687
4166.56 1673
4167.17 1741
4167.78 1701
4168.38 1685
4168.99 1782
4169.60 1736
4170.21 1659
4170.82 1608
4171.43 1601
4172.04 1697
4172.65 1522
4173.26 1558
4173.86 1548
4174.47 1470
4175.08 1474
4175.69 1525
4176.30 1672
4176.91 1518
4177.52 1478
4178.13 1619
4178.74 1593
4179.35 1534
4179.96 1548
4180.57 1373
4181.18 1432
4181.79 1464
4182.40 1513
4183.01 1418
4183.62 1472
4184.23 1435
4184.84 1438
4185.45 1518
4186.06 1533
4186.67 1391
4187.28 1336
4187.89 1330
4188.50 1463
4189.11 1445
4189.72 1437
4190.33 1550
4190.94 1642
4191.55 1614
4192.16 1701
4192.77 1783
4193.38 1905
4193.99 1933
4194.60 1763
4195.21 1877
4195.82 1776
4196.44 1909
4197.05 1946
4197.66 1840
4198.27 1810
4198.88 1792
4199.49 1771
4200.10 1781
4200.71 1715
4201.32 1608
4201.94 1570
4202.55 1629
4203.16 1615
4203.77 1571
4204.38 1499
4204.99 1495
4205.60 1674
4206.21 1642
4206.83 1572
4207.44 1577
4208.05 1587
4208.66 1625
4209.27 1765
4209.89 1708
4210.50 1684
4211.11 1590
4211.72 1590
4212.33 1604
4212.94 1613
4213.56 1746
4214.17 1853
4214.78 1884
4215.39 1717
4216.01 1704
4216.62 1787
4217.23 1987
4217.84 1934
4218.46 1834
4219.07 2114
4219.68 2095
4220.29 2289
4220.91 2442
4221.52 2573
4222.13 2626
4222.74 2844
4223.36 2899
4223.97 2961
4224.58 2858
4225.19 3050
4225.81 3042
4226.42 3286
4227.03 3398
4227.65 3468
4228.26 3349
4228.87 3565
4229.49 3675
4230.10 3651
4230.71 3531
4231.33 3390
4231.94 3620
4232.55 3546
4233.17 3942
4233.78 4096
4234.39 4169
4235.01 4181
4235.62 4515
4236.23 4567
4236.85 4394
4237.46 4273
4238.08 4283
4238.69 3906
4239.30 3655
4239.92 3220
4240.53 2652
4241.15 2620
4241.76 2614
4242.37 2344
4242.99 2336
4243.60 2377
4244.22 2215
4244.83 2143
4245.45 2237
4246.06 2093
4246.67 2111
4247.29 2114
4247.90 2214
4248.52 2258
4249.13 2297
4249.75 2162
4250.36 2037
4250.98 2140
4251.59 2034
4252.21 2006
4252.82 2028
4253.44 1944
4254.05 1891
4254.67 1810
4255.28 1953
4255.90 1825
4256.51 1888
4257.13 1846
4257.74 1880
4258.36 1928
4258.97 1894
4259.59 1816
4260.20 1713
4260.82 1828
4261.44 1745
4262.05 1597
4262.67 1726
4263.28 1706
4263.90 1698
4264.51 1747
4265.13 1705
4265.75 1805
4266.36 1732
4266.98 1686
4267.59 1697
4268.21 1754
4268.83 1820
4269.44 1571
4270.06 1677
4270.67 1679
4271.29 1651
4271.91 1711
4272.52 1665
4273.14 1673
4273.76 1693
4274.37 1835
4274.99 1898
4275.61 2025
4276.22 1984
4276.84 1844
4277.46 1764
4278.07 1877
4278.69 1813
4279.31 1803
4279.92 1742
4280.54 1714
4281.16 1630
4281.77 1647
4282.39 1708
4283.01 1648
4283.63 1489
4284.24 1368
4284.86 1397
4285.48 1571
4286.09 1543
4286.71 1494
4287.33 1579
4287.95 1406
4288.56 1475
4289.18 1563
4289.80 1663
4290.42 1572
4291.03 1515
4291.65 1440
4292.27 1485
4292.89 1469
4293.51 1365
4294.12 1426
4294.74 1451
4295.36 1349
4295.98 1424
4296.60 1446
4297.21 1452
4297.83 1410
4298.45 1428
4299.07 1416
4299.69 1499
4300.31 1531
4300.92 1472
4301.54 1385
4302.16 1457
4302.78 1596
4303.40 1546
4304.02 1587
4304.63 1548
4305.25 1531
4305.87 1605
4306.49 1512
4307.11 1534
4307.73 1617
4308.35 1659
4308.97 1682
4309.59 1543
4310.20 1537
4310.82 1678
4311.44 1592
4312.06 1558
4312.68 1524
4313.30 1619
4313.92 1618
4314.54 1635
4315.16 1516
4315.78 1574
4316.40 1667
4317.02 1466
4317.64 1507
4318.26 1593
4318.88 1559
4319.50 1487
4320.12 1522
4320.74 1448
4321.36 1587
4321.98 1657
4322.60 1512
4323.22 1579
4323.84 1591
4324.46 1487
4325.08 1543
4325.70 1575
4326.32 1417
4326.94 1485
4327.56 1628
4328.18 1544
4328.80 1588
4329.42 1451
4330.04 1536
4330.66 1587
4331.28 1495
4331.90 1428
4332.52 1514
4333.14 1625
4333.76 1528
4334.38 1640
4335.00 1671
4335.63 1675
4336.25 1811
4336.87 1678
4337.49 1768
4338.11 1893
4338.73 1988
4339.35 2006
4339.97 1963
4340.59 1927
4341.22 1823
4341.84 1918
4342.46 1968
4343.08 2144
4343.70 2141
4344.32 2111
4344.94 2434
4345.57 2710
4346.19 3124
4346.81 3094
4347.43 3136
4348.05 3224
4348.67 3223
4349.30 2925
4349.92 2930
4350.54 2636
4351.16 2330
4351.78 2097
4352.41 1914
4353.03 1864
4353.65 1731
4354.27 1719
4354.90 1838
4355.52 1683
4356.14 1699
4356.76 1700
4357.38 1689
4358.01 1719
4358.63 1627
4359.25 1608
4359.87 1521
4360.50 1666
4361.12 1629
4361.74 1540
4362.37 1624
4362.99 1497
4363.61 1494
4364.23 1463
4364.86 1458
4365.48 1519
4366.10 1579
4366.73 1442
4367.35 1516
4367.97 1570
4368.60 1625
4369.22 1462
4369.84 1392
4370.47 1470
4371.09 1373
4371.71 1400
4372.34 1406
4372.96 1320
4373.58 1360
4374.21 1494
4374.83 1442
4375.46 1439
4376.08 1511
4376.70 1596
4377.33 1529
4377.95 1498
4378.57 1649
4379.20 1635
4379.82 1672
4380.45 1831
4381.07 1682
4381.70 1552
4382.32 1506
4382.94 1558
4383.57 1590
4384.19 1613
4384.82 1621
4385.44 1563
4386.07 1432
4386.69 1447
4387.32 1365
4387.94 1526
4388.56 1407
4389.19 1461
4389.81 1331
4390.44 1419
4391.06 1472
4391.69 1466
4392.31 1490
4392.94 1461
4393.56 1392
4394.19 1298
4394.81 1517
4395.44 1709
4396.06 1551
4396.69 1493
4397.31 1556
4397.94 1672
4398.57 1549
4399.19 1560
4399.82 1616
4400.44 1497
4401.07 1522
4401.69 1418
4402.32 1424
4402.94 1537
4403.57 1514
4404.20 1384
4404.82 1390
4405.45 1326
4406.07 1438
4406.70 1382
4407.33 1287
4407.95 1475
4408.58 1569
4409.20 1367
4409.83 1288
4410.46 1311
4411.08 1340
4411.71 1332
4412.34 1291
4412.96 1309
4413.59 1311
4414.21 1432
4414.84 1376
4415.47 1367
4416.09 1285
4416.72 1340
4417.35 1404
4417.97 1366
4418.60 1279
4419.23 1236
4419.86 1314
4420.48 1365
4421.11 1242
4421.74 1388
4422.36 1464
4422.99 1478
4423.62 1368
4424.25 1294
4424.87 1190
4425.50 1340
4426.13 1270
4426.75 1265
4427.38 1220
4428.01 1237
4428.64 1276
4429.26 1126
4429.89 1260
4430.52 1253
4431.15 1269
4431.78 1292
4432.40 1346
4433.03 1321
4433.66 1302
4434.29 1198
4434.91 1298
4435.54 1357
4436.17 1326
4436.80 1306
4437.43 1369
4438.06 1244
4438.68 1186
4439.31 1327
4439.94 1258
4440.57 1225
4441.20 1312
4441.83 1481
4442.45 1362
4443.08 1228
4443.71 1277
4444.34 1307
4444.97 1273
4445.60 1401
4446.23 1415
4446.86 1372
4447.48 1362
4448.11 1315
4448.74 1337
4449.37 1224
4450.00 1377
4450.63 1308
4451.26 1312
4451.89 1313
4452.52 1306
4453.15 1326
4453.78 1303
4454.40 1402
4455.03 1623
4455.66 1537
4456.29 1441
4456.92 1431
4457.55 1543
4458.18 1525
4458.81 1469
4459.44 1332
4460.07 1271
4460.70 1385
4461.33 1511
4461.96 1339
4462.59 1278
4463.22 1307
4463.85 1263
4464.48 1340
4465.11 1322
4465.74 1301
4466.37 1173
4467.00 1216
4467.63 1277
4468.26 1206
4468.89 1205
4469.52 1118
4470.15 1263
4470.78 1264
4471.41 1085
4472.04 1116
4472.68 1148
4473.31 1215
4473.94 1194
4474.57 1219
4475.20 1206
4475.83 1244
4476.46 1146
4477.09 1111
4477.72 1083
4478.35 1203
4478.98 1243
4479.62 1323
4480.25 1350
4480.88 1325
4481.51 1296
4482.14 1289
4482.77 1340
4483.40 1368
4484.04 1397
4484.67 1326
4485.30 1300
4485.93 1372
4486.56 1343
4487.19 1307
4487.82 1294
4488.46 1289
4489.09 1233
4489.72 1293
4490.35 1311
4490.98 1254
4491.62 1357
4492.25 1332
4492.88 1211
4493.51 1136
4494.14 1146
4494.78 1255
4495.41 1206
4496.04 1281
4496.67 1309
4497.31 1290
4497.94 1349
4498.57 1392
4499.20 1382
4499.84 1329
4500.47 1306
4501.10 1603
4501.73 1658
4502.37 1655
4503.00 1542
4503.63 1537
4504.27 1653
4504.90 1579
4505.53 1418
4506.16 1344
4506.80 1407
4507.43 1433
4508.06 1505
4508.70 1386
4509.33 1378
4509.96 1448
4510.60 1472
4511.23 1458
4511.86 1436
4512.50 1333
4513.13 1355
4513.76 1256
4514.40 1272
4515.03 1366
4515.66 1447
4516.30 1383
4516.93 1458
4517.57 1324
4518.20 1344
4518.83 1315
4519.47 1380
4520.10 1325
4520.74 1259
4521.37 1253
4522.00 1282
4522.64 1315
4523.27 1263
4523.91 1331
4524.54 1442
4525.18 1343
4525.81 1350
4526.44 1499
4527.08 1658
4527.71 1790
4528.35 1827
4528.98 1897
4529.62 1935
4530.25 2137
4530.89 2420
4531.52 2548
4532.16 2623
4532.79 2658
4533.43 2614
4534.06 2501
4534.70 2268
4535.33 2183
4535.97 2113
4536.60 1950
4537.24 1872
4537.87 1849
4538.51 1673
4539.14 1509
4539.78 1487
4540.41 1432
4541.05 1405
4541.68 1396
4542.32 1354
4542.96 1312
4543.59 1407
4544.23 1344
4544.86 1453
4545.50 1316
4546.13 1386
4546.77 1201
4547.41 1332
4548.04 1495
4548.68 1408
4549.31 1472
4549.95 1557
4550.59 1504
4551.22 1417
4551.86 1503
4552.50 1425
4553.13 1437
4553.77 1461
4554.40 1454
4555.04 1435
4555.68 1459
4556.31 1387
4556.95 1299
4557.59 1289
4558.22 1308
4558.86 1366
4559.50 1312
4560.13 1339
4560.77 1377
4561.41 1291
4562.04 1320
4562.68 1338
4563.32 1250
4563.96 1282
4564.59 1280
4565.23 1382
4565.87 1354
4566.50 1357
4567.14 1277
4567.78 1250
4568.42 1190
4569.05 1264
4569.69 1252
4570.33 1337
4570.97 1465
4571.60 1393
4572.24 1420
4572.88 1384
4573.52 1255
4574.16 1304
4574.79 1243
4575.43 1480
4576.07 1395
4576.71 1203
4577.34 1271
4577.98 1301
4578.62 1264
4579.26 1348
4579.90 1409
4580.54 1336
4581.17 1135
4581.81 1231
4582.45 1259
4583.09 1313
4583.73 1355
4584.37 1303
4585.00 1321
4585.64 1271
4586.28 1412
4586.92 1409
4587.56 1403
4588.20 1478
4588.84 1463
4589.48 1621
4590.11 1789
4590.75 1790
4591.39 1729
4592.03 1788
4592.67 1725
4593.31 1682
4593.95 1716
4594.59 1700
4595.23 1648
4595.87 1586
4596.51 1321
4597.15 1344
4597.79 1521
4598.42 1464
4599.06 1520
4599.70 1503
4600.34 1362
4600.98 1425
4601.62 1459
4602.26 1373
4602.90 1379
4603.54 1417
4604.18 1304
4604.82 1439
4605.46 1591
4606.10 1549
4606.74 1552
4607.38 1549
4608.02 1524
4608.66 1377
4609.30 1650
4609.94 1632
4610.58 1518
4611.22 1621
4611.86 1460
4612.50 1554
4613.15 1447
4613.79 1531
4614.43 1388
4615.07 1295
4615.71 1419
4616.35 1229
4616.99 1239
4617.63 1222
4618.27 1121
4618.91 1159
4619.55 1224
4620.19 1215
4620.83 1233
4621.48 1225
4622.12 1249
4622.76 1334
4623.40 1358
4624.04 1277
4624.68 1213
4625.32 1150
4625.96 1253
4626.61 1221
4627.25 1308
4627.89 1251
4628.53 1295
4629.17 1226
4629.81 1108
4630.46 1135
4631.10 1080
4631.74 1274
4632.38 1187
4633.02 1303
4633.66 1249
4634.31 1367
4634.95 1245
4635.59 1332
4636.23 1315
4636.88 1303
4637.52 1311
4638.16 1371
4638.80 1464
4639.44 1652
4640.09 1657
4640.73 1551
4641.37 1425
4642.01 1456
4642.66 1437
4643.30 1431
4643.94 1448
4644.58 1322
4645.23 1153
4645.87 1342
4646.51 1294
4647.16 1362
4647.80 1405
4648.44 1383
4649.08 1319
4649.73 1312
4650.37 1360
4651.01 1473
4651.66 1319
4652.30 1595
4652.94 1446
4653.59 1367
4654.23 1369
4654.87 1390
4655.52 1343
4656.16 1252
4656.80 1258
4657.45 1289
4658.09 1408
4658.74 1366
4659.38 1382
4660.02 1339
4660.67 1208
4661.31 1246
4661.95 1343
4662.60 1342
4663.24 1209
4663.89 1215
4664.53 1271
4665.17 1143
4665.82 1157
4666.46 1167
4667.11 1314
4667.75 1187
4668.40 1188
4669.04 1141
4669.68 1258
4670.33 1248
4670.97 1144
4671.62 1150
4672.26 1187
4672.91 1206
4673.55 1352
4674.20 1319
4674.84 1318
4675.49 1258
4676.13 1128
4676.78 1270
4677.42 1274
4678.07 1299
4678.71 1156
4679.36 1234
4680.00 1373
4680.65 1328
4681.29 1314
4681.94 1310
4682.58 1299
4683.23 1383
4683.87 1365
4684.52 1337
4685.16 1278
4685.81 1300
4686.46 1339
4687.10 1208
4687.75 1283
4688.39 1189
4689.04 1242
4689.68 1252
4690.33 1293
4690.98 1193
4691.62 1324
4692.27 1339
4692.91 1312
4693.56 1291
4694.21 1285
4694.85 1209
4695.50 1229
4696.15 1427
4696.79 1438
4697.44 1504
4698.08 1508
4698.73 1571
4699.38 1671
4700.02 1561
4700.67 1476
4701.32 1620
4701.96 1527
4702.61 1411
4703.26 1396
4703.90 1320
4704.55 1269
4705.20 1291
4705.84 1360
4706.49 1368
4707.14 1351
4707.79 1442
4708.43 1332
4709.08 1342
4709.73 1248
4710.37 1310
4711.02 1319
4711.67 1317
4712.32 1382
4712.96 1322
4713.61 1376
4714.26 1314
4714.91 1291
4715.55 1226
4716.20 1180
4716.85 1188
4717.50 1270
4718.14 1273
4718.79 1290
4719.44 1326
4720.09 1373
4720.74 1371
4721.38 1394
4722.03 1418
4722.68 1520
4723.33 1394
4723.98 1435
4724.62 1476
4725.27 1530
4725.92 1582
4726.57 1666
4727.22 1714
4727.87 1541
4728.52 1588
4729.16 1620
4729.81 1534
4730.46 1433
4731.11 1457
4731.76 1384
4732.41 1398
4733.06 1406
4733.70 1391
4734.35 1350
4735.00 1227
4735.65 1301
4736.30 1324
4736.95 1217
4737.60 1283
4738.25 1252
4738.90 1450
4739.55 1341
4740.20 1318
4740.84 1365
4741.49 1429
4742.14 1394
4742.79 1376
4743.44 1340
4744.09 1265
4744.74 1376
4745.39 1361
4746.04 1301
4746.69 1419
4747.34 1472
4747.99 1402
4748.64 1443
4749.29 1497
4749.94 1437
4750.59 1548
4751.24 1592
4751.89 1549
4752.54 1577
4753.19 1588
4753.84 1549
4754.49 1681
4755.14 1619
4755.79 1589
4756.44 1500
4757.09 1495
4757.74 1463
4758.39 1371
4759.04 1445
4759.70 1366
4760.35 1382
4761.00 1392
4761.65 1393
4762.30 1464
4762.95 1449
4763.60 1510
4764.25 1477
4764.90 1595
4765.55 1819
4766.20 1868
4766.86 1940
4767.51 1847
4768.16 1800
4768.81 1778
4769.46 1680
4770.11 1578
4770.76 1667
4771.41 1508
4772.07 1474
4772.72 1492
4773.37 1398
4774.02 1256
4774.67 1278
4775.32 1216
4775.98 1350
4776.63 1402
4777.28 1347
4777.93 1376
4778.58 1456
4779.24 1412
4779.89 1408
4780.54 1364
4781.19 1369
4781.84 1384
4782.50 1458
4783.15 1380
4783.80 1298
4784.45 1343
4785.10 1322
4785.76 1322
4786.41 1312
4787.06 1345
4787.71 1270
4788.37 1355
4789.02 1305
4789.67 1289
4790.33 1409
4790.98 1317
4791.63 1194
4792.28 1238
4792.94 1305
4793.59 1243
4794.24 1385
4794.90 1231
4795.55 1272
4796.20 1293
4796.86 1319
4797.51 1370
4798.16 1321
4798.81 1214
4799.47 1329
4800.12 1349
4800.78 1445
4801.43 1289
4802.08 1270
4802.74 1262
4803.39 1302
4804.04 1443
4804.70 1306
4805.35 1421
4806.00 1570
4806.66 1374
4807.31 1323
4807.97 1365
4808.62 1325
4809.27 1403
4809.93 1425
4810.58 1489
4811.24 1349
4811.89 1187
4812.54 1334
4813.20 1321
4813.85 1301
4814.51 1357
4815.16 1390
4815.82 1567
4816.47 1417
4817.13 1369
4817.78 1427
4818.44 1419
4819.09 1518
4819.74 1432
4820.40 1462
4821.05 1483
4821.71 1698
4822.36 1682
4823.02 1829
4823.67 1754
4824.33 1708
4824.98 1753
4825.64 1766
4826.29 1963
4826.95 1850
4827.60 1869
4828.26 1990
4828.92 1777
4829.57 1632
4830.23 1614
4830.88 1775
4831.54 1792
4832.19 1754
4832.85 1688
4833.50 1754
4834.16 1789
4834.82 1903
4835.47 2033
4836.13 2027
4836.78 1891
4837.44 2009
4838.10 2099
4838.75 2148
4839.41 2133
4840.06 2129
4840.72 2107
4841.38 2166
4842.03 2238
4842.69 1976
4843.34 1975
4844.00 2168
4844.66 2335
4845.31 2158
4845.97 2205
4846.63 2302
4847.28 2595
4847.94 2856
4848.60 2616
4849.25 2889
4849.91 3228
4850.57 3474
4851.22 3418
4851.88 3316
4852.54 3166
4853.20 3202
4853.85 3148
4854.51 2808
4855.17 2792
4855.82 2756
4856.48 2621
4857.14 2510
4857.80 2593
4858.45 2823
4859.11 2659
4859.77 2616
4860.43 2786
4861.08 2702
4861.74 2596
4862.40 2431
4863.06 2482
4863.71 2619
4864.37 2589
4865.03 2461
4865.69 2510
4866.34 2495
4867.00 2472
4867.66 2389
4868.32 2325
4868.98 2339
4869.63 2311
4870.29 2225
4870.95 2350
4871.61 2259
4872.27 2108
4872.93 2082
4873.58 2043
4874.24 2024
4874.90 1973
4875.56 2032
4876.22 1755
4876.88 1886
4877.54 1985
4878.19 1910
4878.85 1872
4879.51 1806
4880.17 1781
4880.83 1943
4881.49 1893
4882.15 1803
4882.81 1663
4883.47 1691
4884.13 1730
4884.78 1683
4885.44 1644
4886.10 1639
4886.76 1762
4887.42 1788
4888.08 1891
4888.74 2002
4889.40 2057
4890.06 2195
4890.72 2097
4891.38 2183
4892.04 2174
4892.70 2153
4893.36 2299
4894.02 2179
4894.68 2153
4895.34 1922
4896.00 1859
4896.66 1879
4897.32 1929
4897.98 1861
4898.64 1862
4899.30 1920
4899.96 2051
4900.62 1961
4901.28 1753
4901.94 1847
4902.60 1937
4903.26 1780
4903.92 1782
4904.58 1791
4905.24 1706
4905.90 1767
4906.56 1764
4907.22 1593
4907.88 1516
4908.54 1468
4909.20 1478
4909.87 1480
4910.53 1488
4911.19 1452
4911.85 1503
4912.51 1474
4913.17 1435
4913.83 1411
4914.49 1440
4915.15 1419
4915.81 1465
4916.48 1433
4917.14 1412
4917.80 1387
4918.46 1328
4919.12 1433
4919.78 1265
4920.44 1324
4921.11 1334
4921.77 1315
4922.43 1378
4923.09 1508
4923.75 1483
4924.41 1361
4925.08 1486
4925.74 1365
4926.40 1450
4927.06 1489
4927.72 1346
4928.39 1435
4929.05 1511
4929.71 1533
4930.37 1344
4931.04 1443
4931.70 1374
4932.36 1460
4933.02 1577
4933.69 1524
4934.35 1394
4935.01 1425
4935.67 1390
4936.34 1338
4937.00 1365
4937.66 1396
4938.32 1392
4938.99 1360
4939.65 1338
4940.31 1323
4940.98 1412
4941.64 1414
4942.30 1336
4942.96 1333
4943.63 1299
4944.29 1221
4944.95 1277
4945.62 1281
4946.28 1288
4946.94 1263
4947.61 1293
4948.27 1260
4948.93 1258
4949.60 1365
4950.26 1317
4950.92 1194
4951.59 1256
4952.25 1238
4952.92 1178
4953.58 1265
4954.24 1254
4954.91 1279
4955.57 1280
4956.24 1222
4956.90 1093
4957.56 1096
4958.23 1264
4958.89 1271
4959.56 1251
4960.22 1284
4960.88 1236
4961.55 1346
4962.21 1307
4962.88 1452
4963.54 1441
4964.21 1559
4964.87 1634
4965.54 1457
4966.20 1423
4966.86 1458
4967.53 1494
4968.19 1475
4968.86 1377
4969.52 1383
4970.19 1341
4970.85 1199
4971.52 1198
4972.18 1240
4972.85 1299
4973.51 1227
4974.18 1247
4974.84 1249
4975.51 1360
4976.17 1304
4976.84 1338
4977.51 1305
4978.17 1226
4978.84 1283
4979.50 1251
4980.17 1201
4980.83 1214
4981.50 1344
4982.16 1159
4982.83 1185
4983.50 1209
4984.16 1189
4984.83 1136
4985.49 1296
4986.16 1172
4986.83 1223
4987.49 1175
4988.16 1211
4988.82 1202
4989.49 1229
4990.16 1090
4990.82 1207
4991.49 1153
4992.16 1071
4992.82 1157
4993.49 1133
4994.16 1115
4994.82 1063
4995.49 1146
4996.15 1175
4996.82 1261
4997.49 1124
4998.16 1032
4998.82 1127
4999.49 1093
5000.16 1040
5000.82 1081
5001.49 1035
5002.16 957
5002.82 937
5003.49 1136
5004.16 1075
5004.83 1023
5005.49 1036
5006.16 1150
5006.83 1183
5007.49 1062
5008.16 1201
5008.83 1275
5009.50 1199
5010.16 1225
5010.83 1145
5011.50 1184
5012.17 1184
5012.84 1158
5013.50 1194
5014.17 1191
5014.84 1186
5015.51 1170
5016.17 1117
5016.84 1140
5017.51 1254
5018.18 1355
5018.85 1298
5019.52 1301
5020.18 1415
5020.85 1520
5021.52 1668
5022.19 1643
5022.86 1595
5023.53 1619
5024.19 1627
5024.86 1637
5025.53 1640
5026.20 1544
5026.87 1424
5027.54 1387
5028.21 1246
5028.88 1349
5029.54 1195
5030.21 1110
5030.88 1184
5031.55 1187
5032.22 1122
5032.89 1186
5033.56 1094
5034.23 1110
5034.90 1072
5035.57 1076
5036.24 1112
5036.90 1157
5037.57 1101
5038.24 1020
5038.91 1020
5039.58 1140
5040.25 1108
5040.92 1028
5041.59 1000
5042.26 1158
5042.93 1141
5043.60 1119
5044.27 1176
5044.94 1209
5045.61 1251
5046.28 1183
5046.95 1115
5047.62 1169
5048.29 1107
5048.96 1129
5049.63 1189
5050.30 1238
5050.97 1169
5051.64 1116
5052.31 1117
5052.98 1026
5053.65 1041
5054.32 1119
5054.99 1131
5055.66 1114
5056.34 1079
5057.01 1058
5057.68 1109
5058.35 1090
5059.02 1038
5059.69 1068
5060.36 1027
5061.03 1041
5061.70 1119
5062.37 1089
5063.04 1081
5063.72 1105
5064.39 1136
5065.06 1050
5065.73 923
5066.40 1112
5067.07 1052
5067.74 1055
5068.42 1010
5069.09 1001
5069.76 932
5070.43 1051
5071.10 988
5071.77 1061
5072.44 1015
5073.12 976
5073.79 1059
5074.46 1015
5075.13 1043
5075.80 1043
5076.48 1035
5077.15 1142
5077.82 1084
5078.49 956
5079.16 1065
5079.84 1103
5080.51 1122
5081.18 1029
5081.85 1030
5082.53 1018
5083.20 1054
5083.87 1052
5084.54 1037
5085.22 1023
5085.89 995
5086.56 1064
5087.23 1176
5087.91 1193
5088.58 1146
5089.25 1156
5089.93 1213
5090.60 1179
5091.27 1136
5091.94 1196
5092.62 1276
5093.29 1346
5093.96 1285
5094.64 1248
5095.31 1196
5095.98 1095
5096.66 1121
5097.33 1060
5098.00 1145
5098.68 1182
5099.35 1129
5100.02 1048
5100.70 1146
5101.37 1057
5102.04 1086
5102.72 1114
5103.39 1068
5104.07 1067
5104.74 1054
5105.41 1104
5106.09 1013
5106.76 1123
5107.44 1220
5108.11 1116
5108.78 1080
5109.46 1186
5110.13 1190
5110.81 1144
5111.48 1156
5112.16 1090
5112.83 1104
5113.50 1024
5114.18 1109
5114.85 1115
5115.53 1134
5116.20 1158
5116.88 1337
5117.55 1286
5118.23 1346
5118.90 1270
5119.58 1321
5120.25 1368
5120.93 1418
5121.60 1263
5122.28 1235
5122.95 1208
5123.63 1327
5124.30 1321
5124.98 1242
5125.65 1230
5126.33 1202
5127.00 1210
5127.68 1088
5128.35 1114
5129.03 1169
5129.70 1008
5130.38 1132
5131.06 1122
5131.73 1178
5132.41 1117
5133.08 1093
5133.76 1194
5134.43 1254
5135.11 1306
5135.79 1250
5136.46 1202
5137.14 1119
5137.81 1161
5138.49 1124
5139.17 1117
5139.84 1106
5140.52 1096
5141.20 1192
5141.87 1093
5142.55 1129
5143.22 1133
5143.90 1120
5144.58 1164
5145.25 1085
5145.93 1038
5146.61 1084
5147.28 907
5147.96 1003
5148.64 990
5149.31 1027
5149.99 985
5150.67 1049
5151.34 984
5152.02 959
5152.70 1151
5153.38 1013
5154.05 990
5154.73 947
5155.41 968
5156.08 1039
5156.76 1034
5157.44 1023
5158.12 976
5158.79 1029
5159.47 1082
5160.15 1020
5160.83 1078
5161.50 1026
5162.18 1005
5162.86 1060
5163.54 1053
5164.22 896
5164.89 1052
5165.57 1155
5166.25 1014
5166.93 1051
5167.61 1189
5168.28 1174
5168.96 1183
5169.64 1101
5170.32 1060
5171.00 1077
5171.67 999
5172.35 1132
5173.03 1089
5173.71 1008
5174.39 1108
5175.07 1053
5175.74 986
5176.42 1033
5177.10 964
5177.78 1059
5178.46 1104
5179.14 1097
5179.82 1146
5180.50 1099
5181.17 1075
5181.85 1073
5182.53 1045
5183.21 1052
5183.89 1064
5184.57 1079
5185.25 1095
5185.93 1058
5186.61 934
5187.29 916
5187.97 1088
5188.65 1100
5189.33 1143
5190.00 988
5190.68 963
5191.36 977
5192.04 1022
5192.72 1010
5193.40 1018
5194.08 1033
5194.76 978
5195.44 948
5196.12 972
5196.80 947
5197.48 949
5198.16 1041
5198.84 927
5199.52 908
5200.20 820
5200.88 986
5201.56 975
5202.24 946
5202.92 1026
5203.60 1000
5204.28 1000
5204.96 1041
5205.65 1105
5206.33 1075
5207.01 1097
5207.69 1114
5208.37 1112
5209.05 1144
5209.73 1270
5210.41 1296
5211.09 1257
5211.77 1138
5212.45 1166
5213.13 1274
5213.82 1217
5214.50 1075
5215.18 1136
5215.86 1105
5216.54 1179
5217.22 1152
5217.90 1011
5218.58 1010
5219.27 1107
5219.95 1126
5220.63 1175
5221.31 1155
5221.99 1194
5222.67 1196
5223.35 1092
5224.04 1052
5224.72 1119
5225.40 1180
5226.08 1083
5226.76 1133
5227.45 1004
5228.13 982
5228.81 1012
5229.49 1041
5230.17 1047
5230.86 1057
5231.54 1144
5232.22 1129
5232.90 1090
5233.58 1060
5234.27 988
5234.95 1012
5235.63 1106
5236.31 1041
5237.00 1130
5237.68 1171
5238.36 1076
5239.05 1041
5239.73 1157
5240.41 1022
5241.09 1108
5241.78 1154
5242.46 1031
5243.14 1005
5243.83 1037
5244.51 1039
5245.19 988
5245.87 968
5246.56 1026
5247.24 1134
5247.92 992
5248.61 1113
5249.29 1222
5249.97 1142
5250.66 1183
5251.34 1058
5252.03 1108
5252.71 1041
5253.39 1000
5254.08 1045
5254.76 1016
5255.44 990
5256.13 1031
5256.81 1014
5257.50 999
5258.18 1022
5258.86 1068
5259.55 943
5260.23 1036
5260.92 1053
5261.60 1005
5262.28 1038
5262.97 1041
5263.65 1091
5264.34 1147
5265.02 1164
5265.71 1141
5266.39 1068
5267.07 1101
5267.76 1126
5268.44 1009
5269.13 1082
5269.81 997
5270.50 1071
5271.18 1116
5271.87 936
5272.55 965
5273.24 1088
5273.92 1060
5274.61 993
5275.29 1018
5275.98 1060
5276.66 1099
5277.35 945
5278.03 978
5278.72 1210
5279.40 1197
5280.09 1189
5280.77 1077
5281.46 1109
5282.15 1269
5282.83 1418
5283.52 1395
5284.20 1264
5284.89 1304
5285.57 1258
5286.26 1105
5286.95 1097
5287.63 1044
5288.32 1027
5289.00 989
5289.69 979
5290.38 940
5291.06 1063
5291.75 974
5292.43 1109
5293.12 1009
5293.81 1049
5294.49 1107
5295.18 1094
5295.87 1119
5296.55 996
5297.24 1056
5297.92 1132
5298.61 1131
5299.30 1087
5299.98 1253
5300.67 1111
5301.36 1114
5302.04 1118
5302.73 1062
5303.42 1056
5304.11 1124
5304.79 1126
5305.48 1125
5306.17 1163
5306.85 1123
5307.54 1162
5308.23 1159
5308.92 1122
5309.60 1036
5310.29 1053
5310.98 1066
5311.66 1079
5312.35 1017
5313.04 1108
5313.73 1155
5314.41 1144
5315.10 1317
5315.79 1155
5316.48 1199
5317.17 1101
5317.85 1114
5318.54 1265
5319.23 1374
5319.92 1254
5320.61 1261
5321.29 1352
5321.98 1370
5322.67 1364
5323.36 1319
5324.05 1316
5324.73 1229
5325.42 1197
5326.11 1155
5326.80 1235
5327.49 1284
5328.18 1194
5328.87 1119
5329.55 1100
5330.24 983
5330.93 1005
5331.62 1076
5332.31 1143
5333.00 1126
5333.69 1132
5334.38 1153
5335.06 1254
5335.75 1299
5336.44 1230
5337.13 1131
5337.82 1200
5338.51 1231
5339.20 1247
5339.89 1159
5340.58 1311
5341.27 1244
5341.96 1326
5342.65 1358
5343.33 1286
5344.02 1370
5344.71 1301
5345.40 1466
5346.09 1407
5346.78 1356
5347.47 1568
5348.16 1566
5348.85 1624
5349.54 1673
5350.23 1837
5350.92 1943
5351.61 2082
5352.30 2111
5352.99 2117
5353.68 1971
5354.37 1808
5355.06 1713
5355.75 1678
5356.44 1469
5357.13 1508
5357.82 1277
5358.51 1171
5359.21 1191
5359.90 1194
5360.59 1127
5361.28 1173
5361.97 1099
5362.66 1100
5363.35 1177
5364.04 1210
5364.73 1110
5365.42 1057
5366.11 1097
5366.80 1070
5367.49 1151
5368.19 967
5368.88 1065
5369.57 1049
5370.26 1096
5370.95 1074
5371.64 918
5372.33 947
5373.02 1072
5373.72 1042
5374.41 954
5375.10 1022
5375.79 1009
5376.48 1111
5377.17 1124
5377.87 1107
5378.56 1010
5379.25 963
5379.94 1037
5380.63 945
5381.33 980
5382.02 986
5382.71 1020
5383.40 1017
5384.09 1020
5384.79 1034
5385.48 1010
5386.17 976
5386.86 1120
5387.55 1088
5388.25 1166
5388.94 1056
5389.63 1176
5390.32 1070
5391.02 1146
5391.71 1101
5392.40 1096
5393.09 1144
5393.79 1169
5394.48 1184
5395.17 1081
5395.87 1041
5396.56 1016
5397.25 1052
5397.95 1102
5398.64 1046
5399.33 974
5400.02 1131
5400.72 1068
5401.41 1064
5402.10 1046
5402.80 977
5403.49 979
5404.18 1014
5404.88 1078
5405.57 1120
5406.26 1076
5406.96 1024
5407.65 1084
5408.35 1138
5409.04 1051
5409.73 1034
5410.43 1124
5411.12 1137
5411.81 1115
5412.51 995
5413.20 962
5413.90 1030
5414.59 981
5415.28 1097
5415.98 1043
5416.67 1092
5417.37 1142
5418.06 1121
5418.76 1072
5419.45 1076
5420.14 993
5420.84 1041
5421.53 983
5422.23 1080
5422.92 1137
5423.62 1106
5424.31 1069
5425.01 1139
5425.70 1122
5426.40 1127
5427.09 1176
5427.79 1121
5428.48 1046
5429.18 965
5429.87 1066
5430.57 1064
5431.26 1089
5431.96 1023
5432.65 936
5433.35 1096
5434.04 1112
5434.74 1175
5435.43 1243
5436.13 1266
5436.82 1282
5437.52 1201
5438.22 1268
5438.91 1317
5439.61 1282
5440.30 1195
5441.00 1123
5441.69 1077
5442.39 1166
5443.09 1390
5443.78 1287
5444.48 1405
5445.17 1400
5445.87 1422
5446.57 1678
5447.26 1775
5447.96 1717
5448.66 1736
5449.35 1756
5450.05 1692
5450.74 1609
5451.44 1484
5452.14 1536
5452.83 1395
5453.53 1336
5454.23 1303
5454.92 1231
5455.62 1137
5456.32 1276
5457.01 1198
5457.71 1187
5458.41 1304
5459.10 1238
5459.80 1314
5460.50 1197
5461.20 1397
5461.89 1435
5462.59 1365
5463.29 1336
5463.98 1467
5464.68 1526
5465.38 1557
5466.08 1396
5466.77 1403
5467.47 1588
5468.17 1387
5468.87 1266
5469.56 1344
5470.26 1437
5470.96 1370
5471.66 1292
5472.35 1280
5473.05 1567
5473.75 1460
5474.45 1500
5475.15 1562
5475.84 1612
5476.54 1657
5477.24 1664
5477.94 1705
5478.64 1909
5479.34 2059
5480.03 2151
5480.73 2117
5481.43 2324
5482.13 2433
5482.83 2334
5483.53 2192
5484.22 2085
5484.92 1916
5485.62 1623
5486.32 1704
5487.02 1650
5487.72 1600
5488.42 1687
5489.11 1816
5489.81 1715
5490.51 1723
5491.21 1837
5491.91 1853
5492.61 1719
5493.31 1790
5494.01 1900
5494.71 1707
5495.41 1831
5496.11 2080
5496.81 2097
5497.50 2280
5498.20 2484
5498.90 2674
5499.60 3080
5500.30 3229
5501.00 3349
5501.70 3542
5502.40 3736
5503.10 3848
5503.80 3698
5504.50 3294
5505.20 2926
5505.90 2577
5506.60 2325
5507.30 2071
5508.00 1951
5508.70 1835
5509.40 1788
5510.10 1794
5510.80 1650
5511.50 1683
5512.20 1647
5512.90 1622
5513.60 1729
5514.30 1659
5515.00 1651
5515.70 1530
5516.40 1551
5517.11 1648
5517.81 1508
5518.51 1546
5519.21 1613
5519.91 1615
5520.61 1582
5521.31 1530
5522.01 1523
5522.71 1468
5523.41 1351
5524.11 1436
5524.82 1406
5525.52 1355
5526.22 1318
5526.92 1268
5527.62 1283
5528.32 1313
5529.02 1255
5529.72 1255
5530.43 1219
5531.13 1274
5531.83 1194
5532.53 1321
5533.23 1355
5533.93 1168
5534.64 1247
5535.34 1238
5536.04 1274
5536.74 1298
5537.44 1315
5538.15 1142
5538.85 1057
5539.55 1037
5540.25 1087
5540.95 1157
5541.66 1114
5542.36 1020
5543.06 1127
5543.76 1141
5544.47 1265
5545.17 1192
5545.87 1084
5546.57 1178
5547.28 1123
5547.98 1196
5548.68 1193
5549.38 1350
5550.09 1128
5550.79 1175
5551.49 1166
5552.19 1133
5552.90 1054
5553.60 965
5554.30 1007
5555.01 1099
5555.71 1078
5556.41 1113
5557.12 1143
5557.82 1123
5558.52 1051
5559.23 1144
5559.93 1191
5560.63 1167
5561.34 1131
5562.04 1164
5562.74 1204
5563.45 1175
5564.15 1152
5564.85 1120
5565.56 1171
5566.26 1181
5566.96 1083
5567.67 1129
5568.37 1096
5569.08 1107
5569.78 966
5570.48 1069
5571.19 1178
5571.89 1160
5572.60 1121
5573.30 1173
5574.01 1149
5574.71 1155
5575.41 1192
5576.12 1138
5576.82 1236
5577.53 1164
5578.23 1216
5578.94 1182
5579.64 1240
5580.35 1128
5581.05 1100
5581.76 1068
5582.46 1025
5583.16 1168
5583.87 1127
5584.57 1140
5585.28 1076
5585.98 1096
5586.69 1081
5587.39 1088
5588.10 1099
5588.81 984
5589.51 962
5590.22 1061
5590.92 941
5591.63 1050
5592.33 1092
5593.04 1094
5593.74 1158
5594.45 1169
5595.15 1168
5595.86 1002
5596.57 927
5597.27 1043
5597.98 1017
5598.68 967
5599.39 950
5600.09 1089
5600.80 1039
5601.51 1010
5602.21 939
5602.92 963
5603.62 958
5604.33 828
5605.04 922
5605.74 1020
5606.45 970
5607.16 934
5607.86 989
5608.57 1027
5609.27 937
5609.98 1072
5610.69 998
5611.39 912
5612.10 1024
5612.81 1027
5613.51 993
5614.22 927
5614.93 974
5615.64 1052
5616.34 1052
5617.05 1105
5617.76 1051
5618.46 1006
5619.17 944
5619.88 1005
5620.58 924
5621.29 986
5622.00 1016
5622.71 953
5623.41 917
5624.12 915
5624.83 1046
5625.54 952
5626.24 947
5626.95 944
5627.66 946
5628.37 960
5629.07 1051
5629.78 976
5630.49 973
5631.20 919
5631.91 975
5632.61 981
5633.32 920
5634.03 979
5634.74 1004
5635.45 1014
5636.15 1000
5636.86 1026
5637.57 952
5638.28 918
5638.99 972
5639.70 1092
5640.40 1081
5641.11 964
5641.82 1040
5642.53 969
5643.24 907
5643.95 986
5644.66 986
5645.36 1078
5646.07 998
5646.78 1037
5647.49 1004
5648.20 1017
5648.91 968
5649.62 965
5650.33 1076
5651.04 1126
5651.75 1034
5652.45 1071
5653.16 1005
5653.87 1010
5654.58 1099
5655.29 1159
5656.00 1254
5656.71 1169
5657.42 1230
5658.13 1244
5658.84 1243
5659.55 1255
5660.26 1258
5660.97 1261
5661.68 1219
5662.39 1210
5663.10 1241
5663.81 1126
5664.52 1088
5665.23 1055
5665.94 1057
5666.65 1147
5667.36 1045
5668.07 1109
5668.78 1230
5669.49 1291
5670.20 1388
5670.91 1399
5671.62 1337
5672.33 1410
5673.04 1365
5673.75 1355
5674.46 1298
5675.17 1149
5675.88 1094
5676.59 1200
5677.31 1136
5678.02 1223
5678.73 1088
5679.44 1123
5680.15 1080
5680.86 1025
5681.57 1045
5682.28 1034
5682.99 1121
5683.70 1175
5684.42 1184
5685.13 1110
5685.84 1183
5686.55 1049
5687.26 1084
5687.97 1135
5688.68 1109
5689.39 1054
5690.11 995
5690.82 935
5691.53 975
5692.24 997
5692.95 938
5693.67 1027
5694.38 995
5695.09 992
5695.80 980
5696.51 926
5697.22 909
5697.94 982
5698.65 1076
5699.36 939
5700.07 902
5700.79 879
5701.50 870
5702.21 855
5702.92 919
5703.63 933
5704.35 980
5705.06 933
5705.77 890
5706.48 958
5707.20 904
5707.91 973
5708.62 1007
5709.34 945
5710.05 994
5710.76 925
5711.47 977
5712.19 991
5712.90 968
5713.61 915
5714.33 1006
5715.04 974
5715.75 1011
5716.47 1023
5717.18 1060
5717.89 1032
5718.61 1017
5719.32 908
5720.03 886
5720.75 965
5721.46 972
5722.17 1080
5722.89 923
5723.60 1031
5724.31 985
5725.03 1158
5725.74 1088
5726.46 1114
5727.17 1143
5727.88 1175
5728.60 1188
5729.31 1213
5730.03 1227
5730.74 1312
5731.45 1279
5732.17 1133
5732.88 1169
5733.60 1111
5734.31 1069
5735.03 1012
5735.74 1025
5736.45 973
5737.17 1034
5737.88 974
5738.60 941
5739.31 978
5740.03 1006
5740.74 997
5741.46 958
5742.17 937
5742.89 1049
5743.60 934
5744.32 881
5745.03 936
5745.75 1083
5746.46 1012
5747.18 1040
5747.89 983
5748.61 993
5749.32 884
5750.04 1083
5750.75 1024
5751.47 1054
5752.18 1173
5752.90 1184
5753.62 1233
5754.33 1248
5755.05 1251
5755.76 1302
5756.48 1303
5757.19 1249
5757.91 1241
5758.63 1155
5759.34 1157
5760.06 1117
5760.77 974
5761.49 890
5762.21 1027
5762.92 968
5763.64 934
5764.35 1004
5765.07 1035
5765.79 1125
5766.50 1145
5767.22 1048
5767.94 1036
5768.65 1040
5769.37 1068
5770.08 1061
5770.80 1033
5771.52 1168
5772.23 1083
5772.95 1089
5773.67 1030
5774.39 1067
5775.10 1246
5775.82 1077
5776.54 1076
5777.25 1016
5777.97 1068
5778.69 1013
5779.40 1079
5780.12 1083
5780.84 1077
5781.56 1060
5782.27 1159
5782.99 1068
5783.71 1120
5784.43 1061
5785.14 1004
5785.86 989
5786.58 1132
5787.30 1222
5788.01 1160
5788.73 1230
5789.45 1174
5790.17 1155
5790.88 1190
5791.60 1290
5792.32 1318
5793.04 1287
5793.76 1325
5794.47 1419
5795.19 1392
5795.91 1484
5796.63 1515
5797.35 1739
5798.07 2110
5798.78 2376
5799.50 2717
5800.22 3008
5800.94 3125
5801.66 3117
5802.38 3249
5803.10 3110
5803.81 2936
5804.53 2509
5805.25 2224
5805.97 1796
5806.69 1543
5807.41 1591
5808.13 1518
5808.85 1441
5809.56 1479
5810.28 1517
5811.00 1419
5811.72 1431
5812.44 1427
5813.16 1489
5813.88 1386
5814.60 1391
5815.32 1462
5816.04 1384
5816.76 1392
5817.48 1470
5818.20 1394
5818.92 1500
5819.64 1432
5820.36 1435
5821.08 1376
5821.80 1403
5822.51 1285
5823.23 1385
5823.95 1277
5824.67 1265
5825.39 1215
5826.11 1117
5826.83 1140
5827.55 1183
5828.28 1173
5829.00 1169
5829.72 1178
5830.44 1178
5831.16 1245
5831.88 1147
5832.60 1151
5833.32 1157
5834.04 1027
5834.76 1134
5835.48 1233
5836.20 1266
5836.92 1181
5837.64 1225
5838.36 1238
5839.08 1223
5839.80 1127
5840.53 1191
5841.25 1168
5841.97 1142
5842.69 1118
5843.41 1048
5844.13 1072
5844.85 1068
5845.57 1071
5846.29 1066
5847.02 1091
5847.74 1091
5848.46 1101
5849.18 1059
5849.90 1131
5850.62 1121
5851.34 1077
5852.07 1064
5852.79 1061
5853.51 1039
5854.23 1120
5854.95 1047
5855.68 983
5856.40 1063
5857.12 1085
5857.84 1124
5858.56 1030
5859.29 1124
5860.01 1131
5860.73 1021
5861.45 1067
5862.17 1047
5862.90 1042
5863.62 934
5864.34 1047
5865.06 996
5865.79 926
5866.51 941
5867.23 988
5867.95 1079
5868.68 1020
5869.40 994
5870.12 1052
5870.84 1062
5871.57 1017
5872.29 970
5873.01 1040
5873.74 1074
5874.46 1125
5875.18 1000
5875.91 944
5876.63 939
5877.35 1039
5878.08 1050
5878.80 987
5879.52 983
5880.25 1010
5880.97 1156
5881.69 1069
5882.42 1219
5883.14 1085
5883.86 1190
5884.59 1251
5885.31 1177
5886.03 1083
5886.76 1007
5887.48 1066
5888.21 1115
5888.93 1002
5889.65 966
5890.38 1036
5891.10 977
5891.83 1011
5892.55 1029
5893.27 1072
5894.00 1013
5894.72 1069
5895.45 1057
5896.17 1089
5896.90 1028
5897.62 985
5898.35 1024
5899.07 1075
5899.79 1056
5900.52 1042
5901.24 1100
5901.97 1081
5902.69 1161
5903.42 1069
5904.14 940
5904.87 1110
5905.59 1107
5906.32 1097
5907.04 1063
5907.77 1065
5908.49 1088
5909.22 1127
5909.94 1041
5910.67 1017
5911.39 1082
5912.12 1138
5912.84 1103
5913.57 1135
5914.30 1162
5915.02 1163
5915.75 1159
5916.47 1204
5917.20 1089
5917.92 1204
5918.65 1248
5919.38 1177
5920.10 1132
5920.83 1116
5921.55 1239
5922.28 1289
5923.01 1159
5923.73 1095
5924.46 1209
5925.18 1244
5925.91 1175
5926.64 1244
5927.36 1329
5928.09 1250
5928.81 1251
5929.54 1218
5930.27 1262
5930.99 1261
5931.72 1299
5932.45 1327
5933.17 1381
5933.90 1450
5934.63 1233
5935.35 1291
5936.08 1490
5936.81 1476
5937.53 1435
5938.26 1467
5938.99 1615
5939.72 1640
5940.44 1570
5941.17 1617
5941.90 1694
5942.62 1589
5943.35 1527
5944.08 1542
5944.81 1558
5945.53 1580
5946.26 1690
5946.99 1823
5947.72 1783
5948.44 1877
5949.17 1860
5949.90 1787
5950.63 1887
5951.35 2013
5952.08 2047
5952.81 2000
5953.54 2116
5954.27 2149
5954.99 2068
5955.72 2025
5956.45 2095
5957.18 2096
5957.91 2028
5958.64 2068
5959.36 2056
5960.09 2094
5960.82 2190
5961.55 2278
5962.28 2248
5963.01 2270
5963.73 2358
5964.46 2583
5965.19 2727
5965.92 2970
5966.65 3059
5967.38 3051
5968.11 3211
5968.83 3158
5969.56 3337
5970.29 3088
5971.02 3004
5971.75 2900
5972.48 2825
5973.21 2670
5973.94 2637
5974.67 2597
5975.40 2491
5976.13 2549
5976.86 2453
5977.58 2607
5978.31 2704
5979.04 2784
5979.77 2882
5980.50 2988
5981.23 2964
5981.96 2965
5982.69 2911
5983.42 3023
5984.15 3020
5984.88 3062
5985.61 2981
5986.34 2958
5987.07 3074
5987.80 3009
5988.53 3154
5989.26 3100
5989.99 3146
5990.72 3073
5991.45 3204
5992.18 3129
5992.91 3138
5993.64 3310
5994.37 3154
5995.10 3281
5995.83 3235
5996.56 3343
5997.29 3479
5998.03 3487
5998.76 3484
5999.49 3458
6000.22 3485
6000.95 3313
6001.68 3355
6002.41 3391
6003.14 3398
6003.87 3345
6004.60 3187
6005.33 3147
6006.07 3161
6006.80 3396
6007.53 3667
6008.26 3955
6008.99 4375
6009.72 5143
6010.45 5771
6011.18 6772
6011.92 7707
6012.65 8659
6013.38 9559
6014.11 10314
6014.84 10525
6015.57 10431
6016.31 10396
6017.04 9909
6017.77 8842
6018.50 7814
6019.23 6741
6019.96 5896
6020.70 4942
6021.43 4280
6022.16 3842
6022.89 3541
6023.63 3142
6024.36 2872
6025.09 2709
6025.82 2620
6026.55 2540
6027.29 2570
6028.02 2531
6028.75 2389
6029.48 2355
6030.22 2211
6030.95 2225
6031.68 2196
6032.42 2123
6033.15 2036
6033.88 2246
6034.61 2173
6035.35 2076
6036.08 2054
6036.81 1991
6037.55 2023
6038.28 2020
6039.01 2031
6039.74 2133
6040.48 2400
6041.21 2168
6041.94 2229
6042.68 2300
6043.41 2241
6044.14 2201
6044.88 2227
6045.61 2371
6046.35 2426
6047.08 2484
6047.81 2470
6048.55 2463
6049.28 2588
6050.01 2563
6050.75 2715
6051.48 2739
6052.22 2781
6052.95 2967
6053.68 3019
6054.42 3056
6055.15 2895
6055.89 2931
6056.62 2779
6057.35 2855
6058.09 2694
6058.82 2540
6059.56 2708
6060.29 2577
6061.03 2585
6061.76 2548
6062.50 2489
6063.23 2459
6063.96 2392
6064.70 2487
6065.43 2501
6066.17 2296
6066.90 2316
6067.64 2353
6068.37 2240
6069.11 2270
6069.84 2129
6070.58 2257
6071.31 2149
6072.05 2105
6072.78 2101
6073.52 2112
6074.25 2040
6074.99 2004
6075.72 2153
6076.46 2045
6077.20 2015
6077.93 1939
6078.67 2076
6079.40 1964
6080.14 1929
6080.87 2045
6081.61 2015
6082.35 1976
6083.08 1815
6083.82 1953
6084.55 1891
6085.29 1896
6086.02 1853
6086.76 1831
6087.50 1764
6088.23 1715
6088.97 1758
6089.71 1845
6090.44 1821
6091.18 1722
6091.91 1712
6092.65 1718
6093.39 1781
6094.12 1855
6094.86 1895
6095.60 1770
6096.33 1730
6097.07 1756
6097.81 1693
6098.54 1657
6099.28 1629
6100.02 1649
6100.75 1817
6101.49 1720
6102.23 1651
6102.96 1624
6103.70 1688
6104.44 1698
6105.18 1698
6105.91 1581
6106.65 1647
6107.39 1734
6108.12 1720
6108.86 1712
6109.60 1676
6110.34 1728
6111.07 1679
6111.81 1795
6112.55 1761
6113.29 1629
6114.03 1748
6114.76 1737
6115.50 1806
6116.24 1766
6116.98 1937
6117.71 1893
6118.45 1841
6119.19 1854
6119.93 1793
6120.67 1764
6121.40 1757
6122.14 1851
6122.88 1957
6123.62 1817
6124.36 1800
6125.10 1837
6125.83 1777
6126.57 1880
6127.31 1911
6128.05 1763
6128.79 1817
6129.53 1805
6130.27 1802
6131.00 1711
6131.74 1832
6132.48 1847
6133.22 1847
6133.96 1858
6134.70 1842
6135.44 1853
6136.18 1887
6136.92 2143
6137.65 2060
6138.39 2070
6139.13 2019
6139.87 2053
6140.61 2107
6141.35 2100
6142.09 1966
6142.83 2074
6143.57 1931
6144.31 2032
6145.05 2103
6145.79 2146
6146.53 2051
6147.27 1944
6148.01 1995
6148.75 2018
6149.49 2022
6150.23 1956
6150.97 2063
6151.71 2260
6152.45 2162
6153.19 2040
6153.93 2203
6154.67 2307
6155.41 2275
6156.15 2199
6156.89 2314
6157.63 2423
6158.37 2395
6159.11 2289
6159.85 2238
6160.59 2443
6161.33 2395
6162.07 2512
6162.81 2581
6163.55 2843
6164.29 3018
6165.03 3123
6165.77 3184
6166.51 3464
6167.26 3622
6168.00 3760
6168.74 3632
6169.48 3712
6170.22 3710
6170.96 3616
6171.70 3289
6172.44 3386
6173.18 3505
6173.93 3458
6174.67 3357
6175.41 3310
6176.15 3336
6176.89 3163
6177.63 3154
6178.37 3115
6179.12 3105
6179.86 3097
6180.60 3186
6181.34 3238
6182.08 3293
6182.82 3178
6183.57 3446
6184.31 3412
6185.05 3369
6185.79 3518
6186.53 3381
6187.28 3409
6188.02 3548
6188.76 3517
6189.50 3589
6190.25 3832
6190.99 3813
6191.73 3963
6192.47 3982
6193.21 4140
6193.96 4281
6194.70 4385
6195.44 4526
6196.19 4587
6196.93 4770
6197.67 4807
6198.41 4520
6199.16 4374
6199.90 4428
6200.64 4433
6201.38 4587
6202.13 4737
6202.87 4961
6203.61 5452
6204.36 6143
6205.10 7060
6205.84 8813
6206.59 11029
6207.33 13507
6208.07 16365
6208.82 18926
6209.56 20960
6210.30 22405
6211.05 22671
6211.79 21843
6212.53 20093
6213.28 18092
6214.02 15783
6214.77 13190
6215.51 11006
6216.25 8919
6217.00 7365
6217.74 6203
6218.48 5380
6219.23 4751
6219.97 4340
6220.72 4242
6221.46 3998
6222.21 3889
6222.95 3895
6223.69 3989
6224.44 3964
6225.18 3939
6225.93 3888
6226.67 3787
6227.42 3693
6228.16 3390
6228.91 3171
6229.65 2904
6230.39 2768
6231.14 2630
6231.88 2614
6232.63 2551
6233.37 2473
6234.12 2536
6234.86 2510
6235.61 2604
6236.35 2680
6237.10 2755
6237.84 2542
6238.59 2577
6239.33 2591
6240.08 2617
6240.82 2659
6241.57 2739
6242.32 2742
6243.06 2726
6243.81 2841
6244.55 3007
6245.30 3089
6246.04 3439
6246.79 3638
6247.53 4094
6248.28 4196
6249.03 4505
6249.77 4584
6250.52 4498
6251.26 4395
6252.01 4218
6252.76 3985
6253.50 3690
6254.25 3490
6254.99 3215
6255.74 3163
6256.49 3036
6257.23 2827
6257.98 2947
6258.73 2941
6259.47 2988
6260.22 2912
6260.97 2802
6261.71 2958
6262.46 2796
6263.21 2784
6263.95 2828
6264.70 2693
6265.45 2731
6266.19 2717
6266.94 2901
6267.69 2984
6268.43 2812
6269.18 2815
6269.93 2857
6270.67 2786
6271.42 2852
6272.17 2848
6272.92 2811
6273.66 2795
6274.41 2777
6275.16 2786
6275.91 2795
6276.65 2896
6277.40 2903
6278.15 2902
6278.90 2791
6279.64 2973
6280.39 2849
6281.14 2831
6281.89 2865
6282.63 2530
6283.38 2598
6284.13 2432
6284.88 2520
6285.63 2439
6286.37 2444
6287.12 2475
6287.87 2315
6288.62 2342
6289.37 2478
6290.11 2489
6290.86 2459
6291.61 2367
6292.36 2388
6293.11 2408
6293.86 2216
6294.60 2141
6295.35 2117
6296.10 2029
6296.85 2085
6297.60 1922
6298.35 1976
6299.10 1981
6299.85 1939
6300.59 1994
6301.34 2035
6302.09 2094
6302.84 2016
6303.59 1920
6304.34 1916
6305.09 2021
6305.84 1904
6306.59 1944
6307.34 1943
6308.09 1999
6308.84 2057
6309.58 2072
6310.33 2042
6311.08 2054
6311.83 2142
6312.58 2171
6313.33 2101
6314.08 2263
6314.83 2274
6315.58 2246
6316.33 2288
6317.08 2196
6317.83 2259
6318.58 2242
6319.33 2195
6320.08 2216
6320.83 2212
6321.58 2171
6322.33 1960
6323.08 1945
6323.83 1990
6324.58 1900
6325.33 1988
6326.08 1853
6326.83 1825
6327.58 1896
6328.33 1778
6329.09 1772
6329.84 1722
6330.59 1811
6331.34 1687
6332.09 1673
6332.84 1671
6333.59 1685
6334.34 1647
6335.09 1632
6335.84 1568
6336.59 1561
6337.34 1637
6338.10 1708
6338.85 1668
6339.60 1620
6340.35 1703
6341.10 1709
6341.85 1652
6342.60 1548
6343.36 1578
6344.11 1633
6344.86 1600
6345.61 1623
6346.36 1704
6347.11 1596
6347.86 1693
6348.62 1640
6349.37 1616
6350.12 1732
6350.87 1819
6351.62 1801
6352.38 1718
6353.13 1918
6353.88 2069
6354.63 2115
6355.38 1981
6356.14 1908
6356.89 1932
6357.64 1826
6358.39 1787
6359.15 1754
6359.90 1839
6360.65 1726
6361.40 1730
6362.16 1735
6362.91 1628
6363.66 1578
6364.41 1681
6365.17 1765
6365.92 1734
6366.67 1717
6367.42 1668
6368.18 1674
6368.93 1676
6369.68 1652
6370.44 1660
6371.19 1731
6371.94 1647
6372.70 1734
6373.45 1708
6374.20 1715
6374.96 1570
6375.71 1512
6376.46 1569
6377.22 1628
6377.97 1645
6378.72 1542
6379.48 1561
6380.23 1684
6380.98 1561
6381.74 1684
6382.49 1678
6383.24 1587
6384.00 1702
6384.75 1794
6385.51 1690
6386.26 1576
6387.01 1507
6387.77 1604
6388.52 1537
6389.28 1549
6390.03 1589
6390.79 1524
6391.54 1513
6392.29 1580
6393.05 1593
6393.80 1512
6394.56 1600
6395.31 1672
6396.07 1490
6396.82 1482
6397.58 1491
6398.33 1448
6399.08 1460
6399.84 1400
6400.59 1404
6401.35 1386
6402.10 1408
6402.86 1365
6403.61 1442
6404.37 1460
6405.12 1476
6405.88 1348
6406.63 1434
6407.39 1512
6408.15 1516
6408.90 1435
6409.66 1490
6410.41 1571
6411.17 1529
6411.92 1354
6412.68 1395
6413.43 1466
6414.19 1426
6414.94 1374
6415.70 1422
6416.46 1368
6417.21 1383
6417.97 1285
6418.72 1289
6419.48 1384
6420.24 1367
6420.99 1312
6421.75 1370
6422.50 1410
6423.26 1296
6424.02 1309
6424.77 1360
6425.53 1395
6426.28 1364
6427.04 1417
6427.80 1361
6428.55 1442
6429.31 1430
6430.07 1357
6430.82 1374
6431.58 1391
6432.34 1343
6433.09 1350
6433.85 1360
6434.61 1398
6435.36 1444
6436.12 1482
6436.88 1405
6437.64 1343
6438.39 1447
6439.15 1444
6439.91 1382
6440.66 1420
6441.42 1404
6442.18 1457
6442.94 1474
6443.69 1398
6444.45 1478
6445.21 1492
6445.97 1550
6446.72 1527
6447.48 1484
6448.24 1479
6449.00 1465
6449.75 1520
6450.51 1487
6451.27 1495
6452.03 1453
6452.79 1511
6453.54 1489
6454.30 1463
6455.06 1527
6455.82 1433
6456.58 1433
6457.33 1526
6458.09 1516
6458.85 1496
6459.61 1614
6460.37 1623
6461.12 1618
6461.88 1641
6462.64 1593
6463.40 1659
6464.16 1704
6464.92 1678
6465.68 1813
6466.44 1815
6467.19 1815
6467.95 1863
6468.71 1856
6469.47 1682
6470.23 1725
6470.99 1801
6471.75 1857
6472.51 1751
6473.27 1802
6474.02 1885
6474.78 1874
6475.54 1777
6476.30 1832
6477.06 1970
6477.82 1970
6478.58 1913
6479.34 1806
6480.10 2007
6480.86 2116
6481.62 2124
6482.38 1957
6483.14 2122
6483.90 2089
6484.66 2067
6485.42 2161
6486.18 2266
6486.94 2139
6487.70 2166
6488.46 2363
6489.22 2380
6489.98 2359
6490.74 2380
6491.50 2508
6492.26 2583
6493.02 2671
6493.78 2790
6494.54 2893
6495.30 2793
6496.06 2860
6496.82 2998
6497.58 3029
6498.34 3039
6499.10 3087
6499.86 3002
6500.62 2930
6501.38 3080
6502.14 2948
6502.91 2909
6503.67 3178
6504.43 3294
6505.19 3235
6505.95 3197
6506.71 3299
6507.47 3378
6508.23 3394
6508.99 3711
6509.76 3874
6510.52 3715
6511.28 3776
6512.04 3696
6512.80 3870
6513.56 3878
6514.32 3719
6515.09 3855
6515.85 3791
6516.61 3817
6517.37 3894
6518.13 3790
6518.89 3841
6519.66 4071
6520.42 4193
6521.18 4404
6521.94 4635
6522.70 4607
6523.47 5076
6524.23 5384
6524.99 5429
6525.75 5892
6526.51 6350
6527.28 6716
6528.04 7214
6528.80 7481
6529.56 7422
6530.33 7268
6531.09 7571
6531.85 7844
6532.61 8401
6533.38 9234
6534.14 10689
6534.90 12322
6535.66 14046
6536.43 16177
6537.19 17632
6537.95 17925
6538.72 18402
6539.48 17295
6540.24 15418
6541.01 13146
6541.77 11243
6542.53 9254
6543.29 7715
6544.06 6615
6544.82 5560
6545.58 4556
6546.35 4207
6547.11 3988
6547.87 3786
6548.64 3631
6549.40 3328
6550.17 3467
6550.93 3384
6551.69 3333
6552.46 3296
6553.22 3353
6553.98 3052
6554.75 3007
6555.51 2940
6556.28 2858
6557.04 2824
6557.80 2774
6558.57 2857
6559.33 2844
6560.10 2804
6560.86 2836
6561.63 2846
6562.39 3027
6563.15 3169
6563.92 3345
6564.68 3380
6565.45 3343
6566.21 3515
6566.98 3479
6567.74 3549
6568.51 3422
6569.27 3416
6570.04 3281
6570.80 3437
6571.57 3516
6572.33 3618
6573.09 3717
6573.86 3783
6574.63 3828
6575.39 4026
6576.16 4224
6576.92 4295
6577.69 4619
6578.45 4664
6579.22 4554
6579.98 4688
6580.75 4687
6581.51 4412
6582.28 4517
6583.04 4492
6583.81 4396
6584.57 4195
6585.34 3969
6586.11 3952
6586.87 3890
6587.64 3804
6588.40 3946
6589.17 3950
6589.94 4115
6590.70 4279
6591.47 4603
6592.23 4996
6593.00 5219
6593.77 6047
6594.53 6407
6595.30 6588
6596.06 6519
6596.83 6579
6597.60 6281
6598.36 6059
6599.13 5478
6599.90 5061
6600.66 4687
6601.43 4293
6602.20 4064
6602.96 3755
6603.73 3581
6604.50 3330
6605.26 3291
6606.03 3022
6606.80 2947
6607.56 2968
6608.33 2880
6609.10 2804
6609.87 2793
6610.63 2889
6611.40 2958
6612.17 2887
6612.93 2859
6613.70 2815
6614.47 2612
6615.24 2621
6616.00 2531
6616.77 2521
6617.54 2508
6618.31 2561
6619.07 2480
6619.84 2587
6620.61 2610
6621.38 2741
6622.15 2515
6622.91 2468
6623.68 2589
6624.45 2606
6625.22 2501
6625.99 2465
6626.75 2381
6627.52 2412
6628.29 2437
6629.06 2406
6629.83 2540
6630.59 2581
6631.36 2678
6632.13 2714
6632.90 2954
6633.67 3145
6634.44 3230
6635.21 3351
6635.97 3263
6636.74 3219
6637.51 3036
6638.28 3132
6639.05 2902
6639.82 2701
6640.59 2533
6641.36 2516
6642.12 2482
6642.89 2369
6643.66 2295
6644.43 2289
6645.20 2361
6645.97 2239
6646.74 2208
6647.51 2298
6648.28 2288
6649.05 2339
6649.82 2330
6650.59 2306
6651.36 2374
6652.13 2382
6652.89 2382
6653.66 2362
6654.43 2382
6655.20 2327
6655.97 2421
6656.74 2498
6657.51 2506
6658.28 2447
6659.05 2253
6659.82 2228
6660.59 2251
6661.36 2213
6662.13 2181
6662.90 2248
6663.67 2087
6664.44 2102
6665.21 1992
6665.98 2037
6666.76 2016
6667.53 2185
6668.30 2102
6669.07 2095
6669.84 2165
6670.61 2056
6671.38 2180
6672.15 2217
6672.92 2201
6673.69 2213
6674.46 2256
6675.23 2250
6676.00 2086
6676.77 2179
6677.55 2174
6678.32 2130
6679.09 2211
6679.86 2368
6680.63 2261
6681.40 2300
6682.17 2406
6682.94 2585
6683.72 2712
6684.49 2723
6685.26 2758
6686.03 3025
6686.80 3005
6687.57 2975
6688.34 2843
6689.12 2801
6689.89 2616
6690.66 2545
6691.43 2358
6692.20 2342
6692.98 2229
6693.75 2186
6694.52 2146
6695.29 1997
6696.06 1980
6696.84 1983
6697.61 2187
6698.38 2292
6699.15 2113
6699.92 2110
6700.70 2133
6701.47 2110
6702.24 2077
6703.01 1955
6703.79 2013
6704.56 1984
6705.33 1966
6706.11 1924
6706.88 1896
6707.65 1926
6708.42 1958
6709.20 2095
6709.97 2010
6710.74 1843
6711.52 1848
6712.29 1840
6713.06 1824
6713.83 1779
6714.61 1863
6715.38 1828
6716.15 1708
6716.93 1669
6717.70 1668
6718.47 1753
6719.25 1809
6720.02 1867
6720.79 1796
6721.57 1722
6722.34 1695
6723.12 1720
6723.89 1642
6724.66 1734
6725.44 1712
6726.21 1658
6726.98 1623
6727.76 1635
6728.53 1650
6729.31 1659
6730.08 1765
6730.85 1775
6731.63 1727
6732.40 1735
6733.18 1681
6733.95 1782
6734.73 1760
6735.50 1763
6736.27 1771
6737.05 1742
6737.82 1781
6738.60 1800
6739.37 1745
6740.15 1851
6740.92 1830
6741.70 1808
6742.47 1821
6743.25 1751
6744.02 1757
6744.80 1881
6745.57 1887
6746.35 1870
6747.12 1882
6747.90 1961
6748.67 1900
6749.45 2079
6750.22 2241
6751.00 2352
6751.77 2341
6752.55 2432
6753.32 2531
6754.10 2498
6754.87 2342
6755.65 2376
6756.43 2276
6757.20 2207
6757.98 1979
6758.75 1837
6759.53 1970
6760.30 1960
6761.08 1842
6761.86 1785
6762.63 1861
6763.41 1765
6764.18 1741
6764.96 1744
6765.74 1817
6766.51 1790
6767.29 1739
6768.06 1703
6768.84 1726
6769.62 1734
6770.39 1629
6771.17 1704
6771.95 1655
6772.72 1657
6773.50 1651
6774.28 1687
6775.05 1571
6775.83 1581
6776.61 1544
6777.38 1691
6778.16 1801
6778.94 1725
6779.71 1645
6780.49 1523
6781.27 1603
6782.05 1752
6782.82 1709
6783.60 1613
6784.38 1574
6785.15 1578
6785.93 1603
6786.71 1714
6787.49 1549
6788.26 1536
6789.04 1696
6789.82 1638
6790.60 1553
6791.37 1496
6792.15 1512
6792.93 1592
6793.71 1540
6794.48 1514
6795.26 1433
6796.04 1529
6796.82 1536
6797.60 1446
6798.37 1477
6799.15 1396
6799.93 1512
6800.71 1515
6801.49 1467
6802.26 1450
6803.04 1553
6803.82 1716
6804.60 1617
6805.38 1612
6806.16 1573
6806.93 1562
6807.71 1532
6808.49 1596
6809.27 1543
6810.05 1550
6810.83 1465
6811.61 1424
6812.39 1633
6813.16 1695
6813.94 1527
6814.72 1528
6815.50 1530
6816.28 1634
6817.06 1621
6817.84 1636
6818.62 1566
6819.40 1553
6820.18 1603
6820.96 1587
6821.73 1617
6822.51 1519
6823.29 1516
6824.07 1495
6824.85 1622
6825.63 1689
6826.41 1660
6827.19 1603
6827.97 1596
6828.75 1589
6829.53 1590
6830.31 1614
6831.09 1652
6831.87 1778
6832.65 1731
6833.43 1639
6834.21 1699
6834.99 1664
6835.77 1637
6836.55 1685
6837.33 1592
6838.11 1636
6838.89 1551
6839.67 1609
6840.45 1541
6841.23 1514
6842.01 1582
6842.79 1572
6843.57 1506
6844.35 1666
6845.14 1525
6845.92 1647
6846.70 1888
6847.48 2092
6848.26 2377
6849.04 2647
6849.82 2997
6850.60 3558
6851.38 3742
6852.16 4025
6852.94 4149
6853.73 3922
6854.51 3595
6855.29 3254
6856.07 2885
6856.85 2658
6857.63 2347
6858.41 2105
6859.20 2107
6859.98 1947
6860.76 1876
6861.54 1802
6862.32 1833
6863.10 1783
6863.89 1873
6864.67 1691
6865.45 1866
6866.23 1864
6867.01 1837
6867.79 1880
6868.58 1915
6869.36 1899
6870.14 1846
6870.92 1732
6871.71 1796
6872.49 1746
6873.27 1683
6874.05 1697
6874.83 1780
6875.62 1829
6876.40 1826
6877.18 1841
6877.96 1869
6878.75 1829
6879.53 1802
6880.31 1820
6881.10 1928
6881.88 1876
6882.66 2013
6883.44 2147
6884.23 2249
6885.01 2337
6885.79 2588
6886.58 2668
6887.36 2944
6888.14 3273
6888.92 3346
6889.71 3443
6890.49 3360
6891.27 3163
6892.06 2920
6892.84 2663
6893.62 2377
6894.41 2294
6895.19 2200
6895.98 2149
6896.76 2180
6897.54 2192
6898.33 2200
6899.11 2125
6899.89 2135
6900.68 2184
6901.46 2210
6902.25 2184
6903.03 2081
6903.81 2178
6904.60 2083
6905.38 2244
6906.17 2178
6906.95 2196
6907.73 2179
6908.52 2071
6909.30 1985
6910.09 1922
6910.87 1971
6911.66 1881
6912.44 1965
6913.23 1937
6914.01 1908
6914.79 1865
6915.58 1829
6916.36 1928
6917.15 1935
6917.93 1891
6918.72 1929
6919.50 1980
6920.29 1895
6921.07 1949
6921.86 2012
6922.64 1948
6923.43 1894
6924.21 1898
6925.00 1976
6925.78 1942
6926.57 1929
6927.36 1898
6928.14 1999
6928.93 1934
6929.71 1887
6930.50 1861
6931.28 1968
6932.07 1922
6932.85 1988
6933.64 2041
6934.43 1904
6935.21 1945
6936.00 2036
6936.78 2021
6937.57 2032
6938.36 2072
6939.14 2191
6939.93 2120
6940.71 2134
6941.50 2133
6942.29 2143
6943.07 2193
6943.86 2374
6944.64 2303
6945.43 2392
6946.22 2519
6947.00 2400
6947.79 2517
6948.58 2460
6949.36 2437
6950.15 2376
6950.94 2480
6951.72 2373
6952.51 2272
6953.30 2376
6954.08 2543
6954.87 2539
6955.66 2675
6956.45 2549
6957.23 2596
6958.02 2842
6958.81 2835
6959.59 2821
6960.38 2769
6961.17 2925
6961.96 2826
6962.74 2783
6963.53 2743
6964.32 2748
6965.11 2649
6965.89 2788
6966.68 2722
6967.47 3010
6968.26 2989
6969.04 3003
6969.83 3058
6970.62 3223
6971.41 3260
6972.20 3482
6972.98 3269
6973.77 3476
6974.56 3547
6975.35 3459
6976.14 3463
6976.92 3437
6977.71 3602
6978.50 3605
6979.29 3821
6980.08 4020
6980.87 4351
6981.65 4771
6982.44 5417
6983.23 6405
6984.02 7457
6984.81 8519
6985.60 9639
6986.39 10444
6987.17 10882
6987.96 10988
6988.75 10399
6989.54 9374
6990.33 8559
6991.12 7594
6991.91 6613
6992.70 5949
6993.49 5384
6994.28 5065
6995.06 5133
6995.85 5214
6996.64 5698
6997.43 6658
6998.22 7405
6999.01 8433
6999.80 9865
7000.59 10599
7001.38 10552
7002.17 10627
7002.96 10232
7003.75 9316
7004.54 8054
7005.33 7042
7006.12 5855
7006.91 5000
7007.70 4360
7008.49 3839
7009.28 3458
7010.07 3259
7010.86 3164
7011.65 3227
7012.44 3115
7013.23 3148
7014.02 3106
7014.81 3066
7015.60 2926
7016.39 2995
7017.18 3029
7017.97 2820
7018.76 2772
7019.55 2580
7020.34 2559
7021.13 2468
7021.92 2416
7022.71 2432
7023.51 2512
7024.30 2600
7025.09 2533
7025.88 2514
7026.67 2697
7027.46 2584
7028.25 2495
7029.04 2479
7029.83 2623
7030.63 2417
7031.42 2344
7032.21 2290
7033.00 2346
7033.79 2419
7034.58 2279
7035.37 2358
7036.16 2337
7036.96 2368
7037.75 2415
7038.54 2667
7039.33 2648
7040.12 2612
7040.92 2572
7041.71 2447
7042.50 2491
7043.29 2544
7044.08 2456
7044.87 2335
7045.67 2466
7046.46 2402
7047.25 2416
7048.04 2590
7048.84 2586
7049.63 2789
7050.42 2732
7051.21 2752
7052.00 2822
7052.80 2865
7053.59 2579
7054.38 2517
7055.18 2403
7055.97 2449
7056.76 2333
7057.55 2180
7058.35 2167
7059.14 2294
7059.93 2257
7060.72 2219
7061.52 2247
7062.31 2266
7063.10 2279
7063.90 2234
7064.69 2252
7065.48 2221
7066.28 2164
7067.07 2115
7067.86 2152
7068.66 2122
7069.45 2169
7070.24 2149
7071.04 2087
7071.83 2162
7072.62 1964
7073.42 1986
7074.21 2026
7075.00 2052
7075.80 2121
7076.59 1952
7077.39 1900
7078.18 1936
7078.97 1932
7079.77 1842
7080.56 1883
7081.36 1917
7082.15 1878
7082.94 1898
7083.74 1843
7084.53 1934
7085.33 2048
7086.12 2227
7086.92 2248
7087.71 2266
7088.50 2323
7089.30 2279
7090.09 2338
7090.89 2150
7091.68 2165
7092.48 2030
7093.27 2023
7094.07 1958
7094.86 1737
7095.66 1767
7096.45 1745
7097.25 1564
7098.04 1577
7098.84 1579
7099.63 1499
7100.43 1595
7101.22 1531
7102.02 1502
7102.81 1403
7103.61 1413
7104.40 1481
7105.20 1434
7105.99 1341
7106.79 1521
7107.59 1405
7108.38 1306
7109.18 1319
7109.97 1328
7110.77 1368
7111.56 1422
7112.36 1335
7113.16 1392
7113.95 1399
7114.75 1450
7115.54 1483
7116.34 1416
7117.14 1505
7117.93 1418
7118.73 1409
7119.52 1190
7120.32 1236
7121.12 1327
7121.91 1267
7122.71 1312
7123.51 1328
7124.30 1396
7125.10 1342
7125.90 1367
7126.69 1410
7127.49 1322
7128.29 1302
7129.08 1387
7129.88 1490
7130.68 1439
7131.47 1470
7132.27 1422
7133.07 1446
7133.86 1482
7134.66 1475
7135.46 1436
7136.26 1471
7137.05 1452
7137.85 1318
7138.65 1396
7139.44 1368
7140.24 1367
7141.04 1383
7141.84 1376
7142.63 1392
7143.43 1346
7144.23 1436
7145.03 1505
7145.83 1522
7146.62 1485
7147.42 1418
7148.22 1319
7149.02 1418
7149.81 1433
7150.61 1363
7151.41 1333
7152.21 1345
7153.01 1320
7153.80 1387
7154.60 1351
7155.40 1403
7156.20 1399
7157.00 1418
7157.80 1385
7158.59 1425
7159.39 1303
7160.19 1356
7160.99 1369
7161.79 1366
7162.59 1369
7163.39 1254
7164.18 1312
7164.98 1258
7165.78 1248
7166.58 1332
7167.38 1254
7168.18 1230
7168.98 1209
7169.78 1225
7170.58 1212
7171.38 1217
7172.17 1287
7172.97 1312
7173.77 1261
7174.57 1313
7175.37 1245
7176.17 1214
7176.97 1201
7177.77 1169
7178.57 1199
7179.37 1248
7180.17 1238
7180.97 1332
7181.77 1297
7182.57 1297
7183.37 1431
7184.17 1471
7184.97 1457
7185.77 1426
7186.57 1454
7187.37 1310
7188.17 1247
7188.97 1225
7189.77 1258
7190.57 1155
7191.37 1115
7192.17 1129
7192.97 1185
7193.77 1159
7194.57 1191
7195.37 1104
7196.17 1092
7196.97 1169
7197.77 1107
7198.57 1125
7199.37 1199
7200.17 1261
7200.97 1155
7201.77 1131
7202.58 1130
7203.38 1179
7204.18 1122
7204.98 1078
7205.78 1108
7206.58 1138
7207.38 1048
7208.18 1070
7208.98 1145
7209.79 1059
7210.59 1156
7211.39 1071
7212.19 988
7212.99 1062
7213.79 1142
7214.59 1122
7215.40 1055
7216.20 1103
7217.00 1135
7217.80 1149
7218.60 1136
7219.40 1045
7220.21 1186
7221.01 1077
7221.81 1152
7222.61 1144
7223.41 1178
7224.22 1138
7225.02 1128
7225.82 1098
7226.62 1144
7227.43 1165
7228.23 1187
7229.03 1150
7229.83 1068
7230.63 1158
7231.44 1180
7232.24 1155
7233.04 1163
7233.84 1281
7234.65 1192
7235.45 1155
7236.25 1142
7237.06 1220
7237.86 1278
7238.66 1262
7239.46 1281
7240.27 1456
7241.07 1280
7241.87 1278
7242.68 1283
7243.48 1369
7244.28 1420
7245.09 1386
7245.89 1336
7246.69 1263
7247.50 1279
7248.30 1343
7249.10 1324
7249.91 1342
7250.71 1371
7251.51 1413
7252.32 1345
7253.12 1339
7253.92 1356
7254.73 1435
7255.53 1475
7256.34 1398
7257.14 1393
7257.94 1395
7258.75 1523
7259.55 1525
7260.36 1503
7261.16 1480
7261.96 1523
7262.77 1575
7263.57 1573
7264.38 1598
7265.18 1631
7265.99 1651
7266.79 1617
7267.59 1737
7268.40 1869
7269.20 1852
7270.01 1924
7270.81 1952
7271.62 1813
7272.42 1872
7273.23 1912
7274.03 1841
7274.84 2003
7275.64 1995
7276.45 1877
7277.25 2012
7278.06 2004
7278.86 2142
7279.67 2337
7280.47 2477
7281.28 2981
7282.08 3530
7282.89 4203
7283.69 4890
7284.50 5878
7285.30 6307
7286.11 6551
7286.92 6550
7287.72 6013
7288.53 5452
7289.33 4760
7290.14 4271
7290.94 3490
7291.75 3047
7292.56 2801
7293.36 2403
7294.17 2302
7294.97 2146
7295.78 2110
7296.59 2100
7297.39 1992
7298.20 1977
7299.00 2071
7299.81 1964
7300.62 1889
7301.42 2000
7302.23 1975
7303.04 1881
7303.84 2022
7304.65 2066
7305.46 2105
7306.26 2039
7307.07 2006
7307.88 2149
7308.68 2248
7309.49 2284
7310.30 2470
7311.10 2643
7311.91 2640
7312.72 2544
7313.52 2626
7314.33 2559
7315.14 2536
7315.95 2537
7316.75 2632
7317.56 2649
7318.37 2997
7319.18 3276
7319.98 3670
7320.79 3947
7321.60 4004
7322.40 4264
7323.21 4348
7324.02 4268
7324.83 3811
7325.64 3440
7326.44 3266
7327.25 2771
7328.06 2475
7328.87 2457
7329.67 2139
7330.48 1913
7331.29 1932
7332.10 1903
7332.91 1840
7333.71 1834
7334.52 1823
7335.33 1914
7336.14 1946
7336.95 1877
7337.76 1936
7338.56 1901
7339.37 1803
7340.18 1964
7340.99 1937
7341.80 1897
7342.61 1803
7343.42 1807
7344.22 1869
7345.03 1847
7345.84 1854
7346.65 1812
7347.46 1746
7348.27 1856
7349.08 1822
7349.89 1827
7350.70 1940
7351.51 1856
7352.31 1874
7353.12 1858
7353.93 1729
7354.74 1726
7355.55 1795
7356.36 1746
7357.17 1889
7357.98 1900
7358.79 1945
7359.60 2042
7360.41 1947
7361.22 1935
7362.03 1822
7362.84 1943
7363.65 2029
7364.46 2034
7365.27 1975
7366.08 2004
7366.89 2060
7367.70 1946
7368.51 1987
7369.32 2020
7370.13 2042
7370.94 1941
7371.75 1918
7372.56 1966
7373.37 1989
7374.18 1935
7374.99 1992
7375.80 1974
7376.61 2106
7377.42 2252
7378.23 2402
7379.04 2654
7379.85 2935
7380.66 3166
7381.48 3490
7382.29 3541
7383.10 3639
7383.91 3555
7384.72 3313
7385.53 3092
7386.34 2877
7387.15 2568
7387.96 2360
7388.77 2133
7389.59 2032
7390.40 1965
7391.21 1935
7392.02 1888
7392.83 1864
7393.64 1727
7394.45 1784
7395.27 1868
7396.08 1767
7396.89 2018
7397.70 2148
7398.51 2199
7399.32 2318
7400.14 2575
7400.95 2657
7401.76 2714
7402.57 2803
7403.38 2793
7404.20 2755
7405.01 2487
7405.82 2337
7406.63 2275
7407.44 2078
7408.26 2018
7409.07 2061
7409.88 2073
7410.69 1961
7411.51 1853
7412.32 1729
7413.13 1597
7413.94 1577
7414.76 1571
7415.57 1515
7416.38 1513
7417.19 1499
7418.01 1536
7418.82 1448
7419.63 1520
7420.45 1518
7421.26 1486
7422.07 1369
7422.88 1346
7423.70 1359
7424.51 1311
7425.32 1342
7426.14 1395
7426.95 1311
7427.76 1297
7428.58 1258
7429.39 1336
7430.20 1306
7431.02 1264
7431.83 1202
7432.64 1270
7433.46 1305
7434.27 1325
7435.09 1249
7435.90 1301
7436.71 1302
7437.53 1287
7438.34 1328
7439.16 1327
7439.97 1291
7440.78 1333
7441.60 1369
7442.41 1316
7443.23 1332
7444.04 1277
7444.85 1318
7445.67 1340
7446.48 1300
7447.30 1227
7448.11 1301
7448.93 1421
7449.74 1368
7450.56 1350
7451.37 1321
7452.18 1337
7453.00 1271
7453.81 1279
7454.63 1328
7455.44 1290
7456.26 1280
7457.07 1263
7457.89 1251
7458.70 1262
7459.52 1301
7460.33 1289
7461.15 1323
7461.96 1267
7462.78 1321
7463.59 1314
7464.41 1277
7465.23 1166
7466.04 1215
7466.86 1202
7467.67 1212
7468.49 1219
7469.30 1255
7470.12 1211
7470.93 1239
7471.75 1284
7472.57 1208
7473.38 1328
7474.20 1229
7475.01 1195
7475.83 1194
7476.65 1245
7477.46 1198
7478.28 1177
7479.09 1127
7479.91 1109
7480.73 1102
7481.54 1151
7482.36 1083
7483.18 1127
7483.99 1079
7484.81 1105
7485.62 1013
7486.44 1002
7487.26 1098
7488.07 1098
7488.89 1043
7489.71 1062
7490.52 1076
7491.34 969
7492.16 1026
7492.98 1023
7493.79 963
7494.61 926
7495.43 1015
7496.24 1061
7497.06 1145
7497.88 1094
7498.70 1003
7499.51 1075
7500.33 1053
7501.15 1011
7501.96 1003
7502.78 1034
7503.60 970
7504.42 1013
7505.23 939
7506.05 1010
7506.87 1011
7507.69 1060
7508.51 1012
7509.32 928
7510.14 1031
7510.96 1055
7511.78 983
7512.59 1030
7513.41 956
7514.23 897
7515.05 1019
7515.87 1056
7516.69 990
7517.50 898
7518.32 972
7519.14 1002
7519.96 944
7520.78 938
7521.60 972
7522.41 1055
7523.23 943
7524.05 933
7524.87 943
7525.69 939
7526.51 985
7527.33 1001
7528.14 965
7528.96 1011
7529.78 923
7530.60 938
7531.42 961
7532.24 951
7533.06 980
7533.88 927
7534.70 941
7535.52 1001
7536.34 957
7537.16 1054
7537.97 982
7538.79 946
7539.61 1052
7540.43 1027
7541.25 1019
7542.07 1076
7542.89 1087
7543.71 1075
7544.53 1065
7545.35 1012
7546.17 1103
7546.99 1088
7547.81 1066
7548.63 1131
7549.45 1101
7550.27 1054
7551.09 1053
7551.91 983
7552.73 1029
7553.55 1043
7554.37 913
7555.19 923
7556.01 942
7556.83 985
7557.65 1008
7558.47 980
7559.29 1020
7560.11 1029
7560.93 1021
7561.76 1088
7562.58 1118
7563.40 1114
7564.22 1082
7565.04 978
7565.86 1035
7566.68 984
7567.50 1077
7568.32 981
7569.14 1091
7569.96 1106
7570.79 1043
7571.61 947
7572.43 1071
7573.25 1030
7574.07 995
7574.89 1044
7575.71 1013
7576.54 1012
7577.36 1016
7578.18 1007
7579.00 969
7579.82 914
7580.64 962
7581.46 1051
7582.29 1005
7583.11 957
7583.93 1061
7584.75 1095
7585.57 1078
7586.40 1130
7587.22 1125
7588.04 1119
7588.86 1159
7589.68 1219
7590.51 1221
7591.33 1170
7592.15 1159
7592.97 1154
7593.80 1065
7594.62 1107
7595.44 1047
7596.26 1078
7597.09 1070
7597.91 1068
7598.73 1010
7599.55 1119
7600.38 1241
7601.20 1294
7602.02 1302
7602.85 1453
7603.67 1541
7604.49 1514
7605.31 1588
7606.14 1605
7606.96 1657
7607.78 1586
7608.61 1483
7609.43 1426
7610.25 1379
7611.08 1258
7611.90 1378
7612.72 1344
7613.55 1192
7614.37 1164
7615.19 1196
7616.02 1252
7616.84 1213
7617.67 1239
7618.49 1242
7619.31 1313
7620.14 1318
7620.96 1254
7621.78 1153
7622.61 1242
7623.43 1184
7624.26 1219
7625.08 1142
7625.91 1197
7626.73 1191
7627.55 1249
7628.38 1365
7629.20 1326
7630.03 1436
7630.85 1577
7631.68 1599
7632.50 1660
7633.32 1815
7634.15 1830
7634.97 1687
7635.80 1653
7636.62 1542
7637.45 1363
7638.27 1317
7639.10 1210
7639.92 1165
7640.75 1076
7641.57 1041
7642.40 1018
7643.22 988
7644.05 955
7644.87 948
7645.70 921
7646.52 997
7647.35 955
7648.17 957
7649.00 957
7649.82 953
7650.65 957
7651.48 870
7652.30 950
7653.13 915
7653.95 896
7654.78 839
7655.60 873
7656.43 887
7657.26 889
7658.08 943
7658.91 845
7659.73 864
7660.56 858
7661.39 910
7662.21 848
7663.04 894
7663.86 864
7664.69 930
7665.52 883
7666.34 887
7667.17 856
7668.00 869
7668.82 920
7669.65 952
7670.48 873
7671.30 930
7672.13 963
7672.96 871
7673.78 876
7674.61 879
7675.44 831
7676.26 858
7677.09 836
7677.92 807
7678.74 811
7679.57 894
7680.40 837
7681.22 799
7682.05 813
7682.88 834
7683.71 806
7684.53 790
7685.36 852
7686.19 913
7687.02 773
7687.84 764
7688.67 860
7689.50 957
7690.33 941
7691.15 912
7691.98 916
7692.81 820
7693.64 828
7694.47 834
7695.29 853
7696.12 897
7696.95 961
7697.78 848
7698.61 842
7699.43 917
7700.26 886
7701.09 787
7701.92 849
7702.75 851
7703.57 894
7704.40 946
7705.23 831
7706.06 849
7706.89 836
7707.72 825
7708.55 892
7709.37 841
7710.20 857
7711.03 840
7711.86 824
7712.69 832
7713.52 843
7714.35 807
7715.18 837
7716.01 877
7716.83 837
7717.66 822
7718.49 823
7719.32 858
7720.15 833
7720.98 785
7721.81 792
7722.64 843
7723.47 803
7724.30 808
7725.13 860
7725.96 778
7726.79 810
7727.62 797
7728.45 856
7729.28 881
7730.11 869
7730.94 831
7731.77 875
7732.60 838
7733.42 852
7734.25 821
7735.09 889
7735.92 850
7736.75 800
7737.58 883
7738.41 869
7739.24 807
7740.07 878
7740.90 855
7741.73 828
7742.56 882
7743.39 863
7744.22 950
7745.05 994
7745.88 1107
7746.71 1260
7747.54 1267
7748.37 1365
7749.20 1390
7750.03 1312
7750.86 1315
7751.70 1272
7752.53 1135
7753.36 1020
7754.19 971
7755.02 938
7755.85 864
7756.68 848
7757.51 921
7758.34 950
7759.18 928
7760.01 807
7760.84 819
7761.67 868
7762.50 923
7763.33 883
7764.16 857
7765.00 847
7765.83 790
7766.66 781
7767.49 874
7768.32 887
7769.16 846
7769.99 864
7770.82 845
7771.65 783
7772.48 747
7773.32 849
7774.15 847
7774.98 797
7775.81 829
7776.64 918
7777.48 801
7778.31 839
7779.14 861
7779.97 864
7780.81 828
7781.64 852
7782.47 842
7783.30 876
7784.14 850
7784.97 797
7785.80 873
7786.64 879
7787.47 844
7788.30 877
7789.13 977
7789.97 892
7790.80 833
7791.63 894
7792.47 817
7793.30 836
7794.13 805
7794.97 792
7795.80 836
7796.63 890
7797.47 840
7798.30 857
7799.13 858
7799.97 924
7800.80 801
7801.63 815
7802.47 947
7803.30 894
7804.13 873
7804.97 846
7805.80 837
7806.64 945
7807.47 933
7808.30 861
7809.14 913
7809.97 921
7810.81 950
7811.64 987
7812.47 946
7813.31 1034
7814.14 1102
7814.98 1156
7815.81 1144
7816.65 1208
7817.48 1403
7818.32 1288
7819.15 1259
7819.98 1211
7820.82 1211
7821.65 1057
7822.49 994
7823.32 1020
7824.16 918
7824.99 988
7825.83 1101
7826.66 1035
7827.50 1022
7828.33 967
7829.17 1078
7830.00 1065
7830.84 925
7831.67 908
7832.51 980
7833.34 939
7834.18 978
7835.02 1036
7835.85 1064
7836.69 1035
7837.52 1010
7838.36 983
7839.19 971
7840.03 944
7840.86 1002
7841.70 985
7842.54 1013
7843.37 1004
7844.21 992
7845.04 908
7845.88 858
7846.72 865
7847.55 899
7848.39 834
7849.22 822
7850.06 861
7850.90 893
7851.73 904
7852.57 834
7853.41 881
7854.24 860
7855.08 837
7855.92 854
7856.75 953
7857.59 878
7858.43 949
7859.26 915
7860.10 903
7860.94 927
7861.77 826
7862.61 865
7863.45 848
7864.28 866
7865.12 820
7865.96 845
7866.79 861
7867.63 944
7868.47 913
7869.31 822
7870.14 842
7870.98 849
7871.82 842
7872.66 840
7873.49 930
7874.33 846
7875.17 826
7876.01 877
7876.84 925
7877.68 962
7878.52 896
7879.36 978
7880.19 1013
7881.03 922
7881.87 933
7882.71 876
7883.55 853
7884.38 918
7885.22 880
7886.06 855
7886.90 871
7887.74 887
7888.57 893
7889.41 921
7890.25 957
7891.09 946
7891.93 991
7892.77 919
7893.61 955
7894.44 897
7895.28 863
7896.12 931
7896.96 977
7897.80 994
7898.64 907
7899.48 882
7900.32 961
7901.15 1061
7901.99 994
7902.83 998
7903.67 967
7904.51 1006
7905.35 915
7906.19 910
7907.03 834
7907.87 946
7908.71 906
7909.55 874
7910.39 889
7911.22 874
7912.06 949
7912.90 1026
7913.74 1063
7914.58 1188
7915.42 1140
7916.26 1191
7917.10 1422
7917.94 1534
7918.78 1531
7919.62 1563
7920.46 1526
7921.30 1441
7922.14 1329
7922.98 1305
7923.82 1209
7924.66 1056
7925.50 1001
7926.34 1035
7927.18 986
7928.02 934
7928.86 882
7929.70 815
7930.55 806
7931.39 831
7932.23 887
7933.07 892
7933.91 828
7934.75 838
7935.59 836
7936.43 807
7937.27 737
7938.11 760
7938.95 817
7939.79 768
7940.63 743
7941.48 792
7942.32 809
7943.16 786
7944.00 785
7944.84 840
7945.68 809
7946.52 871
7947.36 785
7948.21 794
7949.05 817
7949.89 855
7950.73 818
7951.57 808
7952.41 845
7953.26 800
7954.10 822
7954.94 886
7955.78 910
7956.62 873
7957.47 939
7958.31 872
7959.15 875
7959.99 838
7960.83 860
7961.68 840
7962.52 836
7963.36 879
7964.20 756
7965.04 846
7965.89 889
7966.73 854
7967.57 902
7968.41 860
7969.26 855
7970.10 922
7970.94 853
7971.78 875
7972.63 763
7973.47 828
7974.31 820
7975.16 790
7976.00 801
7976.84 786
7977.68 789
7978.53 722
7979.37 785
7980.21 808
7981.06 759
7981.90 827
7982.74 762
7983.59 762
7984.43 736
7985.27 711
7986.12 733
7986.96 691
7987.80 719
7988.65 738
7989.49 760
7990.34 706
7991.18 734
7992.02 730
7992.87 817
7993.71 733
7994.55 761
7995.40 744
7996.24 712
7997.09 721
7997.93 728
7998.77 762
7999.62 693
8000.46 707
8001.31 748
8002.15 749
8003.00 737
8003.84 703
8004.68 665
8005.53 739
8006.37 679
8007.22 758
8008.06 724
8008.91 713
8009.75 723
8010.60 714
8011.44 678
8012.29 751
8013.13 666
8013.98 616
8014.82 669
8015.67 693
8016.51 647
8017.36 701
8018.20 664
8019.05 631
8019.89 655
8020.74 663
8021.58 746
8022.43 758
8023.27 674
8024.12 659
8024.96 701
8025.81 729
8026.66 715
8027.50 665
8028.35 618
8029.19 625
8030.04 644
8030.88 661
8031.73 653
8032.58 713
8033.42 688
8034.27 750
8035.11 751
8035.96 757
8036.81 765
8037.65 798
8038.50 720
8039.35 700
8040.19 661
8041.04 691
8041.88 654
8042.73 616
8043.58 664
8044.42 674
8045.27 671
8046.12 762
8046.96 743
8047.81 705
8048.66 766
8049.50 743
8050.35 789
8051.20 746
8052.04 784
8052.89 710
8053.74 667
8054.59 724
8055.43 655
8056.28 665
8057.13 643
8057.97 727
8058.82 734
8059.67 751
8060.52 693
8061.36 661
8062.21 674
8063.06 680
8063.91 709
8064.75 785
8065.60 722
8066.45 663
8067.30 683
8068.15 675
8068.99 675
8069.84 634
8070.69 676
8071.54 685
8072.38 705
8073.23 736
8074.08 714
8074.93 650
8075.78 628
8076.63 619
8077.47 607
8078.32 641
8079.17 675
8080.02 738
8080.87 694
8081.72 660
8082.56 693
8083.41 736
8084.26 723
8085.11 617
8085.96 644
8086.81 692
8087.66 630
8088.51 588
8089.35 595
8090.20 647
8091.05 698
8091.90 634
8092.75 577
8093.60 675
8094.45 764
8095.30 634
8096.15 633
8097.00 655
8097.85 657
8098.70 654
8099.55 697
8100.39 670
8101.24 654
8102.09 665
8102.94 678
8103.79 694
8104.64 625
8105.49 637
8106.34 652
8107.19 673
8108.04 668
8108.89 599
8109.74 631
8110.59 653
8111.44 645
8112.29 660
8113.14 671
8113.99 684
8114.84 676
8115.69 701
8116.54 736
8117.39 741
8118.24 683
8119.09 695
8119.95 800
8120.80 769
8121.65 786
8122.50 741
8123.35 737
8124.20 774
8125.05 664
8125.90 721
8126.75 741
8127.60 764
8128.45 713
8129.30 648
8130.15 708
8131.01 707
8131.86 656
8132.71 716
8133.56 686
8134.41 678
8135.26 673
8136.11 718
8136.96 697
8137.82 706
8138.67 785
8139.52 780
8140.37 725
8141.22 766
8142.07 767
8142.93 724
8143.78 700
8144.63 731
8145.48 788
8146.33 797
8147.19 814
8148.04 747
8148.89 750
8149.74 779
8150.59 831
8151.45 784
8152.30 842
8153.15 851
8154.00 956
8154.85 961
8155.71 968
8156.56 999
8157.41 946
8158.26 935
8159.12 872
8159.97 794
8160.82 782
8161.68 706
8162.53 764
8163.38 853
8164.23 733
8165.09 725
8165.94 728
8166.79 679
8167.65 730
8168.50 807
8169.35 717
8170.20 674
8171.06 761
8171.91 701
8172.76 716
8173.62 716
8174.47 681
8175.32 683
8176.18 804
8177.03 667
8177.89 661
8178.74 691
8179.59 666
8180.45 683
8181.30 672
8182.15 617
8183.01 621
8183.86 713
8184.72 653
8185.57 609
8186.42 672
8187.28 625
8188.13 665
8188.99 690
8189.84 627
8190.69 609
8191.55 650
8192.40 700
8193.26 675
8194.11 661
8194.97 712
8195.82 681
8196.68 628
8197.53 674
8198.38 589
8199.24 601
8200.09 629
8200.95 665
8201.80 678
8202.66 694
8203.51 700
8204.37 669
8205.22 617
8206.08 646
8206.93 676
8207.79 682
8208.64 699
8209.50 674
8210.35 676
8211.21 652
8212.06 629
8212.92 740
8213.78 669
8214.63 652
8215.49 677
8216.34 740
8217.20 714
8218.05 690
8218.91 730
8219.76 807
8220.62 779
8221.48 731
8222.33 803
8223.19 796
8224.04 902
8224.90 840
8225.76 942
8226.61 912
8227.47 815
8228.32 768
8229.18 772
8230.04 757
8230.89 715
8231.75 749
8232.61 693
8233.46 654
8234.32 654
8235.18 692
8236.03 689
8236.89 665
8237.75 620
8238.60 727
8239.46 635
8240.32 681
8241.17 653
8242.03 654
8242.89 694
8243.74 678
8244.60 669
8245.46 652
8246.31 653
8247.17 674
8248.03 660
8248.89 644
8249.74 679
8250.60 676
8251.46 639
8252.32 661
8253.17 680
8254.03 660
8254.89 635
8255.75 666
8256.60 636
8257.46 657
8258.32 654
8259.18 625
8260.04 650
8260.89 674
8261.75 709
8262.61 633
8263.47 671
8264.33 672
8265.18 579
8266.04 609
8266.90 593
8267.76 553
8268.62 620
8269.47 676
8270.33 658
8271.19 603
8272.05 576
8272.91 596
8273.77 591
8274.63 616
8275.48 633
8276.34 658
8277.20 649
8278.06 661
8278.92 617
8279.78 593
8280.64 670
8281.50 620
8282.36 657
8283.21 700
8284.07 669
8284.93 649
8285.79 632
8286.65 648
8287.51 653
8288.37 642
8289.23 611
8290.09 677
8290.95 695
8291.81 630
8292.67 689
8293.53 703
8294.39 700
8295.25 720
8296.11 621
8296.97 746
8297.82 684
8298.68 675
8299.54 600
8300.40 588
8301.26 687
8302.12 659
8302.98 664
8303.84 648
8304.71 680
8305.57 722
8306.43 649
8307.29 650
8308.15 671
8309.01 705
8309.87 717
8310.73 635
8311.59 643
8312.45 676
8313.31 676
8314.17 630
8315.03 661
8315.89 682
8316.75 706
8317.61 752
8318.47 732
8319.33 697
8320.20 627
8321.06 673
8321.92 708
8322.78 703
8323.64 663
8324.50 690
8325.36 710
8326.22 729
8327.09 664
8327.95 704
8328.81 747
8329.67 669
8330.53 727
8331.39 725
8332.25 747
8333.12 702
8333.98 724
8334.84 727
8335.70 711
8336.56 706
8337.42 619
8338.29 627
8339.15 698
8340.01 664
8340.87 645
8341.73 701
8342.60 659
8343.46 670
8344.32 704
8345.18 711
8346.05 695
8346.91 751
8347.77 738
8348.63 733
8349.50 658
8350.36 654
8351.22 663
8352.08 647
8352.95 727
8353.81 783
8354.67 766
8355.53 779
8356.40 806
8357.26 840
8358.12 775
8358.99 690
8359.85 741
8360.71 772
8361.58 745
8362.44 708
8363.30 694
8364.17 713
8365.03 721
8365.89 671
8366.76 753
8367.62 737
8368.48 700
8369.35 764
8370.21 754
8371.07 729
8371.94 800
8372.80 751
8373.66 753
8374.53 805
8375.39 762
8376.26 728
8377.12 758
8377.98 772
8378.85 830
8379.71 820
8380.58 785
8381.44 854
8382.30 852
8383.17 881
8384.03 927
8384.90 911
8385.76 826
8386.63 893
8387.49 851
8388.35 842
8389.22 898
8390.08 874
8390.95 820
8391.81 877
8392.68 905
8393.54 947
8394.41 933
8395.27 924
8396.14 946
8397.00 938
8397.87 880
8398.73 940
8399.60 976
8400.46 946
8401.33 886
8402.19 1003
8403.06 956
8403.92 911
8404.79 864
8405.65 980
8406.52 956
8407.39 950
8408.25 979
8409.12 1036
8409.98 1057
8410.85 1067
8411.71 1061
8412.58 1069
8413.44 1090
8414.31 1004
8415.18 1050
8416.04 1025
8416.91 1111
8417.77 1161
8418.64 1152
8419.51 1095
8420.37 1033
8421.24 1223
8422.11 1196
8422.97 1149
8423.84 1269
8424.70 1348
8425.57 1291
8426.44 1285
8427.30 1329
8428.17 1423
8429.04 1451
8429.90 1401
8430.77 1409
8431.64 1346
8432.50 1385
8433.37 1517
8434.24 1502
8435.10 1523
8435.97 1543
8436.84 1540
8437.71 1583
8438.57 1451
8439.44 1604
8440.31 1708
8441.17 1878
8442.04 1889
8442.91 1986
8443.78 2047
8444.64 2019
8445.51 1939
8446.38 1896
8447.25 2046
8448.11 1945
8448.98 1928
8449.85 1873
8450.72 2007
8451.58 2188
8452.45 2237
8453.32 2363
8454.19 2791
8455.06 3307
8455.92 3611
8456.79 4115
8457.66 4441
8458.53 4490
8459.40 4361
8460.27 4127
8461.13 3869
8462.00 3689
8462.87 3276
8463.74 3083
8464.61 2857
8465.48 2739
8466.34 2702
8467.21 3217
8468.08 3771
8468.95 4510
8469.82 5240
8470.69 6082
8471.56 6755
8472.42 6923
8473.29 6389
8474.16 5667
8475.03 5144
8475.90 4273
8476.77 3503
8477.64 2883
8478.51 2647
8479.38 2258
8480.25 2022
8481.12 1740
8481.99 1763
8482.85 1639
8483.72 1601
8484.59 1553
8485.46 1555
8486.33 1411
8487.20 1510
8488.07 1486
8488.94 1415
8489.81 1330
8490.68 1305
8491.55 1406
8492.42 1363
8493.29 1328
8494.16 1359
8495.03 1294
8495.90 1344
8496.77 1373
8497.64 1447
8498.51 1389
8499.38 1432
8500.25 1413
8501.12 1338
8501.99 1298
8502.86 1325
8503.73 1285
8504.60 1271
8505.47 1311
8506.34 1336
8507.22 1292
8508.09 1458
8508.96 1551
8509.83 1629
8510.70 1515
8511.57 1501
8512.44 1498
8513.31 1511
8514.18 1348
8515.05 1289
8515.92 1303
8516.80 1320
8517.67 1359
8518.54 1287
8519.41 1281
8520.28 1204
8521.15 1290
8522.02 1341
8522.89 1293
8523.77 1376
8524.64 1357
8525.51 1279
8526.38 1281
8527.25 1343
8528.12 1415
8529.00 1380
8529.87 1438
8530.74 1519
8531.61 1420
8532.48 1403
8533.36 1579
8534.23 1648
8535.10 1481
8535.97 1538
8536.84 1473
8537.72 1480
8538.59 1481
8539.46 1546
8540.33 1469
8541.21 1428
8542.08 1452
8542.95 1485
8543.82 1378
8544.70 1395
8545.57 1462
8546.44 1462
8547.31 1456
8548.19 1462
8549.06 1485
8549.93 1465
8550.80 1585
8551.68 1472
8552.55 1513
8553.42 1547
8554.30 1595
8555.17 1598
8556.04 1633
8556.92 1580
8557.79 1502
8558.66 1407
8559.54 1382
8560.41 1449
8561.28 1340
8562.16 1315
8563.03 1228
8563.90 1182
8564.78 1098
8565.65 1186
8566.52 1080
8567.40 1055
8568.27 1085
8569.15 1118
8570.02 1096
8570.89 952
8571.77 1098
8572.64 1089
8573.51 1096
8574.39 1058
8575.26 1060
8576.14 1023
8577.01 1000
8577.89 930
8578.76 976
8579.63 961
8580.51 936
8581.38 912
8582.26 966
8583.13 1049
8584.01 1042
8584.88 1050
8585.76 990
8586.63 1010
8587.51 1042
8588.38 1013
8589.26 942
8590.13 967
8591.00 933
8591.88 934
8592.75 938
8593.63 1018
8594.51 984
8595.38 915
8596.26 943
8597.13 973
8598.01 944
8598.88 1070
8599.76 970
8600.63 996
8601.51 1117
8602.38 1050
8603.26 1121
8604.13 1067
8605.01 1038
8605.89 1036
8606.76 1035
8607.64 966
8608.51 1030
8609.39 1019
8610.26 993
8611.14 969
8612.02 986
8612.89 1085
8613.77 1020
8614.65 1061
8615.52 1028
8616.40 1035
8617.27 1044
8618.15 1059
8619.03 1055
8619.90 1017
8620.78 1083
8621.66 1055
8622.53 1065
8623.41 1155
8624.29 1154
8625.16 1195
8626.04 1165
8626.92 1105
8627.79 1180
8628.67 1181
8629.55 1206
8630.42 1157
8631.30 1177
8632.18 1111
8633.05 1141
8633.93 1108
8634.81 1089
8635.69 1081
8636.56 1027
8637.44 988
8638.32 1048
8639.20 1028
8640.07 1003
8640.95 1026
8641.83 1087
8642.71 1099
8643.58 1124
8644.46 1131
8645.34 1100
8646.22 1146
8647.09 1174
8647.97 1139
8648.85 1060
8649.73 1031
8650.61 1051
8651.48 1067
8652.36 1015
8653.24 1070
8654.12 1107
8655.00 996
8655.87 1118
8656.75 1104
8657.63 1030
8658.51 1095
8659.39 1127
8660.27 1105
8661.14 1075
8662.02 1096
8662.90 1054
8663.78 1098
8664.66 1064
8665.54 1039
8666.42 1112
8667.30 1181
8668.17 1110
8669.05 1120
8669.93 1169
8670.81 1207
8671.69 1239
8672.57 1323
8673.45 1433
8674.33 1583
8675.21 1536
8676.09 1628
8676.97 1600
8677.84 1458
8678.72 1470
8679.60 1416
8680.48 1353
8681.36 1352
8682.24 1279
8683.12 1320
8684.00 1250
8684.88 1250
8685.76 1284
8686.64 1256
8687.52 1266
8688.40 1342
8689.28 1508
8690.16 1791
8691.04 2015
8691.92 2342
8692.80 2707
8693.68 2885
8694.56 2881
8695.44 2901
8696.32 2634
8697.20 2304
8698.08 1996
8698.96 1718
8699.84 1582
8700.72 1370
8701.60 1300
8702.48 1181
8703.37 1086
8704.25 997
8705.13 976
8706.01 959
8706.89 987
8707.77 907
8708.65 949
8709.53 987
8710.41 981
8711.29 861
8712.17 902
8713.06 1057
8713.94 982
8714.82 933
8715.70 930
8716.58 893
8717.46 897
8718.34 857
8719.22 868
8720.11 794
8720.99 784
8721.87 954
8722.75 948
8723.63 894
8724.51 879
8725.40 959
8726.28 954
8727.16 944
8728.04 990
8728.92 964
8729.81 1013
8730.69 975
8731.57 1016
8732.45 1012
8733.33 1003
8734.22 893
8735.10 938
8735.98 956
8736.86 873
8737.75 903
8738.63 827
8739.51 873
8740.39 844
8741.28 783
8742.16 881
8743.04 936
8743.92 962
8744.81 922
8745.69 882
8746.57 913
8747.46 887
8748.34 909
8749.22 799
8750.10 858
8750.99 948
8751.87 905
8752.75 871
8753.64 835
8754.52 902
8755.40 1005
8756.29 1052
8757.17 1092
8758.05 1147
8758.94 1165
8759.82 1125
8760.70 1129
8761.59 1123
8762.47 1084
8763.35 1053
8764.24 1031
8765.12 959
8766.01 948
8766.89 1003
8767.77 946
8768.66 1033
8769.54 969
8770.43 1008
8771.31 1007
8772.19 938
8773.08 955
8773.96 915
8774.85 975
8775.73 981
8776.62 901
8777.50 897
8778.38 929
8779.27 888
8780.15 866
8781.04 894
8781.92 873
8782.81 876
8783.69 847
8784.58 810
8785.46 848
8786.35 766
8787.23 752
8788.12 848
8789.00 865
8789.89 935
8790.77 1031
8791.66 1017
8792.54 1079
8793.43 1118
8794.31 1109
8795.20 1056
8796.08 1030
8796.97 1041
8797.85 982
8798.74 948
8799.62 812
8800.51 879
8801.40 804
8802.28 853
8803.17 774
8804.05 821
8804.94 801
8805.82 759
8806.71 736
8807.60 833
8808.48 861
8809.37 814
8810.25 819
8811.14 866
8812.03 834
8812.91 832
8813.80 774
8814.69 785
8815.57 750
8816.46 766
8817.34 726
8818.23 762
8819.12 723
8820.00 724
8820.89 803
8821.78 779
8822.66 799
8823.55 681
8824.44 739
8825.32 761
8826.21 742
8827.10 734
8827.99 717
8828.87 733
8829.76 747
8830.65 714
8831.53 700
8832.42 717
8833.31 721
8834.20 687
8835.08 717
8835.97 669
8836.86 732
8837.74 735
8838.63 726
8839.52 701
8840.41 708
8841.30 707
8842.18 692
8843.07 752
8843.96 701
8844.85 696
8845.73 761
8846.62 712
8847.51 706
8848.40 652
8849.29 656
8850.17 644
8851.06 634
8851.95 673
8852.84 732
8853.73 714
8854.61 658
8855.50 668
8856.39 650
8857.28 681
8858.17 674
8859.06 682
8859.95 678
8860.83 652
8861.72 678
8862.61 665
8863.50 578
8864.39 667
8865.28 683
8866.17 662
8867.06 642
8867.94 659
8868.83 653
8869.72 641
8870.61 656
8871.50 653
8872.39 624
8873.28 657
8874.17 611
8875.06 606
8875.95 605
8876.84 554
8877.73 595
8878.62 561
8879.51 597
8880.40 554
8881.28 584
8882.17 627
8883.06 610
8883.95 627
8884.84 529
8885.73 579
8886.62 528
8887.51 546
8888.40 525
8889.29 573
8890.18 638
8891.07 594
8891.96 613
8892.85 626
8893.74 638
8894.63 557
8895.53 631
8896.42 606
8897.31 611
8898.20 554
8899.09 568
8899.98 534
8900.87 563
8901.76 565
8902.65 598
8903.54 631
8904.43 554
8905.32 569
8906.21 612
8907.10 600
8907.99 538
8908.89 631
8909.78 588
8910.67 605
8911.56 573
8912.45 578
8913.34 542
8914.23 528
8915.12 542
8916.02 552
8916.91 576
8917.80 562
8918.69 538
8919.58 591
8920.47 574
8921.36 589
8922.26 614
8923.15 558
8924.04 549
8924.93 560
8925.82 562
8926.72 522
8927.61 527
8928.50 527
8929.39 574
8930.28 583
8931.18 479
8932.07 461
8932.96 503
8933.85 544
8934.75 561
8935.64 516
8936.53 537
8937.42 597
8938.31 567
8939.21 556
8940.10 541
8940.99 518
8941.89 550
8942.78 559
8943.67 515
8944.56 517
8945.46 537
8946.35 543
8947.24 546
8948.14 529
8949.03 534
8949.92 498
8950.81 466
8951.71 544
8952.60 497
8953.49 547
8954.39 547
8955.28 528
8956.17 520
8957.07 464
8957.96 519
8958.85 519
8959.75 568
8960.64 504
8961.54 529
8962.43 528
8963.32 504
8964.22 550
8965.11 556
8966.00 507
8966.90 559
8967.79 595
8968.69 574
8969.58 580
8970.47 562
8971.37 552
8972.26 580
8973.16 527
8974.05 507
8974.95 523
8975.84 568
8976.73 591
8977.63 481
8978.52 492
8979.42 514
8980.31 506
8981.21 518
8982.10 548
8983.00 560
8983.89 486
8984.79 517
8985.68 509
8986.58 495
8987.47 447
8988.37 481
8989.26 532
8990.16 477
8991.05 481
8991.95 484
8992.84 489
8993.74 451
8994.63 501
8995.53 502
8996.42 455
8997.32 490
8998.21 498
8999.11 487
9000.01 468
9000.90 455
9001.80 460
9002.69 513
9003.59 502
9004.48 477
9005.38 488
9006.28 454
9007.17 475
9008.07 488
9008.96 501
9009.86 469
9010.76 424
9011.65 446
9012.55 421
9013.45 448
9014.34 431
9015.24 479
9016.13 455
9017.03 473
9017.93 533
9018.82 523
9019.72 464
9020.62 447
9021.51 473
9022.41 481
9023.31 545
9024.20 470
9025.10 537
9026.00 542
9026.89 446
9027.79 408
9028.69 464
9029.59 489
9030.48 558
9031.38 530
9032.28 510
9033.17 451
9034.07 483
9034.97 508
9035.87 480
9036.76 507
9037.66 487
9038.56 500
9039.46 478
9040.35 439
9041.25 480
9042.15 520
9043.05 465
9043.94 498
9044.84 460
9045.74 436
9046.64 484
9047.54 463
9048.43 485
9049.33 441
9050.23 445
9051.13 524
9052.03 450
9052.92 454
9053.82 472
9054.72 475
9055.62 450
9056.52 528
9057.42 459
9058.32 507
9059.21 539
9060.11 425
9061.01 486
9061.91 507
9062.81 501
9063.71 475
9064.61 453
9065.50 473
9066.40 441
9067.30 472
9068.20 466
9069.10 487
9070.00 486
9070.90 442
9071.80 470
9072.70 466
9073.60 492
9074.50 480
9075.40 471
9076.29 485
9077.19 483
9078.09 497
9078.99 537
9079.89 492
9080.79 489
9081.69 488
9082.59 505
9083.49 458
9084.39 446
9085.29 524
9086.19 474
9087.09 483
9087.99 484
9088.89 465
9089.79 486
9090.69 462
9091.59 458
9092.49 485
9093.39 443
9094.29 442
9095.19 463
9096.09 470
9096.99 460
9097.89 442
9098.79 510
9099.69 506
9100.60 424
9101.50 490
9102.40 461
9103.30 452
9104.20 473
9105.10 472
9106.00 447
9106.90 426
9107.80 459
9108.70 467
9109.60 471
9110.50 409
9111.41 460
9112.31 466
9113.21 498
9114.11 445
9115.01 506
9115.91 452
9116.81 472
9117.72 450
9118.62 409
9119.52 424
9120.42 476
9121.32 470
9122.22 497
9123.12 462
9124.03 478
9124.93 481
9125.83 492
9126.73 424
9127.63 469
9128.54 496
9129.44 445
9130.34 453
9131.24 457
9132.14 445
9133.05 468
9133.95 467
9134.85 476
9135.75 466
9136.66 520
9137.56 504
9138.46 476
9139.36 495
9140.27 548
9141.17 490
9142.07 494
9142.97 461
9143.88 441
9144.78 471
9145.68 489
9146.59 436
9147.49 491
9148.39 465
9149.29 460
9150.20 439
9151.10 436
9152.00 466
9152.91 484
9153.81 491
9154.71 427
9155.62 428
9156.52 414
9157.42 452
9158.33 487
9159.23 481
9160.13 440
9161.04 512
9161.94 477
9162.84 446
9163.75 448
9164.65 429
9165.56 452
9166.46 497
9167.36 467
9168.27 425
9169.17 443
9170.08 439
9170.98 448
9171.88 454
9172.79 460
9173.69 469
9174.60 420
9175.50 435
9176.41 512
9177.31 478
9178.21 451
9179.12 511
9180.02 478
9180.93 481
9181.83 456
9182.74 454
9183.64 476
9184.55 460
9185.45 481
9186.36 449
9187.26 465
9188.17 493
9189.07 476
9189.98 496
9190.88 451
9191.79 513
9192.69 455
9193.60 440
9194.50 426
9195.41 462
9196.31 457
9197.22 515
9198.12 452
9199.03 532
9199.93 570
9200.84 529
9201.75 532
9202.65 540
9203.56 582
9204.46 541
9205.37 456
9206.27 460
9207.18 440
9208.09 474
9208.99 519
9209.90 487
9210.80 418
9211.71 455
9212.62 419
9213.52 484
9214.43 550
9215.34 523
9216.24 498
9217.15 566
9218.05 569
9218.96 557
9219.87 590
9220.77 584
9221.68 523
9222.59 508
9223.49 516
9224.40 490
9225.31 474
9226.21 506
9227.12 472
9228.03 479
9228.93 485
9229.84 451
9230.75 499
9231.66 456
9232.56 477
9233.47 434
9234.38 467
9235.28 531
9236.19 478
9237.10 421
9238.01 413
9238.91 510
9239.82 492
9240.73 515
9241.64 446
9242.54 461
9243.45 386
9244.36 449
9245.27 443
9246.18 504
9247.08 493
9247.99 487
9248.90 453
9249.81 445
9250.71 434
9251.62 422
9252.53 381
9253.44 412
9254.35 449
9255.26 457
9256.16 464
9257.07 436
9257.98 443
9258.89 406
9259.80 414
9260.71 444
9261.61 448
9262.52 428
9263.43 432
9264.34 423
9265.25 440
9266.16 440
9267.07 431
9267.98 489
9268.88 478
9269.79 508
9270.70 453
9271.61 417
9272.52 446
9273.43 482
9274.34 428
9275.25 408
9276.16 432
9277.07 406
9277.98 407
9278.89 455
9279.80 441
9280.70 441
9281.61 428
9282.52 421
9283.43 435
9284.34 430
9285.25 399
9286.16 497
9287.07 452
9287.98 454
9288.89 464
9289.80 438
9290.71 455
9291.62 467
9292.53 461
9293.44 434
9294.35 434
9295.26 430
9296.17 503
9297.08 474
9297.99 483
9298.90 455
9299.81 484
9300.73 478
9301.64 456
9302.55 500
9303.46 509
9304.37 499
9305.28 501
9306.19 494
9307.10 504
9308.01 438
9308.92 503
9309.83 615
9310.74 574
9311.65 536
9312.57 555
9313.48 485
9314.39 511
9315.30 476
9316.21 481
9317.12 518
9318.03 471
9318.94 472
9319.86 500
9320.77 401
9321.68 455
9322.59 485
9323.50 442
9324.41 419
9325.33 409
9326.24 413
9327.15 402
9328.06 421
9328.97 484
9329.88 479
9330.80 448
9331.71 465
9332.62 472
9333.53 434
9334.44 452
9335.36 454
9336.27 461
9337.18 500
9338.09 493
9339.01 480
9339.92 471
9340.83 457
9341.74 438
9342.66 507
9343.57 483
9344.48 416
9345.39 460
9346.31 450
9347.22 497
9348.13 479
9349.05 448
9349.96 507
9350.87 501
9351.78 434
9352.70 474
9353.61 466
9354.52 489
9355.44 529
9356.35 486
9357.26 488
9358.18 571
9359.09 540
9360.00 466
9360.92 470
9361.83 454
9362.74 459
9363.66 482
9364.57 494
9365.48 475
9366.40 465
9367.31 448
9368.23 477
9369.14 493
9370.05 480
9370.97 447
9371.88 489
9372.80 481
9373.71 469
9374.62 454
9375.54 484
9376.45 556
9377.37 522
9378.28 535
9379.19 513
9380.11 479
9381.02 483
9381.94 488
9382.85 492
9383.77 533
9384.68 502
9385.60 536
9386.51 500
9387.43 445
9388.34 569
9389.26 549
9390.17 562
9391.09 578
9392.00 636
9392.91 623
9393.83 645
9394.75 646
9395.66 571
9396.58 597
9397.49 608
9398.41 658
9399.32 634
9400.24 575
9401.15 584
9402.07 593
9402.98 540
9403.90 555
9404.81 533
9405.73 552
9406.65 602
9407.56 581
9408.48 597
9409.39 600
9410.31 523
9411.22 563
9412.14 540
9413.06 531
9413.97 534
9414.89 508
9415.80 469
9416.72 543
9417.64 525
9418.55 511
9419.47 522
9420.39 562
9421.30 536
9422.22 456
9423.14 517
9424.05 509
9424.97 567
9425.88 597
9426.80 560
9427.72 580
9428.64 574
9429.55 556
9430.47 551
9431.39 538
9432.30 561
9433.22 583
9434.14 616
9435.05 616
9435.97 566
9436.89 619
9437.81 659
9438.72 617
9439.64 686
9440.56 621
9441.47 593
9442.39 666
9443.31 646
9444.23 560
9445.14 624
9446.06 617
9446.98 639
9447.90 630
9448.81 613
9449.73 677
9450.65 769
9451.57 819
9452.49 810
9453.40 940
9454.32 994
9455.24 1015
9456.16 1005
9457.08 946
9457.99 890
9458.91 817
9459.83 711
9460.75 695
9461.67 684
9462.59 611
9463.50 621
9464.42 640
9465.34 556
9466.26 570
9467.18 595
9468.10 579
9469.02 606
9469.94 570
9470.85 626
9471.77 672
9472.69 614
9473.61 638
9474.53 569
9475.45 571
9476.37 662
9477.29 667
9478.21 678
9479.13 627
9480.04 615
9480.96 606
9481.88 662
9482.80 628
9483.72 633
9484.64 639
9485.56 681
9486.48 705
9487.40 673
9488.32 633
9489.24 606
9490.16 683
9491.08 619
9492.00 671
9492.92 647
9493.84 642
9494.76 661
9495.68 687
9496.60 629
9497.52 603
9498.44 664
9499.36 644
9500.28 614
9501.20 566
9502.12 593
9503.04 592
9503.96 639
9504.88 672
9505.80 619
9506.72 574
9507.64 631
9508.56 630
9509.48 639
9510.41 662
9511.33 647
9512.25 645
9513.17 683
9514.09 740
9515.01 701
9515.93 704
9516.85 700
9517.77 686
9518.69 692
9519.61 658
9520.54 710
9521.46 717
9522.38 735
9523.30 697
9524.22 754
9525.14 754
9526.06 722
9526.99 766
9527.91 793
9528.83 753
9529.75 947
9530.67 966
9531.59 1012
9532.52 1155
9533.44 1213
9534.36 1249
9535.28 1167
9536.20 1095
9537.13 1069
9538.05 1081
9538.97 1038
9539.89 951
9540.81 807
9541.74 846
9542.66 798
9543.58 813
9544.50 758
9545.43 689
9546.35 722
9547.27 771
9548.19 697
9549.12 676
9550.04 662
9550.96 674
9551.88 687
9552.81 677
9553.73 675
9554.65 658
9555.58 684
9556.50 694
9557.42 713
9558.34 760
9559.27 726
9560.19 731
9561.11 777
9562.04 787
9562.96 748
9563.88 709
9564.81 691
9565.73 679
9566.65 727
9567.58 710
9568.50 681
9569.43 718
9570.35 733
9571.27 736
9572.20 664
9573.12 689
9574.04 691
9574.97 695
9575.89 675
9576.82 682
9577.74 675
9578.66 700
9579.59 655
9580.51 615
9581.44 622
9582.36 619
9583.28 693
9584.21 660
9585.13 657
9586.06 655
9586.98 677
9587.91 641
9588.83 659
9589.76 624
9590.68 646
9591.60 675
9592.53 691
9593.45 708
9594.38 700
9595.30 710
9596.23 698
9597.15 753
9598.08 809
9599.00 711
9599.93 748
9600.85 729
9601.78 710
9602.70 713
9603.63 795
9604.55 785
9605.48 768
9606.41 817
9607.33 814
9608.26 777
9609.18 857
9610.11 876
9611.03 803
9611.96 819
9612.88 847
9613.81 773
9614.74 823
9615.66 831
9616.59 872
9617.51 872
9618.44 890
9619.37 843
9620.29 863
9621.22 834
9622.14 870
9623.07 848
9624.00 816
9624.92 793
9625.85 849
9626.78 881
9627.70 923
9628.63 895
9629.55 951
9630.48 1012
9631.41 1036
9632.33 1041
9633.26 1068
9634.19 986
9635.11 1043
9636.04 1060
9636.97 1057
9637.90 1065
9638.82 1086
9639.75 1050
9640.68 1115
9641.60 1159
9642.53 1118
9643.46 1196
9644.38 1230
9645.31 1221
9646.24 1291
9647.17 1371
9648.09 1435
9649.02 1522
9649.95 1606
9650.88 1636
9651.80 1585
9652.73 1551
9653.66 1613
9654.59 1600
9655.51 1537
9656.44 1368
9657.37 1383
9658.30 1275
9659.23 1194
9660.15 1214
9661.08 1185
9662.01 1221
9662.94 1178
9663.87 1287
9664.80 1199
9665.72 1239
9666.65 1223
9667.58 1180
9668.51 1228
9669.44 1248
9670.37 1299
9671.29 1267
9672.22 1390
9673.15 1316
9674.08 1241
9675.01 1317
9675.94 1312
9676.87 1359
9677.79 1330
9678.72 1388
9679.65 1432
9680.58 1398
9681.51 1426
9682.44 1446
9683.37 1424
9684.30 1517
9685.23 1573
9686.16 1568
9687.09 1549
9688.01 1564
9688.94 1569
9689.87 1574
9690.80 1615
9691.73 1667
9692.66 1635
9693.59 1592
9694.52 1700
9695.45 1767
9696.38 1917
9697.31 2113
9698.24 2271
9699.17 2502
9700.10 2618
9701.03 2652
9701.96 2532
9702.89 2471
9703.82 2217
9704.75 2041
9705.68 1897
9706.61 1883
9707.54 1757
9708.47 1619
9709.40 1551
9710.33 1532
9711.26 1593
9712.19 1555
9713.12 1649
9714.05 1711
9714.98 1677
9715.92 1749
9716.85 1698
9717.78 1655
9718.71 1593
9719.64 1599
9720.57 1587
9721.50 1479
9722.43 1462
9723.36 1333
9724.29 1293
9725.22 1324
9726.16 1295
9727.09 1313
9728.02 1327
9728.95 1369
9729.88 1297
9730.81 1334
9731.74 1320
9732.67 1266
9733.61 1287
9734.54 1345
9735.47 1346
9736.40 1335
9737.33 1357
9738.26 1341
9739.20 1337
9740.13 1263
9741.06 1169
9741.99 1241
9742.92 1201
9743.86 1170
9744.79 1041
9745.72 1064
9746.65 1107
9747.58 1158
9748.52 1085
9749.45 1147
9750.38 1169
9751.31 1073
9752.25 1080
9753.18 1089
9754.11 1076
9755.04 1047
9755.98 1020
9756.91 1059
9757.84 991
9758.77 1030
9759.71 1020
9760.64 1089
9761.57 1127
9762.51 1074
9763.44 946
9764.37 1040
9765.30 1089
9766.24 1074
9767.17 1016
9768.10 1092
9769.04 1048
9769.97 1047
9770.90 1138
9771.84 1054
9772.77 1077
9773.70 1154
9774.64 1187
9775.57 1223
9776.50 1260
9777.44 1327
9778.37 1300
9779.31 1298
9780.24 1401
9781.17 1441
9782.11 1398
9783.04 1533
9783.97 1474
9784.91 1475
9785.84 1405
9786.78 1302
9787.71 1287
9788.64 1284
9789.58 1174
9790.51 1190
9791.45 1098
9792.38 1086
9793.32 1061
9794.25 1117
9795.19 1052
9796.12 999
9797.05 1113
9797.99 1141
9798.92 1247
9799.86 1211
9800.79 1174
9801.73 1152
9802.66 1109
9803.60 1055
9804.53 980
9805.47 1029
9806.40 977
9807.34 930
9808.27 876
9809.21 900
9810.14 947
9811.08 885
9812.01 857
9812.95 823
9813.88 838
9814.82 901
9815.75 834
9816.69 840
9817.63 845
9818.56 834
9819.50 842
9820.43 812
9821.37 748
9822.30 801
9823.24 863
9824.18 781
9825.11 860
9826.05 799
9826.98 730
9827.92 785
9828.86 825
9829.79 809
9830.73 772
9831.66 747
9832.60 780
9833.54 750
9834.47 778
9835.41 785
9836.35 768
9837.28 798
9838.22 809
9839.16 783
9840.09 767
9841.03 835
9841.97 850
9842.90 800
9843.84 806
9844.78 740
9845.71 817
9846.65 819
9847.59 851
9848.52 861
9849.46 820
9850.40 790
9851.34 831
9852.27 887
9853.21 865
9854.15 842
9855.08 777
9856.02 843
9856.96 870
9857.90 895
9858.83 888
9859.77 794
9860.71 827
9861.65 812
9862.58 800
9863.52 861
9864.46 806
9865.40 820
9866.34 759
9867.27 739
9868.21 706
9869.15 734
9870.09 785
9871.03 783
9871.96 731
9872.90 707
9873.84 774
9874.78 769
9875.72 764
9876.66 739
9877.59 718
9878.53 781
9879.47 742
9880.41 769
9881.35 749
9882.29 675
9883.23 686
9884.16 713
9885.10 766
9886.04 704
9886.98 726
9887.92 669
9888.86 649
9889.80 714
9890.74 738
9891.68 710
9892.61 690
9893.55 686
9894.49 677
9895.43 687
9896.37 712
9897.31 650
9898.25 698
9899.19 716
9900.13 679
9901.07 622
9902.01 669
9902.95 633
9903.89 684
9904.83 660
9905.77 615
9906.71 659
9907.65 647
9908.59 740
9909.53 664
9910.47 702
9911.41 696
9912.35 708
9913.29 724
9914.23 720
9915.17 726
9916.11 644
9917.05 688
9917.99 674
9918.93 671
9919.87 669
9920.81 709
9921.75 672
9922.69 702
9923.63 746
9924.57 871
9925.51 914
9926.45 965
9927.39 1089
9928.33 1213
9929.28 1269
9930.22 1230
9931.16 1188
9932.10 1086
9933.04 1083
9933.98 982
9934.92 884
9935.86 822
9936.80 745
9937.74 736
9938.69 734
9939.63 648
9940.57 665
9941.51 701
9942.45 756
9943.39 691
9944.34 640
9945.28 723
9946.22 700
9947.16 664
9948.10 686
9949.04 679
9949.99 660
9950.93 679
9951.87 661
9952.81 624
9953.75 627
9954.70 645
9955.64 668
9956.58 643
9957.52 583
9958.46 569
9959.41 606
9960.35 626
9961.29 668
9962.23 593
9963.18 598
9964.12 604
9965.06 626
9966.00 592
9966.95 603
9967.89 641
9968.83 688
9969.77 633
9970.72 563
9971.66 539
9972.60 568
9973.55 563
9974.49 528
9975.43 523
9976.38 544
9977.32 549
9978.26 544
9979.21 555
9980.15 523
9981.09 574
9982.04 500
9982.98 521
9983.92 558
9984.87 544
9985.81 568
9986.75 569
9987.70 569
9988.64 520
9989.58 610
9990.53 531
9991.47 563
9992.42 560
9993.36 618
9994.30 623
9995.25 585
9996.19 535
9997.14 609
9998.08 596
9999.02 531
9999.97 559
10000.91 560
10001.86 570
10002.80 519
10003.75 569
10004.69 585
10005.63 507
10006.58 548
10007.52 579
10008.47 570
10009.41 568
10010.36 529
10011.30 551
10012.25 526
10013.19 502
10014.14 597
10015.08 562
10016.03 545
10016.97 531
10017.92 590
10018.86 589
10019.81 550
10020.75 537
10021.70 573
10022.64 567
10023.59 538
10024.53 539
10025.48 517
10026.42 519
10027.37 596
10028.32 557
10029.26 561
10030.21 574
10031.15 555
10032.10 537
10033.04 499
10033.99 536
10034.94 609
10035.88 546
10036.83 511
10037.77 585
10038.72 542
10039.67 571
10040.61 535
10041.56 502
10042.50 519
10043.45 474
10044.40 503
10045.34 545
10046.29 500
10047.24 506
10048.18 499
10049.13 454
10050.08 472
10051.02 491
10051.97 551
10052.92 493
10053.86 513
10054.81 487
10055.76 474
10056.70 509
10057.65 499
10058.60 489
10059.54 487
10060.49 507
10061.44 484
10062.39 484
10063.33 484
10064.28 452
10065.23 467
10066.17 474
10067.12 504
10068.07 495
10069.02 505
10069.96 489
10070.91 452
10071.86 417
10072.81 467
10073.76 537
10074.70 495
10075.65 452
10076.60 480
10077.55 506
10078.49 512
10079.44 412
10080.39 476
10081.34 527
10082.29 468
10083.23 494
10084.18 533
10085.13 518
10086.08 436
10087.03 444
10087.98 445
10088.92 489
10089.87 491
10090.82 475
10091.77 448
10092.72 452
10093.67 475
10094.62 503
10095.56 466
10096.51 462
10097.46 426
10098.41 439
10099.36 445
10100.31 436
10101.26 440
10102.21 468
10103.16 481
10104.11 451
10105.05 473
10106.00 485
10106.95 490
10107.90 467
10108.85 458
10109.80 417
10110.75 451
10111.70 486
10112.65 469
10113.60 436
10114.55 457
10115.50 495
10116.45 465
10117.40 500
10118.35 445
10119.30 469
10120.25 472
10121.20 477
10122.15 495
10123.10 474
10124.05 503
10125.00 486
10125.95 430
10126.90 424
10127.85 455
10128.80 426
10129.75 446
10130.70 441
10131.65 444
10132.60 391
10133.55 437
10134.50 443
10135.45 408
10136.40 436
10137.35 438
10138.30 476
10139.26 455
10140.21 402
10141.16 406
10142.11 443
10143.06 447
10144.01 476
10144.96 515
10145.91 512
10146.86 508
10147.81 479
10148.77 482
10149.72 446
10150.67 478
10151.62 468
10152.57 444
10153.52 426
10154.47 409
10155.43 444
10156.38 493
10157.33 476
10158.28 437
10159.23 397
10160.18 449
10161.14 477
10162.09 462
10163.04 488
10163.99 463
10164.94 456
10165.90 458
10166.85 448
10167.80 453
10168.75 462
10169.70 489
10170.66 486
10171.61 468
10172.56 428
10173.51 462
10174.47 501
10175.42 441
10176.37 449
10177.32 529
10178.28 515
10179.23 512
10180.18 531
10181.14 450
10182.09 444
10183.04 462
10183.99 485
10184.95 486
10185.90 505
10186.85 476
10187.81 531
10188.76 537
10189.71 485
10190.67 560
10191.62 555
10192.57 577
10193.53 520
10194.48 554
10195.43 468
10196.39 496
10197.34 485
10198.29 515
10199.25 517
10200.20 592
10201.15 579
10202.11 507
10203.06 561
10204.02 490
10204.97 584
10205.92 572
10206.88 564
10207.83 595
10208.79 591
10209.74 578
10210.69 593
10211.65 557
10212.60 595
10213.56 543
10214.51 569
10215.46 557
10216.42 551
10217.37 482
10218.33 528
10219.28 538
10220.24 524
10221.19 500
10222.15 502
10223.10 535
10224.06 561
10225.01 570
10225.97 524
10226.92 520
10227.88 459
10228.83 491
10229.79 524
10230.74 589
10231.70 577
10232.65 653
10233.61 590
10234.56 650
10235.52 727
10236.47 817
10237.43 783
10238.38 803
10239.34 767
10240.29 705
10241.25 732
10242.21 649
10243.16 666
10244.12 609
10245.07 601
10246.03 574
10246.98 503
10247.94 534
10248.90 515
10249.85 518
10250.81 496
10251.76 514
10252.72 534
10253.68 516
10254.63 488
10255.59 493
10256.55 526
10257.50 485
10258.46 434
10259.41 492
10260.37 480
10261.33 412
10262.28 435
10263.24 469
10264.20 470
10265.15 413
10266.11 421
10267.07 482
10268.02 470
10268.98 461
10269.94 452
10270.90 449
10271.85 475
10272.81 485
10273.77 457
10274.72 446
10275.68 454
10276.64 480
10277.60 472
10278.55 445
10279.51 390
10280.47 434
10281.43 435
10282.38 381
10283.34 394
10284.30 458
10285.26 482
10286.21 428
10287.17 421
10288.13 444
10289.09 409
10290.04 445
10291.00 433
10291.96 473
10292.92 449
10293.88 400
10294.83 393
10295.79 419
10296.75 442
10297.71 412
10298.67 390
10299.63 428
10300.58 426
10301.54 435
10302.50 479
10303.46 452
10304.42 458
10305.38 449
10306.34 437
10307.29 426
10308.25 429
10309.21 473
10310.17 445
10311.13 485
10312.09 485
10313.05 487
10314.01 471
10314.97 427
10315.92 450
10316.88 445
10317.84 433
10318.80 412
10319.76 420
10320.72 433
10321.68 483
10322.64 473
10323.60 425
10324.56 413
10325.52 386
10326.48 457
10327.44 437
10328.40 479
10329.36 475
10330.32 450
10331.28 492
10332.24 458
10333.20 524
10334.16 519
10335.12 465
10336.08 431
10337.04 449
10338.00 458
10338.96 429
10339.92 433
10340.88 441
10341.84 480
10342.80 376
10343.76 407
10344.72 350
10345.68 435
10346.64 437
10347.60 412
10348.56 425
10349.52 437
10350.48 451
10351.44 394
10352.40 455
10353.36 451
10354.32 421
10355.29 430
10356.25 436
10357.21 419
10358.17 377
10359.13 369
10360.09 439
10361.05 420
10362.01 387
10362.97 427
10363.94 384
10364.90 429
10365.86 398
10366.82 410
10367.78 401
10368.74 400
10369.70 377
10370.67 371
10371.63 400
10372.59 432
10373.55 407
10374.51 400
10375.47 404
10376.44 367
10377.40 417
10378.36 350
10379.32 425
10380.28 446
10381.25 385
10382.21 367
10383.17 416
10384.13 426
10385.10 413
10386.06 384
10387.02 400
10387.98 406
10388.95 416
10389.91 398
10390.87 367
10391.83 405
10392.80 429
10393.76 369
10394.72 395
10395.68 386
10396.65 424
10397.61 449
10398.57 409
10399.54 380
10400.50 401
10401.46 417
10402.43 377
10403.39 433
10404.35 445
10405.31 417
10406.28 441
10407.24 413
10408.20 414
10409.17 438
10410.13 455
10411.10 446
10412.06 398
10413.02 458
10413.99 480
10414.95 517
10415.91 491
10416.88 594
10417.84 649
10418.80 652
10419.77 751
10420.73 676
10421.70 616
10422.66 607
10423.63 621
10424.59 638
10425.55 563
10426.52 483
10427.48 427
10428.45 455
10429.41 427
10430.37 421
10431.34 475
10432.30 458
10433.27 422
10434.23 429
10435.20 436
10436.16 413
10437.13 402
10438.09 430
10439.06 413
10440.02 411
10440.99 382
10441.95 372
10442.92 390
10443.88 379
10444.85 368
10445.81 319
10446.78 391
10447.74 358
10448.71 388
10449.67 396
10450.64 379
10451.60 351
10452.57 397
10453.53 381
10454.50 356
10455.47 352
10456.43 427
10457.40 439
10458.36 412
10459.33 422
10460.29 386
10461.26 400
10462.23 406
10463.19 412
10464.16 385
10465.12 394
10466.09 407
10467.06 405
10468.02 381
10468.99 368
10469.95 363
10470.92 375
10471.89 318
10472.85 344
10473.82 356
10474.79 402
10475.75 390
10476.72 396
10477.69 371
10478.65 355
10479.62 414
10480.59 386
10481.55 398
10482.52 370
10483.49 415
10484.45 390
10485.42 415
10486.39 406
10487.35 364
10488.32 391
10489.29 387
10490.26 366
10491.22 376
10492.19 381
10493.16 365
10494.13 400
10495.09 437
10496.06 436
10497.03 401
10497.99 394
10498.96 378
10499.93 416
10500.90 393
10501.87 379
10502.83 413
10503.80 437
10504.77 374
10505.74 369
10506.70 451
10507.67 447
10508.64 437
10509.61 370
10510.58 373
10511.55 399
10512.51 406
10513.48 377
10514.45 388
10515.42 393
10516.39 397
10517.36 446
10518.32 406
10519.29 397
10520.26 376
10521.23 395
10522.20 337
10523.17 406
10524.14 395
10525.10 413
10526.07 426
10527.04 399
10528.01 404
10528.98 392
10529.95 424
10530.92 414
10531.89 408
10532.86 381
10533.83 374
10534.79 407
10535.76 421
10536.73 398
10537.70 393
10538.67 401
10539.64 445
10540.61 355
10541.58 373
10542.55 443
10543.52 416
10544.49 396
10545.46 414
10546.43 437
10547.40 394
10548.37 399
10549.34 404
10550.31 388
10551.28 371
10552.25 401
10553.22 353
10554.19 438
10555.16 406
10556.13 393
10557.10 438
10558.07 457
10559.04 455
10560.01 525
10560.98 571
10561.95 536
10562.92 581
10563.89 623
10564.86 599
10565.83 530
10566.81 484
10567.78 491
10568.75 501
10569.72 483
10570.69 434
10571.66 387
10572.63 409
10573.60 383
10574.57 437
10575.54 430
10576.51 431
10577.49 385
10578.46 384
10579.43 430
10580.40 382
10581.37 381
10582.34 370
10583.31 390
10584.29 422
10585.26 411
10586.23 401
10587.20 382
10588.17 428
10589.14 451
10590.12 407
10591.09 438
10592.06 384
10593.03 362
10594.00 405
10594.98 398
10595.95 458
10596.92 445
10597.89 450
10598.86 411
10599.84 433
10600.81 463
10601.78 379
10602.75 444
10603.73 409
10604.70 428
10605.67 357
10606.64 337
10607.62 360
10608.59 422
10609.56 395
10610.53 415
10611.51 434
10612.48 374
10613.45 392
10614.43 450
10615.40 419
10616.37 442
10617.34 399
10618.32 398
10619.29 402
10620.26 393
10621.24 446
10622.21 457
10623.18 401
10624.16 397
10625.13 404
10626.10 385
10627.08 471
10628.05 406
10629.02 403
10630.00 408
10630.97 465
10631.95 432
10632.92 431
10633.89 438
10634.87 454
10635.84 456
10636.81 472
10637.79 562
10638.76 568
10639.74 613
10640.71 586
10641.69 596
10642.66 587
10643.63 583
10644.61 496
10645.58 478
10646.56 477
10647.53 437
10648.51 472
10649.48 422
10650.45 400
10651.43 399
10652.40 486
10653.38 428
10654.35 450
10655.33 369
10656.30 407
10657.28 405
10658.25 378
10659.23 369
10660.20 458
10661.18 418
10662.15 381
10663.13 344
10664.10 376
10665.08 418
10666.05 387
10667.03 385
10668.00 357
10668.98 399
10669.96 430
10670.93 375
10671.91 388
10672.88 392
10673.86 459
10674.83 413
10675.81 381
10676.79 383
10677.76 443
10678.74 433
10679.71 416
10680.69 482
10681.66 417
10682.64 434
10683.62 455
10684.59 416
10685.57 475
10686.55 389
10687.52 406
10688.50 394
10689.47 370
10690.45 379
10691.43 372
10692.40 337
10693.38 343
10694.36 303
10695.33 376
10696.31 410
10697.29 377
10698.26 315
10699.24 334
10700.22 411
10701.19 388
10702.17 401
10703.15 379
10704.13 375
10705.10 365
10706.08 343
10707.06 333
10708.03 318
10709.01 361
10709.99 367
10710.97 379
10711.94 330
10712.92 352
10713.90 343
10714.88 363
10715.85 384
10716.83 386
10717.81 373
10718.79 391
10719.76 409
10720.74 395
10721.72 404
10722.70 367
10723.68 350
10724.65 383
10725.63 369
10726.61 367
10727.59 335
10728.57 340
10729.54 327
10730.52 355
10731.50 355
10732.48 392
10733.46 338
10734.44 317
10735.41 401
10736.39 360
10737.37 377
10738.35 348
10739.33 376
10740.31 384
10741.29 369
10742.26 356
10743.24 312
10744.22 337
10745.20 340
10746.18 313
10747.16 309
10748.14 347
10749.12 339
10750.10 335
10751.08 334
10752.05 371
10753.03 388
10754.01 317
10754.99 329
10755.97 369
10756.95 359
10757.93 375
10758.91 311
10759.89 357
10760.87 337
10761.85 332
10762.83 349
10763.81 377
10764.79 379
10765.77 360
10766.75 328
10767.73 339
10768.71 326
10769.69 331
10770.67 371
10771.65 359
10772.63 370
10773.61 363
10774.59 344
10775.57 360
10776.55 311
10777.53 294
10778.51 358
10779.49 389
10780.47 348
10781.45 332
10782.43 335
10783.41 346
10784.39 387
10785.38 374
10786.36 310
10787.34 313
10788.32 315
10789.30 333
10790.28 317
10791.26 348
10792.24 347
10793.22 378
10794.20 379
10795.19 347
10796.17 320
10797.15 360
10798.13 377
10799.11 325
10800.09 327
10801.07 357
10802.05 369
10803.04 350
10804.02 335
10805.00 342
10805.98 353
10806.96 362
10807.94 356
10808.93 361
10809.91 341
10810.89 381
10811.87 365
10812.85 325
10813.84 361
10814.82 396
10815.80 371
10816.78 332
10817.77 333
10818.75 356
10819.73 327
10820.71 365
10821.69 392
10822.68 381
10823.66 401
10824.64 379
10825.62 422
10826.61 359
10827.59 343
10828.57 394
10829.56 385
10830.54 356
10831.52 371
10832.50 382
10833.49 378
10834.47 351
10835.45 360
10836.44 363
10837.42 368
10838.40 355
10839.39 390
10840.37 353
10841.35 338
10842.34 391
10843.32 413
10844.30 368
10845.29 336
10846.27 413
10847.25 377
10848.24 389
10849.22 362
10850.20 414
10851.19 436
10852.17 422
10853.16 360
10854.14 376
10855.12 384
10856.11 411
10857.09 377
10858.08 421
10859.06 410
10860.04 447
10861.03 421
10862.01 384
10863.00 390
10863.98 361
10864.96 399
10865.95 416
10866.93 435
10867.92 407
10868.90 439
10869.89 401
10870.87 400
10871.86 411
10872.84 364
10873.83 416
10874.81 447
10875.80 442
10876.78 420
10877.77 390
10878.75 441
10879.74 450
10880.72 436
10881.71 447
10882.69 515
10883.68 427
10884.66 428
10885.65 443
10886.63 457
10887.62 491
10888.60 495
10889.59 473
10890.57 475
10891.56 474
10892.55 528
10893.53 523
10894.52 489
10895.50 483
10896.49 490
10897.47 475
10898.46 530
10899.45 479
10900.43 444
10901.42 479
10902.40 535
10903.39 510
10904.38 508
10905.36 499
10906.35 521
10907.34 452
10908.32 451
10909.31 507
10910.29 525
10911.28 511
10912.27 529
10913.25 557
10914.24 553
10915.23 596
10916.21 564
10917.20 614
10918.19 587
10919.17 524
10920.16 569
10921.15 614
10922.14 566
10923.12 572
10924.11 544
10925.10 582
10926.08 609
10927.07 584
10928.06 540
10929.05 603
10930.03 591
10931.02 607
10932.01 587
10933.00 586
10933.98 622
10934.97 630
10935.96 626
10936.95 580
10937.93 590
10938.92 630
10939.91 616
10940.90 676
10941.88 694
10942.87 660
10943.86 710
10944.85 724
10945.84 731
10946.82 708
10947.81 678
10948.80 687
10949.79 769
10950.78 773
10951.77 760
10952.75 720
10953.74 808
10954.73 841
10955.72 879
10956.71 934
10957.70 943
10958.69 1062
10959.67 1155
10960.66 1065
10961.65 1051
10962.64 999
10963.63 1075
10964.62 981
10965.61 875
10966.60 839
10967.58 849
10968.57 838
10969.56 826
10970.55 778
10971.54 836
10972.53 779
10973.52 781
10974.51 779
10975.50 753
10976.49 744
10977.48 758
10978.47 754
10979.46 779
10980.45 823
10981.44 781
10982.43 764
10983.42 862
10984.41 878
10985.40 797
10986.38 770
10987.37 814
10988.36 844
10989.35 862
10990.34 864
10991.34 866
10992.33 881
10993.32 903
10994.31 943
10995.30 1073
10996.29 1179
10997.28 1228
10998.27 1344
10999.26 1419
11000.25 1547
11001.24 1678
11002.23 1749
11003.22 1647
11004.21 1497
11005.20 1383
11006.19 1354
11007.18 1253
11008.17 1143
11009.16 1034
11010.16 949
11011.15 837
11012.14 834
11013.13 760
11014.12 726
11015.11 760
11016.10 741
11017.09 696
11018.08 668
11019.08 708
11020.07 636
11021.06 718
11022.05 664
11023.04 602
11024.03 637
11025.03 643
11026.02 595
11027.01 640
11028.00 626
11028.99 653
11029.98 623
11030.98 607
11031.97 619
11032.96 578
11033.95 598
11034.94 610
11035.94 587
11036.93 577
11037.92 577
11038.91 625
11039.91 649
11040.90 575
11041.89 567
11042.88 567
11043.87 529
11044.87 504
11045.86 551
11046.85 584
11047.85 526
11048.84 541
11049.83 515
11050.82 508
11051.82 513
11052.81 515
11053.80 504
11054.80 510
11055.79 488
11056.78 524
11057.77 510
11058.77 492
11059.76 463
11060.75 504
11061.75 530
11062.74 509
11063.73 539
11064.73 470
11065.72 479
11066.71 477
11067.71 508
11068.70 506
11069.70 464
11070.69 546
11071.68 515
11072.68 445
11073.67 492
11074.66 479
11075.66 515
11076.65 531
11077.65 506
11078.64 514
11079.63 536
11080.63 544
11081.62 495
11082.62 506
11083.61 484
11084.61 466
11085.60 474
11086.59 528
11087.59 515
11088.58 521
11089.58 468
11090.57 490
11091.57 491
11092.56 495
11093.56 507
11094.55 485
11095.55 464
11096.54 510
11097.54 509
11098.53 513
11099.53 544
11100.52 501
11101.52 488
11102.51 510
11103.51 490
11104.50 475
11105.50 508
11106.49 487
11107.49 517
11108.48 485
11109.48 468
11110.47 509
11111.47 493
11112.46 453
11113.46 461
11114.46 433
11115.45 500
11116.45 512
11117.44 475
11118.44 542
11119.43 491
11120.43 451
11121.43 430
11122.42 432
11123.42 505
11124.41 439
11125.41 371
11126.41 398
11127.40 418
11128.40 460
11129.40 440
11130.39 441
11131.39 408
11132.39 459
11133.38 477
11134.38 447
11135.37 438
11136.37 383
11137.37 387
11138.37 409
11139.36 439
11140.36 417
11141.36 455
11142.35 416
11143.35 451
11144.35 424
11145.34 466
11146.34 476
11147.34 449
11148.33 427
11149.33 459
11150.33 465
11151.33 464
11152.32 456
11153.32 419
11154.32 451
11155.32 438
11156.31 452
11157.31 452
11158.31 408
11159.31 485
11160.30 407
11161.30 381
11162.30 392
11163.30 394
11164.30 372
11165.29 359
11166.29 402
11167.29 377
11168.29 384
11169.29 390
11170.28 374
11171.28 385
11172.28 442
11173.28 382
11174.28 360
11175.28 397
11176.27 412
11177.27 424
11178.27 447
11179.27 368
11180.27 380
11181.27 379
11182.27 381
11183.26 407
11184.26 386
11185.26 383
11186.26 349
11187.26 349
11188.26 381
11189.26 309
11190.26 365
11191.26 391
11192.26 464
11193.25 417
11194.25 429
11195.25 391
11196.25 398
11197.25 412
11198.25 362
11199.25 377
11200.25 403
11201.25 376
11202.25 403
11203.25 426
11204.25 399
11205.25 383
11206.25 382
11207.25 391
11208.25 382
11209.25 377
11210.25 351
11211.25 380
11212.25 355
11213.25 332
11214.25 343
11215.25 357
11216.25 383
11217.25 343
11218.25 350
11219.25 361
11220.25 366
11221.25 376
11222.25 363
11223.25 342
11224.25 384
11225.25 356
11226.25 352
11227.25 378
11228.25 382
11229.26 352
11230.26 369
11231.26 368
11232.26 364
11233.26 379
11234.26 383
11235.26 419
11236.26 401
11237.26 380
11238.27 397
11239.27 376
11240.27 375
11241.27 394
11242.27 411
11243.27 346
11244.27 365
11245.27 375
11246.28 383
11247.28 385
11248.28 385
11249.28 372
11250.28 327
11251.28 344
11252.29 396
11253.29 371
11254.29 330
11255.29 375
11256.29 381
11257.30 360
11258.30 390
11259.30 400
11260.30 372
11261.31 396
11262.31 376
11263.31 338
11264.31 322
11265.31 371
11266.32 390
11267.32 400
11268.32 359
11269.32 335
11270.33 354
11271.33 331
11272.33 359
11273.34 373
11274.34 396
11275.34 369
11276.34 353
11277.35 357
11278.35 388
11279.35 418
11280.36 425
11281.36 412
11282.36 448
11283.37 430
11284.37 386
11285.37 363
11286.38 379
11287.38 379
11288.38 363
11289.39 397
11290.39 403
11291.39 390
11292.40 387
11293.40 386
11294.40 434
11295.41 381
11296.41 395
11297.42 371
11298.42 395
11299.42 428
11300.43 376
11301.43 407
11302.44 389
11303.44 344
11304.44 407
11305.45 403
11306.45 376
11307.46 412
11308.46 394
11309.47 401
11310.47 425
11311.47 459
11312.48 505
11313.48 544
11314.49 517
11315.49 507
11316.50 489
11317.50 442
11318.51 441
11319.51 439
11320.52 482
11321.52 438
11322.53 440
11323.53 398
11324.54 407
11325.54 417
11326.55 442
11327.55 386
11328.56 388
11329.56 435
11330.57 405
11331.57 426
11332.58 364
11333.58 359
11334.59 419
11335.60 447
11336.60 449
11337.61 429
11338.61 444
11339.62 426
11340.62 459
11341.63 536
11342.64 459
11343.64 452
11344.65 529
11345.65 470
11346.66 438
11347.67 396
11348.67 392
11349.68 441
11350.68 384
11351.69 373
11352.70 343
11353.70 371
11354.71 362
11355.72 365
11356.72 320
11357.73 330
11358.74 349
11359.74 344
11360.75 328
11361.76 307
11362.76 355
11363.77 369
11364.78 391
11365.78 353
11366.79 291
11367.80 370
11368.80 370
11369.81 315
11370.82 315
11371.83 324
11372.83 379
11373.84 404
11374.85 377
11375.85 330
11376.86 332
11377.87 331
11378.88 364
11379.88 354
11380.89 336
11381.90 340
11382.91 418
11383.92 383
11384.92 350
11385.93 324
11386.94 335
11387.95 341
11388.95 342
11389.96 347
11390.97 299
11391.98 383
11392.99 370
11393.99 311
11395.00 300
11396.01 355
11397.02 390
11398.03 364
11399.04 349
11400.04 366
11401.05 332
11402.06 400
11403.07 323
11404.08 308
11405.09 346
11406.10 377
11407.11 350
11408.11 349
11409.12 343
11410.13 330
11411.14 357
11412.15 352
11413.16 333
11414.17 331
11415.18 353
11416.19 360
11417.19 361
11418.20 372
11419.21 388
11420.22 367
11421.23 335
11422.24 341
11423.25 345
11424.26 354
11425.27 332
11426.28 344
11427.29 352
11428.30 355
11429.31 364
11430.32 296
11431.33 336
11432.34 352
11433.35 320
11434.36 365
11435.37 336
11436.38 350
11437.39 365
11438.40 329
11439.41 333
11440.42 357
11441.43 358
11442.44 361
11443.45 368
11444.46 339
11445.47 330
11446.48 347
11447.49 359
11448.50 318
11449.51 336
11450.52 344
11451.53 385
11452.54 349
11453.56 370
11454.57 348
11455.58 414
11456.59 401
11457.60 385
11458.61 383
11459.62 381
11460.63 335
11461.64 346
11462.65 354
11463.67 362
11464.68 390
11465.69 376
11466.70 356
11467.71 353
11468.72 296
11469.73 312
11470.75 310
11471.76 370
11472.77 378
11473.78 381
11474.79 357
11475.80 361
11476.82 368
11477.83 371
11478.84 329
11479.85 333
11480.86 339
11481.88 325
11482.89 372
11483.90 325
11484.91 318
11485.92 355
11486.94 352
11487.95 347
11488.96 354
11489.97 399
11490.99 357
11492.00 330
11493.01 314
11494.02 335
11495.04 400
11496.05 371
11497.06 376
11498.08 381
11499.09 317
11500.10 346
11501.11 378
11502.13 347
11503.14 377
11504.15 387
11505.17 373
11506.18 411
11507.19 365
11508.21 337
11509.22 360
11510.23 347
11511.25 379
11512.26 320
11513.27 374
11514.29 356
11515.30 314
11516.31 321
11517.33 337
11518.34 327
11519.35 385
11520.37 349
11521.38 343
11522.40 331
11523.41 330
11524.42 375
11525.44 444
11526.45 431
11527.47 426
11528.48 379
11529.49 412
11530.51 371
11531.52 349
11532.54 361
11533.55 407
11534.56 391
11535.58 386
11536.59 403
11537.61 388
11538.62 416
11539.64 382
11540.65 379
11541.67 393
11542.68 399
11543.70 438
11544.71 385
11545.73 385
11546.74 404
11547.76 379
11548.77 400
11549.79 394
11550.80 420
11551.82 351
11552.83 417
11553.85 447
11554.86 431
11555.88 401
11556.89 446
11557.91 451
11558.92 427
11559.94 417
11560.95 441
11561.97 430
11562.99 450
11564.00 425
11565.02 459
11566.03 485
11567.05 448
11568.06 469
11569.08 446
11570.10 517
11571.11 522
11572.13 500
11573.14 550
11574.16 538
11575.18 549
11576.19 546
11577.21 550
11578.23 523
11579.24 540
11580.26 550
11581.27 523
11582.29 610
11583.31 633
11584.32 648
11585.34 630
11586.36 627
11587.37 660
11588.39 690
11589.41 631
11590.42 694
11591.44 724
11592.46 810
11593.48 795
11594.49 874
11595.51 1019
11596.53 1155
11597.54 1288
11598.56 1472
11599.58 1526
11600.60 1551
11601.61 1672
11602.63 1623
11603.65 1514
11604.67 1323
11605.68 1166
11606.70 1114
11607.72 951
11608.74 888
11609.75 806
11610.77 793
11611.79 704
11612.81 644
11613.82 584
11614.84 585
11615.86 571
11616.88 557
11617.90 549
11618.91 539
11619.93 581
11620.95 578
11621.97 519
11622.99 511
11624.01 497
11625.02 466
11626.04 444
11627.06 433
11628.08 471
11629.10 458
11630.12 416
11631.14 428
11632.15 415
11633.17 445
11634.19 406
11635.21 425
11636.23 444
11637.25 441
11638.27 434
11639.29 440
11640.31 455
11641.32 470
11642.34 452
11643.36 454
11644.38 429
11645.40 405
11646.42 416
11647.44 433
11648.46 421
11649.48 381
11650.50 371
11651.52 405
11652.54 448
11653.56 395
11654.58 349
11655.60 380
11656.62 366
11657.64 372
11658.66 376
11659.68 410
11660.70 381
11661.72 372
11662.74 360
11663.76 403
11664.78 403
11665.80 416
11666.82 438
11667.84 395
11668.86 387
11669.88 385
11670.90 406
11671.92 406
11672.94 452
11673.96 450
11674.98 430
11676.00 459
11677.02 478
11678.04 398
11679.06 418
11680.08 451
11681.10 478
11682.12 488
11683.15 475
11684.17 465
11685.19 410
11686.21 458
11687.23 424
11688.25 414
11689.27 421
11690.29 446
11691.31 426
11692.34 390
11693.36 375
11694.38 467
11695.40 417
11696.42 401
11697.44 342
11698.46 372
11699.49 401
11700.51 408
11701.53 415
11702.55 366
11703.57 387
11704.60 371
11705.62 373
11706.64 384
11707.66 396
11708.68 379
11709.71 395
11710.73 384
11711.75 353
11712.77 383
11713.79 380
11714.82 370
11715.84 378
11716.86 353
11717.88 339
11718.91 405
11719.93 381
11720.95 368
11721.97 364
11723.00 338
11724.02 399
11725.04 346
11726.06 327
11727.09 369
11728.11 372
11729.13 320
11730.16 321
11731.18 338
11732.20 308
11733.23 322
11734.25 370
11735.27 374
11736.30 366
11737.32 317
11738.34 312
11739.37 353
11740.39 365
11741.41 330
11742.44 383
11743.46 394
11744.48 354
11745.51 356
11746.53 360
11747.55 402
11748.58 376
11749.60 347
11750.63 360
11751.65 348
11752.67 378
11753.70 364
11754.72 339
11755.75 356
11756.77 348
11757.79 336
11758.82 364
11759.84 362
11760.87 323
11761.89 335
11762.92 347
11763.94 336
11764.96 346
11765.99 371
11767.01 367
11768.04 335
11769.06 392
11770.09 367
11771.11 339
11772.14 326
11773.16 331
11774.19 336
11775.21 330
11776.24 307
11777.26 276
11778.29 306
11779.31 314
11780.34 298
11781.36 314
11782.39 345
11783.41 327
11784.44 326
11785.46 335
11786.49 341
11787.52 370
11788.54 344
11789.57 324
11790.59 333
11791.62 379
11792.64 401
11793.67 290
11794.69 277
11795.72 323
11796.75 328
11797.77 333
11798.80 349
11799.82 308
11800.85 355
11801.88 338
11802.90 320
11803.93 346
11804.96 364
11805.98 333
11807.01 316
11808.03 317
11809.06 350
11810.09 301
11811.11 315
11812.14 330
11813.17 372
11814.19 325
11815.22 357
11816.25 362
11817.27 341
11818.30 329
11819.33 330
11820.35 293
11821.38 314
11822.41 348
11823.44 338
11824.46 330
11825.49 329
11826.52 321
11827.54 336
11828.57 343
11829.60 360
11830.63 318
11831.65 301
11832.68 340
11833.71 338
11834.74 339
11835.76 327
11836.79 319
11837.82 337
11838.85 363
11839.87 310
11840.90 298
11841.93 337
11842.96 341
11843.99 348
11845.01 341
11846.04 311
11847.07 362
11848.10 341
11849.13 304
11850.15 305
11851.18 302
11852.21 327
11853.24 341
11854.27 320
11855.30 336
11856.33 377
11857.35 380
11858.38 364
11859.41 357
11860.44 365
11861.47 364
11862.50 355
11863.53 352
11864.55 348
11865.58 380
11866.61 359
11867.64 381
11868.67 328
11869.70 384
11870.73 383
11871.76 369
11872.79 353
11873.82 344
11874.85 355
11875.88 341
11876.90 338
11877.93 340
11878.96 350
11879.99 404
11881.02 385
11882.05 406
11883.08 366
11884.11 380
11885.14 363
11886.17 382
11887.20 377
11888.23 387
11889.26 396
11890.29 412
11891.32 441
11892.35 404
11893.38 407
11894.41 370
11895.44 413
11896.47 388
11897.50 422
11898.53 446
11899.56 494
11900.59 504
11901.62 503
11902.65 498
11903.68 476
11904.71 486
11905.75 522
11906.78 532
11907.81 493
11908.84 484
11909.87 486
11910.90 505
11911.93 451
11912.96 464
11913.99 444
11915.02 470
11916.05 469
11917.09 421
11918.12 410
11919.15 419
11920.18 428
11921.21 497
11922.24 493
11923.27 472
11924.30 453
11925.34 485
11926.37 514
11927.40 506
11928.43 512
11929.46 598
11930.49 664
11931.53 624
11932.56 704
11933.59 696
11934.62 723
11935.65 747
11936.69 668
11937.72 620
11938.75 583
11939.78 535
11940.81 505
11941.85 489
11942.88 475
11943.91 430
11944.94 408
11945.98 429
11947.01 451
11948.04 392
11949.07 373
11950.11 395
11951.14 407
11952.17 428
11953.20 406
11954.24 421
11955.27 399
11956.30 412
11957.34 390
11958.37 359
11959.40 380
11960.43 364
11961.47 373
11962.50 405
11963.53 375
11964.57 387
11965.60 392
11966.63 365
11967.67 426
11968.70 380
11969.73 386
11970.77 381
11971.80 383
11972.83 381
11973.87 377
11974.90 359
11975.93 378
11976.97 398
11978.00 357
11979.04 338
11980.07 349
11981.10 356
11982.14 355
11983.17 338
11984.21 319
11985.24 376
11986.27 387
11987.31 332
11988.34 292
11989.38 359
11990.41 392
11991.45 391
11992.48 349
11993.51 349
11994.55 358
11995.58 360
11996.62 336
11997.65 340
11998.69 355
11999.72 346
12000.76 390
12001.79 403
12002.83 384
12003.86 370
12004.90 393
12005.93 359
12006.97 389
12008.00 395
12009.04 370
12010.07 345
12011.11 402
12012.14 359
12013.18 384
12014.21 363
12015.25 364
12016.28 389
12017.32 367
12018.35 444
12019.39 436
12020.43 430
12021.46 420
12022.50 384
12023.53 410
12024.57 398
12025.60 403
12026.64 391
12027.68 425
12028.71 400
12029.75 408
12030.78 428
12031.82 377
12032.86 397
12033.89 369
12034.93 355
12035.97 350
12037.00 431
12038.04 382
12039.07 389
12040.11 414
12041.15 422
12042.18 406
12043.22 377
12044.26 358
12045.29 356
12046.33 320
12047.37 375
12048.40 388
12049.44 422
12050.48 398
12051.52 403
12052.55 400
12053.59 347
12054.63 361
12055.66 401
12056.70 417
12057.74 337
12058.78 371
12059.81 390
12060.85 371
12061.89 391
12062.92 383
12063.96 402
12065.00 360
12066.04 335
12067.07 348
12068.11 374
12069.15 357
12070.19 344
12071.23 374
12072.26 347
12073.30 363
12074.34 381
12075.38 352
12076.42 341
12077.45 350
12078.49 367
12079.53 385
12080.57 401
12081.61 386
12082.64 371
12083.68 370
12084.72 387
12085.76 400
12086.80 394
12087.84 354
12088.88 369
12089.91 404
12090.95 429
12091.99 394
12093.03 392
12094.07 415
12095.11 408
12096.15 406
12097.19 403
12098.22 435
12099.26 410
12100.30 450
12101.34 448
12102.38 397
12103.42 445
12104.46 474
12105.50 459
12106.54 447
12107.58 441
12108.62 421
12109.66 392
12110.70 405
12111.74 417
12112.78 383
12113.81 378
12114.85 357
12115.89 326
12116.93 367
12117.97 339
12119.01 315
12120.05 346
12121.09 355
12122.13 344
12123.17 373
12124.21 301
12125.25 324
12126.29 316
12127.33 259
12128.37 322
12129.42 306
12130.46 333
12131.50 316
12132.54 317
12133.58 330
12134.62 309
12135.66 300
12136.70 317
12137.74 327
12138.78 293
12139.82 312
12140.86 325
12141.90 286
12142.94 300
12143.98 318
12145.03 312
12146.07 320
12147.11 312
12148.15 283
12149.19 282
12150.23 318
12151.27 317
12152.31 310
12153.35 294
12154.40 299
12155.44 325
12156.48 311
12157.52 298
12158.56 299
12159.60 301
12160.65 281
12161.69 280
12162.73 290
12163.77 296
12164.81 316
12165.85 268
12166.90 296
12167.94 327
12168.98 297
12170.02 312
12171.06 323
12172.11 288
12173.15 296
12174.19 300
12175.23 292
12176.28 314
12177.32 308
12178.36 314
12179.40 328
12180.45 328
12181.49 307
12182.53 301
12183.57 315
12184.62 315
12185.66 329
12186.70 288
12187.74 298
12188.79 283
12189.83 311
12190.87 296
12191.92 312
12192.96 295
12194.00 280
12195.05 318
12196.09 290
12197.13 315
12198.18 326
12199.22 280
12200.26 270
12201.31 318
12202.35 324
12203.39 310
12204.44 340
12205.48 307
12206.52 279
12207.57 281
12208.61 290
12209.65 295
12210.70 300
12211.74 314
12212.79 345
12213.83 305
12214.87 326
12215.92 305
12216.96 313
12218.01 314
12219.05 292
12220.09 292
12221.14 290
12222.18 296
12223.23 340
12224.27 337
12225.32 323
12226.36 306
12227.41 328
12228.45 333
12229.49 373
12230.54 375
12231.58 348
12232.63 355
12233.67 313
12234.72 322
12235.76 300
12236.81 276
12237.85 284
12238.90 328
12239.94 307
12240.99 314
12242.03 299
12243.08 280
12244.12 351
12245.17 313
12246.21 313
12247.26 286
12248.31 315
12249.35 373
12250.40 343
12251.44 300
12252.49 302
12253.53 315
12254.58 308
12255.62 331
12256.67 337
12257.72 317
12258.76 295
12259.81 326
12260.85 278
12261.90 276
12262.95 306
12263.99 305
12265.04 269
12266.08 290
12267.13 294
12268.18 310
12269.22 313
12270.27 316
12271.32 301
12272.36 282
12273.41 261
12274.46 318
12275.50 312
12276.55 289
12277.60 282
12278.64 302
12279.69 281
12280.74 275
12281.78 314
12282.83 292
12283.88 295
12284.92 275
12285.97 276
12287.02 260
12288.07 280
12289.11 301
12290.16 292
12291.21 295
12292.25 270
12293.30 335
12294.35 319
12295.40 276
12296.44 259
12297.49 277
12298.54 274
12299.59 282
12300.63 241
12301.68 259
12302.73 302
12303.78 290
12304.83 285
12305.87 277
12306.92 302
12307.97 263
12309.02 275
12310.07 312
12311.11 288
12312.16 284
12313.21 266
12314.26 296
12315.31 261
12316.35 278
12317.40 274
12318.45 270
12319.50 246
12320.55 274
12321.60 296
12322.65 245
12323.69 285
12324.74 277
12325.79 241
12326.84 248
12327.89 282
12328.94 304
12329.99 329
12331.04 310
12332.09 264
12333.13 273
12334.18 230
12335.23 224
12336.28 268
12337.33 295
12338.38 278
12339.43 234
12340.48 244
12341.53 261
12342.58 249
12343.63 271
12344.68 287
12345.73 292
12346.78 293
12347.83 270
12348.88 250
12349.93 268
12350.98 270
12352.03 249
12353.07 271
12354.12 281
12355.17 281
12356.22 237
12357.28 227
12358.33 243
12359.38 271
12360.43 279
12361.48 291
12362.53 276
12363.58 256
12364.63 239
12365.68 269
12366.73 294
12367.78 254
12368.83 263
12369.88 302
12370.93 323
12371.98 284
12373.03 272
12374.08 271
12375.13 292
12376.18 284
12377.24 284
12378.29 292
12379.34 294
12380.39 275
12381.44 275
12382.49 281
12383.54 294
12384.59 267
12385.64 255
12386.70 275
12387.75 273
12388.80 257
12389.85 238
12390.90 296
12391.95 298
12393.00 260
12394.06 287
12395.11 282
12396.16 297
12397.21 318
12398.26 271
12399.32 255
12400.37 289
12401.42 264
12402.47 302
12403.52 293
12404.58 342
12405.63 309
12406.68 266
12407.73 304
12408.78 307
12409.84 299
12410.89 339
12411.94 306
12412.99 318
12414.05 336
12415.10 296
12416.15 298
12417.20 321
12418.26 317
12419.31 314
12420.36 303
12421.42 315
12422.47 335
12423.52 319
12424.57 305
12425.63 288
12426.68 303
12427.73 317
12428.79 327
12429.84 284
12430.89 292
12431.95 313
12433.00 276
12434.05 275
12435.11 295
12436.16 317
12437.21 309
12438.27 311
12439.32 317
12440.37 301
12441.43 274
12442.48 284
12443.54 325
12444.59 318
12445.64 339
12446.70 307
12447.75 293
12448.80 298
12449.86 314
12450.91 302
12451.97 313
12453.02 319
12454.08 305
12455.13 312
12456.18 299
12457.24 316
12458.29 275
12459.35 300
12460.40 311
12461.46 315
12462.51 265
12463.57 341
12464.62 318
12465.67 320
12466.73 345
12467.78 335
12468.84 335
12469.89 323
12470.95 334
12472.00 352
12473.06 355
12474.11 370
12475.17 374
12476.22 379
12477.28 369
12478.33 398
12479.39 406
12480.45 438
12481.50 440
12482.56 383
12483.61 416
12484.67 418
12485.72 454
12486.78 432
12487.83 460
12488.89 477
12489.95 554
12491.00 637
12492.06 700
12493.11 793
12494.17 888
12495.22 994
12496.28 1039
12497.34 1012
12498.39 1057
12499.45 939
12500.50 839
12501.56 847
12502.62 821
12503.67 762
12504.73 656
12505.79 581
12506.84 507
12507.90 530
12508.96 540
12510.01 439
12511.07 413
12512.13 410
12513.18 418
12514.24 404
12515.30 383
12516.35 362
12517.41 432
12518.47 458
12519.52 407
12520.58 342
12521.64 361
12522.70 380
12523.75 388
12524.81 364
12525.87 395
12526.92 394
12527.98 389
12529.04 406
12530.10 383
12531.15 323
12532.21 319
12533.27 366
12534.33 348
12535.38 351
12536.44 366
12537.50 403
12538.56 388
12539.62 352
12540.67 330
12541.73 321
12542.79 352
12543.85 350
12544.91 321
12545.96 356
12547.02 348
12548.08 354
12549.14 363
12550.20 353
12551.25 344
12552.31 321
12553.37 331
12554.43 353
12555.49 342
12556.55 344
12557.61 346
12558.66 381
12559.72 386
12560.78 419
12561.84 376
12562.90 391
12563.96 342
12565.02 362
12566.08 341
12567.14 390
12568.19 400
12569.25 372
12570.31 384
12571.37 422
12572.43 418
12573.49 429
12574.55 422
12575.61 472
12576.67 508
12577.73 580
12578.79 524
12579.85 505
12580.91 467
12581.97 467
12583.03 454
12584.09 405
12585.15 429
12586.20 429
12587.26 410
12588.32 405
12589.38 408
12590.44 400
12591.50 412
12592.56 423
12593.62 405
12594.69 396
12595.75 398
12596.81 420
12597.87 407
12598.93 363
12599.99 365
12601.05 404
12602.11 343
12603.17 325
12604.23 386
12605.29 329
12606.35 310
12607.41 368
12608.47 354
12609.53 341
12610.59 306
12611.65 325
12612.71 341
12613.78 329
12614.84 334
12615.90 365
12616.96 408
12618.02 361
12619.08 343
12620.14 323
12621.20 316
12622.27 319
12623.33 303
12624.39 320
12625.45 292
12626.51 280
12627.57 322
12628.63 310
12629.70 285
12630.76 300
12631.82 341
12632.88 329
12633.94 299
12635.00 316
12636.07 319
12637.13 300
12638.19 327
12639.25 312
12640.31 297
12641.38 310
12642.44 293
12643.50 287
12644.56 321
12645.63 317
12646.69 316
12647.75 330
12648.81 329
12649.88 332
12650.94 301
12652.00 329
12653.06 345
12654.13 382
12655.19 344
12656.25 344
12657.31 340
12658.38 355
12659.44 353
12660.50 338
12661.57 333
12662.63 342
12663.69 314
12664.76 352
12665.82 329
12666.88 350
12667.95 338
12669.01 322
12670.07 314
12671.14 328
12672.20 317
12673.26 374
12674.33 372
12675.39 347
12676.45 328
12677.52 278
12678.58 281
12679.64 305
12680.71 370
12681.77 312
12682.84 308
12683.90 294
12684.96 307
12686.03 321
12687.09 327
12688.16 329
12689.22 319
12690.28 316
12691.35 303
12692.41 301
12693.48 326
12694.54 289
12695.61 279
12696.67 340
12697.74 328
12698.80 341
12699.86 335
12700.93 332
12701.99 347
12703.06 336
12704.12 346
12705.19 306
12706.25 321
12707.32 300
12708.38 278
12709.45 330
12710.51 336
12711.58 302
12712.64 280
12713.71 336
12714.77 317
12715.84 302
12716.90 282
12717.97 305
12719.03 316
12720.10 304
12721.17 291
12722.23 299
12723.30 341
12724.36 304
12725.43 305
12726.49 317
12727.56 308
12728.63 320
12729.69 290
12730.76 292
12731.82 318
12732.89 301
12733.96 332
12735.02 336
12736.09 310
12737.15 337
12738.22 290
12739.29 285
12740.35 299
12741.42 287
12742.49 302
12743.55 325
12744.62 300
12745.68 308
12746.75 265
12747.82 273
12748.88 295
12749.95 287
12751.02 281
12752.09 261
12753.15 282
12754.22 279
12755.29 303
12756.35 289
12757.42 292
12758.49 251
12759.55 248
12760.62 234
12761.69 243
12762.76 258
12763.82 251
12764.89 305
12765.96 265
12767.03 270
12768.09 262
12769.16 249
12770.23 256
12771.30 295
12772.36 281
12773.43 242
12774.50 251
12775.57 251
12776.63 260
12777.70 269
12778.77 237
12779.84 250
12780.91 242
12781.97 229
12783.04 258
12784.11 234
12785.18 245
12786.25 245
12787.31 261
12788.38 321
12789.45 261
12790.52 250
12791.59 243
12792.66 273
12793.73 226
12794.79 206
12795.86 231
12796.93 259
12798.00 254
12799.07 248
12800.14 241
12801.21 253
12802.28 255
12803.34 280
12804.41 254
12805.48 272
12806.55 285
12807.62 225
12808.69 227
12809.76 261
12810.83 259
12811.90 265
12812.97 260
12814.04 234
12815.11 284
12816.18 262
12817.25 279
12818.31 287
12819.38 263
12820.45 251
12821.52 272
12822.59 285
12823.66 252
12824.73 240
12825.80 271
12826.87 238
12827.94 275
12829.01 269
12830.08 272
12831.15 234
12832.22 228
12833.29 243
12834.36 268
12835.43 241
12836.50 230
12837.57 232
12838.65 221
12839.72 259
12840.79 215
12841.86 224
12842.93 226
12844.00 237
12845.07 281
12846.14 242
12847.21 241
12848.28 227
12849.35 268
12850.42 243
12851.49 207
12852.57 225
12853.64 244
12854.71 230
12855.78 234
12856.85 210
12857.92 217
12858.99 237
12860.06 253
12861.13 215
12862.21 203
12863.28 268
12864.35 241
12865.42 242
12866.49 256
12867.56 249
12868.64 219
12869.71 215
12870.78 260
12871.85 253
12872.92 229
12874.00 217
12875.07 224
12876.14 234
12877.21 234
12878.28 168
12879.36 263
12880.43 232
12881.50 240
12882.57 223
12883.64 230
12884.72 256
12885.79 226
12886.86 214
12887.93 231
12889.01 246
12890.08 218
12891.15 269
12892.22 242
12893.30 229
12894.37 232
12895.44 284
12896.52 237
12897.59 237
12898.66 213
12899.73 211
12900.81 225
12901.88 245
12902.95 202
12904.03 234
12905.10 254
12906.17 244
12907.25 223
12908.32 236
12909.39 199
12910.47 225
12911.54 222
12912.61 220
12913.69 237
12914.76 221
12915.83 250
12916.91 233
12917.98 194
12919.06 197
12920.13 221
12921.20 221
12922.28 214
12923.35 214
12924.43 246
12925.50 237
12926.57 222
12927.65 202
12928.72 250
12929.80 235
12930.87 229
12931.95 274
12933.02 240
12934.09 237
12935.17 230
12936.24 265
12937.32 224
12938.39 194
12939.47 221
12940.54 222
12941.62 238
12942.69 228
12943.77 208
12944.84 214
12945.92 220
12946.99 219
12948.07 207
12949.14 200
12950.22 177
12951.29 210
12952.37 267
12953.44 240
12954.52 249
12955.59 243
12956.67 204
12957.74 217
12958.82 238
12959.89 232
12960.97 198
12962.04 254
12963.12 219
12964.20 217
12965.27 227
12966.35 204
12967.42 228
12968.50 243
12969.58 212
12970.65 215
12971.73 221
12972.80 257
12973.88 244
12974.96 229
12976.03 250
12977.11 230
12978.18 231
12979.26 262
12980.34 235
12981.41 251
12982.49 220
12983.57 214
12984.64 235
12985.72 240
12986.80 228
12987.87 242
12988.95 249
12990.03 238
12991.10 216
12992.18 258
12993.26 228
12994.33 267
12995.41 239
12996.49 252
12997.56 236
12998.64 234
12999.72 248
13000.80 223
13001.87 223
13002.95 225
13004.03 245
13005.11 236
13006.18 234
13007.26 298
13008.34 260
13009.42 279
13010.49 282
13011.57 273
13012.65 310
13013.73 280
13014.80 213
13015.88 267
13016.96 252
13018.04 258
13019.12 265
13020.19 250
13021.27 253
13022.35 274
13023.43 255
13024.51 261
13025.58 244
13026.66 286
13027.74 286
13028.82 291
13029.90 248
13030.98 269
13032.05 281
13033.13 289
13034.21 233
13035.29 233
13036.37 278
13037.45 256
13038.53 260
13039.61 258
13040.68 297
13041.76 278
13042.84 248
13043.92 267
13045.00 237
13046.08 247
13047.16 259
13048.24 309
13049.32 275
13050.40 254
13051.48 271
13052.55 247
13053.63 252
13054.71 262
13055.79 225
13056.87 266
13057.95 250
13059.03 288
13060.11 256
13061.19 216
13062.27 235
13063.35 251
13064.43 250
13065.51 229
13066.59 253
13067.67 275
13068.75 275
13069.83 253
13070.91 266
13071.99 246
13073.07 236
13074.15 240
13075.23 237
13076.31 237
13077.39 264
13078.47 244
13079.55 247
13080.63 243
13081.71 226
13082.79 265
13083.88 244
13084.96 239
13086.04 223
13087.12 245
13088.20 211
13089.28 211
13090.36 245
13091.44 235
13092.52 265
13093.60 244
13094.68 244
13095.77 232
13096.85 258
13097.93 252
13099.01 241
13100.09 230
13101.17 226
13102.25 268
13103.34 264
13104.42 217
13105.50 224
13106.58 201
13107.66 254
13108.74 242
13109.82 246
13110.91 230
13111.99 229
13113.07 277
13114.15 240
13115.23 204
13116.32 258
13117.40 257
13118.48 221
13119.56 219
13120.64 232
13121.73 246
13122.81 226
13123.89 201
13124.97 215
13126.06 248
13127.14 233
13128.22 237
13129.30 260
13130.39 221
13131.47 250
13132.55 259
13133.63 243
13134.72 245
13135.80 250
13136.88 224
13137.97 193
13139.05 233
13140.13 225
13141.21 247
13142.30 218
13143.38 190
13144.46 212
13145.55 259
13146.63 207
13147.71 248
13148.80 267
13149.88 286
13150.96 247
13152.05 270
13153.13 255
13154.21 231
13155.30 226
13156.38 244
13157.47 247
13158.55 251
13159.63 209
13160.72 231
13161.80 253
13162.88 218
13163.97 227
13165.05 273
13166.14 229
13167.22 203
13168.31 238
13169.39 192
13170.47 231
13171.56 243
13172.64 244
13173.73 234
13174.81 193
13175.90 236
13176.98 215
13178.06 225
13179.15 224
13180.23 228
13181.32 243
13182.40 243
13183.49 222
13184.57 236
13185.66 237
13186.74 272
13187.83 235
13188.91 248
13190.00 263
13191.08 222
13192.17 257
13193.25 240
13194.34 262
13195.42 259
13196.51 265
13197.59 249
13198.68 230
13199.77 263
13200.85 257
13201.94 217
13203.02 250
13204.11 257
13205.19 227
13206.28 234
13207.36 226
13208.45 225
13209.54 221
13210.62 212
13211.71 244
13212.79 200
13213.88 222
13214.97 259
13216.05 265
13217.14 267
13218.22 241
13219.31 223
13220.40 237
13221.48 222
13222.57 218
13223.66 252
13224.74 269
13225.83 220
13226.92 225
13228.00 258
13229.09 245
13230.18 237
13231.26 252
13232.35 252
13233.44 270
13234.52 242
13235.61 238
13236.70 258
13237.78 272
13238.87 287
13239.96 252
13241.05 283
13242.13 261
13243.22 277
13244.31 253
13245.39 231
13246.48 241
13247.57 249
13248.66 223
13249.74 220
13250.83 247
13251.92 266
13253.01 272
13254.10 243
13255.18 215
13256.27 230
13257.36 268
13258.45 223
13259.53 238
13260.62 250
13261.71 247
13262.80 279
13263.89 288
13264.97 245
13266.06 226
13267.15 243
13268.24 268
13269.33 278
13270.42 279
13271.50 277
13272.59 278
13273.68 269
13274.77 256
13275.86 232
13276.95 285
13278.04 316
13279.12 279
13280.21 283
13281.30 275
13282.39 265
13283.48 264
13284.57 289
13285.66 288
13286.75 280
13287.84 305
13288.93 298
13290.01 262
13291.10 298
13292.19 271
13293.28 280
13294.37 311
13295.46 315
13296.55 298
13297.64 291
13298.73 317
13299.82 334
13300.91 326
13302.00 289
13303.09 283
13304.18 309
13305.27 335
13306.36 368
13307.45 295
13308.54 339
13309.63 334
13310.72 336
13311.81 343
13312.90 380
13313.99 361
13315.08 341
13316.17 326
13317.26 352
13318.35 335
13319.44 315
13320.53 357
13321.62 325
13322.71 316
13323.80 358
13324.89 355
13325.98 321
13327.07 328
13328.16 326
13329.25 309
13330.35 324
13331.44 315
13332.53 278
13333.62 298
13334.71 360
13335.80 347
13336.89 331
13337.98 360
13339.07 323
13340.16 313
13341.26 384
13342.35 310
13343.44 339
13344.53 395
13345.62 356
13346.71 355
13347.80 343
13348.90 356
13349.99 322
13351.08 330
13352.17 324
13353.26 348
13354.36 386
13355.45 357
13356.54 361
13357.63 345
13358.72 411
13359.81 391
13360.91 362
13362.00 414
13363.09 359
13364.18 364
13365.28 375
13366.37 442
13367.46 388
13368.55 395
13369.65 486
13370.74 501
13371.83 446
13372.92 406
13374.02 461
13375.11 406
13376.20 370
13377.29 402
13378.39 350
13379.48 354
13380.57 363
13381.67 343
13382.76 384
13383.85 350
13384.94 328
13386.04 311
13387.13 304
13388.22 303
13389.32 320
13390.41 325
13391.50 316
13392.60 288
13393.69 293
13394.78 306
13395.88 296
13396.97 339
13398.06 287
13399.16 330
13400.25 299
13401.35 272
13402.44 298
13403.53 257
13404.63 297
13405.72 303
13406.82 312
13407.91 325
13409.00 377
13410.10 309
13411.19 288
13412.29 287
13413.38 288
13414.47 292
13415.57 324
13416.66 330
13417.76 285
13418.85 273
13419.95 293
13421.04 304
13422.14 302
13423.23 290
13424.33 307
13425.42 277
13426.51 290
13427.61 306
13428.70 276
13429.80 311
13430.89 325
13431.99 336
13433.08 361
13434.18 360
13435.27 345
13436.37 325
13437.46 336
13438.56 306
13439.66 325
13440.75 286
13441.85 305
13442.94 320
13444.04 273
13445.13 266
13446.23 291
13447.32 334
13448.42 338
13449.52 266
13450.61 299
13451.71 316
13452.80 352
13453.90 326
13454.99 296
13456.09 319
13457.19 329
13458.28 355
13459.38 330
13460.48 379
13461.57 334
13462.67 346
13463.76 379
13464.86 339
13465.96 384
13467.05 359
13468.15 358
13469.25 347
13470.34 310
13471.44 330
13472.54 344
13473.63 360
13474.73 323
13475.83 344
13476.92 373
13478.02 345
13479.12 358
13480.21 375
13481.31 393
13482.41 339
13483.50 396
13484.60 377
13485.70 364
13486.80 358
13487.89 395
13488.99 329
13490.09 334
13491.19 355
13492.28 385
13493.38 417
13494.48 395
13495.58 409
13496.67 396
13497.77 405
13498.87 448
13499.97 451
13501.06 409
13502.16 437
13503.26 429
13504.36 479
13505.46 491
13506.55 457
13507.65 462
13508.75 436
13509.85 508
13510.95 446
13512.05 378
13513.14 401
13514.24 383
13515.34 363
13516.44 346
13517.54 323
13518.64 347
13519.73 359
13520.83 341
13521.93 321
13523.03 336
13524.13 369
13525.23 380
13526.33 361
13527.43 363
13528.53 329
13529.62 333
13530.72 284
13531.82 298
13532.92 280
13534.02 314
13535.12 347
13536.22 305
13537.32 283
13538.42 333
13539.52 325
13540.62 356
13541.72 318
13542.82 278
13543.92 317
13545.01 322
13546.11 318
13547.21 299
13548.31 298
13549.41 329
13550.51 306
13551.61 295
13552.71 291
13553.81 286
13554.91 311
13556.01 302
13557.11 269
13558.21 266
13559.31 271
13560.41 313
13561.51 294
13562.61 230
13563.72 291
13564.82 343
13565.92 314
13567.02 268
13568.12 268
13569.22 304
13570.32 286
13571.42 259
13572.52 270
13573.62 270
13574.72 273
13575.82 273
13576.92 237
13578.02 268
13579.13 279
13580.23 276
13581.33 269
13582.43 296
13583.53 250
13584.63 289
13585.73 308
13586.83 292
13587.94 256
13589.04 295
13590.14 297
13591.24 315
13592.34 273
13593.44 258
13594.54 296
13595.65 281
13596.75 291
13597.85 279
13598.95 287
13600.05 320
13601.16 298
13602.26 287
13603.36 283
13604.46 324
13605.56 314
13606.67 280
13607.77 301
13608.87 321
13609.97 292
13611.07 306
13612.18 323
13613.28 304
13614.38 305
13615.48 265
13616.59 272
13617.69 278
13618.79 290
13619.89 285
13621.00 255
13622.10 264
13623.20 294
13624.31 252
13625.41 245
13626.51 275
13627.61 287
13628.72 310
13629.82 286
13630.92 269
13632.03 264
13633.13 264
13634.23 282
13635.34 267
13636.44 250
13637.54 300
13638.65 260
13639.75 263
13640.85 294
13641.96 304
13643.06 308
13644.16 280
13645.27 284
13646.37 286
13647.48 284
13648.58 276
13649.68 277
13650.79 275
13651.89 278
13653.00 305
13654.10 251
13655.20 258
13656.31 282
13657.41 312
13658.52 325
13659.62 294
13660.72 278
13661.83 270
13662.93 331
13664.04 303
13665.14 301
13666.25 258
13667.35 289
13668.46 335
13669.56 302
13670.67 287
13671.77 279
13672.88 258
13673.98 254
13675.09 284
13676.19 302
13677.30 267
13678.40 284
13679.51 263
13680.61 301
13681.72 297
13682.82 302
13683.93 281
13685.03 287
13686.14 320
13687.24 279
13688.35 254
13689.45 272
13690.56 311
13691.66 292
13692.77 267
13693.88 251
13694.98 270
13696.09 282
13697.19 281
13698.30 310
13699.40 277
13700.51 312
13701.62 287
13702.72 273
13703.83 245
13704.93 272
13706.04 272
13707.15 285
13708.25 344
13709.36 284
13710.47 307
13711.57 283
13712.68 315
13713.79 332
13714.89 290
13716.00 298
13717.11 293
13718.21 305
13719.32 313
13720.43 299
13721.53 323
13722.64 318
13723.75 315
13724.85 261
13725.96 306
13727.07 292
13728.17 305
13729.28 330
13730.39 319
13731.50 333
13732.60 356
13733.71 342
13734.82 349
13735.92 351
13737.03 311
13738.14 346
13739.25 347
13740.35 334
13741.46 356
13742.57 379
13743.68 360
13744.79 334
13745.89 342
13747.00 315
13748.11 400
13749.22 406
13750.32 363
13751.43 336
13752.54 390
13753.65 411
13754.76 376
13755.87 403
13756.97 390
13758.08 373
13759.19 401
13760.30 436
13761.41 471
13762.52 438
13763.62 453
13764.73 481
13765.84 565
13766.95 498
13768.06 519
13769.17 579
13770.28 619
13771.38 646
13772.49 628
13773.60 600
13774.71 630
13775.82 686
13776.93 615
13778.04 613
13779.15 600
13780.26 622
13781.37 548
13782.48 513
13783.58 481
13784.69 474
13785.80 457
13786.91 397
13788.02 403
13789.13 401
13790.24 409
13791.35 371
13792.46 378
13793.57 362
13794.68 373
13795.79 341
13796.90 343
13798.01 355
13799.12 350
13800.23 345
13801.34 338
13802.45 402
13803.56 345
13804.67 358
13805.78 319
13806.89 371
13808.00 325
13809.11 314
13810.22 344
13811.33 313
13812.44 314
13813.55 334
13814.66 313
13815.77 334
13816.88 342
13818.00 364
13819.11 330
13820.22 328
13821.33 340
13822.44 349
13823.55 300
13824.66 291
13825.77 282
13826.88 305
13827.99 310
13829.10 310
13830.22 304
13831.33 309
13832.44 351
13833.55 341
13834.66 318
13835.77 323
13836.88 288
13838.00 277
13839.11 325
13840.22 336
13841.33 315
13842.44 332
13843.55 290
13844.67 316
13845.78 314
13846.89 322
13848.00 303
13849.11 313
13850.23 347
13851.34 330
13852.45 342
13853.56 346
13854.67 330
13855.79 308
13856.90 322
13858.01 288
13859.12 298
13860.24 319
13861.35 358
13862.46 308
13863.57 306
13864.69 311
13865.80 351
13866.91 323
13868.02 310
13869.14 334
13870.25 357
13871.36 362
13872.47 341
13873.59 355
13874.70 369
13875.81 352
13876.93 316
13878.04 278
13879.15 312
13880.27 314
13881.38 293
13882.49 319
13883.61 321
13884.72 302
13885.83 319
13886.95 286
13888.06 276
13889.17 285
13890.29 298
13891.40 328
13892.51 304
13893.63 298
13894.74 317
13895.86 326
13896.97 276
13898.08 301
13899.20 278
13900.31 333
13901.43 306
13902.54 290
13903.65 309
13904.77 279
13905.88 300
13907.00 323
13908.11 304
13909.23 288
13910.34 283
13911.45 260
13912.57 296
13913.68 283
13914.80 298
13915.91 296
13917.03 280
13918.14 305
13919.26 309
13920.37 292
13921.49 299
13922.60 286
13923.72 285
13924.83 274
13925.95 314
13927.06 268
13928.18 281
13929.29 252
13930.41 290
13931.52 293
13932.64 308
13933.75 280
13934.87 286
13935.98 311
13937.10 281
13938.21 272
13939.33 271
13940.45 281
13941.56 300
13942.68 246
13943.79 253
13944.91 294
13946.03 306
13947.14 298
13948.26 279
13949.37 284
13950.49 283
13951.60 274
13952.72 261
13953.84 279
13954.95 277
13956.07 297
13957.19 286
13958.30 285
13959.42 271
13960.54 247
13961.65 272
13962.77 257
13963.88 274
13965.00 282
13966.12 267
13967.23 267
13968.35 265
13969.47 291
13970.59 256
13971.70 251
13972.82 274
13973.94 271
13975.05 280
13976.17 255
13977.29 283
13978.40 270
13979.52 275
13980.64 274
13981.76 279
13982.87 263
13983.99 275
13985.11 271
13986.23 270
13987.34 310
13988.46 273
13989.58 234
13990.70 275
13991.81 286
13992.93 287
13994.05 306
13995.17 279
13996.29 288
13997.40 245
13998.52 267
13999.64 282
14000.76 272
14001.88 284
14002.99 273
14004.11 293
14005.23 274
14006.35 309
14007.47 285
14008.58 312
14009.70 306
14010.82 283
14011.94 296
14013.06 304
14014.18 284
14015.30 295
14016.41 302
14017.53 287
14018.65 288
14019.77 268
14020.89 306
14022.01 304
14023.13 316
14024.25 296
14025.37 276
14026.48 232
14027.60 296
14028.72 306
14029.84 330
14030.96 286
14032.08 317
14033.20 311
14034.32 305
14035.44 268
14036.56 263
14037.68 293
14038.80 304
14039.92 288
14041.04 265
14042.16 301
14043.28 276
14044.40 268
14045.52 290
14046.64 294
14047.76 293
14048.88 302
14050.00 270
14051.12 329
14052.24 272
14053.36 272
14054.48 285
14055.60 271
14056.72 271
14057.84 268
14058.96 324
14060.08 307
14061.20 251
14062.32 287
14063.44 312
14064.56 301
14065.68 281
14066.80 303
14067.92 255
14069.04 293
14070.16 294
14071.28 284
14072.41 279
14073.53 311
14074.65 307
14075.77 323
14076.89 313
14078.01 280
14079.13 305
14080.25 321
14081.37 324
14082.50 282
14083.62 322
14084.74 318
14085.86 299
14086.98 338
14088.10 294
14089.23 324
14090.35 346
14091.47 371
14092.59 327
14093.71 315
14094.83 339
14095.96 375
14097.08 362
14098.20 319
14099.32 371
14100.44 385
14101.57 367
14102.69 398
14103.81 367
14104.93 347
14106.05 378
14107.18 346
14108.30 337
14109.42 319
14110.54 313
14111.67 297
14112.79 333
14113.91 315
14115.03 272
14116.16 296
14117.28 279
14118.40 264
14119.53 257
14120.65 272
14121.77 302
14122.89 282
14124.02 278
14125.14 303
14126.26 284
14127.39 277
14128.51 254
14129.63 257
14130.76 230
14131.88 248
14133.00 244
14134.13 269
14135.25 260
14136.37 228
14137.50 241
14138.62 254
14139.74 227
14140.87 247
14141.99 225
14143.11 231
14144.24 245
14145.36 254
14146.49 243
14147.61 249
14148.73 241
14149.86 266
14150.98 234
14152.11 224
14153.23 236
14154.35 214
14155.48 246
14156.60 243
14157.73 240
14158.85 231
14159.98 270
14161.10 239
14162.23 223
14163.35 210
14164.47 226
14165.60 213
14166.72 231
14167.85 221
14168.97 208
14170.10 213
14171.22 250
14172.35 209
14173.47 230
14174.60 231
14175.72 227
14176.85 237
14177.97 225
14179.10 233
14180.22 236
14181.35 188
14182.47 204
14183.60 238
14184.72 272
14185.85 227
14186.98 240
14188.10 199
14189.23 211
14190.35 206
14191.48 212
14192.60 207
14193.73 201
14194.86 225
14195.98 220
14197.11 196
14198.23 205
14199.36 192
14200.49 215
14201.61 231
14202.74 229
14203.86 252
14204.99 231
14206.12 229
14207.24 204
14208.37 209
14209.50 214
14210.62 211
14211.75 187
14212.87 229
14214.00 219
14215.13 202
14216.25 236
14217.38 218
14218.51 220
14219.63 223
14220.76 218
14221.89 182
14223.02 215
14224.14 195
14225.27 196
14226.40 199
14227.52 201
14228.65 211
14229.78 192
14230.91 205
14232.03 196
14233.16 234
14234.29 197
14235.41 187
14236.54 222
14237.67 190
14238.80 199
14239.92 222
14241.05 197
14242.18 205
14243.31 193
14244.44 185
14245.56 206
14246.69 190
14247.82 194
14248.95 193
14250.08 212
14251.20 232
14252.33 216
14253.46 191
14254.59 194
14255.72 219
14256.84 225
14257.97 184
14259.10 188
14260.23 169
14261.36 186
14262.49 219
14263.62 265
14264.74 221
14265.87 222
14267.00 237
14268.13 194
14269.26 211
14270.39 177
14271.52 196
14272.65 211
14273.77 199
14274.90 194
14276.03 176
14277.16 197
14278.29 186
14279.42 196
14280.55 212
14281.68 218
14282.81 195
14283.94 166
14285.07 197
14286.20 175
14287.33 180
14288.45 191
14289.58 205
14290.71 179
14291.84 196
14292.97 179
14294.10 180
14295.23 205
14296.36 188
14297.49 191
14298.62 170
14299.75 201
14300.88 205
14302.01 196
14303.14 165
14304.27 176
14305.40 205
14306.53 180
14307.66 150
14308.79 153
14309.92 193
14311.05 200
14312.19 216
14313.32 183
14314.45 177
14315.58 145
14316.71 194
14317.84 193
14318.97 156
14320.10 167
14321.23 178
14322.36 218
14323.49 206
14324.62 182
14325.75 162
14326.89 197
14328.02 188
14329.15 180
14330.28 161
14331.41 171
14332.54 184
14333.67 200
14334.80 171
14335.94 168
14337.07 173
14338.20 182
14339.33 186
14340.46 179
14341.59 165
14342.73 185
14343.86 196
14344.99 175
14346.12 167
14347.25 171
14348.38 193
14349.52 163
14350.65 172
14351.78 160
14352.91 186
14354.04 163
14355.18 145
14356.31 185
14357.44 171
14358.57 167
14359.71 175
14360.84 172
14361.97 161
14363.10 188
14364.24 178
14365.37 171
14366.50 176
14367.63 166
14368.77 179
14369.90 183
14371.03 170
14372.16 178
14373.30 146
14374.43 170
14375.56 176
14376.70 210
14377.83 190
14378.96 181
14380.10 174
14381.23 219
14382.36 189
14383.50 193
14384.63 173
14385.76 180
14386.90 151
14388.03 169
14389.16 172
14390.30 171
14391.43 150
14392.56 193
14393.70 185
14394.83 160
14395.97 153
14397.10 152
14398.23 174
14399.37 169
14400.50 135
14401.63 166
14402.77 193
14403.90 184
14405.04 185
14406.17 190
14407.31 173
14408.44 153
14409.57 142
14410.71 144
14411.84 150
14412.98 152
14414.11 196
14415.25 191
14416.38 183
14417.52 167
14418.65 168
14419.79 193
14420.92 149
14422.05 163
14423.19 194
14424.32 191
14425.46 187
14426.59 183
14427.73 190
14428.86 193
14430.00 139
14431.14 192
14432.27 210
14433.41 190
14434.54 184
14435.68 189
14436.81 190
14437.95 166
14439.08 146
14440.22 166
14441.35 174
14442.49 171
14443.63 174
14444.76 178
14445.90 159
14447.03 172
14448.17 182
14449.30 162
14450.44 188
14451.58 182
14452.71 180
14453.85 171
14454.98 172
14456.12 175
14457.26 185
14458.39 176
14459.53 176
14460.67 153
14461.80 177
14462.94 182
14464.08 168
14465.21 179
14466.35 164
14467.48 161
14468.62 174
14469.76 192
14470.90 189
14472.03 194
14473.17 184
14474.31 164
14475.44 159
14476.58 187
14477.72 208
14478.85 182
14479.99 182
14481.13 165
14482.27 192
14483.40 204
14484.54 215
14485.68 199
14486.81 182
14487.95 165
14489.09 164
14490.23 162
14491.36 162
14492.50 205
14493.64 182
14494.78 192
14495.92 171
14497.05 201
14498.19 154
14499.33 178
14500.47 159
14501.60 152
14502.74 197
14503.88 198
14505.02 174
14506.16 178
14507.30 162
14508.43 165
14509.57 192
14510.71 169
14511.85 165
14512.99 164
14514.13 184
14515.26 162
14516.40 176
14517.54 163
14518.68 148
14519.82 191
14520.96 166
14522.10 163
14523.23 153
14524.37 169
14525.51 174
14526.65 159
14527.79 176
14528.93 147
14530.07 165
14531.21 161
14532.35 181
14533.49 187
14534.63 159
14535.76 181
14536.90 131
14538.04 168
14539.18 209
14540.32 155
14541.46 156
14542.60 139
14543.74 193
14544.88 197
14546.02 162
14547.16 169
14548.30 198
14549.44 187
14550.58 169
14551.72 178
14552.86 162
14554.00 163
14555.14 188
14556.28 189
14557.42 141
14558.56 168
14559.70 156
14560.84 172
14561.98 159
14563.12 173
14564.26 187
14565.40 161
14566.54 186
14567.68 185
14568.82 165
14569.96 175
14571.11 181
14572.25 168
14573.39 178
14574.53 178
14575.67 180
14576.81 178
14577.95 184
14579.09 175
14580.23 153
14581.37 162
14582.52 184
14583.66 160
14584.80 151
14585.94 176
14587.08 174
14588.22 197
14589.36 184
14590.50 175
14591.65 180
14592.79 183
14593.93 159
14595.07 141
14596.21 178
14597.35 187
14598.50 172
14599.64 222
14600.78 188
14601.92 178
14603.06 166
14604.21 179
14605.35 177
14606.49 158
14607.63 190
14608.77 166
14609.92 179
14611.06 179
14612.20 202
14613.34 175
14614.49 174
14615.63 206
14616.77 197
14617.91 194
14619.06 212
14620.20 209
14621.34 221
14622.48 208
14623.63 227
14624.77 229
14625.91 200
14627.06 184
14628.20 199
14629.34 188
14630.48 206
14631.63 207
14632.77 220
14633.91 248
14635.06 225
14636.20 214
14637.34 221
14638.49 244
14639.63 190
14640.77 225
14641.92 208
14643.06 184
14644.20 195
14645.35 192
14646.49 208
14647.64 207
14648.78 187
14649.92 203
14651.07 191
14652.21 172
14653.35 183
14654.50 183
14655.64 164
14656.79 161
14657.93 169
14659.07 173
14660.22 165
14661.36 187
14662.51 161
14663.65 163
14664.80 179
14665.94 174
14667.09 160
14668.23 165
14669.37 184
14670.52 182
14671.66 166
14672.81 175
14673.95 201
14675.10 199
14676.24 188
14677.39 199
14678.53 177
14679.68 176
14680.82 205
14681.97 190
14683.11 193
14684.26 174
14685.40 162
14686.55 170
14687.69 201
14688.84 168
14689.98 168
14691.13 176
14692.27 183
14693.42 181
14694.57 160
14695.71 155
14696.86 143
14698.00 185
14699.15 179
14700.29 156
14701.44 152
14702.59 146
14703.73 171
14704.88 183
14706.02 149
14707.17 161
14708.32 178
14709.46 158
14710.61 160
14711.75 157
14712.90 159
14714.05 191
14715.19 187
14716.34 154
14717.49 166
14718.63 183
14719.78 192
14720.93 164
14722.07 142
14723.22 153
14724.37 151
14725.51 161
14726.66 178
14727.81 158
14728.95 169
14730.10 160
14731.25 147
14732.39 182
14733.54 188
14734.69 184
14735.84 188
14736.98 156
14738.13 170
14739.28 191
14740.42 157
14741.57 152
14742.72 166
14743.87 164
14745.01 166
14746.16 191
14747.31 177
14748.46 163
14749.61 175
14750.75 168
14751.90 173
14753.05 159
14754.20 172
14755.34 159
14756.49 163
14757.64 188
14758.79 145
14759.94 165
14761.08 147
14762.23 164
14763.38 170
14764.53 169
14765.68 156
14766.83 151
14767.97 146
14769.12 187
14770.27 153
14771.42 146
14772.57 190
14773.72 221
14774.87 191
14776.01 199
14777.16 185
14778.31 161
14779.46 184
14780.61 212
14781.76 207
14782.91 173
14784.06 200
14785.21 186
14786.36 171
14787.50 165
14788.65 201
14789.80 226
14790.95 243
14792.10 201
14793.25 182
14794.40 171
14795.55 208
14796.70 201
14797.85 212
14799.00 213
14800.15 196
14801.30 191
14802.45 210
14803.60 230
14804.75 195
14805.90 192
14807.05 202
14808.20 192
14809.35 213
14810.50 206
14811.65 201
14812.80 215
14813.95 216
14815.10 196
14816.25 206
14817.40 212
14818.55 189
14819.70 214
14820.85 191
14822.00 186
14823.15 217
14824.30 187
14825.45 213
14826.60 174
14827.75 194
14828.91 190
14830.06 164
14831.21 147
14832.36 145
14833.51 163
14834.66 180
14835.81 153
14836.96 147
14838.11 160
14839.26 148
14840.42 157
14841.57 175
14842.72 165
14843.87 163
14845.02 177
14846.17 163
14847.32 179
14848.48 158
14849.63 150
14850.78 146
14851.93 162
14853.08 157
14854.23 153
14855.39 140
14856.54 164
14857.69 145
14858.84 149
14859.99 144
14861.15 172
14862.30 126
14863.45 142
14864.60 148
14865.75 133
14866.91 163
14868.06 156
14869.21 146
14870.36 153
14871.52 135
14872.67 110
14873.82 128
14874.97 142
14876.13 165
14877.28 154
14878.43 158
14879.59 151
14880.74 147
14881.89 139
14883.04 150
14884.20 153
14885.35 155
14886.50 145
14887.66 129
14888.81 131
14889.96 138
14891.12 159
14892.27 135
14893.42 139
14894.58 166
14895.73 161
14896.88 158
14898.04 149
14899.19 150
14900.34 146
14901.50 173
14902.65 159
14903.80 132
14904.96 167
14906.11 184
14907.27 156
14908.42 145
14909.57 147
14910.73 126
14911.88 138
14913.04 149
14914.19 177
14915.34 133
14916.50 156
14917.65 148
14918.81 124
14919.96 155
14921.11 155
14922.27 162
14923.42 151
14924.58 146
14925.73 149
14926.89 160
14928.04 166
14929.20 133
14930.35 135
14931.51 146
14932.66 150
14933.82 140
14934.97 149
14936.13 136
14937.28 135
14938.44 128
14939.59 134
14940.75 139
14941.90 139
14943.06 124
14944.21 128
14945.37 143
14946.52 142
14947.68 128
14948.83 144
14949.99 140
14951.14 151
14952.30 152
14953.46 156
14954.61 140
14955.77 165
14956.92 133
14958.08 145
14959.24 125
14960.39 142
14961.55 137
14962.70 147
14963.86 137
14965.02 131
14966.17 156
14967.33 149
14968.48 156
14969.64 142
14970.80 134
14971.95 163
14973.11 144
14974.27 152
14975.42 128
14976.58 133
14977.74 144
14978.89 147
14980.05 156
14981.21 154
14982.36 115
14983.52 113
14984.68 156
14985.83 166
14986.99 128
14988.15 153
14989.30 155
14990.46 133
14991.62 143
14992.77 128
14993.93 115
14995.09 138
14996.25 135
14997.40 121
14998.56 139
14999.72 145
15000.88 130
15002.03 130
15003.19 140
15004.35 155
15005.51 170
15006.66 138
15007.82 150
15008.98 126
15010.14 152
15011.30 146
15012.45 125
15013.61 122
15014.77 158
15015.93 142
15017.09 130
15018.24 119
15019.40 114
15020.56 139
15021.72 135
15022.88 134
15024.04 138
15025.19 201
15026.35 143
15027.51 142
15028.67 134
15029.83 125
15030.99 106
15032.15 119
15033.30 126
15034.46 125
15035.62 133
15036.78 116
15037.94 146
15039.10 116
15040.26 104
15041.42 123
15042.58 148
15043.73 162
15044.89 113
15046.05 124
15047.21 124
15048.37 121
15049.53 114
15050.69 133
15051.85 149
15053.01 104
15054.17 104
15055.33 132
15056.49 130
15057.65 125
15058.81 109
15059.97 127
15061.13 148
15062.29 127
15063.45 133
15064.61 119
15065.77 101
15066.93 110
15068.09 131
15069.25 109
15070.41 123
15071.57 108
15072.73 139
15073.89 110
15075.05 114
15076.21 126
15077.37 131
15078.53 118
15079.69 127
15080.85 127
15082.01 127
15083.17 135
15084.33 119
15085.49 119
15086.65 110
15087.82 104
15088.98 134
15090.14 123
15091.30 110
15092.46 127
15093.62 122
15094.78 113
15095.94 115
15097.10 110
15098.27 123
15099.43 141
15100.59 119
15101.75 124
15102.91 120
15104.07 119
15105.23 109
15106.40 119
15107.56 118
15108.72 100
15109.88 140
15111.04 134
15112.20 130
15113.37 120
15114.53 116
15115.69 121
15116.85 130
15118.01 128
15119.18 134
15120.34 133
15121.50 138
15122.66 135
15123.82 111
15124.99 141
15126.15 113
15127.31 114
15128.47 124
15129.64 138
15130.80 118
15131.96 136
15133.12 117
15134.29 121
15135.45 110
15136.61 152
15137.77 133
15138.94 106
15140.10 136
15141.26 146
15142.43 140
15143.59 128
15144.75 102
15145.92 108
15147.08 113
15148.24 110
15149.41 104
15150.57 126
15151.73 143
15152.90 154
15154.06 119
15155.22 130
15156.39 130
15157.55 145
15158.71 118
15159.88 145
15161.04 114
15162.20 136
15163.37 144
15164.53 124
15165.70 101
15166.86 109
15168.02 135
15169.19 147
15170.35 118
15171.52 102
15172.68 128
15173.84 127
15175.01 110
15176.17 111
15177.34 153
15178.50 146
15179.66 130
15180.83 131
15181.99 109
15183.16 125
15184.32 126
15185.49 124
15186.65 147
15187.82 129
15188.98 112
15190.15 136
15191.31 143
15192.48 156
15193.64 143
15194.81 143
15195.97 126
15197.14 114
15198.30 148
15199.47 157
15200.63 123
15201.80 127
15202.96 116
15204.13 147
15205.29 149
15206.46 155
15207.62 149
15208.79 140
15209.96 122
15211.12 157
15212.29 131
15213.45 138
15214.62 133
15215.78 141
15216.95 172
15218.12 149
15219.28 128
15220.45 134
15221.61 128
15222.78 136
15223.95 133
15225.11 159
15226.28 179
15227.44 138
15228.61 135
15229.78 145
15230.94 139
15232.11 164
15233.28 146
15234.44 144
15235.61 144
15236.78 140
15237.94 130
15239.11 137
15240.28 118
15241.44 123
15242.61 113
15243.78 130
15244.94 139
15246.11 109
15247.28 120
15248.44 115
15249.61 147
15250.78 149
15251.95 115
15253.11 117
15254.28 115
15255.45 110
15256.61 161
15257.78 103
15258.95 115
15260.12 111
15261.28 131
15262.45 155
15263.62 119
15264.79 141
15265.95 132
15267.12 157
15268.29 139
15269.46 117
15270.63 110
15271.79 146
15272.96 122
15274.13 117
15275.30 115
15276.47 129
15277.63 135
15278.80 146
15279.97 125
15281.14 101
15282.31 103
15283.48 133
15284.64 138
15285.81 124
15286.98 124
15288.15 113
15289.32 118
15290.49 118
15291.66 97
15292.82 100
15293.99 115
15295.16 129
15296.33 113
15297.50 145
15298.67 132
15299.84 139
15301.01 114
15302.18 97
15303.35 75
15304.51 117
15305.68 110
15306.85 130
15308.02 124
15309.19 115
15310.36 121
15311.53 113
15312.70 102
15313.87 106
15315.04 90
15316.21 129
15317.38 101
15318.55 128
15319.72 112
15320.89 118
15322.06 110
15323.23 109
15324.40 100
15325.57 112
15326.74 133
15327.91 125
15329.08 124
15330.25 112
15331.42 137
15332.59 100
15333.76 104
15334.93 122
15336.10 115
15337.27 104
15338.44 121
15339.61 127
15340.78 119
15341.95 127
15343.12 125
15344.29 141
15345.47 123
15346.64 93
15347.81 93
15348.98 95
15350.15 121
15351.32 105
15352.49 122
15353.66 127
15354.83 131
15356.00 119
15357.18 93
15358.35 95
15359.52 122
15360.69 100
15361.86 106
15363.03 101
15364.20 132
15365.38 101
15366.55 104
15367.72 135
15368.89 136
15370.06 116
15371.23 121
15372.41 136
15373.58 121
15374.75 123
15375.92 110
15377.09 112
15378.26 121
15379.44 119
15380.61 111
15381.78 119
15382.95 117
15384.13 111
15385.30 94
15386.47 115
15387.64 103
15388.82 122
15389.99 129
15391.16 116
15392.33 104
15393.51 108
15394.68 132
15395.85 119
15397.02 113
15398.20 103
15399.37 108
15400.54 121
15401.71 113
15402.89 126
15404.06 142
15405.23 118
15406.41 102
15407.58 115
15408.75 128
15409.93 106
15411.10 112
15412.27 113
15413.45 126
15414.62 128
15415.79 104
15416.97 110
15418.14 132
15419.31 148
15420.49 124
15421.66 126
15422.84 121
15424.01 99
15425.18 117
15426.36 130
15427.53 114
15428.70 101
15429.88 105
15431.05 129
15432.23 133
15433.40 129
15434.57 95
15435.75 132
15436.92 122
15438.10 132
15439.27 120
15440.45 133
15441.62 137
15442.80 138
15443.97 120
15445.14 134
15446.32 154
15447.49 147
15448.67 120
15449.84 129
15451.02 134
15452.19 129
15453.37 140
15454.54 114
15455.72 124
15456.89 141
15458.07 148
15459.24 133
15460.42 109
15461.59 122
15462.77 119
15463.94 137
15465.12 117
15466.29 106
15467.47 116
15468.65 109
15469.82 134
15471.00 115
15472.17 150
15473.35 145
15474.52 113
15475.70 117
15476.88 133
15478.05 110
15479.23 142
15480.40 147
15481.58 142
15482.76 108
15483.93 102
15485.11 110
15486.28 126
15487.46 126
15488.64 108
15489.81 119
15490.99 129
15492.16 91
15493.34 90
15494.52 131
15495.69 134
15496.87 131
15498.05 113
15499.22 100
15500.40 103
15501.58 123
15502.75 104
15503.93 116
15505.11 117
15506.28 120
15507.46 118
15508.64 144
15509.82 121
15510.99 96
15512.17 122
15513.35 120
15514.52 134
15515.70 110
15516.88 104
15518.06 112
15519.23 82
15520.41 85
15521.59 90
15522.77 129
15523.94 150
15525.12 101
15526.30 114
15527.48 117
15528.65 126
15529.83 117
15531.01 123
15532.19 122
15533.37 113
15534.54 100
15535.72 110
15536.90 105
15538.08 122
15539.26 138
15540.44 122
15541.61 129
15542.79 95
15543.97 101
15545.15 103
15546.33 114
15547.51 124
15548.68 121
15549.86 112
15551.04 106
15552.22 146
15553.40 150
15554.58 130
15555.76 104
15556.93 122
15558.11 119
15559.29 147
15560.47 114
15561.65 116
15562.83 112
15564.01 125
15565.19 126
15566.37 124
15567.55 118
15568.73 146
15569.91 150
15571.08 130
15572.26 119
15573.44 107
15574.62 137
15575.80 137
15576.98 147
15578.16 101
15579.34 123
15580.52 132
15581.70 129
15582.88 121
15584.06 109
15585.24 130
15586.42 137
15587.60 135
15588.78 92
15589.96 130
15591.14 122
15592.32 106
15593.50 135
15594.68 145
15595.86 118
15597.04 121
15598.22 104
15599.40 152
15600.58 136
15601.76 107
15602.95 119
15604.13 135
15605.31 143
15606.49 114
15607.67 132
15608.85 150
15610.03 144
15611.21 138
15612.39 145
15613.57 129
15614.75 149
15615.93 165
15617.12 125
15618.30 139
15619.48 143
15620.66 127
15621.84 148
15623.02 124
15624.20 128
15625.38 161
15626.57 154
15627.75 132
15628.93 147
15630.11 175
15631.29 147
15632.47 147
15633.66 141
15634.84 150
15636.02 152
15637.20 134
15638.38 158
15639.57 148
15640.75 148
15641.93 130
15643.11 137
15644.29 171
15645.48 152
15646.66 145
15647.84 179
15649.02 155
15650.21 154
15651.39 175
15652.57 172
15653.75 158
15654.94 161
15656.12 158
15657.30 173
15658.48 160
15659.67 173
15660.85 168
15662.03 182
15663.22 156
15664.40 157
15665.58 170
15666.76 176
15667.95 161
15669.13 172
15670.31 174
15671.50 129
15672.68 170
15673.86 152
15675.05 141
15676.23 154
15677.41 166
15678.60 176
15679.78 161
15680.96 131
15682.15 151
15683.33 162
15684.51 123
15685.70 169
15686.88 160
15688.07 127
15689.25 127
15690.43 148
15691.62 142
15692.80 145
15693.99 148
15695.17 152
15696.35 145
15697.54 145
15698.72 131
15699.91 151
15701.09 173
15702.28 165
15703.46 158
15704.64 146
15705.83 152
15707.01 123
15708.20 155
15709.38 162
15710.57 167
15711.75 135
15712.94 135
15714.12 153
15715.31 149
15716.49 151
15717.68 184
15718.86 145
15720.05 138
15721.23 151
15722.42 140
15723.60 166
15724.79 168
15725.97 163
15727.16 147
15728.34 128
15729.53 164
15730.71 165
15731.90 197
15733.08 166
15734.27 168
15735.46 161
15736.64 158
15737.83 139
15739.01 172
15740.20 142
15741.39 186
15742.57 140
15743.76 164
15744.94 155
15746.13 175
15747.31 153
15748.50 152
15749.69 160
15750.87 147
15752.06 129
15753.25 159
15754.43 172
15755.62 143
15756.81 184
15757.99 166
15759.18 162
15760.36 142
15761.55 155
15762.74 180
15763.92 173
15765.11 187
15766.30 156
15767.49 163
15768.67 150
15769.86 150
15771.05 140
15772.23 158
15773.42 151
15774.61 136
15775.79 119
15776.98 131
15778.17 123
15779.36 149
15780.54 146
15781.73 157
15782.92 158
15784.11 137
15785.29 148
15786.48 124
15787.67 151
15788.86 152
15790.04 138
15791.23 153
15792.42 150
15793.61 151
15794.79 145
15795.98 135
15797.17 153
15798.36 142
15799.55 173
15800.73 116
15801.92 144
15803.11 145
15804.30 149
15805.49 166
15806.68 142
15807.86 147
15809.05 126
15810.24 137
15811.43 144
15812.62 135
15813.81 120
15815.00 134
15816.18 123
15817.37 111
15818.56 117
15819.75 147
15820.94 123
15822.13 123
15823.32 118
15824.51 141
15825.70 136
15826.88 144
15828.07 125
15829.26 124
15830.45 113
15831.64 134
15832.83 150
15834.02 143
15835.21 117
15836.40 96
15837.59 135
15838.78 152
15839.97 127
15841.16 129
15842.35 130
15843.54 140
15844.73 118
15845.92 139
15847.11 131
15848.30 134
15849.49 120
15850.68 123
15851.87 156
15853.06 126
15854.25 138
15855.44 111
15856.63 112
15857.82 124
15859.01 145
15860.20 141
15861.39 136
15862.58 120
15863.77 117
15864.96 135
15866.15 137
15867.34 119
15868.53 115
15869.72 112
15870.91 157
15872.10 115
15873.29 115
15874.48 136
15875.68 160
15876.87 183
15878.06 133
15879.25 117
15880.44 120
15881.63 125
15882.82 123
15884.01 129
15885.20 136
15886.40 131
15887.59 153
15888.78 160
15889.97 111
15891.16 129
15892.35 124
15893.54 137
15894.74 132
15895.93 146
15897.12 141
15898.31 131
15899.50 148
15900.70 153
15901.89 114
15903.08 125
15904.27 154
15905.46 160
15906.66 127
15907.85 134
15909.04 145
15910.23 145
15911.42 120
15912.62 149
15913.81 159
15915.00 148
15916.19 134
15917.39 130
15918.58 162
15919.77 159
15920.96 155
15922.16 153
15923.35 132
15924.54 162
15925.73 140
15926.93 144
15928.12 145
15929.31 153
15930.51 176
15931.70 127
15932.89 119
15934.09 125
15935.28 145
15936.47 149
15937.67 142
15938.86 148
15940.05 131
15941.25 138
15942.44 120
15943.63 137
15944.83 132
15946.02 150
15947.21 157
15948.41 131
15949.60 142
15950.79 127
15951.99 108
15953.18 152
15954.38 133
15955.57 106
15956.76 116
15957.96 114
15959.15 114
15960.35 112
15961.54 128
15962.73 118
15963.93 128
15965.12 141
15966.32 132
15967.51 116
15968.71 111
15969.90 123
15971.09 125
15972.29 117
15973.48 112
15974.68 128
15975.87 130
15977.07 130
15978.26 127
15979.46 137
15980.65 111
15981.85 102
15983.04 132
15984.24 113
15985.43 134
15986.63 104
15987.82 124
15989.02 140
15990.21 122
15991.41 118
15992.60 139
15993.80 130
15994.99 126
15996.19 107
15997.39 113
15998.58 106
15999.78 107
16000.97 109
16002.17 122
16003.36 124
16004.56 100
16005.76 118
16006.95 115
16008.15 120
16009.34 91
16010.54 129
16011.73 135
16012.93 118
16014.13 135
16015.32 107
16016.52 137
16017.72 138
16018.91 125
16020.11 129
16021.30 138
16022.50 126
16023.70 134
16024.89 87
16026.09 99
16027.29 137
16028.48 101
16029.68 99
16030.88 97
16032.07 102
16033.27 127
16034.47 110
16035.67 111
16036.86 130
16038.06 131
16039.26 99
16040.45 107
16041.65 102
16042.85 110
16044.04 124
16045.24 110
16046.44 121
16047.64 112
16048.83 124
16050.03 93
16051.23 134
16052.43 106
16053.62 87
16054.82 91
16056.02 104
16057.22 102
16058.42 88
16059.61 116
16060.81 132
16062.01 94
16063.21 80
16064.41 110
16065.60 92
16066.80 118
16068.00 138
16069.20 112
16070.40 115
16071.59 111
16072.79 117
16073.99 123
16075.19 125
16076.39 93
16077.59 92
16078.78 129
16079.98 98
16081.18 96
16082.38 100
16083.58 101
16084.78 98
16085.98 108
16087.18 102
16088.37 99
16089.57 102
16090.77 106
16091.97 116
16093.17 94
16094.37 104
16095.57 131
16096.77 100
16097.97 114
16099.17 111
16100.37 120
16101.57 119
16102.77 97
16103.96 105
16105.16 116
16106.36 90
16107.56 126
16108.76 104
16109.96 102
16111.16 108
16112.36 93
16113.56 116
16114.76 101
16115.96 116
16117.16 106
16118.36 125
16119.56 96
16120.76 91
16121.96 101
16123.16 135
16124.36 144
16125.56 129
16126.76 124
16127.96 125
16129.16 102
16130.37 102
16131.57 116
16132.77 97
16133.97 105
16135.17 132
16136.37 118
16137.57 103
16138.77 99
16139.97 140
16141.17 125
16142.37 101
16143.57 103
16144.77 129
16145.98 133
16147.18 118
16148.38 136
16149.58 125
16150.78 125
16151.98 116
16153.18 113
16154.38 110
16155.59 107
16156.79 108
16157.99 121
16159.19 131
16160.39 123
16161.59 108
16162.80 113
16164.00 122
16165.20 114
16166.40 102
16167.60 113
16168.80 135
16170.01 123
16171.21 123
16172.41 123
16173.61 121
16174.81 109
16176.02 100
16177.22 111
16178.42 107
16179.62 123
16180.83 121
16182.03 113
16183.23 95
16184.43 124
16185.64 134
16186.84 99
16188.04 105
16189.24 123
16190.45 104
16191.65 112
16192.85 113
16194.06 114
16195.26 103
16196.46 115
16197.66 102
16198.87 115
16200.07 97
16201.27 97
16202.48 106
16203.68 101
16204.88 117
16206.09 128
16207.29 126
16208.49 123
16209.70 114
16210.90 95
16212.10 106
16213.31 80
16214.51 108
16215.71 127
16216.92 99
16218.12 104
16219.33 118
16220.53 138
16221.73 116
16222.94 115
16224.14 111
16225.35 129
16226.55 126
16227.75 112
16228.96 98
16230.16 119
16231.37 129
16232.57 134
16233.77 131
16234.98 123
16236.18 111
16237.39 113
16238.59 112
16239.80 118
16241.00 140
16242.21 126
16243.41 123
16244.62 138
16245.82 158
16247.03 130
16248.23 123
16249.44 127
16250.64 129
16251.85 128
16253.05 123
16254.26 124
16255.46 155
16256.67 110
16257.87 109
16259.08 129
16260.28 142
16261.49 134
16262.69 133
16263.90 136
16265.10 116
16266.31 140
16267.51 148
16268.72 152
16269.93 145
16271.13 127
16272.34 136
16273.54 127
16274.75 149
16275.96 129
16277.16 139
16278.37 152
16279.57 127
16280.78 114
16281.99 136
16283.19 134
16284.40 109
16285.60 128
16286.81 154
16288.02 146
16289.22 123
16290.43 128
16291.64 150
16292.84 127
16294.05 147
16295.26 141
16296.46 124
16297.67 123
16298.88 135
16300.08 139
16301.29 137
16302.50 146
16303.70 155
16304.91 143
16306.12 142
16307.32 143
16308.53 166
16309.74 152
16310.95 151
16312.15 143
16313.36 140
16314.57 156
16315.78 159
16316.98 150
16318.19 143
16319.40 150
16320.61 155
16321.81 142
16323.02 129
16324.23 130
16325.44 140
16326.64 126
16327.85 100
16329.06 113
16330.27 133
16331.48 135
16332.68 152
16333.89 140
16335.10 132
16336.31 124
16337.52 133
16338.72 142
16339.93 119
16341.14 104
16342.35 110
16343.56 126
16344.77 106
16345.98 132
16347.18 123
16348.39 138
16349.60 141
16350.81 98
16352.02 112
16353.23 105
16354.44 128
16355.65 155
16356.85 145
16358.06 127
16359.27 115
16360.48 125
16361.69 130
16362.90 135
16364.11 112
16365.32 104
16366.53 105
16367.74 130
16368.95 108
16370.16 112
16371.36 103
16372.57 105
16373.78 119
16374.99 132
16376.20 129
16377.41 125
16378.62 136
16379.83 115
16381.04 114
16382.25 105
16383.46 127
16384.67 104
16385.88 101
16387.09 110
16388.30 111
16389.51 100
16390.72 113
16391.93 91
16393.14 93
16394.35 70
16395.56 97
16396.77 98
16397.98 110
16399.19 87
16400.41 103
16401.62 121
16402.83 105
16404.04 96
16405.25 101
16406.46 95
16407.67 111
16408.88 98
16410.09 88
16411.30 93
16412.51 88
16413.72 88
16414.94 97
16416.15 118
16417.36 107
16418.57 106
16419.78 110
16420.99 113
16422.20 124
16423.41 122
16424.63 118
16425.84 98
16427.05 101
16428.26 104
16429.47 115
16430.68 122
16431.90 103
16433.11 124
16434.32 96
16435.53 87
16436.74 94
16437.95 110
16439.17 106
16440.38 102
16441.59 105
16442.80 117
16444.01 93
16445.23 101
16446.44 96
16447.65 78
16448.86 96
16450.08 98
16451.29 96
16452.50 95
16453.71 125
16454.93 110
16456.14 122
16457.35 109
16458.56 75
16459.78 107
16460.99 101
16462.20 118
16463.42 90
16464.63 88
16465.84 114
16467.05 107
16468.27 90
16469.48 102
16470.69 87
16471.91 100
16473.12 116
16474.33 90
16475.55 82
16476.76 105
16477.97 124
16479.19 118
16480.40 99
16481.61 100
16482.83 99
16484.04 97
16485.25 107
16486.47 101
16487.68 104
16488.90 106
16490.11 86
16491.32 89
16492.54 90
16493.75 113
16494.97 130
16496.18 99
16497.39 113
16498.61 103
16499.82 103
16501.04 106
16502.25 126
16503.47 91
16504.68 72
16505.89 89
16507.11 124
16508.32 98
16509.54 101
16510.75 92
16511.97 100
16513.18 87
16514.40 77
16515.61 86
16516.83 92
16518.04 97
16519.26 103
16520.47 112
16521.69 81
16522.90 99
16524.12 106
16525.33 79
16526.55 90
16527.76 99
16528.98 101
16530.19 115
16531.41 114
16532.62 104
16533.84 92
16535.05 93
16536.27 98
16537.49 88
16538.70 89
16539.92 113
16541.13 84
16542.35 87
16543.56 77
16544.78 114
16546.00 101
16547.21 104
16548.43 96
16549.64 87
16550.86 98
16552.08 105
16553.29 113
16554.51 87
16555.73 85
16556.94 93
16558.16 106
16559.37 114
16560.59 109
16561.81 113
16563.02 103
16564.24 93
16565.46 104
16566.67 108
16567.89 100
16569.11 90
16570.32 99
16571.54 108
16572.76 87
16573.98 88
16575.19 86
16576.41 80
16577.63 105
16578.84 108
16580.06 85
16581.28 92
16582.50 88
16583.71 91
16584.93 112
16586.15 96
16587.36 93
16588.58 95
16589.80 84
16591.02 103
16592.24 108
16593.45 82
16594.67 125
16595.89 113
16597.11 119
16598.32 93
16599.54 71
16600.76 87
16601.98 100
16603.20 104
16604.41 92
16605.63 71
16606.85 101
16608.07 94
16609.29 74
16610.51 104
16611.72 78
16612.94 84
16614.16 93
16615.38 87
16616.60 83
16617.82 77
16619.03 80
16620.25 86
16621.47 85
16622.69 91
16623.91 92
16625.13 115
16626.35 101
16627.57 103
16628.79 72
16630.00 77
16631.22 104
16632.44 89
16633.66 96
16634.88 86
16636.10 86
16637.32 92
16638.54 108
16639.76 110
16640.98 81
16642.20 81
16643.42 97
16644.64 100
16645.86 95
16647.08 88
16648.30 90
16649.51 98
16650.73 107
16651.95 83
16653.17 79
16654.39 94
16655.61 115
16656.83 106
16658.05 79
16659.27 99
16660.49 80
16661.71 83
16662.93 87
16664.16 60
16665.38 91
16666.60 82
16667.82 96
16669.04 93
16670.26 78
16671.48 66
16672.70 90
16673.92 81
16675.14 98
16676.36 87
16677.58 103
16678.80 75
16680.02 62
16681.24 86
16682.46 109
16683.69 106
16684.91 94
16686.13 86
16687.35 80
16688.57 96
16689.79 88
16691.01 83
16692.23 80
16693.46 76
16694.68 107
16695.90 85
16697.12 80
16698.34 96
16699.56 101
16700.78 107
16702.01 106
16703.23 79
16704.45 108
16705.67 97
16706.89 115
16708.12 75
16709.34 93
16710.56 67
16711.78 94
16713.00 76
16714.23 97
16715.45 90
16716.67 90
16717.89 99
16719.11 101
16720.34 94
16721.56 100
16722.78 97
16724.00 101
16725.23 87
16726.45 75
16727.67 93
16728.89 118
16730.12 101
16731.34 83
16732.56 97
16733.79 107
16735.01 103
16736.23 103
16737.45 100
16738.68 103
16739.90 86
16741.12 107
16742.35 92
16743.57 96
16744.79 92
16746.02 84
16747.24 87
16748.46 81
16749.69 84
16750.91 85
16752.13 83
16753.36 86
16754.58 96
16755.80 106
16757.03 118
16758.25 85
16759.48 101
16760.70 82
16761.92 97
16763.15 92
16764.37 103
16765.60 91
16766.82 102
16768.04 104
16769.27 106
16770.49 96
16771.72 87
16772.94 103
16774.16 98
16775.39 73
16776.61 77
16777.84 92
16779.06 119
16780.29 106
16781.51 104
16782.74 94
16783.96 80
16785.19 94
16786.41 99
16787.64 107
16788.86 93
16790.09 102
16791.31 96
16792.54 98
16793.76 108
16794.99 104
16796.21 100
16797.44 99
16798.66 111
16799.89 95
16801.11 89
16802.34 89
16803.56 101
16804.79 101
16806.01 86
16807.24 83
16808.46 94
16809.69 97
16810.92 102
16812.14 95
16813.37 105
16814.59 104
16815.82 85
16817.04 99
16818.27 82
16819.50 77
16820.72 87
16821.95 94
16823.17 91
16824.40 100
16825.63 95
16826.85 100
16828.08 104
16829.31 79
16830.53 95
16831.76 100
16832.99 97
16834.21 120
16835.44 96
16836.67 105
16837.89 135
16839.12 120
16840.35 111
16841.57 98
16842.80 78
16844.03 114
16845.25 109
16846.48 106
16847.71 109
16848.93 124
16850.16 104
16851.39 80
16852.62 90
16853.84 101
16855.07 105
16856.30 97
16857.52 97
16858.75 96
16859.98 101
16861.21 111
16862.43 100
16863.66 104
16864.89 122
16866.12 108
16867.35 92
16868.57 107
16869.80 99
16871.03 94
16872.26 94
16873.48 107
16874.71 109
16875.94 89
16877.17 110
16878.40 104
16879.63 81
16880.85 104
16882.08 105
16883.31 100
16884.54 95
16885.77 111
16887.00 126
16888.22 101
16889.45 100
16890.68 99
16891.91 104
16893.14 106
16894.37 110
16895.60 113
16896.82 91
16898.05 89
16899.28 87
16900.51 91
16901.74 119
16902.97 106
16904.20 105
16905.43 99
16906.66 113
16907.89 121
16909.12 98
16910.34 89
16911.57 66
16912.80 92
16914.03 106
16915.26 103
16916.49 92
16917.72 95
16918.95 83
16920.18 80
16921.41 67
16922.64 80
16923.87 98
16925.10 88
16926.33 96
16927.56 110
16928.79 111
16930.02 117
16931.25 112
16932.48 100
16933.71 98
16934.94 90
16936.17 119
16937.40 123
16938.63 112
16939.86 107
16941.09 96
16942.32 93
16943.55 92
16944.78 74
16946.01 87
16947.24 88
16948.48 80
16949.71 102
16950.94 86
16952.17 94
16953.40 105
16954.63 107
16955.86 86
16957.09 89
16958.32 89
16959.55 98
16960.79 99
16962.02 86
16963.25 105
16964.48 100
16965.71 93
16966.94 87
16968.17 78
16969.40 81
16970.64 79
16971.87 113
16973.10 105
16974.33 104
16975.56 86
16976.79 92
16978.03 91
16979.26 80
16980.49 107
16981.72 94
16982.95 94
16984.19 104
16985.42 94
16986.65 108
16987.88 102
16989.11 76
16990.35 89
16991.58 116
16992.81 102
16994.04 81
16995.28 80
16996.51 99
16997.74 102
16998.97 82
17000.21 92
17001.44 86
17002.67 106
17003.90 82
17005.14 77
17006.37 80
17007.60 80
17008.84 88
17010.07 90
17011.30 118
17012.53 119
17013.77 110
17015.00 113
17016.23 107
17017.47 117
17018.70 100
17019.93 108
17021.17 104
17022.40 99
17023.63 87
17024.87 110
17026.10 124
17027.33 86
17028.57 99
17029.80 91
17031.04 142
17032.27 71
17033.50 101
17034.74 100
17035.97 86
17037.20 123
17038.44 117
17039.67 103
17040.91 102
17042.14 96
17043.37 75
17044.61 88
17045.84 93
17047.08 92
17048.31 92
17049.55 90
17050.78 79
17052.02 81
17053.25 63
17054.48 61
17055.72 77
17056.95 93
17058.19 81
17059.42 83
17060.66 100
17061.89 79
17063.13 68
17064.36 92
17065.60 104
17066.83 115
17068.07 101
17069.30 96
17070.54 81
17071.77 89
17073.01 90
17074.24 103
17075.48 101
17076.71 93
17077.95 93
17079.19 95
17080.42 87
17081.66 98
17082.89 108
17084.13 92
17085.36 107
17086.60 117
17087.83 95
17089.07 57
17090.31 85
17091.54 89
17092.78 99
17094.01 105
17095.25 79
17096.49 93
17097.72 104
17098.96 102
17100.19 84
17101.43 85
17102.67 111
17103.90 96
17105.14 91
17106.38 92
17107.61 93
17108.85 74
17110.09 76
17111.32 89
17112.56 97
17113.80 93
17115.03 77
17116.27 86
17117.51 84
17118.74 80
17119.98 87
17121.22 127
17122.45 116
17123.69 71
17124.93 74
17126.17 94
17127.40 82
17128.64 95
17129.88 104
17131.12 87
17132.35 82
17133.59 117
17134.83 93
17136.07 85
17137.30 94
17138.54 87
17139.78 118
17141.02 95
17142.25 84
17143.49 104
17144.73 77
17145.97 118
17147.20 90
17148.44 94
17149.68 104
17150.92 92
17152.16 84
17153.40 95
17154.63 91
17155.87 94
17157.11 86
17158.35 82
17159.59 82
17160.83 89
17162.06 89
17163.30 106
17164.54 65
17165.78 81
17167.02 90
17168.26 81
17169.50 98
17170.73 96
17171.97 90
17173.21 70
17174.45 77
17175.69 72
17176.93 108
17178.17 73
17179.41 81
17180.65 91
17181.89 58
17183.12 82
17184.36 74
17185.60 87
17186.84 77
17188.08 77
17189.32 101
17190.56 88
17191.80 96
17193.04 71
17194.28 83
17195.52 93
17196.76 96
17198.00 95
17199.24 106
17200.48 115
17201.72 86
17202.96 76
17204.20 86
17205.44 77
17206.68 57
17207.92 86
17209.16 93
17210.40 75
17211.64 82
17212.88 88
17214.12 82
17215.36 93
17216.60 87
17217.84 100
17219.08 80
17220.32 77
17221.56 84
17222.80 111
17224.04 85
17225.29 77
17226.53 88
17227.77 119
17229.01 86
17230.25 69
17231.49 78
17232.73 85
17233.97 73
17235.21 87
17236.45 83
17237.70 86
17238.94 89
17240.18 84
17241.42 92
17242.66 99
17243.90 96
17245.14 97
17246.39 70
17247.63 68
17248.87 77
17250.11 77
17251.35 87
17252.59 84
17253.84 90
17255.08 95
17256.32 90
17257.56 68
17258.80 80
17260.05 93
17261.29 99
17262.53 74
17263.77 89
17265.01 94
17266.26 109
17267.50 66
17268.74 80
17269.98 85
17271.23 77
17272.47 109
17273.71 78
17274.95 77
17276.20 79
17277.44 64
17278.68 94
17279.92 102
17281.17 99
17282.41 95
17283.65 84
17284.90 72
17286.14 73
17287.38 84
17288.62 77
17289.87 90
17291.11 59
17292.35 90
17293.60 79
17294.84 93
17296.08 89
17297.33 73
17298.57 79
17299.81 110
17301.06 91
17302.30 85
17303.54 79
17304.79 66
17306.03 80
17307.28 76
17308.52 79
17309.76 71
17311.01 98
17312.25 87
17313.49 55
17314.74 57
17315.98 65
17317.23 74
17318.47 77
17319.72 63
17320.96 85
17322.20 60
17323.45 60
17324.69 82
17325.94 106
17327.18 90
17328.43 84
17329.67 76
17330.91 73
17332.16 86
17333.40 76
17334.65 89
17335.89 89
17337.14 91
17338.38 73
17339.63 80
17340.87 70
17342.12 68
17343.36 95
17344.61 97
17345.85 75
17347.10 83
17348.34 83
17349.59 69
17350.83 67
17352.08 81
17353.33 83
17354.57 84
17355.82 97
17357.06 90
17358.31 96
17359.55 78
17360.80 85
17362.04 78
17363.29 82
17364.54 78
17365.78 72
17367.03 93
17368.27 97
17369.52 67
17370.77 62
17372.01 78
17373.26 101
17374.50 72
17375.75 73
17377.00 82
17378.24 72
17379.49 59
17380.74 74
17381.98 69
17383.23 65
17384.47 70
17385.72 73
17386.97 89
17388.21 84
17389.46 66
17390.71 82
17391.95 67
17393.20 68
17394.45 82
17395.70 89
17396.94 77
17398.19 76
17399.44 62
17400.68 90
17401.93 65
17403.18 77
17404.42 76
17405.67 81
17406.92 69
17408.17 96
17409.41 78
17410.66 72
17411.91 95
17413.16 73
17414.40 92
17415.65 73
17416.90 64
17418.15 80
17419.40 69
17420.64 91
17421.89 79
17423.14 99
17424.39 82
17425.63 84
17426.88 75
17428.13 86
17429.38 83
17430.63 85
17431.88 92
17433.12 92
17434.37 78
17435.62 73
17436.87 88
17438.12 73
17439.37 86
17440.61 60
17441.86 69
17443.11 86
17444.36 75
17445.61 66
17446.86 74
17448.11 83
17449.36 82
17450.60 85
17451.85 91
17453.10 78
17454.35 75
17455.60 70
17456.85 62
17458.10 61
17459.35 84
17460.60 91
17461.85 74
17463.10 69
17464.34 97
17465.59 77
17466.84 68
17468.09 65
17469.34 80
17470.59 78
17471.84 68
17473.09 84
17474.34 76
17475.59 66
17476.84 64
17478.09 72
17479.34 106
17480.59 71
17481.84 79
17483.09 86
17484.34 75
17485.59 68
17486.84 67
17488.09 66
17489.34 79
17490.59 74
17491.84 79
17493.09 74
17494.34 77
17495.59 77
17496.84 94
17498.10 100
17499.35 68
17500.60 68
17501.85 66
17503.10 65
17504.35 83
17505.60 81
17506.85 83
17508.10 78
17509.35 82
17510.60 81
17511.86 85
17513.11 80
17514.36 74
17515.61 114
17516.86 94
17518.11 83
17519.36 81
17520.61 76
17521.87 70
17523.12 100
17524.37 90
17525.62 83
17526.87 75
17528.12 108
17529.38 102
17530.63 84
17531.88 79
17533.13 78
17534.38 101
17535.63 70
17536.89 100
17538.14 94
17539.39 90
17540.64 96
17541.89 80
17543.15 75
17544.40 68
17545.65 77
17546.90 87
17548.16 92
17549.41 101
17550.66 73
17551.91 79
17553.17 63
17554.42 79
17555.67 78
17556.92 53
17558.18 73
17559.43 92
17560.68 66
17561.94 50
17563.19 79
17564.44 56
17565.69 63
17566.95 78
17568.20 57
17569.45 77
17570.71 73
17571.96 63
17573.21 53
17574.47 77
17575.72 88
17576.97 100
17578.23 72
17579.48 72
17580.73 79
17581.99 70
17583.24 96
17584.50 89
17585.75 74
17587.00 87
17588.26 80
17589.51 74
17590.76 84
17592.02 88
17593.27 81
17594.53 97
17595.78 91
17597.04 85
17598.29 62
17599.54 80
17600.80 78
17602.05 74
17603.31 108
17604.56 91
17605.82 71
17607.07 86
17608.32 70
17609.58 81
17610.83 84
17612.09 80
17613.34 89
17614.60 85
17615.85 74
17617.11 66
17618.36 83
17619.62 96
17620.87 87
17622.13 78
17623.38 76
17624.64 73
17625.89 93
17627.15 73
17628.40 77
17629.66 73
17630.91 71
17632.17 84
17633.43 101
17634.68 88
17635.94 68
17637.19 63
17638.45 59
17639.70 79
17640.96 62
17642.21 80
17643.47 78
17644.73 94
17645.98 110
17647.24 80
17648.49 94
17649.75 75
17651.01 90
17652.26 102
17653.52 78
17654.77 86
17656.03 73
17657.29 91
17658.54 87
17659.80 67
17661.06 70
17662.31 76
17663.57 93
17664.83 77
17666.08 82
17667.34 65
17668.60 63
17669.85 75
17671.11 74
17672.37 73
17673.62 79
17674.88 100
17676.14 73
17677.39 71
17678.65 68
17679.91 66
17681.17 90
17682.42 69
17683.68 51
17684.94 67
17686.19 100
17687.45 98
17688.71 72
17689.97 80
17691.22 56
17692.48 66
17693.74 85
17695.00 84
17696.26 75
17697.51 83
17698.77 81
17700.03 79
17701.29 52
17702.54 59
17703.80 83
17705.06 103
17706.32 97
17707.58 86
17708.83 65
17710.09 81
17711.35 80
17712.61 55
17713.87 71
17715.13 71
17716.38 72
17717.64 79
17718.90 75
17720.16 52
17721.42 65
17722.68 82
17723.94 90
17725.19 62
17726.45 62
17727.71 67
17728.97 95
17730.23 84
17731.49 59
17732.75 67
17734.01 74
17735.27 103
17736.53 61
17737.78 54
17739.04 62
17740.30 87
17741.56 94
17742.82 77
17744.08 75
17745.34 61
17746.60 76
17747.86 72
17749.12 69
17750.38 69
17751.64 81
17752.90 82
17754.16 77
17755.42 70
17756.68 76
17757.94 42
17759.20 70
17760.46 96
17761.72 78
17762.98 64
17764.24 69
17765.50 102
17766.76 103
17768.02 82
17769.28 66
17770.54 87
17771.80 80
17773.06 73
17774.32 70
17775.58 64
17776.84 67
17778.10 75
17779.36 76
17780.62 79
17781.88 56
17783.15 65
17784.41 76
17785.67 79
17786.93 60
17788.19 99
17789.45 84
17790.71 80
17791.97 77
17793.23 86
17794.49 89
17795.76 76
17797.02 81
17798.28 77
17799.54 85
17800.80 90
17802.06 95
17803.32 64
17804.59 58
17805.85 85
17807.11 77
17808.37 86
17809.63 65
17810.89 80
17812.16 84
17813.42 94
17814.68 58
17815.94 52
17817.20 76
17818.47 54
17819.73 59
17820.99 60
17822.25 83
17823.51 97
17824.78 97
17826.04 91
17827.30 92
17828.56 89
17829.83 74
17831.09 82
17832.35 85
17833.61 69
17834.88 75
17836.14 66
17837.40 69
17838.67 95
17839.93 76
17841.19 86
17842.45 98
17843.72 75
17844.98 69
17846.24 81
17847.51 66
17848.77 63
17850.03 60
17851.30 101
17852.56 71
17853.82 81
17855.09 87
17856.35 63
17857.61 70
17858.88 72
17860.14 76
17861.40 87
17862.67 57
17863.93 69
17865.19 89
17866.46 76
17867.72 72
17868.99 81
17870.25 94
17871.51 97
17872.78 61
17874.04 63
17875.31 70
17876.57 65
17877.83 83
17879.10 70
17880.36 97
17881.63 71
17882.89 80
17884.15 84
17885.42 102
17886.68 64
17887.95 81
17889.21 83
17890.48 67
17891.74 78
17893.01 106
17894.27 89
17895.54 69
17896.80 62
17898.07 72
17899.33 66
17900.60 88
17901.86 84
17903.13 84
17904.39 80
17905.66 78
17906.92 80
17908.19 76
17909.45 70
17910.72 59
17911.98 74
17913.25 109
17914.51 83
17915.78 67
17917.05 65
17918.31 83
17919.58 85
17920.84 81
17922.11 85
17923.37 74
17924.64 74
17925.91 91
17927.17 70
17928.44 70
17929.70 68
17930.97 71
17932.24 85
17933.50 88
17934.77 81
17936.03 86
17937.30 80
17938.57 55
17939.83 49
17941.10 66
17942.37 72
17943.63 71
17944.90 80
17946.17 79
17947.43 63
17948.70 79
17949.97 73
17951.23 77
17952.50 70
17953.77 77
17955.03 71
17956.30 59
17957.57 80
17958.83 79
17960.10 73
17961.37 75
17962.64 73
17963.90 71
17965.17 68
17966.44 58
17967.70 65
17968.97 81
17970.24 73
17971.51 73
17972.77 83
17974.04 76
17975.31 67
17976.58 72
17977.85 77
17979.11 83
17980.38 78
17981.65 69
17982.92 101
17984.18 82
17985.45 70
17986.72 64
17987.99 82
17989.26 101
17990.52 77
17991.79 62
17993.06 94
17994.33 80
17995.60 71
17996.87 61
17998.13 68
17999.40 74
18000.67 78
18001.94 82
18003.21 71
18004.48 53
18005.75 70
18007.02 75
18008.28 74
18009.55 80
18010.82 72
18012.09 94
18013.36 65
18014.63 56
18015.90 68
18017.17 75
18018.44 59
18019.71 71
18020.97 74
18022.24 59
18023.51 76
18024.78 77
18026.05 82
18027.32 70
18028.59 68
18029.86 89
18031.13 83
18032.40 76
18033.67 50
18034.94 61
18036.21 80
18037.48 68
18038.75 74
18040.02 66
18041.29 64
18042.56 78
18043.83 67
18045.10 63
18046.37 67
18047.64 77
18048.91 78
18050.18 84
18051.45 60
18052.72 73
18053.99 105
18055.26 90
18056.53 96
18057.80 86
18059.07 76
18060.34 81
18061.61 65
18062.88 61
18064.16 67
18065.43 92
18066.70 86
18067.97 80
18069.24 80
18070.51 66
18071.78 84
18073.05 90
18074.32 69
18075.59 67
18076.87 103
18078.14 96
18079.41 84
18080.68 80
18081.95 84
18083.22 94
18084.49 80
18085.77 87
18087.04 81
18088.31 103
18089.58 76
18090.85 77
18092.12 72
18093.40 51
18094.67 72
18095.94 99
18097.21 77
18098.48 68
18099.76 82
18101.03 102
18102.30 98
18103.57 90
18104.84 74
18106.12 76
18107.39 87
18108.66 79
18109.93 80
18111.21 83
18112.48 75
18113.75 82
18115.02 81
18116.30 77
18117.57 54
18118.84 71
18120.11 83
18121.39 82
18122.66 39
18123.93 66
18125.21 97
18126.48 100
18127.75 88
18129.02 82
18130.30 64
18131.57 94
18132.84 91
18134.12 69
18135.39 77
18136.66 66
18137.94 94
18139.21 110
18140.48 77
18141.76 69
18143.03 78
18144.31 69
18145.58 93
18146.85 66
18148.13 67
18149.40 96
18150.67 82
18151.95 60
18153.22 70
18154.50 83
18155.77 74
18157.04 73
18158.32 66
18159.59 67
18160.87 72
18162.14 78
18163.41 67
18164.69 100
18165.96 60
18167.24 72
18168.51 77
18169.79 67
18171.06 64
18172.34 63
18173.61 73
18174.89 70
18176.16 76
18177.43 84
18178.71 73
18179.98 74
18181.26 68
18182.53 72
18183.81 71
18185.08 70
18186.36 74
18187.63 79
18188.91 76
18190.18 57
18191.46 55
18192.74 84
18194.01 78
18195.29 100
18196.56 66
18197.84 83
18199.11 70
18200.39 74
18201.66 90
18202.94 95
18204.22 82
18205.49 63
18206.77 79
18208.04 79
18209.32 92
18210.59 83
18211.87 109
18213.15 59
18214.42 69
18215.70 74
18216.97 84
18218.25 65
18219.53 60
18220.80 79
18222.08 66
18223.36 79
18224.63 75
18225.91 88
18227.19 72
18228.46 82
18229.74 59
18231.02 76
18232.29 76
18233.57 66
18234.85 76
18236.12 66
18237.40 66
18238.68 78
18239.95 84
18241.23 80
18242.51 66
18243.78 86
18245.06 89
18246.34 77
18247.62 65
18248.89 53
18250.17 73
18251.45 65
18252.73 78
18254.00 83
18255.28 72
18256.56 74
18257.84 80
18259.11 91
18260.39 82
18261.67 59
18262.95 80
18264.22 87
18265.50 86
18266.78 81
18268.06 80
18269.34 68
18270.61 70
18271.89 85
18273.17 68
18274.45 84
18275.73 90
18277.01 75
18278.28 69
18279.56 87
18280.84 68
18282.12 76
18283.40 86
18284.68 64
18285.95 76
18287.23 81
18288.51 77
18289.79 79
18291.07 66
18292.35 85
18293.63 80
18294.91 89
18296.19 69
18297.46 70
18298.74 104
18300.02 84
18301.30 75
18302.58 72
18303.86 72
18305.14 72
18306.42 77
18307.70 115
18308.98 66
18310.26 70
18311.54 74
18312.82 75
18314.10 59
18315.37 57
18316.65 73
18317.93 83
18319.21 64
18320.49 76
18321.77 70
18323.05 68
18324.33 85
18325.61 84
18326.89 90
18328.17 81
18329.45 84
18330.73 67
18332.01 80
18333.29 69
18334.57 86
18335.86 71
18337.14 75
18338.42 79
18339.70 81
18340.98 72
18342.26 51
18343.54 74
18344.82 65
18346.10 91
18347.38 92
18348.66 81
18349.94 68
18351.22 80
18352.50 72
18353.78 67
18355.07 78
18356.35 102
18357.63 78
18358.91 66
18360.19 62
18361.47 66
18362.75 58
18364.03 83
18365.32 79
18366.60 61
18367.88 89
18369.16 84
18370.44 67
18371.72 85
18373.00 71
18374.29 71
18375.57 90
18376.85 88
18378.13 54
18379.41 73
18380.70 73
18381.98 65
18383.26 83
18384.54 57
18385.82 77
18387.11 95
18388.39 65
18389.67 61
18390.95 64
18392.23 70
18393.52 74
18394.80 63
18396.08 74
18397.36 71
18398.65 65
18399.93 87
18401.21 77
18402.50 63
18403.78 80
18405.06 68
18406.34 72
18407.63 68
18408.91 76
18410.19 44
18411.48 77
18412.76 62
18414.04 56
18415.32 73
18416.61 66
18417.89 58
18419.17 45
18420.46 74
18421.74 69
18423.02 75
18424.31 73
18425.59 66
18426.87 67
18428.16 57
18429.44 59
18430.73 59
18432.01 75
18433.29 68
18434.58 64
18435.86 90
18437.14 76
18438.43 60
18439.71 69
18441.00 82
18442.28 74
18443.56 58
18444.85 69
18446.13 96
18447.42 73
18448.70 62
18449.99 89
18451.27 73
18452.56 66
18453.84 75
18455.12 68
18456.41 67
18457.69 76
18458.98 58
18460.26 85
18461.55 100
18462.83 68
18464.12 85
18465.40 76
18466.69 82
18467.97 64
18469.26 77
18470.54 88
18471.83 72
18473.11 71
18474.40 100
18475.68 75
18476.97 77
18478.25 67
18479.54 56
18480.82 63
18482.11 65
18483.40 84
18484.68 78
18485.97 69
18487.25 57
18488.54 96
18489.82 87
18491.11 67
18492.39 56
18493.68 65
18494.97 80
18496.25 54
18497.54 76
18498.82 64
18500.11 61
18501.40 90
18502.68 69
18503.97 50
18505.26 63
18506.54 83
18507.83 97
18509.11 86
18510.40 65
18511.69 69
18512.97 86
18514.26 84
18515.55 84
18516.83 74
18518.12 83
18519.41 77
18520.69 86
18521.98 87
18523.27 60
18524.56 77
18525.84 76
18527.13 75
18528.42 74
18529.70 67
18530.99 90
18532.28 81
18533.57 74
18534.85 99
18536.14 98
18537.43 73
18538.71 73
18540.00 73
18541.29 66
18542.58 59
18543.86 64
18545.15 76
18546.44 90
18547.73 79
18549.02 76
18550.30 98
18551.59 83
18552.88 65
18554.17 67
18555.46 70
18556.74 81
18558.03 89
18559.32 78
18560.61 81
18561.90 59
18563.18 71
18564.47 89
18565.76 85
18567.05 59
18568.34 64
18569.63 71
18570.92 89
18572.20 61
18573.49 81
18574.78 91
18576.07 88
18577.36 89
18578.65 84
18579.94 83
18581.23 72
18582.51 66
18583.80 75
18585.09 77
18586.38 59
18587.67 86
18588.96 103
18590.25 93
18591.54 74
18592.83 56
18594.12 62
18595.41 90
18596.70 67
18597.99 72
18599.28 91
18600.57 77
18601.85 92
18603.14 97
18604.43 84
18605.72 74
18607.01 66
18608.30 80
18609.59 81
18610.88 88
18612.17 89
18613.46 58
18614.75 82
18616.04 71
18617.33 91
18618.62 95
18619.91 86
18621.20 75
18622.50 78
18623.79 74
18625.08 69
18626.37 87
18627.66 86
18628.95 56
18630.24 69
18631.53 83
18632.82 77
18634.11 66
18635.40 72
18636.69 70
18637.98 84
18639.27 104
18640.57 64
18641.86 63
18643.15 85
18644.44 62
18645.73 69
18647.02 82
18648.31 83
18649.60 73
18650.89 85
18652.19 74
18653.48 58
18654.77 72
18656.06 79
18657.35 88
18658.64 69
18659.94 76
18661.23 68
18662.52 79
18663.81 73
18665.10 88
18666.39 78
18667.69 75
18668.98 72
18670.27 74
18671.56 87
18672.85 71
18674.15 59
18675.44 71
18676.73 61
18678.02 106
18679.32 82
18680.61 67
18681.90 65
18683.19 70
18684.49 66
18685.78 76
18687.07 61
18688.36 63
18689.66 83
18690.95 67
18692.24 78
18693.53 72
18694.83 64
18696.12 41
18697.41 44
18698.71 57
18700.00 66
18701.29 74
18702.59 69
18703.88 59
18705.17 62
18706.47 72
18707.76 68
18709.05 68
18710.35 58
18711.64 58
18712.93 45
18714.23 73
18715.52 81
18716.81 79
18718.11 75
18719.40 69
18720.70 83
18721.99 73
18723.28 92
18724.58 70
18725.87 76
18727.16 54
18728.46 88
18729.75 75
18731.05 79
18732.34 89
18733.64 85
18734.93 66
18736.22 91
18737.52 74
18738.81 74
18740.11 66
18741.40 68
18742.70 72
18743.99 66
18745.29 60
18746.58 74
18747.87 72
18749.17 74
18750.46 95
18751.76 74
18753.05 79
18754.35 68
18755.64 57
18756.94 44
18758.23 74
18759.53 75
18760.82 76
18762.12 55
18763.42 70
18764.71 67
18766.01 78
18767.30 90
18768.60 65
18769.89 62
18771.19 69
18772.48 81
18773.78 46
18775.07 67
18776.37 85
18777.67 75
18778.96 75
18780.26 72
18781.55 70
18782.85 81
18784.15 69
18785.44 87
18786.74 85
18788.03 53
18789.33 61
18790.63 64
18791.92 78
18793.22 57
18794.52 72
18795.81 70
18797.11 65
18798.40 63
18799.70 94
18801.00 77
18802.29 76
18803.59 68
18804.89 70
18806.18 71
18807.48 83
18808.78 81
18810.07 88
18811.37 72
18812.67 64
18813.97 86
18815.26 71
18816.56 71
18817.86 66
18819.15 81
18820.45 87
18821.75 75
18823.05 99
18824.34 69
18825.64 76
18826.94 80
18828.24 78
18829.53 69
18830.83 71
18832.13 67
18833.43 84
18834.72 63
18836.02 54
18837.32 62
18838.62 66
18839.92 69
18841.21 78
18842.51 63
18843.81 63
18845.11 84
18846.41 57
18847.70 68
18849.00 77
18850.30 68
18851.60 60
18852.90 72
18854.20 59
18855.49 81
18856.79 71
18858.09 81
18859.39 64
18860.69 70
18861.99 84
18863.29 62
18864.58 64
18865.88 83
18867.18 72
18868.48 83
18869.78 80
18871.08 76
18872.38 72
18873.68 59
18874.98 66
18876.28 71
18877.57 50
18878.87 56
18880.17 69
18881.47 75
18882.77 71
18884.07 80
18885.37 75
18886.67 77
18887.97 79
18889.27 80
18890.57 72
18891.87 79
18893.17 63
18894.47 62
18895.77 47
18897.07 68
18898.37 69
18899.67 83
18900.97 82
18902.27 66
18903.57 56
18904.87 78
18906.17 61
18907.47 60
18908.77 57
18910.07 64
18911.37 84
18912.67 57
18913.97 69
18915.27 73
18916.57 80
18917.87 73
18919.17 70
18920.47 85
18921.78 82
18923.08 65
18924.38 56
18925.68 66
18926.98 68
18928.28 79
18929.58 67
18930.88 85
18932.18 47
18933.48 72
18934.79 71
18936.09 85
18937.39 67
18938.69 46
18939.99 62
18941.29 63
18942.59 70
18943.90 47
18945.20 62
18946.50 81
18947.80 68
18949.10 69
18950.40 72
18951.71 54
18953.01 88
18954.31 89
18955.61 59
18956.91 63
18958.21 66
18959.52 67
18960.82 62
18962.12 60
18963.42 71
18964.73 80
18966.03 68
18967.33 81
18968.63 69
18969.93 56
18971.24 91
18972.54 72
18973.84 89
18975.14 54
18976.45 57
18977.75 64
18979.05 71
18980.36 64
18981.66 73
18982.96 75
18984.26 71
18985.57 75
18986.87 64
18988.17 62
18989.48 73
18990.78 84
18992.08 75
18993.39 65
18994.69 52
18995.99 61
18997.30 84
18998.60 55
18999.90 50
19001.21 80
19002.51 68
19003.81 69
19005.12 98
19006.42 83
19007.72 91
19009.03 75
19010.33 48
19011.64 52
19012.94 63
19014.24 65
19015.55 80
19016.85 67
19018.16 62
19019.46 85
19020.76 71
19022.07 57
19023.37 70
19024.68 57
19025.98 78
19027.29 79
19028.59 70
19029.89 46
19031.20 56
19032.50 79
19033.81 76
19035.11 57
19036.42 41
19037.72 63
19039.03 82
19040.33 51
19041.64 73
19042.94 66
19044.25 69
19045.55 89
19046.86 52
19048.16 59
19049.47 74
19050.77 78
19052.08 72
19053.38 62
19054.69 54
19055.99 69
19057.30 87
19058.60 81
19059.91 53
19061.22 68
19062.52 78
19063.83 63
19065.13 59
19066.44 67
19067.74 70
19069.05 71
19070.36 79
19071.66 71
19072.97 55
19074.27 67
19075.58 61
19076.89 63
19078.19 59
19079.50 57
19080.80 75
19082.11 87
19083.42 64
19084.72 57
19086.03 52
19087.34 59
19088.64 70
19089.95 59
19091.26 40
19092.56 69
19093.87 71
19095.18 80
19096.48 71
19097.79 61
19099.10 72
19100.40 76
19101.71 70
19103.02 54
19104.32 66
19105.63 64
19106.94 79
19108.25 70
19109.55 59
19110.86 86
19112.17 58
19113.48 70
19114.78 67
19116.09 84
19117.40 68
19118.71 68
19120.01 58
19121.32 47
19122.63 70
19123.94 90
19125.24 80
19126.55 50
19127.86 46
19129.17 62
19130.47 60
19131.78 59
19133.09 67
19134.40 52
19135.71 67
19137.02 61
19138.32 66
19139.63 78
19140.94 66
19142.25 48
19143.56 56
19144.87 71
19146.17 51
19147.48 77
19148.79 64
19150.10 53
19151.41 56
19152.72 74
19154.03 66
19155.33 67
19156.64 50
19157.95 63
19159.26 70
19160.57 74
19161.88 54
19163.19 58
19164.50 86
19165.81 64
19167.12 56
19168.42 72
19169.73 50
19171.04 54
19172.35 78
19173.66 55
19174.97 68
19176.28 69
19177.59 65
19178.90 60
19180.21 62
19181.52 56
19182.83 64
19184.14 60
19185.45 48
19186.76 56
19188.07 41
19189.38 57
19190.69 54
19192.00 54
19193.31 51
19194.62 69
19195.93 66
19197.24 69
19198.55 62
19199.86 45
19201.17 59
19202.48 65
19203.79 68
19205.10 80
19206.41 68
19207.72 57
19209.03 74
19210.34 99
19211.66 79
19212.97 55
19214.28 58
19215.59 64
19216.90 75
19218.21 76
19219.52 57
19220.83 64
19222.14 73
19223.45 68
19224.77 76
19226.08 57
19227.39 55
19228.70 69
19230.01 48
19231.32 69
19232.63 54
19233.94 71
19235.26 74
19236.57 72
19237.88 56
19239.19 62
19240.50 73
19241.81 86
19243.13 71
19244.44 70
19245.75 65
19247.06 64
19248.37 66
19249.69 63
19251.00 64
19252.31 53
19253.62 64
19254.93 66
19256.25 72
19257.56 56
19258.87 69
19260.18 72
19261.50 65
19262.81 54
19264.12 72
19265.43 69
19266.75 67
19268.06 83
19269.37 68
19270.68 71
19272.00 62
19273.31 79
19274.62 57
19275.94 54
19277.25 63
19278.56 71
19279.88 66
19281.19 48
19282.50 67
19283.81 61
19285.13 81
19286.44 79
19287.75 58
19289.07 62
19290.38 61
19291.70 69
19293.01 56
19294.32 52
19295.64 65
19296.95 52
19298.26 57
19299.58 63
19300.89 72
19302.20 75
19303.52 64
19304.83 59
19306.15 58
19307.46 71
19308.77 84
19310.09 78
19311.40 58
19312.72 67
19314.03 69
19315.35 60
19316.66 58
19317.97 83
19319.29 69
19320.60 84
19321.92 53
19323.23 62
19324.55 51
19325.86 62
19327.18 71
19328.49 85
19329.81 60
19331.12 54
19332.44 57
19333.75 59
19335.07 57
19336.38 63
19337.70 59
19339.01 71
19340.33 74
19341.64 51
19342.96 70
19344.27 58
19345.59 77
19346.90 77
19348.22 66
19349.53 49
19350.85 73
19352.16 64
19353.48 72
19354.79 56
19356.11 54
19357.43 70
19358.74 63
19360.06 62
19361.37 66
19362.69 56
19364.01 71
19365.32 75
19366.64 67
19367.95 71
19369.27 63
19370.59 78
19371.90 72
19373.22 61
19374.53 85
19375.85 64
19377.17 77
19378.48 62
19379.80 54
19381.12 60
19382.43 62
19383.75 73
19385.07 47
19386.38 64
19387.70 68
19389.02 71
19390.33 74
19391.65 62
19392.97 64
19394.28 66
19395.60 63
19396.92 48
19398.24 55
19399.55 78
19400.87 61
19402.19 65
19403.50 86
19404.82 75
19406.14 53
19407.46 73
19408.77 55
19410.09 58
19411.41 75
19412.73 63
19414.04 79
19415.36 64
19416.68 62
19418.00 56
19419.32 67
19420.63 72
19421.95 85
19423.27 52
19424.59 77
19425.91 61
19427.22 76
19428.54 86
19429.86 67
19431.18 60
19432.50 56
19433.82 67
19435.13 65
19436.45 64
19437.77 55
19439.09 79
19440.41 59
19441.73 55
19443.04 67
19444.36 69
19445.68 52
19447.00 77
19448.32 61
19449.64 64
19450.96 46
19452.28 65
19453.60 52
19454.91 65
19456.23 56
19457.55 49
19458.87 76
19460.19 63
19461.51 70
19462.83 65
19464.15 50
19465.47 68
19466.79 65
19468.11 61
19469.43 67
19470.75 57
19472.07 69
19473.39 66
19474.71 82
19476.03 68
19477.35 63
19478.67 72
19479.99 71
19481.30 74
19482.62 67
19483.94 57
19485.27 70
19486.59 69
19487.91 73
19489.23 80
19490.55 72
19491.87 52
19493.19 82
19494.51 57
19495.83 53
19497.15 61
19498.47 78
19499.79 68
19501.11 62
19502.43 71
19503.75 67
19505.07 65
19506.39 69
19507.71 47
19509.03 56
19510.36 62
19511.68 81
19513.00 72
19514.32 54
19515.64 55
19516.96 71
19518.28 57
19519.60 65
19520.92 65
19522.25 68
19523.57 75
19524.89 55
19526.21 72
19527.53 66
19528.85 66
19530.17 53
19531.50 69
19532.82 76
19534.14 78
19535.46 82
19536.78 69
19538.11 66
19539.43 66
19540.75 66
19542.07 65
19543.39 60
19544.72 57
19546.04 59
19547.36 64
19548.68 68
19550.00 51
19551.33 66
19552.65 74
19553.97 65
19555.29 48
19556.62 63
19557.94 71
19559.26 70
19560.58 59
19561.91 58
19563.23 82
19564.55 76
19565.88 83
19567.20 56
19568.52 73
19569.84 50
19571.17 71
19572.49 71
19573.81 60
19575.14 50
19576.46 66
19577.78 57
19579.11 59
19580.43 58
19581.75 54
19583.08 77
19584.40 54
19585.72 72
19587.05 65
19588.37 67
19589.69 69
19591.02 80
19592.34 63
19593.67 61
19594.99 57
19596.31 52
19597.64 87
19598.96 60
19600.28 58
19601.61 69
19602.93 75
19604.26 72
19605.58 59
19606.91 53
19608.23 65
19609.55 62
19610.88 63
19612.20 54
19613.53 62
19614.85 83
19616.18 78
19617.50 83
19618.83 56
19620.15 56
19621.47 52
19622.80 80
19624.12 62
19625.45 67
19626.77 51
19628.10 75
19629.42 75
19630.75 62
19632.07 63
19633.40 70
19634.72 51
19636.05 78
19637.37 59
19638.70 54
19640.03 54
19641.35 76
19642.68 68
19644.00 51
19645.33 67
19646.65 73
19647.98 80
19649.30 62
19650.63 59
19651.96 59
19653.28 63
19654.61 62
19655.93 70
19657.26 55
19658.58 57
19659.91 77
19661.24 89
19662.56 78
19663.89 52
19665.22 59
19666.54 60
19667.87 65
19669.19 65
19670.52 63
19671.85 54
19673.17 64
19674.50 57
19675.83 61
19677.15 56
19678.48 50
19679.81 48
19681.13 60
19682.46 56
19683.79 57
19685.11 78
19686.44 77
19687.77 58
19689.09 57
19690.42 69
19691.75 86
19693.08 85
19694.40 61
19695.73 72
19697.06 72
19698.39 65
19699.71 65
19701.04 55
19702.37 51
19703.69 54
19705.02 67
19706.35 68
19707.68 64
19709.01 65
19710.33 56
19711.66 56
19712.99 54
19714.32 45
19715.64 49
19716.97 76
19718.30 69
19719.63 64
19720.96 59
19722.28 61
19723.61 57
19724.94 63
19726.27 83
19727.60 54
19728.93 47
19730.25 64
19731.58 48
19732.91 45
19734.24 50
19735.57 57
19736.90 56
19738.23 61
19739.55 55
19740.88 48
19742.21 62
19743.54 49
19744.87 63
19746.20 57
19747.53 68
19748.86 50
19750.19 52
19751.51 56
19752.84 50
19754.17 39
19755.50 53
19756.83 53
19758.16 75
19759.49 69
19760.82 45
19762.15 55
19763.48 63
19764.81 67
19766.14 55
19767.47 48
19768.80 60
19770.13 60
19771.46 49
19772.79 57
19774.12 69
19775.45 54
19776.78 55
19778.11 49
19779.44 56
19780.77 48
19782.10 69
19783.43 61
19784.76 60
19786.09 72
19787.42 67
19788.75 62
19790.08 74
19791.41 47
19792.74 64
19794.07 56
19795.40 53
19796.73 58
19798.06 69
19799.39 67
19800.72 66
19802.05 57
19803.39 78
19804.72 55
19806.05 59
19807.38 71
19808.71 62
19810.04 54
19811.37 60
19812.70 67
19814.03 60
19815.37 47
19816.70 64
19818.03 50
19819.36 61
19820.69 58
19822.02 70
19823.35 59
19824.69 53
19826.02 57
19827.35 73
19828.68 73
19830.01 63
19831.34 69
19832.68 77
19834.01 65
19835.34 61
19836.67 55
19838.00 60
19839.34 70
19840.67 65
19842.00 43
19843.33 50
19844.67 71
19846.00 70
19847.33 60
19848.66 64
19849.99 61
19851.33 74
19852.66 75
19853.99 59
19855.32 46
19856.66 65
19857.99 59
19859.32 71
19860.66 77
19861.99 67
19863.32 56
19864.65 68
19865.99 71
19867.32 55
19868.65 71
19869.99 67
19871.32 63
19872.65 60
19873.99 41
19875.32 52
19876.65 57
19877.99 57
19879.32 49
19880.65 52
19881.99 56
19883.32 54
19884.65 64
19885.99 68
19887.32 52
19888.66 66
19889.99 74
19891.32 73
19892.66 52
19893.99 74
19895.32 60
19896.66 68
19897.99 52
19899.33 67
19900.66 61
19902.00 52
19903.33 55
19904.66 55
19906.00 53
19907.33 75
19908.67 82
19910.00 55
19911.34 70
19912.67 52
19914.01 59
19915.34 49
19916.67 58
19918.01 66
19919.34 69
19920.68 41
19922.01 47
19923.35 57
19924.68 71
19926.02 64
19927.35 53
19928.69 64
19930.02 46
19931.36 73
19932.69 61
19934.03 38
19935.37 64
19936.70 85
19938.04 60
19939.37 48
19940.71 65
19942.04 53
19943.38 48
19944.71 52
19946.05 55
19947.39 82
19948.72 93
19950.06 84
19951.39 76
19952.73 64
19954.06 54
19955.40 61
19956.74 53
19958.07 60
19959.41 51
19960.74 82
19962.08 70
19963.42 65
19964.75 83
19966.09 63
19967.43 66
19968.76 74
19970.10 54
19971.44 48
19972.77 49
19974.11 51
19975.45 67
19976.78 84
19978.12 59
19979.46 79
19980.79 77
19982.13 45
19983.47 44
19984.80 58
19986.14 63
19987.48 52
19988.82 54
19990.15 64
19991.49 80
19992.83 87
19994.16 45
19995.50 60
19996.84 58
19998.18 61
19999.51 73
20000.85 84
20002.19 45
20003.53 43
20004.86 71
20006.20 61
20007.54 67
20008.88 61
20010.22 57
20011.55 62
20012.89 58
20014.23 70
20015.57 61
20016.91 60
20018.24 48
20019.58 65
20020.92 62
20022.26 51
20023.60 55
20024.93 60
20026.27 64
20027.61 60
20028.95 55
20030.29 55
20031.63 77
20032.97 65
20034.30 52
20035.64 72
20036.98 84
20038.32 58
20039.66 87
20041.00 50
20042.34 60
20043.68 50
20045.01 63
20046.35 55
20047.69 57
20049.03 72
20050.37 80
20051.71 56
20053.05 41
20054.39 65
20055.73 49
20057.07 65
20058.41 64
20059.75 53
20061.09 50
20062.43 57
20063.77 56
20065.11 54
20066.45 38
20067.79 61
20069.12 49
20070.46 78
20071.80 71
20073.14 54
20074.48 46
20075.82 69
20077.16 50
20078.50 51
20079.85 62
20081.19 56
20082.53 69
20083.87 53
20085.21 67
20086.55 52
20087.89 72
20089.23 89
20090.57 59
20091.91 50
20093.25 72
20094.59 63
20095.93 51
20097.27 48
20098.61 69
20099.95 55
20101.29 45
20102.64 61
20103.98 64
20105.32 76
20106.66 70
20108.00 57
20109.34 73
20110.68 77
20112.02 63
20113.36 60
20114.71 62
20116.05 63
20117.39 36
20118.73 49
20120.07 77
20121.41 69
20122.75 47
20124.10 54
20125.44 60
20126.78 59
20128.12 46
20129.46 51
