# Supplementary material for: MALDI-TOF MS typing enables the classification of brewing yeasts of the genus Saccharomyces to major beer styles
Source: PLoS One. 2017 Aug 9;12(8):e0181694. doi: 10.1371/journal.pone.0181694 (PMC5549903; doi:10.1371/journal.pone.0181694)
Supplement: S10 File — The directory includes 90 raw files and was zipped to “.zip”; the folder has three strains with 30 spectra per strain; S1 Text explains the raw files with an example and Table 1 represents the yeast strains used within the experiment. (ZIP) [file pone.0181694.s013.zip › 28-30/30336-192-OG-Alt-Alt-YPG-18h-E-E_2015-08-20__0_A6_1.dat]

1998.76 1944
1999.18 2015
1999.60 2120
2000.02 2144
2000.44 1992
2000.87 2073
2001.29 2168
2001.71 2068
2002.13 2172
2002.55 2412
2002.97 2457
2003.40 2154
2003.82 2227
2004.24 1903
2004.66 1843
2005.08 2167
2005.50 2027
2005.93 2029
2006.35 2003
2006.77 2046
2007.19 2228
2007.62 2198
2008.04 2162
2008.46 2362
2008.88 2255
2009.30 2175
2009.73 2202
2010.15 2207
2010.57 2201
2010.99 2214
2011.42 2120
2011.84 1984
2012.26 2092
2012.68 2017
2013.11 1785
2013.53 1805
2013.95 1766
2014.38 1863
2014.80 1843
2015.22 1853
2015.64 1831
2016.07 1832
2016.49 1952
2016.91 1874
2017.34 1847
2017.76 1841
2018.18 1917
2018.61 2173
2019.03 2236
2019.45 2060
2019.88 2212
2020.30 2075
2020.72 2084
2021.15 2174
2021.57 2176
2021.99 2246
2022.42 2199
2022.84 2228
2023.27 2183
2023.69 1997
2024.11 2022
2024.54 1941
2024.96 2002
2025.39 1950
2025.81 2016
2026.23 2078
2026.66 2001
2027.08 1802
2027.51 1836
2027.93 1856
2028.36 1995
2028.78 2005
2029.20 1879
2029.63 1865
2030.05 2001
2030.48 1916
2030.90 1848
2031.33 1906
2031.75 1868
2032.18 1820
2032.60 2004
2033.03 2094
2033.45 1944
2033.88 2022
2034.30 2021
2034.73 2005
2035.15 2279
2035.58 2196
2036.00 2156
2036.43 2014
2036.85 2211
2037.28 2068
2037.70 1996
2038.13 2163
2038.55 2222
2038.98 2409
2039.40 2148
2039.83 2337
2040.25 2296
2040.68 2353
2041.11 2367
2041.53 2162
2041.96 2225
2042.38 2274
2042.81 2281
2043.23 2195
2043.66 2199
2044.09 1966
2044.51 2091
2044.94 2001
2045.37 1994
2045.79 2051
2046.22 2007
2046.64 2173
2047.07 2048
2047.50 1952
2047.92 1948
2048.35 2075
2048.78 1952
2049.20 1880
2049.63 1916
2050.06 2061
2050.48 1914
2050.91 2041
2051.34 1871
2051.76 2123
2052.19 2019
2052.62 1951
2053.04 1834
2053.47 1823
2053.90 1742
2054.32 1852
2054.75 1752
2055.18 1801
2055.61 1966
2056.03 2019
2056.46 1940
2056.89 1898
2057.31 2121
2057.74 1879
2058.17 1998
2058.60 1808
2059.02 1886
2059.45 2114
2059.88 2249
2060.31 2101
2060.73 2079
2061.16 1992
2061.59 2021
2062.02 1981
2062.45 2056
2062.87 2184
2063.30 2218
2063.73 2137
2064.16 2157
2064.59 2261
2065.01 2198
2065.44 2290
2065.87 2180
2066.30 2404
2066.73 2365
2067.16 2385
2067.58 2277
2068.01 2541
2068.44 2526
2068.87 2516
2069.30 2288
2069.73 2196
2070.16 2172
2070.58 2184
2071.01 2100
2071.44 2183
2071.87 2237
2072.30 1944
2072.73 1780
2073.16 2043
2073.59 1931
2074.02 1871
2074.45 2032
2074.87 1911
2075.30 2006
2075.73 2070
2076.16 2009
2076.59 2042
2077.02 1971
2077.45 2177
2077.88 2289
2078.31 2399
2078.74 2351
2079.17 2344
2079.60 2496
2080.03 2453
2080.46 2459
2080.89 2541
2081.32 2288
2081.75 2287
2082.18 2175
2082.61 2167
2083.04 2102
2083.47 2185
2083.90 2152
2084.33 2010
2084.76 2085
2085.19 2009
2085.62 1858
2086.05 1950
2086.48 2094
2086.91 2118
2087.34 2037
2087.77 2030
2088.20 1862
2088.63 1764
2089.06 1937
2089.49 1917
2089.92 1827
2090.35 1946
2090.79 1815
2091.22 1825
2091.65 1852
2092.08 1980
2092.51 1952
2092.94 1984
2093.37 1876
2093.80 2080
2094.23 1995
2094.66 1871
2095.10 1911
2095.53 2030
2095.96 2115
2096.39 2052
2096.82 2134
2097.25 1927
2097.68 1879
2098.12 1998
2098.55 2034
2098.98 2029
2099.41 1994
2099.84 1924
2100.27 2001
2100.71 1890
2101.14 1773
2101.57 1867
2102.00 1811
2102.43 1809
2102.87 1804
2103.30 1798
2103.73 1913
2104.16 1757
2104.60 1738
2105.03 1810
2105.46 1816
2105.89 1921
2106.32 1953
2106.76 2159
2107.19 2000
2107.62 2037
2108.05 2012
2108.49 1999
2108.92 1872
2109.35 1846
2109.79 2050
2110.22 2064
2110.65 2166
2111.08 2029
2111.52 1956
2111.95 1928
2112.38 1887
2112.82 1852
2113.25 1884
2113.68 1978
2114.12 1835
2114.55 1755
2114.98 1912
2115.42 1802
2115.85 1865
2116.28 1930
2116.72 1871
2117.15 1926
2117.58 1917
2118.02 1826
2118.45 1923
2118.88 1652
2119.32 1820
2119.75 1717
2120.19 1832
2120.62 1805
2121.05 1801
2121.49 1676
2121.92 1877
2122.36 1782
2122.79 1933
2123.22 1896
2123.66 1842
2124.09 1854
2124.53 1898
2124.96 2198
2125.40 1979
2125.83 1952
2126.26 1861
2126.70 1745
2127.13 2052
2127.57 1901
2128.00 1788
2128.44 1719
2128.87 1814
2129.31 1817
2129.74 1927
2130.18 1913
2130.61 2017
2131.05 2124
2131.48 2027
2131.92 2104
2132.35 1978
2132.79 2004
2133.22 2100
2133.66 2121
2134.09 2014
2134.53 1981
2134.96 2312
2135.40 2145
2135.83 2189
2136.27 2318
2136.70 2345
2137.14 2264
2137.58 2297
2138.01 2261
2138.45 2355
2138.88 2265
2139.32 2388
2139.75 2201
2140.19 2086
2140.63 2152
2141.06 2107
2141.50 1912
2141.93 1861
2142.37 1947
2142.81 2097
2143.24 1840
2143.68 1737
2144.12 1651
2144.55 1813
2144.99 1727
2145.43 1744
2145.86 1999
2146.30 1905
2146.73 1808
2147.17 1821
2147.61 2057
2148.04 2025
2148.48 2208
2148.92 2202
2149.35 2295
2149.79 2459
2150.23 2538
2150.67 2826
2151.10 2983
2151.54 3019
2151.98 2990
2152.41 2837
2152.85 2677
2153.29 2558
2153.73 2593
2154.16 2423
2154.60 2218
2155.04 2378
2155.48 2362
2155.91 2379
2156.35 2153
2156.79 2096
2157.23 2102
2157.66 1996
2158.10 1956
2158.54 2206
2158.98 2161
2159.41 1993
2159.85 2043
2160.29 1875
2160.73 1868
2161.17 1886
2161.60 1894
2162.04 2008
2162.48 2061
2162.92 2030
2163.36 2015
2163.80 2047
2164.23 1875
2164.67 1980
2165.11 1907
2165.55 1986
2165.99 2024
2166.43 1926
2166.86 2048
2167.30 1948
2167.74 2066
2168.18 1912
2168.62 2031
2169.06 2074
2169.50 2112
2169.94 2093
2170.38 2123
2170.81 2418
2171.25 2321
2171.69 1983
2172.13 2255
2172.57 2332
2173.01 2436
2173.45 2418
2173.89 2459
2174.33 2419
2174.77 2551
2175.21 2534
2175.65 2667
2176.09 2553
2176.53 2508
2176.96 2696
2177.40 2441
2177.84 2534
2178.28 2672
2178.72 2526
2179.16 2373
2179.60 2410
2180.04 2371
2180.48 2292
2180.92 2257
2181.36 2239
2181.80 2184
2182.24 2071
2182.68 2057
2183.12 2001
2183.56 1925
2184.01 1924
2184.45 1892
2184.89 1863
2185.33 1927
2185.77 1961
2186.21 1961
2186.65 1902
2187.09 1969
2187.53 2090
2187.97 2075
2188.41 2047
2188.85 1950
2189.29 2086
2189.73 2101
2190.17 2194
2190.62 2128
2191.06 2198
2191.50 2202
2191.94 2344
2192.38 2187
2192.82 2061
2193.26 2240
2193.70 2321
2194.15 2174
2194.59 2059
2195.03 2127
2195.47 2403
2195.91 2223
2196.35 2190
2196.79 2114
2197.24 2210
2197.68 2205
2198.12 2206
2198.56 2293
2199.00 2134
2199.45 2061
2199.89 2140
2200.33 2388
2200.77 2328
2201.21 2201
2201.66 2059
2202.10 2174
2202.54 2184
2202.98 2135
2203.42 2045
2203.87 1992
2204.31 1821
2204.75 2035
2205.19 2143
2205.64 1983
2206.08 1893
2206.52 2086
2206.96 2150
2207.41 2219
2207.85 2184
2208.29 2149
2208.74 2193
2209.18 2177
2209.62 2278
2210.06 2312
2210.51 2236
2210.95 2386
2211.39 2181
2211.84 2191
2212.28 2201
2212.72 2142
2213.17 2295
2213.61 2211
2214.05 2224
2214.50 2204
2214.94 2116
2215.38 1951
2215.83 1886
2216.27 2103
2216.71 2296
2217.16 2100
2217.60 1983
2218.05 1940
2218.49 2142
2218.93 1930
2219.38 2044
2219.82 1871
2220.26 1884
2220.71 1995
2221.15 2039
2221.60 2148
2222.04 2057
2222.49 1998
2222.93 2018
2223.37 1990
2223.82 1971
2224.26 1992
2224.71 2147
2225.15 2153
2225.60 2140
2226.04 2166
2226.49 2353
2226.93 2220
2227.37 2218
2227.82 2347
2228.26 2180
2228.71 2244
2229.15 2266
2229.60 2363
2230.04 2320
2230.49 2392
2230.93 2164
2231.38 2134
2231.82 2068
2232.27 2071
2232.71 2086
2233.16 2264
2233.61 2338
2234.05 2333
2234.50 2277
2234.94 2068
2235.39 2165
2235.83 2403
2236.28 2409
2236.72 2350
2237.17 2121
2237.61 2229
2238.06 2247
2238.51 2217
2238.95 2262
2239.40 2118
2239.84 1962
2240.29 2193
2240.74 2086
2241.18 2040
2241.63 2046
2242.07 1939
2242.52 1948
2242.97 2019
2243.41 1772
2243.86 1861
2244.31 1894
2244.75 1885
2245.20 1909
2245.65 1922
2246.09 2049
2246.54 1978
2246.99 1860
2247.43 1990
2247.88 1874
2248.33 1963
2248.77 1973
2249.22 2032
2249.67 2056
2250.11 1694
2250.56 1827
2251.01 1962
2251.45 1974
2251.90 1903
2252.35 1834
2252.80 1984
2253.24 1850
2253.69 1825
2254.14 1898
2254.59 1891
2255.03 1950
2255.48 1972
2255.93 1931
2256.38 1766
2256.82 1714
2257.27 1865
2257.72 1810
2258.17 1939
2258.61 1909
2259.06 1917
2259.51 1963
2259.96 1773
2260.41 1933
2260.85 1849
2261.30 1953
2261.75 2111
2262.20 2128
2262.65 2149
2263.09 2321
2263.54 2321
2263.99 2112
2264.44 2143
2264.89 2358
2265.34 2450
2265.79 2326
2266.23 2199
2266.68 2466
2267.13 2461
2267.58 2324
2268.03 2497
2268.48 2475
2268.93 2364
2269.38 2329
2269.82 2287
2270.27 2447
2270.72 2546
2271.17 2270
2271.62 2236
2272.07 2383
2272.52 2334
2272.97 2370
2273.42 2115
2273.87 2199
2274.32 2204
2274.77 2394
2275.21 2255
2275.66 2132
2276.11 2214
2276.56 1969
2277.01 1973
2277.46 1993
2277.91 2000
2278.36 1978
2278.81 2005
2279.26 2076
2279.71 2342
2280.16 2097
2280.61 2282
2281.06 2255
2281.51 2135
2281.96 2169
2282.41 2228
2282.86 2094
2283.31 2183
2283.76 2237
2284.21 2097
2284.66 2230
2285.11 2106
2285.56 2135
2286.02 1990
2286.47 2035
2286.92 2050
2287.37 2127
2287.82 2181
2288.27 2395
2288.72 2194
2289.17 2486
2289.62 2603
2290.07 2727
2290.52 2912
2290.97 3179
2291.42 3220
2291.88 3542
2292.33 3487
2292.78 3453
2293.23 3770
2293.68 3615
2294.13 3595
2294.58 3458
2295.04 3345
2295.49 3166
2295.94 3165
2296.39 3255
2296.84 3083
2297.29 2772
2297.74 2817
2298.20 2535
2298.65 2391
2299.10 2323
2299.55 2217
2300.00 2132
2300.46 2028
2300.91 2083
2301.36 2025
2301.81 2036
2302.26 1856
2302.72 1928
2303.17 2208
2303.62 2089
2304.07 1990
2304.53 1954
2304.98 1995
2305.43 1979
2305.88 1985
2306.33 2025
2306.79 2121
2307.24 2130
2307.69 2212
2308.15 2200
2308.60 2295
2309.05 2351
2309.50 2552
2309.96 2312
2310.41 2551
2310.86 2493
2311.32 2449
2311.77 2214
2312.22 2298
2312.68 2400
2313.13 2233
2313.58 2270
2314.03 2272
2314.49 2056
2314.94 2078
2315.39 2219
2315.85 2207
2316.30 2109
2316.76 2113
2317.21 2028
2317.66 2039
2318.12 2232
2318.57 2323
2319.02 2135
2319.48 2303
2319.93 2273
2320.39 2211
2320.84 2213
2321.29 2260
2321.75 2120
2322.20 1978
2322.66 2104
2323.11 2270
2323.56 2108
2324.02 2072
2324.47 2399
2324.93 2290
2325.38 2374
2325.84 2588
2326.29 2309
2326.74 2399
2327.20 2297
2327.65 2462
2328.11 2427
2328.56 2578
2329.02 2777
2329.47 2619
2329.93 2532
2330.38 2384
2330.84 2596
2331.29 2610
2331.75 2554
2332.20 2681
2332.66 2514
2333.11 2516
2333.57 2478
2334.02 2307
2334.48 2398
2334.93 2391
2335.39 2115
2335.84 2075
2336.30 2086
2336.76 2122
2337.21 2142
2337.67 2254
2338.12 2238
2338.58 2074
2339.03 2070
2339.49 2368
2339.95 2275
2340.40 2430
2340.86 2364
2341.31 2383
2341.77 2394
2342.23 2391
2342.68 2480
2343.14 2337
2343.59 2248
2344.05 2203
2344.51 2435
2344.96 2382
2345.42 2389
2345.88 2483
2346.33 2468
2346.79 2295
2347.24 2394
2347.70 2480
2348.16 2481
2348.61 2579
2349.07 2522
2349.53 2237
2349.99 2147
2350.44 2231
2350.90 2427
2351.36 2325
2351.81 2173
2352.27 2086
2352.73 2079
2353.18 2044
2353.64 2075
2354.10 2065
2354.56 1912
2355.01 1856
2355.47 2006
2355.93 1950
2356.38 1993
2356.84 2045
2357.30 2007
2357.76 1919
2358.22 1880
2358.67 1895
2359.13 2093
2359.59 2130
2360.05 2050
2360.50 1996
2360.96 2134
2361.42 2092
2361.88 2152
2362.34 2030
2362.79 2001
2363.25 2243
2363.71 2209
2364.17 2151
2364.63 2182
2365.08 2165
2365.54 2199
2366.00 2303
2366.46 2282
2366.92 2298
2367.38 2421
2367.84 2264
2368.29 2294
2368.75 2231
2369.21 2177
2369.67 2331
2370.13 2218
2370.59 2083
2371.05 2217
2371.50 2104
2371.96 2043
2372.42 2102
2372.88 2053
2373.34 2019
2373.80 1972
2374.26 2075
2374.72 2053
2375.18 2026
2375.64 2105
2376.10 2234
2376.56 2143
2377.02 2113
2377.47 2086
2377.93 2149
2378.39 1996
2378.85 2296
2379.31 2246
2379.77 2397
2380.23 2136
2380.69 2207
2381.15 2344
2381.61 2146
2382.07 2148
2382.53 2162
2382.99 2201
2383.45 2109
2383.91 2079
2384.37 2239
2384.83 2140
2385.29 2000
2385.75 1992
2386.21 1941
2386.67 2034
2387.13 1811
2387.59 1953
2388.05 1873
2388.52 1831
2388.98 1857
2389.44 1890
2389.90 2051
2390.36 2001
2390.82 2100
2391.28 2094
2391.74 1896
2392.20 1986
2392.66 2122
2393.12 2139
2393.58 2090
2394.05 2117
2394.51 2065
2394.97 1812
2395.43 1925
2395.89 1932
2396.35 1881
2396.81 1855
2397.27 1931
2397.74 1806
2398.20 1867
2398.66 2049
2399.12 2010
2399.58 1956
2400.04 1938
2400.50 2009
2400.97 2178
2401.43 2014
2401.89 1951
2402.35 1822
2402.81 2032
2403.28 2088
2403.74 1950
2404.20 2008
2404.66 1970
2405.12 2028
2405.59 1984
2406.05 1938
2406.51 1983
2406.97 2033
2407.44 2072
2407.90 2042
2408.36 1902
2408.82 2072
2409.29 1991
2409.75 1828
2410.21 1923
2410.67 1845
2411.14 1937
2411.60 1879
2412.06 1883
2412.52 1980
2412.99 1901
2413.45 1891
2413.91 1835
2414.38 1927
2414.84 1948
2415.30 1942
2415.77 1964
2416.23 2111
2416.69 2028
2417.16 2029
2417.62 2321
2418.08 2453
2418.55 2412
2419.01 2504
2419.47 2393
2419.94 2453
2420.40 2636
2420.86 2513
2421.33 2515
2421.79 2427
2422.25 2220
2422.72 2341
2423.18 2311
2423.65 2332
2424.11 2234
2424.57 2228
2425.04 2235
2425.50 2287
2425.97 2169
2426.43 2292
2426.90 2087
2427.36 2057
2427.82 2044
2428.29 2074
2428.75 2137
2429.22 2103
2429.68 1987
2430.15 1901
2430.61 1990
2431.08 2080
2431.54 2089
2432.00 2043
2432.47 2130
2432.93 2218
2433.40 2222
2433.86 2111
2434.33 2409
2434.79 2260
2435.26 2327
2435.72 2059
2436.19 2075
2436.65 2265
2437.12 2181
2437.58 2271
2438.05 2316
2438.52 2403
2438.98 2579
2439.45 2804
2439.91 2623
2440.38 2725
2440.84 2787
2441.31 2881
2441.77 2897
2442.24 2896
2442.71 2967
2443.17 2699
2443.64 2661
2444.10 2604
2444.57 2550
2445.03 2460
2445.50 2263
2445.97 2115
2446.43 2100
2446.90 2034
2447.37 1936
2447.83 1867
2448.30 1908
2448.76 1960
2449.23 2052
2449.70 2077
2450.16 2073
2450.63 1705
2451.10 1823
2451.56 2004
2452.03 1919
2452.50 1936
2452.96 1992
2453.43 1873
2453.90 1943
2454.36 1972
2454.83 2065
2455.30 1914
2455.76 1947
2456.23 1865
2456.70 2004
2457.17 2135
2457.63 2199
2458.10 2048
2458.57 2213
2459.03 2214
2459.50 2231
2459.97 2258
2460.44 2016
2460.90 2003
2461.37 1873
2461.84 2073
2462.31 1850
2462.77 1943
2463.24 2213
2463.71 2116
2464.18 2018
2464.65 2075
2465.11 2077
2465.58 1993
2466.05 2106
2466.52 2350
2466.99 2122
2467.45 2295
2467.92 2132
2468.39 2026
2468.86 1905
2469.33 1842
2469.79 1949
2470.26 1789
2470.73 1893
2471.20 1924
2471.67 1825
2472.14 2057
2472.61 1881
2473.07 1874
2473.54 1835
2474.01 1849
2474.48 1849
2474.95 1930
2475.42 1785
2475.89 1748
2476.36 1839
2476.82 1741
2477.29 1877
2477.76 2068
2478.23 2049
2478.70 1949
2479.17 1955
2479.64 1954
2480.11 1869
2480.58 2070
2481.05 2171
2481.52 2057
2481.99 1975
2482.46 2109
2482.93 2143
2483.40 2135
2483.87 2189
2484.33 2081
2484.80 1922
2485.27 1930
2485.74 2005
2486.21 1933
2486.68 2099
2487.15 1974
2487.62 2039
2488.09 2143
2488.56 2173
2489.03 2104
2489.50 2265
2489.97 2223
2490.44 2242
2490.92 2164
2491.39 2147
2491.86 2155
2492.33 2135
2492.80 2151
2493.27 2084
2493.74 2166
2494.21 2118
2494.68 2121
2495.15 2078
2495.62 1851
2496.09 2062
2496.56 2356
2497.03 2297
2497.50 2313
2497.98 2021
2498.45 2070
2498.92 2091
2499.39 1961
2499.86 1909
2500.33 1915
2500.80 1878
2501.27 1932
2501.75 1910
2502.22 1751
2502.69 1995
2503.16 1944
2503.63 1895
2504.10 1821
2504.57 1829
2505.05 1922
2505.52 1909
2505.99 2023
2506.46 1896
2506.93 1941
2507.40 2079
2507.88 2286
2508.35 2288
2508.82 2289
2509.29 2316
2509.76 2365
2510.24 2341
2510.71 2392
2511.18 2384
2511.65 2424
2512.13 2358
2512.60 2332
2513.07 2307
2513.54 2372
2514.02 2254
2514.49 2357
2514.96 2300
2515.43 2207
2515.91 2224
2516.38 2116
2516.85 2126
2517.32 1999
2517.80 2124
2518.27 2130
2518.74 1934
2519.22 1974
2519.69 2136
2520.16 2050
2520.64 2056
2521.11 2067
2521.58 1957
2522.06 2015
2522.53 1913
2523.00 2054
2523.48 2021
2523.95 1948
2524.42 1904
2524.90 1899
2525.37 1950
2525.84 1924
2526.32 1846
2526.79 1919
2527.26 1848
2527.74 1879
2528.21 2055
2528.69 2009
2529.16 1997
2529.63 2053
2530.11 2025
2530.58 1910
2531.06 1976
2531.53 2034
2532.00 1811
2532.48 1880
2532.95 2099
2533.43 1910
2533.90 2039
2534.38 1962
2534.85 2091
2535.32 2025
2535.80 1990
2536.27 2105
2536.75 2077
2537.22 2008
2537.70 2020
2538.17 1957
2538.65 1985
2539.12 2056
2539.60 2100
2540.07 2039
2540.55 2017
2541.02 1955
2541.50 2174
2541.97 2104
2542.45 2069
2542.92 2042
2543.40 2066
2543.87 1937
2544.35 2129
2544.82 2104
2545.30 2074
2545.78 2177
2546.25 2212
2546.73 1985
2547.20 2105
2547.68 2258
2548.15 2388
2548.63 2383
2549.10 2512
2549.58 2576
2550.06 2401
2550.53 2498
2551.01 2394
2551.48 2462
2551.96 2518
2552.44 2647
2552.91 2571
2553.39 2592
2553.87 2661
2554.34 2720
2554.82 2676
2555.29 2686
2555.77 2687
2556.25 2812
2556.72 2556
2557.20 2581
2557.68 2509
2558.15 2597
2558.63 2551
2559.11 2407
2559.58 2350
2560.06 2319
2560.54 2354
2561.01 2052
2561.49 2079
2561.97 2090
2562.45 1977
2562.92 1790
2563.40 2075
2563.88 1967
2564.35 2071
2564.83 2032
2565.31 1992
2565.79 2062
2566.26 1971
2566.74 1806
2567.22 1919
2567.70 2010
2568.17 1969
2568.65 1833
2569.13 1850
2569.61 1821
2570.08 1851
2570.56 1839
2571.04 1840
2571.52 1875
2572.00 1943
2572.47 2045
2572.95 1810
2573.43 1920
2573.91 1928
2574.39 2048
2574.86 2151
2575.34 2046
2575.82 2001
2576.30 1977
2576.78 1942
2577.26 1967
2577.73 1933
2578.21 1855
2578.69 1844
2579.17 2109
2579.65 1991
2580.13 1909
2580.61 2167
2581.08 2070
2581.56 1995
2582.04 1922
2582.52 1993
2583.00 1995
2583.48 1933
2583.96 1899
2584.44 1867
2584.92 2037
2585.40 1920
2585.87 1840
2586.35 1996
2586.83 2015
2587.31 1974
2587.79 2048
2588.27 1987
2588.75 1963
2589.23 1985
2589.71 1994
2590.19 1968
2590.67 1985
2591.15 1955
2591.63 2006
2592.11 1926
2592.59 1960
2593.07 2091
2593.55 2094
2594.03 2069
2594.51 2173
2594.99 2152
2595.47 2147
2595.95 2301
2596.43 2244
2596.91 2001
2597.39 2116
2597.87 2127
2598.35 2105
2598.83 2083
2599.31 2076
2599.79 2231
2600.27 1948
2600.75 1827
2601.23 1862
2601.71 1966
2602.20 1953
2602.68 2025
2603.16 1877
2603.64 1945
2604.12 1946
2604.60 2106
2605.08 1976
2605.56 1973
2606.04 1934
2606.52 1999
2607.00 1895
2607.49 2052
2607.97 2129
2608.45 2094
2608.93 1997
2609.41 2145
2609.89 2299
2610.37 2178
2610.86 2170
2611.34 2192
2611.82 2298
2612.30 2160
2612.78 2136
2613.26 1950
2613.75 1853
2614.23 2044
2614.71 2035
2615.19 1895
2615.67 1985
2616.16 1796
2616.64 1999
2617.12 2061
2617.60 2006
2618.08 1895
2618.57 1916
2619.05 1816
2619.53 1849
2620.01 1980
2620.50 1985
2620.98 1990
2621.46 2055
2621.94 2049
2622.43 1995
2622.91 1915
2623.39 1934
2623.87 1961
2624.36 2092
2624.84 2110
2625.32 2039
2625.81 2088
2626.29 2014
2626.77 1872
2627.25 1925
2627.74 1953
2628.22 1966
2628.70 1947
2629.19 1925
2629.67 2019
2630.15 1979
2630.64 2081
2631.12 1925
2631.60 1876
2632.09 2049
2632.57 2011
2633.05 1944
2633.54 1718
2634.02 1904
2634.51 1935
2634.99 1898
2635.47 1790
2635.96 1898
2636.44 1920
2636.93 1871
2637.41 1829
2637.89 1828
2638.38 2042
2638.86 2064
2639.35 1904
2639.83 1960
2640.31 2029
2640.80 2110
2641.28 2230
2641.77 2069
2642.25 2213
2642.74 2203
2643.22 2151
2643.71 2304
2644.19 2004
2644.67 2052
2645.16 1941
2645.64 1924
2646.13 1943
2646.61 1928
2647.10 1915
2647.58 1900
2648.07 1882
2648.55 1899
2649.04 1929
2649.52 1914
2650.01 1937
2650.49 1885
2650.98 1820
2651.46 2017
2651.95 2049
2652.43 1836
2652.92 1898
2653.41 1939
2653.89 2035
2654.38 2030
2654.86 1930
2655.35 2054
2655.83 1966
2656.32 1922
2656.81 2000
2657.29 2186
2657.78 2319
2658.26 2102
2658.75 2040
2659.23 1921
2659.72 2084
2660.21 1942
2660.69 1816
2661.18 1838
2661.67 1952
2662.15 1830
2662.64 1859
2663.12 1866
2663.61 1791
2664.10 1885
2664.58 2022
2665.07 1840
2665.56 1943
2666.04 2069
2666.53 1935
2667.02 1867
2667.50 1767
2667.99 1940
2668.48 2059
2668.96 1927
2669.45 1925
2669.94 2006
2670.42 1920
2670.91 1956
2671.40 1918
2671.89 2086
2672.37 1973
2672.86 2081
2673.35 2294
2673.83 2294
2674.32 2258
2674.81 2524
2675.30 2624
2675.78 2384
2676.27 2575
2676.76 2658
2677.25 2579
2677.74 2720
2678.22 2502
2678.71 2439
2679.20 2628
2679.69 2707
2680.17 2743
2680.66 2507
2681.15 2566
2681.64 2717
2682.13 2593
2682.61 2669
2683.10 2633
2683.59 2500
2684.08 2526
2684.57 2510
2685.06 2661
2685.54 2711
2686.03 2647
2686.52 2487
2687.01 2511
2687.50 2571
2687.99 2411
2688.48 2276
2688.96 2339
2689.45 2155
2689.94 2071
2690.43 2097
2690.92 2160
2691.41 2173
2691.90 2175
2692.39 1916
2692.88 1922
2693.36 2251
2693.85 2040
2694.34 1921
2694.83 1961
2695.32 1974
2695.81 2083
2696.30 2127
2696.79 1887
2697.28 2025
2697.77 2125
2698.26 2051
2698.75 2120
2699.24 1947
2699.73 2018
2700.22 2158
2700.71 2269
2701.20 2325
2701.69 2370
2702.18 2291
2702.67 2225
2703.16 2093
2703.65 2235
2704.14 2384
2704.63 2190
2705.12 2238
2705.61 2366
2706.10 2158
2706.59 2227
2707.08 2058
2707.57 2099
2708.06 2080
2708.55 1964
2709.04 2072
2709.53 2202
2710.02 1895
2710.51 1752
2711.00 1932
2711.49 1885
2711.98 1826
2712.47 1766
2712.97 1670
2713.46 1974
2713.95 1815
2714.44 1778
2714.93 1783
2715.42 1855
2715.91 1764
2716.40 1787
2716.89 1832
2717.39 1826
2717.88 1734
2718.37 1757
2718.86 1709
2719.35 1865
2719.84 1947
2720.33 1943
2720.83 1848
2721.32 1886
2721.81 2056
2722.30 2183
2722.79 2021
2723.28 2089
2723.78 2053
2724.27 2041
2724.76 2146
2725.25 2118
2725.74 1845
2726.24 1894
2726.73 1877
2727.22 1842
2727.71 1811
2728.20 1850
2728.70 1934
2729.19 1647
2729.68 1866
2730.17 1908
2730.67 1795
2731.16 1859
2731.65 1935
2732.14 1861
2732.64 1905
2733.13 1817
2733.62 1873
2734.12 1895
2734.61 1897
2735.10 1776
2735.59 1756
2736.09 1713
2736.58 1895
2737.07 1912
2737.57 1988
2738.06 1966
2738.55 1893
2739.05 2083
2739.54 2052
2740.03 1965
2740.53 2150
2741.02 1986
2741.51 2069
2742.01 2100
2742.50 1965
2742.99 1786
2743.49 1828
2743.98 1994
2744.47 1871
2744.97 1886
2745.46 1822
2745.96 1830
2746.45 1868
2746.94 1827
2747.44 1820
2747.93 1823
2748.43 1974
2748.92 2004
2749.41 1703
2749.91 1936
2750.40 1978
2750.90 1817
2751.39 1696
2751.89 1897
2752.38 1785
2752.87 1993
2753.37 1940
2753.86 1904
2754.36 1794
2754.85 1835
2755.35 1933
2755.84 2018
2756.34 1921
2756.83 2123
2757.33 2228
2757.82 2075
2758.32 2049
2758.81 2032
2759.31 2027
2759.80 2036
2760.30 1970
2760.79 2045
2761.29 1903
2761.78 1795
2762.28 1952
2762.77 1885
2763.27 2004
2763.76 1854
2764.26 1938
2764.76 1938
2765.25 1835
2765.75 1851
2766.24 1920
2766.74 1912
2767.23 1871
2767.73 1809
2768.23 1803
2768.72 1802
2769.22 1920
2769.71 1957
2770.21 1849
2770.71 1943
2771.20 1866
2771.70 1800
2772.19 1879
2772.69 2036
2773.19 2082
2773.68 2148
2774.18 2220
2774.68 2183
2775.17 2145
2775.67 2224
2776.17 2200
2776.66 2220
2777.16 2169
2777.66 2290
2778.15 2246
2778.65 2239
2779.15 2170
2779.64 2257
2780.14 2147
2780.64 2307
2781.13 2122
2781.63 1920
2782.13 1955
2782.63 2161
2783.12 2059
2783.62 1963
2784.12 2142
2784.61 2245
2785.11 2150
2785.61 1908
2786.11 1997
2786.60 2046
2787.10 2011
2787.60 1911
2788.10 1958
2788.59 1971
2789.09 1982
2789.59 1863
2790.09 2029
2790.59 1893
2791.08 1790
2791.58 1960
2792.08 2021
2792.58 1983
2793.08 1987
2793.57 1953
2794.07 1920
2794.57 2001
2795.07 2131
2795.57 2227
2796.07 2367
2796.56 2506
2797.06 2666
2797.56 2696
2798.06 2689
2798.56 2699
2799.06 2783
2799.56 2697
2800.05 2723
2800.55 2571
2801.05 2514
2801.55 2424
2802.05 2381
2802.55 2407
2803.05 2519
2803.55 2326
2804.05 2225
2804.54 2352
2805.04 2197
2805.54 2381
2806.04 2624
2806.54 2879
2807.04 2882
2807.54 3016
2808.04 3026
2808.54 3026
2809.04 3205
2809.54 3434
2810.04 3286
2810.54 3397
2811.04 3263
2811.54 3122
2812.04 2942
2812.54 2745
2813.04 2555
2813.54 2511
2814.04 2337
2814.54 2337
2815.04 2321
2815.54 2248
2816.04 2098
2816.54 2142
2817.04 2316
2817.54 2409
2818.04 2208
2818.54 2118
2819.04 2283
2819.54 2448
2820.04 2545
2820.54 2485
2821.04 2388
2821.54 2642
2822.04 2595
2822.54 2572
2823.04 2275
2823.54 2264
2824.04 2327
2824.55 2301
2825.05 2141
2825.55 2061
2826.05 2356
2826.55 2278
2827.05 2097
2827.55 2071
2828.05 2116
2828.55 2154
2829.06 1850
2829.56 2052
2830.06 2011
2830.56 1974
2831.06 1923
2831.56 1904
2832.06 1875
2832.57 1839
2833.07 1908
2833.57 1753
2834.07 1912
2834.57 1978
2835.07 1948
2835.58 2009
2836.08 2019
2836.58 2243
2837.08 2112
2837.58 2031
2838.09 2103
2838.59 2124
2839.09 2094
2839.59 2086
2840.10 2270
2840.60 2155
2841.10 2176
2841.60 2327
2842.11 2222
2842.61 2030
2843.11 2200
2843.61 2188
2844.12 2071
2844.62 1993
2845.12 2199
2845.62 2170
2846.13 2138
2846.63 2210
2847.13 2221
2847.64 2200
2848.14 2359
2848.64 2207
2849.14 2050
2849.65 2263
2850.15 2288
2850.65 2368
2851.16 2370
2851.66 2130
2852.16 2218
2852.67 2215
2853.17 2023
2853.67 2019
2854.18 1979
2854.68 2083
2855.18 1986
2855.69 2101
2856.19 1980
2856.70 1931
2857.20 1965
2857.70 1984
2858.21 2023
2858.71 1974
2859.22 2145
2859.72 2149
2860.22 2150
2860.73 2011
2861.23 2120
2861.74 2042
2862.24 1941
2862.74 2024
2863.25 2249
2863.75 2034
2864.26 1796
2864.76 1825
2865.27 1883
2865.77 1949
2866.28 1805
2866.78 1850
2867.28 1884
2867.79 1907
2868.29 1930
2868.80 1841
2869.30 1777
2869.81 1977
2870.31 2093
2870.82 2038
2871.32 1970
2871.83 1880
2872.33 1872
2872.84 1839
2873.34 1948
2873.85 2020
2874.36 2113
2874.86 2062
2875.37 2074
2875.87 2039
2876.38 2152
2876.88 2033
2877.39 2222
2877.89 2189
2878.40 2046
2878.90 1973
2879.41 2217
2879.92 2195
2880.42 2379
2880.93 2504
2881.43 2155
2881.94 2167
2882.45 2361
2882.95 2530
2883.46 2527
2883.96 2607
2884.47 2726
2884.98 2688
2885.48 2740
2885.99 2621
2886.50 2704
2887.00 2672
2887.51 2480
2888.02 2421
2888.52 2393
2889.03 2420
2889.53 2621
2890.04 2481
2890.55 2387
2891.06 2331
2891.56 2323
2892.07 2209
2892.58 2159
2893.08 2219
2893.59 2155
2894.10 2084
2894.60 2191
2895.11 2242
2895.62 2533
2896.13 2147
2896.63 2162
2897.14 2201
2897.65 2157
2898.15 2151
2898.66 2338
2899.17 2208
2899.68 2265
2900.18 2288
2900.69 2322
2901.20 2443
2901.71 2459
2902.22 2666
2902.72 2729
2903.23 2770
2903.74 2846
2904.25 2717
2904.75 2902
2905.26 2700
2905.77 2647
2906.28 2644
2906.79 2475
2907.30 2616
2907.80 2384
2908.31 2284
2908.82 2224
2909.33 2307
2909.84 2159
2910.35 2087
2910.85 2323
2911.36 2059
2911.87 2011
2912.38 1922
2912.89 1934
2913.40 1985
2913.91 2060
2914.41 2049
2914.92 2104
2915.43 2020
2915.94 1964
2916.45 2066
2916.96 1902
2917.47 1998
2917.98 1765
2918.49 1911
2919.00 1979
2919.51 2087
2920.01 2122
2920.52 2062
2921.03 2154
2921.54 2088
2922.05 1992
2922.56 2291
2923.07 2282
2923.58 2253
2924.09 2323
2924.60 2558
2925.11 2653
2925.62 2714
2926.13 2893
2926.64 2938
2927.15 2922
2927.66 2905
2928.17 2904
2928.68 2650
2929.19 2479
2929.70 2357
2930.21 2281
2930.72 2116
2931.23 2096
2931.74 2072
2932.25 2080
2932.76 2064
2933.27 2124
2933.78 2329
2934.29 2134
2934.80 2206
2935.31 2128
2935.83 2147
2936.34 2302
2936.85 2248
2937.36 2136
2937.87 2114
2938.38 2059
2938.89 2064
2939.40 2192
2939.91 2248
2940.42 2076
2940.94 2156
2941.45 2323
2941.96 2363
2942.47 2376
2942.98 2243
2943.49 2414
2944.00 2615
2944.51 2771
2945.03 3090
2945.54 3357
2946.05 3472
2946.56 3763
2947.07 3968
2947.58 4003
2948.10 4277
2948.61 4156
2949.12 4094
2949.63 3809
2950.14 3600
2950.66 3388
2951.17 3171
2951.68 3077
2952.19 2717
2952.70 2584
2953.22 2411
2953.73 2353
2954.24 2284
2954.75 2212
2955.26 2210
2955.78 2098
2956.29 2186
2956.80 2081
2957.31 2126
2957.83 1954
2958.34 2102
2958.85 2133
2959.37 2295
2959.88 2152
2960.39 2342
2960.90 2542
2961.42 2501
2961.93 2478
2962.44 2480
2962.96 2506
2963.47 2512
2963.98 2681
2964.50 2545
2965.01 2458
2965.52 2615
2966.04 2514
2966.55 2178
2967.06 2355
2967.58 2256
2968.09 2279
2968.60 2079
2969.12 2206
2969.63 2184
2970.14 2109
2970.66 2201
2971.17 2165
2971.68 2273
2972.20 2168
2972.71 2069
2973.23 2059
2973.74 2000
2974.25 2294
2974.77 2190
2975.28 2168
2975.80 2216
2976.31 2089
2976.83 2325
2977.34 2267
2977.85 2194
2978.37 2266
2978.88 2102
2979.40 2231
2979.91 2338
2980.43 2246
2980.94 2242
2981.46 2231
2981.97 2299
2982.48 2410
2983.00 2484
2983.51 2499
2984.03 2544
2984.54 2532
2985.06 2644
2985.57 2582
2986.09 2570
2986.60 2693
2987.12 2632
2987.63 2662
2988.15 2522
2988.67 2526
2989.18 2614
2989.70 2703
2990.21 2669
2990.73 2622
2991.24 2697
2991.76 2752
2992.27 2390
2992.79 2507
2993.30 2711
2993.82 2718
2994.34 2637
2994.85 2914
2995.37 2947
2995.88 3095
2996.40 3057
2996.92 3220
2997.43 3459
2997.95 3509
2998.46 3314
2998.98 3382
2999.50 3236
3000.01 3445
3000.53 3478
3001.05 3427
3001.56 3352
3002.08 3524
3002.59 3698
3003.11 4174
3003.63 4364
3004.14 4719
3004.66 4697
3005.18 4926
3005.69 5460
3006.21 5672
3006.73 5908
3007.24 5447
3007.76 5389
3008.28 5127
3008.80 4487
3009.31 4087
3009.83 3947
3010.35 3412
3010.86 3043
3011.38 2857
3011.90 2581
3012.42 2530
3012.93 2608
3013.45 2477
3013.97 2479
3014.49 2397
3015.00 2461
3015.52 2601
3016.04 2598
3016.56 2651
3017.07 2701
3017.59 2637
3018.11 2591
3018.63 2565
3019.15 2644
3019.66 2615
3020.18 2863
3020.70 2683
3021.22 2566
3021.74 2907
3022.25 2836
3022.77 2773
3023.29 2746
3023.81 2716
3024.33 2725
3024.85 2770
3025.36 2685
3025.88 2708
3026.40 2762
3026.92 2803
3027.44 2666
3027.96 2505
3028.48 2564
3028.99 2652
3029.51 2604
3030.03 2580
3030.55 2557
3031.07 2694
3031.59 2591
3032.11 2566
3032.63 2588
3033.15 2518
3033.66 2464
3034.18 2450
3034.70 2388
3035.22 2371
3035.74 2350
3036.26 2556
3036.78 2438
3037.30 2386
3037.82 2411
3038.34 2298
3038.86 2546
3039.38 2375
3039.90 2305
3040.42 2326
3040.94 2234
3041.46 2220
3041.98 2335
3042.50 2219
3043.02 2105
3043.54 2189
3044.06 2223
3044.58 2269
3045.10 2053
3045.62 2158
3046.14 2306
3046.66 2299
3047.18 2217
3047.70 2238
3048.22 2034
3048.74 2214
3049.26 2297
3049.78 2227
3050.30 2260
3050.82 2287
3051.34 2128
3051.86 2074
3052.38 2190
3052.90 2061
3053.43 1991
3053.95 2194
3054.47 2128
3054.99 2088
3055.51 2141
3056.03 2036
3056.55 2192
3057.07 2071
3057.59 2178
3058.12 2133
3058.64 2202
3059.16 2122
3059.68 2221
3060.20 2090
3060.72 2127
3061.24 2260
3061.77 1914
3062.29 2006
3062.81 2212
3063.33 2285
3063.85 2449
3064.37 2248
3064.90 2185
3065.42 2206
3065.94 2489
3066.46 2390
3066.98 2365
3067.51 2341
3068.03 2464
3068.55 2586
3069.07 2544
3069.59 2652
3070.12 2494
3070.64 2514
3071.16 2541
3071.68 2589
3072.21 2438
3072.73 2346
3073.25 2471
3073.77 2466
3074.30 2453
3074.82 2330
3075.34 2375
3075.86 2387
3076.39 2437
3076.91 2710
3077.43 2484
3077.96 2399
3078.48 2417
3079.00 2506
3079.52 2812
3080.05 2643
3080.57 2796
3081.09 3002
3081.62 2770
3082.14 2835
3082.66 3148
3083.19 2888
3083.71 3142
3084.23 3026
3084.76 3029
3085.28 2982
3085.80 2900
3086.33 2972
3086.85 2722
3087.38 2744
3087.90 2713
3088.42 2678
3088.95 2764
3089.47 2503
3090.00 2740
3090.52 2686
3091.04 2695
3091.57 2931
3092.09 2568
3092.62 2805
3093.14 2762
3093.66 2685
3094.19 2710
3094.71 2761
3095.24 2695
3095.76 2655
3096.29 2790
3096.81 3208
3097.34 3085
3097.86 3043
3098.38 3241
3098.91 3391
3099.43 3715
3099.96 3873
3100.48 4667
3101.01 5740
3101.53 6457
3102.06 6958
3102.58 7842
3103.11 8702
3103.63 9515
3104.16 10322
3104.68 10373
3105.21 10126
3105.73 9701
3106.26 9090
3106.79 8160
3107.31 7088
3107.84 6294
3108.36 5308
3108.89 4598
3109.41 4237
3109.94 3778
3110.46 3673
3110.99 3594
3111.52 3698
3112.04 3471
3112.57 3413
3113.09 3186
3113.62 3368
3114.15 3212
3114.67 3042
3115.20 2948
3115.72 2883
3116.25 2674
3116.78 2760
3117.30 2675
3117.83 2600
3118.35 2620
3118.88 2616
3119.41 2456
3119.93 2596
3120.46 2661
3120.99 2572
3121.51 2577
3122.04 2913
3122.57 2935
3123.09 2992
3123.62 3038
3124.15 3109
3124.67 2921
3125.20 2866
3125.73 2941
3126.26 2814
3126.78 2441
3127.31 2375
3127.84 2485
3128.36 2418
3128.89 2517
3129.42 2502
3129.95 2555
3130.47 2450
3131.00 2425
3131.53 2556
3132.06 2459
3132.58 2384
3133.11 2381
3133.64 2312
3134.17 2324
3134.69 2466
3135.22 2361
3135.75 2263
3136.28 2270
3136.81 2246
3137.33 2247
3137.86 2465
3138.39 2304
3138.92 2366
3139.45 2299
3139.97 2255
3140.50 2337
3141.03 2263
3141.56 2359
3142.09 2251
3142.62 2239
3143.14 2261
3143.67 2371
3144.20 2226
3144.73 2215
3145.26 2452
3145.79 2495
3146.32 2543
3146.84 2638
3147.37 2857
3147.90 2971
3148.43 3033
3148.96 3162
3149.49 3107
3150.02 3203
3150.55 3043
3151.08 3020
3151.61 2859
3152.13 2890
3152.66 2821
3153.19 2683
3153.72 2598
3154.25 2687
3154.78 2692
3155.31 2644
3155.84 2719
3156.37 2853
3156.90 2887
3157.43 2810
3157.96 2792
3158.49 2821
3159.02 2814
3159.55 2834
3160.08 2652
3160.61 2700
3161.14 2519
3161.67 2457
3162.20 2506
3162.73 2318
3163.26 2264
3163.79 2212
3164.32 2346
3164.85 2287
3165.38 2400
3165.91 2331
3166.44 2133
3166.97 2265
3167.50 2158
3168.03 2175
3168.56 2343
3169.09 2202
3169.62 2125
3170.15 2156
3170.69 2209
3171.22 2112
3171.75 2034
3172.28 2237
3172.81 2331
3173.34 2121
3173.87 2264
3174.40 2385
3174.93 2277
3175.46 2333
3176.00 2276
3176.53 2305
3177.06 2397
3177.59 2656
3178.12 2606
3178.65 2467
3179.18 2567
3179.72 2513
3180.25 2420
3180.78 2548
3181.31 2504
3181.84 2451
3182.37 2478
3182.91 2311
3183.44 2196
3183.97 2054
3184.50 2185
3185.03 2209
3185.56 2149
3186.10 2152
3186.63 2167
3187.16 2289
3187.69 2251
3188.23 2042
3188.76 2082
3189.29 2175
3189.82 2234
3190.36 2137
3190.89 2101
3191.42 2206
3191.95 2026
3192.49 2150
3193.02 2205
3193.55 2219
3194.08 2117
3194.62 2108
3195.15 2147
3195.68 2288
3196.21 2187
3196.75 2184
3197.28 2274
3197.81 2458
3198.35 2330
3198.88 2287
3199.41 2112
3199.95 2203
3200.48 2382
3201.01 2362
3201.55 2216
3202.08 2435
3202.61 2472
3203.15 2333
3203.68 2487
3204.21 2461
3204.75 2564
3205.28 2523
3205.81 2374
3206.35 2491
3206.88 2532
3207.42 2512
3207.95 2582
3208.48 2760
3209.02 2857
3209.55 2939
3210.09 2958
3210.62 3091
3211.15 3129
3211.69 2967
3212.22 3080
3212.76 3349
3213.29 3464
3213.83 3340
3214.36 3381
3214.89 3273
3215.43 2948
3215.96 2910
3216.50 2868
3217.03 2810
3217.57 2854
3218.10 2989
3218.64 2760
3219.17 2793
3219.71 2839
3220.24 2870
3220.78 2994
3221.31 2919
3221.85 2684
3222.38 2760
3222.92 2802
3223.45 2977
3223.99 2948
3224.52 2670
3225.06 2692
3225.59 2605
3226.13 2612
3226.66 2723
3227.20 2789
3227.73 2715
3228.27 2621
3228.81 2544
3229.34 2584
3229.88 2855
3230.41 2897
3230.95 2665
3231.48 2472
3232.02 2719
3232.56 2483
3233.09 2503
3233.63 2570
3234.16 2682
3234.70 2521
3235.24 2586
3235.77 2775
3236.31 2803
3236.85 2609
3237.38 2710
3237.92 2931
3238.45 3027
3238.99 3189
3239.53 3165
3240.06 2986
3240.60 3298
3241.14 3021
3241.67 2815
3242.21 2919
3242.75 3007
3243.28 2897
3243.82 2792
3244.36 2660
3244.90 2591
3245.43 2748
3245.97 2792
3246.51 2540
3247.04 2633
3247.58 2550
3248.12 2620
3248.66 2659
3249.19 2623
3249.73 2750
3250.27 2708
3250.81 2631
3251.34 2763
3251.88 2611
3252.42 2761
3252.96 2874
3253.49 2767
3254.03 2803
3254.57 2883
3255.11 2990
3255.64 2923
3256.18 3023
3256.72 2881
3257.26 3043
3257.80 3171
3258.33 3143
3258.87 3305
3259.41 3269
3259.95 3585
3260.49 4198
3261.03 4140
3261.56 4095
3262.10 4607
3262.64 4946
3263.18 4965
3263.72 5616
3264.26 5872
3264.79 6257
3265.33 6684
3265.87 6944
3266.41 7651
3266.95 7842
3267.49 8371
3268.03 8673
3268.57 8747
3269.10 8299
3269.64 7773
3270.18 7412
3270.72 6770
3271.26 5872
3271.80 5301
3272.34 4837
3272.88 4130
3273.42 3770
3273.96 3664
3274.50 3509
3275.04 3380
3275.58 3288
3276.12 3306
3276.66 3503
3277.19 3449
3277.73 3510
3278.27 3391
3278.81 3536
3279.35 3507
3279.89 3431
3280.43 3466
3280.97 3500
3281.51 3384
3282.05 3370
3282.59 3267
3283.13 3010
3283.67 3215
3284.21 3447
3284.75 3350
3285.29 3431
3285.83 3363
3286.38 3438
3286.92 3547
3287.46 3491
3288.00 3505
3288.54 3458
3289.08 3672
3289.62 3727
3290.16 3426
3290.70 3711
3291.24 3781
3291.78 3528
3292.32 3514
3292.86 3453
3293.40 3804
3293.95 4173
3294.49 4210
3295.03 4474
3295.57 4804
3296.11 5099
3296.65 5396
3297.19 5385
3297.73 5525
3298.28 5356
3298.82 5117
3299.36 4727
3299.90 4361
3300.44 4410
3300.98 4024
3301.52 4013
3302.07 3802
3302.61 3566
3303.15 3617
3303.69 3484
3304.23 3229
3304.77 3197
3305.32 3190
3305.86 3166
3306.40 3191
3306.94 3105
3307.49 3104
3308.03 3188
3308.57 3179
3309.11 3093
3309.65 2909
3310.20 3038
3310.74 3074
3311.28 2961
3311.82 2915
3312.37 2957
3312.91 3063
3313.45 3161
3313.99 3270
3314.54 3230
3315.08 3361
3315.62 3392
3316.17 3458
3316.71 3633
3317.25 3574
3317.79 3699
3318.34 3952
3318.88 3833
3319.42 3907
3319.97 4004
3320.51 3921
3321.05 3975
3321.60 3992
3322.14 4214
3322.68 4060
3323.23 4275
3323.77 4086
3324.31 4137
3324.86 4003
3325.40 4128
3325.94 3938
3326.49 3877
3327.03 3695
3327.58 3636
3328.12 3731
3328.66 3670
3329.21 3361
3329.75 3595
3330.29 3920
3330.84 4143
3331.38 4683
3331.93 5564
3332.47 6795
3333.02 7909
3333.56 9448
3334.10 11212
3334.65 13419
3335.19 15767
3335.74 17907
3336.28 19837
3336.83 21326
3337.37 21529
3337.92 22069
3338.46 21375
3339.00 19542
3339.55 17877
3340.09 15724
3340.64 13400
3341.18 11474
3341.73 9387
3342.27 8017
3342.82 6954
3343.36 5835
3343.91 4980
3344.45 4589
3345.00 4392
3345.54 4098
3346.09 3757
3346.64 3878
3347.18 3884
3347.73 3782
3348.27 3814
3348.82 3876
3349.36 3816
3349.91 3710
3350.45 3768
3351.00 3865
3351.55 3995
3352.09 4042
3352.64 4062
3353.18 3804
3353.73 3632
3354.27 4046
3354.82 3724
3355.37 3327
3355.91 3436
3356.46 3500
3357.00 3319
3357.55 3397
3358.10 3183
3358.64 3037
3359.19 2942
3359.74 3002
3360.28 3107
3360.83 3126
3361.38 2981
3361.92 2912
3362.47 2942
3363.02 2973
3363.56 2854
3364.11 2835
3364.66 3051
3365.20 3031
3365.75 2969
3366.30 2878
3366.84 2973
3367.39 2999
3367.94 3045
3368.48 2983
3369.03 3195
3369.58 3116
3370.13 3184
3370.67 3357
3371.22 3432
3371.77 3443
3372.32 3445
3372.86 3654
3373.41 3591
3373.96 3663
3374.51 3793
3375.05 3881
3375.60 3895
3376.15 3963
3376.70 3649
3377.24 3617
3377.79 3536
3378.34 3344
3378.89 3237
3379.44 3084
3379.98 2849
3380.53 2873
3381.08 2630
3381.63 2714
3382.18 2556
3382.73 2469
3383.27 2583
3383.82 2481
3384.37 2498
3384.92 2452
3385.47 2587
3386.02 2645
3386.56 2489
3387.11 2466
3387.66 2622
3388.21 2468
3388.76 2313
3389.31 2478
3389.86 2440
3390.41 2247
3390.95 2373
3391.50 2485
3392.05 2433
3392.60 2452
3393.15 2455
3393.70 2408
3394.25 2560
3394.80 2500
3395.35 2426
3395.90 2283
3396.45 2454
3397.00 2432
3397.55 2357
3398.10 2343
3398.64 2284
3399.19 2301
3399.74 2326
3400.29 2337
3400.84 2156
3401.39 2271
3401.94 2336
3402.49 2303
3403.04 2257
3403.59 2333
3404.14 2252
3404.69 2324
3405.24 2247
3405.79 2220
3406.34 2172
3406.89 2174
3407.44 2164
3407.99 2216
3408.54 2265
3409.09 2375
3409.65 2501
3410.20 2393
3410.75 2390
3411.30 2485
3411.85 2482
3412.40 2613
3412.95 2657
3413.50 2794
3414.05 2694
3414.60 2462
3415.15 2677
3415.70 2830
3416.25 2751
3416.81 2557
3417.36 2632
3417.91 2551
3418.46 2434
3419.01 2297
3419.56 2371
3420.11 2423
3420.66 2412
3421.22 2423
3421.77 2491
3422.32 2465
3422.87 2561
3423.42 2794
3423.97 2718
3424.52 2567
3425.08 2826
3425.63 2849
3426.18 2885
3426.73 2738
3427.28 2852
3427.84 2579
3428.39 2360
3428.94 2425
3429.49 2416
3430.04 2531
3430.60 2358
3431.15 2241
3431.70 2475
3432.25 2375
3432.80 2276
3433.36 2172
3433.91 2212
3434.46 2412
3435.01 2393
3435.57 2140
3436.12 2241
3436.67 2373
3437.22 2407
3437.78 2319
3438.33 2211
3438.88 2357
3439.44 2318
3439.99 2431
3440.54 2444
3441.09 2660
3441.65 2579
3442.20 2606
3442.75 2646
3443.31 2540
3443.86 2406
3444.41 2335
3444.97 2555
3445.52 2403
3446.07 2434
3446.63 2289
3447.18 2327
3447.73 2446
3448.29 2517
3448.84 2278
3449.40 2126
3449.95 2151
3450.50 2181
3451.06 1962
3451.61 2161
3452.16 2137
3452.72 2176
3453.27 2028
3453.83 2146
3454.38 2260
3454.93 1945
3455.49 2010
3456.04 2090
3456.60 2103
3457.15 2016
3457.71 2287
3458.26 2099
3458.81 2092
3459.37 2148
3459.92 2304
3460.48 2173
3461.03 2116
3461.59 2118
3462.14 2236
3462.70 2226
3463.25 2142
3463.81 2249
3464.36 2195
3464.92 2141
3465.47 2253
3466.03 2302
3466.58 2268
3467.14 2514
3467.69 2278
3468.25 2284
3468.80 2310
3469.36 2351
3469.91 2378
3470.47 2195
3471.02 2347
3471.58 2493
3472.13 2303
3472.69 2486
3473.24 2450
3473.80 2509
3474.36 2474
3474.91 2419
3475.47 2319
3476.02 2409
3476.58 2594
3477.13 2491
3477.69 2742
3478.25 2716
3478.80 2524
3479.36 2758
3479.91 2849
3480.47 2857
3481.03 3035
3481.58 3053
3482.14 3055
3482.70 2916
3483.25 2810
3483.81 2900
3484.37 3049
3484.92 3073
3485.48 2937
3486.04 2891
3486.59 2935
3487.15 3267
3487.71 3297
3488.26 3482
3488.82 3777
3489.38 4521
3489.93 4917
3490.49 4786
3491.05 5108
3491.60 5946
3492.16 6217
3492.72 6369
3493.27 6976
3493.83 7463
3494.39 7301
3494.95 6748
3495.50 6702
3496.06 6543
3496.62 6520
3497.18 6335
3497.73 5885
3498.29 6442
3498.85 6723
3499.41 7416
3499.96 7587
3500.52 8067
3501.08 8127
3501.64 8345
3502.20 7862
3502.75 7935
3503.31 8467
3503.87 8337
3504.43 8514
3504.99 8530
3505.54 8814
3506.10 8977
3506.66 8746
3507.22 8647
3507.78 8702
3508.34 8316
3508.89 7616
3509.45 6973
3510.01 6231
3510.57 5767
3511.13 5091
3511.69 4600
3512.25 4307
3512.80 3813
3513.36 3446
3513.92 3240
3514.48 3174
3515.04 2960
3515.60 2862
3516.16 2918
3516.72 2843
3517.28 2853
3517.83 2787
3518.39 2716
3518.95 2736
3519.51 2892
3520.07 3059
3520.63 2940
3521.19 2999
3521.75 2946
3522.31 2733
3522.87 2832
3523.43 2851
3523.99 2675
3524.55 2779
3525.11 3026
3525.67 2771
3526.23 2751
3526.79 2623
3527.35 2773
3527.91 2955
3528.47 2774
3529.03 2700
3529.59 2736
3530.15 2728
3530.71 2682
3531.27 2582
3531.83 2509
3532.39 2495
3532.95 2700
3533.51 2844
3534.07 2801
3534.63 2683
3535.19 2782
3535.75 2833
3536.31 2839
3536.87 2749
3537.43 2854
3537.99 2663
3538.55 2694
3539.12 2763
3539.68 2713
3540.24 2580
3540.80 2723
3541.36 2869
3541.92 2762
3542.48 2788
3543.04 2801
3543.60 2707
3544.16 2721
3544.73 2755
3545.29 2851
3545.85 2717
3546.41 2861
3546.97 2568
3547.53 2462
3548.09 2517
3548.66 2419
3549.22 2522
3549.78 2411
3550.34 2258
3550.90 2236
3551.46 2171
3552.03 2191
3552.59 2143
3553.15 2021
3553.71 2179
3554.27 2160
3554.84 2029
3555.40 2093
3555.96 2191
3556.52 2120
3557.09 2187
3557.65 2076
3558.21 2103
3558.77 2016
3559.33 1963
3559.90 2195
3560.46 2386
3561.02 2183
3561.58 2183
3562.15 2191
3562.71 2273
3563.27 2254
3563.84 2235
3564.40 2302
3564.96 2399
3565.52 2352
3566.09 2376
3566.65 2202
3567.21 2223
3567.78 2310
3568.34 2162
3568.90 2070
3569.47 2109
3570.03 2204
3570.59 2106
3571.16 2236
3571.72 2161
3572.28 2200
3572.85 2251
3573.41 2115
3573.97 2388
3574.54 2331
3575.10 2245
3575.66 2349
3576.23 2292
3576.79 2404
3577.36 2377
3577.92 2438
3578.48 2590
3579.05 2527
3579.61 2353
3580.18 2304
3580.74 2354
3581.30 2434
3581.87 2376
3582.43 2256
3583.00 2163
3583.56 2108
3584.13 2189
3584.69 2314
3585.25 2106
3585.82 2155
3586.38 2218
3586.95 2149
3587.51 2180
3588.08 2280
3588.64 2098
3589.21 2018
3589.77 2024
3590.34 1955
3590.90 2155
3591.47 2179
3592.03 2151
3592.60 2064
3593.16 2173
3593.73 2110
3594.29 2099
3594.86 2069
3595.42 2217
3595.99 2161
3596.55 1990
3597.12 1958
3597.68 2074
3598.25 2030
3598.82 2008
3599.38 2041
3599.95 2136
3600.51 2056
3601.08 2092
3601.64 2051
3602.21 2054
3602.78 1870
3603.34 2007
3603.91 2255
3604.47 1999
3605.04 1925
3605.61 1769
3606.17 1859
3606.74 1903
3607.30 1832
3607.87 1808
3608.44 1786
3609.00 2010
3609.57 1771
3610.14 1803
3610.70 1724
3611.27 1839
3611.84 1864
3612.40 1893
3612.97 1982
3613.54 2056
3614.10 2174
3614.67 2119
3615.24 2267
3615.80 2615
3616.37 2703
3616.94 2743
3617.50 3045
3618.07 3210
3618.64 3286
3619.21 3571
3619.77 3757
3620.34 3561
3620.91 3435
3621.47 3450
3622.04 3236
3622.61 3074
3623.18 2854
3623.74 2685
3624.31 2342
3624.88 2157
3625.45 2120
3626.01 1995
3626.58 2082
3627.15 1968
3627.72 1963
3628.29 2061
3628.85 1927
3629.42 1989
3629.99 1908
3630.56 1854
3631.13 1903
3631.69 1985
3632.26 1998
3632.83 2091
3633.40 2028
3633.97 2005
3634.54 2029
3635.10 2321
3635.67 2039
3636.24 1981
3636.81 2037
3637.38 2167
3637.95 2450
3638.52 2622
3639.08 2625
3639.65 2931
3640.22 3213
3640.79 3312
3641.36 3481
3641.93 3575
3642.50 3907
3643.07 3815
3643.64 3836
3644.20 3821
3644.77 3706
3645.34 3517
3645.91 3417
3646.48 3248
3647.05 2920
3647.62 2833
3648.19 2713
3648.76 2588
3649.33 2496
3649.90 2381
3650.47 2663
3651.04 2446
3651.61 2475
3652.18 2613
3652.75 2792
3653.32 2699
3653.89 2897
3654.46 2882
3655.03 2726
3655.60 2803
3656.17 2849
3656.74 2966
3657.31 3132
3657.88 3182
3658.45 3513
3659.02 3570
3659.59 3514
3660.16 3407
3660.73 3555
3661.30 3530
3661.87 3465
3662.44 3580
3663.01 3132
3663.58 3254
3664.15 3041
3664.72 2949
3665.29 3081
3665.86 2815
3666.43 2805
3667.01 2903
3667.58 2742
3668.15 2915
3668.72 2645
3669.29 2668
3669.86 2655
3670.43 2442
3671.00 2435
3671.57 2466
3672.15 2478
3672.72 2519
3673.29 2393
3673.86 2609
3674.43 2488
3675.00 2581
3675.57 2521
3676.15 2474
3676.72 2732
3677.29 2911
3677.86 2822
3678.43 2632
3679.00 2652
3679.58 2473
3680.15 2297
3680.72 2492
3681.29 2371
3681.86 2325
3682.44 2313
3683.01 2224
3683.58 2288
3684.15 2241
3684.73 2239
3685.30 2516
3685.87 2362
3686.44 2300
3687.02 2525
3687.59 2566
3688.16 3020
3688.73 3004
3689.31 2992
3689.88 3156
3690.45 3300
3691.02 3241
3691.60 3456
3692.17 3680
3692.74 3422
3693.32 3156
3693.89 3041
3694.46 2884
3695.03 2661
3695.61 2535
3696.18 2571
3696.75 2401
3697.33 2453
3697.90 2404
3698.47 2689
3699.05 2418
3699.62 2648
3700.19 2740
3700.77 2643
3701.34 2617
3701.91 2388
3702.49 2438
3703.06 2523
3703.64 2564
3704.21 2371
3704.78 2334
3705.36 2450
3705.93 2214
3706.51 2256
3707.08 2355
3707.65 2179
3708.23 2284
3708.80 2420
3709.38 2370
3709.95 2275
3710.52 2264
3711.10 2411
3711.67 2271
3712.25 2225
3712.82 2147
3713.40 2252
3713.97 2235
3714.55 2174
3715.12 2034
3715.69 2260
3716.27 2106
3716.84 2259
3717.42 2156
3717.99 2385
3718.57 2334
3719.14 2212
3719.72 2177
3720.29 2213
3720.87 2255
3721.44 2179
3722.02 2272
3722.59 2528
3723.17 2200
3723.75 2173
3724.32 2191
3724.90 2030
3725.47 2021
3726.05 1954
3726.62 1915
3727.20 1897
3727.77 1970
3728.35 2022
3728.92 1890
3729.50 2102
3730.08 2246
3730.65 2330
3731.23 2183
3731.80 2064
3732.38 2203
3732.96 2263
3733.53 2269
3734.11 2488
3734.68 2566
3735.26 2346
3735.84 2338
3736.41 2332
3736.99 2254
3737.57 2295
3738.14 2101
3738.72 2071
3739.30 2080
3739.87 2049
3740.45 1873
3741.03 1907
3741.60 2080
3742.18 2097
3742.76 1820
3743.33 1987
3743.91 2047
3744.49 1992
3745.06 1948
3745.64 1915
3746.22 2032
3746.79 2155
3747.37 2052
3747.95 2123
3748.53 2035
3749.10 1930
3749.68 2016
3750.26 2055
3750.83 1871
3751.41 1801
3751.99 1883
3752.57 1953
3753.14 1830
3753.72 1753
3754.30 1803
3754.88 1829
3755.46 1682
3756.03 1743
3756.61 1780
3757.19 1761
3757.77 1764
3758.35 1763
3758.92 1779
3759.50 1785
3760.08 1567
3760.66 1728
3761.24 1765
3761.81 1806
3762.39 1910
3762.97 1664
3763.55 1794
3764.13 1951
3764.71 1959
3765.28 1783
3765.86 1798
3766.44 1830
3767.02 1958
3767.60 1977
3768.18 1932
3768.76 1836
3769.34 1858
3769.91 1838
3770.49 1990
3771.07 2051
3771.65 1789
3772.23 1969
3772.81 1933
3773.39 1993
3773.97 1877
3774.55 1848
3775.13 1998
3775.71 1774
3776.28 1740
3776.86 1741
3777.44 1709
3778.02 1877
3778.60 1560
3779.18 1673
3779.76 1748
3780.34 1733
3780.92 1694
3781.50 1691
3782.08 1777
3782.66 1912
3783.24 1883
3783.82 1981
3784.40 1860
3784.98 1878
3785.56 1806
3786.14 1869
3786.72 1958
3787.30 1839
3787.88 1939
3788.46 1760
3789.04 1761
3789.62 1718
3790.20 1755
3790.78 1689
3791.36 1939
3791.94 1825
3792.53 1890
3793.11 1979
3793.69 2039
3794.27 2019
3794.85 1959
3795.43 1746
3796.01 1680
3796.59 1663
3797.17 1760
3797.75 1739
3798.33 1859
3798.91 1913
3799.50 1915
3800.08 1926
3800.66 1954
3801.24 1914
3801.82 2103
3802.40 2071
3802.98 2244
3803.57 2264
3804.15 2122
3804.73 2234
3805.31 2280
3805.89 2118
3806.47 2242
3807.05 2157
3807.64 2064
3808.22 2213
3808.80 2242
3809.38 2324
3809.96 2372
3810.55 2291
3811.13 2217
3811.71 2384
3812.29 2158
3812.87 2239
3813.46 2455
3814.04 2374
3814.62 2303
3815.20 2472
3815.79 2499
3816.37 2312
3816.95 2264
3817.53 2268
3818.12 2248
3818.70 2251
3819.28 2167
3819.86 2114
3820.45 1938
3821.03 1924
3821.61 1926
3822.20 1888
3822.78 1844
3823.36 1746
3823.94 1880
3824.53 1712
3825.11 1853
3825.69 1704
3826.28 1794
3826.86 1883
3827.44 1905
3828.03 1857
3828.61 1807
3829.19 1988
3829.78 1899
3830.36 1927
3830.94 1738
3831.53 1812
3832.11 1785
3832.69 1795
3833.28 1731
3833.86 1854
3834.45 1880
3835.03 1754
3835.61 1967
3836.20 2039
3836.78 1810
3837.37 1883
3837.95 1803
3838.53 1887
3839.12 1787
3839.70 1622
3840.29 1679
3840.87 1594
3841.46 1722
3842.04 1926
3842.62 1790
3843.21 1743
3843.79 1712
3844.38 1778
3844.96 1836
3845.55 1761
3846.13 1629
3846.72 1725
3847.30 1853
3847.89 1714
3848.47 1675
3849.06 1627
3849.64 1721
3850.23 1674
3850.81 1679
3851.40 1592
3851.98 1605
3852.57 1552
3853.15 1686
3853.74 1654
3854.32 1672
3854.91 1768
3855.49 1665
3856.08 1736
3856.66 1899
3857.25 1977
3857.84 1928
3858.42 2054
3859.01 2193
3859.59 2271
3860.18 2380
3860.76 2613
3861.35 2616
3861.94 2745
3862.52 2832
3863.11 2868
3863.69 3063
3864.28 3193
3864.87 2993
3865.45 2851
3866.04 2655
3866.62 2623
3867.21 2670
3867.80 2316
3868.38 2358
3868.97 2364
3869.56 2328
3870.14 2191
3870.73 2121
3871.32 2083
3871.90 2030
3872.49 2115
3873.08 2148
3873.66 2241
3874.25 2102
3874.84 2097
3875.42 2215
3876.01 2176
3876.60 2110
3877.19 2105
3877.77 2177
3878.36 2131
3878.95 2118
3879.53 2026
3880.12 1865
3880.71 1955
3881.30 1804
3881.88 1709
3882.47 1775
3883.06 1782
3883.65 1773
3884.23 1732
3884.82 1716
3885.41 1875
3886.00 1806
3886.58 1813
3887.17 1885
3887.76 1871
3888.35 1875
3888.94 2091
3889.52 2163
3890.11 2106
3890.70 2254
3891.29 2228
3891.88 2048
3892.46 2081
3893.05 2104
3893.64 2265
3894.23 2226
3894.82 2168
3895.41 2045
3895.99 2098
3896.58 1914
3897.17 2054
3897.76 1944
3898.35 1868
3898.94 2064
3899.53 1960
3900.12 1869
3900.70 1966
3901.29 1923
3901.88 1817
3902.47 1954
3903.06 1894
3903.65 1953
3904.24 1880
3904.83 1883
3905.42 2068
3906.01 1857
3906.60 1966
3907.18 2039
3907.77 2147
3908.36 1967
3908.95 2162
3909.54 2103
3910.13 1830
3910.72 1867
3911.31 1951
3911.90 1960
3912.49 1823
3913.08 1752
3913.67 1635
3914.26 1784
3914.85 1884
3915.44 1793
3916.03 1784
3916.62 1816
3917.21 1854
3917.80 1869
3918.39 1766
3918.98 1764
3919.57 1800
3920.16 1974
3920.75 1933
3921.34 1914
3921.93 1926
3922.52 1815
3923.11 1754
3923.70 1859
3924.30 1660
3924.89 1663
3925.48 1650
3926.07 1673
3926.66 1822
3927.25 1629
3927.84 1672
3928.43 1676
3929.02 1646
3929.61 1683
3930.20 1613
3930.80 1691
3931.39 1648
3931.98 1773
3932.57 1730
3933.16 1528
3933.75 1609
3934.34 1691
3934.93 1655
3935.53 1678
3936.12 1664
3936.71 1653
3937.30 1543
3937.89 1702
3938.48 1502
3939.08 1622
3939.67 1484
3940.26 1604
3940.85 1673
3941.44 1567
3942.04 1510
3942.63 1581
3943.22 1778
3943.81 1660
3944.40 1692
3945.00 1762
3945.59 1687
3946.18 1577
3946.77 1723
3947.36 1646
3947.96 1634
3948.55 1542
3949.14 1601
3949.73 1559
3950.33 1655
3950.92 1748
3951.51 1803
3952.11 1641
3952.70 1595
3953.29 1568
3953.88 1740
3954.48 1698
3955.07 1567
3955.66 1675
3956.26 1624
3956.85 1686
3957.44 1876
3958.04 1833
3958.63 1742
3959.22 1664
3959.81 1781
3960.41 1704
3961.00 1711
3961.60 1751
3962.19 1765
3962.78 1727
3963.38 1892
3963.97 1808
3964.56 1645
3965.16 1805
3965.75 1838
3966.34 1788
3966.94 1770
3967.53 1873
3968.13 1929
3968.72 1876
3969.31 1884
3969.91 1692
3970.50 1578
3971.10 1690
3971.69 1874
3972.28 1670
3972.88 1607
3973.47 1603
3974.07 1618
3974.66 1741
3975.26 1797
3975.85 1812
3976.45 1817
3977.04 1905
3977.63 2065
3978.23 1804
3978.82 1801
3979.42 1735
3980.01 1653
3980.61 1625
3981.20 1712
3981.80 1769
3982.39 1881
3982.99 1592
3983.58 1599
3984.18 1601
3984.77 1656
3985.37 1820
3985.96 1814
3986.56 1681
3987.16 1716
3987.75 1767
3988.35 1681
3988.94 1727
3989.54 1803
3990.13 1733
3990.73 1726
3991.32 1746
3991.92 1751
3992.52 1684
3993.11 1703
3993.71 1768
3994.30 1980
3994.90 1925
3995.50 1975
3996.09 1954
3996.69 1974
3997.28 1994
3997.88 1816
3998.48 1842
3999.07 1857
3999.67 1832
4000.26 1864
4000.86 1881
4001.46 1773
4002.05 1771
4002.65 1761
4003.25 1834
4003.84 1787
4004.44 1725
4005.04 1821
4005.63 1847
4006.23 1768
4006.83 1739
4007.42 1698
4008.02 1790
4008.62 1799
4009.21 1787
4009.81 1929
4010.41 1929
4011.01 1860
4011.60 1794
4012.20 1915
4012.80 1992
4013.40 1806
4013.99 1893
4014.59 2045
4015.19 1944
4015.78 1926
4016.38 2103
4016.98 2157
4017.58 2133
4018.18 2058
4018.77 1986
4019.37 2083
4019.97 2035
4020.57 2081
4021.16 2039
4021.76 1961
4022.36 1866
4022.96 1785
4023.56 1828
4024.15 1685
4024.75 1838
4025.35 1817
4025.95 1754
4026.55 1749
4027.15 1802
4027.74 1983
4028.34 1930
4028.94 1836
4029.54 1749
4030.14 1703
4030.74 1813
4031.34 1951
4031.93 1812
4032.53 1787
4033.13 1869
4033.73 1822
4034.33 1704
4034.93 1687
4035.53 1644
4036.13 1642
4036.73 1850
4037.32 1826
4037.92 1708
4038.52 1754
4039.12 1604
4039.72 1611
4040.32 1631
4040.92 1674
4041.52 1623
4042.12 1522
4042.72 1504
4043.32 1629
4043.92 1689
4044.52 1749
4045.12 1556
4045.72 1622
4046.32 1646
4046.92 1634
4047.52 1618
4048.12 1585
4048.72 1646
4049.32 1662
4049.92 1558
4050.52 1637
4051.12 1803
4051.72 1733
4052.32 1694
4052.92 1672
4053.52 1742
4054.12 1686
4054.72 1789
4055.32 1762
4055.92 1694
4056.52 1951
4057.12 1791
4057.72 1714
4058.32 1770
4058.92 1705
4059.52 1579
4060.12 1547
4060.72 1585
4061.33 1655
4061.93 1436
4062.53 1433
4063.13 1534
4063.73 1560
4064.33 1576
4064.93 1666
4065.53 1507
4066.13 1484
4066.74 1610
4067.34 1538
4067.94 1607
4068.54 1484
4069.14 1498
4069.74 1454
4070.34 1406
4070.95 1433
4071.55 1436
4072.15 1529
4072.75 1546
4073.35 1588
4073.95 1485
4074.56 1546
4075.16 1484
4075.76 1562
4076.36 1532
4076.96 1419
4077.57 1581
4078.17 1650
4078.77 1750
4079.37 1617
4079.97 1468
4080.58 1602
4081.18 1564
4081.78 1514
4082.38 1441
4082.99 1468
4083.59 1559
4084.19 1559
4084.79 1463
4085.40 1463
4086.00 1608
4086.60 1549
4087.21 1467
4087.81 1414
4088.41 1452
4089.01 1499
4089.62 1465
4090.22 1386
4090.82 1473
4091.43 1473
4092.03 1540
4092.63 1473
4093.24 1605
4093.84 1539
4094.44 1617
4095.05 1626
4095.65 1525
4096.25 1542
4096.86 1477
4097.46 1374
4098.06 1527
4098.67 1472
4099.27 1589
4099.87 1610
4100.48 1513
4101.08 1572
4101.69 1479
4102.29 1500
4102.89 1471
4103.50 1584
4104.10 1382
4104.71 1417
4105.31 1487
4105.91 1422
4106.52 1403
4107.12 1334
4107.73 1495
4108.33 1408
4108.94 1478
4109.54 1568
4110.14 1557
4110.75 1465
4111.35 1517
4111.96 1379
4112.56 1330
4113.17 1370
4113.77 1549
4114.38 1500
4114.98 1513
4115.59 1514
4116.19 1473
4116.80 1497
4117.40 1549
4118.01 1481
4118.61 1420
4119.22 1461
4119.82 1427
4120.43 1489
4121.03 1590
4121.64 1511
4122.24 1438
4122.85 1571
4123.46 1614
4124.06 1601
4124.67 1584
4125.27 1621
4125.88 1479
4126.48 1505
4127.09 1623
4127.69 1451
4128.30 1412
4128.91 1443
4129.51 1585
4130.12 1506
4130.72 1536
4131.33 1549
4131.94 1540
4132.54 1325
4133.15 1574
4133.76 1647
4134.36 1612
4134.97 1668
4135.57 1635
4136.18 1696
4136.79 1644
4137.39 1771
4138.00 1966
4138.61 1757
4139.21 1790
4139.82 1978
4140.43 1957
4141.03 1947
4141.64 2181
4142.25 2127
4142.85 2073
4143.46 1982
4144.07 2191
4144.67 2162
4145.28 1977
4145.89 1978
4146.50 1796
4147.10 1950
4147.71 1966
4148.32 1763
4148.93 1612
4149.53 1672
4150.14 1631
4150.75 1776
4151.36 1656
4151.96 1476
4152.57 1505
4153.18 1371
4153.79 1434
4154.39 1469
4155.00 1554
4155.61 1504
4156.22 1502
4156.82 1500
4157.43 1590
4158.04 1486
4158.65 1439
4159.26 1398
4159.87 1437
4160.47 1336
4161.08 1585
4161.69 1475
4162.30 1553
4162.91 1718
4163.52 1811
4164.12 1864
4164.73 1951
4165.34 2019
4165.95 1945
4166.56 1916
4167.17 1860
4167.78 2017
4168.38 1981
4168.99 1944
4169.60 1775
4170.21 1851
4170.82 1896
4171.43 1803
4172.04 1712
4172.65 1833
4173.26 1739
4173.86 1764
4174.47 1777
4175.08 1732
4175.69 1658
4176.30 1649
4176.91 1761
4177.52 1711
4178.13 1719
4178.74 1792
4179.35 1753
4179.96 1824
4180.57 1798
4181.18 1708
4181.79 1576
4182.40 1669
4183.01 1618
4183.62 1614
4184.23 1563
4184.84 1604
4185.45 1729
4186.06 1784
4186.67 1646
4187.28 1643
4187.89 1643
4188.50 1663
4189.11 1536
4189.72 1618
4190.33 1642
4190.94 1721
4191.55 1730
4192.16 1851
4192.77 1785
4193.38 1936
4193.99 1956
4194.60 2070
4195.21 2055
4195.82 2036
4196.44 1910
4197.05 1990
4197.66 1884
4198.27 2041
4198.88 2130
4199.49 2050
4200.10 1890
4200.71 1740
4201.32 1815
4201.94 1911
4202.55 1803
4203.16 1864
4203.77 1785
4204.38 1738
4204.99 1835
4205.60 1747
4206.21 1773
4206.83 1730
4207.44 1616
4208.05 1628
4208.66 1598
4209.27 1751
4209.89 1696
4210.50 1784
4211.11 1702
4211.72 1658
4212.33 1785
4212.94 1839
4213.56 1817
4214.17 1834
4214.78 1907
4215.39 1768
4216.01 1881
4216.62 2027
4217.23 2032
4217.84 2113
4218.46 2128
4219.07 2237
4219.68 2367
4220.29 2514
4220.91 2548
4221.52 2712
4222.13 2757
4222.74 2924
4223.36 3050
4223.97 3234
4224.58 3178
4225.19 3197
4225.81 3288
4226.42 3670
4227.03 3748
4227.65 3488
4228.26 3555
4228.87 3786
4229.49 4054
4230.10 3746
4230.71 3721
4231.33 4148
4231.94 4073
4232.55 4253
4233.17 4284
4233.78 4845
4234.39 4957
4235.01 5273
4235.62 5248
4236.23 5089
4236.85 5071
4237.46 4687
4238.08 4497
4238.69 4262
4239.30 3842
4239.92 3611
4240.53 3262
4241.15 3022
4241.76 2758
4242.37 2626
4242.99 2594
4243.60 2461
4244.22 2302
4244.83 2365
4245.45 2156
4246.06 2218
4246.67 2289
4247.29 2359
4247.90 2342
4248.52 2121
4249.13 2202
4249.75 2128
4250.36 2143
4250.98 2239
4251.59 2205
4252.21 2079
4252.82 2070
4253.44 2039
4254.05 2213
4254.67 2077
4255.28 1920
4255.90 1901
4256.51 1874
4257.13 2052
4257.74 1856
4258.36 1967
4258.97 1891
4259.59 1837
4260.20 1999
4260.82 1948
4261.44 1898
4262.05 1858
4262.67 1693
4263.28 1861
4263.90 2009
4264.51 1812
4265.13 1889
4265.75 1775
4266.36 1941
4266.98 1893
4267.59 1942
4268.21 1859
4268.83 1847
4269.44 1765
4270.06 1740
4270.67 1982
4271.29 1907
4271.91 2057
4272.52 1925
4273.14 1795
4273.76 1827
4274.37 1875
4274.99 1898
4275.61 1886
4276.22 1916
4276.84 1924
4277.46 1944
4278.07 1969
4278.69 2001
4279.31 1910
4279.92 1872
4280.54 1747
4281.16 1726
4281.77 1776
4282.39 1640
4283.01 1606
4283.63 1640
4284.24 1523
4284.86 1628
4285.48 1615
4286.09 1525
4286.71 1537
4287.33 1689
4287.95 1627
4288.56 1599
4289.18 1623
4289.80 1604
4290.42 1655
4291.03 1621
4291.65 1615
4292.27 1689
4292.89 1573
4293.51 1619
4294.12 1548
4294.74 1555
4295.36 1623
4295.98 1717
4296.60 1646
4297.21 1607
4297.83 1523
4298.45 1436
4299.07 1557
4299.69 1547
4300.31 1634
4300.92 1591
4301.54 1612
4302.16 1676
4302.78 1508
4303.40 1436
4304.02 1636
4304.63 1619
4305.25 1605
4305.87 1604
4306.49 1588
4307.11 1687
4307.73 1740
4308.35 1730
4308.97 1653
4309.59 1694
4310.20 1695
4310.82 1662
4311.44 1578
4312.06 1714
4312.68 1658
4313.30 1540
4313.92 1677
4314.54 1686
4315.16 1559
4315.78 1661
4316.40 1491
4317.02 1555
4317.64 1764
4318.26 1526
4318.88 1591
4319.50 1555
4320.12 1535
4320.74 1600
4321.36 1627
4321.98 1780
4322.60 1728
4323.22 1751
4323.84 1699
4324.46 1617
4325.08 1673
4325.70 1741
4326.32 1666
4326.94 1639
4327.56 1609
4328.18 1668
4328.80 1585
4329.42 1642
4330.04 1722
4330.66 1651
4331.28 1583
4331.90 1760
4332.52 1794
4333.14 1667
4333.76 1737
4334.38 1746
4335.00 1671
4335.63 1541
4336.25 1705
4336.87 1827
4337.49 1857
4338.11 1706
4338.73 1877
4339.35 1955
4339.97 1790
4340.59 1920
4341.22 2068
4341.84 2069
4342.46 2126
4343.08 1983
4343.70 2284
4344.32 2507
4344.94 2858
4345.57 2958
4346.19 3089
4346.81 3211
4347.43 3276
4348.05 3154
4348.67 3417
4349.30 3270
4349.92 3095
4350.54 2962
4351.16 2544
4351.78 2311
4352.41 1973
4353.03 1835
4353.65 1812
4354.27 1824
4354.90 1793
4355.52 1838
4356.14 1914
4356.76 1921
4357.38 1813
4358.01 1746
4358.63 1591
4359.25 1749
4359.87 1769
4360.50 1724
4361.12 1784
4361.74 1790
4362.37 1693
4362.99 1694
4363.61 1664
4364.23 1613
4364.86 1608
4365.48 1647
4366.10 1714
4366.73 1718
4367.35 1526
4367.97 1692
4368.60 1612
4369.22 1467
4369.84 1382
4370.47 1455
4371.09 1545
4371.71 1432
4372.34 1557
4372.96 1555
4373.58 1494
4374.21 1646
4374.83 1526
4375.46 1424
4376.08 1527
4376.70 1609
4377.33 1696
4377.95 1683
4378.57 1589
4379.20 1677
4379.82 1746
4380.45 1725
4381.07 1659
4381.70 1791
4382.32 1802
4382.94 1797
4383.57 1641
4384.19 1613
4384.82 1594
4385.44 1550
4386.07 1516
4386.69 1627
4387.32 1600
4387.94 1540
4388.56 1543
4389.19 1426
4389.81 1442
4390.44 1434
4391.06 1336
4391.69 1500
4392.31 1408
4392.94 1443
4393.56 1534
4394.19 1570
4394.81 1673
4395.44 1629
4396.06 1773
4396.69 1789
4397.31 1676
4397.94 1698
4398.57 1704
4399.19 1679
4399.82 1599
4400.44 1584
4401.07 1487
4401.69 1510
4402.32 1593
4402.94 1629
4403.57 1523
4404.20 1606
4404.82 1709
4405.45 1657
4406.07 1479
4406.70 1549
4407.33 1558
4407.95 1651
4408.58 1693
4409.20 1601
4409.83 1572
4410.46 1550
4411.08 1614
4411.71 1518
4412.34 1571
4412.96 1599
4413.59 1536
4414.21 1536
4414.84 1486
4415.47 1528
4416.09 1420
4416.72 1616
4417.35 1614
4417.97 1456
4418.60 1510
4419.23 1500
4419.86 1497
4420.48 1448
4421.11 1401
4421.74 1378
4422.36 1442
4422.99 1420
4423.62 1479
4424.25 1312
4424.87 1319
4425.50 1369
4426.13 1335
4426.75 1427
4427.38 1378
4428.01 1392
4428.64 1380
4429.26 1347
4429.89 1239
4430.52 1379
4431.15 1444
4431.78 1422
4432.40 1398
4433.03 1359
4433.66 1451
4434.29 1334
4434.91 1352
4435.54 1350
4436.17 1465
4436.80 1519
4437.43 1496
4438.06 1505
4438.68 1483
4439.31 1483
4439.94 1461
4440.57 1393
4441.20 1374
4441.83 1362
4442.45 1294
4443.08 1393
4443.71 1471
4444.34 1532
4444.97 1382
4445.60 1494
4446.23 1482
4446.86 1444
4447.48 1456
4448.11 1392
4448.74 1538
4449.37 1563
4450.00 1635
4450.63 1544
4451.26 1538
4451.89 1462
4452.52 1448
4453.15 1377
4453.78 1418
4454.40 1692
4455.03 1642
4455.66 1473
4456.29 1672
4456.92 1680
4457.55 1668
4458.18 1601
4458.81 1531
4459.44 1587
4460.07 1620
4460.70 1454
4461.33 1473
4461.96 1475
4462.59 1383
4463.22 1389
4463.85 1363
4464.48 1400
4465.11 1286
4465.74 1116
4466.37 1355
4467.00 1461
4467.63 1428
4468.26 1270
4468.89 1205
4469.52 1252
4470.15 1304
4470.78 1317
4471.41 1281
4472.04 1281
4472.68 1302
4473.31 1323
4473.94 1320
4474.57 1368
4475.20 1301
4475.83 1254
4476.46 1459
4477.09 1441
4477.72 1257
4478.35 1380
4478.98 1484
4479.62 1427
4480.25 1394
4480.88 1298
4481.51 1377
4482.14 1500
4482.77 1351
4483.40 1326
4484.04 1539
4484.67 1552
4485.30 1494
4485.93 1460
4486.56 1564
4487.19 1466
4487.82 1499
4488.46 1437
4489.09 1503
4489.72 1422
4490.35 1513
4490.98 1466
4491.62 1458
4492.25 1406
4492.88 1429
4493.51 1399
4494.14 1452
4494.78 1481
4495.41 1482
4496.04 1443
4496.67 1364
4497.31 1547
4497.94 1447
4498.57 1468
4499.20 1526
4499.84 1656
4500.47 1620
4501.10 1683
4501.73 1614
4502.37 1758
4503.00 1674
4503.63 1775
4504.27 1663
4504.90 1621
4505.53 1640
4506.16 1570
4506.80 1466
4507.43 1461
4508.06 1551
4508.70 1533
4509.33 1526
4509.96 1471
4510.60 1491
4511.23 1474
4511.86 1421
4512.50 1620
4513.13 1647
4513.76 1501
4514.40 1455
4515.03 1287
4515.66 1299
4516.30 1331
4516.93 1390
4517.57 1290
4518.20 1349
4518.83 1514
4519.47 1374
4520.10 1248
4520.74 1392
4521.37 1405
4522.00 1455
4522.64 1319
4523.27 1392
4523.91 1425
4524.54 1426
4525.18 1560
4525.81 1580
4526.44 1639
4527.08 1595
4527.71 1788
4528.35 1960
4528.98 2038
4529.62 2265
4530.25 2263
4530.89 2430
4531.52 2654
4532.16 2850
4532.79 2949
4533.43 2830
4534.06 2681
4534.70 2791
4535.33 2637
4535.97 2375
4536.60 2146
4537.24 2019
4537.87 1900
4538.51 1842
4539.14 1810
4539.78 1649
4540.41 1689
4541.05 1470
4541.68 1489
4542.32 1557
4542.96 1518
4543.59 1410
4544.23 1449
4544.86 1519
4545.50 1546
4546.13 1563
4546.77 1596
4547.41 1514
4548.04 1500
4548.68 1484
4549.31 1547
4549.95 1641
4550.59 1612
4551.22 1623
4551.86 1630
4552.50 1537
4553.13 1569
4553.77 1495
4554.40 1415
4555.04 1394
4555.68 1484
4556.31 1365
4556.95 1385
4557.59 1443
4558.22 1395
4558.86 1351
4559.50 1278
4560.13 1397
4560.77 1409
4561.41 1377
4562.04 1410
4562.68 1420
4563.32 1349
4563.96 1366
4564.59 1289
4565.23 1319
4565.87 1363
4566.50 1466
4567.14 1316
4567.78 1319
4568.42 1499
4569.05 1530
4569.69 1596
4570.33 1423
4570.97 1516
4571.60 1548
4572.24 1442
4572.88 1496
4573.52 1484
4574.16 1428
4574.79 1383
4575.43 1404
4576.07 1425
4576.71 1293
4577.34 1293
4577.98 1316
4578.62 1334
4579.26 1378
4579.90 1392
4580.54 1426
4581.17 1376
4581.81 1322
4582.45 1413
4583.09 1440
4583.73 1373
4584.37 1444
4585.00 1455
4585.64 1534
4586.28 1599
4586.92 1594
4587.56 1633
4588.20 1476
4588.84 1611
4589.48 1632
4590.11 1642
4590.75 1740
4591.39 1901
4592.03 2025
4592.67 1867
4593.31 1778
4593.95 1804
4594.59 1674
4595.23 1694
4595.87 1648
4596.51 1635
4597.15 1573
4597.79 1453
4598.42 1476
4599.06 1425
4599.70 1486
4600.34 1467
4600.98 1590
4601.62 1618
4602.26 1499
4602.90 1512
4603.54 1601
4604.18 1574
4604.82 1578
4605.46 1567
4606.10 1646
4606.74 1704
4607.38 1679
4608.02 1591
4608.66 1590
4609.30 1658
4609.94 1680
4610.58 1649
4611.22 1711
4611.86 1668
4612.50 1472
4613.15 1617
4613.79 1511
4614.43 1445
4615.07 1424
4615.71 1568
4616.35 1582
4616.99 1515
4617.63 1419
4618.27 1400
4618.91 1392
4619.55 1366
4620.19 1498
4620.83 1480
4621.48 1405
4622.12 1549
4622.76 1495
4623.40 1317
4624.04 1325
4624.68 1288
4625.32 1417
4625.96 1255
4626.61 1262
4627.25 1215
4627.89 1285
4628.53 1288
4629.17 1440
4629.81 1374
4630.46 1367
4631.10 1544
4631.74 1465
4632.38 1368
4633.02 1318
4633.66 1424
4634.31 1406
4634.95 1485
4635.59 1419
4636.23 1483
4636.88 1539
4637.52 1561
4638.16 1552
4638.80 1627
4639.44 1450
4640.09 1410
4640.73 1550
4641.37 1493
4642.01 1483
4642.66 1545
4643.30 1712
4643.94 1488
4644.58 1375
4645.23 1459
4645.87 1391
4646.51 1348
4647.16 1454
4647.80 1473
4648.44 1534
4649.08 1399
4649.73 1546
4650.37 1434
4651.01 1430
4651.66 1449
4652.30 1486
4652.94 1453
4653.59 1514
4654.23 1538
4654.87 1559
4655.52 1479
4656.16 1541
4656.80 1540
4657.45 1495
4658.09 1514
4658.74 1390
4659.38 1428
4660.02 1402
4660.67 1327
4661.31 1462
4661.95 1539
4662.60 1449
4663.24 1334
4663.89 1346
4664.53 1268
4665.17 1335
4665.82 1299
4666.46 1305
4667.11 1296
4667.75 1221
4668.40 1252
4669.04 1293
4669.68 1293
4670.33 1289
4670.97 1268
4671.62 1238
4672.26 1305
4672.91 1330
4673.55 1274
4674.20 1238
4674.84 1257
4675.49 1361
4676.13 1455
4676.78 1353
4677.42 1389
4678.07 1355
4678.71 1342
4679.36 1330
4680.00 1344
4680.65 1438
4681.29 1352
4681.94 1333
4682.58 1284
4683.23 1370
4683.87 1377
4684.52 1299
4685.16 1375
4685.81 1308
4686.46 1345
4687.10 1333
4687.75 1273
4688.39 1258
4689.04 1474
4689.68 1472
4690.33 1176
4690.98 1153
4691.62 1425
4692.27 1310
4692.91 1266
4693.56 1339
4694.21 1407
4694.85 1438
4695.50 1316
4696.15 1358
4696.79 1372
4697.44 1471
4698.08 1504
4698.73 1755
4699.38 1931
4700.02 1494
4700.67 1618
4701.32 1734
4701.96 1541
4702.61 1477
4703.26 1430
4703.90 1371
4704.55 1440
4705.20 1394
4705.84 1347
4706.49 1327
4707.14 1426
4707.79 1412
4708.43 1467
4709.08 1416
4709.73 1509
4710.37 1394
4711.02 1469
4711.67 1390
4712.32 1349
4712.96 1317
4713.61 1374
4714.26 1290
4714.91 1346
4715.55 1449
4716.20 1426
4716.85 1355
4717.50 1388
4718.14 1357
4718.79 1447
4719.44 1355
4720.09 1393
4720.74 1386
4721.38 1397
4722.03 1523
4722.68 1590
4723.33 1605
4723.98 1680
4724.62 1819
4725.27 1797
4725.92 1830
4726.57 1892
4727.22 1818
4727.87 1862
4728.52 1865
4729.16 1757
4729.81 1812
4730.46 1708
4731.11 1484
4731.76 1447
4732.41 1435
4733.06 1489
4733.70 1399
4734.35 1443
4735.00 1458
4735.65 1532
4736.30 1464
4736.95 1359
4737.60 1364
4738.25 1431
4738.90 1491
4739.55 1511
4740.20 1409
4740.84 1424
4741.49 1469
4742.14 1530
4742.79 1513
4743.44 1582
4744.09 1432
4744.74 1360
4745.39 1432
4746.04 1417
4746.69 1447
4747.34 1485
4747.99 1445
4748.64 1547
4749.29 1510
4749.94 1650
4750.59 1881
4751.24 1867
4751.89 1798
4752.54 1863
4753.19 1879
4753.84 1815
4754.49 1810
4755.14 1656
4755.79 1747
4756.44 1747
4757.09 1597
4757.74 1557
4758.39 1487
4759.04 1471
4759.70 1507
4760.35 1511
4761.00 1583
4761.65 1512
4762.30 1524
4762.95 1617
4763.60 1757
4764.25 1648
4764.90 1719
4765.55 1930
4766.20 1838
4766.86 2154
4767.51 2114
4768.16 1932
4768.81 1804
4769.46 1936
4770.11 1827
4770.76 1792
4771.41 1746
4772.07 1462
4772.72 1388
4773.37 1505
4774.02 1522
4774.67 1632
4775.32 1554
4775.98 1500
4776.63 1434
4777.28 1497
4777.93 1412
4778.58 1482
4779.24 1522
4779.89 1528
4780.54 1505
4781.19 1495
4781.84 1548
4782.50 1434
4783.15 1433
4783.80 1467
4784.45 1447
4785.10 1572
4785.76 1452
4786.41 1526
4787.06 1439
4787.71 1352
4788.37 1617
4789.02 1707
4789.67 1582
4790.33 1467
4790.98 1367
4791.63 1424
4792.28 1453
4792.94 1415
4793.59 1386
4794.24 1370
4794.90 1374
4795.55 1392
4796.20 1358
4796.86 1314
4797.51 1452
4798.16 1391
4798.81 1321
4799.47 1405
4800.12 1437
4800.78 1383
4801.43 1448
4802.08 1426
4802.74 1416
4803.39 1357
4804.04 1429
4804.70 1332
4805.35 1409
4806.00 1383
4806.66 1488
4807.31 1303
4807.97 1460
4808.62 1471
4809.27 1399
4809.93 1481
4810.58 1522
4811.24 1418
4811.89 1281
4812.54 1328
4813.20 1389
4813.85 1326
4814.51 1394
4815.16 1493
4815.82 1493
4816.47 1506
4817.13 1612
4817.78 1573
4818.44 1518
4819.09 1631
4819.74 1797
4820.40 1798
4821.05 1821
4821.71 1835
4822.36 1855
4823.02 1867
4823.67 1881
4824.33 1857
4824.98 1877
4825.64 1984
4826.29 1942
4826.95 2101
4827.60 1954
4828.26 2053
4828.92 1946
4829.57 1906
4830.23 1848
4830.88 1782
4831.54 1716
4832.19 1663
4832.85 1765
4833.50 1917
4834.16 1919
4834.82 2031
4835.47 2013
4836.13 2020
4836.78 1975
4837.44 2012
4838.10 2172
4838.75 2267
4839.41 2155
4840.06 2103
4840.72 2090
4841.38 2125
4842.03 2297
4842.69 2144
4843.34 2254
4844.00 2132
4844.66 2158
4845.31 2326
4845.97 2317
4846.63 2435
4847.28 2529
4847.94 2730
4848.60 3094
4849.25 3236
4849.91 3328
4850.57 3696
4851.22 3693
4851.88 3859
4852.54 3580
4853.20 3476
4853.85 3195
4854.51 2948
4855.17 3002
4855.82 3023
4856.48 2940
4857.14 2906
4857.80 2968
4858.45 2803
4859.11 2843
4859.77 3020
4860.43 2847
4861.08 2876
4861.74 2757
4862.40 2667
4863.06 2665
4863.71 2775
4864.37 2699
4865.03 2561
4865.69 2681
4866.34 2874
4867.00 2819
4867.66 2572
4868.32 2639
4868.98 2589
4869.63 2617
4870.29 2520
4870.95 2575
4871.61 2360
4872.27 2294
4872.93 2237
4873.58 2174
4874.24 2183
4874.90 2384
4875.56 2331
4876.22 2110
4876.88 2119
4877.54 2085
4878.19 2100
4878.85 1956
4879.51 1959
4880.17 1880
4880.83 1976
4881.49 1926
4882.15 1910
4882.81 1905
4883.47 1835
4884.13 1934
4884.78 1881
4885.44 1863
4886.10 1962
4886.76 1982
4887.42 1937
4888.08 1925
4888.74 2028
4889.40 1995
4890.06 2195
4890.72 2419
4891.38 2294
4892.04 2380
4892.70 2368
4893.36 2201
4894.02 2067
4894.68 2050
4895.34 1999
4896.00 2119
4896.66 2052
4897.32 2002
4897.98 1926
4898.64 1874
4899.30 1820
4899.96 1983
4900.62 2091
4901.28 1985
4901.94 2093
4902.60 1972
4903.26 2027
4903.92 1909
4904.58 1836
4905.24 1791
4905.90 1730
4906.56 1694
4907.22 1691
4907.88 1610
4908.54 1701
4909.20 1673
4909.87 1613
4910.53 1552
4911.19 1624
4911.85 1518
4912.51 1634
4913.17 1634
4913.83 1539
4914.49 1502
4915.15 1605
4915.81 1608
4916.48 1531
4917.14 1438
4917.80 1396
4918.46 1439
4919.12 1371
4919.78 1331
4920.44 1639
4921.11 1668
4921.77 1375
4922.43 1475
4923.09 1454
4923.75 1518
4924.41 1560
4925.08 1504
4925.74 1440
4926.40 1509
4927.06 1542
4927.72 1508
4928.39 1571
4929.05 1535
4929.71 1508
4930.37 1487
4931.04 1598
4931.70 1457
4932.36 1493
4933.02 1500
4933.69 1558
4934.35 1477
4935.01 1537
4935.67 1528
4936.34 1604
4937.00 1391
4937.66 1457
4938.32 1391
4938.99 1460
4939.65 1485
4940.31 1648
4940.98 1480
4941.64 1417
4942.30 1546
4942.96 1552
4943.63 1604
4944.29 1392
4944.95 1485
4945.62 1343
4946.28 1353
4946.94 1358
4947.61 1365
4948.27 1328
4948.93 1218
4949.60 1230
4950.26 1326
4950.92 1389
4951.59 1352
4952.25 1293
4952.92 1339
4953.58 1288
4954.24 1319
4954.91 1289
4955.57 1144
4956.24 1314
4956.90 1396
4957.56 1292
4958.23 1396
4958.89 1305
4959.56 1284
4960.22 1346
4960.88 1374
4961.55 1297
4962.21 1344
4962.88 1442
4963.54 1535
4964.21 1561
4964.87 1559
4965.54 1522
4966.20 1564
4966.86 1381
4967.53 1577
4968.19 1568
4968.86 1611
4969.52 1527
4970.19 1450
4970.85 1384
4971.52 1421
4972.18 1593
4972.85 1381
4973.51 1268
4974.18 1323
4974.84 1456
4975.51 1473
4976.17 1427
4976.84 1480
4977.51 1401
4978.17 1342
4978.84 1356
4979.50 1342
4980.17 1361
4980.83 1328
4981.50 1236
4982.16 1272
4982.83 1357
4983.50 1245
4984.16 1251
4984.83 1365
4985.49 1342
4986.16 1307
4986.83 1359
4987.49 1329
4988.16 1306
4988.82 1251
4989.49 1327
4990.16 1246
4990.82 1203
4991.49 1406
4992.16 1423
4992.82 1257
4993.49 1293
4994.16 1270
4994.82 1280
4995.49 1238
4996.15 1283
4996.82 1198
4997.49 1235
4998.16 1225
4998.82 1154
4999.49 1132
5000.16 1176
5000.82 1303
5001.49 1256
5002.16 1297
5002.82 1279
5003.49 1182
5004.16 1189
5004.83 1234
5005.49 1158
5006.16 1286
5006.83 1346
5007.49 1295
5008.16 1273
5008.83 1196
5009.50 1293
5010.16 1255
5010.83 1317
5011.50 1304
5012.17 1334
5012.84 1160
5013.50 1228
5014.17 1291
5014.84 1390
5015.51 1227
5016.17 1286
5016.84 1370
5017.51 1352
5018.18 1387
5018.85 1384
5019.52 1447
5020.18 1515
5020.85 1704
5021.52 1738
5022.19 1688
5022.86 1734
5023.53 1726
5024.19 1769
5024.86 1670
5025.53 1529
5026.20 1591
5026.87 1711
5027.54 1523
5028.21 1488
5028.88 1436
5029.54 1372
5030.21 1274
5030.88 1173
5031.55 1181
5032.22 1349
5032.89 1265
5033.56 1261
5034.23 1132
5034.90 1208
5035.57 1229
5036.24 1138
5036.90 1206
5037.57 1222
5038.24 1123
5038.91 1223
5039.58 1284
5040.25 1229
5040.92 1331
5041.59 1209
5042.26 1161
5042.93 1381
5043.60 1358
5044.27 1277
5044.94 1247
5045.61 1240
5046.28 1288
5046.95 1458
5047.62 1395
5048.29 1246
5048.96 1154
5049.63 1255
5050.30 1215
5050.97 1237
5051.64 1227
5052.31 1392
5052.98 1287
5053.65 1237
5054.32 1227
5054.99 1191
5055.66 1191
5056.34 1224
5057.01 1177
5057.68 1238
5058.35 1205
5059.02 1224
5059.69 1159
5060.36 1138
5061.03 1246
5061.70 1258
5062.37 1132
5063.04 1092
5063.72 1182
5064.39 1139
5065.06 1152
5065.73 1201
5066.40 1175
5067.07 1147
5067.74 1231
5068.42 1210
5069.09 1141
5069.76 1134
5070.43 1032
5071.10 1073
5071.77 1127
5072.44 1230
5073.12 1258
5073.79 1236
5074.46 1110
5075.13 1136
5075.80 1192
5076.48 1276
5077.15 1303
5077.82 1228
5078.49 1108
5079.16 1216
5079.84 1305
5080.51 1280
5081.18 1178
5081.85 1233
5082.53 1327
5083.20 1200
5083.87 1144
5084.54 1176
5085.22 1171
5085.89 1171
5086.56 1204
5087.23 1212
5087.91 1166
5088.58 1154
5089.25 1307
5089.93 1408
5090.60 1459
5091.27 1409
5091.94 1425
5092.62 1347
5093.29 1300
5093.96 1197
5094.64 1314
5095.31 1347
5095.98 1332
5096.66 1254
5097.33 1220
5098.00 1296
5098.68 1218
5099.35 1208
5100.02 1234
5100.70 1164
5101.37 1193
5102.04 1149
5102.72 1213
5103.39 1282
5104.07 1220
5104.74 1189
5105.41 1243
5106.09 1237
5106.76 1161
5107.44 1207
5108.11 1199
5108.78 1211
5109.46 1239
5110.13 1166
5110.81 1207
5111.48 1248
5112.16 1214
5112.83 1102
5113.50 1131
5114.18 1164
5114.85 1242
5115.53 1312
5116.20 1379
5116.88 1288
5117.55 1280
5118.23 1396
5118.90 1352
5119.58 1399
5120.25 1427
5120.93 1467
5121.60 1408
5122.28 1431
5122.95 1507
5123.63 1416
5124.30 1360
5124.98 1291
5125.65 1249
5126.33 1275
5127.00 1274
5127.68 1339
5128.35 1292
5129.03 1304
5129.70 1348
5130.38 1264
5131.06 1340
5131.73 1273
5132.41 1268
5133.08 1159
5133.76 1226
5134.43 1234
5135.11 1250
5135.79 1226
5136.46 1263
5137.14 1264
5137.81 1275
5138.49 1378
5139.17 1302
5139.84 1245
5140.52 1203
5141.20 1321
5141.87 1283
5142.55 1299
5143.22 1260
5143.90 1198
5144.58 1243
5145.25 1157
5145.93 1136
5146.61 1135
5147.28 1191
5147.96 1206
5148.64 1072
5149.31 1114
5149.99 1134
5150.67 1109
5151.34 1183
5152.02 1103
5152.70 1158
5153.38 1085
5154.05 1010
5154.73 1111
5155.41 1190
5156.08 1148
5156.76 1143
5157.44 1196
5158.12 1153
5158.79 1081
5159.47 1142
5160.15 1196
5160.83 1176
5161.50 1272
5162.18 1089
5162.86 1131
5163.54 1175
5164.22 1263
5164.89 1188
5165.57 1249
5166.25 1326
5166.93 1213
5167.61 1195
5168.28 1219
5168.96 1272
5169.64 1313
5170.32 1245
5171.00 1191
5171.67 1162
5172.35 1028
5173.03 1078
5173.71 1147
5174.39 1159
5175.07 1153
5175.74 1174
5176.42 1115
5177.10 1128
5177.78 1037
5178.46 1119
5179.14 1215
5179.82 1219
5180.50 1246
5181.17 1208
5181.85 1225
5182.53 1297
5183.21 1209
5183.89 1212
5184.57 1152
5185.25 1097
5185.93 1067
5186.61 1006
5187.29 992
5187.97 999
5188.65 1082
5189.33 1185
5190.00 1086
5190.68 1031
5191.36 1079
5192.04 1009
5192.72 1112
5193.40 1020
5194.08 1055
5194.76 1206
5195.44 1193
5196.12 1127
5196.80 1085
5197.48 1108
5198.16 1209
5198.84 1185
5199.52 1079
5200.20 1057
5200.88 1062
5201.56 1149
5202.24 1134
5202.92 1185
5203.60 1106
5204.28 1116
5204.96 1133
5205.65 1087
5206.33 1144
5207.01 1253
5207.69 1219
5208.37 1382
5209.05 1403
5209.73 1290
5210.41 1302
5211.09 1318
5211.77 1293
5212.45 1123
5213.13 1229
5213.82 1183
5214.50 1311
5215.18 1399
5215.86 1236
5216.54 1251
5217.22 1112
5217.90 1244
5218.58 1224
5219.27 1198
5219.95 1243
5220.63 1159
5221.31 1214
5221.99 1133
5222.67 1084
5223.35 1245
5224.04 1267
5224.72 1130
5225.40 1186
5226.08 1183
5226.76 1292
5227.45 1210
5228.13 1047
5228.81 1108
5229.49 1211
5230.17 1190
5230.86 1144
5231.54 1112
5232.22 1162
5232.90 1203
5233.58 1181
5234.27 1187
5234.95 1175
5235.63 1174
5236.31 1337
5237.00 1327
5237.68 1230
5238.36 1379
5239.05 1192
5239.73 1131
5240.41 1195
5241.09 1174
5241.78 1235
5242.46 1239
5243.14 1194
5243.83 1146
5244.51 1126
5245.19 1129
5245.87 1197
5246.56 1208
5247.24 1174
5247.92 1097
5248.61 1167
5249.29 1274
5249.97 1240
5250.66 1224
5251.34 1317
5252.03 1365
5252.71 1231
5253.39 1178
5254.08 1160
5254.76 1176
5255.44 1156
5256.13 1214
5256.81 1138
5257.50 1128
5258.18 1092
5258.86 1144
5259.55 1111
5260.23 1082
5260.92 1124
5261.60 1132
5262.28 1178
5262.97 1181
5263.65 1226
5264.34 1222
5265.02 1278
5265.71 1253
5266.39 1289
5267.07 1165
5267.76 1126
5268.44 1288
5269.13 1150
5269.81 1226
5270.50 1156
5271.18 1183
5271.87 1224
5272.55 1148
5273.24 1181
5273.92 1182
5274.61 1173
5275.29 1250
5275.98 1229
5276.66 1172
5277.35 1185
5278.03 1235
5278.72 1260
5279.40 1354
5280.09 1419
5280.77 1473
5281.46 1421
5282.15 1485
5282.83 1546
5283.52 1515
5284.20 1487
5284.89 1404
5285.57 1460
5286.26 1367
5286.95 1251
5287.63 1277
5288.32 1286
5289.00 1212
5289.69 1210
5290.38 1216
5291.06 1226
5291.75 1146
5292.43 1216
5293.12 1329
5293.81 1300
5294.49 1237
5295.18 1242
5295.87 1253
5296.55 1236
5297.24 1259
5297.92 1280
5298.61 1289
5299.30 1265
5299.98 1214
5300.67 1212
5301.36 1222
5302.04 1189
5302.73 1302
5303.42 1199
5304.11 1268
5304.79 1206
5305.48 1292
5306.17 1246
5306.85 1209
5307.54 1222
5308.23 1248
5308.92 1400
5309.60 1340
5310.29 1327
5310.98 1224
5311.66 1264
5312.35 1237
5313.04 1176
5313.73 1236
5314.41 1097
5315.10 1142
5315.79 1138
5316.48 1268
5317.17 1368
5317.85 1170
5318.54 1309
5319.23 1498
5319.92 1480
5320.61 1506
5321.29 1509
5321.98 1636
5322.67 1651
5323.36 1424
5324.05 1393
5324.73 1447
5325.42 1290
5326.11 1247
5326.80 1290
5327.49 1306
5328.18 1145
5328.87 1213
5329.55 1265
5330.24 1301
5330.93 1283
5331.62 1152
5332.31 1264
5333.00 1318
5333.69 1392
5334.38 1323
5335.06 1149
5335.75 1235
5336.44 1288
5337.13 1291
5337.82 1269
5338.51 1268
5339.20 1323
5339.89 1367
5340.58 1416
5341.27 1376
5341.96 1401
5342.65 1442
5343.33 1417
5344.02 1438
5344.71 1533
5345.40 1633
5346.09 1512
5346.78 1557
5347.47 1688
5348.16 1927
5348.85 2038
5349.54 1926
5350.23 2021
5350.92 2088
5351.61 2227
5352.30 2376
5352.99 2489
5353.68 2204
5354.37 2246
5355.06 2166
5355.75 1798
5356.44 1671
5357.13 1563
5357.82 1450
5358.51 1344
5359.21 1370
5359.90 1164
5360.59 1224
5361.28 1260
5361.97 1171
5362.66 1263
5363.35 1312
5364.04 1240
5364.73 1205
5365.42 1237
5366.11 1163
5366.80 1152
5367.49 1122
5368.19 1140
5368.88 1165
5369.57 1116
5370.26 1127
5370.95 1182
5371.64 1184
5372.33 1130
5373.02 1132
5373.72 1205
5374.41 1119
5375.10 1159
5375.79 1195
5376.48 1082
5377.17 1093
5377.87 1151
5378.56 1165
5379.25 1214
5379.94 1019
5380.63 1051
5381.33 1098
5382.02 1078
5382.71 1211
5383.40 1034
5384.09 1093
5384.79 1117
5385.48 1052
5386.17 1122
5386.86 1006
5387.55 1097
5388.25 1193
5388.94 1236
5389.63 1278
5390.32 1309
5391.02 1232
5391.71 1278
5392.40 1126
5393.09 1194
5393.79 1282
5394.48 1240
5395.17 1169
5395.87 1216
5396.56 1195
5397.25 1093
5397.95 1184
5398.64 1191
5399.33 1240
5400.02 1204
5400.72 1049
5401.41 1159
5402.10 1071
5402.80 1094
5403.49 1121
5404.18 1197
5404.88 1167
5405.57 1146
5406.26 1225
5406.96 1270
5407.65 1235
5408.35 1137
5409.04 1152
5409.73 1203
5410.43 1257
5411.12 1161
5411.81 1075
5412.51 1075
5413.20 1205
5413.90 1229
5414.59 1155
5415.28 1120
5415.98 1147
5416.67 1228
5417.37 1118
5418.06 1168
5418.76 1066
5419.45 1248
5420.14 1172
5420.84 1070
5421.53 1084
5422.23 1104
5422.92 1091
5423.62 1173
5424.31 1192
5425.01 1307
5425.70 1237
5426.40 1148
5427.09 1186
5427.79 1179
5428.48 1170
5429.18 1239
5429.87 1272
5430.57 1245
5431.26 1210
5431.96 1195
5432.65 1243
5433.35 1188
5434.04 1159
5434.74 1158
5435.43 1352
5436.13 1345
5436.82 1419
5437.52 1352
5438.22 1404
5438.91 1362
5439.61 1325
5440.30 1257
5441.00 1377
5441.69 1443
5442.39 1351
5443.09 1401
5443.78 1466
5444.48 1480
5445.17 1403
5445.87 1539
5446.57 1491
5447.26 1768
5447.96 1846
5448.66 1842
5449.35 1958
5450.05 1808
5450.74 1795
5451.44 1845
5452.14 1600
5452.83 1532
5453.53 1544
5454.23 1450
5454.92 1443
5455.62 1502
5456.32 1306
5457.01 1364
5457.71 1367
5458.41 1351
5459.10 1443
5459.80 1466
5460.50 1563
5461.20 1542
5461.89 1459
5462.59 1549
5463.29 1572
5463.98 1565
5464.68 1498
5465.38 1527
5466.08 1661
5466.77 1543
5467.47 1618
5468.17 1422
5468.87 1546
5469.56 1496
5470.26 1514
5470.96 1593
5471.66 1468
5472.35 1560
5473.05 1553
5473.75 1542
5474.45 1404
5475.15 1541
5475.84 1806
5476.54 1794
5477.24 1692
5477.94 1850
5478.64 2022
5479.34 2288
5480.03 2319
5480.73 2244
5481.43 2423
5482.13 2649
5482.83 2533
5483.53 2408
5484.22 2335
5484.92 2054
5485.62 1979
5486.32 1866
5487.02 1910
5487.72 1828
5488.42 1901
5489.11 1815
5489.81 1951
5490.51 1924
5491.21 1929
5491.91 1919
5492.61 1910
5493.31 2007
5494.01 1998
5494.71 2035
5495.41 2075
5496.11 2184
5496.81 2243
5497.50 2477
5498.20 2820
5498.90 3175
5499.60 3492
5500.30 3651
5501.00 3904
5501.70 3991
5502.40 4092
5503.10 4092
5503.80 3649
5504.50 3517
5505.20 3415
5505.90 2867
5506.60 2549
5507.30 2259
5508.00 2221
5508.70 2104
5509.40 1949
5510.10 1912
5510.80 1888
5511.50 1804
5512.20 1748
5512.90 1874
5513.60 1813
5514.30 1818
5515.00 1923
5515.70 1869
5516.40 1823
5517.11 1816
5517.81 1711
5518.51 1727
5519.21 1778
5519.91 1802
5520.61 1684
5521.31 1758
5522.01 1760
5522.71 1700
5523.41 1590
5524.11 1643
5524.82 1637
5525.52 1556
5526.22 1428
5526.92 1529
5527.62 1516
5528.32 1420
5529.02 1456
5529.72 1396
5530.43 1298
5531.13 1293
5531.83 1451
5532.53 1381
5533.23 1257
5533.93 1334
5534.64 1397
5535.34 1338
5536.04 1264
5536.74 1316
5537.44 1336
5538.15 1402
5538.85 1409
5539.55 1441
5540.25 1438
5540.95 1330
5541.66 1357
5542.36 1303
5543.06 1264
5543.76 1304
5544.47 1227
5545.17 1319
5545.87 1277
5546.57 1232
5547.28 1332
5547.98 1379
5548.68 1417
5549.38 1360
5550.09 1298
5550.79 1293
5551.49 1367
5552.19 1344
5552.90 1287
5553.60 1343
5554.30 1242
5555.01 1236
5555.71 1166
5556.41 1163
5557.12 1307
5557.82 1243
5558.52 1315
5559.23 1435
5559.93 1256
5560.63 1279
5561.34 1356
5562.04 1379
5562.74 1230
5563.45 1237
5564.15 1192
5564.85 1256
5565.56 1347
5566.26 1278
5566.96 1245
5567.67 1194
5568.37 1192
5569.08 1090
5569.78 1243
5570.48 1146
5571.19 1323
5571.89 1332
5572.60 1160
5573.30 1191
5574.01 1274
5574.71 1242
5575.41 1253
5576.12 1312
5576.82 1335
5577.53 1300
5578.23 1385
5578.94 1380
5579.64 1279
5580.35 1433
5581.05 1278
5581.76 1296
5582.46 1255
5583.16 1189
5583.87 1172
5584.57 1243
5585.28 1180
5585.98 1259
5586.69 1176
5587.39 1121
5588.10 1139
5588.81 1099
5589.51 1196
5590.22 1271
5590.92 1210
5591.63 1162
5592.33 1040
5593.04 1056
5593.74 1188
5594.45 1190
5595.15 1149
5595.86 1150
5596.57 1173
5597.27 1212
5597.98 1223
5598.68 1167
5599.39 1160
5600.09 1075
5600.80 1162
5601.51 1148
5602.21 1122
5602.92 1000
5603.62 1097
5604.33 1032
5605.04 1011
5605.74 1081
5606.45 1055
5607.16 1037
5607.86 1080
5608.57 1071
5609.27 1118
5609.98 1261
5610.69 1150
5611.39 1102
5612.10 1137
5612.81 1066
5613.51 1123
5614.22 1182
5614.93 1085
5615.64 1120
5616.34 1103
5617.05 1107
5617.76 1103
5618.46 1064
5619.17 1122
5619.88 1073
5620.58 1021
5621.29 1041
5622.00 971
5622.71 1060
5623.41 1048
5624.12 1029
5624.83 927
5625.54 1068
5626.24 1130
5626.95 1057
5627.66 1042
5628.37 1115
5629.07 1066
5629.78 1045
5630.49 1208
5631.20 1139
5631.91 1035
5632.61 1062
5633.32 1131
5634.03 1046
5634.74 1058
5635.45 1107
5636.15 1085
5636.86 1111
5637.57 1130
5638.28 1069
5638.99 1146
5639.70 1166
5640.40 1200
5641.11 1283
5641.82 1138
5642.53 1116
5643.24 1239
5643.95 1142
5644.66 1187
5645.36 1113
5646.07 1070
5646.78 1116
5647.49 1105
5648.20 1101
5648.91 1149
5649.62 1240
5650.33 1220
5651.04 1111
5651.75 1125
5652.45 1183
5653.16 1152
5653.87 1157
5654.58 1318
5655.29 1413
5656.00 1346
5656.71 1362
5657.42 1422
5658.13 1477
5658.84 1440
5659.55 1440
5660.26 1394
5660.97 1393
5661.68 1280
5662.39 1257
5663.10 1330
5663.81 1408
5664.52 1218
5665.23 1228
5665.94 1216
5666.65 1249
5667.36 1385
5668.07 1258
5668.78 1232
5669.49 1275
5670.20 1312
5670.91 1438
5671.62 1531
5672.33 1593
5673.04 1518
5673.75 1385
5674.46 1331
5675.17 1313
5675.88 1280
5676.59 1223
5677.31 1131
5678.02 1151
5678.73 1174
5679.44 1162
5680.15 1128
5680.86 1186
5681.57 1237
5682.28 1226
5682.99 1280
5683.70 1286
5684.42 1337
5685.13 1263
5685.84 1271
5686.55 1283
5687.26 1288
5687.97 1330
5688.68 1307
5689.39 1186
5690.11 1148
5690.82 1079
5691.53 1154
5692.24 1219
5692.95 1166
5693.67 1083
5694.38 1084
5695.09 1063
5695.80 1045
5696.51 978
5697.22 1013
5697.94 973
5698.65 1033
5699.36 1044
5700.07 1068
5700.79 1040
5701.50 1094
5702.21 1057
5702.92 1110
5703.63 1025
5704.35 1043
5705.06 1017
5705.77 1003
5706.48 1002
5707.20 1133
5707.91 1039
5708.62 1053
5709.34 1201
5710.05 1084
5710.76 1004
5711.47 976
5712.19 1068
5712.90 1077
5713.61 1028
5714.33 1076
5715.04 1092
5715.75 1008
5716.47 999
5717.18 1067
5717.89 1061
5718.61 1188
5719.32 1083
5720.03 1028
5720.75 1100
5721.46 1129
5722.17 1107
5722.89 1168
5723.60 1258
5724.31 1255
5725.03 1216
5725.74 1373
5726.46 1419
5727.17 1460
5727.88 1417
5728.60 1463
5729.31 1586
5730.03 1683
5730.74 1520
5731.45 1448
5732.17 1374
5732.88 1345
5733.60 1205
5734.31 1230
5735.03 1235
5735.74 1175
5736.45 1205
5737.17 1179
5737.88 978
5738.60 1028
5739.31 1027
5740.03 1047
5740.74 1075
5741.46 1176
5742.17 1199
5742.89 1136
5743.60 1103
5744.32 1251
5745.03 1159
5745.75 1220
5746.46 1188
5747.18 1155
5747.89 1204
5748.61 1128
5749.32 1150
5750.04 1226
5750.75 1254
5751.47 1186
5752.18 1263
5752.90 1310
5753.62 1325
5754.33 1341
5755.05 1335
5755.76 1410
5756.48 1487
5757.19 1472
5757.91 1395
5758.63 1263
5759.34 1233
5760.06 1316
5760.77 1184
5761.49 1203
5762.21 1169
5762.92 1233
5763.64 1141
5764.35 1134
5765.07 1204
5765.79 1267
5766.50 1173
5767.22 1176
5767.94 1219
5768.65 1257
5769.37 1144
5770.08 1291
5770.80 1229
5771.52 1344
5772.23 1138
5772.95 1071
5773.67 1089
5774.39 1084
5775.10 1203
5775.82 1249
5776.54 1210
5777.25 1237
5777.97 1232
5778.69 1228
5779.40 1226
5780.12 1296
5780.84 1301
5781.56 1328
5782.27 1274
5782.99 1287
5783.71 1240
5784.43 1347
5785.14 1220
5785.86 1240
5786.58 1203
5787.30 1214
5788.01 1354
5788.73 1382
5789.45 1416
5790.17 1425
5790.88 1398
5791.60 1405
5792.32 1482
5793.04 1446
5793.76 1449
5794.47 1452
5795.19 1525
5795.91 1662
5796.63 1879
5797.35 2081
5798.07 2278
5798.78 2469
5799.50 2752
5800.22 3255
5800.94 3357
5801.66 3404
5802.38 3428
5803.10 3277
5803.81 2930
5804.53 2654
5805.25 2461
5805.97 2124
5806.69 2007
5807.41 1776
5808.13 1698
5808.85 1600
5809.56 1642
5810.28 1619
5811.00 1528
5811.72 1529
5812.44 1586
5813.16 1639
5813.88 1565
5814.60 1545
5815.32 1582
5816.04 1641
5816.76 1629
5817.48 1527
5818.20 1519
5818.92 1564
5819.64 1568
5820.36 1566
5821.08 1577
5821.80 1463
5822.51 1443
5823.23 1417
5823.95 1450
5824.67 1268
5825.39 1293
5826.11 1243
5826.83 1301
5827.55 1192
5828.28 1316
5829.00 1326
5829.72 1399
5830.44 1425
5831.16 1346
5831.88 1324
5832.60 1209
5833.32 1162
5834.04 1232
5834.76 1313
5835.48 1251
5836.20 1253
5836.92 1374
5837.64 1447
5838.36 1343
5839.08 1400
5839.80 1425
5840.53 1322
5841.25 1329
5841.97 1298
5842.69 1305
5843.41 1222
5844.13 1259
5844.85 1171
5845.57 1192
5846.29 1241
5847.02 1215
5847.74 1093
5848.46 1164
5849.18 1151
5849.90 1132
5850.62 1045
5851.34 1098
5852.07 1184
5852.79 1253
5853.51 1136
5854.23 1267
5854.95 1183
5855.68 1160
5856.40 1130
5857.12 1114
5857.84 1147
5858.56 1155
5859.29 1131
5860.01 1152
5860.73 1142
5861.45 1081
5862.17 1155
5862.90 1109
5863.62 1081
5864.34 1054
5865.06 1039
5865.79 1075
5866.51 1123
5867.23 1065
5867.95 1090
5868.68 1099
5869.40 1117
5870.12 1158
5870.84 1212
5871.57 1179
5872.29 1147
5873.01 1167
5873.74 1237
5874.46 1083
5875.18 1173
5875.91 1124
5876.63 1185
5877.35 1178
5878.08 1157
5878.80 1139
5879.52 1177
5880.25 1227
5880.97 1217
5881.69 1169
5882.42 1241
5883.14 1357
5883.86 1360
5884.59 1209
5885.31 1185
5886.03 1329
5886.76 1334
5887.48 1244
5888.21 1310
5888.93 1303
5889.65 1271
5890.38 1243
5891.10 1201
5891.83 1130
5892.55 1133
5893.27 1198
5894.00 1155
5894.72 1190
5895.45 1228
5896.17 1142
5896.90 1160
5897.62 1210
5898.35 1204
5899.07 1175
5899.79 1177
5900.52 1139
5901.24 1159
5901.97 1165
5902.69 1154
5903.42 1083
5904.14 1166
5904.87 1141
5905.59 1226
5906.32 1078
5907.04 1207
5907.77 1285
5908.49 1144
5909.22 1152
5909.94 1208
5910.67 1243
5911.39 1269
5912.12 1128
5912.84 1151
5913.57 1238
5914.30 1146
5915.02 1195
5915.75 1273
5916.47 1245
5917.20 1263
5917.92 1338
5918.65 1347
5919.38 1298
5920.10 1205
5920.83 1174
5921.55 1308
5922.28 1310
5923.01 1275
5923.73 1278
5924.46 1344
5925.18 1323
5925.91 1332
5926.64 1334
5927.36 1326
5928.09 1289
5928.81 1263
5929.54 1311
5930.27 1310
5930.99 1456
5931.72 1450
5932.45 1540
5933.17 1519
5933.90 1473
5934.63 1575
5935.35 1574
5936.08 1616
5936.81 1679
5937.53 1659
5938.26 1705
5938.99 1667
5939.72 1639
5940.44 1797
5941.17 1828
5941.90 1699
5942.62 1751
5943.35 1820
5944.08 1784
5944.81 1653
5945.53 1885
5946.26 1755
5946.99 1920
5947.72 1833
5948.44 1798
5949.17 1935
5949.90 2042
5950.63 2225
5951.35 2296
5952.08 2299
5952.81 2327
5953.54 2250
5954.27 2226
5954.99 2249
5955.72 2292
5956.45 2314
5957.18 2306
5957.91 2298
5958.64 2326
5959.36 2216
5960.09 2287
5960.82 2168
5961.55 2178
5962.28 2360
5963.01 2475
5963.73 2583
5964.46 2722
5965.19 2772
5965.92 2992
5966.65 3287
5967.38 3509
5968.11 3682
5968.83 3553
5969.56 3561
5970.29 3303
5971.02 3162
5971.75 3108
5972.48 3066
5973.21 3195
5973.94 3033
5974.67 2973
5975.40 2882
5976.13 2894
5976.86 2794
5977.58 2984
5978.31 2953
5979.04 2949
5979.77 2933
5980.50 3061
5981.23 3200
5981.96 3476
5982.69 3268
5983.42 3388
5984.15 3581
5984.88 3543
5985.61 3547
5986.34 3581
5987.07 3420
5987.80 3461
5988.53 3473
5989.26 3345
5989.99 3577
5990.72 3586
5991.45 3543
5992.18 3675
5992.91 3741
5993.64 3603
5994.37 3633
5995.10 3805
5995.83 3748
5996.56 3914
5997.29 3975
5998.03 3961
5998.76 3841
5999.49 3882
6000.22 3884
6000.95 3851
6001.68 3806
6002.41 3832
6003.14 3918
6003.87 3760
6004.60 3723
6005.33 3672
6006.07 3850
6006.80 3973
6007.53 4287
6008.26 4573
6008.99 5108
6009.72 5820
6010.45 6564
6011.18 7884
6011.92 9118
6012.65 9922
6013.38 11053
6014.11 12028
6014.84 11856
6015.57 11975
6016.31 11886
6017.04 10926
6017.77 9814
6018.50 8829
6019.23 7773
6019.96 6700
6020.70 5592
6021.43 4983
6022.16 4367
6022.89 3803
6023.63 3492
6024.36 3372
6025.09 3110
6025.82 3037
6026.55 2904
6027.29 2908
6028.02 2906
6028.75 2784
6029.48 2618
6030.22 2572
6030.95 2421
6031.68 2582
6032.42 2523
6033.15 2382
6033.88 2543
6034.61 2395
6035.35 2186
6036.08 2366
6036.81 2414
6037.55 2262
6038.28 2125
6039.01 2299
6039.74 2474
6040.48 2370
6041.21 2303
6041.94 2445
6042.68 2349
6043.41 2437
6044.14 2645
6044.88 2652
6045.61 2718
6046.35 2621
6047.08 2679
6047.81 2691
6048.55 2756
6049.28 2960
6050.01 3022
6050.75 3044
6051.48 3203
6052.22 3159
6052.95 3302
6053.68 3258
6054.42 3392
6055.15 3446
6055.89 3293
6056.62 3278
6057.35 3075
6058.09 3017
6058.82 2979
6059.56 2841
6060.29 2751
6061.03 2865
6061.76 2790
6062.50 2833
6063.23 2650
6063.96 2597
6064.70 2748
6065.43 2539
6066.17 2607
6066.90 2524
6067.64 2499
6068.37 2515
6069.11 2622
6069.84 2475
6070.58 2457
6071.31 2375
6072.05 2387
6072.78 2444
6073.52 2261
6074.25 2332
6074.99 2212
6075.72 2308
6076.46 2308
6077.20 2228
6077.93 2272
6078.67 2410
6079.40 2350
6080.14 2334
6080.87 2252
6081.61 2258
6082.35 2188
6083.08 2054
6083.82 2123
6084.55 2168
6085.29 2177
6086.02 2197
6086.76 2085
6087.50 2153
6088.23 2186
6088.97 2113
6089.71 2065
6090.44 2063
6091.18 2053
6091.91 2166
6092.65 2077
6093.39 1925
6094.12 2048
6094.86 2047
6095.60 1924
6096.33 1913
6097.07 1982
6097.81 2086
6098.54 2004
6099.28 1922
6100.02 1879
6100.75 1978
6101.49 1898
6102.23 1966
6102.96 1896
6103.70 1964
6104.44 1953
6105.18 1956
6105.91 1889
6106.65 1906
6107.39 1896
6108.12 1921
6108.86 1835
6109.60 1916
6110.34 1849
6111.07 1894
6111.81 1928
6112.55 1956
6113.29 2023
6114.03 1998
6114.76 1972
6115.50 1993
6116.24 2172
6116.98 2168
6117.71 2126
6118.45 2280
6119.19 2137
6119.93 2000
6120.67 1981
6121.40 2032
6122.14 2034
6122.88 2162
6123.62 2010
6124.36 2049
6125.10 2171
6125.83 2196
6126.57 2103
6127.31 2088
6128.05 2077
6128.79 2072
6129.53 2184
6130.27 2124
6131.00 2168
6131.74 2257
6132.48 2248
6133.22 2226
6133.96 2202
6134.70 2089
6135.44 2139
6136.18 2195
6136.92 2287
6137.65 2288
6138.39 2472
6139.13 2468
6139.87 2432
6140.61 2374
6141.35 2427
6142.09 2371
6142.83 2309
6143.57 2399
6144.31 2364
6145.05 2323
6145.79 2266
6146.53 2265
6147.27 2295
6148.01 2272
6148.75 2425
6149.49 2356
6150.23 2317
6150.97 2289
6151.71 2302
6152.45 2423
6153.19 2487
6153.93 2352
6154.67 2471
6155.41 2582
6156.15 2438
6156.89 2544
6157.63 2505
6158.37 2519
6159.11 2623
6159.85 2602
6160.59 2615
6161.33 2764
6162.07 2866
6162.81 2846
6163.55 2992
6164.29 3066
6165.03 3321
6165.77 3638
6166.51 3753
6167.26 4039
6168.00 4184
6168.74 4153
6169.48 4154
6170.22 4019
6170.96 4200
6171.70 4014
6172.44 3880
6173.18 3773
6173.93 3575
6174.67 3579
6175.41 3887
6176.15 3602
6176.89 3487
6177.63 3503
6178.37 3566
6179.12 3670
6179.86 3584
6180.60 3477
6181.34 3515
6182.08 3645
6182.82 3729
6183.57 3785
6184.31 3717
6185.05 3747
6185.79 4033
6186.53 3897
6187.28 3908
6188.02 3963
6188.76 4034
6189.50 4136
6190.25 3974
6190.99 4185
6191.73 4403
6192.47 4503
6193.21 4699
6193.96 4850
6194.70 5045
6195.44 4959
6196.19 5100
6196.93 5210
6197.67 5200
6198.41 4983
6199.16 4936
6199.90 4942
6200.64 4888
6201.38 4801
6202.13 5152
6202.87 5553
6203.61 6263
6204.36 7007
6205.10 8381
6205.84 10244
6206.59 12719
6207.33 15553
6208.07 18360
6208.82 21999
6209.56 24463
6210.30 25585
6211.05 25978
6211.79 25694
6212.53 24068
6213.28 21383
6214.02 18346
6214.77 15252
6215.51 12743
6216.25 10302
6217.00 8493
6217.74 7257
6218.48 6271
6219.23 5474
6219.97 5130
6220.72 4892
6221.46 4765
6222.21 4607
6222.95 4882
6223.69 4921
6224.44 4823
6225.18 4798
6225.93 4758
6226.67 4672
6227.42 4279
6228.16 4308
6228.91 3955
6229.65 3681
6230.39 3486
6231.14 3163
6231.88 2940
6232.63 2719
6233.37 2689
6234.12 2867
6234.86 2767
6235.61 2895
6236.35 2835
6237.10 2890
6237.84 2873
6238.59 2940
6239.33 2939
6240.08 3029
6240.82 3082
6241.57 2997
6242.32 3101
6243.06 3282
6243.81 3428
6244.55 3664
6245.30 3647
6246.04 3993
6246.79 4226
6247.53 4670
6248.28 5242
6249.03 5453
6249.77 5540
6250.52 5623
6251.26 5258
6252.01 4774
6252.76 4675
6253.50 4330
6254.25 3949
6254.99 3693
6255.74 3711
6256.49 3559
6257.23 3409
6257.98 3394
6258.73 3446
6259.47 3321
6260.22 3147
6260.97 3418
6261.71 3498
6262.46 3353
6263.21 3284
6263.95 3367
6264.70 3390
6265.45 3234
6266.19 3459
6266.94 3442
6267.69 3413
6268.43 3274
6269.18 3282
6269.93 3358
6270.67 3378
6271.42 3199
6272.17 3192
6272.92 3176
6273.66 3324
6274.41 3246
6275.16 3297
6275.91 3371
6276.65 3274
6277.40 3202
6278.15 3217
6278.90 3396
6279.64 3201
6280.39 3206
6281.14 3238
6281.89 3047
6282.63 3024
6283.38 2921
6284.13 2874
6284.88 2857
6285.63 2865
6286.37 2819
6287.12 2954
6287.87 2976
6288.62 2930
6289.37 2918
6290.11 3033
6290.86 3020
6291.61 2874
6292.36 2754
6293.11 2682
6293.86 2673
6294.60 2516
6295.35 2426
6296.10 2343
6296.85 2384
6297.60 2373
6298.35 2421
6299.10 2337
6299.85 2308
6300.59 2425
6301.34 2422
6302.09 2320
6302.84 2377
6303.59 2417
6304.34 2419
6305.09 2320
6305.84 2481
6306.59 2426
6307.34 2357
6308.09 2397
6308.84 2314
6309.58 2370
6310.33 2333
6311.08 2387
6311.83 2364
6312.58 2509
6313.33 2499
6314.08 2574
6314.83 2671
6315.58 2753
6316.33 2613
6317.08 2614
6317.83 2576
6318.58 2688
6319.33 2785
6320.08 2611
6320.83 2551
6321.58 2457
6322.33 2389
6323.08 2325
6323.83 2318
6324.58 2291
6325.33 2227
6326.08 2250
6326.83 2268
6327.58 2180
6328.33 2092
6329.09 1944
6329.84 2027
6330.59 1992
6331.34 1968
6332.09 1926
6332.84 2009
6333.59 1872
6334.34 1853
6335.09 2004
6335.84 1953
6336.59 1912
6337.34 2037
6338.10 1970
6338.85 1845
6339.60 1902
6340.35 1855
6341.10 1845
6341.85 1973
6342.60 1997
6343.36 1936
6344.11 1918
6344.86 1892
6345.61 1874
6346.36 1852
6347.11 1855
6347.86 1882
6348.62 2033
6349.37 2054
6350.12 2101
6350.87 1938
6351.62 2076
6352.38 2255
6353.13 2347
6353.88 2387
6354.63 2324
6355.38 2253
6356.14 2219
6356.89 2134
6357.64 2101
6358.39 2027
6359.15 1998
6359.90 2087
6360.65 2002
6361.40 2044
6362.16 2034
6362.91 1929
6363.66 1967
6364.41 2015
6365.17 1965
6365.92 2030
6366.67 1950
6367.42 2020
6368.18 2026
6368.93 1970
6369.68 2059
6370.44 2024
6371.19 1929
6371.94 1913
6372.70 1971
6373.45 2011
6374.20 1910
6374.96 1752
6375.71 1789
6376.46 1808
6377.22 1837
6377.97 1809
6378.72 1733
6379.48 1750
6380.23 1768
6380.98 1856
6381.74 1904
6382.49 1866
6383.24 1847
6384.00 1837
6384.75 2033
6385.51 1903
6386.26 1867
6387.01 1792
6387.77 1669
6388.52 1758
6389.28 1657
6390.03 1886
6390.79 1885
6391.54 1767
6392.29 1840
6393.05 1769
6393.80 1737
6394.56 1717
6395.31 1745
6396.07 1730
6396.82 1691
6397.58 1691
6398.33 1697
6399.08 1741
6399.84 1631
6400.59 1666
6401.35 1650
6402.10 1602
6402.86 1512
6403.61 1550
6404.37 1589
6405.12 1602
6405.88 1624
6406.63 1616
6407.39 1696
6408.15 1741
6408.90 1680
6409.66 1611
6410.41 1691
6411.17 1696
6411.92 1744
6412.68 1681
6413.43 1662
6414.19 1598
6414.94 1548
6415.70 1497
6416.46 1445
6417.21 1541
6417.97 1572
6418.72 1530
6419.48 1592
6420.24 1651
6420.99 1686
6421.75 1630
6422.50 1647
6423.26 1658
6424.02 1627
6424.77 1619
6425.53 1678
6426.28 1590
6427.04 1616
6427.80 1614
6428.55 1457
6429.31 1567
6430.07 1517
6430.82 1568
6431.58 1490
6432.34 1638
6433.09 1660
6433.85 1616
6434.61 1578
6435.36 1579
6436.12 1672
6436.88 1714
6437.64 1790
6438.39 1764
6439.15 1683
6439.91 1641
6440.66 1740
6441.42 1801
6442.18 1730
6442.94 1646
6443.69 1611
6444.45 1586
6445.21 1630
6445.97 1568
6446.72 1722
6447.48 1710
6448.24 1720
6449.00 1696
6449.75 1768
6450.51 1636
6451.27 1616
6452.03 1672
6452.79 1752
6453.54 1717
6454.30 1663
6455.06 1729
6455.82 1796
6456.58 1714
6457.33 1701
6458.09 1788
6458.85 1829
6459.61 1824
6460.37 1877
6461.12 1810
6461.88 1790
6462.64 1885
6463.40 2003
6464.16 2028
6464.92 1891
6465.68 1871
6466.44 1933
6467.19 1919
6467.95 1877
6468.71 1953
6469.47 1980
6470.23 2031
6470.99 2088
6471.75 2079
6472.51 2076
6473.27 2012
6474.02 2078
6474.78 2164
6475.54 2084
6476.30 2058
6477.06 2253
6477.82 2210
6478.58 2267
6479.34 2216
6480.10 2352
6480.86 2402
6481.62 2193
6482.38 2153
6483.14 2365
6483.90 2208
6484.66 2472
6485.42 2505
6486.18 2562
6486.94 2555
6487.70 2480
6488.46 2524
6489.22 2564
6489.98 2704
6490.74 2620
6491.50 2686
6492.26 2905
6493.02 3060
6493.78 3150
6494.54 3383
6495.30 3521
6496.06 3366
6496.82 3374
6497.58 3283
6498.34 3371
6499.10 3391
6499.86 3485
6500.62 3395
6501.38 3226
6502.14 3361
6502.91 3274
6503.67 3435
6504.43 3415
6505.19 3445
6505.95 3538
6506.71 3486
6507.47 3605
6508.23 3909
6508.99 4013
6509.76 4149
6510.52 4321
6511.28 4194
6512.04 4205
6512.80 4383
6513.56 4175
6514.32 4125
6515.09 4073
6515.85 4130
6516.61 4194
6517.37 4158
6518.13 4464
6518.89 4457
6519.66 4544
6520.42 4688
6521.18 4893
6521.94 5052
6522.70 5164
6523.47 5546
6524.23 5857
6524.99 6402
6525.75 6563
6526.51 7151
6527.28 7762
6528.04 7943
6528.80 8284
6529.56 8339
6530.33 8332
6531.09 8278
6531.85 8895
6532.61 9511
6533.38 10749
6534.14 12123
6534.90 14136
6535.66 16492
6536.43 18570
6537.19 20073
6537.95 21029
6538.72 20656
6539.48 19737
6540.24 17853
6541.01 15296
6541.77 12693
6542.53 10544
6543.29 8841
6544.06 7344
6544.82 6429
6545.58 5549
6546.35 5028
6547.11 4476
6547.87 4351
6548.64 4117
6549.40 4068
6550.17 4013
6550.93 3815
6551.69 3898
6552.46 3744
6553.22 3534
6553.98 3459
6554.75 3461
6555.51 3456
6556.28 3379
6557.04 3212
6557.80 3090
6558.57 3098
6559.33 3072
6560.10 3262
6560.86 3282
6561.63 3446
6562.39 3524
6563.15 3595
6563.92 3523
6564.68 3646
6565.45 3822
6566.21 3932
6566.98 4077
6567.74 3783
6568.51 3920
6569.27 3769
6570.04 3662
6570.80 3747
6571.57 3681
6572.33 3883
6573.09 3994
6573.86 4438
6574.63 4453
6575.39 4614
6576.16 4883
6576.92 4933
6577.69 5007
6578.45 4943
6579.22 4850
6579.98 4835
6580.75 5071
6581.51 5077
6582.28 4953
6583.04 5112
6583.81 4902
6584.57 4795
6585.34 4420
6586.11 4321
6586.87 4265
6587.64 4387
6588.40 4393
6589.17 4447
6589.94 4734
6590.70 4898
6591.47 5332
6592.23 5650
6593.00 6209
6593.77 6728
6594.53 7270
6595.30 7509
6596.06 7812
6596.83 7789
6597.60 7458
6598.36 6863
6599.13 6481
6599.90 5952
6600.66 5489
6601.43 4958
6602.20 4542
6602.96 4134
6603.73 3850
6604.50 3667
6605.26 3687
6606.03 3760
6606.80 3521
6607.56 3544
6608.33 3365
6609.10 3317
6609.87 3253
6610.63 3255
6611.40 3222
6612.17 3267
6612.93 3171
6613.70 2952
6614.47 2991
6615.24 3099
6616.00 2918
6616.77 2946
6617.54 2989
6618.31 2990
6619.07 2924
6619.84 2991
6620.61 3146
6621.38 3123
6622.15 2984
6622.91 3062
6623.68 3126
6624.45 2997
6625.22 2922
6625.99 2958
6626.75 2734
6627.52 2692
6628.29 2744
6629.06 2712
6629.83 2752
6630.59 3022
6631.36 3069
6632.13 3361
6632.90 3434
6633.67 3589
6634.44 3792
6635.21 3789
6635.97 3851
6636.74 3846
6637.51 3735
6638.28 3485
6639.05 3277
6639.82 3178
6640.59 3066
6641.36 2879
6642.12 2731
6642.89 2647
6643.66 2625
6644.43 2524
6645.20 2589
6645.97 2594
6646.74 2539
6647.51 2532
6648.28 2624
6649.05 2663
6649.82 2695
6650.59 2749
6651.36 2743
6652.13 2632
6652.89 2634
6653.66 2785
6654.43 2678
6655.20 2591
6655.97 2727
6656.74 2901
6657.51 2845
6658.28 2575
6659.05 2703
6659.82 2625
6660.59 2485
6661.36 2406
6662.13 2314
6662.90 2390
6663.67 2338
6664.44 2446
6665.21 2357
6665.98 2490
6666.76 2458
6667.53 2465
6668.30 2398
6669.07 2499
6669.84 2541
6670.61 2590
6671.38 2550
6672.15 2536
6672.92 2471
6673.69 2615
6674.46 2490
6675.23 2483
6676.00 2515
6676.77 2400
6677.55 2499
6678.32 2531
6679.09 2542
6679.86 2457
6680.63 2631
6681.40 2782
6682.17 2786
6682.94 3047
6683.72 3114
6684.49 3056
6685.26 3250
6686.03 3331
6686.80 3371
6687.57 3364
6688.34 3201
6689.12 3153
6689.89 2939
6690.66 2888
6691.43 2760
6692.20 2649
6692.98 2482
6693.75 2464
6694.52 2333
6695.29 2325
6696.06 2485
6696.84 2456
6697.61 2313
6698.38 2475
6699.15 2506
6699.92 2477
6700.70 2367
6701.47 2476
6702.24 2439
6703.01 2336
6703.79 2379
6704.56 2337
6705.33 2271
6706.11 2424
6706.88 2309
6707.65 2305
6708.42 2233
6709.20 2132
6709.97 2095
6710.74 2175
6711.52 2201
6712.29 2116
6713.06 2196
6713.83 2080
6714.61 2073
6715.38 2066
6716.15 2147
6716.93 2043
6717.70 2091
6718.47 1952
6719.25 1943
6720.02 2005
6720.79 1835
6721.57 2076
6722.34 2024
6723.12 2032
6723.89 2096
6724.66 1928
6725.44 1959
6726.21 2062
6726.98 1976
6727.76 2012
6728.53 1919
6729.31 2013
6730.08 2032
6730.85 2117
6731.63 2059
6732.40 2081
6733.18 1948
6733.95 1978
6734.73 2120
6735.50 2011
6736.27 2139
6737.05 2115
6737.82 2053
6738.60 2014
6739.37 2106
6740.15 1940
6740.92 1955
6741.70 2081
6742.47 2058
6743.25 2239
6744.02 2129
6744.80 2294
6745.57 2113
6746.35 2199
6747.12 2115
6747.90 2188
6748.67 2304
6749.45 2292
6750.22 2544
6751.00 2669
6751.77 2818
6752.55 2746
6753.32 2766
6754.10 2769
6754.87 2912
6755.65 2786
6756.43 2586
6757.20 2488
6757.98 2446
6758.75 2197
6759.53 2155
6760.30 2209
6761.08 2168
6761.86 2054
6762.63 2036
6763.41 1961
6764.18 1982
6764.96 2044
6765.74 2089
6766.51 2099
6767.29 1988
6768.06 1993
6768.84 2053
6769.62 2064
6770.39 1994
6771.17 1913
6771.95 1925
6772.72 1933
6773.50 1854
6774.28 1976
6775.05 1924
6775.83 1864
6776.61 1836
6777.38 1873
6778.16 1909
6778.94 1979
6779.71 2078
6780.49 2034
6781.27 1998
6782.05 1939
6782.82 1993
6783.60 1911
6784.38 1859
6785.15 1856
6785.93 1857
6786.71 1761
6787.49 1758
6788.26 1686
6789.04 1802
6789.82 1764
6790.60 1726
6791.37 1814
6792.15 1801
6792.93 1690
6793.71 1718
6794.48 1679
6795.26 1781
6796.04 1693
6796.82 1596
6797.60 1737
6798.37 1666
6799.15 1829
6799.93 1787
6800.71 1767
6801.49 1770
6802.26 1785
6803.04 1862
6803.82 1880
6804.60 1817
6805.38 1767
6806.16 1671
6806.93 1761
6807.71 1907
6808.49 1715
6809.27 1809
6810.05 1796
6810.83 1660
6811.61 1770
6812.39 1742
6813.16 1802
6813.94 1847
6814.72 1911
6815.50 1927
6816.28 1889
6817.06 1833
6817.84 1836
6818.62 1849
6819.40 1751
6820.18 1747
6820.96 1723
6821.73 1760
6822.51 1694
6823.29 1862
6824.07 1881
6824.85 1870
6825.63 1793
6826.41 1848
6827.19 1912
6827.97 1774
6828.75 1753
6829.53 1813
6830.31 1969
6831.09 1891
6831.87 1841
6832.65 1952
6833.43 2001
6834.21 1878
6834.99 1874
6835.77 1903
6836.55 1935
6837.33 1826
6838.11 1845
6838.89 1954
6839.67 1863
6840.45 1772
6841.23 1820
6842.01 1766
6842.79 1764
6843.57 1877
6844.35 1980
6845.14 1950
6845.92 1988
6846.70 2250
6847.48 2440
6848.26 2750
6849.04 3154
6849.82 3720
6850.60 4169
6851.38 4280
6852.16 4735
6852.94 4720
6853.73 4523
6854.51 4184
6855.29 3883
6856.07 3497
6856.85 3144
6857.63 2791
6858.41 2530
6859.20 2261
6859.98 2127
6860.76 2192
6861.54 2068
6862.32 2041
6863.10 2131
6863.89 2097
6864.67 2027
6865.45 1968
6866.23 2093
6867.01 2231
6867.79 2250
6868.58 2152
6869.36 2117
6870.14 2136
6870.92 2184
6871.71 2019
6872.49 1965
6873.27 1956
6874.05 1799
6874.83 1898
6875.62 2056
6876.40 1970
6877.18 2035
6877.96 2012
6878.75 2245
6879.53 2058
6880.31 2047
6881.10 2219
6881.88 2298
6882.66 2400
6883.44 2469
6884.23 2535
6885.01 2550
6885.79 2850
6886.58 3045
6887.36 3311
6888.14 3657
6888.92 3623
6889.71 3759
6890.49 3636
6891.27 3357
6892.06 3176
6892.84 3080
6893.62 2787
6894.41 2606
6895.19 2442
6895.98 2471
6896.76 2452
6897.54 2498
6898.33 2462
6899.11 2346
6899.89 2441
6900.68 2469
6901.46 2473
6902.25 2480
6903.03 2326
6903.81 2329
6904.60 2338
6905.38 2403
6906.17 2450
6906.95 2538
6907.73 2468
6908.52 2350
6909.30 2519
6910.09 2448
6910.87 2339
6911.66 2342
6912.44 2274
6913.23 2237
6914.01 2196
6914.79 2182
6915.58 2118
6916.36 2209
6917.15 2209
6917.93 2297
6918.72 2204
6919.50 2196
6920.29 2229
6921.07 2250
6921.86 2229
6922.64 2140
6923.43 2177
6924.21 2194
6925.00 2267
6925.78 2286
6926.57 2266
6927.36 2306
6928.14 2311
6928.93 2400
6929.71 2425
6930.50 2320
6931.28 2340
6932.07 2401
6932.85 2434
6933.64 2456
6934.43 2532
6935.21 2511
6936.00 2383
6936.78 2419
6937.57 2397
6938.36 2349
6939.14 2523
6939.93 2610
6940.71 2782
6941.50 2647
6942.29 2819
6943.07 2946
6943.86 2966
6944.64 2978
6945.43 3082
6946.22 3029
6947.00 2939
6947.79 2855
6948.58 3007
6949.36 2999
6950.15 2913
6950.94 2779
6951.72 2811
6952.51 2888
6953.30 2950
6954.08 2953
6954.87 3049
6955.66 3136
6956.45 3233
6957.23 3238
6958.02 3371
6958.81 3387
6959.59 3479
6960.38 3439
6961.17 3554
6961.96 3321
6962.74 3380
6963.53 3402
6964.32 3364
6965.11 3338
6965.89 3439
6966.68 3532
6967.47 3574
6968.26 3689
6969.04 3635
6969.83 3715
6970.62 3895
6971.41 3965
6972.20 4042
6972.98 3939
6973.77 3959
6974.56 4080
6975.35 4143
6976.14 4247
6976.92 4223
6977.71 4274
6978.50 4322
6979.29 4489
6980.08 4896
6980.87 5305
6981.65 5951
6982.44 6900
6983.23 8103
6984.02 9102
6984.81 10774
6985.60 12350
6986.39 13123
6987.17 13842
6987.96 13915
6988.75 13006
6989.54 11744
6990.33 10571
6991.12 9385
6991.91 8177
6992.70 7143
6993.49 6434
6994.28 6140
6995.06 5973
6995.85 6202
6996.64 6881
6997.43 7983
6998.22 9289
6999.01 10626
6999.80 12191
7000.59 13107
7001.38 13571
7002.17 13364
7002.96 12516
7003.75 11239
7004.54 10164
7005.33 8731
7006.12 7431
7006.91 6164
7007.70 5292
7008.49 4571
7009.28 4086
7010.07 3826
7010.86 3853
7011.65 3808
7012.44 3816
7013.23 3693
7014.02 3759
7014.81 3625
7015.60 3659
7016.39 3466
7017.18 3478
7017.97 3370
7018.76 3189
7019.55 3180
7020.34 2935
7021.13 2817
7021.92 2995
7022.71 3055
7023.51 3140
7024.30 3122
7025.09 3014
7025.88 3056
7026.67 3076
7027.46 3068
7028.25 3231
7029.04 3033
7029.83 2896
7030.63 2952
7031.42 2777
7032.21 2643
7033.00 2713
7033.79 2804
7034.58 2706
7035.37 2760
7036.16 2720
7036.96 2944
7037.75 2811
7038.54 3045
7039.33 3091
7040.12 3053
7040.92 2961
7041.71 2888
7042.50 2843
7043.29 2961
7044.08 2859
7044.87 2842
7045.67 2861
7046.46 2812
7047.25 2738
7048.04 2938
7048.84 2772
7049.63 2922
7050.42 3223
7051.21 3205
7052.00 3156
7052.80 3156
7053.59 2992
7054.38 2906
7055.18 2951
7055.97 2815
7056.76 2701
7057.55 2483
7058.35 2382
7059.14 2603
7059.93 2642
7060.72 2622
7061.52 2548
7062.31 2518
7063.10 2613
7063.90 2653
7064.69 2636
7065.48 2574
7066.28 2541
7067.07 2584
7067.86 2541
7068.66 2678
7069.45 2554
7070.24 2500
7071.04 2671
7071.83 2607
7072.62 2471
7073.42 2325
7074.21 2326
7075.00 2314
7075.80 2363
7076.59 2346
7077.39 2388
7078.18 2237
7078.97 2309
7079.77 2338
7080.56 2213
7081.36 2224
7082.15 2248
7082.94 2476
7083.74 2372
7084.53 2365
7085.33 2431
7086.12 2413
7086.92 2544
7087.71 2747
7088.50 2796
7089.30 2883
7090.09 2865
7090.89 2845
7091.68 2549
7092.48 2519
7093.27 2375
7094.07 2162
7094.86 2120
7095.66 2057
7096.45 1947
7097.25 1828
7098.04 1746
7098.84 1750
7099.63 1734
7100.43 1790
7101.22 1895
7102.02 1843
7102.81 1831
7103.61 1734
7104.40 1796
7105.20 1862
7105.99 1717
7106.79 1696
7107.59 1655
7108.38 1704
7109.18 1625
7109.97 1592
7110.77 1531
7111.56 1515
7112.36 1722
7113.16 1583
7113.95 1571
7114.75 1616
7115.54 1628
7116.34 1551
7117.14 1698
7117.93 1647
7118.73 1693
7119.52 1703
7120.32 1565
7121.12 1584
7121.91 1621
7122.71 1600
7123.51 1703
7124.30 1595
7125.10 1592
7125.90 1543
7126.69 1808
7127.49 1702
7128.29 1737
7129.08 1806
7129.88 1703
7130.68 1765
7131.47 1728
7132.27 1734
7133.07 1761
7133.86 1724
7134.66 1706
7135.46 1672
7136.26 1628
7137.05 1602
7137.85 1605
7138.65 1629
7139.44 1695
7140.24 1698
7141.04 1648
7141.84 1647
7142.63 1640
7143.43 1631
7144.23 1682
7145.03 1618
7145.83 1753
7146.62 1724
7147.42 1685
7148.22 1705
7149.02 1586
7149.81 1623
7150.61 1621
7151.41 1584
7152.21 1617
7153.01 1640
7153.80 1507
7154.60 1616
7155.40 1560
7156.20 1579
7157.00 1683
7157.80 1623
7158.59 1596
7159.39 1641
7160.19 1680
7160.99 1514
7161.79 1507
7162.59 1540
7163.39 1495
7164.18 1600
7164.98 1442
7165.78 1400
7166.58 1492
7167.38 1463
7168.18 1481
7168.98 1474
7169.78 1498
7170.58 1570
7171.38 1501
7172.17 1481
7172.97 1442
7173.77 1510
7174.57 1580
7175.37 1455
7176.17 1350
7176.97 1442
7177.77 1458
7178.57 1446
7179.37 1538
7180.17 1536
7180.97 1504
7181.77 1528
7182.57 1634
7183.37 1635
7184.17 1728
7184.97 1714
7185.77 1699
7186.57 1568
7187.37 1495
7188.17 1429
7188.97 1452
7189.77 1503
7190.57 1464
7191.37 1442
7192.17 1384
7192.97 1463
7193.77 1451
7194.57 1402
7195.37 1317
7196.17 1275
7196.97 1336
7197.77 1315
7198.57 1316
7199.37 1377
7200.17 1358
7200.97 1436
7201.77 1411
7202.58 1338
7203.38 1378
7204.18 1325
7204.98 1306
7205.78 1315
7206.58 1261
7207.38 1314
7208.18 1288
7208.98 1279
7209.79 1220
7210.59 1217
7211.39 1232
7212.19 1299
7212.99 1344
7213.79 1304
7214.59 1331
7215.40 1421
7216.20 1298
7217.00 1268
7217.80 1188
7218.60 1376
7219.40 1365
7220.21 1408
7221.01 1333
7221.81 1394
7222.61 1385
7223.41 1375
7224.22 1319
7225.02 1302
7225.82 1305
7226.62 1430
7227.43 1368
7228.23 1342
7229.03 1362
7229.83 1383
7230.63 1402
7231.44 1558
7232.24 1372
7233.04 1357
7233.84 1372
7234.65 1307
7235.45 1330
7236.25 1346
7237.06 1420
7237.86 1468
7238.66 1535
7239.46 1558
7240.27 1629
7241.07 1588
7241.87 1593
7242.68 1600
7243.48 1581
7244.28 1513
7245.09 1613
7245.89 1609
7246.69 1618
7247.50 1588
7248.30 1549
7249.10 1412
7249.91 1597
7250.71 1622
7251.51 1542
7252.32 1563
7253.12 1609
7253.92 1575
7254.73 1576
7255.53 1609
7256.34 1570
7257.14 1583
7257.94 1564
7258.75 1515
7259.55 1659
7260.36 1736
7261.16 1704
7261.96 1729
7262.77 1818
7263.57 1828
7264.38 1816
7265.18 1849
7265.99 1824
7266.79 1907
7267.59 2001
7268.40 2053
7269.20 2003
7270.01 2138
7270.81 2222
7271.62 2304
7272.42 2155
7273.23 2229
7274.03 2236
7274.84 2246
7275.64 2315
7276.45 2323
7277.25 2424
7278.06 2404
7278.86 2516
7279.67 2757
7280.47 3143
7281.28 3594
7282.08 4553
7282.89 5074
7283.69 6173
7284.50 7155
7285.30 7735
7286.11 7782
7286.92 7801
7287.72 7155
7288.53 6294
7289.33 5433
7290.14 4684
7290.94 4083
7291.75 3573
7292.56 3103
7293.36 2901
7294.17 2761
7294.97 2624
7295.78 2578
7296.59 2493
7297.39 2354
7298.20 2287
7299.00 2243
7299.81 2200
7300.62 2166
7301.42 2209
7302.23 2313
7303.04 2371
7303.84 2344
7304.65 2452
7305.46 2398
7306.26 2568
7307.07 2448
7307.88 2596
7308.68 2723
7309.49 2758
7310.30 2997
7311.10 3165
7311.91 3300
7312.72 3313
7313.52 3207
7314.33 3008
7315.14 3091
7315.95 3158
7316.75 3211
7317.56 3421
7318.37 3669
7319.18 3994
7319.98 4301
7320.79 4843
7321.60 5057
7322.40 5221
7323.21 5281
7324.02 4843
7324.83 4778
7325.64 4203
7326.44 3694
7327.25 3413
7328.06 2972
7328.87 2630
7329.67 2449
7330.48 2352
7331.29 2317
7332.10 2169
7332.91 2063
7333.71 2085
7334.52 2244
7335.33 2234
7336.14 2323
7336.95 2228
7337.76 2221
7338.56 2293
7339.37 2282
7340.18 2181
7340.99 2103
7341.80 2134
7342.61 2184
7343.42 2214
7344.22 2163
7345.03 2118
7345.84 2111
7346.65 2035
7347.46 2126
7348.27 2172
7349.08 2171
7349.89 2222
7350.70 2159
7351.51 2207
7352.31 2116
7353.12 2134
7353.93 2152
7354.74 2081
7355.55 2064
7356.36 2142
7357.17 2145
7357.98 1992
7358.79 2174
7359.60 2221
7360.41 2240
7361.22 2147
7362.03 2322
7362.84 2388
7363.65 2441
7364.46 2507
7365.27 2427
7366.08 2351
7366.89 2366
7367.70 2418
7368.51 2373
7369.32 2454
7370.13 2251
7370.94 2275
7371.75 2354
7372.56 2397
7373.37 2410
7374.18 2377
7374.99 2393
7375.80 2539
7376.61 2609
7377.42 2730
7378.23 2987
7379.04 3253
7379.85 3593
7380.66 3868
7381.48 4272
7382.29 4366
7383.10 4424
7383.91 4428
7384.72 4110
7385.53 3774
7386.34 3307
7387.15 3085
7387.96 2959
7388.77 2656
7389.59 2547
7390.40 2361
7391.21 2265
7392.02 2195
7392.83 1985
7393.64 2159
7394.45 2036
7395.27 2103
7396.08 2175
7396.89 2177
7397.70 2366
7398.51 2699
7399.32 2791
7400.14 3065
7400.95 3247
7401.76 3223
7402.57 3476
7403.38 3451
7404.20 3313
7405.01 3235
7405.82 2930
7406.63 2776
7407.44 2571
7408.26 2510
7409.07 2517
7409.88 2346
7410.69 2118
7411.51 2058
7412.32 2024
7413.13 1984
7413.94 1887
7414.76 1937
7415.57 1990
7416.38 1830
7417.19 1841
7418.01 1668
7418.82 1781
7419.63 1798
7420.45 1560
7421.26 1588
7422.07 1681
7422.88 1627
7423.70 1613
7424.51 1490
7425.32 1539
7426.14 1616
7426.95 1503
7427.76 1551
7428.58 1536
7429.39 1599
7430.20 1618
7431.02 1478
7431.83 1536
7432.64 1622
7433.46 1553
7434.27 1589
7435.09 1575
7435.90 1593
7436.71 1576
7437.53 1619
7438.34 1649
7439.16 1583
7439.97 1598
7440.78 1664
7441.60 1641
7442.41 1602
7443.23 1539
7444.04 1634
7444.85 1702
7445.67 1513
7446.48 1511
7447.30 1522
7448.11 1562
7448.93 1747
7449.74 1695
7450.56 1576
7451.37 1575
7452.18 1551
7453.00 1519
7453.81 1490
7454.63 1425
7455.44 1398
7456.26 1382
7457.07 1449
7457.89 1484
7458.70 1518
7459.52 1379
7460.33 1412
7461.15 1407
7461.96 1373
7462.78 1392
7463.59 1447
7464.41 1467
7465.23 1438
7466.04 1444
7466.86 1449
7467.67 1504
7468.49 1505
7469.30 1498
7470.12 1433
7470.93 1436
7471.75 1537
7472.57 1478
7473.38 1458
7474.20 1456
7475.01 1488
7475.83 1397
7476.65 1356
7477.46 1259
7478.28 1336
7479.09 1292
7479.91 1338
7480.73 1212
7481.54 1244
7482.36 1294
7483.18 1206
7483.99 1309
7484.81 1262
7485.62 1356
7486.44 1259
7487.26 1240
7488.07 1200
7488.89 1238
7489.71 1219
7490.52 1235
7491.34 1185
7492.16 1155
7492.98 1160
7493.79 1234
7494.61 1192
7495.43 1109
7496.24 1184
7497.06 1175
7497.88 1200
7498.70 1216
7499.51 1195
7500.33 1138
7501.15 1082
7501.96 1176
7502.78 1297
7503.60 1208
7504.42 1226
7505.23 1261
7506.05 1151
7506.87 1176
7507.69 1263
7508.51 1165
7509.32 1251
7510.14 1143
7510.96 1069
7511.78 1096
7512.59 1145
7513.41 1089
7514.23 1113
7515.05 1181
7515.87 1131
7516.69 1177
7517.50 1173
7518.32 1150
7519.14 1184
7519.96 1174
7520.78 1116
7521.60 1088
7522.41 1103
7523.23 1141
7524.05 1109
7524.87 1186
7525.69 1107
7526.51 1101
7527.33 1133
7528.14 1189
7528.96 1142
7529.78 1144
7530.60 1203
7531.42 1169
7532.24 1136
7533.06 1224
7533.88 1176
7534.70 1167
7535.52 1134
7536.34 1147
7537.16 1166
7537.97 1121
7538.79 1161
7539.61 1211
7540.43 1124
7541.25 1210
7542.07 1211
7542.89 1161
7543.71 1285
7544.53 1352
7545.35 1319
7546.17 1293
7546.99 1263
7547.81 1310
7548.63 1265
7549.45 1246
7550.27 1230
7551.09 1172
7551.91 1190
7552.73 1176
7553.55 1211
7554.37 1195
7555.19 1182
7556.01 1152
7556.83 1178
7557.65 1125
7558.47 1138
7559.29 1162
7560.11 1193
7560.93 1191
7561.76 1137
7562.58 1124
7563.40 1129
7564.22 1168
7565.04 1165
7565.86 1176
7566.68 1120
7567.50 1179
7568.32 1207
7569.14 1102
7569.96 1091
7570.79 1051
7571.61 1042
7572.43 1058
7573.25 1146
7574.07 1164
7574.89 1121
7575.71 1085
7576.54 1164
7577.36 1028
7578.18 1004
7579.00 1116
7579.82 1093
7580.64 1122
7581.46 1108
7582.29 1199
7583.11 1222
7583.93 1137
7584.75 1206
7585.57 1270
7586.40 1153
7587.22 1133
7588.04 1180
7588.86 1220
7589.68 1250
7590.51 1175
7591.33 1233
7592.15 1271
7592.97 1227
7593.80 1192
7594.62 1163
7595.44 1154
7596.26 1139
7597.09 1230
7597.91 1175
7598.73 1198
7599.55 1267
7600.38 1342
7601.20 1335
7602.02 1338
7602.85 1500
7603.67 1595
7604.49 1742
7605.31 1693
7606.14 1734
7606.96 1619
7607.78 1604
7608.61 1649
7609.43 1526
7610.25 1501
7611.08 1399
7611.90 1297
7612.72 1255
7613.55 1271
7614.37 1206
7615.19 1199
7616.02 1226
7616.84 1294
7617.67 1336
7618.49 1394
7619.31 1500
7620.14 1415
7620.96 1418
7621.78 1387
7622.61 1299
7623.43 1300
7624.26 1327
7625.08 1267
7625.91 1224
7626.73 1240
7627.55 1293
7628.38 1407
7629.20 1579
7630.03 1578
7630.85 1673
7631.68 1744
7632.50 1848
7633.32 1864
7634.15 1830
7634.97 1694
7635.80 1662
7636.62 1564
7637.45 1429
7638.27 1323
7639.10 1271
7639.92 1196
7640.75 1175
7641.57 1139
7642.40 1146
7643.22 1185
7644.05 1122
7644.87 1070
7645.70 1088
7646.52 1057
7647.35 1076
7648.17 1202
7649.00 1139
7649.82 1080
7650.65 996
7651.48 1056
7652.30 1072
7653.13 1014
7653.95 989
7654.78 1095
7655.60 1099
7656.43 1025
7657.26 1008
7658.08 1042
7658.91 989
7659.73 1006
7660.56 1094
7661.39 965
7662.21 1015
7663.04 1037
7663.86 989
7664.69 1011
7665.52 963
7666.34 1034
7667.17 1003
7668.00 982
7668.82 932
7669.65 983
7670.48 991
7671.30 956
7672.13 956
7672.96 1015
7673.78 938
7674.61 924
7675.44 1001
7676.26 1013
7677.09 968
7677.92 989
7678.74 957
7679.57 962
7680.40 1019
7681.22 932
7682.05 943
7682.88 1019
7683.71 988
7684.53 983
7685.36 1013
7686.19 1049
7687.02 1117
7687.84 1030
7688.67 1051
7689.50 1019
7690.33 1041
7691.15 1064
7691.98 1017
7692.81 997
7693.64 1097
7694.47 1009
7695.29 912
7696.12 978
7696.95 985
7697.78 1001
7698.61 1073
7699.43 998
7700.26 955
7701.09 992
7701.92 991
7702.75 1028
7703.57 1014
7704.40 1021
7705.23 1025
7706.06 991
7706.89 1026
7707.72 1062
7708.55 1051
7709.37 967
7710.20 966
7711.03 911
7711.86 1005
7712.69 996
7713.52 1064
7714.35 1003
7715.18 944
7716.01 972
7716.83 992
7717.66 988
7718.49 986
7719.32 997
7720.15 986
7720.98 1014
7721.81 1069
7722.64 1087
7723.47 1099
7724.30 968
7725.13 943
7725.96 993
7726.79 976
7727.62 1005
7728.45 1024
7729.28 968
7730.11 1013
7730.94 974
7731.77 971
7732.60 958
7733.42 962
7734.25 938
7735.09 933
7735.92 943
7736.75 992
7737.58 1038
7738.41 1077
7739.24 1007
7740.07 1013
7740.90 1006
7741.73 986
7742.56 1108
7743.39 1060
7744.22 1115
7745.05 1166
7745.88 1339
7746.71 1467
7747.54 1523
7748.37 1605
7749.20 1668
7750.03 1665
7750.86 1493
7751.70 1432
7752.53 1459
7753.36 1339
7754.19 1204
7755.02 1166
7755.85 1108
7756.68 1039
7757.51 1063
7758.34 1022
7759.18 1003
7760.01 994
7760.84 1018
7761.67 1056
7762.50 1064
7763.33 1042
7764.16 1020
7765.00 936
7765.83 952
7766.66 966
7767.49 887
7768.32 906
7769.16 959
7769.99 1065
7770.82 998
7771.65 974
7772.48 1002
7773.32 926
7774.15 876
7774.98 883
7775.81 872
7776.64 925
7777.48 1042
7778.31 1022
7779.14 939
7779.97 943
7780.81 994
7781.64 942
7782.47 961
7783.30 1051
7784.14 989
7784.97 1020
7785.80 1081
7786.64 1105
7787.47 1041
7788.30 1038
7789.13 959
7789.97 1048
7790.80 977
7791.63 1038
7792.47 984
7793.30 922
7794.13 997
7794.97 964
7795.80 992
7796.63 952
7797.47 1045
7798.30 974
7799.13 1012
7799.97 1068
7800.80 1107
7801.63 1075
7802.47 1031
7803.30 1079
7804.13 1097
7804.97 1093
7805.80 1063
7806.64 1076
7807.47 1045
7808.30 1216
7809.14 1166
7809.97 1172
7810.81 1201
7811.64 1189
7812.47 1208
7813.31 1284
7814.14 1308
7814.98 1424
7815.81 1521
7816.65 1617
7817.48 1559
7818.32 1522
7819.15 1547
7819.98 1366
7820.82 1314
7821.65 1300
7822.49 1275
7823.32 1276
7824.16 1247
7824.99 1178
7825.83 1218
7826.66 1267
7827.50 1236
7828.33 1248
7829.17 1235
7830.00 1341
7830.84 1258
7831.67 1232
7832.51 1339
7833.34 1261
7834.18 1281
7835.02 1274
7835.85 1218
7836.69 1248
7837.52 1290
7838.36 1251
7839.19 1204
7840.03 1244
7840.86 1278
7841.70 1254
7842.54 1226
7843.37 1225
7844.21 1176
7845.04 1160
7845.88 1108
7846.72 1163
7847.55 1185
7848.39 1118
7849.22 1147
7850.06 1068
7850.90 1028
7851.73 1002
7852.57 1042
7853.41 1032
7854.24 1074
7855.08 1049
7855.92 1014
7856.75 1058
7857.59 1131
7858.43 1138
7859.26 1060
7860.10 1061
7860.94 1107
7861.77 1136
7862.61 1134
7863.45 1087
7864.28 983
7865.12 1027
7865.96 1061
7866.79 1103
7867.63 974
7868.47 991
7869.31 995
7870.14 1024
7870.98 1028
7871.82 1067
7872.66 1039
7873.49 1039
7874.33 1034
7875.17 1114
7876.01 1105
7876.84 1077
7877.68 1221
7878.52 1251
7879.36 1194
7880.19 1146
7881.03 1082
7881.87 1145
7882.71 1169
7883.55 1214
7884.38 1058
7885.22 1025
7886.06 1047
7886.90 1165
7887.74 1000
7888.57 1091
7889.41 1031
7890.25 1182
7891.09 1165
7891.93 1143
7892.77 1156
7893.61 1246
7894.44 1088
7895.28 1174
7896.12 1155
7896.96 1116
7897.80 1132
7898.64 1126
7899.48 1226
7900.32 1244
7901.15 1283
7901.99 1208
7902.83 1283
7903.67 1228
7904.51 1207
7905.35 1080
7906.19 1150
7907.03 1149
7907.87 1068
7908.71 1082
7909.55 1059
7910.39 1124
7911.22 1101
7912.06 1140
7912.90 1197
7913.74 1239
7914.58 1400
7915.42 1422
7916.26 1537
7917.10 1602
7917.94 1806
7918.78 1855
7919.62 1795
7920.46 1880
7921.30 1695
7922.14 1685
7922.98 1576
7923.82 1420
7924.66 1382
7925.50 1257
7926.34 1258
7927.18 1142
7928.02 1092
7928.86 1076
7929.70 1087
7930.55 1070
7931.39 1052
7932.23 1051
7933.07 1044
7933.91 1055
7934.75 977
7935.59 1035
7936.43 951
7937.27 1017
7938.11 945
7938.95 989
7939.79 967
7940.63 992
7941.48 954
7942.32 1028
7943.16 1011
7944.00 976
7944.84 992
7945.68 1050
7946.52 995
7947.36 1013
7948.21 1089
7949.05 1032
7949.89 977
7950.73 1124
7951.57 1050
7952.41 1012
7953.26 1032
7954.10 1090
7954.94 1028
7955.78 1002
7956.62 1002
7957.47 1008
7958.31 1005
7959.15 951
7959.99 988
7960.83 1010
7961.68 979
7962.52 934
7963.36 940
7964.20 1030
7965.04 959
7965.89 1000
7966.73 1022
7967.57 1061
7968.41 1004
7969.26 1092
7970.10 1018
7970.94 1050
7971.78 1047
7972.63 934
7973.47 999
7974.31 973
7975.16 953
7976.00 981
7976.84 1009
7977.68 891
7978.53 835
7979.37 857
7980.21 856
7981.06 903
7981.90 938
7982.74 935
7983.59 940
7984.43 958
7985.27 872
7986.12 867
7986.96 820
7987.80 920
7988.65 966
7989.49 901
7990.34 926
7991.18 865
7992.02 884
7992.87 909
7993.71 882
7994.55 921
7995.40 826
7996.24 793
7997.09 829
7997.93 877
7998.77 852
7999.62 861
8000.46 907
8001.31 911
8002.15 855
8003.00 828
8003.84 924
8004.68 879
8005.53 888
8006.37 875
8007.22 845
8008.06 829
8008.91 816
8009.75 809
8010.60 837
8011.44 824
8012.29 804
8013.13 798
8013.98 771
8014.82 802
8015.67 777
8016.51 739
8017.36 852
8018.20 839
8019.05 904
8019.89 861
8020.74 824
8021.58 760
8022.43 811
8023.27 816
8024.12 858
8024.96 799
8025.81 774
8026.66 830
8027.50 854
8028.35 871
8029.19 857
8030.04 896
8030.88 889
8031.73 860
8032.58 854
8033.42 810
8034.27 871
8035.11 928
8035.96 776
8036.81 842
8037.65 824
8038.50 840
8039.35 779
8040.19 854
8041.04 834
8041.88 842
8042.73 924
8043.58 911
8044.42 817
8045.27 790
8046.12 849
8046.96 840
8047.81 890
8048.66 887
8049.50 883
8050.35 917
8051.20 956
8052.04 797
8052.89 840
8053.74 841
8054.59 852
8055.43 793
8056.28 801
8057.13 813
8057.97 796
8058.82 817
8059.67 784
8060.52 815
8061.36 806
8062.21 742
8063.06 793
8063.91 790
8064.75 807
8065.60 784
8066.45 839
8067.30 855
8068.15 788
8068.99 791
8069.84 791
8070.69 794
8071.54 811
8072.38 832
8073.23 835
8074.08 804
8074.93 758
8075.78 749
8076.63 790
8077.47 825
8078.32 776
8079.17 805
8080.02 829
8080.87 813
8081.72 795
8082.56 846
8083.41 826
8084.26 778
8085.11 746
8085.96 744
8086.81 781
8087.66 784
8088.51 732
8089.35 799
8090.20 817
8091.05 748
8091.90 705
8092.75 787
8093.60 839
8094.45 794
8095.30 766
8096.15 744
8097.00 723
8097.85 752
8098.70 780
8099.55 822
8100.39 754
8101.24 795
8102.09 744
8102.94 832
8103.79 825
8104.64 723
8105.49 856
8106.34 762
8107.19 785
8108.04 795
8108.89 738
8109.74 716
8110.59 779
8111.44 878
8112.29 821
8113.14 793
8113.99 847
8114.84 795
8115.69 813
8116.54 756
8117.39 812
8118.24 792
8119.09 921
8119.95 898
8120.80 871
8121.65 915
8122.50 867
8123.35 856
8124.20 804
8125.05 873
8125.90 799
8126.75 871
8127.60 902
8128.45 847
8129.30 850
8130.15 869
8131.01 823
8131.86 861
8132.71 833
8133.56 908
8134.41 887
8135.26 884
8136.11 845
8136.96 879
8137.82 915
8138.67 901
8139.52 895
8140.37 852
8141.22 921
8142.07 857
8142.93 924
8143.78 961
8144.63 962
8145.48 942
8146.33 842
8147.19 935
8148.04 909
8148.89 877
8149.74 934
8150.59 967
8151.45 949
8152.30 965
8153.15 1084
8154.00 1067
8154.85 1094
8155.71 1144
8156.56 1136
8157.41 1140
8158.26 1072
8159.12 972
8159.97 954
8160.82 908
8161.68 923
8162.53 851
8163.38 879
8164.23 854
8165.09 814
8165.94 777
8166.79 886
8167.65 893
8168.50 854
8169.35 853
8170.20 822
8171.06 919
8171.91 892
8172.76 839
8173.62 824
8174.47 861
8175.32 800
8176.18 849
8177.03 865
8177.89 867
8178.74 839
8179.59 890
8180.45 827
8181.30 773
8182.15 718
8183.01 793
8183.86 783
8184.72 882
8185.57 820
8186.42 819
8187.28 736
8188.13 770
8188.99 765
8189.84 812
8190.69 770
8191.55 730
8192.40 790
8193.26 801
8194.11 769
8194.97 751
8195.82 763
8196.68 767
8197.53 819
8198.38 785
8199.24 728
8200.09 764
8200.95 740
8201.80 775
8202.66 732
8203.51 672
8204.37 812
8205.22 881
8206.08 858
8206.93 788
8207.79 747
8208.64 753
8209.50 773
8210.35 804
8211.21 768
8212.06 781
8212.92 794
8213.78 796
8214.63 842
8215.49 783
8216.34 785
8217.20 830
8218.05 795
8218.91 839
8219.76 833
8220.62 860
8221.48 1016
8222.33 1020
8223.19 973
8224.04 996
8224.90 951
8225.76 977
8226.61 964
8227.47 935
8228.32 958
8229.18 942
8230.04 834
8230.89 898
8231.75 809
8232.61 807
8233.46 772
8234.32 851
8235.18 807
8236.03 806
8236.89 764
8237.75 781
8238.60 814
8239.46 809
8240.32 782
8241.17 815
8242.03 833
8242.89 833
8243.74 805
8244.60 787
8245.46 846
8246.31 817
8247.17 733
8248.03 800
8248.89 846
8249.74 820
8250.60 764
8251.46 774
8252.32 826
8253.17 841
8254.03 823
8254.89 870
8255.75 900
8256.60 807
8257.46 790
8258.32 799
8259.18 739
8260.04 747
8260.89 732
8261.75 756
8262.61 712
8263.47 669
8264.33 692
8265.18 727
8266.04 824
8266.90 780
8267.76 737
8268.62 728
8269.47 754
8270.33 779
8271.19 794
8272.05 767
8272.91 729
8273.77 728
8274.63 719
8275.48 743
8276.34 731
8277.20 756
8278.06 826
8278.92 774
8279.78 817
8280.64 819
8281.50 760
8282.36 719
8283.21 722
8284.07 740
8284.93 803
8285.79 753
8286.65 794
8287.51 757
8288.37 789
8289.23 801
8290.09 840
8290.95 827
8291.81 846
8292.67 818
8293.53 809
8294.39 836
8295.25 767
8296.11 741
8296.97 838
8297.82 854
8298.68 872
8299.54 844
8300.40 850
8301.26 772
8302.12 847
8302.98 829
8303.84 827
8304.71 857
8305.57 891
8306.43 889
8307.29 865
8308.15 913
8309.01 880
8309.87 831
8310.73 850
8311.59 847
8312.45 835
8313.31 830
8314.17 835
8315.03 827
8315.89 870
8316.75 882
8317.61 796
8318.47 892
8319.33 909
8320.20 842
8321.06 840
8321.92 799
8322.78 849
8323.64 809
8324.50 862
8325.36 896
8326.22 874
8327.09 783
8327.95 812
8328.81 851
8329.67 859
8330.53 784
8331.39 762
8332.25 823
8333.12 877
8333.98 770
8334.84 761
8335.70 845
8336.56 832
8337.42 791
8338.29 812
8339.15 950
8340.01 887
8340.87 856
8341.73 883
8342.60 889
8343.46 903
8344.32 883
8345.18 819
8346.05 844
8346.91 900
8347.77 882
8348.63 957
8349.50 868
8350.36 848
8351.22 865
8352.08 791
8352.95 838
8353.81 862
8354.67 892
8355.53 839
8356.40 800
8357.26 833
8358.12 859
8358.99 824
8359.85 911
8360.71 898
8361.58 955
8362.44 892
8363.30 828
8364.17 886
8365.03 921
8365.89 786
8366.76 878
8367.62 926
8368.48 865
8369.35 914
8370.21 965
8371.07 975
8371.94 993
8372.80 999
8373.66 1001
8374.53 988
8375.39 903
8376.26 919
8377.12 899
8377.98 966
8378.85 941
8379.71 926
8380.58 1039
8381.44 1095
8382.30 1109
8383.17 1073
8384.03 1006
8384.90 1093
8385.76 1051
8386.63 1037
8387.49 1049
8388.35 1101
8389.22 1159
8390.08 1102
8390.95 1130
8391.81 1124
8392.68 1072
8393.54 1080
8394.41 1042
8395.27 1077
8396.14 1088
8397.00 1141
8397.87 1122
8398.73 1114
8399.60 1232
8400.46 1249
8401.33 1121
8402.19 1168
8403.06 1134
8403.92 1120
8404.79 1160
8405.65 1139
8406.52 1116
8407.39 1211
8408.25 1193
8409.12 1212
8409.98 1322
8410.85 1291
8411.71 1363
8412.58 1332
8413.44 1282
8414.31 1338
8415.18 1363
8416.04 1361
8416.91 1318
8417.77 1432
8418.64 1396
8419.51 1382
8420.37 1479
8421.24 1454
8422.11 1545
8422.97 1490
8423.84 1510
8424.70 1625
8425.57 1635
8426.44 1702
8427.30 1606
8428.17 1681
8429.04 1699
8429.90 1822
8430.77 1721
8431.64 1704
8432.50 1784
8433.37 1819
8434.24 1777
8435.10 1803
8435.97 1849
8436.84 1952
8437.71 1987
8438.57 2068
8439.44 2277
8440.31 2212
8441.17 2383
8442.04 2419
8442.91 2425
8443.78 2553
8444.64 2566
8445.51 2447
8446.38 2390
8447.25 2419
8448.11 2356
8448.98 2369
8449.85 2554
8450.72 2560
8451.58 2644
8452.45 2972
8453.32 3067
8454.19 3676
8455.06 4322
8455.92 5007
8456.79 5413
8457.66 5727
8458.53 5808
8459.40 5671
8460.27 5117
8461.13 4835
8462.00 4323
8462.87 3950
8463.74 3590
8464.61 3474
8465.48 3392
8466.34 3516
8467.21 4227
8468.08 5249
8468.95 6501
8469.82 7713
8470.69 8942
8471.56 9467
8472.42 9554
8473.29 8688
8474.16 7730
8475.03 6440
8475.90 5485
8476.77 4498
8477.64 3772
8478.51 3408
8479.38 2894
8480.25 2518
8481.12 2248
8481.99 2059
8482.85 2074
8483.72 2019
8484.59 1942
8485.46 1898
8486.33 1786
8487.20 1799
8488.07 1765
8488.94 1850
8489.81 1863
8490.68 1778
8491.55 1750
8492.42 1822
8493.29 1767
8494.16 1674
8495.03 1716
8495.90 1682
8496.77 1727
8497.64 1711
8498.51 1686
8499.38 1709
8500.25 1697
8501.12 1643
8501.99 1573
8502.86 1554
8503.73 1570
8504.60 1469
8505.47 1686
8506.34 1684
8507.22 1791
8508.09 1969
8508.96 1978
8509.83 2018
8510.70 1987
8511.57 1903
8512.44 1916
8513.31 1816
8514.18 1666
8515.05 1676
8515.92 1651
8516.80 1701
8517.67 1630
8518.54 1586
8519.41 1549
8520.28 1530
8521.15 1551
8522.02 1517
8522.89 1503
8523.77 1477
8524.64 1567
8525.51 1565
8526.38 1635
8527.25 1702
8528.12 1665
8529.00 1695
8529.87 1718
8530.74 1762
8531.61 1888
8532.48 1900
8533.36 1921
8534.23 1918
8535.10 1826
8535.97 1849
8536.84 1853
8537.72 1841
8538.59 1782
8539.46 1832
8540.33 1829
8541.21 1814
8542.08 1829
8542.95 1816
8543.82 1806
8544.70 1787
8545.57 1940
8546.44 1821
8547.31 1922
8548.19 1878
8549.06 1873
8549.93 1818
8550.80 1769
8551.68 1815
8552.55 1814
8553.42 1789
8554.30 1893
8555.17 1842
8556.04 1720
8556.92 1765
8557.79 1745
8558.66 1668
8559.54 1599
8560.41 1521
8561.28 1439
8562.16 1479
8563.03 1456
8563.90 1396
8564.78 1345
8565.65 1325
8566.52 1311
8567.40 1358
8568.27 1397
8569.15 1370
8570.02 1389
8570.89 1402
8571.77 1263
8572.64 1236
8573.51 1263
8574.39 1207
8575.26 1160
8576.14 1158
8577.01 1160
8577.89 1209
8578.76 1231
8579.63 1123
8580.51 1168
8581.38 1228
8582.26 1138
8583.13 1239
8584.01 1242
8584.88 1232
8585.76 1185
8586.63 1268
8587.51 1236
8588.38 1260
8589.26 1176
8590.13 1297
8591.00 1281
8591.88 1137
8592.75 1168
8593.63 1127
8594.51 1146
8595.38 1169
8596.26 1202
8597.13 1140
8598.01 1113
8598.88 1145
8599.76 1207
8600.63 1224
8601.51 1284
8602.38 1271
8603.26 1291
8604.13 1244
8605.01 1264
8605.89 1240
8606.76 1239
8607.64 1228
8608.51 1229
8609.39 1161
8610.26 1242
8611.14 1315
8612.02 1288
8612.89 1271
8613.77 1247
8614.65 1281
8615.52 1239
8616.40 1233
8617.27 1313
8618.15 1296
8619.03 1163
8619.90 1165
8620.78 1165
8621.66 1291
8622.53 1315
8623.41 1317
8624.29 1273
8625.16 1296
8626.04 1381
8626.92 1495
8627.79 1424
8628.67 1414
8629.55 1421
8630.42 1391
8631.30 1296
8632.18 1250
8633.05 1217
8633.93 1251
8634.81 1290
8635.69 1157
8636.56 1196
8637.44 1206
8638.32 1220
8639.20 1216
8640.07 1212
8640.95 1288
8641.83 1288
8642.71 1311
8643.58 1311
8644.46 1412
8645.34 1311
8646.22 1286
8647.09 1382
8647.97 1420
8648.85 1324
8649.73 1215
8650.61 1262
8651.48 1342
8652.36 1424
8653.24 1373
8654.12 1340
8655.00 1359
8655.87 1407
8656.75 1315
8657.63 1225
8658.51 1251
8659.39 1236
8660.27 1384
8661.14 1269
8662.02 1309
8662.90 1278
8663.78 1357
8664.66 1334
8665.54 1309
8666.42 1293
8667.30 1229
8668.17 1338
8669.05 1416
8669.93 1397
8670.81 1450
8671.69 1450
8672.57 1669
8673.45 1874
8674.33 1755
8675.21 1721
8676.09 1880
8676.97 1892
8677.84 1834
8678.72 1657
8679.60 1612
8680.48 1610
8681.36 1641
8682.24 1530
8683.12 1446
8684.00 1472
8684.88 1443
8685.76 1376
8686.64 1459
8687.52 1640
8688.40 1750
8689.28 1997
8690.16 2194
8691.04 2584
8691.92 2884
8692.80 3214
8693.68 3476
8694.56 3549
8695.44 3262
8696.32 3060
8697.20 3033
8698.08 2584
8698.96 2091
8699.84 1793
8700.72 1731
8701.60 1637
8702.48 1452
8703.37 1385
8704.25 1364
8705.13 1237
8706.01 1210
8706.89 1273
8707.77 1259
8708.65 1248
8709.53 1225
8710.41 1184
8711.29 1144
8712.17 1254
8713.06 1098
8713.94 1071
8714.82 1141
8715.70 1102
8716.58 1095
8717.46 1061
8718.34 1004
8719.22 1088
8720.11 989
8720.99 1055
8721.87 1060
8722.75 1065
8723.63 1067
8724.51 1071
8725.40 1077
8726.28 1153
8727.16 1120
8728.04 1030
8728.92 1186
8729.81 1166
8730.69 1226
8731.57 1198
8732.45 1157
8733.33 1199
8734.22 1259
8735.10 1092
8735.98 1140
8736.86 1110
8737.75 1054
8738.63 981
8739.51 998
8740.39 1021
8741.28 1050
8742.16 1065
8743.04 1075
8743.92 1061
8744.81 1059
8745.69 996
8746.57 1036
8747.46 1127
8748.34 1054
8749.22 965
8750.10 1068
8750.99 1102
8751.87 1090
8752.75 1049
8753.64 1132
8754.52 1117
8755.40 1223
8756.29 1265
8757.17 1335
8758.05 1365
8758.94 1402
8759.82 1344
8760.70 1424
8761.59 1397
8762.47 1318
8763.35 1285
8764.24 1153
8765.12 1100
8766.01 1187
8766.89 1252
8767.77 1157
8768.66 1133
8769.54 1151
8770.43 1119
8771.31 1150
8772.19 1190
8773.08 1241
8773.96 1145
8774.85 1147
8775.73 1137
8776.62 1109
8777.50 1118
8778.38 1042
8779.27 1022
8780.15 1039
8781.04 1022
8781.92 1035
8782.81 1043
8783.69 1040
8784.58 1008
8785.46 942
8786.35 919
8787.23 997
8788.12 1052
8789.00 1083
8789.89 1104
8790.77 1114
8791.66 1340
8792.54 1403
8793.43 1309
8794.31 1303
8795.20 1276
8796.08 1208
8796.97 1206
8797.85 1150
8798.74 1063
8799.62 1049
8800.51 1051
8801.40 988
8802.28 964
8803.17 919
8804.05 918
8804.94 963
8805.82 1030
8806.71 912
8807.60 989
8808.48 939
8809.37 885
8810.25 965
8811.14 903
8812.03 913
8812.91 905
8813.80 927
8814.69 904
8815.57 904
8816.46 918
8817.34 852
8818.23 851
8819.12 885
8820.00 884
8820.89 896
8821.78 919
8822.66 933
8823.55 875
8824.44 933
8825.32 934
8826.21 902
8827.10 863
8827.99 891
8828.87 887
8829.76 846
8830.65 879
8831.53 870
8832.42 861
8833.31 900
8834.20 846
8835.08 832
8835.97 855
8836.86 877
8837.74 854
8838.63 856
8839.52 858
8840.41 899
8841.30 920
8842.18 801
8843.07 790
8843.96 865
8844.85 809
8845.73 788
8846.62 825
8847.51 806
8848.40 855
8849.29 830
8850.17 858
8851.06 839
8851.95 876
8852.84 732
8853.73 795
8854.61 839
8855.50 870
8856.39 782
8857.28 743
8858.17 816
8859.06 845
8859.95 874
8860.83 804
8861.72 780
8862.61 852
8863.50 788
8864.39 758
8865.28 792
8866.17 748
8867.06 810
8867.94 777
8868.83 788
8869.72 777
8870.61 784
8871.50 844
8872.39 734
8873.28 732
8874.17 739
8875.06 723
8875.95 752
8876.84 697
8877.73 736
8878.62 750
8879.51 682
8880.40 722
8881.28 771
8882.17 690
8883.06 707
8883.95 762
8884.84 729
8885.73 717
8886.62 754
8887.51 709
8888.40 679
8889.29 769
8890.18 671
8891.07 721
8891.96 694
8892.85 686
8893.74 703
8894.63 705
8895.53 730
8896.42 725
8897.31 723
8898.20 728
8899.09 692
8899.98 635
8900.87 712
8901.76 759
8902.65 720
8903.54 746
8904.43 694
8905.32 716
8906.21 697
8907.10 681
8907.99 648
8908.89 687
8909.78 641
8910.67 610
8911.56 661
8912.45 675
8913.34 734
8914.23 794
8915.12 788
8916.02 734
8916.91 688
8917.80 707
8918.69 667
8919.58 646
8920.47 620
8921.36 656
8922.26 678
8923.15 642
8924.04 640
8924.93 649
8925.82 640
8926.72 649
8927.61 636
8928.50 597
8929.39 592
8930.28 618
8931.18 637
8932.07 690
8932.96 631
8933.85 644
8934.75 699
8935.64 655
8936.53 641
8937.42 685
8938.31 718
8939.21 709
8940.10 703
8940.99 612
8941.89 609
8942.78 670
8943.67 689
8944.56 678
8945.46 634
8946.35 642
8947.24 660
8948.14 620
8949.03 597
8949.92 610
8950.81 638
8951.71 621
8952.60 655
8953.49 614
8954.39 620
8955.28 595
8956.17 659
8957.07 655
8957.96 663
8958.85 642
8959.75 647
8960.64 693
8961.54 585
8962.43 635
8963.32 672
8964.22 729
8965.11 695
8966.00 624
8966.90 660
8967.79 690
8968.69 636
8969.58 655
8970.47 618
8971.37 621
8972.26 675
8973.16 660
8974.05 703
8974.95 702
8975.84 629
8976.73 637
8977.63 669
8978.52 643
8979.42 623
8980.31 639
8981.21 706
8982.10 640
8983.00 590
8983.89 664
8984.79 691
8985.68 639
8986.58 612
8987.47 678
8988.37 558
8989.26 604
8990.16 639
8991.05 695
8991.95 607
8992.84 597
8993.74 651
8994.63 617
8995.53 593
8996.42 622
8997.32 641
8998.21 613
8999.11 605
9000.01 622
9000.90 617
9001.80 620
9002.69 644
9003.59 609
9004.48 616
9005.38 588
9006.28 632
9007.17 638
9008.07 629
9008.96 592
9009.86 578
9010.76 599
9011.65 656
9012.55 643
9013.45 619
9014.34 625
9015.24 600
9016.13 625
9017.03 655
9017.93 592
9018.82 570
9019.72 605
9020.62 667
9021.51 608
9022.41 537
9023.31 572
9024.20 605
9025.10 614
9026.00 601
9026.89 602
9027.79 637
9028.69 613
9029.59 582
9030.48 576
9031.38 573
9032.28 587
9033.17 635
9034.07 627
9034.97 610
9035.87 532
9036.76 602
9037.66 637
9038.56 623
9039.46 588
9040.35 553
9041.25 552
9042.15 533
9043.05 563
9043.94 596
9044.84 605
9045.74 591
9046.64 575
9047.54 585
9048.43 567
9049.33 552
9050.23 607
9051.13 588
9052.03 575
9052.92 610
9053.82 576
9054.72 603
9055.62 628
9056.52 563
9057.42 534
9058.32 589
9059.21 595
9060.11 642
9061.01 573
9061.91 603
9062.81 555
9063.71 537
9064.61 608
9065.50 564
9066.40 604
9067.30 627
9068.20 660
9069.10 587
9070.00 551
9070.90 601
9071.80 572
9072.70 606
9073.60 584
9074.50 601
9075.40 602
9076.29 517
9077.19 568
9078.09 584
9078.99 598
9079.89 612
9080.79 608
9081.69 609
9082.59 539
9083.49 603
9084.39 613
9085.29 568
9086.19 539
9087.09 564
9087.99 528
9088.89 595
9089.79 616
9090.69 542
9091.59 571
9092.49 589
9093.39 563
9094.29 545
9095.19 559
9096.09 636
9096.99 634
9097.89 623
9098.79 556
9099.69 516
9100.60 595
9101.50 598
9102.40 532
9103.30 544
9104.20 554
9105.10 604
9106.00 582
9106.90 576
9107.80 584
9108.70 561
9109.60 520
9110.50 564
9111.41 591
9112.31 583
9113.21 580
9114.11 576
9115.01 521
9115.91 533
9116.81 538
9117.72 541
9118.62 552
9119.52 544
9120.42 544
9121.32 566
9122.22 549
9123.12 574
9124.03 614
9124.93 592
9125.83 584
9126.73 628
9127.63 612
9128.54 574
9129.44 520
9130.34 493
9131.24 557
9132.14 549
9133.05 610
9133.95 571
9134.85 557
9135.75 575
9136.66 610
9137.56 611
9138.46 624
9139.36 587
9140.27 555
9141.17 585
9142.07 601
9142.97 597
9143.88 652
9144.78 644
9145.68 594
9146.59 573
9147.49 566
9148.39 602
9149.29 610
9150.20 619
9151.10 597
9152.00 590
9152.91 551
9153.81 601
9154.71 578
9155.62 597
9156.52 588
9157.42 531
9158.33 531
9159.23 579
9160.13 585
9161.04 590
9161.94 600
9162.84 502
9163.75 493
9164.65 575
9165.56 544
9166.46 566
9167.36 530
9168.27 554
9169.17 549
9170.08 563
9170.98 540
9171.88 558
9172.79 581
9173.69 560
9174.60 540
9175.50 531
9176.41 558
9177.31 571
9178.21 546
9179.12 551
9180.02 552
9180.93 566
9181.83 576
9182.74 567
9183.64 577
9184.55 572
9185.45 619
9186.36 619
9187.26 581
9188.17 561
9189.07 547
9189.98 552
9190.88 622
9191.79 604
9192.69 627
9193.60 596
9194.50 607
9195.41 613
9196.31 552
9197.22 613
9198.12 703
9199.03 649
9199.93 606
9200.84 605
9201.75 665
9202.65 687
9203.56 713
9204.46 705
9205.37 624
9206.27 596
9207.18 617
9208.09 628
9208.99 624
9209.90 615
9210.80 614
9211.71 604
9212.62 627
9213.52 614
9214.43 606
9215.34 660
9216.24 671
9217.15 661
9218.05 706
9218.96 735
9219.87 727
9220.77 717
9221.68 722
9222.59 701
9223.49 679
9224.40 613
9225.31 553
9226.21 567
9227.12 594
9228.03 566
9228.93 539
9229.84 570
9230.75 542
9231.66 547
9232.56 526
9233.47 579
9234.38 596
9235.28 605
9236.19 591
9237.10 572
9238.01 566
9238.91 570
9239.82 593
9240.73 564
9241.64 592
9242.54 629
9243.45 580
9244.36 511
9245.27 532
9246.18 615
9247.08 569
9247.99 527
9248.90 513
9249.81 563
9250.71 583
9251.62 530
9252.53 509
9253.44 522
9254.35 530
9255.26 524
9256.16 570
9257.07 571
9257.98 511
9258.89 568
9259.80 553
9260.71 560
9261.61 545
9262.52 552
9263.43 580
9264.34 575
9265.25 536
9266.16 513
9267.07 555
9267.98 560
9268.88 567
9269.79 615
9270.70 584
9271.61 569
9272.52 563
9273.43 534
9274.34 514
9275.25 533
9276.16 572
9277.07 554
9277.98 577
9278.89 544
9279.80 503
9280.70 491
9281.61 572
9282.52 618
9283.43 543
9284.34 542
9285.25 541
9286.16 564
9287.07 559
9287.98 532
9288.89 523
9289.80 548
9290.71 558
9291.62 585
9292.53 585
9293.44 570
9294.35 561
9295.26 571
9296.17 565
9297.08 545
9297.99 585
9298.90 593
9299.81 575
9300.73 594
9301.64 607
9302.55 582
9303.46 619
9304.37 576
9305.28 622
9306.19 563
9307.10 649
9308.01 651
9308.92 671
9309.83 679
9310.74 646
9311.65 635
9312.57 681
9313.48 635
9314.39 622
9315.30 561
9316.21 575
9317.12 614
9318.03 610
9318.94 578
9319.86 562
9320.77 628
9321.68 584
9322.59 508
9323.50 615
9324.41 606
9325.33 615
9326.24 612
9327.15 563
9328.06 576
9328.97 545
9329.88 545
9330.80 610
9331.71 580
9332.62 598
9333.53 599
9334.44 519
9335.36 521
9336.27 551
9337.18 561
9338.09 557
9339.01 583
9339.92 574
9340.83 576
9341.74 530
9342.66 585
9343.57 620
9344.48 579
9345.39 552
9346.31 666
9347.22 594
9348.13 589
9349.05 607
9349.96 596
9350.87 535
9351.78 558
9352.70 593
9353.61 611
9354.52 551
9355.44 602
9356.35 590
9357.26 558
9358.18 537
9359.09 581
9360.00 579
9360.92 580
9361.83 613
9362.74 579
9363.66 537
9364.57 584
9365.48 589
9366.40 682
9367.31 604
9368.23 554
9369.14 549
9370.05 575
9370.97 630
9371.88 614
9372.80 565
9373.71 563
9374.62 637
9375.54 668
9376.45 632
9377.37 653
9378.28 597
9379.19 623
9380.11 621
9381.02 585
9381.94 591
9382.85 619
9383.77 664
9384.68 618
9385.60 630
9386.51 621
9387.43 681
9388.34 664
9389.26 628
9390.17 708
9391.09 720
9392.00 776
9392.91 821
9393.83 773
9394.75 755
9395.66 757
9396.58 825
9397.49 815
9398.41 771
9399.32 748
9400.24 765
9401.15 734
9402.07 736
9402.98 678
9403.90 710
9404.81 670
9405.73 756
9406.65 715
9407.56 646
9408.48 719
9409.39 705
9410.31 626
9411.22 684
9412.14 668
9413.06 635
9413.97 613
9414.89 627
9415.80 667
9416.72 689
9417.64 643
9418.55 693
9419.47 676
9420.39 617
9421.30 624
9422.22 671
9423.14 674
9424.05 665
9424.97 716
9425.88 657
9426.80 602
9427.72 614
9428.64 622
9429.55 628
9430.47 618
9431.39 668
9432.30 697
9433.22 726
9434.14 723
9435.05 725
9435.97 788
9436.89 751
9437.81 743
9438.72 771
9439.64 743
9440.56 759
9441.47 785
9442.39 816
9443.31 767
9444.23 773
9445.14 774
9446.06 824
9446.98 796
9447.90 756
9448.81 810
9449.73 803
9450.65 908
9451.57 1020
9452.49 1126
9453.40 1193
9454.32 1231
9455.24 1340
9456.16 1248
9457.08 1103
9457.99 1016
9458.91 971
9459.83 918
9460.75 863
9461.67 838
9462.59 880
9463.50 867
9464.42 719
9465.34 789
9466.26 795
9467.18 717
9468.10 717
9469.02 706
9469.94 708
9470.85 746
9471.77 690
9472.69 710
9473.61 732
9474.53 733
9475.45 775
9476.37 803
9477.29 743
9478.21 736
9479.13 777
9480.04 825
9480.96 800
9481.88 841
9482.80 866
9483.72 837
9484.64 813
9485.56 752
9486.48 753
9487.40 819
9488.32 752
9489.24 823
9490.16 779
9491.08 756
9492.00 740
9492.92 733
9493.84 765
9494.76 779
9495.68 793
9496.60 753
9497.52 718
9498.44 745
9499.36 785
9500.28 792
9501.20 727
9502.12 691
9503.04 721
9503.96 802
9504.88 812
9505.80 745
9506.72 740
9507.64 754
9508.56 752
9509.48 793
9510.41 768
9511.33 791
9512.25 875
9513.17 835
9514.09 795
9515.01 803
9515.93 862
9516.85 851
9517.77 870
9518.69 902
9519.61 890
9520.54 954
9521.46 895
9522.38 802
9523.30 966
9524.22 990
9525.14 893
9526.06 844
9526.99 892
9527.91 899
9528.83 1006
9529.75 1121
9530.67 1234
9531.59 1358
9532.52 1420
9533.44 1499
9534.36 1505
9535.28 1543
9536.20 1419
9537.13 1277
9538.05 1255
9538.97 1146
9539.89 1202
9540.81 1160
9541.74 1078
9542.66 988
9543.58 926
9544.50 912
9545.43 913
9546.35 868
9547.27 889
9548.19 835
9549.12 831
9550.04 848
9550.96 832
9551.88 836
9552.81 882
9553.73 818
9554.65 848
9555.58 907
9556.50 865
9557.42 874
9558.34 873
9559.27 920
9560.19 897
9561.11 877
9562.04 878
9562.96 910
9563.88 862
9564.81 891
9565.73 948
9566.65 887
9567.58 850
9568.50 812
9569.43 803
9570.35 861
9571.27 960
9572.20 893
9573.12 862
9574.04 796
9574.97 827
9575.89 834
9576.82 806
9577.74 765
9578.66 830
9579.59 843
9580.51 782
9581.44 810
9582.36 836
9583.28 845
9584.21 891
9585.13 808
9586.06 819
9586.98 855
9587.91 842
9588.83 768
9589.76 824
9590.68 828
9591.60 842
9592.53 846
9593.45 819
9594.38 840
9595.30 895
9596.23 887
9597.15 883
9598.08 954
9599.00 907
9599.93 909
9600.85 993
9601.78 904
9602.70 900
9603.63 922
9604.55 950
9605.48 995
9606.41 960
9607.33 960
9608.26 1034
9609.18 997
9610.11 896
9611.03 991
9611.96 1081
9612.88 1079
9613.81 1125
9614.74 1077
9615.66 1070
9616.59 1041
9617.51 1034
9618.44 1046
9619.37 977
9620.29 969
9621.22 1043
9622.14 1072
9623.07 1048
9624.00 1062
9624.92 1045
9625.85 1104
9626.78 1088
9627.70 1071
9628.63 1109
9629.55 1167
9630.48 1260
9631.41 1161
9632.33 1205
9633.26 1224
9634.19 1227
9635.11 1264
9636.04 1332
9636.97 1324
9637.90 1345
9638.82 1357
9639.75 1352
9640.68 1373
9641.60 1333
9642.53 1435
9643.46 1462
9644.38 1505
9645.31 1561
9646.24 1581
9647.17 1691
9648.09 1721
9649.02 1838
9649.95 1921
9650.88 1959
9651.80 1842
9652.73 1833
9653.66 1793
9654.59 1765
9655.51 1744
9656.44 1620
9657.37 1555
9658.30 1520
9659.23 1523
9660.15 1474
9661.08 1512
9662.01 1474
9662.94 1439
9663.87 1488
9664.80 1429
9665.72 1501
9666.65 1464
9667.58 1551
9668.51 1608
9669.44 1624
9670.37 1638
9671.29 1600
9672.22 1607
9673.15 1568
9674.08 1577
9675.01 1611
9675.94 1606
9676.87 1739
9677.79 1671
9678.72 1723
9679.65 1735
9680.58 1758
9681.51 1785
9682.44 1747
9683.37 1842
9684.30 1851
9685.23 1911
9686.16 1724
9687.09 1917
9688.01 1879
9688.94 2008
9689.87 1928
9690.80 1829
9691.73 1918
9692.66 2116
9693.59 2062
9694.52 2137
9695.45 2276
9696.38 2507
9697.31 2789
9698.24 3042
9699.17 3240
9700.10 3241
9701.03 3196
9701.96 3337
9702.89 3110
9703.82 2802
9704.75 2600
9705.68 2494
9706.61 2255
9707.54 2069
9708.47 1944
9709.40 1813
9710.33 1872
9711.26 1907
9712.19 1907
9713.12 1995
9714.05 2102
9714.98 2095
9715.92 2181
9716.85 2073
9717.78 2057
9718.71 2085
9719.64 2054
9720.57 1946
9721.50 1784
9722.43 1688
9723.36 1670
9724.29 1599
9725.22 1558
9726.16 1555
9727.09 1600
9728.02 1640
9728.95 1649
9729.88 1653
9730.81 1663
9731.74 1610
9732.67 1674
9733.61 1698
9734.54 1708
9735.47 1685
9736.40 1672
9737.33 1634
9738.26 1604
9739.20 1497
9740.13 1529
9741.06 1487
9741.99 1389
9742.92 1454
9743.86 1322
9744.79 1381
9745.72 1393
9746.65 1345
9747.58 1366
9748.52 1363
9749.45 1431
9750.38 1370
9751.31 1319
9752.25 1331
9753.18 1249
9754.11 1400
9755.04 1260
9755.98 1308
9756.91 1294
9757.84 1265
9758.77 1285
9759.71 1293
9760.64 1288
9761.57 1303
9762.51 1294
9763.44 1298
9764.37 1403
9765.30 1393
9766.24 1428
9767.17 1288
9768.10 1332
9769.04 1310
9769.97 1305
9770.90 1354
9771.84 1390
9772.77 1354
9773.70 1393
9774.64 1424
9775.57 1461
9776.50 1553
9777.44 1596
9778.37 1645
9779.31 1738
9780.24 1706
9781.17 1621
9782.11 1621
9783.04 1715
9783.97 1707
9784.91 1627
9785.84 1509
9786.78 1560
9787.71 1510
9788.64 1462
9789.58 1365
9790.51 1323
9791.45 1264
9792.38 1228
9793.32 1264
9794.25 1375
9795.19 1333
9796.12 1272
9797.05 1359
9797.99 1347
9798.92 1368
9799.86 1386
9800.79 1405
9801.73 1364
9802.66 1317
9803.60 1222
9804.53 1171
9805.47 1178
9806.40 1145
9807.34 1104
9808.27 1137
9809.21 1126
9810.14 1075
9811.08 1038
9812.01 1058
9812.95 1104
9813.88 1087
9814.82 1041
9815.75 1107
9816.69 1082
9817.63 1048
9818.56 1111
9819.50 1103
9820.43 1093
9821.37 994
9822.30 1036
9823.24 1042
9824.18 1011
9825.11 992
9826.05 975
9826.98 1025
9827.92 1015
9828.86 966
9829.79 1022
9830.73 920
9831.66 1024
9832.60 969
9833.54 939
9834.47 935
9835.41 1026
9836.35 955
9837.28 999
9838.22 1007
9839.16 1039
9840.09 1027
9841.03 986
9841.97 1011
9842.90 994
9843.84 950
9844.78 982
9845.71 982
9846.65 988
9847.59 1024
9848.52 1091
9849.46 1023
9850.40 1054
9851.34 1010
9852.27 1057
9853.21 1105
9854.15 1071
9855.08 1036
9856.02 1012
9856.96 1021
9857.90 1032
9858.83 1025
9859.77 1044
9860.71 1103
9861.65 1023
9862.58 1012
9863.52 1073
9864.46 991
9865.40 1010
9866.34 953
9867.27 984
9868.21 937
9869.15 904
9870.09 878
9871.03 905
9871.96 936
9872.90 928
9873.84 922
9874.78 922
9875.72 879
9876.66 910
9877.59 887
9878.53 923
9879.47 902
9880.41 915
9881.35 950
9882.29 887
9883.23 933
9884.16 893
9885.10 961
9886.04 887
9886.98 876
9887.92 831
9888.86 827
9889.80 851
9890.74 808
9891.68 854
9892.61 836
9893.55 830
9894.49 808
9895.43 840
9896.37 755
9897.31 768
9898.25 804
9899.19 839
9900.13 772
9901.07 784
9902.01 863
9902.95 845
9903.89 797
9904.83 828
9905.77 761
9906.71 796
9907.65 781
9908.59 849
9909.53 789
9910.47 792
9911.41 864
9912.35 809
9913.29 813
9914.23 830
9915.17 887
9916.11 812
9917.05 842
9917.99 826
9918.93 826
9919.87 840
9920.81 847
9921.75 836
9922.69 898
9923.63 902
9924.57 985
9925.51 1126
9926.45 1303
9927.39 1329
9928.33 1455
9929.28 1486
9930.22 1382
9931.16 1343
9932.10 1310
9933.04 1192
9933.98 1096
9934.92 1087
9935.86 996
9936.80 1014
9937.74 943
9938.69 891
9939.63 837
9940.57 860
9941.51 868
9942.45 794
9943.39 769
9944.34 760
9945.28 853
9946.22 843
9947.16 834
9948.10 812
9949.04 792
9949.99 822
9950.93 737
9951.87 818
9952.81 789
9953.75 837
9954.70 799
9955.64 784
9956.58 795
9957.52 753
9958.46 735
9959.41 773
9960.35 723
9961.29 742
9962.23 718
9963.18 690
9964.12 726
9965.06 737
9966.00 726
9966.95 754
9967.89 805
9968.83 806
9969.77 726
9970.72 729
9971.66 739
9972.60 687
9973.55 727
9974.49 744
9975.43 696
9976.38 717
9977.32 672
9978.26 651
9979.21 643
9980.15 719
9981.09 664
9982.04 641
9982.98 682
9983.92 716
9984.87 685
9985.81 692
9986.75 665
9987.70 625
9988.64 702
9989.58 678
9990.53 622
9991.47 757
9992.42 691
9993.36 720
9994.30 705
9995.25 711
9996.19 630
9997.14 654
9998.08 706
9999.02 682
9999.97 667
10000.91 727
10001.86 638
10002.80 626
10003.75 663
10004.69 722
10005.63 712
10006.58 682
10007.52 702
10008.47 713
10009.41 669
10010.36 657
10011.30 682
10012.25 651
10013.19 645
10014.14 653
10015.08 650
10016.03 625
10016.97 630
10017.92 696
10018.86 649
10019.81 635
10020.75 654
10021.70 673
10022.64 674
10023.59 671
10024.53 664
10025.48 638
10026.42 715
10027.37 711
10028.32 655
10029.26 673
10030.21 657
10031.15 629
10032.10 600
10033.04 673
10033.99 707
10034.94 660
10035.88 722
10036.83 713
10037.77 634
10038.72 642
10039.67 635
10040.61 578
10041.56 599
10042.50 582
10043.45 609
10044.40 619
10045.34 613
10046.29 651
10047.24 591
10048.18 608
10049.13 602
10050.08 617
10051.02 620
10051.97 636
10052.92 602
10053.86 661
10054.81 606
10055.76 586
10056.70 591
10057.65 678
10058.60 627
10059.54 670
10060.49 589
10061.44 603
10062.39 628
10063.33 601
10064.28 639
10065.23 636
10066.17 617
10067.12 551
10068.07 570
10069.02 635
10069.96 578
10070.91 616
10071.86 582
10072.81 554
10073.76 568
10074.70 590
10075.65 612
10076.60 583
10077.55 567
10078.49 591
10079.44 625
10080.39 659
10081.34 664
10082.29 645
10083.23 645
10084.18 632
10085.13 606
10086.08 578
10087.03 579
10087.98 561
10088.92 560
10089.87 567
10090.82 640
10091.77 596
10092.72 552
10093.67 602
10094.62 587
10095.56 605
10096.51 591
10097.46 597
10098.41 605
10099.36 634
10100.31 597
10101.26 548
10102.21 606
10103.16 652
10104.11 595
10105.05 543
10106.00 590
10106.95 600
10107.90 545
10108.85 596
10109.80 569
10110.75 565
10111.70 568
10112.65 611
10113.60 620
10114.55 528
10115.50 545
10116.45 555
10117.40 570
10118.35 575
10119.30 560
10120.25 560
10121.20 590
10122.15 584
10123.10 582
10124.05 559
10125.00 593
10125.95 583
10126.90 558
10127.85 557
10128.80 627
10129.75 587
10130.70 560
10131.65 549
10132.60 599
10133.55 529
10134.50 610
10135.45 564
10136.40 558
10137.35 538
10138.30 548
10139.26 563
10140.21 521
10141.16 533
10142.11 575
10143.06 531
10144.01 549
10144.96 586
10145.91 568
10146.86 585
10147.81 604
10148.77 609
10149.72 582
10150.67 585
10151.62 579
10152.57 586
10153.52 580
10154.47 610
10155.43 562
10156.38 599
10157.33 629
10158.28 602
10159.23 543
10160.18 539
10161.14 574
10162.09 546
10163.04 556
10163.99 579
10164.94 602
10165.90 623
10166.85 629
10167.80 651
10168.75 590
10169.70 596
10170.66 600
10171.61 557
10172.56 618
10173.51 593
10174.47 623
10175.42 613
10176.37 572
10177.32 612
10178.28 607
10179.23 593
10180.18 597
10181.14 641
10182.09 609
10183.04 607
10183.99 634
10184.95 624
10185.90 610
10186.85 588
10187.81 637
10188.76 617
10189.71 595
10190.67 679
10191.62 690
10192.57 623
10193.53 630
10194.48 688
10195.43 713
10196.39 708
10197.34 673
10198.29 656
10199.25 713
10200.20 701
10201.15 655
10202.11 734
10203.06 757
10204.02 749
10204.97 693
10205.92 821
10206.88 760
10207.83 733
10208.79 819
10209.74 743
10210.69 774
10211.65 778
10212.60 724
10213.56 707
10214.51 672
10215.46 686
10216.42 691
10217.37 704
10218.33 711
10219.28 684
10220.24 662
10221.19 699
10222.15 719
10223.10 662
10224.06 618
10225.01 632
10225.97 638
10226.92 655
10227.88 667
10228.83 670
10229.79 642
10230.74 645
10231.70 702
10232.65 743
10233.61 811
10234.56 840
10235.52 982
10236.47 999
10237.43 1016
10238.38 931
10239.34 889
10240.29 922
10241.25 916
10242.21 824
10243.16 771
10244.12 693
10245.07 674
10246.03 682
10246.98 706
10247.94 662
10248.90 655
10249.85 592
10250.81 693
10251.76 633
10252.72 574
10253.68 583
10254.63 654
10255.59 671
10256.55 656
10257.50 611
10258.46 578
10259.41 638
10260.37 645
10261.33 524
10262.28 557
10263.24 563
10264.20 637
10265.15 567
10266.11 498
10267.07 508
10268.02 588
10268.98 618
10269.94 557
10270.90 629
10271.85 563
10272.81 622
10273.77 583
10274.72 554
10275.68 573
10276.64 637
10277.60 578
10278.55 552
10279.51 563
10280.47 630
10281.43 593
10282.38 537
10283.34 506
10284.30 543
10285.26 592
10286.21 557
10287.17 552
10288.13 534
10289.09 523
10290.04 598
10291.00 575
10291.96 545
10292.92 551
10293.88 558
10294.83 549
10295.79 564
10296.75 510
10297.71 545
10298.67 617
10299.63 620
10300.58 543
10301.54 528
10302.50 570
10303.46 575
10304.42 580
10305.38 595
10306.34 556
10307.29 551
10308.25 593
10309.21 621
10310.17 576
10311.13 588
10312.09 541
10313.05 563
10314.01 617
10314.97 543
10315.92 497
10316.88 551
10317.84 624
10318.80 537
10319.76 590
10320.72 582
10321.68 580
10322.64 528
10323.60 569
10324.56 550
10325.52 544
10326.48 585
10327.44 565
10328.40 612
10329.36 628
10330.32 651
10331.28 622
10332.24 633
10333.20 609
10334.16 591
10335.12 614
10336.08 616
10337.04 597
10338.00 545
10338.96 555
10339.92 550
10340.88 533
10341.84 521
10342.80 535
10343.76 522
10344.72 511
10345.68 496
10346.64 563
10347.60 538
10348.56 549
10349.52 521
10350.48 539
10351.44 502
10352.40 514
10353.36 539
10354.32 541
10355.29 518
10356.25 473
10357.21 518
10358.17 502
10359.13 443
10360.09 485
10361.05 514
10362.01 501
10362.97 471
10363.94 472
10364.90 452
10365.86 503
10366.82 501
10367.78 501
10368.74 509
10369.70 511
10370.67 561
10371.63 453
10372.59 528
10373.55 513
10374.51 506
10375.47 497
10376.44 507
10377.40 516
10378.36 492
10379.32 490
10380.28 540
10381.25 542
10382.21 507
10383.17 529
10384.13 538
10385.10 477
10386.06 506
10387.02 490
10387.98 455
10388.95 527
10389.91 533
10390.87 516
10391.83 500
10392.80 527
10393.76 561
10394.72 530
10395.68 476
10396.65 500
10397.61 471
10398.57 494
10399.54 505
10400.50 517
10401.46 480
10402.43 519
10403.39 565
10404.35 539
10405.31 516
10406.28 554
10407.24 535
10408.20 593
10409.17 582
10410.13 483
10411.10 509
10412.06 555
10413.02 470
10413.99 599
10414.95 635
10415.91 658
10416.88 654
10417.84 753
10418.80 829
10419.77 791
10420.73 807
10421.70 767
10422.66 822
10423.63 726
10424.59 691
10425.55 644
10426.52 569
10427.48 551
10428.45 593
10429.41 564
10430.37 568
10431.34 566
10432.30 583
10433.27 606
10434.23 555
10435.20 520
10436.16 505
10437.13 504
10438.09 480
10439.06 500
10440.02 560
10440.99 524
10441.95 500
10442.92 512
10443.88 506
10444.85 478
10445.81 492
10446.78 468
10447.74 469
10448.71 494
10449.67 501
10450.64 496
10451.60 477
10452.57 502
10453.53 546
10454.50 537
10455.47 488
10456.43 479
10457.40 428
10458.36 400
10459.33 484
10460.29 415
10461.26 436
10462.23 462
10463.19 478
10464.16 410
10465.12 465
10466.09 497
10467.06 481
10468.02 509
10468.99 428
10469.95 425
10470.92 427
10471.89 459
10472.85 459
10473.82 499
10474.79 450
10475.75 502
10476.72 517
10477.69 473
10478.65 474
10479.62 486
10480.59 488
10481.55 465
10482.52 462
10483.49 542
10484.45 452
10485.42 471
10486.39 518
10487.35 445
10488.32 462
10489.29 462
10490.26 525
10491.22 570
10492.19 526
10493.16 497
10494.13 470
10495.09 509
10496.06 503
10497.03 529
10497.99 503
10498.96 540
10499.93 475
10500.90 425
10501.87 505
10502.83 499
10503.80 532
10504.77 509
10505.74 512
10506.70 496
10507.67 545
10508.64 495
10509.61 499
10510.58 480
10511.55 472
10512.51 491
10513.48 504
10514.45 506
10515.42 508
10516.39 540
10517.36 508
10518.32 453
10519.29 478
10520.26 530
10521.23 503
10522.20 496
10523.17 491
10524.14 468
10525.10 492
10526.07 493
10527.04 520
10528.01 460
10528.98 463
10529.95 474
10530.92 467
10531.89 513
10532.86 519
10533.83 482
10534.79 520
10535.76 504
10536.73 502
10537.70 476
10538.67 517
10539.64 521
10540.61 498
10541.58 543
10542.55 481
10543.52 539
10544.49 554
10545.46 594
10546.43 511
10547.40 529
10548.37 538
10549.34 483
10550.31 521
10551.28 494
10552.25 464
10553.22 534
10554.19 531
10555.16 582
10556.13 569
10557.10 530
10558.07 553
10559.04 633
10560.01 715
10560.98 715
10561.95 738
10562.92 834
10563.89 796
10564.86 739
10565.83 692
10566.81 692
10567.78 685
10568.75 585
10569.72 622
10570.69 580
10571.66 535
10572.63 582
10573.60 535
10574.57 460
10575.54 543
10576.51 552
10577.49 517
10578.46 515
10579.43 510
10580.40 490
10581.37 485
10582.34 492
10583.31 526
10584.29 531
10585.26 499
10586.23 554
10587.20 543
10588.17 526
10589.14 473
10590.12 498
10591.09 561
10592.06 558
10593.03 555
10594.00 549
10594.98 608
10595.95 593
10596.92 630
10597.89 548
10598.86 567
10599.84 565
10600.81 538
10601.78 504
10602.75 508
10603.73 544
10604.70 536
10605.67 539
10606.64 510
10607.62 521
10608.59 514
10609.56 517
10610.53 453
10611.51 446
10612.48 454
10613.45 542
10614.43 472
10615.40 523
10616.37 467
10617.34 501
10618.32 510
10619.29 480
10620.26 531
10621.24 492
10622.21 544
10623.18 552
10624.16 497
10625.13 549
10626.10 595
10627.08 559
10628.05 518
10629.02 538
10630.00 542
10630.97 554
10631.95 564
10632.92 608
10633.89 541
10634.87 553
10635.84 541
10636.81 616
10637.79 654
10638.76 775
10639.74 811
10640.71 813
10641.69 796
10642.66 771
10643.63 693
10644.61 687
10645.58 662
10646.56 669
10647.53 646
10648.51 630
10649.48 571
10650.45 508
10651.43 529
10652.40 527
10653.38 496
10654.35 510
10655.33 461
10656.30 461
10657.28 472
10658.25 488
10659.23 528
10660.20 504
10661.18 492
10662.15 508
10663.13 528
10664.10 464
10665.08 504
10666.05 531
10667.03 469
10668.00 549
10668.98 489
10669.96 550
10670.93 540
10671.91 491
10672.88 460
10673.86 477
10674.83 463
10675.81 469
10676.79 506
10677.76 550
10678.74 505
10679.71 528
10680.69 531
10681.66 553
10682.64 603
10683.62 577
10684.59 566
10685.57 511
10686.55 496
10687.52 474
10688.50 438
10689.47 499
10690.45 471
10691.43 460
10692.40 485
10693.38 476
10694.36 381
10695.33 442
10696.31 452
10697.29 432
10698.26 425
10699.24 443
10700.22 477
10701.19 508
10702.17 469
10703.15 466
10704.13 449
10705.10 480
10706.08 454
10707.06 469
10708.03 461
10709.01 437
10709.99 440
10710.97 468
10711.94 424
10712.92 459
10713.90 463
10714.88 431
10715.85 487
10716.83 491
10717.81 522
10718.79 502
10719.76 457
10720.74 462
10721.72 479
10722.70 498
10723.68 492
10724.65 493
10725.63 481
10726.61 494
10727.59 482
10728.57 482
10729.54 438
10730.52 427
10731.50 468
10732.48 476
10733.46 454
10734.44 478
10735.41 452
10736.39 493
10737.37 463
10738.35 427
10739.33 426
10740.31 439
10741.29 455
10742.26 430
10743.24 476
10744.22 516
10745.20 472
10746.18 434
10747.16 397
10748.14 382
10749.12 461
10750.10 463
10751.08 435
10752.05 500
10753.03 477
10754.01 430
10754.99 435
10755.97 441
10756.95 439
10757.93 441
10758.91 455
10759.89 420
10760.87 434
10761.85 498
10762.83 408
10763.81 430
10764.79 435
10765.77 456
10766.75 417
10767.73 456
10768.71 426
10769.69 434
10770.67 471
10771.65 441
10772.63 440
10773.61 434
10774.59 420
10775.57 437
10776.55 491
10777.53 415
10778.51 471
10779.49 448
10780.47 483
10781.45 455
10782.43 449
10783.41 511
10784.39 503
10785.38 507
10786.36 429
10787.34 461
10788.32 476
10789.30 440
10790.28 424
10791.26 451
10792.24 442
10793.22 413
10794.20 431
10795.19 455
10796.17 416
10797.15 420
10798.13 459
10799.11 445
10800.09 423
10801.07 400
10802.05 496
10803.04 500
10804.02 473
10805.00 426
10805.98 463
10806.96 459
10807.94 435
10808.93 516
10809.91 503
10810.89 451
10811.87 466
10812.85 458
10813.84 490
10814.82 491
10815.80 461
10816.78 445
10817.77 452
10818.75 457
10819.73 425
10820.71 453
10821.69 429
10822.68 472
10823.66 477
10824.64 476
10825.62 459
10826.61 451
10827.59 478
10828.57 441
10829.56 484
10830.54 464
10831.52 485
10832.50 494
10833.49 433
10834.47 444
10835.45 487
10836.44 464
10837.42 439
10838.40 514
10839.39 473
10840.37 435
10841.35 517
10842.34 507
10843.32 453
10844.30 444
10845.29 456
10846.27 547
10847.25 471
10848.24 506
10849.22 508
10850.20 520
10851.19 458
10852.17 457
10853.16 495
10854.14 517
10855.12 485
10856.11 542
10857.09 552
10858.08 589
10859.06 480
10860.04 501
10861.03 521
10862.01 539
10863.00 501
10863.98 514
10864.96 483
10865.95 516
10866.93 532
10867.92 551
10868.90 551
10869.89 509
10870.87 550
10871.86 515
10872.84 488
10873.83 551
10874.81 558
10875.80 535
10876.78 541
10877.77 554
10878.75 576
10879.74 572
10880.72 526
10881.71 554
10882.69 569
10883.68 551
10884.66 547
10885.65 555
10886.63 637
10887.62 627
10888.60 678
10889.59 637
10890.57 598
10891.56 600
10892.55 646
10893.53 648
10894.52 596
10895.50 601
10896.49 611
10897.47 611
10898.46 658
10899.45 605
10900.43 618
10901.42 662
10902.40 651
10903.39 607
10904.38 612
10905.36 635
10906.35 599
10907.34 606
10908.32 624
10909.31 643
10910.29 636
10911.28 674
10912.27 631
10913.25 656
10914.24 664
10915.23 717
10916.21 704
10917.20 723
10918.19 763
10919.17 750
10920.16 725
10921.15 646
10922.14 747
10923.12 732
10924.11 743
10925.10 739
10926.08 705
10927.07 709
10928.06 725
10929.05 735
10930.03 793
10931.02 779
10932.01 712
10933.00 768
10933.98 792
10934.97 794
10935.96 812
10936.95 859
10937.93 863
10938.92 892
10939.91 952
10940.90 865
10941.88 855
10942.87 820
10943.86 934
10944.85 935
10945.84 900
10946.82 916
10947.81 897
10948.80 920
10949.79 1000
10950.78 944
10951.77 987
10952.75 1070
10953.74 1036
10954.73 1126
10955.72 1206
10956.71 1237
10957.70 1329
10958.69 1340
10959.67 1450
10960.66 1430
10961.65 1352
10962.64 1276
10963.63 1277
10964.62 1231
10965.61 1153
10966.60 1146
10967.58 1114
10968.57 1093
10969.56 1086
10970.55 1046
10971.54 1068
10972.53 1058
10973.52 1054
10974.51 975
10975.50 939
10976.49 974
10977.48 985
10978.47 960
10979.46 1021
10980.45 1098
10981.44 1063
10982.43 1081
10983.42 1111
10984.41 1113
10985.40 1097
10986.38 1068
10987.37 1052
10988.36 1041
10989.35 1100
10990.34 1059
10991.34 1094
10992.33 1105
10993.32 1217
10994.31 1286
10995.30 1436
10996.29 1619
10997.28 1736
10998.27 1932
10999.26 2068
11000.25 2047
11001.24 2208
11002.23 2242
11003.22 2201
11004.21 2036
11005.20 1891
11006.19 1614
11007.18 1505
11008.17 1426
11009.16 1214
11010.16 1135
11011.15 1096
11012.14 964
11013.13 951
11014.12 980
11015.11 977
11016.10 924
11017.09 957
11018.08 935
11019.08 902
11020.07 862
11021.06 814
11022.05 862
11023.04 856
11024.03 844
11025.03 822
11026.02 782
11027.01 790
11028.00 766
11028.99 821
11029.98 790
11030.98 778
11031.97 796
11032.96 752
11033.95 730
11034.94 826
11035.94 781
11036.93 737
11037.92 806
11038.91 731
11039.91 791
11040.90 753
11041.89 724
11042.88 785
11043.87 755
11044.87 802
11045.86 711
11046.85 678
11047.85 652
11048.84 705
11049.83 744
11050.82 676
11051.82 632
11052.81 669
11053.80 618
11054.80 689
11055.79 656
11056.78 584
11057.77 693
11058.77 708
11059.76 671
11060.75 618
11061.75 653
11062.74 674
11063.73 607
11064.73 654
11065.72 665
11066.71 696
11067.71 646
11068.70 674
11069.70 640
11070.69 661
11071.68 662
11072.68 647
11073.67 651
11074.66 631
11075.66 645
11076.65 700
11077.65 669
11078.64 720
11079.63 677
11080.63 705
11081.62 717
11082.62 701
11083.61 625
11084.61 641
11085.60 633
11086.59 670
11087.59 729
11088.58 688
11089.58 683
11090.57 618
11091.57 707
11092.56 650
11093.56 669
11094.55 650
11095.55 651
11096.54 664
11097.54 621
11098.53 714
11099.53 670
11100.52 655
11101.52 633
11102.51 606
11103.51 561
11104.50 592
11105.50 609
11106.49 596
11107.49 608
11108.48 584
11109.48 625
11110.47 611
11111.47 603
11112.46 577
11113.46 642
11114.46 596
11115.45 586
11116.45 573
11117.44 594
11118.44 587
11119.43 633
11120.43 562
11121.43 537
11122.42 581
11123.42 600
11124.41 546
11125.41 574
11126.41 598
11127.40 543
11128.40 540
11129.40 530
11130.39 574
11131.39 569
11132.39 587
11133.38 559
11134.38 526
11135.37 512
11136.37 503
11137.37 540
11138.37 539
11139.36 562
11140.36 538
11141.36 563
11142.35 586
11143.35 590
11144.35 566
11145.34 575
11146.34 568
11147.34 602
11148.33 539
11149.33 545
11150.33 607
11151.33 619
11152.32 542
11153.32 534
11154.32 535
11155.32 535
11156.31 551
11157.31 521
11158.31 568
11159.31 580
11160.30 608
11161.30 521
11162.30 540
11163.30 469
11164.30 544
11165.29 517
11166.29 524
11167.29 526
11168.29 547
11169.29 553
11170.28 542
11171.28 521
11172.28 451
11173.28 496
11174.28 456
11175.28 460
11176.27 456
11177.27 459
11178.27 487
11179.27 547
11180.27 549
11181.27 488
11182.27 455
11183.26 469
11184.26 514
11185.26 506
11186.26 498
11187.26 491
11188.26 515
11189.26 459
11190.26 479
11191.26 467
11192.26 493
11193.25 500
11194.25 527
11195.25 543
11196.25 570
11197.25 471
11198.25 452
11199.25 463
11200.25 474
11201.25 452
11202.25 497
11203.25 495
11204.25 498
11205.25 456
11206.25 473
11207.25 526
11208.25 472
11209.25 489
11210.25 507
11211.25 528
11212.25 506
11213.25 517
11214.25 511
11215.25 449
11216.25 455
11217.25 524
11218.25 542
11219.25 494
11220.25 493
11221.25 493
11222.25 489
11223.25 426
11224.25 494
11225.25 499
11226.25 482
11227.25 512
11228.25 485
11229.26 471
11230.26 455
11231.26 489
11232.26 522
11233.26 554
11234.26 496
11235.26 491
11236.26 468
11237.26 516
11238.27 537
11239.27 456
11240.27 470
11241.27 497
11242.27 470
11243.27 499
11244.27 503
11245.27 505
11246.28 472
11247.28 475
11248.28 445
11249.28 458
11250.28 455
11251.28 496
11252.29 487
11253.29 444
11254.29 490
11255.29 499
11256.29 547
11257.30 487
11258.30 444
11259.30 467
11260.30 498
11261.31 465
11262.31 443
11263.31 498
11264.31 497
11265.31 506
11266.32 497
11267.32 558
11268.32 482
11269.32 460
11270.33 512
11271.33 500
11272.33 475
11273.34 539
11274.34 582
11275.34 572
11276.34 531
11277.35 550
11278.35 547
11279.35 525
11280.36 543
11281.36 500
11282.36 519
11283.37 599
11284.37 527
11285.37 499
11286.38 497
11287.38 494
11288.38 517
11289.39 501
11290.39 503
11291.39 505
11292.40 505
11293.40 501
11294.40 551
11295.41 517
11296.41 504
11297.42 532
11298.42 509
11299.42 568
11300.43 554
11301.43 531
11302.44 523
11303.44 503
11304.44 525
11305.45 515
11306.45 507
11307.46 578
11308.46 613
11309.47 575
11310.47 565
11311.47 581
11312.48 612
11313.48 672
11314.49 684
11315.49 675
11316.50 720
11317.50 656
11318.51 621
11319.51 548
11320.52 562
11321.52 564
11322.53 560
11323.53 548
11324.54 532
11325.54 517
11326.55 563
11327.55 549
11328.56 478
11329.56 551
11330.57 534
11331.57 519
11332.58 509
11333.58 503
11334.59 532
11335.60 516
11336.60 575
11337.61 554
11338.61 555
11339.62 588
11340.62 622
11341.63 618
11342.64 618
11343.64 640
11344.65 612
11345.65 587
11346.66 512
11347.67 561
11348.67 570
11349.68 505
11350.68 526
11351.69 560
11352.70 485
11353.70 533
11354.71 551
11355.72 495
11356.72 496
11357.73 448
11358.74 434
11359.74 521
11360.75 517
11361.76 490
11362.76 470
11363.77 443
11364.78 471
11365.78 451
11366.79 423
11367.80 468
11368.80 491
11369.81 487
11370.82 453
11371.83 462
11372.83 478
11373.84 420
11374.85 442
11375.85 428
11376.86 442
11377.87 483
11378.88 479
11379.88 439
11380.89 464
11381.90 493
11382.91 488
11383.92 465
11384.92 439
11385.93 445
11386.94 413
11387.95 440
11388.95 481
11389.96 426
11390.97 457
11391.98 481
11392.99 429
11393.99 459
11395.00 432
11396.01 472
11397.02 491
11398.03 447
11399.04 489
11400.04 466
11401.05 449
11402.06 481
11403.07 470
11404.08 492
11405.09 460
11406.10 461
11407.11 508
11408.11 464
11409.12 482
11410.13 432
11411.14 471
11412.15 476
11413.16 466
11414.17 416
11415.18 423
11416.19 460
11417.19 465
11418.20 437
11419.21 487
11420.22 467
11421.23 456
11422.24 437
11423.25 457
11424.26 502
11425.27 465
11426.28 449
11427.29 433
11428.30 441
11429.31 436
11430.32 452
11431.33 447
11432.34 456
11433.35 415
11434.36 409
11435.37 406
11436.38 441
11437.39 501
11438.40 456
11439.41 395
11440.42 423
11441.43 444
11442.44 466
11443.45 443
11444.46 435
11445.47 465
11446.48 473
11447.49 464
11448.50 447
11449.51 469
11450.52 502
11451.53 429
11452.54 486
11453.56 430
11454.57 486
11455.58 485
11456.59 463
11457.60 467
11458.61 414
11459.62 474
11460.63 467
11461.64 472
11462.65 449
11463.67 475
11464.68 479
11465.69 444
11466.70 480
11467.71 506
11468.72 537
11469.73 518
11470.75 448
11471.76 467
11472.77 493
11473.78 463
11474.79 462
11475.80 415
11476.82 462
11477.83 441
11478.84 452
11479.85 427
11480.86 468
11481.88 508
11482.89 461
11483.90 472
11484.91 456
11485.92 460
11486.94 460
11487.95 459
11488.96 404
11489.97 462
11490.99 442
11492.00 430
11493.01 450
11494.02 484
11495.04 469
11496.05 479
11497.06 465
11498.08 420
11499.09 448
11500.10 455
11501.11 503
11502.13 498
11503.14 426
11504.15 453
11505.17 448
11506.18 437
11507.19 397
11508.21 435
11509.22 473
11510.23 518
11511.25 466
11512.26 455
11513.27 461
11514.29 484
11515.30 468
11516.31 429
11517.33 423
11518.34 505
11519.35 484
11520.37 479
11521.38 462
11522.40 464
11523.41 466
11524.42 467
11525.44 447
11526.45 454
11527.47 455
11528.48 520
11529.49 505
11530.51 464
11531.52 463
11532.54 477
11533.55 489
11534.56 488
11535.58 496
11536.59 508
11537.61 529
11538.62 541
11539.64 562
11540.65 510
11541.67 493
11542.68 525
11543.70 539
11544.71 514
11545.73 492
11546.74 487
11547.76 533
11548.77 532
11549.79 545
11550.80 550
11551.82 565
11552.83 577
11553.85 530
11554.86 553
11555.88 554
11556.89 619
11557.91 586
11558.92 611
11559.94 585
11560.95 582
11561.97 591
11562.99 632
11564.00 615
11565.02 588
11566.03 636
11567.05 619
11568.06 611
11569.08 635
11570.10 613
11571.11 593
11572.13 634
11573.14 654
11574.16 743
11575.18 677
11576.19 654
11577.21 708
11578.23 744
11579.24 757
11580.26 760
11581.27 779
11582.29 820
11583.31 855
11584.32 905
11585.34 886
11586.36 820
11587.37 922
11588.39 941
11589.41 909
11590.42 954
11591.44 965
11592.46 999
11593.48 1124
11594.49 1188
11595.51 1342
11596.53 1488
11597.54 1768
11598.56 1972
11599.58 2084
11600.60 2139
11601.61 2116
11602.63 2045
11603.65 1848
11604.67 1772
11605.68 1684
11606.70 1419
11607.72 1261
11608.74 1154
11609.75 1040
11610.77 957
11611.79 854
11612.81 832
11613.82 807
11614.84 726
11615.86 763
11616.88 760
11617.90 764
11618.91 675
11619.93 724
11620.95 690
11621.97 692
11622.99 682
11624.01 629
11625.02 588
11626.04 612
11627.06 552
11628.08 574
11629.10 594
11630.12 606
11631.14 638
11632.15 608
11633.17 582
11634.19 633
11635.21 689
11636.23 569
11637.25 583
11638.27 591
11639.29 606
11640.31 554
11641.32 584
11642.34 545
11643.36 574
11644.38 543
11645.40 553
11646.42 562
11647.44 546
11648.46 547
11649.48 509
11650.50 517
11651.52 555
11652.54 513
11653.56 490
11654.58 483
11655.60 504
11656.62 508
11657.64 482
11658.66 485
11659.68 478
11660.70 527
11661.72 519
11662.74 523
11663.76 541
11664.78 527
11665.80 533
11666.82 516
11667.84 539
11668.86 508
11669.88 549
11670.90 479
11671.92 529
11672.94 529
11673.96 560
11674.98 548
11676.00 525
11677.02 506
11678.04 553
11679.06 544
11680.08 550
11681.10 595
11682.12 567
11683.15 609
11684.17 545
11685.19 559
11686.21 577
11687.23 551
11688.25 562
11689.27 611
11690.29 548
11691.31 543
11692.34 531
11693.36 497
11694.38 578
11695.40 539
11696.42 524
11697.44 503
11698.46 503
11699.49 532
11700.51 524
11701.53 556
11702.55 495
11703.57 516
11704.60 511
11705.62 493
11706.64 530
11707.66 472
11708.68 504
11709.71 505
11710.73 493
11711.75 497
11712.77 504
11713.79 500
11714.82 488
11715.84 485
11716.86 486
11717.88 459
11718.91 504
11719.93 470
11720.95 482
11721.97 472
11723.00 427
11724.02 447
11725.04 431
11726.06 436
11727.09 509
11728.11 466
11729.13 469
11730.16 417
11731.18 474
11732.20 456
11733.23 449
11734.25 414
11735.27 443
11736.30 442
11737.32 424
11738.34 436
11739.37 460
11740.39 469
11741.41 479
11742.44 476
11743.46 423
11744.48 470
11745.51 503
11746.53 477
11747.55 509
11748.58 482
11749.60 470
11750.63 498
11751.65 469
11752.67 460
11753.70 447
11754.72 469
11755.75 498
11756.77 439
11757.79 456
11758.82 475
11759.84 479
11760.87 478
11761.89 438
11762.92 462
11763.94 496
11764.96 437
11765.99 456
11767.01 446
11768.04 426
11769.06 413
11770.09 437
11771.11 424
11772.14 436
11773.16 491
11774.19 476
11775.21 437
11776.24 430
11777.26 431
11778.29 443
11779.31 407
11780.34 441
11781.36 398
11782.39 412
11783.41 462
11784.44 431
11785.46 451
11786.49 447
11787.52 423
11788.54 465
11789.57 446
11790.59 460
11791.62 461
11792.64 452
11793.67 454
11794.69 417
11795.72 477
11796.75 449
11797.77 429
11798.80 452
11799.82 413
11800.85 437
11801.88 420
11802.90 383
11803.93 399
11804.96 404
11805.98 397
11807.01 405
11808.03 424
11809.06 373
11810.09 430
11811.11 414
11812.14 420
11813.17 444
11814.19 407
11815.22 371
11816.25 456
11817.27 413
11818.30 398
11819.33 406
11820.35 405
11821.38 426
11822.41 414
11823.44 368
11824.46 391
11825.49 439
11826.52 407
11827.54 404
11828.57 423
11829.60 429
11830.63 414
11831.65 458
11832.68 463
11833.71 389
11834.74 410
11835.76 453
11836.79 407
11837.82 395
11838.85 430
11839.87 424
11840.90 425
11841.93 473
11842.96 438
11843.99 428
11845.01 464
11846.04 456
11847.07 414
11848.10 386
11849.13 422
11850.15 418
11851.18 420
11852.21 444
11853.24 439
11854.27 418
11855.30 444
11856.33 419
11857.35 449
11858.38 396
11859.41 435
11860.44 439
11861.47 474
11862.50 478
11863.53 498
11864.55 470
11865.58 458
11866.61 476
11867.64 441
11868.67 395
11869.70 437
11870.73 438
11871.76 463
11872.79 533
11873.82 468
11874.85 517
11875.88 483
11876.90 451
11877.93 424
11878.96 492
11879.99 476
11881.02 495
11882.05 517
11883.08 458
11884.11 465
11885.14 499
11886.17 473
11887.20 540
11888.23 524
11889.26 508
11890.29 483
11891.32 481
11892.35 488
11893.38 529
11894.41 541
11895.44 514
11896.47 576
11897.50 552
11898.53 529
11899.56 625
11900.59 621
11901.62 631
11902.65 640
11903.68 676
11904.71 649
11905.75 607
11906.78 578
11907.81 607
11908.84 592
11909.87 619
11910.90 568
11911.93 519
11912.96 552
11913.99 574
11915.02 610
11916.05 597
11917.09 581
11918.12 531
11919.15 536
11920.18 543
11921.21 540
11922.24 544
11923.27 559
11924.30 530
11925.34 561
11926.37 676
11927.40 722
11928.43 743
11929.46 781
11930.49 814
11931.53 894
11932.56 933
11933.59 850
11934.62 863
11935.65 924
11936.69 848
11937.72 801
11938.75 749
11939.78 647
11940.81 643
11941.85 639
11942.88 568
11943.91 564
11944.94 534
11945.98 559
11947.01 526
11948.04 516
11949.07 504
11950.11 524
11951.14 480
11952.17 476
11953.20 450
11954.24 475
11955.27 489
11956.30 475
11957.34 488
11958.37 464
11959.40 423
11960.43 412
11961.47 462
11962.50 503
11963.53 502
11964.57 502
11965.60 430
11966.63 450
11967.67 495
11968.70 460
11969.73 486
11970.77 494
11971.80 480
11972.83 469
11973.87 452
11974.90 449
11975.93 460
11976.97 490
11978.00 464
11979.04 425
11980.07 411
11981.10 388
11982.14 428
11983.17 481
11984.21 440
11985.24 479
11986.27 498
11987.31 485
11988.34 449
11989.38 448
11990.41 450
11991.45 474
11992.48 479
11993.51 454
11994.55 459
11995.58 498
11996.62 443
11997.65 469
11998.69 491
11999.72 482
12000.76 471
12001.79 486
12002.83 464
12003.86 498
12004.90 490
12005.93 481
12006.97 508
12008.00 473
12009.04 484
12010.07 515
12011.11 519
12012.14 483
12013.18 471
12014.21 531
12015.25 606
12016.28 562
12017.32 512
12018.35 531
12019.39 512
12020.43 561
12021.46 609
12022.50 583
12023.53 539
12024.57 481
12025.60 482
12026.64 522
12027.68 502
12028.71 481
12029.75 515
12030.78 510
12031.82 528
12032.86 546
12033.89 467
12034.93 484
12035.97 457
12037.00 501
12038.04 545
12039.07 497
12040.11 473
12041.15 469
12042.18 484
12043.22 490
12044.26 464
12045.29 476
12046.33 475
12047.37 451
12048.40 487
12049.44 498
12050.48 478
12051.52 486
12052.55 483
12053.59 439
12054.63 473
12055.66 503
12056.70 495
12057.74 455
12058.78 482
12059.81 492
12060.85 456
12061.89 489
12062.92 478
12063.96 439
12065.00 446
12066.04 465
12067.07 506
12068.11 515
12069.15 472
12070.19 500
12071.23 519
12072.26 469
12073.30 446
12074.34 500
12075.38 522
12076.42 475
12077.45 469
12078.49 498
12079.53 442
12080.57 500
12081.61 489
12082.64 455
12083.68 456
12084.72 519
12085.76 486
12086.80 532
12087.84 515
12088.88 510
12089.91 533
12090.95 535
12091.99 502
12093.03 456
12094.07 476
12095.11 482
12096.15 581
12097.19 541
12098.22 516
12099.26 525
12100.30 578
12101.34 574
12102.38 532
12103.42 624
12104.46 664
12105.50 666
12106.54 653
12107.58 592
12108.62 630
12109.66 614
12110.70 583
12111.74 498
12112.78 483
12113.81 511
12114.85 530
12115.89 506
12116.93 508
12117.97 468
12119.01 424
12120.05 440
12121.09 429
12122.13 444
12123.17 418
12124.21 415
12125.25 414
12126.29 367
12127.33 433
12128.37 414
12129.42 414
12130.46 414
12131.50 444
12132.54 417
12133.58 422
12134.62 407
12135.66 421
12136.70 403
12137.74 456
12138.78 406
12139.82 357
12140.86 372
12141.90 401
12142.94 421
12143.98 409
12145.03 388
12146.07 407
12147.11 409
12148.15 395
12149.19 389
12150.23 335
12151.27 419
12152.31 383
12153.35 419
12154.40 345
12155.44 423
12156.48 368
12157.52 365
12158.56 369
12159.60 394
12160.65 403
12161.69 380
12162.73 424
12163.77 418
12164.81 408
12165.85 409
12166.90 399
12167.94 382
12168.98 374
12170.02 392
12171.06 359
12172.11 383
12173.15 448
12174.19 379
12175.23 379
12176.28 416
12177.32 424
12178.36 395
12179.40 417
12180.45 396
12181.49 357
12182.53 379
12183.57 381
12184.62 399
12185.66 400
12186.70 414
12187.74 430
12188.79 412
12189.83 382
12190.87 382
12191.92 406
12192.96 363
12194.00 413
12195.05 381
12196.09 389
12197.13 390
12198.18 436
12199.22 442
12200.26 394
12201.31 391
12202.35 400
12203.39 395
12204.44 442
12205.48 407
12206.52 375
12207.57 398
12208.61 405
12209.65 403
12210.70 396
12211.74 400
12212.79 395
12213.83 410
12214.87 421
12215.92 459
12216.96 423
12218.01 447
12219.05 459
12220.09 421
12221.14 434
12222.18 423
12223.23 394
12224.27 414
12225.32 420
12226.36 431
12227.41 425
12228.45 485
12229.49 472
12230.54 438
12231.58 402
12232.63 446
12233.67 456
12234.72 463
12235.76 436
12236.81 475
12237.85 453
12238.90 378
12239.94 384
12240.99 386
12242.03 389
12243.08 376
12244.12 389
12245.17 391
12246.21 395
12247.26 401
12248.31 395
12249.35 382
12250.40 413
12251.44 423
12252.49 444
12253.53 427
12254.58 413
12255.62 456
12256.67 411
12257.72 384
12258.76 376
12259.81 374
12260.85 385
12261.90 379
12262.95 380
12263.99 389
12265.04 425
12266.08 351
12267.13 365
12268.18 376
12269.22 415
12270.27 365
12271.32 382
12272.36 345
12273.41 361
12274.46 369
12275.50 374
12276.55 363
12277.60 375
12278.64 344
12279.69 358
12280.74 386
12281.78 389
12282.83 459
12283.88 397
12284.92 358
12285.97 409
12287.02 386
12288.07 384
12289.11 431
12290.16 373
12291.21 317
12292.25 395
12293.30 404
12294.35 395
12295.40 391
12296.44 372
12297.49 380
12298.54 387
12299.59 364
12300.63 343
12301.68 380
12302.73 400
12303.78 375
12304.83 408
12305.87 428
12306.92 368
12307.97 418
12309.02 372
12310.07 416
12311.11 392
12312.16 346
12313.21 388
12314.26 368
12315.31 358
12316.35 394
12317.40 393
12318.45 404
12319.50 374
12320.55 357
12321.60 377
12322.65 375
12323.69 331
12324.74 349
12325.79 325
12326.84 357
12327.89 373
12328.94 356
12329.99 347
12331.04 358
12332.09 414
12333.13 324
12334.18 369
12335.23 379
12336.28 396
12337.33 322
12338.38 321
12339.43 362
12340.48 358
12341.53 363
12342.58 383
12343.63 368
12344.68 376
12345.73 385
12346.78 325
12347.83 336
12348.88 360
12349.93 345
12350.98 318
12352.03 363
12353.07 329
12354.12 327
12355.17 291
12356.22 332
12357.28 358
12358.33 370
12359.38 407
12360.43 346
12361.48 380
12362.53 364
12363.58 404
12364.63 374
12365.68 376
12366.73 371
12367.78 366
12368.83 361
12369.88 387
12370.93 396
12371.98 398
12373.03 396
12374.08 401
12375.13 421
12376.18 416
12377.24 363
12378.29 354
12379.34 384
12380.39 401
12381.44 410
12382.49 372
12383.54 377
12384.59 376
12385.64 377
12386.70 356
12387.75 367
12388.80 361
12389.85 389
12390.90 380
12391.95 411
12393.00 413
12394.06 383
12395.11 410
12396.16 403
12397.21 368
12398.26 376
12399.32 369
12400.37 420
12401.42 410
12402.47 333
12403.52 367
12404.58 385
12405.63 375
12406.68 394
12407.73 368
12408.78 418
12409.84 422
12410.89 431
12411.94 418
12412.99 421
12414.05 408
12415.10 411
12416.15 437
12417.20 414
12418.26 407
12419.31 404
12420.36 379
12421.42 482
12422.47 461
12423.52 397
12424.57 388
12425.63 430
12426.68 433
12427.73 381
12428.79 399
12429.84 412
12430.89 421
12431.95 393
12433.00 429
12434.05 375
12435.11 403
12436.16 407
12437.21 428
12438.27 433
12439.32 400
12440.37 419
12441.43 435
12442.48 400
12443.54 400
12444.59 481
12445.64 482
12446.70 427
12447.75 422
12448.80 440
12449.86 395
12450.91 463
12451.97 479
12453.02 466
12454.08 469
12455.13 442
12456.18 457
12457.24 397
12458.29 400
12459.35 401
12460.40 424
12461.46 420
12462.51 442
12463.57 451
12464.62 508
12465.67 475
12466.73 478
12467.78 465
12468.84 464
12469.89 448
12470.95 505
12472.00 535
12473.06 510
12474.11 516
12475.17 535
12476.22 549
12477.28 556
12478.33 583
12479.39 581
12480.45 588
12481.50 606
12482.56 623
12483.61 594
12484.67 706
12485.72 701
12486.78 703
12487.83 738
12488.89 846
12489.95 866
12491.00 982
12492.06 1126
12493.11 1234
12494.17 1454
12495.22 1571
12496.28 1644
12497.34 1533
12498.39 1523
12499.45 1452
12500.50 1315
12501.56 1259
12502.62 1156
12503.67 1017
12504.73 896
12505.79 847
12506.84 806
12507.90 764
12508.96 673
12510.01 663
12511.07 638
12512.13 638
12513.18 637
12514.24 565
12515.30 552
12516.35 576
12517.41 565
12518.47 584
12519.52 555
12520.58 547
12521.64 588
12522.70 600
12523.75 605
12524.81 555
12525.87 516
12526.92 511
12527.98 540
12529.04 496
12530.10 525
12531.15 542
12532.21 581
12533.27 552
12534.33 542
12535.38 512
12536.44 539
12537.50 539
12538.56 530
12539.62 516
12540.67 490
12541.73 523
12542.79 485
12543.85 549
12544.91 487
12545.96 500
12547.02 447
12548.08 483
12549.14 457
12550.20 453
12551.25 473
12552.31 490
12553.37 524
12554.43 522
12555.49 483
12556.55 471
12557.61 514
12558.66 543
12559.72 530
12560.78 494
12561.84 501
12562.90 476
12563.96 513
12565.02 583
12566.08 549
12567.14 521
12568.19 574
12569.25 591
12570.31 610
12571.37 640
12572.43 629
12573.49 700
12574.55 726
12575.61 747
12576.67 769
12577.73 797
12578.79 736
12579.85 747
12580.91 701
12581.97 671
12583.03 677
12584.09 623
12585.15 625
12586.20 593
12587.26 609
12588.32 645
12589.38 648
12590.44 618
12591.50 682
12592.56 603
12593.62 622
12594.69 577
12595.75 562
12596.81 516
12597.87 536
12598.93 585
12599.99 595
12601.05 495
12602.11 530
12603.17 585
12604.23 501
12605.29 463
12606.35 484
12607.41 510
12608.47 520
12609.53 471
12610.59 497
12611.65 478
12612.71 473
12613.78 502
12614.84 465
12615.90 475
12616.96 450
12618.02 494
12619.08 518
12620.14 529
12621.20 484
12622.27 458
12623.33 465
12624.39 512
12625.45 440
12626.51 435
12627.57 484
12628.63 464
12629.70 486
12630.76 456
12631.82 409
12632.88 443
12633.94 475
12635.00 436
12636.07 430
12637.13 429
12638.19 475
12639.25 399
12640.31 414
12641.38 447
12642.44 442
12643.50 440
12644.56 464
12645.63 477
12646.69 399
12647.75 485
12648.81 520
12649.88 496
12650.94 524
12652.00 492
12653.06 439
12654.13 479
12655.19 509
12656.25 508
12657.31 520
12658.38 499
12659.44 507
12660.50 500
12661.57 458
12662.63 452
12663.69 512
12664.76 435
12665.82 478
12666.88 445
12667.95 486
12669.01 476
12670.07 480
12671.14 452
12672.20 427
12673.26 425
12674.33 445
12675.39 450
12676.45 409
12677.52 436
12678.58 414
12679.64 461
12680.71 441
12681.77 485
12682.84 454
12683.90 459
12684.96 433
12686.03 437
12687.09 441
12688.16 484
12689.22 465
12690.28 493
12691.35 457
12692.41 406
12693.48 447
12694.54 517
12695.61 446
12696.67 389
12697.74 465
12698.80 409
12699.86 423
12700.93 470
12701.99 454
12703.06 446
12704.12 437
12705.19 437
12706.25 454
12707.32 445
12708.38 453
12709.45 455
12710.51 391
12711.58 392
12712.64 438
12713.71 447
12714.77 417
12715.84 406
12716.90 373
12717.97 397
12719.03 415
12720.10 373
12721.17 413
12722.23 438
12723.30 380
12724.36 393
12725.43 413
12726.49 461
12727.56 461
12728.63 495
12729.69 447
12730.76 441
12731.82 399
12732.89 401
12733.96 400
12735.02 404
12736.09 396
12737.15 407
12738.22 417
12739.29 404
12740.35 413
12741.42 408
12742.49 375
12743.55 390
12744.62 344
12745.68 384
12746.75 392
12747.82 363
12748.88 402
12749.95 435
12751.02 431
12752.09 357
12753.15 341
12754.22 386
12755.29 368
12756.35 401
12757.42 384
12758.49 368
12759.55 348
12760.62 338
12761.69 385
12762.76 385
12763.82 390
12764.89 342
12765.96 356
12767.03 370
12768.09 359
12769.16 319
12770.23 367
12771.30 350
12772.36 323
12773.43 318
12774.50 361
12775.57 359
12776.63 366
12777.70 354
12778.77 332
12779.84 357
12780.91 346
12781.97 416
12783.04 402
12784.11 357
12785.18 393
12786.25 362
12787.31 358
12788.38 377
12789.45 364
12790.52 339
12791.59 306
12792.66 359
12793.73 323
12794.79 334
12795.86 363
12796.93 338
12798.00 338
12799.07 337
12800.14 363
12801.21 352
12802.28 353
12803.34 333
12804.41 371
12805.48 352
12806.55 368
12807.62 353
12808.69 334
12809.76 344
12810.83 347
12811.90 380
12812.97 349
12814.04 368
12815.11 355
12816.18 392
12817.25 399
12818.31 392
12819.38 380
12820.45 350
12821.52 351
12822.59 378
12823.66 387
12824.73 328
12825.80 348
12826.87 350
12827.94 300
12829.01 330
12830.08 360
12831.15 352
12832.22 324
12833.29 338
12834.36 380
12835.43 330
12836.50 377
12837.57 340
12838.65 320
12839.72 346
12840.79 309
12841.86 319
12842.93 329
12844.00 348
12845.07 312
12846.14 340
12847.21 359
12848.28 354
12849.35 312
12850.42 332
12851.49 351
12852.57 307
12853.64 327
12854.71 357
12855.78 304
12856.85 285
12857.92 279
12858.99 325
12860.06 324
12861.13 327
12862.21 290
12863.28 315
12864.35 297
12865.42 313
12866.49 319
12867.56 303
12868.64 355
12869.71 316
12870.78 310
12871.85 326
12872.92 321
12874.00 314
12875.07 290
12876.14 290
12877.21 272
12878.28 309
12879.36 299
12880.43 305
12881.50 298
12882.57 304
12883.64 284
12884.72 288
12885.79 296
12886.86 279
12887.93 281
12889.01 280
12890.08 324
12891.15 298
12892.22 303
12893.30 346
12894.37 322
12895.44 310
12896.52 302
12897.59 304
12898.66 309
12899.73 297
12900.81 286
12901.88 279
12902.95 290
12904.03 296
12905.10 299
12906.17 326
12907.25 275
12908.32 283
12909.39 253
12910.47 272
12911.54 292
12912.61 298
12913.69 288
12914.76 300
12915.83 297
12916.91 284
12917.98 283
12919.06 304
12920.13 307
12921.20 295
12922.28 278
12923.35 305
12924.43 271
12925.50 303
12926.57 315
12927.65 308
12928.72 315
12929.80 294
12930.87 322
12931.95 297
12933.02 312
12934.09 304
12935.17 284
12936.24 319
12937.32 304
12938.39 330
12939.47 365
12940.54 320
12941.62 274
12942.69 313
12943.77 362
12944.84 312
12945.92 304
12946.99 283
12948.07 297
12949.14 329
12950.22 286
12951.29 298
12952.37 306
12953.44 287
12954.52 303
12955.59 321
12956.67 326
12957.74 311
12958.82 322
12959.89 301
12960.97 317
12962.04 321
12963.12 326
12964.20 297
12965.27 303
12966.35 292
12967.42 311
12968.50 326
12969.58 310
12970.65 318
12971.73 318
12972.80 289
12973.88 335
12974.96 298
12976.03 309
12977.11 340
12978.18 339
12979.26 319
12980.34 280
12981.41 337
12982.49 306
12983.57 314
12984.64 304
12985.72 334
12986.80 326
12987.87 370
12988.95 341
12990.03 340
12991.10 326
12992.18 269
12993.26 313
12994.33 342
12995.41 357
12996.49 279
12997.56 262
12998.64 311
12999.72 325
13000.80 318
13001.87 312
13002.95 309
13004.03 353
13005.11 336
13006.18 337
13007.26 328
13008.34 345
13009.42 327
13010.49 379
13011.57 331
13012.65 346
13013.73 402
13014.80 319
13015.88 341
13016.96 350
13018.04 324
13019.12 342
13020.19 345
13021.27 350
13022.35 355
13023.43 362
13024.51 333
13025.58 366
13026.66 352
13027.74 354
13028.82 346
13029.90 355
13030.98 361
13032.05 377
13033.13 365
13034.21 304
13035.29 309
13036.37 340
13037.45 383
13038.53 389
13039.61 322
13040.68 393
13041.76 365
13042.84 395
13043.92 397
13045.00 370
13046.08 370
13047.16 346
13048.24 371
13049.32 356
13050.40 385
13051.48 385
13052.55 346
13053.63 395
13054.71 373
13055.79 326
13056.87 324
13057.95 344
13059.03 343
13060.11 339
13061.19 337
13062.27 408
13063.35 306
13064.43 288
13065.51 338
13066.59 375
13067.67 388
13068.75 400
13069.83 329
13070.91 364
13071.99 404
13073.07 359
13074.15 345
13075.23 344
13076.31 383
13077.39 345
13078.47 335
13079.55 329
13080.63 326
13081.71 322
13082.79 344
13083.88 341
13084.96 354
13086.04 309
13087.12 313
13088.20 346
13089.28 329
13090.36 302
13091.44 340
13092.52 355
13093.60 307
13094.68 297
13095.77 290
13096.85 328
13097.93 350
13099.01 323
13100.09 329
13101.17 336
13102.25 315
13103.34 321
13104.42 334
13105.50 326
13106.58 318
13107.66 334
13108.74 313
13109.82 266
13110.91 287
13111.99 298
13113.07 296
13114.15 287
13115.23 277
13116.32 291
13117.40 290
13118.48 293
13119.56 290
13120.64 262
13121.73 285
13122.81 306
13123.89 323
13124.97 303
13126.06 328
13127.14 330
13128.22 316
13129.30 292
13130.39 337
13131.47 389
13132.55 318
13133.63 305
13134.72 310
13135.80 313
13136.88 335
13137.97 301
13139.05 288
13140.13 311
13141.21 303
13142.30 308
13143.38 332
13144.46 334
13145.55 338
13146.63 372
13147.71 342
13148.80 333
13149.88 303
13150.96 313
13152.05 340
13153.13 302
13154.21 316
13155.30 312
13156.38 342
13157.47 298
13158.55 287
13159.63 322
13160.72 335
13161.80 344
13162.88 311
13163.97 305
13165.05 311
13166.14 322
13167.22 301
13168.31 303
13169.39 287
13170.47 318
13171.56 321
13172.64 310
13173.73 293
13174.81 356
13175.90 327
13176.98 302
13178.06 344
13179.15 321
13180.23 333
13181.32 321
13182.40 294
13183.49 295
13184.57 314
13185.66 345
13186.74 340
13187.83 332
13188.91 308
13190.00 293
13191.08 330
13192.17 315
13193.25 352
13194.34 352
13195.42 343
13196.51 306
13197.59 316
13198.68 301
13199.77 325
13200.85 298
13201.94 303
13203.02 336
13204.11 306
13205.19 273
13206.28 325
13207.36 345
13208.45 316
13209.54 351
13210.62 353
13211.71 352
13212.79 344
13213.88 324
13214.97 328
13216.05 321
13217.14 343
13218.22 299
13219.31 296
13220.40 288
13221.48 284
13222.57 332
13223.66 317
13224.74 327
13225.83 320
13226.92 303
13228.00 318
13229.09 354
13230.18 321
13231.26 319
13232.35 340
13233.44 330
13234.52 324
13235.61 334
13236.70 344
13237.78 370
13238.87 316
13239.96 315
13241.05 320
13242.13 329
13243.22 321
13244.31 340
13245.39 296
13246.48 325
13247.57 357
13248.66 291
13249.74 323
13250.83 312
13251.92 277
13253.01 329
13254.10 309
13255.18 297
13256.27 336
13257.36 309
13258.45 314
13259.53 333
13260.62 321
13261.71 352
13262.80 369
13263.89 390
13264.97 392
13266.06 391
13267.15 378
13268.24 337
13269.33 357
13270.42 350
13271.50 347
13272.59 348
13273.68 371
13274.77 356
13275.86 320
13276.95 360
13278.04 385
13279.12 362
13280.21 386
13281.30 364
13282.39 359
13283.48 368
13284.57 384
13285.66 339
13286.75 363
13287.84 388
13288.93 380
13290.01 391
13291.10 363
13292.19 336
13293.28 414
13294.37 394
13295.46 399
13296.55 402
13297.64 423
13298.73 410
13299.82 418
13300.91 411
13302.00 415
13303.09 453
13304.18 410
13305.27 412
13306.36 427
13307.45 438
13308.54 403
13309.63 409
13310.72 389
13311.81 412
13312.90 402
13313.99 453
13315.08 478
13316.17 435
13317.26 438
13318.35 424
13319.44 411
13320.53 409
13321.62 356
13322.71 411
13323.80 423
13324.89 398
13325.98 402
13327.07 400
13328.16 454
13329.25 462
13330.35 382
13331.44 416
13332.53 404
13333.62 417
13334.71 457
13335.80 474
13336.89 401
13337.98 418
13339.07 451
13340.16 455
13341.26 438
13342.35 451
13343.44 411
13344.53 450
13345.62 461
13346.71 407
13347.80 459
13348.90 477
13349.99 513
13351.08 440
13352.17 427
13353.26 442
13354.36 463
13355.45 480
13356.54 478
13357.63 472
13358.72 429
13359.81 537
13360.91 529
13362.00 490
13363.09 527
13364.18 478
13365.28 536
13366.37 560
13367.46 586
13368.55 600
13369.65 576
13370.74 579
13371.83 556
13372.92 517
13374.02 515
13375.11 531
13376.20 529
13377.29 457
13378.39 439
13379.48 477
13380.57 500
13381.67 451
13382.76 437
13383.85 414
13384.94 468
13386.04 436
13387.13 408
13388.22 417
13389.32 395
13390.41 399
13391.50 405
13392.60 428
13393.69 384
13394.78 409
13395.88 410
13396.97 417
13398.06 419
13399.16 438
13400.25 408
13401.35 435
13402.44 422
13403.53 382
13404.63 394
13405.72 435
13406.82 414
13407.91 401
13409.00 369
13410.10 371
13411.19 407
13412.29 407
13413.38 405
13414.47 373
13415.57 368
13416.66 425
13417.76 405
13418.85 386
13419.95 369
13421.04 451
13422.14 433
13423.23 410
13424.33 410
13425.42 343
13426.51 370
13427.61 399
13428.70 368
13429.80 379
13430.89 413
13431.99 406
13433.08 434
13434.18 379
13435.27 380
13436.37 410
13437.46 409
13438.56 391
13439.66 434
13440.75 411
13441.85 435
13442.94 471
13444.04 445
13445.13 425
13446.23 425
13447.32 438
13448.42 452
13449.52 431
13450.61 420
13451.71 427
13452.80 430
13453.90 445
13454.99 426
13456.09 434
13457.19 433
13458.28 468
13459.38 469
13460.48 479
13461.57 460
13462.67 443
13463.76 475
13464.86 495
13465.96 492
13467.05 494
13468.15 495
13469.25 473
13470.34 495
13471.44 503
13472.54 471
13473.63 460
13474.73 439
13475.83 482
13476.92 463
13478.02 461
13479.12 496
13480.21 458
13481.31 486
13482.41 436
13483.50 461
13484.60 481
13485.70 487
13486.80 517
13487.89 517
13488.99 487
13490.09 510
13491.19 496
13492.28 474
13493.38 466
13494.48 490
13495.58 522
13496.67 535
13497.77 528
13498.87 547
13499.97 647
13501.06 680
13502.16 624
13503.26 634
13504.36 653
13505.46 587
13506.55 630
13507.65 598
13508.75 578
13509.85 613
13510.95 551
13512.05 540
13513.14 473
13514.24 544
13515.34 539
13516.44 487
13517.54 503
13518.64 508
13519.73 441
13520.83 500
13521.93 437
13523.03 464
13524.13 452
13525.23 458
13526.33 429
13527.43 447
13528.53 497
13529.62 442
13530.72 474
13531.82 419
13532.92 424
13534.02 426
13535.12 465
13536.22 446
13537.32 420
13538.42 411
13539.52 418
13540.62 436
13541.72 411
13542.82 384
13543.92 374
13545.01 403
13546.11 414
13547.21 380
13548.31 378
13549.41 398
13550.51 395
13551.61 405
13552.71 371
13553.81 412
13554.91 409
13556.01 408
13557.11 406
13558.21 361
13559.31 349
13560.41 410
13561.51 383
13562.61 401
13563.72 389
13564.82 380
13565.92 432
13567.02 372
13568.12 383
13569.22 360
13570.32 415
13571.42 403
13572.52 365
13573.62 344
13574.72 368
13575.82 393
13576.92 401
13578.02 426
13579.13 374
13580.23 396
13581.33 436
13582.43 354
13583.53 364
13584.63 401
13585.73 351
13586.83 383
13587.94 319
13589.04 371
13590.14 370
13591.24 360
13592.34 389
13593.44 383
13594.54 371
13595.65 386
13596.75 387
13597.85 420
13598.95 369
13600.05 383
13601.16 388
13602.26 370
13603.36 409
13604.46 381
13605.56 392
13606.67 418
13607.77 417
13608.87 379
13609.97 366
13611.07 401
13612.18 396
13613.28 374
13614.38 348
13615.48 355
13616.59 400
13617.69 372
13618.79 363
13619.89 381
13621.00 337
13622.10 342
13623.20 349
13624.31 351
13625.41 367
13626.51 383
13627.61 386
13628.72 406
13629.82 381
13630.92 396
13632.03 425
13633.13 370
13634.23 368
13635.34 385
13636.44 393
13637.54 384
13638.65 389
13639.75 349
13640.85 370
13641.96 379
13643.06 406
13644.16 362
13645.27 363
13646.37 323
13647.48 299
13648.58 401
13649.68 373
13650.79 356
13651.89 321
13653.00 337
13654.10 376
13655.20 364
13656.31 383
13657.41 350
13658.52 361
13659.62 354
13660.72 339
13661.83 332
13662.93 366
13664.04 354
13665.14 366
13666.25 355
13667.35 322
13668.46 368
13669.56 387
13670.67 334
13671.77 333
13672.88 340
13673.98 345
13675.09 322
13676.19 339
13677.30 334
13678.40 340
13679.51 353
13680.61 340
13681.72 320
13682.82 298
13683.93 353
13685.03 383
13686.14 350
13687.24 348
13688.35 365
13689.45 360
13690.56 370
13691.66 312
13692.77 391
13693.88 417
13694.98 392
13696.09 367
13697.19 357
13698.30 399
13699.40 398
13700.51 388
13701.62 398
13702.72 389
13703.83 363
13704.93 401
13706.04 373
13707.15 413
13708.25 363
13709.36 380
13710.47 389
13711.57 374
13712.68 377
13713.79 358
13714.89 389
13716.00 424
13717.11 411
13718.21 442
13719.32 445
13720.43 419
13721.53 436
13722.64 456
13723.75 411
13724.85 418
13725.96 442
13727.07 443
13728.17 423
13729.28 456
13730.39 467
13731.50 435
13732.60 479
13733.71 469
13734.82 442
13735.92 466
13737.03 420
13738.14 443
13739.25 482
13740.35 466
13741.46 465
13742.57 457
13743.68 490
13744.79 486
13745.89 433
13747.00 455
13748.11 489
13749.22 476
13750.32 495
13751.43 496
13752.54 527
13753.65 507
13754.76 531
13755.87 609
13756.97 573
13758.08 598
13759.19 584
13760.30 576
13761.41 565
13762.52 554
13763.62 620
13764.73 667
13765.84 633
13766.95 709
13768.06 681
13769.17 736
13770.28 823
13771.38 812
13772.49 838
13773.60 883
13774.71 924
13775.82 887
13776.93 873
13778.04 829
13779.15 774
13780.26 784
13781.37 725
13782.48 735
13783.58 638
13784.69 612
13785.80 604
13786.91 575
13788.02 553
13789.13 588
13790.24 520
13791.35 523
13792.46 512
13793.57 541
13794.68 479
13795.79 476
13796.90 489
13798.01 486
13799.12 484
13800.23 452
13801.34 479
13802.45 469
13803.56 438
13804.67 454
13805.78 476
13806.89 418
13808.00 473
13809.11 433
13810.22 457
13811.33 449
13812.44 489
13813.55 451
13814.66 452
13815.77 421
13816.88 435
13818.00 425
13819.11 466
13820.22 475
13821.33 437
13822.44 382
13823.55 397
13824.66 455
13825.77 449
13826.88 410
13827.99 389
13829.10 406
13830.22 438
13831.33 411
13832.44 427
13833.55 463
13834.66 417
13835.77 409
13836.88 415
13838.00 385
13839.11 429
13840.22 435
13841.33 398
13842.44 388
13843.55 353
13844.67 423
13845.78 426
13846.89 480
13848.00 457
13849.11 417
13850.23 482
13851.34 459
13852.45 440
13853.56 380
13854.67 421
13855.79 417
13856.90 474
13858.01 444
13859.12 446
13860.24 464
13861.35 466
13862.46 448
13863.57 491
13864.69 496
13865.80 508
13866.91 521
13868.02 480
13869.14 490
13870.25 482
13871.36 517
13872.47 485
13873.59 454
13874.70 460
13875.81 468
13876.93 483
13878.04 435
13879.15 426
13880.27 491
13881.38 445
13882.49 466
13883.61 430
13884.72 410
13885.83 451
13886.95 407
13888.06 427
13889.17 389
13890.29 401
13891.40 416
13892.51 415
13893.63 366
13894.74 388
13895.86 430
13896.97 472
13898.08 440
13899.20 440
13900.31 417
13901.43 436
13902.54 445
13903.65 409
13904.77 388
13905.88 437
13907.00 423
13908.11 393
13909.23 413
13910.34 442
13911.45 405
13912.57 394
13913.68 436
13914.80 396
13915.91 404
13917.03 378
13918.14 387
13919.26 392
13920.37 400
13921.49 414
13922.60 396
13923.72 345
13924.83 394
13925.95 403
13927.06 383
13928.18 410
13929.29 432
13930.41 393
13931.52 395
13932.64 380
13933.75 345
13934.87 346
13935.98 340
13937.10 385
13938.21 338
13939.33 336
13940.45 407
13941.56 400
13942.68 375
13943.79 350
13944.91 351
13946.03 383
13947.14 357
13948.26 378
13949.37 368
13950.49 334
13951.60 334
13952.72 370
13953.84 358
13954.95 350
13956.07 391
13957.19 358
13958.30 344
13959.42 362
13960.54 395
13961.65 336
13962.77 381
13963.88 356
13965.00 361
13966.12 344
13967.23 364
13968.35 380
13969.47 375
13970.59 316
13971.70 350
13972.82 371
13973.94 384
13975.05 392
13976.17 342
13977.29 361
13978.40 366
13979.52 331
13980.64 307
13981.76 329
13982.87 344
13983.99 405
13985.11 390
13986.23 346
13987.34 353
13988.46 356
13989.58 386
13990.70 363
13991.81 342
13992.93 352
13994.05 350
13995.17 342
13996.29 364
13997.40 376
13998.52 357
13999.64 387
14000.76 391
14001.88 357
14002.99 361
14004.11 349
14005.23 411
14006.35 418
14007.47 353
14008.58 350
14009.70 366
14010.82 398
14011.94 406
14013.06 389
14014.18 415
14015.30 428
14016.41 374
14017.53 369
14018.65 369
14019.77 376
14020.89 419
14022.01 445
14023.13 407
14024.25 394
14025.37 407
14026.48 423
14027.60 399
14028.72 381
14029.84 371
14030.96 416
14032.08 396
14033.20 402
14034.32 338
14035.44 354
14036.56 376
14037.68 388
14038.80 404
14039.92 358
14041.04 334
14042.16 370
14043.28 379
14044.40 361
14045.52 299
14046.64 318
14047.76 367
14048.88 335
14050.00 337
14051.12 374
14052.24 353
14053.36 354
14054.48 338
14055.60 351
14056.72 321
14057.84 357
14058.96 375
14060.08 365
14061.20 402
14062.32 342
14063.44 361
14064.56 375
14065.68 324
14066.80 373
14067.92 360
14069.04 350
14070.16 379
14071.28 371
14072.41 372
14073.53 411
14074.65 344
14075.77 379
14076.89 399
14078.01 368
14079.13 421
14080.25 403
14081.37 388
14082.50 413
14083.62 396
14084.74 421
14085.86 442
14086.98 395
14088.10 398
14089.23 408
14090.35 425
14091.47 424
14092.59 400
14093.71 416
14094.83 450
14095.96 515
14097.08 498
14098.20 466
14099.32 456
14100.44 449
14101.57 474
14102.69 454
14103.81 435
14104.93 447
14106.05 480
14107.18 429
14108.30 408
14109.42 376
14110.54 355
14111.67 422
14112.79 410
14113.91 347
14115.03 384
14116.16 366
14117.28 364
14118.40 404
14119.53 343
14120.65 367
14121.77 357
14122.89 373
14124.02 384
14125.14 332
14126.26 320
14127.39 347
14128.51 363
14129.63 340
14130.76 346
14131.88 361
14133.00 349
14134.13 350
14135.25 360
14136.37 323
14137.50 328
14138.62 342
14139.74 311
14140.87 319
14141.99 361
14143.11 328
14144.24 314
14145.36 327
14146.49 295
14147.61 268
14148.73 292
14149.86 327
14150.98 288
14152.11 348
14153.23 332
14154.35 322
14155.48 314
14156.60 341
14157.73 347
14158.85 293
14159.98 302
14161.10 334
14162.23 314
14163.35 330
14164.47 325
14165.60 289
14166.72 322
14167.85 316
14168.97 316
14170.10 285
14171.22 291
14172.35 311
14173.47 318
14174.60 295
14175.72 310
14176.85 293
14177.97 303
14179.10 281
14180.22 258
14181.35 290
14182.47 312
14183.60 325
14184.72 281
14185.85 312
14186.98 318
14188.10 283
14189.23 302
14190.35 301
14191.48 266
14192.60 260
14193.73 320
14194.86 305
14195.98 295
14197.11 275
14198.23 251
14199.36 321
14200.49 312
14201.61 281
14202.74 275
14203.86 271
14204.99 304
14206.12 270
14207.24 274
14208.37 275
14209.50 310
14210.62 265
14211.75 284
14212.87 267
14214.00 268
14215.13 285
14216.25 275
14217.38 284
14218.51 268
14219.63 255
14220.76 277
14221.89 267
14223.02 257
14224.14 275
14225.27 303
14226.40 298
14227.52 242
14228.65 266
14229.78 267
14230.91 278
14232.03 278
14233.16 222
14234.29 286
14235.41 252
14236.54 232
14237.67 272
14238.80 285
14239.92 293
14241.05 265
14242.18 260
14243.31 277
14244.44 246
14245.56 287
14246.69 251
14247.82 271
14248.95 262
14250.08 282
14251.20 288
14252.33 294
14253.46 285
14254.59 242
14255.72 266
14256.84 278
14257.97 251
14259.10 249
14260.23 263
14261.36 265
14262.49 276
14263.62 286
14264.74 261
14265.87 256
14267.00 263
14268.13 287
14269.26 249
14270.39 293
14271.52 260
14272.65 273
14273.77 264
14274.90 260
14276.03 273
14277.16 249
14278.29 266
14279.42 281
14280.55 256
14281.68 244
14282.81 246
14283.94 264
14285.07 262
14286.20 279
14287.33 271
14288.45 255
14289.58 279
14290.71 264
14291.84 247
14292.97 241
14294.10 259
14295.23 237
14296.36 234
14297.49 254
14298.62 244
14299.75 240
14300.88 252
14302.01 232
14303.14 240
14304.27 252
14305.40 233
14306.53 253
14307.66 267
14308.79 275
14309.92 244
14311.05 249
14312.19 238
14313.32 267
14314.45 263
14315.58 246
14316.71 243
14317.84 254
14318.97 260
14320.10 229
14321.23 237
14322.36 243
14323.49 245
14324.62 238
14325.75 274
14326.89 240
14328.02 226
14329.15 258
14330.28 229
14331.41 249
14332.54 246
14333.67 260
14334.80 199
14335.94 227
14337.07 241
14338.20 258
14339.33 242
14340.46 259
14341.59 211
14342.73 219
14343.86 229
14344.99 231
14346.12 252
14347.25 263
14348.38 237
14349.52 244
14350.65 228
14351.78 260
14352.91 246
14354.04 210
14355.18 216
14356.31 254
14357.44 285
14358.57 285
14359.71 278
14360.84 220
14361.97 261
14363.10 252
14364.24 240
14365.37 193
14366.50 234
14367.63 234
14368.77 224
14369.90 228
14371.03 229
14372.16 227
14373.30 264
14374.43 244
14375.56 201
14376.70 223
14377.83 233
14378.96 247
14380.10 260
14381.23 228
14382.36 204
14383.50 212
14384.63 262
14385.76 249
14386.90 235
14388.03 253
14389.16 281
14390.30 243
14391.43 246
14392.56 231
14393.70 251
14394.83 238
14395.97 218
14397.10 224
14398.23 236
14399.37 224
14400.50 238
14401.63 235
14402.77 283
14403.90 252
14405.04 218
14406.17 214
14407.31 253
14408.44 247
14409.57 226
14410.71 226
14411.84 209
14412.98 220
14414.11 203
14415.25 237
14416.38 178
14417.52 210
14418.65 225
14419.79 237
14420.92 256
14422.05 248
14423.19 248
14424.32 221
14425.46 261
14426.59 229
14427.73 218
14428.86 225
14430.00 248
14431.14 270
14432.27 240
14433.41 257
14434.54 254
14435.68 248
14436.81 226
14437.95 234
14439.08 218
14440.22 204
14441.35 244
14442.49 250
14443.63 252
14444.76 237
14445.90 260
14447.03 268
14448.17 233
14449.30 248
14450.44 277
14451.58 235
14452.71 232
14453.85 241
14454.98 241
14456.12 293
14457.26 271
14458.39 251
14459.53 266
14460.67 257
14461.80 275
14462.94 268
14464.08 303
14465.21 270
14466.35 288
14467.48 261
14468.62 264
14469.76 266
14470.90 293
14472.03 273
14473.17 279
14474.31 288
14475.44 225
14476.58 246
14477.72 279
14478.85 233
14479.99 296
14481.13 272
14482.27 277
14483.40 284
14484.54 280
14485.68 286
14486.81 255
14487.95 292
14489.09 248
14490.23 234
14491.36 216
14492.50 215
14493.64 193
14494.78 281
14495.92 256
14497.05 273
14498.19 226
14499.33 253
14500.47 244
14501.60 246
14502.74 244
14503.88 261
14505.02 280
14506.16 260
14507.30 271
14508.43 271
14509.57 226
14510.71 210
14511.85 256
14512.99 229
14514.13 225
14515.26 266
14516.40 219
14517.54 201
14518.68 223
14519.82 265
14520.96 224
14522.10 232
14523.23 231
14524.37 220
14525.51 227
14526.65 244
14527.79 251
14528.93 230
14530.07 220
14531.21 222
14532.35 234
14533.49 238
14534.63 203
14535.76 242
14536.90 219
14538.04 213
14539.18 239
14540.32 225
14541.46 230
14542.60 212
14543.74 267
14544.88 232
14546.02 246
14547.16 237
14548.30 251
14549.44 280
14550.58 257
14551.72 252
14552.86 211
14554.00 209
14555.14 218
14556.28 243
14557.42 236
14558.56 210
14559.70 249
14560.84 243
14561.98 210
14563.12 215
14564.26 233
14565.40 252
14566.54 229
14567.68 240
14568.82 197
14569.96 220
14571.11 238
14572.25 216
14573.39 227
14574.53 221
14575.67 255
14576.81 229
14577.95 214
14579.09 241
14580.23 228
14581.37 259
14582.52 250
14583.66 238
14584.80 219
14585.94 229
14587.08 245
14588.22 253
14589.36 234
14590.50 232
14591.65 260
14592.79 286
14593.93 255
14595.07 244
14596.21 273
14597.35 269
14598.50 242
14599.64 256
14600.78 285
14601.92 223
14603.06 253
14604.21 303
14605.35 297
14606.49 269
14607.63 282
14608.77 279
14609.92 262
14611.06 266
14612.20 269
14613.34 249
14614.49 252
14615.63 250
14616.77 262
14617.91 247
14619.06 226
14620.20 279
14621.34 255
14622.48 296
14623.63 303
14624.77 289
14625.91 264
14627.06 304
14628.20 262
14629.34 260
14630.48 288
14631.63 286
14632.77 330
14633.91 281
14635.06 281
14636.20 317
14637.34 322
14638.49 284
14639.63 300
14640.77 289
14641.92 295
14643.06 281
14644.20 268
14645.35 293
14646.49 267
14647.64 262
14648.78 259
14649.92 262
14651.07 272
14652.21 279
14653.35 261
14654.50 296
14655.64 258
14656.79 285
14657.93 233
14659.07 250
14660.22 242
14661.36 224
14662.51 224
14663.65 246
14664.80 245
14665.94 252
14667.09 258
14668.23 231
14669.37 237
14670.52 268
14671.66 245
14672.81 248
14673.95 238
14675.10 265
14676.24 260
14677.39 223
14678.53 231
14679.68 264
14680.82 216
14681.97 235
14683.11 239
14684.26 246
14685.40 242
14686.55 216
14687.69 215
14688.84 214
14689.98 216
14691.13 243
14692.27 232
14693.42 216
14694.57 231
14695.71 244
14696.86 239
14698.00 213
14699.15 179
14700.29 217
14701.44 234
14702.59 255
14703.73 229
14704.88 222
14706.02 220
14707.17 212
14708.32 218
14709.46 223
14710.61 225
14711.75 236
14712.90 218
14714.05 237
14715.19 195
14716.34 195
14717.49 204
14718.63 214
14719.78 221
14720.93 217
14722.07 221
14723.22 208
14724.37 235
14725.51 214
14726.66 208
14727.81 205
14728.95 213
14730.10 214
14731.25 203
14732.39 217
14733.54 207
14734.69 225
14735.84 247
14736.98 214
14738.13 239
14739.28 208
14740.42 234
14741.57 217
14742.72 213
14743.87 228
14745.01 260
14746.16 268
14747.31 243
14748.46 246
14749.61 259
14750.75 245
14751.90 229
14753.05 233
14754.20 235
14755.34 237
14756.49 224
14757.64 245
14758.79 211
14759.94 239
14761.08 266
14762.23 237
14763.38 242
14764.53 280
14765.68 257
14766.83 252
14767.97 235
14769.12 230
14770.27 249
14771.42 237
14772.57 259
14773.72 259
14774.87 237
14776.01 272
14777.16 266
14778.31 265
14779.46 240
14780.61 246
14781.76 287
14782.91 251
14784.06 248
14785.21 248
14786.36 272
14787.50 255
14788.65 281
14789.80 246
14790.95 267
14792.10 280
14793.25 266
14794.40 284
14795.55 310
14796.70 290
14797.85 249
14799.00 268
14800.15 277
14801.30 276
14802.45 253
14803.60 256
14804.75 266
14805.90 294
14807.05 275
14808.20 267
14809.35 322
14810.50 303
14811.65 294
14812.80 316
14813.95 289
14815.10 284
14816.25 295
14817.40 321
14818.55 281
14819.70 280
14820.85 274
14822.00 293
14823.15 252
14824.30 243
14825.45 237
14826.60 262
14827.75 274
14828.91 259
14830.06 240
14831.21 253
14832.36 234
14833.51 247
14834.66 247
14835.81 240
14836.96 231
14838.11 251
14839.26 251
14840.42 221
14841.57 245
14842.72 220
14843.87 257
14845.02 227
14846.17 189
14847.32 206
14848.48 233
14849.63 245
14850.78 198
14851.93 208
14853.08 208
14854.23 219
14855.39 224
14856.54 188
14857.69 176
14858.84 204
14859.99 192
14861.15 222
14862.30 183
14863.45 214
14864.60 208
14865.75 186
14866.91 194
14868.06 192
14869.21 193
14870.36 204
14871.52 181
14872.67 179
14873.82 198
14874.97 204
14876.13 220
14877.28 190
14878.43 234
14879.59 199
14880.74 189
14881.89 213
14883.04 194
14884.20 220
14885.35 215
14886.50 225
14887.66 211
14888.81 202
14889.96 190
14891.12 201
14892.27 196
14893.42 212
14894.58 188
14895.73 184
14896.88 201
14898.04 211
14899.19 198
14900.34 196
14901.50 205
14902.65 227
14903.80 218
14904.96 179
14906.11 170
14907.27 182
14908.42 183
14909.57 209
14910.73 199
14911.88 214
14913.04 182
14914.19 180
14915.34 216
14916.50 209
14917.65 204
14918.81 171
14919.96 195
14921.11 184
14922.27 185
14923.42 194
14924.58 204
14925.73 187
14926.89 164
14928.04 190
14929.20 204
14930.35 200
14931.51 201
14932.66 212
14933.82 192
14934.97 177
14936.13 158
14937.28 171
14938.44 178
14939.59 183
14940.75 191
14941.90 174
14943.06 165
14944.21 213
14945.37 192
14946.52 212
14947.68 231
14948.83 198
14949.99 191
14951.14 174
14952.30 214
14953.46 205
14954.61 179
14955.77 193
14956.92 203
14958.08 187
14959.24 191
14960.39 192
14961.55 198
14962.70 183
14963.86 200
14965.02 177
14966.17 204
14967.33 195
14968.48 217
14969.64 206
14970.80 213
14971.95 228
14973.11 213
14974.27 168
14975.42 193
14976.58 186
14977.74 142
14978.89 190
14980.05 182
14981.21 184
14982.36 211
14983.52 190
14984.68 186
14985.83 188
14986.99 167
14988.15 171
14989.30 207
14990.46 187
14991.62 181
14992.77 202
14993.93 225
14995.09 213
14996.25 193
14997.40 172
14998.56 182
14999.72 185
15000.88 202
15002.03 166
15003.19 205
15004.35 200
15005.51 180
15006.66 173
15007.82 177
15008.98 205
15010.14 185
15011.30 183
15012.45 195
15013.61 202
15014.77 187
15015.93 190
15017.09 184
15018.24 155
15019.40 180
15020.56 186
15021.72 168
15022.88 178
15024.04 166
15025.19 175
15026.35 168
15027.51 164
15028.67 201
15029.83 186
15030.99 164
15032.15 157
15033.30 164
15034.46 167
15035.62 186
15036.78 187
15037.94 175
15039.10 186
15040.26 161
15041.42 163
15042.58 181
15043.73 190
15044.89 159
15046.05 180
15047.21 189
15048.37 150
15049.53 142
15050.69 149
15051.85 186
15053.01 200
15054.17 163
15055.33 179
15056.49 194
15057.65 188
15058.81 162
15059.97 146
15061.13 152
15062.29 160
15063.45 168
15064.61 166
15065.77 171
15066.93 174
15068.09 175
15069.25 178
15070.41 167
15071.57 153
15072.73 201
15073.89 206
15075.05 200
15076.21 204
15077.37 177
15078.53 196
15079.69 151
15080.85 157
15082.01 183
15083.17 174
15084.33 179
15085.49 171
15086.65 176
15087.82 188
15088.98 206
15090.14 195
15091.30 173
15092.46 142
15093.62 159
15094.78 184
15095.94 176
15097.10 152
15098.27 174
15099.43 147
15100.59 180
15101.75 176
15102.91 147
15104.07 147
15105.23 179
15106.40 167
15107.56 169
15108.72 158
15109.88 143
15111.04 167
15112.20 162
15113.37 167
15114.53 187
15115.69 160
15116.85 182
15118.01 163
15119.18 180
15120.34 178
15121.50 162
15122.66 182
15123.82 163
15124.99 194
15126.15 171
15127.31 184
15128.47 177
15129.64 206
15130.80 171
15131.96 137
15133.12 162
15134.29 159
15135.45 141
15136.61 145
15137.77 169
15138.94 185
15140.10 173
15141.26 160
15142.43 170
15143.59 156
15144.75 159
15145.92 176
15147.08 175
15148.24 160
15149.41 167
15150.57 177
15151.73 189
15152.90 165
15154.06 188
15155.22 180
15156.39 191
15157.55 186
15158.71 171
15159.88 188
15161.04 159
15162.20 175
15163.37 164
15164.53 166
15165.70 178
15166.86 162
15168.02 186
15169.19 173
15170.35 192
15171.52 169
15172.68 189
15173.84 191
15175.01 170
15176.17 161
15177.34 182
15178.50 175
15179.66 160
15180.83 151
15181.99 172
15183.16 172
15184.32 162
15185.49 166
15186.65 166
15187.82 185
15188.98 166
15190.15 181
15191.31 176
15192.48 166
15193.64 159
15194.81 172
15195.97 174
15197.14 173
15198.30 196
15199.47 186
15200.63 189
15201.80 160
15202.96 192
15204.13 193
15205.29 179
15206.46 195
15207.62 183
15208.79 167
15209.96 189
15211.12 217
15212.29 190
15213.45 191
15214.62 197
15215.78 192
15216.95 196
15218.12 180
15219.28 189
15220.45 191
15221.61 191
15222.78 187
15223.95 188
15225.11 193
15226.28 205
15227.44 180
15228.61 180
15229.78 156
15230.94 195
15232.11 179
15233.28 194
15234.44 179
15235.61 183
15236.78 210
15237.94 209
15239.11 172
15240.28 165
15241.44 184
15242.61 199
15243.78 201
15244.94 185
15246.11 172
15247.28 184
15248.44 168
15249.61 182
15250.78 195
15251.95 205
15253.11 182
15254.28 164
15255.45 178
15256.61 183
15257.78 172
15258.95 160
15260.12 142
15261.28 174
15262.45 147
15263.62 173
15264.79 174
15265.95 175
15267.12 183
15268.29 164
15269.46 166
15270.63 161
15271.79 181
15272.96 149
15274.13 158
15275.30 156
15276.47 173
15277.63 197
15278.80 178
15279.97 168
15281.14 141
15282.31 164
15283.48 183
15284.64 177
15285.81 153
15286.98 170
15288.15 151
15289.32 163
15290.49 156
15291.66 163
15292.82 165
15293.99 159
15295.16 155
15296.33 151
15297.50 149
15298.67 154
15299.84 182
15301.01 161
15302.18 180
15303.35 161
15304.51 166
15305.68 136
15306.85 161
15308.02 181
15309.19 176
15310.36 178
15311.53 172
15312.70 174
15313.87 191
15315.04 163
15316.21 185
15317.38 154
15318.55 161
15319.72 192
15320.89 157
15322.06 180
15323.23 171
15324.40 178
15325.57 144
15326.74 159
15327.91 173
15329.08 186
15330.25 226
15331.42 189
15332.59 181
15333.76 178
15334.93 179
15336.10 191
15337.27 159
15338.44 161
15339.61 169
15340.78 155
15341.95 181
15343.12 185
15344.29 148
15345.47 135
15346.64 181
15347.81 177
15348.98 146
15350.15 145
15351.32 134
15352.49 180
15353.66 182
15354.83 149
15356.00 173
15357.18 208
15358.35 179
15359.52 151
15360.69 145
15361.86 167
15363.03 150
15364.20 169
15365.38 167
15366.55 163
15367.72 188
15368.89 211
15370.06 194
15371.23 169
15372.41 162
15373.58 196
15374.75 151
15375.92 136
15377.09 174
15378.26 153
15379.44 161
15380.61 169
15381.78 149
15382.95 152
15384.13 150
15385.30 152
15386.47 152
15387.64 150
15388.82 167
15389.99 158
15391.16 150
15392.33 160
15393.51 161
15394.68 220
15395.85 161
15397.02 129
15398.20 151
15399.37 157
15400.54 163
15401.71 185
15402.89 195
15404.06 157
15405.23 132
15406.41 149
15407.58 165
15408.75 188
15409.93 155
15411.10 182
15412.27 168
15413.45 151
15414.62 190
15415.79 190
15416.97 184
15418.14 165
15419.31 160
15420.49 159
15421.66 150
15422.84 156
15424.01 145
15425.18 144
15426.36 142
15427.53 164
15428.70 177
15429.88 158
15431.05 177
15432.23 175
15433.40 129
15434.57 147
15435.75 144
15436.92 127
15438.10 129
15439.27 172
15440.45 155
15441.62 150
15442.80 150
15443.97 138
15445.14 172
15446.32 171
15447.49 181
15448.67 172
15449.84 189
15451.02 182
15452.19 192
15453.37 192
15454.54 173
15455.72 141
15456.89 179
15458.07 186
15459.24 188
15460.42 166
15461.59 191
15462.77 173
15463.94 152
15465.12 155
15466.29 176
15467.47 142
15468.65 159
15469.82 186
15471.00 191
15472.17 165
15473.35 156
15474.52 150
15475.70 157
15476.88 151
15478.05 147
15479.23 156
15480.40 159
15481.58 161
15482.76 158
15483.93 177
15485.11 156
15486.28 158
15487.46 133
15488.64 152
15489.81 166
15490.99 160
15492.16 177
15493.34 153
15494.52 180
15495.69 166
15496.87 166
15498.05 134
15499.22 187
15500.40 170
15501.58 139
15502.75 139
15503.93 181
15505.11 151
15506.28 167
15507.46 183
15508.64 165
15509.82 143
15510.99 148
15512.17 157
15513.35 157
15514.52 154
15515.70 145
15516.88 137
15518.06 164
15519.23 188
15520.41 164
15521.59 155
15522.77 171
15523.94 208
15525.12 179
15526.30 161
15527.48 178
15528.65 159
15529.83 170
15531.01 183
15532.19 173
15533.37 170
15534.54 172
15535.72 163
15536.90 154
15538.08 170
15539.26 165
15540.44 161
15541.61 168
15542.79 185
15543.97 162
15545.15 179
15546.33 162
15547.51 164
15548.68 170
15549.86 168
15551.04 148
15552.22 162
15553.40 147
15554.58 180
15555.76 169
15556.93 165
15558.11 158
15559.29 174
15560.47 155
15561.65 202
15562.83 196
15564.01 162
15565.19 159
15566.37 175
15567.55 195
15568.73 189
15569.91 185
15571.08 183
15572.26 194
15573.44 168
15574.62 176
15575.80 186
15576.98 170
15578.16 176
15579.34 202
15580.52 189
15581.70 143
15582.88 172
15584.06 180
15585.24 172
15586.42 149
15587.60 152
15588.78 167
15589.96 177
15591.14 176
15592.32 188
15593.50 191
15594.68 187
15595.86 233
15597.04 199
15598.22 187
15599.40 150
15600.58 169
15601.76 185
15602.95 205
15604.13 207
15605.31 162
15606.49 197
15607.67 182
15608.85 191
15610.03 182
15611.21 193
15612.39 206
15613.57 222
15614.75 190
15615.93 194
15617.12 163
15618.30 199
15619.48 219
15620.66 202
15621.84 188
15623.02 210
15624.20 205
15625.38 222
15626.57 213
15627.75 207
15628.93 203
15630.11 188
15631.29 186
15632.47 210
15633.66 200
15634.84 200
15636.02 189
15637.20 212
15638.38 219
15639.57 179
15640.75 202
15641.93 191
15643.11 204
15644.29 220
15645.48 226
15646.66 211
15647.84 240
15649.02 245
15650.21 253
15651.39 231
15652.57 196
15653.75 236
15654.94 234
15656.12 237
15657.30 240
15658.48 262
15659.67 238
15660.85 265
15662.03 235
15663.22 220
15664.40 253
15665.58 235
15666.76 258
15667.95 258
15669.13 247
15670.31 239
15671.50 251
15672.68 244
15673.86 220
15675.05 233
15676.23 219
15677.41 231
15678.60 198
15679.78 201
15680.96 196
15682.15 225
15683.33 235
15684.51 201
15685.70 202
15686.88 214
15688.07 254
15689.25 242
15690.43 222
15691.62 201
15692.80 190
15693.99 198
15695.17 219
15696.35 208
15697.54 215
15698.72 230
15699.91 216
15701.09 210
15702.28 219
15703.46 207
15704.64 203
15705.83 230
15707.01 178
15708.20 194
15709.38 193
15710.57 230
15711.75 206
15712.94 205
15714.12 206
15715.31 217
15716.49 209
15717.68 197
15718.86 209
15720.05 237
15721.23 201
15722.42 168
15723.60 208
15724.79 205
15725.97 187
15727.16 236
15728.34 207
15729.53 212
15730.71 200
15731.90 218
15733.08 204
15734.27 220
15735.46 230
15736.64 225
15737.83 236
15739.01 231
15740.20 211
15741.39 221
15742.57 242
15743.76 234
15744.94 212
15746.13 224
15747.31 249
15748.50 229
15749.69 226
15750.87 207
15752.06 254
15753.25 229
15754.43 233
15755.62 238
15756.81 220
15757.99 244
15759.18 246
15760.36 220
15761.55 250
15762.74 268
15763.92 247
15765.11 220
15766.30 227
15767.49 210
15768.67 211
15769.86 207
15771.05 216
15772.23 235
15773.42 236
15774.61 199
15775.79 202
15776.98 201
15778.17 212
15779.36 224
15780.54 219
15781.73 209
15782.92 195
15784.11 175
15785.29 216
15786.48 250
15787.67 230
15788.86 208
15790.04 193
15791.23 235
15792.42 191
15793.61 219
15794.79 221
15795.98 232
15797.17 205
15798.36 202
15799.55 209
15800.73 195
15801.92 173
15803.11 198
15804.30 207
15805.49 188
15806.68 218
15807.86 215
15809.05 218
15810.24 214
15811.43 195
15812.62 201
15813.81 179
15815.00 169
15816.18 209
15817.37 182
15818.56 178
15819.75 195
15820.94 230
15822.13 197
15823.32 192
15824.51 167
15825.70 168
15826.88 191
15828.07 169
15829.26 199
15830.45 213
15831.64 230
15832.83 209
15834.02 175
15835.21 161
15836.40 178
15837.59 199
15838.78 212
15839.97 181
15841.16 160
15842.35 178
15843.54 188
15844.73 182
15845.92 170
15847.11 208
15848.30 192
15849.49 184
15850.68 176
15851.87 167
15853.06 174
15854.25 185
15855.44 172
15856.63 213
15857.82 189
15859.01 203
15860.20 198
15861.39 180
15862.58 193
15863.77 157
15864.96 212
15866.15 177
15867.34 150
15868.53 161
15869.72 181
15870.91 208
15872.10 203
15873.29 197
15874.48 206
15875.68 205
15876.87 193
15878.06 195
15879.25 195
15880.44 214
15881.63 216
15882.82 187
15884.01 178
15885.20 193
15886.40 195
15887.59 216
15888.78 189
15889.97 213
15891.16 200
15892.35 232
15893.54 228
15894.74 176
15895.93 197
15897.12 200
15898.31 206
15899.50 187
15900.70 190
15901.89 207
15903.08 192
15904.27 208
15905.46 243
15906.66 207
15907.85 202
15909.04 201
15910.23 229
15911.42 207
15912.62 199
15913.81 222
15915.00 202
15916.19 178
15917.39 203
15918.58 234
15919.77 197
15920.96 193
15922.16 202
15923.35 175
15924.54 193
15925.73 202
15926.93 198
15928.12 190
15929.31 190
15930.51 180
15931.70 206
15932.89 212
15934.09 187
15935.28 182
15936.47 201
15937.67 220
15938.86 212
15940.05 194
15941.25 208
15942.44 205
15943.63 191
15944.83 182
15946.02 157
15947.21 210
15948.41 181
15949.60 193
15950.79 223
15951.99 209
15953.18 147
15954.38 169
15955.57 202
15956.76 173
15957.96 197
15959.15 167
15960.35 231
15961.54 155
15962.73 172
15963.93 164
15965.12 143
15966.32 163
15967.51 186
15968.71 165
15969.90 189
15971.09 162
15972.29 159
15973.48 160
15974.68 168
15975.87 173
15977.07 174
15978.26 156
15979.46 167
15980.65 187
15981.85 158
15983.04 153
15984.24 147
15985.43 178
15986.63 136
15987.82 180
15989.02 173
15990.21 183
15991.41 160
15992.60 155
15993.80 197
15994.99 181
15996.19 195
15997.39 164
15998.58 152
15999.78 173
16000.97 186
16002.17 173
16003.36 129
16004.56 170
16005.76 181
16006.95 165
16008.15 182
16009.34 180
16010.54 169
16011.73 153
16012.93 194
16014.13 167
16015.32 179
16016.52 156
16017.72 158
16018.91 165
16020.11 156
16021.30 200
16022.50 159
16023.70 192
16024.89 171
16026.09 165
16027.29 139
16028.48 144
16029.68 148
16030.88 197
16032.07 167
16033.27 160
16034.47 185
16035.67 152
16036.86 163
16038.06 157
16039.26 161
16040.45 145
16041.65 151
16042.85 152
16044.04 162
16045.24 163
16046.44 158
16047.64 160
16048.83 154
16050.03 146
16051.23 146
16052.43 144
16053.62 146
16054.82 182
16056.02 154
16057.22 149
16058.42 176
16059.61 141
16060.81 152
16062.01 154
16063.21 156
16064.41 160
16065.60 156
16066.80 166
16068.00 174
16069.20 173
16070.40 149
16071.59 159
16072.79 137
16073.99 128
16075.19 157
16076.39 167
16077.59 160
16078.78 145
16079.98 135
16081.18 183
16082.38 175
16083.58 162
16084.78 152
16085.98 157
16087.18 176
16088.37 140
16089.57 163
16090.77 155
16091.97 160
16093.17 191
16094.37 165
16095.57 156
16096.77 157
16097.97 170
16099.17 146
16100.37 162
16101.57 153
16102.77 151
16103.96 187
16105.16 122
16106.36 121
16107.56 149
16108.76 151
16109.96 180
16111.16 151
16112.36 135
16113.56 167
16114.76 132
16115.96 154
16117.16 144
16118.36 157
16119.56 149
16120.76 154
16121.96 157
16123.16 147
16124.36 163
16125.56 172
16126.76 165
16127.96 147
16129.16 135
16130.37 145
16131.57 170
16132.77 145
16133.97 140
16135.17 137
16136.37 176
16137.57 179
16138.77 165
16139.97 149
16141.17 196
16142.37 153
16143.57 163
16144.77 151
16145.98 154
16147.18 144
16148.38 136
16149.58 161
16150.78 130
16151.98 139
16153.18 149
16154.38 168
16155.59 148
16156.79 151
16157.99 138
16159.19 153
16160.39 144
16161.59 143
16162.80 133
16164.00 174
16165.20 156
16166.40 158
16167.60 151
16168.80 144
16170.01 146
16171.21 155
16172.41 144
16173.61 152
16174.81 158
16176.02 170
16177.22 134
16178.42 138
16179.62 159
16180.83 173
16182.03 161
16183.23 150
16184.43 147
16185.64 171
16186.84 167
16188.04 181
16189.24 166
16190.45 160
16191.65 144
16192.85 146
16194.06 164
16195.26 137
16196.46 165
16197.66 145
16198.87 171
16200.07 175
16201.27 163
16202.48 159
16203.68 165
16204.88 162
16206.09 148
16207.29 158
16208.49 165
16209.70 174
16210.90 183
16212.10 159
16213.31 164
16214.51 164
16215.71 178
16216.92 145
16218.12 172
16219.33 175
16220.53 179
16221.73 164
16222.94 157
16224.14 175
16225.35 147
16226.55 187
16227.75 182
16228.96 146
16230.16 159
16231.37 200
16232.57 175
16233.77 150
16234.98 165
16236.18 158
16237.39 183
16238.59 178
16239.80 153
16241.00 149
16242.21 153
16243.41 192
16244.62 187
16245.82 186
16247.03 176
16248.23 188
16249.44 204
16250.64 176
16251.85 168
16253.05 189
16254.26 198
16255.46 179
16256.67 164
16257.87 172
16259.08 185
16260.28 185
16261.49 161
16262.69 172
16263.90 182
16265.10 166
16266.31 178
16267.51 194
16268.72 186
16269.93 184
16271.13 172
16272.34 196
16273.54 192
16274.75 171
16275.96 226
16277.16 191
16278.37 194
16279.57 170
16280.78 181
16281.99 205
16283.19 235
16284.40 184
16285.60 190
16286.81 174
16288.02 207
16289.22 193
16290.43 197
16291.64 204
16292.84 214
16294.05 202
16295.26 170
16296.46 189
16297.67 198
16298.88 230
16300.08 183
16301.29 167
16302.50 182
16303.70 222
16304.91 192
16306.12 173
16307.32 190
16308.53 221
16309.74 219
16310.95 196
16312.15 206
16313.36 185
16314.57 166
16315.78 193
16316.98 215
16318.19 191
16319.40 203
16320.61 193
16321.81 219
16323.02 170
16324.23 199
16325.44 182
16326.64 189
16327.85 174
16329.06 189
16330.27 208
16331.48 179
16332.68 176
16333.89 166
16335.10 152
16336.31 175
16337.52 200
16338.72 207
16339.93 185
16341.14 167
16342.35 176
16343.56 156
16344.77 184
16345.98 176
16347.18 192
16348.39 152
16349.60 162
16350.81 167
16352.02 188
16353.23 155
16354.44 147
16355.65 152
16356.85 182
16358.06 170
16359.27 163
16360.48 176
16361.69 157
16362.90 191
16364.11 173
16365.32 163
16366.53 158
16367.74 171
16368.95 179
16370.16 163
16371.36 170
16372.57 176
16373.78 186
16374.99 177
16376.20 164
16377.41 171
16378.62 147
16379.83 145
16381.04 150
16382.25 144
16383.46 156
16384.67 172
16385.88 183
16387.09 154
16388.30 143
16389.51 139
16390.72 135
16391.93 186
16393.14 168
16394.35 158
16395.56 159
16396.77 171
16397.98 141
16399.19 113
16400.41 153
16401.62 165
16402.83 135
16404.04 141
16405.25 153
16406.46 179
16407.67 197
16408.88 155
16410.09 147
16411.30 152
16412.51 177
16413.72 140
16414.94 137
16416.15 162
16417.36 147
16418.57 134
16419.78 158
16420.99 145
16422.20 171
16423.41 134
16424.63 138
16425.84 153
16427.05 153
16428.26 148
16429.47 149
16430.68 161
16431.90 155
16433.11 142
16434.32 130
16435.53 149
16436.74 142
16437.95 122
16439.17 133
16440.38 138
16441.59 153
16442.80 181
16444.01 140
16445.23 161
16446.44 164
16447.65 145
16448.86 163
16450.08 153
16451.29 144
16452.50 165
16453.71 165
16454.93 147
16456.14 135
16457.35 135
16458.56 154
16459.78 134
16460.99 152
16462.20 160
16463.42 143
16464.63 140
16465.84 140
16467.05 151
16468.27 137
16469.48 142
16470.69 142
16471.91 118
16473.12 145
16474.33 166
16475.55 161
16476.76 142
16477.97 147
16479.19 179
16480.40 166
16481.61 143
16482.83 130
16484.04 138
16485.25 140
16486.47 144
16487.68 128
16488.90 134
16490.11 149
16491.32 137
16492.54 153
16493.75 171
16494.97 136
16496.18 123
16497.39 138
16498.61 130
16499.82 141
16501.04 112
16502.25 170
16503.47 152
16504.68 123
16505.89 116
16507.11 136
16508.32 135
16509.54 134
16510.75 138
16511.97 126
16513.18 130
16514.40 164
16515.61 157
16516.83 143
16518.04 109
16519.26 102
16520.47 144
16521.69 164
16522.90 134
16524.12 140
16525.33 149
16526.55 132
16527.76 150
16528.98 135
16530.19 145
16531.41 142
16532.62 144
16533.84 140
16535.05 127
16536.27 107
16537.49 124
16538.70 144
16539.92 143
16541.13 101
16542.35 124
16543.56 154
16544.78 110
16546.00 132
16547.21 115
16548.43 126
16549.64 144
16550.86 137
16552.08 136
16553.29 134
16554.51 119
16555.73 113
16556.94 149
16558.16 125
16559.37 119
16560.59 118
16561.81 153
16563.02 130
16564.24 129
16565.46 120
16566.67 129
16567.89 122
16569.11 111
16570.32 119
16571.54 142
16572.76 121
16573.98 118
16575.19 127
16576.41 115
16577.63 116
16578.84 128
16580.06 145
16581.28 131
16582.50 138
16583.71 128
16584.93 121
16586.15 141
16587.36 137
16588.58 119
16589.80 101
16591.02 142
16592.24 122
16593.45 141
16594.67 123
16595.89 135
16597.11 137
16598.32 116
16599.54 133
16600.76 117
16601.98 139
16603.20 126
16604.41 128
16605.63 137
16606.85 150
16608.07 149
16609.29 122
16610.51 139
16611.72 130
16612.94 123
16614.16 145
16615.38 106
16616.60 124
16617.82 131
16619.03 101
16620.25 110
16621.47 151
16622.69 132
16623.91 130
16625.13 156
16626.35 136
16627.57 139
16628.79 121
16630.00 141
16631.22 131
16632.44 139
16633.66 141
16634.88 136
16636.10 140
16637.32 134
16638.54 149
16639.76 125
16640.98 122
16642.20 155
16643.42 138
16644.64 126
16645.86 131
16647.08 142
16648.30 145
16649.51 147
16650.73 159
16651.95 120
16653.17 148
16654.39 140
16655.61 135
16656.83 124
16658.05 115
16659.27 131
16660.49 142
16661.71 109
16662.93 104
16664.16 133
16665.38 120
16666.60 117
16667.82 132
16669.04 141
16670.26 107
16671.48 128
16672.70 149
16673.92 137
16675.14 122
16676.36 127
16677.58 149
16678.80 136
16680.02 136
16681.24 151
16682.46 150
16683.69 154
16684.91 149
16686.13 98
16687.35 110
16688.57 150
16689.79 156
16691.01 140
16692.23 124
16693.46 109
16694.68 140
16695.90 124
16697.12 140
16698.34 145
16699.56 162
16700.78 142
16702.01 144
16703.23 132
16704.45 135
16705.67 131
16706.89 119
16708.12 119
16709.34 107
16710.56 155
16711.78 143
16713.00 116
16714.23 135
16715.45 141
16716.67 125
16717.89 147
16719.11 119
16720.34 123
16721.56 141
16722.78 117
16724.00 129
16725.23 160
16726.45 146
16727.67 115
16728.89 135
16730.12 145
16731.34 134
16732.56 150
16733.79 159
16735.01 129
16736.23 132
16737.45 119
16738.68 127
16739.90 111
16741.12 162
16742.35 138
16743.57 136
16744.79 153
16746.02 154
16747.24 126
16748.46 108
16749.69 119
16750.91 110
16752.13 123
16753.36 111
16754.58 116
16755.80 141
16757.03 127
16758.25 126
16759.48 140
16760.70 140
16761.92 157
16763.15 121
16764.37 128
16765.60 144
16766.82 123
16768.04 126
16769.27 131
16770.49 117
16771.72 113
16772.94 134
16774.16 150
16775.39 127
16776.61 111
16777.84 128
16779.06 122
16780.29 117
16781.51 124
16782.74 132
16783.96 117
16785.19 132
16786.41 130
16787.64 124
16788.86 152
16790.09 132
16791.31 120
16792.54 119
16793.76 136
16794.99 124
16796.21 128
16797.44 92
16798.66 104
16799.89 106
16801.11 126
16802.34 138
16803.56 138
16804.79 133
16806.01 119
16807.24 145
16808.46 118
16809.69 120
16810.92 121
16812.14 109
16813.37 133
16814.59 136
16815.82 112
16817.04 133
16818.27 142
16819.50 130
16820.72 142
16821.95 131
16823.17 136
16824.40 132
16825.63 125
16826.85 125
16828.08 146
16829.31 137
16830.53 138
16831.76 111
16832.99 124
16834.21 137
16835.44 137
16836.67 145
16837.89 115
16839.12 124
16840.35 120
16841.57 113
16842.80 146
16844.03 94
16845.25 108
16846.48 116
16847.71 116
16848.93 125
16850.16 115
16851.39 144
16852.62 109
16853.84 123
16855.07 115
16856.30 133
16857.52 134
16858.75 146
16859.98 142
16861.21 116
16862.43 137
16863.66 121
16864.89 139
16866.12 117
16867.35 145
16868.57 157
16869.80 153
16871.03 152
16872.26 134
16873.48 122
16874.71 111
16875.94 133
16877.17 139
16878.40 151
16879.63 110
16880.85 137
16882.08 139
16883.31 128
16884.54 136
16885.77 139
16887.00 142
16888.22 147
16889.45 156
16890.68 118
16891.91 145
16893.14 170
16894.37 136
16895.60 136
16896.82 124
16898.05 141
16899.28 169
16900.51 121
16901.74 128
16902.97 128
16904.20 161
16905.43 158
16906.66 141
16907.89 136
16909.12 159
16910.34 165
16911.57 149
16912.80 123
16914.03 138
16915.26 148
16916.49 163
16917.72 124
16918.95 139
16920.18 160
16921.41 157
16922.64 138
16923.87 136
16925.10 127
16926.33 122
16927.56 152
16928.79 146
16930.02 137
16931.25 123
16932.48 129
16933.71 100
16934.94 97
16936.17 129
16937.40 138
16938.63 135
16939.86 131
16941.09 131
16942.32 117
16943.55 136
16944.78 130
16946.01 135
16947.24 123
16948.48 148
16949.71 108
16950.94 108
16952.17 117
16953.40 108
16954.63 153
16955.86 137
16957.09 127
16958.32 137
16959.55 127
16960.79 124
16962.02 134
16963.25 141
16964.48 151
16965.71 104
16966.94 116
16968.17 127
16969.40 101
16970.64 101
16971.87 124
16973.10 110
16974.33 117
16975.56 140
16976.79 122
16978.03 144
16979.26 132
16980.49 158
16981.72 136
16982.95 136
16984.19 114
16985.42 134
16986.65 139
16987.88 108
16989.11 110
16990.35 113
16991.58 129
16992.81 127
16994.04 132
16995.28 137
16996.51 126
16997.74 125
16998.97 138
17000.21 124
17001.44 134
17002.67 147
17003.90 128
17005.14 106
17006.37 126
17007.60 134
17008.84 103
17010.07 115
17011.30 113
17012.53 116
17013.77 112
17015.00 143
17016.23 116
17017.47 122
17018.70 102
17019.93 134
17021.17 129
17022.40 147
17023.63 120
17024.87 132
17026.10 126
17027.33 111
17028.57 122
17029.80 108
17031.04 135
17032.27 158
17033.50 150
17034.74 126
17035.97 118
17037.20 148
17038.44 138
17039.67 141
17040.91 133
17042.14 122
17043.37 123
17044.61 128
17045.84 127
17047.08 142
17048.31 123
17049.55 123
17050.78 105
17052.02 109
17053.25 109
17054.48 125
17055.72 121
17056.95 160
17058.19 117
17059.42 132
17060.66 102
17061.89 158
17063.13 139
17064.36 101
17065.60 128
17066.83 118
17068.07 124
17069.30 121
17070.54 119
17071.77 140
17073.01 131
17074.24 114
17075.48 129
17076.71 129
17077.95 117
17079.19 115
17080.42 127
17081.66 135
17082.89 118
17084.13 107
17085.36 117
17086.60 131
17087.83 141
17089.07 142
17090.31 104
17091.54 109
17092.78 102
17094.01 145
17095.25 107
17096.49 120
17097.72 124
17098.96 128
17100.19 121
17101.43 140
17102.67 123
17103.90 111
17105.14 107
17106.38 136
17107.61 120
17108.85 119
17110.09 122
17111.32 143
17112.56 132
17113.80 119
17115.03 110
17116.27 169
17117.51 139
17118.74 105
17119.98 125
17121.22 112
17122.45 109
17123.69 113
17124.93 119
17126.17 135
17127.40 126
17128.64 122
17129.88 129
17131.12 115
17132.35 107
17133.59 103
17134.83 102
17136.07 132
17137.30 124
17138.54 139
17139.78 130
17141.02 122
17142.25 112
17143.49 114
17144.73 92
17145.97 107
17147.20 148
17148.44 131
17149.68 141
17150.92 123
17152.16 129
17153.40 133
17154.63 138
17155.87 132
17157.11 125
17158.35 121
17159.59 119
17160.83 125
17162.06 139
17163.30 133
17164.54 138
17165.78 125
17167.02 93
17168.26 109
17169.50 127
17170.73 155
17171.97 132
17173.21 124
17174.45 118
17175.69 149
17176.93 135
17178.17 130
17179.41 118
17180.65 133
17181.89 117
17183.12 126
17184.36 103
17185.60 99
17186.84 138
17188.08 129
17189.32 134
17190.56 108
17191.80 120
17193.04 116
17194.28 120
17195.52 120
17196.76 151
17198.00 113
17199.24 154
17200.48 150
17201.72 149
17202.96 129
17204.20 143
17205.44 122
17206.68 99
17207.92 110
17209.16 123
17210.40 115
17211.64 110
17212.88 130
17214.12 122
17215.36 105
17216.60 124
17217.84 159
17219.08 116
17220.32 122
17221.56 149
17222.80 115
17224.04 94
17225.29 122
17226.53 109
17227.77 123
17229.01 131
17230.25 121
17231.49 122
17232.73 123
17233.97 132
17235.21 116
17236.45 131
17237.70 116
17238.94 108
17240.18 130
17241.42 134
17242.66 137
17243.90 130
17245.14 124
17246.39 134
17247.63 130
17248.87 142
17250.11 137
17251.35 128
17252.59 113
17253.84 121
17255.08 122
17256.32 137
17257.56 121
17258.80 128
17260.05 123
17261.29 116
17262.53 110
17263.77 134
17265.01 116
17266.26 101
17267.50 99
17268.74 118
17269.98 130
17271.23 121
17272.47 92
17273.71 103
17274.95 108
17276.20 101
17277.44 102
17278.68 94
17279.92 122
17281.17 135
17282.41 126
17283.65 106
17284.90 137
17286.14 109
17287.38 112
17288.62 109
17289.87 113
17291.11 125
17292.35 105
17293.60 121
17294.84 112
17296.08 124
17297.33 126
17298.57 116
17299.81 95
17301.06 112
17302.30 90
17303.54 116
17304.79 110
17306.03 95
17307.28 118
17308.52 123
17309.76 98
17311.01 111
17312.25 127
17313.49 121
17314.74 117
17315.98 94
17317.23 116
17318.47 101
17319.72 108
17320.96 109
17322.20 109
17323.45 117
17324.69 122
17325.94 103
17327.18 112
17328.43 120
17329.67 101
17330.91 122
17332.16 117
17333.40 133
17334.65 128
17335.89 105
17337.14 109
17338.38 109
17339.63 119
17340.87 124
17342.12 119
17343.36 114
17344.61 115
17345.85 131
17347.10 101
17348.34 103
17349.59 107
17350.83 100
17352.08 103
17353.33 114
17354.57 94
17355.82 117
17357.06 122
17358.31 115
17359.55 115
17360.80 103
17362.04 105
17363.29 149
17364.54 128
17365.78 101
17367.03 137
17368.27 138
17369.52 106
17370.77 114
17372.01 96
17373.26 118
17374.50 125
17375.75 110
17377.00 127
17378.24 114
17379.49 110
17380.74 151
17381.98 118
17383.23 108
17384.47 121
17385.72 123
17386.97 113
17388.21 117
17389.46 100
17390.71 100
17391.95 113
17393.20 113
17394.45 105
17395.70 104
17396.94 109
17398.19 111
17399.44 106
17400.68 100
17401.93 98
17403.18 115
17404.42 123
17405.67 145
17406.92 107
17408.17 127
17409.41 113
17410.66 107
17411.91 118
17413.16 127
17414.40 114
17415.65 118
17416.90 126
17418.15 115
17419.40 132
17420.64 112
17421.89 108
17423.14 107
17424.39 97
17425.63 120
17426.88 103
17428.13 113
17429.38 112
17430.63 94
17431.88 86
17433.12 98
17434.37 121
17435.62 100
17436.87 115
17438.12 137
17439.37 102
17440.61 95
17441.86 113
17443.11 104
17444.36 130
17445.61 130
17446.86 139
17448.11 114
17449.36 113
17450.60 104
17451.85 116
17453.10 133
17454.35 114
17455.60 98
17456.85 125
17458.10 114
17459.35 103
17460.60 105
17461.85 115
17463.10 103
17464.34 123
17465.59 106
17466.84 95
17468.09 111
17469.34 114
17470.59 96
17471.84 106
17473.09 124
17474.34 104
17475.59 114
17476.84 90
17478.09 110
17479.34 95
17480.59 95
17481.84 111
17483.09 107
17484.34 92
17485.59 98
17486.84 129
17488.09 82
17489.34 99
17490.59 118
17491.84 108
17493.09 130
17494.34 100
17495.59 103
17496.84 120
17498.10 108
17499.35 122
17500.60 116
17501.85 124
17503.10 116
17504.35 105
17505.60 104
17506.85 98
17508.10 119
17509.35 110
17510.60 108
17511.86 111
17513.11 108
17514.36 116
17515.61 120
17516.86 100
17518.11 107
17519.36 120
17520.61 142
17521.87 138
17523.12 125
17524.37 113
17525.62 127
17526.87 135
17528.12 150
17529.38 115
17530.63 115
17531.88 115
17533.13 132
17534.38 105
17535.63 92
17536.89 114
17538.14 111
17539.39 141
17540.64 113
17541.89 116
17543.15 111
17544.40 99
17545.65 112
17546.90 108
17548.16 111
17549.41 122
17550.66 112
17551.91 129
17553.17 127
17554.42 94
17555.67 111
17556.92 103
17558.18 107
17559.43 112
17560.68 115
17561.94 106
17563.19 125
17564.44 113
17565.69 116
17566.95 97
17568.20 109
17569.45 113
17570.71 128
17571.96 129
17573.21 115
17574.47 139
17575.72 125
17576.97 120
17578.23 95
17579.48 113
17580.73 99
17581.99 107
17583.24 98
17584.50 114
17585.75 108
17587.00 94
17588.26 124
17589.51 118
17590.76 111
17592.02 95
17593.27 103
17594.53 155
17595.78 133
17597.04 118
17598.29 114
17599.54 132
17600.80 121
17602.05 125
17603.31 123
17604.56 99
17605.82 96
17607.07 98
17608.32 117
17609.58 111
17610.83 116
17612.09 118
17613.34 124
17614.60 97
17615.85 98
17617.11 120
17618.36 100
17619.62 111
17620.87 136
17622.13 137
17623.38 112
17624.64 107
17625.89 107
17627.15 129
17628.40 139
17629.66 143
17630.91 94
17632.17 110
17633.43 91
17634.68 82
17635.94 103
17637.19 94
17638.45 120
17639.70 127
17640.96 128
17642.21 97
17643.47 120
17644.73 116
17645.98 131
17647.24 109
17648.49 97
17649.75 104
17651.01 98
17652.26 101
17653.52 116
17654.77 83
17656.03 95
17657.29 110
17658.54 108
17659.80 97
17661.06 103
17662.31 100
17663.57 124
17664.83 104
17666.08 112
17667.34 126
17668.60 115
17669.85 116
17671.11 92
17672.37 93
17673.62 119
17674.88 124
17676.14 107
17677.39 99
17678.65 109
17679.91 96
17681.17 120
17682.42 110
17683.68 119
17684.94 114
17686.19 104
17687.45 95
17688.71 98
17689.97 110
17691.22 103
17692.48 119
17693.74 109
17695.00 97
17696.26 105
17697.51 114
17698.77 117
17700.03 115
17701.29 99
17702.54 126
17703.80 105
17705.06 114
17706.32 101
17707.58 104
17708.83 106
17710.09 103
17711.35 90
17712.61 88
17713.87 110
17715.13 142
17716.38 121
17717.64 76
17718.90 102
17720.16 108
17721.42 122
17722.68 109
17723.94 112
17725.19 117
17726.45 106
17727.71 82
17728.97 126
17730.23 115
17731.49 131
17732.75 143
17734.01 100
17735.27 122
17736.53 105
17737.78 108
17739.04 118
17740.30 97
17741.56 88
17742.82 127
17744.08 131
17745.34 118
17746.60 105
17747.86 112
17749.12 122
17750.38 100
17751.64 126
17752.90 123
17754.16 103
17755.42 117
17756.68 121
17757.94 125
17759.20 102
17760.46 107
17761.72 93
17762.98 108
17764.24 94
17765.50 103
17766.76 124
17768.02 112
17769.28 86
17770.54 97
17771.80 109
17773.06 106
17774.32 119
17775.58 118
17776.84 80
17778.10 98
17779.36 88
17780.62 103
17781.88 93
17783.15 95
17784.41 106
17785.67 132
17786.93 92
17788.19 116
17789.45 119
17790.71 121
17791.97 119
17793.23 104
17794.49 98
17795.76 81
17797.02 110
17798.28 102
17799.54 80
17800.80 111
17802.06 104
17803.32 96
17804.59 127
17805.85 89
17807.11 99
17808.37 120
17809.63 138
17810.89 101
17812.16 89
17813.42 103
17814.68 98
17815.94 99
17817.20 109
17818.47 98
17819.73 105
17820.99 118
17822.25 128
17823.51 118
17824.78 89
17826.04 101
17827.30 126
17828.56 143
17829.83 105
17831.09 86
17832.35 117
17833.61 104
17834.88 88
17836.14 109
17837.40 135
17838.67 113
17839.93 95
17841.19 95
17842.45 108
17843.72 115
17844.98 126
17846.24 117
17847.51 114
17848.77 99
17850.03 109
17851.30 120
17852.56 119
17853.82 102
17855.09 105
17856.35 113
17857.61 119
17858.88 102
17860.14 83
17861.40 128
17862.67 99
17863.93 126
17865.19 125
17866.46 104
17867.72 100
17868.99 103
17870.25 114
17871.51 83
17872.78 111
17874.04 122
17875.31 114
17876.57 109
17877.83 96
17879.10 120
17880.36 127
17881.63 102
17882.89 112
17884.15 107
17885.42 114
17886.68 99
17887.95 114
17889.21 111
17890.48 108
17891.74 95
17893.01 75
17894.27 103
17895.54 92
17896.80 119
17898.07 92
17899.33 98
17900.60 94
17901.86 93
17903.13 90
17904.39 108
17905.66 85
17906.92 104
17908.19 99
17909.45 106
17910.72 128
17911.98 116
17913.25 99
17914.51 88
17915.78 111
17917.05 111
17918.31 107
17919.58 89
17920.84 99
17922.11 105
17923.37 100
17924.64 91
17925.91 131
17927.17 93
17928.44 90
17929.70 108
17930.97 96
17932.24 109
17933.50 91
17934.77 108
17936.03 109
17937.30 95
17938.57 93
17939.83 123
17941.10 109
17942.37 97
17943.63 88
17944.90 113
17946.17 108
17947.43 106
17948.70 104
17949.97 95
17951.23 102
17952.50 118
17953.77 115
17955.03 91
17956.30 98
17957.57 133
17958.83 106
17960.10 104
17961.37 96
17962.64 120
17963.90 130
17965.17 104
17966.44 106
17967.70 108
17968.97 150
17970.24 101
17971.51 115
17972.77 100
17974.04 102
17975.31 120
17976.58 99
17977.85 90
17979.11 82
17980.38 106
17981.65 130
17982.92 108
17984.18 98
17985.45 90
17986.72 114
17987.99 110
17989.26 78
17990.52 103
17991.79 116
17993.06 112
17994.33 112
17995.60 83
17996.87 81
17998.13 97
17999.40 98
18000.67 89
18001.94 87
18003.21 100
18004.48 122
18005.75 87
18007.02 99
18008.28 91
18009.55 95
18010.82 116
18012.09 102
18013.36 98
18014.63 98
18015.90 119
18017.17 152
18018.44 102
18019.71 117
18020.97 133
18022.24 112
18023.51 114
18024.78 86
18026.05 108
18027.32 70
18028.59 100
18029.86 102
18031.13 108
18032.40 120
18033.67 98
18034.94 110
18036.21 100
18037.48 116
18038.75 88
18040.02 114
18041.29 90
18042.56 90
18043.83 104
18045.10 104
18046.37 99
18047.64 96
18048.91 94
18050.18 95
18051.45 102
18052.72 102
18053.99 100
18055.26 107
18056.53 114
18057.80 84
18059.07 135
18060.34 90
18061.61 98
18062.88 109
18064.16 105
18065.43 92
18066.70 99
18067.97 102
18069.24 99
18070.51 98
18071.78 122
18073.05 125
18074.32 128
18075.59 87
18076.87 116
18078.14 130
18079.41 105
18080.68 83
18081.95 118
18083.22 110
18084.49 92
18085.77 127
18087.04 96
18088.31 90
18089.58 97
18090.85 97
18092.12 108
18093.40 82
18094.67 111
18095.94 124
18097.21 103
18098.48 96
18099.76 138
18101.03 107
18102.30 119
18103.57 98
18104.84 94
18106.12 120
18107.39 125
18108.66 90
18109.93 88
18111.21 118
18112.48 104
18113.75 115
18115.02 77
18116.30 104
18117.57 92
18118.84 99
18120.11 114
18121.39 101
18122.66 100
18123.93 96
18125.21 97
18126.48 108
18127.75 78
18129.02 120
18130.30 119
18131.57 111
18132.84 109
18134.12 109
18135.39 113
18136.66 105
18137.94 117
18139.21 97
18140.48 116
18141.76 104
18143.03 126
18144.31 96
18145.58 98
18146.85 106
18148.13 127
18149.40 114
18150.67 95
18151.95 119
18153.22 119
18154.50 106
18155.77 103
18157.04 122
18158.32 126
18159.59 162
18160.87 124
18162.14 124
18163.41 117
18164.69 111
18165.96 133
18167.24 125
18168.51 107
18169.79 100
18171.06 113
18172.34 120
18173.61 114
18174.89 85
18176.16 107
18177.43 128
18178.71 126
18179.98 113
18181.26 130
18182.53 125
18183.81 115
18185.08 106
18186.36 111
18187.63 110
18188.91 126
18190.18 123
18191.46 98
18192.74 106
18194.01 112
18195.29 104
18196.56 105
18197.84 115
18199.11 76
18200.39 120
18201.66 117
18202.94 121
18204.22 87
18205.49 108
18206.77 125
18208.04 103
18209.32 94
18210.59 108
18211.87 117
18213.15 117
18214.42 123
18215.70 101
18216.97 88
18218.25 96
18219.53 113
18220.80 102
18222.08 115
18223.36 95
18224.63 100
18225.91 98
18227.19 97
18228.46 88
18229.74 104
18231.02 121
18232.29 106
18233.57 110
18234.85 111
18236.12 99
18237.40 78
18238.68 99
18239.95 117
18241.23 118
18242.51 112
18243.78 77
18245.06 86
18246.34 122
18247.62 111
18248.89 102
18250.17 95
18251.45 135
18252.73 131
18254.00 105
18255.28 80
18256.56 82
18257.84 113
18259.11 106
18260.39 86
18261.67 117
18262.95 111
18264.22 116
18265.50 116
18266.78 113
18268.06 103
18269.34 113
18270.61 138
18271.89 118
18273.17 101
18274.45 111
18275.73 104
18277.01 107
18278.28 111
18279.56 101
18280.84 103
18282.12 112
18283.40 105
18284.68 94
18285.95 105
18287.23 93
18288.51 120
18289.79 93
18291.07 108
18292.35 117
18293.63 105
18294.91 77
18296.19 103
18297.46 103
18298.74 96
18300.02 106
18301.30 109
18302.58 99
18303.86 133
18305.14 106
18306.42 90
18307.70 112
18308.98 97
18310.26 82
18311.54 102
18312.82 118
18314.10 99
18315.37 93
18316.65 108
18317.93 118
18319.21 105
18320.49 107
18321.77 106
18323.05 113
18324.33 81
18325.61 93
18326.89 104
18328.17 124
18329.45 98
18330.73 109
18332.01 113
18333.29 102
18334.57 126
18335.86 84
18337.14 85
18338.42 102
18339.70 103
18340.98 95
18342.26 105
18343.54 92
18344.82 97
18346.10 118
18347.38 110
18348.66 103
18349.94 104
18351.22 101
18352.50 98
18353.78 108
18355.07 114
18356.35 120
18357.63 115
18358.91 97
18360.19 99
18361.47 92
18362.75 105
18364.03 140
18365.32 109
18366.60 100
18367.88 86
18369.16 87
18370.44 101
18371.72 98
18373.00 84
18374.29 98
18375.57 105
18376.85 99
18378.13 106
18379.41 91
18380.70 92
18381.98 107
18383.26 110
18384.54 81
18385.82 103
18387.11 90
18388.39 104
18389.67 93
18390.95 94
18392.23 99
18393.52 101
18394.80 116
18396.08 110
18397.36 110
18398.65 100
18399.93 132
18401.21 109
18402.50 122
18403.78 114
18405.06 120
18406.34 79
18407.63 93
18408.91 91
18410.19 92
18411.48 79
18412.76 94
18414.04 116
18415.32 109
18416.61 96
18417.89 100
18419.17 99
18420.46 106
18421.74 111
18423.02 73
18424.31 90
18425.59 101
18426.87 98
18428.16 95
18429.44 91
18430.73 90
18432.01 103
18433.29 103
18434.58 95
18435.86 101
18437.14 98
18438.43 101
18439.71 98
18441.00 93
18442.28 82
18443.56 80
18444.85 98
18446.13 109
18447.42 108
18448.70 93
18449.99 86
18451.27 104
18452.56 105
18453.84 91
18455.12 87
18456.41 104
18457.69 102
18458.98 97
18460.26 82
18461.55 88
18462.83 100
18464.12 130
18465.40 99
18466.69 95
18467.97 116
18469.26 130
18470.54 96
18471.83 82
18473.11 100
18474.40 93
18475.68 108
18476.97 113
18478.25 83
18479.54 75
18480.82 94
18482.11 102
18483.40 95
18484.68 91
18485.97 91
18487.25 79
18488.54 102
18489.82 98
18491.11 98
18492.39 118
18493.68 104
18494.97 91
18496.25 90
18497.54 106
18498.82 95
18500.11 102
18501.40 115
18502.68 110
18503.97 98
18505.26 92
18506.54 104
18507.83 96
18509.11 111
18510.40 97
18511.69 97
18512.97 86
18514.26 79
18515.55 71
18516.83 92
18518.12 103
18519.41 104
18520.69 113
18521.98 120
18523.27 94
18524.56 122
18525.84 89
18527.13 80
18528.42 107
18529.70 115
18530.99 108
18532.28 87
18533.57 101
18534.85 100
18536.14 94
18537.43 93
18538.71 115
18540.00 96
18541.29 88
18542.58 98
18543.86 109
18545.15 74
18546.44 94
18547.73 95
18549.02 92
18550.30 114
18551.59 101
18552.88 113
18554.17 112
18555.46 117
18556.74 105
18558.03 125
18559.32 107
18560.61 87
18561.90 102
18563.18 121
18564.47 91
18565.76 86
18567.05 90
18568.34 109
18569.63 108
18570.92 96
18572.20 112
18573.49 106
18574.78 94
18576.07 94
18577.36 97
18578.65 103
18579.94 110
18581.23 108
18582.51 117
18583.80 85
18585.09 102
18586.38 96
18587.67 88
18588.96 115
18590.25 112
18591.54 98
18592.83 111
18594.12 111
18595.41 98
18596.70 92
18597.99 104
18599.28 85
18600.57 89
18601.85 96
18603.14 115
18604.43 117
18605.72 115
18607.01 132
18608.30 113
18609.59 119
18610.88 118
18612.17 119
18613.46 117
18614.75 134
18616.04 123
18617.33 83
18618.62 117
18619.91 118
18621.20 121
18622.50 124
18623.79 133
18625.08 112
18626.37 130
18627.66 111
18628.95 137
18630.24 147
18631.53 118
18632.82 102
18634.11 110
18635.40 113
18636.69 118
18637.98 106
18639.27 89
18640.57 94
18641.86 98
18643.15 104
18644.44 98
18645.73 115
18647.02 117
18648.31 124
18649.60 122
18650.89 115
18652.19 114
18653.48 106
18654.77 131
18656.06 107
18657.35 75
18658.64 98
18659.94 106
18661.23 96
18662.52 96
18663.81 94
18665.10 98
18666.39 99
18667.69 109
18668.98 94
18670.27 111
18671.56 90
18672.85 95
18674.15 108
18675.44 88
18676.73 113
18678.02 109
18679.32 123
18680.61 102
18681.90 98
18683.19 103
18684.49 122
18685.78 109
18687.07 105
18688.36 114
18689.66 125
18690.95 103
18692.24 102
18693.53 96
18694.83 107
18696.12 78
18697.41 105
18698.71 109
18700.00 96
18701.29 117
18702.59 97
18703.88 100
18705.17 115
18706.47 102
18707.76 91
18709.05 106
18710.35 107
18711.64 107
18712.93 92
18714.23 90
18715.52 95
18716.81 90
18718.11 101
18719.40 101
18720.70 123
18721.99 98
18723.28 131
18724.58 101
18725.87 103
18727.16 90
18728.46 94
18729.75 91
18731.05 97
18732.34 104
18733.64 101
18734.93 115
18736.22 78
18737.52 106
18738.81 101
18740.11 95
18741.40 88
18742.70 111
18743.99 118
18745.29 79
18746.58 91
18747.87 106
18749.17 93
18750.46 100
18751.76 76
18753.05 92
18754.35 109
18755.64 111
18756.94 106
18758.23 101
18759.53 84
18760.82 82
18762.12 96
18763.42 102
18764.71 101
18766.01 98
18767.30 109
18768.60 99
18769.89 88
18771.19 102
18772.48 111
18773.78 95
18775.07 91
18776.37 97
18777.67 104
18778.96 100
18780.26 85
18781.55 90
18782.85 86
18784.15 105
18785.44 77
18786.74 93
18788.03 96
18789.33 108
18790.63 116
18791.92 101
18793.22 84
18794.52 101
18795.81 108
18797.11 97
18798.40 100
18799.70 102
18801.00 84
18802.29 88
18803.59 97
18804.89 105
18806.18 101
18807.48 98
18808.78 106
18810.07 86
18811.37 105
18812.67 77
18813.97 96
18815.26 96
18816.56 107
18817.86 90
18819.15 81
18820.45 103
18821.75 105
18823.05 101
18824.34 89
18825.64 123
18826.94 98
18828.24 85
18829.53 118
18830.83 99
18832.13 83
18833.43 88
18834.72 110
18836.02 105
18837.32 88
18838.62 100
18839.92 105
18841.21 95
18842.51 75
18843.81 67
18845.11 78
18846.41 90
18847.70 99
18849.00 106
18850.30 86
18851.60 105
18852.90 100
18854.20 89
18855.49 92
18856.79 95
18858.09 73
18859.39 78
18860.69 118
18861.99 109
18863.29 101
18864.58 98
18865.88 81
18867.18 90
18868.48 103
18869.78 93
18871.08 92
18872.38 98
18873.68 95
18874.98 117
18876.28 106
18877.57 90
18878.87 95
18880.17 85
18881.47 76
18882.77 91
18884.07 110
18885.37 83
18886.67 96
18887.97 72
18889.27 103
18890.57 90
18891.87 84
18893.17 88
18894.47 90
18895.77 86
18897.07 86
18898.37 86
18899.67 88
18900.97 101
18902.27 92
18903.57 106
18904.87 95
18906.17 101
18907.47 94
18908.77 99
18910.07 105
18911.37 109
18912.67 87
18913.97 81
18915.27 89
18916.57 76
18917.87 74
18919.17 91
18920.47 89
18921.78 95
18923.08 98
18924.38 83
18925.68 105
18926.98 108
18928.28 106
18929.58 106
18930.88 102
18932.18 96
18933.48 113
18934.79 117
18936.09 90
18937.39 90
18938.69 91
18939.99 89
18941.29 103
18942.59 75
18943.90 88
18945.20 108
18946.50 107
18947.80 104
18949.10 84
18950.40 93
18951.71 90
18953.01 104
18954.31 100
18955.61 103
18956.91 99
18958.21 99
18959.52 99
18960.82 97
18962.12 102
18963.42 95
18964.73 114
18966.03 93
18967.33 89
18968.63 104
18969.93 112
18971.24 110
18972.54 102
18973.84 84
18975.14 84
18976.45 96
18977.75 97
18979.05 90
18980.36 94
18981.66 122
18982.96 85
18984.26 120
18985.57 90
18986.87 77
18988.17 97
18989.48 92
18990.78 81
18992.08 78
18993.39 103
18994.69 109
18995.99 77
18997.30 90
18998.60 113
18999.90 100
19001.21 100
19002.51 91
19003.81 96
19005.12 85
19006.42 106
19007.72 96
19009.03 96
19010.33 92
19011.64 88
19012.94 84
19014.24 102
19015.55 83
19016.85 89
19018.16 105
19019.46 67
19020.76 88
19022.07 100
19023.37 109
19024.68 94
19025.98 89
19027.29 95
19028.59 100
19029.89 85
19031.20 83
19032.50 82
19033.81 80
19035.11 85
19036.42 94
19037.72 89
19039.03 96
19040.33 85
19041.64 98
19042.94 113
19044.25 97
19045.55 96
19046.86 90
19048.16 95
19049.47 77
19050.77 99
19052.08 82
19053.38 106
19054.69 99
19055.99 98
19057.30 83
19058.60 81
19059.91 101
19061.22 108
19062.52 94
19063.83 89
19065.13 111
19066.44 109
19067.74 103
19069.05 96
19070.36 84
19071.66 93
19072.97 99
19074.27 90
19075.58 82
19076.89 94
19078.19 84
19079.50 92
19080.80 96
19082.11 76
19083.42 93
19084.72 73
19086.03 81
19087.34 94
19088.64 105
19089.95 114
19091.26 82
19092.56 102
19093.87 76
19095.18 82
19096.48 91
19097.79 107
19099.10 82
19100.40 87
19101.71 74
19103.02 83
19104.32 106
19105.63 69
19106.94 96
19108.25 110
19109.55 103
19110.86 97
19112.17 85
19113.48 81
19114.78 90
19116.09 86
19117.40 98
19118.71 98
19120.01 79
19121.32 84
19122.63 103
19123.94 103
19125.24 96
19126.55 94
19127.86 91
19129.17 98
19130.47 70
19131.78 87
19133.09 77
19134.40 122
19135.71 108
19137.02 111
19138.32 66
19139.63 106
19140.94 105
19142.25 101
19143.56 104
19144.87 77
19146.17 107
19147.48 99
19148.79 98
19150.10 80
19151.41 95
19152.72 108
19154.03 95
19155.33 106
19156.64 83
19157.95 93
19159.26 112
19160.57 94
19161.88 88
19163.19 100
19164.50 97
19165.81 87
19167.12 90
19168.42 65
19169.73 79
19171.04 96
19172.35 98
19173.66 81
19174.97 96
19176.28 112
19177.59 92
19178.90 94
19180.21 104
19181.52 104
19182.83 93
19184.14 97
19185.45 86
19186.76 79
19188.07 78
19189.38 94
19190.69 95
19192.00 80
19193.31 75
19194.62 86
19195.93 75
19197.24 82
19198.55 97
19199.86 74
19201.17 77
19202.48 66
19203.79 84
19205.10 86
19206.41 81
19207.72 96
19209.03 103
19210.34 77
19211.66 79
19212.97 108
19214.28 94
19215.59 99
19216.90 80
19218.21 86
19219.52 86
19220.83 102
19222.14 93
19223.45 77
19224.77 83
19226.08 89
19227.39 95
19228.70 90
19230.01 100
19231.32 103
19232.63 106
19233.94 98
19235.26 82
19236.57 77
19237.88 106
19239.19 83
19240.50 90
19241.81 73
19243.13 108
19244.44 99
19245.75 102
19247.06 104
19248.37 91
19249.69 87
19251.00 103
19252.31 102
19253.62 93
19254.93 87
19256.25 93
19257.56 93
19258.87 76
19260.18 73
19261.50 87
19262.81 77
19264.12 82
19265.43 97
19266.75 97
19268.06 89
19269.37 101
19270.68 77
19272.00 83
19273.31 87
19274.62 107
19275.94 69
19277.25 93
19278.56 93
19279.88 85
19281.19 111
19282.50 106
19283.81 99
19285.13 107
19286.44 114
19287.75 100
19289.07 75
19290.38 92
19291.70 87
19293.01 107
19294.32 93
19295.64 85
19296.95 94
19298.26 77
19299.58 95
19300.89 96
19302.20 103
19303.52 95
19304.83 104
19306.15 85
19307.46 90
19308.77 110
19310.09 101
19311.40 115
19312.72 95
19314.03 91
19315.35 83
19316.66 92
19317.97 80
19319.29 85
19320.60 108
19321.92 102
19323.23 94
19324.55 76
19325.86 80
19327.18 89
19328.49 80
19329.81 84
19331.12 83
19332.44 74
19333.75 83
19335.07 90
19336.38 93
19337.70 78
19339.01 93
19340.33 102
19341.64 89
19342.96 108
19344.27 103
19345.59 111
19346.90 110
19348.22 106
19349.53 97
19350.85 86
19352.16 104
19353.48 97
19354.79 93
19356.11 102
19357.43 79
19358.74 81
19360.06 96
19361.37 84
19362.69 91
19364.01 89
19365.32 91
19366.64 86
19367.95 110
19369.27 85
19370.59 99
19371.90 86
19373.22 107
19374.53 100
19375.85 128
19377.17 113
19378.48 93
19379.80 104
19381.12 95
19382.43 95
19383.75 79
19385.07 76
19386.38 102
19387.70 98
19389.02 79
19390.33 87
19391.65 110
19392.97 107
19394.28 74
19395.60 99
19396.92 90
19398.24 98
19399.55 111
19400.87 89
19402.19 74
19403.50 90
19404.82 105
19406.14 113
19407.46 94
19408.77 103
19410.09 91
19411.41 87
19412.73 102
19414.04 82
19415.36 79
19416.68 94
19418.00 88
19419.32 109
19420.63 106
19421.95 97
19423.27 86
19424.59 78
19425.91 91
19427.22 104
19428.54 110
19429.86 106
19431.18 107
19432.50 101
19433.82 81
19435.13 95
19436.45 98
19437.77 91
19439.09 96
19440.41 88
19441.73 78
19443.04 100
19444.36 92
19445.68 104
19447.00 87
19448.32 96
19449.64 103
19450.96 86
19452.28 83
19453.60 76
19454.91 103
19456.23 88
19457.55 114
19458.87 101
19460.19 109
19461.51 101
19462.83 97
19464.15 96
19465.47 86
19466.79 99
19468.11 85
19469.43 94
19470.75 94
19472.07 82
19473.39 108
19474.71 116
19476.03 93
19477.35 116
19478.67 75
19479.99 105
19481.30 94
19482.62 102
19483.94 85
19485.27 95
19486.59 99
19487.91 105
19489.23 82
19490.55 87
19491.87 94
19493.19 102
19494.51 104
19495.83 112
19497.15 95
19498.47 113
19499.79 89
19501.11 101
19502.43 79
19503.75 92
19505.07 90
19506.39 92
19507.71 89
19509.03 93
19510.36 95
19511.68 88
19513.00 90
19514.32 78
19515.64 112
19516.96 87
19518.28 98
19519.60 89
19520.92 92
19522.25 96
19523.57 94
19524.89 102
19526.21 125
19527.53 105
19528.85 96
19530.17 82
19531.50 87
19532.82 79
19534.14 82
19535.46 84
19536.78 77
19538.11 83
19539.43 90
19540.75 88
19542.07 99
19543.39 98
19544.72 103
19546.04 97
19547.36 89
19548.68 92
19550.00 97
19551.33 84
19552.65 105
19553.97 110
19555.29 81
19556.62 71
19557.94 109
19559.26 84
19560.58 94
19561.91 90
19563.23 97
19564.55 108
19565.88 81
19567.20 97
19568.52 103
19569.84 100
19571.17 95
19572.49 120
19573.81 87
19575.14 83
19576.46 85
19577.78 108
19579.11 108
19580.43 98
19581.75 96
19583.08 109
19584.40 81
19585.72 85
19587.05 98
19588.37 81
19589.69 90
19591.02 73
19592.34 89
19593.67 97
19594.99 112
19596.31 83
19597.64 111
19598.96 89
19600.28 83
19601.61 98
19602.93 74
19604.26 76
19605.58 95
19606.91 100
19608.23 102
19609.55 103
19610.88 94
19612.20 83
19613.53 86
19614.85 94
19616.18 91
19617.50 88
19618.83 86
19620.15 94
19621.47 113
19622.80 106
19624.12 109
19625.45 86
19626.77 103
19628.10 114
19629.42 94
19630.75 89
19632.07 83
19633.40 82
19634.72 108
19636.05 102
19637.37 101
19638.70 90
19640.03 99
19641.35 101
19642.68 96
19644.00 99
19645.33 103
19646.65 118
19647.98 111
19649.30 99
19650.63 84
19651.96 95
19653.28 89
19654.61 93
19655.93 103
19657.26 91
19658.58 73
19659.91 108
19661.24 83
19662.56 70
19663.89 70
19665.22 84
19666.54 92
19667.87 93
19669.19 73
19670.52 78
19671.85 96
19673.17 93
19674.50 86
19675.83 90
19677.15 92
19678.48 87
19679.81 105
19681.13 77
19682.46 82
19683.79 99
19685.11 86
19686.44 82
19687.77 81
19689.09 83
19690.42 90
19691.75 83
19693.08 96
19694.40 103
19695.73 97
19697.06 82
19698.39 79
19699.71 83
19701.04 93
19702.37 87
19703.69 73
19705.02 80
19706.35 84
19707.68 64
19709.01 76
19710.33 88
19711.66 89
19712.99 86
19714.32 112
19715.64 86
19716.97 73
19718.30 85
19719.63 81
19720.96 92
19722.28 96
19723.61 99
19724.94 77
19726.27 97
19727.60 85
19728.93 78
19730.25 85
19731.58 98
19732.91 70
19734.24 75
19735.57 72
19736.90 85
19738.23 85
19739.55 96
19740.88 94
19742.21 81
19743.54 81
19744.87 80
19746.20 76
19747.53 84
19748.86 104
19750.19 99
19751.51 101
19752.84 88
19754.17 92
19755.50 83
19756.83 81
19758.16 82
19759.49 69
19760.82 83
19762.15 87
19763.48 78
19764.81 89
19766.14 100
19767.47 78
19768.80 86
19770.13 85
19771.46 87
19772.79 96
19774.12 85
19775.45 102
19776.78 90
19778.11 98
19779.44 100
19780.77 74
19782.10 95
19783.43 111
19784.76 80
19786.09 76
19787.42 75
19788.75 64
19790.08 72
19791.41 71
19792.74 76
19794.07 81
19795.40 95
19796.73 121
19798.06 104
19799.39 69
19800.72 81
19802.05 92
19803.39 99
19804.72 72
19806.05 81
19807.38 103
19808.71 85
19810.04 77
19811.37 69
19812.70 81
19814.03 80
19815.37 90
19816.70 88
19818.03 93
19819.36 99
19820.69 117
19822.02 94
19823.35 67
19824.69 89
19826.02 106
19827.35 99
19828.68 107
19830.01 81
19831.34 77
19832.68 105
19834.01 95
19835.34 74
19836.67 68
19838.00 88
19839.34 112
19840.67 117
19842.00 84
19843.33 85
19844.67 115
19846.00 114
19847.33 95
19848.66 80
19849.99 94
19851.33 90
19852.66 100
19853.99 76
19855.32 64
19856.66 81
19857.99 73
19859.32 88
19860.66 59
19861.99 76
19863.32 82
19864.65 95
19865.99 82
19867.32 70
19868.65 86
19869.99 104
19871.32 97
19872.65 87
19873.99 82
19875.32 82
19876.65 99
19877.99 84
19879.32 90
19880.65 91
19881.99 89
19883.32 75
19884.65 91
19885.99 81
19887.32 79
19888.66 128
19889.99 100
19891.32 83
19892.66 76
19893.99 85
19895.32 78
19896.66 76
19897.99 71
19899.33 92
19900.66 87
19902.00 103
19903.33 96
19904.66 83
19906.00 89
19907.33 101
19908.67 80
19910.00 88
19911.34 80
19912.67 90
19914.01 81
19915.34 69
19916.67 91
19918.01 85
19919.34 89
19920.68 119
19922.01 72
19923.35 75
19924.68 88
19926.02 105
19927.35 90
19928.69 91
19930.02 69
19931.36 83
19932.69 89
19934.03 91
19935.37 81
19936.70 108
19938.04 90
19939.37 89
19940.71 59
19942.04 63
19943.38 80
19944.71 87
19946.05 97
19947.39 95
19948.72 99
19950.06 92
19951.39 73
19952.73 87
19954.06 89
19955.40 93
19956.74 90
19958.07 66
19959.41 63
19960.74 74
19962.08 69
19963.42 94
19964.75 94
19966.09 62
19967.43 63
19968.76 76
19970.10 93
19971.44 83
19972.77 86
19974.11 84
19975.45 95
19976.78 97
19978.12 72
19979.46 73
19980.79 65
19982.13 71
19983.47 86
19984.80 84
19986.14 94
19987.48 105
19988.82 61
19990.15 93
19991.49 79
19992.83 97
19994.16 80
19995.50 88
19996.84 86
19998.18 85
19999.51 77
20000.85 88
20002.19 119
20003.53 98
20004.86 93
20006.20 93
20007.54 70
20008.88 110
20010.22 89
20011.55 89
20012.89 92
20014.23 74
20015.57 88
20016.91 79
20018.24 71
20019.58 88
20020.92 69
20022.26 71
20023.60 82
20024.93 98
20026.27 91
20027.61 56
20028.95 76
20030.29 91
20031.63 91
20032.97 89
20034.30 86
20035.64 95
20036.98 83
20038.32 99
20039.66 107
20041.00 83
20042.34 83
20043.68 95
20045.01 77
20046.35 80
20047.69 79
20049.03 103
20050.37 85
20051.71 79
20053.05 82
20054.39 79
20055.73 84
20057.07 99
20058.41 81
20059.75 83
20061.09 83
20062.43 84
20063.77 87
20065.11 71
20066.45 71
20067.79 67
20069.12 84
20070.46 83
20071.80 87
20073.14 82
20074.48 54
20075.82 77
20077.16 66
20078.50 106
20079.85 90
20081.19 97
20082.53 95
20083.87 69
20085.21 78
20086.55 93
20087.89 80
20089.23 94
20090.57 91
20091.91 107
20093.25 89
20094.59 90
20095.93 89
20097.27 77
20098.61 74
20099.95 99
20101.29 66
20102.64 79
20103.98 94
20105.32 99
20106.66 92
20108.00 66
20109.34 90
20110.68 87
20112.02 107
20113.36 76
20114.71 94
20116.05 99
20117.39 68
20118.73 69
20120.07 72
20121.41 76
20122.75 87
20124.10 93
20125.44 78
20126.78 92
20128.12 89
20129.46 87
