# Supplementary material for: MALDI-TOF MS typing enables the classification of brewing yeasts of the genus Saccharomyces to major beer styles
Source: PLoS One. 2017 Aug 9;12(8):e0181694. doi: 10.1371/journal.pone.0181694 (PMC5549903; doi:10.1371/journal.pone.0181694)
Supplement: S10 File — The directory includes 90 raw files and was zipped to “.zip”; the folder has three strains with 30 spectra per strain; S1 Text explains the raw files with an example and Table 1 represents the yeast strains used within the experiment. (ZIP) [file pone.0181694.s013.zip › 28-30/30332a-998-OG-Koe-Koe-YPG-18h-E-E_2015-08-24__0_A5_1.dat]

2000.02 253
2000.44 283
2000.87 263
2001.29 322
2001.71 280
2002.13 288
2002.55 285
2002.97 276
2003.40 203
2003.82 170
2004.24 210
2004.66 196
2005.08 287
2005.50 238
2005.93 277
2006.35 257
2006.77 271
2007.19 249
2007.62 201
2008.04 230
2008.46 288
2008.88 278
2009.30 232
2009.73 198
2010.15 249
2010.57 286
2010.99 279
2011.42 231
2011.84 219
2012.26 249
2012.68 205
2013.11 198
2013.53 213
2013.95 191
2014.38 187
2014.80 228
2015.22 197
2015.64 245
2016.07 277
2016.49 264
2016.91 231
2017.34 284
2017.76 309
2018.18 224
2018.61 211
2019.03 237
2019.45 195
2019.88 192
2020.30 211
2020.72 236
2021.15 255
2021.57 256
2021.99 209
2022.42 243
2022.84 272
2023.27 254
2023.69 258
2024.11 265
2024.54 234
2024.96 186
2025.39 179
2025.81 226
2026.23 238
2026.66 237
2027.08 172
2027.51 230
2027.93 199
2028.36 193
2028.78 230
2029.20 233
2029.63 186
2030.05 254
2030.48 229
2030.90 206
2031.33 182
2031.75 205
2032.18 216
2032.60 262
2033.03 237
2033.45 197
2033.88 278
2034.30 259
2034.73 249
2035.15 248
2035.58 246
2036.00 261
2036.43 245
2036.85 283
2037.28 229
2037.70 244
2038.13 218
2038.55 315
2038.98 269
2039.40 287
2039.83 292
2040.25 272
2040.68 273
2041.11 184
2041.53 251
2041.96 198
2042.38 209
2042.81 228
2043.23 244
2043.66 231
2044.09 259
2044.51 247
2044.94 222
2045.37 258
2045.79 235
2046.22 240
2046.64 276
2047.07 254
2047.50 287
2047.92 263
2048.35 227
2048.78 261
2049.20 242
2049.63 210
2050.06 259
2050.48 284
2050.91 193
2051.34 187
2051.76 155
2052.19 231
2052.62 222
2053.04 221
2053.47 193
2053.90 211
2054.32 254
2054.75 270
2055.18 231
2055.61 272
2056.03 306
2056.46 254
2056.89 256
2057.31 159
2057.74 210
2058.17 289
2058.60 245
2059.02 258
2059.45 250
2059.88 237
2060.31 264
2060.73 216
2061.16 254
2061.59 198
2062.02 266
2062.45 218
2062.87 259
2063.30 258
2063.73 254
2064.16 221
2064.59 283
2065.01 287
2065.44 244
2065.87 333
2066.30 333
2066.73 242
2067.16 364
2067.58 364
2068.01 309
2068.44 248
2068.87 254
2069.30 200
2069.73 184
2070.16 242
2070.58 244
2071.01 231
2071.44 220
2071.87 256
2072.30 253
2072.73 223
2073.16 300
2073.59 254
2074.02 242
2074.45 212
2074.87 194
2075.30 228
2075.73 210
2076.16 238
2076.59 201
2077.02 213
2077.45 263
2077.88 317
2078.31 236
2078.74 259
2079.17 283
2079.60 374
2080.03 306
2080.46 251
2080.89 303
2081.32 359
2081.75 321
2082.18 289
2082.61 327
2083.04 296
2083.47 392
2083.90 272
2084.33 198
2084.76 149
2085.19 333
2085.62 301
2086.05 244
2086.48 182
2086.91 225
2087.34 284
2087.77 233
2088.20 227
2088.63 249
2089.06 255
2089.49 268
2089.92 250
2090.35 351
2090.79 245
2091.22 261
2091.65 286
2092.08 225
2092.51 246
2092.94 195
2093.37 269
2093.80 217
2094.23 275
2094.66 304
2095.10 239
2095.53 211
2095.96 246
2096.39 238
2096.82 215
2097.25 241
2097.68 260
2098.12 276
2098.55 268
2098.98 250
2099.41 262
2099.84 257
2100.27 248
2100.71 252
2101.14 247
2101.57 191
2102.00 252
2102.43 243
2102.87 235
2103.30 286
2103.73 234
2104.16 218
2104.60 269
2105.03 321
2105.46 338
2105.89 300
2106.32 200
2106.76 174
2107.19 278
2107.62 247
2108.05 217
2108.49 263
2108.92 310
2109.35 304
2109.79 252
2110.22 286
2110.65 308
2111.08 278
2111.52 257
2111.95 263
2112.38 205
2112.82 245
2113.25 272
2113.68 255
2114.12 245
2114.55 299
2114.98 278
2115.42 242
2115.85 219
2116.28 224
2116.72 281
2117.15 230
2117.58 246
2118.02 239
2118.45 284
2118.88 226
2119.32 257
2119.75 316
2120.19 266
2120.62 169
2121.05 182
2121.49 232
2121.92 237
2122.36 247
2122.79 218
2123.22 209
2123.66 241
2124.09 219
2124.53 264
2124.96 279
2125.40 219
2125.83 281
2126.26 238
2126.70 209
2127.13 236
2127.57 236
2128.00 202
2128.44 219
2128.87 223
2129.31 248
2129.74 264
2130.18 218
2130.61 238
2131.05 274
2131.48 199
2131.92 193
2132.35 209
2132.79 223
2133.22 270
2133.66 244
2134.09 277
2134.53 231
2134.96 182
2135.40 243
2135.83 249
2136.27 253
2136.70 238
2137.14 263
2137.58 228
2138.01 177
2138.45 196
2138.88 248
2139.32 227
2139.75 232
2140.19 192
2140.63 234
2141.06 236
2141.50 230
2141.93 201
2142.37 282
2142.81 267
2143.24 241
2143.68 239
2144.12 244
2144.55 234
2144.99 218
2145.43 206
2145.86 228
2146.30 242
2146.73 207
2147.17 225
2147.61 239
2148.04 286
2148.48 321
2148.92 245
2149.35 231
2149.79 202
2150.23 289
2150.67 263
2151.10 250
2151.54 240
2151.98 212
2152.41 258
2152.85 293
2153.29 232
2153.73 286
2154.16 283
2154.60 236
2155.04 214
2155.48 251
2155.91 235
2156.35 325
2156.79 303
2157.23 266
2157.66 225
2158.10 246
2158.54 232
2158.98 262
2159.41 222
2159.85 272
2160.29 256
2160.73 248
2161.17 251
2161.60 230
2162.04 244
2162.48 212
2162.92 172
2163.36 191
2163.80 235
2164.23 230
2164.67 225
2165.11 176
2165.55 200
2165.99 203
2166.43 241
2166.86 252
2167.30 286
2167.74 304
2168.18 295
2168.62 305
2169.06 275
2169.50 271
2169.94 247
2170.38 202
2170.81 245
2171.25 255
2171.69 247
2172.13 239
2172.57 240
2173.01 251
2173.45 348
2173.89 314
2174.33 264
2174.77 349
2175.21 414
2175.65 321
2176.09 280
2176.53 332
2176.96 368
2177.40 312
2177.84 296
2178.28 265
2178.72 349
2179.16 304
2179.60 298
2180.04 331
2180.48 336
2180.92 330
2181.36 286
2181.80 276
2182.24 290
2182.68 289
2183.12 257
2183.56 232
2184.01 260
2184.45 196
2184.89 200
2185.33 229
2185.77 191
2186.21 237
2186.65 313
2187.09 268
2187.53 326
2187.97 233
2188.41 244
2188.85 252
2189.29 278
2189.73 289
2190.17 308
2190.62 240
2191.06 222
2191.50 251
2191.94 283
2192.38 242
2192.82 254
2193.26 244
2193.70 309
2194.15 315
2194.59 346
2195.03 305
2195.47 260
2195.91 304
2196.35 335
2196.79 295
2197.24 224
2197.68 211
2198.12 279
2198.56 294
2199.00 253
2199.45 214
2199.89 190
2200.33 213
2200.77 221
2201.21 209
2201.66 285
2202.10 270
2202.54 182
2202.98 226
2203.42 232
2203.87 277
2204.31 221
2204.75 199
2205.19 266
2205.64 211
2206.08 223
2206.52 203
2206.96 234
2207.41 285
2207.85 297
2208.29 274
2208.74 226
2209.18 188
2209.62 231
2210.06 277
2210.51 251
2210.95 212
2211.39 235
2211.84 277
2212.28 247
2212.72 270
2213.17 296
2213.61 294
2214.05 284
2214.50 273
2214.94 193
2215.38 230
2215.83 266
2216.27 224
2216.71 209
2217.16 264
2217.60 296
2218.05 240
2218.49 191
2218.93 224
2219.38 234
2219.82 203
2220.26 231
2220.71 327
2221.15 274
2221.60 238
2222.04 274
2222.49 240
2222.93 256
2223.37 308
2223.82 309
2224.26 224
2224.71 228
2225.15 248
2225.60 273
2226.04 268
2226.49 241
2226.93 224
2227.37 253
2227.82 321
2228.26 233
2228.71 259
2229.15 312
2229.60 325
2230.04 368
2230.49 276
2230.93 345
2231.38 353
2231.82 290
2232.27 283
2232.71 251
2233.16 300
2233.61 256
2234.05 308
2234.50 294
2234.94 264
2235.39 245
2235.83 313
2236.28 279
2236.72 265
2237.17 270
2237.61 209
2238.06 232
2238.51 272
2238.95 276
2239.40 338
2239.84 343
2240.29 281
2240.74 312
2241.18 279
2241.63 238
2242.07 262
2242.52 199
2242.97 187
2243.41 245
2243.86 291
2244.31 179
2244.75 212
2245.20 251
2245.65 302
2246.09 271
2246.54 254
2246.99 263
2247.43 222
2247.88 222
2248.33 218
2248.77 229
2249.22 232
2249.67 226
2250.11 180
2250.56 173
2251.01 252
2251.45 237
2251.90 246
2252.35 294
2252.80 301
2253.24 214
2253.69 221
2254.14 280
2254.59 248
2255.03 240
2255.48 232
2255.93 285
2256.38 213
2256.82 224
2257.27 215
2257.72 197
2258.17 228
2258.61 181
2259.06 227
2259.51 206
2259.96 267
2260.41 241
2260.85 266
2261.30 257
2261.75 283
2262.20 289
2262.65 317
2263.09 283
2263.54 249
2263.99 255
2264.44 313
2264.89 331
2265.34 309
2265.79 255
2266.23 264
2266.68 291
2267.13 304
2267.58 321
2268.03 293
2268.48 349
2268.93 326
2269.38 259
2269.82 251
2270.27 299
2270.72 347
2271.17 310
2271.62 248
2272.07 223
2272.52 286
2272.97 296
2273.42 281
2273.87 270
2274.32 262
2274.77 249
2275.21 275
2275.66 242
2276.11 253
2276.56 264
2277.01 268
2277.46 263
2277.91 262
2278.36 212
2278.81 235
2279.26 304
2279.71 210
2280.16 262
2280.61 319
2281.06 264
2281.51 274
2281.96 257
2282.41 304
2282.86 267
2283.31 218
2283.76 245
2284.21 299
2284.66 301
2285.11 303
2285.56 228
2286.02 218
2286.47 276
2286.92 257
2287.37 316
2287.82 316
2288.27 258
2288.72 296
2289.17 374
2289.62 434
2290.07 396
2290.52 475
2290.97 487
2291.42 453
2291.88 403
2292.33 441
2292.78 470
2293.23 434
2293.68 457
2294.13 429
2294.58 378
2295.04 447
2295.49 327
2295.94 378
2296.39 264
2296.84 287
2297.29 306
2297.74 336
2298.20 286
2298.65 271
2299.10 261
2299.55 228
2300.00 251
2300.46 234
2300.91 250
2301.36 315
2301.81 258
2302.26 278
2302.72 232
2303.17 288
2303.62 291
2304.07 299
2304.53 321
2304.98 320
2305.43 260
2305.88 288
2306.33 333
2306.79 252
2307.24 283
2307.69 271
2308.15 241
2308.60 286
2309.05 266
2309.50 266
2309.96 336
2310.41 253
2310.86 253
2311.32 263
2311.77 272
2312.22 332
2312.68 292
2313.13 281
2313.58 318
2314.03 313
2314.49 345
2314.94 333
2315.39 306
2315.85 382
2316.30 317
2316.76 276
2317.21 275
2317.66 296
2318.12 311
2318.57 227
2319.02 254
2319.48 320
2319.93 337
2320.39 282
2320.84 253
2321.29 294
2321.75 296
2322.20 247
2322.66 323
2323.11 311
2323.56 304
2324.02 340
2324.47 282
2324.93 259
2325.38 315
2325.84 334
2326.29 360
2326.74 383
2327.20 353
2327.65 387
2328.11 282
2328.56 339
2329.02 306
2329.47 283
2329.93 292
2330.38 388
2330.84 399
2331.29 307
2331.75 363
2332.20 369
2332.66 413
2333.11 449
2333.57 431
2334.02 371
2334.48 305
2334.93 327
2335.39 325
2335.84 318
2336.30 278
2336.76 380
2337.21 297
2337.67 319
2338.12 301
2338.58 295
2339.03 298
2339.49 339
2339.95 340
2340.40 361
2340.86 371
2341.31 312
2341.77 268
2342.23 373
2342.68 327
2343.14 302
2343.59 371
2344.05 303
2344.51 285
2344.96 332
2345.42 326
2345.88 317
2346.33 286
2346.79 328
2347.24 326
2347.70 255
2348.16 274
2348.61 316
2349.07 258
2349.53 289
2349.99 289
2350.44 269
2350.90 277
2351.36 305
2351.81 350
2352.27 248
2352.73 255
2353.18 238
2353.64 250
2354.10 304
2354.56 226
2355.01 285
2355.47 270
2355.93 253
2356.38 259
2356.84 268
2357.30 198
2357.76 294
2358.22 296
2358.67 201
2359.13 247
2359.59 295
2360.05 213
2360.50 261
2360.96 287
2361.42 224
2361.88 231
2362.34 263
2362.79 348
2363.25 291
2363.71 256
2364.17 297
2364.63 253
2365.08 260
2365.54 278
2366.00 253
2366.46 282
2366.92 304
2367.38 286
2367.84 276
2368.29 290
2368.75 316
2369.21 343
2369.67 338
2370.13 316
2370.59 273
2371.05 328
2371.50 272
2371.96 311
2372.42 337
2372.88 307
2373.34 229
2373.80 227
2374.26 243
2374.72 211
2375.18 245
2375.64 251
2376.10 280
2376.56 272
2377.02 247
2377.47 320
2377.93 300
2378.39 269
2378.85 285
2379.31 331
2379.77 314
2380.23 247
2380.69 197
2381.15 292
2381.61 311
2382.07 360
2382.53 350
2382.99 266
2383.45 329
2383.91 266
2384.37 205
2384.83 282
2385.29 264
2385.75 193
2386.21 319
2386.67 239
2387.13 238
2387.59 262
2388.05 283
2388.52 287
2388.98 270
2389.44 325
2389.90 306
2390.36 290
2390.82 234
2391.28 232
2391.74 261
2392.20 221
2392.66 256
2393.12 305
2393.58 259
2394.05 243
2394.51 273
2394.97 255
2395.43 238
2395.89 224
2396.35 270
2396.81 329
2397.27 247
2397.74 200
2398.20 258
2398.66 272
2399.12 274
2399.58 286
2400.04 279
2400.50 253
2400.97 257
2401.43 249
2401.89 247
2402.35 224
2402.81 286
2403.28 242
2403.74 256
2404.20 291
2404.66 223
2405.12 276
2405.59 320
2406.05 251
2406.51 197
2406.97 211
2407.44 187
2407.90 283
2408.36 268
2408.82 251
2409.29 266
2409.75 275
2410.21 272
2410.67 224
2411.14 265
2411.60 275
2412.06 283
2412.52 301
2412.99 283
2413.45 288
2413.91 303
2414.38 346
2414.84 291
2415.30 288
2415.77 289
2416.23 288
2416.69 307
2417.16 252
2417.62 369
2418.08 296
2418.55 341
2419.01 352
2419.47 278
2419.94 375
2420.40 355
2420.86 358
2421.33 335
2421.79 326
2422.25 311
2422.72 381
2423.18 327
2423.65 258
2424.11 287
2424.57 296
2425.04 242
2425.50 248
2425.97 250
2426.43 291
2426.90 312
2427.36 281
2427.82 265
2428.29 263
2428.75 271
2429.22 276
2429.68 258
2430.15 273
2430.61 330
2431.08 312
2431.54 319
2432.00 242
2432.47 289
2432.93 288
2433.40 255
2433.86 255
2434.33 242
2434.79 297
2435.26 227
2435.72 333
2436.19 267
2436.65 237
2437.12 271
2437.58 282
2438.05 309
2438.52 316
2438.98 309
2439.45 376
2439.91 324
2440.38 325
2440.84 378
2441.31 427
2441.77 416
2442.24 409
2442.71 331
2443.17 312
2443.64 281
2444.10 317
2444.57 352
2445.03 383
2445.50 270
2445.97 231
2446.43 263
2446.90 279
2447.37 231
2447.83 243
2448.30 244
2448.76 247
2449.23 273
2449.70 241
2450.16 246
2450.63 287
2451.10 371
2451.56 329
2452.03 316
2452.50 248
2452.96 251
2453.43 226
2453.90 255
2454.36 280
2454.83 227
2455.30 227
2455.76 252
2456.23 281
2456.70 253
2457.17 267
2457.63 310
2458.10 355
2458.57 300
2459.03 279
2459.50 289
2459.97 222
2460.44 207
2460.90 270
2461.37 285
2461.84 226
2462.31 221
2462.77 267
2463.24 225
2463.71 347
2464.18 275
2464.65 219
2465.11 275
2465.58 277
2466.05 289
2466.52 293
2466.99 231
2467.45 223
2467.92 237
2468.39 290
2468.86 286
2469.33 251
2469.79 278
2470.26 265
2470.73 262
2471.20 246
2471.67 233
2472.14 188
2472.61 289
2473.07 258
2473.54 199
2474.01 247
2474.48 285
2474.95 252
2475.42 308
2475.89 266
2476.36 280
2476.82 304
2477.29 309
2477.76 308
2478.23 244
2478.70 278
2479.17 272
2479.64 267
2480.11 313
2480.58 302
2481.05 354
2481.52 330
2481.99 351
2482.46 374
2482.93 313
2483.40 246
2483.87 247
2484.33 261
2484.80 280
2485.27 251
2485.74 321
2486.21 314
2486.68 283
2487.15 256
2487.62 284
2488.09 313
2488.56 254
2489.03 276
2489.50 265
2489.97 195
2490.44 231
2490.92 278
2491.39 335
2491.86 342
2492.33 292
2492.80 295
2493.27 262
2493.74 351
2494.21 304
2494.68 289
2495.15 265
2495.62 314
2496.09 261
2496.56 283
2497.03 287
2497.50 281
2497.98 325
2498.45 246
2498.92 302
2499.39 204
2499.86 253
2500.33 241
2500.80 218
2501.27 268
2501.75 215
2502.22 200
2502.69 206
2503.16 179
2503.63 175
2504.10 194
2504.57 173
2505.05 182
2505.52 281
2505.99 255
2506.46 307
2506.93 295
2507.40 271
2507.88 264
2508.35 337
2508.82 258
2509.29 337
2509.76 364
2510.24 373
2510.71 348
2511.18 267
2511.65 306
2512.13 357
2512.60 225
2513.07 227
2513.54 273
2514.02 299
2514.49 256
2514.96 281
2515.43 257
2515.91 300
2516.38 287
2516.85 253
2517.32 220
2517.80 235
2518.27 242
2518.74 252
2519.22 345
2519.69 349
2520.16 334
2520.64 310
2521.11 275
2521.58 264
2522.06 262
2522.53 251
2523.00 245
2523.48 241
2523.95 281
2524.42 267
2524.90 295
2525.37 303
2525.84 312
2526.32 266
2526.79 342
2527.26 262
2527.74 265
2528.21 309
2528.69 318
2529.16 277
2529.63 209
2530.11 252
2530.58 243
2531.06 267
2531.53 247
2532.00 243
2532.48 271
2532.95 303
2533.43 283
2533.90 335
2534.38 354
2534.85 304
2535.32 272
2535.80 255
2536.27 254
2536.75 306
2537.22 203
2537.70 226
2538.17 281
2538.65 297
2539.12 296
2539.60 249
2540.07 266
2540.55 347
2541.02 299
2541.50 234
2541.97 242
2542.45 255
2542.92 210
2543.40 253
2543.87 263
2544.35 306
2544.82 306
2545.30 303
2545.78 260
2546.25 263
2546.73 222
2547.20 279
2547.68 274
2548.15 375
2548.63 407
2549.10 245
2549.58 255
2550.06 262
2550.53 351
2551.01 409
2551.48 395
2551.96 359
2552.44 292
2552.91 301
2553.39 306
2553.87 260
2554.34 350
2554.82 398
2555.29 356
2555.77 385
2556.25 492
2556.72 395
2557.20 328
2557.68 360
2558.15 302
2558.63 345
2559.11 277
2559.58 308
2560.06 293
2560.54 239
2561.01 247
2561.49 256
2561.97 260
2562.45 269
2562.92 243
2563.40 283
2563.88 276
2564.35 282
2564.83 284
2565.31 262
2565.79 245
2566.26 261
2566.74 251
2567.22 252
2567.70 269
2568.17 304
2568.65 300
2569.13 245
2569.61 209
2570.08 258
2570.56 260
2571.04 305
2571.52 249
2572.00 266
2572.47 238
2572.95 234
2573.43 239
2573.91 188
2574.39 214
2574.86 218
2575.34 266
2575.82 284
2576.30 207
2576.78 240
2577.26 259
2577.73 218
2578.21 235
2578.69 140
2579.17 226
2579.65 244
2580.13 255
2580.61 267
2581.08 193
2581.56 233
2582.04 286
2582.52 245
2583.00 296
2583.48 227
2583.96 261
2584.44 215
2584.92 207
2585.40 322
2585.87 291
2586.35 272
2586.83 261
2587.31 246
2587.79 273
2588.27 247
2588.75 268
2589.23 283
2589.71 197
2590.19 201
2590.67 239
2591.15 318
2591.63 244
2592.11 267
2592.59 296
2593.07 279
2593.55 284
2594.03 279
2594.51 266
2594.99 224
2595.47 213
2595.95 266
2596.43 351
2596.91 347
2597.39 293
2597.87 219
2598.35 247
2598.83 287
2599.31 269
2599.79 280
2600.27 176
2600.75 270
2601.23 208
2601.71 198
2602.20 230
2602.68 269
2603.16 210
2603.64 192
2604.12 246
2604.60 234
2605.08 189
2605.56 273
2606.04 321
2606.52 249
2607.00 215
2607.49 285
2607.97 341
2608.45 325
2608.93 214
2609.41 226
2609.89 267
2610.37 272
2610.86 288
2611.34 250
2611.82 246
2612.30 284
2612.78 295
2613.26 336
2613.75 301
2614.23 290
2614.71 228
2615.19 271
2615.67 331
2616.16 296
2616.64 257
2617.12 244
2617.60 252
2618.08 218
2618.57 250
2619.05 213
2619.53 258
2620.01 306
2620.50 273
2620.98 274
2621.46 294
2621.94 203
2622.43 279
2622.91 251
2623.39 205
2623.87 238
2624.36 247
2624.84 269
2625.32 281
2625.81 266
2626.29 245
2626.77 246
2627.25 254
2627.74 293
2628.22 281
2628.70 228
2629.19 252
2629.67 330
2630.15 288
2630.64 271
2631.12 268
2631.60 283
2632.09 269
2632.57 306
2633.05 299
2633.54 275
2634.02 166
2634.51 203
2634.99 265
2635.47 239
2635.96 245
2636.44 236
2636.93 260
2637.41 243
2637.89 225
2638.38 273
2638.86 251
2639.35 257
2639.83 267
2640.31 250
2640.80 211
2641.28 191
2641.77 284
2642.25 266
2642.74 233
2643.22 239
2643.71 265
2644.19 259
2644.67 242
2645.16 255
2645.64 251
2646.13 214
2646.61 213
2647.10 239
2647.58 221
2648.07 188
2648.55 196
2649.04 235
2649.52 269
2650.01 239
2650.49 244
2650.98 210
2651.46 258
2651.95 265
2652.43 268
2652.92 263
2653.41 287
2653.89 276
2654.38 310
2654.86 283
2655.35 253
2655.83 244
2656.32 246
2656.81 268
2657.29 250
2657.78 238
2658.26 244
2658.75 260
2659.23 249
2659.72 230
2660.21 248
2660.69 224
2661.18 272
2661.67 223
2662.15 235
2662.64 237
2663.12 231
2663.61 222
2664.10 240
2664.58 284
2665.07 235
2665.56 214
2666.04 270
2666.53 247
2667.02 197
2667.50 247
2667.99 253
2668.48 267
2668.96 324
2669.45 300
2669.94 225
2670.42 247
2670.91 262
2671.40 303
2671.89 307
2672.37 393
2672.86 373
2673.35 336
2673.83 394
2674.32 422
2674.81 396
2675.30 406
2675.78 292
2676.27 382
2676.76 407
2677.25 372
2677.74 377
2678.22 365
2678.71 347
2679.20 313
2679.69 256
2680.17 297
2680.66 248
2681.15 337
2681.64 340
2682.13 372
2682.61 299
2683.10 325
2683.59 370
2684.08 361
2684.57 311
2685.06 310
2685.54 314
2686.03 407
2686.52 397
2687.01 299
2687.50 331
2687.99 343
2688.48 328
2688.96 327
2689.45 372
2689.94 294
2690.43 224
2690.92 253
2691.41 245
2691.90 236
2692.39 215
2692.88 253
2693.36 235
2693.85 363
2694.34 298
2694.83 285
2695.32 233
2695.81 291
2696.30 254
2696.79 243
2697.28 279
2697.77 272
2698.26 265
2698.75 312
2699.24 326
2699.73 314
2700.22 322
2700.71 235
2701.20 241
2701.69 266
2702.18 236
2702.67 236
2703.16 341
2703.65 258
2704.14 244
2704.63 259
2705.12 338
2705.61 214
2706.10 274
2706.59 303
2707.08 245
2707.57 324
2708.06 273
2708.55 274
2709.04 213
2709.53 205
2710.02 256
2710.51 298
2711.00 303
2711.49 272
2711.98 265
2712.47 230
2712.97 217
2713.46 233
2713.95 252
2714.44 275
2714.93 270
2715.42 307
2715.91 261
2716.40 267
2716.89 248
2717.39 296
2717.88 318
2718.37 298
2718.86 304
2719.35 294
2719.84 299
2720.33 303
2720.83 223
2721.32 281
2721.81 234
2722.30 282
2722.79 234
2723.28 289
2723.78 297
2724.27 296
2724.76 277
2725.25 297
2725.74 315
2726.24 263
2726.73 210
2727.22 251
2727.71 241
2728.20 269
2728.70 267
2729.19 251
2729.68 246
2730.17 235
2730.67 259
2731.16 287
2731.65 233
2732.14 256
2732.64 275
2733.13 238
2733.62 284
2734.12 278
2734.61 279
2735.10 234
2735.59 213
2736.09 264
2736.58 270
2737.07 279
2737.57 270
2738.06 318
2738.55 358
2739.05 274
2739.54 302
2740.03 248
2740.53 260
2741.02 267
2741.51 319
2742.01 399
2742.50 306
2742.99 199
2743.49 261
2743.98 298
2744.47 282
2744.97 239
2745.46 216
2745.96 256
2746.45 233
2746.94 190
2747.44 242
2747.93 241
2748.43 214
2748.92 210
2749.41 249
2749.91 221
2750.40 266
2750.90 244
2751.39 238
2751.89 278
2752.38 284
2752.87 295
2753.37 266
2753.86 259
2754.36 231
2754.85 297
2755.35 287
2755.84 262
2756.34 257
2756.83 241
2757.33 281
2757.82 273
2758.32 276
2758.81 281
2759.31 275
2759.80 268
2760.30 264
2760.79 252
2761.29 263
2761.78 224
2762.28 280
2762.77 299
2763.27 290
2763.76 304
2764.26 233
2764.76 265
2765.25 315
2765.75 322
2766.24 235
2766.74 243
2767.23 297
2767.73 309
2768.23 309
2768.72 238
2769.22 269
2769.71 281
2770.21 264
2770.71 269
2771.20 290
2771.70 304
2772.19 340
2772.69 294
2773.19 269
2773.68 286
2774.18 320
2774.68 248
2775.17 347
2775.67 368
2776.17 338
2776.66 326
2777.16 288
2777.66 353
2778.15 353
2778.65 331
2779.15 309
2779.64 246
2780.14 287
2780.64 293
2781.13 290
2781.63 254
2782.13 273
2782.63 233
2783.12 233
2783.62 255
2784.12 257
2784.61 271
2785.11 287
2785.61 287
2786.11 254
2786.60 237
2787.10 224
2787.60 249
2788.10 349
2788.59 281
2789.09 284
2789.59 229
2790.09 215
2790.59 263
2791.08 250
2791.58 252
2792.08 237
2792.58 256
2793.08 296
2793.57 323
2794.07 311
2794.57 275
2795.07 288
2795.57 376
2796.07 346
2796.56 391
2797.06 430
2797.56 466
2798.06 409
2798.56 470
2799.06 532
2799.56 453
2800.05 375
2800.55 392
2801.05 363
2801.55 291
2802.05 300
2802.55 351
2803.05 318
2803.55 323
2804.05 336
2804.54 309
2805.04 355
2805.54 366
2806.04 374
2806.54 400
2807.04 385
2807.54 479
2808.04 494
2808.54 473
2809.04 481
2809.54 439
2810.04 421
2810.54 450
2811.04 344
2811.54 464
2812.04 412
2812.54 312
2813.04 354
2813.54 405
2814.04 371
2814.54 338
2815.04 387
2815.54 368
2816.04 309
2816.54 266
2817.04 305
2817.54 326
2818.04 341
2818.54 331
2819.04 278
2819.54 234
2820.04 337
2820.54 289
2821.04 363
2821.54 379
2822.04 291
2822.54 294
2823.04 278
2823.54 240
2824.04 302
2824.55 252
2825.05 250
2825.55 304
2826.05 331
2826.55 295
2827.05 312
2827.55 267
2828.05 264
2828.55 316
2829.06 327
2829.56 303
2830.06 305
2830.56 297
2831.06 276
2831.56 266
2832.06 272
2832.57 325
2833.07 267
2833.57 253
2834.07 222
2834.57 276
2835.07 250
2835.58 203
2836.08 290
2836.58 317
2837.08 294
2837.58 260
2838.09 237
2838.59 306
2839.09 335
2839.59 285
2840.10 268
2840.60 336
2841.10 265
2841.60 252
2842.11 242
2842.61 298
2843.11 238
2843.61 321
2844.12 336
2844.62 333
2845.12 321
2845.62 418
2846.13 372
2846.63 321
2847.13 341
2847.64 314
2848.14 258
2848.64 337
2849.14 295
2849.65 305
2850.15 330
2850.65 328
2851.16 372
2851.66 314
2852.16 259
2852.67 255
2853.17 256
2853.67 279
2854.18 200
2854.68 215
2855.18 264
2855.69 285
2856.19 270
2856.70 263
2857.20 319
2857.70 309
2858.21 292
2858.71 281
2859.22 336
2859.72 282
2860.22 282
2860.73 320
2861.23 337
2861.74 366
2862.24 306
2862.74 265
2863.25 273
2863.75 272
2864.26 293
2864.76 272
2865.27 254
2865.77 330
2866.28 258
2866.78 225
2867.28 235
2867.79 250
2868.29 295
2868.80 241
2869.30 251
2869.81 270
2870.31 291
2870.82 269
2871.32 234
2871.83 277
2872.33 318
2872.84 253
2873.34 221
2873.85 303
2874.36 299
2874.86 284
2875.37 257
2875.87 244
2876.38 287
2876.88 257
2877.39 258
2877.89 294
2878.40 313
2878.90 353
2879.41 353
2879.92 313
2880.42 296
2880.93 323
2881.43 307
2881.94 362
2882.45 418
2882.95 436
2883.46 506
2883.96 470
2884.47 494
2884.98 405
2885.48 401
2885.99 381
2886.50 338
2887.00 369
2887.51 366
2888.02 401
2888.52 429
2889.03 421
2889.53 468
2890.04 409
2890.55 374
2891.06 386
2891.56 371
2892.07 372
2892.58 372
2893.08 309
2893.59 374
2894.10 351
2894.60 361
2895.11 393
2895.62 468
2896.13 354
2896.63 353
2897.14 361
2897.65 430
2898.15 361
2898.66 383
2899.17 408
2899.68 405
2900.18 329
2900.69 256
2901.20 313
2901.71 409
2902.22 348
2902.72 359
2903.23 310
2903.74 340
2904.25 353
2904.75 334
2905.26 339
2905.77 401
2906.28 372
2906.79 329
2907.30 325
2907.80 235
2908.31 291
2908.82 295
2909.33 280
2909.84 262
2910.35 283
2910.85 315
2911.36 320
2911.87 323
2912.38 304
2912.89 285
2913.40 287
2913.91 302
2914.41 344
2914.92 301
2915.43 295
2915.94 310
2916.45 282
2916.96 321
2917.47 303
2917.98 300
2918.49 294
2919.00 315
2919.51 315
2920.01 347
2920.52 352
2921.03 289
2921.54 269
2922.05 279
2922.56 287
2923.07 302
2923.58 412
2924.09 376
2924.60 416
2925.11 502
2925.62 413
2926.13 379
2926.64 470
2927.15 499
2927.66 445
2928.17 398
2928.68 358
2929.19 384
2929.70 414
2930.21 310
2930.72 299
2931.23 360
2931.74 372
2932.25 322
2932.76 276
2933.27 340
2933.78 342
2934.29 304
2934.80 292
2935.31 316
2935.83 359
2936.34 316
2936.85 326
2937.36 322
2937.87 245
2938.38 273
2938.89 274
2939.40 292
2939.91 314
2940.42 309
2940.94 353
2941.45 314
2941.96 259
2942.47 348
2942.98 383
2943.49 279
2944.00 310
2944.51 329
2945.03 328
2945.54 344
2946.05 268
2946.56 244
2947.07 292
2947.58 284
2948.10 376
2948.61 370
2949.12 290
2949.63 360
2950.14 349
2950.66 296
2951.17 304
2951.68 196
2952.19 288
2952.70 337
2953.22 293
2953.73 285
2954.24 289
2954.75 291
2955.26 298
2955.78 279
2956.29 316
2956.80 312
2957.31 336
2957.83 367
2958.34 332
2958.85 299
2959.37 316
2959.88 341
2960.39 302
2960.90 338
2961.42 358
2961.93 348
2962.44 331
2962.96 389
2963.47 313
2963.98 327
2964.50 345
2965.01 330
2965.52 312
2966.04 267
2966.55 297
2967.06 357
2967.58 333
2968.09 274
2968.60 273
2969.12 271
2969.63 294
2970.14 264
2970.66 249
2971.17 291
2971.68 294
2972.20 230
2972.71 293
2973.23 289
2973.74 292
2974.25 355
2974.77 268
2975.28 284
2975.80 245
2976.31 291
2976.83 315
2977.34 252
2977.85 288
2978.37 258
2978.88 266
2979.40 269
2979.91 337
2980.43 292
2980.94 276
2981.46 328
2981.97 336
2982.48 328
2983.00 374
2983.51 339
2984.03 283
2984.54 314
2985.06 269
2985.57 278
2986.09 273
2986.60 314
2987.12 335
2987.63 344
2988.15 318
2988.67 306
2989.18 330
2989.70 447
2990.21 430
2990.73 331
2991.24 295
2991.76 333
2992.27 288
2992.79 318
2993.30 282
2993.82 265
2994.34 290
2994.85 316
2995.37 367
2995.88 313
2996.40 341
2996.92 481
2997.43 398
2997.95 417
2998.46 447
2998.98 446
2999.50 396
3000.01 441
3000.53 379
3001.05 413
3001.56 375
3002.08 479
3002.59 534
3003.11 615
3003.63 581
3004.14 611
3004.66 553
3005.18 651
3005.69 722
3006.21 723
3006.73 544
3007.24 550
3007.76 538
3008.28 469
3008.80 449
3009.31 325
3009.83 358
3010.35 382
3010.86 373
3011.38 366
3011.90 378
3012.42 364
3012.93 331
3013.45 317
3013.97 359
3014.49 392
3015.00 345
3015.52 317
3016.04 316
3016.56 370
3017.07 361
3017.59 346
3018.11 316
3018.63 322
3019.15 369
3019.66 368
3020.18 367
3020.70 373
3021.22 290
3021.74 314
3022.25 333
3022.77 362
3023.29 381
3023.81 380
3024.33 442
3024.85 443
3025.36 417
3025.88 418
3026.40 384
3026.92 370
3027.44 393
3027.96 366
3028.48 310
3028.99 349
3029.51 293
3030.03 267
3030.55 261
3031.07 290
3031.59 349
3032.11 285
3032.63 334
3033.15 353
3033.66 296
3034.18 364
3034.70 438
3035.22 341
3035.74 311
3036.26 354
3036.78 315
3037.30 327
3037.82 254
3038.34 246
3038.86 312
3039.38 315
3039.90 359
3040.42 381
3040.94 327
3041.46 283
3041.98 349
3042.50 370
3043.02 375
3043.54 305
3044.06 335
3044.58 310
3045.10 344
3045.62 279
3046.14 283
3046.66 393
3047.18 343
3047.70 342
3048.22 277
3048.74 242
3049.26 225
3049.78 296
3050.30 362
3050.82 376
3051.34 309
3051.86 313
3052.38 264
3052.90 295
3053.43 321
3053.95 273
3054.47 284
3054.99 285
3055.51 259
3056.03 229
3056.55 227
3057.07 300
3057.59 356
3058.12 280
3058.64 298
3059.16 270
3059.68 297
3060.20 274
3060.72 264
3061.24 256
3061.77 295
3062.29 288
3062.81 290
3063.33 294
3063.85 342
3064.37 414
3064.90 357
3065.42 238
3065.94 317
3066.46 353
3066.98 351
3067.51 373
3068.03 337
3068.55 263
3069.07 269
3069.59 327
3070.12 362
3070.64 320
3071.16 319
3071.68 335
3072.21 323
3072.73 277
3073.25 311
3073.77 325
3074.30 358
3074.82 362
3075.34 319
3075.86 387
3076.39 362
3076.91 380
3077.43 373
3077.96 328
3078.48 329
3079.00 329
3079.52 384
3080.05 391
3080.57 445
3081.09 439
3081.62 413
3082.14 396
3082.66 340
3083.19 478
3083.71 480
3084.23 353
3084.76 327
3085.28 337
3085.80 396
3086.33 426
3086.85 378
3087.38 360
3087.90 407
3088.42 362
3088.95 430
3089.47 370
3090.00 350
3090.52 374
3091.04 349
3091.57 315
3092.09 319
3092.62 354
3093.14 412
3093.66 390
3094.19 371
3094.71 369
3095.24 429
3095.76 428
3096.29 345
3096.81 426
3097.34 416
3097.86 509
3098.38 549
3098.91 520
3099.43 573
3099.96 650
3100.48 660
3101.01 806
3101.53 974
3102.06 1124
3102.58 1210
3103.11 1065
3103.63 1189
3104.16 1242
3104.68 1461
3105.21 1409
3105.73 1391
3106.26 1318
3106.79 1056
3107.31 871
3107.84 761
3108.36 682
3108.89 614
3109.41 651
3109.94 655
3110.46 628
3110.99 651
3111.52 614
3112.04 681
3112.57 588
3113.09 609
3113.62 639
3114.15 571
3114.67 435
3115.20 433
3115.72 455
3116.25 477
3116.78 428
3117.30 444
3117.83 460
3118.35 407
3118.88 391
3119.41 385
3119.93 429
3120.46 429
3120.99 467
3121.51 464
3122.04 385
3122.57 443
3123.09 401
3123.62 355
3124.15 354
3124.67 448
3125.20 460
3125.73 382
3126.26 384
3126.78 440
3127.31 332
3127.84 440
3128.36 487
3128.89 397
3129.42 348
3129.95 407
3130.47 387
3131.00 404
3131.53 338
3132.06 354
3132.58 369
3133.11 362
3133.64 436
3134.17 452
3134.69 438
3135.22 384
3135.75 373
3136.28 375
3136.81 419
3137.33 387
3137.86 353
3138.39 387
3138.92 397
3139.45 335
3139.97 328
3140.50 327
3141.03 333
3141.56 381
3142.09 337
3142.62 321
3143.14 319
3143.67 451
3144.20 408
3144.73 354
3145.26 416
3145.79 418
3146.32 400
3146.84 381
3147.37 366
3147.90 358
3148.43 386
3148.96 475
3149.49 432
3150.02 339
3150.55 360
3151.08 365
3151.61 357
3152.13 389
3152.66 365
3153.19 419
3153.72 408
3154.25 324
3154.78 337
3155.31 391
3155.84 359
3156.37 407
3156.90 330
3157.43 386
3157.96 419
3158.49 384
3159.02 381
3159.55 367
3160.08 411
3160.61 370
3161.14 333
3161.67 331
3162.20 345
3162.73 288
3163.26 325
3163.79 379
3164.32 271
3164.85 274
3165.38 313
3165.91 318
3166.44 259
3166.97 369
3167.50 343
3168.03 284
3168.56 247
3169.09 261
3169.62 314
3170.15 382
3170.69 373
3171.22 369
3171.75 364
3172.28 378
3172.81 344
3173.34 372
3173.87 295
3174.40 355
3174.93 415
3175.46 378
3176.00 353
3176.53 420
3177.06 451
3177.59 382
3178.12 436
3178.65 356
3179.18 353
3179.72 354
3180.25 355
3180.78 313
3181.31 346
3181.84 356
3182.37 387
3182.91 349
3183.44 345
3183.97 338
3184.50 319
3185.03 373
3185.56 340
3186.10 278
3186.63 276
3187.16 241
3187.69 260
3188.23 292
3188.76 258
3189.29 337
3189.82 271
3190.36 246
3190.89 299
3191.42 268
3191.95 297
3192.49 311
3193.02 344
3193.55 318
3194.08 339
3194.62 293
3195.15 287
3195.68 325
3196.21 302
3196.75 315
3197.28 337
3197.81 376
3198.35 340
3198.88 321
3199.41 257
3199.95 336
3200.48 376
3201.01 357
3201.55 361
3202.08 362
3202.61 288
3203.15 335
3203.68 310
3204.21 330
3204.75 255
3205.28 282
3205.81 367
3206.35 369
3206.88 288
3207.42 319
3207.95 376
3208.48 329
3209.02 301
3209.55 364
3210.09 342
3210.62 350
3211.15 362
3211.69 393
3212.22 389
3212.76 405
3213.29 391
3213.83 358
3214.36 363
3214.89 343
3215.43 413
3215.96 430
3216.50 395
3217.03 348
3217.57 356
3218.10 315
3218.64 398
3219.17 385
3219.71 298
3220.24 334
3220.78 408
3221.31 285
3221.85 281
3222.38 314
3222.92 452
3223.45 379
3223.99 396
3224.52 426
3225.06 372
3225.59 345
3226.13 387
3226.66 403
3227.20 376
3227.73 358
3228.27 348
3228.81 358
3229.34 371
3229.88 344
3230.41 337
3230.95 369
3231.48 341
3232.02 296
3232.56 320
3233.09 329
3233.63 321
3234.16 371
3234.70 397
3235.24 418
3235.77 363
3236.31 323
3236.85 401
3237.38 389
3237.92 441
3238.45 341
3238.99 338
3239.53 390
3240.06 403
3240.60 397
3241.14 426
3241.67 439
3242.21 403
3242.75 377
3243.28 357
3243.82 374
3244.36 390
3244.90 334
3245.43 392
3245.97 413
3246.51 418
3247.04 369
3247.58 412
3248.12 393
3248.66 342
3249.19 389
3249.73 381
3250.27 335
3250.81 412
3251.34 464
3251.88 445
3252.42 388
3252.96 464
3253.49 429
3254.03 395
3254.57 431
3255.11 451
3255.64 437
3256.18 400
3256.72 460
3257.26 538
3257.80 468
3258.33 427
3258.87 427
3259.41 462
3259.95 557
3260.49 592
3261.03 593
3261.56 640
3262.10 668
3262.64 714
3263.18 732
3263.72 764
3264.26 889
3264.79 1025
3265.33 1055
3265.87 1010
3266.41 1050
3266.95 1072
3267.49 1074
3268.03 1236
3268.57 1125
3269.10 1064
3269.64 968
3270.18 902
3270.72 800
3271.26 721
3271.80 612
3272.34 561
3272.88 570
3273.42 500
3273.96 460
3274.50 434
3275.04 491
3275.58 515
3276.12 490
3276.66 502
3277.19 514
3277.73 589
3278.27 483
3278.81 502
3279.35 541
3279.89 508
3280.43 516
3280.97 502
3281.51 448
3282.05 448
3282.59 482
3283.13 439
3283.67 493
3284.21 459
3284.75 453
3285.29 541
3285.83 605
3286.38 563
3286.92 579
3287.46 483
3288.00 444
3288.54 453
3289.08 528
3289.62 487
3290.16 514
3290.70 589
3291.24 566
3291.78 481
3292.32 489
3292.86 545
3293.40 636
3293.95 627
3294.49 631
3295.03 711
3295.57 726
3296.11 690
3296.65 719
3297.19 658
3297.73 716
3298.28 617
3298.82 601
3299.36 612
3299.90 574
3300.44 547
3300.98 538
3301.52 540
3302.07 531
3302.61 621
3303.15 480
3303.69 479
3304.23 507
3304.77 436
3305.32 595
3305.86 523
3306.40 480
3306.94 402
3307.49 434
3308.03 520
3308.57 433
3309.11 391
3309.65 413
3310.20 397
3310.74 372
3311.28 416
3311.82 429
3312.37 405
3312.91 508
3313.45 525
3313.99 474
3314.54 426
3315.08 451
3315.62 502
3316.17 482
3316.71 565
3317.25 558
3317.79 486
3318.34 454
3318.88 563
3319.42 637
3319.97 579
3320.51 542
3321.05 481
3321.60 589
3322.14 524
3322.68 511
3323.23 539
3323.77 488
3324.31 640
3324.86 633
3325.40 521
3325.94 545
3326.49 532
3327.03 527
3327.58 441
3328.12 510
3328.66 461
3329.21 387
3329.75 448
3330.29 506
3330.84 552
3331.38 654
3331.93 743
3332.47 874
3333.02 980
3333.56 1153
3334.10 1324
3334.65 1576
3335.19 1784
3335.74 2081
3336.28 2159
3336.83 2306
3337.37 2480
3337.92 2406
3338.46 2131
3339.00 2117
3339.55 1864
3340.09 1632
3340.64 1372
3341.18 1037
3341.73 896
3342.27 829
3342.82 798
3343.36 792
3343.91 627
3344.45 550
3345.00 549
3345.54 492
3346.09 545
3346.64 479
3347.18 530
3347.73 613
3348.27 598
3348.82 575
3349.36 555
3349.91 535
3350.45 639
3351.00 647
3351.55 605
3352.09 610
3352.64 566
3353.18 614
3353.73 590
3354.27 617
3354.82 614
3355.37 637
3355.91 546
3356.46 483
3357.00 487
3357.55 492
3358.10 446
3358.64 457
3359.19 411
3359.74 507
3360.28 428
3360.83 433
3361.38 432
3361.92 420
3362.47 389
3363.02 431
3363.56 424
3364.11 487
3364.66 407
3365.20 449
3365.75 454
3366.30 440
3366.84 394
3367.39 389
3367.94 415
3368.48 423
3369.03 407
3369.58 418
3370.13 381
3370.67 414
3371.22 530
3371.77 476
3372.32 441
3372.86 527
3373.41 612
3373.96 582
3374.51 560
3375.05 593
3375.60 648
3376.15 585
3376.70 496
3377.24 497
3377.79 471
3378.34 482
3378.89 468
3379.44 451
3379.98 445
3380.53 502
3381.08 487
3381.63 443
3382.18 445
3382.73 473
3383.27 423
3383.82 335
3384.37 412
3384.92 334
3385.47 399
3386.02 344
3386.56 400
3387.11 419
3387.66 400
3388.21 368
3388.76 411
3389.31 422
3389.86 392
3390.41 383
3390.95 403
3391.50 354
3392.05 405
3392.60 353
3393.15 402
3393.70 369
3394.25 382
3394.80 403
3395.35 360
3395.90 388
3396.45 450
3397.00 337
3397.55 331
3398.10 408
3398.64 410
3399.19 411
3399.74 391
3400.29 432
3400.84 384
3401.39 343
3401.94 348
3402.49 340
3403.04 360
3403.59 362
3404.14 396
3404.69 382
3405.24 412
3405.79 431
3406.34 405
3406.89 378
3407.44 365
3407.99 412
3408.54 424
3409.09 360
3409.65 389
3410.20 426
3410.75 522
3411.30 464
3411.85 453
3412.40 426
3412.95 446
3413.50 460
3414.05 446
3414.60 402
3415.15 442
3415.70 501
3416.25 470
3416.81 373
3417.36 372
3417.91 390
3418.46 385
3419.01 407
3419.56 332
3420.11 309
3420.66 352
3421.22 408
3421.77 376
3422.32 370
3422.87 355
3423.42 341
3423.97 373
3424.52 368
3425.08 451
3425.63 481
3426.18 366
3426.73 433
3427.28 538
3427.84 375
3428.39 334
3428.94 360
3429.49 362
3430.04 337
3430.60 343
3431.15 342
3431.70 368
3432.25 369
3432.80 325
3433.36 432
3433.91 321
3434.46 327
3435.01 362
3435.57 363
3436.12 308
3436.67 329
3437.22 317
3437.78 324
3438.33 350
3438.88 374
3439.44 402
3439.99 400
3440.54 349
3441.09 421
3441.65 359
3442.20 434
3442.75 403
3443.31 372
3443.86 401
3444.41 400
3444.97 326
3445.52 330
3446.07 316
3446.63 326
3447.18 377
3447.73 344
3448.29 346
3448.84 348
3449.40 346
3449.95 321
3450.50 329
3451.06 331
3451.61 408
3452.16 402
3452.72 345
3453.27 339
3453.83 319
3454.38 376
3454.93 286
3455.49 320
3456.04 449
3456.60 364
3457.15 266
3457.71 274
3458.26 293
3458.81 350
3459.37 336
3459.92 375
3460.48 332
3461.03 379
3461.59 346
3462.14 377
3462.70 411
3463.25 333
3463.81 297
3464.36 343
3464.92 334
3465.47 331
3466.03 332
3466.58 346
3467.14 287
3467.69 310
3468.25 320
3468.80 339
3469.36 350
3469.91 338
3470.47 425
3471.02 356
3471.58 326
3472.13 399
3472.69 423
3473.24 385
3473.80 418
3474.36 411
3474.91 315
3475.47 400
3476.02 494
3476.58 415
3477.13 436
3477.69 394
3478.25 367
3478.80 366
3479.36 384
3479.91 443
3480.47 438
3481.03 461
3481.58 433
3482.14 450
3482.70 397
3483.25 407
3483.81 436
3484.37 406
3484.92 464
3485.48 519
3486.04 481
3486.59 456
3487.15 455
3487.71 421
3488.26 500
3488.82 653
3489.38 772
3489.93 705
3490.49 732
3491.05 851
3491.60 881
3492.16 801
3492.72 1051
3493.27 1093
3493.83 1055
3494.39 1182
3494.95 910
3495.50 854
3496.06 1030
3496.62 1015
3497.18 975
3497.73 1030
3498.29 984
3498.85 978
3499.41 1003
3499.96 1115
3500.52 1220
3501.08 1203
3501.64 1364
3502.20 1307
3502.75 1309
3503.31 1209
3503.87 1106
3504.43 1099
3504.99 1108
3505.54 1385
3506.10 1300
3506.66 1292
3507.22 1293
3507.78 1135
3508.34 1051
3508.89 1181
3509.45 1023
3510.01 925
3510.57 763
3511.13 685
3511.69 611
3512.25 578
3512.80 574
3513.36 498
3513.92 530
3514.48 498
3515.04 523
3515.60 509
3516.16 466
3516.72 434
3517.28 386
3517.83 526
3518.39 550
3518.95 481
3519.51 559
3520.07 528
3520.63 457
3521.19 496
3521.75 446
3522.31 459
3522.87 480
3523.43 530
3523.99 495
3524.55 569
3525.11 535
3525.67 527
3526.23 473
3526.79 501
3527.35 538
3527.91 448
3528.47 472
3529.03 455
3529.59 413
3530.15 405
3530.71 364
3531.27 342
3531.83 311
3532.39 360
3532.95 399
3533.51 432
3534.07 472
3534.63 458
3535.19 383
3535.75 414
3536.31 431
3536.87 385
3537.43 446
3537.99 502
3538.55 474
3539.12 468
3539.68 450
3540.24 514
3540.80 561
3541.36 588
3541.92 469
3542.48 475
3543.04 646
3543.60 602
3544.16 602
3544.73 655
3545.29 552
3545.85 449
3546.41 487
3546.97 462
3547.53 441
3548.09 438
3548.66 386
3549.22 353
3549.78 370
3550.34 364
3550.90 383
3551.46 354
3552.03 391
3552.59 394
3553.15 322
3553.71 339
3554.27 322
3554.84 348
3555.40 331
3555.96 311
3556.52 285
3557.09 357
3557.65 413
3558.21 367
3558.77 370
3559.33 372
3559.90 396
3560.46 346
3561.02 333
3561.58 333
3562.15 385
3562.71 369
3563.27 349
3563.84 309
3564.40 384
3564.96 380
3565.52 351
3566.09 336
3566.65 314
3567.21 333
3567.78 342
3568.34 273
3568.90 293
3569.47 357
3570.03 269
3570.59 294
3571.16 342
3571.72 345
3572.28 311
3572.85 341
3573.41 317
3573.97 323
3574.54 325
3575.10 312
3575.66 333
3576.23 416
3576.79 420
3577.36 354
3577.92 370
3578.48 344
3579.05 346
3579.61 380
3580.18 402
3580.74 362
3581.30 383
3581.87 336
3582.43 330
3583.00 343
3583.56 359
3584.13 382
3584.69 344
3585.25 307
3585.82 412
3586.38 358
3586.95 317
3587.51 221
3588.08 330
3588.64 348
3589.21 350
3589.77 379
3590.34 385
3590.90 375
3591.47 299
3592.03 296
3592.60 330
3593.16 342
3593.73 306
3594.29 334
3594.86 318
3595.42 333
3595.99 395
3596.55 406
3597.12 386
3597.68 335
3598.25 340
3598.82 298
3599.38 393
3599.95 326
3600.51 311
3601.08 328
3601.64 307
3602.21 325
3602.78 354
3603.34 329
3603.91 316
3604.47 366
3605.04 333
3605.61 372
3606.17 328
3606.74 312
3607.30 316
3607.87 345
3608.44 297
3609.00 261
3609.57 281
3610.14 333
3610.70 391
3611.27 308
3611.84 310
3612.40 333
3612.97 398
3613.54 477
3614.10 479
3614.67 418
3615.24 599
3615.80 673
3616.37 823
3616.94 843
3617.50 854
3618.07 858
3618.64 870
3619.21 913
3619.77 892
3620.34 995
3620.91 841
3621.47 768
3622.04 680
3622.61 557
3623.18 569
3623.74 487
3624.31 434
3624.88 360
3625.45 400
3626.01 399
3626.58 411
3627.15 339
3627.72 334
3628.29 312
3628.85 221
3629.42 274
3629.99 336
3630.56 379
3631.13 354
3631.69 454
3632.26 306
3632.83 267
3633.40 301
3633.97 287
3634.54 291
3635.10 345
3635.67 354
3636.24 419
3636.81 365
3637.38 386
3637.95 474
3638.52 378
3639.08 427
3639.65 526
3640.22 449
3640.79 462
3641.36 453
3641.93 476
3642.50 566
3643.07 562
3643.64 580
3644.20 444
3644.77 458
3645.34 563
3645.91 528
3646.48 432
3647.05 440
3647.62 400
3648.19 438
3648.76 465
3649.33 409
3649.90 394
3650.47 542
3651.04 595
3651.61 473
3652.18 492
3652.75 487
3653.32 540
3653.89 452
3654.46 474
3655.03 520
3655.60 509
3656.17 542
3656.74 461
3657.31 533
3657.88 642
3658.45 583
3659.02 544
3659.59 527
3660.16 676
3660.73 670
3661.30 765
3661.87 604
3662.44 523
3663.01 504
3663.58 460
3664.15 500
3664.72 451
3665.29 491
3665.86 551
3666.43 455
3667.01 493
3667.58 572
3668.15 568
3668.72 434
3669.29 456
3669.86 451
3670.43 366
3671.00 439
3671.57 424
3672.15 447
3672.72 420
3673.29 452
3673.86 409
3674.43 430
3675.00 480
3675.57 444
3676.15 364
3676.72 393
3677.29 370
3677.86 395
3678.43 406
3679.00 397
3679.58 381
3680.15 400
3680.72 426
3681.29 448
3681.86 396
3682.44 346
3683.01 360
3683.58 376
3684.15 365
3684.73 402
3685.30 388
3685.87 344
3686.44 380
3687.02 419
3687.59 482
3688.16 451
3688.73 412
3689.31 454
3689.88 546
3690.45 526
3691.02 499
3691.60 517
3692.17 516
3692.74 511
3693.32 596
3693.89 548
3694.46 414
3695.03 406
3695.61 469
3696.18 452
3696.75 404
3697.33 381
3697.90 342
3698.47 373
3699.05 389
3699.62 372
3700.19 432
3700.77 363
3701.34 393
3701.91 421
3702.49 350
3703.06 321
3703.64 404
3704.21 443
3704.78 401
3705.36 415
3705.93 408
3706.51 388
3707.08 339
3707.65 311
3708.23 326
3708.80 321
3709.38 384
3709.95 434
3710.52 397
3711.10 356
3711.67 384
3712.25 457
3712.82 381
3713.40 262
3713.97 311
3714.55 322
3715.12 316
3715.69 378
3716.27 416
3716.84 350
3717.42 472
3717.99 397
3718.57 345
3719.14 383
3719.72 364
3720.29 352
3720.87 349
3721.44 394
3722.02 376
3722.59 345
3723.17 276
3723.75 292
3724.32 332
3724.90 324
3725.47 345
3726.05 323
3726.62 320
3727.20 314
3727.77 349
3728.35 365
3728.92 387
3729.50 281
3730.08 411
3730.65 340
3731.23 410
3731.80 416
3732.38 404
3732.96 432
3733.53 470
3734.11 465
3734.68 499
3735.26 393
3735.84 427
3736.41 424
3736.99 394
3737.57 392
3738.14 432
3738.72 357
3739.30 363
3739.87 354
3740.45 326
3741.03 391
3741.60 324
3742.18 313
3742.76 256
3743.33 293
3743.91 271
3744.49 286
3745.06 288
3745.64 306
3746.22 325
3746.79 267
3747.37 357
3747.95 335
3748.53 254
3749.10 289
3749.68 297
3750.26 333
3750.83 239
3751.41 250
3751.99 316
3752.57 285
3753.14 311
3753.72 265
3754.30 313
3754.88 343
3755.46 274
3756.03 302
3756.61 353
3757.19 322
3757.77 326
3758.35 295
3758.92 311
3759.50 331
3760.08 314
3760.66 271
3761.24 329
3761.81 346
3762.39 349
3762.97 341
3763.55 321
3764.13 280
3764.71 324
3765.28 285
3765.86 323
3766.44 384
3767.02 314
3767.60 383
3768.18 319
3768.76 283
3769.34 365
3769.91 354
3770.49 299
3771.07 329
3771.65 307
3772.23 313
3772.81 356
3773.39 280
3773.97 273
3774.55 279
3775.13 336
3775.71 317
3776.28 334
3776.86 347
3777.44 250
3778.02 265
3778.60 273
3779.18 302
3779.76 306
3780.34 312
3780.92 275
3781.50 337
3782.08 329
3782.66 302
3783.24 252
3783.82 294
3784.40 252
3784.98 263
3785.56 306
3786.14 281
3786.72 319
3787.30 301
3787.88 247
3788.46 243
3789.04 331
3789.62 292
3790.20 301
3790.78 266
3791.36 307
3791.94 256
3792.53 246
3793.11 305
3793.69 291
3794.27 377
3794.85 371
3795.43 328
3796.01 350
3796.59 327
3797.17 305
3797.75 286
3798.33 373
3798.91 378
3799.50 370
3800.08 307
3800.66 276
3801.24 307
3801.82 334
3802.40 336
3802.98 321
3803.57 317
3804.15 311
3804.73 392
3805.31 344
3805.89 357
3806.47 339
3807.05 324
3807.64 419
3808.22 434
3808.80 376
3809.38 452
3809.96 416
3810.55 350
3811.13 411
3811.71 391
3812.29 386
3812.87 401
3813.46 398
3814.04 426
3814.62 512
3815.20 464
3815.79 453
3816.37 446
3816.95 478
3817.53 435
3818.12 433
3818.70 374
3819.28 411
3819.86 369
3820.45 346
3821.03 346
3821.61 280
3822.20 266
3822.78 325
3823.36 391
3823.94 338
3824.53 306
3825.11 343
3825.69 303
3826.28 301
3826.86 350
3827.44 332
3828.03 360
3828.61 355
3829.19 340
3829.78 326
3830.36 279
3830.94 392
3831.53 348
3832.11 319
3832.69 306
3833.28 325
3833.86 332
3834.45 323
3835.03 298
3835.61 259
3836.20 323
3836.78 292
3837.37 259
3837.95 301
3838.53 363
3839.12 294
3839.70 238
3840.29 249
3840.87 253
3841.46 280
3842.04 323
3842.62 309
3843.21 306
3843.79 294
3844.38 294
3844.96 356
3845.55 307
3846.13 247
3846.72 305
3847.30 269
3847.89 235
3848.47 318
3849.06 290
3849.64 359
3850.23 315
3850.81 321
3851.40 362
3851.98 316
3852.57 298
3853.15 322
3853.74 265
3854.32 256
3854.91 306
3855.49 275
3856.08 331
3856.66 331
3857.25 433
3857.84 383
3858.42 395
3859.01 441
3859.59 487
3860.18 646
3860.76 605
3861.35 599
3861.94 755
3862.52 676
3863.11 781
3863.69 626
3864.28 585
3864.87 578
3865.45 496
3866.04 498
3866.62 479
3867.21 588
3867.80 530
3868.38 507
3868.97 505
3869.56 423
3870.14 399
3870.73 385
3871.32 325
3871.90 360
3872.49 351
3873.08 286
3873.66 397
3874.25 378
3874.84 417
3875.42 450
3876.01 302
3876.60 378
3877.19 410
3877.77 373
3878.36 405
3878.95 385
3879.53 350
3880.12 349
3880.71 301
3881.30 290
3881.88 369
3882.47 335
3883.06 330
3883.65 365
3884.23 357
3884.82 394
3885.41 352
3886.00 371
3886.58 374
3887.17 360
3887.76 352
3888.35 338
3888.94 370
3889.52 395
3890.11 354
3890.70 376
3891.29 353
3891.88 373
3892.46 411
3893.05 405
3893.64 308
3894.23 346
3894.82 287
3895.41 348
3895.99 340
3896.58 349
3897.17 335
3897.76 324
3898.35 350
3898.94 353
3899.53 343
3900.12 349
3900.70 338
3901.29 361
3901.88 358
3902.47 341
3903.06 365
3903.65 325
3904.24 328
3904.83 296
3905.42 325
3906.01 356
3906.60 333
3907.18 274
3907.77 342
3908.36 305
3908.95 366
3909.54 326
3910.13 339
3910.72 378
3911.31 370
3911.90 288
3912.49 260
3913.08 295
3913.67 280
3914.26 279
3914.85 235
3915.44 292
3916.03 338
3916.62 336
3917.21 303
3917.80 284
3918.39 321
3918.98 351
3919.57 331
3920.16 314
3920.75 334
3921.34 370
3921.93 321
3922.52 311
3923.11 305
3923.70 307
3924.30 281
3924.89 252
3925.48 323
3926.07 295
3926.66 274
3927.25 211
3927.84 252
3928.43 226
3929.02 274
3929.61 280
3930.20 310
3930.80 299
3931.39 260
3931.98 319
3932.57 319
3933.16 274
3933.75 315
3934.34 276
3934.93 263
3935.53 219
3936.12 250
3936.71 291
3937.30 328
3937.89 290
3938.48 301
3939.08 286
3939.67 350
3940.26 267
3940.85 286
3941.44 334
3942.04 366
3942.63 310
3943.22 248
3943.81 261
3944.40 299
3945.00 263
3945.59 270
3946.18 324
3946.77 261
3947.36 217
3947.96 256
3948.55 227
3949.14 273
3949.73 300
3950.33 243
3950.92 260
3951.51 275
3952.11 242
3952.70 282
3953.29 246
3953.88 261
3954.48 257
3955.07 311
3955.66 279
3956.26 256
3956.85 286
3957.44 258
3958.04 293
3958.63 276
3959.22 268
3959.81 240
3960.41 254
3961.00 291
3961.60 243
3962.19 311
3962.78 276
3963.38 328
3963.97 271
3964.56 323
3965.16 297
3965.75 250
3966.34 302
3966.94 297
3967.53 292
3968.13 303
3968.72 320
3969.31 302
3969.91 265
3970.50 278
3971.10 350
3971.69 304
3972.28 340
3972.88 320
3973.47 336
3974.07 289
3974.66 324
3975.26 326
3975.85 321
3976.45 331
3977.04 320
3977.63 348
3978.23 372
3978.82 347
3979.42 299
3980.01 310
3980.61 305
3981.20 380
3981.80 326
3982.39 266
3982.99 273
3983.58 320
3984.18 235
3984.77 260
3985.37 304
3985.96 257
3986.56 304
3987.16 308
3987.75 244
3988.35 293
3988.94 291
3989.54 235
3990.13 301
3990.73 289
3991.32 276
3991.92 314
3992.52 290
3993.11 290
3993.71 295
3994.30 283
3994.90 308
3995.50 307
3996.09 316
3996.69 331
3997.28 342
3997.88 315
3998.48 389
3999.07 396
3999.67 393
4000.26 323
4000.86 286
4001.46 341
4002.05 358
4002.65 322
4003.25 285
4003.84 317
4004.44 259
4005.04 270
4005.63 319
4006.23 319
4006.83 250
4007.42 330
4008.02 293
4008.62 367
4009.21 286
4009.81 283
4010.41 360
4011.01 329
4011.60 313
4012.20 306
4012.80 293
4013.40 300
4013.99 421
4014.59 545
4015.19 387
4015.78 473
4016.38 384
4016.98 384
4017.58 346
4018.18 363
4018.77 357
4019.37 355
4019.97 431
4020.57 330
4021.16 309
4021.76 336
4022.36 300
4022.96 335
4023.56 365
4024.15 355
4024.75 320
4025.35 343
4025.95 375
4026.55 337
4027.15 322
4027.74 356
4028.34 367
4028.94 397
4029.54 379
4030.14 351
4030.74 335
4031.34 263
4031.93 342
4032.53 383
4033.13 332
4033.73 307
4034.33 297
4034.93 306
4035.53 343
4036.13 357
4036.73 338
4037.32 341
4037.92 264
4038.52 274
4039.12 318
4039.72 325
4040.32 280
4040.92 261
4041.52 248
4042.12 248
4042.72 287
4043.32 300
4043.92 265
4044.52 322
4045.12 279
4045.72 303
4046.32 251
4046.92 217
4047.52 288
4048.12 320
4048.72 236
4049.32 342
4049.92 300
4050.52 322
4051.12 329
4051.72 299
4052.32 307
4052.92 274
4053.52 287
4054.12 284
4054.72 288
4055.32 265
4055.92 269
4056.52 257
4057.12 250
4057.72 260
4058.32 234
4058.92 233
4059.52 208
4060.12 225
4060.72 261
4061.33 241
4061.93 233
4062.53 283
4063.13 288
4063.73 213
4064.33 235
4064.93 279
4065.53 291
4066.13 322
4066.74 232
4067.34 211
4067.94 246
4068.54 281
4069.14 264
4069.74 183
4070.34 205
4070.95 268
4071.55 241
4072.15 183
4072.75 281
4073.35 262
4073.95 241
4074.56 273
4075.16 263
4075.76 215
4076.36 264
4076.96 270
4077.57 309
4078.17 343
4078.77 275
4079.37 256
4079.97 263
4080.58 240
4081.18 260
4081.78 259
4082.38 239
4082.99 231
4083.59 306
4084.19 244
4084.79 262
4085.40 248
4086.00 229
4086.60 238
4087.21 232
4087.81 210
4088.41 228
4089.01 259
4089.62 251
4090.22 263
4090.82 237
4091.43 223
4092.03 232
4092.63 181
4093.24 246
4093.84 302
4094.44 306
4095.05 262
4095.65 264
4096.25 365
4096.86 314
4097.46 323
4098.06 269
4098.67 258
4099.27 251
4099.87 246
4100.48 241
4101.08 267
4101.69 285
4102.29 258
4102.89 271
4103.50 282
4104.10 272
4104.71 199
4105.31 226
4105.91 279
4106.52 251
4107.12 220
4107.73 238
4108.33 273
4108.94 221
4109.54 243
4110.14 225
4110.75 226
4111.35 230
4111.96 230
4112.56 230
4113.17 228
4113.77 212
4114.38 255
4114.98 195
4115.59 214
4116.19 233
4116.80 267
4117.40 257
4118.01 211
4118.61 252
4119.22 271
4119.82 283
4120.43 248
4121.03 224
4121.64 292
4122.24 248
4122.85 200
4123.46 151
4124.06 209
4124.67 315
4125.27 255
4125.88 275
4126.48 273
4127.09 277
4127.69 298
4128.30 283
4128.91 225
4129.51 267
4130.12 294
4130.72 265
4131.33 256
4131.94 229
4132.54 251
4133.15 236
4133.76 278
4134.36 291
4134.97 281
4135.57 353
4136.18 371
4136.79 288
4137.39 295
4138.00 246
4138.61 297
4139.21 351
4139.82 304
4140.43 308
4141.03 329
4141.64 353
4142.25 360
4142.85 314
4143.46 313
4144.07 349
4144.67 346
4145.28 268
4145.89 236
4146.50 212
4147.10 264
4147.71 227
4148.32 199
4148.93 231
4149.53 235
4150.14 240
4150.75 243
4151.36 213
4151.96 214
4152.57 228
4153.18 267
4153.79 249
4154.39 222
4155.00 281
4155.61 269
4156.22 270
4156.82 330
4157.43 247
4158.04 231
4158.65 224
4159.26 267
4159.87 273
4160.47 235
4161.08 233
4161.69 282
4162.30 286
4162.91 292
4163.52 268
4164.12 241
4164.73 225
4165.34 274
4165.95 323
4166.56 318
4167.17 279
4167.78 266
4168.38 226
4168.99 244
4169.60 304
4170.21 268
4170.82 281
4171.43 249
4172.04 226
4172.65 239
4173.26 268
4173.86 335
4174.47 322
4175.08 278
4175.69 265
4176.30 259
4176.91 309
4177.52 271
4178.13 297
4178.74 296
4179.35 269
4179.96 317
4180.57 263
4181.18 236
4181.79 244
4182.40 274
4183.01 281
4183.62 264
4184.23 256
4184.84 227
4185.45 236
4186.06 220
4186.67 263
4187.28 266
4187.89 308
4188.50 286
4189.11 258
4189.72 273
4190.33 209
4190.94 243
4191.55 271
4192.16 350
4192.77 421
4193.38 333
4193.99 348
4194.60 331
4195.21 383
4195.82 350
4196.44 392
4197.05 379
4197.66 403
4198.27 391
4198.88 346
4199.49 353
4200.10 342
4200.71 287
4201.32 264
4201.94 293
4202.55 257
4203.16 349
4203.77 312
4204.38 307
4204.99 275
4205.60 310
4206.21 286
4206.83 250
4207.44 311
4208.05 279
4208.66 298
4209.27 277
4209.89 273
4210.50 247
4211.11 320
4211.72 265
4212.33 273
4212.94 332
4213.56 317
4214.17 333
4214.78 370
4215.39 322
4216.01 299
4216.62 329
4217.23 362
4217.84 386
4218.46 374
4219.07 438
4219.68 443
4220.29 446
4220.91 477
4221.52 555
4222.13 556
4222.74 560
4223.36 626
4223.97 614
4224.58 694
4225.19 716
4225.81 703
4226.42 702
4227.03 603
4227.65 607
4228.26 547
4228.87 598
4229.49 641
4230.10 582
4230.71 559
4231.33 568
4231.94 604
4232.55 676
4233.17 615
4233.78 588
4234.39 675
4235.01 645
4235.62 671
4236.23 823
4236.85 799
4237.46 690
4238.08 664
4238.69 619
4239.30 617
4239.92 477
4240.53 451
4241.15 379
4241.76 430
4242.37 431
4242.99 410
4243.60 367
4244.22 394
4244.83 315
4245.45 402
4246.06 397
4246.67 380
4247.29 388
4247.90 412
4248.52 430
4249.13 406
4249.75 413
4250.36 381
4250.98 415
4251.59 424
4252.21 340
4252.82 346
4253.44 336
4254.05 335
4254.67 364
4255.28 310
4255.90 303
4256.51 363
4257.13 420
4257.74 333
4258.36 264
4258.97 294
4259.59 349
4260.20 266
4260.82 363
4261.44 355
4262.05 320
4262.67 316
4263.28 330
4263.90 382
4264.51 408
4265.13 328
4265.75 274
4266.36 318
4266.98 364
4267.59 346
4268.21 291
4268.83 377
4269.44 317
4270.06 349
4270.67 378
4271.29 324
4271.91 354
4272.52 390
4273.14 365
4273.76 373
4274.37 350
4274.99 297
4275.61 322
4276.22 339
4276.84 300
4277.46 293
4278.07 323
4278.69 339
4279.31 335
4279.92 302
4280.54 357
4281.16 322
4281.77 297
4282.39 263
4283.01 271
4283.63 274
4284.24 302
4284.86 297
4285.48 298
4286.09 292
4286.71 284
4287.33 313
4287.95 330
4288.56 318
4289.18 293
4289.80 258
4290.42 271
4291.03 222
4291.65 241
4292.27 270
4292.89 280
4293.51 298
4294.12 260
4294.74 304
4295.36 208
4295.98 214
4296.60 266
4297.21 209
4297.83 239
4298.45 298
4299.07 281
4299.69 284
4300.31 270
4300.92 319
4301.54 271
4302.16 311
4302.78 250
4303.40 237
4304.02 198
4304.63 233
4305.25 256
4305.87 213
4306.49 274
4307.11 316
4307.73 241
4308.35 261
4308.97 225
4309.59 211
4310.20 300
4310.82 272
4311.44 260
4312.06 287
4312.68 339
4313.30 274
4313.92 279
4314.54 246
4315.16 346
4315.78 305
4316.40 276
4317.02 296
4317.64 268
4318.26 258
4318.88 313
4319.50 316
4320.12 328
4320.74 358
4321.36 347
4321.98 328
4322.60 329
4323.22 288
4323.84 299
4324.46 344
4325.08 343
4325.70 381
4326.32 387
4326.94 385
4327.56 318
4328.18 296
4328.80 296
4329.42 319
4330.04 328
4330.66 349
4331.28 454
4331.90 368
4332.52 336
4333.14 302
4333.76 324
4334.38 348
4335.00 348
4335.63 369
4336.25 425
4336.87 449
4337.49 511
4338.11 440
4338.73 469
4339.35 472
4339.97 498
4340.59 457
4341.22 529
4341.84 526
4342.46 529
4343.08 550
4343.70 553
4344.32 710
4344.94 787
4345.57 820
4346.19 955
4346.81 926
4347.43 939
4348.05 866
4348.67 964
4349.30 846
4349.92 736
4350.54 688
4351.16 591
4351.78 521
4352.41 524
4353.03 475
4353.65 368
4354.27 362
4354.90 374
4355.52 450
4356.14 404
4356.76 358
4357.38 430
4358.01 409
4358.63 455
4359.25 374
4359.87 357
4360.50 344
4361.12 396
4361.74 354
4362.37 426
4362.99 374
4363.61 338
4364.23 307
4364.86 345
4365.48 294
4366.10 353
4366.73 410
4367.35 336
4367.97 302
4368.60 279
4369.22 314
4369.84 327
4370.47 270
4371.09 248
4371.71 312
4372.34 346
4372.96 273
4373.58 274
4374.21 215
4374.83 253
4375.46 365
4376.08 338
4376.70 292
4377.33 342
4377.95 370
4378.57 277
4379.20 311
4379.82 322
4380.45 346
4381.07 346
4381.70 359
4382.32 389
4382.94 327
4383.57 298
4384.19 283
4384.82 261
4385.44 279
4386.07 257
4386.69 307
4387.32 323
4387.94 285
4388.56 296
4389.19 296
4389.81 281
4390.44 298
4391.06 324
4391.69 336
4392.31 333
4392.94 279
4393.56 284
4394.19 305
4394.81 307
4395.44 272
4396.06 303
4396.69 305
4397.31 325
4397.94 325
4398.57 319
4399.19 264
4399.82 323
4400.44 312
4401.07 284
4401.69 271
4402.32 297
4402.94 272
4403.57 298
4404.20 379
4404.82 370
4405.45 322
4406.07 344
4406.70 371
4407.33 395
4407.95 341
4408.58 339
4409.20 266
4409.83 296
4410.46 310
4411.08 306
4411.71 324
4412.34 355
4412.96 313
4413.59 287
4414.21 284
4414.84 292
4415.47 254
4416.09 253
4416.72 251
4417.35 234
4417.97 272
4418.60 300
4419.23 316
4419.86 331
4420.48 309
4421.11 287
4421.74 248
4422.36 271
4422.99 257
4423.62 278
4424.25 251
4424.87 263
4425.50 237
4426.13 257
4426.75 263
4427.38 255
4428.01 248
4428.64 185
4429.26 231
4429.89 273
4430.52 249
4431.15 237
4431.78 210
4432.40 226
4433.03 212
4433.66 252
4434.29 314
4434.91 257
4435.54 266
4436.17 261
4436.80 236
4437.43 228
4438.06 222
4438.68 258
4439.31 261
4439.94 222
4440.57 250
4441.20 231
4441.83 239
4442.45 232
4443.08 281
4443.71 273
4444.34 266
4444.97 197
4445.60 212
4446.23 242
4446.86 246
4447.48 221
4448.11 255
4448.74 289
4449.37 301
4450.00 290
4450.63 221
4451.26 272
4451.89 273
4452.52 261
4453.15 223
4453.78 225
4454.40 237
4455.03 233
4455.66 305
4456.29 235
4456.92 279
4457.55 320
4458.18 321
4458.81 311
4459.44 277
4460.07 256
4460.70 224
4461.33 226
4461.96 219
4462.59 194
4463.22 241
4463.85 185
4464.48 231
4465.11 195
4465.74 175
4466.37 226
4467.00 256
4467.63 238
4468.26 278
4468.89 259
4469.52 254
4470.15 218
4470.78 255
4471.41 241
4472.04 213
4472.68 226
4473.31 154
4473.94 209
4474.57 262
4475.20 305
4475.83 242
4476.46 221
4477.09 217
4477.72 230
4478.35 203
4478.98 224
4479.62 238
4480.25 269
4480.88 223
4481.51 220
4482.14 226
4482.77 274
4483.40 246
4484.04 257
4484.67 240
4485.30 281
4485.93 350
4486.56 265
4487.19 238
4487.82 221
4488.46 272
4489.09 287
4489.72 267
4490.35 255
4490.98 204
4491.62 263
4492.25 292
4492.88 283
4493.51 258
4494.14 319
4494.78 301
4495.41 254
4496.04 254
4496.67 255
4497.31 267
4497.94 255
4498.57 282
4499.20 319
4499.84 247
4500.47 295
4501.10 388
4501.73 384
4502.37 355
4503.00 365
4503.63 381
4504.27 315
4504.90 332
4505.53 379
4506.16 308
4506.80 265
4507.43 268
4508.06 316
4508.70 237
4509.33 308
4509.96 308
4510.60 225
4511.23 257
4511.86 296
4512.50 280
4513.13 251
4513.76 254
4514.40 289
4515.03 275
4515.66 277
4516.30 273
4516.93 262
4517.57 222
4518.20 242
4518.83 285
4519.47 327
4520.10 269
4520.74 215
4521.37 246
4522.00 233
4522.64 263
4523.27 267
4523.91 315
4524.54 298
4525.18 293
4525.81 334
4526.44 330
4527.08 393
4527.71 386
4528.35 474
4528.98 546
4529.62 532
4530.25 627
4530.89 668
4531.52 772
4532.16 839
4532.79 800
4533.43 772
4534.06 703
4534.70 602
4535.33 596
4535.97 502
4536.60 376
4537.24 331
4537.87 358
4538.51 312
4539.14 317
4539.78 315
4540.41 290
4541.05 265
4541.68 282
4542.32 306
4542.96 287
4543.59 320
4544.23 288
4544.86 254
4545.50 246
4546.13 328
4546.77 262
4547.41 247
4548.04 349
4548.68 329
4549.31 320
4549.95 236
4550.59 289
4551.22 288
4551.86 307
4552.50 236
4553.13 267
4553.77 239
4554.40 263
4555.04 292
4555.68 245
4556.31 279
4556.95 271
4557.59 232
4558.22 232
4558.86 231
4559.50 279
4560.13 249
4560.77 247
4561.41 210
4562.04 236
4562.68 294
4563.32 267
4563.96 279
4564.59 304
4565.23 277
4565.87 272
4566.50 336
4567.14 306
4567.78 270
4568.42 327
4569.05 303
4569.69 267
4570.33 332
4570.97 324
4571.60 298
4572.24 260
4572.88 262
4573.52 328
4574.16 281
4574.79 278
4575.43 278
4576.07 310
4576.71 329
4577.34 297
4577.98 292
4578.62 297
4579.26 322
4579.90 266
4580.54 256
4581.17 308
4581.81 282
4582.45 292
4583.09 299
4583.73 290
4584.37 305
4585.00 308
4585.64 274
4586.28 276
4586.92 301
4587.56 258
4588.20 329
4588.84 396
4589.48 427
4590.11 431
4590.75 329
4591.39 334
4592.03 389
4592.67 370
4593.31 315
4593.95 371
4594.59 343
4595.23 342
4595.87 314
4596.51 286
4597.15 315
4597.79 321
4598.42 284
4599.06 301
4599.70 305
4600.34 350
4600.98 262
4601.62 259
4602.26 280
4602.90 257
4603.54 267
4604.18 310
4604.82 314
4605.46 342
4606.10 301
4606.74 268
4607.38 214
4608.02 280
4608.66 257
4609.30 282
4609.94 327
4610.58 267
4611.22 271
4611.86 315
4612.50 293
4613.15 306
4613.79 294
4614.43 249
4615.07 266
4615.71 241
4616.35 247
4616.99 235
4617.63 241
4618.27 246
4618.91 265
4619.55 287
4620.19 275
4620.83 278
4621.48 263
4622.12 239
4622.76 276
4623.40 355
4624.04 313
4624.68 282
4625.32 254
4625.96 255
4626.61 275
4627.25 269
4627.89 274
4628.53 258
4629.17 286
4629.81 307
4630.46 333
4631.10 318
4631.74 323
4632.38 277
4633.02 319
4633.66 305
4634.31 315
4634.95 270
4635.59 297
4636.23 283
4636.88 216
4637.52 285
4638.16 289
4638.80 382
4639.44 346
4640.09 314
4640.73 339
4641.37 295
4642.01 308
4642.66 327
4643.30 316
4643.94 330
4644.58 368
4645.23 282
4645.87 292
4646.51 289
4647.16 270
4647.80 303
4648.44 332
4649.08 343
4649.73 262
4650.37 282
4651.01 325
4651.66 365
4652.30 390
4652.94 454
4653.59 387
4654.23 353
4654.87 337
4655.52 360
4656.16 341
4656.80 370
4657.45 320
4658.09 338
4658.74 271
4659.38 334
4660.02 290
4660.67 298
4661.31 362
4661.95 297
4662.60 289
4663.24 285
4663.89 262
4664.53 309
4665.17 264
4665.82 253
4666.46 244
4667.11 208
4667.75 195
4668.40 199
4669.04 233
4669.68 222
4670.33 255
4670.97 280
4671.62 243
4672.26 181
4672.91 214
4673.55 262
4674.20 331
4674.84 317
4675.49 287
4676.13 294
4676.78 223
4677.42 361
4678.07 320
4678.71 263
4679.36 312
4680.00 288
4680.65 306
4681.29 279
4681.94 256
4682.58 264
4683.23 262
4683.87 257
4684.52 272
4685.16 297
4685.81 313
4686.46 250
4687.10 258
4687.75 283
4688.39 269
4689.04 240
4689.68 242
4690.33 216
4690.98 275
4691.62 247
4692.27 275
4692.91 276
4693.56 266
4694.21 266
4694.85 275
4695.50 317
4696.15 388
4696.79 321
4697.44 390
4698.08 379
4698.73 342
4699.38 336
4700.02 362
4700.67 427
4701.32 311
4701.96 303
4702.61 328
4703.26 332
4703.90 313
4704.55 289
4705.20 274
4705.84 270
4706.49 310
4707.14 245
4707.79 267
4708.43 220
4709.08 262
4709.73 302
4710.37 305
4711.02 255
4711.67 282
4712.32 245
4712.96 236
4713.61 344
4714.26 289
4714.91 285
4715.55 248
4716.20 251
4716.85 246
4717.50 272
4718.14 299
4718.79 293
4719.44 299
4720.09 313
4720.74 255
4721.38 251
4722.03 284
4722.68 305
4723.33 280
4723.98 294
4724.62 261
4725.27 330
4725.92 341
4726.57 257
4727.22 314
4727.87 321
4728.52 311
4729.16 288
4729.81 272
4730.46 225
4731.11 243
4731.76 228
4732.41 226
4733.06 262
4733.70 252
4734.35 286
4735.00 271
4735.65 255
4736.30 276
4736.95 274
4737.60 286
4738.25 296
4738.90 275
4739.55 272
4740.20 239
4740.84 280
4741.49 240
4742.14 299
4742.79 322
4743.44 297
4744.09 299
4744.74 305
4745.39 286
4746.04 278
4746.69 326
4747.34 273
4747.99 295
4748.64 296
4749.29 308
4749.94 314
4750.59 264
4751.24 330
4751.89 323
4752.54 296
4753.19 273
4753.84 293
4754.49 283
4755.14 319
4755.79 337
4756.44 256
4757.09 233
4757.74 263
4758.39 260
4759.04 239
4759.70 261
4760.35 240
4761.00 257
4761.65 315
4762.30 306
4762.95 325
4763.60 377
4764.25 396
4764.90 341
4765.55 415
4766.20 326
4766.86 427
4767.51 401
4768.16 419
4768.81 362
4769.46 379
4770.11 281
4770.76 332
4771.41 308
4772.07 307
4772.72 309
4773.37 268
4774.02 298
4774.67 266
4775.32 233
4775.98 265
4776.63 277
4777.28 233
4777.93 255
4778.58 276
4779.24 273
4779.89 342
4780.54 325
4781.19 346
4781.84 344
4782.50 245
4783.15 282
4783.80 288
4784.45 216
4785.10 231
4785.76 258
4786.41 207
4787.06 196
4787.71 200
4788.37 220
4789.02 243
4789.67 286
4790.33 257
4790.98 329
4791.63 344
4792.28 218
4792.94 241
4793.59 269
4794.24 259
4794.90 231
4795.55 206
4796.20 250
4796.86 293
4797.51 290
4798.16 261
4798.81 270
4799.47 277
4800.12 239
4800.78 271
4801.43 248
4802.08 225
4802.74 252
4803.39 303
4804.04 268
4804.70 243
4805.35 284
4806.00 244
4806.66 268
4807.31 230
4807.97 238
4808.62 222
4809.27 239
4809.93 312
4810.58 310
4811.24 269
4811.89 244
4812.54 240
4813.20 259
4813.85 263
4814.51 250
4815.16 259
4815.82 280
4816.47 335
4817.13 299
4817.78 304
4818.44 290
4819.09 274
4819.74 270
4820.40 297
4821.05 327
4821.71 327
4822.36 355
4823.02 398
4823.67 344
4824.33 373
4824.98 351
4825.64 360
4826.29 346
4826.95 320
4827.60 361
4828.26 348
4828.92 380
4829.57 322
4830.23 363
4830.88 349
4831.54 343
4832.19 324
4832.85 355
4833.50 393
4834.16 431
4834.82 482
4835.47 449
4836.13 463
4836.78 457
4837.44 501
4838.10 398
4838.75 388
4839.41 496
4840.06 480
4840.72 426
4841.38 444
4842.03 357
4842.69 347
4843.34 422
4844.00 366
4844.66 346
4845.31 370
4845.97 399
4846.63 413
4847.28 315
4847.94 321
4848.60 340
4849.25 301
4849.91 330
4850.57 392
4851.22 419
4851.88 422
4852.54 391
4853.20 375
4853.85 386
4854.51 442
4855.17 412
4855.82 379
4856.48 384
4857.14 453
4857.80 470
4858.45 421
4859.11 426
4859.77 471
4860.43 488
4861.08 456
4861.74 451
4862.40 419
4863.06 345
4863.71 388
4864.37 438
4865.03 402
4865.69 418
4866.34 441
4867.00 481
4867.66 473
4868.32 414
4868.98 364
4869.63 339
4870.29 393
4870.95 425
4871.61 338
4872.27 415
4872.93 404
4873.58 354
4874.24 346
4874.90 385
4875.56 363
4876.22 385
4876.88 449
4877.54 422
4878.19 450
4878.85 381
4879.51 421
4880.17 388
4880.83 411
4881.49 317
4882.15 320
4882.81 325
4883.47 349
4884.13 347
4884.78 273
4885.44 250
4886.10 328
4886.76 394
4887.42 397
4888.08 353
4888.74 351
4889.40 271
4890.06 285
4890.72 322
4891.38 319
4892.04 319
4892.70 310
4893.36 337
4894.02 386
4894.68 343
4895.34 346
4896.00 340
4896.66 326
4897.32 317
4897.98 370
4898.64 287
4899.30 311
4899.96 374
4900.62 326
4901.28 272
4901.94 320
4902.60 315
4903.26 288
4903.92 330
4904.58 316
4905.24 341
4905.90 326
4906.56 358
4907.22 254
4907.88 283
4908.54 334
4909.20 270
4909.87 269
4910.53 244
4911.19 270
4911.85 301
4912.51 314
4913.17 275
4913.83 225
4914.49 269
4915.15 239
4915.81 222
4916.48 260
4917.14 199
4917.80 249
4918.46 309
4919.12 344
4919.78 301
4920.44 247
4921.11 320
4921.77 239
4922.43 194
4923.09 218
4923.75 254
4924.41 266
4925.08 216
4925.74 245
4926.40 252
4927.06 241
4927.72 277
4928.39 237
4929.05 217
4929.71 321
4930.37 268
4931.04 264
4931.70 261
4932.36 266
4933.02 249
4933.69 272
4934.35 333
4935.01 294
4935.67 300
4936.34 269
4937.00 233
4937.66 302
4938.32 347
4938.99 293
4939.65 286
4940.31 255
4940.98 273
4941.64 219
4942.30 208
4942.96 246
4943.63 264
4944.29 273
4944.95 213
4945.62 237
4946.28 257
4946.94 229
4947.61 234
4948.27 232
4948.93 297
4949.60 308
4950.26 213
4950.92 246
4951.59 229
4952.25 220
4952.92 241
4953.58 271
4954.24 208
4954.91 211
4955.57 231
4956.24 262
4956.90 230
4957.56 297
4958.23 266
4958.89 258
4959.56 192
4960.22 236
4960.88 246
4961.55 265
4962.21 261
4962.88 257
4963.54 332
4964.21 304
4964.87 306
4965.54 269
4966.20 303
4966.86 240
4967.53 290
4968.19 239
4968.86 192
4969.52 237
4970.19 272
4970.85 256
4971.52 308
4972.18 299
4972.85 225
4973.51 254
4974.18 249
4974.84 229
4975.51 240
4976.17 223
4976.84 260
4977.51 238
4978.17 300
4978.84 281
4979.50 266
4980.17 267
4980.83 244
4981.50 294
4982.16 233
4982.83 255
4983.50 246
4984.16 267
4984.83 309
4985.49 292
4986.16 305
4986.83 271
4987.49 261
4988.16 346
4988.82 337
4989.49 237
4990.16 232
4990.82 239
4991.49 275
4992.16 242
4992.82 222
4993.49 226
4994.16 240
4994.82 254
4995.49 217
4996.15 246
4996.82 251
4997.49 225
4998.16 215
4998.82 189
4999.49 202
5000.16 181
5000.82 254
5001.49 232
5002.16 259
5002.82 263
5003.49 237
5004.16 238
5004.83 214
5005.49 248
5006.16 235
5006.83 214
5007.49 279
5008.16 284
5008.83 279
5009.50 226
5010.16 266
5010.83 227
5011.50 202
5012.17 209
5012.84 198
5013.50 242
5014.17 212
5014.84 268
5015.51 227
5016.17 225
5016.84 291
5017.51 234
5018.18 364
5018.85 299
5019.52 332
5020.18 375
5020.85 387
5021.52 414
5022.19 490
5022.86 410
5023.53 472
5024.19 484
5024.86 460
5025.53 375
5026.20 420
5026.87 435
5027.54 341
5028.21 262
5028.88 308
5029.54 330
5030.21 277
5030.88 237
5031.55 237
5032.22 263
5032.89 297
5033.56 247
5034.23 183
5034.90 214
5035.57 203
5036.24 194
5036.90 222
5037.57 246
5038.24 276
5038.91 240
5039.58 249
5040.25 249
5040.92 241
5041.59 239
5042.26 245
5042.93 281
5043.60 192
5044.27 221
5044.94 268
5045.61 232
5046.28 250
5046.95 252
5047.62 221
5048.29 267
5048.96 258
5049.63 234
5050.30 217
5050.97 223
5051.64 219
5052.31 209
5052.98 214
5053.65 252
5054.32 244
5054.99 217
5055.66 214
5056.34 237
5057.01 257
5057.68 264
5058.35 224
5059.02 222
5059.69 210
5060.36 178
5061.03 195
5061.70 221
5062.37 232
5063.04 264
5063.72 244
5064.39 230
5065.06 191
5065.73 224
5066.40 242
5067.07 233
5067.74 214
5068.42 221
5069.09 170
5069.76 236
5070.43 268
5071.10 252
5071.77 208
5072.44 231
5073.12 203
5073.79 206
5074.46 215
5075.13 227
5075.80 205
5076.48 253
5077.15 215
5077.82 258
5078.49 239
5079.16 307
5079.84 293
5080.51 258
5081.18 254
5081.85 246
5082.53 234
5083.20 209
5083.87 199
5084.54 226
5085.22 227
5085.89 249
5086.56 278
5087.23 230
5087.91 217
5088.58 209
5089.25 238
5089.93 248
5090.60 285
5091.27 267
5091.94 231
5092.62 318
5093.29 299
5093.96 291
5094.64 263
5095.31 332
5095.98 317
5096.66 284
5097.33 271
5098.00 271
5098.68 250
5099.35 210
5100.02 245
5100.70 256
5101.37 277
5102.04 274
5102.72 242
5103.39 244
5104.07 251
5104.74 279
5105.41 239
5106.09 227
5106.76 199
5107.44 278
5108.11 240
5108.78 212
5109.46 256
5110.13 285
5110.81 206
5111.48 271
5112.16 307
5112.83 263
5113.50 248
5114.18 225
5114.85 247
5115.53 281
5116.20 267
5116.88 280
5117.55 275
5118.23 273
5118.90 277
5119.58 289
5120.25 352
5120.93 272
5121.60 248
5122.28 296
5122.95 297
5123.63 256
5124.30 237
5124.98 235
5125.65 265
5126.33 228
5127.00 219
5127.68 221
5128.35 252
5129.03 240
5129.70 250
5130.38 245
5131.06 210
5131.73 230
5132.41 263
5133.08 289
5133.76 239
5134.43 249
5135.11 265
5135.79 222
5136.46 237
5137.14 250
5137.81 270
5138.49 256
5139.17 234
5139.84 165
5140.52 219
5141.20 247
5141.87 216
5142.55 224
5143.22 230
5143.90 228
5144.58 230
5145.25 295
5145.93 211
5146.61 177
5147.28 239
5147.96 212
5148.64 232
5149.31 213
5149.99 208
5150.67 239
5151.34 198
5152.02 190
5152.70 191
5153.38 218
5154.05 257
5154.73 246
5155.41 227
5156.08 235
5156.76 222
5157.44 275
5158.12 205
5158.79 183
5159.47 197
5160.15 218
5160.83 232
5161.50 221
5162.18 219
5162.86 206
5163.54 158
5164.22 229
5164.89 242
5165.57 229
5166.25 225
5166.93 245
5167.61 292
5168.28 199
5168.96 238
5169.64 251
5170.32 218
5171.00 179
5171.67 203
5172.35 259
5173.03 220
5173.71 154
5174.39 215
5175.07 241
5175.74 196
5176.42 215
5177.10 261
5177.78 201
5178.46 236
5179.14 286
5179.82 231
5180.50 201
5181.17 210
5181.85 302
5182.53 233
5183.21 233
5183.89 255
5184.57 220
5185.25 174
5185.93 218
5186.61 234
5187.29 207
5187.97 206
5188.65 165
5189.33 168
5190.00 177
5190.68 208
5191.36 242
5192.04 220
5192.72 229
5193.40 229
5194.08 198
5194.76 191
5195.44 168
5196.12 203
5196.80 211
5197.48 229
5198.16 247
5198.84 250
5199.52 212
5200.20 221
5200.88 206
5201.56 178
5202.24 224
5202.92 246
5203.60 230
5204.28 180
5204.96 245
5205.65 227
5206.33 244
5207.01 265
5207.69 285
5208.37 291
5209.05 242
5209.73 276
5210.41 313
5211.09 265
5211.77 247
5212.45 231
5213.13 201
5213.82 206
5214.50 228
5215.18 250
5215.86 240
5216.54 242
5217.22 219
5217.90 234
5218.58 252
5219.27 242
5219.95 282
5220.63 225
5221.31 218
5221.99 241
5222.67 270
5223.35 241
5224.04 218
5224.72 223
5225.40 258
5226.08 205
5226.76 217
5227.45 225
5228.13 255
5228.81 225
5229.49 223
5230.17 248
5230.86 236
5231.54 247
5232.22 240
5232.90 269
5233.58 275
5234.27 248
5234.95 301
5235.63 234
5236.31 208
5237.00 263
5237.68 267
5238.36 257
5239.05 214
5239.73 268
5240.41 260
5241.09 279
5241.78 259
5242.46 272
5243.14 224
5243.83 254
5244.51 225
5245.19 185
5245.87 200
5246.56 224
5247.24 264
5247.92 259
5248.61 266
5249.29 229
5249.97 225
5250.66 236
5251.34 206
5252.03 251
5252.71 264
5253.39 304
5254.08 222
5254.76 231
5255.44 218
5256.13 252
5256.81 223
5257.50 232
5258.18 235
5258.86 206
5259.55 277
5260.23 231
5260.92 203
5261.60 290
5262.28 245
5262.97 284
5263.65 247
5264.34 219
5265.02 258
5265.71 260
5266.39 273
5267.07 268
5267.76 283
5268.44 265
5269.13 297
5269.81 270
5270.50 294
5271.18 215
5271.87 195
5272.55 245
5273.24 203
5273.92 206
5274.61 213
5275.29 217
5275.98 281
5276.66 249
5277.35 239
5278.03 240
5278.72 232
5279.40 237
5280.09 300
5280.77 297
5281.46 288
5282.15 322
5282.83 332
5283.52 292
5284.20 282
5284.89 328
5285.57 269
5286.26 253
5286.95 226
5287.63 208
5288.32 199
5289.00 222
5289.69 205
5290.38 200
5291.06 250
5291.75 270
5292.43 256
5293.12 272
5293.81 251
5294.49 252
5295.18 243
5295.87 303
5296.55 307
5297.24 278
5297.92 262
5298.61 251
5299.30 284
5299.98 248
5300.67 302
5301.36 266
5302.04 300
5302.73 224
5303.42 243
5304.11 283
5304.79 283
5305.48 270
5306.17 313
5306.85 301
5307.54 279
5308.23 216
5308.92 195
5309.60 267
5310.29 343
5310.98 348
5311.66 328
5312.35 285
5313.04 296
5313.73 262
5314.41 218
5315.10 203
5315.79 190
5316.48 217
5317.17 260
5317.85 246
5318.54 271
5319.23 312
5319.92 385
5320.61 348
5321.29 311
5321.98 320
5322.67 331
5323.36 310
5324.05 272
5324.73 261
5325.42 295
5326.11 239
5326.80 268
5327.49 240
5328.18 260
5328.87 239
5329.55 271
5330.24 269
5330.93 289
5331.62 241
5332.31 206
5333.00 229
5333.69 257
5334.38 228
5335.06 287
5335.75 249
5336.44 270
5337.13 289
5337.82 280
5338.51 266
5339.20 243
5339.89 317
5340.58 302
5341.27 311
5341.96 292
5342.65 318
5343.33 296
5344.02 348
5344.71 344
5345.40 369
5346.09 360
5346.78 368
5347.47 446
5348.16 428
5348.85 497
5349.54 524
5350.23 499
5350.92 633
5351.61 611
5352.30 585
5352.99 506
5353.68 566
5354.37 482
5355.06 473
5355.75 415
5356.44 370
5357.13 351
5357.82 328
5358.51 282
5359.21 257
5359.90 237
5360.59 270
5361.28 238
5361.97 261
5362.66 264
5363.35 249
5364.04 276
5364.73 226
5365.42 231
5366.11 273
5366.80 229
5367.49 207
5368.19 198
5368.88 247
5369.57 219
5370.26 235
5370.95 244
5371.64 286
5372.33 262
5373.02 286
5373.72 247
5374.41 227
5375.10 208
5375.79 208
5376.48 211
5377.17 262
5377.87 244
5378.56 236
5379.25 185
5379.94 204
5380.63 209
5381.33 271
5382.02 232
5382.71 241
5383.40 276
5384.09 233
5384.79 222
5385.48 203
5386.17 253
5386.86 287
5387.55 277
5388.25 277
5388.94 296
5389.63 291
5390.32 279
5391.02 284
5391.71 254
5392.40 228
5393.09 265
5393.79 242
5394.48 238
5395.17 221
5395.87 237
5396.56 287
5397.25 266
5397.95 242
5398.64 255
5399.33 262
5400.02 256
5400.72 224
5401.41 241
5402.10 239
5402.80 227
5403.49 254
5404.18 236
5404.88 210
5405.57 249
5406.26 232
5406.96 266
5407.65 239
5408.35 238
5409.04 266
5409.73 255
5410.43 204
5411.12 225
5411.81 245
5412.51 223
5413.20 213
5413.90 187
5414.59 207
5415.28 258
5415.98 228
5416.67 226
5417.37 250
5418.06 193
5418.76 267
5419.45 250
5420.14 228
5420.84 259
5421.53 255
5422.23 240
5422.92 253
5423.62 273
5424.31 275
5425.01 274
5425.70 223
5426.40 236
5427.09 265
5427.79 222
5428.48 207
5429.18 262
5429.87 287
5430.57 202
5431.26 214
5431.96 207
5432.65 227
5433.35 240
5434.04 314
5434.74 265
5435.43 260
5436.13 198
5436.82 227
5437.52 220
5438.22 267
5438.91 253
5439.61 265
5440.30 256
5441.00 301
5441.69 316
5442.39 274
5443.09 236
5443.78 240
5444.48 240
5445.17 254
5445.87 265
5446.57 266
5447.26 292
5447.96 256
5448.66 336
5449.35 301
5450.05 259
5450.74 289
5451.44 331
5452.14 331
5452.83 303
5453.53 333
5454.23 325
5454.92 286
5455.62 306
5456.32 276
5457.01 259
5457.71 291
5458.41 263
5459.10 239
5459.80 251
5460.50 240
5461.20 250
5461.89 266
5462.59 284
5463.29 313
5463.98 325
5464.68 294
5465.38 275
5466.08 351
5466.77 379
5467.47 374
5468.17 349
5468.87 301
5469.56 268
5470.26 332
5470.96 325
5471.66 319
5472.35 348
5473.05 358
5473.75 383
5474.45 362
5475.15 359
5475.84 336
5476.54 366
5477.24 463
5477.94 419
5478.64 516
5479.34 424
5480.03 509
5480.73 456
5481.43 392
5482.13 436
5482.83 449
5483.53 456
5484.22 500
5484.92 352
5485.62 386
5486.32 405
5487.02 392
5487.72 346
5488.42 340
5489.11 321
5489.81 370
5490.51 355
5491.21 388
5491.91 419
5492.61 400
5493.31 363
5494.01 428
5494.71 417
5495.41 462
5496.11 576
5496.81 470
5497.50 531
5498.20 571
5498.90 633
5499.60 700
5500.30 749
5501.00 783
5501.70 833
5502.40 806
5503.10 849
5503.80 828
5504.50 676
5505.20 511
5505.90 474
5506.60 461
5507.30 435
5508.00 420
5508.70 441
5509.40 511
5510.10 478
5510.80 456
5511.50 374
5512.20 392
5512.90 352
5513.60 403
5514.30 356
5515.00 355
5515.70 403
5516.40 377
5517.11 427
5517.81 357
5518.51 343
5519.21 358
5519.91 343
5520.61 356
5521.31 368
5522.01 352
5522.71 295
5523.41 302
5524.11 317
5524.82 382
5525.52 325
5526.22 283
5526.92 349
5527.62 333
5528.32 257
5529.02 256
5529.72 270
5530.43 239
5531.13 269
5531.83 271
5532.53 339
5533.23 382
5533.93 298
5534.64 320
5535.34 266
5536.04 240
5536.74 300
5537.44 270
5538.15 245
5538.85 231
5539.55 250
5540.25 218
5540.95 219
5541.66 274
5542.36 250
5543.06 292
5543.76 252
5544.47 214
5545.17 237
5545.87 229
5546.57 235
5547.28 296
5547.98 287
5548.68 248
5549.38 232
5550.09 246
5550.79 284
5551.49 274
5552.19 246
5552.90 247
5553.60 225
5554.30 235
5555.01 238
5555.71 221
5556.41 212
5557.12 260
5557.82 230
5558.52 204
5559.23 215
5559.93 212
5560.63 222
5561.34 246
5562.04 232
5562.74 241
5563.45 249
5564.15 261
5564.85 231
5565.56 179
5566.26 226
5566.96 301
5567.67 277
5568.37 243
5569.08 199
5569.78 219
5570.48 268
5571.19 277
5571.89 282
5572.60 285
5573.30 240
5574.01 258
5574.71 261
5575.41 282
5576.12 234
5576.82 268
5577.53 244
5578.23 226
5578.94 240
5579.64 252
5580.35 228
5581.05 247
5581.76 235
5582.46 277
5583.16 293
5583.87 232
5584.57 248
5585.28 214
5585.98 248
5586.69 223
5587.39 218
5588.10 191
5588.81 213
5589.51 226
5590.22 194
5590.92 224
5591.63 246
5592.33 253
5593.04 241
5593.74 191
5594.45 212
5595.15 257
5595.86 251
5596.57 250
5597.27 219
5597.98 181
5598.68 180
5599.39 201
5600.09 256
5600.80 243
5601.51 207
5602.21 202
5602.92 236
5603.62 243
5604.33 284
5605.04 238
5605.74 212
5606.45 199
5607.16 219
5607.86 271
5608.57 264
5609.27 207
5609.98 246
5610.69 247
5611.39 206
5612.10 188
5612.81 221
5613.51 210
5614.22 187
5614.93 188
5615.64 183
5616.34 224
5617.05 245
5617.76 214
5618.46 198
5619.17 165
5619.88 219
5620.58 199
5621.29 185
5622.00 228
5622.71 234
5623.41 234
5624.12 218
5624.83 203
5625.54 218
5626.24 230
5626.95 242
5627.66 189
5628.37 223
5629.07 218
5629.78 198
5630.49 288
5631.20 263
5631.91 264
5632.61 239
5633.32 228
5634.03 216
5634.74 194
5635.45 235
5636.15 233
5636.86 222
5637.57 280
5638.28 246
5638.99 225
5639.70 284
5640.40 234
5641.11 269
5641.82 242
5642.53 265
5643.24 273
5643.95 253
5644.66 252
5645.36 248
5646.07 240
5646.78 252
5647.49 237
5648.20 216
5648.91 238
5649.62 234
5650.33 218
5651.04 197
5651.75 225
5652.45 258
5653.16 213
5653.87 263
5654.58 283
5655.29 288
5656.00 278
5656.71 274
5657.42 260
5658.13 317
5658.84 277
5659.55 272
5660.26 279
5660.97 279
5661.68 316
5662.39 324
5663.10 274
5663.81 244
5664.52 227
5665.23 244
5665.94 231
5666.65 245
5667.36 274
5668.07 228
5668.78 260
5669.49 250
5670.20 284
5670.91 271
5671.62 307
5672.33 358
5673.04 290
5673.75 258
5674.46 254
5675.17 263
5675.88 279
5676.59 183
5677.31 169
5678.02 170
5678.73 233
5679.44 233
5680.15 246
5680.86 246
5681.57 218
5682.28 192
5682.99 226
5683.70 227
5684.42 275
5685.13 280
5685.84 230
5686.55 264
5687.26 277
5687.97 236
5688.68 201
5689.39 246
5690.11 216
5690.82 206
5691.53 204
5692.24 202
5692.95 256
5693.67 249
5694.38 211
5695.09 209
5695.80 167
5696.51 160
5697.22 190
5697.94 236
5698.65 236
5699.36 174
5700.07 203
5700.79 205
5701.50 194
5702.21 215
5702.92 226
5703.63 263
5704.35 202
5705.06 212
5705.77 226
5706.48 187
5707.20 211
5707.91 176
5708.62 265
5709.34 274
5710.05 211
5710.76 230
5711.47 214
5712.19 183
5712.90 228
5713.61 244
5714.33 233
5715.04 190
5715.75 207
5716.47 188
5717.18 197
5717.89 199
5718.61 223
5719.32 236
5720.03 219
5720.75 236
5721.46 190
5722.17 223
5722.89 238
5723.60 253
5724.31 229
5725.03 220
5725.74 245
5726.46 272
5727.17 282
5727.88 253
5728.60 316
5729.31 327
5730.03 257
5730.74 241
5731.45 301
5732.17 270
5732.88 220
5733.60 244
5734.31 224
5735.03 226
5735.74 230
5736.45 214
5737.17 256
5737.88 230
5738.60 271
5739.31 259
5740.03 223
5740.74 219
5741.46 187
5742.17 211
5742.89 233
5743.60 260
5744.32 201
5745.03 190
5745.75 209
5746.46 223
5747.18 226
5747.89 221
5748.61 246
5749.32 231
5750.04 241
5750.75 289
5751.47 279
5752.18 289
5752.90 319
5753.62 298
5754.33 316
5755.05 348
5755.76 366
5756.48 334
5757.19 279
5757.91 263
5758.63 286
5759.34 258
5760.06 235
5760.77 246
5761.49 257
5762.21 244
5762.92 193
5763.64 215
5764.35 247
5765.07 230
5765.79 228
5766.50 229
5767.22 240
5767.94 218
5768.65 237
5769.37 211
5770.08 204
5770.80 166
5771.52 232
5772.23 209
5772.95 261
5773.67 212
5774.39 181
5775.10 226
5775.82 301
5776.54 303
5777.25 249
5777.97 256
5778.69 243
5779.40 342
5780.12 376
5780.84 324
5781.56 241
5782.27 265
5782.99 262
5783.71 268
5784.43 267
5785.14 283
5785.86 275
5786.58 270
5787.30 241
5788.01 254
5788.73 297
5789.45 282
5790.17 292
5790.88 360
5791.60 354
5792.32 361
5793.04 347
5793.76 370
5794.47 396
5795.19 335
5795.91 409
5796.63 482
5797.35 574
5798.07 670
5798.78 785
5799.50 915
5800.22 962
5800.94 934
5801.66 1007
5802.38 968
5803.10 874
5803.81 753
5804.53 656
5805.25 566
5805.97 549
5806.69 469
5807.41 427
5808.13 323
5808.85 320
5809.56 363
5810.28 379
5811.00 350
5811.72 331
5812.44 331
5813.16 359
5813.88 378
5814.60 328
5815.32 390
5816.04 434
5816.76 351
5817.48 332
5818.20 363
5818.92 399
5819.64 410
5820.36 356
5821.08 306
5821.80 317
5822.51 333
5823.23 351
5823.95 347
5824.67 333
5825.39 284
5826.11 288
5826.83 293
5827.55 306
5828.28 253
5829.00 293
5829.72 320
5830.44 317
5831.16 277
5831.88 270
5832.60 275
5833.32 262
5834.04 259
5834.76 261
5835.48 245
5836.20 271
5836.92 233
5837.64 277
5838.36 308
5839.08 267
5839.80 296
5840.53 280
5841.25 274
5841.97 259
5842.69 267
5843.41 255
5844.13 256
5844.85 231
5845.57 265
5846.29 288
5847.02 220
5847.74 225
5848.46 255
5849.18 233
5849.90 227
5850.62 204
5851.34 259
5852.07 249
5852.79 238
5853.51 199
5854.23 220
5854.95 220
5855.68 218
5856.40 229
5857.12 216
5857.84 215
5858.56 296
5859.29 220
5860.01 234
5860.73 250
5861.45 227
5862.17 253
5862.90 223
5863.62 189
5864.34 259
5865.06 263
5865.79 242
5866.51 249
5867.23 248
5867.95 216
5868.68 227
5869.40 279
5870.12 270
5870.84 244
5871.57 268
5872.29 251
5873.01 232
5873.74 228
5874.46 243
5875.18 260
5875.91 285
5876.63 250
5877.35 249
5878.08 240
5878.80 264
5879.52 252
5880.25 273
5880.97 269
5881.69 236
5882.42 231
5883.14 234
5883.86 203
5884.59 226
5885.31 212
5886.03 228
5886.76 256
5887.48 181
5888.21 258
5888.93 253
5889.65 178
5890.38 247
5891.10 231
5891.83 241
5892.55 200
5893.27 218
5894.00 208
5894.72 180
5895.45 210
5896.17 250
5896.90 204
5897.62 203
5898.35 187
5899.07 210
5899.79 248
5900.52 250
5901.24 215
5901.97 225
5902.69 217
5903.42 243
5904.14 262
5904.87 239
5905.59 204
5906.32 216
5907.04 233
5907.77 196
5908.49 220
5909.22 260
5909.94 231
5910.67 281
5911.39 242
5912.12 211
5912.84 232
5913.57 207
5914.30 203
5915.02 216
5915.75 213
5916.47 241
5917.20 257
5917.92 248
5918.65 248
5919.38 220
5920.10 227
5920.83 194
5921.55 248
5922.28 251
5923.01 225
5923.73 218
5924.46 237
5925.18 249
5925.91 236
5926.64 235
5927.36 232
5928.09 238
5928.81 265
5929.54 256
5930.27 263
5930.99 279
5931.72 260
5932.45 263
5933.17 291
5933.90 282
5934.63 315
5935.35 279
5936.08 276
5936.81 285
5937.53 286
5938.26 257
5938.99 333
5939.72 294
5940.44 297
5941.17 276
5941.90 354
5942.62 285
5943.35 363
5944.08 329
5944.81 270
5945.53 278
5946.26 310
5946.99 350
5947.72 299
5948.44 299
5949.17 384
5949.90 379
5950.63 320
5951.35 336
5952.08 351
5952.81 356
5953.54 361
5954.27 360
5954.99 380
5955.72 377
5956.45 402
5957.18 385
5957.91 428
5958.64 448
5959.36 389
5960.09 414
5960.82 424
5961.55 438
5962.28 408
5963.01 427
5963.73 528
5964.46 538
5965.19 545
5965.92 628
5966.65 651
5967.38 705
5968.11 773
5968.83 813
5969.56 656
5970.29 642
5971.02 585
5971.75 492
5972.48 482
5973.21 502
5973.94 546
5974.67 492
5975.40 436
5976.13 481
5976.86 565
5977.58 448
5978.31 416
5979.04 422
5979.77 477
5980.50 523
5981.23 452
5981.96 495
5982.69 507
5983.42 443
5984.15 482
5984.88 449
5985.61 502
5986.34 475
5987.07 427
5987.80 531
5988.53 494
5989.26 533
5989.99 507
5990.72 494
5991.45 513
5992.18 538
5992.91 539
5993.64 535
5994.37 539
5995.10 459
5995.83 520
5996.56 593
5997.29 573
5998.03 534
5998.76 597
5999.49 594
6000.22 542
6000.95 510
6001.68 512
6002.41 504
6003.14 555
6003.87 465
6004.60 481
6005.33 487
6006.07 561
6006.80 571
6007.53 657
6008.26 724
6008.99 813
6009.72 910
6010.45 1053
6011.18 1119
6011.92 1213
6012.65 1250
6013.38 1179
6014.11 1177
6014.84 1318
6015.57 1216
6016.31 1103
6017.04 1015
6017.77 917
6018.50 825
6019.23 820
6019.96 659
6020.70 539
6021.43 591
6022.16 489
6022.89 463
6023.63 468
6024.36 422
6025.09 450
6025.82 437
6026.55 406
6027.29 403
6028.02 394
6028.75 401
6029.48 371
6030.22 391
6030.95 369
6031.68 362
6032.42 387
6033.15 389
6033.88 397
6034.61 469
6035.35 394
6036.08 408
6036.81 439
6037.55 428
6038.28 399
6039.01 450
6039.74 447
6040.48 420
6041.21 445
6041.94 466
6042.68 409
6043.41 394
6044.14 480
6044.88 506
6045.61 470
6046.35 395
6047.08 523
6047.81 527
6048.55 532
6049.28 501
6050.01 633
6050.75 597
6051.48 598
6052.22 678
6052.95 600
6053.68 699
6054.42 651
6055.15 587
6055.89 573
6056.62 521
6057.35 554
6058.09 531
6058.82 475
6059.56 476
6060.29 470
6061.03 514
6061.76 525
6062.50 433
6063.23 446
6063.96 493
6064.70 483
6065.43 443
6066.17 480
6066.90 453
6067.64 421
6068.37 433
6069.11 457
6069.84 439
6070.58 406
6071.31 440
6072.05 434
6072.78 404
6073.52 402
6074.25 404
6074.99 357
6075.72 323
6076.46 340
6077.20 357
6077.93 361
6078.67 336
6079.40 373
6080.14 383
6080.87 369
6081.61 371
6082.35 340
6083.08 355
6083.82 326
6084.55 260
6085.29 336
6086.02 361
6086.76 360
6087.50 305
6088.23 325
6088.97 350
6089.71 358
6090.44 380
6091.18 384
6091.91 382
6092.65 360
6093.39 360
6094.12 371
6094.86 376
6095.60 369
6096.33 305
6097.07 296
6097.81 329
6098.54 348
6099.28 377
6100.02 338
6100.75 370
6101.49 373
6102.23 310
6102.96 316
6103.70 352
6104.44 375
6105.18 356
6105.91 338
6106.65 344
6107.39 421
6108.12 415
6108.86 371
6109.60 371
6110.34 357
6111.07 333
6111.81 322
6112.55 382
6113.29 387
6114.03 336
6114.76 361
6115.50 353
6116.24 397
6116.98 356
6117.71 364
6118.45 367
6119.19 316
6119.93 327
6120.67 301
6121.40 345
6122.14 394
6122.88 367
6123.62 398
6124.36 381
6125.10 379
6125.83 387
6126.57 347
6127.31 371
6128.05 355
6128.79 371
6129.53 368
6130.27 419
6131.00 395
6131.74 395
6132.48 353
6133.22 381
6133.96 382
6134.70 380
6135.44 390
6136.18 342
6136.92 394
6137.65 342
6138.39 353
6139.13 416
6139.87 412
6140.61 367
6141.35 437
6142.09 414
6142.83 388
6143.57 412
6144.31 390
6145.05 350
6145.79 337
6146.53 398
6147.27 424
6148.01 447
6148.75 414
6149.49 431
6150.23 425
6150.97 405
6151.71 405
6152.45 409
6153.19 414
6153.93 472
6154.67 423
6155.41 461
6156.15 470
6156.89 381
6157.63 411
6158.37 390
6159.11 421
6159.85 425
6160.59 430
6161.33 462
6162.07 536
6162.81 526
6163.55 517
6164.29 492
6165.03 536
6165.77 574
6166.51 594
6167.26 585
6168.00 552
6168.74 623
6169.48 621
6170.22 567
6170.96 640
6171.70 622
6172.44 588
6173.18 640
6173.93 625
6174.67 561
6175.41 576
6176.15 572
6176.89 509
6177.63 517
6178.37 557
6179.12 552
6179.86 578
6180.60 555
6181.34 611
6182.08 588
6182.82 645
6183.57 627
6184.31 640
6185.05 652
6185.79 653
6186.53 591
6187.28 616
6188.02 615
6188.76 647
6189.50 650
6190.25 668
6190.99 591
6191.73 709
6192.47 732
6193.21 811
6193.96 776
6194.70 698
6195.44 705
6196.19 708
6196.93 715
6197.67 750
6198.41 756
6199.16 755
6199.90 734
6200.64 656
6201.38 759
6202.13 896
6202.87 941
6203.61 1043
6204.36 1268
6205.10 1486
6205.84 1662
6206.59 2020
6207.33 2455
6208.07 2904
6208.82 3176
6209.56 3293
6210.30 3377
6211.05 3457
6211.79 3302
6212.53 2915
6213.28 2608
6214.02 2064
6214.77 1733
6215.51 1545
6216.25 1322
6217.00 1066
6217.74 957
6218.48 899
6219.23 828
6219.97 886
6220.72 857
6221.46 920
6222.21 855
6222.95 855
6223.69 931
6224.44 986
6225.18 960
6225.93 961
6226.67 878
6227.42 886
6228.16 827
6228.91 782
6229.65 749
6230.39 703
6231.14 602
6231.88 595
6232.63 569
6233.37 525
6234.12 539
6234.86 500
6235.61 554
6236.35 539
6237.10 581
6237.84 565
6238.59 575
6239.33 573
6240.08 551
6240.82 585
6241.57 622
6242.32 572
6243.06 600
6243.81 653
6244.55 660
6245.30 755
6246.04 778
6246.79 830
6247.53 835
6248.28 910
6249.03 902
6249.77 846
6250.52 832
6251.26 798
6252.01 730
6252.76 633
6253.50 611
6254.25 571
6254.99 546
6255.74 601
6256.49 601
6257.23 607
6257.98 663
6258.73 573
6259.47 609
6260.22 595
6260.97 564
6261.71 573
6262.46 555
6263.21 622
6263.95 639
6264.70 581
6265.45 572
6266.19 637
6266.94 590
6267.69 543
6268.43 580
6269.18 606
6269.93 617
6270.67 634
6271.42 613
6272.17 606
6272.92 562
6273.66 665
6274.41 610
6275.16 597
6275.91 605
6276.65 646
6277.40 570
6278.15 614
6278.90 613
6279.64 620
6280.39 633
6281.14 634
6281.89 595
6282.63 615
6283.38 536
6284.13 536
6284.88 560
6285.63 595
6286.37 497
6287.12 494
6287.87 582
6288.62 551
6289.37 554
6290.11 525
6290.86 528
6291.61 524
6292.36 520
6293.11 488
6293.86 440
6294.60 497
6295.35 514
6296.10 514
6296.85 433
6297.60 463
6298.35 466
6299.10 465
6299.85 417
6300.59 469
6301.34 427
6302.09 454
6302.84 533
6303.59 481
6304.34 427
6305.09 462
6305.84 478
6306.59 450
6307.34 443
6308.09 396
6308.84 426
6309.58 498
6310.33 475
6311.08 472
6311.83 471
6312.58 495
6313.33 468
6314.08 438
6314.83 483
6315.58 445
6316.33 428
6317.08 509
6317.83 470
6318.58 442
6319.33 433
6320.08 440
6320.83 370
6321.58 390
6322.33 384
6323.08 423
6323.83 377
6324.58 365
6325.33 361
6326.08 324
6326.83 374
6327.58 388
6328.33 393
6329.09 345
6329.84 379
6330.59 410
6331.34 312
6332.09 346
6332.84 388
6333.59 358
6334.34 352
6335.09 356
6335.84 363
6336.59 435
6337.34 393
6338.10 355
6338.85 293
6339.60 363
6340.35 358
6341.10 379
6341.85 362
6342.60 358
6343.36 394
6344.11 399
6344.86 371
6345.61 408
6346.36 362
6347.11 369
6347.86 352
6348.62 374
6349.37 445
6350.12 433
6350.87 408
6351.62 372
6352.38 388
6353.13 440
6353.88 534
6354.63 474
6355.38 485
6356.14 447
6356.89 406
6357.64 397
6358.39 412
6359.15 397
6359.90 350
6360.65 380
6361.40 381
6362.16 385
6362.91 326
6363.66 298
6364.41 317
6365.17 321
6365.92 379
6366.67 359
6367.42 351
6368.18 359
6368.93 377
6369.68 408
6370.44 390
6371.19 379
6371.94 378
6372.70 376
6373.45 392
6374.20 359
6374.96 359
6375.71 359
6376.46 355
6377.22 386
6377.97 368
6378.72 348
6379.48 335
6380.23 365
6380.98 399
6381.74 361
6382.49 371
6383.24 356
6384.00 338
6384.75 377
6385.51 364
6386.26 366
6387.01 322
6387.77 308
6388.52 328
6389.28 365
6390.03 412
6390.79 354
6391.54 362
6392.29 369
6393.05 373
6393.80 363
6394.56 351
6395.31 255
6396.07 289
6396.82 359
6397.58 336
6398.33 341
6399.08 297
6399.84 341
6400.59 327
6401.35 340
6402.10 300
6402.86 355
6403.61 411
6404.37 318
6405.12 299
6405.88 324
6406.63 329
6407.39 340
6408.15 343
6408.90 311
6409.66 269
6410.41 342
6411.17 365
6411.92 335
6412.68 261
6413.43 271
6414.19 321
6414.94 292
6415.70 289
6416.46 327
6417.21 307
6417.97 285
6418.72 272
6419.48 271
6420.24 316
6420.99 271
6421.75 308
6422.50 304
6423.26 310
6424.02 342
6424.77 331
6425.53 353
6426.28 292
6427.04 303
6427.80 325
6428.55 309
6429.31 340
6430.07 382
6430.82 337
6431.58 315
6432.34 310
6433.09 299
6433.85 314
6434.61 301
6435.36 306
6436.12 297
6436.88 320
6437.64 318
6438.39 299
6439.15 275
6439.91 265
6440.66 336
6441.42 306
6442.18 358
6442.94 362
6443.69 304
6444.45 335
6445.21 353
6445.97 341
6446.72 333
6447.48 315
6448.24 350
6449.00 363
6449.75 365
6450.51 330
6451.27 310
6452.03 289
6452.79 371
6453.54 358
6454.30 329
6455.06 330
6455.82 335
6456.58 340
6457.33 366
6458.09 315
6458.85 330
6459.61 362
6460.37 317
6461.12 324
6461.88 354
6462.64 356
6463.40 362
6464.16 344
6464.92 316
6465.68 332
6466.44 308
6467.19 275
6467.95 352
6468.71 342
6469.47 339
6470.23 356
6470.99 414
6471.75 361
6472.51 334
6473.27 375
6474.02 371
6474.78 387
6475.54 395
6476.30 347
6477.06 379
6477.82 343
6478.58 342
6479.34 361
6480.10 353
6480.86 398
6481.62 430
6482.38 416
6483.14 359
6483.90 410
6484.66 461
6485.42 457
6486.18 459
6486.94 435
6487.70 390
6488.46 463
6489.22 394
6489.98 520
6490.74 501
6491.50 468
6492.26 488
6493.02 547
6493.78 511
6494.54 531
6495.30 569
6496.06 559
6496.82 573
6497.58 583
6498.34 592
6499.10 509
6499.86 538
6500.62 565
6501.38 555
6502.14 551
6502.91 570
6503.67 561
6504.43 588
6505.19 602
6505.95 648
6506.71 614
6507.47 644
6508.23 623
6508.99 596
6509.76 517
6510.52 600
6511.28 710
6512.04 640
6512.80 665
6513.56 686
6514.32 664
6515.09 607
6515.85 667
6516.61 715
6517.37 667
6518.13 723
6518.89 685
6519.66 695
6520.42 659
6521.18 706
6521.94 787
6522.70 920
6523.47 933
6524.23 896
6524.99 903
6525.75 1062
6526.51 1138
6527.28 1254
6528.04 1275
6528.80 1203
6529.56 1299
6530.33 1219
6531.09 1170
6531.85 1345
6532.61 1470
6533.38 1744
6534.14 1917
6534.90 2273
6535.66 2653
6536.43 2806
6537.19 2944
6537.95 2770
6538.72 2686
6539.48 2458
6540.24 2070
6541.01 1799
6541.77 1582
6542.53 1194
6543.29 1026
6544.06 898
6544.82 803
6545.58 744
6546.35 675
6547.11 627
6547.87 613
6548.64 665
6549.40 632
6550.17 607
6550.93 597
6551.69 582
6552.46 591
6553.22 591
6553.98 524
6554.75 580
6555.51 554
6556.28 573
6557.04 581
6557.80 507
6558.57 418
6559.33 496
6560.10 534
6560.86 530
6561.63 599
6562.39 567
6563.15 644
6563.92 640
6564.68 617
6565.45 654
6566.21 595
6566.98 653
6567.74 631
6568.51 647
6569.27 651
6570.04 571
6570.80 678
6571.57 692
6572.33 698
6573.09 767
6573.86 729
6574.63 742
6575.39 806
6576.16 791
6576.92 785
6577.69 809
6578.45 837
6579.22 791
6579.98 848
6580.75 824
6581.51 793
6582.28 772
6583.04 757
6583.81 835
6584.57 804
6585.34 751
6586.11 693
6586.87 644
6587.64 728
6588.40 740
6589.17 767
6589.94 728
6590.70 736
6591.47 775
6592.23 880
6593.00 949
6593.77 1057
6594.53 1048
6595.30 1087
6596.06 1094
6596.83 1002
6597.60 979
6598.36 964
6599.13 866
6599.90 758
6600.66 683
6601.43 679
6602.20 635
6602.96 681
6603.73 626
6604.50 624
6605.26 616
6606.03 653
6606.80 607
6607.56 579
6608.33 608
6609.10 665
6609.87 612
6610.63 577
6611.40 649
6612.17 620
6612.93 608
6613.70 559
6614.47 600
6615.24 555
6616.00 533
6616.77 521
6617.54 536
6618.31 582
6619.07 563
6619.84 548
6620.61 503
6621.38 522
6622.15 534
6622.91 525
6623.68 585
6624.45 482
6625.22 517
6625.99 507
6626.75 468
6627.52 488
6628.29 559
6629.06 544
6629.83 589
6630.59 568
6631.36 613
6632.13 606
6632.90 626
6633.67 683
6634.44 680
6635.21 643
6635.97 627
6636.74 675
6637.51 659
6638.28 602
6639.05 591
6639.82 556
6640.59 543
6641.36 512
6642.12 501
6642.89 524
6643.66 481
6644.43 463
6645.20 470
6645.97 473
6646.74 469
6647.51 465
6648.28 431
6649.05 395
6649.82 447
6650.59 474
6651.36 498
6652.13 537
6652.89 588
6653.66 547
6654.43 487
6655.20 488
6655.97 482
6656.74 479
6657.51 468
6658.28 452
6659.05 502
6659.82 498
6660.59 445
6661.36 434
6662.13 422
6662.90 438
6663.67 434
6664.44 456
6665.21 440
6665.98 410
6666.76 474
6667.53 445
6668.30 468
6669.07 457
6669.84 443
6670.61 440
6671.38 424
6672.15 459
6672.92 470
6673.69 516
6674.46 541
6675.23 517
6676.00 529
6676.77 488
6677.55 478
6678.32 510
6679.09 503
6679.86 503
6680.63 524
6681.40 487
6682.17 489
6682.94 594
6683.72 550
6684.49 579
6685.26 595
6686.03 606
6686.80 605
6687.57 617
6688.34 560
6689.12 537
6689.89 546
6690.66 463
6691.43 516
6692.20 492
6692.98 405
6693.75 438
6694.52 460
6695.29 453
6696.06 433
6696.84 449
6697.61 452
6698.38 414
6699.15 376
6699.92 445
6700.70 408
6701.47 386
6702.24 404
6703.01 394
6703.79 418
6704.56 418
6705.33 331
6706.11 405
6706.88 486
6707.65 401
6708.42 445
6709.20 456
6709.97 471
6710.74 436
6711.52 389
6712.29 391
6713.06 378
6713.83 390
6714.61 431
6715.38 417
6716.15 438
6716.93 379
6717.70 428
6718.47 430
6719.25 418
6720.02 378
6720.79 355
6721.57 402
6722.34 411
6723.12 389
6723.89 434
6724.66 423
6725.44 402
6726.21 398
6726.98 383
6727.76 371
6728.53 388
6729.31 376
6730.08 325
6730.85 372
6731.63 399
6732.40 398
6733.18 411
6733.95 434
6734.73 375
6735.50 388
6736.27 396
6737.05 366
6737.82 392
6738.60 423
6739.37 402
6740.15 348
6740.92 357
6741.70 414
6742.47 379
6743.25 391
6744.02 442
6744.80 420
6745.57 383
6746.35 436
6747.12 448
6747.90 462
6748.67 506
6749.45 493
6750.22 536
6751.00 539
6751.77 538
6752.55 647
6753.32 543
6754.10 499
6754.87 504
6755.65 410
6756.43 436
6757.20 477
6757.98 400
6758.75 366
6759.53 377
6760.30 343
6761.08 320
6761.86 360
6762.63 380
6763.41 400
6764.18 409
6764.96 383
6765.74 404
6766.51 373
6767.29 416
6768.06 403
6768.84 362
6769.62 360
6770.39 387
6771.17 343
6771.95 368
6772.72 362
6773.50 398
6774.28 375
6775.05 330
6775.83 354
6776.61 380
6777.38 420
6778.16 425
6778.94 432
6779.71 406
6780.49 373
6781.27 372
6782.05 408
6782.82 370
6783.60 333
6784.38 341
6785.15 362
6785.93 382
6786.71 329
6787.49 374
6788.26 342
6789.04 358
6789.82 353
6790.60 292
6791.37 373
6792.15 399
6792.93 367
6793.71 317
6794.48 307
6795.26 362
6796.04 406
6796.82 327
6797.60 362
6798.37 438
6799.15 379
6799.93 359
6800.71 384
6801.49 340
6802.26 382
6803.04 411
6803.82 459
6804.60 419
6805.38 394
6806.16 422
6806.93 359
6807.71 399
6808.49 396
6809.27 318
6810.05 329
6810.83 354
6811.61 330
6812.39 353
6813.16 394
6813.94 375
6814.72 384
6815.50 378
6816.28 353
6817.06 349
6817.84 323
6818.62 377
6819.40 364
6820.18 387
6820.96 383
6821.73 349
6822.51 357
6823.29 375
6824.07 382
6824.85 365
6825.63 304
6826.41 363
6827.19 438
6827.97 318
6828.75 378
6829.53 377
6830.31 357
6831.09 347
6831.87 332
6832.65 260
6833.43 328
6834.21 329
6834.99 359
6835.77 314
6836.55 301
6837.33 330
6838.11 362
6838.89 356
6839.67 351
6840.45 346
6841.23 323
6842.01 360
6842.79 383
6843.57 310
6844.35 329
6845.14 375
6845.92 392
6846.70 427
6847.48 422
6848.26 516
6849.04 560
6849.82 614
6850.60 636
6851.38 654
6852.16 622
6852.94 638
6853.73 592
6854.51 563
6855.29 521
6856.07 426
6856.85 434
6857.63 404
6858.41 392
6859.20 372
6859.98 393
6860.76 373
6861.54 314
6862.32 364
6863.10 458
6863.89 385
6864.67 389
6865.45 427
6866.23 407
6867.01 482
6867.79 472
6868.58 490
6869.36 416
6870.14 378
6870.92 392
6871.71 355
6872.49 336
6873.27 370
6874.05 385
6874.83 326
6875.62 397
6876.40 408
6877.18 374
6877.96 384
6878.75 431
6879.53 490
6880.31 422
6881.10 457
6881.88 507
6882.66 464
6883.44 470
6884.23 552
6885.01 583
6885.79 757
6886.58 795
6887.36 819
6888.14 821
6888.92 852
6889.71 801
6890.49 819
6891.27 722
6892.06 675
6892.84 569
6893.62 507
6894.41 467
6895.19 495
6895.98 497
6896.76 550
6897.54 481
6898.33 465
6899.11 499
6899.89 486
6900.68 482
6901.46 478
6902.25 561
6903.03 581
6903.81 555
6904.60 483
6905.38 463
6906.17 472
6906.95 445
6907.73 368
6908.52 456
6909.30 452
6910.09 406
6910.87 421
6911.66 440
6912.44 373
6913.23 338
6914.01 415
6914.79 398
6915.58 403
6916.36 366
6917.15 448
6917.93 445
6918.72 485
6919.50 432
6920.29 419
6921.07 416
6921.86 418
6922.64 423
6923.43 398
6924.21 448
6925.00 482
6925.78 469
6926.57 398
6927.36 432
6928.14 449
6928.93 499
6929.71 456
6930.50 397
6931.28 462
6932.07 487
6932.85 519
6933.64 583
6934.43 632
6935.21 603
6936.00 526
6936.78 506
6937.57 495
6938.36 480
6939.14 481
6939.93 486
6940.71 509
6941.50 516
6942.29 535
6943.07 615
6943.86 598
6944.64 570
6945.43 584
6946.22 537
6947.00 567
6947.79 661
6948.58 643
6949.36 651
6950.15 624
6950.94 581
6951.72 572
6952.51 537
6953.30 541
6954.08 594
6954.87 636
6955.66 706
6956.45 599
6957.23 568
6958.02 598
6958.81 615
6959.59 625
6960.38 590
6961.17 597
6961.96 630
6962.74 544
6963.53 565
6964.32 633
6965.11 576
6965.89 626
6966.68 702
6967.47 719
6968.26 748
6969.04 709
6969.83 655
6970.62 710
6971.41 743
6972.20 737
6972.98 657
6973.77 762
6974.56 728
6975.35 687
6976.14 670
6976.92 694
6977.71 725
6978.50 748
6979.29 817
6980.08 849
6980.87 992
6981.65 1072
6982.44 1240
6983.23 1442
6984.02 1678
6984.81 1841
6985.60 1873
6986.39 2044
6987.17 2042
6987.96 1984
6988.75 1839
6989.54 1601
6990.33 1431
6991.12 1259
6991.91 1046
6992.70 968
6993.49 883
6994.28 846
6995.06 1015
6995.85 1078
6996.64 1190
6997.43 1480
6998.22 1713
6999.01 1833
6999.80 2033
7000.59 1920
7001.38 2037
7002.17 1887
7002.96 1633
7003.75 1556
7004.54 1191
7005.33 1200
7006.12 994
7006.91 822
7007.70 873
7008.49 740
7009.28 699
7010.07 714
7010.86 760
7011.65 804
7012.44 718
7013.23 746
7014.02 791
7014.81 761
7015.60 693
7016.39 721
7017.18 722
7017.97 671
7018.76 700
7019.55 688
7020.34 666
7021.13 577
7021.92 593
7022.71 645
7023.51 613
7024.30 652
7025.09 641
7025.88 673
7026.67 711
7027.46 661
7028.25 660
7029.04 542
7029.83 579
7030.63 619
7031.42 578
7032.21 521
7033.00 503
7033.79 524
7034.58 553
7035.37 574
7036.16 595
7036.96 572
7037.75 627
7038.54 618
7039.33 635
7040.12 637
7040.92 668
7041.71 644
7042.50 614
7043.29 607
7044.08 604
7044.87 619
7045.67 689
7046.46 691
7047.25 605
7048.04 622
7048.84 745
7049.63 848
7050.42 797
7051.21 833
7052.00 774
7052.80 676
7053.59 643
7054.38 642
7055.18 573
7055.97 561
7056.76 523
7057.55 508
7058.35 565
7059.14 549
7059.93 551
7060.72 501
7061.52 548
7062.31 524
7063.10 508
7063.90 549
7064.69 509
7065.48 511
7066.28 519
7067.07 505
7067.86 583
7068.66 545
7069.45 497
7070.24 494
7071.04 515
7071.83 539
7072.62 525
7073.42 536
7074.21 486
7075.00 534
7075.80 562
7076.59 483
7077.39 536
7078.18 570
7078.97 494
7079.77 452
7080.56 480
7081.36 532
7082.15 526
7082.94 532
7083.74 518
7084.53 579
7085.33 641
7086.12 611
7086.92 705
7087.71 746
7088.50 741
7089.30 725
7090.09 724
7090.89 651
7091.68 589
7092.48 539
7093.27 515
7094.07 508
7094.86 470
7095.66 480
7096.45 460
7097.25 402
7098.04 416
7098.84 399
7099.63 371
7100.43 406
7101.22 445
7102.02 428
7102.81 354
7103.61 383
7104.40 372
7105.20 389
7105.99 337
7106.79 329
7107.59 363
7108.38 329
7109.18 337
7109.97 354
7110.77 386
7111.56 353
7112.36 390
7113.16 385
7113.95 344
7114.75 376
7115.54 407
7116.34 353
7117.14 356
7117.93 341
7118.73 385
7119.52 374
7120.32 368
7121.12 367
7121.91 335
7122.71 336
7123.51 346
7124.30 343
7125.10 346
7125.90 381
7126.69 321
7127.49 332
7128.29 325
7129.08 394
7129.88 351
7130.68 323
7131.47 321
7132.27 349
7133.07 317
7133.86 355
7134.66 310
7135.46 339
7136.26 351
7137.05 352
7137.85 342
7138.65 320
7139.44 342
7140.24 295
7141.04 311
7141.84 338
7142.63 330
7143.43 330
7144.23 372
7145.03 336
7145.83 368
7146.62 344
7147.42 329
7148.22 337
7149.02 340
7149.81 317
7150.61 323
7151.41 305
7152.21 291
7153.01 298
7153.80 328
7154.60 327
7155.40 312
7156.20 295
7157.00 295
7157.80 353
7158.59 352
7159.39 295
7160.19 294
7160.99 331
7161.79 280
7162.59 269
7163.39 271
7164.18 301
7164.98 309
7165.78 275
7166.58 287
7167.38 246
7168.18 294
7168.98 319
7169.78 304
7170.58 337
7171.38 296
7172.17 268
7172.97 300
7173.77 331
7174.57 288
7175.37 307
7176.17 281
7176.97 303
7177.77 316
7178.57 264
7179.37 266
7180.17 288
7180.97 303
7181.77 330
7182.57 356
7183.37 344
7184.17 287
7184.97 340
7185.77 372
7186.57 341
7187.37 313
7188.17 295
7188.97 263
7189.77 248
7190.57 252
7191.37 242
7192.17 300
7192.97 249
7193.77 245
7194.57 254
7195.37 255
7196.17 245
7196.97 287
7197.77 277
7198.57 268
7199.37 313
7200.17 323
7200.97 270
7201.77 212
7202.58 253
7203.38 243
7204.18 252
7204.98 207
7205.78 217
7206.58 227
7207.38 224
7208.18 220
7208.98 276
7209.79 253
7210.59 274
7211.39 268
7212.19 265
7212.99 246
7213.79 215
7214.59 307
7215.40 274
7216.20 242
7217.00 263
7217.80 257
7218.60 277
7219.40 273
7220.21 276
7221.01 279
7221.81 264
7222.61 274
7223.41 260
7224.22 246
7225.02 263
7225.82 333
7226.62 276
7227.43 238
7228.23 262
7229.03 273
7229.83 244
7230.63 249
7231.44 279
7232.24 275
7233.04 279
7233.84 286
7234.65 271
7235.45 262
7236.25 297
7237.06 264
7237.86 257
7238.66 301
7239.46 239
7240.27 267
7241.07 292
7241.87 288
7242.68 321
7243.48 297
7244.28 286
7245.09 339
7245.89 331
7246.69 306
7247.50 255
7248.30 232
7249.10 222
7249.91 309
7250.71 286
7251.51 292
7252.32 298
7253.12 292
7253.92 330
7254.73 311
7255.53 316
7256.34 298
7257.14 284
7257.94 284
7258.75 274
7259.55 297
7260.36 306
7261.16 277
7261.96 306
7262.77 330
7263.57 309
7264.38 321
7265.18 308
7265.99 292
7266.79 283
7267.59 322
7268.40 349
7269.20 337
7270.01 364
7270.81 337
7271.62 324
7272.42 338
7273.23 343
7274.03 359
7274.84 400
7275.64 366
7276.45 358
7277.25 323
7278.06 385
7278.86 395
7279.67 449
7280.47 497
7281.28 607
7282.08 679
7282.89 774
7283.69 864
7284.50 937
7285.30 978
7286.11 945
7286.92 816
7287.72 783
7288.53 686
7289.33 609
7290.14 594
7290.94 547
7291.75 470
7292.56 456
7293.36 440
7294.17 435
7294.97 396
7295.78 448
7296.59 412
7297.39 390
7298.20 365
7299.00 457
7299.81 384
7300.62 342
7301.42 401
7302.23 455
7303.04 447
7303.84 436
7304.65 431
7305.46 459
7306.26 394
7307.07 450
7307.88 535
7308.68 523
7309.49 537
7310.30 656
7311.10 625
7311.91 597
7312.72 625
7313.52 568
7314.33 584
7315.14 600
7315.95 643
7316.75 649
7317.56 703
7318.37 814
7319.18 874
7319.98 980
7320.79 941
7321.60 896
7322.40 862
7323.21 846
7324.02 807
7324.83 740
7325.64 655
7326.44 619
7327.25 607
7328.06 491
7328.87 419
7329.67 431
7330.48 387
7331.29 463
7332.10 451
7332.91 424
7333.71 424
7334.52 422
7335.33 401
7336.14 420
7336.95 428
7337.76 414
7338.56 433
7339.37 435
7340.18 389
7340.99 421
7341.80 422
7342.61 432
7343.42 445
7344.22 400
7345.03 369
7345.84 399
7346.65 389
7347.46 401
7348.27 439
7349.08 416
7349.89 408
7350.70 424
7351.51 393
7352.31 415
7353.12 342
7353.93 394
7354.74 382
7355.55 356
7356.36 415
7357.17 436
7357.98 400
7358.79 375
7359.60 382
7360.41 438
7361.22 464
7362.03 458
7362.84 427
7363.65 438
7364.46 435
7365.27 404
7366.08 415
7366.89 381
7367.70 419
7368.51 399
7369.32 411
7370.13 418
7370.94 352
7371.75 399
7372.56 410
7373.37 391
7374.18 478
7374.99 507
7375.80 452
7376.61 493
7377.42 505
7378.23 560
7379.04 562
7379.85 561
7380.66 602
7381.48 655
7382.29 729
7383.10 720
7383.91 619
7384.72 573
7385.53 563
7386.34 511
7387.15 529
7387.96 491
7388.77 410
7389.59 398
7390.40 388
7391.21 402
7392.02 441
7392.83 409
7393.64 422
7394.45 379
7395.27 426
7396.08 464
7396.89 487
7397.70 525
7398.51 537
7399.32 576
7400.14 588
7400.95 654
7401.76 670
7402.57 619
7403.38 619
7404.20 563
7405.01 495
7405.82 520
7406.63 541
7407.44 518
7408.26 502
7409.07 476
7409.88 440
7410.69 415
7411.51 428
7412.32 402
7413.13 344
7413.94 337
7414.76 404
7415.57 346
7416.38 296
7417.19 313
7418.01 363
7418.82 384
7419.63 377
7420.45 349
7421.26 340
7422.07 299
7422.88 341
7423.70 315
7424.51 275
7425.32 285
7426.14 291
7426.95 330
7427.76 300
7428.58 308
7429.39 288
7430.20 290
7431.02 257
7431.83 291
7432.64 260
7433.46 278
7434.27 310
7435.09 278
7435.90 307
7436.71 294
7437.53 271
7438.34 274
7439.16 321
7439.97 309
7440.78 289
7441.60 317
7442.41 249
7443.23 297
7444.04 289
7444.85 237
7445.67 264
7446.48 313
7447.30 341
7448.11 290
7448.93 271
7449.74 269
7450.56 243
7451.37 308
7452.18 291
7453.00 318
7453.81 256
7454.63 327
7455.44 273
7456.26 272
7457.07 256
7457.89 275
7458.70 292
7459.52 286
7460.33 259
7461.15 284
7461.96 327
7462.78 305
7463.59 298
7464.41 285
7465.23 324
7466.04 259
7466.86 260
7467.67 264
7468.49 325
7469.30 278
7470.12 253
7470.93 288
7471.75 354
7472.57 274
7473.38 289
7474.20 258
7475.01 246
7475.83 239
7476.65 304
7477.46 304
7478.28 227
7479.09 254
7479.91 252
7480.73 293
7481.54 288
7482.36 263
7483.18 246
7483.99 253
7484.81 263
7485.62 221
7486.44 221
7487.26 308
7488.07 240
7488.89 265
7489.71 240
7490.52 250
7491.34 240
7492.16 271
7492.98 226
7493.79 247
7494.61 240
7495.43 261
7496.24 290
7497.06 225
7497.88 227
7498.70 244
7499.51 229
7500.33 205
7501.15 237
7501.96 234
7502.78 208
7503.60 176
7504.42 204
7505.23 222
7506.05 212
7506.87 205
7507.69 205
7508.51 214
7509.32 199
7510.14 195
7510.96 197
7511.78 234
7512.59 237
7513.41 201
7514.23 213
7515.05 183
7515.87 201
7516.69 231
7517.50 218
7518.32 217
7519.14 216
7519.96 217
7520.78 229
7521.60 234
7522.41 218
7523.23 219
7524.05 178
7524.87 158
7525.69 194
7526.51 197
7527.33 211
7528.14 221
7528.96 257
7529.78 191
7530.60 216
7531.42 264
7532.24 216
7533.06 200
7533.88 194
7534.70 231
7535.52 222
7536.34 215
7537.16 195
7537.97 221
7538.79 225
7539.61 200
7540.43 205
7541.25 205
7542.07 245
7542.89 258
7543.71 226
7544.53 251
7545.35 247
7546.17 215
7546.99 259
7547.81 279
7548.63 213
7549.45 233
7550.27 212
7551.09 223
7551.91 173
7552.73 193
7553.55 218
7554.37 202
7555.19 174
7556.01 271
7556.83 217
7557.65 177
7558.47 214
7559.29 240
7560.11 223
7560.93 249
7561.76 220
7562.58 197
7563.40 225
7564.22 214
7565.04 228
7565.86 201
7566.68 203
7567.50 201
7568.32 180
7569.14 194
7569.96 219
7570.79 197
7571.61 205
7572.43 226
7573.25 234
7574.07 211
7574.89 245
7575.71 244
7576.54 262
7577.36 264
7578.18 252
7579.00 252
7579.82 265
7580.64 261
7581.46 256
7582.29 234
7583.11 266
7583.93 240
7584.75 233
7585.57 252
7586.40 225
7587.22 233
7588.04 206
7588.86 277
7589.68 249
7590.51 261
7591.33 285
7592.15 220
7592.97 251
7593.80 244
7594.62 245
7595.44 248
7596.26 248
7597.09 236
7597.91 232
7598.73 269
7599.55 273
7600.38 350
7601.20 306
7602.02 291
7602.85 326
7603.67 322
7604.49 396
7605.31 337
7606.14 384
7606.96 342
7607.78 279
7608.61 305
7609.43 327
7610.25 284
7611.08 275
7611.90 314
7612.72 301
7613.55 319
7614.37 371
7615.19 304
7616.02 329
7616.84 333
7617.67 382
7618.49 409
7619.31 329
7620.14 315
7620.96 340
7621.78 316
7622.61 329
7623.43 312
7624.26 265
7625.08 277
7625.91 331
7626.73 314
7627.55 348
7628.38 313
7629.20 356
7630.03 337
7630.85 384
7631.68 415
7632.50 447
7633.32 403
7634.15 402
7634.97 364
7635.80 372
7636.62 333
7637.45 279
7638.27 300
7639.10 243
7639.92 285
7640.75 292
7641.57 250
7642.40 254
7643.22 260
7644.05 210
7644.87 251
7645.70 239
7646.52 223
7647.35 257
7648.17 269
7649.00 252
7649.82 257
7650.65 254
7651.48 250
7652.30 227
7653.13 211
7653.95 224
7654.78 236
7655.60 209
7656.43 235
7657.26 246
7658.08 222
7658.91 217
7659.73 258
7660.56 228
7661.39 203
7662.21 205
7663.04 197
7663.86 210
7664.69 201
7665.52 217
7666.34 224
7667.17 189
7668.00 192
7668.82 241
7669.65 266
7670.48 220
7671.30 220
7672.13 217
7672.96 223
7673.78 217
7674.61 245
7675.44 253
7676.26 206
7677.09 195
7677.92 198
7678.74 183
7679.57 199
7680.40 208
7681.22 231
7682.05 232
7682.88 212
7683.71 207
7684.53 240
7685.36 209
7686.19 224
7687.02 221
7687.84 212
7688.67 227
7689.50 246
7690.33 180
7691.15 187
7691.98 270
7692.81 233
7693.64 240
7694.47 222
7695.29 205
7696.12 228
7696.95 185
7697.78 252
7698.61 211
7699.43 273
7700.26 252
7701.09 257
7701.92 239
7702.75 204
7703.57 222
7704.40 225
7705.23 236
7706.06 189
7706.89 231
7707.72 208
7708.55 204
7709.37 189
7710.20 208
7711.03 202
7711.86 212
7712.69 209
7713.52 238
7714.35 219
7715.18 211
7716.01 253
7716.83 225
7717.66 191
7718.49 209
7719.32 226
7720.15 215
7720.98 238
7721.81 196
7722.64 159
7723.47 186
7724.30 190
7725.13 172
7725.96 175
7726.79 176
7727.62 202
7728.45 195
7729.28 174
7730.11 182
7730.94 229
7731.77 209
7732.60 232
7733.42 227
7734.25 191
7735.09 241
7735.92 259
7736.75 250
7737.58 246
7738.41 223
7739.24 177
7740.07 188
7740.90 202
7741.73 184
7742.56 188
7743.39 245
7744.22 285
7745.05 288
7745.88 229
7746.71 302
7747.54 313
7748.37 328
7749.20 279
7750.03 297
7750.86 258
7751.70 270
7752.53 261
7753.36 235
7754.19 244
7755.02 211
7755.85 252
7756.68 281
7757.51 301
7758.34 231
7759.18 207
7760.01 227
7760.84 228
7761.67 219
7762.50 217
7763.33 222
7764.16 199
7765.00 187
7765.83 208
7766.66 216
7767.49 246
7768.32 210
7769.16 232
7769.99 263
7770.82 223
7771.65 204
7772.48 171
7773.32 177
7774.15 235
7774.98 197
7775.81 176
7776.64 197
7777.48 194
7778.31 212
7779.14 189
7779.97 191
7780.81 201
7781.64 202
7782.47 211
7783.30 188
7784.14 206
7784.97 185
7785.80 194
7786.64 243
7787.47 210
7788.30 214
7789.13 226
7789.97 205
7790.80 214
7791.63 179
7792.47 183
7793.30 178
7794.13 165
7794.97 185
7795.80 197
7796.63 182
7797.47 252
7798.30 225
7799.13 206
7799.97 200
7800.80 203
7801.63 195
7802.47 217
7803.30 227
7804.13 231
7804.97 217
7805.80 216
7806.64 241
7807.47 260
7808.30 193
7809.14 206
7809.97 208
7810.81 183
7811.64 217
7812.47 204
7813.31 245
7814.14 267
7814.98 272
7815.81 272
7816.65 324
7817.48 325
7818.32 304
7819.15 246
7819.98 233
7820.82 270
7821.65 292
7822.49 271
7823.32 296
7824.16 269
7824.99 318
7825.83 328
7826.66 311
7827.50 350
7828.33 321
7829.17 295
7830.00 319
7830.84 282
7831.67 286
7832.51 268
7833.34 307
7834.18 334
7835.02 355
7835.85 296
7836.69 258
7837.52 250
7838.36 274
7839.19 283
7840.03 262
7840.86 308
7841.70 336
7842.54 296
7843.37 307
7844.21 281
7845.04 316
7845.88 272
7846.72 232
7847.55 218
7848.39 239
7849.22 239
7850.06 228
7850.90 243
7851.73 236
7852.57 228
7853.41 249
7854.24 249
7855.08 285
7855.92 275
7856.75 261
7857.59 247
7858.43 265
7859.26 311
7860.10 268
7860.94 333
7861.77 286
7862.61 240
7863.45 264
7864.28 247
7865.12 241
7865.96 252
7866.79 277
7867.63 271
7868.47 272
7869.31 264
7870.14 260
7870.98 298
7871.82 227
7872.66 219
7873.49 245
7874.33 202
7875.17 294
7876.01 306
7876.84 295
7877.68 353
7878.52 357
7879.36 318
7880.19 279
7881.03 271
7881.87 261
7882.71 252
7883.55 275
7884.38 257
7885.22 246
7886.06 204
7886.90 239
7887.74 241
7888.57 256
7889.41 315
7890.25 269
7891.09 258
7891.93 280
7892.77 282
7893.61 310
7894.44 291
7895.28 284
7896.12 228
7896.96 286
7897.80 267
7898.64 260
7899.48 288
7900.32 269
7901.15 284
7901.99 241
7902.83 239
7903.67 235
7904.51 240
7905.35 225
7906.19 252
7907.03 237
7907.87 228
7908.71 218
7909.55 198
7910.39 169
7911.22 236
7912.06 235
7912.90 237
7913.74 223
7914.58 253
7915.42 270
7916.26 265
7917.10 243
7917.94 259
7918.78 280
7919.62 243
7920.46 296
7921.30 252
7922.14 297
7922.98 249
7923.82 218
7924.66 200
7925.50 220
7926.34 215
7927.18 216
7928.02 241
7928.86 217
7929.70 193
7930.55 215
7931.39 226
7932.23 196
7933.07 268
7933.91 209
7934.75 193
7935.59 161
7936.43 226
7937.27 214
7938.11 214
7938.95 237
7939.79 238
7940.63 248
7941.48 211
7942.32 191
7943.16 221
7944.00 217
7944.84 250
7945.68 225
7946.52 235
7947.36 199
7948.21 253
7949.05 249
7949.89 228
7950.73 213
7951.57 243
7952.41 272
7953.26 305
7954.10 286
7954.94 339
7955.78 255
7956.62 268
7957.47 273
7958.31 235
7959.15 256
7959.99 209
7960.83 226
7961.68 260
7962.52 257
7963.36 286
7964.20 235
7965.04 288
7965.89 284
7966.73 302
7967.57 325
7968.41 303
7969.26 298
7970.10 273
7970.94 280
7971.78 268
7972.63 229
7973.47 239
7974.31 259
7975.16 285
7976.00 226
7976.84 236
7977.68 224
7978.53 247
7979.37 251
7980.21 189
7981.06 201
7981.90 218
7982.74 216
7983.59 208
7984.43 228
7985.27 186
7986.12 211
7986.96 238
7987.80 193
7988.65 196
7989.49 236
7990.34 187
7991.18 240
7992.02 246
7992.87 213
7993.71 197
7994.55 203
7995.40 218
7996.24 203
7997.09 152
7997.93 203
7998.77 207
7999.62 203
8000.46 184
8001.31 178
8002.15 189
8003.00 216
8003.84 216
8004.68 191
8005.53 159
8006.37 168
8007.22 177
8008.06 181
8008.91 186
8009.75 181
8010.60 189
8011.44 203
8012.29 195
8013.13 184
8013.98 158
8014.82 156
8015.67 171
8016.51 165
8017.36 163
8018.20 181
8019.05 174
8019.89 153
8020.74 152
8021.58 143
8022.43 138
8023.27 180
8024.12 155
8024.96 143
8025.81 175
8026.66 189
8027.50 193
8028.35 163
8029.19 175
8030.04 203
8030.88 161
8031.73 195
8032.58 185
8033.42 171
8034.27 176
8035.11 135
8035.96 128
8036.81 158
8037.65 176
8038.50 185
8039.35 155
8040.19 176
8041.04 168
8041.88 179
8042.73 198
8043.58 166
8044.42 211
8045.27 185
8046.12 138
8046.96 159
8047.81 156
8048.66 150
8049.50 139
8050.35 141
8051.20 161
8052.04 148
8052.89 155
8053.74 117
8054.59 160
8055.43 184
8056.28 178
8057.13 144
8057.97 158
8058.82 176
8059.67 168
8060.52 201
8061.36 156
8062.21 161
8063.06 139
8063.91 129
8064.75 123
8065.60 146
8066.45 140
8067.30 164
8068.15 160
8068.99 150
8069.84 186
8070.69 185
8071.54 162
8072.38 124
8073.23 145
8074.08 123
8074.93 134
8075.78 112
8076.63 146
8077.47 160
8078.32 134
8079.17 129
8080.02 156
8080.87 136
8081.72 126
8082.56 135
8083.41 142
8084.26 158
8085.11 156
8085.96 177
8086.81 161
8087.66 127
8088.51 134
8089.35 153
8090.20 161
8091.05 133
8091.90 167
8092.75 155
8093.60 134
8094.45 139
8095.30 146
8096.15 176
8097.00 164
8097.85 167
8098.70 133
8099.55 103
8100.39 172
8101.24 153
8102.09 144
8102.94 144
8103.79 141
8104.64 132
8105.49 141
8106.34 147
8107.19 148
8108.04 127
8108.89 179
8109.74 167
8110.59 155
8111.44 125
8112.29 148
8113.14 137
8113.99 130
8114.84 115
8115.69 118
8116.54 149
8117.39 119
8118.24 147
8119.09 156
8119.95 107
8120.80 133
8121.65 142
8122.50 140
8123.35 171
8124.20 200
8125.05 171
8125.90 174
8126.75 164
8127.60 151
8128.45 167
8129.30 170
8130.15 147
8131.01 150
8131.86 137
8132.71 126
8133.56 154
8134.41 127
8135.26 158
8136.11 170
8136.96 176
8137.82 159
8138.67 173
8139.52 160
8140.37 183
8141.22 149
8142.07 143
8142.93 137
8143.78 188
8144.63 209
8145.48 180
8146.33 156
8147.19 125
8148.04 178
8148.89 165
8149.74 192
8150.59 195
8151.45 175
8152.30 212
8153.15 228
8154.00 272
8154.85 252
8155.71 216
8156.56 246
8157.41 223
8158.26 208
8159.12 193
8159.97 193
8160.82 187
8161.68 153
8162.53 190
8163.38 196
8164.23 200
8165.09 163
8165.94 181
8166.79 166
8167.65 164
8168.50 200
8169.35 188
8170.20 152
8171.06 150
8171.91 162
8172.76 170
8173.62 139
8174.47 166
8175.32 172
8176.18 178
8177.03 147
8177.89 159
8178.74 125
8179.59 147
8180.45 143
8181.30 142
8182.15 143
8183.01 147
8183.86 138
8184.72 158
8185.57 177
8186.42 130
8187.28 148
8188.13 140
8188.99 122
8189.84 108
8190.69 100
8191.55 114
8192.40 134
8193.26 133
8194.11 147
8194.97 139
8195.82 114
8196.68 170
8197.53 162
8198.38 131
8199.24 132
8200.09 113
8200.95 147
8201.80 166
8202.66 159
8203.51 153
8204.37 153
8205.22 160
8206.08 131
8206.93 155
8207.79 186
8208.64 145
8209.50 158
8210.35 165
8211.21 137
8212.06 145
8212.92 141
8213.78 130
8214.63 164
8215.49 176
8216.34 149
8217.20 152
8218.05 181
8218.91 168
8219.76 161
8220.62 143
8221.48 149
8222.33 171
8223.19 213
8224.04 183
8224.90 171
8225.76 155
8226.61 160
8227.47 164
8228.32 131
8229.18 135
8230.04 147
8230.89 162
8231.75 137
8232.61 138
8233.46 121
8234.32 104
8235.18 120
8236.03 131
8236.89 148
8237.75 168
8238.60 127
8239.46 161
8240.32 131
8241.17 135
8242.03 138
8242.89 155
8243.74 138
8244.60 145
8245.46 103
8246.31 135
8247.17 147
8248.03 112
8248.89 111
8249.74 132
8250.60 150
8251.46 135
8252.32 111
8253.17 133
8254.03 114
8254.89 126
8255.75 137
8256.60 151
8257.46 138
8258.32 126
8259.18 116
8260.04 131
8260.89 142
8261.75 120
8262.61 126
8263.47 130
8264.33 120
8265.18 106
8266.04 135
8266.90 169
8267.76 157
8268.62 150
8269.47 157
8270.33 163
8271.19 158
8272.05 143
8272.91 146
8273.77 144
8274.63 153
8275.48 162
8276.34 155
8277.20 154
8278.06 132
8278.92 143
8279.78 165
8280.64 205
8281.50 177
8282.36 133
8283.21 132
8284.07 121
8284.93 119
8285.79 172
8286.65 182
8287.51 175
8288.37 183
8289.23 161
8290.09 157
8290.95 135
8291.81 136
8292.67 191
8293.53 159
8294.39 174
8295.25 171
8296.11 134
8296.97 157
8297.82 160
8298.68 142
8299.54 150
8300.40 152
8301.26 140
8302.12 166
8302.98 129
8303.84 171
8304.71 155
8305.57 151
8306.43 143
8307.29 151
8308.15 138
8309.01 131
8309.87 174
8310.73 162
8311.59 141
8312.45 115
8313.31 137
8314.17 156
8315.03 141
8315.89 171
8316.75 168
8317.61 117
8318.47 133
8319.33 139
8320.20 169
8321.06 154
8321.92 138
8322.78 143
8323.64 139
8324.50 168
8325.36 155
8326.22 152
8327.09 142
8327.95 123
8328.81 105
8329.67 132
8330.53 155
8331.39 119
8332.25 167
8333.12 140
8333.98 151
8334.84 127
8335.70 168
8336.56 147
8337.42 168
8338.29 166
8339.15 157
8340.01 144
8340.87 168
8341.73 167
8342.60 170
8343.46 130
8344.32 149
8345.18 169
8346.05 153
8346.91 160
8347.77 185
8348.63 162
8349.50 153
8350.36 165
8351.22 149
8352.08 170
8352.95 126
8353.81 147
8354.67 178
8355.53 209
8356.40 173
8357.26 170
8358.12 166
8358.99 181
8359.85 152
8360.71 180
8361.58 179
8362.44 162
8363.30 124
8364.17 177
8365.03 177
8365.89 189
8366.76 181
8367.62 176
8368.48 154
8369.35 182
8370.21 174
8371.07 196
8371.94 179
8372.80 178
8373.66 181
8374.53 167
8375.39 154
8376.26 169
8377.12 163
8377.98 189
8378.85 150
8379.71 159
8380.58 158
8381.44 170
8382.30 191
8383.17 184
8384.03 197
8384.90 157
8385.76 194
8386.63 198
8387.49 212
8388.35 208
8389.22 199
8390.08 169
8390.95 179
8391.81 163
8392.68 160
8393.54 175
8394.41 208
8395.27 202
8396.14 178
8397.00 166
8397.87 185
8398.73 229
8399.60 214
8400.46 224
8401.33 190
8402.19 194
8403.06 203
8403.92 214
8404.79 187
8405.65 192
8406.52 207
8407.39 219
8408.25 201
8409.12 188
8409.98 213
8410.85 228
8411.71 195
8412.58 224
8413.44 220
8414.31 227
8415.18 193
8416.04 214
8416.91 232
8417.77 203
8418.64 205
8419.51 253
8420.37 246
8421.24 197
8422.11 221
8422.97 229
8423.84 272
8424.70 292
8425.57 253
8426.44 257
8427.30 302
8428.17 275
8429.04 267
8429.90 273
8430.77 232
8431.64 313
8432.50 273
8433.37 332
8434.24 295
8435.10 261
8435.97 305
8436.84 319
8437.71 308
8438.57 329
8439.44 305
8440.31 368
8441.17 391
8442.04 394
8442.91 414
8443.78 434
8444.64 425
8445.51 400
8446.38 390
8447.25 407
8448.11 402
8448.98 366
8449.85 364
8450.72 383
8451.58 375
8452.45 454
8453.32 560
8454.19 666
8455.06 685
8455.92 768
8456.79 846
8457.66 922
8458.53 875
8459.40 781
8460.27 706
8461.13 699
8462.00 640
8462.87 587
8463.74 521
8464.61 491
8465.48 510
8466.34 547
8467.21 794
8468.08 932
8468.95 1120
8469.82 1205
8470.69 1311
8471.56 1292
8472.42 1279
8473.29 1057
8474.16 897
8475.03 709
8475.90 653
8476.77 575
8477.64 471
8478.51 416
8479.38 396
8480.25 366
8481.12 330
8481.99 332
8482.85 336
8483.72 330
8484.59 317
8485.46 330
8486.33 322
8487.20 306
8488.07 304
8488.94 339
8489.81 303
8490.68 255
8491.55 320
8492.42 362
8493.29 314
8494.16 300
8495.03 295
8495.90 286
8496.77 305
8497.64 277
8498.51 312
8499.38 272
8500.25 316
8501.12 270
8501.99 257
8502.86 267
8503.73 330
8504.60 289
8505.47 312
8506.34 280
8507.22 305
8508.09 340
8508.96 322
8509.83 366
8510.70 325
8511.57 287
8512.44 302
8513.31 297
8514.18 278
8515.05 253
8515.92 232
8516.80 237
8517.67 224
8518.54 245
8519.41 294
8520.28 246
8521.15 229
8522.02 251
8522.89 280
8523.77 281
8524.64 283
8525.51 255
8526.38 266
8527.25 263
8528.12 289
8529.00 230
8529.87 286
8530.74 270
8531.61 313
8532.48 271
8533.36 321
8534.23 296
8535.10 311
8535.97 333
8536.84 281
8537.72 299
8538.59 285
8539.46 295
8540.33 245
8541.21 269
8542.08 272
8542.95 270
8543.82 238
8544.70 273
8545.57 305
8546.44 310
8547.31 304
8548.19 290
8549.06 269
8549.93 274
8550.80 278
8551.68 290
8552.55 331
8553.42 313
8554.30 332
8555.17 317
8556.04 345
8556.92 307
8557.79 295
8558.66 279
8559.54 249
8560.41 272
8561.28 234
8562.16 238
8563.03 247
8563.90 258
8564.78 258
8565.65 249
8566.52 232
8567.40 256
8568.27 228
8569.15 246
8570.02 221
8570.89 253
8571.77 185
8572.64 217
8573.51 247
8574.39 217
8575.26 208
8576.14 206
8577.01 177
8577.89 188
8578.76 205
8579.63 217
8580.51 233
8581.38 224
8582.26 214
8583.13 178
8584.01 223
8584.88 225
8585.76 220
8586.63 228
8587.51 225
8588.38 232
8589.26 220
8590.13 192
8591.00 173
8591.88 212
8592.75 203
8593.63 204
8594.51 186
8595.38 206
8596.26 176
8597.13 186
8598.01 203
8598.88 222
8599.76 239
8600.63 201
8601.51 183
8602.38 220
8603.26 188
8604.13 188
8605.01 207
8605.89 185
8606.76 209
8607.64 200
8608.51 218
8609.39 239
8610.26 254
8611.14 217
8612.02 232
8612.89 230
8613.77 231
8614.65 235
8615.52 209
8616.40 230
8617.27 230
8618.15 251
8619.03 269
8619.90 210
8620.78 199
8621.66 230
8622.53 246
8623.41 262
8624.29 207
8625.16 232
8626.04 211
8626.92 212
8627.79 244
8628.67 241
8629.55 243
8630.42 238
8631.30 211
8632.18 232
8633.05 195
8633.93 231
8634.81 271
8635.69 272
8636.56 255
8637.44 232
8638.32 286
8639.20 298
8640.07 267
8640.95 295
8641.83 288
8642.71 234
8643.58 255
8644.46 263
8645.34 275
8646.22 254
8647.09 302
8647.97 310
8648.85 332
8649.73 309
8650.61 334
8651.48 324
8652.36 274
8653.24 327
8654.12 352
8655.00 323
8655.87 312
8656.75 333
8657.63 347
8658.51 328
8659.39 283
8660.27 283
8661.14 311
8662.02 301
8662.90 302
8663.78 326
8664.66 305
8665.54 313
8666.42 327
8667.30 319
8668.17 356
8669.05 371
8669.93 369
8670.81 414
8671.69 444
8672.57 492
8673.45 492
8674.33 556
8675.21 588
8676.09 585
8676.97 600
8677.84 572
8678.72 470
8679.60 459
8680.48 412
8681.36 371
8682.24 407
8683.12 397
8684.00 352
8684.88 364
8685.76 390
8686.64 426
8687.52 467
8688.40 571
8689.28 663
8690.16 830
8691.04 976
8691.92 1016
8692.80 1091
8693.68 1103
8694.56 1045
8695.44 920
8696.32 775
8697.20 639
8698.08 586
8698.96 494
8699.84 407
8700.72 402
8701.60 370
8702.48 345
8703.37 341
8704.25 311
8705.13 276
8706.01 309
8706.89 279
8707.77 289
8708.65 262
8709.53 299
8710.41 273
8711.29 292
8712.17 252
8713.06 232
8713.94 285
8714.82 270
8715.70 278
8716.58 253
8717.46 253
8718.34 235
8719.22 230
8720.11 235
8720.99 233
8721.87 231
8722.75 264
8723.63 253
8724.51 245
8725.40 219
8726.28 250
8727.16 247
8728.04 258
8728.92 283
8729.81 273
8730.69 295
8731.57 314
8732.45 292
8733.33 272
8734.22 266
8735.10 263
8735.98 251
8736.86 237
8737.75 252
8738.63 262
8739.51 221
8740.39 267
8741.28 218
8742.16 261
8743.04 231
8743.92 250
8744.81 253
8745.69 270
8746.57 262
8747.46 255
8748.34 225
8749.22 226
8750.10 220
8750.99 209
8751.87 232
8752.75 255
8753.64 262
8754.52 240
8755.40 246
8756.29 272
8757.17 316
8758.05 289
8758.94 282
8759.82 293
8760.70 295
8761.59 296
8762.47 322
8763.35 265
8764.24 268
8765.12 293
8766.01 277
8766.89 287
8767.77 294
8768.66 293
8769.54 283
8770.43 283
8771.31 338
8772.19 286
8773.08 311
8773.96 307
8774.85 260
8775.73 266
8776.62 232
8777.50 215
8778.38 234
8779.27 271
8780.15 218
8781.04 194
8781.92 226
8782.81 239
8783.69 237
8784.58 231
8785.46 208
8786.35 259
8787.23 256
8788.12 260
8789.00 227
8789.89 251
8790.77 282
8791.66 286
8792.54 279
8793.43 278
8794.31 316
8795.20 297
8796.08 260
8796.97 278
8797.85 242
8798.74 194
8799.62 237
8800.51 245
8801.40 240
8802.28 222
8803.17 199
8804.05 226
8804.94 215
8805.82 216
8806.71 244
8807.60 224
8808.48 207
8809.37 206
8810.25 225
8811.14 218
8812.03 191
8812.91 209
8813.80 184
8814.69 171
8815.57 174
8816.46 214
8817.34 205
8818.23 170
8819.12 211
8820.00 222
8820.89 206
8821.78 191
8822.66 201
8823.55 220
8824.44 223
8825.32 211
8826.21 200
8827.10 214
8827.99 205
8828.87 197
8829.76 194
8830.65 199
8831.53 190
8832.42 206
8833.31 191
8834.20 186
8835.08 178
8835.97 190
8836.86 208
8837.74 174
8838.63 188
8839.52 184
8840.41 184
8841.30 149
8842.18 143
8843.07 200
8843.96 199
8844.85 222
8845.73 203
8846.62 203
8847.51 166
8848.40 179
8849.29 197
8850.17 161
8851.06 141
8851.95 147
8852.84 169
8853.73 170
8854.61 169
8855.50 166
8856.39 173
8857.28 179
8858.17 155
8859.06 153
8859.95 170
8860.83 153
8861.72 181
8862.61 179
8863.50 151
8864.39 176
8865.28 152
8866.17 167
8867.06 173
8867.94 159
8868.83 143
8869.72 153
8870.61 153
8871.50 146
8872.39 158
8873.28 172
8874.17 159
8875.06 152
8875.95 138
8876.84 134
8877.73 149
8878.62 146
8879.51 158
8880.40 145
8881.28 119
8882.17 149
8883.06 154
8883.95 157
8884.84 143
8885.73 146
8886.62 148
8887.51 141
8888.40 134
8889.29 131
8890.18 146
8891.07 169
8891.96 134
8892.85 162
8893.74 135
8894.63 144
8895.53 154
8896.42 144
8897.31 123
8898.20 104
8899.09 150
8899.98 143
8900.87 129
8901.76 162
8902.65 162
8903.54 153
8904.43 126
8905.32 144
8906.21 135
8907.10 152
8907.99 145
8908.89 142
8909.78 126
8910.67 144
8911.56 176
8912.45 174
8913.34 156
8914.23 123
8915.12 145
8916.02 155
8916.91 136
8917.80 131
8918.69 115
8919.58 143
8920.47 136
8921.36 137
8922.26 169
8923.15 114
8924.04 125
8924.93 145
8925.82 120
8926.72 156
8927.61 123
8928.50 138
8929.39 111
8930.28 131
8931.18 143
8932.07 131
8932.96 128
8933.85 119
8934.75 117
8935.64 173
8936.53 141
8937.42 113
8938.31 134
8939.21 155
8940.10 117
8940.99 118
8941.89 139
8942.78 143
8943.67 156
8944.56 108
8945.46 143
8946.35 128
8947.24 134
8948.14 86
8949.03 96
8949.92 110
8950.81 102
8951.71 100
8952.60 129
8953.49 139
8954.39 127
8955.28 143
8956.17 140
8957.07 154
8957.96 134
8958.85 143
8959.75 147
8960.64 138
8961.54 159
8962.43 129
8963.32 146
8964.22 116
8965.11 122
8966.00 121
8966.90 132
8967.79 138
8968.69 131
8969.58 124
8970.47 111
8971.37 114
8972.26 142
8973.16 122
8974.05 131
8974.95 125
8975.84 120
8976.73 140
8977.63 142
8978.52 141
8979.42 166
8980.31 130
8981.21 119
8982.10 131
8983.00 120
8983.89 118
8984.79 116
8985.68 116
8986.58 105
8987.47 106
8988.37 100
8989.26 136
8990.16 114
8991.05 89
8991.95 127
8992.84 132
8993.74 147
8994.63 130
8995.53 124
8996.42 122
8997.32 126
8998.21 128
8999.11 101
9000.01 105
9000.90 111
9001.80 152
9002.69 128
9003.59 114
9004.48 126
9005.38 129
9006.28 141
9007.17 119
9008.07 86
9008.96 134
9009.86 115
9010.76 116
9011.65 103
9012.55 126
9013.45 121
9014.34 108
9015.24 122
9016.13 98
9017.03 97
9017.93 130
9018.82 112
9019.72 131
9020.62 101
9021.51 128
9022.41 132
9023.31 88
9024.20 89
9025.10 120
9026.00 112
9026.89 120
9027.79 100
9028.69 96
9029.59 113
9030.48 118
9031.38 81
9032.28 101
9033.17 97
9034.07 105
9034.97 168
9035.87 130
9036.76 93
9037.66 112
9038.56 130
9039.46 144
9040.35 92
9041.25 105
9042.15 110
9043.05 105
9043.94 113
9044.84 126
9045.74 103
9046.64 97
9047.54 122
9048.43 108
9049.33 100
9050.23 92
9051.13 104
9052.03 122
9052.92 148
9053.82 103
9054.72 93
9055.62 108
9056.52 120
9057.42 106
9058.32 101
9059.21 107
9060.11 138
9061.01 123
9061.91 126
9062.81 110
9063.71 126
9064.61 109
9065.50 111
9066.40 117
9067.30 129
9068.20 147
9069.10 129
9070.00 137
9070.90 132
9071.80 78
9072.70 88
9073.60 121
9074.50 128
9075.40 151
9076.29 124
9077.19 123
9078.09 146
9078.99 110
9079.89 109
9080.79 126
9081.69 140
9082.59 129
9083.49 122
9084.39 121
9085.29 119
9086.19 132
9087.09 117
9087.99 95
9088.89 128
9089.79 136
9090.69 103
9091.59 109
9092.49 136
9093.39 117
9094.29 115
9095.19 117
9096.09 110
9096.99 114
9097.89 108
9098.79 138
9099.69 118
9100.60 100
9101.50 76
9102.40 100
9103.30 114
9104.20 103
9105.10 99
9106.00 96
9106.90 94
9107.80 115
9108.70 101
9109.60 108
9110.50 130
9111.41 105
9112.31 120
9113.21 101
9114.11 112
9115.01 112
9115.91 137
9116.81 108
9117.72 100
9118.62 114
9119.52 91
9120.42 113
9121.32 134
9122.22 130
9123.12 98
9124.03 132
9124.93 137
9125.83 101
9126.73 109
9127.63 107
9128.54 126
9129.44 120
9130.34 127
9131.24 122
9132.14 128
9133.05 112
9133.95 126
9134.85 160
9135.75 132
9136.66 126
9137.56 133
9138.46 139
9139.36 99
9140.27 95
9141.17 121
9142.07 116
9142.97 128
9143.88 115
9144.78 133
9145.68 115
9146.59 117
9147.49 109
9148.39 102
9149.29 124
9150.20 107
9151.10 113
9152.00 97
9152.91 138
9153.81 116
9154.71 101
9155.62 90
9156.52 104
9157.42 104
9158.33 129
9159.23 132
9160.13 114
9161.04 124
9161.94 142
9162.84 130
9163.75 127
9164.65 129
9165.56 115
9166.46 111
9167.36 101
9168.27 106
9169.17 85
9170.08 93
9170.98 99
9171.88 130
9172.79 131
9173.69 101
9174.60 111
9175.50 117
9176.41 102
9177.31 96
9178.21 101
9179.12 105
9180.02 109
9180.93 112
9181.83 114
9182.74 146
9183.64 116
9184.55 98
9185.45 104
9186.36 127
9187.26 116
9188.17 140
9189.07 122
9189.98 94
9190.88 126
9191.79 111
9192.69 119
9193.60 118
9194.50 110
9195.41 117
9196.31 96
9197.22 134
9198.12 126
9199.03 126
9199.93 129
9200.84 144
9201.75 144
9202.65 145
9203.56 133
9204.46 124
9205.37 133
9206.27 127
9207.18 100
9208.09 135
9208.99 131
9209.90 148
9210.80 127
9211.71 93
9212.62 120
9213.52 101
9214.43 99
9215.34 113
9216.24 103
9217.15 130
9218.05 135
9218.96 140
9219.87 130
9220.77 117
9221.68 140
9222.59 133
9223.49 124
9224.40 116
9225.31 137
9226.21 119
9227.12 102
9228.03 126
9228.93 127
9229.84 87
9230.75 95
9231.66 125
9232.56 109
9233.47 121
9234.38 114
9235.28 91
9236.19 121
9237.10 127
9238.01 105
9238.91 98
9239.82 102
9240.73 128
9241.64 130
9242.54 119
9243.45 123
9244.36 126
9245.27 111
9246.18 97
9247.08 127
9247.99 109
9248.90 116
9249.81 138
9250.71 123
9251.62 117
9252.53 115
9253.44 100
9254.35 104
9255.26 132
9256.16 115
9257.07 115
9257.98 114
9258.89 113
9259.80 104
9260.71 104
9261.61 99
9262.52 83
9263.43 91
9264.34 112
9265.25 88
9266.16 105
9267.07 125
9267.98 121
9268.88 110
9269.79 108
9270.70 103
9271.61 111
9272.52 99
9273.43 109
9274.34 100
9275.25 111
9276.16 113
9277.07 110
9277.98 122
9278.89 126
9279.80 129
9280.70 127
9281.61 130
9282.52 116
9283.43 125
9284.34 156
9285.25 128
9286.16 102
9287.07 124
9287.98 133
9288.89 110
9289.80 121
9290.71 133
9291.62 117
9292.53 87
9293.44 118
9294.35 116
9295.26 101
9296.17 132
9297.08 145
9297.99 133
9298.90 124
9299.81 140
9300.73 153
9301.64 141
9302.55 138
9303.46 146
9304.37 156
9305.28 180
9306.19 155
9307.10 174
9308.01 154
9308.92 167
9309.83 156
9310.74 174
9311.65 176
9312.57 145
9313.48 163
9314.39 162
9315.30 140
9316.21 171
9317.12 162
9318.03 132
9318.94 144
9319.86 129
9320.77 133
9321.68 131
9322.59 127
9323.50 101
9324.41 118
9325.33 133
9326.24 153
9327.15 132
9328.06 132
9328.97 150
9329.88 136
9330.80 116
9331.71 132
9332.62 119
9333.53 142
9334.44 127
9335.36 125
9336.27 124
9337.18 103
9338.09 113
9339.01 123
9339.92 105
9340.83 105
9341.74 126
9342.66 141
9343.57 133
9344.48 113
9345.39 117
9346.31 114
9347.22 130
9348.13 125
9349.05 120
9349.96 123
9350.87 123
9351.78 131
9352.70 121
9353.61 105
9354.52 119
9355.44 109
9356.35 117
9357.26 116
9358.18 109
9359.09 132
9360.00 135
9360.92 122
9361.83 129
9362.74 123
9363.66 124
9364.57 132
9365.48 131
9366.40 139
9367.31 119
9368.23 117
9369.14 117
9370.05 150
9370.97 112
9371.88 117
9372.80 125
9373.71 97
9374.62 140
9375.54 123
9376.45 146
9377.37 127
9378.28 98
9379.19 147
9380.11 125
9381.02 145
9381.94 134
9382.85 142
9383.77 119
9384.68 129
9385.60 140
9386.51 130
9387.43 107
9388.34 125
9389.26 126
9390.17 151
9391.09 157
9392.00 182
9392.91 134
9393.83 142
9394.75 169
9395.66 165
9396.58 167
9397.49 159
9398.41 168
9399.32 122
9400.24 143
9401.15 135
9402.07 136
9402.98 128
9403.90 116
9404.81 120
9405.73 109
9406.65 145
9407.56 145
9408.48 125
9409.39 115
9410.31 118
9411.22 96
9412.14 108
9413.06 140
9413.97 125
9414.89 126
9415.80 124
9416.72 114
9417.64 129
9418.55 146
9419.47 137
9420.39 159
9421.30 122
9422.22 136
9423.14 144
9424.05 125
9424.97 136
9425.88 141
9426.80 115
9427.72 127
9428.64 108
9429.55 150
9430.47 128
9431.39 130
9432.30 119
9433.22 115
9434.14 137
9435.05 117
9435.97 110
9436.89 131
9437.81 123
9438.72 113
9439.64 106
9440.56 127
9441.47 135
9442.39 131
9443.31 130
9444.23 120
9445.14 124
9446.06 128
9446.98 114
9447.90 118
9448.81 130
9449.73 125
9450.65 145
9451.57 158
9452.49 133
9453.40 146
9454.32 127
9455.24 144
9456.16 143
9457.08 137
9457.99 127
9458.91 108
9459.83 99
9460.75 87
9461.67 125
9462.59 129
9463.50 116
9464.42 147
9465.34 125
9466.26 116
9467.18 127
9468.10 135
9469.02 159
9469.94 146
9470.85 164
9471.77 144
9472.69 127
9473.61 129
9474.53 155
9475.45 128
9476.37 110
9477.29 114
9478.21 108
9479.13 160
9480.04 156
9480.96 122
9481.88 134
9482.80 125
9483.72 95
9484.64 121
9485.56 133
9486.48 155
9487.40 121
9488.32 155
9489.24 161
9490.16 143
9491.08 130
9492.00 106
9492.92 148
9493.84 173
9494.76 148
9495.68 122
9496.60 156
9497.52 159
9498.44 143
9499.36 157
9500.28 118
9501.20 144
9502.12 163
9503.04 138
9503.96 117
9504.88 128
9505.80 143
9506.72 116
9507.64 144
9508.56 134
9509.48 153
9510.41 161
9511.33 176
9512.25 141
9513.17 176
9514.09 125
9515.01 164
9515.93 186
9516.85 148
9517.77 165
9518.69 191
9519.61 184
9520.54 157
9521.46 142
9522.38 180
9523.30 188
9524.22 159
9525.14 165
9526.06 183
9526.99 176
9527.91 177
9528.83 183
9529.75 272
9530.67 203
9531.59 307
9532.52 321
9533.44 292
9534.36 279
9535.28 277
9536.20 257
9537.13 239
9538.05 210
9538.97 222
9539.89 221
9540.81 235
9541.74 229
9542.66 207
9543.58 211
9544.50 163
9545.43 181
9546.35 143
9547.27 171
9548.19 172
9549.12 162
9550.04 178
9550.96 169
9551.88 142
9552.81 158
9553.73 121
9554.65 131
9555.58 192
9556.50 223
9557.42 152
9558.34 158
9559.27 189
9560.19 208
9561.11 181
9562.04 173
9562.96 179
9563.88 168
9564.81 177
9565.73 185
9566.65 209
9567.58 171
9568.50 155
9569.43 187
9570.35 167
9571.27 186
9572.20 172
9573.12 155
9574.04 152
9574.97 117
9575.89 144
9576.82 142
9577.74 150
9578.66 150
9579.59 161
9580.51 157
9581.44 182
9582.36 151
9583.28 144
9584.21 144
9585.13 177
9586.06 135
9586.98 154
9587.91 158
9588.83 186
9589.76 170
9590.68 216
9591.60 167
9592.53 167
9593.45 193
9594.38 165
9595.30 175
9596.23 145
9597.15 141
9598.08 149
9599.00 163
9599.93 173
9600.85 175
9601.78 163
9602.70 163
9603.63 169
9604.55 145
9605.48 166
9606.41 184
9607.33 165
9608.26 185
9609.18 196
9610.11 159
9611.03 180
9611.96 187
9612.88 149
9613.81 160
9614.74 161
9615.66 178
9616.59 175
9617.51 169
9618.44 148
9619.37 150
9620.29 175
9621.22 195
9622.14 200
9623.07 187
9624.00 214
9624.92 212
9625.85 187
9626.78 182
9627.70 195
9628.63 220
9629.55 218
9630.48 205
9631.41 179
9632.33 183
9633.26 203
9634.19 215
9635.11 223
9636.04 231
9636.97 258
9637.90 231
9638.82 202
9639.75 239
9640.68 220
9641.60 204
9642.53 252
9643.46 273
9644.38 231
9645.31 224
9646.24 282
9647.17 275
9648.09 287
9649.02 347
9649.95 347
9650.88 349
9651.80 343
9652.73 329
9653.66 314
9654.59 289
9655.51 257
9656.44 291
9657.37 256
9658.30 222
9659.23 195
9660.15 240
9661.08 222
9662.01 234
9662.94 250
9663.87 238
9664.80 236
9665.72 227
9666.65 274
9667.58 262
9668.51 244
9669.44 192
9670.37 271
9671.29 228
9672.22 232
9673.15 253
9674.08 234
9675.01 232
9675.94 243
9676.87 280
9677.79 282
9678.72 318
9679.65 281
9680.58 295
9681.51 299
9682.44 285
9683.37 267
9684.30 262
9685.23 264
9686.16 258
9687.09 245
9688.01 266
9688.94 255
9689.87 278
9690.80 315
9691.73 286
9692.66 259
9693.59 289
9694.52 284
9695.45 285
9696.38 280
9697.31 272
9698.24 323
9699.17 310
9700.10 317
9701.03 296
9701.96 274
9702.89 298
9703.82 277
9704.75 268
9705.68 256
9706.61 234
9707.54 231
9708.47 256
9709.40 275
9710.33 306
9711.26 289
9712.19 269
9713.12 261
9714.05 285
9714.98 296
9715.92 305
9716.85 304
9717.78 376
9718.71 296
9719.64 286
9720.57 283
9721.50 276
9722.43 292
9723.36 281
9724.29 281
9725.22 225
9726.16 241
9727.09 249
9728.02 260
9728.95 268
9729.88 289
9730.81 239
9731.74 276
9732.67 267
9733.61 273
9734.54 246
9735.47 238
9736.40 253
9737.33 225
9738.26 226
9739.20 192
9740.13 227
9741.06 252
9741.99 242
9742.92 259
9743.86 242
9744.79 255
9745.72 234
9746.65 248
9747.58 216
9748.52 203
9749.45 219
9750.38 242
9751.31 199
9752.25 192
9753.18 222
9754.11 182
9755.04 186
9755.98 202
9756.91 196
9757.84 226
9758.77 204
9759.71 207
9760.64 193
9761.57 217
9762.51 180
9763.44 179
9764.37 200
9765.30 225
9766.24 226
9767.17 223
9768.10 216
9769.04 195
9769.97 205
9770.90 166
9771.84 195
9772.77 188
9773.70 221
9774.64 214
9775.57 229
9776.50 188
9777.44 204
9778.37 229
9779.31 248
9780.24 203
9781.17 244
9782.11 277
9783.04 273
9783.97 253
9784.91 246
9785.84 257
9786.78 252
9787.71 247
9788.64 253
9789.58 204
9790.51 222
9791.45 229
9792.38 181
9793.32 200
9794.25 210
9795.19 229
9796.12 239
9797.05 222
9797.99 201
9798.92 201
9799.86 211
9800.79 246
9801.73 238
9802.66 202
9803.60 188
9804.53 181
9805.47 208
9806.40 196
9807.34 171
9808.27 167
9809.21 184
9810.14 175
9811.08 178
9812.01 168
9812.95 179
9813.88 217
9814.82 204
9815.75 182
9816.69 168
9817.63 180
9818.56 183
9819.50 176
9820.43 165
9821.37 155
9822.30 130
9823.24 180
9824.18 158
9825.11 172
9826.05 197
9826.98 176
9827.92 157
9828.86 158
9829.79 201
9830.73 170
9831.66 145
9832.60 166
9833.54 158
9834.47 188
9835.41 194
9836.35 235
9837.28 188
9838.22 187
9839.16 186
9840.09 151
9841.03 156
9841.97 185
9842.90 166
9843.84 165
9844.78 181
9845.71 185
9846.65 161
9847.59 186
9848.52 213
9849.46 192
9850.40 181
9851.34 174
9852.27 171
9853.21 224
9854.15 194
9855.08 182
9856.02 177
9856.96 155
9857.90 187
9858.83 202
9859.77 202
9860.71 190
9861.65 170
9862.58 201
9863.52 200
9864.46 191
9865.40 175
9866.34 143
9867.27 174
9868.21 159
9869.15 189
9870.09 152
9871.03 189
9871.96 173
9872.90 195
9873.84 182
9874.78 144
9875.72 162
9876.66 154
9877.59 142
9878.53 164
9879.47 175
9880.41 150
9881.35 156
9882.29 148
9883.23 160
9884.16 175
9885.10 163
9886.04 166
9886.98 121
9887.92 154
9888.86 179
9889.80 169
9890.74 146
9891.68 129
9892.61 156
9893.55 187
9894.49 173
9895.43 135
9896.37 126
9897.31 173
9898.25 140
9899.19 144
9900.13 158
9901.07 174
9902.01 160
9902.95 130
9903.89 159
9904.83 147
9905.77 145
9906.71 158
9907.65 138
9908.59 169
9909.53 165
9910.47 168
9911.41 178
9912.35 163
9913.29 149
9914.23 159
9915.17 143
9916.11 168
9917.05 170
9917.99 185
9918.93 189
9919.87 150
9920.81 149
9921.75 154
9922.69 168
9923.63 214
9924.57 243
9925.51 238
9926.45 247
9927.39 286
9928.33 243
9929.28 244
9930.22 241
9931.16 236
9932.10 242
9933.04 196
9933.98 177
9934.92 179
9935.86 159
9936.80 173
9937.74 164
9938.69 150
9939.63 157
9940.57 148
9941.51 144
9942.45 138
9943.39 164
9944.34 142
9945.28 178
9946.22 173
9947.16 167
9948.10 149
9949.04 169
9949.99 144
9950.93 138
9951.87 137
9952.81 133
9953.75 139
9954.70 157
9955.64 134
9956.58 155
9957.52 146
9958.46 138
9959.41 152
9960.35 132
9961.29 139
9962.23 137
9963.18 161
9964.12 155
9965.06 180
9966.00 156
9966.95 174
9967.89 155
9968.83 159
9969.77 161
9970.72 134
9971.66 144
9972.60 136
9973.55 136
9974.49 104
9975.43 108
9976.38 134
9977.32 120
9978.26 117
9979.21 115
9980.15 124
9981.09 126
9982.04 129
9982.98 138
9983.92 137
9984.87 116
9985.81 124
9986.75 120
9987.70 106
9988.64 114
9989.58 138
9990.53 98
9991.47 94
9992.42 108
9993.36 137
9994.30 119
9995.25 123
9996.19 150
9997.14 149
9998.08 127
9999.02 95
9999.97 141
10000.91 134
10001.86 131
10002.80 155
10003.75 140
10004.69 137
10005.63 137
10006.58 153
10007.52 161
10008.47 124
10009.41 148
10010.36 103
10011.30 127
10012.25 131
10013.19 141
10014.14 143
10015.08 130
10016.03 142
10016.97 140
10017.92 119
10018.86 150
10019.81 147
10020.75 143
10021.70 115
10022.64 112
10023.59 131
10024.53 142
10025.48 111
10026.42 100
10027.37 120
10028.32 94
10029.26 133
10030.21 144
10031.15 145
10032.10 142
10033.04 126
10033.99 132
10034.94 125
10035.88 134
10036.83 139
10037.77 134
10038.72 134
10039.67 116
10040.61 106
10041.56 133
10042.50 114
10043.45 133
10044.40 105
10045.34 136
10046.29 147
10047.24 124
10048.18 134
10049.13 140
10050.08 116
10051.02 110
10051.97 120
10052.92 116
10053.86 103
10054.81 100
10055.76 94
10056.70 101
10057.65 90
10058.60 114
10059.54 124
10060.49 89
10061.44 109
10062.39 102
10063.33 99
10064.28 103
10065.23 124
10066.17 102
10067.12 110
10068.07 105
10069.02 116
10069.96 139
10070.91 117
10071.86 99
10072.81 100
10073.76 118
10074.70 107
10075.65 126
10076.60 121
10077.55 132
10078.49 117
10079.44 118
10080.39 134
10081.34 136
10082.29 105
10083.23 109
10084.18 115
10085.13 130
10086.08 117
10087.03 107
10087.98 125
10088.92 98
10089.87 109
10090.82 92
10091.77 105
10092.72 95
10093.67 102
10094.62 119
10095.56 125
10096.51 122
10097.46 107
10098.41 94
10099.36 100
10100.31 127
10101.26 89
10102.21 104
10103.16 111
10104.11 122
10105.05 118
10106.00 126
10106.95 108
10107.90 101
10108.85 128
10109.80 104
10110.75 110
10111.70 112
10112.65 128
10113.60 115
10114.55 87
10115.50 115
10116.45 92
10117.40 108
10118.35 105
10119.30 117
10120.25 101
10121.20 117
10122.15 107
10123.10 112
10124.05 116
10125.00 121
10125.95 133
10126.90 122
10127.85 126
10128.80 124
10129.75 123
10130.70 128
10131.65 119
10132.60 110
10133.55 124
10134.50 126
10135.45 107
10136.40 106
10137.35 113
10138.30 126
10139.26 124
10140.21 122
10141.16 118
10142.11 108
10143.06 111
10144.01 96
10144.96 106
10145.91 107
10146.86 125
10147.81 105
10148.77 100
10149.72 114
10150.67 115
10151.62 132
10152.57 108
10153.52 99
10154.47 100
10155.43 108
10156.38 114
10157.33 144
10158.28 159
10159.23 121
10160.18 129
10161.14 123
10162.09 123
10163.04 128
10163.99 131
10164.94 123
10165.90 119
10166.85 139
10167.80 130
10168.75 113
10169.70 138
10170.66 150
10171.61 125
10172.56 110
10173.51 162
10174.47 178
10175.42 153
10176.37 135
10177.32 142
10178.28 148
10179.23 144
10180.18 123
10181.14 125
10182.09 154
10183.04 145
10183.99 146
10184.95 141
10185.90 150
10186.85 156
10187.81 139
10188.76 148
10189.71 165
10190.67 125
10191.62 185
10192.57 166
10193.53 180
10194.48 152
10195.43 160
10196.39 158
10197.34 185
10198.29 160
10199.25 189
10200.20 157
10201.15 169
10202.11 185
10203.06 177
10204.02 201
10204.97 219
10205.92 237
10206.88 259
10207.83 230
10208.79 209
10209.74 219
10210.69 206
10211.65 189
10212.60 156
10213.56 186
10214.51 184
10215.46 207
10216.42 173
10217.37 146
10218.33 160
10219.28 149
10220.24 154
10221.19 148
10222.15 165
10223.10 139
10224.06 153
10225.01 178
10225.97 154
10226.92 166
10227.88 140
10228.83 162
10229.79 185
10230.74 175
10231.70 142
10232.65 185
10233.61 211
10234.56 261
10235.52 212
10236.47 216
10237.43 222
10238.38 223
10239.34 196
10240.29 199
10241.25 175
10242.21 197
10243.16 158
10244.12 145
10245.07 161
10246.03 137
10246.98 152
10247.94 152
10248.90 159
10249.85 149
10250.81 142
10251.76 133
10252.72 174
10253.68 110
10254.63 146
10255.59 120
10256.55 121
10257.50 126
10258.46 111
10259.41 134
10260.37 118
10261.33 129
10262.28 131
10263.24 134
10264.20 107
10265.15 115
10266.11 121
10267.07 148
10268.02 135
10268.98 121
10269.94 98
10270.90 133
10271.85 106
10272.81 105
10273.77 107
10274.72 107
10275.68 104
10276.64 124
10277.60 119
10278.55 103
10279.51 127
10280.47 113
10281.43 120
10282.38 129
10283.34 126
10284.30 124
10285.26 115
10286.21 117
10287.17 104
10288.13 106
10289.09 129
10290.04 107
10291.00 118
10291.96 103
10292.92 105
10293.88 97
10294.83 90
10295.79 108
10296.75 109
10297.71 117
10298.67 111
10299.63 110
10300.58 96
10301.54 107
10302.50 129
10303.46 120
10304.42 121
10305.38 115
10306.34 99
10307.29 118
10308.25 139
10309.21 118
10310.17 108
10311.13 112
10312.09 126
10313.05 110
10314.01 99
10314.97 115
10315.92 132
10316.88 111
10317.84 83
10318.80 93
10319.76 117
10320.72 111
10321.68 132
10322.64 106
10323.60 113
10324.56 119
10325.52 127
10326.48 126
10327.44 167
10328.40 144
10329.36 137
10330.32 120
10331.28 117
10332.24 118
10333.20 91
10334.16 123
10335.12 156
10336.08 113
10337.04 120
10338.00 85
10338.96 122
10339.92 108
10340.88 111
10341.84 89
10342.80 112
10343.76 107
10344.72 116
10345.68 85
10346.64 102
10347.60 119
10348.56 114
10349.52 127
10350.48 94
10351.44 83
10352.40 105
10353.36 128
10354.32 95
10355.29 79
10356.25 106
10357.21 108
10358.17 82
10359.13 105
10360.09 109
10361.05 107
10362.01 111
10362.97 98
10363.94 94
10364.90 95
10365.86 93
10366.82 90
10367.78 103
10368.74 99
10369.70 128
10370.67 122
10371.63 102
10372.59 70
10373.55 93
10374.51 77
10375.47 90
10376.44 87
10377.40 112
10378.36 98
10379.32 118
10380.28 114
10381.25 80
10382.21 100
10383.17 112
10384.13 131
10385.10 128
10386.06 127
10387.02 105
10387.98 90
10388.95 105
10389.91 118
10390.87 81
10391.83 89
10392.80 106
10393.76 104
10394.72 94
10395.68 90
10396.65 109
10397.61 94
10398.57 102
10399.54 108
10400.50 114
10401.46 102
10402.43 98
10403.39 88
10404.35 106
10405.31 96
10406.28 117
10407.24 98
10408.20 89
10409.17 94
10410.13 105
10411.10 113
10412.06 90
10413.02 114
10413.99 131
10414.95 100
10415.91 145
10416.88 133
10417.84 155
10418.80 182
10419.77 149
10420.73 145
10421.70 128
10422.66 135
10423.63 117
10424.59 108
10425.55 110
10426.52 118
10427.48 123
10428.45 103
10429.41 92
10430.37 105
10431.34 137
10432.30 109
10433.27 124
10434.23 94
10435.20 83
10436.16 82
10437.13 74
10438.09 81
10439.06 82
10440.02 88
10440.99 86
10441.95 90
10442.92 87
10443.88 114
10444.85 84
10445.81 92
10446.78 94
10447.74 106
10448.71 114
10449.67 98
10450.64 100
10451.60 84
10452.57 89
10453.53 103
10454.50 98
10455.47 104
10456.43 113
10457.40 95
10458.36 91
10459.33 73
10460.29 88
10461.26 92
10462.23 104
10463.19 98
10464.16 94
10465.12 80
10466.09 93
10467.06 64
10468.02 78
10468.99 82
10469.95 92
10470.92 106
10471.89 102
10472.85 105
10473.82 95
10474.79 102
10475.75 86
10476.72 97
10477.69 83
10478.65 64
10479.62 100
10480.59 94
10481.55 77
10482.52 83
10483.49 105
10484.45 75
10485.42 83
10486.39 105
10487.35 87
10488.32 94
10489.29 97
10490.26 119
10491.22 103
10492.19 89
10493.16 80
10494.13 80
10495.09 93
10496.06 86
10497.03 96
10497.99 97
10498.96 102
10499.93 88
10500.90 94
10501.87 72
10502.83 80
10503.80 81
10504.77 96
10505.74 119
10506.70 120
10507.67 88
10508.64 116
10509.61 95
10510.58 81
10511.55 107
10512.51 93
10513.48 118
10514.45 71
10515.42 77
10516.39 92
10517.36 93
10518.32 91
10519.29 98
10520.26 107
10521.23 77
10522.20 99
10523.17 91
10524.14 108
10525.10 103
10526.07 96
10527.04 124
10528.01 85
10528.98 105
10529.95 113
10530.92 85
10531.89 97
10532.86 77
10533.83 91
10534.79 101
10535.76 97
10536.73 96
10537.70 111
10538.67 96
10539.64 89
10540.61 86
10541.58 103
10542.55 110
10543.52 134
10544.49 140
10545.46 136
10546.43 110
10547.40 95
10548.37 112
10549.34 112
10550.31 120
10551.28 110
10552.25 98
10553.22 113
10554.19 79
10555.16 111
10556.13 113
10557.10 118
10558.07 138
10559.04 150
10560.01 136
10560.98 120
10561.95 142
10562.92 150
10563.89 160
10564.86 125
10565.83 104
10566.81 109
10567.78 120
10568.75 108
10569.72 96
10570.69 86
10571.66 132
10572.63 119
10573.60 114
10574.57 105
10575.54 84
10576.51 95
10577.49 83
10578.46 114
10579.43 113
10580.40 109
10581.37 114
10582.34 118
10583.31 101
10584.29 111
10585.26 136
10586.23 134
10587.20 112
10588.17 112
10589.14 98
10590.12 107
10591.09 123
10592.06 114
10593.03 114
10594.00 100
10594.98 110
10595.95 114
10596.92 108
10597.89 129
10598.86 117
10599.84 113
10600.81 96
10601.78 122
10602.75 139
10603.73 107
10604.70 108
10605.67 110
10606.64 105
10607.62 122
10608.59 101
10609.56 100
10610.53 87
10611.51 103
10612.48 112
10613.45 88
10614.43 98
10615.40 98
10616.37 104
10617.34 103
10618.32 106
10619.29 107
10620.26 137
10621.24 114
10622.21 81
10623.18 91
10624.16 143
10625.13 124
10626.10 102
10627.08 90
10628.05 96
10629.02 118
10630.00 98
10630.97 126
10631.95 110
10632.92 85
10633.89 125
10634.87 116
10635.84 118
10636.81 145
10637.79 150
10638.76 134
10639.74 140
10640.71 133
10641.69 114
10642.66 109
10643.63 103
10644.61 114
10645.58 116
10646.56 142
10647.53 83
10648.51 110
10649.48 83
10650.45 115
10651.43 97
10652.40 106
10653.38 113
10654.35 114
10655.33 101
10656.30 102
10657.28 107
10658.25 120
10659.23 110
10660.20 95
10661.18 70
10662.15 96
10663.13 92
10664.10 99
10665.08 98
10666.05 94
10667.03 124
10668.00 110
10668.98 93
10669.96 78
10670.93 105
10671.91 88
10672.88 103
10673.86 114
10674.83 119
10675.81 107
10676.79 94
10677.76 102
10678.74 105
10679.71 110
10680.69 112
10681.66 125
10682.64 110
10683.62 93
10684.59 92
10685.57 124
10686.55 107
10687.52 87
10688.50 87
10689.47 122
10690.45 91
10691.43 71
10692.40 92
10693.38 114
10694.36 105
10695.33 81
10696.31 89
10697.29 100
10698.26 79
10699.24 91
10700.22 91
10701.19 73
10702.17 70
10703.15 82
10704.13 59
10705.10 87
10706.08 80
10707.06 88
10708.03 90
10709.01 80
10709.99 58
10710.97 83
10711.94 103
10712.92 92
10713.90 110
10714.88 95
10715.85 77
10716.83 74
10717.81 106
10718.79 93
10719.76 94
10720.74 93
10721.72 124
10722.70 120
10723.68 107
10724.65 91
10725.63 86
10726.61 77
10727.59 62
10728.57 85
10729.54 98
10730.52 106
10731.50 85
10732.48 68
10733.46 79
10734.44 77
10735.41 72
10736.39 83
10737.37 92
10738.35 88
10739.33 110
10740.31 102
10741.29 89
10742.26 96
10743.24 114
10744.22 89
10745.20 108
10746.18 106
10747.16 79
10748.14 103
10749.12 88
10750.10 102
10751.08 93
10752.05 109
10753.03 110
10754.01 94
10754.99 91
10755.97 83
10756.95 91
10757.93 104
10758.91 88
10759.89 91
10760.87 95
10761.85 80
10762.83 96
10763.81 88
10764.79 70
10765.77 89
10766.75 98
10767.73 83
10768.71 70
10769.69 101
10770.67 111
10771.65 88
10772.63 113
10773.61 96
10774.59 113
10775.57 124
10776.55 115
10777.53 107
10778.51 101
10779.49 124
10780.47 104
10781.45 97
10782.43 100
10783.41 78
10784.39 109
10785.38 82
10786.36 124
10787.34 123
10788.32 97
10789.30 91
10790.28 90
10791.26 108
10792.24 108
10793.22 94
10794.20 83
10795.19 112
10796.17 135
10797.15 120
10798.13 107
10799.11 102
10800.09 85
10801.07 82
10802.05 93
10803.04 90
10804.02 90
10805.00 74
10805.98 80
10806.96 94
10807.94 84
10808.93 114
10809.91 80
10810.89 80
10811.87 107
10812.85 92
10813.84 99
10814.82 80
10815.80 118
10816.78 105
10817.77 80
10818.75 96
10819.73 89
10820.71 97
10821.69 68
10822.68 73
10823.66 86
10824.64 95
10825.62 91
10826.61 84
10827.59 97
10828.57 98
10829.56 87
10830.54 104
10831.52 103
10832.50 100
10833.49 89
10834.47 95
10835.45 103
10836.44 90
10837.42 93
10838.40 75
10839.39 110
10840.37 104
10841.35 88
10842.34 102
10843.32 90
10844.30 111
10845.29 87
10846.27 89
10847.25 82
10848.24 101
10849.22 112
10850.20 75
10851.19 118
10852.17 93
10853.16 97
10854.14 77
10855.12 85
10856.11 97
10857.09 89
10858.08 104
10859.06 94
10860.04 94
10861.03 98
10862.01 107
10863.00 113
10863.98 110
10864.96 105
10865.95 111
10866.93 108
10867.92 106
10868.90 99
10869.89 110
10870.87 88
10871.86 140
10872.84 123
10873.83 75
10874.81 97
10875.80 105
10876.78 116
10877.77 129
10878.75 112
10879.74 93
10880.72 89
10881.71 105
10882.69 97
10883.68 106
10884.66 114
10885.65 121
10886.63 126
10887.62 125
10888.60 162
10889.59 132
10890.57 127
10891.56 129
10892.55 102
10893.53 110
10894.52 121
10895.50 120
10896.49 146
10897.47 116
10898.46 104
10899.45 110
10900.43 111
10901.42 150
10902.40 108
10903.39 134
10904.38 122
10905.36 125
10906.35 153
10907.34 130
10908.32 122
10909.31 118
10910.29 138
10911.28 125
10912.27 117
10913.25 109
10914.24 110
10915.23 135
10916.21 139
10917.20 148
10918.19 123
10919.17 132
10920.16 185
10921.15 126
10922.14 142
10923.12 151
10924.11 135
10925.10 144
10926.08 154
10927.07 153
10928.06 146
10929.05 145
10930.03 168
10931.02 172
10932.01 137
10933.00 170
10933.98 170
10934.97 191
10935.96 142
10936.95 169
10937.93 166
10938.92 169
10939.91 184
10940.90 204
10941.88 206
10942.87 184
10943.86 189
10944.85 199
10945.84 173
10946.82 198
10947.81 187
10948.80 198
10949.79 183
10950.78 193
10951.77 215
10952.75 186
10953.74 176
10954.73 215
10955.72 239
10956.71 301
10957.70 284
10958.69 292
10959.67 291
10960.66 268
10961.65 269
10962.64 266
10963.63 254
10964.62 213
10965.61 246
10966.60 273
10967.58 215
10968.57 244
10969.56 217
10970.55 241
10971.54 201
10972.53 178
10973.52 197
10974.51 226
10975.50 206
10976.49 218
10977.48 205
10978.47 207
10979.46 221
10980.45 216
10981.44 215
10982.43 224
10983.42 187
10984.41 207
10985.40 237
10986.38 204
10987.37 215
10988.36 250
10989.35 239
10990.34 218
10991.34 267
10992.33 255
10993.32 216
10994.31 257
10995.30 293
10996.29 316
10997.28 357
10998.27 454
10999.26 425
11000.25 396
11001.24 444
11002.23 436
11003.22 384
11004.21 331
11005.20 311
11006.19 286
11007.18 255
11008.17 227
11009.16 229
11010.16 203
11011.15 236
11012.14 227
11013.13 205
11014.12 175
11015.11 218
11016.10 208
11017.09 204
11018.08 194
11019.08 187
11020.07 183
11021.06 200
11022.05 183
11023.04 205
11024.03 187
11025.03 181
11026.02 214
11027.01 163
11028.00 166
11028.99 176
11029.98 165
11030.98 154
11031.97 160
11032.96 159
11033.95 162
11034.94 156
11035.94 173
11036.93 189
11037.92 164
11038.91 164
11039.91 174
11040.90 166
11041.89 161
11042.88 146
11043.87 137
11044.87 144
11045.86 152
11046.85 134
11047.85 140
11048.84 130
11049.83 163
11050.82 152
11051.82 155
11052.81 131
11053.80 133
11054.80 125
11055.79 162
11056.78 147
11057.77 146
11058.77 157
11059.76 126
11060.75 136
11061.75 171
11062.74 138
11063.73 134
11064.73 126
11065.72 136
11066.71 130
11067.71 145
11068.70 145
11069.70 155
11070.69 154
11071.68 153
11072.68 128
11073.67 145
11074.66 158
11075.66 136
11076.65 154
11077.65 156
11078.64 143
11079.63 131
11080.63 113
11081.62 122
11082.62 111
11083.61 127
11084.61 130
11085.60 139
11086.59 117
11087.59 146
11088.58 156
11089.58 150
11090.57 134
11091.57 114
11092.56 121
11093.56 138
11094.55 141
11095.55 126
11096.54 155
11097.54 113
11098.53 136
11099.53 130
11100.52 124
11101.52 102
11102.51 109
11103.51 124
11104.50 137
11105.50 124
11106.49 112
11107.49 110
11108.48 121
11109.48 152
11110.47 120
11111.47 132
11112.46 96
11113.46 121
11114.46 137
11115.45 128
11116.45 110
11117.44 119
11118.44 127
11119.43 151
11120.43 102
11121.43 122
11122.42 134
11123.42 129
11124.41 150
11125.41 139
11126.41 129
11127.40 137
11128.40 151
11129.40 145
11130.39 129
11131.39 136
11132.39 131
11133.38 134
11134.38 129
11135.37 125
11136.37 114
11137.37 124
11138.37 123
11139.36 112
11140.36 111
11141.36 107
11142.35 126
11143.35 132
11144.35 101
11145.34 143
11146.34 119
11147.34 114
11148.33 123
11149.33 120
11150.33 135
11151.33 136
11152.32 130
11153.32 103
11154.32 84
11155.32 115
11156.31 108
11157.31 111
11158.31 120
11159.31 120
11160.30 91
11161.30 113
11162.30 123
11163.30 117
11164.30 117
11165.29 112
11166.29 112
11167.29 109
11168.29 111
11169.29 102
11170.28 105
11171.28 109
11172.28 90
11173.28 144
11174.28 138
11175.28 121
11176.27 115
11177.27 112
11178.27 88
11179.27 97
11180.27 121
11181.27 104
11182.27 104
11183.26 99
11184.26 112
11185.26 92
11186.26 105
11187.26 124
11188.26 90
11189.26 107
11190.26 121
11191.26 128
11192.26 125
11193.25 113
11194.25 124
11195.25 129
11196.25 98
11197.25 137
11198.25 114
11199.25 116
11200.25 115
11201.25 101
11202.25 89
11203.25 114
11204.25 123
11205.25 127
11206.25 135
11207.25 116
11208.25 131
11209.25 109
11210.25 132
11211.25 118
11212.25 112
11213.25 120
11214.25 123
11215.25 108
11216.25 105
11217.25 85
11218.25 85
11219.25 117
11220.25 141
11221.25 149
11222.25 105
11223.25 109
11224.25 89
11225.25 114
11226.25 157
11227.25 142
11228.25 103
11229.26 110
11230.26 119
11231.26 103
11232.26 102
11233.26 92
11234.26 109
11235.26 115
11236.26 106
11237.26 95
11238.27 97
11239.27 101
11240.27 99
11241.27 88
11242.27 86
11243.27 110
11244.27 103
11245.27 119
11246.28 120
11247.28 105
11248.28 129
11249.28 108
11250.28 108
11251.28 102
11252.29 87
11253.29 91
11254.29 92
11255.29 82
11256.29 97
11257.30 96
11258.30 106
11259.30 107
11260.30 103
11261.31 91
11262.31 107
11263.31 98
11264.31 108
11265.31 98
11266.32 116
11267.32 101
11268.32 127
11269.32 107
11270.33 106
11271.33 119
11272.33 139
11273.34 126
11274.34 112
11275.34 114
11276.34 138
11277.35 144
11278.35 137
11279.35 107
11280.36 131
11281.36 150
11282.36 127
11283.37 121
11284.37 135
11285.37 93
11286.38 118
11287.38 105
11288.38 130
11289.39 120
11290.39 98
11291.39 97
11292.40 107
11293.40 102
11294.40 112
11295.41 111
11296.41 98
11297.42 111
11298.42 107
11299.42 103
11300.43 95
11301.43 105
11302.44 110
11303.44 124
11304.44 120
11305.45 123
11306.45 121
11307.46 146
11308.46 122
11309.47 130
11310.47 141
11311.47 101
11312.48 113
11313.48 135
11314.49 160
11315.49 111
11316.50 120
11317.50 130
11318.51 128
11319.51 135
11320.52 121
11321.52 125
11322.53 109
11323.53 139
11324.54 100
11325.54 92
11326.55 107
11327.55 119
11328.56 97
11329.56 105
11330.57 94
11331.57 110
11332.58 97
11333.58 102
11334.59 110
11335.60 127
11336.60 104
11337.61 102
11338.61 102
11339.62 119
11340.62 121
11341.63 125
11342.64 115
11343.64 128
11344.65 100
11345.65 87
11346.66 101
11347.67 93
11348.67 111
11349.68 99
11350.68 75
11351.69 91
11352.70 81
11353.70 93
11354.71 104
11355.72 139
11356.72 106
11357.73 117
11358.74 95
11359.74 96
11360.75 108
11361.76 104
11362.76 80
11363.77 95
11364.78 102
11365.78 95
11366.79 86
11367.80 111
11368.80 108
11369.81 97
11370.82 86
11371.83 94
11372.83 106
11373.84 94
11374.85 99
11375.85 105
11376.86 90
11377.87 93
11378.88 104
11379.88 87
11380.89 110
11381.90 95
11382.91 81
11383.92 97
11384.92 111
11385.93 96
11386.94 83
11387.95 75
11388.95 85
11389.96 85
11390.97 105
11391.98 109
11392.99 81
11393.99 105
11395.00 103
11396.01 97
11397.02 87
11398.03 93
11399.04 99
11400.04 76
11401.05 87
11402.06 84
11403.07 107
11404.08 121
11405.09 130
11406.10 112
11407.11 99
11408.11 82
11409.12 86
11410.13 89
11411.14 80
11412.15 98
11413.16 89
11414.17 90
11415.18 97
11416.19 104
11417.19 107
11418.20 83
11419.21 110
11420.22 80
11421.23 101
11422.24 94
11423.25 91
11424.26 88
11425.27 90
11426.28 82
11427.29 93
11428.30 100
11429.31 69
11430.32 85
11431.33 92
11432.34 104
11433.35 87
11434.36 117
11435.37 103
11436.38 92
11437.39 109
11438.40 103
11439.41 79
11440.42 91
11441.43 90
11442.44 89
11443.45 100
11444.46 117
11445.47 104
11446.48 121
11447.49 98
11448.50 109
11449.51 114
11450.52 125
11451.53 91
11452.54 96
11453.56 103
11454.57 105
11455.58 104
11456.59 80
11457.60 98
11458.61 102
11459.62 89
11460.63 91
11461.64 112
11462.65 106
11463.67 95
11464.68 105
11465.69 108
11466.70 95
11467.71 112
11468.72 83
11469.73 82
11470.75 95
11471.76 124
11472.77 106
11473.78 102
11474.79 104
11475.80 79
11476.82 91
11477.83 112
11478.84 105
11479.85 100
11480.86 100
11481.88 70
11482.89 111
11483.90 98
11484.91 119
11485.92 114
11486.94 92
11487.95 100
11488.96 105
11489.97 105
11490.99 92
11492.00 79
11493.01 91
11494.02 112
11495.04 93
11496.05 89
11497.06 87
11498.08 94
11499.09 99
11500.10 85
11501.11 79
11502.13 98
11503.14 125
11504.15 110
11505.17 105
11506.18 99
11507.19 108
11508.21 114
11509.22 81
11510.23 98
11511.25 111
11512.26 121
11513.27 116
11514.29 114
11515.30 114
11516.31 122
11517.33 113
11518.34 107
11519.35 99
11520.37 94
11521.38 95
11522.40 122
11523.41 120
11524.42 106
11525.44 105
11526.45 125
11527.47 112
11528.48 120
11529.49 117
11530.51 132
11531.52 115
11532.54 125
11533.55 121
11534.56 120
11535.58 115
11536.59 106
11537.61 113
11538.62 126
11539.64 147
11540.65 139
11541.67 134
11542.68 137
11543.70 127
11544.71 123
11545.73 122
11546.74 149
11547.76 129
11548.77 119
11549.79 101
11550.80 106
11551.82 134
11552.83 137
11553.85 128
11554.86 132
11555.88 130
11556.89 129
11557.91 143
11558.92 147
11559.94 153
11560.95 130
11561.97 116
11562.99 120
11564.00 186
11565.02 171
11566.03 159
11567.05 160
11568.06 164
11569.08 147
11570.10 172
11571.11 164
11572.13 155
11573.14 171
11574.16 162
11575.18 166
11576.19 150
11577.21 175
11578.23 207
11579.24 175
11580.26 203
11581.27 219
11582.29 248
11583.31 239
11584.32 218
11585.34 227
11586.36 257
11587.37 255
11588.39 244
11589.41 247
11590.42 308
11591.44 299
11592.46 318
11593.48 352
11594.49 377
11595.51 434
11596.53 543
11597.54 592
11598.56 687
11599.58 711
11600.60 674
11601.61 659
11602.63 601
11603.65 513
11604.67 443
11605.68 369
11606.70 329
11607.72 333
11608.74 280
11609.75 244
11610.77 261
11611.79 249
11612.81 234
11613.82 212
11614.84 217
11615.86 234
11616.88 202
11617.90 206
11618.91 188
11619.93 194
11620.95 184
11621.97 181
11622.99 159
11624.01 175
11625.02 154
11626.04 154
11627.06 149
11628.08 193
11629.10 179
11630.12 178
11631.14 167
11632.15 171
11633.17 162
11634.19 141
11635.21 174
11636.23 194
11637.25 160
11638.27 157
11639.29 187
11640.31 170
11641.32 193
11642.34 162
11643.36 125
11644.38 91
11645.40 113
11646.42 112
11647.44 110
11648.46 115
11649.48 114
11650.50 148
11651.52 119
11652.54 143
11653.56 125
11654.58 131
11655.60 131
11656.62 137
11657.64 146
11658.66 118
11659.68 137
11660.70 143
11661.72 143
11662.74 146
11663.76 172
11664.78 138
11665.80 137
11666.82 127
11667.84 114
11668.86 145
11669.88 162
11670.90 150
11671.92 138
11672.94 154
11673.96 170
11674.98 149
11676.00 136
11677.02 134
11678.04 141
11679.06 171
11680.08 136
11681.10 135
11682.12 152
11683.15 147
11684.17 141
11685.19 153
11686.21 148
11687.23 139
11688.25 157
11689.27 147
11690.29 148
11691.31 147
11692.34 128
11693.36 116
11694.38 118
11695.40 115
11696.42 126
11697.44 115
11698.46 93
11699.49 127
11700.51 110
11701.53 132
11702.55 138
11703.57 133
11704.60 144
11705.62 115
11706.64 127
11707.66 127
11708.68 126
11709.71 128
11710.73 133
11711.75 132
11712.77 132
11713.79 109
11714.82 112
11715.84 116
11716.86 131
11717.88 122
11718.91 141
11719.93 111
11720.95 125
11721.97 134
11723.00 150
11724.02 117
11725.04 118
11726.06 113
11727.09 127
11728.11 96
11729.13 114
11730.16 114
11731.18 121
11732.20 116
11733.23 97
11734.25 117
11735.27 128
11736.30 114
11737.32 76
11738.34 112
11739.37 101
11740.39 127
11741.41 102
11742.44 111
11743.46 97
11744.48 138
11745.51 126
11746.53 109
11747.55 79
11748.58 90
11749.60 93
11750.63 112
11751.65 111
11752.67 103
11753.70 119
11754.72 104
11755.75 102
11756.77 91
11757.79 121
11758.82 97
11759.84 115
11760.87 107
11761.89 91
11762.92 77
11763.94 97
11764.96 88
11765.99 80
11767.01 86
11768.04 98
11769.06 116
11770.09 125
11771.11 119
11772.14 101
11773.16 108
11774.19 98
11775.21 115
11776.24 94
11777.26 83
11778.29 79
11779.31 90
11780.34 102
11781.36 69
11782.39 101
11783.41 80
11784.44 95
11785.46 111
11786.49 86
11787.52 76
11788.54 93
11789.57 96
11790.59 131
11791.62 115
11792.64 99
11793.67 82
11794.69 101
11795.72 70
11796.75 74
11797.77 81
11798.80 89
11799.82 106
11800.85 79
11801.88 96
11802.90 97
11803.93 97
11804.96 110
11805.98 115
11807.01 78
11808.03 90
11809.06 78
11810.09 104
11811.11 104
11812.14 93
11813.17 82
11814.19 104
11815.22 101
11816.25 84
11817.27 91
11818.30 104
11819.33 111
11820.35 75
11821.38 80
11822.41 76
11823.44 77
11824.46 81
11825.49 106
11826.52 96
11827.54 91
11828.57 105
11829.60 90
11830.63 105
11831.65 103
11832.68 101
11833.71 109
11834.74 78
11835.76 98
11836.79 96
11837.82 81
11838.85 94
11839.87 84
11840.90 91
11841.93 107
11842.96 114
11843.99 96
11845.01 68
11846.04 83
11847.07 97
11848.10 81
11849.13 98
11850.15 85
11851.18 65
11852.21 86
11853.24 95
11854.27 109
11855.30 136
11856.33 105
11857.35 89
11858.38 95
11859.41 92
11860.44 105
11861.47 119
11862.50 136
11863.53 94
11864.55 81
11865.58 75
11866.61 99
11867.64 96
11868.67 90
11869.70 127
11870.73 97
11871.76 90
11872.79 110
11873.82 115
11874.85 103
11875.88 104
11876.90 117
11877.93 92
11878.96 111
11879.99 119
11881.02 123
11882.05 104
11883.08 118
11884.11 116
11885.14 139
11886.17 125
11887.20 138
11888.23 121
11889.26 98
11890.29 112
11891.32 98
11892.35 120
11893.38 126
11894.41 110
11895.44 122
11896.47 146
11897.50 147
11898.53 158
11899.56 120
11900.59 144
11901.62 147
11902.65 158
11903.68 156
11904.71 187
11905.75 163
11906.78 137
11907.81 133
11908.84 161
11909.87 113
11910.90 129
11911.93 134
11912.96 155
11913.99 148
11915.02 117
11916.05 150
11917.09 150
11918.12 151
11919.15 128
11920.18 169
11921.21 145
11922.24 148
11923.27 144
11924.30 140
11925.34 166
11926.37 190
11927.40 178
11928.43 170
11929.46 204
11930.49 206
11931.53 245
11932.56 229
11933.59 238
11934.62 208
11935.65 229
11936.69 197
11937.72 213
11938.75 172
11939.78 167
11940.81 143
11941.85 133
11942.88 120
11943.91 151
11944.94 145
11945.98 139
11947.01 154
11948.04 165
11949.07 135
11950.11 124
11951.14 148
11952.17 138
11953.20 138
11954.24 115
11955.27 123
11956.30 144
11957.34 141
11958.37 123
11959.40 137
11960.43 148
11961.47 139
11962.50 140
11963.53 131
11964.57 119
11965.60 131
11966.63 145
11967.67 111
11968.70 107
11969.73 113
11970.77 128
11971.80 129
11972.83 130
11973.87 117
11974.90 96
11975.93 142
11976.97 125
11978.00 104
11979.04 100
11980.07 97
11981.10 101
11982.14 100
11983.17 131
11984.21 127
11985.24 119
11986.27 142
11987.31 130
11988.34 109
11989.38 103
11990.41 129
11991.45 101
11992.48 113
11993.51 110
11994.55 131
11995.58 102
11996.62 104
11997.65 110
11998.69 133
11999.72 129
12000.76 104
12001.79 120
12002.83 137
12003.86 99
12004.90 99
12005.93 111
12006.97 103
12008.00 122
12009.04 129
12010.07 135
12011.11 121
12012.14 118
12013.18 122
12014.21 140
12015.25 121
12016.28 134
12017.32 141
12018.35 159
12019.39 157
12020.43 110
12021.46 132
12022.50 130
12023.53 138
12024.57 140
12025.60 131
12026.64 123
12027.68 143
12028.71 146
12029.75 159
12030.78 136
12031.82 128
12032.86 127
12033.89 135
12034.93 141
12035.97 91
12037.00 158
12038.04 132
12039.07 138
12040.11 108
12041.15 143
12042.18 131
12043.22 130
12044.26 112
12045.29 131
12046.33 105
12047.37 86
12048.40 159
12049.44 108
12050.48 116
12051.52 130
12052.55 132
12053.59 119
12054.63 137
12055.66 116
12056.70 108
12057.74 94
12058.78 98
12059.81 126
12060.85 138
12061.89 114
12062.92 122
12063.96 134
12065.00 124
12066.04 117
12067.07 120
12068.11 107
12069.15 141
12070.19 139
12071.23 124
12072.26 138
12073.30 135
12074.34 131
12075.38 126
12076.42 129
12077.45 128
12078.49 97
12079.53 117
12080.57 139
12081.61 118
12082.64 119
12083.68 138
12084.72 133
12085.76 124
12086.80 138
12087.84 148
12088.88 145
12089.91 131
12090.95 137
12091.99 149
12093.03 145
12094.07 104
12095.11 118
12096.15 119
12097.19 156
12098.22 140
12099.26 134
12100.30 169
12101.34 179
12102.38 156
12103.42 159
12104.46 177
12105.50 160
12106.54 186
12107.58 178
12108.62 162
12109.66 146
12110.70 130
12111.74 143
12112.78 142
12113.81 119
12114.85 155
12115.89 127
12116.93 131
12117.97 126
12119.01 136
12120.05 118
12121.09 113
12122.13 121
12123.17 142
12124.21 134
12125.25 124
12126.29 131
12127.33 127
12128.37 114
12129.42 106
12130.46 109
12131.50 91
12132.54 117
12133.58 118
12134.62 135
12135.66 105
12136.70 108
12137.74 115
12138.78 131
12139.82 91
12140.86 102
12141.90 120
12142.94 94
12143.98 99
12145.03 81
12146.07 89
12147.11 119
12148.15 121
12149.19 97
12150.23 86
12151.27 91
12152.31 110
12153.35 99
12154.40 121
12155.44 107
12156.48 107
12157.52 84
12158.56 99
12159.60 107
12160.65 89
12161.69 118
12162.73 109
12163.77 106
12164.81 113
12165.85 131
12166.90 98
12167.94 95
12168.98 102
12170.02 89
12171.06 98
12172.11 110
12173.15 97
12174.19 112
12175.23 112
12176.28 114
12177.32 121
12178.36 102
12179.40 87
12180.45 91
12181.49 105
12182.53 88
12183.57 122
12184.62 124
12185.66 113
12186.70 93
12187.74 108
12188.79 82
12189.83 99
12190.87 102
12191.92 111
12192.96 122
12194.00 102
12195.05 92
12196.09 95
12197.13 111
12198.18 116
12199.22 123
12200.26 120
12201.31 114
12202.35 110
12203.39 111
12204.44 115
12205.48 91
12206.52 103
12207.57 109
12208.61 110
12209.65 109
12210.70 109
12211.74 105
12212.79 90
12213.83 100
12214.87 92
12215.92 80
12216.96 112
12218.01 104
12219.05 117
12220.09 86
12221.14 95
12222.18 99
12223.23 124
12224.27 139
12225.32 107
12226.36 95
12227.41 94
12228.45 104
12229.49 100
12230.54 97
12231.58 90
12232.63 120
12233.67 119
12234.72 103
12235.76 107
12236.81 93
12237.85 107
12238.90 120
12239.94 103
12240.99 116
12242.03 107
12243.08 118
12244.12 118
12245.17 72
12246.21 102
12247.26 94
12248.31 79
12249.35 99
12250.40 86
12251.44 70
12252.49 84
12253.53 84
12254.58 92
12255.62 114
12256.67 123
12257.72 99
12258.76 91
12259.81 111
12260.85 86
12261.90 83
12262.95 97
12263.99 78
12265.04 97
12266.08 95
12267.13 113
12268.18 95
12269.22 95
12270.27 97
12271.32 107
12272.36 100
12273.41 99
12274.46 91
12275.50 96
12276.55 96
12277.60 87
12278.64 80
12279.69 62
12280.74 95
12281.78 90
12282.83 109
12283.88 76
12284.92 87
12285.97 94
12287.02 93
12288.07 93
12289.11 80
12290.16 111
12291.21 82
12292.25 71
12293.30 98
12294.35 83
12295.40 72
12296.44 58
12297.49 78
12298.54 77
12299.59 63
12300.63 83
12301.68 85
12302.73 98
12303.78 70
12304.83 93
12305.87 100
12306.92 114
12307.97 76
12309.02 69
12310.07 80
12311.11 68
12312.16 74
12313.21 103
12314.26 106
12315.31 92
12316.35 92
12317.40 99
12318.45 89
12319.50 66
12320.55 59
12321.60 90
12322.65 92
12323.69 92
12324.74 73
12325.79 87
12326.84 81
12327.89 87
12328.94 102
12329.99 94
12331.04 90
12332.09 88
12333.13 95
12334.18 79
12335.23 68
12336.28 90
12337.33 98
12338.38 117
12339.43 109
12340.48 66
12341.53 78
12342.58 97
12343.63 101
12344.68 74
12345.73 102
12346.78 95
12347.83 97
12348.88 103
12349.93 90
12350.98 73
12352.03 106
12353.07 124
12354.12 78
12355.17 105
12356.22 112
12357.28 108
12358.33 114
12359.38 91
12360.43 69
12361.48 107
12362.53 83
12363.58 103
12364.63 73
12365.68 96
12366.73 102
12367.78 102
12368.83 95
12369.88 86
12370.93 74
12371.98 85
12373.03 103
12374.08 82
12375.13 85
12376.18 104
12377.24 112
12378.29 84
12379.34 69
12380.39 58
12381.44 83
12382.49 92
12383.54 90
12384.59 98
12385.64 92
12386.70 89
12387.75 98
12388.80 107
12389.85 81
12390.90 74
12391.95 90
12393.00 85
12394.06 97
12395.11 59
12396.16 88
12397.21 106
12398.26 76
12399.32 92
12400.37 64
12401.42 79
12402.47 86
12403.52 100
12404.58 102
12405.63 115
12406.68 135
12407.73 119
12408.78 97
12409.84 90
12410.89 105
12411.94 95
12412.99 120
12414.05 79
12415.10 90
12416.15 84
12417.20 93
12418.26 120
12419.31 98
12420.36 80
12421.42 106
12422.47 117
12423.52 94
12424.57 93
12425.63 95
12426.68 99
12427.73 108
12428.79 85
12429.84 84
12430.89 95
12431.95 103
12433.00 106
12434.05 95
12435.11 67
12436.16 81
12437.21 104
12438.27 94
12439.32 81
12440.37 101
12441.43 88
12442.48 96
12443.54 97
12444.59 70
12445.64 76
12446.70 87
12447.75 81
12448.80 107
12449.86 86
12450.91 106
12451.97 92
12453.02 88
12454.08 100
12455.13 122
12456.18 96
12457.24 102
12458.29 97
12459.35 65
12460.40 98
12461.46 92
12462.51 102
12463.57 95
12464.62 92
12465.67 87
12466.73 101
12467.78 103
12468.84 108
12469.89 93
12470.95 93
12472.00 114
12473.06 89
12474.11 112
12475.17 93
12476.22 96
12477.28 106
12478.33 103
12479.39 102
12480.45 121
12481.50 122
12482.56 114
12483.61 101
12484.67 104
12485.72 108
12486.78 108
12487.83 118
12488.89 117
12489.95 143
12491.00 137
12492.06 201
12493.11 207
12494.17 208
12495.22 236
12496.28 237
12497.34 199
12498.39 195
12499.45 174
12500.50 170
12501.56 172
12502.62 173
12503.67 144
12504.73 139
12505.79 124
12506.84 136
12507.90 126
12508.96 101
12510.01 99
12511.07 116
12512.13 126
12513.18 123
12514.24 101
12515.30 107
12516.35 111
12517.41 98
12518.47 97
12519.52 120
12520.58 89
12521.64 93
12522.70 102
12523.75 100
12524.81 88
12525.87 104
12526.92 96
12527.98 107
12529.04 119
12530.10 108
12531.15 114
12532.21 113
12533.27 89
12534.33 95
12535.38 97
12536.44 109
12537.50 90
12538.56 110
12539.62 107
12540.67 107
12541.73 100
12542.79 99
12543.85 98
12544.91 87
12545.96 113
12547.02 79
12548.08 89
12549.14 92
12550.20 95
12551.25 100
12552.31 106
12553.37 112
12554.43 106
12555.49 108
12556.55 126
12557.61 119
12558.66 107
12559.72 114
12560.78 121
12561.84 135
12562.90 114
12563.96 84
12565.02 112
12566.08 110
12567.14 122
12568.19 121
12569.25 133
12570.31 136
12571.37 129
12572.43 146
12573.49 163
12574.55 159
12575.61 157
12576.67 145
12577.73 153
12578.79 138
12579.85 125
12580.91 130
12581.97 99
12583.03 112
12584.09 116
12585.15 114
12586.20 132
12587.26 141
12588.32 118
12589.38 123
12590.44 136
12591.50 129
12592.56 132
12593.62 123
12594.69 111
12595.75 138
12596.81 111
12597.87 122
12598.93 114
12599.99 116
12601.05 109
12602.11 128
12603.17 119
12604.23 121
12605.29 88
12606.35 98
12607.41 119
12608.47 105
12609.53 116
12610.59 102
12611.65 118
12612.71 110
12613.78 107
12614.84 103
12615.90 106
12616.96 111
12618.02 132
12619.08 109
12620.14 108
12621.20 117
12622.27 126
12623.33 125
12624.39 70
12625.45 104
12626.51 105
12627.57 107
12628.63 88
12629.70 114
12630.76 105
12631.82 91
12632.88 102
12633.94 105
12635.00 97
12636.07 101
12637.13 94
12638.19 116
12639.25 92
12640.31 84
12641.38 110
12642.44 111
12643.50 91
12644.56 94
12645.63 144
12646.69 123
12647.75 108
12648.81 109
12649.88 121
12650.94 117
12652.00 89
12653.06 93
12654.13 103
12655.19 92
12656.25 85
12657.31 75
12658.38 73
12659.44 96
12660.50 108
12661.57 96
12662.63 93
12663.69 112
12664.76 106
12665.82 87
12666.88 96
12667.95 95
12669.01 75
12670.07 112
12671.14 112
12672.20 97
12673.26 122
12674.33 111
12675.39 98
12676.45 99
12677.52 99
12678.58 106
12679.64 84
12680.71 93
12681.77 139
12682.84 110
12683.90 97
12684.96 98
12686.03 115
12687.09 109
12688.16 109
12689.22 98
12690.28 164
12691.35 152
12692.41 117
12693.48 109
12694.54 140
12695.61 130
12696.67 114
12697.74 103
12698.80 139
12699.86 109
12700.93 104
12701.99 126
12703.06 113
12704.12 103
12705.19 110
12706.25 102
12707.32 108
12708.38 127
12709.45 108
12710.51 95
12711.58 113
12712.64 119
12713.71 116
12714.77 107
12715.84 108
12716.90 107
12717.97 75
12719.03 125
12720.10 107
12721.17 96
12722.23 129
12723.30 113
12724.36 100
12725.43 112
12726.49 91
12727.56 99
12728.63 103
12729.69 112
12730.76 126
12731.82 130
12732.89 129
12733.96 118
12735.02 119
12736.09 112
12737.15 103
12738.22 118
12739.29 130
12740.35 100
12741.42 100
12742.49 100
12743.55 105
12744.62 107
12745.68 136
12746.75 95
12747.82 117
12748.88 109
12749.95 120
12751.02 108
12752.09 89
12753.15 100
12754.22 92
12755.29 85
12756.35 106
12757.42 87
12758.49 91
12759.55 91
12760.62 81
12761.69 107
12762.76 94
12763.82 113
12764.89 103
12765.96 78
12767.03 74
12768.09 87
12769.16 93
12770.23 80
12771.30 76
12772.36 99
12773.43 84
12774.50 103
12775.57 97
12776.63 106
12777.70 80
12778.77 85
12779.84 95
12780.91 109
12781.97 73
12783.04 76
12784.11 77
12785.18 110
12786.25 89
12787.31 82
12788.38 108
12789.45 119
12790.52 111
12791.59 90
12792.66 83
12793.73 86
12794.79 89
12795.86 91
12796.93 83
12798.00 91
12799.07 84
12800.14 79
12801.21 99
12802.28 99
12803.34 85
12804.41 115
12805.48 104
12806.55 101
12807.62 92
12808.69 79
12809.76 78
12810.83 97
12811.90 110
12812.97 87
12814.04 97
12815.11 105
12816.18 71
12817.25 77
12818.31 81
12819.38 75
12820.45 105
12821.52 99
12822.59 95
12823.66 82
12824.73 86
12825.80 90
12826.87 101
12827.94 96
12829.01 73
12830.08 90
12831.15 106
12832.22 69
12833.29 90
12834.36 96
12835.43 84
12836.50 83
12837.57 95
12838.65 83
12839.72 65
12840.79 85
12841.86 75
12842.93 63
12844.00 86
12845.07 91
12846.14 81
12847.21 77
12848.28 89
12849.35 71
12850.42 82
12851.49 66
12852.57 72
12853.64 76
12854.71 74
12855.78 89
12856.85 94
12857.92 79
12858.99 77
12860.06 93
12861.13 87
12862.21 114
12863.28 89
12864.35 86
12865.42 57
12866.49 80
12867.56 81
12868.64 84
12869.71 89
12870.78 79
12871.85 71
12872.92 63
12874.00 92
12875.07 86
12876.14 105
12877.21 85
12878.28 70
12879.36 85
12880.43 88
12881.50 79
12882.57 86
12883.64 73
12884.72 81
12885.79 77
12886.86 87
12887.93 67
12889.01 59
12890.08 65
12891.15 70
12892.22 75
12893.30 55
12894.37 55
12895.44 66
12896.52 77
12897.59 73
12898.66 57
12899.73 61
12900.81 68
12901.88 77
12902.95 69
12904.03 70
12905.10 70
12906.17 85
12907.25 88
12908.32 82
12909.39 79
12910.47 75
12911.54 63
12912.61 81
12913.69 64
12914.76 51
12915.83 62
12916.91 70
12917.98 67
12919.06 68
12920.13 63
12921.20 64
12922.28 72
12923.35 64
12924.43 69
12925.50 55
12926.57 70
12927.65 85
12928.72 94
12929.80 69
12930.87 69
12931.95 77
12933.02 81
12934.09 60
12935.17 81
12936.24 64
12937.32 60
12938.39 65
12939.47 59
12940.54 60
12941.62 60
12942.69 77
12943.77 92
12944.84 60
12945.92 70
12946.99 64
12948.07 58
12949.14 66
12950.22 67
12951.29 81
12952.37 70
12953.44 80
12954.52 81
12955.59 68
12956.67 58
12957.74 56
12958.82 45
12959.89 58
12960.97 63
12962.04 67
12963.12 73
12964.20 68
12965.27 64
12966.35 69
12967.42 81
12968.50 58
12969.58 71
12970.65 64
12971.73 82
12972.80 100
12973.88 79
12974.96 82
12976.03 84
12977.11 79
12978.18 79
12979.26 67
12980.34 74
12981.41 71
12982.49 87
12983.57 90
12984.64 79
12985.72 84
12986.80 74
12987.87 78
12988.95 66
12990.03 62
12991.10 77
12992.18 77
12993.26 76
12994.33 88
12995.41 72
12996.49 52
12997.56 64
12998.64 72
12999.72 92
13000.80 63
13001.87 72
13002.95 68
13004.03 66
13005.11 61
13006.18 65
13007.26 69
13008.34 71
13009.42 66
13010.49 75
13011.57 89
13012.65 82
13013.73 80
13014.80 95
13015.88 78
13016.96 93
13018.04 88
13019.12 85
13020.19 73
13021.27 73
13022.35 71
13023.43 71
13024.51 77
13025.58 80
13026.66 75
13027.74 74
13028.82 87
13029.90 100
13030.98 69
13032.05 96
13033.13 76
13034.21 72
13035.29 79
13036.37 63
13037.45 67
13038.53 93
13039.61 79
13040.68 101
13041.76 91
13042.84 80
13043.92 69
13045.00 85
13046.08 83
13047.16 91
13048.24 80
13049.32 81
13050.40 90
13051.48 76
13052.55 79
13053.63 64
13054.71 101
13055.79 83
13056.87 74
13057.95 70
13059.03 96
13060.11 116
13061.19 79
13062.27 73
13063.35 93
13064.43 85
13065.51 65
13066.59 83
13067.67 81
13068.75 86
13069.83 66
13070.91 77
13071.99 77
13073.07 73
13074.15 94
13075.23 94
13076.31 99
13077.39 76
13078.47 74
13079.55 91
13080.63 91
13081.71 69
13082.79 72
13083.88 71
13084.96 61
13086.04 80
13087.12 81
13088.20 84
13089.28 85
13090.36 59
13091.44 74
13092.52 75
13093.60 78
13094.68 82
13095.77 74
13096.85 69
13097.93 82
13099.01 48
13100.09 74
13101.17 61
13102.25 91
13103.34 100
13104.42 66
13105.50 58
13106.58 76
13107.66 69
13108.74 80
13109.82 52
13110.91 61
13111.99 82
13113.07 61
13114.15 71
13115.23 59
13116.32 83
13117.40 76
13118.48 85
13119.56 63
13120.64 60
13121.73 64
13122.81 69
13123.89 75
13124.97 62
13126.06 61
13127.14 65
13128.22 98
13129.30 90
13130.39 56
13131.47 66
13132.55 75
13133.63 71
13134.72 68
13135.80 74
13136.88 74
13137.97 70
13139.05 64
13140.13 63
13141.21 79
13142.30 63
13143.38 63
13144.46 76
13145.55 59
13146.63 77
13147.71 61
13148.80 58
13149.88 67
13150.96 59
13152.05 68
13153.13 63
13154.21 50
13155.30 66
13156.38 75
13157.47 59
13158.55 62
13159.63 62
13160.72 51
13161.80 53
13162.88 54
13163.97 70
13165.05 60
13166.14 65
13167.22 83
13168.31 74
13169.39 64
13170.47 63
13171.56 60
13172.64 80
13173.73 56
13174.81 56
13175.90 67
13176.98 65
13178.06 72
13179.15 54
13180.23 68
13181.32 78
13182.40 65
13183.49 60
13184.57 62
13185.66 62
13186.74 72
13187.83 58
13188.91 59
13190.00 65
13191.08 64
13192.17 64
13193.25 71
13194.34 67
13195.42 79
13196.51 71
13197.59 64
13198.68 66
13199.77 64
13200.85 80
13201.94 72
13203.02 69
13204.11 55
13205.19 65
13206.28 90
13207.36 91
13208.45 77
13209.54 69
13210.62 71
13211.71 72
13212.79 91
13213.88 82
13214.97 79
13216.05 71
13217.14 62
13218.22 91
13219.31 74
13220.40 62
13221.48 77
13222.57 66
13223.66 65
13224.74 72
13225.83 67
13226.92 80
13228.00 61
13229.09 56
13230.18 58
13231.26 68
13232.35 65
13233.44 63
13234.52 62
13235.61 59
13236.70 73
13237.78 66
13238.87 80
13239.96 88
13241.05 81
13242.13 43
13243.22 66
13244.31 70
13245.39 61
13246.48 76
13247.57 58
13248.66 69
13249.74 73
13250.83 67
13251.92 70
13253.01 82
13254.10 69
13255.18 64
13256.27 68
13257.36 67
13258.45 72
13259.53 76
13260.62 69
13261.71 57
13262.80 74
13263.89 90
13264.97 72
13266.06 77
13267.15 73
13268.24 79
13269.33 76
13270.42 88
13271.50 67
13272.59 68
13273.68 85
13274.77 74
13275.86 68
13276.95 63
13278.04 69
13279.12 77
13280.21 83
13281.30 85
13282.39 74
13283.48 70
13284.57 82
13285.66 76
13286.75 55
13287.84 70
13288.93 100
13290.01 91
13291.10 73
13292.19 56
13293.28 89
13294.37 100
13295.46 89
13296.55 62
13297.64 81
13298.73 93
13299.82 94
13300.91 86
13302.00 94
13303.09 101
13304.18 92
13305.27 80
13306.36 91
13307.45 89
13308.54 105
13309.63 104
13310.72 76
13311.81 75
13312.90 60
13313.99 78
13315.08 77
13316.17 76
13317.26 75
13318.35 84
13319.44 88
13320.53 83
13321.62 105
13322.71 90
13323.80 59
13324.89 78
13325.98 102
13327.07 97
13328.16 70
13329.25 70
13330.35 86
13331.44 78
13332.53 86
13333.62 78
13334.71 97
13335.80 100
13336.89 95
13337.98 114
13339.07 84
13340.16 85
13341.26 79
13342.35 104
13343.44 90
13344.53 108
13345.62 102
13346.71 89
13347.80 103
13348.90 96
13349.99 87
13351.08 81
13352.17 92
13353.26 82
13354.36 91
13355.45 98
13356.54 101
13357.63 115
13358.72 107
13359.81 109
13360.91 111
13362.00 117
13363.09 129
13364.18 98
13365.28 105
13366.37 106
13367.46 97
13368.55 140
13369.65 125
13370.74 93
13371.83 107
13372.92 82
13374.02 102
13375.11 106
13376.20 98
13377.29 116
13378.39 76
13379.48 76
13380.57 95
13381.67 90
13382.76 104
13383.85 96
13384.94 93
13386.04 83
13387.13 102
13388.22 87
13389.32 75
13390.41 95
13391.50 77
13392.60 71
13393.69 67
13394.78 81
13395.88 104
13396.97 97
13398.06 114
13399.16 100
13400.25 95
13401.35 108
13402.44 98
13403.53 110
13404.63 106
13405.72 89
13406.82 72
13407.91 89
13409.00 76
13410.10 88
13411.19 79
13412.29 90
13413.38 68
13414.47 82
13415.57 78
13416.66 86
13417.76 102
13418.85 105
13419.95 82
13421.04 89
13422.14 101
13423.23 91
13424.33 107
13425.42 71
13426.51 80
13427.61 91
13428.70 89
13429.80 77
13430.89 81
13431.99 76
13433.08 82
13434.18 84
13435.27 96
13436.37 75
13437.46 71
13438.56 87
13439.66 96
13440.75 84
13441.85 90
13442.94 90
13444.04 106
13445.13 91
13446.23 85
13447.32 104
13448.42 98
13449.52 119
13450.61 105
13451.71 91
13452.80 113
13453.90 104
13454.99 91
13456.09 88
13457.19 93
13458.28 89
13459.38 93
13460.48 89
13461.57 96
13462.67 96
13463.76 91
13464.86 77
13465.96 78
13467.05 100
13468.15 106
13469.25 102
13470.34 89
13471.44 97
13472.54 89
13473.63 100
13474.73 104
13475.83 86
13476.92 90
13478.02 107
13479.12 107
13480.21 105
13481.31 109
13482.41 95
13483.50 110
13484.60 78
13485.70 108
13486.80 94
13487.89 91
13488.99 103
13490.09 112
13491.19 131
13492.28 96
13493.38 108
13494.48 101
13495.58 117
13496.67 105
13497.77 118
13498.87 151
13499.97 139
13501.06 142
13502.16 102
13503.26 131
13504.36 131
13505.46 111
13506.55 153
13507.65 119
13508.75 127
13509.85 114
13510.95 112
13512.05 81
13513.14 85
13514.24 95
13515.34 86
13516.44 95
13517.54 93
13518.64 103
13519.73 114
13520.83 113
13521.93 118
13523.03 110
13524.13 92
13525.23 99
13526.33 111
13527.43 97
13528.53 90
13529.62 110
13530.72 94
13531.82 74
13532.92 77
13534.02 76
13535.12 85
13536.22 103
13537.32 90
13538.42 70
13539.52 79
13540.62 63
13541.72 96
13542.82 84
13543.92 92
13545.01 101
13546.11 105
13547.21 75
13548.31 68
13549.41 63
13550.51 75
13551.61 82
13552.71 87
13553.81 71
13554.91 91
13556.01 97
13557.11 84
13558.21 80
13559.31 82
13560.41 84
13561.51 71
13562.61 87
13563.72 101
13564.82 87
13565.92 95
13567.02 77
13568.12 79
13569.22 82
13570.32 77
13571.42 86
13572.52 61
13573.62 71
13574.72 85
13575.82 80
13576.92 77
13578.02 64
13579.13 78
13580.23 82
13581.33 84
13582.43 71
13583.53 91
13584.63 81
13585.73 78
13586.83 129
13587.94 88
13589.04 81
13590.14 91
13591.24 102
13592.34 116
13593.44 83
13594.54 104
13595.65 91
13596.75 98
13597.85 78
13598.95 80
13600.05 102
13601.16 113
13602.26 95
13603.36 107
13604.46 90
13605.56 94
13606.67 90
13607.77 87
13608.87 73
13609.97 93
13611.07 60
13612.18 105
13613.28 140
13614.38 90
13615.48 80
13616.59 80
13617.69 70
13618.79 73
13619.89 85
13621.00 91
13622.10 78
13623.20 93
13624.31 104
13625.41 86
13626.51 83
13627.61 93
13628.72 106
13629.82 103
13630.92 104
13632.03 92
13633.13 95
13634.23 91
13635.34 84
13636.44 92
13637.54 95
13638.65 99
13639.75 99
13640.85 102
13641.96 89
13643.06 59
13644.16 77
13645.27 82
13646.37 78
13647.48 69
13648.58 81
13649.68 105
13650.79 104
13651.89 102
13653.00 97
13654.10 94
13655.20 95
13656.31 101
13657.41 82
13658.52 68
13659.62 97
13660.72 86
13661.83 98
13662.93 95
13664.04 72
13665.14 82
13666.25 94
13667.35 75
13668.46 84
13669.56 65
13670.67 68
13671.77 94
13672.88 97
13673.98 87
13675.09 81
13676.19 92
13677.30 109
13678.40 114
13679.51 91
13680.61 73
13681.72 98
13682.82 75
13683.93 70
13685.03 76
13686.14 85
13687.24 81
13688.35 78
13689.45 66
13690.56 85
13691.66 93
13692.77 92
13693.88 106
13694.98 99
13696.09 75
13697.19 104
13698.30 81
13699.40 79
13700.51 76
13701.62 99
13702.72 80
13703.83 94
13704.93 78
13706.04 94
13707.15 76
13708.25 97
13709.36 99
13710.47 89
13711.57 95
13712.68 98
13713.79 101
13714.89 96
13716.00 115
13717.11 93
13718.21 90
13719.32 84
13720.43 87
13721.53 110
13722.64 98
13723.75 118
13724.85 101
13725.96 101
13727.07 98
13728.17 99
13729.28 136
13730.39 135
13731.50 101
13732.60 117
13733.71 122
13734.82 114
13735.92 115
13737.03 134
13738.14 109
13739.25 126
13740.35 117
13741.46 128
13742.57 116
13743.68 120
13744.79 135
13745.89 119
13747.00 109
13748.11 91
13749.22 129
13750.32 124
13751.43 130
13752.54 144
13753.65 106
13754.76 108
13755.87 129
13756.97 158
13758.08 177
13759.19 157
13760.30 133
13761.41 149
13762.52 168
13763.62 169
13764.73 171
13765.84 152
13766.95 146
13768.06 175
13769.17 196
13770.28 216
13771.38 241
13772.49 227
13773.60 198
13774.71 214
13775.82 224
13776.93 195
13778.04 209
13779.15 182
13780.26 192
13781.37 176
13782.48 184
13783.58 146
13784.69 121
13785.80 143
13786.91 139
13788.02 138
13789.13 147
13790.24 159
13791.35 152
13792.46 127
13793.57 129
13794.68 144
13795.79 116
13796.90 104
13798.01 112
13799.12 126
13800.23 109
13801.34 127
13802.45 105
13803.56 104
13804.67 128
13805.78 127
13806.89 109
13808.00 120
13809.11 128
13810.22 116
13811.33 169
13812.44 98
13813.55 124
13814.66 110
13815.77 114
13816.88 123
13818.00 131
13819.11 131
13820.22 107
13821.33 114
13822.44 94
13823.55 95
13824.66 111
13825.77 119
13826.88 94
13827.99 102
13829.10 131
13830.22 138
13831.33 95
13832.44 114
13833.55 125
13834.66 151
13835.77 114
13836.88 128
13838.00 124
13839.11 112
13840.22 117
13841.33 118
13842.44 116
13843.55 113
13844.67 109
13845.78 122
13846.89 121
13848.00 131
13849.11 107
13850.23 115
13851.34 121
13852.45 121
13853.56 127
13854.67 130
13855.79 151
13856.90 142
13858.01 146
13859.12 130
13860.24 111
13861.35 132
13862.46 146
13863.57 156
13864.69 161
13865.80 160
13866.91 140
13868.02 166
13869.14 132
13870.25 143
13871.36 142
13872.47 141
13873.59 135
13874.70 133
13875.81 132
13876.93 133
13878.04 142
13879.15 129
13880.27 136
13881.38 128
13882.49 136
13883.61 109
13884.72 120
13885.83 126
13886.95 124
13888.06 130
13889.17 127
13890.29 128
13891.40 138
13892.51 143
13893.63 125
13894.74 152
13895.86 110
13896.97 122
13898.08 141
13899.20 145
13900.31 132
13901.43 135
13902.54 146
13903.65 105
13904.77 114
13905.88 106
13907.00 137
13908.11 117
13909.23 133
13910.34 122
13911.45 107
13912.57 121
13913.68 133
13914.80 113
13915.91 145
13917.03 107
13918.14 103
13919.26 105
13920.37 117
13921.49 108
13922.60 101
13923.72 106
13924.83 109
13925.95 118
13927.06 79
13928.18 102
13929.29 85
13930.41 113
13931.52 120
13932.64 111
13933.75 111
13934.87 108
13935.98 110
13937.10 112
13938.21 123
13939.33 104
13940.45 99
13941.56 119
13942.68 113
13943.79 125
13944.91 124
13946.03 91
13947.14 113
13948.26 97
13949.37 97
13950.49 110
13951.60 102
13952.72 110
13953.84 95
13954.95 111
13956.07 87
13957.19 98
13958.30 108
13959.42 98
13960.54 98
13961.65 117
13962.77 107
13963.88 101
13965.00 97
13966.12 106
13967.23 118
13968.35 102
13969.47 91
13970.59 86
13971.70 117
13972.82 102
13973.94 109
13975.05 109
13976.17 112
13977.29 88
13978.40 95
13979.52 93
13980.64 106
13981.76 100
13982.87 87
13983.99 101
13985.11 105
13986.23 113
13987.34 95
13988.46 92
13989.58 87
13990.70 88
13991.81 115
13992.93 94
13994.05 102
13995.17 129
13996.29 107
13997.40 114
13998.52 121
13999.64 106
14000.76 106
14001.88 104
14002.99 106
14004.11 114
14005.23 117
14006.35 121
14007.47 136
14008.58 113
14009.70 117
14010.82 146
14011.94 108
14013.06 118
14014.18 132
14015.30 119
14016.41 117
14017.53 121
14018.65 126
14019.77 111
14020.89 140
14022.01 137
14023.13 119
14024.25 135
14025.37 103
14026.48 118
14027.60 107
14028.72 133
14029.84 123
14030.96 124
14032.08 93
14033.20 85
14034.32 125
14035.44 114
14036.56 100
14037.68 123
14038.80 115
14039.92 97
14041.04 116
14042.16 103
14043.28 95
14044.40 90
14045.52 98
14046.64 87
14047.76 106
14048.88 110
14050.00 108
14051.12 88
14052.24 111
14053.36 92
14054.48 97
14055.60 97
14056.72 121
14057.84 98
14058.96 110
14060.08 90
14061.20 104
14062.32 120
14063.44 89
14064.56 96
14065.68 121
14066.80 98
14067.92 97
14069.04 113
14070.16 97
14071.28 94
14072.41 110
14073.53 111
14074.65 116
14075.77 109
14076.89 114
14078.01 131
14079.13 108
14080.25 116
14081.37 109
14082.50 131
14083.62 136
14084.74 95
14085.86 105
14086.98 118
14088.10 126
14089.23 136
14090.35 156
14091.47 148
14092.59 149
14093.71 150
14094.83 165
14095.96 141
14097.08 144
14098.20 156
14099.32 171
14100.44 133
14101.57 139
14102.69 144
14103.81 152
14104.93 113
14106.05 112
14107.18 138
14108.30 145
14109.42 121
14110.54 130
14111.67 102
14112.79 122
14113.91 101
14115.03 93
14116.16 99
14117.28 96
14118.40 117
14119.53 104
14120.65 99
14121.77 103
14122.89 94
14124.02 98
14125.14 88
14126.26 109
14127.39 94
14128.51 87
14129.63 74
14130.76 105
14131.88 74
14133.00 100
14134.13 89
14135.25 90
14136.37 84
14137.50 63
14138.62 70
14139.74 106
14140.87 112
14141.99 105
14143.11 92
14144.24 101
14145.36 115
14146.49 92
14147.61 120
14148.73 86
14149.86 92
14150.98 93
14152.11 93
14153.23 83
14154.35 74
14155.48 85
14156.60 100
14157.73 77
14158.85 85
14159.98 81
14161.10 96
14162.23 58
14163.35 98
14164.47 85
14165.60 76
14166.72 87
14167.85 96
14168.97 85
14170.10 66
14171.22 112
14172.35 104
14173.47 98
14174.60 81
14175.72 85
14176.85 87
14177.97 76
14179.10 74
14180.22 94
14181.35 63
14182.47 80
14183.60 73
14184.72 69
14185.85 68
14186.98 66
14188.10 83
14189.23 104
14190.35 109
14191.48 84
14192.60 77
14193.73 79
14194.86 73
14195.98 101
14197.11 87
14198.23 93
14199.36 73
14200.49 80
14201.61 71
14202.74 61
14203.86 86
14204.99 83
14206.12 71
14207.24 90
14208.37 68
14209.50 68
14210.62 98
14211.75 85
14212.87 78
14214.00 45
14215.13 81
14216.25 63
14217.38 76
14218.51 70
14219.63 75
14220.76 87
14221.89 68
14223.02 76
14224.14 56
14225.27 72
14226.40 65
14227.52 83
14228.65 92
14229.78 77
14230.91 66
14232.03 68
14233.16 69
14234.29 68
14235.41 74
14236.54 65
14237.67 59
14238.80 66
14239.92 68
14241.05 66
14242.18 66
14243.31 68
14244.44 53
14245.56 59
14246.69 68
14247.82 65
14248.95 68
14250.08 63
14251.20 66
14252.33 62
14253.46 82
14254.59 72
14255.72 72
14256.84 87
14257.97 82
14259.10 74
14260.23 61
14261.36 63
14262.49 44
14263.62 59
14264.74 66
14265.87 59
14267.00 62
14268.13 67
14269.26 85
14270.39 83
14271.52 67
14272.65 65
14273.77 69
14274.90 70
14276.03 51
14277.16 82
14278.29 96
14279.42 77
14280.55 77
14281.68 65
14282.81 71
14283.94 80
14285.07 68
14286.20 72
14287.33 72
14288.45 65
14289.58 78
14290.71 67
14291.84 42
14292.97 33
14294.10 47
14295.23 53
14296.36 56
14297.49 49
14298.62 67
14299.75 72
14300.88 57
14302.01 61
14303.14 61
14304.27 51
14305.40 47
14306.53 38
14307.66 53
14308.79 59
14309.92 61
14311.05 72
14312.19 63
14313.32 64
14314.45 71
14315.58 65
14316.71 61
14317.84 53
14318.97 62
14320.10 51
14321.23 54
14322.36 50
14323.49 59
14324.62 58
14325.75 53
14326.89 58
14328.02 59
14329.15 68
14330.28 60
14331.41 63
14332.54 61
14333.67 58
14334.80 56
14335.94 57
14337.07 61
14338.20 40
14339.33 50
14340.46 64
14341.59 52
14342.73 54
14343.86 52
14344.99 52
14346.12 36
14347.25 53
14348.38 63
14349.52 47
14350.65 66
14351.78 47
14352.91 69
14354.04 70
14355.18 64
14356.31 60
14357.44 63
14358.57 67
14359.71 68
14360.84 53
14361.97 62
14363.10 63
14364.24 55
14365.37 76
14366.50 65
14367.63 47
14368.77 64
14369.90 59
14371.03 57
14372.16 48
14373.30 63
14374.43 88
14375.56 68
14376.70 77
14377.83 51
14378.96 65
14380.10 61
14381.23 65
14382.36 75
14383.50 56
14384.63 69
14385.76 60
14386.90 65
14388.03 67
14389.16 44
14390.30 67
14391.43 62
14392.56 69
14393.70 64
14394.83 53
14395.97 52
14397.10 57
14398.23 63
14399.37 74
14400.50 53
14401.63 51
14402.77 58
14403.90 63
14405.04 65
14406.17 59
14407.31 75
14408.44 62
14409.57 46
14410.71 75
14411.84 63
14412.98 48
14414.11 41
14415.25 51
14416.38 59
14417.52 58
14418.65 67
14419.79 60
14420.92 59
14422.05 73
14423.19 58
14424.32 62
14425.46 81
14426.59 60
14427.73 86
14428.86 61
14430.00 68
14431.14 57
14432.27 65
14433.41 60
14434.54 73
14435.68 59
14436.81 75
14437.95 74
14439.08 61
14440.22 56
14441.35 69
14442.49 76
14443.63 73
14444.76 63
14445.90 69
14447.03 67
14448.17 54
14449.30 59
14450.44 61
14451.58 47
14452.71 52
14453.85 69
14454.98 66
14456.12 66
14457.26 66
14458.39 63
14459.53 59
14460.67 63
14461.80 71
14462.94 68
14464.08 72
14465.21 90
14466.35 64
14467.48 58
14468.62 53
14469.76 62
14470.90 52
14472.03 47
14473.17 76
14474.31 63
14475.44 84
14476.58 78
14477.72 80
14478.85 82
14479.99 83
14481.13 84
14482.27 70
14483.40 51
14484.54 71
14485.68 70
14486.81 75
14487.95 58
14489.09 60
14490.23 55
14491.36 70
14492.50 61
14493.64 60
14494.78 73
14495.92 46
14497.05 65
14498.19 59
14499.33 50
14500.47 73
14501.60 61
14502.74 62
14503.88 62
14505.02 67
14506.16 48
14507.30 60
14508.43 52
14509.57 57
14510.71 60
14511.85 53
14512.99 58
14514.13 60
14515.26 74
14516.40 40
14517.54 51
14518.68 63
14519.82 60
14520.96 41
14522.10 62
14523.23 54
14524.37 51
14525.51 65
14526.65 61
14527.79 51
14528.93 62
14530.07 64
14531.21 51
14532.35 64
14533.49 58
14534.63 57
14535.76 59
14536.90 72
14538.04 59
14539.18 65
14540.32 80
14541.46 68
14542.60 63
14543.74 52
14544.88 61
14546.02 70
14547.16 60
14548.30 45
14549.44 48
14550.58 44
14551.72 41
14552.86 58
14554.00 49
14555.14 57
14556.28 77
14557.42 70
14558.56 51
14559.70 38
14560.84 62
14561.98 70
14563.12 71
14564.26 62
14565.40 56
14566.54 73
14567.68 67
14568.82 50
14569.96 64
14571.11 64
14572.25 46
14573.39 71
14574.53 60
14575.67 54
14576.81 48
14577.95 62
14579.09 54
14580.23 76
14581.37 74
14582.52 79
14583.66 66
14584.80 57
14585.94 56
14587.08 77
14588.22 71
14589.36 65
14590.50 67
14591.65 75
14592.79 75
14593.93 72
14595.07 61
14596.21 64
14597.35 81
14598.50 89
14599.64 90
14600.78 78
14601.92 82
14603.06 78
14604.21 80
14605.35 66
14606.49 72
14607.63 64
14608.77 57
14609.92 60
14611.06 77
14612.20 71
14613.34 64
14614.49 72
14615.63 76
14616.77 91
14617.91 89
14619.06 79
14620.20 94
14621.34 99
14622.48 92
14623.63 69
14624.77 71
14625.91 96
14627.06 87
14628.20 82
14629.34 97
14630.48 117
14631.63 99
14632.77 99
14633.91 121
14635.06 106
14636.20 123
14637.34 99
14638.49 102
14639.63 106
14640.77 102
14641.92 94
14643.06 99
14644.20 98
14645.35 94
14646.49 81
14647.64 91
14648.78 92
14649.92 97
14651.07 94
14652.21 67
14653.35 86
14654.50 90
14655.64 81
14656.79 71
14657.93 82
14659.07 83
14660.22 77
14661.36 71
14662.51 70
14663.65 67
14664.80 81
14665.94 71
14667.09 59
14668.23 45
14669.37 72
14670.52 75
14671.66 72
14672.81 69
14673.95 61
14675.10 70
14676.24 54
14677.39 58
14678.53 51
14679.68 67
14680.82 52
14681.97 71
14683.11 66
14684.26 73
14685.40 78
14686.55 79
14687.69 76
14688.84 74
14689.98 51
14691.13 58
14692.27 56
14693.42 52
14694.57 54
14695.71 46
14696.86 54
14698.00 61
14699.15 67
14700.29 43
14701.44 67
14702.59 83
14703.73 80
14704.88 77
14706.02 64
14707.17 61
14708.32 51
14709.46 59
14710.61 67
14711.75 58
14712.90 63
14714.05 71
14715.19 59
14716.34 58
14717.49 48
14718.63 42
14719.78 56
14720.93 71
14722.07 40
14723.22 63
14724.37 58
14725.51 72
14726.66 53
14727.81 67
14728.95 72
14730.10 61
14731.25 57
14732.39 67
14733.54 67
14734.69 63
14735.84 67
14736.98 54
14738.13 67
14739.28 73
14740.42 73
14741.57 66
14742.72 68
14743.87 65
14745.01 77
14746.16 85
14747.31 61
14748.46 66
14749.61 59
14750.75 76
14751.90 61
14753.05 56
14754.20 59
14755.34 54
14756.49 59
14757.64 66
14758.79 70
14759.94 48
14761.08 69
14762.23 64
14763.38 62
14764.53 66
14765.68 55
14766.83 51
14767.97 63
14769.12 55
14770.27 65
14771.42 69
14772.57 54
14773.72 63
14774.87 74
14776.01 78
14777.16 57
14778.31 77
14779.46 74
14780.61 74
14781.76 67
14782.91 82
14784.06 63
14785.21 57
14786.36 47
14787.50 53
14788.65 63
14789.80 63
14790.95 70
14792.10 66
14793.25 71
14794.40 73
14795.55 68
14796.70 81
14797.85 90
14799.00 74
14800.15 73
14801.30 91
14802.45 76
14803.60 64
14804.75 52
14805.90 59
14807.05 57
14808.20 58
14809.35 58
14810.50 61
14811.65 54
14812.80 57
14813.95 65
14815.10 70
14816.25 89
14817.40 78
14818.55 77
14819.70 74
14820.85 70
14822.00 57
14823.15 39
14824.30 54
14825.45 59
14826.60 71
14827.75 62
14828.91 56
14830.06 56
14831.21 57
14832.36 74
14833.51 48
14834.66 53
14835.81 55
14836.96 48
14838.11 63
14839.26 58
14840.42 75
14841.57 55
14842.72 37
14843.87 54
14845.02 59
14846.17 46
14847.32 50
14848.48 54
14849.63 47
14850.78 53
14851.93 44
14853.08 52
14854.23 59
14855.39 57
14856.54 65
14857.69 49
14858.84 40
14859.99 59
14861.15 65
14862.30 42
14863.45 52
14864.60 54
14865.75 62
14866.91 51
14868.06 52
14869.21 45
14870.36 35
14871.52 55
14872.67 42
14873.82 54
14874.97 47
14876.13 59
14877.28 55
14878.43 50
14879.59 72
14880.74 68
14881.89 41
14883.04 30
14884.20 49
14885.35 50
14886.50 44
14887.66 57
14888.81 49
14889.96 39
14891.12 55
14892.27 57
14893.42 52
14894.58 42
14895.73 55
14896.88 49
14898.04 47
14899.19 48
14900.34 53
14901.50 51
14902.65 54
14903.80 48
14904.96 49
14906.11 53
14907.27 50
14908.42 51
14909.57 37
14910.73 50
14911.88 66
14913.04 71
14914.19 71
14915.34 59
14916.50 52
14917.65 44
14918.81 56
14919.96 55
14921.11 53
14922.27 44
14923.42 46
14924.58 50
14925.73 43
14926.89 53
14928.04 39
14929.20 66
14930.35 84
14931.51 60
14932.66 40
14933.82 38
14934.97 69
14936.13 44
14937.28 52
14938.44 38
14939.59 53
14940.75 73
14941.90 56
14943.06 71
14944.21 39
14945.37 47
14946.52 45
14947.68 54
14948.83 46
14949.99 46
14951.14 54
14952.30 58
14953.46 46
14954.61 61
14955.77 41
14956.92 62
14958.08 44
14959.24 30
14960.39 49
14961.55 39
14962.70 44
14963.86 36
14965.02 45
14966.17 25
14967.33 44
14968.48 31
14969.64 43
14970.80 48
14971.95 40
14973.11 30
14974.27 37
14975.42 43
14976.58 43
14977.74 44
14978.89 40
14980.05 48
14981.21 45
14982.36 49
14983.52 39
14984.68 45
14985.83 35
14986.99 45
14988.15 47
14989.30 50
14990.46 37
14991.62 34
14992.77 50
14993.93 46
14995.09 59
14996.25 42
14997.40 23
14998.56 29
14999.72 37
15000.88 50
15002.03 43
15003.19 36
15004.35 53
15005.51 31
15006.66 47
15007.82 47
15008.98 45
15010.14 49
15011.30 44
15012.45 46
15013.61 36
15014.77 48
15015.93 47
15017.09 65
15018.24 41
15019.40 49
15020.56 42
15021.72 36
15022.88 32
15024.04 39
15025.19 39
15026.35 58
15027.51 66
15028.67 35
15029.83 43
15030.99 68
15032.15 48
15033.30 51
15034.46 49
15035.62 31
15036.78 64
15037.94 40
15039.10 44
15040.26 35
15041.42 44
15042.58 36
15043.73 21
15044.89 30
15046.05 45
15047.21 56
15048.37 42
15049.53 56
15050.69 56
15051.85 32
15053.01 37
15054.17 41
15055.33 35
15056.49 31
15057.65 39
15058.81 45
15059.97 29
15061.13 35
15062.29 41
15063.45 46
15064.61 32
15065.77 37
15066.93 44
15068.09 47
15069.25 45
15070.41 38
15071.57 32
15072.73 39
15073.89 38
15075.05 37
15076.21 47
15077.37 35
15078.53 39
15079.69 39
15080.85 35
15082.01 47
15083.17 40
15084.33 54
15085.49 34
15086.65 38
15087.82 39
15088.98 52
15090.14 48
15091.30 51
15092.46 47
15093.62 52
15094.78 24
15095.94 47
15097.10 40
15098.27 41
15099.43 38
15100.59 54
15101.75 43
15102.91 42
15104.07 42
15105.23 39
15106.40 42
15107.56 44
15108.72 51
15109.88 41
15111.04 32
15112.20 31
15113.37 52
15114.53 51
15115.69 38
15116.85 39
15118.01 67
15119.18 42
15120.34 34
15121.50 29
15122.66 45
15123.82 43
15124.99 35
15126.15 39
15127.31 44
15128.47 46
15129.64 44
15130.80 45
15131.96 29
15133.12 30
15134.29 38
15135.45 43
15136.61 44
15137.77 40
15138.94 23
15140.10 43
15141.26 38
15142.43 43
15143.59 43
15144.75 40
15145.92 55
15147.08 43
15148.24 48
15149.41 32
15150.57 39
15151.73 34
15152.90 59
15154.06 45
15155.22 45
15156.39 44
15157.55 51
15158.71 48
15159.88 37
15161.04 26
15162.20 31
15163.37 48
15164.53 46
15165.70 56
15166.86 46
15168.02 44
15169.19 46
15170.35 57
15171.52 50
15172.68 49
15173.84 42
15175.01 48
15176.17 49
15177.34 32
15178.50 64
15179.66 49
15180.83 47
15181.99 48
15183.16 65
15184.32 40
15185.49 54
15186.65 46
15187.82 46
15188.98 49
15190.15 48
15191.31 39
15192.48 45
15193.64 42
15194.81 38
15195.97 64
15197.14 55
15198.30 58
15199.47 50
15200.63 52
15201.80 50
15202.96 46
15204.13 53
15205.29 65
15206.46 49
15207.62 40
15208.79 40
15209.96 63
15211.12 59
15212.29 51
15213.45 43
15214.62 39
15215.78 35
15216.95 46
15218.12 57
15219.28 32
15220.45 41
15221.61 51
15222.78 60
15223.95 57
15225.11 67
15226.28 44
15227.44 48
15228.61 60
15229.78 54
15230.94 61
15232.11 50
15233.28 56
15234.44 56
15235.61 50
15236.78 44
15237.94 42
15239.11 60
15240.28 44
15241.44 55
15242.61 70
15243.78 57
15244.94 55
15246.11 49
15247.28 46
15248.44 55
15249.61 47
15250.78 60
15251.95 43
15253.11 55
15254.28 60
15255.45 60
15256.61 49
15257.78 52
15258.95 43
15260.12 50
15261.28 44
15262.45 40
15263.62 37
15264.79 40
15265.95 47
15267.12 57
15268.29 36
15269.46 34
15270.63 32
15271.79 38
15272.96 30
15274.13 49
15275.30 75
15276.47 38
15277.63 54
15278.80 42
15279.97 51
15281.14 39
15282.31 47
15283.48 58
15284.64 42
15285.81 62
15286.98 55
15288.15 56
15289.32 45
15290.49 48
15291.66 55
15292.82 56
15293.99 39
15295.16 35
15296.33 55
15297.50 46
15298.67 34
15299.84 53
15301.01 45
15302.18 49
15303.35 42
15304.51 53
15305.68 56
15306.85 50
15308.02 44
15309.19 49
15310.36 48
15311.53 39
15312.70 45
15313.87 41
15315.04 41
15316.21 37
15317.38 35
15318.55 44
15319.72 38
15320.89 36
15322.06 45
15323.23 46
15324.40 51
15325.57 40
15326.74 37
15327.91 55
15329.08 38
15330.25 50
15331.42 43
15332.59 51
15333.76 45
15334.93 43
15336.10 36
15337.27 31
15338.44 37
15339.61 43
15340.78 54
15341.95 32
15343.12 46
15344.29 53
15345.47 55
15346.64 60
15347.81 33
15348.98 34
15350.15 39
15351.32 50
15352.49 38
15353.66 43
15354.83 40
15356.00 51
15357.18 47
15358.35 54
15359.52 53
15360.69 53
15361.86 68
15363.03 49
15364.20 43
15365.38 37
15366.55 47
15367.72 39
15368.89 59
15370.06 39
15371.23 55
15372.41 47
15373.58 49
15374.75 59
15375.92 48
15377.09 47
15378.26 56
15379.44 42
15380.61 36
15381.78 51
15382.95 44
15384.13 46
15385.30 59
15386.47 59
15387.64 54
15388.82 48
15389.99 42
15391.16 48
15392.33 68
15393.51 36
15394.68 51
15395.85 52
15397.02 56
15398.20 64
15399.37 50
15400.54 47
15401.71 53
15402.89 47
15404.06 43
15405.23 52
15406.41 47
15407.58 35
15408.75 40
15409.93 37
15411.10 45
15412.27 37
15413.45 34
15414.62 40
15415.79 38
15416.97 37
15418.14 36
15419.31 43
15420.49 39
15421.66 44
15422.84 50
15424.01 54
15425.18 47
15426.36 38
15427.53 47
15428.70 23
15429.88 41
15431.05 42
15432.23 42
15433.40 59
15434.57 43
15435.75 54
15436.92 36
15438.10 50
15439.27 38
15440.45 42
15441.62 36
15442.80 32
15443.97 44
15445.14 39
15446.32 48
15447.49 47
15448.67 54
15449.84 50
15451.02 43
15452.19 39
15453.37 43
15454.54 54
15455.72 52
15456.89 51
15458.07 45
15459.24 43
15460.42 45
15461.59 49
15462.77 36
15463.94 32
15465.12 36
15466.29 46
15467.47 47
15468.65 42
15469.82 38
15471.00 43
15472.17 52
15473.35 58
15474.52 51
15475.70 52
15476.88 43
15478.05 48
15479.23 44
15480.40 42
15481.58 42
15482.76 56
15483.93 50
15485.11 52
15486.28 48
15487.46 47
15488.64 45
15489.81 49
15490.99 41
15492.16 49
15493.34 56
15494.52 47
15495.69 35
15496.87 40
15498.05 40
15499.22 54
15500.40 36
15501.58 40
15502.75 49
15503.93 53
15505.11 55
15506.28 46
15507.46 39
15508.64 45
15509.82 44
15510.99 50
15512.17 53
15513.35 45
15514.52 40
15515.70 37
15516.88 37
15518.06 42
15519.23 34
15520.41 57
15521.59 45
15522.77 45
15523.94 35
15525.12 31
15526.30 47
15527.48 53
15528.65 49
15529.83 35
15531.01 43
15532.19 58
15533.37 54
15534.54 44
15535.72 37
15536.90 34
15538.08 38
15539.26 52
15540.44 48
15541.61 46
15542.79 46
15543.97 42
15545.15 44
15546.33 35
15547.51 26
15548.68 49
15549.86 50
15551.04 47
15552.22 38
15553.40 41
15554.58 47
15555.76 42
15556.93 58
15558.11 38
15559.29 40
15560.47 50
15561.65 61
15562.83 34
15564.01 30
15565.19 55
15566.37 47
15567.55 45
15568.73 36
15569.91 50
15571.08 49
15572.26 53
15573.44 50
15574.62 42
15575.80 35
15576.98 46
15578.16 62
15579.34 45
15580.52 43
15581.70 35
15582.88 40
15584.06 44
15585.24 52
15586.42 41
15587.60 53
15588.78 62
15589.96 54
15591.14 36
15592.32 43
15593.50 53
15594.68 46
15595.86 44
15597.04 46
15598.22 51
15599.40 64
15600.58 59
15601.76 48
15602.95 50
15604.13 65
15605.31 64
15606.49 55
15607.67 58
15608.85 63
15610.03 57
15611.21 66
15612.39 57
15613.57 60
15614.75 51
15615.93 64
15617.12 74
15618.30 59
15619.48 52
15620.66 64
15621.84 52
15623.02 54
15624.20 65
15625.38 45
15626.57 55
15627.75 75
15628.93 53
15630.11 52
15631.29 65
15632.47 64
15633.66 64
15634.84 60
15636.02 54
15637.20 51
15638.38 70
15639.57 66
15640.75 73
15641.93 57
15643.11 65
15644.29 83
15645.48 70
15646.66 84
15647.84 52
15649.02 70
15650.21 66
15651.39 86
15652.57 79
15653.75 57
15654.94 56
15656.12 77
15657.30 67
15658.48 57
15659.67 77
15660.85 89
15662.03 75
15663.22 82
15664.40 71
15665.58 73
15666.76 68
15667.95 80
15669.13 81
15670.31 66
15671.50 75
15672.68 80
15673.86 102
15675.05 75
15676.23 74
15677.41 58
15678.60 63
15679.78 72
15680.96 64
15682.15 61
15683.33 64
15684.51 61
15685.70 78
15686.88 65
15688.07 65
15689.25 63
15690.43 78
15691.62 69
15692.80 68
15693.99 61
15695.17 69
15696.35 67
15697.54 75
15698.72 74
15699.91 54
15701.09 73
15702.28 60
15703.46 70
15704.64 52
15705.83 79
15707.01 89
15708.20 68
15709.38 81
15710.57 80
15711.75 72
15712.94 83
15714.12 72
15715.31 63
15716.49 77
15717.68 64
15718.86 72
15720.05 81
15721.23 63
15722.42 76
15723.60 94
15724.79 80
15725.97 68
15727.16 76
15728.34 83
15729.53 87
15730.71 69
15731.90 68
15733.08 67
15734.27 69
15735.46 84
15736.64 78
15737.83 61
15739.01 104
15740.20 70
15741.39 68
15742.57 66
15743.76 57
15744.94 63
15746.13 68
15747.31 80
15748.50 84
15749.69 80
15750.87 65
15752.06 92
15753.25 70
15754.43 79
15755.62 81
15756.81 79
15757.99 81
15759.18 83
15760.36 77
15761.55 78
15762.74 74
15763.92 67
15765.11 85
15766.30 76
15767.49 91
15768.67 80
15769.86 69
15771.05 75
15772.23 67
15773.42 61
15774.61 57
15775.79 63
15776.98 78
15778.17 78
15779.36 60
15780.54 76
15781.73 72
15782.92 57
15784.11 67
15785.29 64
15786.48 69
15787.67 67
15788.86 72
15790.04 81
15791.23 60
15792.42 62
15793.61 57
15794.79 50
15795.98 72
15797.17 79
15798.36 71
15799.55 49
15800.73 64
15801.92 69
15803.11 56
15804.30 58
15805.49 64
15806.68 59
15807.86 67
15809.05 49
15810.24 41
15811.43 63
15812.62 63
15813.81 62
15815.00 52
15816.18 54
15817.37 60
15818.56 53
15819.75 55
15820.94 62
15822.13 52
15823.32 67
15824.51 60
15825.70 80
15826.88 59
15828.07 54
15829.26 53
15830.45 44
15831.64 44
15832.83 50
15834.02 55
15835.21 48
15836.40 42
15837.59 44
15838.78 55
15839.97 49
15841.16 65
15842.35 56
15843.54 53
15844.73 56
15845.92 72
15847.11 64
15848.30 64
15849.49 46
15850.68 56
15851.87 61
15853.06 72
15854.25 53
15855.44 52
15856.63 48
15857.82 70
15859.01 72
15860.20 40
15861.39 68
15862.58 45
15863.77 49
15864.96 42
15866.15 44
15867.34 59
15868.53 59
15869.72 69
15870.91 81
15872.10 61
15873.29 70
15874.48 57
15875.68 42
15876.87 57
15878.06 54
15879.25 68
15880.44 55
15881.63 62
15882.82 57
15884.01 53
15885.20 53
15886.40 39
15887.59 50
15888.78 68
15889.97 56
15891.16 59
15892.35 49
15893.54 56
15894.74 46
15895.93 49
15897.12 74
15898.31 58
15899.50 76
15900.70 62
15901.89 64
15903.08 61
15904.27 66
15905.46 71
15906.66 75
15907.85 86
15909.04 66
15910.23 56
15911.42 64
15912.62 55
15913.81 66
15915.00 61
15916.19 60
15917.39 76
15918.58 82
15919.77 77
15920.96 70
15922.16 94
15923.35 66
15924.54 86
15925.73 50
15926.93 69
15928.12 67
15929.31 69
15930.51 48
15931.70 52
15932.89 64
15934.09 54
15935.28 63
15936.47 55
15937.67 67
15938.86 61
15940.05 58
15941.25 73
15942.44 69
15943.63 67
15944.83 66
15946.02 68
15947.21 61
15948.41 63
15949.60 69
15950.79 60
15951.99 47
15953.18 57
15954.38 44
15955.57 60
15956.76 53
15957.96 57
15959.15 59
15960.35 64
15961.54 64
15962.73 48
15963.93 47
15965.12 38
15966.32 48
15967.51 44
15968.71 45
15969.90 43
15971.09 41
15972.29 30
15973.48 39
15974.68 40
15975.87 33
15977.07 30
15978.26 53
15979.46 50
15980.65 64
15981.85 56
15983.04 50
15984.24 47
15985.43 57
15986.63 50
15987.82 55
15989.02 40
15990.21 36
15991.41 51
15992.60 53
15993.80 41
15994.99 52
15996.19 44
15997.39 30
15998.58 40
15999.78 34
16000.97 43
16002.17 56
16003.36 54
16004.56 42
16005.76 42
16006.95 48
16008.15 46
16009.34 42
16010.54 36
16011.73 59
16012.93 51
16014.13 57
16015.32 39
16016.52 39
16017.72 45
16018.91 49
16020.11 50
16021.30 33
16022.50 31
16023.70 33
16024.89 34
16026.09 35
16027.29 45
16028.48 40
16029.68 45
16030.88 38
16032.07 47
16033.27 65
16034.47 50
16035.67 35
16036.86 31
16038.06 39
16039.26 41
16040.45 41
16041.65 34
16042.85 43
16044.04 39
16045.24 40
16046.44 54
16047.64 40
16048.83 57
16050.03 52
16051.23 37
16052.43 62
16053.62 47
16054.82 49
16056.02 43
16057.22 35
16058.42 34
16059.61 35
16060.81 49
16062.01 34
16063.21 42
16064.41 54
16065.60 44
16066.80 38
16068.00 29
16069.20 28
16070.40 40
16071.59 45
16072.79 54
16073.99 38
16075.19 50
16076.39 45
16077.59 38
16078.78 47
16079.98 40
16081.18 49
16082.38 51
16083.58 50
16084.78 36
16085.98 44
16087.18 38
16088.37 62
16089.57 55
16090.77 40
16091.97 42
16093.17 38
16094.37 41
16095.57 44
16096.77 35
16097.97 45
16099.17 39
16100.37 40
16101.57 54
16102.77 39
16103.96 36
16105.16 55
16106.36 43
16107.56 43
16108.76 44
16109.96 24
16111.16 35
16112.36 37
16113.56 45
16114.76 36
16115.96 45
16117.16 32
16118.36 46
16119.56 43
16120.76 37
16121.96 41
16123.16 23
16124.36 58
16125.56 56
16126.76 52
16127.96 47
16129.16 33
16130.37 43
16131.57 40
16132.77 45
16133.97 37
16135.17 62
16136.37 51
16137.57 46
16138.77 53
16139.97 35
16141.17 41
16142.37 44
16143.57 39
16144.77 50
16145.98 29
16147.18 38
16148.38 47
16149.58 40
16150.78 32
16151.98 32
16153.18 41
16154.38 36
16155.59 52
16156.79 36
16157.99 38
16159.19 36
16160.39 34
16161.59 27
16162.80 40
16164.00 28
16165.20 38
16166.40 48
16167.60 26
16168.80 23
16170.01 38
16171.21 43
16172.41 43
16173.61 35
16174.81 35
16176.02 39
16177.22 38
16178.42 31
16179.62 34
16180.83 51
16182.03 36
16183.23 49
16184.43 40
16185.64 36
16186.84 39
16188.04 25
16189.24 28
16190.45 42
16191.65 38
16192.85 49
16194.06 41
16195.26 46
16196.46 38
16197.66 39
16198.87 48
16200.07 33
16201.27 50
16202.48 32
16203.68 42
16204.88 31
16206.09 35
16207.29 40
16208.49 42
16209.70 41
16210.90 39
16212.10 49
16213.31 30
16214.51 31
16215.71 40
16216.92 39
16218.12 38
16219.33 36
16220.53 26
16221.73 34
16222.94 37
16224.14 40
16225.35 39
16226.55 31
16227.75 33
16228.96 52
16230.16 40
16231.37 35
16232.57 52
16233.77 32
16234.98 47
16236.18 39
16237.39 34
16238.59 40
16239.80 33
16241.00 29
16242.21 38
16243.41 37
16244.62 47
16245.82 38
16247.03 48
16248.23 41
16249.44 34
16250.64 43
16251.85 57
16253.05 41
16254.26 47
16255.46 43
16256.67 54
16257.87 58
16259.08 45
16260.28 43
16261.49 52
16262.69 35
16263.90 40
16265.10 49
16266.31 50
16267.51 53
16268.72 51
16269.93 45
16271.13 54
16272.34 37
16273.54 40
16274.75 32
16275.96 42
16277.16 34
16278.37 37
16279.57 50
16280.78 47
16281.99 42
16283.19 44
16284.40 59
16285.60 39
16286.81 47
16288.02 45
16289.22 37
16290.43 33
16291.64 58
16292.84 49
16294.05 40
16295.26 64
16296.46 51
16297.67 52
16298.88 42
16300.08 64
16301.29 49
16302.50 53
16303.70 33
16304.91 40
16306.12 49
16307.32 60
16308.53 50
16309.74 60
16310.95 64
16312.15 47
16313.36 40
16314.57 46
16315.78 52
16316.98 55
16318.19 52
16319.40 40
16320.61 37
16321.81 46
16323.02 42
16324.23 50
16325.44 44
16326.64 45
16327.85 45
16329.06 42
16330.27 30
16331.48 52
16332.68 51
16333.89 49
16335.10 41
16336.31 60
16337.52 46
16338.72 32
16339.93 31
16341.14 47
16342.35 69
16343.56 34
16344.77 43
16345.98 48
16347.18 41
16348.39 39
16349.60 23
16350.81 41
16352.02 39
16353.23 43
16354.44 31
16355.65 39
16356.85 30
16358.06 44
16359.27 44
16360.48 40
16361.69 35
16362.90 43
16364.11 57
16365.32 35
16366.53 26
16367.74 33
16368.95 36
16370.16 46
16371.36 39
16372.57 34
16373.78 25
16374.99 25
16376.20 30
16377.41 31
16378.62 36
16379.83 30
16381.04 47
16382.25 51
16383.46 27
16384.67 50
16385.88 33
16387.09 32
16388.30 49
16389.51 36
16390.72 39
16391.93 37
16393.14 32
16394.35 31
16395.56 40
16396.77 29
16397.98 29
16399.19 30
16400.41 32
16401.62 36
16402.83 24
16404.04 28
16405.25 51
16406.46 44
16407.67 45
16408.88 39
16410.09 37
16411.30 25
16412.51 28
16413.72 37
16414.94 32
16416.15 36
16417.36 40
16418.57 40
16419.78 26
16420.99 23
16422.20 31
16423.41 30
16424.63 47
16425.84 57
16427.05 32
16428.26 22
16429.47 24
16430.68 33
16431.90 36
16433.11 30
16434.32 33
16435.53 41
16436.74 39
16437.95 50
16439.17 79
16440.38 43
16441.59 47
16442.80 29
16444.01 35
16445.23 38
16446.44 37
16447.65 39
16448.86 37
16450.08 33
16451.29 34
16452.50 55
16453.71 35
16454.93 32
16456.14 32
16457.35 34
16458.56 42
16459.78 44
16460.99 32
16462.20 23
16463.42 32
16464.63 45
16465.84 42
16467.05 39
16468.27 40
16469.48 39
16470.69 22
16471.91 32
16473.12 28
16474.33 29
16475.55 25
16476.76 42
16477.97 32
16479.19 26
16480.40 29
16481.61 31
16482.83 27
16484.04 21
16485.25 36
16486.47 24
16487.68 34
16488.90 25
16490.11 26
16491.32 40
16492.54 45
16493.75 44
16494.97 40
16496.18 40
16497.39 52
16498.61 27
16499.82 23
16501.04 35
16502.25 28
16503.47 35
16504.68 29
16505.89 31
16507.11 50
16508.32 50
16509.54 36
16510.75 37
16511.97 27
16513.18 20
16514.40 35
16515.61 51
16516.83 38
16518.04 36
16519.26 46
16520.47 31
16521.69 35
16522.90 43
16524.12 39
16525.33 40
16526.55 28
16527.76 28
16528.98 27
16530.19 32
16531.41 28
16532.62 40
16533.84 38
16535.05 30
16536.27 33
16537.49 42
16538.70 33
16539.92 36
16541.13 48
16542.35 39
16543.56 42
16544.78 41
16546.00 29
16547.21 43
16548.43 36
16549.64 41
16550.86 33
16552.08 37
16553.29 33
16554.51 42
16555.73 40
16556.94 24
16558.16 41
16559.37 32
16560.59 32
16561.81 46
16563.02 24
16564.24 47
16565.46 36
16566.67 42
16567.89 31
16569.11 33
16570.32 27
16571.54 31
16572.76 30
16573.98 31
16575.19 53
16576.41 36
16577.63 39
16578.84 47
16580.06 38
16581.28 45
16582.50 45
16583.71 28
16584.93 40
16586.15 35
16587.36 29
16588.58 23
16589.80 35
16591.02 36
16592.24 29
16593.45 39
16594.67 38
16595.89 34
16597.11 33
16598.32 39
16599.54 45
16600.76 38
16601.98 30
16603.20 35
16604.41 35
16605.63 28
16606.85 24
16608.07 34
16609.29 34
16610.51 28
16611.72 37
16612.94 34
16614.16 33
16615.38 41
16616.60 36
16617.82 37
16619.03 35
16620.25 39
16621.47 44
16622.69 33
16623.91 22
16625.13 35
16626.35 30
16627.57 45
16628.79 33
16630.00 48
16631.22 38
16632.44 28
16633.66 31
16634.88 35
16636.10 28
16637.32 48
16638.54 41
16639.76 23
16640.98 34
16642.20 31
16643.42 25
16644.64 29
16645.86 24
16647.08 34
16648.30 24
16649.51 32
16650.73 36
16651.95 18
16653.17 42
16654.39 26
16655.61 27
16656.83 44
16658.05 35
16659.27 27
16660.49 24
16661.71 39
16662.93 23
16664.16 29
16665.38 22
16666.60 31
16667.82 29
16669.04 27
16670.26 19
16671.48 40
16672.70 30
16673.92 28
16675.14 35
16676.36 33
16677.58 43
16678.80 37
16680.02 31
16681.24 36
16682.46 25
16683.69 32
16684.91 34
16686.13 37
16687.35 36
16688.57 25
16689.79 33
16691.01 34
16692.23 29
16693.46 29
16694.68 42
16695.90 22
16697.12 25
16698.34 39
16699.56 22
16700.78 29
16702.01 32
16703.23 32
16704.45 30
16705.67 34
16706.89 24
16708.12 34
16709.34 35
16710.56 24
16711.78 25
16713.00 43
16714.23 41
16715.45 15
16716.67 35
16717.89 44
16719.11 28
16720.34 24
16721.56 32
16722.78 31
16724.00 36
16725.23 26
16726.45 37
16727.67 27
16728.89 37
16730.12 22
16731.34 33
16732.56 32
16733.79 34
16735.01 43
16736.23 39
16737.45 30
16738.68 27
16739.90 28
16741.12 27
16742.35 28
16743.57 19
16744.79 28
16746.02 44
16747.24 35
16748.46 17
16749.69 26
16750.91 31
16752.13 29
16753.36 26
16754.58 33
16755.80 30
16757.03 38
16758.25 39
16759.48 30
16760.70 40
16761.92 34
16763.15 31
16764.37 31
16765.60 30
16766.82 29
16768.04 29
16769.27 21
16770.49 34
16771.72 38
16772.94 32
16774.16 48
16775.39 34
16776.61 41
16777.84 22
16779.06 27
16780.29 39
16781.51 30
16782.74 36
16783.96 39
16785.19 32
16786.41 30
16787.64 26
16788.86 34
16790.09 43
16791.31 29
16792.54 38
16793.76 44
16794.99 44
16796.21 35
16797.44 30
16798.66 30
16799.89 50
16801.11 19
16802.34 42
16803.56 30
16804.79 20
16806.01 33
16807.24 37
16808.46 48
16809.69 39
16810.92 33
16812.14 26
16813.37 31
16814.59 39
16815.82 61
16817.04 29
16818.27 32
16819.50 31
16820.72 31
16821.95 34
16823.17 25
16824.40 26
16825.63 39
16826.85 41
16828.08 17
16829.31 25
16830.53 34
16831.76 49
16832.99 35
16834.21 34
16835.44 35
16836.67 42
16837.89 38
16839.12 36
16840.35 31
16841.57 24
16842.80 47
16844.03 45
16845.25 39
16846.48 28
16847.71 32
16848.93 60
16850.16 42
16851.39 36
16852.62 28
16853.84 24
16855.07 45
16856.30 41
16857.52 32
16858.75 24
16859.98 49
16861.21 42
16862.43 40
16863.66 42
16864.89 29
16866.12 31
16867.35 35
16868.57 34
16869.80 43
16871.03 55
16872.26 42
16873.48 40
16874.71 38
16875.94 34
16877.17 59
16878.40 63
16879.63 49
16880.85 40
16882.08 40
16883.31 50
16884.54 54
16885.77 46
16887.00 33
16888.22 37
16889.45 73
16890.68 37
16891.91 35
16893.14 32
16894.37 43
16895.60 39
16896.82 46
16898.05 27
16899.28 38
16900.51 48
16901.74 40
16902.97 31
16904.20 56
16905.43 34
16906.66 35
16907.89 39
16909.12 37
16910.34 29
16911.57 44
16912.80 38
16914.03 48
16915.26 32
16916.49 23
16917.72 31
16918.95 27
16920.18 31
16921.41 29
16922.64 39
16923.87 42
16925.10 34
16926.33 24
16927.56 30
16928.79 48
16930.02 36
16931.25 34
16932.48 38
16933.71 40
16934.94 40
16936.17 32
16937.40 39
16938.63 27
16939.86 38
16941.09 37
16942.32 38
16943.55 31
16944.78 22
16946.01 34
16947.24 25
16948.48 20
16949.71 30
16950.94 32
16952.17 47
16953.40 31
16954.63 26
16955.86 31
16957.09 24
16958.32 35
16959.55 30
16960.79 28
16962.02 26
16963.25 31
16964.48 38
16965.71 29
16966.94 28
16968.17 30
16969.40 32
16970.64 37
16971.87 36
16973.10 29
16974.33 34
16975.56 39
16976.79 36
16978.03 33
16979.26 23
16980.49 37
16981.72 30
16982.95 23
16984.19 34
16985.42 20
16986.65 38
16987.88 21
16989.11 35
16990.35 30
16991.58 26
16992.81 30
16994.04 18
16995.28 30
16996.51 37
16997.74 48
16998.97 32
17000.21 32
17001.44 28
17002.67 23
17003.90 34
17005.14 34
17006.37 18
17007.60 32
17008.84 46
17010.07 42
17011.30 22
17012.53 30
17013.77 26
17015.00 31
17016.23 32
17017.47 14
17018.70 23
17019.93 26
17021.17 30
17022.40 44
17023.63 37
17024.87 30
17026.10 41
17027.33 33
17028.57 36
17029.80 21
17031.04 33
17032.27 34
17033.50 39
17034.74 31
17035.97 27
17037.20 36
17038.44 45
17039.67 38
17040.91 30
17042.14 19
17043.37 19
17044.61 40
17045.84 29
17047.08 16
17048.31 25
17049.55 23
17050.78 30
17052.02 32
17053.25 28
17054.48 20
17055.72 33
17056.95 29
17058.19 34
17059.42 31
17060.66 29
17061.89 22
17063.13 26
17064.36 42
17065.60 26
17066.83 16
17068.07 35
17069.30 22
17070.54 26
17071.77 20
17073.01 29
17074.24 25
17075.48 46
17076.71 34
17077.95 28
17079.19 29
17080.42 24
17081.66 34
17082.89 27
17084.13 30
17085.36 24
17086.60 31
17087.83 25
17089.07 39
17090.31 20
17091.54 27
17092.78 30
17094.01 46
17095.25 28
17096.49 30
17097.72 23
17098.96 38
17100.19 20
17101.43 23
17102.67 35
17103.90 26
17105.14 39
17106.38 38
17107.61 30
17108.85 16
17110.09 22
17111.32 21
17112.56 42
17113.80 33
17115.03 38
17116.27 31
17117.51 19
17118.74 38
17119.98 48
17121.22 45
17122.45 21
17123.69 31
17124.93 24
17126.17 28
17127.40 23
17128.64 31
17129.88 38
17131.12 37
17132.35 41
17133.59 27
17134.83 28
17136.07 22
17137.30 36
17138.54 34
17139.78 32
17141.02 21
17142.25 40
17143.49 28
17144.73 26
17145.97 16
17147.20 35
17148.44 37
17149.68 21
17150.92 22
17152.16 25
17153.40 23
17154.63 30
17155.87 43
17157.11 32
17158.35 34
17159.59 36
17160.83 39
17162.06 28
17163.30 22
17164.54 22
17165.78 33
17167.02 41
17168.26 30
17169.50 32
17170.73 25
17171.97 30
17173.21 35
17174.45 21
17175.69 19
17176.93 26
17178.17 28
17179.41 26
17180.65 33
17181.89 24
17183.12 39
17184.36 36
17185.60 14
17186.84 34
17188.08 26
17189.32 25
17190.56 33
17191.80 12
17193.04 27
17194.28 29
17195.52 20
17196.76 27
17198.00 39
17199.24 31
17200.48 34
17201.72 31
17202.96 29
17204.20 29
17205.44 38
17206.68 25
17207.92 32
17209.16 27
17210.40 30
17211.64 34
17212.88 41
17214.12 34
17215.36 38
17216.60 24
17217.84 25
17219.08 25
17220.32 33
17221.56 26
17222.80 18
17224.04 26
17225.29 34
17226.53 31
17227.77 28
17229.01 31
17230.25 37
17231.49 30
17232.73 22
17233.97 31
17235.21 26
17236.45 24
17237.70 14
17238.94 33
17240.18 33
17241.42 31
17242.66 21
17243.90 19
17245.14 24
17246.39 28
17247.63 30
17248.87 14
17250.11 24
17251.35 43
17252.59 32
17253.84 23
17255.08 24
17256.32 25
17257.56 29
17258.80 20
17260.05 21
17261.29 31
17262.53 27
17263.77 20
17265.01 16
17266.26 22
17267.50 27
17268.74 34
17269.98 25
17271.23 25
17272.47 21
17273.71 34
17274.95 27
17276.20 32
17277.44 21
17278.68 16
17279.92 21
17281.17 26
17282.41 26
17283.65 25
17284.90 28
17286.14 23
17287.38 36
17288.62 26
17289.87 15
17291.11 28
17292.35 26
17293.60 28
17294.84 28
17296.08 20
17297.33 20
17298.57 26
17299.81 32
17301.06 12
17302.30 23
17303.54 37
17304.79 29
17306.03 32
17307.28 28
17308.52 32
17309.76 38
17311.01 41
17312.25 20
17313.49 24
17314.74 22
17315.98 36
17317.23 22
17318.47 18
17319.72 23
17320.96 38
17322.20 32
17323.45 17
17324.69 28
17325.94 33
17327.18 27
17328.43 24
17329.67 18
17330.91 18
17332.16 29
17333.40 31
17334.65 25
17335.89 25
17337.14 13
17338.38 20
17339.63 30
17340.87 34
17342.12 26
17343.36 27
17344.61 25
17345.85 20
17347.10 38
17348.34 26
17349.59 26
17350.83 24
17352.08 23
17353.33 25
17354.57 32
17355.82 36
17357.06 27
17358.31 15
17359.55 17
17360.80 24
17362.04 21
17363.29 24
17364.54 28
17365.78 32
17367.03 21
17368.27 22
17369.52 19
17370.77 10
17372.01 18
17373.26 26
17374.50 25
17375.75 22
17377.00 27
17378.24 26
17379.49 35
17380.74 21
17381.98 30
17383.23 21
17384.47 29
17385.72 30
17386.97 25
17388.21 16
17389.46 29
17390.71 26
17391.95 23
17393.20 27
17394.45 27
17395.70 32
17396.94 20
17398.19 22
17399.44 17
17400.68 46
17401.93 49
17403.18 26
17404.42 20
17405.67 18
17406.92 25
17408.17 30
17409.41 30
17410.66 25
17411.91 24
17413.16 28
17414.40 19
17415.65 35
17416.90 37
17418.15 20
17419.40 30
17420.64 34
17421.89 20
17423.14 27
17424.39 26
17425.63 26
17426.88 23
17428.13 19
17429.38 32
17430.63 45
17431.88 29
17433.12 23
17434.37 14
17435.62 31
17436.87 28
17438.12 37
17439.37 16
17440.61 33
17441.86 33
17443.11 26
17444.36 22
17445.61 27
17446.86 22
17448.11 26
17449.36 18
17450.60 15
17451.85 33
17453.10 38
17454.35 31
17455.60 26
17456.85 29
17458.10 25
17459.35 20
17460.60 35
17461.85 31
17463.10 26
17464.34 19
17465.59 22
17466.84 17
17468.09 29
17469.34 18
17470.59 27
17471.84 19
17473.09 24
17474.34 34
17475.59 50
17476.84 37
17478.09 18
17479.34 14
17480.59 35
17481.84 28
17483.09 39
17484.34 20
17485.59 21
17486.84 26
17488.09 32
17489.34 39
17490.59 36
17491.84 39
17493.09 21
17494.34 32
17495.59 23
17496.84 25
17498.10 13
17499.35 18
17500.60 33
17501.85 31
17503.10 26
17504.35 33
17505.60 17
17506.85 23
17508.10 18
17509.35 22
17510.60 32
17511.86 25
17513.11 23
17514.36 24
17515.61 31
17516.86 40
17518.11 33
17519.36 26
17520.61 26
17521.87 21
17523.12 29
17524.37 23
17525.62 24
17526.87 31
17528.12 25
17529.38 28
17530.63 19
17531.88 38
17533.13 32
17534.38 24
17535.63 30
17536.89 34
17538.14 21
17539.39 34
17540.64 30
17541.89 27
17543.15 35
17544.40 27
17545.65 32
17546.90 27
17548.16 25
17549.41 24
17550.66 32
17551.91 23
17553.17 13
17554.42 16
17555.67 26
17556.92 24
17558.18 36
17559.43 35
17560.68 40
17561.94 24
17563.19 32
17564.44 28
17565.69 33
17566.95 20
17568.20 21
17569.45 45
17570.71 37
17571.96 50
17573.21 23
17574.47 26
17575.72 23
17576.97 28
17578.23 29
17579.48 26
17580.73 21
17581.99 27
17583.24 37
17584.50 28
17585.75 25
17587.00 20
17588.26 18
17589.51 27
17590.76 24
17592.02 27
17593.27 29
17594.53 28
17595.78 29
17597.04 33
17598.29 21
17599.54 27
17600.80 34
17602.05 26
17603.31 34
17604.56 32
17605.82 25
17607.07 27
17608.32 33
17609.58 31
17610.83 24
17612.09 30
17613.34 24
17614.60 25
17615.85 18
17617.11 24
17618.36 27
17619.62 40
17620.87 23
17622.13 18
17623.38 24
17624.64 30
17625.89 48
17627.15 35
17628.40 46
17629.66 29
17630.91 35
17632.17 23
17633.43 22
17634.68 19
17635.94 28
17637.19 36
17638.45 32
17639.70 25
17640.96 25
17642.21 33
17643.47 36
17644.73 35
17645.98 28
17647.24 24
17648.49 21
17649.75 27
17651.01 23
17652.26 17
17653.52 27
17654.77 17
17656.03 18
17657.29 24
17658.54 23
17659.80 22
17661.06 27
17662.31 22
17663.57 36
17664.83 22
17666.08 31
17667.34 31
17668.60 19
17669.85 33
17671.11 22
17672.37 15
17673.62 29
17674.88 24
17676.14 21
17677.39 16
17678.65 16
17679.91 27
17681.17 38
17682.42 25
17683.68 24
17684.94 23
17686.19 20
17687.45 17
17688.71 18
17689.97 24
17691.22 33
17692.48 19
17693.74 29
17695.00 10
17696.26 15
17697.51 26
17698.77 20
17700.03 32
17701.29 16
17702.54 18
17703.80 21
17705.06 40
17706.32 26
17707.58 11
17708.83 21
17710.09 23
17711.35 11
17712.61 21
17713.87 17
17715.13 17
17716.38 16
17717.64 18
17718.90 19
17720.16 11
17721.42 28
17722.68 30
17723.94 35
17725.19 19
17726.45 13
17727.71 30
17728.97 33
17730.23 23
17731.49 19
17732.75 13
17734.01 29
17735.27 21
17736.53 31
17737.78 29
17739.04 24
17740.30 26
17741.56 10
17742.82 18
17744.08 10
17745.34 14
17746.60 28
17747.86 32
17749.12 18
17750.38 25
17751.64 26
17752.90 25
17754.16 17
17755.42 19
17756.68 19
17757.94 18
17759.20 25
17760.46 15
17761.72 24
17762.98 25
17764.24 21
17765.50 20
17766.76 25
17768.02 25
17769.28 23
17770.54 33
17771.80 32
17773.06 32
17774.32 27
17775.58 36
17776.84 31
17778.10 24
17779.36 24
17780.62 39
17781.88 16
17783.15 27
17784.41 25
17785.67 24
17786.93 27
17788.19 22
17789.45 28
17790.71 43
17791.97 18
17793.23 21
17794.49 15
17795.76 23
17797.02 36
17798.28 27
17799.54 33
17800.80 30
17802.06 23
17803.32 15
17804.59 25
17805.85 25
17807.11 25
17808.37 14
17809.63 20
17810.89 32
17812.16 28
17813.42 28
17814.68 19
17815.94 20
17817.20 42
17818.47 21
17819.73 19
17820.99 19
17822.25 32
17823.51 24
17824.78 29
17826.04 14
17827.30 20
17828.56 18
17829.83 26
17831.09 16
17832.35 27
17833.61 25
17834.88 23
17836.14 30
17837.40 20
17838.67 28
17839.93 22
17841.19 24
17842.45 24
17843.72 24
17844.98 21
17846.24 21
17847.51 26
17848.77 17
17850.03 20
17851.30 25
17852.56 27
17853.82 34
17855.09 29
17856.35 23
17857.61 22
17858.88 20
17860.14 24
17861.40 21
17862.67 18
17863.93 31
17865.19 39
17866.46 13
17867.72 19
17868.99 27
17870.25 12
17871.51 11
17872.78 18
17874.04 22
17875.31 28
17876.57 29
17877.83 19
17879.10 15
17880.36 27
17881.63 18
17882.89 31
17884.15 21
17885.42 28
17886.68 21
17887.95 25
17889.21 33
17890.48 19
17891.74 19
17893.01 24
17894.27 15
17895.54 24
17896.80 14
17898.07 23
17899.33 20
17900.60 17
17901.86 27
17903.13 25
17904.39 17
17905.66 18
17906.92 35
17908.19 29
17909.45 30
17910.72 26
17911.98 33
17913.25 25
17914.51 23
17915.78 21
17917.05 25
17918.31 28
17919.58 27
17920.84 23
17922.11 20
17923.37 24
17924.64 21
17925.91 24
17927.17 20
17928.44 15
17929.70 25
17930.97 23
17932.24 30
17933.50 24
17934.77 29
17936.03 24
17937.30 23
17938.57 15
17939.83 20
17941.10 20
17942.37 17
17943.63 21
17944.90 23
17946.17 25
17947.43 24
17948.70 29
17949.97 24
17951.23 17
17952.50 20
17953.77 22
17955.03 12
17956.30 18
17957.57 28
17958.83 33
17960.10 20
17961.37 19
17962.64 24
17963.90 30
17965.17 28
17966.44 33
17967.70 27
17968.97 19
17970.24 33
17971.51 29
17972.77 25
17974.04 17
17975.31 18
17976.58 23
17977.85 21
17979.11 24
17980.38 24
17981.65 26
17982.92 24
17984.18 31
17985.45 22
17986.72 25
17987.99 19
17989.26 24
17990.52 18
17991.79 12
17993.06 19
17994.33 19
17995.60 23
17996.87 19
17998.13 20
17999.40 26
18000.67 19
18001.94 17
18003.21 17
18004.48 10
18005.75 28
18007.02 18
18008.28 21
18009.55 34
18010.82 24
18012.09 34
18013.36 27
18014.63 19
18015.90 17
18017.17 17
18018.44 31
18019.71 26
18020.97 23
18022.24 18
18023.51 21
18024.78 32
18026.05 23
18027.32 22
18028.59 32
18029.86 25
18031.13 14
18032.40 10
18033.67 24
18034.94 19
18036.21 26
18037.48 17
18038.75 17
18040.02 22
18041.29 29
18042.56 25
18043.83 17
18045.10 21
18046.37 27
18047.64 21
18048.91 27
18050.18 21
18051.45 17
18052.72 18
18053.99 26
18055.26 30
18056.53 26
18057.80 20
18059.07 19
18060.34 26
18061.61 18
18062.88 24
18064.16 26
18065.43 24
18066.70 26
18067.97 20
18069.24 32
18070.51 19
18071.78 20
18073.05 20
18074.32 21
18075.59 16
18076.87 16
18078.14 17
18079.41 25
18080.68 24
18081.95 16
18083.22 15
18084.49 21
18085.77 32
18087.04 29
18088.31 14
18089.58 22
18090.85 23
18092.12 21
18093.40 38
18094.67 26
18095.94 14
18097.21 13
18098.48 31
18099.76 21
18101.03 27
18102.30 31
18103.57 23
18104.84 27
18106.12 18
18107.39 27
18108.66 15
18109.93 18
18111.21 22
18112.48 12
18113.75 27
18115.02 24
18116.30 36
18117.57 24
18118.84 42
18120.11 24
18121.39 18
18122.66 31
18123.93 23
18125.21 16
18126.48 17
18127.75 26
18129.02 26
18130.30 14
18131.57 21
18132.84 12
18134.12 24
18135.39 21
18136.66 32
18137.94 23
18139.21 21
18140.48 20
18141.76 23
18143.03 31
18144.31 23
18145.58 26
18146.85 26
18148.13 25
18149.40 21
18150.67 24
18151.95 22
18153.22 21
18154.50 18
18155.77 14
18157.04 15
18158.32 22
18159.59 23
18160.87 19
18162.14 25
18163.41 32
18164.69 24
18165.96 25
18167.24 15
18168.51 16
18169.79 25
18171.06 20
18172.34 18
18173.61 29
18174.89 28
18176.16 31
18177.43 24
18178.71 24
18179.98 28
18181.26 15
18182.53 22
18183.81 28
18185.08 19
18186.36 13
18187.63 33
18188.91 35
18190.18 34
18191.46 29
18192.74 20
18194.01 28
18195.29 22
18196.56 29
18197.84 28
18199.11 16
18200.39 27
18201.66 24
18202.94 29
18204.22 29
18205.49 16
18206.77 18
18208.04 18
18209.32 20
18210.59 16
18211.87 22
18213.15 25
18214.42 31
18215.70 22
18216.97 32
18218.25 30
18219.53 22
18220.80 14
18222.08 28
18223.36 24
18224.63 19
18225.91 28
18227.19 21
18228.46 18
18229.74 24
18231.02 16
18232.29 39
18233.57 10
18234.85 24
18236.12 28
18237.40 30
18238.68 22
18239.95 35
18241.23 31
18242.51 36
18243.78 23
18245.06 24
18246.34 20
18247.62 23
18248.89 32
18250.17 32
18251.45 29
18252.73 28
18254.00 27
18255.28 29
18256.56 27
18257.84 21
18259.11 23
18260.39 30
18261.67 26
18262.95 22
18264.22 14
18265.50 21
18266.78 25
18268.06 15
18269.34 21
18270.61 20
18271.89 30
18273.17 30
18274.45 17
18275.73 26
18277.01 21
18278.28 27
18279.56 16
18280.84 25
18282.12 15
18283.40 25
18284.68 32
18285.95 37
18287.23 28
18288.51 19
18289.79 21
18291.07 19
18292.35 19
18293.63 18
18294.91 25
18296.19 23
18297.46 25
18298.74 26
18300.02 29
18301.30 27
18302.58 28
18303.86 19
18305.14 17
18306.42 29
18307.70 24
18308.98 24
18310.26 19
18311.54 18
18312.82 18
18314.10 22
18315.37 23
18316.65 28
18317.93 24
18319.21 32
18320.49 38
18321.77 28
18323.05 16
18324.33 23
18325.61 16
18326.89 19
18328.17 24
18329.45 11
18330.73 15
18332.01 22
18333.29 17
18334.57 20
18335.86 27
18337.14 24
18338.42 34
18339.70 32
18340.98 19
18342.26 18
18343.54 18
18344.82 12
18346.10 18
18347.38 20
18348.66 10
18349.94 19
18351.22 21
18352.50 24
18353.78 19
18355.07 31
18356.35 28
18357.63 27
18358.91 24
18360.19 23
18361.47 26
18362.75 13
18364.03 19
18365.32 39
18366.60 13
18367.88 26
18369.16 20
18370.44 20
18371.72 16
18373.00 23
18374.29 31
18375.57 19
18376.85 22
18378.13 17
18379.41 19
18380.70 14
18381.98 19
18383.26 17
18384.54 21
18385.82 23
18387.11 23
18388.39 21
18389.67 14
18390.95 16
18392.23 25
18393.52 21
18394.80 22
18396.08 21
18397.36 26
18398.65 24
18399.93 23
18401.21 22
18402.50 29
18403.78 23
18405.06 21
18406.34 25
18407.63 19
18408.91 21
18410.19 23
18411.48 27
18412.76 26
18414.04 12
18415.32 28
18416.61 19
18417.89 35
18419.17 34
18420.46 27
18421.74 21
18423.02 24
18424.31 17
18425.59 13
18426.87 18
18428.16 16
18429.44 13
18430.73 24
18432.01 22
18433.29 19
18434.58 23
18435.86 19
18437.14 26
18438.43 12
18439.71 20
18441.00 19
18442.28 22
18443.56 14
18444.85 23
18446.13 28
18447.42 21
18448.70 21
18449.99 18
18451.27 19
18452.56 13
18453.84 14
18455.12 16
18456.41 22
18457.69 34
18458.98 32
18460.26 19
18461.55 18
18462.83 15
18464.12 25
18465.40 33
18466.69 18
18467.97 26
18469.26 28
18470.54 26
18471.83 20
18473.11 19
18474.40 21
18475.68 17
18476.97 15
18478.25 19
18479.54 26
18480.82 32
18482.11 22
18483.40 48
18484.68 30
18485.97 20
18487.25 16
18488.54 22
18489.82 21
18491.11 13
18492.39 29
18493.68 19
18494.97 20
18496.25 19
18497.54 34
18498.82 31
18500.11 18
18501.40 11
18502.68 19
18503.97 20
18505.26 20
18506.54 16
18507.83 21
18509.11 22
18510.40 24
18511.69 31
18512.97 17
18514.26 24
18515.55 21
18516.83 29
18518.12 19
18519.41 16
18520.69 16
18521.98 23
18523.27 18
18524.56 17
18525.84 22
18527.13 32
18528.42 38
18529.70 24
18530.99 24
18532.28 21
18533.57 15
18534.85 19
18536.14 21
18537.43 33
18538.71 37
18540.00 19
18541.29 29
18542.58 29
18543.86 25
18545.15 22
18546.44 22
18547.73 25
18549.02 33
18550.30 22
18551.59 30
18552.88 27
18554.17 32
18555.46 28
18556.74 37
18558.03 39
18559.32 31
18560.61 25
18561.90 36
18563.18 27
18564.47 27
18565.76 35
18567.05 26
18568.34 33
18569.63 23
18570.92 21
18572.20 42
18573.49 33
18574.78 32
18576.07 12
18577.36 21
18578.65 33
18579.94 38
18581.23 27
18582.51 30
18583.80 32
18585.09 25
18586.38 26
18587.67 27
18588.96 29
18590.25 19
18591.54 18
18592.83 25
18594.12 34
18595.41 25
18596.70 15
18597.99 17
18599.28 25
18600.57 18
18601.85 30
18603.14 26
18604.43 20
18605.72 22
18607.01 34
18608.30 32
18609.59 26
18610.88 27
18612.17 35
18613.46 43
18614.75 24
18616.04 30
18617.33 33
18618.62 29
18619.91 33
18621.20 28
18622.50 34
18623.79 12
18625.08 32
18626.37 47
18627.66 32
18628.95 18
18630.24 27
18631.53 28
18632.82 29
18634.11 24
18635.40 20
18636.69 25
18637.98 34
18639.27 22
18640.57 34
18641.86 33
18643.15 31
18644.44 27
18645.73 40
18647.02 39
18648.31 30
18649.60 18
18650.89 30
18652.19 38
18653.48 23
18654.77 27
18656.06 27
18657.35 27
18658.64 18
18659.94 26
18661.23 24
18662.52 22
18663.81 12
18665.10 17
18666.39 19
18667.69 24
18668.98 25
18670.27 27
18671.56 41
18672.85 18
18674.15 28
18675.44 30
18676.73 23
18678.02 23
18679.32 19
18680.61 29
18681.90 24
18683.19 23
18684.49 21
18685.78 25
18687.07 28
18688.36 31
18689.66 25
18690.95 30
18692.24 22
18693.53 24
18694.83 23
18696.12 23
18697.41 28
18698.71 30
18700.00 31
18701.29 28
18702.59 36
18703.88 35
18705.17 31
18706.47 32
18707.76 26
18709.05 26
18710.35 23
18711.64 26
18712.93 27
18714.23 19
18715.52 23
18716.81 14
18718.11 22
18719.40 25
18720.70 20
18721.99 28
18723.28 33
18724.58 23
18725.87 38
18727.16 24
18728.46 18
18729.75 28
18731.05 24
18732.34 24
18733.64 18
18734.93 15
18736.22 18
18737.52 27
18738.81 35
18740.11 15
18741.40 29
18742.70 29
18743.99 24
18745.29 17
18746.58 20
18747.87 25
18749.17 27
18750.46 19
18751.76 24
18753.05 18
18754.35 18
18755.64 40
18756.94 25
18758.23 15
18759.53 14
18760.82 19
18762.12 35
18763.42 23
18764.71 11
18766.01 28
18767.30 32
18768.60 30
18769.89 31
18771.19 22
18772.48 20
18773.78 21
18775.07 39
18776.37 19
18777.67 20
18778.96 17
18780.26 31
18781.55 31
18782.85 9
18784.15 17
18785.44 28
18786.74 26
18788.03 20
18789.33 16
18790.63 25
18791.92 25
18793.22 29
18794.52 26
18795.81 34
18797.11 26
18798.40 25
18799.70 26
18801.00 24
18802.29 17
18803.59 15
18804.89 31
18806.18 26
18807.48 24
18808.78 21
18810.07 22
18811.37 32
18812.67 27
18813.97 24
18815.26 32
18816.56 21
18817.86 14
18819.15 27
18820.45 31
18821.75 19
18823.05 24
18824.34 23
18825.64 25
18826.94 23
18828.24 23
18829.53 21
18830.83 16
18832.13 16
18833.43 20
18834.72 29
18836.02 25
18837.32 21
18838.62 17
18839.92 23
18841.21 23
18842.51 33
18843.81 31
18845.11 21
18846.41 25
18847.70 18
18849.00 31
18850.30 25
18851.60 18
18852.90 28
18854.20 30
18855.49 26
18856.79 25
18858.09 27
18859.39 34
18860.69 27
18861.99 24
18863.29 28
18864.58 22
18865.88 20
18867.18 17
18868.48 23
18869.78 30
18871.08 28
18872.38 27
18873.68 26
18874.98 26
18876.28 28
18877.57 43
18878.87 22
18880.17 21
18881.47 26
18882.77 27
18884.07 25
18885.37 27
18886.67 24
18887.97 19
18889.27 15
18890.57 20
18891.87 21
18893.17 18
18894.47 18
18895.77 16
18897.07 23
18898.37 15
18899.67 28
18900.97 22
18902.27 17
18903.57 22
18904.87 16
18906.17 13
18907.47 23
18908.77 17
18910.07 24
18911.37 23
18912.67 23
18913.97 12
18915.27 25
18916.57 26
18917.87 30
18919.17 15
18920.47 17
18921.78 13
18923.08 16
18924.38 28
18925.68 23
18926.98 25
18928.28 16
18929.58 23
18930.88 22
18932.18 29
18933.48 19
18934.79 12
18936.09 24
18937.39 27
18938.69 19
18939.99 23
18941.29 21
18942.59 26
18943.90 25
18945.20 21
18946.50 21
18947.80 16
18949.10 23
18950.40 14
18951.71 17
18953.01 22
18954.31 22
18955.61 16
18956.91 15
18958.21 20
18959.52 17
18960.82 28
18962.12 25
18963.42 26
18964.73 20
18966.03 24
18967.33 25
18968.63 28
18969.93 22
18971.24 17
18972.54 21
18973.84 31
18975.14 24
18976.45 20
18977.75 19
18979.05 17
18980.36 22
18981.66 20
18982.96 19
18984.26 23
18985.57 20
18986.87 22
18988.17 23
18989.48 29
18990.78 39
18992.08 26
18993.39 23
18994.69 28
18995.99 20
18997.30 29
18998.60 24
18999.90 27
19001.21 33
19002.51 24
19003.81 39
19005.12 22
19006.42 31
19007.72 23
19009.03 33
19010.33 22
19011.64 28
19012.94 20
19014.24 21
19015.55 23
19016.85 10
19018.16 19
19019.46 26
19020.76 16
19022.07 34
19023.37 34
19024.68 23
19025.98 17
19027.29 31
19028.59 20
19029.89 20
19031.20 18
19032.50 16
19033.81 23
19035.11 32
19036.42 20
19037.72 23
19039.03 16
19040.33 23
19041.64 28
19042.94 19
19044.25 28
19045.55 19
19046.86 30
19048.16 28
19049.47 18
19050.77 28
19052.08 28
19053.38 27
19054.69 22
19055.99 27
19057.30 17
19058.60 22
19059.91 33
19061.22 20
19062.52 9
19063.83 17
19065.13 28
19066.44 16
19067.74 18
19069.05 18
19070.36 32
19071.66 32
19072.97 32
19074.27 24
19075.58 30
19076.89 24
19078.19 33
19079.50 14
19080.80 18
19082.11 12
19083.42 14
19084.72 30
19086.03 30
19087.34 16
19088.64 22
19089.95 25
19091.26 26
19092.56 15
19093.87 13
19095.18 24
19096.48 16
19097.79 26
19099.10 22
19100.40 10
19101.71 16
19103.02 31
19104.32 26
19105.63 27
19106.94 19
19108.25 22
19109.55 25
19110.86 26
19112.17 22
19113.48 22
19114.78 18
19116.09 14
19117.40 25
19118.71 17
19120.01 18
19121.32 21
19122.63 32
19123.94 32
19125.24 19
19126.55 28
19127.86 24
19129.17 28
19130.47 20
19131.78 21
19133.09 26
19134.40 27
19135.71 16
19137.02 15
19138.32 26
19139.63 19
19140.94 25
19142.25 21
19143.56 22
19144.87 18
19146.17 22
19147.48 23
19148.79 7
19150.10 22
19151.41 31
19152.72 21
19154.03 23
19155.33 15
19156.64 26
19157.95 37
19159.26 20
19160.57 15
19161.88 17
19163.19 27
19164.50 28
19165.81 22
19167.12 22
19168.42 24
19169.73 31
19171.04 26
19172.35 23
19173.66 11
19174.97 16
19176.28 18
19177.59 28
19178.90 25
19180.21 20
19181.52 23
19182.83 28
19184.14 28
19185.45 23
19186.76 33
19188.07 23
19189.38 21
19190.69 23
19192.00 20
19193.31 26
19194.62 14
19195.93 34
19197.24 28
19198.55 17
19199.86 18
19201.17 16
19202.48 17
19203.79 25
19205.10 24
19206.41 27
19207.72 29
19209.03 17
19210.34 16
19211.66 17
19212.97 18
19214.28 10
19215.59 20
19216.90 23
19218.21 17
19219.52 26
19220.83 29
19222.14 24
19223.45 20
19224.77 19
19226.08 18
19227.39 25
19228.70 24
19230.01 10
19231.32 24
19232.63 20
19233.94 22
19235.26 17
19236.57 12
19237.88 21
19239.19 13
19240.50 26
19241.81 12
19243.13 29
19244.44 24
19245.75 15
19247.06 18
19248.37 23
19249.69 19
19251.00 11
19252.31 22
19253.62 34
19254.93 18
19256.25 17
19257.56 20
19258.87 28
19260.18 35
19261.50 31
19262.81 14
19264.12 10
19265.43 16
19266.75 15
19268.06 29
19269.37 25
19270.68 29
19272.00 27
19273.31 26
19274.62 28
19275.94 15
19277.25 19
19278.56 17
19279.88 16
19281.19 21
19282.50 23
19283.81 19
19285.13 19
19286.44 29
19287.75 22
19289.07 18
19290.38 19
19291.70 17
19293.01 16
19294.32 14
19295.64 27
19296.95 25
19298.26 17
19299.58 20
19300.89 23
19302.20 19
19303.52 26
19304.83 18
19306.15 25
19307.46 22
19308.77 19
19310.09 15
19311.40 36
19312.72 18
19314.03 14
19315.35 17
19316.66 14
19317.97 19
19319.29 18
19320.60 18
19321.92 19
19323.23 19
19324.55 23
19325.86 14
19327.18 24
19328.49 20
19329.81 13
19331.12 12
19332.44 15
19333.75 13
19335.07 16
19336.38 15
19337.70 16
19339.01 19
19340.33 28
19341.64 23
19342.96 13
19344.27 21
19345.59 36
19346.90 23
19348.22 27
19349.53 25
19350.85 24
19352.16 34
19353.48 15
19354.79 17
19356.11 17
19357.43 24
19358.74 30
19360.06 32
19361.37 19
19362.69 16
19364.01 21
19365.32 32
19366.64 18
19367.95 8
19369.27 18
19370.59 14
19371.90 23
19373.22 11
19374.53 15
19375.85 12
19377.17 19
19378.48 25
19379.80 13
19381.12 22
19382.43 16
19383.75 15
19385.07 20
19386.38 20
19387.70 15
19389.02 16
19390.33 18
19391.65 23
19392.97 14
19394.28 14
19395.60 15
19396.92 20
19398.24 14
19399.55 22
19400.87 19
19402.19 26
19403.50 16
19404.82 16
19406.14 11
19407.46 13
19408.77 15
19410.09 12
19411.41 29
19412.73 17
19414.04 18
19415.36 13
19416.68 17
19418.00 23
19419.32 23
19420.63 20
19421.95 27
19423.27 38
19424.59 21
19425.91 21
19427.22 16
19428.54 15
19429.86 23
19431.18 18
19432.50 17
19433.82 21
19435.13 21
19436.45 21
19437.77 17
19439.09 22
19440.41 22
19441.73 22
19443.04 19
19444.36 28
19445.68 21
19447.00 16
19448.32 22
19449.64 22
19450.96 20
19452.28 14
19453.60 36
19454.91 24
19456.23 20
19457.55 25
19458.87 28
19460.19 22
19461.51 27
19462.83 20
19464.15 15
19465.47 17
19466.79 27
19468.11 20
19469.43 14
19470.75 20
19472.07 24
19473.39 13
19474.71 28
19476.03 26
19477.35 25
19478.67 24
19479.99 12
19481.30 31
19482.62 15
19483.94 14
19485.27 29
19486.59 14
19487.91 24
19489.23 16
19490.55 21
19491.87 25
19493.19 24
19494.51 24
19495.83 18
19497.15 15
19498.47 24
19499.79 18
19501.11 24
19502.43 25
19503.75 22
19505.07 14
19506.39 26
19507.71 17
19509.03 19
19510.36 19
19511.68 21
19513.00 19
19514.32 31
19515.64 26
19516.96 10
19518.28 26
19519.60 24
19520.92 17
19522.25 24
19523.57 27
19524.89 28
19526.21 27
19527.53 12
19528.85 12
19530.17 15
19531.50 19
19532.82 29
19534.14 19
19535.46 22
19536.78 27
19538.11 21
19539.43 20
19540.75 19
19542.07 20
19543.39 22
19544.72 26
19546.04 27
19547.36 11
19548.68 23
19550.00 33
19551.33 24
19552.65 12
19553.97 13
19555.29 13
19556.62 23
19557.94 26
19559.26 17
19560.58 18
19561.91 24
19563.23 24
19564.55 21
19565.88 17
19567.20 22
19568.52 30
19569.84 26
19571.17 20
19572.49 19
19573.81 12
19575.14 28
19576.46 20
19577.78 19
19579.11 11
19580.43 25
19581.75 29
19583.08 33
19584.40 25
19585.72 18
19587.05 26
19588.37 33
19589.69 26
19591.02 19
19592.34 19
19593.67 20
19594.99 25
19596.31 16
19597.64 16
19598.96 12
19600.28 33
19601.61 19
19602.93 19
19604.26 16
19605.58 18
19606.91 18
19608.23 18
19609.55 18
19610.88 16
19612.20 13
19613.53 33
19614.85 33
19616.18 20
19617.50 26
19618.83 18
19620.15 24
19621.47 35
19622.80 19
19624.12 20
19625.45 22
19626.77 16
19628.10 14
19629.42 20
19630.75 27
19632.07 29
19633.40 18
19634.72 20
19636.05 24
19637.37 23
19638.70 27
19640.03 12
19641.35 21
19642.68 15
19644.00 21
19645.33 19
19646.65 12
19647.98 17
19649.30 18
19650.63 22
19651.96 14
19653.28 18
19654.61 14
19655.93 20
19657.26 16
19658.58 21
19659.91 14
19661.24 30
19662.56 24
19663.89 23
19665.22 25
19666.54 13
19667.87 21
19669.19 27
19670.52 26
19671.85 22
19673.17 19
19674.50 35
19675.83 22
19677.15 19
19678.48 20
19679.81 15
19681.13 22
19682.46 29
19683.79 26
19685.11 20
19686.44 18
19687.77 18
19689.09 18
19690.42 19
19691.75 17
19693.08 26
19694.40 28
19695.73 18
19697.06 21
19698.39 15
19699.71 22
19701.04 27
19702.37 21
19703.69 20
19705.02 13
19706.35 18
19707.68 19
19709.01 24
19710.33 17
19711.66 20
19712.99 18
19714.32 23
19715.64 23
19716.97 24
19718.30 18
19719.63 20
19720.96 24
19722.28 29
19723.61 31
19724.94 35
19726.27 28
19727.60 19
19728.93 14
19730.25 36
19731.58 9
19732.91 27
19734.24 18
19735.57 19
19736.90 22
19738.23 21
19739.55 19
19740.88 21
19742.21 21
19743.54 22
19744.87 23
19746.20 22
19747.53 25
19748.86 18
19750.19 21
19751.51 16
19752.84 26
19754.17 14
19755.50 20
19756.83 26
19758.16 21
19759.49 19
19760.82 14
19762.15 27
19763.48 25
19764.81 21
19766.14 15
19767.47 21
19768.80 12
19770.13 24
19771.46 26
19772.79 21
19774.12 20
19775.45 18
19776.78 18
19778.11 26
19779.44 19
19780.77 31
19782.10 14
19783.43 25
19784.76 25
19786.09 26
19787.42 27
19788.75 29
19790.08 27
19791.41 19
19792.74 26
19794.07 22
19795.40 21
19796.73 22
19798.06 18
19799.39 13
19800.72 18
19802.05 33
19803.39 33
19804.72 16
19806.05 17
19807.38 20
19808.71 25
19810.04 19
19811.37 28
19812.70 33
19814.03 23
19815.37 17
19816.70 17
19818.03 29
19819.36 22
19820.69 27
19822.02 23
19823.35 16
19824.69 19
19826.02 16
19827.35 23
19828.68 21
19830.01 15
19831.34 22
19832.68 28
19834.01 21
19835.34 22
19836.67 23
19838.00 21
19839.34 22
19840.67 23
19842.00 40
19843.33 13
19844.67 24
19846.00 16
19847.33 28
19848.66 24
19849.99 24
19851.33 18
19852.66 20
19853.99 26
19855.32 24
19856.66 19
19857.99 20
19859.32 17
19860.66 22
19861.99 22
19863.32 15
19864.65 29
19865.99 31
19867.32 19
19868.65 24
19869.99 19
19871.32 16
19872.65 25
19873.99 19
19875.32 11
19876.65 17
19877.99 33
19879.32 22
19880.65 10
19881.99 25
19883.32 21
19884.65 21
19885.99 20
19887.32 19
19888.66 16
19889.99 27
19891.32 19
19892.66 27
19893.99 8
19895.32 13
19896.66 15
19897.99 21
19899.33 21
19900.66 15
19902.00 14
19903.33 15
19904.66 12
19906.00 25
19907.33 19
19908.67 13
19910.00 23
19911.34 29
19912.67 13
19914.01 13
19915.34 21
19916.67 14
19918.01 20
19919.34 20
19920.68 17
19922.01 23
19923.35 19
19924.68 19
19926.02 20
19927.35 19
19928.69 23
19930.02 21
19931.36 30
19932.69 16
19934.03 23
19935.37 16
19936.70 14
19938.04 21
19939.37 12
19940.71 16
19942.04 19
19943.38 28
19944.71 14
19946.05 33
19947.39 16
19948.72 27
19950.06 17
19951.39 30
19952.73 18
19954.06 11
19955.40 19
19956.74 18
19958.07 29
19959.41 15
19960.74 22
19962.08 19
19963.42 20
19964.75 14
19966.09 25
19967.43 12
19968.76 18
19970.10 17
19971.44 21
19972.77 14
19974.11 17
19975.45 18
19976.78 23
19978.12 37
19979.46 10
19980.79 24
19982.13 15
19983.47 15
19984.80 13
19986.14 16
19987.48 22
19988.82 20
19990.15 24
19991.49 20
19992.83 21
19994.16 30
19995.50 32
19996.84 19
19998.18 19
19999.51 22
20000.85 24
20002.19 37
20003.53 15
20004.86 12
20006.20 18
20007.54 25
20008.88 35
20010.22 15
20011.55 15
20012.89 19
20014.23 24
20015.57 17
20016.91 12
20018.24 30
20019.58 24
20020.92 27
20022.26 21
20023.60 16
20024.93 18
20026.27 23
20027.61 30
20028.95 22
20030.29 24
20031.63 28
20032.97 19
20034.30 19
20035.64 20
20036.98 30
20038.32 20
20039.66 26
20041.00 32
20042.34 25
20043.68 21
20045.01 26
20046.35 33
20047.69 26
20049.03 33
20050.37 23
20051.71 33
20053.05 21
20054.39 22
20055.73 25
20057.07 21
20058.41 23
20059.75 27
20061.09 26
20062.43 42
20063.77 19
20065.11 24
20066.45 29
20067.79 18
20069.12 19
20070.46 21
20071.80 20
20073.14 19
20074.48 28
20075.82 26
20077.16 19
20078.50 12
20079.85 23
20081.19 16
20082.53 34
20083.87 27
20085.21 22
20086.55 20
20087.89 30
20089.23 20
20090.57 25
20091.91 24
20093.25 24
20094.59 28
20095.93 19
20097.27 16
20098.61 13
20099.95 15
20101.29 22
20102.64 31
20103.98 25
20105.32 15
20106.66 23
20108.00 18
20109.34 15
20110.68 17
20112.02 20
20113.36 18
20114.71 22
20116.05 16
20117.39 17
20118.73 12
20120.07 19
20121.41 16
20122.75 27
20124.10 12
20125.44 25
20126.78 22
20128.12 15
20129.46 11
20130.81 25
20132.15 23
20133.49 4
20134.83 17
20136.17 18
