# Supplementary material for: MALDI-TOF MS typing enables the classification of brewing yeasts of the genus Saccharomyces to major beer styles
Source: PLoS One. 2017 Aug 9;12(8):e0181694. doi: 10.1371/journal.pone.0181694 (PMC5549903; doi:10.1371/journal.pone.0181694)
Supplement: S10 File — The directory includes 90 raw files and was zipped to “.zip”; the folder has three strains with 30 spectra per strain; S1 Text explains the raw files with an example and Table 1 represents the yeast strains used within the experiment. (ZIP) [file pone.0181694.s013.zip › 28-30/30332n-552-OG-Koe-Koe-YPG-18h-E-E_2015-08-14__0_E2_1.dat]

1999.93 835
2000.35 882
2000.77 951
2001.19 876
2001.61 860
2002.03 843
2002.46 896
2002.88 1035
2003.30 1094
2003.72 923
2004.14 850
2004.57 886
2004.99 882
2005.41 1024
2005.83 962
2006.25 904
2006.68 908
2007.10 941
2007.52 953
2007.94 891
2008.37 854
2008.79 930
2009.21 978
2009.63 958
2010.06 926
2010.48 781
2010.90 934
2011.32 973
2011.75 905
2012.17 988
2012.59 831
2013.02 839
2013.44 946
2013.86 1040
2014.29 935
2014.71 875
2015.13 887
2015.55 800
2015.98 835
2016.40 962
2016.82 802
2017.25 743
2017.67 878
2018.10 858
2018.52 775
2018.94 844
2019.37 750
2019.79 850
2020.21 906
2020.64 980
2021.06 869
2021.48 902
2021.91 851
2022.33 913
2022.76 909
2023.18 899
2023.60 889
2024.03 798
2024.45 784
2024.88 837
2025.30 837
2025.73 834
2026.15 795
2026.57 790
2027.00 862
2027.42 882
2027.85 840
2028.27 752
2028.70 779
2029.12 792
2029.55 943
2029.97 922
2030.40 765
2030.82 715
2031.24 846
2031.67 819
2032.09 858
2032.52 902
2032.94 833
2033.37 879
2033.79 808
2034.22 798
2034.65 862
2035.07 851
2035.50 925
2035.92 855
2036.35 977
2036.77 953
2037.20 874
2037.62 913
2038.05 1006
2038.47 938
2038.90 963
2039.33 941
2039.75 807
2040.18 806
2040.60 963
2041.03 839
2041.45 870
2041.88 1071
2042.31 1041
2042.73 1009
2043.16 985
2043.58 1024
2044.01 925
2044.44 970
2044.86 955
2045.29 871
2045.72 912
2046.14 931
2046.57 859
2047.00 924
2047.42 910
2047.85 898
2048.28 754
2048.70 905
2049.13 861
2049.56 816
2049.98 865
2050.41 883
2050.84 813
2051.26 948
2051.69 944
2052.12 950
2052.54 895
2052.97 878
2053.40 890
2053.83 825
2054.25 876
2054.68 849
2055.11 828
2055.53 724
2055.96 759
2056.39 904
2056.82 969
2057.24 817
2057.67 807
2058.10 792
2058.53 763
2058.96 856
2059.38 779
2059.81 734
2060.24 748
2060.67 897
2061.10 914
2061.52 929
2061.95 844
2062.38 842
2062.81 758
2063.24 822
2063.66 844
2064.09 841
2064.52 769
2064.95 820
2065.38 860
2065.81 986
2066.23 1013
2066.66 942
2067.09 999
2067.52 910
2067.95 881
2068.38 907
2068.81 914
2069.23 885
2069.66 954
2070.09 933
2070.52 836
2070.95 845
2071.38 844
2071.81 821
2072.24 932
2072.67 853
2073.10 809
2073.53 929
2073.95 869
2074.38 832
2074.81 789
2075.24 916
2075.67 979
2076.10 909
2076.53 810
2076.96 758
2077.39 763
2077.82 767
2078.25 869
2078.68 963
2079.11 854
2079.54 910
2079.97 933
2080.40 933
2080.83 975
2081.26 924
2081.69 1019
2082.12 1054
2082.55 1100
2082.98 1004
2083.41 901
2083.84 967
2084.27 1014
2084.70 888
2085.13 929
2085.56 878
2085.99 859
2086.42 871
2086.85 916
2087.29 978
2087.72 908
2088.15 945
2088.58 897
2089.01 790
2089.44 832
2089.87 895
2090.30 855
2090.73 980
2091.16 989
2091.59 883
2092.03 828
2092.46 913
2092.89 958
2093.32 910
2093.75 871
2094.18 898
2094.61 962
2095.05 847
2095.48 915
2095.91 933
2096.34 805
2096.77 809
2097.20 769
2097.63 785
2098.07 846
2098.50 832
2098.93 805
2099.36 812
2099.79 954
2100.23 924
2100.66 858
2101.09 868
2101.52 949
2101.95 903
2102.39 848
2102.82 810
2103.25 885
2103.68 891
2104.12 965
2104.55 915
2104.98 798
2105.41 947
2105.85 938
2106.28 867
2106.71 805
2107.14 945
2107.58 914
2108.01 954
2108.44 845
2108.88 794
2109.31 878
2109.74 903
2110.18 931
2110.61 870
2111.04 899
2111.47 921
2111.91 936
2112.34 880
2112.77 808
2113.21 952
2113.64 809
2114.07 830
2114.51 902
2114.94 935
2115.37 911
2115.81 896
2116.24 927
2116.68 873
2117.11 864
2117.54 804
2117.98 821
2118.41 759
2118.85 835
2119.28 913
2119.71 912
2120.15 748
2120.58 812
2121.02 841
2121.45 939
2121.88 908
2122.32 910
2122.75 798
2123.19 820
2123.62 828
2124.06 947
2124.49 992
2124.92 986
2125.36 819
2125.79 811
2126.23 936
2126.66 923
2127.10 902
2127.53 835
2127.97 764
2128.40 857
2128.84 892
2129.27 808
2129.71 751
2130.14 829
2130.58 874
2131.01 833
2131.45 936
2131.88 938
2132.32 859
2132.75 891
2133.19 868
2133.63 923
2134.06 1027
2134.50 968
2134.93 990
2135.37 917
2135.80 959
2136.24 992
2136.67 983
2137.11 971
2137.55 953
2137.98 958
2138.42 1119
2138.85 954
2139.29 1032
2139.73 1050
2140.16 877
2140.60 1002
2141.03 1042
2141.47 950
2141.91 948
2142.34 879
2142.78 885
2143.22 1004
2143.65 945
2144.09 912
2144.53 903
2144.96 886
2145.40 866
2145.84 903
2146.27 939
2146.71 840
2147.15 746
2147.58 921
2148.02 826
2148.46 756
2148.89 787
2149.33 976
2149.77 852
2150.21 893
2150.64 903
2151.08 998
2151.52 1032
2151.95 1067
2152.39 997
2152.83 936
2153.27 1067
2153.70 1092
2154.14 1104
2154.58 870
2155.02 1083
2155.45 1163
2155.89 988
2156.33 949
2156.77 851
2157.21 908
2157.64 902
2158.08 957
2158.52 996
2158.96 769
2159.40 911
2159.83 861
2160.27 871
2160.71 936
2161.15 897
2161.59 1025
2162.02 983
2162.46 978
2162.90 879
2163.34 861
2163.78 984
2164.22 978
2164.66 854
2165.09 1025
2165.53 956
2165.97 1070
2166.41 1102
2166.85 981
2167.29 946
2167.73 963
2168.17 1019
2168.60 1054
2169.04 958
2169.48 908
2169.92 979
2170.36 975
2170.80 975
2171.24 915
2171.68 922
2172.12 899
2172.56 876
2173.00 934
2173.44 1011
2173.88 1080
2174.32 1075
2174.76 1108
2175.20 1007
2175.64 980
2176.07 1051
2176.51 931
2176.95 1027
2177.39 1002
2177.83 1040
2178.27 1081
2178.71 988
2179.15 1047
2179.59 1076
2180.03 1091
2180.47 1004
2180.92 979
2181.36 1089
2181.80 1139
2182.24 1100
2182.68 1087
2183.12 1040
2183.56 937
2184.00 897
2184.44 850
2184.88 991
2185.32 1086
2185.76 916
2186.20 835
2186.64 785
2187.08 831
2187.52 1074
2187.97 1016
2188.41 946
2188.85 977
2189.29 950
2189.73 973
2190.17 951
2190.61 979
2191.05 1070
2191.49 1014
2191.94 936
2192.38 897
2192.82 949
2193.26 1077
2193.70 1036
2194.14 971
2194.58 1115
2195.03 1025
2195.47 1052
2195.91 1063
2196.35 1145
2196.79 1060
2197.24 1042
2197.68 1113
2198.12 1009
2198.56 950
2199.00 1021
2199.45 1074
2199.89 1145
2200.33 1223
2200.77 1093
2201.21 1094
2201.66 1007
2202.10 953
2202.54 955
2202.98 973
2203.43 1026
2203.87 923
2204.31 969
2204.75 1013
2205.20 897
2205.64 918
2206.08 912
2206.53 916
2206.97 1083
2207.41 1007
2207.85 974
2208.30 1021
2208.74 932
2209.18 965
2209.63 1042
2210.07 1074
2210.51 1066
2210.96 1037
2211.40 984
2211.84 943
2212.29 996
2212.73 1077
2213.17 1007
2213.62 991
2214.06 996
2214.50 1075
2214.95 1062
2215.39 1072
2215.84 967
2216.28 1044
2216.72 1063
2217.17 945
2217.61 877
2218.05 981
2218.50 1027
2218.94 1095
2219.39 950
2219.83 1087
2220.28 1101
2220.72 993
2221.16 975
2221.61 976
2222.05 922
2222.50 950
2222.94 899
2223.39 1020
2223.83 967
2224.28 971
2224.72 1019
2225.16 977
2225.61 986
2226.05 1088
2226.50 1062
2226.94 1066
2227.39 1070
2227.83 1044
2228.28 1085
2228.72 1087
2229.17 1167
2229.61 1137
2230.06 1080
2230.50 1033
2230.95 1055
2231.40 1154
2231.84 1123
2232.29 1125
2232.73 1159
2233.18 1215
2233.62 1029
2234.07 959
2234.51 1056
2234.96 1209
2235.41 1176
2235.85 1137
2236.30 1178
2236.74 1159
2237.19 1110
2237.63 990
2238.08 1100
2238.53 1061
2238.97 1056
2239.42 1128
2239.86 1000
2240.31 1066
2240.76 1069
2241.20 992
2241.65 984
2242.10 973
2242.54 894
2242.99 996
2243.44 1003
2243.88 953
2244.33 876
2244.78 946
2245.22 918
2245.67 925
2246.12 976
2246.56 944
2247.01 981
2247.46 1004
2247.90 1037
2248.35 927
2248.80 915
2249.24 997
2249.69 1105
2250.14 928
2250.59 979
2251.03 958
2251.48 954
2251.93 961
2252.38 974
2252.82 1089
2253.27 1009
2253.72 1021
2254.17 1013
2254.61 989
2255.06 857
2255.51 1020
2255.96 991
2256.40 1008
2256.85 1015
2257.30 1043
2257.75 1067
2258.20 975
2258.64 978
2259.09 919
2259.54 884
2259.99 967
2260.44 1002
2260.88 992
2261.33 965
2261.78 1050
2262.23 1015
2262.68 1043
2263.13 1114
2263.58 1033
2264.02 1164
2264.47 1243
2264.92 1303
2265.37 1226
2265.82 1162
2266.27 1184
2266.72 1246
2267.17 1240
2267.61 1262
2268.06 1213
2268.51 1251
2268.96 1309
2269.41 1175
2269.86 1208
2270.31 1199
2270.76 1112
2271.21 1082
2271.66 1040
2272.11 1005
2272.56 1182
2273.00 1058
2273.45 1138
2273.90 1076
2274.35 1083
2274.80 1208
2275.25 1212
2275.70 1139
2276.15 1071
2276.60 978
2277.05 981
2277.50 1143
2277.95 1151
2278.40 1040
2278.85 926
2279.30 1131
2279.75 1150
2280.20 1101
2280.65 989
2281.10 1027
2281.55 1119
2282.00 1189
2282.45 1242
2282.90 1123
2283.35 1064
2283.81 1073
2284.26 1115
2284.71 1038
2285.16 1141
2285.61 1075
2286.06 1087
2286.51 1190
2286.96 1151
2287.41 1061
2287.86 1042
2288.31 1202
2288.76 1183
2289.22 1196
2289.67 1273
2290.12 1380
2290.57 1325
2291.02 1384
2291.47 1428
2291.92 1545
2292.37 1610
2292.83 1746
2293.28 1946
2293.73 1905
2294.18 1868
2294.63 1899
2295.08 1821
2295.53 1667
2295.99 1499
2296.44 1590
2296.89 1640
2297.34 1586
2297.79 1486
2298.25 1422
2298.70 1427
2299.15 1425
2299.60 1304
2300.05 1267
2300.51 1333
2300.96 1178
2301.41 1216
2301.86 1188
2302.32 1084
2302.77 1239
2303.22 1197
2303.67 1093
2304.13 1006
2304.58 953
2305.03 1137
2305.48 1008
2305.94 1013
2306.39 1046
2306.84 1048
2307.29 1112
2307.75 1180
2308.20 1197
2308.65 1114
2309.11 1029
2309.56 1209
2310.01 1229
2310.47 1264
2310.92 1276
2311.37 1314
2311.83 1295
2312.28 1317
2312.73 1095
2313.19 1218
2313.64 1094
2314.09 1142
2314.55 1110
2315.00 1139
2315.45 1309
2315.91 1285
2316.36 1142
2316.81 1114
2317.27 1127
2317.72 1058
2318.18 1124
2318.63 1098
2319.08 1005
2319.54 1042
2319.99 1014
2320.45 1145
2320.90 1072
2321.35 1154
2321.81 1094
2322.26 1055
2322.72 1229
2323.17 1174
2323.63 1077
2324.08 1156
2324.54 1164
2324.99 1129
2325.44 1207
2325.90 1248
2326.35 1175
2326.81 1184
2327.26 1130
2327.72 1116
2328.17 1076
2328.63 1180
2329.08 1234
2329.54 1324
2329.99 1243
2330.45 1223
2330.90 1354
2331.36 1407
2331.81 1412
2332.27 1347
2332.72 1319
2333.18 1149
2333.64 1169
2334.09 1163
2334.55 1113
2335.00 1211
2335.46 1275
2335.91 1133
2336.37 1149
2336.82 1066
2337.28 1075
2337.74 1091
2338.19 1140
2338.65 1211
2339.10 1144
2339.56 1116
2340.02 1188
2340.47 1093
2340.93 1149
2341.38 1219
2341.84 1229
2342.30 1215
2342.75 1275
2343.21 1276
2343.67 1106
2344.12 1133
2344.58 1338
2345.04 1192
2345.49 1079
2345.95 1216
2346.41 1190
2346.86 1253
2347.32 1231
2347.78 1058
2348.23 1186
2348.69 1236
2349.15 1234
2349.60 1272
2350.06 1257
2350.52 1237
2350.97 1171
2351.43 1166
2351.89 1248
2352.35 1199
2352.80 1197
2353.26 1092
2353.72 1068
2354.18 974
2354.63 1020
2355.09 1173
2355.55 1043
2356.01 1083
2356.46 1107
2356.92 1150
2357.38 1077
2357.84 1004
2358.29 1106
2358.75 987
2359.21 1072
2359.67 1037
2360.13 1066
2360.58 1074
2361.04 1106
2361.50 1081
2361.96 1216
2362.42 1201
2362.88 1107
2363.33 1121
2363.79 1082
2364.25 1041
2364.71 1053
2365.17 1103
2365.63 1060
2366.08 1047
2366.54 1111
2367.00 1084
2367.46 985
2367.92 1044
2368.38 1116
2368.84 1122
2369.30 1137
2369.75 1016
2370.21 1035
2370.67 1136
2371.13 1158
2371.59 1094
2372.05 995
2372.51 1044
2372.97 985
2373.43 1044
2373.89 962
2374.35 951
2374.81 1024
2375.27 986
2375.72 989
2376.18 958
2376.64 1006
2377.10 1045
2377.56 1028
2378.02 983
2378.48 1069
2378.94 1052
2379.40 1069
2379.86 992
2380.32 1084
2380.78 1175
2381.24 1118
2381.70 1190
2382.16 1071
2382.62 1061
2383.08 1073
2383.54 1100
2384.00 1097
2384.46 935
2384.92 993
2385.39 1073
2385.85 1051
2386.31 1086
2386.77 1049
2387.23 1078
2387.69 1009
2388.15 1100
2388.61 1043
2389.07 1081
2389.53 1071
2389.99 1026
2390.45 988
2390.91 1036
2391.38 1079
2391.84 1085
2392.30 1066
2392.76 1149
2393.22 1033
2393.68 972
2394.14 1002
2394.60 1066
2395.06 1019
2395.53 977
2395.99 1019
2396.45 1012
2396.91 1018
2397.37 934
2397.83 851
2398.30 891
2398.76 788
2399.22 855
2399.68 928
2400.14 1118
2400.61 1097
2401.07 975
2401.53 925
2401.99 937
2402.45 948
2402.92 1027
2403.38 1043
2403.84 868
2404.30 787
2404.76 971
2405.23 1085
2405.69 1006
2406.15 1069
2406.61 1060
2407.08 1035
2407.54 1051
2408.00 1055
2408.46 1024
2408.93 972
2409.39 916
2409.85 1019
2410.32 1015
2410.78 926
2411.24 979
2411.70 882
2412.17 1059
2412.63 992
2413.09 934
2413.56 1028
2414.02 944
2414.48 943
2414.95 908
2415.41 949
2415.87 1052
2416.34 1185
2416.80 1324
2417.26 1133
2417.73 1227
2418.19 1276
2418.65 1213
2419.12 1225
2419.58 1225
2420.05 1307
2420.51 1305
2420.97 1376
2421.44 1407
2421.90 1388
2422.37 1323
2422.83 1323
2423.29 1231
2423.76 1297
2424.22 1309
2424.69 1233
2425.15 1076
2425.62 1046
2426.08 1098
2426.54 1145
2427.01 1003
2427.47 1097
2427.94 1148
2428.40 1172
2428.87 1050
2429.33 1039
2429.80 1069
2430.26 1087
2430.73 959
2431.19 1038
2431.66 1021
2432.12 1044
2432.59 1085
2433.05 1088
2433.52 1072
2433.98 1274
2434.45 1182
2434.91 1135
2435.38 1126
2435.84 1145
2436.31 1184
2436.77 1063
2437.24 1159
2437.70 1210
2438.17 1364
2438.63 1226
2439.10 1199
2439.57 1275
2440.03 1279
2440.50 1196
2440.96 1196
2441.43 1314
2441.89 1271
2442.36 1278
2442.83 1398
2443.29 1477
2443.76 1300
2444.22 1238
2444.69 1438
2445.16 1315
2445.62 1252
2446.09 1226
2446.56 1234
2447.02 1118
2447.49 1151
2447.96 1175
2448.42 1104
2448.89 1096
2449.35 1062
2449.82 1026
2450.29 908
2450.75 1003
2451.22 872
2451.69 950
2452.16 1059
2452.62 992
2453.09 987
2453.56 1118
2454.02 1028
2454.49 942
2454.96 1000
2455.42 1010
2455.89 1038
2456.36 1045
2456.83 965
2457.29 1062
2457.76 1032
2458.23 1081
2458.70 1023
2459.16 1106
2459.63 991
2460.10 1017
2460.57 1055
2461.03 1021
2461.50 1032
2461.97 1043
2462.44 1026
2462.91 1048
2463.37 1053
2463.84 1016
2464.31 1008
2464.78 950
2465.25 1049
2465.71 1059
2466.18 996
2466.65 955
2467.12 1084
2467.59 1178
2468.06 1106
2468.52 1076
2468.99 1125
2469.46 1198
2469.93 1138
2470.40 1041
2470.87 1079
2471.34 1165
2471.80 1095
2472.27 1036
2472.74 1091
2473.21 1051
2473.68 971
2474.15 958
2474.62 942
2475.09 906
2475.56 902
2476.02 963
2476.49 949
2476.96 958
2477.43 1070
2477.90 976
2478.37 1013
2478.84 1028
2479.31 1110
2479.78 1001
2480.25 959
2480.72 1061
2481.19 1113
2481.66 1110
2482.13 1112
2482.60 1144
2483.07 1143
2483.54 1165
2484.01 1112
2484.48 1048
2484.95 1168
2485.42 1111
2485.89 1130
2486.36 1108
2486.83 1050
2487.30 972
2487.77 985
2488.24 1030
2488.71 951
2489.18 989
2489.65 1041
2490.12 978
2490.59 1051
2491.06 1074
2491.53 995
2492.00 1064
2492.47 1168
2492.94 1154
2493.41 1037
2493.88 1118
2494.36 1089
2494.83 1147
2495.30 1141
2495.77 1062
2496.24 1135
2496.71 1102
2497.18 1148
2497.65 1032
2498.12 1106
2498.60 1127
2499.07 1212
2499.54 1160
2500.01 992
2500.48 1049
2500.95 1057
2501.42 926
2501.90 919
2502.37 1011
2502.84 980
2503.31 984
2503.78 1087
2504.25 1050
2504.73 964
2505.20 996
2505.67 1078
2506.14 958
2506.61 1027
2507.09 1087
2507.56 1047
2508.03 1042
2508.50 1015
2508.97 1095
2509.45 1087
2509.92 1239
2510.39 1250
2510.86 1313
2511.34 1279
2511.81 1340
2512.28 1258
2512.75 1192
2513.23 1266
2513.70 1247
2514.17 1216
2514.65 1278
2515.12 1343
2515.59 1270
2516.06 1240
2516.54 1208
2517.01 1120
2517.48 1065
2517.96 973
2518.43 1042
2518.90 979
2519.38 1022
2519.85 1166
2520.32 1162
2520.80 1083
2521.27 983
2521.74 991
2522.22 988
2522.69 1014
2523.16 1036
2523.64 1005
2524.11 1004
2524.58 1077
2525.06 1099
2525.53 1055
2526.01 1109
2526.48 1058
2526.95 1089
2527.43 1041
2527.90 1096
2528.38 1071
2528.85 1001
2529.32 1033
2529.80 1013
2530.27 1058
2530.75 1027
2531.22 1017
2531.70 1061
2532.17 1108
2532.64 1123
2533.12 976
2533.59 1065
2534.07 1095
2534.54 1013
2535.02 1008
2535.49 1205
2535.97 1147
2536.44 977
2536.92 1038
2537.39 1048
2537.87 1093
2538.34 1187
2538.82 1106
2539.29 1063
2539.77 1025
2540.24 1105
2540.72 1053
2541.19 973
2541.67 1041
2542.14 1201
2542.62 1146
2543.09 1187
2543.57 1182
2544.04 1072
2544.52 1038
2545.00 1014
2545.47 1012
2545.95 1065
2546.42 1063
2546.90 1102
2547.37 1191
2547.85 1221
2548.33 1173
2548.80 1105
2549.28 1186
2549.75 1290
2550.23 1350
2550.71 1293
2551.18 1388
2551.66 1441
2552.14 1452
2552.61 1313
2553.09 1239
2553.57 1359
2554.04 1345
2554.52 1290
2554.99 1325
2555.47 1413
2555.95 1385
2556.42 1307
2556.90 1336
2557.38 1373
2557.86 1476
2558.33 1542
2558.81 1503
2559.29 1412
2559.76 1355
2560.24 1454
2560.72 1209
2561.19 1232
2561.67 1131
2562.15 1280
2562.63 1206
2563.10 1084
2563.58 1045
2564.06 1068
2564.54 975
2565.01 1062
2565.49 1076
2565.97 1071
2566.45 1006
2566.92 991
2567.40 1045
2567.88 1139
2568.36 1063
2568.83 1051
2569.31 1018
2569.79 1017
2570.27 1022
2570.75 1050
2571.22 1123
2571.70 1015
2572.18 1056
2572.66 1109
2573.14 994
2573.62 1042
2574.09 1003
2574.57 1061
2575.05 1072
2575.53 1114
2576.01 1003
2576.49 1068
2576.97 988
2577.44 1026
2577.92 1026
2578.40 967
2578.88 1014
2579.36 1125
2579.84 1100
2580.32 980
2580.80 989
2581.27 1090
2581.75 1051
2582.23 1068
2582.71 1167
2583.19 1080
2583.67 1073
2584.15 1033
2584.63 1056
2585.11 1046
2585.59 1031
2586.07 1039
2586.55 1011
2587.03 1160
2587.51 1031
2587.99 1044
2588.47 1179
2588.94 1277
2589.42 1167
2589.90 1086
2590.38 1150
2590.86 1082
2591.34 985
2591.82 1078
2592.30 1086
2592.78 1043
2593.26 959
2593.74 941
2594.22 996
2594.71 985
2595.19 1033
2595.67 1039
2596.15 1133
2596.63 1133
2597.11 1192
2597.59 1237
2598.07 1162
2598.55 1171
2599.03 1181
2599.51 1184
2599.99 1168
2600.47 1157
2600.95 1119
2601.43 1126
2601.91 994
2602.40 1001
2602.88 1015
2603.36 1111
2603.84 1117
2604.32 1082
2604.80 948
2605.28 1010
2605.76 1123
2606.24 1064
2606.73 1107
2607.21 1066
2607.69 1125
2608.17 1051
2608.65 1029
2609.13 1037
2609.62 981
2610.10 956
2610.58 1258
2611.06 1231
2611.54 1216
2612.02 1292
2612.51 1195
2612.99 1084
2613.47 1026
2613.95 1093
2614.43 1300
2614.92 1285
2615.40 1141
2615.88 1138
2616.36 1230
2616.85 1061
2617.33 1074
2617.81 1089
2618.29 1148
2618.78 1066
2619.26 1011
2619.74 1163
2620.22 1134
2620.71 1113
2621.19 935
2621.67 1039
2622.15 1082
2622.64 1057
2623.12 1144
2623.60 1075
2624.09 1089
2624.57 1135
2625.05 1101
2625.53 1055
2626.02 1093
2626.50 1081
2626.98 1045
2627.47 1059
2627.95 1096
2628.43 972
2628.92 1060
2629.40 1093
2629.88 1090
2630.37 1107
2630.85 1090
2631.34 1061
2631.82 1009
2632.30 971
2632.79 950
2633.27 1016
2633.75 1030
2634.24 1035
2634.72 970
2635.21 981
2635.69 1135
2636.17 1195
2636.66 1196
2637.14 1155
2637.63 1049
2638.11 994
2638.60 942
2639.08 1055
2639.56 1010
2640.05 1040
2640.53 1018
2641.02 934
2641.50 914
2641.99 1082
2642.47 1086
2642.96 1056
2643.44 1098
2643.93 994
2644.41 1067
2644.90 1212
2645.38 1117
2645.87 1055
2646.35 1058
2646.84 1045
2647.32 1062
2647.81 1052
2648.29 989
2648.78 1076
2649.26 1057
2649.75 981
2650.23 975
2650.72 1018
2651.20 1003
2651.69 1027
2652.17 1031
2652.66 1114
2653.15 1000
2653.63 982
2654.12 1082
2654.60 1098
2655.09 994
2655.57 1032
2656.06 1095
2656.55 941
2657.03 946
2657.52 1088
2658.00 1135
2658.49 1004
2658.98 1130
2659.46 1083
2659.95 1147
2660.44 1101
2660.92 1010
2661.41 1139
2661.90 1153
2662.38 1165
2662.87 985
2663.35 1015
2663.84 972
2664.33 1001
2664.81 1060
2665.30 1025
2665.79 1083
2666.28 1137
2666.76 1005
2667.25 1028
2667.74 1124
2668.22 1158
2668.71 1145
2669.20 1160
2669.68 1072
2670.17 1057
2670.66 979
2671.15 1082
2671.63 1074
2672.12 1068
2672.61 1176
2673.10 1216
2673.58 1182
2674.07 1149
2674.56 1272
2675.05 1156
2675.53 1227
2676.02 1329
2676.51 1395
2677.00 1355
2677.49 1407
2677.97 1334
2678.46 1433
2678.95 1373
2679.44 1282
2679.93 1395
2680.41 1478
2680.90 1373
2681.39 1265
2681.88 1406
2682.37 1295
2682.85 1388
2683.34 1395
2683.83 1293
2684.32 1400
2684.81 1524
2685.30 1493
2685.79 1552
2686.27 1436
2686.76 1401
2687.25 1518
2687.74 1399
2688.23 1412
2688.72 1368
2689.21 1207
2689.70 1286
2690.19 1326
2690.67 1417
2691.16 1380
2691.65 1218
2692.14 1095
2692.63 1037
2693.12 1066
2693.61 1103
2694.10 982
2694.59 1081
2695.08 1145
2695.57 1155
2696.06 1014
2696.55 1089
2697.04 1158
2697.53 1223
2698.02 1193
2698.51 1171
2699.00 1099
2699.49 1224
2699.98 1139
2700.47 1210
2700.96 1283
2701.45 1249
2701.94 1309
2702.43 1259
2702.92 1263
2703.41 1235
2703.90 1267
2704.39 1297
2704.88 1266
2705.37 1308
2705.86 1284
2706.35 1175
2706.84 1200
2707.33 1193
2707.82 1145
2708.31 1146
2708.80 1145
2709.29 1036
2709.78 1004
2710.27 1030
2710.77 1086
2711.26 1130
2711.75 1059
2712.24 1037
2712.73 1041
2713.22 1031
2713.71 1089
2714.20 984
2714.69 1131
2715.19 1030
2715.68 943
2716.17 1046
2716.66 1083
2717.15 1088
2717.64 1085
2718.13 1135
2718.63 1058
2719.12 1024
2719.61 1070
2720.10 1084
2720.59 1017
2721.08 1037
2721.58 999
2722.07 958
2722.56 1014
2723.05 965
2723.54 1074
2724.04 1059
2724.53 1182
2725.02 1229
2725.51 1165
2726.01 1132
2726.50 1103
2726.99 1119
2727.48 1053
2727.98 1039
2728.47 1025
2728.96 972
2729.45 1014
2729.95 1047
2730.44 1034
2730.93 1126
2731.42 1058
2731.92 1083
2732.41 1130
2732.90 1164
2733.40 1060
2733.89 963
2734.38 953
2734.87 1131
2735.37 1193
2735.86 1124
2736.35 1153
2736.85 971
2737.34 1100
2737.83 1056
2738.33 1090
2738.82 1088
2739.31 1122
2739.81 1068
2740.30 1072
2740.79 1182
2741.29 1163
2741.78 1211
2742.28 1140
2742.77 1103
2743.26 1088
2743.76 970
2744.25 1050
2744.75 1015
2745.24 952
2745.73 998
2746.23 936
2746.72 1007
2747.22 1028
2747.71 1164
2748.20 1133
2748.70 1095
2749.19 1017
2749.69 1004
2750.18 1063
2750.68 1075
2751.17 1041
2751.67 1094
2752.16 1063
2752.66 1122
2753.15 1129
2753.64 1053
2754.14 1126
2754.63 1038
2755.13 1063
2755.62 1108
2756.12 1131
2756.61 1120
2757.11 1080
2757.60 1152
2758.10 1163
2758.59 1178
2759.09 1153
2759.59 1221
2760.08 1127
2760.58 1080
2761.07 1150
2761.57 1228
2762.06 1194
2762.56 1140
2763.05 1096
2763.55 1105
2764.05 1018
2764.54 974
2765.04 1079
2765.53 988
2766.03 1047
2766.52 1088
2767.02 999
2767.52 1064
2768.01 1051
2768.51 1173
2769.00 1131
2769.50 1144
2770.00 1116
2770.49 1079
2770.99 1206
2771.49 1112
2771.98 1127
2772.48 1118
2772.98 1030
2773.47 1121
2773.97 1086
2774.47 1171
2774.96 1177
2775.46 1265
2775.96 1226
2776.45 1033
2776.95 1178
2777.45 1256
2777.94 1257
2778.44 1223
2778.94 1083
2779.43 1209
2779.93 1299
2780.43 1180
2780.93 1361
2781.42 1322
2781.92 1233
2782.42 1283
2782.92 1173
2783.41 1072
2783.91 1090
2784.41 1167
2784.91 1209
2785.40 1100
2785.90 1136
2786.40 1177
2786.90 1297
2787.39 1120
2787.89 1138
2788.39 1177
2788.89 1172
2789.39 1142
2789.88 1106
2790.38 1178
2790.88 1043
2791.38 1236
2791.88 1288
2792.37 1254
2792.87 1173
2793.37 1202
2793.87 1149
2794.37 1082
2794.87 1070
2795.37 1146
2795.86 1200
2796.36 1214
2796.86 1221
2797.36 1326
2797.86 1557
2798.36 1424
2798.86 1446
2799.35 1658
2799.85 1672
2800.35 1637
2800.85 1649
2801.35 1621
2801.85 1626
2802.35 1598
2802.85 1473
2803.35 1236
2803.85 1439
2804.35 1461
2804.85 1334
2805.34 1274
2805.84 1207
2806.34 1279
2806.84 1259
2807.34 1434
2807.84 1431
2808.34 1532
2808.84 1555
2809.34 1638
2809.84 1711
2810.34 1700
2810.84 1784
2811.34 2076
2811.84 2099
2812.34 1845
2812.84 1801
2813.34 1795
2813.84 1702
2814.34 1642
2814.84 1576
2815.34 1441
2815.84 1349
2816.34 1385
2816.84 1355
2817.34 1299
2817.84 1267
2818.35 1115
2818.85 1163
2819.35 1287
2819.85 1268
2820.35 1323
2820.85 1228
2821.35 1155
2821.85 1151
2822.35 1184
2822.85 1352
2823.35 1207
2823.85 1225
2824.36 1228
2824.86 1223
2825.36 1323
2825.86 1227
2826.36 1231
2826.86 1370
2827.36 1249
2827.86 1233
2828.37 1152
2828.87 1333
2829.37 1391
2829.87 1319
2830.37 1215
2830.87 1192
2831.38 1300
2831.88 1278
2832.38 1137
2832.88 1122
2833.38 1129
2833.88 1220
2834.39 1152
2834.89 1132
2835.39 1159
2835.89 1178
2836.40 1052
2836.90 1108
2837.40 1147
2837.90 1260
2838.40 1294
2838.91 1204
2839.41 1239
2839.91 1274
2840.41 1211
2840.92 1100
2841.42 1182
2841.92 1236
2842.42 1216
2842.93 1284
2843.43 1158
2843.93 1246
2844.44 1160
2844.94 1069
2845.44 1169
2845.94 1196
2846.45 1193
2846.95 1171
2847.45 1262
2847.96 1316
2848.46 1322
2848.96 1384
2849.47 1438
2849.97 1357
2850.47 1368
2850.98 1406
2851.48 1411
2851.98 1517
2852.49 1363
2852.99 1404
2853.50 1221
2854.00 1308
2854.50 1294
2855.01 1125
2855.51 1183
2856.01 1276
2856.52 1233
2857.02 1077
2857.53 1110
2858.03 1097
2858.53 1097
2859.04 1150
2859.54 1156
2860.05 1160
2860.55 1152
2861.06 1182
2861.56 1286
2862.06 1279
2862.57 1190
2863.07 1130
2863.58 1176
2864.08 1166
2864.59 1151
2865.09 1134
2865.60 1087
2866.10 1129
2866.61 1114
2867.11 1082
2867.62 908
2868.12 1021
2868.63 1040
2869.13 1079
2869.64 1187
2870.14 1107
2870.65 1075
2871.15 1116
2871.66 1139
2872.16 1140
2872.67 1193
2873.17 1215
2873.68 1199
2874.18 1166
2874.69 1112
2875.20 1190
2875.70 1200
2876.21 1201
2876.71 1198
2877.22 1164
2877.72 1144
2878.23 1188
2878.74 1140
2879.24 1206
2879.75 1104
2880.25 1272
2880.76 1334
2881.27 1304
2881.77 1289
2882.28 1388
2882.79 1385
2883.29 1398
2883.80 1424
2884.30 1450
2884.81 1430
2885.32 1537
2885.82 1555
2886.33 1495
2886.84 1503
2887.34 1512
2887.85 1649
2888.36 1482
2888.86 1606
2889.37 1457
2889.88 1647
2890.38 1578
2890.89 1491
2891.40 1564
2891.91 1463
2892.41 1453
2892.92 1508
2893.43 1483
2893.93 1380
2894.44 1360
2894.95 1319
2895.46 1143
2895.96 1171
2896.47 1258
2896.98 1400
2897.49 1395
2897.99 1352
2898.50 1455
2899.01 1363
2899.52 1362
2900.03 1489
2900.53 1381
2901.04 1482
2901.55 1481
2902.06 1439
2902.56 1529
2903.07 1564
2903.58 1613
2904.09 1615
2904.60 1499
2905.11 1515
2905.61 1446
2906.12 1545
2906.63 1529
2907.14 1615
2907.65 1594
2908.16 1371
2908.66 1369
2909.17 1453
2909.68 1334
2910.19 1316
2910.70 1256
2911.21 1362
2911.72 1308
2912.23 1246
2912.73 1303
2913.24 1177
2913.75 1133
2914.26 1269
2914.77 1224
2915.28 1217
2915.79 1231
2916.30 1327
2916.81 1300
2917.32 1261
2917.83 1275
2918.33 1320
2918.84 1478
2919.35 1408
2919.86 1247
2920.37 1259
2920.88 1269
2921.39 1245
2921.90 1261
2922.41 1131
2922.92 1127
2923.43 1289
2923.94 1432
2924.45 1397
2924.96 1529
2925.47 1539
2925.98 1662
2926.49 1550
2927.00 1624
2927.51 1726
2928.02 1914
2928.53 1848
2929.04 1939
2929.55 1966
2930.06 1954
2930.57 1662
2931.08 1658
2931.59 1535
2932.11 1371
2932.62 1460
2933.13 1405
2933.64 1291
2934.15 1326
2934.66 1227
2935.17 1308
2935.68 1260
2936.19 1138
2936.70 1139
2937.21 1178
2937.72 1251
2938.24 1326
2938.75 1253
2939.26 1217
2939.77 1249
2940.28 1138
2940.79 1169
2941.30 1218
2941.81 1326
2942.33 1235
2942.84 1140
2943.35 1260
2943.86 1093
2944.37 1186
2944.88 1224
2945.40 1313
2945.91 1398
2946.42 1356
2946.93 1293
2947.44 1294
2947.96 1374
2948.47 1489
2948.98 1429
2949.49 1285
2950.00 1417
2950.52 1541
2951.03 1442
2951.54 1426
2952.05 1431
2952.57 1551
2953.08 1474
2953.59 1257
2954.10 1249
2954.62 1363
2955.13 1199
2955.64 1165
2956.15 1301
2956.67 1238
2957.18 1130
2957.69 1212
2958.20 1155
2958.72 1213
2959.23 1193
2959.74 1224
2960.26 1215
2960.77 1250
2961.28 1279
2961.80 1256
2962.31 1404
2962.82 1499
2963.34 1504
2963.85 1408
2964.36 1495
2964.88 1492
2965.39 1226
2965.90 1504
2966.42 1410
2966.93 1494
2967.44 1482
2967.96 1206
2968.47 1242
2968.98 1246
2969.50 1215
2970.01 1220
2970.53 1197
2971.04 1123
2971.55 1102
2972.07 1154
2972.58 1162
2973.10 1141
2973.61 1182
2974.12 1210
2974.64 1176
2975.15 1282
2975.67 1239
2976.18 1175
2976.70 1197
2977.21 1111
2977.73 1172
2978.24 1221
2978.75 1154
2979.27 1181
2979.78 1251
2980.30 1218
2980.81 1212
2981.33 1292
2981.84 1288
2982.36 1164
2982.87 1161
2983.39 1245
2983.90 1298
2984.42 1246
2984.93 1347
2985.45 1359
2985.96 1383
2986.48 1278
2987.00 1239
2987.51 1231
2988.03 1265
2988.54 1263
2989.06 1210
2989.57 1279
2990.09 1158
2990.60 1277
2991.12 1291
2991.64 1267
2992.15 1144
2992.67 1269
2993.18 1239
2993.70 1310
2994.21 1442
2994.73 1380
2995.25 1285
2995.76 1278
2996.28 1312
2996.80 1348
2997.31 1433
2997.83 1295
2998.34 1302
2998.86 1359
2999.38 1305
2999.89 1389
3000.41 1413
3000.93 1437
3001.44 1687
3001.96 1350
3002.48 1385
3002.99 1504
3003.51 1558
3004.03 1430
3004.54 1628
3005.06 1562
3005.58 1670
3006.09 1811
3006.61 1640
3007.13 1564
3007.65 1498
3008.16 1900
3008.68 1873
3009.20 1777
3009.71 1626
3010.23 1582
3010.75 1455
3011.27 1477
3011.78 1281
3012.30 1291
3012.82 1348
3013.34 1228
3013.85 1238
3014.37 1147
3014.89 1352
3015.41 1212
3015.93 1249
3016.44 1418
3016.96 1280
3017.48 1298
3018.00 1361
3018.52 1310
3019.03 1271
3019.55 1284
3020.07 1383
3020.59 1412
3021.11 1312
3021.63 1476
3022.14 1458
3022.66 1395
3023.18 1385
3023.70 1399
3024.22 1417
3024.74 1524
3025.25 1394
3025.77 1405
3026.29 1504
3026.81 1481
3027.33 1397
3027.85 1508
3028.37 1504
3028.89 1597
3029.41 1508
3029.92 1540
3030.44 1437
3030.96 1397
3031.48 1292
3032.00 1326
3032.52 1318
3033.04 1292
3033.56 1245
3034.08 1214
3034.60 1284
3035.12 1236
3035.64 1220
3036.16 1284
3036.68 1362
3037.20 1503
3037.72 1366
3038.24 1240
3038.76 1291
3039.28 1288
3039.80 1336
3040.32 1391
3040.84 1195
3041.36 1343
3041.88 1221
3042.40 1201
3042.92 1140
3043.44 1143
3043.96 1207
3044.48 1310
3045.00 1263
3045.52 1196
3046.04 1199
3046.56 1098
3047.08 1299
3047.60 1187
3048.12 1160
3048.64 1227
3049.16 1140
3049.68 1218
3050.20 1189
3050.72 1238
3051.24 1287
3051.77 1148
3052.29 1129
3052.81 1132
3053.33 1109
3053.85 1136
3054.37 1188
3054.89 1135
3055.41 1118
3055.93 1127
3056.46 1206
3056.98 1153
3057.50 952
3058.02 1137
3058.54 1141
3059.06 1067
3059.58 1193
3060.11 1118
3060.63 1179
3061.15 1172
3061.67 1225
3062.19 1279
3062.71 1230
3063.24 1215
3063.76 1163
3064.28 1204
3064.80 1202
3065.32 1247
3065.85 1261
3066.37 1194
3066.89 1320
3067.41 1319
3067.94 1248
3068.46 1300
3068.98 1255
3069.50 1102
3070.03 1143
3070.55 1297
3071.07 1274
3071.59 1221
3072.12 1254
3072.64 1206
3073.16 1246
3073.68 1233
3074.21 1294
3074.73 1383
3075.25 1225
3075.78 1317
3076.30 1239
3076.82 1358
3077.34 1418
3077.87 1286
3078.39 1420
3078.91 1432
3079.44 1571
3079.96 1470
3080.48 1452
3081.01 1411
3081.53 1537
3082.05 1660
3082.58 1535
3083.10 1669
3083.63 1516
3084.15 1619
3084.67 1636
3085.20 1568
3085.72 1653
3086.24 1565
3086.77 1536
3087.29 1689
3087.82 1539
3088.34 1541
3088.86 1369
3089.39 1469
3089.91 1448
3090.44 1474
3090.96 1469
3091.49 1592
3092.01 1551
3092.53 1341
3093.06 1304
3093.58 1401
3094.11 1497
3094.63 1450
3095.16 1530
3095.68 1543
3096.21 1587
3096.73 1498
3097.26 1480
3097.78 1399
3098.31 1470
3098.83 1333
3099.36 1503
3099.88 1537
3100.41 1620
3100.93 1749
3101.46 1714
3101.98 1919
3102.51 2083
3103.03 2315
3103.56 2480
3104.08 2621
3104.61 2965
3105.13 3424
3105.66 3558
3106.18 3632
3106.71 3346
3107.24 3367
3107.76 3193
3108.29 2907
3108.81 2867
3109.34 2662
3109.86 2259
3110.39 2106
3110.92 1952
3111.44 1743
3111.97 1806
3112.49 1898
3113.02 1887
3113.55 1918
3114.07 1801
3114.60 1880
3115.12 1986
3115.65 1698
3116.18 1753
3116.70 1727
3117.23 1761
3117.76 1504
3118.28 1376
3118.81 1454
3119.34 1383
3119.86 1291
3120.39 1231
3120.92 1259
3121.44 1291
3121.97 1429
3122.50 1394
3123.02 1544
3123.55 1406
3124.08 1412
3124.61 1508
3125.13 1411
3125.66 1341
3126.19 1385
3126.72 1411
3127.24 1446
3127.77 1451
3128.30 1333
3128.82 1315
3129.35 1316
3129.88 1425
3130.41 1397
3130.93 1269
3131.46 1336
3131.99 1359
3132.52 1239
3133.05 1362
3133.57 1229
3134.10 1340
3134.63 1406
3135.16 1318
3135.69 1247
3136.21 1273
3136.74 1225
3137.27 1159
3137.80 1225
3138.33 1375
3138.85 1372
3139.38 1390
3139.91 1236
3140.44 1291
3140.97 1223
3141.50 1168
3142.03 1269
3142.55 1296
3143.08 1132
3143.61 1178
3144.14 1123
3144.67 1152
3145.20 1213
3145.73 1126
3146.26 1283
3146.79 1314
3147.31 1413
3147.84 1388
3148.37 1406
3148.90 1446
3149.43 1534
3149.96 1573
3150.49 1524
3151.02 1510
3151.55 1475
3152.08 1421
3152.61 1510
3153.14 1540
3153.67 1542
3154.20 1554
3154.73 1615
3155.25 1399
3155.78 1372
3156.31 1450
3156.84 1374
3157.37 1236
3157.90 1337
3158.43 1508
3158.96 1428
3159.49 1314
3160.02 1401
3160.55 1376
3161.08 1422
3161.61 1428
3162.14 1336
3162.68 1329
3163.21 1335
3163.74 1261
3164.27 1298
3164.80 1279
3165.33 1336
3165.86 1156
3166.39 1201
3166.92 1423
3167.45 1267
3167.98 1316
3168.51 1249
3169.04 1240
3169.57 1169
3170.10 1221
3170.64 1234
3171.17 1267
3171.70 1262
3172.23 1181
3172.76 1183
3173.29 1158
3173.82 1166
3174.35 1358
3174.88 1281
3175.42 1267
3175.95 1197
3176.48 1318
3177.01 1352
3177.54 1473
3178.07 1460
3178.61 1414
3179.14 1503
3179.67 1318
3180.20 1388
3180.73 1376
3181.26 1342
3181.80 1418
3182.33 1466
3182.86 1322
3183.39 1319
3183.92 1335
3184.46 1361
3184.99 1337
3185.52 1286
3186.05 1205
3186.59 1267
3187.12 1311
3187.65 1328
3188.18 1217
3188.72 1062
3189.25 1052
3189.78 1328
3190.31 1290
3190.85 1275
3191.38 1272
3191.91 1261
3192.44 1235
3192.98 1100
3193.51 1218
3194.04 1148
3194.58 1162
3195.11 1180
3195.64 1224
3196.17 1316
3196.71 1398
3197.24 1183
3197.77 1170
3198.31 1183
3198.84 1372
3199.37 1238
3199.91 1273
3200.44 1406
3200.98 1172
3201.51 1237
3202.04 1360
3202.58 1377
3203.11 1405
3203.64 1358
3204.18 1329
3204.71 1291
3205.24 1375
3205.78 1589
3206.31 1535
3206.85 1412
3207.38 1487
3207.91 1539
3208.45 1569
3208.98 1435
3209.52 1470
3210.05 1448
3210.59 1440
3211.12 1521
3211.65 1506
3212.19 1515
3212.72 1494
3213.26 1499
3213.79 1512
3214.33 1542
3214.86 1497
3215.40 1512
3215.93 1531
3216.47 1554
3217.00 1438
3217.54 1374
3218.07 1522
3218.61 1428
3219.14 1422
3219.68 1384
3220.21 1420
3220.75 1353
3221.28 1395
3221.82 1475
3222.35 1411
3222.89 1393
3223.42 1303
3223.96 1400
3224.49 1619
3225.03 1549
3225.57 1544
3226.10 1458
3226.64 1419
3227.17 1552
3227.71 1514
3228.24 1556
3228.78 1556
3229.32 1487
3229.85 1410
3230.39 1408
3230.92 1312
3231.46 1330
3232.00 1294
3232.53 1348
3233.07 1236
3233.60 1281
3234.14 1367
3234.68 1461
3235.21 1377
3235.75 1325
3236.29 1352
3236.82 1423
3237.36 1350
3237.90 1321
3238.43 1348
3238.97 1354
3239.51 1415
3240.04 1405
3240.58 1498
3241.12 1466
3241.65 1420
3242.19 1618
3242.73 1635
3243.26 1536
3243.80 1631
3244.34 1460
3244.88 1544
3245.41 1461
3245.95 1502
3246.49 1381
3247.02 1427
3247.56 1447
3248.10 1424
3248.64 1403
3249.17 1557
3249.71 1465
3250.25 1351
3250.79 1505
3251.33 1458
3251.86 1415
3252.40 1377
3252.94 1495
3253.48 1680
3254.01 1541
3254.55 1510
3255.09 1602
3255.63 1561
3256.17 1549
3256.70 1497
3257.24 1573
3257.78 1530
3258.32 1530
3258.86 1557
3259.40 1556
3259.93 1654
3260.47 1653
3261.01 1627
3261.55 1725
3262.09 1666
3262.63 1739
3263.17 1810
3263.70 1988
3264.24 2038
3264.78 1835
3265.32 1996
3265.86 2267
3266.40 2244
3266.94 2234
3267.48 2549
3268.02 2669
3268.56 2523
3269.09 2769
3269.63 2869
3270.17 3144
3270.71 3090
3271.25 2837
3271.79 2761
3272.33 2724
3272.87 2485
3273.41 2411
3273.95 2270
3274.49 2074
3275.03 1784
3275.57 1757
3276.11 1804
3276.65 1683
3277.19 1779
3277.73 1783
3278.27 1649
3278.81 1678
3279.35 1746
3279.89 1786
3280.43 1680
3280.97 1715
3281.51 1718
3282.05 1683
3282.59 1648
3283.13 1666
3283.67 1610
3284.21 1579
3284.75 1669
3285.29 1642
3285.83 1545
3286.37 1610
3286.91 1702
3287.45 1801
3287.99 1682
3288.53 1651
3289.08 1789
3289.62 1693
3290.16 1770
3290.70 1886
3291.24 1771
3291.78 1763
3292.32 1842
3292.86 1887
3293.40 1867
3293.95 1986
3294.49 2080
3295.03 2231
3295.57 2185
3296.11 2092
3296.65 2119
3297.19 2242
3297.73 2583
3298.28 2709
3298.82 2461
3299.36 2549
3299.90 2383
3300.44 2385
3300.99 2244
3301.53 2211
3302.07 2315
3302.61 2122
3303.15 1999
3303.69 1968
3304.24 1826
3304.78 1816
3305.32 1763
3305.86 1782
3306.41 1849
3306.95 1708
3307.49 1710
3308.03 1712
3308.58 1737
3309.12 1701
3309.66 1799
3310.20 1677
3310.75 1712
3311.29 1699
3311.83 1651
3312.37 1506
3312.92 1677
3313.46 1638
3314.00 1703
3314.54 1643
3315.09 1850
3315.63 1775
3316.17 1629
3316.72 1758
3317.26 1820
3317.80 1865
3318.35 1789
3318.89 1858
3319.43 1802
3319.98 2099
3320.52 2296
3321.06 2015
3321.61 2050
3322.15 1991
3322.69 2122
3323.24 2269
3323.78 2235
3324.33 2333
3324.87 2306
3325.41 2379
3325.96 2346
3326.50 2448
3327.04 2446
3327.59 2215
3328.13 2026
3328.68 2022
3329.22 2001
3329.76 1948
3330.31 2107
3330.85 1977
3331.40 2051
3331.94 2338
3332.49 2177
3333.03 2419
3333.58 2637
3334.12 2837
3334.66 3213
3335.21 3885
3335.75 4494
3336.30 5179
3336.84 5692
3337.39 6393
3337.93 7207
3338.48 7983
3339.02 8636
3339.57 9163
3340.11 9139
3340.66 8840
3341.20 8859
3341.75 8036
3342.29 7047
3342.84 6252
3343.38 5598
3343.93 4724
3344.47 4080
3345.02 3425
3345.57 2961
3346.11 2621
3346.66 2315
3347.20 2347
3347.75 2174
3348.29 2153
3348.84 2031
3349.38 2088
3349.93 2018
3350.48 1975
3351.02 1995
3351.57 1956
3352.11 1996
3352.66 1984
3353.21 2027
3353.75 2178
3354.30 2161
3354.84 1998
3355.39 2137
3355.94 2135
3356.48 2119
3357.03 2147
3357.58 2094
3358.12 2078
3358.67 2145
3359.22 2066
3359.76 1990
3360.31 1739
3360.86 1731
3361.40 1757
3361.95 1703
3362.50 1624
3363.04 1727
3363.59 1561
3364.14 1547
3364.68 1580
3365.23 1759
3365.78 1654
3366.33 1656
3366.87 1712
3367.42 1633
3367.97 1571
3368.51 1755
3369.06 1748
3369.61 1627
3370.16 1736
3370.70 1704
3371.25 1689
3371.80 1756
3372.35 1655
3372.90 1798
3373.44 1719
3373.99 1701
3374.54 1847
3375.09 1798
3375.63 1843
3376.18 1887
3376.73 1976
3377.28 1995
3377.83 1926
3378.37 1900
3378.92 1853
3379.47 1840
3380.02 1708
3380.57 1686
3381.12 1649
3381.66 1644
3382.21 1615
3382.76 1546
3383.31 1508
3383.86 1428
3384.41 1562
3384.96 1544
3385.50 1534
3386.05 1586
3386.60 1526
3387.15 1478
3387.70 1518
3388.25 1390
3388.80 1584
3389.35 1532
3389.90 1566
3390.44 1434
3390.99 1391
3391.54 1340
3392.09 1445
3392.64 1515
3393.19 1409
3393.74 1507
3394.29 1414
3394.84 1545
3395.39 1536
3395.94 1447
3396.49 1461
3397.04 1509
3397.59 1385
3398.14 1370
3398.69 1335
3399.24 1372
3399.79 1333
3400.34 1348
3400.89 1558
3401.44 1479
3401.99 1342
3402.54 1340
3403.09 1418
3403.64 1391
3404.19 1316
3404.74 1379
3405.29 1353
3405.84 1284
3406.39 1338
3406.94 1284
3407.49 1214
3408.04 1319
3408.59 1347
3409.14 1323
3409.69 1418
3410.24 1373
3410.79 1212
3411.34 1247
3411.89 1320
3412.45 1515
3413.00 1397
3413.55 1367
3414.10 1410
3414.65 1396
3415.20 1457
3415.75 1441
3416.30 1443
3416.85 1551
3417.41 1398
3417.96 1328
3418.51 1457
3419.06 1471
3419.61 1517
3420.16 1352
3420.71 1268
3421.27 1290
3421.82 1418
3422.37 1449
3422.92 1321
3423.47 1398
3424.02 1374
3424.58 1345
3425.13 1296
3425.68 1211
3426.23 1258
3426.78 1344
3427.34 1336
3427.89 1399
3428.44 1485
3428.99 1529
3429.55 1450
3430.10 1512
3430.65 1306
3431.20 1317
3431.76 1381
3432.31 1324
3432.86 1363
3433.41 1308
3433.97 1225
3434.52 1250
3435.07 1396
3435.62 1350
3436.18 1256
3436.73 1253
3437.28 1290
3437.84 1281
3438.39 1287
3438.94 1395
3439.49 1367
3440.05 1308
3440.60 1392
3441.15 1426
3441.71 1423
3442.26 1301
3442.81 1350
3443.37 1298
3443.92 1353
3444.47 1389
3445.03 1449
3445.58 1284
3446.13 1445
3446.69 1374
3447.24 1246
3447.80 1245
3448.35 1266
3448.90 1296
3449.46 1290
3450.01 1400
3450.57 1249
3451.12 1289
3451.67 1326
3452.23 1181
3452.78 1223
3453.34 1206
3453.89 1259
3454.44 1153
3455.00 1265
3455.55 1323
3456.11 1312
3456.66 1251
3457.22 1290
3457.77 1314
3458.33 1314
3458.88 1270
3459.43 1203
3459.99 1195
3460.54 1213
3461.10 1382
3461.65 1329
3462.21 1245
3462.76 1360
3463.32 1542
3463.87 1467
3464.43 1298
3464.98 1335
3465.54 1479
3466.09 1402
3466.65 1361
3467.21 1429
3467.76 1447
3468.32 1327
3468.87 1402
3469.43 1403
3469.98 1474
3470.54 1457
3471.09 1448
3471.65 1476
3472.20 1560
3472.76 1533
3473.32 1451
3473.87 1618
3474.43 1578
3474.98 1454
3475.54 1500
3476.10 1433
3476.65 1378
3477.21 1471
3477.76 1547
3478.32 1524
3478.88 1601
3479.43 1589
3479.99 1488
3480.55 1461
3481.10 1591
3481.66 1687
3482.22 1681
3482.77 1658
3483.33 1674
3483.89 1738
3484.44 1736
3485.00 1602
3485.56 1494
3486.11 1642
3486.67 1724
3487.23 1848
3487.78 1716
3488.34 1731
3488.90 1614
3489.45 1841
3490.01 1870
3490.57 1925
3491.13 2136
3491.68 2131
3492.24 2243
3492.80 2551
3493.35 2749
3493.91 2701
3494.47 2865
3495.03 2992
3495.58 2863
3496.14 3140
3496.70 2924
3497.26 3184
3497.82 3093
3498.37 3080
3498.93 3121
3499.49 3006
3500.05 3054
3500.61 3148
3501.16 3278
3501.72 3282
3502.28 3374
3502.84 3787
3503.40 4149
3503.95 4105
3504.51 4481
3505.07 4639
3505.63 4661
3506.19 4934
3506.75 4981
3507.30 5178
3507.86 5235
3508.42 5251
3508.98 5416
3509.54 5095
3510.10 4821
3510.66 4741
3511.22 4412
3511.77 4041
3512.33 3604
3512.89 3295
3513.45 2894
3514.01 2604
3514.57 2489
3515.13 2242
3515.69 2104
3516.25 2133
3516.81 2101
3517.37 2006
3517.92 1793
3518.48 1751
3519.04 1730
3519.60 1737
3520.16 1647
3520.72 1637
3521.28 1730
3521.84 1678
3522.40 1683
3522.96 1848
3523.52 1845
3524.08 1749
3524.64 1806
3525.20 1891
3525.76 1840
3526.32 1782
3526.88 1817
3527.44 1847
3528.00 1716
3528.56 1735
3529.12 1733
3529.68 1791
3530.24 1664
3530.80 1579
3531.36 1646
3531.92 1470
3532.48 1511
3533.04 1662
3533.60 1575
3534.17 1596
3534.73 1677
3535.29 1531
3535.85 1612
3536.41 1664
3536.97 1629
3537.53 1611
3538.09 1645
3538.65 1666
3539.21 1681
3539.77 1603
3540.34 1682
3540.90 1754
3541.46 1706
3542.02 1705
3542.58 1732
3543.14 1853
3543.70 1765
3544.26 1629
3544.83 1707
3545.39 1814
3545.95 1750
3546.51 1866
3547.07 1781
3547.63 1796
3548.20 1684
3548.76 1625
3549.32 1554
3549.88 1605
3550.44 1461
3551.01 1471
3551.57 1412
3552.13 1469
3552.69 1440
3553.25 1441
3553.82 1402
3554.38 1442
3554.94 1491
3555.50 1391
3556.07 1474
3556.63 1517
3557.19 1376
3557.75 1402
3558.32 1367
3558.88 1344
3559.44 1380
3560.00 1317
3560.57 1436
3561.13 1443
3561.69 1331
3562.26 1365
3562.82 1362
3563.38 1387
3563.94 1399
3564.51 1368
3565.07 1389
3565.63 1350
3566.20 1206
3566.76 1392
3567.32 1393
3567.89 1405
3568.45 1290
3569.01 1220
3569.58 1336
3570.14 1310
3570.70 1262
3571.27 1238
3571.83 1121
3572.39 1159
3572.96 1293
3573.52 1341
3574.09 1288
3574.65 1286
3575.21 1404
3575.78 1390
3576.34 1388
3576.91 1498
3577.47 1427
3578.03 1335
3578.60 1356
3579.16 1446
3579.73 1479
3580.29 1534
3580.86 1394
3581.42 1437
3581.98 1488
3582.55 1496
3583.11 1387
3583.68 1343
3584.24 1440
3584.81 1364
3585.37 1172
3585.94 1273
3586.50 1245
3587.07 1166
3587.63 1203
3588.20 1233
3588.76 1244
3589.33 1305
3589.89 1315
3590.46 1283
3591.02 1324
3591.59 1371
3592.15 1381
3592.72 1251
3593.28 1306
3593.85 1350
3594.41 1230
3594.98 1209
3595.54 1237
3596.11 1316
3596.68 1359
3597.24 1312
3597.81 1296
3598.37 1288
3598.94 1335
3599.50 1281
3600.07 1400
3600.64 1455
3601.20 1493
3601.77 1326
3602.33 1176
3602.90 1346
3603.47 1382
3604.03 1352
3604.60 1372
3605.16 1397
3605.73 1390
3606.30 1447
3606.86 1395
3607.43 1246
3608.00 1274
3608.56 1334
3609.13 1323
3609.70 1212
3610.26 1281
3610.83 1183
3611.40 1289
3611.96 1288
3612.53 1337
3613.10 1226
3613.66 1254
3614.23 1300
3614.80 1261
3615.36 1341
3615.93 1528
3616.50 1621
3617.07 1673
3617.63 1824
3618.20 2075
3618.77 2163
3619.34 2313
3619.90 2518
3620.47 2582
3621.04 3064
3621.61 3324
3622.17 3406
3622.74 3234
3623.31 3152
3623.88 2889
3624.44 2883
3625.01 2642
3625.58 2353
3626.15 2049
3626.72 1809
3627.28 1773
3627.85 1633
3628.42 1536
3628.99 1453
3629.56 1498
3630.12 1382
3630.69 1472
3631.26 1373
3631.83 1297
3632.40 1374
3632.97 1279
3633.53 1294
3634.10 1260
3634.67 1241
3635.24 1224
3635.81 1248
3636.38 1242
3636.95 1280
3637.52 1227
3638.08 1286
3638.65 1360
3639.22 1332
3639.79 1218
3640.36 1329
3640.93 1441
3641.50 1522
3642.07 1718
3642.64 1534
3643.21 1475
3643.78 1540
3644.34 1679
3644.91 1862
3645.48 1782
3646.05 1725
3646.62 1912
3647.19 1802
3647.76 1830
3648.33 1711
3648.90 1722
3649.47 1753
3650.04 1743
3650.61 1713
3651.18 1685
3651.75 1669
3652.32 1662
3652.89 1649
3653.46 1642
3654.03 1500
3654.60 1589
3655.17 1709
3655.74 1596
3656.31 1756
3656.88 1586
3657.45 1667
3658.02 1539
3658.59 1812
3659.16 1675
3659.73 1741
3660.30 1927
3660.87 1812
3661.45 1770
3662.02 1896
3662.59 1827
3663.16 1821
3663.73 1782
3664.30 1744
3664.87 1799
3665.44 1704
3666.01 1509
3666.58 1407
3667.15 1588
3667.73 1509
3668.30 1396
3668.87 1512
3669.44 1530
3670.01 1490
3670.58 1467
3671.15 1411
3671.73 1535
3672.30 1523
3672.87 1459
3673.44 1548
3674.01 1513
3674.58 1571
3675.16 1508
3675.73 1491
3676.30 1591
3676.87 1728
3677.44 1595
3678.01 1521
3678.59 1587
3679.16 1517
3679.73 1556
3680.30 1566
3680.88 1521
3681.45 1561
3682.02 1506
3682.59 1549
3683.16 1497
3683.74 1347
3684.31 1358
3684.88 1509
3685.45 1547
3686.03 1404
3686.60 1514
3687.17 1460
3687.74 1432
3688.32 1500
3688.89 1612
3689.46 1625
3690.04 1689
3690.61 1804
3691.18 1895
3691.76 1751
3692.33 1758
3692.90 1917
3693.47 1791
3694.05 1785
3694.62 1850
3695.19 1914
3695.77 1754
3696.34 1712
3696.91 1764
3697.49 1598
3698.06 1641
3698.64 1518
3699.21 1355
3699.78 1348
3700.36 1399
3700.93 1384
3701.50 1325
3702.08 1416
3702.65 1494
3703.23 1517
3703.80 1401
3704.37 1458
3704.95 1494
3705.52 1473
3706.10 1433
3706.67 1365
3707.24 1414
3707.82 1474
3708.39 1492
3708.97 1415
3709.54 1425
3710.12 1499
3710.69 1384
3711.27 1451
3711.84 1418
3712.41 1391
3712.99 1310
3713.56 1350
3714.14 1507
3714.71 1543
3715.29 1315
3715.86 1427
3716.44 1576
3717.01 1517
3717.59 1361
3718.16 1310
3718.74 1368
3719.31 1568
3719.89 1449
3720.46 1502
3721.04 1531
3721.61 1362
3722.19 1447
3722.77 1390
3723.34 1326
3723.92 1331
3724.49 1324
3725.07 1338
3725.64 1331
3726.22 1300
3726.79 1248
3727.37 1226
3727.95 1204
3728.52 1285
3729.10 1277
3729.67 1277
3730.25 1338
3730.83 1386
3731.40 1362
3731.98 1250
3732.56 1329
3733.13 1589
3733.71 1486
3734.28 1618
3734.86 1569
3735.44 1661
3736.01 1750
3736.59 1762
3737.17 1859
3737.74 1827
3738.32 1798
3738.90 1745
3739.47 1712
3740.05 1747
3740.63 1598
3741.20 1522
3741.78 1612
3742.36 1486
3742.93 1415
3743.51 1440
3744.09 1344
3744.67 1270
3745.24 1364
3745.82 1239
3746.40 1342
3746.97 1350
3747.55 1324
3748.13 1425
3748.71 1390
3749.28 1391
3749.86 1456
3750.44 1419
3751.02 1453
3751.59 1395
3752.17 1339
3752.75 1335
3753.33 1269
3753.91 1417
3754.48 1425
3755.06 1304
3755.64 1258
3756.22 1221
3756.80 1216
3757.37 1236
3757.95 1295
3758.53 1226
3759.11 1222
3759.69 1160
3760.27 1071
3760.84 1249
3761.42 1301
3762.00 1198
3762.58 1197
3763.16 1221
3763.74 1370
3764.31 1373
3764.89 1466
3765.47 1314
3766.05 1369
3766.63 1266
3767.21 1372
3767.79 1458
3768.37 1377
3768.95 1258
3769.52 1358
3770.10 1273
3770.68 1197
3771.26 1240
3771.84 1281
3772.42 1304
3773.00 1239
3773.58 1264
3774.16 1196
3774.74 1176
3775.32 1274
3775.90 1201
3776.48 1294
3777.06 1283
3777.64 1232
3778.22 1246
3778.80 1074
3779.38 1195
3779.96 1175
3780.54 1247
3781.12 1236
3781.70 1077
3782.28 993
3782.86 1146
3783.44 1195
3784.02 1332
3784.60 1247
3785.18 1217
3785.76 1117
3786.34 1191
3786.92 1287
3787.50 1220
3788.08 1230
3788.66 1218
3789.24 1203
3789.82 1207
3790.40 1249
3790.98 1141
3791.56 1155
3792.14 1154
3792.72 1171
3793.30 1219
3793.89 1129
3794.47 1129
3795.05 1136
3795.63 1231
3796.21 1314
3796.79 1254
3797.37 1289
3797.95 1242
3798.53 1149
3799.12 1182
3799.70 1259
3800.28 1310
3800.86 1133
3801.44 1191
3802.02 1116
3802.60 1233
3803.19 1322
3803.77 1256
3804.35 1262
3804.93 1357
3805.51 1314
3806.10 1453
3806.68 1485
3807.26 1416
3807.84 1298
3808.42 1427
3809.01 1372
3809.59 1377
3810.17 1443
3810.75 1364
3811.33 1349
3811.92 1464
3812.50 1465
3813.08 1509
3813.66 1515
3814.25 1522
3814.83 1497
3815.41 1571
3815.99 1530
3816.58 1482
3817.16 1465
3817.74 1524
3818.32 1447
3818.91 1444
3819.49 1475
3820.07 1429
3820.66 1323
3821.24 1375
3821.82 1410
3822.41 1367
3822.99 1393
3823.57 1265
3824.16 1271
3824.74 1273
3825.32 1278
3825.91 1307
3826.49 1278
3827.07 1295
3827.66 1200
3828.24 1217
3828.82 1311
3829.41 1176
3829.99 1158
3830.57 1249
3831.16 1370
3831.74 1237
3832.33 1310
3832.91 1391
3833.49 1351
3834.08 1327
3834.66 1323
3835.25 1316
3835.83 1338
3836.41 1202
3837.00 1252
3837.58 1314
3838.17 1242
3838.75 1167
3839.34 1310
3839.92 1267
3840.50 1261
3841.09 1256
3841.67 1167
3842.26 1192
3842.84 1122
3843.43 1148
3844.01 1122
3844.60 1265
3845.18 1195
3845.77 1151
3846.35 1204
3846.94 1087
3847.52 1107
3848.11 1165
3848.69 1118
3849.28 962
3849.86 1073
3850.45 1219
3851.03 1256
3851.62 1262
3852.20 1156
3852.79 1216
3853.37 1186
3853.96 1214
3854.55 1246
3855.13 1256
3855.72 1165
3856.30 1285
3856.89 1382
3857.47 1265
3858.06 1343
3858.65 1250
3859.23 1360
3859.82 1469
3860.40 1506
3860.99 1530
3861.58 1708
3862.16 1798
3862.75 1975
3863.33 2035
3863.92 2196
3864.51 2434
3865.09 2638
3865.68 2717
3866.27 2607
3866.85 2465
3867.44 2672
3868.03 2337
3868.61 2298
3869.20 2115
3869.79 2020
3870.37 2064
3870.96 1763
3871.55 1556
3872.13 1509
3872.72 1452
3873.31 1392
3873.89 1434
3874.48 1411
3875.07 1239
3875.66 1280
3876.24 1436
3876.83 1376
3877.42 1399
3878.00 1432
3878.59 1455
3879.18 1384
3879.77 1337
3880.35 1285
3880.94 1348
3881.53 1352
3882.12 1320
3882.70 1302
3883.29 1186
3883.88 1259
3884.47 1137
3885.06 1271
3885.64 1304
3886.23 1145
3886.82 1129
3887.41 1201
3888.00 1233
3888.58 1162
3889.17 1169
3889.76 1286
3890.35 1339
3890.94 1311
3891.53 1463
3892.11 1363
3892.70 1383
3893.29 1539
3893.88 1396
3894.47 1409
3895.06 1460
3895.65 1415
3896.23 1409
3896.82 1373
3897.41 1602
3898.00 1382
3898.59 1359
3899.18 1391
3899.77 1433
3900.36 1318
3900.95 1264
3901.53 1382
3902.12 1432
3902.71 1345
3903.30 1364
3903.89 1388
3904.48 1444
3905.07 1368
3905.66 1411
3906.25 1321
3906.84 1330
3907.43 1295
3908.02 1321
3908.61 1157
3909.20 1263
3909.79 1337
3910.38 1263
3910.97 1207
3911.56 1193
3912.15 1267
3912.74 1296
3913.33 1217
3913.92 1272
3914.51 1201
3915.10 1125
3915.69 1084
3916.28 1030
3916.87 1085
3917.46 1170
3918.05 1228
3918.64 1080
3919.23 1082
3919.82 1153
3920.41 1202
3921.00 1275
3921.59 1089
3922.18 1149
3922.77 1099
3923.36 1101
3923.95 1240
3924.55 1205
3925.14 1199
3925.73 1201
3926.32 1105
3926.91 1193
3927.50 1204
3928.09 1141
3928.68 1097
3929.27 1138
3929.87 1080
3930.46 1138
3931.05 1144
3931.64 1195
3932.23 1141
3932.82 1148
3933.41 1191
3934.01 1125
3934.60 1152
3935.19 1178
3935.78 1115
3936.37 1159
3936.96 1037
3937.56 1040
3938.15 1082
3938.74 1072
3939.33 1103
3939.92 1192
3940.52 1290
3941.11 1120
3941.70 1081
3942.29 1086
3942.88 1083
3943.48 1159
3944.07 1201
3944.66 1099
3945.25 1072
3945.85 1070
3946.44 1037
3947.03 1039
3947.62 1114
3948.22 1162
3948.81 1127
3949.40 1136
3949.99 1167
3950.59 1148
3951.18 1084
3951.77 1069
3952.37 1028
3952.96 983
3953.55 1047
3954.15 1052
3954.74 1011
3955.33 1008
3955.93 992
3956.52 1064
3957.11 1117
3957.71 1085
3958.30 1164
3958.89 1021
3959.49 982
3960.08 1094
3960.67 1138
3961.27 1085
3961.86 1104
3962.45 1170
3963.05 1086
3963.64 1150
3964.23 1105
3964.83 1119
3965.42 1102
3966.02 1056
3966.61 1146
3967.20 1095
3967.80 1124
3968.39 1138
3968.99 1248
3969.58 1119
3970.18 1136
3970.77 1164
3971.36 1132
3971.96 1157
3972.55 1205
3973.15 1155
3973.74 1177
3974.34 1094
3974.93 1120
3975.53 1095
3976.12 1066
3976.72 1084
3977.31 1023
3977.91 1099
3978.50 1122
3979.10 1063
3979.69 1076
3980.29 1071
3980.88 1096
3981.48 1067
3982.07 1057
3982.67 1098
3983.26 1173
3983.86 1199
3984.45 1221
3985.05 1191
3985.64 1051
3986.24 1097
3986.83 1099
3987.43 1141
3988.03 1134
3988.62 1185
3989.22 1258
3989.81 1163
3990.41 1199
3991.00 1239
3991.60 1168
3992.20 1051
3992.79 1212
3993.39 1247
3993.98 1198
3994.58 1144
3995.18 1145
3995.77 1175
3996.37 1197
3996.97 1182
3997.56 1230
3998.16 1230
3998.75 1296
3999.35 1172
3999.95 1332
4000.54 1319
4001.14 1166
4001.74 1164
4002.33 1163
4002.93 1224
4003.53 1212
4004.12 1234
4004.72 1219
4005.32 1210
4005.92 1175
4006.51 1016
4007.11 1074
4007.71 1230
4008.30 1218
4008.90 1209
4009.50 1239
4010.10 1187
4010.69 1179
4011.29 1267
4011.89 1206
4012.49 1196
4013.08 1284
4013.68 1287
4014.28 1205
4014.88 1305
4015.47 1433
4016.07 1465
4016.67 1440
4017.27 1430
4017.86 1473
4018.46 1459
4019.06 1404
4019.66 1478
4020.26 1546
4020.85 1507
4021.45 1530
4022.05 1401
4022.65 1469
4023.25 1535
4023.85 1377
4024.44 1348
4025.04 1299
4025.64 1313
4026.24 1372
4026.84 1340
4027.44 1216
4028.03 1187
4028.63 1300
4029.23 1312
4029.83 1307
4030.43 1239
4031.03 1254
4031.63 1319
4032.23 1243
4032.83 1144
4033.42 1207
4034.02 1188
4034.62 1197
4035.22 1282
4035.82 1171
4036.42 1154
4037.02 1174
4037.62 1210
4038.22 1194
4038.82 1092
4039.42 1160
4040.02 1232
4040.62 1168
4041.22 1163
4041.82 1299
4042.41 1263
4043.01 1076
4043.61 1065
4044.21 1084
4044.81 1105
4045.41 1080
4046.01 1107
4046.61 1125
4047.21 1103
4047.81 1133
4048.41 1181
4049.01 1103
4049.61 1306
4050.21 1212
4050.82 1196
4051.42 1109
4052.02 1150
4052.62 1247
4053.22 1306
4053.82 1202
4054.42 1254
4055.02 1282
4055.62 1192
4056.22 1251
4056.82 1291
4057.42 1297
4058.02 1246
4058.62 1136
4059.22 1209
4059.83 1128
4060.43 1103
4061.03 1168
4061.63 1103
4062.23 1078
4062.83 1061
4063.43 1031
4064.03 1075
4064.63 1084
4065.24 1052
4065.84 1018
4066.44 991
4067.04 1003
4067.64 989
4068.24 1067
4068.85 1139
4069.45 1029
4070.05 1067
4070.65 926
4071.25 1090
4071.85 1049
4072.46 1039
4073.06 1042
4073.66 1115
4074.26 1003
4074.86 1071
4075.47 1068
4076.07 950
4076.67 1057
4077.27 1005
4077.88 998
4078.48 988
4079.08 1115
4079.68 1003
4080.29 972
4080.89 1043
4081.49 1144
4082.09 1113
4082.70 1028
4083.30 1123
4083.90 1037
4084.50 1011
4085.11 1047
4085.71 1046
4086.31 1048
4086.92 993
4087.52 873
4088.12 1049
4088.72 1108
4089.33 980
4089.93 956
4090.53 1057
4091.14 1041
4091.74 977
4092.34 988
4092.95 1069
4093.55 1117
4094.16 1103
4094.76 1081
4095.36 1074
4095.97 1148
4096.57 989
4097.17 1013
4097.78 1060
4098.38 974
4098.98 1084
4099.59 1213
4100.19 1110
4100.80 1095
4101.40 1048
4102.00 1036
4102.61 1057
4103.21 1159
4103.82 1122
4104.42 1090
4105.03 1063
4105.63 1047
4106.23 1077
4106.84 1078
4107.44 1056
4108.05 1072
4108.65 1073
4109.26 1088
4109.86 1013
4110.47 1066
4111.07 1041
4111.68 1087
4112.28 1035
4112.89 1041
4113.49 1012
4114.10 992
4114.70 989
4115.31 1025
4115.91 1009
4116.52 1036
4117.12 928
4117.73 1024
4118.33 1000
4118.94 973
4119.54 966
4120.15 1089
4120.75 1102
4121.36 1023
4121.97 1064
4122.57 1056
4123.18 1016
4123.78 1060
4124.39 1081
4124.99 1148
4125.60 1149
4126.21 1237
4126.81 1195
4127.42 1067
4128.02 1086
4128.63 1074
4129.24 1001
4129.84 914
4130.45 907
4131.05 975
4131.66 1080
4132.27 1022
4132.87 1052
4133.48 1108
4134.09 1052
4134.69 1115
4135.30 1123
4135.91 1110
4136.51 1047
4137.12 1072
4137.73 1128
4138.33 1203
4138.94 1216
4139.55 1161
4140.15 1271
4140.76 1220
4141.37 1178
4141.97 1246
4142.58 1446
4143.19 1430
4143.80 1402
4144.40 1335
4145.01 1361
4145.62 1457
4146.22 1473
4146.83 1289
4147.44 1239
4148.05 1282
4148.65 1275
4149.26 1103
4149.87 1133
4150.48 1090
4151.09 1146
4151.69 1174
4152.30 1047
4152.91 986
4153.52 1059
4154.12 1093
4154.73 1065
4155.34 1065
4155.95 1097
4156.56 1120
4157.16 1218
4157.77 1110
4158.38 1080
4158.99 1153
4159.60 1105
4160.21 1075
4160.81 1161
4161.42 1131
4162.03 902
4162.64 932
4163.25 1044
4163.86 1051
4164.47 1086
4165.08 1118
4165.68 1142
4166.29 1193
4166.90 1181
4167.51 1157
4168.12 1085
4168.73 1083
4169.34 989
4169.95 1113
4170.56 1180
4171.16 1200
4171.77 1144
4172.38 1137
4172.99 1025
4173.60 1095
4174.21 1047
4174.82 1053
4175.43 1165
4176.04 1076
4176.65 1108
4177.26 1166
4177.87 1163
4178.48 1112
4179.09 1105
4179.70 1118
4180.31 1201
4180.92 1135
4181.53 1219
4182.14 1316
4182.75 1172
4183.36 1171
4183.97 1176
4184.58 1164
4185.19 1057
4185.80 1100
4186.41 1200
4187.02 1147
4187.63 1023
4188.24 1059
4188.85 1144
4189.46 1115
4190.07 1121
4190.68 1084
4191.29 1099
4191.90 1106
4192.51 1069
4193.13 1103
4193.74 1053
4194.35 1110
4194.96 1138
4195.57 1153
4196.18 1251
4196.79 1306
4197.40 1361
4198.01 1435
4198.62 1329
4199.24 1318
4199.85 1308
4200.46 1382
4201.07 1338
4201.68 1320
4202.29 1255
4202.90 1206
4203.52 1011
4204.13 1140
4204.74 1122
4205.35 1174
4205.96 1119
4206.57 1195
4207.19 1056
4207.80 1031
4208.41 1084
4209.02 1043
4209.63 1172
4210.25 1124
4210.86 1107
4211.47 1191
4212.08 1085
4212.69 1095
4213.31 1123
4213.92 1027
4214.53 1085
4215.14 1140
4215.76 1212
4216.37 1305
4216.98 1175
4217.59 1205
4218.21 1320
4218.82 1329
4219.43 1463
4220.04 1436
4220.66 1394
4221.27 1390
4221.88 1387
4222.50 1584
4223.11 1814
4223.72 1785
4224.33 1734
4224.95 1758
4225.56 1871
4226.17 2017
4226.79 2019
4227.40 2000
4228.01 1997
4228.63 2115
4229.24 2058
4229.85 1980
4230.47 1965
4231.08 1981
4231.69 1984
4232.31 1967
4232.92 1865
4233.54 1930
4234.15 1825
4234.76 1799
4235.38 1866
4235.99 2052
4236.61 1972
4237.22 2024
4237.83 2009
4238.45 1929
4239.06 1909
4239.68 2038
4240.29 2041
4240.90 1956
4241.52 1947
4242.13 1661
4242.75 1528
4243.36 1562
4243.98 1409
4244.59 1455
4245.21 1376
4245.82 1328
4246.43 1317
4247.05 1274
4247.66 1226
4248.28 1366
4248.89 1305
4249.51 1223
4250.12 1386
4250.74 1330
4251.35 1334
4251.97 1297
4252.58 1300
4253.20 1346
4253.81 1310
4254.43 1350
4255.04 1250
4255.66 1186
4256.28 1310
4256.89 1354
4257.51 1366
4258.12 1405
4258.74 1281
4259.35 1303
4259.97 1125
4260.58 1198
4261.20 1228
4261.82 1326
4262.43 1167
4263.05 1216
4263.66 1162
4264.28 1146
4264.90 1199
4265.51 1220
4266.13 1165
4266.74 1147
4267.36 1272
4267.98 1175
4268.59 1201
4269.21 1057
4269.82 1087
4270.44 1330
4271.06 1181
4271.67 1283
4272.29 1348
4272.91 1269
4273.52 1242
4274.14 1294
4274.76 1269
4275.37 1155
4275.99 1088
4276.61 1223
4277.22 1239
4277.84 1272
4278.46 1278
4279.08 1273
4279.69 1169
4280.31 1277
4280.93 1391
4281.54 1345
4282.16 1338
4282.78 1207
4283.40 1178
4284.01 1222
4284.63 1056
4285.25 1095
4285.87 1164
4286.48 1224
4287.10 1114
4287.72 1078
4288.34 1040
4288.95 1033
4289.57 1106
4290.19 1094
4290.81 1016
4291.43 1144
4292.04 1189
4292.66 1200
4293.28 1114
4293.90 1028
4294.52 1071
4295.13 1157
4295.75 1125
4296.37 941
4296.99 970
4297.61 980
4298.23 1078
4298.84 1133
4299.46 1041
4300.08 987
4300.70 1048
4301.32 998
4301.94 893
4302.56 933
4303.17 1025
4303.79 1071
4304.41 1044
4305.03 1069
4305.65 1014
4306.27 1029
4306.89 1119
4307.51 1108
4308.13 1183
4308.75 1066
4309.36 1133
4309.98 998
4310.60 1083
4311.22 1072
4311.84 1034
4312.46 1015
4313.08 1056
4313.70 1028
4314.32 1014
4314.94 1074
4315.56 1080
4316.18 1144
4316.80 1085
4317.42 1085
4318.04 1078
4318.66 1067
4319.28 1083
4319.90 1026
4320.52 1064
4321.14 1147
4321.76 1070
4322.38 1057
4323.00 1137
4323.62 1075
4324.24 1119
4324.86 1149
4325.48 1217
4326.10 1100
4326.72 1177
4327.34 1220
4327.96 1275
4328.58 1250
4329.20 1319
4329.82 1207
4330.44 1214
4331.07 1162
4331.69 1213
4332.31 1175
4332.93 1167
4333.55 1222
4334.17 1167
4334.79 1093
4335.41 1100
4336.03 999
4336.65 984
4337.28 1100
4337.90 1115
4338.52 1168
4339.14 1100
4339.76 1134
4340.38 1305
4341.00 1335
4341.63 1221
4342.25 1120
4342.87 1169
4343.49 1191
4344.11 1113
4344.73 1221
4345.36 1284
4345.98 1239
4346.60 1399
4347.22 1493
4347.84 1619
4348.47 1656
4349.09 1867
4349.71 1867
4350.33 1835
4350.95 1976
4351.58 1985
4352.20 1923
4352.82 1909
4353.44 1771
4354.07 1532
4354.69 1347
4355.31 1421
4355.93 1338
4356.56 1300
4357.18 1152
4357.80 1153
4358.42 1066
4359.05 1179
4359.67 1165
4360.29 1181
4360.92 1198
4361.54 1095
4362.16 1157
4362.78 1220
4363.41 1117
4364.03 1116
4364.65 1129
4365.28 1188
4365.90 1132
4366.52 1069
4367.15 1184
4367.77 1176
4368.39 1025
4369.02 1094
4369.64 1192
4370.26 1087
4370.89 1032
4371.51 1071
4372.14 1107
4372.76 1136
4373.38 1126
4374.01 1114
4374.63 1088
4375.25 1036
4375.88 1097
4376.50 942
4377.13 979
4377.75 1074
4378.37 1059
4379.00 1065
4379.62 1056
4380.25 1077
4380.87 1064
4381.50 1007
4382.12 1024
4382.75 1114
4383.37 1075
4383.99 1033
4384.62 1039
4385.24 1079
4385.87 1109
4386.49 1065
4387.12 1093
4387.74 1105
4388.37 1141
4388.99 1053
4389.62 1111
4390.24 1102
4390.87 1031
4391.49 997
4392.12 937
4392.74 1014
4393.37 991
4393.99 973
4394.62 970
4395.24 1066
4395.87 1076
4396.49 1073
4397.12 1188
4397.75 1051
4398.37 998
4399.00 1027
4399.62 1036
4400.25 1093
4400.87 1135
4401.50 1076
4402.13 1056
4402.75 1047
4403.38 1089
4404.00 1103
4404.63 1030
4405.26 1020
4405.88 1067
4406.51 1119
4407.13 1083
4407.76 974
4408.39 986
4409.01 1093
4409.64 1127
4410.27 1123
4410.89 1080
4411.52 991
4412.15 1074
4412.77 1025
4413.40 1072
4414.03 1071
4414.65 1004
4415.28 1104
4415.91 1118
4416.53 1025
4417.16 1019
4417.79 949
4418.41 963
4419.04 955
4419.67 1066
4420.30 1050
4420.92 943
4421.55 923
4422.18 992
4422.80 1065
4423.43 1079
4424.06 1133
4424.69 1022
4425.31 1081
4425.94 988
4426.57 1059
4427.20 1031
4427.82 977
4428.45 982
4429.08 958
4429.71 923
4430.34 947
4430.96 985
4431.59 915
4432.22 938
4432.85 874
4433.48 968
4434.10 927
4434.73 862
4435.36 900
4435.99 908
4436.62 909
4437.25 886
4437.87 929
4438.50 960
4439.13 990
4439.76 983
4440.39 921
4441.02 980
4441.64 933
4442.27 898
4442.90 867
4443.53 942
4444.16 984
4444.79 905
4445.42 846
4446.05 922
4446.68 1033
4447.30 921
4447.93 956
4448.56 897
4449.19 985
4449.82 937
4450.45 993
4451.08 956
4451.71 968
4452.34 971
4452.97 1006
4453.60 1059
4454.23 1023
4454.86 1009
4455.49 973
4456.12 1053
4456.75 1009
4457.38 1023
4458.01 1021
4458.64 938
4459.27 964
4459.90 970
4460.53 976
4461.16 1005
4461.79 1066
4462.42 986
4463.05 1004
4463.68 1038
4464.31 969
4464.94 960
4465.57 810
4466.20 900
4466.83 968
4467.46 975
4468.09 1002
4468.72 959
4469.35 1027
4469.98 909
4470.61 916
4471.24 954
4471.87 871
4472.50 916
4473.13 938
4473.77 873
4474.40 851
4475.03 929
4475.66 937
4476.29 925
4476.92 925
4477.55 987
4478.18 935
4478.82 939
4479.45 955
4480.08 989
4480.71 980
4481.34 1005
4481.97 895
4482.60 828
4483.24 929
4483.87 977
4484.50 897
4485.13 881
4485.76 950
4486.39 979
4487.03 1008
4487.66 1090
4488.29 961
4488.92 987
4489.55 946
4490.19 921
4490.82 954
4491.45 1014
4492.08 999
4492.71 1096
4493.35 1110
4493.98 990
4494.61 1002
4495.24 987
4495.88 946
4496.51 979
4497.14 977
4497.77 1018
4498.41 979
4499.04 1062
4499.67 1118
4500.31 977
4500.94 980
4501.57 971
4502.20 1062
4502.84 1061
4503.47 1097
4504.10 1129
4504.74 1113
4505.37 1099
4506.00 1135
4506.64 1143
4507.27 1182
4507.90 1183
4508.54 1147
4509.17 1098
4509.80 1038
4510.44 1046
4511.07 1078
4511.70 1099
4512.34 1089
4512.97 1091
4513.60 1112
4514.24 1040
4514.87 1018
4515.51 986
4516.14 1050
4516.77 1040
4517.41 965
4518.04 951
4518.68 991
4519.31 1122
4519.94 1063
4520.58 974
4521.21 996
4521.85 1019
4522.48 1045
4523.12 1016
4523.75 992
4524.39 985
4525.02 1015
4525.65 1074
4526.29 1075
4526.92 1071
4527.56 1094
4528.19 1158
4528.83 1195
4529.46 1228
4530.10 1364
4530.73 1474
4531.37 1681
4532.00 1878
4532.64 2136
4533.27 2340
4533.91 2421
4534.54 2628
4535.18 2662
4535.81 2676
4536.45 2768
4537.09 2805
4537.72 2747
4538.36 2518
4538.99 2223
4539.63 1963
4540.26 1818
4540.90 1668
4541.53 1529
4542.17 1428
4542.81 1291
4543.44 1390
4544.08 1122
4544.71 1073
4545.35 1068
4545.99 1011
4546.62 998
4547.26 1134
4547.89 1020
4548.53 1106
4549.17 1167
4549.80 1150
4550.44 1273
4551.08 1255
4551.71 1223
4552.35 1225
4552.98 1167
4553.62 1323
4554.26 1339
4554.89 1279
4555.53 1299
4556.17 1239
4556.80 1160
4557.44 1099
4558.08 1259
4558.72 1257
4559.35 1126
4559.99 1021
4560.63 1079
4561.26 1110
4561.90 1109
4562.54 1049
4563.17 1071
4563.81 1121
4564.45 1116
4565.09 1175
4565.72 1085
4566.36 1062
4567.00 1208
4567.64 1281
4568.27 1186
4568.91 1150
4569.55 1258
4570.19 1259
4570.82 1196
4571.46 1195
4572.10 1192
4572.74 1108
4573.38 1134
4574.01 1198
4574.65 1261
4575.29 1122
4575.93 1072
4576.57 1030
4577.20 1096
4577.84 1123
4578.48 1131
4579.12 1130
4579.76 1082
4580.40 1139
4581.04 1066
4581.67 1138
4582.31 1145
4582.95 1121
4583.59 988
4584.23 1081
4584.87 984
4585.51 1039
4586.14 1051
4586.78 1119
4587.42 1101
4588.06 1102
4588.70 1084
4589.34 1063
4589.98 990
4590.62 1006
4591.26 1050
4591.90 1032
4592.54 1100
4593.17 1153
4593.81 1101
4594.45 1086
4595.09 1143
4595.73 1141
4596.37 1154
4597.01 1228
4597.65 1093
4598.29 1123
4598.93 1104
4599.57 1130
4600.21 1079
4600.85 1041
4601.49 1035
4602.13 980
4602.77 1014
4603.41 1040
4604.05 1028
4604.69 982
4605.33 987
4605.97 1033
4606.61 1059
4607.25 1128
4607.89 1072
4608.53 1213
4609.17 1241
4609.81 1176
4610.45 1182
4611.09 1093
4611.73 1055
4612.38 1076
4613.02 1149
4613.66 1110
4614.30 1205
4614.94 1060
4615.58 1080
4616.22 1081
4616.86 1097
4617.50 1035
4618.14 1044
4618.78 945
4619.43 1047
4620.07 1007
4620.71 979
4621.35 1059
4621.99 1038
4622.63 1052
4623.27 1008
4623.91 960
4624.56 947
4625.20 998
4625.84 986
4626.48 944
4627.12 982
4627.76 1051
4628.41 1022
4629.05 1081
4629.69 1039
4630.33 936
4630.97 914
4631.62 977
4632.26 1020
4632.90 958
4633.54 922
4634.18 904
4634.83 908
4635.47 1007
4636.11 1070
4636.75 935
4637.40 967
4638.04 1000
4638.68 1109
4639.32 1129
4639.97 1210
4640.61 1091
4641.25 1103
4641.89 1114
4642.54 1092
4643.18 1149
4643.82 1108
4644.46 1193
4645.11 1157
4645.75 1169
4646.39 1204
4647.04 1089
4647.68 1002
4648.32 1050
4648.97 1013
4649.61 954
4650.25 971
4650.90 1010
4651.54 974
4652.18 996
4652.83 1071
4653.47 1007
4654.11 1028
4654.76 1087
4655.40 1225
4656.04 1204
4656.69 1149
4657.33 1190
4657.98 1155
4658.62 1133
4659.26 1089
4659.91 1020
4660.55 985
4661.20 939
4661.84 966
4662.48 1015
4663.13 1004
4663.77 986
4664.42 1013
4665.06 1009
4665.71 1080
4666.35 1054
4666.99 1057
4667.64 1063
4668.28 899
4668.93 931
4669.57 941
4670.22 871
4670.86 860
4671.51 848
4672.15 870
4672.80 939
4673.44 929
4674.09 938
4674.73 928
4675.38 947
4676.02 1011
4676.67 1022
4677.31 977
4677.96 1043
4678.60 1041
4679.25 1010
4679.89 997
4680.54 1001
4681.18 929
4681.83 934
4682.47 983
4683.12 1011
4683.77 999
4684.41 973
4685.06 1065
4685.70 954
4686.35 961
4686.99 1020
4687.64 918
4688.29 926
4688.93 948
4689.58 1020
4690.22 1060
4690.87 984
4691.52 906
4692.16 885
4692.81 943
4693.45 1016
4694.10 908
4694.75 956
4695.39 946
4696.04 1000
4696.69 1038
4697.33 931
4697.98 1003
4698.63 997
4699.27 961
4699.92 997
4700.57 1005
4701.21 1064
4701.86 1115
4702.51 1048
4703.15 1020
4703.80 1094
4704.45 978
4705.10 989
4705.74 1011
4706.39 1000
4707.04 1018
4707.68 990
4708.33 985
4708.98 1011
4709.63 1011
4710.27 952
4710.92 979
4711.57 1023
4712.22 1105
4712.86 974
4713.51 984
4714.16 1047
4714.81 979
4715.45 1056
4716.10 1061
4716.75 1031
4717.40 1061
4718.05 1044
4718.69 1015
4719.34 1008
4719.99 984
4720.64 1005
4721.29 994
4721.94 937
4722.58 989
4723.23 1006
4723.88 999
4724.53 1094
4725.18 1043
4725.83 1105
4726.47 1040
4727.12 1037
4727.77 1026
4728.42 1104
4729.07 1147
4729.72 1093
4730.37 1200
4731.02 1134
4731.66 1002
4732.31 1037
4732.96 921
4733.61 1026
4734.26 993
4734.91 997
4735.56 981
4736.21 945
4736.86 975
4737.51 1017
4738.16 1020
4738.81 1065
4739.45 990
4740.10 981
4740.75 935
4741.40 1007
4742.05 1021
4742.70 932
4743.35 1039
4744.00 1008
4744.65 1078
4745.30 1108
4745.95 1023
4746.60 1077
4747.25 1024
4747.90 999
4748.55 973
4749.20 1045
4749.85 1078
4750.50 991
4751.15 1002
4751.80 980
4752.45 1088
4753.10 1070
4753.75 1108
4754.40 1046
4755.05 1035
4755.71 1080
4756.36 1061
4757.01 1038
4757.66 1110
4758.31 1102
4758.96 1074
4759.61 1090
4760.26 991
4760.91 1027
4761.56 1029
4762.21 941
4762.86 1023
4763.52 1020
4764.17 1004
4764.82 976
4765.47 907
4766.12 980
4766.77 1060
4767.42 1106
4768.07 1240
4768.73 1143
4769.38 1058
4770.03 1160
4770.68 1096
4771.33 1097
4771.98 1151
4772.64 1161
4773.29 1030
4773.94 1095
4774.59 975
4775.24 964
4775.89 1002
4776.55 984
4777.20 995
4777.85 982
4778.50 1018
4779.15 950
4779.81 1024
4780.46 1091
4781.11 994
4781.76 1072
4782.42 1161
4783.07 1059
4783.72 1114
4784.37 1084
4785.03 1041
4785.68 1002
4786.33 984
4786.98 1030
4787.64 970
4788.29 945
4788.94 952
4789.60 1046
4790.25 918
4790.90 903
4791.55 924
4792.21 992
4792.86 1063
4793.51 1021
4794.17 937
4794.82 970
4795.47 959
4796.13 988
4796.78 933
4797.43 961
4798.09 956
4798.74 1087
4799.39 919
4800.05 850
4800.70 876
4801.36 1008
4802.01 1011
4802.66 962
4803.32 921
4803.97 1066
4804.62 1018
4805.28 905
4805.93 1058
4806.59 984
4807.24 901
4807.89 850
4808.55 981
4809.20 948
4809.86 899
4810.51 947
4811.17 956
4811.82 963
4812.47 1024
4813.13 959
4813.78 939
4814.44 974
4815.09 1000
4815.75 1002
4816.40 996
4817.06 969
4817.71 930
4818.37 903
4819.02 1036
4819.68 957
4820.33 986
4820.99 1015
4821.64 940
4822.30 936
4822.95 1004
4823.61 1026
4824.26 963
4824.92 1064
4825.57 1091
4826.23 1070
4826.88 1048
4827.54 1100
4828.19 1045
4828.85 1026
4829.51 1066
4830.16 1181
4830.82 1148
4831.47 1121
4832.13 1178
4832.78 1153
4833.44 1115
4834.10 1028
4834.75 1049
4835.41 1096
4836.06 1187
4836.72 1228
4837.38 1223
4838.03 1176
4838.69 1346
4839.34 1394
4840.00 1361
4840.66 1412
4841.31 1475
4841.97 1508
4842.63 1461
4843.28 1486
4843.94 1391
4844.60 1378
4845.25 1313
4845.91 1210
4846.57 1311
4847.22 1235
4847.88 1222
4848.54 1134
4849.19 1109
4849.85 1308
4850.51 1169
4851.17 1185
4851.82 1182
4852.48 1327
4853.14 1267
4853.79 1271
4854.45 1183
4855.11 1214
4855.77 1275
4856.42 1232
4857.08 1366
4857.74 1194
4858.40 1369
4859.05 1239
4859.71 1267
4860.37 1188
4861.03 1224
4861.68 1299
4862.34 1275
4863.00 1307
4863.66 1289
4864.32 1283
4864.97 1223
4865.63 1344
4866.29 1301
4866.95 1375
4867.61 1244
4868.26 1226
4868.92 1362
4869.58 1330
4870.24 1321
4870.90 1304
4871.56 1277
4872.21 1276
4872.87 1142
4873.53 1257
4874.19 1238
4874.85 1170
4875.51 1198
4876.17 1197
4876.83 1128
4877.48 1172
4878.14 1173
4878.80 1238
4879.46 1094
4880.12 1169
4880.78 1162
4881.44 1113
4882.10 1079
4882.76 1156
4883.42 1084
4884.08 1153
4884.73 1028
4885.39 1037
4886.05 1103
4886.71 1101
4887.37 1048
4888.03 1107
4888.69 1048
4889.35 1054
4890.01 1097
4890.67 1116
4891.33 1103
4891.99 1124
4892.65 1153
4893.31 1158
4893.97 1143
4894.63 1027
4895.29 1078
4895.95 1100
4896.61 1056
4897.27 1057
4897.93 1118
4898.59 1143
4899.25 1220
4899.91 1145
4900.57 1087
4901.23 1079
4901.89 984
4902.55 1047
4903.21 1064
4903.88 1084
4904.54 1061
4905.20 1052
4905.86 1050
4906.52 1032
4907.18 958
4907.84 969
4908.50 1062
4909.16 1022
4909.82 928
4910.48 1028
4911.15 1015
4911.81 964
4912.47 971
4913.13 950
4913.79 956
4914.45 902
4915.11 874
4915.77 999
4916.44 888
4917.10 865
4917.76 949
4918.42 995
4919.08 951
4919.74 871
4920.41 924
4921.07 964
4921.73 843
4922.39 876
4923.05 914
4923.72 855
4924.38 890
4925.04 916
4925.70 900
4926.36 997
4927.03 886
4927.69 888
4928.35 870
4929.01 833
4929.67 940
4930.34 940
4931.00 896
4931.66 863
4932.32 937
4932.99 943
4933.65 870
4934.31 854
4934.98 895
4935.64 831
4936.30 957
4936.96 928
4937.63 968
4938.29 866
4938.95 903
4939.62 922
4940.28 908
4940.94 1023
4941.61 985
4942.27 909
4942.93 924
4943.60 879
4944.26 871
4944.92 852
4945.59 904
4946.25 916
4946.91 885
4947.58 936
4948.24 900
4948.90 895
4949.57 986
4950.23 911
4950.89 825
4951.56 839
4952.22 916
4952.89 862
4953.55 868
4954.21 838
4954.88 901
4955.54 884
4956.21 826
4956.87 795
4957.53 830
4958.20 947
4958.86 931
4959.53 895
4960.19 875
4960.86 800
4961.52 854
4962.19 905
4962.85 854
4963.52 906
4964.18 890
4964.84 981
4965.51 941
4966.17 955
4966.84 936
4967.50 1016
4968.17 953
4968.83 855
4969.50 981
4970.16 987
4970.83 978
4971.49 951
4972.16 967
4972.82 970
4973.49 895
4974.16 929
4974.82 911
4975.49 839
4976.15 832
4976.82 884
4977.48 976
4978.15 1019
4978.81 909
4979.48 936
4980.15 925
4980.81 969
4981.48 897
4982.14 836
4982.81 905
4983.48 979
4984.14 965
4984.81 932
4985.47 876
4986.14 975
4986.81 934
4987.47 915
4988.14 936
4988.80 1031
4989.47 974
4990.14 949
4990.80 959
4991.47 973
4992.14 963
4992.80 1006
4993.47 899
4994.14 922
4994.80 877
4995.47 915
4996.14 911
4996.80 864
4997.47 882
4998.14 872
4998.81 869
4999.47 905
5000.14 885
5000.81 848
5001.47 846
5002.14 881
5002.81 946
5003.48 906
5004.14 786
5004.81 878
5005.48 914
5006.15 874
5006.81 990
5007.48 950
5008.15 984
5008.82 927
5009.48 925
5010.15 930
5010.82 857
5011.49 943
5012.16 1016
5012.82 979
5013.49 940
5014.16 860
5014.83 996
5015.50 1026
5016.16 910
5016.83 1040
5017.50 1030
5018.17 947
5018.84 999
5019.50 1039
5020.17 988
5020.84 972
5021.51 1026
5022.18 1040
5022.85 1188
5023.52 1220
5024.19 1262
5024.85 1311
5025.52 1356
5026.19 1475
5026.86 1535
5027.53 1631
5028.20 1563
5028.87 1403
5029.54 1476
5030.21 1356
5030.87 1270
5031.54 1217
5032.21 1122
5032.88 1091
5033.55 993
5034.22 981
5034.89 1057
5035.56 978
5036.23 904
5036.90 956
5037.57 994
5038.24 978
5038.91 848
5039.58 838
5040.25 814
5040.92 948
5041.59 858
5042.26 860
5042.93 869
5043.60 911
5044.27 934
5044.94 876
5045.61 877
5046.28 860
5046.95 835
5047.62 947
5048.29 928
5048.96 935
5049.63 1033
5050.30 917
5050.97 879
5051.64 917
5052.31 975
5052.98 1047
5053.65 981
5054.32 911
5054.99 960
5055.66 955
5056.34 919
5057.01 943
5057.68 875
5058.35 846
5059.02 892
5059.69 834
5060.36 860
5061.03 880
5061.70 863
5062.38 972
5063.05 929
5063.72 907
5064.39 891
5065.06 842
5065.73 871
5066.40 952
5067.08 932
5067.75 930
5068.42 913
5069.09 993
5069.76 988
5070.43 940
5071.11 948
5071.78 939
5072.45 860
5073.12 796
5073.79 855
5074.47 846
5075.14 894
5075.81 1017
5076.48 967
5077.15 943
5077.83 909
5078.50 801
5079.17 910
5079.84 936
5080.52 913
5081.19 963
5081.86 929
5082.53 930
5083.21 880
5083.88 889
5084.55 883
5085.22 922
5085.90 1007
5086.57 933
5087.24 926
5087.92 999
5088.59 950
5089.26 1000
5089.93 982
5090.61 991
5091.28 1013
5091.95 1072
5092.63 1023
5093.30 943
5093.97 957
5094.65 1040
5095.32 1116
5095.99 1108
5096.67 956
5097.34 922
5098.02 974
5098.69 1024
5099.36 1018
5100.04 1004
5100.71 1029
5101.38 1026
5102.06 921
5102.73 924
5103.41 988
5104.08 987
5104.75 970
5105.43 882
5106.10 914
5106.78 981
5107.45 951
5108.12 922
5108.80 998
5109.47 1037
5110.15 957
5110.82 888
5111.50 938
5112.17 916
5112.85 944
5113.52 918
5114.20 929
5114.87 881
5115.54 863
5116.22 890
5116.89 850
5117.57 804
5118.24 893
5118.92 922
5119.59 863
5120.27 932
5120.94 926
5121.62 958
5122.30 1024
5122.97 1000
5123.65 985
5124.32 961
5125.00 1022
5125.67 1028
5126.35 956
5127.02 917
5127.70 1017
5128.37 945
5129.05 902
5129.73 918
5130.40 971
5131.08 961
5131.75 947
5132.43 920
5133.10 932
5133.78 958
5134.46 944
5135.13 923
5135.81 961
5136.49 949
5137.16 935
5137.84 963
5138.51 940
5139.19 918
5139.87 924
5140.54 875
5141.22 962
5141.90 893
5142.57 894
5143.25 872
5143.93 904
5144.60 902
5145.28 917
5145.96 914
5146.63 873
5147.31 866
5147.99 811
5148.66 844
5149.34 853
5150.02 821
5150.69 808
5151.37 800
5152.05 835
5152.73 771
5153.40 814
5154.08 951
5154.76 929
5155.44 763
5156.11 861
5156.79 913
5157.47 943
5158.15 978
5158.82 891
5159.50 917
5160.18 799
5160.86 880
5161.53 897
5162.21 853
5162.89 820
5163.57 846
5164.25 818
5164.92 874
5165.60 796
5166.28 850
5166.96 940
5167.64 826
5168.31 880
5168.99 831
5169.67 809
5170.35 852
5171.03 845
5171.71 845
5172.39 867
5173.06 844
5173.74 887
5174.42 886
5175.10 828
5175.78 878
5176.46 809
5177.14 853
5177.82 904
5178.49 909
5179.17 801
5179.85 802
5180.53 775
5181.21 734
5181.89 892
5182.57 901
5183.25 821
5183.93 944
5184.61 979
5185.29 876
5185.97 876
5186.64 832
5187.32 821
5188.00 843
5188.68 816
5189.36 793
5190.04 836
5190.72 789
5191.40 762
5192.08 779
5192.76 731
5193.44 820
5194.12 785
5194.80 874
5195.48 892
5196.16 842
5196.84 808
5197.52 731
5198.20 855
5198.88 809
5199.56 807
5200.24 823
5200.92 804
5201.60 873
5202.28 867
5202.96 876
5203.65 805
5204.33 826
5205.01 785
5205.69 829
5206.37 831
5207.05 841
5207.73 814
5208.41 906
5209.09 879
5209.77 865
5210.45 855
5211.13 925
5211.82 851
5212.50 794
5213.18 884
5213.86 921
5214.54 879
5215.22 857
5215.90 945
5216.58 974
5217.27 847
5217.95 868
5218.63 883
5219.31 794
5219.99 871
5220.67 853
5221.36 893
5222.04 931
5222.72 963
5223.40 916
5224.08 966
5224.77 828
5225.45 936
5226.13 955
5226.81 851
5227.49 823
5228.18 875
5228.86 818
5229.54 846
5230.22 900
5230.91 848
5231.59 823
5232.27 943
5232.95 877
5233.63 936
5234.32 879
5235.00 857
5235.68 893
5236.37 924
5237.05 837
5237.73 836
5238.41 802
5239.10 815
5239.78 791
5240.46 886
5241.15 932
5241.83 871
5242.51 940
5243.20 815
5243.88 870
5244.56 891
5245.24 901
5245.93 845
5246.61 838
5247.29 848
5247.98 806
5248.66 862
5249.35 771
5250.03 802
5250.71 909
5251.40 915
5252.08 944
5252.76 887
5253.45 946
5254.13 861
5254.82 919
5255.50 881
5256.18 801
5256.87 883
5257.55 868
5258.24 840
5258.92 861
5259.60 849
5260.29 838
5260.97 842
5261.66 821
5262.34 827
5263.03 826
5263.71 900
5264.40 900
5265.08 831
5265.76 895
5266.45 934
5267.13 871
5267.82 912
5268.50 892
5269.19 787
5269.87 863
5270.56 900
5271.24 947
5271.93 897
5272.61 826
5273.30 889
5273.98 871
5274.67 914
5275.35 929
5276.04 936
5276.72 945
5277.41 949
5278.10 851
5278.78 853
5279.47 957
5280.15 953
5280.84 888
5281.52 860
5282.21 957
5282.89 939
5283.58 994
5284.27 1003
5284.95 967
5285.64 943
5286.32 1051
5287.01 1017
5287.70 926
5288.38 986
5289.07 1007
5289.75 992
5290.44 923
5291.13 988
5291.81 899
5292.50 918
5293.19 859
5293.87 876
5294.56 849
5295.25 897
5295.93 891
5296.62 865
5297.31 880
5297.99 852
5298.68 843
5299.37 882
5300.05 958
5300.74 952
5301.43 933
5302.11 953
5302.80 971
5303.49 906
5304.18 950
5304.86 875
5305.55 862
5306.24 917
5306.92 855
5307.61 865
5308.30 863
5308.99 876
5309.67 883
5310.36 893
5311.05 901
5311.74 996
5312.42 926
5313.11 984
5313.80 932
5314.49 875
5315.18 889
5315.86 895
5316.55 870
5317.24 869
5317.93 919
5318.62 897
5319.30 848
5319.99 892
5320.68 946
5321.37 971
5322.06 951
5322.74 955
5323.43 987
5324.12 928
5324.81 1054
5325.50 1029
5326.19 956
5326.88 954
5327.56 962
5328.25 967
5328.94 955
5329.63 923
5330.32 967
5331.01 919
5331.70 841
5332.39 900
5333.07 1007
5333.76 951
5334.45 917
5335.14 922
5335.83 933
5336.52 911
5337.21 926
5337.90 1027
5338.59 981
5339.28 1031
5339.97 1028
5340.66 1013
5341.35 1037
5342.04 957
5342.73 1028
5343.42 1063
5344.10 1024
5344.79 975
5345.48 1080
5346.17 1043
5346.86 1130
5347.55 1037
5348.24 1150
5348.93 1088
5349.62 1187
5350.31 1233
5351.00 1376
5351.69 1329
5352.39 1372
5353.08 1504
5353.77 1734
5354.46 1703
5355.15 1774
5355.84 1779
5356.53 1847
5357.22 1829
5357.91 1635
5358.60 1536
5359.29 1462
5359.98 1362
5360.67 1312
5361.36 1234
5362.05 1052
5362.74 1041
5363.44 964
5364.13 999
5364.82 953
5365.51 906
5366.20 962
5366.89 931
5367.58 880
5368.27 859
5368.96 890
5369.66 951
5370.35 918
5371.04 947
5371.73 987
5372.42 888
5373.11 875
5373.81 904
5374.50 969
5375.19 880
5375.88 872
5376.57 850
5377.26 847
5377.96 756
5378.65 891
5379.34 964
5380.03 881
5380.72 825
5381.42 895
5382.11 832
5382.80 876
5383.49 909
5384.18 839
5384.88 849
5385.57 812
5386.26 844
5386.95 897
5387.65 902
5388.34 918
5389.03 905
5389.72 922
5390.42 868
5391.11 882
5391.80 925
5392.50 1009
5393.19 1036
5393.88 980
5394.57 966
5395.27 868
5395.96 1006
5396.65 1001
5397.35 948
5398.04 1017
5398.73 1024
5399.43 991
5400.12 969
5400.81 989
5401.51 900
5402.20 815
5402.89 896
5403.59 869
5404.28 868
5404.97 882
5405.67 825
5406.36 823
5407.06 863
5407.75 847
5408.44 929
5409.14 938
5409.83 826
5410.53 907
5411.22 926
5411.91 930
5412.61 872
5413.30 877
5414.00 928
5414.69 862
5415.38 855
5416.08 945
5416.77 868
5417.47 853
5418.16 903
5418.86 919
5419.55 865
5420.25 956
5420.94 981
5421.64 975
5422.33 861
5423.03 902
5423.72 916
5424.41 913
5425.11 881
5425.80 900
5426.50 916
5427.19 871
5427.89 912
5428.59 984
5429.28 946
5429.98 925
5430.67 893
5431.37 920
5432.06 928
5432.76 853
5433.45 910
5434.15 943
5434.84 854
5435.54 898
5436.23 949
5436.93 978
5437.63 992
5438.32 954
5439.02 901
5439.71 1016
5440.41 981
5441.11 997
5441.80 1043
5442.50 1003
5443.19 1069
5443.89 988
5444.59 1006
5445.28 973
5445.98 960
5446.68 1081
5447.37 1061
5448.07 1047
5448.76 1052
5449.46 1162
5450.16 1212
5450.85 1120
5451.55 1181
5452.25 1150
5452.94 1275
5453.64 1326
5454.34 1197
5455.03 1047
5455.73 1080
5456.43 1137
5457.13 1176
5457.82 988
5458.52 1037
5459.22 979
5459.91 967
5460.61 932
5461.31 989
5462.01 1000
5462.70 980
5463.40 998
5464.10 934
5464.80 928
5465.49 1071
5466.19 1115
5466.89 1071
5467.59 1115
5468.28 1118
5468.98 1132
5469.68 1189
5470.38 1128
5471.07 1135
5471.77 1094
5472.47 1184
5473.17 1104
5473.87 1111
5474.56 1059
5475.26 1099
5475.96 1098
5476.66 1073
5477.36 1009
5478.06 1071
5478.75 1061
5479.45 1077
5480.15 1174
5480.85 1180
5481.55 1224
5482.25 1245
5482.95 1324
5483.64 1375
5484.34 1371
5485.04 1271
5485.74 1389
5486.44 1418
5487.14 1374
5487.84 1278
5488.54 1280
5489.23 1150
5489.93 1248
5490.63 1253
5491.33 1121
5492.03 1163
5492.73 1207
5493.43 1187
5494.13 1214
5494.83 1149
5495.53 1165
5496.23 1273
5496.93 1290
5497.63 1286
5498.33 1364
5499.03 1254
5499.73 1262
5500.43 1271
5501.13 1466
5501.83 1501
5502.53 1443
5503.23 1542
5503.93 1716
5504.63 1947
5505.33 1865
5506.03 1896
5506.73 1835
5507.43 1639
5508.13 1638
5508.83 1605
5509.53 1469
5510.23 1359
5510.93 1282
5511.63 1342
5512.33 1229
5513.03 1196
5513.73 1221
5514.43 1256
5515.13 1191
5515.83 1250
5516.53 1274
5517.23 1273
5517.93 1217
5518.64 1258
5519.34 1079
5520.04 1141
5520.74 1121
5521.44 1145
5522.14 1116
5522.84 1088
5523.54 1153
5524.24 1058
5524.95 1055
5525.65 1024
5526.35 1109
5527.05 1081
5527.75 1086
5528.45 1068
5529.15 1005
5529.86 928
5530.56 910
5531.26 954
5531.96 1022
5532.66 854
5533.36 967
5534.07 999
5534.77 957
5535.47 913
5536.17 929
5536.87 931
5537.58 945
5538.28 935
5538.98 895
5539.68 866
5540.39 904
5541.09 934
5541.79 898
5542.49 903
5543.20 919
5543.90 903
5544.60 883
5545.30 842
5546.01 794
5546.71 940
5547.41 888
5548.11 806
5548.82 919
5549.52 969
5550.22 922
5550.93 913
5551.63 914
5552.33 917
5553.03 932
5553.74 909
5554.44 951
5555.14 890
5555.85 914
5556.55 829
5557.25 912
5557.96 861
5558.66 822
5559.36 855
5560.07 863
5560.77 850
5561.48 855
5562.18 836
5562.88 790
5563.59 889
5564.29 845
5564.99 799
5565.70 779
5566.40 803
5567.11 882
5567.81 946
5568.51 826
5569.22 830
5569.92 904
5570.63 822
5571.33 860
5572.04 846
5572.74 849
5573.44 897
5574.15 923
5574.85 938
5575.56 955
5576.26 959
5576.97 957
5577.67 885
5578.38 859
5579.08 780
5579.79 901
5580.49 880
5581.20 934
5581.90 920
5582.61 884
5583.31 924
5584.02 918
5584.72 927
5585.43 881
5586.13 840
5586.84 885
5587.54 865
5588.25 958
5588.95 981
5589.66 870
5590.36 842
5591.07 859
5591.77 864
5592.48 815
5593.19 839
5593.89 913
5594.60 883
5595.30 851
5596.01 790
5596.71 814
5597.42 864
5598.13 888
5598.83 895
5599.54 863
5600.24 789
5600.95 869
5601.66 849
5602.36 780
5603.07 770
5603.78 791
5604.48 784
5605.19 785
5605.89 788
5606.60 807
5607.31 831
5608.01 805
5608.72 841
5609.43 804
5610.13 785
5610.84 764
5611.55 806
5612.25 802
5612.96 799
5613.67 892
5614.38 851
5615.08 930
5615.79 820
5616.50 778
5617.20 803
5617.91 784
5618.62 814
5619.33 832
5620.03 858
5620.74 860
5621.45 754
5622.15 852
5622.86 810
5623.57 781
5624.28 845
5624.99 773
5625.69 854
5626.40 811
5627.11 808
5627.82 917
5628.52 868
5629.23 751
5629.94 768
5630.65 813
5631.36 777
5632.06 759
5632.77 777
5633.48 839
5634.19 775
5634.90 842
5635.61 881
5636.31 867
5637.02 887
5637.73 820
5638.44 784
5639.15 786
5639.86 778
5640.56 813
5641.27 855
5641.98 790
5642.69 897
5643.40 841
5644.11 797
5644.82 867
5645.53 890
5646.24 804
5646.94 796
5647.65 819
5648.36 850
5649.07 876
5649.78 900
5650.49 852
5651.20 961
5651.91 921
5652.62 776
5653.33 743
5654.04 787
5654.75 836
5655.46 757
5656.17 762
5656.88 837
5657.59 885
5658.30 920
5659.01 916
5659.71 936
5660.42 919
5661.13 884
5661.84 979
5662.55 1034
5663.26 947
5663.97 949
5664.69 915
5665.40 928
5666.11 872
5666.82 891
5667.53 971
5668.24 844
5668.95 849
5669.66 881
5670.37 834
5671.08 847
5671.79 886
5672.50 946
5673.21 924
5673.92 868
5674.63 893
5675.34 921
5676.05 903
5676.76 911
5677.48 977
5678.19 870
5678.90 852
5679.61 888
5680.32 886
5681.03 844
5681.74 919
5682.45 859
5683.16 950
5683.88 836
5684.59 823
5685.30 929
5686.01 829
5686.72 940
5687.43 885
5688.15 912
5688.86 916
5689.57 862
5690.28 829
5690.99 841
5691.70 813
5692.42 879
5693.13 783
5693.84 810
5694.55 858
5695.26 827
5695.98 868
5696.69 803
5697.40 796
5698.11 862
5698.82 849
5699.54 849
5700.25 826
5700.96 834
5701.67 779
5702.39 775
5703.10 795
5703.81 850
5704.52 840
5705.24 769
5705.95 793
5706.66 803
5707.38 793
5708.09 840
5708.80 771
5709.51 803
5710.23 744
5710.94 804
5711.65 867
5712.37 815
5713.08 794
5713.79 761
5714.51 798
5715.22 835
5715.93 837
5716.65 846
5717.36 869
5718.07 830
5718.79 761
5719.50 770
5720.21 834
5720.93 806
5721.64 738
5722.36 772
5723.07 803
5723.78 856
5724.50 843
5725.21 969
5725.92 880
5726.64 836
5727.35 951
5728.07 953
5728.78 958
5729.50 1090
5730.21 1016
5730.92 1156
5731.64 1087
5732.35 1094
5733.07 1158
5733.78 1128
5734.50 1033
5735.21 1142
5735.93 1026
5736.64 942
5737.35 1041
5738.07 1024
5738.78 953
5739.50 893
5740.21 886
5740.93 862
5741.64 780
5742.36 835
5743.07 847
5743.79 941
5744.50 846
5745.22 891
5745.93 827
5746.65 863
5747.37 889
5748.08 853
5748.80 896
5749.51 855
5750.23 874
5750.94 900
5751.66 963
5752.37 874
5753.09 878
5753.81 897
5754.52 993
5755.24 1035
5755.95 1034
5756.67 1039
5757.38 1083
5758.10 1249
5758.82 1204
5759.53 1148
5760.25 1183
5760.96 1195
5761.68 1078
5762.40 1051
5763.11 1083
5763.83 1097
5764.55 1035
5765.26 1013
5765.98 877
5766.70 910
5767.41 1022
5768.13 924
5768.85 913
5769.56 954
5770.28 905
5771.00 931
5771.71 929
5772.43 984
5773.15 853
5773.86 868
5774.58 949
5775.30 970
5776.01 971
5776.73 993
5777.45 972
5778.17 991
5778.88 987
5779.60 959
5780.32 985
5781.04 997
5781.75 965
5782.47 1023
5783.19 974
5783.91 961
5784.62 955
5785.34 1019
5786.06 1019
5786.78 1032
5787.49 1051
5788.21 1015
5788.93 1060
5789.65 1110
5790.37 1015
5791.08 980
5791.80 1042
5792.52 1067
5793.24 1095
5793.96 1136
5794.68 1134
5795.39 1121
5796.11 1187
5796.83 1177
5797.55 1287
5798.27 1190
5798.99 1221
5799.70 1160
5800.42 1397
5801.14 1437
5801.86 1578
5802.58 1701
5803.30 1976
5804.02 2070
5804.74 2353
5805.45 2330
5806.17 2371
5806.89 2290
5807.61 2222
5808.33 2020
5809.05 1733
5809.77 1718
5810.49 1598
5811.21 1449
5811.93 1273
5812.65 1274
5813.37 1300
5814.09 1281
5814.81 1332
5815.52 1159
5816.24 1286
5816.96 1256
5817.68 1242
5818.40 1156
5819.12 1108
5819.84 1227
5820.56 1260
5821.28 1258
5822.00 1242
5822.72 1206
5823.44 1118
5824.16 1193
5824.88 1241
5825.60 1201
5826.32 1127
5827.04 1231
5827.76 1217
5828.48 1151
5829.21 1040
5829.93 1041
5830.65 973
5831.37 1045
5832.09 1071
5832.81 1007
5833.53 1049
5834.25 970
5834.97 1096
5835.69 1012
5836.41 989
5837.13 905
5837.85 959
5838.57 1005
5839.30 1072
5840.02 965
5840.74 995
5841.46 992
5842.18 980
5842.90 1004
5843.62 993
5844.34 1015
5845.07 1035
5845.79 947
5846.51 953
5847.23 993
5847.95 994
5848.67 900
5849.39 865
5850.12 935
5850.84 881
5851.56 966
5852.28 947
5853.00 960
5853.73 889
5854.45 896
5855.17 943
5855.89 978
5856.61 1043
5857.34 1006
5858.06 1010
5858.78 981
5859.50 936
5860.23 883
5860.95 894
5861.67 914
5862.39 952
5863.11 886
5863.84 886
5864.56 973
5865.28 844
5866.01 836
5866.73 947
5867.45 868
5868.17 886
5868.90 938
5869.62 863
5870.34 854
5871.07 818
5871.79 899
5872.51 891
5873.23 829
5873.96 860
5874.68 866
5875.40 939
5876.13 855
5876.85 894
5877.57 900
5878.30 910
5879.02 957
5879.74 1004
5880.47 944
5881.19 973
5881.92 905
5882.64 965
5883.36 895
5884.09 971
5884.81 961
5885.53 888
5886.26 923
5886.98 953
5887.71 891
5888.43 857
5889.15 854
5889.88 891
5890.60 931
5891.33 918
5892.05 955
5892.78 831
5893.50 933
5894.23 845
5894.95 915
5895.67 825
5896.40 854
5897.12 894
5897.85 927
5898.57 943
5899.30 923
5900.02 900
5900.75 822
5901.47 926
5902.20 903
5902.92 961
5903.65 878
5904.37 922
5905.10 967
5905.82 910
5906.55 930
5907.27 952
5908.00 936
5908.72 920
5909.45 888
5910.17 903
5910.90 983
5911.62 898
5912.35 895
5913.08 895
5913.80 909
5914.53 919
5915.25 955
5915.98 891
5916.70 843
5917.43 895
5918.16 898
5918.88 922
5919.61 939
5920.33 902
5921.06 940
5921.79 969
5922.51 913
5923.24 906
5923.97 915
5924.69 976
5925.42 925
5926.14 958
5926.87 931
5927.60 964
5928.32 957
5929.05 942
5929.78 969
5930.50 989
5931.23 959
5931.96 1027
5932.68 976
5933.41 917
5934.14 1007
5934.86 995
5935.59 1046
5936.32 1039
5937.05 1045
5937.77 1018
5938.50 1076
5939.23 1045
5939.95 1127
5940.68 1143
5941.41 1169
5942.14 1071
5942.86 1167
5943.59 1199
5944.32 1145
5945.05 1150
5945.77 1212
5946.50 1277
5947.23 1193
5947.96 1172
5948.68 1126
5949.41 1179
5950.14 1234
5950.87 1168
5951.60 1257
5952.32 1264
5953.05 1241
5953.78 1277
5954.51 1269
5955.24 1339
5955.96 1424
5956.69 1389
5957.42 1423
5958.15 1297
5958.88 1375
5959.61 1438
5960.33 1414
5961.06 1321
5961.79 1317
5962.52 1330
5963.25 1344
5963.98 1423
5964.71 1368
5965.44 1402
5966.16 1401
5966.89 1471
5967.62 1509
5968.35 1554
5969.08 1560
5969.81 1703
5970.54 1715
5971.27 1805
5972.00 2013
5972.73 1991
5973.46 1805
5974.18 1837
5974.91 1791
5975.64 1800
5976.37 1715
5977.10 1597
5977.83 1638
5978.56 1586
5979.29 1589
5980.02 1622
5980.75 1577
5981.48 1615
5982.21 1763
5982.94 1669
5983.67 1579
5984.40 1700
5985.13 1649
5985.86 1628
5986.59 1608
5987.32 1698
5988.05 1749
5988.78 1736
5989.51 1808
5990.24 1755
5990.97 1778
5991.70 1675
5992.43 1688
5993.16 1789
5993.89 1820
5994.62 1739
5995.35 1709
5996.09 1694
5996.82 1778
5997.55 1840
5998.28 1730
5999.01 1882
5999.74 1876
6000.47 1866
6001.20 1865
6001.93 1901
6002.66 1891
6003.39 1906
6004.13 1821
6004.86 1768
6005.59 1806
6006.32 1737
6007.05 1856
6007.78 1825
6008.51 1733
6009.25 1730
6009.98 1846
6010.71 1949
6011.44 2028
6012.17 2156
6012.90 2213
6013.64 2435
6014.37 2723
6015.10 2903
6015.83 3172
6016.56 3377
6017.29 3389
6018.03 3427
6018.76 3326
6019.49 3361
6020.22 3349
6020.96 3099
6021.69 2879
6022.42 2664
6023.15 2402
6023.88 2234
6024.62 2087
6025.35 1892
6026.08 1780
6026.81 1613
6027.55 1590
6028.28 1577
6029.01 1604
6029.75 1528
6030.48 1465
6031.21 1430
6031.94 1428
6032.68 1384
6033.41 1379
6034.14 1561
6034.88 1469
6035.61 1475
6036.34 1371
6037.07 1416
6037.81 1404
6038.54 1323
6039.27 1330
6040.01 1473
6040.74 1392
6041.47 1493
6042.21 1417
6042.94 1389
6043.68 1473
6044.41 1442
6045.14 1455
6045.88 1488
6046.61 1428
6047.34 1473
6048.08 1531
6048.81 1468
6049.55 1532
6050.28 1520
6051.01 1592
6051.75 1469
6052.48 1521
6053.22 1608
6053.95 1663
6054.68 1644
6055.42 1641
6056.15 1701
6056.89 1619
6057.62 1631
6058.36 1650
6059.09 1563
6059.83 1684
6060.56 1616
6061.29 1603
6062.03 1636
6062.76 1565
6063.50 1511
6064.23 1530
6064.97 1580
6065.70 1611
6066.44 1604
6067.17 1374
6067.91 1363
6068.64 1474
6069.38 1542
6070.11 1548
6070.85 1486
6071.58 1518
6072.32 1478
6073.06 1435
6073.79 1476
6074.53 1422
6075.26 1398
6076.00 1401
6076.73 1409
6077.47 1427
6078.20 1343
6078.94 1344
6079.68 1350
6080.41 1394
6081.15 1434
6081.88 1372
6082.62 1417
6083.35 1383
6084.09 1341
6084.83 1403
6085.56 1465
6086.30 1417
6087.04 1304
6087.77 1283
6088.51 1371
6089.24 1227
6089.98 1288
6090.72 1299
6091.45 1326
6092.19 1209
6092.93 1230
6093.66 1337
6094.40 1272
6095.14 1340
6095.87 1266
6096.61 1275
6097.35 1172
6098.08 1279
6098.82 1351
6099.56 1327
6100.29 1328
6101.03 1295
6101.77 1331
6102.51 1334
6103.24 1237
6103.98 1179
6104.72 1221
6105.46 1238
6106.19 1214
6106.93 1181
6107.67 1208
6108.41 1258
6109.14 1291
6109.88 1333
6110.62 1267
6111.36 1195
6112.09 1253
6112.83 1286
6113.57 1369
6114.31 1340
6115.04 1302
6115.78 1338
6116.52 1314
6117.26 1382
6118.00 1321
6118.73 1331
6119.47 1294
6120.21 1322
6120.95 1265
6121.69 1359
6122.43 1418
6123.16 1351
6123.90 1312
6124.64 1257
6125.38 1199
6126.12 1349
6126.86 1337
6127.60 1347
6128.33 1412
6129.07 1423
6129.81 1512
6130.55 1371
6131.29 1330
6132.03 1422
6132.77 1406
6133.51 1411
6134.25 1335
6134.98 1410
6135.72 1468
6136.46 1504
6137.20 1601
6137.94 1467
6138.68 1539
6139.42 1562
6140.16 1546
6140.90 1509
6141.64 1545
6142.38 1586
6143.12 1504
6143.86 1481
6144.60 1548
6145.34 1583
6146.08 1457
6146.82 1473
6147.56 1462
6148.30 1474
6149.04 1572
6149.78 1616
6150.52 1687
6151.26 1631
6152.00 1599
6152.74 1586
6153.48 1599
6154.22 1637
6154.96 1658
6155.70 1634
6156.44 1533
6157.18 1645
6157.92 1727
6158.66 1803
6159.40 1724
6160.14 1622
6160.88 1723
6161.62 1862
6162.36 1868
6163.10 1860
6163.85 1894
6164.59 1879
6165.33 1885
6166.07 1886
6166.81 1964
6167.55 2042
6168.29 2249
6169.03 2293
6169.77 2274
6170.51 2432
6171.26 2374
6172.00 2420
6172.74 2633
6173.48 2520
6174.22 2612
6174.96 2637
6175.70 2410
6176.45 2501
6177.19 2394
6177.93 2229
6178.67 2184
6179.41 2262
6180.16 2188
6180.90 2335
6181.64 2142
6182.38 2242
6183.12 2252
6183.87 2237
6184.61 2377
6185.35 2474
6186.09 2555
6186.83 2611
6187.58 2562
6188.32 2499
6189.06 2394
6189.80 2500
6190.55 2428
6191.29 2591
6192.03 2631
6192.77 2633
6193.52 2671
6194.26 2683
6195.00 2661
6195.74 2694
6196.49 2800
6197.23 2986
6197.97 2912
6198.72 3027
6199.46 3175
6200.20 3060
6200.94 2967
6201.69 3064
6202.43 3025
6203.17 3038
6203.92 3096
6204.66 3078
6205.40 3111
6206.15 3164
6206.89 3211
6207.63 3514
6208.38 3792
6209.12 4266
6209.87 4915
6210.61 5824
6211.35 6983
6212.10 7884
6212.84 9184
6213.58 10426
6214.33 10888
6215.07 11014
6215.82 11034
6216.56 10631
6217.30 9452
6218.05 8485
6218.79 7487
6219.54 6257
6220.28 5309
6221.02 4674
6221.77 4079
6222.51 3493
6223.26 3067
6224.00 2940
6224.75 2824
6225.49 2838
6226.24 2675
6226.98 2772
6227.73 2898
6228.47 2985
6229.21 3165
6229.96 3187
6230.70 3130
6231.45 3111
6232.19 2934
6232.94 2741
6233.68 2602
6234.43 2449
6235.17 2254
6235.92 2209
6236.67 2168
6237.41 1984
6238.16 1903
6238.90 1796
6239.65 1939
6240.39 1956
6241.14 1902
6241.88 1926
6242.63 1808
6243.37 1838
6244.12 1997
6244.87 2028
6245.61 1944
6246.36 1963
6247.10 2174
6247.85 2193
6248.59 2053
6249.34 2003
6250.09 2094
6250.83 2114
6251.58 2324
6252.33 2324
6253.07 2407
6253.82 2236
6254.56 2200
6255.31 2141
6256.06 2286
6256.80 2351
6257.55 2204
6258.30 2161
6259.04 2168
6259.79 2140
6260.54 2195
6261.28 1988
6262.03 2106
6262.78 2130
6263.52 2106
6264.27 2062
6265.02 2084
6265.76 1905
6266.51 2063
6267.26 2077
6268.01 2086
6268.75 2037
6269.50 2077
6270.25 2019
6270.99 2118
6271.74 1950
6272.49 1908
6273.24 1890
6273.98 1901
6274.73 2020
6275.48 1992
6276.23 2103
6276.97 2068
6277.72 2035
6278.47 2025
6279.22 1961
6279.96 2054
6280.71 2152
6281.46 2105
6282.21 2053
6282.96 2057
6283.70 2108
6284.45 2131
6285.20 2004
6285.95 1903
6286.70 1842
6287.45 1947
6288.19 1739
6288.94 1698
6289.69 1695
6290.44 1604
6291.19 1753
6291.94 1732
6292.68 1729
6293.43 1718
6294.18 1727
6294.93 1747
6295.68 1701
6296.43 1669
6297.18 1596
6297.93 1671
6298.67 1615
6299.42 1528
6300.17 1468
6300.92 1516
6301.67 1528
6302.42 1510
6303.17 1502
6303.92 1524
6304.67 1510
6305.42 1562
6306.17 1571
6306.92 1497
6307.67 1518
6308.41 1563
6309.16 1643
6309.91 1613
6310.66 1652
6311.41 1504
6312.16 1479
6312.91 1609
6313.66 1526
6314.41 1462
6315.16 1449
6315.91 1572
6316.66 1613
6317.41 1600
6318.16 1612
6318.91 1545
6319.66 1606
6320.41 1624
6321.16 1659
6321.91 1497
6322.66 1473
6323.41 1500
6324.16 1451
6324.92 1489
6325.67 1402
6326.42 1470
6327.17 1423
6327.92 1360
6328.67 1328
6329.42 1285
6330.17 1337
6330.92 1426
6331.67 1388
6332.42 1335
6333.17 1365
6333.92 1313
6334.68 1380
6335.43 1322
6336.18 1363
6336.93 1342
6337.68 1357
6338.43 1307
6339.18 1305
6339.93 1195
6340.69 1191
6341.44 1201
6342.19 1327
6342.94 1322
6343.69 1289
6344.44 1361
6345.20 1400
6345.95 1316
6346.70 1302
6347.45 1218
6348.20 1194
6348.95 1322
6349.71 1275
6350.46 1355
6351.21 1238
6351.96 1251
6352.71 1388
6353.47 1308
6354.22 1283
6354.97 1332
6355.72 1388
6356.48 1398
6357.23 1415
6357.98 1461
6358.73 1432
6359.49 1399
6360.24 1435
6360.99 1331
6361.74 1421
6362.50 1447
6363.25 1464
6364.00 1425
6364.76 1451
6365.51 1266
6366.26 1246
6367.01 1324
6367.77 1324
6368.52 1359
6369.27 1235
6370.03 1299
6370.78 1278
6371.53 1369
6372.29 1291
6373.04 1279
6373.79 1240
6374.55 1315
6375.30 1385
6376.05 1335
6376.81 1351
6377.56 1308
6378.31 1357
6379.07 1300
6379.82 1270
6380.58 1235
6381.33 1273
6382.08 1244
6382.84 1207
6383.59 1323
6384.35 1274
6385.10 1174
6385.85 1259
6386.61 1271
6387.36 1245
6388.12 1193
6388.87 1298
6389.62 1251
6390.38 1276
6391.13 1213
6391.89 1249
6392.64 1280
6393.40 1253
6394.15 1273
6394.91 1124
6395.66 1243
6396.42 1212
6397.17 1311
6397.93 1197
6398.68 1167
6399.44 1250
6400.19 1307
6400.95 1241
6401.70 1173
6402.46 1222
6403.21 1199
6403.97 1196
6404.72 1057
6405.48 1173
6406.23 1214
6406.99 1131
6407.74 1202
6408.50 1141
6409.25 1166
6410.01 1186
6410.76 1268
6411.52 1230
6412.28 1170
6413.03 1304
6413.79 1305
6414.54 1304
6415.30 1280
6416.05 1216
6416.81 1295
6417.57 1342
6418.32 1216
6419.08 1167
6419.83 1157
6420.59 1134
6421.35 1231
6422.10 1100
6422.86 1072
6423.62 1160
6424.37 1137
6425.13 1166
6425.89 1201
6426.64 1187
6427.40 1130
6428.15 1168
6428.91 1197
6429.67 1124
6430.42 1255
6431.18 1264
6431.94 1263
6432.70 1230
6433.45 1177
6434.21 1088
6434.97 1140
6435.72 1152
6436.48 1101
6437.24 1158
6437.99 1203
6438.75 1141
6439.51 1241
6440.27 1281
6441.02 1296
6441.78 1261
6442.54 1185
6443.30 1233
6444.05 1264
6444.81 1347
6445.57 1350
6446.33 1341
6447.08 1271
6447.84 1289
6448.60 1278
6449.36 1294
6450.12 1270
6450.87 1226
6451.63 1265
6452.39 1264
6453.15 1194
6453.91 1221
6454.66 1252
6455.42 1206
6456.18 1275
6456.94 1256
6457.70 1289
6458.46 1295
6459.21 1243
6459.97 1357
6460.73 1404
6461.49 1356
6462.25 1197
6463.01 1221
6463.77 1300
6464.52 1424
6465.28 1422
6466.04 1341
6466.80 1355
6467.56 1328
6468.32 1405
6469.08 1430
6469.84 1438
6470.60 1431
6471.36 1403
6472.11 1488
6472.87 1514
6473.63 1523
6474.39 1501
6475.15 1495
6475.91 1475
6476.67 1477
6477.43 1472
6478.19 1578
6478.95 1489
6479.71 1362
6480.47 1478
6481.23 1555
6481.99 1618
6482.75 1665
6483.51 1720
6484.27 1516
6485.03 1521
6485.79 1597
6486.55 1662
6487.31 1599
6488.07 1688
6488.83 1761
6489.59 1700
6490.35 1639
6491.11 1753
6491.87 1679
6492.63 1824
6493.39 1906
6494.15 1936
6494.91 1942
6495.67 1902
6496.43 1957
6497.19 2011
6497.95 1946
6498.71 2050
6499.48 2228
6500.24 2145
6501.00 2198
6501.76 2269
6502.52 2154
6503.28 2080
6504.04 2211
6504.80 2071
6505.56 2289
6506.32 2247
6507.09 2139
6507.85 2186
6508.61 2148
6509.37 2239
6510.13 2239
6510.89 2370
6511.65 2342
6512.42 2412
6513.18 2621
6513.94 2529
6514.70 2482
6515.46 2529
6516.22 2784
6516.99 2673
6517.75 2605
6518.51 2604
6519.27 2599
6520.03 2659
6520.80 2582
6521.56 2507
6522.32 2678
6523.08 2693
6523.84 2796
6524.61 2855
6525.37 2926
6526.13 2972
6526.89 2928
6527.66 3057
6528.42 3205
6529.18 3383
6529.94 3452
6530.71 3628
6531.47 3631
6532.23 3805
6533.00 3814
6533.76 3920
6534.52 3930
6535.28 4015
6536.05 4151
6536.81 4065
6537.57 4461
6538.34 5036
6539.10 6044
6539.86 6785
6540.63 7426
6541.39 8543
6542.15 8833
6542.92 9289
6543.68 9224
6544.44 8617
6545.21 7607
6545.97 6587
6546.73 5686
6547.50 5003
6548.26 4360
6549.02 3531
6549.79 3163
6550.55 2856
6551.31 2666
6552.08 2472
6552.84 2413
6553.61 2382
6554.37 2376
6555.13 2316
6555.90 2205
6556.66 2173
6557.43 2200
6558.19 2152
6558.96 2086
6559.72 2045
6560.48 1962
6561.25 1929
6562.01 2095
6562.78 1981
6563.54 1944
6564.31 2002
6565.07 1919
6565.84 2035
6566.60 2094
6567.37 2189
6568.13 2116
6568.90 2280
6569.66 2262
6570.43 2264
6571.19 2373
6571.96 2343
6572.72 2307
6573.49 2283
6574.25 2284
6575.02 2120
6575.78 2200
6576.55 2212
6577.31 2375
6578.08 2423
6578.84 2399
6579.61 2482
6580.37 2548
6581.14 2680
6581.91 2806
6582.67 2857
6583.44 2688
6584.20 2713
6584.97 2931
6585.73 2807
6586.50 2766
6587.27 2779
6588.03 2768
6588.80 2726
6589.56 2644
6590.33 2523
6591.10 2437
6591.86 2377
6592.63 2457
6593.39 2483
6594.16 2390
6594.93 2549
6595.69 2657
6596.46 2789
6597.23 2859
6597.99 3062
6598.76 3121
6599.53 3147
6600.29 3316
6601.06 3270
6601.83 3187
6602.59 3060
6603.36 2926
6604.13 2741
6604.89 2653
6605.66 2452
6606.43 2251
6607.20 2321
6607.96 2114
6608.73 2064
6609.50 2134
6610.26 2077
6611.03 2057
6611.80 2004
6612.57 1962
6613.33 1871
6614.10 1985
6614.87 1983
6615.64 1921
6616.40 2016
6617.17 1984
6617.94 1877
6618.71 1836
6619.48 1933
6620.24 1945
6621.01 1786
6621.78 1895
6622.55 1844
6623.32 1850
6624.08 1843
6624.85 1789
6625.62 1839
6626.39 1857
6627.16 1835
6627.92 1766
6628.69 1799
6629.46 1836
6630.23 1912
6631.00 1711
6631.77 1742
6632.54 1734
6633.30 1812
6634.07 1852
6634.84 1910
6635.61 1837
6636.38 1811
6637.15 1962
6637.92 2035
6638.69 2055
6639.45 2044
6640.22 2105
6640.99 2137
6641.76 2104
6642.53 2034
6643.30 1989
6644.07 1960
6644.84 1896
6645.61 1735
6646.38 1590
6647.15 1619
6647.92 1601
6648.69 1628
6649.46 1677
6650.22 1608
6650.99 1724
6651.76 1630
6652.53 1651
6653.30 1637
6654.07 1619
6654.84 1607
6655.61 1619
6656.38 1597
6657.15 1694
6657.92 1728
6658.69 1681
6659.46 1739
6660.23 1609
6661.00 1525
6661.77 1476
6662.54 1610
6663.31 1544
6664.09 1455
6664.86 1448
6665.63 1452
6666.40 1471
6667.17 1387
6667.94 1422
6668.71 1433
6669.48 1475
6670.25 1429
6671.02 1399
6671.79 1365
6672.56 1440
6673.33 1520
6674.10 1525
6674.88 1479
6675.65 1537
6676.42 1644
6677.19 1552
6677.96 1506
6678.73 1385
6679.50 1462
6680.27 1490
6681.05 1503
6681.82 1418
6682.59 1373
6683.36 1430
6684.13 1422
6684.90 1528
6685.67 1543
6686.45 1604
6687.22 1624
6687.99 1689
6688.76 1785
6689.53 1770
6690.31 1733
6691.08 1747
6691.85 1739
6692.62 1732
6693.39 1690
6694.17 1585
6694.94 1544
6695.71 1543
6696.48 1490
6697.25 1462
6698.03 1372
6698.80 1450
6699.57 1448
6700.34 1414
6701.12 1398
6701.89 1388
6702.66 1420
6703.43 1370
6704.21 1335
6704.98 1393
6705.75 1409
6706.53 1392
6707.30 1311
6708.07 1382
6708.84 1380
6709.62 1389
6710.39 1369
6711.16 1322
6711.94 1291
6712.71 1354
6713.48 1346
6714.26 1305
6715.03 1355
6715.80 1384
6716.58 1255
6717.35 1221
6718.12 1178
6718.90 1335
6719.67 1267
6720.45 1261
6721.22 1207
6721.99 1231
6722.77 1287
6723.54 1125
6724.31 1151
6725.09 1246
6725.86 1180
6726.64 1167
6727.41 1255
6728.18 1261
6728.96 1216
6729.73 1235
6730.51 1210
6731.28 1263
6732.06 1234
6732.83 1213
6733.60 1254
6734.38 1251
6735.15 1314
6735.93 1349
6736.70 1255
6737.48 1267
6738.25 1258
6739.03 1224
6739.80 1178
6740.58 1090
6741.35 1134
6742.13 1264
6742.90 1241
6743.68 1268
6744.45 1252
6745.23 1260
6746.00 1235
6746.78 1271
6747.55 1220
6748.33 1203
6749.10 1258
6749.88 1268
6750.65 1300
6751.43 1383
6752.20 1343
6752.98 1396
6753.75 1426
6754.53 1407
6755.31 1415
6756.08 1376
6756.86 1393
6757.63 1491
6758.41 1472
6759.19 1400
6759.96 1299
6760.74 1304
6761.51 1266
6762.29 1315
6763.07 1272
6763.84 1279
6764.62 1312
6765.39 1284
6766.17 1241
6766.95 1192
6767.72 1175
6768.50 1287
6769.28 1225
6770.05 1206
6770.83 1277
6771.61 1285
6772.38 1238
6773.16 1332
6773.94 1229
6774.71 1244
6775.49 1231
6776.27 1279
6777.04 1168
6777.82 1211
6778.60 1189
6779.37 1196
6780.15 1201
6780.93 1137
6781.71 1225
6782.48 1236
6783.26 1230
6784.04 1187
6784.81 1181
6785.59 1256
6786.37 1233
6787.15 1236
6787.92 1194
6788.70 1260
6789.48 1212
6790.26 1280
6791.04 1189
6791.81 1182
6792.59 1223
6793.37 1168
6794.15 1145
6794.92 1170
6795.70 1156
6796.48 1180
6797.26 1139
6798.04 1143
6798.81 1182
6799.59 1126
6800.37 1167
6801.15 1156
6801.93 1323
6802.71 1333
6803.48 1289
6804.26 1323
6805.04 1328
6805.82 1270
6806.60 1290
6807.38 1364
6808.16 1361
6808.94 1324
6809.71 1277
6810.49 1259
6811.27 1188
6812.05 1208
6812.83 1221
6813.61 1226
6814.39 1231
6815.17 1179
6815.95 1135
6816.73 1161
6817.50 1180
6818.28 1177
6819.06 1176
6819.84 1150
6820.62 1225
6821.40 1221
6822.18 1160
6822.96 1189
6823.74 1197
6824.52 1189
6825.30 1167
6826.08 1127
6826.86 1213
6827.64 1214
6828.42 1172
6829.20 1195
6829.98 1171
6830.76 1255
6831.54 1259
6832.32 1340
6833.10 1226
6833.88 1299
6834.66 1228
6835.44 1263
6836.22 1243
6837.00 1231
6837.78 1252
6838.56 1327
6839.34 1306
6840.12 1392
6840.90 1360
6841.68 1248
6842.46 1193
6843.24 1226
6844.03 1236
6844.81 1280
6845.59 1335
6846.37 1332
6847.15 1292
6847.93 1231
6848.71 1306
6849.49 1242
6850.27 1265
6851.05 1391
6851.84 1521
6852.62 1590
6853.40 1613
6854.18 1853
6854.96 2042
6855.74 2115
6856.52 2397
6857.30 2492
6858.09 2286
6858.87 2275
6859.65 2116
6860.43 2043
6861.21 1927
6861.99 1702
6862.78 1644
6863.56 1487
6864.34 1476
6865.12 1502
6865.90 1424
6866.69 1410
6867.47 1429
6868.25 1350
6869.03 1319
6869.82 1376
6870.60 1418
6871.38 1491
6872.16 1599
6872.94 1588
6873.73 1504
6874.51 1521
6875.29 1453
6876.07 1442
6876.86 1352
6877.64 1360
6878.42 1354
6879.21 1305
6879.99 1328
6880.77 1394
6881.55 1352
6882.34 1447
6883.12 1429
6883.90 1493
6884.69 1420
6885.47 1516
6886.25 1509
6887.04 1605
6887.82 1583
6888.60 1516
6889.39 1647
6890.17 1958
6890.95 1979
6891.74 2061
6892.52 2109
6893.30 1991
6894.09 2225
6894.87 2072
6895.65 1906
6896.44 1860
6897.22 1898
6898.01 1716
6898.79 1670
6899.57 1635
6900.36 1592
6901.14 1583
6901.93 1737
6902.71 1725
6903.49 1684
6904.28 1625
6905.06 1615
6905.85 1637
6906.63 1654
6907.42 1701
6908.20 1687
6908.98 1711
6909.77 1720
6910.55 1732
6911.34 1704
6912.12 1724
6912.91 1618
6913.69 1669
6914.48 1619
6915.26 1730
6916.05 1605
6916.83 1558
6917.62 1646
6918.40 1544
6919.19 1553
6919.97 1588
6920.76 1553
6921.54 1530
6922.33 1596
6923.11 1608
6923.90 1472
6924.68 1610
6925.47 1714
6926.25 1581
6927.04 1539
6927.82 1604
6928.61 1720
6929.40 1691
6930.18 1715
6930.97 1686
6931.75 1653
6932.54 1633
6933.32 1783
6934.11 1709
6934.90 1622
6935.68 1709
6936.47 1692
6937.25 1734
6938.04 1754
6938.83 1797
6939.61 1855
6940.40 1823
6941.19 1913
6941.97 1936
6942.76 1990
6943.54 1917
6944.33 1958
6945.12 1907
6945.90 1942
6946.69 2036
6947.48 2049
6948.26 2082
6949.05 2092
6949.84 2066
6950.62 2319
6951.41 2333
6952.20 2207
6952.99 2152
6953.77 2276
6954.56 2349
6955.35 2291
6956.13 2257
6956.92 2223
6957.71 2240
6958.50 2144
6959.28 2243
6960.07 2244
6960.86 2357
6961.64 2351
6962.43 2420
6963.22 2493
6964.01 2571
6964.80 2552
6965.58 2523
6966.37 2506
6967.16 2449
6967.95 2425
6968.73 2439
6969.52 2412
6970.31 2438
6971.10 2446
6971.89 2491
6972.67 2556
6973.46 2407
6974.25 2589
6975.04 2685
6975.83 2778
6976.62 2714
6977.40 2703
6978.19 2745
6978.98 2787
6979.77 2812
6980.56 2925
6981.35 2762
6982.13 2909
6982.92 3010
6983.71 2992
6984.50 3142
6985.29 3303
6986.08 3544
6986.87 3859
6987.66 4298
6988.45 4773
6989.23 5288
6990.02 5807
6990.81 6606
6991.60 6864
6992.39 7279
6993.18 7384
6993.97 6789
6994.76 6376
6995.55 5948
6996.34 4995
6997.13 4457
6997.92 4054
6998.71 3650
6999.50 3566
7000.29 3624
7001.07 3999
7001.86 4292
7002.65 4666
7003.44 5345
7004.23 6078
7005.02 6479
7005.81 6756
7006.60 6750
7007.39 6629
7008.18 6102
7008.97 5714
7009.76 5132
7010.55 4382
7011.34 3856
7012.14 3326
7012.93 2899
7013.72 2580
7014.51 2502
7015.30 2261
7016.09 2234
7016.88 2350
7017.67 2367
7018.46 2385
7019.25 2391
7020.04 2359
7020.83 2367
7021.62 2326
7022.41 2290
7023.20 2132
7024.00 2121
7024.79 2036
7025.58 1906
7026.37 1972
7027.16 1918
7027.95 1943
7028.74 1893
7029.53 1840
7030.32 1941
7031.12 1866
7031.91 1877
7032.70 1963
7033.49 1972
7034.28 1954
7035.07 1934
7035.87 1950
7036.66 1855
7037.45 1870
7038.24 1855
7039.03 1839
7039.82 1875
7040.62 1800
7041.41 1831
7042.20 1877
7042.99 1930
7043.78 1927
7044.58 1784
7045.37 1824
7046.16 1930
7046.95 2037
7047.75 1911
7048.54 1960
7049.33 1903
7050.12 1821
7050.92 1904
7051.71 1910
7052.50 1949
7053.29 1935
7054.09 2094
7054.88 2013
7055.67 2053
7056.46 2038
7057.26 2036
7058.05 2041
7058.84 1979
7059.64 1936
7060.43 1891
7061.22 1836
7062.02 1876
7062.81 1787
7063.60 1719
7064.39 1728
7065.19 1708
7065.98 1634
7066.77 1683
7067.57 1662
7068.36 1682
7069.16 1648
7069.95 1611
7070.74 1603
7071.54 1704
7072.33 1643
7073.12 1593
7073.92 1624
7074.71 1744
7075.51 1754
7076.30 1634
7077.09 1671
7077.89 1707
7078.68 1567
7079.48 1604
7080.27 1575
7081.06 1562
7081.86 1589
7082.65 1580
7083.45 1504
7084.24 1568
7085.04 1525
7085.83 1523
7086.62 1579
7087.42 1592
7088.21 1552
7089.01 1614
7089.80 1611
7090.60 1722
7091.39 1777
7092.19 1888
7092.98 2078
7093.78 2298
7094.57 2150
7095.37 2149
7096.16 2088
7096.96 1991
7097.75 1877
7098.55 1730
7099.34 1718
7100.14 1608
7100.93 1444
7101.73 1317
7102.52 1250
7103.32 1267
7104.11 1184
7104.91 1243
7105.71 1226
7106.50 1282
7107.30 1197
7108.09 1181
7108.89 1163
7109.68 1217
7110.48 1197
7111.28 1208
7112.07 1117
7112.87 1149
7113.66 1073
7114.46 1130
7115.26 1152
7116.05 1008
7116.85 1080
7117.65 1037
7118.44 1134
7119.24 1077
7120.03 1067
7120.83 1158
7121.63 1201
7122.42 1243
7123.22 1139
7124.02 1118
7124.81 1090
7125.61 1152
7126.41 1146
7127.20 1092
7128.00 1144
7128.80 1085
7129.59 1066
7130.39 1083
7131.19 1061
7131.99 1051
7132.78 1144
7133.58 1181
7134.38 1142
7135.17 1102
7135.97 1093
7136.77 1170
7137.57 1187
7138.36 1154
7139.16 1169
7139.96 1194
7140.76 1111
7141.55 1146
7142.35 1167
7143.15 1147
7143.95 1068
7144.74 1150
7145.54 1158
7146.34 1105
7147.14 1203
7147.94 1141
7148.73 1175
7149.53 1117
7150.33 1130
7151.13 1172
7151.93 1205
7152.72 1174
7153.52 1140
7154.32 1120
7155.12 1169
7155.92 1059
7156.72 1135
7157.51 1105
7158.31 1081
7159.11 1058
7159.91 1100
7160.71 1114
7161.51 1073
7162.31 1029
7163.11 1079
7163.90 1053
7164.70 1113
7165.50 1121
7166.30 1106
7167.10 1040
7167.90 1045
7168.70 1084
7169.50 1031
7170.30 1010
7171.10 956
7171.90 1015
7172.69 1059
7173.49 1040
7174.29 1071
7175.09 1056
7175.89 980
7176.69 1016
7177.49 1066
7178.29 1003
7179.09 979
7179.89 968
7180.69 961
7181.49 1070
7182.29 1011
7183.09 963
7183.89 1011
7184.69 1049
7185.49 1049
7186.29 1028
7187.09 1113
7187.89 1199
7188.69 1174
7189.49 1125
7190.29 1153
7191.09 1146
7191.89 1130
7192.69 1096
7193.49 1053
7194.29 1000
7195.09 998
7195.89 967
7196.70 987
7197.50 1007
7198.30 988
7199.10 942
7199.90 917
7200.70 861
7201.50 888
7202.30 956
7203.10 964
7203.90 975
7204.70 1000
7205.51 966
7206.31 983
7207.11 969
7207.91 934
7208.71 996
7209.51 968
7210.31 996
7211.12 918
7211.92 911
7212.72 953
7213.52 1029
7214.32 929
7215.12 958
7215.92 950
7216.73 965
7217.53 1035
7218.33 929
7219.13 900
7219.93 911
7220.74 1003
7221.54 967
7222.34 1009
7223.14 935
7223.94 898
7224.75 991
7225.55 965
7226.35 1096
7227.15 1022
7227.96 939
7228.76 979
7229.56 1026
7230.36 1038
7231.17 1020
7231.97 1091
7232.77 1035
7233.57 1080
7234.38 978
7235.18 1021
7235.98 1024
7236.79 980
7237.59 981
7238.39 1028
7239.19 1072
7240.00 1021
7240.80 993
7241.60 1095
7242.41 1075
7243.21 1073
7244.01 1148
7244.82 1171
7245.62 1153
7246.42 1169
7247.23 1195
7248.03 1189
7248.83 1147
7249.64 1147
7250.44 1159
7251.25 1166
7252.05 1186
7252.85 1099
7253.66 1171
7254.46 1138
7255.27 1177
7256.07 1257
7256.87 1203
7257.68 1119
7258.48 1198
7259.29 1261
7260.09 1319
7260.89 1208
7261.70 1182
7262.50 1176
7263.31 1191
7264.11 1198
7264.92 1271
7265.72 1168
7266.53 1214
7267.33 1257
7268.13 1374
7268.94 1266
7269.74 1303
7270.55 1369
7271.35 1393
7272.16 1324
7272.96 1392
7273.77 1363
7274.57 1423
7275.38 1416
7276.18 1476
7276.99 1420
7277.79 1423
7278.60 1445
7279.40 1443
7280.21 1497
7281.01 1575
7281.82 1538
7282.63 1556
7283.43 1657
7284.24 1671
7285.04 1889
7285.85 2012
7286.65 2225
7287.46 2575
7288.27 2854
7289.07 3044
7289.88 3124
7290.68 3432
7291.49 3519
7292.29 3510
7293.10 3205
7293.91 2975
7294.71 2615
7295.52 2408
7296.33 2286
7297.13 2125
7297.94 1815
7298.74 1688
7299.55 1650
7300.36 1529
7301.16 1676
7301.97 1582
7302.78 1513
7303.58 1615
7304.39 1551
7305.20 1622
7306.00 1635
7306.81 1593
7307.62 1603
7308.42 1623
7309.23 1617
7310.04 1618
7310.84 1784
7311.65 1858
7312.46 1762
7313.27 1861
7314.07 2015
7314.88 2052
7315.69 2178
7316.50 2351
7317.30 2331
7318.11 2323
7318.92 2258
7319.72 2155
7320.53 2180
7321.34 2144
7322.15 2182
7322.96 2190
7323.76 2214
7324.57 2348
7325.38 2470
7326.19 2576
7326.99 2725
7327.80 2675
7328.61 2564
7329.42 2738
7330.23 2444
7331.03 2238
7331.84 2032
7332.65 1941
7333.46 1859
7334.27 1653
7335.08 1632
7335.88 1596
7336.69 1581
7337.50 1611
7338.31 1415
7339.12 1482
7339.93 1530
7340.74 1557
7341.54 1531
7342.35 1497
7343.16 1566
7343.97 1606
7344.78 1576
7345.59 1567
7346.40 1618
7347.21 1652
7348.02 1697
7348.82 1590
7349.63 1468
7350.44 1465
7351.25 1559
7352.06 1528
7352.87 1528
7353.68 1574
7354.49 1502
7355.30 1605
7356.11 1527
7356.92 1564
7357.73 1423
7358.54 1417
7359.35 1532
7360.16 1480
7360.97 1583
7361.78 1433
7362.59 1488
7363.40 1466
7364.21 1469
7365.02 1439
7365.83 1451
7366.64 1557
7367.45 1583
7368.26 1571
7369.07 1601
7369.88 1683
7370.69 1547
7371.50 1436
7372.31 1542
7373.12 1637
7373.93 1727
7374.74 1651
7375.55 1582
7376.36 1576
7377.17 1559
7377.98 1525
7378.79 1628
7379.60 1692
7380.42 1674
7381.23 1748
7382.04 1802
7382.85 1847
7383.66 1944
7384.47 2095
7385.28 2230
7386.09 2251
7386.90 2445
7387.71 2476
7388.53 2377
7389.34 2372
7390.15 2332
7390.96 2132
7391.77 1995
7392.58 1829
7393.39 1663
7394.21 1575
7395.02 1508
7395.83 1530
7396.64 1426
7397.45 1457
7398.27 1474
7399.08 1496
7399.89 1450
7400.70 1462
7401.51 1498
7402.33 1564
7403.14 1670
7403.95 1585
7404.76 1801
7405.57 1934
7406.39 1977
7407.20 2068
7408.01 1950
7408.82 1911
7409.64 2002
7410.45 1994
7411.26 1860
7412.07 1700
7412.89 1725
7413.70 1647
7414.51 1539
7415.32 1497
7416.14 1502
7416.95 1450
7417.76 1480
7418.58 1321
7419.39 1232
7420.20 1272
7421.02 1292
7421.83 1178
7422.64 1201
7423.45 1139
7424.27 1176
7425.08 1116
7425.89 1154
7426.71 1229
7427.52 1211
7428.33 1146
7429.15 1076
7429.96 1064
7430.78 1071
7431.59 1148
7432.40 1131
7433.22 1110
7434.03 1077
7434.84 1036
7435.66 1028
7436.47 1023
7437.29 1005
7438.10 1047
7438.91 1145
7439.73 1089
7440.54 1075
7441.36 1141
7442.17 1100
7442.99 1102
7443.80 1091
7444.61 1101
7445.43 1056
7446.24 1076
7447.06 1022
7447.87 1032
7448.69 961
7449.50 1049
7450.32 1013
7451.13 976
7451.95 1008
7452.76 1115
7453.58 1011
7454.39 957
7455.21 1037
7456.02 1068
7456.84 1066
7457.65 1029
7458.47 1011
7459.28 989
7460.10 979
7460.91 1021
7461.73 1035
7462.54 968
7463.36 1030
7464.17 1034
7464.99 1062
7465.80 1006
7466.62 966
7467.44 999
7468.25 974
7469.07 1028
7469.88 1102
7470.70 990
7471.51 977
7472.33 974
7473.15 1012
7473.96 998
7474.78 963
7475.59 1014
7476.41 1054
7477.23 988
7478.04 1013
7478.86 899
7479.67 928
7480.49 912
7481.31 959
7482.12 1007
7482.94 994
7483.76 912
7484.57 900
7485.39 904
7486.21 891
7487.02 951
7487.84 920
7488.66 870
7489.47 829
7490.29 906
7491.11 883
7491.92 872
7492.74 854
7493.56 874
7494.38 829
7495.19 910
7496.01 875
7496.83 904
7497.64 882
7498.46 864
7499.28 823
7500.10 868
7500.91 883
7501.73 854
7502.55 841
7503.37 792
7504.18 797
7505.00 869
7505.82 889
7506.64 900
7507.46 834
7508.27 812
7509.09 734
7509.91 795
7510.73 881
7511.55 852
7512.36 878
7513.18 820
7514.00 842
7514.82 811
7515.64 809
7516.45 796
7517.27 809
7518.09 837
7518.91 828
7519.73 799
7520.55 843
7521.37 832
7522.18 843
7523.00 813
7523.82 860
7524.64 894
7525.46 796
7526.28 823
7527.10 789
7527.92 827
7528.74 803
7529.55 708
7530.37 761
7531.19 841
7532.01 780
7532.83 864
7533.65 815
7534.47 758
7535.29 769
7536.11 773
7536.93 778
7537.75 801
7538.57 862
7539.39 779
7540.21 777
7541.03 819
7541.84 812
7542.66 809
7543.48 786
7544.30 787
7545.12 793
7545.94 841
7546.76 860
7547.58 835
7548.40 848
7549.22 885
7550.04 903
7550.86 840
7551.68 895
7552.51 809
7553.33 903
7554.15 942
7554.97 834
7555.79 838
7556.61 802
7557.43 772
7558.25 805
7559.07 893
7559.89 838
7560.71 820
7561.53 811
7562.35 932
7563.17 918
7563.99 946
7564.81 880
7565.64 886
7566.46 863
7567.28 926
7568.10 867
7568.92 899
7569.74 941
7570.56 871
7571.38 925
7572.21 875
7573.03 869
7573.85 863
7574.67 829
7575.49 854
7576.31 805
7577.13 849
7577.96 897
7578.78 801
7579.60 844
7580.42 904
7581.24 981
7582.07 896
7582.89 856
7583.71 919
7584.53 908
7585.35 852
7586.18 843
7587.00 857
7587.82 804
7588.64 837
7589.46 872
7590.29 905
7591.11 943
7591.93 956
7592.75 938
7593.58 885
7594.40 888
7595.22 928
7596.04 896
7596.87 875
7597.69 925
7598.51 916
7599.34 962
7600.16 998
7600.98 942
7601.80 896
7602.63 957
7603.45 1012
7604.27 1004
7605.10 1011
7605.92 950
7606.74 926
7607.57 999
7608.39 1062
7609.21 1091
7610.04 1152
7610.86 1203
7611.68 1240
7612.51 1231
7613.33 1144
7614.15 1115
7614.98 1139
7615.80 1118
7616.62 1031
7617.45 1054
7618.27 1083
7619.10 1009
7619.92 1046
7620.74 1095
7621.57 1021
7622.39 1060
7623.22 1029
7624.04 1082
7624.86 1134
7625.69 1022
7626.51 1080
7627.34 1183
7628.16 1076
7628.99 948
7629.81 968
7630.64 988
7631.46 1048
7632.28 964
7633.11 1087
7633.93 1087
7634.76 1087
7635.58 1258
7636.41 1272
7637.23 1330
7638.06 1416
7638.88 1392
7639.71 1314
7640.53 1311
7641.36 1193
7642.18 1086
7643.01 1080
7643.83 996
7644.66 941
7645.48 864
7646.31 870
7647.14 890
7647.96 819
7648.79 815
7649.61 912
7650.44 862
7651.26 845
7652.09 786
7652.91 818
7653.74 867
7654.57 859
7655.39 850
7656.22 798
7657.04 774
7657.87 767
7658.70 742
7659.52 717
7660.35 801
7661.17 843
7662.00 811
7662.83 828
7663.65 768
7664.48 810
7665.31 801
7666.13 771
7666.96 767
7667.79 769
7668.61 768
7669.44 770
7670.27 759
7671.09 763
7671.92 758
7672.75 756
7673.57 812
7674.40 791
7675.23 785
7676.05 842
7676.88 846
7677.71 771
7678.53 790
7679.36 806
7680.19 804
7681.02 856
7681.84 811
7682.67 749
7683.50 803
7684.33 841
7685.15 732
7685.98 792
7686.81 792
7687.64 736
7688.46 711
7689.29 790
7690.12 826
7690.95 805
7691.77 775
7692.60 801
7693.43 732
7694.26 786
7695.09 744
7695.91 806
7696.74 781
7697.57 802
7698.40 814
7699.23 806
7700.06 785
7700.88 745
7701.71 768
7702.54 773
7703.37 816
7704.20 772
7705.03 827
7705.85 773
7706.68 801
7707.51 772
7708.34 798
7709.17 827
7710.00 759
7710.83 773
7711.66 822
7712.48 780
7713.31 756
7714.14 805
7714.97 806
7715.80 772
7716.63 734
7717.46 801
7718.29 754
7719.12 802
7719.95 775
7720.78 763
7721.61 774
7722.44 800
7723.27 736
7724.09 695
7724.92 697
7725.75 796
7726.58 796
7727.41 725
7728.24 713
7729.07 723
7729.90 779
7730.73 668
7731.56 703
7732.39 721
7733.22 735
7734.05 764
7734.88 792
7735.71 788
7736.54 712
7737.37 668
7738.20 700
7739.03 730
7739.86 783
7740.70 771
7741.53 723
7742.36 706
7743.19 699
7744.02 717
7744.85 754
7745.68 799
7746.51 787
7747.34 755
7748.17 736
7749.00 839
7749.83 856
7750.66 855
7751.50 961
7752.33 974
7753.16 1019
7753.99 999
7754.82 1114
7755.65 1080
7756.48 972
7757.31 932
7758.15 922
7758.98 844
7759.81 828
7760.64 801
7761.47 807
7762.30 822
7763.13 782
7763.97 824
7764.80 816
7765.63 810
7766.46 825
7767.29 859
7768.13 816
7768.96 787
7769.79 692
7770.62 690
7771.45 736
7772.29 764
7773.12 783
7773.95 834
7774.78 791
7775.62 750
7776.45 711
7777.28 719
7778.11 732
7778.95 775
7779.78 763
7780.61 679
7781.44 728
7782.28 712
7783.11 779
7783.94 772
7784.77 787
7785.61 764
7786.44 755
7787.27 771
7788.11 725
7788.94 694
7789.77 726
7790.61 749
7791.44 720
7792.27 746
7793.10 767
7793.94 794
7794.77 754
7795.60 778
7796.44 766
7797.27 831
7798.11 757
7798.94 715
7799.77 732
7800.61 771
7801.44 776
7802.27 710
7803.11 707
7803.94 725
7804.78 748
7805.61 777
7806.44 818
7807.28 831
7808.11 773
7808.95 769
7809.78 785
7810.61 823
7811.45 832
7812.28 856
7813.12 785
7813.95 793
7814.79 781
7815.62 866
7816.45 833
7817.29 866
7818.12 877
7818.96 867
7819.79 908
7820.63 1026
7821.46 1022
7822.30 973
7823.13 977
7823.97 1025
7824.80 1025
7825.64 986
7826.47 889
7827.31 917
7828.14 821
7828.98 800
7829.81 819
7830.65 893
7831.48 876
7832.32 850
7833.15 904
7833.99 895
7834.83 872
7835.66 839
7836.50 867
7837.33 904
7838.17 977
7839.00 914
7839.84 913
7840.68 927
7841.51 859
7842.35 880
7843.18 889
7844.02 918
7844.86 856
7845.69 882
7846.53 913
7847.36 928
7848.20 811
7849.04 816
7849.87 846
7850.71 822
7851.55 819
7852.38 790
7853.22 810
7854.05 829
7854.89 821
7855.73 827
7856.56 813
7857.40 807
7858.24 793
7859.08 790
7859.91 755
7860.75 744
7861.59 745
7862.42 765
7863.26 801
7864.10 774
7864.93 828
7865.77 819
7866.61 878
7867.45 831
7868.28 826
7869.12 857
7869.96 776
7870.80 804
7871.63 729
7872.47 795
7873.31 738
7874.15 763
7874.98 745
7875.82 736
7876.66 772
7877.50 840
7878.33 861
7879.17 813
7880.01 817
7880.85 891
7881.69 817
7882.52 807
7883.36 827
7884.20 803
7885.04 752
7885.88 782
7886.71 807
7887.55 846
7888.39 866
7889.23 771
7890.07 816
7890.91 791
7891.75 817
7892.58 811
7893.42 770
7894.26 821
7895.10 841
7895.94 803
7896.78 771
7897.62 842
7898.46 818
7899.29 787
7900.13 738
7900.97 801
7901.81 785
7902.65 784
7903.49 763
7904.33 807
7905.17 792
7906.01 792
7906.85 780
7907.69 767
7908.53 773
7909.37 810
7910.21 793
7911.04 699
7911.88 780
7912.72 755
7913.56 774
7914.40 710
7915.24 725
7916.08 768
7916.92 729
7917.76 833
7918.60 783
7919.44 754
7920.28 800
7921.12 854
7921.96 768
7922.80 847
7923.64 879
7924.48 970
7925.32 857
7926.16 802
7927.01 815
7927.85 876
7928.69 794
7929.53 817
7930.37 852
7931.21 807
7932.05 731
7932.89 759
7933.73 705
7934.57 672
7935.41 690
7936.25 733
7937.09 715
7937.93 696
7938.78 706
7939.62 666
7940.46 729
7941.30 785
7942.14 707
7942.98 668
7943.82 664
7944.66 715
7945.51 722
7946.35 668
7947.19 689
7948.03 735
7948.87 732
7949.71 717
7950.56 727
7951.40 716
7952.24 730
7953.08 724
7953.92 693
7954.76 652
7955.61 660
7956.45 690
7957.29 699
7958.13 710
7958.97 649
7959.82 715
7960.66 764
7961.50 760
7962.34 761
7963.19 758
7964.03 742
7964.87 727
7965.71 754
7966.56 764
7967.40 766
7968.24 716
7969.08 709
7969.93 732
7970.77 766
7971.61 715
7972.45 733
7973.30 732
7974.14 751
7974.98 776
7975.83 760
7976.67 694
7977.51 780
7978.36 677
7979.20 732
7980.04 710
7980.89 680
7981.73 697
7982.57 729
7983.42 676
7984.26 647
7985.10 668
7985.95 663
7986.79 718
7987.63 684
7988.48 641
7989.32 589
7990.16 689
7991.01 667
7991.85 645
7992.70 689
7993.54 643
7994.38 646
7995.23 662
7996.07 702
7996.92 647
7997.76 650
7998.60 687
7999.45 620
8000.29 651
8001.14 705
8001.98 574
8002.83 572
8003.67 591
8004.52 673
8005.36 671
8006.20 649
8007.05 658
8007.89 695
8008.74 667
8009.58 644
8010.43 687
8011.27 668
8012.12 606
8012.96 602
8013.81 609
8014.65 594
8015.50 655
8016.34 657
8017.19 649
8018.03 596
8018.88 599
8019.72 564
8020.57 607
8021.42 626
8022.26 530
8023.11 578
8023.95 616
8024.80 627
8025.64 616
8026.49 621
8027.33 586
8028.18 606
8029.03 599
8029.87 565
8030.72 580
8031.56 575
8032.41 615
8033.26 670
8034.10 592
8034.95 586
8035.79 613
8036.64 564
8037.49 597
8038.33 579
8039.18 576
8040.03 601
8040.87 644
8041.72 609
8042.57 589
8043.41 656
8044.26 636
8045.11 585
8045.95 688
8046.80 563
8047.65 562
8048.49 599
8049.34 606
8050.19 578
8051.03 545
8051.88 570
8052.73 606
8053.58 584
8054.42 592
8055.27 550
8056.12 575
8056.96 577
8057.81 583
8058.66 558
8059.51 557
8060.35 513
8061.20 539
8062.05 574
8062.90 620
8063.74 645
8064.59 627
8065.44 561
8066.29 557
8067.14 597
8067.98 586
8068.83 649
8069.68 610
8070.53 547
8071.38 602
8072.22 626
8073.07 662
8073.92 633
8074.77 635
8075.62 588
8076.46 541
8077.31 611
8078.16 632
8079.01 600
8079.86 550
8080.71 592
8081.56 600
8082.40 545
8083.25 565
8084.10 586
8084.95 577
8085.80 561
8086.65 615
8087.50 572
8088.35 552
8089.19 531
8090.04 522
8090.89 531
8091.74 597
8092.59 574
8093.44 572
8094.29 569
8095.14 574
8095.99 544
8096.84 609
8097.69 593
8098.54 590
8099.39 562
8100.24 570
8101.09 578
8101.94 526
8102.79 555
8103.63 571
8104.48 595
8105.33 571
8106.18 585
8107.03 569
8107.88 574
8108.73 562
8109.58 585
8110.43 571
8111.28 544
8112.14 566
8112.99 601
8113.84 570
8114.69 599
8115.54 582
8116.39 616
8117.24 551
8118.09 626
8118.94 608
8119.79 572
8120.64 582
8121.49 561
8122.34 694
8123.19 607
8124.04 645
8124.89 682
8125.74 602
8126.60 660
8127.45 636
8128.30 635
8129.15 670
8130.00 669
8130.85 673
8131.70 532
8132.55 548
8133.40 556
8134.26 571
8135.11 626
8135.96 608
8136.81 612
8137.66 639
8138.51 590
8139.37 619
8140.22 674
8141.07 607
8141.92 585
8142.77 646
8143.62 645
8144.48 590
8145.33 618
8146.18 597
8147.03 718
8147.88 688
8148.74 680
8149.59 673
8150.44 604
8151.29 610
8152.15 686
8153.00 719
8153.85 677
8154.70 706
8155.56 665
8156.41 748
8157.26 667
8158.11 709
8158.97 717
8159.82 660
8160.67 712
8161.52 656
8162.38 771
8163.23 776
8164.08 770
8164.94 787
8165.79 698
8166.64 624
8167.49 674
8168.35 601
8169.20 615
8170.05 600
8170.91 660
8171.76 675
8172.61 690
8173.47 630
8174.32 621
8175.17 602
8176.03 638
8176.88 626
8177.74 621
8178.59 602
8179.44 598
8180.30 647
8181.15 625
8182.00 613
8182.86 605
8183.71 571
8184.57 565
8185.42 572
8186.27 575
8187.13 563
8187.98 613
8188.84 589
8189.69 545
8190.55 543
8191.40 570
8192.25 583
8193.11 587
8193.96 608
8194.82 569
8195.67 530
8196.53 557
8197.38 561
8198.24 518
8199.09 538
8199.95 621
8200.80 616
8201.66 622
8202.51 617
8203.37 595
8204.22 564
8205.08 573
8205.93 593
8206.79 523
8207.64 542
8208.50 557
8209.35 619
8210.21 606
8211.06 629
8211.92 567
8212.77 559
8213.63 611
8214.48 599
8215.34 600
8216.20 598
8217.05 617
8217.91 581
8218.76 572
8219.62 564
8220.48 624
8221.33 675
8222.19 616
8223.04 555
8223.90 623
8224.76 645
8225.61 637
8226.47 626
8227.32 720
8228.18 676
8229.04 695
8229.89 722
8230.75 719
8231.61 734
8232.46 674
8233.32 641
8234.18 621
8235.03 562
8235.89 588
8236.75 578
8237.60 601
8238.46 655
8239.32 595
8240.17 609
8241.03 574
8241.89 543
8242.74 608
8243.60 490
8244.46 549
8245.32 585
8246.17 625
8247.03 637
8247.89 604
8248.74 620
8249.60 591
8250.46 647
8251.32 575
8252.17 594
8253.03 585
8253.89 529
8254.75 557
8255.60 582
8256.46 526
8257.32 572
8258.18 593
8259.04 611
8259.89 582
8260.75 597
8261.61 563
8262.47 533
8263.33 539
8264.18 575
8265.04 610
8265.90 622
8266.76 584
8267.62 604
8268.48 514
8269.33 514
8270.19 593
8271.05 557
8271.91 572
8272.77 579
8273.63 563
8274.49 582
8275.34 596
8276.20 548
8277.06 561
8277.92 570
8278.78 580
8279.64 570
8280.50 568
8281.36 606
8282.22 523
8283.08 532
8283.93 568
8284.79 602
8285.65 575
8286.51 542
8287.37 526
8288.23 585
8289.09 570
8289.95 565
8290.81 582
8291.67 581
8292.53 576
8293.39 580
8294.25 633
8295.11 565
8295.97 544
8296.83 574
8297.69 553
8298.55 546
8299.41 606
8300.27 542
8301.13 551
8301.99 530
8302.85 578
8303.71 542
8304.57 638
8305.43 602
8306.29 616
8307.15 620
8308.01 602
8308.87 613
8309.73 589
8310.59 611
8311.45 615
8312.31 629
8313.17 632
8314.03 596
8314.90 599
8315.76 578
8316.62 630
8317.48 593
8318.34 604
8319.20 625
8320.06 617
8320.92 563
8321.78 638
8322.64 623
8323.51 565
8324.37 606
8325.23 621
8326.09 597
8326.95 584
8327.81 561
8328.67 565
8329.54 571
8330.40 584
8331.26 662
8332.12 617
8332.98 604
8333.84 587
8334.71 580
8335.57 630
8336.43 619
8337.29 556
8338.15 583
8339.02 614
8339.88 599
8340.74 542
8341.60 602
8342.46 595
8343.33 570
8344.19 530
8345.05 592
8345.91 653
8346.78 593
8347.64 620
8348.50 626
8349.36 647
8350.23 616
8351.09 581
8351.95 622
8352.81 658
8353.68 646
8354.54 632
8355.40 596
8356.27 616
8357.13 610
8357.99 592
8358.86 650
8359.72 645
8360.58 634
8361.44 679
8362.31 627
8363.17 673
8364.03 639
8364.90 593
8365.76 626
8366.63 663
8367.49 635
8368.35 649
8369.22 661
8370.08 704
8370.94 656
8371.81 654
8372.67 620
8373.53 705
8374.40 718
8375.26 661
8376.13 700
8376.99 670
8377.85 699
8378.72 654
8379.58 679
8380.45 723
8381.31 655
8382.18 671
8383.04 650
8383.90 743
8384.77 700
8385.63 665
8386.50 743
8387.36 699
8388.23 701
8389.09 729
8389.96 684
8390.82 687
8391.69 739
8392.55 706
8393.42 705
8394.28 742
8395.15 781
8396.01 762
8396.88 721
8397.74 752
8398.61 792
8399.47 703
8400.34 790
8401.20 837
8402.07 780
8402.93 805
8403.80 771
8404.66 723
8405.53 682
8406.39 752
8407.26 717
8408.12 720
8408.99 771
8409.86 846
8410.72 841
8411.59 845
8412.45 821
8413.32 781
8414.19 792
8415.05 821
8415.92 820
8416.78 865
8417.65 849
8418.52 923
8419.38 949
8420.25 887
8421.11 882
8421.98 861
8422.85 876
8423.71 846
8424.58 842
8425.45 863
8426.31 879
8427.18 879
8428.05 932
8428.91 969
8429.78 1004
8430.65 1000
8431.51 995
8432.38 1038
8433.25 1019
8434.11 1033
8434.98 1104
8435.85 1028
8436.72 1116
8437.58 1118
8438.45 1144
8439.32 1268
8440.18 1130
8441.05 1071
8441.92 1159
8442.79 1244
8443.65 1260
8444.52 1256
8445.39 1317
8446.26 1339
8447.12 1310
8447.99 1335
8448.86 1375
8449.73 1458
8450.60 1389
8451.46 1470
8452.33 1500
8453.20 1390
8454.07 1455
8454.94 1384
8455.80 1398
8456.67 1430
8457.54 1503
8458.41 1611
8459.28 1780
8460.14 1852
8461.01 1997
8461.88 2324
8462.75 2438
8463.62 2604
8464.49 2559
8465.36 2618
8466.22 2534
8467.09 2392
8467.96 2225
8468.83 2005
8469.70 1903
8470.57 1837
8471.44 1851
8472.31 1865
8473.17 2037
8474.04 2476
8474.91 2831
8475.78 3155
8476.65 3581
8477.52 3950
8478.39 4020
8479.26 3876
8480.13 3402
8481.00 2991
8481.87 2613
8482.74 2170
8483.61 1912
8484.48 1704
8485.34 1533
8486.21 1376
8487.08 1264
8487.95 1244
8488.82 1156
8489.69 1155
8490.56 1077
8491.43 1116
8492.30 1104
8493.17 1111
8494.04 1111
8494.91 1037
8495.78 996
8496.65 1010
8497.52 995
8498.39 963
8499.26 987
8500.13 1001
8501.01 1044
8501.88 1005
8502.75 1043
8503.62 1053
8504.49 1085
8505.36 1070
8506.23 1089
8507.10 1052
8507.97 930
8508.84 959
8509.71 913
8510.58 972
8511.45 998
8512.32 1003
8513.20 1071
8514.07 1083
8514.94 1060
8515.81 1104
8516.68 1106
8517.55 1171
8518.42 1137
8519.29 1070
8520.17 1125
8521.04 1060
8521.91 1004
8522.78 966
8523.65 969
8524.52 988
8525.39 1010
8526.27 1070
8527.14 1009
8528.01 1099
8528.88 1085
8529.75 1064
8530.63 1029
8531.50 1098
8532.37 1115
8533.24 1082
8534.11 1077
8534.99 1142
8535.86 1104
8536.73 1131
8537.60 1097
8538.47 1053
8539.35 1100
8540.22 1189
8541.09 1161
8541.96 1085
8542.84 1143
8543.71 1142
8544.58 1139
8545.46 1188
8546.33 1162
8547.20 1091
8548.07 1019
8548.95 1049
8549.82 1031
8550.69 1045
8551.57 1094
8552.44 1125
8553.31 1081
8554.18 1092
8555.06 1145
8555.93 1131
8556.80 1065
8557.68 1121
8558.55 1221
8559.42 1089
8560.30 1187
8561.17 1207
8562.04 1203
8562.92 1206
8563.79 1145
8564.67 1146
8565.54 1063
8566.41 918
8567.29 958
8568.16 929
8569.03 914
8569.91 891
8570.78 864
8571.66 885
8572.53 850
8573.40 866
8574.28 921
8575.15 818
8576.03 886
8576.90 862
8577.78 857
8578.65 834
8579.52 776
8580.40 790
8581.27 761
8582.15 814
8583.02 782
8583.90 829
8584.77 786
8585.65 785
8586.52 819
8587.40 854
8588.27 855
8589.15 803
8590.02 733
8590.90 753
8591.77 765
8592.65 794
8593.52 802
8594.40 766
8595.27 757
8596.15 786
8597.02 768
8597.90 838
8598.77 765
8599.65 810
8600.52 793
8601.40 818
8602.28 792
8603.15 795
8604.03 792
8604.90 770
8605.78 814
8606.65 802
8607.53 762
8608.41 841
8609.28 877
8610.16 801
8611.03 812
8611.91 809
8612.79 763
8613.66 753
8614.54 767
8615.41 757
8616.29 790
8617.17 824
8618.04 864
8618.92 844
8619.80 867
8620.67 888
8621.55 835
8622.43 802
8623.30 803
8624.18 799
8625.06 943
8625.93 886
8626.81 847
8627.69 878
8628.56 890
8629.44 873
8630.32 833
8631.20 889
8632.07 918
8632.95 890
8633.83 885
8634.70 840
8635.58 880
8636.46 904
8637.34 871
8638.21 909
8639.09 868
8639.97 851
8640.85 928
8641.72 917
8642.60 919
8643.48 818
8644.36 856
8645.23 948
8646.11 885
8646.99 935
8647.87 941
8648.75 941
8649.62 934
8650.50 859
8651.38 933
8652.26 942
8653.14 987
8654.01 965
8654.89 993
8655.77 1030
8656.65 999
8657.53 998
8658.41 1036
8659.29 998
8660.16 998
8661.04 1077
8661.92 967
8662.80 995
8663.68 942
8664.56 963
8665.44 933
8666.31 987
8667.19 908
8668.07 1001
8668.95 974
8669.83 976
8670.71 963
8671.59 904
8672.47 926
8673.35 930
8674.23 975
8675.11 1004
8675.99 1050
8676.86 1096
8677.74 1191
8678.62 1090
8679.50 1191
8680.38 1252
8681.26 1281
8682.14 1241
8683.02 1401
8683.90 1309
8684.78 1351
8685.66 1327
8686.54 1215
8687.42 1141
8688.30 1120
8689.18 1138
8690.06 1126
8690.94 1102
8691.82 1106
8692.70 1151
8693.58 1181
8694.46 1258
8695.34 1284
8696.22 1518
8697.10 1747
8697.98 1941
8698.86 2102
8699.74 2218
8700.62 2439
8701.51 2375
8702.39 2195
8703.27 1992
8704.15 1710
8705.03 1472
8705.91 1335
8706.79 1279
8707.67 1020
8708.55 1014
8709.43 965
8710.31 881
8711.20 924
8712.08 845
8712.96 865
8713.84 862
8714.72 866
8715.60 786
8716.48 786
8717.36 790
8718.25 779
8719.13 791
8720.01 799
8720.89 747
8721.77 752
8722.65 793
8723.54 792
8724.42 811
8725.30 730
8726.18 763
8727.06 798
8727.95 832
8728.83 805
8729.71 760
8730.59 823
8731.47 867
8732.36 789
8733.24 771
8734.12 782
8735.00 813
8735.89 834
8736.77 848
8737.65 896
8738.53 857
8739.42 783
8740.30 805
8741.18 796
8742.06 824
8742.95 784
8743.83 803
8744.71 738
8745.59 721
8746.48 767
8747.36 733
8748.24 709
8749.13 708
8750.01 725
8750.89 740
8751.78 767
8752.66 803
8753.54 767
8754.43 722
8755.31 774
8756.19 768
8757.08 747
8757.96 810
8758.84 759
8759.73 771
8760.61 815
8761.49 848
8762.38 872
8763.26 859
8764.15 884
8765.03 931
8765.91 953
8766.80 955
8767.68 888
8768.57 827
8769.45 870
8770.33 827
8771.22 779
8772.10 747
8772.99 822
8773.87 878
8774.75 858
8775.64 759
8776.52 792
8777.41 831
8778.29 801
8779.18 861
8780.06 769
8780.95 726
8781.83 817
8782.72 753
8783.60 847
8784.49 745
8785.37 757
8786.26 776
8787.14 755
8788.03 676
8788.91 700
8789.80 668
8790.68 678
8791.57 698
8792.45 726
8793.34 701
8794.22 710
8795.11 735
8795.99 773
8796.88 740
8797.76 759
8798.65 747
8799.53 722
8800.42 792
8801.31 759
8802.19 777
8803.08 779
8803.96 724
8804.85 687
8805.74 729
8806.62 679
8807.51 661
8808.39 665
8809.28 672
8810.17 707
8811.05 685
8811.94 718
8812.82 706
8813.71 674
8814.60 634
8815.48 675
8816.37 687
8817.26 677
8818.14 622
8819.03 629
8819.92 677
8820.80 645
8821.69 631
8822.58 651
8823.46 634
8824.35 632
8825.24 649
8826.12 630
8827.01 699
8827.90 633
8828.78 634
8829.67 667
8830.56 641
8831.45 667
8832.33 672
8833.22 685
8834.11 660
8835.00 688
8835.88 635
8836.77 644
8837.66 603
8838.55 652
8839.43 614
8840.32 668
8841.21 719
8842.10 655
8842.98 637
8843.87 619
8844.76 654
8845.65 685
8846.54 567
8847.42 564
8848.31 558
8849.20 666
8850.09 683
8850.98 599
8851.86 603
8852.75 622
8853.64 630
8854.53 576
8855.42 622
8856.31 619
8857.19 563
8858.08 523
8858.97 556
8859.86 629
8860.75 587
8861.64 562
8862.53 638
8863.42 599
8864.30 603
8865.19 574
8866.08 518
8866.97 574
8867.86 624
8868.75 598
8869.64 565
8870.53 547
8871.42 553
8872.31 565
8873.20 534
8874.08 522
8874.97 565
8875.86 568
8876.75 576
8877.64 504
8878.53 574
8879.42 568
8880.31 572
8881.20 508
8882.09 505
8882.98 531
8883.87 556
8884.76 556
8885.65 540
8886.54 519
8887.43 548
8888.32 572
8889.21 583
8890.10 520
8890.99 523
8891.88 565
8892.77 501
8893.66 520
8894.55 501
8895.44 509
8896.33 530
8897.22 540
8898.11 516
8899.00 510
8899.90 532
8900.79 495
8901.68 618
8902.57 525
8903.46 515
8904.35 545
8905.24 539
8906.13 539
8907.02 523
8907.91 510
8908.80 499
8909.70 499
8910.59 502
8911.48 533
8912.37 526
8913.26 554
8914.15 514
8915.04 496
8915.93 491
8916.83 506
8917.72 509
8918.61 537
8919.50 559
8920.39 538
8921.28 539
8922.18 482
8923.07 519
8923.96 520
8924.85 481
8925.74 543
8926.64 510
8927.53 553
8928.42 527
8929.31 476
8930.20 487
8931.10 495
8931.99 475
8932.88 491
8933.77 475
8934.67 502
8935.56 481
8936.45 483
8937.34 543
8938.24 491
8939.13 507
8940.02 523
8940.91 507
8941.81 454
8942.70 487
8943.59 466
8944.49 525
8945.38 527
8946.27 495
8947.16 502
8948.06 491
8948.95 563
8949.84 502
8950.74 481
8951.63 479
8952.52 482
8953.42 481
8954.31 488
8955.20 469
8956.10 472
8956.99 447
8957.88 477
8958.78 497
8959.67 529
8960.56 507
8961.46 507
8962.35 491
8963.25 486
8964.14 511
8965.03 462
8965.93 490
8966.82 468
8967.72 516
8968.61 461
8969.50 516
8970.40 493
8971.29 490
8972.19 486
8973.08 443
8973.98 471
8974.87 477
8975.76 515
8976.66 532
8977.55 523
8978.45 468
8979.34 469
8980.24 470
8981.13 454
8982.03 449
8982.92 497
8983.82 517
8984.71 498
8985.61 543
8986.50 476
8987.40 475
8988.29 481
8989.19 485
8990.08 447
8990.98 455
8991.87 471
8992.77 465
8993.66 508
8994.56 471
8995.45 494
8996.35 479
8997.24 469
8998.14 497
8999.04 492
8999.93 473
9000.83 470
9001.72 457
9002.62 461
9003.51 450
9004.41 520
9005.31 478
9006.20 442
9007.10 476
9007.99 496
9008.89 483
9009.79 448
9010.68 491
9011.58 495
9012.48 450
9013.37 483
9014.27 464
9015.16 484
9016.06 491
9016.96 433
9017.85 444
9018.75 433
9019.65 416
9020.54 449
9021.44 453
9022.34 441
9023.23 450
9024.13 516
9025.03 490
9025.93 485
9026.82 489
9027.72 497
9028.62 495
9029.51 442
9030.41 468
9031.31 438
9032.21 407
9033.10 456
9034.00 452
9034.90 445
9035.79 403
9036.69 494
9037.59 414
9038.49 446
9039.38 484
9040.28 492
9041.18 510
9042.08 454
9042.98 492
9043.87 470
9044.77 497
9045.67 488
9046.57 467
9047.47 465
9048.36 457
9049.26 527
9050.16 499
9051.06 461
9051.96 461
9052.85 484
9053.75 421
9054.65 390
9055.55 466
9056.45 509
9057.35 453
9058.25 436
9059.14 434
9060.04 463
9060.94 440
9061.84 429
9062.74 489
9063.64 484
9064.54 490
9065.44 456
9066.33 459
9067.23 490
9068.13 515
9069.03 482
9069.93 480
9070.83 485
9071.73 446
9072.63 499
9073.53 449
9074.43 473
9075.33 436
9076.23 469
9077.13 439
9078.03 471
9078.92 485
9079.82 483
9080.72 462
9081.62 489
9082.52 527
9083.42 488
9084.32 492
9085.22 480
9086.12 453
9087.02 468
9087.92 422
9088.82 461
9089.72 511
9090.62 509
9091.52 482
9092.42 437
9093.32 465
9094.22 454
9095.12 452
9096.03 467
9096.93 494
9097.83 555
9098.73 477
9099.63 476
9100.53 549
9101.43 526
9102.33 463
9103.23 461
9104.13 480
9105.03 451
9105.93 457
9106.83 420
9107.74 437
9108.64 502
9109.54 471
9110.44 444
9111.34 468
9112.24 507
9113.14 473
9114.04 474
9114.94 465
9115.85 435
9116.75 429
9117.65 461
9118.55 478
9119.45 447
9120.35 500
9121.26 466
9122.16 469
9123.06 454
9123.96 501
9124.86 505
9125.77 440
9126.67 470
9127.57 436
9128.47 458
9129.37 465
9130.28 466
9131.18 430
9132.08 508
9132.98 444
9133.88 439
9134.79 433
9135.69 465
9136.59 494
9137.49 459
9138.40 457
9139.30 445
9140.20 454
9141.10 484
9142.01 542
9142.91 486
9143.81 467
9144.72 438
9145.62 447
9146.52 433
9147.42 456
9148.33 480
9149.23 492
9150.13 444
9151.04 462
9151.94 429
9152.84 425
9153.75 448
9154.65 495
9155.55 484
9156.46 513
9157.36 487
9158.26 469
9159.17 473
9160.07 508
9160.97 485
9161.88 457
9162.78 447
9163.69 483
9164.59 446
9165.49 429
9166.40 385
9167.30 413
9168.21 488
9169.11 457
9170.01 435
9170.92 449
9171.82 453
9172.73 463
9173.63 476
9174.53 460
9175.44 477
9176.34 470
9177.25 446
9178.15 476
9179.06 490
9179.96 449
9180.87 477
9181.77 497
9182.68 452
9183.58 482
9184.49 505
9185.39 501
9186.30 467
9187.20 447
9188.11 466
9189.01 409
9189.92 473
9190.82 457
9191.73 445
9192.63 451
9193.54 499
9194.44 466
9195.35 483
9196.25 457
9197.16 438
9198.06 524
9198.97 513
9199.87 499
9200.78 484
9201.69 474
9202.59 479
9203.50 474
9204.40 479
9205.31 522
9206.21 562
9207.12 514
9208.03 535
9208.93 477
9209.84 600
9210.74 546
9211.65 551
9212.56 462
9213.46 493
9214.37 481
9215.28 520
9216.18 494
9217.09 521
9218.00 466
9218.90 527
9219.81 522
9220.72 471
9221.62 482
9222.53 509
9223.44 535
9224.34 556
9225.25 548
9226.16 546
9227.06 504
9227.97 491
9228.88 535
9229.78 492
9230.69 482
9231.60 483
9232.51 455
9233.41 476
9234.32 524
9235.23 473
9236.13 428
9237.04 447
9237.95 463
9238.86 501
9239.76 481
9240.67 477
9241.58 457
9242.49 429
9243.39 439
9244.30 442
9245.21 430
9246.12 425
9247.03 447
9247.93 475
9248.84 452
9249.75 458
9250.66 464
9251.57 454
9252.47 455
9253.38 420
9254.29 468
9255.20 476
9256.11 442
9257.02 457
9257.92 426
9258.83 421
9259.74 434
9260.65 470
9261.56 469
9262.47 505
9263.38 494
9264.28 441
9265.19 450
9266.10 470
9267.01 469
9267.92 427
9268.83 456
9269.74 447
9270.65 399
9271.56 420
9272.47 422
9273.37 479
9274.28 441
9275.19 458
9276.10 476
9277.01 478
9277.92 533
9278.83 512
9279.74 483
9280.65 461
9281.56 457
9282.47 433
9283.38 489
9284.29 497
9285.20 550
9286.11 543
9287.02 471
9287.93 421
9288.84 476
9289.75 507
9290.66 477
9291.57 507
9292.48 487
9293.39 481
9294.30 457
9295.21 417
9296.12 441
9297.03 478
9297.94 518
9298.85 473
9299.76 457
9300.67 481
9301.58 477
9302.49 439
9303.40 501
9304.31 518
9305.23 475
9306.14 499
9307.05 482
9307.96 506
9308.87 510
9309.78 450
9310.69 503
9311.60 488
9312.51 490
9313.42 476
9314.34 474
9315.25 511
9316.16 584
9317.07 520
9317.98 534
9318.89 536
9319.80 512
9320.72 523
9321.63 514
9322.54 465
9323.45 488
9324.36 500
9325.27 503
9326.19 480
9327.10 491
9328.01 497
9328.92 511
9329.83 502
9330.74 503
9331.66 553
9332.57 457
9333.48 442
9334.39 476
9335.31 455
9336.22 565
9337.13 526
9338.04 457
9338.96 492
9339.87 535
9340.78 541
9341.69 537
9342.61 502
9343.52 431
9344.43 462
9345.34 476
9346.26 471
9347.17 461
9348.08 486
9348.99 503
9349.91 521
9350.82 516
9351.73 469
9352.65 493
9353.56 491
9354.47 492
9355.39 515
9356.30 593
9357.21 566
9358.13 504
9359.04 516
9359.95 519
9360.87 558
9361.78 513
9362.69 515
9363.61 505
9364.52 485
9365.43 542
9366.35 546
9367.26 561
9368.18 484
9369.09 515
9370.00 481
9370.92 480
9371.83 472
9372.75 465
9373.66 519
9374.57 542
9375.49 452
9376.40 502
9377.32 514
9378.23 506
9379.15 527
9380.06 449
9380.97 480
9381.89 539
9382.80 502
9383.72 478
9384.63 511
9385.55 512
9386.46 523
9387.38 525
9388.29 502
9389.21 511
9390.12 542
9391.04 594
9391.95 577
9392.87 545
9393.78 554
9394.70 502
9395.61 558
9396.53 548
9397.44 572
9398.36 588
9399.27 612
9400.19 589
9401.10 587
9402.02 595
9402.94 576
9403.85 604
9404.77 586
9405.68 620
9406.60 525
9407.51 574
9408.43 581
9409.35 567
9410.26 555
9411.18 586
9412.09 582
9413.01 547
9413.93 557
9414.84 525
9415.76 507
9416.67 555
9417.59 609
9418.51 563
9419.42 570
9420.34 542
9421.26 591
9422.17 544
9423.09 521
9424.01 523
9424.92 513
9425.84 510
9426.76 530
9427.67 553
9428.59 545
9429.51 564
9430.42 461
9431.34 524
9432.26 495
9433.17 521
9434.09 608
9435.01 539
9435.93 562
9436.84 568
9437.76 543
9438.68 544
9439.59 537
9440.51 567
9441.43 587
9442.35 545
9443.26 615
9444.18 564
9445.10 595
9446.02 611
9446.93 579
9447.85 584
9448.77 610
9449.69 586
9450.61 542
9451.52 624
9452.44 654
9453.36 570
9454.28 610
9455.20 645
9456.11 586
9457.03 617
9457.95 647
9458.87 669
9459.79 756
9460.71 748
9461.62 765
9462.54 774
9463.46 769
9464.38 748
9465.30 706
9466.22 773
9467.14 685
9468.05 621
9468.97 601
9469.89 570
9470.81 544
9471.73 562
9472.65 605
9473.57 574
9474.49 617
9475.41 586
9476.32 646
9477.24 596
9478.16 584
9479.08 631
9480.00 572
9480.92 543
9481.84 584
9482.76 602
9483.68 596
9484.60 573
9485.52 631
9486.44 650
9487.36 600
9488.28 627
9489.20 572
9490.12 601
9491.04 627
9491.96 667
9492.88 637
9493.80 578
9494.72 573
9495.64 538
9496.56 559
9497.48 606
9498.40 579
9499.32 588
9500.24 603
9501.16 563
9502.08 594
9503.00 645
9503.92 597
9504.84 565
9505.76 593
9506.68 619
9507.60 597
9508.52 585
9509.44 571
9510.36 577
9511.28 565
9512.21 548
9513.13 593
9514.05 590
9514.97 543
9515.89 622
9516.81 604
9517.73 636
9518.65 641
9519.57 587
9520.50 630
9521.42 619
9522.34 624
9523.26 637
9524.18 665
9525.10 591
9526.02 682
9526.95 670
9527.87 613
9528.79 595
9529.71 643
9530.63 653
9531.55 627
9532.48 593
9533.40 637
9534.32 655
9535.24 723
9536.16 718
9537.09 708
9538.01 793
9538.93 859
9539.85 902
9540.77 863
9541.70 885
9542.62 893
9543.54 912
9544.46 860
9545.39 825
9546.31 748
9547.23 802
9548.15 743
9549.08 681
9550.00 646
9550.92 639
9551.85 679
9552.77 690
9553.69 699
9554.61 693
9555.54 658
9556.46 634
9557.38 634
9558.31 630
9559.23 612
9560.15 627
9561.08 638
9562.00 631
9562.92 664
9563.85 642
9564.77 683
9565.69 739
9566.62 649
9567.54 679
9568.46 732
9569.39 710
9570.31 637
9571.23 650
9572.16 635
9573.08 624
9574.01 592
9574.93 621
9575.85 607
9576.78 636
9577.70 620
9578.63 634
9579.55 675
9580.47 622
9581.40 640
9582.32 669
9583.25 595
9584.17 605
9585.10 636
9586.02 643
9586.94 628
9587.87 606
9588.79 604
9589.72 571
9590.64 549
9591.57 561
9592.49 613
9593.42 604
9594.34 626
9595.27 604
9596.19 635
9597.12 681
9598.04 617
9598.97 672
9599.89 664
9600.82 641
9601.74 625
9602.67 610
9603.59 619
9604.52 666
9605.44 700
9606.37 661
9607.29 685
9608.22 640
9609.15 704
9610.07 694
9611.00 654
9611.92 684
9612.85 679
9613.77 687
9614.70 691
9615.63 666
9616.55 704
9617.48 687
9618.40 744
9619.33 697
9620.26 701
9621.18 753
9622.11 770
9623.03 688
9623.96 743
9624.89 688
9625.81 713
9626.74 719
9627.67 749
9628.59 801
9629.52 792
9630.45 744
9631.37 784
9632.30 758
9633.23 756
9634.15 814
9635.08 839
9636.01 765
9636.93 807
9637.86 763
9638.79 771
9639.71 716
9640.64 742
9641.57 836
9642.50 889
9643.42 892
9644.35 828
9645.28 903
9646.21 886
9647.13 918
9648.06 906
9648.99 943
9649.92 859
9650.84 852
9651.77 862
9652.70 952
9653.63 1003
9654.55 1090
9655.48 1055
9656.41 1126
9657.34 1247
9658.26 1207
9659.19 1134
9660.12 1109
9661.05 1070
9661.98 1107
9662.91 952
9663.83 941
9664.76 925
9665.69 887
9666.62 850
9667.55 896
9668.48 964
9669.40 822
9670.33 880
9671.26 857
9672.19 846
9673.12 907
9674.05 924
9674.98 899
9675.90 958
9676.83 923
9677.76 862
9678.69 859
9679.62 935
9680.55 914
9681.48 899
9682.41 882
9683.34 803
9684.27 873
9685.19 973
9686.12 916
9687.05 900
9687.98 945
9688.91 939
9689.84 970
9690.77 940
9691.70 918
9692.63 969
9693.56 987
9694.49 988
9695.42 882
9696.35 894
9697.28 1001
9698.21 1072
9699.14 1020
9700.07 1035
9701.00 1110
9701.93 1067
9702.86 955
9703.79 1082
9704.72 1063
9705.65 1059
9706.58 1085
9707.51 1064
9708.44 1105
9709.37 1088
9710.30 1047
9711.23 973
9712.16 996
9713.09 942
9714.02 981
9714.95 1020
9715.88 941
9716.82 965
9717.75 924
9718.68 956
9719.61 954
9720.54 975
9721.47 940
9722.40 924
9723.33 999
9724.26 925
9725.19 914
9726.13 903
9727.06 926
9727.99 937
9728.92 909
9729.85 934
9730.78 889
9731.71 885
9732.64 907
9733.58 877
9734.51 784
9735.44 825
9736.37 865
9737.30 881
9738.23 861
9739.17 784
9740.10 836
9741.03 832
9741.96 870
9742.89 908
9743.83 830
9744.76 851
9745.69 772
9746.62 814
9747.55 805
9748.49 813
9749.42 826
9750.35 759
9751.28 781
9752.22 785
9753.15 767
9754.08 761
9755.01 750
9755.95 750
9756.88 806
9757.81 825
9758.75 801
9759.68 820
9760.61 800
9761.54 751
9762.48 767
9763.41 740
9764.34 788
9765.28 801
9766.21 790
9767.14 809
9768.08 862
9769.01 800
9769.94 813
9770.88 801
9771.81 761
9772.74 786
9773.68 805
9774.61 756
9775.54 765
9776.48 750
9777.41 765
9778.34 782
9779.28 692
9780.21 732
9781.14 722
9782.08 826
9783.01 804
9783.95 807
9784.88 795
9785.81 783
9786.75 795
9787.68 845
9788.62 828
9789.55 818
9790.49 845
9791.42 835
9792.35 855
9793.29 802
9794.22 795
9795.16 825
9796.09 773
9797.03 775
9797.96 734
9798.90 679
9799.83 734
9800.77 690
9801.70 721
9802.64 761
9803.57 791
9804.51 767
9805.44 738
9806.38 803
9807.31 798
9808.25 783
9809.18 747
9810.12 807
9811.05 721
9811.99 699
9812.92 719
9813.86 612
9814.79 691
9815.73 683
9816.66 664
9817.60 665
9818.54 671
9819.47 627
9820.41 698
9821.34 635
9822.28 673
9823.21 686
9824.15 609
9825.09 624
9826.02 675
9826.96 643
9827.89 632
9828.83 644
9829.77 622
9830.70 658
9831.64 639
9832.57 647
9833.51 599
9834.45 549
9835.38 590
9836.32 659
9837.26 688
9838.19 623
9839.13 597
9840.07 703
9841.00 653
9841.94 588
9842.88 601
9843.81 613
9844.75 621
9845.69 620
9846.62 624
9847.56 579
9848.50 636
9849.44 666
9850.37 603
9851.31 660
9852.25 617
9853.18 604
9854.12 597
9855.06 633
9856.00 656
9856.93 656
9857.87 658
9858.81 629
9859.75 616
9860.68 609
9861.62 607
9862.56 658
9863.50 625
9864.44 657
9865.37 625
9866.31 626
9867.25 636
9868.19 631
9869.13 667
9870.06 642
9871.00 663
9871.94 605
9872.88 607
9873.82 578
9874.75 582
9875.69 588
9876.63 618
9877.57 621
9878.51 603
9879.45 605
9880.39 638
9881.32 564
9882.26 570
9883.20 613
9884.14 585
9885.08 564
9886.02 567
9886.96 562
9887.90 611
9888.83 618
9889.77 619
9890.71 651
9891.65 633
9892.59 609
9893.53 554
9894.47 543
9895.41 551
9896.35 636
9897.29 571
9898.23 557
9899.17 551
9900.11 620
9901.05 626
9901.99 572
9902.92 555
9903.86 522
9904.80 540
9905.74 558
9906.68 538
9907.62 539
9908.56 569
9909.50 532
9910.44 603
9911.38 621
9912.32 537
9913.26 535
9914.20 594
9915.14 592
9916.08 582
9917.02 643
9917.97 549
9918.91 597
9919.85 569
9920.79 559
9921.73 602
9922.67 632
9923.61 601
9924.55 642
9925.49 654
9926.43 653
9927.37 624
9928.31 594
9929.25 614
9930.19 671
9931.13 704
9932.08 714
9933.02 727
9933.96 760
9934.90 886
9935.84 867
9936.78 944
9937.72 837
9938.66 792
9939.61 748
9940.55 714
9941.49 719
9942.43 682
9943.37 653
9944.31 649
9945.26 583
9946.20 560
9947.14 584
9948.08 597
9949.02 592
9949.96 529
9950.91 536
9951.85 623
9952.79 571
9953.73 541
9954.67 545
9955.62 538
9956.56 562
9957.50 549
9958.44 533
9959.39 523
9960.33 501
9961.27 525
9962.21 538
9963.16 551
9964.10 611
9965.04 561
9965.98 526
9966.93 540
9967.87 499
9968.81 565
9969.75 539
9970.70 533
9971.64 481
9972.58 508
9973.53 537
9974.47 543
9975.41 569
9976.36 579
9977.30 537
9978.24 556
9979.18 506
9980.13 532
9981.07 527
9982.01 513
9982.96 468
9983.90 504
9984.85 513
9985.79 512
9986.73 504
9987.68 513
9988.62 519
9989.56 492
9990.51 506
9991.45 499
9992.40 510
9993.34 497
9994.28 443
9995.23 447
9996.17 487
9997.12 482
9998.06 502
9999.00 518
9999.95 474
10000.89 487
10001.84 514
10002.78 445
10003.73 494
10004.67 499
10005.61 507
10006.56 494
10007.50 490
10008.45 549
10009.39 526
10010.34 483
10011.28 500
10012.23 498
10013.17 498
10014.12 499
10015.06 570
10016.01 566
10016.95 517
10017.90 497
10018.84 481
10019.79 560
10020.73 536
10021.68 522
10022.62 500
10023.57 487
10024.51 491
10025.46 520
10026.41 460
10027.35 498
10028.30 528
10029.24 480
10030.19 508
10031.13 517
10032.08 533
10033.03 547
10033.97 532
10034.92 440
10035.86 479
10036.81 528
10037.76 500
10038.70 463
10039.65 471
10040.59 472
10041.54 536
10042.49 490
10043.43 482
10044.38 477
10045.33 478
10046.27 540
10047.22 476
10048.16 485
10049.11 450
10050.06 485
10051.00 450
10051.95 480
10052.90 494
10053.84 542
10054.79 526
10055.74 478
10056.69 487
10057.63 457
10058.58 475
10059.53 482
10060.47 514
10061.42 489
10062.37 465
10063.32 434
10064.26 481
10065.21 465
10066.16 452
10067.10 516
10068.05 508
10069.00 431
10069.95 486
10070.89 485
10071.84 452
10072.79 434
10073.74 427
10074.69 431
10075.63 415
10076.58 507
10077.53 510
10078.48 427
10079.43 437
10080.37 449
10081.32 448
10082.27 497
10083.22 503
10084.17 466
10085.11 453
10086.06 463
10087.01 486
10087.96 457
10088.91 482
10089.86 502
10090.81 484
10091.75 458
10092.70 455
10093.65 422
10094.60 421
10095.55 491
10096.50 523
10097.45 470
10098.40 505
10099.34 462
10100.29 459
10101.24 459
10102.19 430
10103.14 436
10104.09 443
10105.04 442
10105.99 478
10106.94 448
10107.89 436
10108.84 495
10109.79 457
10110.73 466
10111.68 469
10112.63 480
10113.58 469
10114.53 461
10115.48 488
10116.43 472
10117.38 503
10118.33 478
10119.28 450
10120.23 415
10121.18 498
10122.13 486
10123.08 459
10124.03 436
10124.98 444
10125.93 443
10126.88 449
10127.83 482
10128.78 476
10129.73 452
10130.68 452
10131.64 470
10132.59 491
10133.54 458
10134.49 411
10135.44 459
10136.39 479
10137.34 460
10138.29 442
10139.24 418
10140.19 444
10141.14 472
10142.09 470
10143.04 449
10144.00 432
10144.95 438
10145.90 481
10146.85 403
10147.80 473
10148.75 505
10149.70 517
10150.65 486
10151.61 467
10152.56 494
10153.51 471
10154.46 492
10155.41 495
10156.36 481
10157.31 472
10158.27 522
10159.22 524
10160.17 480
10161.12 480
10162.07 486
10163.03 479
10163.98 493
10164.93 471
10165.88 467
10166.83 484
10167.79 480
10168.74 469
10169.69 467
10170.64 470
10171.60 435
10172.55 496
10173.50 491
10174.45 493
10175.41 467
10176.36 512
10177.31 505
10178.26 531
10179.22 477
10180.17 522
10181.12 523
10182.07 556
10183.03 571
10183.98 545
10184.93 529
10185.89 496
10186.84 521
10187.79 520
10188.75 518
10189.70 549
10190.65 583
10191.60 526
10192.56 520
10193.51 520
10194.47 535
10195.42 523
10196.37 547
10197.33 547
10198.28 569
10199.23 572
10200.19 593
10201.14 565
10202.09 567
10203.05 558
10204.00 549
10204.96 590
10205.91 539
10206.86 598
10207.82 545
10208.77 552
10209.73 619
10210.68 587
10211.63 571
10212.59 642
10213.54 615
10214.50 654
10215.45 599
10216.41 613
10217.36 679
10218.32 669
10219.27 594
10220.22 563
10221.18 584
10222.13 566
10223.09 572
10224.04 541
10225.00 573
10225.95 575
10226.91 553
10227.86 597
10228.82 561
10229.77 514
10230.73 540
10231.68 573
10232.64 545
10233.59 543
10234.55 548
10235.50 534
10236.46 507
10237.42 511
10238.37 614
10239.33 612
10240.28 556
10241.24 662
10242.19 642
10243.15 701
10244.10 717
10245.06 710
10246.02 668
10246.97 632
10247.93 626
10248.88 660
10249.84 619
10250.80 603
10251.75 577
10252.71 514
10253.66 523
10254.62 507
10255.58 485
10256.53 530
10257.49 502
10258.45 565
10259.40 537
10260.36 575
10261.32 506
10262.27 477
10263.23 495
10264.19 508
10265.14 484
10266.10 491
10267.06 468
10268.01 439
10268.97 463
10269.93 493
10270.88 489
10271.84 469
10272.80 448
10273.76 485
10274.71 445
10275.67 470
10276.63 443
10277.58 482
10278.54 450
10279.50 469
10280.46 470
10281.41 477
10282.37 447
10283.33 431
10284.29 501
10285.24 457
10286.20 443
10287.16 462
10288.12 475
10289.08 442
10290.03 437
10290.99 422
10291.95 445
10292.91 438
10293.87 440
10294.82 480
10295.78 440
10296.74 432
10297.70 414
10298.66 469
10299.61 433
10300.57 486
10301.53 502
10302.49 425
10303.45 471
10304.41 463
10305.37 487
10306.32 501
10307.28 444
10308.24 432
10309.20 461
10310.16 449
10311.12 446
10312.08 437
10313.04 449
10314.00 494
10314.95 476
10315.91 446
10316.87 479
10317.83 455
10318.79 425
10319.75 484
10320.71 484
10321.67 471
10322.63 477
10323.59 465
10324.55 454
10325.51 470
10326.47 421
10327.43 441
10328.39 432
10329.35 422
10330.31 432
10331.27 472
10332.23 478
10333.19 508
10334.15 461
10335.11 507
10336.07 496
10337.03 479
10337.99 525
10338.95 479
10339.91 480
10340.87 477
10341.83 507
10342.79 439
10343.75 417
10344.71 403
10345.67 433
10346.63 460
10347.59 426
10348.55 463
10349.51 493
10350.47 445
10351.43 453
10352.39 496
10353.35 462
10354.31 433
10355.28 448
10356.24 422
10357.20 385
10358.16 420
10359.12 441
10360.08 391
10361.04 427
10362.00 466
10362.96 419
10363.93 431
10364.89 434
10365.85 450
10366.81 459
10367.77 434
10368.73 436
10369.69 426
10370.66 417
10371.62 405
10372.58 400
10373.54 395
10374.50 405
10375.47 467
10376.43 426
10377.39 388
10378.35 466
10379.31 453
10380.28 443
10381.24 443
10382.20 447
10383.16 457
10384.12 444
10385.09 499
10386.05 490
10387.01 443
10387.97 402
10388.94 394
10389.90 377
10390.86 440
10391.82 424
10392.79 452
10393.75 450
10394.71 431
10395.68 440
10396.64 389
10397.60 395
10398.56 422
10399.53 447
10400.49 456
10401.45 425
10402.42 479
10403.38 413
10404.34 482
10405.31 451
10406.27 436
10407.23 439
10408.20 446
10409.16 403
10410.12 427
10411.09 429
10412.05 368
10413.01 409
10413.98 400
10414.94 430
10415.90 430
10416.87 427
10417.83 484
10418.80 480
10419.76 453
10420.72 472
10421.69 513
10422.65 524
10423.62 534
10424.58 530
10425.54 537
10426.51 647
10427.47 626
10428.44 645
10429.40 610
10430.37 596
10431.33 567
10432.30 561
10433.26 560
10434.22 481
10435.19 505
10436.15 492
10437.12 477
10438.08 432
10439.05 442
10440.01 389
10440.98 383
10441.94 404
10442.91 495
10443.87 474
10444.84 408
10445.80 440
10446.77 405
10447.73 438
10448.70 404
10449.66 394
10450.63 407
10451.59 423
10452.56 394
10453.53 390
10454.49 406
10455.46 407
10456.42 406
10457.39 437
10458.35 409
10459.32 382
10460.29 403
10461.25 419
10462.22 417
10463.18 423
10464.15 398
10465.12 405
10466.08 403
10467.05 440
10468.01 418
10468.98 393
10469.95 416
10470.91 444
10471.88 468
10472.85 399
10473.81 392
10474.78 427
10475.74 440
10476.71 411
10477.68 413
10478.64 384
10479.61 358
10480.58 395
10481.54 384
10482.51 420
10483.48 379
10484.45 386
10485.41 408
10486.38 420
10487.35 438
10488.31 438
10489.28 409
10490.25 398
10491.22 419
10492.18 397
10493.15 441
10494.12 426
10495.08 380
10496.05 433
10497.02 426
10497.99 397
10498.95 443
10499.92 432
10500.89 442
10501.86 451
10502.83 417
10503.79 421
10504.76 424
10505.73 423
10506.70 463
10507.67 466
10508.63 481
10509.60 455
10510.57 460
10511.54 456
10512.51 482
10513.47 479
10514.44 458
10515.41 449
10516.38 455
10517.35 448
10518.32 463
10519.28 479
10520.25 446
10521.22 486
10522.19 452
10523.16 417
10524.13 418
10525.10 422
10526.07 433
10527.03 442
10528.00 443
10528.97 434
10529.94 410
10530.91 447
10531.88 416
10532.85 430
10533.82 470
10534.79 479
10535.76 437
10536.73 420
10537.70 446
10538.67 478
10539.63 399
10540.60 407
10541.57 379
10542.54 408
10543.51 385
10544.48 429
10545.45 409
10546.42 429
10547.39 492
10548.36 482
10549.33 461
10550.30 432
10551.27 431
10552.24 499
10553.21 453
10554.18 489
10555.15 483
10556.12 447
10557.09 480
10558.06 462
10559.03 441
10560.00 458
10560.97 449
10561.95 452
10562.92 442
10563.89 432
10564.86 455
10565.83 521
10566.80 554
10567.77 599
10568.74 553
10569.71 596
10570.68 600
10571.65 636
10572.62 601
10573.59 609
10574.57 525
10575.54 508
10576.51 509
10577.48 495
10578.45 502
10579.42 424
10580.39 418
10581.36 456
10582.34 437
10583.31 406
10584.28 419
10585.25 439
10586.22 413
10587.19 388
10588.17 431
10589.14 466
10590.11 455
10591.08 450
10592.05 480
10593.02 469
10594.00 444
10594.97 459
10595.94 445
10596.91 472
10597.89 447
10598.86 489
10599.83 449
10600.80 466
10601.77 433
10602.75 414
10603.72 466
10604.69 464
10605.66 473
10606.64 453
10607.61 452
10608.58 433
10609.55 491
10610.53 462
10611.50 495
10612.47 453
10613.45 443
10614.42 417
10615.39 437
10616.36 429
10617.34 454
10618.31 479
10619.28 418
10620.26 393
10621.23 382
10622.20 421
10623.18 427
10624.15 445
10625.12 442
10626.10 455
10627.07 396
10628.04 417
10629.02 389
10629.99 409
10630.97 408
10631.94 482
10632.91 495
10633.89 471
10634.86 474
10635.83 531
10636.81 401
10637.78 392
10638.76 427
10639.73 510
10640.70 473
10641.68 420
10642.65 440
10643.63 462
10644.60 503
10645.58 518
10646.55 579
10647.53 577
10648.50 550
10649.47 547
10650.45 591
10651.42 505
10652.40 532
10653.37 470
10654.35 480
10655.32 431
10656.30 441
10657.27 426
10658.25 446
10659.22 420
10660.20 392
10661.17 416
10662.15 442
10663.12 455
10664.10 426
10665.07 417
10666.05 437
10667.02 428
10668.00 451
10668.97 445
10669.95 413
10670.93 392
10671.90 396
10672.88 445
10673.85 417
10674.83 478
10675.80 472
10676.78 458
10677.76 427
10678.73 415
10679.71 440
10680.68 404
10681.66 468
10682.63 417
10683.61 410
10684.59 423
10685.56 467
10686.54 439
10687.52 445
10688.49 430
10689.47 473
10690.44 481
10691.42 431
10692.40 404
10693.37 406
10694.35 416
10695.33 395
10696.30 392
10697.28 405
10698.26 426
10699.23 443
10700.21 389
10701.19 398
10702.17 396
10703.14 415
10704.12 437
10705.10 440
10706.07 404
10707.05 409
10708.03 405
10709.01 440
10709.98 380
10710.96 355
10711.94 400
10712.91 476
10713.89 448
10714.87 420
10715.85 488
10716.83 405
10717.80 419
10718.78 415
10719.76 431
10720.74 388
10721.71 371
10722.69 411
10723.67 365
10724.65 382
10725.63 402
10726.60 429
10727.58 419
10728.56 443
10729.54 446
10730.52 409
10731.49 399
10732.47 418
10733.45 401
10734.43 376
10735.41 402
10736.39 414
10737.37 405
10738.34 374
10739.32 356
10740.30 403
10741.28 363
10742.26 417
10743.24 409
10744.22 428
10745.20 424
10746.17 404
10747.15 394
10748.13 397
10749.11 398
10750.09 388
10751.07 375
10752.05 407
10753.03 427
10754.01 413
10754.99 401
10755.97 400
10756.95 392
10757.93 414
10758.91 445
10759.88 420
10760.86 390
10761.84 341
10762.82 396
10763.80 452
10764.78 377
10765.76 413
10766.74 470
10767.72 444
10768.70 437
10769.68 407
10770.66 433
10771.64 436
10772.62 422
10773.60 397
10774.58 418
10775.56 406
10776.54 422
10777.52 421
10778.51 418
10779.49 429
10780.47 416
10781.45 425
10782.43 413
10783.41 420
10784.39 418
10785.37 392
10786.35 404
10787.33 449
10788.31 429
10789.29 405
10790.27 425
10791.26 418
10792.24 447
10793.22 427
10794.20 409
10795.18 412
10796.16 413
10797.14 373
10798.12 380
10799.10 401
10800.09 432
10801.07 430
10802.05 426
10803.03 431
10804.01 445
10804.99 419
10805.98 394
10806.96 427
10807.94 376
10808.92 398
10809.90 438
10810.89 446
10811.87 460
10812.85 457
10813.83 430
10814.81 425
10815.80 379
10816.78 411
10817.76 408
10818.74 395
10819.72 427
10820.71 446
10821.69 427
10822.67 410
10823.65 437
10824.64 449
10825.62 401
10826.60 405
10827.58 429
10828.57 445
10829.55 459
10830.53 430
10831.52 440
10832.50 420
10833.48 414
10834.46 431
10835.45 451
10836.43 404
10837.41 430
10838.40 413
10839.38 419
10840.36 449
10841.35 455
10842.33 383
10843.31 417
10844.30 440
10845.28 430
10846.26 474
10847.25 442
10848.23 470
10849.21 438
10850.20 436
10851.18 448
10852.17 465
10853.15 445
10854.13 440
10855.12 440
10856.10 467
10857.09 501
10858.07 445
10859.05 406
10860.04 436
10861.02 472
10862.01 479
10862.99 453
10863.97 486
10864.96 473
10865.94 480
10866.93 482
10867.91 435
10868.90 468
10869.88 466
10870.87 471
10871.85 505
10872.84 489
10873.82 464
10874.81 493
10875.79 509
10876.78 521
10877.76 506
10878.75 515
10879.73 500
10880.72 492
10881.70 448
10882.69 479
10883.67 517
10884.66 518
10885.64 540
10886.63 513
10887.61 495
10888.60 519
10889.58 491
10890.57 550
10891.55 569
10892.54 518
10893.53 513
10894.51 478
10895.50 499
10896.48 514
10897.47 554
10898.45 588
10899.44 521
10900.43 527
10901.41 576
10902.40 509
10903.38 518
10904.37 558
10905.36 589
10906.34 564
10907.33 614
10908.32 623
10909.30 634
10910.29 572
10911.28 578
10912.26 606
10913.25 633
10914.24 571
10915.22 556
10916.21 597
10917.20 633
10918.18 611
10919.17 611
10920.16 597
10921.14 566
10922.13 635
10923.12 671
10924.10 645
10925.09 601
10926.08 606
10927.07 631
10928.05 632
10929.04 637
10930.03 654
10931.01 636
10932.00 615
10932.99 673
10933.98 606
10934.96 644
10935.95 651
10936.94 688
10937.93 663
10938.92 697
10939.90 694
10940.89 658
10941.88 695
10942.87 707
10943.85 742
10944.84 690
10945.83 722
10946.82 678
10947.81 701
10948.79 753
10949.78 750
10950.77 675
10951.76 788
10952.75 778
10953.74 807
10954.72 705
10955.71 716
10956.70 772
10957.69 711
10958.68 727
10959.67 744
10960.66 826
10961.65 729
10962.63 828
10963.62 854
10964.61 908
10965.60 944
10966.59 926
10967.58 963
10968.57 1040
10969.56 990
10970.55 1025
10971.54 1016
10972.52 914
10973.51 909
10974.50 886
10975.49 851
10976.48 757
10977.47 745
10978.46 759
10979.45 770
10980.44 756
10981.43 772
10982.42 766
10983.41 826
10984.40 769
10985.39 811
10986.38 809
10987.37 713
10988.36 713
10989.35 797
10990.34 772
10991.33 799
10992.32 815
10993.31 826
10994.30 777
10995.29 815
10996.28 799
10997.27 793
10998.26 786
10999.25 826
11000.24 935
11001.23 859
11002.22 920
11003.21 941
11004.20 1005
11005.20 1103
11006.19 1108
11007.18 1199
11008.17 1296
11009.16 1266
11010.15 1255
11011.14 1243
11012.13 1188
11013.12 1105
11014.11 1024
11015.10 953
11016.10 878
11017.09 870
11018.08 863
11019.07 787
11020.06 775
11021.05 762
11022.04 728
11023.04 750
11024.03 712
11025.02 701
11026.01 686
11027.00 703
11027.99 689
11028.99 702
11029.98 707
11030.97 714
11031.96 657
11032.95 617
11033.95 678
11034.94 692
11035.93 610
11036.92 603
11037.91 648
11038.91 694
11039.90 651
11040.89 642
11041.88 663
11042.88 607
11043.87 595
11044.86 611
11045.85 624
11046.85 645
11047.84 587
11048.83 564
11049.82 572
11050.82 605
11051.81 568
11052.80 600
11053.80 584
11054.79 607
11055.78 637
11056.77 597
11057.77 577
11058.76 592
11059.75 572
11060.75 613
11061.74 622
11062.73 551
11063.73 566
11064.72 544
11065.71 571
11066.71 559
11067.70 574
11068.69 538
11069.69 536
11070.68 576
11071.68 506
11072.67 586
11073.66 574
11074.66 583
11075.65 617
11076.65 604
11077.64 507
11078.63 534
11079.63 524
11080.62 585
11081.62 538
11082.61 551
11083.60 544
11084.60 554
11085.59 570
11086.59 563
11087.58 585
11088.58 566
11089.57 582
11090.57 581
11091.56 570
11092.55 510
11093.55 570
11094.54 593
11095.54 495
11096.53 529
11097.53 518
11098.52 525
11099.52 536
11100.51 509
11101.51 490
11102.50 522
11103.50 509
11104.49 567
11105.49 518
11106.48 514
11107.48 536
11108.48 542
11109.47 496
11110.47 543
11111.46 517
11112.46 504
11113.45 563
11114.45 489
11115.44 521
11116.44 490
11117.44 537
11118.43 558
11119.43 485
11120.42 500
11121.42 487
11122.42 482
11123.41 509
11124.41 500
11125.40 519
11126.40 535
11127.40 542
11128.39 474
11129.39 461
11130.38 519
11131.38 514
11132.38 555
11133.37 485
11134.37 495
11135.37 474
11136.36 529
11137.36 548
11138.36 538
11139.35 446
11140.35 476
11141.35 462
11142.34 489
11143.34 434
11144.34 472
11145.34 509
11146.33 475
11147.33 475
11148.33 504
11149.32 534
11150.32 495
11151.32 457
11152.32 459
11153.31 475
11154.31 445
11155.31 451
11156.31 442
11157.30 503
11158.30 484
11159.30 506
11160.30 496
11161.29 447
11162.29 467
11163.29 485
11164.29 476
11165.29 465
11166.28 431
11167.28 427
11168.28 463
11169.28 408
11170.28 449
11171.27 433
11172.27 445
11173.27 476
11174.27 474
11175.27 451
11176.27 430
11177.26 444
11178.26 421
11179.26 431
11180.26 451
11181.26 438
11182.26 458
11183.26 430
11184.26 468
11185.25 442
11186.25 399
11187.25 414
11188.25 450
11189.25 454
11190.25 424
11191.25 410
11192.25 425
11193.25 437
11194.25 451
11195.24 487
11196.24 444
11197.24 442
11198.24 446
11199.24 382
11200.24 453
11201.24 443
11202.24 418
11203.24 474
11204.24 398
11205.24 430
11206.24 401
11207.24 421
11208.24 424
11209.24 389
11210.24 394
11211.24 423
11212.24 426
11213.24 459
11214.24 432
11215.24 444
11216.24 448
11217.24 436
11218.24 471
11219.24 505
11220.24 418
11221.24 425
11222.24 441
11223.24 455
11224.24 468
11225.24 434
11226.24 447
11227.25 475
11228.25 445
11229.25 417
11230.25 415
11231.25 427
11232.25 436
11233.25 396
11234.25 439
11235.25 441
11236.25 452
11237.25 469
11238.26 487
11239.26 462
11240.26 375
11241.26 407
11242.26 427
11243.26 451
11244.26 443
11245.27 424
11246.27 403
11247.27 408
11248.27 429
11249.27 436
11250.27 451
11251.28 460
11252.28 429
11253.28 425
11254.28 405
11255.28 451
11256.29 422
11257.29 426
11258.29 500
11259.29 426
11260.29 430
11261.30 456
11262.30 464
11263.30 426
11264.30 464
11265.31 513
11266.31 483
11267.31 441
11268.31 472
11269.32 465
11270.32 456
11271.32 494
11272.32 453
11273.33 444
11274.33 472
11275.33 415
11276.33 442
11277.34 411
11278.34 433
11279.34 467
11280.35 449
11281.35 478
11282.35 455
11283.36 496
11284.36 464
11285.36 491
11286.37 494
11287.37 532
11288.37 488
11289.38 511
11290.38 514
11291.38 499
11292.39 468
11293.39 492
11294.39 520
11295.40 453
11296.40 467
11297.41 446
11298.41 439
11299.41 445
11300.42 445
11301.42 426
11302.43 443
11303.43 463
11304.43 500
11305.44 474
11306.44 443
11307.45 479
11308.45 482
11309.46 433
11310.46 456
11311.46 450
11312.47 432
11313.47 508
11314.48 496
11315.48 465
11316.49 492
11317.49 439
11318.50 443
11319.50 457
11320.51 516
11321.51 511
11322.52 529
11323.52 515
11324.53 558
11325.53 520
11326.54 511
11327.54 480
11328.55 550
11329.55 483
11330.56 457
11331.56 476
11332.57 473
11333.57 481
11334.58 466
11335.58 466
11336.59 458
11337.60 442
11338.60 417
11339.61 420
11340.61 430
11341.62 431
11342.62 398
11343.63 404
11344.64 432
11345.64 420
11346.65 451
11347.65 450
11348.66 440
11349.67 469
11350.67 474
11351.68 454
11352.69 503
11353.69 406
11354.70 421
11355.71 433
11356.71 464
11357.72 441
11358.72 425
11359.73 441
11360.74 477
11361.74 454
11362.75 427
11363.76 423
11364.76 419
11365.77 406
11366.78 453
11367.79 405
11368.79 419
11369.80 426
11370.81 433
11371.81 409
11372.82 444
11373.83 431
11374.84 410
11375.84 426
11376.85 443
11377.86 468
11378.87 416
11379.87 436
11380.88 454
11381.89 443
11382.90 432
11383.90 432
11384.91 391
11385.92 427
11386.93 447
11387.93 436
11388.94 446
11389.95 440
11390.96 370
11391.97 420
11392.97 455
11393.98 442
11394.99 414
11396.00 439
11397.01 425
11398.02 400
11399.02 498
11400.03 442
11401.04 393
11402.05 345
11403.06 421
11404.07 442
11405.08 438
11406.08 373
11407.09 398
11408.10 395
11409.11 433
11410.12 399
11411.13 407
11412.14 426
11413.15 430
11414.15 432
11415.16 439
11416.17 443
11417.18 445
11418.19 449
11419.20 439
11420.21 408
11421.22 441
11422.23 416
11423.24 404
11424.25 438
11425.26 429
11426.27 450
11427.28 460
11428.29 408
11429.30 466
11430.31 412
11431.32 411
11432.32 452
11433.33 450
11434.34 438
11435.35 448
11436.36 430
11437.37 410
11438.38 441
11439.39 451
11440.41 456
11441.42 494
11442.43 458
11443.44 447
11444.45 461
11445.46 426
11446.47 423
11447.48 392
11448.49 453
11449.50 477
11450.51 447
11451.52 458
11452.53 414
11453.54 409
11454.55 438
11455.56 462
11456.57 437
11457.59 410
11458.60 437
11459.61 474
11460.62 466
11461.63 486
11462.64 432
11463.65 520
11464.66 467
11465.67 434
11466.69 434
11467.70 490
11468.71 429
11469.72 432
11470.73 466
11471.74 477
11472.75 459
11473.77 493
11474.78 477
11475.79 449
11476.80 428
11477.81 428
11478.83 423
11479.84 478
11480.85 505
11481.86 466
11482.87 473
11483.89 457
11484.90 463
11485.91 445
11486.92 462
11487.93 467
11488.95 462
11489.96 495
11490.97 449
11491.98 477
11493.00 476
11494.01 451
11495.02 431
11496.03 508
11497.05 490
11498.06 473
11499.07 475
11500.09 492
11501.10 450
11502.11 471
11503.12 487
11504.14 495
11505.15 446
11506.16 484
11507.18 499
11508.19 505
11509.20 497
11510.22 460
11511.23 489
11512.24 498
11513.26 445
11514.27 520
11515.28 472
11516.30 497
11517.31 513
11518.32 456
11519.34 496
11520.35 452
11521.37 441
11522.38 478
11523.39 441
11524.41 453
11525.42 499
11526.44 503
11527.45 512
11528.46 493
11529.48 480
11530.49 478
11531.51 503
11532.52 518
11533.53 462
11534.55 497
11535.56 545
11536.58 529
11537.59 523
11538.61 527
11539.62 491
11540.64 567
11541.65 580
11542.67 511
11543.68 493
11544.69 516
11545.71 527
11546.72 525
11547.74 552
11548.75 536
11549.77 564
11550.78 549
11551.80 548
11552.81 569
11553.83 580
11554.85 606
11555.86 543
11556.88 571
11557.89 617
11558.91 606
11559.92 567
11560.94 604
11561.95 581
11562.97 634
11563.98 669
11565.00 710
11566.02 624
11567.03 639
11568.05 670
11569.06 670
11570.08 676
11571.10 614
11572.11 645
11573.13 654
11574.14 641
11575.16 675
11576.18 686
11577.19 685
11578.21 688
11579.22 681
11580.24 706
11581.26 690
11582.27 723
11583.29 774
11584.31 733
11585.32 748
11586.34 781
11587.36 809
11588.37 858
11589.39 913
11590.41 934
11591.42 928
11592.44 941
11593.46 984
11594.47 954
11595.49 938
11596.51 948
11597.53 1006
11598.54 1010
11599.56 953
11600.58 1011
11601.59 1157
11602.61 1169
11603.63 1365
11604.65 1429
11605.66 1646
11606.68 1828
11607.70 1951
11608.72 2091
11609.74 2013
11610.75 2015
11611.77 1852
11612.79 1781
11613.81 1623
11614.82 1458
11615.84 1288
11616.86 1097
11617.88 1032
11618.90 1002
11619.91 957
11620.93 849
11621.95 806
11622.97 764
11623.99 759
11625.01 831
11626.02 789
11627.04 718
11628.06 750
11629.08 682
11630.10 685
11631.12 656
11632.14 608
11633.15 695
11634.17 725
11635.19 674
11636.21 631
11637.23 597
11638.25 582
11639.27 644
11640.29 631
11641.30 638
11642.32 656
11643.34 626
11644.36 647
11645.38 643
11646.40 573
11647.42 596
11648.44 614
11649.46 635
11650.48 612
11651.50 577
11652.52 556
11653.54 551
11654.56 574
11655.58 540
11656.60 559
11657.62 577
11658.64 515
11659.66 550
11660.68 540
11661.70 539
11662.72 548
11663.74 562
11664.76 535
11665.78 554
11666.80 519
11667.82 519
11668.84 557
11669.86 531
11670.88 568
11671.90 593
11672.92 500
11673.94 533
11674.96 526
11675.98 590
11677.00 589
11678.02 606
11679.04 612
11680.06 610
11681.08 591
11682.10 606
11683.12 629
11684.15 640
11685.17 621
11686.19 588
11687.21 640
11688.23 582
11689.25 617
11690.27 630
11691.29 652
11692.31 664
11693.34 626
11694.36 591
11695.38 610
11696.40 616
11697.42 603
11698.44 613
11699.46 654
11700.49 588
11701.51 572
11702.53 629
11703.55 559
11704.57 546
11705.60 544
11706.62 565
11707.64 560
11708.66 558
11709.68 574
11710.71 588
11711.73 582
11712.75 567
11713.77 590
11714.79 549
11715.82 534
11716.84 530
11717.86 560
11718.88 497
11719.91 489
11720.93 529
11721.95 527
11722.97 473
11724.00 518
11725.02 543
11726.04 501
11727.07 484
11728.09 484
11729.11 510
11730.13 512
11731.16 544
11732.18 504
11733.20 488
11734.23 523
11735.25 497
11736.27 489
11737.30 488
11738.32 499
11739.34 519
11740.37 492
11741.39 479
11742.41 450
11743.44 447
11744.46 490
11745.48 469
11746.51 462
11747.53 451
11748.55 467
11749.58 464
11750.60 490
11751.63 493
11752.65 457
11753.67 452
11754.70 490
11755.72 490
11756.75 451
11757.77 490
11758.79 452
11759.82 455
11760.84 451
11761.87 447
11762.89 452
11763.92 431
11764.94 415
11765.97 449
11766.99 452
11768.01 434
11769.04 478
11770.06 448
11771.09 452
11772.11 411
11773.14 438
11774.16 428
11775.19 418
11776.21 417
11777.24 412
11778.26 427
11779.29 463
11780.31 428
11781.34 406
11782.36 413
11783.39 454
11784.41 428
11785.44 430
11786.46 453
11787.49 456
11788.52 467
11789.54 446
11790.57 412
11791.59 383
11792.62 424
11793.64 414
11794.67 389
11795.70 399
11796.72 467
11797.75 424
11798.77 473
11799.80 422
11800.83 432
11801.85 430
11802.88 449
11803.90 451
11804.93 452
11805.96 446
11806.98 422
11808.01 440
11809.04 406
11810.06 419
11811.09 443
11812.11 486
11813.14 434
11814.17 420
11815.19 412
11816.22 418
11817.25 384
11818.27 391
11819.30 414
11820.33 429
11821.36 406
11822.38 394
11823.41 378
11824.44 394
11825.46 450
11826.49 467
11827.52 443
11828.54 399
11829.57 433
11830.60 409
11831.63 456
11832.65 464
11833.68 446
11834.71 416
11835.74 411
11836.76 380
11837.79 420
11838.82 441
11839.85 452
11840.88 449
11841.90 429
11842.93 453
11843.96 412
11844.99 435
11846.01 436
11847.04 423
11848.07 447
11849.10 479
11850.13 428
11851.16 416
11852.18 502
11853.21 444
11854.24 425
11855.27 445
11856.30 451
11857.33 445
11858.35 459
11859.38 440
11860.41 469
11861.44 474
11862.47 492
11863.50 461
11864.53 472
11865.56 438
11866.58 489
11867.61 466
11868.64 434
11869.67 458
11870.70 438
11871.73 461
11872.76 452
11873.79 473
11874.82 416
11875.85 486
11876.88 448
11877.91 457
11878.93 420
11879.96 438
11880.99 432
11882.02 442
11883.05 421
11884.08 432
11885.11 444
11886.14 467
11887.17 443
11888.20 435
11889.23 472
11890.26 451
11891.29 466
11892.32 446
11893.35 455
11894.38 448
11895.41 466
11896.44 456
11897.47 496
11898.50 487
11899.53 424
11900.56 498
11901.59 461
11902.62 447
11903.65 517
11904.69 534
11905.72 455
11906.75 458
11907.78 534
11908.81 574
11909.84 529
11910.87 513
11911.90 548
11912.93 512
11913.96 503
11914.99 488
11916.02 510
11917.06 532
11918.09 560
11919.12 496
11920.15 512
11921.18 456
11922.21 464
11923.24 469
11924.27 491
11925.31 472
11926.34 480
11927.37 500
11928.40 488
11929.43 527
11930.46 535
11931.50 501
11932.53 526
11933.56 537
11934.59 513
11935.62 566
11936.65 573
11937.69 642
11938.72 631
11939.75 645
11940.78 668
11941.81 639
11942.85 655
11943.88 639
11944.91 661
11945.94 624
11946.98 594
11948.01 602
11949.04 593
11950.07 496
11951.11 544
11952.14 524
11953.17 509
11954.20 458
11955.24 474
11956.27 529
11957.30 491
11958.34 454
11959.37 465
11960.40 444
11961.43 450
11962.47 503
11963.50 475
11964.53 498
11965.57 453
11966.60 433
11967.63 428
11968.67 505
11969.70 487
11970.73 482
11971.77 474
11972.80 431
11973.83 458
11974.87 433
11975.90 418
11976.94 463
11977.97 442
11979.00 457
11980.04 456
11981.07 444
11982.10 401
11983.14 417
11984.17 456
11985.21 471
11986.24 450
11987.27 428
11988.31 437
11989.34 483
11990.38 459
11991.41 470
11992.45 450
11993.48 436
11994.51 439
11995.55 491
11996.58 472
11997.62 492
11998.65 491
11999.69 482
12000.72 488
12001.76 431
12002.79 504
12003.83 525
12004.86 506
12005.90 514
12006.93 460
12007.97 476
12009.00 483
12010.04 496
12011.07 459
12012.11 502
12013.14 523
12014.18 481
12015.21 488
12016.25 474
12017.28 522
12018.32 502
12019.35 505
12020.39 517
12021.43 501
12022.46 504
12023.50 545
12024.53 532
12025.57 536
12026.60 575
12027.64 531
12028.68 538
12029.71 539
12030.75 538
12031.78 567
12032.82 591
12033.86 493
12034.89 546
12035.93 525
12036.97 533
12038.00 502
12039.04 486
12040.07 502
12041.11 550
12042.15 531
12043.18 544
12044.22 521
12045.26 524
12046.29 549
12047.33 560
12048.37 526
12049.40 478
12050.44 508
12051.48 484
12052.52 506
12053.55 488
12054.59 504
12055.63 513
12056.66 463
12057.70 467
12058.74 499
12059.78 453
12060.81 469
12061.85 502
12062.89 498
12063.92 490
12064.96 487
12066.00 530
12067.04 475
12068.07 470
12069.11 509
12070.15 507
12071.19 500
12072.23 496
12073.26 505
12074.30 491
12075.34 519
12076.38 528
12077.42 513
12078.45 481
12079.49 508
12080.53 524
12081.57 481
12082.61 461
12083.64 500
12084.68 468
12085.72 483
12086.76 515
12087.80 496
12088.84 479
12089.88 483
12090.91 491
12091.95 466
12092.99 472
12094.03 491
12095.07 477
12096.11 518
12097.15 499
12098.19 481
12099.22 483
12100.26 492
12101.30 539
12102.34 554
12103.38 538
12104.42 496
12105.46 507
12106.50 522
12107.54 523
12108.58 543
12109.62 508
12110.66 525
12111.70 516
12112.74 537
12113.77 523
12114.81 523
12115.85 539
12116.89 495
12117.93 481
12118.97 488
12120.01 513
12121.05 500
12122.09 451
12123.13 432
12124.17 451
12125.21 448
12126.25 443
12127.29 433
12128.33 471
12129.37 439
12130.41 422
12131.45 439
12132.50 380
12133.54 440
12134.58 425
12135.62 431
12136.66 429
12137.70 427
12138.74 449
12139.78 453
12140.82 440
12141.86 445
12142.90 454
12143.94 408
12144.98 410
12146.02 394
12147.07 409
12148.11 395
12149.15 421
12150.19 431
12151.23 367
12152.27 430
12153.31 429
12154.35 444
12155.40 414
12156.44 389
12157.48 393
12158.52 439
12159.56 443
12160.60 473
12161.64 453
12162.69 411
12163.73 393
12164.77 421
12165.81 405
12166.85 421
12167.90 394
12168.94 344
12169.98 401
12171.02 474
12172.06 442
12173.11 411
12174.15 398
12175.19 428
12176.23 408
12177.27 423
12178.32 397
12179.36 382
12180.40 399
12181.44 428
12182.49 412
12183.53 418
12184.57 409
12185.61 405
12186.66 447
12187.70 395
12188.74 423
12189.79 404
12190.83 407
12191.87 395
12192.91 412
12193.96 398
12195.00 381
12196.04 457
12197.09 405
12198.13 402
12199.17 419
12200.22 415
12201.26 410
12202.30 404
12203.35 388
12204.39 447
12205.43 430
12206.48 417
12207.52 428
12208.57 402
12209.61 437
12210.65 396
12211.70 436
12212.74 415
12213.78 411
12214.83 412
12215.87 426
12216.92 467
12217.96 399
12219.00 406
12220.05 418
12221.09 420
12222.14 446
12223.18 451
12224.23 410
12225.27 368
12226.31 406
12227.36 400
12228.40 424
12229.45 414
12230.49 461
12231.54 478
12232.58 449
12233.63 451
12234.67 443
12235.72 455
12236.76 427
12237.81 423
12238.85 410
12239.90 421
12240.94 428
12241.99 422
12243.03 415
12244.08 453
12245.12 410
12246.17 374
12247.21 383
12248.26 417
12249.30 408
12250.35 394
12251.39 397
12252.44 407
12253.49 398
12254.53 407
12255.58 404
12256.62 377
12257.67 377
12258.71 415
12259.76 430
12260.81 364
12261.85 378
12262.90 371
12263.94 398
12264.99 410
12266.04 371
12267.08 396
12268.13 422
12269.17 401
12270.22 372
12271.27 401
12272.31 388
12273.36 396
12274.41 392
12275.45 395
12276.50 379
12277.55 360
12278.59 390
12279.64 395
12280.69 355
12281.73 333
12282.78 366
12283.83 362
12284.87 367
12285.92 384
12286.97 367
12288.01 359
12289.06 385
12290.11 415
12291.16 419
12292.20 388
12293.25 353
12294.30 385
12295.35 418
12296.39 346
12297.44 375
12298.49 423
12299.54 383
12300.58 386
12301.63 360
12302.68 362
12303.73 355
12304.77 378
12305.82 370
12306.87 378
12307.92 352
12308.97 376
12310.01 393
12311.06 401
12312.11 377
12313.16 393
12314.21 411
12315.25 408
12316.30 396
12317.35 389
12318.40 403
12319.45 390
12320.50 346
12321.54 375
12322.59 416
12323.64 375
12324.69 346
12325.74 368
12326.79 409
12327.84 376
12328.89 395
12329.93 362
12330.98 348
12332.03 374
12333.08 363
12334.13 372
12335.18 384
12336.23 375
12337.28 391
12338.33 375
12339.38 351
12340.43 376
12341.47 380
12342.52 353
12343.57 370
12344.62 372
12345.67 395
12346.72 433
12347.77 395
12348.82 393
12349.87 379
12350.92 380
12351.97 403
12353.02 382
12354.07 378
12355.12 344
12356.17 381
12357.22 383
12358.27 346
12359.32 333
12360.37 372
12361.42 398
12362.47 404
12363.52 364
12364.57 371
12365.62 414
12366.67 418
12367.72 397
12368.77 367
12369.82 363
12370.87 385
12371.93 376
12372.98 440
12374.03 379
12375.08 343
12376.13 416
12377.18 422
12378.23 396
12379.28 397
12380.33 426
12381.38 443
12382.43 403
12383.49 422
12384.54 377
12385.59 404
12386.64 391
12387.69 428
12388.74 374
12389.79 403
12390.84 377
12391.90 430
12392.95 434
12394.00 411
12395.05 371
12396.10 426
12397.15 436
12398.21 383
12399.26 347
12400.31 420
12401.36 437
12402.41 381
12403.47 399
12404.52 369
12405.57 394
12406.62 402
12407.67 437
12408.73 404
12409.78 442
12410.83 429
12411.88 465
12412.94 426
12413.99 417
12415.04 425
12416.09 404
12417.15 416
12418.20 437
12419.25 389
12420.30 419
12421.36 386
12422.41 409
12423.46 375
12424.52 414
12425.57 400
12426.62 409
12427.67 423
12428.73 416
12429.78 413
12430.83 408
12431.89 411
12432.94 401
12433.99 359
12435.05 372
12436.10 395
12437.15 409
12438.21 438
12439.26 403
12440.31 406
12441.37 388
12442.42 413
12443.47 388
12444.53 385
12445.58 374
12446.64 433
12447.69 383
12448.74 401
12449.80 399
12450.85 396
12451.91 405
12452.96 412
12454.01 415
12455.07 390
12456.12 409
12457.18 382
12458.23 394
12459.29 396
12460.34 406
12461.39 413
12462.45 419
12463.50 395
12464.56 411
12465.61 404
12466.67 408
12467.72 443
12468.78 429
12469.83 426
12470.89 449
12471.94 412
12473.00 400
12474.05 370
12475.11 422
12476.16 410
12477.22 439
12478.27 422
12479.33 389
12480.38 397
12481.44 459
12482.49 413
12483.55 425
12484.60 396
12485.66 405
12486.71 423
12487.77 485
12488.83 434
12489.88 459
12490.94 454
12491.99 487
12493.05 515
12494.10 509
12495.16 486
12496.22 520
12497.27 497
12498.33 540
12499.38 544
12500.44 564
12501.50 612
12502.55 597
12503.61 706
12504.67 677
12505.72 662
12506.78 669
12507.83 665
12508.89 674
12509.95 631
12511.00 568
12512.06 557
12513.12 536
12514.17 532
12515.23 491
12516.29 462
12517.34 443
12518.40 464
12519.46 423
12520.52 420
12521.57 425
12522.63 451
12523.69 448
12524.74 410
12525.80 445
12526.86 451
12527.92 444
12528.97 408
12530.03 419
12531.09 403
12532.15 442
12533.20 428
12534.26 413
12535.32 433
12536.38 406
12537.43 434
12538.49 412
12539.55 397
12540.61 464
12541.66 475
12542.72 448
12543.78 446
12544.84 412
12545.90 433
12546.95 434
12548.01 473
12549.07 434
12550.13 420
12551.19 437
12552.25 436
12553.30 422
12554.36 418
12555.42 435
12556.48 457
12557.54 439
12558.60 417
12559.65 415
12560.71 366
12561.77 415
12562.83 380
12563.89 426
12564.95 431
12566.01 417
12567.07 474
12568.13 465
12569.18 443
12570.24 423
12571.30 432
12572.36 425
12573.42 449
12574.48 461
12575.54 448
12576.60 523
12577.66 501
12578.72 510
12579.78 505
12580.84 524
12581.90 528
12582.96 514
12584.02 524
12585.07 493
12586.13 550
12587.19 591
12588.25 576
12589.31 541
12590.37 557
12591.43 494
12592.49 451
12593.55 485
12594.61 504
12595.67 489
12596.73 449
12597.79 473
12598.86 486
12599.92 496
12600.98 539
12602.04 476
12603.10 473
12604.16 478
12605.22 475
12606.28 513
12607.34 528
12608.40 493
12609.46 502
12610.52 475
12611.58 493
12612.64 420
12613.70 456
12614.76 440
12615.83 430
12616.89 441
12617.95 454
12619.01 423
12620.07 401
12621.13 412
12622.19 438
12623.25 455
12624.32 480
12625.38 445
12626.44 448
12627.50 507
12628.56 519
12629.62 473
12630.68 501
12631.75 511
12632.81 499
12633.87 433
12634.93 424
12635.99 386
12637.05 393
12638.12 444
12639.18 444
12640.24 440
12641.30 437
12642.36 429
12643.43 397
12644.49 400
12645.55 402
12646.61 435
12647.68 374
12648.74 378
12649.80 410
12650.86 402
12651.93 445
12652.99 425
12654.05 461
12655.11 453
12656.18 429
12657.24 451
12658.30 411
12659.36 411
12660.43 423
12661.49 412
12662.55 435
12663.62 455
12664.68 447
12665.74 463
12666.81 481
12667.87 469
12668.93 398
12670.00 456
12671.06 469
12672.12 477
12673.19 439
12674.25 429
12675.31 438
12676.38 466
12677.44 446
12678.50 436
12679.57 409
12680.63 446
12681.69 434
12682.76 456
12683.82 416
12684.89 419
12685.95 460
12687.01 436
12688.08 437
12689.14 412
12690.21 442
12691.27 475
12692.33 454
12693.40 421
12694.46 456
12695.53 456
12696.59 505
12697.66 471
12698.72 425
12699.79 442
12700.85 452
12701.91 452
12702.98 451
12704.04 439
12705.11 435
12706.17 472
12707.24 475
12708.30 460
12709.37 490
12710.43 469
12711.50 486
12712.56 468
12713.63 464
12714.69 457
12715.76 410
12716.82 436
12717.89 457
12718.95 435
12720.02 441
12721.09 441
12722.15 430
12723.22 442
12724.28 384
12725.35 428
12726.41 416
12727.48 456
12728.54 470
12729.61 488
12730.68 443
12731.74 409
12732.81 374
12733.87 437
12734.94 426
12736.01 427
12737.07 449
12738.14 433
12739.20 431
12740.27 439
12741.34 424
12742.40 456
12743.47 415
12744.54 426
12745.60 452
12746.67 396
12747.74 436
12748.80 393
12749.87 432
12750.94 428
12752.00 414
12753.07 417
12754.14 442
12755.20 449
12756.27 400
12757.34 381
12758.40 407
12759.47 435
12760.54 401
12761.60 400
12762.67 381
12763.74 437
12764.81 385
12765.87 446
12766.94 378
12768.01 407
12769.08 422
12770.14 403
12771.21 392
12772.28 394
12773.35 395
12774.41 412
12775.48 412
12776.55 415
12777.62 413
12778.68 398
12779.75 435
12780.82 402
12781.89 418
12782.96 370
12784.02 407
12785.09 397
12786.16 392
12787.23 350
12788.30 390
12789.37 422
12790.43 398
12791.50 370
12792.57 366
12793.64 394
12794.71 423
12795.78 389
12796.84 381
12797.91 389
12798.98 378
12800.05 410
12801.12 376
12802.19 393
12803.26 380
12804.33 401
12805.40 332
12806.46 413
12807.53 424
12808.60 374
12809.67 390
12810.74 423
12811.81 351
12812.88 347
12813.95 375
12815.02 376
12816.09 408
12817.16 355
12818.23 361
12819.30 384
12820.37 394
12821.44 416
12822.50 420
12823.57 434
12824.64 417
12825.71 403
12826.78 395
12827.85 441
12828.92 412
12829.99 395
12831.06 412
12832.13 442
12833.20 375
12834.27 414
12835.34 405
12836.41 418
12837.49 404
12838.56 370
12839.63 396
12840.70 374
12841.77 375
12842.84 368
12843.91 374
12844.98 355
12846.05 397
12847.12 390
12848.19 385
12849.26 370
12850.33 382
12851.40 355
12852.47 334
12853.55 337
12854.62 398
12855.69 351
12856.76 332
12857.83 373
12858.90 351
12859.97 340
12861.04 345
12862.11 361
12863.19 378
12864.26 389
12865.33 354
12866.40 358
12867.47 362
12868.54 371
12869.62 390
12870.69 351
12871.76 322
12872.83 328
12873.90 352
12874.97 369
12876.05 375
12877.12 340
12878.19 323
12879.26 359
12880.33 381
12881.41 324
12882.48 361
12883.55 376
12884.62 423
12885.70 389
12886.77 340
12887.84 364
12888.91 370
12889.98 365
12891.06 310
12892.13 382
12893.20 354
12894.28 316
12895.35 314
12896.42 370
12897.49 302
12898.57 331
12899.64 354
12900.71 330
12901.79 293
12902.86 325
12903.93 358
12905.00 346
12906.08 342
12907.15 353
12908.22 396
12909.30 365
12910.37 357
12911.44 331
12912.52 374
12913.59 313
12914.66 331
12915.74 354
12916.81 360
12917.89 313
12918.96 375
12920.03 371
12921.11 374
12922.18 320
12923.25 295
12924.33 317
12925.40 357
12926.48 345
12927.55 362
12928.62 374
12929.70 307
12930.77 380
12931.85 364
12932.92 341
12934.00 317
12935.07 317
12936.14 321
12937.22 379
12938.29 383
12939.37 336
12940.44 341
12941.52 388
12942.59 353
12943.67 323
12944.74 327
12945.82 342
12946.89 331
12947.97 316
12949.04 356
12950.12 312
12951.19 343
12952.27 359
12953.34 313
12954.42 305
12955.49 346
12956.57 353
12957.64 343
12958.72 320
12959.79 333
12960.87 361
12961.94 313
12963.02 331
12964.10 315
12965.17 318
12966.25 333
12967.32 332
12968.40 340
12969.47 358
12970.55 330
12971.63 325
12972.70 380
12973.78 374
12974.85 372
12975.93 374
12977.01 337
12978.08 327
12979.16 359
12980.23 346
12981.31 361
12982.39 314
12983.46 318
12984.54 333
12985.62 361
12986.69 308
12987.77 335
12988.85 350
12989.92 329
12991.00 347
12992.08 355
12993.15 318
12994.23 319
12995.31 347
12996.38 341
12997.46 348
12998.54 336
12999.61 383
13000.69 351
13001.77 327
13002.85 328
13003.92 394
13005.00 336
13006.08 366
13007.16 361
13008.23 386
13009.31 337
13010.39 361
13011.47 392
13012.54 376
13013.62 362
13014.70 380
13015.78 361
13016.85 317
13017.93 340
13019.01 336
13020.09 359
13021.17 334
13022.24 292
13023.32 286
13024.40 350
13025.48 331
13026.56 323
13027.63 366
13028.71 370
13029.79 363
13030.87 353
13031.95 417
13033.03 329
13034.10 327
13035.18 356
13036.26 373
13037.34 360
13038.42 373
13039.50 389
13040.58 398
13041.66 368
13042.73 392
13043.81 375
13044.89 383
13045.97 335
13047.05 358
13048.13 367
13049.21 345
13050.29 383
13051.37 365
13052.45 385
13053.53 330
13054.60 358
13055.68 367
13056.76 361
13057.84 329
13058.92 327
13060.00 378
13061.08 407
13062.16 377
13063.24 395
13064.32 360
13065.40 353
13066.48 331
13067.56 331
13068.64 376
13069.72 354
13070.80 374
13071.88 372
13072.96 393
13074.04 377
13075.12 328
13076.20 354
13077.28 328
13078.36 335
13079.44 355
13080.52 346
13081.60 350
13082.68 377
13083.76 404
13084.84 361
13085.93 340
13087.01 372
13088.09 382
13089.17 346
13090.25 337
13091.33 322
13092.41 357
13093.49 401
13094.57 338
13095.65 331
13096.73 333
13097.82 343
13098.90 362
13099.98 340
13101.06 303
13102.14 267
13103.22 317
13104.30 343
13105.38 332
13106.47 340
13107.55 346
13108.63 326
13109.71 335
13110.79 294
13111.87 350
13112.96 378
13114.04 325
13115.12 316
13116.20 289
13117.28 333
13118.37 311
13119.45 323
13120.53 293
13121.61 309
13122.69 336
13123.78 360
13124.86 338
13125.94 339
13127.02 341
13128.11 312
13129.19 326
13130.27 318
13131.35 322
13132.44 352
13133.52 346
13134.60 341
13135.68 335
13136.77 330
13137.85 349
13138.93 306
13140.01 340
13141.10 281
13142.18 340
13143.26 345
13144.35 327
13145.43 329
13146.51 319
13147.60 347
13148.68 407
13149.76 326
13150.85 338
13151.93 319
13153.01 355
13154.10 323
13155.18 296
13156.26 304
13157.35 310
13158.43 370
13159.51 323
13160.60 316
13161.68 278
13162.77 318
13163.85 330
13164.93 304
13166.02 341
13167.10 333
13168.19 359
13169.27 331
13170.35 358
13171.44 284
13172.52 335
13173.61 338
13174.69 318
13175.78 312
13176.86 314
13177.94 317
13179.03 317
13180.11 333
13181.20 307
13182.28 330
13183.37 341
13184.45 354
13185.54 347
13186.62 345
13187.71 339
13188.79 348
13189.88 333
13190.96 311
13192.05 293
13193.13 348
13194.22 351
13195.30 325
13196.39 363
13197.47 355
13198.56 410
13199.64 390
13200.73 327
13201.81 310
13202.90 316
13203.98 353
13205.07 355
13206.16 309
13207.24 335
13208.33 333
13209.41 313
13210.50 294
13211.58 344
13212.67 306
13213.76 336
13214.84 299
13215.93 336
13217.01 333
13218.10 322
13219.19 321
13220.27 344
13221.36 356
13222.45 347
13223.53 321
13224.62 313
13225.70 371
13226.79 338
13227.88 301
13228.96 342
13230.05 333
13231.14 328
13232.22 289
13233.31 314
13234.40 333
13235.48 299
13236.57 327
13237.66 339
13238.74 345
13239.83 354
13240.92 318
13242.01 329
13243.09 346
13244.18 335
13245.27 356
13246.35 381
13247.44 361
13248.53 359
13249.62 339
13250.70 395
13251.79 369
13252.88 328
13253.97 333
13255.05 361
13256.14 387
13257.23 346
13258.32 340
13259.41 322
13260.49 349
13261.58 373
13262.67 354
13263.76 318
13264.85 340
13265.93 370
13267.02 326
13268.11 353
13269.20 403
13270.29 329
13271.37 351
13272.46 360
13273.55 323
13274.64 345
13275.73 313
13276.82 349
13277.91 301
13278.99 368
13280.08 307
13281.17 322
13282.26 331
13283.35 302
13284.44 335
13285.53 338
13286.62 335
13287.70 313
13288.79 349
13289.88 347
13290.97 319
13292.06 322
13293.15 372
13294.24 343
13295.33 339
13296.42 334
13297.51 348
13298.60 327
13299.69 356
13300.78 338
13301.87 343
13302.95 383
13304.04 379
13305.13 415
13306.22 370
13307.31 391
13308.40 378
13309.49 367
13310.58 357
13311.67 424
13312.76 368
13313.85 431
13314.94 343
13316.03 377
13317.12 404
13318.21 391
13319.30 399
13320.39 403
13321.48 406
13322.58 368
13323.67 412
13324.76 393
13325.85 405
13326.94 398
13328.03 421
13329.12 361
13330.21 379
13331.30 364
13332.39 356
13333.48 367
13334.57 370
13335.66 383
13336.75 396
13337.85 378
13338.94 365
13340.03 361
13341.12 388
13342.21 386
13343.30 374
13344.39 434
13345.48 370
13346.58 402
13347.67 344
13348.76 366
13349.85 361
13350.94 391
13352.03 380
13353.12 388
13354.22 381
13355.31 380
13356.40 412
13357.49 372
13358.58 394
13359.68 387
13360.77 400
13361.86 398
13362.95 395
13364.04 378
13365.14 343
13366.23 366
13367.32 364
13368.41 426
13369.51 379
13370.60 370
13371.69 368
13372.78 417
13373.87 403
13374.97 391
13376.06 400
13377.15 410
13378.25 438
13379.34 447
13380.43 444
13381.52 459
13382.62 428
13383.71 394
13384.80 363
13385.90 381
13386.99 369
13388.08 356
13389.17 392
13390.27 395
13391.36 371
13392.45 341
13393.55 323
13394.64 354
13395.73 409
13396.83 354
13397.92 355
13399.02 354
13400.11 370
13401.20 341
13402.30 337
13403.39 329
13404.48 337
13405.58 346
13406.67 341
13407.77 336
13408.86 322
13409.95 323
13411.05 335
13412.14 316
13413.24 316
13414.33 369
13415.42 350
13416.52 366
13417.61 354
13418.71 350
13419.80 351
13420.90 342
13421.99 362
13423.08 354
13424.18 355
13425.27 398
13426.37 378
13427.46 358
13428.56 355
13429.65 329
13430.75 335
13431.84 323
13432.94 381
13434.03 386
13435.13 370
13436.22 358
13437.32 334
13438.41 369
13439.51 368
13440.60 372
13441.70 365
13442.79 376
13443.89 379
13444.98 376
13446.08 389
13447.18 364
13448.27 370
13449.37 399
13450.46 364
13451.56 383
13452.65 368
13453.75 344
13454.85 380
13455.94 428
13457.04 380
13458.13 387
13459.23 351
13460.33 356
13461.42 385
13462.52 413
13463.61 379
13464.71 382
13465.81 343
13466.90 350
13468.00 345
13469.10 335
13470.19 390
13471.29 390
13472.38 376
13473.48 405
13474.58 422
13475.67 411
13476.77 399
13477.87 417
13478.96 413
13480.06 420
13481.16 368
13482.26 369
13483.35 375
13484.45 407
13485.55 424
13486.64 406
13487.74 376
13488.84 388
13489.94 375
13491.03 376
13492.13 391
13493.23 415
13494.32 381
13495.42 395
13496.52 414
13497.62 415
13498.72 439
13499.81 399
13500.91 416
13502.01 455
13503.11 421
13504.20 380
13505.30 431
13506.40 453
13507.50 451
13508.60 430
13509.69 391
13510.79 384
13511.89 456
13512.99 430
13514.09 404
13515.18 466
13516.28 452
13517.38 490
13518.48 409
13519.58 395
13520.68 404
13521.78 420
13522.87 404
13523.97 390
13525.07 371
13526.17 360
13527.27 352
13528.37 376
13529.47 390
13530.57 409
13531.66 395
13532.76 376
13533.86 354
13534.96 348
13536.06 365
13537.16 369
13538.26 372
13539.36 327
13540.46 362
13541.56 342
13542.66 341
13543.76 354
13544.86 336
13545.96 377
13547.05 393
13548.15 414
13549.25 392
13550.35 362
13551.45 355
13552.55 361
13553.65 362
13554.75 348
13555.85 378
13556.95 384
13558.05 344
13559.15 361
13560.25 341
13561.35 358
13562.45 351
13563.55 384
13564.65 354
13565.75 378
13566.85 394
13567.96 357
13569.06 379
13570.16 354
13571.26 412
13572.36 373
13573.46 366
13574.56 343
13575.66 377
13576.76 327
13577.86 310
13578.96 350
13580.06 348
13581.16 318
13582.27 349
13583.37 375
13584.47 358
13585.57 342
13586.67 332
13587.77 355
13588.87 354
13589.97 378
13591.08 364
13592.18 349
13593.28 364
13594.38 378
13595.48 344
13596.58 377
13597.68 380
13598.79 336
13599.89 342
13600.99 339
13602.09 370
13603.19 386
13604.30 383
13605.40 380
13606.50 402
13607.60 392
13608.70 392
13609.81 379
13610.91 337
13612.01 339
13613.11 375
13614.21 336
13615.32 376
13616.42 386
13617.52 345
13618.62 337
13619.73 361
13620.83 349
13621.93 351
13623.03 386
13624.14 407
13625.24 370
13626.34 350
13627.45 337
13628.55 357
13629.65 371
13630.75 358
13631.86 346
13632.96 382
13634.06 380
13635.17 412
13636.27 406
13637.37 372
13638.48 367
13639.58 374
13640.68 373
13641.79 394
13642.89 379
13643.99 379
13645.10 372
13646.20 385
13647.30 390
13648.41 384
13649.51 412
13650.62 387
13651.72 399
13652.82 372
13653.93 343
13655.03 385
13656.14 373
13657.24 377
13658.34 360
13659.45 363
13660.55 421
13661.66 390
13662.76 333
13663.87 338
13664.97 348
13666.07 411
13667.18 354
13668.28 355
13669.39 346
13670.49 373
13671.60 390
13672.70 384
13673.81 400
13674.91 342
13676.02 423
13677.12 383
13678.23 349
13679.33 396
13680.44 349
13681.54 441
13682.65 408
13683.75 381
13684.86 382
13685.96 393
13687.07 372
13688.17 381
13689.28 359
13690.38 367
13691.49 379
13692.59 378
13693.70 339
13694.80 384
13695.91 362
13697.02 377
13698.12 385
13699.23 397
13700.33 413
13701.44 395
13702.55 396
13703.65 426
13704.76 359
13705.86 392
13706.97 436
13708.08 427
13709.18 392
13710.29 382
13711.39 404
13712.50 365
13713.61 400
13714.71 412
13715.82 376
13716.93 391
13718.03 406
13719.14 450
13720.25 433
13721.35 392
13722.46 413
13723.57 425
13724.67 418
13725.78 473
13726.89 416
13727.99 417
13729.10 452
13730.21 437
13731.31 425
13732.42 438
13733.53 436
13734.64 437
13735.74 472
13736.85 437
13737.96 454
13739.07 470
13740.17 443
13741.28 482
13742.39 456
13743.50 497
13744.60 458
13745.71 435
13746.82 444
13747.93 496
13749.03 508
13750.14 493
13751.25 433
13752.36 449
13753.47 468
13754.57 492
13755.68 465
13756.79 476
13757.90 475
13759.01 549
13760.11 543
13761.22 550
13762.33 513
13763.44 512
13764.55 512
13765.66 545
13766.76 563
13767.87 527
13768.98 519
13770.09 553
13771.20 562
13772.31 543
13773.42 618
13774.53 564
13775.63 622
13776.74 652
13777.85 682
13778.96 607
13780.07 688
13781.18 687
13782.29 702
13783.40 723
13784.51 780
13785.62 712
13786.73 713
13787.83 744
13788.94 685
13790.05 676
13791.16 673
13792.27 585
13793.38 562
13794.49 559
13795.60 591
13796.71 520
13797.82 571
13798.93 533
13800.04 581
13801.15 517
13802.26 493
13803.37 511
13804.48 488
13805.59 506
13806.70 510
13807.81 503
13808.92 486
13810.03 490
13811.14 515
13812.25 472
13813.36 493
13814.47 465
13815.58 475
13816.69 473
13817.80 497
13818.91 500
13820.03 458
13821.14 470
13822.25 487
13823.36 496
13824.47 460
13825.58 500
13826.69 470
13827.80 453
13828.91 447
13830.02 444
13831.13 443
13832.25 436
13833.36 407
13834.47 427
13835.58 423
13836.69 440
13837.80 457
13838.91 462
13840.02 475
13841.14 491
13842.25 472
13843.36 458
13844.47 502
13845.58 474
13846.69 445
13847.81 425
13848.92 457
13850.03 476
13851.14 499
13852.25 467
13853.37 486
13854.48 476
13855.59 475
13856.70 485
13857.81 454
13858.93 482
13860.04 503
13861.15 485
13862.26 439
13863.38 470
13864.49 471
13865.60 478
13866.71 498
13867.83 472
13868.94 502
13870.05 496
13871.16 511
13872.28 477
13873.39 500
13874.50 476
13875.61 515
13876.73 516
13877.84 524
13878.95 491
13880.07 538
13881.18 530
13882.29 503
13883.41 510
13884.52 485
13885.63 514
13886.75 502
13887.86 473
13888.97 459
13890.09 437
13891.20 467
13892.31 470
13893.43 482
13894.54 505
13895.65 467
13896.77 497
13897.88 468
13899.00 457
13900.11 475
13901.22 471
13902.34 492
13903.45 502
13904.57 501
13905.68 493
13906.79 495
13907.91 507
13909.02 484
13910.14 439
13911.25 486
13912.37 473
13913.48 522
13914.59 455
13915.71 459
13916.82 478
13917.94 490
13919.05 462
13920.17 476
13921.28 444
13922.40 442
13923.51 446
13924.63 461
13925.74 442
13926.86 469
13927.97 460
13929.09 392
13930.20 441
13931.32 460
13932.43 434
13933.55 417
13934.66 422
13935.78 439
13936.89 452
13938.01 453
13939.12 450
13940.24 442
13941.35 400
13942.47 376
13943.59 393
13944.70 403
13945.82 418
13946.93 459
13948.05 481
13949.16 432
13950.28 400
13951.40 395
13952.51 448
13953.63 447
13954.74 406
13955.86 390
13956.98 395
13958.09 410
13959.21 401
13960.33 397
13961.44 361
13962.56 359
13963.67 418
13964.79 406
13965.91 424
13967.02 414
13968.14 408
13969.26 412
13970.37 397
13971.49 365
13972.61 364
13973.72 414
13974.84 402
13975.96 378
13977.08 380
13978.19 379
13979.31 382
13980.43 408
13981.54 389
13982.66 364
13983.78 374
13984.90 400
13986.01 436
13987.13 416
13988.25 366
13989.37 392
13990.48 392
13991.60 419
13992.72 397
13993.84 395
13994.95 392
13996.07 370
13997.19 430
13998.31 393
13999.42 392
14000.54 391
14001.66 379
14002.78 413
14003.90 419
14005.01 398
14006.13 409
14007.25 430
14008.37 389
14009.49 377
14010.61 409
14011.72 409
14012.84 410
14013.96 424
14015.08 399
14016.20 426
14017.32 365
14018.43 407
14019.55 393
14020.67 410
14021.79 429
14022.91 446
14024.03 416
14025.15 402
14026.27 363
14027.39 416
14028.50 414
14029.62 423
14030.74 405
14031.86 439
14032.98 369
14034.10 402
14035.22 365
14036.34 382
14037.46 441
14038.58 439
14039.70 453
14040.82 425
14041.94 391
14043.06 410
14044.18 389
14045.30 375
14046.41 409
14047.53 395
14048.65 370
14049.77 375
14050.89 366
14052.01 356
14053.13 391
14054.25 427
14055.37 398
14056.49 377
14057.61 339
14058.74 390
14059.86 442
14060.98 361
14062.10 402
14063.22 399
14064.34 375
14065.46 381
14066.58 405
14067.70 386
14068.82 353
14069.94 391
14071.06 410
14072.18 411
14073.30 397
14074.42 350
14075.54 372
14076.66 442
14077.79 465
14078.91 370
14080.03 396
14081.15 372
14082.27 378
14083.39 395
14084.51 411
14085.63 398
14086.76 415
14087.88 456
14089.00 458
14090.12 405
14091.24 385
14092.36 430
14093.48 400
14094.61 431
14095.73 407
14096.85 442
14097.97 425
14099.09 419
14100.22 456
14101.34 471
14102.46 506
14103.58 440
14104.70 466
14105.83 471
14106.95 458
14108.07 467
14109.19 479
14110.31 504
14111.44 474
14112.56 478
14113.68 481
14114.80 455
14115.93 468
14117.05 463
14118.17 443
14119.29 434
14120.42 376
14121.54 402
14122.66 422
14123.79 409
14124.91 379
14126.03 391
14127.15 375
14128.28 379
14129.40 367
14130.52 353
14131.65 386
14132.77 352
14133.89 343
14135.02 349
14136.14 349
14137.26 349
14138.39 332
14139.51 386
14140.63 342
14141.76 345
14142.88 357
14144.00 344
14145.13 329
14146.25 366
14147.38 361
14148.50 363
14149.62 362
14150.75 360
14151.87 355
14152.99 346
14154.12 335
14155.24 365
14156.37 363
14157.49 349
14158.62 321
14159.74 327
14160.86 353
14161.99 362
14163.11 348
14164.24 340
14165.36 344
14166.49 356
14167.61 339
14168.74 339
14169.86 372
14170.99 381
14172.11 337
14173.23 366
14174.36 375
14175.48 359
14176.61 369
14177.73 381
14178.86 343
14179.98 348
14181.11 331
14182.23 338
14183.36 314
14184.49 303
14185.61 350
14186.74 371
14187.86 377
14188.99 323
14190.11 328
14191.24 314
14192.36 329
14193.49 320
14194.61 395
14195.74 364
14196.87 313
14197.99 314
14199.12 342
14200.24 350
14201.37 317
14202.50 314
14203.62 318
14204.75 321
14205.87 313
14207.00 359
14208.13 307
14209.25 322
14210.38 314
14211.50 345
14212.63 324
14213.76 315
14214.88 295
14216.01 317
14217.14 334
14218.26 354
14219.39 333
14220.52 326
14221.64 313
14222.77 302
14223.90 295
14225.02 314
14226.15 288
14227.28 301
14228.41 345
14229.53 317
14230.66 291
14231.79 304
14232.91 341
14234.04 308
14235.17 289
14236.30 288
14237.42 311
14238.55 309
14239.68 319
14240.81 305
14241.93 298
14243.06 294
14244.19 267
14245.32 336
14246.44 321
14247.57 306
14248.70 305
14249.83 296
14250.95 298
14252.08 288
14253.21 313
14254.34 328
14255.47 317
14256.59 279
14257.72 301
14258.85 287
14259.98 294
14261.11 308
14262.24 305
14263.36 264
14264.49 274
14265.62 300
14266.75 322
14267.88 293
14269.01 309
14270.14 322
14271.26 305
14272.39 299
14273.52 312
14274.65 294
14275.78 278
14276.91 292
14278.04 250
14279.17 259
14280.30 264
14281.42 315
14282.55 308
14283.68 286
14284.81 300
14285.94 297
14287.07 318
14288.20 289
14289.33 293
14290.46 273
14291.59 299
14292.72 314
14293.85 299
14294.98 292
14296.11 300
14297.24 291
14298.37 312
14299.50 273
14300.63 256
14301.76 274
14302.89 277
14304.02 287
14305.15 284
14306.28 263
14307.41 304
14308.54 308
14309.67 269
14310.80 281
14311.93 273
14313.06 274
14314.19 277
14315.32 315
14316.45 297
14317.58 289
14318.71 297
14319.84 290
14320.97 277
14322.10 306
14323.23 287
14324.36 306
14325.49 282
14326.63 281
14327.76 295
14328.89 298
14330.02 248
14331.15 231
14332.28 238
14333.41 250
14334.54 279
14335.67 280
14336.81 320
14337.94 263
14339.07 264
14340.20 280
14341.33 272
14342.46 259
14343.59 290
14344.73 232
14345.86 248
14346.99 262
14348.12 243
14349.25 285
14350.38 263
14351.52 271
14352.65 252
14353.78 271
14354.91 254
14356.04 276
14357.18 251
14358.31 253
14359.44 320
14360.57 292
14361.71 287
14362.84 272
14363.97 260
14365.10 276
14366.24 278
14367.37 257
14368.50 275
14369.63 285
14370.77 253
14371.90 240
14373.03 284
14374.16 263
14375.30 267
14376.43 279
14377.56 270
14378.70 236
14379.83 278
14380.96 291
14382.09 281
14383.23 286
14384.36 242
14385.49 265
14386.63 257
14387.76 288
14388.89 251
14390.03 281
14391.16 259
14392.29 293
14393.43 268
14394.56 305
14395.70 259
14396.83 278
14397.96 310
14399.10 251
14400.23 272
14401.36 266
14402.50 284
14403.63 259
14404.77 284
14405.90 287
14407.03 295
14408.17 263
14409.30 276
14410.44 254
14411.57 283
14412.71 251
14413.84 281
14414.97 291
14416.11 264
14417.24 262
14418.38 270
14419.51 294
14420.65 270
14421.78 295
14422.92 245
14424.05 285
14425.19 278
14426.32 288
14427.46 263
14428.59 283
14429.73 291
14430.86 295
14432.00 301
14433.13 268
14434.27 252
14435.40 257
14436.54 294
14437.67 325
14438.81 319
14439.94 261
14441.08 259
14442.21 274
14443.35 265
14444.48 266
14445.62 276
14446.76 288
14447.89 316
14449.03 294
14450.16 254
14451.30 281
14452.43 262
14453.57 276
14454.71 258
14455.84 232
14456.98 243
14458.11 271
14459.25 274
14460.39 280
14461.52 284
14462.66 274
14463.80 274
14464.93 278
14466.07 256
14467.20 264
14468.34 278
14469.48 267
14470.61 299
14471.75 285
14472.89 306
14474.02 295
14475.16 307
14476.30 298
14477.43 300
14478.57 286
14479.71 285
14480.85 322
14481.98 320
14483.12 327
14484.26 287
14485.39 303
14486.53 287
14487.67 305
14488.81 294
14489.94 314
14491.08 293
14492.22 298
14493.36 320
14494.49 319
14495.63 273
14496.77 301
14497.91 292
14499.04 293
14500.18 268
14501.32 280
14502.46 282
14503.59 304
14504.73 301
14505.87 258
14507.01 234
14508.15 274
14509.28 311
14510.42 277
14511.56 300
14512.70 290
14513.84 315
14514.98 294
14516.11 274
14517.25 285
14518.39 288
14519.53 267
14520.67 247
14521.81 263
14522.95 248
14524.08 272
14525.22 251
14526.36 253
14527.50 281
14528.64 268
14529.78 271
14530.92 262
14532.06 257
14533.20 266
14534.33 232
14535.47 246
14536.61 267
14537.75 269
14538.89 263
14540.03 279
14541.17 295
14542.31 260
14543.45 273
14544.59 269
14545.73 252
14546.87 286
14548.01 272
14549.15 253
14550.29 272
14551.43 283
14552.57 248
14553.71 279
14554.85 271
14555.99 273
14557.13 226
14558.27 294
14559.41 285
14560.55 279
14561.69 264
14562.83 273
14563.97 237
14565.11 276
14566.25 285
14567.39 272
14568.53 253
14569.67 277
14570.81 296
14571.95 284
14573.09 240
14574.23 263
14575.37 311
14576.51 291
14577.65 238
14578.79 243
14579.94 306
14581.08 312
14582.22 296
14583.36 284
14584.50 288
14585.64 287
14586.78 292
14587.92 269
14589.06 284
14590.21 286
14591.35 343
14592.49 313
14593.63 280
14594.77 316
14595.91 269
14597.05 279
14598.20 280
14599.34 280
14600.48 272
14601.62 287
14602.76 297
14603.90 281
14605.05 257
14606.19 326
14607.33 283
14608.47 298
14609.61 313
14610.76 297
14611.90 235
14613.04 281
14614.18 303
14615.32 272
14616.47 292
14617.61 266
14618.75 284
14619.89 301
14621.04 276
14622.18 312
14623.32 305
14624.46 290
14625.61 303
14626.75 314
14627.89 322
14629.04 276
14630.18 277
14631.32 275
14632.46 286
14633.61 303
14634.75 310
14635.89 305
14637.04 278
14638.18 323
14639.32 278
14640.47 309
14641.61 297
14642.75 308
14643.90 328
14645.04 323
14646.18 324
14647.33 419
14648.47 337
14649.61 324
14650.76 313
14651.90 288
14653.05 297
14654.19 305
14655.33 325
14656.48 342
14657.62 310
14658.76 275
14659.91 280
14661.05 313
14662.20 277
14663.34 277
14664.49 277
14665.63 274
14666.77 256
14667.92 262
14669.06 317
14670.21 305
14671.35 280
14672.50 260
14673.64 284
14674.79 262
14675.93 256
14677.07 301
14678.22 307
14679.36 269
14680.51 262
14681.65 265
14682.80 282
14683.94 291
14685.09 260
14686.23 243
14687.38 273
14688.52 251
14689.67 269
14690.81 283
14691.96 261
14693.10 242
14694.25 271
14695.40 274
14696.54 279
14697.69 245
14698.83 253
14699.98 259
14701.12 278
14702.27 272
14703.41 254
14704.56 229
14705.71 247
14706.85 274
14708.00 252
14709.14 294
14710.29 241
14711.44 267
14712.58 271
14713.73 243
14714.87 253
14716.02 235
14717.17 217
14718.31 286
14719.46 250
14720.61 269
14721.75 247
14722.90 239
14724.05 271
14725.19 243
14726.34 256
14727.49 284
14728.63 264
14729.78 265
14730.93 267
14732.07 243
14733.22 272
14734.37 265
14735.51 260
14736.66 264
14737.81 253
14738.95 240
14740.10 266
14741.25 250
14742.40 249
14743.54 253
14744.69 244
14745.84 274
14746.99 260
14748.13 270
14749.28 241
14750.43 265
14751.58 268
14752.72 252
14753.87 245
14755.02 261
14756.17 251
14757.31 251
14758.46 265
14759.61 264
14760.76 226
14761.91 255
14763.05 241
14764.20 255
14765.35 276
14766.50 267
14767.65 255
14768.80 282
14769.94 245
14771.09 249
14772.24 239
14773.39 262
14774.54 249
14775.69 277
14776.83 259
14777.98 283
14779.13 334
14780.28 303
14781.43 275
14782.58 279
14783.73 283
14784.88 287
14786.03 264
14787.17 270
14788.32 296
14789.47 271
14790.62 264
14791.77 260
14792.92 290
14794.07 292
14795.22 293
14796.37 249
14797.52 278
14798.67 278
14799.82 306
14800.97 313
14802.12 272
14803.26 283
14804.41 297
14805.56 286
14806.71 281
14807.86 302
14809.01 312
14810.16 322
14811.31 270
14812.46 288
14813.61 281
14814.76 294
14815.91 283
14817.06 313
14818.21 298
14819.36 305
14820.51 257
14821.66 298
14822.82 306
14823.97 261
14825.12 251
14826.27 258
14827.42 258
14828.57 283
14829.72 259
14830.87 276
14832.02 262
14833.17 278
14834.32 251
14835.47 260
14836.62 267
14837.77 249
14838.93 215
14840.08 274
14841.23 254
14842.38 240
14843.53 260
14844.68 297
14845.83 227
14846.98 232
14848.14 238
14849.29 259
14850.44 239
14851.59 247
14852.74 240
14853.89 237
14855.04 256
14856.20 247
14857.35 201
14858.50 222
14859.65 214
14860.80 231
14861.96 217
14863.11 236
14864.26 226
14865.41 234
14866.56 219
14867.72 200
14868.87 208
14870.02 206
14871.17 245
14872.32 237
14873.48 236
14874.63 224
14875.78 203
14876.93 229
14878.09 220
14879.24 218
14880.39 223
14881.54 239
14882.70 253
14883.85 226
14885.00 187
14886.16 199
14887.31 189
14888.46 209
14889.61 206
14890.77 210
14891.92 185
14893.07 218
14894.23 252
14895.38 234
14896.53 223
14897.69 210
14898.84 191
14899.99 223
14901.15 213
14902.30 205
14903.45 236
14904.61 229
14905.76 234
14906.91 232
14908.07 240
14909.22 240
14910.38 249
14911.53 211
14912.68 222
14913.84 198
14914.99 203
14916.15 213
14917.30 234
14918.45 207
14919.61 220
14920.76 211
14921.92 259
14923.07 245
14924.22 225
14925.38 240
14926.53 215
14927.69 243
14928.84 201
14930.00 212
14931.15 242
14932.31 273
14933.46 276
14934.62 227
14935.77 206
14936.93 209
14938.08 252
14939.24 243
14940.39 216
14941.55 191
14942.70 239
14943.86 232
14945.01 240
14946.17 235
14947.32 212
14948.48 213
14949.63 278
14950.79 254
14951.94 205
14953.10 206
14954.25 231
14955.41 225
14956.56 231
14957.72 213
14958.88 193
14960.03 237
14961.19 268
14962.34 237
14963.50 236
14964.65 234
14965.81 210
14966.97 222
14968.12 211
14969.28 239
14970.43 218
14971.59 238
14972.75 265
14973.90 205
14975.06 235
14976.22 223
14977.37 232
14978.53 213
14979.69 252
14980.84 218
14982.00 240
14983.16 234
14984.31 255
14985.47 202
14986.63 205
14987.78 222
14988.94 241
14990.10 199
14991.25 208
14992.41 180
14993.57 247
14994.72 227
14995.88 185
14997.04 229
14998.20 199
14999.35 215
15000.51 197
15001.67 227
15002.82 212
15003.98 228
15005.14 237
15006.30 273
15007.45 220
15008.61 219
15009.77 234
15010.93 232
15012.09 198
15013.24 221
15014.40 222
15015.56 218
15016.72 249
15017.87 236
15019.03 235
15020.19 218
15021.35 214
15022.51 229
15023.67 199
15024.82 213
15025.98 215
15027.14 211
15028.30 229
15029.46 219
15030.62 234
15031.77 214
15032.93 181
15034.09 195
15035.25 198
15036.41 191
15037.57 218
15038.73 233
15039.88 199
15041.04 223
15042.20 192
15043.36 192
15044.52 195
15045.68 181
15046.84 166
15048.00 163
15049.16 189
15050.32 206
15051.47 212
15052.63 200
15053.79 224
15054.95 202
15056.11 207
15057.27 232
15058.43 218
15059.59 211
15060.75 210
15061.91 229
15063.07 213
15064.23 225
15065.39 209
15066.55 179
15067.71 199
15068.87 230
15070.03 199
15071.19 197
15072.35 192
15073.51 193
15074.67 240
15075.83 211
15076.99 209
15078.15 200
15079.31 212
15080.47 196
15081.63 183
15082.79 167
15083.95 208
15085.11 197
15086.27 223
15087.43 203
15088.59 199
15089.76 199
15090.92 242
15092.08 180
15093.24 208
15094.40 209
15095.56 209
15096.72 229
15097.88 207
15099.04 187
15100.20 203
15101.37 227
15102.53 212
15103.69 223
15104.85 198
15106.01 221
15107.17 250
15108.33 218
15109.50 209
15110.66 223
15111.82 226
15112.98 222
15114.14 233
15115.30 220
15116.47 198
15117.63 228
15118.79 227
15119.95 230
15121.11 200
15122.27 235
15123.44 227
15124.60 216
15125.76 210
15126.92 207
15128.09 218
15129.25 217
15130.41 193
15131.57 181
15132.73 191
15133.90 185
15135.06 200
15136.22 228
15137.38 211
15138.55 194
15139.71 230
15140.87 248
15142.04 223
15143.20 207
15144.36 192
15145.52 217
15146.69 199
15147.85 219
15149.01 191
15150.18 200
15151.34 209
15152.50 206
15153.67 222
15154.83 185
15155.99 206
15157.16 209
15158.32 215
15159.48 186
15160.65 236
15161.81 200
15162.97 215
15164.14 211
15165.30 239
15166.46 195
15167.63 194
15168.79 219
15169.95 219
15171.12 200
15172.28 199
15173.45 240
15174.61 233
15175.77 245
15176.94 174
15178.10 235
15179.27 237
15180.43 191
15181.60 230
15182.76 247
15183.92 207
15185.09 201
15186.25 231
15187.42 206
15188.58 194
15189.75 166
15190.91 205
15192.08 198
15193.24 219
15194.41 211
15195.57 232
15196.74 201
15197.90 213
15199.07 237
15200.23 246
15201.40 211
15202.56 247
15203.73 211
15204.89 200
15206.06 238
15207.22 222
15208.39 219
15209.55 191
15210.72 202
15211.88 195
15213.05 230
15214.21 228
15215.38 223
15216.54 226
15217.71 225
15218.88 236
15220.04 229
15221.21 258
15222.37 250
15223.54 247
15224.71 221
15225.87 241
15227.04 226
15228.20 226
15229.37 237
15230.54 250
15231.70 247
15232.87 232
15234.03 242
15235.20 258
15236.37 226
15237.53 232
15238.70 249
15239.87 227
15241.03 238
15242.20 243
15243.37 247
15244.53 231
15245.70 239
15246.87 259
15248.03 263
15249.20 243
15250.37 232
15251.53 238
15252.70 273
15253.87 227
15255.04 239
15256.20 221
15257.37 221
15258.54 205
15259.70 245
15260.87 226
15262.04 221
15263.21 219
15264.37 184
15265.54 205
15266.71 221
15267.88 212
15269.04 207
15270.21 220
15271.38 184
15272.55 205
15273.72 243
15274.88 227
15276.05 200
15277.22 190
15278.39 215
15279.56 216
15280.72 234
15281.89 237
15283.06 223
15284.23 234
15285.40 232
15286.56 195
15287.73 205
15288.90 199
15290.07 224
15291.24 262
15292.41 263
15293.58 223
15294.74 226
15295.91 215
15297.08 199
15298.25 190
15299.42 206
15300.59 255
15301.76 245
15302.93 208
15304.09 235
15305.26 203
15306.43 211
15307.60 215
15308.77 178
15309.94 191
15311.11 228
15312.28 212
15313.45 239
15314.62 191
15315.79 220
15316.96 224
15318.13 210
15319.30 190
15320.46 208
15321.63 196
15322.80 231
15323.97 216
15325.14 211
15326.31 201
15327.48 225
15328.65 199
15329.82 222
15330.99 227
15332.16 225
15333.33 205
15334.50 204
15335.67 192
15336.84 200
15338.01 234
15339.18 272
15340.36 234
15341.53 200
15342.70 226
15343.87 204
15345.04 234
15346.21 185
15347.38 198
15348.55 199
15349.72 215
15350.89 225
15352.06 217
15353.23 224
15354.40 213
15355.57 228
15356.75 216
15357.92 204
15359.09 202
15360.26 232
15361.43 229
15362.60 192
15363.77 186
15364.94 207
15366.11 236
15367.29 201
15368.46 240
15369.63 216
15370.80 214
15371.97 166
15373.14 182
15374.32 211
15375.49 216
15376.66 223
15377.83 204
15379.00 190
15380.17 193
15381.35 184
15382.52 213
15383.69 207
15384.86 216
15386.03 243
15387.21 212
15388.38 235
15389.55 208
15390.72 208
15391.90 195
15393.07 251
15394.24 219
15395.41 261
15396.59 210
15397.76 241
15398.93 213
15400.10 200
15401.28 230
15402.45 242
15403.62 203
15404.79 201
15405.97 214
15407.14 210
15408.31 198
15409.49 239
15410.66 230
15411.83 226
15413.01 243
15414.18 216
15415.35 186
15416.53 214
15417.70 200
15418.87 186
15420.05 228
15421.22 234
15422.39 223
15423.57 208
15424.74 223
15425.91 258
15427.09 229
15428.26 219
15429.43 195
15430.61 218
15431.78 192
15432.96 200
15434.13 215
15435.30 204
15436.48 199
15437.65 227
15438.83 237
15440.00 214
15441.17 197
15442.35 220
15443.52 225
15444.70 201
15445.87 215
15447.05 208
15448.22 225
15449.40 176
15450.57 202
15451.75 202
15452.92 253
15454.09 201
15455.27 211
15456.44 244
15457.62 214
15458.79 229
15459.97 211
15461.14 183
15462.32 222
15463.49 215
15464.67 206
15465.84 234
15467.02 205
15468.19 196
15469.37 174
15470.55 204
15471.72 208
15472.90 206
15474.07 199
15475.25 196
15476.42 204
15477.60 184
15478.77 185
15479.95 192
15481.13 228
15482.30 238
15483.48 219
15484.65 179
15485.83 229
15487.00 232
15488.18 241
15489.36 188
15490.53 211
15491.71 232
15492.89 197
15494.06 170
15495.24 173
15496.41 225
15497.59 216
15498.77 192
15499.94 179
15501.12 189
15502.30 208
15503.47 211
15504.65 200
15505.83 234
15507.00 242
15508.18 236
15509.36 201
15510.53 225
15511.71 216
15512.89 203
15514.06 210
15515.24 188
15516.42 189
15517.60 196
15518.77 227
15519.95 184
15521.13 186
15522.30 185
15523.48 223
15524.66 216
15525.84 237
15527.01 211
15528.19 194
15529.37 211
15530.55 217
15531.73 232
15532.90 221
15534.08 215
15535.26 209
15536.44 219
15537.61 185
15538.79 220
15539.97 239
15541.15 280
15542.33 215
15543.50 224
15544.68 216
15545.86 214
15547.04 196
15548.22 224
15549.40 209
15550.57 219
15551.75 210
15552.93 203
15554.11 241
15555.29 183
15556.47 237
15557.65 238
15558.82 201
15560.00 196
15561.18 231
15562.36 241
15563.54 241
15564.72 221
15565.90 208
15567.08 241
15568.26 240
15569.43 241
15570.61 208
15571.79 187
15572.97 224
15574.15 265
15575.33 219
15576.51 225
15577.69 222
15578.87 238
15580.05 240
15581.23 233
15582.41 214
15583.59 192
15584.77 233
15585.95 210
15587.13 223
15588.31 191
15589.49 224
15590.67 210
15591.85 197
15593.03 228
15594.21 232
15595.39 198
15596.57 235
15597.75 220
15598.93 231
15600.11 207
15601.29 232
15602.47 269
15603.65 275
15604.83 242
15606.01 271
15607.19 243
15608.37 228
15609.55 255
15610.73 218
15611.91 250
15613.09 258
15614.27 271
15615.45 232
15616.64 230
15617.82 248
15619.00 267
15620.18 252
15621.36 242
15622.54 228
15623.72 247
15624.90 245
15626.08 233
15627.27 254
15628.45 242
15629.63 259
15630.81 240
15631.99 246
15633.17 224
15634.35 295
15635.54 258
15636.72 251
15637.90 262
15639.08 250
15640.26 245
15641.45 236
15642.63 278
15643.81 267
15644.99 265
15646.17 279
15647.36 262
15648.54 254
15649.72 264
15650.90 247
15652.08 244
15653.27 263
15654.45 260
15655.63 300
15656.81 265
15658.00 287
15659.18 280
15660.36 294
15661.54 280
15662.73 284
15663.91 304
15665.09 270
15666.27 283
15667.46 277
15668.64 273
15669.82 285
15671.01 302
15672.19 289
15673.37 321
15674.56 257
15675.74 272
15676.92 295
15678.10 306
15679.29 282
15680.47 278
15681.65 278
15682.84 281
15684.02 288
15685.21 292
15686.39 287
15687.57 268
15688.76 274
15689.94 280
15691.12 295
15692.31 272
15693.49 274
15694.67 252
15695.86 284
15697.04 259
15698.23 271
15699.41 252
15700.59 286
15701.78 231
15702.96 256
15704.15 256
15705.33 266
15706.52 245
15707.70 259
15708.88 270
15710.07 263
15711.25 242
15712.44 290
15713.62 259
15714.81 255
15715.99 251
15717.18 263
15718.36 261
15719.55 241
15720.73 257
15721.92 272
15723.10 275
15724.29 270
15725.47 276
15726.66 275
15727.84 275
15729.03 276
15730.21 284
15731.40 266
15732.58 296
15733.77 318
15734.95 268
15736.14 290
15737.32 275
15738.51 295
15739.69 309
15740.88 297
15742.07 293
15743.25 308
15744.44 301
15745.62 254
15746.81 263
15747.99 297
15749.18 294
15750.37 315
15751.55 289
15752.74 292
15753.93 308
15755.11 295
15756.30 265
15757.48 257
15758.67 288
15759.86 293
15761.04 275
15762.23 305
15763.42 303
15764.60 298
15765.79 267
15766.98 280
15768.16 279
15769.35 299
15770.54 311
15771.72 278
15772.91 274
15774.10 259
15775.28 251
15776.47 263
15777.66 264
15778.84 252
15780.03 236
15781.22 259
15782.41 245
15783.59 258
15784.78 264
15785.97 271
15787.15 253
15788.34 259
15789.53 282
15790.72 267
15791.90 239
15793.09 248
15794.28 279
15795.47 281
15796.65 239
15797.84 270
15799.03 262
15800.22 246
15801.41 258
15802.59 241
15803.78 260
15804.97 273
15806.16 245
15807.35 247
15808.53 228
15809.72 220
15810.91 225
15812.10 240
15813.29 267
15814.48 228
15815.66 254
15816.85 264
15818.04 241
15819.23 231
15820.42 208
15821.61 266
15822.80 260
15823.98 296
15825.17 254
15826.36 208
15827.55 234
15828.74 270
15829.93 268
15831.12 263
15832.31 247
15833.50 266
15834.69 247
15835.87 250
15837.06 253
15838.25 258
15839.44 269
15840.63 269
15841.82 229
15843.01 230
15844.20 257
15845.39 253
15846.58 240
15847.77 222
15848.96 273
15850.15 246
15851.34 275
15852.53 238
15853.72 282
15854.91 248
15856.10 265
15857.29 276
15858.48 249
15859.67 258
15860.86 258
15862.05 241
15863.24 216
15864.43 216
15865.62 276
15866.81 262
15868.00 275
15869.19 232
15870.38 240
15871.57 242
15872.76 236
15873.95 256
15875.14 247
15876.33 253
15877.52 275
15878.72 248
15879.91 222
15881.10 241
15882.29 236
15883.48 243
15884.67 243
15885.86 205
15887.05 228
15888.24 259
15889.43 230
15890.63 245
15891.82 276
15893.01 258
15894.20 247
15895.39 228
15896.58 235
15897.77 238
15898.97 251
15900.16 252
15901.35 250
15902.54 252
15903.73 254
15904.92 278
15906.12 245
15907.31 215
15908.50 257
15909.69 284
15910.88 271
15912.08 238
15913.27 261
15914.46 282
15915.65 250
15916.85 266
15918.04 263
15919.23 255
15920.42 242
15921.61 289
15922.81 282
15924.00 259
15925.19 287
15926.38 237
15927.58 247
15928.77 228
15929.96 235
15931.16 266
15932.35 261
15933.54 230
15934.73 223
15935.93 259
15937.12 268
15938.31 234
15939.51 236
15940.70 251
15941.89 250
15943.09 226
15944.28 208
15945.47 238
15946.67 227
15947.86 231
15949.05 251
15950.25 270
15951.44 258
15952.63 237
15953.83 214
15955.02 224
15956.21 200
15957.41 205
15958.60 227
15959.80 246
15960.99 228
15962.18 214
15963.38 234
15964.57 217
15965.77 220
15966.96 182
15968.15 226
15969.35 259
15970.54 229
15971.74 213
15972.93 195
15974.13 235
15975.32 228
15976.51 221
15977.71 241
15978.90 205
15980.10 239
15981.29 212
15982.49 220
15983.68 215
15984.88 202
15986.07 229
15987.27 209
15988.46 227
15989.66 203
15990.85 217
15992.05 214
15993.24 201
15994.44 195
15995.63 182
15996.83 217
15998.02 205
15999.22 228
16000.41 202
16001.61 215
16002.80 193
16004.00 230
16005.20 215
16006.39 224
16007.59 206
16008.78 225
16009.98 212
16011.17 191
16012.37 221
16013.57 221
16014.76 200
16015.96 221
16017.15 242
16018.35 197
16019.55 212
16020.74 199
16021.94 262
16023.13 211
16024.33 202
16025.53 181
16026.72 233
16027.92 212
16029.12 201
16030.31 205
16031.51 185
16032.71 221
16033.90 203
16035.10 226
16036.30 188
16037.49 201
16038.69 223
16039.89 221
16041.08 171
16042.28 201
16043.48 194
16044.67 170
16045.87 166
16047.07 187
16048.27 191
16049.46 213
16050.66 193
16051.86 179
16053.06 185
16054.25 191
16055.45 215
16056.65 210
16057.84 213
16059.04 191
16060.24 217
16061.44 200
16062.64 225
16063.83 208
16065.03 174
16066.23 217
16067.43 238
16068.62 241
16069.82 241
16071.02 207
16072.22 197
16073.42 192
16074.62 173
16075.81 202
16077.01 165
16078.21 178
16079.41 185
16080.61 222
16081.81 221
16083.00 221
16084.20 178
16085.40 204
16086.60 189
16087.80 214
16089.00 195
16090.20 152
16091.39 195
16092.59 206
16093.79 211
16094.99 199
16096.19 191
16097.39 178
16098.59 183
16099.79 187
16100.99 179
16102.19 204
16103.38 188
16104.58 185
16105.78 184
16106.98 160
16108.18 170
16109.38 208
16110.58 183
16111.78 211
16112.98 182
16114.18 221
16115.38 193
16116.58 181
16117.78 186
16118.98 204
16120.18 193
16121.38 177
16122.58 182
16123.78 175
16124.98 180
16126.18 198
16127.38 203
16128.58 193
16129.78 193
16130.98 168
16132.18 196
16133.38 153
16134.58 169
16135.78 163
16136.98 218
16138.18 208
16139.38 181
16140.58 186
16141.78 200
16142.98 199
16144.19 201
16145.39 200
16146.59 189
16147.79 202
16148.99 167
16150.19 215
16151.39 180
16152.59 178
16153.79 205
16154.99 183
16156.20 158
16157.40 172
16158.60 224
16159.80 166
16161.00 192
16162.20 177
16163.40 206
16164.61 197
16165.81 194
16167.01 189
16168.21 212
16169.41 164
16170.61 185
16171.82 176
16173.02 171
16174.22 188
16175.42 211
16176.62 172
16177.82 186
16179.03 190
16180.23 205
16181.43 181
16182.63 188
16183.84 195
16185.04 193
16186.24 203
16187.44 188
16188.65 184
16189.85 182
16191.05 221
16192.25 194
16193.46 187
16194.66 200
16195.86 180
16197.06 193
16198.27 195
16199.47 177
16200.67 177
16201.87 196
16203.08 199
16204.28 224
16205.48 163
16206.69 214
16207.89 210
16209.09 211
16210.30 214
16211.50 204
16212.70 203
16213.91 201
16215.11 169
16216.31 185
16217.52 188
16218.72 195
16219.92 185
16221.13 209
16222.33 217
16223.53 176
16224.74 207
16225.94 223
16227.15 191
16228.35 191
16229.55 217
16230.76 209
16231.96 224
16233.17 211
16234.37 205
16235.57 196
16236.78 206
16237.98 192
16239.19 193
16240.39 213
16241.60 172
16242.80 189
16244.00 201
16245.21 211
16246.41 194
16247.62 202
16248.82 203
16250.03 172
16251.23 181
16252.44 189
16253.64 201
16254.85 184
16256.05 210
16257.26 218
16258.46 226
16259.67 149
16260.87 192
16262.08 209
16263.28 182
16264.49 181
16265.69 183
16266.90 251
16268.10 220
16269.31 206
16270.51 191
16271.72 193
16272.93 190
16274.13 208
16275.34 221
16276.54 191
16277.75 169
16278.95 196
16280.16 205
16281.37 195
16282.57 212
16283.78 196
16284.98 207
16286.19 204
16287.40 174
16288.60 220
16289.81 238
16291.01 245
16292.22 217
16293.43 212
16294.63 216
16295.84 191
16297.05 216
16298.25 208
16299.46 223
16300.67 212
16301.87 225
16303.08 221
16304.29 248
16305.49 213
16306.70 248
16307.91 223
16309.11 238
16310.32 231
16311.53 241
16312.73 235
16313.94 210
16315.15 232
16316.36 192
16317.56 222
16318.77 211
16319.98 250
16321.19 240
16322.39 260
16323.60 236
16324.81 261
16326.02 242
16327.22 242
16328.43 237
16329.64 242
16330.85 220
16332.05 211
16333.26 206
16334.47 194
16335.68 203
16336.88 221
16338.09 208
16339.30 194
16340.51 214
16341.72 226
16342.93 224
16344.13 215
16345.34 204
16346.55 218
16347.76 205
16348.97 220
16350.18 181
16351.38 201
16352.59 207
16353.80 197
16355.01 186
16356.22 199
16357.43 202
16358.64 213
16359.84 227
16361.05 186
16362.26 200
16363.47 212
16364.68 226
16365.89 240
16367.10 230
16368.31 220
16369.52 207
16370.73 212
16371.93 229
16373.14 183
16374.35 186
16375.56 198
16376.77 204
16377.98 175
16379.19 187
16380.40 181
16381.61 193
16382.82 225
16384.03 192
16385.24 176
16386.45 200
16387.66 205
16388.87 174
16390.08 201
16391.29 189
16392.50 221
16393.71 212
16394.92 196
16396.13 183
16397.34 200
16398.55 210
16399.76 189
16400.97 190
16402.18 185
16403.39 185
16404.60 179
16405.81 210
16407.02 192
16408.23 169
16409.44 186
16410.65 212
16411.86 165
16413.08 175
16414.29 197
16415.50 211
16416.71 191
16417.92 205
16419.13 211
16420.34 206
16421.55 227
16422.76 182
16423.97 185
16425.19 169
16426.40 177
16427.61 167
16428.82 182
16430.03 178
16431.24 187
16432.45 176
16433.67 184
16434.88 209
16436.09 174
16437.30 176
16438.51 165
16439.72 198
16440.94 216
16442.15 186
16443.36 163
16444.57 169
16445.78 198
16446.99 196
16448.21 182
16449.42 185
16450.63 178
16451.84 197
16453.06 190
16454.27 179
16455.48 168
16456.69 156
16457.90 183
16459.12 228
16460.33 159
16461.54 155
16462.75 180
16463.97 169
16465.18 145
16466.39 152
16467.61 203
16468.82 168
16470.03 191
16471.24 197
16472.46 177
16473.67 167
16474.88 213
16476.10 166
16477.31 179
16478.52 162
16479.74 183
16480.95 175
16482.16 182
16483.38 172
16484.59 129
16485.80 171
16487.02 151
16488.23 189
16489.44 186
16490.66 190
16491.87 207
16493.08 176
16494.30 166
16495.51 162
16496.73 186
16497.94 184
16499.15 173
16500.37 157
16501.58 166
16502.80 172
16504.01 210
16505.22 161
16506.44 166
16507.65 206
16508.87 202
16510.08 203
16511.30 167
16512.51 204
16513.72 157
16514.94 165
16516.15 151
16517.37 158
16518.58 174
16519.80 174
16521.01 155
16522.23 136
16523.44 168
16524.66 185
16525.87 183
16527.09 153
16528.30 139
16529.52 154
16530.73 173
16531.95 174
16533.16 143
16534.38 174
16535.59 190
16536.81 183
16538.02 174
16539.24 159
16540.45 165
16541.67 156
16542.89 161
16544.10 197
16545.32 173
16546.53 209
16547.75 182
16548.96 150
16550.18 164
16551.40 179
16552.61 191
16553.83 186
16555.04 174
16556.26 183
16557.48 182
16558.69 175
16559.91 162
16561.12 143
16562.34 168
16563.56 172
16564.77 169
16565.99 181
16567.21 196
16568.42 188
16569.64 180
16570.86 168
16572.07 182
16573.29 193
16574.51 173
16575.72 170
16576.94 156
16578.16 147
16579.37 141
16580.59 181
16581.81 181
16583.02 189
16584.24 146
16585.46 177
16586.68 181
16587.89 141
16589.11 169
16590.33 188
16591.54 157
16592.76 172
16593.98 139
16595.20 169
16596.41 186
16597.63 207
16598.85 156
16600.07 161
16601.29 183
16602.50 178
16603.72 165
16604.94 162
16606.16 174
16607.37 173
16608.59 183
16609.81 155
16611.03 163
16612.25 168
16613.46 179
16614.68 182
16615.90 162
16617.12 198
16618.34 157
16619.56 161
16620.77 161
16621.99 164
16623.21 154
16624.43 163
16625.65 159
16626.87 157
16628.09 159
16629.30 175
16630.52 177
16631.74 180
16632.96 179
16634.18 160
16635.40 170
16636.62 179
16637.84 172
16639.06 162
16640.28 171
16641.49 164
16642.71 157
16643.93 147
16645.15 151
16646.37 147
16647.59 163
16648.81 135
16650.03 171
16651.25 166
16652.47 172
16653.69 171
16654.91 158
16656.13 176
16657.35 188
16658.57 162
16659.79 154
16661.01 168
16662.23 183
16663.45 169
16664.67 176
16665.89 156
16667.11 159
16668.33 181
16669.55 166
16670.77 173
16671.99 180
16673.21 184
16674.43 178
16675.65 165
16676.87 163
16678.09 158
16679.31 180
16680.53 166
16681.75 154
16682.97 147
16684.19 175
16685.42 162
16686.64 175
16687.86 145
16689.08 191
16690.30 175
16691.52 170
16692.74 157
16693.96 162
16695.18 150
16696.40 163
16697.63 176
16698.85 145
16700.07 149
16701.29 161
16702.51 171
16703.73 180
16704.95 193
16706.18 198
16707.40 180
16708.62 162
16709.84 180
16711.06 167
16712.28 202
16713.51 146
16714.73 189
16715.95 163
16717.17 161
16718.39 179
16719.62 181
16720.84 164
16722.06 162
16723.28 170
16724.50 164
16725.73 160
16726.95 148
16728.17 172
16729.39 159
16730.62 184
16731.84 159
16733.06 158
16734.28 164
16735.51 168
16736.73 181
16737.95 175
16739.18 149
16740.40 143
16741.62 168
16742.84 145
16744.07 149
16745.29 189
16746.51 173
16747.74 165
16748.96 156
16750.18 137
16751.41 159
16752.63 169
16753.85 149
16755.08 187
16756.30 167
16757.52 186
16758.75 154
16759.97 154
16761.19 142
16762.42 153
16763.64 178
16764.86 171
16766.09 156
16767.31 173
16768.54 194
16769.76 142
16770.98 156
16772.21 180
16773.43 168
16774.66 191
16775.88 159
16777.10 144
16778.33 193
16779.55 197
16780.78 149
16782.00 143
16783.22 173
16784.45 172
16785.67 156
16786.90 137
16788.12 155
16789.35 156
16790.57 189
16791.80 146
16793.02 148
16794.25 170
16795.47 170
16796.70 177
16797.92 181
16799.15 155
16800.37 172
16801.60 153
16802.82 150
16804.05 174
16805.27 158
16806.50 169
16807.72 188
16808.95 163
16810.17 145
16811.40 157
16812.62 160
16813.85 181
16815.07 183
16816.30 191
16817.53 161
16818.75 161
16819.98 170
16821.20 174
16822.43 156
16823.65 164
16824.88 189
16826.11 147
16827.33 180
16828.56 168
16829.78 153
16831.01 140
16832.24 130
16833.46 150
16834.69 170
16835.92 125
16837.14 147
16838.37 174
16839.60 177
16840.82 180
16842.05 130
16843.27 160
16844.50 161
16845.73 167
16846.96 176
16848.18 154
16849.41 200
16850.64 177
16851.86 185
16853.09 185
16854.32 182
16855.54 188
16856.77 175
16858.00 188
16859.22 193
16860.45 174
16861.68 195
16862.91 182
16864.13 158
16865.36 166
16866.59 175
16867.82 144
16869.04 163
16870.27 176
16871.50 195
16872.73 187
16873.95 187
16875.18 206
16876.41 193
16877.64 180
16878.87 182
16880.09 168
16881.32 179
16882.55 185
16883.78 209
16885.01 197
16886.23 176
16887.46 155
16888.69 189
16889.92 223
16891.15 201
16892.38 186
16893.60 221
16894.83 186
16896.06 206
16897.29 184
16898.52 199
16899.75 186
16900.98 188
16902.20 186
16903.43 177
16904.66 186
16905.89 201
16907.12 196
16908.35 183
16909.58 153
16910.81 183
16912.04 199
16913.26 164
16914.49 178
16915.72 179
16916.95 206
16918.18 173
16919.41 164
16920.64 176
16921.87 186
16923.10 186
16924.33 168
16925.56 182
16926.79 185
16928.02 187
16929.25 169
16930.48 183
16931.71 182
16932.94 189
16934.17 180
16935.40 175
16936.63 169
16937.86 150
16939.09 180
16940.32 197
16941.55 160
16942.78 158
16944.01 160
16945.24 215
16946.47 188
16947.70 146
16948.93 170
16950.16 191
16951.39 182
16952.62 138
16953.85 173
16955.08 216
16956.31 168
16957.54 189
16958.77 184
16960.01 141
16961.24 163
16962.47 144
16963.70 168
16964.93 165
16966.16 160
16967.39 177
16968.62 167
16969.85 184
16971.08 180
16972.32 156
16973.55 172
16974.78 168
16976.01 168
16977.24 196
16978.47 177
16979.70 189
16980.94 174
16982.17 150
16983.40 169
16984.63 158
16985.86 189
16987.10 186
16988.33 178
16989.56 174
16990.79 166
16992.02 153
16993.26 171
16994.49 180
16995.72 188
16996.95 176
16998.18 179
16999.42 148
17000.65 159
17001.88 147
17003.11 187
17004.35 177
17005.58 167
17006.81 145
17008.04 160
17009.28 152
17010.51 183
17011.74 178
17012.97 160
17014.21 172
17015.44 167
17016.67 185
17017.91 171
17019.14 139
17020.37 165
17021.60 165
17022.84 176
17024.07 141
17025.30 167
17026.54 148
17027.77 177
17029.00 174
17030.24 172
17031.47 164
17032.70 161
17033.94 162
17035.17 167
17036.41 142
17037.64 168
17038.87 187
17040.11 152
17041.34 155
17042.57 157
17043.81 158
17045.04 150
17046.28 171
17047.51 138
17048.74 145
17049.98 155
17051.21 148
17052.45 165
17053.68 142
17054.92 152
17056.15 176
17057.38 201
17058.62 180
17059.85 158
17061.09 192
17062.32 185
17063.56 169
17064.79 148
17066.03 175
17067.26 153
17068.50 167
17069.73 151
17070.97 191
17072.20 154
17073.44 187
17074.67 165
17075.91 174
17077.14 153
17078.38 165
17079.61 166
17080.85 179
17082.08 163
17083.32 148
17084.55 150
17085.79 145
17087.02 164
17088.26 164
17089.49 159
17090.73 156
17091.97 148
17093.20 165
17094.44 172
17095.67 157
17096.91 171
17098.14 143
17099.38 152
17100.62 148
17101.85 164
17103.09 153
17104.32 143
17105.56 175
17106.80 169
17108.03 156
17109.27 164
17110.51 167
17111.74 147
17112.98 157
17114.21 132
17115.45 173
17116.69 166
17117.92 163
17119.16 137
17120.40 137
17121.63 164
17122.87 146
17124.11 163
17125.34 185
17126.58 156
17127.82 161
17129.06 165
17130.29 147
17131.53 156
17132.77 160
17134.00 185
17135.24 142
17136.48 172
17137.72 133
17138.95 152
17140.19 148
17141.43 149
17142.67 138
17143.90 142
17145.14 167
17146.38 174
17147.62 149
17148.85 144
17150.09 169
17151.33 169
17152.57 159
17153.80 151
17155.04 158
17156.28 151
17157.52 175
17158.76 160
17159.99 169
17161.23 183
17162.47 151
17163.71 155
17164.95 183
17166.19 152
17167.42 156
17168.66 179
17169.90 149
17171.14 161
17172.38 156
17173.62 154
17174.86 158
17176.09 183
17177.33 177
17178.57 155
17179.81 183
17181.05 158
17182.29 150
17183.53 127
17184.77 162
17186.01 184
17187.24 152
17188.48 136
17189.72 145
17190.96 163
17192.20 152
17193.44 141
17194.68 151
17195.92 137
17197.16 144
17198.40 156
17199.64 153
17200.88 127
17202.12 135
17203.36 147
17204.60 154
17205.84 144
17207.08 140
17208.32 165
17209.56 164
17210.80 147
17212.04 149
17213.28 149
17214.52 141
17215.76 139
17217.00 143
17218.24 169
17219.48 173
17220.72 165
17221.96 157
17223.20 152
17224.44 144
17225.68 150
17226.92 145
17228.16 141
17229.40 149
17230.64 153
17231.88 156
17233.12 165
17234.36 140
17235.60 132
17236.85 141
17238.09 140
17239.33 124
17240.57 135
17241.81 149
17243.05 136
17244.29 131
17245.53 182
17246.77 130
17248.02 151
17249.26 153
17250.50 174
17251.74 154
17252.98 142
17254.22 175
17255.46 162
17256.71 164
17257.95 151
17259.19 153
17260.43 172
17261.67 147
17262.91 139
17264.16 130
17265.40 155
17266.64 141
17267.88 160
17269.12 131
17270.37 120
17271.61 149
17272.85 150
17274.09 148
17275.34 133
17276.58 158
17277.82 147
17279.06 162
17280.30 149
17281.55 130
17282.79 133
17284.03 160
17285.27 178
17286.52 146
17287.76 122
17289.00 137
17290.25 157
17291.49 188
17292.73 155
17293.97 118
17295.22 165
17296.46 160
17297.70 134
17298.95 150
17300.19 172
17301.43 164
17302.68 144
17303.92 141
17305.16 161
17306.41 143
17307.65 147
17308.89 177
17310.14 162
17311.38 146
17312.62 149
17313.87 155
17315.11 145
17316.36 134
17317.60 166
17318.84 165
17320.09 176
17321.33 135
17322.58 143
17323.82 163
17325.06 146
17326.31 143
17327.55 140
17328.80 136
17330.04 172
17331.28 129
17332.53 127
17333.77 152
17335.02 153
17336.26 154
17337.51 164
17338.75 156
17340.00 140
17341.24 177
17342.48 164
17343.73 158
17344.97 143
17346.22 161
17347.46 152
17348.71 146
17349.95 148
17351.20 176
17352.44 140
17353.69 134
17354.93 147
17356.18 120
17357.42 150
17358.67 212
17359.92 163
17361.16 158
17362.41 125
17363.65 144
17364.90 169
17366.14 160
17367.39 141
17368.63 145
17369.88 193
17371.13 177
17372.37 163
17373.62 125
17374.86 146
17376.11 136
17377.35 154
17378.60 144
17379.85 161
17381.09 153
17382.34 134
17383.59 151
17384.83 168
17386.08 160
17387.32 163
17388.57 172
17389.82 148
17391.06 168
17392.31 150
17393.56 143
17394.80 167
17396.05 118
17397.30 154
17398.54 144
17399.79 160
17401.04 142
17402.28 168
17403.53 158
17404.78 151
17406.02 150
17407.27 144
17408.52 181
17409.77 154
17411.01 153
17412.26 160
17413.51 165
17414.75 137
17416.00 154
17417.25 154
17418.50 163
17419.74 140
17420.99 159
17422.24 165
17423.49 129
17424.73 128
17425.98 149
17427.23 134
17428.48 133
17429.73 104
17430.97 153
17432.22 168
17433.47 136
17434.72 166
17435.97 160
17437.21 155
17438.46 138
17439.71 140
17440.96 127
17442.21 136
17443.45 138
17444.70 161
17445.95 140
17447.20 124
17448.45 142
17449.70 155
17450.95 141
17452.19 153
17453.44 147
17454.69 152
17455.94 169
17457.19 144
17458.44 138
17459.69 147
17460.94 146
17462.19 151
17463.43 152
17464.68 130
17465.93 140
17467.18 138
17468.43 180
17469.68 150
17470.93 130
17472.18 130
17473.43 140
17474.68 151
17475.93 103
17477.18 143
17478.43 155
17479.68 141
17480.93 132
17482.18 134
17483.43 125
17484.68 128
17485.93 138
17487.17 141
17488.42 121
17489.67 107
17490.92 156
17492.18 144
17493.43 135
17494.68 163
17495.93 141
17497.18 139
17498.43 143
17499.68 150
17500.93 150
17502.18 126
17503.43 164
17504.68 173
17505.93 159
17507.18 142
17508.43 150
17509.68 140
17510.93 141
17512.18 134
17513.43 127
17514.68 176
17515.94 136
17517.19 143
17518.44 133
17519.69 136
17520.94 152
17522.19 166
17523.44 141
17524.69 143
17525.94 126
17527.20 154
17528.45 159
17529.70 154
17530.95 133
17532.20 160
17533.45 167
17534.70 145
17535.96 136
17537.21 142
17538.46 168
17539.71 145
17540.96 148
17542.22 148
17543.47 152
17544.72 136
17545.97 150
17547.22 148
17548.48 129
17549.73 133
17550.98 159
17552.23 147
17553.48 134
17554.74 144
17555.99 157
17557.24 181
17558.49 139
17559.75 142
17561.00 146
17562.25 153
17563.50 142
17564.76 131
17566.01 155
17567.26 151
17568.52 161
17569.77 147
17571.02 168
17572.27 131
17573.53 140
17574.78 169
17576.03 197
17577.29 138
17578.54 152
17579.79 134
17581.05 153
17582.30 159
17583.55 148
17584.81 159
17586.06 137
17587.31 153
17588.57 140
17589.82 165
17591.07 170
17592.33 153
17593.58 158
17594.83 150
17596.09 150
17597.34 149
17598.60 155
17599.85 154
17601.10 155
17602.36 152
17603.61 170
17604.87 167
17606.12 168
17607.37 161
17608.63 120
17609.88 145
17611.14 157
17612.39 146
17613.65 169
17614.90 169
17616.16 149
17617.41 156
17618.66 148
17619.92 147
17621.17 163
17622.43 150
17623.68 150
17624.94 146
17626.19 139
17627.45 146
17628.70 153
17629.96 155
17631.21 149
17632.47 186
17633.72 135
17634.98 165
17636.23 148
17637.49 174
17638.74 143
17640.00 145
17641.26 134
17642.51 155
17643.77 161
17645.02 137
17646.28 156
17647.53 142
17648.79 152
17650.04 156
17651.30 154
17652.56 143
17653.81 156
17655.07 147
17656.32 156
17657.58 159
17658.84 182
17660.09 195
17661.35 172
17662.60 139
17663.86 172
17665.12 155
17666.37 158
17667.63 173
17668.89 137
17670.14 169
17671.40 135
17672.66 151
17673.91 144
17675.17 147
17676.43 139
17677.68 168
17678.94 147
17680.20 155
17681.45 162
17682.71 153
17683.97 159
17685.22 152
17686.48 157
17687.74 148
17688.99 144
17690.25 141
17691.51 149
17692.77 158
17694.02 137
17695.28 143
17696.54 159
17697.80 140
17699.05 110
17700.31 139
17701.57 160
17702.83 169
17704.08 150
17705.34 130
17706.60 125
17707.86 138
17709.11 122
17710.37 146
17711.63 149
17712.89 151
17714.15 148
17715.40 143
17716.66 136
17717.92 147
17719.18 142
17720.44 138
17721.70 150
17722.95 144
17724.21 133
17725.47 143
17726.73 147
17727.99 147
17729.25 134
17730.51 150
17731.76 139
17733.02 112
17734.28 147
17735.54 140
17736.80 136
17738.06 114
17739.32 117
17740.58 159
17741.83 141
17743.09 123
17744.35 152
17745.61 123
17746.87 144
17748.13 133
17749.39 136
17750.65 127
17751.91 129
17753.17 129
17754.43 129
17755.69 163
17756.95 147
17758.21 117
17759.47 145
17760.73 167
17761.98 158
17763.24 146
17764.50 127
17765.76 151
17767.02 153
17768.28 119
17769.54 133
17770.80 116
17772.06 143
17773.32 153
17774.58 170
17775.84 143
17777.11 166
17778.37 131
17779.63 144
17780.89 115
17782.15 151
17783.41 152
17784.67 126
17785.93 135
17787.19 135
17788.45 155
17789.71 146
17790.97 137
17792.23 127
17793.49 150
17794.75 167
17796.01 147
17797.28 144
17798.54 133
17799.80 151
17801.06 146
17802.32 138
17803.58 127
17804.84 157
17806.10 163
17807.37 165
17808.63 152
17809.89 159
17811.15 143
17812.41 129
17813.67 150
17814.93 153
17816.20 122
17817.46 120
17818.72 181
17819.98 165
17821.24 125
17822.50 118
17823.77 149
17825.03 113
17826.29 140
17827.55 138
17828.81 130
17830.08 120
17831.34 116
17832.60 160
17833.86 163
17835.13 139
17836.39 154
17837.65 203
17838.91 169
17840.18 125
17841.44 149
17842.70 168
17843.96 146
17845.23 139
17846.49 143
17847.75 153
17849.01 136
17850.28 149
17851.54 128
17852.80 134
17854.07 125
17855.33 148
17856.59 181
17857.86 172
17859.12 180
17860.38 158
17861.65 150
17862.91 155
17864.17 148
17865.44 116
17866.70 136
17867.96 192
17869.23 168
17870.49 130
17871.75 149
17873.02 149
17874.28 177
17875.54 163
17876.81 149
17878.07 144
17879.34 153
17880.60 161
17881.86 123
17883.13 134
17884.39 129
17885.66 127
17886.92 147
17888.18 136
17889.45 133
17890.71 168
17891.98 143
17893.24 156
17894.51 150
17895.77 129
17897.04 113
17898.30 129
17899.56 152
17900.83 156
17902.09 124
17903.36 139
17904.62 146
17905.89 156
17907.15 122
17908.42 127
17909.68 172
17910.95 161
17912.21 133
17913.48 146
17914.74 135
17916.01 130
17917.27 136
17918.54 127
17919.80 129
17921.07 134
17922.34 135
17923.60 141
17924.87 138
17926.13 154
17927.40 148
17928.66 141
17929.93 147
17931.19 153
17932.46 130
17933.73 142
17934.99 138
17936.26 144
17937.52 124
17938.79 129
17940.06 130
17941.32 159
17942.59 150
17943.85 137
17945.12 117
17946.39 122
17947.65 145
17948.92 136
17950.19 147
17951.45 156
17952.72 126
17953.99 120
17955.25 130
17956.52 127
17957.79 153
17959.05 140
17960.32 149
17961.59 118
17962.85 142
17964.12 169
17965.39 160
17966.65 159
17967.92 134
17969.19 125
17970.45 118
17971.72 155
17972.99 153
17974.26 156
17975.52 160
17976.79 141
17978.06 140
17979.33 131
17980.59 123
17981.86 144
17983.13 140
17984.40 153
17985.66 159
17986.93 128
17988.20 132
17989.47 140
17990.73 158
17992.00 135
17993.27 146
17994.54 150
17995.81 169
17997.07 153
17998.34 158
17999.61 153
18000.88 168
18002.15 144
18003.42 138
18004.68 140
18005.95 151
18007.22 165
18008.49 155
18009.76 145
18011.03 182
18012.30 176
18013.56 144
18014.83 129
18016.10 134
18017.37 133
18018.64 157
18019.91 130
18021.18 149
18022.45 119
18023.71 155
18024.98 133
18026.25 135
18027.52 137
18028.79 134
18030.06 151
18031.33 134
18032.60 133
18033.87 153
18035.14 151
18036.41 145
18037.68 135
18038.95 117
18040.22 151
18041.49 138
18042.76 146
18044.02 142
18045.29 126
18046.56 141
18047.83 143
18049.10 150
18050.37 142
18051.64 125
18052.91 150
18054.18 177
18055.45 138
18056.72 105
18057.99 144
18059.27 144
18060.54 193
18061.81 162
18063.08 132
18064.35 110
18065.62 122
18066.89 129
18068.16 119
18069.43 98
18070.70 106
18071.97 156
18073.24 150
18074.51 120
18075.78 131
18077.05 166
18078.32 152
18079.60 157
18080.87 143
18082.14 125
18083.41 138
18084.68 141
18085.95 155
18087.22 111
18088.49 110
18089.77 144
18091.04 169
18092.31 136
18093.58 160
18094.85 181
18096.12 160
18097.39 159
18098.67 128
18099.94 149
18101.21 145
18102.48 127
18103.75 129
18105.02 129
18106.30 138
18107.57 129
18108.84 144
18110.11 152
18111.38 147
18112.66 123
18113.93 135
18115.20 165
18116.47 152
18117.75 150
18119.02 126
18120.29 144
18121.56 146
18122.84 141
18124.11 141
18125.38 156
18126.65 132
18127.93 141
18129.20 154
18130.47 138
18131.74 119
18133.02 169
18134.29 140
18135.56 134
18136.84 127
18138.11 147
18139.38 157
18140.66 152
18141.93 143
18143.20 137
18144.48 166
18145.75 152
18147.02 147
18148.30 122
18149.57 146
18150.84 133
18152.12 144
18153.39 134
18154.66 108
18155.94 140
18157.21 152
18158.48 165
18159.76 144
18161.03 158
18162.31 174
18163.58 160
18164.85 139
18166.13 139
18167.40 151
18168.68 130
18169.95 140
18171.22 132
18172.50 135
18173.77 138
18175.05 163
18176.32 158
18177.60 149
18178.87 126
18180.15 161
18181.42 168
18182.69 124
18183.97 135
18185.24 137
18186.52 149
18187.79 146
18189.07 144
18190.34 135
18191.62 140
18192.89 129
18194.17 142
18195.44 146
18196.72 156
18197.99 149
18199.27 145
18200.54 146
18201.82 154
18203.09 172
18204.37 138
18205.65 118
18206.92 141
18208.20 127
18209.47 155
18210.75 160
18212.02 116
18213.30 151
18214.57 141
18215.85 129
18217.13 141
18218.40 154
18219.68 133
18220.95 148
18222.23 127
18223.51 137
18224.78 158
18226.06 132
18227.33 140
18228.61 136
18229.89 165
18231.16 141
18232.44 162
18233.72 140
18234.99 151
18236.27 140
18237.55 154
18238.82 131
18240.10 129
18241.38 133
18242.65 144
18243.93 165
18245.21 118
18246.48 156
18247.76 139
18249.04 129
18250.31 139
18251.59 163
18252.87 130
18254.15 161
18255.42 153
18256.70 148
18257.98 150
18259.25 129
18260.53 150
18261.81 163
18263.09 147
18264.36 137
18265.64 142
18266.92 134
18268.20 130
18269.47 95
18270.75 124
18272.03 177
18273.31 150
18274.59 159
18275.86 167
18277.14 128
18278.42 131
18279.70 140
18280.98 120
18282.25 126
18283.53 145
18284.81 144
18286.09 166
18287.37 150
18288.64 155
18289.92 149
18291.20 143
18292.48 157
18293.76 151
18295.04 117
18296.32 156
18297.59 157
18298.87 140
18300.15 137
18301.43 118
18302.71 132
18303.99 137
18305.27 138
18306.55 118
18307.83 140
18309.10 139
18310.38 151
18311.66 134
18312.94 162
18314.22 119
18315.50 132
18316.78 146
18318.06 149
18319.34 147
18320.62 144
18321.90 149
18323.18 124
18324.46 136
18325.74 130
18327.02 139
18328.30 142
18329.58 138
18330.86 115
18332.14 116
18333.41 110
18334.69 156
18335.97 136
18337.25 121
18338.54 139
18339.82 152
18341.10 154
18342.38 155
18343.66 117
18344.94 125
18346.22 129
18347.50 145
18348.78 124
18350.06 128
18351.34 138
18352.62 150
18353.90 122
18355.18 134
18356.46 123
18357.74 128
18359.02 126
18360.30 153
18361.58 162
18362.87 152
18364.15 136
18365.43 155
18366.71 139
18367.99 146
18369.27 123
18370.55 171
18371.83 151
18373.11 139
18374.40 120
18375.68 154
18376.96 165
18378.24 131
18379.52 139
18380.80 133
18382.08 140
18383.37 154
18384.65 153
18385.93 145
18387.21 139
18388.49 148
18389.78 151
18391.06 147
18392.34 121
18393.62 140
18394.90 118
18396.19 146
18397.47 146
18398.75 127
18400.03 152
18401.31 160
18402.60 145
18403.88 126
18405.16 122
18406.44 119
18407.73 148
18409.01 120
18410.29 146
18411.57 167
18412.86 157
18414.14 171
18415.42 142
18416.71 131
18417.99 134
18419.27 155
18420.55 127
18421.84 135
18423.12 132
18424.40 135
18425.69 135
18426.97 137
18428.25 159
18429.54 155
18430.82 118
18432.10 131
18433.39 146
18434.67 138
18435.95 149
18437.24 160
18438.52 153
18439.80 152
18441.09 128
18442.37 133
18443.66 137
18444.94 143
18446.22 132
18447.51 139
18448.79 118
18450.08 148
18451.36 155
18452.64 138
18453.93 129
18455.21 123
18456.50 161
18457.78 170
18459.06 180
18460.35 141
18461.63 148
18462.92 126
18464.20 131
18465.49 153
18466.77 142
18468.06 157
18469.34 171
18470.63 139
18471.91 153
18473.19 130
18474.48 167
18475.76 165
18477.05 165
18478.33 174
18479.62 146
18480.90 170
18482.19 144
18483.47 133
18484.76 150
18486.05 138
18487.33 146
18488.62 134
18489.90 115
18491.19 124
18492.47 115
18493.76 144
18495.04 137
18496.33 128
18497.61 150
18498.90 183
18500.19 137
18501.47 131
18502.76 120
18504.04 109
18505.33 140
18506.62 142
18507.90 134
18509.19 132
18510.47 137
18511.76 151
18513.05 122
18514.33 128
18515.62 115
18516.90 135
18518.19 177
18519.48 164
18520.76 125
18522.05 112
18523.34 138
18524.62 156
18525.91 163
18527.20 135
18528.48 121
18529.77 139
18531.06 154
18532.34 117
18533.63 122
18534.92 170
18536.21 158
18537.49 167
18538.78 156
18540.07 130
18541.35 117
18542.64 127
18543.93 132
18545.22 143
18546.50 160
18547.79 155
18549.08 168
18550.37 148
18551.65 147
18552.94 152
18554.23 167
18555.52 144
18556.80 160
18558.09 154
18559.38 143
18560.67 144
18561.95 164
18563.24 131
18564.53 155
18565.82 153
18567.11 161
18568.39 158
18569.68 123
18570.97 153
18572.26 122
18573.55 144
18574.84 140
18576.12 149
18577.41 160
18578.70 169
18579.99 135
18581.28 130
18582.57 120
18583.86 127
18585.14 139
18586.43 140
18587.72 134
18589.01 160
18590.30 164
18591.59 165
18592.88 148
18594.17 146
18595.46 159
18596.74 153
18598.03 164
18599.32 155
18600.61 142
18601.90 142
18603.19 159
18604.48 156
18605.77 134
18607.06 147
18608.35 135
18609.64 168
18610.93 138
18612.22 124
18613.51 147
18614.80 190
18616.09 151
18617.38 139
18618.67 196
18619.96 155
18621.25 169
18622.54 162
18623.83 159
18625.12 144
18626.41 131
18627.70 157
18628.99 191
18630.28 152
18631.57 161
18632.86 166
18634.15 143
18635.44 163
18636.73 167
18638.02 143
18639.31 148
18640.60 158
18641.89 158
18643.18 157
18644.47 145
18645.76 130
18647.06 152
18648.35 172
18649.64 135
18650.93 163
18652.22 158
18653.51 164
18654.80 139
18656.09 171
18657.38 147
18658.68 133
18659.97 149
18661.26 134
18662.55 130
18663.84 139
18665.13 166
18666.42 145
18667.72 138
18669.01 138
18670.30 166
18671.59 131
18672.88 133
18674.17 165
18675.47 179
18676.76 157
18678.05 175
18679.34 177
18680.63 144
18681.93 135
18683.22 165
18684.51 118
18685.80 133
18687.09 125
18688.39 118
18689.68 156
18690.97 144
18692.26 139
18693.56 152
18694.85 146
18696.14 147
18697.43 151
18698.73 148
18700.02 152
18701.31 133
18702.60 133
18703.90 134
18705.19 123
18706.48 119
18707.78 135
18709.07 126
18710.36 128
18711.66 141
18712.95 119
18714.24 155
18715.54 136
18716.83 136
18718.12 158
18719.42 153
18720.71 136
18722.00 147
18723.30 167
18724.59 151
18725.88 153
18727.18 128
18728.47 134
18729.76 153
18731.06 131
18732.35 137
18733.65 133
18734.94 121
18736.23 139
18737.53 126
18738.82 143
18740.12 134
18741.41 144
18742.70 149
18744.00 121
18745.29 118
18746.59 132
18747.88 150
18749.18 129
18750.47 133
18751.76 141
18753.06 169
18754.35 145
18755.65 144
18756.94 122
18758.24 151
18759.53 140
18760.83 138
18762.12 127
18763.42 135
18764.71 128
18766.01 131
18767.30 116
18768.60 139
18769.89 132
18771.19 128
18772.48 150
18773.78 148
18775.07 140
18776.37 156
18777.66 164
18778.96 143
18780.25 129
18781.55 140
18782.85 129
18784.14 148
18785.44 146
18786.73 147
18788.03 146
18789.32 148
18790.62 139
18791.92 150
18793.21 149
18794.51 138
18795.80 143
18797.10 129
18798.40 124
18799.69 135
18800.99 151
18802.28 122
18803.58 147
18804.88 141
18806.17 146
18807.47 137
18808.77 140
18810.06 151
18811.36 149
18812.66 134
18813.95 145
18815.25 154
18816.55 168
18817.84 148
18819.14 148
18820.44 153
18821.73 162
18823.03 129
18824.33 158
18825.62 125
18826.92 135
18828.22 142
18829.52 141
18830.81 148
18832.11 135
18833.41 141
18834.71 145
18836.00 152
18837.30 127
18838.60 127
18839.90 116
18841.19 146
18842.49 151
18843.79 181
18845.09 156
18846.38 154
18847.68 149
18848.98 129
18850.28 134
18851.58 153
18852.87 157
18854.17 146
18855.47 132
18856.77 119
18858.07 135
18859.36 152
18860.66 127
18861.96 144
18863.26 140
18864.56 131
18865.86 145
18867.15 139
18868.45 139
18869.75 140
18871.05 160
18872.35 127
18873.65 141
18874.95 132
18876.24 120
18877.54 180
18878.84 154
18880.14 140
18881.44 119
18882.74 138
18884.04 160
18885.34 146
18886.64 150
18887.94 143
18889.24 139
18890.53 154
18891.83 139
18893.13 128
18894.43 123
18895.73 121
18897.03 122
18898.33 125
18899.63 144
18900.93 140
18902.23 148
18903.53 135
18904.83 149
18906.13 116
18907.43 144
18908.73 108
18910.03 133
18911.33 163
18912.63 147
18913.93 123
18915.23 118
18916.53 159
18917.83 129
18919.13 126
18920.43 144
18921.73 193
18923.03 141
18924.33 141
18925.63 136
18926.93 119
18928.23 147
18929.53 170
18930.84 148
18932.14 150
18933.44 163
18934.74 139
18936.04 159
18937.34 123
18938.64 151
18939.94 136
18941.24 165
18942.54 144
18943.84 115
18945.15 131
18946.45 116
18947.75 143
18949.05 129
18950.35 137
18951.65 137
18952.95 123
18954.26 139
18955.56 162
18956.86 139
18958.16 120
18959.46 164
18960.76 157
18962.07 140
18963.37 108
18964.67 138
18965.97 126
18967.27 123
18968.57 142
18969.88 134
18971.18 120
18972.48 140
18973.78 159
18975.09 154
18976.39 147
18977.69 158
18978.99 133
18980.29 144
18981.60 155
18982.90 144
18984.20 158
18985.50 142
18986.81 140
18988.11 118
18989.41 117
18990.72 126
18992.02 175
18993.32 147
18994.62 151
18995.93 135
18997.23 196
18998.53 144
18999.84 139
19001.14 148
19002.44 161
19003.75 141
19005.05 130
19006.35 135
19007.66 130
19008.96 148
19010.26 149
19011.57 140
19012.87 136
19014.17 143
19015.48 153
19016.78 131
19018.08 130
19019.39 134
19020.69 135
19021.99 138
19023.30 129
19024.60 140
19025.91 125
19027.21 116
19028.51 157
19029.82 118
19031.12 130
19032.43 126
19033.73 146
19035.04 132
19036.34 147
19037.64 159
19038.95 163
19040.25 139
19041.56 140
19042.86 146
19044.17 118
19045.47 135
19046.78 122
19048.08 125
19049.39 135
19050.69 155
19052.00 131
19053.30 132
19054.61 145
19055.91 135
19057.22 140
19058.52 132
19059.83 128
19061.13 137
19062.44 119
19063.74 115
19065.05 138
19066.35 121
19067.66 139
19068.96 112
19070.27 137
19071.57 123
19072.88 130
19074.18 109
19075.49 124
19076.80 129
19078.10 158
19079.41 136
19080.71 129
19082.02 113
19083.33 115
19084.63 125
19085.94 119
19087.24 113
19088.55 145
19089.86 146
19091.16 135
19092.47 132
19093.77 119
19095.08 130
19096.39 174
19097.69 149
19099.00 141
19100.31 128
19101.61 162
19102.92 131
19104.23 132
19105.53 140
19106.84 147
19108.15 121
19109.45 127
19110.76 133
19112.07 135
19113.37 120
19114.68 123
19115.99 121
19117.30 141
19118.60 128
19119.91 128
19121.22 142
19122.52 155
19123.83 141
19125.14 130
19126.45 123
19127.75 119
19129.06 140
19130.37 119
19131.68 142
19132.98 149
19134.29 165
19135.60 148
19136.91 125
19138.22 123
19139.52 116
19140.83 136
19142.14 131
19143.45 155
19144.76 129
19146.06 142
19147.37 150
19148.68 156
19149.99 115
19151.30 142
19152.60 137
19153.91 116
19155.22 112
19156.53 142
19157.84 129
19159.15 147
19160.46 130
19161.76 130
19163.07 138
19164.38 143
19165.69 158
19167.00 137
19168.31 136
19169.62 128
19170.93 148
19172.23 132
19173.54 128
19174.85 125
19176.16 122
19177.47 170
19178.78 163
19180.09 141
19181.40 140
19182.71 170
19184.02 163
19185.33 142
19186.64 118
19187.95 133
19189.26 151
19190.57 143
19191.87 119
19193.18 126
19194.49 145
19195.80 122
19197.11 119
19198.42 136
19199.73 158
19201.04 121
19202.35 145
19203.66 136
19204.97 136
19206.28 145
19207.59 153
19208.90 124
19210.21 122
19211.53 102
19212.84 113
19214.15 140
19215.46 129
19216.77 128
19218.08 142
19219.39 155
19220.70 148
19222.01 164
19223.32 131
19224.63 118
19225.94 120
19227.25 148
19228.56 115
19229.87 137
19231.19 137
19232.50 134
19233.81 130
19235.12 125
19236.43 127
19237.74 147
19239.05 144
19240.36 121
19241.68 116
19242.99 137
19244.30 167
19245.61 164
19246.92 160
19248.23 136
19249.54 133
19250.86 117
19252.17 120
19253.48 122
19254.79 126
19256.10 152
19257.42 155
19258.73 162
19260.04 126
19261.35 138
19262.66 145
19263.98 148
19265.29 134
19266.60 156
19267.91 127
19269.22 147
19270.54 131
19271.85 150
19273.16 140
19274.47 145
19275.79 147
19277.10 127
19278.41 129
19279.72 110
19281.04 146
19282.35 140
19283.66 141
19284.98 129
19286.29 121
19287.60 120
19288.91 124
19290.23 108
19291.54 103
19292.85 103
19294.17 115
19295.48 118
19296.79 140
19298.11 139
19299.42 117
19300.73 138
19302.05 122
19303.36 115
19304.67 129
19305.99 133
19307.30 118
19308.61 135
19309.93 133
19311.24 138
19312.56 124
19313.87 137
19315.18 127
19316.50 139
19317.81 142
19319.13 126
19320.44 131
19321.75 111
19323.07 117
19324.38 121
19325.70 141
19327.01 148
19328.32 143
19329.64 144
19330.95 132
19332.27 135
19333.58 159
19334.90 135
19336.21 149
19337.53 151
19338.84 132
19340.16 124
19341.47 110
19342.79 118
19344.10 107
19345.42 133
19346.73 137
19348.05 143
19349.36 140
19350.68 132
19351.99 146
19353.31 164
19354.62 145
19355.94 144
19357.25 155
19358.57 138
19359.88 150
19361.20 146
19362.51 105
19363.83 118
19365.14 138
19366.46 132
19367.78 128
19369.09 126
19370.41 116
19371.72 125
19373.04 142
19374.35 132
19375.67 125
19376.99 122
19378.30 115
19379.62 121
19380.93 138
19382.25 127
19383.57 132
19384.88 142
19386.20 121
19387.52 136
19388.83 137
19390.15 113
19391.47 125
19392.78 121
19394.10 129
19395.42 119
19396.73 130
19398.05 152
19399.37 129
19400.68 114
19402.00 112
19403.32 132
19404.63 119
19405.95 141
19407.27 150
19408.58 139
19409.90 130
19411.22 116
19412.54 140
19413.85 132
19415.17 134
19416.49 96
19417.80 125
19419.12 122
19420.44 114
19421.76 137
19423.07 121
19424.39 137
19425.71 125
19427.03 143
19428.35 128
19429.66 139
19430.98 125
19432.30 146
19433.62 131
19434.93 154
19436.25 125
19437.57 135
19438.89 154
19440.21 144
19441.53 154
19442.84 123
19444.16 125
19445.48 160
19446.80 143
19448.12 131
19449.44 144
19450.75 127
19452.07 122
19453.39 131
19454.71 138
19456.03 126
19457.35 113
19458.67 158
19459.98 120
19461.30 114
19462.62 141
19463.94 153
19465.26 133
19466.58 124
19467.90 134
19469.22 120
19470.54 128
19471.86 118
19473.18 159
19474.49 131
19475.81 134
19477.13 140
19478.45 134
19479.77 134
19481.09 114
19482.41 142
19483.73 142
19485.05 134
19486.37 125
19487.69 123
19489.01 126
19490.33 134
19491.65 121
19492.97 125
19494.29 114
19495.61 136
19496.93 118
19498.25 125
19499.57 104
19500.89 119
19502.21 122
19503.53 138
19504.85 145
19506.17 131
19507.49 118
19508.81 106
19510.13 114
19511.45 112
19512.77 127
19514.09 135
19515.42 112
19516.74 138
19518.06 131
19519.38 117
19520.70 126
19522.02 146
19523.34 118
19524.66 121
19525.98 121
19527.30 145
19528.62 108
19529.95 143
19531.27 131
19532.59 126
19533.91 116
19535.23 124
19536.55 124
19537.87 127
19539.20 124
19540.52 139
19541.84 131
19543.16 123
19544.48 146
19545.80 129
19547.13 138
19548.45 122
19549.77 136
19551.09 131
19552.41 159
19553.74 128
19555.06 112
19556.38 123
19557.70 133
19559.02 141
19560.35 123
19561.67 124
19562.99 138
19564.31 136
19565.64 148
19566.96 120
19568.28 127
19569.60 135
19570.93 130
19572.25 137
19573.57 117
19574.89 146
19576.22 137
19577.54 122
19578.86 120
19580.18 117
19581.51 136
19582.83 125
19584.15 110
19585.48 124
19586.80 99
19588.12 106
19589.45 152
19590.77 119
19592.09 128
19593.42 116
19594.74 126
19596.06 110
19597.39 141
19598.71 143
19600.03 137
19601.36 111
19602.68 104
19604.00 137
19605.33 163
19606.65 148
19607.98 109
19609.30 137
19610.62 148
19611.95 152
19613.27 117
19614.60 112
19615.92 151
19617.24 146
19618.57 146
19619.89 116
19621.22 120
19622.54 136
19623.87 117
19625.19 135
19626.51 117
19627.84 144
19629.16 167
19630.49 143
19631.81 159
19633.14 133
19634.46 161
19635.79 152
19637.11 123
19638.44 109
19639.76 115
19641.09 133
19642.41 121
19643.74 141
19645.06 106
19646.39 123
19647.71 123
19649.04 146
19650.36 136
19651.69 147
19653.01 130
19654.34 137
19655.66 119
19656.99 131
19658.32 128
19659.64 110
19660.97 130
19662.29 107
19663.62 122
19664.94 113
19666.27 130
19667.60 122
19668.92 157
19670.25 133
19671.57 121
19672.90 117
19674.23 123
19675.55 131
19676.88 150
19678.20 134
19679.53 125
19680.86 123
19682.18 129
19683.51 132
19684.84 144
19686.16 132
19687.49 118
19688.82 134
19690.14 123
19691.47 135
19692.80 108
19694.12 132
19695.45 155
19696.78 134
19698.10 124
19699.43 142
19700.76 135
19702.08 138
19703.41 103
19704.74 132
19706.07 143
19707.39 123
19708.72 138
19710.05 116
19711.37 126
19712.70 117
19714.03 153
19715.36 122
19716.68 129
19718.01 133
19719.34 147
19720.67 133
19721.99 130
19723.32 131
19724.65 135
19725.98 129
19727.31 163
19728.63 128
19729.96 121
19731.29 155
19732.62 146
19733.95 148
19735.27 162
19736.60 145
19737.93 149
19739.26 133
19740.59 138
19741.92 143
19743.24 122
19744.57 124
19745.90 129
19747.23 133
19748.56 154
19749.89 143
19751.22 135
19752.54 118
19753.87 134
19755.20 130
19756.53 133
19757.86 130
19759.19 135
19760.52 116
19761.85 128
19763.18 135
19764.50 119
19765.83 124
19767.16 128
19768.49 123
19769.82 124
19771.15 119
19772.48 126
19773.81 151
19775.14 116
19776.47 124
19777.80 123
19779.13 116
19780.46 126
19781.79 136
19783.12 106
19784.45 128
19785.78 121
19787.11 128
19788.44 120
19789.77 142
19791.10 123
19792.43 122
19793.76 129
19795.09 136
19796.42 148
19797.75 126
19799.08 130
19800.41 121
19801.74 118
19803.07 110
19804.40 110
19805.73 109
19807.06 113
19808.39 144
19809.72 144
19811.05 123
19812.38 118
19813.71 120
19815.05 136
19816.38 157
19817.71 125
19819.04 128
19820.37 93
19821.70 107
19823.03 99
19824.36 119
19825.69 128
19827.03 114
19828.36 123
19829.69 125
19831.02 127
19832.35 141
19833.68 138
19835.01 147
19836.35 121
19837.68 135
19839.01 132
19840.34 129
19841.67 134
19843.00 118
19844.34 125
19845.67 151
19847.00 139
19848.33 100
19849.66 116
19851.00 135
19852.33 117
19853.66 139
19854.99 117
19856.32 135
19857.66 129
19858.99 149
19860.32 132
19861.65 125
19862.99 108
19864.32 136
19865.65 116
19866.98 138
19868.32 126
19869.65 124
19870.98 120
19872.31 92
19873.65 128
19874.98 95
19876.31 140
19877.65 127
19878.98 121
19880.31 117
19881.65 103
19882.98 135
19884.31 128
19885.64 130
19886.98 129
19888.31 100
19889.64 131
19890.98 100
19892.31 91
19893.64 137
19894.98 141
19896.31 140
19897.65 132
19898.98 119
19900.31 135
19901.65 144
19902.98 135
19904.31 122
19905.65 117
19906.98 136
19908.32 110
19909.65 117
19910.98 140
19912.32 116
19913.65 132
19914.99 145
19916.32 118
19917.66 116
19918.99 141
19920.32 129
19921.66 116
19922.99 119
19924.33 139
19925.66 129
19927.00 131
19928.33 125
19929.67 124
19931.00 122
19932.34 128
19933.67 133
19935.01 161
19936.34 125
19937.68 135
19939.01 140
19940.35 117
19941.68 137
19943.02 142
19944.35 168
19945.69 123
19947.02 118
19948.36 131
19949.69 131
19951.03 133
19952.36 119
19953.70 132
19955.03 129
19956.37 120
19957.71 100
19959.04 136
19960.38 133
19961.71 131
19963.05 132
19964.38 122
19965.72 123
19967.06 142
19968.39 129
19969.73 114
19971.06 111
19972.40 152
19973.74 136
19975.07 140
19976.41 116
19977.75 138
19979.08 143
19980.42 158
19981.75 128
19983.09 124
19984.43 155
19985.76 124
19987.10 136
19988.44 104
19989.77 139
19991.11 126
19992.45 144
19993.78 117
19995.12 110
19996.46 134
19997.80 113
19999.13 141
20000.47 131
20001.81 116
20003.14 124
20004.48 148
20005.82 137
20007.16 131
20008.49 153
20009.83 148
20011.17 112
20012.51 133
20013.84 124
20015.18 151
20016.52 141
20017.86 121
20019.19 122
20020.53 126
20021.87 119
20023.21 137
20024.55 182
20025.88 126
20027.22 119
20028.56 130
20029.90 152
20031.24 151
20032.57 141
20033.91 121
20035.25 127
20036.59 117
20037.93 135
20039.26 148
20040.60 130
20041.94 155
20043.28 147
20044.62 139
20045.96 125
20047.30 117
20048.63 119
20049.97 151
20051.31 128
20052.65 122
20053.99 117
20055.33 128
20056.67 118
20058.01 146
20059.35 130
20060.69 154
20062.02 134
20063.36 128
20064.70 147
20066.04 129
20067.38 142
20068.72 132
20070.06 150
20071.40 144
20072.74 120
20074.08 140
20075.42 151
20076.76 113
20078.10 124
20079.44 146
20080.78 139
20082.12 130
20083.46 123
20084.80 125
20086.14 111
20087.48 157
20088.82 147
20090.16 125
20091.50 140
20092.84 133
20094.18 140
20095.52 114
20096.86 113
20098.20 126
20099.54 110
20100.88 135
20102.22 144
20103.56 115
20104.90 125
20106.24 147
20107.58 115
20108.92 122
20110.26 128
20111.60 113
20112.95 135
20114.29 147
20115.63 129
20116.97 117
20118.31 123
20119.65 145
20120.99 140
20122.33 122
20123.67 148
20125.02 133
20126.36 140
20127.70 141
20129.04 129
20130.38 143
20131.72 143
20133.06 147
20134.41 116
20135.75 148
