# Supplementary material for: MALDI-TOF MS typing enables the classification of brewing yeasts of the genus Saccharomyces to major beer styles
Source: PLoS One. 2017 Aug 9;12(8):e0181694. doi: 10.1371/journal.pone.0181694 (PMC5549903; doi:10.1371/journal.pone.0181694)
Supplement: S10 File — The directory includes 90 raw files and was zipped to “.zip”; the folder has three strains with 30 spectra per strain; S1 Text explains the raw files with an example and Table 1 represents the yeast strains used within the experiment. (ZIP) [file pone.0181694.s013.zip › 28-30/30332a-998-OG-Koe-Koe-YPG-18h-E-E_2015-08-13__0_B8_1.dat]

1999.93 1591
2000.35 1677
2000.77 1685
2001.19 1647
2001.61 1630
2002.03 1733
2002.46 1615
2002.88 1582
2003.30 1608
2003.72 1719
2004.14 1528
2004.57 1500
2004.99 1693
2005.41 1623
2005.83 1625
2006.25 1575
2006.68 1700
2007.10 1571
2007.52 1432
2007.94 1487
2008.37 1567
2008.79 1725
2009.21 1828
2009.63 1654
2010.06 1469
2010.48 1433
2010.90 1709
2011.32 1768
2011.75 1733
2012.17 1604
2012.59 1646
2013.02 1543
2013.44 1687
2013.86 1718
2014.29 1533
2014.71 1531
2015.13 1433
2015.55 1365
2015.98 1373
2016.40 1406
2016.82 1541
2017.25 1539
2017.67 1447
2018.10 1513
2018.52 1461
2018.94 1483
2019.37 1455
2019.79 1592
2020.21 1670
2020.64 1582
2021.06 1601
2021.48 1611
2021.91 1488
2022.33 1497
2022.76 1348
2023.18 1365
2023.60 1433
2024.03 1466
2024.45 1578
2024.88 1582
2025.30 1548
2025.73 1429
2026.15 1466
2026.57 1398
2027.00 1463
2027.42 1511
2027.85 1493
2028.27 1493
2028.70 1548
2029.12 1409
2029.55 1390
2029.97 1523
2030.40 1418
2030.82 1512
2031.24 1679
2031.67 1488
2032.09 1550
2032.52 1459
2032.94 1437
2033.37 1585
2033.79 1513
2034.22 1458
2034.65 1436
2035.07 1412
2035.50 1447
2035.92 1447
2036.35 1491
2036.77 1522
2037.20 1513
2037.62 1570
2038.05 1744
2038.47 1514
2038.90 1637
2039.33 1628
2039.75 1718
2040.18 1768
2040.60 1615
2041.03 1549
2041.45 1696
2041.88 1752
2042.31 1529
2042.73 1446
2043.16 1520
2043.58 1441
2044.01 1467
2044.44 1465
2044.86 1463
2045.29 1609
2045.72 1637
2046.14 1414
2046.57 1507
2047.00 1493
2047.42 1492
2047.85 1545
2048.28 1467
2048.70 1667
2049.13 1606
2049.56 1544
2049.98 1596
2050.41 1527
2050.84 1525
2051.26 1511
2051.69 1452
2052.12 1496
2052.54 1436
2052.97 1394
2053.40 1586
2053.83 1702
2054.25 1686
2054.68 1617
2055.11 1712
2055.53 1640
2055.96 1711
2056.39 1607
2056.82 1637
2057.24 1450
2057.67 1590
2058.10 1749
2058.53 1535
2058.96 1540
2059.38 1488
2059.81 1553
2060.24 1489
2060.67 1360
2061.10 1527
2061.52 1548
2061.95 1572
2062.38 1551
2062.81 1531
2063.24 1594
2063.66 1624
2064.09 1655
2064.52 1599
2064.95 1828
2065.38 1668
2065.81 1579
2066.23 1633
2066.66 1651
2067.09 1794
2067.52 1769
2067.95 1877
2068.38 1822
2068.81 1699
2069.23 1523
2069.66 1735
2070.09 1642
2070.52 1663
2070.95 1726
2071.38 1691
2071.81 1449
2072.24 1367
2072.67 1510
2073.10 1513
2073.53 1512
2073.95 1456
2074.38 1452
2074.81 1427
2075.24 1611
2075.67 1613
2076.10 1478
2076.53 1536
2076.96 1673
2077.39 1635
2077.82 1594
2078.25 1706
2078.68 1553
2079.11 1523
2079.54 1499
2079.97 1611
2080.40 1676
2080.83 1762
2081.26 1765
2081.69 1767
2082.12 1829
2082.55 1924
2082.98 1932
2083.41 1847
2083.84 1843
2084.27 1939
2084.70 1822
2085.13 1753
2085.56 1759
2085.99 1606
2086.42 1605
2086.85 1604
2087.29 1781
2087.72 1729
2088.15 1472
2088.58 1347
2089.01 1504
2089.44 1434
2089.87 1478
2090.30 1513
2090.73 1484
2091.16 1642
2091.59 1515
2092.03 1617
2092.46 1468
2092.89 1579
2093.32 1707
2093.75 1608
2094.18 1577
2094.61 1682
2095.05 1517
2095.48 1631
2095.91 1661
2096.34 1540
2096.77 1553
2097.20 1615
2097.63 1670
2098.07 1503
2098.50 1553
2098.93 1512
2099.36 1616
2099.79 1600
2100.23 1639
2100.66 1546
2101.09 1573
2101.52 1422
2101.95 1470
2102.39 1480
2102.82 1480
2103.25 1433
2103.68 1450
2104.12 1451
2104.55 1509
2104.98 1481
2105.41 1634
2105.85 1564
2106.28 1486
2106.71 1614
2107.14 1684
2107.58 1457
2108.01 1524
2108.44 1638
2108.88 1643
2109.31 1464
2109.74 1485
2110.18 1621
2110.61 1593
2111.04 1703
2111.47 1706
2111.91 1744
2112.34 1591
2112.77 1479
2113.21 1560
2113.64 1501
2114.07 1520
2114.51 1511
2114.94 1489
2115.37 1458
2115.81 1511
2116.24 1453
2116.68 1374
2117.11 1438
2117.54 1481
2117.98 1532
2118.41 1483
2118.85 1518
2119.28 1679
2119.71 1494
2120.15 1473
2120.58 1518
2121.02 1515
2121.45 1639
2121.88 1619
2122.32 1415
2122.75 1543
2123.19 1581
2123.62 1435
2124.06 1478
2124.49 1635
2124.92 1646
2125.36 1478
2125.79 1450
2126.23 1483
2126.66 1426
2127.10 1413
2127.53 1321
2127.97 1389
2128.40 1470
2128.84 1494
2129.27 1584
2129.71 1527
2130.14 1497
2130.58 1503
2131.01 1538
2131.45 1666
2131.88 1554
2132.32 1575
2132.75 1567
2133.19 1539
2133.63 1562
2134.06 1608
2134.50 1783
2134.93 1664
2135.37 1729
2135.80 1689
2136.24 1598
2136.67 1700
2137.11 1814
2137.55 1676
2137.98 1694
2138.42 1776
2138.85 1819
2139.29 1854
2139.73 1836
2140.16 1793
2140.60 1825
2141.03 1777
2141.47 1590
2141.91 1604
2142.34 1605
2142.78 1861
2143.22 1508
2143.65 1487
2144.09 1497
2144.53 1531
2144.96 1540
2145.40 1486
2145.84 1345
2146.27 1339
2146.71 1378
2147.15 1653
2147.58 1535
2148.02 1695
2148.46 1594
2148.89 1662
2149.33 1687
2149.77 1634
2150.21 1639
2150.64 1785
2151.08 1673
2151.52 1703
2151.95 1811
2152.39 1888
2152.83 2119
2153.27 1868
2153.70 1771
2154.14 1718
2154.58 1631
2155.02 1544
2155.45 1594
2155.89 1632
2156.33 1594
2156.77 1642
2157.21 1620
2157.64 1642
2158.08 1590
2158.52 1465
2158.96 1609
2159.40 1470
2159.83 1413
2160.27 1519
2160.71 1570
2161.15 1533
2161.59 1554
2162.02 1526
2162.46 1625
2162.90 1618
2163.34 1646
2163.78 1632
2164.22 1628
2164.66 1622
2165.09 1480
2165.53 1463
2165.97 1604
2166.41 1539
2166.85 1542
2167.29 1632
2167.73 1600
2168.17 1591
2168.60 1447
2169.04 1543
2169.48 1683
2169.92 1592
2170.36 1585
2170.80 1698
2171.24 1719
2171.68 1678
2172.12 1657
2172.56 1755
2173.00 1797
2173.44 1872
2173.88 1915
2174.32 1839
2174.76 1748
2175.20 2023
2175.64 1814
2176.07 1903
2176.51 2086
2176.95 2014
2177.39 1957
2177.83 1819
2178.27 1686
2178.71 1702
2179.15 1767
2179.59 1774
2180.03 1729
2180.47 1784
2180.92 1719
2181.36 1850
2181.80 1584
2182.24 1710
2182.68 1876
2183.12 1630
2183.56 1620
2184.00 1671
2184.44 1625
2184.88 1704
2185.32 1560
2185.76 1538
2186.20 1643
2186.64 1520
2187.08 1624
2187.52 1726
2187.97 1660
2188.41 1526
2188.85 1615
2189.29 1707
2189.73 1648
2190.17 1659
2190.61 1599
2191.05 1745
2191.49 1701
2191.94 1636
2192.38 1743
2192.82 1706
2193.26 1599
2193.70 1703
2194.14 1739
2194.58 1750
2195.03 1897
2195.47 1953
2195.91 1663
2196.35 1648
2196.79 1715
2197.24 1602
2197.68 1564
2198.12 1689
2198.56 1822
2199.00 1772
2199.45 1755
2199.89 1744
2200.33 1744
2200.77 1771
2201.21 1670
2201.66 1700
2202.10 1637
2202.54 1672
2202.98 1724
2203.43 1693
2203.87 1490
2204.31 1644
2204.75 1597
2205.20 1614
2205.64 1713
2206.08 1637
2206.53 1644
2206.97 1622
2207.41 1638
2207.85 1717
2208.30 1653
2208.74 1789
2209.18 1618
2209.63 1583
2210.07 1706
2210.51 1727
2210.96 1824
2211.40 2004
2211.84 1874
2212.29 1807
2212.73 1828
2213.17 1887
2213.62 1702
2214.06 1660
2214.50 1664
2214.95 1653
2215.39 1534
2215.84 1720
2216.28 1611
2216.72 1569
2217.17 1489
2217.61 1560
2218.05 1776
2218.50 1361
2218.94 1522
2219.39 1494
2219.83 1585
2220.28 1705
2220.72 1720
2221.16 1695
2221.61 1687
2222.05 1584
2222.50 1516
2222.94 1759
2223.39 1694
2223.83 1662
2224.28 1674
2224.72 1652
2225.16 1569
2225.61 1661
2226.05 1824
2226.50 1826
2226.94 1920
2227.39 2059
2227.83 1912
2228.28 1818
2228.72 1706
2229.17 1784
2229.61 2004
2230.06 1986
2230.50 1924
2230.95 1928
2231.40 1899
2231.84 1984
2232.29 1900
2232.73 1861
2233.18 1984
2233.62 1890
2234.07 1989
2234.51 1848
2234.96 1798
2235.41 1940
2235.85 1890
2236.30 1817
2236.74 1847
2237.19 1881
2237.63 1741
2238.08 1882
2238.53 1886
2238.97 1837
2239.42 1779
2239.86 1781
2240.31 1767
2240.76 1801
2241.20 1678
2241.65 1726
2242.10 1792
2242.54 1869
2242.99 1784
2243.44 1538
2243.88 1515
2244.33 1538
2244.78 1685
2245.22 1656
2245.67 1739
2246.12 1799
2246.56 1734
2247.01 1480
2247.46 1592
2247.90 1542
2248.35 1603
2248.80 1704
2249.24 1618
2249.69 1492
2250.14 1518
2250.59 1535
2251.03 1533
2251.48 1597
2251.93 1649
2252.38 1634
2252.82 1613
2253.27 1663
2253.72 1639
2254.17 1634
2254.61 1786
2255.06 1722
2255.51 1768
2255.96 1675
2256.40 1628
2256.85 1668
2257.30 1717
2257.75 1622
2258.20 1531
2258.64 1517
2259.09 1627
2259.54 1632
2259.99 1597
2260.44 1570
2260.88 1571
2261.33 1615
2261.78 1589
2262.23 1574
2262.68 1587
2263.13 1609
2263.58 1759
2264.02 1792
2264.47 1849
2264.92 1969
2265.37 1976
2265.82 1943
2266.27 2082
2266.72 1983
2267.17 1923
2267.61 1859
2268.06 2089
2268.51 2116
2268.96 2079
2269.41 2006
2269.86 2115
2270.31 1968
2270.76 1873
2271.21 1810
2271.66 1967
2272.11 1930
2272.56 1914
2273.00 2053
2273.45 2012
2273.90 1938
2274.35 1967
2274.80 1875
2275.25 1927
2275.70 1788
2276.15 1847
2276.60 1646
2277.05 1564
2277.50 1679
2277.95 1716
2278.40 1574
2278.85 1688
2279.30 1707
2279.75 1650
2280.20 1766
2280.65 1684
2281.10 1735
2281.55 1799
2282.00 1777
2282.45 1601
2282.90 1837
2283.35 1697
2283.81 1638
2284.26 1899
2284.71 1805
2285.16 1667
2285.61 1530
2286.06 1693
2286.51 1778
2286.96 1771
2287.41 1771
2287.86 1911
2288.31 1802
2288.76 1999
2289.22 1850
2289.67 1751
2290.12 1951
2290.57 1992
2291.02 2186
2291.47 2369
2291.92 2376
2292.37 2698
2292.83 2949
2293.28 3125
2293.73 3172
2294.18 3331
2294.63 3280
2295.08 2937
2295.53 2874
2295.99 2879
2296.44 2870
2296.89 2753
2297.34 2631
2297.79 2355
2298.25 2288
2298.70 2240
2299.15 2091
2299.60 2023
2300.05 1943
2300.51 1943
2300.96 1903
2301.41 1958
2301.86 1776
2302.32 1829
2302.77 1866
2303.22 1861
2303.67 1579
2304.13 1657
2304.58 1786
2305.03 1798
2305.48 1800
2305.94 1649
2306.39 1762
2306.84 1740
2307.29 1775
2307.75 1887
2308.20 1847
2308.65 1746
2309.11 1869
2309.56 1862
2310.01 2015
2310.47 1919
2310.92 1940
2311.37 1952
2311.83 1910
2312.28 2056
2312.73 2011
2313.19 1932
2313.64 2238
2314.09 2034
2314.55 1890
2315.00 1976
2315.45 1998
2315.91 1959
2316.36 1922
2316.81 1865
2317.27 1877
2317.72 1761
2318.18 1732
2318.63 1746
2319.08 1740
2319.54 1859
2319.99 1861
2320.45 1806
2320.90 1828
2321.35 1799
2321.81 1845
2322.26 1923
2322.72 1893
2323.17 1876
2323.63 1826
2324.08 1868
2324.54 2040
2324.99 1957
2325.44 1979
2325.90 2031
2326.35 2009
2326.81 1961
2327.26 1997
2327.72 1980
2328.17 1817
2328.63 1917
2329.08 2081
2329.54 2099
2329.99 2123
2330.45 1984
2330.90 2074
2331.36 2233
2331.81 2046
2332.27 2344
2332.72 2188
2333.18 2246
2333.64 2226
2334.09 2110
2334.55 2080
2335.00 2181
2335.46 2152
2335.91 2110
2336.37 2050
2336.82 1907
2337.28 2142
2337.74 1854
2338.19 1857
2338.65 1939
2339.10 1982
2339.56 1936
2340.02 1971
2340.47 1956
2340.93 2088
2341.38 1952
2341.84 2129
2342.30 2082
2342.75 2174
2343.21 2272
2343.67 2187
2344.12 2097
2344.58 2314
2345.04 2192
2345.49 2202
2345.95 2326
2346.41 2077
2346.86 2059
2347.32 2137
2347.78 2070
2348.23 2125
2348.69 2156
2349.15 2128
2349.60 2122
2350.06 1997
2350.52 1985
2350.97 2050
2351.43 2041
2351.89 1928
2352.35 1885
2352.80 1964
2353.26 1805
2353.72 1863
2354.18 1830
2354.63 1771
2355.09 1792
2355.55 1840
2356.01 1791
2356.46 1634
2356.92 1676
2357.38 1715
2357.84 1682
2358.29 1773
2358.75 1741
2359.21 1861
2359.67 1819
2360.13 1835
2360.58 1833
2361.04 1704
2361.50 1844
2361.96 1832
2362.42 1915
2362.88 1769
2363.33 1885
2363.79 1907
2364.25 1949
2364.71 1759
2365.17 1741
2365.63 1782
2366.08 1878
2366.54 1835
2367.00 1920
2367.46 1798
2367.92 1794
2368.38 1924
2368.84 1930
2369.30 1948
2369.75 1885
2370.21 1937
2370.67 1863
2371.13 1832
2371.59 2012
2372.05 2176
2372.51 2099
2372.97 1838
2373.43 1854
2373.89 1804
2374.35 1745
2374.81 1803
2375.27 1815
2375.72 1654
2376.18 1702
2376.64 1748
2377.10 1870
2377.56 1873
2378.02 1918
2378.48 1955
2378.94 2039
2379.40 1900
2379.86 1800
2380.32 1803
2380.78 1791
2381.24 1869
2381.70 1956
2382.16 1750
2382.62 1925
2383.08 1927
2383.54 1775
2384.00 1807
2384.46 1986
2384.92 1772
2385.39 1847
2385.85 1710
2386.31 1690
2386.77 1630
2387.23 1736
2387.69 1847
2388.15 1886
2388.61 1890
2389.07 1653
2389.53 1727
2389.99 1794
2390.45 1894
2390.91 1847
2391.38 1830
2391.84 1797
2392.30 1825
2392.76 1732
2393.22 1770
2393.68 1914
2394.14 1861
2394.60 1833
2395.06 1839
2395.53 1707
2395.99 1793
2396.45 1710
2396.91 1657
2397.37 1623
2397.83 1674
2398.30 1747
2398.76 1836
2399.22 1672
2399.68 1735
2400.14 1726
2400.61 1771
2401.07 1886
2401.53 1656
2401.99 1627
2402.45 1871
2402.92 1730
2403.38 1613
2403.84 1684
2404.30 1728
2404.76 1600
2405.23 1751
2405.69 1735
2406.15 1671
2406.61 1633
2407.08 1647
2407.54 1648
2408.00 1818
2408.46 1834
2408.93 1677
2409.39 1853
2409.85 1623
2410.32 1711
2410.78 1734
2411.24 1799
2411.70 1649
2412.17 1694
2412.63 1775
2413.09 1723
2413.56 1655
2414.02 1661
2414.48 1686
2414.95 1607
2415.41 1721
2415.87 1697
2416.34 1660
2416.80 1980
2417.26 1903
2417.73 1857
2418.19 1870
2418.65 1909
2419.12 2152
2419.58 2054
2420.05 2255
2420.51 2133
2420.97 2014
2421.44 2058
2421.90 2395
2422.37 2216
2422.83 2108
2423.29 2218
2423.76 2103
2424.22 1942
2424.69 2058
2425.15 1906
2425.62 1826
2426.08 1922
2426.54 1671
2427.01 1887
2427.47 1762
2427.94 1837
2428.40 1996
2428.87 1732
2429.33 1746
2429.80 1853
2430.26 1731
2430.73 1728
2431.19 1676
2431.66 1724
2432.12 1715
2432.59 1607
2433.05 1679
2433.52 1765
2433.98 1724
2434.45 1701
2434.91 1688
2435.38 1705
2435.84 1672
2436.31 1877
2436.77 1877
2437.24 1996
2437.70 1951
2438.17 1941
2438.63 1882
2439.10 1850
2439.57 1974
2440.03 1986
2440.50 1955
2440.96 2225
2441.43 2060
2441.89 2009
2442.36 2114
2442.83 2337
2443.29 2222
2443.76 2298
2444.22 2160
2444.69 2053
2445.16 2159
2445.62 2054
2446.09 2001
2446.56 1873
2447.02 1857
2447.49 1850
2447.96 1932
2448.42 1640
2448.89 1505
2449.35 1668
2449.82 1705
2450.29 1612
2450.75 1724
2451.22 1610
2451.69 1868
2452.16 1884
2452.62 1591
2453.09 1748
2453.56 1762
2454.02 1795
2454.49 1778
2454.96 1755
2455.42 1694
2455.89 1743
2456.36 1739
2456.83 1758
2457.29 1586
2457.76 1795
2458.23 1755
2458.70 1770
2459.16 1783
2459.63 1903
2460.10 1796
2460.57 1829
2461.03 1757
2461.50 1807
2461.97 1889
2462.44 1828
2462.91 1713
2463.37 1849
2463.84 1740
2464.31 1625
2464.78 1690
2465.25 1805
2465.71 1815
2466.18 1772
2466.65 1784
2467.12 1748
2467.59 1733
2468.06 1703
2468.52 1739
2468.99 1666
2469.46 1815
2469.93 1861
2470.40 1824
2470.87 1899
2471.34 1762
2471.80 1834
2472.27 1877
2472.74 1809
2473.21 1685
2473.68 1652
2474.15 1637
2474.62 1575
2475.09 1710
2475.56 1753
2476.02 1798
2476.49 1670
2476.96 1705
2477.43 1642
2477.90 1567
2478.37 1646
2478.84 1757
2479.31 1682
2479.78 1684
2480.25 1868
2480.72 1835
2481.19 1810
2481.66 1835
2482.13 1972
2482.60 1922
2483.07 2011
2483.54 1888
2484.01 1956
2484.48 1840
2484.95 1920
2485.42 1863
2485.89 1712
2486.36 1739
2486.83 1760
2487.30 1764
2487.77 1831
2488.24 1852
2488.71 1681
2489.18 1675
2489.65 1655
2490.12 1706
2490.59 1745
2491.06 1743
2491.53 1735
2492.00 1888
2492.47 1831
2492.94 1858
2493.41 1728
2493.88 1796
2494.36 1732
2494.83 1789
2495.30 1695
2495.77 1777
2496.24 1760
2496.71 1816
2497.18 1830
2497.65 1878
2498.12 1717
2498.60 1813
2499.07 1797
2499.54 1630
2500.01 1826
2500.48 1800
2500.95 1709
2501.42 1749
2501.90 1631
2502.37 1681
2502.84 1621
2503.31 1626
2503.78 1690
2504.25 1728
2504.73 1665
2505.20 1684
2505.67 1539
2506.14 1604
2506.61 1790
2507.09 1760
2507.56 1705
2508.03 1843
2508.50 1746
2508.97 1839
2509.45 2004
2509.92 2043
2510.39 2026
2510.86 2023
2511.34 1979
2511.81 2182
2512.28 1996
2512.75 2005
2513.23 2142
2513.70 2023
2514.17 2108
2514.65 2171
2515.12 2174
2515.59 2054
2516.06 2120
2516.54 1958
2517.01 2005
2517.48 1877
2517.96 1898
2518.43 1746
2518.90 1827
2519.38 1876
2519.85 1702
2520.32 1677
2520.80 1732
2521.27 1937
2521.74 1730
2522.22 1739
2522.69 1933
2523.16 1782
2523.64 2039
2524.11 1729
2524.58 1811
2525.06 1827
2525.53 1770
2526.01 1802
2526.48 1901
2526.95 1870
2527.43 1869
2527.90 1772
2528.38 1770
2528.85 1740
2529.32 1712
2529.80 1823
2530.27 1857
2530.75 1855
2531.22 1853
2531.70 1885
2532.17 1740
2532.64 1794
2533.12 1859
2533.59 1877
2534.07 1989
2534.54 1879
2535.02 1816
2535.49 1952
2535.97 1910
2536.44 1818
2536.92 2046
2537.39 1925
2537.87 1844
2538.34 1754
2538.82 1663
2539.29 1747
2539.77 1882
2540.24 1870
2540.72 1943
2541.19 1875
2541.67 1825
2542.14 1775
2542.62 1761
2543.09 1789
2543.57 1862
2544.04 1908
2544.52 1894
2545.00 1835
2545.47 1846
2545.95 2006
2546.42 1871
2546.90 1782
2547.37 1913
2547.85 2135
2548.33 2141
2548.80 2086
2549.28 2217
2549.75 2294
2550.23 2477
2550.71 2342
2551.18 2247
2551.66 2323
2552.14 2430
2552.61 2317
2553.09 2395
2553.57 2312
2554.04 2297
2554.52 2140
2554.99 2315
2555.47 2397
2555.95 2480
2556.42 2438
2556.90 2387
2557.38 2606
2557.86 2555
2558.33 2480
2558.81 2611
2559.29 2500
2559.76 2550
2560.24 2394
2560.72 2196
2561.19 2204
2561.67 1949
2562.15 2004
2562.63 1938
2563.10 2022
2563.58 1823
2564.06 1870
2564.54 1742
2565.01 1922
2565.49 1617
2565.97 1697
2566.45 1720
2566.92 1881
2567.40 1811
2567.88 1737
2568.36 1758
2568.83 1722
2569.31 1639
2569.79 1640
2570.27 1807
2570.75 1705
2571.22 1699
2571.70 1689
2572.18 1803
2572.66 1892
2573.14 1844
2573.62 1817
2574.09 1723
2574.57 1595
2575.05 1762
2575.53 1587
2576.01 1531
2576.49 1589
2576.97 1745
2577.44 1757
2577.92 1718
2578.40 1738
2578.88 1750
2579.36 1765
2579.84 1826
2580.32 1844
2580.80 1724
2581.27 1716
2581.75 1912
2582.23 1862
2582.71 1870
2583.19 1789
2583.67 1627
2584.15 1808
2584.63 1838
2585.11 1747
2585.59 1770
2586.07 1717
2586.55 1715
2587.03 1671
2587.51 1730
2587.99 1914
2588.47 1860
2588.94 1988
2589.42 1794
2589.90 1767
2590.38 1762
2590.86 1694
2591.34 1815
2591.82 1808
2592.30 1689
2592.78 1823
2593.26 1857
2593.74 1902
2594.22 1985
2594.71 1937
2595.19 1840
2595.67 2029
2596.15 2013
2596.63 1998
2597.11 2001
2597.59 1876
2598.07 1949
2598.55 2009
2599.03 2117
2599.51 2130
2599.99 1970
2600.47 1886
2600.95 1779
2601.43 1885
2601.91 1827
2602.40 1850
2602.88 1814
2603.36 1807
2603.84 1833
2604.32 1690
2604.80 1764
2605.28 1690
2605.76 1645
2606.24 1721
2606.73 1737
2607.21 1723
2607.69 1933
2608.17 1910
2608.65 1849
2609.13 1778
2609.62 1728
2610.10 1920
2610.58 1961
2611.06 1937
2611.54 1841
2612.02 1865
2612.51 2076
2612.99 2027
2613.47 1997
2613.95 1929
2614.43 2225
2614.92 2192
2615.40 2211
2615.88 1996
2616.36 1861
2616.85 1879
2617.33 1931
2617.81 1882
2618.29 1744
2618.78 1834
2619.26 1872
2619.74 1808
2620.22 1832
2620.71 1816
2621.19 1680
2621.67 1657
2622.15 1744
2622.64 1937
2623.12 1853
2623.60 1801
2624.09 1831
2624.57 1834
2625.05 1796
2625.53 1796
2626.02 1866
2626.50 1740
2626.98 1737
2627.47 1757
2627.95 1720
2628.43 1678
2628.92 1803
2629.40 1726
2629.88 1759
2630.37 1776
2630.85 1881
2631.34 1872
2631.82 1721
2632.30 1780
2632.79 1898
2633.27 1911
2633.75 1839
2634.24 1959
2634.72 1784
2635.21 1822
2635.69 1857
2636.17 2017
2636.66 1828
2637.14 1831
2637.63 1863
2638.11 1864
2638.60 1853
2639.08 1888
2639.56 1933
2640.05 1827
2640.53 1752
2641.02 1914
2641.50 1946
2641.99 1914
2642.47 1812
2642.96 1882
2643.44 1889
2643.93 1871
2644.41 1833
2644.90 1842
2645.38 1928
2645.87 1912
2646.35 1740
2646.84 1679
2647.32 1754
2647.81 1830
2648.29 1629
2648.78 1722
2649.26 1806
2649.75 1887
2650.23 1905
2650.72 1770
2651.20 1683
2651.69 1642
2652.17 1770
2652.66 1746
2653.15 1816
2653.63 1889
2654.12 1917
2654.60 1848
2655.09 1766
2655.57 1836
2656.06 1777
2656.55 1955
2657.03 2041
2657.52 1919
2658.00 1849
2658.49 1925
2658.98 1981
2659.46 1781
2659.95 1973
2660.44 1884
2660.92 1963
2661.41 1838
2661.90 1875
2662.38 1940
2662.87 1767
2663.35 1863
2663.84 1982
2664.33 1868
2664.81 1829
2665.30 1815
2665.79 1756
2666.28 1974
2666.76 1858
2667.25 1924
2667.74 1887
2668.22 1921
2668.71 1862
2669.20 1808
2669.68 1950
2670.17 1863
2670.66 1752
2671.15 1736
2671.63 1754
2672.12 1877
2672.61 1854
2673.10 1830
2673.58 1927
2674.07 2254
2674.56 2160
2675.05 2264
2675.53 2272
2676.02 2281
2676.51 2426
2677.00 2394
2677.49 2446
2677.97 2376
2678.46 2355
2678.95 2321
2679.44 2171
2679.93 2288
2680.41 2358
2680.90 2205
2681.39 2044
2681.88 2187
2682.37 2289
2682.85 2098
2683.34 2196
2683.83 2410
2684.32 2510
2684.81 2466
2685.30 2474
2685.79 2476
2686.27 2400
2686.76 2609
2687.25 2307
2687.74 2191
2688.23 2126
2688.72 2171
2689.21 2140
2689.70 2073
2690.19 1982
2690.67 1963
2691.16 1819
2691.65 1778
2692.14 1849
2692.63 1845
2693.12 1873
2693.61 1868
2694.10 1726
2694.59 1697
2695.08 1876
2695.57 2009
2696.06 1831
2696.55 1711
2697.04 1737
2697.53 1864
2698.02 1944
2698.51 2032
2699.00 2019
2699.49 2077
2699.98 2083
2700.47 2233
2700.96 2069
2701.45 2102
2701.94 2123
2702.43 2015
2702.92 1996
2703.41 1977
2703.90 2038
2704.39 2199
2704.88 2237
2705.37 2087
2705.86 2045
2706.35 1974
2706.84 1906
2707.33 1999
2707.82 2049
2708.31 2038
2708.80 1931
2709.29 1937
2709.78 1968
2710.27 1914
2710.77 1877
2711.26 1964
2711.75 1821
2712.24 1860
2712.73 2040
2713.22 1820
2713.71 1854
2714.20 1848
2714.69 1797
2715.19 1586
2715.68 1790
2716.17 1915
2716.66 1948
2717.15 1824
2717.64 1765
2718.13 1772
2718.63 1847
2719.12 1789
2719.61 1907
2720.10 1841
2720.59 1823
2721.08 1888
2721.58 1868
2722.07 1969
2722.56 1928
2723.05 1932
2723.54 2126
2724.04 2128
2724.53 1987
2725.02 2083
2725.51 2089
2726.01 1987
2726.50 1915
2726.99 1948
2727.48 1768
2727.98 1939
2728.47 1972
2728.96 1839
2729.45 1983
2729.95 1951
2730.44 1907
2730.93 1935
2731.42 1862
2731.92 1977
2732.41 2015
2732.90 1923
2733.40 1893
2733.89 1798
2734.38 1804
2734.87 1847
2735.37 1998
2735.86 1918
2736.35 1872
2736.85 1918
2737.34 2072
2737.83 1877
2738.33 1863
2738.82 2077
2739.31 1960
2739.81 2124
2740.30 1925
2740.79 2027
2741.29 2039
2741.78 1888
2742.28 1896
2742.77 1896
2743.26 1966
2743.76 2002
2744.25 1969
2744.75 1790
2745.24 1915
2745.73 1715
2746.23 1778
2746.72 1928
2747.22 1698
2747.71 1686
2748.20 1677
2748.70 1770
2749.19 1742
2749.69 1873
2750.18 1802
2750.68 1869
2751.17 1828
2751.67 1784
2752.16 1806
2752.66 1911
2753.15 1889
2753.64 1844
2754.14 1666
2754.63 1836
2755.13 1870
2755.62 1800
2756.12 1756
2756.61 1806
2757.11 1887
2757.60 1999
2758.10 1937
2758.59 1905
2759.09 1857
2759.59 1854
2760.08 1873
2760.58 1943
2761.07 1823
2761.57 1891
2762.06 1874
2762.56 1878
2763.05 1882
2763.55 1813
2764.05 1964
2764.54 1762
2765.04 1845
2765.53 1841
2766.03 1868
2766.52 1772
2767.02 1795
2767.52 1704
2768.01 1762
2768.51 1739
2769.00 1939
2769.50 1897
2770.00 1787
2770.49 1798
2770.99 1854
2771.49 1828
2771.98 1825
2772.48 1894
2772.98 1910
2773.47 1908
2773.97 2122
2774.47 2008
2774.96 1882
2775.46 2060
2775.96 2167
2776.45 2263
2776.95 2209
2777.45 2378
2777.94 2412
2778.44 2234
2778.94 2284
2779.43 2198
2779.93 2196
2780.43 2156
2780.93 2050
2781.42 2079
2781.92 2010
2782.42 2157
2782.92 2168
2783.41 1965
2783.91 1923
2784.41 2065
2784.91 1962
2785.40 1915
2785.90 1847
2786.40 1886
2786.90 1922
2787.39 2006
2787.89 1980
2788.39 2011
2788.89 2002
2789.39 2071
2789.88 2081
2790.38 2047
2790.88 1839
2791.38 1891
2791.88 1893
2792.37 1870
2792.87 1809
2793.37 1923
2793.87 1966
2794.37 1956
2794.87 1938
2795.37 1927
2795.86 2001
2796.36 2287
2796.86 2381
2797.36 2173
2797.86 2352
2798.36 2568
2798.86 2479
2799.35 2618
2799.85 2727
2800.35 2970
2800.85 2837
2801.35 2867
2801.85 2826
2802.35 2584
2802.85 2515
2803.35 2487
2803.85 2435
2804.35 2377
2804.85 2273
2805.34 2195
2805.84 2181
2806.34 2308
2806.84 2481
2807.34 2572
2807.84 2582
2808.34 2664
2808.84 2804
2809.34 2771
2809.84 3147
2810.34 3173
2810.84 3457
2811.34 3185
2811.84 3173
2812.34 3036
2812.84 3049
2813.34 3020
2813.84 2702
2814.34 2702
2814.84 2492
2815.34 2519
2815.84 2306
2816.34 2161
2816.84 2254
2817.34 2095
2817.84 2111
2818.35 2056
2818.85 1962
2819.35 1957
2819.85 2120
2820.35 2294
2820.85 2079
2821.35 2022
2821.85 2220
2822.35 2227
2822.85 2206
2823.35 2253
2823.85 2183
2824.36 2338
2824.86 2278
2825.36 2124
2825.86 2126
2826.36 1964
2826.86 1945
2827.36 2080
2827.86 1967
2828.37 1840
2828.87 1818
2829.37 1797
2829.87 1857
2830.37 1782
2830.87 1965
2831.38 2013
2831.88 1928
2832.38 1954
2832.88 2051
2833.38 2097
2833.88 2049
2834.39 2024
2834.89 1917
2835.39 2060
2835.89 2030
2836.40 1939
2836.90 1855
2837.40 2026
2837.90 1914
2838.40 2022
2838.91 2115
2839.41 2032
2839.91 2232
2840.41 2102
2840.92 1964
2841.42 1879
2841.92 2038
2842.42 2124
2842.93 2086
2843.43 2096
2843.93 2096
2844.44 1975
2844.94 1815
2845.44 2014
2845.94 2012
2846.45 1973
2846.95 1903
2847.45 2011
2847.96 2090
2848.46 2119
2848.96 2097
2849.47 2189
2849.97 2171
2850.47 2092
2850.98 2189
2851.48 2075
2851.98 2306
2852.49 2107
2852.99 2032
2853.50 2006
2854.00 1967
2854.50 1877
2855.01 1771
2855.51 1880
2856.01 1873
2856.52 1826
2857.02 1883
2857.53 1863
2858.03 1888
2858.53 1792
2859.04 1813
2859.54 1964
2860.05 1952
2860.55 2021
2861.06 2026
2861.56 1969
2862.06 1993
2862.57 2065
2863.07 1897
2863.58 1757
2864.08 1891
2864.59 1816
2865.09 1827
2865.60 1715
2866.10 1820
2866.61 1769
2867.11 1823
2867.62 1757
2868.12 1720
2868.63 1889
2869.13 1683
2869.64 1747
2870.14 1826
2870.65 1908
2871.15 1792
2871.66 1907
2872.16 1939
2872.67 2042
2873.17 2014
2873.68 1867
2874.18 2227
2874.69 2146
2875.20 2160
2875.70 1905
2876.21 1948
2876.71 2024
2877.22 1995
2877.72 2053
2878.23 1973
2878.74 2107
2879.24 2108
2879.75 2220
2880.25 2010
2880.76 2134
2881.27 2165
2881.77 2083
2882.28 2333
2882.79 2387
2883.29 2287
2883.80 2373
2884.30 2322
2884.81 2321
2885.32 2402
2885.82 2489
2886.33 2633
2886.84 2492
2887.34 2541
2887.85 2567
2888.36 2611
2888.86 2816
2889.37 2695
2889.88 2761
2890.38 2723
2890.89 2805
2891.40 2884
2891.91 2698
2892.41 2719
2892.92 2757
2893.43 2606
2893.93 2368
2894.44 2383
2894.95 2523
2895.46 2408
2895.96 2298
2896.47 2283
2896.98 2251
2897.49 2360
2897.99 2397
2898.50 2394
2899.01 2307
2899.52 2287
2900.03 2426
2900.53 2457
2901.04 2364
2901.55 2442
2902.06 2340
2902.56 2310
2903.07 2403
2903.58 2366
2904.09 2402
2904.60 2434
2905.11 2550
2905.61 2262
2906.12 2311
2906.63 2268
2907.14 2317
2907.65 2359
2908.16 2235
2908.66 2218
2909.17 2343
2909.68 2199
2910.19 2160
2910.70 2077
2911.21 2156
2911.72 2232
2912.23 2063
2912.73 2006
2913.24 1971
2913.75 1897
2914.26 2023
2914.77 1996
2915.28 1977
2915.79 2063
2916.30 2043
2916.81 2081
2917.32 2059
2917.83 1977
2918.33 2081
2918.84 2069
2919.35 2094
2919.86 1975
2920.37 2003
2920.88 2076
2921.39 2083
2921.90 2014
2922.41 2054
2922.92 2118
2923.43 2263
2923.94 2405
2924.45 2233
2924.96 2426
2925.47 2486
2925.98 2513
2926.49 2685
2927.00 2655
2927.51 2907
2928.02 3089
2928.53 2966
2929.04 2927
2929.55 2946
2930.06 3072
2930.57 2761
2931.08 2624
2931.59 2581
2932.11 2470
2932.62 2277
2933.13 2149
2933.64 2201
2934.15 2056
2934.66 1998
2935.17 2000
2935.68 1948
2936.19 2009
2936.70 1941
2937.21 1840
2937.72 1894
2938.24 1926
2938.75 2058
2939.26 2207
2939.77 2224
2940.28 2034
2940.79 2166
2941.30 2172
2941.81 2056
2942.33 1980
2942.84 2078
2943.35 2109
2943.86 1973
2944.37 2031
2944.88 2082
2945.40 2200
2945.91 1982
2946.42 2040
2946.93 2186
2947.44 2290
2947.96 2428
2948.47 2417
2948.98 2397
2949.49 2362
2950.00 2319
2950.52 2386
2951.03 2329
2951.54 2092
2952.05 2215
2952.57 2144
2953.08 2129
2953.59 2219
2954.10 2165
2954.62 1962
2955.13 1991
2955.64 2135
2956.15 2051
2956.67 2010
2957.18 1866
2957.69 1834
2958.20 1756
2958.72 1943
2959.23 1920
2959.74 2119
2960.26 2216
2960.77 1990
2961.28 2074
2961.80 2101
2962.31 2089
2962.82 2044
2963.34 2154
2963.85 2142
2964.36 2232
2964.88 2273
2965.39 2122
2965.90 2116
2966.42 2315
2966.93 2227
2967.44 2447
2967.96 2117
2968.47 2041
2968.98 2101
2969.50 2114
2970.01 2041
2970.53 1884
2971.04 1879
2971.55 2067
2972.07 2065
2972.58 2036
2973.10 1828
2973.61 1941
2974.12 2114
2974.64 2104
2975.15 1937
2975.67 2030
2976.18 2070
2976.70 2016
2977.21 2129
2977.73 2220
2978.24 2065
2978.75 2317
2979.27 2013
2979.78 1850
2980.30 1929
2980.81 1933
2981.33 1987
2981.84 2060
2982.36 2002
2982.87 2017
2983.39 2091
2983.90 2119
2984.42 2017
2984.93 2094
2985.45 2244
2985.96 2155
2986.48 2199
2987.00 2264
2987.51 2297
2988.03 2170
2988.54 2153
2989.06 2280
2989.57 2234
2990.09 2354
2990.60 2391
2991.12 2389
2991.64 2415
2992.15 2304
2992.67 2330
2993.18 2542
2993.70 2570
2994.21 2369
2994.73 2422
2995.25 2465
2995.76 2493
2996.28 2587
2996.80 2506
2997.31 2679
2997.83 2737
2998.34 2720
2998.86 2775
2999.38 2904
2999.89 3089
3000.41 3042
3000.93 3096
3001.44 3122
3001.96 3158
3002.48 3241
3002.99 2976
3003.51 3028
3004.03 3074
3004.54 3109
3005.06 3287
3005.58 3644
3006.09 3737
3006.61 3997
3007.13 4342
3007.65 4361
3008.16 4261
3008.68 4043
3009.20 4205
3009.71 4213
3010.23 4000
3010.75 3951
3011.27 3566
3011.78 3051
3012.30 2869
3012.82 2754
3013.34 2669
3013.85 2488
3014.37 2490
3014.89 2475
3015.41 2383
3015.93 2471
3016.44 2497
3016.96 2382
3017.48 2308
3018.00 2283
3018.52 2210
3019.03 2252
3019.55 2402
3020.07 2362
3020.59 2424
3021.11 2479
3021.63 2592
3022.14 2537
3022.66 2456
3023.18 2465
3023.70 2344
3024.22 2436
3024.74 2334
3025.25 2568
3025.77 2367
3026.29 2497
3026.81 2529
3027.33 2580
3027.85 2639
3028.37 2670
3028.89 2574
3029.41 2619
3029.92 2439
3030.44 2496
3030.96 2378
3031.48 2330
3032.00 2307
3032.52 2298
3033.04 2338
3033.56 2366
3034.08 2253
3034.60 2157
3035.12 2274
3035.64 2263
3036.16 2363
3036.68 2512
3037.20 2470
3037.72 2520
3038.24 2487
3038.76 2250
3039.28 2313
3039.80 2497
3040.32 2382
3040.84 2392
3041.36 2318
3041.88 2339
3042.40 2250
3042.92 2143
3043.44 2218
3043.96 2170
3044.48 2224
3045.00 2032
3045.52 2012
3046.04 2085
3046.56 1985
3047.08 2063
3047.60 2358
3048.12 2111
3048.64 2138
3049.16 2128
3049.68 2274
3050.20 2056
3050.72 2107
3051.24 2095
3051.77 2065
3052.29 2239
3052.81 2233
3053.33 2127
3053.85 2147
3054.37 1992
3054.89 2071
3055.41 1916
3055.93 1990
3056.46 2114
3056.98 2062
3057.50 2063
3058.02 1971
3058.54 2013
3059.06 2059
3059.58 1952
3060.11 2001
3060.63 2099
3061.15 2155
3061.67 2073
3062.19 1997
3062.71 2028
3063.24 2015
3063.76 1969
3064.28 1820
3064.80 2012
3065.32 2218
3065.85 2359
3066.37 2328
3066.89 2104
3067.41 2112
3067.94 2454
3068.46 2317
3068.98 2286
3069.50 2251
3070.03 2246
3070.55 2260
3071.07 2190
3071.59 1987
3072.12 2269
3072.64 2378
3073.16 2289
3073.68 2292
3074.21 2348
3074.73 2224
3075.25 1988
3075.78 2104
3076.30 2285
3076.82 2260
3077.34 2398
3077.87 2429
3078.39 2343
3078.91 2379
3079.44 2395
3079.96 2341
3080.48 2528
3081.01 2449
3081.53 2553
3082.05 2411
3082.58 2599
3083.10 2841
3083.63 2644
3084.15 2585
3084.67 2774
3085.20 2623
3085.72 2466
3086.24 2524
3086.77 2607
3087.29 2615
3087.82 2606
3088.34 2570
3088.86 2654
3089.39 2521
3089.91 2486
3090.44 2672
3090.96 2819
3091.49 2446
3092.01 2438
3092.53 2362
3093.06 2491
3093.58 2366
3094.11 2376
3094.63 2396
3095.16 2432
3095.68 2419
3096.21 2743
3096.73 2604
3097.26 2453
3097.78 2509
3098.31 2565
3098.83 2751
3099.36 2847
3099.88 2992
3100.41 2974
3100.93 2976
3101.46 2988
3101.98 3304
3102.51 3674
3103.03 4256
3103.56 4639
3104.08 5166
3104.61 5493
3105.13 5949
3105.66 6600
3106.18 6847
3106.71 7453
3107.24 7190
3107.76 6713
3108.29 6224
3108.81 5728
3109.34 4714
3109.86 4320
3110.39 4091
3110.92 3639
3111.44 3038
3111.97 3197
3112.49 3195
3113.02 2945
3113.55 2740
3114.07 2792
3114.60 2835
3115.12 2754
3115.65 2872
3116.18 2659
3116.70 2499
3117.23 2556
3117.76 2559
3118.28 2658
3118.81 2488
3119.34 2193
3119.86 2268
3120.39 2015
3120.92 2318
3121.44 2433
3121.97 2385
3122.50 2371
3123.02 2509
3123.55 2436
3124.08 2502
3124.61 2335
3125.13 2330
3125.66 2385
3126.19 2552
3126.72 2334
3127.24 2322
3127.77 2431
3128.30 2462
3128.82 2426
3129.35 2354
3129.88 2503
3130.41 2386
3130.93 2223
3131.46 2348
3131.99 2503
3132.52 2285
3133.05 2150
3133.57 2085
3134.10 2187
3134.63 2341
3135.16 2355
3135.69 2138
3136.21 2137
3136.74 2287
3137.27 2299
3137.80 2136
3138.33 2215
3138.85 2263
3139.38 2345
3139.91 2291
3140.44 2382
3140.97 2222
3141.50 2436
3142.03 2332
3142.55 2049
3143.08 2053
3143.61 2121
3144.14 2263
3144.67 2174
3145.20 2156
3145.73 1987
3146.26 2088
3146.79 2145
3147.31 2036
3147.84 2134
3148.37 2201
3148.90 2217
3149.43 2319
3149.96 2257
3150.49 2455
3151.02 2358
3151.55 2478
3152.08 2707
3152.61 2486
3153.14 2563
3153.67 2325
3154.20 2319
3154.73 2259
3155.25 2459
3155.78 2474
3156.31 2242
3156.84 2111
3157.37 2103
3157.90 2154
3158.43 2262
3158.96 2494
3159.49 2293
3160.02 2233
3160.55 2233
3161.08 2335
3161.61 2259
3162.14 2420
3162.68 2474
3163.21 2289
3163.74 2320
3164.27 2299
3164.80 2264
3165.33 2116
3165.86 2194
3166.39 2055
3166.92 1985
3167.45 2008
3167.98 2113
3168.51 2077
3169.04 1913
3169.57 2054
3170.10 2203
3170.64 2223
3171.17 2032
3171.70 1924
3172.23 2189
3172.76 2146
3173.29 1998
3173.82 1980
3174.35 2107
3174.88 2033
3175.42 2158
3175.95 2188
3176.48 2229
3177.01 2154
3177.54 2139
3178.07 2272
3178.61 2375
3179.14 2232
3179.67 2260
3180.20 2234
3180.73 2419
3181.26 2304
3181.80 2454
3182.33 2503
3182.86 2369
3183.39 2229
3183.92 2212
3184.46 2198
3184.99 2106
3185.52 2271
3186.05 2087
3186.59 1949
3187.12 2078
3187.65 2071
3188.18 2061
3188.72 2103
3189.25 2126
3189.78 2062
3190.31 2108
3190.85 2072
3191.38 2094
3191.91 2031
3192.44 2136
3192.98 2128
3193.51 2226
3194.04 2138
3194.58 1954
3195.11 2021
3195.64 2156
3196.17 2152
3196.71 2110
3197.24 2068
3197.77 2127
3198.31 2254
3198.84 2272
3199.37 2214
3199.91 2154
3200.44 1974
3200.98 2153
3201.51 2280
3202.04 2409
3202.58 2234
3203.11 2338
3203.64 2343
3204.18 2242
3204.71 2389
3205.24 2166
3205.78 2395
3206.31 2345
3206.85 2467
3207.38 2511
3207.91 2291
3208.45 2309
3208.98 2546
3209.52 2189
3210.05 2321
3210.59 2360
3211.12 2423
3211.65 2385
3212.19 2613
3212.72 2609
3213.26 2673
3213.79 2897
3214.33 2838
3214.86 2771
3215.40 2852
3215.93 2931
3216.47 2864
3217.00 2646
3217.54 2530
3218.07 2488
3218.61 2364
3219.14 2307
3219.68 2230
3220.21 2183
3220.75 2076
3221.28 2119
3221.82 2162
3222.35 2166
3222.89 2144
3223.42 2381
3223.96 2353
3224.49 2360
3225.03 2327
3225.57 2423
3226.10 2489
3226.64 2407
3227.17 2437
3227.71 2706
3228.24 2759
3228.78 2802
3229.32 2665
3229.85 2564
3230.39 2626
3230.92 2605
3231.46 2439
3232.00 2425
3232.53 2362
3233.07 2301
3233.60 2329
3234.14 2193
3234.68 2183
3235.21 2106
3235.75 2213
3236.29 2241
3236.82 2291
3237.36 2361
3237.90 2359
3238.43 2399
3238.97 2520
3239.51 2557
3240.04 2752
3240.58 2804
3241.12 2858
3241.65 2704
3242.19 2646
3242.73 2631
3243.26 2734
3243.80 2801
3244.34 2663
3244.88 2579
3245.41 2521
3245.95 2608
3246.49 2550
3247.02 2687
3247.56 2511
3248.10 2454
3248.64 2357
3249.17 2378
3249.71 2540
3250.25 2574
3250.79 2463
3251.33 2576
3251.86 2516
3252.40 2570
3252.94 2627
3253.48 2596
3254.01 2508
3254.55 2797
3255.09 2911
3255.63 2730
3256.17 2531
3256.70 2689
3257.24 2724
3257.78 2770
3258.32 2813
3258.86 2711
3259.40 2783
3259.93 2753
3260.47 2824
3261.01 2964
3261.55 3000
3262.09 3068
3262.63 3473
3263.17 3358
3263.70 3712
3264.24 3840
3264.78 4259
3265.32 4671
3265.86 4795
3266.40 4889
3266.94 5088
3267.48 5530
3268.02 5667
3268.56 5475
3269.09 5682
3269.63 6067
3270.17 6342
3270.71 6256
3271.25 5966
3271.79 5738
3272.33 5141
3272.87 4731
3273.41 4466
3273.95 4178
3274.49 3725
3275.03 3463
3275.57 3323
3276.11 3083
3276.65 2891
3277.19 3081
3277.73 2997
3278.27 3122
3278.81 3192
3279.35 2944
3279.89 3140
3280.43 3071
3280.97 3202
3281.51 3226
3282.05 3265
3282.59 3234
3283.13 3187
3283.67 3305
3284.21 3291
3284.75 3182
3285.29 3145
3285.83 3261
3286.37 3086
3286.91 3211
3287.45 3298
3287.99 3172
3288.53 3248
3289.08 3274
3289.62 3251
3290.16 3304
3290.70 3304
3291.24 3463
3291.78 3529
3292.32 3259
3292.86 3078
3293.40 3188
3293.95 3484
3294.49 3726
3295.03 3840
3295.57 3928
3296.11 4245
3296.65 4578
3297.19 4681
3297.73 4956
3298.28 5234
3298.82 5401
3299.36 5522
3299.90 5611
3300.44 5360
3300.99 4917
3301.53 4696
3302.07 4512
3302.61 4289
3303.15 3972
3303.69 3544
3304.24 3346
3304.78 3531
3305.32 3390
3305.86 3261
3306.41 3309
3306.95 3210
3307.49 3083
3308.03 3138
3308.58 3175
3309.12 3306
3309.66 3283
3310.20 3285
3310.75 3259
3311.29 3209
3311.83 3202
3312.37 3128
3312.92 2957
3313.46 2991
3314.00 2870
3314.54 2914
3315.09 3052
3315.63 3111
3316.17 3073
3316.72 3148
3317.26 3462
3317.80 3348
3318.35 3315
3318.89 3381
3319.43 3763
3319.98 3740
3320.52 3988
3321.06 3971
3321.61 4165
3322.15 4225
3322.69 4411
3323.24 4550
3323.78 4645
3324.33 4642
3324.87 4617
3325.41 4380
3325.96 4259
3326.50 4279
3327.04 4494
3327.59 4328
3328.13 4132
3328.68 4295
3329.22 4226
3329.76 3978
3330.31 3704
3330.85 3716
3331.40 3878
3331.94 3948
3332.49 4273
3333.03 4543
3333.58 4979
3334.12 5776
3334.66 6998
3335.21 8194
3335.75 10022
3336.30 11833
3336.84 13962
3337.39 16816
3337.93 18767
3338.48 20303
3339.02 21174
3339.57 22714
3340.11 22500
3340.66 21312
3341.20 20205
3341.75 18402
3342.29 15903
3342.84 13398
3343.38 11577
3343.93 9231
3344.47 7808
3345.02 6851
3345.57 6022
3346.11 5313
3346.66 4525
3347.20 4252
3347.75 3733
3348.29 3566
3348.84 3446
3349.38 3555
3349.93 3534
3350.48 3462
3351.02 3430
3351.57 3388
3352.11 3253
3352.66 3346
3353.21 3308
3353.75 3243
3354.30 3224
3354.84 3152
3355.39 3273
3355.94 3205
3356.48 3222
3357.03 3250
3357.58 3256
3358.12 3133
3358.67 3252
3359.22 3200
3359.76 3079
3360.31 3180
3360.86 3094
3361.40 3050
3361.95 2953
3362.50 3043
3363.04 3036
3363.59 3161
3364.14 3282
3364.68 2991
3365.23 2949
3365.78 3273
3366.33 3199
3366.87 3297
3367.42 3297
3367.97 3217
3368.51 3157
3369.06 3105
3369.61 3278
3370.16 3002
3370.70 3015
3371.25 3148
3371.80 3252
3372.35 3244
3372.90 3361
3373.44 3327
3373.99 3461
3374.54 3623
3375.09 3920
3375.63 4211
3376.18 4527
3376.73 4536
3377.28 4739
3377.83 4670
3378.37 4399
3378.92 4297
3379.47 4293
3380.02 3961
3380.57 3486
3381.12 3424
3381.66 3263
3382.21 3084
3382.76 2907
3383.31 2829
3383.86 2715
3384.41 2779
3384.96 2592
3385.50 2508
3386.05 2569
3386.60 2609
3387.15 2571
3387.70 2537
3388.25 2574
3388.80 2563
3389.35 2426
3389.90 2441
3390.44 2383
3390.99 2364
3391.54 2410
3392.09 2475
3392.64 2490
3393.19 2494
3393.74 2488
3394.29 2485
3394.84 2450
3395.39 2498
3395.94 2454
3396.49 2246
3397.04 2388
3397.59 2295
3398.14 2397
3398.69 2661
3399.24 2620
3399.79 2518
3400.34 2626
3400.89 2585
3401.44 2399
3401.99 2571
3402.54 2477
3403.09 2468
3403.64 2432
3404.19 2448
3404.74 2462
3405.29 2470
3405.84 2462
3406.39 2264
3406.94 2359
3407.49 2449
3408.04 2399
3408.59 2386
3409.14 2412
3409.69 2300
3410.24 2297
3410.79 2279
3411.34 2347
3411.89 2383
3412.45 2463
3413.00 2537
3413.55 2609
3414.10 2737
3414.65 2815
3415.20 2791
3415.75 2843
3416.30 2952
3416.85 2814
3417.41 2738
3417.96 2622
3418.51 2605
3419.06 2573
3419.61 2301
3420.16 2297
3420.71 2275
3421.27 2344
3421.82 2333
3422.37 2413
3422.92 2228
3423.47 2267
3424.02 2332
3424.58 2456
3425.13 2543
3425.68 2377
3426.23 2525
3426.78 2425
3427.34 2499
3427.89 2366
3428.44 2436
3428.99 2346
3429.55 2211
3430.10 2217
3430.65 2243
3431.20 2184
3431.76 2178
3432.31 2136
3432.86 2171
3433.41 1979
3433.97 2049
3434.52 2140
3435.07 2185
3435.62 2161
3436.18 2196
3436.73 2163
3437.28 2092
3437.84 2069
3438.39 2024
3438.94 2031
3439.49 2067
3440.05 2119
3440.60 2046
3441.15 2189
3441.71 2189
3442.26 2273
3442.81 2255
3443.37 2329
3443.92 2432
3444.47 2314
3445.03 2150
3445.58 2315
3446.13 2415
3446.69 2207
3447.24 2087
3447.80 2162
3448.35 2143
3448.90 2183
3449.46 2120
3450.01 2104
3450.57 2113
3451.12 2166
3451.67 2070
3452.23 2064
3452.78 2072
3453.34 2034
3453.89 2030
3454.44 2031
3455.00 2103
3455.55 1875
3456.11 2042
3456.66 1968
3457.22 2015
3457.77 1963
3458.33 1953
3458.88 2083
3459.43 2100
3459.99 1977
3460.54 1927
3461.10 2044
3461.65 2036
3462.21 2159
3462.76 2085
3463.32 2297
3463.87 2138
3464.43 2097
3464.98 2163
3465.54 2195
3466.09 2324
3466.65 2282
3467.21 2078
3467.76 2158
3468.32 2283
3468.87 2167
3469.43 2248
3469.98 2232
3470.54 2163
3471.09 2272
3471.65 2168
3472.20 2050
3472.76 2284
3473.32 2130
3473.87 2078
3474.43 2197
3474.98 2214
3475.54 2438
3476.10 2295
3476.65 2376
3477.21 2558
3477.76 2511
3478.32 2404
3478.88 2409
3479.43 2584
3479.99 2527
3480.55 2473
3481.10 2600
3481.66 2784
3482.22 2824
3482.77 2762
3483.33 2847
3483.89 2639
3484.44 2755
3485.00 2885
3485.56 2850
3486.11 2512
3486.67 2536
3487.23 2643
3487.78 2849
3488.34 2737
3488.90 2546
3489.45 2755
3490.01 2795
3490.57 2953
3491.13 3043
3491.68 3332
3492.24 3698
3492.80 4088
3493.35 4116
3493.91 4664
3494.47 4917
3495.03 4957
3495.58 5267
3496.14 5457
3496.70 5249
3497.26 5293
3497.82 4972
3498.37 4695
3498.93 4734
3499.49 4811
3500.05 4601
3500.61 4729
3501.16 5106
3501.72 5204
3502.28 5589
3502.84 5429
3503.40 5676
3503.95 5605
3504.51 5558
3505.07 5227
3505.63 4928
3506.19 4586
3506.75 4595
3507.30 4620
3507.86 4523
3508.42 4376
3508.98 4338
3509.54 4373
3510.10 4389
3510.66 4083
3511.22 3748
3511.77 3496
3512.33 3397
3512.89 3312
3513.45 3147
3514.01 3079
3514.57 3021
3515.13 3036
3515.69 2963
3516.25 2853
3516.81 2628
3517.37 2573
3517.92 2640
3518.48 2509
3519.04 2521
3519.60 2471
3520.16 2479
3520.72 2638
3521.28 2638
3521.84 2715
3522.40 2577
3522.96 2576
3523.52 2708
3524.08 2787
3524.64 2940
3525.20 2839
3525.76 2882
3526.32 2746
3526.88 2729
3527.44 2837
3528.00 2805
3528.56 2547
3529.12 2558
3529.68 2532
3530.24 2325
3530.80 2306
3531.36 2357
3531.92 2340
3532.48 2409
3533.04 2286
3533.60 2394
3534.17 2310
3534.73 2229
3535.29 2160
3535.85 2214
3536.41 2237
3536.97 2210
3537.53 2450
3538.09 2441
3538.65 2517
3539.21 2467
3539.77 2420
3540.34 2475
3540.90 2573
3541.46 2552
3542.02 2657
3542.58 2650
3543.14 2641
3543.70 2498
3544.26 2385
3544.83 2523
3545.39 2544
3545.95 2615
3546.51 2546
3547.07 2665
3547.63 2672
3548.20 2464
3548.76 2413
3549.32 2555
3549.88 2559
3550.44 2507
3551.01 2462
3551.57 2484
3552.13 2219
3552.69 2239
3553.25 2273
3553.82 2301
3554.38 2130
3554.94 2171
3555.50 2180
3556.07 2200
3556.63 2094
3557.19 2218
3557.75 2103
3558.32 2081
3558.88 2223
3559.44 2198
3560.00 2119
3560.57 2108
3561.13 2189
3561.69 2204
3562.26 2101
3562.82 2220
3563.38 2141
3563.94 2195
3564.51 2243
3565.07 2299
3565.63 2130
3566.20 2086
3566.76 2228
3567.32 2398
3567.89 2244
3568.45 2146
3569.01 2156
3569.58 2210
3570.14 1973
3570.70 1903
3571.27 2008
3571.83 1994
3572.39 1842
3572.96 1928
3573.52 1958
3574.09 1988
3574.65 2116
3575.21 2064
3575.78 1904
3576.34 1993
3576.91 2085
3577.47 2093
3578.03 2009
3578.60 2065
3579.16 2264
3579.73 2325
3580.29 2171
3580.86 2131
3581.42 2162
3581.98 2054
3582.55 1997
3583.11 2191
3583.68 1926
3584.24 2006
3584.81 2068
3585.37 1917
3585.94 1886
3586.50 1959
3587.07 2107
3587.63 1936
3588.20 1818
3588.76 1990
3589.33 1947
3589.89 1936
3590.46 1987
3591.02 2112
3591.59 2032
3592.15 2096
3592.72 2055
3593.28 2125
3593.85 2138
3594.41 2141
3594.98 2177
3595.54 1998
3596.11 2107
3596.68 2179
3597.24 2052
3597.81 2059
3598.37 1972
3598.94 2000
3599.50 2085
3600.07 2122
3600.64 2192
3601.20 2258
3601.77 2294
3602.33 2250
3602.90 2254
3603.47 2192
3604.03 2256
3604.60 2335
3605.16 2377
3605.73 2158
3606.30 2139
3606.86 2165
3607.43 2132
3608.00 2126
3608.56 2025
3609.13 1916
3609.70 1981
3610.26 1960
3610.83 1886
3611.40 1871
3611.96 1901
3612.53 1969
3613.10 1889
3613.66 1838
3614.23 1979
3614.80 1936
3615.36 1930
3615.93 2157
3616.50 2393
3617.07 2379
3617.63 2685
3618.20 2830
3618.77 3091
3619.34 3474
3619.90 3795
3620.47 4212
3621.04 4408
3621.61 4575
3622.17 4468
3622.74 4440
3623.31 4303
3623.88 3853
3624.44 3507
3625.01 3326
3625.58 3195
3626.15 2884
3626.72 2551
3627.28 2574
3627.85 2478
3628.42 2283
3628.99 1995
3629.56 1965
3630.12 2152
3630.69 2109
3631.26 2034
3631.83 2082
3632.40 1900
3632.97 1978
3633.53 2008
3634.10 1938
3634.67 1924
3635.24 1958
3635.81 1882
3636.38 2137
3636.95 1904
3637.52 1949
3638.08 1996
3638.65 2155
3639.22 2284
3639.79 2148
3640.36 2036
3640.93 2038
3641.50 2159
3642.07 2229
3642.64 2457
3643.21 2490
3643.78 2653
3644.34 2672
3644.91 2692
3645.48 2798
3646.05 2672
3646.62 2656
3647.19 2611
3647.76 2700
3648.33 2723
3648.90 2672
3649.47 2816
3650.04 2584
3650.61 2489
3651.18 2380
3651.75 2360
3652.32 2470
3652.89 2461
3653.46 2567
3654.03 2621
3654.60 2352
3655.17 2301
3655.74 2504
3656.31 2684
3656.88 2498
3657.45 2420
3658.02 2555
3658.59 2674
3659.16 2471
3659.73 2497
3660.30 2593
3660.87 2599
3661.45 2670
3662.02 2547
3662.59 2479
3663.16 2398
3663.73 2462
3664.30 2650
3664.87 2618
3665.44 2429
3666.01 2440
3666.58 2511
3667.15 2385
3667.73 2411
3668.30 2491
3668.87 2386
3669.44 2454
3670.01 2196
3670.58 2381
3671.15 2375
3671.73 2387
3672.30 2408
3672.87 2398
3673.44 2191
3674.01 2249
3674.58 2318
3675.16 2321
3675.73 2265
3676.30 2140
3676.87 2140
3677.44 2260
3678.01 2386
3678.59 2473
3679.16 2271
3679.73 2456
3680.30 2347
3680.88 2137
3681.45 2248
3682.02 2182
3682.59 2244
3683.16 2171
3683.74 2320
3684.31 2262
3684.88 2160
3685.45 2125
3686.03 2196
3686.60 2237
3687.17 2093
3687.74 2116
3688.32 2178
3688.89 2372
3689.46 2381
3690.04 2413
3690.61 2568
3691.18 2658
3691.76 2754
3692.33 2954
3692.90 2867
3693.47 2952
3694.05 2998
3694.62 3004
3695.19 2871
3695.77 2590
3696.34 2562
3696.91 2527
3697.49 2324
3698.06 2205
3698.64 2312
3699.21 2326
3699.78 2279
3700.36 2256
3700.93 2010
3701.50 1920
3702.08 2292
3702.65 2274
3703.23 2237
3703.80 2186
3704.37 2190
3704.95 2329
3705.52 2294
3706.10 2082
3706.67 2303
3707.24 2267
3707.82 2204
3708.39 2118
3708.97 2207
3709.54 2297
3710.12 2188
3710.69 2285
3711.27 2306
3711.84 2389
3712.41 2240
3712.99 2207
3713.56 2305
3714.14 2351
3714.71 2138
3715.29 2143
3715.86 2023
3716.44 2047
3717.01 2137
3717.59 2046
3718.16 2178
3718.74 2039
3719.31 2230
3719.89 1964
3720.46 2049
3721.04 2092
3721.61 1949
3722.19 1828
3722.77 2004
3723.34 1974
3723.92 1916
3724.49 1892
3725.07 1815
3725.64 1765
3726.22 1792
3726.79 1830
3727.37 1872
3727.95 1963
3728.52 1954
3729.10 1964
3729.67 1968
3730.25 2015
3730.83 2096
3731.40 2122
3731.98 2090
3732.56 2377
3733.13 2490
3733.71 2349
3734.28 2270
3734.86 2516
3735.44 2624
3736.01 2625
3736.59 2664
3737.17 2735
3737.74 2886
3738.32 2801
3738.90 2709
3739.47 2540
3740.05 2517
3740.63 2319
3741.20 2084
3741.78 2182
3742.36 2083
3742.93 2140
3743.51 2060
3744.09 1982
3744.67 2019
3745.24 2038
3745.82 2023
3746.40 1917
3746.97 1880
3747.55 1904
3748.13 1946
3748.71 1969
3749.28 2048
3749.86 2093
3750.44 1976
3751.02 2044
3751.59 2017
3752.17 1995
3752.75 1921
3753.33 1919
3753.91 2010
3754.48 1978
3755.06 2009
3755.64 1972
3756.22 1938
3756.80 1861
3757.37 1901
3757.95 1927
3758.53 1997
3759.11 1900
3759.69 1812
3760.27 1872
3760.84 1937
3761.42 1920
3762.00 1902
3762.58 1932
3763.16 1898
3763.74 2000
3764.31 2079
3764.89 2149
3765.47 2057
3766.05 2160
3766.63 2250
3767.21 2159
3767.79 2096
3768.37 2004
3768.95 1912
3769.52 1914
3770.10 1892
3770.68 1935
3771.26 1986
3771.84 2025
3772.42 2027
3773.00 2081
3773.58 1973
3774.16 2055
3774.74 2095
3775.32 2066
3775.90 2192
3776.48 2002
3777.06 1904
3777.64 1960
3778.22 1951
3778.80 1896
3779.38 1764
3779.96 1829
3780.54 1845
3781.12 1843
3781.70 1784
3782.28 2015
3782.86 1914
3783.44 1895
3784.02 1770
3784.60 1841
3785.18 1874
3785.76 1914
3786.34 1988
3786.92 1972
3787.50 1952
3788.08 1977
3788.66 1850
3789.24 1911
3789.82 1850
3790.40 1860
3790.98 1960
3791.56 2058
3792.14 1946
3792.72 1840
3793.30 1837
3793.89 1851
3794.47 1967
3795.05 1868
3795.63 1920
3796.21 1849
3796.79 1762
3797.37 1818
3797.95 1822
3798.53 1890
3799.12 1889
3799.70 1844
3800.28 1645
3800.86 1866
3801.44 1881
3802.02 1798
3802.60 1865
3803.19 1861
3803.77 1865
3804.35 1916
3804.93 1908
3805.51 1861
3806.10 1920
3806.68 1959
3807.26 2098
3807.84 2125
3808.42 2023
3809.01 2048
3809.59 2142
3810.17 1945
3810.75 1975
3811.33 2008
3811.92 2298
3812.50 2162
3813.08 2244
3813.66 2211
3814.25 2227
3814.83 2124
3815.41 2251
3815.99 2053
3816.58 2117
3817.16 2112
3817.74 2130
3818.32 2069
3818.91 2059
3819.49 2067
3820.07 1926
3820.66 2078
3821.24 1910
3821.82 1997
3822.41 2001
3822.99 1868
3823.57 1970
3824.16 1854
3824.74 1910
3825.32 1877
3825.91 1773
3826.49 1739
3827.07 1909
3827.66 1711
3828.24 1833
3828.82 1956
3829.41 1854
3829.99 1925
3830.57 1919
3831.16 1927
3831.74 1912
3832.33 1872
3832.91 1932
3833.49 1881
3834.08 1900
3834.66 1979
3835.25 1946
3835.83 1934
3836.41 2134
3837.00 1866
3837.58 1868
3838.17 1773
3838.75 1793
3839.34 1967
3839.92 2020
3840.50 1861
3841.09 1843
3841.67 1865
3842.26 1886
3842.84 1770
3843.43 1816
3844.01 1806
3844.60 1798
3845.18 1720
3845.77 1793
3846.35 1933
3846.94 1880
3847.52 1889
3848.11 1866
3848.69 1709
3849.28 1704
3849.86 1716
3850.45 1795
3851.03 1781
3851.62 1719
3852.20 1829
3852.79 1729
3853.37 1783
3853.96 1900
3854.55 1841
3855.13 1779
3855.72 1980
3856.30 1874
3856.89 1988
3857.47 1972
3858.06 1927
3858.65 1955
3859.23 2077
3859.82 2256
3860.40 2279
3860.99 2288
3861.58 2522
3862.16 2698
3862.75 2919
3863.33 3167
3863.92 3323
3864.51 3405
3865.09 3497
3865.68 3707
3866.27 3724
3866.85 3940
3867.44 3865
3868.03 3742
3868.61 3381
3869.20 3103
3869.79 2948
3870.37 2687
3870.96 2484
3871.55 2294
3872.13 2263
3872.72 2160
3873.31 1882
3873.89 2075
3874.48 2334
3875.07 2249
3875.66 2192
3876.24 2292
3876.83 2303
3877.42 2352
3878.00 2318
3878.59 2317
3879.18 2139
3879.77 2214
3880.35 2266
3880.94 2190
3881.53 2126
3882.12 2211
3882.70 2041
3883.29 2085
3883.88 1757
3884.47 1889
3885.06 2043
3885.64 1985
3886.23 1928
3886.82 1910
3887.41 1913
3888.00 1944
3888.58 1799
3889.17 1793
3889.76 1830
3890.35 1997
3890.94 2232
3891.53 2141
3892.11 2182
3892.70 2297
3893.29 2308
3893.88 2429
3894.47 2501
3895.06 2298
3895.65 2398
3896.23 2372
3896.82 2134
3897.41 2169
3898.00 2123
3898.59 2147
3899.18 2275
3899.77 2117
3900.36 2031
3900.95 2221
3901.53 2269
3902.12 2287
3902.71 2177
3903.30 2196
3903.89 2301
3904.48 2264
3905.07 2232
3905.66 2391
3906.25 2131
3906.84 2062
3907.43 2222
3908.02 2146
3908.61 2320
3909.20 2169
3909.79 2214
3910.38 2163
3910.97 2063
3911.56 2081
3912.15 2077
3912.74 1839
3913.33 2089
3913.92 1994
3914.51 1937
3915.10 1876
3915.69 1896
3916.28 2007
3916.87 1884
3917.46 1865
3918.05 1946
3918.64 1842
3919.23 1788
3919.82 1830
3920.41 1853
3921.00 1999
3921.59 1878
3922.18 1896
3922.77 2072
3923.36 1895
3923.95 1866
3924.55 1884
3925.14 1965
3925.73 1859
3926.32 1967
3926.91 1919
3927.50 1856
3928.09 1855
3928.68 1863
3929.27 1851
3929.87 1900
3930.46 1838
3931.05 1783
3931.64 1823
3932.23 1943
3932.82 1875
3933.41 2064
3934.01 2018
3934.60 1904
3935.19 2015
3935.78 1839
3936.37 1955
3936.96 1768
3937.56 1712
3938.15 1687
3938.74 1752
3939.33 1717
3939.92 1774
3940.52 1933
3941.11 1885
3941.70 1747
3942.29 1765
3942.88 1778
3943.48 1794
3944.07 1772
3944.66 1887
3945.25 1897
3945.85 1821
3946.44 1871
3947.03 1792
3947.62 1929
3948.22 1782
3948.81 1872
3949.40 1869
3949.99 1877
3950.59 1894
3951.18 1781
3951.77 1767
3952.37 1920
3952.96 1832
3953.55 1797
3954.15 1711
3954.74 1834
3955.33 1904
3955.93 1866
3956.52 1708
3957.11 1697
3957.71 1806
3958.30 1812
3958.89 1828
3959.49 1939
3960.08 1989
3960.67 2101
3961.27 2004
3961.86 1899
3962.45 1882
3963.05 1938
3963.64 1916
3964.23 1814
3964.83 1724
3965.42 1748
3966.02 1802
3966.61 1749
3967.20 1731
3967.80 1776
3968.39 1893
3968.99 1848
3969.58 1787
3970.18 1892
3970.77 1955
3971.36 1878
3971.96 1831
3972.55 1864
3973.15 1937
3973.74 1874
3974.34 1746
3974.93 1817
3975.53 1966
3976.12 2043
3976.72 1902
3977.31 2056
3977.91 1996
3978.50 1979
3979.10 1965
3979.69 2027
3980.29 1936
3980.88 1970
3981.48 2094
3982.07 1892
3982.67 1904
3983.26 2075
3983.86 1979
3984.45 1831
3985.05 1877
3985.64 1862
3986.24 1719
3986.83 1871
3987.43 1898
3988.03 1978
3988.62 2002
3989.22 2024
3989.81 2042
3990.41 2018
3991.00 1910
3991.60 1989
3992.20 2025
3992.79 1974
3993.39 1944
3993.98 1928
3994.58 2064
3995.18 2058
3995.77 2150
3996.37 2266
3996.97 2081
3997.56 2124
3998.16 2056
3998.75 1985
3999.35 1967
3999.95 2178
4000.54 2116
4001.14 2156
4001.74 2093
4002.33 2026
4002.93 2012
4003.53 2216
4004.12 2177
4004.72 2072
4005.32 2112
4005.92 1995
4006.51 2092
4007.11 2004
4007.71 2162
4008.30 2278
4008.90 2284
4009.50 2229
4010.10 2279
4010.69 2121
4011.29 2126
4011.89 2189
4012.49 2242
4013.08 2336
4013.68 2239
4014.28 2271
4014.88 2284
4015.47 2282
4016.07 2404
4016.67 2282
4017.27 2382
4017.86 2522
4018.46 2499
4019.06 2569
4019.66 2606
4020.26 2716
4020.85 2764
4021.45 2592
4022.05 2672
4022.65 2673
4023.25 2461
4023.85 2405
4024.44 2355
4025.04 2188
4025.64 2130
4026.24 2299
4026.84 2270
4027.44 2130
4028.03 2241
4028.63 2164
4029.23 2259
4029.83 2515
4030.43 2514
4031.03 2656
4031.63 2688
4032.23 2399
4032.83 2417
4033.42 2370
4034.02 2565
4034.62 2250
4035.22 2293
4035.82 2414
4036.42 2523
4037.02 2431
4037.62 2437
4038.22 2500
4038.82 2377
4039.42 2225
4040.02 2082
4040.62 2114
4041.22 2048
4041.82 1951
4042.41 1945
4043.01 1966
4043.61 1761
4044.21 1828
4044.81 1835
4045.41 1801
4046.01 1814
4046.61 1913
4047.21 1873
4047.81 1998
4048.41 1985
4049.01 1916
4049.61 1977
4050.21 1939
4050.82 1974
4051.42 2038
4052.02 2028
4052.62 1983
4053.22 2025
4053.82 2028
4054.42 1987
4055.02 2030
4055.62 2041
4056.22 2066
4056.82 2015
4057.42 1988
4058.02 2031
4058.62 1983
4059.22 1947
4059.83 2028
4060.43 2084
4061.03 2074
4061.63 1870
4062.23 1913
4062.83 1874
4063.43 1852
4064.03 1759
4064.63 1826
4065.24 1788
4065.84 1796
4066.44 1790
4067.04 1769
4067.64 1819
4068.24 1768
4068.85 1831
4069.45 1917
4070.05 1831
4070.65 1820
4071.25 1719
4071.85 1711
4072.46 1761
4073.06 1693
4073.66 1830
4074.26 1782
4074.86 1729
4075.47 1789
4076.07 1823
4076.67 1865
4077.27 1655
4077.88 1697
4078.48 1645
4079.08 1787
4079.68 1752
4080.29 1734
4080.89 1769
4081.49 1897
4082.09 1802
4082.70 1788
4083.30 1778
4083.90 1881
4084.50 1815
4085.11 1852
4085.71 1686
4086.31 1720
4086.92 1696
4087.52 1721
4088.12 1629
4088.72 1811
4089.33 1732
4089.93 1744
4090.53 1811
4091.14 1840
4091.74 1674
4092.34 1719
4092.95 1719
4093.55 1765
4094.16 1753
4094.76 1735
4095.36 1898
4095.97 1850
4096.57 1911
4097.17 1810
4097.78 1804
4098.38 1860
4098.98 1910
4099.59 1744
4100.19 1653
4100.80 1828
4101.40 1816
4102.00 1890
4102.61 1650
4103.21 1638
4103.82 1754
4104.42 1711
4105.03 1658
4105.63 1794
4106.23 1715
4106.84 1749
4107.44 1685
4108.05 1664
4108.65 1757
4109.26 1709
4109.86 1645
4110.47 1661
4111.07 1790
4111.68 1631
4112.28 1589
4112.89 1626
4113.49 1601
4114.10 1574
4114.70 1652
4115.31 1625
4115.91 1715
4116.52 1686
4117.12 1560
4117.73 1596
4118.33 1529
4118.94 1588
4119.54 1603
4120.15 1587
4120.75 1645
4121.36 1799
4121.97 1817
4122.57 1902
4123.18 1822
4123.78 1612
4124.39 1691
4124.99 1708
4125.60 1719
4126.21 1897
4126.81 1853
4127.42 1834
4128.02 1725
4128.63 1721
4129.24 1786
4129.84 1801
4130.45 1756
4131.05 1668
4131.66 1654
4132.27 1693
4132.87 1713
4133.48 1750
4134.09 1766
4134.69 1775
4135.30 1694
4135.91 1704
4136.51 1910
4137.12 1873
4137.73 1893
4138.33 1829
4138.94 2027
4139.55 1944
4140.15 1940
4140.76 1904
4141.37 2043
4141.97 2056
4142.58 2155
4143.19 2150
4143.80 2089
4144.40 2166
4145.01 2159
4145.62 2171
4146.22 2231
4146.83 2132
4147.44 2074
4148.05 2025
4148.65 1974
4149.26 2047
4149.87 1802
4150.48 1828
4151.09 1732
4151.69 1601
4152.30 1600
4152.91 1724
4153.52 1780
4154.12 1687
4154.73 1713
4155.34 1607
4155.95 1551
4156.56 1594
4157.16 1580
4157.77 1639
4158.38 1657
4158.99 1519
4159.60 1638
4160.21 1661
4160.81 1687
4161.42 1627
4162.03 1652
4162.64 1640
4163.25 1573
4163.86 1567
4164.47 1652
4165.08 1793
4165.68 1737
4166.29 1778
4166.90 1806
4167.51 1806
4168.12 1872
4168.73 1815
4169.34 1834
4169.95 1780
4170.56 1683
4171.16 1739
4171.77 1749
4172.38 1652
4172.99 1555
4173.60 1751
4174.21 1776
4174.82 1759
4175.43 1650
4176.04 1685
4176.65 1660
4177.26 1728
4177.87 1935
4178.48 1951
4179.09 2023
4179.70 1927
4180.31 1847
4180.92 1841
4181.53 1811
4182.14 1789
4182.75 1937
4183.36 1909
4183.97 1720
4184.58 1772
4185.19 1790
4185.80 1758
4186.41 1823
4187.02 1793
4187.63 1681
4188.24 1782
4188.85 1714
4189.46 1730
4190.07 1769
4190.68 1655
4191.29 1639
4191.90 1595
4192.51 1791
4193.13 1842
4193.74 1740
4194.35 1836
4194.96 1746
4195.57 1962
4196.18 1983
4196.79 2121
4197.40 2290
4198.01 2130
4198.62 2071
4199.24 2091
4199.85 2127
4200.46 2131
4201.07 1960
4201.68 1973
4202.29 2172
4202.90 1977
4203.52 1977
4204.13 1852
4204.74 1794
4205.35 1880
4205.96 1853
4206.57 1892
4207.19 1805
4207.80 1758
4208.41 1779
4209.02 1823
4209.63 1805
4210.25 1754
4210.86 1877
4211.47 1963
4212.08 1847
4212.69 1811
4213.31 1956
4213.92 1918
4214.53 1942
4215.14 1949
4215.76 2008
4216.37 2080
4216.98 1983
4217.59 2010
4218.21 1986
4218.82 1974
4219.43 2135
4220.04 2120
4220.66 2116
4221.27 2291
4221.88 2377
4222.50 2408
4223.11 2545
4223.72 2838
4224.33 2981
4224.95 3015
4225.56 3182
4226.17 3373
4226.79 3369
4227.40 3293
4228.01 3253
4228.63 3285
4229.24 3435
4229.85 3514
4230.47 3457
4231.08 3606
4231.69 3460
4232.31 3367
4232.92 3607
4233.54 3534
4234.15 3267
4234.76 3209
4235.38 3273
4235.99 3556
4236.61 3776
4237.22 3480
4237.83 3575
4238.45 3575
4239.06 3667
4239.68 3536
4240.29 3494
4240.90 3294
4241.52 2972
4242.13 2935
4242.75 2664
4243.36 2476
4243.98 2418
4244.59 2437
4245.21 2261
4245.82 2086
4246.43 2273
4247.05 2239
4247.66 2259
4248.28 2161
4248.89 2173
4249.51 2266
4250.12 2392
4250.74 2245
4251.35 2199
4251.97 2278
4252.58 2199
4253.20 2130
4253.81 2149
4254.43 2050
4255.04 2121
4255.66 1994
4256.28 2031
4256.89 2072
4257.51 1939
4258.12 1903
4258.74 1962
4259.35 2030
4259.97 1971
4260.58 2054
4261.20 2059
4261.82 2109
4262.43 2069
4263.05 2050
4263.66 1942
4264.28 2099
4264.90 2065
4265.51 1899
4266.13 1992
4266.74 1938
4267.36 2058
4267.98 2194
4268.59 2059
4269.21 2084
4269.82 2123
4270.44 2150
4271.06 2198
4271.67 1983
4272.29 1987
4272.91 2046
4273.52 1953
4274.14 1844
4274.76 1905
4275.37 2091
4275.99 1996
4276.61 1928
4277.22 1947
4277.84 1946
4278.46 1997
4279.08 1926
4279.69 1948
4280.31 1864
4280.93 1872
4281.54 1939
4282.16 1960
4282.78 1815
4283.40 1880
4284.01 1817
4284.63 1752
4285.25 1846
4285.87 1794
4286.48 1747
4287.10 1655
4287.72 1610
4288.34 1652
4288.95 1677
4289.57 1670
4290.19 1671
4290.81 1735
4291.43 1794
4292.04 1732
4292.66 1776
4293.28 1735
4293.90 1858
4294.52 1848
4295.13 1882
4295.75 1836
4296.37 1695
4296.99 1669
4297.61 1796
4298.23 1797
4298.84 1676
4299.46 1688
4300.08 1886
4300.70 1712
4301.32 1734
4301.94 1712
4302.56 1799
4303.17 1832
4303.79 1712
4304.41 1724
4305.03 1671
4305.65 1638
4306.27 1759
4306.89 1896
4307.51 1849
4308.13 1990
4308.75 1864
4309.36 1880
4309.98 1890
4310.60 1799
4311.22 1806
4311.84 1808
4312.46 1751
4313.08 1792
4313.70 1751
4314.32 1809
4314.94 1907
4315.56 1922
4316.18 1880
4316.80 1912
4317.42 1886
4318.04 1928
4318.66 1922
4319.28 1902
4319.90 1890
4320.52 1818
4321.14 1933
4321.76 2039
4322.38 1877
4323.00 1931
4323.62 2016
4324.24 2051
4324.86 2119
4325.48 2240
4326.10 2087
4326.72 2195
4327.34 2295
4327.96 2299
4328.58 2262
4329.20 2160
4329.82 2248
4330.44 2245
4331.07 2322
4331.69 2304
4332.31 2190
4332.93 2166
4333.55 2150
4334.17 2184
4334.79 2199
4335.41 2219
4336.03 2396
4336.65 2417
4337.28 2304
4337.90 2569
4338.52 2800
4339.14 3133
4339.76 3363
4340.38 3499
4341.00 3510
4341.63 3818
4342.25 3845
4342.87 3848
4343.49 3600
4344.11 3174
4344.73 3260
4345.36 3306
4345.98 3199
4346.60 3463
4347.22 3721
4347.84 3926
4348.47 4284
4349.09 4959
4349.71 5235
4350.33 5355
4350.95 5234
4351.58 5018
4352.20 4728
4352.82 4237
4353.44 4007
4354.07 3834
4354.69 3260
4355.31 2941
4355.93 2828
4356.56 2673
4357.18 2756
4357.80 2491
4358.42 2556
4359.05 2569
4359.67 2503
4360.29 2596
4360.92 2508
4361.54 2446
4362.16 2442
4362.78 2450
4363.41 2450
4364.03 2569
4364.65 2442
4365.28 2423
4365.90 2421
4366.52 2328
4367.15 2403
4367.77 2408
4368.39 2309
4369.02 2201
4369.64 1995
4370.26 2081
4370.89 2089
4371.51 2166
4372.14 2022
4372.76 1947
4373.38 1958
4374.01 1909
4374.63 1817
4375.25 1759
4375.88 1847
4376.50 1994
4377.13 1913
4377.75 1973
4378.37 1927
4379.00 1887
4379.62 1912
4380.25 2012
4380.87 1951
4381.50 1964
4382.12 2005
4382.75 2134
4383.37 2011
4383.99 2050
4384.62 2020
4385.24 2094
4385.87 2025
4386.49 1836
4387.12 1799
4387.74 1964
4388.37 1858
4388.99 1785
4389.62 1720
4390.24 1729
4390.87 1843
4391.49 1700
4392.12 1949
4392.74 1883
4393.37 1790
4393.99 1754
4394.62 1745
4395.24 1798
4395.87 1686
4396.49 1800
4397.12 2023
4397.75 1864
4398.37 1896
4399.00 1888
4399.62 2040
4400.25 1967
4400.87 2020
4401.50 1974
4402.13 2091
4402.75 1996
4403.38 1925
4404.00 1941
4404.63 1968
4405.26 1888
4405.88 1963
4406.51 2005
4407.13 1843
4407.76 1918
4408.39 1889
4409.01 1976
4409.64 1826
4410.27 1753
4410.89 1827
4411.52 1849
4412.15 1894
4412.77 1960
4413.40 1949
4414.03 1894
4414.65 2106
4415.28 2024
4415.91 1922
4416.53 1736
4417.16 1984
4417.79 1841
4418.41 1807
4419.04 1712
4419.67 1810
4420.30 1934
4420.92 1771
4421.55 1705
4422.18 1810
4422.80 1893
4423.43 1807
4424.06 1880
4424.69 1990
4425.31 1849
4425.94 1698
4426.57 1747
4427.20 1754
4427.82 1701
4428.45 1694
4429.08 1677
4429.71 1541
4430.34 1591
4430.96 1582
4431.59 1610
4432.22 1580
4432.85 1487
4433.48 1572
4434.10 1581
4434.73 1705
4435.36 1715
4435.99 1607
4436.62 1604
4437.25 1643
4437.87 1714
4438.50 1733
4439.13 1824
4439.76 1853
4440.39 1868
4441.02 1769
4441.64 1762
4442.27 1760
4442.90 1639
4443.53 1649
4444.16 1570
4444.79 1607
4445.42 1625
4446.05 1532
4446.68 1560
4447.30 1667
4447.93 1645
4448.56 1606
4449.19 1679
4449.82 1772
4450.45 1900
4451.08 1757
4451.71 1774
4452.34 1829
4452.97 1747
4453.60 1796
4454.23 1815
4454.86 1856
4455.49 1910
4456.12 1844
4456.75 1875
4457.38 1952
4458.01 1893
4458.64 1949
4459.27 1828
4459.90 1780
4460.53 1897
4461.16 1764
4461.79 1862
4462.42 1847
4463.05 1743
4463.68 1644
4464.31 1809
4464.94 1582
4465.57 1540
4466.20 1532
4466.83 1617
4467.46 1552
4468.09 1634
4468.72 1664
4469.35 1610
4469.98 1524
4470.61 1553
4471.24 1649
4471.87 1541
4472.50 1688
4473.13 1577
4473.77 1499
4474.40 1623
4475.03 1526
4475.66 1632
4476.29 1597
4476.92 1551
4477.55 1525
4478.18 1608
4478.82 1718
4479.45 1642
4480.08 1607
4480.71 1560
4481.34 1677
4481.97 1725
4482.60 1678
4483.24 1657
4483.87 1614
4484.50 1596
4485.13 1616
4485.76 1737
4486.39 1655
4487.03 1699
4487.66 1769
4488.29 1877
4488.92 1744
4489.55 1718
4490.19 1640
4490.82 1885
4491.45 1849
4492.08 1744
4492.71 1859
4493.35 1867
4493.98 1917
4494.61 1973
4495.24 1828
4495.88 1925
4496.51 1805
4497.14 1671
4497.77 1844
4498.41 1682
4499.04 1688
4499.67 1663
4500.31 1675
4500.94 1757
4501.57 1769
4502.20 2019
4502.84 2026
4503.47 2123
4504.10 2110
4504.74 2084
4505.37 2041
4506.00 2158
4506.64 2196
4507.27 2354
4507.90 2255
4508.54 2171
4509.17 2103
4509.80 1886
4510.44 1978
4511.07 1977
4511.70 1939
4512.34 1758
4512.97 1724
4513.60 1873
4514.24 1922
4514.87 1798
4515.51 1813
4516.14 1803
4516.77 1797
4517.41 1818
4518.04 1795
4518.68 1702
4519.31 1783
4519.94 1828
4520.58 1737
4521.21 1701
4521.85 1670
4522.48 1643
4523.12 1706
4523.75 1762
4524.39 1781
4525.02 1730
4525.65 1717
4526.29 1788
4526.92 1764
4527.56 2000
4528.19 2051
4528.83 1922
4529.46 1882
4530.10 1963
4530.73 2054
4531.37 2240
4532.00 2563
4532.64 2756
4533.27 3116
4533.91 3499
4534.54 3680
4535.18 3724
4535.81 3655
4536.45 3716
4537.09 3693
4537.72 3345
4538.36 3037
4538.99 2908
4539.63 2798
4540.26 2351
4540.90 2193
4541.53 2040
4542.17 1954
4542.81 1877
4543.44 1888
4544.08 1915
4544.71 1884
4545.35 1822
4545.99 1814
4546.62 1830
4547.26 1708
4547.89 1678
4548.53 1881
4549.17 1902
4549.80 1861
4550.44 1808
4551.08 1971
4551.71 2028
4552.35 1965
4552.98 2009
4553.62 1946
4554.26 1982
4554.89 1959
4555.53 1884
4556.17 1867
4556.80 1896
4557.44 1964
4558.08 1888
4558.72 1772
4559.35 1698
4559.99 1838
4560.63 1706
4561.26 1756
4561.90 1713
4562.54 1687
4563.17 1656
4563.81 1800
4564.45 1793
4565.09 1764
4565.72 1638
4566.36 1735
4567.00 1756
4567.64 1788
4568.27 1761
4568.91 1800
4569.55 1750
4570.19 1776
4570.82 1816
4571.46 1772
4572.10 1951
4572.74 1841
4573.38 1929
4574.01 1828
4574.65 1705
4575.29 1776
4575.93 1907
4576.57 1813
4577.20 1779
4577.84 1683
4578.48 1631
4579.12 1732
4579.76 1810
4580.40 1786
4581.04 1718
4581.67 1692
4582.31 1713
4582.95 1685
4583.59 1798
4584.23 1682
4584.87 1818
4585.51 1798
4586.14 1757
4586.78 1769
4587.42 1832
4588.06 1975
4588.70 1800
4589.34 1877
4589.98 1828
4590.62 1867
4591.26 1978
4591.90 1988
4592.54 1828
4593.17 1965
4593.81 2248
4594.45 2318
4595.09 2316
4595.73 2166
4596.37 2075
4597.01 1958
4597.65 1991
4598.29 1894
4598.93 1966
4599.57 1998
4600.21 1918
4600.85 1765
4601.49 1854
4602.13 1718
4602.77 1727
4603.41 1729
4604.05 1621
4604.69 1786
4605.33 1903
4605.97 1787
4606.61 1739
4607.25 1748
4607.89 1800
4608.53 1762
4609.17 1735
4609.81 1895
4610.45 1878
4611.09 1798
4611.73 1785
4612.38 1863
4613.02 1909
4613.66 1967
4614.30 2003
4614.94 2019
4615.58 1962
4616.22 1735
4616.86 1863
4617.50 1807
4618.14 1705
4618.78 1805
4619.43 1735
4620.07 1747
4620.71 1734
4621.35 1874
4621.99 1674
4622.63 1708
4623.27 1657
4623.91 1525
4624.56 1804
4625.20 1783
4625.84 1824
4626.48 1876
4627.12 1731
4627.76 1711
4628.41 1686
4629.05 1692
4629.69 1652
4630.33 1689
4630.97 1674
4631.62 1664
4632.26 1698
4632.90 1699
4633.54 1701
4634.18 1676
4634.83 1865
4635.47 1773
4636.11 1759
4636.75 1767
4637.40 1884
4638.04 1931
4638.68 1819
4639.32 1889
4639.97 1954
4640.61 2140
4641.25 2151
4641.89 2203
4642.54 2222
4643.18 2152
4643.82 2128
4644.46 2086
4645.11 2083
4645.75 2023
4646.39 2056
4647.04 1918
4647.68 1907
4648.32 1795
4648.97 1796
4649.61 1813
4650.25 1753
4650.90 1822
4651.54 1757
4652.18 1825
4652.83 1894
4653.47 1905
4654.11 1953
4654.76 2066
4655.40 1973
4656.04 1976
4656.69 2156
4657.33 1969
4657.98 2021
4658.62 1970
4659.26 1961
4659.91 1897
4660.55 1798
4661.20 1632
4661.84 1549
4662.48 1550
4663.13 1619
4663.77 1680
4664.42 1790
4665.06 1612
4665.71 1549
4666.35 1560
4666.99 1645
4667.64 1602
4668.28 1705
4668.93 1573
4669.57 1590
4670.22 1676
4670.86 1729
4671.51 1581
4672.15 1474
4672.80 1615
4673.44 1555
4674.09 1698
4674.73 1619
4675.38 1619
4676.02 1589
4676.67 1720
4677.31 1669
4677.96 1706
4678.60 1746
4679.25 1562
4679.89 1546
4680.54 1600
4681.18 1685
4681.83 1623
4682.47 1657
4683.12 1749
4683.77 1793
4684.41 1552
4685.06 1641
4685.70 1707
4686.35 1738
4686.99 1623
4687.64 1630
4688.29 1645
4688.93 1636
4689.58 1650
4690.22 1794
4690.87 1742
4691.52 1640
4692.16 1749
4692.81 1616
4693.45 1588
4694.10 1607
4694.75 1565
4695.39 1651
4696.04 1701
4696.69 1727
4697.33 1660
4697.98 1630
4698.63 1595
4699.27 1651
4699.92 1619
4700.57 1867
4701.21 1898
4701.86 1807
4702.51 1751
4703.15 1800
4703.80 1812
4704.45 1924
4705.10 1800
4705.74 1772
4706.39 1763
4707.04 1586
4707.68 1526
4708.33 1492
4708.98 1609
4709.63 1727
4710.27 1781
4710.92 1699
4711.57 1625
4712.22 1664
4712.86 1806
4713.51 1714
4714.16 1674
4714.81 1620
4715.45 1770
4716.10 1805
4716.75 1646
4717.40 1650
4718.05 1597
4718.69 1740
4719.34 1687
4719.99 1624
4720.64 1601
4721.29 1723
4721.94 1892
4722.58 1845
4723.23 1869
4723.88 1819
4724.53 1842
4725.18 1726
4725.83 1811
4726.47 1867
4727.12 1990
4727.77 1941
4728.42 1893
4729.07 1876
4729.72 1733
4730.37 1889
4731.02 1896
4731.66 1898
4732.31 1892
4732.96 1843
4733.61 1785
4734.26 1807
4734.91 1730
4735.56 1424
4736.21 1607
4736.86 1708
4737.51 1643
4738.16 1510
4738.81 1507
4739.45 1593
4740.10 1547
4740.75 1627
4741.40 1667
4742.05 1575
4742.70 1672
4743.35 1776
4744.00 1665
4744.65 1574
4745.30 1764
4745.95 1820
4746.60 1913
4747.25 1820
4747.90 1706
4748.55 1744
4749.20 1741
4749.85 1780
4750.50 1692
4751.15 1738
4751.80 1983
4752.45 1978
4753.10 1998
4753.75 1949
4754.40 1927
4755.05 1971
4755.71 1941
4756.36 2000
4757.01 2076
4757.66 1947
4758.31 2042
4758.96 1947
4759.61 1843
4760.26 1900
4760.91 1844
4761.56 1791
4762.21 1673
4762.86 1654
4763.52 1776
4764.17 1690
4764.82 1707
4765.47 1859
4766.12 1951
4766.77 1991
4767.42 2018
4768.07 1902
4768.73 2034
4769.38 2092
4770.03 1881
4770.68 2128
4771.33 2140
4771.98 2038
4772.64 1977
4773.29 1883
4773.94 1816
4774.59 1758
4775.24 1740
4775.89 1571
4776.55 1595
4777.20 1579
4777.85 1575
4778.50 1581
4779.15 1519
4779.81 1631
4780.46 1653
4781.11 1703
4781.76 1629
4782.42 1642
4783.07 1792
4783.72 1722
4784.37 1718
4785.03 1585
4785.68 1650
4786.33 1810
4786.98 1570
4787.64 1576
4788.29 1557
4788.94 1757
4789.60 1794
4790.25 1692
4790.90 1652
4791.55 1669
4792.21 1718
4792.86 1663
4793.51 1781
4794.17 1630
4794.82 1651
4795.47 1663
4796.13 1665
4796.78 1599
4797.43 1669
4798.09 1598
4798.74 1640
4799.39 1724
4800.05 1637
4800.70 1607
4801.36 1621
4802.01 1629
4802.66 1653
4803.32 1661
4803.97 1563
4804.62 1772
4805.28 1634
4805.93 1624
4806.59 1675
4807.24 1620
4807.89 1620
4808.55 1715
4809.20 1646
4809.86 1712
4810.51 1744
4811.17 1624
4811.82 1687
4812.47 1705
4813.13 1664
4813.78 1709
4814.44 1630
4815.09 1581
4815.75 1651
4816.40 1700
4817.06 1731
4817.71 1769
4818.37 1676
4819.02 1607
4819.68 1808
4820.33 1821
4820.99 1762
4821.64 1849
4822.30 1852
4822.95 1794
4823.61 1909
4824.26 2007
4824.92 1996
4825.57 2010
4826.23 2054
4826.88 2074
4827.54 2156
4828.19 2141
4828.85 2157
4829.51 2144
4830.16 2066
4830.82 2043
4831.47 2139
4832.13 2081
4832.78 2081
4833.44 1932
4834.10 1939
4834.75 2084
4835.41 1956
4836.06 2024
4836.72 2178
4837.38 2298
4838.03 2360
4838.69 2267
4839.34 2437
4840.00 2563
4840.66 2521
4841.31 2688
4841.97 2669
4842.63 2588
4843.28 2580
4843.94 2588
4844.60 2475
4845.25 2519
4845.91 2415
4846.57 2464
4847.22 2210
4847.88 2203
4848.54 2369
4849.19 2292
4849.85 2338
4850.51 2361
4851.17 2316
4851.82 2314
4852.48 2319
4853.14 2406
4853.79 2430
4854.45 2581
4855.11 2350
4855.77 2335
4856.42 2436
4857.08 2509
4857.74 2690
4858.40 2589
4859.05 2608
4859.71 2663
4860.37 2858
4861.03 2923
4861.68 2946
4862.34 3075
4863.00 3041
4863.66 2849
4864.32 3038
4864.97 2877
4865.63 2740
4866.29 2658
4866.95 2685
4867.61 2769
4868.26 2795
4868.92 2756
4869.58 2973
4870.24 2923
4870.90 2871
4871.56 2831
4872.21 2750
4872.87 2708
4873.53 2649
4874.19 2553
4874.85 2622
4875.51 2609
4876.17 2394
4876.83 2519
4877.48 2455
4878.14 2421
4878.80 2386
4879.46 2353
4880.12 2447
4880.78 2572
4881.44 2515
4882.10 2554
4882.76 2491
4883.42 2466
4884.08 2339
4884.73 2299
4885.39 2212
4886.05 2201
4886.71 2195
4887.37 2054
4888.03 2050
4888.69 2009
4889.35 2003
4890.01 1823
4890.67 2063
4891.33 2100
4891.99 2110
4892.65 1998
4893.31 2180
4893.97 2103
4894.63 2092
4895.29 2038
4895.95 2099
4896.61 2085
4897.27 1987
4897.93 1888
4898.59 1988
4899.25 2121
4899.91 1927
4900.57 1854
4901.23 1828
4901.89 1816
4902.55 1832
4903.21 1947
4903.88 1888
4904.54 1854
4905.20 1859
4905.86 1760
4906.52 1851
4907.18 1807
4907.84 1749
4908.50 1793
4909.16 1777
4909.82 1668
4910.48 1583
4911.15 1659
4911.81 1682
4912.47 1692
4913.13 1740
4913.79 1596
4914.45 1541
4915.11 1744
4915.77 1641
4916.44 1742
4917.10 1618
4917.76 1584
4918.42 1784
4919.08 1598
4919.74 1538
4920.41 1522
4921.07 1660
4921.73 1572
4922.39 1509
4923.05 1549
4923.72 1531
4924.38 1475
4925.04 1624
4925.70 1603
4926.36 1582
4927.03 1664
4927.69 1606
4928.35 1551
4929.01 1751
4929.67 1668
4930.34 1576
4931.00 1690
4931.66 1587
4932.32 1502
4932.99 1633
4933.65 1579
4934.31 1785
4934.98 1772
4935.64 1586
4936.30 1692
4936.96 1718
4937.63 1713
4938.29 1664
4938.95 1614
4939.62 1588
4940.28 1588
4940.94 1591
4941.61 1694
4942.27 1588
4942.93 1571
4943.60 1560
4944.26 1589
4944.92 1540
4945.59 1617
4946.25 1609
4946.91 1608
4947.58 1577
4948.24 1541
4948.90 1608
4949.57 1509
4950.23 1451
4950.89 1634
4951.56 1620
4952.22 1568
4952.89 1536
4953.55 1554
4954.21 1517
4954.88 1562
4955.54 1526
4956.21 1507
4956.87 1483
4957.53 1590
4958.20 1460
4958.86 1395
4959.53 1379
4960.19 1489
4960.86 1358
4961.52 1461
4962.19 1566
4962.85 1474
4963.52 1442
4964.18 1615
4964.84 1537
4965.51 1500
4966.17 1606
4966.84 1651
4967.50 1669
4968.17 1479
4968.83 1566
4969.50 1628
4970.16 1622
4970.83 1501
4971.49 1533
4972.16 1413
4972.82 1601
4973.49 1477
4974.16 1431
4974.82 1443
4975.49 1413
4976.15 1405
4976.82 1485
4977.48 1484
4978.15 1465
4978.81 1437
4979.48 1464
4980.15 1512
4980.81 1487
4981.48 1631
4982.14 1530
4982.81 1523
4983.48 1555
4984.14 1570
4984.81 1444
4985.47 1441
4986.14 1579
4986.81 1469
4987.47 1484
4988.14 1617
4988.80 1599
4989.47 1602
4990.14 1551
4990.80 1485
4991.47 1436
4992.14 1493
4992.80 1644
4993.47 1645
4994.14 1511
4994.80 1482
4995.47 1532
4996.14 1638
4996.80 1528
4997.47 1500
4998.14 1469
4998.81 1442
4999.47 1497
5000.14 1388
5000.81 1478
5001.47 1481
5002.14 1429
5002.81 1426
5003.48 1513
5004.14 1596
5004.81 1599
5005.48 1402
5006.15 1469
5006.81 1416
5007.48 1422
5008.15 1460
5008.82 1500
5009.48 1539
5010.15 1617
5010.82 1612
5011.49 1558
5012.16 1569
5012.82 1678
5013.49 1517
5014.16 1590
5014.83 1561
5015.50 1619
5016.16 1591
5016.83 1568
5017.50 1548
5018.17 1601
5018.84 1606
5019.50 1565
5020.17 1644
5020.84 1684
5021.51 1699
5022.18 1831
5022.85 1938
5023.52 1891
5024.19 2045
5024.85 2292
5025.52 2393
5026.19 2601
5026.86 2724
5027.53 2550
5028.20 2378
5028.87 2236
5029.54 2309
5030.21 2176
5030.87 2106
5031.54 1945
5032.21 1768
5032.88 1790
5033.55 1674
5034.22 1689
5034.89 1688
5035.56 1675
5036.23 1604
5036.90 1554
5037.57 1535
5038.24 1541
5038.91 1476
5039.58 1480
5040.25 1522
5040.92 1523
5041.59 1529
5042.26 1485
5042.93 1401
5043.60 1421
5044.27 1426
5044.94 1380
5045.61 1478
5046.28 1480
5046.95 1453
5047.62 1552
5048.29 1531
5048.96 1514
5049.63 1493
5050.30 1532
5050.97 1604
5051.64 1554
5052.31 1466
5052.98 1583
5053.65 1464
5054.32 1491
5054.99 1478
5055.66 1573
5056.34 1517
5057.01 1534
5057.68 1387
5058.35 1475
5059.02 1413
5059.69 1477
5060.36 1508
5061.03 1477
5061.70 1464
5062.38 1536
5063.05 1404
5063.72 1407
5064.39 1446
5065.06 1398
5065.73 1442
5066.40 1422
5067.08 1504
5067.75 1544
5068.42 1504
5069.09 1461
5069.76 1425
5070.43 1493
5071.11 1447
5071.78 1444
5072.45 1477
5073.12 1510
5073.79 1491
5074.47 1416
5075.14 1373
5075.81 1482
5076.48 1392
5077.15 1295
5077.83 1537
5078.50 1474
5079.17 1392
5079.84 1452
5080.52 1498
5081.19 1517
5081.86 1512
5082.53 1561
5083.21 1500
5083.88 1479
5084.55 1528
5085.22 1493
5085.90 1509
5086.57 1571
5087.24 1557
5087.92 1528
5088.59 1499
5089.26 1515
5089.93 1533
5090.61 1584
5091.28 1585
5091.95 1676
5092.63 1699
5093.30 1731
5093.97 1784
5094.65 1777
5095.32 1831
5095.99 1877
5096.67 1765
5097.34 1730
5098.02 1757
5098.69 1744
5099.36 1565
5100.04 1554
5100.71 1486
5101.38 1581
5102.06 1489
5102.73 1477
5103.41 1553
5104.08 1506
5104.75 1570
5105.43 1584
5106.10 1493
5106.78 1570
5107.45 1603
5108.12 1648
5108.80 1674
5109.47 1718
5110.15 1594
5110.82 1525
5111.50 1581
5112.17 1516
5112.85 1597
5113.52 1529
5114.20 1523
5114.87 1536
5115.54 1449
5116.22 1371
5116.89 1505
5117.57 1441
5118.24 1466
5118.92 1486
5119.59 1590
5120.27 1591
5120.94 1498
5121.62 1524
5122.30 1533
5122.97 1487
5123.65 1622
5124.32 1633
5125.00 1629
5125.67 1687
5126.35 1550
5127.02 1541
5127.70 1534
5128.37 1567
5129.05 1544
5129.73 1444
5130.40 1507
5131.08 1460
5131.75 1465
5132.43 1551
5133.10 1562
5133.78 1513
5134.46 1510
5135.13 1602
5135.81 1498
5136.49 1481
5137.16 1582
5137.84 1619
5138.51 1571
5139.19 1550
5139.87 1520
5140.54 1522
5141.22 1533
5141.90 1508
5142.57 1501
5143.25 1554
5143.93 1642
5144.60 1596
5145.28 1615
5145.96 1593
5146.63 1493
5147.31 1450
5147.99 1429
5148.66 1400
5149.34 1456
5150.02 1391
5150.69 1416
5151.37 1399
5152.05 1395
5152.73 1374
5153.40 1398
5154.08 1447
5154.76 1476
5155.44 1338
5156.11 1312
5156.79 1361
5157.47 1418
5158.15 1405
5158.82 1390
5159.50 1421
5160.18 1347
5160.86 1323
5161.53 1326
5162.21 1357
5162.89 1407
5163.57 1384
5164.25 1424
5164.92 1415
5165.60 1349
5166.28 1496
5166.96 1541
5167.64 1417
5168.31 1507
5168.99 1448
5169.67 1541
5170.35 1590
5171.03 1617
5171.71 1473
5172.39 1455
5173.06 1489
5173.74 1461
5174.42 1517
5175.10 1512
5175.78 1317
5176.46 1324
5177.14 1283
5177.82 1376
5178.49 1295
5179.17 1343
5179.85 1461
5180.53 1414
5181.21 1392
5181.89 1420
5182.57 1455
5183.25 1508
5183.93 1545
5184.61 1468
5185.29 1466
5185.97 1390
5186.64 1390
5187.32 1321
5188.00 1398
5188.68 1326
5189.36 1300
5190.04 1277
5190.72 1195
5191.40 1323
5192.08 1270
5192.76 1208
5193.44 1249
5194.12 1335
5194.80 1300
5195.48 1343
5196.16 1238
5196.84 1317
5197.52 1355
5198.20 1410
5198.88 1394
5199.56 1378
5200.24 1344
5200.92 1270
5201.60 1276
5202.28 1263
5202.96 1379
5203.65 1320
5204.33 1275
5205.01 1319
5205.69 1346
5206.37 1453
5207.05 1399
5207.73 1410
5208.41 1464
5209.09 1472
5209.77 1394
5210.45 1359
5211.13 1496
5211.82 1673
5212.50 1568
5213.18 1505
5213.86 1445
5214.54 1547
5215.22 1657
5215.90 1537
5216.58 1455
5217.27 1521
5217.95 1474
5218.63 1512
5219.31 1448
5219.99 1412
5220.67 1522
5221.36 1544
5222.04 1454
5222.72 1482
5223.40 1385
5224.08 1430
5224.77 1633
5225.45 1538
5226.13 1589
5226.81 1584
5227.49 1377
5228.18 1331
5228.86 1413
5229.54 1359
5230.22 1309
5230.91 1314
5231.59 1525
5232.27 1459
5232.95 1354
5233.63 1419
5234.32 1422
5235.00 1544
5235.68 1423
5236.37 1351
5237.05 1420
5237.73 1429
5238.41 1345
5239.10 1517
5239.78 1433
5240.46 1437
5241.15 1519
5241.83 1522
5242.51 1495
5243.20 1483
5243.88 1512
5244.56 1531
5245.24 1487
5245.93 1429
5246.61 1498
5247.29 1503
5247.98 1478
5248.66 1433
5249.35 1542
5250.03 1433
5250.71 1574
5251.40 1764
5252.08 1765
5252.76 1742
5253.45 1758
5254.13 1708
5254.82 1825
5255.50 1655
5256.18 1595
5256.87 1561
5257.55 1531
5258.24 1606
5258.92 1413
5259.60 1503
5260.29 1446
5260.97 1363
5261.66 1335
5262.34 1431
5263.03 1440
5263.71 1488
5264.40 1491
5265.08 1484
5265.76 1554
5266.45 1503
5267.13 1616
5267.82 1583
5268.50 1457
5269.19 1476
5269.87 1561
5270.56 1635
5271.24 1594
5271.93 1477
5272.61 1453
5273.30 1514
5273.98 1465
5274.67 1504
5275.35 1496
5276.04 1455
5276.72 1520
5277.41 1501
5278.10 1483
5278.78 1413
5279.47 1505
5280.15 1505
5280.84 1468
5281.52 1437
5282.21 1444
5282.89 1642
5283.58 1657
5284.27 1733
5284.95 1717
5285.64 1786
5286.32 1736
5287.01 1808
5287.70 1704
5288.38 1585
5289.07 1596
5289.75 1761
5290.44 1647
5291.13 1598
5291.81 1572
5292.50 1432
5293.19 1595
5293.87 1541
5294.56 1482
5295.25 1559
5295.93 1451
5296.62 1469
5297.31 1461
5297.99 1525
5298.68 1624
5299.37 1549
5300.05 1572
5300.74 1650
5301.43 1491
5302.11 1595
5302.80 1583
5303.49 1608
5304.18 1654
5304.86 1526
5305.55 1714
5306.24 1743
5306.92 1568
5307.61 1440
5308.30 1556
5308.99 1508
5309.67 1535
5310.36 1576
5311.05 1521
5311.74 1534
5312.42 1619
5313.11 1696
5313.80 1627
5314.49 1589
5315.18 1627
5315.86 1429
5316.55 1638
5317.24 1640
5317.93 1500
5318.62 1519
5319.30 1561
5319.99 1624
5320.68 1498
5321.37 1544
5322.06 1681
5322.74 1806
5323.43 2015
5324.12 1934
5324.81 1851
5325.50 1885
5326.19 1919
5326.88 1746
5327.56 1608
5328.25 1692
5328.94 1590
5329.63 1620
5330.32 1641
5331.01 1623
5331.70 1704
5332.39 1718
5333.07 1687
5333.76 1739
5334.45 1755
5335.14 1594
5335.83 1731
5336.52 1797
5337.21 1656
5337.90 1752
5338.59 1718
5339.28 1824
5339.97 1790
5340.66 1720
5341.35 1734
5342.04 1710
5342.73 1737
5343.42 1742
5344.10 1827
5344.79 1839
5345.48 1897
5346.17 1842
5346.86 2026
5347.55 1847
5348.24 1732
5348.93 1829
5349.62 2099
5350.31 2196
5351.00 2263
5351.69 2464
5352.39 2648
5353.08 2802
5353.77 3029
5354.46 3071
5355.15 3341
5355.84 3334
5356.53 3318
5357.22 3126
5357.91 2906
5358.60 2631
5359.29 2460
5359.98 2151
5360.67 2007
5361.36 1859
5362.05 1842
5362.74 1813
5363.44 1716
5364.13 1659
5364.82 1630
5365.51 1651
5366.20 1750
5366.89 1622
5367.58 1531
5368.27 1560
5368.96 1597
5369.66 1692
5370.35 1520
5371.04 1502
5371.73 1523
5372.42 1416
5373.11 1405
5373.81 1314
5374.50 1394
5375.19 1290
5375.88 1446
5376.57 1458
5377.26 1558
5377.96 1508
5378.65 1574
5379.34 1611
5380.03 1629
5380.72 1422
5381.42 1520
5382.11 1560
5382.80 1547
5383.49 1551
5384.18 1527
5384.88 1545
5385.57 1627
5386.26 1461
5386.95 1465
5387.65 1411
5388.34 1478
5389.03 1595
5389.72 1592
5390.42 1474
5391.11 1559
5391.80 1721
5392.50 1730
5393.19 1675
5393.88 1644
5394.57 1740
5395.27 1877
5395.96 1680
5396.65 1589
5397.35 1670
5398.04 1682
5398.73 1627
5399.43 1598
5400.12 1489
5400.81 1528
5401.51 1565
5402.20 1537
5402.89 1348
5403.59 1492
5404.28 1515
5404.97 1466
5405.67 1557
5406.36 1531
5407.06 1468
5407.75 1598
5408.44 1596
5409.14 1563
5409.83 1592
5410.53 1536
5411.22 1711
5411.91 1614
5412.61 1503
5413.30 1472
5414.00 1537
5414.69 1532
5415.38 1423
5416.08 1552
5416.77 1492
5417.47 1484
5418.16 1531
5418.86 1574
5419.55 1401
5420.25 1423
5420.94 1482
5421.64 1521
5422.33 1506
5423.03 1521
5423.72 1558
5424.41 1576
5425.11 1567
5425.80 1595
5426.50 1523
5427.19 1516
5427.89 1642
5428.59 1609
5429.28 1517
5429.98 1476
5430.67 1486
5431.37 1583
5432.06 1473
5432.76 1491
5433.45 1452
5434.15 1561
5434.84 1528
5435.54 1470
5436.23 1554
5436.93 1617
5437.63 1606
5438.32 1552
5439.02 1622
5439.71 1661
5440.41 1718
5441.11 1770
5441.80 1744
5442.50 1729
5443.19 1624
5443.89 1669
5444.59 1603
5445.28 1596
5445.98 1695
5446.68 1727
5447.37 1690
5448.07 1789
5448.76 1817
5449.46 2009
5450.16 2141
5450.85 2100
5451.55 2175
5452.25 2199
5452.94 2165
5453.64 2160
5454.34 2099
5455.03 2064
5455.73 2051
5456.43 1956
5457.13 1863
5457.82 1893
5458.52 1815
5459.22 1805
5459.91 1645
5460.61 1633
5461.31 1740
5462.01 1753
5462.70 1793
5463.40 1779
5464.10 1934
5464.80 2001
5465.49 2176
5466.19 2274
5466.89 2126
5467.59 2121
5468.28 2162
5468.98 2229
5469.68 2283
5470.38 2258
5471.07 2221
5471.77 2037
5472.47 2060
5473.17 2070
5473.87 2018
5474.56 1947
5475.26 2012
5475.96 1952
5476.66 1912
5477.36 1863
5478.06 1926
5478.75 1866
5479.45 1997
5480.15 2055
5480.85 2234
5481.55 2349
5482.25 2385
5482.95 2286
5483.64 2392
5484.34 2538
5485.04 2585
5485.74 2568
5486.44 2637
5487.14 2571
5487.84 2373
5488.54 2380
5489.23 2362
5489.93 2209
5490.63 2139
5491.33 2209
5492.03 2240
5492.73 2108
5493.43 2047
5494.13 2095
5494.83 2098
5495.53 2168
5496.23 2191
5496.93 2201
5497.63 2226
5498.33 2267
5499.03 2397
5499.73 2304
5500.43 2482
5501.13 2703
5501.83 2746
5502.53 3209
5503.23 3494
5503.93 3681
5504.63 4066
5505.33 4097
5506.03 3970
5506.73 3874
5507.43 3510
5508.13 3015
5508.83 2799
5509.53 2739
5510.23 2550
5510.93 2354
5511.63 2118
5512.33 2131
5513.03 2145
5513.73 2124
5514.43 2062
5515.13 2136
5515.83 2079
5516.53 2088
5517.23 2138
5517.93 2128
5518.64 2252
5519.34 2119
5520.04 2194
5520.74 2114
5521.44 2279
5522.14 2326
5522.84 2152
5523.54 2117
5524.24 2259
5524.95 2215
5525.65 2148
5526.35 2115
5527.05 1993
5527.75 1956
5528.45 1940
5529.15 1888
5529.86 1916
5530.56 1783
5531.26 1826
5531.96 1787
5532.66 1853
5533.36 1788
5534.07 1758
5534.77 1754
5535.47 1663
5536.17 1624
5536.87 1685
5537.58 1596
5538.28 1667
5538.98 1752
5539.68 1596
5540.39 1590
5541.09 1633
5541.79 1635
5542.49 1612
5543.20 1627
5543.90 1630
5544.60 1620
5545.30 1513
5546.01 1686
5546.71 1670
5547.41 1558
5548.11 1555
5548.82 1610
5549.52 1647
5550.22 1741
5550.93 1695
5551.63 1651
5552.33 1619
5553.03 1722
5553.74 1723
5554.44 1589
5555.14 1746
5555.85 1591
5556.55 1562
5557.25 1530
5557.96 1575
5558.66 1664
5559.36 1544
5560.07 1541
5560.77 1526
5561.48 1574
5562.18 1577
5562.88 1550
5563.59 1565
5564.29 1596
5564.99 1512
5565.70 1506
5566.40 1444
5567.11 1508
5567.81 1479
5568.51 1490
5569.22 1583
5569.92 1458
5570.63 1478
5571.33 1558
5572.04 1557
5572.74 1579
5573.44 1576
5574.15 1508
5574.85 1621
5575.56 1609
5576.26 1661
5576.97 1589
5577.67 1638
5578.38 1659
5579.08 1632
5579.79 1556
5580.49 1558
5581.20 1689
5581.90 1612
5582.61 1572
5583.31 1493
5584.02 1577
5584.72 1568
5585.43 1474
5586.13 1515
5586.84 1546
5587.54 1446
5588.25 1472
5588.95 1520
5589.66 1422
5590.36 1405
5591.07 1348
5591.77 1448
5592.48 1264
5593.19 1367
5593.89 1466
5594.60 1535
5595.30 1400
5596.01 1379
5596.71 1519
5597.42 1475
5598.13 1403
5598.83 1246
5599.54 1380
5600.24 1429
5600.95 1440
5601.66 1424
5602.36 1357
5603.07 1429
5603.78 1344
5604.48 1385
5605.19 1383
5605.89 1525
5606.60 1366
5607.31 1321
5608.01 1385
5608.72 1310
5609.43 1441
5610.13 1423
5610.84 1450
5611.55 1316
5612.25 1340
5612.96 1426
5613.67 1424
5614.38 1370
5615.08 1369
5615.79 1400
5616.50 1482
5617.20 1423
5617.91 1396
5618.62 1407
5619.33 1409
5620.03 1431
5620.74 1375
5621.45 1211
5622.15 1272
5622.86 1338
5623.57 1321
5624.28 1372
5624.99 1351
5625.69 1343
5626.40 1362
5627.11 1457
5627.82 1474
5628.52 1467
5629.23 1405
5629.94 1333
5630.65 1441
5631.36 1443
5632.06 1517
5632.77 1499
5633.48 1549
5634.19 1470
5634.90 1427
5635.61 1369
5636.31 1495
5637.02 1606
5637.73 1448
5638.44 1362
5639.15 1408
5639.86 1420
5640.56 1358
5641.27 1399
5641.98 1481
5642.69 1435
5643.40 1486
5644.11 1527
5644.82 1480
5645.53 1433
5646.24 1514
5646.94 1446
5647.65 1454
5648.36 1470
5649.07 1437
5649.78 1352
5650.49 1391
5651.20 1391
5651.91 1367
5652.62 1434
5653.33 1382
5654.04 1442
5654.75 1501
5655.46 1470
5656.17 1440
5656.88 1453
5657.59 1428
5658.30 1571
5659.01 1637
5659.71 1669
5660.42 1800
5661.13 1678
5661.84 1664
5662.55 1663
5663.26 1645
5663.97 1607
5664.69 1522
5665.40 1664
5666.11 1583
5666.82 1434
5667.53 1421
5668.24 1531
5668.95 1543
5669.66 1515
5670.37 1550
5671.08 1571
5671.79 1588
5672.50 1624
5673.21 1515
5673.92 1525
5674.63 1674
5675.34 1552
5676.05 1537
5676.76 1593
5677.48 1550
5678.19 1557
5678.90 1572
5679.61 1538
5680.32 1511
5681.03 1409
5681.74 1459
5682.45 1503
5683.16 1463
5683.88 1425
5684.59 1403
5685.30 1435
5686.01 1475
5686.72 1521
5687.43 1436
5688.15 1407
5688.86 1565
5689.57 1512
5690.28 1479
5690.99 1603
5691.70 1523
5692.42 1457
5693.13 1404
5693.84 1388
5694.55 1361
5695.26 1458
5695.98 1415
5696.69 1444
5697.40 1390
5698.11 1358
5698.82 1471
5699.54 1416
5700.25 1347
5700.96 1443
5701.67 1460
5702.39 1415
5703.10 1414
5703.81 1319
5704.52 1349
5705.24 1494
5705.95 1423
5706.66 1498
5707.38 1394
5708.09 1382
5708.80 1361
5709.51 1345
5710.23 1393
5710.94 1378
5711.65 1410
5712.37 1329
5713.08 1299
5713.79 1344
5714.51 1333
5715.22 1380
5715.93 1372
5716.65 1301
5717.36 1358
5718.07 1304
5718.79 1413
5719.50 1362
5720.21 1333
5720.93 1372
5721.64 1431
5722.36 1383
5723.07 1320
5723.78 1435
5724.50 1410
5725.21 1374
5725.92 1382
5726.64 1449
5727.35 1536
5728.07 1425
5728.78 1564
5729.50 1545
5730.21 1495
5730.92 1590
5731.64 1714
5732.35 1779
5733.07 1810
5733.78 1684
5734.50 1693
5735.21 1678
5735.93 1614
5736.64 1660
5737.35 1691
5738.07 1489
5738.78 1486
5739.50 1578
5740.21 1526
5740.93 1606
5741.64 1584
5742.36 1534
5743.07 1519
5743.79 1471
5744.50 1542
5745.22 1430
5745.93 1402
5746.65 1472
5747.37 1403
5748.08 1399
5748.80 1491
5749.51 1436
5750.23 1337
5750.94 1480
5751.66 1491
5752.37 1463
5753.09 1540
5753.81 1682
5754.52 1691
5755.24 1642
5755.95 1677
5756.67 1759
5757.38 1908
5758.10 1979
5758.82 2090
5759.53 2079
5760.25 2076
5760.96 2066
5761.68 1934
5762.40 1907
5763.11 1844
5763.83 1757
5764.55 1689
5765.26 1665
5765.98 1672
5766.70 1768
5767.41 1731
5768.13 1771
5768.85 1772
5769.56 1671
5770.28 1530
5771.00 1637
5771.71 1750
5772.43 1679
5773.15 1610
5773.86 1728
5774.58 1764
5775.30 1710
5776.01 1661
5776.73 1572
5777.45 1692
5778.17 1603
5778.88 1648
5779.60 1660
5780.32 1693
5781.04 1730
5781.75 1797
5782.47 1813
5783.19 1774
5783.91 1702
5784.62 1791
5785.34 1787
5786.06 1926
5786.78 1813
5787.49 1731
5788.21 1763
5788.93 1818
5789.65 1877
5790.37 1841
5791.08 1735
5791.80 1811
5792.52 1804
5793.24 1935
5793.96 2070
5794.68 1987
5795.39 2019
5796.11 1976
5796.83 2089
5797.55 2128
5798.27 2129
5798.99 2094
5799.70 2368
5800.42 2448
5801.14 2731
5801.86 3044
5802.58 3337
5803.30 3900
5804.02 4594
5804.74 4489
5805.45 4747
5806.17 4792
5806.89 4522
5807.61 3856
5808.33 3436
5809.05 3094
5809.77 2706
5810.49 2587
5811.21 2391
5811.93 2403
5812.65 2199
5813.37 2216
5814.09 2181
5814.81 2245
5815.52 2144
5816.24 2184
5816.96 2249
5817.68 2230
5818.40 2342
5819.12 2368
5819.84 2442
5820.56 2299
5821.28 2221
5822.00 2198
5822.72 2102
5823.44 2126
5824.16 2000
5824.88 1970
5825.60 2058
5826.32 1991
5827.04 1949
5827.76 1955
5828.48 1892
5829.21 1926
5829.93 1855
5830.65 1739
5831.37 1693
5832.09 1781
5832.81 1719
5833.53 1742
5834.25 1830
5834.97 1883
5835.69 1764
5836.41 1663
5837.13 1675
5837.85 1744
5838.57 1747
5839.30 1838
5840.02 1645
5840.74 1761
5841.46 1790
5842.18 1744
5842.90 1769
5843.62 1727
5844.34 1759
5845.07 1776
5845.79 1688
5846.51 1726
5847.23 1644
5847.95 1792
5848.67 1822
5849.39 1820
5850.12 1809
5850.84 1552
5851.56 1553
5852.28 1600
5853.00 1558
5853.73 1608
5854.45 1627
5855.17 1599
5855.89 1735
5856.61 1700
5857.34 1674
5858.06 1645
5858.78 1693
5859.50 1653
5860.23 1579
5860.95 1612
5861.67 1689
5862.39 1752
5863.11 1661
5863.84 1657
5864.56 1632
5865.28 1552
5866.01 1542
5866.73 1579
5867.45 1631
5868.17 1506
5868.90 1501
5869.62 1527
5870.34 1585
5871.07 1547
5871.79 1563
5872.51 1648
5873.23 1654
5873.96 1638
5874.68 1567
5875.40 1634
5876.13 1673
5876.85 1664
5877.57 1646
5878.30 1565
5879.02 1628
5879.74 1673
5880.47 1612
5881.19 1553
5881.92 1605
5882.64 1562
5883.36 1512
5884.09 1567
5884.81 1554
5885.53 1621
5886.26 1637
5886.98 1713
5887.71 1651
5888.43 1618
5889.15 1551
5889.88 1575
5890.60 1635
5891.33 1634
5892.05 1659
5892.78 1634
5893.50 1689
5894.23 1671
5894.95 1621
5895.67 1598
5896.40 1585
5897.12 1686
5897.85 1582
5898.57 1630
5899.30 1573
5900.02 1544
5900.75 1564
5901.47 1703
5902.20 1642
5902.92 1661
5903.65 1720
5904.37 1733
5905.10 1673
5905.82 1777
5906.55 1647
5907.27 1712
5908.00 1749
5908.72 1605
5909.45 1668
5910.17 1701
5910.90 1579
5911.62 1615
5912.35 1672
5913.08 1717
5913.80 1787
5914.53 1726
5915.25 1720
5915.98 1711
5916.70 1595
5917.43 1678
5918.16 1621
5918.88 1666
5919.61 1728
5920.33 1769
5921.06 1715
5921.79 1659
5922.51 1799
5923.24 1770
5923.97 1789
5924.69 1788
5925.42 1707
5926.14 1736
5926.87 1804
5927.60 1867
5928.32 1963
5929.05 1940
5929.78 1887
5930.50 1985
5931.23 1875
5931.96 1823
5932.68 1850
5933.41 1888
5934.14 1875
5934.86 1961
5935.59 2046
5936.32 2125
5937.05 2148
5937.77 2166
5938.50 2145
5939.23 2131
5939.95 2163
5940.68 2102
5941.41 2237
5942.14 2225
5942.86 2244
5943.59 2355
5944.32 2326
5945.05 2279
5945.77 2222
5946.50 2363
5947.23 2467
5947.96 2534
5948.68 2454
5949.41 2512
5950.14 2460
5950.87 2578
5951.60 2486
5952.32 2488
5953.05 2674
5953.78 2714
5954.51 2901
5955.24 3142
5955.96 3087
5956.69 3254
5957.42 3162
5958.15 3212
5958.88 3143
5959.61 3016
5960.33 3081
5961.06 3044
5961.79 2910
5962.52 2888
5963.25 3166
5963.98 3238
5964.71 3175
5965.44 3090
5966.16 3088
5966.89 3476
5967.62 3544
5968.35 3942
5969.08 4077
5969.81 4232
5970.54 4723
5971.27 4897
5972.00 4919
5972.73 4840
5973.46 4721
5974.18 4290
5974.91 4322
5975.64 4102
5976.37 3943
5977.10 3861
5977.83 3796
5978.56 3621
5979.29 3611
5980.02 3759
5980.75 3618
5981.48 3810
5982.21 3840
5982.94 3895
5983.67 3807
5984.40 3950
5985.13 4109
5985.86 4204
5986.59 4293
5987.32 4311
5988.05 4268
5988.78 4129
5989.51 4050
5990.24 4251
5990.97 4180
5991.70 4006
5992.43 4049
5993.16 4055
5993.89 4207
5994.62 4175
5995.35 4238
5996.09 4473
5996.82 4297
5997.55 4119
5998.28 4323
5999.01 4432
5999.74 4345
6000.47 4421
6001.20 4682
6001.93 4480
6002.66 4511
6003.39 4553
6004.13 4643
6004.86 4606
6005.59 4646
6006.32 4314
6007.05 4365
6007.78 4506
6008.51 4525
6009.25 4325
6009.98 4298
6010.71 4344
6011.44 4655
6012.17 4873
6012.90 5393
6013.64 6108
6014.37 6946
6015.10 7994
6015.83 9135
6016.56 10145
6017.29 11041
6018.03 11341
6018.76 11854
6019.49 11114
6020.22 10691
6020.96 10201
6021.69 8955
6022.42 8031
6023.15 7053
6023.88 6242
6024.62 5502
6025.35 4881
6026.08 4419
6026.81 4010
6027.55 3739
6028.28 3593
6029.01 3437
6029.75 3549
6030.48 3438
6031.21 3292
6031.94 3492
6032.68 3369
6033.41 3151
6034.14 3193
6034.88 3106
6035.61 3216
6036.34 3258
6037.07 3070
6037.81 3190
6038.54 2998
6039.27 3014
6040.01 2961
6040.74 3022
6041.47 3230
6042.21 3184
6042.94 3274
6043.68 3358
6044.41 3470
6045.14 3422
6045.88 3531
6046.61 3626
6047.34 3609
6048.08 3592
6048.81 3551
6049.55 3545
6050.28 3572
6051.01 3530
6051.75 3798
6052.48 3872
6053.22 3970
6053.95 4071
6054.68 4197
6055.42 4456
6056.15 4678
6056.89 4956
6057.62 4953
6058.36 4927
6059.09 4897
6059.83 4594
6060.56 4399
6061.29 4116
6062.03 3631
6062.76 3715
6063.50 3724
6064.23 3642
6064.97 3487
6065.70 3359
6066.44 3492
6067.17 3390
6067.91 3458
6068.64 3436
6069.38 3456
6070.11 3414
6070.85 3318
6071.58 3163
6072.32 3268
6073.06 3294
6073.79 3217
6074.53 3250
6075.26 3209
6076.00 3191
6076.73 3182
6077.47 3089
6078.20 3106
6078.94 3027
6079.68 2885
6080.41 2794
6081.15 2876
6081.88 2733
6082.62 2690
6083.35 2866
6084.09 2707
6084.83 2736
6085.56 2747
6086.30 2729
6087.04 2664
6087.77 2531
6088.51 2496
6089.24 2571
6089.98 2640
6090.72 2567
6091.45 2489
6092.19 2514
6092.93 2564
6093.66 2666
6094.40 2658
6095.14 2694
6095.87 2664
6096.61 2740
6097.35 2822
6098.08 2692
6098.82 2565
6099.56 2589
6100.29 2461
6101.03 2315
6101.77 2416
6102.51 2299
6103.24 2386
6103.98 2481
6104.72 2418
6105.46 2440
6106.19 2366
6106.93 2296
6107.67 2267
6108.41 2255
6109.14 2363
6109.88 2246
6110.62 2389
6111.36 2321
6112.09 2415
6112.83 2340
6113.57 2370
6114.31 2337
6115.04 2224
6115.78 2391
6116.52 2438
6117.26 2352
6118.00 2434
6118.73 2417
6119.47 2475
6120.21 2522
6120.95 2498
6121.69 2530
6122.43 2352
6123.16 2414
6123.90 2350
6124.64 2466
6125.38 2362
6126.12 2341
6126.86 2320
6127.60 2468
6128.33 2459
6129.07 2428
6129.81 2430
6130.55 2438
6131.29 2453
6132.03 2404
6132.77 2452
6133.51 2644
6134.25 2569
6134.98 2661
6135.72 2479
6136.46 2508
6137.20 2594
6137.94 2522
6138.68 2468
6139.42 2637
6140.16 2669
6140.90 2613
6141.64 2551
6142.38 2617
6143.12 2600
6143.86 2661
6144.60 2764
6145.34 2803
6146.08 2608
6146.82 2630
6147.56 2609
6148.30 2674
6149.04 2572
6149.78 2541
6150.52 2576
6151.26 2687
6152.00 2732
6152.74 2658
6153.48 2643
6154.22 2615
6154.96 2752
6155.70 2716
6156.44 2864
6157.18 2998
6157.92 2912
6158.66 2835
6159.40 2840
6160.14 3051
6160.88 2979
6161.62 2927
6162.36 2857
6163.10 2910
6163.85 2991
6164.59 2825
6165.33 2946
6166.07 3071
6166.81 3089
6167.55 3241
6168.29 3493
6169.03 3915
6169.77 3739
6170.51 3863
6171.26 3995
6172.00 4090
6172.74 4318
6173.48 4275
6174.22 4472
6174.96 4002
6175.70 4095
6176.45 4116
6177.19 3843
6177.93 3723
6178.67 3539
6179.41 3671
6180.16 3755
6180.90 3663
6181.64 3724
6182.38 3790
6183.12 3756
6183.87 3749
6184.61 3821
6185.35 3747
6186.09 3839
6186.83 3848
6187.58 4016
6188.32 4107
6189.06 4089
6189.80 4101
6190.55 4166
6191.29 4006
6192.03 4085
6192.77 4266
6193.52 4242
6194.26 4460
6195.00 4356
6195.74 4533
6196.49 4821
6197.23 4778
6197.97 4933
6198.72 4887
6199.46 5099
6200.20 5220
6200.94 5156
6201.69 5186
6202.43 5122
6203.17 5123
6203.92 5110
6204.66 5093
6205.40 5000
6206.15 5138
6206.89 5473
6207.63 5806
6208.38 6335
6209.12 7692
6209.87 9354
6210.61 11192
6211.35 13538
6212.10 16222
6212.84 18628
6213.58 19865
6214.33 20571
6215.07 20994
6215.82 19860
6216.56 17879
6217.30 15812
6218.05 13341
6218.79 11063
6219.54 9393
6220.28 7885
6221.02 6541
6221.77 5851
6222.51 5375
6223.26 4741
6224.00 4191
6224.75 4065
6225.49 4068
6226.24 4120
6226.98 3877
6227.73 3888
6228.47 3844
6229.21 3852
6229.96 3795
6230.70 3612
6231.45 3559
6232.19 3399
6232.94 3245
6233.68 2917
6234.43 2772
6235.17 2768
6235.92 2801
6236.67 2771
6237.41 2772
6238.16 2775
6238.90 2888
6239.65 2883
6240.39 3066
6241.14 3053
6241.88 3041
6242.63 2951
6243.37 3120
6244.12 2982
6244.87 2971
6245.61 3098
6246.36 3039
6247.10 3121
6247.85 3176
6248.59 3381
6249.34 3582
6250.09 3825
6250.83 4026
6251.58 3963
6252.33 4225
6253.07 4221
6253.82 4254
6254.56 4375
6255.31 4069
6256.06 3737
6256.80 3807
6257.55 3697
6258.30 3497
6259.04 3364
6259.79 3332
6260.54 3304
6261.28 3266
6262.03 3169
6262.78 3133
6263.52 3333
6264.27 3131
6265.02 3194
6265.76 3367
6266.51 3275
6267.26 3377
6268.01 3272
6268.75 3208
6269.50 3360
6270.25 3292
6270.99 3237
6271.74 3348
6272.49 3250
6273.24 3286
6273.98 3275
6274.73 3416
6275.48 3304
6276.23 3402
6276.97 3283
6277.72 3340
6278.47 3671
6279.22 3707
6279.96 3649
6280.71 3861
6281.46 4246
6282.21 4014
6282.96 3943
6283.70 3671
6284.45 3536
6285.20 3440
6285.95 3227
6286.70 3200
6287.45 2971
6288.19 2774
6288.94 2856
6289.69 2868
6290.44 2870
6291.19 2937
6291.94 2826
6292.68 2787
6293.43 2805
6294.18 2808
6294.93 2748
6295.68 2630
6296.43 2639
6297.18 2567
6297.93 2552
6298.67 2489
6299.42 2597
6300.17 2415
6300.92 2395
6301.67 2314
6302.42 2414
6303.17 2482
6303.92 2514
6304.67 2471
6305.42 2489
6306.17 2483
6306.92 2358
6307.67 2464
6308.41 2460
6309.16 2465
6309.91 2392
6310.66 2483
6311.41 2363
6312.16 2411
6312.91 2249
6313.66 2348
6314.41 2432
6315.16 2395
6315.91 2401
6316.66 2532
6317.41 2580
6318.16 2605
6318.91 2612
6319.66 2586
6320.41 2402
6321.16 2413
6321.91 2359
6322.66 2359
6323.41 2285
6324.16 2307
6324.92 2408
6325.67 2366
6326.42 2204
6327.17 2266
6327.92 2274
6328.67 2320
6329.42 2394
6330.17 2284
6330.92 2336
6331.67 2320
6332.42 2271
6333.17 2268
6333.92 2205
6334.68 2238
6335.43 2266
6336.18 2171
6336.93 2096
6337.68 2081
6338.43 2232
6339.18 2137
6339.93 2195
6340.69 2175
6341.44 2146
6342.19 2143
6342.94 2221
6343.69 2262
6344.44 2207
6345.20 2243
6345.95 2156
6346.70 2076
6347.45 2250
6348.20 2188
6348.95 2265
6349.71 2245
6350.46 2174
6351.21 2153
6351.96 2147
6352.71 2311
6353.47 2360
6354.22 2469
6354.97 2632
6355.72 2522
6356.48 2628
6357.23 2677
6357.98 2794
6358.73 2791
6359.49 2640
6360.24 2458
6360.99 2509
6361.74 2496
6362.50 2404
6363.25 2508
6364.00 2482
6364.76 2477
6365.51 2279
6366.26 2265
6367.01 2292
6367.77 2260
6368.52 2147
6369.27 2186
6370.03 2131
6370.78 2306
6371.53 2287
6372.29 2252
6373.04 2177
6373.79 2093
6374.55 2104
6375.30 2245
6376.05 2210
6376.81 2182
6377.56 2091
6378.31 2174
6379.07 2144
6379.82 1987
6380.58 2126
6381.33 2071
6382.08 2071
6382.84 2175
6383.59 2019
6384.35 1997
6385.10 2010
6385.85 2174
6386.61 2164
6387.36 2133
6388.12 2102
6388.87 2098
6389.62 2118
6390.38 2036
6391.13 2064
6391.89 2274
6392.64 2178
6393.40 2076
6394.15 2141
6394.91 2283
6395.66 2142
6396.42 2176
6397.17 2192
6397.93 2123
6398.68 2052
6399.44 1941
6400.19 2058
6400.95 1975
6401.70 1966
6402.46 1911
6403.21 1940
6403.97 1891
6404.72 1882
6405.48 1949
6406.23 1961
6406.99 1945
6407.74 1921
6408.50 1787
6409.25 1782
6410.01 1897
6410.76 2043
6411.52 1986
6412.28 2068
6413.03 1982
6413.79 2007
6414.54 1936
6415.30 1939
6416.05 2016
6416.81 1851
6417.57 1996
6418.32 2027
6419.08 1891
6419.83 1869
6420.59 1827
6421.35 1986
6422.10 1857
6422.86 2018
6423.62 2047
6424.37 1959
6425.13 1897
6425.89 1976
6426.64 1999
6427.40 2091
6428.15 2065
6428.91 2003
6429.67 2026
6430.42 2125
6431.18 2049
6431.94 2039
6432.70 2079
6433.45 1998
6434.21 1960
6434.97 1970
6435.72 1935
6436.48 2009
6437.24 2064
6437.99 2131
6438.75 2134
6439.51 2092
6440.27 2054
6441.02 2082
6441.78 2143
6442.54 2149
6443.30 2147
6444.05 2118
6444.81 2170
6445.57 2148
6446.33 2114
6447.08 2177
6447.84 2006
6448.60 2053
6449.36 2084
6450.12 2205
6450.87 2217
6451.63 2169
6452.39 2149
6453.15 2062
6453.91 2094
6454.66 2160
6455.42 2160
6456.18 2188
6456.94 2143
6457.70 2254
6458.46 2221
6459.21 2304
6459.97 2189
6460.73 2170
6461.49 2297
6462.25 2315
6463.01 2301
6463.77 2381
6464.52 2303
6465.28 2274
6466.04 2204
6466.80 2263
6467.56 2285
6468.32 2381
6469.08 2300
6469.84 2237
6470.60 2259
6471.36 2356
6472.11 2471
6472.87 2509
6473.63 2471
6474.39 2554
6475.15 2584
6475.91 2675
6476.67 2601
6477.43 2621
6478.19 2630
6478.95 2635
6479.71 2669
6480.47 2702
6481.23 2703
6481.99 2720
6482.75 2872
6483.51 2807
6484.27 2872
6485.03 2821
6485.79 2785
6486.55 2955
6487.31 2877
6488.07 2739
6488.83 3029
6489.59 3120
6490.35 3293
6491.11 3202
6491.87 3118
6492.63 3127
6493.39 3287
6494.15 3322
6494.91 3406
6495.67 3474
6496.43 3597
6497.19 3783
6497.95 3803
6498.71 3825
6499.48 3891
6500.24 3984
6501.00 4001
6501.76 4014
6502.52 4013
6503.28 4088
6504.04 3920
6504.80 3929
6505.56 4062
6506.32 3932
6507.09 4151
6507.85 4091
6508.61 4108
6509.37 4156
6510.13 4425
6510.89 4543
6511.65 4508
6512.42 4386
6513.18 4645
6513.94 4789
6514.70 4877
6515.46 4905
6516.22 4896
6516.99 4771
6517.75 4591
6518.51 4892
6519.27 4767
6520.03 4650
6520.80 4940
6521.56 4732
6522.32 4882
6523.08 5177
6523.84 5145
6524.61 5204
6525.37 5404
6526.13 5682
6526.89 5798
6527.66 6098
6528.42 6652
6529.18 6930
6529.94 7447
6530.71 8118
6531.47 8295
6532.23 8496
6533.00 8740
6533.76 8831
6534.52 8770
6535.28 8619
6536.05 8375
6536.81 9023
6537.57 9861
6538.34 11199
6539.10 13098
6539.86 14860
6540.63 16430
6541.39 17613
6542.15 17758
6542.92 17019
6543.68 15587
6544.44 13779
6545.21 12012
6545.97 10270
6546.73 8568
6547.50 7307
6548.26 6437
6549.02 5796
6549.79 5233
6550.55 4907
6551.31 4645
6552.08 4455
6552.84 4307
6553.61 4179
6554.37 4097
6555.13 4101
6555.90 4077
6556.66 3936
6557.43 3964
6558.19 4024
6558.96 3952
6559.72 3755
6560.48 3658
6561.25 3628
6562.01 3671
6562.78 3637
6563.54 3785
6564.31 3712
6565.07 3817
6565.84 4048
6566.60 4078
6567.37 4053
6568.13 4099
6568.90 4392
6569.66 4335
6570.43 4505
6571.19 4470
6571.96 4531
6572.72 4330
6573.49 4342
6574.25 4330
6575.02 4233
6575.78 4444
6576.55 4525
6577.31 4739
6578.08 4815
6578.84 4894
6579.61 5000
6580.37 5099
6581.14 5161
6581.91 5485
6582.67 5639
6583.44 5634
6584.20 5501
6584.97 5454
6585.73 5421
6586.50 5306
6587.27 5375
6588.03 5240
6588.80 4911
6589.56 4688
6590.33 4646
6591.10 4696
6591.86 4755
6592.63 4727
6593.39 4791
6594.16 4961
6594.93 5197
6595.69 5328
6596.46 5634
6597.23 6241
6597.99 6766
6598.76 7145
6599.53 7269
6600.29 7276
6601.06 7266
6601.83 6934
6602.59 6526
6603.36 5948
6604.13 5697
6604.89 5248
6605.66 4836
6606.43 4540
6607.20 4210
6607.96 4039
6608.73 4027
6609.50 3977
6610.26 4001
6611.03 3837
6611.80 3895
6612.57 3723
6613.33 3707
6614.10 3712
6614.87 3548
6615.64 3675
6616.40 3612
6617.17 3545
6617.94 3547
6618.71 3474
6619.48 3377
6620.24 3173
6621.01 3251
6621.78 3347
6622.55 3253
6623.32 3351
6624.08 3314
6624.85 3254
6625.62 3352
6626.39 3405
6627.16 3378
6627.92 3265
6628.69 3262
6629.46 3233
6630.23 3109
6631.00 3124
6631.77 3227
6632.54 3247
6633.30 3099
6634.07 3143
6634.84 3140
6635.61 3370
6636.38 3438
6637.15 3690
6637.92 3958
6638.69 4106
6639.45 4249
6640.22 4131
6640.99 4115
6641.76 4001
6642.53 3665
6643.30 3659
6644.07 3488
6644.84 3409
6645.61 3195
6646.38 2994
6647.15 3007
6647.92 3025
6648.69 3098
6649.46 2935
6650.22 2899
6650.99 3005
6651.76 3022
6652.53 2976
6653.30 3036
6654.07 3180
6654.84 3132
6655.61 3135
6656.38 3158
6657.15 3107
6657.92 3077
6658.69 3071
6659.46 3158
6660.23 3156
6661.00 2993
6661.77 2916
6662.54 2947
6663.31 2854
6664.09 2967
6664.86 2869
6665.63 2826
6666.40 2873
6667.17 2835
6667.94 2618
6668.71 2820
6669.48 2936
6670.25 2880
6671.02 2868
6671.79 2871
6672.56 2921
6673.33 2898
6674.10 2942
6674.88 2898
6675.65 2921
6676.42 2924
6677.19 2960
6677.96 2963
6678.73 2900
6679.50 2682
6680.27 2937
6681.05 2914
6681.82 2883
6682.59 2700
6683.36 2779
6684.13 2868
6684.90 2728
6685.67 2977
6686.45 3117
6687.22 3262
6687.99 3378
6688.76 3646
6689.53 3809
6690.31 3744
6691.08 3786
6691.85 3653
6692.62 3370
6693.39 3142
6694.17 3153
6694.94 2998
6695.71 2796
6696.48 2622
6697.25 2707
6698.03 2598
6698.80 2535
6699.57 2534
6700.34 2700
6701.12 2602
6701.89 2533
6702.66 2606
6703.43 2575
6704.21 2459
6704.98 2647
6705.75 2565
6706.53 2683
6707.30 2562
6708.07 2442
6708.84 2394
6709.62 2520
6710.39 2593
6711.16 2514
6711.94 2476
6712.71 2505
6713.48 2326
6714.26 2426
6715.03 2477
6715.80 2445
6716.58 2474
6717.35 2479
6718.12 2494
6718.90 2411
6719.67 2375
6720.45 2358
6721.22 2313
6721.99 2332
6722.77 2308
6723.54 2353
6724.31 2375
6725.09 2399
6725.86 2441
6726.64 2413
6727.41 2378
6728.18 2336
6728.96 2353
6729.73 2343
6730.51 2398
6731.28 2448
6732.06 2452
6732.83 2392
6733.60 2326
6734.38 2394
6735.15 2441
6735.93 2482
6736.70 2338
6737.48 2293
6738.25 2396
6739.03 2458
6739.80 2383
6740.58 2396
6741.35 2354
6742.13 2288
6742.90 2392
6743.68 2381
6744.45 2401
6745.23 2318
6746.00 2511
6746.78 2582
6747.55 2387
6748.33 2423
6749.10 2435
6749.88 2497
6750.65 2612
6751.43 2518
6752.20 2625
6752.98 2758
6753.75 2734
6754.53 2829
6755.31 2953
6756.08 3258
6756.86 3541
6757.63 3518
6758.41 3566
6759.19 3437
6759.96 3256
6760.74 2933
6761.51 2849
6762.29 2770
6763.07 2600
6763.84 2450
6764.62 2498
6765.39 2528
6766.17 2500
6766.95 2411
6767.72 2469
6768.50 2356
6769.28 2444
6770.05 2441
6770.83 2340
6771.61 2382
6772.38 2364
6773.16 2232
6773.94 2261
6774.71 2277
6775.49 2323
6776.27 2357
6777.04 2292
6777.82 2148
6778.60 2154
6779.37 2202
6780.15 2202
6780.93 2025
6781.71 2153
6782.48 2123
6783.26 2164
6784.04 2202
6784.81 2122
6785.59 2266
6786.37 2212
6787.15 2050
6787.92 2077
6788.70 2165
6789.48 2072
6790.26 2111
6791.04 2051
6791.81 2040
6792.59 2043
6793.37 1938
6794.15 2046
6794.92 1942
6795.70 1872
6796.48 1872
6797.26 1882
6798.04 1993
6798.81 1997
6799.59 1898
6800.37 1942
6801.15 1918
6801.93 1977
6802.71 2057
6803.48 2070
6804.26 2060
6805.04 2056
6805.82 1996
6806.60 2095
6807.38 2118
6808.16 1976
6808.94 2137
6809.71 2138
6810.49 2091
6811.27 2111
6812.05 2005
6812.83 2011
6813.61 1991
6814.39 1897
6815.17 1984
6815.95 2032
6816.73 1920
6817.50 1909
6818.28 1981
6819.06 2032
6819.84 2007
6820.62 1964
6821.40 2024
6822.18 2071
6822.96 1960
6823.74 1967
6824.52 1897
6825.30 1826
6826.08 1987
6826.86 1972
6827.64 2082
6828.42 2067
6829.20 2003
6829.98 1993
6830.76 2027
6831.54 2142
6832.32 2172
6833.10 2152
6833.88 2103
6834.66 1959
6835.44 1950
6836.22 2024
6837.00 2068
6837.78 1960
6838.56 1979
6839.34 1889
6840.12 1974
6840.90 2061
6841.68 2049
6842.46 2057
6843.24 2049
6844.03 2157
6844.81 2101
6845.59 2060
6846.37 2061
6847.15 2101
6847.93 2055
6848.71 2112
6849.49 2171
6850.27 2142
6851.05 2198
6851.84 2389
6852.62 2488
6853.40 2716
6854.18 3011
6854.96 3462
6855.74 3652
6856.52 3636
6857.30 3765
6858.09 3647
6858.87 3469
6859.65 3183
6860.43 2812
6861.21 2613
6861.99 2390
6862.78 2320
6863.56 2283
6864.34 2221
6865.12 2166
6865.90 2155
6866.69 2060
6867.47 2101
6868.25 2090
6869.03 2087
6869.82 2217
6870.60 2266
6871.38 2186
6872.16 2197
6872.94 2303
6873.73 2248
6874.51 2290
6875.29 2291
6876.07 2174
6876.86 2161
6877.64 2165
6878.42 2267
6879.21 2211
6879.99 2227
6880.77 2361
6881.55 2289
6882.34 2349
6883.12 2416
6883.90 2570
6884.69 2628
6885.47 2514
6886.25 2531
6887.04 2657
6887.82 2579
6888.60 2899
6889.39 3104
6890.17 3250
6890.95 3619
6891.74 3960
6892.52 4126
6893.30 4224
6894.09 4108
6894.87 3900
6895.65 3703
6896.44 3579
6897.22 3176
6898.01 2984
6898.79 2907
6899.57 2901
6900.36 2816
6901.14 2782
6901.93 2767
6902.71 2972
6903.49 2955
6904.28 2805
6905.06 2765
6905.85 2810
6906.63 2936
6907.42 2825
6908.20 2889
6908.98 2810
6909.77 2649
6910.55 2765
6911.34 2716
6912.12 2580
6912.91 2557
6913.69 2584
6914.48 2636
6915.26 2594
6916.05 2528
6916.83 2543
6917.62 2523
6918.40 2532
6919.19 2609
6919.97 2494
6920.76 2599
6921.54 2508
6922.33 2628
6923.11 2557
6923.90 2630
6924.68 2584
6925.47 2549
6926.25 2471
6927.04 2454
6927.82 2452
6928.61 2366
6929.40 2499
6930.18 2649
6930.97 2601
6931.75 2656
6932.54 2671
6933.32 2750
6934.11 2849
6934.90 2747
6935.68 2765
6936.47 2825
6937.25 2741
6938.04 2910
6938.83 3046
6939.61 3141
6940.40 3060
6941.19 2978
6941.97 2747
6942.76 2756
6943.54 2962
6944.33 3112
6945.12 3218
6945.90 3255
6946.69 3257
6947.48 3344
6948.26 3504
6949.05 3482
6949.84 3483
6950.62 3415
6951.41 3268
6952.20 3386
6952.99 3769
6953.77 3657
6954.56 3415
6955.35 3589
6956.13 3578
6956.92 3612
6957.71 3422
6958.50 3633
6959.28 3718
6960.07 3761
6960.86 3869
6961.64 3881
6962.43 3817
6963.22 3886
6964.01 3970
6964.80 4013
6965.58 3888
6966.37 3994
6967.16 3982
6967.95 3815
6968.73 3904
6969.52 3910
6970.31 4013
6971.10 4038
6971.89 4176
6972.67 4179
6973.46 4239
6974.25 4470
6975.04 4643
6975.83 4600
6976.62 4477
6977.40 4489
6978.19 4517
6978.98 4540
6979.77 4612
6980.56 4473
6981.35 4682
6982.13 4740
6982.92 4999
6983.71 5041
6984.50 5288
6985.29 5508
6986.08 6153
6986.87 7201
6987.66 8103
6988.45 9421
6989.23 10883
6990.02 12099
6990.81 12494
6991.60 12770
6992.39 12216
6993.18 11613
6993.97 10457
6994.76 9343
6995.55 8149
6996.34 7165
6997.13 6590
6997.92 6112
6998.71 5902
6999.50 5936
7000.29 6062
7001.07 6719
7001.86 7865
7002.65 9005
7003.44 10089
7004.23 11223
7005.02 12058
7005.81 12034
7006.60 11293
7007.39 10364
7008.18 9521
7008.97 8215
7009.76 7017
7010.55 6253
7011.34 5419
7012.14 4852
7012.93 4373
7013.72 4066
7014.51 3834
7015.30 4111
7016.09 4165
7016.88 4205
7017.67 4261
7018.46 4173
7019.25 4124
7020.04 4023
7020.83 3846
7021.62 3614
7022.41 3537
7023.20 3455
7024.00 3399
7024.79 3308
7025.58 3282
7026.37 3281
7027.16 3349
7027.95 3400
7028.74 3379
7029.53 3605
7030.32 3711
7031.12 3613
7031.91 3496
7032.70 3591
7033.49 3449
7034.28 3354
7035.07 3319
7035.87 3380
7036.66 3287
7037.45 3193
7038.24 3074
7039.03 3026
7039.82 3377
7040.62 3294
7041.41 3318
7042.20 3421
7042.99 3339
7043.78 3398
7044.58 3417
7045.37 3447
7046.16 3421
7046.95 3632
7047.75 3415
7048.54 3404
7049.33 3410
7050.12 3386
7050.92 3263
7051.71 3542
7052.50 3404
7053.29 3829
7054.09 3902
7054.88 4058
7055.67 4148
7056.46 4039
7057.26 3781
7058.05 3637
7058.84 3599
7059.64 3353
7060.43 3280
7061.22 3182
7062.02 3310
7062.81 3121
7063.60 3092
7064.39 3247
7065.19 3090
7065.98 3041
7066.77 3152
7067.57 3320
7068.36 3233
7069.16 3170
7069.95 3174
7070.74 3084
7071.54 3157
7072.33 3071
7073.12 3072
7073.92 3031
7074.71 3222
7075.51 3281
7076.30 3263
7077.09 3062
7077.89 3051
7078.68 3129
7079.48 3078
7080.27 2948
7081.06 2958
7081.86 2982
7082.65 2969
7083.45 2888
7084.24 2888
7085.04 2904
7085.83 2963
7086.62 3123
7087.42 3059
7088.21 3102
7089.01 3088
7089.80 3333
7090.60 3424
7091.39 3668
7092.19 4084
7092.98 4384
7093.78 4333
7094.57 4161
7095.37 3925
7096.16 3676
7096.96 3518
7097.75 3076
7098.55 2889
7099.34 2752
7100.14 2660
7100.93 2601
7101.73 2526
7102.52 2456
7103.32 2264
7104.11 2248
7104.91 2291
7105.71 2258
7106.50 2225
7107.30 2299
7108.09 2191
7108.89 2204
7109.68 2078
7110.48 2077
7111.28 2141
7112.07 2014
7112.87 1982
7113.66 1882
7114.46 1931
7115.26 1951
7116.05 1959
7116.85 1938
7117.65 1898
7118.44 2058
7119.24 2131
7120.03 2127
7120.83 2058
7121.63 2048
7122.42 2123
7123.22 2057
7124.02 2085
7124.81 2046
7125.61 2042
7126.41 2003
7127.20 1959
7128.00 2000
7128.80 1872
7129.59 1905
7130.39 2006
7131.19 1950
7131.99 2034
7132.78 2017
7133.58 2075
7134.38 2045
7135.17 2039
7135.97 2054
7136.77 1981
7137.57 2006
7138.36 2080
7139.16 2078
7139.96 2118
7140.76 2004
7141.55 1972
7142.35 1976
7143.15 1991
7143.95 1889
7144.74 1808
7145.54 1980
7146.34 1988
7147.14 1975
7147.94 1853
7148.73 1868
7149.53 1955
7150.33 1972
7151.13 1963
7151.93 1995
7152.72 1983
7153.52 1855
7154.32 1834
7155.12 1908
7155.92 1899
7156.72 1780
7157.51 1753
7158.31 1714
7159.11 1761
7159.91 1875
7160.71 1912
7161.51 1878
7162.31 1962
7163.11 1821
7163.90 1847
7164.70 1853
7165.50 1812
7166.30 1763
7167.10 1786
7167.90 1778
7168.70 1759
7169.50 1748
7170.30 1791
7171.10 1672
7171.90 1623
7172.69 1676
7173.49 1682
7174.29 1731
7175.09 1750
7175.89 1817
7176.69 1732
7177.49 1710
7178.29 1688
7179.09 1648
7179.89 1686
7180.69 1675
7181.49 1687
7182.29 1638
7183.09 1705
7183.89 1767
7184.69 1766
7185.49 1829
7186.29 1858
7187.09 1908
7187.89 1859
7188.69 1928
7189.49 1843
7190.29 1758
7191.09 1793
7191.89 1824
7192.69 1730
7193.49 1637
7194.29 1755
7195.09 1598
7195.89 1607
7196.70 1670
7197.50 1525
7198.30 1501
7199.10 1532
7199.90 1504
7200.70 1530
7201.50 1589
7202.30 1476
7203.10 1600
7203.90 1547
7204.70 1477
7205.51 1377
7206.31 1477
7207.11 1529
7207.91 1580
7208.71 1487
7209.51 1491
7210.31 1505
7211.12 1493
7211.92 1449
7212.72 1468
7213.52 1523
7214.32 1497
7215.12 1495
7215.92 1555
7216.73 1510
7217.53 1540
7218.33 1603
7219.13 1555
7219.93 1636
7220.74 1597
7221.54 1447
7222.34 1451
7223.14 1584
7223.94 1522
7224.75 1520
7225.55 1546
7226.35 1579
7227.15 1552
7227.96 1489
7228.76 1503
7229.56 1553
7230.36 1490
7231.17 1491
7231.97 1686
7232.77 1630
7233.57 1530
7234.38 1590
7235.18 1582
7235.98 1545
7236.79 1533
7237.59 1478
7238.39 1526
7239.19 1628
7240.00 1618
7240.80 1544
7241.60 1684
7242.41 1726
7243.21 1772
7244.01 1701
7244.82 1765
7245.62 1781
7246.42 1755
7247.23 1695
7248.03 1676
7248.83 1701
7249.64 1634
7250.44 1654
7251.25 1636
7252.05 1652
7252.85 1650
7253.66 1623
7254.46 1682
7255.27 1752
7256.07 1710
7256.87 1702
7257.68 1766
7258.48 1787
7259.29 1669
7260.09 1627
7260.89 1666
7261.70 1680
7262.50 1716
7263.31 1758
7264.11 1783
7264.92 1730
7265.72 1686
7266.53 1760
7267.33 1790
7268.13 1792
7268.94 1777
7269.74 1781
7270.55 1857
7271.35 1938
7272.16 1948
7272.96 2023
7273.77 2051
7274.57 2074
7275.38 2127
7276.18 2120
7276.99 2035
7277.79 1982
7278.60 2052
7279.40 1976
7280.21 2039
7281.01 2051
7281.82 2142
7282.63 2115
7283.43 2143
7284.24 2280
7285.04 2496
7285.85 2847
7286.65 3248
7287.46 3587
7288.27 4055
7289.07 4392
7289.88 4665
7290.68 4865
7291.49 4545
7292.29 4223
7293.10 3824
7293.91 3389
7294.71 3059
7295.52 2918
7296.33 2564
7297.13 2339
7297.94 2331
7298.74 2268
7299.55 2194
7300.36 2220
7301.16 2275
7301.97 2114
7302.78 2158
7303.58 2153
7304.39 2132
7305.20 2107
7306.00 2186
7306.81 2226
7307.62 2279
7308.42 2114
7309.23 2237
7310.04 2298
7310.84 2313
7311.65 2339
7312.46 2315
7313.27 2517
7314.07 2726
7314.88 2895
7315.69 3037
7316.50 3074
7317.30 2961
7318.11 2946
7318.92 2906
7319.72 2911
7320.53 2835
7321.34 3094
7322.15 3178
7322.96 3227
7323.76 3644
7324.57 3821
7325.38 3828
7326.19 3682
7326.99 3589
7327.80 3396
7328.61 3423
7329.42 3275
7330.23 2886
7331.03 2781
7331.84 2640
7332.65 2373
7333.46 2351
7334.27 2376
7335.08 2287
7335.88 2275
7336.69 2390
7337.50 2370
7338.31 2146
7339.12 2196
7339.93 2207
7340.74 2301
7341.54 2304
7342.35 2267
7343.16 2356
7343.97 2326
7344.78 2276
7345.59 2281
7346.40 2189
7347.21 2138
7348.02 2173
7348.82 2167
7349.63 2157
7350.44 2140
7351.25 2245
7352.06 2173
7352.87 2223
7353.68 2230
7354.49 2195
7355.30 2143
7356.11 2204
7356.92 2217
7357.73 2078
7358.54 2134
7359.35 2122
7360.16 2125
7360.97 2261
7361.78 2125
7362.59 1994
7363.40 2135
7364.21 2134
7365.02 2181
7365.83 2253
7366.64 2200
7367.45 2201
7368.26 2386
7369.07 2401
7369.88 2234
7370.69 2302
7371.50 2258
7372.31 2378
7373.12 2218
7373.93 2276
7374.74 2317
7375.55 2274
7376.36 2258
7377.17 2424
7377.98 2323
7378.79 2206
7379.60 2327
7380.42 2389
7381.23 2439
7382.04 2553
7382.85 2763
7383.66 3012
7384.47 3208
7385.28 3432
7386.09 3660
7386.90 3836
7387.71 3605
7388.53 3475
7389.34 3308
7390.15 3045
7390.96 2734
7391.77 2679
7392.58 2444
7393.39 2322
7394.21 2289
7395.02 2269
7395.83 2152
7396.64 2095
7397.45 2171
7398.27 2152
7399.08 2114
7399.89 2161
7400.70 2275
7401.51 2374
7402.33 2496
7403.14 2635
7403.95 2850
7404.76 2897
7405.57 2955
7406.39 2921
7407.20 2977
7408.01 2923
7408.82 2839
7409.64 2751
7410.45 2637
7411.26 2585
7412.07 2621
7412.89 2594
7413.70 2440
7414.51 2489
7415.32 2445
7416.14 2206
7416.95 2059
7417.76 2110
7418.58 2007
7419.39 1860
7420.20 1796
7421.02 1663
7421.83 1778
7422.64 1816
7423.45 1783
7424.27 1812
7425.08 1727
7425.89 1770
7426.71 1715
7427.52 1730
7428.33 1769
7429.15 1626
7429.96 1599
7430.78 1532
7431.59 1661
7432.40 1614
7433.22 1695
7434.03 1739
7434.84 1675
7435.66 1603
7436.47 1637
7437.29 1685
7438.10 1656
7438.91 1625
7439.73 1654
7440.54 1649
7441.36 1634
7442.17 1730
7442.99 1692
7443.80 1638
7444.61 1662
7445.43 1608
7446.24 1610
7447.06 1624
7447.87 1670
7448.69 1631
7449.50 1639
7450.32 1590
7451.13 1685
7451.95 1616
7452.76 1519
7453.58 1607
7454.39 1416
7455.21 1492
7456.02 1583
7456.84 1518
7457.65 1554
7458.47 1473
7459.28 1505
7460.10 1477
7460.91 1550
7461.73 1516
7462.54 1526
7463.36 1543
7464.17 1503
7464.99 1537
7465.80 1595
7466.62 1535
7467.44 1527
7468.25 1508
7469.07 1432
7469.88 1571
7470.70 1559
7471.51 1554
7472.33 1537
7473.15 1497
7473.96 1571
7474.78 1586
7475.59 1553
7476.41 1593
7477.23 1559
7478.04 1488
7478.86 1580
7479.67 1547
7480.49 1532
7481.31 1450
7482.12 1470
7482.94 1434
7483.76 1454
7484.57 1353
7485.39 1371
7486.21 1436
7487.02 1435
7487.84 1331
7488.66 1363
7489.47 1452
7490.29 1404
7491.11 1458
7491.92 1512
7492.74 1343
7493.56 1333
7494.38 1388
7495.19 1331
7496.01 1368
7496.83 1356
7497.64 1262
7498.46 1300
7499.28 1278
7500.10 1322
7500.91 1374
7501.73 1367
7502.55 1287
7503.37 1249
7504.18 1354
7505.00 1312
7505.82 1261
7506.64 1264
7507.46 1237
7508.27 1186
7509.09 1274
7509.91 1330
7510.73 1300
7511.55 1235
7512.36 1298
7513.18 1378
7514.00 1280
7514.82 1207
7515.64 1177
7516.45 1336
7517.27 1261
7518.09 1236
7518.91 1232
7519.73 1255
7520.55 1355
7521.37 1296
7522.18 1279
7523.00 1252
7523.82 1260
7524.64 1200
7525.46 1132
7526.28 1162
7527.10 1186
7527.92 1221
7528.74 1177
7529.55 1168
7530.37 1238
7531.19 1211
7532.01 1205
7532.83 1198
7533.65 1236
7534.47 1103
7535.29 1099
7536.11 1238
7536.93 1253
7537.75 1216
7538.57 1185
7539.39 1224
7540.21 1210
7541.03 1153
7541.84 1171
7542.66 1244
7543.48 1299
7544.30 1273
7545.12 1231
7545.94 1186
7546.76 1275
7547.58 1237
7548.40 1258
7549.22 1357
7550.04 1314
7550.86 1220
7551.68 1286
7552.51 1213
7553.33 1219
7554.15 1259
7554.97 1216
7555.79 1242
7556.61 1233
7557.43 1240
7558.25 1222
7559.07 1220
7559.89 1237
7560.71 1256
7561.53 1299
7562.35 1346
7563.17 1274
7563.99 1284
7564.81 1313
7565.64 1237
7566.46 1212
7567.28 1261
7568.10 1262
7568.92 1296
7569.74 1262
7570.56 1310
7571.38 1257
7572.21 1147
7573.03 1270
7573.85 1268
7574.67 1247
7575.49 1232
7576.31 1248
7577.13 1203
7577.96 1240
7578.78 1283
7579.60 1212
7580.42 1274
7581.24 1236
7582.07 1260
7582.89 1222
7583.71 1216
7584.53 1281
7585.35 1278
7586.18 1160
7587.00 1200
7587.82 1256
7588.64 1243
7589.46 1224
7590.29 1270
7591.11 1323
7591.93 1290
7592.75 1369
7593.58 1360
7594.40 1359
7595.22 1329
7596.04 1307
7596.87 1281
7597.69 1347
7598.51 1328
7599.34 1271
7600.16 1305
7600.98 1267
7601.80 1211
7602.63 1289
7603.45 1289
7604.27 1426
7605.10 1384
7605.92 1346
7606.74 1393
7607.57 1432
7608.39 1391
7609.21 1450
7610.04 1486
7610.86 1460
7611.68 1488
7612.51 1446
7613.33 1556
7614.15 1500
7614.98 1388
7615.80 1374
7616.62 1365
7617.45 1350
7618.27 1396
7619.10 1501
7619.92 1474
7620.74 1583
7621.57 1557
7622.39 1621
7623.22 1610
7624.04 1652
7624.86 1581
7625.69 1477
7626.51 1460
7627.34 1509
7628.16 1488
7628.99 1405
7629.81 1401
7630.64 1426
7631.46 1396
7632.28 1492
7633.11 1507
7633.93 1370
7634.76 1536
7635.58 1588
7636.41 1713
7637.23 1694
7638.06 1653
7638.88 1629
7639.71 1563
7640.53 1520
7641.36 1495
7642.18 1415
7643.01 1353
7643.83 1339
7644.66 1353
7645.48 1309
7646.31 1199
7647.14 1220
7647.96 1240
7648.79 1208
7649.61 1145
7650.44 1221
7651.26 1246
7652.09 1171
7652.91 1168
7653.74 1214
7654.57 1216
7655.39 1284
7656.22 1133
7657.04 1066
7657.87 1206
7658.70 1138
7659.52 1132
7660.35 1157
7661.17 1195
7662.00 1227
7662.83 1214
7663.65 1246
7664.48 1224
7665.31 1176
7666.13 1172
7666.96 1194
7667.79 1277
7668.61 1229
7669.44 1146
7670.27 1185
7671.09 1188
7671.92 1192
7672.75 1133
7673.57 1227
7674.40 1269
7675.23 1154
7676.05 1151
7676.88 1236
7677.71 1162
7678.53 1100
7679.36 1141
7680.19 1200
7681.02 1204
7681.84 1164
7682.67 1162
7683.50 1162
7684.33 1133
7685.15 1086
7685.98 1138
7686.81 1163
7687.64 1066
7688.46 1154
7689.29 1157
7690.12 1173
7690.95 1272
7691.77 1224
7692.60 1198
7693.43 1161
7694.26 1159
7695.09 1226
7695.91 1176
7696.74 1167
7697.57 1244
7698.40 1194
7699.23 1120
7700.06 1142
7700.88 1183
7701.71 1198
7702.54 1191
7703.37 1234
7704.20 1169
7705.03 1184
7705.85 1210
7706.68 1157
7707.51 1159
7708.34 1236
7709.17 1220
7710.00 1299
7710.83 1214
7711.66 1246
7712.48 1214
7713.31 1154
7714.14 1169
7714.97 1101
7715.80 1105
7716.63 1146
7717.46 1193
7718.29 1218
7719.12 1124
7719.95 1187
7720.78 1191
7721.61 1265
7722.44 1184
7723.27 1147
7724.09 1195
7724.92 1206
7725.75 1252
7726.58 1300
7727.41 1248
7728.24 1203
7729.07 1207
7729.90 1228
7730.73 1174
7731.56 1203
7732.39 1159
7733.22 1075
7734.05 1166
7734.88 1117
7735.71 1191
7736.54 1163
7737.37 1160
7738.20 1225
7739.03 1255
7739.86 1193
7740.70 1189
7741.53 1217
7742.36 1156
7743.19 1148
7744.02 1081
7744.85 1148
7745.68 1161
7746.51 1172
7747.34 1226
7748.17 1284
7749.00 1334
7749.83 1410
7750.66 1530
7751.50 1635
7752.33 1705
7753.16 1797
7753.99 1774
7754.82 1725
7755.65 1721
7756.48 1596
7757.31 1517
7758.15 1356
7758.98 1335
7759.81 1415
7760.64 1270
7761.47 1338
7762.30 1362
7763.13 1356
7763.97 1346
7764.80 1283
7765.63 1252
7766.46 1289
7767.29 1242
7768.13 1274
7768.96 1274
7769.79 1213
7770.62 1171
7771.45 1225
7772.29 1268
7773.12 1188
7773.95 1183
7774.78 1213
7775.62 1175
7776.45 1266
7777.28 1216
7778.11 1204
7778.95 1167
7779.78 1307
7780.61 1270
7781.44 1195
7782.28 1167
7783.11 1179
7783.94 1230
7784.77 1221
7785.61 1171
7786.44 1175
7787.27 1181
7788.11 1210
7788.94 1198
7789.77 1166
7790.61 1240
7791.44 1258
7792.27 1271
7793.10 1200
7793.94 1201
7794.77 1241
7795.60 1249
7796.44 1165
7797.27 1130
7798.11 1176
7798.94 1164
7799.77 1172
7800.61 1160
7801.44 1218
7802.27 1266
7803.11 1243
7803.94 1325
7804.78 1323
7805.61 1372
7806.44 1228
7807.28 1244
7808.11 1259
7808.95 1317
7809.78 1328
7810.61 1346
7811.45 1362
7812.28 1284
7813.12 1233
7813.95 1387
7814.79 1416
7815.62 1416
7816.45 1500
7817.29 1496
7818.12 1437
7818.96 1495
7819.79 1542
7820.63 1519
7821.46 1571
7822.30 1733
7823.13 1634
7823.97 1563
7824.80 1580
7825.64 1562
7826.47 1544
7827.31 1549
7828.14 1457
7828.98 1463
7829.81 1530
7830.65 1581
7831.48 1593
7832.32 1600
7833.15 1563
7833.99 1571
7834.83 1539
7835.66 1478
7836.50 1526
7837.33 1551
7838.17 1643
7839.00 1641
7839.84 1625
7840.68 1558
7841.51 1451
7842.35 1413
7843.18 1535
7844.02 1627
7844.86 1643
7845.69 1614
7846.53 1706
7847.36 1581
7848.20 1524
7849.04 1551
7849.87 1422
7850.71 1533
7851.55 1409
7852.38 1330
7853.22 1349
7854.05 1368
7854.89 1340
7855.73 1379
7856.56 1354
7857.40 1330
7858.24 1340
7859.08 1395
7859.91 1359
7860.75 1450
7861.59 1360
7862.42 1384
7863.26 1385
7864.10 1559
7864.93 1561
7865.77 1532
7866.61 1505
7867.45 1352
7868.28 1474
7869.12 1524
7869.96 1376
7870.80 1383
7871.63 1402
7872.47 1422
7873.31 1515
7874.15 1440
7874.98 1381
7875.82 1367
7876.66 1364
7877.50 1433
7878.33 1565
7879.17 1555
7880.01 1560
7880.85 1519
7881.69 1640
7882.52 1601
7883.36 1643
7884.20 1619
7885.04 1581
7885.88 1569
7886.71 1510
7887.55 1464
7888.39 1460
7889.23 1472
7890.07 1383
7890.91 1432
7891.75 1464
7892.58 1506
7893.42 1485
7894.26 1594
7895.10 1622
7895.94 1585
7896.78 1561
7897.62 1615
7898.46 1512
7899.29 1521
7900.13 1507
7900.97 1486
7901.81 1589
7902.65 1572
7903.49 1628
7904.33 1658
7905.17 1640
7906.01 1562
7906.85 1592
7907.69 1495
7908.53 1522
7909.37 1498
7910.21 1492
7911.04 1455
7911.88 1434
7912.72 1384
7913.56 1406
7914.40 1456
7915.24 1346
7916.08 1393
7916.92 1492
7917.76 1507
7918.60 1553
7919.44 1611
7920.28 1693
7921.12 1833
7921.96 1902
7922.80 1946
7923.64 2012
7924.48 2032
7925.32 2031
7926.16 1856
7927.01 1813
7927.85 1730
7928.69 1670
7929.53 1602
7930.37 1507
7931.21 1405
7932.05 1390
7932.89 1433
7933.73 1249
7934.57 1267
7935.41 1207
7936.25 1254
7937.09 1261
7937.93 1293
7938.78 1269
7939.62 1240
7940.46 1295
7941.30 1279
7942.14 1252
7942.98 1194
7943.82 1323
7944.66 1235
7945.51 1272
7946.35 1262
7947.19 1397
7948.03 1382
7948.87 1363
7949.71 1337
7950.56 1377
7951.40 1389
7952.24 1350
7953.08 1369
7953.92 1299
7954.76 1322
7955.61 1334
7956.45 1356
7957.29 1370
7958.13 1391
7958.97 1349
7959.82 1389
7960.66 1368
7961.50 1404
7962.34 1276
7963.19 1303
7964.03 1328
7964.87 1305
7965.71 1313
7966.56 1403
7967.40 1350
7968.24 1381
7969.08 1301
7969.93 1227
7970.77 1380
7971.61 1560
7972.45 1485
7973.30 1593
7974.14 1561
7974.98 1476
7975.83 1463
7976.67 1353
7977.51 1369
7978.36 1265
7979.20 1289
7980.04 1273
7980.89 1274
7981.73 1293
7982.57 1246
7983.42 1245
7984.26 1305
7985.10 1273
7985.95 1344
7986.79 1307
7987.63 1222
7988.48 1348
7989.32 1164
7990.16 1214
7991.01 1252
7991.85 1186
7992.70 1210
7993.54 1187
7994.38 1163
7995.23 1153
7996.07 1121
7996.92 1164
7997.76 1264
7998.60 1178
7999.45 1135
8000.29 1131
8001.14 1129
8001.98 1142
8002.83 1143
8003.67 1089
8004.52 1116
8005.36 1170
8006.20 1169
8007.05 1194
8007.89 1141
8008.74 1187
8009.58 1098
8010.43 1111
8011.27 1057
8012.12 1044
8012.96 1114
8013.81 1070
8014.65 1033
8015.50 1014
8016.34 1122
8017.19 1134
8018.03 988
8018.88 1003
8019.72 1026
8020.57 1053
8021.42 1081
8022.26 947
8023.11 975
8023.95 1062
8024.80 1058
8025.64 1101
8026.49 1041
8027.33 1100
8028.18 1034
8029.03 1106
8029.87 1064
8030.72 1006
8031.56 1002
8032.41 1046
8033.26 1007
8034.10 1065
8034.95 1026
8035.79 992
8036.64 977
8037.49 988
8038.33 1073
8039.18 1081
8040.03 1032
8040.87 1007
8041.72 991
8042.57 1067
8043.41 1048
8044.26 1022
8045.11 1025
8045.95 1019
8046.80 1072
8047.65 1053
8048.49 1045
8049.34 1061
8050.19 1022
8051.03 1020
8051.88 1005
8052.73 950
8053.58 996
8054.42 1081
8055.27 1074
8056.12 967
8056.96 1004
8057.81 986
8058.66 1009
8059.51 1001
8060.35 910
8061.20 997
8062.05 970
8062.90 1020
8063.74 1011
8064.59 955
8065.44 886
8066.29 955
8067.14 1058
8067.98 998
8068.83 926
8069.68 928
8070.53 1027
8071.38 1074
8072.22 940
8073.07 994
8073.92 976
8074.77 977
8075.62 1051
8076.46 991
8077.31 985
8078.16 949
8079.01 963
8079.86 897
8080.71 990
8081.56 979
8082.40 872
8083.25 967
8084.10 958
8084.95 945
8085.80 1000
8086.65 961
8087.50 989
8088.35 997
8089.19 992
8090.04 1006
8090.89 931
8091.74 933
8092.59 944
8093.44 911
8094.29 960
8095.14 1039
8095.99 993
8096.84 905
8097.69 948
8098.54 894
8099.39 919
8100.24 969
8101.09 986
8101.94 1028
8102.79 1009
8103.63 1011
8104.48 955
8105.33 944
8106.18 967
8107.03 1016
8107.88 1049
8108.73 1003
8109.58 1014
8110.43 934
8111.28 953
8112.14 961
8112.99 966
8113.84 1001
8114.69 996
8115.54 967
8116.39 928
8117.24 1069
8118.09 1068
8118.94 996
8119.79 996
8120.64 1020
8121.49 977
8122.34 1003
8123.19 1042
8124.04 1049
8124.89 1094
8125.74 1178
8126.60 1071
8127.45 1062
8128.30 1156
8129.15 1130
8130.00 1081
8130.85 1031
8131.70 1002
8132.55 985
8133.40 1023
8134.26 1038
8135.11 1002
8135.96 965
8136.81 1031
8137.66 1048
8138.51 1006
8139.37 1036
8140.22 1095
8141.07 1043
8141.92 1032
8142.77 1027
8143.62 1042
8144.48 1036
8145.33 1062
8146.18 1134
8147.03 1130
8147.88 1043
8148.74 1061
8149.59 1118
8150.44 1177
8151.29 1106
8152.15 1074
8153.00 1162
8153.85 1114
8154.70 1081
8155.56 1099
8156.41 1177
8157.26 1172
8158.11 1223
8158.97 1192
8159.82 1254
8160.67 1407
8161.52 1337
8162.38 1276
8163.23 1327
8164.08 1271
8164.94 1087
8165.79 1090
8166.64 1111
8167.49 1090
8168.35 1061
8169.20 1069
8170.05 946
8170.91 1034
8171.76 1035
8172.61 1018
8173.47 1056
8174.32 1047
8175.17 1086
8176.03 1052
8176.88 1009
8177.74 1003
8178.59 1068
8179.44 978
8180.30 1025
8181.15 1089
8182.00 1049
8182.86 1027
8183.71 976
8184.57 966
8185.42 961
8186.27 942
8187.13 944
8187.98 941
8188.84 931
8189.69 954
8190.55 931
8191.40 992
8192.25 899
8193.11 849
8193.96 986
8194.82 1008
8195.67 981
8196.53 970
8197.38 979
8198.24 1002
8199.09 1020
8199.95 941
8200.80 844
8201.66 952
8202.51 1005
8203.37 1024
8204.22 931
8205.08 948
8205.93 999
8206.79 961
8207.64 970
8208.50 985
8209.35 987
8210.21 982
8211.06 1015
8211.92 1011
8212.77 991
8213.63 979
8214.48 976
8215.34 1007
8216.20 977
8217.05 950
8217.91 932
8218.76 926
8219.62 992
8220.48 932
8221.33 984
8222.19 1012
8223.04 1013
8223.90 995
8224.76 1022
8225.61 954
8226.47 1023
8227.32 1095
8228.18 1059
8229.04 1077
8229.89 1152
8230.75 1074
8231.61 1039
8232.46 1009
8233.32 999
8234.18 1014
8235.03 971
8235.89 1016
8236.75 1080
8237.60 1019
8238.46 949
8239.32 1011
8240.17 994
8241.03 963
8241.89 988
8242.74 983
8243.60 992
8244.46 996
8245.32 943
8246.17 976
8247.03 946
8247.89 1042
8248.74 1021
8249.60 974
8250.46 885
8251.32 984
8252.17 1074
8253.03 1014
8253.89 957
8254.75 980
8255.60 989
8256.46 964
8257.32 939
8258.18 1019
8259.04 1012
8259.89 983
8260.75 1028
8261.61 1032
8262.47 943
8263.33 952
8264.18 1004
8265.04 1080
8265.90 988
8266.76 1018
8267.62 1016
8268.48 982
8269.33 981
8270.19 993
8271.05 953
8271.91 963
8272.77 943
8273.63 890
8274.49 943
8275.34 967
8276.20 986
8277.06 1013
8277.92 1017
8278.78 1032
8279.64 1069
8280.50 1043
8281.36 1067
8282.22 1043
8283.08 1013
8283.93 965
8284.79 959
8285.65 986
8286.51 948
8287.37 1003
8288.23 966
8289.09 974
8289.95 1021
8290.81 1028
8291.67 1050
8292.53 1053
8293.39 1126
8294.25 1112
8295.11 1041
8295.97 1097
8296.83 1093
8297.69 1097
8298.55 1094
8299.41 1141
8300.27 1147
8301.13 1119
8301.99 1101
8302.85 992
8303.71 1062
8304.57 989
8305.43 1011
8306.29 1055
8307.15 1083
8308.01 1050
8308.87 1076
8309.73 1082
8310.59 1075
8311.45 1031
8312.31 1046
8313.17 1133
8314.03 1136
8314.90 1017
8315.76 1049
8316.62 1046
8317.48 1037
8318.34 1064
8319.20 1006
8320.06 1050
8320.92 975
8321.78 1090
8322.64 990
8323.51 1037
8324.37 979
8325.23 998
8326.09 1086
8326.95 1052
8327.81 1011
8328.67 1006
8329.54 1003
8330.40 1072
8331.26 1033
8332.12 1018
8332.98 1030
8333.84 1138
8334.71 1182
8335.57 1120
8336.43 1069
8337.29 1051
8338.15 1013
8339.02 1029
8339.88 998
8340.74 1051
8341.60 1029
8342.46 966
8343.33 1020
8344.19 1091
8345.05 1137
8345.91 1177
8346.78 1184
8347.64 1083
8348.50 997
8349.36 1126
8350.23 1124
8351.09 1103
8351.95 1140
8352.81 1099
8353.68 1130
8354.54 1144
8355.40 1081
8356.27 1036
8357.13 1150
8357.99 1089
8358.86 1073
8359.72 1033
8360.58 1075
8361.44 1059
8362.31 1095
8363.17 1066
8364.03 1128
8364.90 1157
8365.76 1206
8366.63 1238
8367.49 1145
8368.35 1164
8369.22 1125
8370.08 1143
8370.94 1171
8371.81 1153
8372.67 1149
8373.53 1183
8374.40 1132
8375.26 1180
8376.13 1173
8376.99 1129
8377.85 1222
8378.72 1245
8379.58 1146
8380.45 1176
8381.31 1220
8382.18 1200
8383.04 1189
8383.90 1279
8384.77 1178
8385.63 1158
8386.50 1168
8387.36 1236
8388.23 1239
8389.09 1310
8389.96 1390
8390.82 1412
8391.69 1340
8392.55 1235
8393.42 1291
8394.28 1253
8395.15 1266
8396.01 1295
8396.88 1292
8397.74 1226
8398.61 1300
8399.47 1292
8400.34 1256
8401.20 1258
8402.07 1352
8402.93 1405
8403.80 1332
8404.66 1371
8405.53 1404
8406.39 1238
8407.26 1430
8408.12 1419
8408.99 1378
8409.86 1412
8410.72 1407
8411.59 1472
8412.45 1432
8413.32 1417
8414.19 1394
8415.05 1457
8415.92 1417
8416.78 1450
8417.65 1464
8418.52 1432
8419.38 1541
8420.25 1533
8421.11 1603
8421.98 1632
8422.85 1614
8423.71 1696
8424.58 1525
8425.45 1656
8426.31 1606
8427.18 1663
8428.05 1746
8428.91 1748
8429.78 1742
8430.65 1809
8431.51 1789
8432.38 1809
8433.25 1765
8434.11 1753
8434.98 1906
8435.85 1856
8436.72 1836
8437.58 1939
8438.45 1856
8439.32 1995
8440.18 1975
8441.05 1990
8441.92 2081
8442.79 2062
8443.65 2206
8444.52 2142
8445.39 2290
8446.26 2403
8447.12 2436
8447.99 2523
8448.86 2538
8449.73 2516
8450.60 2466
8451.46 2489
8452.33 2399
8453.20 2486
8454.07 2397
8454.94 2493
8455.80 2436
8456.67 2662
8457.54 2831
8458.41 3045
8459.28 3294
8460.14 3841
8461.01 4333
8461.88 4558
8462.75 4785
8463.62 4672
8464.49 4708
8465.36 4314
8466.22 4026
8467.09 3703
8467.96 3500
8468.83 3263
8469.70 3111
8470.57 3170
8471.44 3297
8472.31 3541
8473.17 4457
8474.04 5259
8474.91 6093
8475.78 6499
8476.65 6586
8477.52 6440
8478.39 5921
8479.26 5254
8480.13 4550
8481.00 3907
8481.87 3492
8482.74 2879
8483.61 2577
8484.48 2424
8485.34 2262
8486.21 2173
8487.08 1947
8487.95 1964
8488.82 1978
8489.69 1933
8490.56 1973
8491.43 1943
8492.30 1938
8493.17 1916
8494.04 1842
8494.91 1865
8495.78 1868
8496.65 1782
8497.52 1785
8498.39 1778
8499.26 1800
8500.13 1860
8501.01 1879
8501.88 1870
8502.75 1817
8503.62 1846
8504.49 1838
8505.36 1786
8506.23 1804
8507.10 1878
8507.97 1685
8508.84 1649
8509.71 1727
8510.58 1728
8511.45 1825
8512.32 1917
8513.20 2041
8514.07 1947
8514.94 1905
8515.81 1958
8516.68 1967
8517.55 1882
8518.42 1807
8519.29 1853
8520.17 1765
8521.04 1827
8521.91 1809
8522.78 1846
8523.65 1727
8524.52 1674
8525.39 1815
8526.27 1800
8527.14 1880
8528.01 1871
8528.88 1872
8529.75 1878
8530.63 1869
8531.50 1947
8532.37 1902
8533.24 1888
8534.11 1954
8534.99 1950
8535.86 1993
8536.73 1977
8537.60 1932
8538.47 1915
8539.35 1969
8540.22 1993
8541.09 1945
8541.96 2007
8542.84 2005
8543.71 2008
8544.58 1980
8545.46 1915
8546.33 1902
8547.20 1911
8548.07 1977
8548.95 1962
8549.82 1789
8550.69 1848
8551.57 1940
8552.44 1922
8553.31 1931
8554.18 1950
8555.06 1907
8555.93 1967
8556.80 1930
8557.68 1946
8558.55 1888
8559.42 1918
8560.30 1973
8561.17 2061
8562.04 1907
8562.92 1783
8563.79 1865
8564.67 1781
8565.54 1720
8566.41 1710
8567.29 1761
8568.16 1680
8569.03 1642
8569.91 1687
8570.78 1587
8571.66 1583
8572.53 1596
8573.40 1692
8574.28 1579
8575.15 1578
8576.03 1561
8576.90 1597
8577.78 1664
8578.65 1703
8579.52 1580
8580.40 1613
8581.27 1548
8582.15 1525
8583.02 1499
8583.90 1500
8584.77 1527
8585.65 1491
8586.52 1486
8587.40 1520
8588.27 1578
8589.15 1624
8590.02 1576
8590.90 1575
8591.77 1537
8592.65 1559
8593.52 1566
8594.40 1479
8595.27 1550
8596.15 1619
8597.02 1519
8597.90 1539
8598.77 1525
8599.65 1542
8600.52 1576
8601.40 1562
8602.28 1655
8603.15 1522
8604.03 1582
8604.90 1597
8605.78 1612
8606.65 1686
8607.53 1798
8608.41 1690
8609.28 1638
8610.16 1680
8611.03 1736
8611.91 1616
8612.79 1643
8613.66 1552
8614.54 1660
8615.41 1633
8616.29 1697
8617.17 1785
8618.04 1773
8618.92 1724
8619.80 1763
8620.67 1721
8621.55 1724
8622.43 1753
8623.30 1799
8624.18 1790
8625.06 1809
8625.93 1878
8626.81 1830
8627.69 1891
8628.56 1979
8629.44 1854
8630.32 1875
8631.20 1969
8632.07 1950
8632.95 1977
8633.83 1934
8634.70 2110
8635.58 2122
8636.46 2063
8637.34 2105
8638.21 2183
8639.09 2262
8639.97 2240
8640.85 2265
8641.72 2235
8642.60 2174
8643.48 2214
8644.36 2279
8645.23 2300
8646.11 2275
8646.99 2268
8647.87 2366
8648.75 2412
8649.62 2339
8650.50 2415
8651.38 2494
8652.26 2443
8653.14 2467
8654.01 2506
8654.89 2616
8655.77 2629
8656.65 2561
8657.53 2528
8658.41 2508
8659.29 2597
8660.16 2656
8661.04 2730
8661.92 2712
8662.80 2800
8663.68 2721
8664.56 2765
8665.44 2729
8666.31 2772
8667.19 2836
8668.07 2699
8668.95 2717
8669.83 2758
8670.71 2804
8671.59 2862
8672.47 2851
8673.35 2905
8674.23 3030
8675.11 3261
8675.99 3614
8676.86 4077
8677.74 4773
8678.62 5099
8679.50 5515
8680.38 5914
8681.26 6026
8682.14 5906
8683.02 5626
8683.90 5077
8684.78 4796
8685.66 4271
8686.54 3933
8687.42 3609
8688.30 3438
8689.18 3233
8690.06 3087
8690.94 3199
8691.82 3189
8692.70 3249
8693.58 3621
8694.46 4231
8695.34 4883
8696.22 5791
8697.10 6549
8697.98 7069
8698.86 7102
8699.74 6930
8700.62 6614
8701.51 5949
8702.39 5122
8703.27 4542
8704.15 3983
8705.03 3604
8705.91 3289
8706.79 3040
8707.67 2725
8708.55 2615
8709.43 2531
8710.31 2447
8711.20 2344
8712.08 2292
8712.96 2220
8713.84 2275
8714.72 2193
8715.60 2043
8716.48 2116
8717.36 2046
8718.25 2027
8719.13 2100
8720.01 2088
8720.89 1930
8721.77 2051
8722.65 1988
8723.54 1942
8724.42 1906
8725.30 2138
8726.18 2089
8727.06 2148
8727.95 1963
8728.83 1964
8729.71 2072
8730.59 2027
8731.47 1995
8732.36 2097
8733.24 2006
8734.12 2038
8735.00 2192
8735.89 2285
8736.77 2187
8737.65 2115
8738.53 2130
8739.42 2055
8740.30 2036
8741.18 2061
8742.06 2022
8742.95 1949
8743.83 1972
8744.71 1921
8745.59 1865
8746.48 1971
8747.36 1942
8748.24 1881
8749.13 1916
8750.01 1938
8750.89 1919
8751.78 2054
8752.66 1977
8753.54 1928
8754.43 1908
8755.31 2014
8756.19 1972
8757.08 2027
8757.96 1996
8758.84 2024
8759.73 2014
8760.61 2096
8761.49 2161
8762.38 2169
8763.26 2286
8764.15 2222
8765.03 2231
8765.91 2336
8766.80 2316
8767.68 2139
8768.57 2122
8769.45 2090
8770.33 2046
8771.22 2056
8772.10 2060
8772.99 2066
8773.87 1830
8774.75 1870
8775.64 1994
8776.52 1983
8777.41 2031
8778.29 2027
8779.18 1927
8780.06 1847
8780.95 1848
8781.83 1859
8782.72 1836
8783.60 1794
8784.49 1720
8785.37 1783
8786.26 1683
8787.14 1655
8788.03 1736
8788.91 1699
8789.80 1610
8790.68 1627
8791.57 1701
8792.45 1780
8793.34 1756
8794.22 1749
8795.11 1782
8795.99 1910
8796.88 1948
8797.76 2003
8798.65 2005
8799.53 2032
8800.42 1946
8801.31 1822
8802.19 1786
8803.08 1762
8803.96 1755
8804.85 1778
8805.74 1751
8806.62 1612
8807.51 1536
8808.39 1584
8809.28 1529
8810.17 1601
8811.05 1648
8811.94 1566
8812.82 1602
8813.71 1523
8814.60 1469
8815.48 1508
8816.37 1546
8817.26 1551
8818.14 1494
8819.03 1384
8819.92 1412
8820.80 1368
8821.69 1452
8822.58 1388
8823.46 1370
8824.35 1445
8825.24 1461
8826.12 1432
8827.01 1446
8827.90 1367
8828.78 1340
8829.67 1335
8830.56 1343
8831.45 1338
8832.33 1328
8833.22 1356
8834.11 1366
8835.00 1355
8835.88 1269
8836.77 1269
8837.66 1301
8838.55 1277
8839.43 1203
8840.32 1275
8841.21 1294
8842.10 1285
8842.98 1284
8843.87 1240
8844.76 1233
8845.65 1217
8846.54 1290
8847.42 1283
8848.31 1267
8849.20 1161
8850.09 1155
8850.98 1252
8851.86 1310
8852.75 1279
8853.64 1224
8854.53 1260
8855.42 1177
8856.31 1196
8857.19 1189
8858.08 1178
8858.97 1089
8859.86 1169
8860.75 1221
8861.64 1079
8862.53 1049
8863.42 1133
8864.30 1205
8865.19 1103
8866.08 1095
8866.97 1194
8867.86 1112
8868.75 1126
8869.64 1068
8870.53 1201
8871.42 1264
8872.31 1200
8873.20 1152
8874.08 1154
8874.97 1154
8875.86 1119
8876.75 1127
8877.64 1057
8878.53 1065
8879.42 1149
8880.31 1159
8881.20 1159
8882.09 1043
8882.98 988
8883.87 1136
8884.76 1083
8885.65 1090
8886.54 1066
8887.43 1110
8888.32 1087
8889.21 1082
8890.10 1060
8890.99 1054
8891.88 1068
8892.77 1032
8893.66 1032
8894.55 1098
8895.44 1038
8896.33 992
8897.22 1003
8898.11 1039
8899.00 967
8899.90 981
8900.79 1022
8901.68 976
8902.57 954
8903.46 904
8904.35 991
8905.24 939
8906.13 976
8907.02 968
8907.91 981
8908.80 952
8909.70 907
8910.59 951
8911.48 966
8912.37 967
8913.26 1019
8914.15 1004
8915.04 985
8915.93 961
8916.83 938
8917.72 988
8918.61 1014
8919.50 1001
8920.39 1007
8921.28 1015
8922.18 984
8923.07 1014
8923.96 940
8924.85 957
8925.74 1016
8926.64 990
8927.53 949
8928.42 981
8929.31 957
8930.20 880
8931.10 921
8931.99 891
8932.88 919
8933.77 893
8934.67 870
8935.56 973
8936.45 956
8937.34 899
8938.24 889
8939.13 841
8940.02 858
8940.91 950
8941.81 879
8942.70 893
8943.59 905
8944.49 902
8945.38 911
8946.27 927
8947.16 933
8948.06 931
8948.95 911
8949.84 930
8950.74 952
8951.63 906
8952.52 911
8953.42 937
8954.31 897
8955.20 909
8956.10 944
8956.99 903
8957.88 885
8958.78 892
8959.67 866
8960.56 928
8961.46 859
8962.35 854
8963.25 908
8964.14 851
8965.03 886
8965.93 855
8966.82 904
8967.72 920
8968.61 898
8969.50 904
8970.40 934
8971.29 891
8972.19 942
8973.08 882
8973.98 893
8974.87 866
8975.76 868
8976.66 941
8977.55 909
8978.45 876
8979.34 878
8980.24 956
8981.13 893
8982.03 927
8982.92 983
8983.82 977
8984.71 957
8985.61 909
8986.50 922
8987.40 961
8988.29 948
8989.19 921
8990.08 942
8990.98 911
8991.87 863
8992.77 873
8993.66 900
8994.56 859
8995.45 839
8996.35 897
8997.24 876
8998.14 871
8999.04 864
8999.93 836
9000.83 814
9001.72 812
9002.62 810
9003.51 855
9004.41 802
9005.31 896
9006.20 846
9007.10 916
9007.99 891
9008.89 873
9009.79 879
9010.68 838
9011.58 834
9012.48 841
9013.37 848
9014.27 815
9015.16 851
9016.06 879
9016.96 755
9017.85 784
9018.75 841
9019.65 835
9020.54 843
9021.44 803
9022.34 845
9023.23 860
9024.13 817
9025.03 817
9025.93 826
9026.82 862
9027.72 851
9028.62 777
9029.51 768
9030.41 813
9031.31 831
9032.21 795
9033.10 882
9034.00 876
9034.90 866
9035.79 858
9036.69 841
9037.59 784
9038.49 829
9039.38 833
9040.28 811
9041.18 878
9042.08 848
9042.98 900
9043.87 886
9044.77 793
9045.67 804
9046.57 774
9047.47 814
9048.36 844
9049.26 810
9050.16 846
9051.06 782
9051.96 890
9052.85 895
9053.75 839
9054.65 873
9055.55 873
9056.45 921
9057.35 812
9058.25 781
9059.14 864
9060.04 846
9060.94 899
9061.84 852
9062.74 802
9063.64 845
9064.54 867
9065.44 929
9066.33 951
9067.23 894
9068.13 839
9069.03 866
9069.93 882
9070.83 851
9071.73 919
9072.63 886
9073.53 887
9074.43 866
9075.33 865
9076.23 804
9077.13 809
9078.03 895
9078.92 858
9079.82 836
9080.72 873
9081.62 846
9082.52 790
9083.42 891
9084.32 800
9085.22 831
9086.12 868
9087.02 864
9087.92 814
9088.82 811
9089.72 874
9090.62 845
9091.52 864
9092.42 848
9093.32 898
9094.22 910
9095.12 883
9096.03 871
9096.93 864
9097.83 959
9098.73 890
9099.63 870
9100.53 839
9101.43 859
9102.33 832
9103.23 822
9104.13 838
9105.03 874
9105.93 823
9106.83 815
9107.74 814
9108.64 836
9109.54 864
9110.44 865
9111.34 851
9112.24 839
9113.14 949
9114.04 858
9114.94 810
9115.85 845
9116.75 855
9117.65 884
9118.55 854
9119.45 805
9120.35 791
9121.26 744
9122.16 829
9123.06 807
9123.96 816
9124.86 854
9125.77 912
9126.67 821
9127.57 813
9128.47 830
9129.37 878
9130.28 755
9131.18 878
9132.08 831
9132.98 827
9133.88 790
9134.79 781
9135.69 833
9136.59 785
9137.49 819
9138.40 839
9139.30 859
9140.20 857
9141.10 769
9142.01 790
9142.91 899
9143.81 856
9144.72 852
9145.62 842
9146.52 883
9147.42 868
9148.33 839
9149.23 780
9150.13 819
9151.04 951
9151.94 880
9152.84 894
9153.75 847
9154.65 817
9155.55 903
9156.46 884
9157.36 826
9158.26 782
9159.17 843
9160.07 875
9160.97 826
9161.88 781
9162.78 819
9163.69 842
9164.59 865
9165.49 838
9166.40 734
9167.30 837
9168.21 841
9169.11 805
9170.01 781
9170.92 855
9171.82 809
9172.73 853
9173.63 833
9174.53 849
9175.44 879
9176.34 871
9177.25 844
9178.15 893
9179.06 854
9179.96 848
9180.87 859
9181.77 876
9182.68 927
9183.58 881
9184.49 793
9185.39 876
9186.30 903
9187.20 936
9188.11 971
9189.01 937
9189.92 940
9190.82 841
9191.73 892
9192.63 877
9193.54 862
9194.44 870
9195.35 879
9196.25 815
9197.16 821
9198.06 806
9198.97 801
9199.87 897
9200.78 935
9201.69 875
9202.59 893
9203.50 970
9204.40 936
9205.31 976
9206.21 966
9207.12 959
9208.03 941
9208.93 909
9209.84 869
9210.74 907
9211.65 918
9212.56 902
9213.46 912
9214.37 859
9215.28 905
9216.18 860
9217.09 824
9218.00 838
9218.90 865
9219.81 918
9220.72 873
9221.62 988
9222.53 997
9223.44 985
9224.34 986
9225.25 976
9226.16 949
9227.06 918
9227.97 961
9228.88 892
9229.78 889
9230.69 950
9231.60 839
9232.51 920
9233.41 852
9234.32 811
9235.23 850
9236.13 851
9237.04 902
9237.95 915
9238.86 805
9239.76 854
9240.67 849
9241.58 780
9242.49 886
9243.39 800
9244.30 797
9245.21 790
9246.12 867
9247.03 844
9247.93 874
9248.84 850
9249.75 843
9250.66 847
9251.57 877
9252.47 797
9253.38 838
9254.29 820
9255.20 797
9256.11 813
9257.02 823
9257.92 808
9258.83 788
9259.74 797
9260.65 828
9261.56 885
9262.47 872
9263.38 814
9264.28 864
9265.19 797
9266.10 896
9267.01 909
9267.92 848
9268.83 866
9269.74 803
9270.65 913
9271.56 866
9272.47 865
9273.37 848
9274.28 899
9275.19 810
9276.10 802
9277.01 884
9277.92 886
9278.83 913
9279.74 830
9280.65 802
9281.56 787
9282.47 856
9283.38 836
9284.29 801
9285.20 832
9286.11 802
9287.02 838
9287.93 843
9288.84 838
9289.75 832
9290.66 819
9291.57 761
9292.48 817
9293.39 832
9294.30 815
9295.21 917
9296.12 927
9297.03 899
9297.94 851
9298.85 918
9299.76 911
9300.67 842
9301.58 940
9302.49 911
9303.40 856
9304.31 890
9305.23 848
9306.14 889
9307.05 870
9307.96 866
9308.87 948
9309.78 878
9310.69 898
9311.60 967
9312.51 934
9313.42 994
9314.34 947
9315.25 962
9316.16 949
9317.07 994
9317.98 967
9318.89 943
9319.80 953
9320.72 929
9321.63 989
9322.54 933
9323.45 871
9324.36 915
9325.27 859
9326.19 900
9327.10 878
9328.01 919
9328.92 886
9329.83 830
9330.74 858
9331.66 841
9332.57 869
9333.48 884
9334.39 904
9335.31 904
9336.22 859
9337.13 900
9338.04 829
9338.96 875
9339.87 833
9340.78 806
9341.69 832
9342.61 801
9343.52 860
9344.43 831
9345.34 825
9346.26 818
9347.17 838
9348.08 823
9348.99 890
9349.91 873
9350.82 890
9351.73 895
9352.65 900
9353.56 856
9354.47 816
9355.39 763
9356.30 862
9357.21 850
9358.13 849
9359.04 871
9359.95 907
9360.87 855
9361.78 867
9362.69 873
9363.61 823
9364.52 791
9365.43 771
9366.35 798
9367.26 833
9368.18 852
9369.09 822
9370.00 892
9370.92 889
9371.83 914
9372.75 883
9373.66 855
9374.57 847
9375.49 822
9376.40 841
9377.32 826
9378.23 879
9379.15 912
9380.06 879
9380.97 854
9381.89 892
9382.80 798
9383.72 809
9384.63 884
9385.55 845
9386.46 873
9387.38 872
9388.29 866
9389.21 887
9390.12 867
9391.04 882
9391.95 888
9392.87 935
9393.78 953
9394.70 967
9395.61 986
9396.53 1008
9397.44 1042
9398.36 1081
9399.27 1061
9400.19 979
9401.10 1045
9402.02 1061
9402.94 1007
9403.85 1034
9404.77 1075
9405.68 955
9406.60 928
9407.51 965
9408.43 911
9409.35 885
9410.26 876
9411.18 899
9412.09 955
9413.01 920
9413.93 904
9414.84 939
9415.76 887
9416.67 865
9417.59 894
9418.51 938
9419.42 937
9420.34 919
9421.26 878
9422.17 932
9423.09 939
9424.01 992
9424.92 895
9425.84 858
9426.76 966
9427.67 1064
9428.59 1020
9429.51 945
9430.42 1003
9431.34 886
9432.26 917
9433.17 917
9434.09 954
9435.01 913
9435.93 967
9436.84 961
9437.76 916
9438.68 960
9439.59 974
9440.51 1010
9441.43 989
9442.35 1002
9443.26 1010
9444.18 1052
9445.10 990
9446.02 930
9446.93 959
9447.85 984
9448.77 1088
9449.69 936
9450.61 971
9451.52 977
9452.44 960
9453.36 978
9454.28 1047
9455.20 1080
9456.11 1182
9457.03 1297
9457.95 1274
9458.87 1310
9459.79 1266
9460.71 1317
9461.62 1296
9462.54 1315
9463.46 1092
9464.38 1084
9465.30 1073
9466.22 1029
9467.14 987
9468.05 1089
9468.97 1038
9469.89 1018
9470.81 1115
9471.73 1018
9472.65 1002
9473.57 960
9474.49 1032
9475.41 1041
9476.32 973
9477.24 977
9478.16 990
9479.08 957
9480.00 956
9480.92 984
9481.84 1003
9482.76 988
9483.68 1060
9484.60 1045
9485.52 1033
9486.44 1077
9487.36 1083
9488.28 1079
9489.20 1001
9490.12 978
9491.04 973
9491.96 1012
9492.88 1002
9493.80 1036
9494.72 1044
9495.64 1038
9496.56 1062
9497.48 1008
9498.40 974
9499.32 1000
9500.24 996
9501.16 934
9502.08 973
9503.00 975
9503.92 1054
9504.84 1018
9505.76 1046
9506.68 1025
9507.60 1049
9508.52 1015
9509.44 991
9510.36 1033
9511.28 1023
9512.21 1017
9513.13 1051
9514.05 1051
9514.97 976
9515.89 1121
9516.81 1075
9517.73 1044
9518.65 1103
9519.57 1088
9520.50 1105
9521.42 1101
9522.34 1100
9523.26 1151
9524.18 1214
9525.10 1167
9526.02 1041
9526.95 1121
9527.87 1136
9528.79 1093
9529.71 1147
9530.63 1250
9531.55 1198
9532.48 1073
9533.40 1195
9534.32 1240
9535.24 1355
9536.16 1430
9537.09 1567
9538.01 1575
9538.93 1658
9539.85 1658
9540.77 1589
9541.70 1651
9542.62 1503
9543.54 1349
9544.46 1343
9545.39 1336
9546.31 1332
9547.23 1369
9548.15 1282
9549.08 1200
9550.00 1209
9550.92 1215
9551.85 1183
9552.77 1098
9553.69 1116
9554.61 1133
9555.54 1104
9556.46 1164
9557.38 1184
9558.31 1181
9559.23 1164
9560.15 1096
9561.08 1080
9562.00 1146
9562.92 1151
9563.85 1151
9564.77 1203
9565.69 1173
9566.62 1222
9567.54 1196
9568.46 1110
9569.39 1104
9570.31 1070
9571.23 1169
9572.16 1103
9573.08 1129
9574.01 1059
9574.93 1106
9575.85 1094
9576.78 1128
9577.70 1058
9578.63 1071
9579.55 1084
9580.47 1089
9581.40 1138
9582.32 1127
9583.25 1111
9584.17 1085
9585.10 1083
9586.02 1129
9586.94 1047
9587.87 1106
9588.79 1113
9589.72 1129
9590.64 1177
9591.57 1175
9592.49 1190
9593.42 1161
9594.34 1176
9595.27 1120
9596.19 1074
9597.12 1160
9598.04 1183
9598.97 1148
9599.89 1214
9600.82 1194
9601.74 1134
9602.67 1159
9603.59 1156
9604.52 1212
9605.44 1194
9606.37 1279
9607.29 1213
9608.22 1213
9609.15 1270
9610.07 1212
9611.00 1255
9611.92 1223
9612.85 1266
9613.77 1260
9614.70 1262
9615.63 1324
9616.55 1342
9617.48 1325
9618.40 1349
9619.33 1299
9620.26 1356
9621.18 1457
9622.11 1368
9623.03 1344
9623.96 1332
9624.89 1369
9625.81 1430
9626.74 1439
9627.67 1439
9628.59 1419
9629.52 1453
9630.45 1510
9631.37 1459
9632.30 1432
9633.23 1444
9634.15 1432
9635.08 1490
9636.01 1520
9636.93 1489
9637.86 1535
9638.79 1494
9639.71 1556
9640.64 1636
9641.57 1623
9642.50 1588
9643.42 1623
9644.35 1674
9645.28 1689
9646.21 1671
9647.13 1714
9648.06 1740
9648.99 1764
9649.92 1772
9650.84 1727
9651.77 1849
9652.70 1956
9653.63 1951
9654.55 2050
9655.48 2141
9656.41 2197
9657.34 2192
9658.26 2104
9659.19 2007
9660.12 1939
9661.05 2044
9661.98 1884
9662.91 1751
9663.83 1852
9664.76 1773
9665.69 1702
9666.62 1575
9667.55 1643
9668.48 1705
9669.40 1767
9670.33 1761
9671.26 1729
9672.19 1870
9673.12 1890
9674.05 1801
9674.98 1881
9675.90 1849
9676.83 1863
9677.76 1789
9678.69 1897
9679.62 1941
9680.55 1843
9681.48 1878
9682.41 1826
9683.34 1905
9684.27 1932
9685.19 1842
9686.12 1946
9687.05 1866
9687.98 1835
9688.91 1875
9689.84 2010
9690.77 2008
9691.70 1941
9692.63 1901
9693.56 1853
9694.49 2001
9695.42 2039
9696.35 2102
9697.28 2096
9698.21 2063
9699.14 2147
9700.07 2156
9701.00 2180
9701.93 2119
9702.86 2199
9703.79 2181
9704.72 2207
9705.65 2285
9706.58 2235
9707.51 2179
9708.44 2232
9709.37 2183
9710.30 2119
9711.23 2066
9712.16 1997
9713.09 2023
9714.02 2070
9714.95 2067
9715.88 2017
9716.82 2032
9717.75 2033
9718.68 2212
9719.61 2359
9720.54 2522
9721.47 2513
9722.40 2508
9723.33 2465
9724.26 2454
9725.19 2339
9726.13 2153
9727.06 2055
9727.99 1991
9728.92 1870
9729.85 1893
9730.78 1877
9731.71 1859
9732.64 1788
9733.58 1820
9734.51 1937
9735.44 1998
9736.37 2011
9737.30 1938
9738.23 1946
9739.17 2024
9740.10 2042
9741.03 1972
9741.96 1933
9742.89 1918
9743.83 1832
9744.76 1808
9745.69 1696
9746.62 1661
9747.55 1682
9748.49 1674
9749.42 1643
9750.35 1593
9751.28 1672
9752.22 1602
9753.15 1600
9754.08 1577
9755.01 1550
9755.95 1597
9756.88 1557
9757.81 1633
9758.75 1482
9759.68 1451
9760.61 1458
9761.54 1494
9762.48 1451
9763.41 1392
9764.34 1446
9765.28 1471
9766.21 1470
9767.14 1435
9768.08 1432
9769.01 1454
9769.94 1502
9770.88 1609
9771.81 1450
9772.74 1450
9773.68 1527
9774.61 1509
9775.54 1466
9776.48 1424
9777.41 1423
9778.34 1475
9779.28 1448
9780.21 1401
9781.14 1426
9782.08 1405
9783.01 1416
9783.95 1510
9784.88 1516
9785.81 1570
9786.75 1477
9787.68 1553
9788.62 1540
9789.55 1483
9790.49 1481
9791.42 1498
9792.35 1478
9793.29 1488
9794.22 1431
9795.16 1356
9796.09 1344
9797.03 1339
9797.96 1346
9798.90 1317
9799.83 1342
9800.77 1267
9801.70 1301
9802.64 1438
9803.57 1461
9804.51 1342
9805.44 1307
9806.38 1361
9807.31 1297
9808.25 1328
9809.18 1348
9810.12 1258
9811.05 1222
9811.99 1254
9812.92 1212
9813.86 1268
9814.79 1281
9815.73 1210
9816.66 1212
9817.60 1199
9818.54 1188
9819.47 1237
9820.41 1179
9821.34 1180
9822.28 1240
9823.21 1154
9824.15 1158
9825.09 1236
9826.02 1243
9826.96 1151
9827.89 1178
9828.83 1154
9829.77 1154
9830.70 1106
9831.64 1078
9832.57 1133
9833.51 1224
9834.45 1083
9835.38 1192
9836.32 1134
9837.26 1132
9838.19 1111
9839.13 1078
9840.07 1064
9841.00 1078
9841.94 1104
9842.88 1118
9843.81 1087
9844.75 1142
9845.69 1126
9846.62 1185
9847.56 1204
9848.50 1173
9849.44 1119
9850.37 1175
9851.31 1096
9852.25 1070
9853.18 1164
9854.12 1128
9855.06 1066
9856.00 1112
9856.93 1127
9857.87 1079
9858.81 1124
9859.75 1016
9860.68 1038
9861.62 1119
9862.56 1149
9863.50 1136
9864.44 1069
9865.37 1168
9866.31 1109
9867.25 1232
9868.19 1150
9869.13 1047
9870.06 1149
9871.00 1173
9871.94 1082
9872.88 1072
9873.82 1119
9874.75 1054
9875.69 1045
9876.63 1071
9877.57 1018
9878.51 1058
9879.45 1022
9880.39 1039
9881.32 990
9882.26 1028
9883.20 1084
9884.14 1027
9885.08 1008
9886.02 1078
9886.96 1086
9887.90 1031
9888.83 1077
9889.77 1088
9890.71 1005
9891.65 947
9892.59 1023
9893.53 969
9894.47 1064
9895.41 961
9896.35 982
9897.29 1014
9898.23 1028
9899.17 1021
9900.11 1040
9901.05 981
9901.99 977
9902.92 968
9903.86 993
9904.80 977
9905.74 974
9906.68 952
9907.62 980
9908.56 972
9909.50 937
9910.44 1036
9911.38 1029
9912.32 1066
9913.26 981
9914.20 1005
9915.14 1008
9916.08 1056
9917.02 1088
9917.97 1043
9918.91 965
9919.85 936
9920.79 969
9921.73 935
9922.67 950
9923.61 904
9924.55 960
9925.49 1039
9926.43 1009
9927.37 922
9928.31 1024
9929.25 1139
9930.19 1240
9931.13 1197
9932.08 1304
9933.02 1352
9933.96 1459
9934.90 1424
9935.84 1385
9936.78 1253
9937.72 1207
9938.66 1209
9939.61 1117
9940.55 1024
9941.49 1005
9942.43 1032
9943.37 1049
9944.31 1036
9945.26 936
9946.20 883
9947.14 958
9948.08 1001
9949.02 912
9949.96 931
9950.91 937
9951.85 965
9952.79 973
9953.73 883
9954.67 914
9955.62 953
9956.56 999
9957.50 1038
9958.44 1004
9959.39 929
9960.33 955
9961.27 954
9962.21 937
9963.16 895
9964.10 930
9965.04 956
9965.98 982
9966.93 938
9967.87 935
9968.81 909
9969.75 884
9970.70 926
9971.64 874
9972.58 949
9973.53 900
9974.47 876
9975.41 930
9976.36 893
9977.30 886
9978.24 890
9979.18 907
9980.13 890
9981.07 917
9982.01 879
9982.96 893
9983.90 861
9984.85 865
9985.79 882
9986.73 864
9987.68 911
9988.62 883
9989.56 895
9990.51 841
9991.45 869
9992.40 817
9993.34 873
9994.28 893
9995.23 880
9996.17 882
9997.12 850
9998.06 809
9999.00 872
9999.95 880
10000.89 912
10001.84 925
10002.78 846
10003.73 836
10004.67 817
10005.61 858
10006.56 872
10007.50 904
10008.45 899
10009.39 910
10010.34 907
10011.28 884
10012.23 887
10013.17 851
10014.12 876
10015.06 851
10016.01 862
10016.95 883
10017.90 857
10018.84 837
10019.79 778
10020.73 844
10021.68 829
10022.62 834
10023.57 852
10024.51 832
10025.46 880
10026.41 816
10027.35 754
10028.30 818
10029.24 862
10030.19 844
10031.13 841
10032.08 888
10033.03 835
10033.97 785
10034.92 773
10035.86 788
10036.81 818
10037.76 818
10038.70 773
10039.65 798
10040.59 807
10041.54 783
10042.49 871
10043.43 892
10044.38 808
10045.33 808
10046.27 785
10047.22 784
10048.16 796
10049.11 837
10050.06 809
10051.00 784
10051.95 812
10052.90 801
10053.84 762
10054.79 803
10055.74 786
10056.69 785
10057.63 867
10058.58 826
10059.53 761
10060.47 777
10061.42 778
10062.37 783
10063.32 803
10064.26 780
10065.21 775
10066.16 797
10067.10 778
10068.05 835
10069.00 740
10069.95 801
10070.89 778
10071.84 852
10072.79 874
10073.74 838
10074.69 795
10075.63 778
10076.58 806
10077.53 791
10078.48 863
10079.43 760
10080.37 762
10081.32 839
10082.27 796
10083.22 739
10084.17 740
10085.11 800
10086.06 812
10087.01 791
10087.96 793
10088.91 783
10089.86 793
10090.81 796
10091.75 781
10092.70 804
10093.65 727
10094.60 777
10095.55 816
10096.50 775
10097.45 746
10098.40 742
10099.34 772
10100.29 792
10101.24 781
10102.19 757
10103.14 810
10104.09 812
10105.04 777
10105.99 821
10106.94 827
10107.89 748
10108.84 743
10109.79 775
10110.73 745
10111.68 723
10112.63 791
10113.58 805
10114.53 776
10115.48 799
10116.43 765
10117.38 807
10118.33 787
10119.28 798
10120.23 786
10121.18 819
10122.13 778
10123.08 817
10124.03 731
10124.98 735
10125.93 772
10126.88 766
10127.83 771
10128.78 789
10129.73 793
10130.68 799
10131.64 789
10132.59 816
10133.54 814
10134.49 735
10135.44 781
10136.39 792
10137.34 803
10138.29 808
10139.24 839
10140.19 767
10141.14 821
10142.09 828
10143.04 827
10144.00 830
10144.95 807
10145.90 782
10146.85 806
10147.80 807
10148.75 876
10149.70 875
10150.65 828
10151.61 747
10152.56 812
10153.51 808
10154.46 820
10155.41 855
10156.36 870
10157.31 875
10158.27 890
10159.22 828
10160.17 821
10161.12 774
10162.07 857
10163.03 827
10163.98 861
10164.93 900
10165.88 826
10166.83 871
10167.79 836
10168.74 809
10169.69 812
10170.64 803
10171.60 836
10172.55 854
10173.50 899
10174.45 875
10175.41 867
10176.36 918
10177.31 866
10178.26 864
10179.22 906
10180.17 883
10181.12 866
10182.07 917
10183.03 839
10183.98 921
10184.93 980
10185.89 954
10186.84 895
10187.79 932
10188.75 926
10189.70 867
10190.65 903
10191.60 909
10192.56 962
10193.51 891
10194.47 932
10195.42 915
10196.37 911
10197.33 957
10198.28 962
10199.23 973
10200.19 974
10201.14 960
10202.09 1018
10203.05 957
10204.00 972
10204.96 937
10205.91 981
10206.86 979
10207.82 955
10208.77 992
10209.73 1065
10210.68 1097
10211.63 1134
10212.59 1084
10213.54 1040
10214.50 1179
10215.45 1148
10216.41 1139
10217.36 1083
10218.32 997
10219.27 970
10220.22 950
10221.18 955
10222.13 953
10223.09 972
10224.04 944
10225.00 966
10225.95 957
10226.91 900
10227.86 919
10228.82 892
10229.77 898
10230.73 864
10231.68 874
10232.64 846
10233.59 844
10234.55 903
10235.50 987
10236.46 1006
10237.42 1026
10238.37 997
10239.33 1017
10240.28 1050
10241.24 1102
10242.19 1153
10243.15 1113
10244.10 1139
10245.06 1154
10246.02 1124
10246.97 1047
10247.93 951
10248.88 995
10249.84 1022
10250.80 979
10251.75 921
10252.71 813
10253.66 810
10254.62 777
10255.58 844
10256.53 874
10257.49 847
10258.45 828
10259.40 780
10260.36 853
10261.32 807
10262.27 835
10263.23 824
10264.19 813
10265.14 838
10266.10 845
10267.06 863
10268.01 854
10268.97 775
10269.93 827
10270.88 786
10271.84 853
10272.80 822
10273.76 806
10274.71 815
10275.67 816
10276.63 829
10277.58 822
10278.54 794
10279.50 828
10280.46 813
10281.41 824
10282.37 802
10283.33 766
10284.29 815
10285.24 815
10286.20 768
10287.16 800
10288.12 761
10289.08 738
10290.03 777
10290.99 775
10291.95 826
10292.91 801
10293.87 845
10294.82 786
10295.78 767
10296.74 769
10297.70 847
10298.66 787
10299.61 736
10300.57 797
10301.53 805
10302.49 746
10303.45 798
10304.41 742
10305.37 800
10306.32 806
10307.28 802
10308.24 838
10309.20 797
10310.16 790
10311.12 806
10312.08 824
10313.04 811
10314.00 764
10314.95 802
10315.91 846
10316.87 880
10317.83 846
10318.79 841
10319.75 835
10320.71 829
10321.67 822
10322.63 809
10323.59 797
10324.55 806
10325.51 778
10326.47 833
10327.43 812
10328.39 723
10329.35 820
10330.31 867
10331.27 810
10332.23 838
10333.19 826
10334.15 853
10335.11 867
10336.07 855
10337.03 893
10337.99 918
10338.95 937
10339.91 911
10340.87 862
10341.83 850
10342.79 797
10343.75 803
10344.71 787
10345.67 726
10346.63 746
10347.59 794
10348.55 774
10349.51 809
10350.47 802
10351.43 808
10352.39 825
10353.35 758
10354.31 753
10355.28 750
10356.24 806
10357.20 746
10358.16 759
10359.12 751
10360.08 781
10361.04 734
10362.00 744
10362.96 735
10363.93 746
10364.89 693
10365.85 785
10366.81 767
10367.77 727
10368.73 674
10369.69 747
10370.66 742
10371.62 768
10372.58 738
10373.54 791
10374.50 787
10375.47 729
10376.43 719
10377.39 665
10378.35 725
10379.31 730
10380.28 724
10381.24 735
10382.20 698
10383.16 690
10384.12 730
10385.09 713
10386.05 694
10387.01 746
10387.97 710
10388.94 746
10389.90 719
10390.86 736
10391.82 689
10392.79 749
10393.75 780
10394.71 742
10395.68 697
10396.64 705
10397.60 734
10398.56 718
10399.53 757
10400.49 712
10401.45 757
10402.42 756
10403.38 780
10404.34 754
10405.31 704
10406.27 737
10407.23 800
10408.20 796
10409.16 723
10410.12 747
10411.09 745
10412.05 796
10413.01 795
10413.98 753
10414.94 752
10415.90 785
10416.87 731
10417.83 744
10418.80 729
10419.76 772
10420.72 782
10421.69 897
10422.65 858
10423.62 863
10424.58 911
10425.54 962
10426.51 1040
10427.47 907
10428.44 847
10429.40 853
10430.37 883
10431.33 810
10432.30 806
10433.26 806
10434.22 804
10435.19 697
10436.15 723
10437.12 789
10438.08 703
10439.05 718
10440.01 696
10440.98 682
10441.94 717
10442.91 733
10443.87 711
10444.84 764
10445.80 727
10446.77 704
10447.73 733
10448.70 703
10449.66 644
10450.63 692
10451.59 687
10452.56 735
10453.53 705
10454.49 632
10455.46 667
10456.42 700
10457.39 754
10458.35 714
10459.32 713
10460.29 727
10461.25 696
10462.22 684
10463.18 713
10464.15 671
10465.12 713
10466.08 683
10467.05 712
10468.01 758
10468.98 665
10469.95 674
10470.91 692
10471.88 654
10472.85 658
10473.81 654
10474.78 657
10475.74 661
10476.71 673
10477.68 692
10478.64 674
10479.61 709
10480.58 688
10481.54 662
10482.51 689
10483.48 697
10484.45 729
10485.41 680
10486.38 720
10487.35 751
10488.31 755
10489.28 737
10490.25 727
10491.22 722
10492.18 685
10493.15 659
10494.12 733
10495.08 706
10496.05 719
10497.02 723
10497.99 761
10498.95 735
10499.92 770
10500.89 705
10501.86 746
10502.83 774
10503.79 690
10504.76 709
10505.73 697
10506.70 729
10507.67 740
10508.63 758
10509.60 788
10510.57 742
10511.54 761
10512.51 768
10513.47 718
10514.44 752
10515.41 749
10516.38 679
10517.35 712
10518.32 725
10519.28 713
10520.25 728
10521.22 704
10522.19 750
10523.16 759
10524.13 705
10525.10 757
10526.07 750
10527.03 749
10528.00 741
10528.97 796
10529.94 758
10530.91 717
10531.88 737
10532.85 716
10533.82 786
10534.79 766
10535.76 735
10536.73 707
10537.70 707
10538.67 739
10539.63 772
10540.60 757
10541.57 747
10542.54 726
10543.51 695
10544.48 710
10545.45 713
10546.42 705
10547.39 736
10548.36 744
10549.33 745
10550.30 698
10551.27 702
10552.24 761
10553.21 811
10554.18 762
10555.15 800
10556.12 806
10557.09 831
10558.06 813
10559.03 745
10560.00 748
10560.97 810
10561.95 736
10562.92 837
10563.89 851
10564.86 841
10565.83 984
10566.80 982
10567.77 957
10568.74 972
10569.71 993
10570.68 988
10571.65 965
10572.62 929
10573.59 844
10574.57 821
10575.54 820
10576.51 829
10577.48 791
10578.45 750
10579.42 751
10580.39 739
10581.36 838
10582.34 786
10583.31 742
10584.28 742
10585.25 720
10586.22 710
10587.19 753
10588.17 786
10589.14 776
10590.11 793
10591.08 858
10592.05 840
10593.02 797
10594.00 878
10594.97 797
10595.94 832
10596.91 822
10597.89 808
10598.86 836
10599.83 779
10600.80 857
10601.77 830
10602.75 772
10603.72 801
10604.69 786
10605.66 840
10606.64 792
10607.61 756
10608.58 741
10609.55 775
10610.53 833
10611.50 838
10612.47 794
10613.45 738
10614.42 765
10615.39 793
10616.36 759
10617.34 765
10618.31 762
10619.28 743
10620.26 770
10621.23 744
10622.20 762
10623.18 780
10624.15 820
10625.12 794
10626.10 772
10627.07 789
10628.04 796
10629.02 746
10629.99 792
10630.97 821
10631.94 848
10632.91 857
10633.89 803
10634.86 815
10635.83 786
10636.81 825
10637.78 804
10638.76 772
10639.73 749
10640.70 877
10641.68 914
10642.65 928
10643.63 949
10644.60 1010
10645.58 1006
10646.55 1019
10647.53 1048
10648.50 1043
10649.47 1026
10650.45 1019
10651.42 922
10652.40 853
10653.37 851
10654.35 870
10655.32 797
10656.30 787
10657.27 808
10658.25 771
10659.22 749
10660.20 809
10661.17 822
10662.15 803
10663.12 824
10664.10 764
10665.07 755
10666.05 731
10667.02 727
10668.00 752
10668.97 778
10669.95 825
10670.93 764
10671.90 744
10672.88 791
10673.85 776
10674.83 773
10675.80 785
10676.78 737
10677.76 777
10678.73 810
10679.71 777
10680.68 767
10681.66 746
10682.63 730
10683.61 822
10684.59 843
10685.56 870
10686.54 801
10687.52 766
10688.49 777
10689.47 855
10690.44 827
10691.42 753
10692.40 718
10693.37 708
10694.35 789
10695.33 792
10696.30 725
10697.28 720
10698.26 760
10699.23 774
10700.21 687
10701.19 733
10702.17 721
10703.14 770
10704.12 789
10705.10 724
10706.07 739
10707.05 730
10708.03 705
10709.01 716
10709.98 764
10710.96 753
10711.94 759
10712.91 730
10713.89 689
10714.87 758
10715.85 704
10716.83 744
10717.80 770
10718.78 763
10719.76 722
10720.74 760
10721.71 781
10722.69 721
10723.67 775
10724.65 761
10725.63 718
10726.60 743
10727.58 759
10728.56 732
10729.54 750
10730.52 675
10731.49 771
10732.47 734
10733.45 713
10734.43 734
10735.41 636
10736.39 697
10737.37 790
10738.34 760
10739.32 693
10740.30 705
10741.28 724
10742.26 682
10743.24 693
10744.22 702
10745.20 691
10746.17 743
10747.15 783
10748.13 687
10749.11 689
10750.09 698
10751.07 707
10752.05 751
10753.03 717
10754.01 675
10754.99 740
10755.97 693
10756.95 722
10757.93 738
10758.91 727
10759.88 692
10760.86 701
10761.84 756
10762.82 708
10763.80 723
10764.78 735
10765.76 732
10766.74 746
10767.72 710
10768.70 708
10769.68 759
10770.66 783
10771.64 716
10772.62 714
10773.60 760
10774.58 676
10775.56 724
10776.54 776
10777.52 741
10778.51 708
10779.49 687
10780.47 755
10781.45 699
10782.43 744
10783.41 801
10784.39 800
10785.37 803
10786.35 726
10787.33 761
10788.31 780
10789.29 719
10790.27 757
10791.26 727
10792.24 763
10793.22 735
10794.20 741
10795.18 715
10796.16 773
10797.14 684
10798.12 753
10799.10 734
10800.09 727
10801.07 724
10802.05 722
10803.03 734
10804.01 725
10804.99 709
10805.98 755
10806.96 757
10807.94 727
10808.92 728
10809.90 664
10810.89 707
10811.87 763
10812.85 687
10813.83 742
10814.81 719
10815.80 716
10816.78 696
10817.76 745
10818.74 704
10819.72 733
10820.71 726
10821.69 770
10822.67 754
10823.65 731
10824.64 765
10825.62 721
10826.60 698
10827.58 695
10828.57 762
10829.55 774
10830.53 780
10831.52 733
10832.50 754
10833.48 704
10834.46 710
10835.45 758
10836.43 784
10837.41 680
10838.40 766
10839.38 760
10840.36 812
10841.35 800
10842.33 749
10843.31 750
10844.30 764
10845.28 776
10846.26 774
10847.25 707
10848.23 753
10849.21 775
10850.20 765
10851.18 797
10852.17 746
10853.15 731
10854.13 738
10855.12 770
10856.10 777
10857.09 794
10858.07 794
10859.05 760
10860.04 807
10861.02 838
10862.01 850
10862.99 780
10863.97 815
10864.96 850
10865.94 816
10866.93 810
10867.91 802
10868.90 824
10869.88 898
10870.87 898
10871.85 871
10872.84 855
10873.82 854
10874.81 897
10875.79 891
10876.78 816
10877.76 808
10878.75 899
10879.73 813
10880.72 847
10881.70 836
10882.69 874
10883.67 821
10884.66 867
10885.64 907
10886.63 944
10887.61 875
10888.60 845
10889.58 934
10890.57 978
10891.55 973
10892.54 982
10893.53 949
10894.51 923
10895.50 1005
10896.48 952
10897.47 968
10898.45 921
10899.44 964
10900.43 968
10901.41 949
10902.40 952
10903.38 977
10904.37 964
10905.36 1004
10906.34 973
10907.33 980
10908.32 1041
10909.30 1043
10910.29 1030
10911.28 994
10912.26 991
10913.25 993
10914.24 1066
10915.22 981
10916.21 1004
10917.20 1057
10918.18 1052
10919.17 996
10920.16 1099
10921.14 1039
10922.13 1025
10923.12 1076
10924.10 1109
10925.09 1103
10926.08 1015
10927.07 1066
10928.05 1099
10929.04 1107
10930.03 1171
10931.01 1144
10932.00 1077
10932.99 1161
10933.98 1149
10934.96 1177
10935.95 1183
10936.94 1175
10937.93 1117
10938.92 1099
10939.90 1168
10940.89 1148
10941.88 1170
10942.87 1108
10943.85 1162
10944.84 1170
10945.83 1241
10946.82 1202
10947.81 1234
10948.79 1322
10949.78 1232
10950.77 1300
10951.76 1335
10952.75 1254
10953.74 1302
10954.72 1271
10955.71 1259
10956.70 1367
10957.69 1342
10958.68 1416
10959.67 1458
10960.66 1461
10961.65 1570
10962.63 1650
10963.62 1660
10964.61 1748
10965.60 1741
10966.59 1719
10967.58 1689
10968.57 1644
10969.56 1571
10970.55 1635
10971.54 1524
10972.52 1459
10973.51 1396
10974.50 1402
10975.49 1450
10976.48 1386
10977.47 1310
10978.46 1348
10979.45 1392
10980.44 1302
10981.43 1324
10982.42 1300
10983.41 1373
10984.40 1424
10985.39 1372
10986.38 1389
10987.37 1387
10988.36 1415
10989.35 1425
10990.34 1432
10991.33 1468
10992.32 1446
10993.31 1422
10994.30 1468
10995.29 1472
10996.28 1403
10997.27 1400
10998.26 1392
10999.25 1548
11000.24 1680
11001.23 1679
11002.22 1867
11003.21 1967
11004.20 2131
11005.20 2269
11006.19 2336
11007.18 2320
11008.17 2303
11009.16 2300
11010.15 2179
11011.14 1982
11012.13 1916
11013.12 1676
11014.11 1519
11015.10 1427
11016.10 1396
11017.09 1418
11018.08 1324
11019.07 1329
11020.06 1302
11021.05 1248
11022.04 1186
11023.04 1148
11024.03 1193
11025.02 1170
11026.01 1117
11027.00 1124
11027.99 1155
11028.99 1152
11029.98 1138
11030.97 1233
11031.96 1121
11032.95 1109
11033.95 1170
11034.94 1207
11035.93 1147
11036.92 1125
11037.91 1169
11038.91 1135
11039.90 1124
11040.89 1128
11041.88 1079
11042.88 1099
11043.87 1119
11044.86 1038
11045.85 1112
11046.85 1089
11047.84 1089
11048.83 1052
11049.82 1087
11050.82 1033
11051.81 978
11052.80 995
11053.80 1026
11054.79 1037
11055.78 963
11056.77 951
11057.77 1087
11058.76 1033
11059.75 930
11060.75 954
11061.74 966
11062.73 985
11063.73 970
11064.72 997
11065.71 1001
11066.71 1005
11067.70 992
11068.69 985
11069.69 967
11070.68 929
11071.68 989
11072.67 966
11073.66 1010
11074.66 977
11075.65 952
11076.65 972
11077.64 937
11078.63 959
11079.63 947
11080.62 969
11081.62 973
11082.61 958
11083.60 959
11084.60 939
11085.59 941
11086.59 936
11087.58 933
11088.58 934
11089.57 967
11090.57 964
11091.56 921
11092.55 993
11093.55 993
11094.54 944
11095.54 930
11096.53 935
11097.53 986
11098.52 935
11099.52 906
11100.51 959
11101.51 902
11102.50 917
11103.50 926
11104.49 910
11105.49 934
11106.48 980
11107.48 931
11108.48 930
11109.47 876
11110.47 919
11111.46 854
11112.46 851
11113.45 832
11114.45 814
11115.44 884
11116.44 870
11117.44 826
11118.43 868
11119.43 849
11120.42 949
11121.42 876
11122.42 899
11123.41 865
11124.41 805
11125.40 856
11126.40 922
11127.40 922
11128.39 918
11129.39 865
11130.38 914
11131.38 860
11132.38 871
11133.37 865
11134.37 899
11135.37 903
11136.36 900
11137.36 905
11138.36 882
11139.35 855
11140.35 837
11141.35 889
11142.34 861
11143.34 861
11144.34 884
11145.34 866
11146.33 884
11147.33 865
11148.33 780
11149.32 876
11150.32 872
11151.32 811
11152.32 843
11153.31 824
11154.31 861
11155.31 871
11156.31 833
11157.30 850
11158.30 815
11159.30 799
11160.30 861
11161.29 830
11162.29 767
11163.29 843
11164.29 772
11165.29 821
11166.28 802
11167.28 723
11168.28 766
11169.28 768
11170.28 786
11171.27 758
11172.27 788
11173.27 797
11174.27 787
11175.27 850
11176.27 760
11177.26 822
11178.26 779
11179.26 761
11180.26 832
11181.26 771
11182.26 767
11183.26 758
11184.26 738
11185.25 720
11186.25 764
11187.25 791
11188.25 822
11189.25 793
11190.25 796
11191.25 749
11192.25 757
11193.25 812
11194.25 841
11195.24 812
11196.24 792
11197.24 732
11198.24 806
11199.24 805
11200.24 773
11201.24 752
11202.24 734
11203.24 793
11204.24 847
11205.24 823
11206.24 751
11207.24 738
11208.24 780
11209.24 823
11210.24 830
11211.24 805
11212.24 797
11213.24 808
11214.24 778
11215.24 770
11216.24 803
11217.24 784
11218.24 782
11219.24 756
11220.24 789
11221.24 745
11222.24 783
11223.24 741
11224.24 744
11225.24 758
11226.24 787
11227.25 792
11228.25 804
11229.25 746
11230.25 727
11231.25 772
11232.25 822
11233.25 780
11234.25 751
11235.25 741
11236.25 789
11237.25 840
11238.26 802
11239.26 793
11240.26 765
11241.26 769
11242.26 813
11243.26 790
11244.26 820
11245.27 757
11246.27 760
11247.27 807
11248.27 803
11249.27 800
11250.27 767
11251.28 761
11252.28 761
11253.28 798
11254.28 765
11255.28 803
11256.29 795
11257.29 849
11258.29 788
11259.29 822
11260.29 825
11261.30 796
11262.30 766
11263.30 783
11264.30 753
11265.31 772
11266.31 830
11267.31 748
11268.31 811
11269.32 713
11270.32 763
11271.32 826
11272.32 790
11273.33 832
11274.33 790
11275.33 841
11276.33 863
11277.34 864
11278.34 790
11279.34 807
11280.35 816
11281.35 879
11282.35 823
11283.36 839
11284.36 900
11285.36 904
11286.37 866
11287.37 825
11288.37 822
11289.38 854
11290.38 791
11291.38 827
11292.39 874
11293.39 889
11294.39 868
11295.40 781
11296.40 859
11297.41 788
11298.41 831
11299.41 847
11300.42 854
11301.42 842
11302.43 848
11303.43 831
11304.43 792
11305.44 817
11306.44 803
11307.45 804
11308.45 897
11309.46 811
11310.46 864
11311.46 842
11312.47 837
11313.47 886
11314.48 851
11315.48 838
11316.49 901
11317.49 901
11318.50 982
11319.50 962
11320.51 915
11321.51 1023
11322.52 975
11323.52 979
11324.53 914
11325.53 870
11326.54 927
11327.54 935
11328.55 896
11329.55 832
11330.56 847
11331.56 838
11332.57 838
11333.57 829
11334.58 796
11335.58 771
11336.59 783
11337.60 782
11338.60 832
11339.61 810
11340.61 765
11341.62 780
11342.62 885
11343.63 848
11344.64 887
11345.64 851
11346.65 857
11347.65 823
11348.66 824
11349.67 789
11350.67 794
11351.68 841
11352.69 794
11353.69 791
11354.70 792
11355.71 817
11356.71 816
11357.72 820
11358.72 801
11359.73 774
11360.74 738
11361.74 722
11362.75 745
11363.76 765
11364.76 762
11365.77 761
11366.78 815
11367.79 767
11368.79 728
11369.80 761
11370.81 799
11371.81 684
11372.82 688
11373.83 725
11374.84 709
11375.84 709
11376.85 733
11377.86 783
11378.87 751
11379.87 781
11380.88 794
11381.89 821
11382.90 728
11383.90 762
11384.91 730
11385.92 727
11386.93 796
11387.93 763
11388.94 767
11389.95 769
11390.96 776
11391.97 697
11392.97 770
11393.98 715
11394.99 731
11396.00 739
11397.01 759
11398.02 737
11399.02 761
11400.03 761
11401.04 754
11402.05 797
11403.06 733
11404.07 709
11405.08 701
11406.08 756
11407.09 730
11408.10 736
11409.11 773
11410.12 786
11411.13 771
11412.14 753
11413.15 741
11414.15 754
11415.16 810
11416.17 810
11417.18 750
11418.19 818
11419.20 764
11420.21 772
11421.22 797
11422.23 769
11423.24 799
11424.25 789
11425.26 768
11426.27 738
11427.28 704
11428.29 721
11429.30 786
11430.31 774
11431.32 792
11432.32 757
11433.33 780
11434.34 784
11435.35 767
11436.36 776
11437.37 780
11438.38 836
11439.39 770
11440.41 775
11441.42 765
11442.43 828
11443.44 782
11444.45 773
11445.46 779
11446.47 831
11447.48 821
11448.49 758
11449.50 736
11450.51 806
11451.52 779
11452.53 778
11453.54 817
11454.55 798
11455.56 833
11456.57 798
11457.59 786
11458.60 856
11459.61 785
11460.62 809
11461.63 831
11462.64 799
11463.65 810
11464.66 815
11465.67 828
11466.69 835
11467.70 800
11468.71 866
11469.72 820
11470.73 852
11471.74 813
11472.75 819
11473.77 835
11474.78 875
11475.79 818
11476.80 809
11477.81 759
11478.83 797
11479.84 832
11480.85 784
11481.86 780
11482.87 811
11483.89 855
11484.90 795
11485.91 790
11486.92 750
11487.93 817
11488.95 859
11489.96 892
11490.97 840
11491.98 832
11493.00 868
11494.01 903
11495.02 831
11496.03 807
11497.05 812
11498.06 858
11499.07 866
11500.09 817
11501.10 840
11502.11 855
11503.12 846
11504.14 847
11505.15 784
11506.16 876
11507.18 840
11508.19 852
11509.20 798
11510.22 811
11511.23 896
11512.24 814
11513.26 825
11514.27 853
11515.28 861
11516.30 871
11517.31 838
11518.32 900
11519.34 926
11520.35 865
11521.37 859
11522.38 855
11523.39 851
11524.41 863
11525.42 850
11526.44 911
11527.45 941
11528.46 896
11529.48 895
11530.49 864
11531.51 935
11532.52 922
11533.53 908
11534.55 954
11535.56 905
11536.58 903
11537.59 935
11538.61 883
11539.62 902
11540.64 896
11541.65 902
11542.67 890
11543.68 923
11544.69 1004
11545.71 1030
11546.72 1018
11547.74 914
11548.75 931
11549.77 927
11550.78 1027
11551.80 1009
11552.81 948
11553.83 1024
11554.85 971
11555.86 1007
11556.88 957
11557.89 1017
11558.91 1145
11559.92 1133
11560.94 1021
11561.95 1028
11562.97 1015
11563.98 1037
11565.00 1165
11566.02 1022
11567.03 1112
11568.05 1168
11569.06 1146
11570.08 1098
11571.10 1103
11572.11 1071
11573.13 1137
11574.14 1133
11575.16 1069
11576.18 1153
11577.19 1146
11578.21 1252
11579.22 1238
11580.24 1283
11581.26 1271
11582.27 1265
11583.29 1368
11584.31 1356
11585.32 1323
11586.34 1383
11587.36 1477
11588.37 1486
11589.39 1548
11590.41 1616
11591.42 1689
11592.44 1658
11593.46 1577
11594.47 1598
11595.49 1638
11596.51 1760
11597.53 1761
11598.54 1762
11599.56 1993
11600.58 2212
11601.59 2422
11602.61 2674
11603.63 2967
11604.65 3181
11605.66 3372
11606.68 3353
11607.70 3401
11608.72 3372
11609.74 3244
11610.75 3018
11611.77 2757
11612.79 2390
11613.81 2140
11614.82 1957
11615.84 1829
11616.86 1637
11617.88 1555
11618.90 1462
11619.91 1419
11620.93 1400
11621.95 1339
11622.97 1345
11623.99 1253
11625.01 1250
11626.02 1238
11627.04 1225
11628.06 1279
11629.08 1220
11630.10 1188
11631.12 1210
11632.14 1205
11633.15 1179
11634.17 1172
11635.19 1210
11636.21 1181
11637.23 1144
11638.25 1140
11639.27 1146
11640.29 1103
11641.30 1173
11642.32 1106
11643.34 1070
11644.36 1083
11645.38 1106
11646.40 1127
11647.42 1129
11648.44 1067
11649.46 1058
11650.48 1062
11651.50 1024
11652.52 1020
11653.54 973
11654.56 993
11655.58 964
11656.60 913
11657.62 871
11658.64 920
11659.66 990
11660.68 982
11661.70 944
11662.72 941
11663.74 1000
11664.76 973
11665.78 988
11666.80 949
11667.82 957
11668.84 1053
11669.86 973
11670.88 1048
11671.90 1026
11672.92 987
11673.94 1019
11674.96 1029
11675.98 1089
11677.00 1066
11678.02 1064
11679.04 1031
11680.06 1018
11681.08 1117
11682.10 1111
11683.12 1090
11684.15 1122
11685.17 1051
11686.19 1095
11687.21 1164
11688.23 1163
11689.25 1099
11690.27 1116
11691.29 1119
11692.31 1091
11693.34 1138
11694.36 1133
11695.38 1138
11696.40 1044
11697.42 1059
11698.44 1088
11699.46 994
11700.49 1007
11701.51 1020
11702.53 998
11703.55 980
11704.57 979
11705.60 1027
11706.62 1010
11707.64 1056
11708.66 1006
11709.68 993
11710.71 1033
11711.73 1064
11712.75 1027
11713.77 996
11714.79 1023
11715.82 973
11716.84 904
11717.86 965
11718.88 964
11719.91 1007
11720.93 932
11721.95 933
11722.97 913
11724.00 973
11725.02 938
11726.04 877
11727.07 908
11728.09 858
11729.11 836
11730.13 896
11731.16 934
11732.18 873
11733.20 860
11734.23 847
11735.25 843
11736.27 838
11737.30 917
11738.32 938
11739.34 866
11740.37 853
11741.39 850
11742.41 827
11743.44 856
11744.46 859
11745.48 907
11746.51 883
11747.53 919
11748.55 893
11749.58 831
11750.60 903
11751.63 876
11752.65 899
11753.67 808
11754.70 874
11755.72 856
11756.75 859
11757.77 834
11758.79 905
11759.82 892
11760.84 926
11761.87 867
11762.89 817
11763.92 826
11764.94 904
11765.97 891
11766.99 817
11768.01 804
11769.04 741
11770.06 825
11771.09 779
11772.11 771
11773.14 766
11774.16 837
11775.19 859
11776.21 845
11777.24 858
11778.26 830
11779.29 848
11780.31 838
11781.34 811
11782.36 771
11783.39 814
11784.41 848
11785.44 795
11786.46 793
11787.49 816
11788.52 830
11789.54 862
11790.57 799
11791.59 789
11792.62 798
11793.64 811
11794.67 892
11795.70 852
11796.72 851
11797.75 838
11798.77 811
11799.80 749
11800.83 854
11801.85 825
11802.88 796
11803.90 860
11804.93 785
11805.96 799
11806.98 809
11808.01 799
11809.04 864
11810.06 758
11811.09 805
11812.11 833
11813.14 863
11814.17 827
11815.19 780
11816.22 810
11817.25 800
11818.27 850
11819.30 775
11820.33 830
11821.36 824
11822.38 821
11823.41 805
11824.44 805
11825.46 841
11826.49 873
11827.52 864
11828.54 839
11829.57 848
11830.60 829
11831.63 847
11832.65 853
11833.68 861
11834.71 880
11835.74 838
11836.76 846
11837.79 898
11838.82 864
11839.85 881
11840.88 862
11841.90 874
11842.93 844
11843.96 836
11844.99 863
11846.01 839
11847.04 899
11848.07 813
11849.10 834
11850.13 811
11851.16 863
11852.18 863
11853.21 854
11854.24 915
11855.27 856
11856.30 844
11857.33 873
11858.35 864
11859.38 917
11860.41 915
11861.44 904
11862.47 926
11863.50 993
11864.53 916
11865.56 916
11866.58 894
11867.61 923
11868.64 926
11869.67 894
11870.70 912
11871.73 1001
11872.76 917
11873.79 989
11874.82 927
11875.85 923
11876.88 901
11877.91 957
11878.93 959
11879.96 996
11880.99 995
11882.02 945
11883.05 975
11884.08 997
11885.11 1013
11886.14 926
11887.17 1039
11888.20 1003
11889.23 1018
11890.26 1019
11891.29 1053
11892.32 1043
11893.35 1034
11894.38 999
11895.41 1042
11896.44 1075
11897.47 1088
11898.50 1026
11899.53 1020
11900.56 1031
11901.59 1093
11902.62 1063
11903.65 1155
11904.69 1175
11905.72 1214
11906.75 1261
11907.78 1263
11908.81 1254
11909.84 1282
11910.87 1282
11911.90 1262
11912.93 1242
11913.96 1191
11914.99 1255
11916.02 1149
11917.06 1145
11918.09 1176
11919.12 1103
11920.15 1125
11921.18 1124
11922.21 1106
11923.24 1151
11924.27 1163
11925.31 1167
11926.34 1269
11927.37 1222
11928.40 1164
11929.43 1177
11930.46 1287
11931.50 1291
11932.53 1254
11933.56 1320
11934.59 1537
11935.62 1545
11936.65 1678
11937.69 1734
11938.72 1824
11939.75 1865
11940.78 1771
11941.81 1721
11942.85 1637
11943.88 1507
11944.91 1483
11945.94 1322
11946.98 1253
11948.01 1287
11949.04 1164
11950.07 1122
11951.11 1088
11952.14 1045
11953.17 1105
11954.20 1050
11955.24 1053
11956.27 1055
11957.30 1072
11958.34 1041
11959.37 1019
11960.40 961
11961.43 1080
11962.47 1035
11963.50 1014
11964.53 1003
11965.57 1004
11966.60 1038
11967.63 1094
11968.67 1013
11969.70 999
11970.73 967
11971.77 974
11972.80 999
11973.83 950
11974.87 958
11975.90 979
11976.94 999
11977.97 1065
11979.00 1006
11980.04 1005
11981.07 1000
11982.10 1023
11983.14 919
11984.17 975
11985.21 967
11986.24 996
11987.27 1045
11988.31 945
11989.34 913
11990.38 975
11991.41 949
11992.45 986
11993.48 1034
11994.51 957
11995.55 991
11996.58 1007
11997.62 941
11998.65 966
11999.69 1042
12000.72 966
12001.76 1030
12002.79 1079
12003.83 1066
12004.86 1020
12005.90 969
12006.93 1004
12007.97 1019
12009.00 1009
12010.04 1003
12011.07 1074
12012.11 1084
12013.14 1025
12014.18 1040
12015.21 1069
12016.25 1091
12017.28 1039
12018.32 1059
12019.35 1056
12020.39 1111
12021.43 1153
12022.46 1186
12023.50 1171
12024.53 1112
12025.57 1108
12026.60 1177
12027.64 1100
12028.68 1104
12029.71 1120
12030.75 1075
12031.78 1050
12032.82 1114
12033.86 1071
12034.89 1129
12035.93 1080
12036.97 1097
12038.00 1119
12039.04 1067
12040.07 1062
12041.11 1099
12042.15 1070
12043.18 1090
12044.22 1143
12045.26 1145
12046.29 1084
12047.33 1069
12048.37 1110
12049.40 1131
12050.44 1106
12051.48 1122
12052.52 1142
12053.55 1107
12054.59 1159
12055.63 1149
12056.66 1109
12057.70 1084
12058.74 1152
12059.78 1147
12060.81 1048
12061.85 1134
12062.89 1117
12063.92 1145
12064.96 1121
12066.00 1115
12067.04 1131
12068.07 1279
12069.11 1156
12070.15 1143
12071.19 1104
12072.23 1126
12073.26 1171
12074.30 1206
12075.34 1232
12076.38 1207
12077.42 1188
12078.45 1176
12079.49 1137
12080.53 1177
12081.57 1250
12082.61 1212
12083.64 1237
12084.68 1180
12085.72 1173
12086.76 1206
12087.80 1220
12088.84 1137
12089.88 1219
12090.91 1176
12091.95 1164
12092.99 1188
12094.03 1178
12095.07 1165
12096.11 1250
12097.15 1293
12098.19 1287
12099.22 1297
12100.26 1267
12101.30 1313
12102.34 1343
12103.38 1364
12104.42 1444
12105.46 1471
12106.50 1489
12107.54 1587
12108.58 1591
12109.62 1607
12110.66 1703
12111.70 1662
12112.74 1611
12113.77 1610
12114.81 1477
12115.85 1440
12116.89 1451
12117.93 1374
12118.97 1293
12120.01 1161
12121.05 1192
12122.09 1183
12123.13 1121
12124.17 1059
12125.21 1075
12126.25 1065
12127.29 1068
12128.33 1055
12129.37 1061
12130.41 990
12131.45 1013
12132.50 997
12133.54 1037
12134.58 1058
12135.62 1052
12136.66 1001
12137.70 1025
12138.74 967
12139.78 938
12140.82 950
12141.86 958
12142.90 922
12143.94 974
12144.98 1025
12146.02 960
12147.07 944
12148.11 921
12149.15 924
12150.19 961
12151.23 949
12152.27 890
12153.31 909
12154.35 980
12155.40 933
12156.44 874
12157.48 935
12158.52 861
12159.56 948
12160.60 874
12161.64 875
12162.69 876
12163.73 856
12164.77 883
12165.81 874
12166.85 891
12167.90 955
12168.94 903
12169.98 847
12171.02 853
12172.06 921
12173.11 927
12174.15 912
12175.19 912
12176.23 955
12177.27 892
12178.32 846
12179.36 822
12180.40 871
12181.44 899
12182.49 903
12183.53 905
12184.57 885
12185.61 889
12186.66 913
12187.70 882
12188.74 887
12189.79 936
12190.83 947
12191.87 946
12192.91 898
12193.96 876
12195.00 854
12196.04 898
12197.09 914
12198.13 885
12199.17 927
12200.22 915
12201.26 854
12202.30 892
12203.35 921
12204.39 883
12205.43 844
12206.48 904
12207.52 918
12208.57 879
12209.61 937
12210.65 934
12211.70 835
12212.74 839
12213.78 847
12214.83 861
12215.87 864
12216.92 932
12217.96 907
12219.00 872
12220.05 894
12221.09 863
12222.14 903
12223.18 868
12224.23 840
12225.27 863
12226.31 872
12227.36 875
12228.40 851
12229.45 889
12230.49 931
12231.54 838
12232.58 851
12233.63 925
12234.67 840
12235.72 799
12236.76 844
12237.81 851
12238.85 851
12239.90 859
12240.94 835
12241.99 894
12243.03 827
12244.08 814
12245.12 793
12246.17 825
12247.21 822
12248.26 812
12249.30 868
12250.35 862
12251.39 881
12252.44 831
12253.49 772
12254.53 831
12255.58 797
12256.62 805
12257.67 769
12258.71 807
12259.76 816
12260.81 819
12261.85 812
12262.90 822
12263.94 833
12264.99 799
12266.04 822
12267.08 817
12268.13 717
12269.17 705
12270.22 788
12271.27 815
12272.31 815
12273.36 795
12274.41 756
12275.45 782
12276.50 798
12277.55 743
12278.59 718
12279.64 730
12280.69 790
12281.73 804
12282.78 773
12283.83 774
12284.87 781
12285.92 755
12286.97 758
12288.01 736
12289.06 743
12290.11 777
12291.16 752
12292.20 750
12293.25 761
12294.30 708
12295.35 765
12296.39 721
12297.44 736
12298.49 726
12299.54 757
12300.58 783
12301.63 795
12302.68 671
12303.73 761
12304.77 754
12305.82 772
12306.87 740
12307.92 749
12308.97 791
12310.01 774
12311.06 752
12312.11 813
12313.16 727
12314.21 765
12315.25 746
12316.30 790
12317.35 773
12318.40 770
12319.45 780
12320.50 749
12321.54 692
12322.59 770
12323.64 750
12324.69 717
12325.74 728
12326.79 759
12327.84 753
12328.89 721
12329.93 707
12330.98 771
12332.03 726
12333.08 683
12334.13 684
12335.18 702
12336.23 687
12337.28 721
12338.33 703
12339.38 728
12340.43 727
12341.47 692
12342.52 743
12343.57 724
12344.62 645
12345.67 677
12346.72 734
12347.77 682
12348.82 672
12349.87 631
12350.92 705
12351.97 732
12353.02 719
12354.07 759
12355.12 781
12356.17 739
12357.22 734
12358.27 703
12359.32 684
12360.37 707
12361.42 726
12362.47 759
12363.52 713
12364.57 715
12365.62 713
12366.67 721
12367.72 692
12368.77 700
12369.82 715
12370.87 660
12371.93 671
12372.98 656
12374.03 698
12375.08 688
12376.13 743
12377.18 766
12378.23 740
12379.28 780
12380.33 721
12381.38 712
12382.43 720
12383.49 683
12384.54 695
12385.59 739
12386.64 746
12387.69 812
12388.74 705
12389.79 698
12390.84 709
12391.90 759
12392.95 732
12394.00 728
12395.05 754
12396.10 744
12397.15 703
12398.21 719
12399.26 684
12400.31 733
12401.36 722
12402.41 749
12403.47 759
12404.52 746
12405.57 724
12406.62 733
12407.67 783
12408.73 742
12409.78 734
12410.83 726
12411.88 765
12412.94 808
12413.99 793
12415.04 806
12416.09 756
12417.15 769
12418.20 753
12419.25 783
12420.30 718
12421.36 779
12422.41 793
12423.46 764
12424.52 763
12425.57 770
12426.62 761
12427.67 793
12428.73 792
12429.78 802
12430.83 749
12431.89 781
12432.94 782
12433.99 792
12435.05 751
12436.10 724
12437.15 774
12438.21 722
12439.26 793
12440.31 746
12441.37 767
12442.42 834
12443.47 785
12444.53 741
12445.58 750
12446.64 805
12447.69 797
12448.74 748
12449.80 714
12450.85 798
12451.91 762
12452.96 784
12454.01 770
12455.07 716
12456.12 741
12457.18 779
12458.23 800
12459.29 787
12460.34 778
12461.39 835
12462.45 792
12463.50 767
12464.56 756
12465.61 709
12466.67 702
12467.72 750
12468.78 780
12469.83 750
12470.89 774
12471.94 739
12473.00 755
12474.05 796
12475.11 764
12476.16 767
12477.22 798
12478.27 818
12479.33 807
12480.38 827
12481.44 828
12482.49 779
12483.55 790
12484.60 806
12485.66 897
12486.71 871
12487.77 868
12488.83 834
12489.88 856
12490.94 848
12491.99 865
12493.05 920
12494.10 940
12495.16 955
12496.22 1027
12497.27 1068
12498.33 1113
12499.38 1221
12500.44 1229
12501.50 1307
12502.55 1321
12503.61 1232
12504.67 1314
12505.72 1277
12506.78 1259
12507.83 1203
12508.89 1196
12509.95 1073
12511.00 1016
12512.06 993
12513.12 959
12514.17 947
12515.23 882
12516.29 900
12517.34 873
12518.40 913
12519.46 841
12520.52 854
12521.57 833
12522.63 777
12523.69 859
12524.74 826
12525.80 822
12526.86 802
12527.92 844
12528.97 883
12530.03 856
12531.09 843
12532.15 857
12533.20 859
12534.26 808
12535.32 843
12536.38 825
12537.43 804
12538.49 819
12539.55 854
12540.61 806
12541.66 824
12542.72 914
12543.78 821
12544.84 828
12545.90 785
12546.95 767
12548.01 839
12549.07 855
12550.13 788
12551.19 736
12552.25 799
12553.30 838
12554.36 822
12555.42 888
12556.48 827
12557.54 878
12558.60 836
12559.65 836
12560.71 843
12561.77 851
12562.83 854
12563.89 821
12564.95 852
12566.01 847
12567.07 836
12568.13 883
12569.18 930
12570.24 906
12571.30 840
12572.36 875
12573.42 908
12574.48 901
12575.54 920
12576.60 956
12577.66 1003
12578.72 1011
12579.78 1087
12580.84 1090
12581.90 1043
12582.96 1033
12584.02 1088
12585.07 1086
12586.13 1038
12587.19 1073
12588.25 1048
12589.31 995
12590.37 1051
12591.43 1055
12592.49 1080
12593.55 1000
12594.61 957
12595.67 962
12596.73 973
12597.79 924
12598.86 970
12599.92 960
12600.98 960
12602.04 934
12603.10 925
12604.16 929
12605.22 892
12606.28 888
12607.34 885
12608.40 885
12609.46 872
12610.52 892
12611.58 925
12612.64 852
12613.70 840
12614.76 852
12615.83 938
12616.89 928
12617.95 901
12619.01 888
12620.07 891
12621.13 879
12622.19 823
12623.25 846
12624.32 884
12625.38 870
12626.44 887
12627.50 863
12628.56 820
12629.62 833
12630.68 795
12631.75 786
12632.81 837
12633.87 829
12634.93 862
12635.99 717
12637.05 812
12638.12 821
12639.18 815
12640.24 841
12641.30 777
12642.36 824
12643.43 832
12644.49 883
12645.55 856
12646.61 852
12647.68 863
12648.74 837
12649.80 874
12650.86 848
12651.93 819
12652.99 845
12654.05 842
12655.11 854
12656.18 901
12657.24 887
12658.30 901
12659.36 888
12660.43 953
12661.49 966
12662.55 975
12663.62 868
12664.68 964
12665.74 880
12666.81 964
12667.87 940
12668.93 939
12670.00 902
12671.06 875
12672.12 922
12673.19 880
12674.25 922
12675.31 908
12676.38 941
12677.44 933
12678.50 854
12679.57 881
12680.63 930
12681.69 951
12682.76 890
12683.82 929
12684.89 901
12685.95 908
12687.01 940
12688.08 882
12689.14 900
12690.21 1011
12691.27 958
12692.33 1004
12693.40 990
12694.46 938
12695.53 961
12696.59 964
12697.66 1016
12698.72 983
12699.79 996
12700.85 1077
12701.91 1055
12702.98 1022
12704.04 985
12705.11 1031
12706.17 1020
12707.24 1007
12708.30 1024
12709.37 1028
12710.43 1081
12711.50 1085
12712.56 1056
12713.63 990
12714.69 1026
12715.76 1071
12716.82 1066
12717.89 972
12718.95 985
12720.02 1020
12721.09 963
12722.15 961
12723.22 911
12724.28 976
12725.35 1019
12726.41 971
12727.48 977
12728.54 995
12729.61 944
12730.68 948
12731.74 903
12732.81 951
12733.87 919
12734.94 931
12736.01 930
12737.07 926
12738.14 913
12739.20 943
12740.27 974
12741.34 920
12742.40 876
12743.47 883
12744.54 905
12745.60 942
12746.67 886
12747.74 887
12748.80 910
12749.87 976
12750.94 900
12752.00 840
12753.07 845
12754.14 855
12755.20 937
12756.27 825
12757.34 838
12758.40 864
12759.47 854
12760.54 828
12761.60 810
12762.67 793
12763.74 830
12764.81 890
12765.87 860
12766.94 804
12768.01 800
12769.08 799
12770.14 807
12771.21 786
12772.28 770
12773.35 816
12774.41 844
12775.48 780
12776.55 795
12777.62 772
12778.68 737
12779.75 792
12780.82 712
12781.89 763
12782.96 816
12784.02 792
12785.09 789
12786.16 774
12787.23 747
12788.30 767
12789.37 769
12790.43 741
12791.50 730
12792.57 763
12793.64 816
12794.71 768
12795.78 761
12796.84 799
12797.91 762
12798.98 734
12800.05 744
12801.12 704
12802.19 755
12803.26 749
12804.33 676
12805.40 717
12806.46 781
12807.53 764
12808.60 728
12809.67 729
12810.74 782
12811.81 803
12812.88 736
12813.95 753
12815.02 730
12816.09 727
12817.16 709
12818.23 768
12819.30 741
12820.37 760
12821.44 740
12822.50 763
12823.57 757
12824.64 708
12825.71 741
12826.78 730
12827.85 746
12828.92 781
12829.99 718
12831.06 754
12832.13 715
12833.20 731
12834.27 739
12835.34 719
12836.41 777
12837.49 812
12838.56 729
12839.63 755
12840.70 743
12841.77 710
12842.84 702
12843.91 735
12844.98 786
12846.05 752
12847.12 774
12848.19 763
12849.26 671
12850.33 671
12851.40 697
12852.47 721
12853.55 694
12854.62 717
12855.69 671
12856.76 727
12857.83 718
12858.90 672
12859.97 662
12861.04 647
12862.11 697
12863.19 701
12864.26 676
12865.33 693
12866.40 727
12867.47 710
12868.54 649
12869.62 664
12870.69 675
12871.76 675
12872.83 693
12873.90 671
12874.97 681
12876.05 702
12877.12 689
12878.19 686
12879.26 675
12880.33 681
12881.41 637
12882.48 635
12883.55 667
12884.62 647
12885.70 655
12886.77 672
12887.84 663
12888.91 695
12889.98 653
12891.06 656
12892.13 713
12893.20 670
12894.28 675
12895.35 658
12896.42 694
12897.49 649
12898.57 651
12899.64 649
12900.71 678
12901.79 678
12902.86 716
12903.93 651
12905.00 616
12906.08 570
12907.15 669
12908.22 661
12909.30 631
12910.37 651
12911.44 667
12912.52 633
12913.59 658
12914.66 635
12915.74 631
12916.81 685
12917.89 679
12918.96 649
12920.03 617
12921.11 616
12922.18 651
12923.25 680
12924.33 624
12925.40 628
12926.48 664
12927.55 680
12928.62 608
12929.70 608
12930.77 619
12931.85 673
12932.92 657
12934.00 603
12935.07 637
12936.14 598
12937.22 615
12938.29 625
12939.37 632
12940.44 615
12941.52 663
12942.59 637
12943.67 626
12944.74 617
12945.82 607
12946.89 596
12947.97 588
12949.04 618
12950.12 599
12951.19 612
12952.27 587
12953.34 608
12954.42 592
12955.49 670
12956.57 653
12957.64 638
12958.72 640
12959.79 618
12960.87 634
12961.94 664
12963.02 588
12964.10 628
12965.17 675
12966.25 639
12967.32 617
12968.40 630
12969.47 668
12970.55 574
12971.63 621
12972.70 642
12973.78 596
12974.85 612
12975.93 647
12977.01 677
12978.08 642
12979.16 657
12980.23 670
12981.31 661
12982.39 606
12983.46 649
12984.54 627
12985.62 654
12986.69 646
12987.77 647
12988.85 653
12989.92 614
12991.00 642
12992.08 688
12993.15 659
12994.23 663
12995.31 671
12996.38 634
12997.46 697
12998.54 711
12999.61 636
13000.69 613
13001.77 707
13002.85 697
13003.92 706
13005.00 697
13006.08 702
13007.16 662
13008.23 638
13009.31 662
13010.39 690
13011.47 686
13012.54 681
13013.62 628
13014.70 618
13015.78 676
13016.85 667
13017.93 675
13019.01 664
13020.09 732
13021.17 703
13022.24 676
13023.32 660
13024.40 667
13025.48 642
13026.56 712
13027.63 642
13028.71 693
13029.79 688
13030.87 695
13031.95 654
13033.03 671
13034.10 720
13035.18 744
13036.26 742
13037.34 719
13038.42 700
13039.50 705
13040.58 730
13041.66 742
13042.73 692
13043.81 650
13044.89 719
13045.97 812
13047.05 809
13048.13 705
13049.21 707
13050.29 738
13051.37 720
13052.45 695
13053.53 677
13054.60 728
13055.68 768
13056.76 748
13057.84 729
13058.92 727
13060.00 706
13061.08 722
13062.16 711
13063.24 716
13064.32 757
13065.40 695
13066.48 737
13067.56 760
13068.64 737
13069.72 758
13070.80 706
13071.88 653
13072.96 704
13074.04 688
13075.12 724
13076.20 731
13077.28 676
13078.36 710
13079.44 704
13080.52 644
13081.60 666
13082.68 717
13083.76 702
13084.84 683
13085.93 677
13087.01 680
13088.09 725
13089.17 688
13090.25 692
13091.33 688
13092.41 708
13093.49 707
13094.57 748
13095.65 720
13096.73 646
13097.82 634
13098.90 698
13099.98 670
13101.06 678
13102.14 674
13103.22 676
13104.30 648
13105.38 626
13106.47 712
13107.55 684
13108.63 663
13109.71 665
13110.79 664
13111.87 631
13112.96 630
13114.04 672
13115.12 650
13116.20 626
13117.28 595
13118.37 637
13119.45 642
13120.53 605
13121.61 632
13122.69 646
13123.78 683
13124.86 605
13125.94 583
13127.02 627
13128.11 688
13129.19 640
13130.27 635
13131.35 652
13132.44 625
13133.52 638
13134.60 659
13135.68 595
13136.77 622
13137.85 663
13138.93 683
13140.01 648
13141.10 593
13142.18 608
13143.26 672
13144.35 659
13145.43 630
13146.51 692
13147.60 699
13148.68 645
13149.76 643
13150.85 629
13151.93 587
13153.01 639
13154.10 677
13155.18 641
13156.26 655
13157.35 645
13158.43 637
13159.51 672
13160.60 632
13161.68 667
13162.77 633
13163.85 674
13164.93 665
13166.02 689
13167.10 696
13168.19 637
13169.27 667
13170.35 626
13171.44 686
13172.52 641
13173.61 636
13174.69 636
13175.78 663
13176.86 663
13177.94 651
13179.03 600
13180.11 655
13181.20 698
13182.28 655
13183.37 715
13184.45 651
13185.54 631
13186.62 670
13187.71 651
13188.79 668
13189.88 619
13190.96 612
13192.05 621
13193.13 659
13194.22 636
13195.30 634
13196.39 624
13197.47 674
13198.56 692
13199.64 661
13200.73 672
13201.81 663
13202.90 655
13203.98 673
13205.07 682
13206.16 633
13207.24 601
13208.33 630
13209.41 668
13210.50 688
13211.58 714
13212.67 700
13213.76 648
13214.84 659
13215.93 664
13217.01 670
13218.10 654
13219.19 679
13220.27 639
13221.36 660
13222.45 611
13223.53 663
13224.62 691
13225.70 659
13226.79 725
13227.88 659
13228.96 642
13230.05 686
13231.14 703
13232.22 656
13233.31 630
13234.40 649
13235.48 661
13236.57 666
13237.66 672
13238.74 643
13239.83 650
13240.92 663
13242.01 669
13243.09 682
13244.18 679
13245.27 721
13246.35 720
13247.44 669
13248.53 676
13249.62 654
13250.70 645
13251.79 696
13252.88 701
13253.97 698
13255.05 684
13256.14 679
13257.23 714
13258.32 714
13259.41 713
13260.49 709
13261.58 731
13262.67 733
13263.76 723
13264.85 741
13265.93 739
13267.02 740
13268.11 726
13269.20 764
13270.29 801
13271.37 764
13272.46 767
13273.55 738
13274.64 716
13275.73 765
13276.82 726
13277.91 696
13278.99 755
13280.08 791
13281.17 771
13282.26 742
13283.35 724
13284.44 794
13285.53 745
13286.62 770
13287.70 784
13288.79 778
13289.88 785
13290.97 772
13292.06 765
13293.15 787
13294.24 743
13295.33 780
13296.42 780
13297.51 783
13298.60 796
13299.69 776
13300.78 826
13301.87 800
13302.95 779
13304.04 765
13305.13 840
13306.22 869
13307.31 854
13308.40 796
13309.49 826
13310.58 813
13311.67 844
13312.76 878
13313.85 896
13314.94 887
13316.03 922
13317.12 894
13318.21 906
13319.30 889
13320.39 830
13321.48 837
13322.58 816
13323.67 880
13324.76 818
13325.85 836
13326.94 872
13328.03 850
13329.12 846
13330.21 820
13331.30 870
13332.39 977
13333.48 911
13334.57 856
13335.66 824
13336.75 876
13337.85 882
13338.94 893
13340.03 908
13341.12 929
13342.21 891
13343.30 864
13344.39 836
13345.48 916
13346.58 917
13347.67 911
13348.76 909
13349.85 939
13350.94 850
13352.03 917
13353.12 953
13354.22 901
13355.31 913
13356.40 892
13357.49 874
13358.58 975
13359.68 918
13360.77 892
13361.86 933
13362.95 995
13364.04 952
13365.14 941
13366.23 961
13367.32 943
13368.41 1021
13369.51 1024
13370.60 990
13371.69 1046
13372.78 1047
13373.87 1070
13374.97 1058
13376.06 1040
13377.15 1105
13378.25 1069
13379.34 982
13380.43 1081
13381.52 1034
13382.62 1007
13383.71 991
13384.80 970
13385.90 982
13386.99 946
13388.08 941
13389.17 930
13390.27 936
13391.36 935
13392.45 812
13393.55 899
13394.64 893
13395.73 895
13396.83 846
13397.92 884
13399.02 899
13400.11 815
13401.20 920
13402.30 896
13403.39 883
13404.48 854
13405.58 844
13406.67 767
13407.77 793
13408.86 850
13409.95 886
13411.05 862
13412.14 853
13413.24 842
13414.33 906
13415.42 895
13416.52 853
13417.61 828
13418.71 878
13419.80 837
13420.90 850
13421.99 855
13423.08 832
13424.18 873
13425.27 816
13426.37 789
13427.46 813
13428.56 820
13429.65 825
13430.75 896
13431.84 887
13432.94 877
13434.03 858
13435.13 883
13436.22 868
13437.32 857
13438.41 793
13439.51 825
13440.60 833
13441.70 836
13442.79 844
13443.89 802
13444.98 856
13446.08 901
13447.18 880
13448.27 878
13449.37 878
13450.46 898
13451.56 907
13452.65 923
13453.75 866
13454.85 892
13455.94 916
13457.04 941
13458.13 926
13459.23 973
13460.33 913
13461.42 908
13462.52 936
13463.61 945
13464.71 993
13465.81 1020
13466.90 933
13468.00 933
13469.10 918
13470.19 1008
13471.29 1022
13472.38 1033
13473.48 1039
13474.58 1002
13475.67 976
13476.77 1003
13477.87 928
13478.96 937
13480.06 959
13481.16 981
13482.26 990
13483.35 1031
13484.45 995
13485.55 992
13486.64 1028
13487.74 996
13488.84 984
13489.94 972
13491.03 1017
13492.13 1014
13493.23 1059
13494.32 1055
13495.42 1010
13496.52 1032
13497.62 1017
13498.72 1066
13499.81 1067
13500.91 1117
13502.01 1056
13503.11 1054
13504.20 1087
13505.30 1134
13506.40 1130
13507.50 1203
13508.60 1171
13509.69 1160
13510.79 1225
13511.89 1183
13512.99 1143
13514.09 1165
13515.18 1153
13516.28 1107
13517.38 1152
13518.48 1089
13519.58 1026
13520.68 999
13521.78 1001
13522.87 995
13523.97 1036
13525.07 974
13526.17 954
13527.27 934
13528.37 872
13529.47 919
13530.57 925
13531.66 902
13532.76 855
13533.86 850
13534.96 898
13536.06 857
13537.16 880
13538.26 833
13539.36 863
13540.46 852
13541.56 819
13542.66 834
13543.76 854
13544.86 902
13545.96 879
13547.05 866
13548.15 817
13549.25 840
13550.35 819
13551.45 858
13552.55 883
13553.65 824
13554.75 855
13555.85 805
13556.95 778
13558.05 752
13559.15 777
13560.25 737
13561.35 761
13562.45 782
13563.55 743
13564.65 800
13565.75 783
13566.85 813
13567.96 775
13569.06 771
13570.16 801
13571.26 818
13572.36 810
13573.46 791
13574.56 750
13575.66 767
13576.76 774
13577.86 753
13578.96 822
13580.06 758
13581.16 772
13582.27 855
13583.37 803
13584.47 813
13585.57 763
13586.67 833
13587.77 798
13588.87 760
13589.97 754
13591.08 737
13592.18 736
13593.28 762
13594.38 757
13595.48 750
13596.58 796
13597.68 805
13598.79 762
13599.89 827
13600.99 800
13602.09 780
13603.19 805
13604.30 806
13605.40 785
13606.50 719
13607.60 816
13608.70 785
13609.81 779
13610.91 822
13612.01 803
13613.11 739
13614.21 804
13615.32 806
13616.42 826
13617.52 831
13618.62 838
13619.73 809
13620.83 767
13621.93 809
13623.03 787
13624.14 762
13625.24 726
13626.34 730
13627.45 729
13628.55 784
13629.65 792
13630.75 786
13631.86 743
13632.96 801
13634.06 772
13635.17 722
13636.27 712
13637.37 700
13638.48 731
13639.58 766
13640.68 789
13641.79 763
13642.89 758
13643.99 776
13645.10 798
13646.20 775
13647.30 756
13648.41 745
13649.51 762
13650.62 715
13651.72 765
13652.82 730
13653.93 735
13655.03 798
13656.14 730
13657.24 724
13658.34 718
13659.45 739
13660.55 774
13661.66 809
13662.76 804
13663.87 715
13664.97 805
13666.07 784
13667.18 797
13668.28 712
13669.39 772
13670.49 785
13671.60 769
13672.70 782
13673.81 758
13674.91 782
13676.02 777
13677.12 754
13678.23 733
13679.33 692
13680.44 734
13681.54 691
13682.65 717
13683.75 748
13684.86 755
13685.96 707
13687.07 765
13688.17 735
13689.28 710
13690.38 761
13691.49 819
13692.59 782
13693.70 766
13694.80 786
13695.91 723
13697.02 749
13698.12 795
13699.23 770
13700.33 789
13701.44 774
13702.55 770
13703.65 763
13704.76 718
13705.86 710
13706.97 755
13708.08 759
13709.18 779
13710.29 770
13711.39 790
13712.50 771
13713.61 790
13714.71 830
13715.82 839
13716.93 812
13718.03 805
13719.14 827
13720.25 815
13721.35 840
13722.46 805
13723.57 793
13724.67 766
13725.78 796
13726.89 780
13727.99 851
13729.10 808
13730.21 878
13731.31 854
13732.42 879
13733.53 885
13734.64 859
13735.74 932
13736.85 876
13737.96 899
13739.07 883
13740.17 937
13741.28 959
13742.39 929
13743.50 903
13744.60 966
13745.71 927
13746.82 933
13747.93 897
13749.03 910
13750.14 939
13751.25 925
13752.36 975
13753.47 1016
13754.57 940
13755.68 966
13756.79 982
13757.90 1036
13759.01 992
13760.11 980
13761.22 1046
13762.33 1057
13763.44 1054
13764.55 1067
13765.66 1019
13766.76 1018
13767.87 1069
13768.98 1092
13770.09 1114
13771.20 1115
13772.31 1174
13773.42 1216
13774.53 1242
13775.63 1314
13776.74 1289
13777.85 1388
13778.96 1464
13780.07 1448
13781.18 1422
13782.29 1399
13783.40 1380
13784.51 1414
13785.62 1412
13786.73 1387
13787.83 1324
13788.94 1198
13790.05 1204
13791.16 1142
13792.27 1083
13793.38 1074
13794.49 1139
13795.60 1027
13796.71 1016
13797.82 1038
13798.93 1008
13800.04 948
13801.15 928
13802.26 961
13803.37 952
13804.48 938
13805.59 934
13806.70 945
13807.81 890
13808.92 878
13810.03 904
13811.14 935
13812.25 954
13813.36 946
13814.47 896
13815.58 915
13816.69 877
13817.80 902
13818.91 860
13820.03 848
13821.14 836
13822.25 866
13823.36 896
13824.47 837
13825.58 859
13826.69 902
13827.80 855
13828.91 798
13830.02 827
13831.13 835
13832.25 856
13833.36 801
13834.47 865
13835.58 828
13836.69 784
13837.80 852
13838.91 813
13840.02 811
13841.14 812
13842.25 854
13843.36 838
13844.47 860
13845.58 807
13846.69 787
13847.81 854
13848.92 824
13850.03 811
13851.14 813
13852.25 823
13853.37 833
13854.48 836
13855.59 818
13856.70 829
13857.81 840
13858.93 801
13860.04 871
13861.15 887
13862.26 895
13863.38 879
13864.49 890
13865.60 903
13866.71 925
13867.83 909
13868.94 905
13870.05 934
13871.16 943
13872.28 925
13873.39 936
13874.50 932
13875.61 938
13876.73 980
13877.84 1004
13878.95 909
13880.07 938
13881.18 938
13882.29 912
13883.41 917
13884.52 926
13885.63 889
13886.75 889
13887.86 898
13888.97 916
13890.09 926
13891.20 841
13892.31 895
13893.43 911
13894.54 850
13895.65 858
13896.77 872
13897.88 919
13899.00 890
13900.11 852
13901.22 895
13902.34 911
13903.45 932
13904.57 943
13905.68 921
13906.79 888
13907.91 875
13909.02 873
13910.14 856
13911.25 888
13912.37 870
13913.48 898
13914.59 891
13915.71 887
13916.82 847
13917.94 841
13919.05 834
13920.17 825
13921.28 812
13922.40 802
13923.51 796
13924.63 824
13925.74 811
13926.86 763
13927.97 786
13929.09 787
13930.20 770
13931.32 784
13932.43 783
13933.55 810
13934.66 836
13935.78 823
13936.89 805
13938.01 800
13939.12 769
13940.24 785
13941.35 815
13942.47 813
13943.59 752
13944.70 791
13945.82 782
13946.93 804
13948.05 817
13949.16 774
13950.28 752
13951.40 746
13952.51 801
13953.63 814
13954.74 810
13955.86 764
13956.98 705
13958.09 727
13959.21 816
13960.33 791
13961.44 814
13962.56 763
13963.67 755
13964.79 740
13965.91 742
13967.02 763
13968.14 788
13969.26 773
13970.37 840
13971.49 809
13972.61 840
13973.72 784
13974.84 767
13975.96 756
13977.08 793
13978.19 731
13979.31 792
13980.43 746
13981.54 800
13982.66 721
13983.78 768
13984.90 719
13986.01 758
13987.13 784
13988.25 806
13989.37 795
13990.48 764
13991.60 758
13992.72 799
13993.84 825
13994.95 847
13996.07 783
13997.19 840
13998.31 799
13999.42 795
14000.54 752
14001.66 811
14002.78 830
14003.90 816
14005.01 788
14006.13 764
14007.25 773
14008.37 763
14009.49 786
14010.61 799
14011.72 800
14012.84 787
14013.96 822
14015.08 801
14016.20 816
14017.32 851
14018.43 877
14019.55 824
14020.67 837
14021.79 847
14022.91 898
14024.03 897
14025.15 873
14026.27 903
14027.39 853
14028.50 835
14029.62 831
14030.74 847
14031.86 858
14032.98 836
14034.10 909
14035.22 895
14036.34 837
14037.46 814
14038.58 788
14039.70 834
14040.82 814
14041.94 834
14043.06 804
14044.18 838
14045.30 847
14046.41 786
14047.53 834
14048.65 823
14049.77 795
14050.89 806
14052.01 767
14053.13 780
14054.25 777
14055.37 828
14056.49 821
14057.61 775
14058.74 826
14059.86 805
14060.98 821
14062.10 840
14063.22 842
14064.34 880
14065.46 811
14066.58 803
14067.70 812
14068.82 798
14069.94 798
14071.06 830
14072.18 814
14073.30 834
14074.42 831
14075.54 832
14076.66 858
14077.79 829
14078.91 795
14080.03 839
14081.15 830
14082.27 816
14083.39 869
14084.51 843
14085.63 869
14086.76 874
14087.88 887
14089.00 876
14090.12 891
14091.24 877
14092.36 882
14093.48 872
14094.61 906
14095.73 924
14096.85 969
14097.97 958
14099.09 961
14100.22 952
14101.34 947
14102.46 1004
14103.58 1059
14104.70 1054
14105.83 1010
14106.95 1036
14108.07 1012
14109.19 1015
14110.31 1035
14111.44 991
14112.56 1010
14113.68 986
14114.80 959
14115.93 898
14117.05 899
14118.17 916
14119.29 952
14120.42 899
14121.54 845
14122.66 845
14123.79 879
14124.91 861
14126.03 874
14127.15 859
14128.28 838
14129.40 794
14130.52 827
14131.65 788
14132.77 809
14133.89 815
14135.02 745
14136.14 825
14137.26 767
14138.39 786
14139.51 817
14140.63 795
14141.76 765
14142.88 773
14144.00 775
14145.13 763
14146.25 841
14147.38 821
14148.50 754
14149.62 816
14150.75 783
14151.87 826
14152.99 785
14154.12 800
14155.24 759
14156.37 842
14157.49 795
14158.62 781
14159.74 799
14160.86 791
14161.99 798
14163.11 756
14164.24 791
14165.36 827
14166.49 772
14167.61 768
14168.74 836
14169.86 757
14170.99 772
14172.11 782
14173.23 720
14174.36 740
14175.48 720
14176.61 695
14177.73 785
14178.86 740
14179.98 734
14181.11 697
14182.23 682
14183.36 708
14184.49 715
14185.61 709
14186.74 728
14187.86 691
14188.99 705
14190.11 730
14191.24 706
14192.36 700
14193.49 722
14194.61 735
14195.74 731
14196.87 744
14197.99 716
14199.12 682
14200.24 733
14201.37 761
14202.50 690
14203.62 714
14204.75 696
14205.87 736
14207.00 717
14208.13 692
14209.25 734
14210.38 739
14211.50 698
14212.63 631
14213.76 618
14214.88 653
14216.01 644
14217.14 692
14218.26 696
14219.39 629
14220.52 635
14221.64 676
14222.77 650
14223.90 615
14225.02 611
14226.15 647
14227.28 686
14228.41 703
14229.53 638
14230.66 657
14231.79 660
14232.91 723
14234.04 647
14235.17 674
14236.30 631
14237.42 668
14238.55 654
14239.68 645
14240.81 677
14241.93 658
14243.06 624
14244.19 655
14245.32 641
14246.44 665
14247.57 634
14248.70 678
14249.83 657
14250.95 624
14252.08 622
14253.21 635
14254.34 652
14255.47 645
14256.59 620
14257.72 658
14258.85 658
14259.98 695
14261.11 594
14262.24 622
14263.36 630
14264.49 633
14265.62 585
14266.75 573
14267.88 593
14269.01 638
14270.14 623
14271.26 589
14272.39 607
14273.52 581
14274.65 611
14275.78 550
14276.91 552
14278.04 527
14279.17 577
14280.30 620
14281.42 558
14282.55 608
14283.68 588
14284.81 661
14285.94 593
14287.07 570
14288.20 557
14289.33 582
14290.46 661
14291.59 602
14292.72 582
14293.85 559
14294.98 635
14296.11 578
14297.24 627
14298.37 628
14299.50 558
14300.63 587
14301.76 605
14302.89 589
14304.02 610
14305.15 541
14306.28 539
14307.41 544
14308.54 523
14309.67 557
14310.80 550
14311.93 564
14313.06 522
14314.19 527
14315.32 541
14316.45 565
14317.58 549
14318.71 580
14319.84 582
14320.97 599
14322.10 607
14323.23 545
14324.36 557
14325.49 514
14326.63 501
14327.76 553
14328.89 542
14330.02 538
14331.15 525
14332.28 570
14333.41 537
14334.54 538
14335.67 541
14336.81 556
14337.94 518
14339.07 550
14340.20 509
14341.33 485
14342.46 563
14343.59 529
14344.73 556
14345.86 515
14346.99 519
14348.12 532
14349.25 561
14350.38 526
14351.52 492
14352.65 547
14353.78 558
14354.91 471
14356.04 536
14357.18 531
14358.31 536
14359.44 559
14360.57 521
14361.71 509
14362.84 513
14363.97 571
14365.10 553
14366.24 571
14367.37 502
14368.50 504
14369.63 505
14370.77 548
14371.90 520
14373.03 532
14374.16 499
14375.30 541
14376.43 524
14377.56 510
14378.70 540
14379.83 517
14380.96 545
14382.09 568
14383.23 521
14384.36 520
14385.49 518
14386.63 519
14387.76 521
14388.89 555
14390.03 537
14391.16 532
14392.29 523
14393.43 534
14394.56 556
14395.70 503
14396.83 522
14397.96 543
14399.10 542
14400.23 509
14401.36 506
14402.50 536
14403.63 501
14404.77 483
14405.90 510
14407.03 530
14408.17 578
14409.30 501
14410.44 521
14411.57 538
14412.71 515
14413.84 532
14414.97 518
14416.11 532
14417.24 512
14418.38 501
14419.51 552
14420.65 554
14421.78 564
14422.92 492
14424.05 535
14425.19 588
14426.32 572
14427.46 496
14428.59 475
14429.73 523
14430.86 516
14432.00 520
14433.13 563
14434.27 535
14435.40 564
14436.54 633
14437.67 581
14438.81 542
14439.94 491
14441.08 526
14442.21 572
14443.35 548
14444.48 520
14445.62 552
14446.76 546
14447.89 543
14449.03 526
14450.16 529
14451.30 525
14452.43 543
14453.57 570
14454.71 566
14455.84 517
14456.98 507
14458.11 549
14459.25 550
14460.39 539
14461.52 552
14462.66 552
14463.80 537
14464.93 542
14466.07 594
14467.20 563
14468.34 557
14469.48 556
14470.61 614
14471.75 588
14472.89 567
14474.02 556
14475.16 574
14476.30 587
14477.43 571
14478.57 563
14479.71 615
14480.85 596
14481.98 546
14483.12 597
14484.26 594
14485.39 614
14486.53 632
14487.67 586
14488.81 535
14489.94 546
14491.08 551
14492.22 601
14493.36 558
14494.49 546
14495.63 561
14496.77 561
14497.91 547
14499.04 568
14500.18 541
14501.32 571
14502.46 542
14503.59 580
14504.73 585
14505.87 527
14507.01 494
14508.15 534
14509.28 531
14510.42 526
14511.56 535
14512.70 523
14513.84 560
14514.98 540
14516.11 503
14517.25 498
14518.39 548
14519.53 563
14520.67 535
14521.81 572
14522.95 503
14524.08 539
14525.22 545
14526.36 561
14527.50 523
14528.64 496
14529.78 558
14530.92 586
14532.06 557
14533.20 553
14534.33 569
14535.47 586
14536.61 531
14537.75 520
14538.89 574
14540.03 538
14541.17 542
14542.31 541
14543.45 502
14544.59 535
14545.73 529
14546.87 507
14548.01 514
14549.15 550
14550.29 552
14551.43 571
14552.57 552
14553.71 555
14554.85 589
14555.99 533
14557.13 577
14558.27 546
14559.41 533
14560.55 550
14561.69 575
14562.83 566
14563.97 568
14565.11 578
14566.25 597
14567.39 575
14568.53 564
14569.67 572
14570.81 578
14571.95 577
14573.09 572
14574.23 566
14575.37 534
14576.51 538
14577.65 546
14578.79 543
14579.94 538
14581.08 577
14582.22 614
14583.36 610
14584.50 572
14585.64 596
14586.78 594
14587.92 626
14589.06 585
14590.21 612
14591.35 579
14592.49 589
14593.63 640
14594.77 589
14595.91 596
14597.05 595
14598.20 624
14599.34 607
14600.48 589
14601.62 618
14602.76 634
14603.90 604
14605.05 665
14606.19 615
14607.33 626
14608.47 631
14609.61 672
14610.76 643
14611.90 651
14613.04 667
14614.18 672
14615.32 666
14616.47 616
14617.61 620
14618.75 650
14619.89 707
14621.04 654
14622.18 657
14623.32 728
14624.46 731
14625.61 760
14626.75 731
14627.89 678
14629.04 675
14630.18 749
14631.32 722
14632.46 729
14633.61 702
14634.75 719
14635.89 776
14637.04 798
14638.18 774
14639.32 797
14640.47 819
14641.61 820
14642.75 840
14643.90 872
14645.04 826
14646.18 785
14647.33 802
14648.47 800
14649.61 785
14650.76 746
14651.90 753
14653.05 744
14654.19 766
14655.33 687
14656.48 676
14657.62 682
14658.76 637
14659.91 659
14661.05 675
14662.20 666
14663.34 691
14664.49 666
14665.63 656
14666.77 649
14667.92 662
14669.06 629
14670.21 598
14671.35 611
14672.50 631
14673.64 582
14674.79 627
14675.93 605
14677.07 593
14678.22 684
14679.36 601
14680.51 609
14681.65 583
14682.80 580
14683.94 629
14685.09 624
14686.23 571
14687.38 581
14688.52 578
14689.67 553
14690.81 580
14691.96 585
14693.10 573
14694.25 563
14695.40 593
14696.54 623
14697.69 629
14698.83 601
14699.98 561
14701.12 578
14702.27 602
14703.41 558
14704.56 505
14705.71 545
14706.85 576
14708.00 570
14709.14 616
14710.29 613
14711.44 547
14712.58 523
14713.73 553
14714.87 554
14716.02 557
14717.17 522
14718.31 541
14719.46 530
14720.61 563
14721.75 567
14722.90 568
14724.05 536
14725.19 550
14726.34 571
14727.49 539
14728.63 555
14729.78 581
14730.93 582
14732.07 546
14733.22 540
14734.37 539
14735.51 540
14736.66 570
14737.81 577
14738.95 518
14740.10 570
14741.25 607
14742.40 590
14743.54 549
14744.69 551
14745.84 585
14746.99 616
14748.13 571
14749.28 566
14750.43 571
14751.58 575
14752.72 599
14753.87 608
14755.02 569
14756.17 580
14757.31 532
14758.46 528
14759.61 582
14760.76 564
14761.91 566
14763.05 601
14764.20 607
14765.35 572
14766.50 610
14767.65 569
14768.80 576
14769.94 613
14771.09 626
14772.24 567
14773.39 544
14774.54 601
14775.69 622
14776.83 592
14777.98 618
14779.13 644
14780.28 603
14781.43 581
14782.58 579
14783.73 616
14784.88 622
14786.03 619
14787.17 629
14788.32 646
14789.47 657
14790.62 596
14791.77 641
14792.92 634
14794.07 650
14795.22 670
14796.37 655
14797.52 612
14798.67 671
14799.82 652
14800.97 669
14802.12 736
14803.26 722
14804.41 746
14805.56 618
14806.71 687
14807.86 696
14809.01 647
14810.16 672
14811.31 688
14812.46 696
14813.61 656
14814.76 637
14815.91 651
14817.06 687
14818.21 666
14819.36 646
14820.51 615
14821.66 576
14822.82 606
14823.97 611
14825.12 618
14826.27 564
14827.42 578
14828.57 624
14829.72 622
14830.87 575
14832.02 592
14833.17 580
14834.32 561
14835.47 545
14836.62 558
14837.77 553
14838.93 567
14840.08 508
14841.23 550
14842.38 526
14843.53 503
14844.68 538
14845.83 550
14846.98 474
14848.14 506
14849.29 528
14850.44 535
14851.59 536
14852.74 500
14853.89 514
14855.04 545
14856.20 495
14857.35 500
14858.50 480
14859.65 485
14860.80 457
14861.96 528
14863.11 506
14864.26 517
14865.41 491
14866.56 481
14867.72 542
14868.87 545
14870.02 507
14871.17 479
14872.32 530
14873.48 497
14874.63 436
14875.78 460
14876.93 454
14878.09 472
14879.24 480
14880.39 522
14881.54 544
14882.70 458
14883.85 453
14885.00 455
14886.16 479
14887.31 489
14888.46 484
14889.61 520
14890.77 489
14891.92 480
14893.07 494
14894.23 501
14895.38 494
14896.53 479
14897.69 450
14898.84 418
14899.99 438
14901.15 474
14902.30 466
14903.45 464
14904.61 484
14905.76 469
14906.91 481
14908.07 487
14909.22 515
14910.38 479
14911.53 480
14912.68 460
14913.84 468
14914.99 486
14916.15 457
14917.30 455
14918.45 447
14919.61 504
14920.76 509
14921.92 478
14923.07 470
14924.22 466
14925.38 447
14926.53 420
14927.69 450
14928.84 504
14930.00 496
14931.15 476
14932.31 483
14933.46 498
14934.62 462
14935.77 451
14936.93 429
14938.08 461
14939.24 459
14940.39 461
14941.55 508
14942.70 490
14943.86 473
14945.01 448
14946.17 457
14947.32 456
14948.48 422
14949.63 454
14950.79 478
14951.94 469
14953.10 471
14954.25 490
14955.41 459
14956.56 462
14957.72 467
14958.88 471
14960.03 455
14961.19 465
14962.34 494
14963.50 517
14964.65 479
14965.81 421
14966.97 410
14968.12 470
14969.28 496
14970.43 486
14971.59 473
14972.75 451
14973.90 463
14975.06 454
14976.22 494
14977.37 446
14978.53 454
14979.69 436
14980.84 404
14982.00 408
14983.16 443
14984.31 381
14985.47 438
14986.63 471
14987.78 430
14988.94 490
14990.10 439
14991.25 484
14992.41 457
14993.57 432
14994.72 421
14995.88 411
14997.04 414
14998.20 416
14999.35 417
15000.51 444
15001.67 440
15002.82 422
15003.98 425
15005.14 407
15006.30 410
15007.45 413
15008.61 389
15009.77 415
15010.93 425
15012.09 401
15013.24 400
15014.40 383
15015.56 390
15016.72 407
15017.87 379
15019.03 377
15020.19 409
15021.35 421
15022.51 410
15023.67 435
15024.82 430
15025.98 463
15027.14 421
15028.30 409
15029.46 405
15030.62 376
15031.77 379
15032.93 392
15034.09 378
15035.25 391
15036.41 400
15037.57 406
15038.73 395
15039.88 392
15041.04 376
15042.20 397
15043.36 392
15044.52 426
15045.68 363
15046.84 379
15048.00 399
15049.16 420
15050.32 421
15051.47 392
15052.63 385
15053.79 395
15054.95 409
15056.11 401
15057.27 398
15058.43 380
15059.59 407
15060.75 412
15061.91 385
15063.07 363
15064.23 385
15065.39 418
15066.55 446
15067.71 393
15068.87 436
15070.03 464
15071.19 393
15072.35 435
15073.51 399
15074.67 384
15075.83 362
15076.99 378
15078.15 444
15079.31 383
15080.47 363
15081.63 354
15082.79 406
15083.95 422
15085.11 370
15086.27 386
15087.43 391
15088.59 400
15089.76 417
15090.92 401
15092.08 375
15093.24 366
15094.40 400
15095.56 409
15096.72 397
15097.88 364
15099.04 367
15100.20 408
15101.37 430
15102.53 393
15103.69 403
15104.85 403
15106.01 385
15107.17 378
15108.33 364
15109.50 356
15110.66 371
15111.82 381
15112.98 378
15114.14 390
15115.30 373
15116.47 364
15117.63 393
15118.79 423
15119.95 386
15121.11 405
15122.27 419
15123.44 387
15124.60 396
15125.76 395
15126.92 388
15128.09 371
15129.25 341
15130.41 356
15131.57 401
15132.73 412
15133.90 400
15135.06 373
15136.22 396
15137.38 392
15138.55 393
15139.71 442
15140.87 387
15142.04 414
15143.20 423
15144.36 367
15145.52 383
15146.69 363
15147.85 337
15149.01 395
15150.18 370
15151.34 386
15152.50 391
15153.67 383
15154.83 439
15155.99 394
15157.16 397
15158.32 390
15159.48 429
15160.65 411
15161.81 413
15162.97 416
15164.14 400
15165.30 411
15166.46 429
15167.63 397
15168.79 398
15169.95 412
15171.12 430
15172.28 384
15173.45 382
15174.61 386
15175.77 398
15176.94 452
15178.10 390
15179.27 415
15180.43 390
15181.60 399
15182.76 408
15183.92 448
15185.09 425
15186.25 405
15187.42 407
15188.58 412
15189.75 397
15190.91 423
15192.08 388
15193.24 431
15194.41 426
15195.57 431
15196.74 447
15197.90 419
15199.07 454
15200.23 459
15201.40 459
15202.56 379
15203.73 398
15204.89 420
15206.06 421
15207.22 441
15208.39 406
15209.55 432
15210.72 430
15211.88 446
15213.05 455
15214.21 433
15215.38 420
15216.54 450
15217.71 408
15218.88 433
15220.04 447
15221.21 452
15222.37 463
15223.54 471
15224.71 495
15225.87 484
15227.04 449
15228.20 406
15229.37 428
15230.54 432
15231.70 448
15232.87 474
15234.03 452
15235.20 416
15236.37 424
15237.53 464
15238.70 446
15239.87 484
15241.03 454
15242.20 443
15243.37 498
15244.53 453
15245.70 469
15246.87 434
15248.03 425
15249.20 448
15250.37 439
15251.53 426
15252.70 429
15253.87 429
15255.04 419
15256.20 418
15257.37 453
15258.54 427
15259.70 420
15260.87 386
15262.04 413
15263.21 409
15264.37 414
15265.54 417
15266.71 431
15267.88 442
15269.04 421
15270.21 420
15271.38 394
15272.55 411
15273.72 404
15274.88 416
15276.05 460
15277.22 420
15278.39 445
15279.56 414
15280.72 402
15281.89 381
15283.06 422
15284.23 400
15285.40 429
15286.56 418
15287.73 408
15288.90 415
15290.07 379
15291.24 382
15292.41 408
15293.58 452
15294.74 414
15295.91 383
15297.08 365
15298.25 385
15299.42 399
15300.59 421
15301.76 408
15302.93 410
15304.09 436
15305.26 442
15306.43 428
15307.60 439
15308.77 419
15309.94 405
15311.11 428
15312.28 393
15313.45 399
15314.62 419
15315.79 404
15316.96 440
15318.13 422
15319.30 398
15320.46 394
15321.63 373
15322.80 416
15323.97 419
15325.14 408
15326.31 439
15327.48 402
15328.65 412
15329.82 440
15330.99 384
15332.16 372
15333.33 397
15334.50 389
15335.67 416
15336.84 394
15338.01 383
15339.18 431
15340.36 389
15341.53 404
15342.70 391
15343.87 420
15345.04 400
15346.21 399
15347.38 364
15348.55 405
15349.72 429
15350.89 416
15352.06 395
15353.23 412
15354.40 415
15355.57 401
15356.75 394
15357.92 392
15359.09 398
15360.26 387
15361.43 388
15362.60 363
15363.77 423
15364.94 368
15366.11 416
15367.29 431
15368.46 411
15369.63 433
15370.80 422
15371.97 387
15373.14 389
15374.32 409
15375.49 373
15376.66 390
15377.83 383
15379.00 381
15380.17 400
15381.35 375
15382.52 403
15383.69 378
15384.86 410
15386.03 444
15387.21 438
15388.38 388
15389.55 409
15390.72 414
15391.90 361
15393.07 382
15394.24 369
15395.41 433
15396.59 334
15397.76 365
15398.93 390
15400.10 385
15401.28 401
15402.45 412
15403.62 385
15404.79 382
15405.97 379
15407.14 407
15408.31 397
15409.49 381
15410.66 446
15411.83 421
15413.01 458
15414.18 396
15415.35 395
15416.53 381
15417.70 413
15418.87 394
15420.05 370
15421.22 374
15422.39 362
15423.57 365
15424.74 368
15425.91 375
15427.09 364
15428.26 407
15429.43 398
15430.61 367
15431.78 347
15432.96 373
15434.13 398
15435.30 373
15436.48 367
15437.65 377
15438.83 345
15440.00 352
15441.17 432
15442.35 382
15443.52 371
15444.70 392
15445.87 398
15447.05 371
15448.22 407
15449.40 393
15450.57 385
15451.75 376
15452.92 389
15454.09 449
15455.27 399
15456.44 408
15457.62 387
15458.79 405
15459.97 396
15461.14 380
15462.32 398
15463.49 404
15464.67 426
15465.84 380
15467.02 363
15468.19 416
15469.37 380
15470.55 391
15471.72 428
15472.90 408
15474.07 395
15475.25 428
15476.42 415
15477.60 381
15478.77 386
15479.95 401
15481.13 379
15482.30 404
15483.48 392
15484.65 393
15485.83 402
15487.00 382
15488.18 399
15489.36 430
15490.53 383
15491.71 371
15492.89 390
15494.06 396
15495.24 395
15496.41 408
15497.59 384
15498.77 361
15499.94 370
15501.12 365
15502.30 379
15503.47 411
15504.65 379
15505.83 378
15507.00 383
15508.18 399
15509.36 396
15510.53 389
15511.71 427
15512.89 408
15514.06 362
15515.24 384
15516.42 378
15517.60 373
15518.77 396
15519.95 377
15521.13 366
15522.30 423
15523.48 477
15524.66 402
15525.84 368
15527.01 403
15528.19 430
15529.37 417
15530.55 419
15531.73 405
15532.90 407
15534.08 407
15535.26 401
15536.44 431
15537.61 393
15538.79 375
15539.97 434
15541.15 448
15542.33 380
15543.50 384
15544.68 415
15545.86 404
15547.04 405
15548.22 395
15549.40 418
15550.57 418
15551.75 453
15552.93 393
15554.11 434
15555.29 427
15556.47 413
15557.65 420
15558.82 391
15560.00 400
15561.18 406
15562.36 424
15563.54 405
15564.72 412
15565.90 376
15567.08 415
15568.26 439
15569.43 435
15570.61 399
15571.79 406
15572.97 391
15574.15 399
15575.33 365
15576.51 427
15577.69 399
15578.87 404
15580.05 437
15581.23 400
15582.41 446
15583.59 424
15584.77 391
15585.95 412
15587.13 394
15588.31 417
15589.49 413
15590.67 445
15591.85 439
15593.03 379
15594.21 419
15595.39 418
15596.57 446
15597.75 468
15598.93 457
15600.11 424
15601.29 452
15602.47 454
15603.65 437
15604.83 445
15606.01 390
15607.19 439
15608.37 498
15609.55 449
15610.73 455
15611.91 468
15613.09 440
15614.27 461
15615.45 464
15616.64 448
15617.82 455
15619.00 468
15620.18 485
15621.36 461
15622.54 449
15623.72 451
15624.90 479
15626.08 465
15627.27 444
15628.45 482
15629.63 488
15630.81 485
15631.99 476
15633.17 466
15634.35 487
15635.54 465
15636.72 490
15637.90 491
15639.08 491
15640.26 538
15641.45 490
15642.63 479
15643.81 466
15644.99 512
15646.17 508
15647.36 520
15648.54 503
15649.72 479
15650.90 519
15652.08 487
15653.27 501
15654.45 555
15655.63 504
15656.81 504
15658.00 512
15659.18 531
15660.36 499
15661.54 552
15662.73 520
15663.91 548
15665.09 512
15666.27 524
15667.46 523
15668.64 482
15669.82 500
15671.01 513
15672.19 528
15673.37 547
15674.56 547
15675.74 499
15676.92 523
15678.10 486
15679.29 491
15680.47 518
15681.65 570
15682.84 562
15684.02 511
15685.21 553
15686.39 531
15687.57 526
15688.76 524
15689.94 579
15691.12 515
15692.31 517
15693.49 496
15694.67 585
15695.86 515
15697.04 507
15698.23 510
15699.41 530
15700.59 541
15701.78 501
15702.96 541
15704.15 522
15705.33 522
15706.52 494
15707.70 539
15708.88 538
15710.07 491
15711.25 525
15712.44 527
15713.62 540
15714.81 512
15715.99 577
15717.18 564
15718.36 557
15719.55 578
15720.73 541
15721.92 557
15723.10 564
15724.29 527
15725.47 562
15726.66 562
15727.84 562
15729.03 568
15730.21 582
15731.40 554
15732.58 578
15733.77 562
15734.95 558
15736.14 561
15737.32 601
15738.51 588
15739.69 518
15740.88 531
15742.07 511
15743.25 575
15744.44 527
15745.62 535
15746.81 564
15747.99 513
15749.18 518
15750.37 584
15751.55 575
15752.74 558
15753.93 614
15755.11 574
15756.30 563
15757.48 570
15758.67 553
15759.86 565
15761.04 556
15762.23 552
15763.42 541
15764.60 554
15765.79 545
15766.98 547
15768.16 561
15769.35 528
15770.54 588
15771.72 556
15772.91 559
15774.10 584
15775.28 535
15776.47 541
15777.66 569
15778.84 557
15780.03 547
15781.22 573
15782.41 560
15783.59 533
15784.78 555
15785.97 575
15787.15 526
15788.34 546
15789.53 537
15790.72 533
15791.90 548
15793.09 579
15794.28 544
15795.47 533
15796.65 536
15797.84 518
15799.03 514
15800.22 497
15801.41 509
15802.59 497
15803.78 515
15804.97 475
15806.16 497
15807.35 493
15808.53 517
15809.72 540
15810.91 480
15812.10 478
15813.29 480
15814.48 458
15815.66 477
15816.85 470
15818.04 489
15819.23 457
15820.42 489
15821.61 486
15822.80 473
15823.98 482
15825.17 490
15826.36 527
15827.55 463
15828.74 480
15829.93 471
15831.12 471
15832.31 483
15833.50 466
15834.69 453
15835.87 490
15837.06 471
15838.25 438
15839.44 462
15840.63 435
15841.82 410
15843.01 491
15844.20 500
15845.39 453
15846.58 434
15847.77 466
15848.96 483
15850.15 447
15851.34 431
15852.53 458
15853.72 471
15854.91 474
15856.10 438
15857.29 428
15858.48 431
15859.67 494
15860.86 510
15862.05 494
15863.24 434
15864.43 501
15865.62 450
15866.81 500
15868.00 445
15869.19 387
15870.38 473
15871.57 465
15872.76 494
15873.95 476
15875.14 434
15876.33 472
15877.52 458
15878.72 457
15879.91 473
15881.10 461
15882.29 490
15883.48 526
15884.67 456
15885.86 431
15887.05 456
15888.24 467
15889.43 482
15890.63 486
15891.82 479
15893.01 461
15894.20 482
15895.39 446
15896.58 430
15897.77 466
15898.97 540
15900.16 518
15901.35 482
15902.54 461
15903.73 420
15904.92 464
15906.12 438
15907.31 434
15908.50 451
15909.69 503
15910.88 482
15912.08 493
15913.27 511
15914.46 513
15915.65 496
15916.85 480
15918.04 497
15919.23 478
15920.42 512
15921.61 521
15922.81 524
15924.00 475
15925.19 489
15926.38 468
15927.58 499
15928.77 487
15929.96 481
15931.16 486
15932.35 509
15933.54 473
15934.73 465
15935.93 469
15937.12 487
15938.31 511
15939.51 455
15940.70 492
15941.89 475
15943.09 503
15944.28 464
15945.47 467
15946.67 490
15947.86 461
15949.05 434
15950.25 470
15951.44 458
15952.63 471
15953.83 453
15955.02 502
15956.21 477
15957.41 430
15958.60 450
15959.80 439
15960.99 414
15962.18 463
15963.38 425
15964.57 438
15965.77 429
15966.96 422
15968.15 410
15969.35 437
15970.54 423
15971.74 415
15972.93 424
15974.13 424
15975.32 396
15976.51 436
15977.71 442
15978.90 485
15980.10 398
15981.29 397
15982.49 397
15983.68 403
15984.88 408
15986.07 413
15987.27 415
15988.46 399
15989.66 395
15990.85 384
15992.05 426
15993.24 393
15994.44 376
15995.63 385
15996.83 399
15998.02 388
15999.22 372
16000.41 388
16001.61 377
16002.80 353
16004.00 351
16005.20 392
16006.39 396
16007.59 416
16008.78 400
16009.98 373
16011.17 362
16012.37 361
16013.57 369
16014.76 411
16015.96 383
16017.15 369
16018.35 382
16019.55 378
16020.74 402
16021.94 381
16023.13 346
16024.33 395
16025.53 361
16026.72 338
16027.92 377
16029.12 372
16030.31 361
16031.51 398
16032.71 403
16033.90 409
16035.10 359
16036.30 361
16037.49 376
16038.69 387
16039.89 390
16041.08 406
16042.28 385
16043.48 383
16044.67 381
16045.87 379
16047.07 362
16048.27 414
16049.46 358
16050.66 377
16051.86 377
16053.06 385
16054.25 379
16055.45 359
16056.65 382
16057.84 377
16059.04 382
16060.24 383
16061.44 359
16062.64 379
16063.83 338
16065.03 390
16066.23 398
16067.43 354
16068.62 345
16069.82 397
16071.02 374
16072.22 344
16073.42 327
16074.62 366
16075.81 373
16077.01 334
16078.21 389
16079.41 374
16080.61 364
16081.81 376
16083.00 386
16084.20 341
16085.40 325
16086.60 349
16087.80 353
16089.00 358
16090.20 341
16091.39 348
16092.59 339
16093.79 338
16094.99 332
16096.19 324
16097.39 365
16098.59 342
16099.79 402
16100.99 338
16102.19 354
16103.38 384
16104.58 345
16105.78 358
16106.98 347
16108.18 375
16109.38 374
16110.58 367
16111.78 348
16112.98 352
16114.18 327
16115.38 363
16116.58 383
16117.78 350
16118.98 388
16120.18 365
16121.38 361
16122.58 337
16123.78 314
16124.98 317
16126.18 331
16127.38 337
16128.58 325
16129.78 328
16130.98 356
16132.18 390
16133.38 331
16134.58 353
16135.78 342
16136.98 362
16138.18 370
16139.38 341
16140.58 368
16141.78 398
16142.98 365
16144.19 369
16145.39 336
16146.59 332
16147.79 375
16148.99 334
16150.19 367
16151.39 378
16152.59 363
16153.79 315
16154.99 360
16156.20 371
16157.40 375
16158.60 397
16159.80 392
16161.00 365
16162.20 362
16163.40 366
16164.61 355
16165.81 368
16167.01 347
16168.21 351
16169.41 355
16170.61 355
16171.82 335
16173.02 358
16174.22 379
16175.42 411
16176.62 379
16177.82 351
16179.03 370
16180.23 366
16181.43 375
16182.63 358
16183.84 330
16185.04 376
16186.24 356
16187.44 405
16188.65 376
16189.85 308
16191.05 323
16192.25 386
16193.46 345
16194.66 328
16195.86 341
16197.06 350
16198.27 323
16199.47 387
16200.67 342
16201.87 373
16203.08 334
16204.28 346
16205.48 345
16206.69 380
16207.89 377
16209.09 344
16210.30 383
16211.50 353
16212.70 361
16213.91 353
16215.11 371
16216.31 370
16217.52 366
16218.72 380
16219.92 388
16221.13 346
16222.33 341
16223.53 366
16224.74 365
16225.94 358
16227.15 397
16228.35 376
16229.55 388
16230.76 397
16231.96 368
16233.17 384
16234.37 361
16235.57 353
16236.78 325
16237.98 348
16239.19 360
16240.39 409
16241.60 379
16242.80 378
16244.00 371
16245.21 398
16246.41 364
16247.62 365
16248.82 350
16250.03 353
16251.23 380
16252.44 371
16253.64 356
16254.85 371
16256.05 373
16257.26 388
16258.46 401
16259.67 375
16260.87 404
16262.08 388
16263.28 395
16264.49 416
16265.69 358
16266.90 378
16268.10 444
16269.31 408
16270.51 404
16271.72 413
16272.93 409
16274.13 415
16275.34 394
16276.54 387
16277.75 387
16278.95 398
16280.16 397
16281.37 406
16282.57 417
16283.78 399
16284.98 427
16286.19 404
16287.40 429
16288.60 413
16289.81 411
16291.01 411
16292.22 424
16293.43 413
16294.63 405
16295.84 423
16297.05 407
16298.25 454
16299.46 443
16300.67 404
16301.87 426
16303.08 390
16304.29 420
16305.49 428
16306.70 456
16307.91 420
16309.11 451
16310.32 423
16311.53 445
16312.73 466
16313.94 464
16315.15 431
16316.36 419
16317.56 440
16318.77 461
16319.98 424
16321.19 415
16322.39 421
16323.60 430
16324.81 473
16326.02 459
16327.22 434
16328.43 408
16329.64 395
16330.85 429
16332.05 414
16333.26 405
16334.47 402
16335.68 391
16336.88 390
16338.09 416
16339.30 447
16340.51 410
16341.72 390
16342.93 389
16344.13 404
16345.34 405
16346.55 395
16347.76 416
16348.97 380
16350.18 347
16351.38 388
16352.59 376
16353.80 397
16355.01 379
16356.22 367
16357.43 365
16358.64 361
16359.84 360
16361.05 403
16362.26 425
16363.47 382
16364.68 380
16365.89 397
16367.10 374
16368.31 419
16369.52 380
16370.73 386
16371.93 341
16373.14 364
16374.35 345
16375.56 373
16376.77 385
16377.98 375
16379.19 374
16380.40 350
16381.61 372
16382.82 354
16384.03 359
16385.24 362
16386.45 344
16387.66 323
16388.87 339
16390.08 349
16391.29 335
16392.50 336
16393.71 345
16394.92 369
16396.13 353
16397.34 354
16398.55 336
16399.76 356
16400.97 372
16402.18 358
16403.39 360
16404.60 351
16405.81 339
16407.02 347
16408.23 363
16409.44 360
16410.65 328
16411.86 306
16413.08 340
16414.29 335
16415.50 342
16416.71 371
16417.92 341
16419.13 336
16420.34 350
16421.55 361
16422.76 326
16423.97 329
16425.19 311
16426.40 344
16427.61 360
16428.82 354
16430.03 345
16431.24 357
16432.45 347
16433.67 329
16434.88 348
16436.09 357
16437.30 332
16438.51 357
16439.72 373
16440.94 347
16442.15 344
16443.36 292
16444.57 355
16445.78 341
16446.99 308
16448.21 311
16449.42 333
16450.63 333
16451.84 391
16453.06 359
16454.27 351
16455.48 346
16456.69 343
16457.90 359
16459.12 375
16460.33 348
16461.54 342
16462.75 319
16463.97 343
16465.18 340
16466.39 321
16467.61 374
16468.82 402
16470.03 369
16471.24 365
16472.46 382
16473.67 383
16474.88 336
16476.10 355
16477.31 337
16478.52 336
16479.74 328
16480.95 349
16482.16 344
16483.38 302
16484.59 326
16485.80 364
16487.02 372
16488.23 338
16489.44 335
16490.66 316
16491.87 327
16493.08 335
16494.30 344
16495.51 341
16496.73 361
16497.94 328
16499.15 342
16500.37 333
16501.58 319
16502.80 356
16504.01 352
16505.22 323
16506.44 320
16507.65 325
16508.87 318
16510.08 323
16511.30 317
16512.51 329
16513.72 316
16514.94 331
16516.15 302
16517.37 314
16518.58 339
16519.80 309
16521.01 334
16522.23 368
16523.44 334
16524.66 332
16525.87 313
16527.09 338
16528.30 333
16529.52 341
16530.73 339
16531.95 343
16533.16 348
16534.38 341
16535.59 309
16536.81 344
16538.02 396
16539.24 348
16540.45 350
16541.67 338
16542.89 320
16544.10 329
16545.32 354
16546.53 355
16547.75 374
16548.96 335
16550.18 324
16551.40 321
16552.61 322
16553.83 344
16555.04 333
16556.26 316
16557.48 391
16558.69 359
16559.91 395
16561.12 347
16562.34 311
16563.56 339
16564.77 327
16565.99 363
16567.21 376
16568.42 331
16569.64 311
16570.86 368
16572.07 319
16573.29 370
16574.51 355
16575.72 352
16576.94 352
16578.16 341
16579.37 342
16580.59 336
16581.81 379
16583.02 378
16584.24 383
16585.46 368
16586.68 383
16587.89 347
16589.11 372
16590.33 335
16591.54 362
16592.76 340
16593.98 357
16595.20 388
16596.41 387
16597.63 376
16598.85 351
16600.07 349
16601.29 363
16602.50 354
16603.72 397
16604.94 399
16606.16 356
16607.37 352
16608.59 342
16609.81 340
16611.03 367
16612.25 368
16613.46 353
16614.68 309
16615.90 303
16617.12 354
16618.34 329
16619.56 364
16620.77 297
16621.99 329
16623.21 338
16624.43 345
16625.65 353
16626.87 328
16628.09 358
16629.30 362
16630.52 335
16631.74 327
16632.96 317
16634.18 350
16635.40 346
16636.62 346
16637.84 344
16639.06 382
16640.28 323
16641.49 331
16642.71 337
16643.93 330
16645.15 318
16646.37 339
16647.59 344
16648.81 324
16650.03 330
16651.25 328
16652.47 315
16653.69 324
16654.91 353
16656.13 348
16657.35 337
16658.57 332
16659.79 328
16661.01 322
16662.23 315
16663.45 316
16664.67 361
16665.89 356
16667.11 367
16668.33 367
16669.55 328
16670.77 344
16671.99 376
16673.21 327
16674.43 337
16675.65 331
16676.87 352
16678.09 330
16679.31 316
16680.53 315
16681.75 280
16682.97 321
16684.19 334
16685.42 357
16686.64 357
16687.86 323
16689.08 317
16690.30 300
16691.52 340
16692.74 306
16693.96 337
16695.18 325
16696.40 369
16697.63 341
16698.85 349
16700.07 331
16701.29 327
16702.51 326
16703.73 313
16704.95 297
16706.18 309
16707.40 353
16708.62 342
16709.84 337
16711.06 381
16712.28 329
16713.51 342
16714.73 341
16715.95 327
16717.17 372
16718.39 350
16719.62 335
16720.84 314
16722.06 310
16723.28 324
16724.50 389
16725.73 351
16726.95 328
16728.17 349
16729.39 324
16730.62 306
16731.84 309
16733.06 327
16734.28 338
16735.51 303
16736.73 327
16737.95 326
16739.18 295
16740.40 336
16741.62 307
16742.84 319
16744.07 321
16745.29 341
16746.51 352
16747.74 351
16748.96 355
16750.18 316
16751.41 344
16752.63 294
16753.85 320
16755.08 294
16756.30 321
16757.52 307
16758.75 327
16759.97 349
16761.19 313
16762.42 292
16763.64 319
16764.86 346
16766.09 350
16767.31 329
16768.54 333
16769.76 346
16770.98 353
16772.21 330
16773.43 305
16774.66 293
16775.88 269
16777.10 318
16778.33 338
16779.55 330
16780.78 316
16782.00 309
16783.22 327
16784.45 311
16785.67 331
16786.90 305
16788.12 330
16789.35 329
16790.57 332
16791.80 319
16793.02 342
16794.25 330
16795.47 337
16796.70 316
16797.92 316
16799.15 340
16800.37 319
16801.60 325
16802.82 374
16804.05 314
16805.27 315
16806.50 315
16807.72 329
16808.95 345
16810.17 310
16811.40 343
16812.62 325
16813.85 313
16815.07 327
16816.30 353
16817.53 316
16818.75 296
16819.98 319
16821.20 311
16822.43 302
16823.65 322
16824.88 327
16826.11 325
16827.33 354
16828.56 315
16829.78 335
16831.01 333
16832.24 344
16833.46 347
16834.69 367
16835.92 314
16837.14 314
16838.37 327
16839.60 349
16840.82 337
16842.05 328
16843.27 337
16844.50 348
16845.73 373
16846.96 351
16848.18 321
16849.41 322
16850.64 339
16851.86 361
16853.09 365
16854.32 338
16855.54 342
16856.77 321
16858.00 358
16859.22 379
16860.45 392
16861.68 335
16862.91 370
16864.13 358
16865.36 337
16866.59 367
16867.82 365
16869.04 371
16870.27 380
16871.50 397
16872.73 365
16873.95 368
16875.18 339
16876.41 340
16877.64 361
16878.87 379
16880.09 363
16881.32 358
16882.55 360
16883.78 386
16885.01 401
16886.23 427
16887.46 413
16888.69 413
16889.92 397
16891.15 389
16892.38 391
16893.60 391
16894.83 402
16896.06 386
16897.29 427
16898.52 389
16899.75 387
16900.98 372
16902.20 358
16903.43 366
16904.66 381
16905.89 365
16907.12 387
16908.35 386
16909.58 401
16910.81 377
16912.04 344
16913.26 345
16914.49 360
16915.72 330
16916.95 341
16918.18 360
16919.41 372
16920.64 346
16921.87 392
16923.10 358
16924.33 352
16925.56 361
16926.79 353
16928.02 352
16929.25 349
16930.48 371
16931.71 354
16932.94 360
16934.17 347
16935.40 337
16936.63 345
16937.86 364
16939.09 348
16940.32 338
16941.55 352
16942.78 341
16944.01 328
16945.24 332
16946.47 332
16947.70 371
16948.93 314
16950.16 337
16951.39 348
16952.62 326
16953.85 308
16955.08 316
16956.31 336
16957.54 343
16958.77 335
16960.01 333
16961.24 309
16962.47 338
16963.70 345
16964.93 322
16966.16 312
16967.39 317
16968.62 349
16969.85 345
16971.08 352
16972.32 343
16973.55 370
16974.78 380
16976.01 365
16977.24 354
16978.47 363
16979.70 337
16980.94 327
16982.17 324
16983.40 358
16984.63 342
16985.86 304
16987.10 310
16988.33 317
16989.56 350
16990.79 360
16992.02 308
16993.26 333
16994.49 363
16995.72 375
16996.95 349
16998.18 348
16999.42 315
17000.65 336
17001.88 290
17003.11 325
17004.35 294
17005.58 353
17006.81 369
17008.04 372
17009.28 319
17010.51 344
17011.74 364
17012.97 354
17014.21 339
17015.44 326
17016.67 327
17017.91 330
17019.14 319
17020.37 318
17021.60 350
17022.84 346
17024.07 381
17025.30 310
17026.54 321
17027.77 365
17029.00 316
17030.24 303
17031.47 314
17032.70 321
17033.94 352
17035.17 331
17036.41 329
17037.64 377
17038.87 301
17040.11 287
17041.34 304
17042.57 326
17043.81 314
17045.04 330
17046.28 305
17047.51 309
17048.74 306
17049.98 320
17051.21 335
17052.45 304
17053.68 291
17054.92 324
17056.15 300
17057.38 292
17058.62 334
17059.85 333
17061.09 325
17062.32 297
17063.56 317
17064.79 336
17066.03 308
17067.26 311
17068.50 312
17069.73 319
17070.97 296
17072.20 291
17073.44 308
17074.67 316
17075.91 334
17077.14 309
17078.38 342
17079.61 337
17080.85 298
17082.08 303
17083.32 341
17084.55 321
17085.79 295
17087.02 279
17088.26 299
17089.49 307
17090.73 299
17091.97 281
17093.20 300
17094.44 338
17095.67 344
17096.91 291
17098.14 300
17099.38 333
17100.62 330
17101.85 300
17103.09 301
17104.32 299
17105.56 299
17106.80 339
17108.03 307
17109.27 295
17110.51 298
17111.74 321
17112.98 328
17114.21 283
17115.45 286
17116.69 307
17117.92 316
17119.16 323
17120.40 336
17121.63 328
17122.87 318
17124.11 330
17125.34 346
17126.58 291
17127.82 286
17129.06 313
17130.29 319
17131.53 327
17132.77 311
17134.00 310
17135.24 329
17136.48 325
17137.72 309
17138.95 299
17140.19 292
17141.43 331
17142.67 319
17143.90 314
17145.14 323
17146.38 338
17147.62 300
17148.85 293
17150.09 308
17151.33 340
17152.57 326
17153.80 312
17155.04 322
17156.28 309
17157.52 283
17158.76 309
17159.99 284
17161.23 289
17162.47 320
17163.71 310
17164.95 286
17166.19 315
17167.42 320
17168.66 304
17169.90 332
17171.14 303
17172.38 298
17173.62 317
17174.86 315
17176.09 348
17177.33 310
17178.57 317
17179.81 341
17181.05 326
17182.29 333
17183.53 286
17184.77 269
17186.01 296
17187.24 295
17188.48 314
17189.72 325
17190.96 322
17192.20 268
17193.44 280
17194.68 302
17195.92 334
17197.16 331
17198.40 322
17199.64 332
17200.88 315
17202.12 322
17203.36 315
17204.60 295
17205.84 287
17207.08 297
17208.32 273
17209.56 266
17210.80 280
17212.04 268
17213.28 305
17214.52 283
17215.76 333
17217.00 305
17218.24 326
17219.48 312
17220.72 318
17221.96 310
17223.20 282
17224.44 253
17225.68 279
17226.92 283
17228.16 311
17229.40 265
17230.64 280
17231.88 322
17233.12 290
17234.36 328
17235.60 317
17236.85 314
17238.09 303
17239.33 333
17240.57 325
17241.81 295
17243.05 319
17244.29 295
17245.53 280
17246.77 296
17248.02 270
17249.26 317
17250.50 297
17251.74 278
17252.98 268
17254.22 285
17255.46 276
17256.71 277
17257.95 311
17259.19 276
17260.43 294
17261.67 322
17262.91 343
17264.16 310
17265.40 301
17266.64 311
17267.88 297
17269.12 317
17270.37 266
17271.61 273
17272.85 293
17274.09 314
17275.34 297
17276.58 279
17277.82 282
17279.06 297
17280.30 334
17281.55 332
17282.79 304
17284.03 283
17285.27 294
17286.52 331
17287.76 328
17289.00 306
17290.25 305
17291.49 298
17292.73 261
17293.97 270
17295.22 296
17296.46 305
17297.70 311
17298.95 310
17300.19 312
17301.43 310
17302.68 321
17303.92 290
17305.16 299
17306.41 318
17307.65 323
17308.89 331
17310.14 297
17311.38 299
17312.62 305
17313.87 321
17315.11 304
17316.36 286
17317.60 256
17318.84 301
17320.09 284
17321.33 317
17322.58 277
17323.82 288
17325.06 325
17326.31 262
17327.55 298
17328.80 306
17330.04 265
17331.28 262
17332.53 293
17333.77 257
17335.02 285
17336.26 278
17337.51 312
17338.75 279
17340.00 284
17341.24 276
17342.48 281
17343.73 302
17344.97 264
17346.22 294
17347.46 305
17348.71 299
17349.95 311
17351.20 310
17352.44 288
17353.69 306
17354.93 290
17356.18 311
17357.42 271
17358.67 300
17359.92 306
17361.16 291
17362.41 294
17363.65 302
17364.90 290
17366.14 302
17367.39 267
17368.63 288
17369.88 311
17371.13 295
17372.37 293
17373.62 276
17374.86 313
17376.11 301
17377.35 297
17378.60 276
17379.85 290
17381.09 303
17382.34 293
17383.59 290
17384.83 284
17386.08 280
17387.32 288
17388.57 292
17389.82 306
17391.06 284
17392.31 268
17393.56 301
17394.80 279
17396.05 299
17397.30 288
17398.54 316
17399.79 291
17401.04 260
17402.28 288
17403.53 312
17404.78 268
17406.02 266
17407.27 294
17408.52 292
17409.77 252
17411.01 258
17412.26 288
17413.51 271
17414.75 298
17416.00 276
17417.25 276
17418.50 261
17419.74 310
17420.99 311
17422.24 306
17423.49 291
17424.73 309
17425.98 283
17427.23 305
17428.48 293
17429.73 305
17430.97 317
17432.22 274
17433.47 297
17434.72 273
17435.97 310
17437.21 305
17438.46 283
17439.71 329
17440.96 308
17442.21 312
17443.45 314
17444.70 313
17445.95 310
17447.20 298
17448.45 297
17449.70 342
17450.95 324
17452.19 284
17453.44 271
17454.69 274
17455.94 322
17457.19 311
17458.44 302
17459.69 306
17460.94 305
17462.19 318
17463.43 333
17464.68 324
17465.93 319
17467.18 274
17468.43 284
17469.68 316
17470.93 312
17472.18 302
17473.43 302
17474.68 325
17475.93 294
17477.18 297
17478.43 315
17479.68 296
17480.93 286
17482.18 283
17483.43 286
17484.68 300
17485.93 311
17487.17 317
17488.42 279
17489.67 300
17490.92 315
17492.18 302
17493.43 307
17494.68 317
17495.93 307
17497.18 320
17498.43 305
17499.68 331
17500.93 292
17502.18 325
17503.43 290
17504.68 336
17505.93 314
17507.18 315
17508.43 318
17509.68 346
17510.93 322
17512.18 293
17513.43 294
17514.68 314
17515.94 328
17517.19 289
17518.44 300
17519.69 322
17520.94 325
17522.19 317
17523.44 337
17524.69 342
17525.94 319
17527.20 303
17528.45 276
17529.70 304
17530.95 306
17532.20 297
17533.45 322
17534.70 323
17535.96 295
17537.21 342
17538.46 339
17539.71 336
17540.96 305
17542.22 322
17543.47 332
17544.72 372
17545.97 353
17547.22 330
17548.48 361
17549.73 318
17550.98 308
17552.23 321
17553.48 337
17554.74 325
17555.99 368
17557.24 384
17558.49 310
17559.75 336
17561.00 330
17562.25 319
17563.50 337
17564.76 348
17566.01 332
17567.26 369
17568.52 331
17569.77 331
17571.02 339
17572.27 310
17573.53 342
17574.78 348
17576.03 326
17577.29 330
17578.54 331
17579.79 354
17581.05 338
17582.30 330
17583.55 302
17584.81 332
17586.06 328
17587.31 341
17588.57 313
17589.82 287
17591.07 320
17592.33 295
17593.58 352
17594.83 297
17596.09 349
17597.34 320
17598.60 310
17599.85 354
17601.10 343
17602.36 313
17603.61 326
17604.87 358
17606.12 339
17607.37 314
17608.63 319
17609.88 356
17611.14 333
17612.39 311
17613.65 326
17614.90 342
17616.16 314
17617.41 319
17618.66 330
17619.92 329
17621.17 314
17622.43 331
17623.68 330
17624.94 296
17626.19 321
17627.45 331
17628.70 359
17629.96 314
17631.21 321
17632.47 321
17633.72 296
17634.98 299
17636.23 307
17637.49 329
17638.74 288
17640.00 311
17641.26 325
17642.51 340
17643.77 346
17645.02 308
17646.28 322
17647.53 322
17648.79 319
17650.04 322
17651.30 318
17652.56 335
17653.81 314
17655.07 277
17656.32 290
17657.58 280
17658.84 293
17660.09 320
17661.35 295
17662.60 309
17663.86 302
17665.12 303
17666.37 284
17667.63 310
17668.89 299
17670.14 288
17671.40 309
17672.66 295
17673.91 271
17675.17 318
17676.43 294
17677.68 298
17678.94 286
17680.20 287
17681.45 292
17682.71 330
17683.97 319
17685.22 301
17686.48 302
17687.74 318
17688.99 294
17690.25 285
17691.51 313
17692.77 336
17694.02 255
17695.28 299
17696.54 269
17697.80 328
17699.05 311
17700.31 281
17701.57 262
17702.83 301
17704.08 301
17705.34 308
17706.60 290
17707.86 300
17709.11 314
17710.37 312
17711.63 265
17712.89 312
17714.15 317
17715.40 332
17716.66 307
17717.92 271
17719.18 294
17720.44 338
17721.70 279
17722.95 283
17724.21 252
17725.47 267
17726.73 263
17727.99 281
17729.25 269
17730.51 274
17731.76 292
17733.02 283
17734.28 279
17735.54 287
17736.80 282
17738.06 281
17739.32 265
17740.58 282
17741.83 243
17743.09 294
17744.35 308
17745.61 272
17746.87 290
17748.13 304
17749.39 283
17750.65 283
17751.91 277
17753.17 279
17754.43 266
17755.69 309
17756.95 324
17758.21 267
17759.47 290
17760.73 289
17761.98 273
17763.24 266
17764.50 269
17765.76 287
17767.02 284
17768.28 274
17769.54 281
17770.80 264
17772.06 280
17773.32 285
17774.58 278
17775.84 297
17777.11 263
17778.37 306
17779.63 307
17780.89 273
17782.15 254
17783.41 261
17784.67 264
17785.93 292
17787.19 313
17788.45 301
17789.71 307
17790.97 283
17792.23 269
17793.49 259
17794.75 284
17796.01 288
17797.28 284
17798.54 283
17799.80 285
17801.06 282
17802.32 280
17803.58 244
17804.84 285
17806.10 305
17807.37 278
17808.63 294
17809.89 291
17811.15 284
17812.41 277
17813.67 282
17814.93 291
17816.20 291
17817.46 310
17818.72 308
17819.98 238
17821.24 262
17822.50 273
17823.77 277
17825.03 284
17826.29 285
17827.55 286
17828.81 283
17830.08 276
17831.34 272
17832.60 270
17833.86 296
17835.13 287
17836.39 307
17837.65 291
17838.91 285
17840.18 276
17841.44 274
17842.70 272
17843.96 297
17845.23 290
17846.49 273
17847.75 293
17849.01 293
17850.28 273
17851.54 249
17852.80 260
17854.07 318
17855.33 277
17856.59 268
17857.86 237
17859.12 268
17860.38 229
17861.65 249
17862.91 264
17864.17 302
17865.44 268
17866.70 244
17867.96 257
17869.23 232
17870.49 280
17871.75 283
17873.02 272
17874.28 290
17875.54 300
17876.81 289
17878.07 270
17879.34 259
17880.60 296
17881.86 271
17883.13 273
17884.39 250
17885.66 294
17886.92 327
17888.18 271
17889.45 270
17890.71 276
17891.98 277
17893.24 291
17894.51 284
17895.77 240
17897.04 281
17898.30 250
17899.56 267
17900.83 283
17902.09 266
17903.36 264
17904.62 290
17905.89 259
17907.15 245
17908.42 278
17909.68 277
17910.95 290
17912.21 266
17913.48 280
17914.74 251
17916.01 307
17917.27 301
17918.54 231
17919.80 259
17921.07 245
17922.34 291
17923.60 219
17924.87 246
17926.13 260
17927.40 278
17928.66 249
17929.93 274
17931.19 283
17932.46 251
17933.73 279
17934.99 295
17936.26 282
17937.52 252
17938.79 234
17940.06 279
17941.32 276
17942.59 289
17943.85 291
17945.12 264
17946.39 282
17947.65 311
17948.92 292
17950.19 248
17951.45 262
17952.72 277
17953.99 276
17955.25 246
17956.52 256
17957.79 280
17959.05 280
17960.32 257
17961.59 263
17962.85 264
17964.12 271
17965.39 283
17966.65 256
17967.92 271
17969.19 253
17970.45 291
17971.72 271
17972.99 254
17974.26 246
17975.52 250
17976.79 274
17978.06 256
17979.33 265
17980.59 277
17981.86 249
17983.13 265
17984.40 227
17985.66 273
17986.93 282
17988.20 271
17989.47 296
17990.73 271
17992.00 297
17993.27 272
17994.54 282
17995.81 269
17997.07 306
17998.34 266
17999.61 268
18000.88 271
18002.15 273
18003.42 253
18004.68 248
18005.95 275
18007.22 273
18008.49 268
18009.76 257
18011.03 261
18012.30 247
18013.56 304
18014.83 279
18016.10 283
18017.37 267
18018.64 283
18019.91 271
18021.18 264
18022.45 263
18023.71 239
18024.98 235
18026.25 251
18027.52 265
18028.79 266
18030.06 265
18031.33 258
18032.60 277
18033.87 261
18035.14 278
18036.41 345
18037.68 304
18038.95 276
18040.22 254
18041.49 280
18042.76 273
18044.02 282
18045.29 250
18046.56 270
18047.83 250
18049.10 256
18050.37 249
18051.64 273
18052.91 296
18054.18 283
18055.45 286
18056.72 298
18057.99 229
18059.27 270
18060.54 288
18061.81 302
18063.08 297
18064.35 293
18065.62 308
18066.89 309
18068.16 283
18069.43 264
18070.70 280
18071.97 276
18073.24 304
18074.51 280
18075.78 279
18077.05 250
18078.32 284
18079.60 272
18080.87 282
18082.14 252
18083.41 252
18084.68 284
18085.95 267
18087.22 257
18088.49 251
18089.77 299
18091.04 315
18092.31 296
18093.58 264
18094.85 249
18096.12 293
18097.39 283
18098.67 258
18099.94 278
18101.21 263
18102.48 315
18103.75 302
18105.02 277
18106.30 257
18107.57 260
18108.84 278
18110.11 279
18111.38 284
18112.66 262
18113.93 287
18115.20 300
18116.47 275
18117.75 282
18119.02 264
18120.29 293
18121.56 321
18122.84 299
18124.11 274
18125.38 284
18126.65 273
18127.93 275
18129.20 291
18130.47 291
18131.74 301
18133.02 296
18134.29 303
18135.56 281
18136.84 304
18138.11 315
18139.38 294
18140.66 313
18141.93 282
18143.20 303
18144.48 305
18145.75 307
18147.02 338
18148.30 297
18149.57 296
18150.84 296
18152.12 289
18153.39 296
18154.66 256
18155.94 279
18157.21 268
18158.48 271
18159.76 276
18161.03 279
18162.31 283
18163.58 256
18164.85 272
18166.13 261
18167.40 258
18168.68 286
18169.95 279
18171.22 275
18172.50 258
18173.77 277
18175.05 291
18176.32 261
18177.60 283
18178.87 259
18180.15 289
18181.42 255
18182.69 276
18183.97 261
18185.24 234
18186.52 274
18187.79 279
18189.07 276
18190.34 278
18191.62 283
18192.89 258
18194.17 250
18195.44 291
18196.72 259
18197.99 276
18199.27 283
18200.54 264
18201.82 268
18203.09 262
18204.37 262
18205.65 264
18206.92 274
18208.20 286
18209.47 271
18210.75 291
18212.02 239
18213.30 257
18214.57 297
18215.85 280
18217.13 257
18218.40 284
18219.68 272
18220.95 253
18222.23 288
18223.51 278
18224.78 268
18226.06 278
18227.33 275
18228.61 261
18229.89 308
18231.16 277
18232.44 234
18233.72 257
18234.99 254
18236.27 261
18237.55 276
18238.82 262
18240.10 274
18241.38 278
18242.65 280
18243.93 286
18245.21 267
18246.48 279
18247.76 302
18249.04 287
18250.31 273
18251.59 305
18252.87 292
18254.15 286
18255.42 270
18256.70 276
18257.98 298
18259.25 261
18260.53 282
18261.81 257
18263.09 261
18264.36 261
18265.64 242
18266.92 288
18268.20 260
18269.47 238
18270.75 256
18272.03 278
18273.31 265
18274.59 264
18275.86 264
18277.14 274
18278.42 278
18279.70 302
18280.98 302
18282.25 279
18283.53 280
18284.81 319
18286.09 294
18287.37 263
18288.64 268
18289.92 277
18291.20 265
18292.48 269
18293.76 276
18295.04 298
18296.32 301
18297.59 285
18298.87 273
18300.15 310
18301.43 264
18302.71 254
18303.99 245
18305.27 252
18306.55 318
18307.83 291
18309.10 284
18310.38 287
18311.66 262
18312.94 276
18314.22 249
18315.50 264
18316.78 288
18318.06 294
18319.34 254
18320.62 243
18321.90 285
18323.18 291
18324.46 285
18325.74 276
18327.02 289
18328.30 283
18329.58 272
18330.86 296
18332.14 280
18333.41 278
18334.69 279
18335.97 278
18337.25 249
18338.54 252
18339.82 294
18341.10 298
18342.38 295
18343.66 297
18344.94 298
18346.22 274
18347.50 295
18348.78 315
18350.06 263
18351.34 279
18352.62 262
18353.90 313
18355.18 289
18356.46 291
18357.74 299
18359.02 260
18360.30 279
18361.58 317
18362.87 257
18364.15 281
18365.43 271
18366.71 274
18367.99 269
18369.27 276
18370.55 310
18371.83 259
18373.11 278
18374.40 267
18375.68 260
18376.96 263
18378.24 271
18379.52 301
18380.80 292
18382.08 266
18383.37 318
18384.65 294
18385.93 296
18387.21 266
18388.49 275
18389.78 267
18391.06 259
18392.34 284
18393.62 290
18394.90 289
18396.19 289
18397.47 296
18398.75 288
18400.03 296
18401.31 310
18402.60 302
18403.88 283
18405.16 303
18406.44 272
18407.73 268
18409.01 275
18410.29 256
18411.57 265
18412.86 252
18414.14 296
18415.42 267
18416.71 304
18417.99 271
18419.27 264
18420.55 273
18421.84 255
18423.12 269
18424.40 257
18425.69 240
18426.97 259
18428.25 264
18429.54 284
18430.82 278
18432.10 248
18433.39 308
18434.67 283
18435.95 264
18437.24 248
18438.52 329
18439.80 288
18441.09 264
18442.37 275
18443.66 318
18444.94 293
18446.22 295
18447.51 301
18448.79 272
18450.08 266
18451.36 268
18452.64 309
18453.93 298
18455.21 293
18456.50 298
18457.78 287
18459.06 268
18460.35 303
18461.63 265
18462.92 244
18464.20 243
18465.49 259
18466.77 243
18468.06 236
18469.34 260
18470.63 253
18471.91 308
18473.19 273
18474.48 239
18475.76 260
18477.05 270
18478.33 283
18479.62 296
18480.90 283
18482.19 262
18483.47 286
18484.76 290
18486.05 288
18487.33 293
18488.62 263
18489.90 251
18491.19 268
18492.47 285
18493.76 304
18495.04 282
18496.33 263
18497.61 276
18498.90 275
18500.19 297
18501.47 283
18502.76 276
18504.04 249
18505.33 265
18506.62 224
18507.90 271
18509.19 300
18510.47 280
18511.76 262
18513.05 254
18514.33 279
18515.62 262
18516.90 246
18518.19 250
18519.48 276
18520.76 283
18522.05 285
18523.34 297
18524.62 282
18525.91 297
18527.20 297
18528.48 301
18529.77 291
18531.06 281
18532.34 281
18533.63 298
18534.92 278
18536.21 272
18537.49 267
18538.78 260
18540.07 278
18541.35 288
18542.64 268
18543.93 252
18545.22 243
18546.50 272
18547.79 281
18549.08 274
18550.37 274
18551.65 268
18552.94 269
18554.23 311
18555.52 252
18556.80 262
18558.09 271
18559.38 250
18560.67 247
18561.95 262
18563.24 291
18564.53 309
18565.82 320
18567.11 288
18568.39 269
18569.68 297
18570.97 333
18572.26 306
18573.55 261
18574.84 254
18576.12 240
18577.41 286
18578.70 300
18579.99 278
18581.28 303
18582.57 278
18583.86 290
18585.14 292
18586.43 274
18587.72 304
18589.01 289
18590.30 255
18591.59 261
18592.88 291
18594.17 272
18595.46 311
18596.74 287
18598.03 261
18599.32 300
18600.61 318
18601.90 274
18603.19 276
18604.48 274
18605.77 274
18607.06 291
18608.35 303
18609.64 310
18610.93 321
18612.22 300
18613.51 281
18614.80 313
18616.09 311
18617.38 305
18618.67 282
18619.96 292
18621.25 291
18622.54 286
18623.83 303
18625.12 323
18626.41 283
18627.70 280
18628.99 282
18630.28 333
18631.57 315
18632.86 315
18634.15 306
18635.44 306
18636.73 304
18638.02 307
18639.31 305
18640.60 283
18641.89 275
18643.18 272
18644.47 301
18645.76 295
18647.06 288
18648.35 304
18649.64 292
18650.93 317
18652.22 290
18653.51 294
18654.80 301
18656.09 318
18657.38 309
18658.68 297
18659.97 294
18661.26 294
18662.55 263
18663.84 288
18665.13 280
18666.42 298
18667.72 290
18669.01 283
18670.30 247
18671.59 260
18672.88 280
18674.17 235
18675.47 258
18676.76 251
18678.05 296
18679.34 270
18680.63 269
18681.93 263
18683.22 273
18684.51 268
18685.80 322
18687.09 320
18688.39 286
18689.68 307
18690.97 270
18692.26 297
18693.56 298
18694.85 265
18696.14 263
18697.43 276
18698.73 261
18700.02 293
18701.31 256
18702.60 322
18703.90 307
18705.19 311
18706.48 286
18707.78 266
18709.07 259
18710.36 302
18711.66 302
18712.95 271
18714.24 265
18715.54 278
18716.83 277
18718.12 281
18719.42 299
18720.71 291
18722.00 297
18723.30 279
18724.59 258
18725.88 280
18727.18 274
18728.47 255
18729.76 255
18731.06 281
18732.35 275
18733.65 287
18734.94 283
18736.23 278
18737.53 268
18738.82 273
18740.12 265
18741.41 269
18742.70 291
18744.00 292
18745.29 244
18746.59 267
18747.88 291
18749.18 273
18750.47 290
18751.76 262
18753.06 254
18754.35 283
18755.65 277
18756.94 294
18758.24 267
18759.53 273
18760.83 284
18762.12 295
18763.42 281
18764.71 283
18766.01 293
18767.30 280
18768.60 257
18769.89 275
18771.19 312
18772.48 299
18773.78 275
18775.07 256
18776.37 271
18777.66 286
18778.96 267
18780.25 284
18781.55 272
18782.85 259
18784.14 289
18785.44 289
18786.73 277
18788.03 278
18789.32 303
18790.62 282
18791.92 276
18793.21 278
18794.51 275
18795.80 275
18797.10 272
18798.40 294
18799.69 283
18800.99 279
18802.28 258
18803.58 275
18804.88 266
18806.17 256
18807.47 281
18808.77 296
18810.06 283
18811.36 272
18812.66 325
18813.95 302
18815.25 253
18816.55 267
18817.84 287
18819.14 303
18820.44 269
18821.73 276
18823.03 260
18824.33 301
18825.62 265
18826.92 259
18828.22 276
18829.52 295
18830.81 287
18832.11 276
18833.41 266
18834.71 248
18836.00 273
18837.30 304
18838.60 311
18839.90 277
18841.19 271
18842.49 264
18843.79 272
18845.09 295
18846.38 290
18847.68 293
18848.98 269
18850.28 259
18851.58 282
18852.87 306
18854.17 308
18855.47 285
18856.77 303
18858.07 290
18859.36 280
18860.66 289
18861.96 278
18863.26 263
18864.56 282
18865.86 287
18867.15 256
18868.45 272
18869.75 273
18871.05 271
18872.35 254
18873.65 274
18874.95 285
18876.24 271
18877.54 271
18878.84 285
18880.14 282
18881.44 281
18882.74 302
18884.04 318
18885.34 285
18886.64 285
18887.94 248
18889.24 307
18890.53 304
18891.83 284
18893.13 246
18894.43 249
18895.73 269
18897.03 272
18898.33 254
18899.63 277
18900.93 271
18902.23 262
18903.53 229
18904.83 289
18906.13 268
18907.43 267
18908.73 291
18910.03 298
18911.33 263
18912.63 255
18913.93 265
18915.23 301
18916.53 284
18917.83 264
18919.13 279
18920.43 255
18921.73 285
18923.03 295
18924.33 284
18925.63 259
18926.93 282
18928.23 287
18929.53 267
18930.84 293
18932.14 258
18933.44 256
18934.74 271
18936.04 296
18937.34 278
18938.64 254
18939.94 271
18941.24 291
18942.54 258
18943.84 264
18945.15 255
18946.45 250
18947.75 256
18949.05 276
18950.35 263
18951.65 272
18952.95 272
18954.26 294
18955.56 273
18956.86 244
18958.16 275
18959.46 292
18960.76 280
18962.07 256
18963.37 244
18964.67 258
18965.97 253
18967.27 248
18968.57 257
18969.88 253
18971.18 261
18972.48 284
18973.78 255
18975.09 265
18976.39 249
18977.69 261
18978.99 254
18980.29 261
18981.60 258
18982.90 261
18984.20 265
18985.50 268
18986.81 245
18988.11 250
18989.41 283
18990.72 281
18992.02 308
18993.32 252
18994.62 244
18995.93 232
18997.23 286
18998.53 237
18999.84 263
19001.14 230
19002.44 241
19003.75 298
19005.05 262
19006.35 267
19007.66 240
19008.96 249
19010.26 230
19011.57 245
19012.87 238
19014.17 284
19015.48 259
19016.78 251
19018.08 243
19019.39 258
19020.69 264
19021.99 290
19023.30 286
19024.60 262
19025.91 239
19027.21 264
19028.51 247
19029.82 245
19031.12 245
19032.43 288
19033.73 317
19035.04 266
19036.34 247
19037.64 245
19038.95 257
19040.25 264
19041.56 279
19042.86 234
19044.17 245
19045.47 230
19046.78 270
19048.08 272
19049.39 246
19050.69 289
19052.00 283
19053.30 264
19054.61 232
19055.91 239
19057.22 263
19058.52 300
19059.83 239
19061.13 243
19062.44 202
19063.74 253
19065.05 246
19066.35 277
19067.66 274
19068.96 261
19070.27 270
19071.57 237
19072.88 246
19074.18 260
19075.49 236
19076.80 255
19078.10 229
19079.41 241
19080.71 234
19082.02 246
19083.33 283
19084.63 253
19085.94 240
19087.24 244
19088.55 278
19089.86 274
19091.16 282
19092.47 254
19093.77 250
19095.08 262
19096.39 256
19097.69 294
19099.00 276
19100.31 283
19101.61 248
19102.92 258
19104.23 257
19105.53 257
19106.84 276
19108.15 262
19109.45 279
19110.76 258
19112.07 254
19113.37 261
19114.68 246
19115.99 261
19117.30 281
19118.60 249
19119.91 247
19121.22 266
19122.52 294
19123.83 239
19125.14 260
19126.45 276
19127.75 300
19129.06 306
19130.37 268
19131.68 247
19132.98 252
19134.29 305
19135.60 274
19136.91 233
19138.22 274
19139.52 287
19140.83 265
19142.14 243
19143.45 241
19144.76 284
19146.06 257
19147.37 263
19148.68 266
19149.99 232
19151.30 282
19152.60 256
19153.91 264
19155.22 263
19156.53 291
19157.84 281
19159.15 275
19160.46 256
19161.76 251
19163.07 255
19164.38 258
19165.69 275
19167.00 272
19168.31 257
19169.62 251
19170.93 257
19172.23 281
19173.54 260
19174.85 241
19176.16 250
19177.47 263
19178.78 281
19180.09 239
19181.40 250
19182.71 268
19184.02 279
19185.33 262
19186.64 262
19187.95 299
19189.26 278
19190.57 270
19191.87 254
19193.18 249
19194.49 241
19195.80 256
19197.11 251
19198.42 230
19199.73 236
19201.04 258
19202.35 276
19203.66 306
19204.97 273
19206.28 267
19207.59 282
19208.90 296
19210.21 273
19211.53 242
19212.84 266
19214.15 256
19215.46 261
19216.77 258
19218.08 312
19219.39 273
19220.70 286
19222.01 245
19223.32 242
19224.63 229
19225.94 246
19227.25 248
19228.56 262
19229.87 239
19231.19 263
19232.50 296
19233.81 251
19235.12 232
19236.43 270
19237.74 275
19239.05 267
19240.36 264
19241.68 244
19242.99 258
19244.30 304
19245.61 284
19246.92 264
19248.23 244
19249.54 287
19250.86 297
19252.17 261
19253.48 229
19254.79 257
19256.10 243
19257.42 270
19258.73 266
19260.04 234
19261.35 232
19262.66 277
19263.98 279
19265.29 278
19266.60 243
19267.91 260
19269.22 269
19270.54 259
19271.85 274
19273.16 237
19274.47 256
19275.79 269
19277.10 266
19278.41 226
19279.72 260
19281.04 282
19282.35 273
19283.66 237
19284.98 253
19286.29 280
19287.60 259
19288.91 267
19290.23 269
19291.54 245
19292.85 230
19294.17 288
19295.48 274
19296.79 255
19298.11 241
19299.42 257
19300.73 252
19302.05 270
19303.36 255
19304.67 244
19305.99 250
19307.30 263
19308.61 251
19309.93 254
19311.24 240
19312.56 236
19313.87 294
19315.18 282
19316.50 257
19317.81 248
19319.13 293
19320.44 258
19321.75 246
19323.07 251
19324.38 260
19325.70 292
19327.01 289
19328.32 268
19329.64 242
19330.95 264
19332.27 248
19333.58 276
19334.90 271
19336.21 244
19337.53 258
19338.84 281
19340.16 244
19341.47 258
19342.79 218
19344.10 268
19345.42 240
19346.73 227
19348.05 233
19349.36 251
19350.68 262
19351.99 253
19353.31 259
19354.62 220
19355.94 218
19357.25 230
19358.57 252
19359.88 217
19361.20 255
19362.51 229
19363.83 246
19365.14 215
19366.46 198
19367.78 236
19369.09 250
19370.41 252
19371.72 241
19373.04 254
19374.35 248
19375.67 252
19376.99 262
19378.30 237
19379.62 238
19380.93 233
19382.25 233
19383.57 249
19384.88 249
19386.20 263
19387.52 257
19388.83 260
19390.15 263
19391.47 242
19392.78 210
19394.10 235
19395.42 277
19396.73 281
19398.05 255
19399.37 248
19400.68 226
19402.00 257
19403.32 253
19404.63 252
19405.95 247
19407.27 261
19408.58 271
19409.90 245
19411.22 223
19412.54 239
19413.85 267
19415.17 233
19416.49 218
19417.80 251
19419.12 217
19420.44 244
19421.76 254
19423.07 286
19424.39 254
19425.71 270
19427.03 266
19428.35 259
19429.66 216
19430.98 264
19432.30 258
19433.62 272
19434.93 255
19436.25 262
19437.57 257
19438.89 248
19440.21 239
19441.53 240
19442.84 230
19444.16 241
19445.48 257
19446.80 267
19448.12 325
19449.44 249
19450.75 275
19452.07 276
19453.39 274
19454.71 223
19456.03 237
19457.35 280
19458.67 256
19459.98 253
19461.30 260
19462.62 276
19463.94 233
19465.26 222
19466.58 263
19467.90 261
19469.22 216
19470.54 249
19471.86 245
19473.18 272
19474.49 220
19475.81 259
19477.13 273
19478.45 257
19479.77 273
19481.09 275
19482.41 249
19483.73 238
19485.05 247
19486.37 255
19487.69 230
19489.01 249
19490.33 248
19491.65 253
19492.97 253
19494.29 228
19495.61 275
19496.93 291
19498.25 267
19499.57 255
19500.89 280
19502.21 283
19503.53 265
19504.85 269
19506.17 257
19507.49 262
19508.81 242
19510.13 236
19511.45 270
19512.77 265
19514.09 243
19515.42 228
19516.74 269
19518.06 280
19519.38 266
19520.70 241
19522.02 275
19523.34 269
19524.66 316
19525.98 267
19527.30 232
19528.62 244
19529.95 261
19531.27 287
19532.59 248
19533.91 255
19535.23 243
19536.55 250
19537.87 234
19539.20 228
19540.52 227
19541.84 229
19543.16 230
19544.48 257
19545.80 239
19547.13 231
19548.45 266
19549.77 275
19551.09 247
19552.41 245
19553.74 258
19555.06 273
19556.38 274
19557.70 267
19559.02 250
19560.35 226
19561.67 246
19562.99 266
19564.31 255
19565.64 253
19566.96 245
19568.28 265
19569.60 302
19570.93 255
19572.25 216
19573.57 246
19574.89 261
19576.22 266
19577.54 216
19578.86 254
19580.18 266
19581.51 300
19582.83 249
19584.15 222
19585.48 256
19586.80 246
19588.12 256
19589.45 235
19590.77 276
19592.09 246
19593.42 255
19594.74 247
19596.06 249
19597.39 275
19598.71 242
19600.03 234
19601.36 264
19602.68 244
19604.00 241
19605.33 248
19606.65 277
19607.98 268
19609.30 283
19610.62 245
19611.95 274
19613.27 257
19614.60 237
19615.92 233
19617.24 240
19618.57 269
19619.89 242
19621.22 239
19622.54 223
19623.87 258
19625.19 250
19626.51 238
19627.84 219
19629.16 232
19630.49 242
19631.81 274
19633.14 292
19634.46 250
19635.79 257
19637.11 245
19638.44 270
19639.76 231
19641.09 226
19642.41 256
19643.74 257
19645.06 259
19646.39 245
19647.71 222
19649.04 256
19650.36 244
19651.69 276
19653.01 260
19654.34 283
19655.66 254
19656.99 256
19658.32 237
19659.64 256
19660.97 286
19662.29 252
19663.62 262
19664.94 245
19666.27 243
19667.60 245
19668.92 231
19670.25 261
19671.57 246
19672.90 245
19674.23 226
19675.55 215
19676.88 235
19678.20 247
19679.53 259
19680.86 256
19682.18 257
19683.51 271
19684.84 258
19686.16 247
19687.49 247
19688.82 250
19690.14 279
19691.47 254
19692.80 261
19694.12 258
19695.45 225
19696.78 252
19698.10 251
19699.43 247
19700.76 254
19702.08 228
19703.41 250
19704.74 222
19706.07 247
19707.39 263
19708.72 234
19710.05 227
19711.37 229
19712.70 251
19714.03 258
19715.36 256
19716.68 235
19718.01 242
19719.34 286
19720.67 225
19721.99 235
19723.32 238
19724.65 266
19725.98 254
19727.31 239
19728.63 266
19729.96 266
19731.29 258
19732.62 271
19733.95 206
19735.27 211
19736.60 261
19737.93 254
19739.26 241
19740.59 246
19741.92 231
19743.24 232
19744.57 250
19745.90 239
19747.23 263
19748.56 270
19749.89 231
19751.22 256
19752.54 249
19753.87 233
19755.20 245
19756.53 220
19757.86 226
19759.19 208
19760.52 227
19761.85 233
19763.18 271
19764.50 250
19765.83 194
19767.16 216
19768.49 251
19769.82 249
19771.15 228
19772.48 244
19773.81 272
19775.14 235
19776.47 202
19777.80 251
19779.13 225
19780.46 222
19781.79 257
19783.12 231
19784.45 241
19785.78 284
19787.11 268
19788.44 263
19789.77 228
19791.10 256
19792.43 288
19793.76 260
19795.09 245
19796.42 216
19797.75 248
19799.08 269
19800.41 246
19801.74 231
19803.07 275
19804.40 278
19805.73 287
19807.06 278
19808.39 241
19809.72 248
19811.05 261
19812.38 267
19813.71 228
19815.05 253
19816.38 258
19817.71 261
19819.04 257
19820.37 265
19821.70 273
19823.03 234
19824.36 239
19825.69 242
19827.03 254
19828.36 268
19829.69 240
19831.02 262
19832.35 236
19833.68 275
19835.01 257
19836.35 234
19837.68 251
19839.01 245
19840.34 266
19841.67 255
19843.00 261
19844.34 283
19845.67 290
19847.00 263
19848.33 243
19849.66 240
19851.00 257
19852.33 268
19853.66 257
19854.99 254
19856.32 253
19857.66 263
19858.99 258
19860.32 215
19861.65 214
19862.99 215
19864.32 271
19865.65 217
19866.98 238
19868.32 221
19869.65 199
19870.98 250
19872.31 238
19873.65 223
19874.98 229
19876.31 273
19877.65 252
19878.98 236
19880.31 230
19881.65 243
19882.98 261
19884.31 266
19885.64 223
19886.98 229
19888.31 224
19889.64 273
19890.98 264
19892.31 250
19893.64 250
19894.98 253
19896.31 273
19897.65 251
19898.98 241
19900.31 243
19901.65 270
19902.98 278
19904.31 217
19905.65 254
19906.98 261
19908.32 233
19909.65 229
19910.98 232
19912.32 270
19913.65 230
19914.99 243
19916.32 225
19917.66 244
19918.99 239
19920.32 278
19921.66 262
19922.99 237
19924.33 253
19925.66 275
19927.00 223
19928.33 234
19929.67 211
19931.00 222
19932.34 237
19933.67 226
19935.01 258
19936.34 246
19937.68 278
19939.01 239
19940.35 227
19941.68 220
19943.02 232
19944.35 228
19945.69 225
19947.02 218
19948.36 254
19949.69 260
19951.03 242
19952.36 258
19953.70 235
19955.03 242
19956.37 260
19957.71 282
19959.04 257
19960.38 242
19961.71 245
19963.05 247
19964.38 252
19965.72 252
19967.06 278
19968.39 267
19969.73 261
19971.06 236
19972.40 238
19973.74 250
19975.07 260
19976.41 244
19977.75 263
19979.08 262
19980.42 251
19981.75 245
19983.09 275
19984.43 263
19985.76 228
19987.10 267
19988.44 257
19989.77 234
19991.11 255
19992.45 269
19993.78 236
19995.12 230
19996.46 248
19997.80 245
19999.13 250
20000.47 268
20001.81 225
20003.14 223
20004.48 238
20005.82 264
20007.16 252
20008.49 249
20009.83 236
20011.17 277
20012.51 262
20013.84 239
20015.18 221
20016.52 246
20017.86 264
20019.19 243
20020.53 251
20021.87 249
20023.21 238
20024.55 246
20025.88 242
20027.22 240
20028.56 257
20029.90 231
20031.24 244
20032.57 243
20033.91 218
20035.25 230
20036.59 218
20037.93 254
20039.26 260
20040.60 255
20041.94 298
20043.28 279
20044.62 268
20045.96 255
20047.30 234
20048.63 263
20049.97 261
20051.31 267
20052.65 248
20053.99 220
20055.33 236
20056.67 295
20058.01 265
20059.35 266
20060.69 246
20062.02 273
20063.36 280
20064.70 264
20066.04 276
20067.38 235
20068.72 248
20070.06 254
20071.40 260
20072.74 269
20074.08 251
20075.42 262
20076.76 259
20078.10 259
20079.44 232
20080.78 253
20082.12 259
20083.46 229
20084.80 244
20086.14 240
20087.48 232
20088.82 281
20090.16 253
20091.50 234
20092.84 228
20094.18 237
20095.52 233
20096.86 266
20098.20 228
20099.54 249
20100.88 233
20102.22 229
20103.56 215
20104.90 212
20106.24 268
20107.58 240
20108.92 254
20110.26 233
20111.60 229
20112.95 265
20114.29 242
20115.63 228
20116.97 224
20118.31 285
20119.65 277
20120.99 255
20122.33 240
20123.67 227
20125.02 261
20126.36 265
20127.70 205
20129.04 205
20130.38 211
20131.72 265
20133.06 262
20134.41 275
20135.75 252
