# Supplementary material for: MALDI-TOF MS typing enables the classification of brewing yeasts of the genus Saccharomyces to major beer styles
Source: PLoS One. 2017 Aug 9;12(8):e0181694. doi: 10.1371/journal.pone.0181694 (PMC5549903; doi:10.1371/journal.pone.0181694)
Supplement: S10 File — The directory includes 90 raw files and was zipped to “.zip”; the folder has three strains with 30 spectra per strain; S1 Text explains the raw files with an example and Table 1 represents the yeast strains used within the experiment. (ZIP) [file pone.0181694.s013.zip › 28-30/30332a-998-OG-Koe-Koe-YPG-18h-E-E_2015-08-20__0_A10_1.dat]

1998.76 916
1999.18 1062
1999.60 1091
2000.02 998
2000.44 954
2000.87 1077
2001.29 1065
2001.71 947
2002.13 1001
2002.55 962
2002.97 932
2003.40 953
2003.82 1082
2004.24 1048
2004.66 830
2005.08 913
2005.50 1064
2005.93 999
2006.35 901
2006.77 1006
2007.19 1059
2007.62 917
2008.04 955
2008.46 951
2008.88 990
2009.30 1110
2009.73 1025
2010.15 953
2010.57 1057
2010.99 1043
2011.42 1089
2011.84 1058
2012.26 1009
2012.68 1050
2013.11 959
2013.53 950
2013.95 877
2014.38 952
2014.80 917
2015.22 838
2015.64 853
2016.07 918
2016.49 990
2016.91 978
2017.34 1038
2017.76 920
2018.18 962
2018.61 927
2019.03 1078
2019.45 1144
2019.88 1035
2020.30 952
2020.72 909
2021.15 959
2021.57 997
2021.99 1166
2022.42 1029
2022.84 1016
2023.27 1116
2023.69 954
2024.11 873
2024.54 786
2024.96 811
2025.39 855
2025.81 863
2026.23 848
2026.66 862
2027.08 799
2027.51 853
2027.93 901
2028.36 915
2028.78 755
2029.20 820
2029.63 785
2030.05 883
2030.48 867
2030.90 965
2031.33 938
2031.75 859
2032.18 906
2032.60 901
2033.03 781
2033.45 934
2033.88 920
2034.30 859
2034.73 869
2035.15 883
2035.58 988
2036.00 835
2036.43 992
2036.85 918
2037.28 889
2037.70 1016
2038.13 934
2038.55 981
2038.98 935
2039.40 1087
2039.83 955
2040.25 782
2040.68 762
2041.11 909
2041.53 1003
2041.96 883
2042.38 927
2042.81 945
2043.23 985
2043.66 840
2044.09 952
2044.51 748
2044.94 864
2045.37 920
2045.79 916
2046.22 864
2046.64 898
2047.07 961
2047.50 885
2047.92 971
2048.35 1009
2048.78 949
2049.20 1022
2049.63 1008
2050.06 923
2050.48 915
2050.91 782
2051.34 805
2051.76 860
2052.19 1004
2052.62 906
2053.04 807
2053.47 900
2053.90 827
2054.32 873
2054.75 994
2055.18 939
2055.61 936
2056.03 927
2056.46 944
2056.89 837
2057.31 940
2057.74 1045
2058.17 987
2058.60 824
2059.02 951
2059.45 946
2059.88 970
2060.31 1005
2060.73 875
2061.16 940
2061.59 939
2062.02 818
2062.45 878
2062.87 975
2063.30 970
2063.73 855
2064.16 983
2064.59 974
2065.01 904
2065.44 973
2065.87 1114
2066.30 1084
2066.73 1030
2067.16 1170
2067.58 1167
2068.01 1092
2068.44 1151
2068.87 1150
2069.30 996
2069.73 983
2070.16 1110
2070.58 999
2071.01 977
2071.44 1041
2071.87 914
2072.30 915
2072.73 966
2073.16 875
2073.59 894
2074.02 963
2074.45 1012
2074.87 1017
2075.30 949
2075.73 935
2076.16 953
2076.59 968
2077.02 950
2077.45 939
2077.88 1094
2078.31 1134
2078.74 1015
2079.17 1042
2079.60 1067
2080.03 1118
2080.46 1150
2080.89 1140
2081.32 1116
2081.75 1219
2082.18 1056
2082.61 1117
2083.04 1100
2083.47 1084
2083.90 1027
2084.33 1093
2084.76 959
2085.19 953
2085.62 986
2086.05 1057
2086.48 1018
2086.91 996
2087.34 912
2087.77 925
2088.20 1035
2088.63 1010
2089.06 925
2089.49 962
2089.92 961
2090.35 993
2090.79 1068
2091.22 945
2091.65 905
2092.08 959
2092.51 952
2092.94 1053
2093.37 1027
2093.80 934
2094.23 863
2094.66 955
2095.10 989
2095.53 918
2095.96 845
2096.39 860
2096.82 797
2097.25 898
2097.68 886
2098.12 790
2098.55 944
2098.98 990
2099.41 915
2099.84 846
2100.27 795
2100.71 828
2101.14 922
2101.57 939
2102.00 952
2102.43 942
2102.87 916
2103.30 940
2103.73 853
2104.16 888
2104.60 869
2105.03 935
2105.46 1066
2105.89 876
2106.32 1075
2106.76 1144
2107.19 1082
2107.62 1017
2108.05 989
2108.49 983
2108.92 1113
2109.35 1092
2109.79 1125
2110.22 1019
2110.65 847
2111.08 997
2111.52 956
2111.95 988
2112.38 840
2112.82 861
2113.25 963
2113.68 1011
2114.12 943
2114.55 978
2114.98 887
2115.42 950
2115.85 971
2116.28 977
2116.72 966
2117.15 880
2117.58 905
2118.02 963
2118.45 966
2118.88 976
2119.32 948
2119.75 950
2120.19 1048
2120.62 931
2121.05 988
2121.49 990
2121.92 959
2122.36 898
2122.79 887
2123.22 885
2123.66 921
2124.09 912
2124.53 960
2124.96 872
2125.40 888
2125.83 975
2126.26 1033
2126.70 1012
2127.13 790
2127.57 787
2128.00 789
2128.44 875
2128.87 874
2129.31 922
2129.74 950
2130.18 976
2130.61 984
2131.05 985
2131.48 985
2131.92 1033
2132.35 1154
2132.79 1105
2133.22 988
2133.66 931
2134.09 973
2134.53 1132
2134.96 1085
2135.40 1082
2135.83 1159
2136.27 941
2136.70 908
2137.14 921
2137.58 988
2138.01 1031
2138.45 1005
2138.88 916
2139.32 974
2139.75 968
2140.19 895
2140.63 1004
2141.06 1189
2141.50 949
2141.93 904
2142.37 870
2142.81 838
2143.24 848
2143.68 924
2144.12 1005
2144.55 872
2144.99 898
2145.43 926
2145.86 894
2146.30 883
2146.73 882
2147.17 859
2147.61 934
2148.04 930
2148.48 996
2148.92 1057
2149.35 1022
2149.79 1111
2150.23 1124
2150.67 984
2151.10 1028
2151.54 980
2151.98 942
2152.41 943
2152.85 994
2153.29 809
2153.73 1023
2154.16 965
2154.60 990
2155.04 964
2155.48 1055
2155.91 1064
2156.35 921
2156.79 943
2157.23 1044
2157.66 977
2158.10 1039
2158.54 981
2158.98 981
2159.41 1031
2159.85 1003
2160.29 996
2160.73 1003
2161.17 1017
2161.60 1023
2162.04 908
2162.48 1009
2162.92 1033
2163.36 900
2163.80 886
2164.23 1029
2164.67 1020
2165.11 965
2165.55 1075
2165.99 971
2166.43 825
2166.86 1049
2167.30 945
2167.74 952
2168.18 953
2168.62 924
2169.06 1028
2169.50 1024
2169.94 917
2170.38 1098
2170.81 1117
2171.25 1135
2171.69 1128
2172.13 1074
2172.57 1209
2173.01 1105
2173.45 1071
2173.89 1118
2174.33 1246
2174.77 1200
2175.21 1159
2175.65 1026
2176.09 1300
2176.53 1199
2176.96 1093
2177.40 1252
2177.84 1070
2178.28 1056
2178.72 1367
2179.16 1178
2179.60 1071
2180.04 1083
2180.48 1072
2180.92 1098
2181.36 1054
2181.80 976
2182.24 983
2182.68 1081
2183.12 951
2183.56 971
2184.01 945
2184.45 1041
2184.89 1007
2185.33 960
2185.77 937
2186.21 889
2186.65 882
2187.09 863
2187.53 857
2187.97 1005
2188.41 952
2188.85 987
2189.29 1015
2189.73 1090
2190.17 932
2190.62 990
2191.06 1110
2191.50 959
2191.94 1137
2192.38 1050
2192.82 982
2193.26 1097
2193.70 1029
2194.15 1067
2194.59 1075
2195.03 1189
2195.47 1090
2195.91 1114
2196.35 992
2196.79 929
2197.24 1049
2197.68 1033
2198.12 1066
2198.56 879
2199.00 852
2199.45 987
2199.89 1041
2200.33 922
2200.77 893
2201.21 901
2201.66 842
2202.10 852
2202.54 938
2202.98 1018
2203.42 1012
2203.87 1083
2204.31 934
2204.75 934
2205.19 993
2205.64 1014
2206.08 997
2206.52 969
2206.96 880
2207.41 833
2207.85 842
2208.29 973
2208.74 969
2209.18 957
2209.62 932
2210.06 1003
2210.51 1132
2210.95 1088
2211.39 1058
2211.84 1037
2212.28 1036
2212.72 904
2213.17 937
2213.61 1020
2214.05 951
2214.50 1005
2214.94 969
2215.38 917
2215.83 967
2216.27 883
2216.71 976
2217.16 891
2217.60 914
2218.05 944
2218.49 848
2218.93 1069
2219.38 1023
2219.82 877
2220.26 899
2220.71 901
2221.15 953
2221.60 916
2222.04 978
2222.49 995
2222.93 1010
2223.37 1056
2223.82 1085
2224.26 1023
2224.71 973
2225.15 1040
2225.60 1103
2226.04 1092
2226.49 1086
2226.93 1004
2227.37 1114
2227.82 1062
2228.26 925
2228.71 1006
2229.15 1045
2229.60 1077
2230.04 1052
2230.49 961
2230.93 1077
2231.38 1038
2231.82 1153
2232.27 1224
2232.71 1109
2233.16 1025
2233.61 1016
2234.05 1051
2234.50 1036
2234.94 1000
2235.39 980
2235.83 1134
2236.28 991
2236.72 1039
2237.17 924
2237.61 842
2238.06 964
2238.51 832
2238.95 918
2239.40 863
2239.84 1043
2240.29 1026
2240.74 816
2241.18 938
2241.63 966
2242.07 896
2242.52 944
2242.97 886
2243.41 961
2243.86 841
2244.31 829
2244.75 930
2245.20 898
2245.65 896
2246.09 995
2246.54 995
2246.99 936
2247.43 1015
2247.88 945
2248.33 911
2248.77 944
2249.22 969
2249.67 984
2250.11 896
2250.56 852
2251.01 957
2251.45 950
2251.90 889
2252.35 1083
2252.80 1159
2253.24 948
2253.69 924
2254.14 936
2254.59 773
2255.03 881
2255.48 954
2255.93 914
2256.38 979
2256.82 896
2257.27 773
2257.72 856
2258.17 841
2258.61 893
2259.06 892
2259.51 935
2259.96 972
2260.41 1044
2260.85 985
2261.30 1037
2261.75 990
2262.20 1247
2262.65 1250
2263.09 1225
2263.54 1324
2263.99 1246
2264.44 1271
2264.89 1314
2265.34 1325
2265.79 1191
2266.23 1059
2266.68 1200
2267.13 1175
2267.58 1236
2268.03 1243
2268.48 1289
2268.93 1084
2269.38 1239
2269.82 1284
2270.27 1260
2270.72 1055
2271.17 1012
2271.62 1030
2272.07 1062
2272.52 1189
2272.97 891
2273.42 877
2273.87 1133
2274.32 1040
2274.77 979
2275.21 980
2275.66 1057
2276.11 1046
2276.56 919
2277.01 911
2277.46 1020
2277.91 927
2278.36 978
2278.81 1082
2279.26 826
2279.71 962
2280.16 896
2280.61 1042
2281.06 1071
2281.51 1063
2281.96 1152
2282.41 1072
2282.86 1011
2283.31 1102
2283.76 1021
2284.21 983
2284.66 1014
2285.11 1004
2285.56 1057
2286.02 941
2286.47 1016
2286.92 977
2287.37 1134
2287.82 1082
2288.27 1119
2288.72 1018
2289.17 1219
2289.62 1296
2290.07 1368
2290.52 1505
2290.97 1361
2291.42 1464
2291.88 1568
2292.33 1549
2292.78 1687
2293.23 1489
2293.68 1499
2294.13 1546
2294.58 1532
2295.04 1422
2295.49 1231
2295.94 1143
2296.39 1129
2296.84 1142
2297.29 1007
2297.74 927
2298.20 971
2298.65 1016
2299.10 1013
2299.55 901
2300.00 915
2300.46 951
2300.91 899
2301.36 968
2301.81 1020
2302.26 943
2302.72 1078
2303.17 1020
2303.62 939
2304.07 1043
2304.53 954
2304.98 836
2305.43 928
2305.88 959
2306.33 912
2306.79 879
2307.24 990
2307.69 1036
2308.15 973
2308.60 1006
2309.05 1079
2309.50 1085
2309.96 1063
2310.41 968
2310.86 1025
2311.32 1096
2311.77 1081
2312.22 1106
2312.68 1101
2313.13 1052
2313.58 995
2314.03 1137
2314.49 964
2314.94 1001
2315.39 1127
2315.85 1197
2316.30 1015
2316.76 972
2317.21 1024
2317.66 1031
2318.12 981
2318.57 1040
2319.02 966
2319.48 995
2319.93 1057
2320.39 1042
2320.84 1089
2321.29 1061
2321.75 1037
2322.20 1086
2322.66 1044
2323.11 1020
2323.56 1007
2324.02 1127
2324.47 1084
2324.93 1143
2325.38 1104
2325.84 1189
2326.29 1181
2326.74 979
2327.20 1004
2327.65 1185
2328.11 1246
2328.56 1276
2329.02 1300
2329.47 1243
2329.93 1384
2330.38 1419
2330.84 1485
2331.29 1252
2331.75 1158
2332.20 1191
2332.66 1126
2333.11 1110
2333.57 1168
2334.02 1244
2334.48 1196
2334.93 1111
2335.39 1050
2335.84 1043
2336.30 1188
2336.76 1114
2337.21 1070
2337.67 1041
2338.12 1149
2338.58 1190
2339.03 1196
2339.49 1196
2339.95 1183
2340.40 1307
2340.86 1247
2341.31 1181
2341.77 1175
2342.23 1327
2342.68 1333
2343.14 1286
2343.59 1337
2344.05 1261
2344.51 1197
2344.96 1236
2345.42 1263
2345.88 1301
2346.33 1202
2346.79 1247
2347.24 1263
2347.70 1414
2348.16 1144
2348.61 1194
2349.07 1141
2349.53 1216
2349.99 1241
2350.44 1238
2350.90 1154
2351.36 1032
2351.81 1058
2352.27 1114
2352.73 1111
2353.18 1122
2353.64 1035
2354.10 899
2354.56 1091
2355.01 1075
2355.47 1027
2355.93 1122
2356.38 1096
2356.84 882
2357.30 982
2357.76 1022
2358.22 1065
2358.67 957
2359.13 1040
2359.59 1112
2360.05 1036
2360.50 1116
2360.96 999
2361.42 1089
2361.88 1042
2362.34 1024
2362.79 1049
2363.25 1117
2363.71 1174
2364.17 1198
2364.63 1068
2365.08 992
2365.54 984
2366.00 1082
2366.46 1123
2366.92 1106
2367.38 1096
2367.84 1108
2368.29 1073
2368.75 964
2369.21 1052
2369.67 1097
2370.13 1177
2370.59 1129
2371.05 1080
2371.50 1066
2371.96 1001
2372.42 928
2372.88 951
2373.34 979
2373.80 980
2374.26 968
2374.72 956
2375.18 1064
2375.64 1044
2376.10 996
2376.56 1069
2377.02 1141
2377.47 1077
2377.93 1110
2378.39 1114
2378.85 1189
2379.31 1051
2379.77 1164
2380.23 1222
2380.69 1205
2381.15 1232
2381.61 1112
2382.07 1164
2382.53 1012
2382.99 1075
2383.45 1005
2383.91 1011
2384.37 1100
2384.83 1095
2385.29 1165
2385.75 1093
2386.21 1049
2386.67 966
2387.13 902
2387.59 911
2388.05 935
2388.52 896
2388.98 875
2389.44 878
2389.90 1083
2390.36 1179
2390.82 1062
2391.28 1029
2391.74 1070
2392.20 1035
2392.66 1086
2393.12 1007
2393.58 1089
2394.05 1075
2394.51 929
2394.97 897
2395.43 928
2395.89 992
2396.35 994
2396.81 967
2397.27 969
2397.74 987
2398.20 1018
2398.66 990
2399.12 917
2399.58 886
2400.04 953
2400.50 868
2400.97 930
2401.43 1018
2401.89 923
2402.35 900
2402.81 920
2403.28 918
2403.74 968
2404.20 960
2404.66 1057
2405.12 911
2405.59 957
2406.05 982
2406.51 997
2406.97 1148
2407.44 1153
2407.90 986
2408.36 912
2408.82 975
2409.29 911
2409.75 980
2410.21 1051
2410.67 954
2411.14 955
2411.60 922
2412.06 901
2412.52 931
2412.99 1011
2413.45 977
2413.91 976
2414.38 1012
2414.84 1167
2415.30 1104
2415.77 1184
2416.23 1041
2416.69 1252
2417.16 1208
2417.62 1222
2418.08 1336
2418.55 1272
2419.01 1393
2419.47 1395
2419.94 1326
2420.40 1196
2420.86 1165
2421.33 1191
2421.79 1095
2422.25 1158
2422.72 1074
2423.18 1116
2423.65 1173
2424.11 1061
2424.57 1027
2425.04 852
2425.50 1026
2425.97 1059
2426.43 1028
2426.90 995
2427.36 1019
2427.82 980
2428.29 953
2428.75 985
2429.22 1081
2429.68 1055
2430.15 982
2430.61 994
2431.08 978
2431.54 960
2432.00 1200
2432.47 1097
2432.93 1038
2433.40 1155
2433.86 1059
2434.33 1157
2434.79 1140
2435.26 1063
2435.72 1227
2436.19 1191
2436.65 1149
2437.12 1061
2437.58 998
2438.05 1120
2438.52 1188
2438.98 1108
2439.45 1204
2439.91 1300
2440.38 1354
2440.84 1412
2441.31 1407
2441.77 1313
2442.24 1296
2442.71 1290
2443.17 1442
2443.64 1270
2444.10 1238
2444.57 1258
2445.03 1127
2445.50 1044
2445.97 942
2446.43 979
2446.90 1013
2447.37 983
2447.83 965
2448.30 894
2448.76 879
2449.23 1030
2449.70 980
2450.16 1011
2450.63 1100
2451.10 997
2451.56 964
2452.03 803
2452.50 940
2452.96 925
2453.43 980
2453.90 965
2454.36 987
2454.83 1020
2455.30 933
2455.76 961
2456.23 1050
2456.70 1059
2457.17 935
2457.63 1008
2458.10 1131
2458.57 1025
2459.03 958
2459.50 948
2459.97 960
2460.44 970
2460.90 952
2461.37 956
2461.84 1018
2462.31 1062
2462.77 1075
2463.24 1058
2463.71 936
2464.18 1006
2464.65 1038
2465.11 970
2465.58 1063
2466.05 977
2466.52 885
2466.99 1080
2467.45 992
2467.92 1143
2468.39 1081
2468.86 981
2469.33 973
2469.79 1102
2470.26 1142
2470.73 987
2471.20 1002
2471.67 878
2472.14 893
2472.61 847
2473.07 881
2473.54 910
2474.01 854
2474.48 782
2474.95 840
2475.42 896
2475.89 905
2476.36 923
2476.82 871
2477.29 979
2477.76 1031
2478.23 1058
2478.70 1042
2479.17 1022
2479.64 1200
2480.11 1138
2480.58 1077
2481.05 1069
2481.52 933
2481.99 1020
2482.46 1033
2482.93 1126
2483.40 1043
2483.87 1014
2484.33 1035
2484.80 1029
2485.27 988
2485.74 1223
2486.21 1045
2486.68 931
2487.15 1003
2487.62 963
2488.09 1025
2488.56 1010
2489.03 1013
2489.50 1006
2489.97 992
2490.44 1027
2490.92 990
2491.39 961
2491.86 1048
2492.33 1117
2492.80 1058
2493.27 1120
2493.74 978
2494.21 916
2494.68 1116
2495.15 965
2495.62 951
2496.09 1045
2496.56 1000
2497.03 920
2497.50 1021
2497.98 903
2498.45 946
2498.92 1091
2499.39 1105
2499.86 902
2500.33 966
2500.80 927
2501.27 972
2501.75 926
2502.22 991
2502.69 896
2503.16 787
2503.63 851
2504.10 900
2504.57 851
2505.05 902
2505.52 962
2505.99 1008
2506.46 1076
2506.93 1142
2507.40 1036
2507.88 1079
2508.35 1103
2508.82 1124
2509.29 1194
2509.76 1233
2510.24 1082
2510.71 1116
2511.18 1178
2511.65 1253
2512.13 1191
2512.60 1173
2513.07 1125
2513.54 946
2514.02 1025
2514.49 1124
2514.96 1203
2515.43 1068
2515.91 1054
2516.38 1087
2516.85 976
2517.32 910
2517.80 954
2518.27 1054
2518.74 938
2519.22 1081
2519.69 1121
2520.16 925
2520.64 971
2521.11 1015
2521.58 980
2522.06 902
2522.53 1011
2523.00 959
2523.48 976
2523.95 889
2524.42 947
2524.90 991
2525.37 1027
2525.84 914
2526.32 955
2526.79 1115
2527.26 1018
2527.74 1040
2528.21 936
2528.69 1006
2529.16 1094
2529.63 990
2530.11 1020
2530.58 957
2531.06 950
2531.53 1034
2532.00 961
2532.48 967
2532.95 991
2533.43 847
2533.90 984
2534.38 992
2534.85 1000
2535.32 973
2535.80 1022
2536.27 933
2536.75 982
2537.22 1013
2537.70 1072
2538.17 892
2538.65 972
2539.12 932
2539.60 863
2540.07 963
2540.55 986
2541.02 945
2541.50 956
2541.97 968
2542.45 923
2542.92 907
2543.40 1073
2543.87 1126
2544.35 1061
2544.82 1008
2545.30 1083
2545.78 1115
2546.25 1100
2546.73 1016
2547.20 1108
2547.68 1094
2548.15 1100
2548.63 1022
2549.10 1131
2549.58 1183
2550.06 1253
2550.53 1047
2551.01 1150
2551.48 1175
2551.96 1070
2552.44 1089
2552.91 1234
2553.39 1232
2553.87 1123
2554.34 1231
2554.82 1262
2555.29 1285
2555.77 1269
2556.25 1373
2556.72 1344
2557.20 1215
2557.68 1456
2558.15 1382
2558.63 1199
2559.11 1195
2559.58 1088
2560.06 1093
2560.54 1140
2561.01 1058
2561.49 1050
2561.97 1051
2562.45 955
2562.92 975
2563.40 931
2563.88 1000
2564.35 1082
2564.83 890
2565.31 937
2565.79 831
2566.26 874
2566.74 985
2567.22 1043
2567.70 981
2568.17 898
2568.65 876
2569.13 908
2569.61 872
2570.08 868
2570.56 843
2571.04 826
2571.52 942
2572.00 940
2572.47 895
2572.95 991
2573.43 984
2573.91 878
2574.39 956
2574.86 861
2575.34 1011
2575.82 933
2576.30 1008
2576.78 1000
2577.26 899
2577.73 921
2578.21 1021
2578.69 957
2579.17 964
2579.65 999
2580.13 1022
2580.61 924
2581.08 884
2581.56 934
2582.04 965
2582.52 995
2583.00 972
2583.48 863
2583.96 917
2584.44 974
2584.92 911
2585.40 897
2585.87 992
2586.35 933
2586.83 967
2587.31 1001
2587.79 1013
2588.27 1085
2588.75 1036
2589.23 981
2589.71 1047
2590.19 907
2590.67 840
2591.15 915
2591.63 1045
2592.11 947
2592.59 949
2593.07 1125
2593.55 1017
2594.03 1052
2594.51 1070
2594.99 1043
2595.47 1033
2595.95 1168
2596.43 1067
2596.91 1106
2597.39 1000
2597.87 1019
2598.35 1084
2598.83 1038
2599.31 1004
2599.79 1035
2600.27 1084
2600.75 968
2601.23 910
2601.71 1015
2602.20 845
2602.68 850
2603.16 982
2603.64 992
2604.12 891
2604.60 929
2605.08 990
2605.56 1023
2606.04 969
2606.52 991
2607.00 1117
2607.49 979
2607.97 1042
2608.45 970
2608.93 1043
2609.41 1087
2609.89 1185
2610.37 1179
2610.86 1053
2611.34 1227
2611.82 1187
2612.30 1272
2612.78 1280
2613.26 1098
2613.75 971
2614.23 941
2614.71 1073
2615.19 1170
2615.67 1134
2616.16 978
2616.64 994
2617.12 961
2617.60 913
2618.08 947
2618.57 1073
2619.05 999
2619.53 964
2620.01 956
2620.50 1004
2620.98 995
2621.46 908
2621.94 935
2622.43 946
2622.91 914
2623.39 980
2623.87 953
2624.36 980
2624.84 965
2625.32 957
2625.81 993
2626.29 1037
2626.77 1001
2627.25 888
2627.74 933
2628.22 935
2628.70 1034
2629.19 940
2629.67 892
2630.15 934
2630.64 894
2631.12 993
2631.60 1058
2632.09 864
2632.57 883
2633.05 955
2633.54 939
2634.02 1021
2634.51 1094
2634.99 1020
2635.47 1026
2635.96 996
2636.44 905
2636.93 1020
2637.41 999
2637.89 969
2638.38 994
2638.86 978
2639.35 864
2639.83 905
2640.31 918
2640.80 1010
2641.28 1022
2641.77 1010
2642.25 985
2642.74 992
2643.22 1174
2643.71 1016
2644.19 838
2644.67 834
2645.16 987
2645.64 988
2646.13 993
2646.61 850
2647.10 779
2647.58 927
2648.07 967
2648.55 1020
2649.04 1006
2649.52 1065
2650.01 1105
2650.49 1061
2650.98 1029
2651.46 849
2651.95 1025
2652.43 1032
2652.92 974
2653.41 909
2653.89 994
2654.38 958
2654.86 920
2655.35 947
2655.83 953
2656.32 954
2656.81 1009
2657.29 1044
2657.78 925
2658.26 917
2658.75 974
2659.23 916
2659.72 884
2660.21 845
2660.69 892
2661.18 865
2661.67 941
2662.15 977
2662.64 978
2663.12 853
2663.61 903
2664.10 858
2664.58 917
2665.07 1058
2665.56 906
2666.04 866
2666.53 968
2667.02 971
2667.50 906
2667.99 926
2668.48 908
2668.96 1062
2669.45 1039
2669.94 974
2670.42 1010
2670.91 1024
2671.40 1043
2671.89 1054
2672.37 1145
2672.86 1134
2673.35 1218
2673.83 1383
2674.32 1109
2674.81 1153
2675.30 1279
2675.78 1145
2676.27 1375
2676.76 1307
2677.25 1201
2677.74 1329
2678.22 1278
2678.71 1199
2679.20 1269
2679.69 1337
2680.17 1225
2680.66 1174
2681.15 1143
2681.64 1191
2682.13 1420
2682.61 1388
2683.10 1348
2683.59 1292
2684.08 1453
2684.57 1404
2685.06 1398
2685.54 1424
2686.03 1356
2686.52 1229
2687.01 1215
2687.50 1258
2687.99 1126
2688.48 1045
2688.96 1005
2689.45 979
2689.94 1034
2690.43 988
2690.92 1100
2691.41 1018
2691.90 1032
2692.39 1000
2692.88 1021
2693.36 1076
2693.85 893
2694.34 1014
2694.83 1017
2695.32 1116
2695.81 1109
2696.30 983
2696.79 1135
2697.28 1053
2697.77 1122
2698.26 1116
2698.75 1036
2699.24 995
2699.73 1094
2700.22 1234
2700.71 1001
2701.20 962
2701.69 1081
2702.18 1104
2702.67 1002
2703.16 1047
2703.65 1047
2704.14 1126
2704.63 1035
2705.12 1090
2705.61 1106
2706.10 1071
2706.59 1027
2707.08 932
2707.57 984
2708.06 952
2708.55 933
2709.04 988
2709.53 1064
2710.02 1053
2710.51 886
2711.00 989
2711.49 940
2711.98 1005
2712.47 922
2712.97 861
2713.46 952
2713.95 973
2714.44 972
2714.93 1057
2715.42 941
2715.91 925
2716.40 999
2716.89 1131
2717.39 1043
2717.88 972
2718.37 925
2718.86 906
2719.35 1097
2719.84 1044
2720.33 930
2720.83 911
2721.32 974
2721.81 977
2722.30 1242
2722.79 1144
2723.28 1040
2723.78 1052
2724.27 987
2724.76 1014
2725.25 911
2725.74 985
2726.24 1098
2726.73 1104
2727.22 1036
2727.71 974
2728.20 856
2728.70 1069
2729.19 978
2729.68 885
2730.17 961
2730.67 891
2731.16 870
2731.65 936
2732.14 924
2732.64 1005
2733.13 907
2733.62 880
2734.12 979
2734.61 1067
2735.10 976
2735.59 1001
2736.09 999
2736.58 1053
2737.07 1061
2737.57 917
2738.06 907
2738.55 994
2739.05 1186
2739.54 1120
2740.03 1064
2740.53 1045
2741.02 893
2741.51 985
2742.01 938
2742.50 969
2742.99 917
2743.49 855
2743.98 943
2744.47 887
2744.97 831
2745.46 767
2745.96 807
2746.45 1043
2746.94 1085
2747.44 980
2747.93 962
2748.43 999
2748.92 924
2749.41 901
2749.91 1002
2750.40 935
2750.90 880
2751.39 1045
2751.89 951
2752.38 963
2752.87 927
2753.37 1104
2753.86 969
2754.36 780
2754.85 799
2755.35 1024
2755.84 1021
2756.34 975
2756.83 916
2757.33 916
2757.82 939
2758.32 973
2758.81 893
2759.31 975
2759.80 1107
2760.30 999
2760.79 899
2761.29 992
2761.78 867
2762.28 833
2762.77 954
2763.27 959
2763.76 973
2764.26 881
2764.76 909
2765.25 927
2765.75 830
2766.24 882
2766.74 886
2767.23 952
2767.73 904
2768.23 885
2768.72 978
2769.22 946
2769.71 947
2770.21 952
2770.71 948
2771.20 1061
2771.70 1062
2772.19 1038
2772.69 991
2773.19 1020
2773.68 977
2774.18 1095
2774.68 1056
2775.17 923
2775.67 967
2776.17 1005
2776.66 971
2777.16 1060
2777.66 1033
2778.15 1128
2778.65 1162
2779.15 1254
2779.64 1064
2780.14 971
2780.64 935
2781.13 1021
2781.63 1053
2782.13 1010
2782.63 983
2783.12 1036
2783.62 1075
2784.12 1128
2784.61 1071
2785.11 1034
2785.61 1016
2786.11 978
2786.60 914
2787.10 898
2787.60 947
2788.10 959
2788.59 872
2789.09 842
2789.59 908
2790.09 945
2790.59 810
2791.08 980
2791.58 1107
2792.08 952
2792.58 943
2793.08 1034
2793.57 1065
2794.07 1128
2794.57 1161
2795.07 1158
2795.57 1207
2796.07 1334
2796.56 1379
2797.06 1408
2797.56 1464
2798.06 1541
2798.56 1633
2799.06 1541
2799.56 1547
2800.05 1529
2800.55 1574
2801.05 1367
2801.55 1270
2802.05 1134
2802.55 1140
2803.05 1146
2803.55 1193
2804.05 1191
2804.54 1232
2805.04 1237
2805.54 1381
2806.04 1466
2806.54 1353
2807.04 1385
2807.54 1399
2808.04 1655
2808.54 1726
2809.04 1706
2809.54 1786
2810.04 1797
2810.54 1548
2811.04 1555
2811.54 1615
2812.04 1480
2812.54 1324
2813.04 1285
2813.54 1372
2814.04 1187
2814.54 1107
2815.04 1177
2815.54 1208
2816.04 1025
2816.54 1127
2817.04 1182
2817.54 1081
2818.04 986
2818.54 994
2819.04 982
2819.54 957
2820.04 1027
2820.54 1196
2821.04 1070
2821.54 1223
2822.04 1177
2822.54 1211
2823.04 1175
2823.54 1022
2824.04 1038
2824.55 888
2825.05 932
2825.55 1157
2826.05 923
2826.55 961
2827.05 1058
2827.55 1026
2828.05 1021
2828.55 956
2829.06 983
2829.56 983
2830.06 938
2830.56 1042
2831.06 1124
2831.56 1092
2832.06 1086
2832.57 988
2833.07 998
2833.57 1004
2834.07 1131
2834.57 1133
2835.07 1077
2835.58 1082
2836.08 950
2836.58 1104
2837.08 1101
2837.58 1078
2838.09 1111
2838.59 1134
2839.09 1082
2839.59 1015
2840.10 1079
2840.60 978
2841.10 1026
2841.60 1003
2842.11 968
2842.61 983
2843.11 1077
2843.61 1047
2844.12 1021
2844.62 1001
2845.12 1108
2845.62 973
2846.13 1113
2846.63 1072
2847.13 1176
2847.64 1141
2848.14 1255
2848.64 1219
2849.14 1297
2849.65 1316
2850.15 1164
2850.65 1094
2851.16 1072
2851.66 1053
2852.16 1099
2852.67 1053
2853.17 1034
2853.67 972
2854.18 951
2854.68 920
2855.18 989
2855.69 962
2856.19 1035
2856.70 951
2857.20 880
2857.70 956
2858.21 951
2858.71 910
2859.22 1079
2859.72 1011
2860.22 1132
2860.73 1111
2861.23 1088
2861.74 1011
2862.24 1061
2862.74 1028
2863.25 965
2863.75 1021
2864.26 919
2864.76 891
2865.27 933
2865.77 909
2866.28 973
2866.78 885
2867.28 907
2867.79 983
2868.29 970
2868.80 854
2869.30 1055
2869.81 1045
2870.31 1047
2870.82 1011
2871.32 1044
2871.83 969
2872.33 1021
2872.84 1066
2873.34 1022
2873.85 1106
2874.36 1058
2874.86 1071
2875.37 1112
2875.87 1021
2876.38 922
2876.88 1003
2877.39 1089
2877.89 1133
2878.40 1124
2878.90 1092
2879.41 1284
2879.92 1258
2880.42 1191
2880.93 1332
2881.43 1263
2881.94 1128
2882.45 1225
2882.95 1420
2883.46 1357
2883.96 1428
2884.47 1308
2884.98 1481
2885.48 1428
2885.99 1362
2886.50 1482
2887.00 1404
2887.51 1484
2888.02 1469
2888.52 1559
2889.03 1436
2889.53 1405
2890.04 1345
2890.55 1177
2891.06 1162
2891.56 1129
2892.07 1230
2892.58 1188
2893.08 1249
2893.59 1247
2894.10 1227
2894.60 1224
2895.11 1190
2895.62 1217
2896.13 1312
2896.63 1335
2897.14 1182
2897.65 1258
2898.15 1201
2898.66 1037
2899.17 1158
2899.68 1171
2900.18 1183
2900.69 1235
2901.20 1321
2901.71 1202
2902.22 1165
2902.72 1283
2903.23 1130
2903.74 1164
2904.25 1238
2904.75 1252
2905.26 1231
2905.77 1224
2906.28 1157
2906.79 1075
2907.30 1057
2907.80 1032
2908.31 1072
2908.82 1104
2909.33 988
2909.84 890
2910.35 1070
2910.85 970
2911.36 1006
2911.87 1088
2912.38 979
2912.89 989
2913.40 1097
2913.91 994
2914.41 987
2914.92 1132
2915.43 1049
2915.94 1096
2916.45 1127
2916.96 1141
2917.47 1027
2917.98 904
2918.49 1010
2919.00 1018
2919.51 1015
2920.01 1055
2920.52 974
2921.03 1099
2921.54 1123
2922.05 1162
2922.56 1267
2923.07 1193
2923.58 1349
2924.09 1463
2924.60 1608
2925.11 1649
2925.62 1670
2926.13 1771
2926.64 1863
2927.15 1701
2927.66 1744
2928.17 1697
2928.68 1637
2929.19 1445
2929.70 1335
2930.21 1205
2930.72 1266
2931.23 1158
2931.74 1091
2932.25 1114
2932.76 1032
2933.27 1027
2933.78 1027
2934.29 1021
2934.80 1106
2935.31 1127
2935.83 1222
2936.34 1175
2936.85 1062
2937.36 962
2937.87 1009
2938.38 1008
2938.89 920
2939.40 1033
2939.91 1075
2940.42 1002
2940.94 1050
2941.45 976
2941.96 1100
2942.47 1067
2942.98 1047
2943.49 1138
2944.00 1133
2944.51 1208
2945.03 1141
2945.54 1144
2946.05 1212
2946.56 1236
2947.07 1220
2947.58 1224
2948.10 1201
2948.61 1225
2949.12 1307
2949.63 1170
2950.14 1209
2950.66 1160
2951.17 1102
2951.68 1087
2952.19 1135
2952.70 975
2953.22 1103
2953.73 1041
2954.24 981
2954.75 999
2955.26 951
2955.78 1019
2956.29 1086
2956.80 1018
2957.31 1032
2957.83 1030
2958.34 1048
2958.85 1009
2959.37 1131
2959.88 1138
2960.39 1076
2960.90 1173
2961.42 1259
2961.93 1347
2962.44 1479
2962.96 1245
2963.47 926
2963.98 1106
2964.50 1319
2965.01 1280
2965.52 1223
2966.04 1281
2966.55 1158
2967.06 1148
2967.58 965
2968.09 898
2968.60 1021
2969.12 986
2969.63 908
2970.14 982
2970.66 1090
2971.17 1092
2971.68 1061
2972.20 1077
2972.71 1168
2973.23 1071
2973.74 1105
2974.25 1022
2974.77 949
2975.28 1078
2975.80 1119
2976.31 1120
2976.83 1034
2977.34 1046
2977.85 1099
2978.37 1030
2978.88 1087
2979.40 990
2979.91 976
2980.43 1030
2980.94 1138
2981.46 1041
2981.97 1067
2982.48 1106
2983.00 1152
2983.51 1047
2984.03 1152
2984.54 1189
2985.06 1204
2985.57 1168
2986.09 1163
2986.60 1033
2987.12 1191
2987.63 1330
2988.15 1192
2988.67 1167
2989.18 1211
2989.70 1098
2990.21 1188
2990.73 1178
2991.24 1172
2991.76 1066
2992.27 1217
2992.79 1218
2993.30 1203
2993.82 1330
2994.34 1506
2994.85 1332
2995.37 1209
2995.88 1294
2996.40 1389
2996.92 1493
2997.43 1423
2997.95 1509
2998.46 1571
2998.98 1496
2999.50 1526
3000.01 1498
3000.53 1592
3001.05 1571
3001.56 1751
3002.08 1703
3002.59 1839
3003.11 1937
3003.63 2002
3004.14 2333
3004.66 2457
3005.18 2570
3005.69 2478
3006.21 2308
3006.73 2288
3007.24 2369
3007.76 2293
3008.28 2104
3008.80 1923
3009.31 1833
3009.83 1643
3010.35 1568
3010.86 1479
3011.38 1241
3011.90 1099
3012.42 1231
3012.93 1197
3013.45 1201
3013.97 1253
3014.49 1232
3015.00 1296
3015.52 1179
3016.04 1241
3016.56 1155
3017.07 1252
3017.59 1368
3018.11 1287
3018.63 1300
3019.15 1346
3019.66 1329
3020.18 1290
3020.70 1338
3021.22 1311
3021.74 1332
3022.25 1284
3022.77 1340
3023.29 1358
3023.81 1350
3024.33 1425
3024.85 1290
3025.36 1413
3025.88 1340
3026.40 1315
3026.92 1189
3027.44 1281
3027.96 1321
3028.48 1240
3028.99 1303
3029.51 1261
3030.03 1095
3030.55 1082
3031.07 1109
3031.59 1201
3032.11 1246
3032.63 1132
3033.15 1147
3033.66 1047
3034.18 1067
3034.70 1203
3035.22 1088
3035.74 1259
3036.26 1197
3036.78 1053
3037.30 1101
3037.82 1083
3038.34 1117
3038.86 1049
3039.38 1034
3039.90 1119
3040.42 1054
3040.94 1208
3041.46 1214
3041.98 1126
3042.50 1128
3043.02 1074
3043.54 1084
3044.06 1039
3044.58 1066
3045.10 1061
3045.62 1122
3046.14 1144
3046.66 1143
3047.18 1128
3047.70 984
3048.22 925
3048.74 947
3049.26 1078
3049.78 1065
3050.30 1017
3050.82 1079
3051.34 1084
3051.86 1008
3052.38 944
3052.90 959
3053.43 1024
3053.95 1021
3054.47 982
3054.99 1035
3055.51 1012
3056.03 1023
3056.55 1108
3057.07 1020
3057.59 929
3058.12 1004
3058.64 1031
3059.16 1063
3059.68 1162
3060.20 1193
3060.72 1059
3061.24 1082
3061.77 922
3062.29 989
3062.81 1079
3063.33 1071
3063.85 1043
3064.37 1138
3064.90 1132
3065.42 1175
3065.94 1141
3066.46 1139
3066.98 1163
3067.51 1147
3068.03 1129
3068.55 1177
3069.07 1246
3069.59 1196
3070.12 1134
3070.64 1065
3071.16 1105
3071.68 1032
3072.21 1035
3072.73 1214
3073.25 1146
3073.77 1132
3074.30 1201
3074.82 1204
3075.34 1197
3075.86 1241
3076.39 1170
3076.91 1235
3077.43 1139
3077.96 1251
3078.48 1327
3079.00 1265
3079.52 1422
3080.05 1340
3080.57 1262
3081.09 1238
3081.62 1522
3082.14 1442
3082.66 1406
3083.19 1393
3083.71 1383
3084.23 1295
3084.76 1278
3085.28 1383
3085.80 1359
3086.33 1383
3086.85 1325
3087.38 1279
3087.90 1366
3088.42 1198
3088.95 1110
3089.47 1205
3090.00 1294
3090.52 1126
3091.04 1102
3091.57 1208
3092.09 1286
3092.62 1294
3093.14 1165
3093.66 1198
3094.19 1254
3094.71 1253
3095.24 1295
3095.76 1312
3096.29 1585
3096.81 1424
3097.34 1431
3097.86 1555
3098.38 1383
3098.91 1549
3099.43 1806
3099.96 2124
3100.48 2367
3101.01 2623
3101.53 2791
3102.06 3232
3102.58 3597
3103.11 3738
3103.63 3829
3104.16 3798
3104.68 4267
3105.21 3819
3105.73 3483
3106.26 3082
3106.79 2780
3107.31 2444
3107.84 2341
3108.36 1868
3108.89 1970
3109.41 1908
3109.94 1704
3110.46 1637
3110.99 1666
3111.52 1641
3112.04 1711
3112.57 1530
3113.09 1559
3113.62 1509
3114.15 1447
3114.67 1502
3115.20 1364
3115.72 1353
3116.25 1457
3116.78 1277
3117.30 1162
3117.83 1274
3118.35 1342
3118.88 1224
3119.41 1213
3119.93 1259
3120.46 1291
3120.99 1213
3121.51 1344
3122.04 1388
3122.57 1305
3123.09 1321
3123.62 1194
3124.15 1320
3124.67 1303
3125.20 1244
3125.73 1226
3126.26 1315
3126.78 1314
3127.31 1187
3127.84 1159
3128.36 1096
3128.89 1115
3129.42 1066
3129.95 1131
3130.47 1033
3131.00 1089
3131.53 1197
3132.06 1136
3132.58 1199
3133.11 1189
3133.64 1027
3134.17 1089
3134.69 1179
3135.22 1027
3135.75 1222
3136.28 1187
3136.81 1140
3137.33 1135
3137.86 1102
3138.39 1135
3138.92 1278
3139.45 1263
3139.97 1141
3140.50 1069
3141.03 1093
3141.56 1075
3142.09 1017
3142.62 1074
3143.14 1138
3143.67 1204
3144.20 1184
3144.73 1225
3145.26 1130
3145.79 1127
3146.32 1128
3146.84 1179
3147.37 1329
3147.90 1231
3148.43 1304
3148.96 1412
3149.49 1304
3150.02 1316
3150.55 1340
3151.08 1276
3151.61 1229
3152.13 1307
3152.66 1286
3153.19 1276
3153.72 1222
3154.25 1223
3154.78 1331
3155.31 1191
3155.84 1186
3156.37 1181
3156.90 1219
3157.43 1320
3157.96 1251
3158.49 1276
3159.02 1240
3159.55 1248
3160.08 1162
3160.61 1122
3161.14 1237
3161.67 1310
3162.20 1115
3162.73 1223
3163.26 1147
3163.79 1173
3164.32 1080
3164.85 1140
3165.38 1131
3165.91 924
3166.44 1064
3166.97 1088
3167.50 1028
3168.03 1053
3168.56 1088
3169.09 1047
3169.62 1128
3170.15 1092
3170.69 1015
3171.22 1085
3171.75 1082
3172.28 1108
3172.81 1125
3173.34 1175
3173.87 1223
3174.40 1120
3174.93 1054
3175.46 1166
3176.00 1176
3176.53 1200
3177.06 1243
3177.59 1229
3178.12 1196
3178.65 1254
3179.18 1219
3179.72 1133
3180.25 1131
3180.78 1298
3181.31 1223
3181.84 1121
3182.37 1047
3182.91 1087
3183.44 1056
3183.97 1045
3184.50 1028
3185.03 1096
3185.56 1146
3186.10 1118
3186.63 1122
3187.16 1053
3187.69 1174
3188.23 1169
3188.76 1144
3189.29 1023
3189.82 1061
3190.36 1179
3190.89 1141
3191.42 1050
3191.95 992
3192.49 1043
3193.02 1120
3193.55 1114
3194.08 1074
3194.62 980
3195.15 975
3195.68 1059
3196.21 1073
3196.75 1028
3197.28 1165
3197.81 1142
3198.35 1036
3198.88 1055
3199.41 1059
3199.95 1066
3200.48 1183
3201.01 1265
3201.55 1348
3202.08 1355
3202.61 1319
3203.15 1303
3203.68 1235
3204.21 1195
3204.75 1125
3205.28 1197
3205.81 1244
3206.35 1229
3206.88 1280
3207.42 1099
3207.95 1074
3208.48 1169
3209.02 1117
3209.55 1333
3210.09 1225
3210.62 1197
3211.15 1254
3211.69 1199
3212.22 1167
3212.76 1117
3213.29 1128
3213.83 1234
3214.36 1181
3214.89 1052
3215.43 1099
3215.96 1208
3216.50 1120
3217.03 1029
3217.57 1084
3218.10 1084
3218.64 1232
3219.17 1119
3219.71 1111
3220.24 1193
3220.78 1153
3221.31 1123
3221.85 1121
3222.38 1086
3222.92 1205
3223.45 1230
3223.99 1251
3224.52 1208
3225.06 1267
3225.59 1268
3226.13 1303
3226.66 1197
3227.20 1174
3227.73 1250
3228.27 1268
3228.81 1247
3229.34 1112
3229.88 1046
3230.41 1160
3230.95 1122
3231.48 1136
3232.02 1263
3232.56 1219
3233.09 1152
3233.63 1103
3234.16 1235
3234.70 1180
3235.24 1172
3235.77 1196
3236.31 1179
3236.85 1318
3237.38 1358
3237.92 1335
3238.45 1333
3238.99 1471
3239.53 1409
3240.06 1270
3240.60 1276
3241.14 1310
3241.67 1477
3242.21 1372
3242.75 1312
3243.28 1317
3243.82 1211
3244.36 1215
3244.90 1196
3245.43 1190
3245.97 1121
3246.51 1349
3247.04 1399
3247.58 1196
3248.12 1302
3248.66 1320
3249.19 1290
3249.73 1315
3250.27 1272
3250.81 1210
3251.34 1427
3251.88 1481
3252.42 1446
3252.96 1537
3253.49 1562
3254.03 1504
3254.57 1366
3255.11 1394
3255.64 1401
3256.18 1469
3256.72 1595
3257.26 1623
3257.80 1623
3258.33 1699
3258.87 1770
3259.41 1724
3259.95 1659
3260.49 1748
3261.03 1952
3261.56 2208
3262.10 2288
3262.64 2485
3263.18 2614
3263.72 3010
3264.26 2962
3264.79 3078
3265.33 3157
3265.87 3362
3266.41 3535
3266.95 3475
3267.49 3377
3268.03 3546
3268.57 3581
3269.10 3294
3269.64 2990
3270.18 2923
3270.72 2761
3271.26 2306
3271.80 2124
3272.34 1895
3272.88 1837
3273.42 1797
3273.96 1810
3274.50 1721
3275.04 1680
3275.58 1647
3276.12 1552
3276.66 1612
3277.19 1733
3277.73 1692
3278.27 1651
3278.81 1615
3279.35 1649
3279.89 1629
3280.43 1722
3280.97 1827
3281.51 1857
3282.05 1824
3282.59 1757
3283.13 1666
3283.67 1653
3284.21 1618
3284.75 1862
3285.29 1828
3285.83 1668
3286.38 1850
3286.92 1849
3287.46 1840
3288.00 1837
3288.54 1857
3289.08 1804
3289.62 1867
3290.16 1877
3290.70 2060
3291.24 2128
3291.78 1984
3292.32 2093
3292.86 2315
3293.40 2259
3293.95 2430
3294.49 2484
3295.03 2689
3295.57 2729
3296.11 2876
3296.65 2849
3297.19 2886
3297.73 2845
3298.28 2624
3298.82 2515
3299.36 2431
3299.90 2178
3300.44 2142
3300.98 1926
3301.52 1934
3302.07 1915
3302.61 1814
3303.15 1834
3303.69 1790
3304.23 1711
3304.77 1715
3305.32 1644
3305.86 1744
3306.40 1764
3306.94 1678
3307.49 1623
3308.03 1797
3308.57 1689
3309.11 1754
3309.65 1890
3310.20 1750
3310.74 1621
3311.28 1677
3311.82 1585
3312.37 1658
3312.91 1753
3313.45 1581
3313.99 1688
3314.54 1759
3315.08 1829
3315.62 1861
3316.17 1871
3316.71 2039
3317.25 2300
3317.79 2273
3318.34 2133
3318.88 2414
3319.42 2422
3319.97 2552
3320.51 2468
3321.05 2446
3321.60 2481
3322.14 2678
3322.68 2588
3323.23 2483
3323.77 2530
3324.31 2550
3324.86 2551
3325.40 2453
3325.94 2228
3326.49 2385
3327.03 2188
3327.58 2243
3328.12 2225
3328.66 2111
3329.21 2456
3329.75 2603
3330.29 3064
3330.84 3581
3331.38 4372
3331.93 5104
3332.47 6202
3333.02 7705
3333.56 9210
3334.10 10813
3334.65 12740
3335.19 14402
3335.74 16011
3336.28 16628
3336.83 17419
3337.37 17835
3337.92 17286
3338.46 16237
3339.00 14805
3339.55 13097
3340.09 11121
3340.64 9028
3341.18 7360
3341.73 6280
3342.27 5246
3342.82 4436
3343.36 3776
3343.91 3056
3344.45 2758
3345.00 2806
3345.54 2403
3346.09 2273
3346.64 2249
3347.18 2173
3347.73 2225
3348.27 2250
3348.82 2174
3349.36 2161
3349.91 2184
3350.45 2394
3351.00 2410
3351.55 2213
3352.09 2230
3352.64 2254
3353.18 2179
3353.73 2137
3354.27 2145
3354.82 2220
3355.37 2324
3355.91 2191
3356.46 2092
3357.00 2133
3357.55 2064
3358.10 1875
3358.64 1740
3359.19 1903
3359.74 1886
3360.28 1843
3360.83 1734
3361.38 1864
3361.92 1733
3362.47 1804
3363.02 2018
3363.56 2081
3364.11 1896
3364.66 1850
3365.20 1870
3365.75 1817
3366.30 1952
3366.84 1873
3367.39 1864
3367.94 1843
3368.48 2025
3369.03 2137
3369.58 2220
3370.13 2110
3370.67 2366
3371.22 2474
3371.77 2569
3372.32 2497
3372.86 2785
3373.41 3093
3373.96 2979
3374.51 2838
3375.05 2744
3375.60 2799
3376.15 3018
3376.70 2788
3377.24 2527
3377.79 2419
3378.34 2259
3378.89 2119
3379.44 1872
3379.98 1756
3380.53 1727
3381.08 1643
3381.63 1699
3382.18 1589
3382.73 1496
3383.27 1534
3383.82 1596
3384.37 1496
3384.92 1547
3385.47 1511
3386.02 1318
3386.56 1377
3387.11 1574
3387.66 1491
3388.21 1453
3388.76 1363
3389.31 1375
3389.86 1318
3390.41 1371
3390.95 1272
3391.50 1441
3392.05 1447
3392.60 1405
3393.15 1397
3393.70 1377
3394.25 1241
3394.80 1216
3395.35 1236
3395.90 1419
3396.45 1464
3397.00 1406
3397.55 1342
3398.10 1373
3398.64 1316
3399.19 1340
3399.74 1351
3400.29 1307
3400.84 1278
3401.39 1336
3401.94 1318
3402.49 1288
3403.04 1273
3403.59 1219
3404.14 1254
3404.69 1188
3405.24 1193
3405.79 1214
3406.34 1267
3406.89 1186
3407.44 1394
3407.99 1478
3408.54 1352
3409.09 1436
3409.65 1519
3410.20 1544
3410.75 1684
3411.30 1551
3411.85 1630
3412.40 1823
3412.95 1727
3413.50 1645
3414.05 1685
3414.60 1612
3415.15 1745
3415.70 1595
3416.25 1520
3416.81 1579
3417.36 1348
3417.91 1246
3418.46 1309
3419.01 1251
3419.56 1241
3420.11 1122
3420.66 1131
3421.22 1231
3421.77 1216
3422.32 1261
3422.87 1277
3423.42 1451
3423.97 1377
3424.52 1390
3425.08 1360
3425.63 1330
3426.18 1364
3426.73 1165
3427.28 1235
3427.84 1153
3428.39 1291
3428.94 1312
3429.49 1187
3430.04 1148
3430.60 1150
3431.15 1265
3431.70 1300
3432.25 1314
3432.80 1192
3433.36 1147
3433.91 1198
3434.46 1134
3435.01 1157
3435.57 1186
3436.12 1209
3436.67 1115
3437.22 1103
3437.78 1110
3438.33 1340
3438.88 1319
3439.44 1146
3439.99 1075
3440.54 1144
3441.09 1300
3441.65 1170
3442.20 1216
3442.75 1219
3443.31 1246
3443.86 1208
3444.41 1327
3444.97 1352
3445.52 1058
3446.07 1176
3446.63 1252
3447.18 1252
3447.73 1192
3448.29 1115
3448.84 1213
3449.40 1192
3449.95 1140
3450.50 1067
3451.06 1097
3451.61 1065
3452.16 1081
3452.72 1111
3453.27 1082
3453.83 1186
3454.38 1210
3454.93 1174
3455.49 987
3456.04 990
3456.60 950
3457.15 972
3457.71 1089
3458.26 1150
3458.81 1184
3459.37 1200
3459.92 1209
3460.48 1212
3461.03 1036
3461.59 1012
3462.14 1190
3462.70 1092
3463.25 1114
3463.81 1182
3464.36 1131
3464.92 1193
3465.47 1185
3466.03 1189
3466.58 1165
3467.14 1151
3467.69 1276
3468.25 1127
3468.80 1226
3469.36 1156
3469.91 1153
3470.47 1233
3471.02 1216
3471.58 1177
3472.13 1318
3472.69 1362
3473.24 1234
3473.80 1239
3474.36 1192
3474.91 1329
3475.47 1425
3476.02 1377
3476.58 1251
3477.13 1435
3477.69 1473
3478.25 1453
3478.80 1300
3479.36 1387
3479.91 1409
3480.47 1465
3481.03 1474
3481.58 1468
3482.14 1374
3482.70 1320
3483.25 1451
3483.81 1349
3484.37 1407
3484.92 1514
3485.48 1555
3486.04 1530
3486.59 1488
3487.15 1596
3487.71 1779
3488.26 1862
3488.82 1917
3489.38 2082
3489.93 2288
3490.49 2594
3491.05 2588
3491.60 2603
3492.16 2665
3492.72 2940
3493.27 3071
3493.83 2948
3494.39 2801
3494.95 2672
3495.50 3145
3496.06 2968
3496.62 3119
3497.18 3015
3497.73 3065
3498.29 3123
3498.85 2924
3499.41 3180
3499.96 3240
3500.52 3204
3501.08 3489
3501.64 3388
3502.20 3244
3502.75 3306
3503.31 3411
3503.87 3269
3504.43 3294
3504.99 3257
3505.54 3334
3506.10 3312
3506.66 3116
3507.22 2968
3507.78 3015
3508.34 2920
3508.89 2591
3509.45 2477
3510.01 2180
3510.57 2061
3511.13 1987
3511.69 1754
3512.25 1581
3512.80 1403
3513.36 1394
3513.92 1694
3514.48 1522
3515.04 1408
3515.60 1423
3516.16 1611
3516.72 1522
3517.28 1350
3517.83 1289
3518.39 1351
3518.95 1499
3519.51 1407
3520.07 1600
3520.63 1457
3521.19 1443
3521.75 1503
3522.31 1538
3522.87 1569
3523.43 1509
3523.99 1504
3524.55 1585
3525.11 1553
3525.67 1514
3526.23 1462
3526.79 1338
3527.35 1287
3527.91 1363
3528.47 1340
3529.03 1376
3529.59 1414
3530.15 1394
3530.71 1400
3531.27 1215
3531.83 1308
3532.39 1303
3532.95 1136
3533.51 1235
3534.07 1305
3534.63 1300
3535.19 1360
3535.75 1340
3536.31 1283
3536.87 1481
3537.43 1549
3537.99 1498
3538.55 1420
3539.12 1394
3539.68 1402
3540.24 1412
3540.80 1386
3541.36 1399
3541.92 1447
3542.48 1413
3543.04 1475
3543.60 1562
3544.16 1536
3544.73 1445
3545.29 1469
3545.85 1631
3546.41 1397
3546.97 1292
3547.53 1362
3548.09 1280
3548.66 1213
3549.22 1161
3549.78 1257
3550.34 1194
3550.90 1069
3551.46 1104
3552.03 1187
3552.59 1162
3553.15 1179
3553.71 1224
3554.27 1196
3554.84 1161
3555.40 1071
3555.96 1293
3556.52 1103
3557.09 1088
3557.65 1149
3558.21 1186
3558.77 1143
3559.33 1184
3559.90 1227
3560.46 1165
3561.02 1123
3561.58 1124
3562.15 1096
3562.71 1027
3563.27 1159
3563.84 1187
3564.40 1111
3564.96 1133
3565.52 1062
3566.09 1132
3566.65 1152
3567.21 1202
3567.78 1224
3568.34 1272
3568.90 1009
3569.47 1071
3570.03 1018
3570.59 933
3571.16 906
3571.72 992
3572.28 1093
3572.85 1007
3573.41 1030
3573.97 1098
3574.54 1078
3575.10 874
3575.66 1006
3576.23 1025
3576.79 1011
3577.36 1135
3577.92 1240
3578.48 1135
3579.05 1102
3579.61 1093
3580.18 1035
3580.74 1195
3581.30 1193
3581.87 1039
3582.43 1003
3583.00 977
3583.56 1049
3584.13 1087
3584.69 1045
3585.25 1114
3585.82 1021
3586.38 1049
3586.95 960
3587.51 1122
3588.08 1186
3588.64 1182
3589.21 1088
3589.77 1057
3590.34 1075
3590.90 1063
3591.47 1162
3592.03 1035
3592.60 1110
3593.16 1058
3593.73 1046
3594.29 1088
3594.86 1067
3595.42 951
3595.99 1073
3596.55 1145
3597.12 1046
3597.68 1047
3598.25 1035
3598.82 996
3599.38 1017
3599.95 1061
3600.51 1165
3601.08 1077
3601.64 1050
3602.21 1087
3602.78 1142
3603.34 1105
3603.91 1095
3604.47 1136
3605.04 1044
3605.61 1083
3606.17 1142
3606.74 1117
3607.30 1099
3607.87 1019
3608.44 964
3609.00 974
3609.57 983
3610.14 895
3610.70 927
3611.27 1145
3611.84 1089
3612.40 1092
3612.97 1227
3613.54 1132
3614.10 1220
3614.67 1454
3615.24 1539
3615.80 1747
3616.37 1919
3616.94 2198
3617.50 2461
3618.07 2613
3618.64 2562
3619.21 2682
3619.77 2807
3620.34 2588
3620.91 2219
3621.47 2067
3622.04 1938
3622.61 1848
3623.18 1557
3623.74 1380
3624.31 1322
3624.88 1299
3625.45 1162
3626.01 1199
3626.58 1055
3627.15 1020
3627.72 1073
3628.29 1067
3628.85 994
3629.42 1063
3629.99 1132
3630.56 1048
3631.13 1044
3631.69 1136
3632.26 1092
3632.83 1120
3633.40 1090
3633.97 1160
3634.54 1129
3635.10 1091
3635.67 1090
3636.24 1193
3636.81 1118
3637.38 1116
3637.95 1155
3638.52 1238
3639.08 1258
3639.65 1472
3640.22 1592
3640.79 1605
3641.36 1560
3641.93 1634
3642.50 1628
3643.07 1701
3643.64 1613
3644.20 1681
3644.77 1663
3645.34 1702
3645.91 1492
3646.48 1377
3647.05 1462
3647.62 1356
3648.19 1414
3648.76 1379
3649.33 1195
3649.90 1235
3650.47 1395
3651.04 1401
3651.61 1398
3652.18 1508
3652.75 1496
3653.32 1422
3653.89 1441
3654.46 1436
3655.03 1471
3655.60 1577
3656.17 1653
3656.74 1643
3657.31 1479
3657.88 1724
3658.45 1811
3659.02 1894
3659.59 1751
3660.16 1869
3660.73 1732
3661.30 1835
3661.87 1661
3662.44 1559
3663.01 1550
3663.58 1441
3664.15 1336
3664.72 1312
3665.29 1429
3665.86 1469
3666.43 1384
3667.01 1419
3667.58 1445
3668.15 1379
3668.72 1377
3669.29 1331
3669.86 1442
3670.43 1377
3671.00 1136
3671.57 1021
3672.15 1131
3672.72 1283
3673.29 1207
3673.86 1260
3674.43 1266
3675.00 1288
3675.57 1289
3676.15 1395
3676.72 1334
3677.29 1161
3677.86 1204
3678.43 1249
3679.00 1026
3679.58 1031
3680.15 1186
3680.72 1091
3681.29 1269
3681.86 1211
3682.44 1170
3683.01 1078
3683.58 1093
3684.15 1172
3684.73 1247
3685.30 1215
3685.87 1250
3686.44 1361
3687.02 1474
3687.59 1460
3688.16 1532
3688.73 1824
3689.31 1720
3689.88 1842
3690.45 1764
3691.02 1613
3691.60 1688
3692.17 1667
3692.74 1540
3693.32 1370
3693.89 1458
3694.46 1449
3695.03 1322
3695.61 1248
3696.18 1362
3696.75 1171
3697.33 1145
3697.90 1283
3698.47 1210
3699.05 1277
3699.62 1267
3700.19 1217
3700.77 1243
3701.34 1162
3701.91 1213
3702.49 1328
3703.06 1264
3703.64 1132
3704.21 1078
3704.78 1236
3705.36 1257
3705.93 1267
3706.51 1230
3707.08 1271
3707.65 1175
3708.23 1282
3708.80 1121
3709.38 1209
3709.95 1107
3710.52 1114
3711.10 1125
3711.67 1031
3712.25 1209
3712.82 1123
3713.40 1232
3713.97 1257
3714.55 1106
3715.12 1186
3715.69 1169
3716.27 1212
3716.84 1111
3717.42 1039
3717.99 1048
3718.57 1102
3719.14 1127
3719.72 1074
3720.29 974
3720.87 1063
3721.44 1097
3722.02 972
3722.59 1039
3723.17 1030
3723.75 950
3724.32 1022
3724.90 1112
3725.47 1028
3726.05 929
3726.62 1036
3727.20 976
3727.77 1022
3728.35 1087
3728.92 1102
3729.50 1112
3730.08 1294
3730.65 1316
3731.23 1269
3731.80 1290
3732.38 1421
3732.96 1461
3733.53 1534
3734.11 1397
3734.68 1454
3735.26 1562
3735.84 1342
3736.41 1192
3736.99 1071
3737.57 1166
3738.14 1234
3738.72 1154
3739.30 1170
3739.87 1054
3740.45 938
3741.03 1012
3741.60 1062
3742.18 1019
3742.76 924
3743.33 973
3743.91 1010
3744.49 933
3745.06 957
3745.64 1061
3746.22 1125
3746.79 1030
3747.37 1141
3747.95 1116
3748.53 1074
3749.10 980
3749.68 931
3750.26 957
3750.83 919
3751.41 996
3751.99 988
3752.57 915
3753.14 996
3753.72 992
3754.30 1004
3754.88 945
3755.46 931
3756.03 975
3756.61 976
3757.19 952
3757.77 973
3758.35 980
3758.92 944
3759.50 958
3760.08 1108
3760.66 1098
3761.24 921
3761.81 974
3762.39 1052
3762.97 1068
3763.55 990
3764.13 989
3764.71 1040
3765.28 1019
3765.86 1204
3766.44 1169
3767.02 1060
3767.60 1001
3768.18 1092
3768.76 1056
3769.34 911
3769.91 1093
3770.49 952
3771.07 1018
3771.65 942
3772.23 1104
3772.81 1072
3773.39 1044
3773.97 1032
3774.55 1008
3775.13 1003
3775.71 930
3776.28 931
3776.86 934
3777.44 950
3778.02 965
3778.60 980
3779.18 877
3779.76 924
3780.34 945
3780.92 953
3781.50 968
3782.08 853
3782.66 1003
3783.24 1021
3783.82 1045
3784.40 915
3784.98 914
3785.56 1005
3786.14 1012
3786.72 970
3787.30 880
3787.88 1004
3788.46 975
3789.04 1024
3789.62 959
3790.20 913
3790.78 911
3791.36 958
3791.94 1052
3792.53 947
3793.11 935
3793.69 937
3794.27 1061
3794.85 1012
3795.43 917
3796.01 972
3796.59 987
3797.17 1023
3797.75 1029
3798.33 1062
3798.91 1087
3799.50 1215
3800.08 1070
3800.66 1023
3801.24 1162
3801.82 1084
3802.40 1044
3802.98 1210
3803.57 1192
3804.15 1164
3804.73 1171
3805.31 1272
3805.89 1183
3806.47 1280
3807.05 1272
3807.64 1320
3808.22 1236
3808.80 1165
3809.38 1314
3809.96 1208
3810.55 1286
3811.13 1206
3811.71 1118
3812.29 1274
3812.87 1328
3813.46 1314
3814.04 1205
3814.62 1273
3815.20 1256
3815.79 1324
3816.37 1317
3816.95 1225
3817.53 1140
3818.12 1194
3818.70 1115
3819.28 1098
3819.86 1126
3820.45 1063
3821.03 1036
3821.61 1060
3822.20 1040
3822.78 1013
3823.36 943
3823.94 985
3824.53 1090
3825.11 1056
3825.69 1013
3826.28 1014
3826.86 890
3827.44 957
3828.03 985
3828.61 973
3829.19 1070
3829.78 1023
3830.36 1018
3830.94 1105
3831.53 1159
3832.11 1101
3832.69 1002
3833.28 1002
3833.86 1073
3834.45 1108
3835.03 937
3835.61 1017
3836.20 1053
3836.78 997
3837.37 877
3837.95 967
3838.53 1027
3839.12 912
3839.70 1041
3840.29 1012
3840.87 902
3841.46 1020
3842.04 1072
3842.62 1041
3843.21 986
3843.79 999
3844.38 998
3844.96 963
3845.55 962
3846.13 951
3846.72 893
3847.30 905
3847.89 920
3848.47 999
3849.06 1047
3849.64 947
3850.23 1048
3850.81 1012
3851.40 953
3851.98 908
3852.57 967
3853.15 953
3853.74 1034
3854.32 1106
3854.91 990
3855.49 1021
3856.08 1064
3856.66 1141
3857.25 1354
3857.84 1334
3858.42 1495
3859.01 1599
3859.59 1758
3860.18 1708
3860.76 2049
3861.35 1939
3861.94 1943
3862.52 2068
3863.11 2168
3863.69 2218
3864.28 2087
3864.87 1974
3865.45 1957
3866.04 1715
3866.62 1578
3867.21 1607
3867.80 1439
3868.38 1433
3868.97 1385
3869.56 1330
3870.14 1270
3870.73 1233
3871.32 1250
3871.90 1165
3872.49 1208
3873.08 1241
3873.66 1245
3874.25 1193
3874.84 1358
3875.42 1261
3876.01 1216
3876.60 1418
3877.19 1287
3877.77 1179
3878.36 1119
3878.95 1183
3879.53 998
3880.12 1079
3880.71 943
3881.30 997
3881.88 1059
3882.47 1001
3883.06 1005
3883.65 1021
3884.23 928
3884.82 1028
3885.41 986
3886.00 941
3886.58 968
3887.17 1037
3887.76 1072
3888.35 1053
3888.94 1015
3889.52 1021
3890.11 1243
3890.70 1238
3891.29 1306
3891.88 1246
3892.46 1107
3893.05 1157
3893.64 1194
3894.23 1263
3894.82 1119
3895.41 1052
3895.99 1075
3896.58 1045
3897.17 1067
3897.76 1086
3898.35 1072
3898.94 1166
3899.53 1112
3900.12 1048
3900.70 1114
3901.29 1138
3901.88 1212
3902.47 1099
3903.06 1121
3903.65 1101
3904.24 1059
3904.83 1013
3905.42 1049
3906.01 1041
3906.60 1022
3907.18 1164
3907.77 1049
3908.36 922
3908.95 937
3909.54 972
3910.13 1059
3910.72 972
3911.31 856
3911.90 881
3912.49 960
3913.08 976
3913.67 1014
3914.26 922
3914.85 907
3915.44 864
3916.03 1071
3916.62 1115
3917.21 996
3917.80 1016
3918.39 842
3918.98 873
3919.57 925
3920.16 953
3920.75 886
3921.34 979
3921.93 874
3922.52 870
3923.11 864
3923.70 927
3924.30 924
3924.89 847
3925.48 928
3926.07 937
3926.66 932
3927.25 921
3927.84 1035
3928.43 937
3929.02 863
3929.61 1015
3930.20 989
3930.80 831
3931.39 1011
3931.98 802
3932.57 929
3933.16 955
3933.75 972
3934.34 886
3934.93 864
3935.53 802
3936.12 901
3936.71 987
3937.30 922
3937.89 924
3938.48 907
3939.08 894
3939.67 833
3940.26 993
3940.85 988
3941.44 871
3942.04 921
3942.63 912
3943.22 1042
3943.81 899
3944.40 944
3945.00 955
3945.59 838
3946.18 861
3946.77 919
3947.36 1025
3947.96 978
3948.55 924
3949.14 818
3949.73 840
3950.33 851
3950.92 915
3951.51 966
3952.11 998
3952.70 930
3953.29 919
3953.88 905
3954.48 938
3955.07 937
3955.66 923
3956.26 953
3956.85 913
3957.44 935
3958.04 998
3958.63 1037
3959.22 1004
3959.81 948
3960.41 1003
3961.00 997
3961.60 934
3962.19 986
3962.78 901
3963.38 907
3963.97 936
3964.56 1011
3965.16 953
3965.75 1003
3966.34 916
3966.94 956
3967.53 893
3968.13 849
3968.72 858
3969.31 932
3969.91 1005
3970.50 846
3971.10 834
3971.69 911
3972.28 996
3972.88 939
3973.47 890
3974.07 866
3974.66 1021
3975.26 1139
3975.85 1053
3976.45 1021
3977.04 1028
3977.63 1106
3978.23 981
3978.82 945
3979.42 954
3980.01 1014
3980.61 1017
3981.20 1008
3981.80 982
3982.39 1062
3982.99 999
3983.58 996
3984.18 790
3984.77 883
3985.37 913
3985.96 882
3986.56 899
3987.16 955
3987.75 979
3988.35 967
3988.94 944
3989.54 929
3990.13 875
3990.73 968
3991.32 1063
3991.92 1101
3992.52 943
3993.11 845
3993.71 918
3994.30 935
3994.90 930
3995.50 865
3996.09 981
3996.69 989
3997.28 852
3997.88 947
3998.48 945
3999.07 938
3999.67 885
4000.26 979
4000.86 1046
4001.46 974
4002.05 951
4002.65 886
4003.25 899
4003.84 941
4004.44 900
4005.04 913
4005.63 1116
4006.23 1166
4006.83 1122
4007.42 1094
4008.02 1102
4008.62 1061
4009.21 1037
4009.81 1080
4010.41 1051
4011.01 1068
4011.60 1129
4012.20 1089
4012.80 1132
4013.40 1086
4013.99 1146
4014.59 1086
4015.19 1093
4015.78 1250
4016.38 1245
4016.98 1145
4017.58 1345
4018.18 1272
4018.77 1324
4019.37 1295
4019.97 1186
4020.57 1235
4021.16 1231
4021.76 1097
4022.36 1040
4022.96 1095
4023.56 975
4024.15 919
4024.75 902
4025.35 906
4025.95 1012
4026.55 1107
4027.15 1010
4027.74 1085
4028.34 948
4028.94 938
4029.54 1106
4030.14 1117
4030.74 1147
4031.34 991
4031.93 1031
4032.53 1119
4033.13 1140
4033.73 1086
4034.33 1109
4034.93 1030
4035.53 1003
4036.13 976
4036.73 958
4037.32 1032
4037.92 983
4038.52 897
4039.12 894
4039.72 846
4040.32 902
4040.92 916
4041.52 852
4042.12 845
4042.72 814
4043.32 870
4043.92 863
4044.52 985
4045.12 942
4045.72 894
4046.32 859
4046.92 998
4047.52 897
4048.12 889
4048.72 997
4049.32 950
4049.92 852
4050.52 887
4051.12 917
4051.72 951
4052.32 1038
4052.92 1005
4053.52 1014
4054.12 1098
4054.72 904
4055.32 883
4055.92 937
4056.52 1012
4057.12 953
4057.72 891
4058.32 973
4058.92 921
4059.52 824
4060.12 763
4060.72 773
4061.33 829
4061.93 928
4062.53 899
4063.13 820
4063.73 746
4064.33 754
4064.93 825
4065.53 871
4066.13 800
4066.74 761
4067.34 789
4067.94 791
4068.54 824
4069.14 884
4069.74 845
4070.34 805
4070.95 892
4071.55 856
4072.15 767
4072.75 830
4073.35 878
4073.95 783
4074.56 857
4075.16 821
4075.76 827
4076.36 752
4076.96 878
4077.57 847
4078.17 794
4078.77 892
4079.37 881
4079.97 899
4080.58 753
4081.18 812
4081.78 826
4082.38 809
4082.99 805
4083.59 883
4084.19 798
4084.79 790
4085.40 808
4086.00 886
4086.60 695
4087.21 811
4087.81 860
4088.41 800
4089.01 892
4089.62 919
4090.22 774
4090.82 761
4091.43 883
4092.03 861
4092.63 857
4093.24 848
4093.84 660
4094.44 815
4095.05 893
4095.65 871
4096.25 915
4096.86 855
4097.46 789
4098.06 803
4098.67 818
4099.27 839
4099.87 845
4100.48 796
4101.08 822
4101.69 760
4102.29 739
4102.89 757
4103.50 825
4104.10 715
4104.71 737
4105.31 840
4105.91 838
4106.52 818
4107.12 712
4107.73 722
4108.33 711
4108.94 668
4109.54 824
4110.14 768
4110.75 813
4111.35 823
4111.96 688
4112.56 702
4113.17 761
4113.77 786
4114.38 866
4114.98 850
4115.59 798
4116.19 785
4116.80 758
4117.40 784
4118.01 878
4118.61 838
4119.22 866
4119.82 857
4120.43 890
4121.03 833
4121.64 829
4122.24 841
4122.85 835
4123.46 792
4124.06 748
4124.67 743
4125.27 825
4125.88 795
4126.48 793
4127.09 794
4127.69 849
4128.30 756
4128.91 861
4129.51 867
4130.12 821
4130.72 853
4131.33 788
4131.94 846
4132.54 839
4133.15 853
4133.76 906
4134.36 969
4134.97 923
4135.57 896
4136.18 871
4136.79 909
4137.39 891
4138.00 849
4138.61 1033
4139.21 1088
4139.82 1108
4140.43 1012
4141.03 985
4141.64 968
4142.25 989
4142.85 1011
4143.46 893
4144.07 833
4144.67 905
4145.28 931
4145.89 933
4146.50 855
4147.10 806
4147.71 769
4148.32 805
4148.93 895
4149.53 862
4150.14 810
4150.75 876
4151.36 835
4151.96 815
4152.57 805
4153.18 706
4153.79 719
4154.39 823
4155.00 759
4155.61 772
4156.22 903
4156.82 803
4157.43 888
4158.04 781
4158.65 858
4159.26 815
4159.87 916
4160.47 831
4161.08 793
4161.69 784
4162.30 804
4162.91 876
4163.52 843
4164.12 951
4164.73 860
4165.34 850
4165.95 942
4166.56 904
4167.17 854
4167.78 814
4168.38 822
4168.99 881
4169.60 918
4170.21 870
4170.82 832
4171.43 843
4172.04 769
4172.65 784
4173.26 812
4173.86 832
4174.47 907
4175.08 867
4175.69 973
4176.30 994
4176.91 946
4177.52 864
4178.13 956
4178.74 991
4179.35 890
4179.96 894
4180.57 843
4181.18 843
4181.79 828
4182.40 779
4183.01 799
4183.62 780
4184.23 818
4184.84 783
4185.45 802
4186.06 968
4186.67 813
4187.28 909
4187.89 833
4188.50 800
4189.11 937
4189.72 898
4190.33 911
4190.94 1033
4191.55 918
4192.16 931
4192.77 1021
4193.38 1134
4193.99 1083
4194.60 1140
4195.21 1165
4195.82 1090
4196.44 1194
4197.05 1204
4197.66 1204
4198.27 1055
4198.88 955
4199.49 1042
4200.10 987
4200.71 912
4201.32 952
4201.94 983
4202.55 890
4203.16 945
4203.77 842
4204.38 923
4204.99 980
4205.60 983
4206.21 889
4206.83 871
4207.44 995
4208.05 902
4208.66 885
4209.27 863
4209.89 878
4210.50 958
4211.11 941
4211.72 934
4212.33 985
4212.94 922
4213.56 968
4214.17 999
4214.78 998
4215.39 1004
4216.01 916
4216.62 1040
4217.23 1133
4217.84 1149
4218.46 1211
4219.07 1308
4219.68 1438
4220.29 1502
4220.91 1687
4221.52 1666
4222.13 1611
4222.74 1835
4223.36 1888
4223.97 1949
4224.58 1952
4225.19 2011
4225.81 1925
4226.42 1820
4227.03 1838
4227.65 1864
4228.26 1783
4228.87 1972
4229.49 2072
4230.10 1769
4230.71 1862
4231.33 2010
4231.94 2114
4232.55 2020
4233.17 2092
4233.78 2175
4234.39 2098
4235.01 2039
4235.62 2267
4236.23 2263
4236.85 2106
4237.46 1890
4238.08 1798
4238.69 1776
4239.30 1585
4239.92 1377
4240.53 1262
4241.15 1324
4241.76 1344
4242.37 1164
4242.99 1011
4243.60 1151
4244.22 1246
4244.83 1250
4245.45 1253
4246.06 1271
4246.67 1307
4247.29 1172
4247.90 1204
4248.52 1118
4249.13 1184
4249.75 1217
4250.36 1174
4250.98 1088
4251.59 1058
4252.21 1175
4252.82 1073
4253.44 998
4254.05 1025
4254.67 1032
4255.28 1067
4255.90 984
4256.51 978
4257.13 941
4257.74 970
4258.36 969
4258.97 1040
4259.59 1069
4260.20 1042
4260.82 1059
4261.44 979
4262.05 1120
4262.67 969
4263.28 1024
4263.90 1029
4264.51 927
4265.13 994
4265.75 1022
4266.36 1115
4266.98 1083
4267.59 1182
4268.21 1054
4268.83 1079
4269.44 906
4270.06 1057
4270.67 1042
4271.29 966
4271.91 1134
4272.52 1095
4273.14 1056
4273.76 943
4274.37 994
4274.99 1046
4275.61 1144
4276.22 1050
4276.84 1105
4277.46 1045
4278.07 1074
4278.69 1100
4279.31 1000
4279.92 992
4280.54 962
4281.16 892
4281.77 882
4282.39 830
4283.01 798
4283.63 864
4284.24 1008
4284.86 951
4285.48 842
4286.09 843
4286.71 873
4287.33 894
4287.95 790
4288.56 825
4289.18 925
4289.80 946
4290.42 971
4291.03 921
4291.65 919
4292.27 794
4292.89 831
4293.51 850
4294.12 859
4294.74 811
4295.36 786
4295.98 925
4296.60 898
4297.21 893
4297.83 916
4298.45 856
4299.07 909
4299.69 944
4300.31 939
4300.92 845
4301.54 838
4302.16 805
4302.78 867
4303.40 966
4304.02 932
4304.63 800
4305.25 843
4305.87 834
4306.49 845
4307.11 915
4307.73 845
4308.35 868
4308.97 936
4309.59 942
4310.20 836
4310.82 934
4311.44 845
4312.06 863
4312.68 894
4313.30 771
4313.92 871
4314.54 1047
4315.16 983
4315.78 952
4316.40 933
4317.02 996
4317.64 898
4318.26 1007
4318.88 980
4319.50 937
4320.12 860
4320.74 955
4321.36 970
4321.98 969
4322.60 1019
4323.22 1001
4323.84 1154
4324.46 1136
4325.08 1067
4325.70 1249
4326.32 1126
4326.94 1251
4327.56 1173
4328.18 1043
4328.80 965
4329.42 868
4330.04 924
4330.66 978
4331.28 993
4331.90 1094
4332.52 1096
4333.14 1102
4333.76 1214
4334.38 1238
4335.00 1273
4335.63 1505
4336.25 1466
4336.87 1495
4337.49 1646
4338.11 1586
4338.73 1602
4339.35 1655
4339.97 1754
4340.59 1595
4341.22 1534
4341.84 1589
4342.46 1819
4343.08 1703
4343.70 1844
4344.32 1756
4344.94 1969
4345.57 2390
4346.19 2300
4346.81 2241
4347.43 2324
4348.05 2251
4348.67 2383
4349.30 2224
4349.92 1862
4350.54 1734
4351.16 1733
4351.78 1534
4352.41 1446
4353.03 1288
4353.65 1198
4354.27 1119
4354.90 1168
4355.52 1187
4356.14 1199
4356.76 1168
4357.38 1169
4358.01 1127
4358.63 1156
4359.25 1134
4359.87 1148
4360.50 1181
4361.12 1183
4361.74 1091
4362.37 1032
4362.99 1108
4363.61 1042
4364.23 1148
4364.86 1215
4365.48 1062
4366.10 1146
4366.73 1050
4367.35 1010
4367.97 1018
4368.60 971
4369.22 1056
4369.84 1020
4370.47 989
4371.09 943
4371.71 888
4372.34 845
4372.96 951
4373.58 867
4374.21 1009
4374.83 870
4375.46 921
4376.08 1002
4376.70 981
4377.33 990
4377.95 971
4378.57 988
4379.20 935
4379.82 1000
4380.45 983
4381.07 904
4381.70 931
4382.32 1025
4382.94 1013
4383.57 1015
4384.19 983
4384.82 957
4385.44 1075
4386.07 1017
4386.69 929
4387.32 865
4387.94 852
4388.56 809
4389.19 798
4389.81 801
4390.44 897
4391.06 909
4391.69 859
4392.31 856
4392.94 847
4393.56 921
4394.19 841
4394.81 915
4395.44 985
4396.06 1056
4396.69 1045
4397.31 1010
4397.94 980
4398.57 976
4399.19 941
4399.82 972
4400.44 896
4401.07 904
4401.69 951
4402.32 960
4402.94 913
4403.57 966
4404.20 939
4404.82 908
4405.45 959
4406.07 951
4406.70 972
4407.33 914
4407.95 1017
4408.58 962
4409.20 876
4409.83 878
4410.46 887
4411.08 993
4411.71 950
4412.34 919
4412.96 918
4413.59 920
4414.21 863
4414.84 866
4415.47 882
4416.09 944
4416.72 839
4417.35 896
4417.97 905
4418.60 934
4419.23 878
4419.86 841
4420.48 833
4421.11 733
4421.74 734
4422.36 893
4422.99 892
4423.62 872
4424.25 865
4424.87 722
4425.50 764
4426.13 757
4426.75 762
4427.38 837
4428.01 764
4428.64 742
4429.26 774
4429.89 751
4430.52 771
4431.15 795
4431.78 789
4432.40 777
4433.03 747
4433.66 800
4434.29 705
4434.91 747
4435.54 865
4436.17 904
4436.80 817
4437.43 812
4438.06 976
4438.68 872
4439.31 891
4439.94 743
4440.57 687
4441.20 814
4441.83 669
4442.45 835
4443.08 787
4443.71 855
4444.34 892
4444.97 854
4445.60 784
4446.23 814
4446.86 981
4447.48 869
4448.11 990
4448.74 876
4449.37 814
4450.00 829
4450.63 836
4451.26 851
4451.89 782
4452.52 921
4453.15 916
4453.78 871
4454.40 776
4455.03 884
4455.66 901
4456.29 975
4456.92 933
4457.55 982
4458.18 903
4458.81 840
4459.44 815
4460.07 828
4460.70 743
4461.33 723
4461.96 741
4462.59 762
4463.22 788
4463.85 789
4464.48 688
4465.11 709
4465.74 779
4466.37 800
4467.00 717
4467.63 795
4468.26 882
4468.89 749
4469.52 695
4470.15 675
4470.78 736
4471.41 769
4472.04 749
4472.68 752
4473.31 741
4473.94 677
4474.57 752
4475.20 828
4475.83 801
4476.46 751
4477.09 769
4477.72 862
4478.35 902
4478.98 825
4479.62 764
4480.25 754
4480.88 797
4481.51 786
4482.14 719
4482.77 860
4483.40 822
4484.04 774
4484.67 758
4485.30 739
4485.93 670
4486.56 824
4487.19 825
4487.82 803
4488.46 749
4489.09 817
4489.72 943
4490.35 729
4490.98 866
4491.62 764
4492.25 686
4492.88 828
4493.51 914
4494.14 849
4494.78 901
4495.41 908
4496.04 888
4496.67 878
4497.31 871
4497.94 818
4498.57 800
4499.20 1041
4499.84 919
4500.47 1083
4501.10 1113
4501.73 994
4502.37 1121
4503.00 1046
4503.63 887
4504.27 935
4504.90 972
4505.53 947
4506.16 927
4506.80 883
4507.43 835
4508.06 772
4508.70 821
4509.33 847
4509.96 802
4510.60 807
4511.23 797
4511.86 866
4512.50 856
4513.13 922
4513.76 848
4514.40 827
4515.03 840
4515.66 883
4516.30 887
4516.93 835
4517.57 868
4518.20 890
4518.83 893
4519.47 817
4520.10 765
4520.74 788
4521.37 831
4522.00 878
4522.64 796
4523.27 854
4523.91 927
4524.54 846
4525.18 963
4525.81 1022
4526.44 1137
4527.08 1131
4527.71 1343
4528.35 1416
4528.98 1599
4529.62 1944
4530.25 2110
4530.89 2261
4531.52 2194
4532.16 2278
4532.79 2340
4533.43 2154
4534.06 2305
4534.70 2197
4535.33 1688
4535.97 1581
4536.60 1493
4537.24 1333
4537.87 1166
4538.51 1129
4539.14 1067
4539.78 1035
4540.41 989
4541.05 970
4541.68 996
4542.32 862
4542.96 925
4543.59 988
4544.23 848
4544.86 969
4545.50 904
4546.13 812
4546.77 919
4547.41 987
4548.04 837
4548.68 849
4549.31 903
4549.95 786
4550.59 862
4551.22 871
4551.86 846
4552.50 795
4553.13 802
4553.77 854
4554.40 846
4555.04 881
4555.68 872
4556.31 828
4556.95 822
4557.59 869
4558.22 908
4558.86 929
4559.50 859
4560.13 904
4560.77 849
4561.41 874
4562.04 796
4562.68 746
4563.32 858
4563.96 889
4564.59 856
4565.23 921
4565.87 836
4566.50 876
4567.14 895
4567.78 916
4568.42 957
4569.05 944
4569.69 1022
4570.33 1028
4570.97 992
4571.60 999
4572.24 982
4572.88 970
4573.52 912
4574.16 879
4574.79 877
4575.43 906
4576.07 854
4576.71 842
4577.34 817
4577.98 843
4578.62 904
4579.26 958
4579.90 888
4580.54 856
4581.17 821
4581.81 818
4582.45 872
4583.09 984
4583.73 964
4584.37 981
4585.00 929
4585.64 836
4586.28 824
4586.92 934
4587.56 980
4588.20 1013
4588.84 1026
4589.48 1053
4590.11 1089
4590.75 1102
4591.39 1085
4592.03 1085
4592.67 1124
4593.31 1020
4593.95 957
4594.59 851
4595.23 845
4595.87 915
4596.51 957
4597.15 927
4597.79 943
4598.42 884
4599.06 1014
4599.70 949
4600.34 815
4600.98 856
4601.62 921
4602.26 1097
4602.90 923
4603.54 872
4604.18 869
4604.82 843
4605.46 870
4606.10 894
4606.74 931
4607.38 883
4608.02 864
4608.66 945
4609.30 999
4609.94 994
4610.58 858
4611.22 856
4611.86 858
4612.50 925
4613.15 885
4613.79 1004
4614.43 879
4615.07 879
4615.71 830
4616.35 924
4616.99 893
4617.63 836
4618.27 787
4618.91 872
4619.55 791
4620.19 818
4620.83 782
4621.48 916
4622.12 864
4622.76 803
4623.40 798
4624.04 906
4624.68 867
4625.32 997
4625.96 926
4626.61 862
4627.25 848
4627.89 896
4628.53 836
4629.17 790
4629.81 866
4630.46 896
4631.10 980
4631.74 973
4632.38 925
4633.02 917
4633.66 834
4634.31 865
4634.95 914
4635.59 1064
4636.23 1023
4636.88 980
4637.52 1032
4638.16 969
4638.80 1003
4639.44 1157
4640.09 1035
4640.73 953
4641.37 1091
4642.01 948
4642.66 924
4643.30 1048
4643.94 947
4644.58 896
4645.23 956
4645.87 973
4646.51 906
4647.16 901
4647.80 851
4648.44 986
4649.08 944
4649.73 903
4650.37 989
4651.01 1030
4651.66 941
4652.30 921
4652.94 1016
4653.59 1101
4654.23 1041
4654.87 1011
4655.52 1066
4656.16 931
4656.80 911
4657.45 842
4658.09 1004
4658.74 875
4659.38 778
4660.02 809
4660.67 788
4661.31 832
4661.95 744
4662.60 734
4663.24 846
4663.89 833
4664.53 915
4665.17 814
4665.82 754
4666.46 739
4667.11 728
4667.75 746
4668.40 736
4669.04 761
4669.68 745
4670.33 704
4670.97 765
4671.62 801
4672.26 807
4672.91 788
4673.55 793
4674.20 836
4674.84 779
4675.49 845
4676.13 908
4676.78 950
4677.42 851
4678.07 756
4678.71 849
4679.36 930
4680.00 910
4680.65 766
4681.29 875
4681.94 883
4682.58 774
4683.23 856
4683.87 794
4684.52 838
4685.16 848
4685.81 834
4686.46 849
4687.10 791
4687.75 741
4688.39 676
4689.04 807
4689.68 686
4690.33 753
4690.98 740
4691.62 753
4692.27 833
4692.91 871
4693.56 834
4694.21 786
4694.85 813
4695.50 803
4696.15 924
4696.79 920
4697.44 1011
4698.08 1061
4698.73 945
4699.38 864
4700.02 897
4700.67 978
4701.32 1085
4701.96 995
4702.61 939
4703.26 905
4703.90 827
4704.55 906
4705.20 912
4705.84 877
4706.49 895
4707.14 884
4707.79 843
4708.43 811
4709.08 845
4709.73 761
4710.37 878
4711.02 912
4711.67 905
4712.32 827
4712.96 728
4713.61 910
4714.26 938
4714.91 872
4715.55 919
4716.20 1008
4716.85 986
4717.50 905
4718.14 838
4718.79 855
4719.44 844
4720.09 886
4720.74 873
4721.38 896
4722.03 926
4722.68 880
4723.33 874
4723.98 944
4724.62 934
4725.27 959
4725.92 783
4726.57 831
4727.22 789
4727.87 795
4728.52 804
4729.16 766
4729.81 755
4730.46 696
4731.11 768
4731.76 819
4732.41 751
4733.06 691
4733.70 750
4734.35 784
4735.00 809
4735.65 736
4736.30 681
4736.95 739
4737.60 700
4738.25 832
4738.90 776
4739.55 749
4740.20 842
4740.84 834
4741.49 843
4742.14 815
4742.79 725
4743.44 716
4744.09 834
4744.74 838
4745.39 945
4746.04 872
4746.69 821
4747.34 833
4747.99 874
4748.64 829
4749.29 865
4749.94 841
4750.59 861
4751.24 908
4751.89 967
4752.54 870
4753.19 895
4753.84 887
4754.49 935
4755.14 882
4755.79 853
4756.44 857
4757.09 844
4757.74 941
4758.39 948
4759.04 862
4759.70 805
4760.35 795
4761.00 830
4761.65 819
4762.30 886
4762.95 922
4763.60 1030
4764.25 989
4764.90 1123
4765.55 1175
4766.20 1117
4766.86 1135
4767.51 1083
4768.16 1067
4768.81 1024
4769.46 954
4770.11 993
4770.76 1047
4771.41 900
4772.07 949
4772.72 904
4773.37 882
4774.02 957
4774.67 907
4775.32 905
4775.98 850
4776.63 885
4777.28 827
4777.93 834
4778.58 919
4779.24 940
4779.89 914
4780.54 825
4781.19 925
4781.84 878
4782.50 832
4783.15 818
4783.80 815
4784.45 873
4785.10 944
4785.76 905
4786.41 873
4787.06 810
4787.71 782
4788.37 816
4789.02 922
4789.67 878
4790.33 774
4790.98 761
4791.63 773
4792.28 771
4792.94 736
4793.59 694
4794.24 757
4794.90 782
4795.55 723
4796.20 842
4796.86 832
4797.51 806
4798.16 838
4798.81 825
4799.47 773
4800.12 750
4800.78 788
4801.43 800
4802.08 797
4802.74 727
4803.39 821
4804.04 886
4804.70 830
4805.35 757
4806.00 686
4806.66 813
4807.31 837
4807.97 745
4808.62 774
4809.27 875
4809.93 854
4810.58 917
4811.24 857
4811.89 844
4812.54 767
4813.20 735
4813.85 728
4814.51 815
4815.16 795
4815.82 901
4816.47 1007
4817.13 984
4817.78 869
4818.44 869
4819.09 910
4819.74 897
4820.40 904
4821.05 982
4821.71 1038
4822.36 1080
4823.02 1035
4823.67 999
4824.33 1078
4824.98 1126
4825.64 1149
4826.29 1121
4826.95 1186
4827.60 1120
4828.26 1065
4828.92 968
4829.57 1037
4830.23 998
4830.88 1020
4831.54 1050
4832.19 1116
4832.85 1089
4833.50 1146
4834.16 1258
4834.82 1279
4835.47 1358
4836.13 1344
4836.78 1390
4837.44 1399
4838.10 1297
4838.75 1378
4839.41 1407
4840.06 1422
4840.72 1511
4841.38 1395
4842.03 1284
4842.69 1236
4843.34 1219
4844.00 1140
4844.66 1165
4845.31 1251
4845.97 1132
4846.63 1143
4847.28 1296
4847.94 1088
4848.60 1245
4849.25 1225
4849.91 1208
4850.57 1253
4851.22 1238
4851.88 1148
4852.54 1202
4853.20 1202
4853.85 1221
4854.51 1280
4855.17 1314
4855.82 1281
4856.48 1487
4857.14 1501
4857.80 1503
4858.45 1496
4859.11 1430
4859.77 1531
4860.43 1472
4861.08 1395
4861.74 1495
4862.40 1473
4863.06 1292
4863.71 1435
4864.37 1443
4865.03 1464
4865.69 1428
4866.34 1294
4867.00 1476
4867.66 1493
4868.32 1424
4868.98 1447
4869.63 1469
4870.29 1288
4870.95 1316
4871.61 1238
4872.27 1176
4872.93 1292
4873.58 1272
4874.24 1238
4874.90 1201
4875.56 1222
4876.22 1277
4876.88 1299
4877.54 1208
4878.19 1204
4878.85 1194
4879.51 1123
4880.17 1247
4880.83 1145
4881.49 1100
4882.15 1225
4882.81 1135
4883.47 1075
4884.13 1126
4884.78 950
4885.44 1038
4886.10 1059
4886.76 987
4887.42 999
4888.08 974
4888.74 1014
4889.40 1056
4890.06 1128
4890.72 1168
4891.38 1058
4892.04 952
4892.70 1200
4893.36 1035
4894.02 1067
4894.68 1078
4895.34 978
4896.00 1031
4896.66 1049
4897.32 1056
4897.98 1039
4898.64 1024
4899.30 1081
4899.96 1053
4900.62 1100
4901.28 1033
4901.94 993
4902.60 1004
4903.26 929
4903.92 920
4904.58 929
4905.24 857
4905.90 917
4906.56 887
4907.22 864
4907.88 949
4908.54 924
4909.20 926
4909.87 793
4910.53 776
4911.19 859
4911.85 910
4912.51 948
4913.17 984
4913.83 820
4914.49 759
4915.15 830
4915.81 770
4916.48 823
4917.14 755
4917.80 783
4918.46 748
4919.12 735
4919.78 795
4920.44 804
4921.11 746
4921.77 822
4922.43 778
4923.09 860
4923.75 905
4924.41 837
4925.08 762
4925.74 834
4926.40 761
4927.06 790
4927.72 740
4928.39 868
4929.05 817
4929.71 851
4930.37 880
4931.04 832
4931.70 807
4932.36 822
4933.02 823
4933.69 876
4934.35 760
4935.01 830
4935.67 785
4936.34 751
4937.00 791
4937.66 932
4938.32 804
4938.99 845
4939.65 860
4940.31 856
4940.98 825
4941.64 741
4942.30 885
4942.96 802
4943.63 790
4944.29 756
4944.95 860
4945.62 808
4946.28 850
4946.94 915
4947.61 830
4948.27 766
4948.93 840
4949.60 855
4950.26 856
4950.92 786
4951.59 758
4952.25 797
4952.92 722
4953.58 730
4954.24 758
4954.91 755
4955.57 738
4956.24 699
4956.90 685
4957.56 805
4958.23 771
4958.89 803
4959.56 934
4960.22 879
4960.88 788
4961.55 846
4962.21 968
4962.88 874
4963.54 877
4964.21 846
4964.87 916
4965.54 955
4966.20 886
4966.86 815
4967.53 843
4968.19 743
4968.86 785
4969.52 773
4970.19 767
4970.85 892
4971.52 809
4972.18 772
4972.85 724
4973.51 777
4974.18 813
4974.84 787
4975.51 874
4976.17 772
4976.84 803
4977.51 783
4978.17 742
4978.84 773
4979.50 773
4980.17 778
4980.83 678
4981.50 812
4982.16 811
4982.83 721
4983.50 806
4984.16 821
4984.83 714
4985.49 727
4986.16 735
4986.83 860
4987.49 814
4988.16 770
4988.82 762
4989.49 747
4990.16 721
4990.82 710
4991.49 723
4992.16 725
4992.82 684
4993.49 740
4994.16 784
4994.82 711
4995.49 678
4996.15 619
4996.82 764
4997.49 853
4998.16 727
4998.82 749
4999.49 751
5000.16 721
5000.82 678
5001.49 643
5002.16 779
5002.82 784
5003.49 720
5004.16 760
5004.83 760
5005.49 717
5006.16 714
5006.83 782
5007.49 736
5008.16 695
5008.83 674
5009.50 646
5010.16 740
5010.83 739
5011.50 853
5012.17 806
5012.84 801
5013.50 726
5014.17 778
5014.84 811
5015.51 829
5016.17 891
5016.84 775
5017.51 880
5018.18 906
5018.85 978
5019.52 997
5020.18 1110
5020.85 1164
5021.52 1149
5022.19 1287
5022.86 1269
5023.53 1274
5024.19 1304
5024.86 1245
5025.53 1195
5026.20 1085
5026.87 1022
5027.54 943
5028.21 929
5028.88 864
5029.54 876
5030.21 822
5030.88 724
5031.55 736
5032.22 782
5032.89 704
5033.56 723
5034.23 777
5034.90 804
5035.57 712
5036.24 690
5036.90 688
5037.57 668
5038.24 701
5038.91 730
5039.58 637
5040.25 641
5040.92 647
5041.59 703
5042.26 710
5042.93 717
5043.60 739
5044.27 783
5044.94 751
5045.61 698
5046.28 719
5046.95 723
5047.62 726
5048.29 735
5048.96 768
5049.63 755
5050.30 686
5050.97 702
5051.64 707
5052.31 813
5052.98 743
5053.65 775
5054.32 819
5054.99 705
5055.66 603
5056.34 714
5057.01 737
5057.68 711
5058.35 672
5059.02 783
5059.69 782
5060.36 703
5061.03 683
5061.70 726
5062.37 802
5063.04 681
5063.72 704
5064.39 688
5065.06 662
5065.73 714
5066.40 706
5067.07 805
5067.74 679
5068.42 661
5069.09 760
5069.76 710
5070.43 654
5071.10 690
5071.77 715
5072.44 766
5073.12 726
5073.79 686
5074.46 745
5075.13 770
5075.80 796
5076.48 819
5077.15 704
5077.82 734
5078.49 797
5079.16 778
5079.84 756
5080.51 745
5081.18 702
5081.85 695
5082.53 750
5083.20 682
5083.87 768
5084.54 661
5085.22 739
5085.89 728
5086.56 832
5087.23 744
5087.91 805
5088.58 898
5089.25 825
5089.93 853
5090.60 840
5091.27 862
5091.94 902
5092.62 868
5093.29 864
5093.96 927
5094.64 899
5095.31 821
5095.98 760
5096.66 776
5097.33 770
5098.00 862
5098.68 760
5099.35 771
5100.02 798
5100.70 802
5101.37 862
5102.04 796
5102.72 781
5103.39 831
5104.07 775
5104.74 726
5105.41 789
5106.09 830
5106.76 813
5107.44 685
5108.11 745
5108.78 747
5109.46 714
5110.13 622
5110.81 723
5111.48 740
5112.16 781
5112.83 796
5113.50 754
5114.18 759
5114.85 800
5115.53 847
5116.20 776
5116.88 702
5117.55 909
5118.23 931
5118.90 965
5119.58 947
5120.25 943
5120.93 784
5121.60 808
5122.28 770
5122.95 817
5123.63 832
5124.30 760
5124.98 763
5125.65 813
5126.33 699
5127.00 747
5127.68 796
5128.35 795
5129.03 787
5129.70 811
5130.38 736
5131.06 797
5131.73 771
5132.41 732
5133.08 659
5133.76 819
5134.43 774
5135.11 709
5135.79 741
5136.46 643
5137.14 631
5137.81 731
5138.49 748
5139.17 784
5139.84 829
5140.52 754
5141.20 824
5141.87 793
5142.55 729
5143.22 720
5143.90 664
5144.58 664
5145.25 777
5145.93 684
5146.61 718
5147.28 662
5147.96 654
5148.64 640
5149.31 567
5149.99 655
5150.67 629
5151.34 692
5152.02 592
5152.70 637
5153.38 728
5154.05 698
5154.73 758
5155.41 670
5156.08 624
5156.76 611
5157.44 698
5158.12 637
5158.79 697
5159.47 662
5160.15 647
5160.83 666
5161.50 707
5162.18 736
5162.86 734
5163.54 728
5164.22 711
5164.89 707
5165.57 767
5166.25 811
5166.93 766
5167.61 676
5168.28 715
5168.96 761
5169.64 764
5170.32 688
5171.00 666
5171.67 715
5172.35 743
5173.03 647
5173.71 684
5174.39 621
5175.07 652
5175.74 698
5176.42 691
5177.10 726
5177.78 691
5178.46 755
5179.14 736
5179.82 635
5180.50 715
5181.17 773
5181.85 686
5182.53 731
5183.21 574
5183.89 630
5184.57 705
5185.25 645
5185.93 617
5186.61 695
5187.29 633
5187.97 613
5188.65 658
5189.33 608
5190.00 638
5190.68 622
5191.36 620
5192.04 635
5192.72 618
5193.40 666
5194.08 623
5194.76 641
5195.44 611
5196.12 561
5196.80 622
5197.48 659
5198.16 697
5198.84 704
5199.52 687
5200.20 700
5200.88 623
5201.56 628
5202.24 824
5202.92 693
5203.60 655
5204.28 737
5204.96 713
5205.65 726
5206.33 804
5207.01 696
5207.69 742
5208.37 753
5209.05 666
5209.73 786
5210.41 840
5211.09 891
5211.77 752
5212.45 802
5213.13 749
5213.82 724
5214.50 745
5215.18 725
5215.86 745
5216.54 772
5217.22 723
5217.90 765
5218.58 829
5219.27 801
5219.95 768
5220.63 726
5221.31 741
5221.99 798
5222.67 769
5223.35 862
5224.04 840
5224.72 759
5225.40 600
5226.08 729
5226.76 713
5227.45 705
5228.13 737
5228.81 795
5229.49 741
5230.17 732
5230.86 732
5231.54 676
5232.22 683
5232.90 767
5233.58 677
5234.27 670
5234.95 695
5235.63 713
5236.31 645
5237.00 669
5237.68 736
5238.36 742
5239.05 777
5239.73 861
5240.41 724
5241.09 712
5241.78 769
5242.46 710
5243.14 766
5243.83 825
5244.51 716
5245.19 754
5245.87 738
5246.56 717
5247.24 747
5247.92 738
5248.61 725
5249.29 715
5249.97 765
5250.66 795
5251.34 775
5252.03 821
5252.71 885
5253.39 762
5254.08 761
5254.76 733
5255.44 706
5256.13 629
5256.81 719
5257.50 750
5258.18 834
5258.86 729
5259.55 689
5260.23 754
5260.92 812
5261.60 821
5262.28 788
5262.97 768
5263.65 775
5264.34 755
5265.02 838
5265.71 719
5266.39 840
5267.07 785
5267.76 701
5268.44 659
5269.13 748
5269.81 601
5270.50 639
5271.18 708
5271.87 781
5272.55 693
5273.24 745
5273.92 682
5274.61 704
5275.29 819
5275.98 779
5276.66 730
5277.35 728
5278.03 776
5278.72 842
5279.40 756
5280.09 807
5280.77 926
5281.46 976
5282.15 861
5282.83 926
5283.52 1011
5284.20 886
5284.89 907
5285.57 812
5286.26 906
5286.95 819
5287.63 757
5288.32 767
5289.00 700
5289.69 712
5290.38 740
5291.06 761
5291.75 799
5292.43 747
5293.12 812
5293.81 756
5294.49 736
5295.18 787
5295.87 934
5296.55 846
5297.24 771
5297.92 882
5298.61 802
5299.30 729
5299.98 799
5300.67 774
5301.36 733
5302.04 745
5302.73 768
5303.42 757
5304.11 800
5304.79 857
5305.48 792
5306.17 787
5306.85 825
5307.54 828
5308.23 881
5308.92 826
5309.60 849
5310.29 824
5310.98 805
5311.66 862
5312.35 791
5313.04 757
5313.73 816
5314.41 838
5315.10 779
5315.79 757
5316.48 785
5317.17 848
5317.85 874
5318.54 906
5319.23 900
5319.92 890
5320.61 845
5321.29 915
5321.98 895
5322.67 842
5323.36 707
5324.05 725
5324.73 757
5325.42 771
5326.11 707
5326.80 746
5327.49 741
5328.18 764
5328.87 812
5329.55 804
5330.24 757
5330.93 845
5331.62 825
5332.31 857
5333.00 875
5333.69 869
5334.38 829
5335.06 861
5335.75 858
5336.44 871
5337.13 835
5337.82 804
5338.51 860
5339.20 854
5339.89 745
5340.58 857
5341.27 877
5341.96 899
5342.65 924
5343.33 848
5344.02 855
5344.71 951
5345.40 941
5346.09 1049
5346.78 1132
5347.47 1172
5348.16 1289
5348.85 1390
5349.54 1531
5350.23 1658
5350.92 1635
5351.61 1694
5352.30 1677
5352.99 1633
5353.68 1483
5354.37 1448
5355.06 1476
5355.75 1240
5356.44 1127
5357.13 1050
5357.82 888
5358.51 775
5359.21 857
5359.90 829
5360.59 782
5361.28 734
5361.97 746
5362.66 758
5363.35 754
5364.04 731
5364.73 792
5365.42 728
5366.11 691
5366.80 698
5367.49 767
5368.19 680
5368.88 770
5369.57 670
5370.26 634
5370.95 686
5371.64 718
5372.33 668
5373.02 658
5373.72 696
5374.41 680
5375.10 717
5375.79 672
5376.48 619
5377.17 613
5377.87 636
5378.56 713
5379.25 745
5379.94 828
5380.63 748
5381.33 768
5382.02 768
5382.71 725
5383.40 709
5384.09 705
5384.79 732
5385.48 713
5386.17 681
5386.86 777
5387.55 867
5388.25 763
5388.94 868
5389.63 875
5390.32 845
5391.02 914
5391.71 909
5392.40 792
5393.09 801
5393.79 772
5394.48 767
5395.17 824
5395.87 859
5396.56 745
5397.25 723
5397.95 691
5398.64 709
5399.33 697
5400.02 695
5400.72 714
5401.41 766
5402.10 707
5402.80 638
5403.49 744
5404.18 702
5404.88 717
5405.57 733
5406.26 679
5406.96 810
5407.65 813
5408.35 753
5409.04 751
5409.73 740
5410.43 703
5411.12 774
5411.81 701
5412.51 709
5413.20 734
5413.90 745
5414.59 735
5415.28 752
5415.98 727
5416.67 677
5417.37 725
5418.06 742
5418.76 788
5419.45 783
5420.14 753
5420.84 699
5421.53 679
5422.23 731
5422.92 713
5423.62 750
5424.31 771
5425.01 648
5425.70 735
5426.40 736
5427.09 693
5427.79 666
5428.48 627
5429.18 736
5429.87 684
5430.57 658
5431.26 697
5431.96 797
5432.65 780
5433.35 812
5434.04 758
5434.74 821
5435.43 862
5436.13 867
5436.82 830
5437.52 709
5438.22 781
5438.91 814
5439.61 824
5440.30 837
5441.00 751
5441.69 801
5442.39 772
5443.09 884
5443.78 921
5444.48 951
5445.17 928
5445.87 868
5446.57 909
5447.26 917
5447.96 1015
5448.66 1012
5449.35 1059
5450.05 1022
5450.74 986
5451.44 970
5452.14 844
5452.83 892
5453.53 935
5454.23 897
5454.92 848
5455.62 771
5456.32 773
5457.01 752
5457.71 854
5458.41 901
5459.10 774
5459.80 822
5460.50 846
5461.20 909
5461.89 850
5462.59 924
5463.29 902
5463.98 920
5464.68 915
5465.38 839
5466.08 905
5466.77 854
5467.47 895
5468.17 888
5468.87 937
5469.56 862
5470.26 903
5470.96 858
5471.66 877
5472.35 883
5473.05 863
5473.75 905
5474.45 864
5475.15 1043
5475.84 1064
5476.54 1079
5477.24 1186
5477.94 1181
5478.64 1261
5479.34 1276
5480.03 1297
5480.73 1281
5481.43 1379
5482.13 1419
5482.83 1501
5483.53 1219
5484.22 1144
5484.92 1134
5485.62 1114
5486.32 1093
5487.02 1106
5487.72 1082
5488.42 1011
5489.11 1124
5489.81 1139
5490.51 1109
5491.21 1151
5491.91 1208
5492.61 1185
5493.31 1217
5494.01 1145
5494.71 1180
5495.41 1245
5496.11 1269
5496.81 1486
5497.50 1608
5498.20 1768
5498.90 1804
5499.60 2073
5500.30 2116
5501.00 2149
5501.70 2112
5502.40 1837
5503.10 1919
5503.80 1676
5504.50 1520
5505.20 1504
5505.90 1357
5506.60 1157
5507.30 1153
5508.00 1125
5508.70 1069
5509.40 1015
5510.10 1050
5510.80 1179
5511.50 1152
5512.20 998
5512.90 1124
5513.60 1122
5514.30 1132
5515.00 1083
5515.70 1120
5516.40 1006
5517.11 1034
5517.81 983
5518.51 999
5519.21 1015
5519.91 1003
5520.61 951
5521.31 980
5522.01 969
5522.71 996
5523.41 900
5524.11 867
5524.82 753
5525.52 845
5526.22 829
5526.92 945
5527.62 888
5528.32 939
5529.02 858
5529.72 857
5530.43 835
5531.13 979
5531.83 901
5532.53 868
5533.23 796
5533.93 798
5534.64 772
5535.34 814
5536.04 798
5536.74 748
5537.44 762
5538.15 827
5538.85 824
5539.55 795
5540.25 714
5540.95 672
5541.66 758
5542.36 724
5543.06 716
5543.76 743
5544.47 812
5545.17 814
5545.87 708
5546.57 740
5547.28 714
5547.98 761
5548.68 822
5549.38 831
5550.09 802
5550.79 777
5551.49 745
5552.19 749
5552.90 753
5553.60 734
5554.30 879
5555.01 811
5555.71 739
5556.41 657
5557.12 687
5557.82 786
5558.52 717
5559.23 792
5559.93 759
5560.63 748
5561.34 742
5562.04 684
5562.74 744
5563.45 777
5564.15 783
5564.85 832
5565.56 740
5566.26 814
5566.96 783
5567.67 773
5568.37 707
5569.08 714
5569.78 753
5570.48 741
5571.19 749
5571.89 665
5572.60 715
5573.30 766
5574.01 680
5574.71 775
5575.41 853
5576.12 872
5576.82 832
5577.53 779
5578.23 765
5578.94 667
5579.64 730
5580.35 682
5581.05 697
5581.76 744
5582.46 723
5583.16 710
5583.87 749
5584.57 709
5585.28 691
5585.98 728
5586.69 744
5587.39 714
5588.10 640
5588.81 630
5589.51 681
5590.22 736
5590.92 705
5591.63 709
5592.33 699
5593.04 660
5593.74 605
5594.45 611
5595.15 731
5595.86 694
5596.57 729
5597.27 685
5597.98 749
5598.68 722
5599.39 669
5600.09 632
5600.80 679
5601.51 668
5602.21 658
5602.92 666
5603.62 621
5604.33 712
5605.04 726
5605.74 651
5606.45 677
5607.16 626
5607.86 614
5608.57 682
5609.27 629
5609.98 680
5610.69 678
5611.39 602
5612.10 666
5612.81 645
5613.51 636
5614.22 663
5614.93 637
5615.64 689
5616.34 698
5617.05 695
5617.76 627
5618.46 659
5619.17 719
5619.88 691
5620.58 699
5621.29 764
5622.00 713
5622.71 742
5623.41 664
5624.12 648
5624.83 688
5625.54 736
5626.24 743
5626.95 601
5627.66 676
5628.37 693
5629.07 745
5629.78 702
5630.49 698
5631.20 714
5631.91 771
5632.61 697
5633.32 747
5634.03 754
5634.74 694
5635.45 778
5636.15 725
5636.86 774
5637.57 765
5638.28 792
5638.99 763
5639.70 730
5640.40 754
5641.11 817
5641.82 716
5642.53 715
5643.24 750
5643.95 747
5644.66 788
5645.36 708
5646.07 740
5646.78 715
5647.49 629
5648.20 680
5648.91 731
5649.62 694
5650.33 744
5651.04 714
5651.75 700
5652.45 839
5653.16 804
5653.87 686
5654.58 797
5655.29 897
5656.00 904
5656.71 889
5657.42 885
5658.13 881
5658.84 826
5659.55 824
5660.26 795
5660.97 883
5661.68 862
5662.39 806
5663.10 699
5663.81 709
5664.52 796
5665.23 775
5665.94 714
5666.65 745
5667.36 811
5668.07 784
5668.78 745
5669.49 798
5670.20 817
5670.91 807
5671.62 764
5672.33 762
5673.04 806
5673.75 697
5674.46 706
5675.17 748
5675.88 787
5676.59 777
5677.31 765
5678.02 679
5678.73 712
5679.44 718
5680.15 677
5680.86 718
5681.57 770
5682.28 785
5682.99 738
5683.70 708
5684.42 695
5685.13 701
5685.84 625
5686.55 678
5687.26 739
5687.97 654
5688.68 629
5689.39 656
5690.11 665
5690.82 811
5691.53 732
5692.24 646
5692.95 598
5693.67 626
5694.38 636
5695.09 683
5695.80 636
5696.51 676
5697.22 720
5697.94 697
5698.65 681
5699.36 685
5700.07 612
5700.79 705
5701.50 675
5702.21 729
5702.92 672
5703.63 615
5704.35 712
5705.06 680
5705.77 660
5706.48 572
5707.20 657
5707.91 750
5708.62 704
5709.34 697
5710.05 814
5710.76 767
5711.47 598
5712.19 641
5712.90 701
5713.61 629
5714.33 571
5715.04 586
5715.75 684
5716.47 678
5717.18 689
5717.89 675
5718.61 670
5719.32 707
5720.03 709
5720.75 629
5721.46 662
5722.17 662
5722.89 672
5723.60 752
5724.31 756
5725.03 745
5725.74 836
5726.46 877
5727.17 869
5727.88 908
5728.60 850
5729.31 944
5730.03 885
5730.74 1057
5731.45 879
5732.17 851
5732.88 837
5733.60 708
5734.31 733
5735.03 714
5735.74 816
5736.45 722
5737.17 752
5737.88 736
5738.60 706
5739.31 758
5740.03 667
5740.74 643
5741.46 621
5742.17 702
5742.89 698
5743.60 723
5744.32 670
5745.03 725
5745.75 676
5746.46 634
5747.18 672
5747.89 663
5748.61 757
5749.32 758
5750.04 791
5750.75 885
5751.47 841
5752.18 877
5752.90 930
5753.62 1003
5754.33 874
5755.05 933
5755.76 884
5756.48 943
5757.19 901
5757.91 861
5758.63 763
5759.34 813
5760.06 791
5760.77 707
5761.49 726
5762.21 774
5762.92 756
5763.64 697
5764.35 776
5765.07 730
5765.79 780
5766.50 671
5767.22 678
5767.94 722
5768.65 698
5769.37 771
5770.08 767
5770.80 776
5771.52 784
5772.23 787
5772.95 792
5773.67 881
5774.39 865
5775.10 815
5775.82 823
5776.54 740
5777.25 864
5777.97 881
5778.69 788
5779.40 881
5780.12 815
5780.84 820
5781.56 803
5782.27 916
5782.99 903
5783.71 892
5784.43 887
5785.14 859
5785.86 911
5786.58 894
5787.30 880
5788.01 851
5788.73 895
5789.45 957
5790.17 1021
5790.88 1057
5791.60 1026
5792.32 985
5793.04 1095
5793.76 1076
5794.47 1103
5795.19 1227
5795.91 1429
5796.63 1673
5797.35 1694
5798.07 1893
5798.78 2214
5799.50 2495
5800.22 2538
5800.94 2725
5801.66 2715
5802.38 2340
5803.10 2291
5803.81 2015
5804.53 1642
5805.25 1532
5805.97 1429
5806.69 1264
5807.41 1136
5808.13 1097
5808.85 1096
5809.56 1092
5810.28 1063
5811.00 1030
5811.72 1186
5812.44 1196
5813.16 1159
5813.88 1248
5814.60 1162
5815.32 1200
5816.04 1178
5816.76 1103
5817.48 1121
5818.20 1151
5818.92 1199
5819.64 1196
5820.36 1150
5821.08 1095
5821.80 1004
5822.51 882
5823.23 960
5823.95 966
5824.67 851
5825.39 932
5826.11 961
5826.83 880
5827.55 948
5828.28 947
5829.00 911
5829.72 811
5830.44 875
5831.16 879
5831.88 874
5832.60 763
5833.32 787
5834.04 828
5834.76 848
5835.48 916
5836.20 918
5836.92 815
5837.64 766
5838.36 780
5839.08 830
5839.80 814
5840.53 803
5841.25 841
5841.97 823
5842.69 780
5843.41 780
5844.13 800
5844.85 767
5845.57 685
5846.29 733
5847.02 761
5847.74 744
5848.46 790
5849.18 784
5849.90 781
5850.62 712
5851.34 743
5852.07 818
5852.79 800
5853.51 732
5854.23 779
5854.95 759
5855.68 754
5856.40 735
5857.12 686
5857.84 681
5858.56 796
5859.29 775
5860.01 757
5860.73 757
5861.45 735
5862.17 687
5862.90 782
5863.62 751
5864.34 691
5865.06 670
5865.79 751
5866.51 700
5867.23 745
5867.95 820
5868.68 767
5869.40 689
5870.12 769
5870.84 746
5871.57 728
5872.29 742
5873.01 817
5873.74 762
5874.46 692
5875.18 728
5875.91 771
5876.63 742
5877.35 806
5878.08 804
5878.80 712
5879.52 703
5880.25 800
5880.97 744
5881.69 736
5882.42 665
5883.14 640
5883.86 723
5884.59 825
5885.31 779
5886.03 786
5886.76 756
5887.48 695
5888.21 686
5888.93 764
5889.65 691
5890.38 760
5891.10 724
5891.83 813
5892.55 826
5893.27 799
5894.00 729
5894.72 782
5895.45 726
5896.17 789
5896.90 724
5897.62 710
5898.35 767
5899.07 699
5899.79 634
5900.52 626
5901.24 749
5901.97 773
5902.69 769
5903.42 758
5904.14 697
5904.87 742
5905.59 693
5906.32 749
5907.04 737
5907.77 707
5908.49 751
5909.22 816
5909.94 770
5910.67 726
5911.39 782
5912.12 719
5912.84 744
5913.57 812
5914.30 762
5915.02 803
5915.75 754
5916.47 851
5917.20 810
5917.92 703
5918.65 736
5919.38 790
5920.10 739
5920.83 776
5921.55 778
5922.28 810
5923.01 834
5923.73 908
5924.46 840
5925.18 820
5925.91 854
5926.64 849
5927.36 842
5928.09 930
5928.81 932
5929.54 933
5930.27 922
5930.99 863
5931.72 872
5932.45 934
5933.17 976
5933.90 997
5934.63 967
5935.35 996
5936.08 1008
5936.81 1018
5937.53 1011
5938.26 992
5938.99 1077
5939.72 1163
5940.44 1047
5941.17 1131
5941.90 1041
5942.62 997
5943.35 1126
5944.08 1035
5944.81 1101
5945.53 1073
5946.26 1050
5946.99 1119
5947.72 1174
5948.44 1284
5949.17 1268
5949.90 1244
5950.63 1379
5951.35 1398
5952.08 1500
5952.81 1593
5953.54 1425
5954.27 1455
5954.99 1378
5955.72 1404
5956.45 1391
5957.18 1456
5957.91 1376
5958.64 1389
5959.36 1435
5960.09 1435
5960.82 1419
5961.55 1455
5962.28 1700
5963.01 1665
5963.73 1614
5964.46 1845
5965.19 1999
5965.92 2224
5966.65 2204
5967.38 2239
5968.11 2105
5968.83 2135
5969.56 2040
5970.29 1882
5971.02 1894
5971.75 1848
5972.48 1772
5973.21 1739
5973.94 1709
5974.67 1695
5975.40 1708
5976.13 1703
5976.86 1809
5977.58 1711
5978.31 1636
5979.04 1820
5979.77 1767
5980.50 1893
5981.23 1885
5981.96 1799
5982.69 1856
5983.42 1888
5984.15 1982
5984.88 1994
5985.61 2028
5986.34 1858
5987.07 1834
5987.80 1718
5988.53 1765
5989.26 1965
5989.99 1924
5990.72 1918
5991.45 1875
5992.18 1899
5992.91 1905
5993.64 1951
5994.37 2053
5995.10 2045
5995.83 2087
5996.56 2186
5997.29 2233
5998.03 2138
5998.76 2133
5999.49 2216
6000.22 2087
6000.95 1987
6001.68 2075
6002.41 2032
6003.14 1999
6003.87 2164
6004.60 1947
6005.33 1957
6006.07 2177
6006.80 2417
6007.53 2633
6008.26 2785
6008.99 3099
6009.72 3496
6010.45 3942
6011.18 4459
6011.92 4765
6012.65 5382
6013.38 5668
6014.11 5801
6014.84 5655
6015.57 5779
6016.31 5373
6017.04 4621
6017.77 4065
6018.50 3493
6019.23 3216
6019.96 2893
6020.70 2546
6021.43 2195
6022.16 2023
6022.89 1917
6023.63 1865
6024.36 1815
6025.09 1631
6025.82 1670
6026.55 1666
6027.29 1546
6028.02 1536
6028.75 1493
6029.48 1527
6030.22 1391
6030.95 1468
6031.68 1523
6032.42 1400
6033.15 1360
6033.88 1387
6034.61 1400
6035.35 1313
6036.08 1362
6036.81 1385
6037.55 1495
6038.28 1433
6039.01 1487
6039.74 1512
6040.48 1515
6041.21 1531
6041.94 1625
6042.68 1638
6043.41 1525
6044.14 1528
6044.88 1607
6045.61 1858
6046.35 1689
6047.08 1584
6047.81 1686
6048.55 1869
6049.28 1890
6050.01 1950
6050.75 1987
6051.48 2004
6052.22 2228
6052.95 2392
6053.68 2256
6054.42 2230
6055.15 2168
6055.89 1993
6056.62 1863
6057.35 1809
6058.09 1796
6058.82 1704
6059.56 1723
6060.29 1666
6061.03 1684
6061.76 1626
6062.50 1502
6063.23 1524
6063.96 1461
6064.70 1477
6065.43 1545
6066.17 1558
6066.90 1467
6067.64 1382
6068.37 1378
6069.11 1506
6069.84 1424
6070.58 1367
6071.31 1276
6072.05 1266
6072.78 1332
6073.52 1379
6074.25 1325
6074.99 1300
6075.72 1307
6076.46 1261
6077.20 1267
6077.93 1285
6078.67 1242
6079.40 1261
6080.14 1287
6080.87 1261
6081.61 1323
6082.35 1261
6083.08 1315
6083.82 1204
6084.55 1236
6085.29 1241
6086.02 1231
6086.76 1178
6087.50 1167
6088.23 1176
6088.97 1143
6089.71 1275
6090.44 1236
6091.18 1249
6091.91 1241
6092.65 1185
6093.39 1181
6094.12 1078
6094.86 1146
6095.60 1166
6096.33 1191
6097.07 1088
6097.81 1125
6098.54 1058
6099.28 1071
6100.02 1119
6100.75 1123
6101.49 1145
6102.23 1095
6102.96 1163
6103.70 1147
6104.44 1248
6105.18 1118
6105.91 1030
6106.65 1153
6107.39 1072
6108.12 1062
6108.86 1151
6109.60 1124
6110.34 1138
6111.07 1130
6111.81 1045
6112.55 1115
6113.29 1150
6114.03 1035
6114.76 1152
6115.50 1184
6116.24 1165
6116.98 1136
6117.71 1229
6118.45 1216
6119.19 1151
6119.93 1114
6120.67 1189
6121.40 1136
6122.14 1188
6122.88 1222
6123.62 1160
6124.36 1163
6125.10 1219
6125.83 1188
6126.57 1140
6127.31 1212
6128.05 1220
6128.79 1227
6129.53 1212
6130.27 1199
6131.00 1277
6131.74 1276
6132.48 1235
6133.22 1191
6133.96 1299
6134.70 1294
6135.44 1223
6136.18 1204
6136.92 1242
6137.65 1300
6138.39 1252
6139.13 1221
6139.87 1334
6140.61 1200
6141.35 1151
6142.09 1299
6142.83 1336
6143.57 1209
6144.31 1207
6145.05 1268
6145.79 1315
6146.53 1302
6147.27 1224
6148.01 1291
6148.75 1284
6149.49 1349
6150.23 1319
6150.97 1336
6151.71 1421
6152.45 1393
6153.19 1440
6153.93 1371
6154.67 1295
6155.41 1296
6156.15 1357
6156.89 1478
6157.63 1456
6158.37 1361
6159.11 1352
6159.85 1377
6160.59 1525
6161.33 1431
6162.07 1507
6162.81 1611
6163.55 1715
6164.29 1840
6165.03 1844
6165.77 1947
6166.51 1988
6167.26 2088
6168.00 1975
6168.74 1982
6169.48 1864
6170.22 1895
6170.96 1957
6171.70 1985
6172.44 1753
6173.18 1781
6173.93 1809
6174.67 1844
6175.41 1748
6176.15 1693
6176.89 1739
6177.63 1696
6178.37 1665
6179.12 1785
6179.86 1727
6180.60 1881
6181.34 1990
6182.08 1936
6182.82 1896
6183.57 1912
6184.31 1759
6185.05 1854
6185.79 2060
6186.53 1998
6187.28 2125
6188.02 2054
6188.76 2052
6189.50 2047
6190.25 2034
6190.99 2076
6191.73 2223
6192.47 2301
6193.21 2392
6193.96 2410
6194.70 2419
6195.44 2500
6196.19 2335
6196.93 2495
6197.67 2423
6198.41 2326
6199.16 2487
6199.90 2509
6200.64 2399
6201.38 2420
6202.13 2736
6202.87 3030
6203.61 3656
6204.36 4134
6205.10 4973
6205.84 6309
6206.59 7219
6207.33 7914
6208.07 9134
6208.82 9958
6209.56 10223
6210.30 10755
6211.05 10176
6211.79 9453
6212.53 8175
6213.28 6962
6214.02 6005
6214.77 5028
6215.51 4248
6216.25 3675
6217.00 3227
6217.74 2826
6218.48 2522
6219.23 2145
6219.97 2147
6220.72 2044
6221.46 2084
6222.21 2128
6222.95 2092
6223.69 2070
6224.44 1941
6225.18 1873
6225.93 1883
6226.67 1907
6227.42 1779
6228.16 1682
6228.91 1573
6229.65 1431
6230.39 1537
6231.14 1441
6231.88 1385
6232.63 1321
6233.37 1411
6234.12 1346
6234.86 1408
6235.61 1483
6236.35 1351
6237.10 1442
6237.84 1427
6238.59 1423
6239.33 1398
6240.08 1480
6240.82 1568
6241.57 1506
6242.32 1606
6243.06 1724
6243.81 1762
6244.55 1861
6245.30 1836
6246.04 2040
6246.79 2171
6247.53 2268
6248.28 2350
6249.03 2373
6249.77 2397
6250.52 2147
6251.26 2120
6252.01 1861
6252.76 1826
6253.50 1725
6254.25 1708
6254.99 1609
6255.74 1623
6256.49 1535
6257.23 1714
6257.98 1671
6258.73 1604
6259.47 1552
6260.22 1547
6260.97 1646
6261.71 1561
6262.46 1529
6263.21 1570
6263.95 1558
6264.70 1637
6265.45 1583
6266.19 1670
6266.94 1631
6267.69 1584
6268.43 1537
6269.18 1610
6269.93 1656
6270.67 1604
6271.42 1701
6272.17 1612
6272.92 1612
6273.66 1625
6274.41 1629
6275.16 1726
6275.91 1742
6276.65 1775
6277.40 1757
6278.15 1666
6278.90 1712
6279.64 1631
6280.39 1526
6281.14 1486
6281.89 1527
6282.63 1474
6283.38 1402
6284.13 1419
6284.88 1557
6285.63 1661
6286.37 1498
6287.12 1495
6287.87 1631
6288.62 1537
6289.37 1510
6290.11 1440
6290.86 1408
6291.61 1330
6292.36 1273
6293.11 1333
6293.86 1339
6294.60 1255
6295.35 1398
6296.10 1393
6296.85 1339
6297.60 1238
6298.35 1186
6299.10 1196
6299.85 1259
6300.59 1256
6301.34 1195
6302.09 1317
6302.84 1367
6303.59 1226
6304.34 1262
6305.09 1383
6305.84 1233
6306.59 1292
6307.34 1206
6308.09 1235
6308.84 1268
6309.58 1287
6310.33 1365
6311.08 1331
6311.83 1324
6312.58 1333
6313.33 1314
6314.08 1339
6314.83 1353
6315.58 1259
6316.33 1332
6317.08 1326
6317.83 1248
6318.58 1216
6319.33 1197
6320.08 1103
6320.83 1137
6321.58 1194
6322.33 1181
6323.08 1141
6323.83 1136
6324.58 1176
6325.33 1156
6326.08 1122
6326.83 1158
6327.58 1252
6328.33 1094
6329.09 1185
6329.84 1147
6330.59 1078
6331.34 1106
6332.09 1143
6332.84 1146
6333.59 1184
6334.34 1101
6335.09 1138
6335.84 1121
6336.59 1109
6337.34 1145
6338.10 1077
6338.85 1105
6339.60 1084
6340.35 1099
6341.10 1092
6341.85 1207
6342.60 1205
6343.36 1127
6344.11 1076
6344.86 1202
6345.61 1148
6346.36 1104
6347.11 1278
6347.86 1315
6348.62 1346
6349.37 1329
6350.12 1308
6350.87 1402
6351.62 1431
6352.38 1488
6353.13 1598
6353.88 1482
6354.63 1552
6355.38 1552
6356.14 1515
6356.89 1435
6357.64 1392
6358.39 1336
6359.15 1283
6359.90 1180
6360.65 1238
6361.40 1259
6362.16 1310
6362.91 1357
6363.66 1386
6364.41 1292
6365.17 1180
6365.92 1211
6366.67 1254
6367.42 1209
6368.18 1337
6368.93 1368
6369.68 1225
6370.44 1293
6371.19 1303
6371.94 1179
6372.70 1159
6373.45 1226
6374.20 1316
6374.96 1295
6375.71 1229
6376.46 1229
6377.22 1160
6377.97 1050
6378.72 1112
6379.48 1172
6380.23 1189
6380.98 1106
6381.74 1110
6382.49 1109
6383.24 1114
6384.00 1112
6384.75 1194
6385.51 1062
6386.26 1145
6387.01 1026
6387.77 1010
6388.52 1043
6389.28 1068
6390.03 1048
6390.79 1076
6391.54 1063
6392.29 1163
6393.05 1051
6393.80 1020
6394.56 1059
6395.31 988
6396.07 1021
6396.82 1037
6397.58 1044
6398.33 1093
6399.08 1064
6399.84 977
6400.59 942
6401.35 950
6402.10 878
6402.86 932
6403.61 961
6404.37 1050
6405.12 989
6405.88 1037
6406.63 1006
6407.39 1049
6408.15 1027
6408.90 1127
6409.66 1072
6410.41 1035
6411.17 1150
6411.92 1142
6412.68 1093
6413.43 1082
6414.19 1015
6414.94 979
6415.70 955
6416.46 969
6417.21 948
6417.97 919
6418.72 941
6419.48 926
6420.24 924
6420.99 945
6421.75 899
6422.50 965
6423.26 972
6424.02 977
6424.77 1048
6425.53 1125
6426.28 1010
6427.04 982
6427.80 987
6428.55 1042
6429.31 916
6430.07 1016
6430.82 1009
6431.58 907
6432.34 952
6433.09 981
6433.85 939
6434.61 922
6435.36 987
6436.12 1024
6436.88 980
6437.64 953
6438.39 969
6439.15 1011
6439.91 971
6440.66 1042
6441.42 1008
6442.18 995
6442.94 1046
6443.69 911
6444.45 993
6445.21 1034
6445.97 1065
6446.72 1112
6447.48 1041
6448.24 1148
6449.00 1011
6449.75 1038
6450.51 1088
6451.27 955
6452.03 976
6452.79 1008
6453.54 1018
6454.30 1060
6455.06 991
6455.82 983
6456.58 968
6457.33 1027
6458.09 1028
6458.85 1062
6459.61 1088
6460.37 1123
6461.12 1078
6461.88 1096
6462.64 1174
6463.40 1129
6464.16 1031
6464.92 1083
6465.68 1077
6466.44 1083
6467.19 1165
6467.95 1323
6468.71 1198
6469.47 1245
6470.23 1157
6470.99 1136
6471.75 1223
6472.51 1244
6473.27 1254
6474.02 1169
6474.78 1187
6475.54 1192
6476.30 1204
6477.06 1257
6477.82 1284
6478.58 1241
6479.34 1254
6480.10 1300
6480.86 1410
6481.62 1257
6482.38 1236
6483.14 1270
6483.90 1321
6484.66 1415
6485.42 1337
6486.18 1431
6486.94 1549
6487.70 1424
6488.46 1494
6489.22 1528
6489.98 1553
6490.74 1548
6491.50 1684
6492.26 1799
6493.02 1705
6493.78 1756
6494.54 1681
6495.30 1759
6496.06 1871
6496.82 1858
6497.58 1899
6498.34 1814
6499.10 1856
6499.86 1809
6500.62 1823
6501.38 1829
6502.14 1837
6502.91 1818
6503.67 1917
6504.43 1934
6505.19 1974
6505.95 2013
6506.71 2075
6507.47 2054
6508.23 2102
6508.99 2111
6509.76 2104
6510.52 2161
6511.28 2246
6512.04 2344
6512.80 2163
6513.56 2241
6514.32 2292
6515.09 2283
6515.85 2302
6516.61 2167
6517.37 2214
6518.13 2384
6518.89 2439
6519.66 2659
6520.42 2535
6521.18 2519
6521.94 2854
6522.70 2954
6523.47 3112
6524.23 3189
6524.99 3396
6525.75 3681
6526.51 3977
6527.28 4265
6528.04 4280
6528.80 4462
6529.56 4283
6530.33 4186
6531.09 4370
6531.85 4744
6532.61 5231
6533.38 5548
6534.14 6305
6534.90 7290
6535.66 7960
6536.43 8335
6537.19 8627
6537.95 8556
6538.72 7837
6539.48 7021
6540.24 6103
6541.01 5228
6541.77 4504
6542.53 3710
6543.29 3105
6544.06 2699
6544.82 2594
6545.58 2415
6546.35 2330
6547.11 2090
6547.87 2057
6548.64 2042
6549.40 2017
6550.17 1879
6550.93 1817
6551.69 1874
6552.46 1873
6553.22 1848
6553.98 1808
6554.75 1752
6555.51 1769
6556.28 1739
6557.04 1690
6557.80 1710
6558.57 1656
6559.33 1872
6560.10 1857
6560.86 1870
6561.63 1975
6562.39 1964
6563.15 1965
6563.92 1948
6564.68 2079
6565.45 2003
6566.21 1975
6566.98 2034
6567.74 2078
6568.51 1947
6569.27 2144
6570.04 2172
6570.80 2253
6571.57 2152
6572.33 2295
6573.09 2341
6573.86 2395
6574.63 2462
6575.39 2530
6576.16 2556
6576.92 2593
6577.69 2581
6578.45 2648
6579.22 2725
6579.98 2520
6580.75 2528
6581.51 2731
6582.28 2601
6583.04 2450
6583.81 2462
6584.57 2399
6585.34 2214
6586.11 2205
6586.87 2266
6587.64 2281
6588.40 2302
6589.17 2320
6589.94 2466
6590.70 2446
6591.47 2767
6592.23 3127
6593.00 3130
6593.77 3323
6594.53 3552
6595.30 3541
6596.06 3380
6596.83 3292
6597.60 3103
6598.36 2881
6599.13 2731
6599.90 2533
6600.66 2362
6601.43 2237
6602.20 2297
6602.96 2026
6603.73 1975
6604.50 1922
6605.26 1943
6606.03 1957
6606.80 1787
6607.56 1814
6608.33 1791
6609.10 1851
6609.87 1773
6610.63 1684
6611.40 1702
6612.17 1745
6612.93 1655
6613.70 1629
6614.47 1605
6615.24 1659
6616.00 1596
6616.77 1564
6617.54 1577
6618.31 1560
6619.07 1677
6619.84 1739
6620.61 1667
6621.38 1636
6622.15 1634
6622.91 1578
6623.68 1612
6624.45 1580
6625.22 1589
6625.99 1496
6626.75 1526
6627.52 1439
6628.29 1480
6629.06 1510
6629.83 1615
6630.59 1666
6631.36 1829
6632.13 1840
6632.90 2016
6633.67 2027
6634.44 1999
6635.21 2165
6635.97 2022
6636.74 2014
6637.51 1904
6638.28 1760
6639.05 1708
6639.82 1694
6640.59 1577
6641.36 1497
6642.12 1493
6642.89 1517
6643.66 1539
6644.43 1560
6645.20 1497
6645.97 1459
6646.74 1415
6647.51 1443
6648.28 1519
6649.05 1448
6649.82 1480
6650.59 1493
6651.36 1526
6652.13 1485
6652.89 1489
6653.66 1468
6654.43 1521
6655.20 1522
6655.97 1544
6656.74 1526
6657.51 1443
6658.28 1420
6659.05 1437
6659.82 1347
6660.59 1369
6661.36 1358
6662.13 1259
6662.90 1352
6663.67 1394
6664.44 1421
6665.21 1343
6665.98 1379
6666.76 1470
6667.53 1362
6668.30 1341
6669.07 1413
6669.84 1401
6670.61 1442
6671.38 1384
6672.15 1433
6672.92 1423
6673.69 1374
6674.46 1297
6675.23 1284
6676.00 1341
6676.77 1448
6677.55 1457
6678.32 1479
6679.09 1472
6679.86 1521
6680.63 1533
6681.40 1654
6682.17 1790
6682.94 1744
6683.72 1724
6684.49 1812
6685.26 1885
6686.03 1826
6686.80 1882
6687.57 1832
6688.34 1684
6689.12 1581
6689.89 1563
6690.66 1379
6691.43 1354
6692.20 1385
6692.98 1321
6693.75 1305
6694.52 1301
6695.29 1356
6696.06 1365
6696.84 1307
6697.61 1311
6698.38 1309
6699.15 1343
6699.92 1328
6700.70 1377
6701.47 1294
6702.24 1274
6703.01 1263
6703.79 1394
6704.56 1280
6705.33 1248
6706.11 1294
6706.88 1282
6707.65 1297
6708.42 1171
6709.20 1238
6709.97 1259
6710.74 1209
6711.52 1257
6712.29 1213
6713.06 1165
6713.83 1090
6714.61 1128
6715.38 1148
6716.15 1098
6716.93 1171
6717.70 1232
6718.47 1188
6719.25 1144
6720.02 1184
6720.79 1234
6721.57 1216
6722.34 1214
6723.12 1129
6723.89 1229
6724.66 1163
6725.44 1209
6726.21 1125
6726.98 1100
6727.76 1105
6728.53 1087
6729.31 1155
6730.08 1120
6730.85 1108
6731.63 1129
6732.40 1208
6733.18 1157
6733.95 1145
6734.73 1188
6735.50 1253
6736.27 1197
6737.05 1204
6737.82 1132
6738.60 1123
6739.37 1155
6740.15 1203
6740.92 1157
6741.70 1236
6742.47 1250
6743.25 1186
6744.02 1177
6744.80 1211
6745.57 1163
6746.35 1156
6747.12 1295
6747.90 1383
6748.67 1414
6749.45 1458
6750.22 1514
6751.00 1643
6751.77 1828
6752.55 1773
6753.32 1701
6754.10 1668
6754.87 1615
6755.65 1527
6756.43 1392
6757.20 1442
6757.98 1350
6758.75 1274
6759.53 1201
6760.30 1193
6761.08 1225
6761.86 1203
6762.63 1042
6763.41 1104
6764.18 1059
6764.96 1137
6765.74 1199
6766.51 1118
6767.29 1156
6768.06 1169
6768.84 1202
6769.62 1201
6770.39 1091
6771.17 1108
6771.95 1137
6772.72 1167
6773.50 1192
6774.28 1120
6775.05 1093
6775.83 1020
6776.61 983
6777.38 1052
6778.16 1147
6778.94 1159
6779.71 1126
6780.49 1170
6781.27 1037
6782.05 1035
6782.82 1134
6783.60 1184
6784.38 982
6785.15 1041
6785.93 889
6786.71 933
6787.49 1005
6788.26 1002
6789.04 1016
6789.82 932
6790.60 1011
6791.37 1101
6792.15 1041
6792.93 1059
6793.71 1013
6794.48 961
6795.26 1054
6796.04 989
6796.82 1015
6797.60 1133
6798.37 1022
6799.15 928
6799.93 937
6800.71 1030
6801.49 1029
6802.26 1132
6803.04 1127
6803.82 1146
6804.60 1141
6805.38 1205
6806.16 1191
6806.93 1128
6807.71 1108
6808.49 1046
6809.27 1024
6810.05 1005
6810.83 1084
6811.61 1106
6812.39 1162
6813.16 1068
6813.94 1010
6814.72 1000
6815.50 1014
6816.28 1015
6817.06 1038
6817.84 967
6818.62 985
6819.40 1014
6820.18 1013
6820.96 1005
6821.73 1042
6822.51 1049
6823.29 1015
6824.07 1084
6824.85 967
6825.63 1056
6826.41 1010
6827.19 1017
6827.97 984
6828.75 1027
6829.53 1072
6830.31 1027
6831.09 984
6831.87 1011
6832.65 971
6833.43 1040
6834.21 1016
6834.99 1045
6835.77 1102
6836.55 998
6837.33 977
6838.11 996
6838.89 1039
6839.67 1025
6840.45 955
6841.23 967
6842.01 985
6842.79 963
6843.57 1016
6844.35 1012
6845.14 1172
6845.92 1161
6846.70 1187
6847.48 1427
6848.26 1620
6849.04 1707
6849.82 1782
6850.60 1909
6851.38 1989
6852.16 2037
6852.94 2025
6853.73 1800
6854.51 1818
6855.29 1610
6856.07 1365
6856.85 1225
6857.63 1210
6858.41 1232
6859.20 1139
6859.98 1086
6860.76 1115
6861.54 1190
6862.32 1114
6863.10 1080
6863.89 1038
6864.67 1116
6865.45 1171
6866.23 1233
6867.01 1119
6867.79 1100
6868.58 1161
6869.36 1228
6870.14 1105
6870.92 1113
6871.71 1205
6872.49 1086
6873.27 1115
6874.05 1111
6874.83 1102
6875.62 1175
6876.40 1151
6877.18 1213
6877.96 1255
6878.75 1236
6879.53 1282
6880.31 1379
6881.10 1336
6881.88 1437
6882.66 1453
6883.44 1495
6884.23 1549
6885.01 1881
6885.79 1876
6886.58 2094
6887.36 2341
6888.14 2232
6888.92 2246
6889.71 2175
6890.49 2107
6891.27 1658
6892.06 1613
6892.84 1495
6893.62 1441
6894.41 1465
6895.19 1342
6895.98 1319
6896.76 1397
6897.54 1364
6898.33 1369
6899.11 1387
6899.89 1359
6900.68 1441
6901.46 1413
6902.25 1393
6903.03 1422
6903.81 1472
6904.60 1423
6905.38 1377
6906.17 1427
6906.95 1339
6907.73 1399
6908.52 1410
6909.30 1355
6910.09 1281
6910.87 1249
6911.66 1239
6912.44 1206
6913.23 1281
6914.01 1354
6914.79 1342
6915.58 1304
6916.36 1218
6917.15 1310
6917.93 1256
6918.72 1219
6919.50 1248
6920.29 1337
6921.07 1237
6921.86 1198
6922.64 1351
6923.43 1363
6924.21 1379
6925.00 1295
6925.78 1485
6926.57 1447
6927.36 1438
6928.14 1443
6928.93 1400
6929.71 1482
6930.50 1489
6931.28 1515
6932.07 1620
6932.85 1586
6933.64 1688
6934.43 1732
6935.21 1628
6936.00 1542
6936.78 1496
6937.57 1523
6938.36 1579
6939.14 1545
6939.93 1652
6940.71 1532
6941.50 1563
6942.29 1711
6943.07 1614
6943.86 1783
6944.64 1786
6945.43 1753
6946.22 1850
6947.00 1834
6947.79 1864
6948.58 1892
6949.36 1967
6950.15 1933
6950.94 1886
6951.72 1879
6952.51 1860
6953.30 1895
6954.08 2007
6954.87 1839
6955.66 1940
6956.45 1937
6957.23 2000
6958.02 1852
6958.81 1917
6959.59 2009
6960.38 1997
6961.17 1912
6961.96 2028
6962.74 1995
6963.53 1896
6964.32 2098
6965.11 1955
6965.89 1952
6966.68 2151
6967.47 2063
6968.26 2064
6969.04 2205
6969.83 2172
6970.62 2121
6971.41 2237
6972.20 2230
6972.98 2199
6973.77 2245
6974.56 2335
6975.35 2195
6976.14 2222
6976.92 2393
6977.71 2526
6978.50 2668
6979.29 2830
6980.08 3112
6980.87 3327
6981.65 3710
6982.44 4162
6983.23 4608
6984.02 5411
6984.81 5829
6985.60 6203
6986.39 6203
6987.17 5950
6987.96 5673
6988.75 5304
6989.54 4621
6990.33 3963
6991.12 3726
6991.91 3266
6992.70 3071
6993.49 3063
6994.28 3100
6995.06 3282
6995.85 3605
6996.64 4049
6997.43 4539
6998.22 5067
6999.01 5558
6999.80 5806
7000.59 5799
7001.38 5779
7002.17 5277
7002.96 4753
7003.75 4198
7004.54 3836
7005.33 3233
7006.12 2786
7006.91 2467
7007.70 2342
7008.49 2162
7009.28 2077
7010.07 2052
7010.86 2083
7011.65 2089
7012.44 2072
7013.23 2043
7014.02 2098
7014.81 2028
7015.60 1920
7016.39 1777
7017.18 1756
7017.97 1720
7018.76 1791
7019.55 1672
7020.34 1634
7021.13 1587
7021.92 1680
7022.71 1798
7023.51 1765
7024.30 1920
7025.09 1872
7025.88 1728
7026.67 1734
7027.46 1659
7028.25 1651
7029.04 1670
7029.83 1590
7030.63 1662
7031.42 1644
7032.21 1611
7033.00 1549
7033.79 1711
7034.58 1653
7035.37 1647
7036.16 1844
7036.96 1891
7037.75 1790
7038.54 1836
7039.33 1892
7040.12 1836
7040.92 1799
7041.71 1777
7042.50 1754
7043.29 1706
7044.08 1770
7044.87 1739
7045.67 1683
7046.46 1745
7047.25 1883
7048.04 1934
7048.84 2018
7049.63 1971
7050.42 2014
7051.21 1975
7052.00 2026
7052.80 1971
7053.59 1935
7054.38 1741
7055.18 1750
7055.97 1694
7056.76 1619
7057.55 1536
7058.35 1506
7059.14 1686
7059.93 1630
7060.72 1570
7061.52 1566
7062.31 1584
7063.10 1619
7063.90 1675
7064.69 1725
7065.48 1761
7066.28 1627
7067.07 1591
7067.86 1547
7068.66 1523
7069.45 1587
7070.24 1554
7071.04 1545
7071.83 1571
7072.62 1582
7073.42 1501
7074.21 1433
7075.00 1571
7075.80 1517
7076.59 1382
7077.39 1428
7078.18 1493
7078.97 1415
7079.77 1508
7080.56 1450
7081.36 1521
7082.15 1600
7082.94 1575
7083.74 1630
7084.53 1737
7085.33 1807
7086.12 2009
7086.92 2071
7087.71 2141
7088.50 2262
7089.30 2005
7090.09 1950
7090.89 1851
7091.68 1666
7092.48 1498
7093.27 1497
7094.07 1472
7094.86 1355
7095.66 1231
7096.45 1140
7097.25 1154
7098.04 1148
7098.84 1116
7099.63 1101
7100.43 1072
7101.22 1120
7102.02 1162
7102.81 1134
7103.61 1091
7104.40 1055
7105.20 1054
7105.99 1039
7106.79 1016
7107.59 989
7108.38 982
7109.18 964
7109.97 925
7110.77 935
7111.56 984
7112.36 957
7113.16 987
7113.95 1074
7114.75 992
7115.54 1023
7116.34 963
7117.14 924
7117.93 918
7118.73 972
7119.52 1003
7120.32 991
7121.12 1006
7121.91 986
7122.71 1070
7123.51 1030
7124.30 966
7125.10 1058
7125.90 998
7126.69 1005
7127.49 1000
7128.29 958
7129.08 982
7129.88 973
7130.68 1042
7131.47 1019
7132.27 998
7133.07 923
7133.86 950
7134.66 967
7135.46 958
7136.26 1002
7137.05 996
7137.85 1023
7138.65 982
7139.44 967
7140.24 890
7141.04 899
7141.84 976
7142.63 1015
7143.43 1054
7144.23 1034
7145.03 1039
7145.83 995
7146.62 1025
7147.42 1004
7148.22 976
7149.02 915
7149.81 888
7150.61 899
7151.41 939
7152.21 894
7153.01 984
7153.80 922
7154.60 922
7155.40 917
7156.20 930
7157.00 858
7157.80 876
7158.59 879
7159.39 960
7160.19 990
7160.99 901
7161.79 959
7162.59 930
7163.39 945
7164.18 938
7164.98 907
7165.78 825
7166.58 815
7167.38 871
7168.18 836
7168.98 853
7169.78 853
7170.58 848
7171.38 780
7172.17 855
7172.97 803
7173.77 895
7174.57 776
7175.37 804
7176.17 827
7176.97 893
7177.77 859
7178.57 801
7179.37 858
7180.17 892
7180.97 944
7181.77 925
7182.57 995
7183.37 983
7184.17 941
7184.97 1002
7185.77 1061
7186.57 968
7187.37 940
7188.17 847
7188.97 911
7189.77 784
7190.57 849
7191.37 852
7192.17 830
7192.97 792
7193.77 790
7194.57 797
7195.37 807
7196.17 810
7196.97 809
7197.77 795
7198.57 711
7199.37 750
7200.17 751
7200.97 752
7201.77 841
7202.58 743
7203.38 769
7204.18 750
7204.98 769
7205.78 778
7206.58 737
7207.38 777
7208.18 785
7208.98 778
7209.79 764
7210.59 787
7211.39 831
7212.19 751
7212.99 785
7213.79 799
7214.59 885
7215.40 876
7216.20 916
7217.00 833
7217.80 813
7218.60 793
7219.40 880
7220.21 861
7221.01 852
7221.81 832
7222.61 851
7223.41 796
7224.22 752
7225.02 901
7225.82 776
7226.62 766
7227.43 820
7228.23 794
7229.03 852
7229.83 767
7230.63 787
7231.44 760
7232.24 726
7233.04 783
7233.84 765
7234.65 810
7235.45 820
7236.25 794
7237.06 867
7237.86 836
7238.66 908
7239.46 924
7240.27 1004
7241.07 925
7241.87 909
7242.68 960
7243.48 922
7244.28 899
7245.09 907
7245.89 877
7246.69 897
7247.50 884
7248.30 937
7249.10 965
7249.91 834
7250.71 958
7251.51 919
7252.32 892
7253.12 878
7253.92 967
7254.73 928
7255.53 948
7256.34 945
7257.14 1013
7257.94 954
7258.75 881
7259.55 866
7260.36 925
7261.16 989
7261.96 994
7262.77 949
7263.57 980
7264.38 1016
7265.18 1012
7265.99 1064
7266.79 1059
7267.59 1084
7268.40 1132
7269.20 1084
7270.01 1084
7270.81 1055
7271.62 1178
7272.42 1123
7273.23 1153
7274.03 1072
7274.84 1159
7275.64 1271
7276.45 1326
7277.25 1271
7278.06 1276
7278.86 1386
7279.67 1512
7280.47 1769
7281.28 1936
7282.08 2110
7282.89 2409
7283.69 2785
7284.50 2819
7285.30 2872
7286.11 2791
7286.92 2495
7287.72 2433
7288.53 2177
7289.33 1936
7290.14 1668
7290.94 1461
7291.75 1483
7292.56 1330
7293.36 1369
7294.17 1302
7294.97 1333
7295.78 1278
7296.59 1168
7297.39 1277
7298.20 1178
7299.00 1241
7299.81 1286
7300.62 1349
7301.42 1340
7302.23 1280
7303.04 1369
7303.84 1470
7304.65 1342
7305.46 1391
7306.26 1456
7307.07 1528
7307.88 1692
7308.68 1793
7309.49 1787
7310.30 1726
7311.10 1891
7311.91 1951
7312.72 1866
7313.52 1793
7314.33 1824
7315.14 1836
7315.95 1992
7316.75 2057
7317.56 2203
7318.37 2437
7319.18 2584
7319.98 2558
7320.79 2567
7321.60 2515
7322.40 2550
7323.21 2317
7324.02 2242
7324.83 2002
7325.64 2018
7326.44 1756
7327.25 1518
7328.06 1566
7328.87 1394
7329.67 1297
7330.48 1294
7331.29 1267
7332.10 1335
7332.91 1289
7333.71 1309
7334.52 1228
7335.33 1291
7336.14 1245
7336.95 1228
7337.76 1321
7338.56 1210
7339.37 1228
7340.18 1333
7340.99 1304
7341.80 1251
7342.61 1255
7343.42 1212
7344.22 1203
7345.03 1217
7345.84 1242
7346.65 1213
7347.46 1285
7348.27 1252
7349.08 1334
7349.89 1257
7350.70 1211
7351.51 1271
7352.31 1169
7353.12 1189
7353.93 1180
7354.74 1181
7355.55 1188
7356.36 1232
7357.17 1239
7357.98 1242
7358.79 1308
7359.60 1227
7360.41 1238
7361.22 1269
7362.03 1323
7362.84 1314
7363.65 1277
7364.46 1335
7365.27 1366
7366.08 1371
7366.89 1319
7367.70 1402
7368.51 1265
7369.32 1267
7370.13 1378
7370.94 1217
7371.75 1301
7372.56 1303
7373.37 1374
7374.18 1404
7374.99 1374
7375.80 1317
7376.61 1360
7377.42 1519
7378.23 1696
7379.04 1928
7379.85 1968
7380.66 1950
7381.48 2101
7382.29 2003
7383.10 1961
7383.91 1854
7384.72 1719
7385.53 1571
7386.34 1578
7387.15 1394
7387.96 1264
7388.77 1247
7389.59 1275
7390.40 1220
7391.21 1249
7392.02 1239
7392.83 1248
7393.64 1211
7394.45 1311
7395.27 1323
7396.08 1394
7396.89 1518
7397.70 1678
7398.51 1701
7399.32 1684
7400.14 1780
7400.95 1799
7401.76 1796
7402.57 1849
7403.38 1735
7404.20 1677
7405.01 1597
7405.82 1573
7406.63 1485
7407.44 1453
7408.26 1480
7409.07 1380
7409.88 1292
7410.69 1162
7411.51 1144
7412.32 1105
7413.13 1069
7413.94 1042
7414.76 1100
7415.57 1050
7416.38 983
7417.19 1042
7418.01 971
7418.82 927
7419.63 973
7420.45 977
7421.26 914
7422.07 968
7422.88 996
7423.70 848
7424.51 815
7425.32 861
7426.14 915
7426.95 969
7427.76 903
7428.58 918
7429.39 867
7430.20 869
7431.02 810
7431.83 836
7432.64 924
7433.46 904
7434.27 888
7435.09 918
7435.90 903
7436.71 944
7437.53 986
7438.34 924
7439.16 918
7439.97 890
7440.78 995
7441.60 967
7442.41 916
7443.23 909
7444.04 871
7444.85 995
7445.67 957
7446.48 929
7447.30 794
7448.11 830
7448.93 841
7449.74 879
7450.56 934
7451.37 962
7452.18 860
7453.00 946
7453.81 805
7454.63 865
7455.44 845
7456.26 806
7457.07 850
7457.89 880
7458.70 862
7459.52 903
7460.33 864
7461.15 857
7461.96 867
7462.78 795
7463.59 879
7464.41 823
7465.23 919
7466.04 868
7466.86 855
7467.67 832
7468.49 913
7469.30 864
7470.12 902
7470.93 911
7471.75 865
7472.57 842
7473.38 816
7474.20 809
7475.01 817
7475.83 802
7476.65 822
7477.46 812
7478.28 813
7479.09 783
7479.91 830
7480.73 821
7481.54 722
7482.36 738
7483.18 719
7483.99 682
7484.81 709
7485.62 669
7486.44 718
7487.26 772
7488.07 733
7488.89 761
7489.71 770
7490.52 719
7491.34 783
7492.16 787
7492.98 700
7493.79 685
7494.61 740
7495.43 761
7496.24 801
7497.06 717
7497.88 720
7498.70 732
7499.51 747
7500.33 677
7501.15 656
7501.96 635
7502.78 679
7503.60 681
7504.42 686
7505.23 684
7506.05 616
7506.87 645
7507.69 685
7508.51 681
7509.32 738
7510.14 730
7510.96 690
7511.78 676
7512.59 606
7513.41 673
7514.23 654
7515.05 722
7515.87 669
7516.69 716
7517.50 648
7518.32 675
7519.14 684
7519.96 656
7520.78 668
7521.60 659
7522.41 676
7523.23 620
7524.05 626
7524.87 616
7525.69 670
7526.51 678
7527.33 641
7528.14 641
7528.96 665
7529.78 622
7530.60 652
7531.42 716
7532.24 705
7533.06 641
7533.88 716
7534.70 619
7535.52 647
7536.34 720
7537.16 643
7537.97 613
7538.79 550
7539.61 608
7540.43 668
7541.25 666
7542.07 685
7542.89 722
7543.71 686
7544.53 709
7545.35 722
7546.17 617
7546.99 618
7547.81 679
7548.63 738
7549.45 705
7550.27 640
7551.09 632
7551.91 668
7552.73 688
7553.55 732
7554.37 714
7555.19 721
7556.01 773
7556.83 731
7557.65 709
7558.47 733
7559.29 711
7560.11 702
7560.93 727
7561.76 737
7562.58 702
7563.40 756
7564.22 741
7565.04 731
7565.86 711
7566.68 716
7567.50 696
7568.32 671
7569.14 651
7569.96 718
7570.79 675
7571.61 688
7572.43 685
7573.25 746
7574.07 736
7574.89 711
7575.71 634
7576.54 735
7577.36 669
7578.18 650
7579.00 672
7579.82 705
7580.64 706
7581.46 750
7582.29 709
7583.11 714
7583.93 629
7584.75 659
7585.57 707
7586.40 781
7587.22 783
7588.04 740
7588.86 712
7589.68 741
7590.51 709
7591.33 800
7592.15 744
7592.97 820
7593.80 708
7594.62 717
7595.44 760
7596.26 758
7597.09 776
7597.91 757
7598.73 860
7599.55 856
7600.38 861
7601.20 897
7602.02 881
7602.85 870
7603.67 945
7604.49 1007
7605.31 1025
7606.14 940
7606.96 862
7607.78 913
7608.61 909
7609.43 913
7610.25 924
7611.08 905
7611.90 832
7612.72 821
7613.55 869
7614.37 932
7615.19 1019
7616.02 986
7616.84 947
7617.67 1055
7618.49 1018
7619.31 1038
7620.14 997
7620.96 909
7621.78 875
7622.61 815
7623.43 868
7624.26 882
7625.08 799
7625.91 839
7626.73 887
7627.55 1071
7628.38 1098
7629.20 1076
7630.03 1124
7630.85 1116
7631.68 1098
7632.50 1156
7633.32 1184
7634.15 1131
7634.97 980
7635.80 952
7636.62 912
7637.45 892
7638.27 777
7639.10 711
7639.92 770
7640.75 735
7641.57 764
7642.40 643
7643.22 735
7644.05 718
7644.87 662
7645.70 697
7646.52 680
7647.35 646
7648.17 733
7649.00 720
7649.82 656
7650.65 678
7651.48 686
7652.30 637
7653.13 647
7653.95 658
7654.78 667
7655.60 675
7656.43 690
7657.26 632
7658.08 609
7658.91 609
7659.73 638
7660.56 669
7661.39 701
7662.21 708
7663.04 669
7663.86 619
7664.69 610
7665.52 641
7666.34 680
7667.17 692
7668.00 686
7668.82 692
7669.65 658
7670.48 690
7671.30 781
7672.13 727
7672.96 675
7673.78 610
7674.61 668
7675.44 636
7676.26 651
7677.09 656
7677.92 607
7678.74 616
7679.57 658
7680.40 634
7681.22 623
7682.05 585
7682.88 628
7683.71 640
7684.53 676
7685.36 716
7686.19 679
7687.02 723
7687.84 665
7688.67 619
7689.50 639
7690.33 649
7691.15 606
7691.98 625
7692.81 658
7693.64 633
7694.47 697
7695.29 725
7696.12 665
7696.95 686
7697.78 725
7698.61 701
7699.43 689
7700.26 629
7701.09 666
7701.92 710
7702.75 621
7703.57 605
7704.40 679
7705.23 625
7706.06 679
7706.89 598
7707.72 643
7708.55 651
7709.37 589
7710.20 634
7711.03 602
7711.86 620
7712.69 653
7713.52 658
7714.35 641
7715.18 602
7716.01 630
7716.83 625
7717.66 602
7718.49 577
7719.32 599
7720.15 622
7720.98 618
7721.81 605
7722.64 619
7723.47 634
7724.30 608
7725.13 535
7725.96 513
7726.79 602
7727.62 588
7728.45 613
7729.28 644
7730.11 677
7730.94 608
7731.77 616
7732.60 627
7733.42 621
7734.25 625
7735.09 656
7735.92 658
7736.75 628
7737.58 650
7738.41 612
7739.24 647
7740.07 655
7740.90 629
7741.73 668
7742.56 677
7743.39 684
7744.22 895
7745.05 890
7745.88 916
7746.71 898
7747.54 1004
7748.37 993
7749.20 948
7750.03 930
7750.86 818
7751.70 809
7752.53 701
7753.36 625
7754.19 631
7755.02 689
7755.85 756
7756.68 752
7757.51 711
7758.34 730
7759.18 682
7760.01 711
7760.84 752
7761.67 648
7762.50 673
7763.33 679
7764.16 619
7765.00 616
7765.83 613
7766.66 627
7767.49 621
7768.32 600
7769.16 605
7769.99 651
7770.82 617
7771.65 686
7772.48 697
7773.32 618
7774.15 594
7774.98 611
7775.81 628
7776.64 668
7777.48 685
7778.31 644
7779.14 652
7779.97 609
7780.81 633
7781.64 608
7782.47 626
7783.30 633
7784.14 646
7784.97 629
7785.80 612
7786.64 661
7787.47 669
7788.30 607
7789.13 685
7789.97 717
7790.80 618
7791.63 610
7792.47 636
7793.30 684
7794.13 669
7794.97 673
7795.80 666
7796.63 655
7797.47 653
7798.30 756
7799.13 685
7799.97 632
7800.80 673
7801.63 649
7802.47 690
7803.30 677
7804.13 746
7804.97 744
7805.80 705
7806.64 668
7807.47 680
7808.30 789
7809.14 785
7809.97 811
7810.81 763
7811.64 776
7812.47 837
7813.31 920
7814.14 877
7814.98 935
7815.81 927
7816.65 908
7817.48 895
7818.32 903
7819.15 913
7819.98 910
7820.82 897
7821.65 873
7822.49 898
7823.32 927
7824.16 892
7824.99 939
7825.83 973
7826.66 897
7827.50 924
7828.33 964
7829.17 917
7830.00 886
7830.84 855
7831.67 971
7832.51 929
7833.34 908
7834.18 929
7835.02 1021
7835.85 920
7836.69 894
7837.52 933
7838.36 875
7839.19 838
7840.03 799
7840.86 845
7841.70 882
7842.54 931
7843.37 865
7844.21 791
7845.04 711
7845.88 712
7846.72 712
7847.55 788
7848.39 793
7849.22 803
7850.06 799
7850.90 731
7851.73 758
7852.57 765
7853.41 779
7854.24 776
7855.08 760
7855.92 751
7856.75 801
7857.59 795
7858.43 880
7859.26 878
7860.10 876
7860.94 897
7861.77 853
7862.61 827
7863.45 840
7864.28 761
7865.12 757
7865.96 784
7866.79 835
7867.63 791
7868.47 732
7869.31 772
7870.14 758
7870.98 807
7871.82 861
7872.66 843
7873.49 911
7874.33 963
7875.17 1007
7876.01 892
7876.84 1016
7877.68 990
7878.52 896
7879.36 851
7880.19 951
7881.03 897
7881.87 864
7882.71 752
7883.55 770
7884.38 808
7885.22 758
7886.06 777
7886.90 808
7887.74 841
7888.57 900
7889.41 998
7890.25 964
7891.09 1008
7891.93 909
7892.77 899
7893.61 859
7894.44 799
7895.28 759
7896.12 863
7896.96 847
7897.80 820
7898.64 912
7899.48 900
7900.32 885
7901.15 819
7901.99 839
7902.83 892
7903.67 783
7904.51 783
7905.35 816
7906.19 760
7907.03 758
7907.87 703
7908.71 655
7909.55 726
7910.39 771
7911.22 863
7912.06 851
7912.90 844
7913.74 921
7914.58 960
7915.42 1024
7916.26 1048
7917.10 1105
7917.94 1104
7918.78 1074
7919.62 1095
7920.46 1054
7921.30 891
7922.14 895
7922.98 849
7923.82 780
7924.66 713
7925.50 724
7926.34 744
7927.18 717
7928.02 709
7928.86 664
7929.70 667
7930.55 778
7931.39 814
7932.23 801
7933.07 635
7933.91 664
7934.75 674
7935.59 629
7936.43 609
7937.27 643
7938.11 698
7938.95 688
7939.79 664
7940.63 679
7941.48 717
7942.32 694
7943.16 754
7944.00 771
7944.84 758
7945.68 752
7946.52 755
7947.36 718
7948.21 739
7949.05 783
7949.89 796
7950.73 743
7951.57 758
7952.41 833
7953.26 822
7954.10 788
7954.94 830
7955.78 784
7956.62 744
7957.47 708
7958.31 705
7959.15 714
7959.99 702
7960.83 735
7961.68 693
7962.52 747
7963.36 766
7964.20 774
7965.04 742
7965.89 820
7966.73 863
7967.57 859
7968.41 724
7969.26 687
7970.10 709
7970.94 652
7971.78 695
7972.63 647
7973.47 665
7974.31 627
7975.16 642
7976.00 734
7976.84 725
7977.68 669
7978.53 636
7979.37 622
7980.21 653
7981.06 688
7981.90 641
7982.74 626
7983.59 613
7984.43 621
7985.27 568
7986.12 591
7986.96 580
7987.80 658
7988.65 632
7989.49 617
7990.34 647
7991.18 604
7992.02 630
7992.87 622
7993.71 618
7994.55 536
7995.40 544
7996.24 573
7997.09 540
7997.93 611
7998.77 585
7999.62 574
8000.46 572
8001.31 636
8002.15 619
8003.00 541
8003.84 521
8004.68 651
8005.53 621
8006.37 543
8007.22 616
8008.06 578
8008.91 572
8009.75 544
8010.60 559
8011.44 601
8012.29 607
8013.13 561
8013.98 494
8014.82 532
8015.67 485
8016.51 532
8017.36 525
8018.20 595
8019.05 549
8019.89 578
8020.74 565
8021.58 549
8022.43 572
8023.27 539
8024.12 549
8024.96 580
8025.81 574
8026.66 552
8027.50 552
8028.35 542
8029.19 554
8030.04 563
8030.88 557
8031.73 579
8032.58 542
8033.42 539
8034.27 550
8035.11 566
8035.96 584
8036.81 503
8037.65 550
8038.50 558
8039.35 556
8040.19 491
8041.04 527
8041.88 504
8042.73 477
8043.58 534
8044.42 526
8045.27 560
8046.12 540
8046.96 558
8047.81 589
8048.66 500
8049.50 502
8050.35 521
8051.20 510
8052.04 528
8052.89 546
8053.74 508
8054.59 497
8055.43 447
8056.28 510
8057.13 530
8057.97 462
8058.82 477
8059.67 452
8060.52 455
8061.36 434
8062.21 501
8063.06 539
8063.91 484
8064.75 448
8065.60 476
8066.45 504
8067.30 501
8068.15 510
8068.99 537
8069.84 506
8070.69 462
8071.54 483
8072.38 496
8073.23 594
8074.08 551
8074.93 513
8075.78 479
8076.63 516
8077.47 547
8078.32 567
8079.17 513
8080.02 547
8080.87 513
8081.72 515
8082.56 442
8083.41 485
8084.26 499
8085.11 514
8085.96 485
8086.81 492
8087.66 492
8088.51 520
8089.35 465
8090.20 471
8091.05 502
8091.90 503
8092.75 444
8093.60 493
8094.45 494
8095.30 481
8096.15 497
8097.00 526
8097.85 498
8098.70 457
8099.55 467
8100.39 463
8101.24 516
8102.09 536
8102.94 518
8103.79 536
8104.64 510
8105.49 509
8106.34 519
8107.19 504
8108.04 448
8108.89 528
8109.74 526
8110.59 465
8111.44 452
8112.29 443
8113.14 515
8113.99 473
8114.84 474
8115.69 515
8116.54 519
8117.39 529
8118.24 532
8119.09 535
8119.95 517
8120.80 569
8121.65 524
8122.50 513
8123.35 553
8124.20 470
8125.05 470
8125.90 474
8126.75 500
8127.60 466
8128.45 460
8129.30 490
8130.15 558
8131.01 570
8131.86 533
8132.71 515
8133.56 533
8134.41 552
8135.26 510
8136.11 534
8136.96 576
8137.82 621
8138.67 489
8139.52 461
8140.37 502
8141.22 557
8142.07 464
8142.93 515
8143.78 554
8144.63 566
8145.48 628
8146.33 640
8147.19 598
8148.04 581
8148.89 603
8149.74 570
8150.59 598
8151.45 603
8152.30 691
8153.15 632
8154.00 723
8154.85 742
8155.71 666
8156.56 680
8157.41 691
8158.26 580
8159.12 521
8159.97 539
8160.82 506
8161.68 533
8162.53 563
8163.38 528
8164.23 577
8165.09 485
8165.94 546
8166.79 554
8167.65 515
8168.50 492
8169.35 500
8170.20 582
8171.06 553
8171.91 513
8172.76 509
8173.62 505
8174.47 443
8175.32 433
8176.18 451
8177.03 419
8177.89 452
8178.74 486
8179.59 475
8180.45 500
8181.30 492
8182.15 455
8183.01 477
8183.86 491
8184.72 496
8185.57 466
8186.42 475
8187.28 440
8188.13 496
8188.99 516
8189.84 522
8190.69 403
8191.55 457
8192.40 494
8193.26 494
8194.11 508
8194.97 493
8195.82 477
8196.68 474
8197.53 431
8198.38 454
8199.24 415
8200.09 425
8200.95 435
8201.80 452
8202.66 434
8203.51 539
8204.37 509
8205.22 508
8206.08 483
8206.93 497
8207.79 444
8208.64 483
8209.50 495
8210.35 494
8211.21 478
8212.06 518
8212.92 438
8213.78 459
8214.63 500
8215.49 438
8216.34 504
8217.20 478
8218.05 508
8218.91 496
8219.76 537
8220.62 530
8221.48 581
8222.33 580
8223.19 631
8224.04 604
8224.90 558
8225.76 488
8226.61 529
8227.47 561
8228.32 508
8229.18 491
8230.04 453
8230.89 442
8231.75 451
8232.61 519
8233.46 441
8234.32 412
8235.18 460
8236.03 534
8236.89 468
8237.75 502
8238.60 442
8239.46 437
8240.32 425
8241.17 420
8242.03 462
8242.89 421
8243.74 441
8244.60 416
8245.46 463
8246.31 452
8247.17 420
8248.03 451
8248.89 476
8249.74 467
8250.60 426
8251.46 405
8252.32 471
8253.17 437
8254.03 486
8254.89 463
8255.75 453
8256.60 469
8257.46 502
8258.32 498
8259.18 491
8260.04 468
8260.89 446
8261.75 481
8262.61 440
8263.47 412
8264.33 497
8265.18 490
8266.04 479
8266.90 450
8267.76 468
8268.62 434
8269.47 438
8270.33 522
8271.19 477
8272.05 437
8272.91 453
8273.77 472
8274.63 486
8275.48 455
8276.34 478
8277.20 445
8278.06 456
8278.92 453
8279.78 410
8280.64 470
8281.50 515
8282.36 541
8283.21 500
8284.07 459
8284.93 454
8285.79 478
8286.65 473
8287.51 518
8288.37 472
8289.23 511
8290.09 501
8290.95 583
8291.81 538
8292.67 576
8293.53 536
8294.39 522
8295.25 494
8296.11 503
8296.97 504
8297.82 473
8298.68 453
8299.54 512
8300.40 503
8301.26 454
8302.12 482
8302.98 497
8303.84 475
8304.71 479
8305.57 441
8306.43 486
8307.29 505
8308.15 469
8309.01 470
8309.87 530
8310.73 491
8311.59 462
8312.45 517
8313.31 549
8314.17 568
8315.03 553
8315.89 516
8316.75 456
8317.61 494
8318.47 538
8319.33 447
8320.20 477
8321.06 491
8321.92 496
8322.78 451
8323.64 422
8324.50 487
8325.36 488
8326.22 476
8327.09 471
8327.95 519
8328.81 506
8329.67 509
8330.53 535
8331.39 495
8332.25 468
8333.12 492
8333.98 530
8334.84 466
8335.70 491
8336.56 489
8337.42 482
8338.29 484
8339.15 522
8340.01 566
8340.87 498
8341.73 513
8342.60 533
8343.46 535
8344.32 517
8345.18 472
8346.05 533
8346.91 517
8347.77 562
8348.63 562
8349.50 477
8350.36 527
8351.22 460
8352.08 494
8352.95 539
8353.81 472
8354.67 522
8355.53 558
8356.40 527
8357.26 494
8358.12 488
8358.99 496
8359.85 479
8360.71 463
8361.58 477
8362.44 504
8363.30 514
8364.17 577
8365.03 558
8365.89 571
8366.76 525
8367.62 567
8368.48 591
8369.35 506
8370.21 512
8371.07 503
8371.94 549
8372.80 537
8373.66 491
8374.53 481
8375.39 536
8376.26 530
8377.12 535
8377.98 506
8378.85 505
8379.71 577
8380.58 550
8381.44 551
8382.30 603
8383.17 674
8384.03 596
8384.90 562
8385.76 611
8386.63 617
8387.49 620
8388.35 613
8389.22 565
8390.08 572
8390.95 605
8391.81 574
8392.68 568
8393.54 632
8394.41 593
8395.27 556
8396.14 617
8397.00 602
8397.87 545
8398.73 573
8399.60 669
8400.46 611
8401.33 658
8402.19 629
8403.06 646
8403.92 633
8404.79 590
8405.65 577
8406.52 639
8407.39 654
8408.25 614
8409.12 659
8409.98 739
8410.85 688
8411.71 661
8412.58 739
8413.44 720
8414.31 729
8415.18 646
8416.04 741
8416.91 760
8417.77 770
8418.64 795
8419.51 802
8420.37 744
8421.24 710
8422.11 788
8422.97 735
8423.84 812
8424.70 815
8425.57 866
8426.44 794
8427.30 816
8428.17 794
8429.04 876
8429.90 903
8430.77 891
8431.64 918
8432.50 970
8433.37 917
8434.24 904
8435.10 927
8435.97 965
8436.84 1002
8437.71 1077
8438.57 1122
8439.44 1132
8440.31 1233
8441.17 1336
8442.04 1264
8442.91 1337
8443.78 1273
8444.64 1223
8445.51 1282
8446.38 1288
8447.25 1354
8448.11 1352
8448.98 1253
8449.85 1409
8450.72 1540
8451.58 1620
8452.45 1663
8453.32 1927
8454.19 2078
8455.06 2251
8455.92 2340
8456.79 2507
8457.66 2360
8458.53 2295
8459.40 2216
8460.27 2090
8461.13 1957
8462.00 1862
8462.87 1731
8463.74 1671
8464.61 1770
8465.48 1851
8466.34 2157
8467.21 2454
8468.08 3055
8468.95 3451
8469.82 3562
8470.69 3637
8471.56 3418
8472.42 3048
8473.29 2632
8474.16 2349
8475.03 2015
8475.90 1714
8476.77 1398
8477.64 1278
8478.51 1191
8479.38 1147
8480.25 1165
8481.12 1009
8481.99 904
8482.85 949
8483.72 955
8484.59 868
8485.46 796
8486.33 904
8487.20 918
8488.07 1041
8488.94 972
8489.81 906
8490.68 867
8491.55 878
8492.42 872
8493.29 903
8494.16 937
8495.03 940
8495.90 997
8496.77 939
8497.64 870
8498.51 897
8499.38 864
8500.25 840
8501.12 882
8501.99 872
8502.86 866
8503.73 907
8504.60 896
8505.47 879
8506.34 940
8507.22 1058
8508.09 1033
8508.96 1027
8509.83 949
8510.70 882
8511.57 914
8512.44 883
8513.31 943
8514.18 900
8515.05 808
8515.92 836
8516.80 836
8517.67 884
8518.54 803
8519.41 815
8520.28 835
8521.15 889
8522.02 897
8522.89 930
8523.77 912
8524.64 813
8525.51 864
8526.38 897
8527.25 915
8528.12 883
8529.00 940
8529.87 977
8530.74 966
8531.61 957
8532.48 966
8533.36 922
8534.23 926
8535.10 944
8535.97 961
8536.84 972
8537.72 926
8538.59 903
8539.46 887
8540.33 988
8541.21 956
8542.08 902
8542.95 868
8543.82 846
8544.70 967
8545.57 913
8546.44 877
8547.31 967
8548.19 956
8549.06 955
8549.93 923
8550.80 945
8551.68 998
8552.55 967
8553.42 941
8554.30 882
8555.17 956
8556.04 912
8556.92 865
8557.79 907
8558.66 837
8559.54 812
8560.41 807
8561.28 753
8562.16 782
8563.03 754
8563.90 715
8564.78 766
8565.65 681
8566.52 705
8567.40 715
8568.27 770
8569.15 736
8570.02 772
8570.89 744
8571.77 703
8572.64 733
8573.51 693
8574.39 723
8575.26 652
8576.14 734
8577.01 673
8577.89 672
8578.76 693
8579.63 709
8580.51 697
8581.38 711
8582.26 741
8583.13 722
8584.01 706
8584.88 742
8585.76 750
8586.63 699
8587.51 758
8588.38 658
8589.26 693
8590.13 733
8591.00 727
8591.88 670
8592.75 610
8593.63 632
8594.51 745
8595.38 738
8596.26 739
8597.13 759
8598.01 663
8598.88 722
8599.76 711
8600.63 687
8601.51 740
8602.38 696
8603.26 659
8604.13 628
8605.01 730
8605.89 755
8606.76 716
8607.64 771
8608.51 687
8609.39 673
8610.26 664
8611.14 714
8612.02 773
8612.89 766
8613.77 720
8614.65 702
8615.52 754
8616.40 721
8617.27 732
8618.15 733
8619.03 765
8619.90 788
8620.78 793
8621.66 820
8622.53 830
8623.41 836
8624.29 817
8625.16 892
8626.04 879
8626.92 748
8627.79 869
8628.67 864
8629.55 818
8630.42 888
8631.30 843
8632.18 832
8633.05 755
8633.93 848
8634.81 858
8635.69 893
8636.56 855
8637.44 856
8638.32 842
8639.20 858
8640.07 929
8640.95 870
8641.83 934
8642.71 963
8643.58 863
8644.46 932
8645.34 966
8646.22 997
8647.09 1002
8647.97 1000
8648.85 973
8649.73 1024
8650.61 1027
8651.48 956
8652.36 1035
8653.24 1009
8654.12 982
8655.00 1016
8655.87 1073
8656.75 1069
8657.63 981
8658.51 995
8659.39 1000
8660.27 982
8661.14 1025
8662.02 1042
8662.90 1083
8663.78 1005
8664.66 1034
8665.54 1051
8666.42 1080
8667.30 1100
8668.17 1184
8669.05 1275
8669.93 1383
8670.81 1568
8671.69 1618
8672.57 1682
8673.45 1964
8674.33 2070
8675.21 2043
8676.09 1914
8676.97 1817
8677.84 1705
8678.72 1550
8679.60 1399
8680.48 1299
8681.36 1238
8682.24 1224
8683.12 1213
8684.00 1225
8684.88 1256
8685.76 1282
8686.64 1335
8687.52 1566
8688.40 1767
8689.28 2025
8690.16 2378
8691.04 2597
8691.92 2752
8692.80 2976
8693.68 2849
8694.56 2544
8695.44 2273
8696.32 1936
8697.20 1700
8698.08 1538
8698.96 1305
8699.84 1215
8700.72 1132
8701.60 962
8702.48 994
8703.37 966
8704.25 917
8705.13 911
8706.01 920
8706.89 875
8707.77 822
8708.65 870
8709.53 780
8710.41 849
8711.29 817
8712.17 831
8713.06 820
8713.94 801
8714.82 788
8715.70 749
8716.58 747
8717.46 757
8718.34 793
8719.22 806
8720.11 784
8720.99 757
8721.87 757
8722.75 813
8723.63 815
8724.51 817
8725.40 816
8726.28 816
8727.16 785
8728.04 841
8728.92 911
8729.81 863
8730.69 956
8731.57 874
8732.45 848
8733.33 850
8734.22 799
8735.10 802
8735.98 802
8736.86 798
8737.75 744
8738.63 732
8739.51 749
8740.39 793
8741.28 757
8742.16 774
8743.04 798
8743.92 811
8744.81 794
8745.69 837
8746.57 822
8747.46 797
8748.34 796
8749.22 804
8750.10 768
8750.99 805
8751.87 792
8752.75 820
8753.64 831
8754.52 867
8755.40 864
8756.29 944
8757.17 958
8758.05 888
8758.94 923
8759.82 953
8760.70 960
8761.59 921
8762.47 827
8763.35 926
8764.24 854
8765.12 886
8766.01 850
8766.89 832
8767.77 887
8768.66 912
8769.54 819
8770.43 804
8771.31 800
8772.19 823
8773.08 830
8773.96 860
8774.85 784
8775.73 783
8776.62 828
8777.50 794
8778.38 701
8779.27 682
8780.15 766
8781.04 777
8781.92 773
8782.81 655
8783.69 689
8784.58 733
8785.46 686
8786.35 726
8787.23 732
8788.12 757
8789.00 757
8789.89 806
8790.77 843
8791.66 817
8792.54 841
8793.43 883
8794.31 812
8795.20 803
8796.08 742
8796.97 791
8797.85 747
8798.74 710
8799.62 654
8800.51 679
8801.40 656
8802.28 697
8803.17 637
8804.05 690
8804.94 743
8805.82 724
8806.71 727
8807.60 701
8808.48 665
8809.37 655
8810.25 667
8811.14 655
8812.03 616
8812.91 643
8813.80 629
8814.69 664
8815.57 631
8816.46 582
8817.34 574
8818.23 602
8819.12 612
8820.00 615
8820.89 576
8821.78 612
8822.66 629
8823.55 640
8824.44 610
8825.32 626
8826.21 587
8827.10 611
8827.99 573
8828.87 589
8829.76 568
8830.65 586
8831.53 552
8832.42 564
8833.31 520
8834.20 553
8835.08 604
8835.97 623
8836.86 552
8837.74 585
8838.63 595
8839.52 578
8840.41 545
8841.30 537
8842.18 562
8843.07 533
8843.96 614
8844.85 573
8845.73 547
8846.62 518
8847.51 594
8848.40 571
8849.29 591
8850.17 540
8851.06 525
8851.95 552
8852.84 525
8853.73 509
8854.61 484
8855.50 507
8856.39 541
8857.28 503
8858.17 522
8859.06 492
8859.95 512
8860.83 524
8861.72 515
8862.61 541
8863.50 546
8864.39 540
8865.28 525
8866.17 538
8867.06 504
8867.94 490
8868.83 501
8869.72 518
8870.61 454
8871.50 466
8872.39 537
8873.28 483
8874.17 434
8875.06 428
8875.95 415
8876.84 459
8877.73 449
8878.62 495
8879.51 454
8880.40 473
8881.28 462
8882.17 504
8883.06 501
8883.95 482
8884.84 542
8885.73 502
8886.62 492
8887.51 483
8888.40 449
8889.29 419
8890.18 448
8891.07 435
8891.96 436
8892.85 421
8893.74 456
8894.63 480
8895.53 485
8896.42 507
8897.31 501
8898.20 490
8899.09 496
8899.98 441
8900.87 428
8901.76 464
8902.65 424
8903.54 463
8904.43 429
8905.32 446
8906.21 464
8907.10 450
8907.99 400
8908.89 494
8909.78 434
8910.67 434
8911.56 418
8912.45 418
8913.34 430
8914.23 463
8915.12 454
8916.02 412
8916.91 470
8917.80 445
8918.69 448
8919.58 454
8920.47 391
8921.36 427
8922.26 377
8923.15 395
8924.04 428
8924.93 406
8925.82 403
8926.72 377
8927.61 428
8928.50 398
8929.39 412
8930.28 368
8931.18 405
8932.07 440
8932.96 432
8933.85 428
8934.75 449
8935.64 448
8936.53 409
8937.42 424
8938.31 359
8939.21 394
8940.10 428
8940.99 418
8941.89 436
8942.78 443
8943.67 409
8944.56 400
8945.46 441
8946.35 423
8947.24 430
8948.14 370
8949.03 394
8949.92 462
8950.81 435
8951.71 370
8952.60 376
8953.49 435
8954.39 399
8955.28 406
8956.17 398
8957.07 391
8957.96 360
8958.85 413
8959.75 409
8960.64 400
8961.54 433
8962.43 421
8963.32 444
8964.22 433
8965.11 383
8966.00 373
8966.90 421
8967.79 433
8968.69 415
8969.58 395
8970.47 402
8971.37 410
8972.26 417
8973.16 403
8974.05 404
8974.95 433
8975.84 393
8976.73 387
8977.63 418
8978.52 391
8979.42 420
8980.31 431
8981.21 421
8982.10 368
8983.00 387
8983.89 437
8984.79 359
8985.68 359
8986.58 373
8987.47 433
8988.37 432
8989.26 404
8990.16 381
8991.05 367
8991.95 351
8992.84 407
8993.74 385
8994.63 394
8995.53 403
8996.42 344
8997.32 396
8998.21 361
8999.11 421
9000.01 390
9000.90 361
9001.80 347
9002.69 417
9003.59 388
9004.48 381
9005.38 353
9006.28 346
9007.17 387
9008.07 361
9008.96 372
9009.86 330
9010.76 366
9011.65 327
9012.55 353
9013.45 353
9014.34 338
9015.24 348
9016.13 412
9017.03 354
9017.93 383
9018.82 368
9019.72 389
9020.62 353
9021.51 358
9022.41 389
9023.31 364
9024.20 404
9025.10 369
9026.00 407
9026.89 389
9027.79 369
9028.69 364
9029.59 356
9030.48 397
9031.38 407
9032.28 408
9033.17 350
9034.07 374
9034.97 322
9035.87 364
9036.76 319
9037.66 316
9038.56 395
9039.46 387
9040.35 430
9041.25 375
9042.15 402
9043.05 417
9043.94 370
9044.84 380
9045.74 389
9046.64 404
9047.54 373
9048.43 343
9049.33 334
9050.23 379
9051.13 393
9052.03 392
9052.92 380
9053.82 373
9054.72 416
9055.62 399
9056.52 406
9057.42 399
9058.32 398
9059.21 380
9060.11 413
9061.01 410
9061.91 380
9062.81 370
9063.71 409
9064.61 391
9065.50 351
9066.40 335
9067.30 337
9068.20 384
9069.10 376
9070.00 383
9070.90 387
9071.80 375
9072.70 386
9073.60 401
9074.50 340
9075.40 322
9076.29 345
9077.19 428
9078.09 379
9078.99 427
9079.89 413
9080.79 379
9081.69 388
9082.59 424
9083.49 434
9084.39 398
9085.29 466
9086.19 437
9087.09 420
9087.99 412
9088.89 401
9089.79 420
9090.69 376
9091.59 359
9092.49 399
9093.39 361
9094.29 391
9095.19 368
9096.09 321
9096.99 388
9097.89 407
9098.79 355
9099.69 373
9100.60 402
9101.50 367
9102.40 403
9103.30 428
9104.20 398
9105.10 394
9106.00 423
9106.90 407
9107.80 406
9108.70 363
9109.60 364
9110.50 412
9111.41 376
9112.31 368
9113.21 366
9114.11 370
9115.01 318
9115.91 387
9116.81 372
9117.72 402
9118.62 363
9119.52 419
9120.42 389
9121.32 339
9122.22 364
9123.12 396
9124.03 372
9124.93 355
9125.83 326
9126.73 376
9127.63 401
9128.54 389
9129.44 386
9130.34 379
9131.24 368
9132.14 387
9133.05 370
9133.95 351
9134.85 361
9135.75 385
9136.66 404
9137.56 376
9138.46 418
9139.36 436
9140.27 349
9141.17 398
9142.07 374
9142.97 332
9143.88 321
9144.78 336
9145.68 364
9146.59 329
9147.49 365
9148.39 329
9149.29 318
9150.20 367
9151.10 401
9152.00 341
9152.91 387
9153.81 393
9154.71 393
9155.62 381
9156.52 394
9157.42 355
9158.33 374
9159.23 371
9160.13 351
9161.04 401
9161.94 387
9162.84 352
9163.75 340
9164.65 359
9165.56 379
9166.46 373
9167.36 344
9168.27 356
9169.17 378
9170.08 378
9170.98 388
9171.88 403
9172.79 384
9173.69 420
9174.60 391
9175.50 385
9176.41 359
9177.31 355
9178.21 337
9179.12 392
9180.02 356
9180.93 388
9181.83 371
9182.74 357
9183.64 369
9184.55 361
9185.45 327
9186.36 367
9187.26 388
9188.17 352
9189.07 409
9189.98 373
9190.88 446
9191.79 382
9192.69 368
9193.60 361
9194.50 372
9195.41 392
9196.31 373
9197.22 387
9198.12 432
9199.03 447
9199.93 446
9200.84 431
9201.75 430
9202.65 466
9203.56 480
9204.46 455
9205.37 417
9206.27 377
9207.18 394
9208.09 391
9208.99 369
9209.90 365
9210.80 352
9211.71 375
9212.62 410
9213.52 354
9214.43 384
9215.34 417
9216.24 394
9217.15 479
9218.05 461
9218.96 428
9219.87 408
9220.77 409
9221.68 436
9222.59 418
9223.49 450
9224.40 429
9225.31 367
9226.21 396
9227.12 406
9228.03 370
9228.93 430
9229.84 421
9230.75 341
9231.66 368
9232.56 369
9233.47 287
9234.38 372
9235.28 360
9236.19 399
9237.10 394
9238.01 389
9238.91 358
9239.82 362
9240.73 358
9241.64 398
9242.54 370
9243.45 355
9244.36 332
9245.27 332
9246.18 327
9247.08 326
9247.99 375
9248.90 343
9249.81 357
9250.71 338
9251.62 356
9252.53 351
9253.44 382
9254.35 358
9255.26 318
9256.16 383
9257.07 372
9257.98 353
9258.89 394
9259.80 380
9260.71 350
9261.61 338
9262.52 337
9263.43 376
9264.34 386
9265.25 351
9266.16 366
9267.07 358
9267.98 402
9268.88 388
9269.79 399
9270.70 392
9271.61 387
9272.52 390
9273.43 373
9274.34 351
9275.25 349
9276.16 384
9277.07 397
9277.98 374
9278.89 360
9279.80 340
9280.70 362
9281.61 370
9282.52 337
9283.43 399
9284.34 368
9285.25 358
9286.16 417
9287.07 434
9287.98 354
9288.89 375
9289.80 398
9290.71 414
9291.62 425
9292.53 403
9293.44 430
9294.35 443
9295.26 435
9296.17 426
9297.08 376
9297.99 395
9298.90 341
9299.81 377
9300.73 405
9301.64 388
9302.55 426
9303.46 424
9304.37 493
9305.28 418
9306.19 496
9307.10 502
9308.01 481
9308.92 487
9309.83 507
9310.74 464
9311.65 464
9312.57 432
9313.48 500
9314.39 462
9315.30 391
9316.21 444
9317.12 449
9318.03 374
9318.94 407
9319.86 426
9320.77 405
9321.68 388
9322.59 354
9323.50 341
9324.41 370
9325.33 399
9326.24 415
9327.15 396
9328.06 426
9328.97 409
9329.88 414
9330.80 414
9331.71 435
9332.62 387
9333.53 447
9334.44 424
9335.36 392
9336.27 399
9337.18 389
9338.09 420
9339.01 426
9339.92 399
9340.83 359
9341.74 405
9342.66 380
9343.57 370
9344.48 337
9345.39 385
9346.31 396
9347.22 359
9348.13 347
9349.05 323
9349.96 387
9350.87 357
9351.78 408
9352.70 434
9353.61 421
9354.52 450
9355.44 415
9356.35 375
9357.26 376
9358.18 413
9359.09 399
9360.00 412
9360.92 385
9361.83 404
9362.74 377
9363.66 385
9364.57 370
9365.48 420
9366.40 363
9367.31 384
9368.23 376
9369.14 362
9370.05 347
9370.97 339
9371.88 380
9372.80 411
9373.71 384
9374.62 375
9375.54 420
9376.45 412
9377.37 451
9378.28 380
9379.19 422
9380.11 392
9381.02 421
9381.94 412
9382.85 389
9383.77 389
9384.68 417
9385.60 406
9386.51 442
9387.43 448
9388.34 440
9389.26 476
9390.17 475
9391.09 468
9392.00 535
9392.91 531
9393.83 457
9394.75 495
9395.66 455
9396.58 504
9397.49 490
9398.41 497
9399.32 473
9400.24 528
9401.15 425
9402.07 444
9402.98 418
9403.90 406
9404.81 397
9405.73 417
9406.65 450
9407.56 443
9408.48 446
9409.39 411
9410.31 428
9411.22 395
9412.14 385
9413.06 412
9413.97 397
9414.89 423
9415.80 399
9416.72 401
9417.64 430
9418.55 423
9419.47 384
9420.39 410
9421.30 420
9422.22 464
9423.14 418
9424.05 454
9424.97 401
9425.88 399
9426.80 385
9427.72 377
9428.64 419
9429.55 401
9430.47 397
9431.39 450
9432.30 425
9433.22 463
9434.14 445
9435.05 416
9435.97 464
9436.89 466
9437.81 482
9438.72 459
9439.64 418
9440.56 371
9441.47 439
9442.39 422
9443.31 431
9444.23 404
9445.14 447
9446.06 468
9446.98 475
9447.90 461
9448.81 422
9449.73 464
9450.65 497
9451.57 469
9452.49 503
9453.40 550
9454.32 554
9455.24 538
9456.16 570
9457.08 534
9457.99 485
9458.91 438
9459.83 475
9460.75 467
9461.67 448
9462.59 398
9463.50 458
9464.42 395
9465.34 408
9466.26 421
9467.18 487
9468.10 465
9469.02 434
9469.94 430
9470.85 440
9471.77 434
9472.69 423
9473.61 452
9474.53 480
9475.45 440
9476.37 451
9477.29 443
9478.21 433
9479.13 463
9480.04 459
9480.96 537
9481.88 492
9482.80 484
9483.72 462
9484.64 501
9485.56 511
9486.48 454
9487.40 457
9488.32 486
9489.24 487
9490.16 462
9491.08 425
9492.00 448
9492.92 484
9493.84 464
9494.76 492
9495.68 450
9496.60 449
9497.52 476
9498.44 485
9499.36 480
9500.28 449
9501.20 483
9502.12 505
9503.04 500
9503.96 468
9504.88 442
9505.80 489
9506.72 509
9507.64 507
9508.56 530
9509.48 499
9510.41 514
9511.33 495
9512.25 572
9513.17 514
9514.09 581
9515.01 567
9515.93 509
9516.85 558
9517.77 545
9518.69 571
9519.61 541
9520.54 579
9521.46 593
9522.38 593
9523.30 520
9524.22 618
9525.14 613
9526.06 591
9526.99 594
9527.91 660
9528.83 685
9529.75 740
9530.67 866
9531.59 980
9532.52 943
9533.44 956
9534.36 886
9535.28 873
9536.20 826
9537.13 755
9538.05 742
9538.97 721
9539.89 630
9540.81 647
9541.74 625
9542.66 590
9543.58 577
9544.50 564
9545.43 522
9546.35 514
9547.27 557
9548.19 522
9549.12 526
9550.04 594
9550.96 509
9551.88 548
9552.81 485
9553.73 546
9554.65 589
9555.58 600
9556.50 488
9557.42 549
9558.34 618
9559.27 576
9560.19 584
9561.11 628
9562.04 600
9562.96 584
9563.88 573
9564.81 544
9565.73 539
9566.65 520
9567.58 564
9568.50 585
9569.43 540
9570.35 606
9571.27 589
9572.20 504
9573.12 542
9574.04 547
9574.97 521
9575.89 499
9576.82 520
9577.74 514
9578.66 513
9579.59 510
9580.51 486
9581.44 495
9582.36 522
9583.28 517
9584.21 513
9585.13 520
9586.06 505
9586.98 573
9587.91 531
9588.83 476
9589.76 502
9590.68 562
9591.60 525
9592.53 525
9593.45 522
9594.38 483
9595.30 510
9596.23 541
9597.15 515
9598.08 512
9599.00 526
9599.93 535
9600.85 546
9601.78 575
9602.70 580
9603.63 581
9604.55 615
9605.48 562
9606.41 624
9607.33 612
9608.26 613
9609.18 685
9610.11 574
9611.03 611
9611.96 615
9612.88 695
9613.81 649
9614.74 673
9615.66 695
9616.59 631
9617.51 614
9618.44 633
9619.37 626
9620.29 638
9621.22 694
9622.14 639
9623.07 643
9624.00 665
9624.92 687
9625.85 735
9626.78 634
9627.70 666
9628.63 709
9629.55 716
9630.48 768
9631.41 737
9632.33 728
9633.26 778
9634.19 785
9635.11 817
9636.04 837
9636.97 785
9637.90 844
9638.82 862
9639.75 773
9640.68 785
9641.60 847
9642.53 845
9643.46 883
9644.38 892
9645.31 972
9646.24 1062
9647.17 1114
9648.09 1131
9649.02 1125
9649.95 1105
9650.88 1158
9651.80 1092
9652.73 960
9653.66 953
9654.59 891
9655.51 865
9656.44 848
9657.37 832
9658.30 824
9659.23 786
9660.15 785
9661.08 777
9662.01 707
9662.94 764
9663.87 823
9664.80 801
9665.72 789
9666.65 818
9667.58 831
9668.51 876
9669.44 898
9670.37 899
9671.29 837
9672.22 829
9673.15 827
9674.08 923
9675.01 890
9675.94 867
9676.87 946
9677.79 880
9678.72 930
9679.65 892
9680.58 899
9681.51 910
9682.44 873
9683.37 958
9684.30 921
9685.23 918
9686.16 967
9687.09 881
9688.01 931
9688.94 980
9689.87 960
9690.80 1013
9691.73 1002
9692.66 946
9693.59 1004
9694.52 973
9695.45 899
9696.38 992
9697.31 1025
9698.24 1070
9699.17 1033
9700.10 991
9701.03 1017
9701.96 997
9702.89 892
9703.82 876
9704.75 926
9705.68 904
9706.61 886
9707.54 843
9708.47 879
9709.40 940
9710.33 974
9711.26 1020
9712.19 1087
9713.12 1085
9714.05 1034
9714.98 1023
9715.92 1044
9716.85 1026
9717.78 1019
9718.71 1011
9719.64 932
9720.57 928
9721.50 890
9722.43 829
9723.36 880
9724.29 884
9725.22 834
9726.16 825
9727.09 894
9728.02 851
9728.95 849
9729.88 828
9730.81 922
9731.74 919
9732.67 988
9733.61 946
9734.54 895
9735.47 848
9736.40 806
9737.33 842
9738.26 866
9739.20 793
9740.13 817
9741.06 761
9741.99 746
9742.92 725
9743.86 723
9744.79 740
9745.72 733
9746.65 742
9747.58 729
9748.52 752
9749.45 698
9750.38 714
9751.31 652
9752.25 665
9753.18 671
9754.11 672
9755.04 698
9755.98 774
9756.91 740
9757.84 727
9758.77 720
9759.71 712
9760.64 733
9761.57 665
9762.51 690
9763.44 677
9764.37 740
9765.30 702
9766.24 731
9767.17 722
9768.10 727
9769.04 720
9769.97 707
9770.90 679
9771.84 695
9772.77 707
9773.70 698
9774.64 713
9775.57 697
9776.50 733
9777.44 693
9778.37 729
9779.31 746
9780.24 755
9781.17 763
9782.11 744
9783.04 699
9783.97 762
9784.91 699
9785.84 697
9786.78 699
9787.71 758
9788.64 737
9789.58 728
9790.51 635
9791.45 619
9792.38 676
9793.32 636
9794.25 665
9795.19 613
9796.12 682
9797.05 722
9797.99 779
9798.92 692
9799.86 689
9800.79 686
9801.73 685
9802.66 614
9803.60 595
9804.53 614
9805.47 632
9806.40 572
9807.34 567
9808.27 578
9809.21 571
9810.14 540
9811.08 525
9812.01 619
9812.95 585
9813.88 552
9814.82 600
9815.75 546
9816.69 552
9817.63 533
9818.56 576
9819.50 592
9820.43 544
9821.37 571
9822.30 560
9823.24 518
9824.18 549
9825.11 507
9826.05 517
9826.98 496
9827.92 554
9828.86 560
9829.79 554
9830.73 555
9831.66 547
9832.60 490
9833.54 472
9834.47 528
9835.41 506
9836.35 527
9837.28 539
9838.22 542
9839.16 534
9840.09 558
9841.03 513
9841.97 542
9842.90 542
9843.84 532
9844.78 539
9845.71 566
9846.65 573
9847.59 556
9848.52 536
9849.46 521
9850.40 542
9851.34 508
9852.27 513
9853.21 521
9854.15 528
9855.08 538
9856.02 561
9856.96 618
9857.90 580
9858.83 626
9859.77 603
9860.71 563
9861.65 600
9862.58 549
9863.52 541
9864.46 590
9865.40 499
9866.34 549
9867.27 518
9868.21 535
9869.15 509
9870.09 516
9871.03 481
9871.96 472
9872.90 531
9873.84 550
9874.78 457
9875.72 505
9876.66 543
9877.59 533
9878.53 584
9879.47 567
9880.41 569
9881.35 487
9882.29 500
9883.23 430
9884.16 447
9885.10 489
9886.04 495
9886.98 490
9887.92 447
9888.86 425
9889.80 439
9890.74 490
9891.68 441
9892.61 455
9893.55 451
9894.49 486
9895.43 462
9896.37 472
9897.31 478
9898.25 488
9899.19 507
9900.13 443
9901.07 506
9902.01 506
9902.95 507
9903.89 496
9904.83 489
9905.77 490
9906.71 481
9907.65 447
9908.59 465
9909.53 489
9910.47 522
9911.41 503
9912.35 520
9913.29 515
9914.23 472
9915.17 506
9916.11 505
9917.05 521
9917.99 443
9918.93 475
9919.87 506
9920.81 534
9921.75 540
9922.69 695
9923.63 766
9924.57 763
9925.51 855
9926.45 890
9927.39 853
9928.33 780
9929.28 750
9930.22 762
9931.16 675
9932.10 692
9933.04 622
9933.98 552
9934.92 540
9935.86 486
9936.80 476
9937.74 500
9938.69 474
9939.63 461
9940.57 502
9941.51 449
9942.45 448
9943.39 484
9944.34 416
9945.28 430
9946.22 450
9947.16 408
9948.10 422
9949.04 427
9949.99 444
9950.93 406
9951.87 498
9952.81 495
9953.75 432
9954.70 373
9955.64 403
9956.58 452
9957.52 444
9958.46 430
9959.41 436
9960.35 395
9961.29 394
9962.23 393
9963.18 449
9964.12 444
9965.06 462
9966.00 474
9966.95 489
9967.89 447
9968.83 426
9969.77 451
9970.72 454
9971.66 413
9972.60 397
9973.55 416
9974.49 422
9975.43 481
9976.38 412
9977.32 340
9978.26 431
9979.21 442
9980.15 394
9981.09 397
9982.04 410
9982.98 384
9983.92 377
9984.87 416
9985.81 406
9986.75 410
9987.70 423
9988.64 392
9989.58 383
9990.53 414
9991.47 426
9992.42 440
9993.36 430
9994.30 406
9995.25 381
9996.19 417
9997.14 436
9998.08 370
9999.02 394
9999.97 427
10000.91 418
10001.86 428
10002.80 427
10003.75 377
10004.69 435
10005.63 447
10006.58 414
10007.52 411
10008.47 384
10009.41 429
10010.36 423
10011.30 385
10012.25 387
10013.19 461
10014.14 414
10015.08 385
10016.03 378
10016.97 443
10017.92 461
10018.86 380
10019.81 410
10020.75 417
10021.70 439
10022.64 381
10023.59 446
10024.53 416
10025.48 407
10026.42 388
10027.37 412
10028.32 381
10029.26 387
10030.21 412
10031.15 413
10032.10 383
10033.04 349
10033.99 415
10034.94 404
10035.88 436
10036.83 364
10037.77 354
10038.72 350
10039.67 392
10040.61 383
10041.56 367
10042.50 363
10043.45 357
10044.40 405
10045.34 377
10046.29 306
10047.24 312
10048.18 345
10049.13 399
10050.08 350
10051.02 365
10051.97 382
10052.92 389
10053.86 402
10054.81 342
10055.76 424
10056.70 428
10057.65 340
10058.60 374
10059.54 366
10060.49 385
10061.44 402
10062.39 373
10063.33 421
10064.28 375
10065.23 413
10066.17 369
10067.12 331
10068.07 368
10069.02 387
10069.96 409
10070.91 366
10071.86 366
10072.81 361
10073.76 390
10074.70 388
10075.65 384
10076.60 378
10077.55 401
10078.49 385
10079.44 407
10080.39 407
10081.34 319
10082.29 350
10083.23 362
10084.18 389
10085.13 368
10086.08 359
10087.03 353
10087.98 330
10088.92 309
10089.87 351
10090.82 405
10091.77 352
10092.72 355
10093.67 344
10094.62 361
10095.56 355
10096.51 357
10097.46 351
10098.41 376
10099.36 373
10100.31 341
10101.26 361
10102.21 361
10103.16 366
10104.11 359
10105.05 376
10106.00 397
10106.95 416
10107.90 351
10108.85 327
10109.80 338
10110.75 384
10111.70 368
10112.65 367
10113.60 340
10114.55 326
10115.50 378
10116.45 384
10117.40 355
10118.35 379
10119.30 381
10120.25 348
10121.20 357
10122.15 366
10123.10 398
10124.05 364
10125.00 377
10125.95 373
10126.90 371
10127.85 398
10128.80 386
10129.75 389
10130.70 366
10131.65 374
10132.60 396
10133.55 372
10134.50 376
10135.45 403
10136.40 395
10137.35 386
10138.30 416
10139.26 391
10140.21 378
10141.16 368
10142.11 420
10143.06 407
10144.01 378
10144.96 353
10145.91 394
10146.86 409
10147.81 400
10148.77 400
10149.72 350
10150.67 396
10151.62 398
10152.57 392
10153.52 414
10154.47 419
10155.43 403
10156.38 409
10157.33 416
10158.28 361
10159.23 383
10160.18 369
10161.14 350
10162.09 395
10163.04 406
10163.99 408
10164.94 421
10165.90 436
10166.85 426
10167.80 444
10168.75 423
10169.70 463
10170.66 497
10171.61 494
10172.56 468
10173.51 470
10174.47 438
10175.42 463
10176.37 458
10177.32 478
10178.28 456
10179.23 459
10180.18 481
10181.14 439
10182.09 502
10183.04 542
10183.99 556
10184.95 561
10185.90 498
10186.85 543
10187.81 476
10188.76 507
10189.71 476
10190.67 555
10191.62 543
10192.57 531
10193.53 570
10194.48 546
10195.43 565
10196.39 504
10197.34 546
10198.29 531
10199.25 485
10200.20 540
10201.15 557
10202.11 576
10203.06 556
10204.02 566
10204.97 691
10205.92 698
10206.88 722
10207.83 667
10208.79 651
10209.74 627
10210.69 568
10211.65 549
10212.60 547
10213.56 507
10214.51 537
10215.46 551
10216.42 522
10217.37 496
10218.33 561
10219.28 560
10220.24 484
10221.19 512
10222.15 538
10223.10 445
10224.06 486
10225.01 496
10225.97 477
10226.92 482
10227.88 450
10228.83 521
10229.79 557
10230.74 500
10231.70 550
10232.65 572
10233.61 635
10234.56 691
10235.52 684
10236.47 668
10237.43 622
10238.38 532
10239.34 541
10240.29 557
10241.25 540
10242.21 491
10243.16 441
10244.12 472
10245.07 445
10246.03 444
10246.98 445
10247.94 445
10248.90 435
10249.85 422
10250.81 492
10251.76 435
10252.72 397
10253.68 397
10254.63 392
10255.59 354
10256.55 382
10257.50 400
10258.46 438
10259.41 388
10260.37 400
10261.33 371
10262.28 366
10263.24 408
10264.20 401
10265.15 420
10266.11 359
10267.07 385
10268.02 392
10268.98 349
10269.94 410
10270.90 422
10271.85 442
10272.81 396
10273.77 382
10274.72 399
10275.68 389
10276.64 361
10277.60 378
10278.55 372
10279.51 405
10280.47 382
10281.43 385
10282.38 443
10283.34 396
10284.30 303
10285.26 361
10286.21 393
10287.17 377
10288.13 398
10289.09 409
10290.04 387
10291.00 374
10291.96 365
10292.92 396
10293.88 397
10294.83 337
10295.79 349
10296.75 383
10297.71 372
10298.67 312
10299.63 323
10300.58 335
10301.54 372
10302.50 369
10303.46 406
10304.42 380
10305.38 359
10306.34 381
10307.29 374
10308.25 377
10309.21 338
10310.17 401
10311.13 381
10312.09 389
10313.05 400
10314.01 357
10314.97 378
10315.92 383
10316.88 383
10317.84 407
10318.80 372
10319.76 359
10320.72 363
10321.68 330
10322.64 382
10323.60 338
10324.56 346
10325.52 349
10326.48 359
10327.44 353
10328.40 407
10329.36 387
10330.32 376
10331.28 374
10332.24 400
10333.20 402
10334.16 378
10335.12 359
10336.08 373
10337.04 364
10338.00 327
10338.96 324
10339.92 328
10340.88 387
10341.84 312
10342.80 311
10343.76 339
10344.72 348
10345.68 330
10346.64 332
10347.60 320
10348.56 319
10349.52 322
10350.48 335
10351.44 318
10352.40 307
10353.36 290
10354.32 305
10355.29 323
10356.25 339
10357.21 353
10358.17 363
10359.13 393
10360.09 354
10361.05 316
10362.01 323
10362.97 322
10363.94 333
10364.90 319
10365.86 299
10366.82 318
10367.78 331
10368.74 321
10369.70 334
10370.67 354
10371.63 359
10372.59 337
10373.55 344
10374.51 310
10375.47 338
10376.44 338
10377.40 306
10378.36 349
10379.32 309
10380.28 344
10381.25 342
10382.21 353
10383.17 329
10384.13 305
10385.10 351
10386.06 360
10387.02 318
10387.98 312
10388.95 325
10389.91 345
10390.87 364
10391.83 337
10392.80 335
10393.76 293
10394.72 352
10395.68 405
10396.65 373
10397.61 384
10398.57 330
10399.54 361
10400.50 354
10401.46 354
10402.43 412
10403.39 408
10404.35 364
10405.31 328
10406.28 358
10407.24 356
10408.20 354
10409.17 349
10410.13 402
10411.10 389
10412.06 369
10413.02 333
10413.99 386
10414.95 448
10415.91 479
10416.88 505
10417.84 512
10418.80 588
10419.77 570
10420.73 506
10421.70 492
10422.66 430
10423.63 442
10424.59 422
10425.55 387
10426.52 351
10427.48 366
10428.45 354
10429.41 407
10430.37 374
10431.34 323
10432.30 300
10433.27 355
10434.23 303
10435.20 353
10436.16 325
10437.13 326
10438.09 309
10439.06 305
10440.02 308
10440.99 345
10441.95 351
10442.92 301
10443.88 336
10444.85 345
10445.81 300
10446.78 298
10447.74 302
10448.71 282
10449.67 273
10450.64 307
10451.60 303
10452.57 278
10453.53 333
10454.50 313
10455.47 339
10456.43 347
10457.40 310
10458.36 308
10459.33 294
10460.29 351
10461.26 341
10462.23 318
10463.19 315
10464.16 329
10465.12 339
10466.09 327
10467.06 301
10468.02 318
10468.99 324
10469.95 324
10470.92 283
10471.89 310
10472.85 300
10473.82 283
10474.79 313
10475.75 335
10476.72 348
10477.69 306
10478.65 329
10479.62 315
10480.59 301
10481.55 286
10482.52 308
10483.49 309
10484.45 292
10485.42 320
10486.39 311
10487.35 311
10488.32 348
10489.29 323
10490.26 291
10491.22 336
10492.19 304
10493.16 346
10494.13 324
10495.09 335
10496.06 296
10497.03 339
10497.99 311
10498.96 298
10499.93 315
10500.90 320
10501.87 357
10502.83 362
10503.80 317
10504.77 351
10505.74 287
10506.70 327
10507.67 300
10508.64 342
10509.61 372
10510.58 360
10511.55 340
10512.51 324
10513.48 341
10514.45 335
10515.42 343
10516.39 334
10517.36 339
10518.32 349
10519.29 361
10520.26 378
10521.23 358
10522.20 326
10523.17 335
10524.14 363
10525.10 322
10526.07 320
10527.04 321
10528.01 310
10528.98 304
10529.95 324
10530.92 325
10531.89 310
10532.86 317
10533.83 302
10534.79 252
10535.76 328
10536.73 301
10537.70 332
10538.67 306
10539.64 313
10540.61 365
10541.58 385
10542.55 315
10543.52 304
10544.49 354
10545.46 347
10546.43 340
10547.40 346
10548.37 370
10549.34 360
10550.31 385
10551.28 418
10552.25 360
10553.22 361
10554.19 348
10555.16 392
10556.13 399
10557.10 434
10558.07 495
10559.04 424
10560.01 484
10560.98 468
10561.95 513
10562.92 519
10563.89 553
10564.86 463
10565.83 456
10566.81 388
10567.78 413
10568.75 357
10569.72 361
10570.69 306
10571.66 336
10572.63 363
10573.60 341
10574.57 337
10575.54 329
10576.51 366
10577.49 403
10578.46 326
10579.43 320
10580.40 333
10581.37 337
10582.34 331
10583.31 383
10584.29 350
10585.26 354
10586.23 373
10587.20 379
10588.17 371
10589.14 376
10590.12 398
10591.09 388
10592.06 357
10593.03 326
10594.00 381
10594.98 373
10595.95 362
10596.92 352
10597.89 401
10598.86 359
10599.84 343
10600.81 334
10601.78 357
10602.75 430
10603.73 344
10604.70 322
10605.67 307
10606.64 278
10607.62 273
10608.59 361
10609.56 316
10610.53 304
10611.51 317
10612.48 313
10613.45 309
10614.43 322
10615.40 328
10616.37 327
10617.34 356
10618.32 338
10619.29 361
10620.26 346
10621.24 334
10622.21 377
10623.18 342
10624.16 365
10625.13 335
10626.10 325
10627.08 329
10628.05 364
10629.02 359
10630.00 326
10630.97 354
10631.95 393
10632.92 384
10633.89 392
10634.87 355
10635.84 381
10636.81 431
10637.79 451
10638.76 443
10639.74 435
10640.71 426
10641.69 469
10642.66 410
10643.63 362
10644.61 387
10645.58 386
10646.56 401
10647.53 379
10648.51 373
10649.48 381
10650.45 374
10651.43 324
10652.40 311
10653.38 315
10654.35 365
10655.33 369
10656.30 360
10657.28 317
10658.25 313
10659.23 294
10660.20 321
10661.18 361
10662.15 339
10663.13 406
10664.10 355
10665.08 316
10666.05 318
10667.03 314
10668.00 313
10668.98 305
10669.96 319
10670.93 327
10671.91 309
10672.88 356
10673.86 372
10674.83 350
10675.81 311
10676.79 316
10677.76 338
10678.74 341
10679.71 367
10680.69 338
10681.66 346
10682.64 397
10683.62 352
10684.59 348
10685.57 320
10686.55 328
10687.52 297
10688.50 288
10689.47 273
10690.45 292
10691.43 341
10692.40 283
10693.38 290
10694.36 320
10695.33 315
10696.31 316
10697.29 300
10698.26 308
10699.24 298
10700.22 346
10701.19 307
10702.17 343
10703.15 304
10704.13 268
10705.10 275
10706.08 301
10707.06 305
10708.03 307
10709.01 323
10709.99 314
10710.97 296
10711.94 306
10712.92 279
10713.90 321
10714.88 316
10715.85 307
10716.83 306
10717.81 309
10718.79 329
10719.76 313
10720.74 297
10721.72 278
10722.70 290
10723.68 287
10724.65 303
10725.63 331
10726.61 266
10727.59 259
10728.57 265
10729.54 296
10730.52 303
10731.50 314
10732.48 308
10733.46 266
10734.44 277
10735.41 292
10736.39 336
10737.37 306
10738.35 295
10739.33 300
10740.31 298
10741.29 305
10742.26 304
10743.24 287
10744.22 305
10745.20 263
10746.18 288
10747.16 284
10748.14 308
10749.12 288
10750.10 319
10751.08 315
10752.05 272
10753.03 294
10754.01 326
10754.99 288
10755.97 330
10756.95 323
10757.93 309
10758.91 323
10759.89 314
10760.87 289
10761.85 271
10762.83 296
10763.81 346
10764.79 317
10765.77 283
10766.75 307
10767.73 330
10768.71 302
10769.69 329
10770.67 312
10771.65 323
10772.63 324
10773.61 311
10774.59 323
10775.57 362
10776.55 343
10777.53 348
10778.51 345
10779.49 359
10780.47 374
10781.45 319
10782.43 314
10783.41 296
10784.39 312
10785.38 302
10786.36 300
10787.34 305
10788.32 280
10789.30 300
10790.28 269
10791.26 286
10792.24 310
10793.22 333
10794.20 340
10795.19 293
10796.17 271
10797.15 300
10798.13 314
10799.11 307
10800.09 311
10801.07 314
10802.05 306
10803.04 271
10804.02 366
10805.00 337
10805.98 302
10806.96 285
10807.94 282
10808.93 280
10809.91 299
10810.89 295
10811.87 329
10812.85 357
10813.84 323
10814.82 330
10815.80 315
10816.78 339
10817.77 289
10818.75 307
10819.73 311
10820.71 324
10821.69 306
10822.68 362
10823.66 274
10824.64 293
10825.62 337
10826.61 281
10827.59 267
10828.57 281
10829.56 276
10830.54 293
10831.52 337
10832.50 278
10833.49 296
10834.47 297
10835.45 314
10836.44 342
10837.42 293
10838.40 281
10839.39 320
10840.37 331
10841.35 303
10842.34 306
10843.32 319
10844.30 338
10845.29 328
10846.27 297
10847.25 285
10848.24 337
10849.22 331
10850.20 345
10851.19 335
10852.17 345
10853.16 303
10854.14 323
10855.12 294
10856.11 286
10857.09 313
10858.08 300
10859.06 334
10860.04 321
10861.03 348
10862.01 334
10863.00 326
10863.98 329
10864.96 302
10865.95 353
10866.93 326
10867.92 349
10868.90 325
10869.89 330
10870.87 349
10871.86 362
10872.84 325
10873.83 363
10874.81 377
10875.80 369
10876.78 326
10877.77 343
10878.75 371
10879.74 363
10880.72 345
10881.71 378
10882.69 404
10883.68 390
10884.66 373
10885.65 371
10886.63 405
10887.62 374
10888.60 387
10889.59 365
10890.57 363
10891.56 381
10892.55 397
10893.53 401
10894.52 416
10895.50 393
10896.49 392
10897.47 422
10898.46 420
10899.45 424
10900.43 386
10901.42 444
10902.40 425
10903.39 451
10904.38 439
10905.36 438
10906.35 412
10907.34 473
10908.32 498
10909.31 473
10910.29 389
10911.28 395
10912.27 422
10913.25 422
10914.24 433
10915.23 501
10916.21 423
10917.20 421
10918.19 433
10919.17 459
10920.16 433
10921.15 467
10922.14 455
10923.12 491
10924.11 480
10925.10 505
10926.08 490
10927.07 464
10928.06 472
10929.05 440
10930.03 479
10931.02 467
10932.01 512
10933.00 476
10933.98 477
10934.97 508
10935.96 495
10936.95 534
10937.93 530
10938.92 571
10939.91 533
10940.90 558
10941.88 561
10942.87 532
10943.86 530
10944.85 531
10945.84 528
10946.82 515
10947.81 536
10948.80 611
10949.79 592
10950.78 634
10951.77 641
10952.75 647
10953.74 727
10954.73 714
10955.72 718
10956.71 762
10957.70 836
10958.69 768
10959.67 704
10960.66 745
10961.65 743
10962.64 702
10963.63 641
10964.62 622
10965.61 656
10966.60 601
10967.58 598
10968.57 538
10969.56 532
10970.55 601
10971.54 581
10972.53 572
10973.52 565
10974.51 614
10975.50 601
10976.49 605
10977.48 606
10978.47 595
10979.46 685
10980.45 713
10981.44 653
10982.43 680
10983.42 639
10984.41 587
10985.40 640
10986.38 722
10987.37 635
10988.36 631
10989.35 675
10990.34 670
10991.34 712
10992.33 707
10993.32 768
10994.31 852
10995.30 976
10996.29 1016
10997.28 1080
10998.27 1160
10999.26 1174
11000.25 1193
11001.24 1103
11002.23 1033
11003.22 1033
11004.21 905
11005.20 833
11006.19 746
11007.18 665
11008.17 667
11009.16 634
11010.16 648
11011.15 618
11012.14 560
11013.13 531
11014.12 559
11015.11 566
11016.10 560
11017.09 586
11018.08 547
11019.08 516
11020.07 533
11021.06 537
11022.05 546
11023.04 529
11024.03 530
11025.03 524
11026.02 474
11027.01 536
11028.00 555
11028.99 542
11029.98 502
11030.98 436
11031.97 524
11032.96 497
11033.95 456
11034.94 472
11035.94 481
11036.93 487
11037.92 483
11038.91 483
11039.91 473
11040.90 434
11041.89 443
11042.88 458
11043.87 447
11044.87 427
11045.86 442
11046.85 480
11047.85 448
11048.84 407
11049.83 447
11050.82 412
11051.82 474
11052.81 456
11053.80 449
11054.80 435
11055.79 436
11056.78 457
11057.77 448
11058.77 411
11059.76 418
11060.75 450
11061.75 438
11062.74 398
11063.73 456
11064.73 428
11065.72 403
11066.71 421
11067.71 415
11068.70 431
11069.70 456
11070.69 471
11071.68 448
11072.68 433
11073.67 446
11074.66 477
11075.66 447
11076.65 431
11077.65 410
11078.64 413
11079.63 471
11080.63 471
11081.62 500
11082.62 429
11083.61 411
11084.61 400
11085.60 385
11086.59 418
11087.59 442
11088.58 414
11089.58 418
11090.57 386
11091.57 404
11092.56 366
11093.56 387
11094.55 412
11095.55 392
11096.54 426
11097.54 417
11098.53 449
11099.53 414
11100.52 424
11101.52 393
11102.51 397
11103.51 377
11104.50 417
11105.50 415
11106.49 421
11107.49 363
11108.48 361
11109.48 408
11110.47 443
11111.47 416
11112.46 389
11113.46 387
11114.46 438
11115.45 391
11116.45 377
11117.44 432
11118.44 366
11119.43 440
11120.43 396
11121.43 406
11122.42 370
11123.42 474
11124.41 420
11125.41 505
11126.41 405
11127.40 424
11128.40 420
11129.40 441
11130.39 458
11131.39 392
11132.39 394
11133.38 380
11134.38 415
11135.37 395
11136.37 357
11137.37 372
11138.37 457
11139.36 437
11140.36 422
11141.36 366
11142.35 349
11143.35 354
11144.35 397
11145.34 401
11146.34 387
11147.34 423
11148.33 394
11149.33 395
11150.33 397
11151.33 416
11152.32 343
11153.32 381
11154.32 361
11155.32 351
11156.31 331
11157.31 352
11158.31 368
11159.31 362
11160.30 391
11161.30 383
11162.30 348
11163.30 346
11164.30 378
11165.29 347
11166.29 365
11167.29 396
11168.29 394
11169.29 387
11170.28 403
11171.28 366
11172.28 406
11173.28 409
11174.28 356
11175.28 330
11176.27 343
11177.27 392
11178.27 382
11179.27 380
11180.27 365
11181.27 378
11182.27 355
11183.26 377
11184.26 351
11185.26 339
11186.26 359
11187.26 395
11188.26 393
11189.26 335
11190.26 373
11191.26 352
11192.26 358
11193.25 365
11194.25 381
11195.25 354
11196.25 351
11197.25 330
11198.25 400
11199.25 385
11200.25 338
11201.25 389
11202.25 397
11203.25 372
11204.25 345
11205.25 370
11206.25 384
11207.25 368
11208.25 353
11209.25 354
11210.25 352
11211.25 385
11212.25 371
11213.25 397
11214.25 358
11215.25 321
11216.25 357
11217.25 376
11218.25 372
11219.25 350
11220.25 350
11221.25 301
11222.25 321
11223.25 296
11224.25 348
11225.25 350
11226.25 331
11227.25 335
11228.25 367
11229.26 332
11230.26 386
11231.26 344
11232.26 311
11233.26 333
11234.26 363
11235.26 366
11236.26 376
11237.26 356
11238.27 375
11239.27 329
11240.27 327
11241.27 366
11242.27 330
11243.27 372
11244.27 357
11245.27 393
11246.28 343
11247.28 360
11248.28 331
11249.28 334
11250.28 340
11251.28 370
11252.29 365
11253.29 352
11254.29 342
11255.29 365
11256.29 358
11257.30 358
11258.30 332
11259.30 366
11260.30 426
11261.31 383
11262.31 377
11263.31 312
11264.31 366
11265.31 346
11266.32 360
11267.32 425
11268.32 379
11269.32 374
11270.33 374
11271.33 370
11272.33 370
11273.34 397
11274.34 393
11275.34 432
11276.34 382
11277.35 421
11278.35 461
11279.35 459
11280.36 460
11281.36 368
11282.36 389
11283.37 397
11284.37 422
11285.37 364
11286.38 380
11287.38 346
11288.38 389
11289.39 368
11290.39 364
11291.39 352
11292.40 378
11293.40 379
11294.40 368
11295.41 342
11296.41 419
11297.42 406
11298.42 332
11299.42 374
11300.43 367
11301.43 386
11302.44 375
11303.44 370
11304.44 374
11305.45 383
11306.45 360
11307.46 385
11308.46 392
11309.47 397
11310.47 403
11311.47 450
11312.48 437
11313.48 421
11314.49 420
11315.49 382
11316.50 391
11317.50 353
11318.51 383
11319.51 425
11320.52 380
11321.52 328
11322.53 383
11323.53 363
11324.54 336
11325.54 382
11326.55 306
11327.55 320
11328.56 302
11329.56 324
11330.57 330
11331.57 296
11332.58 316
11333.58 354
11334.59 339
11335.60 331
11336.60 334
11337.61 390
11338.61 410
11339.62 382
11340.62 358
11341.63 344
11342.64 309
11343.64 373
11344.65 359
11345.65 358
11346.66 347
11347.67 341
11348.67 329
11349.68 332
11350.68 348
11351.69 284
11352.70 310
11353.70 338
11354.71 315
11355.72 375
11356.72 362
11357.73 313
11358.74 338
11359.74 371
11360.75 362
11361.76 334
11362.76 315
11363.77 312
11364.78 286
11365.78 308
11366.79 364
11367.80 308
11368.80 338
11369.81 322
11370.82 299
11371.83 314
11372.83 327
11373.84 327
11374.85 332
11375.85 324
11376.86 348
11377.87 347
11378.88 329
11379.88 342
11380.89 358
11381.90 354
11382.91 367
11383.92 318
11384.92 291
11385.93 355
11386.94 321
11387.95 354
11388.95 379
11389.96 306
11390.97 345
11391.98 361
11392.99 298
11393.99 307
11395.00 325
11396.01 343
11397.02 317
11398.03 340
11399.04 323
11400.04 312
11401.05 306
11402.06 322
11403.07 319
11404.08 281
11405.09 333
11406.10 327
11407.11 301
11408.11 317
11409.12 337
11410.13 307
11411.14 341
11412.15 322
11413.16 307
11414.17 284
11415.18 307
11416.19 355
11417.19 344
11418.20 321
11419.21 294
11420.22 333
11421.23 289
11422.24 293
11423.25 315
11424.26 347
11425.27 385
11426.28 381
11427.29 322
11428.30 314
11429.31 319
11430.32 338
11431.33 377
11432.34 335
11433.35 276
11434.36 291
11435.37 285
11436.38 318
11437.39 312
11438.40 334
11439.41 335
11440.42 310
11441.43 309
11442.44 323
11443.45 327
11444.46 306
11445.47 344
11446.48 357
11447.49 283
11448.50 296
11449.51 371
11450.52 357
11451.53 387
11452.54 348
11453.56 365
11454.57 365
11455.58 312
11456.59 299
11457.60 319
11458.61 355
11459.62 337
11460.63 324
11461.64 344
11462.65 317
11463.67 307
11464.68 311
11465.69 328
11466.70 345
11467.71 347
11468.72 358
11469.73 346
11470.75 363
11471.76 366
11472.77 382
11473.78 351
11474.79 345
11475.80 359
11476.82 314
11477.83 309
11478.84 304
11479.85 351
11480.86 384
11481.88 337
11482.89 355
11483.90 351
11484.91 346
11485.92 324
11486.94 381
11487.95 374
11488.96 322
11489.97 401
11490.99 340
11492.00 377
11493.01 343
11494.02 340
11495.04 400
11496.05 319
11497.06 341
11498.08 301
11499.09 359
11500.10 361
11501.11 346
11502.13 330
11503.14 296
11504.15 349
11505.17 337
11506.18 380
11507.19 364
11508.21 326
11509.22 332
11510.23 335
11511.25 348
11512.26 325
11513.27 362
11514.29 342
11515.30 363
11516.31 346
11517.33 322
11518.34 368
11519.35 348
11520.37 384
11521.38 349
11522.40 334
11523.41 363
11524.42 354
11525.44 384
11526.45 355
11527.47 381
11528.48 402
11529.49 392
11530.51 372
11531.52 401
11532.54 400
11533.55 414
11534.56 379
11535.58 377
11536.59 400
11537.61 416
11538.62 437
11539.64 382
11540.65 410
11541.67 386
11542.68 398
11543.70 418
11544.71 444
11545.73 380
11546.74 428
11547.76 475
11548.77 444
11549.79 431
11550.80 384
11551.82 451
11552.83 478
11553.85 527
11554.86 453
11555.88 469
11556.89 475
11557.91 486
11558.92 496
11559.94 479
11560.95 475
11561.97 462
11562.99 507
11564.00 534
11565.02 532
11566.03 472
11567.05 542
11568.06 533
11569.08 525
11570.10 541
11571.11 539
11572.13 565
11573.14 571
11574.16 595
11575.18 525
11576.19 561
11577.21 593
11578.23 670
11579.24 706
11580.26 675
11581.27 721
11582.29 764
11583.31 746
11584.32 737
11585.34 677
11586.36 741
11587.37 799
11588.39 792
11589.41 813
11590.42 860
11591.44 909
11592.46 997
11593.48 1209
11594.49 1315
11595.51 1496
11596.53 1547
11597.54 1835
11598.56 1824
11599.58 1807
11600.60 1799
11601.61 1543
11602.63 1407
11603.65 1240
11604.67 1071
11605.68 986
11606.70 876
11607.72 829
11608.74 715
11609.75 703
11610.77 684
11611.79 667
11612.81 614
11613.82 619
11614.84 678
11615.86 587
11616.88 520
11617.90 490
11618.91 515
11619.93 555
11620.95 520
11621.97 517
11622.99 569
11624.01 574
11625.02 580
11626.04 548
11627.06 474
11628.08 503
11629.10 512
11630.12 508
11631.14 531
11632.15 521
11633.17 499
11634.19 490
11635.21 478
11636.23 492
11637.25 505
11638.27 502
11639.29 480
11640.31 463
11641.32 465
11642.34 442
11643.36 418
11644.38 404
11645.40 391
11646.42 457
11647.44 380
11648.46 380
11649.48 443
11650.50 389
11651.52 409
11652.54 377
11653.56 414
11654.58 433
11655.60 440
11656.62 459
11657.64 395
11658.66 438
11659.68 406
11660.70 383
11661.72 405
11662.74 440
11663.76 406
11664.78 435
11665.80 467
11666.82 431
11667.84 413
11668.86 462
11669.88 455
11670.90 466
11671.92 433
11672.94 490
11673.96 511
11674.98 516
11676.00 467
11677.02 452
11678.04 517
11679.06 472
11680.08 491
11681.10 466
11682.12 474
11683.15 511
11684.17 479
11685.19 454
11686.21 446
11687.23 434
11688.25 464
11689.27 437
11690.29 432
11691.31 423
11692.34 433
11693.36 475
11694.38 450
11695.40 449
11696.42 432
11697.44 428
11698.46 470
11699.49 406
11700.51 417
11701.53 378
11702.55 407
11703.57 418
11704.60 386
11705.62 403
11706.64 466
11707.66 466
11708.68 405
11709.71 396
11710.73 382
11711.75 394
11712.77 407
11713.79 425
11714.82 360
11715.84 377
11716.86 391
11717.88 399
11718.91 409
11719.93 406
11720.95 378
11721.97 403
11723.00 420
11724.02 363
11725.04 388
11726.06 388
11727.09 360
11728.11 365
11729.13 373
11730.16 373
11731.18 375
11732.20 395
11733.23 353
11734.25 363
11735.27 348
11736.30 377
11737.32 366
11738.34 364
11739.37 379
11740.39 375
11741.41 355
11742.44 379
11743.46 384
11744.48 391
11745.51 395
11746.53 377
11747.55 368
11748.58 410
11749.60 394
11750.63 320
11751.65 368
11752.67 402
11753.70 364
11754.72 340
11755.75 367
11756.77 382
11757.79 359
11758.82 354
11759.84 337
11760.87 328
11761.89 338
11762.92 343
11763.94 336
11764.96 334
11765.99 343
11767.01 371
11768.04 318
11769.06 329
11770.09 353
11771.11 337
11772.14 350
11773.16 306
11774.19 363
11775.21 320
11776.24 310
11777.26 329
11778.29 333
11779.31 325
11780.34 333
11781.36 320
11782.39 344
11783.41 352
11784.44 325
11785.46 315
11786.49 328
11787.52 341
11788.54 310
11789.57 315
11790.59 359
11791.62 343
11792.64 354
11793.67 369
11794.69 309
11795.72 347
11796.75 342
11797.77 353
11798.80 350
11799.82 353
11800.85 341
11801.88 342
11802.90 302
11803.93 347
11804.96 358
11805.98 353
11807.01 331
11808.03 316
11809.06 347
11810.09 314
11811.11 295
11812.14 317
11813.17 347
11814.19 399
11815.22 338
11816.25 320
11817.27 349
11818.30 311
11819.33 336
11820.35 332
11821.38 331
11822.41 348
11823.44 322
11824.46 351
11825.49 360
11826.52 384
11827.54 387
11828.57 347
11829.60 358
11830.63 340
11831.65 407
11832.68 372
11833.71 386
11834.74 384
11835.76 352
11836.79 363
11837.82 368
11838.85 353
11839.87 298
11840.90 301
11841.93 360
11842.96 372
11843.99 313
11845.01 340
11846.04 341
11847.07 336
11848.10 348
11849.13 357
11850.15 346
11851.18 341
11852.21 369
11853.24 393
11854.27 387
11855.30 317
11856.33 314
11857.35 314
11858.38 336
11859.41 389
11860.44 353
11861.47 358
11862.50 330
11863.53 345
11864.55 339
11865.58 379
11866.61 367
11867.64 312
11868.67 370
11869.70 359
11870.73 368
11871.76 331
11872.79 388
11873.82 369
11874.85 363
11875.88 355
11876.90 322
11877.93 347
11878.96 390
11879.99 385
11881.02 357
11882.05 373
11883.08 393
11884.11 410
11885.14 426
11886.17 423
11887.20 383
11888.23 424
11889.26 386
11890.29 410
11891.32 416
11892.35 427
11893.38 435
11894.41 488
11895.44 454
11896.47 486
11897.50 462
11898.53 490
11899.56 466
11900.59 492
11901.62 503
11902.65 482
11903.68 482
11904.71 488
11905.75 414
11906.78 449
11907.81 477
11908.84 483
11909.87 487
11910.90 513
11911.93 446
11912.96 410
11913.99 426
11915.02 455
11916.05 467
11917.09 451
11918.12 440
11919.15 518
11920.18 502
11921.21 507
11922.24 462
11923.27 474
11924.30 490
11925.34 570
11926.37 595
11927.40 645
11928.43 673
11929.46 674
11930.49 712
11931.53 738
11932.56 693
11933.59 730
11934.62 722
11935.65 681
11936.69 578
11937.72 584
11938.75 543
11939.78 540
11940.81 442
11941.85 442
11942.88 452
11943.91 478
11944.94 450
11945.98 398
11947.01 372
11948.04 386
11949.07 423
11950.11 410
11951.14 375
11952.17 346
11953.20 351
11954.24 414
11955.27 419
11956.30 392
11957.34 375
11958.37 403
11959.40 397
11960.43 409
11961.47 351
11962.50 393
11963.53 431
11964.57 428
11965.60 412
11966.63 390
11967.67 428
11968.70 382
11969.73 383
11970.77 397
11971.80 417
11972.83 383
11973.87 400
11974.90 398
11975.93 411
11976.97 364
11978.00 375
11979.04 395
11980.07 398
11981.10 410
11982.14 407
11983.17 357
11984.21 435
11985.24 447
11986.27 390
11987.31 417
11988.34 418
11989.38 406
11990.41 365
11991.45 403
11992.48 402
11993.51 382
11994.55 400
11995.58 386
11996.62 414
11997.65 439
11998.69 395
11999.72 357
12000.76 367
12001.79 400
12002.83 414
12003.86 384
12004.90 440
12005.93 395
12006.97 437
12008.00 398
12009.04 412
12010.07 446
12011.11 445
12012.14 431
12013.18 403
12014.21 424
12015.25 437
12016.28 477
12017.32 481
12018.35 492
12019.39 458
12020.43 477
12021.46 482
12022.50 451
12023.53 455
12024.57 422
12025.60 405
12026.64 428
12027.68 459
12028.71 420
12029.75 467
12030.78 448
12031.82 453
12032.86 425
12033.89 490
12034.93 453
12035.97 484
12037.00 464
12038.04 404
12039.07 441
12040.11 423
12041.15 413
12042.18 437
12043.22 402
12044.26 413
12045.29 438
12046.33 469
12047.37 433
12048.40 416
12049.44 397
12050.48 402
12051.52 405
12052.55 404
12053.59 429
12054.63 443
12055.66 457
12056.70 430
12057.74 453
12058.78 476
12059.81 433
12060.85 438
12061.89 473
12062.92 447
12063.96 394
12065.00 425
12066.04 409
12067.07 428
12068.11 414
12069.15 435
12070.19 467
12071.23 450
12072.26 413
12073.30 462
12074.34 453
12075.38 441
12076.42 426
12077.45 442
12078.49 477
12079.53 441
12080.57 439
12081.61 446
12082.64 452
12083.68 497
12084.72 493
12085.76 455
12086.80 471
12087.84 454
12088.88 529
12089.91 495
12090.95 503
12091.99 473
12093.03 458
12094.07 512
12095.11 493
12096.15 517
12097.19 544
12098.22 539
12099.26 595
12100.30 572
12101.34 623
12102.38 576
12103.42 606
12104.46 643
12105.50 620
12106.54 566
12107.58 495
12108.62 545
12109.66 527
12110.70 459
12111.74 468
12112.78 439
12113.81 416
12114.85 418
12115.89 447
12116.93 433
12117.97 354
12119.01 387
12120.05 414
12121.09 370
12122.13 360
12123.17 358
12124.21 400
12125.25 385
12126.29 341
12127.33 394
12128.37 368
12129.42 403
12130.46 368
12131.50 357
12132.54 353
12133.58 399
12134.62 405
12135.66 399
12136.70 369
12137.74 394
12138.78 381
12139.82 383
12140.86 428
12141.90 415
12142.94 422
12143.98 365
12145.03 325
12146.07 357
12147.11 363
12148.15 374
12149.19 354
12150.23 341
12151.27 365
12152.31 377
12153.35 367
12154.40 341
12155.44 348
12156.48 288
12157.52 338
12158.56 360
12159.60 349
12160.65 330
12161.69 344
12162.73 339
12163.77 336
12164.81 328
12165.85 321
12166.90 327
12167.94 323
12168.98 342
12170.02 298
12171.06 305
12172.11 301
12173.15 333
12174.19 331
12175.23 347
12176.28 374
12177.32 344
12178.36 333
12179.40 350
12180.45 343
12181.49 390
12182.53 362
12183.57 345
12184.62 298
12185.66 314
12186.70 342
12187.74 347
12188.79 357
12189.83 342
12190.87 328
12191.92 330
12192.96 337
12194.00 339
12195.05 337
12196.09 380
12197.13 350
12198.18 345
12199.22 365
12200.26 338
12201.31 363
12202.35 371
12203.39 361
12204.44 367
12205.48 347
12206.52 380
12207.57 362
12208.61 320
12209.65 362
12210.70 360
12211.74 368
12212.79 344
12213.83 354
12214.87 364
12215.92 366
12216.96 353
12218.01 345
12219.05 336
12220.09 354
12221.14 366
12222.18 363
12223.23 343
12224.27 318
12225.32 357
12226.36 386
12227.41 404
12228.45 353
12229.49 315
12230.54 348
12231.58 376
12232.63 337
12233.67 333
12234.72 314
12235.76 367
12236.81 332
12237.85 325
12238.90 350
12239.94 350
12240.99 365
12242.03 329
12243.08 312
12244.12 324
12245.17 351
12246.21 320
12247.26 317
12248.31 334
12249.35 316
12250.40 355
12251.44 342
12252.49 359
12253.53 358
12254.58 333
12255.62 306
12256.67 337
12257.72 343
12258.76 321
12259.81 315
12260.85 301
12261.90 307
12262.95 309
12263.99 313
12265.04 308
12266.08 320
12267.13 302
12268.18 294
12269.22 319
12270.27 303
12271.32 315
12272.36 319
12273.41 294
12274.46 309
12275.50 311
12276.55 321
12277.60 305
12278.64 329
12279.69 315
12280.74 261
12281.78 275
12282.83 295
12283.88 312
12284.92 336
12285.97 277
12287.02 296
12288.07 298
12289.11 265
12290.16 292
12291.21 302
12292.25 272
12293.30 282
12294.35 331
12295.40 286
12296.44 299
12297.49 289
12298.54 276
12299.59 257
12300.63 305
12301.68 325
12302.73 270
12303.78 334
12304.83 309
12305.87 296
12306.92 307
12307.97 304
12309.02 296
12310.07 293
12311.11 265
12312.16 270
12313.21 279
12314.26 324
12315.31 284
12316.35 254
12317.40 263
12318.45 307
12319.50 312
12320.55 295
12321.60 295
12322.65 289
12323.69 306
12324.74 312
12325.79 268
12326.84 260
12327.89 282
12328.94 271
12329.99 284
12331.04 290
12332.09 256
12333.13 289
12334.18 279
12335.23 301
12336.28 280
12337.33 264
12338.38 315
12339.43 267
12340.48 269
12341.53 269
12342.58 307
12343.63 294
12344.68 296
12345.73 305
12346.78 289
12347.83 283
12348.88 267
12349.93 267
12350.98 271
12352.03 268
12353.07 289
12354.12 255
12355.17 280
12356.22 258
12357.28 271
12358.33 312
12359.38 257
12360.43 280
12361.48 270
12362.53 315
12363.58 265
12364.63 273
12365.68 287
12366.73 318
12367.78 304
12368.83 306
12369.88 294
12370.93 289
12371.98 324
12373.03 318
12374.08 284
12375.13 317
12376.18 300
12377.24 299
12378.29 298
12379.34 262
12380.39 279
12381.44 280
12382.49 335
12383.54 289
12384.59 284
12385.64 305
12386.70 298
12387.75 308
12388.80 276
12389.85 287
12390.90 283
12391.95 290
12393.00 336
12394.06 330
12395.11 306
12396.16 260
12397.21 345
12398.26 301
12399.32 305
12400.37 321
12401.42 304
12402.47 315
12403.52 310
12404.58 311
12405.63 283
12406.68 296
12407.73 291
12408.78 300
12409.84 309
12410.89 299
12411.94 351
12412.99 303
12414.05 281
12415.10 310
12416.15 294
12417.20 327
12418.26 303
12419.31 281
12420.36 317
12421.42 308
12422.47 337
12423.52 302
12424.57 300
12425.63 345
12426.68 326
12427.73 315
12428.79 276
12429.84 287
12430.89 331
12431.95 339
12433.00 299
12434.05 341
12435.11 303
12436.16 314
12437.21 317
12438.27 327
12439.32 353
12440.37 297
12441.43 266
12442.48 273
12443.54 330
12444.59 317
12445.64 317
12446.70 306
12447.75 322
12448.80 317
12449.86 318
12450.91 285
12451.97 281
12453.02 301
12454.08 319
12455.13 377
12456.18 333
12457.24 309
12458.29 276
12459.35 327
12460.40 330
12461.46 319
12462.51 357
12463.57 336
12464.62 307
12465.67 297
12466.73 344
12467.78 333
12468.84 337
12469.89 349
12470.95 339
12472.00 331
12473.06 387
12474.11 363
12475.17 383
12476.22 381
12477.28 380
12478.33 384
12479.39 348
12480.45 374
12481.50 386
12482.56 410
12483.61 384
12484.67 431
12485.72 434
12486.78 466
12487.83 521
12488.89 513
12489.95 552
12491.00 613
12492.06 652
12493.11 701
12494.17 644
12495.22 681
12496.28 703
12497.34 602
12498.39 576
12499.45 542
12500.50 467
12501.56 466
12502.62 441
12503.67 467
12504.73 434
12505.79 405
12506.84 437
12507.90 385
12508.96 377
12510.01 346
12511.07 381
12512.13 365
12513.18 349
12514.24 392
12515.30 370
12516.35 365
12517.41 364
12518.47 317
12519.52 353
12520.58 338
12521.64 348
12522.70 351
12523.75 337
12524.81 339
12525.87 386
12526.92 335
12527.98 356
12529.04 333
12530.10 364
12531.15 382
12532.21 381
12533.27 322
12534.33 350
12535.38 340
12536.44 389
12537.50 327
12538.56 339
12539.62 331
12540.67 358
12541.73 361
12542.79 365
12543.85 337
12544.91 335
12545.96 373
12547.02 412
12548.08 363
12549.14 369
12550.20 324
12551.25 324
12552.31 343
12553.37 331
12554.43 346
12555.49 333
12556.55 362
12557.61 354
12558.66 352
12559.72 358
12560.78 346
12561.84 370
12562.90 384
12563.96 409
12565.02 389
12566.08 368
12567.14 405
12568.19 385
12569.25 427
12570.31 421
12571.37 521
12572.43 509
12573.49 512
12574.55 479
12575.61 472
12576.67 484
12577.73 488
12578.79 421
12579.85 452
12580.91 456
12581.97 423
12583.03 415
12584.09 423
12585.15 370
12586.20 408
12587.26 412
12588.32 388
12589.38 402
12590.44 395
12591.50 396
12592.56 438
12593.62 379
12594.69 434
12595.75 362
12596.81 403
12597.87 396
12598.93 383
12599.99 342
12601.05 347
12602.11 385
12603.17 349
12604.23 383
12605.29 369
12606.35 416
12607.41 398
12608.47 362
12609.53 353
12610.59 378
12611.65 382
12612.71 378
12613.78 369
12614.84 405
12615.90 420
12616.96 374
12618.02 365
12619.08 399
12620.14 400
12621.20 381
12622.27 397
12623.33 363
12624.39 370
12625.45 353
12626.51 385
12627.57 382
12628.63 361
12629.70 380
12630.76 386
12631.82 336
12632.88 305
12633.94 287
12635.00 371
12636.07 413
12637.13 393
12638.19 350
12639.25 384
12640.31 416
12641.38 382
12642.44 348
12643.50 398
12644.56 384
12645.63 358
12646.69 369
12647.75 436
12648.81 440
12649.88 424
12650.94 401
12652.00 374
12653.06 400
12654.13 422
12655.19 426
12656.25 405
12657.31 411
12658.38 420
12659.44 436
12660.50 446
12661.57 433
12662.63 395
12663.69 435
12664.76 412
12665.82 444
12666.88 407
12667.95 407
12669.01 367
12670.07 435
12671.14 374
12672.20 389
12673.26 389
12674.33 407
12675.39 460
12676.45 412
12677.52 404
12678.58 398
12679.64 414
12680.71 419
12681.77 420
12682.84 461
12683.90 438
12684.96 434
12686.03 454
12687.09 441
12688.16 431
12689.22 465
12690.28 504
12691.35 458
12692.41 451
12693.48 470
12694.54 520
12695.61 541
12696.67 481
12697.74 486
12698.80 513
12699.86 576
12700.93 523
12701.99 540
12703.06 494
12704.12 550
12705.19 556
12706.25 527
12707.32 511
12708.38 511
12709.45 546
12710.51 467
12711.58 549
12712.64 510
12713.71 470
12714.77 475
12715.84 450
12716.90 467
12717.97 446
12719.03 470
12720.10 482
12721.17 478
12722.23 468
12723.30 444
12724.36 430
12725.43 407
12726.49 434
12727.56 444
12728.63 410
12729.69 412
12730.76 407
12731.82 472
12732.89 396
12733.96 420
12735.02 432
12736.09 422
12737.15 402
12738.22 433
12739.29 440
12740.35 420
12741.42 424
12742.49 409
12743.55 386
12744.62 397
12745.68 388
12746.75 372
12747.82 395
12748.88 383
12749.95 333
12751.02 385
12752.09 387
12753.15 402
12754.22 390
12755.29 368
12756.35 373
12757.42 410
12758.49 414
12759.55 360
12760.62 373
12761.69 393
12762.76 374
12763.82 339
12764.89 345
12765.96 353
12767.03 352
12768.09 366
12769.16 358
12770.23 398
12771.30 363
12772.36 317
12773.43 342
12774.50 355
12775.57 348
12776.63 316
12777.70 323
12778.77 385
12779.84 355
12780.91 355
12781.97 351
12783.04 354
12784.11 346
12785.18 310
12786.25 367
12787.31 332
12788.38 318
12789.45 361
12790.52 344
12791.59 334
12792.66 329
12793.73 380
12794.79 382
12795.86 347
12796.93 307
12798.00 332
12799.07 333
12800.14 400
12801.21 359
12802.28 377
12803.34 366
12804.41 359
12805.48 333
12806.55 371
12807.62 361
12808.69 350
12809.76 321
12810.83 320
12811.90 326
12812.97 318
12814.04 373
12815.11 347
12816.18 330
12817.25 292
12818.31 356
12819.38 360
12820.45 338
12821.52 365
12822.59 371
12823.66 300
12824.73 312
12825.80 362
12826.87 341
12827.94 327
12829.01 289
12830.08 341
12831.15 359
12832.22 324
12833.29 288
12834.36 354
12835.43 326
12836.50 320
12837.57 306
12838.65 324
12839.72 332
12840.79 337
12841.86 332
12842.93 295
12844.00 295
12845.07 326
12846.14 328
12847.21 326
12848.28 349
12849.35 293
12850.42 306
12851.49 323
12852.57 325
12853.64 317
12854.71 290
12855.78 273
12856.85 300
12857.92 290
12858.99 309
12860.06 278
12861.13 282
12862.21 318
12863.28 288
12864.35 301
12865.42 312
12866.49 305
12867.56 303
12868.64 288
12869.71 247
12870.78 302
12871.85 280
12872.92 297
12874.00 279
12875.07 272
12876.14 300
12877.21 272
12878.28 285
12879.36 288
12880.43 294
12881.50 301
12882.57 305
12883.64 267
12884.72 268
12885.79 280
12886.86 312
12887.93 263
12889.01 264
12890.08 272
12891.15 281
12892.22 261
12893.30 271
12894.37 294
12895.44 287
12896.52 281
12897.59 272
12898.66 277
12899.73 234
12900.81 250
12901.88 285
12902.95 280
12904.03 290
12905.10 237
12906.17 227
12907.25 276
12908.32 287
12909.39 269
12910.47 275
12911.54 257
12912.61 254
12913.69 295
12914.76 270
12915.83 269
12916.91 266
12917.98 244
12919.06 254
12920.13 236
12921.20 278
12922.28 266
12923.35 287
12924.43 280
12925.50 265
12926.57 275
12927.65 303
12928.72 270
12929.80 279
12930.87 248
12931.95 264
12933.02 253
12934.09 276
12935.17 328
12936.24 283
12937.32 301
12938.39 255
12939.47 258
12940.54 259
12941.62 263
12942.69 246
12943.77 230
12944.84 270
12945.92 243
12946.99 228
12948.07 249
12949.14 271
12950.22 254
12951.29 238
12952.37 234
12953.44 224
12954.52 273
12955.59 254
12956.67 246
12957.74 251
12958.82 275
12959.89 257
12960.97 267
12962.04 229
12963.12 280
12964.20 250
12965.27 262
12966.35 274
12967.42 269
12968.50 290
12969.58 274
12970.65 257
12971.73 252
12972.80 223
12973.88 280
12974.96 304
12976.03 231
12977.11 238
12978.18 246
12979.26 264
12980.34 253
12981.41 260
12982.49 246
12983.57 270
12984.64 281
12985.72 288
12986.80 263
12987.87 230
12988.95 281
12990.03 265
12991.10 232
12992.18 271
12993.26 282
12994.33 313
12995.41 280
12996.49 274
12997.56 323
12998.64 307
12999.72 284
13000.80 265
13001.87 261
13002.95 248
13004.03 277
13005.11 298
13006.18 297
13007.26 318
13008.34 295
13009.42 320
13010.49 315
13011.57 257
13012.65 265
13013.73 297
13014.80 291
13015.88 287
13016.96 289
13018.04 280
13019.12 287
13020.19 279
13021.27 270
13022.35 269
13023.43 236
13024.51 264
13025.58 284
13026.66 302
13027.74 269
13028.82 301
13029.90 307
13030.98 274
13032.05 295
13033.13 244
13034.21 291
13035.29 309
13036.37 311
13037.45 288
13038.53 299
13039.61 298
13040.68 272
13041.76 263
13042.84 291
13043.92 297
13045.00 284
13046.08 296
13047.16 313
13048.24 290
13049.32 310
13050.40 306
13051.48 344
13052.55 326
13053.63 317
13054.71 269
13055.79 267
13056.87 288
13057.95 283
13059.03 304
13060.11 289
13061.19 288
13062.27 290
13063.35 261
13064.43 290
13065.51 291
13066.59 302
13067.67 266
13068.75 253
13069.83 292
13070.91 307
13071.99 273
13073.07 294
13074.15 320
13075.23 294
13076.31 286
13077.39 257
13078.47 263
13079.55 273
13080.63 254
13081.71 239
13082.79 276
13083.88 284
13084.96 250
13086.04 252
13087.12 281
13088.20 261
13089.28 283
13090.36 280
13091.44 255
13092.52 274
13093.60 252
13094.68 246
13095.77 270
13096.85 266
13097.93 259
13099.01 307
13100.09 304
13101.17 260
13102.25 265
13103.34 278
13104.42 264
13105.50 254
13106.58 247
13107.66 211
13108.74 258
13109.82 272
13110.91 234
13111.99 232
13113.07 221
13114.15 241
13115.23 238
13116.32 232
13117.40 244
13118.48 253
13119.56 242
13120.64 238
13121.73 259
13122.81 258
13123.89 251
13124.97 285
13126.06 251
13127.14 246
13128.22 236
13129.30 256
13130.39 256
13131.47 245
13132.55 277
13133.63 292
13134.72 271
13135.80 288
13136.88 259
13137.97 255
13139.05 250
13140.13 258
13141.21 257
13142.30 254
13143.38 226
13144.46 271
13145.55 272
13146.63 235
13147.71 261
13148.80 264
13149.88 273
13150.96 259
13152.05 277
13153.13 230
13154.21 245
13155.30 273
13156.38 279
13157.47 242
13158.55 235
13159.63 254
13160.72 254
13161.80 218
13162.88 254
13163.97 273
13165.05 267
13166.14 235
13167.22 250
13168.31 240
13169.39 246
13170.47 236
13171.56 274
13172.64 257
13173.73 287
13174.81 288
13175.90 261
13176.98 233
13178.06 247
13179.15 218
13180.23 213
13181.32 239
13182.40 235
13183.49 223
13184.57 254
13185.66 275
13186.74 275
13187.83 248
13188.91 270
13190.00 270
13191.08 244
13192.17 249
13193.25 256
13194.34 287
13195.42 237
13196.51 274
13197.59 274
13198.68 282
13199.77 252
13200.85 292
13201.94 276
13203.02 226
13204.11 247
13205.19 237
13206.28 249
13207.36 227
13208.45 213
13209.54 214
13210.62 218
13211.71 263
13212.79 247
13213.88 292
13214.97 268
13216.05 269
13217.14 240
13218.22 218
13219.31 278
13220.40 272
13221.48 233
13222.57 235
13223.66 253
13224.74 281
13225.83 261
13226.92 253
13228.00 278
13229.09 270
13230.18 247
13231.26 284
13232.35 239
13233.44 254
13234.52 250
13235.61 257
13236.70 255
13237.78 231
13238.87 257
13239.96 260
13241.05 284
13242.13 264
13243.22 263
13244.31 267
13245.39 242
13246.48 247
13247.57 293
13248.66 260
13249.74 247
13250.83 246
13251.92 296
13253.01 280
13254.10 252
13255.18 290
13256.27 294
13257.36 289
13258.45 261
13259.53 293
13260.62 270
13261.71 286
13262.80 274
13263.89 272
13264.97 242
13266.06 291
13267.15 258
13268.24 300
13269.33 273
13270.42 260
13271.50 277
13272.59 275
13273.68 291
13274.77 248
13275.86 264
13276.95 260
13278.04 265
13279.12 286
13280.21 301
13281.30 276
13282.39 294
13283.48 272
13284.57 290
13285.66 296
13286.75 313
13287.84 318
13288.93 293
13290.01 327
13291.10 296
13292.19 285
13293.28 330
13294.37 283
13295.46 279
13296.55 308
13297.64 325
13298.73 312
13299.82 325
13300.91 305
13302.00 333
13303.09 342
13304.18 357
13305.27 340
13306.36 349
13307.45 322
13308.54 339
13309.63 363
13310.72 346
13311.81 328
13312.90 373
13313.99 349
13315.08 320
13316.17 315
13317.26 367
13318.35 325
13319.44 335
13320.53 312
13321.62 279
13322.71 337
13323.80 298
13324.89 289
13325.98 316
13327.07 357
13328.16 334
13329.25 331
13330.35 297
13331.44 332
13332.53 314
13333.62 375
13334.71 327
13335.80 290
13336.89 306
13337.98 336
13339.07 360
13340.16 343
13341.26 328
13342.35 340
13343.44 338
13344.53 347
13345.62 347
13346.71 339
13347.80 363
13348.90 384
13349.99 348
13351.08 354
13352.17 362
13353.26 386
13354.36 376
13355.45 369
13356.54 381
13357.63 360
13358.72 348
13359.81 386
13360.91 372
13362.00 466
13363.09 380
13364.18 420
13365.28 373
13366.37 390
13367.46 377
13368.55 415
13369.65 444
13370.74 429
13371.83 352
13372.92 379
13374.02 362
13375.11 346
13376.20 348
13377.29 350
13378.39 376
13379.48 330
13380.57 319
13381.67 351
13382.76 337
13383.85 314
13384.94 339
13386.04 325
13387.13 356
13388.22 323
13389.32 331
13390.41 285
13391.50 298
13392.60 323
13393.69 291
13394.78 284
13395.88 263
13396.97 291
13398.06 289
13399.16 286
13400.25 322
13401.35 294
13402.44 293
13403.53 323
13404.63 312
13405.72 287
13406.82 316
13407.91 320
13409.00 312
13410.10 309
13411.19 337
13412.29 318
13413.38 313
13414.47 350
13415.57 303
13416.66 309
13417.76 354
13418.85 336
13419.95 327
13421.04 310
13422.14 296
13423.23 322
13424.33 320
13425.42 324
13426.51 323
13427.61 304
13428.70 271
13429.80 301
13430.89 306
13431.99 332
13433.08 332
13434.18 328
13435.27 319
13436.37 328
13437.46 350
13438.56 351
13439.66 322
13440.75 327
13441.85 366
13442.94 343
13444.04 343
13445.13 311
13446.23 315
13447.32 319
13448.42 311
13449.52 311
13450.61 357
13451.71 305
13452.80 350
13453.90 315
13454.99 325
13456.09 354
13457.19 337
13458.28 321
13459.38 349
13460.48 382
13461.57 330
13462.67 315
13463.76 366
13464.86 329
13465.96 361
13467.05 317
13468.15 337
13469.25 380
13470.34 403
13471.44 352
13472.54 336
13473.63 323
13474.73 354
13475.83 339
13476.92 341
13478.02 309
13479.12 334
13480.21 361
13481.31 338
13482.41 366
13483.50 357
13484.60 391
13485.70 367
13486.80 341
13487.89 371
13488.99 350
13490.09 358
13491.19 430
13492.28 429
13493.38 372
13494.48 426
13495.58 443
13496.67 438
13497.77 458
13498.87 417
13499.97 416
13501.06 443
13502.16 438
13503.26 457
13504.36 462
13505.46 438
13506.55 425
13507.65 405
13508.75 375
13509.85 368
13510.95 363
13512.05 378
13513.14 366
13514.24 336
13515.34 327
13516.44 333
13517.54 343
13518.64 336
13519.73 331
13520.83 373
13521.93 379
13523.03 344
13524.13 319
13525.23 321
13526.33 371
13527.43 354
13528.53 353
13529.62 334
13530.72 303
13531.82 285
13532.92 290
13534.02 345
13535.12 305
13536.22 275
13537.32 285
13538.42 296
13539.52 277
13540.62 318
13541.72 332
13542.82 301
13543.92 303
13545.01 301
13546.11 291
13547.21 279
13548.31 304
13549.41 279
13550.51 314
13551.61 303
13552.71 288
13553.81 337
13554.91 348
13556.01 292
13557.11 295
13558.21 307
13559.31 275
13560.41 279
13561.51 306
13562.61 328
13563.72 300
13564.82 327
13565.92 342
13567.02 284
13568.12 318
13569.22 316
13570.32 327
13571.42 301
13572.52 266
13573.62 268
13574.72 295
13575.82 289
13576.92 292
13578.02 294
13579.13 288
13580.23 276
13581.33 282
13582.43 293
13583.53 283
13584.63 279
13585.73 316
13586.83 326
13587.94 303
13589.04 299
13590.14 306
13591.24 268
13592.34 300
13593.44 317
13594.54 337
13595.65 306
13596.75 268
13597.85 291
13598.95 318
13600.05 331
13601.16 281
13602.26 303
13603.36 355
13604.46 324
13605.56 312
13606.67 278
13607.77 313
13608.87 291
13609.97 299
13611.07 287
13612.18 266
13613.28 295
13614.38 318
13615.48 290
13616.59 264
13617.69 271
13618.79 311
13619.89 287
13621.00 313
13622.10 291
13623.20 268
13624.31 277
13625.41 279
13626.51 300
13627.61 316
13628.72 299
13629.82 313
13630.92 342
13632.03 280
13633.13 306
13634.23 292
13635.34 296
13636.44 307
13637.54 280
13638.65 301
13639.75 277
13640.85 319
13641.96 286
13643.06 302
13644.16 280
13645.27 270
13646.37 272
13647.48 282
13648.58 303
13649.68 266
13650.79 256
13651.89 315
13653.00 300
13654.10 289
13655.20 290
13656.31 286
13657.41 303
13658.52 264
13659.62 306
13660.72 294
13661.83 280
13662.93 263
13664.04 283
13665.14 296
13666.25 290
13667.35 290
13668.46 291
13669.56 312
13670.67 313
13671.77 263
13672.88 287
13673.98 274
13675.09 255
13676.19 280
13677.30 268
13678.40 274
13679.51 294
13680.61 266
13681.72 319
13682.82 324
13683.93 258
13685.03 291
13686.14 333
13687.24 339
13688.35 316
13689.45 293
13690.56 267
13691.66 273
13692.77 322
13693.88 298
13694.98 292
13696.09 336
13697.19 322
13698.30 292
13699.40 297
13700.51 276
13701.62 297
13702.72 277
13703.83 311
13704.93 319
13706.04 300
13707.15 310
13708.25 314
13709.36 340
13710.47 287
13711.57 307
13712.68 306
13713.79 357
13714.89 311
13716.00 289
13717.11 332
13718.21 340
13719.32 338
13720.43 363
13721.53 394
13722.64 369
13723.75 366
13724.85 399
13725.96 347
13727.07 353
13728.17 338
13729.28 379
13730.39 412
13731.50 372
13732.60 382
13733.71 402
13734.82 386
13735.92 335
13737.03 368
13738.14 342
13739.25 358
13740.35 411
13741.46 380
13742.57 360
13743.68 334
13744.79 377
13745.89 422
13747.00 408
13748.11 369
13749.22 377
13750.32 438
13751.43 422
13752.54 433
13753.65 463
13754.76 478
13755.87 490
13756.97 460
13758.08 478
13759.19 486
13760.30 486
13761.41 507
13762.52 525
13763.62 487
13764.73 552
13765.84 543
13766.95 583
13768.06 603
13769.17 574
13770.28 671
13771.38 645
13772.49 636
13773.60 652
13774.71 617
13775.82 619
13776.93 581
13778.04 586
13779.15 592
13780.26 536
13781.37 501
13782.48 487
13783.58 475
13784.69 500
13785.80 456
13786.91 446
13788.02 440
13789.13 448
13790.24 404
13791.35 378
13792.46 397
13793.57 394
13794.68 407
13795.79 416
13796.90 405
13798.01 432
13799.12 400
13800.23 367
13801.34 382
13802.45 395
13803.56 373
13804.67 388
13805.78 374
13806.89 390
13808.00 372
13809.11 371
13810.22 378
13811.33 399
13812.44 378
13813.55 358
13814.66 377
13815.77 380
13816.88 384
13818.00 359
13819.11 369
13820.22 381
13821.33 375
13822.44 365
13823.55 397
13824.66 368
13825.77 392
13826.88 382
13827.99 354
13829.10 409
13830.22 350
13831.33 399
13832.44 389
13833.55 368
13834.66 326
13835.77 358
13836.88 369
13838.00 374
13839.11 383
13840.22 363
13841.33 361
13842.44 378
13843.55 420
13844.67 388
13845.78 361
13846.89 360
13848.00 380
13849.11 379
13850.23 363
13851.34 385
13852.45 432
13853.56 438
13854.67 420
13855.79 426
13856.90 412
13858.01 397
13859.12 460
13860.24 433
13861.35 444
13862.46 419
13863.57 452
13864.69 448
13865.80 443
13866.91 457
13868.02 470
13869.14 498
13870.25 390
13871.36 417
13872.47 410
13873.59 431
13874.70 420
13875.81 393
13876.93 385
13878.04 411
13879.15 401
13880.27 379
13881.38 380
13882.49 392
13883.61 394
13884.72 389
13885.83 379
13886.95 406
13888.06 411
13889.17 418
13890.29 432
13891.40 440
13892.51 394
13893.63 436
13894.74 429
13895.86 428
13896.97 393
13898.08 434
13899.20 411
13900.31 423
13901.43 426
13902.54 369
13903.65 392
13904.77 400
13905.88 380
13907.00 374
13908.11 381
13909.23 354
13910.34 359
13911.45 367
13912.57 358
13913.68 353
13914.80 352
13915.91 348
13917.03 367
13918.14 372
13919.26 376
13920.37 329
13921.49 319
13922.60 319
13923.72 370
13924.83 378
13925.95 362
13927.06 352
13928.18 367
13929.29 384
13930.41 369
13931.52 354
13932.64 369
13933.75 367
13934.87 375
13935.98 361
13937.10 374
13938.21 365
13939.33 368
13940.45 366
13941.56 385
13942.68 361
13943.79 344
13944.91 382
13946.03 369
13947.14 333
13948.26 333
13949.37 375
13950.49 344
13951.60 312
13952.72 347
13953.84 372
13954.95 350
13956.07 368
13957.19 351
13958.30 337
13959.42 325
13960.54 346
13961.65 344
13962.77 327
13963.88 357
13965.00 332
13966.12 371
13967.23 339
13968.35 330
13969.47 299
13970.59 352
13971.70 337
13972.82 332
13973.94 326
13975.05 318
13976.17 334
13977.29 340
13978.40 341
13979.52 315
13980.64 316
13981.76 312
13982.87 336
13983.99 352
13985.11 298
13986.23 286
13987.34 347
13988.46 352
13989.58 366
13990.70 354
13991.81 335
13992.93 407
13994.05 333
13995.17 331
13996.29 324
13997.40 380
13998.52 372
13999.64 336
14000.76 334
14001.88 312
14002.99 335
14004.11 353
14005.23 391
14006.35 354
14007.47 354
14008.58 368
14009.70 376
14010.82 354
14011.94 357
14013.06 386
14014.18 392
14015.30 383
14016.41 366
14017.53 349
14018.65 363
14019.77 355
14020.89 372
14022.01 381
14023.13 344
14024.25 352
14025.37 348
14026.48 354
14027.60 337
14028.72 321
14029.84 329
14030.96 337
14032.08 317
14033.20 346
14034.32 313
14035.44 307
14036.56 331
14037.68 320
14038.80 308
14039.92 334
14041.04 358
14042.16 349
14043.28 322
14044.40 309
14045.52 287
14046.64 314
14047.76 373
14048.88 312
14050.00 321
14051.12 342
14052.24 316
14053.36 335
14054.48 331
14055.60 360
14056.72 317
14057.84 326
14058.96 312
14060.08 328
14061.20 326
14062.32 323
14063.44 315
14064.56 313
14065.68 313
14066.80 330
14067.92 350
14069.04 350
14070.16 342
14071.28 322
14072.41 313
14073.53 323
14074.65 376
14075.77 341
14076.89 338
14078.01 336
14079.13 342
14080.25 362
14081.37 348
14082.50 364
14083.62 368
14084.74 357
14085.86 398
14086.98 425
14088.10 372
14089.23 385
14090.35 384
14091.47 433
14092.59 418
14093.71 406
14094.83 356
14095.96 429
14097.08 413
14098.20 435
14099.32 408
14100.44 376
14101.57 416
14102.69 406
14103.81 372
14104.93 373
14106.05 362
14107.18 360
14108.30 358
14109.42 335
14110.54 325
14111.67 308
14112.79 343
14113.91 339
14115.03 326
14116.16 294
14117.28 301
14118.40 346
14119.53 368
14120.65 316
14121.77 307
14122.89 313
14124.02 329
14125.14 317
14126.26 308
14127.39 320
14128.51 246
14129.63 294
14130.76 302
14131.88 348
14133.00 301
14134.13 316
14135.25 301
14136.37 330
14137.50 293
14138.62 303
14139.74 350
14140.87 314
14141.99 330
14143.11 318
14144.24 311
14145.36 294
14146.49 277
14147.61 293
14148.73 348
14149.86 355
14150.98 302
14152.11 277
14153.23 315
14154.35 309
14155.48 299
14156.60 332
14157.73 306
14158.85 315
14159.98 271
14161.10 288
14162.23 260
14163.35 287
14164.47 244
14165.60 260
14166.72 259
14167.85 284
14168.97 270
14170.10 258
14171.22 267
14172.35 268
14173.47 266
14174.60 279
14175.72 285
14176.85 281
14177.97 275
14179.10 286
14180.22 282
14181.35 261
14182.47 295
14183.60 257
14184.72 301
14185.85 296
14186.98 263
14188.10 253
14189.23 262
14190.35 272
14191.48 250
14192.60 283
14193.73 277
14194.86 246
14195.98 239
14197.11 251
14198.23 308
14199.36 302
14200.49 254
14201.61 284
14202.74 259
14203.86 281
14204.99 322
14206.12 263
14207.24 245
14208.37 252
14209.50 267
14210.62 225
14211.75 254
14212.87 267
14214.00 255
14215.13 235
14216.25 243
14217.38 240
14218.51 252
14219.63 254
14220.76 237
14221.89 227
14223.02 253
14224.14 240
14225.27 244
14226.40 252
14227.52 257
14228.65 245
14229.78 253
14230.91 247
14232.03 255
14233.16 239
14234.29 241
14235.41 261
14236.54 239
14237.67 255
14238.80 269
14239.92 257
14241.05 211
14242.18 244
14243.31 246
14244.44 292
14245.56 267
14246.69 261
14247.82 253
14248.95 245
14250.08 265
14251.20 238
14252.33 263
14253.46 225
14254.59 240
14255.72 237
14256.84 248
14257.97 224
14259.10 220
14260.23 251
14261.36 246
14262.49 233
14263.62 237
14264.74 247
14265.87 221
14267.00 248
14268.13 247
14269.26 237
14270.39 235
14271.52 233
14272.65 231
14273.77 222
14274.90 225
14276.03 190
14277.16 235
14278.29 236
14279.42 250
14280.55 250
14281.68 219
14282.81 225
14283.94 237
14285.07 212
14286.20 234
14287.33 229
14288.45 210
14289.58 214
14290.71 201
14291.84 204
14292.97 220
14294.10 189
14295.23 224
14296.36 246
14297.49 222
14298.62 194
14299.75 209
14300.88 215
14302.01 207
14303.14 225
14304.27 218
14305.40 233
14306.53 230
14307.66 200
14308.79 188
14309.92 229
14311.05 228
14312.19 213
14313.32 223
14314.45 221
14315.58 209
14316.71 212
14317.84 212
14318.97 204
14320.10 191
14321.23 187
14322.36 222
14323.49 221
14324.62 188
14325.75 223
14326.89 210
14328.02 221
14329.15 191
14330.28 216
14331.41 233
14332.54 235
14333.67 215
14334.80 192
14335.94 212
14337.07 183
14338.20 228
14339.33 213
14340.46 173
14341.59 204
14342.73 188
14343.86 242
14344.99 179
14346.12 189
14347.25 221
14348.38 242
14349.52 227
14350.65 195
14351.78 201
14352.91 184
14354.04 213
14355.18 194
14356.31 218
14357.44 204
14358.57 205
14359.71 209
14360.84 207
14361.97 195
14363.10 204
14364.24 199
14365.37 206
14366.50 202
14367.63 185
14368.77 193
14369.90 217
14371.03 228
14372.16 191
14373.30 212
14374.43 228
14375.56 251
14376.70 228
14377.83 208
14378.96 179
14380.10 188
14381.23 209
14382.36 230
14383.50 228
14384.63 210
14385.76 223
14386.90 192
14388.03 203
14389.16 202
14390.30 218
14391.43 211
14392.56 211
14393.70 205
14394.83 192
14395.97 202
14397.10 233
14398.23 238
14399.37 191
14400.50 180
14401.63 183
14402.77 200
14403.90 211
14405.04 178
14406.17 216
14407.31 224
14408.44 232
14409.57 214
14410.71 218
14411.84 261
14412.98 244
14414.11 189
14415.25 207
14416.38 207
14417.52 235
14418.65 249
14419.79 201
14420.92 206
14422.05 195
14423.19 203
14424.32 221
14425.46 219
14426.59 217
14427.73 212
14428.86 203
14430.00 201
14431.14 239
14432.27 235
14433.41 281
14434.54 209
14435.68 242
14436.81 233
14437.95 223
14439.08 225
14440.22 197
14441.35 205
14442.49 182
14443.63 222
14444.76 231
14445.90 230
14447.03 249
14448.17 202
14449.30 188
14450.44 238
14451.58 230
14452.71 229
14453.85 209
14454.98 237
14456.12 233
14457.26 251
14458.39 239
14459.53 227
14460.67 218
14461.80 223
14462.94 221
14464.08 217
14465.21 200
14466.35 233
14467.48 225
14468.62 222
14469.76 217
14470.90 246
14472.03 257
14473.17 224
14474.31 218
14475.44 239
14476.58 220
14477.72 236
14478.85 234
14479.99 256
14481.13 210
14482.27 202
14483.40 233
14484.54 194
14485.68 221
14486.81 236
14487.95 212
14489.09 215
14490.23 207
14491.36 189
14492.50 180
14493.64 213
14494.78 210
14495.92 209
14497.05 229
14498.19 216
14499.33 211
14500.47 228
14501.60 243
14502.74 198
14503.88 191
14505.02 229
14506.16 214
14507.30 220
14508.43 205
14509.57 237
14510.71 210
14511.85 215
14512.99 208
14514.13 217
14515.26 221
14516.40 211
14517.54 220
14518.68 210
14519.82 204
14520.96 237
14522.10 211
14523.23 203
14524.37 213
14525.51 242
14526.65 212
14527.79 225
14528.93 221
14530.07 202
14531.21 227
14532.35 234
14533.49 189
14534.63 208
14535.76 237
14536.90 187
14538.04 196
14539.18 235
14540.32 227
14541.46 191
14542.60 193
14543.74 211
14544.88 205
14546.02 190
14547.16 208
14548.30 193
14549.44 191
14550.58 198
14551.72 223
14552.86 235
14554.00 190
14555.14 203
14556.28 221
14557.42 261
14558.56 239
14559.70 213
14560.84 227
14561.98 212
14563.12 211
14564.26 231
14565.40 211
14566.54 219
14567.68 242
14568.82 229
14569.96 225
14571.11 216
14572.25 228
14573.39 236
14574.53 211
14575.67 210
14576.81 216
14577.95 238
14579.09 216
14580.23 240
14581.37 219
14582.52 241
14583.66 262
14584.80 261
14585.94 250
14587.08 224
14588.22 226
14589.36 230
14590.50 248
14591.65 234
14592.79 244
14593.93 235
14595.07 249
14596.21 273
14597.35 271
14598.50 265
14599.64 237
14600.78 239
14601.92 232
14603.06 244
14604.21 220
14605.35 275
14606.49 255
14607.63 293
14608.77 266
14609.92 268
14611.06 268
14612.20 274
14613.34 255
14614.49 263
14615.63 235
14616.77 280
14617.91 265
14619.06 285
14620.20 276
14621.34 279
14622.48 277
14623.63 280
14624.77 280
14625.91 330
14627.06 293
14628.20 300
14629.34 327
14630.48 310
14631.63 311
14632.77 350
14633.91 322
14635.06 307
14636.20 321
14637.34 325
14638.49 342
14639.63 294
14640.77 308
14641.92 273
14643.06 281
14644.20 283
14645.35 235
14646.49 252
14647.64 267
14648.78 257
14649.92 260
14651.07 255
14652.21 237
14653.35 278
14654.50 279
14655.64 248
14656.79 262
14657.93 244
14659.07 224
14660.22 252
14661.36 251
14662.51 220
14663.65 227
14664.80 227
14665.94 225
14667.09 223
14668.23 229
14669.37 230
14670.52 207
14671.66 237
14672.81 216
14673.95 207
14675.10 196
14676.24 230
14677.39 208
14678.53 209
14679.68 252
14680.82 197
14681.97 200
14683.11 232
14684.26 203
14685.40 226
14686.55 196
14687.69 201
14688.84 232
14689.98 214
14691.13 210
14692.27 215
14693.42 233
14694.57 231
14695.71 203
14696.86 172
14698.00 228
14699.15 196
14700.29 211
14701.44 234
14702.59 194
14703.73 227
14704.88 223
14706.02 244
14707.17 220
14708.32 183
14709.46 181
14710.61 205
14711.75 236
14712.90 229
14714.05 217
14715.19 212
14716.34 200
14717.49 225
14718.63 216
14719.78 184
14720.93 180
14722.07 209
14723.22 234
14724.37 227
14725.51 209
14726.66 203
14727.81 215
14728.95 198
14730.10 203
14731.25 229
14732.39 237
14733.54 220
14734.69 200
14735.84 206
14736.98 213
14738.13 241
14739.28 213
14740.42 207
14741.57 187
14742.72 191
14743.87 225
14745.01 225
14746.16 193
14747.31 212
14748.46 203
14749.61 235
14750.75 216
14751.90 179
14753.05 214
14754.20 207
14755.34 196
14756.49 200
14757.64 220
14758.79 209
14759.94 204
14761.08 237
14762.23 231
14763.38 200
14764.53 206
14765.68 235
14766.83 219
14767.97 219
14769.12 214
14770.27 235
14771.42 225
14772.57 230
14773.72 222
14774.87 225
14776.01 235
14777.16 259
14778.31 230
14779.46 210
14780.61 232
14781.76 245
14782.91 217
14784.06 264
14785.21 256
14786.36 270
14787.50 267
14788.65 260
14789.80 291
14790.95 245
14792.10 243
14793.25 280
14794.40 257
14795.55 270
14796.70 267
14797.85 279
14799.00 263
14800.15 257
14801.30 263
14802.45 254
14803.60 243
14804.75 251
14805.90 269
14807.05 272
14808.20 253
14809.35 252
14810.50 243
14811.65 222
14812.80 252
14813.95 236
14815.10 220
14816.25 235
14817.40 233
14818.55 223
14819.70 223
14820.85 236
14822.00 235
14823.15 200
14824.30 202
14825.45 216
14826.60 240
14827.75 215
14828.91 209
14830.06 242
14831.21 218
14832.36 211
14833.51 150
14834.66 181
14835.81 181
14836.96 213
14838.11 179
14839.26 184
14840.42 199
14841.57 182
14842.72 215
14843.87 173
14845.02 184
14846.17 197
14847.32 236
14848.48 197
14849.63 164
14850.78 191
14851.93 199
14853.08 184
14854.23 179
14855.39 181
14856.54 159
14857.69 178
14858.84 177
14859.99 164
14861.15 188
14862.30 200
14863.45 185
14864.60 190
14865.75 189
14866.91 174
14868.06 178
14869.21 160
14870.36 193
14871.52 155
14872.67 160
14873.82 165
14874.97 193
14876.13 182
14877.28 164
14878.43 172
14879.59 152
14880.74 163
14881.89 166
14883.04 180
14884.20 179
14885.35 147
14886.50 174
14887.66 167
14888.81 159
14889.96 175
14891.12 175
14892.27 172
14893.42 178
14894.58 177
14895.73 180
14896.88 180
14898.04 192
14899.19 181
14900.34 182
14901.50 170
14902.65 178
14903.80 159
14904.96 162
14906.11 198
14907.27 167
14908.42 179
14909.57 181
14910.73 209
14911.88 187
14913.04 175
14914.19 165
14915.34 213
14916.50 184
14917.65 179
14918.81 179
14919.96 179
14921.11 168
14922.27 150
14923.42 159
14924.58 193
14925.73 182
14926.89 157
14928.04 195
14929.20 185
14930.35 179
14931.51 180
14932.66 167
14933.82 179
14934.97 193
14936.13 181
14937.28 184
14938.44 188
14939.59 158
14940.75 174
14941.90 186
14943.06 202
14944.21 181
14945.37 198
14946.52 209
14947.68 191
14948.83 170
14949.99 172
14951.14 172
14952.30 180
14953.46 153
14954.61 179
14955.77 186
14956.92 172
14958.08 177
14959.24 163
14960.39 187
14961.55 191
14962.70 188
14963.86 169
14965.02 177
14966.17 170
14967.33 192
14968.48 198
14969.64 177
14970.80 154
14971.95 188
14973.11 173
14974.27 207
14975.42 150
14976.58 129
14977.74 164
14978.89 169
14980.05 171
14981.21 155
14982.36 153
14983.52 168
14984.68 163
14985.83 159
14986.99 135
14988.15 151
14989.30 177
14990.46 195
14991.62 146
14992.77 160
14993.93 177
14995.09 166
14996.25 165
14997.40 163
14998.56 129
14999.72 169
15000.88 181
15002.03 156
15003.19 180
15004.35 143
15005.51 156
15006.66 180
15007.82 152
15008.98 146
15010.14 132
15011.30 159
15012.45 169
15013.61 160
15014.77 147
15015.93 131
15017.09 147
15018.24 177
15019.40 135
15020.56 138
15021.72 158
15022.88 132
15024.04 126
15025.19 156
15026.35 161
15027.51 199
15028.67 179
15029.83 145
15030.99 143
15032.15 156
15033.30 159
15034.46 157
15035.62 141
15036.78 147
15037.94 170
15039.10 150
15040.26 163
15041.42 144
15042.58 146
15043.73 135
15044.89 139
15046.05 137
15047.21 145
15048.37 148
15049.53 162
15050.69 169
15051.85 164
15053.01 150
15054.17 143
15055.33 169
15056.49 141
15057.65 128
15058.81 140
15059.97 124
15061.13 123
15062.29 110
15063.45 147
15064.61 132
15065.77 122
15066.93 136
15068.09 109
15069.25 119
15070.41 135
15071.57 158
15072.73 152
15073.89 149
15075.05 139
15076.21 159
15077.37 144
15078.53 150
15079.69 134
15080.85 134
15082.01 126
15083.17 148
15084.33 104
15085.49 131
15086.65 143
15087.82 134
15088.98 149
15090.14 138
15091.30 142
15092.46 133
15093.62 144
15094.78 157
15095.94 152
15097.10 132
15098.27 144
15099.43 141
15100.59 154
15101.75 129
15102.91 127
15104.07 153
15105.23 154
15106.40 135
15107.56 134
15108.72 169
15109.88 136
15111.04 140
15112.20 157
15113.37 151
15114.53 146
15115.69 162
15116.85 124
15118.01 142
15119.18 149
15120.34 156
15121.50 174
15122.66 131
15123.82 140
15124.99 136
15126.15 181
15127.31 135
15128.47 124
15129.64 149
15130.80 142
15131.96 160
15133.12 152
15134.29 149
15135.45 111
15136.61 141
15137.77 182
15138.94 173
15140.10 168
15141.26 142
15142.43 158
15143.59 154
15144.75 142
15145.92 138
15147.08 118
15148.24 128
15149.41 154
15150.57 147
15151.73 126
15152.90 123
15154.06 129
15155.22 118
15156.39 141
15157.55 144
15158.71 134
15159.88 144
15161.04 162
15162.20 141
15163.37 124
15164.53 151
15165.70 170
15166.86 137
15168.02 138
15169.19 141
15170.35 163
15171.52 152
15172.68 160
15173.84 151
15175.01 164
15176.17 168
15177.34 159
15178.50 165
15179.66 162
15180.83 162
15181.99 143
15183.16 141
15184.32 182
15185.49 153
15186.65 175
15187.82 148
15188.98 164
15190.15 176
15191.31 155
15192.48 161
15193.64 160
15194.81 195
15195.97 178
15197.14 150
15198.30 168
15199.47 155
15200.63 155
15201.80 164
15202.96 195
15204.13 185
15205.29 183
15206.46 139
15207.62 159
15208.79 150
15209.96 155
15211.12 133
15212.29 161
15213.45 175
15214.62 182
15215.78 169
15216.95 157
15218.12 183
15219.28 179
15220.45 158
15221.61 173
15222.78 162
15223.95 215
15225.11 211
15226.28 173
15227.44 176
15228.61 193
15229.78 186
15230.94 169
15232.11 183
15233.28 172
15234.44 184
15235.61 201
15236.78 185
15237.94 202
15239.11 168
15240.28 198
15241.44 199
15242.61 187
15243.78 162
15244.94 155
15246.11 146
15247.28 181
15248.44 148
15249.61 162
15250.78 167
15251.95 151
15253.11 162
15254.28 148
15255.45 164
15256.61 149
15257.78 198
15258.95 155
15260.12 166
15261.28 193
15262.45 156
15263.62 170
15264.79 165
15265.95 150
15267.12 164
15268.29 176
15269.46 191
15270.63 182
15271.79 185
15272.96 161
15274.13 161
15275.30 161
15276.47 141
15277.63 134
15278.80 135
15279.97 151
15281.14 168
15282.31 166
15283.48 169
15284.64 149
15285.81 153
15286.98 169
15288.15 164
15289.32 152
15290.49 155
15291.66 151
15292.82 159
15293.99 154
15295.16 184
15296.33 164
15297.50 156
15298.67 126
15299.84 127
15301.01 153
15302.18 156
15303.35 160
15304.51 152
15305.68 135
15306.85 161
15308.02 155
15309.19 155
15310.36 170
15311.53 117
15312.70 135
15313.87 156
15315.04 173
15316.21 144
15317.38 151
15318.55 151
15319.72 180
15320.89 154
15322.06 146
15323.23 162
15324.40 160
15325.57 149
15326.74 166
15327.91 159
15329.08 164
15330.25 178
15331.42 155
15332.59 124
15333.76 122
15334.93 129
15336.10 144
15337.27 145
15338.44 158
15339.61 141
15340.78 148
15341.95 174
15343.12 172
15344.29 154
15345.47 142
15346.64 140
15347.81 164
15348.98 163
15350.15 132
15351.32 203
15352.49 187
15353.66 157
15354.83 166
15356.00 151
15357.18 165
15358.35 158
15359.52 181
15360.69 170
15361.86 154
15363.03 161
15364.20 154
15365.38 134
15366.55 130
15367.72 165
15368.89 142
15370.06 176
15371.23 127
15372.41 154
15373.58 151
15374.75 170
15375.92 162
15377.09 165
15378.26 160
15379.44 147
15380.61 179
15381.78 165
15382.95 148
15384.13 160
15385.30 166
15386.47 150
15387.64 163
15388.82 141
15389.99 140
15391.16 170
15392.33 164
15393.51 133
15394.68 139
15395.85 159
15397.02 168
15398.20 127
15399.37 170
15400.54 184
15401.71 163
15402.89 165
15404.06 127
15405.23 153
15406.41 161
15407.58 182
15408.75 127
15409.93 173
15411.10 163
15412.27 135
15413.45 136
15414.62 186
15415.79 175
15416.97 161
15418.14 186
15419.31 151
15420.49 165
15421.66 154
15422.84 175
15424.01 148
15425.18 170
15426.36 164
15427.53 143
15428.70 129
15429.88 159
15431.05 156
15432.23 159
15433.40 121
15434.57 122
15435.75 179
15436.92 133
15438.10 137
15439.27 169
15440.45 151
15441.62 125
15442.80 130
15443.97 130
15445.14 138
15446.32 158
15447.49 137
15448.67 120
15449.84 138
15451.02 157
15452.19 150
15453.37 151
15454.54 135
15455.72 150
15456.89 162
15458.07 164
15459.24 132
15460.42 135
15461.59 148
15462.77 137
15463.94 148
15465.12 163
15466.29 157
15467.47 142
15468.65 141
15469.82 165
15471.00 158
15472.17 131
15473.35 134
15474.52 155
15475.70 176
15476.88 156
15478.05 156
15479.23 142
15480.40 161
15481.58 149
15482.76 127
15483.93 134
15485.11 159
15486.28 145
15487.46 154
15488.64 151
15489.81 175
15490.99 140
15492.16 143
15493.34 134
15494.52 140
15495.69 159
15496.87 177
15498.05 150
15499.22 154
15500.40 162
15501.58 158
15502.75 168
15503.93 142
15505.11 154
15506.28 132
15507.46 112
15508.64 139
15509.82 169
15510.99 155
15512.17 169
15513.35 145
15514.52 133
15515.70 147
15516.88 173
15518.06 191
15519.23 183
15520.41 144
15521.59 132
15522.77 163
15523.94 145
15525.12 131
15526.30 131
15527.48 185
15528.65 153
15529.83 136
15531.01 169
15532.19 165
15533.37 144
15534.54 146
15535.72 156
15536.90 133
15538.08 140
15539.26 134
15540.44 171
15541.61 167
15542.79 162
15543.97 152
15545.15 178
15546.33 163
15547.51 158
15548.68 173
15549.86 177
15551.04 151
15552.22 159
15553.40 165
15554.58 156
15555.76 152
15556.93 161
15558.11 143
15559.29 161
15560.47 170
15561.65 159
15562.83 167
15564.01 190
15565.19 144
15566.37 176
15567.55 160
15568.73 155
15569.91 138
15571.08 178
15572.26 177
15573.44 176
15574.62 157
15575.80 172
15576.98 130
15578.16 157
15579.34 151
15580.52 179
15581.70 163
15582.88 146
15584.06 185
15585.24 179
15586.42 160
15587.60 160
15588.78 210
15589.96 189
15591.14 198
15592.32 166
15593.50 189
15594.68 174
15595.86 163
15597.04 184
15598.22 179
15599.40 186
15600.58 175
15601.76 175
15602.95 190
15604.13 179
15605.31 187
15606.49 210
15607.67 199
15608.85 157
15610.03 200
15611.21 194
15612.39 203
15613.57 219
15614.75 222
15615.93 199
15617.12 195
15618.30 213
15619.48 169
15620.66 201
15621.84 204
15623.02 220
15624.20 221
15625.38 188
15626.57 201
15627.75 265
15628.93 248
15630.11 228
15631.29 261
15632.47 228
15633.66 246
15634.84 245
15636.02 217
15637.20 241
15638.38 253
15639.57 231
15640.75 243
15641.93 257
15643.11 221
15644.29 240
15645.48 237
15646.66 230
15647.84 241
15649.02 272
15650.21 215
15651.39 236
15652.57 258
15653.75 242
15654.94 263
15656.12 234
15657.30 227
15658.48 274
15659.67 240
15660.85 249
15662.03 250
15663.22 244
15664.40 247
15665.58 280
15666.76 260
15667.95 242
15669.13 250
15670.31 237
15671.50 199
15672.68 219
15673.86 217
15675.05 200
15676.23 217
15677.41 202
15678.60 236
15679.78 229
15680.96 237
15682.15 236
15683.33 179
15684.51 195
15685.70 215
15686.88 217
15688.07 232
15689.25 245
15690.43 217
15691.62 222
15692.80 235
15693.99 254
15695.17 274
15696.35 222
15697.54 219
15698.72 240
15699.91 226
15701.09 246
15702.28 255
15703.46 216
15704.64 255
15705.83 235
15707.01 222
15708.20 267
15709.38 242
15710.57 262
15711.75 266
15712.94 265
15714.12 267
15715.31 251
15716.49 246
15717.68 270
15718.86 256
15720.05 221
15721.23 215
15722.42 242
15723.60 265
15724.79 236
15725.97 221
15727.16 252
15728.34 273
15729.53 282
15730.71 245
15731.90 219
15733.08 242
15734.27 259
15735.46 247
15736.64 245
15737.83 255
15739.01 242
15740.20 264
15741.39 237
15742.57 237
15743.76 262
15744.94 295
15746.13 287
15747.31 283
15748.50 281
15749.69 280
15750.87 294
15752.06 270
15753.25 242
15754.43 253
15755.62 269
15756.81 280
15757.99 267
15759.18 266
15760.36 250
15761.55 237
15762.74 282
15763.92 227
15765.11 233
15766.30 250
15767.49 278
15768.67 253
15769.86 266
15771.05 260
15772.23 271
15773.42 269
15774.61 255
15775.79 204
15776.98 219
15778.17 229
15779.36 250
15780.54 246
15781.73 241
15782.92 250
15784.11 221
15785.29 236
15786.48 234
15787.67 252
15788.86 264
15790.04 251
15791.23 270
15792.42 261
15793.61 223
15794.79 238
15795.98 261
15797.17 207
15798.36 221
15799.55 221
15800.73 245
15801.92 223
15803.11 232
15804.30 220
15805.49 230
15806.68 208
15807.86 213
15809.05 196
15810.24 201
15811.43 228
15812.62 232
15813.81 233
15815.00 241
15816.18 199
15817.37 213
15818.56 221
15819.75 203
15820.94 241
15822.13 200
15823.32 217
15824.51 213
15825.70 169
15826.88 198
15828.07 235
15829.26 185
15830.45 200
15831.64 172
15832.83 203
15834.02 216
15835.21 233
15836.40 206
15837.59 187
15838.78 182
15839.97 192
15841.16 206
15842.35 222
15843.54 199
15844.73 162
15845.92 194
15847.11 201
15848.30 218
15849.49 190
15850.68 192
15851.87 162
15853.06 212
15854.25 194
15855.44 201
15856.63 233
15857.82 188
15859.01 211
15860.20 158
15861.39 198
15862.58 206
15863.77 256
15864.96 250
15866.15 210
15867.34 195
15868.53 198
15869.72 212
15870.91 193
15872.10 196
15873.29 205
15874.48 193
15875.68 178
15876.87 199
15878.06 222
15879.25 199
15880.44 200
15881.63 200
15882.82 198
15884.01 231
15885.20 225
15886.40 224
15887.59 203
15888.78 178
15889.97 204
15891.16 218
15892.35 191
15893.54 202
15894.74 190
15895.93 208
15897.12 206
15898.31 233
15899.50 215
15900.70 208
15901.89 199
15903.08 176
15904.27 186
15905.46 228
15906.66 237
15907.85 237
15909.04 239
15910.23 186
15911.42 226
15912.62 240
15913.81 242
15915.00 215
15916.19 232
15917.39 250
15918.58 226
15919.77 234
15920.96 199
15922.16 221
15923.35 223
15924.54 216
15925.73 220
15926.93 219
15928.12 203
15929.31 208
15930.51 187
15931.70 174
15932.89 186
15934.09 213
15935.28 244
15936.47 202
15937.67 225
15938.86 199
15940.05 233
15941.25 209
15942.44 206
15943.63 197
15944.83 193
15946.02 186
15947.21 162
15948.41 183
15949.60 161
15950.79 184
15951.99 192
15953.18 191
15954.38 162
15955.57 152
15956.76 176
15957.96 176
15959.15 175
15960.35 176
15961.54 163
15962.73 176
15963.93 194
15965.12 166
15966.32 168
15967.51 167
15968.71 155
15969.90 157
15971.09 161
15972.29 149
15973.48 140
15974.68 167
15975.87 171
15977.07 162
15978.26 138
15979.46 169
15980.65 166
15981.85 161
15983.04 154
15984.24 177
15985.43 173
15986.63 159
15987.82 172
15989.02 166
15990.21 150
15991.41 160
15992.60 183
15993.80 158
15994.99 137
15996.19 152
15997.39 156
15998.58 145
15999.78 130
16000.97 159
16002.17 166
16003.36 151
16004.56 143
16005.76 140
16006.95 165
16008.15 144
16009.34 150
16010.54 170
16011.73 145
16012.93 160
16014.13 147
16015.32 149
16016.52 139
16017.72 120
16018.91 136
16020.11 146
16021.30 139
16022.50 152
16023.70 148
16024.89 160
16026.09 153
16027.29 136
16028.48 145
16029.68 156
16030.88 171
16032.07 169
16033.27 147
16034.47 146
16035.67 137
16036.86 160
16038.06 149
16039.26 157
16040.45 151
16041.65 163
16042.85 148
16044.04 139
16045.24 137
16046.44 149
16047.64 147
16048.83 142
16050.03 121
16051.23 143
16052.43 141
16053.62 121
16054.82 157
16056.02 152
16057.22 143
16058.42 145
16059.61 133
16060.81 128
16062.01 127
16063.21 171
16064.41 165
16065.60 148
16066.80 137
16068.00 173
16069.20 161
16070.40 109
16071.59 125
16072.79 145
16073.99 149
16075.19 147
16076.39 137
16077.59 123
16078.78 149
16079.98 176
16081.18 155
16082.38 152
16083.58 137
16084.78 130
16085.98 159
16087.18 147
16088.37 114
16089.57 137
16090.77 155
16091.97 139
16093.17 106
16094.37 98
16095.57 138
16096.77 123
16097.97 132
16099.17 130
16100.37 98
16101.57 125
16102.77 121
16103.96 127
16105.16 106
16106.36 119
16107.56 183
16108.76 123
16109.96 118
16111.16 157
16112.36 123
16113.56 146
16114.76 134
16115.96 118
16117.16 120
16118.36 136
16119.56 163
16120.76 130
16121.96 138
16123.16 130
16124.36 162
16125.56 147
16126.76 124
16127.96 129
16129.16 127
16130.37 147
16131.57 122
16132.77 113
16133.97 108
16135.17 117
16136.37 116
16137.57 103
16138.77 110
16139.97 123
16141.17 118
16142.37 122
16143.57 130
16144.77 172
16145.98 101
16147.18 125
16148.38 136
16149.58 135
16150.78 120
16151.98 140
16153.18 160
16154.38 134
16155.59 135
16156.79 138
16157.99 124
16159.19 143
16160.39 130
16161.59 161
16162.80 145
16164.00 123
16165.20 145
16166.40 148
16167.60 133
16168.80 128
16170.01 137
16171.21 149
16172.41 126
16173.61 113
16174.81 121
16176.02 153
16177.22 148
16178.42 140
16179.62 167
16180.83 149
16182.03 145
16183.23 125
16184.43 107
16185.64 137
16186.84 128
16188.04 131
16189.24 147
16190.45 138
16191.65 124
16192.85 142
16194.06 130
16195.26 120
16196.46 131
16197.66 141
16198.87 155
16200.07 128
16201.27 160
16202.48 130
16203.68 149
16204.88 133
16206.09 104
16207.29 127
16208.49 150
16209.70 122
16210.90 126
16212.10 113
16213.31 106
16214.51 137
16215.71 151
16216.92 138
16218.12 117
16219.33 132
16220.53 142
16221.73 135
16222.94 125
16224.14 114
16225.35 137
16226.55 152
16227.75 152
16228.96 143
16230.16 129
16231.37 134
16232.57 138
16233.77 128
16234.98 106
16236.18 116
16237.39 153
16238.59 139
16239.80 150
16241.00 121
16242.21 135
16243.41 129
16244.62 151
16245.82 128
16247.03 142
16248.23 134
16249.44 130
16250.64 126
16251.85 140
16253.05 149
16254.26 135
16255.46 149
16256.67 150
16257.87 155
16259.08 133
16260.28 154
16261.49 134
16262.69 121
16263.90 126
16265.10 157
16266.31 187
16267.51 148
16268.72 151
16269.93 158
16271.13 156
16272.34 135
16273.54 135
16274.75 169
16275.96 154
16277.16 147
16278.37 144
16279.57 152
16280.78 162
16281.99 154
16283.19 175
16284.40 147
16285.60 157
16286.81 159
16288.02 186
16289.22 171
16290.43 167
16291.64 188
16292.84 147
16294.05 147
16295.26 131
16296.46 142
16297.67 142
16298.88 165
16300.08 169
16301.29 161
16302.50 159
16303.70 210
16304.91 187
16306.12 182
16307.32 168
16308.53 180
16309.74 155
16310.95 170
16312.15 193
16313.36 157
16314.57 140
16315.78 149
16316.98 158
16318.19 155
16319.40 168
16320.61 158
16321.81 160
16323.02 147
16324.23 137
16325.44 147
16326.64 165
16327.85 174
16329.06 141
16330.27 144
16331.48 151
16332.68 149
16333.89 145
16335.10 129
16336.31 140
16337.52 134
16338.72 123
16339.93 116
16341.14 128
16342.35 156
16343.56 142
16344.77 164
16345.98 116
16347.18 133
16348.39 129
16349.60 130
16350.81 133
16352.02 127
16353.23 136
16354.44 133
16355.65 142
16356.85 147
16358.06 124
16359.27 118
16360.48 113
16361.69 134
16362.90 136
16364.11 121
16365.32 132
16366.53 136
16367.74 135
16368.95 122
16370.16 114
16371.36 142
16372.57 125
16373.78 128
16374.99 118
16376.20 146
16377.41 144
16378.62 129
16379.83 123
16381.04 114
16382.25 116
16383.46 114
16384.67 155
16385.88 142
16387.09 124
16388.30 110
16389.51 138
16390.72 145
16391.93 125
16393.14 129
16394.35 105
16395.56 117
16396.77 125
16397.98 129
16399.19 134
16400.41 110
16401.62 115
16402.83 125
16404.04 127
16405.25 131
16406.46 130
16407.67 130
16408.88 96
16410.09 128
16411.30 108
16412.51 130
16413.72 138
16414.94 121
16416.15 119
16417.36 134
16418.57 114
16419.78 98
16420.99 111
16422.20 138
16423.41 127
16424.63 123
16425.84 137
16427.05 121
16428.26 126
16429.47 123
16430.68 119
16431.90 119
16433.11 126
16434.32 136
16435.53 128
16436.74 131
16437.95 127
16439.17 124
16440.38 127
16441.59 109
16442.80 112
16444.01 121
16445.23 130
16446.44 107
16447.65 119
16448.86 103
16450.08 119
16451.29 119
16452.50 115
16453.71 104
16454.93 114
16456.14 141
16457.35 120
16458.56 107
16459.78 107
16460.99 109
16462.20 128
16463.42 104
16464.63 109
16465.84 120
16467.05 115
16468.27 124
16469.48 128
16470.69 118
16471.91 136
16473.12 101
16474.33 121
16475.55 119
16476.76 87
16477.97 120
16479.19 112
16480.40 94
16481.61 91
16482.83 94
16484.04 127
16485.25 100
16486.47 105
16487.68 102
16488.90 90
16490.11 96
16491.32 98
16492.54 85
16493.75 121
16494.97 111
16496.18 105
16497.39 122
16498.61 90
16499.82 105
16501.04 112
16502.25 128
16503.47 129
16504.68 144
16505.89 131
16507.11 115
16508.32 103
16509.54 104
16510.75 118
16511.97 112
16513.18 112
16514.40 115
16515.61 108
16516.83 129
16518.04 113
16519.26 99
16520.47 116
16521.69 121
16522.90 109
16524.12 118
16525.33 128
16526.55 132
16527.76 111
16528.98 99
16530.19 108
16531.41 100
16532.62 115
16533.84 126
16535.05 120
16536.27 94
16537.49 116
16538.70 132
16539.92 117
16541.13 115
16542.35 121
16543.56 102
16544.78 102
16546.00 105
16547.21 115
16548.43 103
16549.64 129
16550.86 126
16552.08 107
16553.29 102
16554.51 115
16555.73 113
16556.94 109
16558.16 110
16559.37 104
16560.59 117
16561.81 114
16563.02 129
16564.24 150
16565.46 120
16566.67 122
16567.89 120
16569.11 130
16570.32 117
16571.54 111
16572.76 121
16573.98 131
16575.19 112
16576.41 112
16577.63 138
16578.84 120
16580.06 153
16581.28 130
16582.50 117
16583.71 111
16584.93 120
16586.15 143
16587.36 152
16588.58 131
16589.80 132
16591.02 105
16592.24 109
16593.45 126
16594.67 114
16595.89 113
16597.11 106
16598.32 127
16599.54 137
16600.76 111
16601.98 132
16603.20 96
16604.41 125
16605.63 117
16606.85 134
16608.07 109
16609.29 112
16610.51 150
16611.72 108
16612.94 109
16614.16 108
16615.38 133
16616.60 123
16617.82 110
16619.03 111
16620.25 114
16621.47 118
16622.69 127
16623.91 91
16625.13 89
16626.35 105
16627.57 120
16628.79 133
16630.00 129
16631.22 123
16632.44 132
16633.66 121
16634.88 113
16636.10 119
16637.32 128
16638.54 137
16639.76 124
16640.98 104
16642.20 132
16643.42 130
16644.64 116
16645.86 110
16647.08 125
16648.30 117
16649.51 102
16650.73 113
16651.95 119
16653.17 98
16654.39 126
16655.61 109
16656.83 87
16658.05 95
16659.27 128
16660.49 134
16661.71 108
16662.93 100
16664.16 126
16665.38 109
16666.60 106
16667.82 107
16669.04 93
16670.26 106
16671.48 92
16672.70 97
16673.92 122
16675.14 112
16676.36 114
16677.58 113
16678.80 88
16680.02 109
16681.24 114
16682.46 112
16683.69 92
16684.91 122
16686.13 100
16687.35 128
16688.57 120
16689.79 107
16691.01 129
16692.23 117
16693.46 110
16694.68 102
16695.90 124
16697.12 120
16698.34 107
16699.56 91
16700.78 99
16702.01 99
16703.23 103
16704.45 125
16705.67 113
16706.89 105
16708.12 97
16709.34 117
16710.56 129
16711.78 106
16713.00 104
16714.23 131
16715.45 103
16716.67 100
16717.89 114
16719.11 120
16720.34 128
16721.56 96
16722.78 109
16724.00 120
16725.23 117
16726.45 107
16727.67 112
16728.89 129
16730.12 116
16731.34 147
16732.56 120
16733.79 85
16735.01 102
16736.23 109
16737.45 107
16738.68 116
16739.90 139
16741.12 117
16742.35 121
16743.57 146
16744.79 104
16746.02 92
16747.24 101
16748.46 104
16749.69 104
16750.91 120
16752.13 112
16753.36 107
16754.58 112
16755.80 110
16757.03 110
16758.25 103
16759.48 138
16760.70 130
16761.92 109
16763.15 96
16764.37 120
16765.60 133
16766.82 127
16768.04 93
16769.27 111
16770.49 102
16771.72 96
16772.94 101
16774.16 98
16775.39 118
16776.61 113
16777.84 105
16779.06 121
16780.29 122
16781.51 118
16782.74 116
16783.96 114
16785.19 84
16786.41 88
16787.64 107
16788.86 109
16790.09 116
16791.31 129
16792.54 106
16793.76 102
16794.99 115
16796.21 118
16797.44 109
16798.66 109
16799.89 105
16801.11 104
16802.34 96
16803.56 95
16804.79 121
16806.01 143
16807.24 136
16808.46 128
16809.69 106
16810.92 134
16812.14 110
16813.37 99
16814.59 112
16815.82 109
16817.04 98
16818.27 94
16819.50 103
16820.72 100
16821.95 120
16823.17 120
16824.40 102
16825.63 92
16826.85 112
16828.08 106
16829.31 113
16830.53 106
16831.76 97
16832.99 105
16834.21 125
16835.44 108
16836.67 121
16837.89 111
16839.12 102
16840.35 143
16841.57 119
16842.80 136
16844.03 118
16845.25 129
16846.48 134
16847.71 126
16848.93 144
16850.16 139
16851.39 139
16852.62 127
16853.84 130
16855.07 157
16856.30 134
16857.52 138
16858.75 121
16859.98 122
16861.21 135
16862.43 120
16863.66 146
16864.89 144
16866.12 160
16867.35 133
16868.57 154
16869.80 177
16871.03 143
16872.26 141
16873.48 150
16874.71 155
16875.94 162
16877.17 170
16878.40 136
16879.63 172
16880.85 149
16882.08 155
16883.31 155
16884.54 140
16885.77 166
16887.00 157
16888.22 159
16889.45 176
16890.68 154
16891.91 157
16893.14 135
16894.37 142
16895.60 139
16896.82 147
16898.05 162
16899.28 140
16900.51 125
16901.74 163
16902.97 144
16904.20 141
16905.43 118
16906.66 138
16907.89 115
16909.12 146
16910.34 129
16911.57 147
16912.80 133
16914.03 148
16915.26 130
16916.49 106
16917.72 118
16918.95 133
16920.18 126
16921.41 143
16922.64 118
16923.87 103
16925.10 142
16926.33 134
16927.56 129
16928.79 104
16930.02 117
16931.25 113
16932.48 108
16933.71 112
16934.94 132
16936.17 108
16937.40 106
16938.63 115
16939.86 105
16941.09 128
16942.32 104
16943.55 121
16944.78 107
16946.01 106
16947.24 107
16948.48 108
16949.71 141
16950.94 121
16952.17 93
16953.40 117
16954.63 106
16955.86 104
16957.09 104
16958.32 124
16959.55 117
16960.79 131
16962.02 96
16963.25 119
16964.48 115
16965.71 127
16966.94 105
16968.17 105
16969.40 136
16970.64 96
16971.87 103
16973.10 112
16974.33 100
16975.56 108
16976.79 108
16978.03 126
16979.26 122
16980.49 107
16981.72 113
16982.95 134
16984.19 146
16985.42 109
16986.65 116
16987.88 125
16989.11 126
16990.35 118
16991.58 108
16992.81 103
16994.04 102
16995.28 117
16996.51 121
16997.74 103
16998.97 123
17000.21 125
17001.44 140
17002.67 125
17003.90 113
17005.14 106
17006.37 125
17007.60 118
17008.84 122
17010.07 112
17011.30 82
17012.53 101
17013.77 119
17015.00 121
17016.23 114
17017.47 136
17018.70 124
17019.93 105
17021.17 123
17022.40 126
17023.63 117
17024.87 110
17026.10 97
17027.33 106
17028.57 110
17029.80 93
17031.04 98
17032.27 104
17033.50 101
17034.74 123
17035.97 145
17037.20 126
17038.44 92
17039.67 118
17040.91 116
17042.14 93
17043.37 114
17044.61 101
17045.84 114
17047.08 119
17048.31 119
17049.55 105
17050.78 120
17052.02 136
17053.25 124
17054.48 112
17055.72 97
17056.95 108
17058.19 98
17059.42 111
17060.66 103
17061.89 113
17063.13 103
17064.36 97
17065.60 98
17066.83 92
17068.07 109
17069.30 103
17070.54 104
17071.77 99
17073.01 100
17074.24 92
17075.48 100
17076.71 98
17077.95 96
17079.19 123
17080.42 112
17081.66 102
17082.89 102
17084.13 95
17085.36 103
17086.60 124
17087.83 112
17089.07 78
17090.31 105
17091.54 119
17092.78 117
17094.01 107
17095.25 91
17096.49 89
17097.72 104
17098.96 119
17100.19 109
17101.43 90
17102.67 81
17103.90 106
17105.14 106
17106.38 83
17107.61 74
17108.85 95
17110.09 104
17111.32 90
17112.56 91
17113.80 86
17115.03 99
17116.27 96
17117.51 98
17118.74 90
17119.98 103
17121.22 115
17122.45 117
17123.69 98
17124.93 128
17126.17 91
17127.40 95
17128.64 115
17129.88 92
17131.12 102
17132.35 98
17133.59 122
17134.83 105
17136.07 118
17137.30 87
17138.54 88
17139.78 103
17141.02 90
17142.25 97
17143.49 99
17144.73 100
17145.97 132
17147.20 95
17148.44 103
17149.68 92
17150.92 97
17152.16 93
17153.40 113
17154.63 107
17155.87 104
17157.11 83
17158.35 88
17159.59 96
17160.83 103
17162.06 119
17163.30 110
17164.54 105
17165.78 88
17167.02 94
17168.26 113
17169.50 92
17170.73 109
17171.97 108
17173.21 90
17174.45 107
17175.69 99
17176.93 94
17178.17 86
17179.41 82
17180.65 99
17181.89 106
17183.12 96
17184.36 81
17185.60 102
17186.84 89
17188.08 92
17189.32 110
17190.56 97
17191.80 105
17193.04 105
17194.28 105
17195.52 95
17196.76 102
17198.00 118
17199.24 107
17200.48 76
17201.72 72
17202.96 89
17204.20 94
17205.44 92
17206.68 82
17207.92 99
17209.16 93
17210.40 100
17211.64 98
17212.88 70
17214.12 83
17215.36 130
17216.60 81
17217.84 80
17219.08 88
17220.32 90
17221.56 78
17222.80 84
17224.04 94
17225.29 84
17226.53 85
17227.77 107
17229.01 104
17230.25 101
17231.49 89
17232.73 77
17233.97 95
17235.21 91
17236.45 78
17237.70 84
17238.94 79
17240.18 68
17241.42 81
17242.66 84
17243.90 80
17245.14 91
17246.39 90
17247.63 90
17248.87 80
17250.11 97
17251.35 78
17252.59 124
17253.84 104
17255.08 121
17256.32 95
17257.56 95
17258.80 92
17260.05 89
17261.29 99
17262.53 96
17263.77 86
17265.01 93
17266.26 114
17267.50 93
17268.74 93
17269.98 81
17271.23 85
17272.47 96
17273.71 101
17274.95 87
17276.20 99
17277.44 92
17278.68 87
17279.92 87
17281.17 85
17282.41 78
17283.65 65
17284.90 89
17286.14 99
17287.38 95
17288.62 88
17289.87 97
17291.11 81
17292.35 90
17293.60 76
17294.84 84
17296.08 88
17297.33 80
17298.57 93
17299.81 95
17301.06 93
17302.30 78
17303.54 70
17304.79 111
17306.03 104
17307.28 76
17308.52 98
17309.76 109
17311.01 82
17312.25 82
17313.49 87
17314.74 74
17315.98 88
17317.23 74
17318.47 78
17319.72 75
17320.96 79
17322.20 82
17323.45 90
17324.69 79
17325.94 82
17327.18 91
17328.43 95
17329.67 76
17330.91 73
17332.16 93
17333.40 86
17334.65 92
17335.89 97
17337.14 101
17338.38 84
17339.63 75
17340.87 75
17342.12 61
17343.36 84
17344.61 72
17345.85 69
17347.10 70
17348.34 70
17349.59 79
17350.83 110
17352.08 99
17353.33 83
17354.57 112
17355.82 98
17357.06 81
17358.31 75
17359.55 91
17360.80 68
17362.04 84
17363.29 91
17364.54 101
17365.78 85
17367.03 80
17368.27 90
17369.52 107
17370.77 106
17372.01 96
17373.26 80
17374.50 96
17375.75 81
17377.00 90
17378.24 98
17379.49 100
17380.74 99
17381.98 91
17383.23 102
17384.47 95
17385.72 91
17386.97 75
17388.21 101
17389.46 79
17390.71 74
17391.95 103
17393.20 88
17394.45 100
17395.70 86
17396.94 82
17398.19 95
17399.44 90
17400.68 91
17401.93 124
17403.18 94
17404.42 88
17405.67 103
17406.92 113
17408.17 82
17409.41 90
17410.66 82
17411.91 92
17413.16 77
17414.40 85
17415.65 97
17416.90 93
17418.15 80
17419.40 64
17420.64 67
17421.89 81
17423.14 97
17424.39 94
17425.63 70
17426.88 86
17428.13 100
17429.38 78
17430.63 94
17431.88 97
17433.12 87
17434.37 95
17435.62 82
17436.87 94
17438.12 76
17439.37 109
17440.61 101
17441.86 90
17443.11 101
17444.36 90
17445.61 97
17446.86 79
17448.11 95
17449.36 93
17450.60 89
17451.85 89
17453.10 90
17454.35 85
17455.60 106
17456.85 79
17458.10 76
17459.35 97
17460.60 116
17461.85 112
17463.10 98
17464.34 93
17465.59 95
17466.84 106
17468.09 115
17469.34 94
17470.59 97
17471.84 89
17473.09 82
17474.34 99
17475.59 74
17476.84 116
17478.09 104
17479.34 75
17480.59 63
17481.84 113
17483.09 80
17484.34 102
17485.59 86
17486.84 88
17488.09 87
17489.34 88
17490.59 105
17491.84 90
17493.09 92
17494.34 103
17495.59 108
17496.84 94
17498.10 94
17499.35 71
17500.60 84
17501.85 106
17503.10 84
17504.35 89
17505.60 92
17506.85 94
17508.10 101
17509.35 107
17510.60 108
17511.86 93
17513.11 103
17514.36 114
17515.61 85
17516.86 80
17518.11 88
17519.36 87
17520.61 75
17521.87 92
17523.12 88
17524.37 100
17525.62 110
17526.87 102
17528.12 97
17529.38 96
17530.63 122
17531.88 102
17533.13 100
17534.38 102
17535.63 97
17536.89 96
17538.14 108
17539.39 93
17540.64 73
17541.89 93
17543.15 111
17544.40 96
17545.65 95
17546.90 82
17548.16 121
17549.41 116
17550.66 94
17551.91 85
17553.17 88
17554.42 115
17555.67 115
17556.92 103
17558.18 114
17559.43 133
17560.68 89
17561.94 94
17563.19 104
17564.44 135
17565.69 115
17566.95 113
17568.20 110
17569.45 113
17570.71 107
17571.96 117
17573.21 80
17574.47 92
17575.72 103
17576.97 110
17578.23 129
17579.48 88
17580.73 102
17581.99 89
17583.24 83
17584.50 98
17585.75 89
17587.00 96
17588.26 105
17589.51 103
17590.76 103
17592.02 100
17593.27 112
17594.53 105
17595.78 100
17597.04 94
17598.29 80
17599.54 74
17600.80 84
17602.05 110
17603.31 92
17604.56 94
17605.82 115
17607.07 109
17608.32 115
17609.58 97
17610.83 99
17612.09 127
17613.34 127
17614.60 101
17615.85 114
17617.11 90
17618.36 95
17619.62 76
17620.87 86
17622.13 109
17623.38 79
17624.64 115
17625.89 115
17627.15 90
17628.40 87
17629.66 99
17630.91 118
17632.17 82
17633.43 83
17634.68 84
17635.94 75
17637.19 100
17638.45 99
17639.70 76
17640.96 96
17642.21 93
17643.47 96
17644.73 105
17645.98 90
17647.24 90
17648.49 88
17649.75 80
17651.01 92
17652.26 86
17653.52 107
17654.77 88
17656.03 87
17657.29 90
17658.54 80
17659.80 81
17661.06 87
17662.31 102
17663.57 74
17664.83 80
17666.08 91
17667.34 86
17668.60 97
17669.85 91
17671.11 63
17672.37 78
17673.62 109
17674.88 72
17676.14 88
17677.39 89
17678.65 72
17679.91 95
17681.17 94
17682.42 83
17683.68 70
17684.94 91
17686.19 105
17687.45 86
17688.71 127
17689.97 101
17691.22 104
17692.48 90
17693.74 76
17695.00 93
17696.26 77
17697.51 86
17698.77 91
17700.03 89
17701.29 86
17702.54 85
17703.80 86
17705.06 79
17706.32 79
17707.58 76
17708.83 86
17710.09 101
17711.35 85
17712.61 77
17713.87 82
17715.13 95
17716.38 86
17717.64 81
17718.90 81
17720.16 80
17721.42 83
17722.68 94
17723.94 78
17725.19 101
17726.45 84
17727.71 87
17728.97 92
17730.23 75
17731.49 105
17732.75 98
17734.01 71
17735.27 78
17736.53 92
17737.78 87
17739.04 88
17740.30 93
17741.56 79
17742.82 91
17744.08 98
17745.34 85
17746.60 103
17747.86 94
17749.12 83
17750.38 81
17751.64 79
17752.90 76
17754.16 83
17755.42 102
17756.68 97
17757.94 106
17759.20 88
17760.46 83
17761.72 89
17762.98 76
17764.24 82
17765.50 75
17766.76 90
17768.02 76
17769.28 93
17770.54 92
17771.80 92
17773.06 83
17774.32 92
17775.58 94
17776.84 87
17778.10 83
17779.36 91
17780.62 90
17781.88 85
17783.15 126
17784.41 106
17785.67 103
17786.93 104
17788.19 87
17789.45 79
17790.71 87
17791.97 76
17793.23 79
17794.49 76
17795.76 88
17797.02 100
17798.28 83
17799.54 65
17800.80 90
17802.06 77
17803.32 78
17804.59 90
17805.85 92
17807.11 92
17808.37 74
17809.63 75
17810.89 69
17812.16 79
17813.42 73
17814.68 82
17815.94 91
17817.20 70
17818.47 75
17819.73 102
17820.99 95
17822.25 82
17823.51 81
17824.78 89
17826.04 79
17827.30 73
17828.56 56
17829.83 83
17831.09 100
17832.35 86
17833.61 96
17834.88 71
17836.14 82
17837.40 78
17838.67 83
17839.93 62
17841.19 59
17842.45 78
17843.72 79
17844.98 87
17846.24 77
17847.51 84
17848.77 79
17850.03 81
17851.30 85
17852.56 70
17853.82 60
17855.09 75
17856.35 66
17857.61 68
17858.88 62
17860.14 87
17861.40 66
17862.67 72
17863.93 82
17865.19 86
17866.46 84
17867.72 73
17868.99 82
17870.25 70
17871.51 89
17872.78 71
17874.04 85
17875.31 72
17876.57 86
17877.83 73
17879.10 72
17880.36 47
17881.63 75
17882.89 65
17884.15 87
17885.42 83
17886.68 71
17887.95 49
17889.21 65
17890.48 97
17891.74 66
17893.01 60
17894.27 87
17895.54 74
17896.80 76
17898.07 91
17899.33 69
17900.60 78
17901.86 96
17903.13 77
17904.39 70
17905.66 68
17906.92 96
17908.19 89
17909.45 102
17910.72 88
17911.98 69
17913.25 87
17914.51 95
17915.78 65
17917.05 87
17918.31 91
17919.58 89
17920.84 102
17922.11 98
17923.37 72
17924.64 85
17925.91 96
17927.17 84
17928.44 75
17929.70 82
17930.97 74
17932.24 78
17933.50 67
17934.77 63
17936.03 64
17937.30 74
17938.57 86
17939.83 94
17941.10 96
17942.37 66
17943.63 89
17944.90 90
17946.17 79
17947.43 63
17948.70 79
17949.97 74
17951.23 68
17952.50 71
17953.77 71
17955.03 70
17956.30 75
17957.57 73
17958.83 73
17960.10 86
17961.37 74
17962.64 100
17963.90 84
17965.17 69
17966.44 99
17967.70 96
17968.97 65
17970.24 73
17971.51 65
17972.77 83
17974.04 77
17975.31 78
17976.58 80
17977.85 74
17979.11 82
17980.38 82
17981.65 71
17982.92 72
17984.18 76
17985.45 65
17986.72 70
17987.99 77
17989.26 61
17990.52 66
17991.79 82
17993.06 72
17994.33 72
17995.60 83
17996.87 76
17998.13 75
17999.40 93
18000.67 72
18001.94 89
18003.21 82
18004.48 59
18005.75 74
18007.02 87
18008.28 67
18009.55 85
18010.82 72
18012.09 93
18013.36 86
18014.63 85
18015.90 91
18017.17 87
18018.44 85
18019.71 79
18020.97 84
18022.24 116
18023.51 75
18024.78 73
18026.05 70
18027.32 86
18028.59 72
18029.86 68
18031.13 77
18032.40 66
18033.67 61
18034.94 80
18036.21 91
18037.48 79
18038.75 100
18040.02 96
18041.29 75
18042.56 78
18043.83 75
18045.10 54
18046.37 70
18047.64 76
18048.91 68
18050.18 70
18051.45 86
18052.72 75
18053.99 68
18055.26 73
18056.53 90
18057.80 96
18059.07 66
18060.34 62
18061.61 78
18062.88 78
18064.16 61
18065.43 65
18066.70 83
18067.97 85
18069.24 73
18070.51 76
18071.78 102
18073.05 83
18074.32 81
18075.59 79
18076.87 96
18078.14 77
18079.41 78
18080.68 78
18081.95 102
18083.22 96
18084.49 73
18085.77 76
18087.04 83
18088.31 75
18089.58 79
18090.85 83
18092.12 70
18093.40 85
18094.67 84
18095.94 88
18097.21 70
18098.48 68
18099.76 72
18101.03 78
18102.30 64
18103.57 68
18104.84 73
18106.12 83
18107.39 94
18108.66 86
18109.93 83
18111.21 60
18112.48 86
18113.75 69
18115.02 67
18116.30 74
18117.57 71
18118.84 70
18120.11 70
18121.39 84
18122.66 77
18123.93 70
18125.21 63
18126.48 54
18127.75 71
18129.02 83
18130.30 80
18131.57 81
18132.84 61
18134.12 82
18135.39 76
18136.66 46
18137.94 63
18139.21 88
18140.48 69
18141.76 84
18143.03 79
18144.31 75
18145.58 77
18146.85 88
18148.13 83
18149.40 57
18150.67 78
18151.95 72
18153.22 67
18154.50 72
18155.77 69
18157.04 61
18158.32 78
18159.59 75
18160.87 72
18162.14 81
18163.41 69
18164.69 70
18165.96 79
18167.24 81
18168.51 74
18169.79 80
18171.06 74
18172.34 78
18173.61 72
18174.89 81
18176.16 71
18177.43 68
18178.71 76
18179.98 74
18181.26 90
18182.53 82
18183.81 87
18185.08 101
18186.36 82
18187.63 79
18188.91 87
18190.18 87
18191.46 78
18192.74 74
18194.01 77
18195.29 99
18196.56 64
18197.84 72
18199.11 91
18200.39 78
18201.66 69
18202.94 97
18204.22 65
18205.49 89
18206.77 66
18208.04 78
18209.32 71
18210.59 92
18211.87 88
18213.15 72
18214.42 67
18215.70 56
18216.97 64
18218.25 84
18219.53 97
18220.80 89
18222.08 66
18223.36 81
18224.63 89
18225.91 67
18227.19 87
18228.46 95
18229.74 87
18231.02 67
18232.29 75
18233.57 80
18234.85 110
18236.12 73
18237.40 71
18238.68 91
18239.95 105
18241.23 96
18242.51 80
18243.78 101
18245.06 80
18246.34 86
18247.62 81
18248.89 83
18250.17 93
18251.45 78
18252.73 68
18254.00 56
18255.28 68
18256.56 83
18257.84 108
18259.11 93
18260.39 69
18261.67 71
18262.95 92
18264.22 97
18265.50 117
18266.78 82
18268.06 81
18269.34 100
18270.61 96
18271.89 102
18273.17 73
18274.45 66
18275.73 88
18277.01 98
18278.28 63
18279.56 86
18280.84 89
18282.12 84
18283.40 95
18284.68 74
18285.95 88
18287.23 87
18288.51 83
18289.79 76
18291.07 80
18292.35 85
18293.63 80
18294.91 74
18296.19 70
18297.46 88
18298.74 75
18300.02 87
18301.30 96
18302.58 99
18303.86 92
18305.14 75
18306.42 81
18307.70 95
18308.98 74
18310.26 62
18311.54 62
18312.82 96
18314.10 82
18315.37 70
18316.65 70
18317.93 74
18319.21 60
18320.49 62
18321.77 83
18323.05 75
18324.33 75
18325.61 75
18326.89 79
18328.17 81
18329.45 68
18330.73 80
18332.01 86
18333.29 101
18334.57 81
18335.86 89
18337.14 74
18338.42 78
18339.70 87
18340.98 88
18342.26 89
18343.54 88
18344.82 85
18346.10 100
18347.38 95
18348.66 78
18349.94 84
18351.22 77
18352.50 67
18353.78 85
18355.07 103
18356.35 82
18357.63 67
18358.91 63
18360.19 70
18361.47 88
18362.75 99
18364.03 86
18365.32 78
18366.60 67
18367.88 72
18369.16 82
18370.44 91
18371.72 71
18373.00 77
18374.29 80
18375.57 74
18376.85 79
18378.13 89
18379.41 93
18380.70 75
18381.98 83
18383.26 74
18384.54 73
18385.82 96
18387.11 73
18388.39 80
18389.67 74
18390.95 87
18392.23 83
18393.52 90
18394.80 76
18396.08 94
18397.36 86
18398.65 101
18399.93 86
18401.21 75
18402.50 73
18403.78 71
18405.06 73
18406.34 73
18407.63 71
18408.91 82
18410.19 96
18411.48 76
18412.76 78
18414.04 104
18415.32 72
18416.61 71
18417.89 85
18419.17 86
18420.46 84
18421.74 94
18423.02 87
18424.31 77
18425.59 67
18426.87 72
18428.16 76
18429.44 73
18430.73 74
18432.01 84
18433.29 81
18434.58 69
18435.86 68
18437.14 93
18438.43 88
18439.71 75
18441.00 60
18442.28 69
18443.56 70
18444.85 68
18446.13 96
18447.42 73
18448.70 81
18449.99 84
18451.27 66
18452.56 84
18453.84 71
18455.12 63
18456.41 71
18457.69 93
18458.98 76
18460.26 87
18461.55 84
18462.83 84
18464.12 83
18465.40 95
18466.69 69
18467.97 56
18469.26 64
18470.54 84
18471.83 67
18473.11 74
18474.40 76
18475.68 78
18476.97 84
18478.25 81
18479.54 68
18480.82 85
18482.11 89
18483.40 76
18484.68 67
18485.97 74
18487.25 60
18488.54 76
18489.82 88
18491.11 89
18492.39 66
18493.68 69
18494.97 63
18496.25 88
18497.54 89
18498.82 89
18500.11 100
18501.40 79
18502.68 82
18503.97 84
18505.26 88
18506.54 78
18507.83 84
18509.11 96
18510.40 84
18511.69 82
18512.97 76
18514.26 70
18515.55 89
18516.83 98
18518.12 92
18519.41 78
18520.69 67
18521.98 67
18523.27 108
18524.56 94
18525.84 63
18527.13 70
18528.42 77
18529.70 79
18530.99 85
18532.28 74
18533.57 63
18534.85 57
18536.14 91
18537.43 81
18538.71 73
18540.00 61
18541.29 78
18542.58 73
18543.86 75
18545.15 76
18546.44 96
18547.73 75
18549.02 96
18550.30 74
18551.59 65
18552.88 61
18554.17 73
18555.46 102
18556.74 97
18558.03 89
18559.32 57
18560.61 77
18561.90 121
18563.18 87
18564.47 73
18565.76 76
18567.05 84
18568.34 84
18569.63 78
18570.92 70
18572.20 72
18573.49 96
18574.78 94
18576.07 88
18577.36 74
18578.65 73
18579.94 105
18581.23 86
18582.51 96
18583.80 94
18585.09 98
18586.38 74
18587.67 117
18588.96 101
18590.25 88
18591.54 101
18592.83 100
18594.12 115
18595.41 70
18596.70 77
18597.99 103
18599.28 96
18600.57 100
18601.85 98
18603.14 92
18604.43 109
18605.72 100
18607.01 110
18608.30 88
18609.59 105
18610.88 103
18612.17 92
18613.46 97
18614.75 94
18616.04 121
18617.33 83
18618.62 100
18619.91 114
18621.20 90
18622.50 113
18623.79 114
18625.08 96
18626.37 93
18627.66 90
18628.95 98
18630.24 85
18631.53 81
18632.82 101
18634.11 94
18635.40 82
18636.69 89
18637.98 77
18639.27 81
18640.57 114
18641.86 108
18643.15 90
18644.44 104
18645.73 75
18647.02 84
18648.31 80
18649.60 82
18650.89 80
18652.19 84
18653.48 81
18654.77 113
18656.06 81
18657.35 87
18658.64 82
18659.94 89
18661.23 85
18662.52 94
18663.81 90
18665.10 98
18666.39 89
18667.69 75
18668.98 69
18670.27 76
18671.56 86
18672.85 66
18674.15 74
18675.44 73
18676.73 80
18678.02 74
18679.32 60
18680.61 90
18681.90 80
18683.19 90
18684.49 80
18685.78 88
18687.07 75
18688.36 79
18689.66 88
18690.95 74
18692.24 85
18693.53 91
18694.83 92
18696.12 83
18697.41 99
18698.71 87
18700.00 100
18701.29 87
18702.59 82
18703.88 75
18705.17 106
18706.47 84
18707.76 83
18709.05 99
18710.35 82
18711.64 93
18712.93 74
18714.23 82
18715.52 73
18716.81 89
18718.11 82
18719.40 88
18720.70 77
18721.99 64
18723.28 77
18724.58 80
18725.87 85
18727.16 67
18728.46 60
18729.75 74
18731.05 56
18732.34 60
18733.64 72
18734.93 71
18736.22 68
18737.52 71
18738.81 84
18740.11 75
18741.40 82
18742.70 83
18743.99 76
18745.29 69
18746.58 95
18747.87 68
18749.17 77
18750.46 102
18751.76 89
18753.05 75
18754.35 68
18755.64 65
18756.94 58
18758.23 77
18759.53 98
18760.82 98
18762.12 64
18763.42 67
18764.71 79
18766.01 73
18767.30 69
18768.60 86
18769.89 98
18771.19 75
18772.48 71
18773.78 70
18775.07 69
18776.37 84
18777.67 84
18778.96 69
18780.26 87
18781.55 75
18782.85 76
18784.15 84
18785.44 91
18786.74 89
18788.03 81
18789.33 82
18790.63 71
18791.92 71
18793.22 96
18794.52 70
18795.81 73
18797.11 79
18798.40 102
18799.70 102
18801.00 90
18802.29 87
18803.59 92
18804.89 94
18806.18 82
18807.48 69
18808.78 80
18810.07 89
18811.37 92
18812.67 93
18813.97 81
18815.26 82
18816.56 95
18817.86 86
18819.15 68
18820.45 73
18821.75 83
18823.05 85
18824.34 85
18825.64 61
18826.94 89
18828.24 81
18829.53 83
18830.83 75
18832.13 68
18833.43 74
18834.72 85
18836.02 76
18837.32 84
18838.62 84
18839.92 71
18841.21 78
18842.51 73
18843.81 76
18845.11 76
18846.41 92
18847.70 65
18849.00 65
18850.30 90
18851.60 69
18852.90 72
18854.20 76
18855.49 64
18856.79 67
18858.09 98
18859.39 76
18860.69 82
18861.99 83
18863.29 75
18864.58 81
18865.88 90
18867.18 72
18868.48 64
18869.78 81
18871.08 98
18872.38 73
18873.68 62
18874.98 76
18876.28 71
18877.57 67
18878.87 74
18880.17 74
18881.47 83
18882.77 76
18884.07 88
18885.37 76
18886.67 51
18887.97 64
18889.27 79
18890.57 64
18891.87 70
18893.17 63
18894.47 102
18895.77 106
18897.07 79
18898.37 59
18899.67 77
18900.97 95
18902.27 100
18903.57 61
18904.87 76
18906.17 94
18907.47 87
18908.77 88
18910.07 75
18911.37 57
18912.67 68
18913.97 60
18915.27 75
18916.57 70
18917.87 72
18919.17 81
18920.47 80
18921.78 93
18923.08 62
18924.38 85
18925.68 87
18926.98 82
18928.28 80
18929.58 66
18930.88 88
18932.18 77
18933.48 87
18934.79 74
18936.09 79
18937.39 72
18938.69 75
18939.99 84
18941.29 74
18942.59 60
18943.90 77
18945.20 98
18946.50 79
18947.80 84
18949.10 86
18950.40 86
18951.71 59
18953.01 87
18954.31 58
18955.61 83
18956.91 77
18958.21 95
18959.52 84
18960.82 84
18962.12 87
18963.42 80
18964.73 71
18966.03 77
18967.33 89
18968.63 71
18969.93 90
18971.24 80
18972.54 76
18973.84 71
18975.14 63
18976.45 86
18977.75 70
18979.05 64
18980.36 77
18981.66 70
18982.96 60
18984.26 75
18985.57 53
18986.87 82
18988.17 64
18989.48 76
18990.78 74
18992.08 59
18993.39 58
18994.69 70
18995.99 90
18997.30 55
18998.60 85
18999.90 79
19001.21 93
19002.51 61
19003.81 67
19005.12 41
19006.42 69
19007.72 72
19009.03 72
19010.33 61
19011.64 69
19012.94 71
19014.24 92
19015.55 86
19016.85 54
19018.16 60
19019.46 82
19020.76 60
19022.07 72
19023.37 64
19024.68 71
19025.98 63
19027.29 57
19028.59 78
19029.89 69
19031.20 60
19032.50 49
19033.81 63
19035.11 82
19036.42 89
19037.72 80
19039.03 76
19040.33 77
19041.64 66
19042.94 83
19044.25 59
19045.55 74
19046.86 62
19048.16 94
19049.47 57
19050.77 71
19052.08 61
19053.38 70
19054.69 68
19055.99 73
19057.30 66
19058.60 60
19059.91 75
19061.22 61
19062.52 94
19063.83 76
19065.13 83
19066.44 55
19067.74 65
19069.05 85
19070.36 73
19071.66 64
19072.97 76
19074.27 72
19075.58 62
19076.89 69
19078.19 81
19079.50 92
19080.80 68
19082.11 75
19083.42 63
19084.72 66
19086.03 68
19087.34 84
19088.64 84
19089.95 65
19091.26 71
19092.56 85
19093.87 79
19095.18 69
19096.48 76
19097.79 87
19099.10 78
19100.40 63
19101.71 70
19103.02 73
19104.32 59
19105.63 60
19106.94 72
19108.25 77
19109.55 76
19110.86 96
19112.17 89
19113.48 67
19114.78 79
19116.09 82
19117.40 104
19118.71 69
19120.01 64
19121.32 65
19122.63 63
19123.94 69
19125.24 57
19126.55 71
19127.86 62
19129.17 80
19130.47 54
19131.78 68
19133.09 63
19134.40 79
19135.71 77
19137.02 75
19138.32 62
19139.63 64
19140.94 76
19142.25 98
19143.56 86
19144.87 85
19146.17 115
19147.48 68
19148.79 65
19150.10 79
19151.41 63
19152.72 64
19154.03 73
19155.33 70
19156.64 68
19157.95 63
19159.26 74
19160.57 85
19161.88 66
19163.19 69
19164.50 61
19165.81 81
19167.12 76
19168.42 74
19169.73 72
19171.04 56
19172.35 56
19173.66 57
19174.97 69
19176.28 68
19177.59 78
19178.90 73
19180.21 62
19181.52 69
19182.83 70
19184.14 93
19185.45 68
19186.76 70
19188.07 68
19189.38 77
19190.69 72
19192.00 73
19193.31 78
19194.62 77
19195.93 75
19197.24 77
19198.55 70
19199.86 57
19201.17 63
19202.48 66
19203.79 69
19205.10 63
19206.41 63
19207.72 85
19209.03 87
19210.34 68
19211.66 75
19212.97 83
19214.28 72
19215.59 71
19216.90 76
19218.21 77
19219.52 61
19220.83 64
19222.14 61
19223.45 54
19224.77 62
19226.08 61
19227.39 65
19228.70 62
19230.01 73
19231.32 73
19232.63 108
19233.94 73
19235.26 68
19236.57 66
19237.88 64
19239.19 74
19240.50 83
19241.81 73
19243.13 74
19244.44 85
19245.75 74
19247.06 88
19248.37 59
19249.69 82
19251.00 72
19252.31 84
19253.62 73
19254.93 60
19256.25 69
19257.56 73
19258.87 67
19260.18 56
19261.50 69
19262.81 70
19264.12 69
19265.43 75
19266.75 73
19268.06 58
19269.37 57
19270.68 75
19272.00 79
19273.31 61
19274.62 65
19275.94 57
19277.25 95
19278.56 65
19279.88 54
19281.19 65
19282.50 73
19283.81 57
19285.13 47
19286.44 71
19287.75 73
19289.07 73
19290.38 84
19291.70 69
19293.01 80
19294.32 80
19295.64 74
19296.95 66
19298.26 70
19299.58 67
19300.89 87
19302.20 64
19303.52 82
19304.83 75
19306.15 85
19307.46 64
19308.77 96
19310.09 84
19311.40 82
19312.72 77
19314.03 67
19315.35 59
19316.66 56
19317.97 59
19319.29 77
19320.60 75
19321.92 80
19323.23 59
19324.55 80
19325.86 76
19327.18 74
19328.49 64
19329.81 75
19331.12 67
19332.44 73
19333.75 68
19335.07 62
19336.38 54
19337.70 71
19339.01 91
19340.33 73
19341.64 69
19342.96 60
19344.27 74
19345.59 77
19346.90 70
19348.22 64
19349.53 61
19350.85 59
19352.16 66
19353.48 61
19354.79 68
19356.11 91
19357.43 67
19358.74 61
19360.06 68
19361.37 57
19362.69 64
19364.01 66
19365.32 61
19366.64 66
19367.95 67
19369.27 68
19370.59 75
19371.90 69
19373.22 85
19374.53 60
19375.85 66
19377.17 76
19378.48 77
19379.80 69
19381.12 64
19382.43 69
19383.75 76
19385.07 69
19386.38 69
19387.70 96
19389.02 74
19390.33 70
19391.65 63
19392.97 65
19394.28 71
19395.60 60
19396.92 71
19398.24 82
19399.55 66
19400.87 77
19402.19 72
19403.50 72
19404.82 75
19406.14 67
19407.46 71
19408.77 55
19410.09 68
19411.41 76
19412.73 89
19414.04 79
19415.36 70
19416.68 64
19418.00 64
19419.32 69
19420.63 69
19421.95 92
19423.27 88
19424.59 75
19425.91 86
19427.22 47
19428.54 61
19429.86 72
19431.18 73
19432.50 78
19433.82 61
19435.13 61
19436.45 75
19437.77 78
19439.09 67
19440.41 70
19441.73 87
19443.04 76
19444.36 44
19445.68 64
19447.00 60
19448.32 78
19449.64 81
19450.96 59
19452.28 80
19453.60 73
19454.91 62
19456.23 51
19457.55 62
19458.87 60
19460.19 61
19461.51 58
19462.83 74
19464.15 45
19465.47 54
19466.79 62
19468.11 77
19469.43 76
19470.75 66
19472.07 61
19473.39 88
19474.71 79
19476.03 59
19477.35 73
19478.67 60
19479.99 70
19481.30 59
19482.62 78
19483.94 72
19485.27 74
19486.59 69
19487.91 69
19489.23 71
19490.55 60
19491.87 75
19493.19 72
19494.51 62
19495.83 60
19497.15 60
19498.47 90
19499.79 84
19501.11 55
19502.43 80
19503.75 91
19505.07 88
19506.39 86
19507.71 75
19509.03 87
19510.36 70
19511.68 61
19513.00 74
19514.32 66
19515.64 89
19516.96 86
19518.28 60
19519.60 51
19520.92 49
19522.25 83
19523.57 74
19524.89 58
19526.21 70
19527.53 82
19528.85 72
19530.17 65
19531.50 66
19532.82 68
19534.14 82
19535.46 70
19536.78 71
19538.11 90
19539.43 58
19540.75 62
19542.07 59
19543.39 71
19544.72 59
19546.04 66
19547.36 86
19548.68 81
19550.00 71
19551.33 86
19552.65 77
19553.97 76
19555.29 76
19556.62 74
19557.94 55
19559.26 83
19560.58 60
19561.91 67
19563.23 59
19564.55 55
19565.88 54
19567.20 68
19568.52 78
19569.84 67
19571.17 72
19572.49 71
19573.81 68
19575.14 68
19576.46 58
19577.78 66
19579.11 80
19580.43 55
19581.75 91
19583.08 79
19584.40 70
19585.72 71
19587.05 82
19588.37 87
19589.69 78
19591.02 86
19592.34 68
19593.67 62
19594.99 46
19596.31 75
19597.64 87
19598.96 78
19600.28 67
19601.61 73
19602.93 66
19604.26 69
19605.58 74
19606.91 73
19608.23 62
19609.55 64
19610.88 68
19612.20 65
19613.53 64
19614.85 51
19616.18 79
19617.50 75
19618.83 62
19620.15 61
19621.47 59
19622.80 77
19624.12 75
19625.45 59
19626.77 74
19628.10 83
19629.42 87
19630.75 57
19632.07 71
19633.40 66
19634.72 68
19636.05 73
19637.37 58
19638.70 56
19640.03 79
19641.35 86
19642.68 80
19644.00 63
19645.33 73
19646.65 70
19647.98 77
19649.30 67
19650.63 64
19651.96 72
19653.28 61
19654.61 82
19655.93 59
19657.26 59
19658.58 81
19659.91 78
19661.24 76
19662.56 64
19663.89 58
19665.22 81
19666.54 74
19667.87 73
19669.19 57
19670.52 74
19671.85 84
19673.17 83
19674.50 72
19675.83 72
19677.15 71
19678.48 77
19679.81 70
19681.13 60
19682.46 92
19683.79 79
19685.11 81
19686.44 70
19687.77 65
19689.09 83
19690.42 68
19691.75 69
19693.08 91
19694.40 77
19695.73 67
19697.06 67
19698.39 80
19699.71 63
19701.04 58
19702.37 63
19703.69 69
19705.02 64
19706.35 69
19707.68 96
19709.01 76
19710.33 87
19711.66 82
19712.99 74
19714.32 64
19715.64 88
19716.97 69
19718.30 59
19719.63 63
19720.96 94
19722.28 85
19723.61 69
19724.94 67
19726.27 63
19727.60 57
19728.93 71
19730.25 73
19731.58 74
19732.91 66
19734.24 61
19735.57 72
19736.90 50
19738.23 65
19739.55 60
19740.88 54
19742.21 61
19743.54 66
19744.87 47
19746.20 62
19747.53 87
19748.86 93
19750.19 61
19751.51 72
19752.84 65
19754.17 71
19755.50 54
19756.83 76
19758.16 86
19759.49 62
19760.82 72
19762.15 63
19763.48 62
19764.81 52
19766.14 55
19767.47 69
19768.80 73
19770.13 61
19771.46 61
19772.79 83
19774.12 71
19775.45 57
19776.78 56
19778.11 64
19779.44 63
19780.77 91
19782.10 127
19783.43 80
19784.76 62
19786.09 71
19787.42 91
19788.75 76
19790.08 57
19791.41 74
19792.74 84
19794.07 59
19795.40 62
19796.73 83
19798.06 83
19799.39 80
19800.72 93
19802.05 82
19803.39 52
19804.72 58
19806.05 58
19807.38 63
19808.71 69
19810.04 51
19811.37 61
19812.70 64
19814.03 72
19815.37 58
19816.70 54
19818.03 83
19819.36 74
19820.69 64
19822.02 62
19823.35 67
19824.69 63
19826.02 65
19827.35 46
19828.68 53
19830.01 56
19831.34 47
19832.68 69
19834.01 54
19835.34 62
19836.67 65
19838.00 63
19839.34 66
19840.67 60
19842.00 75
19843.33 83
19844.67 59
19846.00 60
19847.33 56
19848.66 64
19849.99 72
19851.33 65
19852.66 61
19853.99 57
19855.32 75
19856.66 66
19857.99 77
19859.32 73
19860.66 72
19861.99 72
19863.32 73
19864.65 55
19865.99 66
19867.32 53
19868.65 75
19869.99 63
19871.32 63
19872.65 65
19873.99 68
19875.32 62
19876.65 90
19877.99 59
19879.32 81
19880.65 86
19881.99 49
19883.32 45
19884.65 55
19885.99 49
19887.32 71
19888.66 60
19889.99 64
19891.32 52
19892.66 72
19893.99 62
19895.32 78
19896.66 54
19897.99 63
19899.33 83
19900.66 88
19902.00 61
19903.33 77
19904.66 82
19906.00 70
19907.33 71
19908.67 65
19910.00 74
19911.34 67
19912.67 76
19914.01 72
19915.34 36
19916.67 60
19918.01 79
19919.34 62
19920.68 61
19922.01 75
19923.35 58
19924.68 68
19926.02 54
19927.35 62
19928.69 68
19930.02 67
19931.36 50
19932.69 50
19934.03 66
19935.37 65
19936.70 60
19938.04 64
19939.37 85
19940.71 57
19942.04 69
19943.38 74
19944.71 59
19946.05 61
19947.39 70
19948.72 64
19950.06 69
19951.39 66
19952.73 66
19954.06 80
19955.40 71
19956.74 74
19958.07 71
19959.41 59
19960.74 60
19962.08 55
19963.42 67
19964.75 70
19966.09 71
19967.43 64
19968.76 63
19970.10 72
19971.44 70
19972.77 65
19974.11 63
19975.45 61
19976.78 68
19978.12 65
19979.46 64
19980.79 61
19982.13 65
19983.47 74
19984.80 60
19986.14 58
19987.48 59
19988.82 81
19990.15 56
19991.49 47
19992.83 74
19994.16 71
19995.50 67
19996.84 63
19998.18 51
19999.51 80
20000.85 78
20002.19 53
20003.53 62
20004.86 64
20006.20 85
20007.54 72
20008.88 58
20010.22 65
20011.55 68
20012.89 63
20014.23 83
20015.57 68
20016.91 72
20018.24 57
20019.58 98
20020.92 64
20022.26 76
20023.60 72
20024.93 69
20026.27 83
20027.61 70
20028.95 79
20030.29 68
20031.63 62
20032.97 63
20034.30 75
20035.64 63
20036.98 80
20038.32 61
20039.66 68
20041.00 61
20042.34 63
20043.68 68
20045.01 62
20046.35 58
20047.69 77
20049.03 81
20050.37 80
20051.71 95
20053.05 81
20054.39 79
20055.73 75
20057.07 83
20058.41 64
20059.75 59
20061.09 81
20062.43 77
20063.77 71
20065.11 66
20066.45 91
20067.79 89
20069.12 79
20070.46 57
20071.80 83
20073.14 84
20074.48 78
20075.82 78
20077.16 79
20078.50 77
20079.85 79
20081.19 91
20082.53 74
20083.87 56
20085.21 76
20086.55 91
20087.89 72
20089.23 53
20090.57 82
20091.91 79
20093.25 100
20094.59 72
20095.93 57
20097.27 75
20098.61 86
20099.95 87
20101.29 68
20102.64 66
20103.98 66
20105.32 68
20106.66 77
20108.00 71
20109.34 53
20110.68 86
20112.02 72
20113.36 76
20114.71 88
20116.05 76
20117.39 64
20118.73 59
20120.07 63
20121.41 59
20122.75 80
20124.10 98
20125.44 82
20126.78 75
20128.12 67
20129.46 77
