# Supplementary material for: MALDI-TOF MS typing enables the classification of brewing yeasts of the genus Saccharomyces to major beer styles
Source: PLoS One. 2017 Aug 9;12(8):e0181694. doi: 10.1371/journal.pone.0181694 (PMC5549903; doi:10.1371/journal.pone.0181694)
Supplement: S10 File — The directory includes 90 raw files and was zipped to “.zip”; the folder has three strains with 30 spectra per strain; S1 Text explains the raw files with an example and Table 1 represents the yeast strains used within the experiment. (ZIP) [file pone.0181694.s013.zip › 28-30/30336-192-OG-Alt-Alt-YPG-18h-E-E_2015-09-04__0_C3_1.dat]

1999.97 2123
2000.40 2093
2000.82 2199
2001.24 2106
2001.66 2149
2002.08 2068
2002.50 1999
2002.93 1945
2003.35 1985
2003.77 1905
2004.19 2023
2004.61 1879
2005.04 1961
2005.46 2039
2005.88 2052
2006.30 2068
2006.72 1999
2007.15 2042
2007.57 2130
2007.99 2126
2008.41 2072
2008.84 2134
2009.26 2267
2009.68 2162
2010.10 2239
2010.53 2170
2010.95 2103
2011.37 2111
2011.79 2231
2012.22 2018
2012.64 1978
2013.06 2126
2013.49 1999
2013.91 2213
2014.33 2110
2014.75 1935
2015.18 2126
2015.60 2060
2016.02 1994
2016.45 2004
2016.87 1861
2017.29 1979
2017.72 2181
2018.14 2258
2018.56 2142
2018.99 2081
2019.41 2189
2019.83 2304
2020.26 2023
2020.68 2055
2021.11 2126
2021.53 2164
2021.95 2040
2022.38 2034
2022.80 1943
2023.22 2148
2023.65 2019
2024.07 1985
2024.50 1872
2024.92 1722
2025.34 1859
2025.77 1892
2026.19 1912
2026.62 2000
2027.04 1954
2027.47 2004
2027.89 1887
2028.31 1888
2028.74 1933
2029.16 1965
2029.59 1783
2030.01 1766
2030.44 1526
2030.86 1744
2031.29 1799
2031.71 1954
2032.14 1927
2032.56 1942
2032.99 1987
2033.41 1972
2033.84 1982
2034.26 2028
2034.69 2258
2035.11 2143
2035.54 2217
2035.96 2205
2036.39 2225
2036.81 2058
2037.24 2114
2037.66 2040
2038.09 2108
2038.51 2142
2038.94 2223
2039.37 2239
2039.79 2067
2040.22 2200
2040.64 2330
2041.07 2395
2041.49 2176
2041.92 2232
2042.35 2135
2042.77 2168
2043.20 2250
2043.62 2201
2044.05 2048
2044.48 2244
2044.90 2259
2045.33 2100
2045.76 2047
2046.18 1880
2046.61 2046
2047.03 1960
2047.46 2099
2047.89 2137
2048.31 2034
2048.74 2104
2049.17 1968
2049.59 1822
2050.02 1773
2050.45 1876
2050.87 1954
2051.30 1882
2051.73 1934
2052.16 2020
2052.58 1970
2053.01 1884
2053.44 1937
2053.86 2098
2054.29 2092
2054.72 1974
2055.14 2049
2055.57 1968
2056.00 2028
2056.43 1926
2056.85 1819
2057.28 1766
2057.71 2009
2058.14 2079
2058.56 2095
2058.99 2032
2059.42 2060
2059.85 2045
2060.28 1944
2060.70 1962
2061.13 2012
2061.56 2026
2061.99 2073
2062.42 2194
2062.84 2293
2063.27 2196
2063.70 2328
2064.13 2259
2064.56 2292
2064.98 2398
2065.41 2558
2065.84 2480
2066.27 2544
2066.70 2756
2067.13 2450
2067.55 2236
2067.98 2356
2068.41 2353
2068.84 2005
2069.27 2138
2069.70 2156
2070.13 2109
2070.56 2063
2070.98 1901
2071.41 2113
2071.84 2108
2072.27 2103
2072.70 1825
2073.13 1907
2073.56 2066
2073.99 1981
2074.42 2064
2074.85 2034
2075.28 2035
2075.71 2182
2076.13 1969
2076.56 2166
2076.99 2154
2077.42 2171
2077.85 2109
2078.28 2235
2078.71 2296
2079.14 2380
2079.57 2242
2080.00 2197
2080.43 2385
2080.86 2254
2081.29 2208
2081.72 2191
2082.15 2105
2082.58 2250
2083.01 2258
2083.44 2226
2083.87 2115
2084.30 2053
2084.73 2124
2085.16 2133
2085.59 2192
2086.02 2006
2086.45 1962
2086.89 2063
2087.32 1970
2087.75 1956
2088.18 2108
2088.61 1936
2089.04 1910
2089.47 2025
2089.90 1980
2090.33 1968
2090.76 1893
2091.19 2048
2091.62 1970
2092.06 1831
2092.49 1947
2092.92 2004
2093.35 2024
2093.78 1975
2094.21 1973
2094.64 1857
2095.07 1889
2095.51 2104
2095.94 2007
2096.37 2075
2096.80 2084
2097.23 1916
2097.66 2077
2098.09 2091
2098.53 1981
2098.96 1904
2099.39 1830
2099.82 1823
2100.25 1957
2100.69 2089
2101.12 2101
2101.55 2058
2101.98 1849
2102.41 1888
2102.85 1933
2103.28 2055
2103.71 2072
2104.14 1954
2104.58 2154
2105.01 2042
2105.44 2086
2105.87 1979
2106.31 1964
2106.74 2191
2107.17 2086
2107.60 2139
2108.04 2064
2108.47 2073
2108.90 2281
2109.33 2116
2109.77 1930
2110.20 1915
2110.63 2075
2111.07 1901
2111.50 1929
2111.93 1884
2112.37 1884
2112.80 1898
2113.23 1921
2113.67 1967
2114.10 1903
2114.53 1807
2114.97 1978
2115.40 1806
2115.83 1763
2116.27 1916
2116.70 2131
2117.13 1990
2117.57 1972
2118.00 1935
2118.44 1944
2118.87 1971
2119.30 2011
2119.74 2061
2120.17 2026
2120.60 2103
2121.04 1994
2121.47 1956
2121.91 1994
2122.34 1951
2122.78 1951
2123.21 1886
2123.64 1892
2124.08 2188
2124.51 2171
2124.95 2079
2125.38 1972
2125.82 2029
2126.25 2040
2126.69 1987
2127.12 1855
2127.56 2078
2127.99 2001
2128.42 2143
2128.86 2035
2129.29 2054
2129.73 2071
2130.16 2102
2130.60 2009
2131.03 2121
2131.47 2246
2131.90 2177
2132.34 2202
2132.78 2177
2133.21 2091
2133.65 2050
2134.08 2209
2134.52 2273
2134.95 2279
2135.39 2329
2135.82 2255
2136.26 2473
2136.69 2421
2137.13 2556
2137.57 2545
2138.00 2360
2138.44 2084
2138.87 2238
2139.31 2278
2139.75 2198
2140.18 2088
2140.62 2063
2141.05 2190
2141.49 2223
2141.93 2222
2142.36 2163
2142.80 2220
2143.23 2063
2143.67 1956
2144.11 2083
2144.54 2157
2144.98 2185
2145.42 2118
2145.85 2125
2146.29 2160
2146.73 2271
2147.16 2302
2147.60 2203
2148.04 2159
2148.47 2426
2148.91 2466
2149.35 2389
2149.79 2302
2150.22 2476
2150.66 2636
2151.10 2408
2151.53 2561
2151.97 2593
2152.41 2617
2152.85 2416
2153.28 2482
2153.72 2521
2154.16 2534
2154.60 2403
2155.03 2312
2155.47 2271
2155.91 2123
2156.35 2220
2156.78 2193
2157.22 2189
2157.66 2130
2158.10 2100
2158.53 2127
2158.97 2078
2159.41 2138
2159.85 2155
2160.29 2118
2160.72 2244
2161.16 2242
2161.60 2082
2162.04 2109
2162.48 2185
2162.92 2216
2163.35 2235
2163.79 2165
2164.23 2250
2164.67 2102
2165.11 2131
2165.55 2204
2165.99 2154
2166.42 2167
2166.86 2157
2167.30 2304
2167.74 2282
2168.18 2186
2168.62 2229
2169.06 2175
2169.50 2217
2169.94 2246
2170.37 2364
2170.81 2313
2171.25 2526
2171.69 2453
2172.13 2389
2172.57 2408
2173.01 2362
2173.45 2435
2173.89 2410
2174.33 2567
2174.77 2471
2175.21 2594
2175.65 2836
2176.09 2681
2176.53 2712
2176.97 2666
2177.41 2472
2177.85 2614
2178.29 2700
2178.73 2630
2179.17 2469
2179.61 2454
2180.05 2628
2180.49 2399
2180.93 2366
2181.37 2187
2181.81 2322
2182.25 2293
2182.69 2204
2183.13 2212
2183.57 2274
2184.01 2185
2184.45 2170
2184.89 2183
2185.33 1995
2185.77 2016
2186.21 2072
2186.65 2109
2187.09 1919
2187.53 2238
2187.97 2319
2188.41 2168
2188.86 2440
2189.30 2408
2189.74 2184
2190.18 2255
2190.62 2233
2191.06 2207
2191.50 2350
2191.94 2474
2192.39 2237
2192.83 2247
2193.27 2478
2193.71 2529
2194.15 2338
2194.59 2686
2195.03 2790
2195.48 2697
2195.92 2523
2196.36 2539
2196.80 2614
2197.24 2643
2197.68 2531
2198.13 2521
2198.57 2376
2199.01 2331
2199.45 2359
2199.89 2189
2200.34 2236
2200.78 2197
2201.22 2242
2201.66 2236
2202.11 2306
2202.55 2407
2202.99 2220
2203.43 2195
2203.87 2375
2204.32 2188
2204.76 2179
2205.20 2214
2205.65 2308
2206.09 2326
2206.53 2413
2206.97 2339
2207.42 2441
2207.86 2571
2208.30 2548
2208.74 2398
2209.19 2472
2209.63 2471
2210.07 2459
2210.52 2315
2210.96 2634
2211.40 2573
2211.85 2407
2212.29 2498
2212.73 2639
2213.18 2424
2213.62 2476
2214.06 2487
2214.51 2381
2214.95 2098
2215.39 2139
2215.84 2149
2216.28 2228
2216.73 2326
2217.17 2317
2217.61 2303
2218.06 2171
2218.50 2243
2218.95 2356
2219.39 2184
2219.83 2212
2220.28 2082
2220.72 2264
2221.17 2380
2221.61 2156
2222.05 2275
2222.50 2283
2222.94 2281
2223.39 2436
2223.83 2361
2224.28 2394
2224.72 2438
2225.17 2245
2225.61 2361
2226.05 2493
2226.50 2596
2226.94 2435
2227.39 2473
2227.83 2305
2228.28 2422
2228.72 2312
2229.17 2263
2229.61 2399
2230.06 2533
2230.50 2635
2230.95 2472
2231.39 2385
2231.84 2360
2232.29 2448
2232.73 2376
2233.18 2692
2233.62 2445
2234.07 2362
2234.51 2409
2234.96 2483
2235.40 2528
2235.85 2548
2236.30 2514
2236.74 2336
2237.19 2409
2237.63 2218
2238.08 2487
2238.52 2326
2238.97 2197
2239.42 2336
2239.86 2241
2240.31 2120
2240.75 2231
2241.20 2082
2241.65 2036
2242.09 2035
2242.54 2117
2242.99 2074
2243.43 2150
2243.88 2096
2244.33 2202
2244.77 2204
2245.22 2273
2245.67 2077
2246.11 2063
2246.56 2221
2247.01 2065
2247.45 2018
2247.90 2190
2248.35 2065
2248.79 2271
2249.24 2112
2249.69 1974
2250.13 1900
2250.58 2041
2251.03 2140
2251.48 2088
2251.92 2033
2252.37 2039
2252.82 2240
2253.27 2070
2253.71 2215
2254.16 2091
2254.61 1890
2255.06 1975
2255.50 2014
2255.95 1994
2256.40 1979
2256.85 1966
2257.29 1863
2257.74 2081
2258.19 2148
2258.64 2135
2259.09 2111
2259.53 2224
2259.98 2217
2260.43 2231
2260.88 2191
2261.33 2386
2261.77 2209
2262.22 2311
2262.67 2345
2263.12 2194
2263.57 2459
2264.02 2649
2264.46 2676
2264.91 2528
2265.36 2476
2265.81 2269
2266.26 2365
2266.71 2570
2267.16 2584
2267.61 2654
2268.05 2758
2268.50 2516
2268.95 2620
2269.40 2435
2269.85 2680
2270.30 2908
2270.75 2568
2271.20 2485
2271.65 2745
2272.10 2344
2272.55 2322
2273.00 2585
2273.44 2408
2273.89 2439
2274.34 2471
2274.79 2542
2275.24 2349
2275.69 2244
2276.14 2272
2276.59 2297
2277.04 2363
2277.49 2416
2277.94 2226
2278.39 2313
2278.84 2391
2279.29 2355
2279.74 2393
2280.19 2372
2280.64 2285
2281.09 2380
2281.54 2303
2281.99 2301
2282.44 2429
2282.89 2248
2283.34 2263
2283.79 2232
2284.24 2386
2284.69 2242
2285.14 2373
2285.60 2400
2286.05 2470
2286.50 2431
2286.95 2565
2287.40 2685
2287.85 2964
2288.30 2933
2288.75 3296
2289.20 3503
2289.65 3688
2290.10 4015
2290.56 4318
2291.01 4353
2291.46 4331
2291.91 4554
2292.36 4394
2292.81 4474
2293.26 4445
2293.71 4018
2294.17 4202
2294.62 3988
2295.07 3884
2295.52 3665
2295.97 3465
2296.42 3266
2296.88 3083
2297.33 3041
2297.78 2776
2298.23 2826
2298.68 2788
2299.13 2681
2299.59 2723
2300.04 2511
2300.49 2468
2300.94 2564
2301.39 2428
2301.85 2442
2302.30 2374
2302.75 2235
2303.20 2199
2303.66 2181
2304.11 2335
2304.56 2404
2305.01 2423
2305.47 2390
2305.92 2455
2306.37 2443
2306.82 2525
2307.28 2522
2307.73 2701
2308.18 2681
2308.64 2801
2309.09 2827
2309.54 2816
2309.99 2922
2310.45 2644
2310.90 2724
2311.35 2834
2311.81 2818
2312.26 2779
2312.71 2797
2313.17 2700
2313.62 2660
2314.07 2470
2314.53 2518
2314.98 2821
2315.43 2686
2315.89 2560
2316.34 2503
2316.79 2371
2317.25 2431
2317.70 2422
2318.16 2618
2318.61 2472
2319.06 2302
2319.52 2482
2319.97 2673
2320.43 2433
2320.88 2459
2321.33 2564
2321.79 2619
2322.24 2487
2322.70 2579
2323.15 2576
2323.61 2565
2324.06 2658
2324.51 2675
2324.97 2542
2325.42 2643
2325.88 2627
2326.33 2691
2326.79 3076
2327.24 2942
2327.70 2947
2328.15 2911
2328.61 3062
2329.06 3161
2329.52 3161
2329.97 3284
2330.43 3118
2330.88 3078
2331.34 3243
2331.79 3251
2332.25 2883
2332.70 2751
2333.16 2631
2333.61 2698
2334.07 2794
2334.52 2670
2334.98 2593
2335.43 2682
2335.89 2594
2336.35 2400
2336.80 2442
2337.26 2529
2337.71 2394
2338.17 2485
2338.62 2704
2339.08 2529
2339.54 2535
2339.99 2572
2340.45 2383
2340.90 2374
2341.36 2469
2341.82 2319
2342.27 2349
2342.73 2529
2343.18 2606
2343.64 2449
2344.10 2560
2344.55 2509
2345.01 2604
2345.47 2661
2345.92 2567
2346.38 2492
2346.84 2578
2347.29 2618
2347.75 2605
2348.21 2558
2348.66 2578
2349.12 2524
2349.58 2681
2350.03 2591
2350.49 2683
2350.95 2768
2351.40 2535
2351.86 2475
2352.32 2459
2352.78 2395
2353.23 2610
2353.69 2455
2354.15 2566
2354.61 2620
2355.06 2357
2355.52 2512
2355.98 2234
2356.44 2369
2356.89 2476
2357.35 2619
2357.81 2459
2358.27 2453
2358.72 2319
2359.18 2463
2359.64 2500
2360.10 2608
2360.56 2566
2361.01 2413
2361.47 2655
2361.93 2520
2362.39 2554
2362.85 2604
2363.30 2463
2363.76 2620
2364.22 2716
2364.68 2785
2365.14 2599
2365.60 2645
2366.05 2494
2366.51 2466
2366.97 2896
2367.43 2643
2367.89 2565
2368.35 2477
2368.81 2525
2369.26 2651
2369.72 2505
2370.18 2619
2370.64 2571
2371.10 2520
2371.56 2345
2372.02 2401
2372.48 2490
2372.94 2609
2373.40 2691
2373.86 2584
2374.31 2440
2374.77 2424
2375.23 2423
2375.69 2501
2376.15 2455
2376.61 2611
2377.07 2485
2377.53 2443
2377.99 2391
2378.45 2335
2378.91 2500
2379.37 2471
2379.83 2568
2380.29 2481
2380.75 2465
2381.21 2351
2381.67 2227
2382.13 2416
2382.59 2643
2383.05 2586
2383.51 2351
2383.97 2273
2384.43 2298
2384.89 2401
2385.35 2399
2385.81 2341
2386.27 2363
2386.73 2186
2387.19 2403
2387.65 2530
2388.11 2643
2388.57 2512
2389.04 2409
2389.50 2523
2389.96 2459
2390.42 2466
2390.88 2509
2391.34 2410
2391.80 2424
2392.26 2423
2392.72 2489
2393.18 2371
2393.64 2291
2394.11 2278
2394.57 2145
2395.03 2399
2395.49 2267
2395.95 2299
2396.41 2224
2396.87 2460
2397.34 2210
2397.80 2288
2398.26 2240
2398.72 2363
2399.18 2382
2399.64 2323
2400.11 2055
2400.57 2190
2401.03 2351
2401.49 2355
2401.95 2316
2402.42 2269
2402.88 2394
2403.34 2539
2403.80 2249
2404.26 2354
2404.73 2310
2405.19 2391
2405.65 2477
2406.11 2505
2406.58 2340
2407.04 2442
2407.50 2418
2407.96 2424
2408.43 2357
2408.89 2186
2409.35 2387
2409.81 2324
2410.28 2323
2410.74 2397
2411.20 2270
2411.66 2274
2412.13 2338
2412.59 2365
2413.05 2514
2413.52 2472
2413.98 2499
2414.44 2490
2414.91 2578
2415.37 2412
2415.83 2549
2416.30 2715
2416.76 2528
2417.22 2818
2417.69 2959
2418.15 2990
2418.61 3093
2419.08 3200
2419.54 3145
2420.00 2907
2420.47 3091
2420.93 3025
2421.40 3163
2421.86 3059
2422.32 3035
2422.79 2881
2423.25 2847
2423.72 2697
2424.18 2714
2424.64 2492
2425.11 2603
2425.57 2665
2426.04 2664
2426.50 2535
2426.96 2418
2427.43 2482
2427.89 2476
2428.36 2451
2428.82 2371
2429.29 2381
2429.75 2347
2430.22 2321
2430.68 2401
2431.15 2613
2431.61 2534
2432.08 2414
2432.54 2459
2433.01 2645
2433.47 2547
2433.94 2763
2434.40 2743
2434.87 2677
2435.33 2788
2435.80 2884
2436.26 2738
2436.73 2739
2437.19 2721
2437.66 2825
2438.12 2798
2438.59 2722
2439.05 2873
2439.52 2836
2439.98 2965
2440.45 2956
2440.92 2930
2441.38 2871
2441.85 3083
2442.31 2954
2442.78 2938
2443.25 3001
2443.71 2826
2444.18 2732
2444.64 2673
2445.11 2612
2445.58 2454
2446.04 2435
2446.51 2516
2446.97 2461
2447.44 2392
2447.91 2309
2448.37 2401
2448.84 2398
2449.31 2236
2449.77 2153
2450.24 2202
2450.71 2237
2451.17 2413
2451.64 2345
2452.11 2375
2452.57 2268
2453.04 2314
2453.51 2366
2453.97 2557
2454.44 2469
2454.91 2475
2455.37 2270
2455.84 2386
2456.31 2481
2456.78 2563
2457.24 2668
2457.71 2413
2458.18 2435
2458.65 2546
2459.11 2406
2459.58 2593
2460.05 2444
2460.52 2303
2460.98 2214
2461.45 2380
2461.92 2370
2462.39 2564
2462.85 2504
2463.32 2671
2463.79 2582
2464.26 2589
2464.73 2435
2465.19 2516
2465.66 2629
2466.13 2432
2466.60 2572
2467.07 2452
2467.53 2506
2468.00 2540
2468.47 2411
2468.94 2508
2469.41 2423
2469.88 2463
2470.34 2380
2470.81 2248
2471.28 2406
2471.75 2456
2472.22 2348
2472.69 2259
2473.16 2145
2473.63 1985
2474.09 2222
2474.56 2103
2475.03 2217
2475.50 2037
2475.97 2192
2476.44 2347
2476.91 2364
2477.38 2269
2477.85 2420
2478.32 2307
2478.78 2170
2479.25 2229
2479.72 2434
2480.19 2487
2480.66 2480
2481.13 2341
2481.60 2593
2482.07 2436
2482.54 2264
2483.01 2229
2483.48 2185
2483.95 2295
2484.42 2308
2484.89 2331
2485.36 2421
2485.83 2445
2486.30 2376
2486.77 2352
2487.24 2589
2487.71 2462
2488.18 2242
2488.65 2367
2489.12 2519
2489.59 2478
2490.06 2295
2490.53 2458
2491.00 2620
2491.47 2478
2491.94 2415
2492.41 2432
2492.88 2563
2493.36 2499
2493.83 2471
2494.30 2427
2494.77 2454
2495.24 2609
2495.71 2554
2496.18 2385
2496.65 2308
2497.12 2341
2497.59 2451
2498.06 2331
2498.54 2415
2499.01 2472
2499.48 2677
2499.95 2226
2500.42 2166
2500.89 2223
2501.36 2115
2501.84 2276
2502.31 2372
2502.78 2230
2503.25 2379
2503.72 2191
2504.19 2252
2504.66 2225
2505.14 2322
2505.61 2574
2506.08 2678
2506.55 2381
2507.02 2650
2507.50 2748
2507.97 2785
2508.44 2806
2508.91 2608
2509.38 2754
2509.86 2851
2510.33 2854
2510.80 2799
2511.27 2824
2511.75 2788
2512.22 2782
2512.69 2856
2513.16 2772
2513.64 2826
2514.11 2774
2514.58 2589
2515.05 2565
2515.53 2546
2516.00 2504
2516.47 2562
2516.95 2521
2517.42 2561
2517.89 2616
2518.36 2506
2518.84 2442
2519.31 2587
2519.78 2576
2520.26 2393
2520.73 2480
2521.20 2608
2521.68 2624
2522.15 2578
2522.62 2361
2523.10 2410
2523.57 2486
2524.04 2477
2524.52 2425
2524.99 2521
2525.47 2438
2525.94 2526
2526.41 2557
2526.89 2437
2527.36 2314
2527.83 2562
2528.31 2557
2528.78 2395
2529.26 2438
2529.73 2314
2530.21 2361
2530.68 2490
2531.15 2303
2531.63 2346
2532.10 2530
2532.58 2476
2533.05 2551
2533.53 2498
2534.00 2516
2534.47 2518
2534.95 2556
2535.42 2425
2535.90 2400
2536.37 2436
2536.85 2322
2537.32 2406
2537.80 2388
2538.27 2521
2538.75 2683
2539.22 2857
2539.70 2635
2540.17 2549
2540.65 2611
2541.12 2634
2541.60 2557
2542.07 2539
2542.55 2581
2543.02 2607
2543.50 2571
2543.97 2487
2544.45 2535
2544.93 2593
2545.40 2640
2545.88 2883
2546.35 2805
2546.83 2921
2547.30 2877
2547.78 3147
2548.26 3096
2548.73 3112
2549.21 3071
2549.68 3077
2550.16 3187
2550.64 3086
2551.11 3040
2551.59 2930
2552.06 2830
2552.54 2915
2553.02 2863
2553.49 2888
2553.97 2942
2554.45 2893
2554.92 2918
2555.40 3045
2555.88 2771
2556.35 2782
2556.83 2990
2557.31 2908
2557.78 2689
2558.26 2697
2558.74 2811
2559.21 2601
2559.69 2595
2560.17 2659
2560.64 2298
2561.12 2404
2561.60 2539
2562.07 2446
2562.55 2488
2563.03 2409
2563.51 2435
2563.98 2464
2564.46 2590
2564.94 2393
2565.42 2365
2565.89 2373
2566.37 2350
2566.85 2218
2567.33 2275
2567.80 2390
2568.28 2275
2568.76 2341
2569.24 2472
2569.71 2368
2570.19 2297
2570.67 2341
2571.15 2374
2571.63 2319
2572.10 2323
2572.58 2477
2573.06 2345
2573.54 2538
2574.02 2418
2574.50 2371
2574.97 2371
2575.45 2449
2575.93 2606
2576.41 2624
2576.89 2713
2577.37 2528
2577.84 2381
2578.32 2378
2578.80 2257
2579.28 2328
2579.76 2503
2580.24 2546
2580.72 2365
2581.20 2603
2581.67 2512
2582.15 2364
2582.63 2485
2583.11 2422
2583.59 2515
2584.07 2569
2584.55 2451
2585.03 2488
2585.51 2569
2585.99 2394
2586.47 2414
2586.95 2451
2587.43 2525
2587.91 2336
2588.39 2352
2588.86 2485
2589.34 2612
2589.82 2453
2590.30 2397
2590.78 2470
2591.26 2462
2591.74 2352
2592.22 2499
2592.70 2632
2593.18 2590
2593.66 2461
2594.14 2620
2594.62 2586
2595.10 2562
2595.58 2669
2596.06 2498
2596.54 2602
2597.03 2534
2597.51 2448
2597.99 2546
2598.47 2650
2598.95 2416
2599.43 2356
2599.91 2534
2600.39 2581
2600.87 2613
2601.35 2593
2601.83 2469
2602.31 2513
2602.79 2513
2603.27 2568
2603.75 2601
2604.24 2638
2604.72 2652
2605.20 2655
2605.68 2507
2606.16 2588
2606.64 2638
2607.12 2604
2607.60 2754
2608.09 2548
2608.57 2495
2609.05 2527
2609.53 2631
2610.01 2755
2610.49 2527
2610.98 2647
2611.46 2518
2611.94 2527
2612.42 2557
2612.90 2434
2613.38 2578
2613.87 2420
2614.35 2360
2614.83 2468
2615.31 2568
2615.79 2482
2616.28 2475
2616.76 2439
2617.24 2541
2617.72 2511
2618.21 2501
2618.69 2533
2619.17 2548
2619.65 2597
2620.14 2713
2620.62 2664
2621.10 2496
2621.58 2581
2622.07 2519
2622.55 2567
2623.03 2598
2623.51 2573
2624.00 2547
2624.48 2647
2624.96 2585
2625.45 2583
2625.93 2560
2626.41 2635
2626.90 2505
2627.38 2493
2627.86 2583
2628.35 2522
2628.83 2516
2629.31 2522
2629.80 2560
2630.28 2586
2630.76 2399
2631.25 2421
2631.73 2631
2632.21 2591
2632.70 2624
2633.18 2648
2633.66 2680
2634.15 2502
2634.63 2508
2635.12 2549
2635.60 2439
2636.08 2708
2636.57 2554
2637.05 2609
2637.54 2624
2638.02 2719
2638.50 2681
2638.99 2732
2639.47 2660
2639.96 2560
2640.44 2652
2640.93 2728
2641.41 2801
2641.89 2855
2642.38 2855
2642.86 2720
2643.35 2808
2643.83 2785
2644.32 2731
2644.80 2599
2645.29 2569
2645.77 2618
2646.26 2617
2646.74 2548
2647.23 2318
2647.71 2538
2648.20 2603
2648.68 2724
2649.17 2621
2649.65 2399
2650.14 2431
2650.62 2596
2651.11 2527
2651.59 2428
2652.08 2566
2652.57 2677
2653.05 2415
2653.54 2494
2654.02 2423
2654.51 2592
2654.99 2583
2655.48 2657
2655.97 2486
2656.45 2592
2656.94 2645
2657.42 2756
2657.91 2649
2658.39 2441
2658.88 2533
2659.37 2561
2659.85 2565
2660.34 2606
2660.83 2716
2661.31 2686
2661.80 2601
2662.28 2341
2662.77 2425
2663.26 2452
2663.74 2568
2664.23 2479
2664.72 2478
2665.20 2481
2665.69 2528
2666.18 2538
2666.66 2517
2667.15 2638
2667.64 2601
2668.12 2599
2668.61 2438
2669.10 2688
2669.59 2689
2670.07 2411
2670.56 2585
2671.05 2694
2671.53 2741
2672.02 2864
2672.51 2817
2673.00 2684
2673.48 2780
2673.97 2896
2674.46 2922
2674.95 3080
2675.43 3113
2675.92 3024
2676.41 3068
2676.90 3296
2677.38 3189
2677.87 3268
2678.36 3110
2678.85 2994
2679.34 2869
2679.82 2948
2680.31 3095
2680.80 3033
2681.29 2857
2681.78 2885
2682.26 2816
2682.75 2847
2683.24 2990
2683.73 2999
2684.22 2939
2684.71 3001
2685.19 2903
2685.68 2796
2686.17 2692
2686.66 2738
2687.15 2801
2687.64 2699
2688.13 2724
2688.62 2654
2689.10 2673
2689.59 2619
2690.08 2596
2690.57 2685
2691.06 2535
2691.55 2774
2692.04 2637
2692.53 2558
2693.02 2548
2693.51 2473
2694.00 2376
2694.48 2504
2694.97 2467
2695.46 2770
2695.95 2764
2696.44 2565
2696.93 2751
2697.42 2743
2697.91 2934
2698.40 2936
2698.89 2896
2699.38 2711
2699.87 2674
2700.36 2776
2700.85 2778
2701.34 2908
2701.83 3026
2702.32 2847
2702.81 2870
2703.30 2876
2703.79 2935
2704.28 2921
2704.77 2637
2705.26 2807
2705.75 2718
2706.24 2574
2706.73 2545
2707.22 2522
2707.71 2620
2708.20 2583
2708.69 2470
2709.18 2417
2709.68 2611
2710.17 2574
2710.66 2518
2711.15 2513
2711.64 2548
2712.13 2520
2712.62 2500
2713.11 2387
2713.60 2373
2714.09 2490
2714.59 2386
2715.08 2356
2715.57 2597
2716.06 2440
2716.55 2541
2717.04 2607
2717.53 2464
2718.02 2448
2718.52 2528
2719.01 2336
2719.50 2388
2719.99 2312
2720.48 2505
2720.97 2511
2721.47 2585
2721.96 2694
2722.45 2596
2722.94 2492
2723.43 2605
2723.93 2625
2724.42 2521
2724.91 2583
2725.40 2480
2725.89 2472
2726.39 2485
2726.88 2574
2727.37 2558
2727.86 2736
2728.36 2547
2728.85 2515
2729.34 2447
2729.83 2430
2730.33 2521
2730.82 2444
2731.31 2562
2731.80 2574
2732.30 2340
2732.79 2388
2733.28 2412
2733.77 2373
2734.27 2487
2734.76 2658
2735.25 2715
2735.75 2630
2736.24 2615
2736.73 2535
2737.23 2711
2737.72 2568
2738.21 2609
2738.71 2600
2739.20 2681
2739.69 2592
2740.19 2641
2740.68 2504
2741.17 2566
2741.67 2472
2742.16 2349
2742.65 2417
2743.15 2336
2743.64 2254
2744.14 2561
2744.63 2539
2745.12 2451
2745.62 2313
2746.11 2380
2746.61 2554
2747.10 2394
2747.59 2434
2748.09 2667
2748.58 2621
2749.08 2589
2749.57 2514
2750.06 2411
2750.56 2673
2751.05 2701
2751.55 2620
2752.04 2500
2752.54 2446
2753.03 2474
2753.53 2323
2754.02 2506
2754.52 2577
2755.01 2676
2755.51 2635
2756.00 2442
2756.50 2466
2756.99 2641
2757.49 2582
2757.98 2560
2758.48 2665
2758.97 2526
2759.47 2533
2759.96 2535
2760.46 2419
2760.95 2500
2761.45 2643
2761.94 2460
2762.44 2669
2762.93 2696
2763.43 2478
2763.92 2473
2764.42 2502
2764.92 2553
2765.41 2550
2765.91 2617
2766.40 2744
2766.90 2540
2767.40 2736
2767.89 2683
2768.39 2443
2768.88 2495
2769.38 2526
2769.88 2475
2770.37 2634
2770.87 2535
2771.36 2637
2771.86 2843
2772.36 2729
2772.85 2765
2773.35 2731
2773.85 2898
2774.34 2988
2774.84 2878
2775.34 2826
2775.83 2805
2776.33 2761
2776.83 2760
2777.32 2965
2777.82 3033
2778.32 2997
2778.81 2746
2779.31 2942
2779.81 2881
2780.30 2780
2780.80 2712
2781.30 2765
2781.80 2768
2782.29 2875
2782.79 2661
2783.29 2575
2783.79 2502
2784.28 2684
2784.78 2657
2785.28 2754
2785.78 2611
2786.27 2641
2786.77 2758
2787.27 2739
2787.77 2603
2788.26 2576
2788.76 2701
2789.26 2631
2789.76 2700
2790.26 2854
2790.75 2666
2791.25 2661
2791.75 2664
2792.25 2557
2792.75 2631
2793.24 2722
2793.74 2733
2794.24 2474
2794.74 2360
2795.24 2567
2795.74 2749
2796.23 2885
2796.73 2895
2797.23 2932
2797.73 3109
2798.23 3186
2798.73 3137
2799.23 3108
2799.72 3022
2800.22 2916
2800.72 2886
2801.22 2858
2801.72 2856
2802.22 2843
2802.72 2784
2803.22 2919
2803.72 2958
2804.22 3103
2804.72 3096
2805.21 3286
2805.71 3285
2806.21 3365
2806.71 3463
2807.21 3922
2807.71 3968
2808.21 3819
2808.71 3812
2809.21 3590
2809.71 3876
2810.21 3722
2810.71 3671
2811.21 3505
2811.71 3469
2812.21 3086
2812.71 2938
2813.21 3126
2813.71 3043
2814.21 2949
2814.71 2888
2815.21 2845
2815.71 2949
2816.21 2876
2816.71 2958
2817.21 2955
2817.71 3000
2818.21 2937
2818.71 3045
2819.21 3058
2819.71 3143
2820.21 3293
2820.71 3277
2821.22 3189
2821.72 3095
2822.22 2896
2822.72 2811
2823.22 3100
2823.72 2875
2824.22 2770
2824.72 2839
2825.22 2849
2825.72 2869
2826.23 2871
2826.73 2932
2827.23 2854
2827.73 2881
2828.23 2769
2828.73 2687
2829.23 2807
2829.73 2710
2830.24 2669
2830.74 2634
2831.24 2652
2831.74 2689
2832.24 2638
2832.74 2548
2833.25 2701
2833.75 2622
2834.25 2721
2834.75 2695
2835.25 2857
2835.76 2744
2836.26 2700
2836.76 2764
2837.26 2795
2837.76 2800
2838.27 2755
2838.77 2800
2839.27 2607
2839.77 2528
2840.28 2639
2840.78 2707
2841.28 2705
2841.78 2749
2842.29 2928
2842.79 2848
2843.29 2803
2843.79 2832
2844.30 2712
2844.80 2805
2845.30 2917
2845.81 3052
2846.31 2831
2846.81 3065
2847.31 3127
2847.82 3175
2848.32 3280
2848.82 3274
2849.33 3413
2849.83 3277
2850.33 2971
2850.84 2966
2851.34 2858
2851.84 2915
2852.35 2895
2852.85 2719
2853.35 2657
2853.86 2789
2854.36 2646
2854.86 2830
2855.37 2481
2855.87 2614
2856.38 2754
2856.88 2700
2857.38 2707
2857.89 2760
2858.39 2737
2858.90 2702
2859.40 2772
2859.90 2798
2860.41 2824
2860.91 3003
2861.42 2594
2861.92 2647
2862.43 2781
2862.93 2750
2863.43 2625
2863.94 2498
2864.44 2506
2864.95 2575
2865.45 2396
2865.96 2451
2866.46 2438
2866.97 2460
2867.47 2305
2867.98 2369
2868.48 2427
2868.99 2539
2869.49 2542
2870.00 2620
2870.50 2660
2871.01 2642
2871.51 2526
2872.02 2766
2872.52 2640
2873.03 2741
2873.53 2766
2874.04 2753
2874.54 2858
2875.05 2727
2875.56 2802
2876.06 2676
2876.57 2504
2877.07 2631
2877.58 2588
2878.08 2738
2878.59 2744
2879.09 2873
2879.60 2893
2880.11 2864
2880.61 2963
2881.12 2933
2881.62 3104
2882.13 3093
2882.64 3024
2883.14 2967
2883.65 2855
2884.16 2976
2884.66 3055
2885.17 3018
2885.67 3063
2886.18 3186
2886.69 3352
2887.19 3376
2887.70 3369
2888.21 3257
2888.71 3361
2889.22 3308
2889.73 3147
2890.23 3135
2890.74 3000
2891.25 3051
2891.76 3028
2892.26 3126
2892.77 3116
2893.28 3068
2893.78 3346
2894.29 3237
2894.80 3223
2895.31 3256
2895.81 3037
2896.32 3213
2896.83 3296
2897.33 3325
2897.84 3238
2898.35 3403
2898.86 3322
2899.36 3372
2899.87 3407
2900.38 3423
2900.89 3506
2901.40 3658
2901.90 3727
2902.41 3461
2902.92 3660
2903.43 3616
2903.94 3641
2904.44 3669
2904.95 3441
2905.46 3459
2905.97 3376
2906.48 3166
2906.98 3109
2907.49 3215
2908.00 3061
2908.51 2870
2909.02 3040
2909.53 2953
2910.04 2887
2910.54 2794
2911.05 2841
2911.56 2764
2912.07 2885
2912.58 2833
2913.09 2645
2913.60 2684
2914.11 2736
2914.61 2807
2915.12 2799
2915.63 2727
2916.14 2795
2916.65 2738
2917.16 2640
2917.67 2818
2918.18 2750
2918.69 2787
2919.20 2704
2919.71 2597
2920.22 2739
2920.73 2783
2921.23 2961
2921.74 2945
2922.25 2793
2922.76 2981
2923.27 2964
2923.78 3091
2924.29 3204
2924.80 3199
2925.31 3043
2925.82 2773
2926.33 3150
2926.84 3200
2927.35 3106
2927.86 2958
2928.37 2957
2928.88 2872
2929.39 2868
2929.90 2917
2930.41 2907
2930.92 2783
2931.43 2760
2931.95 2850
2932.46 2793
2932.97 2731
2933.48 2763
2933.99 2850
2934.50 2923
2935.01 2989
2935.52 2946
2936.03 3013
2936.54 2864
2937.05 2864
2937.56 3049
2938.07 3052
2938.59 2986
2939.10 2988
2939.61 3059
2940.12 3210
2940.63 3186
2941.14 3180
2941.65 2964
2942.16 3135
2942.68 3166
2943.19 3328
2943.70 3390
2944.21 3745
2944.72 3775
2945.23 3878
2945.74 4113
2946.26 4181
2946.77 4495
2947.28 4229
2947.79 4236
2948.30 4007
2948.82 4103
2949.33 3900
2949.84 3890
2950.35 3808
2950.86 3380
2951.38 3287
2951.89 3034
2952.40 2932
2952.91 2911
2953.42 2837
2953.94 2786
2954.45 2825
2954.96 2761
2955.47 2691
2955.99 2766
2956.50 2764
2957.01 2859
2957.53 2876
2958.04 2946
2958.55 2833
2959.06 2808
2959.58 2731
2960.09 3010
2960.60 3017
2961.12 2945
2961.63 3151
2962.14 3214
2962.65 3264
2963.17 3174
2963.68 3239
2964.19 3216
2964.71 3281
2965.22 3296
2965.73 3232
2966.25 3075
2966.76 3110
2967.27 2858
2967.79 2840
2968.30 2916
2968.82 2972
2969.33 2964
2969.84 2812
2970.36 2976
2970.87 2889
2971.38 3015
2971.90 3271
2972.41 3156
2972.93 3077
2973.44 3034
2973.95 3147
2974.47 3190
2974.98 3244
2975.50 3121
2976.01 3258
2976.53 3207
2977.04 3056
2977.55 3185
2978.07 3054
2978.58 3055
2979.10 2981
2979.61 2847
2980.13 2974
2980.64 3061
2981.16 3091
2981.67 3129
2982.19 3094
2982.70 3257
2983.22 3323
2983.73 3167
2984.25 3120
2984.76 3243
2985.28 3504
2985.79 3323
2986.31 3374
2986.82 3503
2987.34 3582
2987.85 3723
2988.37 3708
2988.88 3547
2989.40 3539
2989.91 3583
2990.43 3548
2990.95 3599
2991.46 3682
2991.98 3782
2992.49 3764
2993.01 3642
2993.52 3686
2994.04 3675
2994.56 3693
2995.07 3795
2995.59 3899
2996.10 3918
2996.62 4088
2997.14 4443
2997.65 4124
2998.17 3931
2998.68 4080
2999.20 4156
2999.72 4074
3000.23 4005
3000.75 4313
3001.27 4198
3001.78 4394
3002.30 4673
3002.82 5236
3003.33 5584
3003.85 5695
3004.37 6250
3004.88 6603
3005.40 6426
3005.92 6631
3006.43 6620
3006.95 6148
3007.47 6108
3007.99 5571
3008.50 5031
3009.02 4997
3009.54 4645
3010.05 4229
3010.57 3831
3011.09 3638
3011.61 3537
3012.12 3335
3012.64 3392
3013.16 3360
3013.68 3308
3014.19 3323
3014.71 3271
3015.23 3288
3015.75 3402
3016.26 3361
3016.78 3688
3017.30 3662
3017.82 3517
3018.34 3517
3018.85 3511
3019.37 3384
3019.89 3467
3020.41 3389
3020.93 3410
3021.44 3493
3021.96 3483
3022.48 3414
3023.00 3401
3023.52 3528
3024.04 3464
3024.55 3406
3025.07 3360
3025.59 3397
3026.11 3455
3026.63 3328
3027.15 3435
3027.67 3335
3028.18 3169
3028.70 3072
3029.22 3081
3029.74 3076
3030.26 3058
3030.78 3167
3031.30 3187
3031.82 3083
3032.34 3155
3032.86 3163
3033.38 2986
3033.89 3099
3034.41 3091
3034.93 3312
3035.45 3263
3035.97 3136
3036.49 3125
3037.01 2992
3037.53 3065
3038.05 2885
3038.57 2939
3039.09 3130
3039.61 2876
3040.13 3018
3040.65 3118
3041.17 2966
3041.69 3074
3042.21 3254
3042.73 2930
3043.25 2855
3043.77 2972
3044.29 3099
3044.81 2961
3045.33 2978
3045.85 2992
3046.37 2837
3046.89 3048
3047.41 3159
3047.93 3006
3048.45 2988
3048.97 3020
3049.49 3274
3050.01 2967
3050.54 3029
3051.06 3055
3051.58 3121
3052.10 3189
3052.62 2912
3053.14 2920
3053.66 2773
3054.18 2783
3054.70 2861
3055.22 2920
3055.74 2955
3056.27 2891
3056.79 2837
3057.31 2701
3057.83 2947
3058.35 2923
3058.87 2778
3059.39 2878
3059.92 2995
3060.44 2982
3060.96 3012
3061.48 3135
3062.00 3162
3062.52 2995
3063.05 3032
3063.57 3046
3064.09 3159
3064.61 3157
3065.13 3109
3065.66 3049
3066.18 3115
3066.70 3240
3067.22 3120
3067.74 3197
3068.27 3233
3068.79 3068
3069.31 3184
3069.83 3337
3070.35 3001
3070.88 2991
3071.40 2935
3071.92 3280
3072.45 3243
3072.97 2896
3073.49 3018
3074.01 3042
3074.54 2952
3075.06 3107
3075.58 3236
3076.10 3231
3076.63 3357
3077.15 3277
3077.67 3422
3078.20 3679
3078.72 3676
3079.24 3685
3079.77 3845
3080.29 3956
3080.81 4101
3081.34 3959
3081.86 3867
3082.38 3970
3082.91 4044
3083.43 4040
3083.95 4071
3084.48 4008
3085.00 3746
3085.52 3690
3086.05 3933
3086.57 3957
3087.10 3911
3087.62 3907
3088.14 3894
3088.67 3814
3089.19 3778
3089.72 3772
3090.24 3742
3090.76 3732
3091.29 3945
3091.81 4148
3092.34 3739
3092.86 3701
3093.38 3756
3093.91 3749
3094.43 3777
3094.96 3764
3095.48 3993
3096.01 3873
3096.53 4039
3097.06 3991
3097.58 4071
3098.11 4454
3098.63 4579
3099.16 4717
3099.68 5438
3100.21 6203
3100.73 7217
3101.26 8108
3101.78 9014
3102.31 10110
3102.83 10188
3103.36 10741
3103.88 10991
3104.41 10933
3104.93 10527
3105.46 9776
3105.98 8932
3106.51 8028
3107.03 7243
3107.56 6096
3108.08 5380
3108.61 4883
3109.14 4721
3109.66 4417
3110.19 4301
3110.71 4325
3111.24 4247
3111.77 4219
3112.29 4181
3112.82 3905
3113.34 3909
3113.87 3829
3114.40 3776
3114.92 3778
3115.45 3653
3115.97 3472
3116.50 3345
3117.03 3356
3117.55 3231
3118.08 3348
3118.61 3170
3119.13 3306
3119.66 3344
3120.19 3235
3120.71 3401
3121.24 3523
3121.77 3737
3122.29 3707
3122.82 3608
3123.35 3982
3123.87 3983
3124.40 3817
3124.93 3655
3125.45 3634
3125.98 3578
3126.51 3544
3127.04 3568
3127.56 3227
3128.09 3393
3128.62 3255
3129.15 3265
3129.67 3372
3130.20 3342
3130.73 3118
3131.26 3150
3131.78 3144
3132.31 3252
3132.84 3315
3133.37 3196
3133.89 3356
3134.42 3174
3134.95 3258
3135.48 3332
3136.01 3428
3136.53 3432
3137.06 3258
3137.59 3126
3138.12 3253
3138.65 3476
3139.17 3284
3139.70 3221
3140.23 3108
3140.76 3145
3141.29 3224
3141.82 3170
3142.34 3194
3142.87 3124
3143.40 3175
3143.93 3214
3144.46 3456
3144.99 3529
3145.52 3583
3146.05 3794
3146.57 4109
3147.10 4217
3147.63 4036
3148.16 4129
3148.69 4163
3149.22 4100
3149.75 4052
3150.28 3763
3150.81 3545
3151.34 3842
3151.87 3730
3152.39 3638
3152.92 3509
3153.45 3528
3153.98 3489
3154.51 3249
3155.04 3227
3155.57 3386
3156.10 3369
3156.63 3342
3157.16 3489
3157.69 3391
3158.22 3419
3158.75 3600
3159.28 3679
3159.81 3673
3160.34 3497
3160.87 3681
3161.40 3483
3161.93 3189
3162.46 3359
3162.99 3405
3163.52 3285
3164.05 3120
3164.58 3268
3165.11 3122
3165.64 3070
3166.17 3109
3166.70 3152
3167.23 3133
3167.76 3274
3168.30 3267
3168.83 3001
3169.36 2962
3169.89 3061
3170.42 3141
3170.95 3121
3171.48 3092
3172.01 3129
3172.54 3332
3173.07 3430
3173.60 3292
3174.14 3413
3174.67 3657
3175.20 3621
3175.73 3464
3176.26 3405
3176.79 3468
3177.32 3410
3177.86 3464
3178.39 3447
3178.92 3324
3179.45 3313
3179.98 3199
3180.51 3340
3181.05 3197
3181.58 3241
3182.11 3337
3182.64 2977
3183.17 2965
3183.70 3016
3184.24 3000
3184.77 3130
3185.30 3041
3185.83 3064
3186.37 3125
3186.90 3220
3187.43 3194
3187.96 3266
3188.49 3200
3189.03 3117
3189.56 3028
3190.09 3121
3190.62 3038
3191.16 3219
3191.69 3202
3192.22 3197
3192.75 3177
3193.29 2971
3193.82 3107
3194.35 3138
3194.89 3285
3195.42 3252
3195.95 3154
3196.49 3085
3197.02 3047
3197.55 3006
3198.08 3362
3198.62 3295
3199.15 3099
3199.68 3158
3200.22 3369
3200.75 3202
3201.28 3316
3201.82 3207
3202.35 3385
3202.89 3201
3203.42 3322
3203.95 3484
3204.49 3287
3205.02 3155
3205.55 3305
3206.09 3239
3206.62 3330
3207.16 3295
3207.69 3527
3208.22 3664
3208.76 3519
3209.29 3579
3209.83 3658
3210.36 3862
3210.89 4071
3211.43 4013
3211.96 3900
3212.50 3960
3213.03 4048
3213.57 3886
3214.10 3942
3214.64 3913
3215.17 3802
3215.70 3720
3216.24 3808
3216.77 3769
3217.31 3710
3217.84 3563
3218.38 3677
3218.91 3984
3219.45 4110
3219.98 4028
3220.52 3830
3221.05 4058
3221.59 3944
3222.12 3967
3222.66 4093
3223.19 4107
3223.73 4325
3224.26 4345
3224.80 4131
3225.34 3907
3225.87 4042
3226.41 4086
3226.94 3906
3227.48 3884
3228.01 3758
3228.55 3861
3229.08 3357
3229.62 3390
3230.16 3509
3230.69 3456
3231.23 3501
3231.76 3295
3232.30 3344
3232.84 3482
3233.37 3458
3233.91 3412
3234.44 3452
3234.98 3548
3235.52 3709
3236.05 3708
3236.59 3554
3237.13 3710
3237.66 3959
3238.20 4171
3238.74 4184
3239.27 4009
3239.81 4070
3240.35 4142
3240.88 4231
3241.42 3930
3241.96 3816
3242.49 3950
3243.03 3718
3243.57 3677
3244.10 3840
3244.64 3616
3245.18 3540
3245.72 3703
3246.25 3593
3246.79 3567
3247.33 3420
3247.86 3671
3248.40 3610
3248.94 3578
3249.48 3539
3250.01 3561
3250.55 3649
3251.09 3663
3251.63 3850
3252.16 3975
3252.70 3844
3253.24 3895
3253.78 3859
3254.32 3923
3254.85 3944
3255.39 3778
3255.93 4039
3256.47 4159
3257.01 4442
3257.54 4361
3258.08 4893
3258.62 4751
3259.16 4966
3259.70 5339
3260.23 5465
3260.77 5733
3261.31 6047
3261.85 6370
3262.39 6325
3262.93 6598
3263.47 6627
3264.00 7233
3264.54 7843
3265.08 7482
3265.62 7288
3266.16 7882
3266.70 7936
3267.24 7861
3267.78 8059
3268.32 7902
3268.85 7118
3269.39 6742
3269.93 6404
3270.47 5729
3271.01 5621
3271.55 4902
3272.09 4684
3272.63 4717
3273.17 4475
3273.71 4238
3274.25 4286
3274.79 4201
3275.33 4172
3275.87 4138
3276.41 4129
3276.95 4152
3277.49 4330
3278.02 4301
3278.56 4367
3279.10 4372
3279.64 4412
3280.18 4369
3280.72 4513
3281.26 4441
3281.80 4491
3282.35 4293
3282.89 4328
3283.43 4599
3283.97 4419
3284.51 4629
3285.05 4603
3285.59 4649
3286.13 4546
3286.67 4451
3287.21 4443
3287.75 4527
3288.29 4684
3288.83 4611
3289.37 4472
3289.91 4554
3290.45 4471
3290.99 4347
3291.53 4478
3292.08 4712
3292.62 4840
3293.16 5294
3293.70 5565
3294.24 5456
3294.78 5755
3295.32 6023
3295.86 6375
3296.40 6567
3296.95 6632
3297.49 6429
3298.03 6254
3298.57 5886
3299.11 5619
3299.65 5487
3300.20 5240
3300.74 5053
3301.28 4664
3301.82 4342
3302.36 4372
3302.90 4223
3303.45 4215
3303.99 4144
3304.53 4171
3305.07 4129
3305.61 4046
3306.16 4081
3306.70 4043
3307.24 3997
3307.78 3937
3308.33 3816
3308.87 3939
3309.41 4000
3309.95 3836
3310.49 3822
3311.04 3723
3311.58 3863
3312.12 3649
3312.67 3647
3313.21 3716
3313.75 3554
3314.29 3931
3314.84 4256
3315.38 4307
3315.92 4287
3316.47 4295
3317.01 4312
3317.55 4302
3318.09 4171
3318.64 4345
3319.18 4577
3319.72 4550
3320.27 4507
3320.81 4547
3321.35 4373
3321.90 4554
3322.44 4398
3322.98 4365
3323.53 4403
3324.07 4283
3324.62 4434
3325.16 4199
3325.70 3917
3326.25 4048
3326.79 4159
3327.33 3935
3327.88 3760
3328.42 3995
3328.97 3842
3329.51 3932
3330.05 4096
3330.60 4403
3331.14 4882
3331.69 5497
3332.23 6349
3332.78 7295
3333.32 8268
3333.86 9572
3334.41 10393
3334.95 11602
3335.50 12184
3336.04 12710
3336.59 13303
3337.13 13525
3337.68 13075
3338.22 12237
3338.77 11309
3339.31 10358
3339.86 9571
3340.40 8421
3340.94 7343
3341.49 6641
3342.04 5962
3342.58 5556
3343.13 5146
3343.67 4751
3344.22 4410
3344.76 3975
3345.31 3986
3345.85 4091
3346.40 3909
3346.94 4135
3347.49 3997
3348.03 3996
3348.58 4019
3349.12 3945
3349.67 4171
3350.22 3979
3350.76 3965
3351.31 4001
3351.85 4008
3352.40 3949
3352.95 3764
3353.49 3647
3354.04 3565
3354.58 3452
3355.13 3684
3355.68 3847
3356.22 3785
3356.77 3631
3357.31 3559
3357.86 3406
3358.41 3310
3358.95 3455
3359.50 3472
3360.05 3313
3360.59 3269
3361.14 3150
3361.69 3266
3362.23 3134
3362.78 3105
3363.33 3301
3363.87 3579
3364.42 3444
3364.97 3416
3365.51 3329
3366.06 3428
3366.61 3422
3367.16 3255
3367.70 3487
3368.25 3404
3368.80 3393
3369.34 3340
3369.89 3495
3370.44 3456
3370.99 3523
3371.53 3731
3372.08 3890
3372.63 3890
3373.18 3578
3373.72 3796
3374.27 3860
3374.82 3882
3375.37 3906
3375.92 3929
3376.46 3864
3377.01 3763
3377.56 3496
3378.11 3470
3378.66 3546
3379.20 3269
3379.75 3183
3380.30 3136
3380.85 3248
3381.40 3351
3381.94 3319
3382.49 3046
3383.04 3097
3383.59 3121
3384.14 3181
3384.69 3171
3385.24 3249
3385.78 3336
3386.33 3153
3386.88 2966
3387.43 3147
3387.98 3095
3388.53 3002
3389.08 3017
3389.63 3153
3390.17 3184
3390.72 3317
3391.27 3018
3391.82 2961
3392.37 2970
3392.92 3103
3393.47 3029
3394.02 2906
3394.57 3045
3395.12 2932
3395.67 2916
3396.22 3053
3396.77 2934
3397.32 2843
3397.87 3091
3398.42 3185
3398.96 3047
3399.51 3019
3400.06 3173
3400.61 3172
3401.16 3140
3401.71 3192
3402.26 3004
3402.81 2980
3403.36 3042
3403.91 2915
3404.46 2930
3405.01 2896
3405.56 2892
3406.11 2940
3406.67 2951
3407.22 2802
3407.77 2733
3408.32 2914
3408.87 2866
3409.42 2869
3409.97 3142
3410.52 3052
3411.07 3158
3411.62 3195
3412.17 3207
3412.72 3177
3413.27 2998
3413.82 3178
3414.37 3372
3414.93 3226
3415.48 3367
3416.03 3317
3416.58 3091
3417.13 2919
3417.68 2879
3418.23 3048
3418.78 3125
3419.33 3093
3419.89 3109
3420.44 3211
3420.99 3351
3421.54 3378
3422.09 3465
3422.64 3717
3423.20 3724
3423.75 3595
3424.30 3801
3424.85 3883
3425.40 3580
3425.95 3715
3426.51 3621
3427.06 3472
3427.61 3435
3428.16 3190
3428.71 3302
3429.27 3276
3429.82 3212
3430.37 3102
3430.92 3151
3431.48 3101
3432.03 3175
3432.58 3389
3433.13 3446
3433.69 3193
3434.24 3131
3434.79 3283
3435.34 3058
3435.90 3047
3436.45 3090
3437.00 3209
3437.55 3202
3438.11 3286
3438.66 3349
3439.21 3386
3439.77 3582
3440.32 3575
3440.87 3566
3441.42 3502
3441.98 3401
3442.53 3286
3443.08 3509
3443.64 3317
3444.19 3076
3444.74 3044
3445.30 3128
3445.85 3096
3446.41 3065
3446.96 2962
3447.51 2891
3448.07 3104
3448.62 3039
3449.17 2902
3449.73 2742
3450.28 3037
3450.83 2890
3451.39 2859
3451.94 2956
3452.50 2902
3453.05 3101
3453.60 2887
3454.16 2861
3454.71 2985
3455.27 2806
3455.82 2842
3456.38 2878
3456.93 2948
3457.48 3016
3458.04 3075
3458.59 2894
3459.15 2894
3459.70 2987
3460.26 3167
3460.81 2887
3461.37 3027
3461.92 3170
3462.48 3128
3463.03 3077
3463.59 3329
3464.14 3419
3464.70 3241
3465.25 3257
3465.81 3284
3466.36 3300
3466.92 3219
3467.47 3279
3468.03 3540
3468.58 3437
3469.14 3227
3469.69 3276
3470.25 3482
3470.80 3414
3471.36 3578
3471.92 3468
3472.47 3500
3473.03 3493
3473.58 3789
3474.14 3606
3474.69 3554
3475.25 3366
3475.81 3402
3476.36 3567
3476.92 3799
3477.47 3608
3478.03 3703
3478.59 3831
3479.14 3832
3479.70 3941
3480.25 3995
3480.81 3940
3481.37 3796
3481.92 4051
3482.48 3807
3483.04 3741
3483.59 4018
3484.15 3964
3484.71 4086
3485.26 4063
3485.82 3931
3486.38 4204
3486.93 4527
3487.49 4697
3488.05 4761
3488.60 5265
3489.16 5605
3489.72 6246
3490.27 6720
3490.83 7213
3491.39 7593
3491.95 7405
3492.50 7882
3493.06 8147
3493.62 7639
3494.17 7756
3494.73 7490
3495.29 7287
3495.85 7241
3496.40 7447
3496.96 7629
3497.52 7731
3498.08 7928
3498.64 8245
3499.19 8778
3499.75 9290
3500.31 9233
3500.87 8867
3501.42 9022
3501.98 9498
3502.54 9576
3503.10 9473
3503.66 9736
3504.21 10024
3504.77 10106
3505.33 10809
3505.89 10702
3506.45 10168
3507.01 10284
3507.56 9577
3508.12 8941
3508.68 8765
3509.24 7852
3509.80 7416
3510.36 6820
3510.92 6173
3511.47 5630
3512.03 5354
3512.59 4951
3513.15 4474
3513.71 4431
3514.27 4230
3514.83 3909
3515.39 4110
3515.95 4060
3516.51 3980
3517.06 3767
3517.62 3930
3518.18 3940
3518.74 3761
3519.30 3978
3519.86 4003
3520.42 3990
3520.98 3991
3521.54 3886
3522.10 4033
3522.66 4137
3523.22 4131
3523.78 3967
3524.34 3984
3524.90 3996
3525.46 4202
3526.02 3955
3526.58 3989
3527.14 3945
3527.70 3837
3528.26 3856
3528.82 3732
3529.38 3501
3529.94 3500
3530.50 3630
3531.06 3529
3531.62 3642
3532.18 3648
3532.74 3924
3533.30 4041
3533.86 4022
3534.42 3916
3534.98 3772
3535.54 3953
3536.10 4121
3536.66 4033
3537.22 3946
3537.79 4183
3538.35 4205
3538.91 3919
3539.47 3921
3540.03 3978
3540.59 3876
3541.15 4097
3541.71 3835
3542.27 3901
3542.84 3948
3543.40 3817
3543.96 3948
3544.52 3908
3545.08 3777
3545.64 3851
3546.20 3649
3546.77 3542
3547.33 3503
3547.89 3732
3548.45 3533
3549.01 3494
3549.57 3317
3550.14 3189
3550.70 3162
3551.26 3151
3551.82 3172
3552.38 3030
3552.94 2990
3553.51 3123
3554.07 3206
3554.63 3228
3555.19 3000
3555.76 3029
3556.32 3135
3556.88 3166
3557.44 3285
3558.01 3128
3558.57 3163
3559.13 3182
3559.69 3084
3560.26 3266
3560.82 3391
3561.38 3230
3561.94 3209
3562.51 3332
3563.07 3225
3563.63 3250
3564.19 3345
3564.76 3253
3565.32 3012
3565.88 3272
3566.45 3108
3567.01 2995
3567.57 2968
3568.14 3101
3568.70 3042
3569.26 3117
3569.83 3138
3570.39 3094
3570.95 3156
3571.52 3288
3572.08 3186
3572.64 3077
3573.21 3110
3573.77 3297
3574.34 3344
3574.90 3382
3575.46 3488
3576.03 3501
3576.59 3366
3577.15 3269
3577.72 3500
3578.28 3445
3578.85 3419
3579.41 3532
3579.97 3560
3580.54 3506
3581.10 3651
3581.67 3414
3582.23 3401
3582.80 3255
3583.36 3069
3583.93 3119
3584.49 3186
3585.05 3168
3585.62 3003
3586.18 3176
3586.75 3137
3587.31 3149
3587.88 3086
3588.44 2974
3589.01 3034
3589.57 3158
3590.14 3177
3590.70 3164
3591.27 3064
3591.83 3040
3592.40 3337
3592.96 3239
3593.53 3173
3594.09 3101
3594.66 3062
3595.22 2940
3595.79 3081
3596.36 2998
3596.92 3107
3597.49 3053
3598.05 3030
3598.62 2909
3599.18 3121
3599.75 2969
3600.31 3096
3600.88 3109
3601.45 3033
3602.01 3080
3602.58 3014
3603.14 3063
3603.71 3156
3604.28 3107
3604.84 3108
3605.41 3087
3605.97 2948
3606.54 3023
3607.11 2967
3607.67 3024
3608.24 2970
3608.81 2833
3609.37 2849
3609.94 2738
3610.51 2670
3611.07 2930
3611.64 3003
3612.21 2897
3612.77 2895
3613.34 2893
3613.91 3143
3614.47 3280
3615.04 3114
3615.61 3578
3616.17 3611
3616.74 3958
3617.31 4223
3617.88 4237
3618.44 4282
3619.01 4402
3619.58 4466
3620.14 4472
3620.71 4060
3621.28 4059
3621.85 3933
3622.41 3812
3622.98 3606
3623.55 3599
3624.12 3235
3624.68 3118
3625.25 2999
3625.82 3081
3626.39 3153
3626.96 2966
3627.52 3104
3628.09 2949
3628.66 2872
3629.23 3040
3629.80 2923
3630.36 2990
3630.93 2921
3631.50 3002
3632.07 3067
3632.64 2975
3633.21 3008
3633.77 3015
3634.34 3104
3634.91 3228
3635.48 3195
3636.05 3119
3636.62 3114
3637.19 3492
3637.75 3605
3638.32 3594
3638.89 3919
3639.46 4136
3640.03 4196
3640.60 4332
3641.17 4431
3641.74 4336
3642.31 4531
3642.87 4615
3643.44 4468
3644.01 4658
3644.58 4439
3645.15 4391
3645.72 4007
3646.29 3880
3646.86 3832
3647.43 3640
3648.00 3525
3648.57 3697
3649.14 3475
3649.71 3493
3650.28 3649
3650.85 3667
3651.42 3619
3651.99 3840
3652.56 3854
3653.13 3785
3653.70 3985
3654.27 3895
3654.84 3894
3655.41 4023
3655.98 4246
3656.55 4131
3657.12 4336
3657.69 4544
3658.26 4577
3658.83 4533
3659.40 4453
3659.97 4242
3660.54 4505
3661.11 4490
3661.68 4368
3662.25 4245
3662.82 4270
3663.39 4125
3663.96 3983
3664.53 4070
3665.10 3887
3665.68 3872
3666.25 4002
3666.82 3689
3667.39 3610
3667.96 3729
3668.53 3533
3669.10 3484
3669.67 3427
3670.24 3441
3670.82 3312
3671.39 3161
3671.96 3447
3672.53 3452
3673.10 3657
3673.67 3404
3674.24 3498
3674.82 3459
3675.39 3536
3675.96 3447
3676.53 3475
3677.10 3562
3677.67 3532
3678.25 3452
3678.82 3419
3679.39 3618
3679.96 3377
3680.53 3276
3681.11 3407
3681.68 3377
3682.25 3403
3682.82 3383
3683.40 3352
3683.97 3377
3684.54 3491
3685.11 3463
3685.68 3502
3686.26 3566
3686.83 3796
3687.40 3688
3687.98 3853
3688.55 4040
3689.12 4239
3689.69 4542
3690.27 4355
3690.84 4472
3691.41 4588
3691.98 4167
3692.56 3933
3693.13 4040
3693.70 3817
3694.28 3897
3694.85 3642
3695.42 3613
3696.00 3447
3696.57 3640
3697.14 3784
3697.72 3635
3698.29 3710
3698.86 3613
3699.44 3739
3700.01 3635
3700.58 3762
3701.16 3759
3701.73 3513
3702.31 3622
3702.88 3730
3703.45 3661
3704.03 3573
3704.60 3528
3705.17 3421
3705.75 3431
3706.32 3379
3706.90 3387
3707.47 3593
3708.05 3473
3708.62 3474
3709.19 3452
3709.77 3549
3710.34 3456
3710.92 3353
3711.49 3371
3712.07 3291
3712.64 3151
3713.22 3189
3713.79 3300
3714.36 3114
3714.94 3274
3715.51 3179
3716.09 3038
3716.66 3180
3717.24 3263
3717.81 3298
3718.39 3294
3718.96 3215
3719.54 3460
3720.11 3325
3720.69 3558
3721.26 3415
3721.84 3222
3722.41 3238
3722.99 3337
3723.57 3285
3724.14 3136
3724.72 3201
3725.29 3017
3725.87 3012
3726.44 3142
3727.02 3118
3727.59 3114
3728.17 3136
3728.75 3170
3729.32 3146
3729.90 3214
3730.47 3229
3731.05 3178
3731.63 3309
3732.20 3439
3732.78 3298
3733.35 3371
3733.93 3316
3734.51 3260
3735.08 3325
3735.66 3342
3736.24 3349
3736.81 3168
3737.39 2966
3737.96 3095
3738.54 2865
3739.12 2957
3739.69 3171
3740.27 3039
3740.85 2829
3741.42 2852
3742.00 2752
3742.58 2925
3743.16 2974
3743.73 2973
3744.31 2907
3744.89 2955
3745.46 3066
3746.04 3033
3746.62 3057
3747.19 2950
3747.77 3059
3748.35 3081
3748.93 2844
3749.50 2892
3750.08 2938
3750.66 2925
3751.24 2810
3751.81 2893
3752.39 2996
3752.97 2800
3753.55 2845
3754.13 2883
3754.70 2833
3755.28 2835
3755.86 2744
3756.44 2651
3757.01 2729
3757.59 2821
3758.17 2693
3758.75 2758
3759.33 2985
3759.91 2951
3760.48 2870
3761.06 2845
3761.64 3049
3762.22 3039
3762.80 2906
3763.38 2928
3763.95 2807
3764.53 2859
3765.11 2891
3765.69 2884
3766.27 3016
3766.85 2887
3767.43 3055
3768.00 2963
3768.58 2746
3769.16 2721
3769.74 2924
3770.32 2720
3770.90 2725
3771.48 2765
3772.06 2682
3772.64 2742
3773.22 2837
3773.80 2744
3774.37 2847
3774.95 2817
3775.53 2853
3776.11 2741
3776.69 2657
3777.27 2991
3777.85 2814
3778.43 2843
3779.01 2889
3779.59 2916
3780.17 2870
3780.75 2910
3781.33 2873
3781.91 2698
3782.49 2644
3783.07 2785
3783.65 2687
3784.23 2650
3784.81 2676
3785.39 2749
3785.97 2615
3786.55 2695
3787.13 2653
3787.71 2646
3788.29 2710
3788.87 2808
3789.45 2771
3790.03 2689
3790.61 2765
3791.19 2803
3791.77 2997
3792.36 2971
3792.94 2999
3793.52 2846
3794.10 2857
3794.68 2913
3795.26 3015
3795.84 2844
3796.42 2822
3797.00 2780
3797.58 2817
3798.16 3001
3798.75 3261
3799.33 3184
3799.91 3176
3800.49 3230
3801.07 3278
3801.65 3188
3802.23 3583
3802.82 3458
3803.40 3372
3803.98 3392
3804.56 3429
3805.14 3479
3805.72 3398
3806.31 3622
3806.89 3698
3807.47 3454
3808.05 3635
3808.63 3787
3809.22 3754
3809.80 3618
3810.38 3666
3810.96 3754
3811.54 3938
3812.13 3807
3812.71 3899
3813.29 3738
3813.87 3869
3814.45 3982
3815.04 3640
3815.62 3739
3816.20 3790
3816.78 3494
3817.37 3346
3817.95 3448
3818.53 3388
3819.12 3188
3819.70 3072
3820.28 3145
3820.86 2979
3821.45 2937
3822.03 2848
3822.61 2797
3823.20 2723
3823.78 2770
3824.36 2725
3824.95 2735
3825.53 2850
3826.11 2775
3826.70 2752
3827.28 2833
3827.86 2887
3828.45 2948
3829.03 2882
3829.61 2624
3830.20 2768
3830.78 2823
3831.36 2778
3831.95 2903
3832.53 2968
3833.11 3021
3833.70 2928
3834.28 2767
3834.87 2875
3835.45 3056
3836.03 2707
3836.62 2795
3837.20 2830
3837.79 2739
3838.37 2662
3838.96 2609
3839.54 2833
3840.12 2754
3840.71 2769
3841.29 2844
3841.88 2662
3842.46 2691
3843.05 2720
3843.63 2591
3844.22 2740
3844.80 2638
3845.39 2638
3845.97 2620
3846.55 2695
3847.14 2676
3847.72 2702
3848.31 2739
3848.89 2620
3849.48 2480
3850.06 2766
3850.65 2683
3851.24 2632
3851.82 2719
3852.41 2802
3852.99 2835
3853.58 2870
3854.16 2603
3854.75 2575
3855.33 2727
3855.92 2584
3856.50 2711
3857.09 2851
3857.68 2825
3858.26 2845
3858.85 2896
3859.43 3329
3860.02 3310
3860.60 3401
3861.19 3419
3861.78 3660
3862.36 3732
3862.95 3767
3863.53 3723
3864.12 3653
3864.71 3601
3865.29 3394
3865.88 3645
3866.47 3426
3867.05 3333
3867.64 3239
3868.23 3286
3868.81 3087
3869.40 3120
3869.98 3268
3870.57 3092
3871.16 3080
3871.75 3062
3872.33 3059
3872.92 2973
3873.51 2953
3874.09 3058
3874.68 2966
3875.27 2994
3875.85 3149
3876.44 2971
3877.03 2818
3877.62 2905
3878.20 2976
3878.79 2853
3879.38 2832
3879.96 2768
3880.55 2763
3881.14 2626
3881.73 2644
3882.31 2645
3882.90 2471
3883.49 2578
3884.08 2645
3884.66 2687
3885.25 2423
3885.84 2557
3886.43 2661
3887.02 2747
3887.60 2806
3888.19 2729
3888.78 2853
3889.37 2966
3889.96 3159
3890.54 2952
3891.13 3093
3891.72 3136
3892.31 3104
3892.90 2987
3893.49 2851
3894.07 2777
3894.66 2919
3895.25 2875
3895.84 2938
3896.43 2926
3897.02 2911
3897.61 2855
3898.20 2769
3898.78 2822
3899.37 2642
3899.96 2914
3900.55 3002
3901.14 2937
3901.73 2786
3902.32 2718
3902.91 2936
3903.50 2876
3904.09 3037
3904.67 2851
3905.26 2997
3905.85 2861
3906.44 2714
3907.03 2859
3907.62 3063
3908.21 3122
3908.80 2930
3909.39 2688
3909.98 2749
3910.57 2801
3911.16 2801
3911.75 2773
3912.34 2770
3912.93 2656
3913.52 2806
3914.11 2817
3914.70 2807
3915.29 2640
3915.88 2695
3916.47 2876
3917.06 2764
3917.65 2819
3918.24 2753
3918.83 2781
3919.42 2744
3920.01 2912
3920.60 2809
3921.19 2759
3921.78 2679
3922.37 2786
3922.96 2789
3923.55 2735
3924.14 2687
3924.74 2581
3925.33 2679
3925.92 2639
3926.51 2755
3927.10 2655
3927.69 2558
3928.28 2526
3928.87 2527
3929.46 2753
3930.05 2686
3930.65 2519
3931.24 2582
3931.83 2537
3932.42 2646
3933.01 2461
3933.60 2432
3934.19 2630
3934.79 2552
3935.38 2505
3935.97 2462
3936.56 2527
3937.15 2522
3937.74 2361
3938.34 2412
3938.93 2363
3939.52 2548
3940.11 2742
3940.70 2734
3941.29 2599
3941.89 2606
3942.48 2622
3943.07 2557
3943.66 2681
3944.26 2716
3944.85 2681
3945.44 2712
3946.03 2597
3946.63 2724
3947.22 2818
3947.81 2765
3948.40 2730
3949.00 2657
3949.59 2681
3950.18 2541
3950.77 2649
3951.37 2735
3951.96 2702
3952.55 2693
3953.14 2676
3953.74 2455
3954.33 2526
3954.92 2529
3955.52 2581
3956.11 2726
3956.70 2778
3957.30 2748
3957.89 2758
3958.48 2609
3959.08 2661
3959.67 2742
3960.26 2790
3960.86 2628
3961.45 2565
3962.04 2631
3962.64 2609
3963.23 2661
3963.82 2592
3964.42 2643
3965.01 2553
3965.61 2545
3966.20 2663
3966.79 2840
3967.39 2654
3967.98 2668
3968.58 2820
3969.17 2694
3969.76 2647
3970.36 2682
3970.95 2699
3971.55 2572
3972.14 2639
3972.74 2536
3973.33 2670
3973.92 2658
3974.52 2563
3975.11 2455
3975.71 2539
3976.30 2688
3976.90 2826
3977.49 2922
3978.09 2751
3978.68 2816
3979.28 2605
3979.87 2710
3980.47 2680
3981.06 2692
3981.66 3006
3982.25 2981
3982.85 2853
3983.44 2671
3984.04 2604
3984.63 2757
3985.23 2795
3985.82 2766
3986.42 2778
3987.01 2952
3987.61 2903
3988.20 2896
3988.80 2713
3989.40 2689
3989.99 2776
3990.59 2675
3991.18 2735
3991.78 2863
3992.37 2989
3992.97 2931
3993.57 2894
3994.16 2945
3994.76 2939
3995.35 3048
3995.95 2958
3996.55 2698
3997.14 2688
3997.74 2883
3998.34 2928
3998.93 2955
3999.53 2736
4000.12 2782
4000.72 2842
4001.32 2784
4001.91 2583
4002.51 2558
4003.11 2761
4003.70 2840
4004.30 2927
4004.90 2831
4005.49 2797
4006.09 2906
4006.69 2869
4007.29 2769
4007.88 2834
4008.48 2804
4009.08 2896
4009.67 3025
4010.27 2883
4010.87 2818
4011.47 2794
4012.06 2688
4012.66 2944
4013.26 3037
4013.85 2929
4014.45 2763
4015.05 2999
4015.65 2889
4016.24 2877
4016.84 2960
4017.44 3032
4018.04 3114
4018.64 3008
4019.23 3186
4019.83 3009
4020.43 2888
4021.03 2919
4021.63 2871
4022.22 2783
4022.82 2796
4023.42 2965
4024.02 3012
4024.62 3110
4025.21 3094
4025.81 3128
4026.41 3295
4027.01 3373
4027.61 3361
4028.21 3353
4028.81 3464
4029.40 3427
4030.00 3352
4030.60 3351
4031.20 3446
4031.80 3360
4032.40 3210
4033.00 3117
4033.60 2991
4034.19 2910
4034.79 2797
4035.39 2923
4035.99 3043
4036.59 2924
4037.19 2686
4037.79 2798
4038.39 2747
4038.99 2648
4039.59 2577
4040.19 2676
4040.79 2610
4041.39 2570
4041.98 2680
4042.58 2580
4043.18 2540
4043.78 2516
4044.38 2537
4044.98 2520
4045.58 2625
4046.18 2575
4046.78 2693
4047.38 2737
4047.98 2737
4048.58 2707
4049.18 2856
4049.78 3002
4050.38 2844
4050.98 2888
4051.58 2752
4052.18 3034
4052.78 2778
4053.38 2833
4053.99 2903
4054.59 2986
4055.19 2729
4055.79 2732
4056.39 2723
4056.99 2760
4057.59 2842
4058.19 2632
4058.79 2601
4059.39 2415
4059.99 2491
4060.59 2416
4061.19 2401
4061.79 2324
4062.40 2400
4063.00 2240
4063.60 2199
4064.20 2344
4064.80 2320
4065.40 2403
4066.00 2507
4066.60 2377
4067.21 2266
4067.81 2400
4068.41 2393
4069.01 2459
4069.61 2525
4070.21 2664
4070.82 2474
4071.42 2552
4072.02 2458
4072.62 2558
4073.22 2515
4073.82 2611
4074.43 2605
4075.03 2509
4075.63 2446
4076.23 2614
4076.83 2617
4077.44 2606
4078.04 2638
4078.64 2634
4079.24 2608
4079.85 2614
4080.45 2570
4081.05 2533
4081.65 2577
4082.26 2705
4082.86 2484
4083.46 2454
4084.06 2592
4084.67 2476
4085.27 2521
4085.87 2523
4086.47 2489
4087.08 2566
4087.68 2419
4088.28 2407
4088.89 2268
4089.49 2364
4090.09 2326
4090.70 2525
4091.30 2418
4091.90 2507
4092.51 2395
4093.11 2544
4093.71 2316
4094.32 2186
4094.92 2405
4095.52 2508
4096.13 2543
4096.73 2398
4097.33 2334
4097.94 2554
4098.54 2567
4099.14 2490
4099.75 2476
4100.35 2443
4100.96 2389
4101.56 2489
4102.16 2473
4102.77 2478
4103.37 2482
4103.98 2446
4104.58 2570
4105.18 2402
4105.79 2376
4106.39 2363
4107.00 2422
4107.60 2355
4108.21 2327
4108.81 2383
4109.42 2288
4110.02 2481
4110.62 2458
4111.23 2330
4111.83 2397
4112.44 2495
4113.04 2449
4113.65 2409
4114.25 2377
4114.86 2384
4115.46 2546
4116.07 2526
4116.67 2468
4117.28 2515
4117.88 2478
4118.49 2500
4119.09 2469
4119.70 2538
4120.30 2653
4120.91 2644
4121.52 2645
4122.12 2515
4122.73 2617
4123.33 2596
4123.94 2555
4124.54 2590
4125.15 2446
4125.75 2340
4126.36 2436
4126.97 2513
4127.57 2583
4128.18 2518
4128.78 2669
4129.39 2725
4130.00 2581
4130.60 2502
4131.21 2525
4131.81 2675
4132.42 2455
4133.03 2532
4133.63 2601
4134.24 2669
4134.85 2759
4135.45 2938
4136.06 2801
4136.67 2704
4137.27 2884
4137.88 3188
4138.49 3168
4139.09 2955
4139.70 3219
4140.31 3295
4140.91 3362
4141.52 3389
4142.13 3514
4142.73 3533
4143.34 3599
4143.95 3577
4144.55 3265
4145.16 3357
4145.77 3450
4146.38 3218
4146.98 3122
4147.59 2886
4148.20 2813
4148.81 2792
4149.41 2607
4150.02 2581
4150.63 2532
4151.24 2582
4151.84 2717
4152.45 2629
4153.06 2502
4153.67 2403
4154.27 2514
4154.88 2563
4155.49 2528
4156.10 2488
4156.71 2419
4157.31 2512
4157.92 2434
4158.53 2431
4159.14 2266
4159.75 2507
4160.36 2704
4160.96 2566
4161.57 2658
4162.18 2868
4162.79 2775
4163.40 2596
4164.01 2684
4164.61 2845
4165.22 2819
4165.83 2873
4166.44 2983
4167.05 2826
4167.66 2922
4168.27 2836
4168.88 2889
4169.48 2854
4170.09 2707
4170.70 2764
4171.31 2864
4171.92 2683
4172.53 2692
4173.14 2679
4173.75 2773
4174.36 2911
4174.97 2831
4175.58 2861
4176.19 2891
4176.80 2993
4177.41 2843
4178.01 3052
4178.62 3059
4179.23 2944
4179.84 2894
4180.45 2682
4181.06 2653
4181.67 2719
4182.28 2676
4182.89 2844
4183.50 2847
4184.11 2638
4184.72 2635
4185.33 2658
4185.94 2540
4186.55 2555
4187.16 2561
4187.77 2625
4188.38 2579
4188.99 2767
4189.60 2895
4190.22 2733
4190.83 2897
4191.44 2900
4192.05 3116
4192.66 3262
4193.27 3300
4193.88 3398
4194.49 3307
4195.10 3310
4195.71 3435
4196.32 3419
4196.93 3442
4197.54 3410
4198.16 3460
4198.77 3213
4199.38 3124
4199.99 3109
4200.60 3159
4201.21 2916
4201.82 3101
4202.43 2901
4203.05 2937
4203.66 2942
4204.27 2892
4204.88 2858
4205.49 2915
4206.10 2767
4206.71 2738
4207.33 2913
4207.94 2831
4208.55 2727
4209.16 2858
4209.77 2881
4210.39 2909
4211.00 2876
4211.61 2866
4212.22 2893
4212.83 2941
4213.45 2954
4214.06 2965
4214.67 3049
4215.28 3211
4215.89 3285
4216.51 3209
4217.12 3368
4217.73 3449
4218.34 3691
4218.96 3527
4219.57 3770
4220.18 3928
4220.80 4047
4221.41 4339
4222.02 4101
4222.63 4256
4223.25 4306
4223.86 4590
4224.47 4741
4225.09 4745
4225.70 4590
4226.31 4975
4226.92 5350
4227.54 5285
4228.15 5561
4228.76 5473
4229.38 5634
4229.99 5565
4230.60 5312
4231.22 5849
4231.83 6055
4232.44 6370
4233.06 6562
4233.67 6904
4234.29 6937
4234.90 7165
4235.51 7281
4236.13 6968
4236.74 6941
4237.35 6768
4237.97 6344
4238.58 5956
4239.20 5480
4239.81 4693
4240.42 4469
4241.04 4231
4241.65 4235
4242.27 3969
4242.88 3843
4243.50 3961
4244.11 3837
4244.72 3823
4245.34 3892
4245.95 3892
4246.57 3860
4247.18 3666
4247.80 3963
4248.41 3805
4249.03 3779
4249.64 3609
4250.26 3430
4250.87 3457
4251.49 3459
4252.10 3584
4252.72 3444
4253.33 3371
4253.95 3435
4254.56 3274
4255.18 3227
4255.79 3229
4256.41 3286
4257.02 3340
4257.64 3256
4258.25 2997
4258.87 3115
4259.48 3161
4260.10 3111
4260.72 3008
4261.33 3010
4261.95 3064
4262.56 3016
4263.18 3179
4263.79 3197
4264.41 3071
4265.03 3205
4265.64 3149
4266.26 3232
4266.87 3148
4267.49 3097
4268.11 3150
4268.72 3261
4269.34 3061
4269.95 3113
4270.57 3044
4271.19 3162
4271.80 3237
4272.42 3143
4273.04 3229
4273.65 3188
4274.27 3150
4274.89 3066
4275.50 3277
4276.12 3251
4276.74 3179
4277.35 3299
4277.97 3143
4278.59 2892
4279.20 2902
4279.82 2911
4280.44 3021
4281.05 2937
4281.67 2754
4282.29 2655
4282.91 2759
4283.52 2721
4284.14 2799
4284.76 2667
4285.38 2892
4285.99 2847
4286.61 2854
4287.23 2821
4287.85 2890
4288.46 2888
4289.08 2931
4289.70 2777
4290.32 2730
4290.93 2886
4291.55 2935
4292.17 2906
4292.79 2788
4293.41 2752
4294.02 2728
4294.64 2831
4295.26 2577
4295.88 2685
4296.50 2783
4297.11 2638
4297.73 2564
4298.35 2648
4298.97 2579
4299.59 2571
4300.21 2621
4300.82 2656
4301.44 2678
4302.06 2720
4302.68 2672
4303.30 2454
4303.92 2452
4304.54 2623
4305.15 2721
4305.77 2727
4306.39 2671
4307.01 2833
4307.63 2778
4308.25 2791
4308.87 2505
4309.49 2565
4310.11 2566
4310.73 2554
4311.34 2485
4311.96 2512
4312.58 2743
4313.20 2666
4313.82 2527
4314.44 2708
4315.06 2667
4315.68 2661
4316.30 2894
4316.92 2851
4317.54 2684
4318.16 2698
4318.78 2743
4319.40 2648
4320.02 2656
4320.64 2780
4321.26 2835
4321.88 3011
4322.50 2901
4323.12 2829
4323.74 2697
4324.36 2855
4324.98 2965
4325.60 3009
4326.22 2933
4326.84 2838
4327.46 2984
4328.08 3014
4328.70 2942
4329.32 2804
4329.94 2764
4330.56 2751
4331.18 2818
4331.80 2790
4332.43 2869
4333.05 2851
4333.67 3049
4334.29 3157
4334.91 3239
4335.53 3223
4336.15 3279
4336.77 3545
4337.39 3614
4338.01 3510
4338.64 3559
4339.26 3631
4339.88 3531
4340.50 3238
4341.12 3448
4341.74 3719
4342.36 3715
4342.99 4088
4343.61 4545
4344.23 4549
4344.85 4552
4345.47 5125
4346.09 5415
4346.72 5779
4347.34 5669
4347.96 5383
4348.58 5206
4349.20 4824
4349.82 4618
4350.45 4136
4351.07 3865
4351.69 3500
4352.31 3410
4352.94 3415
4353.56 3242
4354.18 3011
4354.80 3029
4355.42 2988
4356.05 2977
4356.67 3033
4357.29 3039
4357.91 2968
4358.54 3084
4359.16 2755
4359.78 2903
4360.41 3074
4361.03 3106
4361.65 2895
4362.27 2949
4362.90 2890
4363.52 2956
4364.14 2842
4364.77 2978
4365.39 2799
4366.01 2904
4366.64 2888
4367.26 2709
4367.88 2640
4368.51 2628
4369.13 2583
4369.75 2700
4370.38 2646
4371.00 2552
4371.62 2579
4372.25 2513
4372.87 2503
4373.49 2588
4374.12 2492
4374.74 2462
4375.37 2578
4375.99 2598
4376.61 2590
4377.24 2626
4377.86 2675
4378.48 2899
4379.11 2959
4379.73 2994
4380.36 2869
4380.98 2766
4381.61 2896
4382.23 2871
4382.85 2789
4383.48 2625
4384.10 2555
4384.73 2503
4385.35 2760
4385.98 2809
4386.60 2630
4387.23 2643
4387.85 2545
4388.48 2433
4389.10 2331
4389.73 2414
4390.35 2470
4390.98 2522
4391.60 2433
4392.23 2448
4392.85 2427
4393.48 2593
4394.10 2619
4394.73 2690
4395.35 2600
4395.98 2626
4396.60 2704
4397.23 2523
4397.85 2451
4398.48 2497
4399.10 2573
4399.73 2544
4400.35 2763
4400.98 2524
4401.61 2479
4402.23 2446
4402.86 2547
4403.48 2564
4404.11 2486
4404.74 2545
4405.36 2492
4405.99 2485
4406.61 2671
4407.24 2526
4407.87 2445
4408.49 2570
4409.12 2407
4409.74 2319
4410.37 2425
4411.00 2428
4411.62 2548
4412.25 2570
4412.88 2578
4413.50 2477
4414.13 2442
4414.76 2459
4415.38 2437
4416.01 2392
4416.64 2503
4417.26 2573
4417.89 2578
4418.52 2482
4419.14 2515
4419.77 2449
4420.40 2463
4421.02 2347
4421.65 2480
4422.28 2482
4422.91 2510
4423.53 2358
4424.16 2242
4424.79 2330
4425.42 2263
4426.04 2275
4426.67 2171
4427.30 2466
4427.93 2187
4428.55 2296
4429.18 2230
4429.81 2122
4430.44 2396
4431.06 2391
4431.69 2367
4432.32 2396
4432.95 2530
4433.58 2448
4434.20 2422
4434.83 2544
4435.46 2501
4436.09 2357
4436.72 2546
4437.34 2389
4437.97 2306
4438.60 2185
4439.23 2201
4439.86 2501
4440.49 2442
4441.12 2293
4441.74 2300
4442.37 2356
4443.00 2362
4443.63 2395
4444.26 2485
4444.89 2318
4445.52 2381
4446.14 2410
4446.77 2474
4447.40 2438
4448.03 2493
4448.66 2466
4449.29 2414
4449.92 2649
4450.55 2608
4451.18 2471
4451.81 2518
4452.44 2517
4453.07 2588
4453.69 2474
4454.32 2460
4454.95 2611
4455.58 2515
4456.21 2554
4456.84 2540
4457.47 2525
4458.10 2472
4458.73 2329
4459.36 2450
4459.99 2358
4460.62 2236
4461.25 2099
4461.88 2214
4462.51 2157
4463.14 2184
4463.77 2199
4464.40 2321
4465.03 2272
4465.66 2260
4466.29 2061
4466.92 2140
4467.55 2282
4468.18 2232
4468.81 2208
4469.44 2329
4470.07 2209
4470.71 2110
4471.34 2091
4471.97 2258
4472.60 2267
4473.23 2105
4473.86 2165
4474.49 2096
4475.12 2149
4475.75 2184
4476.38 2231
4477.01 2185
4477.64 2217
4478.28 2338
4478.91 2350
4479.54 2215
4480.17 2143
4480.80 2182
4481.43 2245
4482.06 2435
4482.70 2423
4483.33 2427
4483.96 2354
4484.59 2286
4485.22 2268
4485.85 2416
4486.48 2482
4487.12 2553
4487.75 2548
4488.38 2541
4489.01 2484
4489.64 2492
4490.28 2428
4490.91 2387
4491.54 2336
4492.17 2488
4492.80 2518
4493.44 2519
4494.07 2425
4494.70 2307
4495.33 2332
4495.97 2567
4496.60 2442
4497.23 2412
4497.86 2604
4498.50 2506
4499.13 2401
4499.76 2690
4500.39 2757
4501.03 2739
4501.66 2528
4502.29 2563
4502.93 2840
4503.56 2756
4504.19 2802
4504.82 2785
4505.46 2713
4506.09 2628
4506.72 2556
4507.36 2603
4507.99 2641
4508.62 2529
4509.26 2438
4509.89 2443
4510.52 2538
4511.16 2537
4511.79 2564
4512.42 2483
4513.06 2504
4513.69 2369
4514.32 2417
4514.96 2282
4515.59 2377
4516.23 2425
4516.86 2454
4517.49 2347
4518.13 2362
4518.76 2363
4519.40 2089
4520.03 2373
4520.66 2425
4521.30 2205
4521.93 2239
4522.57 2235
4523.20 2301
4523.83 2521
4524.47 2513
4525.10 2346
4525.74 2447
4526.37 2479
4527.01 2485
4527.64 2516
4528.28 2750
4528.91 2904
4529.55 3066
4530.18 3155
4530.82 3422
4531.45 3489
4532.09 3501
4532.72 3518
4533.36 3242
4533.99 3455
4534.63 3596
4535.26 3174
4535.90 3037
4536.53 2642
4537.17 2664
4537.80 2507
4538.44 2512
4539.07 2416
4539.71 2363
4540.34 2379
4540.98 2236
4541.61 2213
4542.25 2261
4542.89 2173
4543.52 2198
4544.16 2369
4544.79 2335
4545.43 2285
4546.07 2227
4546.70 2261
4547.34 2495
4547.97 2425
4548.61 2491
4549.25 2425
4549.88 2394
4550.52 2354
4551.15 2532
4551.79 2444
4552.43 2405
4553.06 2299
4553.70 2351
4554.34 2277
4554.97 2258
4555.61 2350
4556.25 2361
4556.88 2336
4557.52 2511
4558.16 2310
4558.79 2222
4559.43 2236
4560.07 2368
4560.70 2286
4561.34 2171
4561.98 2098
4562.61 2368
4563.25 2148
4563.89 2152
4564.53 2145
4565.16 2274
4565.80 2347
4566.44 2381
4567.08 2352
4567.71 2432
4568.35 2322
4568.99 2331
4569.63 2361
4570.26 2349
4570.90 2319
4571.54 2352
4572.18 2414
4572.81 2311
4573.45 2349
4574.09 2300
4574.73 2269
4575.37 2357
4576.00 2331
4576.64 2221
4577.28 2256
4577.92 2303
4578.56 2463
4579.19 2443
4579.83 2428
4580.47 2340
4581.11 2416
4581.75 2452
4582.39 2348
4583.02 2314
4583.66 2324
4584.30 2473
4584.94 2511
4585.58 2457
4586.22 2283
4586.86 2347
4587.49 2534
4588.13 2657
4588.77 2558
4589.41 2746
4590.05 2770
4590.69 3002
4591.33 2946
4591.97 2982
4592.61 2952
4593.25 2802
4593.89 2704
4594.52 2746
4595.16 2545
4595.80 2523
4596.44 2454
4597.08 2385
4597.72 2335
4598.36 2321
4599.00 2283
4599.64 2414
4600.28 2522
4600.92 2455
4601.56 2587
4602.20 2672
4602.84 2669
4603.48 2728
4604.12 2702
4604.76 2760
4605.40 2744
4606.04 2816
4606.68 2827
4607.32 2789
4607.96 2758
4608.60 2864
4609.24 2768
4609.88 2779
4610.52 2660
4611.16 2478
4611.80 2575
4612.44 2418
4613.08 2414
4613.72 2570
4614.36 2503
4615.01 2474
4615.65 2607
4616.29 2382
4616.93 2208
4617.57 2247
4618.21 2340
4618.85 2432
4619.49 2307
4620.13 2239
4620.77 2318
4621.42 2224
4622.06 2353
4622.70 2290
4623.34 2220
4623.98 2401
4624.62 2288
4625.26 2264
4625.90 2318
4626.55 2314
4627.19 2272
4627.83 2265
4628.47 2212
4629.11 2175
4629.75 2238
4630.40 2176
4631.04 2212
4631.68 2380
4632.32 2403
4632.96 2324
4633.61 2399
4634.25 2364
4634.89 2493
4635.53 2491
4636.17 2632
4636.82 2542
4637.46 2576
4638.10 2673
4638.74 2665
4639.39 2666
4640.03 2669
4640.67 2703
4641.31 2748
4641.96 2671
4642.60 2500
4643.24 2461
4643.88 2464
4644.53 2451
4645.17 2307
4645.81 2280
4646.46 2479
4647.10 2415
4647.74 2398
4648.38 2476
4649.03 2487
4649.67 2503
4650.31 2689
4650.96 2644
4651.60 2631
4652.24 2513
4652.89 2535
4653.53 2724
4654.17 2617
4654.82 2597
4655.46 2603
4656.10 2495
4656.75 2288
4657.39 2322
4658.04 2301
4658.68 2215
4659.32 2251
4659.97 2280
4660.61 2418
4661.25 2446
4661.90 2399
4662.54 2252
4663.19 2269
4663.83 2249
4664.47 2262
4665.12 2328
4665.76 2193
4666.41 2252
4667.05 2367
4667.70 2252
4668.34 2145
4668.99 2178
4669.63 2170
4670.27 2182
4670.92 2260
4671.56 2396
4672.21 2300
4672.85 2333
4673.50 2431
4674.14 2417
4674.79 2311
4675.43 2285
4676.08 2437
4676.72 2346
4677.37 2408
4678.01 2401
4678.66 2323
4679.30 2155
4679.95 2254
4680.59 2392
4681.24 2236
4681.88 2314
4682.53 2336
4683.17 2376
4683.82 2301
4684.47 2336
4685.11 2320
4685.76 2411
4686.40 2173
4687.05 2322
4687.69 2284
4688.34 2330
4688.99 2170
4689.63 2314
4690.28 2292
4690.92 2326
4691.57 2379
4692.22 2420
4692.86 2323
4693.51 2407
4694.15 2347
4694.80 2650
4695.45 2528
4696.09 2468
4696.74 2551
4697.39 2701
4698.03 2889
4698.68 2964
4699.33 2658
4699.97 2742
4700.62 2812
4701.27 2800
4701.91 2609
4702.56 2515
4703.21 2629
4703.85 2541
4704.50 2646
4705.15 2481
4705.79 2362
4706.44 2565
4707.09 2581
4707.73 2628
4708.38 2482
4709.03 2439
4709.68 2501
4710.32 2465
4710.97 2539
4711.62 2527
4712.27 2521
4712.91 2400
4713.56 2331
4714.21 2310
4714.86 2382
4715.50 2437
4716.15 2300
4716.80 2296
4717.45 2284
4718.09 2217
4718.74 2268
4719.39 2353
4720.04 2336
4720.69 2415
4721.33 2415
4721.98 2582
4722.63 2601
4723.28 2524
4723.93 2585
4724.58 2509
4725.22 2432
4725.87 2499
4726.52 2459
4727.17 2412
4727.82 2575
4728.47 2553
4729.12 2419
4729.76 2475
4730.41 2312
4731.06 2301
4731.71 2273
4732.36 2348
4733.01 2361
4733.66 2248
4734.31 2318
4734.95 2368
4735.60 2502
4736.25 2334
4736.90 2426
4737.55 2437
4738.20 2574
4738.85 2561
4739.50 2576
4740.15 2485
4740.80 2596
4741.45 2345
4742.10 2407
4742.75 2482
4743.40 2386
4744.05 2422
4744.70 2510
4745.35 2460
4745.99 2566
4746.64 2503
4747.29 2629
4747.94 2601
4748.59 2548
4749.24 2764
4749.89 2837
4750.54 2978
4751.19 2953
4751.84 2982
4752.49 2937
4753.15 3074
4753.80 3108
4754.45 3100
4755.10 3051
4755.75 2750
4756.40 2733
4757.05 2770
4757.70 2599
4758.35 2436
4759.00 2601
4759.65 2564
4760.30 2467
4760.95 2470
4761.60 2545
4762.25 2668
4762.90 2636
4763.56 2833
4764.21 2766
4764.86 2785
4765.51 2968
4766.16 3124
4766.81 3076
4767.46 2887
4768.11 2974
4768.76 3014
4769.42 2839
4770.07 2808
4770.72 2655
4771.37 2599
4772.02 2543
4772.67 2562
4773.33 2362
4773.98 2428
4774.63 2519
4775.28 2440
4775.93 2341
4776.58 2537
4777.24 2443
4777.89 2443
4778.54 2528
4779.19 2541
4779.84 2634
4780.50 2521
4781.15 2483
4781.80 2505
4782.45 2467
4783.11 2496
4783.76 2488
4784.41 2470
4785.06 2402
4785.72 2298
4786.37 2428
4787.02 2385
4787.67 2224
4788.33 2435
4788.98 2338
4789.63 2458
4790.28 2495
4790.94 2452
4791.59 2239
4792.24 2236
4792.90 2289
4793.55 2336
4794.20 2397
4794.85 2531
4795.51 2517
4796.16 2418
4796.81 2225
4797.47 2333
4798.12 2477
4798.77 2256
4799.43 2418
4800.08 2319
4800.73 2328
4801.39 2261
4802.04 2308
4802.70 2307
4803.35 2284
4804.00 2203
4804.66 2368
4805.31 2374
4805.96 2229
4806.62 2315
4807.27 2309
4807.93 2385
4808.58 2366
4809.23 2438
4809.89 2232
4810.54 2280
4811.20 2196
4811.85 2278
4812.51 2353
4813.16 2395
4813.81 2633
4814.47 2603
4815.12 2485
4815.78 2522
4816.43 2469
4817.09 2599
4817.74 2575
4818.40 2584
4819.05 2683
4819.71 2694
4820.36 2770
4821.02 2723
4821.67 2853
4822.33 2875
4822.98 2810
4823.64 3036
4824.29 3213
4824.95 2988
4825.60 3080
4826.26 3253
4826.91 2946
4827.57 2917
4828.22 2969
4828.88 2895
4829.53 2876
4830.19 2967
4830.84 2820
4831.50 2809
4832.16 2874
4832.81 2851
4833.47 2880
4834.12 3148
4834.78 3208
4835.43 3172
4836.09 3121
4836.75 3231
4837.40 3326
4838.06 3485
4838.71 3415
4839.37 3231
4840.03 3306
4840.68 3445
4841.34 3375
4842.00 3218
4842.65 3341
4843.31 3224
4843.97 3091
4844.62 3228
4845.28 3186
4845.93 3358
4846.59 3581
4847.25 3464
4847.90 3552
4848.56 3636
4849.22 3794
4849.88 3996
4850.53 3767
4851.19 3830
4851.85 3761
4852.50 3875
4853.16 3703
4853.82 3783
4854.47 3746
4855.13 3873
4855.79 3970
4856.45 4289
4857.10 4027
4857.76 4052
4858.42 4119
4859.08 4040
4859.73 4190
4860.39 4261
4861.05 3982
4861.71 3929
4862.36 3942
4863.02 3992
4863.68 3916
4864.34 3918
4865.00 3988
4865.65 3929
4866.31 3915
4866.97 4076
4867.63 4217
4868.29 4013
4868.94 3766
4869.60 3721
4870.26 3533
4870.92 3512
4871.58 3487
4872.24 3537
4872.89 3401
4873.55 3302
4874.21 3460
4874.87 3400
4875.53 3338
4876.19 3179
4876.84 3214
4877.50 3395
4878.16 3185
4878.82 3121
4879.48 3146
4880.14 3269
4880.80 3262
4881.46 3301
4882.12 3059
4882.78 3034
4883.43 3082
4884.09 2992
4884.75 2832
4885.41 2899
4886.07 2879
4886.73 2860
4887.39 2980
4888.05 3095
4888.71 3184
4889.37 3339
4890.03 3440
4890.69 3276
4891.35 3575
4892.01 3650
4892.67 3542
4893.33 3269
4893.99 3238
4894.65 3090
4895.31 3074
4895.97 3015
4896.63 3013
4897.29 2944
4897.95 2967
4898.61 3087
4899.27 3423
4899.93 3207
4900.59 3001
4901.25 3026
4901.91 2921
4902.57 3056
4903.23 3000
4903.89 2808
4904.55 2792
4905.21 2758
4905.87 2780
4906.53 2745
4907.19 2613
4907.85 2742
4908.51 2723
4909.18 2688
4909.84 2642
4910.50 2568
4911.16 2571
4911.82 2609
4912.48 2602
4913.14 2607
4913.80 2619
4914.46 2370
4915.12 2357
4915.79 2433
4916.45 2310
4917.11 2433
4917.77 2310
4918.43 2397
4919.09 2402
4919.76 2492
4920.42 2431
4921.08 2367
4921.74 2357
4922.40 2460
4923.06 2448
4923.73 2389
4924.39 2430
4925.05 2388
4925.71 2471
4926.37 2592
4927.04 2466
4927.70 2605
4928.36 2649
4929.02 2580
4929.68 2530
4930.35 2682
4931.01 2671
4931.67 2611
4932.33 2571
4933.00 2519
4933.66 2501
4934.32 2409
4934.98 2390
4935.65 2507
4936.31 2524
4936.97 2543
4937.63 2335
4938.30 2350
4938.96 2346
4939.62 2422
4940.29 2270
4940.95 2292
4941.61 2444
4942.28 2306
4942.94 2342
4943.60 2418
4944.27 2254
4944.93 2239
4945.59 2305
4946.26 2272
4946.92 2195
4947.58 2208
4948.25 2225
4948.91 2271
4949.57 2284
4950.24 2205
4950.90 2103
4951.56 2074
4952.23 2156
4952.89 2125
4953.56 2300
4954.22 2300
4954.88 2253
4955.55 2244
4956.21 2143
4956.88 2160
4957.54 2167
4958.20 2201
4958.87 2162
4959.53 2271
4960.20 2403
4960.86 2300
4961.52 2381
4962.19 2544
4962.85 2510
4963.52 2505
4964.18 2504
4964.85 2595
4965.51 2626
4966.18 2541
4966.84 2587
4967.51 2431
4968.17 2499
4968.84 2312
4969.50 2398
4970.17 2252
4970.83 2260
4971.50 2207
4972.16 2253
4972.83 2342
4973.49 2251
4974.16 2186
4974.82 2363
4975.49 2402
4976.15 2318
4976.82 2387
4977.48 2363
4978.15 2331
4978.81 2182
4979.48 2213
4980.15 2349
4980.81 2237
4981.48 2147
4982.14 2180
4982.81 2174
4983.47 2067
4984.14 2170
4984.81 2256
4985.47 2253
4986.14 2205
4986.80 2114
4987.47 2195
4988.14 2219
4988.80 2169
4989.47 2056
4990.14 1978
4990.80 2217
4991.47 2158
4992.14 2109
4992.80 2234
4993.47 2205
4994.13 2213
4994.80 2111
4995.47 2222
4996.13 2178
4996.80 2114
4997.47 2117
4998.14 2072
4998.80 2062
4999.47 2011
5000.14 2106
5000.80 2077
5001.47 2054
5002.14 1939
5002.80 1943
5003.47 1961
5004.14 2017
5004.81 1980
5005.47 2080
5006.14 2109
5006.81 2193
5007.48 2174
5008.14 2072
5008.81 2177
5009.48 2189
5010.15 2187
5010.81 2039
5011.48 2044
5012.15 2157
5012.82 2043
5013.48 2034
5014.15 2005
5014.82 2257
5015.49 1991
5016.16 2338
5016.82 2335
5017.49 2351
5018.16 2384
5018.83 2565
5019.50 2713
5020.17 2659
5020.83 2678
5021.50 2888
5022.17 3061
5022.84 3057
5023.51 3034
5024.18 2935
5024.85 2850
5025.51 2641
5026.18 2572
5026.85 2548
5027.52 2418
5028.19 2449
5028.86 2354
5029.53 2272
5030.20 2301
5030.87 2257
5031.53 2140
5032.20 2174
5032.87 2114
5033.54 2007
5034.21 1964
5034.88 2013
5035.55 2171
5036.22 2041
5036.89 2019
5037.56 1850
5038.23 1970
5038.90 1943
5039.57 1996
5040.24 2126
5040.91 2098
5041.58 1922
5042.25 2000
5042.92 2070
5043.59 2101
5044.26 2066
5044.93 2084
5045.60 2080
5046.27 2179
5046.94 2190
5047.61 2091
5048.28 2045
5048.95 2164
5049.62 2259
5050.29 2108
5050.96 2015
5051.63 2053
5052.30 2091
5052.97 2142
5053.64 2092
5054.31 1895
5054.98 2001
5055.65 2002
5056.32 2013
5056.99 2142
5057.66 2041
5058.33 2051
5059.00 2149
5059.68 2010
5060.35 1985
5061.02 2085
5061.69 2047
5062.36 2161
5063.03 2059
5063.70 2119
5064.37 2074
5065.04 2089
5065.72 2059
5066.39 2035
5067.06 2081
5067.73 2204
5068.40 1962
5069.07 1915
5069.75 1960
5070.42 1854
5071.09 1950
5071.76 1994
5072.43 1983
5073.10 2001
5073.78 1983
5074.45 2051
5075.12 2185
5075.79 2261
5076.46 2203
5077.14 2258
5077.81 2267
5078.48 2297
5079.15 2265
5079.82 2154
5080.50 2233
5081.17 2166
5081.84 2279
5082.51 2261
5083.19 2291
5083.86 2137
5084.53 2026
5085.20 2044
5085.88 2159
5086.55 2281
5087.22 2307
5087.90 2450
5088.57 2501
5089.24 2459
5089.91 2492
5090.59 2603
5091.26 2648
5091.93 2563
5092.61 2554
5093.28 2323
5093.95 2264
5094.63 2232
5095.30 2308
5095.97 2232
5096.65 2117
5097.32 1992
5097.99 1986
5098.67 2064
5099.34 1968
5100.01 1988
5100.69 2136
5101.36 2188
5102.04 2081
5102.71 2092
5103.38 2035
5104.06 2177
5104.73 2191
5105.40 2159
5106.08 2124
5106.75 2116
5107.43 2225
5108.10 2065
5108.78 2246
5109.45 2288
5110.12 2111
5110.80 2105
5111.47 2080
5112.15 2139
5112.82 2120
5113.50 2044
5114.17 2117
5114.85 2210
5115.52 2088
5116.19 2259
5116.87 2290
5117.54 2453
5118.22 2373
5118.89 2437
5119.57 2453
5120.24 2461
5120.92 2457
5121.59 2400
5122.27 2392
5122.94 2446
5123.62 2363
5124.29 2380
5124.97 2444
5125.64 2373
5126.32 2228
5127.00 2263
5127.67 2243
5128.35 2224
5129.02 2195
5129.70 2296
5130.37 2356
5131.05 2125
5131.72 2114
5132.40 2229
5133.08 2243
5133.75 2131
5134.43 2197
5135.10 2324
5135.78 2294
5136.46 2189
5137.13 2301
5137.81 2286
5138.48 2321
5139.16 2187
5139.84 2291
5140.51 2262
5141.19 2350
5141.87 2303
5142.54 2228
5143.22 2297
5143.90 2031
5144.57 2065
5145.25 1990
5145.93 2077
5146.60 1912
5147.28 2015
5147.96 2065
5148.63 1912
5149.31 1948
5149.99 1942
5150.66 1981
5151.34 1986
5152.02 1833
5152.69 2057
5153.37 2090
5154.05 1853
5154.73 1952
5155.40 1998
5156.08 1873
5156.76 1920
5157.44 2038
5158.11 2029
5158.79 2065
5159.47 2007
5160.15 1906
5160.82 1862
5161.50 1986
5162.18 2043
5162.86 2071
5163.53 2149
5164.21 2023
5164.89 2018
5165.57 2191
5166.25 2066
5166.92 2002
5167.60 1998
5168.28 2076
5168.96 2092
5169.64 1970
5170.31 2084
5170.99 2029
5171.67 1846
5172.35 1850
5173.03 1877
5173.71 1766
5174.38 1915
5175.06 1909
5175.74 1887
5176.42 1929
5177.10 1990
5177.78 2020
5178.46 2028
5179.14 2008
5179.81 1961
5180.49 2059
5181.17 1958
5181.85 2041
5182.53 1948
5183.21 1867
5183.89 1905
5184.57 1846
5185.25 1888
5185.93 1806
5186.61 1923
5187.29 1871
5187.96 1951
5188.64 1844
5189.32 1800
5190.00 1941
5190.68 1895
5191.36 1921
5192.04 1806
5192.72 1929
5193.40 1946
5194.08 2012
5194.76 1956
5195.44 1862
5196.12 2031
5196.80 1891
5197.48 1911
5198.16 1906
5198.84 1851
5199.52 1994
5200.20 1982
5200.88 1963
5201.56 2022
5202.24 2087
5202.92 2128
5203.60 2027
5204.28 2229
5204.96 2124
5205.65 2079
5206.33 2014
5207.01 2286
5207.69 2308
5208.37 2295
5209.05 2269
5209.73 2388
5210.41 2252
5211.09 2441
5211.77 2414
5212.45 2220
5213.13 2231
5213.82 2282
5214.50 2243
5215.18 2237
5215.86 2205
5216.54 2268
5217.22 2224
5217.90 2290
5218.58 2226
5219.27 2109
5219.95 2088
5220.63 2232
5221.31 2322
5221.99 2215
5222.67 2307
5223.36 2250
5224.04 2168
5224.72 2241
5225.40 2280
5226.08 2040
5226.77 2016
5227.45 1987
5228.13 2177
5228.81 2158
5229.49 2053
5230.18 2014
5230.86 2052
5231.54 1980
5232.22 1937
5232.91 2102
5233.59 2189
5234.27 2175
5234.95 2138
5235.64 2172
5236.32 2266
5237.00 2157
5237.68 2033
5238.37 2226
5239.05 2187
5239.73 2254
5240.41 2306
5241.10 2317
5241.78 2138
5242.46 2160
5243.15 2160
5243.83 2070
5244.51 2004
5245.20 2061
5245.88 2100
5246.56 2257
5247.25 2313
5247.93 2287
5248.61 2332
5249.30 2381
5249.98 2391
5250.66 2329
5251.35 2440
5252.03 2293
5252.71 2298
5253.40 2281
5254.08 2113
5254.76 2227
5255.45 2142
5256.13 1954
5256.82 1951
5257.50 1971
5258.18 2018
5258.87 2189
5259.55 2213
5260.24 2215
5260.92 2130
5261.60 2016
5262.29 2072
5262.97 2109
5263.66 2139
5264.34 2258
5265.03 2216
5265.71 2301
5266.40 2360
5267.08 2143
5267.76 2184
5268.45 2050
5269.13 2177
5269.82 2209
5270.50 2072
5271.19 2141
5271.87 2091
5272.56 2039
5273.24 2047
5273.93 2047
5274.61 2030
5275.30 2019
5275.98 2103
5276.67 2267
5277.35 2220
5278.04 2247
5278.73 2391
5279.41 2522
5280.10 2717
5280.78 2928
5281.47 2785
5282.15 2867
5282.84 2887
5283.52 2749
5284.21 2792
5284.90 2581
5285.58 2422
5286.27 2350
5286.95 2477
5287.64 2248
5288.32 2194
5289.01 2086
5289.70 2154
5290.38 2195
5291.07 2287
5291.76 2337
5292.44 2246
5293.13 2258
5293.81 2297
5294.50 2274
5295.19 2318
5295.87 2433
5296.56 2426
5297.25 2228
5297.93 2171
5298.62 2248
5299.31 2189
5299.99 2247
5300.68 2245
5301.37 2173
5302.05 2171
5302.74 2232
5303.43 2263
5304.11 2164
5304.80 2284
5305.49 2185
5306.18 2334
5306.86 2191
5307.55 2142
5308.24 2193
5308.92 2243
5309.61 2305
5310.30 2278
5310.99 2268
5311.67 2345
5312.36 2339
5313.05 2156
5313.74 2206
5314.42 2369
5315.11 2312
5315.80 2204
5316.49 2192
5317.18 2296
5317.86 2444
5318.55 2610
5319.24 2623
5319.93 2489
5320.62 2491
5321.30 2556
5321.99 2384
5322.68 2352
5323.37 2354
5324.06 2363
5324.75 2297
5325.43 2323
5326.12 2069
5326.81 2126
5327.50 1914
5328.19 2132
5328.88 2206
5329.56 2229
5330.25 2146
5330.94 2226
5331.63 2139
5332.32 2091
5333.01 2236
5333.70 2251
5334.39 2150
5335.08 2201
5335.76 2165
5336.45 2145
5337.14 2274
5337.83 2167
5338.52 2281
5339.21 2218
5339.90 2262
5340.59 2389
5341.28 2456
5341.97 2274
5342.66 2257
5343.35 2310
5344.04 2460
5344.73 2391
5345.42 2345
5346.11 2329
5346.80 2578
5347.49 2663
5348.18 2780
5348.87 2847
5349.56 2852
5350.25 3066
5350.94 3108
5351.63 3205
5352.32 3039
5353.01 2984
5353.70 2816
5354.39 2596
5355.08 2685
5355.77 2531
5356.46 2588
5357.15 2386
5357.84 2304
5358.53 2161
5359.22 2238
5359.91 2186
5360.60 2192
5361.29 2113
5361.98 2135
5362.67 2193
5363.36 2132
5364.05 1990
5364.75 1946
5365.44 1985
5366.13 2032
5366.82 2036
5367.51 2019
5368.20 1985
5368.89 2000
5369.58 1992
5370.27 2024
5370.97 2066
5371.66 1979
5372.35 1954
5373.04 1996
5373.73 1925
5374.42 2010
5375.11 1950
5375.81 1971
5376.50 2075
5377.19 2051
5377.88 1966
5378.57 1916
5379.26 1964
5379.96 1883
5380.65 2036
5381.34 1968
5382.03 1936
5382.72 2026
5383.42 1923
5384.11 1826
5384.80 1788
5385.49 1989
5386.19 1988
5386.88 2033
5387.57 2267
5388.26 2227
5388.96 2103
5389.65 2265
5390.34 2155
5391.03 2273
5391.73 2249
5392.42 2173
5393.11 2042
5393.80 2087
5394.50 2136
5395.19 1982
5395.88 1999
5396.58 2068
5397.27 1990
5397.96 1915
5398.66 1899
5399.35 1986
5400.04 1978
5400.73 1971
5401.43 1898
5402.12 2069
5402.81 2046
5403.51 2019
5404.20 1989
5404.90 1872
5405.59 1995
5406.28 2187
5406.98 2217
5407.67 2121
5408.36 2038
5409.06 1966
5409.75 2073
5410.44 2023
5411.14 1999
5411.83 1936
5412.53 1907
5413.22 2013
5413.91 2036
5414.61 2035
5415.30 1984
5416.00 1995
5416.69 2008
5417.39 1961
5418.08 2012
5418.77 2009
5419.47 2053
5420.16 2052
5420.86 2052
5421.55 2121
5422.25 2183
5422.94 2159
5423.64 2118
5424.33 2211
5425.03 2014
5425.72 2201
5426.42 2035
5427.11 1974
5427.81 1983
5428.50 1981
5429.20 1954
5429.89 2130
5430.59 2090
5431.28 2083
5431.98 2212
5432.67 2102
5433.37 2116
5434.06 2077
5434.76 2082
5435.45 2230
5436.15 2283
5436.84 2322
5437.54 2175
5438.24 2211
5438.93 2229
5439.63 2190
5440.32 2216
5441.02 2288
5441.72 2308
5442.41 2203
5443.11 2273
5443.80 2402
5444.50 2357
5445.20 2448
5445.89 2608
5446.59 2634
5447.28 2696
5447.98 2654
5448.68 2845
5449.37 2905
5450.07 2934
5450.77 2675
5451.46 2551
5452.16 2539
5452.86 2530
5453.55 2446
5454.25 2405
5454.95 2360
5455.64 2406
5456.34 2368
5457.04 2271
5457.73 2302
5458.43 2283
5459.13 2404
5459.82 2425
5460.52 2518
5461.22 2505
5461.91 2623
5462.61 2734
5463.31 2765
5464.01 2908
5464.70 2876
5465.40 2837
5466.10 2912
5466.80 2794
5467.49 2665
5468.19 2542
5468.89 2575
5469.59 2526
5470.28 2652
5470.98 2617
5471.68 2567
5472.38 2593
5473.08 2674
5473.77 2726
5474.47 2591
5475.17 2661
5475.87 2686
5476.57 2833
5477.26 3187
5477.96 3333
5478.66 3389
5479.36 3505
5480.06 3569
5480.76 3591
5481.45 3758
5482.15 3733
5482.85 3597
5483.55 3422
5484.25 3293
5484.95 3350
5485.65 3046
5486.34 2996
5487.04 3046
5487.74 2949
5488.44 2944
5489.14 2925
5489.84 3052
5490.54 3036
5491.24 3102
5491.94 3037
5492.63 3281
5493.33 3283
5494.03 3475
5494.73 3498
5495.43 3383
5496.13 3702
5496.83 3857
5497.53 4089
5498.23 4366
5498.93 4795
5499.63 5374
5500.33 5902
5501.03 5676
5501.73 5754
5502.43 5727
5503.13 5447
5503.83 5008
5504.53 4672
5505.23 4152
5505.93 3790
5506.63 3408
5507.33 3316
5508.03 3301
5508.73 3226
5509.43 3304
5510.13 3220
5510.83 2973
5511.53 2798
5512.23 2948
5512.93 3189
5513.63 3014
5514.33 2865
5515.03 2757
5515.73 2733
5516.43 2716
5517.13 2678
5517.83 2824
5518.53 2699
5519.23 2694
5519.94 2747
5520.64 2720
5521.34 2521
5522.04 2606
5522.74 2672
5523.44 2710
5524.14 2776
5524.84 2618
5525.54 2429
5526.25 2537
5526.95 2579
5527.65 2547
5528.35 2419
5529.05 2362
5529.75 2341
5530.45 2223
5531.16 2165
5531.86 2202
5532.56 2263
5533.26 2250
5533.96 2115
5534.66 2316
5535.37 2231
5536.07 2361
5536.77 2282
5537.47 2202
5538.17 2078
5538.88 2244
5539.58 2312
5540.28 2183
5540.98 2214
5541.68 2179
5542.39 2176
5543.09 2204
5543.79 2311
5544.49 2254
5545.20 2222
5545.90 2267
5546.60 2264
5547.30 2294
5548.01 2375
5548.71 2354
5549.41 2243
5550.12 2430
5550.82 2134
5551.52 2189
5552.22 2293
5552.93 2141
5553.63 2079
5554.33 2073
5555.04 2109
5555.74 2109
5556.44 2143
5557.15 2107
5557.85 2211
5558.55 2106
5559.26 2006
5559.96 2081
5560.66 2203
5561.37 2159
5562.07 2189
5562.77 2172
5563.48 2147
5564.18 2063
5564.88 2173
5565.59 2189
5566.29 2193
5567.00 2271
5567.70 2129
5568.40 2154
5569.11 2069
5569.81 2116
5570.52 2146
5571.22 2223
5571.92 1968
5572.63 2021
5573.33 2108
5574.04 2277
5574.74 2193
5575.45 2140
5576.15 2252
5576.85 2236
5577.56 2257
5578.26 2140
5578.97 2085
5579.67 2142
5580.38 2078
5581.08 2138
5581.79 2100
5582.49 1938
5583.20 2086
5583.90 1959
5584.61 2091
5585.31 2006
5586.02 2001
5586.72 1930
5587.43 2011
5588.13 2040
5588.84 1917
5589.54 1970
5590.25 1974
5590.95 1947
5591.66 1962
5592.36 1957
5593.07 1931
5593.78 1962
5594.48 2000
5595.19 2007
5595.89 2053
5596.60 1933
5597.30 2046
5598.01 1935
5598.72 1911
5599.42 1874
5600.13 1915
5600.83 1798
5601.54 1867
5602.25 1861
5602.95 1861
5603.66 1860
5604.36 1900
5605.07 1888
5605.78 1915
5606.48 1854
5607.19 1953
5607.90 1869
5608.60 1835
5609.31 1871
5610.02 1937
5610.72 1964
5611.43 2041
5612.14 1880
5612.84 1901
5613.55 2021
5614.26 1796
5614.96 1925
5615.67 1938
5616.38 1965
5617.08 2073
5617.79 1981
5618.50 1924
5619.20 1984
5619.91 1864
5620.62 1935
5621.33 1916
5622.03 1873
5622.74 1979
5623.45 1898
5624.16 1981
5624.86 1920
5625.57 1881
5626.28 1918
5626.99 2003
5627.69 1987
5628.40 2033
5629.11 1951
5629.82 1889
5630.53 1949
5631.23 1885
5631.94 1905
5632.65 1949
5633.36 1793
5634.07 1944
5634.77 1916
5635.48 1882
5636.19 1987
5636.90 1969
5637.61 2043
5638.32 2026
5639.02 2081
5639.73 2049
5640.44 2115
5641.15 2202
5641.86 2127
5642.57 2032
5643.27 2066
5643.98 1974
5644.69 1989
5645.40 2013
5646.11 1973
5646.82 1953
5647.53 2064
5648.24 1974
5648.95 2180
5649.65 2067
5650.36 1977
5651.07 2183
5651.78 2109
5652.49 1964
5653.20 2097
5653.91 2140
5654.62 2028
5655.33 2178
5656.04 2215
5656.75 2197
5657.46 2201
5658.17 2314
5658.88 2216
5659.59 2233
5660.30 2199
5661.01 2166
5661.72 2040
5662.43 2179
5663.14 2072
5663.85 1962
5664.56 2051
5665.27 2097
5665.98 2152
5666.69 2124
5667.40 2080
5668.11 2225
5668.82 2209
5669.53 2265
5670.24 2304
5670.95 2407
5671.66 2402
5672.37 2329
5673.08 2265
5673.79 2190
5674.50 2113
5675.21 2126
5675.92 2087
5676.63 2132
5677.34 1975
5678.05 1973
5678.77 1937
5679.48 1980
5680.19 2012
5680.90 2059
5681.61 2098
5682.32 2035
5683.03 1894
5683.74 1992
5684.45 2084
5685.17 2125
5685.88 2092
5686.59 2079
5687.30 2092
5688.01 1963
5688.72 2065
5689.43 1990
5690.15 1978
5690.86 1930
5691.57 1863
5692.28 1842
5692.99 1798
5693.70 1933
5694.42 1873
5695.13 1836
5695.84 1817
5696.55 1739
5697.26 1794
5697.98 1835
5698.69 1716
5699.40 1742
5700.11 1746
5700.83 1736
5701.54 1785
5702.25 1704
5702.96 1658
5703.68 1774
5704.39 1877
5705.10 1902
5705.81 1818
5706.53 1839
5707.24 1794
5707.95 1898
5708.66 1925
5709.38 1814
5710.09 1787
5710.80 1837
5711.52 1922
5712.23 1765
5712.94 1737
5713.65 1718
5714.37 1804
5715.08 1820
5715.79 1841
5716.51 1902
5717.22 1837
5717.93 1819
5718.65 1887
5719.36 2057
5720.07 1874
5720.79 1857
5721.50 1947
5722.22 1846
5722.93 1813
5723.64 2086
5724.36 2091
5725.07 2103
5725.78 2279
5726.50 2383
5727.21 2448
5727.93 2401
5728.64 2624
5729.35 2712
5730.07 2576
5730.78 2731
5731.50 2551
5732.21 2470
5732.93 2391
5733.64 2243
5734.35 2135
5735.07 1970
5735.78 2057
5736.50 1989
5737.21 1877
5737.93 1929
5738.64 1952
5739.36 1850
5740.07 1870
5740.79 1927
5741.50 1791
5742.21 1792
5742.93 1884
5743.64 1921
5744.36 1829
5745.07 1865
5745.79 1831
5746.51 1816
5747.22 1931
5747.94 1836
5748.65 1826
5749.37 1937
5750.08 2011
5750.80 2014
5751.51 2054
5752.23 2062
5752.94 2021
5753.66 2250
5754.37 2234
5755.09 2272
5755.81 2240
5756.52 2296
5757.24 2205
5757.95 2269
5758.67 2204
5759.39 2055
5760.10 2017
5760.82 2046
5761.53 1977
5762.25 1866
5762.97 1982
5763.68 1862
5764.40 1924
5765.11 1902
5765.83 1930
5766.55 2037
5767.26 1934
5767.98 1935
5768.70 2013
5769.41 1996
5770.13 2096
5770.85 2093
5771.56 2043
5772.28 2055
5773.00 1948
5773.71 2041
5774.43 2011
5775.15 1943
5775.86 1980
5776.58 2049
5777.30 1916
5778.02 2017
5778.73 2051
5779.45 1990
5780.17 2035
5780.88 2005
5781.60 2076
5782.32 1997
5783.04 1948
5783.75 2038
5784.47 1978
5785.19 2026
5785.91 2127
5786.62 2053
5787.34 2023
5788.06 2059
5788.78 2159
5789.50 2348
5790.21 2380
5790.93 2170
5791.65 2180
5792.37 2287
5793.09 2379
5793.80 2376
5794.52 2312
5795.24 2467
5795.96 2782
5796.68 2951
5797.39 3202
5798.11 3441
5798.83 3746
5799.55 4162
5800.27 4060
5800.99 4080
5801.71 3945
5802.42 3707
5803.14 3659
5803.86 3314
5804.58 3099
5805.30 2965
5806.02 2672
5806.74 2626
5807.46 2458
5808.17 2425
5808.89 2407
5809.61 2316
5810.33 2239
5811.05 2304
5811.77 2317
5812.49 2322
5813.21 2372
5813.93 2322
5814.65 2461
5815.37 2467
5816.09 2420
5816.81 2437
5817.53 2377
5818.24 2451
5818.96 2427
5819.68 2395
5820.40 2391
5821.12 2444
5821.84 2352
5822.56 2241
5823.28 2193
5824.00 2208
5824.72 2123
5825.44 2066
5826.16 2002
5826.88 2080
5827.60 2164
5828.32 2100
5829.04 2118
5829.76 2049
5830.49 2069
5831.21 1974
5831.93 2058
5832.65 2001
5833.37 1907
5834.09 2008
5834.81 1897
5835.53 1934
5836.25 1964
5836.97 2087
5837.69 2103
5838.41 2146
5839.13 2138
5839.85 2073
5840.57 2069
5841.30 2030
5842.02 1995
5842.74 1979
5843.46 1981
5844.18 2076
5844.90 1949
5845.62 1963
5846.34 1876
5847.07 1943
5847.79 2055
5848.51 2075
5849.23 2042
5849.95 1921
5850.67 1965
5851.40 1878
5852.12 1947
5852.84 1986
5853.56 2003
5854.28 2017
5855.00 2129
5855.73 2045
5856.45 2009
5857.17 1985
5857.89 1912
5858.61 1973
5859.34 1950
5860.06 1980
5860.78 1969
5861.50 1946
5862.23 1940
5862.95 1833
5863.67 1934
5864.39 1982
5865.12 1893
5865.84 1970
5866.56 1969
5867.28 2024
5868.01 1900
5868.73 1908
5869.45 1880
5870.17 2048
5870.90 1987
5871.62 1969
5872.34 2022
5873.07 2052
5873.79 2142
5874.51 2047
5875.23 1930
5875.96 1888
5876.68 1950
5877.40 1890
5878.13 1972
5878.85 1924
5879.57 1933
5880.30 1973
5881.02 1948
5881.75 2023
5882.47 2060
5883.19 2092
5883.92 2119
5884.64 2012
5885.36 1989
5886.09 2022
5886.81 2113
5887.53 2052
5888.26 1986
5888.98 1839
5889.71 2004
5890.43 2030
5891.16 1995
5891.88 1981
5892.60 1966
5893.33 1975
5894.05 1991
5894.78 1853
5895.50 1822
5896.23 1924
5896.95 2013
5897.67 1984
5898.40 2042
5899.12 1973
5899.85 2015
5900.57 1881
5901.30 2014
5902.02 2121
5902.75 2073
5903.47 2055
5904.20 2129
5904.92 2063
5905.65 1990
5906.37 1970
5907.10 2048
5907.82 2200
5908.55 2087
5909.27 2155
5910.00 2113
5910.72 2115
5911.45 2035
5912.17 2146
5912.90 2140
5913.62 2041
5914.35 2135
5915.08 2236
5915.80 2187
5916.53 2196
5917.25 2139
5917.98 2339
5918.70 2157
5919.43 2154
5920.16 2266
5920.88 2213
5921.61 2262
5922.33 2195
5923.06 2239
5923.79 2294
5924.51 2336
5925.24 2348
5925.96 2294
5926.69 2381
5927.42 2457
5928.14 2492
5928.87 2385
5929.60 2319
5930.32 2264
5931.05 2328
5931.78 2480
5932.50 2684
5933.23 2536
5933.96 2495
5934.68 2584
5935.41 2667
5936.14 2630
5936.86 2816
5937.59 2817
5938.32 2849
5939.05 2965
5939.77 2763
5940.50 2949
5941.23 2939
5941.95 3034
5942.68 3036
5943.41 2899
5944.14 2930
5944.86 3017
5945.59 3051
5946.32 3118
5947.05 3234
5947.77 3149
5948.50 3233
5949.23 3259
5949.96 3355
5950.68 3651
5951.41 3761
5952.14 3871
5952.87 3798
5953.60 3718
5954.32 3896
5955.05 3832
5955.78 3711
5956.51 3548
5957.24 3518
5957.96 3651
5958.69 3769
5959.42 3727
5960.15 3787
5960.88 3697
5961.61 3733
5962.33 3878
5963.06 4168
5963.79 4157
5964.52 4483
5965.25 4780
5965.98 4917
5966.71 5107
5967.44 5303
5968.16 5341
5968.89 5363
5969.62 5273
5970.35 5105
5971.08 4932
5971.81 4687
5972.54 4571
5973.27 4535
5974.00 4591
5974.73 4528
5975.45 4590
5976.18 4564
5976.91 4669
5977.64 4664
5978.37 4801
5979.10 4839
5979.83 4780
5980.56 5068
5981.29 5194
5982.02 5301
5982.75 5430
5983.48 5426
5984.21 5276
5984.94 5152
5985.67 5080
5986.40 5501
5987.13 5312
5987.86 5145
5988.59 5383
5989.32 5219
5990.05 5230
5990.78 5059
5991.51 5221
5992.24 5523
5992.97 5495
5993.70 5681
5994.43 5436
5995.16 5745
5995.89 5658
5996.62 5716
5997.35 5852
5998.08 5836
5998.82 5862
5999.55 6144
6000.28 6055
6001.01 5631
6001.74 5605
6002.47 5686
6003.20 5586
6003.93 5526
6004.66 5491
6005.39 5530
6006.13 5691
6006.86 5925
6007.59 6159
6008.32 6710
6009.05 7563
6009.78 8513
6010.51 9747
6011.24 10929
6011.98 12391
6012.71 13485
6013.44 14387
6014.17 14918
6014.90 15138
6015.63 14639
6016.37 14097
6017.10 12719
6017.83 11485
6018.56 10126
6019.29 8692
6020.03 7660
6020.76 6750
6021.49 5968
6022.22 5534
6022.95 5129
6023.69 4643
6024.42 4661
6025.15 4364
6025.88 4247
6026.62 4162
6027.35 4077
6028.08 3990
6028.81 4000
6029.55 3878
6030.28 3886
6031.01 3811
6031.74 3868
6032.48 3795
6033.21 3780
6033.94 3605
6034.68 3586
6035.41 3713
6036.14 3627
6036.87 3648
6037.61 3655
6038.34 3701
6039.07 3686
6039.81 3873
6040.54 3863
6041.27 4011
6042.01 3956
6042.74 3871
6043.47 3962
6044.21 4001
6044.94 4107
6045.67 4168
6046.41 4277
6047.14 4191
6047.88 4235
6048.61 4597
6049.34 4674
6050.08 4829
6050.81 5090
6051.54 5144
6052.28 5343
6053.01 5398
6053.75 5419
6054.48 5559
6055.21 5310
6055.95 5090
6056.68 4873
6057.42 4659
6058.15 4619
6058.89 4428
6059.62 4197
6060.35 4214
6061.09 4284
6061.82 4256
6062.56 4184
6063.29 4073
6064.03 4127
6064.76 4069
6065.50 4174
6066.23 4128
6066.97 4053
6067.70 4015
6068.44 3947
6069.17 3941
6069.91 3859
6070.64 3758
6071.38 3704
6072.11 3626
6072.85 3643
6073.58 3529
6074.32 3442
6075.05 3493
6075.79 3614
6076.52 3495
6077.26 3532
6078.00 3416
6078.73 3543
6079.47 3439
6080.20 3248
6080.94 3471
6081.67 3293
6082.41 3256
6083.15 3263
6083.88 3210
6084.62 3343
6085.35 3411
6086.09 3331
6086.83 3264
6087.56 3198
6088.30 3180
6089.03 3317
6089.77 3243
6090.51 3354
6091.24 3482
6091.98 3275
6092.72 3300
6093.45 3219
6094.19 3075
6094.92 3136
6095.66 3097
6096.40 3066
6097.13 3113
6097.87 3123
6098.61 3124
6099.35 3029
6100.08 3064
6100.82 3023
6101.56 2960
6102.29 2963
6103.03 3023
6103.77 2902
6104.50 2766
6105.24 2775
6105.98 2959
6106.72 3007
6107.45 3025
6108.19 3134
6108.93 3105
6109.67 2975
6110.40 2955
6111.14 3026
6111.88 3044
6112.62 2961
6113.35 3063
6114.09 3085
6114.83 3190
6115.57 3250
6116.30 3149
6117.04 3167
6117.78 3226
6118.52 3244
6119.26 3068
6119.99 3072
6120.73 3137
6121.47 3105
6122.21 3052
6122.95 3155
6123.69 3226
6124.42 3253
6125.16 3174
6125.90 3184
6126.64 3278
6127.38 3203
6128.12 3268
6128.85 3213
6129.59 3218
6130.33 3210
6131.07 3246
6131.81 3303
6132.55 3262
6133.29 3294
6134.03 3389
6134.77 3244
6135.50 3317
6136.24 3385
6136.98 3548
6137.72 3556
6138.46 3434
6139.20 3484
6139.94 3560
6140.68 3682
6141.42 3625
6142.16 3495
6142.90 3590
6143.64 3488
6144.38 3378
6145.12 3439
6145.86 3469
6146.59 3437
6147.33 3468
6148.07 3530
6148.81 3443
6149.55 3491
6150.29 3574
6151.03 3596
6151.77 3729
6152.51 3805
6153.25 3822
6153.99 3844
6154.73 3984
6155.47 3871
6156.21 3760
6156.96 3921
6157.70 3852
6158.44 3942
6159.18 3998
6159.92 4078
6160.66 4077
6161.40 4042
6162.14 4136
6162.88 4599
6163.62 4543
6164.36 4685
6165.10 5045
6165.84 5343
6166.58 5617
6167.32 5877
6168.07 5841
6168.81 5946
6169.55 5706
6170.29 5649
6171.03 5740
6171.77 5774
6172.51 5452
6173.25 5433
6173.99 5320
6174.74 5248
6175.48 5000
6176.22 5116
6176.96 4959
6177.70 4952
6178.44 5045
6179.19 5085
6179.93 5269
6180.67 5231
6181.41 5497
6182.15 5562
6182.89 5361
6183.64 5383
6184.38 5348
6185.12 5602
6185.86 5567
6186.60 5496
6187.35 5691
6188.09 5789
6188.83 5584
6189.57 5656
6190.32 5931
6191.06 6339
6191.80 6503
6192.54 6456
6193.28 6775
6194.03 7000
6194.77 7165
6195.51 7304
6196.26 7208
6197.00 7013
6197.74 6799
6198.48 6729
6199.23 6959
6199.97 6985
6200.71 6977
6201.46 7097
6202.20 7257
6202.94 7682
6203.68 8912
6204.43 10332
6205.17 12051
6205.91 14210
6206.66 17147
6207.40 20296
6208.14 23621
6208.89 26500
6209.63 28904
6210.37 29189
6211.12 28065
6211.86 26608
6212.61 23814
6213.35 20609
6214.09 17535
6214.84 14755
6215.58 12365
6216.32 10340
6217.07 8722
6217.81 7567
6218.56 6856
6219.30 6090
6220.04 5763
6220.79 5687
6221.53 5685
6222.28 5799
6223.02 5597
6223.77 5419
6224.51 5402
6225.25 5601
6226.00 5352
6226.74 5073
6227.49 4962
6228.23 4668
6228.98 4618
6229.72 4352
6230.47 4003
6231.21 3911
6231.96 3905
6232.70 3990
6233.45 3879
6234.19 3811
6234.94 3910
6235.68 3956
6236.43 3969
6237.17 4079
6237.92 4266
6238.66 4286
6239.41 4362
6240.15 4388
6240.90 4375
6241.64 4516
6242.39 4631
6243.13 4803
6243.88 5168
6244.62 5254
6245.37 5632
6246.12 6022
6246.86 6383
6247.61 6832
6248.35 7013
6249.10 7111
6249.85 7070
6250.59 6898
6251.34 6540
6252.08 6084
6252.83 5711
6253.58 5345
6254.32 5111
6255.07 5053
6255.81 4870
6256.56 4714
6257.31 4778
6258.05 4849
6258.80 4729
6259.55 4892
6260.29 4807
6261.04 4864
6261.79 4748
6262.53 4699
6263.28 4621
6264.03 4680
6264.77 4562
6265.52 4714
6266.27 4649
6267.01 4495
6267.76 4587
6268.51 4555
6269.25 4492
6270.00 4473
6270.75 4369
6271.50 4379
6272.24 4417
6272.99 4419
6273.74 4424
6274.48 4499
6275.23 4683
6275.98 4628
6276.73 4433
6277.47 4560
6278.22 4475
6278.97 4275
6279.72 4276
6280.46 4268
6281.21 4160
6281.96 4108
6282.71 4093
6283.46 3932
6284.20 3934
6284.95 3968
6285.70 3885
6286.45 3908
6287.20 3865
6287.94 4097
6288.69 4090
6289.44 3868
6290.19 3878
6290.94 3747
6291.69 3433
6292.43 3421
6293.18 3613
6293.93 3450
6294.68 3389
6295.43 3338
6296.18 3321
6296.93 3350
6297.67 3442
6298.42 3429
6299.17 3479
6299.92 3446
6300.67 3366
6301.42 3368
6302.17 3414
6302.92 3405
6303.67 3377
6304.42 3341
6305.16 3325
6305.91 3452
6306.66 3320
6307.41 3190
6308.16 3261
6308.91 3181
6309.66 3308
6310.41 3398
6311.16 3397
6311.91 3352
6312.66 3377
6313.41 3426
6314.16 3532
6314.91 3293
6315.66 3356
6316.41 3334
6317.16 3252
6317.91 3270
6318.66 3365
6319.41 3243
6320.16 3143
6320.91 3001
6321.66 2939
6322.41 2935
6323.16 2981
6323.91 2956
6324.66 3026
6325.41 2884
6326.16 2869
6326.91 2751
6327.66 2857
6328.41 2842
6329.16 2820
6329.91 2797
6330.66 2729
6331.41 2882
6332.16 2785
6332.92 2800
6333.67 2861
6334.42 2802
6335.17 2749
6335.92 2801
6336.67 2772
6337.42 2778
6338.17 2801
6338.92 2841
6339.68 2819
6340.43 2848
6341.18 2760
6341.93 2887
6342.68 2860
6343.43 2806
6344.18 2758
6344.94 2782
6345.69 2840
6346.44 3042
6347.19 2954
6347.94 2879
6348.69 2815
6349.45 2881
6350.20 3087
6350.95 3087
6351.70 3094
6352.45 3098
6353.21 3138
6353.96 3286
6354.71 3330
6355.46 3205
6356.21 3167
6356.97 3157
6357.72 3104
6358.47 3021
6359.22 2928
6359.98 2857
6360.73 2737
6361.48 2752
6362.23 2752
6362.99 2712
6363.74 2738
6364.49 2874
6365.24 2684
6366.00 2767
6366.75 2667
6367.50 2659
6368.26 2667
6369.01 2654
6369.76 2766
6370.51 2806
6371.27 2543
6372.02 2611
6372.77 2651
6373.53 2613
6374.28 2566
6375.03 2556
6375.79 2493
6376.54 2544
6377.29 2563
6378.05 2534
6378.80 2536
6379.55 2611
6380.31 2701
6381.06 2583
6381.82 2642
6382.57 2625
6383.32 2695
6384.08 2702
6384.83 2795
6385.59 2687
6386.34 2583
6387.09 2656
6387.85 2680
6388.60 2678
6389.36 2591
6390.11 2548
6390.86 2482
6391.62 2683
6392.37 2612
6393.13 2716
6393.88 2567
6394.64 2628
6395.39 2672
6396.15 2494
6396.90 2465
6397.65 2520
6398.41 2494
6399.16 2566
6399.92 2473
6400.67 2544
6401.43 2567
6402.18 2361
6402.94 2430
6403.69 2611
6404.45 2591
6405.20 2485
6405.96 2431
6406.71 2606
6407.47 2488
6408.22 2489
6408.98 2560
6409.74 2751
6410.49 2692
6411.25 2634
6412.00 2615
6412.76 2567
6413.51 2469
6414.27 2525
6415.02 2605
6415.78 2716
6416.54 2558
6417.29 2550
6418.05 2446
6418.80 2510
6419.56 2514
6420.32 2386
6421.07 2428
6421.83 2455
6422.58 2459
6423.34 2417
6424.10 2454
6424.85 2522
6425.61 2475
6426.37 2412
6427.12 2450
6427.88 2496
6428.64 2592
6429.39 2467
6430.15 2428
6430.90 2430
6431.66 2586
6432.42 2574
6433.17 2475
6433.93 2537
6434.69 2572
6435.45 2605
6436.20 2517
6436.96 2558
6437.72 2563
6438.47 2500
6439.23 2569
6439.99 2590
6440.75 2722
6441.50 2663
6442.26 2582
6443.02 2580
6443.77 2671
6444.53 2599
6445.29 2614
6446.05 2563
6446.80 2613
6447.56 2483
6448.32 2558
6449.08 2581
6449.84 2554
6450.59 2560
6451.35 2546
6452.11 2611
6452.87 2581
6453.62 2648
6454.38 2710
6455.14 2635
6455.90 2567
6456.66 2604
6457.42 2758
6458.17 2692
6458.93 2835
6459.69 2914
6460.45 2737
6461.21 2697
6461.97 2691
6462.72 2863
6463.48 3014
6464.24 2830
6465.00 2858
6465.76 2928
6466.52 2928
6467.28 2975
6468.03 3047
6468.79 3091
6469.55 3201
6470.31 3052
6471.07 3019
6471.83 2934
6472.59 3013
6473.35 3068
6474.11 3089
6474.87 3099
6475.63 3137
6476.38 3104
6477.14 3184
6477.90 3172
6478.66 3076
6479.42 3241
6480.18 3263
6480.94 3338
6481.70 3352
6482.46 3548
6483.22 3517
6483.98 3578
6484.74 3637
6485.50 3709
6486.26 3722
6487.02 3795
6487.78 3931
6488.54 3779
6489.30 3809
6490.06 3998
6490.82 4018
6491.58 4108
6492.34 4316
6493.10 4438
6493.86 4539
6494.62 4554
6495.38 4658
6496.14 4672
6496.90 4806
6497.66 4652
6498.42 4549
6499.19 4487
6499.95 4528
6500.71 4614
6501.47 4634
6502.23 4529
6502.99 4499
6503.75 4711
6504.51 4650
6505.27 4884
6506.03 4909
6506.79 5048
6507.56 5103
6508.32 5462
6509.08 5480
6509.84 5453
6510.60 5416
6511.36 5435
6512.12 5685
6512.88 5565
6513.65 5369
6514.41 5719
6515.17 5629
6515.93 5480
6516.69 5510
6517.45 5511
6518.22 5501
6518.98 5689
6519.74 5864
6520.50 6169
6521.26 6294
6522.03 6445
6522.79 6807
6523.55 7056
6524.31 7488
6525.07 8027
6525.84 8752
6526.60 9526
6527.36 9725
6528.12 9955
6528.89 10155
6529.65 9947
6530.41 9773
6531.17 9738
6531.94 9948
6532.70 9882
6533.46 10813
6534.22 12085
6534.99 13838
6535.75 15384
6536.51 16875
6537.27 16991
6538.04 16844
6538.80 15943
6539.56 14793
6540.33 12860
6541.09 11086
6541.85 9653
6542.62 8376
6543.38 7149
6544.14 6255
6544.91 5778
6545.67 5362
6546.43 5018
6547.20 4888
6547.96 4837
6548.72 4701
6549.49 4643
6550.25 4692
6551.01 4471
6551.78 4745
6552.54 4659
6553.31 4596
6554.07 4460
6554.83 4524
6555.60 4420
6556.36 4483
6557.13 4502
6557.89 4393
6558.65 4539
6559.42 4547
6560.18 4674
6560.95 4742
6561.71 4758
6562.48 5117
6563.24 5196
6564.00 5139
6564.77 5450
6565.53 5647
6566.30 5549
6567.06 5421
6567.83 5259
6568.59 5345
6569.36 5298
6570.12 5257
6570.89 5291
6571.65 5342
6572.42 5609
6573.18 5779
6573.95 5983
6574.71 6053
6575.48 6351
6576.24 6406
6577.01 6453
6577.77 6778
6578.54 6986
6579.30 7016
6580.07 7318
6580.83 7295
6581.60 7012
6582.36 7110
6583.13 6783
6583.90 6560
6584.66 6176
6585.43 6072
6586.19 5852
6586.96 5724
6587.72 5751
6588.49 5728
6589.26 5907
6590.02 6303
6590.79 6614
6591.55 7202
6592.32 7719
6593.09 8120
6593.85 8733
6594.62 9150
6595.38 9375
6596.15 9455
6596.92 9200
6597.68 8726
6598.45 7998
6599.22 7353
6599.98 6775
6600.75 6338
6601.52 5889
6602.28 5588
6603.05 5243
6603.82 5161
6604.58 4902
6605.35 4855
6606.12 4993
6606.88 4850
6607.65 4618
6608.42 4514
6609.19 4556
6609.95 4533
6610.72 4438
6611.49 4347
6612.25 4454
6613.02 4252
6613.79 4192
6614.56 4112
6615.32 4005
6616.09 4140
6616.86 4207
6617.63 4107
6618.39 4132
6619.16 4242
6619.93 4139
6620.70 4330
6621.47 4293
6622.23 4271
6623.00 4118
6623.77 4216
6624.54 4138
6625.30 4080
6626.07 4083
6626.84 3971
6627.61 4002
6628.38 4037
6629.15 3915
6629.91 4002
6630.68 4252
6631.45 4530
6632.22 4662
6632.99 4825
6633.76 5097
6634.52 5233
6635.29 5013
6636.06 5246
6636.83 5200
6637.60 4775
6638.37 4616
6639.14 4511
6639.91 4433
6640.67 4192
6641.44 4027
6642.21 4051
6642.98 3930
6643.75 3872
6644.52 3830
6645.29 3870
6646.06 3839
6646.83 3972
6647.60 3802
6648.37 3681
6649.14 3836
6649.90 3890
6650.67 3854
6651.44 3785
6652.21 3907
6652.98 3872
6653.75 3949
6654.52 3832
6655.29 3924
6656.06 3966
6656.83 4007
6657.60 3858
6658.37 3912
6659.14 3755
6659.91 3510
6660.68 3515
6661.45 3541
6662.22 3564
6662.99 3522
6663.76 3562
6664.53 3538
6665.30 3566
6666.07 3484
6666.84 3573
6667.61 3613
6668.39 3543
6669.16 3544
6669.93 3757
6670.70 3751
6671.47 3802
6672.24 3726
6673.01 3765
6673.78 3775
6674.55 3788
6675.32 3861
6676.09 3655
6676.86 3652
6677.63 3566
6678.41 3555
6679.18 3576
6679.95 3791
6680.72 3949
6681.49 4027
6682.26 4186
6683.03 4279
6683.80 4563
6684.58 4686
6685.35 5085
6686.12 4871
6686.89 4931
6687.66 4817
6688.43 4680
6689.21 4498
6689.98 4191
6690.75 4020
6691.52 3926
6692.29 3633
6693.07 3591
6693.84 3407
6694.61 3414
6695.38 3347
6696.15 3385
6696.93 3396
6697.70 3251
6698.47 3157
6699.24 3393
6700.01 3467
6700.79 3286
6701.56 3258
6702.33 3362
6703.10 3367
6703.88 3453
6704.65 3402
6705.42 3293
6706.20 3176
6706.97 3253
6707.74 3249
6708.51 3241
6709.29 3071
6710.06 3163
6710.83 3352
6711.61 3211
6712.38 3097
6713.15 3149
6713.92 3258
6714.70 3151
6715.47 3018
6716.24 2881
6717.02 2925
6717.79 3072
6718.56 3207
6719.34 3186
6720.11 2920
6720.89 3090
6721.66 3011
6722.43 2913
6723.21 2970
6723.98 3039
6724.75 3159
6725.53 3174
6726.30 3007
6727.08 3126
6727.85 3087
6728.62 2978
6729.40 2955
6730.17 3006
6730.95 3100
6731.72 3222
6732.49 3306
6733.27 3166
6734.04 3022
6734.82 3091
6735.59 3090
6736.37 3143
6737.14 3124
6737.91 3100
6738.69 3199
6739.46 3076
6740.24 3186
6741.01 3248
6741.79 3213
6742.56 3181
6743.34 3104
6744.11 3248
6744.89 3145
6745.66 3301
6746.44 3634
6747.21 3447
6747.99 3532
6748.76 3495
6749.54 3716
6750.31 3796
6751.09 3982
6751.86 4005
6752.64 4150
6753.41 4068
6754.19 4056
6754.97 3835
6755.74 3841
6756.52 3508
6757.29 3272
6758.07 3263
6758.84 3141
6759.62 3103
6760.40 3133
6761.17 3084
6761.95 3102
6762.72 3102
6763.50 2955
6764.28 2961
6765.05 3083
6765.83 3060
6766.60 3047
6767.38 3122
6768.16 2889
6768.93 2974
6769.71 2958
6770.49 2861
6771.26 3102
6772.04 2906
6772.82 2902
6773.59 2994
6774.37 2914
6775.14 3111
6775.92 2963
6776.70 2936
6777.48 3022
6778.25 3036
6779.03 3164
6779.81 2981
6780.58 2939
6781.36 2993
6782.14 3036
6782.91 3004
6783.69 2901
6784.47 2783
6785.25 2816
6786.02 2984
6786.80 2864
6787.58 2712
6788.36 2731
6789.13 2710
6789.91 2679
6790.69 2740
6791.47 2641
6792.24 2674
6793.02 2700
6793.80 2635
6794.58 2645
6795.35 2629
6796.13 2659
6796.91 2729
6797.69 2714
6798.47 2728
6799.24 2749
6800.02 2653
6800.80 2839
6801.58 2877
6802.36 2792
6803.14 2866
6803.91 2848
6804.69 2779
6805.47 2797
6806.25 2785
6807.03 2809
6807.81 2699
6808.58 2694
6809.36 2595
6810.14 2682
6810.92 2765
6811.70 2716
6812.48 2722
6813.26 2681
6814.04 2711
6814.81 2886
6815.59 2879
6816.37 2717
6817.15 2812
6817.93 2752
6818.71 2764
6819.49 2808
6820.27 2920
6821.05 2803
6821.83 2768
6822.61 2763
6823.39 2759
6824.17 2840
6824.95 2825
6825.72 2710
6826.50 2726
6827.28 2770
6828.06 2751
6828.84 2813
6829.62 2729
6830.40 2747
6831.18 2725
6831.96 2804
6832.74 2817
6833.52 2751
6834.30 2649
6835.08 2632
6835.86 2617
6836.64 2651
6837.42 2720
6838.20 2671
6838.98 2636
6839.77 2716
6840.55 2656
6841.33 2633
6842.11 2601
6842.89 2590
6843.67 2814
6844.45 2792
6845.23 2763
6846.01 2910
6846.79 3158
6847.57 3500
6848.35 3955
6849.13 4625
6849.91 5064
6850.70 5387
6851.48 5882
6852.26 5745
6853.04 5596
6853.82 5337
6854.60 4981
6855.38 4481
6856.16 4093
6856.94 3889
6857.73 3480
6858.51 3224
6859.29 3113
6860.07 2929
6860.85 3049
6861.63 3017
6862.42 2901
6863.20 2963
6863.98 3086
6864.76 3083
6865.54 3170
6866.32 3303
6867.11 3214
6867.89 3049
6868.67 3163
6869.45 3198
6870.23 3109
6871.02 3031
6871.80 3077
6872.58 2963
6873.36 3076
6874.15 2971
6874.93 3021
6875.71 3172
6876.49 3143
6877.28 3111
6878.06 3200
6878.84 3288
6879.62 3306
6880.41 3260
6881.19 3456
6881.97 3569
6882.75 3639
6883.54 3817
6884.32 4041
6885.10 4270
6885.89 4643
6886.67 4996
6887.45 5427
6888.24 5570
6889.02 5598
6889.80 5308
6890.59 4956
6891.37 4665
6892.15 4358
6892.94 4158
6893.72 3973
6894.50 3829
6895.29 3644
6896.07 3564
6896.85 3534
6897.64 3583
6898.42 3610
6899.20 3624
6899.99 3690
6900.77 3599
6901.56 3573
6902.34 3542
6903.12 3799
6903.91 3628
6904.69 3584
6905.48 3580
6906.26 3612
6907.05 3614
6907.83 3581
6908.61 3403
6909.40 3403
6910.18 3241
6910.97 3418
6911.75 3336
6912.54 3366
6913.32 3405
6914.11 3254
6914.89 3364
6915.67 3346
6916.46 3339
6917.24 3263
6918.03 3323
6918.81 3241
6919.60 3249
6920.38 3321
6921.17 3390
6921.95 3272
6922.74 3352
6923.52 3322
6924.31 3310
6925.09 3340
6925.88 3475
6926.67 3429
6927.45 3515
6928.24 3498
6929.02 3542
6929.81 3572
6930.59 3616
6931.38 3665
6932.16 3731
6932.95 4066
6933.74 3990
6934.52 3910
6935.31 3821
6936.09 3692
6936.88 3653
6937.66 3645
6938.45 3768
6939.24 3798
6940.02 3976
6940.81 3968
6941.60 4043
6942.38 4213
6943.17 4261
6943.95 4473
6944.74 4494
6945.53 4417
6946.31 4526
6947.10 4559
6947.89 4338
6948.67 4359
6949.46 4164
6950.25 4363
6951.03 4444
6951.82 4271
6952.61 4316
6953.39 4523
6954.18 4682
6954.97 4620
6955.75 4716
6956.54 4641
6957.33 4949
6958.12 5083
6958.90 5044
6959.69 5053
6960.48 5061
6961.26 4932
6962.05 4816
6962.84 4804
6963.63 5004
6964.41 4942
6965.20 4972
6965.99 5227
6966.78 5133
6967.56 5275
6968.35 5309
6969.14 5547
6969.93 5541
6970.72 5525
6971.50 5571
6972.29 5589
6973.08 5735
6973.87 5725
6974.66 5646
6975.44 5852
6976.23 5912
6977.02 6207
6977.81 6273
6978.60 6488
6979.38 6769
6980.17 7110
6980.96 7788
6981.75 8477
6982.54 9388
6983.33 10994
6984.12 12097
6984.90 13677
6985.69 15085
6986.48 15669
6987.27 15658
6988.06 15084
6988.85 14000
6989.64 12593
6990.43 11266
6991.21 10050
6992.00 8804
6992.79 7869
6993.58 7545
6994.37 7419
6995.16 7772
6995.95 8206
6996.74 9351
6997.53 10735
6998.32 12200
6999.11 13618
6999.90 14921
7000.69 15330
7001.48 15029
7002.27 14026
7003.06 12714
7003.85 11439
7004.63 10092
7005.42 8574
7006.21 7454
7007.00 6457
7007.79 5856
7008.58 5492
7009.37 5215
7010.16 4963
7010.95 5040
7011.74 5119
7012.53 5006
7013.33 5084
7014.12 5008
7014.91 4977
7015.70 4944
7016.49 4607
7017.28 4424
7018.07 4318
7018.86 4215
7019.65 4142
7020.44 4093
7021.23 4144
7022.02 4120
7022.81 4314
7023.60 4477
7024.39 4584
7025.18 4710
7025.98 4643
7026.77 4622
7027.56 4445
7028.35 4426
7029.14 4534
7029.93 4289
7030.72 4098
7031.51 3976
7032.30 3994
7033.10 3888
7033.89 4019
7034.68 4115
7035.47 4291
7036.26 4413
7037.05 4590
7037.84 4593
7038.64 4463
7039.43 4525
7040.22 4531
7041.01 4496
7041.80 4348
7042.60 4425
7043.39 4373
7044.18 4384
7044.97 4276
7045.76 4133
7046.56 4400
7047.35 4574
7048.14 4669
7048.93 4704
7049.72 4872
7050.52 4919
7051.31 4855
7052.10 4716
7052.89 4629
7053.69 4465
7054.48 4178
7055.27 3902
7056.06 3985
7056.86 4092
7057.65 3898
7058.44 3795
7059.24 3842
7060.03 3818
7060.82 3938
7061.61 3852
7062.41 3820
7063.20 3910
7063.99 3919
7064.79 3978
7065.58 3675
7066.37 3803
7067.17 3778
7067.96 3741
7068.75 3793
7069.55 3705
7070.34 3646
7071.13 3686
7071.93 3619
7072.72 3633
7073.51 3553
7074.31 3452
7075.10 3513
7075.90 3479
7076.69 3449
7077.48 3488
7078.28 3424
7079.07 3339
7079.87 3271
7080.66 3309
7081.45 3469
7082.25 3279
7083.04 3343
7083.84 3273
7084.63 3325
7085.42 3520
7086.22 3729
7087.01 3672
7087.81 3614
7088.60 3873
7089.40 3830
7090.19 3654
7090.99 3709
7091.78 3395
7092.58 3204
7093.37 3137
7094.17 3051
7094.96 2899
7095.75 2846
7096.55 2893
7097.34 2925
7098.14 2857
7098.93 2907
7099.73 2900
7100.53 2773
7101.32 2786
7102.12 2740
7102.91 2589
7103.71 2746
7104.50 2609
7105.30 2586
7106.09 2475
7106.89 2437
7107.68 2440
7108.48 2531
7109.27 2438
7110.07 2434
7110.87 2488
7111.66 2470
7112.46 2466
7113.25 2547
7114.05 2552
7114.85 2542
7115.64 2515
7116.44 2608
7117.23 2685
7118.03 2627
7118.83 2503
7119.62 2499
7120.42 2544
7121.22 2438
7122.01 2371
7122.81 2365
7123.60 2440
7124.40 2404
7125.20 2361
7125.99 2381
7126.79 2572
7127.59 2460
7128.38 2641
7129.18 2581
7129.98 2589
7130.77 2544
7131.57 2500
7132.37 2695
7133.17 2581
7133.96 2518
7134.76 2538
7135.56 2345
7136.35 2384
7137.15 2332
7137.95 2248
7138.75 2296
7139.54 2429
7140.34 2411
7141.14 2487
7141.94 2404
7142.73 2431
7143.53 2430
7144.33 2421
7145.13 2576
7145.92 2451
7146.72 2430
7147.52 2443
7148.32 2437
7149.11 2425
7149.91 2298
7150.71 2347
7151.51 2343
7152.31 2243
7153.10 2243
7153.90 2225
7154.70 2230
7155.50 2386
7156.30 2346
7157.10 2439
7157.89 2392
7158.69 2325
7159.49 2305
7160.29 2232
7161.09 2144
7161.89 2215
7162.69 2192
7163.48 2227
7164.28 2150
7165.08 2141
7165.88 2136
7166.68 2222
7167.48 2228
7168.28 2297
7169.08 2316
7169.88 2167
7170.67 2207
7171.47 2200
7172.27 2154
7173.07 2218
7173.87 2242
7174.67 2202
7175.47 2159
7176.27 2165
7177.07 2150
7177.87 2156
7178.67 2195
7179.47 2190
7180.27 2284
7181.07 2341
7181.87 2408
7182.67 2435
7183.47 2598
7184.27 2482
7185.07 2466
7185.87 2442
7186.67 2384
7187.47 2353
7188.27 2271
7189.07 2203
7189.87 2084
7190.67 2171
7191.47 2147
7192.27 2063
7193.07 1969
7193.87 1889
7194.67 1954
7195.47 2112
7196.27 2133
7197.07 2114
7197.87 2130
7198.67 1992
7199.47 2035
7200.27 2044
7201.07 2010
7201.87 2029
7202.67 2077
7203.48 2065
7204.28 2095
7205.08 2043
7205.88 2055
7206.68 2068
7207.48 2050
7208.28 2051
7209.08 2017
7209.88 2125
7210.69 2073
7211.49 2159
7212.29 2031
7213.09 2017
7213.89 2040
7214.69 2005
7215.49 2060
7216.30 2169
7217.10 2140
7217.90 2090
7218.70 2046
7219.50 2074
7220.30 2147
7221.11 2056
7221.91 2178
7222.71 2151
7223.51 2186
7224.31 2241
7225.12 2167
7225.92 2090
7226.72 2133
7227.52 2096
7228.33 2173
7229.13 2223
7229.93 2256
7230.73 2135
7231.54 2177
7232.34 2112
7233.14 2133
7233.94 2144
7234.75 2111
7235.55 2211
7236.35 2264
7237.15 2366
7237.96 2434
7238.76 2501
7239.56 2590
7240.37 2537
7241.17 2534
7241.97 2624
7242.78 2506
7243.58 2483
7244.38 2445
7245.18 2475
7245.99 2449
7246.79 2323
7247.59 2437
7248.40 2467
7249.20 2392
7250.01 2438
7250.81 2437
7251.61 2457
7252.42 2518
7253.22 2559
7254.02 2626
7254.83 2559
7255.63 2559
7256.43 2573
7257.24 2568
7258.04 2610
7258.85 2604
7259.65 2593
7260.45 2541
7261.26 2679
7262.06 2693
7262.87 2714
7263.67 2676
7264.48 2680
7265.28 2808
7266.08 2921
7266.89 2999
7267.69 3043
7268.50 3022
7269.30 3157
7270.11 2993
7270.91 3073
7271.72 3142
7272.52 3165
7273.33 3147
7274.13 3057
7274.94 2987
7275.74 3162
7276.55 3345
7277.35 3461
7278.16 3493
7278.96 3631
7279.77 3836
7280.57 4256
7281.38 4593
7282.18 5681
7282.99 6488
7283.79 7252
7284.60 7971
7285.40 8272
7286.21 8012
7287.01 7749
7287.82 6994
7288.63 6405
7289.43 5624
7290.24 4795
7291.04 4355
7291.85 3883
7292.65 3663
7293.46 3635
7294.27 3548
7295.07 3358
7295.88 3241
7296.69 3297
7297.49 3334
7298.30 3210
7299.10 3208
7299.91 3162
7300.72 3342
7301.52 3353
7302.33 3334
7303.14 3258
7303.94 3455
7304.75 3593
7305.56 3511
7306.36 3665
7307.17 3689
7307.98 3986
7308.78 4268
7309.59 4540
7310.40 4726
7311.20 4833
7312.01 4802
7312.82 4586
7313.62 4579
7314.43 4482
7315.24 4399
7316.04 4360
7316.85 4740
7317.66 4802
7318.47 5345
7319.27 5769
7320.08 6057
7320.89 6278
7321.70 6469
7322.50 6455
7323.31 6002
7324.12 5753
7324.93 5411
7325.73 4926
7326.54 4374
7327.35 4030
7328.16 3689
7328.97 3355
7329.77 3325
7330.58 3255
7331.39 3148
7332.20 3102
7333.01 2958
7333.81 3058
7334.62 3081
7335.43 3204
7336.24 3138
7337.05 3232
7337.86 3084
7338.66 3138
7339.47 3215
7340.28 3193
7341.09 3248
7341.90 3148
7342.71 3133
7343.52 2985
7344.32 2955
7345.13 3027
7345.94 3232
7346.75 3128
7347.56 3008
7348.37 3192
7349.18 3291
7349.99 3252
7350.80 3158
7351.60 3277
7352.41 3090
7353.22 3116
7354.03 3171
7354.84 3062
7355.65 3160
7356.46 3195
7357.27 3155
7358.08 3084
7358.89 3279
7359.70 3382
7360.51 3323
7361.32 3409
7362.13 3453
7362.94 3320
7363.75 3353
7364.56 3355
7365.37 3475
7366.18 3439
7366.99 3344
7367.80 3344
7368.61 3380
7369.42 3398
7370.23 3387
7371.04 3425
7371.85 3283
7372.66 3283
7373.47 3318
7374.28 3306
7375.09 3456
7375.90 3490
7376.71 3779
7377.52 3908
7378.33 4274
7379.14 4566
7379.95 4858
7380.76 5181
7381.57 5412
7382.38 5345
7383.20 5215
7384.01 4908
7384.82 4505
7385.63 4299
7386.44 4010
7387.25 3765
7388.06 3546
7388.87 3391
7389.68 3090
7390.50 3090
7391.31 3217
7392.12 3099
7392.93 2965
7393.74 3034
7394.55 3014
7395.36 3079
7396.18 3136
7396.99 3169
7397.80 3448
7398.61 3607
7399.42 4155
7400.23 4375
7401.05 4427
7401.86 4442
7402.67 4539
7403.48 4417
7404.29 4109
7405.11 3909
7405.92 3840
7406.73 3620
7407.54 3498
7408.36 3450
7409.17 3265
7409.98 3029
7410.79 2862
7411.60 2988
7412.42 2908
7413.23 2689
7414.04 2677
7414.85 2477
7415.67 2542
7416.48 2590
7417.29 2486
7418.11 2470
7418.92 2530
7419.73 2488
7420.54 2662
7421.36 2447
7422.17 2381
7422.98 2413
7423.80 2445
7424.61 2433
7425.42 2485
7426.24 2442
7427.05 2448
7427.86 2427
7428.68 2404
7429.49 2397
7430.30 2357
7431.12 2390
7431.93 2299
7432.74 2229
7433.56 2324
7434.37 2280
7435.18 2366
7436.00 2390
7436.81 2392
7437.63 2484
7438.44 2429
7439.25 2518
7440.07 2546
7440.88 2595
7441.70 2532
7442.51 2499
7443.32 2467
7444.14 2441
7444.95 2452
7445.77 2365
7446.58 2287
7447.40 2221
7448.21 2313
7449.03 2302
7449.84 2297
7450.65 2247
7451.47 2301
7452.28 2322
7453.10 2336
7453.91 2188
7454.73 2209
7455.54 2290
7456.36 2355
7457.17 2309
7457.99 2238
7458.80 2268
7459.62 2225
7460.43 2279
7461.25 2265
7462.06 2183
7462.88 2306
7463.69 2354
7464.51 2281
7465.32 2196
7466.14 2196
7466.96 2171
7467.77 2351
7468.59 2324
7469.40 2355
7470.22 2364
7471.03 2399
7471.85 2251
7472.66 2160
7473.48 2191
7474.30 2165
7475.11 2286
7475.93 2273
7476.74 2182
7477.56 2164
7478.38 2174
7479.19 2106
7480.01 2072
7480.83 2181
7481.64 2082
7482.46 2010
7483.27 1988
7484.09 1957
7484.91 2039
7485.72 2039
7486.54 1937
7487.36 1932
7488.17 1948
7488.99 1998
7489.81 1967
7490.62 1838
7491.44 1882
7492.26 1987
7493.07 1910
7493.89 1920
7494.71 1953
7495.52 1972
7496.34 1883
7497.16 1930
7497.98 1974
7498.79 1971
7499.61 1996
7500.43 1891
7501.25 1928
7502.06 1894
7502.88 1826
7503.70 1890
7504.52 1976
7505.33 1929
7506.15 1920
7506.97 1841
7507.79 1882
7508.60 1918
7509.42 1905
7510.24 1887
7511.06 1859
7511.88 1956
7512.69 2017
7513.51 1908
7514.33 1914
7515.15 2006
7515.97 2059
7516.78 1887
7517.60 1881
7518.42 1861
7519.24 1932
7520.06 1843
7520.88 1796
7521.69 1842
7522.51 1858
7523.33 1801
7524.15 1814
7524.97 1828
7525.79 1862
7526.61 1899
7527.42 1918
7528.24 1848
7529.06 1859
7529.88 1904
7530.70 1885
7531.52 1937
7532.34 1884
7533.16 1801
7533.98 1879
7534.80 1910
7535.61 1879
7536.43 1958
7537.25 2023
7538.07 1994
7538.89 1859
7539.71 1874
7540.53 1947
7541.35 1933
7542.17 1916
7542.99 2004
7543.81 1952
7544.63 2006
7545.45 2090
7546.27 2059
7547.09 2024
7547.91 1942
7548.73 1911
7549.55 1910
7550.37 1961
7551.19 1972
7552.01 1897
7552.83 1961
7553.65 2002
7554.47 1978
7555.29 2036
7556.11 2057
7556.93 2060
7557.75 2064
7558.57 2021
7559.39 2034
7560.21 2084
7561.03 2082
7561.85 2059
7562.67 2031
7563.49 1991
7564.32 1876
7565.14 1931
7565.96 2003
7566.78 1959
7567.60 2093
7568.42 1989
7569.24 2027
7570.06 2027
7570.88 1999
7571.70 1935
7572.53 1890
7573.35 2120
7574.17 2055
7574.99 1948
7575.81 1928
7576.63 1949
7577.45 1959
7578.28 1907
7579.10 1923
7579.92 1906
7580.74 2056
7581.56 1975
7582.38 2076
7583.21 2067
7584.03 2103
7584.85 2157
7585.67 2208
7586.49 2221
7587.32 2310
7588.14 2382
7588.96 2295
7589.78 2142
7590.60 2168
7591.43 2278
7592.25 2399
7593.07 2317
7593.89 2135
7594.72 2142
7595.54 2201
7596.36 2195
7597.18 2210
7598.01 2167
7598.83 2245
7599.65 2350
7600.47 2391
7601.30 2512
7602.12 2667
7602.94 2878
7603.77 2923
7604.59 3059
7605.41 2977
7606.24 2952
7607.06 2993
7607.88 2872
7608.70 2716
7609.53 2650
7610.35 2457
7611.17 2341
7612.00 2486
7612.82 2498
7613.64 2569
7614.47 2580
7615.29 2571
7616.12 2598
7616.94 2639
7617.76 2670
7618.59 2641
7619.41 2572
7620.23 2592
7621.06 2480
7621.88 2399
7622.71 2335
7623.53 2335
7624.35 2474
7625.18 2469
7626.00 2501
7626.83 2490
7627.65 2683
7628.47 2716
7629.30 2977
7630.12 3183
7630.95 3424
7631.77 3425
7632.60 3508
7633.42 3528
7634.25 3343
7635.07 3073
7635.90 2891
7636.72 2732
7637.54 2506
7638.37 2314
7639.19 2150
7640.02 2107
7640.84 2103
7641.67 2053
7642.49 1938
7643.32 1958
7644.14 1947
7644.97 1959
7645.79 1798
7646.62 1793
7647.45 1863
7648.27 1888
7649.10 1934
7649.92 1921
7650.75 1823
7651.57 1768
7652.40 1759
7653.22 1752
7654.05 1738
7654.88 1768
7655.70 1777
7656.53 1590
7657.35 1696
7658.18 1745
7659.00 1721
7659.83 1762
7660.66 1800
7661.48 1802
7662.31 1765
7663.13 1771
7663.96 1762
7664.79 1743
7665.61 1842
7666.44 1855
7667.27 1883
7668.09 1847
7668.92 1805
7669.75 1902
7670.57 1843
7671.40 1876
7672.23 1885
7673.05 1797
7673.88 1741
7674.71 1740
7675.53 1749
7676.36 1817
7677.19 1778
7678.01 1806
7678.84 1761
7679.67 1738
7680.49 1708
7681.32 1726
7682.15 1768
7682.98 1784
7683.80 1802
7684.63 1873
7685.46 1957
7686.29 1872
7687.11 1881
7687.94 1779
7688.77 1828
7689.60 1876
7690.42 1827
7691.25 1853
7692.08 1777
7692.91 1775
7693.73 1846
7694.56 1911
7695.39 1856
7696.22 1941
7697.05 2010
7697.87 1931
7698.70 1907
7699.53 1976
7700.36 1890
7701.19 1985
7702.01 1900
7702.84 1894
7703.67 1893
7704.50 1894
7705.33 1914
7706.16 1822
7706.98 1850
7707.81 1851
7708.64 1802
7709.47 1802
7710.30 1779
7711.13 1844
7711.96 1686
7712.79 1707
7713.61 1717
7714.44 1673
7715.27 1714
7716.10 1691
7716.93 1713
7717.76 1698
7718.59 1730
7719.42 1710
7720.25 1660
7721.08 1651
7721.91 1672
7722.73 1718
7723.56 1638
7724.39 1564
7725.22 1609
7726.05 1654
7726.88 1738
7727.71 1709
7728.54 1672
7729.37 1673
7730.20 1805
7731.03 1737
7731.86 1825
7732.69 1750
7733.52 1721
7734.35 1737
7735.18 1663
7736.01 1668
7736.84 1555
7737.67 1613
7738.50 1612
7739.33 1720
7740.16 1603
7740.99 1677
7741.82 1706
7742.65 1777
7743.48 1723
7744.31 1868
7745.14 2008
7745.98 2088
7746.81 2282
7747.64 2267
7748.47 2204
7749.30 2270
7750.13 2147
7750.96 2076
7751.79 1903
7752.62 1872
7753.45 1813
7754.28 1755
7755.11 1666
7755.95 1656
7756.78 1735
7757.61 1642
7758.44 1567
7759.27 1606
7760.10 1656
7760.93 1643
7761.77 1634
7762.60 1612
7763.43 1704
7764.26 1657
7765.09 1638
7765.92 1605
7766.76 1546
7767.59 1533
7768.42 1647
7769.25 1618
7770.08 1638
7770.91 1637
7771.75 1614
7772.58 1594
7773.41 1614
7774.24 1671
7775.07 1694
7775.91 1610
7776.74 1656
7777.57 1696
7778.40 1729
7779.24 1612
7780.07 1578
7780.90 1676
7781.73 1707
7782.57 1624
7783.40 1742
7784.23 1687
7785.06 1801
7785.90 1667
7786.73 1669
7787.56 1803
7788.40 1764
7789.23 1765
7790.06 1831
7790.89 1685
7791.73 1741
7792.56 1797
7793.39 1689
7794.23 1710
7795.06 1660
7795.89 1777
7796.73 1746
7797.56 1733
7798.39 1706
7799.23 1755
7800.06 1770
7800.89 1814
7801.73 1762
7802.56 1714
7803.40 1840
7804.23 1897
7805.06 1825
7805.90 1761
7806.73 1868
7807.56 1887
7808.40 1829
7809.23 1833
7810.07 1814
7810.90 1880
7811.73 1944
7812.57 2021
7813.40 2130
7814.24 2202
7815.07 2187
7815.91 2133
7816.74 2259
7817.58 2291
7818.41 2223
7819.24 2109
7820.08 2167
7820.91 2101
7821.75 2122
7822.58 2040
7823.42 1994
7824.25 2074
7825.09 2042
7825.92 2192
7826.76 2189
7827.59 2233
7828.43 2133
7829.26 2158
7830.10 2182
7830.93 2122
7831.77 2196
7832.60 2178
7833.44 2118
7834.27 2194
7835.11 2196
7835.94 2192
7836.78 2199
7837.62 2022
7838.45 2034
7839.29 2102
7840.12 2038
7840.96 2056
7841.79 1980
7842.63 1886
7843.47 1981
7844.30 1861
7845.14 1884
7845.97 1875
7846.81 1971
7847.65 2059
7848.48 1931
7849.32 1930
7850.15 1904
7850.99 1937
7851.83 1866
7852.66 1889
7853.50 1911
7854.34 1859
7855.17 1808
7856.01 1937
7856.84 1995
7857.68 2091
7858.52 2118
7859.35 2001
7860.19 2049
7861.03 2091
7861.87 2008
7862.70 1975
7863.54 2003
7864.38 1943
7865.21 1865
7866.05 1912
7866.89 1830
7867.72 1917
7868.56 1848
7869.40 1876
7870.24 1900
7871.07 1944
7871.91 1885
7872.75 1856
7873.59 2002
7874.42 2006
7875.26 2090
7876.10 2144
7876.94 2390
7877.77 2333
7878.61 2215
7879.45 2180
7880.29 2072
7881.12 2009
7881.96 1960
7882.80 1894
7883.64 1923
7884.48 1981
7885.31 1953
7886.15 2003
7886.99 2003
7887.83 2148
7888.67 2106
7889.51 1992
7890.34 2080
7891.18 2104
7892.02 2105
7892.86 2179
7893.70 2078
7894.54 2085
7895.37 1990
7896.21 2040
7897.05 2062
7897.89 2090
7898.73 2127
7899.57 1970
7900.41 1961
7901.25 2034
7902.09 2015
7902.92 2135
7903.76 2019
7904.60 1912
7905.44 1911
7906.28 1884
7907.12 1806
7907.96 1847
7908.80 1883
7909.64 1900
7910.48 1809
7911.32 1739
7912.16 1935
7913.00 1959
7913.84 1947
7914.68 2033
7915.51 2182
7916.35 2261
7917.19 2449
7918.03 2557
7918.87 2647
7919.71 2623
7920.55 2378
7921.39 2180
7922.23 2151
7923.07 2103
7923.91 2026
7924.75 1863
7925.59 1791
7926.43 1863
7927.28 1894
7928.12 1841
7928.96 1695
7929.80 1707
7930.64 1737
7931.48 1733
7932.32 1684
7933.16 1692
7934.00 1686
7934.84 1731
7935.68 1784
7936.52 1709
7937.36 1719
7938.20 1657
7939.04 1761
7939.89 1683
7940.73 1615
7941.57 1659
7942.41 1652
7943.25 1744
7944.09 1760
7944.93 1793
7945.77 1777
7946.61 1770
7947.46 1886
7948.30 1800
7949.14 1728
7949.98 1752
7950.82 1728
7951.66 1770
7952.51 1766
7953.35 1786
7954.19 1867
7955.03 1915
7955.87 1954
7956.71 1912
7957.56 1877
7958.40 1866
7959.24 1887
7960.08 1876
7960.92 1807
7961.77 1928
7962.61 1868
7963.45 1923
7964.29 1914
7965.14 1888
7965.98 1965
7966.82 1935
7967.66 2130
7968.50 2096
7969.35 2148
7970.19 2091
7971.03 1983
7971.88 1920
7972.72 1880
7973.56 1811
7974.40 1846
7975.25 1804
7976.09 1716
7976.93 1694
7977.78 1602
7978.62 1595
7979.46 1659
7980.30 1676
7981.15 1663
7981.99 1695
7982.83 1625
7983.68 1632
7984.52 1646
7985.36 1667
7986.21 1621
7987.05 1562
7987.89 1695
7988.74 1714
7989.58 1620
7990.43 1540
7991.27 1541
7992.11 1579
7992.96 1584
7993.80 1528
7994.64 1612
7995.49 1528
7996.33 1532
7997.18 1565
7998.02 1574
7998.86 1514
7999.71 1479
8000.55 1445
8001.40 1480
8002.24 1515
8003.09 1560
8003.93 1456
8004.77 1424
8005.62 1571
8006.46 1506
8007.31 1487
8008.15 1476
8009.00 1459
8009.84 1461
8010.69 1509
8011.53 1507
8012.38 1555
8013.22 1488
8014.07 1509
8014.91 1422
8015.76 1407
8016.60 1478
8017.45 1431
8018.29 1381
8019.14 1394
8019.98 1371
8020.83 1450
8021.67 1391
8022.52 1452
8023.36 1417
8024.21 1383
8025.05 1400
8025.90 1450
8026.74 1416
8027.59 1432
8028.44 1350
8029.28 1316
8030.13 1371
8030.97 1366
8031.82 1358
8032.67 1348
8033.51 1349
8034.36 1464
8035.20 1517
8036.05 1520
8036.90 1459
8037.74 1445
8038.59 1399
8039.43 1482
8040.28 1403
8041.13 1369
8041.97 1466
8042.82 1325
8043.67 1367
8044.51 1441
8045.36 1345
8046.21 1468
8047.05 1468
8047.90 1432
8048.75 1437
8049.59 1346
8050.44 1375
8051.29 1439
8052.13 1446
8052.98 1435
8053.83 1370
8054.67 1350
8055.52 1368
8056.37 1373
8057.22 1301
8058.06 1290
8058.91 1289
8059.76 1262
8060.60 1345
8061.45 1443
8062.30 1414
8063.15 1356
8063.99 1364
8064.84 1347
8065.69 1377
8066.54 1318
8067.39 1366
8068.23 1389
8069.08 1395
8069.93 1236
8070.78 1290
8071.62 1377
8072.47 1292
8073.32 1298
8074.17 1348
8075.02 1220
8075.86 1268
8076.71 1334
8077.56 1327
8078.41 1261
8079.26 1285
8080.11 1291
8080.95 1317
8081.80 1357
8082.65 1349
8083.50 1413
8084.35 1317
8085.20 1321
8086.05 1410
8086.90 1368
8087.74 1367
8088.59 1271
8089.44 1286
8090.29 1332
8091.14 1391
8091.99 1274
8092.84 1304
8093.69 1303
8094.54 1247
8095.39 1250
8096.23 1394
8097.08 1364
8097.93 1256
8098.78 1270
8099.63 1365
8100.48 1334
8101.33 1306
8102.18 1310
8103.03 1271
8103.88 1286
8104.73 1317
8105.58 1281
8106.43 1311
8107.28 1325
8108.13 1239
8108.98 1372
8109.83 1357
8110.68 1219
8111.53 1264
8112.38 1284
8113.23 1243
8114.08 1298
8114.93 1296
8115.78 1331
8116.63 1411
8117.48 1426
8118.33 1416
8119.18 1390
8120.03 1414
8120.88 1379
8121.73 1355
8122.58 1483
8123.43 1436
8124.28 1412
8125.14 1441
8125.99 1413
8126.84 1357
8127.69 1453
8128.54 1457
8129.39 1458
8130.24 1305
8131.09 1370
8131.94 1283
8132.79 1387
8133.65 1356
8134.50 1334
8135.35 1329
8136.20 1281
8137.05 1336
8137.90 1419
8138.75 1387
8139.60 1425
8140.46 1427
8141.31 1396
8142.16 1347
8143.01 1375
8143.86 1443
8144.71 1432
8145.57 1444
8146.42 1379
8147.27 1435
8148.12 1489
8148.97 1480
8149.83 1447
8150.68 1407
8151.53 1509
8152.38 1493
8153.24 1626
8154.09 1790
8154.94 1677
8155.79 1703
8156.64 1637
8157.50 1667
8158.35 1633
8159.20 1505
8160.05 1513
8160.91 1541
8161.76 1356
8162.61 1335
8163.47 1335
8164.32 1370
8165.17 1310
8166.02 1260
8166.88 1341
8167.73 1348
8168.58 1339
8169.44 1285
8170.29 1323
8171.14 1278
8172.00 1288
8172.85 1342
8173.70 1229
8174.56 1288
8175.41 1251
8176.26 1304
8177.12 1343
8177.97 1258
8178.82 1235
8179.68 1276
8180.53 1299
8181.38 1313
8182.24 1281
8183.09 1266
8183.95 1274
8184.80 1315
8185.65 1246
8186.51 1238
8187.36 1231
8188.22 1260
8189.07 1271
8189.92 1228
8190.78 1338
8191.63 1377
8192.49 1251
8193.34 1221
8194.19 1231
8195.05 1393
8195.90 1305
8196.76 1258
8197.61 1304
8198.47 1272
8199.32 1293
8200.18 1313
8201.03 1272
8201.89 1227
8202.74 1231
8203.60 1294
8204.45 1344
8205.31 1284
8206.16 1223
8207.02 1303
8207.87 1265
8208.73 1251
8209.58 1240
8210.44 1271
8211.29 1326
8212.15 1186
8213.00 1284
8213.86 1279
8214.71 1326
8215.57 1369
8216.42 1289
8217.28 1335
8218.14 1334
8218.99 1270
8219.85 1290
8220.70 1356
8221.56 1370
8222.41 1365
8223.27 1412
8224.13 1407
8224.98 1364
8225.84 1419
8226.69 1368
8227.55 1426
8228.41 1357
8229.26 1320
8230.12 1358
8230.98 1321
8231.83 1316
8232.69 1260
8233.54 1327
8234.40 1206
8235.26 1230
8236.11 1276
8236.97 1269
8237.83 1241
8238.68 1268
8239.54 1268
8240.40 1243
8241.25 1273
8242.11 1229
8242.97 1252
8243.83 1239
8244.68 1321
8245.54 1226
8246.40 1201
8247.25 1263
8248.11 1223
8248.97 1340
8249.83 1349
8250.68 1247
8251.54 1307
8252.40 1368
8253.25 1391
8254.11 1313
8254.97 1278
8255.83 1261
8256.69 1346
8257.54 1348
8258.40 1348
8259.26 1264
8260.12 1268
8260.97 1265
8261.83 1330
8262.69 1294
8263.55 1286
8264.41 1311
8265.26 1214
8266.12 1324
8266.98 1287
8267.84 1271
8268.70 1294
8269.55 1386
8270.41 1342
8271.27 1266
8272.13 1296
8272.99 1393
8273.85 1334
8274.71 1333
8275.56 1303
8276.42 1271
8277.28 1191
8278.14 1234
8279.00 1328
8279.86 1245
8280.72 1280
8281.58 1327
8282.43 1340
8283.29 1381
8284.15 1309
8285.01 1380
8285.87 1362
8286.73 1365
8287.59 1381
8288.45 1360
8289.31 1375
8290.17 1379
8291.03 1299
8291.89 1347
8292.75 1334
8293.61 1470
8294.47 1458
8295.33 1440
8296.18 1378
8297.04 1364
8297.90 1359
8298.76 1369
8299.62 1394
8300.48 1376
8301.34 1387
8302.20 1403
8303.06 1399
8303.92 1403
8304.78 1333
8305.64 1320
8306.50 1368
8307.36 1360
8308.23 1361
8309.09 1321
8309.95 1316
8310.81 1395
8311.67 1374
8312.53 1366
8313.39 1442
8314.25 1370
8315.11 1462
8315.97 1440
8316.83 1341
8317.69 1367
8318.55 1453
8319.41 1435
8320.27 1459
8321.14 1411
8322.00 1339
8322.86 1385
8323.72 1322
8324.58 1344
8325.44 1394
8326.30 1364
8327.16 1309
8328.02 1376
8328.89 1324
8329.75 1359
8330.61 1450
8331.47 1419
8332.33 1444
8333.19 1357
8334.06 1368
8334.92 1445
8335.78 1411
8336.64 1334
8337.50 1462
8338.36 1379
8339.23 1413
8340.09 1390
8340.95 1444
8341.81 1417
8342.67 1473
8343.54 1554
8344.40 1497
8345.26 1514
8346.12 1511
8346.99 1434
8347.85 1474
8348.71 1463
8349.57 1454
8350.44 1471
8351.30 1485
8352.16 1456
8353.02 1451
8353.89 1562
8354.75 1532
8355.61 1549
8356.47 1657
8357.34 1568
8358.20 1567
8359.06 1692
8359.93 1613
8360.79 1505
8361.65 1546
8362.52 1615
8363.38 1602
8364.24 1607
8365.10 1570
8365.97 1668
8366.83 1588
8367.69 1604
8368.56 1572
8369.42 1712
8370.29 1717
8371.15 1749
8372.01 1694
8372.88 1696
8373.74 1681
8374.60 1727
8375.47 1705
8376.33 1733
8377.20 1701
8378.06 1708
8378.92 1709
8379.79 1749
8380.65 1669
8381.52 1794
8382.38 1913
8383.24 1951
8384.11 1860
8384.97 1942
8385.84 1928
8386.70 1957
8387.57 2041
8388.43 1942
8389.29 1929
8390.16 1864
8391.02 1841
8391.89 1922
8392.75 1867
8393.62 1901
8394.48 1894
8395.35 1978
8396.21 1913
8397.08 2050
8397.94 2009
8398.81 2049
8399.67 2015
8400.54 2063
8401.40 2227
8402.27 2185
8403.13 2220
8404.00 2159
8404.86 2095
8405.73 2216
8406.59 2183
8407.46 2144
8408.33 2156
8409.19 2242
8410.06 2245
8410.92 2346
8411.79 2486
8412.65 2438
8413.52 2335
8414.39 2263
8415.25 2356
8416.12 2424
8416.98 2324
8417.85 2363
8418.71 2380
8419.58 2481
8420.45 2551
8421.31 2479
8422.18 2688
8423.05 2601
8423.91 2649
8424.78 2784
8425.64 2860
8426.51 2969
8427.38 2992
8428.24 3040
8429.11 2950
8429.98 2965
8430.84 3014
8431.71 2861
8432.58 2941
8433.44 3131
8434.31 3055
8435.18 3192
8436.04 3345
8436.91 3203
8437.78 3435
8438.65 3498
8439.51 3599
8440.38 3813
8441.25 3828
8442.11 4076
8442.98 4143
8443.85 4148
8444.72 4154
8445.58 4186
8446.45 4168
8447.32 4074
8448.19 4119
8449.05 4050
8449.92 4259
8450.79 4330
8451.66 4501
8452.53 4775
8453.39 5263
8454.26 6169
8455.13 6978
8456.00 7502
8456.86 8086
8457.73 8432
8458.60 8266
8459.47 7994
8460.34 7396
8461.21 6718
8462.07 6289
8462.94 5763
8463.81 5439
8464.68 5030
8465.55 5198
8466.42 5801
8467.28 6620
8468.15 8338
8469.02 10195
8469.89 11520
8470.76 12535
8471.63 12775
8472.50 12234
8473.37 10962
8474.23 9507
8475.10 7931
8475.97 6851
8476.84 5771
8477.71 4761
8478.58 4322
8479.45 3759
8480.32 3407
8481.19 3315
8482.06 3190
8482.93 3051
8483.79 2984
8484.66 3045
8485.53 2962
8486.40 2943
8487.27 2790
8488.14 2974
8489.01 2893
8489.88 2791
8490.75 2663
8491.62 2737
8492.49 2799
8493.36 2839
8494.23 2822
8495.10 2844
8495.97 3007
8496.84 3018
8497.71 2884
8498.58 2990
8499.45 2962
8500.32 2716
8501.19 2687
8502.06 2769
8502.93 2685
8503.80 2579
8504.67 2673
8505.54 2889
8506.41 2895
8507.29 3036
8508.16 3354
8509.03 3390
8509.90 3346
8510.77 3329
8511.64 3253
8512.51 3126
8513.38 2964
8514.25 2873
8515.12 2811
8515.99 2819
8516.86 2798
8517.74 2714
8518.61 2745
8519.48 2698
8520.35 2667
8521.22 2696
8522.09 2832
8522.96 2758
8523.84 2780
8524.71 2896
8525.58 3008
8526.45 2866
8527.32 2882
8528.19 2972
8529.06 3044
8529.94 3126
8530.81 3193
8531.68 3123
8532.55 3242
8533.42 3220
8534.30 3249
8535.17 3140
8536.04 3181
8536.91 3266
8537.78 3258
8538.66 3011
8539.53 2932
8540.40 3011
8541.27 3081
8542.15 2838
8543.02 2874
8543.89 2942
8544.76 2945
8545.64 2978
8546.51 3134
8547.38 3000
8548.25 2999
8549.13 2974
8550.00 3055
8550.87 3030
8551.74 3004
8552.62 2950
8553.49 3021
8554.36 3074
8555.24 3131
8556.11 3162
8556.98 3011
8557.86 2904
8558.73 2731
8559.60 2608
8560.48 2516
8561.35 2524
8562.22 2423
8563.10 2354
8563.97 2281
8564.84 2242
8565.72 2286
8566.59 2357
8567.46 2250
8568.34 2298
8569.21 2396
8570.09 2328
8570.96 2194
8571.83 2273
8572.71 2284
8573.58 2246
8574.46 2176
8575.33 2103
8576.20 2123
8577.08 2148
8577.95 2190
8578.83 2125
8579.70 2014
8580.57 2031
8581.45 2075
8582.32 2159
8583.20 2190
8584.07 2128
8584.95 2134
8585.82 2181
8586.70 2223
8587.57 2143
8588.45 2023
8589.32 2115
8590.20 2085
8591.07 1972
8591.95 1940
8592.82 1896
8593.70 1979
8594.57 2000
8595.45 2003
8596.32 2014
8597.20 1969
8598.07 2011
8598.95 2046
8599.82 1994
8600.70 1988
8601.57 2014
8602.45 2054
8603.32 2058
8604.20 2135
8605.07 2093
8605.95 2031
8606.83 2017
8607.70 2000
8608.58 2108
8609.45 2055
8610.33 2055
8611.20 2071
8612.08 1983
8612.96 1952
8613.83 2010
8614.71 1994
8615.59 2029
8616.46 2072
8617.34 2088
8618.21 1954
8619.09 2045
8619.97 2162
8620.84 2233
8621.72 2083
8622.60 2118
8623.47 2206
8624.35 2240
8625.23 2269
8626.10 2282
8626.98 2248
8627.86 2301
8628.73 2300
8629.61 2281
8630.49 2184
8631.36 2235
8632.24 2232
8633.12 2202
8633.99 2139
8634.87 2192
8635.75 2255
8636.63 2160
8637.50 2268
8638.38 2252
8639.26 2193
8640.14 2246
8641.01 2394
8641.89 2405
8642.77 2283
8643.65 2297
8644.52 2420
8645.40 2320
8646.28 2349
8647.16 2432
8648.03 2484
8648.91 2457
8649.79 2478
8650.67 2397
8651.55 2466
8652.42 2389
8653.30 2415
8654.18 2473
8655.06 2456
8655.94 2513
8656.81 2365
8657.69 2498
8658.57 2522
8659.45 2590
8660.33 2526
8661.21 2570
8662.08 2599
8662.96 2511
8663.84 2501
8664.72 2518
8665.60 2486
8666.48 2584
8667.36 2509
8668.24 2430
8669.11 2544
8669.99 2781
8670.87 2856
8671.75 3083
8672.63 3245
8673.51 3395
8674.39 3760
8675.27 3950
8676.15 3747
8677.03 3766
8677.90 3625
8678.78 3426
8679.66 3360
8680.54 3128
8681.42 3006
8682.30 2896
8683.18 2836
8684.06 2736
8684.94 2712
8685.82 2786
8686.70 2837
8687.58 3035
8688.46 3323
8689.34 3889
8690.22 4456
8691.10 4945
8691.98 5753
8692.86 5940
8693.74 6192
8694.62 5891
8695.50 5626
8696.38 5069
8697.26 4530
8698.14 3947
8699.02 3516
8699.90 3034
8700.78 2793
8701.66 2605
8702.54 2562
8703.42 2302
8704.30 2248
8705.19 2252
8706.07 2184
8706.95 2151
8707.83 2092
8708.71 2091
8709.59 2087
8710.47 2038
8711.35 2047
8712.23 1998
8713.11 2031
8714.00 2104
8714.88 2030
8715.76 1968
8716.64 1920
8717.52 1936
8718.40 1919
8719.28 1983
8720.16 2015
8721.05 2073
8721.93 1993
8722.81 1939
8723.69 1922
8724.57 1960
8725.45 2013
8726.34 1976
8727.22 2087
8728.10 2117
8728.98 2255
8729.86 2259
8730.75 2208
8731.63 2256
8732.51 2283
8733.39 2134
8734.27 2098
8735.16 2011
8736.04 1963
8736.92 2010
8737.80 1949
8738.69 1976
8739.57 2032
8740.45 1907
8741.33 1894
8742.22 1889
8743.10 1879
8743.98 1836
8744.86 1854
8745.75 1923
8746.63 1943
8747.51 1837
8748.39 1968
8749.28 1950
8750.16 1948
8751.04 1996
8751.93 1973
8752.81 1980
8753.69 1960
8754.58 1912
8755.46 2058
8756.34 2203
8757.23 2283
8758.11 2329
8758.99 2414
8759.88 2379
8760.76 2363
8761.64 2359
8762.53 2261
8763.41 2174
8764.29 2135
8765.18 2151
8766.06 2119
8766.95 2062
8767.83 2171
8768.71 2190
8769.60 2028
8770.48 2012
8771.36 2040
8772.25 2120
8773.13 2096
8774.02 1904
8774.90 1930
8775.79 1885
8776.67 1849
8777.55 1878
8778.44 1878
8779.32 1787
8780.21 1727
8781.09 1826
8781.98 1808
8782.86 1808
8783.75 1739
8784.63 1717
8785.52 1848
8786.40 1768
8787.29 1752
8788.17 1765
8789.06 1772
8789.94 1798
8790.83 1964
8791.71 2008
8792.60 1984
8793.48 2020
8794.37 1989
8795.25 2006
8796.14 1838
8797.02 1843
8797.91 1813
8798.79 1830
8799.68 1668
8800.56 1648
8801.45 1691
8802.33 1657
8803.22 1594
8804.11 1619
8804.99 1526
8805.88 1609
8806.76 1672
8807.65 1643
8808.54 1668
8809.42 1584
8810.31 1631
8811.19 1596
8812.08 1507
8812.97 1584
8813.85 1586
8814.74 1568
8815.62 1562
8816.51 1490
8817.40 1502
8818.28 1576
8819.17 1557
8820.06 1485
8820.94 1572
8821.83 1522
8822.72 1443
8823.60 1588
8824.49 1545
8825.38 1489
8826.26 1531
8827.15 1602
8828.04 1606
8828.92 1598
8829.81 1606
8830.70 1529
8831.58 1555
8832.47 1563
8833.36 1503
8834.25 1439
8835.13 1499
8836.02 1509
8836.91 1444
8837.80 1467
8838.68 1448
8839.57 1562
8840.46 1472
8841.35 1440
8842.23 1501
8843.12 1522
8844.01 1481
8844.90 1472
8845.78 1392
8846.67 1398
8847.56 1488
8848.45 1538
8849.34 1491
8850.22 1424
8851.11 1329
8852.00 1352
8852.89 1373
8853.78 1410
8854.66 1335
8855.55 1408
8856.44 1444
8857.33 1362
8858.22 1290
8859.11 1273
8859.99 1376
8860.88 1380
8861.77 1453
8862.66 1376
8863.55 1353
8864.44 1379
8865.33 1433
8866.22 1386
8867.10 1310
8867.99 1348
8868.88 1382
8869.77 1315
8870.66 1314
8871.55 1376
8872.44 1332
8873.33 1324
8874.22 1322
8875.11 1277
8876.00 1158
8876.89 1267
8877.77 1187
8878.66 1236
8879.55 1224
8880.44 1247
8881.33 1289
8882.22 1272
8883.11 1220
8884.00 1348
8884.89 1288
8885.78 1304
8886.67 1323
8887.56 1306
8888.45 1263
8889.34 1235
8890.23 1287
8891.12 1251
8892.01 1191
8892.90 1222
8893.79 1302
8894.68 1337
8895.57 1231
8896.46 1245
8897.35 1234
8898.24 1228
8899.13 1218
8900.02 1236
8900.91 1195
8901.81 1224
8902.70 1230
8903.59 1220
8904.48 1183
8905.37 1213
8906.26 1225
8907.15 1258
8908.04 1161
8908.93 1147
8909.82 1282
8910.71 1185
8911.61 1188
8912.50 1219
8913.39 1191
8914.28 1193
8915.17 1241
8916.06 1172
8916.95 1203
8917.84 1129
8918.74 1117
8919.63 1167
8920.52 1237
8921.41 1159
8922.30 1166
8923.19 1166
8924.09 1160
8924.98 1116
8925.87 1108
8926.76 1102
8927.65 1168
8928.54 1143
8929.44 1153
8930.33 1115
8931.22 1201
8932.11 1202
8933.00 1154
8933.90 1141
8934.79 1094
8935.68 1063
8936.57 1097
8937.47 1175
8938.36 1145
8939.25 1115
8940.14 1079
8941.04 1020
8941.93 1172
8942.82 1221
8943.71 1184
8944.61 1145
8945.50 1144
8946.39 1143
8947.29 1103
8948.18 1072
8949.07 1092
8949.96 1101
8950.86 1126
8951.75 1067
8952.64 1114
8953.54 1156
8954.43 1185
8955.32 1123
8956.22 1035
8957.11 1034
8958.00 1086
8958.90 1077
8959.79 1135
8960.68 1122
8961.58 1140
8962.47 1143
8963.37 1131
8964.26 1128
8965.15 1137
8966.05 1148
8966.94 1149
8967.83 1177
8968.73 1157
8969.62 1107
8970.52 1137
8971.41 1131
8972.30 1166
8973.20 1160
8974.09 1078
8974.99 1100
8975.88 1102
8976.78 1065
8977.67 1106
8978.57 1083
8979.46 1131
8980.35 1057
8981.25 1067
8982.14 1114
8983.04 1071
8983.93 1036
8984.83 1090
8985.72 978
8986.62 1034
8987.51 1082
8988.41 1089
8989.30 1086
8990.20 1056
8991.09 1085
8991.99 1100
8992.88 1102
8993.78 1063
8994.67 994
8995.57 1051
8996.46 1046
8997.36 1058
8998.25 1126
8999.15 1028
9000.05 1043
9000.94 1091
9001.84 1083
9002.73 1066
9003.63 1037
9004.52 1041
9005.42 1024
9006.32 1037
9007.21 1022
9008.11 1022
9009.00 1012
9009.90 995
9010.80 996
9011.69 1069
9012.59 1025
9013.48 1000
9014.38 998
9015.28 971
9016.17 1053
9017.07 976
9017.97 1015
9018.86 1020
9019.76 975
9020.66 970
9021.55 988
9022.45 953
9023.34 1044
9024.24 1000
9025.14 1031
9026.04 1021
9026.93 981
9027.83 986
9028.73 1125
9029.62 1116
9030.52 1078
9031.42 1028
9032.31 1048
9033.21 1057
9034.11 1056
9035.01 987
9035.90 997
9036.80 1039
9037.70 971
9038.60 1060
9039.49 1009
9040.39 1003
9041.29 1053
9042.19 1041
9043.08 1054
9043.98 973
9044.88 1037
9045.78 1007
9046.67 983
9047.57 1042
9048.47 1094
9049.37 1017
9050.27 1059
9051.16 1069
9052.06 1054
9052.96 1008
9053.86 1067
9054.76 1009
9055.66 1020
9056.55 1117
9057.45 1131
9058.35 1111
9059.25 1022
9060.15 1056
9061.05 961
9061.94 1066
9062.84 1087
9063.74 1070
9064.64 1074
9065.54 1094
9066.44 1037
9067.34 1019
9068.24 1022
9069.14 1064
9070.03 1015
9070.93 1054
9071.83 1028
9072.73 1010
9073.63 1093
9074.53 1080
9075.43 1009
9076.33 998
9077.23 1026
9078.13 1089
9079.03 981
9079.93 998
9080.83 1080
9081.73 1021
9082.63 1019
9083.52 1043
9084.42 1027
9085.32 1082
9086.22 1070
9087.12 1089
9088.02 1066
9088.92 1057
9089.82 1076
9090.72 1153
9091.62 1037
9092.52 1053
9093.42 1074
9094.32 1046
9095.22 1024
9096.13 1067
9097.03 1033
9097.93 999
9098.83 997
9099.73 1006
9100.63 1037
9101.53 1058
9102.43 1032
9103.33 1020
9104.23 1053
9105.13 993
9106.03 1002
9106.93 1055
9107.83 993
9108.73 986
9109.64 1016
9110.54 1031
9111.44 1059
9112.34 1091
9113.24 1059
9114.14 981
9115.04 978
9115.94 1050
9116.84 1055
9117.75 1018
9118.65 993
9119.55 994
9120.45 969
9121.35 1046
9122.25 987
9123.16 1042
9124.06 1006
9124.96 1031
9125.86 964
9126.76 1004
9127.66 971
9128.57 961
9129.47 945
9130.37 914
9131.27 957
9132.17 983
9133.08 970
9133.98 973
9134.88 931
9135.78 973
9136.69 1011
9137.59 974
9138.49 970
9139.39 927
9140.30 997
9141.20 1010
9142.10 1038
9143.00 1060
9143.91 1031
9144.81 1100
9145.71 991
9146.61 1003
9147.52 982
9148.42 1015
9149.32 1000
9150.23 989
9151.13 986
9152.03 991
9152.93 999
9153.84 922
9154.74 973
9155.64 994
9156.55 1009
9157.45 979
9158.35 969
9159.26 999
9160.16 995
9161.07 932
9161.97 929
9162.87 938
9163.78 936
9164.68 881
9165.58 964
9166.49 1045
9167.39 981
9168.29 977
9169.20 1066
9170.10 993
9171.01 974
9171.91 1019
9172.81 1026
9173.72 1026
9174.62 1052
9175.53 1119
9176.43 1090
9177.34 1074
9178.24 1009
9179.14 968
9180.05 1011
9180.95 993
9181.86 974
9182.76 996
9183.67 923
9184.57 973
9185.48 995
9186.38 1012
9187.29 964
9188.19 1009
9189.10 1037
9190.00 1044
9190.91 1041
9191.81 998
9192.72 1024
9193.62 1021
9194.53 993
9195.43 1045
9196.34 1035
9197.24 942
9198.15 1031
9199.05 1065
9199.96 1115
9200.86 1073
9201.77 1058
9202.68 1077
9203.58 1089
9204.49 1114
9205.39 1015
9206.30 1084
9207.20 1045
9208.11 1027
9209.02 1059
9209.92 1006
9210.83 990
9211.73 1039
9212.64 1050
9213.55 1068
9214.45 1115
9215.36 1118
9216.26 1067
9217.17 1072
9218.08 1241
9218.98 1186
9219.89 1145
9220.80 1163
9221.70 1158
9222.61 1060
9223.52 1123
9224.42 1038
9225.33 980
9226.24 995
9227.14 987
9228.05 982
9228.96 981
9229.86 960
9230.77 952
9231.68 1017
9232.58 926
9233.49 957
9234.40 1002
9235.31 1014
9236.21 996
9237.12 1058
9238.03 1042
9238.94 1016
9239.84 996
9240.75 966
9241.66 918
9242.57 996
9243.47 1058
9244.38 975
9245.29 997
9246.20 989
9247.10 1036
9248.01 936
9248.92 963
9249.83 905
9250.74 965
9251.64 982
9252.55 1014
9253.46 994
9254.37 1048
9255.28 1008
9256.18 1038
9257.09 997
9258.00 951
9258.91 1041
9259.82 1002
9260.73 983
9261.63 1021
9262.54 989
9263.45 939
9264.36 984
9265.27 951
9266.18 937
9267.09 920
9268.00 975
9268.90 946
9269.81 935
9270.72 969
9271.63 947
9272.54 951
9273.45 1002
9274.36 1040
9275.27 993
9276.18 969
9277.09 1000
9277.99 1018
9278.90 1028
9279.81 1020
9280.72 1009
9281.63 972
9282.54 961
9283.45 1038
9284.36 921
9285.27 1032
9286.18 1061
9287.09 1050
9288.00 1061
9288.91 1032
9289.82 1111
9290.73 966
9291.64 1020
9292.55 977
9293.46 1079
9294.37 1069
9295.28 1016
9296.19 1067
9297.10 1121
9298.01 1071
9298.92 1031
9299.83 1059
9300.74 1105
9301.65 1022
9302.56 995
9303.47 1023
9304.38 1072
9305.29 1104
9306.21 1061
9307.12 1138
9308.03 1160
9308.94 1165
9309.85 1208
9310.76 1174
9311.67 1185
9312.58 1200
9313.49 1145
9314.40 1142
9315.31 1086
9316.23 1082
9317.14 1093
9318.05 1107
9318.96 1075
9319.87 1118
9320.78 1153
9321.69 1110
9322.60 1049
9323.52 1007
9324.43 1023
9325.34 1040
9326.25 1012
9327.16 1013
9328.07 1026
9328.99 1139
9329.90 1097
9330.81 1029
9331.72 1000
9332.63 1069
9333.55 996
9334.46 1003
9335.37 932
9336.28 979
9337.19 1070
9338.11 1086
9339.02 1012
9339.93 1019
9340.84 1045
9341.76 1047
9342.67 999
9343.58 1034
9344.49 1025
9345.41 1059
9346.32 1079
9347.23 1057
9348.14 966
9349.06 1063
9349.97 1060
9350.88 1021
9351.80 986
9352.71 979
9353.62 1085
9354.54 1040
9355.45 1035
9356.36 1016
9357.27 1037
9358.19 1084
9359.10 1011
9360.01 1010
9360.93 1033
9361.84 962
9362.75 1007
9363.67 1078
9364.58 1072
9365.50 1066
9366.41 1037
9367.32 1024
9368.24 1025
9369.15 1031
9370.06 1041
9370.98 1151
9371.89 1093
9372.81 1067
9373.72 1067
9374.63 1009
9375.55 1108
9376.46 1034
9377.38 1063
9378.29 1110
9379.20 1130
9380.12 1069
9381.03 1155
9381.95 1144
9382.86 1158
9383.78 1143
9384.69 1225
9385.61 1104
9386.52 1078
9387.43 1149
9388.35 1192
9389.26 1220
9390.18 1269
9391.09 1240
9392.01 1242
9392.92 1227
9393.84 1317
9394.75 1374
9395.67 1286
9396.58 1228
9397.50 1226
9398.41 1248
9399.33 1279
9400.24 1223
9401.16 1228
9402.08 1159
9402.99 1170
9403.91 1114
9404.82 1162
9405.74 1155
9406.65 1161
9407.57 1158
9408.48 1104
9409.40 1154
9410.32 1114
9411.23 1140
9412.15 1160
9413.06 1141
9413.98 1126
9414.90 1163
9415.81 1161
9416.73 1050
9417.64 1076
9418.56 1137
9419.48 1075
9420.39 1115
9421.31 1199
9422.22 1150
9423.14 1089
9424.06 1137
9424.97 1195
9425.89 1173
9426.81 1112
9427.72 1173
9428.64 1117
9429.56 1114
9430.47 1134
9431.39 1082
9432.31 1192
9433.22 1141
9434.14 1165
9435.06 1223
9435.98 1219
9436.89 1261
9437.81 1279
9438.73 1279
9439.64 1240
9440.56 1275
9441.48 1214
9442.40 1135
9443.31 1186
9444.23 1161
9445.15 1241
9446.07 1275
9446.98 1198
9447.90 1223
9448.82 1257
9449.74 1254
9450.65 1224
9451.57 1345
9452.49 1401
9453.41 1384
9454.33 1468
9455.24 1428
9456.16 1424
9457.08 1316
9458.00 1242
9458.92 1295
9459.83 1308
9460.75 1252
9461.67 1292
9462.59 1240
9463.51 1281
9464.43 1247
9465.34 1287
9466.26 1199
9467.18 1245
9468.10 1255
9469.02 1247
9469.94 1250
9470.86 1294
9471.77 1238
9472.69 1267
9473.61 1212
9474.53 1180
9475.45 1249
9476.37 1186
9477.29 1238
9478.21 1293
9479.13 1229
9480.05 1285
9480.96 1341
9481.88 1385
9482.80 1366
9483.72 1344
9484.64 1371
9485.56 1329
9486.48 1333
9487.40 1299
9488.32 1347
9489.24 1412
9490.16 1320
9491.08 1278
9492.00 1209
9492.92 1271
9493.84 1329
9494.76 1348
9495.68 1251
9496.60 1248
9497.52 1250
9498.44 1317
9499.36 1319
9500.28 1262
9501.20 1263
9502.12 1247
9503.04 1283
9503.96 1252
9504.88 1288
9505.80 1286
9506.72 1367
9507.64 1315
9508.56 1289
9509.48 1290
9510.40 1370
9511.32 1325
9512.24 1371
9513.17 1380
9514.09 1427
9515.01 1468
9515.93 1496
9516.85 1492
9517.77 1488
9518.69 1404
9519.61 1415
9520.53 1438
9521.45 1451
9522.38 1452
9523.30 1450
9524.22 1533
9525.14 1463
9526.06 1408
9526.98 1568
9527.90 1734
9528.83 1730
9529.75 1759
9530.67 1981
9531.59 2242
9532.51 2338
9533.43 2248
9534.36 2337
9535.28 2304
9536.20 2166
9537.12 2059
9538.04 1924
9538.97 1806
9539.89 1762
9540.81 1619
9541.73 1670
9542.65 1563
9543.58 1577
9544.50 1524
9545.42 1520
9546.34 1443
9547.27 1394
9548.19 1458
9549.11 1422
9550.03 1331
9550.96 1411
9551.88 1372
9552.80 1357
9553.72 1393
9554.65 1429
9555.57 1505
9556.49 1405
9557.42 1436
9558.34 1463
9559.26 1533
9560.18 1521
9561.11 1529
9562.03 1539
9562.95 1505
9563.88 1453
9564.80 1406
9565.72 1371
9566.65 1403
9567.57 1378
9568.49 1424
9569.42 1384
9570.34 1344
9571.26 1387
9572.19 1392
9573.11 1381
9574.04 1342
9574.96 1461
9575.88 1374
9576.81 1392
9577.73 1361
9578.65 1347
9579.58 1405
9580.50 1418
9581.43 1399
9582.35 1392
9583.28 1355
9584.20 1435
9585.12 1425
9586.05 1394
9586.97 1299
9587.90 1362
9588.82 1423
9589.75 1396
9590.67 1417
9591.59 1387
9592.52 1456
9593.44 1519
9594.37 1509
9595.29 1609
9596.22 1571
9597.14 1583
9598.07 1499
9598.99 1478
9599.92 1513
9600.84 1499
9601.77 1543
9602.69 1608
9603.62 1591
9604.54 1658
9605.47 1539
9606.39 1618
9607.32 1677
9608.24 1594
9609.17 1660
9610.10 1650
9611.02 1692
9611.95 1668
9612.87 1643
9613.80 1767
9614.72 1651
9615.65 1638
9616.58 1720
9617.50 1750
9618.43 1708
9619.35 1656
9620.28 1625
9621.21 1742
9622.13 1703
9623.06 1715
9623.98 1794
9624.91 1724
9625.84 1776
9626.76 1812
9627.69 1852
9628.61 1751
9629.54 1823
9630.47 1953
9631.39 1924
9632.32 1901
9633.25 1919
9634.17 2027
9635.10 2058
9636.03 2075
9636.95 2092
9637.88 2024
9638.81 2065
9639.73 1994
9640.66 2038
9641.59 2071
9642.52 2112
9643.44 2183
9644.37 2279
9645.30 2303
9646.22 2330
9647.15 2544
9648.08 2661
9649.01 2709
9649.93 2608
9650.86 2766
9651.79 2842
9652.72 2727
9653.64 2665
9654.57 2552
9655.50 2360
9656.43 2354
9657.35 2350
9658.28 2158
9659.21 2093
9660.14 2105
9661.07 2142
9661.99 2129
9662.92 2198
9663.85 2235
9664.78 2257
9665.71 2232
9666.63 2290
9667.56 2267
9668.49 2340
9669.42 2270
9670.35 2297
9671.28 2363
9672.20 2356
9673.13 2402
9674.06 2261
9674.99 2327
9675.92 2336
9676.85 2357
9677.78 2416
9678.71 2299
9679.63 2348
9680.56 2422
9681.49 2402
9682.42 2494
9683.35 2540
9684.28 2404
9685.21 2450
9686.14 2497
9687.07 2528
9688.00 2548
9688.92 2598
9689.85 2597
9690.78 2669
9691.71 2673
9692.64 2762
9693.57 2708
9694.50 2682
9695.43 2790
9696.36 2955
9697.29 3077
9698.22 2977
9699.15 3147
9700.08 3204
9701.01 3247
9701.94 3257
9702.87 3158
9703.80 2929
9704.73 2730
9705.66 2766
9706.59 2679
9707.52 2566
9708.45 2482
9709.38 2503
9710.31 2582
9711.24 2587
9712.17 2708
9713.10 2672
9714.03 2813
9714.96 2838
9715.89 2876
9716.82 2818
9717.75 2822
9718.68 2750
9719.62 2631
9720.55 2578
9721.48 2550
9722.41 2425
9723.34 2439
9724.27 2306
9725.20 2309
9726.13 2227
9727.06 2234
9727.99 2324
9728.93 2325
9729.86 2344
9730.79 2338
9731.72 2267
9732.65 2429
9733.58 2480
9734.51 2424
9735.45 2436
9736.38 2496
9737.31 2308
9738.24 2204
9739.17 2216
9740.10 2199
9741.04 2141
9741.97 1980
9742.90 2025
9743.83 2107
9744.76 2087
9745.69 2052
9746.63 2050
9747.56 2062
9748.49 2028
9749.42 2046
9750.36 2014
9751.29 2032
9752.22 2044
9753.15 2047
9754.08 2004
9755.02 2086
9755.95 1976
9756.88 1989
9757.81 2018
9758.75 2057
9759.68 1989
9760.61 2044
9761.55 2008
9762.48 2038
9763.41 2104
9764.34 1951
9765.28 2028
9766.21 2116
9767.14 2106
9768.08 2125
9769.01 2031
9769.94 2015
9770.88 2043
9771.81 1966
9772.74 2093
9773.68 2096
9774.61 2160
9775.54 2145
9776.48 2169
9777.41 2110
9778.34 2159
9779.28 2327
9780.21 2303
9781.14 2334
9782.08 2371
9783.01 2395
9783.95 2369
9784.88 2299
9785.81 2271
9786.75 2236
9787.68 2123
9788.62 2118
9789.55 2090
9790.48 2020
9791.42 1895
9792.35 1862
9793.29 1904
9794.22 1944
9795.15 1945
9796.09 2051
9797.02 2070
9797.96 2050
9798.89 2205
9799.83 2172
9800.76 2090
9801.70 2119
9802.63 1997
9803.57 1933
9804.50 1890
9805.44 1761
9806.37 1736
9807.31 1685
9808.24 1709
9809.18 1627
9810.11 1636
9811.05 1644
9811.98 1552
9812.92 1645
9813.85 1663
9814.79 1672
9815.72 1538
9816.66 1608
9817.59 1722
9818.53 1616
9819.46 1603
9820.40 1630
9821.34 1604
9822.27 1536
9823.21 1523
9824.14 1478
9825.08 1571
9826.01 1583
9826.95 1540
9827.89 1586
9828.82 1495
9829.76 1423
9830.69 1456
9831.63 1491
9832.57 1557
9833.50 1583
9834.44 1548
9835.38 1584
9836.31 1595
9837.25 1520
9838.18 1516
9839.12 1556
9840.06 1568
9840.99 1586
9841.93 1560
9842.87 1597
9843.80 1593
9844.74 1597
9845.68 1660
9846.61 1547
9847.55 1580
9848.49 1610
9849.42 1700
9850.36 1700
9851.30 1654
9852.24 1697
9853.17 1646
9854.11 1620
9855.05 1659
9855.98 1656
9856.92 1568
9857.86 1640
9858.80 1694
9859.73 1682
9860.67 1739
9861.61 1691
9862.55 1677
9863.48 1632
9864.42 1562
9865.36 1558
9866.30 1567
9867.24 1494
9868.17 1444
9869.11 1444
9870.05 1437
9870.99 1440
9871.93 1503
9872.86 1416
9873.80 1518
9874.74 1400
9875.68 1395
9876.62 1458
9877.55 1443
9878.49 1364
9879.43 1367
9880.37 1384
9881.31 1410
9882.25 1396
9883.19 1431
9884.12 1447
9885.06 1384
9886.00 1305
9886.94 1369
9887.88 1437
9888.82 1371
9889.76 1404
9890.70 1300
9891.63 1366
9892.57 1370
9893.51 1371
9894.45 1368
9895.39 1334
9896.33 1299
9897.27 1312
9898.21 1361
9899.15 1381
9900.09 1347
9901.03 1306
9901.97 1411
9902.91 1383
9903.85 1275
9904.78 1360
9905.72 1362
9906.66 1396
9907.60 1365
9908.54 1360
9909.48 1414
9910.42 1367
9911.36 1392
9912.30 1319
9913.24 1403
9914.18 1364
9915.12 1350
9916.06 1479
9917.00 1325
9917.94 1386
9918.88 1326
9919.82 1341
9920.76 1355
9921.71 1392
9922.65 1434
9923.59 1485
9924.53 1605
9925.47 1769
9926.41 1873
9927.35 2013
9928.29 2061
9929.23 1985
9930.17 1949
9931.11 1966
9932.05 1870
9932.99 1820
9933.93 1706
9934.88 1520
9935.82 1454
9936.76 1418
9937.70 1386
9938.64 1368
9939.58 1232
9940.52 1298
9941.46 1279
9942.41 1252
9943.35 1223
9944.29 1231
9945.23 1214
9946.17 1171
9947.11 1241
9948.05 1256
9949.00 1291
9949.94 1288
9950.88 1249
9951.82 1266
9952.76 1268
9953.71 1220
9954.65 1220
9955.59 1238
9956.53 1206
9957.47 1234
9958.42 1227
9959.36 1192
9960.30 1227
9961.24 1165
9962.19 1226
9963.13 1146
9964.07 1279
9965.01 1195
9965.95 1217
9966.90 1225
9967.84 1146
9968.78 1108
9969.73 1101
9970.67 1164
9971.61 1158
9972.55 1169
9973.50 1113
9974.44 1075
9975.38 1065
9976.33 1129
9977.27 1223
9978.21 1173
9979.15 1122
9980.10 1128
9981.04 1111
9981.98 1095
9982.93 1077
9983.87 1079
9984.81 1079
9985.76 1124
9986.70 1107
9987.64 1134
9988.59 1077
9989.53 1095
9990.48 1127
9991.42 1138
9992.36 1173
9993.31 1086
9994.25 1154
9995.19 1109
9996.14 1049
9997.08 1053
9998.03 1102
9998.97 1146
9999.91 1099
10000.86 1042
10001.80 1056
10002.75 1115
10003.69 1142
10004.64 1119
10005.58 1142
10006.53 1179
10007.47 1121
10008.41 1096
10009.36 1125
10010.30 1096
10011.25 1114
10012.19 1108
10013.14 1124
10014.08 1149
10015.03 1078
10015.97 1141
10016.92 1144
10017.86 1108
10018.81 1081
10019.75 1072
10020.70 1132
10021.64 1067
10022.59 1057
10023.53 989
10024.48 1027
10025.42 1021
10026.37 1046
10027.31 1099
10028.26 1040
10029.20 1029
10030.15 1073
10031.10 1004
10032.04 1016
10032.99 1022
10033.93 1022
10034.88 1031
10035.82 1018
10036.77 1088
10037.72 1101
10038.66 1018
10039.61 994
10040.55 1033
10041.50 1057
10042.45 1022
10043.39 1017
10044.34 1040
10045.29 1059
10046.23 1017
10047.18 1044
10048.12 1053
10049.07 1000
10050.02 1011
10050.96 1001
10051.91 1033
10052.86 1041
10053.80 1041
10054.75 1050
10055.70 1014
10056.64 967
10057.59 1009
10058.54 1020
10059.48 1020
10060.43 999
10061.38 962
10062.33 963
10063.27 1007
10064.22 1008
10065.17 1052
10066.11 1010
10067.06 1104
10068.01 999
10068.96 1029
10069.90 972
10070.85 1030
10071.80 991
10072.75 989
10073.69 954
10074.64 986
10075.59 981
10076.54 954
10077.48 980
10078.43 984
10079.38 971
10080.33 977
10081.28 963
10082.22 962
10083.17 938
10084.12 887
10085.07 971
10086.02 1062
10086.97 948
10087.91 975
10088.86 969
10089.81 976
10090.76 966
10091.71 944
10092.66 942
10093.60 982
10094.55 977
10095.50 999
10096.45 1004
10097.40 893
10098.35 960
10099.30 993
10100.24 988
10101.19 984
10102.14 1000
10103.09 1014
10104.04 1017
10104.99 974
10105.94 928
10106.89 901
10107.84 980
10108.79 948
10109.74 936
10110.69 934
10111.63 988
10112.58 1011
10113.53 960
10114.48 981
10115.43 988
10116.38 1009
10117.33 1007
10118.28 1028
10119.23 993
10120.18 1006
10121.13 990
10122.08 1015
10123.03 984
10123.98 900
10124.93 909
10125.88 937
10126.83 967
10127.78 964
10128.73 1028
10129.68 1049
10130.63 990
10131.58 957
10132.53 1014
10133.48 989
10134.43 972
10135.38 994
10136.33 997
10137.29 992
10138.24 964
10139.19 948
10140.14 961
10141.09 999
10142.04 1004
10142.99 974
10143.94 1005
10144.89 1043
10145.84 1065
10146.79 1006
10147.74 978
10148.70 1001
10149.65 981
10150.60 1071
10151.55 1066
10152.50 1025
10153.45 1005
10154.40 1007
10155.36 1032
10156.31 970
10157.26 933
10158.21 981
10159.16 966
10160.11 983
10161.06 1042
10162.02 1002
10162.97 977
10163.92 993
10164.87 1088
10165.82 1123
10166.78 1077
10167.73 1065
10168.68 1064
10169.63 1041
10170.58 1052
10171.54 1027
10172.49 1088
10173.44 1116
10174.39 1131
10175.35 1177
10176.30 1086
10177.25 1125
10178.20 1096
10179.16 1076
10180.11 1086
10181.06 1108
10182.01 1149
10182.97 1182
10183.92 1136
10184.87 1090
10185.83 1131
10186.78 1201
10187.73 1156
10188.68 1132
10189.64 1165
10190.59 1223
10191.54 1185
10192.50 1185
10193.45 1152
10194.40 1175
10195.36 1126
10196.31 1201
10197.26 1173
10198.22 1228
10199.17 1264
10200.12 1233
10201.08 1234
10202.03 1213
10202.98 1214
10203.94 1237
10204.89 1324
10205.85 1438
10206.80 1427
10207.75 1426
10208.71 1445
10209.66 1428
10210.62 1488
10211.57 1415
10212.52 1299
10213.48 1345
10214.43 1267
10215.39 1298
10216.34 1217
10217.30 1151
10218.25 1196
10219.20 1255
10220.16 1185
10221.11 1198
10222.07 1225
10223.02 1176
10223.98 1200
10224.93 1152
10225.89 1160
10226.84 1181
10227.80 1132
10228.75 1124
10229.71 1170
10230.66 1171
10231.62 1202
10232.57 1268
10233.53 1372
10234.48 1400
10235.44 1435
10236.39 1555
10237.35 1469
10238.30 1489
10239.26 1438
10240.21 1359
10241.17 1257
10242.12 1212
10243.08 1252
10244.04 1228
10244.99 1168
10245.95 1116
10246.90 1070
10247.86 1043
10248.81 1094
10249.77 1061
10250.73 1114
10251.68 1082
10252.64 1020
10253.59 1066
10254.55 1019
10255.51 1014
10256.46 1066
10257.42 1035
10258.38 960
10259.33 1029
10260.29 1002
10261.24 999
10262.20 960
10263.16 941
10264.11 1003
10265.07 1026
10266.03 936
10266.98 996
10267.94 1045
10268.90 985
10269.85 998
10270.81 968
10271.77 941
10272.72 921
10273.68 999
10274.64 974
10275.60 935
10276.55 982
10277.51 953
10278.47 978
10279.42 994
10280.38 977
10281.34 927
10282.30 935
10283.25 999
10284.21 954
10285.17 954
10286.13 924
10287.08 944
10288.04 972
10289.00 1001
10289.96 992
10290.92 1058
10291.87 1014
10292.83 1021
10293.79 1013
10294.75 922
10295.70 896
10296.66 975
10297.62 1008
10298.58 991
10299.54 966
10300.50 962
10301.45 972
10302.41 978
10303.37 969
10304.33 989
10305.29 989
10306.25 913
10307.20 909
10308.16 950
10309.12 924
10310.08 918
10311.04 916
10312.00 958
10312.96 981
10313.92 984
10314.87 1029
10315.83 1001
10316.79 936
10317.75 985
10318.71 1034
10319.67 1021
10320.63 920
10321.59 988
10322.55 948
10323.51 932
10324.47 1006
10325.43 982
10326.39 1006
10327.34 971
10328.30 1019
10329.26 1031
10330.22 1030
10331.18 1062
10332.14 995
10333.10 1017
10334.06 998
10335.02 999
10335.98 992
10336.94 943
10337.90 940
10338.86 916
10339.82 877
10340.78 901
10341.74 880
10342.70 912
10343.66 947
10344.62 876
10345.58 872
10346.54 878
10347.50 917
10348.46 932
10349.43 945
10350.39 937
10351.35 954
10352.31 1011
10353.27 919
10354.23 890
10355.19 929
10356.15 889
10357.11 855
10358.07 860
10359.03 886
10359.99 871
10360.96 900
10361.92 925
10362.88 883
10363.84 853
10364.80 917
10365.76 882
10366.72 913
10367.68 885
10368.65 968
10369.61 919
10370.57 901
10371.53 877
10372.49 852
10373.45 888
10374.41 912
10375.38 957
10376.34 972
10377.30 942
10378.26 868
10379.22 883
10380.19 922
10381.15 902
10382.11 881
10383.07 936
10384.03 943
10385.00 897
10385.96 899
10386.92 862
10387.88 861
10388.85 861
10389.81 869
10390.77 881
10391.73 888
10392.70 909
10393.66 898
10394.62 919
10395.58 927
10396.55 889
10397.51 933
10398.47 1014
10399.43 946
10400.40 979
10401.36 986
10402.32 931
10403.29 921
10404.25 960
10405.21 1041
10406.18 973
10407.14 936
10408.10 944
10409.07 972
10410.03 927
10410.99 894
10411.96 969
10412.92 977
10413.88 1081
10414.85 1113
10415.81 1164
10416.77 1226
10417.74 1290
10418.70 1431
10419.66 1394
10420.63 1412
10421.59 1341
10422.56 1335
10423.52 1237
10424.48 1156
10425.45 1107
10426.41 1058
10427.38 1061
10428.34 963
10429.31 887
10430.27 925
10431.23 988
10432.20 922
10433.16 905
10434.13 919
10435.09 917
10436.06 950
10437.02 914
10437.99 922
10438.95 859
10439.91 926
10440.88 917
10441.84 921
10442.81 887
10443.77 817
10444.74 821
10445.70 856
10446.67 865
10447.63 885
10448.60 898
10449.56 943
10450.53 870
10451.50 870
10452.46 849
10453.43 855
10454.39 871
10455.36 908
10456.32 916
10457.29 894
10458.25 859
10459.22 876
10460.18 865
10461.15 840
10462.12 869
10463.08 856
10464.05 876
10465.01 872
10465.98 843
10466.95 856
10467.91 833
10468.88 837
10469.84 874
10470.81 831
10471.78 822
10472.74 806
10473.71 823
10474.67 872
10475.64 889
10476.61 887
10477.57 896
10478.54 836
10479.51 877
10480.47 852
10481.44 886
10482.41 842
10483.37 882
10484.34 872
10485.31 867
10486.27 851
10487.24 877
10488.21 866
10489.18 898
10490.14 917
10491.11 939
10492.08 989
10493.04 935
10494.01 922
10494.98 954
10495.95 930
10496.91 879
10497.88 888
10498.85 893
10499.82 935
10500.78 941
10501.75 955
10502.72 935
10503.69 964
10504.65 936
10505.62 909
10506.59 974
10507.56 888
10508.53 900
10509.49 928
10510.46 906
10511.43 910
10512.40 912
10513.37 934
10514.33 945
10515.30 938
10516.27 947
10517.24 1002
10518.21 924
10519.17 917
10520.14 869
10521.11 920
10522.08 899
10523.05 936
10524.02 932
10524.99 970
10525.95 875
10526.92 956
10527.89 889
10528.86 889
10529.83 934
10530.80 869
10531.77 948
10532.74 875
10533.71 938
10534.68 976
10535.64 950
10536.61 920
10537.58 910
10538.55 919
10539.52 934
10540.49 937
10541.46 964
10542.43 957
10543.40 958
10544.37 943
10545.34 998
10546.31 987
10547.28 987
10548.25 997
10549.22 987
10550.19 948
10551.16 931
10552.13 933
10553.10 935
10554.07 972
10555.04 948
10556.01 1031
10556.98 1110
10557.95 1278
10558.92 1289
10559.89 1282
10560.86 1331
10561.83 1409
10562.80 1473
10563.77 1456
10564.74 1361
10565.71 1360
10566.68 1296
10567.65 1233
10568.62 1200
10569.59 1108
10570.56 997
10571.53 962
10572.51 928
10573.48 933
10574.45 953
10575.42 1002
10576.39 990
10577.36 892
10578.33 959
10579.30 941
10580.27 897
10581.25 897
10582.22 960
10583.19 963
10584.16 960
10585.13 993
10586.10 959
10587.07 1019
10588.05 1001
10589.02 1036
10589.99 1001
10590.96 1012
10591.93 995
10592.90 1003
10593.88 1006
10594.85 1009
10595.82 1015
10596.79 1031
10597.76 963
10598.74 922
10599.71 1003
10600.68 972
10601.65 987
10602.62 943
10603.60 918
10604.57 973
10605.54 933
10606.51 919
10607.49 948
10608.46 934
10609.43 923
10610.40 941
10611.38 925
10612.35 910
10613.32 929
10614.29 966
10615.27 980
10616.24 922
10617.21 906
10618.19 931
10619.16 929
10620.13 907
10621.11 881
10622.08 939
10623.05 1018
10624.03 976
10625.00 967
10625.97 925
10626.95 962
10627.92 1040
10628.89 1031
10629.87 941
10630.84 942
10631.81 944
10632.79 1018
10633.76 1032
10634.73 1047
10635.71 1038
10636.68 1078
10637.66 1205
10638.63 1283
10639.60 1240
10640.58 1264
10641.55 1290
10642.53 1304
10643.50 1234
10644.47 1175
10645.45 1174
10646.42 1115
10647.40 1037
10648.37 1027
10649.34 978
10650.32 944
10651.29 989
10652.27 978
10653.24 945
10654.22 919
10655.19 941
10656.17 932
10657.14 969
10658.12 929
10659.09 835
10660.07 836
10661.04 874
10662.02 912
10662.99 896
10663.97 896
10664.94 878
10665.92 943
10666.89 928
10667.87 845
10668.84 884
10669.82 941
10670.79 907
10671.77 868
10672.74 863
10673.72 855
10674.69 852
10675.67 879
10676.65 899
10677.62 915
10678.60 891
10679.57 932
10680.55 976
10681.52 905
10682.50 951
10683.48 954
10684.45 909
10685.43 934
10686.40 927
10687.38 852
10688.36 880
10689.33 893
10690.31 882
10691.29 850
10692.26 840
10693.24 808
10694.22 832
10695.19 801
10696.17 825
10697.14 795
10698.12 880
10699.10 860
10700.07 825
10701.05 829
10702.03 808
10703.01 880
10703.98 898
10704.96 880
10705.94 825
10706.91 875
10707.89 833
10708.87 821
10709.84 847
10710.82 863
10711.80 861
10712.78 864
10713.75 853
10714.73 915
10715.71 896
10716.69 851
10717.66 930
10718.64 857
10719.62 865
10720.60 862
10721.57 884
10722.55 842
10723.53 866
10724.51 859
10725.49 879
10726.46 818
10727.44 822
10728.42 796
10729.40 870
10730.38 854
10731.35 860
10732.33 812
10733.31 828
10734.29 817
10735.27 815
10736.24 828
10737.22 853
10738.20 830
10739.18 798
10740.16 857
10741.14 873
10742.12 829
10743.09 824
10744.07 847
10745.05 812
10746.03 828
10747.01 841
10747.99 876
10748.97 829
10749.95 871
10750.93 889
10751.90 801
10752.88 821
10753.86 802
10754.84 831
10755.82 849
10756.80 862
10757.78 823
10758.76 869
10759.74 853
10760.72 811
10761.70 820
10762.68 822
10763.66 792
10764.64 858
10765.62 873
10766.60 876
10767.58 838
10768.56 804
10769.54 804
10770.52 807
10771.50 817
10772.48 819
10773.46 820
10774.44 873
10775.42 849
10776.40 837
10777.38 810
10778.36 885
10779.34 901
10780.32 863
10781.30 839
10782.28 806
10783.26 827
10784.24 812
10785.22 824
10786.20 880
10787.18 873
10788.16 843
10789.14 835
10790.12 850
10791.11 861
10792.09 880
10793.07 835
10794.05 897
10795.03 844
10796.01 840
10796.99 861
10797.97 808
10798.95 800
10799.93 869
10800.92 888
10801.90 881
10802.88 834
10803.86 880
10804.84 849
10805.82 896
10806.81 870
10807.79 885
10808.77 846
10809.75 836
10810.73 840
10811.71 904
10812.70 844
10813.68 842
10814.66 882
10815.64 907
10816.62 886
10817.61 881
10818.59 898
10819.57 902
10820.55 908
10821.53 886
10822.52 878
10823.50 833
10824.48 925
10825.46 930
10826.45 848
10827.43 818
10828.41 848
10829.39 897
10830.38 928
10831.36 941
10832.34 862
10833.33 865
10834.31 922
10835.29 931
10836.27 868
10837.26 818
10838.24 891
10839.22 846
10840.21 972
10841.19 901
10842.17 888
10843.16 920
10844.14 878
10845.12 932
10846.11 881
10847.09 858
10848.07 895
10849.06 936
10850.04 956
10851.02 939
10852.01 895
10852.99 968
10853.97 968
10854.96 978
10855.94 984
10856.93 1011
10857.91 982
10858.89 927
10859.88 993
10860.86 975
10861.85 959
10862.83 1059
10863.81 1015
10864.80 911
10865.78 935
10866.77 1052
10867.75 1058
10868.74 992
10869.72 921
10870.70 994
10871.69 1032
10872.67 1056
10873.66 1012
10874.64 1029
10875.63 1017
10876.61 1009
10877.60 1075
10878.58 1019
10879.57 1027
10880.55 1059
10881.54 1033
10882.52 1107
10883.51 1080
10884.49 1072
10885.48 1121
10886.46 1184
10887.45 1185
10888.43 1132
10889.42 1108
10890.40 1101
10891.39 1117
10892.37 1101
10893.36 1086
10894.35 1114
10895.33 1136
10896.32 1146
10897.30 1165
10898.29 1071
10899.27 1078
10900.26 1105
10901.25 1147
10902.23 1116
10903.22 1151
10904.20 1116
10905.19 1224
10906.18 1167
10907.16 1212
10908.15 1184
10909.14 1189
10910.12 1203
10911.11 1165
10912.09 1223
10913.08 1199
10914.07 1230
10915.05 1240
10916.04 1221
10917.03 1256
10918.01 1302
10919.00 1280
10919.99 1375
10920.97 1294
10921.96 1388
10922.95 1356
10923.93 1350
10924.92 1297
10925.91 1291
10926.90 1306
10927.88 1307
10928.87 1314
10929.86 1330
10930.84 1346
10931.83 1302
10932.82 1316
10933.81 1331
10934.79 1365
10935.78 1408
10936.77 1366
10937.76 1368
10938.74 1477
10939.73 1472
10940.72 1481
10941.71 1494
10942.69 1516
10943.68 1593
10944.67 1583
10945.66 1599
10946.65 1609
10947.63 1561
10948.62 1617
10949.61 1619
10950.60 1595
10951.59 1594
10952.57 1684
10953.56 1807
10954.55 1795
10955.54 1913
10956.53 2014
10957.52 2067
10958.50 2105
10959.49 2222
10960.48 2137
10961.47 2186
10962.46 2092
10963.45 1937
10964.44 1907
10965.42 1763
10966.41 1815
10967.40 1736
10968.39 1634
10969.38 1586
10970.37 1628
10971.36 1696
10972.35 1643
10973.34 1623
10974.33 1580
10975.32 1677
10976.30 1549
10977.29 1548
10978.28 1608
10979.27 1647
10980.26 1626
10981.25 1687
10982.24 1708
10983.23 1772
10984.22 1711
10985.21 1694
10986.20 1747
10987.19 1700
10988.18 1730
10989.17 1702
10990.16 1759
10991.15 1901
10992.14 1893
10993.13 1889
10994.12 1938
10995.11 2062
10996.10 2268
10997.09 2543
10998.08 2612
10999.07 2783
11000.06 2960
11001.05 3034
11002.04 3071
11003.03 2801
11004.02 2679
11005.01 2576
11006.00 2449
11006.99 2110
11007.99 1936
11008.98 1830
11009.97 1745
11010.96 1626
11011.95 1640
11012.94 1512
11013.93 1531
11014.92 1543
11015.91 1450
11016.90 1386
11017.90 1431
11018.89 1385
11019.88 1378
11020.87 1456
11021.86 1457
11022.85 1456
11023.84 1449
11024.83 1380
11025.83 1415
11026.82 1351
11027.81 1367
11028.80 1402
11029.79 1415
11030.78 1381
11031.78 1317
11032.77 1330
11033.76 1323
11034.75 1307
11035.74 1329
11036.74 1393
11037.73 1359
11038.72 1354
11039.71 1356
11040.70 1327
11041.70 1312
11042.69 1393
11043.68 1329
11044.67 1287
11045.67 1185
11046.66 1187
11047.65 1282
11048.64 1194
11049.64 1136
11050.63 1154
11051.62 1212
11052.61 1212
11053.61 1196
11054.60 1195
11055.59 1203
11056.59 1248
11057.58 1183
11058.57 1130
11059.56 1150
11060.56 1159
11061.55 1222
11062.54 1221
11063.54 1142
11064.53 1094
11065.52 1110
11066.52 1223
11067.51 1195
11068.50 1213
11069.50 1256
11070.49 1230
11071.48 1247
11072.48 1230
11073.47 1124
11074.47 1104
11075.46 1200
11076.45 1249
11077.45 1207
11078.44 1182
11079.43 1206
11080.43 1203
11081.42 1216
11082.42 1192
11083.41 1224
11084.40 1190
11085.40 1163
11086.39 1211
11087.39 1170
11088.38 1159
11089.38 1145
11090.37 1124
11091.37 1133
11092.36 1119
11093.35 1119
11094.35 1154
11095.34 1196
11096.34 1172
11097.33 1110
11098.33 1148
11099.32 1105
11100.32 1145
11101.31 1082
11102.31 1067
11103.30 1157
11104.30 1148
11105.29 1058
11106.29 1126
11107.28 1075
11108.28 1034
11109.27 1085
11110.27 1063
11111.26 1053
11112.26 1093
11113.26 1100
11114.25 1109
11115.25 1094
11116.24 1105
11117.24 1059
11118.23 1129
11119.23 1090
11120.22 1136
11121.22 1087
11122.22 1071
11123.21 1018
11124.21 1097
11125.20 1089
11126.20 1084
11127.20 1057
11128.19 1085
11129.19 1050
11130.18 1095
11131.18 1031
11132.18 1081
11133.17 1033
11134.17 964
11135.17 947
11136.16 997
11137.16 980
11138.16 1023
11139.15 1093
11140.15 1003
11141.15 964
11142.14 944
11143.14 1084
11144.14 1058
11145.13 970
11146.13 1006
11147.13 1023
11148.12 1032
11149.12 1087
11150.12 1089
11151.12 1007
11152.11 1021
11153.11 1057
11154.11 1019
11155.10 967
11156.10 962
11157.10 1004
11158.10 1024
11159.09 960
11160.09 959
11161.09 942
11162.09 931
11163.09 967
11164.08 963
11165.08 900
11166.08 921
11167.08 937
11168.07 976
11169.07 982
11170.07 934
11171.07 969
11172.07 932
11173.06 1024
11174.06 924
11175.06 966
11176.06 960
11177.06 925
11178.06 924
11179.05 922
11180.05 970
11181.05 945
11182.05 918
11183.05 922
11184.05 939
11185.05 931
11186.04 948
11187.04 925
11188.04 1016
11189.04 955
11190.04 954
11191.04 999
11192.04 1010
11193.04 997
11194.04 942
11195.03 994
11196.03 1082
11197.03 999
11198.03 943
11199.03 976
11200.03 965
11201.03 947
11202.03 990
11203.03 964
11204.03 975
11205.03 962
11206.03 973
11207.03 995
11208.03 929
11209.03 922
11210.03 923
11211.03 960
11212.03 940
11213.03 976
11214.03 959
11215.03 949
11216.03 911
11217.03 877
11218.03 882
11219.03 964
11220.03 937
11221.03 888
11222.03 886
11223.03 928
11224.03 900
11225.03 926
11226.03 951
11227.03 905
11228.03 947
11229.03 963
11230.03 973
11231.03 924
11232.03 932
11233.03 925
11234.04 880
11235.04 979
11236.04 951
11237.04 952
11238.04 978
11239.04 1004
11240.04 965
11241.04 913
11242.04 881
11243.05 923
11244.05 910
11245.05 916
11246.05 855
11247.05 860
11248.05 911
11249.05 931
11250.06 879
11251.06 868
11252.06 913
11253.06 926
11254.06 915
11255.06 876
11256.07 850
11257.07 905
11258.07 903
11259.07 872
11260.07 877
11261.08 852
11262.08 912
11263.08 947
11264.08 940
11265.09 941
11266.09 896
11267.09 996
11268.09 952
11269.09 1002
11270.10 942
11271.10 1003
11272.10 990
11273.10 989
11274.11 911
11275.11 991
11276.11 1037
11277.12 1021
11278.12 967
11279.12 994
11280.12 1023
11281.13 1081
11282.13 1023
11283.13 1000
11284.14 1051
11285.14 996
11286.14 940
11287.15 952
11288.15 950
11289.15 910
11290.16 940
11291.16 1009
11292.16 1013
11293.17 948
11294.17 1014
11295.17 1032
11296.18 969
11297.18 935
11298.18 983
11299.19 996
11300.19 965
11301.20 967
11302.20 926
11303.20 944
11304.21 965
11305.21 975
11306.22 1001
11307.22 951
11308.22 908
11309.23 1001
11310.23 1007
11311.24 1054
11312.24 1039
11313.25 1026
11314.25 1134
11315.26 1065
11316.26 1026
11317.26 1034
11318.27 1056
11319.27 1001
11320.28 986
11321.28 959
11322.29 956
11323.29 942
11324.30 924
11325.30 952
11326.31 972
11327.31 940
11328.32 929
11329.32 974
11330.33 918
11331.33 926
11332.34 969
11333.34 981
11334.35 946
11335.35 924
11336.36 933
11337.37 948
11338.37 1054
11339.38 1068
11340.38 1032
11341.39 1047
11342.39 1166
11343.40 1086
11344.40 1048
11345.41 932
11346.42 930
11347.42 893
11348.43 958
11349.43 868
11350.44 855
11351.45 905
11352.45 937
11353.46 866
11354.47 838
11355.47 850
11356.48 820
11357.48 829
11358.49 867
11359.50 883
11360.50 842
11361.51 908
11362.52 866
11363.52 844
11364.53 837
11365.54 845
11366.54 828
11367.55 830
11368.56 833
11369.56 862
11370.57 841
11371.58 810
11372.59 872
11373.59 903
11374.60 804
11375.61 874
11376.61 880
11377.62 862
11378.63 825
11379.64 831
11380.64 871
11381.65 831
11382.66 873
11383.67 859
11384.67 915
11385.68 900
11386.69 800
11387.70 842
11388.70 833
11389.71 827
11390.72 832
11391.73 890
11392.74 862
11393.74 803
11394.75 813
11395.76 813
11396.77 832
11397.78 818
11398.78 778
11399.79 801
11400.80 799
11401.81 827
11402.82 808
11403.83 766
11404.83 816
11405.84 846
11406.85 806
11407.86 824
11408.87 836
11409.88 828
11410.89 836
11411.90 853
11412.90 786
11413.91 835
11414.92 851
11415.93 770
11416.94 816
11417.95 809
11418.96 805
11419.97 824
11420.98 790
11421.99 829
11422.99 894
11424.00 850
11425.01 815
11426.02 850
11427.03 866
11428.04 867
11429.05 843
11430.06 854
11431.07 854
11432.08 754
11433.09 835
11434.10 817
11435.11 845
11436.12 854
11437.13 804
11438.14 835
11439.15 780
11440.16 814
11441.17 882
11442.18 778
11443.19 807
11444.20 800
11445.21 865
11446.22 806
11447.23 849
11448.24 855
11449.25 817
11450.26 809
11451.27 889
11452.28 852
11453.29 822
11454.30 829
11455.32 821
11456.33 845
11457.34 838
11458.35 833
11459.36 827
11460.37 864
11461.38 832
11462.39 860
11463.40 882
11464.41 812
11465.42 843
11466.44 774
11467.45 848
11468.46 871
11469.47 921
11470.48 839
11471.49 843
11472.50 813
11473.52 784
11474.53 814
11475.54 772
11476.55 837
11477.56 883
11478.57 858
11479.59 847
11480.60 828
11481.61 840
11482.62 858
11483.63 798
11484.65 768
11485.66 788
11486.67 796
11487.68 803
11488.69 782
11489.71 829
11490.72 877
11491.73 817
11492.74 765
11493.76 781
11494.77 836
11495.78 825
11496.79 753
11497.81 820
11498.82 836
11499.83 840
11500.84 791
11501.86 817
11502.87 823
11503.88 807
11504.90 777
11505.91 835
11506.92 820
11507.93 829
11508.95 812
11509.96 758
11510.97 809
11511.99 833
11513.00 832
11514.01 814
11515.03 816
11516.04 859
11517.05 828
11518.07 849
11519.08 831
11520.09 867
11521.11 884
11522.12 876
11523.14 866
11524.15 861
11525.16 868
11526.18 877
11527.19 882
11528.20 904
11529.22 844
11530.23 866
11531.25 884
11532.26 857
11533.27 904
11534.29 899
11535.30 917
11536.32 866
11537.33 878
11538.35 845
11539.36 870
11540.38 875
11541.39 923
11542.40 922
11543.42 925
11544.43 841
11545.45 950
11546.46 941
11547.48 932
11548.49 933
11549.51 915
11550.52 943
11551.54 895
11552.55 928
11553.57 974
11554.58 938
11555.60 941
11556.61 978
11557.63 984
11558.64 944
11559.66 947
11560.67 961
11561.69 930
11562.70 951
11563.72 987
11564.74 1042
11565.75 974
11566.77 1017
11567.78 1057
11568.80 996
11569.81 1010
11570.83 990
11571.85 1043
11572.86 1013
11573.88 1028
11574.89 1047
11575.91 1040
11576.93 1055
11577.94 1153
11578.96 1177
11579.97 1168
11580.99 1178
11582.01 1231
11583.02 1165
11584.04 1183
11585.06 1197
11586.07 1225
11587.09 1222
11588.11 1233
11589.12 1240
11590.14 1283
11591.16 1324
11592.17 1371
11593.19 1514
11594.21 1646
11595.22 1764
11596.24 1975
11597.26 2122
11598.27 2177
11599.29 2350
11600.31 2475
11601.33 2475
11602.34 2310
11603.36 2124
11604.38 2013
11605.39 1798
11606.41 1620
11607.43 1492
11608.45 1408
11609.46 1336
11610.48 1299
11611.50 1177
11612.52 1167
11613.53 1037
11614.55 1067
11615.57 1055
11616.59 1046
11617.61 1060
11618.62 1049
11619.64 971
11620.66 985
11621.68 970
11622.70 934
11623.71 1007
11624.73 1036
11625.75 978
11626.77 914
11627.79 929
11628.81 945
11629.82 1038
11630.84 947
11631.86 949
11632.88 999
11633.90 1007
11634.92 973
11635.94 917
11636.95 957
11637.97 967
11638.99 997
11640.01 1019
11641.03 938
11642.05 933
11643.07 937
11644.09 908
11645.11 905
11646.12 879
11647.14 900
11648.16 889
11649.18 859
11650.20 897
11651.22 887
11652.24 831
11653.26 860
11654.28 901
11655.30 837
11656.32 880
11657.34 936
11658.36 898
11659.38 909
11660.40 877
11661.42 906
11662.44 893
11663.46 887
11664.48 857
11665.50 885
11666.52 903
11667.54 889
11668.56 937
11669.58 924
11670.60 914
11671.62 923
11672.64 958
11673.66 1038
11674.68 1004
11675.70 925
11676.72 927
11677.74 984
11678.76 1018
11679.78 930
11680.80 1006
11681.82 979
11682.84 965
11683.86 955
11684.88 994
11685.91 964
11686.93 928
11687.95 976
11688.97 955
11689.99 889
11691.01 902
11692.03 942
11693.05 890
11694.07 884
11695.10 933
11696.12 902
11697.14 887
11698.16 870
11699.18 895
11700.20 940
11701.22 842
11702.25 827
11703.27 839
11704.29 876
11705.31 841
11706.33 905
11707.35 956
11708.38 909
11709.40 826
11710.42 869
11711.44 931
11712.46 874
11713.49 830
11714.51 804
11715.53 852
11716.55 877
11717.57 884
11718.60 874
11719.62 868
11720.64 848
11721.66 838
11722.69 826
11723.71 846
11724.73 893
11725.75 817
11726.78 856
11727.80 802
11728.82 811
11729.85 810
11730.87 823
11731.89 851
11732.91 863
11733.94 827
11734.96 810
11735.98 835
11737.01 797
11738.03 839
11739.05 862
11740.08 793
11741.10 813
11742.12 899
11743.15 848
11744.17 775
11745.19 822
11746.22 847
11747.24 875
11748.26 841
11749.29 895
11750.31 897
11751.33 863
11752.36 954
11753.38 881
11754.41 802
11755.43 784
11756.45 813
11757.48 827
11758.50 863
11759.53 835
11760.55 837
11761.57 793
11762.60 835
11763.62 822
11764.65 820
11765.67 783
11766.70 775
11767.72 875
11768.74 820
11769.77 815
11770.79 793
11771.82 789
11772.84 796
11773.87 763
11774.89 793
11775.92 857
11776.94 824
11777.97 762
11778.99 816
11780.02 819
11781.04 774
11782.07 781
11783.09 831
11784.12 851
11785.14 783
11786.17 756
11787.19 822
11788.22 847
11789.24 787
11790.27 827
11791.29 826
11792.32 826
11793.35 835
11794.37 861
11795.40 793
11796.42 770
11797.45 753
11798.47 796
11799.50 803
11800.53 786
11801.55 814
11802.58 821
11803.60 816
11804.63 807
11805.66 800
11806.68 793
11807.71 786
11808.73 776
11809.76 830
11810.79 828
11811.81 799
11812.84 774
11813.87 794
11814.89 837
11815.92 824
11816.95 793
11817.97 815
11819.00 770
11820.03 830
11821.05 792
11822.08 809
11823.11 813
11824.13 801
11825.16 880
11826.19 877
11827.21 836
11828.24 799
11829.27 866
11830.30 908
11831.32 883
11832.35 878
11833.38 856
11834.41 802
11835.43 804
11836.46 852
11837.49 869
11838.52 812
11839.54 822
11840.57 858
11841.60 878
11842.63 869
11843.65 851
11844.68 887
11845.71 835
11846.74 839
11847.77 827
11848.79 871
11849.82 875
11850.85 829
11851.88 861
11852.91 816
11853.93 828
11854.96 822
11855.99 903
11857.02 883
11858.05 918
11859.08 897
11860.10 918
11861.13 839
11862.16 830
11863.19 875
11864.22 887
11865.25 859
11866.28 901
11867.30 891
11868.33 899
11869.36 869
11870.39 903
11871.42 943
11872.45 921
11873.48 998
11874.51 984
11875.54 919
11876.57 938
11877.60 947
11878.62 907
11879.65 947
11880.68 934
11881.71 929
11882.74 943
11883.77 962
11884.80 977
11885.83 1022
11886.86 990
11887.89 1013
11888.92 1035
11889.95 961
11890.98 1017
11892.01 1003
11893.04 1002
11894.07 1012
11895.10 1109
11896.13 1075
11897.16 1088
11898.19 1092
11899.22 1102
11900.25 1152
11901.28 1142
11902.31 1170
11903.34 1156
11904.37 1145
11905.40 1071
11906.43 1187
11907.46 1208
11908.49 1119
11909.52 1105
11910.55 1110
11911.59 1140
11912.62 1090
11913.65 1114
11914.68 1056
11915.71 1070
11916.74 1106
11917.77 1130
11918.80 1107
11919.83 1061
11920.86 1062
11921.89 1011
11922.93 1005
11923.96 1114
11924.99 1137
11926.02 1212
11927.05 1279
11928.08 1326
11929.11 1363
11930.15 1394
11931.18 1446
11932.21 1491
11933.24 1561
11934.27 1614
11935.30 1489
11936.34 1450
11937.37 1364
11938.40 1313
11939.43 1238
11940.46 1223
11941.50 1189
11942.53 1078
11943.56 1036
11944.59 1077
11945.62 1000
11946.66 1030
11947.69 1035
11948.72 1003
11949.75 964
11950.79 951
11951.82 927
11952.85 909
11953.88 882
11954.92 943
11955.95 950
11956.98 912
11958.01 909
11959.05 935
11960.08 932
11961.11 952
11962.14 966
11963.18 1005
11964.21 1013
11965.24 967
11966.28 938
11967.31 983
11968.34 985
11969.38 951
11970.41 977
11971.44 978
11972.48 934
11973.51 945
11974.54 987
11975.58 927
11976.61 923
11977.64 965
11978.68 954
11979.71 982
11980.74 947
11981.78 875
11982.81 894
11983.85 975
11984.88 928
11985.91 942
11986.95 879
11987.98 910
11989.02 963
11990.05 933
11991.08 938
11992.12 948
11993.15 931
11994.19 1016
11995.22 1034
11996.26 958
11997.29 973
11998.32 1006
11999.36 958
12000.39 1003
12001.43 1028
12002.46 995
12003.50 1064
12004.53 1035
12005.57 962
12006.60 1021
12007.64 1025
12008.67 1074
12009.71 978
12010.74 1023
12011.78 1095
12012.81 1085
12013.85 1046
12014.88 1072
12015.92 1049
12016.95 1093
12017.99 1108
12019.02 1096
12020.06 1158
12021.09 1137
12022.13 1091
12023.17 1091
12024.20 1069
12025.24 1016
12026.27 1077
12027.31 1081
12028.34 1036
12029.38 1059
12030.42 995
12031.45 1054
12032.49 1025
12033.52 1039
12034.56 1084
12035.60 1051
12036.63 1019
12037.67 1022
12038.70 970
12039.74 1024
12040.78 971
12041.81 979
12042.85 1021
12043.89 948
12044.92 948
12045.96 939
12047.00 939
12048.03 963
12049.07 1006
12050.11 931
12051.14 985
12052.18 983
12053.22 985
12054.25 979
12055.29 957
12056.33 932
12057.36 967
12058.40 967
12059.44 997
12060.48 931
12061.51 945
12062.55 969
12063.59 982
12064.62 948
12065.66 952
12066.70 986
12067.74 982
12068.77 1019
12069.81 974
12070.85 949
12071.89 919
12072.92 972
12073.96 1030
12075.00 1050
12076.04 1015
12077.08 987
12078.11 962
12079.15 985
12080.19 972
12081.23 1006
12082.27 984
12083.30 945
12084.34 961
12085.38 940
12086.42 970
12087.46 1057
12088.50 1036
12089.53 1021
12090.57 1058
12091.61 1079
12092.65 1003
12093.69 1054
12094.73 1044
12095.77 1086
12096.80 1065
12097.84 1078
12098.88 1028
12099.92 1093
12100.96 1089
12102.00 1229
12103.04 1287
12104.08 1295
12105.12 1209
12106.15 1206
12107.19 1201
12108.23 1131
12109.27 1093
12110.31 1086
12111.35 1021
12112.39 1025
12113.43 981
12114.47 928
12115.51 966
12116.55 962
12117.59 916
12118.63 936
12119.67 965
12120.71 874
12121.75 852
12122.79 832
12123.83 902
12124.87 887
12125.91 928
12126.95 886
12127.99 856
12129.03 840
12130.07 817
12131.11 856
12132.15 804
12133.19 835
12134.23 862
12135.27 833
12136.31 865
12137.35 861
12138.39 811
12139.43 844
12140.47 874
12141.51 867
12142.55 892
12143.59 865
12144.63 849
12145.67 782
12146.72 861
12147.76 837
12148.80 811
12149.84 801
12150.88 769
12151.92 831
12152.96 838
12154.00 777
12155.04 812
12156.09 798
12157.13 773
12158.17 869
12159.21 823
12160.25 821
12161.29 812
12162.33 842
12163.38 830
12164.42 831
12165.46 851
12166.50 816
12167.54 808
12168.58 795
12169.63 842
12170.67 849
12171.71 810
12172.75 797
12173.79 810
12174.84 867
12175.88 848
12176.92 888
12177.96 837
12179.00 793
12180.05 806
12181.09 799
12182.13 778
12183.17 767
12184.22 840
12185.26 836
12186.30 843
12187.34 815
12188.39 772
12189.43 768
12190.47 784
12191.52 887
12192.56 748
12193.60 745
12194.64 774
12195.69 844
12196.73 811
12197.77 803
12198.82 752
12199.86 800
12200.90 783
12201.95 817
12202.99 802
12204.03 781
12205.08 775
12206.12 855
12207.16 844
12208.21 790
12209.25 755
12210.29 793
12211.34 817
12212.38 829
12213.42 794
12214.47 808
12215.51 830
12216.56 904
12217.60 854
12218.64 823
12219.69 795
12220.73 828
12221.78 863
12222.82 846
12223.86 842
12224.91 766
12225.95 826
12227.00 874
12228.04 857
12229.09 864
12230.13 874
12231.18 858
12232.22 865
12233.26 844
12234.31 883
12235.35 870
12236.40 853
12237.44 789
12238.49 789
12239.53 776
12240.58 780
12241.62 839
12242.67 789
12243.71 755
12244.76 755
12245.80 837
12246.85 822
12247.89 764
12248.94 770
12249.98 789
12251.03 767
12252.07 722
12253.12 777
12254.17 756
12255.21 802
12256.26 797
12257.30 797
12258.35 729
12259.39 718
12260.44 737
12261.49 723
12262.53 684
12263.58 661
12264.62 650
12265.67 695
12266.71 714
12267.76 675
12268.81 705
12269.85 762
12270.90 728
12271.95 774
12272.99 753
12274.04 683
12275.08 704
12276.13 764
12277.18 758
12278.22 739
12279.27 715
12280.32 692
12281.36 739
12282.41 754
12283.46 704
12284.50 708
12285.55 782
12286.60 783
12287.64 715
12288.69 718
12289.74 774
12290.79 754
12291.83 748
12292.88 696
12293.93 710
12294.97 724
12296.02 714
12297.07 736
12298.12 682
12299.16 690
12300.21 752
12301.26 737
12302.31 720
12303.35 746
12304.40 697
12305.45 774
12306.50 765
12307.54 718
12308.59 720
12309.64 732
12310.69 744
12311.74 780
12312.78 711
12313.83 775
12314.88 733
12315.93 712
12316.98 722
12318.02 739
12319.07 736
12320.12 723
12321.17 756
12322.22 671
12323.27 755
12324.31 774
12325.36 726
12326.41 667
12327.46 689
12328.51 706
12329.56 726
12330.61 736
12331.66 725
12332.70 780
12333.75 789
12334.80 732
12335.85 744
12336.90 691
12337.95 720
12339.00 672
12340.05 671
12341.10 726
12342.15 759
12343.20 722
12344.24 736
12345.29 676
12346.34 645
12347.39 717
12348.44 723
12349.49 668
12350.54 693
12351.59 728
12352.64 733
12353.69 714
12354.74 701
12355.79 681
12356.84 765
12357.89 763
12358.94 743
12359.99 714
12361.04 761
12362.09 741
12363.14 739
12364.19 698
12365.24 643
12366.29 705
12367.34 701
12368.39 693
12369.44 731
12370.49 740
12371.54 803
12372.59 726
12373.64 649
12374.69 706
12375.75 695
12376.80 710
12377.85 718
12378.90 742
12379.95 775
12381.00 724
12382.05 673
12383.10 772
12384.15 751
12385.20 736
12386.25 766
12387.31 756
12388.36 746
12389.41 739
12390.46 735
12391.51 722
12392.56 767
12393.61 753
12394.67 784
12395.72 745
12396.77 724
12397.82 706
12398.87 687
12399.92 787
12400.98 803
12402.03 773
12403.08 772
12404.13 791
12405.18 710
12406.23 759
12407.29 786
12408.34 823
12409.39 751
12410.44 786
12411.50 821
12412.55 841
12413.60 790
12414.65 754
12415.70 842
12416.76 808
12417.81 791
12418.86 797
12419.91 765
12420.97 752
12422.02 787
12423.07 762
12424.12 827
12425.18 856
12426.23 834
12427.28 751
12428.34 791
12429.39 821
12430.44 824
12431.50 817
12432.55 801
12433.60 860
12434.65 784
12435.71 789
12436.76 765
12437.81 856
12438.87 839
12439.92 880
12440.97 795
12442.03 795
12443.08 788
12444.14 769
12445.19 808
12446.24 833
12447.30 813
12448.35 835
12449.40 891
12450.46 879
12451.51 819
12452.57 829
12453.62 879
12454.67 824
12455.73 874
12456.78 861
12457.84 863
12458.89 959
12459.94 912
12461.00 845
12462.05 818
12463.11 886
12464.16 895
12465.22 895
12466.27 906
12467.33 871
12468.38 901
12469.43 938
12470.49 884
12471.54 856
12472.60 873
12473.65 952
12474.71 953
12475.76 1024
12476.82 988
12477.87 1019
12478.93 1017
12479.98 1107
12481.04 1016
12482.09 1032
12483.15 1083
12484.20 1086
12485.26 1102
12486.32 1104
12487.37 1222
12488.43 1360
12489.48 1382
12490.54 1442
12491.59 1558
12492.65 1713
12493.70 1808
12494.76 2015
12495.82 2070
12496.87 2082
12497.93 2019
12498.98 1984
12500.04 1824
12501.10 1837
12502.15 1706
12503.21 1535
12504.26 1370
12505.32 1340
12506.38 1189
12507.43 1102
12508.49 1125
12509.55 1110
12510.60 1008
12511.66 1002
12512.71 1003
12513.77 968
12514.83 956
12515.88 899
12516.94 992
12518.00 928
12519.05 945
12520.11 972
12521.17 929
12522.23 911
12523.28 898
12524.34 884
12525.40 916
12526.45 863
12527.51 929
12528.57 967
12529.62 866
12530.68 907
12531.74 891
12532.80 973
12533.85 955
12534.91 869
12535.97 907
12537.03 870
12538.08 864
12539.14 977
12540.20 915
12541.26 819
12542.31 807
12543.37 839
12544.43 895
12545.49 835
12546.55 845
12547.60 889
12548.66 865
12549.72 853
12550.78 852
12551.84 840
12552.89 873
12553.95 868
12555.01 840
12556.07 866
12557.13 917
12558.19 893
12559.24 902
12560.30 857
12561.36 919
12562.42 962
12563.48 929
12564.54 915
12565.60 953
12566.66 1027
12567.71 955
12568.77 1001
12569.83 1085
12570.89 1097
12571.95 1047
12573.01 1040
12574.07 1125
12575.13 1192
12576.19 1154
12577.25 1127
12578.30 1183
12579.36 1113
12580.42 1029
12581.48 1074
12582.54 1114
12583.60 1147
12584.66 1105
12585.72 1047
12586.78 1103
12587.84 1098
12588.90 1100
12589.96 1084
12591.02 1009
12592.08 1042
12593.14 1005
12594.20 1039
12595.26 1049
12596.32 1099
12597.38 1038
12598.44 991
12599.50 991
12600.56 957
12601.62 945
12602.68 960
12603.74 869
12604.80 894
12605.86 900
12606.92 886
12607.98 930
12609.04 911
12610.10 904
12611.16 892
12612.22 958
12613.29 916
12614.35 896
12615.41 842
12616.47 837
12617.53 932
12618.59 853
12619.65 869
12620.71 927
12621.77 879
12622.83 865
12623.90 867
12624.96 851
12626.02 819
12627.08 798
12628.14 848
12629.20 785
12630.26 861
12631.33 800
12632.39 838
12633.45 822
12634.51 829
12635.57 814
12636.63 839
12637.70 807
12638.76 854
12639.82 847
12640.88 825
12641.94 838
12643.00 818
12644.07 799
12645.13 797
12646.19 806
12647.25 795
12648.32 854
12649.38 838
12650.44 860
12651.50 917
12652.56 886
12653.63 932
12654.69 876
12655.75 865
12656.81 880
12657.88 837
12658.94 880
12660.00 879
12661.07 874
12662.13 890
12663.19 917
12664.25 902
12665.32 835
12666.38 856
12667.44 864
12668.51 922
12669.57 864
12670.63 878
12671.70 867
12672.76 876
12673.82 827
12674.89 826
12675.95 851
12677.01 788
12678.08 880
12679.14 827
12680.20 806
12681.27 806
12682.33 844
12683.39 824
12684.46 837
12685.52 887
12686.59 868
12687.65 940
12688.71 912
12689.78 878
12690.84 825
12691.91 894
12692.97 901
12694.03 863
12695.10 825
12696.16 844
12697.23 779
12698.29 803
12699.35 815
12700.42 860
12701.48 873
12702.55 843
12703.61 868
12704.68 921
12705.74 855
12706.81 838
12707.87 848
12708.94 804
12710.00 848
12711.07 789
12712.13 842
12713.20 780
12714.26 796
12715.33 769
12716.39 781
12717.46 820
12718.52 778
12719.59 784
12720.65 810
12721.72 795
12722.78 774
12723.85 757
12724.91 748
12725.98 774
12727.04 848
12728.11 853
12729.18 782
12730.24 844
12731.31 825
12732.37 862
12733.44 721
12734.50 769
12735.57 804
12736.64 778
12737.70 779
12738.77 772
12739.83 746
12740.90 738
12741.97 750
12743.03 763
12744.10 714
12745.17 721
12746.23 721
12747.30 764
12748.36 754
12749.43 724
12750.50 666
12751.56 732
12752.63 742
12753.70 692
12754.76 722
12755.83 755
12756.90 748
12757.96 690
12759.03 685
12760.10 704
12761.17 695
12762.23 694
12763.30 657
12764.37 730
12765.43 707
12766.50 748
12767.57 719
12768.64 697
12769.70 677
12770.77 632
12771.84 680
12772.90 702
12773.97 701
12775.04 676
12776.11 735
12777.18 776
12778.24 759
12779.31 703
12780.38 768
12781.45 711
12782.51 671
12783.58 755
12784.65 685
12785.72 701
12786.79 749
12787.85 770
12788.92 759
12789.99 724
12791.06 698
12792.13 725
12793.20 711
12794.26 746
12795.33 659
12796.40 701
12797.47 731
12798.54 718
12799.61 654
12800.67 674
12801.74 687
12802.81 705
12803.88 671
12804.95 678
12806.02 659
12807.09 699
12808.16 701
12809.23 711
12810.29 723
12811.36 735
12812.43 712
12813.50 718
12814.57 760
12815.64 756
12816.71 718
12817.78 756
12818.85 730
12819.92 714
12820.99 702
12822.06 714
12823.13 712
12824.20 716
12825.27 646
12826.34 680
12827.40 695
12828.47 701
12829.54 697
12830.61 675
12831.68 718
12832.75 737
12833.82 703
12834.89 657
12835.96 690
12837.03 676
12838.10 703
12839.18 651
12840.25 661
12841.32 631
12842.39 655
12843.46 639
12844.53 684
12845.60 628
12846.67 592
12847.74 636
12848.81 635
12849.88 641
12850.95 633
12852.02 679
12853.09 635
12854.16 640
12855.23 628
12856.30 641
12857.38 670
12858.45 634
12859.52 578
12860.59 634
12861.66 653
12862.73 657
12863.80 633
12864.87 667
12865.95 650
12867.02 597
12868.09 610
12869.16 606
12870.23 587
12871.30 611
12872.37 653
12873.45 639
12874.52 606
12875.59 624
12876.66 609
12877.73 579
12878.81 576
12879.88 649
12880.95 660
12882.02 597
12883.09 617
12884.17 611
12885.24 586
12886.31 612
12887.38 612
12888.45 617
12889.53 592
12890.60 644
12891.67 629
12892.74 647
12893.82 648
12894.89 629
12895.96 591
12897.03 602
12898.11 618
12899.18 602
12900.25 598
12901.33 626
12902.40 618
12903.47 602
12904.54 613
12905.62 564
12906.69 631
12907.76 593
12908.84 602
12909.91 573
12910.98 574
12912.06 617
12913.13 588
12914.20 628
12915.28 591
12916.35 616
12917.42 608
12918.50 585
12919.57 542
12920.64 591
12921.72 619
12922.79 651
12923.87 600
12924.94 618
12926.01 606
12927.09 659
12928.16 666
12929.23 619
12930.31 573
12931.38 589
12932.46 585
12933.53 573
12934.61 589
12935.68 611
12936.75 619
12937.83 589
12938.90 629
12939.98 554
12941.05 589
12942.13 581
12943.20 680
12944.28 663
12945.35 550
12946.42 589
12947.50 621
12948.57 576
12949.65 611
12950.72 596
12951.80 595
12952.87 627
12953.95 543
12955.02 574
12956.10 551
12957.17 612
12958.25 610
12959.32 604
12960.40 606
12961.48 599
12962.55 609
12963.63 630
12964.70 587
12965.78 568
12966.85 595
12967.93 561
12969.00 638
12970.08 596
12971.16 608
12972.23 643
12973.31 636
12974.38 577
12975.46 588
12976.54 607
12977.61 583
12978.69 577
12979.76 624
12980.84 614
12981.92 591
12982.99 600
12984.07 571
12985.14 637
12986.22 594
12987.30 647
12988.37 640
12989.45 662
12990.53 641
12991.60 617
12992.68 676
12993.76 656
12994.83 604
12995.91 617
12996.99 637
12998.06 629
12999.14 615
13000.22 663
13001.29 639
13002.37 598
13003.45 613
13004.53 648
13005.60 690
13006.68 663
13007.76 665
13008.83 666
13009.91 650
13010.99 576
13012.07 639
13013.14 610
13014.22 670
13015.30 682
13016.38 641
13017.46 626
13018.53 601
13019.61 658
13020.69 613
13021.77 626
13022.84 614
13023.92 615
13025.00 632
13026.08 651
13027.16 608
13028.23 633
13029.31 662
13030.39 685
13031.47 641
13032.55 631
13033.63 676
13034.70 658
13035.78 650
13036.86 667
13037.94 624
13039.02 661
13040.10 656
13041.18 658
13042.25 672
13043.33 617
13044.41 649
13045.49 668
13046.57 620
13047.65 623
13048.73 601
13049.81 655
13050.89 670
13051.96 619
13053.04 625
13054.12 655
13055.20 641
13056.28 640
13057.36 601
13058.44 616
13059.52 584
13060.60 661
13061.68 634
13062.76 599
13063.84 645
13064.92 593
13066.00 635
13067.08 604
13068.16 636
13069.24 616
13070.32 634
13071.40 622
13072.48 608
13073.56 621
13074.64 610
13075.72 609
13076.80 627
13077.88 585
13078.96 620
13080.04 598
13081.12 627
13082.20 605
13083.28 601
13084.36 631
13085.44 589
13086.52 596
13087.60 524
13088.68 564
13089.76 569
13090.84 572
13091.92 608
13093.00 593
13094.08 638
13095.17 630
13096.25 617
13097.33 602
13098.41 607
13099.49 593
13100.57 598
13101.65 573
13102.73 627
13103.81 626
13104.90 608
13105.98 584
13107.06 658
13108.14 626
13109.22 580
13110.30 593
13111.38 574
13112.47 620
13113.55 656
13114.63 565
13115.71 591
13116.79 590
13117.87 620
13118.96 575
13120.04 573
13121.12 592
13122.20 580
13123.28 600
13124.37 599
13125.45 612
13126.53 563
13127.61 651
13128.69 611
13129.78 559
13130.86 613
13131.94 598
13133.02 594
13134.11 607
13135.19 587
13136.27 587
13137.35 569
13138.44 599
13139.52 581
13140.60 598
13141.69 639
13142.77 606
13143.85 683
13144.93 641
13146.02 641
13147.10 615
13148.18 618
13149.27 622
13150.35 610
13151.43 603
13152.52 629
13153.60 570
13154.68 591
13155.77 632
13156.85 610
13157.93 592
13159.02 586
13160.10 637
13161.18 639
13162.27 600
13163.35 631
13164.44 634
13165.52 604
13166.60 645
13167.69 573
13168.77 599
13169.85 568
13170.94 612
13172.02 607
13173.11 632
13174.19 585
13175.28 573
13176.36 620
13177.44 653
13178.53 635
13179.61 588
13180.70 581
13181.78 615
13182.87 632
13183.95 626
13185.04 607
13186.12 602
13187.20 580
13188.29 635
13189.37 597
13190.46 611
13191.54 624
13192.63 608
13193.71 644
13194.80 620
13195.88 644
13196.97 660
13198.05 666
13199.14 661
13200.22 607
13201.31 601
13202.40 592
13203.48 582
13204.57 647
13205.65 660
13206.74 609
13207.82 600
13208.91 611
13209.99 615
13211.08 600
13212.17 604
13213.25 565
13214.34 656
13215.42 633
13216.51 595
13217.59 663
13218.68 638
13219.77 639
13220.85 626
13221.94 610
13223.02 623
13224.11 664
13225.20 600
13226.28 672
13227.37 636
13228.46 641
13229.54 637
13230.63 669
13231.72 670
13232.80 653
13233.89 607
13234.98 637
13236.06 676
13237.15 694
13238.24 661
13239.32 637
13240.41 650
13241.50 687
13242.58 701
13243.67 652
13244.76 682
13245.84 688
13246.93 671
13248.02 675
13249.11 686
13250.19 636
13251.28 700
13252.37 695
13253.46 651
13254.54 656
13255.63 649
13256.72 666
13257.81 697
13258.89 732
13259.98 712
13261.07 729
13262.16 702
13263.24 646
13264.33 651
13265.42 676
13266.51 696
13267.60 675
13268.68 671
13269.77 749
13270.86 723
13271.95 722
13273.04 709
13274.13 761
13275.21 748
13276.30 690
13277.39 717
13278.48 702
13279.57 677
13280.66 714
13281.74 793
13282.83 767
13283.92 708
13285.01 753
13286.10 711
13287.19 689
13288.28 728
13289.37 734
13290.46 771
13291.54 783
13292.63 766
13293.72 747
13294.81 687
13295.90 729
13296.99 743
13298.08 806
13299.17 805
13300.26 826
13301.35 798
13302.44 790
13303.53 782
13304.62 825
13305.71 839
13306.79 838
13307.88 852
13308.97 855
13310.06 881
13311.15 857
13312.24 842
13313.33 840
13314.42 833
13315.51 774
13316.60 846
13317.69 795
13318.78 848
13319.87 842
13320.96 820
13322.05 799
13323.14 850
13324.23 850
13325.33 779
13326.42 825
13327.51 814
13328.60 846
13329.69 776
13330.78 810
13331.87 855
13332.96 847
13334.05 839
13335.14 818
13336.23 862
13337.32 827
13338.41 858
13339.50 854
13340.60 911
13341.69 905
13342.78 876
13343.87 859
13344.96 891
13346.05 876
13347.14 829
13348.23 887
13349.33 897
13350.42 879
13351.51 871
13352.60 892
13353.69 850
13354.78 910
13355.87 839
13356.97 873
13358.06 908
13359.15 899
13360.24 908
13361.33 948
13362.43 952
13363.52 960
13364.61 968
13365.70 1008
13366.79 1006
13367.89 1017
13368.98 959
13370.07 926
13371.16 980
13372.25 1006
13373.35 1008
13374.44 999
13375.53 908
13376.62 905
13377.72 933
13378.81 885
13379.90 861
13380.99 801
13382.09 879
13383.18 921
13384.27 910
13385.37 855
13386.46 826
13387.55 815
13388.64 816
13389.74 787
13390.83 779
13391.92 767
13393.02 795
13394.11 817
13395.20 769
13396.30 821
13397.39 768
13398.48 856
13399.58 837
13400.67 770
13401.76 770
13402.86 771
13403.95 831
13405.04 850
13406.14 768
13407.23 777
13408.33 810
13409.42 810
13410.51 776
13411.61 753
13412.70 806
13413.80 885
13414.89 845
13415.98 836
13417.08 832
13418.17 805
13419.27 793
13420.36 781
13421.45 786
13422.55 766
13423.64 827
13424.74 795
13425.83 773
13426.93 824
13428.02 800
13429.12 796
13430.21 766
13431.31 769
13432.40 824
13433.50 820
13434.59 812
13435.68 796
13436.78 802
13437.87 851
13438.97 878
13440.07 838
13441.16 832
13442.26 783
13443.35 856
13444.45 826
13445.54 845
13446.64 846
13447.73 862
13448.83 820
13449.92 837
13451.02 875
13452.11 822
13453.21 849
13454.31 878
13455.40 912
13456.50 875
13457.59 844
13458.69 857
13459.78 812
13460.88 857
13461.98 910
13463.07 904
13464.17 898
13465.26 890
13466.36 894
13467.46 901
13468.55 904
13469.65 894
13470.75 884
13471.84 890
13472.94 883
13474.04 934
13475.13 904
13476.23 924
13477.32 942
13478.42 919
13479.52 943
13480.61 880
13481.71 901
13482.81 926
13483.91 896
13485.00 861
13486.10 921
13487.20 945
13488.29 918
13489.39 902
13490.49 907
13491.58 933
13492.68 940
13493.78 1003
13494.88 1038
13495.97 992
13497.07 948
13498.17 1026
13499.27 1076
13500.36 1044
13501.46 1081
13502.56 1002
13503.66 1077
13504.75 1072
13505.85 1054
13506.95 1063
13508.05 1009
13509.15 994
13510.24 993
13511.34 972
13512.44 1030
13513.54 934
13514.64 940
13515.73 912
13516.83 867
13517.93 834
13519.03 817
13520.13 859
13521.23 861
13522.32 836
13523.42 822
13524.52 823
13525.62 821
13526.72 823
13527.82 838
13528.92 789
13530.01 806
13531.11 837
13532.21 814
13533.31 745
13534.41 781
13535.51 789
13536.61 760
13537.71 772
13538.81 800
13539.91 741
13541.00 799
13542.10 824
13543.20 813
13544.30 782
13545.40 712
13546.50 769
13547.60 769
13548.70 780
13549.80 736
13550.90 741
13552.00 808
13553.10 800
13554.20 755
13555.30 734
13556.40 798
13557.50 843
13558.60 770
13559.70 778
13560.80 723
13561.90 721
13563.00 743
13564.10 738
13565.20 760
13566.30 788
13567.40 802
13568.50 699
13569.60 710
13570.70 734
13571.80 761
13572.90 799
13574.00 760
13575.10 784
13576.20 735
13577.30 785
13578.40 788
13579.51 744
13580.61 761
13581.71 736
13582.81 766
13583.91 831
13585.01 754
13586.11 757
13587.21 774
13588.31 790
13589.41 749
13590.52 735
13591.62 701
13592.72 727
13593.82 827
13594.92 743
13596.02 844
13597.12 777
13598.23 748
13599.33 787
13600.43 773
13601.53 773
13602.63 807
13603.73 784
13604.84 771
13605.94 767
13607.04 716
13608.14 778
13609.24 780
13610.35 772
13611.45 731
13612.55 771
13613.65 785
13614.75 776
13615.86 738
13616.96 729
13618.06 735
13619.16 734
13620.27 711
13621.37 736
13622.47 797
13623.57 764
13624.68 799
13625.78 829
13626.88 771
13627.98 724
13629.09 784
13630.19 761
13631.29 773
13632.40 771
13633.50 737
13634.60 775
13635.70 780
13636.81 793
13637.91 746
13639.01 762
13640.12 750
13641.22 747
13642.32 780
13643.43 784
13644.53 781
13645.63 770
13646.74 833
13647.84 782
13648.94 767
13650.05 759
13651.15 755
13652.26 762
13653.36 803
13654.46 739
13655.57 774
13656.67 736
13657.77 724
13658.88 739
13659.98 745
13661.09 708
13662.19 754
13663.30 728
13664.40 714
13665.50 749
13666.61 800
13667.71 754
13668.82 736
13669.92 764
13671.03 791
13672.13 805
13673.23 743
13674.34 707
13675.44 724
13676.55 759
13677.65 717
13678.76 740
13679.86 816
13680.97 738
13682.07 774
13683.18 763
13684.28 712
13685.39 765
13686.49 766
13687.60 720
13688.70 752
13689.81 758
13690.91 770
13692.02 765
13693.12 775
13694.23 801
13695.34 766
13696.44 842
13697.55 828
13698.65 806
13699.76 802
13700.86 750
13701.97 804
13703.08 789
13704.18 786
13705.29 800
13706.39 806
13707.50 819
13708.60 781
13709.71 801
13710.82 826
13711.92 800
13713.03 850
13714.14 897
13715.24 859
13716.35 868
13717.45 859
13718.56 836
13719.67 854
13720.77 873
13721.88 919
13722.99 929
13724.09 883
13725.20 884
13726.31 930
13727.41 896
13728.52 980
13729.63 927
13730.73 926
13731.84 962
13732.95 991
13734.06 997
13735.16 942
13736.27 945
13737.38 1005
13738.48 979
13739.59 912
13740.70 981
13741.81 964
13742.91 980
13744.02 978
13745.13 1012
13746.24 963
13747.34 1019
13748.45 989
13749.56 1038
13750.67 1022
13751.77 1008
13752.88 1006
13753.99 1024
13755.10 1097
13756.21 1081
13757.31 1032
13758.42 1098
13759.53 1172
13760.64 1142
13761.75 1096
13762.85 1158
13763.96 1213
13765.07 1319
13766.18 1318
13767.29 1298
13768.40 1359
13769.50 1404
13770.61 1430
13771.72 1401
13772.83 1429
13773.94 1432
13775.05 1445
13776.16 1453
13777.27 1372
13778.37 1474
13779.48 1347
13780.59 1375
13781.70 1339
13782.81 1303
13783.92 1211
13785.03 1176
13786.14 1114
13787.25 1080
13788.36 988
13789.46 1047
13790.57 974
13791.68 995
13792.79 978
13793.90 917
13795.01 952
13796.12 951
13797.23 971
13798.34 941
13799.45 934
13800.56 923
13801.67 956
13802.78 934
13803.89 879
13805.00 888
13806.11 897
13807.22 870
13808.33 899
13809.44 932
13810.55 889
13811.66 949
13812.77 918
13813.88 905
13814.99 933
13816.10 928
13817.21 883
13818.32 921
13819.43 918
13820.54 864
13821.65 834
13822.76 867
13823.87 896
13824.99 886
13826.10 852
13827.21 829
13828.32 862
13829.43 812
13830.54 861
13831.65 844
13832.76 853
13833.87 859
13834.98 866
13836.10 851
13837.21 834
13838.32 886
13839.43 832
13840.54 860
13841.65 839
13842.76 878
13843.87 818
13844.99 847
13846.10 862
13847.21 883
13848.32 870
13849.43 871
13850.54 891
13851.66 897
13852.77 861
13853.88 889
13854.99 883
13856.10 908
13857.22 936
13858.33 967
13859.44 967
13860.55 903
13861.66 902
13862.78 943
13863.89 986
13865.00 970
13866.11 994
13867.23 972
13868.34 1004
13869.45 934
13870.56 919
13871.68 952
13872.79 935
13873.90 905
13875.01 917
13876.13 901
13877.24 871
13878.35 907
13879.47 852
13880.58 850
13881.69 864
13882.80 900
13883.92 922
13885.03 894
13886.14 865
13887.26 826
13888.37 841
13889.48 903
13890.60 855
13891.71 903
13892.82 866
13893.94 846
13895.05 878
13896.16 888
13897.28 891
13898.39 854
13899.51 877
13900.62 817
13901.73 893
13902.85 878
13903.96 891
13905.07 849
13906.19 814
13907.30 844
13908.42 868
13909.53 837
13910.65 859
13911.76 846
13912.87 799
13913.99 840
13915.10 833
13916.22 859
13917.33 867
13918.45 867
13919.56 804
13920.67 828
13921.79 803
13922.90 768
13924.02 755
13925.13 779
13926.25 781
13927.36 776
13928.48 812
13929.59 844
13930.71 865
13931.82 786
13932.94 761
13934.05 816
13935.17 845
13936.28 796
13937.40 828
13938.51 839
13939.63 810
13940.74 785
13941.86 800
13942.98 762
13944.09 727
13945.21 733
13946.32 739
13947.44 740
13948.55 758
13949.67 775
13950.79 711
13951.90 754
13953.02 689
13954.13 783
13955.25 849
13956.36 842
13957.48 778
13958.60 766
13959.71 773
13960.83 782
13961.95 810
13963.06 759
13964.18 746
13965.29 717
13966.41 785
13967.53 771
13968.64 758
13969.76 742
13970.88 811
13971.99 767
13973.11 711
13974.23 685
13975.34 787
13976.46 769
13977.58 784
13978.69 773
13979.81 730
13980.93 787
13982.05 760
13983.16 785
13984.28 759
13985.40 762
13986.51 753
13987.63 806
13988.75 837
13989.87 775
13990.98 765
13992.10 846
13993.22 814
13994.34 758
13995.45 751
13996.57 819
13997.69 809
13998.81 793
13999.92 810
14001.04 789
14002.16 778
14003.28 767
14004.40 814
14005.51 850
14006.63 866
14007.75 803
14008.87 793
14009.99 771
14011.10 836
14012.22 870
14013.34 862
14014.46 844
14015.58 838
14016.70 884
14017.81 841
14018.93 865
14020.05 811
14021.17 826
14022.29 815
14023.41 906
14024.53 905
14025.64 883
14026.76 831
14027.88 874
14029.00 875
14030.12 825
14031.24 813
14032.36 789
14033.48 894
14034.60 877
14035.72 830
14036.83 730
14037.95 793
14039.07 786
14040.19 755
14041.31 781
14042.43 768
14043.55 776
14044.67 757
14045.79 754
14046.91 737
14048.03 722
14049.15 760
14050.27 806
14051.39 801
14052.51 764
14053.63 788
14054.75 831
14055.87 765
14056.99 767
14058.11 797
14059.23 795
14060.35 776
14061.47 823
14062.59 776
14063.71 733
14064.83 790
14065.95 869
14067.07 861
14068.19 798
14069.31 794
14070.43 800
14071.55 831
14072.67 810
14073.79 819
14074.91 831
14076.04 858
14077.16 836
14078.28 802
14079.40 865
14080.52 871
14081.64 830
14082.76 851
14083.88 876
14085.00 883
14086.12 900
14087.25 880
14088.37 882
14089.49 855
14090.61 850
14091.73 892
14092.85 935
14093.97 962
14095.10 984
14096.22 986
14097.34 1014
14098.46 997
14099.58 984
14100.70 1051
14101.83 1012
14102.95 961
14104.07 970
14105.19 942
14106.31 886
14107.44 923
14108.56 875
14109.68 861
14110.80 838
14111.92 825
14113.05 814
14114.17 818
14115.29 766
14116.41 772
14117.54 810
14118.66 786
14119.78 743
14120.90 796
14122.03 738
14123.15 760
14124.27 750
14125.39 771
14126.52 819
14127.64 736
14128.76 673
14129.89 693
14131.01 756
14132.13 799
14133.26 699
14134.38 718
14135.50 706
14136.63 772
14137.75 719
14138.87 729
14139.99 727
14141.12 756
14142.24 715
14143.37 741
14144.49 767
14145.61 710
14146.74 743
14147.86 738
14148.98 788
14150.11 714
14151.23 711
14152.35 699
14153.48 716
14154.60 756
14155.73 754
14156.85 739
14157.97 763
14159.10 762
14160.22 691
14161.35 723
14162.47 708
14163.60 700
14164.72 699
14165.84 697
14166.97 709
14168.09 724
14169.22 741
14170.34 758
14171.47 657
14172.59 673
14173.72 692
14174.84 732
14175.97 710
14177.09 646
14178.22 667
14179.34 700
14180.47 675
14181.59 643
14182.72 694
14183.84 652
14184.97 719
14186.09 701
14187.22 648
14188.34 675
14189.47 693
14190.59 655
14191.72 687
14192.84 676
14193.97 647
14195.09 647
14196.22 664
14197.35 695
14198.47 687
14199.60 648
14200.72 626
14201.85 662
14202.97 626
14204.10 622
14205.23 695
14206.35 642
14207.48 624
14208.60 639
14209.73 684
14210.86 709
14211.98 648
14213.11 656
14214.23 644
14215.36 673
14216.49 644
14217.61 674
14218.74 654
14219.87 604
14220.99 629
14222.12 655
14223.25 635
14224.37 609
14225.50 569
14226.63 620
14227.75 682
14228.88 657
14230.01 597
14231.13 604
14232.26 623
14233.39 616
14234.52 638
14235.64 629
14236.77 596
14237.90 610
14239.02 673
14240.15 656
14241.28 627
14242.41 624
14243.53 657
14244.66 583
14245.79 619
14246.92 615
14248.04 636
14249.17 581
14250.30 631
14251.43 632
14252.56 588
14253.68 640
14254.81 656
14255.94 601
14257.07 608
14258.20 601
14259.32 585
14260.45 576
14261.58 609
14262.71 609
14263.84 574
14264.96 604
14266.09 631
14267.22 654
14268.35 588
14269.48 610
14270.61 602
14271.74 597
14272.86 600
14273.99 579
14275.12 567
14276.25 554
14277.38 565
14278.51 574
14279.64 586
14280.77 545
14281.90 577
14283.02 548
14284.15 561
14285.28 545
14286.41 606
14287.54 566
14288.67 611
14289.80 543
14290.93 529
14292.06 590
14293.19 540
14294.32 571
14295.45 588
14296.58 563
14297.71 569
14298.84 555
14299.97 551
14301.09 552
14302.22 525
14303.35 597
14304.48 560
14305.61 542
14306.74 531
14307.87 590
14309.00 622
14310.13 556
14311.26 554
14312.39 551
14313.52 563
14314.66 637
14315.79 549
14316.92 525
14318.05 506
14319.18 520
14320.31 554
14321.44 548
14322.57 581
14323.70 572
14324.83 536
14325.96 552
14327.09 532
14328.22 530
14329.35 544
14330.48 568
14331.62 569
14332.75 549
14333.88 578
14335.01 560
14336.14 529
14337.27 555
14338.40 540
14339.53 567
14340.66 531
14341.80 525
14342.93 507
14344.06 512
14345.19 513
14346.32 578
14347.45 558
14348.58 513
14349.72 525
14350.85 491
14351.98 484
14353.11 557
14354.24 531
14355.38 485
14356.51 520
14357.64 525
14358.77 569
14359.90 522
14361.04 493
14362.17 496
14363.30 506
14364.43 534
14365.56 565
14366.70 526
14367.83 539
14368.96 555
14370.09 549
14371.23 530
14372.36 551
14373.49 521
14374.62 524
14375.76 536
14376.89 530
14378.02 548
14379.16 512
14380.29 585
14381.42 531
14382.55 522
14383.69 525
14384.82 516
14385.95 521
14387.09 522
14388.22 560
14389.35 512
14390.49 497
14391.62 515
14392.75 517
14393.89 539
14395.02 563
14396.15 546
14397.29 519
14398.42 480
14399.55 481
14400.69 516
14401.82 570
14402.96 555
14404.09 543
14405.22 562
14406.36 545
14407.49 533
14408.63 494
14409.76 509
14410.89 560
14412.03 598
14413.16 493
14414.30 491
14415.43 505
14416.56 592
14417.70 587
14418.83 541
14419.97 546
14421.10 549
14422.24 554
14423.37 538
14424.51 544
14425.64 554
14426.78 573
14427.91 507
14429.05 533
14430.18 507
14431.32 576
14432.45 579
14433.59 555
14434.72 582
14435.86 605
14436.99 589
14438.13 581
14439.26 533
14440.40 534
14441.53 566
14442.67 540
14443.80 558
14444.94 509
14446.07 545
14447.21 539
14448.34 510
14449.48 505
14450.62 528
14451.75 543
14452.89 515
14454.02 572
14455.16 510
14456.29 530
14457.43 568
14458.57 585
14459.70 568
14460.84 569
14461.97 554
14463.11 576
14464.25 633
14465.38 586
14466.52 570
14467.66 566
14468.79 557
14469.93 543
14471.06 586
14472.20 617
14473.34 613
14474.47 629
14475.61 618
14476.75 614
14477.88 604
14479.02 621
14480.16 652
14481.30 634
14482.43 637
14483.57 583
14484.71 590
14485.84 597
14486.98 546
14488.12 619
14489.25 577
14490.39 509
14491.53 554
14492.67 582
14493.80 605
14494.94 548
14496.08 534
14497.22 552
14498.35 529
14499.49 558
14500.63 539
14501.77 525
14502.90 530
14504.04 511
14505.18 516
14506.32 526
14507.46 530
14508.59 605
14509.73 550
14510.87 543
14512.01 560
14513.15 569
14514.28 530
14515.42 488
14516.56 558
14517.70 507
14518.84 587
14519.98 539
14521.11 543
14522.25 507
14523.39 575
14524.53 561
14525.67 565
14526.81 520
14527.95 540
14529.08 567
14530.22 530
14531.36 542
14532.50 523
14533.64 543
14534.78 540
14535.92 521
14537.06 557
14538.20 536
14539.34 537
14540.47 545
14541.61 547
14542.75 494
14543.89 502
14545.03 507
14546.17 490
14547.31 526
14548.45 530
14549.59 498
14550.73 521
14551.87 505
14553.01 508
14554.15 560
14555.29 557
14556.43 515
14557.57 525
14558.71 545
14559.85 582
14560.99 565
14562.13 496
14563.27 546
14564.41 520
14565.55 547
14566.69 496
14567.83 542
14568.97 496
14570.11 490
14571.25 556
14572.39 564
14573.53 544
14574.67 523
14575.81 587
14576.95 585
14578.09 571
14579.23 552
14580.37 559
14581.52 572
14582.66 586
14583.80 546
14584.94 602
14586.08 582
14587.22 563
14588.36 557
14589.50 514
14590.64 536
14591.79 559
14592.93 600
14594.07 579
14595.21 554
14596.35 565
14597.49 580
14598.63 598
14599.77 583
14600.92 600
14602.06 551
14603.20 552
14604.34 552
14605.48 555
14606.62 563
14607.77 574
14608.91 601
14610.05 586
14611.19 577
14612.33 607
14613.48 616
14614.62 586
14615.76 602
14616.90 553
14618.05 591
14619.19 583
14620.33 581
14621.47 566
14622.61 610
14623.76 635
14624.90 621
14626.04 627
14627.19 627
14628.33 660
14629.47 657
14630.61 625
14631.76 643
14632.90 684
14634.04 663
14635.18 635
14636.33 661
14637.47 624
14638.61 603
14639.76 682
14640.90 644
14642.04 633
14643.19 633
14644.33 609
14645.47 577
14646.62 576
14647.76 610
14648.90 550
14650.05 583
14651.19 562
14652.33 576
14653.48 598
14654.62 515
14655.76 519
14656.91 538
14658.05 515
14659.20 527
14660.34 564
14661.48 518
14662.63 512
14663.77 506
14664.92 582
14666.06 571
14667.20 518
14668.35 505
14669.49 540
14670.64 509
14671.78 516
14672.93 536
14674.07 526
14675.22 540
14676.36 490
14677.50 514
14678.65 482
14679.79 488
14680.94 510
14682.08 555
14683.23 484
14684.37 515
14685.52 543
14686.66 537
14687.81 511
14688.95 494
14690.10 456
14691.24 470
14692.39 484
14693.53 491
14694.68 499
14695.82 468
14696.97 481
14698.11 493
14699.26 544
14700.41 484
14701.55 531
14702.70 513
14703.84 511
14704.99 494
14706.13 444
14707.28 429
14708.42 503
14709.57 516
14710.72 514
14711.86 478
14713.01 469
14714.15 494
14715.30 499
14716.45 531
14717.59 500
14718.74 506
14719.89 514
14721.03 492
14722.18 427
14723.32 478
14724.47 488
14725.62 469
14726.76 461
14727.91 467
14729.06 516
14730.20 532
14731.35 490
14732.50 474
14733.64 476
14734.79 523
14735.94 522
14737.08 500
14738.23 534
14739.38 486
14740.53 484
14741.67 513
14742.82 492
14743.97 492
14745.11 502
14746.26 491
14747.41 517
14748.56 504
14749.70 481
14750.85 527
14752.00 523
14753.15 518
14754.29 477
14755.44 466
14756.59 484
14757.74 492
14758.88 516
14760.03 471
14761.18 526
14762.33 477
14763.48 514
14764.62 511
14765.77 458
14766.92 520
14768.07 491
14769.22 455
14770.36 540
14771.51 516
14772.66 533
14773.81 496
14774.96 492
14776.11 508
14777.25 534
14778.40 510
14779.55 522
14780.70 524
14781.85 499
14783.00 513
14784.15 523
14785.29 510
14786.44 510
14787.59 508
14788.74 545
14789.89 513
14791.04 488
14792.19 517
14793.34 520
14794.49 506
14795.64 536
14796.79 503
14797.93 532
14799.08 563
14800.23 523
14801.38 517
14802.53 556
14803.68 530
14804.83 578
14805.98 560
14807.13 504
14808.28 481
14809.43 559
14810.58 536
14811.73 491
14812.88 497
14814.03 508
14815.18 552
14816.33 490
14817.48 449
14818.63 496
14819.78 502
14820.93 487
14822.08 526
14823.23 492
14824.38 496
14825.53 478
14826.68 446
14827.83 443
14828.98 486
14830.13 457
14831.28 464
14832.43 468
14833.58 451
14834.74 457
14835.89 472
14837.04 459
14838.19 468
14839.34 441
14840.49 479
14841.64 433
14842.79 463
14843.94 479
14845.09 438
14846.24 451
14847.40 444
14848.55 456
14849.70 467
14850.85 452
14852.00 408
14853.15 453
14854.30 459
14855.46 446
14856.61 450
14857.76 443
14858.91 462
14860.06 473
14861.21 494
14862.37 462
14863.52 448
14864.67 448
14865.82 471
14866.97 465
14868.13 485
14869.28 421
14870.43 431
14871.58 442
14872.73 410
14873.89 417
14875.04 440
14876.19 485
14877.34 471
14878.50 436
14879.65 425
14880.80 473
14881.95 470
14883.11 448
14884.26 458
14885.41 411
14886.56 396
14887.72 484
14888.87 422
14890.02 390
14891.18 408
14892.33 441
14893.48 435
14894.63 377
14895.79 397
14896.94 454
14898.09 434
14899.25 436
14900.40 395
14901.55 389
14902.71 418
14903.86 399
14905.01 386
14906.17 397
14907.32 445
14908.47 439
14909.63 379
14910.78 419
14911.94 474
14913.09 438
14914.24 448
14915.40 406
14916.55 433
14917.70 464
14918.86 438
14920.01 436
14921.17 397
14922.32 483
14923.48 433
14924.63 433
14925.78 424
14926.94 414
14928.09 461
14929.25 430
14930.40 423
14931.56 410
14932.71 389
14933.86 424
14935.02 471
14936.17 414
14937.33 396
14938.48 457
14939.64 465
14940.79 426
14941.95 420
14943.10 431
14944.26 454
14945.41 499
14946.57 484
14947.72 439
14948.88 422
14950.03 431
14951.19 449
14952.34 440
14953.50 447
14954.65 405
14955.81 468
14956.97 475
14958.12 403
14959.28 431
14960.43 503
14961.59 475
14962.74 433
14963.90 450
14965.06 470
14966.21 423
14967.37 402
14968.52 409
14969.68 444
14970.83 422
14971.99 392
14973.15 406
14974.30 391
14975.46 465
14976.62 396
14977.77 413
14978.93 413
14980.08 456
14981.24 400
14982.40 457
14983.55 440
14984.71 397
14985.87 379
14987.02 418
14988.18 386
14989.34 411
14990.49 411
14991.65 390
14992.81 376
14993.96 420
14995.12 440
14996.28 457
14997.44 406
14998.59 394
14999.75 385
15000.91 381
15002.06 389
15003.22 367
15004.38 372
15005.54 393
15006.69 399
15007.85 377
15009.01 416
15010.17 379
15011.32 374
15012.48 413
15013.64 380
15014.80 368
15015.95 453
15017.11 421
15018.27 392
15019.43 374
15020.59 376
15021.74 394
15022.90 371
15024.06 396
15025.22 399
15026.38 418
15027.53 405
15028.69 438
15029.85 429
15031.01 426
15032.17 400
15033.33 404
15034.48 371
15035.64 414
15036.80 414
15037.96 426
15039.12 386
15040.28 378
15041.44 378
15042.59 365
15043.75 369
15044.91 386
15046.07 374
15047.23 415
15048.39 408
15049.55 382
15050.71 387
15051.87 411
15053.03 399
15054.18 444
15055.34 418
15056.50 413
15057.66 371
15058.82 411
15059.98 384
15061.14 354
15062.30 400
15063.46 399
15064.62 367
15065.78 395
15066.94 361
15068.10 386
15069.26 385
15070.42 352
15071.58 368
15072.74 398
15073.90 398
15075.06 356
15076.22 382
15077.38 387
15078.54 394
15079.70 381
15080.86 382
15082.02 366
15083.18 381
15084.34 353
15085.50 373
15086.66 364
15087.82 389
15088.98 389
15090.14 385
15091.30 380
15092.46 415
15093.63 394
15094.79 376
15095.95 416
15097.11 420
15098.27 374
15099.43 345
15100.59 406
15101.75 407
15102.91 397
15104.07 385
15105.24 360
15106.40 369
15107.56 386
15108.72 400
15109.88 398
15111.04 409
15112.20 411
15113.37 417
15114.53 396
15115.69 388
15116.85 377
15118.01 434
15119.17 427
15120.34 404
15121.50 426
15122.66 400
15123.82 386
15124.98 402
15126.14 407
15127.31 398
15128.47 393
15129.63 403
15130.79 404
15131.96 402
15133.12 407
15134.28 397
15135.44 433
15136.60 408
15137.77 420
15138.93 394
15140.09 408
15141.25 378
15142.42 398
15143.58 395
15144.74 383
15145.91 379
15147.07 387
15148.23 402
15149.39 402
15150.56 427
15151.72 403
15152.88 400
15154.05 427
15155.21 446
15156.37 393
15157.54 431
15158.70 397
15159.86 424
15161.03 388
15162.19 425
15163.35 380
15164.52 411
15165.68 396
15166.84 409
15168.01 422
15169.17 414
15170.33 425
15171.50 425
15172.66 407
15173.83 410
15174.99 397
15176.15 393
15177.32 386
15178.48 381
15179.65 423
15180.81 430
15181.97 418
15183.14 432
15184.30 409
15185.47 406
15186.63 412
15187.80 460
15188.96 472
15190.12 437
15191.29 418
15192.45 434
15193.62 416
15194.78 435
15195.95 424
15197.11 434
15198.28 446
15199.44 463
15200.61 457
15201.77 429
15202.94 446
15204.10 422
15205.27 464
15206.43 397
15207.60 407
15208.76 397
15209.93 411
15211.09 435
15212.26 465
15213.42 431
15214.59 449
15215.75 481
15216.92 447
15218.09 453
15219.25 450
15220.42 463
15221.58 455
15222.75 493
15223.91 463
15225.08 445
15226.25 470
15227.41 489
15228.58 478
15229.74 483
15230.91 449
15232.08 477
15233.24 459
15234.41 497
15235.57 490
15236.74 465
15237.91 471
15239.07 473
15240.24 520
15241.41 494
15242.57 462
15243.74 476
15244.91 464
15246.07 418
15247.24 451
15248.41 447
15249.57 451
15250.74 448
15251.91 466
15253.07 457
15254.24 453
15255.41 420
15256.57 396
15257.74 462
15258.91 453
15260.07 432
15261.24 427
15262.41 423
15263.58 396
15264.74 436
15265.91 420
15267.08 437
15268.25 439
15269.41 385
15270.58 383
15271.75 396
15272.92 415
15274.08 400
15275.25 442
15276.42 431
15277.59 425
15278.76 410
15279.92 392
15281.09 391
15282.26 390
15283.43 399
15284.60 436
15285.76 416
15286.93 443
15288.10 397
15289.27 385
15290.44 411
15291.61 402
15292.77 416
15293.94 389
15295.11 388
15296.28 421
15297.45 431
15298.62 394
15299.78 422
15300.95 400
15302.12 425
15303.29 431
15304.46 453
15305.63 419
15306.80 401
15307.97 414
15309.14 396
15310.31 432
15311.47 403
15312.64 386
15313.81 409
15314.98 414
15316.15 400
15317.32 426
15318.49 392
15319.66 417
15320.83 385
15322.00 415
15323.17 422
15324.34 392
15325.51 396
15326.68 376
15327.85 417
15329.02 427
15330.19 433
15331.36 367
15332.53 385
15333.70 414
15334.87 412
15336.04 404
15337.21 396
15338.38 403
15339.55 383
15340.72 392
15341.89 447
15343.06 458
15344.23 414
15345.40 378
15346.57 404
15347.74 431
15348.91 388
15350.08 410
15351.25 420
15352.42 422
15353.59 404
15354.76 418
15355.93 426
15357.11 419
15358.28 403
15359.45 431
15360.62 457
15361.79 446
15362.96 423
15364.13 425
15365.30 443
15366.47 412
15367.65 413
15368.82 439
15369.99 468
15371.16 425
15372.33 424
15373.50 404
15374.67 425
15375.85 455
15377.02 448
15378.19 444
15379.36 398
15380.53 426
15381.70 476
15382.88 430
15384.05 388
15385.22 413
15386.39 412
15387.56 448
15388.74 448
15389.91 434
15391.08 430
15392.25 443
15393.43 459
15394.60 456
15395.77 470
15396.94 426
15398.11 419
15399.29 453
15400.46 405
15401.63 411
15402.80 395
15403.98 424
15405.15 397
15406.32 391
15407.50 406
15408.67 416
15409.84 413
15411.01 373
15412.19 421
15413.36 403
15414.53 383
15415.71 390
15416.88 397
15418.05 415
15419.23 410
15420.40 420
15421.57 386
15422.75 396
15423.92 387
15425.09 411
15426.27 424
15427.44 455
15428.61 422
15429.79 437
15430.96 447
15432.14 393
15433.31 418
15434.48 438
15435.66 402
15436.83 373
15438.00 403
15439.18 415
15440.35 412
15441.53 420
15442.70 423
15443.88 430
15445.05 405
15446.22 433
15447.40 418
15448.57 392
15449.75 398
15450.92 362
15452.10 381
15453.27 435
15454.44 401
15455.62 406
15456.79 409
15457.97 386
15459.14 436
15460.32 437
15461.49 406
15462.67 426
15463.84 442
15465.02 412
15466.19 470
15467.37 438
15468.54 419
15469.72 417
15470.89 414
15472.07 404
15473.24 412
15474.42 386
15475.60 401
15476.77 439
15477.95 412
15479.12 400
15480.30 425
15481.47 440
15482.65 419
15483.82 398
15485.00 380
15486.18 417
15487.35 389
15488.53 417
15489.70 401
15490.88 408
15492.06 421
15493.23 439
15494.41 399
15495.58 418
15496.76 399
15497.94 393
15499.11 396
15500.29 409
15501.47 441
15502.64 482
15503.82 447
15505.00 426
15506.17 416
15507.35 392
15508.53 402
15509.70 432
15510.88 418
15512.06 429
15513.23 389
15514.41 423
15515.59 447
15516.76 420
15517.94 415
15519.12 411
15520.29 405
15521.47 391
15522.65 410
15523.83 428
15525.00 434
15526.18 395
15527.36 406
15528.54 422
15529.71 421
15530.89 434
15532.07 411
15533.25 419
15534.42 441
15535.60 441
15536.78 408
15537.96 442
15539.13 415
15540.31 445
15541.49 421
15542.67 428
15543.85 467
15545.02 437
15546.20 418
15547.38 466
15548.56 474
15549.74 453
15550.91 457
15552.09 432
15553.27 449
15554.45 466
15555.63 414
15556.81 460
15557.99 438
15559.16 448
15560.34 457
15561.52 449
15562.70 451
15563.88 491
15565.06 487
15566.24 486
15567.42 435
15568.59 469
15569.77 460
15570.95 504
15572.13 455
15573.31 471
15574.49 436
15575.67 436
15576.85 454
15578.03 458
15579.21 454
15580.39 440
15581.57 472
15582.75 470
15583.92 430
15585.10 477
15586.28 476
15587.46 450
15588.64 462
15589.82 492
15591.00 487
15592.18 461
15593.36 470
15594.54 478
15595.72 458
15596.90 495
15598.08 471
15599.26 470
15600.44 486
15601.62 505
15602.80 481
15603.98 508
15605.16 518
15606.34 511
15607.52 494
15608.71 530
15609.89 505
15611.07 542
15612.25 518
15613.43 493
15614.61 541
15615.79 512
15616.97 510
15618.15 511
15619.33 535
15620.51 516
15621.69 531
15622.87 525
15624.06 569
15625.24 526
15626.42 553
15627.60 567
15628.78 513
15629.96 536
15631.14 524
15632.32 540
15633.51 520
15634.69 536
15635.87 551
15637.05 509
15638.23 509
15639.41 603
15640.59 534
15641.78 593
15642.96 588
15644.14 529
15645.32 560
15646.50 606
15647.69 589
15648.87 565
15650.05 584
15651.23 597
15652.41 615
15653.60 602
15654.78 620
15655.96 560
15657.14 622
15658.33 670
15659.51 593
15660.69 591
15661.87 599
15663.06 614
15664.24 566
15665.42 571
15666.60 585
15667.79 647
15668.97 609
15670.15 594
15671.33 556
15672.52 592
15673.70 612
15674.88 586
15676.07 540
15677.25 538
15678.43 560
15679.62 584
15680.80 619
15681.98 606
15683.17 558
15684.35 545
15685.53 572
15686.72 568
15687.90 554
15689.08 587
15690.27 634
15691.45 589
15692.63 584
15693.82 554
15695.00 554
15696.18 583
15697.37 584
15698.55 579
15699.74 588
15700.92 559
15702.10 615
15703.29 550
15704.47 620
15705.66 603
15706.84 604
15708.02 590
15709.21 592
15710.39 606
15711.58 637
15712.76 607
15713.95 554
15715.13 604
15716.32 582
15717.50 596
15718.69 592
15719.87 593
15721.05 579
15722.24 590
15723.42 606
15724.61 630
15725.79 579
15726.98 684
15728.16 677
15729.35 626
15730.53 649
15731.72 640
15732.90 646
15734.09 596
15735.27 599
15736.46 639
15737.65 593
15738.83 637
15740.02 572
15741.20 671
15742.39 666
15743.57 644
15744.76 617
15745.94 611
15747.13 608
15748.32 659
15749.50 655
15750.69 624
15751.87 615
15753.06 646
15754.25 641
15755.43 629
15756.62 704
15757.80 685
15758.99 667
15760.18 658
15761.36 667
15762.55 589
15763.73 597
15764.92 639
15766.11 596
15767.29 571
15768.48 615
15769.67 570
15770.85 596
15772.04 601
15773.23 626
15774.41 659
15775.60 609
15776.79 568
15777.97 572
15779.16 608
15780.35 594
15781.54 621
15782.72 576
15783.91 589
15785.10 584
15786.28 594
15787.47 542
15788.66 588
15789.85 594
15791.03 582
15792.22 588
15793.41 572
15794.60 566
15795.78 606
15796.97 612
15798.16 569
15799.35 552
15800.53 506
15801.72 570
15802.91 563
15804.10 520
15805.28 546
15806.47 526
15807.66 556
15808.85 558
15810.04 523
15811.23 549
15812.41 547
15813.60 518
15814.79 509
15815.98 478
15817.17 494
15818.35 474
15819.54 563
15820.73 547
15821.92 508
15823.11 501
15824.30 510
15825.49 486
15826.68 465
15827.86 528
15829.05 525
15830.24 494
15831.43 483
15832.62 507
15833.81 489
15835.00 502
15836.19 492
15837.38 523
15838.56 511
15839.75 515
15840.94 533
15842.13 549
15843.32 495
15844.51 512
15845.70 555
15846.89 520
15848.08 534
15849.27 501
15850.46 508
15851.65 515
15852.84 513
15854.03 494
15855.22 507
15856.41 508
15857.60 491
15858.79 483
15859.98 489
15861.17 507
15862.36 503
15863.55 515
15864.74 512
15865.93 480
15867.12 488
15868.31 495
15869.50 473
15870.69 512
15871.88 470
15873.07 512
15874.26 520
15875.45 533
15876.64 516
15877.83 517
15879.02 527
15880.21 483
15881.40 483
15882.60 547
15883.79 467
15884.98 517
15886.17 517
15887.36 506
15888.55 543
15889.74 505
15890.93 501
15892.12 508
15893.31 495
15894.51 540
15895.70 543
15896.89 540
15898.08 511
15899.27 581
15900.46 535
15901.65 532
15902.85 523
15904.04 535
15905.23 560
15906.42 549
15907.61 557
15908.80 608
15910.00 532
15911.19 526
15912.38 523
15913.57 541
15914.76 587
15915.96 515
15917.15 545
15918.34 522
15919.53 555
15920.73 584
15921.92 583
15923.11 536
15924.30 541
15925.50 550
15926.69 573
15927.88 574
15929.07 545
15930.27 558
15931.46 549
15932.65 566
15933.84 583
15935.04 562
15936.23 551
15937.42 554
15938.61 553
15939.81 534
15941.00 525
15942.19 570
15943.39 547
15944.58 515
15945.77 468
15946.97 508
15948.16 519
15949.35 498
15950.55 485
15951.74 472
15952.93 474
15954.13 540
15955.32 478
15956.51 474
15957.71 486
15958.90 476
15960.10 482
15961.29 486
15962.48 457
15963.68 455
15964.87 420
15966.06 449
15967.26 448
15968.45 447
15969.65 460
15970.84 459
15972.04 481
15973.23 447
15974.42 454
15975.62 441
15976.81 455
15978.01 474
15979.20 469
15980.40 416
15981.59 415
15982.78 407
15983.98 458
15985.17 452
15986.37 453
15987.56 478
15988.76 455
15989.95 435
15991.15 458
15992.34 441
15993.54 419
15994.73 396
15995.93 446
15997.12 472
15998.32 474
15999.51 409
16000.71 392
16001.90 412
16003.10 419
16004.30 400
16005.49 387
16006.69 420
16007.88 426
16009.08 412
16010.27 414
16011.47 405
16012.66 402
16013.86 398
16015.06 463
16016.25 412
16017.45 395
16018.64 439
16019.84 429
16021.04 449
16022.23 414
16023.43 403
16024.62 415
16025.82 440
16027.02 389
16028.21 377
16029.41 411
16030.61 405
16031.80 383
16033.00 401
16034.19 387
16035.39 382
16036.59 403
16037.78 420
16038.98 378
16040.18 413
16041.37 356
16042.57 408
16043.77 399
16044.97 402
16046.16 402
16047.36 370
16048.56 401
16049.75 384
16050.95 412
16052.15 402
16053.35 424
16054.54 435
16055.74 421
16056.94 421
16058.13 413
16059.33 379
16060.53 420
16061.73 415
16062.92 378
16064.12 408
16065.32 391
16066.52 396
16067.72 388
16068.91 363
16070.11 377
16071.31 378
16072.51 387
16073.70 410
16074.90 362
16076.10 405
16077.30 408
16078.50 413
16079.70 366
16080.89 381
16082.09 389
16083.29 402
16084.49 391
16085.69 415
16086.89 397
16088.08 394
16089.28 388
16090.48 387
16091.68 416
16092.88 425
16094.08 438
16095.28 406
16096.48 403
16097.67 390
16098.87 382
16100.07 374
16101.27 393
16102.47 342
16103.67 387
16104.87 400
16106.07 375
16107.27 401
16108.47 399
16109.67 417
16110.87 387
16112.06 369
16113.26 396
16114.46 392
16115.66 389
16116.86 387
16118.06 373
16119.26 349
16120.46 363
16121.66 389
16122.86 372
16124.06 369
16125.26 343
16126.46 368
16127.66 412
16128.86 361
16130.06 387
16131.26 391
16132.46 378
16133.66 368
16134.86 377
16136.06 347
16137.26 348
16138.46 370
16139.66 372
16140.86 364
16142.06 371
16143.27 414
16144.47 366
16145.67 381
16146.87 393
16148.07 377
16149.27 373
16150.47 407
16151.67 373
16152.87 395
16154.07 403
16155.27 424
16156.48 382
16157.68 382
16158.88 378
16160.08 385
16161.28 390
16162.48 358
16163.68 367
16164.88 362
16166.09 374
16167.29 393
16168.49 406
16169.69 364
16170.89 419
16172.09 357
16173.30 369
16174.50 339
16175.70 356
16176.90 345
16178.10 399
16179.30 387
16180.51 397
16181.71 370
16182.91 359
16184.11 364
16185.31 367
16186.52 375
16187.72 318
16188.92 373
16190.12 360
16191.33 359
16192.53 357
16193.73 340
16194.93 346
16196.14 369
16197.34 346
16198.54 358
16199.74 355
16200.95 356
16202.15 368
16203.35 378
16204.56 364
16205.76 353
16206.96 398
16208.16 350
16209.37 391
16210.57 398
16211.77 409
16212.98 398
16214.18 412
16215.38 377
16216.59 385
16217.79 427
16218.99 362
16220.20 387
16221.40 358
16222.60 364
16223.81 406
16225.01 389
16226.22 397
16227.42 372
16228.62 353
16229.83 353
16231.03 363
16232.23 394
16233.44 403
16234.64 401
16235.85 391
16237.05 399
16238.25 381
16239.46 364
16240.66 388
16241.87 382
16243.07 399
16244.28 382
16245.48 380
16246.68 384
16247.89 380
16249.09 406
16250.30 363
16251.50 382
16252.71 409
16253.91 404
16255.12 393
16256.32 410
16257.53 406
16258.73 426
16259.94 394
16261.14 415
16262.35 440
16263.55 453
16264.76 410
16265.96 439
16267.17 410
16268.37 410
16269.58 416
16270.78 442
16271.99 400
16273.19 428
16274.40 383
16275.60 405
16276.81 441
16278.02 447
16279.22 459
16280.43 424
16281.63 448
16282.84 406
16284.04 410
16285.25 394
16286.46 435
16287.66 425
16288.87 415
16290.07 427
16291.28 427
16292.49 395
16293.69 377
16294.90 422
16296.11 398
16297.31 454
16298.52 431
16299.72 436
16300.93 404
16302.14 444
16303.34 437
16304.55 477
16305.76 473
16306.96 478
16308.17 406
16309.38 428
16310.58 419
16311.79 414
16313.00 452
16314.21 472
16315.41 433
16316.62 447
16317.83 393
16319.03 426
16320.24 432
16321.45 408
16322.66 386
16323.86 417
16325.07 419
16326.28 399
16327.49 400
16328.69 447
16329.90 385
16331.11 378
16332.32 378
16333.52 404
16334.73 385
16335.94 378
16337.15 390
16338.35 466
16339.56 399
16340.77 383
16341.98 372
16343.19 371
16344.39 352
16345.60 418
16346.81 345
16348.02 336
16349.23 366
16350.44 364
16351.64 387
16352.85 357
16354.06 366
16355.27 339
16356.48 403
16357.69 392
16358.89 381
16360.10 359
16361.31 392
16362.52 380
16363.73 408
16364.94 389
16366.15 399
16367.36 388
16368.57 400
16369.77 361
16370.98 381
16372.19 369
16373.40 328
16374.61 369
16375.82 372
16377.03 356
16378.24 342
16379.45 396
16380.66 377
16381.87 416
16383.08 356
16384.29 378
16385.50 313
16386.71 350
16387.92 346
16389.12 380
16390.33 334
16391.54 328
16392.75 365
16393.96 333
16395.17 361
16396.38 351
16397.59 355
16398.80 375
16400.01 346
16401.22 313
16402.43 350
16403.65 350
16404.86 347
16406.07 342
16407.28 366
16408.49 344
16409.70 387
16410.91 383
16412.12 340
16413.33 325
16414.54 358
16415.75 379
16416.96 343
16418.17 338
16419.38 343
16420.59 325
16421.80 327
16423.02 357
16424.23 355
16425.44 369
16426.65 319
16427.86 304
16429.07 350
16430.28 331
16431.49 344
16432.71 354
16433.92 361
16435.13 327
16436.34 310
16437.55 343
16438.76 362
16439.97 324
16441.19 328
16442.40 354
16443.61 308
16444.82 324
16446.03 318
16447.25 378
16448.46 322
16449.67 331
16450.88 323
16452.09 329
16453.31 322
16454.52 371
16455.73 346
16456.94 343
16458.15 332
16459.37 349
16460.58 326
16461.79 330
16463.00 340
16464.22 341
16465.43 358
16466.64 336
16467.85 357
16469.07 317
16470.28 339
16471.49 332
16472.71 333
16473.92 349
16475.13 350
16476.34 340
16477.56 336
16478.77 367
16479.98 355
16481.20 321
16482.41 353
16483.62 379
16484.84 340
16486.05 351
16487.26 346
16488.48 330
16489.69 303
16490.90 328
16492.12 333
16493.33 321
16494.54 307
16495.76 330
16496.97 316
16498.19 291
16499.40 303
16500.61 345
16501.83 367
16503.04 339
16504.25 335
16505.47 354
16506.68 317
16507.90 312
16509.11 311
16510.33 322
16511.54 334
16512.75 333
16513.97 341
16515.18 304
16516.40 319
16517.61 323
16518.83 327
16520.04 341
16521.26 329
16522.47 325
16523.68 343
16524.90 361
16526.11 293
16527.33 307
16528.54 334
16529.76 332
16530.97 358
16532.19 327
16533.40 337
16534.62 339
16535.83 325
16537.05 315
16538.27 307
16539.48 287
16540.70 306
16541.91 327
16543.13 306
16544.34 328
16545.56 317
16546.77 356
16547.99 307
16549.20 307
16550.42 328
16551.64 339
16552.85 312
16554.07 308
16555.28 294
16556.50 322
16557.72 347
16558.93 350
16560.15 341
16561.36 324
16562.58 299
16563.80 317
16565.01 309
16566.23 325
16567.44 314
16568.66 359
16569.88 342
16571.09 314
16572.31 286
16573.53 323
16574.74 315
16575.96 332
16577.18 332
16578.39 313
16579.61 299
16580.83 307
16582.04 305
16583.26 319
16584.48 312
16585.70 321
16586.91 313
16588.13 269
16589.35 308
16590.56 313
16591.78 327
16593.00 322
16594.22 336
16595.43 329
16596.65 318
16597.87 335
16599.09 308
16600.30 332
16601.52 292
16602.74 318
16603.96 364
16605.17 349
16606.39 324
16607.61 320
16608.83 336
16610.04 315
16611.26 317
16612.48 326
16613.70 306
16614.92 296
16616.13 326
16617.35 316
16618.57 295
16619.79 318
16621.01 319
16622.23 331
16623.44 352
16624.66 343
16625.88 366
16627.10 327
16628.32 300
16629.54 341
16630.76 319
16631.97 307
16633.19 332
16634.41 300
16635.63 314
16636.85 321
16638.07 277
16639.29 305
16640.51 348
16641.73 318
16642.94 281
16644.16 314
16645.38 316
16646.60 330
16647.82 314
16649.04 281
16650.26 340
16651.48 340
16652.70 325
16653.92 305
16655.14 308
16656.36 295
16657.58 271
16658.80 311
16660.02 318
16661.24 326
16662.46 315
16663.68 306
16664.90 315
16666.12 287
16667.34 316
16668.56 314
16669.78 306
16671.00 290
16672.22 295
16673.44 337
16674.66 280
16675.88 294
16677.10 308
16678.32 301
16679.54 297
16680.76 277
16681.98 285
16683.20 297
16684.42 296
16685.64 322
16686.86 319
16688.08 315
16689.30 318
16690.53 318
16691.75 340
16692.97 337
16694.19 322
16695.41 336
16696.63 331
16697.85 309
16699.07 330
16700.29 274
16701.52 294
16702.74 311
16703.96 304
16705.18 308
16706.40 307
16707.62 279
16708.84 296
16710.07 311
16711.29 267
16712.51 279
16713.73 304
16714.95 291
16716.17 273
16717.40 275
16718.62 288
16719.84 328
16721.06 315
16722.28 311
16723.51 314
16724.73 306
16725.95 295
16727.17 311
16728.39 320
16729.62 316
16730.84 304
16732.06 327
16733.28 340
16734.51 363
16735.73 327
16736.95 339
16738.17 300
16739.40 319
16740.62 292
16741.84 340
16743.06 306
16744.29 336
16745.51 326
16746.73 344
16747.96 348
16749.18 336
16750.40 367
16751.63 333
16752.85 348
16754.07 293
16755.30 318
16756.52 288
16757.74 282
16758.97 312
16760.19 279
16761.41 288
16762.64 291
16763.86 320
16765.08 318
16766.31 308
16767.53 321
16768.75 318
16769.98 317
16771.20 314
16772.43 318
16773.65 341
16774.87 305
16776.10 307
16777.32 336
16778.55 307
16779.77 290
16780.99 285
16782.22 318
16783.44 351
16784.67 345
16785.89 338
16787.12 312
16788.34 317
16789.56 296
16790.79 280
16792.01 316
16793.24 322
16794.46 322
16795.69 303
16796.91 295
16798.14 304
16799.36 325
16800.59 324
16801.81 282
16803.04 295
16804.26 296
16805.49 311
16806.71 283
16807.94 272
16809.16 289
16810.39 325
16811.61 323
16812.84 316
16814.06 299
16815.29 318
16816.51 345
16817.74 337
16818.97 294
16820.19 281
16821.42 313
16822.64 311
16823.87 329
16825.09 276
16826.32 308
16827.55 327
16828.77 330
16830.00 305
16831.22 318
16832.45 286
16833.68 305
16834.90 320
16836.13 335
16837.35 309
16838.58 295
16839.81 323
16841.03 334
16842.26 314
16843.49 327
16844.71 333
16845.94 335
16847.17 312
16848.39 303
16849.62 288
16850.85 313
16852.07 317
16853.30 318
16854.53 323
16855.75 325
16856.98 415
16858.21 351
16859.43 324
16860.66 334
16861.89 369
16863.12 314
16864.34 345
16865.57 338
16866.80 320
16868.02 330
16869.25 329
16870.48 366
16871.71 344
16872.93 352
16874.16 356
16875.39 311
16876.62 357
16877.85 370
16879.07 368
16880.30 405
16881.53 376
16882.76 347
16883.98 360
16885.21 353
16886.44 343
16887.67 344
16888.90 370
16890.13 383
16891.35 408
16892.58 356
16893.81 391
16895.04 382
16896.27 368
16897.49 330
16898.72 358
16899.95 355
16901.18 357
16902.41 326
16903.64 350
16904.87 374
16906.10 321
16907.32 354
16908.55 338
16909.78 363
16911.01 333
16912.24 334
16913.47 353
16914.70 339
16915.93 351
16917.16 343
16918.39 317
16919.61 363
16920.84 358
16922.07 344
16923.30 329
16924.53 308
16925.76 329
16926.99 322
16928.22 326
16929.45 336
16930.68 338
16931.91 300
16933.14 329
16934.37 341
16935.60 329
16936.83 324
16938.06 307
16939.29 302
16940.52 301
16941.75 320
16942.98 310
16944.21 337
16945.44 317
16946.67 326
16947.90 337
16949.13 324
16950.36 316
16951.59 294
16952.82 354
16954.05 321
16955.28 302
16956.51 311
16957.74 316
16958.97 338
16960.20 335
16961.44 323
16962.67 363
16963.90 320
16965.13 309
16966.36 318
16967.59 320
16968.82 312
16970.05 332
16971.28 320
16972.51 318
16973.75 275
16974.98 305
16976.21 297
16977.44 336
16978.67 312
16979.90 320
16981.13 314
16982.37 314
16983.60 309
16984.83 297
16986.06 342
16987.29 308
16988.52 300
16989.76 307
16990.99 286
16992.22 290
16993.45 286
16994.68 305
16995.92 319
16997.15 252
16998.38 276
16999.61 359
17000.84 296
17002.08 316
17003.31 287
17004.54 322
17005.77 312
17007.01 331
17008.24 306
17009.47 336
17010.70 350
17011.94 342
17013.17 299
17014.40 322
17015.63 330
17016.87 311
17018.10 327
17019.33 320
17020.57 346
17021.80 335
17023.03 321
17024.26 322
17025.50 330
17026.73 346
17027.96 340
17029.20 308
17030.43 303
17031.66 320
17032.90 313
17034.13 323
17035.36 267
17036.60 304
17037.83 310
17039.06 343
17040.30 354
17041.53 326
17042.77 291
17044.00 303
17045.23 283
17046.47 302
17047.70 302
17048.93 310
17050.17 302
17051.40 296
17052.64 257
17053.87 308
17055.11 323
17056.34 297
17057.57 310
17058.81 289
17060.04 305
17061.28 310
17062.51 286
17063.75 261
17064.98 284
17066.21 288
17067.45 288
17068.68 278
17069.92 314
17071.15 307
17072.39 306
17073.62 348
17074.86 295
17076.09 286
17077.33 278
17078.56 306
17079.80 326
17081.03 256
17082.27 262
17083.50 322
17084.74 290
17085.97 305
17087.21 267
17088.45 271
17089.68 271
17090.92 268
17092.15 276
17093.39 289
17094.62 302
17095.86 299
17097.09 313
17098.33 297
17099.57 278
17100.80 283
17102.04 311
17103.27 258
17104.51 277
17105.75 286
17106.98 340
17108.22 300
17109.45 268
17110.69 286
17111.93 272
17113.16 291
17114.40 289
17115.64 259
17116.87 300
17118.11 309
17119.34 301
17120.58 280
17121.82 265
17123.05 309
17124.29 320
17125.53 308
17126.76 291
17128.00 280
17129.24 304
17130.48 282
17131.71 290
17132.95 285
17134.19 335
17135.42 307
17136.66 301
17137.90 314
17139.13 306
17140.37 264
17141.61 261
17142.85 285
17144.08 286
17145.32 293
17146.56 289
17147.80 313
17149.03 301
17150.27 270
17151.51 271
17152.75 315
17153.98 306
17155.22 303
17156.46 268
17157.70 295
17158.94 279
17160.17 248
17161.41 327
17162.65 305
17163.89 294
17165.13 285
17166.37 313
17167.60 279
17168.84 286
17170.08 330
17171.32 286
17172.56 295
17173.80 294
17175.03 272
17176.27 293
17177.51 308
17178.75 271
17179.99 279
17181.23 316
17182.47 286
17183.70 256
17184.94 273
17186.18 267
17187.42 281
17188.66 284
17189.90 327
17191.14 307
17192.38 268
17193.62 289
17194.86 278
17196.10 318
17197.33 287
17198.57 334
17199.81 274
17201.05 238
17202.29 261
17203.53 293
17204.77 277
17206.01 249
17207.25 324
17208.49 285
17209.73 297
17210.97 247
17212.21 262
17213.45 276
17214.69 256
17215.93 263
17217.17 267
17218.41 280
17219.65 295
17220.89 303
17222.13 240
17223.37 279
17224.61 262
17225.85 275
17227.09 278
17228.33 255
17229.57 292
17230.81 275
17232.05 307
17233.30 265
17234.54 256
17235.78 275
17237.02 303
17238.26 285
17239.50 271
17240.74 284
17241.98 279
17243.22 285
17244.46 291
17245.70 270
17246.95 282
17248.19 261
17249.43 296
17250.67 291
17251.91 252
17253.15 277
17254.39 300
17255.63 297
17256.88 292
17258.12 290
17259.36 298
17260.60 261
17261.84 249
17263.08 284
17264.33 261
17265.57 230
17266.81 276
17268.05 252
17269.29 259
17270.54 287
17271.78 301
17273.02 303
17274.26 276
17275.50 227
17276.75 262
17277.99 277
17279.23 271
17280.47 297
17281.71 280
17282.96 317
17284.20 280
17285.44 244
17286.68 243
17287.93 274
17289.17 297
17290.41 315
17291.66 299
17292.90 258
17294.14 276
17295.38 255
17296.63 287
17297.87 256
17299.11 250
17300.36 277
17301.60 287
17302.84 271
17304.09 259
17305.33 269
17306.57 264
17307.82 284
17309.06 273
17310.30 239
17311.55 258
17312.79 313
17314.03 292
17315.28 263
17316.52 244
17317.76 255
17319.01 277
17320.25 237
17321.49 247
17322.74 270
17323.98 257
17325.23 265
17326.47 283
17327.71 241
17328.96 248
17330.20 274
17331.45 279
17332.69 296
17333.94 252
17335.18 270
17336.42 283
17337.67 253
17338.91 251
17340.16 232
17341.40 272
17342.65 288
17343.89 261
17345.14 215
17346.38 243
17347.63 293
17348.87 271
17350.12 261
17351.36 254
17352.61 256
17353.85 237
17355.10 265
17356.34 292
17357.59 246
17358.83 261
17360.08 269
17361.32 290
17362.57 267
17363.81 237
17365.06 281
17366.30 260
17367.55 243
17368.79 282
17370.04 272
17371.28 278
17372.53 254
17373.78 240
17375.02 243
17376.27 251
17377.51 289
17378.76 276
17380.01 260
17381.25 226
17382.50 260
17383.74 265
17384.99 273
17386.24 289
17387.48 256
17388.73 288
17389.97 299
17391.22 276
17392.47 294
17393.71 268
17394.96 264
17396.21 255
17397.45 284
17398.70 271
17399.95 247
17401.19 264
17402.44 264
17403.69 252
17404.93 255
17406.18 250
17407.43 250
17408.67 262
17409.92 229
17411.17 245
17412.41 282
17413.66 273
17414.91 235
17416.16 264
17417.40 287
17418.65 238
17419.90 259
17421.15 279
17422.39 294
17423.64 214
17424.89 256
17426.14 264
17427.38 259
17428.63 263
17429.88 242
17431.13 233
17432.37 255
17433.62 262
17434.87 277
17436.12 245
17437.37 240
17438.61 276
17439.86 285
17441.11 270
17442.36 279
17443.61 282
17444.86 269
17446.10 268
17447.35 276
17448.60 299
17449.85 303
17451.10 295
17452.35 266
17453.59 272
17454.84 257
17456.09 254
17457.34 268
17458.59 283
17459.84 267
17461.09 244
17462.34 257
17463.58 252
17464.83 253
17466.08 260
17467.33 275
17468.58 247
17469.83 254
17471.08 239
17472.33 279
17473.58 246
17474.83 243
17476.08 246
17477.33 306
17478.58 264
17479.82 249
17481.07 262
17482.32 279
17483.57 275
17484.82 262
17486.07 271
17487.32 257
17488.57 275
17489.82 259
17491.07 273
17492.32 252
17493.57 279
17494.82 276
17496.07 272
17497.32 304
17498.57 253
17499.82 253
17501.07 279
17502.32 232
17503.57 231
17504.82 282
17506.07 285
17507.33 258
17508.58 266
17509.83 276
17511.08 272
17512.33 240
17513.58 257
17514.83 258
17516.08 273
17517.33 286
17518.58 272
17519.83 268
17521.08 271
17522.33 269
17523.59 299
17524.84 278
17526.09 242
17527.34 280
17528.59 290
17529.84 276
17531.09 291
17532.34 256
17533.60 295
17534.85 301
17536.10 257
17537.35 269
17538.60 258
17539.85 269
17541.11 275
17542.36 240
17543.61 234
17544.86 265
17546.11 308
17547.37 265
17548.62 253
17549.87 247
17551.12 274
17552.37 285
17553.63 266
17554.88 271
17556.13 282
17557.38 293
17558.63 269
17559.89 270
17561.14 256
17562.39 279
17563.64 269
17564.90 300
17566.15 261
17567.40 228
17568.65 248
17569.91 301
17571.16 258
17572.41 256
17573.67 277
17574.92 283
17576.17 290
17577.42 265
17578.68 246
17579.93 281
17581.18 244
17582.44 264
17583.69 270
17584.94 258
17586.20 251
17587.45 268
17588.70 284
17589.96 263
17591.21 271
17592.46 265
17593.72 276
17594.97 276
17596.23 253
17597.48 254
17598.73 255
17599.99 258
17601.24 266
17602.49 283
17603.75 291
17605.00 260
17606.26 272
17607.51 292
17608.76 266
17610.02 268
17611.27 270
17612.53 251
17613.78 235
17615.04 264
17616.29 287
17617.55 285
17618.80 278
17620.05 256
17621.31 278
17622.56 257
17623.82 283
17625.07 281
17626.33 259
17627.58 245
17628.84 257
17630.09 272
17631.35 218
17632.60 267
17633.86 251
17635.11 280
17636.37 266
17637.62 249
17638.88 249
17640.13 263
17641.39 248
17642.64 281
17643.90 251
17645.15 247
17646.41 279
17647.67 251
17648.92 291
17650.18 288
17651.43 251
17652.69 286
17653.94 309
17655.20 264
17656.46 246
17657.71 231
17658.97 291
17660.22 267
17661.48 289
17662.74 279
17663.99 230
17665.25 256
17666.50 272
17667.76 260
17669.02 235
17670.27 261
17671.53 277
17672.79 259
17674.04 293
17675.30 299
17676.55 273
17677.81 260
17679.07 238
17680.32 275
17681.58 249
17682.84 267
17684.10 227
17685.35 259
17686.61 281
17687.87 230
17689.12 281
17690.38 253
17691.64 270
17692.89 256
17694.15 253
17695.41 275
17696.67 274
17697.92 240
17699.18 232
17700.44 238
17701.70 272
17702.95 226
17704.21 262
17705.47 234
17706.73 255
17707.98 246
17709.24 262
17710.50 286
17711.76 244
17713.01 226
17714.27 220
17715.53 262
17716.79 232
17718.05 252
17719.30 252
17720.56 267
17721.82 250
17723.08 266
17724.34 239
17725.60 227
17726.85 246
17728.11 257
17729.37 281
17730.63 242
17731.89 272
17733.15 256
17734.40 254
17735.66 258
17736.92 245
17738.18 244
17739.44 251
17740.70 227
17741.96 261
17743.22 265
17744.48 239
17745.73 235
17746.99 217
17748.25 279
17749.51 254
17750.77 251
17752.03 255
17753.29 253
17754.55 290
17755.81 266
17757.07 268
17758.33 265
17759.59 257
17760.85 284
17762.11 253
17763.37 253
17764.63 261
17765.88 285
17767.14 280
17768.40 252
17769.66 258
17770.92 256
17772.18 249
17773.44 239
17774.70 260
17775.96 274
17777.22 255
17778.48 280
17779.75 265
17781.01 249
17782.27 243
17783.53 239
17784.79 234
17786.05 267
17787.31 247
17788.57 241
17789.83 251
17791.09 287
17792.35 269
17793.61 260
17794.87 233
17796.13 292
17797.39 280
17798.65 257
17799.91 235
17801.18 248
17802.44 271
17803.70 268
17804.96 266
17806.22 243
17807.48 239
17808.74 264
17810.00 255
17811.27 250
17812.53 292
17813.79 274
17815.05 267
17816.31 255
17817.57 267
17818.83 271
17820.10 245
17821.36 240
17822.62 259
17823.88 268
17825.14 248
17826.41 263
17827.67 307
17828.93 277
17830.19 262
17831.45 240
17832.72 261
17833.98 262
17835.24 248
17836.50 270
17837.76 263
17839.03 270
17840.29 246
17841.55 280
17842.81 258
17844.08 236
17845.34 252
17846.60 254
17847.86 263
17849.13 262
17850.39 274
17851.65 233
17852.92 270
17854.18 243
17855.44 228
17856.70 201
17857.97 269
17859.23 269
17860.49 262
17861.76 289
17863.02 243
17864.28 210
17865.55 259
17866.81 228
17868.07 248
17869.34 230
17870.60 254
17871.86 263
17873.13 241
17874.39 223
17875.65 241
17876.92 250
17878.18 221
17879.45 258
17880.71 236
17881.97 247
17883.24 235
17884.50 274
17885.76 309
17887.03 243
17888.29 255
17889.56 265
17890.82 245
17892.09 249
17893.35 250
17894.61 240
17895.88 230
17897.14 230
17898.41 254
17899.67 244
17900.94 242
17902.20 254
17903.47 231
17904.73 226
17906.00 235
17907.26 248
17908.52 261
17909.79 244
17911.05 235
17912.32 252
17913.58 246
17914.85 261
17916.11 237
17917.38 242
17918.64 226
17919.91 276
17921.18 258
17922.44 273
17923.71 235
17924.97 230
17926.24 255
17927.50 244
17928.77 244
17930.03 270
17931.30 261
17932.56 238
17933.83 233
17935.10 219
17936.36 245
17937.63 277
17938.89 252
17940.16 228
17941.43 271
17942.69 252
17943.96 265
17945.22 264
17946.49 233
17947.76 257
17949.02 246
17950.29 247
17951.55 219
17952.82 234
17954.09 248
17955.35 293
17956.62 280
17957.89 281
17959.15 266
17960.42 286
17961.69 256
17962.95 214
17964.22 197
17965.49 256
17966.75 237
17968.02 271
17969.29 261
17970.56 247
17971.82 236
17973.09 252
17974.36 260
17975.62 236
17976.89 268
17978.16 243
17979.43 233
17980.69 248
17981.96 238
17983.23 264
17984.50 267
17985.76 258
17987.03 259
17988.30 233
17989.57 215
17990.83 207
17992.10 209
17993.37 273
17994.64 237
17995.90 241
17997.17 195
17998.44 239
17999.71 246
18000.98 258
18002.25 255
18003.51 246
18004.78 221
18006.05 245
18007.32 257
18008.59 269
18009.85 212
18011.12 214
18012.39 283
18013.66 264
18014.93 223
18016.20 225
18017.47 235
18018.73 248
18020.00 234
18021.27 223
18022.54 254
18023.81 249
18025.08 242
18026.35 223
18027.62 217
18028.89 218
18030.16 237
18031.42 252
18032.69 251
18033.96 269
18035.23 248
18036.50 271
18037.77 249
18039.04 253
18040.31 232
18041.58 285
18042.85 254
18044.12 266
18045.39 239
18046.66 256
18047.93 246
18049.20 310
18050.47 266
18051.74 238
18053.01 247
18054.28 229
18055.55 279
18056.82 221
18058.09 249
18059.36 235
18060.63 251
18061.90 267
18063.17 235
18064.44 226
18065.71 261
18066.98 239
18068.25 256
18069.52 259
18070.79 268
18072.06 227
18073.33 231
18074.60 249
18075.87 215
18077.14 254
18078.41 241
18079.69 296
18080.96 247
18082.23 241
18083.50 248
18084.77 259
18086.04 248
18087.31 262
18088.58 248
18089.85 272
18091.13 276
18092.40 271
18093.67 267
18094.94 242
18096.21 298
18097.48 265
18098.75 239
18100.03 238
18101.30 271
18102.57 252
18103.84 232
18105.11 248
18106.38 255
18107.66 315
18108.93 261
18110.20 267
18111.47 255
18112.74 298
18114.02 263
18115.29 248
18116.56 241
18117.83 247
18119.10 258
18120.38 258
18121.65 289
18122.92 235
18124.19 253
18125.47 265
18126.74 302
18128.01 286
18129.28 246
18130.56 272
18131.83 285
18133.10 262
18134.38 258
18135.65 226
18136.92 251
18138.19 275
18139.47 280
18140.74 269
18142.01 273
18143.29 264
18144.56 285
18145.83 227
18147.11 243
18148.38 239
18149.65 256
18150.93 246
18152.20 268
18153.47 232
18154.75 262
18156.02 269
18157.29 263
18158.57 258
18159.84 253
18161.11 250
18162.39 240
18163.66 252
18164.94 255
18166.21 250
18167.48 269
18168.76 226
18170.03 265
18171.31 235
18172.58 235
18173.85 276
18175.13 262
18176.40 237
18177.68 260
18178.95 254
18180.23 269
18181.50 245
18182.77 260
18184.05 259
18185.32 271
18186.60 282
18187.87 242
18189.15 236
18190.42 268
18191.70 269
18192.97 272
18194.25 241
18195.52 260
18196.80 269
18198.07 249
18199.35 235
18200.62 213
18201.90 250
18203.17 252
18204.45 233
18205.72 232
18207.00 228
18208.27 288
18209.55 279
18210.83 210
18212.10 232
18213.38 270
18214.65 257
18215.93 262
18217.20 240
18218.48 237
18219.75 243
18221.03 261
18222.31 240
18223.58 260
18224.86 240
18226.13 277
18227.41 267
18228.69 227
18229.96 211
18231.24 239
18232.52 228
18233.79 241
18235.07 247
18236.34 261
18237.62 284
18238.90 240
18240.17 242
18241.45 218
18242.73 230
18244.00 248
18245.28 255
18246.56 262
18247.83 268
18249.11 225
18250.39 276
18251.66 256
18252.94 238
18254.22 252
18255.50 251
18256.77 258
18258.05 233
18259.33 249
18260.60 265
18261.88 253
18263.16 235
18264.44 259
18265.71 275
18266.99 237
18268.27 243
18269.55 253
18270.82 256
18272.10 257
18273.38 244
18274.66 270
18275.93 264
18277.21 245
18278.49 250
18279.77 264
18281.05 229
18282.32 247
18283.60 234
18284.88 214
18286.16 235
18287.44 245
18288.71 258
18289.99 248
18291.27 270
18292.55 263
18293.83 253
18295.11 221
18296.38 248
18297.66 265
18298.94 246
18300.22 239
18301.50 268
18302.78 247
18304.06 235
18305.34 272
18306.61 264
18307.89 230
18309.17 257
18310.45 266
18311.73 249
18313.01 219
18314.29 236
18315.57 255
18316.85 257
18318.13 244
18319.41 257
18320.68 273
18321.96 261
18323.24 258
18324.52 270
18325.80 245
18327.08 260
18328.36 217
18329.64 275
18330.92 256
18332.20 274
18333.48 275
18334.76 262
18336.04 262
18337.32 233
18338.60 257
18339.88 270
18341.16 307
18342.44 252
18343.72 244
18345.00 272
18346.28 276
18347.56 237
18348.84 241
18350.12 239
18351.40 270
18352.68 249
18353.96 252
18355.24 258
18356.52 262
18357.81 269
18359.09 274
18360.37 230
18361.65 218
18362.93 221
18364.21 220
18365.49 275
18366.77 260
18368.05 258
18369.33 261
18370.61 266
18371.90 263
18373.18 235
18374.46 236
18375.74 244
18377.02 236
18378.30 268
18379.58 232
18380.86 225
18382.15 262
18383.43 265
18384.71 277
18385.99 226
18387.27 237
18388.55 243
18389.84 250
18391.12 246
18392.40 244
18393.68 252
18394.96 290
18396.25 254
18397.53 226
18398.81 209
18400.09 281
18401.37 231
18402.66 252
18403.94 247
18405.22 238
18406.50 268
18407.79 248
18409.07 233
18410.35 213
18411.63 244
18412.92 248
18414.20 277
18415.48 234
18416.76 212
18418.05 254
18419.33 244
18420.61 251
18421.89 233
18423.18 228
18424.46 250
18425.74 249
18427.03 273
18428.31 262
18429.59 245
18430.88 251
18432.16 227
18433.44 243
18434.73 246
18436.01 258
18437.29 258
18438.58 249
18439.86 234
18441.14 226
18442.43 224
18443.71 265
18444.99 238
18446.28 242
18447.56 221
18448.85 232
18450.13 258
18451.41 271
18452.70 251
18453.98 229
18455.27 267
18456.55 237
18457.83 246
18459.12 243
18460.40 247
18461.69 268
18462.97 241
18464.26 238
18465.54 232
18466.82 230
18468.11 224
18469.39 227
18470.68 227
18471.96 229
18473.25 259
18474.53 259
18475.82 257
18477.10 283
18478.39 247
18479.67 272
18480.96 240
18482.24 227
18483.53 226
18484.81 227
18486.10 237
18487.38 210
18488.67 241
18489.95 262
18491.24 278
18492.52 251
18493.81 231
18495.09 248
18496.38 259
18497.66 260
18498.95 219
18500.24 228
18501.52 231
18502.81 250
18504.09 252
18505.38 237
18506.66 239
18507.95 208
18509.24 246
18510.52 265
18511.81 247
18513.09 257
18514.38 260
18515.67 258
18516.95 258
18518.24 270
18519.53 221
18520.81 272
18522.10 224
18523.38 235
18524.67 220
18525.96 220
18527.24 281
18528.53 259
18529.82 260
18531.10 256
18532.39 265
18533.68 242
18534.96 255
18536.25 240
18537.54 240
18538.83 234
18540.11 253
18541.40 258
18542.69 227
18543.97 236
18545.26 254
18546.55 277
18547.84 290
18549.12 283
18550.41 271
18551.70 253
18552.98 262
18554.27 259
18555.56 287
18556.85 254
18558.14 274
18559.42 295
18560.71 263
18562.00 240
18563.29 240
18564.57 269
18565.86 262
18567.15 259
18568.44 263
18569.73 291
18571.01 258
18572.30 268
18573.59 274
18574.88 263
18576.17 282
18577.46 249
18578.74 263
18580.03 274
18581.32 270
18582.61 265
18583.90 265
18585.19 276
18586.47 244
18587.76 302
18589.05 305
18590.34 262
18591.63 244
18592.92 303
18594.21 299
18595.50 281
18596.79 275
18598.07 302
18599.36 286
18600.65 323
18601.94 290
18603.23 275
18604.52 257
18605.81 307
18607.10 310
18608.39 327
18609.68 293
18610.97 295
18612.26 338
18613.55 268
18614.84 277
18616.13 246
18617.42 289
18618.71 314
18619.99 240
18621.28 236
18622.57 266
18623.86 269
18625.15 299
18626.44 290
18627.73 277
18629.02 287
18630.31 280
18631.61 290
18632.90 284
18634.19 258
18635.48 269
18636.77 311
18638.06 270
18639.35 240
18640.64 251
18641.93 258
18643.22 281
18644.51 242
18645.80 234
18647.09 246
18648.38 269
18649.67 281
18650.96 242
18652.25 221
18653.55 292
18654.84 257
18656.13 274
18657.42 219
18658.71 249
18660.00 247
18661.29 261
18662.58 248
18663.87 255
18665.17 255
18666.46 281
18667.75 248
18669.04 253
18670.33 239
18671.62 229
18672.92 238
18674.21 258
18675.50 241
18676.79 225
18678.08 284
18679.37 241
18680.67 258
18681.96 256
18683.25 246
18684.54 290
18685.83 271
18687.13 250
18688.42 252
18689.71 237
18691.00 249
18692.30 262
18693.59 241
18694.88 269
18696.17 246
18697.46 258
18698.76 242
18700.05 240
18701.34 245
18702.64 272
18703.93 236
18705.22 258
18706.51 227
18707.81 236
18709.10 240
18710.39 210
18711.69 276
18712.98 281
18714.27 225
18715.56 239
18716.86 265
18718.15 254
18719.44 253
18720.74 279
18722.03 260
18723.32 249
18724.62 274
18725.91 255
18727.20 279
18728.50 235
18729.79 232
18731.09 240
18732.38 252
18733.67 255
18734.97 255
18736.26 254
18737.55 230
18738.85 268
18740.14 244
18741.44 235
18742.73 241
18744.02 258
18745.32 237
18746.61 232
18747.91 246
18749.20 262
18750.50 244
18751.79 246
18753.08 257
18754.38 263
18755.67 241
18756.97 238
18758.26 235
18759.56 217
18760.85 216
18762.15 225
18763.44 260
18764.74 254
18766.03 249
18767.33 227
18768.62 237
18769.92 243
18771.21 256
18772.51 242
18773.80 232
18775.10 211
18776.39 221
18777.69 224
18778.98 253
18780.28 247
18781.57 262
18782.87 255
18784.16 224
18785.46 237
18786.75 239
18788.05 242
18789.35 256
18790.64 268
18791.94 264
18793.23 229
18794.53 234
18795.83 228
18797.12 240
18798.42 234
18799.71 251
18801.01 233
18802.31 255
18803.60 230
18804.90 223
18806.19 234
18807.49 248
18808.79 229
18810.08 229
18811.38 235
18812.68 262
18813.97 241
18815.27 236
18816.57 242
18817.86 250
18819.16 267
18820.46 278
18821.75 277
18823.05 238
18824.35 251
18825.64 219
18826.94 268
18828.24 237
18829.53 229
18830.83 264
18832.13 239
18833.43 219
18834.72 227
18836.02 261
18837.32 230
18838.62 236
18839.91 250
18841.21 230
18842.51 228
18843.81 249
18845.10 231
18846.40 225
18847.70 243
18849.00 275
18850.29 258
18851.59 241
18852.89 227
18854.19 233
18855.49 224
18856.78 257
18858.08 275
18859.38 254
18860.68 242
18861.98 233
18863.27 223
18864.57 201
18865.87 250
18867.17 227
18868.47 214
18869.77 214
18871.06 247
18872.36 229
18873.66 220
18874.96 215
18876.26 192
18877.56 242
18878.86 252
18880.15 249
18881.45 244
18882.75 211
18884.05 246
18885.35 253
18886.65 260
18887.95 213
18889.25 247
18890.55 248
18891.85 230
18893.15 210
18894.44 253
18895.74 253
18897.04 241
18898.34 252
18899.64 228
18900.94 228
18902.24 260
18903.54 226
18904.84 236
18906.14 230
18907.44 242
18908.74 229
18910.04 220
18911.34 236
18912.64 216
18913.94 232
18915.24 251
18916.54 230
18917.84 213
18919.14 260
18920.44 224
18921.74 246
18923.04 216
18924.34 215
18925.64 241
18926.94 260
18928.24 240
18929.54 209
18930.84 203
18932.14 254
18933.45 271
18934.75 249
18936.05 241
18937.35 235
18938.65 252
18939.95 269
18941.25 221
18942.55 202
18943.85 239
18945.15 230
18946.45 214
18947.76 231
18949.06 231
18950.36 240
18951.66 252
18952.96 215
18954.26 217
18955.56 209
18956.86 235
18958.17 242
18959.47 236
18960.77 235
18962.07 239
18963.37 220
18964.67 221
18965.98 225
18967.28 226
18968.58 231
18969.88 219
18971.18 223
18972.49 215
18973.79 235
18975.09 245
18976.39 226
18977.69 226
18979.00 209
18980.30 234
18981.60 218
18982.90 251
18984.21 274
18985.51 273
18986.81 263
18988.11 264
18989.42 206
18990.72 242
18992.02 230
18993.32 205
18994.63 221
18995.93 232
18997.23 249
18998.54 219
18999.84 236
19001.14 214
19002.44 223
19003.75 197
19005.05 219
19006.35 242
19007.66 243
19008.96 249
19010.26 247
19011.57 219
19012.87 224
19014.17 233
19015.48 232
19016.78 235
19018.08 224
19019.39 230
19020.69 241
19021.99 238
19023.30 231
19024.60 208
19025.91 216
19027.21 229
19028.51 232
19029.82 240
19031.12 228
19032.43 253
19033.73 262
19035.03 258
19036.34 243
19037.64 223
19038.95 209
19040.25 237
19041.56 248
19042.86 223
19044.16 225
19045.47 234
19046.77 242
19048.08 237
19049.38 234
19050.69 236
19051.99 254
19053.30 273
19054.60 222
19055.91 221
19057.21 213
19058.52 235
19059.82 226
19061.13 218
19062.43 237
19063.74 204
19065.04 229
19066.35 251
19067.65 239
19068.96 225
19070.26 232
19071.57 222
19072.87 219
19074.18 209
19075.49 211
19076.79 238
19078.10 232
19079.40 228
19080.71 236
19082.01 240
19083.32 236
19084.63 216
19085.93 219
19087.24 212
19088.54 239
19089.85 232
19091.16 230
19092.46 220
19093.77 219
19095.07 230
19096.38 236
19097.69 227
19098.99 203
19100.30 216
19101.61 226
19102.91 231
19104.22 235
19105.53 232
19106.83 253
19108.14 208
19109.45 216
19110.75 230
19112.06 223
19113.37 224
19114.67 228
19115.98 220
19117.29 186
19118.59 242
19119.90 266
19121.21 249
19122.52 235
19123.82 228
19125.13 233
19126.44 234
19127.74 250
19129.05 216
19130.36 204
19131.67 257
19132.97 208
19134.28 211
19135.59 210
19136.90 214
19138.20 216
19139.51 230
19140.82 242
19142.13 208
19143.44 264
19144.74 236
19146.05 202
19147.36 233
19148.67 214
19149.98 248
19151.28 258
19152.59 206
19153.90 241
19155.21 220
19156.52 243
19157.83 237
19159.13 216
19160.44 254
19161.75 234
19163.06 211
19164.37 240
19165.68 234
19166.99 226
19168.29 206
19169.60 227
19170.91 222
19172.22 212
19173.53 219
19174.84 199
19176.15 209
19177.46 226
19178.77 220
19180.07 213
19181.38 243
19182.69 241
19184.00 222
19185.31 214
19186.62 233
19187.93 215
19189.24 199
19190.55 220
19191.86 209
19193.17 225
19194.48 247
19195.79 215
19197.10 212
19198.41 200
19199.72 251
19201.03 219
19202.34 211
19203.65 230
19204.96 231
19206.27 242
19207.58 248
19208.89 256
19210.20 241
19211.51 217
19212.82 226
19214.13 224
19215.44 218
19216.75 234
19218.06 227
19219.37 233
19220.68 234
19221.99 216
19223.30 212
19224.61 257
19225.92 214
19227.23 214
19228.54 224
19229.86 232
19231.17 224
19232.48 220
19233.79 212
19235.10 209
19236.41 227
19237.72 236
19239.03 221
19240.34 206
19241.65 235
19242.97 231
19244.28 246
19245.59 245
19246.90 235
19248.21 241
19249.52 242
19250.83 194
19252.15 218
19253.46 247
19254.77 242
19256.08 216
19257.39 233
19258.70 210
19260.02 208
19261.33 230
19262.64 229
19263.95 204
19265.26 177
19266.58 236
19267.89 217
19269.20 206
19270.51 200
19271.83 217
19273.14 217
19274.45 199
19275.76 198
19277.08 231
19278.39 230
19279.70 227
19281.01 225
19282.33 199
19283.64 199
19284.95 187
19286.26 218
19287.58 249
19288.89 202
19290.20 184
19291.52 223
19292.83 215
19294.14 211
19295.45 195
19296.77 269
19298.08 214
19299.39 208
19300.71 224
19302.02 219
19303.33 231
19304.65 221
19305.96 225
19307.27 205
19308.59 222
19309.90 213
19311.21 250
19312.53 214
19313.84 222
19315.16 230
19316.47 227
19317.78 200
19319.10 217
19320.41 235
19321.73 218
19323.04 228
19324.35 210
19325.67 210
19326.98 198
19328.30 241
19329.61 193
19330.92 230
19332.24 226
19333.55 216
19334.87 232
19336.18 243
19337.50 236
19338.81 254
19340.13 260
19341.44 213
19342.76 233
19344.07 206
19345.38 209
19346.70 222
19348.01 221
19349.33 206
19350.64 235
19351.96 217
19353.27 192
19354.59 209
19355.90 237
19357.22 238
19358.54 213
19359.85 200
19361.17 226
19362.48 214
19363.80 232
19365.11 236
19366.43 206
19367.74 200
19369.06 242
19370.37 262
19371.69 223
19373.01 227
19374.32 233
19375.64 262
19376.95 224
19378.27 203
19379.59 224
19380.90 220
19382.22 226
19383.53 241
19384.85 228
19386.17 249
19387.48 251
19388.80 234
19390.11 226
19391.43 257
19392.75 216
19394.06 212
19395.38 226
19396.70 215
19398.01 204
19399.33 217
19400.65 243
19401.96 227
19403.28 264
19404.60 222
19405.91 226
19407.23 242
19408.55 239
19409.86 230
19411.18 233
19412.50 210
19413.82 224
19415.13 242
19416.45 224
19417.77 222
19419.08 245
19420.40 231
19421.72 233
19423.04 205
19424.35 222
19425.67 233
19426.99 227
19428.31 190
19429.62 190
19430.94 209
19432.26 229
19433.58 237
19434.90 245
19436.21 233
19437.53 209
19438.85 228
19440.17 221
19441.49 210
19442.80 220
19444.12 200
19445.44 210
19446.76 222
19448.08 232
19449.40 227
19450.71 221
19452.03 194
19453.35 210
19454.67 227
19455.99 217
19457.31 252
19458.62 248
19459.94 210
19461.26 233
19462.58 220
19463.90 225
19465.22 218
19466.54 220
19467.86 205
19469.18 235
19470.49 237
19471.81 207
19473.13 234
19474.45 249
19475.77 217
19477.09 218
19478.41 226
19479.73 248
19481.05 198
19482.37 227
19483.69 177
19485.01 206
19486.33 225
19487.65 230
19488.97 235
19490.29 236
19491.61 215
19492.93 217
19494.25 241
19495.57 204
19496.89 216
19498.21 265
19499.53 234
19500.85 214
19502.17 208
19503.49 199
19504.81 213
19506.13 233
19507.45 192
19508.77 212
19510.09 216
19511.41 235
19512.73 183
19514.05 203
19515.37 189
19516.69 229
19518.01 237
19519.33 226
19520.65 194
19521.97 217
19523.29 196
19524.61 220
19525.94 201
19527.26 219
19528.58 232
19529.90 222
19531.22 224
19532.54 222
19533.86 227
19535.18 210
19536.50 212
19537.83 212
19539.15 229
19540.47 231
19541.79 231
19543.11 247
19544.43 211
19545.75 197
19547.08 184
19548.40 207
19549.72 212
19551.04 232
19552.36 215
19553.69 207
19555.01 227
19556.33 215
19557.65 208
19558.97 236
19560.30 232
19561.62 227
19562.94 218
19564.26 234
19565.58 217
19566.91 193
19568.23 217
19569.55 215
19570.87 234
19572.20 213
19573.52 209
19574.84 208
19576.16 218
19577.49 193
19578.81 199
19580.13 234
19581.46 231
19582.78 224
19584.10 224
19585.42 190
19586.75 194
19588.07 211
19589.39 229
19590.72 220
19592.04 199
19593.36 205
19594.69 220
19596.01 247
19597.33 219
19598.66 194
19599.98 193
19601.30 245
19602.63 245
19603.95 214
19605.27 248
19606.60 231
19607.92 207
19609.25 207
19610.57 259
19611.89 226
19613.22 220
19614.54 204
19615.86 221
19617.19 214
19618.51 208
19619.84 215
19621.16 231
19622.49 234
19623.81 221
19625.13 251
19626.46 230
19627.78 236
19629.11 224
19630.43 206
19631.76 207
19633.08 236
19634.41 243
19635.73 241
19637.05 221
19638.38 199
19639.70 222
19641.03 234
19642.35 211
19643.68 213
19645.00 194
19646.33 215
19647.65 212
19648.98 224
19650.30 226
19651.63 209
19652.95 210
19654.28 237
19655.61 231
19656.93 208
19658.26 226
19659.58 229
19660.91 212
19662.23 196
19663.56 208
19664.88 210
19666.21 226
19667.54 197
19668.86 191
19670.19 220
19671.51 224
19672.84 220
19674.16 199
19675.49 216
19676.82 217
19678.14 219
19679.47 249
19680.80 241
19682.12 221
19683.45 226
19684.77 214
19686.10 210
19687.43 223
19688.75 237
19690.08 241
19691.41 213
19692.73 213
19694.06 226
19695.39 220
19696.71 205
19698.04 238
19699.37 197
19700.69 221
19702.02 198
19703.35 214
19704.67 222
19706.00 230
19707.33 230
19708.66 220
19709.98 218
19711.31 201
19712.64 224
19713.96 197
19715.29 213
19716.62 208
19717.95 212
19719.27 190
19720.60 229
19721.93 208
19723.26 197
19724.58 205
19725.91 219
19727.24 220
19728.57 213
19729.90 216
19731.22 211
19732.55 227
19733.88 226
19735.21 220
19736.54 204
19737.86 222
19739.19 218
19740.52 225
19741.85 202
19743.18 216
19744.51 195
19745.83 184
19747.16 204
19748.49 195
19749.82 198
19751.15 223
19752.48 211
19753.80 210
19755.13 203
19756.46 228
19757.79 220
19759.12 207
19760.45 196
19761.78 204
19763.11 214
19764.44 236
19765.76 197
19767.09 205
19768.42 213
19769.75 210
19771.08 191
19772.41 232
19773.74 219
19775.07 218
19776.40 233
19777.73 233
19779.06 219
19780.39 225
19781.72 222
19783.05 227
19784.38 218
19785.71 210
19787.04 222
19788.37 214
19789.70 239
19791.03 238
19792.36 240
19793.69 218
19795.02 231
19796.35 220
19797.68 244
19799.01 174
19800.34 204
19801.67 243
19803.00 220
19804.33 178
19805.66 192
19806.99 212
19808.32 199
19809.65 218
19810.98 185
19812.31 209
19813.64 213
19814.97 210
19816.30 208
19817.63 190
19818.96 199
19820.29 237
19821.63 230
19822.96 221
19824.29 225
19825.62 207
19826.95 213
19828.28 222
19829.61 208
19830.94 214
19832.28 216
19833.61 208
19834.94 218
19836.27 204
19837.60 205
19838.93 200
19840.26 220
19841.60 225
19842.93 224
19844.26 203
19845.59 228
19846.92 233
19848.25 208
19849.59 178
19850.92 187
19852.25 223
19853.58 197
19854.91 189
19856.25 231
19857.58 205
19858.91 215
19860.24 187
19861.58 199
19862.91 241
19864.24 228
19865.57 236
19866.90 205
19868.24 220
19869.57 220
19870.90 223
19872.24 223
19873.57 211
19874.90 233
19876.23 202
19877.57 183
19878.90 203
19880.23 215
19881.57 202
19882.90 210
19884.23 196
19885.56 224
19886.90 221
19888.23 205
19889.56 190
19890.90 177
19892.23 193
19893.56 232
19894.90 230
19896.23 204
19897.56 201
19898.90 208
19900.23 210
19901.56 221
19902.90 228
19904.23 213
19905.57 199
19906.90 189
19908.23 202
19909.57 208
19910.90 193
19912.24 230
19913.57 210
19914.90 213
19916.24 202
19917.57 233
19918.91 216
19920.24 198
19921.57 181
19922.91 223
19924.24 214
19925.58 228
19926.91 212
19928.25 214
19929.58 167
19930.92 201
19932.25 219
19933.59 215
19934.92 230
19936.26 204
19937.59 207
19938.93 216
19940.26 210
19941.60 219
19942.93 212
19944.27 232
19945.60 220
19946.94 209
19948.27 201
19949.61 193
19950.94 205
19952.28 192
19953.61 191
19954.95 229
19956.28 214
19957.62 237
19958.95 236
19960.29 207
19961.63 226
19962.96 208
19964.30 224
19965.63 217
19966.97 189
19968.30 194
19969.64 214
19970.98 203
19972.31 210
19973.65 234
19974.98 209
19976.32 174
19977.66 209
19978.99 216
19980.33 237
19981.67 214
19983.00 237
19984.34 268
19985.67 226
19987.01 221
19988.35 191
19989.68 210
19991.02 202
19992.36 173
19993.69 217
19995.03 224
19996.37 203
19997.71 194
19999.04 217
20000.38 213
20001.72 222
20003.05 224
20004.39 223
20005.73 210
20007.06 210
20008.40 198
20009.74 203
20011.08 218
20012.41 238
20013.75 171
20015.09 176
20016.43 197
20017.76 210
20019.10 214
20020.44 190
20021.78 216
20023.11 215
20024.45 220
20025.79 208
20027.13 207
20028.47 222
20029.80 241
20031.14 243
20032.48 210
20033.82 215
20035.16 251
20036.49 215
20037.83 214
20039.17 197
20040.51 247
20041.85 209
20043.19 220
20044.52 216
20045.86 210
20047.20 228
20048.54 226
20049.88 234
20051.22 209
20052.56 211
20053.89 224
20055.23 188
20056.57 207
20057.91 230
20059.25 219
20060.59 210
20061.93 201
20063.27 232
20064.61 199
20065.95 207
20067.28 241
20068.62 236
20069.96 247
20071.30 235
20072.64 220
20073.98 222
20075.32 250
20076.66 207
20078.00 237
20079.34 218
20080.68 242
20082.02 235
20083.36 264
20084.70 185
20086.04 188
20087.38 237
20088.72 217
20090.06 227
20091.40 225
20092.74 196
20094.08 217
20095.42 208
20096.76 205
20098.10 228
20099.44 221
20100.78 220
20102.12 264
20103.46 203
20104.80 214
20106.14 227
20107.48 215
20108.82 225
20110.16 217
20111.50 212
20112.84 224
20114.18 193
20115.53 187
20116.87 186
20118.21 232
20119.55 249
20120.89 214
20122.23 186
20123.57 243
20124.91 194
20126.25 209
20127.60 223
20128.94 223
20130.28 232
20131.62 188
20132.96 221
20134.30 218
20135.64 234
