# Supplementary material for: MALDI-TOF MS typing enables the classification of brewing yeasts of the genus Saccharomyces to major beer styles
Source: PLoS One. 2017 Aug 9;12(8):e0181694. doi: 10.1371/journal.pone.0181694 (PMC5549903; doi:10.1371/journal.pone.0181694)
Supplement: S10 File — The directory includes 90 raw files and was zipped to “.zip”; the folder has three strains with 30 spectra per strain; S1 Text explains the raw files with an example and Table 1 represents the yeast strains used within the experiment. (ZIP) [file pone.0181694.s013.zip › 28-30/30332a-998-OG-Koe-Koe-YPG-18h-E-E_2015-08-13__0_B7_1.dat]

1999.93 1956
2000.35 1868
2000.77 1793
2001.19 1903
2001.61 1865
2002.03 2019
2002.46 2082
2002.88 2072
2003.30 2002
2003.72 1858
2004.14 1686
2004.57 1770
2004.99 1909
2005.41 1817
2005.83 1706
2006.25 1754
2006.68 1599
2007.10 1670
2007.52 1667
2007.94 1703
2008.37 1834
2008.79 1822
2009.21 1903
2009.63 1804
2010.06 1790
2010.48 1788
2010.90 1786
2011.32 1810
2011.75 1797
2012.17 1803
2012.59 1878
2013.02 1688
2013.44 1779
2013.86 1791
2014.29 1702
2014.71 1588
2015.13 1550
2015.55 1630
2015.98 1734
2016.40 1724
2016.82 1814
2017.25 1641
2017.67 1569
2018.10 1569
2018.52 1710
2018.94 1883
2019.37 1738
2019.79 1749
2020.21 1788
2020.64 1724
2021.06 1759
2021.48 1751
2021.91 1757
2022.33 1714
2022.76 1651
2023.18 1656
2023.60 1632
2024.03 1830
2024.45 1789
2024.88 1691
2025.30 1738
2025.73 1671
2026.15 1490
2026.57 1471
2027.00 1470
2027.42 1517
2027.85 1567
2028.27 1596
2028.70 1558
2029.12 1488
2029.55 1583
2029.97 1711
2030.40 1559
2030.82 1516
2031.24 1588
2031.67 1632
2032.09 1646
2032.52 1689
2032.94 1726
2033.37 1586
2033.79 1642
2034.22 1645
2034.65 1642
2035.07 1603
2035.50 1717
2035.92 1786
2036.35 1809
2036.77 1822
2037.20 1751
2037.62 1538
2038.05 1697
2038.47 1618
2038.90 1606
2039.33 1720
2039.75 1710
2040.18 1739
2040.60 1540
2041.03 1835
2041.45 1935
2041.88 1853
2042.31 1852
2042.73 1779
2043.16 1852
2043.58 1911
2044.01 1732
2044.44 1768
2044.86 1773
2045.29 1666
2045.72 1802
2046.14 1696
2046.57 1544
2047.00 1719
2047.42 1594
2047.85 1726
2048.28 1593
2048.70 1660
2049.13 1572
2049.56 1692
2049.98 1859
2050.41 1749
2050.84 1697
2051.26 1662
2051.69 1565
2052.12 1733
2052.54 1869
2052.97 1643
2053.40 1721
2053.83 1807
2054.25 1792
2054.68 1827
2055.11 1795
2055.53 1620
2055.96 1687
2056.39 1615
2056.82 1754
2057.24 1752
2057.67 1759
2058.10 1679
2058.53 1812
2058.96 1671
2059.38 1599
2059.81 1622
2060.24 1753
2060.67 1662
2061.10 1619
2061.52 1569
2061.95 1589
2062.38 1799
2062.81 1871
2063.24 1734
2063.66 1835
2064.09 1796
2064.52 1800
2064.95 1840
2065.38 1677
2065.81 1722
2066.23 2024
2066.66 1835
2067.09 2110
2067.52 2194
2067.95 2101
2068.38 1891
2068.81 1964
2069.23 1823
2069.66 1828
2070.09 2052
2070.52 1845
2070.95 1807
2071.38 1767
2071.81 1794
2072.24 1679
2072.67 1686
2073.10 1772
2073.53 1668
2073.95 1916
2074.38 1728
2074.81 1736
2075.24 1787
2075.67 1912
2076.10 1784
2076.53 1742
2076.96 1787
2077.39 1888
2077.82 2007
2078.25 1969
2078.68 1833
2079.11 1860
2079.54 1887
2079.97 1962
2080.40 1983
2080.83 1992
2081.26 2142
2081.69 2279
2082.12 2163
2082.55 2280
2082.98 2253
2083.41 2183
2083.84 2044
2084.27 2059
2084.70 2054
2085.13 1921
2085.56 1904
2085.99 1899
2086.42 1855
2086.85 1799
2087.29 1743
2087.72 1794
2088.15 1999
2088.58 1815
2089.01 1853
2089.44 1892
2089.87 1742
2090.30 1705
2090.73 1653
2091.16 1695
2091.59 1716
2092.03 1794
2092.46 1924
2092.89 1849
2093.32 1927
2093.75 1719
2094.18 1815
2094.61 1987
2095.05 1881
2095.48 1769
2095.91 1820
2096.34 1851
2096.77 1760
2097.20 1817
2097.63 1874
2098.07 1913
2098.50 1950
2098.93 1862
2099.36 1819
2099.79 1702
2100.23 1545
2100.66 1617
2101.09 1477
2101.52 1550
2101.95 1591
2102.39 1603
2102.82 1675
2103.25 1476
2103.68 1591
2104.12 1621
2104.55 1484
2104.98 1564
2105.41 1715
2105.85 1644
2106.28 1706
2106.71 1819
2107.14 1738
2107.58 1658
2108.01 1722
2108.44 1848
2108.88 1830
2109.31 1947
2109.74 1906
2110.18 1799
2110.61 1959
2111.04 1854
2111.47 1869
2111.91 1813
2112.34 1792
2112.77 1744
2113.21 1610
2113.64 1785
2114.07 1775
2114.51 1727
2114.94 1693
2115.37 1756
2115.81 1610
2116.24 1511
2116.68 1528
2117.11 1488
2117.54 1617
2117.98 1484
2118.41 1604
2118.85 1700
2119.28 1622
2119.71 1569
2120.15 1615
2120.58 1607
2121.02 1492
2121.45 1676
2121.88 1687
2122.32 1616
2122.75 1589
2123.19 1699
2123.62 1497
2124.06 1670
2124.49 1837
2124.92 1863
2125.36 1814
2125.79 1832
2126.23 1613
2126.66 1651
2127.10 1653
2127.53 1780
2127.97 1639
2128.40 1633
2128.84 1517
2129.27 1619
2129.71 1594
2130.14 1699
2130.58 1639
2131.01 1820
2131.45 1776
2131.88 1884
2132.32 1925
2132.75 1870
2133.19 1826
2133.63 1935
2134.06 1923
2134.50 1977
2134.93 2068
2135.37 2055
2135.80 1881
2136.24 1872
2136.67 1734
2137.11 1811
2137.55 1903
2137.98 1941
2138.42 2074
2138.85 1871
2139.29 1933
2139.73 1959
2140.16 2105
2140.60 1993
2141.03 1869
2141.47 1978
2141.91 1757
2142.34 1780
2142.78 1645
2143.22 1630
2143.65 1675
2144.09 1685
2144.53 1811
2144.96 1698
2145.40 1686
2145.84 1616
2146.27 1653
2146.71 1529
2147.15 1426
2147.58 1667
2148.02 1842
2148.46 1666
2148.89 1947
2149.33 1822
2149.77 1882
2150.21 1915
2150.64 1954
2151.08 2028
2151.52 2018
2151.95 2263
2152.39 2326
2152.83 2039
2153.27 2090
2153.70 1930
2154.14 2137
2154.58 2039
2155.02 1940
2155.45 1814
2155.89 1894
2156.33 1964
2156.77 1900
2157.21 1825
2157.64 1792
2158.08 1897
2158.52 1976
2158.96 1713
2159.40 1717
2159.83 1767
2160.27 1812
2160.71 1837
2161.15 1702
2161.59 1700
2162.02 1875
2162.46 1909
2162.90 1895
2163.34 1789
2163.78 1612
2164.22 1838
2164.66 1934
2165.09 2149
2165.53 1936
2165.97 1700
2166.41 1755
2166.85 1794
2167.29 1755
2167.73 1727
2168.17 1744
2168.60 1849
2169.04 1889
2169.48 1781
2169.92 1587
2170.36 1804
2170.80 1764
2171.24 1660
2171.68 1844
2172.12 1895
2172.56 1915
2173.00 1936
2173.44 2040
2173.88 1989
2174.32 1934
2174.76 1949
2175.20 1957
2175.64 1961
2176.07 2048
2176.51 2118
2176.95 2003
2177.39 1917
2177.83 2250
2178.27 2243
2178.71 2087
2179.15 2161
2179.59 2043
2180.03 1937
2180.47 2143
2180.92 2019
2181.36 1987
2181.80 1910
2182.24 1954
2182.68 2004
2183.12 1833
2183.56 1910
2184.00 2003
2184.44 1785
2184.88 1611
2185.32 1709
2185.76 1898
2186.20 1722
2186.64 1639
2187.08 1613
2187.52 1899
2187.97 1828
2188.41 1723
2188.85 1725
2189.29 1809
2189.73 1814
2190.17 1936
2190.61 1968
2191.05 2059
2191.49 1993
2191.94 2092
2192.38 1967
2192.82 1908
2193.26 1806
2193.70 1889
2194.14 1988
2194.58 1943
2195.03 1978
2195.47 2025
2195.91 1989
2196.35 2080
2196.79 1935
2197.24 1908
2197.68 2148
2198.12 2109
2198.56 2135
2199.00 2017
2199.45 2042
2199.89 1802
2200.33 1852
2200.77 1698
2201.21 1912
2201.66 1975
2202.10 1784
2202.54 1719
2202.98 1723
2203.43 1787
2203.87 1755
2204.31 1684
2204.75 1766
2205.20 1862
2205.64 1870
2206.08 1914
2206.53 1899
2206.97 1637
2207.41 1825
2207.85 1856
2208.30 1748
2208.74 1867
2209.18 1846
2209.63 1895
2210.07 1937
2210.51 2084
2210.96 2158
2211.40 2243
2211.84 2111
2212.29 1983
2212.73 1987
2213.17 1969
2213.62 1829
2214.06 1854
2214.50 2000
2214.95 1994
2215.39 1874
2215.84 1849
2216.28 1950
2216.72 1719
2217.17 1754
2217.61 1868
2218.05 1846
2218.50 1763
2218.94 1739
2219.39 1824
2219.83 1886
2220.28 1909
2220.72 1832
2221.16 1754
2221.61 1776
2222.05 1783
2222.50 1728
2222.94 1988
2223.39 1868
2223.83 1990
2224.28 1857
2224.72 1941
2225.16 1853
2225.61 1878
2226.05 1836
2226.50 1922
2226.94 1995
2227.39 2045
2227.83 2155
2228.28 2065
2228.72 2085
2229.17 2084
2229.61 1935
2230.06 1978
2230.50 2128
2230.95 2177
2231.40 1988
2231.84 1999
2232.29 1942
2232.73 2148
2233.18 2195
2233.62 2083
2234.07 2194
2234.51 2105
2234.96 2059
2235.41 2012
2235.85 2106
2236.30 2027
2236.74 1947
2237.19 1976
2237.63 1836
2238.08 1839
2238.53 1935
2238.97 1917
2239.42 1855
2239.86 1738
2240.31 2019
2240.76 1970
2241.20 1851
2241.65 1856
2242.10 1826
2242.54 1798
2242.99 1974
2243.44 1772
2243.88 1803
2244.33 1920
2244.78 1799
2245.22 1711
2245.67 1613
2246.12 1687
2246.56 1759
2247.01 1796
2247.46 1688
2247.90 1659
2248.35 1712
2248.80 1811
2249.24 1744
2249.69 1805
2250.14 1740
2250.59 1744
2251.03 1846
2251.48 1980
2251.93 1857
2252.38 1773
2252.82 1919
2253.27 1941
2253.72 1857
2254.17 1772
2254.61 1732
2255.06 1727
2255.51 1612
2255.96 1700
2256.40 1739
2256.85 1787
2257.30 1668
2257.75 1664
2258.20 1726
2258.64 1671
2259.09 1765
2259.54 1766
2259.99 1647
2260.44 1752
2260.88 1925
2261.33 1719
2261.78 1801
2262.23 1802
2262.68 1743
2263.13 1885
2263.58 1866
2264.02 2032
2264.47 2033
2264.92 2224
2265.37 2058
2265.82 1958
2266.27 2108
2266.72 2176
2267.17 2240
2267.61 2222
2268.06 2213
2268.51 2306
2268.96 2349
2269.41 2375
2269.86 2192
2270.31 2365
2270.76 2362
2271.21 2336
2271.66 2223
2272.11 2056
2272.56 2069
2273.00 2151
2273.45 2322
2273.90 2307
2274.35 2143
2274.80 2140
2275.25 2113
2275.70 2076
2276.15 2020
2276.60 1911
2277.05 1978
2277.50 1980
2277.95 2031
2278.40 1912
2278.85 1841
2279.30 1888
2279.75 1818
2280.20 1899
2280.65 1898
2281.10 1885
2281.55 1845
2282.00 1938
2282.45 1854
2282.90 2019
2283.35 2105
2283.81 2071
2284.26 2102
2284.71 2145
2285.16 1961
2285.61 1899
2286.06 1849
2286.51 1944
2286.96 2006
2287.41 1848
2287.86 1873
2288.31 1848
2288.76 1918
2289.22 2150
2289.67 2442
2290.12 2417
2290.57 2567
2291.02 2711
2291.47 2759
2291.92 2892
2292.37 3009
2292.83 3258
2293.28 3447
2293.73 3470
2294.18 3177
2294.63 3470
2295.08 3532
2295.53 3254
2295.99 3087
2296.44 2904
2296.89 2707
2297.34 2556
2297.79 2456
2298.25 2361
2298.70 2213
2299.15 2249
2299.60 2353
2300.05 1936
2300.51 2001
2300.96 2099
2301.41 2062
2301.86 1974
2302.32 1907
2302.77 1927
2303.22 1899
2303.67 1965
2304.13 1947
2304.58 2033
2305.03 1964
2305.48 1876
2305.94 1866
2306.39 1880
2306.84 1891
2307.29 1844
2307.75 1920
2308.20 1948
2308.65 1932
2309.11 1956
2309.56 2094
2310.01 2149
2310.47 2196
2310.92 2059
2311.37 2287
2311.83 2152
2312.28 2177
2312.73 2231
2313.19 2353
2313.64 2302
2314.09 2202
2314.55 2163
2315.00 2243
2315.45 2017
2315.91 2038
2316.36 2055
2316.81 1990
2317.27 2048
2317.72 1898
2318.18 2032
2318.63 2086
2319.08 1954
2319.54 2120
2319.99 2068
2320.45 2071
2320.90 2122
2321.35 2129
2321.81 2162
2322.26 2206
2322.72 2207
2323.17 2059
2323.63 1990
2324.08 1903
2324.54 2132
2324.99 2170
2325.44 2025
2325.90 1964
2326.35 2040
2326.81 2036
2327.26 2128
2327.72 2035
2328.17 2260
2328.63 2291
2329.08 2045
2329.54 2163
2329.99 2282
2330.45 2388
2330.90 2440
2331.36 2393
2331.81 2367
2332.27 2344
2332.72 2453
2333.18 2555
2333.64 2561
2334.09 2453
2334.55 2197
2335.00 2163
2335.46 2265
2335.91 2197
2336.37 2118
2336.82 2251
2337.28 2173
2337.74 2195
2338.19 2212
2338.65 2250
2339.10 2190
2339.56 2227
2340.02 2621
2340.47 2464
2340.93 2432
2341.38 2446
2341.84 2611
2342.30 2622
2342.75 2415
2343.21 2423
2343.67 2450
2344.12 2429
2344.58 2463
2345.04 2549
2345.49 2430
2345.95 2397
2346.41 2441
2346.86 2308
2347.32 2378
2347.78 2192
2348.23 2274
2348.69 2297
2349.15 2362
2349.60 2376
2350.06 2274
2350.52 2372
2350.97 2373
2351.43 2144
2351.89 2276
2352.35 2084
2352.80 2006
2353.26 2214
2353.72 2128
2354.18 2213
2354.63 2270
2355.09 1925
2355.55 2104
2356.01 2095
2356.46 2204
2356.92 2151
2357.38 2019
2357.84 1998
2358.29 1930
2358.75 2097
2359.21 1987
2359.67 1965
2360.13 1883
2360.58 2031
2361.04 2001
2361.50 2072
2361.96 2185
2362.42 1987
2362.88 1912
2363.33 2001
2363.79 1988
2364.25 2062
2364.71 2079
2365.17 2076
2365.63 2133
2366.08 1912
2366.54 2111
2367.00 2083
2367.46 1946
2367.92 2021
2368.38 2278
2368.84 2071
2369.30 2150
2369.75 2308
2370.21 2287
2370.67 2292
2371.13 2326
2371.59 2345
2372.05 2126
2372.51 2244
2372.97 2255
2373.43 2126
2373.89 1944
2374.35 2087
2374.81 2078
2375.27 2095
2375.72 2126
2376.18 2066
2376.64 2085
2377.10 2160
2377.56 1992
2378.02 1947
2378.48 2065
2378.94 1996
2379.40 2010
2379.86 1968
2380.32 2114
2380.78 2109
2381.24 2026
2381.70 2132
2382.16 2259
2382.62 2176
2383.08 2021
2383.54 1993
2384.00 2091
2384.46 2079
2384.92 2053
2385.39 1982
2385.85 1998
2386.31 2099
2386.77 1753
2387.23 1766
2387.69 1948
2388.15 1915
2388.61 2009
2389.07 1837
2389.53 1938
2389.99 2104
2390.45 1957
2390.91 1859
2391.38 2006
2391.84 2049
2392.30 1944
2392.76 1907
2393.22 1897
2393.68 1874
2394.14 2031
2394.60 1926
2395.06 1934
2395.53 1899
2395.99 1949
2396.45 1977
2396.91 1910
2397.37 1940
2397.83 1931
2398.30 1857
2398.76 1996
2399.22 1998
2399.68 1802
2400.14 1919
2400.61 1936
2401.07 1872
2401.53 1947
2401.99 2060
2402.45 1901
2402.92 1837
2403.38 1980
2403.84 1927
2404.30 1745
2404.76 1924
2405.23 1894
2405.69 1886
2406.15 1785
2406.61 1897
2407.08 2039
2407.54 1999
2408.00 1838
2408.46 2026
2408.93 1999
2409.39 1788
2409.85 2090
2410.32 2025
2410.78 2018
2411.24 1865
2411.70 2004
2412.17 1988
2412.63 1973
2413.09 1910
2413.56 1865
2414.02 1679
2414.48 1812
2414.95 1876
2415.41 2121
2415.87 2003
2416.34 2109
2416.80 2171
2417.26 2208
2417.73 2191
2418.19 2237
2418.65 2103
2419.12 2394
2419.58 2213
2420.05 2450
2420.51 2462
2420.97 2419
2421.44 2401
2421.90 2550
2422.37 2498
2422.83 2233
2423.29 2614
2423.76 2307
2424.22 2191
2424.69 2221
2425.15 2128
2425.62 2317
2426.08 2200
2426.54 2205
2427.01 1981
2427.47 2003
2427.94 2146
2428.40 2161
2428.87 2087
2429.33 2129
2429.80 1978
2430.26 1847
2430.73 1984
2431.19 2066
2431.66 1978
2432.12 1804
2432.59 1802
2433.05 1765
2433.52 1948
2433.98 1827
2434.45 2111
2434.91 2006
2435.38 2056
2435.84 2068
2436.31 2014
2436.77 2043
2437.24 2011
2437.70 1956
2438.17 2209
2438.63 2078
2439.10 2131
2439.57 2314
2440.03 2452
2440.50 2376
2440.96 2469
2441.43 2713
2441.89 2493
2442.36 2614
2442.83 2709
2443.29 2501
2443.76 2692
2444.22 2748
2444.69 2563
2445.16 2394
2445.62 2200
2446.09 2129
2446.56 2271
2447.02 2165
2447.49 1907
2447.96 2015
2448.42 1945
2448.89 1926
2449.35 1938
2449.82 1922
2450.29 1793
2450.75 1898
2451.22 1813
2451.69 1761
2452.16 1716
2452.62 1757
2453.09 1818
2453.56 1980
2454.02 2034
2454.49 1942
2454.96 1916
2455.42 1852
2455.89 1721
2456.36 1954
2456.83 1936
2457.29 1820
2457.76 2003
2458.23 2081
2458.70 1990
2459.16 1877
2459.63 1959
2460.10 1939
2460.57 1909
2461.03 1872
2461.50 1897
2461.97 1909
2462.44 1928
2462.91 1925
2463.37 1842
2463.84 1738
2464.31 1898
2464.78 1739
2465.25 1889
2465.71 2038
2466.18 1842
2466.65 1757
2467.12 1816
2467.59 1996
2468.06 2001
2468.52 2164
2468.99 2059
2469.46 1884
2469.93 2038
2470.40 2010
2470.87 2159
2471.34 2008
2471.80 2058
2472.27 2006
2472.74 1966
2473.21 1912
2473.68 1841
2474.15 1819
2474.62 2060
2475.09 1891
2475.56 1860
2476.02 1874
2476.49 1802
2476.96 1673
2477.43 1818
2477.90 1849
2478.37 1833
2478.84 1979
2479.31 1985
2479.78 2034
2480.25 2124
2480.72 2130
2481.19 2250
2481.66 2374
2482.13 2256
2482.60 2210
2483.07 2204
2483.54 2114
2484.01 2048
2484.48 2089
2484.95 2039
2485.42 2062
2485.89 2123
2486.36 1954
2486.83 1840
2487.30 1944
2487.77 2027
2488.24 1966
2488.71 1919
2489.18 1870
2489.65 1804
2490.12 1826
2490.59 1857
2491.06 1943
2491.53 1968
2492.00 1989
2492.47 2064
2492.94 1996
2493.41 2068
2493.88 1958
2494.36 1883
2494.83 1890
2495.30 2009
2495.77 2127
2496.24 2252
2496.71 2243
2497.18 1925
2497.65 1918
2498.12 1838
2498.60 1914
2499.07 2064
2499.54 1944
2500.01 1732
2500.48 1787
2500.95 1792
2501.42 1947
2501.90 1839
2502.37 1832
2502.84 1836
2503.31 1843
2503.78 1920
2504.25 1768
2504.73 1754
2505.20 1709
2505.67 1899
2506.14 1984
2506.61 1804
2507.09 1895
2507.56 1916
2508.03 1930
2508.50 1963
2508.97 2122
2509.45 2142
2509.92 2208
2510.39 2266
2510.86 2425
2511.34 2404
2511.81 2392
2512.28 2603
2512.75 2474
2513.23 2292
2513.70 2527
2514.17 2249
2514.65 2290
2515.12 2390
2515.59 2279
2516.06 2123
2516.54 2105
2517.01 2104
2517.48 2055
2517.96 1981
2518.43 2066
2518.90 1862
2519.38 1923
2519.85 1986
2520.32 1962
2520.80 1923
2521.27 1940
2521.74 1965
2522.22 1889
2522.69 1890
2523.16 1947
2523.64 1966
2524.11 1967
2524.58 2006
2525.06 2010
2525.53 1990
2526.01 2009
2526.48 2053
2526.95 2071
2527.43 2063
2527.90 1928
2528.38 2047
2528.85 2063
2529.32 1961
2529.80 1923
2530.27 2012
2530.75 2111
2531.22 1834
2531.70 1870
2532.17 2045
2532.64 1860
2533.12 1896
2533.59 2014
2534.07 1933
2534.54 2004
2535.02 2090
2535.49 2014
2535.97 2030
2536.44 2108
2536.92 2021
2537.39 1871
2537.87 1812
2538.34 1936
2538.82 2092
2539.29 2010
2539.77 1914
2540.24 2155
2540.72 1969
2541.19 1953
2541.67 1934
2542.14 1893
2542.62 1944
2543.09 1886
2543.57 1930
2544.04 1909
2544.52 1953
2545.00 2047
2545.47 2034
2545.95 2085
2546.42 2257
2546.90 2208
2547.37 2369
2547.85 2335
2548.33 2325
2548.80 2332
2549.28 2559
2549.75 2531
2550.23 2489
2550.71 2376
2551.18 2460
2551.66 2646
2552.14 2496
2552.61 2389
2553.09 2526
2553.57 2595
2554.04 2744
2554.52 2766
2554.99 2670
2555.47 2841
2555.95 2590
2556.42 2782
2556.90 2775
2557.38 2713
2557.86 2808
2558.33 2928
2558.81 2942
2559.29 2938
2559.76 2607
2560.24 2566
2560.72 2525
2561.19 2499
2561.67 2474
2562.15 2457
2562.63 2332
2563.10 2152
2563.58 2147
2564.06 1959
2564.54 1846
2565.01 1997
2565.49 2086
2565.97 1974
2566.45 1913
2566.92 1865
2567.40 1796
2567.88 1904
2568.36 1933
2568.83 1881
2569.31 1898
2569.79 1889
2570.27 1782
2570.75 1763
2571.22 1741
2571.70 1914
2572.18 1984
2572.66 2150
2573.14 2013
2573.62 2010
2574.09 1933
2574.57 1746
2575.05 1920
2575.53 1848
2576.01 1746
2576.49 1826
2576.97 2032
2577.44 1860
2577.92 1906
2578.40 1930
2578.88 1928
2579.36 2052
2579.84 1896
2580.32 1944
2580.80 1896
2581.27 1920
2581.75 2081
2582.23 1947
2582.71 1725
2583.19 1863
2583.67 1860
2584.15 1924
2584.63 1966
2585.11 1818
2585.59 2024
2586.07 1892
2586.55 1833
2587.03 1859
2587.51 1881
2587.99 1766
2588.47 1768
2588.94 1807
2589.42 1655
2589.90 1841
2590.38 1971
2590.86 1933
2591.34 2014
2591.82 2155
2592.30 1952
2592.78 1973
2593.26 1969
2593.74 2108
2594.22 2159
2594.71 2025
2595.19 2041
2595.67 2274
2596.15 2186
2596.63 2134
2597.11 2251
2597.59 2142
2598.07 2109
2598.55 2113
2599.03 2083
2599.51 2108
2599.99 2150
2600.47 1995
2600.95 2008
2601.43 1966
2601.91 1838
2602.40 1906
2602.88 1883
2603.36 1895
2603.84 1810
2604.32 1696
2604.80 1773
2605.28 1846
2605.76 1771
2606.24 1904
2606.73 1867
2607.21 1881
2607.69 1937
2608.17 1790
2608.65 1938
2609.13 1890
2609.62 1893
2610.10 2009
2610.58 2143
2611.06 2321
2611.54 2097
2612.02 2041
2612.51 2246
2612.99 2217
2613.47 2160
2613.95 2233
2614.43 2268
2614.92 2309
2615.40 2253
2615.88 2060
2616.36 2143
2616.85 2144
2617.33 2022
2617.81 1984
2618.29 1939
2618.78 1996
2619.26 1980
2619.74 1900
2620.22 2023
2620.71 1962
2621.19 2008
2621.67 1986
2622.15 1881
2622.64 1869
2623.12 2007
2623.60 1990
2624.09 1873
2624.57 2016
2625.05 2116
2625.53 2115
2626.02 1969
2626.50 1926
2626.98 1936
2627.47 1924
2627.95 1759
2628.43 1918
2628.92 2031
2629.40 1985
2629.88 1990
2630.37 1921
2630.85 1785
2631.34 1942
2631.82 1962
2632.30 1967
2632.79 1779
2633.27 2044
2633.75 1898
2634.24 1988
2634.72 2188
2635.21 2254
2635.69 2149
2636.17 2117
2636.66 2117
2637.14 2096
2637.63 2044
2638.11 1919
2638.60 2126
2639.08 2010
2639.56 1985
2640.05 1996
2640.53 2104
2641.02 2144
2641.50 2032
2641.99 2025
2642.47 1926
2642.96 1917
2643.44 1987
2643.93 2097
2644.41 2077
2644.90 1938
2645.38 1838
2645.87 1934
2646.35 2128
2646.84 1987
2647.32 1888
2647.81 1876
2648.29 1886
2648.78 1784
2649.26 1825
2649.75 1843
2650.23 1952
2650.72 1821
2651.20 1856
2651.69 1866
2652.17 1831
2652.66 1958
2653.15 2016
2653.63 1976
2654.12 1988
2654.60 1922
2655.09 1921
2655.57 2036
2656.06 2065
2656.55 2037
2657.03 2013
2657.52 2042
2658.00 2004
2658.49 2061
2658.98 2149
2659.46 2010
2659.95 2130
2660.44 1926
2660.92 1891
2661.41 1944
2661.90 1934
2662.38 2021
2662.87 1953
2663.35 1796
2663.84 2061
2664.33 1841
2664.81 1970
2665.30 2018
2665.79 1981
2666.28 1839
2666.76 1875
2667.25 1784
2667.74 1902
2668.22 2066
2668.71 1781
2669.20 1838
2669.68 1852
2670.17 1842
2670.66 1881
2671.15 1916
2671.63 2042
2672.12 1972
2672.61 1924
2673.10 2147
2673.58 2146
2674.07 2174
2674.56 2416
2675.05 2358
2675.53 2356
2676.02 2558
2676.51 2587
2677.00 2441
2677.49 2410
2677.97 2749
2678.46 2646
2678.95 2518
2679.44 2584
2679.93 2617
2680.41 2514
2680.90 2402
2681.39 2487
2681.88 2549
2682.37 2579
2682.85 2759
2683.34 2663
2683.83 2755
2684.32 2649
2684.81 2706
2685.30 2712
2685.79 2541
2686.27 2630
2686.76 2764
2687.25 2793
2687.74 2835
2688.23 2602
2688.72 2366
2689.21 2197
2689.70 2196
2690.19 2240
2690.67 2305
2691.16 1989
2691.65 2000
2692.14 1828
2692.63 1903
2693.12 1779
2693.61 1862
2694.10 1933
2694.59 1861
2695.08 1942
2695.57 1913
2696.06 2047
2696.55 2162
2697.04 2174
2697.53 2121
2698.02 2197
2698.51 2154
2699.00 2069
2699.49 2160
2699.98 2181
2700.47 2154
2700.96 2152
2701.45 2213
2701.94 2143
2702.43 2155
2702.92 2216
2703.41 2214
2703.90 2173
2704.39 2260
2704.88 2356
2705.37 2157
2705.86 2244
2706.35 2326
2706.84 2181
2707.33 2154
2707.82 2105
2708.31 2177
2708.80 2089
2709.29 2030
2709.78 2014
2710.27 2175
2710.77 1989
2711.26 1924
2711.75 1983
2712.24 1844
2712.73 1867
2713.22 1855
2713.71 1946
2714.20 2008
2714.69 1917
2715.19 1933
2715.68 1944
2716.17 1838
2716.66 1892
2717.15 1940
2717.64 2027
2718.13 1968
2718.63 1745
2719.12 1861
2719.61 1750
2720.10 1749
2720.59 1919
2721.08 1986
2721.58 2031
2722.07 2009
2722.56 1908
2723.05 1935
2723.54 2059
2724.04 1961
2724.53 2108
2725.02 1973
2725.51 2035
2726.01 2021
2726.50 2145
2726.99 2137
2727.48 2100
2727.98 2153
2728.47 1954
2728.96 1767
2729.45 1867
2729.95 1877
2730.44 1916
2730.93 1976
2731.42 1757
2731.92 1793
2732.41 1984
2732.90 2079
2733.40 2132
2733.89 1978
2734.38 2097
2734.87 2004
2735.37 1958
2735.86 2169
2736.35 2193
2736.85 2084
2737.34 2190
2737.83 2346
2738.33 2237
2738.82 1996
2739.31 2135
2739.81 2113
2740.30 2028
2740.79 2098
2741.29 2269
2741.78 2216
2742.28 2172
2742.77 2180
2743.26 2098
2743.76 2053
2744.25 2006
2744.75 2135
2745.24 1963
2745.73 1878
2746.23 1863
2746.72 1805
2747.22 1872
2747.71 1907
2748.20 1926
2748.70 1901
2749.19 1896
2749.69 1765
2750.18 2012
2750.68 1968
2751.17 1845
2751.67 1860
2752.16 1789
2752.66 1800
2753.15 1877
2753.64 1886
2754.14 2011
2754.63 1946
2755.13 1847
2755.62 1955
2756.12 1886
2756.61 1812
2757.11 1863
2757.60 1981
2758.10 2103
2758.59 2082
2759.09 2150
2759.59 2117
2760.08 2053
2760.58 1979
2761.07 1914
2761.57 2110
2762.06 2032
2762.56 1967
2763.05 1904
2763.55 1901
2764.05 1899
2764.54 1882
2765.04 1868
2765.53 1856
2766.03 1853
2766.52 1887
2767.02 1948
2767.52 1986
2768.01 1976
2768.51 2022
2769.00 1903
2769.50 1946
2770.00 1845
2770.49 1864
2770.99 1973
2771.49 2085
2771.98 2004
2772.48 1862
2772.98 1967
2773.47 2008
2773.97 2095
2774.47 2250
2774.96 2237
2775.46 2256
2775.96 2292
2776.45 2259
2776.95 2332
2777.45 2262
2777.94 2549
2778.44 2431
2778.94 2352
2779.43 2515
2779.93 2623
2780.43 2470
2780.93 2455
2781.42 2198
2781.92 2243
2782.42 2246
2782.92 2104
2783.41 2118
2783.91 2267
2784.41 2196
2784.91 2092
2785.40 2049
2785.90 2015
2786.40 1922
2786.90 1977
2787.39 1928
2787.89 2060
2788.39 2073
2788.89 1990
2789.39 1964
2789.88 1967
2790.38 2045
2790.88 1968
2791.38 2014
2791.88 2035
2792.37 2015
2792.87 1933
2793.37 1995
2793.87 1981
2794.37 2022
2794.87 2111
2795.37 2122
2795.86 2301
2796.36 2361
2796.86 2542
2797.36 2751
2797.86 2547
2798.36 2743
2798.86 2767
2799.35 3025
2799.85 3070
2800.35 3139
2800.85 3189
2801.35 3192
2801.85 2770
2802.35 2927
2802.85 2916
2803.35 2571
2803.85 2674
2804.35 2784
2804.85 2788
2805.34 2802
2805.84 2707
2806.34 2582
2806.84 2933
2807.34 3125
2807.84 3192
2808.34 3533
2808.84 3536
2809.34 3649
2809.84 3857
2810.34 4152
2810.84 4251
2811.34 4168
2811.84 4170
2812.34 3837
2812.84 3941
2813.34 3703
2813.84 3261
2814.34 3097
2814.84 2792
2815.34 2736
2815.84 2436
2816.34 2580
2816.84 2430
2817.34 2168
2817.84 2326
2818.35 2318
2818.85 2182
2819.35 2201
2819.85 2396
2820.35 2523
2820.85 2264
2821.35 2358
2821.85 2300
2822.35 2404
2822.85 2304
2823.35 2311
2823.85 2341
2824.36 2368
2824.86 2407
2825.36 2307
2825.86 2246
2826.36 2056
2826.86 2129
2827.36 2281
2827.86 2179
2828.37 2217
2828.87 2327
2829.37 2175
2829.87 2192
2830.37 2245
2830.87 2153
2831.38 2014
2831.88 2055
2832.38 2233
2832.88 2136
2833.38 2146
2833.88 1967
2834.39 2027
2834.89 2054
2835.39 2110
2835.89 2269
2836.40 2235
2836.90 2033
2837.40 2121
2837.90 2203
2838.40 2266
2838.91 2289
2839.41 2140
2839.91 2201
2840.41 2171
2840.92 2236
2841.42 2191
2841.92 2333
2842.42 2144
2842.93 2162
2843.43 2124
2843.93 2302
2844.44 2117
2844.94 2217
2845.44 2172
2845.94 2343
2846.45 2338
2846.95 2317
2847.45 2155
2847.96 2201
2848.46 2232
2848.96 2201
2849.47 2279
2849.97 2316
2850.47 2292
2850.98 2386
2851.48 2306
2851.98 2331
2852.49 2235
2852.99 2073
2853.50 2069
2854.00 2011
2854.50 2030
2855.01 1979
2855.51 1944
2856.01 2047
2856.52 2032
2857.02 1961
2857.53 1928
2858.03 1998
2858.53 2066
2859.04 2065
2859.54 2147
2860.05 2103
2860.55 2043
2861.06 2110
2861.56 1986
2862.06 1932
2862.57 2023
2863.07 2070
2863.58 2075
2864.08 2105
2864.59 2049
2865.09 1822
2865.60 1854
2866.10 1971
2866.61 1975
2867.11 2016
2867.62 1958
2868.12 1911
2868.63 1950
2869.13 1928
2869.64 1960
2870.14 1967
2870.65 2054
2871.15 1971
2871.66 2146
2872.16 2046
2872.67 1925
2873.17 1970
2873.68 2099
2874.18 2226
2874.69 2280
2875.20 2274
2875.70 2280
2876.21 2235
2876.71 2155
2877.22 2189
2877.72 2286
2878.23 2253
2878.74 2249
2879.24 2030
2879.75 2180
2880.25 2126
2880.76 2320
2881.27 2369
2881.77 2283
2882.28 2505
2882.79 2344
2883.29 2568
2883.80 2693
2884.30 2634
2884.81 2726
2885.32 2732
2885.82 2884
2886.33 2882
2886.84 2740
2887.34 2798
2887.85 2964
2888.36 3166
2888.86 3127
2889.37 3112
2889.88 3198
2890.38 3151
2890.89 3221
2891.40 2958
2891.91 3197
2892.41 2854
2892.92 2776
2893.43 2842
2893.93 2633
2894.44 2432
2894.95 2436
2895.46 2322
2895.96 2366
2896.47 2349
2896.98 2493
2897.49 2583
2897.99 2489
2898.50 2396
2899.01 2332
2899.52 2600
2900.03 2549
2900.53 2532
2901.04 2769
2901.55 2618
2902.06 2647
2902.56 2636
2903.07 2499
2903.58 2317
2904.09 2411
2904.60 2364
2905.11 2453
2905.61 2538
2906.12 2547
2906.63 2483
2907.14 2417
2907.65 2572
2908.16 2560
2908.66 2504
2909.17 2369
2909.68 2479
2910.19 2399
2910.70 2164
2911.21 2163
2911.72 2057
2912.23 2161
2912.73 2197
2913.24 2153
2913.75 2168
2914.26 2031
2914.77 2089
2915.28 2139
2915.79 2218
2916.30 2019
2916.81 2195
2917.32 2365
2917.83 2355
2918.33 2320
2918.84 2302
2919.35 2326
2919.86 2240
2920.37 2141
2920.88 2121
2921.39 2068
2921.90 2045
2922.41 2124
2922.92 2162
2923.43 2422
2923.94 2548
2924.45 2621
2924.96 2749
2925.47 2931
2925.98 3113
2926.49 3196
2927.00 3212
2927.51 3288
2928.02 3566
2928.53 3478
2929.04 3339
2929.55 3198
2930.06 3179
2930.57 3178
2931.08 2772
2931.59 2661
2932.11 2575
2932.62 2411
2933.13 2256
2933.64 2068
2934.15 2007
2934.66 1978
2935.17 2108
2935.68 2108
2936.19 2158
2936.70 2041
2937.21 2147
2937.72 2082
2938.24 2092
2938.75 2121
2939.26 2000
2939.77 2028
2940.28 2147
2940.79 2126
2941.30 2118
2941.81 2082
2942.33 2163
2942.84 2098
2943.35 2005
2943.86 1992
2944.37 2077
2944.88 2090
2945.40 2206
2945.91 2193
2946.42 2382
2946.93 2338
2947.44 2331
2947.96 2356
2948.47 2334
2948.98 2360
2949.49 2527
2950.00 2388
2950.52 2316
2951.03 2294
2951.54 2487
2952.05 2391
2952.57 2266
2953.08 2285
2953.59 2298
2954.10 2188
2954.62 2287
2955.13 2219
2955.64 2099
2956.15 2143
2956.67 2212
2957.18 2171
2957.69 2206
2958.20 2265
2958.72 2179
2959.23 2200
2959.74 2043
2960.26 2005
2960.77 2231
2961.28 2134
2961.80 2256
2962.31 2411
2962.82 2400
2963.34 2417
2963.85 2294
2964.36 2290
2964.88 2327
2965.39 2357
2965.90 2442
2966.42 2326
2966.93 2306
2967.44 2275
2967.96 2200
2968.47 2285
2968.98 2344
2969.50 2193
2970.01 2098
2970.53 2159
2971.04 2122
2971.55 2109
2972.07 2196
2972.58 2027
2973.10 2106
2973.61 2063
2974.12 2037
2974.64 2118
2975.15 2137
2975.67 2082
2976.18 2253
2976.70 2218
2977.21 2173
2977.73 2027
2978.24 2143
2978.75 2362
2979.27 2240
2979.78 2154
2980.30 2155
2980.81 2058
2981.33 2198
2981.84 2215
2982.36 2273
2982.87 2232
2983.39 2208
2983.90 2358
2984.42 2236
2984.93 2190
2985.45 2188
2985.96 2121
2986.48 2240
2987.00 2361
2987.51 2208
2988.03 2309
2988.54 2343
2989.06 2342
2989.57 2459
2990.09 2460
2990.60 2577
2991.12 2454
2991.64 2587
2992.15 2510
2992.67 2644
2993.18 2479
2993.70 2595
2994.21 2720
2994.73 2475
2995.25 2561
2995.76 2759
2996.28 2954
2996.80 3013
2997.31 3071
2997.83 3152
2998.34 3110
2998.86 3207
2999.38 3289
2999.89 3245
3000.41 3279
3000.93 3340
3001.44 3335
3001.96 3370
3002.48 3339
3002.99 3269
3003.51 3536
3004.03 3498
3004.54 3674
3005.06 3694
3005.58 3809
3006.09 3997
3006.61 4181
3007.13 4211
3007.65 4314
3008.16 4535
3008.68 4738
3009.20 4518
3009.71 4330
3010.23 4184
3010.75 3784
3011.27 3422
3011.78 3147
3012.30 2802
3012.82 2962
3013.34 2775
3013.85 2612
3014.37 2542
3014.89 2476
3015.41 2378
3015.93 2361
3016.44 2418
3016.96 2344
3017.48 2460
3018.00 2468
3018.52 2390
3019.03 2523
3019.55 2470
3020.07 2512
3020.59 2399
3021.11 2596
3021.63 2778
3022.14 2644
3022.66 2586
3023.18 2720
3023.70 2597
3024.22 2923
3024.74 2885
3025.25 2872
3025.77 2918
3026.29 2767
3026.81 2825
3027.33 2847
3027.85 2858
3028.37 2865
3028.89 2839
3029.41 2593
3029.92 2495
3030.44 2652
3030.96 2723
3031.48 2545
3032.00 2335
3032.52 2368
3033.04 2342
3033.56 2387
3034.08 2431
3034.60 2667
3035.12 2656
3035.64 2577
3036.16 2505
3036.68 2562
3037.20 2532
3037.72 2660
3038.24 2686
3038.76 2579
3039.28 2703
3039.80 2483
3040.32 2385
3040.84 2253
3041.36 2347
3041.88 2342
3042.40 2172
3042.92 2306
3043.44 2300
3043.96 2336
3044.48 2361
3045.00 2309
3045.52 2257
3046.04 2178
3046.56 2228
3047.08 2204
3047.60 2125
3048.12 2132
3048.64 2219
3049.16 2269
3049.68 2186
3050.20 2169
3050.72 2235
3051.24 2312
3051.77 2223
3052.29 2012
3052.81 2030
3053.33 2282
3053.85 2178
3054.37 2195
3054.89 2293
3055.41 2237
3055.93 2195
3056.46 2130
3056.98 2222
3057.50 2122
3058.02 2089
3058.54 2209
3059.06 1955
3059.58 2063
3060.11 2099
3060.63 2152
3061.15 2180
3061.67 2019
3062.19 2000
3062.71 1950
3063.24 1988
3063.76 2141
3064.28 2074
3064.80 1977
3065.32 2038
3065.85 2107
3066.37 2021
3066.89 2180
3067.41 2349
3067.94 2333
3068.46 2332
3068.98 2268
3069.50 2183
3070.03 2187
3070.55 2285
3071.07 2376
3071.59 2190
3072.12 2170
3072.64 2432
3073.16 2237
3073.68 2219
3074.21 2402
3074.73 2460
3075.25 2321
3075.78 2265
3076.30 2473
3076.82 2465
3077.34 2458
3077.87 2539
3078.39 2549
3078.91 2491
3079.44 2504
3079.96 2450
3080.48 2758
3081.01 2582
3081.53 2682
3082.05 2740
3082.58 2874
3083.10 2848
3083.63 2800
3084.15 2784
3084.67 2802
3085.20 2854
3085.72 2668
3086.24 2701
3086.77 2659
3087.29 2578
3087.82 2414
3088.34 2531
3088.86 2551
3089.39 2592
3089.91 2444
3090.44 2620
3090.96 2504
3091.49 2505
3092.01 2756
3092.53 2718
3093.06 2463
3093.58 2483
3094.11 2682
3094.63 2553
3095.16 2453
3095.68 2528
3096.21 2414
3096.73 2380
3097.26 2459
3097.78 2577
3098.31 2623
3098.83 2832
3099.36 2694
3099.88 2813
3100.41 2996
3100.93 3315
3101.46 3594
3101.98 3683
3102.51 3868
3103.03 4594
3103.56 5074
3104.08 5747
3104.61 6205
3105.13 6894
3105.66 6932
3106.18 6972
3106.71 7088
3107.24 7079
3107.76 6748
3108.29 6133
3108.81 5703
3109.34 5295
3109.86 4559
3110.39 4107
3110.92 3632
3111.44 3348
3111.97 3212
3112.49 3206
3113.02 3076
3113.55 3147
3114.07 3031
3114.60 2933
3115.12 3060
3115.65 3036
3116.18 2992
3116.70 2815
3117.23 2593
3117.76 2616
3118.28 2452
3118.81 2382
3119.34 2384
3119.86 2504
3120.39 2445
3120.92 2465
3121.44 2230
3121.97 2439
3122.50 2456
3123.02 2319
3123.55 2540
3124.08 2582
3124.61 2549
3125.13 2420
3125.66 2323
3126.19 2343
3126.72 2475
3127.24 2329
3127.77 2360
3128.30 2473
3128.82 2582
3129.35 2359
3129.88 2282
3130.41 2399
3130.93 2284
3131.46 2167
3131.99 2225
3132.52 2122
3133.05 2077
3133.57 2223
3134.10 2353
3134.63 2300
3135.16 2208
3135.69 2352
3136.21 2251
3136.74 2286
3137.27 2436
3137.80 2510
3138.33 2398
3138.85 2388
3139.38 2211
3139.91 2365
3140.44 2386
3140.97 2349
3141.50 2365
3142.03 2171
3142.55 2302
3143.08 2299
3143.61 2259
3144.14 2223
3144.67 2055
3145.20 2113
3145.73 2283
3146.26 2339
3146.79 2438
3147.31 2363
3147.84 2337
3148.37 2309
3148.90 2438
3149.43 2312
3149.96 2509
3150.49 2422
3151.02 2634
3151.55 2631
3152.08 2556
3152.61 2512
3153.14 2515
3153.67 2502
3154.20 2600
3154.73 2513
3155.25 2299
3155.78 2322
3156.31 2184
3156.84 2189
3157.37 2239
3157.90 2414
3158.43 2351
3158.96 2332
3159.49 2485
3160.02 2627
3160.55 2543
3161.08 2469
3161.61 2407
3162.14 2468
3162.68 2354
3163.21 2362
3163.74 2388
3164.27 2434
3164.80 2251
3165.33 2247
3165.86 2233
3166.39 2383
3166.92 2157
3167.45 2231
3167.98 2196
3168.51 2281
3169.04 2087
3169.57 2098
3170.10 2161
3170.64 2311
3171.17 2066
3171.70 2023
3172.23 2083
3172.76 2184
3173.29 2038
3173.82 2043
3174.35 2188
3174.88 2273
3175.42 2091
3175.95 2086
3176.48 2257
3177.01 2428
3177.54 2289
3178.07 2206
3178.61 2254
3179.14 2257
3179.67 2140
3180.20 2291
3180.73 2239
3181.26 2336
3181.80 2307
3182.33 2365
3182.86 2162
3183.39 2323
3183.92 2242
3184.46 2317
3184.99 2135
3185.52 2123
3186.05 2202
3186.59 2056
3187.12 2138
3187.65 2120
3188.18 2028
3188.72 2047
3189.25 1965
3189.78 1926
3190.31 1913
3190.85 2031
3191.38 1999
3191.91 2146
3192.44 2048
3192.98 2142
3193.51 2191
3194.04 2097
3194.58 1978
3195.11 2045
3195.64 2203
3196.17 2257
3196.71 2222
3197.24 2131
3197.77 2049
3198.31 2258
3198.84 2237
3199.37 2245
3199.91 2159
3200.44 2295
3200.98 2409
3201.51 2255
3202.04 2184
3202.58 2274
3203.11 2311
3203.64 2216
3204.18 2415
3204.71 2288
3205.24 2385
3205.78 2452
3206.31 2433
3206.85 2367
3207.38 2331
3207.91 2419
3208.45 2359
3208.98 2317
3209.52 2495
3210.05 2640
3210.59 2645
3211.12 2471
3211.65 2574
3212.19 2675
3212.72 2600
3213.26 2731
3213.79 2785
3214.33 2775
3214.86 2817
3215.40 2676
3215.93 2757
3216.47 2605
3217.00 2650
3217.54 2539
3218.07 2412
3218.61 2477
3219.14 2396
3219.68 2366
3220.21 2280
3220.75 2266
3221.28 2300
3221.82 2294
3222.35 2205
3222.89 2236
3223.42 2321
3223.96 2385
3224.49 2328
3225.03 2294
3225.57 2347
3226.10 2424
3226.64 2386
3227.17 2586
3227.71 2691
3228.24 2582
3228.78 2540
3229.32 2549
3229.85 2429
3230.39 2450
3230.92 2431
3231.46 2358
3232.00 2463
3232.53 2364
3233.07 2369
3233.60 2266
3234.14 2224
3234.68 2356
3235.21 2324
3235.75 2270
3236.29 2129
3236.82 2249
3237.36 2384
3237.90 2356
3238.43 2501
3238.97 2457
3239.51 2449
3240.04 2422
3240.58 2464
3241.12 2809
3241.65 2786
3242.19 2735
3242.73 2622
3243.26 2857
3243.80 2693
3244.34 2578
3244.88 2462
3245.41 2525
3245.95 2512
3246.49 2528
3247.02 2602
3247.56 2565
3248.10 2405
3248.64 2647
3249.17 2678
3249.71 2565
3250.25 2554
3250.79 2545
3251.33 2530
3251.86 2488
3252.40 2697
3252.94 2601
3253.48 2669
3254.01 2678
3254.55 2711
3255.09 2701
3255.63 2840
3256.17 2839
3256.70 2688
3257.24 2795
3257.78 2792
3258.32 2822
3258.86 2820
3259.40 2782
3259.93 2926
3260.47 2899
3261.01 2959
3261.55 3251
3262.09 3658
3262.63 3663
3263.17 3778
3263.70 4056
3264.24 4163
3264.78 4313
3265.32 4398
3265.86 5025
3266.40 5074
3266.94 5495
3267.48 5954
3268.02 5685
3268.56 6423
3269.09 6552
3269.63 6756
3270.17 6448
3270.71 6185
3271.25 6177
3271.79 5817
3272.33 5509
3272.87 4823
3273.41 4609
3273.95 4076
3274.49 3785
3275.03 3495
3275.57 3248
3276.11 3468
3276.65 3279
3277.19 3316
3277.73 3175
3278.27 2903
3278.81 2999
3279.35 3036
3279.89 3194
3280.43 3330
3280.97 3097
3281.51 3185
3282.05 3296
3282.59 2942
3283.13 3123
3283.67 3252
3284.21 3183
3284.75 3137
3285.29 3311
3285.83 3365
3286.37 3266
3286.91 3278
3287.45 3495
3287.99 3687
3288.53 3480
3289.08 3388
3289.62 3664
3290.16 3499
3290.70 3552
3291.24 3617
3291.78 3641
3292.32 3568
3292.86 3468
3293.40 3384
3293.95 3611
3294.49 3683
3295.03 4111
3295.57 4184
3296.11 4790
3296.65 5046
3297.19 5177
3297.73 5342
3298.28 5313
3298.82 5525
3299.36 5878
3299.90 5610
3300.44 5192
3300.99 5117
3301.53 4787
3302.07 4484
3302.61 4403
3303.15 4205
3303.69 3899
3304.24 4081
3304.78 3637
3305.32 3550
3305.86 3444
3306.41 3386
3306.95 3466
3307.49 3367
3308.03 3385
3308.58 3402
3309.12 3336
3309.66 3215
3310.20 3286
3310.75 3096
3311.29 2907
3311.83 3042
3312.37 3204
3312.92 3206
3313.46 2961
3314.00 2973
3314.54 3120
3315.09 3192
3315.63 3159
3316.17 3333
3316.72 3397
3317.26 3441
3317.80 3568
3318.35 3643
3318.89 3826
3319.43 3778
3319.98 3783
3320.52 3911
3321.06 4111
3321.61 4286
3322.15 4438
3322.69 4411
3323.24 4509
3323.78 4738
3324.33 4678
3324.87 4689
3325.41 4724
3325.96 4623
3326.50 4247
3327.04 4365
3327.59 4400
3328.13 4296
3328.68 4360
3329.22 4156
3329.76 3961
3330.31 3900
3330.85 3970
3331.40 3882
3331.94 4144
3332.49 4597
3333.03 5148
3333.58 6286
3334.12 7600
3334.66 9029
3335.21 10733
3335.75 13042
3336.30 15155
3336.84 17477
3337.39 19770
3337.93 21813
3338.48 23283
3339.02 23880
3339.57 23964
3340.11 23834
3340.66 23045
3341.20 20919
3341.75 18517
3342.29 16239
3342.84 13848
3343.38 11938
3343.93 9889
3344.47 7753
3345.02 6434
3345.57 5449
3346.11 4912
3346.66 4773
3347.20 4413
3347.75 4106
3348.29 3850
3348.84 3891
3349.38 3887
3349.93 3723
3350.48 3476
3351.02 3374
3351.57 3428
3352.11 3210
3352.66 3392
3353.21 3296
3353.75 3395
3354.30 3313
3354.84 3464
3355.39 3277
3355.94 3273
3356.48 3215
3357.03 3128
3357.58 3331
3358.12 3385
3358.67 3309
3359.22 3338
3359.76 3400
3360.31 3536
3360.86 3480
3361.40 3472
3361.95 3524
3362.50 3383
3363.04 3269
3363.59 3292
3364.14 3264
3364.68 3299
3365.23 3190
3365.78 3369
3366.33 3279
3366.87 3220
3367.42 3430
3367.97 3060
3368.51 3281
3369.06 3167
3369.61 3188
3370.16 3334
3370.70 3226
3371.25 3271
3371.80 3211
3372.35 3385
3372.90 3475
3373.44 3459
3373.99 3655
3374.54 3924
3375.09 3988
3375.63 4061
3376.18 4398
3376.73 4503
3377.28 4512
3377.83 4442
3378.37 4597
3378.92 4204
3379.47 4017
3380.02 3845
3380.57 3765
3381.12 3549
3381.66 3316
3382.21 3205
3382.76 2922
3383.31 2946
3383.86 2928
3384.41 2743
3384.96 2745
3385.50 2522
3386.05 2712
3386.60 2586
3387.15 2549
3387.70 2450
3388.25 2548
3388.80 2491
3389.35 2505
3389.90 2389
3390.44 2449
3390.99 2479
3391.54 2466
3392.09 2494
3392.64 2566
3393.19 2558
3393.74 2528
3394.29 2352
3394.84 2336
3395.39 2374
3395.94 2409
3396.49 2487
3397.04 2562
3397.59 2585
3398.14 2599
3398.69 2436
3399.24 2427
3399.79 2584
3400.34 2424
3400.89 2547
3401.44 2519
3401.99 2446
3402.54 2388
3403.09 2222
3403.64 2211
3404.19 2388
3404.74 2343
3405.29 2232
3405.84 2250
3406.39 2331
3406.94 2331
3407.49 2328
3408.04 2324
3408.59 2384
3409.14 2331
3409.69 2415
3410.24 2409
3410.79 2242
3411.34 2456
3411.89 2539
3412.45 2406
3413.00 2556
3413.55 2728
3414.10 2814
3414.65 2920
3415.20 2823
3415.75 2848
3416.30 2846
3416.85 2911
3417.41 2806
3417.96 2825
3418.51 2826
3419.06 2717
3419.61 2467
3420.16 2393
3420.71 2297
3421.27 2418
3421.82 2259
3422.37 2271
3422.92 2217
3423.47 2233
3424.02 2475
3424.58 2412
3425.13 2436
3425.68 2522
3426.23 2442
3426.78 2589
3427.34 2527
3427.89 2448
3428.44 2513
3428.99 2446
3429.55 2377
3430.10 2311
3430.65 2247
3431.20 2324
3431.76 2208
3432.31 2158
3432.86 2214
3433.41 2281
3433.97 2214
3434.52 2146
3435.07 2148
3435.62 2156
3436.18 2235
3436.73 2181
3437.28 2239
3437.84 2284
3438.39 2175
3438.94 2206
3439.49 2089
3440.05 2125
3440.60 2246
3441.15 2319
3441.71 2244
3442.26 2348
3442.81 2328
3443.37 2405
3443.92 2291
3444.47 2161
3445.03 2374
3445.58 2284
3446.13 2165
3446.69 2320
3447.24 2270
3447.80 2139
3448.35 2216
3448.90 2259
3449.46 2142
3450.01 2118
3450.57 2221
3451.12 2127
3451.67 2257
3452.23 2249
3452.78 2157
3453.34 2266
3453.89 2246
3454.44 2062
3455.00 1992
3455.55 2049
3456.11 2066
3456.66 2066
3457.22 1941
3457.77 1968
3458.33 1999
3458.88 1950
3459.43 2060
3459.99 2191
3460.54 2085
3461.10 2013
3461.65 2067
3462.21 2149
3462.76 2145
3463.32 1999
3463.87 2056
3464.43 2096
3464.98 2252
3465.54 2222
3466.09 2297
3466.65 2149
3467.21 2245
3467.76 2150
3468.32 2138
3468.87 2131
3469.43 2102
3469.98 2038
3470.54 2096
3471.09 2119
3471.65 2199
3472.20 2215
3472.76 2327
3473.32 2436
3473.87 2374
3474.43 2434
3474.98 2186
3475.54 2178
3476.10 2386
3476.65 2350
3477.21 2119
3477.76 2205
3478.32 2269
3478.88 2365
3479.43 2531
3479.99 2544
3480.55 2591
3481.10 2559
3481.66 2679
3482.22 2678
3482.77 2594
3483.33 2722
3483.89 2785
3484.44 2796
3485.00 2777
3485.56 2784
3486.11 2737
3486.67 2717
3487.23 2695
3487.78 2697
3488.34 2576
3488.90 2672
3489.45 2731
3490.01 2894
3490.57 3068
3491.13 3345
3491.68 3616
3492.24 3761
3492.80 4006
3493.35 4452
3493.91 4834
3494.47 4902
3495.03 4774
3495.58 4839
3496.14 5178
3496.70 5211
3497.26 5028
3497.82 4875
3498.37 4887
3498.93 4791
3499.49 4794
3500.05 5114
3500.61 5095
3501.16 5120
3501.72 5639
3502.28 5672
3502.84 6084
3503.40 6346
3503.95 6024
3504.51 5713
3505.07 5426
3505.63 5418
3506.19 5052
3506.75 4769
3507.30 4589
3507.86 4501
3508.42 4388
3508.98 4360
3509.54 4232
3510.10 4171
3510.66 4045
3511.22 3844
3511.77 3625
3512.33 3379
3512.89 3294
3513.45 3001
3514.01 3040
3514.57 3066
3515.13 2828
3515.69 2768
3516.25 2927
3516.81 2686
3517.37 2637
3517.92 2626
3518.48 2587
3519.04 2667
3519.60 2603
3520.16 2692
3520.72 2545
3521.28 2658
3521.84 2641
3522.40 2732
3522.96 2907
3523.52 2873
3524.08 3011
3524.64 2975
3525.20 3056
3525.76 3222
3526.32 2999
3526.88 2965
3527.44 2883
3528.00 2886
3528.56 2953
3529.12 2785
3529.68 2470
3530.24 2444
3530.80 2475
3531.36 2412
3531.92 2445
3532.48 2435
3533.04 2228
3533.60 2285
3534.17 2327
3534.73 2378
3535.29 2238
3535.85 2304
3536.41 2280
3536.97 2227
3537.53 2266
3538.09 2335
3538.65 2340
3539.21 2562
3539.77 2602
3540.34 2508
3540.90 2457
3541.46 2558
3542.02 2555
3542.58 2625
3543.14 2514
3543.70 2563
3544.26 2665
3544.83 2548
3545.39 2442
3545.95 2671
3546.51 2822
3547.07 2828
3547.63 2766
3548.20 2549
3548.76 2483
3549.32 2562
3549.88 2477
3550.44 2449
3551.01 2483
3551.57 2372
3552.13 2087
3552.69 2204
3553.25 2336
3553.82 2317
3554.38 2229
3554.94 2089
3555.50 2084
3556.07 2221
3556.63 2120
3557.19 2132
3557.75 2198
3558.32 2136
3558.88 2138
3559.44 2283
3560.00 2381
3560.57 2287
3561.13 2198
3561.69 2064
3562.26 2098
3562.82 2195
3563.38 2107
3563.94 2207
3564.51 2271
3565.07 2251
3565.63 2201
3566.20 2123
3566.76 2151
3567.32 2115
3567.89 2176
3568.45 2094
3569.01 2066
3569.58 2049
3570.14 2090
3570.70 1892
3571.27 2035
3571.83 1979
3572.39 1963
3572.96 1945
3573.52 2017
3574.09 2059
3574.65 2118
3575.21 2094
3575.78 1994
3576.34 1809
3576.91 1954
3577.47 2128
3578.03 2124
3578.60 2173
3579.16 2096
3579.73 2194
3580.29 2097
3580.86 2064
3581.42 2007
3581.98 2121
3582.55 2124
3583.11 2019
3583.68 2022
3584.24 2035
3584.81 2070
3585.37 1961
3585.94 1943
3586.50 2101
3587.07 2074
3587.63 2027
3588.20 2059
3588.76 2119
3589.33 2051
3589.89 2061
3590.46 2192
3591.02 2168
3591.59 2030
3592.15 2092
3592.72 2116
3593.28 2066
3593.85 1986
3594.41 1986
3594.98 2190
3595.54 2186
3596.11 2166
3596.68 2104
3597.24 2052
3597.81 2038
3598.37 2171
3598.94 2191
3599.50 1922
3600.07 1948
3600.64 2017
3601.20 2061
3601.77 2173
3602.33 2124
3602.90 2260
3603.47 2309
3604.03 2206
3604.60 2344
3605.16 2320
3605.73 2148
3606.30 2241
3606.86 2224
3607.43 2222
3608.00 2055
3608.56 2106
3609.13 2006
3609.70 1956
3610.26 1911
3610.83 1884
3611.40 1893
3611.96 1864
3612.53 1869
3613.10 2008
3613.66 2009
3614.23 1917
3614.80 2010
3615.36 1993
3615.93 2158
3616.50 2415
3617.07 2798
3617.63 3028
3618.20 3278
3618.77 3726
3619.34 4082
3619.90 4122
3620.47 4435
3621.04 4828
3621.61 4896
3622.17 4884
3622.74 4769
3623.31 4557
3623.88 4094
3624.44 3864
3625.01 3541
3625.58 3257
3626.15 2842
3626.72 2659
3627.28 2441
3627.85 2253
3628.42 2125
3628.99 2192
3629.56 2021
3630.12 2110
3630.69 2105
3631.26 2095
3631.83 2021
3632.40 1965
3632.97 1937
3633.53 2061
3634.10 1990
3634.67 1925
3635.24 2018
3635.81 2049
3636.38 1909
3636.95 1887
3637.52 1877
3638.08 2093
3638.65 2010
3639.22 2034
3639.79 2056
3640.36 1988
3640.93 2219
3641.50 2173
3642.07 2223
3642.64 2452
3643.21 2511
3643.78 2707
3644.34 2749
3644.91 2647
3645.48 2710
3646.05 2743
3646.62 2786
3647.19 2631
3647.76 2617
3648.33 2623
3648.90 2669
3649.47 2603
3650.04 2595
3650.61 2587
3651.18 2580
3651.75 2611
3652.32 2407
3652.89 2396
3653.46 2353
3654.03 2500
3654.60 2334
3655.17 2468
3655.74 2712
3656.31 2655
3656.88 2595
3657.45 2637
3658.02 2669
3658.59 2629
3659.16 2648
3659.73 2874
3660.30 2745
3660.87 2726
3661.45 2652
3662.02 2814
3662.59 2717
3663.16 2750
3663.73 2706
3664.30 2536
3664.87 2485
3665.44 2485
3666.01 2513
3666.58 2407
3667.15 2439
3667.73 2535
3668.30 2696
3668.87 2689
3669.44 2442
3670.01 2470
3670.58 2458
3671.15 2338
3671.73 2254
3672.30 2160
3672.87 2148
3673.44 2219
3674.01 2295
3674.58 2345
3675.16 2302
3675.73 2233
3676.30 2365
3676.87 2453
3677.44 2445
3678.01 2241
3678.59 2317
3679.16 2403
3679.73 2377
3680.30 2275
3680.88 2210
3681.45 2204
3682.02 2198
3682.59 2170
3683.16 2272
3683.74 2162
3684.31 2078
3684.88 2134
3685.45 2072
3686.03 2217
3686.60 2134
3687.17 2065
3687.74 2247
3688.32 2344
3688.89 2467
3689.46 2589
3690.04 2546
3690.61 2795
3691.18 2885
3691.76 2940
3692.33 3154
3692.90 2895
3693.47 3136
3694.05 2969
3694.62 2953
3695.19 2869
3695.77 2826
3696.34 2682
3696.91 2561
3697.49 2275
3698.06 2401
3698.64 2386
3699.21 2324
3699.78 2105
3700.36 2258
3700.93 2202
3701.50 2244
3702.08 2164
3702.65 2143
3703.23 2146
3703.80 2158
3704.37 2227
3704.95 2256
3705.52 2300
3706.10 2219
3706.67 2284
3707.24 2275
3707.82 2306
3708.39 2218
3708.97 2284
3709.54 2260
3710.12 2200
3710.69 2099
3711.27 2202
3711.84 2255
3712.41 2153
3712.99 2088
3713.56 2228
3714.14 2361
3714.71 2153
3715.29 2194
3715.86 2120
3716.44 2042
3717.01 2062
3717.59 2149
3718.16 2106
3718.74 2015
3719.31 2151
3719.89 1985
3720.46 1963
3721.04 1917
3721.61 1888
3722.19 1920
3722.77 2026
3723.34 1914
3723.92 1865
3724.49 1909
3725.07 1936
3725.64 1772
3726.22 1833
3726.79 1986
3727.37 1946
3727.95 1813
3728.52 1941
3729.10 1827
3729.67 2083
3730.25 2063
3730.83 2051
3731.40 2087
3731.98 2191
3732.56 2181
3733.13 2328
3733.71 2468
3734.28 2584
3734.86 2557
3735.44 2892
3736.01 2976
3736.59 2824
3737.17 2724
3737.74 2824
3738.32 2799
3738.90 2530
3739.47 2428
3740.05 2390
3740.63 2265
3741.20 2253
3741.78 2109
3742.36 2040
3742.93 2181
3743.51 2044
3744.09 2069
3744.67 1909
3745.24 1961
3745.82 2032
3746.40 1930
3746.97 1895
3747.55 1932
3748.13 1956
3748.71 1801
3749.28 1869
3749.86 1964
3750.44 2100
3751.02 2020
3751.59 2076
3752.17 2031
3752.75 1938
3753.33 1884
3753.91 1846
3754.48 1804
3755.06 1836
3755.64 1763
3756.22 1813
3756.80 1824
3757.37 1843
3757.95 1793
3758.53 1887
3759.11 1891
3759.69 1924
3760.27 1864
3760.84 1825
3761.42 1919
3762.00 1922
3762.58 2027
3763.16 1998
3763.74 2153
3764.31 2102
3764.89 2106
3765.47 2041
3766.05 2120
3766.63 2000
3767.21 1976
3767.79 1893
3768.37 1954
3768.95 2024
3769.52 1991
3770.10 1919
3770.68 1976
3771.26 1967
3771.84 1951
3772.42 1842
3773.00 1975
3773.58 1966
3774.16 1906
3774.74 1973
3775.32 1880
3775.90 1951
3776.48 1839
3777.06 1832
3777.64 1826
3778.22 1793
3778.80 1724
3779.38 1663
3779.96 1701
3780.54 1863
3781.12 1915
3781.70 1853
3782.28 1904
3782.86 1791
3783.44 1798
3784.02 1732
3784.60 1792
3785.18 1819
3785.76 1786
3786.34 1873
3786.92 1808
3787.50 1833
3788.08 1864
3788.66 1809
3789.24 1892
3789.82 1693
3790.40 1800
3790.98 1964
3791.56 1862
3792.14 1867
3792.72 1927
3793.30 1830
3793.89 1846
3794.47 1712
3795.05 1853
3795.63 1947
3796.21 1825
3796.79 1713
3797.37 1852
3797.95 1821
3798.53 1822
3799.12 1815
3799.70 1846
3800.28 1930
3800.86 1817
3801.44 1784
3802.02 1856
3802.60 1751
3803.19 1779
3803.77 1925
3804.35 1938
3804.93 1903
3805.51 2058
3806.10 1940
3806.68 2077
3807.26 2121
3807.84 1991
3808.42 1924
3809.01 1951
3809.59 1966
3810.17 2102
3810.75 2176
3811.33 2067
3811.92 2104
3812.50 2164
3813.08 2189
3813.66 2322
3814.25 2258
3814.83 2246
3815.41 2152
3815.99 2228
3816.58 2240
3817.16 2187
3817.74 2146
3818.32 2239
3818.91 2144
3819.49 2030
3820.07 2080
3820.66 2071
3821.24 1892
3821.82 1879
3822.41 1891
3822.99 1850
3823.57 1884
3824.16 1869
3824.74 1962
3825.32 1839
3825.91 1745
3826.49 1725
3827.07 1828
3827.66 1867
3828.24 1873
3828.82 2110
3829.41 1992
3829.99 1818
3830.57 1860
3831.16 1936
3831.74 1919
3832.33 1869
3832.91 1873
3833.49 1930
3834.08 1913
3834.66 1821
3835.25 1813
3835.83 1881
3836.41 2036
3837.00 1913
3837.58 1833
3838.17 1726
3838.75 1828
3839.34 1821
3839.92 1770
3840.50 1856
3841.09 1741
3841.67 1863
3842.26 1873
3842.84 1854
3843.43 1893
3844.01 1839
3844.60 1843
3845.18 1855
3845.77 1765
3846.35 1787
3846.94 1837
3847.52 1815
3848.11 1832
3848.69 1708
3849.28 1671
3849.86 1731
3850.45 1772
3851.03 1697
3851.62 1947
3852.20 1810
3852.79 1872
3853.37 1923
3853.96 1821
3854.55 1860
3855.13 1789
3855.72 1941
3856.30 1802
3856.89 1880
3857.47 1966
3858.06 1902
3858.65 2070
3859.23 1987
3859.82 2210
3860.40 2417
3860.99 2551
3861.58 2632
3862.16 2848
3862.75 3078
3863.33 3408
3863.92 3726
3864.51 3909
3865.09 4108
3865.68 4297
3866.27 4132
3866.85 4019
3867.44 3924
3868.03 3625
3868.61 3404
3869.20 3129
3869.79 3118
3870.37 2786
3870.96 2382
3871.55 2510
3872.13 2330
3872.72 2091
3873.31 2107
3873.89 2128
3874.48 2182
3875.07 2102
3875.66 2239
3876.24 2214
3876.83 2384
3877.42 2347
3878.00 2268
3878.59 2159
3879.18 2207
3879.77 2143
3880.35 2188
3880.94 1983
3881.53 1984
3882.12 2164
3882.70 2005
3883.29 1931
3883.88 1890
3884.47 1952
3885.06 2034
3885.64 1930
3886.23 1845
3886.82 1873
3887.41 1845
3888.00 1795
3888.58 1849
3889.17 1890
3889.76 2009
3890.35 2125
3890.94 2056
3891.53 2206
3892.11 2230
3892.70 2158
3893.29 2272
3893.88 2386
3894.47 2418
3895.06 2387
3895.65 2195
3896.23 2166
3896.82 2255
3897.41 2274
3898.00 2156
3898.59 2256
3899.18 2148
3899.77 2100
3900.36 2206
3900.95 2081
3901.53 2274
3902.12 2280
3902.71 2177
3903.30 2222
3903.89 2071
3904.48 2074
3905.07 2242
3905.66 2293
3906.25 2321
3906.84 2100
3907.43 2034
3908.02 1967
3908.61 1994
3909.20 2157
3909.79 2088
3910.38 2074
3910.97 2041
3911.56 1984
3912.15 1909
3912.74 1959
3913.33 1863
3913.92 2016
3914.51 1874
3915.10 1871
3915.69 1804
3916.28 1759
3916.87 1750
3917.46 1898
3918.05 1776
3918.64 1783
3919.23 1728
3919.82 1780
3920.41 1780
3921.00 1681
3921.59 1886
3922.18 1780
3922.77 1752
3923.36 1736
3923.95 1700
3924.55 1804
3925.14 1815
3925.73 1961
3926.32 1826
3926.91 1687
3927.50 1791
3928.09 1845
3928.68 1822
3929.27 1860
3929.87 1804
3930.46 1671
3931.05 1840
3931.64 1984
3932.23 1855
3932.82 1801
3933.41 1824
3934.01 1871
3934.60 1874
3935.19 1804
3935.78 1846
3936.37 1739
3936.96 1671
3937.56 1858
3938.15 1684
3938.74 1611
3939.33 1724
3939.92 1816
3940.52 1816
3941.11 1785
3941.70 1789
3942.29 1942
3942.88 1823
3943.48 1741
3944.07 1895
3944.66 1891
3945.25 1828
3945.85 1806
3946.44 1817
3947.03 1826
3947.62 1791
3948.22 1780
3948.81 1736
3949.40 1856
3949.99 1720
3950.59 1834
3951.18 1756
3951.77 1699
3952.37 1741
3952.96 1826
3953.55 1813
3954.15 1651
3954.74 1734
3955.33 1810
3955.93 1708
3956.52 1840
3957.11 1831
3957.71 1759
3958.30 1707
3958.89 1919
3959.49 1969
3960.08 1831
3960.67 2008
3961.27 1803
3961.86 1933
3962.45 1965
3963.05 2087
3963.64 2042
3964.23 1878
3964.83 1829
3965.42 1836
3966.02 1909
3966.61 1769
3967.20 1782
3967.80 1798
3968.39 1809
3968.99 1943
3969.58 1912
3970.18 2055
3970.77 1983
3971.36 1744
3971.96 1806
3972.55 1723
3973.15 1794
3973.74 1919
3974.34 1980
3974.93 1785
3975.53 1783
3976.12 1789
3976.72 1802
3977.31 1806
3977.91 1922
3978.50 1870
3979.10 2053
3979.69 2008
3980.29 2119
3980.88 1962
3981.48 2028
3982.07 1975
3982.67 1931
3983.26 1922
3983.86 1794
3984.45 1806
3985.05 1827
3985.64 1791
3986.24 1831
3986.83 1892
3987.43 1804
3988.03 1818
3988.62 1964
3989.22 1946
3989.81 1956
3990.41 1994
3991.00 1989
3991.60 1890
3992.20 1923
3992.79 1978
3993.39 1936
3993.98 1941
3994.58 1853
3995.18 1920
3995.77 1783
3996.37 1947
3996.97 2082
3997.56 2054
3998.16 2156
3998.75 2112
3999.35 1942
3999.95 2011
4000.54 2175
4001.14 2114
4001.74 1984
4002.33 1957
4002.93 1951
4003.53 2001
4004.12 1970
4004.72 1971
4005.32 2009
4005.92 2030
4006.51 2097
4007.11 2074
4007.71 2019
4008.30 2028
4008.90 2088
4009.50 2217
4010.10 2234
4010.69 2183
4011.29 2119
4011.89 2279
4012.49 2347
4013.08 2223
4013.68 2134
4014.28 2120
4014.88 2219
4015.47 2356
4016.07 2146
4016.67 2389
4017.27 2449
4017.86 2552
4018.46 2684
4019.06 2717
4019.66 2820
4020.26 2772
4020.85 2906
4021.45 2972
4022.05 2933
4022.65 2708
4023.25 2691
4023.85 2508
4024.44 2235
4025.04 2110
4025.64 2065
4026.24 1989
4026.84 2070
4027.44 2241
4028.03 2248
4028.63 2299
4029.23 2150
4029.83 2433
4030.43 2421
4031.03 2427
4031.63 2432
4032.23 2485
4032.83 2408
4033.42 2395
4034.02 2380
4034.62 2301
4035.22 2396
4035.82 2357
4036.42 2343
4037.02 2370
4037.62 2267
4038.22 2180
4038.82 2162
4039.42 2160
4040.02 2130
4040.62 2121
4041.22 2073
4041.82 1901
4042.41 1899
4043.01 1915
4043.61 1954
4044.21 1953
4044.81 2033
4045.41 1949
4046.01 1965
4046.61 1940
4047.21 1889
4047.81 1885
4048.41 1950
4049.01 1943
4049.61 1870
4050.21 1941
4050.82 2139
4051.42 2074
4052.02 2108
4052.62 2103
4053.22 1949
4053.82 1940
4054.42 2028
4055.02 1917
4055.62 1914
4056.22 2222
4056.82 2068
4057.42 2067
4058.02 2090
4058.62 1889
4059.22 1893
4059.83 1960
4060.43 1957
4061.03 1894
4061.63 1991
4062.23 1866
4062.83 1913
4063.43 1730
4064.03 1564
4064.63 1644
4065.24 1760
4065.84 1809
4066.44 1691
4067.04 1737
4067.64 1812
4068.24 1725
4068.85 1751
4069.45 1620
4070.05 1684
4070.65 1715
4071.25 1721
4071.85 1826
4072.46 1819
4073.06 1746
4073.66 1771
4074.26 1718
4074.86 1799
4075.47 1680
4076.07 1575
4076.67 1752
4077.27 1823
4077.88 1711
4078.48 1617
4079.08 1625
4079.68 1751
4080.29 1763
4080.89 1685
4081.49 1830
4082.09 1698
4082.70 1758
4083.30 1731
4083.90 1708
4084.50 1709
4085.11 1787
4085.71 1833
4086.31 1784
4086.92 1713
4087.52 1746
4088.12 1722
4088.72 1598
4089.33 1647
4089.93 1700
4090.53 1573
4091.14 1682
4091.74 1763
4092.34 1717
4092.95 1829
4093.55 1571
4094.16 1637
4094.76 1749
4095.36 1774
4095.97 1805
4096.57 1675
4097.17 1746
4097.78 1805
4098.38 1786
4098.98 1821
4099.59 1852
4100.19 1651
4100.80 1772
4101.40 1760
4102.00 1615
4102.61 1654
4103.21 1615
4103.82 1635
4104.42 1636
4105.03 1764
4105.63 1508
4106.23 1515
4106.84 1563
4107.44 1570
4108.05 1478
4108.65 1501
4109.26 1581
4109.86 1518
4110.47 1578
4111.07 1518
4111.68 1635
4112.28 1630
4112.89 1543
4113.49 1569
4114.10 1496
4114.70 1470
4115.31 1480
4115.91 1577
4116.52 1529
4117.12 1471
4117.73 1476
4118.33 1450
4118.94 1576
4119.54 1627
4120.15 1655
4120.75 1640
4121.36 1548
4121.97 1632
4122.57 1648
4123.18 1595
4123.78 1759
4124.39 1728
4124.99 1749
4125.60 1731
4126.21 1692
4126.81 1709
4127.42 1721
4128.02 1705
4128.63 1610
4129.24 1782
4129.84 1835
4130.45 1703
4131.05 1653
4131.66 1735
4132.27 1677
4132.87 1686
4133.48 1704
4134.09 1722
4134.69 1717
4135.30 1760
4135.91 1656
4136.51 1745
4137.12 1751
4137.73 1815
4138.33 1778
4138.94 1804
4139.55 1843
4140.15 1875
4140.76 1872
4141.37 1863
4141.97 1921
4142.58 1883
4143.19 2023
4143.80 2182
4144.40 1963
4145.01 2065
4145.62 1973
4146.22 2032
4146.83 2008
4147.44 1897
4148.05 1880
4148.65 1809
4149.26 1681
4149.87 1782
4150.48 1657
4151.09 1591
4151.69 1522
4152.30 1708
4152.91 1730
4153.52 1706
4154.12 1682
4154.73 1605
4155.34 1561
4155.95 1576
4156.56 1507
4157.16 1554
4157.77 1529
4158.38 1436
4158.99 1556
4159.60 1628
4160.21 1635
4160.81 1721
4161.42 1682
4162.03 1693
4162.64 1582
4163.25 1556
4163.86 1617
4164.47 1587
4165.08 1705
4165.68 1725
4166.29 1652
4166.90 1634
4167.51 1775
4168.12 1781
4168.73 1718
4169.34 1715
4169.95 1789
4170.56 1699
4171.16 1673
4171.77 1716
4172.38 1780
4172.99 1691
4173.60 1671
4174.21 1618
4174.82 1614
4175.43 1794
4176.04 1797
4176.65 1885
4177.26 1625
4177.87 1726
4178.48 1871
4179.09 1853
4179.70 1813
4180.31 1656
4180.92 1803
4181.53 1881
4182.14 1804
4182.75 1816
4183.36 1814
4183.97 1870
4184.58 1767
4185.19 1712
4185.80 1670
4186.41 1496
4187.02 1630
4187.63 1690
4188.24 1793
4188.85 1668
4189.46 1574
4190.07 1574
4190.68 1631
4191.29 1557
4191.90 1555
4192.51 1602
4193.13 1795
4193.74 1703
4194.35 1646
4194.96 1785
4195.57 1871
4196.18 1926
4196.79 1971
4197.40 1939
4198.01 1893
4198.62 2015
4199.24 2119
4199.85 2095
4200.46 1976
4201.07 1883
4201.68 1832
4202.29 1837
4202.90 1822
4203.52 1793
4204.13 1879
4204.74 1707
4205.35 1727
4205.96 1725
4206.57 1781
4207.19 1729
4207.80 1787
4208.41 1857
4209.02 1801
4209.63 1687
4210.25 1715
4210.86 1825
4211.47 1777
4212.08 1778
4212.69 1723
4213.31 1727
4213.92 1716
4214.53 1724
4215.14 1779
4215.76 1769
4216.37 1761
4216.98 1879
4217.59 1855
4218.21 1949
4218.82 2020
4219.43 2016
4220.04 2139
4220.66 2248
4221.27 2470
4221.88 2543
4222.50 2726
4223.11 2720
4223.72 2769
4224.33 3047
4224.95 3045
4225.56 3249
4226.17 3397
4226.79 3408
4227.40 3658
4228.01 3694
4228.63 3471
4229.24 3434
4229.85 3307
4230.47 3433
4231.08 3370
4231.69 3376
4232.31 3474
4232.92 3243
4233.54 3241
4234.15 3393
4234.76 3634
4235.38 3488
4235.99 3480
4236.61 3659
4237.22 3590
4237.83 3533
4238.45 3412
4239.06 3463
4239.68 3370
4240.29 3164
4240.90 3151
4241.52 3129
4242.13 2826
4242.75 2638
4243.36 2487
4243.98 2475
4244.59 2387
4245.21 2153
4245.82 2115
4246.43 2051
4247.05 2243
4247.66 2211
4248.28 2274
4248.89 2243
4249.51 2066
4250.12 2244
4250.74 2209
4251.35 2079
4251.97 2096
4252.58 2202
4253.20 2105
4253.81 2130
4254.43 2087
4255.04 2020
4255.66 1992
4256.28 1950
4256.89 2170
4257.51 2173
4258.12 2028
4258.74 1917
4259.35 2022
4259.97 2110
4260.58 2021
4261.20 1955
4261.82 1993
4262.43 2079
4263.05 2090
4263.66 2176
4264.28 2004
4264.90 2032
4265.51 1872
4266.13 1890
4266.74 1901
4267.36 1887
4267.98 1917
4268.59 1910
4269.21 1880
4269.82 1938
4270.44 1935
4271.06 2078
4271.67 2058
4272.29 2059
4272.91 2001
4273.52 1960
4274.14 1933
4274.76 1906
4275.37 1976
4275.99 1849
4276.61 1932
4277.22 1831
4277.84 1885
4278.46 1924
4279.08 1937
4279.69 1939
4280.31 1963
4280.93 1906
4281.54 1889
4282.16 1843
4282.78 1870
4283.40 1731
4284.01 1834
4284.63 1759
4285.25 1772
4285.87 1723
4286.48 1725
4287.10 1771
4287.72 1595
4288.34 1604
4288.95 1776
4289.57 1819
4290.19 1832
4290.81 1755
4291.43 1808
4292.04 1779
4292.66 1775
4293.28 1571
4293.90 1646
4294.52 1820
4295.13 1758
4295.75 1713
4296.37 1743
4296.99 1733
4297.61 1779
4298.23 1740
4298.84 1764
4299.46 1836
4300.08 1614
4300.70 1766
4301.32 1737
4301.94 1611
4302.56 1642
4303.17 1741
4303.79 1733
4304.41 1574
4305.03 1535
4305.65 1649
4306.27 1709
4306.89 1807
4307.51 1713
4308.13 1592
4308.75 1611
4309.36 1761
4309.98 1709
4310.60 1799
4311.22 1768
4311.84 1840
4312.46 1792
4313.08 1787
4313.70 1738
4314.32 1853
4314.94 1871
4315.56 1910
4316.18 1827
4316.80 1711
4317.42 1799
4318.04 1837
4318.66 1724
4319.28 1773
4319.90 1793
4320.52 1753
4321.14 1851
4321.76 1998
4322.38 2039
4323.00 2128
4323.62 2064
4324.24 2055
4324.86 2093
4325.48 1922
4326.10 1917
4326.72 2020
4327.34 2107
4327.96 2020
4328.58 2199
4329.20 2254
4329.82 2204
4330.44 2044
4331.07 2045
4331.69 2152
4332.31 2150
4332.93 2031
4333.55 2094
4334.17 2063
4334.79 2070
4335.41 2216
4336.03 2285
4336.65 2413
4337.28 2582
4337.90 2545
4338.52 2810
4339.14 3030
4339.76 3362
4340.38 3513
4341.00 3396
4341.63 3676
4342.25 3627
4342.87 3638
4343.49 3596
4344.11 3273
4344.73 3168
4345.36 3246
4345.98 3234
4346.60 3437
4347.22 3664
4347.84 4072
4348.47 4360
4349.09 4446
4349.71 4640
4350.33 4860
4350.95 4921
4351.58 4764
4352.20 4736
4352.82 4108
4353.44 3677
4354.07 3162
4354.69 3179
4355.31 2989
4355.93 2614
4356.56 2421
4357.18 2489
4357.80 2510
4358.42 2538
4359.05 2263
4359.67 2252
4360.29 2337
4360.92 2437
4361.54 2252
4362.16 2329
4362.78 2418
4363.41 2501
4364.03 2493
4364.65 2332
4365.28 2335
4365.90 2336
4366.52 2303
4367.15 2236
4367.77 2275
4368.39 2253
4369.02 2229
4369.64 2158
4370.26 2051
4370.89 1939
4371.51 1809
4372.14 1806
4372.76 1893
4373.38 1896
4374.01 1828
4374.63 1917
4375.25 1842
4375.88 1837
4376.50 1658
4377.13 1879
4377.75 1865
4378.37 1918
4379.00 1982
4379.62 1872
4380.25 1935
4380.87 2007
4381.50 1880
4382.12 1881
4382.75 1904
4383.37 2031
4383.99 1951
4384.62 1995
4385.24 1889
4385.87 1939
4386.49 1859
4387.12 1929
4387.74 1794
4388.37 1747
4388.99 1835
4389.62 1743
4390.24 1906
4390.87 1906
4391.49 1762
4392.12 1602
4392.74 1718
4393.37 1710
4393.99 1651
4394.62 1649
4395.24 1756
4395.87 1797
4396.49 1880
4397.12 1845
4397.75 1724
4398.37 1838
4399.00 1811
4399.62 1910
4400.25 1934
4400.87 1992
4401.50 2016
4402.13 1992
4402.75 1924
4403.38 1908
4404.00 1923
4404.63 1874
4405.26 1790
4405.88 1938
4406.51 1862
4407.13 1785
4407.76 1872
4408.39 1815
4409.01 1818
4409.64 1849
4410.27 1856
4410.89 1973
4411.52 1916
4412.15 1855
4412.77 1780
4413.40 1733
4414.03 1862
4414.65 1749
4415.28 1915
4415.91 1784
4416.53 1665
4417.16 1796
4417.79 1798
4418.41 1702
4419.04 1799
4419.67 1779
4420.30 1714
4420.92 1731
4421.55 1814
4422.18 1724
4422.80 1797
4423.43 1747
4424.06 1685
4424.69 1682
4425.31 1718
4425.94 1773
4426.57 1705
4427.20 1608
4427.82 1560
4428.45 1608
4429.08 1470
4429.71 1464
4430.34 1457
4430.96 1542
4431.59 1492
4432.22 1503
4432.85 1544
4433.48 1493
4434.10 1461
4434.73 1465
4435.36 1544
4435.99 1576
4436.62 1553
4437.25 1591
4437.87 1546
4438.50 1524
4439.13 1486
4439.76 1430
4440.39 1565
4441.02 1656
4441.64 1660
4442.27 1661
4442.90 1504
4443.53 1540
4444.16 1590
4444.79 1609
4445.42 1651
4446.05 1577
4446.68 1555
4447.30 1549
4447.93 1617
4448.56 1484
4449.19 1602
4449.82 1548
4450.45 1582
4451.08 1566
4451.71 1616
4452.34 1711
4452.97 1740
4453.60 1628
4454.23 1765
4454.86 1703
4455.49 1545
4456.12 1713
4456.75 1704
4457.38 1733
4458.01 1703
4458.64 1762
4459.27 1876
4459.90 1607
4460.53 1794
4461.16 1771
4461.79 1789
4462.42 1620
4463.05 1681
4463.68 1602
4464.31 1544
4464.94 1531
4465.57 1496
4466.20 1470
4466.83 1584
4467.46 1518
4468.09 1451
4468.72 1519
4469.35 1611
4469.98 1550
4470.61 1532
4471.24 1544
4471.87 1579
4472.50 1701
4473.13 1546
4473.77 1506
4474.40 1528
4475.03 1527
4475.66 1590
4476.29 1400
4476.92 1542
4477.55 1469
4478.18 1440
4478.82 1468
4479.45 1468
4480.08 1585
4480.71 1537
4481.34 1585
4481.97 1598
4482.60 1488
4483.24 1525
4483.87 1605
4484.50 1597
4485.13 1624
4485.76 1685
4486.39 1655
4487.03 1630
4487.66 1651
4488.29 1663
4488.92 1729
4489.55 1634
4490.19 1726
4490.82 1688
4491.45 1661
4492.08 1671
4492.71 1632
4493.35 1729
4493.98 1785
4494.61 1752
4495.24 1685
4495.88 1698
4496.51 1657
4497.14 1672
4497.77 1636
4498.41 1509
4499.04 1500
4499.67 1503
4500.31 1732
4500.94 1704
4501.57 1806
4502.20 1761
4502.84 1824
4503.47 1841
4504.10 1895
4504.74 1950
4505.37 2136
4506.00 2291
4506.64 2087
4507.27 1967
4507.90 2067
4508.54 2096
4509.17 1898
4509.80 1795
4510.44 1848
4511.07 1770
4511.70 1770
4512.34 1772
4512.97 1766
4513.60 1759
4514.24 1958
4514.87 1758
4515.51 1714
4516.14 1857
4516.77 1799
4517.41 1625
4518.04 1603
4518.68 1703
4519.31 1602
4519.94 1605
4520.58 1661
4521.21 1677
4521.85 1655
4522.48 1807
4523.12 1732
4523.75 1661
4524.39 1604
4525.02 1638
4525.65 1650
4526.29 1637
4526.92 1634
4527.56 1725
4528.19 1714
4528.83 1808
4529.46 1861
4530.10 2024
4530.73 2258
4531.37 2513
4532.00 2561
4532.64 3046
4533.27 3135
4533.91 3438
4534.54 3781
4535.18 3973
4535.81 4159
4536.45 3962
4537.09 3595
4537.72 3510
4538.36 3206
4538.99 2881
4539.63 2586
4540.26 2308
4540.90 2167
4541.53 1994
4542.17 1968
4542.81 1974
4543.44 1908
4544.08 1821
4544.71 1761
4545.35 1667
4545.99 1676
4546.62 1833
4547.26 1908
4547.89 1851
4548.53 1797
4549.17 1901
4549.80 2009
4550.44 1861
4551.08 1844
4551.71 1898
4552.35 1889
4552.98 1810
4553.62 1914
4554.26 2004
4554.89 1946
4555.53 1885
4556.17 1707
4556.80 1847
4557.44 1834
4558.08 1718
4558.72 1717
4559.35 1717
4559.99 1694
4560.63 1641
4561.26 1652
4561.90 1685
4562.54 1568
4563.17 1580
4563.81 1722
4564.45 1751
4565.09 1683
4565.72 1650
4566.36 1629
4567.00 1627
4567.64 1628
4568.27 1618
4568.91 1720
4569.55 1750
4570.19 1694
4570.82 1663
4571.46 1803
4572.10 1725
4572.74 1706
4573.38 1886
4574.01 1985
4574.65 1934
4575.29 1843
4575.93 1840
4576.57 1762
4577.20 1669
4577.84 1561
4578.48 1541
4579.12 1632
4579.76 1588
4580.40 1705
4581.04 1702
4581.67 1718
4582.31 1836
4582.95 1671
4583.59 1687
4584.23 1649
4584.87 1736
4585.51 1658
4586.14 1733
4586.78 1731
4587.42 1735
4588.06 1789
4588.70 1814
4589.34 1697
4589.98 1666
4590.62 1678
4591.26 1757
4591.90 1956
4592.54 1811
4593.17 1960
4593.81 1954
4594.45 2036
4595.09 2039
4595.73 2004
4596.37 1973
4597.01 1895
4597.65 1843
4598.29 1861
4598.93 1857
4599.57 1678
4600.21 1689
4600.85 1746
4601.49 1814
4602.13 1848
4602.77 1592
4603.41 1705
4604.05 1579
4604.69 1698
4605.33 1705
4605.97 1727
4606.61 1830
4607.25 1812
4607.89 1854
4608.53 1854
4609.17 1985
4609.81 1783
4610.45 1673
4611.09 1890
4611.73 1855
4612.38 1769
4613.02 1831
4613.66 1746
4614.30 1768
4614.94 1913
4615.58 1837
4616.22 1743
4616.86 1774
4617.50 1852
4618.14 1745
4618.78 1776
4619.43 1568
4620.07 1610
4620.71 1659
4621.35 1692
4621.99 1734
4622.63 1590
4623.27 1596
4623.91 1631
4624.56 1662
4625.20 1575
4625.84 1699
4626.48 1587
4627.12 1458
4627.76 1590
4628.41 1567
4629.05 1582
4629.69 1627
4630.33 1626
4630.97 1465
4631.62 1484
4632.26 1511
4632.90 1483
4633.54 1592
4634.18 1532
4634.83 1615
4635.47 1627
4636.11 1585
4636.75 1776
4637.40 1729
4638.04 1704
4638.68 1790
4639.32 1849
4639.97 1925
4640.61 2047
4641.25 2045
4641.89 1863
4642.54 1911
4643.18 1996
4643.82 1926
4644.46 1948
4645.11 1898
4645.75 1842
4646.39 1768
4647.04 1700
4647.68 1785
4648.32 1777
4648.97 1603
4649.61 1592
4650.25 1634
4650.90 1636
4651.54 1760
4652.18 1718
4652.83 1882
4653.47 1995
4654.11 1826
4654.76 1867
4655.40 1957
4656.04 1928
4656.69 2005
4657.33 2022
4657.98 2004
4658.62 1978
4659.26 1949
4659.91 1892
4660.55 1858
4661.20 1674
4661.84 1593
4662.48 1671
4663.13 1581
4663.77 1546
4664.42 1469
4665.06 1454
4665.71 1639
4666.35 1587
4666.99 1397
4667.64 1428
4668.28 1512
4668.93 1442
4669.57 1481
4670.22 1417
4670.86 1468
4671.51 1519
4672.15 1536
4672.80 1492
4673.44 1498
4674.09 1519
4674.73 1490
4675.38 1495
4676.02 1397
4676.67 1602
4677.31 1687
4677.96 1616
4678.60 1670
4679.25 1653
4679.89 1589
4680.54 1592
4681.18 1676
4681.83 1625
4682.47 1691
4683.12 1748
4683.77 1621
4684.41 1569
4685.06 1519
4685.70 1471
4686.35 1615
4686.99 1676
4687.64 1638
4688.29 1641
4688.93 1610
4689.58 1538
4690.22 1480
4690.87 1507
4691.52 1466
4692.16 1512
4692.81 1553
4693.45 1415
4694.10 1464
4694.75 1613
4695.39 1541
4696.04 1586
4696.69 1475
4697.33 1444
4697.98 1483
4698.63 1696
4699.27 1667
4699.92 1705
4700.57 1712
4701.21 1730
4701.86 1794
4702.51 1819
4703.15 1790
4703.80 1874
4704.45 1795
4705.10 1697
4705.74 1627
4706.39 1542
4707.04 1553
4707.68 1746
4708.33 1607
4708.98 1619
4709.63 1611
4710.27 1631
4710.92 1696
4711.57 1624
4712.22 1468
4712.86 1452
4713.51 1657
4714.16 1641
4714.81 1525
4715.45 1558
4716.10 1731
4716.75 1639
4717.40 1550
4718.05 1489
4718.69 1565
4719.34 1577
4719.99 1563
4720.64 1645
4721.29 1669
4721.94 1699
4722.58 1610
4723.23 1624
4723.88 1773
4724.53 1702
4725.18 1763
4725.83 1786
4726.47 1575
4727.12 1690
4727.77 1855
4728.42 1767
4729.07 1721
4729.72 1748
4730.37 1747
4731.02 1872
4731.66 1751
4732.31 1626
4732.96 1463
4733.61 1522
4734.26 1637
4734.91 1710
4735.56 1601
4736.21 1553
4736.86 1434
4737.51 1533
4738.16 1477
4738.81 1509
4739.45 1605
4740.10 1637
4740.75 1544
4741.40 1489
4742.05 1512
4742.70 1611
4743.35 1831
4744.00 1668
4744.65 1663
4745.30 1679
4745.95 1616
4746.60 1669
4747.25 1578
4747.90 1778
4748.55 1718
4749.20 1691
4749.85 1693
4750.50 1733
4751.15 1723
4751.80 1838
4752.45 1777
4753.10 1684
4753.75 1866
4754.40 1879
4755.05 1938
4755.71 1926
4756.36 1891
4757.01 1912
4757.66 1992
4758.31 1885
4758.96 1808
4759.61 1705
4760.26 1695
4760.91 1656
4761.56 1666
4762.21 1700
4762.86 1613
4763.52 1568
4764.17 1696
4764.82 1637
4765.47 1666
4766.12 1896
4766.77 1950
4767.42 1982
4768.07 2025
4768.73 1870
4769.38 2017
4770.03 2079
4770.68 2039
4771.33 2012
4771.98 2057
4772.64 1893
4773.29 1840
4773.94 1708
4774.59 1639
4775.24 1562
4775.89 1659
4776.55 1658
4777.20 1520
4777.85 1545
4778.50 1597
4779.15 1571
4779.81 1609
4780.46 1614
4781.11 1553
4781.76 1493
4782.42 1525
4783.07 1577
4783.72 1599
4784.37 1670
4785.03 1720
4785.68 1727
4786.33 1557
4786.98 1553
4787.64 1636
4788.29 1582
4788.94 1566
4789.60 1626
4790.25 1564
4790.90 1600
4791.55 1584
4792.21 1674
4792.86 1548
4793.51 1607
4794.17 1541
4794.82 1499
4795.47 1606
4796.13 1493
4796.78 1551
4797.43 1626
4798.09 1616
4798.74 1566
4799.39 1461
4800.05 1542
4800.70 1584
4801.36 1514
4802.01 1627
4802.66 1675
4803.32 1543
4803.97 1514
4804.62 1568
4805.28 1575
4805.93 1627
4806.59 1588
4807.24 1568
4807.89 1554
4808.55 1472
4809.20 1656
4809.86 1648
4810.51 1444
4811.17 1504
4811.82 1454
4812.47 1484
4813.13 1565
4813.78 1569
4814.44 1409
4815.09 1556
4815.75 1577
4816.40 1502
4817.06 1566
4817.71 1650
4818.37 1635
4819.02 1655
4819.68 1645
4820.33 1678
4820.99 1689
4821.64 1781
4822.30 1868
4822.95 1722
4823.61 1860
4824.26 1861
4824.92 2014
4825.57 1894
4826.23 1863
4826.88 1968
4827.54 1903
4828.19 2015
4828.85 1988
4829.51 1896
4830.16 1943
4830.82 1897
4831.47 1814
4832.13 1849
4832.78 1933
4833.44 1860
4834.10 1806
4834.75 1871
4835.41 1986
4836.06 2011
4836.72 2015
4837.38 2238
4838.03 2303
4838.69 2469
4839.34 2571
4840.00 2660
4840.66 2603
4841.31 2568
4841.97 2596
4842.63 2477
4843.28 2657
4843.94 2499
4844.60 2554
4845.25 2264
4845.91 2217
4846.57 2208
4847.22 2213
4847.88 2109
4848.54 2040
4849.19 2067
4849.85 2211
4850.51 2302
4851.17 2431
4851.82 2269
4852.48 2270
4853.14 2298
4853.79 2330
4854.45 2312
4855.11 2316
4855.77 2340
4856.42 2484
4857.08 2258
4857.74 2390
4858.40 2349
4859.05 2541
4859.71 2755
4860.37 2570
4861.03 2690
4861.68 2738
4862.34 2945
4863.00 2983
4863.66 2763
4864.32 2735
4864.97 2803
4865.63 2661
4866.29 2450
4866.95 2482
4867.61 2494
4868.26 2708
4868.92 2935
4869.58 2848
4870.24 2685
4870.90 2549
4871.56 2836
4872.21 2802
4872.87 2645
4873.53 2445
4874.19 2478
4874.85 2368
4875.51 2369
4876.17 2458
4876.83 2406
4877.48 2371
4878.14 2492
4878.80 2449
4879.46 2329
4880.12 2429
4880.78 2521
4881.44 2569
4882.10 2295
4882.76 2233
4883.42 2187
4884.08 2143
4884.73 2219
4885.39 2036
4886.05 1928
4886.71 1942
4887.37 1996
4888.03 1855
4888.69 1921
4889.35 1912
4890.01 1916
4890.67 1894
4891.33 1861
4891.99 1961
4892.65 1932
4893.31 1880
4893.97 2014
4894.63 2103
4895.29 1936
4895.95 1940
4896.61 2035
4897.27 1866
4897.93 1884
4898.59 1850
4899.25 1874
4899.91 1837
4900.57 1848
4901.23 1742
4901.89 1637
4902.55 1702
4903.21 1640
4903.88 1801
4904.54 1717
4905.20 1753
4905.86 1643
4906.52 1616
4907.18 1717
4907.84 1665
4908.50 1640
4909.16 1647
4909.82 1551
4910.48 1742
4911.15 1653
4911.81 1528
4912.47 1696
4913.13 1635
4913.79 1515
4914.45 1565
4915.11 1641
4915.77 1555
4916.44 1493
4917.10 1551
4917.76 1467
4918.42 1573
4919.08 1675
4919.74 1621
4920.41 1545
4921.07 1478
4921.73 1540
4922.39 1531
4923.05 1393
4923.72 1403
4924.38 1452
4925.04 1529
4925.70 1490
4926.36 1550
4927.03 1446
4927.69 1556
4928.35 1544
4929.01 1485
4929.67 1492
4930.34 1661
4931.00 1586
4931.66 1502
4932.32 1545
4932.99 1577
4933.65 1516
4934.31 1439
4934.98 1537
4935.64 1534
4936.30 1513
4936.96 1473
4937.63 1504
4938.29 1601
4938.95 1623
4939.62 1500
4940.28 1566
4940.94 1531
4941.61 1412
4942.27 1374
4942.93 1476
4943.60 1521
4944.26 1538
4944.92 1575
4945.59 1456
4946.25 1527
4946.91 1566
4947.58 1555
4948.24 1435
4948.90 1358
4949.57 1454
4950.23 1522
4950.89 1493
4951.56 1474
4952.22 1529
4952.89 1524
4953.55 1402
4954.21 1363
4954.88 1427
4955.54 1473
4956.21 1401
4956.87 1397
4957.53 1379
4958.20 1362
4958.86 1312
4959.53 1389
4960.19 1373
4960.86 1361
4961.52 1425
4962.19 1409
4962.85 1492
4963.52 1423
4964.18 1453
4964.84 1444
4965.51 1385
4966.17 1463
4966.84 1498
4967.50 1474
4968.17 1455
4968.83 1616
4969.50 1578
4970.16 1437
4970.83 1493
4971.49 1435
4972.16 1469
4972.82 1450
4973.49 1391
4974.16 1351
4974.82 1402
4975.49 1399
4976.15 1381
4976.82 1302
4977.48 1364
4978.15 1478
4978.81 1482
4979.48 1402
4980.15 1386
4980.81 1431
4981.48 1385
4982.14 1439
4982.81 1354
4983.48 1407
4984.14 1423
4984.81 1455
4985.47 1497
4986.14 1415
4986.81 1422
4987.47 1487
4988.14 1498
4988.80 1499
4989.47 1523
4990.14 1431
4990.80 1337
4991.47 1452
4992.14 1422
4992.80 1412
4993.47 1304
4994.14 1471
4994.80 1504
4995.47 1413
4996.14 1419
4996.80 1490
4997.47 1403
4998.14 1381
4998.81 1356
4999.47 1396
5000.14 1419
5000.81 1374
5001.47 1357
5002.14 1300
5002.81 1268
5003.48 1238
5004.14 1283
5004.81 1311
5005.48 1292
5006.15 1400
5006.81 1359
5007.48 1312
5008.15 1375
5008.82 1432
5009.48 1478
5010.15 1441
5010.82 1539
5011.49 1470
5012.16 1464
5012.82 1491
5013.49 1389
5014.16 1476
5014.83 1349
5015.50 1415
5016.16 1467
5016.83 1382
5017.50 1412
5018.17 1467
5018.84 1465
5019.50 1473
5020.17 1521
5020.84 1660
5021.51 1667
5022.18 1817
5022.85 2057
5023.52 2103
5024.19 2151
5024.85 2087
5025.52 2235
5026.19 2404
5026.86 2576
5027.53 2424
5028.20 2272
5028.87 2203
5029.54 2150
5030.21 1989
5030.87 1823
5031.54 1792
5032.21 1729
5032.88 1582
5033.55 1521
5034.22 1566
5034.89 1453
5035.56 1405
5036.23 1363
5036.90 1363
5037.57 1352
5038.24 1333
5038.91 1490
5039.58 1336
5040.25 1351
5040.92 1379
5041.59 1352
5042.26 1308
5042.93 1350
5043.60 1353
5044.27 1211
5044.94 1241
5045.61 1353
5046.28 1376
5046.95 1503
5047.62 1423
5048.29 1443
5048.96 1396
5049.63 1450
5050.30 1457
5050.97 1433
5051.64 1494
5052.31 1507
5052.98 1357
5053.65 1431
5054.32 1329
5054.99 1442
5055.66 1426
5056.34 1348
5057.01 1392
5057.68 1429
5058.35 1346
5059.02 1362
5059.69 1308
5060.36 1423
5061.03 1500
5061.70 1427
5062.38 1449
5063.05 1405
5063.72 1426
5064.39 1376
5065.06 1360
5065.73 1278
5066.40 1434
5067.08 1292
5067.75 1416
5068.42 1341
5069.09 1294
5069.76 1342
5070.43 1327
5071.11 1298
5071.78 1356
5072.45 1417
5073.12 1350
5073.79 1467
5074.47 1358
5075.14 1206
5075.81 1213
5076.48 1372
5077.15 1409
5077.83 1433
5078.50 1375
5079.17 1424
5079.84 1388
5080.52 1388
5081.19 1447
5081.86 1543
5082.53 1336
5083.21 1278
5083.88 1353
5084.55 1443
5085.22 1420
5085.90 1407
5086.57 1365
5087.24 1425
5087.92 1432
5088.59 1415
5089.26 1493
5089.93 1469
5090.61 1546
5091.28 1582
5091.95 1611
5092.63 1649
5093.30 1624
5093.97 1649
5094.65 1691
5095.32 1683
5095.99 1713
5096.67 1638
5097.34 1474
5098.02 1498
5098.69 1544
5099.36 1460
5100.04 1370
5100.71 1423
5101.38 1386
5102.06 1426
5102.73 1493
5103.41 1427
5104.08 1549
5104.75 1517
5105.43 1449
5106.10 1528
5106.78 1461
5107.45 1475
5108.12 1486
5108.80 1487
5109.47 1456
5110.15 1447
5110.82 1483
5111.50 1448
5112.17 1457
5112.85 1256
5113.52 1247
5114.20 1418
5114.87 1593
5115.54 1494
5116.22 1403
5116.89 1350
5117.57 1328
5118.24 1350
5118.92 1326
5119.59 1420
5120.27 1355
5120.94 1424
5121.62 1538
5122.30 1561
5122.97 1425
5123.65 1396
5124.32 1551
5125.00 1572
5125.67 1438
5126.35 1469
5127.02 1347
5127.70 1446
5128.37 1390
5129.05 1256
5129.73 1380
5130.40 1361
5131.08 1456
5131.75 1389
5132.43 1424
5133.10 1285
5133.78 1242
5134.46 1396
5135.13 1360
5135.81 1407
5136.49 1327
5137.16 1478
5137.84 1380
5138.51 1376
5139.19 1425
5139.87 1389
5140.54 1460
5141.22 1454
5141.90 1359
5142.57 1436
5143.25 1497
5143.93 1427
5144.60 1478
5145.28 1523
5145.96 1424
5146.63 1370
5147.31 1314
5147.99 1451
5148.66 1333
5149.34 1322
5150.02 1356
5150.69 1273
5151.37 1248
5152.05 1210
5152.73 1309
5153.40 1315
5154.08 1219
5154.76 1320
5155.44 1338
5156.11 1308
5156.79 1278
5157.47 1149
5158.15 1197
5158.82 1280
5159.50 1303
5160.18 1243
5160.86 1260
5161.53 1218
5162.21 1241
5162.89 1240
5163.57 1255
5164.25 1219
5164.92 1336
5165.60 1463
5166.28 1374
5166.96 1417
5167.64 1323
5168.31 1385
5168.99 1429
5169.67 1420
5170.35 1469
5171.03 1496
5171.71 1456
5172.39 1403
5173.06 1371
5173.74 1354
5174.42 1352
5175.10 1285
5175.78 1334
5176.46 1280
5177.14 1254
5177.82 1212
5178.49 1373
5179.17 1369
5179.85 1268
5180.53 1314
5181.21 1311
5181.89 1284
5182.57 1276
5183.25 1267
5183.93 1251
5184.61 1162
5185.29 1229
5185.97 1238
5186.64 1229
5187.32 1221
5188.00 1215
5188.68 1270
5189.36 1170
5190.04 1264
5190.72 1249
5191.40 1223
5192.08 1123
5192.76 1130
5193.44 1231
5194.12 1241
5194.80 1255
5195.48 1191
5196.16 1271
5196.84 1276
5197.52 1193
5198.20 1134
5198.88 1241
5199.56 1264
5200.24 1357
5200.92 1184
5201.60 1239
5202.28 1271
5202.96 1295
5203.65 1284
5204.33 1365
5205.01 1343
5205.69 1319
5206.37 1258
5207.05 1188
5207.73 1172
5208.41 1372
5209.09 1277
5209.77 1344
5210.45 1338
5211.13 1493
5211.82 1472
5212.50 1416
5213.18 1553
5213.86 1638
5214.54 1505
5215.22 1497
5215.90 1402
5216.58 1416
5217.27 1438
5217.95 1444
5218.63 1403
5219.31 1419
5219.99 1403
5220.67 1367
5221.36 1275
5222.04 1320
5222.72 1276
5223.40 1300
5224.08 1272
5224.77 1398
5225.45 1380
5226.13 1346
5226.81 1366
5227.49 1416
5228.18 1304
5228.86 1370
5229.54 1348
5230.22 1282
5230.91 1345
5231.59 1341
5232.27 1394
5232.95 1383
5233.63 1349
5234.32 1455
5235.00 1359
5235.68 1358
5236.37 1405
5237.05 1323
5237.73 1362
5238.41 1305
5239.10 1340
5239.78 1514
5240.46 1359
5241.15 1329
5241.83 1501
5242.51 1454
5243.20 1330
5243.88 1409
5244.56 1321
5245.24 1368
5245.93 1286
5246.61 1358
5247.29 1496
5247.98 1346
5248.66 1426
5249.35 1454
5250.03 1369
5250.71 1553
5251.40 1584
5252.08 1519
5252.76 1628
5253.45 1572
5254.13 1552
5254.82 1541
5255.50 1545
5256.18 1575
5256.87 1543
5257.55 1437
5258.24 1422
5258.92 1418
5259.60 1296
5260.29 1313
5260.97 1302
5261.66 1320
5262.34 1414
5263.03 1339
5263.71 1403
5264.40 1401
5265.08 1407
5265.76 1433
5266.45 1384
5267.13 1321
5267.82 1388
5268.50 1448
5269.19 1345
5269.87 1452
5270.56 1365
5271.24 1424
5271.93 1404
5272.61 1380
5273.30 1414
5273.98 1445
5274.67 1339
5275.35 1296
5276.04 1410
5276.72 1369
5277.41 1385
5278.10 1383
5278.78 1310
5279.47 1336
5280.15 1386
5280.84 1503
5281.52 1491
5282.21 1527
5282.89 1624
5283.58 1633
5284.27 1600
5284.95 1644
5285.64 1698
5286.32 1690
5287.01 1644
5287.70 1669
5288.38 1620
5289.07 1567
5289.75 1520
5290.44 1504
5291.13 1470
5291.81 1515
5292.50 1498
5293.19 1433
5293.87 1416
5294.56 1433
5295.25 1465
5295.93 1431
5296.62 1514
5297.31 1457
5297.99 1368
5298.68 1413
5299.37 1548
5300.05 1473
5300.74 1492
5301.43 1420
5302.11 1511
5302.80 1513
5303.49 1505
5304.18 1462
5304.86 1576
5305.55 1472
5306.24 1479
5306.92 1502
5307.61 1538
5308.30 1453
5308.99 1485
5309.67 1471
5310.36 1415
5311.05 1357
5311.74 1417
5312.42 1380
5313.11 1288
5313.80 1384
5314.49 1553
5315.18 1531
5315.86 1574
5316.55 1498
5317.24 1540
5317.93 1541
5318.62 1625
5319.30 1595
5319.99 1483
5320.68 1467
5321.37 1509
5322.06 1677
5322.74 1574
5323.43 1710
5324.12 1802
5324.81 1730
5325.50 1726
5326.19 1620
5326.88 1653
5327.56 1584
5328.25 1518
5328.94 1472
5329.63 1425
5330.32 1517
5331.01 1507
5331.70 1527
5332.39 1545
5333.07 1529
5333.76 1505
5334.45 1579
5335.14 1508
5335.83 1646
5336.52 1548
5337.21 1606
5337.90 1529
5338.59 1593
5339.28 1584
5339.97 1629
5340.66 1669
5341.35 1755
5342.04 1708
5342.73 1703
5343.42 1700
5344.10 1794
5344.79 1688
5345.48 1796
5346.17 1820
5346.86 1818
5347.55 1784
5348.24 1767
5348.93 1749
5349.62 1884
5350.31 2107
5351.00 2251
5351.69 2512
5352.39 2611
5353.08 2895
5353.77 3117
5354.46 3084
5355.15 3180
5355.84 3163
5356.53 3047
5357.22 3022
5357.91 2742
5358.60 2547
5359.29 2250
5359.98 2093
5360.67 2159
5361.36 1904
5362.05 1804
5362.74 1733
5363.44 1615
5364.13 1642
5364.82 1557
5365.51 1465
5366.20 1479
5366.89 1443
5367.58 1420
5368.27 1575
5368.96 1478
5369.66 1431
5370.35 1428
5371.04 1380
5371.73 1334
5372.42 1278
5373.11 1376
5373.81 1393
5374.50 1302
5375.19 1378
5375.88 1356
5376.57 1329
5377.26 1290
5377.96 1337
5378.65 1420
5379.34 1471
5380.03 1284
5380.72 1310
5381.42 1413
5382.11 1428
5382.80 1585
5383.49 1430
5384.18 1347
5384.88 1275
5385.57 1325
5386.26 1470
5386.95 1371
5387.65 1293
5388.34 1334
5389.03 1324
5389.72 1365
5390.42 1396
5391.11 1482
5391.80 1537
5392.50 1562
5393.19 1501
5393.88 1561
5394.57 1539
5395.27 1483
5395.96 1522
5396.65 1562
5397.35 1432
5398.04 1461
5398.73 1453
5399.43 1441
5400.12 1419
5400.81 1392
5401.51 1340
5402.20 1497
5402.89 1477
5403.59 1395
5404.28 1417
5404.97 1295
5405.67 1413
5406.36 1427
5407.06 1353
5407.75 1422
5408.44 1359
5409.14 1414
5409.83 1404
5410.53 1422
5411.22 1431
5411.91 1455
5412.61 1413
5413.30 1470
5414.00 1305
5414.69 1274
5415.38 1304
5416.08 1305
5416.77 1384
5417.47 1377
5418.16 1407
5418.86 1337
5419.55 1451
5420.25 1389
5420.94 1314
5421.64 1294
5422.33 1270
5423.03 1467
5423.72 1537
5424.41 1337
5425.11 1460
5425.80 1503
5426.50 1393
5427.19 1507
5427.89 1438
5428.59 1363
5429.28 1405
5429.98 1450
5430.67 1402
5431.37 1404
5432.06 1361
5432.76 1370
5433.45 1426
5434.15 1342
5434.84 1301
5435.54 1319
5436.23 1394
5436.93 1557
5437.63 1449
5438.32 1402
5439.02 1444
5439.71 1546
5440.41 1583
5441.11 1542
5441.80 1569
5442.50 1470
5443.19 1522
5443.89 1510
5444.59 1449
5445.28 1465
5445.98 1501
5446.68 1630
5447.37 1641
5448.07 1729
5448.76 1736
5449.46 1790
5450.16 1750
5450.85 1874
5451.55 1882
5452.25 2100
5452.94 2024
5453.64 1952
5454.34 1980
5455.03 1913
5455.73 1935
5456.43 1865
5457.13 1689
5457.82 1539
5458.52 1564
5459.22 1568
5459.91 1618
5460.61 1573
5461.31 1441
5462.01 1573
5462.70 1656
5463.40 1736
5464.10 1766
5464.80 1729
5465.49 1755
5466.19 1780
5466.89 1934
5467.59 2056
5468.28 2145
5468.98 2002
5469.68 1991
5470.38 2047
5471.07 2015
5471.77 1958
5472.47 1880
5473.17 1839
5473.87 1842
5474.56 1802
5475.26 1745
5475.96 1676
5476.66 1762
5477.36 2020
5478.06 1869
5478.75 1791
5479.45 1858
5480.15 1989
5480.85 1998
5481.55 2059
5482.25 2319
5482.95 2364
5483.64 2424
5484.34 2553
5485.04 2435
5485.74 2234
5486.44 2312
5487.14 2302
5487.84 2135
5488.54 2094
5489.23 2105
5489.93 2098
5490.63 1977
5491.33 2020
5492.03 2040
5492.73 1968
5493.43 1915
5494.13 1892
5494.83 1971
5495.53 1998
5496.23 2092
5496.93 2156
5497.63 1865
5498.33 2125
5499.03 2225
5499.73 2205
5500.43 2415
5501.13 2623
5501.83 2570
5502.53 2914
5503.23 3050
5503.93 3483
5504.63 3689
5505.33 3582
5506.03 3607
5506.73 3261
5507.43 3162
5508.13 2844
5508.83 2676
5509.53 2549
5510.23 2174
5510.93 2019
5511.63 2022
5512.33 2097
5513.03 2049
5513.73 1980
5514.43 1979
5515.13 2126
5515.83 2053
5516.53 2000
5517.23 2071
5517.93 2044
5518.64 1880
5519.34 1913
5520.04 2075
5520.74 2002
5521.44 1896
5522.14 1935
5522.84 1890
5523.54 1940
5524.24 1994
5524.95 1845
5525.65 1782
5526.35 1846
5527.05 1837
5527.75 1750
5528.45 1695
5529.15 1811
5529.86 1640
5530.56 1613
5531.26 1660
5531.96 1530
5532.66 1496
5533.36 1611
5534.07 1482
5534.77 1487
5535.47 1443
5536.17 1578
5536.87 1492
5537.58 1537
5538.28 1533
5538.98 1462
5539.68 1385
5540.39 1545
5541.09 1613
5541.79 1514
5542.49 1533
5543.20 1472
5543.90 1541
5544.60 1460
5545.30 1489
5546.01 1541
5546.71 1355
5547.41 1463
5548.11 1490
5548.82 1536
5549.52 1547
5550.22 1611
5550.93 1590
5551.63 1522
5552.33 1660
5553.03 1750
5553.74 1542
5554.44 1482
5555.14 1486
5555.85 1412
5556.55 1439
5557.25 1388
5557.96 1504
5558.66 1427
5559.36 1419
5560.07 1374
5560.77 1368
5561.48 1290
5562.18 1265
5562.88 1338
5563.59 1460
5564.29 1484
5564.99 1467
5565.70 1430
5566.40 1457
5567.11 1380
5567.81 1389
5568.51 1480
5569.22 1393
5569.92 1457
5570.63 1469
5571.33 1470
5572.04 1414
5572.74 1444
5573.44 1381
5574.15 1383
5574.85 1396
5575.56 1452
5576.26 1420
5576.97 1475
5577.67 1385
5578.38 1449
5579.08 1351
5579.79 1320
5580.49 1300
5581.20 1340
5581.90 1409
5582.61 1544
5583.31 1420
5584.02 1389
5584.72 1332
5585.43 1283
5586.13 1283
5586.84 1346
5587.54 1369
5588.25 1365
5588.95 1449
5589.66 1370
5590.36 1313
5591.07 1224
5591.77 1357
5592.48 1266
5593.19 1216
5593.89 1313
5594.60 1273
5595.30 1318
5596.01 1325
5596.71 1312
5597.42 1275
5598.13 1264
5598.83 1279
5599.54 1343
5600.24 1268
5600.95 1240
5601.66 1190
5602.36 1072
5603.07 1243
5603.78 1285
5604.48 1299
5605.19 1362
5605.89 1259
5606.60 1224
5607.31 1219
5608.01 1300
5608.72 1294
5609.43 1258
5610.13 1207
5610.84 1290
5611.55 1252
5612.25 1296
5612.96 1220
5613.67 1227
5614.38 1268
5615.08 1257
5615.79 1357
5616.50 1329
5617.20 1245
5617.91 1307
5618.62 1385
5619.33 1362
5620.03 1312
5620.74 1289
5621.45 1298
5622.15 1360
5622.86 1261
5623.57 1265
5624.28 1218
5624.99 1182
5625.69 1196
5626.40 1297
5627.11 1183
5627.82 1252
5628.52 1332
5629.23 1365
5629.94 1358
5630.65 1224
5631.36 1257
5632.06 1358
5632.77 1512
5633.48 1322
5634.19 1300
5634.90 1345
5635.61 1170
5636.31 1289
5637.02 1298
5637.73 1298
5638.44 1371
5639.15 1420
5639.86 1432
5640.56 1336
5641.27 1304
5641.98 1390
5642.69 1314
5643.40 1308
5644.11 1359
5644.82 1291
5645.53 1348
5646.24 1353
5646.94 1308
5647.65 1275
5648.36 1267
5649.07 1343
5649.78 1348
5650.49 1313
5651.20 1262
5651.91 1304
5652.62 1399
5653.33 1314
5654.04 1327
5654.75 1400
5655.46 1337
5656.17 1312
5656.88 1378
5657.59 1512
5658.30 1586
5659.01 1604
5659.71 1552
5660.42 1586
5661.13 1582
5661.84 1581
5662.55 1611
5663.26 1602
5663.97 1525
5664.69 1465
5665.40 1417
5666.11 1379
5666.82 1388
5667.53 1426
5668.24 1435
5668.95 1412
5669.66 1378
5670.37 1466
5671.08 1343
5671.79 1365
5672.50 1425
5673.21 1515
5673.92 1410
5674.63 1471
5675.34 1561
5676.05 1575
5676.76 1552
5677.48 1489
5678.19 1414
5678.90 1391
5679.61 1429
5680.32 1307
5681.03 1355
5681.74 1291
5682.45 1362
5683.16 1377
5683.88 1369
5684.59 1291
5685.30 1227
5686.01 1337
5686.72 1346
5687.43 1243
5688.15 1332
5688.86 1242
5689.57 1306
5690.28 1291
5690.99 1373
5691.70 1372
5692.42 1355
5693.13 1283
5693.84 1223
5694.55 1286
5695.26 1446
5695.98 1306
5696.69 1272
5697.40 1217
5698.11 1272
5698.82 1266
5699.54 1313
5700.25 1269
5700.96 1269
5701.67 1247
5702.39 1153
5703.10 1212
5703.81 1238
5704.52 1285
5705.24 1265
5705.95 1097
5706.66 1163
5707.38 1269
5708.09 1197
5708.80 1198
5709.51 1259
5710.23 1151
5710.94 1268
5711.65 1293
5712.37 1257
5713.08 1331
5713.79 1376
5714.51 1347
5715.22 1320
5715.93 1280
5716.65 1321
5717.36 1222
5718.07 1232
5718.79 1233
5719.50 1237
5720.21 1252
5720.93 1282
5721.64 1328
5722.36 1347
5723.07 1300
5723.78 1311
5724.50 1346
5725.21 1322
5725.92 1375
5726.64 1307
5727.35 1315
5728.07 1428
5728.78 1305
5729.50 1342
5730.21 1479
5730.92 1483
5731.64 1480
5732.35 1449
5733.07 1491
5733.78 1648
5734.50 1540
5735.21 1533
5735.93 1549
5736.64 1542
5737.35 1413
5738.07 1456
5738.78 1357
5739.50 1305
5740.21 1378
5740.93 1398
5741.64 1413
5742.36 1474
5743.07 1389
5743.79 1355
5744.50 1265
5745.22 1335
5745.93 1307
5746.65 1287
5747.37 1382
5748.08 1389
5748.80 1354
5749.51 1298
5750.23 1410
5750.94 1436
5751.66 1423
5752.37 1483
5753.09 1515
5753.81 1545
5754.52 1566
5755.24 1643
5755.95 1787
5756.67 1747
5757.38 1747
5758.10 1910
5758.82 1908
5759.53 1916
5760.25 1906
5760.96 1912
5761.68 1759
5762.40 1820
5763.11 1752
5763.83 1531
5764.55 1538
5765.26 1529
5765.98 1514
5766.70 1599
5767.41 1592
5768.13 1666
5768.85 1600
5769.56 1648
5770.28 1688
5771.00 1546
5771.71 1541
5772.43 1596
5773.15 1559
5773.86 1654
5774.58 1621
5775.30 1562
5776.01 1495
5776.73 1521
5777.45 1586
5778.17 1640
5778.88 1561
5779.60 1506
5780.32 1539
5781.04 1631
5781.75 1739
5782.47 1597
5783.19 1669
5783.91 1661
5784.62 1606
5785.34 1617
5786.06 1509
5786.78 1674
5787.49 1676
5788.21 1571
5788.93 1523
5789.65 1598
5790.37 1695
5791.08 1651
5791.80 1672
5792.52 1700
5793.24 1728
5793.96 1751
5794.68 1803
5795.39 1919
5796.11 1857
5796.83 1912
5797.55 2154
5798.27 2030
5798.99 2057
5799.70 2269
5800.42 2601
5801.14 2848
5801.86 3333
5802.58 3911
5803.30 4044
5804.02 4304
5804.74 4418
5805.45 4758
5806.17 4534
5806.89 4233
5807.61 3811
5808.33 3453
5809.05 3142
5809.77 2796
5810.49 2468
5811.21 2244
5811.93 2202
5812.65 2149
5813.37 2207
5814.09 2044
5814.81 1955
5815.52 1991
5816.24 2137
5816.96 2191
5817.68 2156
5818.40 2211
5819.12 2171
5819.84 2156
5820.56 2084
5821.28 2171
5822.00 2183
5822.72 2029
5823.44 1909
5824.16 1969
5824.88 1958
5825.60 1974
5826.32 1851
5827.04 1773
5827.76 1788
5828.48 1754
5829.21 1751
5829.93 1751
5830.65 1781
5831.37 1717
5832.09 1638
5832.81 1611
5833.53 1607
5834.25 1574
5834.97 1578
5835.69 1638
5836.41 1670
5837.13 1697
5837.85 1563
5838.57 1547
5839.30 1635
5840.02 1687
5840.74 1615
5841.46 1602
5842.18 1713
5842.90 1584
5843.62 1592
5844.34 1594
5845.07 1528
5845.79 1603
5846.51 1582
5847.23 1500
5847.95 1543
5848.67 1451
5849.39 1524
5850.12 1538
5850.84 1607
5851.56 1630
5852.28 1601
5853.00 1596
5853.73 1595
5854.45 1436
5855.17 1509
5855.89 1565
5856.61 1551
5857.34 1635
5858.06 1514
5858.78 1504
5859.50 1518
5860.23 1458
5860.95 1490
5861.67 1552
5862.39 1461
5863.11 1569
5863.84 1573
5864.56 1480
5865.28 1484
5866.01 1425
5866.73 1438
5867.45 1395
5868.17 1435
5868.90 1412
5869.62 1526
5870.34 1438
5871.07 1418
5871.79 1572
5872.51 1328
5873.23 1414
5873.96 1506
5874.68 1425
5875.40 1476
5876.13 1548
5876.85 1427
5877.57 1412
5878.30 1407
5879.02 1492
5879.74 1374
5880.47 1386
5881.19 1534
5881.92 1466
5882.64 1457
5883.36 1384
5884.09 1430
5884.81 1562
5885.53 1375
5886.26 1555
5886.98 1432
5887.71 1519
5888.43 1580
5889.15 1691
5889.88 1534
5890.60 1486
5891.33 1530
5892.05 1455
5892.78 1428
5893.50 1480
5894.23 1358
5894.95 1350
5895.67 1449
5896.40 1484
5897.12 1418
5897.85 1374
5898.57 1336
5899.30 1358
5900.02 1356
5900.75 1354
5901.47 1357
5902.20 1453
5902.92 1485
5903.65 1355
5904.37 1359
5905.10 1548
5905.82 1513
5906.55 1492
5907.27 1526
5908.00 1522
5908.72 1478
5909.45 1430
5910.17 1386
5910.90 1423
5911.62 1521
5912.35 1444
5913.08 1468
5913.80 1505
5914.53 1428
5915.25 1504
5915.98 1525
5916.70 1427
5917.43 1439
5918.16 1549
5918.88 1502
5919.61 1506
5920.33 1526
5921.06 1632
5921.79 1607
5922.51 1520
5923.24 1555
5923.97 1533
5924.69 1654
5925.42 1567
5926.14 1445
5926.87 1541
5927.60 1673
5928.32 1789
5929.05 1668
5929.78 1591
5930.50 1579
5931.23 1677
5931.96 1724
5932.68 1766
5933.41 1775
5934.14 1699
5934.86 1751
5935.59 1776
5936.32 1830
5937.05 1887
5937.77 1814
5938.50 1938
5939.23 1952
5939.95 2000
5940.68 2072
5941.41 2056
5942.14 2021
5942.86 2000
5943.59 2068
5944.32 2101
5945.05 2183
5945.77 2121
5946.50 2227
5947.23 2210
5947.96 2175
5948.68 2178
5949.41 2217
5950.14 2283
5950.87 2367
5951.60 2247
5952.32 2329
5953.05 2599
5953.78 2661
5954.51 2653
5955.24 2721
5955.96 2869
5956.69 3085
5957.42 3039
5958.15 2870
5958.88 2946
5959.61 2791
5960.33 2776
5961.06 2630
5961.79 2734
5962.52 2791
5963.25 2846
5963.98 2706
5964.71 2701
5965.44 2825
5966.16 2833
5966.89 3019
5967.62 3220
5968.35 3440
5969.08 3728
5969.81 3916
5970.54 4210
5971.27 4485
5972.00 4382
5972.73 4168
5973.46 4272
5974.18 4211
5974.91 3846
5975.64 3658
5976.37 3610
5977.10 3589
5977.83 3593
5978.56 3404
5979.29 3389
5980.02 3363
5980.75 3493
5981.48 3351
5982.21 3395
5982.94 3449
5983.67 3528
5984.40 3629
5985.13 3638
5985.86 3747
5986.59 3774
5987.32 4032
5988.05 3885
5988.78 3892
5989.51 3788
5990.24 3654
5990.97 3875
5991.70 3748
5992.43 3521
5993.16 3671
5993.89 3663
5994.62 3802
5995.35 3874
5996.09 3868
5996.82 4004
5997.55 3937
5998.28 3997
5999.01 3870
5999.74 4011
6000.47 4159
6001.20 4271
6001.93 4371
6002.66 4389
6003.39 4280
6004.13 4193
6004.86 4256
6005.59 4162
6006.32 3951
6007.05 4148
6007.78 4128
6008.51 4060
6009.25 4023
6009.98 4012
6010.71 4195
6011.44 4368
6012.17 4761
6012.90 5466
6013.64 6164
6014.37 6839
6015.10 7788
6015.83 8583
6016.56 9728
6017.29 10509
6018.03 10790
6018.76 10857
6019.49 10741
6020.22 10011
6020.96 9182
6021.69 8308
6022.42 7113
6023.15 6135
6023.88 5461
6024.62 4902
6025.35 4391
6026.08 3933
6026.81 3530
6027.55 3547
6028.28 3258
6029.01 3258
6029.75 3272
6030.48 3187
6031.21 3121
6031.94 2977
6032.68 2866
6033.41 2917
6034.14 2741
6034.88 2939
6035.61 2800
6036.34 2804
6037.07 2914
6037.81 2829
6038.54 2731
6039.27 2749
6040.01 2856
6040.74 2891
6041.47 2894
6042.21 2873
6042.94 3000
6043.68 2906
6044.41 2967
6045.14 3100
6045.88 3111
6046.61 3060
6047.34 3138
6048.08 3209
6048.81 3091
6049.55 3340
6050.28 3295
6051.01 3259
6051.75 3272
6052.48 3562
6053.22 3594
6053.95 3848
6054.68 3948
6055.42 4031
6056.15 4136
6056.89 4270
6057.62 4353
6058.36 4474
6059.09 4249
6059.83 4148
6060.56 3945
6061.29 3737
6062.03 3577
6062.76 3518
6063.50 3263
6064.23 3159
6064.97 3280
6065.70 3231
6066.44 3126
6067.17 3193
6067.91 3065
6068.64 2952
6069.38 2873
6070.11 2896
6070.85 3010
6071.58 2901
6072.32 2841
6073.06 2933
6073.79 2850
6074.53 2607
6075.26 2758
6076.00 2722
6076.73 2701
6077.47 2659
6078.20 2703
6078.94 2560
6079.68 2467
6080.41 2320
6081.15 2376
6081.88 2546
6082.62 2657
6083.35 2666
6084.09 2458
6084.83 2494
6085.56 2443
6086.30 2468
6087.04 2391
6087.77 2381
6088.51 2322
6089.24 2302
6089.98 2395
6090.72 2315
6091.45 2290
6092.19 2332
6092.93 2508
6093.66 2331
6094.40 2167
6095.14 2350
6095.87 2481
6096.61 2326
6097.35 2279
6098.08 2291
6098.82 2249
6099.56 2262
6100.29 2258
6101.03 2256
6101.77 2222
6102.51 2197
6103.24 2181
6103.98 2067
6104.72 2092
6105.46 2253
6106.19 2180
6106.93 2162
6107.67 2099
6108.41 2169
6109.14 2120
6109.88 2126
6110.62 2067
6111.36 2003
6112.09 2101
6112.83 2280
6113.57 2111
6114.31 2195
6115.04 2122
6115.78 2076
6116.52 2132
6117.26 2223
6118.00 2227
6118.73 2179
6119.47 2300
6120.21 2264
6120.95 2433
6121.69 2349
6122.43 2302
6123.16 2223
6123.90 2227
6124.64 2193
6125.38 2107
6126.12 2132
6126.86 2263
6127.60 2199
6128.33 2061
6129.07 2138
6129.81 2278
6130.55 2310
6131.29 2376
6132.03 2379
6132.77 2396
6133.51 2419
6134.25 2266
6134.98 2361
6135.72 2331
6136.46 2433
6137.20 2338
6137.94 2336
6138.68 2434
6139.42 2446
6140.16 2487
6140.90 2444
6141.64 2484
6142.38 2455
6143.12 2570
6143.86 2514
6144.60 2608
6145.34 2564
6146.08 2330
6146.82 2386
6147.56 2470
6148.30 2356
6149.04 2381
6149.78 2469
6150.52 2353
6151.26 2349
6152.00 2363
6152.74 2419
6153.48 2559
6154.22 2512
6154.96 2479
6155.70 2511
6156.44 2396
6157.18 2410
6157.92 2591
6158.66 2609
6159.40 2512
6160.14 2704
6160.88 2642
6161.62 2574
6162.36 2669
6163.10 2647
6163.85 2615
6164.59 2691
6165.33 2803
6166.07 2825
6166.81 2871
6167.55 3131
6168.29 3273
6169.03 3447
6169.77 3679
6170.51 3816
6171.26 3870
6172.00 3980
6172.74 3842
6173.48 3990
6174.22 3740
6174.96 3781
6175.70 3530
6176.45 3459
6177.19 3503
6177.93 3539
6178.67 3527
6179.41 3243
6180.16 3239
6180.90 3280
6181.64 3278
6182.38 3342
6183.12 3258
6183.87 3395
6184.61 3589
6185.35 3561
6186.09 3480
6186.83 3547
6187.58 3583
6188.32 3717
6189.06 3590
6189.80 3666
6190.55 3640
6191.29 3837
6192.03 3799
6192.77 3879
6193.52 4015
6194.26 3972
6195.00 3985
6195.74 4037
6196.49 4320
6197.23 4457
6197.97 4619
6198.72 4566
6199.46 4565
6200.20 4599
6200.94 4604
6201.69 4536
6202.43 4530
6203.17 4699
6203.92 4548
6204.66 4502
6205.40 4583
6206.15 4795
6206.89 5091
6207.63 5346
6208.38 6302
6209.12 7508
6209.87 9214
6210.61 11510
6211.35 13647
6212.10 16250
6212.84 17632
6213.58 18706
6214.33 19401
6215.07 19430
6215.82 18415
6216.56 16471
6217.30 14506
6218.05 12136
6218.79 10499
6219.54 8693
6220.28 7177
6221.02 6245
6221.77 5387
6222.51 4754
6223.26 4334
6224.00 3911
6224.75 3746
6225.49 3791
6226.24 3720
6226.98 3615
6227.73 3438
6228.47 3486
6229.21 3586
6229.96 3410
6230.70 3382
6231.45 3083
6232.19 3018
6232.94 2828
6233.68 2646
6234.43 2599
6235.17 2665
6235.92 2433
6236.67 2425
6237.41 2565
6238.16 2643
6238.90 2726
6239.65 2679
6240.39 2734
6241.14 2773
6241.88 2815
6242.63 2734
6243.37 2784
6244.12 2864
6244.87 2800
6245.61 2807
6246.36 2760
6247.10 2823
6247.85 2977
6248.59 3017
6249.34 3258
6250.09 3570
6250.83 3666
6251.58 3795
6252.33 3946
6253.07 3985
6253.82 4003
6254.56 3950
6255.31 3757
6256.06 3725
6256.80 3529
6257.55 3379
6258.30 3230
6259.04 3160
6259.79 3100
6260.54 3050
6261.28 3057
6262.03 2922
6262.78 3086
6263.52 3074
6264.27 3050
6265.02 2917
6265.76 2903
6266.51 2991
6267.26 2941
6268.01 3052
6268.75 2934
6269.50 2991
6270.25 3125
6270.99 3121
6271.74 3114
6272.49 3111
6273.24 3120
6273.98 3118
6274.73 2952
6275.48 3006
6276.23 2998
6276.97 3114
6277.72 3105
6278.47 3373
6279.22 3497
6279.96 3700
6280.71 3729
6281.46 3738
6282.21 3818
6282.96 3722
6283.70 3706
6284.45 3451
6285.20 3319
6285.95 3147
6286.70 3013
6287.45 2942
6288.19 2848
6288.94 2881
6289.69 2656
6290.44 2572
6291.19 2527
6291.94 2610
6292.68 2660
6293.43 2726
6294.18 2557
6294.93 2629
6295.68 2670
6296.43 2441
6297.18 2384
6297.93 2423
6298.67 2290
6299.42 2309
6300.17 2299
6300.92 2230
6301.67 2345
6302.42 2298
6303.17 2316
6303.92 2255
6304.67 2268
6305.42 2249
6306.17 2279
6306.92 2251
6307.67 2285
6308.41 2406
6309.16 2413
6309.91 2313
6310.66 2161
6311.41 2219
6312.16 2323
6312.91 2266
6313.66 2353
6314.41 2301
6315.16 2307
6315.91 2305
6316.66 2241
6317.41 2355
6318.16 2147
6318.91 2392
6319.66 2310
6320.41 2321
6321.16 2287
6321.91 2351
6322.66 2232
6323.41 2225
6324.16 2210
6324.92 2258
6325.67 2178
6326.42 2114
6327.17 2120
6327.92 2169
6328.67 2164
6329.42 2061
6330.17 1979
6330.92 2032
6331.67 2100
6332.42 2103
6333.17 2048
6333.92 2008
6334.68 2000
6335.43 2025
6336.18 2067
6336.93 2004
6337.68 2029
6338.43 1985
6339.18 1989
6339.93 1920
6340.69 2046
6341.44 2022
6342.19 2087
6342.94 2026
6343.69 2061
6344.44 1995
6345.20 2086
6345.95 2003
6346.70 2007
6347.45 1998
6348.20 2001
6348.95 2121
6349.71 2033
6350.46 2177
6351.21 2038
6351.96 2072
6352.71 2191
6353.47 2188
6354.22 2409
6354.97 2420
6355.72 2492
6356.48 2468
6357.23 2601
6357.98 2537
6358.73 2517
6359.49 2551
6360.24 2402
6360.99 2283
6361.74 2331
6362.50 2321
6363.25 2203
6364.00 2140
6364.76 2194
6365.51 2095
6366.26 2089
6367.01 2164
6367.77 2118
6368.52 2088
6369.27 2138
6370.03 2104
6370.78 2022
6371.53 2072
6372.29 2092
6373.04 2100
6373.79 2110
6374.55 2078
6375.30 2130
6376.05 2083
6376.81 1968
6377.56 2044
6378.31 2046
6379.07 1970
6379.82 1943
6380.58 2041
6381.33 1948
6382.08 1910
6382.84 1921
6383.59 1939
6384.35 2005
6385.10 1918
6385.85 1965
6386.61 1955
6387.36 1931
6388.12 2073
6388.87 1924
6389.62 1973
6390.38 1943
6391.13 1901
6391.89 1868
6392.64 1928
6393.40 2015
6394.15 2049
6394.91 2006
6395.66 1980
6396.42 1939
6397.17 1927
6397.93 1975
6398.68 1946
6399.44 1852
6400.19 1812
6400.95 1892
6401.70 1843
6402.46 1851
6403.21 1643
6403.97 1674
6404.72 1736
6405.48 1772
6406.23 1781
6406.99 1728
6407.74 1713
6408.50 1821
6409.25 1706
6410.01 1780
6410.76 1712
6411.52 1779
6412.28 1682
6413.03 1730
6413.79 1803
6414.54 1779
6415.30 1770
6416.05 1741
6416.81 1767
6417.57 1691
6418.32 1732
6419.08 1747
6419.83 1884
6420.59 1876
6421.35 1725
6422.10 1717
6422.86 1746
6423.62 1917
6424.37 1745
6425.13 1716
6425.89 1784
6426.64 1810
6427.40 1802
6428.15 1830
6428.91 1763
6429.67 1717
6430.42 1736
6431.18 1803
6431.94 1890
6432.70 1833
6433.45 1740
6434.21 1755
6434.97 1808
6435.72 1850
6436.48 1829
6437.24 1800
6437.99 1921
6438.75 1904
6439.51 1863
6440.27 1874
6441.02 1814
6441.78 1949
6442.54 1936
6443.30 1989
6444.05 1875
6444.81 1955
6445.57 1935
6446.33 1900
6447.08 1894
6447.84 1948
6448.60 1853
6449.36 1847
6450.12 1810
6450.87 1851
6451.63 1858
6452.39 1832
6453.15 1916
6453.91 1892
6454.66 1938
6455.42 1854
6456.18 1945
6456.94 2058
6457.70 2016
6458.46 1875
6459.21 1961
6459.97 1944
6460.73 2091
6461.49 2013
6462.25 1976
6463.01 2030
6463.77 2087
6464.52 2040
6465.28 2093
6466.04 2141
6466.80 2196
6467.56 2190
6468.32 2133
6469.08 2152
6469.84 2186
6470.60 2052
6471.36 2122
6472.11 2152
6472.87 2205
6473.63 2242
6474.39 2239
6475.15 2316
6475.91 2408
6476.67 2248
6477.43 2241
6478.19 2377
6478.95 2308
6479.71 2389
6480.47 2406
6481.23 2323
6481.99 2392
6482.75 2517
6483.51 2457
6484.27 2576
6485.03 2537
6485.79 2444
6486.55 2480
6487.31 2480
6488.07 2606
6488.83 2632
6489.59 2652
6490.35 2612
6491.11 2692
6491.87 2759
6492.63 2879
6493.39 2874
6494.15 2941
6494.91 3046
6495.67 3324
6496.43 3311
6497.19 3411
6497.95 3335
6498.71 3391
6499.48 3427
6500.24 3454
6501.00 3614
6501.76 3493
6502.52 3599
6503.28 3511
6504.04 3554
6504.80 3546
6505.56 3510
6506.32 3414
6507.09 3622
6507.85 3670
6508.61 3856
6509.37 3768
6510.13 3873
6510.89 4037
6511.65 4071
6512.42 4314
6513.18 4427
6513.94 4357
6514.70 4378
6515.46 4422
6516.22 4517
6516.99 4546
6517.75 4440
6518.51 4423
6519.27 4500
6520.03 4251
6520.80 4277
6521.56 4523
6522.32 4595
6523.08 4659
6523.84 4833
6524.61 4897
6525.37 5008
6526.13 5158
6526.89 5288
6527.66 5497
6528.42 5996
6529.18 6524
6529.94 6846
6530.71 7058
6531.47 7402
6532.23 7666
6533.00 7797
6533.76 7741
6534.52 7530
6535.28 7832
6536.05 7992
6536.81 8610
6537.57 9705
6538.34 11326
6539.10 12838
6539.86 14564
6540.63 16177
6541.39 16563
6542.15 16880
6542.92 15849
6543.68 14563
6544.44 13283
6545.21 11077
6545.97 9186
6546.73 7679
6547.50 6600
6548.26 5719
6549.02 5046
6549.79 4825
6550.55 4359
6551.31 3990
6552.08 3876
6552.84 3630
6553.61 3691
6554.37 3743
6555.13 3668
6555.90 3796
6556.66 3588
6557.43 3481
6558.19 3573
6558.96 3358
6559.72 3383
6560.48 3320
6561.25 3101
6562.01 3113
6562.78 3328
6563.54 3230
6564.31 3333
6565.07 3375
6565.84 3518
6566.60 3457
6567.37 3710
6568.13 4081
6568.90 4044
6569.66 3978
6570.43 3915
6571.19 3959
6571.96 3848
6572.72 3858
6573.49 3747
6574.25 3805
6575.02 3876
6575.78 3983
6576.55 4021
6577.31 4137
6578.08 4142
6578.84 4462
6579.61 4696
6580.37 4722
6581.14 4740
6581.91 4786
6582.67 4921
6583.44 4812
6584.20 4902
6584.97 5025
6585.73 4765
6586.50 4833
6587.27 4731
6588.03 4714
6588.80 4531
6589.56 4377
6590.33 4277
6591.10 4209
6591.86 4430
6592.63 4464
6593.39 4368
6594.16 4675
6594.93 4906
6595.69 5184
6596.46 5374
6597.23 5826
6597.99 6237
6598.76 6548
6599.53 6712
6600.29 6461
6601.06 6367
6601.83 6095
6602.59 5816
6603.36 5501
6604.13 5039
6604.89 4634
6605.66 4087
6606.43 3993
6607.20 3722
6607.96 3557
6608.73 3532
6609.50 3547
6610.26 3516
6611.03 3436
6611.80 3355
6612.57 3377
6613.33 3314
6614.10 3214
6614.87 3198
6615.64 3403
6616.40 3306
6617.17 3255
6617.94 3133
6618.71 3030
6619.48 2903
6620.24 2990
6621.01 2944
6621.78 2886
6622.55 2924
6623.32 2953
6624.08 2967
6624.85 2927
6625.62 3003
6626.39 2981
6627.16 2990
6627.92 3052
6628.69 3035
6629.46 3069
6630.23 2947
6631.00 2938
6631.77 2821
6632.54 2798
6633.30 2746
6634.07 2838
6634.84 3029
6635.61 3162
6636.38 3304
6637.15 3350
6637.92 3557
6638.69 3730
6639.45 3882
6640.22 3777
6640.99 3627
6641.76 3495
6642.53 3562
6643.30 3301
6644.07 3222
6644.84 3025
6645.61 2863
6646.38 2767
6647.15 2776
6647.92 2769
6648.69 2613
6649.46 2531
6650.22 2625
6650.99 2576
6651.76 2616
6652.53 2480
6653.30 2578
6654.07 2668
6654.84 2748
6655.61 2698
6656.38 2728
6657.15 2787
6657.92 2828
6658.69 2825
6659.46 2866
6660.23 2758
6661.00 2848
6661.77 2798
6662.54 2648
6663.31 2634
6664.09 2626
6664.86 2623
6665.63 2590
6666.40 2613
6667.17 2469
6667.94 2418
6668.71 2602
6669.48 2611
6670.25 2508
6671.02 2557
6671.79 2483
6672.56 2465
6673.33 2548
6674.10 2673
6674.88 2569
6675.65 2642
6676.42 2620
6677.19 2651
6677.96 2600
6678.73 2557
6679.50 2491
6680.27 2546
6681.05 2534
6681.82 2309
6682.59 2582
6683.36 2551
6684.13 2738
6684.90 2738
6685.67 2589
6686.45 2796
6687.22 2892
6687.99 2994
6688.76 3260
6689.53 3158
6690.31 3364
6691.08 3298
6691.85 3308
6692.62 3167
6693.39 2826
6694.17 2786
6694.94 2701
6695.71 2526
6696.48 2455
6697.25 2469
6698.03 2532
6698.80 2303
6699.57 2340
6700.34 2371
6701.12 2246
6701.89 2419
6702.66 2368
6703.43 2440
6704.21 2438
6704.98 2491
6705.75 2314
6706.53 2281
6707.30 2350
6708.07 2156
6708.84 2246
6709.62 2271
6710.39 2331
6711.16 2273
6711.94 2320
6712.71 2236
6713.48 2360
6714.26 2329
6715.03 2293
6715.80 2231
6716.58 2327
6717.35 2315
6718.12 2195
6718.90 2151
6719.67 2178
6720.45 2165
6721.22 2248
6721.99 2139
6722.77 2116
6723.54 2110
6724.31 2118
6725.09 2152
6725.86 2154
6726.64 2147
6727.41 2137
6728.18 2080
6728.96 2129
6729.73 2112
6730.51 2013
6731.28 2094
6732.06 2053
6732.83 2036
6733.60 2089
6734.38 2060
6735.15 2111
6735.93 2136
6736.70 2107
6737.48 2176
6738.25 2161
6739.03 2125
6739.80 2105
6740.58 2120
6741.35 2221
6742.13 2301
6742.90 2172
6743.68 2135
6744.45 2186
6745.23 2106
6746.00 2140
6746.78 2299
6747.55 2203
6748.33 2273
6749.10 2349
6749.88 2178
6750.65 2136
6751.43 2268
6752.20 2392
6752.98 2485
6753.75 2618
6754.53 2730
6755.31 3044
6756.08 3071
6756.86 3126
6757.63 3010
6758.41 2990
6759.19 2866
6759.96 2749
6760.74 2677
6761.51 2523
6762.29 2338
6763.07 2284
6763.84 2288
6764.62 2212
6765.39 2204
6766.17 2135
6766.95 2115
6767.72 2074
6768.50 2160
6769.28 2156
6770.05 2126
6770.83 2198
6771.61 2217
6772.38 2059
6773.16 2061
6773.94 2101
6774.71 2089
6775.49 2086
6776.27 2022
6777.04 2005
6777.82 2025
6778.60 2055
6779.37 1994
6780.15 1973
6780.93 1867
6781.71 1910
6782.48 1929
6783.26 1984
6784.04 2112
6784.81 2013
6785.59 1987
6786.37 1897
6787.15 2000
6787.92 1917
6788.70 1778
6789.48 1830
6790.26 1906
6791.04 1823
6791.81 1885
6792.59 1719
6793.37 1687
6794.15 1831
6794.92 1677
6795.70 1800
6796.48 1801
6797.26 1729
6798.04 1780
6798.81 1863
6799.59 1775
6800.37 1757
6801.15 1796
6801.93 1682
6802.71 1681
6803.48 1646
6804.26 1688
6805.04 1823
6805.82 1796
6806.60 1814
6807.38 1798
6808.16 1862
6808.94 1819
6809.71 1803
6810.49 1990
6811.27 2058
6812.05 1916
6812.83 1810
6813.61 1819
6814.39 1813
6815.17 1747
6815.95 1758
6816.73 1830
6817.50 1970
6818.28 1900
6819.06 1984
6819.84 1866
6820.62 1818
6821.40 1873
6822.18 1838
6822.96 1770
6823.74 1853
6824.52 1951
6825.30 1863
6826.08 1826
6826.86 1751
6827.64 1753
6828.42 1761
6829.20 1815
6829.98 1814
6830.76 1773
6831.54 1757
6832.32 1908
6833.10 1858
6833.88 1837
6834.66 1786
6835.44 1865
6836.22 1851
6837.00 1814
6837.78 1970
6838.56 1862
6839.34 1834
6840.12 1809
6840.90 1777
6841.68 1765
6842.46 1784
6843.24 1787
6844.03 1676
6844.81 1853
6845.59 1859
6846.37 1693
6847.15 1755
6847.93 1840
6848.71 1803
6849.49 1806
6850.27 1899
6851.05 2046
6851.84 2331
6852.62 2556
6853.40 2859
6854.18 3143
6854.96 3423
6855.74 3582
6856.52 3516
6857.30 3416
6858.09 3208
6858.87 3071
6859.65 2900
6860.43 2755
6861.21 2490
6861.99 2322
6862.78 2236
6863.56 1959
6864.34 1871
6865.12 1941
6865.90 1986
6866.69 1933
6867.47 2010
6868.25 1953
6869.03 1979
6869.82 2042
6870.60 2105
6871.38 1970
6872.16 1965
6872.94 2058
6873.73 2036
6874.51 1865
6875.29 2058
6876.07 2042
6876.86 2039
6877.64 2006
6878.42 2004
6879.21 1913
6879.99 2033
6880.77 2083
6881.55 2126
6882.34 2099
6883.12 2202
6883.90 2242
6884.69 2254
6885.47 2318
6886.25 2334
6887.04 2344
6887.82 2500
6888.60 2562
6889.39 2621
6890.17 3009
6890.95 3408
6891.74 3610
6892.52 3724
6893.30 3671
6894.09 3639
6894.87 3493
6895.65 3157
6896.44 2909
6897.22 2831
6898.01 2683
6898.79 2698
6899.57 2607
6900.36 2484
6901.14 2498
6901.93 2555
6902.71 2500
6903.49 2467
6904.28 2468
6905.06 2664
6905.85 2533
6906.63 2459
6907.42 2377
6908.20 2351
6908.98 2439
6909.77 2519
6910.55 2424
6911.34 2472
6912.12 2384
6912.91 2352
6913.69 2399
6914.48 2357
6915.26 2273
6916.05 2284
6916.83 2196
6917.62 2223
6918.40 2272
6919.19 2230
6919.97 2204
6920.76 2234
6921.54 2166
6922.33 2241
6923.11 2182
6923.90 2200
6924.68 2256
6925.47 2272
6926.25 2237
6927.04 2227
6927.82 2300
6928.61 2270
6929.40 2268
6930.18 2325
6930.97 2363
6931.75 2260
6932.54 2438
6933.32 2366
6934.11 2442
6934.90 2328
6935.68 2373
6936.47 2549
6937.25 2725
6938.04 2692
6938.83 2716
6939.61 2723
6940.40 2757
6941.19 2586
6941.97 2596
6942.76 2558
6943.54 2808
6944.33 2727
6945.12 2826
6945.90 2790
6946.69 2979
6947.48 2894
6948.26 3036
6949.05 3205
6949.84 3059
6950.62 3103
6951.41 3277
6952.20 3291
6952.99 3313
6953.77 3198
6954.56 3229
6955.35 3234
6956.13 3205
6956.92 3106
6957.71 3254
6958.50 3275
6959.28 3107
6960.07 3218
6960.86 3426
6961.64 3496
6962.43 3472
6963.22 3501
6964.01 3474
6964.80 3375
6965.58 3405
6966.37 3466
6967.16 3409
6967.95 3241
6968.73 3316
6969.52 3423
6970.31 3453
6971.10 3466
6971.89 3682
6972.67 3649
6973.46 3767
6974.25 3980
6975.04 3875
6975.83 3822
6976.62 3965
6977.40 4009
6978.19 3972
6978.98 4130
6979.77 4038
6980.56 4150
6981.35 4150
6982.13 4121
6982.92 4270
6983.71 4447
6984.50 4667
6985.29 5172
6986.08 5680
6986.87 6692
6987.66 7952
6988.45 8933
6989.23 9684
6990.02 10653
6990.81 11554
6991.60 11548
6992.39 10954
6993.18 10416
6993.97 9540
6994.76 8447
6995.55 7369
6996.34 6558
6997.13 5946
6997.92 5507
6998.71 5515
6999.50 5560
7000.29 5948
7001.07 6745
7001.86 7586
7002.65 8688
7003.44 9558
7004.23 10429
7005.02 11142
7005.81 10845
7006.60 10387
7007.39 9749
7008.18 8554
7008.97 7351
7009.76 6501
7010.55 5697
7011.34 4733
7012.14 4233
7012.93 4093
7013.72 3802
7014.51 3801
7015.30 3846
7016.09 3635
7016.88 3729
7017.67 3823
7018.46 3804
7019.25 3765
7020.04 3564
7020.83 3391
7021.62 3367
7022.41 3306
7023.20 3123
7024.00 3049
7024.79 2844
7025.58 2918
7026.37 2876
7027.16 3029
7027.95 3142
7028.74 2985
7029.53 3224
7030.32 3264
7031.12 3237
7031.91 3187
7032.70 3346
7033.49 3283
7034.28 3107
7035.07 3011
7035.87 2990
7036.66 2974
7037.45 2918
7038.24 2828
7039.03 2845
7039.82 2821
7040.62 2775
7041.41 2904
7042.20 3068
7042.99 3086
7043.78 3122
7044.58 3235
7045.37 3234
7046.16 3155
7046.95 3036
7047.75 3000
7048.54 2982
7049.33 2997
7050.12 3037
7050.92 3220
7051.71 3191
7052.50 3291
7053.29 3396
7054.09 3423
7054.88 3436
7055.67 3595
7056.46 3607
7057.26 3454
7058.05 3320
7058.84 3087
7059.64 3112
7060.43 3093
7061.22 2949
7062.02 2888
7062.81 2873
7063.60 2802
7064.39 2798
7065.19 2923
7065.98 2865
7066.77 2895
7067.57 2842
7068.36 2969
7069.16 2903
7069.95 2785
7070.74 2952
7071.54 2976
7072.33 2934
7073.12 2870
7073.92 2987
7074.71 3041
7075.51 3028
7076.30 2982
7077.09 2817
7077.89 2835
7078.68 2862
7079.48 2829
7080.27 2765
7081.06 2678
7081.86 2733
7082.65 2680
7083.45 2664
7084.24 2760
7085.04 2742
7085.83 2736
7086.62 2800
7087.42 2806
7088.21 2983
7089.01 3079
7089.80 3293
7090.60 3497
7091.39 3592
7092.19 3717
7092.98 3950
7093.78 4039
7094.57 3964
7095.37 3588
7096.16 3400
7096.96 3086
7097.75 2949
7098.55 2772
7099.34 2599
7100.14 2463
7100.93 2248
7101.73 2240
7102.52 2103
7103.32 2075
7104.11 2062
7104.91 1990
7105.71 2097
7106.50 2048
7107.30 1997
7108.09 2077
7108.89 1894
7109.68 1900
7110.48 1952
7111.28 1905
7112.07 1831
7112.87 1818
7113.66 1821
7114.46 1812
7115.26 1780
7116.05 1788
7116.85 1753
7117.65 1847
7118.44 1853
7119.24 1908
7120.03 1849
7120.83 1892
7121.63 1973
7122.42 1847
7123.22 1894
7124.02 1824
7124.81 1820
7125.61 1834
7126.41 1801
7127.20 1811
7128.00 1716
7128.80 1810
7129.59 1768
7130.39 1826
7131.19 1831
7131.99 1818
7132.78 1799
7133.58 1816
7134.38 1832
7135.17 1868
7135.97 1929
7136.77 1865
7137.57 1864
7138.36 1744
7139.16 1705
7139.96 1797
7140.76 1789
7141.55 1749
7142.35 1783
7143.15 1792
7143.95 1784
7144.74 1916
7145.54 1741
7146.34 1785
7147.14 1833
7147.94 1953
7148.73 1877
7149.53 1820
7150.33 1812
7151.13 1820
7151.93 1808
7152.72 1763
7153.52 1742
7154.32 1719
7155.12 1559
7155.92 1605
7156.72 1676
7157.51 1690
7158.31 1805
7159.11 1718
7159.91 1765
7160.71 1715
7161.51 1647
7162.31 1648
7163.11 1684
7163.90 1677
7164.70 1635
7165.50 1703
7166.30 1591
7167.10 1605
7167.90 1611
7168.70 1690
7169.50 1573
7170.30 1574
7171.10 1471
7171.90 1521
7172.69 1663
7173.49 1619
7174.29 1623
7175.09 1594
7175.89 1568
7176.69 1560
7177.49 1505
7178.29 1510
7179.09 1577
7179.89 1552
7180.69 1524
7181.49 1581
7182.29 1598
7183.09 1554
7183.89 1541
7184.69 1686
7185.49 1614
7186.29 1704
7187.09 1803
7187.89 1884
7188.69 1697
7189.49 1594
7190.29 1633
7191.09 1635
7191.89 1677
7192.69 1561
7193.49 1561
7194.29 1590
7195.09 1492
7195.89 1528
7196.70 1497
7197.50 1434
7198.30 1464
7199.10 1400
7199.90 1383
7200.70 1389
7201.50 1414
7202.30 1337
7203.10 1387
7203.90 1436
7204.70 1519
7205.51 1423
7206.31 1538
7207.11 1368
7207.91 1382
7208.71 1403
7209.51 1304
7210.31 1257
7211.12 1299
7211.92 1341
7212.72 1322
7213.52 1332
7214.32 1310
7215.12 1415
7215.92 1325
7216.73 1290
7217.53 1421
7218.33 1489
7219.13 1481
7219.93 1440
7220.74 1309
7221.54 1327
7222.34 1387
7223.14 1393
7223.94 1380
7224.75 1361
7225.55 1411
7226.35 1374
7227.15 1431
7227.96 1367
7228.76 1331
7229.56 1419
7230.36 1469
7231.17 1354
7231.97 1401
7232.77 1437
7233.57 1457
7234.38 1386
7235.18 1441
7235.98 1460
7236.79 1436
7237.59 1374
7238.39 1463
7239.19 1452
7240.00 1463
7240.80 1454
7241.60 1508
7242.41 1528
7243.21 1578
7244.01 1457
7244.82 1549
7245.62 1527
7246.42 1524
7247.23 1504
7248.03 1629
7248.83 1625
7249.64 1508
7250.44 1492
7251.25 1532
7252.05 1498
7252.85 1546
7253.66 1504
7254.46 1526
7255.27 1574
7256.07 1477
7256.87 1538
7257.68 1513
7258.48 1453
7259.29 1541
7260.09 1538
7260.89 1589
7261.70 1516
7262.50 1598
7263.31 1682
7264.11 1640
7264.92 1619
7265.72 1497
7266.53 1681
7267.33 1713
7268.13 1680
7268.94 1621
7269.74 1621
7270.55 1714
7271.35 1685
7272.16 1757
7272.96 1792
7273.77 1860
7274.57 1813
7275.38 1869
7276.18 1892
7276.99 1794
7277.79 1811
7278.60 1815
7279.40 1957
7280.21 1945
7281.01 1924
7281.82 1937
7282.63 1912
7283.43 2066
7284.24 2108
7285.04 2297
7285.85 2665
7286.65 3029
7287.46 3400
7288.27 3988
7289.07 4382
7289.88 4387
7290.68 4476
7291.49 4137
7292.29 3781
7293.10 3587
7293.91 3370
7294.71 2875
7295.52 2574
7296.33 2518
7297.13 2277
7297.94 2050
7298.74 2040
7299.55 2045
7300.36 1996
7301.16 2010
7301.97 2160
7302.78 1951
7303.58 2020
7304.39 2044
7305.20 1989
7306.00 1988
7306.81 1949
7307.62 1982
7308.42 1972
7309.23 1869
7310.04 1956
7310.84 2197
7311.65 2227
7312.46 2235
7313.27 2304
7314.07 2447
7314.88 2663
7315.69 2739
7316.50 2756
7317.30 2770
7318.11 2713
7318.92 2569
7319.72 2676
7320.53 2793
7321.34 2856
7322.15 3116
7322.96 3305
7323.76 3414
7324.57 3399
7325.38 3416
7326.19 3580
7326.99 3321
7327.80 3178
7328.61 3055
7329.42 2850
7330.23 2716
7331.03 2557
7331.84 2476
7332.65 2298
7333.46 2122
7334.27 2146
7335.08 2053
7335.88 2036
7336.69 1953
7337.50 1922
7338.31 2130
7339.12 2004
7339.93 1950
7340.74 1953
7341.54 2084
7342.35 2050
7343.16 2088
7343.97 2075
7344.78 2001
7345.59 2010
7346.40 2088
7347.21 1986
7348.02 2056
7348.82 1967
7349.63 1953
7350.44 2049
7351.25 2050
7352.06 2105
7352.87 2047
7353.68 1936
7354.49 1999
7355.30 1942
7356.11 1932
7356.92 1811
7357.73 1858
7358.54 1956
7359.35 1956
7360.16 2031
7360.97 2068
7361.78 2068
7362.59 1942
7363.40 1899
7364.21 1971
7365.02 1988
7365.83 2130
7366.64 2046
7367.45 2017
7368.26 2096
7369.07 2130
7369.88 2070
7370.69 2021
7371.50 2093
7372.31 2137
7373.12 2104
7373.93 2124
7374.74 2139
7375.55 2221
7376.36 2116
7377.17 2121
7377.98 2059
7378.79 2085
7379.60 2190
7380.42 2261
7381.23 2440
7382.04 2407
7382.85 2545
7383.66 2846
7384.47 3037
7385.28 3208
7386.09 3317
7386.90 3457
7387.71 3339
7388.53 3187
7389.34 3065
7390.15 2812
7390.96 2576
7391.77 2491
7392.58 2450
7393.39 2221
7394.21 2044
7395.02 2003
7395.83 1975
7396.64 1986
7397.45 1908
7398.27 1922
7399.08 1942
7399.89 1974
7400.70 2113
7401.51 2183
7402.33 2411
7403.14 2448
7403.95 2559
7404.76 2901
7405.57 2853
7406.39 2851
7407.20 2917
7408.01 2721
7408.82 2739
7409.64 2643
7410.45 2452
7411.26 2388
7412.07 2372
7412.89 2421
7413.70 2354
7414.51 2201
7415.32 2082
7416.14 1973
7416.95 1983
7417.76 1945
7418.58 1757
7419.39 1690
7420.20 1675
7421.02 1729
7421.83 1734
7422.64 1636
7423.45 1637
7424.27 1679
7425.08 1677
7425.89 1604
7426.71 1552
7427.52 1622
7428.33 1547
7429.15 1532
7429.96 1503
7430.78 1599
7431.59 1587
7432.40 1503
7433.22 1447
7434.03 1465
7434.84 1454
7435.66 1549
7436.47 1489
7437.29 1450
7438.10 1563
7438.91 1566
7439.73 1458
7440.54 1461
7441.36 1517
7442.17 1462
7442.99 1522
7443.80 1622
7444.61 1550
7445.43 1424
7446.24 1484
7447.06 1501
7447.87 1529
7448.69 1589
7449.50 1509
7450.32 1484
7451.13 1519
7451.95 1526
7452.76 1386
7453.58 1429
7454.39 1395
7455.21 1418
7456.02 1440
7456.84 1394
7457.65 1498
7458.47 1417
7459.28 1460
7460.10 1433
7460.91 1383
7461.73 1421
7462.54 1503
7463.36 1409
7464.17 1374
7464.99 1460
7465.80 1406
7466.62 1385
7467.44 1476
7468.25 1421
7469.07 1343
7469.88 1397
7470.70 1439
7471.51 1348
7472.33 1419
7473.15 1389
7473.96 1411
7474.78 1480
7475.59 1435
7476.41 1502
7477.23 1432
7478.04 1378
7478.86 1468
7479.67 1397
7480.49 1326
7481.31 1329
7482.12 1325
7482.94 1334
7483.76 1322
7484.57 1298
7485.39 1254
7486.21 1248
7487.02 1313
7487.84 1268
7488.66 1230
7489.47 1249
7490.29 1155
7491.11 1203
7491.92 1269
7492.74 1232
7493.56 1291
7494.38 1278
7495.19 1188
7496.01 1238
7496.83 1324
7497.64 1314
7498.46 1218
7499.28 1144
7500.10 1215
7500.91 1220
7501.73 1246
7502.55 1243
7503.37 1163
7504.18 1164
7505.00 1157
7505.82 1181
7506.64 1141
7507.46 1160
7508.27 1188
7509.09 1233
7509.91 1179
7510.73 1186
7511.55 1206
7512.36 1149
7513.18 1202
7514.00 1149
7514.82 1110
7515.64 1098
7516.45 1098
7517.27 1245
7518.09 1196
7518.91 1199
7519.73 1167
7520.55 1102
7521.37 1148
7522.18 1200
7523.00 1121
7523.82 1150
7524.64 1139
7525.46 1077
7526.28 1085
7527.10 1061
7527.92 1147
7528.74 1185
7529.55 1106
7530.37 1036
7531.19 1092
7532.01 1047
7532.83 1085
7533.65 1210
7534.47 1162
7535.29 1086
7536.11 1095
7536.93 1126
7537.75 1070
7538.57 1083
7539.39 1060
7540.21 1109
7541.03 1076
7541.84 1082
7542.66 1052
7543.48 1051
7544.30 1096
7545.12 1049
7545.94 1065
7546.76 1145
7547.58 1141
7548.40 1167
7549.22 1083
7550.04 1103
7550.86 1102
7551.68 1150
7552.51 1106
7553.33 1127
7554.15 1127
7554.97 1092
7555.79 1157
7556.61 1159
7557.43 1117
7558.25 1163
7559.07 1178
7559.89 1123
7560.71 1160
7561.53 1187
7562.35 1157
7563.17 1135
7563.99 1137
7564.81 1102
7565.64 1192
7566.46 1082
7567.28 1166
7568.10 1150
7568.92 1103
7569.74 1161
7570.56 1161
7571.38 1147
7572.21 1124
7573.03 1123
7573.85 1169
7574.67 1112
7575.49 1086
7576.31 1167
7577.13 1119
7577.96 1149
7578.78 1163
7579.60 1098
7580.42 1106
7581.24 1090
7582.07 1071
7582.89 1039
7583.71 1065
7584.53 1031
7585.35 1047
7586.18 1137
7587.00 1155
7587.82 1069
7588.64 1075
7589.46 1123
7590.29 1190
7591.11 1150
7591.93 1201
7592.75 1242
7593.58 1207
7594.40 1247
7595.22 1206
7596.04 1146
7596.87 1256
7597.69 1195
7598.51 1181
7599.34 1169
7600.16 1129
7600.98 1207
7601.80 1182
7602.63 1136
7603.45 1133
7604.27 1155
7605.10 1236
7605.92 1266
7606.74 1311
7607.57 1269
7608.39 1360
7609.21 1408
7610.04 1425
7610.86 1329
7611.68 1381
7612.51 1328
7613.33 1398
7614.15 1353
7614.98 1200
7615.80 1248
7616.62 1244
7617.45 1236
7618.27 1165
7619.10 1183
7619.92 1284
7620.74 1379
7621.57 1379
7622.39 1484
7623.22 1353
7624.04 1277
7624.86 1383
7625.69 1284
7626.51 1261
7627.34 1257
7628.16 1214
7628.99 1274
7629.81 1275
7630.64 1206
7631.46 1304
7632.28 1290
7633.11 1307
7633.93 1326
7634.76 1448
7635.58 1463
7636.41 1489
7637.23 1478
7638.06 1449
7638.88 1428
7639.71 1367
7640.53 1358
7641.36 1355
7642.18 1296
7643.01 1184
7643.83 1171
7644.66 1152
7645.48 1209
7646.31 1142
7647.14 1164
7647.96 1159
7648.79 1218
7649.61 1176
7650.44 1154
7651.26 1042
7652.09 1007
7652.91 1027
7653.74 1023
7654.57 1028
7655.39 1083
7656.22 1050
7657.04 1030
7657.87 1052
7658.70 1082
7659.52 1130
7660.35 1027
7661.17 1040
7662.00 1046
7662.83 1068
7663.65 1078
7664.48 1058
7665.31 1165
7666.13 1192
7666.96 1056
7667.79 1133
7668.61 1110
7669.44 1024
7670.27 1055
7671.09 1053
7671.92 1035
7672.75 1052
7673.57 1091
7674.40 1108
7675.23 1050
7676.05 1064
7676.88 995
7677.71 1014
7678.53 1037
7679.36 1079
7680.19 1146
7681.02 996
7681.84 964
7682.67 1110
7683.50 1097
7684.33 1086
7685.15 1011
7685.98 1073
7686.81 1162
7687.64 1104
7688.46 1123
7689.29 1080
7690.12 1063
7690.95 1031
7691.77 1043
7692.60 1046
7693.43 1031
7694.26 1089
7695.09 1068
7695.91 1029
7696.74 1035
7697.57 1062
7698.40 1082
7699.23 1085
7700.06 1017
7700.88 1052
7701.71 1115
7702.54 1193
7703.37 1103
7704.20 1096
7705.03 1064
7705.85 1096
7706.68 1144
7707.51 1085
7708.34 1060
7709.17 1099
7710.00 1041
7710.83 1057
7711.66 1101
7712.48 1100
7713.31 1032
7714.14 1065
7714.97 1184
7715.80 1058
7716.63 1004
7717.46 1046
7718.29 1067
7719.12 1078
7719.95 1055
7720.78 1032
7721.61 1096
7722.44 1110
7723.27 1044
7724.09 1054
7724.92 1035
7725.75 1088
7726.58 1087
7727.41 1069
7728.24 1057
7729.07 1030
7729.90 1129
7730.73 1100
7731.56 1083
7732.39 1095
7733.22 1098
7734.05 1083
7734.88 1075
7735.71 1118
7736.54 1145
7737.37 1095
7738.20 1089
7739.03 1093
7739.86 1068
7740.70 1043
7741.53 1059
7742.36 1124
7743.19 1120
7744.02 1098
7744.85 1093
7745.68 1097
7746.51 1097
7747.34 1137
7748.17 1261
7749.00 1248
7749.83 1257
7750.66 1425
7751.50 1540
7752.33 1706
7753.16 1640
7753.99 1644
7754.82 1623
7755.65 1538
7756.48 1523
7757.31 1339
7758.15 1314
7758.98 1280
7759.81 1199
7760.64 1214
7761.47 1196
7762.30 1249
7763.13 1190
7763.97 1234
7764.80 1171
7765.63 1116
7766.46 1154
7767.29 1126
7768.13 1084
7768.96 1100
7769.79 1076
7770.62 1065
7771.45 1083
7772.29 1012
7773.12 1062
7773.95 1043
7774.78 1105
7775.62 1011
7776.45 1082
7777.28 998
7778.11 975
7778.95 1107
7779.78 1075
7780.61 1083
7781.44 1097
7782.28 999
7783.11 1039
7783.94 1186
7784.77 1046
7785.61 1018
7786.44 988
7787.27 1039
7788.11 1126
7788.94 1131
7789.77 1139
7790.61 1120
7791.44 1086
7792.27 1156
7793.10 1107
7793.94 1109
7794.77 1088
7795.60 1136
7796.44 1164
7797.27 1139
7798.11 1062
7798.94 1126
7799.77 1143
7800.61 1099
7801.44 1138
7802.27 1090
7803.11 1161
7803.94 1196
7804.78 1130
7805.61 1140
7806.44 1119
7807.28 1179
7808.11 1211
7808.95 1280
7809.78 1199
7810.61 1215
7811.45 1296
7812.28 1258
7813.12 1188
7813.95 1146
7814.79 1260
7815.62 1300
7816.45 1342
7817.29 1368
7818.12 1335
7818.96 1419
7819.79 1464
7820.63 1375
7821.46 1450
7822.30 1448
7823.13 1509
7823.97 1450
7824.80 1368
7825.64 1488
7826.47 1391
7827.31 1242
7828.14 1294
7828.98 1331
7829.81 1423
7830.65 1436
7831.48 1426
7832.32 1518
7833.15 1344
7833.99 1308
7834.83 1405
7835.66 1426
7836.50 1323
7837.33 1317
7838.17 1362
7839.00 1380
7839.84 1260
7840.68 1403
7841.51 1364
7842.35 1445
7843.18 1291
7844.02 1383
7844.86 1362
7845.69 1377
7846.53 1427
7847.36 1329
7848.20 1340
7849.04 1389
7849.87 1339
7850.71 1316
7851.55 1207
7852.38 1274
7853.22 1267
7854.05 1217
7854.89 1236
7855.73 1226
7856.56 1171
7857.40 1213
7858.24 1277
7859.08 1306
7859.91 1291
7860.75 1258
7861.59 1326
7862.42 1292
7863.26 1326
7864.10 1401
7864.93 1338
7865.77 1347
7866.61 1300
7867.45 1221
7868.28 1277
7869.12 1284
7869.96 1266
7870.80 1278
7871.63 1234
7872.47 1346
7873.31 1303
7874.15 1271
7874.98 1214
7875.82 1271
7876.66 1231
7877.50 1274
7878.33 1391
7879.17 1316
7880.01 1417
7880.85 1490
7881.69 1494
7882.52 1408
7883.36 1393
7884.20 1448
7885.04 1491
7885.88 1386
7886.71 1295
7887.55 1278
7888.39 1287
7889.23 1302
7890.07 1314
7890.91 1312
7891.75 1286
7892.58 1291
7893.42 1372
7894.26 1314
7895.10 1354
7895.94 1336
7896.78 1344
7897.62 1438
7898.46 1364
7899.29 1328
7900.13 1334
7900.97 1324
7901.81 1313
7902.65 1437
7903.49 1476
7904.33 1439
7905.17 1531
7906.01 1482
7906.85 1462
7907.69 1424
7908.53 1375
7909.37 1356
7910.21 1285
7911.04 1337
7911.88 1285
7912.72 1190
7913.56 1303
7914.40 1288
7915.24 1228
7916.08 1310
7916.92 1354
7917.76 1483
7918.60 1552
7919.44 1579
7920.28 1661
7921.12 1652
7921.96 1909
7922.80 1976
7923.64 1957
7924.48 1957
7925.32 1860
7926.16 1766
7927.01 1635
7927.85 1495
7928.69 1404
7929.53 1450
7930.37 1490
7931.21 1379
7932.05 1247
7932.89 1207
7933.73 1198
7934.57 1159
7935.41 1116
7936.25 1158
7937.09 1226
7937.93 1205
7938.78 1187
7939.62 1182
7940.46 1091
7941.30 1146
7942.14 1159
7942.98 1209
7943.82 1103
7944.66 1100
7945.51 1154
7946.35 1138
7947.19 1123
7948.03 1258
7948.87 1218
7949.71 1288
7950.56 1228
7951.40 1158
7952.24 1096
7953.08 1186
7953.92 1204
7954.76 1280
7955.61 1242
7956.45 1227
7957.29 1196
7958.13 1199
7958.97 1238
7959.82 1245
7960.66 1257
7961.50 1243
7962.34 1235
7963.19 1239
7964.03 1247
7964.87 1288
7965.71 1290
7966.56 1191
7967.40 1274
7968.24 1200
7969.08 1102
7969.93 1110
7970.77 1246
7971.61 1400
7972.45 1428
7973.30 1375
7974.14 1416
7974.98 1339
7975.83 1192
7976.67 1187
7977.51 1198
7978.36 1165
7979.20 1156
7980.04 1163
7980.89 1139
7981.73 1180
7982.57 1197
7983.42 1207
7984.26 1181
7985.10 1199
7985.95 1238
7986.79 1230
7987.63 1205
7988.48 1117
7989.32 1112
7990.16 1077
7991.01 1039
7991.85 1107
7992.70 1103
7993.54 1101
7994.38 995
7995.23 1119
7996.07 1079
7996.92 1033
7997.76 1012
7998.60 1067
7999.45 1003
8000.29 898
8001.14 979
8001.98 1008
8002.83 1076
8003.67 1056
8004.52 1037
8005.36 1043
8006.20 1042
8007.05 1062
8007.89 973
8008.74 987
8009.58 1058
8010.43 1130
8011.27 1014
8012.12 991
8012.96 1025
8013.81 983
8014.65 1005
8015.50 949
8016.34 978
8017.19 944
8018.03 896
8018.88 969
8019.72 940
8020.57 951
8021.42 969
8022.26 949
8023.11 980
8023.95 932
8024.80 947
8025.64 910
8026.49 997
8027.33 1010
8028.18 994
8029.03 996
8029.87 988
8030.72 996
8031.56 972
8032.41 921
8033.26 960
8034.10 972
8034.95 944
8035.79 969
8036.64 894
8037.49 997
8038.33 973
8039.18 971
8040.03 988
8040.87 1004
8041.72 1072
8042.57 1016
8043.41 946
8044.26 929
8045.11 885
8045.95 957
8046.80 1017
8047.65 1042
8048.49 956
8049.34 985
8050.19 1011
8051.03 954
8051.88 914
8052.73 973
8053.58 920
8054.42 904
8055.27 950
8056.12 947
8056.96 863
8057.81 938
8058.66 1010
8059.51 957
8060.35 941
8061.20 956
8062.05 925
8062.90 938
8063.74 907
8064.59 915
8065.44 838
8066.29 868
8067.14 906
8067.98 941
8068.83 861
8069.68 889
8070.53 948
8071.38 871
8072.22 867
8073.07 891
8073.92 932
8074.77 903
8075.62 886
8076.46 839
8077.31 808
8078.16 944
8079.01 927
8079.86 889
8080.71 926
8081.56 879
8082.40 943
8083.25 899
8084.10 907
8084.95 896
8085.80 962
8086.65 902
8087.50 888
8088.35 895
8089.19 888
8090.04 905
8090.89 893
8091.74 929
8092.59 912
8093.44 915
8094.29 828
8095.14 862
8095.99 1013
8096.84 899
8097.69 856
8098.54 923
8099.39 885
8100.24 883
8101.09 855
8101.94 965
8102.79 837
8103.63 813
8104.48 901
8105.33 877
8106.18 842
8107.03 890
8107.88 853
8108.73 936
8109.58 887
8110.43 902
8111.28 944
8112.14 869
8112.99 898
8113.84 929
8114.69 892
8115.54 793
8116.39 837
8117.24 881
8118.09 881
8118.94 860
8119.79 848
8120.64 904
8121.49 919
8122.34 941
8123.19 972
8124.04 926
8124.89 1025
8125.74 975
8126.60 946
8127.45 981
8128.30 1033
8129.15 953
8130.00 953
8130.85 945
8131.70 975
8132.55 939
8133.40 910
8134.26 933
8135.11 989
8135.96 917
8136.81 955
8137.66 914
8138.51 927
8139.37 919
8140.22 927
8141.07 964
8141.92 994
8142.77 956
8143.62 946
8144.48 938
8145.33 999
8146.18 1019
8147.03 989
8147.88 931
8148.74 931
8149.59 944
8150.44 959
8151.29 937
8152.15 1052
8153.00 1009
8153.85 948
8154.70 933
8155.56 1036
8156.41 976
8157.26 976
8158.11 1033
8158.97 1105
8159.82 1236
8160.67 1296
8161.52 1204
8162.38 1158
8163.23 1127
8164.08 1043
8164.94 1012
8165.79 1015
8166.64 962
8167.49 963
8168.35 987
8169.20 934
8170.05 970
8170.91 1015
8171.76 991
8172.61 948
8173.47 951
8174.32 1027
8175.17 991
8176.03 1002
8176.88 942
8177.74 878
8178.59 865
8179.44 879
8180.30 903
8181.15 860
8182.00 811
8182.86 856
8183.71 889
8184.57 906
8185.42 901
8186.27 875
8187.13 863
8187.98 939
8188.84 919
8189.69 867
8190.55 860
8191.40 917
8192.25 854
8193.11 815
8193.96 872
8194.82 824
8195.67 791
8196.53 799
8197.38 899
8198.24 873
8199.09 863
8199.95 920
8200.80 918
8201.66 854
8202.51 908
8203.37 829
8204.22 850
8205.08 880
8205.93 814
8206.79 790
8207.64 823
8208.50 853
8209.35 840
8210.21 852
8211.06 869
8211.92 830
8212.77 824
8213.63 875
8214.48 854
8215.34 874
8216.20 881
8217.05 938
8217.91 882
8218.76 876
8219.62 920
8220.48 919
8221.33 913
8222.19 874
8223.04 909
8223.90 923
8224.76 948
8225.61 934
8226.47 900
8227.32 911
8228.18 957
8229.04 936
8229.89 956
8230.75 997
8231.61 1007
8232.46 1021
8233.32 1039
8234.18 910
8235.03 902
8235.89 869
8236.75 886
8237.60 848
8238.46 821
8239.32 834
8240.17 820
8241.03 852
8241.89 871
8242.74 875
8243.60 915
8244.46 907
8245.32 848
8246.17 871
8247.03 858
8247.89 882
8248.74 919
8249.60 902
8250.46 942
8251.32 828
8252.17 922
8253.03 924
8253.89 944
8254.75 884
8255.60 926
8256.46 917
8257.32 995
8258.18 945
8259.04 832
8259.89 794
8260.75 903
8261.61 891
8262.47 933
8263.33 939
8264.18 895
8265.04 829
8265.90 859
8266.76 870
8267.62 850
8268.48 838
8269.33 897
8270.19 895
8271.05 853
8271.91 866
8272.77 884
8273.63 943
8274.49 888
8275.34 874
8276.20 902
8277.06 804
8277.92 850
8278.78 865
8279.64 930
8280.50 926
8281.36 936
8282.22 968
8283.08 869
8283.93 848
8284.79 943
8285.65 983
8286.51 920
8287.37 949
8288.23 922
8289.09 962
8289.95 1018
8290.81 965
8291.67 969
8292.53 948
8293.39 1041
8294.25 965
8295.11 952
8295.97 971
8296.83 1030
8297.69 955
8298.55 1046
8299.41 998
8300.27 964
8301.13 957
8301.99 1101
8302.85 977
8303.71 953
8304.57 936
8305.43 964
8306.29 948
8307.15 957
8308.01 928
8308.87 950
8309.73 970
8310.59 1003
8311.45 984
8312.31 966
8313.17 896
8314.03 963
8314.90 935
8315.76 985
8316.62 956
8317.48 936
8318.34 910
8319.20 922
8320.06 959
8320.92 1006
8321.78 955
8322.64 962
8323.51 970
8324.37 958
8325.23 929
8326.09 882
8326.95 929
8327.81 894
8328.67 941
8329.54 958
8330.40 997
8331.26 1015
8332.12 989
8332.98 945
8333.84 962
8334.71 978
8335.57 895
8336.43 889
8337.29 1008
8338.15 924
8339.02 914
8339.88 919
8340.74 894
8341.60 932
8342.46 893
8343.33 886
8344.19 944
8345.05 879
8345.91 888
8346.78 964
8347.64 1015
8348.50 1015
8349.36 918
8350.23 886
8351.09 986
8351.95 1017
8352.81 1002
8353.68 941
8354.54 972
8355.40 880
8356.27 868
8357.13 916
8357.99 959
8358.86 951
8359.72 950
8360.58 975
8361.44 937
8362.31 969
8363.17 897
8364.03 962
8364.90 909
8365.76 971
8366.63 1002
8367.49 1040
8368.35 1074
8369.22 1054
8370.08 962
8370.94 972
8371.81 1051
8372.67 1030
8373.53 987
8374.40 1067
8375.26 1067
8376.13 1039
8376.99 1051
8377.85 1043
8378.72 1039
8379.58 1092
8380.45 1056
8381.31 1028
8382.18 1005
8383.04 1069
8383.90 1066
8384.77 1031
8385.63 1023
8386.50 1087
8387.36 1072
8388.23 1118
8389.09 1078
8389.96 1075
8390.82 1087
8391.69 1073
8392.55 1144
8393.42 1140
8394.28 1112
8395.15 1145
8396.01 1107
8396.88 1208
8397.74 1145
8398.61 1108
8399.47 1153
8400.34 1058
8401.20 1137
8402.07 1150
8402.93 1191
8403.80 1157
8404.66 1208
8405.53 1155
8406.39 1251
8407.26 1227
8408.12 1322
8408.99 1338
8409.86 1315
8410.72 1297
8411.59 1300
8412.45 1329
8413.32 1290
8414.19 1264
8415.05 1281
8415.92 1395
8416.78 1318
8417.65 1306
8418.52 1381
8419.38 1301
8420.25 1378
8421.11 1380
8421.98 1387
8422.85 1392
8423.71 1403
8424.58 1385
8425.45 1472
8426.31 1432
8427.18 1478
8428.05 1575
8428.91 1504
8429.78 1538
8430.65 1608
8431.51 1720
8432.38 1722
8433.25 1642
8434.11 1624
8434.98 1623
8435.85 1592
8436.72 1560
8437.58 1601
8438.45 1642
8439.32 1589
8440.18 1646
8441.05 1775
8441.92 1794
8442.79 1735
8443.65 1939
8444.52 2068
8445.39 2092
8446.26 2065
8447.12 2160
8447.99 2216
8448.86 2263
8449.73 2122
8450.60 2146
8451.46 2185
8452.33 2222
8453.20 2171
8454.07 2211
8454.94 2266
8455.80 2260
8456.67 2358
8457.54 2645
8458.41 2890
8459.28 3271
8460.14 3674
8461.01 3974
8461.88 4295
8462.75 4435
8463.62 4420
8464.49 4226
8465.36 3935
8466.22 3654
8467.09 3263
8467.96 2969
8468.83 2822
8469.70 2835
8470.57 2712
8471.44 3041
8472.31 3530
8473.17 4296
8474.04 5313
8474.91 5738
8475.78 5973
8476.65 6164
8477.52 5853
8478.39 5291
8479.26 4608
8480.13 3965
8481.00 3480
8481.87 2941
8482.74 2647
8483.61 2353
8484.48 2046
8485.34 2036
8486.21 2064
8487.08 1837
8487.95 1753
8488.82 1804
8489.69 1723
8490.56 1659
8491.43 1604
8492.30 1697
8493.17 1754
8494.04 1650
8494.91 1546
8495.78 1515
8496.65 1605
8497.52 1505
8498.39 1552
8499.26 1654
8500.13 1526
8501.01 1599
8501.88 1703
8502.75 1705
8503.62 1780
8504.49 1670
8505.36 1617
8506.23 1663
8507.10 1666
8507.97 1522
8508.84 1531
8509.71 1570
8510.58 1650
8511.45 1738
8512.32 1774
8513.20 1761
8514.07 1830
8514.94 1739
8515.81 1715
8516.68 1710
8517.55 1628
8518.42 1695
8519.29 1606
8520.17 1550
8521.04 1521
8521.91 1521
8522.78 1611
8523.65 1530
8524.52 1538
8525.39 1598
8526.27 1567
8527.14 1662
8528.01 1644
8528.88 1555
8529.75 1615
8530.63 1664
8531.50 1623
8532.37 1585
8533.24 1613
8534.11 1681
8534.99 1656
8535.86 1696
8536.73 1706
8537.60 1781
8538.47 1791
8539.35 1758
8540.22 1744
8541.09 1822
8541.96 1833
8542.84 1782
8543.71 1724
8544.58 1736
8545.46 1707
8546.33 1664
8547.20 1687
8548.07 1641
8548.95 1755
8549.82 1603
8550.69 1663
8551.57 1747
8552.44 1766
8553.31 1698
8554.18 1676
8555.06 1811
8555.93 1714
8556.80 1759
8557.68 1770
8558.55 1714
8559.42 1800
8560.30 1706
8561.17 1671
8562.04 1552
8562.92 1555
8563.79 1531
8564.67 1563
8565.54 1470
8566.41 1505
8567.29 1482
8568.16 1475
8569.03 1462
8569.91 1454
8570.78 1460
8571.66 1399
8572.53 1428
8573.40 1416
8574.28 1417
8575.15 1408
8576.03 1380
8576.90 1378
8577.78 1404
8578.65 1355
8579.52 1417
8580.40 1353
8581.27 1394
8582.15 1279
8583.02 1367
8583.90 1450
8584.77 1377
8585.65 1372
8586.52 1352
8587.40 1348
8588.27 1249
8589.15 1302
8590.02 1409
8590.90 1320
8591.77 1402
8592.65 1409
8593.52 1373
8594.40 1417
8595.27 1417
8596.15 1364
8597.02 1377
8597.90 1408
8598.77 1399
8599.65 1420
8600.52 1459
8601.40 1428
8602.28 1396
8603.15 1411
8604.03 1414
8604.90 1445
8605.78 1454
8606.65 1484
8607.53 1478
8608.41 1448
8609.28 1475
8610.16 1451
8611.03 1470
8611.91 1483
8612.79 1467
8613.66 1413
8614.54 1501
8615.41 1460
8616.29 1472
8617.17 1496
8618.04 1504
8618.92 1499
8619.80 1557
8620.67 1535
8621.55 1557
8622.43 1469
8623.30 1590
8624.18 1544
8625.06 1546
8625.93 1533
8626.81 1566
8627.69 1596
8628.56 1580
8629.44 1680
8630.32 1592
8631.20 1655
8632.07 1680
8632.95 1605
8633.83 1657
8634.70 1704
8635.58 1788
8636.46 1823
8637.34 1867
8638.21 1852
8639.09 1926
8639.97 1885
8640.85 1967
8641.72 1924
8642.60 1841
8643.48 1928
8644.36 1968
8645.23 2086
8646.11 2116
8646.99 1985
8647.87 2100
8648.75 2146
8649.62 2135
8650.50 2107
8651.38 2072
8652.26 2153
8653.14 2104
8654.01 2072
8654.89 2249
8655.77 2231
8656.65 2220
8657.53 2261
8658.41 2146
8659.29 2192
8660.16 2244
8661.04 2260
8661.92 2406
8662.80 2404
8663.68 2584
8664.56 2383
8665.44 2321
8666.31 2427
8667.19 2337
8668.07 2341
8668.95 2363
8669.83 2377
8670.71 2265
8671.59 2350
8672.47 2560
8673.35 2599
8674.23 2820
8675.11 2887
8675.99 3421
8676.86 3790
8677.74 4232
8678.62 4750
8679.50 5039
8680.38 5190
8681.26 5203
8682.14 5113
8683.02 4850
8683.90 4471
8684.78 3907
8685.66 3564
8686.54 3242
8687.42 3031
8688.30 3007
8689.18 2923
8690.06 2689
8690.94 2718
8691.82 2825
8692.70 3042
8693.58 3328
8694.46 3857
8695.34 4490
8696.22 5179
8697.10 5717
8697.98 6186
8698.86 6318
8699.74 6115
8700.62 5696
8701.51 5020
8702.39 4460
8703.27 3772
8704.15 3240
8705.03 2816
8705.91 2638
8706.79 2462
8707.67 2362
8708.55 2269
8709.43 2194
8710.31 2064
8711.20 2028
8712.08 2089
8712.96 1997
8713.84 1888
8714.72 1886
8715.60 1848
8716.48 1884
8717.36 1827
8718.25 1884
8719.13 1838
8720.01 1875
8720.89 1735
8721.77 1743
8722.65 1705
8723.54 1789
8724.42 1720
8725.30 1764
8726.18 1792
8727.06 1813
8727.95 1726
8728.83 1710
8729.71 1760
8730.59 1788
8731.47 1813
8732.36 1854
8733.24 1866
8734.12 1855
8735.00 1816
8735.89 1959
8736.77 1957
8737.65 1952
8738.53 1860
8739.42 1798
8740.30 1756
8741.18 1817
8742.06 1726
8742.95 1731
8743.83 1692
8744.71 1700
8745.59 1659
8746.48 1712
8747.36 1638
8748.24 1687
8749.13 1738
8750.01 1754
8750.89 1655
8751.78 1621
8752.66 1635
8753.54 1651
8754.43 1731
8755.31 1766
8756.19 1850
8757.08 1718
8757.96 1729
8758.84 1776
8759.73 1741
8760.61 1829
8761.49 1919
8762.38 1999
8763.26 1997
8764.15 1908
8765.03 2022
8765.91 1907
8766.80 1871
8767.68 1911
8768.57 1835
8769.45 1824
8770.33 1796
8771.22 1679
8772.10 1765
8772.99 1749
8773.87 1747
8774.75 1821
8775.64 1776
8776.52 1804
8777.41 1779
8778.29 1681
8779.18 1685
8780.06 1739
8780.95 1663
8781.83 1654
8782.72 1627
8783.60 1577
8784.49 1576
8785.37 1488
8786.26 1549
8787.14 1637
8788.03 1487
8788.91 1503
8789.80 1584
8790.68 1558
8791.57 1549
8792.45 1504
8793.34 1531
8794.22 1622
8795.11 1690
8795.99 1746
8796.88 1754
8797.76 1816
8798.65 1820
8799.53 1770
8800.42 1734
8801.31 1668
8802.19 1522
8803.08 1620
8803.96 1564
8804.85 1600
8805.74 1550
8806.62 1452
8807.51 1422
8808.39 1494
8809.28 1512
8810.17 1494
8811.05 1364
8811.94 1387
8812.82 1434
8813.71 1433
8814.60 1396
8815.48 1320
8816.37 1301
8817.26 1295
8818.14 1262
8819.03 1271
8819.92 1233
8820.80 1315
8821.69 1278
8822.58 1355
8823.46 1301
8824.35 1316
8825.24 1289
8826.12 1333
8827.01 1303
8827.90 1288
8828.78 1253
8829.67 1243
8830.56 1244
8831.45 1187
8832.33 1202
8833.22 1149
8834.11 1178
8835.00 1128
8835.88 1128
8836.77 1120
8837.66 1146
8838.55 1168
8839.43 1159
8840.32 1163
8841.21 1141
8842.10 1091
8842.98 1122
8843.87 1138
8844.76 1103
8845.65 1248
8846.54 1091
8847.42 1068
8848.31 1058
8849.20 1024
8850.09 1058
8850.98 1050
8851.86 1067
8852.75 1144
8853.64 1072
8854.53 1084
8855.42 1047
8856.31 1080
8857.19 1084
8858.08 1047
8858.97 1031
8859.86 1104
8860.75 1008
8861.64 1042
8862.53 990
8863.42 989
8864.30 961
8865.19 1016
8866.08 1102
8866.97 1023
8867.86 1025
8868.75 946
8869.64 1065
8870.53 979
8871.42 1041
8872.31 1037
8873.20 1078
8874.08 1035
8874.97 1024
8875.86 993
8876.75 961
8877.64 966
8878.53 1003
8879.42 1018
8880.31 962
8881.20 946
8882.09 954
8882.98 1016
8883.87 977
8884.76 910
8885.65 902
8886.54 954
8887.43 983
8888.32 929
8889.21 922
8890.10 871
8890.99 930
8891.88 971
8892.77 894
8893.66 887
8894.55 881
8895.44 931
8896.33 949
8897.22 873
8898.11 946
8899.00 912
8899.90 930
8900.79 950
8901.68 948
8902.57 888
8903.46 915
8904.35 911
8905.24 848
8906.13 870
8907.02 885
8907.91 907
8908.80 882
8909.70 880
8910.59 928
8911.48 906
8912.37 964
8913.26 930
8914.15 902
8915.04 887
8915.93 915
8916.83 890
8917.72 974
8918.61 887
8919.50 875
8920.39 942
8921.28 833
8922.18 842
8923.07 876
8923.96 826
8924.85 895
8925.74 825
8926.64 767
8927.53 837
8928.42 867
8929.31 824
8930.20 864
8931.10 791
8931.99 809
8932.88 764
8933.77 819
8934.67 840
8935.56 816
8936.45 791
8937.34 778
8938.24 791
8939.13 771
8940.02 838
8940.91 813
8941.81 802
8942.70 810
8943.59 804
8944.49 789
8945.38 850
8946.27 837
8947.16 808
8948.06 881
8948.95 905
8949.84 880
8950.74 897
8951.63 861
8952.52 792
8953.42 790
8954.31 796
8955.20 768
8956.10 736
8956.99 803
8957.88 878
8958.78 873
8959.67 894
8960.56 834
8961.46 810
8962.35 763
8963.25 770
8964.14 856
8965.03 829
8965.93 787
8966.82 848
8967.72 805
8968.61 812
8969.50 887
8970.40 860
8971.29 875
8972.19 850
8973.08 905
8973.98 820
8974.87 850
8975.76 765
8976.66 817
8977.55 820
8978.45 848
8979.34 830
8980.24 855
8981.13 841
8982.03 808
8982.92 826
8983.82 801
8984.71 879
8985.61 865
8986.50 847
8987.40 870
8988.29 843
8989.19 842
8990.08 803
8990.98 797
8991.87 806
8992.77 772
8993.66 785
8994.56 757
8995.45 795
8996.35 820
8997.24 810
8998.14 771
8999.04 722
8999.93 777
9000.83 776
9001.72 781
9002.62 785
9003.51 781
9004.41 745
9005.31 721
9006.20 806
9007.10 768
9007.99 815
9008.89 773
9009.79 750
9010.68 738
9011.58 740
9012.48 726
9013.37 746
9014.27 683
9015.16 639
9016.06 643
9016.96 728
9017.85 763
9018.75 779
9019.65 786
9020.54 764
9021.44 741
9022.34 722
9023.23 730
9024.13 688
9025.03 698
9025.93 729
9026.82 778
9027.72 766
9028.62 774
9029.51 761
9030.41 758
9031.31 737
9032.21 756
9033.10 715
9034.00 807
9034.90 761
9035.79 807
9036.69 811
9037.59 757
9038.49 750
9039.38 767
9040.28 772
9041.18 728
9042.08 759
9042.98 732
9043.87 717
9044.77 754
9045.67 740
9046.57 705
9047.47 759
9048.36 701
9049.26 750
9050.16 712
9051.06 746
9051.96 768
9052.85 745
9053.75 770
9054.65 733
9055.55 748
9056.45 700
9057.35 765
9058.25 800
9059.14 811
9060.04 846
9060.94 819
9061.84 791
9062.74 776
9063.64 788
9064.54 761
9065.44 836
9066.33 786
9067.23 779
9068.13 790
9069.03 809
9069.93 788
9070.83 752
9071.73 788
9072.63 767
9073.53 799
9074.43 748
9075.33 795
9076.23 790
9077.13 682
9078.03 714
9078.92 765
9079.82 726
9080.72 774
9081.62 814
9082.52 760
9083.42 778
9084.32 812
9085.22 766
9086.12 790
9087.02 797
9087.92 756
9088.82 671
9089.72 713
9090.62 719
9091.52 681
9092.42 696
9093.32 722
9094.22 741
9095.12 724
9096.03 737
9096.93 746
9097.83 767
9098.73 763
9099.63 750
9100.53 807
9101.43 740
9102.33 724
9103.23 706
9104.13 732
9105.03 687
9105.93 678
9106.83 765
9107.74 719
9108.64 745
9109.54 745
9110.44 760
9111.34 780
9112.24 749
9113.14 708
9114.04 752
9114.94 715
9115.85 755
9116.75 773
9117.65 710
9118.55 721
9119.45 762
9120.35 748
9121.26 720
9122.16 753
9123.06 763
9123.96 684
9124.86 738
9125.77 751
9126.67 777
9127.57 760
9128.47 688
9129.37 721
9130.28 813
9131.18 806
9132.08 764
9132.98 706
9133.88 738
9134.79 738
9135.69 769
9136.59 661
9137.49 690
9138.40 711
9139.30 754
9140.20 762
9141.10 732
9142.01 691
9142.91 695
9143.81 704
9144.72 703
9145.62 731
9146.52 735
9147.42 732
9148.33 775
9149.23 741
9150.13 759
9151.04 733
9151.94 755
9152.84 814
9153.75 743
9154.65 699
9155.55 804
9156.46 811
9157.36 738
9158.26 742
9159.17 715
9160.07 711
9160.97 714
9161.88 722
9162.78 774
9163.69 799
9164.59 769
9165.49 751
9166.40 756
9167.30 832
9168.21 795
9169.11 761
9170.01 769
9170.92 775
9171.82 757
9172.73 730
9173.63 770
9174.53 786
9175.44 745
9176.34 721
9177.25 833
9178.15 811
9179.06 784
9179.96 755
9180.87 760
9181.77 777
9182.68 797
9183.58 780
9184.49 744
9185.39 762
9186.30 721
9187.20 767
9188.11 793
9189.01 749
9189.92 738
9190.82 736
9191.73 757
9192.63 749
9193.54 753
9194.44 744
9195.35 764
9196.25 802
9197.16 776
9198.06 763
9198.97 771
9199.87 804
9200.78 839
9201.69 827
9202.59 781
9203.50 872
9204.40 800
9205.31 839
9206.21 843
9207.12 887
9208.03 815
9208.93 871
9209.84 856
9210.74 816
9211.65 819
9212.56 786
9213.46 798
9214.37 800
9215.28 747
9216.18 845
9217.09 776
9218.00 767
9218.90 792
9219.81 818
9220.72 847
9221.62 889
9222.53 949
9223.44 829
9224.34 858
9225.25 920
9226.16 901
9227.06 894
9227.97 813
9228.88 828
9229.78 844
9230.69 808
9231.60 776
9232.51 779
9233.41 777
9234.32 791
9235.23 770
9236.13 814
9237.04 715
9237.95 774
9238.86 746
9239.76 764
9240.67 741
9241.58 691
9242.49 681
9243.39 718
9244.30 702
9245.21 703
9246.12 737
9247.03 748
9247.93 728
9248.84 733
9249.75 751
9250.66 713
9251.57 743
9252.47 733
9253.38 740
9254.29 701
9255.20 745
9256.11 784
9257.02 769
9257.92 768
9258.83 741
9259.74 733
9260.65 751
9261.56 761
9262.47 730
9263.38 700
9264.28 728
9265.19 709
9266.10 731
9267.01 690
9267.92 695
9268.83 718
9269.74 755
9270.65 751
9271.56 735
9272.47 699
9273.37 718
9274.28 737
9275.19 652
9276.10 720
9277.01 740
9277.92 764
9278.83 718
9279.74 734
9280.65 674
9281.56 699
9282.47 745
9283.38 743
9284.29 765
9285.20 759
9286.11 745
9287.02 768
9287.93 745
9288.84 752
9289.75 747
9290.66 696
9291.57 722
9292.48 793
9293.39 750
9294.30 720
9295.21 770
9296.12 771
9297.03 780
9297.94 844
9298.85 779
9299.76 767
9300.67 790
9301.58 770
9302.49 736
9303.40 721
9304.31 760
9305.23 807
9306.14 851
9307.05 841
9307.96 852
9308.87 788
9309.78 782
9310.69 807
9311.60 870
9312.51 802
9313.42 911
9314.34 891
9315.25 870
9316.16 837
9317.07 870
9317.98 838
9318.89 813
9319.80 813
9320.72 791
9321.63 772
9322.54 785
9323.45 817
9324.36 828
9325.27 800
9326.19 806
9327.10 811
9328.01 683
9328.92 700
9329.83 717
9330.74 734
9331.66 744
9332.57 736
9333.48 759
9334.39 752
9335.31 752
9336.22 819
9337.13 784
9338.04 727
9338.96 757
9339.87 795
9340.78 727
9341.69 763
9342.61 769
9343.52 771
9344.43 758
9345.34 707
9346.26 717
9347.17 714
9348.08 715
9348.99 727
9349.91 751
9350.82 749
9351.73 723
9352.65 765
9353.56 827
9354.47 788
9355.39 701
9356.30 809
9357.21 785
9358.13 793
9359.04 779
9359.95 789
9360.87 764
9361.78 790
9362.69 789
9363.61 734
9364.52 768
9365.43 728
9366.35 696
9367.26 767
9368.18 771
9369.09 701
9370.00 740
9370.92 716
9371.83 709
9372.75 755
9373.66 777
9374.57 766
9375.49 742
9376.40 833
9377.32 795
9378.23 709
9379.15 763
9380.06 736
9380.97 788
9381.89 786
9382.80 727
9383.72 722
9384.63 816
9385.55 814
9386.46 761
9387.38 756
9388.29 819
9389.21 808
9390.12 811
9391.04 838
9391.95 806
9392.87 826
9393.78 863
9394.70 906
9395.61 855
9396.53 850
9397.44 874
9398.36 905
9399.27 919
9400.19 859
9401.10 864
9402.02 853
9402.94 867
9403.85 900
9404.77 786
9405.68 776
9406.60 852
9407.51 841
9408.43 834
9409.35 911
9410.26 845
9411.18 864
9412.09 792
9413.01 729
9413.93 795
9414.84 813
9415.76 846
9416.67 750
9417.59 857
9418.51 852
9419.42 827
9420.34 839
9421.26 858
9422.17 867
9423.09 903
9424.01 876
9424.92 902
9425.84 863
9426.76 884
9427.67 845
9428.59 812
9429.51 819
9430.42 838
9431.34 799
9432.26 804
9433.17 840
9434.09 940
9435.01 854
9435.93 844
9436.84 884
9437.76 845
9438.68 841
9439.59 865
9440.51 861
9441.43 886
9442.35 901
9443.26 941
9444.18 929
9445.10 861
9446.02 875
9446.93 876
9447.85 907
9448.77 896
9449.69 885
9450.61 879
9451.52 930
9452.44 945
9453.36 919
9454.28 977
9455.20 953
9456.11 998
9457.03 1036
9457.95 1063
9458.87 1130
9459.79 1084
9460.71 1142
9461.62 1143
9462.54 1158
9463.46 1068
9464.38 1032
9465.30 960
9466.22 900
9467.14 893
9468.05 901
9468.97 936
9469.89 968
9470.81 871
9471.73 894
9472.65 910
9473.57 929
9474.49 967
9475.41 885
9476.32 872
9477.24 878
9478.16 868
9479.08 850
9480.00 849
9480.92 882
9481.84 935
9482.76 919
9483.68 974
9484.60 910
9485.52 903
9486.44 955
9487.36 945
9488.28 957
9489.20 987
9490.12 956
9491.04 898
9491.96 868
9492.88 918
9493.80 921
9494.72 895
9495.64 925
9496.56 913
9497.48 920
9498.40 819
9499.32 857
9500.24 895
9501.16 888
9502.08 862
9503.00 912
9503.92 925
9504.84 867
9505.76 875
9506.68 837
9507.60 851
9508.52 881
9509.44 897
9510.36 945
9511.28 1003
9512.21 931
9513.13 886
9514.05 880
9514.97 904
9515.89 922
9516.81 910
9517.73 979
9518.65 974
9519.57 920
9520.50 966
9521.42 982
9522.34 1017
9523.26 991
9524.18 995
9525.10 1042
9526.02 1077
9526.95 983
9527.87 1041
9528.79 996
9529.71 982
9530.63 1051
9531.55 1054
9532.48 1121
9533.40 1102
9534.32 1124
9535.24 1231
9536.16 1264
9537.09 1329
9538.01 1476
9538.93 1532
9539.85 1475
9540.77 1437
9541.70 1527
9542.62 1342
9543.54 1236
9544.46 1259
9545.39 1212
9546.31 1152
9547.23 1158
9548.15 1103
9549.08 1052
9550.00 1024
9550.92 1077
9551.85 1092
9552.77 1075
9553.69 1026
9554.61 972
9555.54 1038
9556.46 953
9557.38 1078
9558.31 1025
9559.23 1010
9560.15 1011
9561.08 1023
9562.00 1018
9562.92 1019
9563.85 1032
9564.77 1081
9565.69 1052
9566.62 1053
9567.54 1069
9568.46 1114
9569.39 1057
9570.31 975
9571.23 1003
9572.16 1001
9573.08 983
9574.01 949
9574.93 992
9575.85 1080
9576.78 999
9577.70 1031
9578.63 983
9579.55 974
9580.47 1008
9581.40 1005
9582.32 918
9583.25 974
9584.17 1011
9585.10 1009
9586.02 958
9586.94 953
9587.87 932
9588.79 942
9589.72 922
9590.64 933
9591.57 980
9592.49 1015
9593.42 1030
9594.34 1046
9595.27 1010
9596.19 1038
9597.12 1017
9598.04 1000
9598.97 1039
9599.89 1030
9600.82 1017
9601.74 1033
9602.67 1028
9603.59 959
9604.52 1010
9605.44 1111
9606.37 1149
9607.29 1131
9608.22 1109
9609.15 1145
9610.07 1122
9611.00 1056
9611.92 1068
9612.85 1154
9613.77 1201
9614.70 1120
9615.63 1171
9616.55 1188
9617.48 1157
9618.40 1121
9619.33 1077
9620.26 1133
9621.18 1183
9622.11 1211
9623.03 1203
9623.96 1236
9624.89 1236
9625.81 1147
9626.74 1122
9627.67 1148
9628.59 1191
9629.52 1225
9630.45 1230
9631.37 1251
9632.30 1255
9633.23 1288
9634.15 1347
9635.08 1375
9636.01 1326
9636.93 1297
9637.86 1283
9638.79 1278
9639.71 1419
9640.64 1453
9641.57 1436
9642.50 1443
9643.42 1418
9644.35 1511
9645.28 1564
9646.21 1537
9647.13 1436
9648.06 1418
9648.99 1408
9649.92 1521
9650.84 1574
9651.77 1631
9652.70 1717
9653.63 1841
9654.55 1926
9655.48 1862
9656.41 1938
9657.34 1890
9658.26 1899
9659.19 1763
9660.12 1791
9661.05 1673
9661.98 1527
9662.91 1648
9663.83 1629
9664.76 1527
9665.69 1580
9666.62 1474
9667.55 1469
9668.48 1541
9669.40 1628
9670.33 1573
9671.26 1564
9672.19 1594
9673.12 1528
9674.05 1609
9674.98 1683
9675.90 1730
9676.83 1713
9677.76 1643
9678.69 1646
9679.62 1701
9680.55 1707
9681.48 1723
9682.41 1682
9683.34 1767
9684.27 1747
9685.19 1659
9686.12 1690
9687.05 1686
9687.98 1757
9688.91 1644
9689.84 1642
9690.77 1759
9691.70 1781
9692.63 1747
9693.56 1698
9694.49 1727
9695.42 1752
9696.35 1872
9697.28 1855
9698.21 1857
9699.14 1833
9700.07 1899
9701.00 1841
9701.93 1906
9702.86 2010
9703.79 2012
9704.72 1994
9705.65 1978
9706.58 1967
9707.51 1983
9708.44 1975
9709.37 2024
9710.30 1914
9711.23 1878
9712.16 1867
9713.09 1753
9714.02 1715
9714.95 1792
9715.88 1855
9716.82 1877
9717.75 1938
9718.68 1945
9719.61 2131
9720.54 2179
9721.47 2111
9722.40 2154
9723.33 2190
9724.26 2088
9725.19 1951
9726.13 1780
9727.06 1802
9727.99 1744
9728.92 1680
9729.85 1627
9730.78 1591
9731.71 1646
9732.64 1544
9733.58 1586
9734.51 1613
9735.44 1750
9736.37 1773
9737.30 1785
9738.23 1814
9739.17 1725
9740.10 1716
9741.03 1649
9741.96 1702
9742.89 1610
9743.83 1537
9744.76 1646
9745.69 1580
9746.62 1517
9747.55 1470
9748.49 1467
9749.42 1472
9750.35 1410
9751.28 1376
9752.22 1393
9753.15 1402
9754.08 1374
9755.01 1303
9755.95 1346
9756.88 1263
9757.81 1314
9758.75 1321
9759.68 1270
9760.61 1246
9761.54 1302
9762.48 1321
9763.41 1296
9764.34 1281
9765.28 1186
9766.21 1220
9767.14 1210
9768.08 1232
9769.01 1238
9769.94 1242
9770.88 1160
9771.81 1197
9772.74 1315
9773.68 1208
9774.61 1164
9775.54 1250
9776.48 1311
9777.41 1249
9778.34 1313
9779.28 1270
9780.21 1266
9781.14 1294
9782.08 1313
9783.01 1379
9783.95 1404
9784.88 1387
9785.81 1417
9786.75 1373
9787.68 1377
9788.62 1356
9789.55 1345
9790.49 1339
9791.42 1304
9792.35 1251
9793.29 1253
9794.22 1259
9795.16 1220
9796.09 1244
9797.03 1216
9797.96 1202
9798.90 1209
9799.83 1216
9800.77 1235
9801.70 1207
9802.64 1243
9803.57 1247
9804.51 1189
9805.44 1210
9806.38 1149
9807.31 1189
9808.25 1139
9809.18 1130
9810.12 1046
9811.05 1066
9811.99 1072
9812.92 1065
9813.86 1019
9814.79 1030
9815.73 1122
9816.66 1080
9817.60 1030
9818.54 1004
9819.47 1026
9820.41 1025
9821.34 1055
9822.28 983
9823.21 1019
9824.15 1056
9825.09 1055
9826.02 1044
9826.96 1003
9827.89 985
9828.83 1034
9829.77 1029
9830.70 1027
9831.64 1001
9832.57 1009
9833.51 976
9834.45 978
9835.38 949
9836.32 920
9837.26 976
9838.19 1008
9839.13 1023
9840.07 975
9841.00 949
9841.94 995
9842.88 1030
9843.81 979
9844.75 998
9845.69 971
9846.62 1037
9847.56 1032
9848.50 1084
9849.44 1030
9850.37 941
9851.31 972
9852.25 895
9853.18 957
9854.12 989
9855.06 932
9856.00 959
9856.93 938
9857.87 952
9858.81 995
9859.75 990
9860.68 997
9861.62 1024
9862.56 1074
9863.50 1065
9864.44 1106
9865.37 1014
9866.31 1034
9867.25 1039
9868.19 948
9869.13 875
9870.06 980
9871.00 972
9871.94 974
9872.88 992
9873.82 964
9874.75 936
9875.69 901
9876.63 973
9877.57 903
9878.51 902
9879.45 929
9880.39 953
9881.32 1000
9882.26 999
9883.20 905
9884.14 997
9885.08 940
9886.02 949
9886.96 953
9887.90 949
9888.83 957
9889.77 922
9890.71 918
9891.65 941
9892.59 903
9893.53 936
9894.47 924
9895.41 912
9896.35 872
9897.29 851
9898.23 830
9899.17 804
9900.11 844
9901.05 891
9901.99 837
9902.92 855
9903.86 812
9904.80 795
9905.74 882
9906.68 867
9907.62 809
9908.56 827
9909.50 886
9910.44 915
9911.38 887
9912.32 859
9913.26 818
9914.20 856
9915.14 842
9916.08 871
9917.02 876
9917.97 891
9918.91 921
9919.85 835
9920.79 801
9921.73 830
9922.67 874
9923.61 866
9924.55 822
9925.49 888
9926.43 909
9927.37 950
9928.31 899
9929.25 945
9930.19 1085
9931.13 1120
9932.08 1222
9933.02 1264
9933.96 1244
9934.90 1230
9935.84 1179
9936.78 1242
9937.72 1182
9938.66 1066
9939.61 1042
9940.55 913
9941.49 859
9942.43 860
9943.37 858
9944.31 858
9945.26 877
9946.20 844
9947.14 884
9948.08 852
9949.02 868
9949.96 844
9950.91 827
9951.85 847
9952.79 871
9953.73 856
9954.67 872
9955.62 840
9956.56 811
9957.50 857
9958.44 849
9959.39 927
9960.33 911
9961.27 842
9962.21 844
9963.16 828
9964.10 868
9965.04 808
9965.98 777
9966.93 813
9967.87 824
9968.81 806
9969.75 822
9970.70 853
9971.64 898
9972.58 823
9973.53 776
9974.47 834
9975.41 801
9976.36 776
9977.30 801
9978.24 834
9979.18 814
9980.13 744
9981.07 720
9982.01 760
9982.96 743
9983.90 730
9984.85 747
9985.79 723
9986.73 772
9987.68 775
9988.62 796
9989.56 814
9990.51 797
9991.45 751
9992.40 733
9993.34 777
9994.28 719
9995.23 719
9996.17 761
9997.12 763
9998.06 708
9999.00 812
9999.95 732
10000.89 681
10001.84 800
10002.78 816
10003.73 765
10004.67 811
10005.61 767
10006.56 784
10007.50 713
10008.45 734
10009.39 766
10010.34 771
10011.28 778
10012.23 780
10013.17 736
10014.12 758
10015.06 775
10016.01 763
10016.95 714
10017.90 664
10018.84 740
10019.79 771
10020.73 725
10021.68 682
10022.62 731
10023.57 791
10024.51 817
10025.46 767
10026.41 769
10027.35 763
10028.30 773
10029.24 722
10030.19 730
10031.13 724
10032.08 747
10033.03 755
10033.97 761
10034.92 727
10035.86 684
10036.81 710
10037.76 699
10038.70 663
10039.65 717
10040.59 720
10041.54 763
10042.49 758
10043.43 722
10044.38 713
10045.33 720
10046.27 683
10047.22 704
10048.16 693
10049.11 703
10050.06 706
10051.00 667
10051.95 680
10052.90 701
10053.84 700
10054.79 733
10055.74 736
10056.69 677
10057.63 658
10058.58 743
10059.53 739
10060.47 679
10061.42 718
10062.37 698
10063.32 751
10064.26 762
10065.21 676
10066.16 688
10067.10 729
10068.05 727
10069.00 701
10069.95 675
10070.89 652
10071.84 664
10072.79 719
10073.74 730
10074.69 707
10075.63 705
10076.58 684
10077.53 689
10078.48 683
10079.43 650
10080.37 722
10081.32 699
10082.27 660
10083.22 664
10084.17 719
10085.11 743
10086.06 671
10087.01 681
10087.96 665
10088.91 665
10089.86 721
10090.81 696
10091.75 696
10092.70 668
10093.65 651
10094.60 642
10095.55 638
10096.50 618
10097.45 653
10098.40 697
10099.34 699
10100.29 704
10101.24 719
10102.19 658
10103.14 641
10104.09 726
10105.04 705
10105.99 713
10106.94 695
10107.89 684
10108.84 698
10109.79 638
10110.73 683
10111.68 697
10112.63 667
10113.58 685
10114.53 700
10115.48 733
10116.43 708
10117.38 726
10118.33 725
10119.28 697
10120.23 670
10121.18 722
10122.13 744
10123.08 711
10124.03 663
10124.98 663
10125.93 747
10126.88 701
10127.83 651
10128.78 712
10129.73 653
10130.68 637
10131.64 676
10132.59 708
10133.54 684
10134.49 702
10135.44 674
10136.39 653
10137.34 714
10138.29 692
10139.24 655
10140.19 723
10141.14 706
10142.09 707
10143.04 657
10144.00 715
10144.95 672
10145.90 658
10146.85 642
10147.80 690
10148.75 711
10149.70 758
10150.65 703
10151.61 683
10152.56 728
10153.51 679
10154.46 687
10155.41 677
10156.36 723
10157.31 710
10158.27 742
10159.22 729
10160.17 736
10161.12 690
10162.07 693
10163.03 723
10163.98 699
10164.93 681
10165.88 694
10166.83 725
10167.79 741
10168.74 737
10169.69 720
10170.64 690
10171.60 769
10172.55 751
10173.50 731
10174.45 766
10175.41 788
10176.36 733
10177.31 749
10178.26 758
10179.22 718
10180.17 767
10181.12 763
10182.07 788
10183.03 780
10183.98 812
10184.93 825
10185.89 759
10186.84 721
10187.79 694
10188.75 730
10189.70 792
10190.65 864
10191.60 855
10192.56 776
10193.51 783
10194.47 770
10195.42 865
10196.37 907
10197.33 874
10198.28 867
10199.23 813
10200.19 848
10201.14 863
10202.09 840
10203.05 850
10204.00 872
10204.96 864
10205.91 820
10206.86 817
10207.82 864
10208.77 890
10209.73 889
10210.68 880
10211.63 926
10212.59 861
10213.54 936
10214.50 986
10215.45 964
10216.41 1022
10217.36 914
10218.32 921
10219.27 870
10220.22 864
10221.18 916
10222.13 854
10223.09 868
10224.04 761
10225.00 764
10225.95 797
10226.91 808
10227.86 818
10228.82 783
10229.77 767
10230.73 812
10231.68 787
10232.64 798
10233.59 759
10234.55 765
10235.50 813
10236.46 845
10237.42 874
10238.37 812
10239.33 900
10240.28 973
10241.24 1017
10242.19 999
10243.15 948
10244.10 925
10245.06 930
10246.02 927
10246.97 935
10247.93 871
10248.88 841
10249.84 854
10250.80 762
10251.75 769
10252.71 741
10253.66 753
10254.62 776
10255.58 752
10256.53 755
10257.49 758
10258.45 719
10259.40 778
10260.36 738
10261.32 711
10262.27 678
10263.23 697
10264.19 688
10265.14 657
10266.10 726
10267.06 757
10268.01 694
10268.97 648
10269.93 659
10270.88 758
10271.84 735
10272.80 680
10273.76 726
10274.71 748
10275.67 742
10276.63 714
10277.58 672
10278.54 661
10279.50 640
10280.46 692
10281.41 681
10282.37 672
10283.33 734
10284.29 695
10285.24 682
10286.20 750
10287.16 725
10288.12 739
10289.08 691
10290.03 673
10290.99 665
10291.95 640
10292.91 687
10293.87 735
10294.82 680
10295.78 661
10296.74 730
10297.70 680
10298.66 732
10299.61 697
10300.57 734
10301.53 742
10302.49 709
10303.45 684
10304.41 695
10305.37 692
10306.32 711
10307.28 679
10308.24 668
10309.20 664
10310.16 707
10311.12 719
10312.08 654
10313.04 681
10314.00 722
10314.95 732
10315.91 729
10316.87 695
10317.83 716
10318.79 671
10319.75 762
10320.71 692
10321.67 646
10322.63 638
10323.59 741
10324.55 658
10325.51 691
10326.47 648
10327.43 620
10328.39 683
10329.35 619
10330.31 666
10331.27 705
10332.23 696
10333.19 702
10334.15 675
10335.11 774
10336.07 762
10337.03 663
10337.99 812
10338.95 787
10339.91 752
10340.87 722
10341.83 727
10342.79 725
10343.75 621
10344.71 620
10345.67 699
10346.63 633
10347.59 635
10348.55 694
10349.51 649
10350.47 678
10351.43 704
10352.39 680
10353.35 658
10354.31 704
10355.28 696
10356.24 641
10357.20 706
10358.16 652
10359.12 637
10360.08 639
10361.04 685
10362.00 687
10362.96 662
10363.93 677
10364.89 688
10365.85 679
10366.81 629
10367.77 647
10368.73 599
10369.69 666
10370.66 626
10371.62 682
10372.58 625
10373.54 661
10374.50 653
10375.47 607
10376.43 675
10377.39 619
10378.35 596
10379.31 683
10380.28 647
10381.24 662
10382.20 651
10383.16 646
10384.12 654
10385.09 614
10386.05 621
10387.01 657
10387.97 625
10388.94 588
10389.90 603
10390.86 603
10391.82 654
10392.79 617
10393.75 599
10394.71 596
10395.68 649
10396.64 640
10397.60 629
10398.56 572
10399.53 579
10400.49 608
10401.45 630
10402.42 555
10403.38 606
10404.34 623
10405.31 596
10406.27 611
10407.23 671
10408.20 660
10409.16 600
10410.12 666
10411.09 649
10412.05 649
10413.01 686
10413.98 615
10414.94 663
10415.90 667
10416.87 689
10417.83 666
10418.80 683
10419.76 703
10420.72 768
10421.69 746
10422.65 731
10423.62 711
10424.58 799
10425.54 876
10426.51 809
10427.47 774
10428.44 773
10429.40 750
10430.37 738
10431.33 699
10432.30 691
10433.26 655
10434.22 668
10435.19 685
10436.15 640
10437.12 674
10438.08 603
10439.05 593
10440.01 575
10440.98 536
10441.94 562
10442.91 605
10443.87 657
10444.84 620
10445.80 671
10446.77 602
10447.73 653
10448.70 668
10449.66 631
10450.63 603
10451.59 673
10452.56 649
10453.53 623
10454.49 608
10455.46 597
10456.42 597
10457.39 593
10458.35 604
10459.32 645
10460.29 617
10461.25 613
10462.22 628
10463.18 648
10464.15 643
10465.12 629
10466.08 554
10467.05 574
10468.01 563
10468.98 518
10469.95 586
10470.91 634
10471.88 620
10472.85 586
10473.81 620
10474.78 612
10475.74 571
10476.71 572
10477.68 554
10478.64 528
10479.61 563
10480.58 602
10481.54 574
10482.51 589
10483.48 628
10484.45 631
10485.41 579
10486.38 636
10487.35 675
10488.31 648
10489.28 599
10490.25 609
10491.22 611
10492.18 639
10493.15 580
10494.12 612
10495.08 621
10496.05 567
10497.02 574
10497.99 614
10498.95 602
10499.92 582
10500.89 613
10501.86 630
10502.83 627
10503.79 607
10504.76 631
10505.73 605
10506.70 610
10507.67 581
10508.63 631
10509.60 597
10510.57 636
10511.54 634
10512.51 624
10513.47 609
10514.44 628
10515.41 647
10516.38 618
10517.35 616
10518.32 597
10519.28 606
10520.25 653
10521.22 634
10522.19 650
10523.16 632
10524.13 622
10525.10 658
10526.07 715
10527.03 707
10528.00 663
10528.97 586
10529.94 607
10530.91 611
10531.88 592
10532.85 591
10533.82 627
10534.79 643
10535.76 645
10536.73 603
10537.70 588
10538.67 621
10539.63 612
10540.60 633
10541.57 602
10542.54 647
10543.51 618
10544.48 598
10545.45 631
10546.42 628
10547.39 683
10548.36 685
10549.33 679
10550.30 672
10551.27 606
10552.24 648
10553.21 595
10554.18 655
10555.15 634
10556.12 618
10557.09 641
10558.06 622
10559.03 709
10560.00 668
10560.97 690
10561.95 728
10562.92 785
10563.89 771
10564.86 766
10565.83 823
10566.80 853
10567.77 847
10568.74 760
10569.71 788
10570.68 849
10571.65 860
10572.62 790
10573.59 732
10574.57 735
10575.54 674
10576.51 657
10577.48 683
10578.45 638
10579.42 661
10580.39 647
10581.36 638
10582.34 681
10583.31 637
10584.28 675
10585.25 673
10586.22 612
10587.19 645
10588.17 698
10589.14 697
10590.11 648
10591.08 612
10592.05 657
10593.02 701
10594.00 696
10594.97 691
10595.94 750
10596.91 751
10597.89 797
10598.86 715
10599.83 740
10600.80 690
10601.77 719
10602.75 684
10603.72 687
10604.69 663
10605.66 703
10606.64 691
10607.61 690
10608.58 644
10609.55 658
10610.53 616
10611.50 712
10612.47 728
10613.45 666
10614.42 612
10615.39 655
10616.36 640
10617.34 652
10618.31 665
10619.28 638
10620.26 643
10621.23 662
10622.20 633
10623.18 681
10624.15 716
10625.12 712
10626.10 642
10627.07 646
10628.04 638
10629.02 716
10629.99 734
10630.97 722
10631.94 671
10632.91 725
10633.89 695
10634.86 643
10635.83 680
10636.81 721
10637.78 724
10638.76 704
10639.73 704
10640.70 747
10641.68 792
10642.65 803
10643.63 880
10644.60 942
10645.58 951
10646.55 990
10647.53 927
10648.50 943
10649.47 899
10650.45 879
10651.42 797
10652.40 759
10653.37 727
10654.35 731
10655.32 701
10656.30 681
10657.27 686
10658.25 671
10659.22 642
10660.20 670
10661.17 622
10662.15 662
10663.12 673
10664.10 654
10665.07 685
10666.05 676
10667.02 642
10668.00 676
10668.97 686
10669.95 658
10670.93 634
10671.90 676
10672.88 684
10673.85 607
10674.83 636
10675.80 644
10676.78 647
10677.76 632
10678.73 664
10679.71 651
10680.68 664
10681.66 695
10682.63 697
10683.61 671
10684.59 664
10685.56 679
10686.54 693
10687.52 693
10688.49 749
10689.47 710
10690.44 677
10691.42 680
10692.40 637
10693.37 664
10694.35 650
10695.33 695
10696.30 668
10697.28 661
10698.26 656
10699.23 688
10700.21 687
10701.19 664
10702.17 650
10703.14 623
10704.12 665
10705.10 640
10706.07 596
10707.05 632
10708.03 621
10709.01 653
10709.98 656
10710.96 600
10711.94 603
10712.91 598
10713.89 633
10714.87 642
10715.85 633
10716.83 678
10717.80 636
10718.78 700
10719.76 671
10720.74 653
10721.71 662
10722.69 600
10723.67 657
10724.65 667
10725.63 664
10726.60 660
10727.58 653
10728.56 657
10729.54 616
10730.52 652
10731.49 640
10732.47 667
10733.45 627
10734.43 675
10735.41 644
10736.39 573
10737.37 593
10738.34 640
10739.32 614
10740.30 573
10741.28 585
10742.26 644
10743.24 630
10744.22 636
10745.20 604
10746.17 691
10747.15 640
10748.13 617
10749.11 578
10750.09 633
10751.07 686
10752.05 579
10753.03 640
10754.01 603
10754.99 579
10755.97 599
10756.95 602
10757.93 610
10758.91 607
10759.88 566
10760.86 585
10761.84 602
10762.82 562
10763.80 655
10764.78 611
10765.76 544
10766.74 559
10767.72 622
10768.70 673
10769.68 614
10770.66 605
10771.64 621
10772.62 701
10773.60 649
10774.58 625
10775.56 602
10776.54 590
10777.52 620
10778.51 670
10779.49 657
10780.47 624
10781.45 596
10782.43 629
10783.41 675
10784.39 590
10785.37 595
10786.35 624
10787.33 717
10788.31 691
10789.29 616
10790.27 588
10791.26 630
10792.24 689
10793.22 632
10794.20 590
10795.18 601
10796.16 633
10797.14 667
10798.12 658
10799.10 634
10800.09 656
10801.07 663
10802.05 603
10803.03 588
10804.01 573
10804.99 637
10805.98 621
10806.96 614
10807.94 641
10808.92 644
10809.90 671
10810.89 696
10811.87 635
10812.85 667
10813.83 629
10814.81 593
10815.80 656
10816.78 692
10817.76 603
10818.74 612
10819.72 628
10820.71 634
10821.69 620
10822.67 630
10823.65 642
10824.64 596
10825.62 619
10826.60 626
10827.58 617
10828.57 637
10829.55 680
10830.53 619
10831.52 638
10832.50 594
10833.48 582
10834.46 606
10835.45 637
10836.43 639
10837.41 611
10838.40 589
10839.38 608
10840.36 640
10841.35 702
10842.33 621
10843.31 658
10844.30 631
10845.28 620
10846.26 591
10847.25 609
10848.23 616
10849.21 673
10850.20 655
10851.18 652
10852.17 664
10853.15 681
10854.13 682
10855.12 666
10856.10 667
10857.09 753
10858.07 684
10859.05 671
10860.04 614
10861.02 616
10862.01 654
10862.99 707
10863.97 685
10864.96 695
10865.94 719
10866.93 802
10867.91 723
10868.90 771
10869.88 698
10870.87 700
10871.85 754
10872.84 695
10873.82 721
10874.81 802
10875.79 751
10876.78 719
10877.76 720
10878.75 727
10879.73 743
10880.72 744
10881.70 744
10882.69 746
10883.67 710
10884.66 688
10885.64 738
10886.63 752
10887.61 768
10888.60 733
10889.58 864
10890.57 786
10891.55 724
10892.54 786
10893.53 830
10894.51 797
10895.50 847
10896.48 857
10897.47 783
10898.45 756
10899.44 782
10900.43 809
10901.41 826
10902.40 916
10903.38 830
10904.37 861
10905.36 848
10906.34 830
10907.33 833
10908.32 899
10909.30 867
10910.29 820
10911.28 820
10912.26 842
10913.25 845
10914.24 869
10915.22 821
10916.21 828
10917.20 879
10918.18 889
10919.17 911
10920.16 868
10921.14 886
10922.13 923
10923.12 943
10924.10 913
10925.09 931
10926.08 931
10927.07 957
10928.05 898
10929.04 917
10930.03 902
10931.01 898
10932.00 917
10932.99 878
10933.98 894
10934.96 913
10935.95 876
10936.94 1011
10937.93 1004
10938.92 912
10939.90 1018
10940.89 1026
10941.88 1022
10942.87 1058
10943.85 1052
10944.84 988
10945.83 1098
10946.82 1077
10947.81 1141
10948.79 1135
10949.78 1104
10950.77 1084
10951.76 1109
10952.75 1128
10953.74 1137
10954.72 1059
10955.71 1110
10956.70 1135
10957.69 1080
10958.68 1145
10959.67 1166
10960.66 1249
10961.65 1333
10962.63 1337
10963.62 1384
10964.61 1460
10965.60 1494
10966.59 1555
10967.58 1486
10968.57 1376
10969.56 1472
10970.55 1309
10971.54 1261
10972.52 1234
10973.51 1241
10974.50 1136
10975.49 1153
10976.48 1207
10977.47 1186
10978.46 1109
10979.45 1171
10980.44 1167
10981.43 1187
10982.42 1139
10983.41 1153
10984.40 1142
10985.39 1155
10986.38 1227
10987.37 1219
10988.36 1202
10989.35 1212
10990.34 1202
10991.33 1214
10992.32 1285
10993.31 1204
10994.30 1232
10995.29 1248
10996.28 1225
10997.27 1275
10998.26 1280
10999.25 1402
11000.24 1453
11001.23 1489
11002.22 1583
11003.21 1784
11004.20 1952
11005.20 2065
11006.19 2124
11007.18 2089
11008.17 2054
11009.16 2011
11010.15 1869
11011.14 1790
11012.13 1491
11013.12 1436
11014.11 1391
11015.10 1296
11016.10 1248
11017.09 1190
11018.08 1190
11019.07 1081
11020.06 1107
11021.05 1107
11022.04 1026
11023.04 1054
11024.03 1083
11025.02 987
11026.01 1014
11027.00 1030
11027.99 1030
11028.99 1033
11029.98 1084
11030.97 1054
11031.96 1002
11032.95 998
11033.95 990
11034.94 940
11035.93 989
11036.92 1022
11037.91 1001
11038.91 955
11039.90 962
11040.89 958
11041.88 988
11042.88 923
11043.87 907
11044.86 960
11045.85 901
11046.85 861
11047.84 889
11048.83 863
11049.82 882
11050.82 887
11051.81 871
11052.80 881
11053.80 876
11054.79 928
11055.78 843
11056.77 878
11057.77 866
11058.76 854
11059.75 773
11060.75 874
11061.74 810
11062.73 746
11063.73 802
11064.72 807
11065.71 795
11066.71 857
11067.70 825
11068.69 823
11069.69 807
11070.68 884
11071.68 840
11072.67 809
11073.66 828
11074.66 750
11075.65 813
11076.65 785
11077.64 814
11078.63 776
11079.63 810
11080.62 835
11081.62 854
11082.61 787
11083.60 797
11084.60 806
11085.59 849
11086.59 897
11087.58 828
11088.58 855
11089.57 802
11090.57 829
11091.56 831
11092.55 772
11093.55 827
11094.54 854
11095.54 860
11096.53 800
11097.53 800
11098.52 781
11099.52 745
11100.51 795
11101.51 765
11102.50 867
11103.50 803
11104.49 792
11105.49 820
11106.48 778
11107.48 785
11108.48 798
11109.47 819
11110.47 787
11111.46 740
11112.46 756
11113.45 799
11114.45 772
11115.44 739
11116.44 811
11117.44 782
11118.43 801
11119.43 792
11120.42 777
11121.42 724
11122.42 771
11123.41 787
11124.41 758
11125.40 785
11126.40 756
11127.40 757
11128.39 725
11129.39 772
11130.38 801
11131.38 792
11132.38 813
11133.37 789
11134.37 774
11135.37 745
11136.36 809
11137.36 774
11138.36 751
11139.35 758
11140.35 760
11141.35 712
11142.34 733
11143.34 721
11144.34 702
11145.34 695
11146.33 665
11147.33 759
11148.33 780
11149.32 778
11150.32 733
11151.32 714
11152.32 733
11153.31 730
11154.31 769
11155.31 745
11156.31 678
11157.30 692
11158.30 688
11159.30 633
11160.30 654
11161.29 656
11162.29 672
11163.29 646
11164.29 676
11165.29 677
11166.28 698
11167.28 683
11168.28 698
11169.28 632
11170.28 660
11171.27 706
11172.27 669
11173.27 669
11174.27 602
11175.27 635
11176.27 661
11177.26 697
11178.26 645
11179.26 637
11180.26 648
11181.26 659
11182.26 655
11183.26 670
11184.26 716
11185.25 676
11186.25 649
11187.25 659
11188.25 645
11189.25 692
11190.25 688
11191.25 693
11192.25 681
11193.25 628
11194.25 664
11195.24 690
11196.24 669
11197.24 631
11198.24 636
11199.24 729
11200.24 736
11201.24 648
11202.24 642
11203.24 726
11204.24 677
11205.24 709
11206.24 698
11207.24 655
11208.24 645
11209.24 610
11210.24 651
11211.24 649
11212.24 651
11213.24 680
11214.24 691
11215.24 673
11216.24 671
11217.24 721
11218.24 745
11219.24 693
11220.24 677
11221.24 663
11222.24 668
11223.24 712
11224.24 682
11225.24 708
11226.24 693
11227.25 695
11228.25 658
11229.25 684
11230.25 639
11231.25 603
11232.25 602
11233.25 630
11234.25 654
11235.25 663
11236.25 639
11237.25 646
11238.26 701
11239.26 675
11240.26 652
11241.26 653
11242.26 631
11243.26 658
11244.26 675
11245.27 666
11246.27 645
11247.27 652
11248.27 673
11249.27 671
11250.27 683
11251.28 690
11252.28 637
11253.28 639
11254.28 699
11255.28 656
11256.29 689
11257.29 716
11258.29 731
11259.29 688
11260.29 640
11261.30 691
11262.30 653
11263.30 653
11264.30 728
11265.31 667
11266.31 696
11267.31 668
11268.31 681
11269.32 739
11270.32 729
11271.32 708
11272.32 676
11273.33 630
11274.33 759
11275.33 675
11276.33 701
11277.34 711
11278.34 700
11279.34 697
11280.35 756
11281.35 754
11282.35 718
11283.36 690
11284.36 725
11285.36 765
11286.37 770
11287.37 781
11288.37 770
11289.38 761
11290.38 765
11291.38 746
11292.39 700
11293.39 715
11294.39 723
11295.40 691
11296.40 721
11297.41 724
11298.41 722
11299.41 697
11300.42 688
11301.42 775
11302.43 725
11303.43 724
11304.43 718
11305.44 695
11306.44 672
11307.45 727
11308.45 712
11309.46 699
11310.46 726
11311.46 705
11312.47 720
11313.47 729
11314.48 757
11315.48 802
11316.49 814
11317.49 824
11318.50 826
11319.50 816
11320.51 865
11321.51 872
11322.52 867
11323.52 875
11324.53 841
11325.53 821
11326.54 816
11327.54 781
11328.55 709
11329.55 727
11330.56 735
11331.56 758
11332.57 741
11333.57 658
11334.58 669
11335.58 705
11336.59 701
11337.60 739
11338.60 696
11339.61 660
11340.61 666
11341.62 720
11342.62 644
11343.63 681
11344.64 733
11345.64 791
11346.65 773
11347.65 756
11348.66 799
11349.67 736
11350.67 664
11351.68 693
11352.69 717
11353.69 744
11354.70 652
11355.71 698
11356.71 717
11357.72 661
11358.72 765
11359.73 635
11360.74 675
11361.74 678
11362.75 683
11363.76 631
11364.76 667
11365.77 614
11366.78 632
11367.79 668
11368.79 680
11369.80 690
11370.81 658
11371.81 643
11372.82 660
11373.83 628
11374.84 674
11375.84 716
11376.85 682
11377.86 616
11378.87 636
11379.87 627
11380.88 653
11381.89 617
11382.90 658
11383.90 646
11384.91 613
11385.92 635
11386.93 674
11387.93 683
11388.94 659
11389.95 593
11390.96 647
11391.97 614
11392.97 638
11393.98 650
11394.99 698
11396.00 658
11397.01 611
11398.02 617
11399.02 614
11400.03 633
11401.04 637
11402.05 637
11403.06 624
11404.07 648
11405.08 658
11406.08 671
11407.09 680
11408.10 662
11409.11 615
11410.12 658
11411.13 671
11412.14 655
11413.15 709
11414.15 637
11415.16 586
11416.17 608
11417.18 623
11418.19 617
11419.20 672
11420.21 647
11421.22 660
11422.23 647
11423.24 670
11424.25 632
11425.26 692
11426.27 664
11427.28 594
11428.29 659
11429.30 657
11430.31 642
11431.32 641
11432.32 642
11433.33 689
11434.34 659
11435.35 668
11436.36 688
11437.37 667
11438.38 711
11439.39 686
11440.41 659
11441.42 620
11442.43 668
11443.44 708
11444.45 686
11445.46 711
11446.47 657
11447.48 655
11448.49 716
11449.50 674
11450.51 686
11451.52 655
11452.53 707
11453.54 719
11454.55 706
11455.56 707
11456.57 710
11457.59 708
11458.60 633
11459.61 636
11460.62 651
11461.63 671
11462.64 665
11463.65 710
11464.66 639
11465.67 661
11466.69 667
11467.70 675
11468.71 704
11469.72 681
11470.73 694
11471.74 775
11472.75 776
11473.77 765
11474.78 734
11475.79 739
11476.80 787
11477.81 743
11478.83 758
11479.84 736
11480.85 690
11481.86 736
11482.87 704
11483.89 726
11484.90 724
11485.91 755
11486.92 757
11487.93 755
11488.95 712
11489.96 740
11490.97 703
11491.98 742
11493.00 752
11494.01 722
11495.02 732
11496.03 701
11497.05 790
11498.06 707
11499.07 723
11500.09 745
11501.10 723
11502.11 788
11503.12 776
11504.14 730
11505.15 716
11506.16 686
11507.18 732
11508.19 757
11509.20 736
11510.22 760
11511.23 793
11512.24 748
11513.26 777
11514.27 715
11515.28 723
11516.30 806
11517.31 724
11518.32 694
11519.34 692
11520.35 728
11521.37 745
11522.38 754
11523.39 810
11524.41 811
11525.42 781
11526.44 796
11527.45 790
11528.46 781
11529.48 783
11530.49 800
11531.51 754
11532.52 802
11533.53 802
11534.55 818
11535.56 773
11536.58 811
11537.59 822
11538.61 849
11539.62 827
11540.64 821
11541.65 856
11542.67 842
11543.68 805
11544.69 880
11545.71 882
11546.72 852
11547.74 853
11548.75 912
11549.77 879
11550.78 947
11551.80 979
11552.81 833
11553.83 858
11554.85 867
11555.86 868
11556.88 928
11557.89 926
11558.91 943
11559.92 927
11560.94 952
11561.95 919
11562.97 970
11563.98 1007
11565.00 958
11566.02 932
11567.03 976
11568.05 995
11569.06 1030
11570.08 1003
11571.10 1064
11572.11 1036
11573.13 1075
11574.14 1071
11575.16 1128
11576.18 1123
11577.19 1074
11578.21 1086
11579.22 1088
11580.24 1129
11581.26 1172
11582.27 1169
11583.29 1227
11584.31 1305
11585.32 1320
11586.34 1320
11587.36 1405
11588.37 1412
11589.39 1464
11590.41 1403
11591.42 1448
11592.44 1487
11593.46 1481
11594.47 1545
11595.49 1558
11596.51 1641
11597.53 1686
11598.54 1811
11599.56 1875
11600.58 2044
11601.59 2289
11602.61 2536
11603.63 2939
11604.65 3176
11605.66 3313
11606.68 3516
11607.70 3494
11608.72 3194
11609.74 2924
11610.75 2596
11611.77 2398
11612.79 2148
11613.81 1925
11614.82 1718
11615.84 1602
11616.86 1533
11617.88 1386
11618.90 1366
11619.91 1256
11620.93 1270
11621.95 1206
11622.97 1134
11623.99 1176
11625.01 1195
11626.02 1138
11627.04 1162
11628.06 1079
11629.08 1137
11630.10 1096
11631.12 1126
11632.14 1077
11633.15 1036
11634.17 1090
11635.19 1159
11636.21 1077
11637.23 1093
11638.25 1067
11639.27 1023
11640.29 992
11641.30 1028
11642.32 1022
11643.34 995
11644.36 952
11645.38 935
11646.40 971
11647.42 916
11648.44 923
11649.46 889
11650.48 838
11651.50 866
11652.52 886
11653.54 832
11654.56 887
11655.58 859
11656.60 859
11657.62 928
11658.64 905
11659.66 847
11660.68 882
11661.70 873
11662.72 906
11663.74 930
11664.76 851
11665.78 905
11666.80 923
11667.82 880
11668.84 865
11669.86 941
11670.88 937
11671.90 896
11672.92 882
11673.94 851
11674.96 892
11675.98 913
11677.00 888
11678.02 900
11679.04 911
11680.06 865
11681.08 940
11682.10 933
11683.12 974
11684.15 972
11685.17 1021
11686.19 948
11687.21 930
11688.23 970
11689.25 1030
11690.27 1000
11691.29 946
11692.31 1015
11693.34 922
11694.36 928
11695.38 942
11696.40 922
11697.42 971
11698.44 960
11699.46 882
11700.49 872
11701.51 936
11702.53 908
11703.55 936
11704.57 900
11705.60 884
11706.62 879
11707.64 870
11708.66 862
11709.68 907
11710.71 868
11711.73 889
11712.75 871
11713.77 817
11714.79 841
11715.82 885
11716.84 833
11717.86 816
11718.88 859
11719.91 841
11720.93 840
11721.95 799
11722.97 867
11724.00 833
11725.02 844
11726.04 835
11727.07 768
11728.09 797
11729.11 762
11730.13 769
11731.16 787
11732.18 823
11733.20 776
11734.23 770
11735.25 748
11736.27 746
11737.30 753
11738.32 794
11739.34 735
11740.37 731
11741.39 773
11742.41 724
11743.44 764
11744.46 861
11745.48 778
11746.51 818
11747.53 799
11748.55 748
11749.58 700
11750.60 778
11751.63 769
11752.65 788
11753.67 765
11754.70 788
11755.72 773
11756.75 756
11757.77 768
11758.79 727
11759.82 730
11760.84 730
11761.87 763
11762.89 778
11763.92 741
11764.94 758
11765.97 752
11766.99 742
11768.01 720
11769.04 750
11770.06 715
11771.09 708
11772.11 784
11773.14 703
11774.16 748
11775.19 741
11776.21 715
11777.24 700
11778.26 689
11779.29 746
11780.31 728
11781.34 748
11782.36 746
11783.39 730
11784.41 718
11785.44 721
11786.46 695
11787.49 726
11788.52 674
11789.54 712
11790.57 635
11791.59 684
11792.62 780
11793.64 735
11794.67 685
11795.70 697
11796.72 735
11797.75 743
11798.77 740
11799.80 778
11800.83 752
11801.85 714
11802.88 680
11803.90 667
11804.93 691
11805.96 703
11806.98 654
11808.01 733
11809.04 732
11810.06 645
11811.09 692
11812.11 738
11813.14 679
11814.17 669
11815.19 723
11816.22 717
11817.25 684
11818.27 678
11819.30 713
11820.33 712
11821.36 743
11822.38 734
11823.41 708
11824.44 694
11825.46 679
11826.49 725
11827.52 701
11828.54 724
11829.57 726
11830.60 727
11831.63 682
11832.65 720
11833.68 704
11834.71 731
11835.74 781
11836.76 782
11837.79 767
11838.82 713
11839.85 692
11840.88 691
11841.90 705
11842.93 720
11843.96 721
11844.99 689
11846.01 712
11847.04 673
11848.07 715
11849.10 760
11850.13 799
11851.16 738
11852.18 752
11853.21 722
11854.24 702
11855.27 715
11856.30 692
11857.33 740
11858.35 762
11859.38 744
11860.41 762
11861.44 713
11862.47 716
11863.50 733
11864.53 732
11865.56 715
11866.58 719
11867.61 741
11868.64 734
11869.67 772
11870.70 773
11871.73 745
11872.76 823
11873.79 798
11874.82 824
11875.85 804
11876.88 803
11877.91 779
11878.93 786
11879.96 822
11880.99 819
11882.02 803
11883.05 765
11884.08 740
11885.11 785
11886.14 791
11887.17 782
11888.20 837
11889.23 871
11890.26 880
11891.29 817
11892.32 844
11893.35 889
11894.38 908
11895.41 931
11896.44 886
11897.47 888
11898.50 880
11899.53 922
11900.56 931
11901.59 919
11902.62 958
11903.65 955
11904.69 1028
11905.72 1013
11906.75 1034
11907.78 1072
11908.81 1060
11909.84 1030
11910.87 1018
11911.90 1031
11912.93 1032
11913.96 1004
11914.99 975
11916.02 928
11917.06 1012
11918.09 1015
11919.12 1018
11920.15 981
11921.18 972
11922.21 997
11923.24 1047
11924.27 1004
11925.31 955
11926.34 980
11927.37 995
11928.40 1015
11929.43 1027
11930.46 1047
11931.50 1053
11932.53 1173
11933.56 1197
11934.59 1261
11935.62 1355
11936.65 1405
11937.69 1511
11938.72 1508
11939.75 1484
11940.78 1495
11941.81 1441
11942.85 1423
11943.88 1322
11944.91 1205
11945.94 1153
11946.98 1153
11948.01 1083
11949.04 977
11950.07 995
11951.11 957
11952.14 940
11953.17 907
11954.20 872
11955.24 890
11956.27 901
11957.30 886
11958.34 829
11959.37 835
11960.40 850
11961.43 872
11962.47 879
11963.50 855
11964.53 886
11965.57 860
11966.60 835
11967.63 836
11968.67 809
11969.70 895
11970.73 864
11971.77 819
11972.80 833
11973.83 845
11974.87 836
11975.90 847
11976.94 818
11977.97 804
11979.00 795
11980.04 772
11981.07 819
11982.10 828
11983.14 817
11984.17 746
11985.21 864
11986.24 841
11987.27 823
11988.31 855
11989.34 862
11990.38 852
11991.41 867
11992.45 821
11993.48 831
11994.51 806
11995.55 808
11996.58 821
11997.62 847
11998.65 846
11999.69 897
12000.72 812
12001.76 865
12002.79 895
12003.83 871
12004.86 853
12005.90 803
12006.93 885
12007.97 851
12009.00 828
12010.04 863
12011.07 824
12012.11 835
12013.14 890
12014.18 920
12015.21 882
12016.25 867
12017.28 839
12018.32 886
12019.35 931
12020.39 907
12021.43 902
12022.46 936
12023.50 922
12024.53 868
12025.57 923
12026.60 898
12027.64 922
12028.68 929
12029.71 924
12030.75 948
12031.78 976
12032.82 879
12033.86 849
12034.89 863
12035.93 865
12036.97 878
12038.00 877
12039.04 889
12040.07 871
12041.11 946
12042.15 879
12043.18 876
12044.22 947
12045.26 927
12046.29 999
12047.33 932
12048.37 882
12049.40 969
12050.44 919
12051.48 926
12052.52 879
12053.55 848
12054.59 881
12055.63 977
12056.66 971
12057.70 965
12058.74 981
12059.78 993
12060.81 1005
12061.85 959
12062.89 955
12063.92 963
12064.96 1037
12066.00 1053
12067.04 1021
12068.07 989
12069.11 952
12070.15 996
12071.19 1006
12072.23 1003
12073.26 996
12074.30 1001
12075.34 958
12076.38 952
12077.42 973
12078.45 991
12079.49 963
12080.53 983
12081.57 1001
12082.61 990
12083.64 924
12084.68 985
12085.72 1019
12086.76 974
12087.80 1036
12088.84 1022
12089.88 978
12090.91 1014
12091.95 1045
12092.99 1004
12094.03 1055
12095.07 1097
12096.11 1085
12097.15 1090
12098.19 1057
12099.22 1102
12100.26 1132
12101.30 1117
12102.34 1113
12103.38 1163
12104.42 1196
12105.46 1256
12106.50 1281
12107.54 1341
12108.58 1394
12109.62 1414
12110.66 1430
12111.70 1370
12112.74 1330
12113.77 1363
12114.81 1280
12115.85 1240
12116.89 1188
12117.93 1139
12118.97 1068
12120.01 1024
12121.05 1029
12122.09 958
12123.13 953
12124.17 978
12125.21 898
12126.25 903
12127.29 866
12128.33 904
12129.37 942
12130.41 871
12131.45 857
12132.50 893
12133.54 835
12134.58 862
12135.62 812
12136.66 819
12137.70 834
12138.74 871
12139.78 879
12140.82 776
12141.86 821
12142.90 803
12143.94 855
12144.98 864
12146.02 783
12147.07 830
12148.11 807
12149.15 781
12150.19 760
12151.23 749
12152.27 761
12153.31 789
12154.35 755
12155.40 816
12156.44 829
12157.48 787
12158.52 742
12159.56 763
12160.60 686
12161.64 718
12162.69 790
12163.73 752
12164.77 771
12165.81 760
12166.85 771
12167.90 740
12168.94 694
12169.98 754
12171.02 746
12172.06 782
12173.11 752
12174.15 749
12175.19 734
12176.23 755
12177.27 731
12178.32 760
12179.36 746
12180.40 751
12181.44 754
12182.49 772
12183.53 789
12184.57 722
12185.61 736
12186.66 771
12187.70 731
12188.74 709
12189.79 729
12190.83 730
12191.87 791
12192.91 764
12193.96 723
12195.00 788
12196.04 774
12197.09 759
12198.13 759
12199.17 773
12200.22 778
12201.26 800
12202.30 794
12203.35 801
12204.39 755
12205.43 766
12206.48 746
12207.52 825
12208.57 804
12209.61 760
12210.65 721
12211.70 766
12212.74 782
12213.78 751
12214.83 763
12215.87 722
12216.92 744
12217.96 778
12219.00 795
12220.05 755
12221.09 814
12222.14 756
12223.18 786
12224.23 728
12225.27 736
12226.31 738
12227.36 766
12228.40 770
12229.45 782
12230.49 755
12231.54 744
12232.58 758
12233.63 772
12234.67 733
12235.72 729
12236.76 726
12237.81 782
12238.85 819
12239.90 736
12240.94 754
12241.99 723
12243.03 748
12244.08 704
12245.12 685
12246.17 711
12247.21 697
12248.26 706
12249.30 727
12250.35 725
12251.39 676
12252.44 690
12253.49 726
12254.53 698
12255.58 711
12256.62 656
12257.67 749
12258.71 722
12259.76 681
12260.81 732
12261.85 711
12262.90 691
12263.94 716
12264.99 725
12266.04 733
12267.08 712
12268.13 646
12269.17 648
12270.22 642
12271.27 652
12272.31 677
12273.36 664
12274.41 683
12275.45 685
12276.50 678
12277.55 686
12278.59 700
12279.64 635
12280.69 666
12281.73 657
12282.78 649
12283.83 622
12284.87 629
12285.92 643
12286.97 630
12288.01 638
12289.06 612
12290.11 640
12291.16 697
12292.20 669
12293.25 610
12294.30 630
12295.35 661
12296.39 678
12297.44 631
12298.49 686
12299.54 631
12300.58 588
12301.63 638
12302.68 624
12303.73 628
12304.77 713
12305.82 644
12306.87 625
12307.92 652
12308.97 688
12310.01 658
12311.06 640
12312.11 697
12313.16 692
12314.21 692
12315.25 652
12316.30 664
12317.35 674
12318.40 622
12319.45 700
12320.50 676
12321.54 644
12322.59 637
12323.64 700
12324.69 609
12325.74 612
12326.79 623
12327.84 684
12328.89 711
12329.93 634
12330.98 628
12332.03 606
12333.08 639
12334.13 624
12335.18 612
12336.23 587
12337.28 652
12338.33 642
12339.38 624
12340.43 589
12341.47 574
12342.52 643
12343.57 610
12344.62 629
12345.67 583
12346.72 602
12347.77 631
12348.82 636
12349.87 593
12350.92 602
12351.97 677
12353.02 634
12354.07 556
12355.12 594
12356.17 561
12357.22 630
12358.27 609
12359.32 591
12360.37 579
12361.42 623
12362.47 587
12363.52 617
12364.57 600
12365.62 598
12366.67 619
12367.72 644
12368.77 625
12369.82 593
12370.87 616
12371.93 634
12372.98 655
12374.03 646
12375.08 640
12376.13 649
12377.18 653
12378.23 646
12379.28 620
12380.33 627
12381.38 629
12382.43 664
12383.49 648
12384.54 622
12385.59 639
12386.64 641
12387.69 631
12388.74 605
12389.79 558
12390.84 648
12391.90 637
12392.95 653
12394.00 639
12395.05 646
12396.10 653
12397.15 662
12398.21 611
12399.26 612
12400.31 608
12401.36 708
12402.41 643
12403.47 617
12404.52 640
12405.57 615
12406.62 642
12407.67 655
12408.73 600
12409.78 611
12410.83 619
12411.88 597
12412.94 649
12413.99 676
12415.04 643
12416.09 665
12417.15 618
12418.20 635
12419.25 658
12420.30 646
12421.36 678
12422.41 645
12423.46 620
12424.52 625
12425.57 661
12426.62 689
12427.67 682
12428.73 664
12429.78 659
12430.83 607
12431.89 681
12432.94 652
12433.99 621
12435.05 614
12436.10 659
12437.15 685
12438.21 667
12439.26 679
12440.31 648
12441.37 678
12442.42 672
12443.47 668
12444.53 656
12445.58 699
12446.64 653
12447.69 657
12448.74 601
12449.80 668
12450.85 629
12451.91 630
12452.96 662
12454.01 591
12455.07 590
12456.12 664
12457.18 691
12458.23 583
12459.29 605
12460.34 651
12461.39 657
12462.45 688
12463.50 709
12464.56 664
12465.61 696
12466.67 686
12467.72 611
12468.78 616
12469.83 671
12470.89 696
12471.94 699
12473.00 682
12474.05 650
12475.11 692
12476.16 629
12477.22 674
12478.27 663
12479.33 683
12480.38 660
12481.44 708
12482.49 701
12483.55 743
12484.60 715
12485.66 721
12486.71 788
12487.77 722
12488.83 734
12489.88 758
12490.94 730
12491.99 804
12493.05 791
12494.10 811
12495.16 851
12496.22 863
12497.27 913
12498.33 929
12499.38 1138
12500.44 1094
12501.50 1133
12502.55 1193
12503.61 1159
12504.67 1185
12505.72 1176
12506.78 1079
12507.83 986
12508.89 984
12509.95 934
12511.00 831
12512.06 806
12513.12 840
12514.17 800
12515.23 760
12516.29 720
12517.34 751
12518.40 758
12519.46 745
12520.52 762
12521.57 703
12522.63 689
12523.69 734
12524.74 742
12525.80 765
12526.86 733
12527.92 745
12528.97 775
12530.03 714
12531.09 741
12532.15 755
12533.20 700
12534.26 730
12535.32 755
12536.38 722
12537.43 729
12538.49 702
12539.55 667
12540.61 682
12541.66 680
12542.72 657
12543.78 670
12544.84 672
12545.90 689
12546.95 647
12548.01 635
12549.07 624
12550.13 639
12551.19 637
12552.25 678
12553.30 671
12554.36 708
12555.42 714
12556.48 735
12557.54 754
12558.60 755
12559.65 731
12560.71 680
12561.77 667
12562.83 728
12563.89 734
12564.95 694
12566.01 740
12567.07 695
12568.13 744
12569.18 746
12570.24 709
12571.30 736
12572.36 722
12573.42 737
12574.48 753
12575.54 745
12576.60 829
12577.66 854
12578.72 878
12579.78 916
12580.84 972
12581.90 976
12582.96 910
12584.02 962
12585.07 915
12586.13 870
12587.19 923
12588.25 876
12589.31 846
12590.37 815
12591.43 825
12592.49 817
12593.55 819
12594.61 837
12595.67 816
12596.73 876
12597.79 823
12598.86 853
12599.92 817
12600.98 740
12602.04 801
12603.10 755
12604.16 778
12605.22 748
12606.28 761
12607.34 764
12608.40 752
12609.46 708
12610.52 708
12611.58 776
12612.64 755
12613.70 721
12614.76 768
12615.83 755
12616.89 724
12617.95 746
12619.01 713
12620.07 694
12621.13 747
12622.19 717
12623.25 771
12624.32 749
12625.38 763
12626.44 779
12627.50 735
12628.56 734
12629.62 715
12630.68 770
12631.75 755
12632.81 753
12633.87 751
12634.93 738
12635.99 713
12637.05 675
12638.12 687
12639.18 735
12640.24 689
12641.30 700
12642.36 742
12643.43 737
12644.49 690
12645.55 671
12646.61 714
12647.68 693
12648.74 724
12649.80 774
12650.86 805
12651.93 748
12652.99 726
12654.05 744
12655.11 751
12656.18 716
12657.24 706
12658.30 734
12659.36 840
12660.43 788
12661.49 821
12662.55 835
12663.62 820
12664.68 790
12665.74 765
12666.81 776
12667.87 786
12668.93 825
12670.00 777
12671.06 785
12672.12 777
12673.19 762
12674.25 744
12675.31 737
12676.38 734
12677.44 792
12678.50 863
12679.57 781
12680.63 789
12681.69 816
12682.76 789
12683.82 751
12684.89 773
12685.95 742
12687.01 741
12688.08 750
12689.14 774
12690.21 843
12691.27 861
12692.33 842
12693.40 846
12694.46 830
12695.53 811
12696.59 863
12697.66 809
12698.72 883
12699.79 858
12700.85 755
12701.91 805
12702.98 852
12704.04 876
12705.11 893
12706.17 872
12707.24 925
12708.30 899
12709.37 943
12710.43 932
12711.50 890
12712.56 954
12713.63 930
12714.69 869
12715.76 896
12716.82 872
12717.89 919
12718.95 868
12720.02 855
12721.09 902
12722.15 815
12723.22 806
12724.28 821
12725.35 846
12726.41 858
12727.48 856
12728.54 773
12729.61 793
12730.68 841
12731.74 887
12732.81 797
12733.87 792
12734.94 767
12736.01 777
12737.07 760
12738.14 737
12739.20 777
12740.27 800
12741.34 751
12742.40 794
12743.47 756
12744.54 792
12745.60 801
12746.67 773
12747.74 754
12748.80 765
12749.87 779
12750.94 732
12752.00 752
12753.07 750
12754.14 750
12755.20 695
12756.27 758
12757.34 776
12758.40 762
12759.47 699
12760.54 680
12761.60 668
12762.67 669
12763.74 679
12764.81 708
12765.87 677
12766.94 678
12768.01 653
12769.08 722
12770.14 681
12771.21 684
12772.28 681
12773.35 661
12774.41 639
12775.48 591
12776.55 640
12777.62 715
12778.68 673
12779.75 639
12780.82 627
12781.89 622
12782.96 684
12784.02 651
12785.09 684
12786.16 630
12787.23 624
12788.30 678
12789.37 657
12790.43 649
12791.50 668
12792.57 621
12793.64 665
12794.71 653
12795.78 608
12796.84 629
12797.91 614
12798.98 654
12800.05 689
12801.12 637
12802.19 622
12803.26 662
12804.33 633
12805.40 565
12806.46 590
12807.53 601
12808.60 635
12809.67 635
12810.74 671
12811.81 653
12812.88 647
12813.95 628
12815.02 675
12816.09 635
12817.16 623
12818.23 628
12819.30 600
12820.37 619
12821.44 629
12822.50 674
12823.57 643
12824.64 625
12825.71 583
12826.78 639
12827.85 686
12828.92 680
12829.99 686
12831.06 642
12832.13 647
12833.20 634
12834.27 626
12835.34 607
12836.41 650
12837.49 596
12838.56 619
12839.63 602
12840.70 630
12841.77 605
12842.84 576
12843.91 575
12844.98 624
12846.05 598
12847.12 620
12848.19 592
12849.26 624
12850.33 591
12851.40 620
12852.47 590
12853.55 554
12854.62 648
12855.69 621
12856.76 591
12857.83 582
12858.90 583
12859.97 621
12861.04 620
12862.11 593
12863.19 587
12864.26 538
12865.33 586
12866.40 572
12867.47 565
12868.54 582
12869.62 541
12870.69 549
12871.76 585
12872.83 614
12873.90 563
12874.97 593
12876.05 550
12877.12 609
12878.19 514
12879.26 566
12880.33 549
12881.41 556
12882.48 550
12883.55 529
12884.62 554
12885.70 581
12886.77 571
12887.84 556
12888.91 557
12889.98 531
12891.06 592
12892.13 602
12893.20 527
12894.28 523
12895.35 562
12896.42 546
12897.49 535
12898.57 542
12899.64 532
12900.71 541
12901.79 497
12902.86 540
12903.93 604
12905.00 580
12906.08 521
12907.15 523
12908.22 556
12909.30 579
12910.37 543
12911.44 523
12912.52 525
12913.59 552
12914.66 521
12915.74 525
12916.81 541
12917.89 525
12918.96 548
12920.03 570
12921.11 544
12922.18 504
12923.25 519
12924.33 521
12925.40 520
12926.48 565
12927.55 555
12928.62 510
12929.70 537
12930.77 533
12931.85 555
12932.92 554
12934.00 539
12935.07 488
12936.14 531
12937.22 506
12938.29 520
12939.37 507
12940.44 498
12941.52 520
12942.59 529
12943.67 535
12944.74 524
12945.82 539
12946.89 545
12947.97 530
12949.04 535
12950.12 532
12951.19 553
12952.27 520
12953.34 540
12954.42 567
12955.49 547
12956.57 522
12957.64 557
12958.72 554
12959.79 544
12960.87 534
12961.94 542
12963.02 524
12964.10 534
12965.17 530
12966.25 545
12967.32 573
12968.40 532
12969.47 479
12970.55 525
12971.63 537
12972.70 566
12973.78 527
12974.85 480
12975.93 519
12977.01 531
12978.08 543
12979.16 494
12980.23 512
12981.31 554
12982.39 568
12983.46 513
12984.54 534
12985.62 531
12986.69 517
12987.77 541
12988.85 544
12989.92 565
12991.00 539
12992.08 509
12993.15 554
12994.23 586
12995.31 548
12996.38 550
12997.46 544
12998.54 578
12999.61 556
13000.69 571
13001.77 558
13002.85 562
13003.92 616
13005.00 575
13006.08 546
13007.16 525
13008.23 538
13009.31 572
13010.39 604
13011.47 565
13012.54 559
13013.62 565
13014.70 600
13015.78 613
13016.85 568
13017.93 549
13019.01 598
13020.09 621
13021.17 596
13022.24 586
13023.32 568
13024.40 636
13025.48 607
13026.56 584
13027.63 585
13028.71 607
13029.79 592
13030.87 631
13031.95 552
13033.03 552
13034.10 589
13035.18 583
13036.26 548
13037.34 578
13038.42 608
13039.50 573
13040.58 588
13041.66 598
13042.73 566
13043.81 598
13044.89 615
13045.97 641
13047.05 625
13048.13 600
13049.21 617
13050.29 625
13051.37 681
13052.45 651
13053.53 626
13054.60 651
13055.68 636
13056.76 603
13057.84 598
13058.92 641
13060.00 616
13061.08 632
13062.16 598
13063.24 659
13064.32 633
13065.40 648
13066.48 616
13067.56 551
13068.64 566
13069.72 582
13070.80 605
13071.88 576
13072.96 590
13074.04 597
13075.12 661
13076.20 626
13077.28 605
13078.36 601
13079.44 642
13080.52 626
13081.60 593
13082.68 612
13083.76 577
13084.84 576
13085.93 562
13087.01 562
13088.09 583
13089.17 613
13090.25 564
13091.33 576
13092.41 543
13093.49 589
13094.57 562
13095.65 563
13096.73 559
13097.82 588
13098.90 569
13099.98 580
13101.06 564
13102.14 587
13103.22 545
13104.30 567
13105.38 532
13106.47 517
13107.55 540
13108.63 564
13109.71 521
13110.79 555
13111.87 515
13112.96 538
13114.04 559
13115.12 555
13116.20 519
13117.28 527
13118.37 536
13119.45 524
13120.53 557
13121.61 543
13122.69 563
13123.78 555
13124.86 550
13125.94 567
13127.02 543
13128.11 577
13129.19 545
13130.27 559
13131.35 533
13132.44 568
13133.52 565
13134.60 565
13135.68 539
13136.77 536
13137.85 589
13138.93 587
13140.01 537
13141.10 535
13142.18 591
13143.26 564
13144.35 543
13145.43 557
13146.51 544
13147.60 591
13148.68 536
13149.76 549
13150.85 530
13151.93 582
13153.01 604
13154.10 570
13155.18 575
13156.26 570
13157.35 611
13158.43 570
13159.51 545
13160.60 554
13161.68 510
13162.77 548
13163.85 511
13164.93 514
13166.02 554
13167.10 550
13168.19 558
13169.27 531
13170.35 493
13171.44 512
13172.52 527
13173.61 517
13174.69 523
13175.78 538
13176.86 529
13177.94 542
13179.03 563
13180.11 555
13181.20 547
13182.28 512
13183.37 502
13184.45 515
13185.54 554
13186.62 563
13187.71 580
13188.79 545
13189.88 603
13190.96 559
13192.05 567
13193.13 532
13194.22 555
13195.30 575
13196.39 541
13197.47 555
13198.56 568
13199.64 540
13200.73 581
13201.81 541
13202.90 548
13203.98 572
13205.07 567
13206.16 589
13207.24 592
13208.33 555
13209.41 611
13210.50 543
13211.58 562
13212.67 529
13213.76 531
13214.84 597
13215.93 521
13217.01 588
13218.10 607
13219.19 618
13220.27 594
13221.36 542
13222.45 536
13223.53 543
13224.62 583
13225.70 548
13226.79 572
13227.88 568
13228.96 555
13230.05 533
13231.14 591
13232.22 587
13233.31 553
13234.40 552
13235.48 485
13236.57 588
13237.66 550
13238.74 552
13239.83 602
13240.92 632
13242.01 627
13243.09 566
13244.18 574
13245.27 582
13246.35 594
13247.44 581
13248.53 564
13249.62 584
13250.70 605
13251.79 608
13252.88 597
13253.97 542
13255.05 553
13256.14 592
13257.23 629
13258.32 583
13259.41 585
13260.49 596
13261.58 585
13262.67 580
13263.76 598
13264.85 592
13265.93 642
13267.02 642
13268.11 622
13269.20 557
13270.29 567
13271.37 598
13272.46 654
13273.55 624
13274.64 584
13275.73 610
13276.82 607
13277.91 547
13278.99 611
13280.08 598
13281.17 612
13282.26 644
13283.35 599
13284.44 576
13285.53 629
13286.62 636
13287.70 649
13288.79 632
13289.88 656
13290.97 692
13292.06 635
13293.15 608
13294.24 663
13295.33 636
13296.42 657
13297.51 658
13298.60 659
13299.69 682
13300.78 676
13301.87 653
13302.95 654
13304.04 691
13305.13 689
13306.22 668
13307.31 707
13308.40 671
13309.49 707
13310.58 673
13311.67 725
13312.76 734
13313.85 732
13314.94 700
13316.03 741
13317.12 761
13318.21 760
13319.30 740
13320.39 758
13321.48 768
13322.58 704
13323.67 736
13324.76 719
13325.85 673
13326.94 710
13328.03 673
13329.12 669
13330.21 737
13331.30 748
13332.39 679
13333.48 711
13334.57 713
13335.66 717
13336.75 780
13337.85 743
13338.94 712
13340.03 700
13341.12 785
13342.21 764
13343.30 765
13344.39 734
13345.48 728
13346.58 748
13347.67 734
13348.76 760
13349.85 687
13350.94 736
13352.03 743
13353.12 768
13354.22 747
13355.31 783
13356.40 750
13357.49 807
13358.58 803
13359.68 802
13360.77 800
13361.86 811
13362.95 787
13364.04 759
13365.14 792
13366.23 788
13367.32 810
13368.41 853
13369.51 815
13370.60 879
13371.69 809
13372.78 873
13373.87 881
13374.97 909
13376.06 852
13377.15 872
13378.25 878
13379.34 949
13380.43 825
13381.52 855
13382.62 899
13383.71 855
13384.80 810
13385.90 734
13386.99 757
13388.08 751
13389.17 776
13390.27 798
13391.36 705
13392.45 712
13393.55 707
13394.64 675
13395.73 740
13396.83 733
13397.92 720
13399.02 719
13400.11 681
13401.20 672
13402.30 686
13403.39 709
13404.48 697
13405.58 684
13406.67 701
13407.77 728
13408.86 674
13409.95 732
13411.05 692
13412.14 669
13413.24 719
13414.33 673
13415.42 713
13416.52 695
13417.61 677
13418.71 715
13419.80 706
13420.90 701
13421.99 678
13423.08 692
13424.18 730
13425.27 741
13426.37 706
13427.46 773
13428.56 717
13429.65 655
13430.75 703
13431.84 736
13432.94 729
13434.03 664
13435.13 665
13436.22 720
13437.32 741
13438.41 697
13439.51 627
13440.60 671
13441.70 706
13442.79 728
13443.89 671
13444.98 690
13446.08 691
13447.18 739
13448.27 786
13449.37 705
13450.46 708
13451.56 724
13452.65 707
13453.75 711
13454.85 701
13455.94 765
13457.04 850
13458.13 794
13459.23 793
13460.33 778
13461.42 715
13462.52 717
13463.61 786
13464.71 803
13465.81 764
13466.90 800
13468.00 830
13469.10 859
13470.19 759
13471.29 787
13472.38 805
13473.48 887
13474.58 816
13475.67 790
13476.77 813
13477.87 837
13478.96 827
13480.06 847
13481.16 837
13482.26 905
13483.35 871
13484.45 799
13485.55 874
13486.64 767
13487.74 775
13488.84 820
13489.94 799
13491.03 798
13492.13 842
13493.23 799
13494.32 804
13495.42 825
13496.52 874
13497.62 855
13498.72 834
13499.81 890
13500.91 967
13502.01 904
13503.11 968
13504.20 927
13505.30 961
13506.40 963
13507.50 1029
13508.60 1043
13509.69 997
13510.79 952
13511.89 1012
13512.99 988
13514.09 946
13515.18 908
13516.28 915
13517.38 926
13518.48 961
13519.58 921
13520.68 887
13521.78 864
13522.87 851
13523.97 774
13525.07 815
13526.17 807
13527.27 790
13528.37 753
13529.47 747
13530.57 737
13531.66 727
13532.76 723
13533.86 755
13534.96 775
13536.06 752
13537.16 770
13538.26 712
13539.36 723
13540.46 730
13541.56 696
13542.66 673
13543.76 737
13544.86 665
13545.96 710
13547.05 692
13548.15 697
13549.25 694
13550.35 643
13551.45 659
13552.55 678
13553.65 669
13554.75 669
13555.85 703
13556.95 647
13558.05 656
13559.15 668
13560.25 630
13561.35 632
13562.45 646
13563.55 664
13564.65 612
13565.75 619
13566.85 630
13567.96 629
13569.06 658
13570.16 639
13571.26 682
13572.36 699
13573.46 615
13574.56 568
13575.66 639
13576.76 660
13577.86 661
13578.96 656
13580.06 611
13581.16 616
13582.27 657
13583.37 665
13584.47 663
13585.57 649
13586.67 634
13587.77 609
13588.87 643
13589.97 613
13591.08 617
13592.18 603
13593.28 646
13594.38 638
13595.48 653
13596.58 683
13597.68 625
13598.79 625
13599.89 613
13600.99 664
13602.09 663
13603.19 723
13604.30 701
13605.40 647
13606.50 672
13607.60 652
13608.70 652
13609.81 653
13610.91 693
13612.01 710
13613.11 685
13614.21 669
13615.32 657
13616.42 669
13617.52 633
13618.62 633
13619.73 654
13620.83 669
13621.93 668
13623.03 625
13624.14 619
13625.24 615
13626.34 648
13627.45 653
13628.55 649
13629.65 626
13630.75 617
13631.86 607
13632.96 594
13634.06 625
13635.17 642
13636.27 665
13637.37 653
13638.48 633
13639.58 683
13640.68 657
13641.79 641
13642.89 589
13643.99 640
13645.10 627
13646.20 626
13647.30 597
13648.41 578
13649.51 563
13650.62 619
13651.72 593
13652.82 613
13653.93 623
13655.03 640
13656.14 625
13657.24 642
13658.34 648
13659.45 606
13660.55 634
13661.66 598
13662.76 600
13663.87 574
13664.97 605
13666.07 616
13667.18 583
13668.28 660
13669.39 609
13670.49 587
13671.60 609
13672.70 578
13673.81 621
13674.91 695
13676.02 615
13677.12 628
13678.23 635
13679.33 618
13680.44 584
13681.54 618
13682.65 620
13683.75 625
13684.86 656
13685.96 665
13687.07 607
13688.17 601
13689.28 659
13690.38 700
13691.49 634
13692.59 581
13693.70 578
13694.80 677
13695.91 692
13697.02 678
13698.12 619
13699.23 678
13700.33 617
13701.44 599
13702.55 577
13703.65 635
13704.76 635
13705.86 652
13706.97 581
13708.08 636
13709.18 606
13710.29 628
13711.39 656
13712.50 699
13713.61 641
13714.71 647
13715.82 651
13716.93 676
13718.03 647
13719.14 667
13720.25 663
13721.35 718
13722.46 678
13723.57 641
13724.67 676
13725.78 646
13726.89 727
13727.99 678
13729.10 707
13730.21 683
13731.31 721
13732.42 702
13733.53 729
13734.64 711
13735.74 670
13736.85 734
13737.96 750
13739.07 729
13740.17 720
13741.28 745
13742.39 727
13743.50 731
13744.60 745
13745.71 793
13746.82 806
13747.93 786
13749.03 783
13750.14 735
13751.25 787
13752.36 807
13753.47 794
13754.57 743
13755.68 769
13756.79 788
13757.90 811
13759.01 818
13760.11 852
13761.22 862
13762.33 867
13763.44 878
13764.55 855
13765.66 879
13766.76 869
13767.87 940
13768.98 956
13770.09 912
13771.20 1016
13772.31 1039
13773.42 1065
13774.53 1075
13775.63 1058
13776.74 1141
13777.85 1130
13778.96 1180
13780.07 1194
13781.18 1207
13782.29 1201
13783.40 1218
13784.51 1177
13785.62 1102
13786.73 1099
13787.83 1067
13788.94 992
13790.05 973
13791.16 983
13792.27 913
13793.38 929
13794.49 893
13795.60 839
13796.71 813
13797.82 830
13798.93 828
13800.04 800
13801.15 792
13802.26 802
13803.37 786
13804.48 778
13805.59 768
13806.70 810
13807.81 790
13808.92 743
13810.03 756
13811.14 757
13812.25 775
13813.36 759
13814.47 746
13815.58 774
13816.69 765
13817.80 707
13818.91 714
13820.03 704
13821.14 685
13822.25 714
13823.36 730
13824.47 711
13825.58 681
13826.69 697
13827.80 724
13828.91 703
13830.02 710
13831.13 674
13832.25 659
13833.36 710
13834.47 692
13835.58 692
13836.69 702
13837.80 744
13838.91 682
13840.02 686
13841.14 665
13842.25 730
13843.36 670
13844.47 658
13845.58 691
13846.69 700
13847.81 668
13848.92 692
13850.03 718
13851.14 714
13852.25 722
13853.37 732
13854.48 690
13855.59 694
13856.70 736
13857.81 747
13858.93 765
13860.04 732
13861.15 709
13862.26 790
13863.38 732
13864.49 740
13865.60 778
13866.71 801
13867.83 803
13868.94 755
13870.05 731
13871.16 786
13872.28 824
13873.39 772
13874.50 814
13875.61 867
13876.73 833
13877.84 799
13878.95 761
13880.07 744
13881.18 738
13882.29 789
13883.41 764
13884.52 726
13885.63 706
13886.75 687
13887.86 804
13888.97 760
13890.09 686
13891.20 733
13892.31 736
13893.43 712
13894.54 697
13895.65 734
13896.77 747
13897.88 772
13899.00 773
13900.11 732
13901.22 777
13902.34 759
13903.45 745
13904.57 699
13905.68 731
13906.79 803
13907.91 807
13909.02 745
13910.14 754
13911.25 772
13912.37 718
13913.48 700
13914.59 696
13915.71 681
13916.82 655
13917.94 685
13919.05 670
13920.17 683
13921.28 658
13922.40 659
13923.51 710
13924.63 679
13925.74 650
13926.86 682
13927.97 678
13929.09 660
13930.20 668
13931.32 614
13932.43 608
13933.55 668
13934.66 722
13935.78 685
13936.89 618
13938.01 631
13939.12 666
13940.24 677
13941.35 679
13942.47 709
13943.59 683
13944.70 699
13945.82 661
13946.93 705
13948.05 678
13949.16 695
13950.28 722
13951.40 689
13952.51 647
13953.63 666
13954.74 676
13955.86 625
13956.98 623
13958.09 616
13959.21 614
13960.33 648
13961.44 655
13962.56 615
13963.67 582
13964.79 573
13965.91 619
13967.02 650
13968.14 644
13969.26 618
13970.37 652
13971.49 693
13972.61 707
13973.72 638
13974.84 580
13975.96 603
13977.08 632
13978.19 616
13979.31 626
13980.43 635
13981.54 677
13982.66 655
13983.78 621
13984.90 625
13986.01 687
13987.13 687
13988.25 647
13989.37 614
13990.48 607
13991.60 615
13992.72 707
13993.84 695
13994.95 665
13996.07 661
13997.19 705
13998.31 683
13999.42 617
14000.54 595
14001.66 667
14002.78 665
14003.90 691
14005.01 695
14006.13 642
14007.25 654
14008.37 682
14009.49 722
14010.61 737
14011.72 667
14012.84 708
14013.96 743
14015.08 694
14016.20 711
14017.32 712
14018.43 736
14019.55 686
14020.67 655
14021.79 659
14022.91 639
14024.03 766
14025.15 700
14026.27 687
14027.39 688
14028.50 764
14029.62 700
14030.74 721
14031.86 693
14032.98 737
14034.10 682
14035.22 677
14036.34 704
14037.46 726
14038.58 676
14039.70 679
14040.82 726
14041.94 688
14043.06 666
14044.18 708
14045.30 693
14046.41 690
14047.53 668
14048.65 677
14049.77 672
14050.89 643
14052.01 669
14053.13 622
14054.25 669
14055.37 690
14056.49 650
14057.61 638
14058.74 610
14059.86 648
14060.98 726
14062.10 666
14063.22 642
14064.34 651
14065.46 642
14066.58 694
14067.70 719
14068.82 683
14069.94 668
14071.06 684
14072.18 682
14073.30 723
14074.42 687
14075.54 676
14076.66 668
14077.79 718
14078.91 681
14080.03 692
14081.15 759
14082.27 721
14083.39 715
14084.51 742
14085.63 681
14086.76 682
14087.88 716
14089.00 779
14090.12 744
14091.24 709
14092.36 732
14093.48 784
14094.61 732
14095.73 783
14096.85 827
14097.97 809
14099.09 800
14100.22 783
14101.34 829
14102.46 802
14103.58 888
14104.70 853
14105.83 855
14106.95 828
14108.07 830
14109.19 815
14110.31 821
14111.44 773
14112.56 792
14113.68 809
14114.80 788
14115.93 785
14117.05 715
14118.17 742
14119.29 726
14120.42 723
14121.54 700
14122.66 651
14123.79 721
14124.91 674
14126.03 670
14127.15 703
14128.28 637
14129.40 658
14130.52 617
14131.65 649
14132.77 671
14133.89 645
14135.02 656
14136.14 665
14137.26 640
14138.39 678
14139.51 707
14140.63 683
14141.76 651
14142.88 685
14144.00 640
14145.13 643
14146.25 657
14147.38 668
14148.50 674
14149.62 662
14150.75 614
14151.87 625
14152.99 682
14154.12 647
14155.24 617
14156.37 641
14157.49 615
14158.62 663
14159.74 582
14160.86 673
14161.99 666
14163.11 617
14164.24 648
14165.36 632
14166.49 661
14167.61 638
14168.74 658
14169.86 660
14170.99 596
14172.11 644
14173.23 594
14174.36 560
14175.48 616
14176.61 579
14177.73 597
14178.86 581
14179.98 607
14181.11 567
14182.23 566
14183.36 565
14184.49 587
14185.61 604
14186.74 623
14187.86 635
14188.99 626
14190.11 576
14191.24 575
14192.36 588
14193.49 601
14194.61 664
14195.74 649
14196.87 583
14197.99 627
14199.12 564
14200.24 570
14201.37 570
14202.50 585
14203.62 612
14204.75 563
14205.87 575
14207.00 580
14208.13 575
14209.25 568
14210.38 564
14211.50 610
14212.63 595
14213.76 530
14214.88 576
14216.01 555
14217.14 555
14218.26 539
14219.39 588
14220.52 561
14221.64 563
14222.77 539
14223.90 525
14225.02 511
14226.15 537
14227.28 545
14228.41 551
14229.53 567
14230.66 554
14231.79 532
14232.91 564
14234.04 534
14235.17 493
14236.30 559
14237.42 538
14238.55 532
14239.68 532
14240.81 596
14241.93 553
14243.06 545
14244.19 598
14245.32 570
14246.44 565
14247.57 616
14248.70 533
14249.83 565
14250.95 578
14252.08 538
14253.21 531
14254.34 549
14255.47 553
14256.59 545
14257.72 526
14258.85 469
14259.98 494
14261.11 502
14262.24 523
14263.36 533
14264.49 497
14265.62 500
14266.75 525
14267.88 530
14269.01 491
14270.14 501
14271.26 541
14272.39 534
14273.52 527
14274.65 486
14275.78 508
14276.91 502
14278.04 501
14279.17 505
14280.30 500
14281.42 486
14282.55 477
14283.68 513
14284.81 498
14285.94 466
14287.07 449
14288.20 490
14289.33 501
14290.46 502
14291.59 508
14292.72 454
14293.85 506
14294.98 485
14296.11 498
14297.24 523
14298.37 506
14299.50 468
14300.63 522
14301.76 507
14302.89 490
14304.02 450
14305.15 449
14306.28 519
14307.41 475
14308.54 515
14309.67 475
14310.80 478
14311.93 438
14313.06 471
14314.19 459
14315.32 449
14316.45 468
14317.58 483
14318.71 502
14319.84 489
14320.97 463
14322.10 477
14323.23 469
14324.36 439
14325.49 491
14326.63 460
14327.76 462
14328.89 482
14330.02 446
14331.15 431
14332.28 433
14333.41 452
14334.54 430
14335.67 449
14336.81 427
14337.94 459
14339.07 463
14340.20 478
14341.33 453
14342.46 450
14343.59 466
14344.73 430
14345.86 439
14346.99 487
14348.12 440
14349.25 468
14350.38 448
14351.52 467
14352.65 439
14353.78 459
14354.91 460
14356.04 448
14357.18 442
14358.31 428
14359.44 426
14360.57 425
14361.71 443
14362.84 461
14363.97 446
14365.10 425
14366.24 456
14367.37 471
14368.50 481
14369.63 464
14370.77 465
14371.90 475
14373.03 424
14374.16 426
14375.30 461
14376.43 483
14377.56 456
14378.70 393
14379.83 438
14380.96 458
14382.09 425
14383.23 444
14384.36 434
14385.49 429
14386.63 440
14387.76 449
14388.89 485
14390.03 434
14391.16 477
14392.29 447
14393.43 428
14394.56 416
14395.70 397
14396.83 429
14397.96 434
14399.10 424
14400.23 447
14401.36 447
14402.50 456
14403.63 434
14404.77 460
14405.90 457
14407.03 405
14408.17 431
14409.30 435
14410.44 463
14411.57 461
14412.71 431
14413.84 411
14414.97 421
14416.11 475
14417.24 457
14418.38 389
14419.51 423
14420.65 458
14421.78 487
14422.92 455
14424.05 482
14425.19 473
14426.32 465
14427.46 476
14428.59 461
14429.73 460
14430.86 450
14432.00 465
14433.13 482
14434.27 434
14435.40 448
14436.54 445
14437.67 444
14438.81 458
14439.94 433
14441.08 446
14442.21 457
14443.35 423
14444.48 436
14445.62 422
14446.76 451
14447.89 461
14449.03 439
14450.16 463
14451.30 479
14452.43 463
14453.57 491
14454.71 446
14455.84 454
14456.98 488
14458.11 468
14459.25 452
14460.39 479
14461.52 492
14462.66 443
14463.80 497
14464.93 415
14466.07 437
14467.20 440
14468.34 465
14469.48 441
14470.61 454
14471.75 488
14472.89 486
14474.02 481
14475.16 507
14476.30 498
14477.43 490
14478.57 478
14479.71 448
14480.85 480
14481.98 499
14483.12 522
14484.26 495
14485.39 453
14486.53 487
14487.67 478
14488.81 472
14489.94 489
14491.08 488
14492.22 480
14493.36 493
14494.49 449
14495.63 490
14496.77 446
14497.91 471
14499.04 457
14500.18 445
14501.32 477
14502.46 466
14503.59 438
14504.73 472
14505.87 472
14507.01 469
14508.15 477
14509.28 484
14510.42 458
14511.56 437
14512.70 437
14513.84 421
14514.98 458
14516.11 483
14517.25 457
14518.39 434
14519.53 482
14520.67 489
14521.81 435
14522.95 404
14524.08 441
14525.22 447
14526.36 441
14527.50 433
14528.64 464
14529.78 454
14530.92 404
14532.06 427
14533.20 437
14534.33 454
14535.47 458
14536.61 500
14537.75 490
14538.89 474
14540.03 442
14541.17 435
14542.31 435
14543.45 436
14544.59 489
14545.73 445
14546.87 428
14548.01 400
14549.15 418
14550.29 455
14551.43 456
14552.57 444
14553.71 446
14554.85 492
14555.99 477
14557.13 459
14558.27 470
14559.41 441
14560.55 460
14561.69 482
14562.83 517
14563.97 516
14565.11 484
14566.25 512
14567.39 471
14568.53 507
14569.67 498
14570.81 464
14571.95 443
14573.09 497
14574.23 473
14575.37 489
14576.51 472
14577.65 488
14578.79 442
14579.94 494
14581.08 529
14582.22 478
14583.36 513
14584.50 512
14585.64 516
14586.78 479
14587.92 461
14589.06 490
14590.21 493
14591.35 517
14592.49 492
14593.63 477
14594.77 516
14595.91 508
14597.05 518
14598.20 498
14599.34 462
14600.48 490
14601.62 526
14602.76 492
14603.90 521
14605.05 536
14606.19 532
14607.33 514
14608.47 548
14609.61 533
14610.76 566
14611.90 534
14613.04 519
14614.18 608
14615.32 635
14616.47 573
14617.61 543
14618.75 550
14619.89 595
14621.04 557
14622.18 536
14623.32 588
14624.46 650
14625.61 609
14626.75 628
14627.89 581
14629.04 558
14630.18 613
14631.32 592
14632.46 611
14633.61 583
14634.75 636
14635.89 635
14637.04 651
14638.18 633
14639.32 631
14640.47 697
14641.61 693
14642.75 721
14643.90 710
14645.04 674
14646.18 654
14647.33 686
14648.47 679
14649.61 688
14650.76 619
14651.90 559
14653.05 596
14654.19 589
14655.33 568
14656.48 568
14657.62 549
14658.76 557
14659.91 567
14661.05 506
14662.20 490
14663.34 566
14664.49 562
14665.63 576
14666.77 557
14667.92 533
14669.06 509
14670.21 512
14671.35 501
14672.50 517
14673.64 495
14674.79 522
14675.93 530
14677.07 542
14678.22 518
14679.36 505
14680.51 500
14681.65 492
14682.80 458
14683.94 465
14685.09 491
14686.23 514
14687.38 480
14688.52 472
14689.67 459
14690.81 452
14691.96 514
14693.10 482
14694.25 463
14695.40 458
14696.54 480
14697.69 477
14698.83 496
14699.98 510
14701.12 495
14702.27 501
14703.41 436
14704.56 494
14705.71 484
14706.85 477
14708.00 472
14709.14 527
14710.29 462
14711.44 442
14712.58 464
14713.73 439
14714.87 454
14716.02 495
14717.17 466
14718.31 465
14719.46 494
14720.61 474
14721.75 461
14722.90 467
14724.05 473
14725.19 474
14726.34 498
14727.49 471
14728.63 468
14729.78 450
14730.93 494
14732.07 472
14733.22 468
14734.37 468
14735.51 456
14736.66 458
14737.81 485
14738.95 488
14740.10 478
14741.25 496
14742.40 483
14743.54 477
14744.69 494
14745.84 490
14746.99 503
14748.13 566
14749.28 506
14750.43 550
14751.58 475
14752.72 502
14753.87 501
14755.02 490
14756.17 495
14757.31 489
14758.46 510
14759.61 477
14760.76 529
14761.91 497
14763.05 447
14764.20 454
14765.35 511
14766.50 504
14767.65 485
14768.80 483
14769.94 472
14771.09 521
14772.24 508
14773.39 482
14774.54 452
14775.69 522
14776.83 508
14777.98 499
14779.13 529
14780.28 538
14781.43 533
14782.58 510
14783.73 458
14784.88 516
14786.03 550
14787.17 570
14788.32 555
14789.47 539
14790.62 541
14791.77 531
14792.92 588
14794.07 552
14795.22 500
14796.37 505
14797.52 527
14798.67 568
14799.82 562
14800.97 569
14802.12 622
14803.26 656
14804.41 675
14805.56 593
14806.71 583
14807.86 552
14809.01 582
14810.16 594
14811.31 525
14812.46 536
14813.61 566
14814.76 587
14815.91 560
14817.06 515
14818.21 551
14819.36 511
14820.51 552
14821.66 576
14822.82 576
14823.97 508
14825.12 557
14826.27 516
14827.42 511
14828.57 499
14829.72 523
14830.87 537
14832.02 504
14833.17 481
14834.32 477
14835.47 495
14836.62 494
14837.77 459
14838.93 479
14840.08 487
14841.23 456
14842.38 466
14843.53 430
14844.68 474
14845.83 474
14846.98 438
14848.14 421
14849.29 406
14850.44 400
14851.59 407
14852.74 427
14853.89 439
14855.04 437
14856.20 440
14857.35 433
14858.50 441
14859.65 461
14860.80 382
14861.96 373
14863.11 419
14864.26 415
14865.41 432
14866.56 404
14867.72 370
14868.87 414
14870.02 398
14871.17 424
14872.32 443
14873.48 440
14874.63 448
14875.78 417
14876.93 430
14878.09 394
14879.24 405
14880.39 383
14881.54 431
14882.70 438
14883.85 401
14885.00 427
14886.16 402
14887.31 433
14888.46 366
14889.61 388
14890.77 410
14891.92 402
14893.07 373
14894.23 393
14895.38 399
14896.53 391
14897.69 426
14898.84 431
14899.99 404
14901.15 397
14902.30 421
14903.45 397
14904.61 403
14905.76 405
14906.91 399
14908.07 441
14909.22 406
14910.38 405
14911.53 387
14912.68 419
14913.84 387
14914.99 394
14916.15 375
14917.30 393
14918.45 378
14919.61 426
14920.76 426
14921.92 422
14923.07 357
14924.22 409
14925.38 402
14926.53 377
14927.69 391
14928.84 400
14930.00 402
14931.15 388
14932.31 423
14933.46 407
14934.62 436
14935.77 414
14936.93 410
14938.08 398
14939.24 374
14940.39 380
14941.55 399
14942.70 420
14943.86 412
14945.01 415
14946.17 415
14947.32 424
14948.48 424
14949.63 385
14950.79 402
14951.94 425
14953.10 448
14954.25 442
14955.41 416
14956.56 406
14957.72 386
14958.88 382
14960.03 400
14961.19 427
14962.34 431
14963.50 417
14964.65 392
14965.81 391
14966.97 410
14968.12 383
14969.28 400
14970.43 396
14971.59 405
14972.75 376
14973.90 333
14975.06 341
14976.22 373
14977.37 373
14978.53 402
14979.69 378
14980.84 371
14982.00 384
14983.16 377
14984.31 348
14985.47 340
14986.63 367
14987.78 328
14988.94 342
14990.10 343
14991.25 336
14992.41 358
14993.57 365
14994.72 390
14995.88 401
14997.04 348
14998.20 340
14999.35 402
15000.51 373
15001.67 391
15002.82 361
15003.98 422
15005.14 349
15006.30 388
15007.45 325
15008.61 359
15009.77 375
15010.93 382
15012.09 348
15013.24 373
15014.40 388
15015.56 367
15016.72 398
15017.87 335
15019.03 350
15020.19 330
15021.35 356
15022.51 345
15023.67 351
15024.82 359
15025.98 340
15027.14 342
15028.30 318
15029.46 342
15030.62 324
15031.77 354
15032.93 333
15034.09 319
15035.25 350
15036.41 365
15037.57 382
15038.73 359
15039.88 346
15041.04 312
15042.20 299
15043.36 333
15044.52 373
15045.68 329
15046.84 339
15048.00 346
15049.16 356
15050.32 360
15051.47 319
15052.63 327
15053.79 350
15054.95 357
15056.11 338
15057.27 326
15058.43 322
15059.59 350
15060.75 377
15061.91 340
15063.07 352
15064.23 326
15065.39 333
15066.55 359
15067.71 314
15068.87 331
15070.03 327
15071.19 332
15072.35 299
15073.51 346
15074.67 339
15075.83 365
15076.99 313
15078.15 308
15079.31 295
15080.47 341
15081.63 328
15082.79 307
15083.95 329
15085.11 305
15086.27 335
15087.43 322
15088.59 363
15089.76 329
15090.92 322
15092.08 306
15093.24 325
15094.40 319
15095.56 299
15096.72 318
15097.88 322
15099.04 309
15100.20 326
15101.37 325
15102.53 334
15103.69 328
15104.85 346
15106.01 372
15107.17 312
15108.33 321
15109.50 324
15110.66 345
15111.82 340
15112.98 339
15114.14 343
15115.30 365
15116.47 330
15117.63 332
15118.79 328
15119.95 348
15121.11 342
15122.27 325
15123.44 283
15124.60 339
15125.76 360
15126.92 329
15128.09 312
15129.25 317
15130.41 333
15131.57 319
15132.73 314
15133.90 338
15135.06 331
15136.22 300
15137.38 342
15138.55 360
15139.71 315
15140.87 331
15142.04 327
15143.20 350
15144.36 315
15145.52 357
15146.69 358
15147.85 335
15149.01 304
15150.18 310
15151.34 313
15152.50 356
15153.67 361
15154.83 372
15155.99 298
15157.16 315
15158.32 315
15159.48 324
15160.65 316
15161.81 312
15162.97 293
15164.14 330
15165.30 374
15166.46 336
15167.63 317
15168.79 312
15169.95 324
15171.12 355
15172.28 339
15173.45 306
15174.61 291
15175.77 335
15176.94 342
15178.10 338
15179.27 331
15180.43 346
15181.60 359
15182.76 323
15183.92 325
15185.09 321
15186.25 338
15187.42 326
15188.58 325
15189.75 333
15190.91 326
15192.08 320
15193.24 317
15194.41 314
15195.57 378
15196.74 377
15197.90 371
15199.07 347
15200.23 342
15201.40 328
15202.56 356
15203.73 332
15204.89 330
15206.06 348
15207.22 336
15208.39 348
15209.55 394
15210.72 367
15211.88 352
15213.05 341
15214.21 327
15215.38 344
15216.54 357
15217.71 352
15218.88 370
15220.04 355
15221.21 370
15222.37 379
15223.54 390
15224.71 361
15225.87 364
15227.04 377
15228.20 365
15229.37 361
15230.54 392
15231.70 385
15232.87 378
15234.03 390
15235.20 333
15236.37 349
15237.53 374
15238.70 379
15239.87 338
15241.03 340
15242.20 371
15243.37 386
15244.53 407
15245.70 352
15246.87 389
15248.03 366
15249.20 378
15250.37 344
15251.53 319
15252.70 324
15253.87 373
15255.04 375
15256.20 342
15257.37 331
15258.54 387
15259.70 390
15260.87 358
15262.04 340
15263.21 344
15264.37 353
15265.54 317
15266.71 312
15267.88 358
15269.04 370
15270.21 355
15271.38 335
15272.55 331
15273.72 328
15274.88 331
15276.05 329
15277.22 331
15278.39 338
15279.56 347
15280.72 345
15281.89 370
15283.06 319
15284.23 320
15285.40 384
15286.56 369
15287.73 320
15288.90 317
15290.07 341
15291.24 309
15292.41 345
15293.58 342
15294.74 326
15295.91 329
15297.08 347
15298.25 338
15299.42 362
15300.59 339
15301.76 340
15302.93 331
15304.09 335
15305.26 319
15306.43 335
15307.60 368
15308.77 330
15309.94 332
15311.11 341
15312.28 347
15313.45 329
15314.62 318
15315.79 309
15316.96 337
15318.13 362
15319.30 348
15320.46 356
15321.63 333
15322.80 357
15323.97 341
15325.14 339
15326.31 328
15327.48 336
15328.65 336
15329.82 352
15330.99 317
15332.16 338
15333.33 319
15334.50 345
15335.67 342
15336.84 364
15338.01 353
15339.18 334
15340.36 338
15341.53 331
15342.70 329
15343.87 328
15345.04 354
15346.21 339
15347.38 307
15348.55 309
15349.72 365
15350.89 348
15352.06 395
15353.23 326
15354.40 315
15355.57 338
15356.75 312
15357.92 335
15359.09 308
15360.26 377
15361.43 320
15362.60 292
15363.77 319
15364.94 323
15366.11 314
15367.29 321
15368.46 314
15369.63 315
15370.80 344
15371.97 331
15373.14 300
15374.32 309
15375.49 300
15376.66 322
15377.83 356
15379.00 334
15380.17 328
15381.35 324
15382.52 336
15383.69 335
15384.86 336
15386.03 311
15387.21 336
15388.38 347
15389.55 352
15390.72 375
15391.90 323
15393.07 352
15394.24 343
15395.41 351
15396.59 355
15397.76 348
15398.93 335
15400.10 331
15401.28 349
15402.45 331
15403.62 319
15404.79 324
15405.97 306
15407.14 325
15408.31 329
15409.49 354
15410.66 334
15411.83 349
15413.01 325
15414.18 333
15415.35 356
15416.53 371
15417.70 343
15418.87 270
15420.05 344
15421.22 309
15422.39 290
15423.57 322
15424.74 322
15425.91 301
15427.09 302
15428.26 341
15429.43 344
15430.61 345
15431.78 330
15432.96 322
15434.13 343
15435.30 348
15436.48 344
15437.65 374
15438.83 337
15440.00 327
15441.17 305
15442.35 296
15443.52 325
15444.70 310
15445.87 330
15447.05 332
15448.22 342
15449.40 345
15450.57 328
15451.75 315
15452.92 299
15454.09 302
15455.27 305
15456.44 329
15457.62 326
15458.79 314
15459.97 319
15461.14 320
15462.32 311
15463.49 310
15464.67 325
15465.84 335
15467.02 333
15468.19 315
15469.37 324
15470.55 320
15471.72 332
15472.90 331
15474.07 302
15475.25 324
15476.42 363
15477.60 341
15478.77 315
15479.95 287
15481.13 331
15482.30 316
15483.48 312
15484.65 323
15485.83 293
15487.00 305
15488.18 321
15489.36 314
15490.53 323
15491.71 302
15492.89 322
15494.06 302
15495.24 309
15496.41 314
15497.59 321
15498.77 349
15499.94 333
15501.12 325
15502.30 304
15503.47 302
15504.65 322
15505.83 365
15507.00 350
15508.18 324
15509.36 340
15510.53 321
15511.71 318
15512.89 351
15514.06 330
15515.24 323
15516.42 311
15517.60 345
15518.77 320
15519.95 284
15521.13 321
15522.30 307
15523.48 322
15524.66 331
15525.84 319
15527.01 337
15528.19 311
15529.37 324
15530.55 312
15531.73 321
15532.90 306
15534.08 347
15535.26 342
15536.44 338
15537.61 347
15538.79 311
15539.97 334
15541.15 334
15542.33 313
15543.50 321
15544.68 280
15545.86 281
15547.04 315
15548.22 331
15549.40 348
15550.57 308
15551.75 369
15552.93 342
15554.11 348
15555.29 359
15556.47 348
15557.65 333
15558.82 335
15560.00 319
15561.18 376
15562.36 322
15563.54 327
15564.72 352
15565.90 328
15567.08 364
15568.26 329
15569.43 347
15570.61 333
15571.79 337
15572.97 325
15574.15 316
15575.33 317
15576.51 313
15577.69 356
15578.87 359
15580.05 322
15581.23 322
15582.41 339
15583.59 340
15584.77 324
15585.95 337
15587.13 345
15588.31 360
15589.49 369
15590.67 327
15591.85 359
15593.03 373
15594.21 383
15595.39 385
15596.57 345
15597.75 346
15598.93 391
15600.11 387
15601.29 339
15602.47 388
15603.65 370
15604.83 367
15606.01 334
15607.19 368
15608.37 366
15609.55 366
15610.73 342
15611.91 349
15613.09 325
15614.27 368
15615.45 369
15616.64 339
15617.82 358
15619.00 345
15620.18 400
15621.36 391
15622.54 351
15623.72 397
15624.90 391
15626.08 364
15627.27 388
15628.45 413
15629.63 401
15630.81 369
15631.99 393
15633.17 375
15634.35 381
15635.54 423
15636.72 438
15637.90 390
15639.08 363
15640.26 396
15641.45 422
15642.63 391
15643.81 431
15644.99 430
15646.17 412
15647.36 417
15648.54 391
15649.72 427
15650.90 413
15652.08 431
15653.27 448
15654.45 426
15655.63 456
15656.81 399
15658.00 376
15659.18 425
15660.36 457
15661.54 441
15662.73 448
15663.91 428
15665.09 423
15666.27 409
15667.46 456
15668.64 406
15669.82 416
15671.01 416
15672.19 440
15673.37 423
15674.56 416
15675.74 416
15676.92 405
15678.10 459
15679.29 440
15680.47 447
15681.65 469
15682.84 427
15684.02 415
15685.21 404
15686.39 455
15687.57 391
15688.76 433
15689.94 443
15691.12 401
15692.31 405
15693.49 407
15694.67 396
15695.86 448
15697.04 397
15698.23 413
15699.41 412
15700.59 414
15701.78 429
15702.96 401
15704.15 395
15705.33 408
15706.52 439
15707.70 410
15708.88 416
15710.07 432
15711.25 450
15712.44 403
15713.62 416
15714.81 434
15715.99 416
15717.18 474
15718.36 441
15719.55 414
15720.73 429
15721.92 431
15723.10 418
15724.29 436
15725.47 431
15726.66 447
15727.84 438
15729.03 434
15730.21 457
15731.40 419
15732.58 465
15733.77 428
15734.95 428
15736.14 429
15737.32 449
15738.51 489
15739.69 427
15740.88 429
15742.07 450
15743.25 484
15744.44 499
15745.62 453
15746.81 457
15747.99 445
15749.18 412
15750.37 430
15751.55 463
15752.74 473
15753.93 526
15755.11 509
15756.30 437
15757.48 489
15758.67 446
15759.86 488
15761.04 475
15762.23 443
15763.42 454
15764.60 477
15765.79 508
15766.98 488
15768.16 471
15769.35 458
15770.54 471
15771.72 463
15772.91 457
15774.10 506
15775.28 492
15776.47 465
15777.66 442
15778.84 437
15780.03 437
15781.22 463
15782.41 445
15783.59 479
15784.78 450
15785.97 448
15787.15 476
15788.34 439
15789.53 484
15790.72 495
15791.90 482
15793.09 468
15794.28 431
15795.47 430
15796.65 437
15797.84 447
15799.03 413
15800.22 427
15801.41 399
15802.59 454
15803.78 428
15804.97 411
15806.16 435
15807.35 416
15808.53 411
15809.72 410
15810.91 409
15812.10 425
15813.29 430
15814.48 393
15815.66 400
15816.85 431
15818.04 384
15819.23 388
15820.42 420
15821.61 413
15822.80 459
15823.98 420
15825.17 404
15826.36 371
15827.55 412
15828.74 424
15829.93 371
15831.12 330
15832.31 387
15833.50 374
15834.69 392
15835.87 436
15837.06 425
15838.25 376
15839.44 406
15840.63 402
15841.82 399
15843.01 361
15844.20 358
15845.39 389
15846.58 411
15847.77 396
15848.96 352
15850.15 386
15851.34 354
15852.53 399
15853.72 368
15854.91 381
15856.10 401
15857.29 357
15858.48 422
15859.67 426
15860.86 365
15862.05 341
15863.24 338
15864.43 355
15865.62 365
15866.81 379
15868.00 401
15869.19 356
15870.38 404
15871.57 351
15872.76 399
15873.95 319
15875.14 351
15876.33 391
15877.52 378
15878.72 366
15879.91 357
15881.10 359
15882.29 404
15883.48 384
15884.67 395
15885.86 385
15887.05 385
15888.24 373
15889.43 386
15890.63 378
15891.82 383
15893.01 418
15894.20 391
15895.39 368
15896.58 363
15897.77 411
15898.97 394
15900.16 371
15901.35 392
15902.54 362
15903.73 388
15904.92 394
15906.12 381
15907.31 360
15908.50 363
15909.69 382
15910.88 415
15912.08 407
15913.27 392
15914.46 419
15915.65 403
15916.85 398
15918.04 401
15919.23 402
15920.42 415
15921.61 387
15922.81 356
15924.00 399
15925.19 385
15926.38 402
15927.58 394
15928.77 362
15929.96 378
15931.16 411
15932.35 432
15933.54 373
15934.73 402
15935.93 406
15937.12 418
15938.31 420
15939.51 440
15940.70 385
15941.89 386
15943.09 414
15944.28 389
15945.47 384
15946.67 363
15947.86 429
15949.05 430
15950.25 350
15951.44 377
15952.63 427
15953.83 418
15955.02 396
15956.21 378
15957.41 360
15958.60 353
15959.80 356
15960.99 381
15962.18 368
15963.38 390
15964.57 363
15965.77 333
15966.96 360
15968.15 318
15969.35 313
15970.54 332
15971.74 364
15972.93 340
15974.13 358
15975.32 358
15976.51 351
15977.71 358
15978.90 343
15980.10 325
15981.29 339
15982.49 356
15983.68 353
15984.88 328
15986.07 353
15987.27 320
15988.46 334
15989.66 358
15990.85 345
15992.05 332
15993.24 328
15994.44 278
15995.63 315
15996.83 321
15998.02 345
15999.22 296
16000.41 325
16001.61 312
16002.80 312
16004.00 332
16005.20 347
16006.39 336
16007.59 335
16008.78 305
16009.98 293
16011.17 307
16012.37 312
16013.57 321
16014.76 282
16015.96 291
16017.15 316
16018.35 328
16019.55 330
16020.74 315
16021.94 333
16023.13 316
16024.33 313
16025.53 341
16026.72 316
16027.92 307
16029.12 317
16030.31 326
16031.51 311
16032.71 345
16033.90 328
16035.10 297
16036.30 312
16037.49 299
16038.69 294
16039.89 282
16041.08 278
16042.28 298
16043.48 278
16044.67 317
16045.87 299
16047.07 355
16048.27 338
16049.46 327
16050.66 316
16051.86 325
16053.06 312
16054.25 322
16055.45 328
16056.65 323
16057.84 292
16059.04 331
16060.24 303
16061.44 324
16062.64 326
16063.83 328
16065.03 295
16066.23 311
16067.43 330
16068.62 310
16069.82 300
16071.02 326
16072.22 271
16073.42 236
16074.62 295
16075.81 292
16077.01 288
16078.21 289
16079.41 304
16080.61 287
16081.81 299
16083.00 304
16084.20 307
16085.40 327
16086.60 307
16087.80 349
16089.00 344
16090.20 312
16091.39 334
16092.59 324
16093.79 299
16094.99 283
16096.19 251
16097.39 270
16098.59 287
16099.79 322
16100.99 324
16102.19 297
16103.38 279
16104.58 284
16105.78 312
16106.98 295
16108.18 344
16109.38 323
16110.58 297
16111.78 273
16112.98 278
16114.18 306
16115.38 270
16116.58 302
16117.78 311
16118.98 277
16120.18 289
16121.38 297
16122.58 303
16123.78 322
16124.98 315
16126.18 296
16127.38 277
16128.58 292
16129.78 284
16130.98 311
16132.18 264
16133.38 270
16134.58 293
16135.78 306
16136.98 306
16138.18 249
16139.38 295
16140.58 303
16141.78 307
16142.98 293
16144.19 285
16145.39 289
16146.59 300
16147.79 311
16148.99 311
16150.19 299
16151.39 283
16152.59 285
16153.79 315
16154.99 318
16156.20 275
16157.40 309
16158.60 324
16159.80 288
16161.00 312
16162.20 310
16163.40 314
16164.61 310
16165.81 290
16167.01 320
16168.21 327
16169.41 314
16170.61 308
16171.82 268
16173.02 285
16174.22 303
16175.42 300
16176.62 306
16177.82 292
16179.03 319
16180.23 276
16181.43 301
16182.63 314
16183.84 315
16185.04 325
16186.24 324
16187.44 299
16188.65 272
16189.85 282
16191.05 326
16192.25 322
16193.46 292
16194.66 275
16195.86 286
16197.06 326
16198.27 288
16199.47 299
16200.67 312
16201.87 295
16203.08 314
16204.28 338
16205.48 292
16206.69 322
16207.89 312
16209.09 275
16210.30 271
16211.50 316
16212.70 303
16213.91 315
16215.11 348
16216.31 331
16217.52 300
16218.72 303
16219.92 325
16221.13 340
16222.33 284
16223.53 282
16224.74 306
16225.94 325
16227.15 286
16228.35 283
16229.55 290
16230.76 311
16231.96 320
16233.17 301
16234.37 321
16235.57 326
16236.78 326
16237.98 318
16239.19 314
16240.39 336
16241.60 309
16242.80 320
16244.00 308
16245.21 306
16246.41 308
16247.62 307
16248.82 302
16250.03 260
16251.23 329
16252.44 312
16253.64 298
16254.85 326
16256.05 335
16257.26 332
16258.46 348
16259.67 334
16260.87 355
16262.08 350
16263.28 336
16264.49 342
16265.69 344
16266.90 340
16268.10 301
16269.31 319
16270.51 366
16271.72 343
16272.93 323
16274.13 340
16275.34 315
16276.54 339
16277.75 301
16278.95 342
16280.16 339
16281.37 333
16282.57 327
16283.78 326
16284.98 320
16286.19 327
16287.40 336
16288.60 333
16289.81 297
16291.01 317
16292.22 345
16293.43 346
16294.63 340
16295.84 359
16297.05 343
16298.25 376
16299.46 352
16300.67 351
16301.87 340
16303.08 326
16304.29 335
16305.49 351
16306.70 355
16307.91 341
16309.11 388
16310.32 389
16311.53 332
16312.73 377
16313.94 362
16315.15 372
16316.36 386
16317.56 395
16318.77 396
16319.98 358
16321.19 343
16322.39 354
16323.60 367
16324.81 384
16326.02 362
16327.22 361
16328.43 333
16329.64 333
16330.85 327
16332.05 319
16333.26 356
16334.47 337
16335.68 352
16336.88 337
16338.09 358
16339.30 319
16340.51 325
16341.72 339
16342.93 345
16344.13 327
16345.34 336
16346.55 354
16347.76 289
16348.97 309
16350.18 309
16351.38 321
16352.59 288
16353.80 308
16355.01 320
16356.22 332
16357.43 310
16358.64 283
16359.84 298
16361.05 307
16362.26 322
16363.47 344
16364.68 294
16365.89 321
16367.10 286
16368.31 339
16369.52 302
16370.73 307
16371.93 282
16373.14 292
16374.35 267
16375.56 255
16376.77 303
16377.98 294
16379.19 264
16380.40 249
16381.61 271
16382.82 309
16384.03 289
16385.24 308
16386.45 308
16387.66 309
16388.87 293
16390.08 299
16391.29 319
16392.50 306
16393.71 307
16394.92 306
16396.13 277
16397.34 307
16398.55 311
16399.76 324
16400.97 319
16402.18 279
16403.39 291
16404.60 295
16405.81 266
16407.02 314
16408.23 297
16409.44 276
16410.65 317
16411.86 294
16413.08 296
16414.29 282
16415.50 284
16416.71 318
16417.92 328
16419.13 311
16420.34 283
16421.55 299
16422.76 279
16423.97 300
16425.19 302
16426.40 300
16427.61 266
16428.82 262
16430.03 303
16431.24 289
16432.45 284
16433.67 304
16434.88 298
16436.09 320
16437.30 334
16438.51 302
16439.72 273
16440.94 319
16442.15 321
16443.36 301
16444.57 320
16445.78 327
16446.99 269
16448.21 282
16449.42 285
16450.63 272
16451.84 261
16453.06 278
16454.27 293
16455.48 295
16456.69 314
16457.90 312
16459.12 277
16460.33 276
16461.54 277
16462.75 295
16463.97 295
16465.18 287
16466.39 265
16467.61 262
16468.82 256
16470.03 276
16471.24 290
16472.46 265
16473.67 285
16474.88 272
16476.10 311
16477.31 289
16478.52 290
16479.74 282
16480.95 298
16482.16 285
16483.38 284
16484.59 284
16485.80 257
16487.02 274
16488.23 257
16489.44 295
16490.66 300
16491.87 272
16493.08 251
16494.30 263
16495.51 286
16496.73 293
16497.94 283
16499.15 294
16500.37 303
16501.58 278
16502.80 275
16504.01 278
16505.22 282
16506.44 297
16507.65 303
16508.87 277
16510.08 293
16511.30 246
16512.51 259
16513.72 288
16514.94 269
16516.15 295
16517.37 290
16518.58 313
16519.80 288
16521.01 279
16522.23 280
16523.44 283
16524.66 273
16525.87 266
16527.09 298
16528.30 268
16529.52 290
16530.73 301
16531.95 294
16533.16 272
16534.38 271
16535.59 282
16536.81 313
16538.02 269
16539.24 262
16540.45 261
16541.67 301
16542.89 297
16544.10 279
16545.32 282
16546.53 299
16547.75 278
16548.96 270
16550.18 299
16551.40 296
16552.61 287
16553.83 292
16555.04 305
16556.26 303
16557.48 288
16558.69 305
16559.91 323
16561.12 304
16562.34 290
16563.56 306
16564.77 304
16565.99 299
16567.21 296
16568.42 297
16569.64 257
16570.86 283
16572.07 308
16573.29 301
16574.51 287
16575.72 304
16576.94 276
16578.16 303
16579.37 284
16580.59 311
16581.81 293
16583.02 295
16584.24 317
16585.46 303
16586.68 300
16587.89 286
16589.11 315
16590.33 324
16591.54 312
16592.76 301
16593.98 312
16595.20 307
16596.41 321
16597.63 330
16598.85 288
16600.07 284
16601.29 316
16602.50 335
16603.72 340
16604.94 260
16606.16 255
16607.37 312
16608.59 279
16609.81 294
16611.03 291
16612.25 268
16613.46 284
16614.68 297
16615.90 279
16617.12 294
16618.34 300
16619.56 308
16620.77 309
16621.99 281
16623.21 271
16624.43 261
16625.65 276
16626.87 272
16628.09 277
16629.30 267
16630.52 258
16631.74 280
16632.96 287
16634.18 277
16635.40 298
16636.62 287
16637.84 283
16639.06 284
16640.28 249
16641.49 277
16642.71 307
16643.93 300
16645.15 279
16646.37 256
16647.59 282
16648.81 289
16650.03 268
16651.25 270
16652.47 258
16653.69 245
16654.91 284
16656.13 299
16657.35 274
16658.57 289
16659.79 263
16661.01 248
16662.23 318
16663.45 290
16664.67 259
16665.89 259
16667.11 291
16668.33 292
16669.55 269
16670.77 238
16671.99 265
16673.21 272
16674.43 252
16675.65 267
16676.87 281
16678.09 260
16679.31 290
16680.53 273
16681.75 271
16682.97 289
16684.19 254
16685.42 254
16686.64 266
16687.86 266
16689.08 282
16690.30 291
16691.52 242
16692.74 240
16693.96 263
16695.18 274
16696.40 264
16697.63 297
16698.85 282
16700.07 250
16701.29 285
16702.51 273
16703.73 272
16704.95 288
16706.18 314
16707.40 300
16708.62 274
16709.84 260
16711.06 284
16712.28 287
16713.51 286
16714.73 269
16715.95 266
16717.17 278
16718.39 277
16719.62 272
16720.84 252
16722.06 246
16723.28 254
16724.50 252
16725.73 272
16726.95 271
16728.17 310
16729.39 290
16730.62 253
16731.84 287
16733.06 248
16734.28 259
16735.51 263
16736.73 272
16737.95 259
16739.18 253
16740.40 276
16741.62 273
16742.84 236
16744.07 261
16745.29 285
16746.51 288
16747.74 262
16748.96 222
16750.18 301
16751.41 267
16752.63 264
16753.85 298
16755.08 278
16756.30 264
16757.52 317
16758.75 247
16759.97 266
16761.19 284
16762.42 271
16763.64 315
16764.86 277
16766.09 295
16767.31 248
16768.54 259
16769.76 264
16770.98 292
16772.21 252
16773.43 275
16774.66 287
16775.88 281
16777.10 307
16778.33 283
16779.55 271
16780.78 285
16782.00 285
16783.22 292
16784.45 290
16785.67 241
16786.90 247
16788.12 265
16789.35 279
16790.57 237
16791.80 260
16793.02 277
16794.25 299
16795.47 281
16796.70 266
16797.92 253
16799.15 284
16800.37 289
16801.60 304
16802.82 267
16804.05 269
16805.27 297
16806.50 264
16807.72 295
16808.95 278
16810.17 273
16811.40 278
16812.62 275
16813.85 252
16815.07 283
16816.30 284
16817.53 297
16818.75 295
16819.98 265
16821.20 238
16822.43 264
16823.65 276
16824.88 269
16826.11 271
16827.33 265
16828.56 257
16829.78 269
16831.01 290
16832.24 266
16833.46 303
16834.69 296
16835.92 282
16837.14 273
16838.37 282
16839.60 295
16840.82 276
16842.05 298
16843.27 258
16844.50 295
16845.73 264
16846.96 288
16848.18 298
16849.41 284
16850.64 252
16851.86 257
16853.09 255
16854.32 293
16855.54 308
16856.77 262
16858.00 266
16859.22 273
16860.45 292
16861.68 278
16862.91 292
16864.13 304
16865.36 335
16866.59 309
16867.82 308
16869.04 309
16870.27 333
16871.50 289
16872.73 288
16873.95 303
16875.18 318
16876.41 309
16877.64 305
16878.87 276
16880.09 302
16881.32 311
16882.55 307
16883.78 341
16885.01 326
16886.23 334
16887.46 324
16888.69 339
16889.92 371
16891.15 321
16892.38 302
16893.60 315
16894.83 328
16896.06 304
16897.29 319
16898.52 332
16899.75 348
16900.98 350
16902.20 329
16903.43 272
16904.66 332
16905.89 314
16907.12 336
16908.35 309
16909.58 298
16910.81 340
16912.04 278
16913.26 335
16914.49 307
16915.72 295
16916.95 330
16918.18 326
16919.41 294
16920.64 303
16921.87 295
16923.10 337
16924.33 267
16925.56 286
16926.79 271
16928.02 273
16929.25 300
16930.48 253
16931.71 272
16932.94 297
16934.17 291
16935.40 297
16936.63 271
16937.86 290
16939.09 286
16940.32 268
16941.55 264
16942.78 265
16944.01 299
16945.24 273
16946.47 262
16947.70 282
16948.93 257
16950.16 273
16951.39 306
16952.62 296
16953.85 294
16955.08 267
16956.31 265
16957.54 285
16958.77 281
16960.01 271
16961.24 304
16962.47 290
16963.70 257
16964.93 266
16966.16 307
16967.39 303
16968.62 325
16969.85 280
16971.08 284
16972.32 302
16973.55 291
16974.78 261
16976.01 251
16977.24 273
16978.47 290
16979.70 269
16980.94 265
16982.17 251
16983.40 237
16984.63 275
16985.86 276
16987.10 265
16988.33 264
16989.56 292
16990.79 266
16992.02 236
16993.26 264
16994.49 284
16995.72 304
16996.95 263
16998.18 261
16999.42 288
17000.65 289
17001.88 287
17003.11 275
17004.35 284
17005.58 259
17006.81 280
17008.04 284
17009.28 289
17010.51 259
17011.74 262
17012.97 274
17014.21 289
17015.44 269
17016.67 253
17017.91 289
17019.14 294
17020.37 266
17021.60 281
17022.84 297
17024.07 287
17025.30 244
17026.54 248
17027.77 238
17029.00 242
17030.24 245
17031.47 265
17032.70 230
17033.94 288
17035.17 286
17036.41 254
17037.64 247
17038.87 255
17040.11 254
17041.34 270
17042.57 275
17043.81 272
17045.04 289
17046.28 255
17047.51 243
17048.74 229
17049.98 245
17051.21 275
17052.45 285
17053.68 223
17054.92 251
17056.15 265
17057.38 293
17058.62 249
17059.85 293
17061.09 270
17062.32 282
17063.56 241
17064.79 269
17066.03 281
17067.26 258
17068.50 246
17069.73 247
17070.97 242
17072.20 245
17073.44 243
17074.67 272
17075.91 267
17077.14 299
17078.38 271
17079.61 246
17080.85 259
17082.08 248
17083.32 281
17084.55 298
17085.79 271
17087.02 274
17088.26 243
17089.49 280
17090.73 278
17091.97 246
17093.20 248
17094.44 261
17095.67 290
17096.91 280
17098.14 264
17099.38 238
17100.62 273
17101.85 278
17103.09 266
17104.32 286
17105.56 272
17106.80 283
17108.03 301
17109.27 262
17110.51 241
17111.74 249
17112.98 278
17114.21 262
17115.45 266
17116.69 276
17117.92 272
17119.16 250
17120.40 276
17121.63 247
17122.87 267
17124.11 272
17125.34 289
17126.58 248
17127.82 261
17129.06 260
17130.29 264
17131.53 256
17132.77 266
17134.00 243
17135.24 261
17136.48 286
17137.72 269
17138.95 246
17140.19 269
17141.43 275
17142.67 291
17143.90 271
17145.14 239
17146.38 290
17147.62 302
17148.85 270
17150.09 249
17151.33 260
17152.57 295
17153.80 244
17155.04 267
17156.28 267
17157.52 238
17158.76 269
17159.99 295
17161.23 253
17162.47 267
17163.71 270
17164.95 277
17166.19 276
17167.42 289
17168.66 283
17169.90 255
17171.14 281
17172.38 241
17173.62 277
17174.86 237
17176.09 240
17177.33 260
17178.57 298
17179.81 285
17181.05 295
17182.29 229
17183.53 235
17184.77 259
17186.01 248
17187.24 251
17188.48 233
17189.72 255
17190.96 249
17192.20 265
17193.44 283
17194.68 289
17195.92 229
17197.16 245
17198.40 258
17199.64 266
17200.88 259
17202.12 237
17203.36 257
17204.60 247
17205.84 230
17207.08 234
17208.32 262
17209.56 250
17210.80 257
17212.04 250
17213.28 233
17214.52 241
17215.76 236
17217.00 231
17218.24 257
17219.48 255
17220.72 222
17221.96 232
17223.20 236
17224.44 246
17225.68 225
17226.92 233
17228.16 263
17229.40 250
17230.64 286
17231.88 267
17233.12 247
17234.36 250
17235.60 248
17236.85 297
17238.09 242
17239.33 245
17240.57 255
17241.81 278
17243.05 247
17244.29 235
17245.53 273
17246.77 255
17248.02 266
17249.26 233
17250.50 240
17251.74 247
17252.98 255
17254.22 223
17255.46 231
17256.71 251
17257.95 246
17259.19 228
17260.43 243
17261.67 219
17262.91 269
17264.16 233
17265.40 208
17266.64 232
17267.88 219
17269.12 240
17270.37 210
17271.61 259
17272.85 250
17274.09 238
17275.34 240
17276.58 267
17277.82 223
17279.06 280
17280.30 254
17281.55 261
17282.79 268
17284.03 231
17285.27 225
17286.52 242
17287.76 235
17289.00 249
17290.25 276
17291.49 219
17292.73 258
17293.97 218
17295.22 255
17296.46 247
17297.70 205
17298.95 201
17300.19 248
17301.43 241
17302.68 229
17303.92 235
17305.16 247
17306.41 206
17307.65 226
17308.89 226
17310.14 228
17311.38 204
17312.62 215
17313.87 230
17315.11 243
17316.36 250
17317.60 207
17318.84 219
17320.09 248
17321.33 209
17322.58 230
17323.82 225
17325.06 236
17326.31 221
17327.55 230
17328.80 284
17330.04 229
17331.28 227
17332.53 250
17333.77 210
17335.02 240
17336.26 239
17337.51 227
17338.75 228
17340.00 199
17341.24 227
17342.48 247
17343.73 247
17344.97 235
17346.22 249
17347.46 247
17348.71 214
17349.95 245
17351.20 245
17352.44 257
17353.69 265
17354.93 215
17356.18 229
17357.42 262
17358.67 243
17359.92 254
17361.16 237
17362.41 215
17363.65 249
17364.90 239
17366.14 243
17367.39 241
17368.63 240
17369.88 254
17371.13 250
17372.37 244
17373.62 230
17374.86 266
17376.11 253
17377.35 269
17378.60 223
17379.85 225
17381.09 236
17382.34 230
17383.59 209
17384.83 213
17386.08 212
17387.32 238
17388.57 227
17389.82 228
17391.06 246
17392.31 220
17393.56 245
17394.80 244
17396.05 250
17397.30 232
17398.54 222
17399.79 229
17401.04 213
17402.28 246
17403.53 264
17404.78 225
17406.02 237
17407.27 254
17408.52 234
17409.77 250
17411.01 246
17412.26 229
17413.51 238
17414.75 263
17416.00 274
17417.25 229
17418.50 228
17419.74 224
17420.99 258
17422.24 266
17423.49 262
17424.73 242
17425.98 215
17427.23 251
17428.48 220
17429.73 200
17430.97 244
17432.22 256
17433.47 247
17434.72 237
17435.97 248
17437.21 230
17438.46 240
17439.71 216
17440.96 216
17442.21 214
17443.45 256
17444.70 242
17445.95 221
17447.20 225
17448.45 273
17449.70 261
17450.95 281
17452.19 265
17453.44 244
17454.69 277
17455.94 266
17457.19 237
17458.44 239
17459.69 229
17460.94 238
17462.19 256
17463.43 243
17464.68 237
17465.93 248
17467.18 264
17468.43 275
17469.68 250
17470.93 245
17472.18 262
17473.43 273
17474.68 252
17475.93 218
17477.18 250
17478.43 280
17479.68 261
17480.93 271
17482.18 258
17483.43 237
17484.68 249
17485.93 241
17487.17 246
17488.42 263
17489.67 250
17490.92 248
17492.18 263
17493.43 263
17494.68 272
17495.93 252
17497.18 248
17498.43 253
17499.68 259
17500.93 265
17502.18 288
17503.43 257
17504.68 254
17505.93 256
17507.18 253
17508.43 298
17509.68 252
17510.93 268
17512.18 252
17513.43 250
17514.68 230
17515.94 253
17517.19 269
17518.44 251
17519.69 266
17520.94 289
17522.19 266
17523.44 294
17524.69 276
17525.94 300
17527.20 290
17528.45 278
17529.70 271
17530.95 279
17532.20 293
17533.45 265
17534.70 294
17535.96 270
17537.21 263
17538.46 254
17539.71 267
17540.96 260
17542.22 277
17543.47 303
17544.72 280
17545.97 317
17547.22 264
17548.48 258
17549.73 220
17550.98 292
17552.23 299
17553.48 272
17554.74 253
17555.99 273
17557.24 267
17558.49 265
17559.75 258
17561.00 268
17562.25 248
17563.50 281
17564.76 284
17566.01 275
17567.26 248
17568.52 276
17569.77 269
17571.02 265
17572.27 262
17573.53 282
17574.78 285
17576.03 268
17577.29 281
17578.54 285
17579.79 285
17581.05 265
17582.30 298
17583.55 298
17584.81 263
17586.06 254
17587.31 279
17588.57 253
17589.82 277
17591.07 261
17592.33 275
17593.58 267
17594.83 216
17596.09 254
17597.34 279
17598.60 276
17599.85 275
17601.10 257
17602.36 280
17603.61 282
17604.87 262
17606.12 270
17607.37 284
17608.63 268
17609.88 239
17611.14 245
17612.39 224
17613.65 275
17614.90 315
17616.16 282
17617.41 267
17618.66 285
17619.92 265
17621.17 262
17622.43 303
17623.68 283
17624.94 285
17626.19 286
17627.45 232
17628.70 267
17629.96 270
17631.21 247
17632.47 274
17633.72 279
17634.98 266
17636.23 263
17637.49 257
17638.74 254
17640.00 263
17641.26 265
17642.51 289
17643.77 254
17645.02 245
17646.28 242
17647.53 235
17648.79 244
17650.04 260
17651.30 288
17652.56 262
17653.81 240
17655.07 233
17656.32 252
17657.58 265
17658.84 247
17660.09 261
17661.35 224
17662.60 241
17663.86 273
17665.12 241
17666.37 250
17667.63 239
17668.89 241
17670.14 217
17671.40 211
17672.66 203
17673.91 243
17675.17 245
17676.43 247
17677.68 216
17678.94 229
17680.20 217
17681.45 229
17682.71 237
17683.97 245
17685.22 239
17686.48 234
17687.74 239
17688.99 215
17690.25 225
17691.51 224
17692.77 210
17694.02 246
17695.28 254
17696.54 249
17697.80 252
17699.05 252
17700.31 257
17701.57 254
17702.83 230
17704.08 225
17705.34 223
17706.60 218
17707.86 217
17709.11 247
17710.37 244
17711.63 234
17712.89 227
17714.15 228
17715.40 211
17716.66 220
17717.92 216
17719.18 234
17720.44 218
17721.70 244
17722.95 244
17724.21 242
17725.47 238
17726.73 250
17727.99 248
17729.25 234
17730.51 227
17731.76 238
17733.02 234
17734.28 233
17735.54 244
17736.80 222
17738.06 238
17739.32 221
17740.58 240
17741.83 243
17743.09 243
17744.35 241
17745.61 245
17746.87 220
17748.13 220
17749.39 219
17750.65 211
17751.91 206
17753.17 220
17754.43 221
17755.69 262
17756.95 243
17758.21 206
17759.47 205
17760.73 209
17761.98 219
17763.24 235
17764.50 205
17765.76 217
17767.02 247
17768.28 231
17769.54 223
17770.80 270
17772.06 247
17773.32 260
17774.58 219
17775.84 212
17777.11 237
17778.37 247
17779.63 223
17780.89 239
17782.15 226
17783.41 205
17784.67 227
17785.93 214
17787.19 218
17788.45 221
17789.71 222
17790.97 212
17792.23 266
17793.49 237
17794.75 228
17796.01 270
17797.28 224
17798.54 201
17799.80 186
17801.06 214
17802.32 229
17803.58 239
17804.84 249
17806.10 251
17807.37 252
17808.63 256
17809.89 209
17811.15 219
17812.41 206
17813.67 232
17814.93 208
17816.20 226
17817.46 229
17818.72 212
17819.98 225
17821.24 221
17822.50 241
17823.77 244
17825.03 205
17826.29 208
17827.55 207
17828.81 219
17830.08 218
17831.34 227
17832.60 213
17833.86 215
17835.13 243
17836.39 222
17837.65 234
17838.91 254
17840.18 227
17841.44 221
17842.70 198
17843.96 206
17845.23 227
17846.49 221
17847.75 212
17849.01 240
17850.28 209
17851.54 230
17852.80 218
17854.07 210
17855.33 218
17856.59 225
17857.86 233
17859.12 214
17860.38 221
17861.65 211
17862.91 218
17864.17 230
17865.44 232
17866.70 223
17867.96 258
17869.23 219
17870.49 254
17871.75 217
17873.02 208
17874.28 224
17875.54 198
17876.81 227
17878.07 239
17879.34 230
17880.60 227
17881.86 235
17883.13 244
17884.39 225
17885.66 234
17886.92 217
17888.18 212
17889.45 218
17890.71 235
17891.98 245
17893.24 213
17894.51 211
17895.77 221
17897.04 230
17898.30 219
17899.56 236
17900.83 194
17902.09 231
17903.36 201
17904.62 248
17905.89 217
17907.15 199
17908.42 235
17909.68 217
17910.95 208
17912.21 207
17913.48 221
17914.74 223
17916.01 251
17917.27 249
17918.54 255
17919.80 209
17921.07 213
17922.34 215
17923.60 222
17924.87 219
17926.13 243
17927.40 256
17928.66 202
17929.93 194
17931.19 220
17932.46 234
17933.73 200
17934.99 220
17936.26 215
17937.52 234
17938.79 216
17940.06 204
17941.32 250
17942.59 261
17943.85 274
17945.12 240
17946.39 216
17947.65 211
17948.92 228
17950.19 249
17951.45 229
17952.72 252
17953.99 218
17955.25 231
17956.52 208
17957.79 244
17959.05 248
17960.32 190
17961.59 211
17962.85 237
17964.12 191
17965.39 196
17966.65 196
17967.92 211
17969.19 224
17970.45 201
17971.72 213
17972.99 221
17974.26 217
17975.52 221
17976.79 209
17978.06 220
17979.33 217
17980.59 226
17981.86 251
17983.13 249
17984.40 232
17985.66 249
17986.93 249
17988.20 230
17989.47 216
17990.73 205
17992.00 211
17993.27 209
17994.54 201
17995.81 238
17997.07 218
17998.34 212
17999.61 211
18000.88 242
18002.15 230
18003.42 255
18004.68 236
18005.95 264
18007.22 225
18008.49 219
18009.76 191
18011.03 212
18012.30 225
18013.56 209
18014.83 232
18016.10 216
18017.37 235
18018.64 245
18019.91 228
18021.18 250
18022.45 242
18023.71 214
18024.98 238
18026.25 244
18027.52 221
18028.79 217
18030.06 231
18031.33 232
18032.60 231
18033.87 214
18035.14 191
18036.41 226
18037.68 228
18038.95 236
18040.22 225
18041.49 223
18042.76 241
18044.02 246
18045.29 261
18046.56 215
18047.83 230
18049.10 224
18050.37 223
18051.64 224
18052.91 221
18054.18 205
18055.45 221
18056.72 253
18057.99 217
18059.27 227
18060.54 258
18061.81 238
18063.08 211
18064.35 227
18065.62 216
18066.89 229
18068.16 237
18069.43 229
18070.70 246
18071.97 203
18073.24 212
18074.51 247
18075.78 230
18077.05 228
18078.32 208
18079.60 243
18080.87 242
18082.14 227
18083.41 230
18084.68 227
18085.95 255
18087.22 253
18088.49 227
18089.77 206
18091.04 218
18092.31 233
18093.58 233
18094.85 205
18096.12 256
18097.39 213
18098.67 224
18099.94 235
18101.21 232
18102.48 241
18103.75 270
18105.02 238
18106.30 206
18107.57 204
18108.84 224
18110.11 222
18111.38 239
18112.66 231
18113.93 236
18115.20 224
18116.47 228
18117.75 234
18119.02 205
18120.29 229
18121.56 231
18122.84 252
18124.11 215
18125.38 221
18126.65 192
18127.93 242
18129.20 239
18130.47 212
18131.74 235
18133.02 236
18134.29 286
18135.56 257
18136.84 230
18138.11 239
18139.38 266
18140.66 264
18141.93 209
18143.20 211
18144.48 195
18145.75 194
18147.02 237
18148.30 223
18149.57 219
18150.84 231
18152.12 233
18153.39 203
18154.66 208
18155.94 187
18157.21 228
18158.48 229
18159.76 218
18161.03 241
18162.31 252
18163.58 236
18164.85 243
18166.13 225
18167.40 234
18168.68 239
18169.95 225
18171.22 222
18172.50 220
18173.77 221
18175.05 246
18176.32 218
18177.60 238
18178.87 228
18180.15 227
18181.42 250
18182.69 248
18183.97 220
18185.24 202
18186.52 220
18187.79 248
18189.07 244
18190.34 221
18191.62 219
18192.89 218
18194.17 219
18195.44 223
18196.72 210
18197.99 240
18199.27 253
18200.54 217
18201.82 232
18203.09 223
18204.37 238
18205.65 214
18206.92 209
18208.20 208
18209.47 230
18210.75 226
18212.02 225
18213.30 199
18214.57 198
18215.85 217
18217.13 216
18218.40 237
18219.68 247
18220.95 232
18222.23 215
18223.51 234
18224.78 233
18226.06 236
18227.33 227
18228.61 224
18229.89 196
18231.16 236
18232.44 233
18233.72 219
18234.99 206
18236.27 224
18237.55 232
18238.82 235
18240.10 197
18241.38 207
18242.65 238
18243.93 227
18245.21 218
18246.48 236
18247.76 233
18249.04 253
18250.31 232
18251.59 200
18252.87 235
18254.15 222
18255.42 262
18256.70 240
18257.98 241
18259.25 225
18260.53 232
18261.81 222
18263.09 209
18264.36 209
18265.64 229
18266.92 226
18268.20 226
18269.47 211
18270.75 241
18272.03 232
18273.31 219
18274.59 215
18275.86 197
18277.14 237
18278.42 232
18279.70 243
18280.98 224
18282.25 226
18283.53 224
18284.81 236
18286.09 257
18287.37 211
18288.64 260
18289.92 231
18291.20 194
18292.48 211
18293.76 236
18295.04 250
18296.32 222
18297.59 221
18298.87 215
18300.15 245
18301.43 259
18302.71 228
18303.99 226
18305.27 213
18306.55 221
18307.83 228
18309.10 232
18310.38 218
18311.66 254
18312.94 239
18314.22 239
18315.50 208
18316.78 222
18318.06 204
18319.34 224
18320.62 217
18321.90 216
18323.18 251
18324.46 241
18325.74 235
18327.02 227
18328.30 226
18329.58 238
18330.86 299
18332.14 244
18333.41 192
18334.69 234
18335.97 272
18337.25 234
18338.54 225
18339.82 233
18341.10 253
18342.38 238
18343.66 210
18344.94 238
18346.22 243
18347.50 241
18348.78 211
18350.06 235
18351.34 237
18352.62 213
18353.90 262
18355.18 247
18356.46 222
18357.74 233
18359.02 220
18360.30 238
18361.58 248
18362.87 213
18364.15 205
18365.43 209
18366.71 209
18367.99 245
18369.27 219
18370.55 225
18371.83 213
18373.11 203
18374.40 190
18375.68 234
18376.96 198
18378.24 217
18379.52 188
18380.80 221
18382.08 226
18383.37 231
18384.65 213
18385.93 219
18387.21 223
18388.49 224
18389.78 214
18391.06 199
18392.34 242
18393.62 236
18394.90 230
18396.19 235
18397.47 236
18398.75 231
18400.03 216
18401.31 205
18402.60 215
18403.88 212
18405.16 204
18406.44 208
18407.73 233
18409.01 198
18410.29 188
18411.57 232
18412.86 231
18414.14 216
18415.42 215
18416.71 228
18417.99 205
18419.27 202
18420.55 237
18421.84 216
18423.12 184
18424.40 213
18425.69 215
18426.97 268
18428.25 231
18429.54 260
18430.82 220
18432.10 226
18433.39 216
18434.67 211
18435.95 200
18437.24 217
18438.52 217
18439.80 204
18441.09 205
18442.37 215
18443.66 221
18444.94 228
18446.22 251
18447.51 240
18448.79 202
18450.08 205
18451.36 244
18452.64 242
18453.93 218
18455.21 254
18456.50 239
18457.78 210
18459.06 203
18460.35 203
18461.63 223
18462.92 241
18464.20 244
18465.49 235
18466.77 236
18468.06 215
18469.34 205
18470.63 198
18471.91 217
18473.19 222
18474.48 214
18475.76 218
18477.05 210
18478.33 232
18479.62 249
18480.90 260
18482.19 232
18483.47 223
18484.76 223
18486.05 225
18487.33 248
18488.62 243
18489.90 208
18491.19 211
18492.47 207
18493.76 217
18495.04 249
18496.33 250
18497.61 220
18498.90 213
18500.19 231
18501.47 211
18502.76 231
18504.04 214
18505.33 203
18506.62 205
18507.90 193
18509.19 232
18510.47 236
18511.76 212
18513.05 201
18514.33 219
18515.62 238
18516.90 214
18518.19 224
18519.48 252
18520.76 260
18522.05 240
18523.34 234
18524.62 230
18525.91 245
18527.20 228
18528.48 208
18529.77 231
18531.06 238
18532.34 248
18533.63 226
18534.92 222
18536.21 233
18537.49 234
18538.78 221
18540.07 217
18541.35 223
18542.64 224
18543.93 198
18545.22 212
18546.50 238
18547.79 211
18549.08 223
18550.37 235
18551.65 253
18552.94 240
18554.23 213
18555.52 240
18556.80 217
18558.09 245
18559.38 245
18560.67 239
18561.95 233
18563.24 257
18564.53 201
18565.82 217
18567.11 226
18568.39 234
18569.68 231
18570.97 240
18572.26 204
18573.55 222
18574.84 236
18576.12 248
18577.41 239
18578.70 279
18579.99 232
18581.28 200
18582.57 213
18583.86 238
18585.14 235
18586.43 231
18587.72 231
18589.01 235
18590.30 212
18591.59 232
18592.88 248
18594.17 266
18595.46 252
18596.74 261
18598.03 217
18599.32 238
18600.61 260
18601.90 240
18603.19 237
18604.48 243
18605.77 260
18607.06 262
18608.35 237
18609.64 254
18610.93 249
18612.22 265
18613.51 290
18614.80 261
18616.09 258
18617.38 277
18618.67 237
18619.96 262
18621.25 233
18622.54 260
18623.83 238
18625.12 263
18626.41 277
18627.70 244
18628.99 246
18630.28 272
18631.57 278
18632.86 272
18634.15 259
18635.44 222
18636.73 229
18638.02 246
18639.31 253
18640.60 229
18641.89 272
18643.18 275
18644.47 278
18645.76 233
18647.06 229
18648.35 256
18649.64 244
18650.93 217
18652.22 226
18653.51 248
18654.80 221
18656.09 251
18657.38 242
18658.68 227
18659.97 209
18661.26 220
18662.55 226
18663.84 232
18665.13 224
18666.42 211
18667.72 244
18669.01 265
18670.30 235
18671.59 213
18672.88 210
18674.17 215
18675.47 246
18676.76 254
18678.05 233
18679.34 219
18680.63 234
18681.93 222
18683.22 214
18684.51 216
18685.80 216
18687.09 239
18688.39 244
18689.68 255
18690.97 251
18692.26 233
18693.56 222
18694.85 257
18696.14 191
18697.43 222
18698.73 221
18700.02 247
18701.31 209
18702.60 218
18703.90 213
18705.19 240
18706.48 225
18707.78 217
18709.07 254
18710.36 243
18711.66 240
18712.95 245
18714.24 241
18715.54 225
18716.83 227
18718.12 227
18719.42 233
18720.71 216
18722.00 231
18723.30 245
18724.59 237
18725.88 221
18727.18 218
18728.47 220
18729.76 241
18731.06 225
18732.35 250
18733.65 219
18734.94 221
18736.23 239
18737.53 229
18738.82 222
18740.12 233
18741.41 241
18742.70 231
18744.00 235
18745.29 214
18746.59 278
18747.88 251
18749.18 223
18750.47 190
18751.76 191
18753.06 190
18754.35 213
18755.65 224
18756.94 203
18758.24 231
18759.53 209
18760.83 240
18762.12 227
18763.42 218
18764.71 232
18766.01 210
18767.30 238
18768.60 214
18769.89 225
18771.19 255
18772.48 218
18773.78 238
18775.07 233
18776.37 210
18777.66 232
18778.96 197
18780.25 216
18781.55 227
18782.85 210
18784.14 219
18785.44 256
18786.73 240
18788.03 191
18789.32 214
18790.62 226
18791.92 235
18793.21 216
18794.51 233
18795.80 224
18797.10 226
18798.40 247
18799.69 247
18800.99 208
18802.28 224
18803.58 236
18804.88 217
18806.17 213
18807.47 223
18808.77 225
18810.06 218
18811.36 224
18812.66 244
18813.95 220
18815.25 229
18816.55 210
18817.84 214
18819.14 218
18820.44 227
18821.73 244
18823.03 235
18824.33 238
18825.62 230
18826.92 236
18828.22 237
18829.52 240
18830.81 208
18832.11 232
18833.41 257
18834.71 229
18836.00 264
18837.30 224
18838.60 221
18839.90 204
18841.19 241
18842.49 228
18843.79 208
18845.09 206
18846.38 214
18847.68 219
18848.98 209
18850.28 234
18851.58 245
18852.87 237
18854.17 231
18855.47 252
18856.77 225
18858.07 231
18859.36 233
18860.66 253
18861.96 256
18863.26 245
18864.56 203
18865.86 229
18867.15 238
18868.45 200
18869.75 197
18871.05 244
18872.35 242
18873.65 179
18874.95 192
18876.24 218
18877.54 226
18878.84 242
18880.14 218
18881.44 218
18882.74 224
18884.04 257
18885.34 229
18886.64 202
18887.94 237
18889.24 230
18890.53 223
18891.83 220
18893.13 225
18894.43 233
18895.73 223
18897.03 240
18898.33 193
18899.63 199
18900.93 205
18902.23 223
18903.53 206
18904.83 221
18906.13 250
18907.43 232
18908.73 236
18910.03 221
18911.33 222
18912.63 193
18913.93 220
18915.23 206
18916.53 209
18917.83 213
18919.13 231
18920.43 227
18921.73 202
18923.03 190
18924.33 218
18925.63 218
18926.93 206
18928.23 216
18929.53 227
18930.84 220
18932.14 200
18933.44 192
18934.74 236
18936.04 228
18937.34 261
18938.64 217
18939.94 207
18941.24 237
18942.54 215
18943.84 218
18945.15 213
18946.45 209
18947.75 193
18949.05 242
18950.35 225
18951.65 220
18952.95 198
18954.26 224
18955.56 203
18956.86 212
18958.16 201
18959.46 198
18960.76 204
18962.07 202
18963.37 216
18964.67 176
18965.97 193
18967.27 198
18968.57 230
18969.88 232
18971.18 194
18972.48 195
18973.78 221
18975.09 235
18976.39 205
18977.69 223
18978.99 213
18980.29 241
18981.60 234
18982.90 210
18984.20 189
18985.50 198
18986.81 199
18988.11 242
18989.41 217
18990.72 205
18992.02 214
18993.32 202
18994.62 249
18995.93 244
18997.23 229
18998.53 199
18999.84 200
19001.14 187
19002.44 227
19003.75 212
19005.05 214
19006.35 199
19007.66 205
19008.96 209
19010.26 181
19011.57 197
19012.87 217
19014.17 235
19015.48 227
19016.78 204
19018.08 209
19019.39 186
19020.69 195
19021.99 226
19023.30 242
19024.60 235
19025.91 208
19027.21 205
19028.51 206
19029.82 193
19031.12 196
19032.43 215
19033.73 220
19035.04 232
19036.34 213
19037.64 232
19038.95 222
19040.25 250
19041.56 267
19042.86 217
19044.17 190
19045.47 224
19046.78 234
19048.08 215
19049.39 200
19050.69 217
19052.00 190
19053.30 200
19054.61 205
19055.91 186
19057.22 168
19058.52 201
19059.83 220
19061.13 181
19062.44 192
19063.74 202
19065.05 213
19066.35 210
19067.66 182
19068.96 194
19070.27 189
19071.57 207
19072.88 222
19074.18 188
19075.49 195
19076.80 217
19078.10 188
19079.41 184
19080.71 192
19082.02 198
19083.33 199
19084.63 200
19085.94 216
19087.24 217
19088.55 221
19089.86 234
19091.16 199
19092.47 170
19093.77 187
19095.08 205
19096.39 216
19097.69 204
19099.00 230
19100.31 213
19101.61 205
19102.92 207
19104.23 237
19105.53 205
19106.84 223
19108.15 233
19109.45 201
19110.76 181
19112.07 210
19113.37 244
19114.68 208
19115.99 189
19117.30 234
19118.60 207
19119.91 178
19121.22 181
19122.52 205
19123.83 223
19125.14 196
19126.45 209
19127.75 210
19129.06 215
19130.37 199
19131.68 178
19132.98 180
19134.29 204
19135.60 200
19136.91 223
19138.22 189
19139.52 201
19140.83 205
19142.14 183
19143.45 194
19144.76 212
19146.06 220
19147.37 215
19148.68 197
19149.99 193
19151.30 204
19152.60 207
19153.91 207
19155.22 194
19156.53 212
19157.84 254
19159.15 186
19160.46 215
19161.76 237
19163.07 199
19164.38 177
19165.69 196
19167.00 225
19168.31 192
19169.62 194
19170.93 206
19172.23 206
19173.54 209
19174.85 185
19176.16 212
19177.47 221
19178.78 219
19180.09 203
19181.40 200
19182.71 205
19184.02 210
19185.33 188
19186.64 207
19187.95 213
19189.26 217
19190.57 223
19191.87 234
19193.18 201
19194.49 200
19195.80 208
19197.11 227
19198.42 200
19199.73 221
19201.04 207
19202.35 181
19203.66 193
19204.97 208
19206.28 247
19207.59 217
19208.90 196
19210.21 205
19211.53 210
19212.84 202
19214.15 186
19215.46 190
19216.77 189
19218.08 233
19219.39 229
19220.70 224
19222.01 197
19223.32 214
19224.63 170
19225.94 206
19227.25 215
19228.56 188
19229.87 199
19231.19 202
19232.50 221
19233.81 213
19235.12 209
19236.43 250
19237.74 227
19239.05 212
19240.36 229
19241.68 215
19242.99 182
19244.30 232
19245.61 203
19246.92 209
19248.23 211
19249.54 201
19250.86 222
19252.17 193
19253.48 201
19254.79 229
19256.10 203
19257.42 197
19258.73 203
19260.04 193
19261.35 203
19262.66 197
19263.98 241
19265.29 224
19266.60 193
19267.91 167
19269.22 184
19270.54 209
19271.85 197
19273.16 203
19274.47 222
19275.79 204
19277.10 179
19278.41 193
19279.72 207
19281.04 214
19282.35 212
19283.66 197
19284.98 203
19286.29 227
19287.60 188
19288.91 198
19290.23 177
19291.54 214
19292.85 183
19294.17 202
19295.48 203
19296.79 217
19298.11 193
19299.42 215
19300.73 200
19302.05 188
19303.36 199
19304.67 223
19305.99 190
19307.30 223
19308.61 212
19309.93 189
19311.24 210
19312.56 208
19313.87 210
19315.18 225
19316.50 187
19317.81 204
19319.13 194
19320.44 186
19321.75 181
19323.07 186
19324.38 187
19325.70 200
19327.01 198
19328.32 206
19329.64 196
19330.95 203
19332.27 185
19333.58 218
19334.90 208
19336.21 215
19337.53 204
19338.84 188
19340.16 196
19341.47 217
19342.79 234
19344.10 215
19345.42 196
19346.73 184
19348.05 232
19349.36 211
19350.68 209
19351.99 201
19353.31 189
19354.62 196
19355.94 218
19357.25 194
19358.57 210
19359.88 199
19361.20 192
19362.51 220
19363.83 204
19365.14 204
19366.46 217
19367.78 221
19369.09 211
19370.41 189
19371.72 169
19373.04 207
19374.35 201
19375.67 198
19376.99 189
19378.30 193
19379.62 204
19380.93 208
19382.25 199
19383.57 195
19384.88 180
19386.20 198
19387.52 192
19388.83 188
19390.15 206
19391.47 236
19392.78 200
19394.10 192
19395.42 209
19396.73 214
19398.05 236
19399.37 219
19400.68 219
19402.00 179
19403.32 190
19404.63 214
19405.95 214
19407.27 211
19408.58 211
19409.90 208
19411.22 199
19412.54 225
19413.85 206
19415.17 188
19416.49 179
19417.80 191
19419.12 195
19420.44 197
19421.76 230
19423.07 216
19424.39 199
19425.71 207
19427.03 207
19428.35 220
19429.66 241
19430.98 218
19432.30 222
19433.62 225
19434.93 220
19436.25 186
19437.57 193
19438.89 198
19440.21 192
19441.53 191
19442.84 182
19444.16 192
19445.48 209
19446.80 201
19448.12 235
19449.44 226
19450.75 180
19452.07 178
19453.39 165
19454.71 192
19456.03 209
19457.35 207
19458.67 204
19459.98 184
19461.30 207
19462.62 218
19463.94 211
19465.26 200
19466.58 201
19467.90 212
19469.22 211
19470.54 186
19471.86 226
19473.18 204
19474.49 237
19475.81 205
19477.13 197
19478.45 187
19479.77 199
19481.09 199
19482.41 188
19483.73 181
19485.05 194
19486.37 215
19487.69 196
19489.01 186
19490.33 187
19491.65 186
19492.97 202
19494.29 215
19495.61 193
19496.93 200
19498.25 212
19499.57 219
19500.89 214
19502.21 218
19503.53 210
19504.85 212
19506.17 224
19507.49 181
19508.81 185
19510.13 201
19511.45 209
19512.77 178
19514.09 185
19515.42 197
19516.74 217
19518.06 189
19519.38 192
19520.70 195
19522.02 210
19523.34 208
19524.66 206
19525.98 185
19527.30 212
19528.62 203
19529.95 216
19531.27 208
19532.59 150
19533.91 166
19535.23 179
19536.55 209
19537.87 195
19539.20 187
19540.52 170
19541.84 199
19543.16 189
19544.48 236
19545.80 188
19547.13 174
19548.45 175
19549.77 196
19551.09 188
19552.41 199
19553.74 177
19555.06 200
19556.38 203
19557.70 195
19559.02 195
19560.35 213
19561.67 196
19562.99 191
19564.31 200
19565.64 215
19566.96 193
19568.28 185
19569.60 202
19570.93 199
19572.25 183
19573.57 194
19574.89 205
19576.22 227
19577.54 197
19578.86 200
19580.18 183
19581.51 183
19582.83 174
19584.15 193
19585.48 168
19586.80 178
19588.12 213
19589.45 196
19590.77 199
19592.09 188
19593.42 188
19594.74 182
19596.06 203
19597.39 184
19598.71 200
19600.03 213
19601.36 185
19602.68 179
19604.00 197
19605.33 210
19606.65 198
19607.98 194
19609.30 217
19610.62 162
19611.95 177
19613.27 204
19614.60 223
19615.92 199
19617.24 216
19618.57 208
19619.89 180
19621.22 187
19622.54 200
19623.87 214
19625.19 190
19626.51 190
19627.84 188
19629.16 202
19630.49 199
19631.81 211
19633.14 199
19634.46 212
19635.79 172
19637.11 182
19638.44 172
19639.76 190
19641.09 205
19642.41 213
19643.74 218
19645.06 193
19646.39 206
19647.71 170
19649.04 185
19650.36 190
19651.69 207
19653.01 204
19654.34 202
19655.66 197
19656.99 189
19658.32 200
19659.64 210
19660.97 201
19662.29 187
19663.62 193
19664.94 238
19666.27 214
19667.60 223
19668.92 209
19670.25 211
19671.57 208
19672.90 182
19674.23 185
19675.55 187
19676.88 202
19678.20 221
19679.53 219
19680.86 194
19682.18 195
19683.51 198
19684.84 240
19686.16 168
19687.49 209
19688.82 239
19690.14 204
19691.47 219
19692.80 189
19694.12 214
19695.45 229
19696.78 213
19698.10 199
19699.43 184
19700.76 207
19702.08 225
19703.41 205
19704.74 209
19706.07 193
19707.39 210
19708.72 219
19710.05 216
19711.37 197
19712.70 188
19714.03 216
19715.36 217
19716.68 177
19718.01 167
19719.34 205
19720.67 197
19721.99 210
19723.32 209
19724.65 201
19725.98 217
19727.31 212
19728.63 209
19729.96 217
19731.29 210
19732.62 168
19733.95 193
19735.27 215
19736.60 206
19737.93 170
19739.26 202
19740.59 204
19741.92 199
19743.24 201
19744.57 213
19745.90 208
19747.23 218
19748.56 202
19749.89 194
19751.22 165
19752.54 185
19753.87 183
19755.20 169
19756.53 149
19757.86 190
19759.19 176
19760.52 201
19761.85 195
19763.18 193
19764.50 197
19765.83 201
19767.16 194
19768.49 226
19769.82 197
19771.15 192
19772.48 183
19773.81 196
19775.14 198
19776.47 204
19777.80 182
19779.13 211
19780.46 174
19781.79 184
19783.12 202
19784.45 198
19785.78 209
19787.11 211
19788.44 183
19789.77 211
19791.10 220
19792.43 223
19793.76 227
19795.09 198
19796.42 189
19797.75 186
19799.08 184
19800.41 191
19801.74 202
19803.07 213
19804.40 208
19805.73 189
19807.06 198
19808.39 190
19809.72 204
19811.05 187
19812.38 205
19813.71 237
19815.05 233
19816.38 187
19817.71 205
19819.04 217
19820.37 185
19821.70 200
19823.03 192
19824.36 180
19825.69 190
19827.03 212
19828.36 232
19829.69 187
19831.02 180
19832.35 193
19833.68 214
19835.01 193
19836.35 182
19837.68 168
19839.01 196
19840.34 205
19841.67 213
19843.00 211
19844.34 223
19845.67 199
19847.00 215
19848.33 202
19849.66 203
19851.00 179
19852.33 182
19853.66 200
19854.99 185
19856.32 191
19857.66 206
19858.99 204
19860.32 192
19861.65 193
19862.99 203
19864.32 209
19865.65 186
19866.98 176
19868.32 176
19869.65 211
19870.98 205
19872.31 189
19873.65 199
19874.98 183
19876.31 215
19877.65 219
19878.98 217
19880.31 183
19881.65 202
19882.98 245
19884.31 194
19885.64 177
19886.98 176
19888.31 203
19889.64 202
19890.98 207
19892.31 195
19893.64 180
19894.98 195
19896.31 207
19897.65 194
19898.98 171
19900.31 196
19901.65 182
19902.98 206
19904.31 216
19905.65 210
19906.98 201
19908.32 216
19909.65 226
19910.98 195
19912.32 181
19913.65 185
19914.99 203
19916.32 189
19917.66 178
19918.99 173
19920.32 197
19921.66 173
19922.99 182
19924.33 205
19925.66 196
19927.00 199
19928.33 183
19929.67 210
19931.00 175
19932.34 196
19933.67 212
19935.01 208
19936.34 190
19937.68 218
19939.01 201
19940.35 204
19941.68 224
19943.02 211
19944.35 185
19945.69 169
19947.02 185
19948.36 198
19949.69 185
19951.03 189
19952.36 201
19953.70 199
19955.03 195
19956.37 213
19957.71 203
19959.04 191
19960.38 214
19961.71 207
19963.05 174
19964.38 202
19965.72 172
19967.06 195
19968.39 212
19969.73 185
19971.06 185
19972.40 197
19973.74 193
19975.07 194
19976.41 185
19977.75 211
19979.08 215
19980.42 207
19981.75 199
19983.09 234
19984.43 206
19985.76 175
19987.10 205
19988.44 177
19989.77 167
19991.11 168
19992.45 194
19993.78 163
19995.12 169
19996.46 188
19997.80 221
19999.13 228
20000.47 201
20001.81 205
20003.14 206
20004.48 217
20005.82 185
20007.16 218
20008.49 199
20009.83 198
20011.17 253
20012.51 228
20013.84 216
20015.18 211
20016.52 186
20017.86 215
20019.19 186
20020.53 178
20021.87 191
20023.21 182
20024.55 172
20025.88 183
20027.22 193
20028.56 207
20029.90 173
20031.24 186
20032.57 203
20033.91 189
20035.25 196
20036.59 198
20037.93 181
20039.26 206
20040.60 197
20041.94 198
20043.28 196
20044.62 200
20045.96 182
20047.30 189
20048.63 217
20049.97 215
20051.31 196
20052.65 182
20053.99 202
20055.33 172
20056.67 205
20058.01 226
20059.35 194
20060.69 213
20062.02 211
20063.36 204
20064.70 227
20066.04 202
20067.38 196
20068.72 204
20070.06 210
20071.40 174
20072.74 186
20074.08 197
20075.42 210
20076.76 197
20078.10 198
20079.44 201
20080.78 204
20082.12 187
20083.46 198
20084.80 178
20086.14 169
20087.48 197
20088.82 214
20090.16 188
20091.50 196
20092.84 198
20094.18 186
20095.52 170
20096.86 161
20098.20 204
20099.54 217
20100.88 207
20102.22 186
20103.56 198
20104.90 155
20106.24 183
20107.58 196
20108.92 207
20110.26 203
20111.60 187
20112.95 216
20114.29 200
20115.63 185
20116.97 183
20118.31 194
20119.65 180
20120.99 171
20122.33 185
20123.67 200
20125.02 188
20126.36 176
20127.70 210
20129.04 191
20130.38 205
20131.72 188
20133.06 199
20134.41 194
20135.75 205
