# Supplementary material for: MALDI-TOF MS typing enables the classification of brewing yeasts of the genus Saccharomyces to major beer styles
Source: PLoS One. 2017 Aug 9;12(8):e0181694. doi: 10.1371/journal.pone.0181694 (PMC5549903; doi:10.1371/journal.pone.0181694)
Supplement: S10 File — The directory includes 90 raw files and was zipped to “.zip”; the folder has three strains with 30 spectra per strain; S1 Text explains the raw files with an example and Table 1 represents the yeast strains used within the experiment. (ZIP) [file pone.0181694.s013.zip › 28-30/30332n-552-OG-Koe-Koe-YPG-18h-E-E_2015-08-11__0_C2_1.dat]

2000.98 3331
2001.40 3412
2001.82 3565
2002.25 3787
2002.67 3534
2003.09 3709
2003.51 3633
2003.93 3402
2004.35 3293
2004.78 3449
2005.20 3469
2005.62 3578
2006.04 3574
2006.47 3716
2006.89 3382
2007.31 3546
2007.73 3500
2008.16 3578
2008.58 3570
2009.00 3578
2009.42 3632
2009.85 3596
2010.27 3870
2010.69 3815
2011.11 3634
2011.54 3685
2011.96 3558
2012.38 3874
2012.80 3759
2013.23 3481
2013.65 3613
2014.07 3711
2014.50 3768
2014.92 3590
2015.34 3499
2015.77 3500
2016.19 3473
2016.61 3540
2017.04 3449
2017.46 3442
2017.88 3478
2018.31 3522
2018.73 3634
2019.15 3551
2019.58 3543
2020.00 3865
2020.42 3568
2020.85 3515
2021.27 3595
2021.70 3599
2022.12 3576
2022.54 3959
2022.97 3766
2023.39 3613
2023.82 3332
2024.24 3647
2024.66 3724
2025.09 3488
2025.51 3459
2025.94 3413
2026.36 3440
2026.79 3477
2027.21 3368
2027.63 3420
2028.06 3387
2028.48 3413
2028.91 3455
2029.33 3207
2029.76 3306
2030.18 3660
2030.61 3414
2031.03 3215
2031.46 3273
2031.88 3351
2032.31 3408
2032.73 3282
2033.16 3192
2033.58 3365
2034.01 3402
2034.43 3522
2034.86 3522
2035.28 3591
2035.71 3636
2036.13 3582
2036.56 3445
2036.98 3473
2037.41 3576
2037.84 3544
2038.26 3490
2038.69 3611
2039.11 3584
2039.54 3904
2039.96 3536
2040.39 3765
2040.82 3774
2041.24 3876
2041.67 3941
2042.09 3496
2042.52 3433
2042.95 3496
2043.37 3389
2043.80 3615
2044.22 3489
2044.65 3584
2045.08 3593
2045.50 3357
2045.93 3508
2046.36 3532
2046.78 3535
2047.21 3348
2047.64 3441
2048.06 3573
2048.49 3519
2048.92 3637
2049.34 3529
2049.77 3578
2050.20 3528
2050.62 3253
2051.05 3289
2051.48 3500
2051.90 3504
2052.33 3412
2052.76 3186
2053.18 3346
2053.61 3103
2054.04 3281
2054.47 3499
2054.89 3343
2055.32 3606
2055.75 3665
2056.18 3370
2056.60 3478
2057.03 3497
2057.46 3340
2057.89 3524
2058.31 3528
2058.74 3464
2059.17 3553
2059.60 3509
2060.03 3304
2060.45 3557
2060.88 3484
2061.31 3427
2061.74 3414
2062.17 3441
2062.59 3432
2063.02 3504
2063.45 3435
2063.88 3382
2064.31 3555
2064.73 3569
2065.16 3597
2065.59 3615
2066.02 3703
2066.45 3719
2066.88 3971
2067.31 4246
2067.73 4309
2068.16 4253
2068.59 4133
2069.02 4208
2069.45 3996
2069.88 3826
2070.31 3829
2070.74 3886
2071.17 3572
2071.59 3416
2072.02 3487
2072.45 3776
2072.88 3549
2073.31 3244
2073.74 3439
2074.17 3300
2074.60 3276
2075.03 3272
2075.46 3604
2075.89 3867
2076.32 3850
2076.75 3700
2077.18 3729
2077.61 3794
2078.04 3683
2078.47 3928
2078.89 3812
2079.32 3719
2079.75 3744
2080.18 3803
2080.61 3874
2081.04 3919
2081.47 3753
2081.90 3939
2082.34 3974
2082.77 3855
2083.20 3881
2083.63 4142
2084.06 3814
2084.49 3752
2084.92 3986
2085.35 3827
2085.78 3651
2086.21 3782
2086.64 3413
2087.07 3522
2087.50 3648
2087.93 3459
2088.36 3507
2088.79 3475
2089.22 3473
2089.65 3563
2090.09 3429
2090.52 3451
2090.95 3453
2091.38 3523
2091.81 3515
2092.24 3187
2092.67 3470
2093.10 3580
2093.54 3489
2093.97 3670
2094.40 3672
2094.83 3718
2095.26 3652
2095.69 3442
2096.12 3637
2096.56 3644
2096.99 3416
2097.42 3258
2097.85 3270
2098.28 3593
2098.71 3644
2099.15 3371
2099.58 3254
2100.01 3194
2100.44 3284
2100.87 3339
2101.31 3322
2101.74 3487
2102.17 3546
2102.60 3373
2103.04 3260
2103.47 3363
2103.90 3419
2104.33 3429
2104.77 3512
2105.20 3569
2105.63 3388
2106.06 3063
2106.50 3057
2106.93 3210
2107.36 3335
2107.79 3338
2108.23 3405
2108.66 3664
2109.09 3774
2109.53 3666
2109.96 3706
2110.39 3646
2110.82 3852
2111.26 3811
2111.69 3636
2112.12 3991
2112.56 3765
2112.99 3491
2113.42 3503
2113.86 3502
2114.29 3316
2114.72 3273
2115.16 3150
2115.59 3343
2116.03 3325
2116.46 3297
2116.89 3374
2117.33 3293
2117.76 3258
2118.19 3199
2118.63 3121
2119.06 3375
2119.50 3233
2119.93 3125
2120.36 3417
2120.80 3171
2121.23 3040
2121.67 3029
2122.10 3071
2122.54 3371
2122.97 3336
2123.40 3332
2123.84 3412
2124.27 3352
2124.71 3162
2125.14 3159
2125.58 3300
2126.01 3478
2126.45 3555
2126.88 3526
2127.32 3255
2127.75 3396
2128.19 3110
2128.62 3089
2129.06 3231
2129.49 3469
2129.93 3293
2130.36 3309
2130.80 3465
2131.23 3393
2131.67 3420
2132.10 3622
2132.54 3778
2132.97 3912
2133.41 4086
2133.84 3875
2134.28 3713
2134.71 3603
2135.15 3774
2135.59 3618
2136.02 3582
2136.46 3414
2136.89 3366
2137.33 3454
2137.76 3710
2138.20 3897
2138.64 3629
2139.07 3575
2139.51 3436
2139.94 3322
2140.38 3569
2140.82 3593
2141.25 3638
2141.69 3613
2142.13 3452
2142.56 3294
2143.00 3371
2143.43 3406
2143.87 3612
2144.31 3318
2144.74 2981
2145.18 3041
2145.62 3164
2146.05 3005
2146.49 3159
2146.93 3231
2147.36 3298
2147.80 3223
2148.24 3254
2148.68 3340
2149.11 3349
2149.55 3385
2149.99 3421
2150.42 3617
2150.86 3841
2151.30 3784
2151.74 3877
2152.17 4012
2152.61 4050
2153.05 4065
2153.49 4152
2153.92 4186
2154.36 4412
2154.80 4153
2155.24 4163
2155.67 3765
2156.11 3774
2156.55 3778
2156.99 3623
2157.42 3636
2157.86 3731
2158.30 3532
2158.74 3615
2159.18 3662
2159.61 3279
2160.05 3411
2160.49 3555
2160.93 3445
2161.37 3346
2161.81 3427
2162.24 3579
2162.68 3707
2163.12 3642
2163.56 3558
2164.00 3616
2164.44 3730
2164.87 3450
2165.31 3544
2165.75 3650
2166.19 3613
2166.63 3783
2167.07 3697
2167.51 3424
2167.95 3636
2168.39 3610
2168.82 3401
2169.26 3649
2169.70 3673
2170.14 3607
2170.58 3510
2171.02 3632
2171.46 3768
2171.90 3564
2172.34 3567
2172.78 3947
2173.22 3739
2173.66 3557
2174.10 3579
2174.54 3828
2174.98 4173
2175.42 3929
2175.85 4037
2176.29 3994
2176.73 4151
2177.17 4123
2177.61 4303
2178.05 4024
2178.49 4133
2178.93 4164
2179.37 4109
2179.81 3965
2180.25 3837
2180.69 3903
2181.14 3728
2181.58 3843
2182.02 3966
2182.46 3709
2182.90 3791
2183.34 3850
2183.78 3473
2184.22 3554
2184.66 3430
2185.10 3448
2185.54 3562
2185.98 3449
2186.42 3568
2186.86 3454
2187.30 3244
2187.74 3172
2188.19 3409
2188.63 3581
2189.07 3632
2189.51 3617
2189.95 3687
2190.39 3810
2190.83 3502
2191.27 3731
2191.72 3802
2192.16 3866
2192.60 4045
2193.04 4129
2193.48 3971
2193.92 3920
2194.36 3828
2194.81 3840
2195.25 3864
2195.69 3974
2196.13 3863
2196.57 3961
2197.01 3799
2197.46 3831
2197.90 3897
2198.34 3768
2198.78 3987
2199.22 3877
2199.67 4168
2200.11 3977
2200.55 3739
2200.99 3745
2201.44 3708
2201.88 3769
2202.32 3732
2202.76 3579
2203.21 3412
2203.65 3397
2204.09 3587
2204.53 3581
2204.98 3553
2205.42 3537
2205.86 3571
2206.30 3476
2206.75 3550
2207.19 3471
2207.63 3643
2208.08 3752
2208.52 3854
2208.96 3715
2209.41 3762
2209.85 3799
2210.29 4056
2210.73 3699
2211.18 3706
2211.62 3778
2212.06 3667
2212.51 3869
2212.95 4091
2213.40 3978
2213.84 3778
2214.28 3486
2214.73 3644
2215.17 3831
2215.61 3517
2216.06 3653
2216.50 3656
2216.95 3816
2217.39 3792
2217.83 3736
2218.28 3693
2218.72 3386
2219.17 3201
2219.61 3295
2220.05 3699
2220.50 3491
2220.94 3473
2221.39 3425
2221.83 3554
2222.28 3522
2222.72 3519
2223.16 3469
2223.61 3646
2224.05 3663
2224.50 3807
2224.94 3770
2225.39 3880
2225.83 3946
2226.28 3928
2226.72 3719
2227.17 3613
2227.61 3853
2228.06 4132
2228.50 4000
2228.95 4163
2229.39 4221
2229.84 4126
2230.28 4218
2230.73 4002
2231.17 4098
2231.62 4157
2232.06 4027
2232.51 4117
2232.95 4286
2233.40 4331
2233.85 4220
2234.29 4172
2234.74 4416
2235.18 4417
2235.63 4106
2236.07 4104
2236.52 4033
2236.97 3913
2237.41 3886
2237.86 3663
2238.30 3651
2238.75 3748
2239.20 4004
2239.64 3718
2240.09 3377
2240.53 3784
2240.98 3713
2241.43 3735
2241.87 3524
2242.32 3720
2242.77 3390
2243.21 3455
2243.66 3482
2244.11 3576
2244.55 3374
2245.00 3465
2245.45 3326
2245.89 3140
2246.34 3101
2246.79 3267
2247.23 3393
2247.68 3389
2248.13 3431
2248.57 3443
2249.02 3618
2249.47 3458
2249.92 3517
2250.36 3529
2250.81 3746
2251.26 3821
2251.70 3611
2252.15 3691
2252.60 3409
2253.05 3635
2253.49 3519
2253.94 3449
2254.39 3612
2254.84 3740
2255.28 3603
2255.73 3447
2256.18 3546
2256.63 3354
2257.08 3334
2257.52 3352
2257.97 3557
2258.42 3440
2258.87 3455
2259.32 3296
2259.76 3323
2260.21 3511
2260.66 3190
2261.11 3320
2261.56 3446
2262.01 3455
2262.45 3614
2262.90 3838
2263.35 3852
2263.80 3862
2264.25 3980
2264.70 3921
2265.15 3957
2265.59 4283
2266.04 3962
2266.49 3966
2266.94 4333
2267.39 4291
2267.84 4192
2268.29 4204
2268.74 4152
2269.19 4236
2269.63 4239
2270.08 4244
2270.53 4231
2270.98 4200
2271.43 4261
2271.88 4193
2272.33 4225
2272.78 4301
2273.23 4218
2273.68 4006
2274.13 4130
2274.58 4396
2275.03 4125
2275.48 4238
2275.93 4062
2276.38 3908
2276.83 3970
2277.28 3921
2277.73 4013
2278.18 3781
2278.63 3709
2279.08 3889
2279.53 3710
2279.98 3548
2280.43 3619
2280.88 3571
2281.33 3695
2281.78 3425
2282.23 3347
2282.68 3523
2283.13 3513
2283.58 3601
2284.03 3640
2284.48 3720
2284.93 3909
2285.38 3657
2285.83 3276
2286.28 3680
2286.73 3929
2287.19 3564
2287.64 3516
2288.09 3560
2288.54 3751
2288.99 3673
2289.44 3666
2289.89 3887
2290.34 4194
2290.79 4951
2291.25 4982
2291.70 5235
2292.15 5731
2292.60 6509
2293.05 6377
2293.50 6357
2293.95 6928
2294.41 7077
2294.86 6884
2295.31 6655
2295.76 6395
2296.21 6328
2296.66 5876
2297.12 5576
2297.57 5279
2298.02 4956
2298.47 4779
2298.92 4561
2299.38 4255
2299.83 4268
2300.28 3909
2300.73 4013
2301.18 4030
2301.64 3982
2302.09 4007
2302.54 3817
2302.99 3597
2303.45 3478
2303.90 3464
2304.35 3509
2304.80 3629
2305.26 3839
2305.71 3609
2306.16 3696
2306.61 3499
2307.07 3401
2307.52 3494
2307.97 3632
2308.43 3530
2308.88 3474
2309.33 3714
2309.79 3866
2310.24 3843
2310.69 4014
2311.15 4166
2311.60 4222
2312.05 4196
2312.51 4130
2312.96 4316
2313.41 4354
2313.87 4357
2314.32 4060
2314.77 4037
2315.23 3956
2315.68 3935
2316.13 4091
2316.59 3871
2317.04 3940
2317.49 3899
2317.95 3850
2318.40 3768
2318.86 3853
2319.31 3830
2319.76 3964
2320.22 3867
2320.67 4091
2321.13 3968
2321.58 4003
2322.04 4170
2322.49 4229
2322.94 4179
2323.40 4089
2323.85 4183
2324.31 4079
2324.76 3895
2325.22 4061
2325.67 3919
2326.13 3711
2326.58 3812
2327.04 3738
2327.49 3968
2327.95 4201
2328.40 4124
2328.86 4272
2329.31 4191
2329.77 4401
2330.22 4282
2330.68 4152
2331.13 4413
2331.59 4563
2332.04 4606
2332.50 4241
2332.95 4304
2333.41 4509
2333.86 4440
2334.32 4204
2334.77 4140
2335.23 3946
2335.69 3951
2336.14 4048
2336.60 4003
2337.05 3883
2337.51 3938
2337.96 3685
2338.42 3705
2338.88 3862
2339.33 3979
2339.79 3989
2340.24 4108
2340.70 4208
2341.16 3918
2341.61 4193
2342.07 4287
2342.52 4379
2342.98 4557
2343.44 4487
2343.89 4389
2344.35 4320
2344.81 4274
2345.26 4146
2345.72 3881
2346.18 4174
2346.63 4318
2347.09 4334
2347.55 4332
2348.00 4327
2348.46 4372
2348.92 4449
2349.37 4128
2349.83 4319
2350.29 4311
2350.75 4396
2351.20 4122
2351.66 3819
2352.12 3923
2352.57 3857
2353.03 3940
2353.49 3854
2353.95 3773
2354.40 3592
2354.86 3776
2355.32 3536
2355.78 3397
2356.23 3438
2356.69 3787
2357.15 3405
2357.61 3512
2358.07 3697
2358.52 3427
2358.98 3576
2359.44 3739
2359.90 3726
2360.36 3536
2360.81 3536
2361.27 4025
2361.73 3727
2362.19 3830
2362.65 3924
2363.10 3792
2363.56 3617
2364.02 3552
2364.48 3712
2364.94 3777
2365.40 3819
2365.86 3763
2366.31 3675
2366.77 3818
2367.23 3835
2367.69 3813
2368.15 3825
2368.61 3962
2369.07 4001
2369.53 3915
2369.98 3964
2370.44 4110
2370.90 3717
2371.36 3967
2371.82 4177
2372.28 4080
2372.74 3767
2373.20 3781
2373.66 3869
2374.12 3894
2374.58 3668
2375.04 3646
2375.50 3919
2375.95 4055
2376.41 3760
2376.87 3881
2377.33 3955
2377.79 3960
2378.25 4094
2378.71 3877
2379.17 3804
2379.63 3851
2380.09 4074
2380.55 3838
2381.01 3906
2381.47 3835
2381.93 3817
2382.39 3806
2382.85 3929
2383.31 3920
2383.77 3880
2384.23 3760
2384.69 3992
2385.15 3904
2385.62 3767
2386.08 3850
2386.54 3715
2387.00 3470
2387.46 3731
2387.92 3542
2388.38 3769
2388.84 3702
2389.30 3612
2389.76 3805
2390.22 3528
2390.68 3651
2391.14 3819
2391.61 3676
2392.07 3636
2392.53 3717
2392.99 3646
2393.45 3873
2393.91 3596
2394.37 3681
2394.83 3739
2395.30 3813
2395.76 3803
2396.22 3487
2396.68 3858
2397.14 3765
2397.60 3722
2398.07 3438
2398.53 3469
2398.99 3665
2399.45 3528
2399.91 3667
2400.37 3665
2400.84 3537
2401.30 3503
2401.76 3529
2402.22 3496
2402.68 3434
2403.15 3231
2403.61 3168
2404.07 3317
2404.53 3363
2405.00 3394
2405.46 3173
2405.92 3362
2406.38 3317
2406.85 3610
2407.31 3567
2407.77 3603
2408.23 3622
2408.70 3549
2409.16 3739
2409.62 3621
2410.08 3726
2410.55 3871
2411.01 3385
2411.47 3502
2411.94 3484
2412.40 3271
2412.86 3413
2413.33 3547
2413.79 3512
2414.25 3522
2414.72 3522
2415.18 3738
2415.64 3580
2416.11 3757
2416.57 3698
2417.03 3681
2417.50 3782
2417.96 3854
2418.42 4174
2418.89 4363
2419.35 4089
2419.81 4377
2420.28 4405
2420.74 4476
2421.21 4399
2421.67 4369
2422.13 4372
2422.60 4247
2423.06 4178
2423.53 4148
2423.99 4191
2424.45 4063
2424.92 4077
2425.38 4018
2425.85 3979
2426.31 3943
2426.78 3863
2427.24 3717
2427.71 3621
2428.17 3633
2428.63 3667
2429.10 3649
2429.56 3658
2430.03 3573
2430.49 3589
2430.96 3599
2431.42 3645
2431.89 3614
2432.35 3665
2432.82 3545
2433.28 3559
2433.75 3514
2434.21 3567
2434.68 3649
2435.14 3717
2435.61 3669
2436.07 3715
2436.54 3842
2437.01 3916
2437.47 3714
2437.94 3711
2438.40 3707
2438.87 3586
2439.33 4030
2439.80 4206
2440.26 3958
2440.73 4102
2441.20 4052
2441.66 4250
2442.13 4258
2442.59 4484
2443.06 4463
2443.53 4713
2443.99 4505
2444.46 4505
2444.92 4740
2445.39 4309
2445.86 4303
2446.32 4091
2446.79 4012
2447.26 4117
2447.72 3813
2448.19 3742
2448.66 3746
2449.12 3751
2449.59 3710
2450.05 3522
2450.52 3435
2450.99 3562
2451.46 3478
2451.92 3536
2452.39 3536
2452.86 3496
2453.32 3728
2453.79 3710
2454.26 3561
2454.72 3555
2455.19 3623
2455.66 3616
2456.13 3494
2456.59 3538
2457.06 3517
2457.53 3577
2458.00 3453
2458.46 3527
2458.93 3651
2459.40 3553
2459.87 3522
2460.33 3550
2460.80 3326
2461.27 3387
2461.74 3371
2462.20 3370
2462.67 3261
2463.14 3456
2463.61 3487
2464.08 3439
2464.54 3426
2465.01 3271
2465.48 3204
2465.95 3208
2466.42 3331
2466.88 3195
2467.35 3361
2467.82 3362
2468.29 3551
2468.76 3707
2469.23 3574
2469.70 3735
2470.16 3576
2470.63 3555
2471.10 3413
2471.57 3578
2472.04 3621
2472.51 3597
2472.98 3716
2473.44 3795
2473.91 3538
2474.38 3366
2474.85 3264
2475.32 3402
2475.79 3280
2476.26 3229
2476.73 3401
2477.20 3174
2477.67 3321
2478.14 3353
2478.61 3376
2479.08 3443
2479.54 3428
2480.01 3369
2480.48 3340
2480.95 3503
2481.42 3520
2481.89 3205
2482.36 3687
2482.83 3694
2483.30 3658
2483.77 3594
2484.24 3576
2484.71 3492
2485.18 3542
2485.65 3377
2486.12 3289
2486.59 3225
2487.06 3098
2487.53 3139
2488.00 3337
2488.47 3470
2488.94 3513
2489.41 3616
2489.88 3640
2490.35 3661
2490.83 3493
2491.30 3538
2491.77 3632
2492.24 3670
2492.71 3770
2493.18 3535
2493.65 3822
2494.12 3948
2494.59 3615
2495.06 3520
2495.53 3595
2496.00 3722
2496.48 3683
2496.95 3740
2497.42 3766
2497.89 4018
2498.36 3932
2498.83 3798
2499.30 3935
2499.77 3664
2500.25 3502
2500.72 3727
2501.19 3621
2501.66 3463
2502.13 3360
2502.60 3279
2503.07 3284
2503.55 3507
2504.02 3355
2504.49 3036
2504.96 3117
2505.43 3345
2505.91 3304
2506.38 3174
2506.85 3563
2507.32 3375
2507.79 3437
2508.27 3514
2508.74 3527
2509.21 3703
2509.68 3950
2510.16 3602
2510.63 3616
2511.10 3917
2511.57 4259
2512.05 4084
2512.52 4080
2512.99 3952
2513.46 4134
2513.94 4231
2514.41 4341
2514.88 4288
2515.35 4167
2515.83 4236
2516.30 4161
2516.77 4135
2517.25 3916
2517.72 3791
2518.19 3935
2518.67 3820
2519.14 3757
2519.61 3731
2520.09 3670
2520.56 3515
2521.03 3607
2521.51 3808
2521.98 3643
2522.45 3676
2522.93 3818
2523.40 3611
2523.87 3491
2524.35 3583
2524.82 3498
2525.29 3556
2525.77 3552
2526.24 3532
2526.72 3632
2527.19 3623
2527.66 3772
2528.14 3599
2528.61 3671
2529.09 3441
2529.56 3572
2530.03 3522
2530.51 3513
2530.98 3468
2531.46 3534
2531.93 3662
2532.41 3682
2532.88 3601
2533.36 3516
2533.83 3549
2534.31 3644
2534.78 3718
2535.25 3899
2535.73 3555
2536.20 3456
2536.68 3587
2537.15 3833
2537.63 3718
2538.10 3574
2538.58 3588
2539.05 3557
2539.53 3466
2540.00 3647
2540.48 3560
2540.95 3610
2541.43 3621
2541.91 3664
2542.38 3773
2542.86 3682
2543.33 3913
2543.81 4059
2544.28 3772
2544.76 3640
2545.23 3704
2545.71 3918
2546.19 3862
2546.66 3850
2547.14 3882
2547.61 3774
2548.09 4073
2548.56 4258
2549.04 4294
2549.52 4268
2549.99 4388
2550.47 4260
2550.95 4407
2551.42 4055
2551.90 4395
2552.37 4426
2552.85 4240
2553.33 4319
2553.80 4627
2554.28 4457
2554.76 4498
2555.23 4441
2555.71 4294
2556.19 4346
2556.66 4361
2557.14 4687
2557.62 4670
2558.09 4922
2558.57 4769
2559.05 4767
2559.52 4630
2560.00 4661
2560.48 4516
2560.96 4622
2561.43 4396
2561.91 4124
2562.39 3941
2562.86 3974
2563.34 3931
2563.82 3822
2564.30 3620
2564.77 3439
2565.25 3587
2565.73 3579
2566.21 3599
2566.68 3471
2567.16 3299
2567.64 3322
2568.12 3414
2568.60 3266
2569.07 3279
2569.55 3295
2570.03 3408
2570.51 3678
2570.99 3648
2571.46 3481
2571.94 3410
2572.42 3449
2572.90 3529
2573.38 3555
2573.85 3421
2574.33 3452
2574.81 3336
2575.29 3700
2575.77 3617
2576.25 3700
2576.73 3454
2577.20 3369
2577.68 3410
2578.16 3607
2578.64 3680
2579.12 3452
2579.60 3612
2580.08 3573
2580.56 3730
2581.04 3575
2581.51 3368
2581.99 3421
2582.47 3472
2582.95 3546
2583.43 3532
2583.91 3443
2584.39 3306
2584.87 3509
2585.35 3594
2585.83 3496
2586.31 3326
2586.79 3533
2587.27 3495
2587.75 3372
2588.23 3483
2588.71 3494
2589.18 3248
2589.66 3422
2590.14 3653
2590.62 3687
2591.10 3491
2591.58 3470
2592.06 3683
2592.54 3458
2593.02 3347
2593.50 3579
2593.98 3506
2594.47 3632
2594.95 3693
2595.43 3538
2595.91 3680
2596.39 3792
2596.87 3959
2597.35 3705
2597.83 3660
2598.31 3638
2598.79 3380
2599.27 3435
2599.75 3659
2600.23 3673
2600.71 3550
2601.19 3567
2601.67 3532
2602.16 3409
2602.64 3077
2603.12 3148
2603.60 3307
2604.08 3395
2604.56 3424
2605.04 3408
2605.52 3286
2606.00 3610
2606.49 3442
2606.97 3285
2607.45 3459
2607.93 3488
2608.41 3492
2608.89 3354
2609.37 3256
2609.86 3423
2610.34 3635
2610.82 3625
2611.30 3647
2611.78 3672
2612.27 3632
2612.75 3533
2613.23 3464
2613.71 3513
2614.19 3534
2614.68 3475
2615.16 3596
2615.64 3601
2616.12 3543
2616.60 3627
2617.09 3609
2617.57 3394
2618.05 3543
2618.53 3373
2619.02 3606
2619.50 3697
2619.98 3644
2620.46 3582
2620.95 3646
2621.43 3565
2621.91 3852
2622.40 3663
2622.88 3509
2623.36 3655
2623.84 3792
2624.33 3643
2624.81 3564
2625.29 3675
2625.78 3683
2626.26 3465
2626.74 3588
2627.23 3630
2627.71 3504
2628.19 3637
2628.68 3554
2629.16 3486
2629.64 3577
2630.13 3742
2630.61 3594
2631.09 3552
2631.58 3468
2632.06 3602
2632.54 3752
2633.03 3773
2633.51 3737
2634.00 4000
2634.48 3894
2634.96 3461
2635.45 3628
2635.93 3482
2636.42 3802
2636.90 3636
2637.38 3623
2637.87 3690
2638.35 3569
2638.84 3599
2639.32 3584
2639.81 3463
2640.29 3553
2640.78 3521
2641.26 3402
2641.74 3377
2642.23 3433
2642.71 3431
2643.20 3447
2643.68 3558
2644.17 3666
2644.65 3577
2645.14 3704
2645.62 3575
2646.11 3393
2646.59 3495
2647.08 3424
2647.56 3448
2648.05 3333
2648.53 3357
2649.02 3338
2649.50 3466
2649.99 3417
2650.48 3442
2650.96 3498
2651.45 3422
2651.93 3662
2652.42 3662
2652.90 3543
2653.39 3537
2653.87 3572
2654.36 3587
2654.85 3436
2655.33 3475
2655.82 3364
2656.30 3249
2656.79 3239
2657.28 3387
2657.76 3305
2658.25 3359
2658.73 3581
2659.22 3355
2659.71 3146
2660.19 3387
2660.68 3353
2661.17 3339
2661.65 3359
2662.14 3381
2662.62 3390
2663.11 3293
2663.60 3166
2664.08 3194
2664.57 3249
2665.06 3234
2665.55 3318
2666.03 3616
2666.52 3521
2667.01 3461
2667.49 3427
2667.98 3420
2668.47 3588
2668.95 3457
2669.44 3615
2669.93 3451
2670.42 3397
2670.90 3593
2671.39 3565
2671.88 3605
2672.36 3576
2672.85 3604
2673.34 3505
2673.83 3580
2674.31 3699
2674.80 3758
2675.29 3936
2675.78 3912
2676.27 4519
2676.75 4787
2677.24 4785
2677.73 5049
2678.22 4999
2678.71 4997
2679.19 4996
2679.68 4826
2680.17 4633
2680.66 4615
2681.15 4576
2681.63 4532
2682.12 4203
2682.61 4189
2683.10 4297
2683.59 4242
2684.08 4239
2684.56 4228
2685.05 4420
2685.54 4433
2686.03 4400
2686.52 4579
2687.01 4739
2687.50 4650
2687.99 4434
2688.47 4517
2688.96 4452
2689.45 4264
2689.94 4210
2690.43 4186
2690.92 4132
2691.41 3894
2691.90 3489
2692.39 3404
2692.88 3432
2693.37 3274
2693.85 3490
2694.34 3334
2694.83 3267
2695.32 3625
2695.81 3525
2696.30 3427
2696.79 3495
2697.28 3667
2697.77 3493
2698.26 3531
2698.75 3564
2699.24 3559
2699.73 3781
2700.22 3713
2700.71 3752
2701.20 3849
2701.69 3853
2702.18 3550
2702.67 3682
2703.16 3455
2703.65 3636
2704.14 3815
2704.63 3686
2705.12 3868
2705.61 3913
2706.10 3894
2706.59 3918
2707.08 3953
2707.58 3991
2708.07 3700
2708.56 3786
2709.05 3637
2709.54 3627
2710.03 3593
2710.52 3171
2711.01 3287
2711.50 3533
2711.99 3679
2712.48 3413
2712.98 3278
2713.47 3445
2713.96 3498
2714.45 3672
2714.94 3709
2715.43 3619
2715.92 3431
2716.41 3405
2716.91 3348
2717.40 3550
2717.89 3684
2718.38 3470
2718.87 3198
2719.36 3494
2719.86 3427
2720.35 3244
2720.84 3401
2721.33 3367
2721.82 3474
2722.31 3614
2722.81 3679
2723.30 3548
2723.79 3586
2724.28 3647
2724.77 3986
2725.27 4080
2725.76 3930
2726.25 3813
2726.74 3777
2727.24 3588
2727.73 3613
2728.22 3576
2728.71 3730
2729.21 3461
2729.70 3420
2730.19 3487
2730.68 3397
2731.18 3367
2731.67 3312
2732.16 3549
2732.66 3276
2733.15 3550
2733.64 3612
2734.13 3442
2734.63 3502
2735.12 3598
2735.61 3385
2736.11 3537
2736.60 3698
2737.09 3789
2737.59 3638
2738.08 3821
2738.57 3825
2739.07 4055
2739.56 3975
2740.05 3768
2740.55 3795
2741.04 3730
2741.54 4105
2742.03 3658
2742.52 3782
2743.02 3671
2743.51 3583
2744.00 3573
2744.50 3572
2744.99 3585
2745.49 3273
2745.98 3429
2746.47 3419
2746.97 3320
2747.46 3450
2747.96 3430
2748.45 3338
2748.95 3196
2749.44 3306
2749.93 3205
2750.43 3160
2750.92 3240
2751.42 3309
2751.91 3238
2752.41 3439
2752.90 3278
2753.40 3377
2753.89 3444
2754.39 3316
2754.88 3339
2755.38 3503
2755.87 3321
2756.37 3437
2756.86 3529
2757.36 3544
2757.85 3735
2758.35 3630
2758.84 3617
2759.34 3597
2759.83 3589
2760.33 3607
2760.82 3546
2761.32 3613
2761.81 3541
2762.31 3478
2762.81 3383
2763.30 3588
2763.80 3580
2764.29 3415
2764.79 3451
2765.28 3505
2765.78 3411
2766.28 3573
2766.77 3563
2767.27 3407
2767.76 3353
2768.26 3530
2768.76 3535
2769.25 3366
2769.75 3425
2770.25 3443
2770.74 3316
2771.24 3562
2771.73 3505
2772.23 3443
2772.73 3286
2773.22 3557
2773.72 3418
2774.22 3648
2774.71 3700
2775.21 3581
2775.71 3794
2776.20 3817
2776.70 4054
2777.20 4082
2777.69 4217
2778.19 4399
2778.69 4845
2779.19 4748
2779.68 4574
2780.18 4516
2780.68 4575
2781.17 4472
2781.67 4497
2782.17 4367
2782.67 4261
2783.16 4184
2783.66 3910
2784.16 3761
2784.66 3937
2785.15 3682
2785.65 3626
2786.15 3642
2786.65 3715
2787.15 3694
2787.64 3664
2788.14 3598
2788.64 3621
2789.14 3612
2789.63 3515
2790.13 3615
2790.63 3569
2791.13 3607
2791.63 3671
2792.13 3483
2792.62 3664
2793.12 3641
2793.62 3187
2794.12 3170
2794.62 3411
2795.12 3496
2795.61 3679
2796.11 3653
2796.61 3559
2797.11 3834
2797.61 4197
2798.11 4265
2798.61 4617
2799.11 4854
2799.60 4920
2800.10 5059
2800.60 5082
2801.10 4833
2801.60 4654
2802.10 4874
2802.60 5070
2803.10 4512
2803.60 4308
2804.10 4285
2804.60 4318
2805.10 4518
2805.59 4220
2806.09 4043
2806.59 4044
2807.09 4061
2807.59 4271
2808.09 4567
2808.59 4695
2809.09 4896
2809.59 5304
2810.09 5567
2810.59 5752
2811.09 5780
2811.59 5964
2812.09 6090
2812.59 5875
2813.09 5687
2813.59 5785
2814.09 5635
2814.59 4973
2815.09 4754
2815.59 4537
2816.09 4125
2816.59 4023
2817.09 3896
2817.59 4007
2818.09 3969
2818.60 3712
2819.10 3676
2819.60 3741
2820.10 3826
2820.60 3914
2821.10 4003
2821.60 3941
2822.10 3971
2822.60 3649
2823.10 3782
2823.60 4107
2824.10 3907
2824.61 3804
2825.11 3912
2825.61 4000
2826.11 3770
2826.61 3917
2827.11 3863
2827.61 3790
2828.12 3943
2828.62 3716
2829.12 3404
2829.62 3397
2830.12 3623
2830.62 3604
2831.12 3710
2831.63 3615
2832.13 3614
2832.63 3697
2833.13 3783
2833.63 3670
2834.14 3601
2834.64 3627
2835.14 3695
2835.64 3514
2836.14 3425
2836.65 3393
2837.15 3664
2837.65 3737
2838.15 3665
2838.66 3775
2839.16 3837
2839.66 3825
2840.16 3620
2840.67 3928
2841.17 3804
2841.67 3748
2842.17 3945
2842.68 3836
2843.18 3670
2843.68 3719
2844.18 3762
2844.69 3729
2845.19 3609
2845.69 3640
2846.20 3668
2846.70 3786
2847.20 3809
2847.71 3705
2848.21 3720
2848.71 3882
2849.22 4047
2849.72 4238
2850.22 4034
2850.73 4197
2851.23 4190
2851.73 4310
2852.24 3965
2852.74 3815
2853.24 4047
2853.75 3931
2854.25 3816
2854.75 3666
2855.26 3756
2855.76 3763
2856.27 3812
2856.77 3554
2857.27 3839
2857.78 3707
2858.28 3664
2858.79 3673
2859.29 3485
2859.80 3621
2860.30 3843
2860.80 3835
2861.31 3703
2861.81 3774
2862.32 3891
2862.82 3756
2863.33 3682
2863.83 3665
2864.34 3767
2864.84 3539
2865.34 3397
2865.85 3215
2866.35 3392
2866.86 3510
2867.36 3388
2867.87 3380
2868.37 3390
2868.88 3281
2869.38 3171
2869.89 3122
2870.39 3149
2870.90 3516
2871.41 3366
2871.91 3489
2872.42 3423
2872.92 3564
2873.43 3729
2873.93 3706
2874.44 3675
2874.94 3759
2875.45 3672
2875.95 3849
2876.46 3876
2876.97 3812
2877.47 3878
2877.98 3920
2878.48 3879
2878.99 3733
2879.50 3808
2880.00 3794
2880.51 4007
2881.01 3941
2881.52 3820
2882.03 3998
2882.53 4079
2883.04 4237
2883.54 4291
2884.05 4533
2884.56 4293
2885.06 4252
2885.57 4509
2886.08 4611
2886.58 4321
2887.09 4388
2887.60 4382
2888.10 4385
2888.61 4374
2889.12 4347
2889.62 4375
2890.13 4303
2890.64 4334
2891.15 4261
2891.65 4140
2892.16 4178
2892.67 3967
2893.17 3910
2893.68 4241
2894.19 4198
2894.70 4076
2895.20 4100
2895.71 3770
2896.22 3925
2896.73 4069
2897.23 3918
2897.74 3717
2898.25 4011
2898.76 3990
2899.26 4116
2899.77 4045
2900.28 4306
2900.79 4366
2901.29 4226
2901.80 4109
2902.31 4194
2902.82 4066
2903.33 4128
2903.83 4145
2904.34 3941
2904.85 4149
2905.36 4168
2905.87 4127
2906.38 4237
2906.88 4040
2907.39 4031
2907.90 4324
2908.41 4166
2908.92 3942
2909.43 4104
2909.94 4134
2910.44 4089
2910.95 3995
2911.46 4045
2911.97 3978
2912.48 3987
2912.99 3670
2913.50 3689
2914.01 3755
2914.52 3720
2915.02 3738
2915.53 3570
2916.04 3766
2916.55 3867
2917.06 3798
2917.57 4024
2918.08 3814
2918.59 3792
2919.10 3812
2919.61 3684
2920.12 3527
2920.63 3623
2921.14 3406
2921.65 3508
2922.16 3559
2922.67 3637
2923.18 3503
2923.69 3675
2924.20 3965
2924.71 4245
2925.22 4103
2925.73 4174
2926.24 4458
2926.75 4679
2927.26 4785
2927.77 5090
2928.28 5090
2928.79 5053
2929.30 5367
2929.81 5143
2930.32 5034
2930.83 5005
2931.34 4528
2931.85 4425
2932.36 4340
2932.87 4492
2933.38 4107
2933.89 3959
2934.40 3912
2934.91 3649
2935.42 3557
2935.94 3354
2936.45 3447
2936.96 3392
2937.47 3493
2937.98 3809
2938.49 3804
2939.00 3523
2939.51 3692
2940.02 3761
2940.54 3552
2941.05 3787
2941.56 3984
2942.07 3646
2942.58 3755
2943.09 3697
2943.61 3635
2944.12 3866
2944.63 3905
2945.14 4019
2945.65 4142
2946.16 4168
2946.68 4017
2947.19 4042
2947.70 4190
2948.21 4549
2948.72 4656
2949.24 4521
2949.75 4440
2950.26 4309
2950.77 4310
2951.28 4376
2951.80 4314
2952.31 4087
2952.82 4083
2953.33 3901
2953.85 3918
2954.36 3752
2954.87 3949
2955.38 3862
2955.90 3457
2956.41 3527
2956.92 3678
2957.43 3531
2957.95 3625
2958.46 3706
2958.97 3636
2959.49 3628
2960.00 3549
2960.51 3636
2961.03 3932
2961.54 3893
2962.05 3760
2962.57 3737
2963.08 3691
2963.59 3854
2964.11 4033
2964.62 4059
2965.13 4142
2965.65 4020
2966.16 4059
2966.67 4228
2967.19 4129
2967.70 3994
2968.21 4041
2968.73 3924
2969.24 3746
2969.76 3675
2970.27 3571
2970.78 3645
2971.30 3627
2971.81 3510
2972.33 3344
2972.84 3609
2973.35 3611
2973.87 3550
2974.38 3481
2974.90 3524
2975.41 3432
2975.92 3596
2976.44 3552
2976.95 3617
2977.47 3535
2977.98 3645
2978.50 3650
2979.01 3387
2979.53 3373
2980.04 3509
2980.56 3487
2981.07 3452
2981.59 3681
2982.10 3895
2982.62 3717
2983.13 3559
2983.65 3402
2984.16 3344
2984.68 3455
2985.19 3475
2985.71 3777
2986.22 3943
2986.74 3852
2987.25 3972
2987.77 3762
2988.28 3921
2988.80 3829
2989.31 3867
2989.83 3915
2990.35 3904
2990.86 3901
2991.38 4020
2991.89 3991
2992.41 4054
2992.92 4163
2993.44 3956
2993.96 3980
2994.47 3877
2994.99 4050
2995.50 4178
2996.02 4164
2996.54 4178
2997.05 4346
2997.57 4321
2998.09 4297
2998.60 4547
2999.12 4607
2999.64 4475
3000.15 4782
3000.67 4915
3001.18 4954
3001.70 4861
3002.22 4818
3002.73 4619
3003.25 4846
3003.77 4879
3004.29 5099
3004.80 5033
3005.32 5038
3005.84 5303
3006.35 5668
3006.87 5756
3007.39 5633
3007.90 6012
3008.42 5732
3008.94 5621
3009.46 5925
3009.97 5502
3010.49 5267
3011.01 4906
3011.53 4899
3012.04 4415
3012.56 4002
3013.08 4082
3013.60 3996
3014.11 4025
3014.63 4007
3015.15 3953
3015.67 3985
3016.18 3929
3016.70 3974
3017.22 3823
3017.74 3835
3018.26 3947
3018.77 4188
3019.29 4380
3019.81 4428
3020.33 4434
3020.85 4416
3021.37 4256
3021.88 4267
3022.40 4419
3022.92 4378
3023.44 4070
3023.96 4152
3024.48 3994
3025.00 4138
3025.51 4157
3026.03 4453
3026.55 4392
3027.07 4360
3027.59 4351
3028.11 4212
3028.63 4311
3029.15 4215
3029.67 4120
3030.18 4126
3030.70 4150
3031.22 4295
3031.74 4121
3032.26 3886
3032.78 3894
3033.30 4246
3033.82 3998
3034.34 3836
3034.86 4029
3035.38 4182
3035.90 4148
3036.42 4213
3036.94 4069
3037.46 4323
3037.98 4404
3038.50 4370
3039.02 4229
3039.54 3987
3040.06 4033
3040.58 3810
3041.10 4062
3041.62 4000
3042.14 3804
3042.66 3791
3043.18 3789
3043.70 3847
3044.22 3664
3044.74 3564
3045.26 3833
3045.78 3913
3046.30 3498
3046.82 3368
3047.34 3449
3047.86 3607
3048.38 3593
3048.90 3658
3049.42 3515
3049.94 3661
3050.46 3758
3050.98 3792
3051.50 3983
3052.03 3777
3052.55 3598
3053.07 3803
3053.59 3676
3054.11 3553
3054.63 3672
3055.15 3597
3055.67 3589
3056.19 3542
3056.72 3315
3057.24 3237
3057.76 3530
3058.28 3582
3058.80 3485
3059.32 3603
3059.84 3642
3060.37 3559
3060.89 3597
3061.41 3545
3061.93 3529
3062.45 3836
3062.98 3654
3063.50 3668
3064.02 3637
3064.54 3393
3065.06 3748
3065.59 3703
3066.11 3832
3066.63 3799
3067.15 3704
3067.67 3730
3068.20 3763
3068.72 4072
3069.24 4067
3069.76 3955
3070.29 3762
3070.81 3909
3071.33 4044
3071.85 3904
3072.38 3952
3072.90 3778
3073.42 3733
3073.95 4054
3074.47 3904
3074.99 3842
3075.51 3841
3076.04 3765
3076.56 3802
3077.08 3827
3077.61 4265
3078.13 4150
3078.65 4127
3079.18 4022
3079.70 4235
3080.22 4471
3080.75 4099
3081.27 4399
3081.79 4531
3082.32 4603
3082.84 4643
3083.36 4877
3083.89 4859
3084.41 4905
3084.93 4803
3085.46 5025
3085.98 5162
3086.51 5097
3087.03 5060
3087.55 4823
3088.08 4566
3088.60 4508
3089.13 4684
3089.65 4507
3090.17 4520
3090.70 4705
3091.22 4719
3091.75 4662
3092.27 4476
3092.80 4703
3093.32 4585
3093.85 4288
3094.37 4151
3094.89 4360
3095.42 4530
3095.94 4325
3096.47 4581
3096.99 4619
3097.52 4493
3098.04 4742
3098.57 4572
3099.09 4673
3099.62 4851
3100.14 4927
3100.67 4865
3101.19 5411
3101.72 5891
3102.24 5878
3102.77 6504
3103.29 7203
3103.82 8300
3104.34 9008
3104.87 10044
3105.40 11143
3105.92 12837
3106.45 13201
3106.97 13526
3107.50 13883
3108.02 12888
3108.55 12596
3109.08 11920
3109.60 10943
3110.13 9557
3110.65 8587
3111.18 7551
3111.70 6807
3112.23 6835
3112.76 6918
3113.28 6817
3113.81 6504
3114.34 6768
3114.86 7226
3115.39 6548
3115.91 6196
3116.44 6569
3116.97 6299
3117.49 5830
3118.02 5420
3118.55 5002
3119.07 4991
3119.60 4811
3120.13 4685
3120.65 4760
3121.18 4615
3121.71 4641
3122.23 4643
3122.76 4862
3123.29 4577
3123.82 4747
3124.34 4754
3124.87 4582
3125.40 4729
3125.92 4732
3126.45 4910
3126.98 4695
3127.51 4578
3128.03 4510
3128.56 4546
3129.09 4387
3129.62 4539
3130.14 4568
3130.67 4478
3131.20 4612
3131.73 4505
3132.25 4736
3132.78 4611
3133.31 4193
3133.84 4175
3134.37 4297
3134.89 4166
3135.42 4070
3135.95 3995
3136.48 4050
3137.01 3961
3137.53 3988
3138.06 4137
3138.59 4202
3139.12 4168
3139.65 4184
3140.18 4005
3140.70 4008
3141.23 4251
3141.76 4149
3142.29 4061
3142.82 4108
3143.35 4031
3143.88 3924
3144.40 3869
3144.93 4066
3145.46 4065
3145.99 3987
3146.52 3726
3147.05 3933
3147.58 3979
3148.11 4100
3148.64 4134
3149.17 4330
3149.70 4441
3150.22 4443
3150.75 4414
3151.28 4674
3151.81 4584
3152.34 4578
3152.87 4347
3153.40 4597
3153.93 4587
3154.46 4518
3154.99 4578
3155.52 4677
3156.05 4540
3156.58 4406
3157.11 4071
3157.64 3969
3158.17 4278
3158.70 4337
3159.23 4405
3159.76 4399
3160.29 4352
3160.82 4547
3161.35 4401
3161.88 4619
3162.41 4492
3162.94 4418
3163.47 4395
3164.00 4577
3164.53 4283
3165.06 4174
3165.59 4316
3166.12 4481
3166.65 4232
3167.18 4078
3167.72 4087
3168.25 3995
3168.78 3973
3169.31 3743
3169.84 3841
3170.37 3627
3170.90 3663
3171.43 3661
3171.96 3586
3172.49 3679
3173.03 3664
3173.56 3776
3174.09 3778
3174.62 3797
3175.15 3800
3175.68 3967
3176.21 3954
3176.74 3978
3177.28 4170
3177.81 4309
3178.34 4249
3178.87 4350
3179.40 4175
3179.93 4276
3180.47 4164
3181.00 4271
3181.53 4306
3182.06 4026
3182.59 3939
3183.13 3942
3183.66 4084
3184.19 4011
3184.72 3785
3185.25 3849
3185.79 3968
3186.32 4086
3186.85 3938
3187.38 3992
3187.92 3731
3188.45 3693
3188.98 3716
3189.51 3810
3190.05 3831
3190.58 3726
3191.11 3903
3191.64 3778
3192.18 3665
3192.71 3657
3193.24 4018
3193.78 3838
3194.31 3827
3194.84 3764
3195.38 3711
3195.91 3583
3196.44 3657
3196.97 3573
3197.51 3738
3198.04 3743
3198.57 3861
3199.11 3964
3199.64 4063
3200.17 4155
3200.71 4140
3201.24 4074
3201.78 3981
3202.31 4105
3202.84 4056
3203.38 4090
3203.91 4261
3204.44 4174
3204.98 4570
3205.51 4559
3206.05 4843
3206.58 4720
3207.11 4816
3207.65 4550
3208.18 4340
3208.72 4418
3209.25 4665
3209.78 4551
3210.32 4535
3210.85 4381
3211.39 4723
3211.92 4962
3212.46 4852
3212.99 5117
3213.53 5057
3214.06 5119
3214.59 4966
3215.13 4902
3215.66 4893
3216.20 4816
3216.73 4730
3217.27 4484
3217.80 4239
3218.34 4304
3218.87 4202
3219.41 4032
3219.94 3843
3220.48 3981
3221.01 4016
3221.55 3862
3222.08 3738
3222.62 4012
3223.16 4215
3223.69 4344
3224.23 4236
3224.76 4238
3225.30 4121
3225.83 4278
3226.37 4507
3226.90 4521
3227.44 4471
3227.98 4806
3228.51 4713
3229.05 4846
3229.58 4731
3230.12 4776
3230.66 4536
3231.19 4483
3231.73 4212
3232.26 4254
3232.80 4192
3233.34 4303
3233.87 4260
3234.41 4232
3234.95 4118
3235.48 4135
3236.02 4124
3236.55 4192
3237.09 4189
3237.63 4121
3238.16 4313
3238.70 4300
3239.24 4268
3239.77 4243
3240.31 4407
3240.85 4720
3241.38 4653
3241.92 4507
3242.46 4470
3243.00 4717
3243.53 4765
3244.07 4490
3244.61 4484
3245.14 4325
3245.68 4406
3246.22 4404
3246.76 4568
3247.29 4599
3247.83 4655
3248.37 4763
3248.91 4637
3249.44 4519
3249.98 4566
3250.52 4234
3251.06 4383
3251.59 4457
3252.13 4649
3252.67 4682
3253.21 4785
3253.75 4780
3254.28 4701
3254.82 4728
3255.36 4819
3255.90 4742
3256.44 4480
3256.97 4798
3257.51 5026
3258.05 4821
3258.59 4962
3259.13 5071
3259.67 5155
3260.20 5438
3260.74 5661
3261.28 5518
3261.82 5613
3262.36 5724
3262.90 6165
3263.44 6448
3263.97 6921
3264.51 7005
3265.05 7211
3265.59 7683
3266.13 8004
3266.67 8387
3267.21 8930
3267.75 9232
3268.29 10004
3268.83 10656
3269.36 10782
3269.90 11616
3270.44 12044
3270.98 12279
3271.52 12056
3272.06 11911
3272.60 11413
3273.14 10501
3273.68 9444
3274.22 8840
3274.76 7938
3275.30 7131
3275.84 6825
3276.38 6399
3276.92 6284
3277.46 5996
3278.00 5941
3278.54 5690
3279.08 5741
3279.62 5555
3280.16 5617
3280.70 5639
3281.24 5958
3281.78 6064
3282.32 5964
3282.86 5968
3283.40 6020
3283.94 6037
3284.48 5661
3285.02 5675
3285.56 5877
3286.10 5609
3286.64 5903
3287.18 5915
3287.72 5857
3288.26 6093
3288.81 5883
3289.35 6216
3289.89 6666
3290.43 6445
3290.97 6536
3291.51 6686
3292.05 6653
3292.59 6765
3293.13 6844
3293.67 6905
3294.22 6809
3294.76 7198
3295.30 7560
3295.84 7750
3296.38 8275
3296.92 8560
3297.46 9097
3298.01 9773
3298.55 9917
3299.09 10009
3299.63 10067
3300.17 9985
3300.71 9943
3301.26 9733
3301.80 9116
3302.34 8354
3302.88 8040
3303.42 7610
3303.97 7044
3304.51 6595
3305.05 6585
3305.59 6355
3306.13 6570
3306.68 6533
3307.22 6559
3307.76 6904
3308.30 6338
3308.85 6223
3309.39 6227
3309.93 6160
3310.47 6107
3311.02 5868
3311.56 5827
3312.10 5732
3312.64 6221
3313.19 6064
3313.73 6080
3314.27 5782
3314.82 6191
3315.36 6178
3315.90 6053
3316.45 6285
3316.99 6168
3317.53 6213
3318.07 6729
3318.62 6731
3319.16 6661
3319.70 7254
3320.25 7679
3320.79 7892
3321.34 8122
3321.88 8199
3322.42 8168
3322.97 8585
3323.51 9139
3324.05 8908
3324.60 9033
3325.14 9494
3325.68 9175
3326.23 9127
3326.77 8930
3327.32 8891
3327.86 8688
3328.40 8545
3328.95 8213
3329.49 8455
3330.04 8275
3330.58 8152
3331.13 8146
3331.67 7908
3332.21 7944
3332.76 8497
3333.30 9481
3333.85 10855
3334.39 12493
3334.94 15025
3335.48 18048
3336.03 21065
3336.57 24937
3337.12 27949
3337.66 30113
3338.21 32385
3338.75 33841
3339.30 34876
3339.84 35094
3340.39 34749
3340.93 34024
3341.48 33141
3342.02 31438
3342.57 29693
3343.11 27644
3343.66 24551
3344.20 21625
3344.75 18383
3345.29 15897
3345.84 13775
3346.38 11756
3346.93 10542
3347.47 9201
3348.02 8789
3348.57 8276
3349.11 8044
3349.66 7996
3350.20 8086
3350.75 8092
3351.30 8446
3351.84 9049
3352.39 9389
3352.93 9636
3353.48 10023
3354.03 10458
3354.57 10816
3355.12 11003
3355.66 11469
3356.21 11305
3356.76 11232
3357.30 10472
3357.85 9902
3358.40 9585
3358.94 9262
3359.49 8639
3360.04 8206
3360.58 7547
3361.13 7191
3361.68 7041
3362.22 6698
3362.77 6609
3363.32 6577
3363.86 6440
3364.41 6315
3364.96 6461
3365.50 6572
3366.05 6578
3366.60 6677
3367.15 6618
3367.69 6624
3368.24 6729
3368.79 6827
3369.34 6614
3369.88 6521
3370.43 6498
3370.98 6801
3371.53 6703
3372.07 6523
3372.62 6540
3373.17 6602
3373.72 6617
3374.26 6669
3374.81 6632
3375.36 6865
3375.91 7100
3376.46 7320
3377.00 7130
3377.55 7598
3378.10 7416
3378.65 7355
3379.20 7379
3379.74 6940
3380.29 6638
3380.84 6476
3381.39 6487
3381.94 6362
3382.49 6003
3383.04 6025
3383.58 5978
3384.13 5836
3384.68 5643
3385.23 5763
3385.78 5852
3386.33 6081
3386.88 6301
3387.43 5932
3387.97 6003
3388.52 5698
3389.07 5765
3389.62 5841
3390.17 5684
3390.72 5363
3391.27 5149
3391.82 5032
3392.37 5079
3392.92 5087
3393.47 5090
3394.01 5132
3394.56 4848
3395.11 4772
3395.66 4900
3396.21 4943
3396.76 4746
3397.31 4838
3397.86 4774
3398.41 4708
3398.96 4716
3399.51 4715
3400.06 4540
3400.61 4743
3401.16 4764
3401.71 4748
3402.26 4984
3402.81 4950
3403.36 4863
3403.91 4739
3404.46 4755
3405.01 4671
3405.56 4599
3406.11 4693
3406.66 4555
3407.21 4759
3407.76 4348
3408.32 4215
3408.87 4391
3409.42 4402
3409.97 4485
3410.52 4404
3411.07 4356
3411.62 4105
3412.17 3897
3412.72 4110
3413.27 4284
3413.82 4516
3414.37 4494
3414.93 4502
3415.48 4520
3416.03 4418
3416.58 4718
3417.13 4832
3417.68 4742
3418.23 4625
3418.78 4373
3419.34 4223
3419.89 4174
3420.44 4279
3420.99 4412
3421.54 4268
3422.09 4422
3422.65 4506
3423.20 4458
3423.75 4190
3424.30 4417
3424.85 4377
3425.40 4260
3425.96 4202
3426.51 4174
3427.06 4247
3427.61 4426
3428.17 4345
3428.72 4168
3429.27 4366
3429.82 4263
3430.37 4352
3430.93 4264
3431.48 4397
3432.03 4353
3432.58 4228
3433.14 4374
3433.69 4088
3434.24 4314
3434.79 4461
3435.35 4212
3435.90 4138
3436.45 4229
3437.01 4035
3437.56 3908
3438.11 4191
3438.66 3860
3439.22 3934
3439.77 4188
3440.32 4396
3440.88 4174
3441.43 4336
3441.98 4612
3442.54 4659
3443.09 4477
3443.64 4485
3444.20 4279
3444.75 4436
3445.30 4625
3445.86 4235
3446.41 4450
3446.97 4110
3447.52 3979
3448.07 4167
3448.63 4075
3449.18 3815
3449.73 3869
3450.29 3942
3450.84 3848
3451.40 3956
3451.95 4053
3452.50 4007
3453.06 3789
3453.61 3700
3454.17 3777
3454.72 3660
3455.28 3601
3455.83 3726
3456.38 3709
3456.94 3688
3457.49 3676
3458.05 3692
3458.60 3691
3459.16 3790
3459.71 3659
3460.27 3885
3460.82 3976
3461.38 3699
3461.93 3679
3462.49 3793
3463.04 3873
3463.60 3919
3464.15 4185
3464.71 3989
3465.26 4073
3465.82 4097
3466.37 4048
3466.93 4132
3467.48 4332
3468.04 4557
3468.59 4316
3469.15 4509
3469.70 4432
3470.26 4210
3470.82 4498
3471.37 4398
3471.93 4317
3472.48 4237
3473.04 4363
3473.59 4572
3474.15 4669
3474.71 4417
3475.26 4592
3475.82 4775
3476.37 4546
3476.93 4578
3477.49 4741
3478.04 4896
3478.60 4534
3479.16 4767
3479.71 4842
3480.27 4983
3480.82 4791
3481.38 4945
3481.94 5115
3482.49 5215
3483.05 5317
3483.61 5397
3484.16 5370
3484.72 5430
3485.28 5451
3485.83 5338
3486.39 5268
3486.95 5164
3487.50 5509
3488.06 5425
3488.62 5493
3489.18 5355
3489.73 5588
3490.29 5880
3490.85 5586
3491.40 5951
3491.96 6562
3492.52 7167
3493.08 7970
3493.63 8680
3494.19 9244
3494.75 10195
3495.31 10604
3495.86 11145
3496.42 11212
3496.98 11191
3497.54 11292
3498.09 11356
3498.65 10455
3499.21 10242
3499.77 9735
3500.33 9577
3500.88 9959
3501.44 10227
3502.00 10772
3502.56 11336
3503.12 12048
3503.67 12545
3504.23 12299
3504.79 12962
3505.35 12838
3505.91 12972
3506.47 13084
3507.03 13090
3507.58 13407
3508.14 13684
3508.70 13849
3509.26 14304
3509.82 13875
3510.38 14057
3510.94 13074
3511.49 12461
3512.05 11323
3512.61 10425
3513.17 9452
3513.73 8918
3514.29 7961
3514.85 7244
3515.41 6682
3515.97 6323
3516.53 6025
3517.09 5564
3517.64 5437
3518.20 5319
3518.76 4917
3519.32 4945
3519.88 5076
3520.44 5352
3521.00 5142
3521.56 4879
3522.12 5233
3522.68 5126
3523.24 5137
3523.80 5118
3524.36 5443
3524.92 5467
3525.48 5201
3526.04 5161
3526.60 5151
3527.16 5093
3527.72 5125
3528.28 4819
3528.84 5027
3529.40 4979
3529.96 4652
3530.52 4366
3531.08 4126
3531.64 4582
3532.20 4477
3532.76 4315
3533.32 4388
3533.89 4648
3534.45 4267
3535.01 4458
3535.57 4830
3536.13 4925
3536.69 4854
3537.25 4832
3537.81 4750
3538.37 4840
3538.93 5048
3539.49 4875
3540.06 4687
3540.62 4895
3541.18 4766
3541.74 4753
3542.30 4862
3542.86 4659
3543.42 4877
3543.98 5054
3544.55 4809
3545.11 4956
3545.67 4863
3546.23 5056
3546.79 5006
3547.35 5191
3547.92 5038
3548.48 4716
3549.04 4718
3549.60 4726
3550.16 4424
3550.72 4439
3551.29 4306
3551.85 4268
3552.41 4173
3552.97 4152
3553.54 4166
3554.10 4137
3554.66 4170
3555.22 4179
3555.78 3962
3556.35 3824
3556.91 3854
3557.47 3998
3558.03 3855
3558.60 3642
3559.16 3542
3559.72 3677
3560.29 3750
3560.85 3787
3561.41 3859
3561.97 4003
3562.54 3747
3563.10 3925
3563.66 4001
3564.23 4074
3564.79 4056
3565.35 3885
3565.91 3898
3566.48 4058
3567.04 3970
3567.60 4080
3568.17 4025
3568.73 3990
3569.29 4003
3569.86 3848
3570.42 3998
3570.99 3962
3571.55 3842
3572.11 3963
3572.68 3771
3573.24 3831
3573.80 3882
3574.37 3841
3574.93 3763
3575.50 3886
3576.06 3825
3576.62 3805
3577.19 3932
3577.75 3931
3578.32 4010
3578.88 4293
3579.44 4250
3580.01 4199
3580.57 4174
3581.14 4441
3581.70 4411
3582.27 4302
3582.83 4422
3583.40 4155
3583.96 4051
3584.52 4109
3585.09 4030
3585.65 3897
3586.22 3712
3586.78 3734
3587.35 3993
3587.91 3942
3588.48 3843
3589.04 3807
3589.61 3722
3590.17 3567
3590.74 3430
3591.30 3874
3591.87 3785
3592.43 3800
3593.00 3818
3593.56 3894
3594.13 3870
3594.70 3728
3595.26 3630
3595.83 3736
3596.39 3985
3596.96 3819
3597.52 3633
3598.09 3868
3598.65 3846
3599.22 3938
3599.79 3871
3600.35 3705
3600.92 3845
3601.48 3716
3602.05 3909
3602.62 3885
3603.18 3842
3603.75 3729
3604.32 3785
3604.88 3915
3605.45 3869
3606.01 3681
3606.58 3615
3607.15 3901
3607.71 3791
3608.28 3892
3608.85 3768
3609.41 3603
3609.98 3650
3610.55 3629
3611.11 3518
3611.68 3331
3612.25 3444
3612.81 3447
3613.38 3601
3613.95 3560
3614.51 3501
3615.08 3443
3615.65 3474
3616.22 3504
3616.78 3659
3617.35 3957
3617.92 4352
3618.48 4774
3619.05 5302
3619.62 6111
3620.19 6307
3620.75 6827
3621.32 7289
3621.89 7349
3622.46 7755
3623.02 7644
3623.59 7381
3624.16 7146
3624.73 6952
3625.30 6441
3625.86 5978
3626.43 5453
3627.00 4886
3627.57 4693
3628.14 4438
3628.70 4159
3629.27 3805
3629.84 3876
3630.41 3824
3630.98 3529
3631.55 3639
3632.11 3436
3632.68 3432
3633.25 3634
3633.82 3682
3634.39 3589
3634.96 3688
3635.52 3626
3636.09 3624
3636.66 3514
3637.23 3646
3637.80 3765
3638.37 3716
3638.94 3670
3639.51 3909
3640.08 3705
3640.64 3818
3641.21 4040
3641.78 4193
3642.35 4129
3642.92 4267
3643.49 4749
3644.06 4921
3644.63 5178
3645.20 5141
3645.77 5436
3646.34 5400
3646.91 5423
3647.48 5445
3648.05 5289
3648.62 5005
3649.19 4863
3649.76 4797
3650.33 4738
3650.90 4487
3651.47 4471
3652.03 4519
3652.60 4500
3653.17 4502
3653.75 4527
3654.32 4509
3654.89 4405
3655.46 4547
3656.03 4476
3656.60 4634
3657.17 4328
3657.74 4533
3658.31 4624
3658.88 4417
3659.45 4556
3660.02 4798
3660.59 4804
3661.16 4819
3661.73 4830
3662.30 4588
3662.87 4761
3663.44 4918
3664.01 4705
3664.59 4862
3665.16 4772
3665.73 4642
3666.30 4579
3666.87 4482
3667.44 4490
3668.01 4197
3668.58 4555
3669.15 4573
3669.73 4751
3670.30 4543
3670.87 4669
3671.44 4706
3672.01 4537
3672.58 4308
3673.15 4083
3673.73 4179
3674.30 4123
3674.87 3920
3675.44 4067
3676.01 4057
3676.58 4093
3677.16 4118
3677.73 4287
3678.30 4201
3678.87 3975
3679.44 4147
3680.02 4144
3680.59 4175
3681.16 4207
3681.73 4132
3682.31 4049
3682.88 4021
3683.45 3772
3684.02 3885
3684.60 3836
3685.17 3643
3685.74 3749
3686.31 3593
3686.89 3694
3687.46 3696
3688.03 3738
3688.60 3643
3689.18 3696
3689.75 3810
3690.32 3975
3690.90 4161
3691.47 4441
3692.04 4359
3692.61 4573
3693.19 4800
3693.76 4825
3694.33 4833
3694.91 4815
3695.48 4741
3696.05 4642
3696.63 4609
3697.20 4197
3697.77 4049
3698.35 3847
3698.92 3705
3699.50 4010
3700.07 3770
3700.64 3679
3701.22 3724
3701.79 3848
3702.36 3679
3702.94 3800
3703.51 3976
3704.09 3688
3704.66 3788
3705.23 4002
3705.81 3975
3706.38 3920
3706.96 3646
3707.53 3755
3708.11 3805
3708.68 3909
3709.25 3916
3709.83 3998
3710.40 4178
3710.98 3930
3711.55 3869
3712.13 3989
3712.70 3991
3713.28 3654
3713.85 3742
3714.43 4063
3715.00 4002
3715.58 3761
3716.15 3810
3716.73 3781
3717.30 3729
3717.88 3686
3718.45 3687
3719.03 3836
3719.60 3718
3720.18 3561
3720.75 3603
3721.33 3526
3721.90 3534
3722.48 3662
3723.05 3609
3723.63 3623
3724.20 3562
3724.78 3426
3725.36 3545
3725.93 3629
3726.51 3374
3727.08 3398
3727.66 3311
3728.23 3344
3728.81 3356
3729.39 3265
3729.96 3180
3730.54 3405
3731.11 3576
3731.69 3615
3732.27 3838
3732.84 3702
3733.42 3919
3734.00 4376
3734.57 4237
3735.15 4249
3735.72 4563
3736.30 4686
3736.88 4539
3737.45 4518
3738.03 4762
3738.61 4751
3739.18 4608
3739.76 4399
3740.34 4154
3740.92 4109
3741.49 4179
3742.07 3824
3742.65 3638
3743.22 3627
3743.80 3625
3744.38 3784
3744.95 3513
3745.53 3612
3746.11 3975
3746.69 3756
3747.26 3836
3747.84 3947
3748.42 4134
3749.00 4100
3749.57 4194
3750.15 4408
3750.73 4389
3751.31 4447
3751.88 4435
3752.46 4445
3753.04 4389
3753.62 4358
3754.19 4320
3754.77 4038
3755.35 3923
3755.93 3857
3756.51 3891
3757.08 3575
3757.66 3487
3758.24 3452
3758.82 3402
3759.40 3357
3759.98 3361
3760.55 3327
3761.13 3377
3761.71 3442
3762.29 3452
3762.87 3386
3763.45 3408
3764.03 3484
3764.60 3625
3765.18 3781
3765.76 3852
3766.34 3712
3766.92 3785
3767.50 3865
3768.08 3586
3768.66 3692
3769.24 3773
3769.81 3562
3770.39 3440
3770.97 3496
3771.55 3373
3772.13 3355
3772.71 3281
3773.29 3407
3773.87 3506
3774.45 3371
3775.03 3432
3775.61 3523
3776.19 3492
3776.77 3533
3777.35 3530
3777.93 3500
3778.51 3321
3779.09 3270
3779.67 3382
3780.25 3522
3780.83 3639
3781.41 3527
3781.99 3498
3782.57 3614
3783.15 3371
3783.73 3523
3784.31 3167
3784.89 3341
3785.47 3420
3786.05 3427
3786.63 3498
3787.21 3315
3787.79 3402
3788.37 3326
3788.95 3614
3789.53 3384
3790.11 3410
3790.69 3327
3791.27 3394
3791.85 3340
3792.43 3205
3793.01 3406
3793.59 3561
3794.18 3375
3794.76 3289
3795.34 3272
3795.92 3421
3796.50 3346
3797.08 3435
3797.66 3471
3798.24 3401
3798.83 3254
3799.41 3540
3799.99 3261
3800.57 3541
3801.15 3420
3801.73 3494
3802.31 3553
3802.90 3516
3803.48 3827
3804.06 3721
3804.64 3772
3805.22 3879
3805.80 4015
3806.39 3902
3806.97 3992
3807.55 4070
3808.13 4078
3808.71 4272
3809.30 4258
3809.88 4227
3810.46 4261
3811.04 4036
3811.63 4131
3812.21 4174
3812.79 4499
3813.37 4464
3813.95 4399
3814.54 4261
3815.12 4512
3815.70 4566
3816.29 4446
3816.87 4364
3817.45 4464
3818.03 4270
3818.62 4463
3819.20 4544
3819.78 4422
3820.36 4489
3820.95 4421
3821.53 4404
3822.11 4220
3822.70 4043
3823.28 4019
3823.86 3802
3824.45 3741
3825.03 3707
3825.61 3665
3826.20 3367
3826.78 3506
3827.36 3596
3827.95 3498
3828.53 3421
3829.11 3518
3829.70 3430
3830.28 3397
3830.87 3631
3831.45 3498
3832.03 3357
3832.62 3414
3833.20 3368
3833.79 3364
3834.37 3268
3834.95 3376
3835.54 3304
3836.12 3513
3836.71 3387
3837.29 3463
3837.87 3366
3838.46 3356
3839.04 3295
3839.63 3343
3840.21 3233
3840.80 3360
3841.38 3205
3841.97 3386
3842.55 3180
3843.13 2954
3843.72 3015
3844.30 3277
3844.89 3185
3845.47 3133
3846.06 3310
3846.64 3171
3847.23 3233
3847.81 3337
3848.40 3226
3848.98 3144
3849.57 3192
3850.15 3292
3850.74 3276
3851.33 3318
3851.91 3447
3852.50 3258
3853.08 3115
3853.67 3124
3854.25 3139
3854.84 3305
3855.42 3325
3856.01 3330
3856.60 3187
3857.18 3326
3857.77 3300
3858.35 3396
3858.94 3488
3859.52 3441
3860.11 3553
3860.70 3859
3861.28 3873
3861.87 4387
3862.45 4674
3863.04 4967
3863.63 5335
3864.21 5635
3864.80 6152
3865.39 6433
3865.97 6615
3866.56 6506
3867.15 6746
3867.73 6262
3868.32 5867
3868.91 5588
3869.49 5330
3870.08 4891
3870.67 4614
3871.25 4437
3871.84 4073
3872.43 3922
3873.01 3776
3873.60 3927
3874.19 3912
3874.77 3660
3875.36 3630
3875.95 3846
3876.54 3855
3877.12 3912
3877.71 4162
3878.30 4033
3878.89 3776
3879.47 3726
3880.06 3682
3880.65 3765
3881.24 3578
3881.82 3619
3882.41 3720
3883.00 3566
3883.59 3417
3884.17 3402
3884.76 3374
3885.35 3402
3885.94 3249
3886.53 3117
3887.11 3134
3887.70 3231
3888.29 3326
3888.88 3313
3889.47 3277
3890.05 3247
3890.64 3062
3891.23 3407
3891.82 3514
3892.41 3857
3893.00 3856
3893.59 3815
3894.17 3738
3894.76 3901
3895.35 3904
3895.94 3803
3896.53 3701
3897.12 3806
3897.71 3849
3898.30 3727
3898.88 3705
3899.47 3659
3900.06 3577
3900.65 3759
3901.24 3654
3901.83 3524
3902.42 3633
3903.01 3810
3903.60 3583
3904.19 3652
3904.78 3457
3905.37 3324
3905.95 3401
3906.54 3539
3907.13 3419
3907.72 3361
3908.31 3557
3908.90 3387
3909.49 3320
3910.08 3432
3910.67 3491
3911.26 3434
3911.85 3414
3912.44 3261
3913.03 3178
3913.62 3261
3914.21 3193
3914.80 3109
3915.39 3004
3915.98 3072
3916.57 3096
3917.16 3020
3917.75 2939
3918.34 2931
3918.93 3037
3919.52 3142
3920.12 3108
3920.71 3119
3921.30 3137
3921.89 2973
3922.48 3027
3923.07 3143
3923.66 3217
3924.25 3464
3924.84 3278
3925.43 3166
3926.02 2997
3926.61 3065
3927.20 2937
3927.80 2985
3928.39 3001
3928.98 2820
3929.57 2760
3930.16 2874
3930.75 2974
3931.34 2876
3931.94 2874
3932.53 2862
3933.12 2822
3933.71 2876
3934.30 3013
3934.89 2784
3935.48 2869
3936.08 2720
3936.67 2863
3937.26 2796
3937.85 2850
3938.44 2686
3939.04 2957
3939.63 2919
3940.22 2763
3940.81 2793
3941.40 2978
3942.00 2753
3942.59 2911
3943.18 3048
3943.77 3236
3944.37 3263
3944.96 3183
3945.55 3059
3946.14 3144
3946.74 3099
3947.33 3144
3947.92 3113
3948.51 3088
3949.11 3157
3949.70 3163
3950.29 2949
3950.88 2879
3951.48 2850
3952.07 2953
3952.66 2936
3953.26 3000
3953.85 2879
3954.44 2955
3955.04 3072
3955.63 2902
3956.22 2932
3956.82 3092
3957.41 3134
3958.00 2881
3958.60 3052
3959.19 2885
3959.78 2849
3960.38 2972
3960.97 3141
3961.56 2956
3962.16 3108
3962.75 3107
3963.34 3033
3963.94 3190
3964.53 3240
3965.13 3117
3965.72 3230
3966.31 2952
3966.91 3033
3967.50 3203
3968.10 3219
3968.69 3255
3969.28 3013
3969.88 2955
3970.47 3176
3971.07 3135
3971.66 3293
3972.26 3184
3972.85 3257
3973.45 3148
3974.04 3041
3974.63 2983
3975.23 2938
3975.82 2970
3976.42 3022
3977.01 3065
3977.61 3121
3978.20 3020
3978.80 3213
3979.39 3036
3979.99 3015
3980.58 3333
3981.18 3293
3981.77 3540
3982.37 3413
3982.96 3378
3983.56 3117
3984.15 3097
3984.75 3089
3985.35 3389
3985.94 3290
3986.54 3212
3987.13 3362
3987.73 3165
3988.32 3402
3988.92 3349
3989.51 3240
3990.11 3398
3990.71 3496
3991.30 3201
3991.90 3156
3992.49 3111
3993.09 3115
3993.69 3213
3994.28 3231
3994.88 3214
3995.47 3156
3996.07 3208
3996.67 3354
3997.26 3142
3997.86 3426
3998.46 3359
3999.05 3424
3999.65 3241
4000.25 3253
4000.84 3067
4001.44 3154
4002.04 3243
4002.63 3235
4003.23 3334
4003.83 3344
4004.42 3286
4005.02 3586
4005.62 3357
4006.21 3249
4006.81 3258
4007.41 3554
4008.01 3518
4008.60 3545
4009.20 3646
4009.80 3763
4010.39 3706
4010.99 3744
4011.59 3753
4012.19 3853
4012.78 3953
4013.38 3973
4013.98 3767
4014.58 3779
4015.17 3660
4015.77 3737
4016.37 3808
4016.97 3755
4017.57 3764
4018.16 3746
4018.76 3714
4019.36 3762
4019.96 3692
4020.56 3819
4021.15 3780
4021.75 3909
4022.35 3871
4022.95 3795
4023.55 3842
4024.14 3812
4024.74 3618
4025.34 3443
4025.94 3229
4026.54 3295
4027.14 3320
4027.74 3646
4028.33 3580
4028.93 3382
4029.53 3456
4030.13 3645
4030.73 3677
4031.33 3820
4031.93 3743
4032.53 3811
4033.12 3761
4033.72 3814
4034.32 3796
4034.92 3847
4035.52 3664
4036.12 3969
4036.72 3645
4037.32 3641
4037.92 3551
4038.52 3310
4039.12 3187
4039.72 3256
4040.32 3307
4040.92 3238
4041.52 3251
4042.12 3403
4042.71 3322
4043.31 3234
4043.91 3076
4044.51 3082
4045.11 3035
4045.71 2972
4046.31 3025
4046.91 3158
4047.51 3223
4048.11 3057
4048.71 3034
4049.31 3055
4049.91 2736
4050.52 3046
4051.12 3133
4051.72 3029
4052.32 3053
4052.92 3242
4053.52 3165
4054.12 3110
4054.72 2963
4055.32 3138
4055.92 3005
4056.52 3159
4057.12 3099
4057.72 3005
4058.32 3034
4058.92 3105
4059.52 3142
4060.13 3118
4060.73 3121
4061.33 2992
4061.93 2880
4062.53 2995
4063.13 3039
4063.73 2831
4064.33 2745
4064.94 2898
4065.54 2707
4066.14 2718
4066.74 2713
4067.34 2701
4067.94 2876
4068.54 2810
4069.15 2611
4069.75 2729
4070.35 2785
4070.95 2810
4071.55 2847
4072.16 2845
4072.76 2873
4073.36 2829
4073.96 2813
4074.56 2747
4075.17 2723
4075.77 2940
4076.37 2823
4076.97 2817
4077.57 2949
4078.18 2785
4078.78 2743
4079.38 3085
4079.98 2925
4080.59 2949
4081.19 3135
4081.79 2778
4082.39 2675
4083.00 2936
4083.60 2919
4084.20 2909
4084.81 2993
4085.41 2982
4086.01 2953
4086.61 2855
4087.22 2844
4087.82 2785
4088.42 2684
4089.03 2627
4089.63 2617
4090.23 2505
4090.84 2798
4091.44 2800
4092.04 2857
4092.65 2978
4093.25 2874
4093.85 2650
4094.46 2585
4095.06 2726
4095.66 2719
4096.27 2680
4096.87 2829
4097.48 2653
4098.08 2741
4098.68 2806
4099.29 2900
4099.89 3183
4100.49 2881
4101.10 2886
4101.70 2918
4102.31 2901
4102.91 3012
4103.52 3056
4104.12 2850
4104.72 2905
4105.33 2808
4105.93 2899
4106.54 2817
4107.14 2710
4107.75 2966
4108.35 2742
4108.96 2610
4109.56 2642
4110.16 2737
4110.77 2787
4111.37 2807
4111.98 2626
4112.58 2635
4113.19 2938
4113.79 2959
4114.40 2912
4115.00 2845
4115.61 2806
4116.21 2881
4116.82 2766
4117.42 2781
4118.03 2676
4118.64 2768
4119.24 2848
4119.85 2856
4120.45 2823
4121.06 2615
4121.66 2729
4122.27 2963
4122.87 2809
4123.48 2747
4124.09 2822
4124.69 2931
4125.30 2954
4125.90 2836
4126.51 2951
4127.11 3056
4127.72 2869
4128.33 2818
4128.93 2780
4129.54 2758
4130.14 2912
4130.75 2778
4131.36 2901
4131.96 2910
4132.57 2890
4133.18 2653
4133.78 2693
4134.39 3002
4135.00 2918
4135.60 2996
4136.21 2992
4136.82 3000
4137.42 2909
4138.03 2816
4138.64 3171
4139.24 3220
4139.85 3207
4140.46 3183
4141.06 3249
4141.67 3246
4142.28 3558
4142.88 3454
4143.49 3659
4144.10 3769
4144.71 3758
4145.31 3504
4145.92 3623
4146.53 3756
4147.14 3636
4147.74 3602
4148.35 3482
4148.96 3398
4149.57 3100
4150.17 3030
4150.78 3149
4151.39 3096
4152.00 3093
4152.60 2844
4153.21 2938
4153.82 2798
4154.43 2922
4155.04 2743
4155.64 2641
4156.25 2814
4156.86 2770
4157.47 2784
4158.08 2801
4158.69 2747
4159.29 2787
4159.90 2745
4160.51 2724
4161.12 2831
4161.73 2797
4162.34 2694
4162.94 2713
4163.55 2931
4164.16 2896
4164.77 2864
4165.38 2920
4165.99 2851
4166.60 3077
4167.21 3108
4167.81 3303
4168.42 3370
4169.03 3142
4169.64 3188
4170.25 3301
4170.86 3321
4171.47 3195
4172.08 3203
4172.69 3055
4173.30 3085
4173.91 3015
4174.52 3037
4175.13 3011
4175.74 3092
4176.34 3068
4176.95 3097
4177.56 3257
4178.17 2955
4178.78 3023
4179.39 3069
4180.00 2914
4180.61 3163
4181.22 3172
4181.83 3160
4182.44 3069
4183.05 3016
4183.66 3099
4184.27 3042
4184.88 3170
4185.49 3079
4186.10 3108
4186.71 2992
4187.32 2905
4187.93 2798
4188.55 3052
4189.16 2917
4189.77 2711
4190.38 2872
4190.99 2977
4191.60 3034
4192.21 2877
4192.82 2876
4193.43 2917
4194.04 3106
4194.65 3196
4195.26 3352
4195.87 3601
4196.49 3627
4197.10 3689
4197.71 3670
4198.32 3906
4198.93 4014
4199.54 3876
4200.15 4163
4200.76 4149
4201.38 4051
4201.99 3871
4202.60 3660
4203.21 3458
4203.82 3598
4204.43 3370
4205.04 3379
4205.66 3175
4206.27 3063
4206.88 3136
4207.49 3246
4208.10 3165
4208.72 3106
4209.33 2968
4209.94 3093
4210.55 2795
4211.16 2930
4211.78 3093
4212.39 3219
4213.00 3066
4213.61 3039
4214.22 3073
4214.84 3010
4215.45 3034
4216.06 3171
4216.67 3147
4217.29 3184
4217.90 3307
4218.51 3216
4219.13 3417
4219.74 3411
4220.35 3378
4220.96 3652
4221.58 3735
4222.19 3733
4222.80 3798
4223.42 4201
4224.03 4412
4224.64 4420
4225.25 4649
4225.87 4512
4226.48 4774
4227.09 4775
4227.71 4963
4228.32 4939
4228.93 5143
4229.55 5122
4230.16 4975
4230.77 5150
4231.39 5216
4232.00 5050
4232.62 5303
4233.23 5218
4233.84 5357
4234.46 5204
4235.07 5402
4235.68 5580
4236.30 5563
4236.91 5763
4237.53 6105
4238.14 6318
4238.75 6692
4239.37 6593
4239.98 6454
4240.60 6601
4241.21 6298
4241.83 5746
4242.44 5299
4243.05 5083
4243.67 4731
4244.28 4351
4244.90 4225
4245.51 3905
4246.13 3875
4246.74 3782
4247.36 3489
4247.97 3569
4248.59 3617
4249.20 3754
4249.82 3841
4250.43 3696
4251.05 3437
4251.66 3716
4252.28 3822
4252.89 3671
4253.51 3641
4254.12 3518
4254.74 3648
4255.35 3549
4255.97 3451
4256.58 3719
4257.20 3692
4257.81 3466
4258.43 3397
4259.05 3467
4259.66 3335
4260.28 3376
4260.89 3374
4261.51 3462
4262.12 3533
4262.74 3328
4263.36 3301
4263.97 3245
4264.59 3393
4265.20 3361
4265.82 3198
4266.44 3414
4267.05 3343
4267.67 3398
4268.28 3185
4268.90 3198
4269.52 3325
4270.13 3682
4270.75 3399
4271.37 3325
4271.98 3294
4272.60 3314
4273.22 3181
4273.83 3134
4274.45 3152
4275.07 3174
4275.68 3118
4276.30 3140
4276.92 3224
4277.53 3232
4278.15 3229
4278.77 3292
4279.38 3582
4280.00 3338
4280.62 3474
4281.24 3630
4281.85 3628
4282.47 3770
4283.09 3428
4283.70 3424
4284.32 3267
4284.94 3300
4285.56 3317
4286.17 3074
4286.79 3015
4287.41 3022
4288.03 3049
4288.65 3004
4289.26 2806
4289.88 2808
4290.50 3068
4291.12 3010
4291.73 3020
4292.35 3074
4292.97 3020
4293.59 3187
4294.21 3160
4294.83 3016
4295.44 2928
4296.06 2983
4296.68 3057
4297.30 2999
4297.92 2919
4298.54 2715
4299.15 2754
4299.77 2923
4300.39 2802
4301.01 2740
4301.63 2856
4302.25 2990
4302.87 2962
4303.48 2977
4304.10 2968
4304.72 2997
4305.34 2875
4305.96 2851
4306.58 2897
4307.20 2873
4307.82 2941
4308.44 2895
4309.06 3026
4309.67 2877
4310.29 2871
4310.91 2848
4311.53 2880
4312.15 2866
4312.77 2913
4313.39 2913
4314.01 2822
4314.63 3082
4315.25 2972
4315.87 2745
4316.49 2934
4317.11 2847
4317.73 2853
4318.35 2852
4318.97 2838
4319.59 2798
4320.21 2876
4320.83 2831
4321.45 2923
4322.07 3022
4322.69 2782
4323.31 2797
4323.93 2922
4324.55 3104
4325.17 3099
4325.79 2962
4326.41 2997
4327.03 2970
4327.65 3072
4328.27 3110
4328.89 3312
4329.51 3358
4330.13 3247
4330.76 3193
4331.38 3156
4332.00 3308
4332.62 3207
4333.24 3196
4333.86 3184
4334.48 3238
4335.10 3078
4335.72 2976
4336.34 3150
4336.97 3175
4337.59 3343
4338.21 3396
4338.83 3734
4339.45 3760
4340.07 3611
4340.69 3369
4341.31 3708
4341.94 3627
4342.56 3856
4343.18 3948
4343.80 3857
4344.42 3739
4345.04 3984
4345.67 3929
4346.29 4008
4346.91 4473
4347.53 5124
4348.15 5415
4348.78 6182
4349.40 6836
4350.02 7300
4350.64 7517
4351.26 7867
4351.89 7934
4352.51 7627
4353.13 7312
4353.75 6783
4354.38 5992
4355.00 5242
4355.62 4852
4356.24 4407
4356.87 4111
4357.49 3649
4358.11 3684
4358.74 3576
4359.36 3726
4359.98 3668
4360.60 3364
4361.23 3399
4361.85 3485
4362.47 3457
4363.10 3413
4363.72 3402
4364.34 3395
4364.97 3467
4365.59 3461
4366.21 3260
4366.83 3197
4367.46 3101
4368.08 3303
4368.71 3196
4369.33 3264
4369.95 3147
4370.58 3183
4371.20 2918
4371.82 2955
4372.45 3117
4373.07 2995
4373.69 2801
4374.32 2791
4374.94 2968
4375.57 2745
4376.19 2670
4376.81 2783
4377.44 3007
4378.06 2914
4378.69 2709
4379.31 2792
4379.94 2807
4380.56 2914
4381.18 2972
4381.81 2856
4382.43 2826
4383.06 3025
4383.68 3070
4384.31 3010
4384.93 3198
4385.56 3083
4386.18 3102
4386.81 3133
4387.43 3061
4388.05 3011
4388.68 2991
4389.30 2968
4389.93 2913
4390.55 2790
4391.18 2829
4391.81 2775
4392.43 2745
4393.06 2949
4393.68 2687
4394.31 2670
4394.93 2775
4395.56 2800
4396.18 2803
4396.81 2830
4397.43 2752
4398.06 2758
4398.68 2815
4399.31 2828
4399.94 2854
4400.56 2841
4401.19 2795
4401.81 2789
4402.44 2795
4403.06 2900
4403.69 2848
4404.32 2828
4404.94 2987
4405.57 2905
4406.20 3035
4406.82 3031
4407.45 2751
4408.07 2798
4408.70 2943
4409.33 2950
4409.95 2938
4410.58 3099
4411.21 2893
4411.83 2845
4412.46 2813
4413.09 2956
4413.71 2927
4414.34 2836
4414.97 2997
4415.59 3012
4416.22 2966
4416.85 2918
4417.47 2899
4418.10 2838
4418.73 2920
4419.35 2950
4419.98 2798
4420.61 2806
4421.24 2858
4421.86 2757
4422.49 2855
4423.12 2787
4423.75 2755
4424.37 2554
4425.00 2660
4425.63 2691
4426.26 2722
4426.88 2612
4427.51 2784
4428.14 2721
4428.77 2444
4429.39 2471
4430.02 2533
4430.65 2531
4431.28 2534
4431.91 2537
4432.53 2560
4433.16 2545
4433.79 2447
4434.42 2378
4435.05 2444
4435.67 2525
4436.30 2654
4436.93 2788
4437.56 2559
4438.19 2696
4438.82 2573
4439.44 2578
4440.07 2607
4440.70 2629
4441.33 2715
4441.96 2721
4442.59 2756
4443.22 2554
4443.85 2431
4444.47 2321
4445.10 2394
4445.73 2322
4446.36 2614
4446.99 2545
4447.62 2529
4448.25 2525
4448.88 2586
4449.51 2700
4450.14 2618
4450.77 2875
4451.39 2617
4452.02 2631
4452.65 2634
4453.28 2811
4453.91 2862
4454.54 2651
4455.17 2795
4455.80 2641
4456.43 2549
4457.06 2472
4457.69 2651
4458.32 2706
4458.95 2779
4459.58 2723
4460.21 2805
4460.84 2729
4461.47 2892
4462.10 2956
4462.73 3001
4463.36 2814
4463.99 2739
4464.62 2566
4465.25 2522
4465.88 2569
4466.51 2518
4467.14 2630
4467.77 2560
4468.40 2582
4469.03 2354
4469.67 2351
4470.30 2541
4470.93 2602
4471.56 2547
4472.19 2511
4472.82 2355
4473.45 2505
4474.08 2445
4474.71 2381
4475.34 2468
4475.97 2542
4476.61 2707
4477.24 2684
4477.87 2447
4478.50 2533
4479.13 2624
4479.76 2371
4480.39 2672
4481.02 2539
4481.66 2453
4482.29 2596
4482.92 2670
4483.55 2719
4484.18 2566
4484.81 2542
4485.45 2742
4486.08 2830
4486.71 2853
4487.34 2790
4487.97 2769
4488.61 2701
4489.24 2608
4489.87 2646
4490.50 2645
4491.13 2791
4491.77 2801
4492.40 2695
4493.03 2714
4493.66 2726
4494.30 2768
4494.93 2861
4495.56 2809
4496.19 2557
4496.83 2706
4497.46 2758
4498.09 2527
4498.72 2609
4499.36 2594
4499.99 2697
4500.62 2709
4501.25 2724
4501.89 2882
4502.52 2996
4503.15 2982
4503.79 3349
4504.42 3290
4505.05 3414
4505.69 3474
4506.32 3279
4506.95 3453
4507.59 3455
4508.22 3535
4508.85 3513
4509.49 3260
4510.12 3313
4510.75 3042
4511.39 3014
4512.02 2933
4512.65 2897
4513.29 3088
4513.92 2913
4514.56 2830
4515.19 2932
4515.82 3059
4516.46 2955
4517.09 2906
4517.73 2907
4518.36 3099
4518.99 2871
4519.63 2980
4520.26 2786
4520.90 2722
4521.53 2601
4522.16 2835
4522.80 2745
4523.43 2691
4524.07 2982
4524.70 2935
4525.34 2889
4525.97 2830
4526.61 2789
4527.24 2812
4527.88 2979
4528.51 2761
4529.15 3020
4529.78 3210
4530.42 3580
4531.05 3750
4531.69 4127
4532.32 4610
4532.96 4928
4533.59 5431
4534.23 6145
4534.86 6796
4535.50 6841
4536.13 7405
4536.77 7509
4537.40 7299
4538.04 7203
4538.67 6572
4539.31 5862
4539.94 5465
4540.58 4961
4541.22 4399
4541.85 4120
4542.49 3777
4543.12 3394
4543.76 3326
4544.40 3087
4545.03 3152
4545.67 2980
4546.30 2996
4546.94 2809
4547.58 2869
4548.21 2894
4548.85 2891
4549.48 2858
4550.12 2867
4550.76 3014
4551.39 2956
4552.03 3090
4552.67 3008
4553.30 3056
4553.94 3030
4554.58 2947
4555.21 2695
4555.85 2698
4556.49 2809
4557.12 3013
4557.76 2836
4558.40 2939
4559.03 2988
4559.67 2927
4560.31 2909
4560.94 2762
4561.58 2829
4562.22 2843
4562.86 2907
4563.49 2995
4564.13 2808
4564.77 2833
4565.41 2905
4566.04 2845
4566.68 2985
4567.32 2952
4567.96 2907
4568.59 2957
4569.23 3086
4569.87 3081
4570.51 2916
4571.14 2869
4571.78 2814
4572.42 3072
4573.06 3061
4573.70 3177
4574.33 3130
4574.97 3045
4575.61 3003
4576.25 2969
4576.89 2879
4577.52 3025
4578.16 2872
4578.80 2820
4579.44 2825
4580.08 2793
4580.72 2790
4581.35 2680
4581.99 2629
4582.63 2778
4583.27 2796
4583.91 2773
4584.55 2908
4585.19 2911
4585.83 2920
4586.46 2832
4587.10 2918
4587.74 2781
4588.38 2726
4589.02 2791
4589.66 2914
4590.30 2745
4590.94 3085
4591.58 3102
4592.22 3055
4592.85 3147
4593.49 3082
4594.13 3092
4594.77 3329
4595.41 3465
4596.05 3432
4596.69 3337
4597.33 3371
4597.97 3418
4598.61 3317
4599.25 3368
4599.89 3245
4600.53 3261
4601.17 2798
4601.81 2855
4602.45 2961
4603.09 2871
4603.73 2776
4604.37 2890
4605.01 2779
4605.65 3066
4606.29 2867
4606.93 2989
4607.57 2890
4608.21 3005
4608.85 2905
4609.49 2943
4610.13 2916
4610.77 2978
4611.41 2965
4612.05 2930
4612.70 3000
4613.34 3084
4613.98 3148
4614.62 3135
4615.26 2944
4615.90 2882
4616.54 3011
4617.18 2947
4617.82 2856
4618.46 2917
4619.10 2890
4619.75 2971
4620.39 3079
4621.03 2875
4621.67 2720
4622.31 2613
4622.95 2643
4623.59 2679
4624.24 2704
4624.88 2672
4625.52 2620
4626.16 2682
4626.80 2703
4627.44 2701
4628.09 2751
4628.73 2851
4629.37 2652
4630.01 2638
4630.65 2890
4631.29 2727
4631.94 2666
4632.58 2628
4633.22 2699
4633.86 2747
4634.51 2583
4635.15 2608
4635.79 2623
4636.43 2782
4637.07 2806
4637.72 2865
4638.36 2856
4639.00 2901
4639.64 2971
4640.29 3134
4640.93 3131
4641.57 3187
4642.21 3148
4642.86 3071
4643.50 3027
4644.14 3173
4644.79 3158
4645.43 3228
4646.07 3202
4646.72 3054
4647.36 2843
4648.00 2809
4648.64 2903
4649.29 2913
4649.93 2813
4650.57 2814
4651.22 2653
4651.86 2576
4652.50 2756
4653.15 2754
4653.79 2798
4654.44 2731
4655.08 2753
4655.72 2921
4656.37 3002
4657.01 2965
4657.65 3022
4658.30 2956
4658.94 3158
4659.59 3025
4660.23 2819
4660.87 2814
4661.52 2633
4662.16 2706
4662.81 2748
4663.45 2662
4664.09 2388
4664.74 2577
4665.38 2648
4666.03 2562
4666.67 2509
4667.32 2444
4667.96 2518
4668.61 2551
4669.25 2570
4669.89 2685
4670.54 2415
4671.18 2363
4671.83 2395
4672.47 2361
4673.12 2395
4673.76 2538
4674.41 2641
4675.05 2433
4675.70 2643
4676.34 2841
4676.99 2625
4677.63 2718
4678.28 2746
4678.92 2850
4679.57 2685
4680.22 2818
4680.86 2698
4681.51 2623
4682.15 2510
4682.80 2681
4683.44 2634
4684.09 2702
4684.73 2593
4685.38 2680
4686.03 2682
4686.67 2665
4687.32 2676
4687.96 2747
4688.61 2837
4689.25 2579
4689.90 2512
4690.55 2744
4691.19 2701
4691.84 2581
4692.49 2575
4693.13 2699
4693.78 2625
4694.42 2502
4695.07 2561
4695.72 2569
4696.36 2686
4697.01 2611
4697.66 2694
4698.30 2898
4698.95 2824
4699.60 3037
4700.24 3126
4700.89 3159
4701.54 3298
4702.18 3549
4702.83 3535
4703.48 3446
4704.12 3508
4704.77 3658
4705.42 3386
4706.07 3295
4706.71 3365
4707.36 3014
4708.01 3011
4708.66 2955
4709.30 2778
4709.95 2918
4710.60 2821
4711.24 2818
4711.89 2916
4712.54 2645
4713.19 2836
4713.84 2803
4714.48 2818
4715.13 2661
4715.78 2688
4716.43 2830
4717.07 2909
4717.72 2731
4718.37 2528
4719.02 2769
4719.67 2744
4720.31 2776
4720.96 2706
4721.61 2704
4722.26 2583
4722.91 2586
4723.56 2678
4724.20 2798
4724.85 2914
4725.50 2746
4726.15 2739
4726.80 2834
4727.45 2891
4728.10 2910
4728.74 2979
4729.39 3276
4730.04 3209
4730.69 3038
4731.34 3218
4731.99 3128
4732.64 3013
4733.29 2977
4733.94 3035
4734.58 3008
4735.23 2927
4735.88 2962
4736.53 2856
4737.18 2577
4737.83 2686
4738.48 2585
4739.13 2561
4739.78 2673
4740.43 2743
4741.08 2551
4741.73 2675
4742.38 2664
4743.03 2862
4743.68 2767
4744.33 2889
4744.98 2932
4745.63 2801
4746.28 2911
4746.93 2870
4747.58 2783
4748.23 2776
4748.88 2820
4749.53 2761
4750.18 2895
4750.83 3048
4751.48 2987
4752.13 2818
4752.78 3055
4753.43 3188
4754.08 3046
4754.73 3132
4755.38 2978
4756.03 3258
4756.68 3256
4757.33 3135
4757.98 3122
4758.63 3008
4759.28 2978
4759.93 2970
4760.59 3083
4761.24 2972
4761.89 3022
4762.54 3006
4763.19 2928
4763.84 2947
4764.49 3044
4765.14 3116
4765.79 2885
4766.45 2898
4767.10 2978
4767.75 3084
4768.40 3295
4769.05 3233
4769.70 3403
4770.35 3706
4771.01 3786
4771.66 3790
4772.31 3937
4772.96 3791
4773.61 3716
4774.26 3628
4774.92 3467
4775.57 3394
4776.22 3121
4776.87 2831
4777.52 2826
4778.18 2821
4778.83 2738
4779.48 2688
4780.13 2667
4780.79 2711
4781.44 2832
4782.09 2813
4782.74 2735
4783.40 2926
4784.05 3017
4784.70 2852
4785.35 2966
4786.01 2996
4786.66 2918
4787.31 2823
4787.96 3151
4788.62 2948
4789.27 2780
4789.92 2742
4790.58 2730
4791.23 2678
4791.88 2648
4792.53 2591
4793.19 2557
4793.84 2742
4794.49 2995
4795.15 2695
4795.80 2723
4796.45 2671
4797.11 2588
4797.76 2666
4798.41 2587
4799.07 2548
4799.72 2536
4800.37 2633
4801.03 2399
4801.68 2514
4802.34 2607
4802.99 2469
4803.64 2514
4804.30 2486
4804.95 2606
4805.61 2560
4806.26 2513
4806.91 2601
4807.57 2624
4808.22 2550
4808.88 2682
4809.53 2581
4810.18 2714
4810.84 2711
4811.49 2634
4812.15 2682
4812.80 2734
4813.46 2807
4814.11 2566
4814.77 2568
4815.42 2597
4816.07 2543
4816.73 2491
4817.38 2524
4818.04 2519
4818.69 2644
4819.35 2771
4820.00 2576
4820.66 2609
4821.31 2653
4821.97 2771
4822.62 2710
4823.28 2913
4823.93 2999
4824.59 2996
4825.24 3052
4825.90 2982
4826.56 3051
4827.21 3090
4827.87 3076
4828.52 3260
4829.18 3197
4829.83 3195
4830.49 3129
4831.14 3074
4831.80 3122
4832.46 3166
4833.11 3099
4833.77 3119
4834.42 2980
4835.08 3262
4835.74 3063
4836.39 2943
4837.05 3128
4837.70 3237
4838.36 3249
4839.02 3363
4839.67 3515
4840.33 3413
4840.99 3624
4841.64 3380
4842.30 3383
4842.96 3491
4843.61 3599
4844.27 3675
4844.92 3675
4845.58 3491
4846.24 3485
4846.90 3486
4847.55 3423
4848.21 3240
4848.87 3329
4849.52 3438
4850.18 3310
4850.84 3386
4851.49 3400
4852.15 3655
4852.81 3535
4853.47 3829
4854.12 3831
4854.78 3766
4855.44 4015
4856.09 4056
4856.75 4140
4857.41 3984
4858.07 3970
4858.72 3852
4859.38 3856
4860.04 3728
4860.70 3903
4861.36 3689
4862.01 3687
4862.67 3689
4863.33 3710
4863.99 3963
4864.64 3805
4865.30 3641
4865.96 3742
4866.62 3962
4867.28 3779
4867.94 3960
4868.59 4004
4869.25 4045
4869.91 3969
4870.57 4092
4871.23 4140
4871.89 3898
4872.54 3838
4873.20 3876
4873.86 3772
4874.52 3969
4875.18 3874
4875.84 3812
4876.50 3712
4877.16 3590
4877.81 3663
4878.47 3644
4879.13 3631
4879.79 3568
4880.45 3604
4881.11 3608
4881.77 3532
4882.43 3310
4883.09 3250
4883.75 3425
4884.41 3370
4885.06 3497
4885.72 3309
4886.38 3401
4887.04 3253
4887.70 3240
4888.36 3152
4889.02 3153
4889.68 3184
4890.34 3254
4891.00 3176
4891.66 3358
4892.32 3179
4892.98 3280
4893.64 3391
4894.30 3454
4894.96 3358
4895.62 3570
4896.28 3567
4896.94 3509
4897.60 3525
4898.26 3525
4898.92 3419
4899.58 3385
4900.24 3304
4900.90 3231
4901.56 3162
4902.22 3250
4902.88 3328
4903.54 3018
4904.21 3261
4904.87 3330
4905.53 3271
4906.19 3080
4906.85 3077
4907.51 3164
4908.17 2993
4908.83 2905
4909.49 3023
4910.15 2999
4910.81 3030
4911.48 3042
4912.14 3025
4912.80 2993
4913.46 2955
4914.12 2883
4914.78 2797
4915.44 2934
4916.11 2918
4916.77 2706
4917.43 2767
4918.09 2665
4918.75 2699
4919.41 2708
4920.07 2620
4920.74 2680
4921.40 2688
4922.06 2546
4922.72 2485
4923.38 2538
4924.05 2503
4924.71 2610
4925.37 2699
4926.03 2690
4926.69 2654
4927.36 2681
4928.02 2699
4928.68 2667
4929.34 2721
4930.01 2722
4930.67 2750
4931.33 2837
4931.99 2952
4932.66 2730
4933.32 2651
4933.98 2801
4934.64 2688
4935.31 2502
4935.97 2579
4936.63 2685
4937.30 2681
4937.96 2675
4938.62 2669
4939.28 2762
4939.95 2782
4940.61 2621
4941.27 2471
4941.94 2696
4942.60 2539
4943.26 2655
4943.93 2536
4944.59 2628
4945.25 2717
4945.92 2671
4946.58 2591
4947.24 2393
4947.91 2417
4948.57 2540
4949.23 2487
4949.90 2396
4950.56 2384
4951.23 2394
4951.89 2452
4952.55 2431
4953.22 2385
4953.88 2434
4954.55 2501
4955.21 2317
4955.87 2388
4956.54 2402
4957.20 2315
4957.87 2377
4958.53 2454
4959.20 2454
4959.86 2461
4960.52 2541
4961.19 2340
4961.85 2563
4962.52 2492
4963.18 2442
4963.85 2488
4964.51 2499
4965.18 2613
4965.84 2729
4966.51 2655
4967.17 2686
4967.84 2885
4968.50 2809
4969.17 2975
4969.83 3008
4970.50 2971
4971.16 2944
4971.83 2924
4972.49 2714
4973.16 2664
4973.82 2663
4974.49 2726
4975.15 2651
4975.82 2563
4976.48 2545
4977.15 2492
4977.82 2468
4978.48 2552
4979.15 2614
4979.81 2535
4980.48 2613
4981.14 2511
4981.81 2448
4982.48 2589
4983.14 2561
4983.81 2573
4984.47 2627
4985.14 2402
4985.81 2323
4986.47 2477
4987.14 2436
4987.81 2482
4988.47 2519
4989.14 2551
4989.80 2602
4990.47 2638
4991.14 2651
4991.80 2556
4992.47 2610
4993.14 2345
4993.80 2387
4994.47 2487
4995.14 2342
4995.80 2380
4996.47 2300
4997.14 2372
4997.80 2536
4998.47 2403
4999.14 2364
4999.81 2282
5000.47 2390
5001.14 2359
5001.81 2363
5002.47 2286
5003.14 2359
5003.81 2456
5004.48 2348
5005.14 2237
5005.81 2288
5006.48 2333
5007.15 2307
5007.81 2361
5008.48 2333
5009.15 2326
5009.82 2396
5010.49 2243
5011.15 2213
5011.82 2334
5012.49 2294
5013.16 2414
5013.83 2357
5014.49 2409
5015.16 2520
5015.83 2530
5016.50 2405
5017.17 2402
5017.83 2463
5018.50 2370
5019.17 2263
5019.84 2339
5020.51 2398
5021.18 2433
5021.84 2585
5022.51 2504
5023.18 2563
5023.85 2651
5024.52 2824
5025.19 2842
5025.86 2808
5026.53 3026
5027.19 3088
5027.86 3077
5028.53 3233
5029.20 3150
5029.87 2997
5030.54 2846
5031.21 2713
5031.88 2593
5032.55 2484
5033.22 2464
5033.89 2477
5034.56 2516
5035.23 2425
5035.89 2386
5036.56 2352
5037.23 2370
5037.90 2374
5038.57 2384
5039.24 2460
5039.91 2422
5040.58 2384
5041.25 2339
5041.92 2455
5042.59 2420
5043.26 2383
5043.93 2533
5044.60 2334
5045.27 2336
5045.94 2282
5046.61 2301
5047.28 2416
5047.95 2322
5048.62 2284
5049.29 2309
5049.96 2521
5050.63 2473
5051.31 2384
5051.98 2377
5052.65 2428
5053.32 2536
5053.99 2441
5054.66 2351
5055.33 2358
5056.00 2192
5056.67 2305
5057.34 2254
5058.01 2299
5058.68 2293
5059.35 2208
5060.03 2317
5060.70 2291
5061.37 2421
5062.04 2481
5062.71 2406
5063.38 2483
5064.05 2485
5064.72 2360
5065.40 2506
5066.07 2420
5066.74 2438
5067.41 2357
5068.08 2319
5068.75 2457
5069.43 2516
5070.10 2316
5070.77 2357
5071.44 2415
5072.11 2529
5072.79 2419
5073.46 2323
5074.13 2313
5074.80 2350
5075.47 2228
5076.15 2476
5076.82 2406
5077.49 2304
5078.16 2454
5078.83 2414
5079.51 2351
5080.18 2446
5080.85 2616
5081.52 2740
5082.20 2776
5082.87 2606
5083.54 2704
5084.22 2736
5084.89 2813
5085.56 2742
5086.23 2666
5086.91 2741
5087.58 2597
5088.25 2640
5088.93 2471
5089.60 2502
5090.27 2539
5090.94 2559
5091.62 2591
5092.29 2674
5092.96 2685
5093.64 2989
5094.31 3023
5094.98 3015
5095.66 2983
5096.33 3066
5097.00 3194
5097.68 3027
5098.35 2922
5099.03 2974
5099.70 3037
5100.37 2887
5101.05 2748
5101.72 2739
5102.39 2610
5103.07 2577
5103.74 2600
5104.42 2638
5105.09 2564
5105.77 2759
5106.44 2648
5107.11 2717
5107.79 2708
5108.46 2649
5109.14 2880
5109.81 2897
5110.49 2865
5111.16 2845
5111.83 2951
5112.51 2760
5113.18 2608
5113.86 2698
5114.53 2715
5115.21 2586
5115.88 2782
5116.56 2690
5117.23 2609
5117.91 2379
5118.58 2276
5119.26 2461
5119.93 2527
5120.61 2532
5121.28 2568
5121.96 2750
5122.63 2779
5123.31 2916
5123.98 2874
5124.66 2833
5125.33 2868
5126.01 2851
5126.69 2701
5127.36 2753
5128.04 2633
5128.71 2817
5129.39 2823
5130.06 2755
5130.74 2638
5131.42 2695
5132.09 2696
5132.77 2626
5133.44 2577
5134.12 2640
5134.79 2716
5135.47 2658
5136.15 2619
5136.82 2652
5137.50 2765
5138.18 2602
5138.85 2512
5139.53 2580
5140.20 2519
5140.88 2461
5141.56 2662
5142.23 2618
5142.91 2641
5143.59 2671
5144.26 2603
5144.94 2571
5145.62 2542
5146.29 2418
5146.97 2515
5147.65 2490
5148.33 2582
5149.00 2445
5149.68 2443
5150.36 2375
5151.03 2398
5151.71 2420
5152.39 2466
5153.06 2419
5153.74 2341
5154.42 2321
5155.10 2387
5155.77 2336
5156.45 2230
5157.13 2330
5157.81 2334
5158.48 2328
5159.16 2219
5159.84 2392
5160.52 2439
5161.20 2250
5161.87 2334
5162.55 2295
5163.23 2317
5163.91 2295
5164.58 2319
5165.26 2317
5165.94 2383
5166.62 2368
5167.30 2341
5167.98 2276
5168.65 2346
5169.33 2468
5170.01 2260
5170.69 2447
5171.37 2553
5172.05 2604
5172.72 2439
5173.40 2808
5174.08 2556
5174.76 2442
5175.44 2432
5176.12 2247
5176.80 2244
5177.48 2439
5178.15 2211
5178.83 2294
5179.51 2597
5180.19 2475
5180.87 2144
5181.55 2214
5182.23 2402
5182.91 2388
5183.59 2299
5184.27 2296
5184.95 2256
5185.63 2337
5186.30 2237
5186.98 2244
5187.66 2221
5188.34 2158
5189.02 2156
5189.70 2088
5190.38 2197
5191.06 2384
5191.74 2297
5192.42 2307
5193.10 2294
5193.78 2225
5194.46 2191
5195.14 2047
5195.82 2256
5196.50 2170
5197.18 2160
5197.86 2094
5198.54 2136
5199.22 2169
5199.90 2317
5200.58 2108
5201.26 2078
5201.94 2243
5202.62 2107
5203.31 2180
5203.99 2217
5204.67 2269
5205.35 2347
5206.03 2362
5206.71 2457
5207.39 2287
5208.07 2395
5208.75 2398
5209.43 2296
5210.11 2245
5210.79 2350
5211.48 2541
5212.16 2546
5212.84 2557
5213.52 2673
5214.20 2429
5214.88 2538
5215.56 2619
5216.24 2588
5216.93 2552
5217.61 2427
5218.29 2526
5218.97 2501
5219.65 2321
5220.33 2372
5221.02 2479
5221.70 2401
5222.38 2584
5223.06 2532
5223.74 2645
5224.42 2615
5225.11 2753
5225.79 2678
5226.47 2513
5227.15 2583
5227.83 2580
5228.52 2653
5229.20 2443
5229.88 2622
5230.56 2590
5231.25 2510
5231.93 2549
5232.61 2399
5233.29 2552
5233.98 2420
5234.66 2489
5235.34 2280
5236.02 2304
5236.71 2514
5237.39 2415
5238.07 2495
5238.76 2464
5239.44 2435
5240.12 2300
5240.80 2391
5241.49 2389
5242.17 2344
5242.85 2417
5243.54 2565
5244.22 2522
5244.90 2323
5245.59 2507
5246.27 2601
5246.95 2418
5247.64 2298
5248.32 2299
5249.00 2472
5249.69 2354
5250.37 2341
5251.05 2476
5251.74 2546
5252.42 2587
5253.11 2654
5253.79 2659
5254.47 2656
5255.16 2510
5255.84 2632
5256.53 2610
5257.21 2515
5257.89 2534
5258.58 2555
5259.26 2673
5259.95 2442
5260.63 2367
5261.32 2216
5262.00 2326
5262.68 2233
5263.37 2467
5264.05 2440
5264.74 2461
5265.42 2561
5266.11 2457
5266.79 2480
5267.48 2616
5268.16 2628
5268.85 2642
5269.53 2568
5270.22 2262
5270.90 2421
5271.59 2510
5272.27 2522
5272.96 2527
5273.64 2399
5274.33 2470
5275.01 2574
5275.70 2568
5276.38 2587
5277.07 2469
5277.75 2397
5278.44 2551
5279.12 2467
5279.81 2391
5280.49 2330
5281.18 2427
5281.87 2447
5282.55 2544
5283.24 2600
5283.92 2611
5284.61 2838
5285.30 2918
5285.98 2779
5286.67 2830
5287.35 2815
5288.04 2891
5288.73 2847
5289.41 2869
5290.10 2781
5290.78 2516
5291.47 2451
5292.16 2426
5292.84 2358
5293.53 2410
5294.22 2532
5294.90 2641
5295.59 2539
5296.28 2392
5296.96 2539
5297.65 2519
5298.34 2512
5299.02 2504
5299.71 2564
5300.40 2583
5301.08 2446
5301.77 2606
5302.46 2779
5303.14 2733
5303.83 2574
5304.52 2659
5305.21 2679
5305.89 2641
5306.58 2749
5307.27 2660
5307.96 2644
5308.64 2739
5309.33 2629
5310.02 2627
5310.71 2734
5311.39 2595
5312.08 2701
5312.77 2513
5313.46 2616
5314.14 2598
5314.83 2650
5315.52 2506
5316.21 2401
5316.89 2611
5317.58 2768
5318.27 2569
5318.96 2547
5319.65 2476
5320.34 2632
5321.02 2632
5321.71 2615
5322.40 2758
5323.09 2607
5323.78 2766
5324.47 2936
5325.15 2992
5325.84 2995
5326.53 3122
5327.22 2880
5327.91 2872
5328.60 2772
5329.29 2683
5329.97 2700
5330.66 2673
5331.35 2660
5332.04 2568
5332.73 2540
5333.42 2591
5334.11 2571
5334.80 2670
5335.49 2584
5336.18 2748
5336.87 2768
5337.55 2606
5338.24 2590
5338.93 2658
5339.62 2760
5340.31 2622
5341.00 2515
5341.69 2663
5342.38 2673
5343.07 2745
5343.76 2704
5344.45 2715
5345.14 2785
5345.83 2688
5346.52 2787
5347.21 2696
5347.90 2888
5348.59 2935
5349.28 2899
5349.97 2909
5350.66 3131
5351.35 3412
5352.04 3642
5352.73 3633
5353.42 3935
5354.11 4152
5354.80 4368
5355.49 4259
5356.18 4605
5356.87 4490
5357.56 4396
5358.25 4291
5358.94 4220
5359.64 3720
5360.33 3277
5361.02 3229
5361.71 3063
5362.40 2801
5363.09 2697
5363.78 2624
5364.47 2460
5365.16 2537
5365.85 2576
5366.55 2710
5367.24 2536
5367.93 2502
5368.62 2600
5369.31 2674
5370.00 2550
5370.69 2395
5371.38 2410
5372.08 2484
5372.77 2488
5373.46 2442
5374.15 2459
5374.84 2463
5375.53 2466
5376.23 2400
5376.92 2375
5377.61 2234
5378.30 2177
5378.99 2247
5379.69 2282
5380.38 2267
5381.07 2263
5381.76 2226
5382.45 2356
5383.15 2432
5383.84 2411
5384.53 2322
5385.22 2392
5385.92 2422
5386.61 2248
5387.30 2263
5387.99 2229
5388.69 2331
5389.38 2385
5390.07 2317
5390.76 2286
5391.46 2300
5392.15 2404
5392.84 2505
5393.54 2557
5394.23 2573
5394.92 2500
5395.61 2484
5396.31 2646
5397.00 2595
5397.69 2503
5398.39 2457
5399.08 2334
5399.77 2604
5400.47 2506
5401.16 2430
5401.85 2392
5402.55 2427
5403.24 2460
5403.93 2348
5404.63 2300
5405.32 2320
5406.02 2311
5406.71 2208
5407.40 2249
5408.10 2387
5408.79 2457
5409.48 2514
5410.18 2468
5410.87 2366
5411.57 2357
5412.26 2316
5412.95 2504
5413.65 2626
5414.34 2471
5415.04 2543
5415.73 2407
5416.43 2442
5417.12 2325
5417.82 2388
5418.51 2426
5419.20 2341
5419.90 2338
5420.59 2320
5421.29 2369
5421.98 2320
5422.68 2381
5423.37 2343
5424.07 2586
5424.76 2460
5425.46 2328
5426.15 2410
5426.85 2350
5427.54 2425
5428.24 2462
5428.93 2428
5429.63 2553
5430.32 2572
5431.02 2424
5431.71 2329
5432.41 2336
5433.10 2322
5433.80 2404
5434.50 2418
5435.19 2351
5435.89 2377
5436.58 2556
5437.28 2340
5437.97 2526
5438.67 2572
5439.37 2612
5440.06 2622
5440.76 2695
5441.45 2864
5442.15 2714
5442.85 2635
5443.54 2623
5444.24 2786
5444.93 2716
5445.63 2719
5446.33 2682
5447.02 2715
5447.72 2754
5448.42 2943
5449.11 2986
5449.81 3179
5450.51 3354
5451.20 3413
5451.90 3479
5452.60 3627
5453.29 3593
5453.99 3621
5454.69 3495
5455.38 3508
5456.08 3498
5456.78 3228
5457.47 3186
5458.17 3020
5458.87 2941
5459.57 2980
5460.26 2892
5460.96 2856
5461.66 2745
5462.35 2867
5463.05 2760
5463.75 2991
5464.45 2996
5465.14 3051
5465.84 3204
5466.54 3027
5467.24 3172
5467.93 3399
5468.63 3421
5469.33 3483
5470.03 3448
5470.73 3391
5471.42 3402
5472.12 3209
5472.82 3263
5473.52 3064
5474.22 2886
5474.91 3143
5475.61 3216
5476.31 3084
5477.01 3100
5477.71 3129
5478.40 3281
5479.10 3543
5479.80 3399
5480.50 3499
5481.20 3491
5481.90 3518
5482.60 3653
5483.29 3886
5483.99 4460
5484.69 4653
5485.39 4627
5486.09 4913
5486.79 4799
5487.49 4798
5488.19 4863
5488.89 4417
5489.58 4137
5490.28 4090
5490.98 4040
5491.68 3776
5492.38 4051
5493.08 3881
5493.78 3938
5494.48 3975
5495.18 3987
5495.88 4156
5496.58 4034
5497.28 4047
5497.98 4246
5498.68 4291
5499.38 4455
5500.08 4453
5500.78 4422
5501.48 4623
5502.18 4850
5502.88 5308
5503.58 5927
5504.28 6651
5504.98 7006
5505.68 8105
5506.38 7928
5507.08 8004
5507.78 7834
5508.48 7096
5509.18 6314
5509.88 6098
5510.58 5629
5511.28 5014
5511.98 4707
5512.68 4302
5513.38 4322
5514.08 4461
5514.78 4207
5515.48 4323
5516.18 4212
5516.88 3994
5517.58 3951
5518.28 3830
5518.99 3804
5519.69 3897
5520.39 3746
5521.09 3721
5521.79 3772
5522.49 3652
5523.19 3395
5523.89 3565
5524.59 3635
5525.30 3354
5526.00 3351
5526.70 3223
5527.40 3259
5528.10 3342
5528.80 3282
5529.50 3159
5530.21 3094
5530.91 3074
5531.61 3046
5532.31 2840
5533.01 3009
5533.72 2945
5534.42 2864
5535.12 2907
5535.82 2827
5536.52 2602
5537.23 2574
5537.93 2550
5538.63 2533
5539.33 2659
5540.03 2705
5540.74 2724
5541.44 2751
5542.14 2713
5542.84 2512
5543.55 2796
5544.25 2868
5544.95 2637
5545.65 2592
5546.36 2483
5547.06 2666
5547.76 2548
5548.47 2463
5549.17 2569
5549.87 2620
5550.57 2654
5551.28 2743
5551.98 2704
5552.68 2669
5553.39 2726
5554.09 2563
5554.79 2674
5555.50 2657
5556.20 2606
5556.90 2676
5557.61 2591
5558.31 2666
5559.01 2514
5559.72 2526
5560.42 2541
5561.12 2480
5561.83 2439
5562.53 2476
5563.23 2654
5563.94 2588
5564.64 2576
5565.35 2654
5566.05 2630
5566.75 2410
5567.46 2405
5568.16 2453
5568.87 2394
5569.57 2521
5570.27 2497
5570.98 2587
5571.68 2675
5572.39 2517
5573.09 2612
5573.80 2543
5574.50 2510
5575.21 2592
5575.91 2608
5576.61 2757
5577.32 2614
5578.02 2611
5578.73 2715
5579.43 2670
5580.14 2486
5580.84 2410
5581.55 2606
5582.25 2654
5582.96 2624
5583.66 2612
5584.37 2481
5585.07 2413
5585.78 2462
5586.48 2432
5587.19 2518
5587.89 2308
5588.60 2276
5589.30 2326
5590.01 2343
5590.72 2425
5591.42 2460
5592.13 2521
5592.83 2400
5593.54 2293
5594.24 2302
5594.95 2359
5595.66 2170
5596.36 2305
5597.07 2349
5597.77 2149
5598.48 2255
5599.18 2157
5599.89 2193
5600.60 2155
5601.30 2266
5602.01 2250
5602.72 2171
5603.42 2158
5604.13 2090
5604.83 2171
5605.54 2175
5606.25 2230
5606.95 2248
5607.66 2260
5608.37 2302
5609.07 2301
5609.78 2203
5610.49 2257
5611.19 2289
5611.90 2176
5612.61 2168
5613.31 2306
5614.02 2300
5614.73 2371
5615.44 2241
5616.14 2272
5616.85 2287
5617.56 2234
5618.26 2271
5618.97 2297
5619.68 2454
5620.39 2137
5621.09 2165
5621.80 2288
5622.51 2196
5623.22 2281
5623.92 2262
5624.63 2243
5625.34 2159
5626.05 2290
5626.75 2252
5627.46 2315
5628.17 2333
5628.88 2339
5629.59 2350
5630.29 2296
5631.00 2120
5631.71 2380
5632.42 2360
5633.13 2272
5633.83 2418
5634.54 2425
5635.25 2542
5635.96 2612
5636.67 2480
5637.38 2475
5638.08 2286
5638.79 2195
5639.50 2316
5640.21 2308
5640.92 2421
5641.63 2463
5642.34 2582
5643.05 2502
5643.75 2520
5644.46 2613
5645.17 2501
5645.88 2865
5646.59 2764
5647.30 2561
5648.01 2591
5648.72 2555
5649.43 2558
5650.14 2637
5650.85 2566
5651.55 2423
5652.26 2374
5652.97 2541
5653.68 2493
5654.39 2462
5655.10 2557
5655.81 2361
5656.52 2364
5657.23 2371
5657.94 2468
5658.65 2513
5659.36 2637
5660.07 2586
5660.78 2685
5661.49 2726
5662.20 2760
5662.91 2872
5663.62 2896
5664.33 2920
5665.04 2912
5665.75 2709
5666.46 2568
5667.17 2584
5667.88 2555
5668.59 2628
5669.30 2421
5670.01 2453
5670.72 2429
5671.43 2623
5672.14 2645
5672.85 2600
5673.57 2546
5674.28 2721
5674.99 2667
5675.70 2548
5676.41 2669
5677.12 2800
5677.83 2708
5678.54 2581
5679.25 2679
5679.96 2612
5680.68 2424
5681.39 2467
5682.10 2270
5682.81 2455
5683.52 2514
5684.23 2401
5684.94 2375
5685.65 2422
5686.37 2427
5687.08 2304
5687.79 2320
5688.50 2424
5689.21 2445
5689.92 2483
5690.64 2444
5691.35 2580
5692.06 2448
5692.77 2357
5693.48 2425
5694.20 2373
5694.91 2137
5695.62 2329
5696.33 2277
5697.04 2452
5697.76 2329
5698.47 2372
5699.18 2291
5699.89 2328
5700.61 2227
5701.32 2208
5702.03 2325
5702.74 2329
5703.46 2316
5704.17 2181
5704.88 2198
5705.59 2213
5706.31 2181
5707.02 2272
5707.73 2124
5708.45 2139
5709.16 2200
5709.87 2102
5710.58 2089
5711.30 2107
5712.01 2175
5712.72 2189
5713.44 2269
5714.15 2223
5714.86 2232
5715.58 2218
5716.29 2166
5717.00 2257
5717.72 2204
5718.43 2171
5719.14 1983
5719.86 2084
5720.57 2080
5721.28 2126
5722.00 2062
5722.71 2116
5723.43 2156
5724.14 2079
5724.85 2058
5725.57 2159
5726.28 2095
5727.00 2135
5727.71 2393
5728.42 2304
5729.14 2335
5729.85 2410
5730.57 2466
5731.28 2537
5732.00 2551
5732.71 2581
5733.42 2673
5734.14 2680
5734.85 2602
5735.57 2610
5736.28 2528
5737.00 2463
5737.71 2387
5738.43 2386
5739.14 2417
5739.86 2315
5740.57 2234
5741.29 2240
5742.00 2228
5742.72 2166
5743.43 2277
5744.15 2188
5744.86 2180
5745.58 2191
5746.29 2326
5747.01 2200
5747.72 2150
5748.44 2119
5749.15 2166
5749.87 2236
5750.58 2199
5751.30 2171
5752.02 2228
5752.73 2198
5753.45 2363
5754.16 2299
5754.88 2148
5755.59 2388
5756.31 2409
5757.03 2487
5757.74 2538
5758.46 2493
5759.17 2728
5759.89 2802
5760.61 2831
5761.32 2727
5762.04 2603
5762.76 2593
5763.47 2526
5764.19 2433
5764.90 2504
5765.62 2410
5766.34 2351
5767.05 2427
5767.77 2407
5768.49 2275
5769.20 2312
5769.92 2363
5770.64 2340
5771.35 2276
5772.07 2282
5772.79 2226
5773.51 2251
5774.22 2200
5774.94 2280
5775.66 2395
5776.37 2271
5777.09 2294
5777.81 2271
5778.53 2297
5779.24 2360
5779.96 2280
5780.68 2401
5781.39 2474
5782.11 2388
5782.83 2426
5783.55 2399
5784.26 2451
5784.98 2418
5785.70 2547
5786.42 2516
5787.14 2537
5787.85 2497
5788.57 2441
5789.29 2436
5790.01 2487
5790.73 2462
5791.44 2448
5792.16 2447
5792.88 2591
5793.60 2541
5794.32 2544
5795.03 2576
5795.75 2681
5796.47 2634
5797.19 2733
5797.91 2649
5798.63 2727
5799.35 2811
5800.06 2622
5800.78 2795
5801.50 3045
5802.22 3402
5802.94 3479
5803.66 3809
5804.38 4246
5805.10 4606
5805.81 4973
5806.53 5070
5807.25 5043
5807.97 4880
5808.69 4837
5809.41 4420
5810.13 3734
5810.85 3432
5811.57 3331
5812.29 3303
5813.01 3075
5813.73 3101
5814.45 2924
5815.17 2910
5815.88 2843
5816.60 2872
5817.32 2827
5818.04 2776
5818.76 2847
5819.48 2964
5820.20 2926
5820.92 2821
5821.64 2928
5822.36 2991
5823.08 2767
5823.80 2737
5824.52 2763
5825.24 2541
5825.96 2482
5826.68 2538
5827.40 2491
5828.12 2495
5828.84 2557
5829.57 2502
5830.29 2519
5831.01 2399
5831.73 2437
5832.45 2377
5833.17 2379
5833.89 2338
5834.61 2411
5835.33 2374
5836.05 2285
5836.77 2272
5837.49 2397
5838.21 2350
5838.94 2240
5839.66 2471
5840.38 2480
5841.10 2410
5841.82 2533
5842.54 2330
5843.26 2354
5843.98 2401
5844.70 2430
5845.43 2345
5846.15 2278
5846.87 2284
5847.59 2228
5848.31 2119
5849.03 2182
5849.76 2361
5850.48 2352
5851.20 2372
5851.92 2292
5852.64 2341
5853.36 2385
5854.09 2298
5854.81 2373
5855.53 2339
5856.25 2298
5856.97 2285
5857.70 2201
5858.42 2241
5859.14 2249
5859.86 2214
5860.59 2147
5861.31 2194
5862.03 2371
5862.75 2342
5863.48 2281
5864.20 2166
5864.92 2148
5865.64 2116
5866.37 2253
5867.09 2175
5867.81 2136
5868.54 2159
5869.26 2127
5869.98 2203
5870.70 2234
5871.43 2129
5872.15 2188
5872.87 2227
5873.60 2215
5874.32 2185
5875.04 2321
5875.77 2175
5876.49 2260
5877.21 2156
5877.94 2294
5878.66 2233
5879.38 2299
5880.11 2239
5880.83 2217
5881.55 2261
5882.28 2335
5883.00 2194
5883.73 2206
5884.45 2183
5885.17 2235
5885.90 2281
5886.62 2225
5887.34 2322
5888.07 2323
5888.79 2240
5889.52 2272
5890.24 2345
5890.97 2401
5891.69 2344
5892.41 2281
5893.14 2143
5893.86 2208
5894.59 2259
5895.31 2315
5896.04 2224
5896.76 2145
5897.49 2113
5898.21 2133
5898.93 2185
5899.66 2273
5900.38 2229
5901.11 2220
5901.83 2264
5902.56 2262
5903.28 2188
5904.01 2181
5904.73 2300
5905.46 2337
5906.18 2312
5906.91 2385
5907.64 2450
5908.36 2420
5909.09 2390
5909.81 2438
5910.54 2379
5911.26 2264
5911.99 2386
5912.71 2412
5913.44 2467
5914.16 2491
5914.89 2373
5915.62 2432
5916.34 2410
5917.07 2271
5917.79 2352
5918.52 2388
5919.25 2405
5919.97 2487
5920.70 2514
5921.42 2460
5922.15 2517
5922.88 2459
5923.60 2335
5924.33 2485
5925.05 2556
5925.78 2479
5926.51 2524
5927.23 2517
5927.96 2522
5928.69 2465
5929.41 2507
5930.14 2403
5930.87 2435
5931.59 2573
5932.32 2739
5933.05 2667
5933.77 2763
5934.50 2796
5935.23 2749
5935.95 2626
5936.68 2647
5937.41 2668
5938.14 2818
5938.86 2811
5939.59 2735
5940.32 2904
5941.04 3136
5941.77 3159
5942.50 3122
5943.23 3083
5943.95 2986
5944.68 3114
5945.41 3152
5946.14 3059
5946.87 3094
5947.59 3283
5948.32 3355
5949.05 3244
5949.78 3165
5950.50 3372
5951.23 3169
5951.96 3289
5952.69 3493
5953.42 3474
5954.14 3630
5954.87 3609
5955.60 3715
5956.33 4156
5957.06 3942
5957.79 4198
5958.51 4276
5959.24 4191
5959.97 3962
5960.70 4107
5961.43 3854
5962.16 3864
5962.88 3891
5963.61 3958
5964.34 3974
5965.07 4010
5965.80 4148
5966.53 4086
5967.26 4172
5967.99 4289
5968.72 4363
5969.44 4685
5970.17 5154
5970.90 5338
5971.63 5910
5972.36 6303
5973.09 6188
5973.82 6261
5974.55 6205
5975.28 5745
5976.01 5627
5976.74 5232
5977.47 5110
5978.20 4965
5978.93 4846
5979.66 4897
5980.39 4815
5981.12 4725
5981.85 4894
5982.58 4821
5983.31 4717
5984.04 4943
5984.77 4896
5985.50 4920
5986.23 4979
5986.96 5114
5987.69 5327
5988.42 5232
5989.15 5214
5989.88 5190
5990.61 5262
5991.34 5366
5992.07 5395
5992.80 5339
5993.53 5512
5994.26 5444
5994.99 5252
5995.72 5337
5996.45 5376
5997.18 5448
5997.91 5352
5998.64 5341
5999.37 5506
6000.11 5415
6000.84 5337
6001.57 5166
6002.30 5303
6003.03 5590
6003.76 5617
6004.49 5423
6005.22 5296
6005.95 5328
6006.69 5272
6007.42 5184
6008.15 5149
6008.88 4969
6009.61 5091
6010.34 5124
6011.07 5255
6011.81 5661
6012.54 5858
6013.27 6456
6014.00 7409
6014.73 7988
6015.46 9026
6016.20 9691
6016.93 9951
6017.66 10404
6018.39 11013
6019.12 11147
6019.86 10581
6020.59 10031
6021.32 9287
6022.05 8731
6022.79 7963
6023.52 7090
6024.25 6574
6024.98 6221
6025.72 5620
6026.45 5006
6027.18 4922
6027.91 4695
6028.65 4603
6029.38 4406
6030.11 4444
6030.84 4277
6031.58 4349
6032.31 4049
6033.04 3950
6033.78 4238
6034.51 4194
6035.24 4199
6035.98 4140
6036.71 3867
6037.44 3860
6038.17 3962
6038.91 4036
6039.64 3983
6040.37 3950
6041.11 3881
6041.84 4034
6042.58 3957
6043.31 3916
6044.04 3959
6044.78 4092
6045.51 4104
6046.24 4203
6046.98 4218
6047.71 4363
6048.44 4308
6049.18 4124
6049.91 4254
6050.65 4320
6051.38 4542
6052.11 4309
6052.85 4372
6053.58 4311
6054.32 4530
6055.05 4710
6055.79 4754
6056.52 4829
6057.25 4853
6057.99 4961
6058.72 4979
6059.46 4760
6060.19 4837
6060.93 4549
6061.66 4612
6062.40 4475
6063.13 4504
6063.87 4408
6064.60 4253
6065.34 4195
6066.07 4098
6066.81 4264
6067.54 4296
6068.28 4320
6069.01 4466
6069.75 4274
6070.48 4028
6071.22 4051
6071.95 4132
6072.69 4039
6073.42 3980
6074.16 3922
6074.89 3856
6075.63 3978
6076.36 3874
6077.10 3773
6077.84 3718
6078.57 3781
6079.31 3656
6080.04 3778
6080.78 3631
6081.51 3498
6082.25 3657
6082.99 3807
6083.72 3649
6084.46 3482
6085.20 3629
6085.93 3659
6086.67 3824
6087.40 3643
6088.14 3518
6088.88 3596
6089.61 3598
6090.35 3469
6091.09 3502
6091.82 3443
6092.56 3545
6093.30 3516
6094.03 3633
6094.77 3818
6095.51 3606
6096.24 3560
6096.98 3562
6097.72 3670
6098.45 3444
6099.19 3634
6099.93 3752
6100.66 3574
6101.40 3517
6102.14 3597
6102.87 3564
6103.61 3452
6104.35 3461
6105.09 3356
6105.82 3331
6106.56 3421
6107.30 3511
6108.04 3463
6108.77 3442
6109.51 3538
6110.25 3598
6110.99 3624
6111.72 3401
6112.46 3356
6113.20 3488
6113.94 3497
6114.68 3468
6115.41 3479
6116.15 3447
6116.89 3440
6117.63 3422
6118.37 3523
6119.10 3663
6119.84 3678
6120.58 3583
6121.32 3531
6122.06 3579
6122.80 3639
6123.53 3740
6124.27 3775
6125.01 3730
6125.75 3665
6126.49 3554
6127.23 3789
6127.97 3900
6128.70 3846
6129.44 3723
6130.18 3836
6130.92 3940
6131.66 3773
6132.40 3776
6133.14 3919
6133.88 3903
6134.62 4040
6135.35 3946
6136.09 4195
6136.83 3999
6137.57 4122
6138.31 4052
6139.05 4085
6139.79 4205
6140.53 4046
6141.27 4055
6142.01 4113
6142.75 4236
6143.49 4163
6144.23 4200
6144.97 4273
6145.71 4058
6146.45 4262
6147.19 4320
6147.93 4256
6148.67 4237
6149.41 4146
6150.15 4093
6150.89 4149
6151.63 4310
6152.37 4372
6153.11 4425
6153.85 4312
6154.59 4581
6155.33 4762
6156.07 4606
6156.81 4647
6157.55 4626
6158.29 4644
6159.03 4679
6159.77 4765
6160.51 4835
6161.25 4689
6161.99 4888
6162.73 4832
6163.47 4922
6164.22 4924
6164.96 4996
6165.70 5192
6166.44 5090
6167.18 5370
6167.92 5553
6168.66 6035
6169.40 6241
6170.14 6439
6170.89 6717
6171.63 7079
6172.37 7342
6173.11 7545
6173.85 7398
6174.59 7453
6175.33 7289
6176.08 7157
6176.82 6918
6177.56 6939
6178.30 6638
6179.04 6550
6179.78 6686
6180.53 6666
6181.27 6473
6182.01 6551
6182.75 6671
6183.49 6599
6184.24 6517
6184.98 6653
6185.72 6628
6186.46 6875
6187.20 7026
6187.95 7198
6188.69 7181
6189.43 6990
6190.17 6940
6190.92 7316
6191.66 7572
6192.40 7381
6193.14 7494
6193.89 7660
6194.63 7663
6195.37 7739
6196.12 8010
6196.86 8354
6197.60 8719
6198.34 8905
6199.09 9035
6199.83 9217
6200.57 9081
6201.32 9200
6202.06 9338
6202.80 9208
6203.55 8926
6204.29 8894
6205.03 8922
6205.78 9096
6206.52 9184
6207.26 9405
6208.01 9849
6208.75 10914
6209.49 11973
6210.24 13850
6210.98 16657
6211.72 20005
6212.47 23213
6213.21 27001
6213.96 30297
6214.70 32901
6215.44 32924
6216.19 32212
6216.93 31228
6217.68 29696
6218.42 26816
6219.16 24206
6219.91 20867
6220.65 17997
6221.40 15314
6222.14 13246
6222.89 11159
6223.63 10147
6224.37 9287
6225.12 8775
6225.86 8648
6226.61 8856
6227.35 8849
6228.10 9044
6228.84 9761
6229.59 10469
6230.33 10722
6231.08 10865
6231.82 10895
6232.57 10344
6233.31 9632
6234.06 8906
6234.80 8299
6235.55 7609
6236.29 6773
6237.04 6245
6237.78 6273
6238.53 5935
6239.27 5774
6240.02 5666
6240.76 5727
6241.51 5834
6242.26 5840
6243.00 5876
6243.75 5696
6244.49 5981
6245.24 6059
6245.98 6207
6246.73 6137
6247.48 6196
6248.22 6295
6248.97 6152
6249.71 6424
6250.46 6479
6251.21 6643
6251.95 7035
6252.70 7176
6253.44 7158
6254.19 7547
6254.94 7520
6255.68 7744
6256.43 7709
6257.18 7524
6257.92 7084
6258.67 6682
6259.42 6595
6260.16 6537
6260.91 6662
6261.66 6750
6262.40 6479
6263.15 6530
6263.90 6561
6264.64 6337
6265.39 6364
6266.14 6450
6266.88 6456
6267.63 6160
6268.38 5942
6269.13 5819
6269.87 5789
6270.62 5903
6271.37 5660
6272.11 5742
6272.86 5767
6273.61 5899
6274.36 5698
6275.10 5862
6275.85 6048
6276.60 5943
6277.35 5977
6278.10 5885
6278.84 5863
6279.59 5953
6280.34 6083
6281.09 6356
6281.83 6280
6282.58 6206
6283.33 6207
6284.08 6342
6284.83 6022
6285.57 5627
6286.32 5383
6287.07 5308
6287.82 5262
6288.57 5246
6289.32 4919
6290.06 4894
6290.81 4900
6291.56 4677
6292.31 4850
6293.06 4980
6293.81 5097
6294.56 4884
6295.30 4885
6296.05 4818
6296.80 4787
6297.55 4701
6298.30 4621
6299.05 4565
6299.80 4518
6300.55 4498
6301.30 4453
6302.05 4401
6302.79 4350
6303.54 4136
6304.29 4254
6305.04 4345
6305.79 4273
6306.54 4253
6307.29 4283
6308.04 4326
6308.79 4360
6309.54 4184
6310.29 4221
6311.04 4253
6311.79 4243
6312.54 4297
6313.29 4181
6314.04 4201
6314.79 4447
6315.54 4496
6316.29 4465
6317.04 4608
6317.79 4529
6318.54 4527
6319.29 4355
6320.04 4538
6320.79 4703
6321.54 4422
6322.29 4321
6323.04 4489
6323.79 4440
6324.54 4282
6325.29 4293
6326.04 4088
6326.79 3966
6327.54 3909
6328.29 3951
6329.04 3879
6329.79 3727
6330.55 3637
6331.30 3601
6332.05 3569
6332.80 3461
6333.55 3519
6334.30 3610
6335.05 3644
6335.80 3586
6336.55 3562
6337.30 3382
6338.06 3459
6338.81 3449
6339.56 3415
6340.31 3492
6341.06 3655
6341.81 3568
6342.56 3427
6343.32 3501
6344.07 3487
6344.82 3536
6345.57 3562
6346.32 3505
6347.07 3525
6347.83 3771
6348.58 3617
6349.33 3656
6350.08 3394
6350.83 3400
6351.59 3666
6352.34 3584
6353.09 3533
6353.84 3510
6354.60 3615
6355.35 3719
6356.10 3749
6356.85 3946
6357.61 3994
6358.36 3910
6359.11 3863
6359.86 3932
6360.62 3737
6361.37 3951
6362.12 4010
6362.87 3908
6363.63 4042
6364.38 3719
6365.13 3557
6365.88 3472
6366.64 3664
6367.39 3623
6368.14 3534
6368.90 3558
6369.65 3437
6370.40 3486
6371.16 3486
6371.91 3554
6372.66 3510
6373.42 3590
6374.17 3686
6374.92 3624
6375.68 3669
6376.43 3647
6377.18 3552
6377.94 3454
6378.69 3435
6379.45 3539
6380.20 3497
6380.95 3338
6381.71 3362
6382.46 3320
6383.21 3553
6383.97 3484
6384.72 3419
6385.48 3570
6386.23 3549
6386.98 3481
6387.74 3515
6388.49 3476
6389.25 3333
6390.00 3532
6390.76 3317
6391.51 3246
6392.27 3263
6393.02 3410
6393.77 3329
6394.53 3459
6395.28 3328
6396.04 3239
6396.79 3523
6397.55 3454
6398.30 3486
6399.06 3440
6399.81 3361
6400.57 3354
6401.32 3376
6402.08 3206
6402.83 3173
6403.59 3293
6404.34 3411
6405.10 3248
6405.85 3197
6406.61 3113
6407.36 3194
6408.12 3193
6408.88 3238
6409.63 3282
6410.39 3259
6411.14 3323
6411.90 3274
6412.65 3261
6413.41 3224
6414.16 3404
6414.92 3362
6415.68 3321
6416.43 3226
6417.19 3391
6417.94 3417
6418.70 3283
6419.46 3383
6420.21 3297
6420.97 3143
6421.73 3173
6422.48 3199
6423.24 3194
6423.99 3058
6424.75 3274
6425.51 3186
6426.26 3182
6427.02 3130
6427.78 3168
6428.53 3143
6429.29 3092
6430.05 3195
6430.80 3326
6431.56 3010
6432.32 3117
6433.07 3113
6433.83 3235
6434.59 3234
6435.34 3152
6436.10 3178
6436.86 3338
6437.62 3333
6438.37 3235
6439.13 3149
6439.89 3309
6440.65 3567
6441.40 3442
6442.16 3361
6442.92 3407
6443.68 3334
6444.43 3356
6445.19 3330
6445.95 3364
6446.71 3425
6447.46 3421
6448.22 3259
6448.98 3274
6449.74 3236
6450.49 3201
6451.25 3264
6452.01 3473
6452.77 3308
6453.53 3340
6454.29 3398
6455.04 3423
6455.80 3504
6456.56 3491
6457.32 3429
6458.08 3544
6458.84 3458
6459.59 3475
6460.35 3496
6461.11 3598
6461.87 3725
6462.63 3690
6463.39 3659
6464.15 3331
6464.90 3595
6465.66 3710
6466.42 3704
6467.18 3881
6467.94 3904
6468.70 3856
6469.46 3711
6470.22 3792
6470.98 3841
6471.73 3952
6472.49 3843
6473.25 3778
6474.01 3813
6474.77 3990
6475.53 4033
6476.29 4152
6477.05 4386
6477.81 4250
6478.57 4148
6479.33 4240
6480.09 4267
6480.85 4127
6481.61 4272
6482.37 4499
6483.13 4456
6483.89 4394
6484.65 4517
6485.41 4284
6486.17 4171
6486.93 4444
6487.69 4527
6488.45 4712
6489.21 4704
6489.97 4601
6490.73 4550
6491.49 4742
6492.25 4889
6493.01 4876
6493.77 4843
6494.53 4967
6495.29 5180
6496.05 5257
6496.81 5384
6497.57 5685
6498.33 5891
6499.10 5950
6499.86 6077
6500.62 6080
6501.38 6050
6502.14 6243
6502.90 6309
6503.66 6202
6504.42 6199
6505.18 6274
6505.94 6203
6506.71 6439
6507.47 6182
6508.23 6338
6508.99 6566
6509.75 6637
6510.51 6728
6511.27 6806
6512.04 7024
6512.80 7112
6513.56 7022
6514.32 7253
6515.08 7336
6515.84 7255
6516.61 7284
6517.37 7417
6518.13 7633
6518.89 7521
6519.65 7604
6520.42 7375
6521.18 7406
6521.94 7739
6522.70 7717
6523.46 8069
6524.23 8288
6524.99 8398
6525.75 8789
6526.51 8821
6527.28 9123
6528.04 9436
6528.80 9395
6529.56 9828
6530.33 10416
6531.09 11046
6531.85 11320
6532.61 11394
6533.38 11464
6534.14 12011
6534.90 12198
6535.67 12248
6536.43 12662
6537.19 13022
6537.95 14020
6538.72 15842
6539.48 18644
6540.24 22174
6541.01 25423
6541.77 28035
6542.53 29774
6543.30 29688
6544.06 28822
6544.82 27200
6545.59 24764
6546.35 21846
6547.11 18875
6547.88 16006
6548.64 13428
6549.41 11354
6550.17 9979
6550.93 8783
6551.70 8121
6552.46 7523
6553.22 7248
6553.99 7084
6554.75 6912
6555.52 6893
6556.28 6932
6557.05 6607
6557.81 6581
6558.57 6655
6559.34 6592
6560.10 6308
6560.87 6129
6561.63 6029
6562.40 5929
6563.16 5955
6563.92 5862
6564.69 5860
6565.45 6125
6566.22 6294
6566.98 6314
6567.75 6426
6568.51 6595
6569.28 7042
6570.04 6926
6570.81 6856
6571.57 6925
6572.34 6938
6573.10 7140
6573.87 6933
6574.63 6865
6575.40 7049
6576.16 6880
6576.93 6934
6577.69 6775
6578.46 7065
6579.23 7421
6579.99 7698
6580.76 7854
6581.52 8160
6582.29 8253
6583.05 8299
6583.82 8728
6584.59 8822
6585.35 8856
6586.12 8841
6586.88 8936
6587.65 8750
6588.41 8565
6589.18 8580
6589.95 8616
6590.71 8226
6591.48 7728
6592.25 7626
6593.01 7777
6593.78 7869
6594.54 8014
6595.31 8221
6596.08 8567
6596.84 9084
6597.61 9659
6598.38 10099
6599.14 10553
6599.91 10793
6600.68 11319
6601.44 11112
6602.21 10958
6602.98 10466
6603.74 9798
6604.51 9315
6605.28 8754
6606.05 8221
6606.81 7745
6607.58 7280
6608.35 6976
6609.11 6559
6609.88 6433
6610.65 6298
6611.42 6306
6612.18 6206
6612.95 6047
6613.72 5996
6614.49 5773
6615.25 5716
6616.02 5603
6616.79 5687
6617.56 5607
6618.32 5402
6619.09 5292
6619.86 5422
6620.63 5472
6621.40 5294
6622.16 5428
6622.93 5426
6623.70 5373
6624.47 5388
6625.24 5224
6626.00 5362
6626.77 5360
6627.54 5578
6628.31 5462
6629.08 5397
6629.85 5465
6630.61 5311
6631.38 5182
6632.15 5087
6632.92 4945
6633.69 5087
6634.46 5162
6635.23 5173
6635.99 5113
6636.76 5319
6637.53 5662
6638.30 5830
6639.07 6094
6639.84 6241
6640.61 6375
6641.38 6385
6642.15 6382
6642.92 6069
6643.68 5879
6644.45 5838
6645.22 5366
6645.99 5060
6646.76 5195
6647.53 5029
6648.30 4750
6649.07 4683
6649.84 4705
6650.61 4709
6651.38 4765
6652.15 4791
6652.92 4648
6653.69 4643
6654.46 4699
6655.23 4851
6656.00 4710
6656.77 4673
6657.54 4584
6658.31 4597
6659.08 4809
6659.85 4671
6660.62 4629
6661.39 4761
6662.16 4780
6662.93 4696
6663.70 4550
6664.47 4395
6665.24 4541
6666.01 4334
6666.78 4244
6667.55 4356
6668.32 4397
6669.09 4371
6669.86 4329
6670.64 4404
6671.41 4520
6672.18 4340
6672.95 4366
6673.72 4442
6674.49 4494
6675.26 4429
6676.03 4403
6676.80 4496
6677.57 4465
6678.35 4435
6679.12 4542
6679.89 4493
6680.66 4416
6681.43 4373
6682.20 4388
6682.97 4322
6683.75 4458
6684.52 4520
6685.29 4559
6686.06 4408
6686.83 4647
6687.60 4625
6688.38 5047
6689.15 5382
6689.92 5491
6690.69 5299
6691.46 5292
6692.24 5426
6693.01 5530
6693.78 5352
6694.55 5063
6695.32 4935
6696.10 4744
6696.87 4323
6697.64 4435
6698.41 4377
6699.19 4374
6699.96 4151
6700.73 4130
6701.50 4187
6702.28 4158
6703.05 4029
6703.82 4090
6704.59 4128
6705.37 4049
6706.14 4154
6706.91 4113
6707.69 4098
6708.46 3923
6709.23 3901
6710.00 3904
6710.78 4047
6711.55 4036
6712.32 4031
6713.10 4006
6713.87 3868
6714.64 4029
6715.42 4119
6716.19 4051
6716.96 4040
6717.74 3847
6718.51 3887
6719.28 3781
6720.06 3681
6720.83 3751
6721.61 3699
6722.38 3609
6723.15 3811
6723.93 3816
6724.70 3676
6725.47 3578
6726.25 3631
6727.02 3579
6727.80 3769
6728.57 3726
6729.35 3784
6730.12 3755
6730.89 3618
6731.67 3567
6732.44 3688
6733.22 3914
6733.99 3874
6734.77 3960
6735.54 3720
6736.31 3641
6737.09 3756
6737.86 3715
6738.64 3692
6739.41 3797
6740.19 3850
6740.96 3735
6741.74 3738
6742.51 3777
6743.29 3759
6744.06 3736
6744.84 3737
6745.61 3798
6746.39 3674
6747.16 3825
6747.94 4013
6748.71 3978
6749.49 3770
6750.26 3755
6751.04 3808
6751.82 3755
6752.59 3897
6753.37 4030
6754.14 4029
6754.92 4077
6755.69 4245
6756.47 4430
6757.25 4625
6758.02 4736
6758.80 4853
6759.57 4597
6760.35 4653
6761.12 4627
6761.90 4367
6762.68 4231
6763.45 3879
6764.23 3827
6765.01 3950
6765.78 3789
6766.56 3722
6767.33 3736
6768.11 3529
6768.89 3543
6769.66 3475
6770.44 3421
6771.22 3505
6771.99 3674
6772.77 3613
6773.55 3669
6774.32 3550
6775.10 3575
6775.88 3691
6776.65 3569
6777.43 3580
6778.21 3497
6778.99 3465
6779.76 3511
6780.54 3548
6781.32 3548
6782.09 3571
6782.87 3524
6783.65 3505
6784.43 3546
6785.20 3528
6785.98 3579
6786.76 3603
6787.54 3594
6788.31 3486
6789.09 3406
6789.87 3244
6790.65 3395
6791.42 3392
6792.20 3288
6792.98 3318
6793.76 3294
6794.54 3174
6795.31 3191
6796.09 3326
6796.87 3312
6797.65 3229
6798.43 3122
6799.20 3268
6799.98 3246
6800.76 3262
6801.54 3281
6802.32 3311
6803.10 3372
6803.87 3410
6804.65 3459
6805.43 3395
6806.21 3575
6806.99 3428
6807.77 3552
6808.55 3588
6809.32 3567
6810.10 3657
6810.88 3595
6811.66 3515
6812.44 3575
6813.22 3559
6814.00 3533
6814.78 3295
6815.56 3283
6816.34 3498
6817.11 3421
6817.89 3340
6818.67 3275
6819.45 3255
6820.23 3272
6821.01 3317
6821.79 3350
6822.57 3369
6823.35 3296
6824.13 3227
6824.91 3329
6825.69 3426
6826.47 3268
6827.25 3202
6828.03 3259
6828.81 3383
6829.59 3421
6830.37 3341
6831.15 3350
6831.93 3443
6832.71 3308
6833.49 3367
6834.27 3470
6835.05 3331
6835.83 3378
6836.61 3291
6837.39 3287
6838.17 3336
6838.95 3364
6839.73 3272
6840.51 3200
6841.29 3230
6842.07 3315
6842.85 3338
6843.63 3421
6844.42 3396
6845.20 3461
6845.98 3502
6846.76 3456
6847.54 3308
6848.32 3383
6849.10 3372
6849.88 3360
6850.66 3381
6851.44 3577
6852.23 3508
6853.01 3772
6853.79 4072
6854.57 4345
6855.35 4729
6856.13 4956
6856.91 5370
6857.70 5455
6858.48 5540
6859.26 5463
6860.04 5073
6860.82 4809
6861.60 4663
6862.39 4537
6863.17 4165
6863.95 3702
6864.73 3516
6865.51 3570
6866.30 3627
6867.08 3756
6867.86 3836
6868.64 3743
6869.42 3803
6870.21 3879
6870.99 4012
6871.77 4040
6872.55 4082
6873.34 4185
6874.12 4193
6874.90 4312
6875.68 4133
6876.47 4180
6877.25 4054
6878.03 4081
6878.81 3806
6879.60 3793
6880.38 3814
6881.16 3721
6881.95 3817
6882.73 3945
6883.51 4017
6884.29 3833
6885.08 3953
6885.86 4258
6886.64 4443
6887.43 4369
6888.21 4334
6888.99 4389
6889.78 4806
6890.56 5021
6891.34 5252
6892.13 5586
6892.91 6010
6893.69 6852
6894.48 6987
6895.26 6948
6896.05 6692
6896.83 6378
6897.61 5819
6898.40 5427
6899.18 5159
6899.97 4703
6900.75 4531
6901.53 4640
6902.32 4692
6903.10 4533
6903.89 4394
6904.67 4545
6905.45 4645
6906.24 4566
6907.02 4611
6907.81 4484
6908.59 4525
6909.38 4522
6910.16 4289
6910.95 4508
6911.73 4550
6912.51 4370
6913.30 4429
6914.08 4532
6914.87 4542
6915.65 4473
6916.44 4352
6917.22 4205
6918.01 4378
6918.79 4312
6919.58 4298
6920.36 4093
6921.15 4247
6921.93 4285
6922.72 4304
6923.50 4375
6924.29 4337
6925.08 4301
6925.86 4168
6926.65 4308
6927.43 4407
6928.22 4349
6929.00 4339
6929.79 4533
6930.57 4482
6931.36 4562
6932.15 4566
6932.93 4730
6933.72 4693
6934.50 4613
6935.29 4718
6936.08 4721
6936.86 4856
6937.65 4999
6938.43 5259
6939.22 5219
6940.01 5447
6940.79 5371
6941.58 5430
6942.37 5478
6943.15 5420
6943.94 5576
6944.72 5299
6945.51 5505
6946.30 5870
6947.08 5905
6947.87 5953
6948.66 6077
6949.44 6110
6950.23 6321
6951.02 6353
6951.80 6424
6952.59 6560
6953.38 6880
6954.17 6731
6954.95 6747
6955.74 6713
6956.53 6662
6957.31 6610
6958.10 6609
6958.89 6481
6959.68 6624
6960.46 6746
6961.25 6868
6962.04 6686
6962.83 6983
6963.61 7027
6964.40 6966
6965.19 6882
6965.98 6784
6966.76 7111
6967.55 6997
6968.34 6848
6969.13 6914
6969.92 6984
6970.70 7009
6971.49 7270
6972.28 7391
6973.07 7459
6973.86 7500
6974.64 7782
6975.43 7812
6976.22 7983
6977.01 8116
6977.80 8020
6978.59 8260
6979.37 8326
6980.16 8291
6980.95 7998
6981.74 8207
6982.53 8239
6983.32 8701
6984.11 8953
6984.90 8967
6985.68 9518
6986.47 10449
6987.26 11365
6988.05 13008
6988.84 15051
6989.63 17591
6990.42 20276
6991.21 22188
6992.00 23580
6992.79 23885
6993.57 23637
6994.36 22236
6995.15 20675
6995.94 18863
6996.73 16813
6997.52 14586
6998.31 13102
6999.10 12044
6999.89 11095
7000.68 10835
7001.47 10880
7002.26 11904
7003.05 13519
7003.84 15103
7004.63 17026
7005.42 19103
7006.21 20445
7007.00 20824
7007.79 20434
7008.58 19195
7009.37 17501
7010.16 15424
7010.95 13578
7011.74 11877
7012.53 10227
7013.32 8881
7014.11 8072
7014.90 7553
7015.69 7097
7016.48 6993
7017.27 7140
7018.06 7035
7018.85 7386
7019.65 7340
7020.44 7579
7021.23 7660
7022.02 7568
7022.81 7337
7023.60 6913
7024.39 6633
7025.18 6394
7025.97 6050
7026.76 5917
7027.56 5679
7028.35 5595
7029.14 5580
7029.93 5834
7030.72 5803
7031.51 5737
7032.30 5769
7033.09 5952
7033.89 5792
7034.68 5936
7035.47 5839
7036.26 5660
7037.05 5528
7037.84 5471
7038.64 5368
7039.43 5253
7040.22 5130
7041.01 5239
7041.80 5306
7042.60 5280
7043.39 5435
7044.18 5463
7044.97 5650
7045.76 5713
7046.56 5645
7047.35 5810
7048.14 5883
7048.93 5827
7049.73 5913
7050.52 5842
7051.31 5869
7052.10 6018
7052.90 6011
7053.69 6178
7054.48 6432
7055.27 6932
7056.07 7044
7056.86 7239
7057.65 7445
7058.45 7185
7059.24 6723
7060.03 6342
7060.83 6155
7061.62 5956
7062.41 5789
7063.20 5484
7064.00 5515
7064.79 5355
7065.58 5386
7066.38 5230
7067.17 5033
7067.96 5048
7068.76 5123
7069.55 4896
7070.35 5147
7071.14 5075
7071.93 5115
7072.73 5373
7073.52 5032
7074.31 5162
7075.11 5023
7075.90 5123
7076.70 4905
7077.49 5066
7078.28 4985
7079.08 4905
7079.87 4703
7080.67 4576
7081.46 4496
7082.25 4507
7083.05 4504
7083.84 4447
7084.64 4446
7085.43 4449
7086.23 4423
7087.02 4438
7087.82 4477
7088.61 4517
7089.41 4459
7090.20 4772
7090.99 4838
7091.79 5022
7092.58 5287
7093.38 5432
7094.17 5585
7094.97 5662
7095.76 5608
7096.56 5578
7097.35 5125
7098.15 4865
7098.94 4595
7099.74 4244
7100.54 4188
7101.33 4216
7102.13 3942
7102.92 3690
7103.72 3718
7104.51 3700
7105.31 3705
7106.10 3523
7106.90 3481
7107.70 3414
7108.49 3525
7109.29 3501
7110.08 3458
7110.88 3419
7111.67 3495
7112.47 3404
7113.27 3180
7114.06 3266
7114.86 3162
7115.65 3187
7116.45 3216
7117.25 3159
7118.04 3160
7118.84 3155
7119.64 3166
7120.43 3214
7121.23 3181
7122.03 3242
7122.82 3385
7123.62 3218
7124.41 3080
7125.21 3097
7126.01 3059
7126.81 3025
7127.60 3198
7128.40 3031
7129.20 3006
7129.99 3023
7130.79 2984
7131.59 2993
7132.38 3046
7133.18 3292
7133.98 3288
7134.78 3231
7135.57 3280
7136.37 3325
7137.17 3264
7137.96 3329
7138.76 3436
7139.56 3291
7140.36 3207
7141.15 3194
7141.95 3305
7142.75 3239
7143.55 3256
7144.35 3137
7145.14 3224
7145.94 3083
7146.74 3147
7147.54 3106
7148.33 3200
7149.13 3242
7149.93 3246
7150.73 3240
7151.53 3293
7152.33 3187
7153.12 3216
7153.92 3040
7154.72 3203
7155.52 3178
7156.32 3113
7157.12 3015
7157.91 3047
7158.71 2991
7159.51 3098
7160.31 3027
7161.11 3011
7161.91 3089
7162.71 3102
7163.50 3022
7164.30 2993
7165.10 3088
7165.90 2933
7166.70 2860
7167.50 2815
7168.30 2981
7169.10 2886
7169.90 2694
7170.70 2756
7171.50 2749
7172.29 2735
7173.09 2736
7173.89 2840
7174.69 2880
7175.49 2882
7176.29 2794
7177.09 2919
7177.89 2896
7178.69 2881
7179.49 2813
7180.29 2780
7181.09 2791
7181.89 2765
7182.69 2662
7183.49 2579
7184.29 2740
7185.09 2856
7185.89 2907
7186.69 2828
7187.49 2964
7188.29 3031
7189.09 3027
7189.89 3135
7190.69 3137
7191.49 3180
7192.29 3005
7193.09 2996
7193.89 2797
7194.69 2757
7195.49 2859
7196.29 2778
7197.10 2643
7197.90 2539
7198.70 2512
7199.50 2532
7200.30 2560
7201.10 2509
7201.90 2513
7202.70 2636
7203.50 2667
7204.30 2576
7205.11 2516
7205.91 2531
7206.71 2581
7207.51 2612
7208.31 2555
7209.11 2520
7209.91 2523
7210.71 2620
7211.52 2728
7212.32 2525
7213.12 2400
7213.92 2480
7214.72 2441
7215.52 2617
7216.33 2536
7217.13 2580
7217.93 2564
7218.73 2527
7219.53 2651
7220.34 2619
7221.14 2666
7221.94 2654
7222.74 2646
7223.54 2643
7224.35 2623
7225.15 2647
7225.95 2662
7226.75 2611
7227.56 2541
7228.36 2548
7229.16 2582
7229.96 2531
7230.77 2710
7231.57 2613
7232.37 2624
7233.17 2529
7233.98 2729
7234.78 2696
7235.58 2751
7236.38 2650
7237.19 2634
7237.99 2770
7238.79 2712
7239.60 2626
7240.40 2662
7241.20 2696
7242.01 2711
7242.81 2793
7243.61 2819
7244.42 2756
7245.22 2920
7246.02 2952
7246.83 2937
7247.63 3022
7248.43 2928
7249.24 2936
7250.04 2899
7250.84 3043
7251.65 2919
7252.45 3060
7253.26 2886
7254.06 2740
7254.86 2727
7255.67 2776
7256.47 2981
7257.28 2945
7258.08 2799
7258.88 2849
7259.69 3017
7260.49 2993
7261.30 3006
7262.10 3087
7262.90 3105
7263.71 3125
7264.51 3073
7265.32 3044
7266.12 3024
7266.93 3018
7267.73 3119
7268.54 3175
7269.34 3194
7270.15 3242
7270.95 3334
7271.76 3393
7272.56 3490
7273.37 3481
7274.17 3562
7274.98 3576
7275.78 3691
7276.59 3561
7277.39 3567
7278.20 3457
7279.00 3710
7279.81 3733
7280.61 3667
7281.42 3709
7282.22 3675
7283.03 3865
7283.83 3942
7284.64 4033
7285.45 4365
7286.25 4727
7287.06 5108
7287.86 5925
7288.67 6641
7289.47 7775
7290.28 8755
7291.09 9356
7291.89 9542
7292.70 9358
7293.50 8532
7294.31 8041
7295.12 7080
7295.92 6203
7296.73 5504
7297.53 4933
7298.34 4693
7299.15 4405
7299.95 4141
7300.76 3965
7301.57 3863
7302.37 3694
7303.18 3722
7303.99 3824
7304.79 3922
7305.60 3830
7306.41 3848
7307.21 3678
7308.02 3648
7308.83 3740
7309.63 3805
7310.44 3825
7311.25 3971
7312.06 3913
7312.86 3911
7313.67 4033
7314.48 4385
7315.28 4424
7316.09 4537
7316.90 4757
7317.71 4834
7318.51 4819
7319.32 4773
7320.13 4737
7320.94 4678
7321.74 4782
7322.55 4740
7323.36 4729
7324.17 5349
7324.97 5660
7325.78 5864
7326.59 6315
7327.40 6309
7328.21 6299
7329.01 6437
7329.82 6028
7330.63 5681
7331.44 5523
7332.25 5231
7333.06 4828
7333.86 4490
7334.67 4201
7335.48 4104
7336.29 3906
7337.10 3650
7337.91 3583
7338.71 3621
7339.52 3761
7340.33 3649
7341.14 3820
7341.95 3826
7342.76 3760
7343.57 3871
7344.38 3835
7345.18 3878
7345.99 3825
7346.80 3843
7347.61 3857
7348.42 3870
7349.23 3632
7350.04 3584
7350.85 3676
7351.66 3609
7352.47 3577
7353.28 3523
7354.09 3633
7354.89 3743
7355.70 3582
7356.51 3683
7357.32 3703
7358.13 3622
7358.94 3627
7359.75 3497
7360.56 3517
7361.37 3477
7362.18 3401
7362.99 3463
7363.80 3490
7364.61 3613
7365.42 3510
7366.23 3603
7367.04 3614
7367.85 3823
7368.66 3871
7369.47 3705
7370.28 3790
7371.09 3657
7371.90 3791
7372.71 3874
7373.52 3799
7374.33 3897
7375.15 3908
7375.96 3884
7376.77 3892
7377.58 3877
7378.39 3798
7379.20 3906
7380.01 3943
7380.82 3971
7381.63 4066
7382.44 4133
7383.25 4344
7384.06 4457
7384.88 4764
7385.69 5132
7386.50 5395
7387.31 5746
7388.12 5954
7388.93 5802
7389.74 5787
7390.55 5439
7391.37 5220
7392.18 5057
7392.99 4719
7393.80 4346
7394.61 4133
7395.42 3971
7396.24 3812
7397.05 3677
7397.86 3757
7398.67 3597
7399.48 3541
7400.30 3648
7401.11 3594
7401.92 3796
7402.73 3968
7403.54 4036
7404.36 4468
7405.17 4661
7405.98 4646
7406.79 5065
7407.60 5209
7408.42 5199
7409.23 5034
7410.04 5051
7410.85 4754
7411.67 4419
7412.48 4198
7413.29 4107
7414.11 4127
7414.92 3971
7415.73 3726
7416.54 3518
7417.36 3548
7418.17 3378
7418.98 3341
7419.80 3123
7420.61 3126
7421.42 3098
7422.23 3261
7423.05 3086
7423.86 3106
7424.67 3033
7425.49 2897
7426.30 2950
7427.11 2890
7427.93 2914
7428.74 2864
7429.56 2891
7430.37 2918
7431.18 2847
7432.00 2805
7432.81 2722
7433.62 2854
7434.44 2843
7435.25 2836
7436.07 2747
7436.88 2737
7437.69 2758
7438.51 2756
7439.32 2775
7440.14 2728
7440.95 2562
7441.76 2541
7442.58 2562
7443.39 2778
7444.21 2732
7445.02 2750
7445.84 2791
7446.65 2667
7447.46 2823
7448.28 2886
7449.09 2634
7449.91 2655
7450.72 2561
7451.54 2608
7452.35 2673
7453.17 2640
7453.98 2684
7454.80 2659
7455.61 2620
7456.43 2654
7457.24 2558
7458.06 2568
7458.87 2575
7459.69 2704
7460.50 2642
7461.32 2483
7462.13 2571
7462.95 2614
7463.77 2617
7464.58 2533
7465.40 2530
7466.21 2637
7467.03 2571
7467.84 2619
7468.66 2668
7469.47 2661
7470.29 2655
7471.11 2593
7471.92 2529
7472.74 2676
7473.55 2563
7474.37 2632
7475.19 2652
7476.00 2627
7476.82 2597
7477.63 2658
7478.45 2631
7479.27 2632
7480.08 2549
7480.90 2575
7481.72 2567
7482.53 2380
7483.35 2456
7484.17 2617
7484.98 2471
7485.80 2437
7486.62 2458
7487.43 2446
7488.25 2387
7489.07 2367
7489.88 2424
7490.70 2403
7491.52 2286
7492.33 2268
7493.15 2308
7493.97 2382
7494.78 2305
7495.60 2297
7496.42 2304
7497.24 2309
7498.05 2204
7498.87 2235
7499.69 2221
7500.51 2149
7501.32 2285
7502.14 2296
7502.96 2316
7503.78 2329
7504.59 2266
7505.41 2188
7506.23 2296
7507.05 2186
7507.86 2203
7508.68 2209
7509.50 2225
7510.32 2105
7511.14 2173
7511.95 2247
7512.77 2202
7513.59 2181
7514.41 2272
7515.23 2094
7516.05 2172
7516.86 2180
7517.68 2191
7518.50 2122
7519.32 2280
7520.14 2227
7520.96 2171
7521.78 2101
7522.59 2219
7523.41 2305
7524.23 2299
7525.05 2165
7525.87 2120
7526.69 2255
7527.51 2241
7528.33 2107
7529.14 2183
7529.96 2304
7530.78 2255
7531.60 2138
7532.42 2180
7533.24 2192
7534.06 2218
7534.88 2246
7535.70 2193
7536.52 2278
7537.34 2189
7538.16 2175
7538.98 2314
7539.80 2221
7540.62 2236
7541.44 2036
7542.25 2108
7543.07 2210
7543.89 2200
7544.71 2162
7545.53 2220
7546.35 2193
7547.17 2260
7547.99 2361
7548.81 2323
7549.63 2343
7550.45 2420
7551.27 2424
7552.09 2433
7552.92 2398
7553.74 2408
7554.56 2405
7555.38 2391
7556.20 2450
7557.02 2418
7557.84 2531
7558.66 2389
7559.48 2394
7560.30 2286
7561.12 2424
7561.94 2469
7562.76 2460
7563.58 2406
7564.40 2394
7565.23 2590
7566.05 2456
7566.87 2491
7567.69 2551
7568.51 2576
7569.33 2438
7570.15 2597
7570.97 2584
7571.79 2532
7572.62 2492
7573.44 2436
7574.26 2461
7575.08 2434
7575.90 2548
7576.72 2436
7577.55 2384
7578.37 2465
7579.19 2429
7580.01 2543
7580.83 2446
7581.65 2436
7582.48 2415
7583.30 2519
7584.12 2522
7584.94 2540
7585.76 2565
7586.59 2577
7587.41 2674
7588.23 2575
7589.05 2601
7589.88 2468
7590.70 2718
7591.52 2823
7592.34 2717
7593.16 2868
7593.99 2767
7594.81 2929
7595.63 2885
7596.46 2883
7597.28 2872
7598.10 2727
7598.92 2854
7599.75 2843
7600.57 2849
7601.39 2826
7602.22 2789
7603.04 2931
7603.86 2823
7604.68 2900
7605.51 2977
7606.33 2984
7607.15 3137
7607.98 3279
7608.80 3380
7609.62 3346
7610.45 3671
7611.27 3774
7612.09 3870
7612.92 3905
7613.74 3859
7614.57 3752
7615.39 3558
7616.21 3436
7617.04 3351
7617.86 3157
7618.68 3211
7619.51 3097
7620.33 3222
7621.16 3248
7621.98 3226
7622.80 3353
7623.63 3575
7624.45 3529
7625.28 3575
7626.10 3687
7626.93 3680
7627.75 3390
7628.57 3362
7629.40 3326
7630.22 3271
7631.05 3182
7631.87 3267
7632.70 3233
7633.52 3415
7634.35 3490
7635.17 3594
7636.00 3589
7636.82 3981
7637.65 4308
7638.47 4363
7639.30 4419
7640.12 4481
7640.95 4158
7641.77 4013
7642.60 3745
7643.42 3486
7644.25 3360
7645.07 3027
7645.90 2838
7646.72 2842
7647.55 2756
7648.37 2637
7649.20 2610
7650.02 2587
7650.85 2608
7651.68 2628
7652.50 2586
7653.33 2754
7654.15 2682
7654.98 2742
7655.81 2692
7656.63 2648
7657.46 2614
7658.28 2669
7659.11 2462
7659.94 2417
7660.76 2419
7661.59 2535
7662.41 2417
7663.24 2393
7664.07 2394
7664.89 2333
7665.72 2228
7666.55 2335
7667.37 2336
7668.20 2263
7669.03 2218
7669.85 2190
7670.68 2329
7671.51 2206
7672.33 2272
7673.16 2307
7673.99 2356
7674.81 2403
7675.64 2243
7676.47 2357
7677.29 2264
7678.12 2161
7678.95 2268
7679.78 2295
7680.60 2278
7681.43 2359
7682.26 2190
7683.08 2239
7683.91 2267
7684.74 2169
7685.57 2260
7686.39 2293
7687.22 2178
7688.05 2107
7688.88 2261
7689.70 2378
7690.53 2318
7691.36 2372
7692.19 2350
7693.02 2355
7693.84 2300
7694.67 2323
7695.50 2339
7696.33 2247
7697.16 2320
7697.98 2277
7698.81 2211
7699.64 2179
7700.47 2190
7701.30 2315
7702.13 2278
7702.95 2196
7703.78 2394
7704.61 2525
7705.44 2612
7706.27 2441
7707.10 2471
7707.93 2538
7708.75 2452
7709.58 2360
7710.41 2385
7711.24 2280
7712.07 2145
7712.90 2191
7713.73 2179
7714.56 2270
7715.39 2232
7716.22 2188
7717.04 2158
7717.87 2313
7718.70 2259
7719.53 2073
7720.36 2069
7721.19 2076
7722.02 2150
7722.85 2228
7723.68 2095
7724.51 2112
7725.34 2086
7726.17 2050
7727.00 2148
7727.83 2122
7728.66 2178
7729.49 2176
7730.32 2122
7731.15 2220
7731.98 2104
7732.81 2104
7733.64 2171
7734.47 2095
7735.30 2120
7736.13 2214
7736.96 1987
7737.79 2063
7738.62 2166
7739.45 2088
7740.28 2030
7741.11 2104
7741.94 2123
7742.77 2136
7743.60 2139
7744.43 2160
7745.26 2125
7746.09 2113
7746.93 2121
7747.76 2183
7748.59 2175
7749.42 2129
7750.25 2187
7751.08 2289
7751.91 2365
7752.74 2475
7753.57 2650
7754.40 2773
7755.24 2941
7756.07 2771
7756.90 2718
7757.73 2550
7758.56 2423
7759.39 2473
7760.22 2302
7761.06 2238
7761.89 2246
7762.72 2219
7763.55 2148
7764.38 2116
7765.21 2141
7766.05 2150
7766.88 2251
7767.71 2198
7768.54 2114
7769.37 2136
7770.21 2204
7771.04 2113
7771.87 2143
7772.70 2235
7773.53 2112
7774.37 2120
7775.20 2086
7776.03 2142
7776.86 2156
7777.70 2136
7778.53 2041
7779.36 2007
7780.19 2111
7781.03 2112
7781.86 1996
7782.69 2066
7783.52 2043
7784.36 2158
7785.19 2188
7786.02 2040
7786.86 2059
7787.69 2085
7788.52 2206
7789.36 2075
7790.19 2148
7791.02 2213
7791.85 2220
7792.69 2195
7793.52 2140
7794.35 2192
7795.19 2172
7796.02 2190
7796.86 2182
7797.69 2122
7798.52 2190
7799.36 2209
7800.19 2065
7801.02 2104
7801.86 2181
7802.69 2256
7803.52 2111
7804.36 2015
7805.19 2121
7806.03 2254
7806.86 2307
7807.69 2419
7808.53 2267
7809.36 2249
7810.20 2413
7811.03 2282
7811.87 2346
7812.70 2422
7813.53 2426
7814.37 2445
7815.20 2358
7816.04 2446
7816.87 2451
7817.71 2447
7818.54 2543
7819.38 2548
7820.21 2740
7821.05 2841
7821.88 2865
7822.72 2847
7823.55 2927
7824.39 2922
7825.22 3025
7826.06 2936
7826.89 2920
7827.73 2855
7828.56 2742
7829.40 2738
7830.23 2822
7831.07 2808
7831.90 2874
7832.74 2918
7833.57 2983
7834.41 3092
7835.24 3030
7836.08 3080
7836.91 2987
7837.75 2994
7838.59 2905
7839.42 2840
7840.26 2965
7841.09 3248
7841.93 3151
7842.77 3257
7843.60 3289
7844.44 2963
7845.27 2891
7846.11 2708
7846.95 2800
7847.78 2783
7848.62 2673
7849.45 2732
7850.29 2694
7851.13 2660
7851.96 2665
7852.80 2633
7853.64 2570
7854.47 2554
7855.31 2409
7856.15 2469
7856.98 2523
7857.82 2501
7858.66 2501
7859.49 2437
7860.33 2371
7861.17 2341
7862.00 2477
7862.84 2439
7863.68 2470
7864.52 2547
7865.35 2629
7866.19 2636
7867.03 2636
7867.86 2579
7868.70 2501
7869.54 2345
7870.38 2487
7871.21 2336
7872.05 2295
7872.89 2367
7873.73 2409
7874.56 2384
7875.40 2320
7876.24 2302
7877.08 2398
7877.92 2557
7878.75 2668
7879.59 2515
7880.43 2499
7881.27 2542
7882.10 2680
7882.94 2790
7883.78 2823
7884.62 2887
7885.46 2911
7886.30 2874
7887.13 2758
7887.97 2742
7888.81 2592
7889.65 2630
7890.49 2610
7891.33 2657
7892.16 2514
7893.00 2602
7893.84 2405
7894.68 2684
7895.52 2623
7896.36 2861
7897.20 2830
7898.04 2909
7898.88 2775
7899.71 2749
7900.55 2808
7901.39 2783
7902.23 2654
7903.07 2599
7903.91 2682
7904.75 2603
7905.59 2606
7906.43 2693
7907.27 2743
7908.11 2682
7908.95 2601
7909.79 2502
7910.62 2466
7911.46 2491
7912.30 2467
7913.14 2493
7913.98 2426
7914.82 2427
7915.66 2344
7916.50 2205
7917.34 2330
7918.18 2370
7919.02 2420
7919.86 2446
7920.70 2429
7921.54 2441
7922.38 2546
7923.22 2650
7924.06 2798
7924.90 2791
7925.74 2755
7926.58 2631
7927.43 2553
7928.27 2495
7929.11 2358
7929.95 2471
7930.79 2456
7931.63 2221
7932.47 2168
7933.31 2151
7934.15 2179
7934.99 2126
7935.83 2043
7936.67 2122
7937.51 2142
7938.36 2175
7939.20 2094
7940.04 2139
7940.88 2180
7941.72 2171
7942.56 2111
7943.40 2171
7944.24 2229
7945.09 2110
7945.93 2173
7946.77 2182
7947.61 2079
7948.45 2016
7949.29 2083
7950.13 2184
7950.98 2142
7951.82 2115
7952.66 2225
7953.50 2249
7954.34 2271
7955.19 2144
7956.03 2262
7956.87 2404
7957.71 2319
7958.55 2276
7959.40 2395
7960.24 2331
7961.08 2539
7961.92 2692
7962.76 2532
7963.61 2593
7964.45 2539
7965.29 2434
7966.13 2441
7966.98 2421
7967.82 2465
7968.66 2303
7969.50 2356
7970.35 2377
7971.19 2419
7972.03 2407
7972.88 2528
7973.72 2540
7974.56 2452
7975.40 2571
7976.25 2626
7977.09 2649
7977.93 2587
7978.78 2374
7979.62 2341
7980.46 2191
7981.31 2179
7982.15 2258
7982.99 2180
7983.84 2083
7984.68 2220
7985.52 2174
7986.37 2190
7987.21 2158
7988.06 2097
7988.90 2145
7989.74 2074
7990.59 2074
7991.43 2070
7992.27 2069
7993.12 1995
7993.96 1986
7994.81 1972
7995.65 1868
7996.49 2026
7997.34 2021
7998.18 1986
7999.03 1995
7999.87 1839
8000.72 1780
8001.56 1896
8002.40 1921
8003.25 1930
8004.09 1801
8004.94 1787
8005.78 1879
8006.63 1852
8007.47 1905
8008.32 1817
8009.16 1838
8010.01 1908
8010.85 1955
8011.70 1838
8012.54 1830
8013.39 1756
8014.23 1757
8015.08 1742
8015.92 1873
8016.77 1849
8017.61 1913
8018.46 1792
8019.30 1699
8020.15 1769
8020.99 1848
8021.84 1780
8022.68 1784
8023.53 1769
8024.38 1744
8025.22 1764
8026.07 1750
8026.91 1809
8027.76 1782
8028.60 1732
8029.45 1799
8030.30 1751
8031.14 1701
8031.99 1813
8032.83 1717
8033.68 1707
8034.53 1784
8035.37 1789
8036.22 1850
8037.06 1784
8037.91 1651
8038.76 1679
8039.60 1747
8040.45 1735
8041.30 1827
8042.14 1753
8042.99 1852
8043.84 1749
8044.68 1802
8045.53 1773
8046.38 1752
8047.22 1744
8048.07 1762
8048.92 1801
8049.76 1674
8050.61 1723
8051.46 1724
8052.30 1798
8053.15 1762
8054.00 1768
8054.85 1732
8055.69 1681
8056.54 1716
8057.39 1761
8058.24 1694
8059.08 1651
8059.93 1709
8060.78 1726
8061.63 1705
8062.47 1658
8063.32 1705
8064.17 1745
8065.02 1660
8065.86 1625
8066.71 1720
8067.56 1762
8068.41 1718
8069.26 1785
8070.10 1743
8070.95 1744
8071.80 1595
8072.65 1626
8073.50 1649
8074.34 1656
8075.19 1760
8076.04 1767
8076.89 1624
8077.74 1585
8078.59 1734
8079.43 1766
8080.28 1595
8081.13 1589
8081.98 1617
8082.83 1636
8083.68 1699
8084.53 1614
8085.37 1706
8086.22 1670
8087.07 1576
8087.92 1572
8088.77 1542
8089.62 1622
8090.47 1557
8091.32 1547
8092.17 1627
8093.02 1660
8093.87 1543
8094.71 1619
8095.56 1674
8096.41 1652
8097.26 1657
8098.11 1637
8098.96 1598
8099.81 1627
8100.66 1683
8101.51 1689
8102.36 1605
8103.21 1635
8104.06 1616
8104.91 1782
8105.76 1629
8106.61 1596
8107.46 1563
8108.31 1691
8109.16 1616
8110.01 1583
8110.86 1553
8111.71 1540
8112.56 1558
8113.41 1598
8114.26 1599
8115.11 1628
8115.96 1609
8116.81 1684
8117.66 1622
8118.51 1588
8119.36 1671
8120.21 1653
8121.06 1695
8121.92 1541
8122.77 1557
8123.62 1622
8124.47 1702
8125.32 1737
8126.17 1711
8127.02 1658
8127.87 1662
8128.72 1773
8129.57 1708
8130.43 1631
8131.28 1706
8132.13 1749
8132.98 1654
8133.83 1659
8134.68 1668
8135.53 1707
8136.38 1674
8137.24 1714
8138.09 1723
8138.94 1630
8139.79 1645
8140.64 1734
8141.49 1707
8142.35 1718
8143.20 1722
8144.05 1728
8144.90 1769
8145.75 1759
8146.61 1722
8147.46 1872
8148.31 1812
8149.16 1909
8150.01 1816
8150.87 1735
8151.72 1825
8152.57 1850
8153.42 1809
8154.28 1804
8155.13 1794
8155.98 1790
8156.83 1849
8157.69 1895
8158.54 1891
8159.39 1931
8160.24 1991
8161.10 2188
8161.95 2190
8162.80 2190
8163.66 2217
8164.51 2092
8165.36 1970
8166.21 2090
8167.07 2050
8167.92 1826
8168.77 1861
8169.63 1752
8170.48 1864
8171.33 2001
8172.19 1800
8173.04 1799
8173.89 1854
8174.75 1814
8175.60 1859
8176.46 1782
8177.31 1819
8178.16 1730
8179.02 1809
8179.87 1775
8180.72 1718
8181.58 1767
8182.43 1718
8183.29 1716
8184.14 1693
8184.99 1651
8185.85 1722
8186.70 1605
8187.56 1530
8188.41 1446
8189.26 1530
8190.12 1603
8190.97 1631
8191.83 1554
8192.68 1647
8193.54 1533
8194.39 1626
8195.25 1587
8196.10 1609
8196.95 1543
8197.81 1560
8198.66 1587
8199.52 1556
8200.37 1582
8201.23 1576
8202.08 1549
8202.94 1544
8203.79 1625
8204.65 1647
8205.50 1438
8206.36 1503
8207.21 1649
8208.07 1623
8208.92 1530
8209.78 1576
8210.64 1626
8211.49 1578
8212.35 1564
8213.20 1648
8214.06 1671
8214.91 1659
8215.77 1633
8216.62 1578
8217.48 1554
8218.34 1553
8219.19 1530
8220.05 1571
8220.90 1584
8221.76 1593
8222.61 1655
8223.47 1642
8224.33 1701
8225.18 1683
8226.04 1793
8226.90 1906
8227.75 2010
8228.61 2017
8229.46 1992
8230.32 1880
8231.18 1916
8232.03 1913
8232.89 1864
8233.75 1893
8234.60 1830
8235.46 1755
8236.32 1719
8237.17 1739
8238.03 1666
8238.89 1712
8239.74 1634
8240.60 1567
8241.46 1610
8242.32 1531
8243.17 1570
8244.03 1609
8244.89 1557
8245.74 1521
8246.60 1544
8247.46 1596
8248.32 1603
8249.17 1615
8250.03 1642
8250.89 1605
8251.75 1614
8252.60 1584
8253.46 1466
8254.32 1533
8255.18 1526
8256.03 1594
8256.89 1631
8257.75 1560
8258.61 1482
8259.47 1681
8260.32 1564
8261.18 1569
8262.04 1538
8262.90 1540
8263.76 1505
8264.61 1542
8265.47 1515
8266.33 1551
8267.19 1511
8268.05 1506
8268.91 1474
8269.76 1512
8270.62 1614
8271.48 1527
8272.34 1542
8273.20 1575
8274.06 1513
8274.92 1497
8275.77 1555
8276.63 1571
8277.49 1547
8278.35 1562
8279.21 1615
8280.07 1592
8280.93 1632
8281.79 1690
8282.65 1645
8283.51 1572
8284.36 1526
8285.22 1559
8286.08 1430
8286.94 1506
8287.80 1546
8288.66 1586
8289.52 1552
8290.38 1516
8291.24 1570
8292.10 1567
8292.96 1597
8293.82 1524
8294.68 1618
8295.54 1629
8296.40 1562
8297.26 1501
8298.12 1664
8298.98 1642
8299.84 1586
8300.70 1679
8301.56 1678
8302.42 1680
8303.28 1616
8304.14 1634
8305.00 1708
8305.86 1688
8306.72 1589
8307.58 1606
8308.44 1679
8309.30 1673
8310.16 1664
8311.02 1726
8311.88 1728
8312.74 1584
8313.60 1592
8314.46 1666
8315.33 1664
8316.19 1623
8317.05 1539
8317.91 1646
8318.77 1697
8319.63 1560
8320.49 1620
8321.35 1617
8322.21 1621
8323.08 1644
8323.94 1634
8324.80 1614
8325.66 1695
8326.52 1631
8327.38 1664
8328.24 1725
8329.10 1797
8329.97 1684
8330.83 1527
8331.69 1659
8332.55 1711
8333.41 1696
8334.28 1638
8335.14 1526
8336.00 1590
8336.86 1604
8337.72 1699
8338.58 1609
8339.45 1609
8340.31 1620
8341.17 1558
8342.03 1585
8342.90 1576
8343.76 1592
8344.62 1581
8345.48 1676
8346.35 1656
8347.21 1651
8348.07 1733
8348.93 1785
8349.80 1676
8350.66 1680
8351.52 1623
8352.38 1718
8353.25 1709
8354.11 1647
8354.97 1659
8355.83 1679
8356.70 1660
8357.56 1632
8358.42 1626
8359.29 1644
8360.15 1799
8361.01 1704
8361.88 1708
8362.74 1736
8363.60 1779
8364.47 1692
8365.33 1737
8366.19 1783
8367.06 1709
8367.92 1812
8368.78 1786
8369.65 1757
8370.51 1774
8371.38 1787
8372.24 1774
8373.10 1837
8373.97 1873
8374.83 1761
8375.69 1830
8376.56 1810
8377.42 1864
8378.29 1851
8379.15 1777
8380.01 1851
8380.88 1862
8381.74 1952
8382.61 1889
8383.47 1886
8384.34 1845
8385.20 1814
8386.07 1775
8386.93 1767
8387.79 1955
8388.66 1989
8389.52 1911
8390.39 2004
8391.25 1976
8392.12 2045
8392.98 2067
8393.85 1987
8394.71 2032
8395.58 2003
8396.44 2059
8397.31 2006
8398.17 2097
8399.04 2085
8399.90 2047
8400.77 1998
8401.63 2042
8402.50 2089
8403.36 2073
8404.23 2106
8405.10 2066
8405.96 2090
8406.83 2086
8407.69 2070
8408.56 2144
8409.42 2228
8410.29 2316
8411.15 2234
8412.02 2251
8412.89 2214
8413.75 2112
8414.62 2081
8415.48 2188
8416.35 2239
8417.22 2260
8418.08 2281
8418.95 2369
8419.82 2352
8420.68 2379
8421.55 2325
8422.41 2347
8423.28 2510
8424.15 2522
8425.01 2479
8425.88 2443
8426.75 2547
8427.61 2624
8428.48 2680
8429.35 2686
8430.21 2575
8431.08 2582
8431.95 2664
8432.81 2716
8433.68 2783
8434.55 2951
8435.41 2894
8436.28 2999
8437.15 2888
8438.02 2942
8438.88 2930
8439.75 2916
8440.62 3067
8441.49 3135
8442.35 3127
8443.22 3183
8444.09 3341
8444.96 3425
8445.82 3548
8446.69 3589
8447.56 3641
8448.43 3817
8449.29 3948
8450.16 4138
8451.03 4089
8451.90 4021
8452.77 4041
8453.63 4199
8454.50 4092
8455.37 3996
8456.24 4151
8457.11 4050
8457.97 4274
8458.84 4478
8459.71 4550
8460.58 5074
8461.45 5736
8462.32 6140
8463.18 6817
8464.05 7118
8464.92 7067
8465.79 7210
8466.66 7009
8467.53 6658
8468.40 6383
8469.26 5902
8470.13 5565
8471.00 5199
8471.87 5095
8472.74 5269
8473.61 5879
8474.48 6670
8475.35 7715
8476.22 8868
8477.09 9803
8477.95 10758
8478.82 11001
8479.69 10433
8480.56 9557
8481.43 8715
8482.30 7777
8483.17 6633
8484.04 5542
8484.91 4904
8485.78 4260
8486.65 3941
8487.52 3725
8488.39 3423
8489.26 3308
8490.13 3218
8491.00 3158
8491.87 3173
8492.74 3079
8493.61 3117
8494.48 3174
8495.35 3153
8496.22 3102
8497.09 3064
8497.96 2856
8498.83 2890
8499.70 2796
8500.57 2757
8501.44 2783
8502.31 2865
8503.18 2795
8504.05 2795
8504.92 2826
8505.79 2925
8506.66 2949
8507.53 2865
8508.41 2812
8509.28 2718
8510.15 2786
8511.02 2856
8511.89 2728
8512.76 2735
8513.63 2914
8514.50 2932
8515.37 3010
8516.24 3150
8517.12 3102
8517.99 3062
8518.86 2964
8519.73 2992
8520.60 3048
8521.47 3033
8522.34 2905
8523.22 2945
8524.09 2992
8524.96 2908
8525.83 2874
8526.70 2946
8527.57 2997
8528.45 2897
8529.32 2963
8530.19 2978
8531.06 3072
8531.93 3028
8532.81 2991
8533.68 3095
8534.55 3061
8535.42 3072
8536.29 3170
8537.17 3111
8538.04 3097
8538.91 3178
8539.78 3186
8540.66 3253
8541.53 3429
8542.40 3401
8543.27 3425
8544.15 3374
8545.02 3236
8545.89 3187
8546.76 3171
8547.64 3268
8548.51 3230
8549.38 3164
8550.26 3052
8551.13 3011
8552.00 3093
8552.87 3011
8553.75 2985
8554.62 2956
8555.49 3132
8556.37 3075
8557.24 3085
8558.11 3340
8558.99 3560
8559.86 3741
8560.73 3804
8561.61 4026
8562.48 4063
8563.36 3902
8564.23 3777
8565.10 3565
8565.98 3370
8566.85 3238
8567.72 3135
8568.60 2892
8569.47 2849
8570.35 2684
8571.22 2595
8572.09 2575
8572.97 2578
8573.84 2543
8574.72 2464
8575.59 2444
8576.46 2442
8577.34 2475
8578.21 2425
8579.09 2363
8579.96 2426
8580.84 2464
8581.71 2407
8582.59 2347
8583.46 2308
8584.34 2247
8585.21 2236
8586.08 2260
8586.96 2215
8587.83 2285
8588.71 2181
8589.58 2244
8590.46 2287
8591.33 2264
8592.21 2290
8593.08 2241
8593.96 2247
8594.83 2231
8595.71 2326
8596.59 2311
8597.46 2349
8598.34 2355
8599.21 2293
8600.09 2244
8600.96 2152
8601.84 2310
8602.71 2287
8603.59 2337
8604.46 2290
8605.34 2397
8606.22 2210
8607.09 2273
8607.97 2367
8608.84 2295
8609.72 2410
8610.60 2404
8611.47 2426
8612.35 2459
8613.22 2384
8614.10 2302
8614.98 2351
8615.85 2384
8616.73 2413
8617.61 2262
8618.48 2328
8619.36 2350
8620.24 2470
8621.11 2565
8621.99 2412
8622.87 2446
8623.74 2457
8624.62 2438
8625.50 2557
8626.37 2443
8627.25 2514
8628.13 2500
8629.00 2492
8629.88 2609
8630.76 2678
8631.63 2676
8632.51 2575
8633.39 2676
8634.27 2678
8635.14 2676
8636.02 2648
8636.90 2688
8637.77 2715
8638.65 2612
8639.53 2580
8640.41 2643
8641.28 2665
8642.16 2684
8643.04 2713
8643.92 2694
8644.80 2735
8645.67 2786
8646.55 2763
8647.43 2731
8648.31 2857
8649.19 2842
8650.06 2928
8650.94 2927
8651.82 2918
8652.70 3016
8653.58 3077
8654.45 2914
8655.33 3070
8656.21 3128
8657.09 2991
8657.97 2992
8658.85 3186
8659.72 3255
8660.60 3155
8661.48 3072
8662.36 3095
8663.24 3128
8664.12 3190
8665.00 3148
8665.88 3129
8666.75 2977
8667.63 3051
8668.51 3058
8669.39 3167
8670.27 3244
8671.15 3144
8672.03 3160
8672.91 3190
8673.79 3380
8674.67 3332
8675.55 3352
8676.42 3525
8677.30 3743
8678.18 3738
8679.06 3942
8679.94 4418
8680.82 4334
8681.70 4465
8682.58 4438
8683.46 4562
8684.34 4595
8685.22 4227
8686.10 4263
8686.98 4136
8687.86 4121
8688.74 3839
8689.62 3818
8690.50 3734
8691.38 3612
8692.26 3700
8693.14 3876
8694.02 4256
8694.90 4585
8695.78 5108
8696.66 5901
8697.54 6832
8698.42 7695
8699.30 8376
8700.18 9063
8701.07 9338
8701.95 9100
8702.83 8524
8703.71 7831
8704.59 6869
8705.47 6027
8706.35 5343
8707.23 4700
8708.11 4190
8708.99 3734
8709.87 3258
8710.75 3163
8711.64 3003
8712.52 2934
8713.40 2849
8714.28 2666
8715.16 2772
8716.04 2701
8716.92 2584
8717.81 2564
8718.69 2646
8719.57 2535
8720.45 2479
8721.33 2560
8722.21 2478
8723.10 2393
8723.98 2293
8724.86 2298
8725.74 2316
8726.62 2367
8727.50 2423
8728.39 2480
8729.27 2413
8730.15 2390
8731.03 2431
8731.91 2498
8732.80 2466
8733.68 2365
8734.56 2541
8735.44 2646
8736.33 2697
8737.21 2594
8738.09 2618
8738.97 2733
8739.86 2650
8740.74 2469
8741.62 2365
8742.50 2416
8743.39 2407
8744.27 2358
8745.15 2412
8746.04 2337
8746.92 2355
8747.80 2383
8748.68 2402
8749.57 2289
8750.45 2251
8751.33 2336
8752.22 2310
8753.10 2244
8753.98 2276
8754.87 2287
8755.75 2325
8756.63 2342
8757.52 2409
8758.40 2404
8759.28 2375
8760.17 2526
8761.05 2479
8761.94 2464
8762.82 2650
8763.70 2639
8764.59 2781
8765.47 2819
8766.36 2883
8767.24 2831
8768.12 2778
8769.01 2700
8769.89 2709
8770.78 2676
8771.66 2594
8772.54 2511
8773.43 2557
8774.31 2539
8775.20 2556
8776.08 2509
8776.97 2430
8777.85 2510
8778.73 2468
8779.62 2493
8780.50 2444
8781.39 2573
8782.27 2465
8783.16 2427
8784.04 2370
8784.93 2357
8785.81 2378
8786.70 2348
8787.58 2318
8788.47 2218
8789.35 2188
8790.24 2141
8791.12 2132
8792.01 2106
8792.89 2105
8793.78 2108
8794.66 2197
8795.55 2179
8796.44 2099
8797.32 2208
8798.21 2319
8799.09 2249
8799.98 2221
8800.86 2288
8801.75 2280
8802.63 2158
8803.52 2148
8804.41 2134
8805.29 2090
8806.18 2147
8807.06 2074
8807.95 2049
8808.84 2030
8809.72 2020
8810.61 2114
8811.49 2081
8812.38 2032
8813.27 1980
8814.15 2075
8815.04 2019
8815.93 2120
8816.81 2091
8817.70 2109
8818.59 2017
8819.47 2048
8820.36 1871
8821.25 1904
8822.13 1839
8823.02 1962
8823.91 1846
8824.79 1829
8825.68 1901
8826.57 1985
8827.45 1951
8828.34 1903
8829.23 1889
8830.12 1983
8831.00 1924
8831.89 1921
8832.78 1875
8833.66 1990
8834.55 1975
8835.44 1870
8836.33 1751
8837.21 1742
8838.10 1924
8838.99 1853
8839.88 1845
8840.76 1781
8841.65 1776
8842.54 1714
8843.43 1806
8844.32 1744
8845.20 1800
8846.09 1722
8846.98 1777
8847.87 1764
8848.76 1804
8849.64 1921
8850.53 1954
8851.42 1776
8852.31 1734
8853.20 1712
8854.09 1720
8854.97 1738
8855.86 1708
8856.75 1642
8857.64 1639
8858.53 1679
8859.42 1656
8860.30 1721
8861.19 1651
8862.08 1628
8862.97 1697
8863.86 1657
8864.75 1705
8865.64 1658
8866.53 1569
8867.42 1635
8868.30 1622
8869.19 1625
8870.08 1615
8870.97 1631
8871.86 1722
8872.75 1627
8873.64 1638
8874.53 1688
8875.42 1634
8876.31 1627
8877.20 1582
8878.09 1646
8878.98 1501
8879.87 1523
8880.76 1515
8881.65 1530
8882.54 1518
8883.43 1497
8884.32 1514
8885.21 1560
8886.10 1544
8886.99 1613
8887.88 1630
8888.77 1568
8889.66 1549
8890.55 1549
8891.44 1593
8892.33 1583
8893.22 1502
8894.11 1581
8895.00 1531
8895.89 1475
8896.78 1486
8897.67 1555
8898.56 1433
8899.45 1503
8900.34 1510
8901.23 1530
8902.12 1449
8903.01 1437
8903.90 1455
8904.79 1488
8905.69 1474
8906.58 1559
8907.47 1527
8908.36 1502
8909.25 1400
8910.14 1413
8911.03 1488
8911.92 1517
8912.82 1500
8913.71 1490
8914.60 1490
8915.49 1421
8916.38 1388
8917.27 1491
8918.16 1460
8919.06 1460
8919.95 1438
8920.84 1509
8921.73 1517
8922.62 1521
8923.51 1484
8924.41 1542
8925.30 1551
8926.19 1584
8927.08 1503
8927.97 1441
8928.87 1379
8929.76 1416
8930.65 1403
8931.54 1358
8932.43 1337
8933.33 1513
8934.22 1326
8935.11 1306
8936.00 1353
8936.90 1378
8937.79 1427
8938.68 1360
8939.57 1401
8940.47 1343
8941.36 1281
8942.25 1364
8943.15 1432
8944.04 1382
8944.93 1497
8945.82 1446
8946.72 1354
8947.61 1379
8948.50 1395
8949.40 1349
8950.29 1392
8951.18 1447
8952.08 1437
8952.97 1415
8953.86 1368
8954.76 1371
8955.65 1314
8956.54 1341
8957.44 1312
8958.33 1402
8959.22 1353
8960.12 1300
8961.01 1352
8961.91 1368
8962.80 1347
8963.69 1408
8964.59 1419
8965.48 1378
8966.37 1376
8967.27 1388
8968.16 1338
8969.06 1306
8969.95 1361
8970.85 1332
8971.74 1374
8972.63 1419
8973.53 1329
8974.42 1406
8975.32 1384
8976.21 1291
8977.11 1337
8978.00 1367
8978.90 1360
8979.79 1417
8980.68 1422
8981.58 1361
8982.47 1381
8983.37 1453
8984.26 1375
8985.16 1393
8986.05 1414
8986.95 1423
8987.84 1372
8988.74 1403
8989.63 1330
8990.53 1388
8991.42 1378
8992.32 1376
8993.22 1349
8994.11 1270
8995.01 1328
8995.90 1211
8996.80 1309
8997.69 1350
8998.59 1282
8999.48 1313
9000.38 1318
9001.28 1379
9002.17 1392
9003.07 1256
9003.96 1280
9004.86 1300
9005.75 1283
9006.65 1366
9007.55 1380
9008.44 1365
9009.34 1354
9010.23 1319
9011.13 1274
9012.03 1324
9012.92 1334
9013.82 1364
9014.72 1288
9015.61 1254
9016.51 1288
9017.41 1326
9018.30 1187
9019.20 1167
9020.10 1169
9020.99 1242
9021.89 1203
9022.79 1251
9023.68 1232
9024.58 1257
9025.48 1324
9026.37 1288
9027.27 1223
9028.17 1173
9029.06 1360
9029.96 1321
9030.86 1306
9031.76 1293
9032.65 1217
9033.55 1197
9034.45 1190
9035.35 1204
9036.24 1214
9037.14 1302
9038.04 1306
9038.94 1274
9039.83 1237
9040.73 1318
9041.63 1308
9042.53 1303
9043.42 1245
9044.32 1183
9045.22 1195
9046.12 1239
9047.02 1296
9047.91 1255
9048.81 1231
9049.71 1182
9050.61 1271
9051.51 1256
9052.41 1279
9053.30 1324
9054.20 1256
9055.10 1270
9056.00 1337
9056.90 1349
9057.80 1304
9058.69 1239
9059.59 1288
9060.49 1283
9061.39 1321
9062.29 1306
9063.19 1320
9064.09 1338
9064.99 1352
9065.88 1417
9066.78 1392
9067.68 1436
9068.58 1386
9069.48 1378
9070.38 1402
9071.28 1329
9072.18 1408
9073.08 1417
9073.98 1358
9074.88 1328
9075.78 1370
9076.68 1284
9077.58 1326
9078.47 1338
9079.37 1282
9080.27 1330
9081.17 1390
9082.07 1256
9082.97 1402
9083.87 1338
9084.77 1337
9085.67 1339
9086.57 1305
9087.47 1230
9088.37 1305
9089.27 1362
9090.17 1264
9091.07 1299
9091.97 1327
9092.87 1288
9093.77 1322
9094.67 1331
9095.58 1335
9096.48 1336
9097.38 1343
9098.28 1346
9099.18 1418
9100.08 1356
9100.98 1317
9101.88 1394
9102.78 1321
9103.68 1352
9104.58 1336
9105.48 1292
9106.38 1197
9107.28 1205
9108.19 1301
9109.09 1208
9109.99 1247
9110.89 1287
9111.79 1299
9112.69 1180
9113.59 1251
9114.49 1228
9115.40 1263
9116.30 1377
9117.20 1245
9118.10 1234
9119.00 1213
9119.90 1258
9120.81 1329
9121.71 1226
9122.61 1284
9123.51 1239
9124.41 1216
9125.31 1316
9126.22 1321
9127.12 1270
9128.02 1254
9128.92 1271
9129.82 1318
9130.73 1339
9131.63 1359
9132.53 1337
9133.43 1298
9134.34 1348
9135.24 1276
9136.14 1322
9137.04 1264
9137.95 1179
9138.85 1274
9139.75 1301
9140.65 1288
9141.56 1192
9142.46 1299
9143.36 1336
9144.26 1223
9145.17 1283
9146.07 1339
9146.97 1261
9147.88 1314
9148.78 1287
9149.68 1261
9150.59 1295
9151.49 1344
9152.39 1330
9153.29 1261
9154.20 1220
9155.10 1268
9156.01 1296
9156.91 1259
9157.81 1291
9158.72 1222
9159.62 1265
9160.52 1301
9161.43 1280
9162.33 1265
9163.23 1258
9164.14 1216
9165.04 1266
9165.95 1300
9166.85 1236
9167.75 1254
9168.66 1206
9169.56 1197
9170.47 1300
9171.37 1215
9172.27 1272
9173.18 1349
9174.08 1272
9174.99 1270
9175.89 1291
9176.80 1271
9177.70 1238
9178.60 1320
9179.51 1337
9180.41 1339
9181.32 1330
9182.22 1414
9183.13 1265
9184.03 1249
9184.94 1271
9185.84 1193
9186.75 1239
9187.65 1304
9188.56 1329
9189.46 1397
9190.37 1305
9191.27 1273
9192.18 1346
9193.08 1386
9193.99 1328
9194.89 1313
9195.80 1373
9196.71 1425
9197.61 1361
9198.52 1352
9199.42 1283
9200.33 1323
9201.23 1302
9202.14 1260
9203.04 1408
9203.95 1446
9204.86 1481
9205.76 1521
9206.67 1572
9207.57 1595
9208.48 1520
9209.39 1558
9210.29 1646
9211.20 1510
9212.10 1594
9213.01 1573
9213.92 1461
9214.82 1482
9215.73 1480
9216.64 1450
9217.54 1352
9218.45 1312
9219.36 1363
9220.26 1407
9221.17 1433
9222.08 1430
9222.98 1462
9223.89 1425
9224.80 1513
9225.70 1609
9226.61 1625
9227.52 1608
9228.42 1591
9229.33 1542
9230.24 1438
9231.14 1502
9232.05 1425
9232.96 1353
9233.87 1286
9234.77 1294
9235.68 1314
9236.59 1260
9237.50 1295
9238.40 1332
9239.31 1384
9240.22 1267
9241.13 1294
9242.03 1312
9242.94 1348
9243.85 1306
9244.76 1272
9245.66 1271
9246.57 1306
9247.48 1280
9248.39 1302
9249.30 1217
9250.20 1242
9251.11 1242
9252.02 1259
9252.93 1310
9253.84 1310
9254.75 1315
9255.65 1294
9256.56 1273
9257.47 1312
9258.38 1280
9259.29 1288
9260.20 1284
9261.10 1313
9262.01 1297
9262.92 1259
9263.83 1216
9264.74 1255
9265.65 1268
9266.56 1343
9267.47 1213
9268.37 1238
9269.28 1214
9270.19 1302
9271.10 1155
9272.01 1264
9272.92 1244
9273.83 1265
9274.74 1291
9275.65 1270
9276.56 1305
9277.47 1331
9278.38 1263
9279.29 1230
9280.20 1270
9281.11 1326
9282.01 1332
9282.92 1238
9283.83 1303
9284.74 1300
9285.65 1248
9286.56 1269
9287.47 1338
9288.38 1370
9289.29 1326
9290.20 1354
9291.11 1313
9292.02 1298
9292.93 1337
9293.84 1176
9294.75 1326
9295.66 1373
9296.57 1330
9297.49 1222
9298.40 1233
9299.31 1300
9300.22 1326
9301.13 1295
9302.04 1355
9302.95 1382
9303.86 1396
9304.77 1380
9305.68 1313
9306.59 1293
9307.50 1388
9308.41 1468
9309.32 1380
9310.24 1392
9311.15 1408
9312.06 1353
9312.97 1385
9313.88 1380
9314.79 1343
9315.70 1558
9316.61 1508
9317.53 1489
9318.44 1611
9319.35 1600
9320.26 1507
9321.17 1593
9322.08 1472
9322.99 1434
9323.91 1489
9324.82 1483
9325.73 1519
9326.64 1398
9327.55 1422
9328.46 1468
9329.38 1445
9330.29 1475
9331.20 1377
9332.11 1322
9333.03 1349
9333.94 1427
9334.85 1496
9335.76 1413
9336.67 1392
9337.59 1373
9338.50 1354
9339.41 1282
9340.32 1356
9341.24 1380
9342.15 1429
9343.06 1348
9343.97 1411
9344.89 1375
9345.80 1360
9346.71 1319
9347.63 1340
9348.54 1347
9349.45 1304
9350.36 1300
9351.28 1445
9352.19 1393
9353.10 1298
9354.02 1365
9354.93 1431
9355.84 1406
9356.76 1447
9357.67 1467
9358.58 1482
9359.50 1436
9360.41 1431
9361.32 1377
9362.24 1423
9363.15 1381
9364.06 1388
9364.98 1402
9365.89 1461
9366.81 1391
9367.72 1388
9368.63 1323
9369.55 1454
9370.46 1411
9371.38 1425
9372.29 1431
9373.20 1432
9374.12 1412
9375.03 1424
9375.95 1408
9376.86 1280
9377.77 1397
9378.69 1397
9379.60 1482
9380.52 1439
9381.43 1460
9382.35 1434
9383.26 1473
9384.18 1492
9385.09 1492
9386.01 1487
9386.92 1459
9387.83 1463
9388.75 1480
9389.66 1530
9390.58 1484
9391.49 1481
9392.41 1581
9393.32 1473
9394.24 1563
9395.16 1646
9396.07 1622
9396.99 1691
9397.90 1713
9398.82 1758
9399.73 1796
9400.65 1723
9401.56 1835
9402.48 1859
9403.39 1868
9404.31 1819
9405.22 1841
9406.14 1783
9407.06 1684
9407.97 1654
9408.89 1668
9409.80 1591
9410.72 1627
9411.64 1482
9412.55 1488
9413.47 1623
9414.38 1578
9415.30 1584
9416.22 1596
9417.13 1602
9418.05 1491
9418.97 1585
9419.88 1594
9420.80 1543
9421.71 1493
9422.63 1538
9423.55 1544
9424.46 1530
9425.38 1471
9426.30 1556
9427.21 1563
9428.13 1436
9429.05 1531
9429.96 1623
9430.88 1591
9431.80 1578
9432.72 1630
9433.63 1555
9434.55 1552
9435.47 1585
9436.38 1629
9437.30 1538
9438.22 1502
9439.14 1578
9440.05 1561
9440.97 1522
9441.89 1585
9442.81 1697
9443.72 1759
9444.64 1813
9445.56 1705
9446.48 1697
9447.39 1637
9448.31 1761
9449.23 1661
9450.15 1736
9451.07 1736
9451.98 1753
9452.90 1730
9453.82 1691
9454.74 1658
9455.66 1623
9456.57 1689
9457.49 1773
9458.41 1919
9459.33 1996
9460.25 2181
9461.16 2135
9462.08 2110
9463.00 2253
9463.92 2201
9464.84 2082
9465.76 2012
9466.68 1965
9467.59 1962
9468.51 1907
9469.43 1824
9470.35 1723
9471.27 1720
9472.19 1613
9473.11 1669
9474.03 1627
9474.95 1716
9475.87 1626
9476.78 1598
9477.70 1709
9478.62 1611
9479.54 1587
9480.46 1621
9481.38 1690
9482.30 1629
9483.22 1487
9484.14 1565
9485.06 1559
9485.98 1598
9486.90 1668
9487.82 1672
9488.74 1716
9489.66 1678
9490.58 1606
9491.50 1736
9492.42 1693
9493.34 1779
9494.26 1682
9495.18 1713
9496.10 1698
9497.02 1655
9497.94 1673
9498.86 1758
9499.78 1729
9500.70 1805
9501.62 1762
9502.54 1689
9503.46 1709
9504.38 1670
9505.30 1691
9506.22 1709
9507.14 1659
9508.06 1652
9508.98 1748
9509.90 1707
9510.82 1709
9511.75 1719
9512.67 1680
9513.59 1815
9514.51 1795
9515.43 1797
9516.35 1802
9517.27 1870
9518.19 1783
9519.11 1818
9520.03 1820
9520.96 1837
9521.88 1909
9522.80 1959
9523.72 1954
9524.64 1946
9525.56 1882
9526.48 1974
9527.41 1984
9528.33 2003
9529.25 1984
9530.17 2013
9531.09 1952
9532.02 1989
9532.94 1980
9533.86 2095
9534.78 2331
9535.70 2255
9536.63 2358
9537.55 2548
9538.47 2705
9539.39 2987
9540.31 3063
9541.24 3106
9542.16 3146
9543.08 3166
9544.00 3042
9544.93 2944
9545.85 2734
9546.77 2648
9547.69 2371
9548.62 2306
9549.54 2274
9550.46 2217
9551.38 2174
9552.31 2118
9553.23 2140
9554.15 2094
9555.08 1958
9556.00 2000
9556.92 1962
9557.84 1874
9558.77 1765
9559.69 1872
9560.61 1902
9561.54 1860
9562.46 1882
9563.38 1834
9564.31 1770
9565.23 1943
9566.15 1881
9567.08 1901
9568.00 1977
9568.93 1980
9569.85 1830
9570.77 1976
9571.70 1924
9572.62 1888
9573.54 1821
9574.47 1841
9575.39 1808
9576.32 1815
9577.24 1843
9578.16 1757
9579.09 1797
9580.01 1750
9580.94 1795
9581.86 1740
9582.78 1771
9583.71 1751
9584.63 1670
9585.56 1762
9586.48 1698
9587.41 1765
9588.33 1757
9589.26 1671
9590.18 1774
9591.11 1750
9592.03 1731
9592.96 1680
9593.88 1711
9594.80 1758
9595.73 1744
9596.65 1741
9597.58 1790
9598.50 1883
9599.43 1781
9600.35 1722
9601.28 1752
9602.21 1785
9603.13 1835
9604.06 1850
9604.98 1877
9605.91 1863
9606.83 1949
9607.76 1898
9608.68 1990
9609.61 1972
9610.53 1896
9611.46 1923
9612.39 1846
9613.31 1898
9614.24 1861
9615.16 1931
9616.09 1920
9617.02 2029
9617.94 2029
9618.87 2037
9619.79 2107
9620.72 2111
9621.65 2068
9622.57 2018
9623.50 2069
9624.42 2061
9625.35 2061
9626.28 2050
9627.20 1984
9628.13 1978
9629.06 1982
9629.98 2017
9630.91 2065
9631.84 2084
9632.76 2121
9633.69 2026
9634.62 2160
9635.54 2238
9636.47 2171
9637.40 2212
9638.32 2218
9639.25 2259
9640.18 2318
9641.11 2247
9642.03 2320
9642.96 2358
9643.89 2333
9644.81 2381
9645.74 2354
9646.67 2319
9647.60 2418
9648.52 2495
9649.45 2422
9650.38 2326
9651.31 2503
9652.23 2593
9653.16 2499
9654.09 2572
9655.02 2642
9655.95 2749
9656.87 2918
9657.80 2919
9658.73 2889
9659.66 2975
9660.58 2908
9661.51 2953
9662.44 2847
9663.37 2713
9664.30 2572
9665.23 2616
9666.15 2576
9667.08 2595
9668.01 2532
9668.94 2632
9669.87 2509
9670.80 2491
9671.73 2396
9672.65 2492
9673.58 2625
9674.51 2578
9675.44 2478
9676.37 2618
9677.30 2690
9678.23 2584
9679.16 2575
9680.08 2590
9681.01 2669
9681.94 2659
9682.87 2644
9683.80 2619
9684.73 2732
9685.66 2696
9686.59 2754
9687.52 2753
9688.45 2816
9689.38 2773
9690.31 2801
9691.24 2728
9692.17 2751
9693.09 2875
9694.02 2823
9694.95 2795
9695.88 2798
9696.81 2807
9697.74 2799
9698.67 2912
9699.60 2979
9700.53 2845
9701.46 2933
9702.39 3039
9703.32 3076
9704.25 3100
9705.18 3342
9706.11 3367
9707.04 3494
9707.97 3598
9708.91 3670
9709.84 3467
9710.77 3374
9711.70 3312
9712.63 3199
9713.56 3010
9714.49 2954
9715.42 2939
9716.35 2892
9717.28 2976
9718.21 2885
9719.14 2934
9720.07 2885
9721.00 2958
9721.93 3062
9722.87 3030
9723.80 2928
9724.73 2868
9725.66 2840
9726.59 2873
9727.52 2717
9728.45 2654
9729.38 2666
9730.32 2675
9731.25 2644
9732.18 2515
9733.11 2488
9734.04 2602
9734.97 2461
9735.91 2519
9736.84 2631
9737.77 2612
9738.70 2638
9739.63 2720
9740.56 2676
9741.50 2758
9742.43 2734
9743.36 2593
9744.29 2658
9745.22 2579
9746.16 2641
9747.09 2573
9748.02 2431
9748.95 2392
9749.89 2435
9750.82 2388
9751.75 2440
9752.68 2563
9753.62 2367
9754.55 2365
9755.48 2450
9756.41 2464
9757.35 2444
9758.28 2285
9759.21 2292
9760.14 2279
9761.08 2307
9762.01 2323
9762.94 2390
9763.88 2320
9764.81 2344
9765.74 2360
9766.68 2305
9767.61 2375
9768.54 2265
9769.48 2278
9770.41 2281
9771.34 2408
9772.28 2414
9773.21 2317
9774.14 2402
9775.08 2278
9776.01 2407
9776.94 2332
9777.88 2378
9778.81 2362
9779.74 2304
9780.68 2227
9781.61 2244
9782.55 2323
9783.48 2381
9784.41 2462
9785.35 2491
9786.28 2665
9787.22 2619
9788.15 2710
9789.08 2659
9790.02 2593
9790.95 2657
9791.89 2733
9792.82 2737
9793.76 2671
9794.69 2642
9795.63 2648
9796.56 2540
9797.49 2521
9798.43 2477
9799.36 2264
9800.30 2420
9801.23 2423
9802.17 2305
9803.10 2273
9804.04 2379
9804.97 2458
9805.91 2429
9806.84 2492
9807.78 2461
9808.71 2462
9809.65 2349
9810.58 2282
9811.52 2241
9812.45 2206
9813.39 2133
9814.33 2109
9815.26 2154
9816.20 2078
9817.13 2103
9818.07 1939
9819.00 1976
9819.94 2079
9820.87 1907
9821.81 1954
9822.75 1992
9823.68 1962
9824.62 2003
9825.55 1992
9826.49 2031
9827.43 2020
9828.36 1936
9829.30 1859
9830.23 1821
9831.17 1873
9832.11 1946
9833.04 1979
9833.98 1921
9834.92 1821
9835.85 1889
9836.79 1910
9837.73 1935
9838.66 1914
9839.60 1869
9840.54 1872
9841.47 1973
9842.41 1892
9843.35 1929
9844.28 1850
9845.22 1770
9846.16 1806
9847.09 1851
9848.03 1787
9848.97 1851
9849.90 1842
9850.84 1786
9851.78 1894
9852.72 1937
9853.65 1869
9854.59 1889
9855.53 1889
9856.47 1957
9857.40 1899
9858.34 1900
9859.28 1871
9860.22 1878
9861.15 1867
9862.09 1886
9863.03 1913
9863.97 1849
9864.90 1962
9865.84 1909
9866.78 1922
9867.72 1958
9868.66 1910
9869.59 1948
9870.53 1873
9871.47 1908
9872.41 1931
9873.35 1887
9874.29 1907
9875.22 1856
9876.16 1826
9877.10 1795
9878.04 1802
9878.98 1861
9879.92 1777
9880.85 1870
9881.79 1882
9882.73 1886
9883.67 1878
9884.61 1849
9885.55 1861
9886.49 1985
9887.43 1936
9888.37 1865
9889.30 1908
9890.24 1821
9891.18 1830
9892.12 1766
9893.06 1757
9894.00 1821
9894.94 1855
9895.88 1754
9896.82 1774
9897.76 1765
9898.70 1798
9899.64 1815
9900.58 1840
9901.52 1805
9902.45 1696
9903.39 1807
9904.33 1796
9905.27 1710
9906.21 1709
9907.15 1693
9908.09 1682
9909.03 1727
9909.97 1708
9910.91 1689
9911.85 1679
9912.79 1661
9913.73 1772
9914.67 1698
9915.61 1768
9916.55 1761
9917.49 1852
9918.44 1747
9919.38 1829
9920.32 1891
9921.26 1835
9922.20 1723
9923.14 1793
9924.08 1752
9925.02 1802
9925.96 1808
9926.90 1723
9927.84 1802
9928.78 1895
9929.72 2013
9930.66 2114
9931.61 2207
9932.55 2382
9933.49 2565
9934.43 2768
9935.37 2937
9936.31 2898
9937.25 2871
9938.19 2724
9939.14 2667
9940.08 2560
9941.02 2422
9941.96 2215
9942.90 2094
9943.84 2063
9944.78 1942
9945.73 1814
9946.67 1808
9947.61 1777
9948.55 1782
9949.49 1797
9950.44 1712
9951.38 1734
9952.32 1738
9953.26 1774
9954.20 1759
9955.15 1741
9956.09 1723
9957.03 1686
9957.97 1746
9958.91 1643
9959.86 1616
9960.80 1683
9961.74 1694
9962.68 1645
9963.63 1591
9964.57 1595
9965.51 1587
9966.45 1570
9967.40 1633
9968.34 1626
9969.28 1648
9970.23 1623
9971.17 1600
9972.11 1620
9973.05 1595
9974.00 1573
9974.94 1554
9975.88 1615
9976.83 1554
9977.77 1556
9978.71 1475
9979.66 1561
9980.60 1552
9981.54 1597
9982.49 1571
9983.43 1480
9984.37 1466
9985.32 1517
9986.26 1537
9987.20 1466
9988.15 1449
9989.09 1481
9990.04 1510
9990.98 1485
9991.92 1487
9992.87 1508
9993.81 1458
9994.76 1476
9995.70 1509
9996.64 1458
9997.59 1513
9998.53 1520
9999.48 1560
10000.42 1528
10001.36 1511
10002.31 1534
10003.25 1500
10004.20 1497
10005.14 1499
10006.09 1485
10007.03 1441
10007.98 1534
10008.92 1532
10009.87 1505
10010.81 1490
10011.76 1557
10012.70 1504
10013.64 1462
10014.59 1461
10015.53 1498
10016.48 1427
10017.43 1437
10018.37 1486
10019.32 1448
10020.26 1440
10021.21 1465
10022.15 1452
10023.10 1485
10024.04 1473
10024.99 1452
10025.93 1498
10026.88 1498
10027.82 1516
10028.77 1425
10029.72 1417
10030.66 1420
10031.61 1430
10032.55 1406
10033.50 1446
10034.44 1478
10035.39 1419
10036.34 1432
10037.28 1485
10038.23 1396
10039.17 1429
10040.12 1318
10041.07 1361
10042.01 1367
10042.96 1362
10043.91 1384
10044.85 1366
10045.80 1471
10046.74 1461
10047.69 1364
10048.64 1398
10049.58 1368
10050.53 1368
10051.48 1367
10052.42 1371
10053.37 1326
10054.32 1401
10055.27 1364
10056.21 1308
10057.16 1255
10058.11 1321
10059.05 1360
10060.00 1344
10060.95 1392
10061.89 1312
10062.84 1318
10063.79 1383
10064.74 1328
10065.68 1340
10066.63 1294
10067.58 1396
10068.53 1479
10069.47 1440
10070.42 1317
10071.37 1338
10072.32 1311
10073.26 1345
10074.21 1305
10075.16 1311
10076.11 1401
10077.06 1335
10078.00 1339
10078.95 1377
10079.90 1375
10080.85 1375
10081.80 1303
10082.74 1365
10083.69 1391
10084.64 1416
10085.59 1344
10086.54 1298
10087.49 1279
10088.43 1348
10089.38 1345
10090.33 1414
10091.28 1316
10092.23 1232
10093.18 1290
10094.13 1346
10095.07 1302
10096.02 1383
10096.97 1453
10097.92 1425
10098.87 1367
10099.82 1290
10100.77 1331
10101.72 1296
10102.67 1368
10103.61 1301
10104.56 1313
10105.51 1332
10106.46 1308
10107.41 1283
10108.36 1344
10109.31 1370
10110.26 1385
10111.21 1287
10112.16 1381
10113.11 1338
10114.06 1293
10115.01 1343
10115.96 1282
10116.91 1331
10117.86 1381
10118.81 1311
10119.76 1335
10120.71 1307
10121.66 1314
10122.61 1357
10123.56 1391
10124.51 1305
10125.46 1315
10126.41 1308
10127.36 1333
10128.31 1377
10129.26 1373
10130.21 1352
10131.16 1301
10132.11 1298
10133.06 1219
10134.01 1347
10134.96 1291
10135.91 1284
10136.86 1381
10137.81 1334
10138.76 1231
10139.72 1315
10140.67 1310
10141.62 1272
10142.57 1256
10143.52 1354
10144.47 1383
10145.42 1397
10146.37 1367
10147.32 1322
10148.28 1327
10149.23 1318
10150.18 1371
10151.13 1306
10152.08 1399
10153.03 1379
10153.98 1446
10154.94 1441
10155.89 1477
10156.84 1452
10157.79 1444
10158.74 1379
10159.69 1418
10160.65 1423
10161.60 1477
10162.55 1477
10163.50 1431
10164.45 1521
10165.41 1443
10166.36 1397
10167.31 1384
10168.26 1476
10169.21 1467
10170.17 1453
10171.12 1419
10172.07 1503
10173.02 1574
10173.98 1508
10174.93 1484
10175.88 1507
10176.83 1523
10177.79 1578
10178.74 1562
10179.69 1579
10180.64 1538
10181.60 1566
10182.55 1637
10183.50 1592
10184.46 1656
10185.41 1564
10186.36 1617
10187.32 1602
10188.27 1622
10189.22 1648
10190.18 1632
10191.13 1694
10192.08 1655
10193.03 1687
10193.99 1775
10194.94 1772
10195.90 1704
10196.85 1797
10197.80 1779
10198.76 1807
10199.71 1814
10200.66 1757
10201.62 1765
10202.57 1828
10203.52 1783
10204.48 1751
10205.43 1779
10206.39 1760
10207.34 1759
10208.29 1750
10209.25 1775
10210.20 1882
10211.16 1778
10212.11 1906
10213.07 2037
10214.02 2047
10214.97 2044
10215.93 2213
10216.88 2149
10217.84 2058
10218.79 2044
10219.75 2121
10220.70 2043
10221.66 1885
10222.61 1719
10223.57 1810
10224.52 1824
10225.48 1805
10226.43 1718
10227.39 1638
10228.34 1753
10229.30 1794
10230.25 1817
10231.21 1720
10232.16 1713
10233.12 1799
10234.07 1723
10235.03 1708
10235.98 1659
10236.94 1671
10237.89 1714
10238.85 1732
10239.80 1747
10240.76 1778
10241.72 1850
10242.67 1963
10243.63 1943
10244.58 1956
10245.54 1989
10246.49 2002
10247.45 2009
10248.41 1988
10249.36 1919
10250.32 1800
10251.27 1804
10252.23 1713
10253.19 1620
10254.14 1656
10255.10 1506
10256.06 1617
10257.01 1529
10257.97 1529
10258.92 1566
10259.88 1594
10260.84 1557
10261.79 1560
10262.75 1513
10263.71 1564
10264.66 1488
10265.62 1451
10266.58 1454
10267.53 1432
10268.49 1434
10269.45 1440
10270.41 1447
10271.36 1399
10272.32 1342
10273.28 1420
10274.23 1458
10275.19 1399
10276.15 1376
10277.11 1399
10278.06 1442
10279.02 1404
10279.98 1419
10280.94 1397
10281.89 1373
10282.85 1363
10283.81 1397
10284.77 1453
10285.72 1391
10286.68 1355
10287.64 1372
10288.60 1353
10289.55 1327
10290.51 1401
10291.47 1385
10292.43 1413
10293.39 1322
10294.34 1232
10295.30 1309
10296.26 1407
10297.22 1369
10298.18 1330
10299.14 1319
10300.09 1385
10301.05 1318
10302.01 1377
10302.97 1384
10303.93 1360
10304.89 1498
10305.85 1383
10306.80 1318
10307.76 1284
10308.72 1333
10309.68 1370
10310.64 1380
10311.60 1350
10312.56 1229
10313.52 1222
10314.47 1251
10315.43 1332
10316.39 1238
10317.35 1316
10318.31 1337
10319.27 1329
10320.23 1396
10321.19 1332
10322.15 1273
10323.11 1283
10324.07 1312
10325.03 1232
10325.99 1217
10326.95 1297
10327.91 1280
10328.87 1286
10329.83 1244
10330.79 1297
10331.75 1298
10332.71 1310
10333.67 1227
10334.63 1290
10335.59 1377
10336.55 1280
10337.51 1344
10338.47 1326
10339.43 1371
10340.39 1328
10341.35 1387
10342.31 1393
10343.27 1403
10344.23 1420
10345.19 1320
10346.15 1268
10347.11 1300
10348.07 1268
10349.03 1232
10349.99 1191
10350.95 1274
10351.91 1295
10352.87 1355
10353.83 1282
10354.79 1202
10355.76 1262
10356.72 1278
10357.68 1323
10358.64 1298
10359.60 1232
10360.56 1252
10361.52 1296
10362.48 1232
10363.45 1172
10364.41 1141
10365.37 1098
10366.33 1201
10367.29 1273
10368.25 1209
10369.21 1139
10370.18 1140
10371.14 1167
10372.10 1244
10373.06 1197
10374.02 1197
10374.98 1250
10375.95 1252
10376.91 1261
10377.87 1211
10378.83 1250
10379.79 1217
10380.76 1184
10381.72 1254
10382.68 1106
10383.64 1154
10384.61 1154
10385.57 1167
10386.53 1164
10387.49 1172
10388.46 1211
10389.42 1212
10390.38 1190
10391.34 1210
10392.31 1221
10393.27 1168
10394.23 1230
10395.19 1230
10396.16 1198
10397.12 1166
10398.08 1160
10399.05 1176
10400.01 1154
10400.97 1196
10401.93 1247
10402.90 1217
10403.86 1229
10404.82 1181
10405.79 1173
10406.75 1189
10407.71 1218
10408.68 1192
10409.64 1132
10410.60 1151
10411.57 1187
10412.53 1262
10413.50 1207
10414.46 1211
10415.42 1218
10416.39 1234
10417.35 1254
10418.31 1259
10419.28 1242
10420.24 1210
10421.21 1238
10422.17 1274
10423.13 1309
10424.10 1394
10425.06 1545
10426.03 1556
10426.99 1553
10427.96 1572
10428.92 1551
10429.88 1547
10430.85 1621
10431.81 1505
10432.78 1398
10433.74 1379
10434.71 1327
10435.67 1198
10436.64 1173
10437.60 1152
10438.57 1234
10439.53 1277
10440.50 1205
10441.46 1206
10442.43 1174
10443.39 1190
10444.36 1213
10445.32 1091
10446.29 1154
10447.25 1151
10448.22 1094
10449.18 1141
10450.15 1212
10451.11 1125
10452.08 1177
10453.04 1188
10454.01 1086
10454.97 1071
10455.94 1096
10456.91 1100
10457.87 1074
10458.84 1090
10459.80 1128
10460.77 1140
10461.73 1171
10462.70 1182
10463.67 1105
10464.63 1109
10465.60 1144
10466.56 1152
10467.53 1099
10468.50 1116
10469.46 1158
10470.43 1115
10471.40 1144
10472.36 1065
10473.33 1011
10474.30 1062
10475.26 1077
10476.23 1077
10477.19 1116
10478.16 1095
10479.13 1074
10480.09 1159
10481.06 1126
10482.03 1100
10483.00 1155
10483.96 1153
10484.93 1111
10485.90 1114
10486.86 1162
10487.83 1113
10488.80 1183
10489.76 1124
10490.73 1133
10491.70 1097
10492.67 1136
10493.63 1101
10494.60 983
10495.57 1101
10496.54 1123
10497.50 1137
10498.47 1144
10499.44 1143
10500.41 1142
10501.37 1165
10502.34 1132
10503.31 1161
10504.28 1192
10505.25 1188
10506.21 1198
10507.18 1178
10508.15 1180
10509.12 1161
10510.09 1213
10511.05 1213
10512.02 1146
10512.99 1193
10513.96 1241
10514.93 1211
10515.90 1143
10516.86 1113
10517.83 1132
10518.80 1175
10519.77 1176
10520.74 1178
10521.71 1118
10522.68 1095
10523.64 1172
10524.61 1197
10525.58 1099
10526.55 1083
10527.52 1176
10528.49 1191
10529.46 1245
10530.43 1088
10531.40 1150
10532.36 1208
10533.33 1172
10534.30 1201
10535.27 1207
10536.24 1142
10537.21 1156
10538.18 1213
10539.15 1137
10540.12 1155
10541.09 1158
10542.06 1179
10543.03 1306
10544.00 1244
10544.97 1114
10545.94 1223
10546.91 1217
10547.88 1167
10548.85 1150
10549.82 1161
10550.79 1250
10551.76 1301
10552.73 1290
10553.70 1266
10554.67 1256
10555.64 1264
10556.61 1188
10557.58 1230
10558.55 1289
10559.52 1299
10560.49 1269
10561.46 1305
10562.43 1368
10563.40 1317
10564.37 1351
10565.34 1427
10566.31 1328
10567.28 1470
10568.25 1554
10569.23 1613
10570.20 1586
10571.17 1660
10572.14 1581
10573.11 1496
10574.08 1462
10575.05 1495
10576.02 1379
10576.99 1347
10577.96 1348
10578.94 1324
10579.91 1310
10580.88 1286
10581.85 1236
10582.82 1272
10583.79 1273
10584.76 1228
10585.74 1239
10586.71 1184
10587.68 1285
10588.65 1287
10589.62 1217
10590.60 1205
10591.57 1147
10592.54 1256
10593.51 1302
10594.48 1309
10595.45 1275
10596.43 1248
10597.40 1279
10598.37 1341
10599.34 1266
10600.32 1241
10601.29 1281
10602.26 1404
10603.23 1342
10604.21 1324
10605.18 1350
10606.15 1377
10607.12 1318
10608.10 1329
10609.07 1267
10610.04 1275
10611.01 1221
10611.99 1263
10612.96 1283
10613.93 1280
10614.91 1240
10615.88 1170
10616.85 1197
10617.82 1227
10618.80 1208
10619.77 1188
10620.74 1264
10621.72 1260
10622.69 1199
10623.66 1230
10624.64 1220
10625.61 1258
10626.58 1233
10627.56 1151
10628.53 1184
10629.51 1223
10630.48 1269
10631.45 1234
10632.43 1232
10633.40 1234
10634.37 1223
10635.35 1250
10636.32 1268
10637.30 1255
10638.27 1238
10639.24 1277
10640.22 1358
10641.19 1334
10642.17 1342
10643.14 1323
10644.11 1469
10645.09 1519
10646.06 1558
10647.04 1613
10648.01 1630
10648.99 1689
10649.96 1689
10650.94 1681
10651.91 1666
10652.89 1486
10653.86 1368
10654.83 1390
10655.81 1400
10656.78 1311
10657.76 1352
10658.73 1283
10659.71 1274
10660.68 1260
10661.66 1300
10662.63 1299
10663.61 1196
10664.59 1224
10665.56 1192
10666.54 1173
10667.51 1229
10668.49 1254
10669.46 1197
10670.44 1168
10671.41 1255
10672.39 1212
10673.36 1184
10674.34 1200
10675.32 1179
10676.29 1127
10677.27 1175
10678.24 1196
10679.22 1152
10680.19 1173
10681.17 1151
10682.15 1104
10683.12 1190
10684.10 1241
10685.08 1219
10686.05 1144
10687.03 1241
10688.00 1301
10688.98 1309
10689.96 1221
10690.93 1241
10691.91 1239
10692.89 1149
10693.86 1172
10694.84 1165
10695.82 1143
10696.79 1150
10697.77 1203
10698.75 1233
10699.72 1169
10700.70 1103
10701.68 1116
10702.65 1149
10703.63 1122
10704.61 1120
10705.59 1104
10706.56 1080
10707.54 1096
10708.52 1113
10709.49 1138
10710.47 1116
10711.45 1169
10712.43 1119
10713.40 1122
10714.38 1070
10715.36 1123
10716.34 1118
10717.31 1088
10718.29 1090
10719.27 1101
10720.25 1154
10721.22 1160
10722.20 1141
10723.18 1163
10724.16 1140
10725.14 1096
10726.11 1128
10727.09 1127
10728.07 1120
10729.05 1062
10730.03 1082
10731.01 1172
10731.98 1172
10732.96 1074
10733.94 1102
10734.92 1134
10735.90 1141
10736.88 1065
10737.85 1081
10738.83 1034
10739.81 983
10740.79 1069
10741.77 1094
10742.75 1113
10743.73 1156
10744.71 1074
10745.69 1086
10746.66 1158
10747.64 1191
10748.62 1144
10749.60 1110
10750.58 1104
10751.56 1163
10752.54 1142
10753.52 1165
10754.50 1104
10755.48 1118
10756.46 1119
10757.44 1120
10758.42 1059
10759.39 1114
10760.37 1049
10761.35 1049
10762.33 1069
10763.31 1123
10764.29 1130
10765.27 1062
10766.25 1066
10767.23 1060
10768.21 1127
10769.19 1061
10770.17 1068
10771.15 1111
10772.13 1006
10773.11 1041
10774.09 1132
10775.07 1150
10776.05 1162
10777.03 1134
10778.02 1116
10779.00 1181
10779.98 1148
10780.96 1182
10781.94 1164
10782.92 1154
10783.90 1165
10784.88 1217
10785.86 1202
10786.84 1197
10787.82 1211
10788.80 1218
10789.78 1199
10790.76 1216
10791.75 1215
10792.73 1171
10793.71 1261
10794.69 1257
10795.67 1251
10796.65 1205
10797.63 1157
10798.61 1235
10799.60 1227
10800.58 1188
10801.56 1136
10802.54 1217
10803.52 1166
10804.50 1212
10805.49 1126
10806.47 1180
10807.45 1117
10808.43 1077
10809.41 1115
10810.39 1177
10811.38 1144
10812.36 1128
10813.34 1132
10814.32 1191
10815.30 1161
10816.29 1190
10817.27 1171
10818.25 1140
10819.23 1155
10820.22 1124
10821.20 1146
10822.18 1100
10823.16 1062
10824.15 1053
10825.13 1134
10826.11 1084
10827.09 1099
10828.08 1171
10829.06 1191
10830.04 1133
10831.02 1128
10832.01 1149
10832.99 1128
10833.97 1194
10834.96 1125
10835.94 1122
10836.92 1254
10837.91 1206
10838.89 1226
10839.87 1165
10840.85 1106
10841.84 1091
10842.82 1096
10843.81 1239
10844.79 1203
10845.77 1248
10846.76 1215
10847.74 1199
10848.72 1219
10849.71 1230
10850.69 1266
10851.67 1263
10852.66 1313
10853.64 1267
10854.63 1197
10855.61 1242
10856.59 1219
10857.58 1302
10858.56 1256
10859.55 1230
10860.53 1189
10861.51 1239
10862.50 1257
10863.48 1267
10864.47 1300
10865.45 1348
10866.44 1288
10867.42 1274
10868.41 1315
10869.39 1345
10870.37 1358
10871.36 1423
10872.34 1341
10873.33 1318
10874.31 1298
10875.30 1310
10876.28 1287
10877.27 1305
10878.25 1377
10879.24 1358
10880.22 1436
10881.21 1448
10882.19 1469
10883.18 1426
10884.16 1398
10885.15 1384
10886.13 1453
10887.12 1498
10888.11 1515
10889.09 1470
10890.08 1382
10891.06 1473
10892.05 1464
10893.03 1445
10894.02 1491
10895.00 1533
10895.99 1540
10896.98 1546
10897.96 1580
10898.95 1514
10899.93 1490
10900.92 1520
10901.91 1591
10902.89 1667
10903.88 1652
10904.86 1608
10905.85 1478
10906.84 1543
10907.82 1513
10908.81 1600
10909.80 1630
10910.78 1647
10911.77 1606
10912.76 1580
10913.74 1722
10914.73 1757
10915.72 1700
10916.70 1748
10917.69 1716
10918.68 1727
10919.66 1720
10920.65 1731
10921.64 1751
10922.62 1770
10923.61 1765
10924.60 1851
10925.58 1775
10926.57 1831
10927.56 1768
10928.55 1788
10929.53 1831
10930.52 1750
10931.51 1822
10932.50 1877
10933.48 1869
10934.47 1840
10935.46 1828
10936.45 1832
10937.43 1868
10938.42 1902
10939.41 1933
10940.40 1958
10941.38 1882
10942.37 1970
10943.36 1946
10944.35 2002
10945.34 2042
10946.32 2012
10947.31 2008
10948.30 2076
10949.29 2031
10950.28 2075
10951.27 2105
10952.25 2172
10953.24 2230
10954.23 2329
10955.22 2254
10956.21 2222
10957.20 2327
10958.18 2378
10959.17 2401
10960.16 2437
10961.15 2460
10962.14 2554
10963.13 2706
10964.12 2908
10965.11 2938
10966.10 2934
10967.08 3049
10968.07 3078
10969.06 3105
10970.05 2971
10971.04 3076
10972.03 2914
10973.02 2989
10974.01 2782
10975.00 2759
10975.99 2759
10976.98 2701
10977.97 2635
10978.96 2553
10979.95 2590
10980.94 2575
10981.92 2521
10982.91 2529
10983.90 2535
10984.89 2572
10985.88 2451
10986.87 2517
10987.86 2585
10988.85 2526
10989.84 2652
10990.83 2668
10991.82 2769
10992.81 2698
10993.80 2669
10994.79 2739
10995.78 2734
10996.78 2667
10997.77 2788
10998.76 2756
10999.75 2818
11000.74 2865
11001.73 3077
11002.72 3129
11003.71 3338
11004.70 3517
11005.69 3826
11006.68 4032
11007.67 4254
11008.66 4477
11009.65 4435
11010.64 4468
11011.64 4457
11012.63 4223
11013.62 4031
11014.61 3871
11015.60 3490
11016.59 3336
11017.58 3213
11018.57 2892
11019.57 2791
11020.56 2719
11021.55 2640
11022.54 2524
11023.53 2572
11024.52 2469
11025.51 2432
11026.51 2398
11027.50 2377
11028.49 2263
11029.48 2244
11030.47 2248
11031.47 2263
11032.46 2222
11033.45 2146
11034.44 2163
11035.43 2038
11036.43 1926
11037.42 1999
11038.41 2042
11039.40 1926
11040.39 1950
11041.39 1993
11042.38 2001
11043.37 1896
11044.36 1957
11045.36 1917
11046.35 1899
11047.34 1854
11048.34 1891
11049.33 1879
11050.32 1870
11051.31 1843
11052.31 1842
11053.30 1883
11054.29 1863
11055.29 1823
11056.28 1814
11057.27 1747
11058.26 1741
11059.26 1707
11060.25 1808
11061.24 1817
11062.24 1659
11063.23 1705
11064.22 1707
11065.22 1704
11066.21 1670
11067.20 1649
11068.20 1712
11069.19 1694
11070.19 1709
11071.18 1730
11072.17 1732
11073.17 1761
11074.16 1722
11075.15 1690
11076.15 1704
11077.14 1793
11078.14 1705
11079.13 1647
11080.12 1738
11081.12 1729
11082.11 1746
11083.11 1730
11084.10 1706
11085.10 1766
11086.09 1678
11087.08 1650
11088.08 1723
11089.07 1661
11090.07 1600
11091.06 1584
11092.06 1684
11093.05 1660
11094.05 1525
11095.04 1617
11096.04 1678
11097.03 1570
11098.03 1574
11099.02 1561
11100.02 1584
11101.01 1567
11102.01 1589
11103.00 1581
11104.00 1562
11104.99 1560
11105.99 1566
11106.98 1638
11107.98 1574
11108.97 1578
11109.97 1538
11110.96 1532
11111.96 1541
11112.95 1591
11113.95 1493
11114.95 1500
11115.94 1431
11116.94 1543
11117.93 1518
11118.93 1498
11119.93 1425
11120.92 1454
11121.92 1473
11122.91 1489
11123.91 1472
11124.91 1497
11125.90 1514
11126.90 1443
11127.89 1509
11128.89 1484
11129.89 1491
11130.88 1505
11131.88 1483
11132.88 1531
11133.87 1574
11134.87 1502
11135.87 1535
11136.86 1458
11137.86 1502
11138.86 1509
11139.85 1458
11140.85 1426
11141.85 1534
11142.84 1518
11143.84 1475
11144.84 1416
11145.83 1411
11146.83 1382
11147.83 1385
11148.83 1385
11149.82 1464
11150.82 1485
11151.82 1438
11152.82 1398
11153.81 1450
11154.81 1473
11155.81 1396
11156.80 1431
11157.80 1438
11158.80 1491
11159.80 1479
11160.80 1379
11161.79 1408
11162.79 1405
11163.79 1324
11164.79 1329
11165.78 1327
11166.78 1336
11167.78 1297
11168.78 1319
11169.78 1360
11170.78 1267
11171.77 1287
11172.77 1362
11173.77 1309
11174.77 1285
11175.77 1248
11176.77 1317
11177.76 1256
11178.76 1221
11179.76 1263
11180.76 1336
11181.76 1345
11182.76 1297
11183.76 1272
11184.75 1312
11185.75 1322
11186.75 1317
11187.75 1343
11188.75 1345
11189.75 1281
11190.75 1251
11191.75 1224
11192.75 1251
11193.75 1306
11194.75 1305
11195.74 1292
11196.74 1282
11197.74 1289
11198.74 1284
11199.74 1297
11200.74 1342
11201.74 1356
11202.74 1282
11203.74 1354
11204.74 1250
11205.74 1311
11206.74 1267
11207.74 1313
11208.74 1251
11209.74 1303
11210.74 1336
11211.74 1272
11212.74 1228
11213.74 1320
11214.74 1332
11215.74 1343
11216.74 1317
11217.74 1319
11218.74 1285
11219.74 1271
11220.74 1238
11221.74 1252
11222.74 1248
11223.74 1189
11224.74 1213
11225.74 1182
11226.74 1235
11227.75 1257
11228.75 1283
11229.75 1271
11230.75 1248
11231.75 1272
11232.75 1291
11233.75 1259
11234.75 1183
11235.75 1216
11236.75 1199
11237.76 1260
11238.76 1264
11239.76 1263
11240.76 1221
11241.76 1230
11242.76 1269
11243.76 1258
11244.76 1256
11245.77 1285
11246.77 1266
11247.77 1232
11248.77 1245
11249.77 1235
11250.77 1248
11251.78 1241
11252.78 1267
11253.78 1268
11254.78 1313
11255.78 1340
11256.79 1264
11257.79 1322
11258.79 1338
11259.79 1219
11260.79 1332
11261.80 1300
11262.80 1271
11263.80 1244
11264.80 1290
11265.81 1260
11266.81 1234
11267.81 1258
11268.81 1327
11269.82 1402
11270.82 1311
11271.82 1280
11272.82 1289
11273.83 1256
11274.83 1247
11275.83 1305
11276.84 1298
11277.84 1311
11278.84 1353
11279.85 1360
11280.85 1398
11281.85 1406
11282.85 1453
11283.86 1489
11284.86 1475
11285.86 1572
11286.87 1628
11287.87 1620
11288.87 1558
11289.88 1596
11290.88 1550
11291.89 1580
11292.89 1450
11293.89 1419
11294.90 1381
11295.90 1413
11296.90 1376
11297.91 1405
11298.91 1299
11299.92 1364
11300.92 1289
11301.92 1320
11302.93 1263
11303.93 1356
11304.94 1370
11305.94 1317
11306.94 1411
11307.95 1348
11308.95 1331
11309.96 1309
11310.96 1267
11311.97 1178
11312.97 1275
11313.98 1306
11314.98 1326
11315.98 1349
11316.99 1304
11317.99 1320
11319.00 1410
11320.00 1524
11321.01 1498
11322.01 1531
11323.02 1473
11324.02 1500
11325.03 1509
11326.03 1518
11327.04 1476
11328.04 1473
11329.05 1416
11330.05 1386
11331.06 1367
11332.07 1331
11333.07 1273
11334.08 1296
11335.08 1335
11336.09 1286
11337.09 1280
11338.10 1208
11339.10 1290
11340.11 1343
11341.12 1234
11342.12 1270
11343.13 1305
11344.13 1317
11345.14 1261
11346.15 1239
11347.15 1253
11348.16 1280
11349.16 1264
11350.17 1237
11351.18 1256
11352.18 1286
11353.19 1271
11354.20 1276
11355.20 1223
11356.21 1288
11357.21 1323
11358.22 1238
11359.23 1167
11360.23 1281
11361.24 1216
11362.25 1127
11363.25 1187
11364.26 1168
11365.27 1214
11366.28 1226
11367.28 1214
11368.29 1240
11369.30 1275
11370.30 1172
11371.31 1245
11372.32 1258
11373.32 1247
11374.33 1188
11375.34 1175
11376.35 1187
11377.35 1215
11378.36 1132
11379.37 1146
11380.38 1181
11381.38 1119
11382.39 1081
11383.40 1162
11384.41 1166
11385.41 1142
11386.42 1137
11387.43 1176
11388.44 1184
11389.45 1128
11390.45 1212
11391.46 1172
11392.47 1160
11393.48 1219
11394.49 1212
11395.49 1106
11396.50 1131
11397.51 1119
11398.52 1117
11399.53 1185
11400.54 1083
11401.55 1045
11402.55 1172
11403.56 1149
11404.57 1169
11405.58 1101
11406.59 1070
11407.60 1126
11408.61 1168
11409.61 1194
11410.62 1144
11411.63 1120
11412.64 1159
11413.65 1189
11414.66 1102
11415.67 1103
11416.68 1073
11417.69 1131
11418.70 1141
11419.71 1169
11420.71 1128
11421.72 1128
11422.73 1165
11423.74 1119
11424.75 1067
11425.76 1143
11426.77 1174
11427.78 1200
11428.79 1161
11429.80 1123
11430.81 1116
11431.82 1143
11432.83 1100
11433.84 1110
11434.85 1168
11435.86 1112
11436.87 1139
11437.88 1102
11438.89 1131
11439.90 1132
11440.91 1114
11441.92 1140
11442.93 1206
11443.94 1109
11444.95 1087
11445.96 1145
11446.97 1130
11447.98 1110
11448.99 1088
11450.00 1161
11451.01 1156
11452.03 1139
11453.04 1124
11454.05 1091
11455.06 1138
11456.07 1144
11457.08 1099
11458.09 1080
11459.10 1143
11460.11 1135
11461.12 1118
11462.14 1146
11463.15 1109
11464.16 1099
11465.17 1063
11466.18 1099
11467.19 1103
11468.20 1162
11469.21 1147
11470.23 1100
11471.24 1058
11472.25 1150
11473.26 1134
11474.27 1173
11475.28 1163
11476.30 1062
11477.31 1093
11478.32 1086
11479.33 1074
11480.34 1064
11481.36 1153
11482.37 1067
11483.38 1053
11484.39 1182
11485.40 1175
11486.42 1153
11487.43 1156
11488.44 1130
11489.45 1088
11490.47 1048
11491.48 1063
11492.49 1055
11493.50 1026
11494.52 1038
11495.53 1052
11496.54 1104
11497.55 1079
11498.57 1105
11499.58 1078
11500.59 1099
11501.61 1058
11502.62 1043
11503.63 1061
11504.64 1074
11505.66 1081
11506.67 1090
11507.68 1080
11508.70 1065
11509.71 1103
11510.72 1041
11511.74 1064
11512.75 1115
11513.76 1072
11514.78 1086
11515.79 1080
11516.80 1087
11517.82 1063
11518.83 1120
11519.84 1083
11520.86 1072
11521.87 1100
11522.89 1090
11523.90 1144
11524.91 1077
11525.93 1052
11526.94 1145
11527.96 1151
11528.97 1054
11529.98 1012
11531.00 1108
11532.01 1073
11533.03 1139
11534.04 1148
11535.06 1169
11536.07 1126
11537.08 1086
11538.10 1144
11539.11 1143
11540.13 1126
11541.14 1141
11542.16 1075
11543.17 1106
11544.19 1155
11545.20 1178
11546.22 1125
11547.23 1193
11548.25 1216
11549.26 1238
11550.28 1141
11551.29 1188
11552.31 1202
11553.32 1151
11554.34 1151
11555.35 1231
11556.37 1266
11557.38 1116
11558.40 1179
11559.41 1195
11560.43 1173
11561.45 1175
11562.46 1225
11563.48 1236
11564.49 1202
11565.51 1328
11566.52 1288
11567.54 1320
11568.56 1240
11569.57 1288
11570.59 1282
11571.60 1256
11572.62 1203
11573.64 1242
11574.65 1343
11575.67 1355
11576.68 1285
11577.70 1300
11578.72 1324
11579.73 1375
11580.75 1338
11581.77 1344
11582.78 1338
11583.80 1449
11584.82 1459
11585.83 1464
11586.85 1523
11587.87 1459
11588.88 1522
11589.90 1510
11590.92 1592
11591.93 1625
11592.95 1654
11593.97 1733
11594.98 1801
11596.00 1624
11597.02 1700
11598.03 1869
11599.05 1880
11600.07 1827
11601.09 1906
11602.10 2105
11603.12 2287
11604.14 2448
11605.16 2438
11606.17 2736
11607.19 2830
11608.21 2932
11609.23 3076
11610.24 2979
11611.26 2937
11612.28 2852
11613.30 2771
11614.32 2740
11615.33 2421
11616.35 2236
11617.37 2034
11618.39 2028
11619.41 1826
11620.42 1716
11621.44 1649
11622.46 1612
11623.48 1549
11624.50 1503
11625.51 1521
11626.53 1501
11627.55 1484
11628.57 1407
11629.59 1372
11630.61 1443
11631.63 1338
11632.64 1367
11633.66 1373
11634.68 1311
11635.70 1315
11636.72 1199
11637.74 1261
11638.76 1266
11639.78 1278
11640.80 1316
11641.81 1217
11642.83 1189
11643.85 1236
11644.87 1228
11645.89 1259
11646.91 1215
11647.93 1159
11648.95 1191
11649.97 1146
11650.99 1202
11652.01 1178
11653.03 1189
11654.05 1198
11655.07 1126
11656.09 1155
11657.11 1134
11658.13 1163
11659.15 1167
11660.17 1102
11661.19 1115
11662.21 1072
11663.23 1122
11664.25 1177
11665.27 1164
11666.29 1166
11667.31 1204
11668.33 1175
11669.35 1124
11670.37 1116
11671.39 1138
11672.41 1172
11673.43 1160
11674.45 1179
11675.47 1152
11676.49 1161
11677.51 1142
11678.53 1142
11679.55 1180
11680.57 1194
11681.59 1277
11682.61 1249
11683.64 1202
11684.66 1303
11685.68 1230
11686.70 1244
11687.72 1259
11688.74 1262
11689.76 1241
11690.78 1185
11691.80 1194
11692.83 1205
11693.85 1217
11694.87 1226
11695.89 1236
11696.91 1209
11697.93 1161
11698.95 1197
11699.98 1140
11701.00 1143
11702.02 1200
11703.04 1237
11704.06 1167
11705.08 1205
11706.11 1167
11707.13 1121
11708.15 1193
11709.17 1199
11710.19 1239
11711.22 1161
11712.24 1137
11713.26 1177
11714.28 1101
11715.31 1086
11716.33 1100
11717.35 1112
11718.37 1085
11719.40 1109
11720.42 1088
11721.44 1068
11722.46 1120
11723.49 1018
11724.51 1053
11725.53 1085
11726.55 1135
11727.58 1160
11728.60 1065
11729.62 1136
11730.65 1072
11731.67 1118
11732.69 1085
11733.71 1058
11734.74 1101
11735.76 1117
11736.78 1056
11737.81 1046
11738.83 984
11739.85 968
11740.88 1039
11741.90 1064
11742.92 964
11743.95 1064
11744.97 1129
11746.00 1071
11747.02 1038
11748.04 1096
11749.07 1139
11750.09 1083
11751.11 1083
11752.14 1091
11753.16 1079
11754.19 1062
11755.21 999
11756.23 1061
11757.26 1083
11758.28 1091
11759.31 1065
11760.33 1106
11761.36 1068
11762.38 1048
11763.40 1006
11764.43 1051
11765.45 1056
11766.48 1048
11767.50 1065
11768.53 1071
11769.55 1064
11770.58 1069
11771.60 1047
11772.63 1071
11773.65 1064
11774.68 1058
11775.70 1078
11776.73 1056
11777.75 1030
11778.78 1066
11779.80 1064
11780.83 1020
11781.85 1006
11782.88 1065
11783.90 1000
11784.93 1003
11785.95 1033
11786.98 1081
11788.00 1037
11789.03 1047
11790.05 1021
11791.08 986
11792.11 1047
11793.13 1052
11794.16 1047
11795.18 1032
11796.21 1067
11797.23 1040
11798.26 1046
11799.29 1091
11800.31 1037
11801.34 1075
11802.36 1094
11803.39 1134
11804.42 1086
11805.44 1115
11806.47 1064
11807.50 1101
11808.52 1092
11809.55 1102
11810.57 1092
11811.60 1060
11812.63 1073
11813.65 1050
11814.68 1131
11815.71 1126
11816.73 1116
11817.76 1119
11818.79 1065
11819.81 1160
11820.84 1043
11821.87 1145
11822.90 1072
11823.92 1110
11824.95 1077
11825.98 1135
11827.00 1115
11828.03 1124
11829.06 1163
11830.09 1087
11831.11 1152
11832.14 1103
11833.17 1126
11834.20 1130
11835.22 1160
11836.25 1203
11837.28 1271
11838.31 1271
11839.33 1244
11840.36 1236
11841.39 1233
11842.42 1225
11843.45 1184
11844.47 1149
11845.50 1124
11846.53 1128
11847.56 1237
11848.59 1265
11849.61 1178
11850.64 1100
11851.67 1138
11852.70 1101
11853.73 1151
11854.75 1075
11855.78 1174
11856.81 1161
11857.84 1245
11858.87 1248
11859.90 1153
11860.93 1207
11861.95 1235
11862.98 1225
11864.01 1228
11865.04 1211
11866.07 1208
11867.10 1220
11868.13 1255
11869.16 1190
11870.19 1156
11871.21 1228
11872.24 1214
11873.27 1213
11874.30 1202
11875.33 1221
11876.36 1237
11877.39 1195
11878.42 1202
11879.45 1318
11880.48 1292
11881.51 1212
11882.54 1288
11883.57 1268
11884.60 1362
11885.63 1336
11886.66 1291
11887.69 1203
11888.72 1261
11889.75 1291
11890.78 1274
11891.81 1265
11892.84 1356
11893.87 1383
11894.90 1376
11895.93 1365
11896.96 1385
11897.99 1407
11899.02 1436
11900.05 1409
11901.08 1451
11902.11 1414
11903.14 1433
11904.17 1426
11905.20 1460
11906.23 1463
11907.26 1451
11908.29 1605
11909.32 1588
11910.35 1581
11911.38 1525
11912.42 1619
11913.45 1630
11914.48 1595
11915.51 1556
11916.54 1665
11917.57 1664
11918.60 1505
11919.63 1558
11920.66 1532
11921.70 1499
11922.73 1635
11923.76 1598
11924.79 1537
11925.82 1565
11926.85 1610
11927.88 1636
11928.92 1612
11929.95 1575
11930.98 1558
11932.01 1650
11933.04 1785
11934.07 1749
11935.11 1820
11936.14 1890
11937.17 1888
11938.20 2020
11939.23 2031
11940.27 2178
11941.30 2174
11942.33 2266
11943.36 2209
11944.40 2165
11945.43 2180
11946.46 2096
11947.49 1981
11948.53 1956
11949.56 1873
11950.59 1803
11951.62 1745
11952.66 1670
11953.69 1678
11954.72 1552
11955.75 1488
11956.79 1501
11957.82 1535
11958.85 1508
11959.88 1534
11960.92 1443
11961.95 1430
11962.98 1386
11964.02 1439
11965.05 1390
11966.08 1363
11967.12 1409
11968.15 1433
11969.18 1402
11970.22 1404
11971.25 1436
11972.28 1396
11973.32 1395
11974.35 1337
11975.38 1319
11976.42 1337
11977.45 1422
11978.49 1390
11979.52 1343
11980.55 1315
11981.59 1319
11982.62 1369
11983.66 1320
11984.69 1380
11985.72 1340
11986.76 1361
11987.79 1326
11988.83 1332
11989.86 1296
11990.89 1305
11991.93 1312
11992.96 1389
11994.00 1433
11995.03 1336
11996.07 1368
11997.10 1381
11998.14 1395
11999.17 1295
12000.20 1352
12001.24 1335
12002.27 1323
12003.31 1309
12004.34 1364
12005.38 1396
12006.41 1317
12007.45 1285
12008.48 1318
12009.52 1320
12010.55 1444
12011.59 1407
12012.62 1352
12013.66 1412
12014.70 1342
12015.73 1322
12016.77 1454
12017.80 1504
12018.84 1483
12019.87 1497
12020.91 1436
12021.94 1551
12022.98 1500
12024.02 1473
12025.05 1539
12026.09 1462
12027.12 1501
12028.16 1506
12029.19 1490
12030.23 1548
12031.27 1520
12032.30 1585
12033.34 1584
12034.37 1503
12035.41 1503
12036.45 1532
12037.48 1442
12038.52 1402
12039.56 1410
12040.59 1440
12041.63 1414
12042.67 1394
12043.70 1389
12044.74 1452
12045.78 1418
12046.81 1432
12047.85 1374
12048.89 1328
12049.92 1400
12050.96 1412
12052.00 1351
12053.03 1343
12054.07 1302
12055.11 1371
12056.14 1349
12057.18 1306
12058.22 1288
12059.26 1283
12060.29 1328
12061.33 1349
12062.37 1255
12063.41 1280
12064.44 1321
12065.48 1230
12066.52 1237
12067.56 1310
12068.59 1285
12069.63 1323
12070.67 1314
12071.71 1368
12072.74 1342
12073.78 1315
12074.82 1276
12075.86 1232
12076.90 1279
12077.93 1273
12078.97 1329
12080.01 1269
12081.05 1259
12082.09 1232
12083.13 1252
12084.16 1322
12085.20 1326
12086.24 1339
12087.28 1266
12088.32 1341
12089.36 1352
12090.39 1324
12091.43 1268
12092.47 1317
12093.51 1314
12094.55 1375
12095.59 1333
12096.63 1341
12097.67 1300
12098.70 1245
12099.74 1328
12100.78 1335
12101.82 1336
12102.86 1313
12103.90 1363
12104.94 1338
12105.98 1311
12107.02 1359
12108.06 1359
12109.10 1424
12110.14 1362
12111.18 1417
12112.22 1460
12113.25 1446
12114.29 1404
12115.33 1350
12116.37 1354
12117.41 1446
12118.45 1351
12119.49 1261
12120.53 1383
12121.57 1272
12122.61 1309
12123.65 1256
12124.69 1245
12125.73 1195
12126.77 1180
12127.81 1165
12128.85 1148
12129.89 1102
12130.93 1178
12131.97 1177
12133.02 1145
12134.06 1099
12135.10 1139
12136.14 1119
12137.18 1093
12138.22 1118
12139.26 1130
12140.30 1185
12141.34 1196
12142.38 1059
12143.42 1124
12144.46 1078
12145.50 1045
12146.54 1119
12147.59 1147
12148.63 1108
12149.67 1065
12150.71 1088
12151.75 1067
12152.79 1080
12153.83 1037
12154.87 1027
12155.92 1134
12156.96 1056
12158.00 1132
12159.04 1067
12160.08 1099
12161.12 1076
12162.17 1091
12163.21 1064
12164.25 1068
12165.29 1100
12166.33 1046
12167.37 1058
12168.42 1084
12169.46 1096
12170.50 1089
12171.54 1074
12172.58 1003
12173.63 1044
12174.67 1022
12175.71 1057
12176.75 1066
12177.80 1039
12178.84 1051
12179.88 1066
12180.92 1029
12181.97 1072
12183.01 1014
12184.05 1049
12185.09 1091
12186.14 1116
12187.18 1126
12188.22 1106
12189.26 1049
12190.31 1052
12191.35 1095
12192.39 1011
12193.44 1101
12194.48 1131
12195.52 1061
12196.57 1059
12197.61 1057
12198.65 1020
12199.70 1034
12200.74 1083
12201.78 1120
12202.83 1115
12203.87 1087
12204.91 1108
12205.96 1087
12207.00 1105
12208.04 1072
12209.09 1094
12210.13 1089
12211.17 1075
12212.22 1049
12213.26 1079
12214.31 1114
12215.35 1139
12216.39 1072
12217.44 1094
12218.48 1118
12219.53 1112
12220.57 1085
12221.61 1130
12222.66 1133
12223.70 1117
12224.75 1131
12225.79 1106
12226.84 1086
12227.88 1071
12228.93 1105
12229.97 1112
12231.01 1120
12232.06 1121
12233.10 1099
12234.15 1143
12235.19 1100
12236.24 1050
12237.28 1057
12238.33 1113
12239.37 1073
12240.42 1073
12241.46 1102
12242.51 1161
12243.55 1165
12244.60 1156
12245.64 1105
12246.69 1088
12247.74 1071
12248.78 1102
12249.83 1049
12250.87 1059
12251.92 987
12252.96 1115
12254.01 1062
12255.05 1057
12256.10 1074
12257.15 1072
12258.19 1054
12259.24 1048
12260.28 1031
12261.33 1049
12262.37 1061
12263.42 1092
12264.47 1129
12265.51 1076
12266.56 994
12267.61 1057
12268.65 1029
12269.70 1007
12270.74 1077
12271.79 1010
12272.84 1008
12273.88 1030
12274.93 1095
12275.98 1077
12277.02 1031
12278.07 1047
12279.12 996
12280.16 1016
12281.21 1013
12282.26 1021
12283.30 1049
12284.35 1027
12285.40 973
12286.44 973
12287.49 961
12288.54 934
12289.59 1018
12290.63 1050
12291.68 1023
12292.73 1067
12293.77 1021
12294.82 954
12295.87 1015
12296.92 1010
12297.96 1042
12299.01 1035
12300.06 1048
12301.11 1001
12302.15 1022
12303.20 1048
12304.25 1028
12305.30 1011
12306.35 1059
12307.39 1070
12308.44 980
12309.49 1010
12310.54 931
12311.59 967
12312.63 1001
12313.68 993
12314.73 1002
12315.78 1042
12316.83 1024
12317.88 1055
12318.92 1042
12319.97 1000
12321.02 997
12322.07 990
12323.12 1014
12324.17 1004
12325.21 969
12326.26 996
12327.31 1026
12328.36 998
12329.41 1011
12330.46 1045
12331.51 1012
12332.56 957
12333.61 953
12334.65 960
12335.70 978
12336.75 1003
12337.80 960
12338.85 1045
12339.90 1047
12340.95 998
12342.00 918
12343.05 991
12344.10 1002
12345.15 1000
12346.20 925
12347.25 961
12348.30 1015
12349.35 1006
12350.40 975
12351.45 995
12352.50 995
12353.55 1045
12354.60 1039
12355.65 946
12356.70 1040
12357.75 1054
12358.80 1044
12359.85 981
12360.90 960
12361.95 1002
12363.00 996
12364.05 1002
12365.10 1007
12366.15 990
12367.20 1057
12368.25 1055
12369.30 1017
12370.35 1044
12371.40 990
12372.45 1019
12373.50 1006
12374.55 1006
12375.60 1002
12376.65 1025
12377.70 1007
12378.76 990
12379.81 1039
12380.86 1015
12381.91 1025
12382.96 1036
12384.01 1086
12385.06 1019
12386.11 1035
12387.17 997
12388.22 1010
12389.27 1049
12390.32 1034
12391.37 1070
12392.42 1022
12393.47 987
12394.53 1061
12395.58 1034
12396.63 1113
12397.68 1072
12398.73 1065
12399.78 1109
12400.84 1076
12401.89 1033
12402.94 1073
12403.99 1095
12405.04 1073
12406.10 1038
12407.15 1033
12408.20 1034
12409.25 1104
12410.31 1087
12411.36 1069
12412.41 1061
12413.46 1151
12414.51 1074
12415.57 1145
12416.62 1099
12417.67 1130
12418.72 1187
12419.78 1158
12420.83 1142
12421.88 1095
12422.94 1141
12423.99 1135
12425.04 1127
12426.09 1123
12427.15 1131
12428.20 1085
12429.25 1049
12430.31 1039
12431.36 1115
12432.41 1179
12433.47 1143
12434.52 1107
12435.57 1103
12436.63 1116
12437.68 1154
12438.73 1107
12439.79 1120
12440.84 1134
12441.89 1113
12442.95 1159
12444.00 1169
12445.06 1166
12446.11 1130
12447.16 1178
12448.22 1175
12449.27 1128
12450.33 1130
12451.38 1145
12452.43 1152
12453.49 1100
12454.54 1092
12455.60 1132
12456.65 1183
12457.70 1164
12458.76 1151
12459.81 1150
12460.87 1064
12461.92 1091
12462.98 1130
12464.03 1071
12465.09 1088
12466.14 1086
12467.19 1162
12468.25 1085
12469.30 1098
12470.36 1099
12471.41 1171
12472.47 1161
12473.52 1169
12474.58 1140
12475.63 1195
12476.69 1197
12477.74 1119
12478.80 1128
12479.85 1132
12480.91 1180
12481.97 1323
12483.02 1208
12484.08 1210
12485.13 1277
12486.19 1262
12487.24 1308
12488.30 1320
12489.35 1271
12490.41 1323
12491.47 1323
12492.52 1354
12493.58 1347
12494.63 1394
12495.69 1429
12496.74 1501
12497.80 1608
12498.86 1667
12499.91 1718
12500.97 1799
12502.03 1926
12503.08 1912
12504.14 1935
12505.19 2058
12506.25 2067
12507.31 1989
12508.36 1959
12509.42 2028
12510.48 1878
12511.53 1822
12512.59 1756
12513.65 1684
12514.70 1620
12515.76 1537
12516.82 1502
12517.87 1405
12518.93 1395
12519.99 1355
12521.04 1312
12522.10 1239
12523.16 1226
12524.22 1296
12525.27 1245
12526.33 1282
12527.39 1258
12528.44 1186
12529.50 1184
12530.56 1166
12531.62 1146
12532.67 1165
12533.73 1123
12534.79 1149
12535.85 1217
12536.90 1214
12537.96 1080
12539.02 1146
12540.08 1198
12541.14 1150
12542.19 1194
12543.25 1166
12544.31 1209
12545.37 1177
12546.43 1160
12547.48 1171
12548.54 1128
12549.60 1114
12550.66 1152
12551.72 1140
12552.77 1110
12553.83 1086
12554.89 1158
12555.95 1175
12557.01 1177
12558.07 1083
12559.13 1091
12560.18 1113
12561.24 1151
12562.30 1189
12563.36 1233
12564.42 1203
12565.48 1167
12566.54 1138
12567.60 1174
12568.65 1245
12569.71 1197
12570.77 1159
12571.83 1170
12572.89 1193
12573.95 1256
12575.01 1224
12576.07 1184
12577.13 1211
12578.19 1263
12579.25 1263
12580.31 1233
12581.37 1293
12582.43 1427
12583.49 1434
12584.55 1357
12585.60 1388
12586.66 1409
12587.72 1450
12588.78 1440
12589.84 1338
12590.90 1375
12591.96 1345
12593.02 1334
12594.08 1384
12595.14 1398
12596.20 1441
12597.26 1412
12598.32 1434
12599.39 1411
12600.45 1321
12601.51 1361
12602.57 1362
12603.63 1358
12604.69 1334
12605.75 1311
12606.81 1298
12607.87 1341
12608.93 1230
12609.99 1234
12611.05 1223
12612.11 1153
12613.17 1254
12614.23 1222
12615.30 1139
12616.36 1149
12617.42 1155
12618.48 1129
12619.54 1159
12620.60 1166
12621.66 1212
12622.72 1181
12623.78 1193
12624.85 1208
12625.91 1228
12626.97 1277
12628.03 1199
12629.09 1222
12630.15 1333
12631.22 1219
12632.28 1270
12633.34 1227
12634.40 1122
12635.46 1136
12636.52 1168
12637.59 1099
12638.65 1196
12639.71 1168
12640.77 1238
12641.83 1177
12642.90 1074
12643.96 1077
12645.02 1118
12646.08 1084
12647.14 1135
12648.21 1101
12649.27 1077
12650.33 1087
12651.39 1108
12652.46 1149
12653.52 1115
12654.58 1057
12655.65 1109
12656.71 1096
12657.77 1082
12658.83 1073
12659.90 1081
12660.96 1161
12662.02 1159
12663.09 1144
12664.15 1184
12665.21 1237
12666.27 1208
12667.34 1218
12668.40 1130
12669.46 1080
12670.53 1158
12671.59 1133
12672.65 1128
12673.72 1161
12674.78 1147
12675.84 1110
12676.91 1123
12677.97 1142
12679.04 1082
12680.10 1120
12681.16 1120
12682.23 1093
12683.29 1123
12684.35 1193
12685.42 1112
12686.48 1114
12687.55 1183
12688.61 1185
12689.67 1198
12690.74 1175
12691.80 1207
12692.87 1125
12693.93 1167
12695.00 1124
12696.06 1164
12697.12 1221
12698.19 1158
12699.25 1145
12700.32 1202
12701.38 1156
12702.45 1144
12703.51 1179
12704.58 1170
12705.64 1225
12706.71 1190
12707.77 1161
12708.84 1170
12709.90 1152
12710.97 1168
12712.03 1221
12713.10 1204
12714.16 1300
12715.23 1235
12716.29 1176
12717.36 1137
12718.42 1165
12719.49 1143
12720.55 1191
12721.62 1273
12722.68 1187
12723.75 1179
12724.81 1152
12725.88 1182
12726.95 1196
12728.01 1194
12729.08 1108
12730.14 1174
12731.21 1177
12732.28 1142
12733.34 1164
12734.41 1243
12735.47 1218
12736.54 1206
12737.61 1153
12738.67 1237
12739.74 1210
12740.80 1208
12741.87 1180
12742.94 1136
12744.00 1274
12745.07 1199
12746.14 1119
12747.20 1230
12748.27 1108
12749.34 1121
12750.40 1160
12751.47 1172
12752.54 1160
12753.60 1156
12754.67 1166
12755.74 1116
12756.80 1159
12757.87 1099
12758.94 1065
12760.00 1153
12761.07 1150
12762.14 1040
12763.21 1048
12764.27 1084
12765.34 1058
12766.41 1108
12767.47 1068
12768.54 1117
12769.61 1093
12770.68 1137
12771.74 1128
12772.81 1101
12773.88 1116
12774.95 1090
12776.02 1097
12777.08 1065
12778.15 1139
12779.22 1064
12780.29 1037
12781.35 1079
12782.42 985
12783.49 1023
12784.56 1029
12785.63 1075
12786.70 1067
12787.76 1072
12788.83 1015
12789.90 976
12790.97 964
12792.04 1015
12793.11 1007
12794.17 1031
12795.24 984
12796.31 944
12797.38 1025
12798.45 1088
12799.52 1075
12800.59 1071
12801.65 1033
12802.72 990
12803.79 1016
12804.86 1046
12805.93 1056
12807.00 1024
12808.07 1003
12809.14 973
12810.21 1031
12811.28 1031
12812.34 1033
12813.41 1050
12814.48 962
12815.55 1021
12816.62 1100
12817.69 1034
12818.76 1073
12819.83 1039
12820.90 1064
12821.97 1098
12823.04 1042
12824.11 1147
12825.18 1103
12826.25 1115
12827.32 1132
12828.39 1129
12829.46 1120
12830.53 1162
12831.60 1105
12832.67 1103
12833.74 1099
12834.81 1105
12835.88 1092
12836.95 1082
12838.02 1086
12839.09 1096
12840.16 1013
12841.23 1010
12842.30 977
12843.37 1039
12844.44 1055
12845.51 1014
12846.58 1000
12847.66 1066
12848.73 1054
12849.80 990
12850.87 1010
12851.94 987
12853.01 980
12854.08 969
12855.15 975
12856.22 995
12857.29 979
12858.36 944
12859.44 941
12860.51 945
12861.58 924
12862.65 985
12863.72 1009
12864.79 976
12865.86 954
12866.94 996
12868.01 996
12869.08 1012
12870.15 965
12871.22 957
12872.29 952
12873.37 846
12874.44 922
12875.51 898
12876.58 938
12877.65 969
12878.73 987
12879.80 943
12880.87 966
12881.94 930
12883.01 957
12884.09 918
12885.16 1010
12886.23 966
12887.30 970
12888.38 925
12889.45 1004
12890.52 978
12891.59 937
12892.67 987
12893.74 955
12894.81 902
12895.88 933
12896.96 1015
12898.03 989
12899.10 924
12900.18 917
12901.25 924
12902.32 931
12903.39 929
12904.47 942
12905.54 928
12906.61 875
12907.69 903
12908.76 932
12909.83 882
12910.91 891
12911.98 923
12913.05 928
12914.13 937
12915.20 920
12916.28 907
12917.35 927
12918.42 934
12919.50 934
12920.57 931
12921.64 939
12922.72 939
12923.79 936
12924.87 914
12925.94 883
12927.01 914
12928.09 888
12929.16 922
12930.24 884
12931.31 874
12932.38 884
12933.46 953
12934.53 912
12935.61 901
12936.68 943
12937.76 920
12938.83 899
12939.91 897
12940.98 889
12942.05 894
12943.13 894
12944.20 919
12945.28 937
12946.35 933
12947.43 974
12948.50 952
12949.58 978
12950.65 936
12951.73 896
12952.80 894
12953.88 927
12954.95 919
12956.03 903
12957.10 927
12958.18 912
12959.26 925
12960.33 912
12961.41 918
12962.48 993
12963.56 979
12964.63 887
12965.71 936
12966.78 895
12967.86 963
12968.94 920
12970.01 982
12971.09 883
12972.16 885
12973.24 961
12974.32 925
12975.39 989
12976.47 936
12977.54 928
12978.62 990
12979.70 898
12980.77 905
12981.85 887
12982.93 912
12984.00 950
12985.08 879
12986.15 922
12987.23 948
12988.31 951
12989.38 978
12990.46 917
12991.54 917
12992.61 925
12993.69 980
12994.77 923
12995.85 912
12996.92 941
12998.00 973
12999.08 926
13000.15 914
13001.23 926
13002.31 919
13003.38 984
13004.46 922
13005.54 972
13006.62 889
13007.69 913
13008.77 944
13009.85 950
13010.93 974
13012.00 956
13013.08 952
13014.16 941
13015.24 944
13016.32 1037
13017.39 963
13018.47 951
13019.55 945
13020.63 1016
13021.70 948
13022.78 930
13023.86 998
13024.94 1042
13026.02 1077
13027.10 987
13028.17 1021
13029.25 973
13030.33 974
13031.41 1034
13032.49 995
13033.57 1006
13034.64 1003
13035.72 990
13036.80 993
13037.88 1008
13038.96 1007
13040.04 976
13041.12 974
13042.19 954
13043.27 954
13044.35 984
13045.43 996
13046.51 1026
13047.59 963
13048.67 1019
13049.75 1005
13050.83 1081
13051.91 1048
13052.99 1057
13054.06 1020
13055.14 1031
13056.22 1052
13057.30 968
13058.38 949
13059.46 1053
13060.54 1049
13061.62 999
13062.70 1037
13063.78 1016
13064.86 976
13065.94 1056
13067.02 1022
13068.10 1012
13069.18 1039
13070.26 1032
13071.34 1020
13072.42 971
13073.50 943
13074.58 971
13075.66 1033
13076.74 1074
13077.82 1028
13078.90 970
13079.98 1023
13081.06 1014
13082.14 991
13083.22 923
13084.30 884
13085.38 922
13086.47 1008
13087.55 969
13088.63 904
13089.71 890
13090.79 1027
13091.87 977
13092.95 1037
13094.03 929
13095.11 980
13096.19 935
13097.27 918
13098.36 914
13099.44 945
13100.52 951
13101.60 919
13102.68 884
13103.76 996
13104.84 1005
13105.93 967
13107.01 986
13108.09 913
13109.17 940
13110.25 949
13111.33 981
13112.42 951
13113.50 941
13114.58 907
13115.66 905
13116.74 937
13117.82 964
13118.91 939
13119.99 958
13121.07 966
13122.15 954
13123.23 976
13124.32 924
13125.40 930
13126.48 936
13127.56 923
13128.65 889
13129.73 924
13130.81 935
13131.89 1000
13132.98 904
13134.06 897
13135.14 845
13136.22 901
13137.31 928
13138.39 897
13139.47 940
13140.56 892
13141.64 926
13142.72 926
13143.81 941
13144.89 917
13145.97 965
13147.05 950
13148.14 924
13149.22 912
13150.30 902
13151.39 919
13152.47 933
13153.55 904
13154.64 876
13155.72 911
13156.81 916
13157.89 855
13158.97 852
13160.06 907
13161.14 906
13162.22 910
13163.31 935
13164.39 849
13165.48 878
13166.56 935
13167.64 886
13168.73 898
13169.81 887
13170.90 917
13171.98 917
13173.06 923
13174.15 883
13175.23 875
13176.32 850
13177.40 885
13178.49 922
13179.57 927
13180.66 877
13181.74 937
13182.82 913
13183.91 870
13184.99 884
13186.08 928
13187.16 888
13188.25 924
13189.33 926
13190.42 870
13191.50 886
13192.59 872
13193.67 892
13194.76 848
13195.84 900
13196.93 897
13198.01 852
13199.10 956
13200.19 967
13201.27 870
13202.36 919
13203.44 923
13204.53 905
13205.61 895
13206.70 879
13207.78 888
13208.87 846
13209.96 934
13211.04 915
13212.13 930
13213.21 982
13214.30 930
13215.38 911
13216.47 886
13217.56 925
13218.64 896
13219.73 890
13220.82 956
13221.90 919
13222.99 944
13224.07 925
13225.16 952
13226.25 957
13227.33 906
13228.42 941
13229.51 948
13230.59 933
13231.68 848
13232.77 895
13233.85 986
13234.94 947
13236.03 884
13237.11 921
13238.20 930
13239.29 899
13240.38 902
13241.46 934
13242.55 976
13243.64 955
13244.72 993
13245.81 893
13246.90 875
13247.99 902
13249.07 947
13250.16 908
13251.25 909
13252.34 902
13253.42 885
13254.51 956
13255.60 960
13256.69 924
13257.77 918
13258.86 926
13259.95 954
13261.04 922
13262.13 927
13263.21 929
13264.30 981
13265.39 959
13266.48 981
13267.57 992
13268.65 1017
13269.74 992
13270.83 963
13271.92 940
13273.01 899
13274.10 931
13275.18 971
13276.27 961
13277.36 976
13278.45 1074
13279.54 1048
13280.63 946
13281.72 977
13282.80 928
13283.89 973
13284.98 995
13286.07 1015
13287.16 958
13288.25 965
13289.34 991
13290.43 1047
13291.52 1050
13292.61 1028
13293.69 1003
13294.78 999
13295.87 1006
13296.96 972
13298.05 1001
13299.14 1012
13300.23 1099
13301.32 1007
13302.41 1034
13303.50 1093
13304.59 1035
13305.68 1022
13306.77 1155
13307.86 1049
13308.95 978
13310.04 1089
13311.13 1090
13312.22 1098
13313.31 1098
13314.40 1148
13315.49 1131
13316.58 1043
13317.67 1024
13318.76 1064
13319.85 1153
13320.94 1180
13322.03 1153
13323.12 1187
13324.21 1126
13325.30 1077
13326.39 1135
13327.48 1077
13328.57 1041
13329.66 1072
13330.75 1158
13331.85 1150
13332.94 1150
13334.03 1113
13335.12 1112
13336.21 1092
13337.30 1079
13338.39 1094
13339.48 1119
13340.57 1091
13341.66 1110
13342.76 1144
13343.85 1139
13344.94 1156
13346.03 1152
13347.12 1163
13348.21 1138
13349.30 1099
13350.40 1182
13351.49 1127
13352.58 1115
13353.67 1120
13354.76 1113
13355.85 1129
13356.95 1094
13358.04 1113
13359.13 1193
13360.22 1158
13361.31 1177
13362.41 1124
13363.50 1134
13364.59 1126
13365.68 1118
13366.77 1122
13367.87 1151
13368.96 1215
13370.05 1179
13371.14 1144
13372.24 1200
13373.33 1235
13374.42 1209
13375.51 1313
13376.61 1337
13377.70 1263
13378.79 1219
13379.88 1280
13380.98 1234
13382.07 1174
13383.16 1191
13384.26 1255
13385.35 1261
13386.44 1204
13387.54 1246
13388.63 1188
13389.72 1183
13390.81 1112
13391.91 1069
13393.00 1139
13394.09 1162
13395.19 1156
13396.28 1096
13397.37 1072
13398.47 1033
13399.56 1080
13400.66 1064
13401.75 1093
13402.84 998
13403.94 1042
13405.03 1026
13406.12 1026
13407.22 1109
13408.31 1045
13409.41 1016
13410.50 1067
13411.59 1118
13412.69 1098
13413.78 1060
13414.88 1136
13415.97 1090
13417.07 1076
13418.16 1068
13419.25 1043
13420.35 1096
13421.44 1049
13422.54 1043
13423.63 1029
13424.73 1042
13425.82 1022
13426.92 990
13428.01 1073
13429.11 1053
13430.20 1075
13431.29 999
13432.39 1116
13433.48 1060
13434.58 1096
13435.67 1102
13436.77 1068
13437.86 1040
13438.96 1044
13440.06 1132
13441.15 1110
13442.25 1081
13443.34 1083
13444.44 1105
13445.53 1131
13446.63 1107
13447.72 1121
13448.82 1078
13449.91 1109
13451.01 1102
13452.11 1129
13453.20 1150
13454.30 1153
13455.39 1143
13456.49 1144
13457.59 1112
13458.68 1128
13459.78 1208
13460.87 1130
13461.97 1111
13463.07 1080
13464.16 1154
13465.26 1114
13466.35 1111
13467.45 1172
13468.55 1190
13469.64 1186
13470.74 1149
13471.84 1163
13472.93 1261
13474.03 1189
13475.13 1175
13476.22 1161
13477.32 1282
13478.42 1211
13479.51 1167
13480.61 1210
13481.71 1200
13482.80 1171
13483.90 1210
13485.00 1226
13486.10 1238
13487.19 1233
13488.29 1193
13489.39 1173
13490.48 1178
13491.58 1164
13492.68 1224
13493.78 1203
13494.87 1220
13495.97 1320
13497.07 1241
13498.17 1227
13499.26 1279
13500.36 1236
13501.46 1203
13502.56 1219
13503.65 1305
13504.75 1304
13505.85 1363
13506.95 1378
13508.05 1400
13509.14 1357
13510.24 1389
13511.34 1411
13512.44 1424
13513.54 1410
13514.64 1424
13515.73 1364
13516.83 1367
13517.93 1351
13519.03 1317
13520.13 1280
13521.23 1319
13522.32 1288
13523.42 1223
13524.52 1186
13525.62 1223
13526.72 1220
13527.82 1190
13528.92 1173
13530.02 1185
13531.12 1095
13532.21 1162
13533.31 1158
13534.41 1148
13535.51 1106
13536.61 1100
13537.71 1103
13538.81 1149
13539.91 1039
13541.01 1075
13542.11 1102
13543.21 1071
13544.31 1112
13545.41 1060
13546.50 1067
13547.60 1072
13548.70 1031
13549.80 1111
13550.90 1079
13552.00 1082
13553.10 1044
13554.20 955
13555.30 1007
13556.40 1051
13557.50 1078
13558.60 1037
13559.70 1094
13560.80 1106
13561.90 1010
13563.00 1043
13564.10 1036
13565.20 1038
13566.30 1053
13567.41 1078
13568.51 1018
13569.61 1008
13570.71 1101
13571.81 1070
13572.91 999
13574.01 1019
13575.11 1040
13576.21 1013
13577.31 1020
13578.41 1077
13579.51 1102
13580.61 1023
13581.71 1043
13582.82 1105
13583.92 1064
13585.02 1042
13586.12 995
13587.22 988
13588.32 1031
13589.42 1009
13590.52 996
13591.63 1047
13592.73 989
13593.83 1002
13594.93 1036
13596.03 1072
13597.13 1058
13598.24 1091
13599.34 1045
13600.44 1075
13601.54 1056
13602.64 1079
13603.74 1055
13604.85 1041
13605.95 1061
13607.05 1075
13608.15 1101
13609.25 1071
13610.36 1095
13611.46 1097
13612.56 1080
13613.66 1032
13614.77 1106
13615.87 1092
13616.97 1108
13618.07 1067
13619.18 1004
13620.28 1120
13621.38 1062
13622.48 1049
13623.59 1030
13624.69 993
13625.79 1027
13626.89 1060
13628.00 1072
13629.10 1050
13630.20 1049
13631.31 1072
13632.41 1088
13633.51 1050
13634.62 1078
13635.72 1055
13636.82 1004
13637.93 1032
13639.03 1018
13640.13 1103
13641.24 1056
13642.34 1018
13643.44 1033
13644.55 1012
13645.65 1072
13646.75 1042
13647.86 1085
13648.96 1036
13650.06 1066
13651.17 1111
13652.27 1069
13653.38 1026
13654.48 1085
13655.58 1130
13656.69 1086
13657.79 1083
13658.90 1044
13660.00 1088
13661.10 1063
13662.21 1038
13663.31 1119
13664.42 1090
13665.52 1084
13666.63 1093
13667.73 1085
13668.84 1075
13669.94 1053
13671.04 1025
13672.15 1072
13673.25 1038
13674.36 1020
13675.46 1028
13676.57 1076
13677.67 1087
13678.78 1069
13679.88 1050
13680.99 1100
13682.09 1024
13683.20 1020
13684.30 1097
13685.41 1095
13686.51 1076
13687.62 1207
13688.72 1174
13689.83 1137
13690.94 1147
13692.04 1133
13693.15 1100
13694.25 1131
13695.36 1078
13696.46 1080
13697.57 1119
13698.67 1132
13699.78 1115
13700.89 1130
13701.99 1133
13703.10 1099
13704.20 1169
13705.31 1127
13706.42 1142
13707.52 1141
13708.63 1090
13709.73 1159
13710.84 1136
13711.95 1134
13713.05 1091
13714.16 1122
13715.27 1130
13716.37 1162
13717.48 1171
13718.59 1126
13719.69 1191
13720.80 1171
13721.91 1164
13723.01 1190
13724.12 1214
13725.23 1228
13726.33 1213
13727.44 1243
13728.55 1249
13729.65 1200
13730.76 1277
13731.87 1290
13732.98 1317
13734.08 1301
13735.19 1324
13736.30 1293
13737.40 1377
13738.51 1321
13739.62 1361
13740.73 1337
13741.83 1375
13742.94 1451
13744.05 1404
13745.16 1382
13746.26 1387
13747.37 1401
13748.48 1390
13749.59 1386
13750.70 1409
13751.80 1437
13752.91 1511
13754.02 1445
13755.13 1469
13756.24 1428
13757.34 1426
13758.45 1514
13759.56 1529
13760.67 1508
13761.78 1533
13762.88 1448
13763.99 1524
13765.10 1545
13766.21 1545
13767.32 1625
13768.43 1648
13769.54 1663
13770.64 1658
13771.75 1722
13772.86 1746
13773.97 1845
13775.08 1887
13776.19 1840
13777.30 1972
13778.41 1970
13779.52 2039
13780.62 2071
13781.73 2128
13782.84 2230
13783.95 2230
13785.06 2246
13786.17 2188
13787.28 2081
13788.39 2136
13789.50 2137
13790.61 2060
13791.72 2032
13792.83 1966
13793.94 1897
13795.05 1844
13796.16 1785
13797.27 1696
13798.38 1660
13799.49 1617
13800.60 1603
13801.71 1533
13802.82 1520
13803.93 1530
13805.04 1521
13806.15 1492
13807.26 1431
13808.37 1399
13809.48 1419
13810.59 1438
13811.70 1444
13812.81 1382
13813.92 1414
13815.03 1441
13816.14 1444
13817.25 1401
13818.36 1408
13819.47 1410
13820.58 1369
13821.69 1414
13822.80 1426
13823.91 1424
13825.02 1371
13826.13 1367
13827.25 1369
13828.36 1331
13829.47 1393
13830.58 1403
13831.69 1335
13832.80 1353
13833.91 1380
13835.02 1389
13836.13 1357
13837.25 1353
13838.36 1345
13839.47 1312
13840.58 1279
13841.69 1308
13842.80 1311
13843.91 1342
13845.03 1311
13846.14 1354
13847.25 1365
13848.36 1357
13849.47 1396
13850.59 1400
13851.70 1392
13852.81 1361
13853.92 1366
13855.03 1366
13856.15 1320
13857.26 1330
13858.37 1429
13859.48 1454
13860.59 1392
13861.71 1414
13862.82 1430
13863.93 1455
13865.04 1483
13866.16 1493
13867.27 1446
13868.38 1471
13869.49 1506
13870.61 1486
13871.72 1568
13872.83 1511
13873.95 1597
13875.06 1562
13876.17 1602
13877.28 1562
13878.40 1578
13879.51 1551
13880.62 1559
13881.74 1572
13882.85 1580
13883.96 1555
13885.08 1583
13886.19 1493
13887.30 1542
13888.42 1555
13889.53 1510
13890.64 1441
13891.76 1457
13892.87 1481
13893.98 1415
13895.10 1487
13896.21 1434
13897.33 1505
13898.44 1485
13899.55 1518
13900.67 1488
13901.78 1529
13902.89 1588
13904.01 1547
13905.12 1516
13906.24 1510
13907.35 1579
13908.47 1509
13909.58 1498
13910.69 1562
13911.81 1438
13912.92 1402
13914.04 1472
13915.15 1545
13916.27 1543
13917.38 1502
13918.50 1437
13919.61 1400
13920.72 1420
13921.84 1386
13922.95 1343
13924.07 1386
13925.18 1374
13926.30 1318
13927.41 1319
13928.53 1337
13929.64 1329
13930.76 1341
13931.87 1334
13932.99 1352
13934.10 1346
13935.22 1317
13936.34 1299
13937.45 1328
13938.57 1247
13939.68 1259
13940.80 1262
13941.91 1252
13943.03 1285
13944.14 1375
13945.26 1370
13946.38 1321
13947.49 1296
13948.61 1305
13949.72 1359
13950.84 1307
13951.95 1271
13953.07 1303
13954.19 1320
13955.30 1251
13956.42 1257
13957.53 1302
13958.65 1294
13959.77 1288
13960.88 1263
13962.00 1317
13963.12 1242
13964.23 1172
13965.35 1242
13966.47 1221
13967.58 1266
13968.70 1276
13969.82 1168
13970.93 1251
13972.05 1240
13973.17 1233
13974.28 1226
13975.40 1211
13976.52 1238
13977.63 1235
13978.75 1236
13979.87 1254
13980.99 1273
13982.10 1353
13983.22 1286
13984.34 1222
13985.45 1209
13986.57 1202
13987.69 1275
13988.81 1241
13989.92 1275
13991.04 1342
13992.16 1295
13993.28 1268
13994.39 1323
13995.51 1267
13996.63 1301
13997.75 1250
13998.87 1306
13999.98 1279
14001.10 1227
14002.22 1302
14003.34 1285
14004.46 1246
14005.57 1287
14006.69 1323
14007.81 1298
14008.93 1221
14010.05 1253
14011.16 1308
14012.28 1294
14013.40 1265
14014.52 1300
14015.64 1284
14016.76 1359
14017.88 1332
14018.99 1299
14020.11 1348
14021.23 1317
14022.35 1261
14023.47 1349
14024.59 1374
14025.71 1342
14026.83 1395
14027.94 1350
14029.06 1432
14030.18 1382
14031.30 1323
14032.42 1352
14033.54 1371
14034.66 1315
14035.78 1303
14036.90 1307
14038.02 1416
14039.14 1358
14040.26 1326
14041.38 1304
14042.50 1310
14043.62 1203
14044.74 1256
14045.86 1282
14046.97 1343
14048.09 1264
14049.21 1298
14050.33 1243
14051.45 1272
14052.57 1214
14053.69 1228
14054.81 1332
14055.93 1271
14057.05 1241
14058.17 1235
14059.30 1296
14060.42 1273
14061.54 1224
14062.66 1267
14063.78 1317
14064.90 1293
14066.02 1263
14067.14 1325
14068.26 1329
14069.38 1309
14070.50 1293
14071.62 1364
14072.74 1332
14073.86 1344
14074.98 1301
14076.10 1382
14077.23 1401
14078.35 1343
14079.47 1356
14080.59 1406
14081.71 1373
14082.83 1361
14083.95 1366
14085.07 1435
14086.19 1330
14087.32 1359
14088.44 1468
14089.56 1388
14090.68 1420
14091.80 1398
14092.92 1434
14094.05 1524
14095.17 1474
14096.29 1481
14097.41 1495
14098.53 1541
14099.65 1554
14100.78 1497
14101.90 1602
14103.02 1556
14104.14 1592
14105.26 1665
14106.39 1684
14107.51 1605
14108.63 1573
14109.75 1652
14110.88 1653
14112.00 1621
14113.12 1676
14114.24 1661
14115.37 1583
14116.49 1553
14117.61 1564
14118.73 1592
14119.86 1518
14120.98 1445
14122.10 1499
14123.22 1408
14124.35 1312
14125.47 1291
14126.59 1377
14127.72 1267
14128.84 1254
14129.96 1300
14131.09 1296
14132.21 1250
14133.33 1198
14134.45 1193
14135.58 1174
14136.70 1164
14137.82 1201
14138.95 1151
14140.07 1134
14141.20 1148
14142.32 1185
14143.44 1064
14144.57 1135
14145.69 1125
14146.81 1124
14147.94 1135
14149.06 1090
14150.19 1064
14151.31 1082
14152.43 1095
14153.56 1106
14154.68 1153
14155.81 1134
14156.93 1101
14158.05 1158
14159.18 1128
14160.30 1087
14161.43 1154
14162.55 1110
14163.68 1057
14164.80 1097
14165.92 1054
14167.05 1091
14168.17 1005
14169.30 1067
14170.42 1073
14171.55 1109
14172.67 1067
14173.80 1077
14174.92 1075
14176.05 1123
14177.17 1074
14178.30 1080
14179.42 1076
14180.55 1089
14181.67 1096
14182.80 1082
14183.92 1051
14185.05 1058
14186.17 1056
14187.30 1051
14188.42 1067
14189.55 1035
14190.67 1055
14191.80 1025
14192.93 1024
14194.05 1055
14195.18 1037
14196.30 1031
14197.43 1072
14198.55 1036
14199.68 1025
14200.81 1036
14201.93 1082
14203.06 1026
14204.18 1033
14205.31 1040
14206.44 1006
14207.56 1015
14208.69 988
14209.82 1052
14210.94 1012
14212.07 1028
14213.19 992
14214.32 936
14215.45 1065
14216.57 1039
14217.70 999
14218.83 936
14219.95 965
14221.08 922
14222.21 977
14223.33 958
14224.46 939
14225.59 915
14226.71 941
14227.84 974
14228.97 999
14230.10 974
14231.22 957
14232.35 955
14233.48 965
14234.60 925
14235.73 918
14236.86 936
14237.99 969
14239.11 987
14240.24 913
14241.37 940
14242.50 939
14243.62 911
14244.75 884
14245.88 929
14247.01 968
14248.13 952
14249.26 872
14250.39 924
14251.52 939
14252.65 903
14253.77 868
14254.90 880
14256.03 917
14257.16 902
14258.29 959
14259.42 952
14260.54 947
14261.67 855
14262.80 882
14263.93 926
14265.06 991
14266.19 959
14267.31 924
14268.44 902
14269.57 922
14270.70 956
14271.83 852
14272.96 856
14274.09 956
14275.22 907
14276.34 907
14277.47 928
14278.60 861
14279.73 924
14280.86 862
14281.99 944
14283.12 863
14284.25 881
14285.38 886
14286.51 901
14287.64 897
14288.76 844
14289.89 874
14291.02 841
14292.15 879
14293.28 837
14294.41 870
14295.54 859
14296.67 879
14297.80 846
14298.93 821
14300.06 844
14301.19 903
14302.32 882
14303.45 805
14304.58 828
14305.71 806
14306.84 853
14307.97 815
14309.10 856
14310.23 890
14311.36 886
14312.49 843
14313.62 825
14314.75 857
14315.88 854
14317.01 835
14318.15 844
14319.28 810
14320.41 853
14321.54 834
14322.67 857
14323.80 789
14324.93 835
14326.06 891
14327.19 856
14328.32 825
14329.45 815
14330.58 818
14331.72 766
14332.85 837
14333.98 776
14335.11 791
14336.24 855
14337.37 810
14338.50 786
14339.63 713
14340.77 806
14341.90 810
14343.03 804
14344.16 772
14345.29 801
14346.42 795
14347.56 764
14348.69 769
14349.82 826
14350.95 791
14352.08 831
14353.21 776
14354.35 796
14355.48 836
14356.61 792
14357.74 828
14358.88 781
14360.01 801
14361.14 794
14362.27 786
14363.40 785
14364.54 772
14365.67 731
14366.80 758
14367.93 731
14369.07 810
14370.20 808
14371.33 800
14372.46 773
14373.60 808
14374.73 759
14375.86 820
14377.00 737
14378.13 746
14379.26 775
14380.39 727
14381.53 764
14382.66 802
14383.79 781
14384.93 759
14386.06 791
14387.19 762
14388.33 784
14389.46 733
14390.59 725
14391.73 715
14392.86 746
14393.99 749
14395.13 794
14396.26 811
14397.40 785
14398.53 707
14399.66 753
14400.80 826
14401.93 811
14403.06 780
14404.20 786
14405.33 787
14406.47 804
14407.60 779
14408.74 773
14409.87 794
14411.00 740
14412.14 778
14413.27 794
14414.41 760
14415.54 783
14416.68 719
14417.81 760
14418.94 765
14420.08 814
14421.21 795
14422.35 815
14423.48 788
14424.62 805
14425.75 780
14426.89 801
14428.02 740
14429.16 726
14430.29 762
14431.43 817
14432.56 785
14433.70 804
14434.83 801
14435.97 816
14437.10 823
14438.24 749
14439.37 820
14440.51 862
14441.64 901
14442.78 828
14443.92 846
14445.05 792
14446.19 870
14447.32 820
14448.46 746
14449.59 810
14450.73 851
14451.87 866
14453.00 802
14454.14 817
14455.27 800
14456.41 789
14457.55 773
14458.68 835
14459.82 816
14460.95 845
14462.09 880
14463.23 835
14464.36 792
14465.50 838
14466.64 834
14467.77 840
14468.91 791
14470.05 810
14471.18 810
14472.32 859
14473.46 827
14474.59 823
14475.73 820
14476.87 810
14478.00 830
14479.14 838
14480.28 809
14481.41 819
14482.55 858
14483.69 879
14484.83 827
14485.96 816
14487.10 805
14488.24 808
14489.37 791
14490.51 788
14491.65 792
14492.79 838
14493.92 834
14495.06 818
14496.20 829
14497.34 819
14498.47 856
14499.61 798
14500.75 839
14501.89 798
14503.03 809
14504.16 791
14505.30 771
14506.44 769
14507.58 782
14508.72 756
14509.85 822
14510.99 793
14512.13 799
14513.27 735
14514.41 780
14515.55 767
14516.68 765
14517.82 768
14518.96 786
14520.10 793
14521.24 803
14522.38 801
14523.51 777
14524.65 754
14525.79 803
14526.93 772
14528.07 726
14529.21 737
14530.35 723
14531.49 741
14532.63 785
14533.76 754
14534.90 758
14536.04 742
14537.18 754
14538.32 772
14539.46 767
14540.60 763
14541.74 778
14542.88 746
14544.02 777
14545.16 783
14546.30 813
14547.44 761
14548.58 795
14549.72 756
14550.86 752
14552.00 746
14553.14 754
14554.28 774
14555.42 848
14556.56 894
14557.70 806
14558.84 774
14559.98 692
14561.12 731
14562.26 806
14563.40 786
14564.54 766
14565.68 787
14566.82 802
14567.96 780
14569.10 796
14570.24 822
14571.38 815
14572.52 783
14573.66 805
14574.80 751
14575.94 755
14577.08 792
14578.22 808
14579.36 789
14580.51 811
14581.65 771
14582.79 813
14583.93 760
14585.07 766
14586.21 773
14587.35 802
14588.49 842
14589.63 830
14590.78 803
14591.92 858
14593.06 858
14594.20 784
14595.34 847
14596.48 777
14597.62 808
14598.77 808
14599.91 831
14601.05 869
14602.19 782
14603.33 767
14604.48 838
14605.62 803
14606.76 872
14607.90 842
14609.04 809
14610.19 821
14611.33 890
14612.47 872
14613.61 886
14614.75 935
14615.90 850
14617.04 857
14618.18 896
14619.32 879
14620.47 844
14621.61 834
14622.75 868
14623.89 871
14625.04 844
14626.18 903
14627.32 858
14628.46 910
14629.61 874
14630.75 906
14631.89 867
14633.04 876
14634.18 938
14635.32 918
14636.47 898
14637.61 901
14638.75 979
14639.89 934
14641.04 935
14642.18 962
14643.32 983
14644.47 1039
14645.61 1068
14646.76 1047
14647.90 1065
14649.04 987
14650.19 987
14651.33 1003
14652.47 992
14653.62 966
14654.76 963
14655.90 964
14657.05 959
14658.19 945
14659.34 951
14660.48 883
14661.62 859
14662.77 867
14663.91 840
14665.06 850
14666.20 840
14667.35 829
14668.49 841
14669.63 841
14670.78 794
14671.92 773
14673.07 848
14674.21 803
14675.36 800
14676.50 798
14677.65 783
14678.79 822
14679.94 796
14681.08 779
14682.23 807
14683.37 762
14684.52 795
14685.66 775
14686.81 772
14687.95 775
14689.10 712
14690.24 792
14691.39 820
14692.53 758
14693.68 756
14694.82 756
14695.97 731
14697.11 666
14698.26 767
14699.41 766
14700.55 776
14701.70 693
14702.84 736
14703.99 753
14705.13 770
14706.28 732
14707.43 738
14708.57 689
14709.72 735
14710.86 760
14712.01 754
14713.16 717
14714.30 690
14715.45 752
14716.59 781
14717.74 796
14718.89 742
14720.03 751
14721.18 747
14722.33 759
14723.47 718
14724.62 694
14725.77 743
14726.91 770
14728.06 770
14729.21 723
14730.35 741
14731.50 788
14732.65 778
14733.79 751
14734.94 741
14736.09 733
14737.23 726
14738.38 771
14739.53 736
14740.68 726
14741.82 746
14742.97 742
14744.12 754
14745.26 754
14746.41 680
14747.56 738
14748.71 733
14749.85 805
14751.00 760
14752.15 756
14753.30 746
14754.45 738
14755.59 767
14756.74 814
14757.89 752
14759.04 800
14760.18 748
14761.33 748
14762.48 736
14763.63 764
14764.78 797
14765.92 759
14767.07 761
14768.22 746
14769.37 731
14770.52 750
14771.67 828
14772.81 796
14773.96 823
14775.11 772
14776.26 795
14777.41 771
14778.56 782
14779.71 846
14780.86 795
14782.00 757
14783.15 823
14784.30 765
14785.45 786
14786.60 810
14787.75 816
14788.90 811
14790.05 816
14791.20 843
14792.35 838
14793.49 806
14794.64 848
14795.79 815
14796.94 841
14798.09 830
14799.24 883
14800.39 824
14801.54 859
14802.69 865
14803.84 860
14804.99 912
14806.14 847
14807.29 859
14808.44 878
14809.59 852
14810.74 905
14811.89 897
14813.04 924
14814.19 912
14815.34 894
14816.49 854
14817.64 863
14818.79 847
14819.94 857
14821.09 790
14822.24 862
14823.39 817
14824.54 812
14825.69 782
14826.84 876
14827.99 858
14829.14 776
14830.29 838
14831.44 786
14832.60 830
14833.75 816
14834.90 720
14836.05 794
14837.20 743
14838.35 739
14839.50 735
14840.65 738
14841.80 762
14842.95 707
14844.11 657
14845.26 690
14846.41 693
14847.56 729
14848.71 675
14849.86 722
14851.01 714
14852.17 666
14853.32 668
14854.47 630
14855.62 628
14856.77 715
14857.92 697
14859.08 653
14860.23 693
14861.38 660
14862.53 648
14863.68 676
14864.84 683
14865.99 724
14867.14 684
14868.29 643
14869.44 653
14870.60 652
14871.75 661
14872.90 666
14874.05 639
14875.21 599
14876.36 657
14877.51 651
14878.66 661
14879.82 635
14880.97 653
14882.12 609
14883.27 656
14884.43 600
14885.58 657
14886.73 681
14887.89 645
14889.04 665
14890.19 617
14891.34 645
14892.50 709
14893.65 654
14894.80 629
14895.96 600
14897.11 619
14898.26 664
14899.42 652
14900.57 630
14901.72 635
14902.88 662
14904.03 671
14905.18 682
14906.34 635
14907.49 620
14908.65 639
14909.80 663
14910.95 662
14912.11 655
14913.26 650
14914.41 621
14915.57 694
14916.72 626
14917.88 617
14919.03 674
14920.18 639
14921.34 650
14922.49 649
14923.65 652
14924.80 651
14925.96 625
14927.11 632
14928.27 688
14929.42 702
14930.57 668
14931.73 691
14932.88 640
14934.04 679
14935.19 589
14936.35 662
14937.50 627
14938.66 636
14939.81 641
14940.97 636
14942.12 615
14943.28 629
14944.43 627
14945.59 598
14946.74 576
14947.90 611
14949.05 650
14950.21 605
14951.36 633
14952.52 653
14953.68 633
14954.83 562
14955.99 596
14957.14 631
14958.30 638
14959.45 599
14960.61 635
14961.77 630
14962.92 655
14964.08 616
14965.23 631
14966.39 633
14967.54 615
14968.70 620
14969.86 672
14971.01 633
14972.17 593
14973.33 581
14974.48 608
14975.64 562
14976.79 594
14977.95 616
14979.11 612
14980.26 628
14981.42 600
14982.58 602
14983.73 644
14984.89 597
14986.05 614
14987.20 594
14988.36 599
14989.52 580
14990.67 561
14991.83 585
14992.99 606
14994.15 563
14995.30 540
14996.46 576
14997.62 549
14998.77 571
14999.93 551
15001.09 516
15002.25 576
15003.40 578
15004.56 593
15005.72 589
15006.88 591
15008.03 598
15009.19 608
15010.35 611
15011.51 581
15012.66 514
15013.82 538
15014.98 562
15016.14 570
15017.30 582
15018.45 622
15019.61 593
15020.77 584
15021.93 562
15023.09 588
15024.24 573
15025.40 533
15026.56 558
15027.72 552
15028.88 554
15030.04 552
15031.19 588
15032.35 536
15033.51 574
15034.67 572
15035.83 572
15036.99 602
15038.15 569
15039.30 519
15040.46 564
15041.62 545
15042.78 569
15043.94 574
15045.10 542
15046.26 552
15047.42 547
15048.58 538
15049.74 563
15050.90 549
15052.05 580
15053.21 565
15054.37 562
15055.53 635
15056.69 587
15057.85 571
15059.01 580
15060.17 631
15061.33 597
15062.49 565
15063.65 587
15064.81 521
15065.97 525
15067.13 514
15068.29 529
15069.45 574
15070.61 577
15071.77 563
15072.93 563
15074.09 552
15075.25 564
15076.41 586
15077.57 527
15078.73 559
15079.89 587
15081.05 553
15082.21 575
15083.37 556
15084.53 530
15085.69 508
15086.85 526
15088.01 559
15089.18 515
15090.34 549
15091.50 535
15092.66 581
15093.82 563
15094.98 558
15096.14 562
15097.30 583
15098.46 529
15099.62 577
15100.78 552
15101.95 570
15103.11 547
15104.27 536
15105.43 536
15106.59 536
15107.75 632
15108.91 613
15110.08 605
15111.24 585
15112.40 602
15113.56 572
15114.72 581
15115.88 563
15117.05 606
15118.21 593
15119.37 541
15120.53 543
15121.69 551
15122.86 585
15124.02 607
15125.18 571
15126.34 531
15127.50 573
15128.67 536
15129.83 510
15130.99 542
15132.15 543
15133.32 568
15134.48 567
15135.64 643
15136.80 541
15137.97 578
15139.13 577
15140.29 593
15141.45 562
15142.62 566
15143.78 592
15144.94 560
15146.11 548
15147.27 611
15148.43 610
15149.59 584
15150.76 562
15151.92 563
15153.08 570
15154.25 593
15155.41 631
15156.57 583
15157.74 535
15158.90 538
15160.06 604
15161.23 555
15162.39 581
15163.55 542
15164.72 592
15165.88 629
15167.05 601
15168.21 575
15169.37 586
15170.54 568
15171.70 590
15172.86 591
15174.03 569
15175.19 553
15176.36 557
15177.52 558
15178.69 579
15179.85 582
15181.01 584
15182.18 593
15183.34 590
15184.51 565
15185.67 554
15186.84 613
15188.00 595
15189.16 611
15190.33 585
15191.49 594
15192.66 641
15193.82 613
15194.99 645
15196.15 620
15197.32 626
15198.48 636
15199.65 615
15200.81 634
15201.98 632
15203.14 625
15204.31 655
15205.47 654
15206.64 645
15207.80 639
15208.97 657
15210.13 644
15211.30 633
15212.47 655
15213.63 617
15214.80 664
15215.96 715
15217.13 667
15218.29 649
15219.46 647
15220.62 670
15221.79 663
15222.96 655
15224.12 645
15225.29 643
15226.45 660
15227.62 689
15228.79 649
15229.95 646
15231.12 632
15232.29 692
15233.45 724
15234.62 666
15235.78 665
15236.95 697
15238.12 730
15239.28 714
15240.45 747
15241.62 720
15242.78 741
15243.95 802
15245.12 787
15246.28 754
15247.45 729
15248.62 741
15249.78 785
15250.95 748
15252.12 738
15253.28 688
15254.45 699
15255.62 734
15256.79 684
15257.95 658
15259.12 693
15260.29 701
15261.46 740
15262.62 622
15263.79 617
15264.96 688
15266.13 706
15267.29 693
15268.46 668
15269.63 672
15270.80 654
15271.96 634
15273.13 644
15274.30 666
15275.47 646
15276.64 625
15277.80 594
15278.97 620
15280.14 637
15281.31 586
15282.48 591
15283.64 651
15284.81 625
15285.98 604
15287.15 607
15288.32 608
15289.49 615
15290.65 621
15291.82 640
15292.99 624
15294.16 611
15295.33 654
15296.50 643
15297.67 612
15298.83 647
15300.00 585
15301.17 635
15302.34 652
15303.51 621
15304.68 611
15305.85 619
15307.02 648
15308.19 654
15309.36 625
15310.52 613
15311.69 636
15312.86 638
15314.03 586
15315.20 550
15316.37 612
15317.54 658
15318.71 629
15319.88 644
15321.05 647
15322.22 676
15323.39 687
15324.56 607
15325.73 649
15326.90 609
15328.07 587
15329.24 668
15330.41 619
15331.58 599
15332.75 647
15333.92 624
15335.09 648
15336.26 646
15337.43 572
15338.60 627
15339.77 665
15340.94 661
15342.11 649
15343.28 651
15344.45 647
15345.62 580
15346.79 654
15347.96 586
15349.13 646
15350.31 650
15351.48 671
15352.65 599
15353.82 575
15354.99 666
15356.16 671
15357.33 658
15358.50 634
15359.67 660
15360.84 711
15362.02 705
15363.19 640
15364.36 706
15365.53 620
15366.70 633
15367.87 612
15369.04 670
15370.21 647
15371.39 665
15372.56 643
15373.73 662
15374.90 637
15376.07 647
15377.24 665
15378.42 634
15379.59 643
15380.76 644
15381.93 653
15383.10 680
15384.28 643
15385.45 672
15386.62 638
15387.79 660
15388.97 676
15390.14 660
15391.31 655
15392.48 610
15393.65 637
15394.83 624
15396.00 643
15397.17 644
15398.34 666
15399.52 658
15400.69 658
15401.86 667
15403.04 665
15404.21 637
15405.38 674
15406.55 652
15407.73 624
15408.90 649
15410.07 659
15411.25 643
15412.42 692
15413.59 718
15414.77 680
15415.94 619
15417.11 660
15418.29 621
15419.46 670
15420.63 677
15421.81 646
15422.98 618
15424.15 644
15425.33 610
15426.50 620
15427.67 578
15428.85 598
15430.02 662
15431.20 641
15432.37 605
15433.54 610
15434.72 641
15435.89 670
15437.07 600
15438.24 562
15439.41 577
15440.59 608
15441.76 661
15442.94 639
15444.11 590
15445.29 588
15446.46 587
15447.63 621
15448.81 611
15449.98 621
15451.16 613
15452.33 639
15453.51 612
15454.68 649
15455.86 613
15457.03 547
15458.21 602
15459.38 610
15460.56 616
15461.73 581
15462.91 626
15464.08 596
15465.26 610
15466.43 598
15467.61 570
15468.78 593
15469.96 575
15471.13 595
15472.31 585
15473.48 574
15474.66 603
15475.83 595
15477.01 603
15478.19 596
15479.36 615
15480.54 622
15481.71 588
15482.89 612
15484.06 618
15485.24 605
15486.42 600
15487.59 615
15488.77 592
15489.94 592
15491.12 597
15492.30 601
15493.47 630
15494.65 599
15495.83 624
15497.00 574
15498.18 571
15499.36 594
15500.53 575
15501.71 566
15502.88 585
15504.06 640
15505.24 594
15506.41 609
15507.59 591
15508.77 642
15509.95 622
15511.12 621
15512.30 614
15513.48 602
15514.65 632
15515.83 602
15517.01 600
15518.18 609
15519.36 643
15520.54 640
15521.72 616
15522.89 620
15524.07 570
15525.25 615
15526.43 641
15527.60 597
15528.78 651
15529.96 659
15531.14 667
15532.31 626
15533.49 665
15534.67 643
15535.85 642
15537.03 631
15538.20 625
15539.38 640
15540.56 668
15541.74 650
15542.92 671
15544.09 661
15545.27 658
15546.45 694
15547.63 659
15548.81 646
15549.98 646
15551.16 655
15552.34 605
15553.52 604
15554.70 637
15555.88 654
15557.06 670
15558.23 695
15559.41 652
15560.59 617
15561.77 645
15562.95 682
15564.13 695
15565.31 684
15566.49 674
15567.67 670
15568.84 679
15570.02 686
15571.20 680
15572.38 635
15573.56 670
15574.74 712
15575.92 672
15577.10 626
15578.28 647
15579.46 662
15580.64 635
15581.82 656
15583.00 704
15584.18 726
15585.36 721
15586.54 741
15587.72 694
15588.90 727
15590.08 732
15591.26 736
15592.44 756
15593.62 749
15594.80 769
15595.98 767
15597.16 769
15598.34 741
15599.52 753
15600.70 783
15601.88 771
15603.06 724
15604.24 743
15605.42 760
15606.60 763
15607.78 743
15608.96 788
15610.14 772
15611.32 826
15612.50 788
15613.68 745
15614.86 726
15616.05 770
15617.23 891
15618.41 860
15619.59 849
15620.77 794
15621.95 811
15623.13 843
15624.31 799
15625.49 851
15626.68 858
15627.86 852
15629.04 831
15630.22 826
15631.40 868
15632.58 856
15633.76 820
15634.95 850
15636.13 856
15637.31 951
15638.49 941
15639.67 858
15640.85 898
15642.04 888
15643.22 872
15644.40 913
15645.58 937
15646.76 928
15647.95 894
15649.13 849
15650.31 896
15651.49 872
15652.67 961
15653.86 963
15655.04 927
15656.22 903
15657.40 924
15658.59 885
15659.77 923
15660.95 979
15662.13 940
15663.32 1024
15664.50 1008
15665.68 952
15666.87 976
15668.05 947
15669.23 963
15670.41 996
15671.60 995
15672.78 1041
15673.96 1021
15675.15 959
15676.33 978
15677.51 1007
15678.70 1047
15679.88 1013
15681.06 1018
15682.25 997
15683.43 990
15684.61 993
15685.80 1008
15686.98 901
15688.16 948
15689.35 965
15690.53 971
15691.72 931
15692.90 1010
15694.08 972
15695.27 910
15696.45 914
15697.63 951
15698.82 891
15700.00 908
15701.19 968
15702.37 936
15703.56 884
15704.74 910
15705.92 929
15707.11 942
15708.29 954
15709.48 938
15710.66 913
15711.85 961
15713.03 900
15714.21 885
15715.40 943
15716.58 942
15717.77 915
15718.95 897
15720.14 988
15721.32 968
15722.51 905
15723.69 929
15724.88 925
15726.06 926
15727.25 913
15728.43 971
15729.62 961
15730.80 939
15731.99 905
15733.17 960
15734.36 978
15735.55 964
15736.73 931
15737.92 997
15739.10 1023
15740.29 974
15741.47 947
15742.66 943
15743.84 944
15745.03 981
15746.22 1028
15747.40 973
15748.59 922
15749.77 950
15750.96 973
15752.15 962
15753.33 999
15754.52 1001
15755.70 1036
15756.89 1020
15758.08 1050
15759.26 1032
15760.45 1022
15761.64 988
15762.82 989
15764.01 1021
15765.20 1009
15766.38 1065
15767.57 989
15768.76 1007
15769.94 1008
15771.13 1058
15772.32 1024
15773.50 955
15774.69 983
15775.88 1035
15777.06 1027
15778.25 991
15779.44 968
15780.62 992
15781.81 965
15783.00 972
15784.19 1005
15785.37 969
15786.56 950
15787.75 971
15788.94 939
15790.12 896
15791.31 962
15792.50 994
15793.69 953
15794.87 924
15796.06 956
15797.25 958
15798.44 971
15799.62 938
15800.81 880
15802.00 892
15803.19 839
15804.38 844
15805.56 905
15806.75 878
15807.94 882
15809.13 835
15810.32 863
15811.50 822
15812.69 861
15813.88 824
15815.07 775
15816.26 842
15817.45 847
15818.64 863
15819.82 823
15821.01 885
15822.20 848
15823.39 846
15824.58 850
15825.77 852
15826.96 812
15828.15 846
15829.33 824
15830.52 759
15831.71 848
15832.90 827
15834.09 870
15835.28 821
15836.47 811
15837.66 832
15838.85 790
15840.04 805
15841.23 767
15842.42 795
15843.61 824
15844.79 801
15845.98 802
15847.17 791
15848.36 747
15849.55 792
15850.74 833
15851.93 817
15853.12 815
15854.31 761
15855.50 776
15856.69 831
15857.88 820
15859.07 772
15860.26 867
15861.45 820
15862.64 818
15863.83 806
15865.02 807
15866.21 809
15867.40 890
15868.60 830
15869.79 814
15870.98 847
15872.17 869
15873.36 804
15874.55 758
15875.74 820
15876.93 805
15878.12 783
15879.31 796
15880.50 813
15881.69 844
15882.88 804
15884.07 824
15885.27 806
15886.46 822
15887.65 867
15888.84 845
15890.03 806
15891.22 826
15892.41 832
15893.60 856
15894.80 838
15895.99 822
15897.18 821
15898.37 851
15899.56 832
15900.75 816
15901.95 814
15903.14 821
15904.33 860
15905.52 816
15906.71 812
15907.90 842
15909.10 875
15910.29 862
15911.48 882
15912.67 899
15913.86 878
15915.06 873
15916.25 877
15917.44 787
15918.63 840
15919.83 900
15921.02 864
15922.21 844
15923.40 861
15924.60 881
15925.79 796
15926.98 851
15928.17 831
15929.37 831
15930.56 854
15931.75 861
15932.94 854
15934.14 835
15935.33 863
15936.52 880
15937.72 869
15938.91 853
15940.10 816
15941.30 826
15942.49 818
15943.68 799
15944.88 798
15946.07 781
15947.26 751
15948.46 772
15949.65 791
15950.84 786
15952.04 791
15953.23 819
15954.42 797
15955.62 769
15956.81 750
15958.01 730
15959.20 744
15960.39 754
15961.59 735
15962.78 687
15963.97 694
15965.17 752
15966.36 692
15967.56 690
15968.75 709
15969.95 732
15971.14 700
15972.33 718
15973.53 690
15974.72 708
15975.92 791
15977.11 757
15978.31 679
15979.50 680
15980.70 688
15981.89 655
15983.09 629
15984.28 645
15985.47 689
15986.67 671
15987.86 686
15989.06 677
15990.25 712
15991.45 628
15992.64 654
15993.84 665
15995.03 673
15996.23 603
15997.43 611
15998.62 614
15999.82 637
16001.01 628
16002.21 597
16003.40 682
16004.60 624
16005.79 637
16006.99 664
16008.18 657
16009.38 641
16010.58 602
16011.77 599
16012.97 655
16014.16 638
16015.36 659
16016.56 653
16017.75 584
16018.95 599
16020.14 613
16021.34 640
16022.54 618
16023.73 626
16024.93 609
16026.13 583
16027.32 553
16028.52 605
16029.71 632
16030.91 603
16032.11 614
16033.30 637
16034.50 632
16035.70 663
16036.89 594
16038.09 629
16039.29 626
16040.49 621
16041.68 618
16042.88 576
16044.08 600
16045.27 592
16046.47 578
16047.67 615
16048.86 581
16050.06 571
16051.26 625
16052.46 614
16053.65 603
16054.85 574
16056.05 571
16057.25 640
16058.44 589
16059.64 605
16060.84 586
16062.04 579
16063.23 561
16064.43 549
16065.63 617
16066.83 615
16068.03 581
16069.22 538
16070.42 545
16071.62 593
16072.82 582
16074.02 573
16075.21 600
16076.41 597
16077.61 592
16078.81 520
16080.01 564
16081.21 576
16082.40 565
16083.60 559
16084.80 538
16086.00 531
16087.20 588
16088.40 596
16089.60 561
16090.79 562
16091.99 554
16093.19 568
16094.39 538
16095.59 570
16096.79 593
16097.99 560
16099.19 543
16100.39 607
16101.59 565
16102.78 543
16103.98 523
16105.18 544
16106.38 528
16107.58 562
16108.78 541
16109.98 556
16111.18 509
16112.38 532
16113.58 554
16114.78 531
16115.98 596
16117.18 600
16118.38 601
16119.58 556
16120.78 530
16121.98 517
16123.18 490
16124.38 521
16125.58 550
16126.78 545
16127.98 578
16129.18 554
16130.38 578
16131.58 561
16132.78 595
16133.98 608
16135.18 566
16136.38 547
16137.58 540
16138.78 569
16139.98 553
16141.18 541
16142.38 532
16143.58 539
16144.79 516
16145.99 494
16147.19 538
16148.39 546
16149.59 518
16150.79 532
16151.99 521
16153.19 531
16154.39 540
16155.59 545
16156.80 561
16158.00 503
16159.20 577
16160.40 584
16161.60 541
16162.80 479
16164.00 550
16165.21 537
16166.41 493
16167.61 517
16168.81 545
16170.01 561
16171.21 536
16172.42 549
16173.62 568
16174.82 531
16176.02 519
16177.22 521
16178.43 509
16179.63 515
16180.83 550
16182.03 569
16183.23 573
16184.44 557
16185.64 506
16186.84 518
16188.04 516
16189.25 515
16190.45 507
16191.65 575
16192.85 609
16194.06 555
16195.26 535
16196.46 561
16197.66 560
16198.87 519
16200.07 560
16201.27 584
16202.48 547
16203.68 529
16204.88 551
16206.09 578
16207.29 559
16208.49 574
16209.69 564
16210.90 564
16212.10 556
16213.30 566
16214.51 537
16215.71 547
16216.91 479
16218.12 488
16219.32 583
16220.53 545
16221.73 584
16222.93 557
16224.14 548
16225.34 588
16226.54 526
16227.75 549
16228.95 542
16230.16 602
16231.36 538
16232.56 560
16233.77 581
16234.97 519
16236.18 540
16237.38 536
16238.59 513
16239.79 573
16240.99 595
16242.20 583
16243.40 593
16244.61 572
16245.81 596
16247.02 603
16248.22 638
16249.43 587
16250.63 555
16251.84 553
16253.04 647
16254.24 591
16255.45 583
16256.65 540
16257.86 607
16259.06 618
16260.27 612
16261.48 607
16262.68 600
16263.89 634
16265.09 615
16266.30 636
16267.50 612
16268.71 595
16269.91 576
16271.12 607
16272.32 572
16273.53 603
16274.73 607
16275.94 612
16277.15 610
16278.35 625
16279.56 685
16280.76 584
16281.97 600
16283.18 613
16284.38 626
16285.59 647
16286.79 609
16288.00 615
16289.21 594
16290.41 643
16291.62 593
16292.82 599
16294.03 682
16295.24 665
16296.44 667
16297.65 643
16298.86 654
16300.06 659
16301.27 656
16302.48 662
16303.68 650
16304.89 635
16306.10 660
16307.30 675
16308.51 633
16309.72 583
16310.92 636
16312.13 676
16313.34 660
16314.55 621
16315.75 619
16316.96 695
16318.17 634
16319.37 645
16320.58 653
16321.79 627
16323.00 662
16324.20 660
16325.41 664
16326.62 675
16327.83 673
16329.03 695
16330.24 671
16331.45 686
16332.66 642
16333.87 648
16335.07 657
16336.28 635
16337.49 612
16338.70 603
16339.90 597
16341.11 610
16342.32 608
16343.53 577
16344.74 552
16345.95 560
16347.15 584
16348.36 516
16349.57 549
16350.78 593
16351.99 572
16353.20 570
16354.40 546
16355.61 557
16356.82 567
16358.03 598
16359.24 556
16360.45 593
16361.66 570
16362.87 576
16364.08 611
16365.28 571
16366.49 548
16367.70 525
16368.91 532
16370.12 515
16371.33 531
16372.54 523
16373.75 551
16374.96 549
16376.17 527
16377.38 507
16378.59 540
16379.80 531
16381.01 550
16382.21 597
16383.42 566
16384.63 548
16385.84 539
16387.05 535
16388.26 553
16389.47 504
16390.68 537
16391.89 545
16393.10 567
16394.31 523
16395.52 529
16396.73 557
16397.94 555
16399.15 542
16400.36 500
16401.57 507
16402.79 505
16404.00 472
16405.21 540
16406.42 513
16407.63 512
16408.84 512
16410.05 514
16411.26 508
16412.47 468
16413.68 511
16414.89 494
16416.10 523
16417.31 528
16418.52 507
16419.74 521
16420.95 557
16422.16 527
16423.37 512
16424.58 491
16425.79 532
16427.00 523
16428.21 492
16429.42 512
16430.64 489
16431.85 512
16433.06 532
16434.27 542
16435.48 513
16436.69 530
16437.91 510
16439.12 521
16440.33 558
16441.54 478
16442.75 494
16443.96 496
16445.18 514
16446.39 521
16447.60 528
16448.81 522
16450.02 538
16451.24 489
16452.45 537
16453.66 514
16454.87 531
16456.09 514
16457.30 500
16458.51 495
16459.72 533
16460.94 524
16462.15 515
16463.36 486
16464.57 526
16465.79 505
16467.00 503
16468.21 494
16469.43 502
16470.64 534
16471.85 468
16473.06 487
16474.28 496
16475.49 506
16476.70 521
16477.92 507
16479.13 509
16480.34 497
16481.56 504
16482.77 487
16483.98 502
16485.20 459
16486.41 477
16487.62 459
16488.84 468
16490.05 471
16491.26 478
16492.48 470
16493.69 503
16494.91 494
16496.12 490
16497.33 529
16498.55 485
16499.76 522
16500.97 474
16502.19 460
16503.40 477
16504.62 506
16505.83 448
16507.05 460
16508.26 522
16509.47 488
16510.69 468
16511.90 491
16513.12 456
16514.33 473
16515.55 491
16516.76 472
16517.98 440
16519.19 472
16520.41 495
16521.62 492
16522.83 498
16524.05 503
16525.26 490
16526.48 501
16527.69 486
16528.91 457
16530.12 453
16531.34 409
16532.55 429
16533.77 447
16534.99 485
16536.20 468
16537.42 461
16538.63 441
16539.85 431
16541.06 449
16542.28 467
16543.49 453
16544.71 428
16545.92 451
16547.14 458
16548.36 428
16549.57 458
16550.79 456
16552.00 444
16553.22 496
16554.44 497
16555.65 458
16556.87 448
16558.08 463
16559.30 488
16560.52 464
16561.73 469
16562.95 486
16564.17 415
16565.38 451
16566.60 475
16567.81 432
16569.03 471
16570.25 466
16571.46 480
16572.68 460
16573.90 539
16575.11 513
16576.33 465
16577.55 456
16578.76 466
16579.98 463
16581.20 491
16582.42 476
16583.63 500
16584.85 491
16586.07 498
16587.28 496
16588.50 475
16589.72 451
16590.94 487
16592.15 456
16593.37 446
16594.59 454
16595.81 469
16597.02 469
16598.24 474
16599.46 504
16600.68 512
16601.89 475
16603.11 468
16604.33 464
16605.55 482
16606.77 482
16607.98 462
16609.20 467
16610.42 474
16611.64 464
16612.86 482
16614.07 453
16615.29 449
16616.51 435
16617.73 511
16618.95 481
16620.17 458
16621.38 470
16622.60 458
16623.82 514
16625.04 451
16626.26 473
16627.48 453
16628.70 447
16629.91 468
16631.13 425
16632.35 420
16633.57 450
16634.79 458
16636.01 432
16637.23 447
16638.45 424
16639.67 441
16640.89 492
16642.10 446
16643.32 460
16644.54 417
16645.76 432
16646.98 496
16648.20 480
16649.42 450
16650.64 456
16651.86 500
16653.08 464
16654.30 432
16655.52 426
16656.74 443
16657.96 459
16659.18 452
16660.40 431
16661.62 471
16662.84 464
16664.06 429
16665.28 466
16666.50 502
16667.72 501
16668.94 490
16670.16 463
16671.38 432
16672.60 443
16673.82 438
16675.04 449
16676.26 469
16677.48 445
16678.70 443
16679.92 441
16681.14 428
16682.36 430
16683.58 472
16684.80 465
16686.03 409
16687.25 435
16688.47 473
16689.69 424
16690.91 428
16692.13 475
16693.35 487
16694.57 515
16695.79 450
16697.02 447
16698.24 487
16699.46 443
16700.68 418
16701.90 430
16703.12 476
16704.34 511
16705.57 455
16706.79 407
16708.01 480
16709.23 456
16710.45 454
16711.67 456
16712.90 452
16714.12 419
16715.34 483
16716.56 445
16717.78 447
16719.01 436
16720.23 465
16721.45 456
16722.67 468
16723.89 475
16725.12 407
16726.34 403
16727.56 406
16728.78 491
16730.01 456
16731.23 444
16732.45 431
16733.67 405
16734.90 482
16736.12 496
16737.34 458
16738.56 477
16739.79 466
16741.01 433
16742.23 444
16743.46 428
16744.68 429
16745.90 405
16747.12 450
16748.35 460
16749.57 447
16750.79 445
16752.02 450
16753.24 461
16754.46 440
16755.69 442
16756.91 458
16758.13 483
16759.36 464
16760.58 426
16761.80 447
16763.03 466
16764.25 445
16765.48 481
16766.70 439
16767.92 453
16769.15 456
16770.37 476
16771.60 472
16772.82 432
16774.04 427
16775.27 447
16776.49 460
16777.72 486
16778.94 416
16780.16 414
16781.39 450
16782.61 469
16783.84 503
16785.06 427
16786.29 415
16787.51 411
16788.74 481
16789.96 409
16791.18 422
16792.41 439
16793.63 443
16794.86 466
16796.08 469
16797.31 399
16798.53 417
16799.76 425
16800.98 501
16802.21 457
16803.43 420
16804.66 478
16805.88 499
16807.11 467
16808.33 400
16809.56 476
16810.79 468
16812.01 453
16813.24 456
16814.46 454
16815.69 466
16816.91 457
16818.14 486
16819.36 473
16820.59 442
16821.82 445
16823.04 455
16824.27 444
16825.49 478
16826.72 472
16827.95 477
16829.17 475
16830.40 452
16831.62 447
16832.85 458
16834.08 431
16835.30 421
16836.53 425
16837.76 426
16838.98 487
16840.21 483
16841.44 474
16842.66 506
16843.89 490
16845.11 499
16846.34 494
16847.57 493
16848.80 443
16850.02 445
16851.25 474
16852.48 500
16853.70 481
16854.93 469
16856.16 533
16857.38 560
16858.61 553
16859.84 488
16861.07 500
16862.29 526
16863.52 509
16864.75 541
16865.97 473
16867.20 464
16868.43 513
16869.66 515
16870.89 518
16872.11 508
16873.34 520
16874.57 520
16875.80 502
16877.02 468
16878.25 522
16879.48 539
16880.71 580
16881.94 575
16883.16 624
16884.39 584
16885.62 564
16886.85 555
16888.08 571
16889.30 593
16890.53 541
16891.76 562
16892.99 578
16894.22 519
16895.45 540
16896.67 572
16897.90 576
16899.13 584
16900.36 595
16901.59 582
16902.82 579
16904.05 557
16905.28 537
16906.50 595
16907.73 542
16908.96 603
16910.19 594
16911.42 563
16912.65 623
16913.88 614
16915.11 547
16916.34 516
16917.57 536
16918.80 482
16920.03 512
16921.26 541
16922.48 543
16923.71 537
16924.94 542
16926.17 537
16927.40 507
16928.63 536
16929.86 495
16931.09 489
16932.32 480
16933.55 465
16934.78 506
16936.01 468
16937.24 488
16938.47 461
16939.70 483
16940.93 479
16942.16 501
16943.39 493
16944.62 507
16945.85 511
16947.08 500
16948.31 488
16949.54 437
16950.78 474
16952.01 456
16953.24 429
16954.47 470
16955.70 448
16956.93 479
16958.16 453
16959.39 475
16960.62 461
16961.85 470
16963.08 437
16964.31 410
16965.54 440
16966.78 483
16968.01 457
16969.24 454
16970.47 437
16971.70 467
16972.93 441
16974.16 434
16975.39 452
16976.63 431
16977.86 460
16979.09 493
16980.32 465
16981.55 411
16982.78 450
16984.02 468
16985.25 464
16986.48 465
16987.71 483
16988.94 452
16990.18 440
16991.41 452
16992.64 411
16993.87 485
16995.10 416
16996.34 459
16997.57 432
16998.80 449
17000.03 423
17001.26 445
17002.50 444
17003.73 425
17004.96 411
17006.19 460
17007.43 415
17008.66 432
17009.89 449
17011.12 452
17012.36 459
17013.59 450
17014.82 417
17016.06 438
17017.29 480
17018.52 447
17019.76 433
17020.99 372
17022.22 388
17023.45 407
17024.69 441
17025.92 427
17027.15 417
17028.39 453
17029.62 438
17030.85 421
17032.09 453
17033.32 452
17034.55 452
17035.79 435
17037.02 443
17038.26 427
17039.49 447
17040.72 444
17041.96 407
17043.19 435
17044.43 427
17045.66 440
17046.89 391
17048.13 418
17049.36 465
17050.60 385
17051.83 412
17053.06 418
17054.30 418
17055.53 443
17056.77 462
17058.00 432
17059.24 394
17060.47 432
17061.70 458
17062.94 422
17064.17 436
17065.41 397
17066.64 411
17067.88 434
17069.11 431
17070.35 414
17071.58 438
17072.82 428
17074.05 421
17075.29 432
17076.52 426
17077.76 435
17078.99 435
17080.23 414
17081.46 413
17082.70 405
17083.93 422
17085.17 384
17086.41 427
17087.64 397
17088.88 416
17090.11 417
17091.35 438
17092.58 411
17093.82 401
17095.05 389
17096.29 395
17097.53 390
17098.76 423
17100.00 417
17101.23 427
17102.47 408
17103.71 413
17104.94 374
17106.18 412
17107.41 418
17108.65 401
17109.89 405
17111.12 423
17112.36 426
17113.60 412
17114.83 417
17116.07 392
17117.31 394
17118.54 416
17119.78 408
17121.02 404
17122.25 423
17123.49 438
17124.73 415
17125.96 398
17127.20 366
17128.44 398
17129.67 434
17130.91 436
17132.15 438
17133.39 408
17134.62 410
17135.86 459
17137.10 418
17138.33 415
17139.57 377
17140.81 427
17142.05 422
17143.28 412
17144.52 443
17145.76 388
17147.00 388
17148.23 400
17149.47 421
17150.71 413
17151.95 421
17153.19 421
17154.42 391
17155.66 403
17156.90 427
17158.14 409
17159.38 445
17160.61 409
17161.85 390
17163.09 424
17164.33 376
17165.57 367
17166.81 384
17168.04 418
17169.28 423
17170.52 414
17171.76 445
17173.00 457
17174.24 414
17175.47 385
17176.71 393
17177.95 374
17179.19 401
17180.43 375
17181.67 381
17182.91 407
17184.15 369
17185.39 375
17186.62 406
17187.86 370
17189.10 383
17190.34 404
17191.58 405
17192.82 406
17194.06 376
17195.30 367
17196.54 414
17197.78 407
17199.02 373
17200.26 390
17201.50 393
17202.74 395
17203.98 346
17205.22 371
17206.46 398
17207.70 386
17208.94 460
17210.18 420
17211.42 387
17212.66 385
17213.90 394
17215.14 423
17216.38 357
17217.62 354
17218.86 369
17220.10 416
17221.34 428
17222.58 439
17223.82 421
17225.06 373
17226.30 385
17227.54 367
17228.78 395
17230.02 404
17231.26 393
17232.50 402
17233.74 415
17234.98 370
17236.22 375
17237.47 374
17238.71 387
17239.95 370
17241.19 364
17242.43 382
17243.67 352
17244.91 385
17246.15 393
17247.39 407
17248.64 408
17249.88 403
17251.12 320
17252.36 387
17253.60 368
17254.84 360
17256.08 414
17257.33 355
17258.57 359
17259.81 415
17261.05 373
17262.29 401
17263.54 389
17264.78 382
17266.02 383
17267.26 383
17268.50 387
17269.75 353
17270.99 337
17272.23 410
17273.47 392
17274.71 397
17275.96 363
17277.20 389
17278.44 372
17279.68 374
17280.93 373
17282.17 385
17283.41 355
17284.65 364
17285.90 372
17287.14 372
17288.38 367
17289.62 373
17290.87 388
17292.11 395
17293.35 388
17294.60 364
17295.84 391
17297.08 384
17298.33 394
17299.57 365
17300.81 383
17302.05 385
17303.30 375
17304.54 406
17305.78 394
17307.03 394
17308.27 357
17309.52 395
17310.76 367
17312.00 346
17313.25 375
17314.49 369
17315.73 390
17316.98 362
17318.22 367
17319.47 370
17320.71 352
17321.95 348
17323.20 376
17324.44 367
17325.69 350
17326.93 367
17328.17 346
17329.42 326
17330.66 376
17331.91 337
17333.15 377
17334.40 370
17335.64 366
17336.88 362
17338.13 382
17339.37 339
17340.62 346
17341.86 391
17343.11 414
17344.35 391
17345.60 358
17346.84 362
17348.09 398
17349.33 360
17350.58 386
17351.82 403
17353.07 424
17354.31 384
17355.56 388
17356.80 385
17358.05 379
17359.29 396
17360.54 397
17361.78 391
17363.03 348
17364.27 343
17365.52 381
17366.77 398
17368.01 402
17369.26 359
17370.50 367
17371.75 358
17372.99 339
17374.24 344
17375.49 377
17376.73 369
17377.98 395
17379.22 394
17380.47 362
17381.72 340
17382.96 398
17384.21 401
17385.45 367
17386.70 362
17387.95 361
17389.19 368
17390.44 394
17391.69 370
17392.93 404
17394.18 417
17395.43 390
17396.67 363
17397.92 361
17399.17 356
17400.41 392
17401.66 382
17402.91 364
17404.15 376
17405.40 335
17406.65 390
17407.89 394
17409.14 385
17410.39 364
17411.64 388
17412.88 382
17414.13 331
17415.38 354
17416.63 390
17417.87 385
17419.12 372
17420.37 382
17421.62 332
17422.86 352
17424.11 400
17425.36 378
17426.61 400
17427.85 397
17429.10 376
17430.35 390
17431.60 347
17432.85 361
17434.09 362
17435.34 374
17436.59 390
17437.84 368
17439.09 346
17440.33 378
17441.58 397
17442.83 372
17444.08 400
17445.33 384
17446.58 390
17447.82 361
17449.07 357
17450.32 360
17451.57 393
17452.82 416
17454.07 377
17455.32 363
17456.57 377
17457.81 368
17459.06 385
17460.31 339
17461.56 359
17462.81 336
17464.06 364
17465.31 356
17466.56 373
17467.81 361
17469.06 367
17470.30 366
17471.55 372
17472.80 340
17474.05 339
17475.30 375
17476.55 365
17477.80 379
17479.05 360
17480.30 352
17481.55 373
17482.80 397
17484.05 373
17485.30 393
17486.55 416
17487.80 380
17489.05 353
17490.30 379
17491.55 350
17492.80 372
17494.05 357
17495.30 343
17496.55 410
17497.80 374
17499.05 367
17500.30 375
17501.55 366
17502.80 380
17504.05 384
17505.30 369
17506.55 382
17507.80 459
17509.06 404
17510.31 428
17511.56 411
17512.81 395
17514.06 380
17515.31 410
17516.56 376
17517.81 363
17519.06 371
17520.31 383
17521.56 386
17522.82 422
17524.07 350
17525.32 342
17526.57 358
17527.82 381
17529.07 369
17530.32 398
17531.58 398
17532.83 407
17534.08 388
17535.33 408
17536.58 370
17537.83 370
17539.09 401
17540.34 391
17541.59 391
17542.84 414
17544.09 402
17545.35 406
17546.60 425
17547.85 371
17549.10 367
17550.35 360
17551.61 365
17552.86 403
17554.11 408
17555.36 384
17556.62 394
17557.87 368
17559.12 351
17560.37 379
17561.63 391
17562.88 369
17564.13 407
17565.38 452
17566.64 394
17567.89 372
17569.14 335
17570.39 372
17571.65 378
17572.90 387
17574.15 362
17575.41 364
17576.66 389
17577.91 409
17579.17 408
17580.42 390
17581.67 435
17582.93 408
17584.18 405
17585.43 362
17586.69 401
17587.94 348
17589.19 371
17590.45 404
17591.70 366
17592.95 347
17594.21 371
17595.46 390
17596.72 357
17597.97 345
17599.22 377
17600.48 349
17601.73 380
17602.99 442
17604.24 398
17605.49 368
17606.75 347
17608.00 400
17609.26 387
17610.51 375
17611.76 358
17613.02 367
17614.27 393
17615.53 403
17616.78 401
17618.04 387
17619.29 391
17620.55 394
17621.80 405
17623.06 372
17624.31 388
17625.57 402
17626.82 410
17628.08 377
17629.33 361
17630.59 398
17631.84 373
17633.10 405
17634.35 371
17635.61 436
17636.86 369
17638.12 369
17639.37 349
17640.63 353
17641.88 376
17643.14 416
17644.39 358
17645.65 387
17646.91 351
17648.16 361
17649.42 390
17650.67 359
17651.93 358
17653.18 364
17654.44 410
17655.70 371
17656.95 361
17658.21 356
17659.46 393
17660.72 370
17661.98 366
17663.23 341
17664.49 370
17665.75 357
17667.00 388
17668.26 349
17669.51 355
17670.77 380
17672.03 362
17673.28 377
17674.54 361
17675.80 371
17677.05 365
17678.31 332
17679.57 362
17680.82 372
17682.08 370
17683.34 379
17684.60 380
17685.85 359
17687.11 374
17688.37 360
17689.62 375
17690.88 349
17692.14 343
17693.40 350
17694.65 367
17695.91 345
17697.17 380
17698.42 346
17699.68 387
17700.94 371
17702.20 349
17703.46 328
17704.71 384
17705.97 401
17707.23 375
17708.49 399
17709.74 368
17711.00 384
17712.26 331
17713.52 369
17714.78 361
17716.03 366
17717.29 327
17718.55 326
17719.81 350
17721.07 370
17722.33 379
17723.58 368
17724.84 359
17726.10 329
17727.36 334
17728.62 349
17729.88 353
17731.13 320
17732.39 346
17733.65 368
17734.91 414
17736.17 361
17737.43 364
17738.69 369
17739.95 378
17741.21 316
17742.46 336
17743.72 345
17744.98 383
17746.24 333
17747.50 328
17748.76 347
17750.02 354
17751.28 385
17752.54 369
17753.80 382
17755.06 349
17756.32 362
17757.58 372
17758.84 372
17760.10 331
17761.36 341
17762.61 407
17763.87 357
17765.13 296
17766.39 352
17767.65 371
17768.91 343
17770.17 354
17771.43 330
17772.69 373
17773.95 331
17775.21 364
17776.48 336
17777.74 364
17779.00 347
17780.26 356
17781.52 382
17782.78 348
17784.04 379
17785.30 383
17786.56 349
17787.82 347
17789.08 347
17790.34 367
17791.60 378
17792.86 344
17794.12 362
17795.38 356
17796.65 359
17797.91 364
17799.17 343
17800.43 397
17801.69 378
17802.95 342
17804.21 376
17805.47 396
17806.73 367
17808.00 350
17809.26 355
17810.52 353
17811.78 368
17813.04 367
17814.30 359
17815.56 341
17816.83 358
17818.09 363
17819.35 348
17820.61 347
17821.87 316
17823.14 345
17824.40 340
17825.66 344
17826.92 326
17828.18 330
17829.45 320
17830.71 296
17831.97 352
17833.23 374
17834.49 348
17835.76 367
17837.02 352
17838.28 320
17839.54 337
17840.81 351
17842.07 374
17843.33 348
17844.59 363
17845.86 345
17847.12 380
17848.38 355
17849.65 349
17850.91 344
17852.17 348
17853.43 362
17854.70 336
17855.96 360
17857.22 404
17858.49 375
17859.75 318
17861.01 366
17862.28 367
17863.54 354
17864.80 383
17866.07 373
17867.33 344
17868.59 339
17869.86 355
17871.12 346
17872.38 333
17873.65 337
17874.91 328
17876.18 358
17877.44 326
17878.70 304
17879.97 338
17881.23 344
17882.50 366
17883.76 355
17885.02 360
17886.29 319
17887.55 328
17888.82 371
17890.08 350
17891.35 361
17892.61 371
17893.87 353
17895.14 349
17896.40 352
17897.67 318
17898.93 315
17900.20 351
17901.46 348
17902.73 307
17903.99 340
17905.26 351
17906.52 359
17907.79 346
17909.05 367
17910.32 342
17911.58 343
17912.85 373
17914.11 370
17915.38 348
17916.64 365
17917.91 350
17919.17 338
17920.44 324
17921.70 345
17922.97 349
17924.23 328
17925.50 327
17926.76 332
17928.03 338
17929.30 326
17930.56 340
17931.83 325
17933.09 363
17934.36 321
17935.62 340
17936.89 358
17938.16 304
17939.42 296
17940.69 318
17941.96 339
17943.22 348
17944.49 371
17945.75 362
17947.02 345
17948.29 354
17949.55 357
17950.82 320
17952.09 310
17953.35 334
17954.62 328
17955.89 353
17957.15 370
17958.42 338
17959.69 303
17960.95 325
17962.22 351
17963.49 353
17964.75 357
17966.02 334
17967.29 324
17968.55 366
17969.82 338
17971.09 347
17972.36 346
17973.62 313
17974.89 343
17976.16 333
17977.42 326
17978.69 332
17979.96 353
17981.23 318
17982.49 330
17983.76 356
17985.03 362
17986.30 344
17987.57 332
17988.83 359
17990.10 318
17991.37 336
17992.64 342
17993.90 352
17995.17 344
17996.44 383
17997.71 352
17998.98 371
18000.25 361
18001.51 373
18002.78 342
18004.05 350
18005.32 333
18006.59 343
18007.86 416
18009.12 349
18010.39 376
18011.66 320
18012.93 345
18014.20 346
18015.47 377
18016.74 325
18018.00 351
18019.27 357
18020.54 356
18021.81 339
18023.08 361
18024.35 357
18025.62 318
18026.89 303
18028.16 350
18029.43 352
18030.69 359
18031.96 373
18033.23 350
18034.50 334
18035.77 272
18037.04 320
18038.31 348
18039.58 396
18040.85 329
18042.12 321
18043.39 330
18044.66 338
18045.93 344
18047.20 343
18048.47 323
18049.74 349
18051.01 371
18052.28 319
18053.55 351
18054.82 405
18056.09 363
18057.36 361
18058.63 334
18059.90 329
18061.17 361
18062.44 343
18063.71 333
18064.98 347
18066.25 326
18067.52 313
18068.79 344
18070.06 366
18071.33 343
18072.61 368
18073.88 352
18075.15 377
18076.42 347
18077.69 350
18078.96 347
18080.23 344
18081.50 326
18082.77 322
18084.04 346
18085.32 339
18086.59 369
18087.86 332
18089.13 345
18090.40 345
18091.67 329
18092.94 344
18094.22 329
18095.49 343
18096.76 323
18098.03 314
18099.30 365
18100.57 331
18101.85 321
18103.12 323
18104.39 351
18105.66 345
18106.93 359
18108.20 342
18109.48 328
18110.75 347
18112.02 360
18113.29 363
18114.57 353
18115.84 343
18117.11 323
18118.38 349
18119.65 354
18120.93 363
18122.20 345
18123.47 342
18124.74 357
18126.02 324
18127.29 323
18128.56 373
18129.84 363
18131.11 320
18132.38 316
18133.65 326
18134.93 330
18136.20 333
18137.47 319
18138.75 372
18140.02 313
18141.29 346
18142.57 369
18143.84 351
18145.11 337
18146.39 365
18147.66 355
18148.93 336
18150.21 327
18151.48 349
18152.75 367
18154.03 327
18155.30 328
18156.57 363
18157.85 354
18159.12 323
18160.40 351
18161.67 359
18162.94 360
18164.22 383
18165.49 306
18166.77 342
18168.04 382
18169.31 375
18170.59 345
18171.86 329
18173.14 330
18174.41 322
18175.68 339
18176.96 331
18178.23 353
18179.51 380
18180.78 329
18182.06 347
18183.33 333
18184.61 335
18185.88 347
18187.16 350
18188.43 310
18189.71 376
18190.98 325
18192.26 320
18193.53 319
18194.81 313
18196.08 326
18197.36 329
18198.63 347
18199.91 358
18201.18 335
18202.46 360
18203.73 332
18205.01 314
18206.28 331
18207.56 356
18208.83 333
18210.11 341
18211.39 339
18212.66 328
18213.94 343
18215.21 375
18216.49 348
18217.76 333
18219.04 322
18220.32 345
18221.59 375
18222.87 334
18224.14 323
18225.42 314
18226.70 360
18227.97 349
18229.25 337
18230.53 320
18231.80 340
18233.08 334
18234.35 365
18235.63 350
18236.91 327
18238.18 329
18239.46 354
18240.74 374
18242.01 330
18243.29 333
18244.57 347
18245.84 325
18247.12 327
18248.40 306
18249.68 336
18250.95 368
18252.23 348
18253.51 306
18254.78 329
18256.06 358
18257.34 328
18258.62 365
18259.89 345
18261.17 324
18262.45 361
18263.72 347
18265.00 337
18266.28 339
18267.56 341
18268.84 332
18270.11 359
18271.39 369
18272.67 356
18273.95 341
18275.22 363
18276.50 356
18277.78 319
18279.06 344
18280.34 356
18281.61 364
18282.89 313
18284.17 319
18285.45 320
18286.73 337
18288.01 346
18289.28 325
18290.56 338
18291.84 379
18293.12 297
18294.40 369
18295.68 320
18296.95 372
18298.23 357
18299.51 341
18300.79 328
18302.07 342
18303.35 334
18304.63 353
18305.91 337
18307.19 318
18308.46 317
18309.74 343
18311.02 365
18312.30 362
18313.58 331
18314.86 342
18316.14 331
18317.42 358
18318.70 377
18319.98 355
18321.26 299
18322.54 347
18323.82 356
18325.10 333
18326.38 324
18327.66 313
18328.94 343
18330.22 348
18331.50 314
18332.77 379
18334.05 357
18335.33 358
18336.61 317
18337.90 325
18339.18 374
18340.46 354
18341.74 364
18343.02 344
18344.30 333
18345.58 330
18346.86 325
18348.14 330
18349.42 362
18350.70 325
18351.98 351
18353.26 349
18354.54 316
18355.82 313
18357.10 341
18358.38 329
18359.66 322
18360.94 343
18362.22 324
18363.51 351
18364.79 336
18366.07 346
18367.35 365
18368.63 309
18369.91 338
18371.19 355
18372.47 374
18373.76 376
18375.04 381
18376.32 394
18377.60 387
18378.88 329
18380.16 335
18381.44 374
18382.73 359
18384.01 331
18385.29 334
18386.57 332
18387.85 359
18389.13 345
18390.42 327
18391.70 323
18392.98 298
18394.26 353
18395.54 359
18396.83 331
18398.11 335
18399.39 371
18400.67 350
18401.96 353
18403.24 353
18404.52 375
18405.80 308
18407.09 306
18408.37 323
18409.65 336
18410.93 355
18412.22 327
18413.50 355
18414.78 354
18416.06 335
18417.35 330
18418.63 349
18419.91 351
18421.20 319
18422.48 302
18423.76 316
18425.05 306
18426.33 315
18427.61 330
18428.89 343
18430.18 334
18431.46 343
18432.74 331
18434.03 341
18435.31 322
18436.60 331
18437.88 317
18439.16 328
18440.45 337
18441.73 310
18443.01 348
18444.30 316
18445.58 371
18446.87 357
18448.15 321
18449.43 300
18450.72 298
18452.00 347
18453.29 370
18454.57 329
18455.85 324
18457.14 321
18458.42 389
18459.71 340
18460.99 307
18462.28 307
18463.56 342
18464.84 346
18466.13 353
18467.41 316
18468.70 345
18469.98 352
18471.27 317
18472.55 355
18473.84 342
18475.12 353
18476.41 317
18477.69 343
18478.98 329
18480.26 332
18481.55 360
18482.83 364
18484.12 345
18485.40 338
18486.69 373
18487.97 328
18489.26 351
18490.54 332
18491.83 352
18493.11 383
18494.40 328
18495.69 330
18496.97 353
18498.26 361
18499.54 345
18500.83 331
18502.11 354
18503.40 335
18504.69 378
18505.97 366
18507.26 330
18508.54 320
18509.83 324
18511.12 347
18512.40 336
18513.69 344
18514.98 337
18516.26 324
18517.55 386
18518.83 360
18520.12 335
18521.41 367
18522.69 378
18523.98 343
18525.27 394
18526.55 357
18527.84 358
18529.13 376
18530.41 341
18531.70 326
18532.99 344
18534.27 341
18535.56 342
18536.85 326
18538.14 319
18539.42 361
18540.71 362
18542.00 336
18543.28 352
18544.57 334
18545.86 354
18547.15 357
18548.43 343
18549.72 333
18551.01 403
18552.30 370
18553.58 374
18554.87 367
18556.16 384
18557.45 374
18558.73 366
18560.02 329
18561.31 367
18562.60 356
18563.89 370
18565.17 366
18566.46 334
18567.75 357
18569.04 356
18570.33 368
18571.62 335
18572.90 328
18574.19 336
18575.48 349
18576.77 358
18578.06 339
18579.35 318
18580.63 329
18581.92 379
18583.21 362
18584.50 382
18585.79 362
18587.08 355
18588.37 382
18589.66 397
18590.94 410
18592.23 378
18593.52 365
18594.81 406
18596.10 389
18597.39 426
18598.68 371
18599.97 385
18601.26 388
18602.55 382
18603.84 440
18605.13 352
18606.41 389
18607.70 369
18608.99 360
18610.28 374
18611.57 369
18612.86 418
18614.15 431
18615.44 381
18616.73 373
18618.02 369
18619.31 372
18620.60 419
18621.89 378
18623.18 370
18624.47 447
18625.76 482
18627.05 406
18628.34 436
18629.63 418
18630.92 403
18632.21 386
18633.50 370
18634.79 382
18636.08 358
18637.37 377
18638.67 433
18639.96 374
18641.25 344
18642.54 402
18643.83 389
18645.12 384
18646.41 398
18647.70 406
18648.99 432
18650.28 425
18651.57 422
18652.86 416
18654.16 377
18655.45 380
18656.74 404
18658.03 375
18659.32 374
18660.61 344
18661.90 353
18663.19 381
18664.49 380
18665.78 352
18667.07 382
18668.36 400
18669.65 358
18670.94 388
18672.24 360
18673.53 374
18674.82 379
18676.11 385
18677.40 371
18678.70 366
18679.99 362
18681.28 394
18682.57 356
18683.86 360
18685.16 341
18686.45 362
18687.74 364
18689.03 351
18690.33 346
18691.62 360
18692.91 363
18694.20 326
18695.50 335
18696.79 369
18698.08 339
18699.37 317
18700.67 339
18701.96 349
18703.25 334
18704.54 333
18705.84 357
18707.13 332
18708.42 370
18709.72 332
18711.01 349
18712.30 354
18713.60 352
18714.89 351
18716.18 375
18717.48 355
18718.77 395
18720.06 329
18721.36 347
18722.65 362
18723.94 347
18725.24 379
18726.53 357
18727.82 357
18729.12 364
18730.41 351
18731.70 372
18733.00 345
18734.29 364
18735.59 383
18736.88 350
18738.17 345
18739.47 346
18740.76 362
18742.06 347
18743.35 342
18744.64 362
18745.94 354
18747.23 341
18748.53 299
18749.82 328
18751.12 341
18752.41 329
18753.71 338
18755.00 345
18756.30 330
18757.59 346
18758.88 341
18760.18 353
18761.47 360
18762.77 332
18764.06 326
18765.36 369
18766.65 353
18767.95 348
18769.24 336
18770.54 337
18771.83 374
18773.13 342
18774.43 358
18775.72 351
18777.02 351
18778.31 329
18779.61 311
18780.90 340
18782.20 361
18783.49 355
18784.79 358
18786.08 382
18787.38 352
18788.68 363
18789.97 343
18791.27 334
18792.56 305
18793.86 351
18795.16 360
18796.45 347
18797.75 342
18799.04 350
18800.34 325
18801.64 347
18802.93 326
18804.23 362
18805.53 353
18806.82 354
18808.12 323
18809.41 343
18810.71 366
18812.01 375
18813.30 365
18814.60 373
18815.90 347
18817.19 317
18818.49 367
18819.79 378
18821.09 366
18822.38 346
18823.68 370
18824.98 399
18826.27 406
18827.57 352
18828.87 335
18830.16 363
18831.46 398
18832.76 370
18834.06 381
18835.35 320
18836.65 328
18837.95 341
18839.25 319
18840.54 355
18841.84 330
18843.14 371
18844.44 375
18845.73 381
18847.03 391
18848.33 327
18849.63 344
18850.93 377
18852.22 366
18853.52 341
18854.82 321
18856.12 328
18857.42 361
18858.71 356
18860.01 359
18861.31 347
18862.61 384
18863.91 342
18865.21 351
18866.50 347
18867.80 349
18869.10 357
18870.40 339
18871.70 373
18873.00 350
18874.30 365
18875.60 352
18876.89 310
18878.19 297
18879.49 361
18880.79 371
18882.09 377
18883.39 352
18884.69 336
18885.99 328
18887.29 296
18888.59 324
18889.88 323
18891.18 376
18892.48 333
18893.78 341
18895.08 316
18896.38 324
18897.68 339
18898.98 326
18900.28 373
18901.58 365
18902.88 342
18904.18 292
18905.48 315
18906.78 338
18908.08 333
18909.38 389
18910.68 363
18911.98 357
18913.28 345
18914.58 362
18915.88 347
18917.18 317
18918.48 316
18919.78 358
18921.08 354
18922.38 305
18923.68 287
18924.98 336
18926.28 340
18927.58 361
18928.88 342
18930.18 358
18931.49 323
18932.79 326
18934.09 347
18935.39 340
18936.69 332
18937.99 358
18939.29 361
18940.59 330
18941.89 350
18943.19 350
18944.49 318
18945.80 358
18947.10 350
18948.40 329
18949.70 334
18951.00 340
18952.30 381
18953.60 326
18954.91 315
18956.21 347
18957.51 337
18958.81 317
18960.11 327
18961.41 334
18962.72 301
18964.02 309
18965.32 333
18966.62 372
18967.92 350
18969.23 355
18970.53 288
18971.83 347
18973.13 336
18974.43 353
18975.74 346
18977.04 303
18978.34 342
18979.64 344
18980.95 346
18982.25 321
18983.55 345
18984.85 287
18986.16 320
18987.46 334
18988.76 298
18990.06 315
18991.37 293
18992.67 322
18993.97 313
18995.28 335
18996.58 328
18997.88 319
18999.18 330
19000.49 311
19001.79 328
19003.09 328
19004.40 324
19005.70 331
19007.00 299
19008.31 291
19009.61 339
19010.91 332
19012.22 316
19013.52 303
19014.82 334
19016.13 316
19017.43 278
19018.74 356
19020.04 287
19021.34 299
19022.65 340
19023.95 317
19025.25 290
19026.56 304
19027.86 331
19029.17 333
19030.47 346
19031.77 298
19033.08 297
19034.38 330
19035.69 335
19036.99 310
19038.30 323
19039.60 306
19040.91 343
19042.21 335
19043.51 346
19044.82 377
19046.12 316
19047.43 327
19048.73 305
19050.04 327
19051.34 311
19052.65 294
19053.95 303
19055.26 334
19056.56 315
19057.87 322
19059.17 343
19060.48 336
19061.78 321
19063.09 311
19064.39 299
19065.70 329
19067.00 306
19068.31 309
19069.62 300
19070.92 297
19072.23 296
19073.53 326
19074.84 324
19076.14 312
19077.45 319
19078.75 324
19080.06 323
19081.37 293
19082.67 303
19083.98 350
19085.28 326
19086.59 295
19087.90 287
19089.20 295
19090.51 326
19091.82 294
19093.12 334
19094.43 316
19095.73 325
19097.04 339
19098.35 323
19099.65 322
19100.96 320
19102.27 350
19103.57 346
19104.88 340
19106.19 336
19107.49 347
19108.80 354
19110.11 333
19111.41 340
19112.72 356
19114.03 347
19115.33 334
19116.64 323
19117.95 332
19119.26 341
19120.56 348
19121.87 351
19123.18 339
19124.49 325
19125.79 305
19127.10 354
19128.41 351
19129.72 339
19131.02 307
19132.33 307
19133.64 334
19134.95 318
19136.25 358
19137.56 331
19138.87 326
19140.18 329
19141.49 325
19142.79 324
19144.10 346
19145.41 307
19146.72 308
19148.03 348
19149.33 324
19150.64 335
19151.95 302
19153.26 300
19154.57 312
19155.88 300
19157.18 315
19158.49 330
19159.80 298
19161.11 292
19162.42 297
19163.73 298
19165.04 329
19166.34 291
19167.65 308
19168.96 339
19170.27 343
19171.58 295
19172.89 320
19174.20 297
19175.51 307
19176.82 355
19178.13 383
19179.43 338
19180.74 349
19182.05 361
19183.36 307
19184.67 353
19185.98 338
19187.29 359
19188.60 335
19189.91 331
19191.22 338
19192.53 335
19193.84 308
19195.15 318
19196.46 330
19197.77 335
19199.08 357
19200.39 319
19201.70 290
19203.01 344
19204.32 345
19205.63 361
19206.94 341
19208.25 314
19209.56 317
19210.87 306
19212.18 335
19213.49 324
19214.80 310
19216.11 343
19217.42 331
19218.73 297
19220.04 303
19221.35 337
19222.66 361
19223.98 327
19225.29 356
19226.60 334
19227.91 347
19229.22 346
19230.53 378
19231.84 324
19233.15 307
19234.46 332
19235.77 324
19237.09 330
19238.40 310
19239.71 323
19241.02 334
19242.33 344
19243.64 338
19244.95 354
19246.27 338
19247.58 313
19248.89 293
19250.20 351
19251.51 345
19252.82 346
19254.14 299
19255.45 311
19256.76 329
19258.07 336
19259.38 327
19260.70 305
19262.01 297
19263.32 315
19264.63 328
19265.94 336
19267.26 352
19268.57 316
19269.88 343
19271.19 350
19272.51 295
19273.82 311
19275.13 287
19276.44 303
19277.76 334
19279.07 297
19280.38 301
19281.69 308
19283.01 322
19284.32 299
19285.63 350
19286.94 305
19288.26 339
19289.57 334
19290.88 328
19292.20 299
19293.51 363
19294.82 317
19296.14 307
19297.45 314
19298.76 278
19300.08 332
19301.39 311
19302.70 332
19304.02 326
19305.33 282
19306.64 281
19307.96 296
19309.27 299
19310.59 342
19311.90 336
19313.21 322
19314.53 371
19315.84 337
19317.15 314
19318.47 318
19319.78 326
19321.10 331
19322.41 314
19323.72 327
19325.04 346
19326.35 309
19327.67 343
19328.98 313
19330.30 299
19331.61 316
19332.93 322
19334.24 327
19335.55 333
19336.87 331
19338.18 303
19339.50 302
19340.81 324
19342.13 315
19343.44 321
19344.76 347
19346.07 315
19347.39 329
19348.70 308
19350.02 303
19351.33 321
19352.65 297
19353.96 314
19355.28 322
19356.59 342
19357.91 332
19359.22 307
19360.54 305
19361.86 359
19363.17 320
19364.49 306
19365.80 277
19367.12 299
19368.43 297
19369.75 290
19371.06 302
19372.38 288
19373.70 319
19375.01 325
19376.33 324
19377.64 295
19378.96 301
19380.28 357
19381.59 333
19382.91 323
19384.23 362
19385.54 317
19386.86 282
19388.17 284
19389.49 299
19390.81 346
19392.12 363
19393.44 318
19394.76 339
19396.07 323
19397.39 309
19398.71 304
19400.02 332
19401.34 307
19402.66 292
19403.97 320
19405.29 323
19406.61 334
19407.93 313
19409.24 339
19410.56 318
19411.88 304
19413.19 288
19414.51 297
19415.83 329
19417.15 317
19418.46 299
19419.78 328
19421.10 335
19422.42 334
19423.73 327
19425.05 286
19426.37 291
19427.69 267
19429.00 327
19430.32 363
19431.64 353
19432.96 333
19434.28 303
19435.59 360
19436.91 357
19438.23 336
19439.55 307
19440.87 306
19442.18 319
19443.50 346
19444.82 297
19446.14 334
19447.46 301
19448.78 311
19450.09 292
19451.41 347
19452.73 300
19454.05 315
19455.37 315
19456.69 318
19458.01 344
19459.33 296
19460.64 305
19461.96 292
19463.28 306
19464.60 295
19465.92 320
19467.24 308
19468.56 307
19469.88 299
19471.20 330
19472.52 334
19473.83 287
19475.15 317
19476.47 334
19477.79 310
19479.11 297
19480.43 298
19481.75 311
19483.07 322
19484.39 361
19485.71 332
19487.03 325
19488.35 343
19489.67 375
19490.99 317
19492.31 311
19493.63 318
19494.95 316
19496.27 319
19497.59 281
19498.91 304
19500.23 300
19501.55 353
19502.87 342
19504.19 277
19505.51 313
19506.83 313
19508.15 334
19509.47 294
19510.79 351
19512.11 309
19513.43 314
19514.75 312
19516.08 312
19517.40 297
19518.72 299
19520.04 320
19521.36 297
19522.68 273
19524.00 285
19525.32 330
19526.64 323
19527.96 316
19529.29 322
19530.61 310
19531.93 300
19533.25 297
19534.57 305
19535.89 276
19537.21 289
19538.53 319
19539.86 292
19541.18 311
19542.50 315
19543.82 338
19545.14 304
19546.46 311
19547.79 338
19549.11 334
19550.43 345
19551.75 325
19553.07 300
19554.40 314
19555.72 308
19557.04 278
19558.36 257
19559.68 317
19561.01 293
19562.33 299
19563.65 314
19564.97 313
19566.30 279
19567.62 277
19568.94 291
19570.26 303
19571.59 330
19572.91 321
19574.23 323
19575.55 305
19576.88 279
19578.20 298
19579.52 324
19580.85 291
19582.17 293
19583.49 302
19584.82 309
19586.14 289
19587.46 307
19588.78 346
19590.11 335
19591.43 279
19592.75 312
19594.08 312
19595.40 337
19596.72 351
19598.05 335
19599.37 337
19600.70 310
19602.02 344
19603.34 313
19604.67 322
19605.99 310
19607.31 383
19608.64 327
19609.96 270
19611.29 291
19612.61 321
19613.93 313
19615.26 322
19616.58 279
19617.91 287
19619.23 322
19620.55 336
19621.88 318
19623.20 310
19624.53 322
19625.85 325
19627.18 303
19628.50 291
19629.83 338
19631.15 307
19632.48 349
19633.80 304
19635.12 313
19636.45 298
19637.77 337
19639.10 305
19640.42 309
19641.75 307
19643.07 297
19644.40 301
19645.72 313
19647.05 341
19648.37 307
19649.70 336
19651.03 313
19652.35 316
19653.68 299
19655.00 322
19656.33 339
19657.65 324
19658.98 280
19660.30 269
19661.63 290
19662.96 323
19664.28 313
19665.61 292
19666.93 346
19668.26 317
19669.58 325
19670.91 318
19672.24 289
19673.56 309
19674.89 302
19676.21 309
19677.54 327
19678.87 321
19680.19 324
19681.52 313
19682.85 300
19684.17 279
19685.50 257
19686.83 356
19688.15 330
19689.48 314
19690.81 328
19692.13 329
19693.46 327
19694.79 359
19696.11 319
19697.44 319
19698.77 330
19700.09 321
19701.42 287
19702.75 278
19704.07 312
19705.40 293
19706.73 317
19708.06 292
19709.38 320
19710.71 322
19712.04 345
19713.37 304
19714.69 325
19716.02 305
19717.35 326
19718.68 324
19720.00 325
19721.33 309
19722.66 372
19723.99 354
19725.31 339
19726.64 304
19727.97 297
19729.30 313
19730.63 307
19731.95 323
19733.28 332
19734.61 318
19735.94 323
19737.27 345
19738.59 330
19739.92 289
19741.25 292
19742.58 360
19743.91 344
19745.24 322
19746.57 275
19747.89 274
19749.22 281
19750.55 307
19751.88 311
19753.21 263
19754.54 294
19755.87 313
19757.20 312
19758.52 318
19759.85 295
19761.18 278
19762.51 317
19763.84 299
19765.17 319
19766.50 285
19767.83 335
19769.16 330
19770.49 291
19771.82 259
19773.15 301
19774.47 342
19775.80 321
19777.13 282
19778.46 296
19779.79 323
19781.12 313
19782.45 295
19783.78 324
19785.11 309
19786.44 334
19787.77 329
19789.10 338
19790.43 340
19791.76 330
19793.09 322
19794.42 294
19795.75 296
19797.08 304
19798.41 320
19799.74 357
19801.07 316
19802.40 292
19803.73 283
19805.07 343
19806.40 311
19807.73 310
19809.06 278
19810.39 307
19811.72 306
19813.05 310
19814.38 308
19815.71 285
19817.04 320
19818.37 289
19819.70 313
19821.03 286
19822.37 311
19823.70 282
19825.03 331
19826.36 295
19827.69 279
19829.02 295
19830.35 336
19831.68 310
19833.02 320
19834.35 301
19835.68 314
19837.01 332
19838.34 313
19839.67 309
19841.01 319
19842.34 363
19843.67 304
19845.00 338
19846.33 327
19847.67 302
19849.00 307
19850.33 306
19851.66 326
19852.99 304
19854.33 309
19855.66 318
19856.99 320
19858.32 287
19859.65 286
19860.99 301
19862.32 323
19863.65 288
19864.98 300
19866.32 312
19867.65 306
19868.98 319
19870.32 303
19871.65 292
19872.98 286
19874.31 293
19875.65 304
19876.98 310
19878.31 330
19879.65 287
19880.98 310
19882.31 318
19883.64 311
19884.98 290
19886.31 314
19887.64 298
19888.98 298
19890.31 317
19891.64 292
19892.98 295
19894.31 310
19895.65 298
19896.98 304
19898.31 320
19899.65 296
19900.98 280
19902.31 294
19903.65 287
19904.98 316
19906.32 330
19907.65 257
19908.98 275
19910.32 304
19911.65 295
19912.99 294
19914.32 290
19915.65 330
19916.99 311
19918.32 309
19919.66 318
19920.99 313
19922.33 279
19923.66 275
19924.99 296
19926.33 289
19927.66 317
19929.00 308
19930.33 274
19931.67 282
19933.00 293
19934.34 300
19935.67 319
19937.01 308
19938.34 290
19939.68 299
19941.01 320
19942.35 297
19943.68 292
19945.02 335
19946.35 295
19947.69 283
19949.02 319
19950.36 302
19951.70 294
19953.03 313
19954.37 275
19955.70 296
19957.04 283
19958.37 302
19959.71 325
19961.04 319
19962.38 291
19963.72 322
19965.05 271
19966.39 299
19967.72 309
19969.06 264
19970.40 294
19971.73 325
19973.07 320
19974.40 296
19975.74 292
19977.08 296
19978.41 315
19979.75 289
19981.09 290
19982.42 287
19983.76 327
19985.10 305
19986.43 293
19987.77 310
19989.11 311
19990.44 324
19991.78 314
19993.12 307
19994.45 297
19995.79 298
19997.13 296
19998.46 303
19999.80 260
20001.14 279
20002.48 262
20003.81 320
20005.15 295
20006.49 301
20007.82 282
20009.16 311
20010.50 296
20011.84 271
20013.17 292
20014.51 284
20015.85 306
20017.19 305
20018.52 290
20019.86 331
20021.20 297
20022.54 280
20023.88 305
20025.21 335
20026.55 323
20027.89 298
20029.23 284
20030.57 284
20031.90 317
20033.24 318
20034.58 306
20035.92 310
20037.26 331
20038.60 325
20039.93 317
20041.27 327
20042.61 304
20043.95 304
20045.29 317
20046.63 326
20047.97 280
20049.30 332
20050.64 309
20051.98 296
20053.32 321
20054.66 349
20056.00 357
20057.34 306
20058.68 315
20060.02 343
20061.35 336
20062.69 301
20064.03 312
20065.37 331
20066.71 341
20068.05 317
20069.39 334
20070.73 362
20072.07 358
20073.41 329
20074.75 335
20076.09 329
20077.43 311
20078.77 308
20080.11 290
20081.45 316
20082.79 328
20084.13 355
20085.47 313
20086.81 309
20088.15 300
20089.49 302
20090.83 316
20092.17 294
20093.51 287
20094.85 295
20096.19 310
20097.53 331
20098.87 331
20100.21 289
20101.55 319
20102.89 292
20104.23 334
20105.57 319
20106.91 330
20108.25 317
20109.59 314
20110.93 287
20112.27 346
20113.62 307
20114.96 300
20116.30 307
20117.64 274
20118.98 331
20120.32 312
20121.66 332
20123.00 286
20124.34 316
20125.69 312
20127.03 327
20128.37 286
20129.71 294
20131.05 299
20132.39 323
20133.73 339
20135.08 287
20136.42 280
20137.76 283
20139.10 310
20140.44 310
