# Supplementary material for: MALDI-TOF MS typing enables the classification of brewing yeasts of the genus Saccharomyces to major beer styles
Source: PLoS One. 2017 Aug 9;12(8):e0181694. doi: 10.1371/journal.pone.0181694 (PMC5549903; doi:10.1371/journal.pone.0181694)
Supplement: S10 File — The directory includes 90 raw files and was zipped to “.zip”; the folder has three strains with 30 spectra per strain; S1 Text explains the raw files with an example and Table 1 represents the yeast strains used within the experiment. (ZIP) [file pone.0181694.s013.zip › 28-30/30332n-552-OG-Koe-Koe-YPG-18h-E-E_2015-08-12__0_G3_1.dat]

1999.93 2150
2000.35 2114
2000.77 2194
2001.19 2171
2001.61 2028
2002.03 2235
2002.46 2280
2002.88 2189
2003.30 2328
2003.72 2119
2004.14 2277
2004.57 2184
2004.99 2101
2005.41 2118
2005.83 2178
2006.25 1972
2006.68 2029
2007.10 2180
2007.52 2251
2007.94 2032
2008.37 2067
2008.79 2281
2009.21 2201
2009.63 2282
2010.06 2052
2010.48 2100
2010.90 2099
2011.32 2122
2011.75 2171
2012.17 2078
2012.59 2077
2013.02 2087
2013.44 1932
2013.86 2002
2014.29 1963
2014.71 2177
2015.13 2052
2015.55 2023
2015.98 1925
2016.40 1961
2016.82 2163
2017.25 1936
2017.67 1995
2018.10 1945
2018.52 2026
2018.94 2071
2019.37 2184
2019.79 2150
2020.21 2120
2020.64 1862
2021.06 2022
2021.48 2149
2021.91 2168
2022.33 2101
2022.76 2029
2023.18 2210
2023.60 2165
2024.03 2143
2024.45 2092
2024.88 2063
2025.30 2039
2025.73 2082
2026.15 2109
2026.57 2168
2027.00 2202
2027.42 2061
2027.85 1986
2028.27 1977
2028.70 2050
2029.12 1814
2029.55 2030
2029.97 2110
2030.40 2043
2030.82 1812
2031.24 1825
2031.67 1947
2032.09 1833
2032.52 1894
2032.94 1896
2033.37 1982
2033.79 1952
2034.22 2196
2034.65 1904
2035.07 2043
2035.50 2181
2035.92 2093
2036.35 2006
2036.77 1962
2037.20 2071
2037.62 2076
2038.05 2198
2038.47 2132
2038.90 2005
2039.33 2140
2039.75 2223
2040.18 2128
2040.60 2155
2041.03 2132
2041.45 2284
2041.88 2364
2042.31 2249
2042.73 2333
2043.16 2229
2043.58 2134
2044.01 2128
2044.44 2147
2044.86 2263
2045.29 2134
2045.72 2017
2046.14 2070
2046.57 2046
2047.00 2043
2047.42 2175
2047.85 2074
2048.28 2008
2048.70 2071
2049.13 1918
2049.56 2161
2049.98 2047
2050.41 1866
2050.84 2064
2051.26 1984
2051.69 1955
2052.12 2029
2052.54 1976
2052.97 1931
2053.40 2126
2053.83 1973
2054.25 1929
2054.68 2011
2055.11 2040
2055.53 2027
2055.96 2081
2056.39 2053
2056.82 2040
2057.24 2038
2057.67 1910
2058.10 1915
2058.53 2068
2058.96 2236
2059.38 2102
2059.81 1905
2060.24 1908
2060.67 1924
2061.10 1898
2061.52 2176
2061.95 2003
2062.38 1974
2062.81 1995
2063.24 1818
2063.66 2063
2064.09 2171
2064.52 2075
2064.95 1991
2065.38 2126
2065.81 2009
2066.23 2155
2066.66 2328
2067.09 2316
2067.52 2237
2067.95 2200
2068.38 2318
2068.81 2134
2069.23 2149
2069.66 2213
2070.09 2173
2070.52 2161
2070.95 2347
2071.38 2177
2071.81 2091
2072.24 1980
2072.67 1927
2073.10 2145
2073.53 2251
2073.95 2262
2074.38 2144
2074.81 2221
2075.24 2366
2075.67 2224
2076.10 2141
2076.53 2256
2076.96 2187
2077.39 2106
2077.82 2196
2078.25 2139
2078.68 2236
2079.11 2327
2079.54 2221
2079.97 2151
2080.40 2522
2080.83 2428
2081.26 2454
2081.69 2576
2082.12 2543
2082.55 2787
2082.98 2736
2083.41 2645
2083.84 2488
2084.27 2303
2084.70 2191
2085.13 2346
2085.56 2086
2085.99 2118
2086.42 2094
2086.85 2080
2087.29 2029
2087.72 2183
2088.15 2087
2088.58 2084
2089.01 1944
2089.44 2012
2089.87 1939
2090.30 2036
2090.73 2122
2091.16 2098
2091.59 1951
2092.03 2085
2092.46 2088
2092.89 2196
2093.32 2255
2093.75 2114
2094.18 2229
2094.61 2036
2095.05 1934
2095.48 2077
2095.91 2223
2096.34 2180
2096.77 2047
2097.20 1915
2097.63 1997
2098.07 1966
2098.50 1949
2098.93 1921
2099.36 1916
2099.79 1979
2100.23 1913
2100.66 1745
2101.09 1753
2101.52 1783
2101.95 1873
2102.39 1938
2102.82 1945
2103.25 2006
2103.68 1888
2104.12 2021
2104.55 2158
2104.98 1994
2105.41 2056
2105.85 2169
2106.28 1971
2106.71 1962
2107.14 1949
2107.58 2043
2108.01 1940
2108.44 2080
2108.88 1913
2109.31 1920
2109.74 2057
2110.18 2071
2110.61 2110
2111.04 2148
2111.47 2228
2111.91 2241
2112.34 2086
2112.77 2112
2113.21 2055
2113.64 1939
2114.07 2103
2114.51 2175
2114.94 2235
2115.37 1986
2115.81 2096
2116.24 2082
2116.68 1999
2117.11 1936
2117.54 1936
2117.98 1948
2118.41 2027
2118.85 1957
2119.28 1857
2119.71 1895
2120.15 1915
2120.58 1819
2121.02 1871
2121.45 2027
2121.88 1970
2122.32 2042
2122.75 2065
2123.19 2113
2123.62 2091
2124.06 2032
2124.49 2036
2124.92 2013
2125.36 1788
2125.79 1982
2126.23 1985
2126.66 2100
2127.10 2115
2127.53 1888
2127.97 1975
2128.40 1837
2128.84 1970
2129.27 1980
2129.71 1880
2130.14 1939
2130.58 2074
2131.01 2025
2131.45 1936
2131.88 2103
2132.32 2227
2132.75 2121
2133.19 2042
2133.63 2080
2134.06 2079
2134.50 2134
2134.93 1956
2135.37 2173
2135.80 2102
2136.24 2171
2136.67 2279
2137.11 2342
2137.55 2447
2137.98 2429
2138.42 2285
2138.85 2357
2139.29 2390
2139.73 2302
2140.16 2209
2140.60 2242
2141.03 2308
2141.47 2063
2141.91 1988
2142.34 1967
2142.78 1923
2143.22 2029
2143.65 1952
2144.09 1971
2144.53 1944
2144.96 1892
2145.40 1917
2145.84 1863
2146.27 1962
2146.71 1992
2147.15 1987
2147.58 2009
2148.02 2073
2148.46 2119
2148.89 2189
2149.33 2121
2149.77 2146
2150.21 2081
2150.64 2229
2151.08 2310
2151.52 2182
2151.95 2320
2152.39 2288
2152.83 2366
2153.27 2509
2153.70 2360
2154.14 2438
2154.58 2331
2155.02 2156
2155.45 2210
2155.89 2250
2156.33 2156
2156.77 2424
2157.21 2257
2157.64 2164
2158.08 2197
2158.52 2298
2158.96 2214
2159.40 2241
2159.83 2292
2160.27 2235
2160.71 2053
2161.15 2120
2161.59 2059
2162.02 1975
2162.46 2255
2162.90 2356
2163.34 2160
2163.78 2108
2164.22 2104
2164.66 2109
2165.09 1952
2165.53 1877
2165.97 1979
2166.41 2042
2166.85 2001
2167.29 2189
2167.73 2091
2168.17 2110
2168.60 2168
2169.04 2093
2169.48 2259
2169.92 2332
2170.36 2144
2170.80 2156
2171.24 2073
2171.68 2025
2172.12 2245
2172.56 2168
2173.00 2028
2173.44 2036
2173.88 2115
2174.32 2106
2174.76 2325
2175.20 2287
2175.64 2370
2176.07 2261
2176.51 2374
2176.95 2533
2177.39 2710
2177.83 2666
2178.27 2621
2178.71 2583
2179.15 2403
2179.59 2350
2180.03 2208
2180.47 2353
2180.92 2481
2181.36 2399
2181.80 2487
2182.24 2421
2182.68 2206
2183.12 2114
2183.56 2138
2184.00 2284
2184.44 2219
2184.88 1979
2185.32 2205
2185.76 2131
2186.20 2049
2186.64 2000
2187.08 2079
2187.52 2076
2187.97 2125
2188.41 2267
2188.85 2251
2189.29 2003
2189.73 2323
2190.17 2373
2190.61 2350
2191.05 2042
2191.49 2093
2191.94 2168
2192.38 2215
2192.82 2201
2193.26 2226
2193.70 2312
2194.14 2374
2194.58 2280
2195.03 2223
2195.47 2005
2195.91 2203
2196.35 2379
2196.79 2317
2197.24 2371
2197.68 2296
2198.12 2309
2198.56 2351
2199.00 2133
2199.45 2417
2199.89 2274
2200.33 2292
2200.77 2368
2201.21 2392
2201.66 2311
2202.10 2259
2202.54 2267
2202.98 2224
2203.43 2251
2203.87 2068
2204.31 2122
2204.75 2117
2205.20 2160
2205.64 2247
2206.08 2180
2206.53 1993
2206.97 2041
2207.41 2222
2207.85 2285
2208.30 2271
2208.74 2364
2209.18 2069
2209.63 2071
2210.07 2242
2210.51 2277
2210.96 2437
2211.40 2288
2211.84 2219
2212.29 2387
2212.73 2367
2213.17 2294
2213.62 2251
2214.06 2279
2214.50 2261
2214.95 2298
2215.39 2351
2215.84 2177
2216.28 2235
2216.72 2331
2217.17 2197
2217.61 2229
2218.05 2206
2218.50 2188
2218.94 2071
2219.39 2098
2219.83 2205
2220.28 2053
2220.72 2042
2221.16 2068
2221.61 2027
2222.05 1954
2222.50 2102
2222.94 2128
2223.39 2082
2223.83 2196
2224.28 2250
2224.72 2182
2225.16 2351
2225.61 2399
2226.05 2339
2226.50 2396
2226.94 2505
2227.39 2516
2227.83 2469
2228.28 2470
2228.72 2436
2229.17 2401
2229.61 2410
2230.06 2412
2230.50 2517
2230.95 2354
2231.40 2508
2231.84 2371
2232.29 2388
2232.73 2658
2233.18 2615
2233.62 2633
2234.07 2403
2234.51 2514
2234.96 2364
2235.41 2319
2235.85 2309
2236.30 2329
2236.74 2463
2237.19 2520
2237.63 2573
2238.08 2482
2238.53 2493
2238.97 2464
2239.42 2476
2239.86 2408
2240.31 2230
2240.76 2449
2241.20 2448
2241.65 2460
2242.10 2312
2242.54 2208
2242.99 2035
2243.44 2089
2243.88 2163
2244.33 2184
2244.78 2233
2245.22 2324
2245.67 2079
2246.12 2107
2246.56 2062
2247.01 2098
2247.46 2054
2247.90 2295
2248.35 2188
2248.80 2202
2249.24 1981
2249.69 2121
2250.14 2108
2250.59 2158
2251.03 2154
2251.48 2086
2251.93 2265
2252.38 2188
2252.82 2221
2253.27 2265
2253.72 2158
2254.17 2148
2254.61 2213
2255.06 2147
2255.51 1954
2255.96 1994
2256.40 2104
2256.85 2121
2257.30 2094
2257.75 2096
2258.20 2023
2258.64 1934
2259.09 2014
2259.54 1953
2259.99 2013
2260.44 2071
2260.88 2084
2261.33 2141
2261.78 2194
2262.23 2087
2262.68 2150
2263.13 2245
2263.58 2469
2264.02 2281
2264.47 2407
2264.92 2352
2265.37 2395
2265.82 2497
2266.27 2449
2266.72 2648
2267.17 2624
2267.61 2491
2268.06 2641
2268.51 2528
2268.96 2644
2269.41 2746
2269.86 2704
2270.31 2707
2270.76 2725
2271.21 2728
2271.66 2672
2272.11 2577
2272.56 2418
2273.00 2444
2273.45 2664
2273.90 2769
2274.35 2419
2274.80 2391
2275.25 2465
2275.70 2257
2276.15 2348
2276.60 2308
2277.05 2404
2277.50 2302
2277.95 2125
2278.40 2237
2278.85 2229
2279.30 2273
2279.75 2152
2280.20 2127
2280.65 2132
2281.10 2132
2281.55 2176
2282.00 2346
2282.45 2175
2282.90 2424
2283.35 2525
2283.81 2440
2284.26 2213
2284.71 2332
2285.16 2310
2285.61 2435
2286.06 2370
2286.51 2290
2286.96 2319
2287.41 2282
2287.86 2116
2288.31 2356
2288.76 2261
2289.22 2256
2289.67 2180
2290.12 2505
2290.57 2740
2291.02 2763
2291.47 2792
2291.92 3156
2292.37 3562
2292.83 3598
2293.28 3760
2293.73 3882
2294.18 3674
2294.63 3409
2295.08 3411
2295.53 3537
2295.99 3377
2296.44 3479
2296.89 3260
2297.34 3082
2297.79 2892
2298.25 2913
2298.70 2870
2299.15 2706
2299.60 2619
2300.05 2496
2300.51 2453
2300.96 2480
2301.41 2423
2301.86 2387
2302.32 2207
2302.77 2355
2303.22 2199
2303.67 2205
2304.13 2089
2304.58 2255
2305.03 2372
2305.48 2283
2305.94 2076
2306.39 2414
2306.84 2449
2307.29 2266
2307.75 2332
2308.20 2185
2308.65 2252
2309.11 2338
2309.56 2261
2310.01 2283
2310.47 2347
2310.92 2497
2311.37 2369
2311.83 2385
2312.28 2422
2312.73 2765
2313.19 2615
2313.64 2484
2314.09 2525
2314.55 2341
2315.00 2360
2315.45 2291
2315.91 2294
2316.36 2367
2316.81 2433
2317.27 2500
2317.72 2318
2318.18 2134
2318.63 2255
2319.08 2384
2319.54 2312
2319.99 2454
2320.45 2522
2320.90 2383
2321.35 2511
2321.81 2414
2322.26 2314
2322.72 2540
2323.17 2383
2323.63 2523
2324.08 2533
2324.54 2313
2324.99 2497
2325.44 2668
2325.90 2542
2326.35 2298
2326.81 2460
2327.26 2221
2327.72 2472
2328.17 2415
2328.63 2557
2329.08 2544
2329.54 2379
2329.99 2346
2330.45 2602
2330.90 2521
2331.36 2556
2331.81 2680
2332.27 2598
2332.72 2524
2333.18 2402
2333.64 2431
2334.09 2522
2334.55 2426
2335.00 2439
2335.46 2453
2335.91 2415
2336.37 2312
2336.82 2308
2337.28 2359
2337.74 2322
2338.19 2408
2338.65 2432
2339.10 2444
2339.56 2221
2340.02 2335
2340.47 2558
2340.93 2560
2341.38 2656
2341.84 2704
2342.30 3091
2342.75 2822
2343.21 2802
2343.67 2843
2344.12 2959
2344.58 2873
2345.04 2711
2345.49 2667
2345.95 2608
2346.41 2738
2346.86 2643
2347.32 2795
2347.78 2576
2348.23 2587
2348.69 2618
2349.15 2685
2349.60 2776
2350.06 2461
2350.52 2517
2350.97 2510
2351.43 2569
2351.89 2343
2352.35 2356
2352.80 2489
2353.26 2305
2353.72 2279
2354.18 2403
2354.63 2401
2355.09 2470
2355.55 2407
2356.01 2365
2356.46 2148
2356.92 2143
2357.38 2122
2357.84 2247
2358.29 2337
2358.75 2285
2359.21 2246
2359.67 2126
2360.13 2113
2360.58 2193
2361.04 2330
2361.50 2475
2361.96 2300
2362.42 2289
2362.88 2415
2363.33 2160
2363.79 2371
2364.25 2262
2364.71 2376
2365.17 2157
2365.63 2264
2366.08 2325
2366.54 2238
2367.00 2206
2367.46 2355
2367.92 2414
2368.38 2351
2368.84 2336
2369.30 2419
2369.75 2438
2370.21 2487
2370.67 2552
2371.13 2483
2371.59 2298
2372.05 2338
2372.51 2587
2372.97 2513
2373.43 2478
2373.89 2369
2374.35 2443
2374.81 2303
2375.27 2200
2375.72 2388
2376.18 2337
2376.64 2287
2377.10 2432
2377.56 2304
2378.02 2324
2378.48 2320
2378.94 2327
2379.40 2351
2379.86 2411
2380.32 2264
2380.78 2345
2381.24 2331
2381.70 2354
2382.16 2344
2382.62 2365
2383.08 2444
2383.54 2315
2384.00 2412
2384.46 2487
2384.92 2471
2385.39 2514
2385.85 2449
2386.31 2335
2386.77 2202
2387.23 2248
2387.69 2363
2388.15 2427
2388.61 2293
2389.07 2083
2389.53 2284
2389.99 2294
2390.45 2129
2390.91 2093
2391.38 2060
2391.84 2239
2392.30 2263
2392.76 2454
2393.22 2198
2393.68 2416
2394.14 2581
2394.60 2550
2395.06 2202
2395.53 2271
2395.99 2340
2396.45 2332
2396.91 2261
2397.37 2362
2397.83 2268
2398.30 2120
2398.76 2018
2399.22 2086
2399.68 2107
2400.14 2163
2400.61 2161
2401.07 2254
2401.53 2100
2401.99 2197
2402.45 2196
2402.92 2271
2403.38 2301
2403.84 2168
2404.30 2096
2404.76 1899
2405.23 2057
2405.69 2131
2406.15 2078
2406.61 2103
2407.08 2173
2407.54 2151
2408.00 2281
2408.46 2296
2408.93 2240
2409.39 2269
2409.85 2232
2410.32 2342
2410.78 2213
2411.24 2004
2411.70 2039
2412.17 2076
2412.63 2194
2413.09 2323
2413.56 2236
2414.02 2143
2414.48 2199
2414.95 2166
2415.41 2137
2415.87 2293
2416.34 2206
2416.80 2209
2417.26 2374
2417.73 2338
2418.19 2409
2418.65 2486
2419.12 2684
2419.58 2736
2420.05 2889
2420.51 2747
2420.97 2885
2421.44 2887
2421.90 2793
2422.37 2827
2422.83 2952
2423.29 2748
2423.76 2514
2424.22 2619
2424.69 2562
2425.15 2519
2425.62 2368
2426.08 2340
2426.54 2526
2427.01 2513
2427.47 2431
2427.94 2164
2428.40 2299
2428.87 2647
2429.33 2516
2429.80 2448
2430.26 2214
2430.73 2218
2431.19 2246
2431.66 2325
2432.12 2310
2432.59 2437
2433.05 2412
2433.52 2451
2433.98 2551
2434.45 2575
2434.91 2516
2435.38 2383
2435.84 2422
2436.31 2576
2436.77 2475
2437.24 2612
2437.70 2392
2438.17 2305
2438.63 2456
2439.10 2428
2439.57 2367
2440.03 2389
2440.50 2568
2440.96 2812
2441.43 2836
2441.89 2821
2442.36 2877
2442.83 2865
2443.29 2943
2443.76 3205
2444.22 3103
2444.69 2918
2445.16 2763
2445.62 2805
2446.09 2844
2446.56 2427
2447.02 2369
2447.49 2458
2447.96 2272
2448.42 2297
2448.89 2355
2449.35 2176
2449.82 2137
2450.29 2227
2450.75 2294
2451.22 2188
2451.69 2017
2452.16 2019
2452.62 2142
2453.09 2267
2453.56 2376
2454.02 2201
2454.49 2178
2454.96 2082
2455.42 2309
2455.89 2099
2456.36 2217
2456.83 2419
2457.29 2246
2457.76 2201
2458.23 2187
2458.70 2128
2459.16 2191
2459.63 2258
2460.10 2186
2460.57 2288
2461.03 2167
2461.50 2139
2461.97 2251
2462.44 2192
2462.91 2171
2463.37 2074
2463.84 2137
2464.31 2087
2464.78 2021
2465.25 2064
2465.71 2157
2466.18 2126
2466.65 2351
2467.12 2258
2467.59 2219
2468.06 2241
2468.52 2342
2468.99 2166
2469.46 2253
2469.93 2262
2470.40 2170
2470.87 2165
2471.34 2253
2471.80 2280
2472.27 2279
2472.74 2153
2473.21 2199
2473.68 2164
2474.15 2348
2474.62 2161
2475.09 2129
2475.56 2131
2476.02 2109
2476.49 2041
2476.96 1965
2477.43 1982
2477.90 2117
2478.37 2052
2478.84 2078
2479.31 2077
2479.78 2256
2480.25 2189
2480.72 2214
2481.19 2304
2481.66 2478
2482.13 2445
2482.60 2476
2483.07 2520
2483.54 2310
2484.01 2571
2484.48 2468
2484.95 2460
2485.42 2281
2485.89 2184
2486.36 2208
2486.83 2102
2487.30 2310
2487.77 2315
2488.24 2070
2488.71 2194
2489.18 2041
2489.65 2121
2490.12 2221
2490.59 2092
2491.06 2016
2491.53 2186
2492.00 2174
2492.47 2138
2492.94 2229
2493.41 2244
2493.88 2291
2494.36 2304
2494.83 2194
2495.30 2244
2495.77 2273
2496.24 2197
2496.71 2249
2497.18 2397
2497.65 2375
2498.12 2601
2498.60 2528
2499.07 2380
2499.54 2233
2500.01 2209
2500.48 2243
2500.95 2214
2501.42 2123
2501.90 2101
2502.37 2069
2502.84 1946
2503.31 2119
2503.78 2128
2504.25 1968
2504.73 2098
2505.20 1917
2505.67 2054
2506.14 2221
2506.61 2059
2507.09 2285
2507.56 2247
2508.03 2327
2508.50 2428
2508.97 2455
2509.45 2268
2509.92 2501
2510.39 2350
2510.86 2430
2511.34 2645
2511.81 2542
2512.28 2711
2512.75 2512
2513.23 2454
2513.70 2516
2514.17 2731
2514.65 2631
2515.12 2532
2515.59 2438
2516.06 2477
2516.54 2387
2517.01 2325
2517.48 2552
2517.96 2322
2518.43 2296
2518.90 2342
2519.38 2434
2519.85 2351
2520.32 2142
2520.80 2123
2521.27 2183
2521.74 2325
2522.22 2316
2522.69 2202
2523.16 2282
2523.64 2312
2524.11 2333
2524.58 2325
2525.06 2177
2525.53 2165
2526.01 2173
2526.48 2283
2526.95 2074
2527.43 2055
2527.90 2227
2528.38 2159
2528.85 2210
2529.32 2223
2529.80 2327
2530.27 2213
2530.75 2280
2531.22 2281
2531.70 2179
2532.17 2161
2532.64 2176
2533.12 2131
2533.59 2056
2534.07 2132
2534.54 2223
2535.02 2302
2535.49 2210
2535.97 2230
2536.44 2040
2536.92 2167
2537.39 2187
2537.87 2306
2538.34 2304
2538.82 2289
2539.29 2279
2539.77 2164
2540.24 2193
2540.72 2185
2541.19 2178
2541.67 2298
2542.14 2108
2542.62 2164
2543.09 2140
2543.57 2072
2544.04 2205
2544.52 2067
2545.00 2139
2545.47 2166
2545.95 2376
2546.42 2398
2546.90 2372
2547.37 2331
2547.85 2377
2548.33 2446
2548.80 2539
2549.28 2659
2549.75 2634
2550.23 2738
2550.71 2803
2551.18 2738
2551.66 2838
2552.14 2833
2552.61 2823
2553.09 2754
2553.57 2750
2554.04 2950
2554.52 2647
2554.99 2635
2555.47 2874
2555.95 3030
2556.42 3103
2556.90 3053
2557.38 3178
2557.86 2987
2558.33 3164
2558.81 3145
2559.29 3066
2559.76 2965
2560.24 2875
2560.72 2840
2561.19 2698
2561.67 2515
2562.15 2408
2562.63 2407
2563.10 2520
2563.58 2267
2564.06 2272
2564.54 2188
2565.01 2143
2565.49 1939
2565.97 2161
2566.45 2160
2566.92 2158
2567.40 2180
2567.88 2209
2568.36 2215
2568.83 2181
2569.31 2082
2569.79 2133
2570.27 2033
2570.75 2097
2571.22 2090
2571.70 2067
2572.18 2019
2572.66 2051
2573.14 2019
2573.62 2098
2574.09 2073
2574.57 2147
2575.05 2120
2575.53 1974
2576.01 2021
2576.49 2305
2576.97 2129
2577.44 2299
2577.92 2160
2578.40 2202
2578.88 2296
2579.36 2140
2579.84 2093
2580.32 2036
2580.80 2033
2581.27 2234
2581.75 2248
2582.23 2358
2582.71 2275
2583.19 2203
2583.67 2043
2584.15 2043
2584.63 1985
2585.11 2224
2585.59 2292
2586.07 2143
2586.55 2160
2587.03 2126
2587.51 2053
2587.99 1960
2588.47 2038
2588.94 1995
2589.42 2229
2589.90 2114
2590.38 2259
2590.86 2180
2591.34 2351
2591.82 2321
2592.30 2316
2592.78 2182
2593.26 2212
2593.74 2299
2594.22 2390
2594.71 2285
2595.19 2331
2595.67 2237
2596.15 2202
2596.63 2229
2597.11 2397
2597.59 2366
2598.07 2328
2598.55 2546
2599.03 2366
2599.51 2345
2599.99 2477
2600.47 2429
2600.95 2239
2601.43 2374
2601.91 2196
2602.40 2196
2602.88 2290
2603.36 2279
2603.84 2097
2604.32 2085
2604.80 2052
2605.28 2226
2605.76 2159
2606.24 1987
2606.73 2211
2607.21 2413
2607.69 2028
2608.17 2070
2608.65 2290
2609.13 2299
2609.62 2158
2610.10 2179
2610.58 2190
2611.06 2390
2611.54 2298
2612.02 2366
2612.51 2489
2612.99 2557
2613.47 2458
2613.95 2464
2614.43 2310
2614.92 2504
2615.40 2368
2615.88 2230
2616.36 2322
2616.85 2222
2617.33 2203
2617.81 2153
2618.29 2116
2618.78 2156
2619.26 2217
2619.74 2165
2620.22 2231
2620.71 2174
2621.19 2158
2621.67 2206
2622.15 2229
2622.64 2213
2623.12 2291
2623.60 2063
2624.09 2240
2624.57 2143
2625.05 2061
2625.53 2182
2626.02 2283
2626.50 2286
2626.98 2082
2627.47 2043
2627.95 2123
2628.43 2161
2628.92 2140
2629.40 2443
2629.88 2254
2630.37 2079
2630.85 2093
2631.34 2151
2631.82 2178
2632.30 2032
2632.79 2022
2633.27 2161
2633.75 2151
2634.24 2209
2634.72 2197
2635.21 2294
2635.69 2300
2636.17 2134
2636.66 2296
2637.14 2214
2637.63 2256
2638.11 2011
2638.60 2033
2639.08 2051
2639.56 2023
2640.05 1966
2640.53 2035
2641.02 2038
2641.50 2107
2641.99 2134
2642.47 2196
2642.96 2193
2643.44 2222
2643.93 2367
2644.41 2297
2644.90 2239
2645.38 2174
2645.87 2364
2646.35 2312
2646.84 2205
2647.32 2256
2647.81 2108
2648.29 1975
2648.78 2266
2649.26 2225
2649.75 2122
2650.23 2047
2650.72 2168
2651.20 2281
2651.69 2112
2652.17 2124
2652.66 2265
2653.15 2135
2653.63 2127
2654.12 2045
2654.60 2053
2655.09 2117
2655.57 2054
2656.06 2092
2656.55 2181
2657.03 2312
2657.52 2235
2658.00 2241
2658.49 2215
2658.98 2220
2659.46 1965
2659.95 2058
2660.44 2119
2660.92 2146
2661.41 2130
2661.90 2014
2662.38 1932
2662.87 2230
2663.35 2071
2663.84 1830
2664.33 2039
2664.81 2103
2665.30 2208
2665.79 2001
2666.28 2166
2666.76 2202
2667.25 2093
2667.74 2195
2668.22 2215
2668.71 2256
2669.20 2222
2669.68 2123
2670.17 2306
2670.66 2272
2671.15 2354
2671.63 2219
2672.12 2251
2672.61 2199
2673.10 2239
2673.58 2160
2674.07 2189
2674.56 2295
2675.05 2212
2675.53 2453
2676.02 2575
2676.51 2742
2677.00 2721
2677.49 2697
2677.97 2677
2678.46 2788
2678.95 2526
2679.44 2625
2679.93 2620
2680.41 2611
2680.90 2650
2681.39 2536
2681.88 2602
2682.37 2620
2682.85 2594
2683.34 2688
2683.83 2875
2684.32 2872
2684.81 2825
2685.30 2794
2685.79 2833
2686.27 2732
2686.76 2838
2687.25 2783
2687.74 2687
2688.23 2641
2688.72 2500
2689.21 2489
2689.70 2518
2690.19 2367
2690.67 2350
2691.16 2224
2691.65 2291
2692.14 2374
2692.63 2341
2693.12 2232
2693.61 2332
2694.10 2216
2694.59 2217
2695.08 2159
2695.57 2194
2696.06 2228
2696.55 2148
2697.04 2201
2697.53 2351
2698.02 2233
2698.51 2347
2699.00 2262
2699.49 2286
2699.98 2333
2700.47 2305
2700.96 2398
2701.45 2457
2701.94 2293
2702.43 2255
2702.92 2414
2703.41 2512
2703.90 2369
2704.39 2370
2704.88 2221
2705.37 2216
2705.86 2476
2706.35 2456
2706.84 2451
2707.33 2267
2707.82 2495
2708.31 2422
2708.80 2247
2709.29 2203
2709.78 2289
2710.27 2247
2710.77 2202
2711.26 2388
2711.75 2293
2712.24 2315
2712.73 2259
2713.22 2223
2713.71 2165
2714.20 2103
2714.69 2189
2715.19 2167
2715.68 2078
2716.17 2125
2716.66 1954
2717.15 2235
2717.64 2093
2718.13 2127
2718.63 2152
2719.12 2081
2719.61 2271
2720.10 2100
2720.59 1980
2721.08 2126
2721.58 2202
2722.07 2217
2722.56 2409
2723.05 2227
2723.54 2330
2724.04 2207
2724.53 2483
2725.02 2454
2725.51 2410
2726.01 2294
2726.50 2246
2726.99 2167
2727.48 2112
2727.98 2271
2728.47 2250
2728.96 2012
2729.45 2083
2729.95 2314
2730.44 2155
2730.93 2307
2731.42 2297
2731.92 2257
2732.41 2140
2732.90 2254
2733.40 1980
2733.89 2066
2734.38 2372
2734.87 2191
2735.37 2341
2735.86 2403
2736.35 2341
2736.85 2358
2737.34 2465
2737.83 2368
2738.33 2463
2738.82 2476
2739.31 2348
2739.81 2104
2740.30 2248
2740.79 2358
2741.29 2285
2741.78 2341
2742.28 2310
2742.77 2185
2743.26 2177
2743.76 2205
2744.25 2076
2744.75 2171
2745.24 2008
2745.73 2067
2746.23 2318
2746.72 2062
2747.22 1830
2747.71 1996
2748.20 2143
2748.70 1968
2749.19 1895
2749.69 1899
2750.18 1865
2750.68 2045
2751.17 2259
2751.67 2054
2752.16 2043
2752.66 1897
2753.15 2045
2753.64 2079
2754.14 2015
2754.63 2169
2755.13 2267
2755.62 1964
2756.12 2084
2756.61 2056
2757.11 2147
2757.60 2213
2758.10 2075
2758.59 2181
2759.09 2094
2759.59 2150
2760.08 2255
2760.58 2189
2761.07 2270
2761.57 2158
2762.06 2130
2762.56 2511
2763.05 2258
2763.55 2214
2764.05 2027
2764.54 2131
2765.04 2064
2765.53 1923
2766.03 2088
2766.52 2167
2767.02 2083
2767.52 2004
2768.01 2206
2768.51 2112
2769.00 2152
2769.50 2093
2770.00 2078
2770.49 2079
2770.99 2153
2771.49 2104
2771.98 2231
2772.48 2120
2772.98 2147
2773.47 2123
2773.97 2137
2774.47 2270
2774.96 2353
2775.46 2145
2775.96 2010
2776.45 2271
2776.95 2335
2777.45 2175
2777.94 2465
2778.44 2471
2778.94 2323
2779.43 2436
2779.93 2463
2780.43 2521
2780.93 2495
2781.42 2432
2781.92 2371
2782.42 2604
2782.92 2372
2783.41 2340
2783.91 2212
2784.41 2255
2784.91 2163
2785.40 2332
2785.90 2339
2786.40 2357
2786.90 2220
2787.39 2161
2787.89 2266
2788.39 2433
2788.89 2300
2789.39 2260
2789.88 2287
2790.38 2350
2790.88 2227
2791.38 2214
2791.88 2030
2792.37 2178
2792.87 2314
2793.37 2290
2793.87 2203
2794.37 2058
2794.87 2201
2795.37 2284
2795.86 2320
2796.36 2313
2796.86 2440
2797.36 2324
2797.86 2510
2798.36 2777
2798.86 2915
2799.35 2962
2799.85 2944
2800.35 2905
2800.85 3022
2801.35 3049
2801.85 2962
2802.35 3096
2802.85 2618
2803.35 2695
2803.85 2683
2804.35 2659
2804.85 2618
2805.34 2693
2805.84 2592
2806.34 2599
2806.84 2782
2807.34 2693
2807.84 2802
2808.34 3016
2808.84 3089
2809.34 3546
2809.84 3484
2810.34 3871
2810.84 3874
2811.34 3857
2811.84 3773
2812.34 3831
2812.84 3700
2813.34 3356
2813.84 3196
2814.34 3064
2814.84 2878
2815.34 2796
2815.84 2506
2816.34 2556
2816.84 2563
2817.34 2362
2817.84 2212
2818.35 2260
2818.85 2402
2819.35 2396
2819.85 2457
2820.35 2458
2820.85 2428
2821.35 2551
2821.85 2551
2822.35 2651
2822.85 2492
2823.35 2511
2823.85 2488
2824.36 2424
2824.86 2379
2825.36 2473
2825.86 2304
2826.36 2246
2826.86 2369
2827.36 2195
2827.86 2249
2828.37 2287
2828.87 2096
2829.37 2248
2829.87 2296
2830.37 2220
2830.87 2205
2831.38 2220
2831.88 2192
2832.38 2132
2832.88 2297
2833.38 2295
2833.88 2071
2834.39 2220
2834.89 2122
2835.39 2310
2835.89 2278
2836.40 2343
2836.90 2339
2837.40 2281
2837.90 2309
2838.40 2391
2838.91 2305
2839.41 2388
2839.91 2384
2840.41 2276
2840.92 2264
2841.42 2321
2841.92 2441
2842.42 2318
2842.93 2240
2843.43 2439
2843.93 2284
2844.44 2422
2844.94 2371
2845.44 2303
2845.94 2260
2846.45 2316
2846.95 2326
2847.45 2157
2847.96 2148
2848.46 2440
2848.96 2502
2849.47 2327
2849.97 2529
2850.47 2725
2850.98 2704
2851.48 2623
2851.98 2708
2852.49 2742
2852.99 2557
2853.50 2542
2854.00 2519
2854.50 2527
2855.01 2256
2855.51 2079
2856.01 2167
2856.52 2393
2857.02 2308
2857.53 2085
2858.03 2142
2858.53 2245
2859.04 2147
2859.54 2207
2860.05 2199
2860.55 2125
2861.06 2226
2861.56 2023
2862.06 2201
2862.57 2144
2863.07 2235
2863.58 2300
2864.08 2242
2864.59 2157
2865.09 2093
2865.60 2119
2866.10 1879
2866.61 2035
2867.11 1991
2867.62 2120
2868.12 1897
2868.63 1966
2869.13 2001
2869.64 2127
2870.14 2076
2870.65 2098
2871.15 2260
2871.66 2206
2872.16 2291
2872.67 2205
2873.17 2051
2873.68 2126
2874.18 2207
2874.69 2305
2875.20 2293
2875.70 2012
2876.21 2221
2876.71 2371
2877.22 2382
2877.72 2327
2878.23 2353
2878.74 2168
2879.24 2278
2879.75 2407
2880.25 2379
2880.76 2174
2881.27 2268
2881.77 2304
2882.28 2443
2882.79 2578
2883.29 2546
2883.80 2625
2884.30 2664
2884.81 2720
2885.32 2637
2885.82 2778
2886.33 2730
2886.84 2781
2887.34 2628
2887.85 2609
2888.36 2906
2888.86 2956
2889.37 2775
2889.88 2853
2890.38 2899
2890.89 3041
2891.40 2881
2891.91 2824
2892.41 2870
2892.92 2542
2893.43 2314
2893.93 2308
2894.44 2451
2894.95 2536
2895.46 2285
2895.96 2213
2896.47 2114
2896.98 2227
2897.49 2419
2897.99 2437
2898.50 2323
2899.01 2490
2899.52 2472
2900.03 2647
2900.53 2530
2901.04 2397
2901.55 2539
2902.06 2389
2902.56 2566
2903.07 2423
2903.58 2461
2904.09 2723
2904.60 2354
2905.11 2300
2905.61 2488
2906.12 2450
2906.63 2656
2907.14 2678
2907.65 2542
2908.16 2247
2908.66 2419
2909.17 2605
2909.68 2596
2910.19 2448
2910.70 2478
2911.21 2448
2911.72 2303
2912.23 2249
2912.73 2163
2913.24 2333
2913.75 2293
2914.26 2331
2914.77 1995
2915.28 2064
2915.79 2235
2916.30 2405
2916.81 2223
2917.32 2326
2917.83 2643
2918.33 2487
2918.84 2408
2919.35 2309
2919.86 2301
2920.37 2283
2920.88 2347
2921.39 2387
2921.90 2407
2922.41 2229
2922.92 2134
2923.43 2232
2923.94 2287
2924.45 2526
2924.96 2549
2925.47 2567
2925.98 2739
2926.49 3046
2927.00 3189
2927.51 3492
2928.02 3322
2928.53 3164
2929.04 3265
2929.55 3163
2930.06 3246
2930.57 2999
2931.08 2784
2931.59 2677
2932.11 2645
2932.62 2557
2933.13 2471
2933.64 2341
2934.15 2261
2934.66 2367
2935.17 2231
2935.68 2099
2936.19 2207
2936.70 2236
2937.21 2157
2937.72 2218
2938.24 2113
2938.75 2354
2939.26 2279
2939.77 2336
2940.28 2313
2940.79 2441
2941.30 2325
2941.81 2269
2942.33 2177
2942.84 2301
2943.35 2149
2943.86 2226
2944.37 2218
2944.88 2154
2945.40 2329
2945.91 2222
2946.42 2326
2946.93 2371
2947.44 2462
2947.96 2669
2948.47 2676
2948.98 2715
2949.49 2656
2950.00 2864
2950.52 2691
2951.03 2709
2951.54 2436
2952.05 2523
2952.57 2507
2953.08 2321
2953.59 2467
2954.10 2485
2954.62 2404
2955.13 2395
2955.64 2267
2956.15 2393
2956.67 2567
2957.18 2270
2957.69 2129
2958.20 2271
2958.72 2191
2959.23 2136
2959.74 2210
2960.26 2145
2960.77 2165
2961.28 2205
2961.80 2291
2962.31 2272
2962.82 2346
2963.34 2351
2963.85 2502
2964.36 2461
2964.88 2440
2965.39 2592
2965.90 2590
2966.42 2670
2966.93 2537
2967.44 2481
2967.96 2302
2968.47 2314
2968.98 2250
2969.50 2281
2970.01 2175
2970.53 2249
2971.04 2333
2971.55 2174
2972.07 2125
2972.58 2181
2973.10 2214
2973.61 2327
2974.12 2290
2974.64 2551
2975.15 2380
2975.67 2328
2976.18 2393
2976.70 2147
2977.21 2255
2977.73 2445
2978.24 2203
2978.75 2270
2979.27 2336
2979.78 2294
2980.30 2122
2980.81 2066
2981.33 2221
2981.84 2294
2982.36 2146
2982.87 2212
2983.39 2243
2983.90 2250
2984.42 2351
2984.93 2276
2985.45 2354
2985.96 2290
2986.48 2251
2987.00 2314
2987.51 2406
2988.03 2485
2988.54 2585
2989.06 2555
2989.57 2450
2990.09 2659
2990.60 2664
2991.12 2422
2991.64 2482
2992.15 2429
2992.67 2569
2993.18 2433
2993.70 2383
2994.21 2551
2994.73 2572
2995.25 2682
2995.76 2510
2996.28 2450
2996.80 2728
2997.31 2863
2997.83 3062
2998.34 3299
2998.86 3213
2999.38 3474
2999.89 3399
3000.41 3479
3000.93 3531
3001.44 3232
3001.96 3255
3002.48 3329
3002.99 3198
3003.51 3308
3004.03 3018
3004.54 2973
3005.06 3035
3005.58 3050
3006.09 3243
3006.61 3289
3007.13 3593
3007.65 3530
3008.16 3426
3008.68 3477
3009.20 3642
3009.71 3236
3010.23 2970
3010.75 2769
3011.27 2921
3011.78 2913
3012.30 2763
3012.82 2787
3013.34 2816
3013.85 2518
3014.37 2543
3014.89 2437
3015.41 2286
3015.93 2381
3016.44 2432
3016.96 2488
3017.48 2555
3018.00 2649
3018.52 2597
3019.03 2495
3019.55 2498
3020.07 2490
3020.59 2566
3021.11 2596
3021.63 2684
3022.14 2683
3022.66 2593
3023.18 2648
3023.70 2654
3024.22 2522
3024.74 2698
3025.25 2879
3025.77 2768
3026.29 2642
3026.81 2866
3027.33 2925
3027.85 2816
3028.37 2796
3028.89 2767
3029.41 2709
3029.92 2485
3030.44 2562
3030.96 2527
3031.48 2526
3032.00 2351
3032.52 2287
3033.04 2381
3033.56 2392
3034.08 2407
3034.60 2477
3035.12 2482
3035.64 2427
3036.16 2547
3036.68 2640
3037.20 2608
3037.72 2571
3038.24 2723
3038.76 2767
3039.28 2723
3039.80 2689
3040.32 2394
3040.84 2615
3041.36 2527
3041.88 2640
3042.40 2401
3042.92 2311
3043.44 2303
3043.96 2370
3044.48 2236
3045.00 2091
3045.52 2199
3046.04 2395
3046.56 2308
3047.08 2322
3047.60 2205
3048.12 2359
3048.64 2194
3049.16 2246
3049.68 2329
3050.20 2313
3050.72 2375
3051.24 2267
3051.77 2311
3052.29 2232
3052.81 2240
3053.33 2210
3053.85 2242
3054.37 2289
3054.89 2404
3055.41 2207
3055.93 2252
3056.46 2244
3056.98 2264
3057.50 2285
3058.02 2330
3058.54 2245
3059.06 2149
3059.58 2310
3060.11 2341
3060.63 2199
3061.15 2219
3061.67 2368
3062.19 2246
3062.71 2189
3063.24 2033
3063.76 2093
3064.28 2133
3064.80 2130
3065.32 2179
3065.85 2283
3066.37 2240
3066.89 2348
3067.41 2363
3067.94 2522
3068.46 2376
3068.98 2453
3069.50 2459
3070.03 2406
3070.55 2421
3071.07 2460
3071.59 2384
3072.12 2451
3072.64 2322
3073.16 2210
3073.68 2335
3074.21 2346
3074.73 2232
3075.25 2292
3075.78 2221
3076.30 2366
3076.82 2288
3077.34 2416
3077.87 2358
3078.39 2431
3078.91 2547
3079.44 2500
3079.96 2612
3080.48 2571
3081.01 2730
3081.53 2638
3082.05 2658
3082.58 2764
3083.10 2687
3083.63 2800
3084.15 2781
3084.67 2839
3085.20 2909
3085.72 2856
3086.24 2914
3086.77 2804
3087.29 2857
3087.82 2801
3088.34 2584
3088.86 2592
3089.39 2559
3089.91 2417
3090.44 2513
3090.96 2538
3091.49 2512
3092.01 2534
3092.53 2343
3093.06 2507
3093.58 2721
3094.11 2665
3094.63 2592
3095.16 2444
3095.68 2537
3096.21 2570
3096.73 2536
3097.26 2536
3097.78 2689
3098.31 2732
3098.83 2838
3099.36 2706
3099.88 2642
3100.41 2540
3100.93 2897
3101.46 2861
3101.98 3065
3102.51 3492
3103.03 3583
3103.56 4205
3104.08 4865
3104.61 5196
3105.13 5970
3105.66 6319
3106.18 6403
3106.71 6823
3107.24 6775
3107.76 6643
3108.29 6079
3108.81 5343
3109.34 4767
3109.86 4532
3110.39 4022
3110.92 3552
3111.44 3245
3111.97 3141
3112.49 3117
3113.02 3099
3113.55 3332
3114.07 3291
3114.60 3182
3115.12 3205
3115.65 3074
3116.18 2886
3116.70 2909
3117.23 2926
3117.76 2795
3118.28 2780
3118.81 2589
3119.34 2553
3119.86 2397
3120.39 2551
3120.92 2495
3121.44 2293
3121.97 2525
3122.50 2422
3123.02 2513
3123.55 2665
3124.08 2671
3124.61 2736
3125.13 2707
3125.66 2733
3126.19 2786
3126.72 2586
3127.24 2482
3127.77 2472
3128.30 2640
3128.82 2638
3129.35 2532
3129.88 2439
3130.41 2411
3130.93 2369
3131.46 2344
3131.99 2467
3132.52 2525
3133.05 2365
3133.57 2365
3134.10 2506
3134.63 2541
3135.16 2430
3135.69 2317
3136.21 2416
3136.74 2325
3137.27 2299
3137.80 2304
3138.33 2264
3138.85 2238
3139.38 2426
3139.91 2555
3140.44 2448
3140.97 2441
3141.50 2527
3142.03 2544
3142.55 2380
3143.08 2433
3143.61 2337
3144.14 2339
3144.67 2417
3145.20 2340
3145.73 2192
3146.26 2225
3146.79 2295
3147.31 2451
3147.84 2515
3148.37 2438
3148.90 2387
3149.43 2480
3149.96 2434
3150.49 2619
3151.02 2918
3151.55 2887
3152.08 2775
3152.61 2662
3153.14 2616
3153.67 2560
3154.20 2561
3154.73 2495
3155.25 2389
3155.78 2302
3156.31 2460
3156.84 2528
3157.37 2538
3157.90 2495
3158.43 2629
3158.96 2392
3159.49 2465
3160.02 2650
3160.55 2594
3161.08 2439
3161.61 2459
3162.14 2309
3162.68 2663
3163.21 2644
3163.74 2603
3164.27 2485
3164.80 2395
3165.33 2453
3165.86 2275
3166.39 2320
3166.92 2161
3167.45 2194
3167.98 2262
3168.51 2338
3169.04 2373
3169.57 2383
3170.10 2195
3170.64 2229
3171.17 2190
3171.70 2151
3172.23 2192
3172.76 2403
3173.29 2328
3173.82 2237
3174.35 2080
3174.88 2436
3175.42 2396
3175.95 2316
3176.48 2487
3177.01 2322
3177.54 2312
3178.07 2411
3178.61 2338
3179.14 2435
3179.67 2433
3180.20 2469
3180.73 2582
3181.26 2504
3181.80 2440
3182.33 2515
3182.86 2335
3183.39 2408
3183.92 2289
3184.46 2404
3184.99 2293
3185.52 2217
3186.05 2336
3186.59 2323
3187.12 2202
3187.65 2243
3188.18 2412
3188.72 2331
3189.25 2254
3189.78 2363
3190.31 2214
3190.85 2181
3191.38 2203
3191.91 2327
3192.44 2203
3192.98 2250
3193.51 2376
3194.04 2210
3194.58 2186
3195.11 2261
3195.64 2258
3196.17 2087
3196.71 2180
3197.24 2274
3197.77 2390
3198.31 2376
3198.84 2305
3199.37 2259
3199.91 2321
3200.44 2302
3200.98 2471
3201.51 2445
3202.04 2335
3202.58 2587
3203.11 2554
3203.64 2464
3204.18 2476
3204.71 2402
3205.24 2557
3205.78 2694
3206.31 2750
3206.85 2662
3207.38 2570
3207.91 2395
3208.45 2414
3208.98 2445
3209.52 2457
3210.05 2582
3210.59 2441
3211.12 2367
3211.65 2528
3212.19 2545
3212.72 2671
3213.26 2665
3213.79 2793
3214.33 2811
3214.86 2952
3215.40 2800
3215.93 2768
3216.47 2673
3217.00 2561
3217.54 2508
3218.07 2441
3218.61 2376
3219.14 2407
3219.68 2441
3220.21 2137
3220.75 2179
3221.28 2319
3221.82 2412
3222.35 2399
3222.89 2337
3223.42 2407
3223.96 2503
3224.49 2468
3225.03 2472
3225.57 2349
3226.10 2439
3226.64 2473
3227.17 2532
3227.71 2760
3228.24 2605
3228.78 2722
3229.32 2490
3229.85 2435
3230.39 2541
3230.92 2653
3231.46 2475
3232.00 2455
3232.53 2605
3233.07 2623
3233.60 2532
3234.14 2383
3234.68 2399
3235.21 2357
3235.75 2451
3236.29 2585
3236.82 2480
3237.36 2655
3237.90 2523
3238.43 2316
3238.97 2485
3239.51 2542
3240.04 2647
3240.58 2673
3241.12 2634
3241.65 2879
3242.19 3030
3242.73 3033
3243.26 2864
3243.80 2655
3244.34 2672
3244.88 2743
3245.41 2744
3245.95 2682
3246.49 2656
3247.02 2593
3247.56 2437
3248.10 2441
3248.64 2584
3249.17 2665
3249.71 2595
3250.25 2756
3250.79 2867
3251.33 2808
3251.86 2716
3252.40 2455
3252.94 2524
3253.48 2609
3254.01 2698
3254.55 2696
3255.09 2729
3255.63 2750
3256.17 2708
3256.70 2821
3257.24 2712
3257.78 2895
3258.32 2875
3258.86 3063
3259.40 3046
3259.93 2944
3260.47 2981
3261.01 3142
3261.55 3021
3262.09 3163
3262.63 3266
3263.17 3372
3263.70 3449
3264.24 3682
3264.78 3605
3265.32 3514
3265.86 3829
3266.40 4054
3266.94 4252
3267.48 4622
3268.02 5063
3268.56 5678
3269.09 6108
3269.63 6092
3270.17 6262
3270.71 6194
3271.25 6177
3271.79 6256
3272.33 5786
3272.87 5224
3273.41 4624
3273.95 4266
3274.49 3844
3275.03 3643
3275.57 3454
3276.11 3259
3276.65 3380
3277.19 3168
3277.73 3098
3278.27 3032
3278.81 3114
3279.35 3325
3279.89 3348
3280.43 3231
3280.97 3103
3281.51 3238
3282.05 3560
3282.59 3366
3283.13 3353
3283.67 3265
3284.21 3360
3284.75 3352
3285.29 3180
3285.83 3249
3286.37 3359
3286.91 3382
3287.45 3515
3287.99 3524
3288.53 3432
3289.08 3426
3289.62 3395
3290.16 3459
3290.70 3593
3291.24 3786
3291.78 3641
3292.32 3523
3292.86 3593
3293.40 3610
3293.95 3571
3294.49 3707
3295.03 4149
3295.57 4165
3296.11 4248
3296.65 4461
3297.19 4819
3297.73 5040
3298.28 5041
3298.82 5436
3299.36 5397
3299.90 4983
3300.44 5071
3300.99 4880
3301.53 4494
3302.07 4198
3302.61 4208
3303.15 4044
3303.69 3714
3304.24 3663
3304.78 3729
3305.32 3549
3305.86 3610
3306.41 3564
3306.95 3516
3307.49 3503
3308.03 3415
3308.58 3312
3309.12 3260
3309.66 3197
3310.20 3245
3310.75 3451
3311.29 3404
3311.83 3299
3312.37 3389
3312.92 3151
3313.46 3116
3314.00 3134
3314.54 3163
3315.09 3394
3315.63 3329
3316.17 3291
3316.72 3370
3317.26 3630
3317.80 3650
3318.35 3483
3318.89 3741
3319.43 3908
3319.98 3844
3320.52 4070
3321.06 4230
3321.61 4289
3322.15 4345
3322.69 4701
3323.24 4823
3323.78 4849
3324.33 4970
3324.87 5018
3325.41 5054
3325.96 4928
3326.50 5143
3327.04 4791
3327.59 4610
3328.13 4609
3328.68 4464
3329.22 4245
3329.76 4211
3330.31 4540
3330.85 4123
3331.40 4159
3331.94 4307
3332.49 4567
3333.03 4666
3333.58 4902
3334.12 5696
3334.66 7054
3335.21 8604
3335.75 10353
3336.30 12951
3336.84 15109
3337.39 17518
3337.93 19912
3338.48 21536
3339.02 23352
3339.57 24085
3340.11 23640
3340.66 22517
3341.20 20690
3341.75 18930
3342.29 16572
3342.84 14486
3343.38 11791
3343.93 10148
3344.47 8532
3345.02 6734
3345.57 5821
3346.11 5034
3346.66 5001
3347.20 4641
3347.75 4257
3348.29 4199
3348.84 3894
3349.38 3832
3349.93 3819
3350.48 3892
3351.02 3909
3351.57 3888
3352.11 4002
3352.66 3928
3353.21 4112
3353.75 4045
3354.30 4332
3354.84 4256
3355.39 4308
3355.94 4353
3356.48 4260
3357.03 4076
3357.58 3935
3358.12 3901
3358.67 3825
3359.22 3773
3359.76 3645
3360.31 3796
3360.86 3608
3361.40 3401
3361.95 3585
3362.50 3673
3363.04 3436
3363.59 3467
3364.14 3436
3364.68 3627
3365.23 3595
3365.78 3590
3366.33 3773
3366.87 3688
3367.42 3598
3367.97 3636
3368.51 3607
3369.06 3661
3369.61 3548
3370.16 3675
3370.70 3658
3371.25 3485
3371.80 3651
3372.35 3622
3372.90 3722
3373.44 3724
3373.99 3880
3374.54 4290
3375.09 4405
3375.63 4469
3376.18 4849
3376.73 5174
3377.28 5057
3377.83 4938
3378.37 4899
3378.92 4928
3379.47 4526
3380.02 4485
3380.57 4530
3381.12 3838
3381.66 3848
3382.21 3622
3382.76 3285
3383.31 3362
3383.86 3176
3384.41 3079
3384.96 2937
3385.50 2878
3386.05 3050
3386.60 2974
3387.15 2736
3387.70 2948
3388.25 2800
3388.80 3015
3389.35 2953
3389.90 2909
3390.44 2963
3390.99 2842
3391.54 2914
3392.09 2803
3392.64 2778
3393.19 2681
3393.74 2724
3394.29 2755
3394.84 2651
3395.39 2565
3395.94 2549
3396.49 2600
3397.04 2580
3397.59 2725
3398.14 2675
3398.69 2614
3399.24 2718
3399.79 2606
3400.34 2657
3400.89 2690
3401.44 2643
3401.99 2726
3402.54 2817
3403.09 2662
3403.64 2682
3404.19 2667
3404.74 2524
3405.29 2580
3405.84 2639
3406.39 2608
3406.94 2681
3407.49 2537
3408.04 2327
3408.59 2371
3409.14 2371
3409.69 2372
3410.24 2427
3410.79 2393
3411.34 2602
3411.89 2708
3412.45 2777
3413.00 2818
3413.55 2926
3414.10 3160
3414.65 2973
3415.20 3111
3415.75 2972
3416.30 3037
3416.85 3238
3417.41 2964
3417.96 2774
3418.51 2866
3419.06 2898
3419.61 2774
3420.16 2629
3420.71 2670
3421.27 2566
3421.82 2537
3422.37 2532
3422.92 2487
3423.47 2513
3424.02 2475
3424.58 2454
3425.13 2448
3425.68 2446
3426.23 2552
3426.78 2581
3427.34 2580
3427.89 2703
3428.44 2683
3428.99 2439
3429.55 2378
3430.10 2477
3430.65 2473
3431.20 2276
3431.76 2405
3432.31 2526
3432.86 2403
3433.41 2370
3433.97 2342
3434.52 2503
3435.07 2356
3435.62 2187
3436.18 2422
3436.73 2486
3437.28 2397
3437.84 2342
3438.39 2468
3438.94 2489
3439.49 2473
3440.05 2333
3440.60 2318
3441.15 2326
3441.71 2338
3442.26 2614
3442.81 2506
3443.37 2373
3443.92 2344
3444.47 2308
3445.03 2366
3445.58 2475
3446.13 2478
3446.69 2393
3447.24 2443
3447.80 2524
3448.35 2311
3448.90 2193
3449.46 2349
3450.01 2248
3450.57 2279
3451.12 2322
3451.67 2381
3452.23 2253
3452.78 2093
3453.34 2163
3453.89 2252
3454.44 2227
3455.00 2110
3455.55 2116
3456.11 2154
3456.66 2162
3457.22 2119
3457.77 2074
3458.33 2153
3458.88 2307
3459.43 2209
3459.99 2135
3460.54 2194
3461.10 2313
3461.65 2266
3462.21 2169
3462.76 2260
3463.32 2315
3463.87 1989
3464.43 2119
3464.98 2263
3465.54 2352
3466.09 2303
3466.65 2298
3467.21 2417
3467.76 2311
3468.32 2125
3468.87 2271
3469.43 2523
3469.98 2503
3470.54 2434
3471.09 2499
3471.65 2373
3472.20 2263
3472.76 2386
3473.32 2387
3473.87 2333
3474.43 2550
3474.98 2504
3475.54 2443
3476.10 2458
3476.65 2291
3477.21 2464
3477.76 2476
3478.32 2539
3478.88 2542
3479.43 2403
3479.99 2495
3480.55 2499
3481.10 2728
3481.66 2750
3482.22 2585
3482.77 2645
3483.33 2789
3483.89 2901
3484.44 2923
3485.00 2867
3485.56 2796
3486.11 2818
3486.67 2735
3487.23 2675
3487.78 2720
3488.34 2806
3488.90 2702
3489.45 2880
3490.01 2821
3490.57 2795
3491.13 2977
3491.68 3096
3492.24 3224
3492.80 3355
3493.35 3659
3493.91 4002
3494.47 4506
3495.03 4725
3495.58 4902
3496.14 5333
3496.70 5327
3497.26 5076
3497.82 4987
3498.37 4826
3498.93 4571
3499.49 4549
3500.05 4506
3500.61 4585
3501.16 4736
3501.72 5068
3502.28 4972
3502.84 4982
3503.40 5414
3503.95 5419
3504.51 5352
3505.07 4911
3505.63 4888
3506.19 4670
3506.75 4750
3507.30 4516
3507.86 4411
3508.42 4279
3508.98 4250
3509.54 4272
3510.10 4156
3510.66 4281
3511.22 3977
3511.77 3735
3512.33 3722
3512.89 3535
3513.45 3401
3514.01 3113
3514.57 3052
3515.13 2901
3515.69 2830
3516.25 2804
3516.81 2733
3517.37 2760
3517.92 2626
3518.48 2628
3519.04 2563
3519.60 2588
3520.16 2657
3520.72 2673
3521.28 2765
3521.84 2706
3522.40 2776
3522.96 2708
3523.52 2687
3524.08 2639
3524.64 2834
3525.20 2713
3525.76 2645
3526.32 2796
3526.88 2777
3527.44 2659
3528.00 2637
3528.56 2592
3529.12 2726
3529.68 2544
3530.24 2650
3530.80 2577
3531.36 2510
3531.92 2523
3532.48 2482
3533.04 2174
3533.60 2324
3534.17 2340
3534.73 2370
3535.29 2478
3535.85 2229
3536.41 2198
3536.97 2325
3537.53 2325
3538.09 2449
3538.65 2604
3539.21 2580
3539.77 2492
3540.34 2509
3540.90 2484
3541.46 2694
3542.02 2513
3542.58 2702
3543.14 2720
3543.70 2633
3544.26 2624
3544.83 2719
3545.39 2590
3545.95 2588
3546.51 2508
3547.07 2583
3547.63 2727
3548.20 2568
3548.76 2454
3549.32 2389
3549.88 2249
3550.44 2389
3551.01 2333
3551.57 2309
3552.13 2238
3552.69 2202
3553.25 2201
3553.82 2141
3554.38 2231
3554.94 2057
3555.50 2248
3556.07 2232
3556.63 2316
3557.19 2148
3557.75 2084
3558.32 2263
3558.88 2191
3559.44 2266
3560.00 2263
3560.57 2214
3561.13 2167
3561.69 2206
3562.26 2206
3562.82 2294
3563.38 2323
3563.94 2194
3564.51 2256
3565.07 2333
3565.63 2309
3566.20 2247
3566.76 2212
3567.32 2128
3567.89 2365
3568.45 2150
3569.01 2225
3569.58 2261
3570.14 2163
3570.70 2061
3571.27 2194
3571.83 2103
3572.39 2076
3572.96 2152
3573.52 2043
3574.09 1961
3574.65 2080
3575.21 2163
3575.78 2140
3576.34 2092
3576.91 2045
3577.47 2151
3578.03 2168
3578.60 2238
3579.16 2210
3579.73 2207
3580.29 2349
3580.86 2208
3581.42 2157
3581.98 2257
3582.55 2415
3583.11 2023
3583.68 2117
3584.24 2094
3584.81 1975
3585.37 2038
3585.94 1998
3586.50 2022
3587.07 2040
3587.63 2154
3588.20 2057
3588.76 1922
3589.33 2075
3589.89 2054
3590.46 2050
3591.02 2117
3591.59 2067
3592.15 2048
3592.72 2132
3593.28 2199
3593.85 2596
3594.41 2393
3594.98 2192
3595.54 2132
3596.11 2045
3596.68 2105
3597.24 2314
3597.81 2282
3598.37 2405
3598.94 2315
3599.50 2140
3600.07 2063
3600.64 2225
3601.20 2200
3601.77 2252
3602.33 2296
3602.90 2287
3603.47 2149
3604.03 2250
3604.60 2409
3605.16 2425
3605.73 2222
3606.30 2322
3606.86 2056
3607.43 2158
3608.00 1996
3608.56 2050
3609.13 1923
3609.70 1982
3610.26 2062
3610.83 1923
3611.40 1954
3611.96 2050
3612.53 1891
3613.10 2079
3613.66 1968
3614.23 2024
3614.80 2075
3615.36 2021
3615.93 2016
3616.50 1969
3617.07 2274
3617.63 2619
3618.20 2775
3618.77 3034
3619.34 3160
3619.90 3603
3620.47 3733
3621.04 3976
3621.61 4310
3622.17 4433
3622.74 4218
3623.31 4059
3623.88 3988
3624.44 3607
3625.01 3406
3625.58 2912
3626.15 2740
3626.72 2627
3627.28 2576
3627.85 2453
3628.42 2232
3628.99 2171
3629.56 2117
3630.12 2151
3630.69 2183
3631.26 2168
3631.83 1961
3632.40 1979
3632.97 2017
3633.53 2061
3634.10 2204
3634.67 2196
3635.24 2044
3635.81 1888
3636.38 2002
3636.95 2135
3637.52 2053
3638.08 2154
3638.65 2117
3639.22 1895
3639.79 2072
3640.36 2183
3640.93 2209
3641.50 2201
3642.07 2368
3642.64 2187
3643.21 2326
3643.78 2558
3644.34 2385
3644.91 2582
3645.48 2726
3646.05 2712
3646.62 2611
3647.19 2473
3647.76 2593
3648.33 2416
3648.90 2554
3649.47 2557
3650.04 2555
3650.61 2405
3651.18 2457
3651.75 2475
3652.32 2488
3652.89 2529
3653.46 2467
3654.03 2315
3654.60 2457
3655.17 2424
3655.74 2409
3656.31 2574
3656.88 2510
3657.45 2493
3658.02 2630
3658.59 2645
3659.16 2461
3659.73 2467
3660.30 2580
3660.87 2743
3661.45 2766
3662.02 2766
3662.59 2857
3663.16 2711
3663.73 2833
3664.30 2675
3664.87 2536
3665.44 2605
3666.01 2611
3666.58 2340
3667.15 2329
3667.73 2429
3668.30 2300
3668.87 2354
3669.44 2268
3670.01 2341
3670.58 2459
3671.15 2470
3671.73 2283
3672.30 2312
3672.87 2119
3673.44 2050
3674.01 2087
3674.58 2271
3675.16 2434
3675.73 2395
3676.30 2413
3676.87 2388
3677.44 2341
3678.01 2505
3678.59 2504
3679.16 2519
3679.73 2397
3680.30 2509
3680.88 2464
3681.45 2474
3682.02 2496
3682.59 2429
3683.16 2258
3683.74 2095
3684.31 2001
3684.88 1999
3685.45 2266
3686.03 2292
3686.60 2016
3687.17 2273
3687.74 2350
3688.32 2326
3688.89 2442
3689.46 2539
3690.04 2472
3690.61 2462
3691.18 2613
3691.76 2805
3692.33 2897
3692.90 2851
3693.47 2857
3694.05 2839
3694.62 2904
3695.19 2820
3695.77 2554
3696.34 2482
3696.91 2559
3697.49 2366
3698.06 2193
3698.64 2238
3699.21 2277
3699.78 2245
3700.36 2131
3700.93 2006
3701.50 2183
3702.08 2255
3702.65 2185
3703.23 1924
3703.80 2047
3704.37 2192
3704.95 2301
3705.52 2178
3706.10 2282
3706.67 2224
3707.24 2306
3707.82 2077
3708.39 2203
3708.97 2378
3709.54 2255
3710.12 2217
3710.69 2202
3711.27 2310
3711.84 2415
3712.41 2241
3712.99 2282
3713.56 2130
3714.14 2331
3714.71 2251
3715.29 2237
3715.86 2203
3716.44 2110
3717.01 2050
3717.59 1942
3718.16 2074
3718.74 2320
3719.31 2270
3719.89 2191
3720.46 2104
3721.04 2159
3721.61 2071
3722.19 2139
3722.77 2121
3723.34 1998
3723.92 2095
3724.49 2076
3725.07 1989
3725.64 1864
3726.22 1937
3726.79 1971
3727.37 1873
3727.95 1920
3728.52 1880
3729.10 1945
3729.67 2054
3730.25 2004
3730.83 2099
3731.40 2123
3731.98 2165
3732.56 2279
3733.13 2181
3733.71 2243
3734.28 2417
3734.86 2358
3735.44 2570
3736.01 2788
3736.59 2768
3737.17 2773
3737.74 2625
3738.32 2607
3738.90 2496
3739.47 2465
3740.05 2395
3740.63 2364
3741.20 2268
3741.78 2217
3742.36 2073
3742.93 1980
3743.51 2057
3744.09 1992
3744.67 1978
3745.24 2024
3745.82 2197
3746.40 2009
3746.97 2198
3747.55 2002
3748.13 2026
3748.71 2005
3749.28 2163
3749.86 2228
3750.44 2264
3751.02 2208
3751.59 2182
3752.17 2295
3752.75 2224
3753.33 2041
3753.91 2118
3754.48 2107
3755.06 2062
3755.64 2122
3756.22 2109
3756.80 2090
3757.37 1975
3757.95 1890
3758.53 2076
3759.11 2074
3759.69 1846
3760.27 1778
3760.84 1796
3761.42 1969
3762.00 2126
3762.58 2118
3763.16 1997
3763.74 1967
3764.31 2022
3764.89 2208
3765.47 2147
3766.05 2088
3766.63 2185
3767.21 2049
3767.79 2252
3768.37 2055
3768.95 2187
3769.52 2085
3770.10 2137
3770.68 2061
3771.26 2115
3771.84 2082
3772.42 1907
3773.00 2166
3773.58 2186
3774.16 2027
3774.74 2129
3775.32 2100
3775.90 2125
3776.48 1956
3777.06 1950
3777.64 2005
3778.22 1968
3778.80 1947
3779.38 1943
3779.96 2103
3780.54 2081
3781.12 1981
3781.70 1910
3782.28 1789
3782.86 1792
3783.44 1755
3784.02 1803
3784.60 1828
3785.18 1818
3785.76 1817
3786.34 1762
3786.92 1921
3787.50 1800
3788.08 1780
3788.66 1960
3789.24 1901
3789.82 1932
3790.40 1984
3790.98 1934
3791.56 1950
3792.14 1913
3792.72 1843
3793.30 2133
3793.89 2064
3794.47 1998
3795.05 1937
3795.63 1840
3796.21 1883
3796.79 1894
3797.37 1822
3797.95 1852
3798.53 1730
3799.12 1910
3799.70 1785
3800.28 1828
3800.86 1880
3801.44 2068
3802.02 1946
3802.60 2019
3803.19 1894
3803.77 1763
3804.35 1978
3804.93 1991
3805.51 1895
3806.10 1920
3806.68 1957
3807.26 2048
3807.84 1994
3808.42 2025
3809.01 1991
3809.59 2063
3810.17 2205
3810.75 2117
3811.33 2087
3811.92 2170
3812.50 2166
3813.08 2152
3813.66 2324
3814.25 2284
3814.83 2290
3815.41 2242
3815.99 2124
3816.58 2103
3817.16 2148
3817.74 1930
3818.32 1905
3818.91 2003
3819.49 1910
3820.07 1923
3820.66 1830
3821.24 1790
3821.82 1916
3822.41 2001
3822.99 1908
3823.57 1891
3824.16 1964
3824.74 1888
3825.32 1844
3825.91 1823
3826.49 1742
3827.07 1897
3827.66 1757
3828.24 1767
3828.82 1918
3829.41 1878
3829.99 1881
3830.57 1786
3831.16 1843
3831.74 1867
3832.33 1758
3832.91 1975
3833.49 2080
3834.08 2044
3834.66 1924
3835.25 2038
3835.83 1967
3836.41 1947
3837.00 2021
3837.58 1988
3838.17 2030
3838.75 1805
3839.34 1856
3839.92 1924
3840.50 1984
3841.09 1954
3841.67 2073
3842.26 2007
3842.84 1848
3843.43 1935
3844.01 1904
3844.60 1850
3845.18 1723
3845.77 1823
3846.35 1802
3846.94 1900
3847.52 2010
3848.11 1814
3848.69 1930
3849.28 1939
3849.86 1986
3850.45 1921
3851.03 1832
3851.62 1955
3852.20 1897
3852.79 1876
3853.37 1852
3853.96 1914
3854.55 1983
3855.13 1903
3855.72 1897
3856.30 1954
3856.89 2151
3857.47 2087
3858.06 2055
3858.65 2010
3859.23 1902
3859.82 1998
3860.40 2218
3860.99 2351
3861.58 2552
3862.16 2765
3862.75 3135
3863.33 3020
3863.92 3333
3864.51 3489
3865.09 3734
3865.68 3684
3866.27 3857
3866.85 3625
3867.44 3689
3868.03 3476
3868.61 3254
3869.20 3002
3869.79 2724
3870.37 2754
3870.96 2504
3871.55 2318
3872.13 2297
3872.72 2353
3873.31 2228
3873.89 2126
3874.48 1997
3875.07 2130
3875.66 2255
3876.24 2170
3876.83 2192
3877.42 2145
3878.00 2253
3878.59 2385
3879.18 2294
3879.77 2260
3880.35 2278
3880.94 2178
3881.53 2307
3882.12 2056
3882.70 2231
3883.29 2025
3883.88 1904
3884.47 2135
3885.06 2091
3885.64 1970
3886.23 2036
3886.82 1864
3887.41 1795
3888.00 1870
3888.58 1942
3889.17 1955
3889.76 2071
3890.35 2193
3890.94 2171
3891.53 2310
3892.11 2356
3892.70 2258
3893.29 2341
3893.88 2195
3894.47 2354
3895.06 2418
3895.65 2507
3896.23 2457
3896.82 2363
3897.41 2206
3898.00 2232
3898.59 2162
3899.18 2262
3899.77 2253
3900.36 2149
3900.95 2192
3901.53 2042
3902.12 2218
3902.71 2350
3903.30 2284
3903.89 2263
3904.48 2159
3905.07 2174
3905.66 2128
3906.25 2110
3906.84 2249
3907.43 2157
3908.02 2017
3908.61 2118
3909.20 2081
3909.79 2026
3910.38 1977
3910.97 2051
3911.56 1874
3912.15 1933
3912.74 2068
3913.33 2002
3913.92 2019
3914.51 1850
3915.10 1819
3915.69 2014
3916.28 1791
3916.87 1821
3917.46 1922
3918.05 1862
3918.64 1839
3919.23 1932
3919.82 1870
3920.41 1878
3921.00 1824
3921.59 1973
3922.18 1982
3922.77 1765
3923.36 1787
3923.95 1833
3924.55 1799
3925.14 1788
3925.73 1929
3926.32 1933
3926.91 1839
3927.50 1870
3928.09 1765
3928.68 1763
3929.27 1848
3929.87 1776
3930.46 1935
3931.05 1994
3931.64 1777
3932.23 1831
3932.82 1933
3933.41 1881
3934.01 1796
3934.60 1766
3935.19 1882
3935.78 1822
3936.37 1642
3936.96 1694
3937.56 1808
3938.15 1914
3938.74 1879
3939.33 1791
3939.92 1738
3940.52 1863
3941.11 1707
3941.70 1708
3942.29 1844
3942.88 1871
3943.48 1756
3944.07 1752
3944.66 1868
3945.25 1831
3945.85 1656
3946.44 1975
3947.03 2019
3947.62 1952
3948.22 1869
3948.81 1715
3949.40 1766
3949.99 1700
3950.59 1792
3951.18 1768
3951.77 1717
3952.37 1761
3952.96 1774
3953.55 1797
3954.15 1838
3954.74 1795
3955.33 1845
3955.93 1846
3956.52 1722
3957.11 1686
3957.71 1768
3958.30 1760
3958.89 1888
3959.49 1875
3960.08 2022
3960.67 1874
3961.27 1827
3961.86 1778
3962.45 1923
3963.05 1881
3963.64 1914
3964.23 1915
3964.83 1749
3965.42 1810
3966.02 1900
3966.61 1889
3967.20 1764
3967.80 1762
3968.39 1899
3968.99 1907
3969.58 1932
3970.18 2001
3970.77 2027
3971.36 1950
3971.96 1834
3972.55 1850
3973.15 1679
3973.74 1818
3974.34 1891
3974.93 1781
3975.53 1880
3976.12 1908
3976.72 1766
3977.31 1758
3977.91 1887
3978.50 1784
3979.10 1777
3979.69 1848
3980.29 2060
3980.88 1926
3981.48 1862
3982.07 1850
3982.67 1810
3983.26 1838
3983.86 1911
3984.45 1940
3985.05 1802
3985.64 1882
3986.24 1824
3986.83 1767
3987.43 1862
3988.03 1836
3988.62 1817
3989.22 1976
3989.81 1993
3990.41 1940
3991.00 1939
3991.60 1907
3992.20 1842
3992.79 1806
3993.39 1774
3993.98 1847
3994.58 1913
3995.18 1953
3995.77 1932
3996.37 2009
3996.97 1890
3997.56 1837
3998.16 2067
3998.75 2048
3999.35 2038
3999.95 2184
4000.54 2143
4001.14 2051
4001.74 2096
4002.33 2018
4002.93 1756
4003.53 1958
4004.12 2072
4004.72 1894
4005.32 1968
4005.92 1933
4006.51 1904
4007.11 2030
4007.71 1979
4008.30 1975
4008.90 2063
4009.50 2078
4010.10 2101
4010.69 2236
4011.29 2099
4011.89 2165
4012.49 2128
4013.08 2258
4013.68 2137
4014.28 2329
4014.88 2295
4015.47 2068
4016.07 2128
4016.67 2241
4017.27 2246
4017.86 2097
4018.46 2173
4019.06 2231
4019.66 2359
4020.26 2454
4020.85 2521
4021.45 2475
4022.05 2276
4022.65 2348
4023.25 2173
4023.85 2068
4024.44 2238
4025.04 2156
4025.64 2163
4026.24 2202
4026.84 2080
4027.44 2040
4028.03 2001
4028.63 2021
4029.23 2155
4029.83 2129
4030.43 2265
4031.03 2265
4031.63 2255
4032.23 2241
4032.83 2153
4033.42 2099
4034.02 2204
4034.62 2251
4035.22 2135
4035.82 2133
4036.42 2269
4037.02 2154
4037.62 2030
4038.22 1929
4038.82 2084
4039.42 2012
4040.02 1966
4040.62 1989
4041.22 1948
4041.82 2081
4042.41 1933
4043.01 1896
4043.61 1797
4044.21 1924
4044.81 2004
4045.41 1924
4046.01 1850
4046.61 1716
4047.21 1737
4047.81 1906
4048.41 1937
4049.01 1949
4049.61 1933
4050.21 2021
4050.82 1994
4051.42 1955
4052.02 2171
4052.62 1952
4053.22 1865
4053.82 1953
4054.42 1991
4055.02 2092
4055.62 2064
4056.22 1827
4056.82 1908
4057.42 1994
4058.02 1975
4058.62 1932
4059.22 1910
4059.83 1985
4060.43 1954
4061.03 1866
4061.63 1809
4062.23 1779
4062.83 1574
4063.43 1553
4064.03 1748
4064.63 1712
4065.24 1616
4065.84 1578
4066.44 1650
4067.04 1725
4067.64 1746
4068.24 1790
4068.85 1769
4069.45 1813
4070.05 1615
4070.65 1679
4071.25 1827
4071.85 1725
4072.46 1689
4073.06 1846
4073.66 1695
4074.26 1710
4074.86 1811
4075.47 1822
4076.07 1727
4076.67 1793
4077.27 1844
4077.88 1710
4078.48 1757
4079.08 1836
4079.68 1832
4080.29 1800
4080.89 1804
4081.49 1740
4082.09 1675
4082.70 1625
4083.30 1681
4083.90 1704
4084.50 1709
4085.11 1679
4085.71 1666
4086.31 1742
4086.92 1837
4087.52 1677
4088.12 1716
4088.72 1685
4089.33 1771
4089.93 1815
4090.53 1757
4091.14 1639
4091.74 1700
4092.34 1803
4092.95 1757
4093.55 1711
4094.16 1748
4094.76 1809
4095.36 1717
4095.97 1785
4096.57 1779
4097.17 1708
4097.78 1771
4098.38 1925
4098.98 1799
4099.59 1694
4100.19 1780
4100.80 1897
4101.40 1749
4102.00 1852
4102.61 1862
4103.21 1738
4103.82 1701
4104.42 1716
4105.03 1632
4105.63 1679
4106.23 1750
4106.84 1757
4107.44 1643
4108.05 1616
4108.65 1722
4109.26 1710
4109.86 1741
4110.47 1571
4111.07 1605
4111.68 1658
4112.28 1636
4112.89 1644
4113.49 1694
4114.10 1767
4114.70 1817
4115.31 1745
4115.91 1759
4116.52 1688
4117.12 1815
4117.73 1870
4118.33 1882
4118.94 1624
4119.54 1576
4120.15 1656
4120.75 1688
4121.36 1806
4121.97 1686
4122.57 1731
4123.18 1750
4123.78 1773
4124.39 1595
4124.99 1671
4125.60 1757
4126.21 1786
4126.81 1908
4127.42 1799
4128.02 1676
4128.63 1629
4129.24 1685
4129.84 1605
4130.45 1744
4131.05 1807
4131.66 1970
4132.27 1840
4132.87 1902
4133.48 1967
4134.09 1837
4134.69 1801
4135.30 1792
4135.91 1802
4136.51 1682
4137.12 1677
4137.73 1794
4138.33 1724
4138.94 1781
4139.55 1858
4140.15 1773
4140.76 1852
4141.37 2027
4141.97 2111
4142.58 1968
4143.19 1916
4143.80 1864
4144.40 1994
4145.01 2019
4145.62 2067
4146.22 1954
4146.83 1995
4147.44 2064
4148.05 2084
4148.65 1929
4149.26 1836
4149.87 1811
4150.48 1639
4151.09 1628
4151.69 1606
4152.30 1626
4152.91 1571
4153.52 1690
4154.12 1683
4154.73 1719
4155.34 1633
4155.95 1613
4156.56 1639
4157.16 1713
4157.77 1658
4158.38 1635
4158.99 1696
4159.60 1817
4160.21 1815
4160.81 1739
4161.42 1619
4162.03 1628
4162.64 1816
4163.25 1659
4163.86 1627
4164.47 1720
4165.08 1768
4165.68 1692
4166.29 1673
4166.90 1757
4167.51 1887
4168.12 1970
4168.73 1776
4169.34 1718
4169.95 1881
4170.56 1795
4171.16 1865
4171.77 1707
4172.38 1720
4172.99 1798
4173.60 1810
4174.21 1753
4174.82 1903
4175.43 1808
4176.04 1765
4176.65 1794
4177.26 1796
4177.87 1821
4178.48 1769
4179.09 1819
4179.70 1928
4180.31 1823
4180.92 1860
4181.53 1863
4182.14 1858
4182.75 1901
4183.36 1756
4183.97 1700
4184.58 1715
4185.19 1825
4185.80 1833
4186.41 1904
4187.02 1664
4187.63 1590
4188.24 1706
4188.85 1635
4189.46 1492
4190.07 1602
4190.68 1550
4191.29 1644
4191.90 1728
4192.51 1664
4193.13 1753
4193.74 1844
4194.35 1840
4194.96 1839
4195.57 1848
4196.18 1914
4196.79 2128
4197.40 2110
4198.01 2035
4198.62 2012
4199.24 2189
4199.85 2167
4200.46 2141
4201.07 1996
4201.68 2050
4202.29 1857
4202.90 1855
4203.52 1847
4204.13 1875
4204.74 1797
4205.35 1851
4205.96 1928
4206.57 1762
4207.19 1705
4207.80 1857
4208.41 1833
4209.02 1828
4209.63 1801
4210.25 1840
4210.86 1899
4211.47 1927
4212.08 1759
4212.69 1669
4213.31 1780
4213.92 1884
4214.53 1817
4215.14 1826
4215.76 1784
4216.37 1867
4216.98 1816
4217.59 1676
4218.21 1753
4218.82 1708
4219.43 1796
4220.04 2020
4220.66 2085
4221.27 2290
4221.88 2141
4222.50 2240
4223.11 2433
4223.72 2433
4224.33 2518
4224.95 2636
4225.56 2755
4226.17 2680
4226.79 2840
4227.40 2854
4228.01 2848
4228.63 2875
4229.24 2970
4229.85 2781
4230.47 2743
4231.08 2702
4231.69 2697
4232.31 2970
4232.92 2854
4233.54 2826
4234.15 2636
4234.76 2733
4235.38 2896
4235.99 2770
4236.61 2909
4237.22 2761
4237.83 2896
4238.45 3168
4239.06 3028
4239.68 2957
4240.29 3117
4240.90 2680
4241.52 2563
4242.13 2535
4242.75 2603
4243.36 2175
4243.98 2269
4244.59 2128
4245.21 2101
4245.82 2109
4246.43 1956
4247.05 2093
4247.66 2145
4248.28 2124
4248.89 2117
4249.51 2121
4250.12 2107
4250.74 2199
4251.35 2207
4251.97 2218
4252.58 2044
4253.20 1906
4253.81 2019
4254.43 2143
4255.04 1907
4255.66 1964
4256.28 1918
4256.89 2063
4257.51 2100
4258.12 2018
4258.74 1958
4259.35 2002
4259.97 2087
4260.58 1974
4261.20 1888
4261.82 1863
4262.43 1880
4263.05 1864
4263.66 2016
4264.28 1953
4264.90 2068
4265.51 2016
4266.13 2050
4266.74 1995
4267.36 1853
4267.98 1956
4268.59 2052
4269.21 2163
4269.82 2105
4270.44 2111
4271.06 1903
4271.67 2024
4272.29 2008
4272.91 1843
4273.52 2053
4274.14 1947
4274.76 1925
4275.37 1984
4275.99 1869
4276.61 1809
4277.22 1862
4277.84 1814
4278.46 1913
4279.08 1970
4279.69 1928
4280.31 1955
4280.93 1852
4281.54 1909
4282.16 1809
4282.78 1877
4283.40 1789
4284.01 1802
4284.63 1775
4285.25 1784
4285.87 1741
4286.48 1775
4287.10 1800
4287.72 1685
4288.34 1620
4288.95 1845
4289.57 1834
4290.19 1713
4290.81 1744
4291.43 1797
4292.04 1726
4292.66 1881
4293.28 1741
4293.90 1672
4294.52 1592
4295.13 1586
4295.75 1692
4296.37 1588
4296.99 1608
4297.61 1765
4298.23 1694
4298.84 1637
4299.46 1681
4300.08 1770
4300.70 1745
4301.32 1777
4301.94 1639
4302.56 1612
4303.17 1495
4303.79 1587
4304.41 1779
4305.03 1681
4305.65 1702
4306.27 1814
4306.89 1722
4307.51 1775
4308.13 1735
4308.75 1696
4309.36 1794
4309.98 1776
4310.60 1658
4311.22 1656
4311.84 1726
4312.46 1710
4313.08 1758
4313.70 1675
4314.32 1637
4314.94 1670
4315.56 1779
4316.18 1722
4316.80 1659
4317.42 1750
4318.04 1725
4318.66 1793
4319.28 1818
4319.90 1719
4320.52 1880
4321.14 1957
4321.76 1845
4322.38 1686
4323.00 1781
4323.62 1708
4324.24 1737
4324.86 1818
4325.48 1808
4326.10 2024
4326.72 2007
4327.34 1818
4327.96 1986
4328.58 2093
4329.20 2014
4329.82 1987
4330.44 1991
4331.07 1920
4331.69 2020
4332.31 2044
4332.93 2019
4333.55 1854
4334.17 1941
4334.79 1831
4335.41 1808
4336.03 1855
4336.65 1890
4337.28 1984
4337.90 2178
4338.52 2133
4339.14 2068
4339.76 2376
4340.38 2275
4341.00 2558
4341.63 2595
4342.25 2398
4342.87 2373
4343.49 2365
4344.11 2253
4344.73 2269
4345.36 2390
4345.98 2478
4346.60 2469
4347.22 2455
4347.84 2712
4348.47 2802
4349.09 2989
4349.71 3078
4350.33 3507
4350.95 3698
4351.58 3607
4352.20 3326
4352.82 3147
4353.44 2691
4354.07 2623
4354.69 2558
4355.31 2434
4355.93 2302
4356.56 2202
4357.18 2227
4357.80 2041
4358.42 1950
4359.05 2168
4359.67 2032
4360.29 1951
4360.92 2116
4361.54 2097
4362.16 2079
4362.78 2174
4363.41 2114
4364.03 1992
4364.65 2123
4365.28 2046
4365.90 2015
4366.52 1840
4367.15 2131
4367.77 2063
4368.39 2004
4369.02 2089
4369.64 2164
4370.26 2116
4370.89 1928
4371.51 1921
4372.14 1712
4372.76 1736
4373.38 1661
4374.01 1710
4374.63 1761
4375.25 1713
4375.88 1784
4376.50 1588
4377.13 1585
4377.75 1554
4378.37 1731
4379.00 1746
4379.62 1811
4380.25 1816
4380.87 1808
4381.50 1768
4382.12 1691
4382.75 1701
4383.37 1712
4383.99 1680
4384.62 1636
4385.24 1833
4385.87 1855
4386.49 1621
4387.12 1719
4387.74 1764
4388.37 1825
4388.99 1801
4389.62 1792
4390.24 1782
4390.87 1653
4391.49 1704
4392.12 1645
4392.74 1728
4393.37 1830
4393.99 1819
4394.62 1665
4395.24 1659
4395.87 1682
4396.49 1788
4397.12 1735
4397.75 1820
4398.37 1867
4399.00 1823
4399.62 1864
4400.25 1970
4400.87 1926
4401.50 1849
4402.13 1687
4402.75 1750
4403.38 1796
4404.00 1764
4404.63 1656
4405.26 1652
4405.88 1777
4406.51 1614
4407.13 1696
4407.76 1663
4408.39 1749
4409.01 1867
4409.64 1696
4410.27 1712
4410.89 1824
4411.52 1699
4412.15 1763
4412.77 1784
4413.40 1758
4414.03 1663
4414.65 1781
4415.28 1797
4415.91 1791
4416.53 1599
4417.16 1511
4417.79 1591
4418.41 1728
4419.04 1696
4419.67 1743
4420.30 1754
4420.92 1672
4421.55 1655
4422.18 1784
4422.80 1763
4423.43 1809
4424.06 1746
4424.69 1594
4425.31 1684
4425.94 1684
4426.57 1687
4427.20 1710
4427.82 1671
4428.45 1605
4429.08 1650
4429.71 1592
4430.34 1537
4430.96 1465
4431.59 1526
4432.22 1472
4432.85 1536
4433.48 1639
4434.10 1555
4434.73 1497
4435.36 1372
4435.99 1432
4436.62 1537
4437.25 1449
4437.87 1554
4438.50 1515
4439.13 1583
4439.76 1609
4440.39 1657
4441.02 1667
4441.64 1543
4442.27 1564
4442.90 1480
4443.53 1547
4444.16 1680
4444.79 1595
4445.42 1544
4446.05 1433
4446.68 1476
4447.30 1529
4447.93 1512
4448.56 1393
4449.19 1490
4449.82 1581
4450.45 1573
4451.08 1443
4451.71 1642
4452.34 1596
4452.97 1669
4453.60 1616
4454.23 1646
4454.86 1640
4455.49 1650
4456.12 1748
4456.75 1644
4457.38 1711
4458.01 1659
4458.64 1598
4459.27 1608
4459.90 1556
4460.53 1704
4461.16 1718
4461.79 1474
4462.42 1528
4463.05 1632
4463.68 1658
4464.31 1613
4464.94 1558
4465.57 1568
4466.20 1487
4466.83 1431
4467.46 1540
4468.09 1496
4468.72 1469
4469.35 1432
4469.98 1448
4470.61 1501
4471.24 1476
4471.87 1565
4472.50 1550
4473.13 1478
4473.77 1561
4474.40 1504
4475.03 1440
4475.66 1509
4476.29 1415
4476.92 1556
4477.55 1609
4478.18 1513
4478.82 1463
4479.45 1479
4480.08 1370
4480.71 1534
4481.34 1503
4481.97 1575
4482.60 1545
4483.24 1475
4483.87 1497
4484.50 1557
4485.13 1624
4485.76 1568
4486.39 1581
4487.03 1569
4487.66 1538
4488.29 1587
4488.92 1609
4489.55 1710
4490.19 1574
4490.82 1507
4491.45 1605
4492.08 1637
4492.71 1861
4493.35 1617
4493.98 1658
4494.61 1737
4495.24 1700
4495.88 1658
4496.51 1655
4497.14 1516
4497.77 1518
4498.41 1471
4499.04 1534
4499.67 1516
4500.31 1579
4500.94 1520
4501.57 1579
4502.20 1440
4502.84 1568
4503.47 1656
4504.10 1703
4504.74 1751
4505.37 1742
4506.00 1784
4506.64 1801
4507.27 1785
4507.90 1886
4508.54 1852
4509.17 1866
4509.80 1717
4510.44 1622
4511.07 1654
4511.70 1672
4512.34 1642
4512.97 1702
4513.60 1742
4514.24 1681
4514.87 1650
4515.51 1642
4516.14 1655
4516.77 1762
4517.41 1717
4518.04 1837
4518.68 1743
4519.31 1647
4519.94 1685
4520.58 1642
4521.21 1517
4521.85 1629
4522.48 1530
4523.12 1631
4523.75 1550
4524.39 1633
4525.02 1590
4525.65 1594
4526.29 1561
4526.92 1684
4527.56 1820
4528.19 1702
4528.83 1708
4529.46 1774
4530.10 1931
4530.73 1956
4531.37 2027
4532.00 2260
4532.64 2583
4533.27 2905
4533.91 2955
4534.54 3177
4535.18 3435
4535.81 3449
4536.45 3631
4537.09 3353
4537.72 3208
4538.36 3099
4538.99 2911
4539.63 2703
4540.26 2375
4540.90 2116
4541.53 2009
4542.17 2027
4542.81 1903
4543.44 1834
4544.08 1748
4544.71 1685
4545.35 1646
4545.99 1557
4546.62 1569
4547.26 1692
4547.89 1827
4548.53 1702
4549.17 1683
4549.80 1809
4550.44 1801
4551.08 1702
4551.71 1806
4552.35 1929
4552.98 1835
4553.62 1788
4554.26 1897
4554.89 1904
4555.53 1787
4556.17 1699
4556.80 1788
4557.44 1741
4558.08 1738
4558.72 1643
4559.35 1585
4559.99 1695
4560.63 1595
4561.26 1620
4561.90 1677
4562.54 1631
4563.17 1581
4563.81 1642
4564.45 1543
4565.09 1615
4565.72 1676
4566.36 1703
4567.00 1618
4567.64 1560
4568.27 1539
4568.91 1839
4569.55 1722
4570.19 1748
4570.82 1873
4571.46 1734
4572.10 1669
4572.74 1698
4573.38 1699
4574.01 1744
4574.65 1777
4575.29 1854
4575.93 1792
4576.57 1709
4577.20 1678
4577.84 1572
4578.48 1598
4579.12 1577
4579.76 1670
4580.40 1555
4581.04 1544
4581.67 1613
4582.31 1713
4582.95 1717
4583.59 1553
4584.23 1571
4584.87 1625
4585.51 1632
4586.14 1546
4586.78 1616
4587.42 1679
4588.06 1681
4588.70 1750
4589.34 1703
4589.98 1729
4590.62 1607
4591.26 1614
4591.90 1707
4592.54 1724
4593.17 1697
4593.81 1758
4594.45 1729
4595.09 1864
4595.73 1927
4596.37 1798
4597.01 1741
4597.65 1691
4598.29 1756
4598.93 1621
4599.57 1502
4600.21 1629
4600.85 1581
4601.49 1570
4602.13 1603
4602.77 1452
4603.41 1575
4604.05 1769
4604.69 1700
4605.33 1669
4605.97 1761
4606.61 1669
4607.25 1687
4607.89 1715
4608.53 1727
4609.17 1611
4609.81 1635
4610.45 1734
4611.09 1842
4611.73 1716
4612.38 1726
4613.02 1704
4613.66 1802
4614.30 1794
4614.94 1828
4615.58 1687
4616.22 1715
4616.86 1726
4617.50 1776
4618.14 1803
4618.78 1654
4619.43 1666
4620.07 1627
4620.71 1637
4621.35 1723
4621.99 1668
4622.63 1559
4623.27 1591
4623.91 1563
4624.56 1540
4625.20 1499
4625.84 1534
4626.48 1618
4627.12 1526
4627.76 1543
4628.41 1573
4629.05 1530
4629.69 1467
4630.33 1553
4630.97 1528
4631.62 1647
4632.26 1620
4632.90 1539
4633.54 1599
4634.18 1607
4634.83 1585
4635.47 1627
4636.11 1592
4636.75 1652
4637.40 1638
4638.04 1594
4638.68 1784
4639.32 1695
4639.97 1860
4640.61 1857
4641.25 1878
4641.89 1862
4642.54 1778
4643.18 1856
4643.82 1992
4644.46 1921
4645.11 1764
4645.75 1845
4646.39 1809
4647.04 1699
4647.68 1649
4648.32 1702
4648.97 1573
4649.61 1663
4650.25 1558
4650.90 1575
4651.54 1557
4652.18 1700
4652.83 1681
4653.47 1608
4654.11 1772
4654.76 1765
4655.40 1731
4656.04 1701
4656.69 1752
4657.33 1828
4657.98 1753
4658.62 1677
4659.26 1648
4659.91 1748
4660.55 1643
4661.20 1482
4661.84 1522
4662.48 1576
4663.13 1539
4663.77 1577
4664.42 1577
4665.06 1518
4665.71 1589
4666.35 1437
4666.99 1518
4667.64 1487
4668.28 1532
4668.93 1630
4669.57 1482
4670.22 1451
4670.86 1476
4671.51 1515
4672.15 1394
4672.80 1495
4673.44 1502
4674.09 1429
4674.73 1514
4675.38 1482
4676.02 1543
4676.67 1544
4677.31 1523
4677.96 1564
4678.60 1449
4679.25 1434
4679.89 1498
4680.54 1580
4681.18 1538
4681.83 1411
4682.47 1415
4683.12 1558
4683.77 1495
4684.41 1605
4685.06 1615
4685.70 1618
4686.35 1590
4686.99 1577
4687.64 1518
4688.29 1605
4688.93 1666
4689.58 1414
4690.22 1510
4690.87 1603
4691.52 1580
4692.16 1647
4692.81 1455
4693.45 1407
4694.10 1442
4694.75 1505
4695.39 1576
4696.04 1635
4696.69 1517
4697.33 1624
4697.98 1615
4698.63 1696
4699.27 1638
4699.92 1570
4700.57 1524
4701.21 1577
4701.86 1593
4702.51 1657
4703.15 1569
4703.80 1746
4704.45 1663
4705.10 1640
4705.74 1594
4706.39 1470
4707.04 1547
4707.68 1551
4708.33 1434
4708.98 1665
4709.63 1773
4710.27 1717
4710.92 1500
4711.57 1537
4712.22 1485
4712.86 1627
4713.51 1590
4714.16 1682
4714.81 1629
4715.45 1472
4716.10 1682
4716.75 1607
4717.40 1586
4718.05 1548
4718.69 1557
4719.34 1598
4719.99 1543
4720.64 1498
4721.29 1474
4721.94 1492
4722.58 1543
4723.23 1724
4723.88 1523
4724.53 1681
4725.18 1776
4725.83 1706
4726.47 1588
4727.12 1654
4727.77 1878
4728.42 1912
4729.07 1856
4729.72 1808
4730.37 1793
4731.02 1812
4731.66 1753
4732.31 1576
4732.96 1620
4733.61 1645
4734.26 1587
4734.91 1660
4735.56 1648
4736.21 1560
4736.86 1626
4737.51 1534
4738.16 1575
4738.81 1461
4739.45 1471
4740.10 1467
4740.75 1488
4741.40 1608
4742.05 1696
4742.70 1725
4743.35 1606
4744.00 1648
4744.65 1673
4745.30 1636
4745.95 1610
4746.60 1543
4747.25 1547
4747.90 1649
4748.55 1592
4749.20 1726
4749.85 1652
4750.50 1648
4751.15 1810
4751.80 1567
4752.45 1508
4753.10 1685
4753.75 1838
4754.40 1826
4755.05 1787
4755.71 1745
4756.36 1828
4757.01 1865
4757.66 1815
4758.31 1827
4758.96 1788
4759.61 1854
4760.26 1837
4760.91 1699
4761.56 1744
4762.21 1746
4762.86 1752
4763.52 1651
4764.17 1612
4764.82 1628
4765.47 1657
4766.12 1648
4766.77 1625
4767.42 1647
4768.07 1820
4768.73 1765
4769.38 2054
4770.03 2079
4770.68 2044
4771.33 2005
4771.98 1973
4772.64 1924
4773.29 1803
4773.94 1816
4774.59 1682
4775.24 1695
4775.89 1582
4776.55 1554
4777.20 1603
4777.85 1587
4778.50 1678
4779.15 1573
4779.81 1544
4780.46 1604
4781.11 1475
4781.76 1592
4782.42 1546
4783.07 1626
4783.72 1633
4784.37 1628
4785.03 1638
4785.68 1665
4786.33 1481
4786.98 1615
4787.64 1565
4788.29 1547
4788.94 1551
4789.60 1595
4790.25 1611
4790.90 1544
4791.55 1594
4792.21 1506
4792.86 1546
4793.51 1635
4794.17 1746
4794.82 1671
4795.47 1488
4796.13 1461
4796.78 1493
4797.43 1418
4798.09 1434
4798.74 1512
4799.39 1535
4800.05 1589
4800.70 1509
4801.36 1528
4802.01 1594
4802.66 1485
4803.32 1572
4803.97 1577
4804.62 1616
4805.28 1623
4805.93 1454
4806.59 1561
4807.24 1675
4807.89 1641
4808.55 1572
4809.20 1605
4809.86 1560
4810.51 1622
4811.17 1559
4811.82 1566
4812.47 1520
4813.13 1504
4813.78 1491
4814.44 1513
4815.09 1528
4815.75 1499
4816.40 1484
4817.06 1448
4817.71 1528
4818.37 1609
4819.02 1533
4819.68 1524
4820.33 1647
4820.99 1541
4821.64 1677
4822.30 1683
4822.95 1643
4823.61 1672
4824.26 1658
4824.92 1875
4825.57 1790
4826.23 1797
4826.88 1845
4827.54 1839
4828.19 1873
4828.85 1944
4829.51 1791
4830.16 1982
4830.82 1862
4831.47 1693
4832.13 1721
4832.78 1830
4833.44 1869
4834.10 1812
4834.75 1815
4835.41 1679
4836.06 1844
4836.72 1796
4837.38 1867
4838.03 1899
4838.69 1845
4839.34 1931
4840.00 2122
4840.66 2388
4841.31 2196
4841.97 2314
4842.63 2363
4843.28 2250
4843.94 2176
4844.60 2213
4845.25 2208
4845.91 2019
4846.57 1939
4847.22 1828
4847.88 1823
4848.54 1849
4849.19 1894
4849.85 1989
4850.51 1927
4851.17 1934
4851.82 1841
4852.48 1930
4853.14 1997
4853.79 1917
4854.45 2045
4855.11 2110
4855.77 1988
4856.42 1969
4857.08 1831
4857.74 1905
4858.40 2029
4859.05 1990
4859.71 1929
4860.37 2115
4861.03 2193
4861.68 2173
4862.34 2235
4863.00 2063
4863.66 2096
4864.32 2133
4864.97 2126
4865.63 2164
4866.29 2133
4866.95 2146
4867.61 2034
4868.26 2100
4868.92 2127
4869.58 2150
4870.24 2124
4870.90 2158
4871.56 2205
4872.21 2100
4872.87 2120
4873.53 2157
4874.19 2151
4874.85 2089
4875.51 2058
4876.17 2036
4876.83 2028
4877.48 2106
4878.14 2079
4878.80 1895
4879.46 1837
4880.12 1807
4880.78 2049
4881.44 2069
4882.10 1962
4882.76 2031
4883.42 2054
4884.08 1921
4884.73 1746
4885.39 1778
4886.05 1864
4886.71 1901
4887.37 1723
4888.03 1776
4888.69 1851
4889.35 1664
4890.01 1588
4890.67 1536
4891.33 1626
4891.99 1593
4892.65 1682
4893.31 1802
4893.97 1774
4894.63 1627
4895.29 1717
4895.95 1693
4896.61 1692
4897.27 1833
4897.93 1714
4898.59 1685
4899.25 1798
4899.91 1623
4900.57 1534
4901.23 1672
4901.89 1694
4902.55 1680
4903.21 1697
4903.88 1635
4904.54 1691
4905.20 1588
4905.86 1560
4906.52 1580
4907.18 1506
4907.84 1538
4908.50 1676
4909.16 1558
4909.82 1558
4910.48 1413
4911.15 1423
4911.81 1602
4912.47 1571
4913.13 1607
4913.79 1623
4914.45 1552
4915.11 1506
4915.77 1503
4916.44 1518
4917.10 1538
4917.76 1464
4918.42 1449
4919.08 1543
4919.74 1470
4920.41 1399
4921.07 1411
4921.73 1462
4922.39 1617
4923.05 1446
4923.72 1501
4924.38 1399
4925.04 1469
4925.70 1536
4926.36 1474
4927.03 1412
4927.69 1596
4928.35 1575
4929.01 1494
4929.67 1382
4930.34 1336
4931.00 1444
4931.66 1402
4932.32 1471
4932.99 1533
4933.65 1623
4934.31 1552
4934.98 1521
4935.64 1510
4936.30 1377
4936.96 1342
4937.63 1446
4938.29 1559
4938.95 1529
4939.62 1438
4940.28 1567
4940.94 1490
4941.61 1462
4942.27 1416
4942.93 1464
4943.60 1478
4944.26 1541
4944.92 1478
4945.59 1396
4946.25 1459
4946.91 1415
4947.58 1524
4948.24 1489
4948.90 1521
4949.57 1384
4950.23 1417
4950.89 1368
4951.56 1346
4952.22 1458
4952.89 1416
4953.55 1439
4954.21 1359
4954.88 1380
4955.54 1395
4956.21 1461
4956.87 1459
4957.53 1369
4958.20 1371
4958.86 1422
4959.53 1381
4960.19 1358
4960.86 1483
4961.52 1389
4962.19 1427
4962.85 1460
4963.52 1412
4964.18 1493
4964.84 1482
4965.51 1453
4966.17 1468
4966.84 1584
4967.50 1580
4968.17 1470
4968.83 1487
4969.50 1510
4970.16 1607
4970.83 1626
4971.49 1450
4972.16 1460
4972.82 1550
4973.49 1539
4974.16 1381
4974.82 1420
4975.49 1419
4976.15 1445
4976.82 1306
4977.48 1349
4978.15 1458
4978.81 1392
4979.48 1322
4980.15 1352
4980.81 1366
4981.48 1452
4982.14 1502
4982.81 1480
4983.48 1500
4984.14 1504
4984.81 1471
4985.47 1458
4986.14 1452
4986.81 1442
4987.47 1445
4988.14 1433
4988.80 1447
4989.47 1350
4990.14 1430
4990.80 1423
4991.47 1542
4992.14 1513
4992.80 1521
4993.47 1445
4994.14 1435
4994.80 1393
4995.47 1308
4996.14 1454
4996.80 1465
4997.47 1428
4998.14 1523
4998.81 1398
4999.47 1445
5000.14 1468
5000.81 1372
5001.47 1371
5002.14 1410
5002.81 1417
5003.48 1457
5004.14 1493
5004.81 1410
5005.48 1323
5006.15 1398
5006.81 1420
5007.48 1364
5008.15 1469
5008.82 1569
5009.48 1483
5010.15 1505
5010.82 1373
5011.49 1408
5012.16 1428
5012.82 1487
5013.49 1481
5014.16 1500
5014.83 1519
5015.50 1575
5016.16 1536
5016.83 1481
5017.50 1387
5018.17 1469
5018.84 1497
5019.50 1434
5020.17 1522
5020.84 1559
5021.51 1543
5022.18 1652
5022.85 1731
5023.52 1792
5024.19 1887
5024.85 2100
5025.52 2279
5026.19 2299
5026.86 2352
5027.53 2312
5028.20 2420
5028.87 2361
5029.54 2145
5030.21 1979
5030.87 1904
5031.54 1808
5032.21 1622
5032.88 1565
5033.55 1492
5034.22 1512
5034.89 1438
5035.56 1389
5036.23 1432
5036.90 1467
5037.57 1424
5038.24 1379
5038.91 1440
5039.58 1359
5040.25 1506
5040.92 1463
5041.59 1398
5042.26 1473
5042.93 1476
5043.60 1457
5044.27 1441
5044.94 1495
5045.61 1425
5046.28 1348
5046.95 1436
5047.62 1425
5048.29 1460
5048.96 1389
5049.63 1405
5050.30 1524
5050.97 1484
5051.64 1562
5052.31 1524
5052.98 1477
5053.65 1497
5054.32 1471
5054.99 1356
5055.66 1402
5056.34 1398
5057.01 1327
5057.68 1398
5058.35 1449
5059.02 1436
5059.69 1228
5060.36 1345
5061.03 1422
5061.70 1354
5062.38 1375
5063.05 1376
5063.72 1477
5064.39 1483
5065.06 1308
5065.73 1385
5066.40 1446
5067.08 1461
5067.75 1372
5068.42 1430
5069.09 1434
5069.76 1423
5070.43 1415
5071.11 1426
5071.78 1407
5072.45 1408
5073.12 1408
5073.79 1295
5074.47 1325
5075.14 1325
5075.81 1379
5076.48 1416
5077.15 1341
5077.83 1442
5078.50 1397
5079.17 1384
5079.84 1451
5080.52 1470
5081.19 1463
5081.86 1486
5082.53 1473
5083.21 1500
5083.88 1411
5084.55 1418
5085.22 1407
5085.90 1557
5086.57 1418
5087.24 1353
5087.92 1405
5088.59 1370
5089.26 1451
5089.93 1476
5090.61 1436
5091.28 1462
5091.95 1507
5092.63 1577
5093.30 1588
5093.97 1626
5094.65 1641
5095.32 1699
5095.99 1511
5096.67 1648
5097.34 1638
5098.02 1659
5098.69 1562
5099.36 1420
5100.04 1547
5100.71 1397
5101.38 1366
5102.06 1368
5102.73 1383
5103.41 1399
5104.08 1390
5104.75 1363
5105.43 1310
5106.10 1411
5106.78 1404
5107.45 1386
5108.12 1341
5108.80 1454
5109.47 1528
5110.15 1531
5110.82 1440
5111.50 1472
5112.17 1391
5112.85 1428
5113.52 1449
5114.20 1425
5114.87 1396
5115.54 1420
5116.22 1397
5116.89 1505
5117.57 1438
5118.24 1442
5118.92 1383
5119.59 1466
5120.27 1476
5120.94 1434
5121.62 1481
5122.30 1486
5122.97 1375
5123.65 1408
5124.32 1423
5125.00 1433
5125.67 1458
5126.35 1418
5127.02 1360
5127.70 1380
5128.37 1452
5129.05 1376
5129.73 1312
5130.40 1393
5131.08 1487
5131.75 1475
5132.43 1375
5133.10 1324
5133.78 1350
5134.46 1430
5135.13 1368
5135.81 1393
5136.49 1388
5137.16 1445
5137.84 1433
5138.51 1419
5139.19 1421
5139.87 1460
5140.54 1500
5141.22 1396
5141.90 1392
5142.57 1403
5143.25 1402
5143.93 1345
5144.60 1429
5145.28 1419
5145.96 1474
5146.63 1349
5147.31 1401
5147.99 1322
5148.66 1357
5149.34 1318
5150.02 1323
5150.69 1242
5151.37 1306
5152.05 1402
5152.73 1261
5153.40 1401
5154.08 1330
5154.76 1284
5155.44 1297
5156.11 1305
5156.79 1268
5157.47 1268
5158.15 1294
5158.82 1407
5159.50 1307
5160.18 1366
5160.86 1310
5161.53 1328
5162.21 1141
5162.89 1215
5163.57 1350
5164.25 1343
5164.92 1335
5165.60 1301
5166.28 1412
5166.96 1334
5167.64 1342
5168.31 1402
5168.99 1347
5169.67 1398
5170.35 1497
5171.03 1492
5171.71 1469
5172.39 1471
5173.06 1327
5173.74 1343
5174.42 1382
5175.10 1330
5175.78 1336
5176.46 1287
5177.14 1256
5177.82 1280
5178.49 1398
5179.17 1335
5179.85 1329
5180.53 1413
5181.21 1354
5181.89 1347
5182.57 1277
5183.25 1225
5183.93 1305
5184.61 1345
5185.29 1363
5185.97 1362
5186.64 1388
5187.32 1191
5188.00 1274
5188.68 1283
5189.36 1162
5190.04 1284
5190.72 1224
5191.40 1309
5192.08 1372
5192.76 1225
5193.44 1325
5194.12 1220
5194.80 1260
5195.48 1293
5196.16 1276
5196.84 1242
5197.52 1184
5198.20 1261
5198.88 1161
5199.56 1142
5200.24 1144
5200.92 1366
5201.60 1293
5202.28 1259
5202.96 1251
5203.65 1244
5204.33 1209
5205.01 1343
5205.69 1364
5206.37 1354
5207.05 1379
5207.73 1300
5208.41 1294
5209.09 1344
5209.77 1259
5210.45 1298
5211.13 1281
5211.82 1262
5212.50 1362
5213.18 1353
5213.86 1290
5214.54 1357
5215.22 1374
5215.90 1375
5216.58 1346
5217.27 1374
5217.95 1438
5218.63 1427
5219.31 1421
5219.99 1362
5220.67 1262
5221.36 1234
5222.04 1222
5222.72 1251
5223.40 1308
5224.08 1278
5224.77 1223
5225.45 1162
5226.13 1329
5226.81 1312
5227.49 1377
5228.18 1355
5228.86 1367
5229.54 1345
5230.22 1219
5230.91 1201
5231.59 1233
5232.27 1127
5232.95 1240
5233.63 1325
5234.32 1263
5235.00 1270
5235.68 1225
5236.37 1279
5237.05 1301
5237.73 1341
5238.41 1335
5239.10 1283
5239.78 1380
5240.46 1358
5241.15 1423
5241.83 1407
5242.51 1315
5243.20 1323
5243.88 1294
5244.56 1295
5245.24 1281
5245.93 1354
5246.61 1358
5247.29 1387
5247.98 1353
5248.66 1438
5249.35 1515
5250.03 1366
5250.71 1431
5251.40 1494
5252.08 1650
5252.76 1614
5253.45 1631
5254.13 1647
5254.82 1595
5255.50 1656
5256.18 1498
5256.87 1499
5257.55 1435
5258.24 1453
5258.92 1359
5259.60 1338
5260.29 1384
5260.97 1339
5261.66 1257
5262.34 1256
5263.03 1286
5263.71 1315
5264.40 1373
5265.08 1281
5265.76 1375
5266.45 1328
5267.13 1288
5267.82 1427
5268.50 1403
5269.19 1424
5269.87 1396
5270.56 1329
5271.24 1357
5271.93 1261
5272.61 1245
5273.30 1245
5273.98 1346
5274.67 1216
5275.35 1285
5276.04 1375
5276.72 1397
5277.41 1405
5278.10 1309
5278.78 1254
5279.47 1275
5280.15 1332
5280.84 1331
5281.52 1411
5282.21 1374
5282.89 1362
5283.58 1390
5284.27 1537
5284.95 1550
5285.64 1540
5286.32 1547
5287.01 1465
5287.70 1568
5288.38 1459
5289.07 1518
5289.75 1493
5290.44 1370
5291.13 1341
5291.81 1389
5292.50 1349
5293.19 1382
5293.87 1345
5294.56 1410
5295.25 1412
5295.93 1420
5296.62 1358
5297.31 1425
5297.99 1462
5298.68 1515
5299.37 1480
5300.05 1403
5300.74 1401
5301.43 1457
5302.11 1384
5302.80 1387
5303.49 1527
5304.18 1475
5304.86 1396
5305.55 1476
5306.24 1383
5306.92 1478
5307.61 1537
5308.30 1454
5308.99 1425
5309.67 1373
5310.36 1337
5311.05 1353
5311.74 1466
5312.42 1446
5313.11 1452
5313.80 1488
5314.49 1374
5315.18 1472
5315.86 1426
5316.55 1471
5317.24 1378
5317.93 1267
5318.62 1380
5319.30 1404
5319.99 1360
5320.68 1480
5321.37 1588
5322.06 1510
5322.74 1589
5323.43 1639
5324.12 1660
5324.81 1616
5325.50 1540
5326.19 1545
5326.88 1567
5327.56 1529
5328.25 1453
5328.94 1443
5329.63 1526
5330.32 1388
5331.01 1482
5331.70 1451
5332.39 1457
5333.07 1468
5333.76 1403
5334.45 1463
5335.14 1381
5335.83 1423
5336.52 1488
5337.21 1453
5337.90 1490
5338.59 1511
5339.28 1498
5339.97 1516
5340.66 1580
5341.35 1486
5342.04 1540
5342.73 1461
5343.42 1404
5344.10 1476
5344.79 1505
5345.48 1504
5346.17 1623
5346.86 1635
5347.55 1549
5348.24 1628
5348.93 1686
5349.62 1601
5350.31 1690
5351.00 1794
5351.69 1952
5352.39 1848
5353.08 1997
5353.77 2194
5354.46 2346
5355.15 2433
5355.84 2598
5356.53 2715
5357.22 2543
5357.91 2393
5358.60 2187
5359.29 2019
5359.98 1964
5360.67 1824
5361.36 1634
5362.05 1612
5362.74 1522
5363.44 1473
5364.13 1412
5364.82 1461
5365.51 1545
5366.20 1536
5366.89 1531
5367.58 1417
5368.27 1493
5368.96 1481
5369.66 1511
5370.35 1376
5371.04 1413
5371.73 1343
5372.42 1264
5373.11 1298
5373.81 1405
5374.50 1453
5375.19 1320
5375.88 1308
5376.57 1385
5377.26 1326
5377.96 1229
5378.65 1417
5379.34 1329
5380.03 1373
5380.72 1439
5381.42 1283
5382.11 1345
5382.80 1226
5383.49 1216
5384.18 1353
5384.88 1459
5385.57 1334
5386.26 1268
5386.95 1266
5387.65 1277
5388.34 1305
5389.03 1368
5389.72 1227
5390.42 1275
5391.11 1356
5391.80 1375
5392.50 1492
5393.19 1494
5393.88 1498
5394.57 1435
5395.27 1447
5395.96 1432
5396.65 1464
5397.35 1410
5398.04 1371
5398.73 1410
5399.43 1459
5400.12 1445
5400.81 1478
5401.51 1429
5402.20 1442
5402.89 1388
5403.59 1288
5404.28 1337
5404.97 1395
5405.67 1237
5406.36 1284
5407.06 1417
5407.75 1395
5408.44 1370
5409.14 1372
5409.83 1320
5410.53 1324
5411.22 1381
5411.91 1505
5412.61 1361
5413.30 1316
5414.00 1345
5414.69 1362
5415.38 1369
5416.08 1457
5416.77 1341
5417.47 1398
5418.16 1487
5418.86 1418
5419.55 1358
5420.25 1390
5420.94 1405
5421.64 1430
5422.33 1258
5423.03 1318
5423.72 1345
5424.41 1338
5425.11 1398
5425.80 1458
5426.50 1430
5427.19 1498
5427.89 1553
5428.59 1331
5429.28 1253
5429.98 1361
5430.67 1438
5431.37 1386
5432.06 1426
5432.76 1452
5433.45 1398
5434.15 1384
5434.84 1468
5435.54 1484
5436.23 1487
5436.93 1368
5437.63 1426
5438.32 1452
5439.02 1400
5439.71 1575
5440.41 1517
5441.11 1506
5441.80 1494
5442.50 1448
5443.19 1496
5443.89 1516
5444.59 1398
5445.28 1454
5445.98 1539
5446.68 1456
5447.37 1523
5448.07 1563
5448.76 1638
5449.46 1672
5450.16 1747
5450.85 1989
5451.55 1900
5452.25 1990
5452.94 2146
5453.64 2159
5454.34 2057
5455.03 1824
5455.73 1806
5456.43 1884
5457.13 1794
5457.82 1685
5458.52 1622
5459.22 1589
5459.91 1478
5460.61 1552
5461.31 1461
5462.01 1532
5462.70 1630
5463.40 1595
5464.10 1628
5464.80 1731
5465.49 1663
5466.19 1898
5466.89 1998
5467.59 1991
5468.28 1917
5468.98 2111
5469.68 2193
5470.38 2080
5471.07 2017
5471.77 1996
5472.47 1883
5473.17 1890
5473.87 1876
5474.56 1637
5475.26 1592
5475.96 1676
5476.66 1543
5477.36 1564
5478.06 1690
5478.75 1720
5479.45 1728
5480.15 1609
5480.85 1818
5481.55 1734
5482.25 1687
5482.95 1834
5483.64 1820
5484.34 1965
5485.04 2008
5485.74 2016
5486.44 2114
5487.14 1972
5487.84 1855
5488.54 1801
5489.23 1827
5489.93 1761
5490.63 1836
5491.33 1961
5492.03 1818
5492.73 1873
5493.43 1822
5494.13 1682
5494.83 1741
5495.53 1725
5496.23 1837
5496.93 1893
5497.63 1946
5498.33 1916
5499.03 1869
5499.73 1874
5500.43 1817
5501.13 1937
5501.83 2274
5502.53 2298
5503.23 2312
5503.93 2690
5504.63 2764
5505.33 2856
5506.03 2876
5506.73 2798
5507.43 2845
5508.13 2608
5508.83 2501
5509.53 2267
5510.23 2078
5510.93 1953
5511.63 1795
5512.33 1908
5513.03 1842
5513.73 1780
5514.43 1912
5515.13 1747
5515.83 1807
5516.53 1869
5517.23 1742
5517.93 1760
5518.64 1845
5519.34 1842
5520.04 1837
5520.74 1859
5521.44 1792
5522.14 1815
5522.84 1907
5523.54 1953
5524.24 1908
5524.95 1790
5525.65 1820
5526.35 1900
5527.05 1847
5527.75 1772
5528.45 1600
5529.15 1656
5529.86 1729
5530.56 1561
5531.26 1454
5531.96 1560
5532.66 1512
5533.36 1618
5534.07 1438
5534.77 1408
5535.47 1451
5536.17 1369
5536.87 1414
5537.58 1451
5538.28 1536
5538.98 1468
5539.68 1488
5540.39 1478
5541.09 1463
5541.79 1476
5542.49 1438
5543.20 1423
5543.90 1450
5544.60 1381
5545.30 1391
5546.01 1515
5546.71 1517
5547.41 1452
5548.11 1480
5548.82 1487
5549.52 1514
5550.22 1450
5550.93 1521
5551.63 1463
5552.33 1382
5553.03 1466
5553.74 1604
5554.44 1543
5555.14 1391
5555.85 1464
5556.55 1466
5557.25 1508
5557.96 1379
5558.66 1327
5559.36 1316
5560.07 1405
5560.77 1355
5561.48 1322
5562.18 1402
5562.88 1467
5563.59 1439
5564.29 1441
5564.99 1421
5565.70 1383
5566.40 1312
5567.11 1382
5567.81 1376
5568.51 1345
5569.22 1313
5569.92 1362
5570.63 1366
5571.33 1361
5572.04 1412
5572.74 1355
5573.44 1395
5574.15 1286
5574.85 1301
5575.56 1367
5576.26 1460
5576.97 1327
5577.67 1320
5578.38 1292
5579.08 1258
5579.79 1339
5580.49 1380
5581.20 1378
5581.90 1462
5582.61 1476
5583.31 1410
5584.02 1410
5584.72 1276
5585.43 1331
5586.13 1391
5586.84 1328
5587.54 1329
5588.25 1190
5588.95 1253
5589.66 1373
5590.36 1276
5591.07 1232
5591.77 1312
5592.48 1390
5593.19 1346
5593.89 1265
5594.60 1287
5595.30 1265
5596.01 1336
5596.71 1277
5597.42 1326
5598.13 1360
5598.83 1271
5599.54 1272
5600.24 1177
5600.95 1261
5601.66 1281
5602.36 1257
5603.07 1262
5603.78 1356
5604.48 1317
5605.19 1275
5605.89 1084
5606.60 1271
5607.31 1177
5608.01 1187
5608.72 1337
5609.43 1293
5610.13 1215
5610.84 1125
5611.55 1186
5612.25 1121
5612.96 1180
5613.67 1247
5614.38 1318
5615.08 1299
5615.79 1382
5616.50 1310
5617.20 1261
5617.91 1199
5618.62 1319
5619.33 1306
5620.03 1234
5620.74 1197
5621.45 1212
5622.15 1208
5622.86 1173
5623.57 1300
5624.28 1272
5624.99 1271
5625.69 1260
5626.40 1246
5627.11 1158
5627.82 1250
5628.52 1277
5629.23 1287
5629.94 1212
5630.65 1222
5631.36 1242
5632.06 1192
5632.77 1295
5633.48 1343
5634.19 1221
5634.90 1201
5635.61 1175
5636.31 1330
5637.02 1216
5637.73 1234
5638.44 1339
5639.15 1354
5639.86 1388
5640.56 1310
5641.27 1349
5641.98 1370
5642.69 1362
5643.40 1323
5644.11 1174
5644.82 1252
5645.53 1348
5646.24 1328
5646.94 1266
5647.65 1333
5648.36 1408
5649.07 1381
5649.78 1264
5650.49 1322
5651.20 1318
5651.91 1225
5652.62 1237
5653.33 1259
5654.04 1424
5654.75 1301
5655.46 1360
5656.17 1303
5656.88 1373
5657.59 1450
5658.30 1430
5659.01 1392
5659.71 1534
5660.42 1400
5661.13 1473
5661.84 1468
5662.55 1495
5663.26 1444
5663.97 1416
5664.69 1445
5665.40 1443
5666.11 1338
5666.82 1257
5667.53 1346
5668.24 1351
5668.95 1391
5669.66 1338
5670.37 1308
5671.08 1349
5671.79 1302
5672.50 1553
5673.21 1544
5673.92 1497
5674.63 1416
5675.34 1466
5676.05 1470
5676.76 1422
5677.48 1418
5678.19 1350
5678.90 1450
5679.61 1339
5680.32 1254
5681.03 1294
5681.74 1284
5682.45 1354
5683.16 1328
5683.88 1369
5684.59 1314
5685.30 1235
5686.01 1214
5686.72 1235
5687.43 1265
5688.15 1368
5688.86 1218
5689.57 1277
5690.28 1276
5690.99 1266
5691.70 1289
5692.42 1263
5693.13 1288
5693.84 1411
5694.55 1411
5695.26 1302
5695.98 1197
5696.69 1249
5697.40 1462
5698.11 1330
5698.82 1266
5699.54 1282
5700.25 1293
5700.96 1259
5701.67 1242
5702.39 1281
5703.10 1272
5703.81 1266
5704.52 1291
5705.24 1254
5705.95 1251
5706.66 1198
5707.38 1213
5708.09 1191
5708.80 1257
5709.51 1208
5710.23 1267
5710.94 1296
5711.65 1257
5712.37 1347
5713.08 1295
5713.79 1259
5714.51 1170
5715.22 1263
5715.93 1368
5716.65 1201
5717.36 1235
5718.07 1262
5718.79 1168
5719.50 1204
5720.21 1235
5720.93 1211
5721.64 1198
5722.36 1219
5723.07 1290
5723.78 1213
5724.50 1308
5725.21 1386
5725.92 1263
5726.64 1187
5727.35 1209
5728.07 1316
5728.78 1275
5729.50 1282
5730.21 1223
5730.92 1318
5731.64 1337
5732.35 1374
5733.07 1344
5733.78 1427
5734.50 1468
5735.21 1511
5735.93 1324
5736.64 1269
5737.35 1364
5738.07 1313
5738.78 1337
5739.50 1386
5740.21 1337
5740.93 1267
5741.64 1309
5742.36 1365
5743.07 1302
5743.79 1327
5744.50 1415
5745.22 1382
5745.93 1389
5746.65 1391
5747.37 1379
5748.08 1417
5748.80 1460
5749.51 1323
5750.23 1194
5750.94 1267
5751.66 1399
5752.37 1319
5753.09 1362
5753.81 1336
5754.52 1365
5755.24 1383
5755.95 1473
5756.67 1593
5757.38 1572
5758.10 1621
5758.82 1597
5759.53 1581
5760.25 1603
5760.96 1650
5761.68 1716
5762.40 1569
5763.11 1492
5763.83 1422
5764.55 1516
5765.26 1401
5765.98 1364
5766.70 1489
5767.41 1528
5768.13 1438
5768.85 1386
5769.56 1373
5770.28 1465
5771.00 1495
5771.71 1501
5772.43 1390
5773.15 1439
5773.86 1513
5774.58 1427
5775.30 1405
5776.01 1329
5776.73 1408
5777.45 1355
5778.17 1441
5778.88 1439
5779.60 1432
5780.32 1429
5781.04 1459
5781.75 1476
5782.47 1550
5783.19 1482
5783.91 1457
5784.62 1512
5785.34 1486
5786.06 1508
5786.78 1493
5787.49 1602
5788.21 1464
5788.93 1492
5789.65 1566
5790.37 1490
5791.08 1514
5791.80 1457
5792.52 1617
5793.24 1513
5793.96 1596
5794.68 1657
5795.39 1646
5796.11 1731
5796.83 1729
5797.55 1768
5798.27 1738
5798.99 1731
5799.70 1897
5800.42 1961
5801.14 1976
5801.86 2052
5802.58 2239
5803.30 2610
5804.02 2966
5804.74 3286
5805.45 3262
5806.17 3517
5806.89 3388
5807.61 3118
5808.33 2912
5809.05 2671
5809.77 2279
5810.49 2126
5811.21 2244
5811.93 2027
5812.65 1984
5813.37 1951
5814.09 1839
5814.81 1818
5815.52 1855
5816.24 1802
5816.96 1920
5817.68 1992
5818.40 1849
5819.12 1735
5819.84 1804
5820.56 1857
5821.28 1783
5822.00 1701
5822.72 1810
5823.44 1785
5824.16 1727
5824.88 1690
5825.60 1654
5826.32 1741
5827.04 1709
5827.76 1680
5828.48 1510
5829.21 1491
5829.93 1514
5830.65 1514
5831.37 1519
5832.09 1486
5832.81 1620
5833.53 1652
5834.25 1436
5834.97 1488
5835.69 1423
5836.41 1452
5837.13 1464
5837.85 1383
5838.57 1462
5839.30 1454
5840.02 1534
5840.74 1455
5841.46 1443
5842.18 1440
5842.90 1460
5843.62 1537
5844.34 1575
5845.07 1570
5845.79 1501
5846.51 1503
5847.23 1430
5847.95 1395
5848.67 1370
5849.39 1497
5850.12 1359
5850.84 1300
5851.56 1409
5852.28 1374
5853.00 1368
5853.73 1260
5854.45 1317
5855.17 1475
5855.89 1539
5856.61 1456
5857.34 1398
5858.06 1395
5858.78 1373
5859.50 1418
5860.23 1378
5860.95 1369
5861.67 1457
5862.39 1348
5863.11 1378
5863.84 1443
5864.56 1368
5865.28 1346
5866.01 1417
5866.73 1367
5867.45 1421
5868.17 1371
5868.90 1275
5869.62 1381
5870.34 1293
5871.07 1321
5871.79 1355
5872.51 1408
5873.23 1447
5873.96 1417
5874.68 1398
5875.40 1320
5876.13 1396
5876.85 1405
5877.57 1391
5878.30 1315
5879.02 1303
5879.74 1360
5880.47 1396
5881.19 1281
5881.92 1324
5882.64 1294
5883.36 1385
5884.09 1453
5884.81 1345
5885.53 1374
5886.26 1400
5886.98 1393
5887.71 1425
5888.43 1415
5889.15 1351
5889.88 1328
5890.60 1362
5891.33 1440
5892.05 1431
5892.78 1426
5893.50 1320
5894.23 1359
5894.95 1429
5895.67 1373
5896.40 1391
5897.12 1369
5897.85 1390
5898.57 1390
5899.30 1307
5900.02 1330
5900.75 1281
5901.47 1331
5902.20 1333
5902.92 1243
5903.65 1324
5904.37 1341
5905.10 1469
5905.82 1386
5906.55 1361
5907.27 1475
5908.00 1388
5908.72 1402
5909.45 1390
5910.17 1491
5910.90 1355
5911.62 1399
5912.35 1383
5913.08 1372
5913.80 1406
5914.53 1309
5915.25 1353
5915.98 1402
5916.70 1352
5917.43 1366
5918.16 1320
5918.88 1351
5919.61 1434
5920.33 1382
5921.06 1456
5921.79 1502
5922.51 1491
5923.24 1488
5923.97 1507
5924.69 1338
5925.42 1371
5926.14 1428
5926.87 1499
5927.60 1466
5928.32 1537
5929.05 1506
5929.78 1578
5930.50 1561
5931.23 1585
5931.96 1573
5932.68 1587
5933.41 1589
5934.14 1560
5934.86 1588
5935.59 1463
5936.32 1591
5937.05 1585
5937.77 1485
5938.50 1568
5939.23 1593
5939.95 1557
5940.68 1717
5941.41 1670
5942.14 1553
5942.86 1756
5943.59 1792
5944.32 1736
5945.05 1722
5945.77 1719
5946.50 1866
5947.23 2104
5947.96 1889
5948.68 1712
5949.41 1852
5950.14 1895
5950.87 1954
5951.60 2021
5952.32 2034
5953.05 1956
5953.78 2120
5954.51 2019
5955.24 1993
5955.96 2112
5956.69 2194
5957.42 2126
5958.15 2163
5958.88 2075
5959.61 2194
5960.33 2294
5961.06 2277
5961.79 2174
5962.52 2237
5963.25 2124
5963.98 2169
5964.71 2197
5965.44 2150
5966.16 2127
5966.89 2396
5967.62 2384
5968.35 2488
5969.08 2473
5969.81 2823
5970.54 2984
5971.27 2890
5972.00 2977
5972.73 2999
5973.46 2952
5974.18 3043
5974.91 3034
5975.64 2765
5976.37 2660
5977.10 2723
5977.83 2658
5978.56 2676
5979.29 2501
5980.02 2507
5980.75 2551
5981.48 2488
5982.21 2451
5982.94 2716
5983.67 2602
5984.40 2766
5985.13 2810
5985.86 2722
5986.59 2706
5987.32 2788
5988.05 2894
5988.78 2913
5989.51 2710
5990.24 2774
5990.97 2927
5991.70 2798
5992.43 2622
5993.16 2727
5993.89 2750
5994.62 2726
5995.35 2922
5996.09 2706
5996.82 2754
5997.55 2763
5998.28 2775
5999.01 2776
5999.74 2832
6000.47 3060
6001.20 3095
6001.93 3010
6002.66 3147
6003.39 3021
6004.13 3115
6004.86 3056
6005.59 3021
6006.32 3005
6007.05 2868
6007.78 2891
6008.51 2798
6009.25 2833
6009.98 2922
6010.71 2813
6011.44 2990
6012.17 3065
6012.90 3272
6013.64 3524
6014.37 4128
6015.10 4613
6015.83 5011
6016.56 5471
6017.29 5697
6018.03 6027
6018.76 6095
6019.49 5925
6020.22 5656
6020.96 5222
6021.69 4878
6022.42 4411
6023.15 3910
6023.88 3533
6024.62 3233
6025.35 2943
6026.08 2847
6026.81 2730
6027.55 2581
6028.28 2392
6029.01 2464
6029.75 2284
6030.48 2368
6031.21 2353
6031.94 2410
6032.68 2475
6033.41 2467
6034.14 2311
6034.88 2269
6035.61 2337
6036.34 2354
6037.07 2264
6037.81 2335
6038.54 2260
6039.27 2158
6040.01 2295
6040.74 2386
6041.47 2251
6042.21 2252
6042.94 2389
6043.68 2277
6044.41 2399
6045.14 2423
6045.88 2335
6046.61 2477
6047.34 2495
6048.08 2352
6048.81 2503
6049.55 2523
6050.28 2572
6051.01 2388
6051.75 2340
6052.48 2436
6053.22 2596
6053.95 2784
6054.68 2839
6055.42 2750
6056.15 2793
6056.89 3064
6057.62 2881
6058.36 3000
6059.09 2884
6059.83 3004
6060.56 2983
6061.29 2750
6062.03 2743
6062.76 2652
6063.50 2484
6064.23 2447
6064.97 2521
6065.70 2455
6066.44 2450
6067.17 2339
6067.91 2449
6068.64 2507
6069.38 2386
6070.11 2374
6070.85 2481
6071.58 2499
6072.32 2429
6073.06 2356
6073.79 2377
6074.53 2401
6075.26 2365
6076.00 2241
6076.73 2249
6077.47 2200
6078.20 2262
6078.94 2176
6079.68 2154
6080.41 2210
6081.15 2133
6081.88 2028
6082.62 2081
6083.35 2118
6084.09 2199
6084.83 2225
6085.56 2170
6086.30 2182
6087.04 2065
6087.77 2037
6088.51 2168
6089.24 2102
6089.98 2016
6090.72 1978
6091.45 2093
6092.19 2195
6092.93 1995
6093.66 2045
6094.40 2011
6095.14 2035
6095.87 2087
6096.61 2080
6097.35 2018
6098.08 1975
6098.82 1987
6099.56 2015
6100.29 2031
6101.03 2113
6101.77 1950
6102.51 1969
6103.24 1998
6103.98 2122
6104.72 2061
6105.46 2005
6106.19 1960
6106.93 1977
6107.67 1904
6108.41 2004
6109.14 1905
6109.88 1850
6110.62 2021
6111.36 1964
6112.09 1998
6112.83 1958
6113.57 1877
6114.31 2094
6115.04 2000
6115.78 2038
6116.52 2055
6117.26 1997
6118.00 2029
6118.73 2043
6119.47 2033
6120.21 2048
6120.95 2065
6121.69 2022
6122.43 2140
6123.16 1997
6123.90 2171
6124.64 2074
6125.38 2046
6126.12 2027
6126.86 1981
6127.60 2140
6128.33 2185
6129.07 2088
6129.81 2222
6130.55 2143
6131.29 2140
6132.03 2182
6132.77 2180
6133.51 2149
6134.25 2064
6134.98 2158
6135.72 2186
6136.46 2182
6137.20 2109
6137.94 2083
6138.68 2177
6139.42 2233
6140.16 2346
6140.90 2286
6141.64 2251
6142.38 2100
6143.12 2098
6143.86 2282
6144.60 2289
6145.34 2188
6146.08 2102
6146.82 2172
6147.56 2332
6148.30 2309
6149.04 2316
6149.78 2288
6150.52 2275
6151.26 2227
6152.00 2258
6152.74 2180
6153.48 2337
6154.22 2425
6154.96 2413
6155.70 2406
6156.44 2457
6157.18 2632
6157.92 2580
6158.66 2469
6159.40 2425
6160.14 2502
6160.88 2618
6161.62 2740
6162.36 2629
6163.10 2638
6163.85 2517
6164.59 2539
6165.33 2628
6166.07 2642
6166.81 2719
6167.55 2885
6168.29 2925
6169.03 3108
6169.77 3123
6170.51 3139
6171.26 3423
6172.00 3423
6172.74 3494
6173.48 3649
6174.22 3637
6174.96 3554
6175.70 3351
6176.45 3316
6177.19 3460
6177.93 3374
6178.67 3418
6179.41 3336
6180.16 3222
6180.90 3225
6181.64 3213
6182.38 3214
6183.12 3218
6183.87 3126
6184.61 3274
6185.35 3339
6186.09 3260
6186.83 3394
6187.58 3303
6188.32 3382
6189.06 3407
6189.80 3359
6190.55 3570
6191.29 3483
6192.03 3425
6192.77 3384
6193.52 3381
6194.26 3597
6195.00 3885
6195.74 3981
6196.49 3970
6197.23 4142
6197.97 4192
6198.72 4170
6199.46 4360
6200.20 4371
6200.94 4392
6201.69 4316
6202.43 4324
6203.17 4141
6203.92 4187
6204.66 4242
6205.40 4221
6206.15 4134
6206.89 4229
6207.63 4366
6208.38 4668
6209.12 5331
6209.87 6112
6210.61 7113
6211.35 8831
6212.10 10625
6212.84 12534
6213.58 14636
6214.33 15693
6215.07 15967
6215.82 15775
6216.56 14989
6217.30 13840
6218.05 12161
6218.79 10850
6219.54 9056
6220.28 7486
6221.02 6354
6221.77 5589
6222.51 5032
6223.26 4433
6224.00 4255
6224.75 3902
6225.49 3569
6226.24 3620
6226.98 3838
6227.73 3990
6228.47 3990
6229.21 4050
6229.96 4079
6230.70 4017
6231.45 3767
6232.19 3628
6232.94 3474
6233.68 3305
6234.43 3174
6235.17 2947
6235.92 2868
6236.67 2874
6237.41 2716
6238.16 2707
6238.90 2799
6239.65 2822
6240.39 2722
6241.14 2670
6241.88 2724
6242.63 2789
6243.37 2758
6244.12 2951
6244.87 2881
6245.61 2843
6246.36 2909
6247.10 2857
6247.85 2928
6248.59 3038
6249.34 3087
6250.09 3055
6250.83 3385
6251.58 3323
6252.33 3669
6253.07 3811
6253.82 4053
6254.56 4004
6255.31 3636
6256.06 3743
6256.80 3539
6257.55 3600
6258.30 3238
6259.04 2968
6259.79 3036
6260.54 2992
6261.28 2981
6262.03 3000
6262.78 2914
6263.52 3095
6264.27 3061
6265.02 3030
6265.76 3097
6266.51 3069
6267.26 3026
6268.01 3101
6268.75 3014
6269.50 2912
6270.25 2947
6270.99 2827
6271.74 2951
6272.49 2802
6273.24 2950
6273.98 2874
6274.73 2810
6275.48 2887
6276.23 2798
6276.97 2961
6277.72 2980
6278.47 2866
6279.22 2958
6279.96 3236
6280.71 3234
6281.46 3432
6282.21 3542
6282.96 3528
6283.70 3466
6284.45 3136
6285.20 3279
6285.95 3196
6286.70 3020
6287.45 2869
6288.19 2818
6288.94 2706
6289.69 2594
6290.44 2618
6291.19 2545
6291.94 2542
6292.68 2612
6293.43 2545
6294.18 2481
6294.93 2360
6295.68 2423
6296.43 2491
6297.18 2397
6297.93 2351
6298.67 2368
6299.42 2316
6300.17 2440
6300.92 2397
6301.67 2247
6302.42 2272
6303.17 2263
6303.92 2283
6304.67 2157
6305.42 2259
6306.17 2197
6306.92 2236
6307.67 2198
6308.41 2236
6309.16 2341
6309.91 2379
6310.66 2278
6311.41 2332
6312.16 2201
6312.91 2215
6313.66 2280
6314.41 2130
6315.16 2203
6315.91 2250
6316.66 2234
6317.41 2337
6318.16 2355
6318.91 2291
6319.66 2315
6320.41 2279
6321.16 2378
6321.91 2483
6322.66 2339
6323.41 2249
6324.16 2148
6324.92 2291
6325.67 2182
6326.42 2106
6327.17 2099
6327.92 2024
6328.67 2033
6329.42 2036
6330.17 1883
6330.92 1990
6331.67 1879
6332.42 1846
6333.17 1856
6333.92 1960
6334.68 1964
6335.43 1976
6336.18 1846
6336.93 1873
6337.68 1949
6338.43 1891
6339.18 1887
6339.93 1805
6340.69 1812
6341.44 1861
6342.19 1934
6342.94 1889
6343.69 1820
6344.44 1899
6345.20 1914
6345.95 1902
6346.70 1988
6347.45 1970
6348.20 1880
6348.95 1815
6349.71 1796
6350.46 1920
6351.21 1875
6351.96 1989
6352.71 1989
6353.47 1916
6354.22 1774
6354.97 1819
6355.72 1868
6356.48 1959
6357.23 1989
6357.98 2048
6358.73 2137
6359.49 2054
6360.24 2060
6360.99 2010
6361.74 2046
6362.50 1986
6363.25 1947
6364.00 1907
6364.76 1917
6365.51 1861
6366.26 1776
6367.01 1856
6367.77 1796
6368.52 1737
6369.27 1716
6370.03 1721
6370.78 1736
6371.53 1717
6372.29 1862
6373.04 1817
6373.79 1766
6374.55 1831
6375.30 1876
6376.05 1857
6376.81 1741
6377.56 1741
6378.31 1750
6379.07 1735
6379.82 1730
6380.58 1739
6381.33 1790
6382.08 1779
6382.84 1811
6383.59 1885
6384.35 1693
6385.10 1735
6385.85 1799
6386.61 1830
6387.36 1819
6388.12 1714
6388.87 1812
6389.62 1692
6390.38 1716
6391.13 1719
6391.89 1835
6392.64 1690
6393.40 1685
6394.15 1758
6394.91 1748
6395.66 1804
6396.42 1719
6397.17 1830
6397.93 1797
6398.68 1742
6399.44 1739
6400.19 1683
6400.95 1750
6401.70 1725
6402.46 1702
6403.21 1671
6403.97 1744
6404.72 1709
6405.48 1748
6406.23 1634
6406.99 1583
6407.74 1671
6408.50 1677
6409.25 1685
6410.01 1612
6410.76 1630
6411.52 1672
6412.28 1723
6413.03 1729
6413.79 1678
6414.54 1780
6415.30 1680
6416.05 1723
6416.81 1725
6417.57 1726
6418.32 1694
6419.08 1758
6419.83 1744
6420.59 1797
6421.35 1700
6422.10 1656
6422.86 1681
6423.62 1708
6424.37 1715
6425.13 1685
6425.89 1744
6426.64 1723
6427.40 1720
6428.15 1662
6428.91 1561
6429.67 1646
6430.42 1733
6431.18 1773
6431.94 1709
6432.70 1625
6433.45 1654
6434.21 1709
6434.97 1618
6435.72 1680
6436.48 1690
6437.24 1751
6437.99 1751
6438.75 1702
6439.51 1728
6440.27 1750
6441.02 1779
6441.78 1701
6442.54 1714
6443.30 1763
6444.05 1753
6444.81 1671
6445.57 1807
6446.33 1822
6447.08 1727
6447.84 1715
6448.60 1855
6449.36 1856
6450.12 1833
6450.87 1924
6451.63 1876
6452.39 1796
6453.15 1832
6453.91 1798
6454.66 1800
6455.42 1798
6456.18 1801
6456.94 1896
6457.70 1884
6458.46 1843
6459.21 1895
6459.97 1922
6460.73 2019
6461.49 2025
6462.25 1907
6463.01 1924
6463.77 1960
6464.52 1977
6465.28 2068
6466.04 1944
6466.80 1949
6467.56 1919
6468.32 2039
6469.08 1921
6469.84 1922
6470.60 2013
6471.36 1945
6472.11 2075
6472.87 2067
6473.63 2064
6474.39 2007
6475.15 2140
6475.91 2215
6476.67 2056
6477.43 2153
6478.19 2141
6478.95 2188
6479.71 2173
6480.47 2168
6481.23 2277
6481.99 2319
6482.75 2246
6483.51 2135
6484.27 2201
6485.03 2265
6485.79 2460
6486.55 2366
6487.31 2385
6488.07 2314
6488.83 2396
6489.59 2375
6490.35 2410
6491.11 2532
6491.87 2527
6492.63 2535
6493.39 2517
6494.15 2530
6494.91 2554
6495.67 2784
6496.43 2773
6497.19 2997
6497.95 2854
6498.71 3017
6499.48 3219
6500.24 3167
6501.00 3236
6501.76 3150
6502.52 3161
6503.28 3049
6504.04 3108
6504.80 3051
6505.56 3059
6506.32 3284
6507.09 3284
6507.85 3036
6508.61 3159
6509.37 3292
6510.13 3323
6510.89 3406
6511.65 3320
6512.42 3409
6513.18 3724
6513.94 3663
6514.70 3701
6515.46 3619
6516.22 3677
6516.99 3792
6517.75 3840
6518.51 3708
6519.27 3781
6520.03 3727
6520.80 3670
6521.56 3759
6522.32 3713
6523.08 3915
6523.84 4014
6524.61 3992
6525.37 4255
6526.13 4266
6526.89 4422
6527.66 4551
6528.42 4705
6529.18 4774
6529.94 4864
6530.71 4772
6531.47 5088
6532.23 5088
6533.00 5067
6533.76 5183
6534.52 5035
6535.28 5025
6536.05 5320
6536.81 5573
6537.57 6106
6538.34 7307
6539.10 8941
6539.86 10655
6540.63 12726
6541.39 14517
6542.15 15333
6542.92 15505
6543.68 14907
6544.44 13871
6545.21 12525
6545.97 10791
6546.73 9197
6547.50 7618
6548.26 6406
6549.02 5600
6549.79 4994
6550.55 4406
6551.31 3929
6552.08 3674
6552.84 3630
6553.61 3404
6554.37 3319
6555.13 3329
6555.90 3466
6556.66 3401
6557.43 3313
6558.19 3363
6558.96 3333
6559.72 3186
6560.48 3059
6561.25 2962
6562.01 3069
6562.78 2977
6563.54 3011
6564.31 2870
6565.07 2965
6565.84 3085
6566.60 3104
6567.37 3211
6568.13 3381
6568.90 3519
6569.66 3501
6570.43 3563
6571.19 3561
6571.96 3429
6572.72 3425
6573.49 3381
6574.25 3572
6575.02 3656
6575.78 3555
6576.55 3622
6577.31 3661
6578.08 3710
6578.84 3997
6579.61 4088
6580.37 4382
6581.14 4463
6581.91 4339
6582.67 4302
6583.44 4418
6584.20 4343
6584.97 4270
6585.73 4098
6586.50 3960
6587.27 4013
6588.03 3932
6588.80 3892
6589.56 3759
6590.33 3766
6591.10 3760
6591.86 3657
6592.63 3631
6593.39 3678
6594.16 3746
6594.93 3944
6595.69 3833
6596.46 3998
6597.23 4345
6597.99 4554
6598.76 4651
6599.53 4691
6600.29 4798
6601.06 4675
6601.83 4668
6602.59 4379
6603.36 4225
6604.13 4100
6604.89 3896
6605.66 3683
6606.43 3457
6607.20 3334
6607.96 3385
6608.73 3179
6609.50 3227
6610.26 3165
6611.03 3209
6611.80 3055
6612.57 3057
6613.33 3040
6614.10 3069
6614.87 3161
6615.64 3016
6616.40 3079
6617.17 3101
6617.94 2957
6618.71 2918
6619.48 2743
6620.24 2742
6621.01 2725
6621.78 2701
6622.55 2795
6623.32 2775
6624.08 2646
6624.85 2635
6625.62 2773
6626.39 2717
6627.16 2645
6627.92 2623
6628.69 2654
6629.46 2624
6630.23 2514
6631.00 2480
6631.77 2445
6632.54 2485
6633.30 2421
6634.07 2548
6634.84 2617
6635.61 2662
6636.38 2688
6637.15 2654
6637.92 2848
6638.69 2947
6639.45 3196
6640.22 2973
6640.99 2921
6641.76 2991
6642.53 3019
6643.30 2791
6644.07 2721
6644.84 2612
6645.61 2647
6646.38 2581
6647.15 2486
6647.92 2367
6648.69 2436
6649.46 2313
6650.22 2267
6650.99 2465
6651.76 2372
6652.53 2276
6653.30 2365
6654.07 2333
6654.84 2489
6655.61 2355
6656.38 2347
6657.15 2318
6657.92 2279
6658.69 2342
6659.46 2330
6660.23 2312
6661.00 2374
6661.77 2456
6662.54 2341
6663.31 2214
6664.09 2298
6664.86 2180
6665.63 2245
6666.40 2176
6667.17 2241
6667.94 2186
6668.71 2095
6669.48 2173
6670.25 2192
6671.02 2174
6671.79 2092
6672.56 2060
6673.33 2264
6674.10 2242
6674.88 2260
6675.65 2318
6676.42 2188
6677.19 2186
6677.96 2207
6678.73 2217
6679.50 2238
6680.27 2233
6681.05 2215
6681.82 2265
6682.59 2279
6683.36 2185
6684.13 2137
6684.90 2087
6685.67 2186
6686.45 2218
6687.22 2374
6687.99 2374
6688.76 2468
6689.53 2455
6690.31 2519
6691.08 2627
6691.85 2491
6692.62 2347
6693.39 2334
6694.17 2244
6694.94 2125
6695.71 2148
6696.48 2099
6697.25 1880
6698.03 1949
6698.80 2000
6699.57 2026
6700.34 2044
6701.12 1923
6701.89 1901
6702.66 1944
6703.43 1905
6704.21 1926
6704.98 1956
6705.75 1987
6706.53 1980
6707.30 1975
6708.07 1928
6708.84 1843
6709.62 1985
6710.39 1972
6711.16 1831
6711.94 1855
6712.71 1905
6713.48 1992
6714.26 1999
6715.03 2035
6715.80 2016
6716.58 1895
6717.35 1911
6718.12 1865
6718.90 1832
6719.67 1824
6720.45 1836
6721.22 1863
6721.99 1952
6722.77 1891
6723.54 1741
6724.31 1870
6725.09 1791
6725.86 1866
6726.64 1788
6727.41 1801
6728.18 1842
6728.96 1737
6729.73 1799
6730.51 1738
6731.28 1767
6732.06 1765
6732.83 1827
6733.60 1752
6734.38 1752
6735.15 1779
6735.93 1890
6736.70 1796
6737.48 1833
6738.25 1793
6739.03 1857
6739.80 1824
6740.58 1725
6741.35 1861
6742.13 1901
6742.90 1902
6743.68 1773
6744.45 1929
6745.23 1912
6746.00 1949
6746.78 1850
6747.55 1901
6748.33 1797
6749.10 1826
6749.88 1859
6750.65 1809
6751.43 1864
6752.20 1926
6752.98 1927
6753.75 1965
6754.53 1950
6755.31 1864
6756.08 1966
6756.86 2048
6757.63 2200
6758.41 2000
6759.19 2152
6759.96 2052
6760.74 1972
6761.51 1953
6762.29 1937
6763.07 1927
6763.84 1864
6764.62 1791
6765.39 1834
6766.17 1732
6766.95 1891
6767.72 1934
6768.50 1852
6769.28 1667
6770.05 1696
6770.83 1867
6771.61 1797
6772.38 1812
6773.16 1766
6773.94 1706
6774.71 1757
6775.49 1861
6776.27 1828
6777.04 1679
6777.82 1703
6778.60 1729
6779.37 1723
6780.15 1826
6780.93 1812
6781.71 1751
6782.48 1837
6783.26 1664
6784.04 1660
6784.81 1619
6785.59 1653
6786.37 1817
6787.15 1760
6787.92 1596
6788.70 1683
6789.48 1638
6790.26 1783
6791.04 1652
6791.81 1564
6792.59 1588
6793.37 1610
6794.15 1611
6794.92 1578
6795.70 1638
6796.48 1687
6797.26 1688
6798.04 1748
6798.81 1712
6799.59 1556
6800.37 1519
6801.15 1577
6801.93 1600
6802.71 1536
6803.48 1606
6804.26 1545
6805.04 1591
6805.82 1622
6806.60 1766
6807.38 1697
6808.16 1736
6808.94 1649
6809.71 1654
6810.49 1657
6811.27 1555
6812.05 1589
6812.83 1612
6813.61 1653
6814.39 1559
6815.17 1537
6815.95 1642
6816.73 1594
6817.50 1623
6818.28 1628
6819.06 1623
6819.84 1684
6820.62 1582
6821.40 1601
6822.18 1706
6822.96 1688
6823.74 1662
6824.52 1701
6825.30 1627
6826.08 1584
6826.86 1712
6827.64 1764
6828.42 1719
6829.20 1706
6829.98 1681
6830.76 1618
6831.54 1690
6832.32 1687
6833.10 1694
6833.88 1584
6834.66 1705
6835.44 1638
6836.22 1497
6837.00 1624
6837.78 1693
6838.56 1648
6839.34 1701
6840.12 1696
6840.90 1683
6841.68 1721
6842.46 1643
6843.24 1759
6844.03 1705
6844.81 1643
6845.59 1746
6846.37 1791
6847.15 1742
6847.93 1734
6848.71 1673
6849.49 1635
6850.27 1580
6851.05 1629
6851.84 1789
6852.62 1775
6853.40 1915
6854.18 2095
6854.96 2349
6855.74 2782
6856.52 2846
6857.30 2814
6858.09 2879
6858.87 2726
6859.65 2522
6860.43 2386
6861.21 2368
6861.99 1996
6862.78 1819
6863.56 1850
6864.34 1906
6865.12 1808
6865.90 1772
6866.69 1693
6867.47 1767
6868.25 1718
6869.03 1790
6869.82 1889
6870.60 1943
6871.38 1941
6872.16 1912
6872.94 1940
6873.73 1839
6874.51 1793
6875.29 1911
6876.07 1897
6876.86 1894
6877.64 1873
6878.42 1852
6879.21 1873
6879.99 1866
6880.77 1896
6881.55 1860
6882.34 1919
6883.12 1938
6883.90 2003
6884.69 2038
6885.47 2021
6886.25 1949
6887.04 2041
6887.82 1962
6888.60 2089
6889.39 2301
6890.17 2302
6890.95 2343
6891.74 2433
6892.52 2697
6893.30 2895
6894.09 3017
6894.87 2938
6895.65 2786
6896.44 2652
6897.22 2507
6898.01 2450
6898.79 2265
6899.57 2274
6900.36 2239
6901.14 2223
6901.93 2267
6902.71 2196
6903.49 2272
6904.28 2293
6905.06 2236
6905.85 2321
6906.63 2279
6907.42 2212
6908.20 2209
6908.98 2169
6909.77 2117
6910.55 2086
6911.34 2104
6912.12 2110
6912.91 2231
6913.69 2092
6914.48 2157
6915.26 2110
6916.05 2001
6916.83 2074
6917.62 2027
6918.40 2153
6919.19 2076
6919.97 2121
6920.76 2217
6921.54 2068
6922.33 2082
6923.11 2211
6923.90 2195
6924.68 2098
6925.47 2224
6926.25 2179
6927.04 1975
6927.82 2087
6928.61 2267
6929.40 2316
6930.18 2139
6930.97 2161
6931.75 2130
6932.54 2172
6933.32 2253
6934.11 2158
6934.90 2178
6935.68 2308
6936.47 2345
6937.25 2409
6938.04 2351
6938.83 2527
6939.61 2446
6940.40 2375
6941.19 2414
6941.97 2499
6942.76 2477
6943.54 2443
6944.33 2578
6945.12 2495
6945.90 2642
6946.69 2799
6947.48 2904
6948.26 2839
6949.05 2932
6949.84 2922
6950.62 2866
6951.41 2756
6952.20 2803
6952.99 2850
6953.77 2843
6954.56 2838
6955.35 2905
6956.13 2888
6956.92 2951
6957.71 2895
6958.50 2966
6959.28 2973
6960.07 3080
6960.86 3050
6961.64 2923
6962.43 3072
6963.22 3148
6964.01 2959
6964.80 3000
6965.58 3191
6966.37 3234
6967.16 3104
6967.95 3038
6968.73 3016
6969.52 3123
6970.31 3165
6971.10 3251
6971.89 3189
6972.67 3303
6973.46 3464
6974.25 3447
6975.04 3497
6975.83 3547
6976.62 3777
6977.40 3842
6978.19 3723
6978.98 3652
6979.77 3696
6980.56 3742
6981.35 3864
6982.13 3888
6982.92 3760
6983.71 3975
6984.50 4083
6985.29 4208
6986.08 4514
6986.87 4835
6987.66 5580
6988.45 6543
6989.23 7468
6990.02 8554
6990.81 9585
6991.60 10312
6992.39 10431
6993.18 10364
6993.97 9503
6994.76 8873
6995.55 7932
6996.34 7143
6997.13 6216
6997.92 5512
6998.71 4915
6999.50 4679
7000.29 4569
7001.07 4565
7001.86 5139
7002.65 5695
7003.44 6424
7004.23 7321
7005.02 8097
7005.81 8338
7006.60 8424
7007.39 8495
7008.18 7996
7008.97 7014
7009.76 6125
7010.55 5511
7011.34 4684
7012.14 4139
7012.93 3749
7013.72 3610
7014.51 3345
7015.30 3162
7016.09 3173
7016.88 3145
7017.67 3315
7018.46 3246
7019.25 3424
7020.04 3422
7020.83 3268
7021.62 3194
7022.41 3000
7023.20 2879
7024.00 2862
7024.79 2805
7025.58 2802
7026.37 2814
7027.16 2799
7027.95 2922
7028.74 2950
7029.53 3034
7030.32 2915
7031.12 3099
7031.91 3180
7032.70 2995
7033.49 2824
7034.28 2733
7035.07 2913
7035.87 2872
7036.66 2757
7037.45 2758
7038.24 2551
7039.03 2588
7039.82 2576
7040.62 2551
7041.41 2591
7042.20 2795
7042.99 2952
7043.78 2807
7044.58 2790
7045.37 2844
7046.16 2861
7046.95 2803
7047.75 2805
7048.54 2706
7049.33 2669
7050.12 2752
7050.92 2655
7051.71 2626
7052.50 2655
7053.29 2727
7054.09 2732
7054.88 2676
7055.67 2870
7056.46 2777
7057.26 2914
7058.05 2921
7058.84 2801
7059.64 2641
7060.43 2436
7061.22 2505
7062.02 2446
7062.81 2607
7063.60 2549
7064.39 2563
7065.19 2472
7065.98 2459
7066.77 2429
7067.57 2441
7068.36 2485
7069.16 2423
7069.95 2402
7070.74 2472
7071.54 2480
7072.33 2347
7073.12 2453
7073.92 2565
7074.71 2431
7075.51 2557
7076.30 2541
7077.09 2472
7077.89 2465
7078.68 2460
7079.48 2316
7080.27 2354
7081.06 2471
7081.86 2303
7082.65 2264
7083.45 2322
7084.24 2254
7085.04 2226
7085.83 2265
7086.62 2327
7087.42 2312
7088.21 2332
7089.01 2330
7089.80 2384
7090.60 2469
7091.39 2666
7092.19 2792
7092.98 2958
7093.78 3141
7094.57 3105
7095.37 2979
7096.16 2998
7096.96 2889
7097.75 2551
7098.55 2533
7099.34 2170
7100.14 2060
7100.93 2018
7101.73 1951
7102.52 1932
7103.32 1863
7104.11 1918
7104.91 1905
7105.71 1868
7106.50 1808
7107.30 1892
7108.09 1925
7108.89 1843
7109.68 1660
7110.48 1699
7111.28 1735
7112.07 1714
7112.87 1657
7113.66 1663
7114.46 1742
7115.26 1655
7116.05 1664
7116.85 1602
7117.65 1729
7118.44 1775
7119.24 1699
7120.03 1697
7120.83 1891
7121.63 1849
7122.42 1901
7123.22 1769
7124.02 1755
7124.81 1818
7125.61 1663
7126.41 1640
7127.20 1759
7128.00 1713
7128.80 1681
7129.59 1698
7130.39 1655
7131.19 1649
7131.99 1705
7132.78 1774
7133.58 1720
7134.38 1686
7135.17 1624
7135.97 1626
7136.77 1632
7137.57 1598
7138.36 1686
7139.16 1769
7139.96 1674
7140.76 1647
7141.55 1641
7142.35 1654
7143.15 1609
7143.95 1690
7144.74 1606
7145.54 1644
7146.34 1743
7147.14 1690
7147.94 1656
7148.73 1641
7149.53 1636
7150.33 1708
7151.13 1718
7151.93 1635
7152.72 1620
7153.52 1606
7154.32 1538
7155.12 1521
7155.92 1556
7156.72 1586
7157.51 1586
7158.31 1567
7159.11 1562
7159.91 1559
7160.71 1610
7161.51 1645
7162.31 1653
7163.11 1575
7163.90 1618
7164.70 1563
7165.50 1624
7166.30 1606
7167.10 1479
7167.90 1401
7168.70 1456
7169.50 1472
7170.30 1462
7171.10 1528
7171.90 1549
7172.69 1441
7173.49 1525
7174.29 1430
7175.09 1485
7175.89 1529
7176.69 1439
7177.49 1441
7178.29 1510
7179.09 1485
7179.89 1480
7180.69 1353
7181.49 1433
7182.29 1485
7183.09 1445
7183.89 1446
7184.69 1507
7185.49 1513
7186.29 1505
7187.09 1508
7187.89 1626
7188.69 1614
7189.49 1603
7190.29 1535
7191.09 1594
7191.89 1554
7192.69 1528
7193.49 1437
7194.29 1369
7195.09 1426
7195.89 1407
7196.70 1358
7197.50 1305
7198.30 1279
7199.10 1324
7199.90 1347
7200.70 1423
7201.50 1419
7202.30 1407
7203.10 1452
7203.90 1365
7204.70 1349
7205.51 1320
7206.31 1326
7207.11 1428
7207.91 1369
7208.71 1319
7209.51 1379
7210.31 1442
7211.12 1325
7211.92 1392
7212.72 1345
7213.52 1255
7214.32 1273
7215.12 1306
7215.92 1376
7216.73 1273
7217.53 1385
7218.33 1382
7219.13 1370
7219.93 1320
7220.74 1256
7221.54 1278
7222.34 1248
7223.14 1304
7223.94 1243
7224.75 1295
7225.55 1375
7226.35 1421
7227.15 1234
7227.96 1235
7228.76 1314
7229.56 1308
7230.36 1340
7231.17 1328
7231.97 1340
7232.77 1312
7233.57 1308
7234.38 1438
7235.18 1378
7235.98 1271
7236.79 1346
7237.59 1298
7238.39 1392
7239.19 1414
7240.00 1335
7240.80 1359
7241.60 1409
7242.41 1413
7243.21 1453
7244.01 1456
7244.82 1499
7245.62 1376
7246.42 1420
7247.23 1533
7248.03 1351
7248.83 1480
7249.64 1451
7250.44 1429
7251.25 1416
7252.05 1443
7252.85 1494
7253.66 1426
7254.46 1507
7255.27 1442
7256.07 1481
7256.87 1418
7257.68 1367
7258.48 1410
7259.29 1418
7260.09 1358
7260.89 1417
7261.70 1413
7262.50 1501
7263.31 1567
7264.11 1549
7264.92 1447
7265.72 1480
7266.53 1541
7267.33 1547
7268.13 1577
7268.94 1544
7269.74 1535
7270.55 1576
7271.35 1520
7272.16 1585
7272.96 1542
7273.77 1584
7274.57 1701
7275.38 1676
7276.18 1699
7276.99 1777
7277.79 1808
7278.60 1656
7279.40 1707
7280.21 1816
7281.01 1779
7281.82 1819
7282.63 1789
7283.43 1699
7284.24 1736
7285.04 1924
7285.85 2103
7286.65 2128
7287.46 2466
7288.27 2804
7289.07 3111
7289.88 3293
7290.68 3511
7291.49 3511
7292.29 3460
7293.10 3244
7293.91 2932
7294.71 2673
7295.52 2489
7296.33 2290
7297.13 2056
7297.94 1999
7298.74 2010
7299.55 1879
7300.36 1769
7301.16 1800
7301.97 1702
7302.78 1790
7303.58 1710
7304.39 1785
7305.20 1809
7306.00 1835
7306.81 1835
7307.62 1808
7308.42 1872
7309.23 1827
7310.04 1881
7310.84 1888
7311.65 1987
7312.46 1975
7313.27 2114
7314.07 2158
7314.88 2105
7315.69 2228
7316.50 2368
7317.30 2412
7318.11 2317
7318.92 2338
7319.72 2234
7320.53 2257
7321.34 2426
7322.15 2378
7322.96 2474
7323.76 2479
7324.57 2787
7325.38 2877
7326.19 3097
7326.99 3148
7327.80 3256
7328.61 3195
7329.42 2987
7330.23 2732
7331.03 2545
7331.84 2386
7332.65 2253
7333.46 2141
7334.27 1993
7335.08 1980
7335.88 1985
7336.69 1792
7337.50 1807
7338.31 1919
7339.12 1882
7339.93 1752
7340.74 1854
7341.54 1943
7342.35 1841
7343.16 1715
7343.97 1737
7344.78 1860
7345.59 1875
7346.40 1763
7347.21 1876
7348.02 1823
7348.82 1925
7349.63 1898
7350.44 1831
7351.25 1828
7352.06 1856
7352.87 1788
7353.68 1796
7354.49 1836
7355.30 1797
7356.11 1836
7356.92 1805
7357.73 1804
7358.54 1702
7359.35 1752
7360.16 1750
7360.97 1785
7361.78 1709
7362.59 1800
7363.40 1807
7364.21 1887
7365.02 1757
7365.83 1770
7366.64 1817
7367.45 1972
7368.26 1936
7369.07 1853
7369.88 1867
7370.69 1852
7371.50 1866
7372.31 1887
7373.12 1929
7373.93 2010
7374.74 1899
7375.55 1824
7376.36 1917
7377.17 1890
7377.98 1887
7378.79 1854
7379.60 1874
7380.42 1836
7381.23 1880
7382.04 2056
7382.85 2053
7383.66 2270
7384.47 2372
7385.28 2527
7386.09 2650
7386.90 2607
7387.71 2695
7388.53 2658
7389.34 2740
7390.15 2621
7390.96 2325
7391.77 2195
7392.58 2188
7393.39 2079
7394.21 1912
7395.02 1895
7395.83 1932
7396.64 1838
7397.45 1775
7398.27 1785
7399.08 1803
7399.89 1719
7400.70 1712
7401.51 1868
7402.33 2019
7403.14 1976
7403.95 2032
7404.76 2120
7405.57 2188
7406.39 2364
7407.20 2285
7408.01 2177
7408.82 2212
7409.64 2153
7410.45 2186
7411.26 2093
7412.07 2029
7412.89 1986
7413.70 1989
7414.51 1926
7415.32 1886
7416.14 1801
7416.95 1845
7417.76 1715
7418.58 1596
7419.39 1625
7420.20 1600
7421.02 1617
7421.83 1651
7422.64 1596
7423.45 1549
7424.27 1590
7425.08 1449
7425.89 1477
7426.71 1467
7427.52 1545
7428.33 1514
7429.15 1497
7429.96 1524
7430.78 1417
7431.59 1452
7432.40 1468
7433.22 1459
7434.03 1513
7434.84 1364
7435.66 1378
7436.47 1378
7437.29 1341
7438.10 1361
7438.91 1334
7439.73 1345
7440.54 1403
7441.36 1438
7442.17 1478
7442.99 1487
7443.80 1458
7444.61 1500
7445.43 1488
7446.24 1378
7447.06 1470
7447.87 1397
7448.69 1453
7449.50 1464
7450.32 1456
7451.13 1351
7451.95 1381
7452.76 1357
7453.58 1384
7454.39 1351
7455.21 1352
7456.02 1303
7456.84 1262
7457.65 1260
7458.47 1255
7459.28 1301
7460.10 1208
7460.91 1350
7461.73 1357
7462.54 1319
7463.36 1355
7464.17 1303
7464.99 1336
7465.80 1346
7466.62 1304
7467.44 1296
7468.25 1306
7469.07 1371
7469.88 1314
7470.70 1341
7471.51 1282
7472.33 1272
7473.15 1286
7473.96 1244
7474.78 1250
7475.59 1247
7476.41 1288
7477.23 1294
7478.04 1334
7478.86 1293
7479.67 1241
7480.49 1378
7481.31 1298
7482.12 1333
7482.94 1241
7483.76 1220
7484.57 1178
7485.39 1224
7486.21 1218
7487.02 1145
7487.84 1199
7488.66 1169
7489.47 1272
7490.29 1237
7491.11 1141
7491.92 1182
7492.74 1209
7493.56 1204
7494.38 1094
7495.19 1081
7496.01 1165
7496.83 1146
7497.64 1118
7498.46 1139
7499.28 1129
7500.10 1162
7500.91 1105
7501.73 1055
7502.55 1138
7503.37 1218
7504.18 1097
7505.00 1124
7505.82 1175
7506.64 1123
7507.46 1087
7508.27 1181
7509.09 1155
7509.91 1032
7510.73 1018
7511.55 1056
7512.36 1131
7513.18 1106
7514.00 1077
7514.82 1108
7515.64 1125
7516.45 1262
7517.27 1187
7518.09 1024
7518.91 1029
7519.73 1134
7520.55 1054
7521.37 1113
7522.18 1176
7523.00 1084
7523.82 1215
7524.64 1011
7525.46 967
7526.28 979
7527.10 1111
7527.92 1045
7528.74 1023
7529.55 1077
7530.37 1036
7531.19 1125
7532.01 1008
7532.83 1002
7533.65 1094
7534.47 1099
7535.29 1052
7536.11 1094
7536.93 939
7537.75 1013
7538.57 1044
7539.39 998
7540.21 998
7541.03 957
7541.84 1005
7542.66 987
7543.48 1001
7544.30 1001
7545.12 1022
7545.94 1085
7546.76 1091
7547.58 1025
7548.40 1019
7549.22 1076
7550.04 1042
7550.86 1107
7551.68 1126
7552.51 1130
7553.33 1057
7554.15 974
7554.97 1070
7555.79 1057
7556.61 1004
7557.43 1130
7558.25 1059
7559.07 1066
7559.89 1050
7560.71 1037
7561.53 1101
7562.35 1038
7563.17 1073
7563.99 997
7564.81 1030
7565.64 1045
7566.46 1057
7567.28 1033
7568.10 1030
7568.92 1092
7569.74 1062
7570.56 1024
7571.38 1060
7572.21 968
7573.03 979
7573.85 1033
7574.67 1007
7575.49 1083
7576.31 1105
7577.13 1062
7577.96 1050
7578.78 1085
7579.60 1089
7580.42 1117
7581.24 999
7582.07 1030
7582.89 1033
7583.71 1043
7584.53 1076
7585.35 1026
7586.18 997
7587.00 1022
7587.82 976
7588.64 1063
7589.46 994
7590.29 1100
7591.11 1027
7591.93 1121
7592.75 1047
7593.58 1096
7594.40 1122
7595.22 963
7596.04 1051
7596.87 1045
7597.69 1056
7598.51 1054
7599.34 1058
7600.16 1067
7600.98 1134
7601.80 1059
7602.63 994
7603.45 1056
7604.27 1114
7605.10 1066
7605.92 1134
7606.74 1127
7607.57 1074
7608.39 1058
7609.21 1049
7610.04 1087
7610.86 1079
7611.68 1119
7612.51 1111
7613.33 1021
7614.15 1024
7614.98 1066
7615.80 1088
7616.62 1102
7617.45 1082
7618.27 1114
7619.10 1137
7619.92 1131
7620.74 1184
7621.57 1177
7622.39 1177
7623.22 1186
7624.04 1196
7624.86 1201
7625.69 1151
7626.51 1143
7627.34 1113
7628.16 1126
7628.99 1148
7629.81 1107
7630.64 1101
7631.46 1091
7632.28 1082
7633.11 1022
7633.93 1120
7634.76 1123
7635.58 1115
7636.41 1191
7637.23 1164
7638.06 1173
7638.88 1242
7639.71 1140
7640.53 1107
7641.36 1116
7642.18 1111
7643.01 1175
7643.83 1103
7644.66 1021
7645.48 1004
7646.31 990
7647.14 1094
7647.96 1077
7648.79 999
7649.61 962
7650.44 942
7651.26 959
7652.09 1008
7652.91 1016
7653.74 989
7654.57 1078
7655.39 1082
7656.22 1049
7657.04 1007
7657.87 954
7658.70 993
7659.52 932
7660.35 1026
7661.17 1060
7662.00 961
7662.83 1018
7663.65 1011
7664.48 996
7665.31 971
7666.13 911
7666.96 1013
7667.79 990
7668.61 1004
7669.44 1038
7670.27 989
7671.09 984
7671.92 985
7672.75 953
7673.57 987
7674.40 989
7675.23 1055
7676.05 940
7676.88 969
7677.71 999
7678.53 994
7679.36 964
7680.19 1006
7681.02 958
7681.84 979
7682.67 990
7683.50 981
7684.33 941
7685.15 920
7685.98 976
7686.81 984
7687.64 971
7688.46 1034
7689.29 994
7690.12 965
7690.95 924
7691.77 925
7692.60 990
7693.43 975
7694.26 944
7695.09 947
7695.91 971
7696.74 1072
7697.57 1000
7698.40 995
7699.23 1016
7700.06 981
7700.88 912
7701.71 962
7702.54 963
7703.37 915
7704.20 946
7705.03 940
7705.85 918
7706.68 946
7707.51 1018
7708.34 1040
7709.17 974
7710.00 968
7710.83 971
7711.66 927
7712.48 1066
7713.31 1022
7714.14 1022
7714.97 1004
7715.80 995
7716.63 982
7717.46 966
7718.29 1019
7719.12 994
7719.95 971
7720.78 1003
7721.61 974
7722.44 927
7723.27 1009
7724.09 1038
7724.92 982
7725.75 990
7726.58 985
7727.41 985
7728.24 1020
7729.07 996
7729.90 952
7730.73 982
7731.56 1004
7732.39 967
7733.22 974
7734.05 1023
7734.88 1056
7735.71 946
7736.54 1002
7737.37 1009
7738.20 966
7739.03 1037
7739.86 1021
7740.70 1005
7741.53 959
7742.36 1018
7743.19 981
7744.02 1030
7744.85 1055
7745.68 979
7746.51 1068
7747.34 1018
7748.17 1062
7749.00 1023
7749.83 1056
7750.66 1131
7751.50 1220
7752.33 1350
7753.16 1532
7753.99 1565
7754.82 1512
7755.65 1414
7756.48 1392
7757.31 1293
7758.15 1259
7758.98 1162
7759.81 1131
7760.64 1042
7761.47 1050
7762.30 1094
7763.13 1085
7763.97 1080
7764.80 1101
7765.63 1123
7766.46 1117
7767.29 1042
7768.13 1070
7768.96 993
7769.79 1012
7770.62 1008
7771.45 978
7772.29 1080
7773.12 1080
7773.95 1039
7774.78 998
7775.62 902
7776.45 977
7777.28 964
7778.11 1029
7778.95 977
7779.78 1058
7780.61 1141
7781.44 1049
7782.28 996
7783.11 977
7783.94 1014
7784.77 1020
7785.61 997
7786.44 1030
7787.27 999
7788.11 999
7788.94 1069
7789.77 1035
7790.61 1111
7791.44 1120
7792.27 1148
7793.10 1001
7793.94 1024
7794.77 997
7795.60 980
7796.44 1062
7797.27 1081
7798.11 1058
7798.94 1087
7799.77 1005
7800.61 1062
7801.44 1091
7802.27 1029
7803.11 982
7803.94 1024
7804.78 1050
7805.61 1025
7806.44 1112
7807.28 1168
7808.11 1099
7808.95 1061
7809.78 1052
7810.61 1067
7811.45 1124
7812.28 1050
7813.12 980
7813.95 1013
7814.79 1084
7815.62 1096
7816.45 1125
7817.29 1051
7818.12 1070
7818.96 1148
7819.79 1265
7820.63 1379
7821.46 1326
7822.30 1347
7823.13 1323
7823.97 1314
7824.80 1316
7825.64 1279
7826.47 1200
7827.31 1163
7828.14 1154
7828.98 1189
7829.81 1125
7830.65 1096
7831.48 1182
7832.32 1210
7833.15 1178
7833.99 1158
7834.83 1099
7835.66 1163
7836.50 1278
7837.33 1209
7838.17 1196
7839.00 1255
7839.84 1290
7840.68 1151
7841.51 1246
7842.35 1145
7843.18 1232
7844.02 1272
7844.86 1182
7845.69 1223
7846.53 1206
7847.36 1229
7848.20 1185
7849.04 1220
7849.87 1203
7850.71 1185
7851.55 1142
7852.38 1153
7853.22 1119
7854.05 1051
7854.89 1018
7855.73 1072
7856.56 1037
7857.40 1060
7858.24 1084
7859.08 1089
7859.91 1146
7860.75 1091
7861.59 1083
7862.42 1071
7863.26 1086
7864.10 1125
7864.93 1112
7865.77 1108
7866.61 1152
7867.45 1253
7868.28 1136
7869.12 1149
7869.96 1140
7870.80 1044
7871.63 1174
7872.47 1109
7873.31 1092
7874.15 973
7874.98 1018
7875.82 1151
7876.66 1089
7877.50 1058
7878.33 1020
7879.17 1135
7880.01 1087
7880.85 1133
7881.69 1120
7882.52 1167
7883.36 1197
7884.20 1184
7885.04 1157
7885.88 1210
7886.71 1184
7887.55 1157
7888.39 1133
7889.23 1043
7890.07 1054
7890.91 1081
7891.75 1083
7892.58 1179
7893.42 1175
7894.26 1144
7895.10 1101
7895.94 1121
7896.78 1087
7897.62 1054
7898.46 1073
7899.29 1171
7900.13 1066
7900.97 1076
7901.81 1094
7902.65 1101
7903.49 1143
7904.33 1158
7905.17 1233
7906.01 1236
7906.85 1207
7907.69 1226
7908.53 1207
7909.37 1206
7910.21 1291
7911.04 1201
7911.88 1109
7912.72 1080
7913.56 1048
7914.40 1147
7915.24 1110
7916.08 1043
7916.92 1090
7917.76 1151
7918.60 1129
7919.44 1198
7920.28 1264
7921.12 1320
7921.96 1320
7922.80 1375
7923.64 1423
7924.48 1496
7925.32 1460
7926.16 1468
7927.01 1313
7927.85 1267
7928.69 1295
7929.53 1150
7930.37 1073
7931.21 1085
7932.05 1030
7932.89 1086
7933.73 1013
7934.57 1018
7935.41 972
7936.25 993
7937.09 1092
7937.93 1079
7938.78 1064
7939.62 1035
7940.46 938
7941.30 982
7942.14 936
7942.98 977
7943.82 917
7944.66 996
7945.51 1052
7946.35 992
7947.19 1085
7948.03 994
7948.87 1080
7949.71 1061
7950.56 1046
7951.40 1066
7952.24 1057
7953.08 993
7953.92 957
7954.76 1033
7955.61 1011
7956.45 979
7957.29 1003
7958.13 1080
7958.97 973
7959.82 952
7960.66 983
7961.50 971
7962.34 983
7963.19 1080
7964.03 1016
7964.87 1025
7965.71 986
7966.56 1047
7967.40 985
7968.24 933
7969.08 924
7969.93 955
7970.77 977
7971.61 1073
7972.45 1119
7973.30 1110
7974.14 1012
7974.98 1041
7975.83 984
7976.67 1015
7977.51 1000
7978.36 935
7979.20 970
7980.04 894
7980.89 975
7981.73 1005
7982.57 1002
7983.42 962
7984.26 922
7985.10 913
7985.95 936
7986.79 962
7987.63 958
7988.48 887
7989.32 950
7990.16 878
7991.01 817
7991.85 881
7992.70 1000
7993.54 918
7994.38 943
7995.23 880
7996.07 878
7996.92 855
7997.76 898
7998.60 939
7999.45 937
8000.29 916
8001.14 832
8001.98 823
8002.83 870
8003.67 902
8004.52 889
8005.36 967
8006.20 952
8007.05 843
8007.89 881
8008.74 924
8009.58 934
8010.43 861
8011.27 929
8012.12 937
8012.96 853
8013.81 881
8014.65 951
8015.50 844
8016.34 861
8017.19 878
8018.03 885
8018.88 848
8019.72 822
8020.57 813
8021.42 811
8022.26 827
8023.11 951
8023.95 945
8024.80 990
8025.64 898
8026.49 879
8027.33 816
8028.18 821
8029.03 824
8029.87 819
8030.72 987
8031.56 903
8032.41 848
8033.26 774
8034.10 823
8034.95 841
8035.79 849
8036.64 877
8037.49 938
8038.33 859
8039.18 885
8040.03 874
8040.87 876
8041.72 838
8042.57 850
8043.41 887
8044.26 845
8045.11 793
8045.95 873
8046.80 961
8047.65 902
8048.49 783
8049.34 856
8050.19 873
8051.03 890
8051.88 855
8052.73 846
8053.58 818
8054.42 893
8055.27 857
8056.12 846
8056.96 821
8057.81 842
8058.66 855
8059.51 894
8060.35 829
8061.20 815
8062.05 845
8062.90 861
8063.74 842
8064.59 827
8065.44 801
8066.29 877
8067.14 838
8067.98 814
8068.83 822
8069.68 800
8070.53 850
8071.38 833
8072.22 797
8073.07 795
8073.92 840
8074.77 795
8075.62 822
8076.46 840
8077.31 824
8078.16 848
8079.01 820
8079.86 783
8080.71 876
8081.56 794
8082.40 782
8083.25 774
8084.10 774
8084.95 841
8085.80 856
8086.65 804
8087.50 807
8088.35 759
8089.19 753
8090.04 748
8090.89 802
8091.74 797
8092.59 777
8093.44 802
8094.29 817
8095.14 822
8095.99 838
8096.84 864
8097.69 767
8098.54 794
8099.39 879
8100.24 890
8101.09 808
8101.94 851
8102.79 857
8103.63 737
8104.48 747
8105.33 793
8106.18 763
8107.03 758
8107.88 801
8108.73 844
8109.58 852
8110.43 846
8111.28 828
8112.14 830
8112.99 803
8113.84 758
8114.69 764
8115.54 816
8116.39 841
8117.24 900
8118.09 803
8118.94 823
8119.79 918
8120.64 830
8121.49 821
8122.34 806
8123.19 816
8124.04 860
8124.89 801
8125.74 850
8126.60 814
8127.45 851
8128.30 912
8129.15 769
8130.00 864
8130.85 826
8131.70 840
8132.55 800
8133.40 792
8134.26 832
8135.11 777
8135.96 810
8136.81 834
8137.66 917
8138.51 872
8139.37 821
8140.22 809
8141.07 882
8141.92 834
8142.77 896
8143.62 861
8144.48 866
8145.33 845
8146.18 863
8147.03 816
8147.88 859
8148.74 826
8149.59 909
8150.44 809
8151.29 805
8152.15 865
8153.00 868
8153.85 909
8154.70 921
8155.56 848
8156.41 848
8157.26 861
8158.11 811
8158.97 855
8159.82 903
8160.67 935
8161.52 896
8162.38 843
8163.23 928
8164.08 949
8164.94 928
8165.79 935
8166.64 943
8167.49 980
8168.35 930
8169.20 912
8170.05 910
8170.91 939
8171.76 922
8172.61 838
8173.47 782
8174.32 917
8175.17 873
8176.03 868
8176.88 904
8177.74 838
8178.59 904
8179.44 883
8180.30 863
8181.15 794
8182.00 840
8182.86 813
8183.71 848
8184.57 878
8185.42 861
8186.27 833
8187.13 855
8187.98 872
8188.84 792
8189.69 722
8190.55 777
8191.40 732
8192.25 769
8193.11 813
8193.96 788
8194.82 842
8195.67 838
8196.53 861
8197.38 854
8198.24 782
8199.09 763
8199.95 763
8200.80 773
8201.66 723
8202.51 758
8203.37 803
8204.22 809
8205.08 839
8205.93 797
8206.79 778
8207.64 805
8208.50 796
8209.35 836
8210.21 767
8211.06 776
8211.92 797
8212.77 797
8213.63 835
8214.48 788
8215.34 781
8216.20 763
8217.05 862
8217.91 844
8218.76 867
8219.62 815
8220.48 788
8221.33 798
8222.19 806
8223.04 800
8223.90 807
8224.76 822
8225.61 915
8226.47 897
8227.32 840
8228.18 890
8229.04 942
8229.89 1004
8230.75 962
8231.61 943
8232.46 908
8233.32 869
8234.18 883
8235.03 882
8235.89 864
8236.75 796
8237.60 810
8238.46 853
8239.32 856
8240.17 871
8241.03 720
8241.89 742
8242.74 835
8243.60 809
8244.46 703
8245.32 792
8246.17 781
8247.03 859
8247.89 882
8248.74 850
8249.60 751
8250.46 802
8251.32 814
8252.17 776
8253.03 771
8253.89 839
8254.75 829
8255.60 774
8256.46 801
8257.32 747
8258.18 761
8259.04 804
8259.89 779
8260.75 786
8261.61 776
8262.47 881
8263.33 770
8264.18 790
8265.04 768
8265.90 821
8266.76 840
8267.62 762
8268.48 766
8269.33 822
8270.19 790
8271.05 856
8271.91 789
8272.77 758
8273.63 805
8274.49 837
8275.34 811
8276.20 829
8277.06 783
8277.92 848
8278.78 830
8279.64 841
8280.50 848
8281.36 767
8282.22 781
8283.08 786
8283.93 843
8284.79 810
8285.65 782
8286.51 772
8287.37 779
8288.23 788
8289.09 838
8289.95 838
8290.81 817
8291.67 822
8292.53 861
8293.39 888
8294.25 874
8295.11 857
8295.97 852
8296.83 886
8297.69 870
8298.55 932
8299.41 892
8300.27 933
8301.13 920
8301.99 900
8302.85 832
8303.71 858
8304.57 884
8305.43 790
8306.29 791
8307.15 775
8308.01 856
8308.87 872
8309.73 823
8310.59 851
8311.45 826
8312.31 841
8313.17 873
8314.03 875
8314.90 885
8315.76 790
8316.62 812
8317.48 915
8318.34 856
8319.20 893
8320.06 847
8320.92 854
8321.78 872
8322.64 832
8323.51 787
8324.37 859
8325.23 851
8326.09 815
8326.95 778
8327.81 849
8328.67 880
8329.54 845
8330.40 792
8331.26 854
8332.12 886
8332.98 841
8333.84 820
8334.71 824
8335.57 858
8336.43 865
8337.29 843
8338.15 836
8339.02 830
8339.88 816
8340.74 803
8341.60 853
8342.46 787
8343.33 781
8344.19 833
8345.05 869
8345.91 800
8346.78 845
8347.64 871
8348.50 795
8349.36 885
8350.23 898
8351.09 867
8351.95 873
8352.81 869
8353.68 868
8354.54 873
8355.40 898
8356.27 910
8357.13 884
8357.99 875
8358.86 954
8359.72 928
8360.58 873
8361.44 880
8362.31 952
8363.17 918
8364.03 859
8364.90 919
8365.76 878
8366.63 851
8367.49 851
8368.35 882
8369.22 879
8370.08 890
8370.94 985
8371.81 970
8372.67 918
8373.53 949
8374.40 1020
8375.26 896
8376.13 905
8376.99 1011
8377.85 1093
8378.72 938
8379.58 868
8380.45 863
8381.31 860
8382.18 940
8383.04 1019
8383.90 936
8384.77 921
8385.63 912
8386.50 925
8387.36 952
8388.23 950
8389.09 930
8389.96 911
8390.82 988
8391.69 970
8392.55 938
8393.42 922
8394.28 937
8395.15 981
8396.01 972
8396.88 1043
8397.74 1019
8398.61 1027
8399.47 971
8400.34 993
8401.20 934
8402.07 1008
8402.93 989
8403.80 1073
8404.66 1118
8405.53 1019
8406.39 1011
8407.26 1039
8408.12 998
8408.99 983
8409.86 1101
8410.72 1101
8411.59 1096
8412.45 1074
8413.32 1090
8414.19 1073
8415.05 1164
8415.92 1092
8416.78 1021
8417.65 1079
8418.52 1183
8419.38 1137
8420.25 1100
8421.11 1112
8421.98 1102
8422.85 1133
8423.71 1171
8424.58 1202
8425.45 1173
8426.31 1187
8427.18 1199
8428.05 1170
8428.91 1227
8429.78 1188
8430.65 1229
8431.51 1271
8432.38 1297
8433.25 1255
8434.11 1327
8434.98 1293
8435.85 1336
8436.72 1331
8437.58 1357
8438.45 1425
8439.32 1313
8440.18 1432
8441.05 1448
8441.92 1430
8442.79 1393
8443.65 1485
8444.52 1478
8445.39 1606
8446.26 1618
8447.12 1720
8447.99 1729
8448.86 1787
8449.73 1739
8450.60 1711
8451.46 1692
8452.33 1729
8453.20 1789
8454.07 1733
8454.94 1714
8455.80 1713
8456.67 1848
8457.54 1789
8458.41 1872
8459.28 1897
8460.14 2226
8461.01 2559
8461.88 2723
8462.75 2733
8463.62 2828
8464.49 2982
8465.36 2864
8466.22 2851
8467.09 2561
8467.96 2391
8468.83 2337
8469.70 2118
8470.57 2124
8471.44 2047
8472.31 2090
8473.17 2302
8474.04 2670
8474.91 3176
8475.78 3588
8476.65 4041
8477.52 4173
8478.39 4182
8479.26 4064
8480.13 3548
8481.00 3190
8481.87 2830
8482.74 2462
8483.61 2234
8484.48 2040
8485.34 1763
8486.21 1689
8487.08 1568
8487.95 1476
8488.82 1497
8489.69 1458
8490.56 1466
8491.43 1456
8492.30 1411
8493.17 1498
8494.04 1444
8494.91 1453
8495.78 1428
8496.65 1340
8497.52 1399
8498.39 1354
8499.26 1351
8500.13 1388
8501.01 1359
8501.88 1353
8502.75 1410
8503.62 1396
8504.49 1477
8505.36 1472
8506.23 1384
8507.10 1374
8507.97 1317
8508.84 1326
8509.71 1273
8510.58 1335
8511.45 1349
8512.32 1381
8513.20 1492
8514.07 1507
8514.94 1550
8515.81 1604
8516.68 1537
8517.55 1531
8518.42 1508
8519.29 1399
8520.17 1418
8521.04 1370
8521.91 1385
8522.78 1330
8523.65 1305
8524.52 1390
8525.39 1345
8526.27 1337
8527.14 1332
8528.01 1209
8528.88 1335
8529.75 1399
8530.63 1420
8531.50 1345
8532.37 1429
8533.24 1435
8534.11 1414
8534.99 1369
8535.86 1384
8536.73 1477
8537.60 1469
8538.47 1508
8539.35 1475
8540.22 1494
8541.09 1484
8541.96 1392
8542.84 1456
8543.71 1531
8544.58 1489
8545.46 1517
8546.33 1401
8547.20 1370
8548.07 1378
8548.95 1397
8549.82 1375
8550.69 1421
8551.57 1485
8552.44 1441
8553.31 1379
8554.18 1358
8555.06 1453
8555.93 1445
8556.80 1470
8557.68 1454
8558.55 1490
8559.42 1443
8560.30 1429
8561.17 1544
8562.04 1429
8562.92 1429
8563.79 1469
8564.67 1403
8565.54 1348
8566.41 1349
8567.29 1394
8568.16 1246
8569.03 1240
8569.91 1241
8570.78 1222
8571.66 1226
8572.53 1268
8573.40 1265
8574.28 1182
8575.15 1214
8576.03 1218
8576.90 1223
8577.78 1223
8578.65 1226
8579.52 1196
8580.40 1232
8581.27 1159
8582.15 1153
8583.02 1239
8583.90 1202
8584.77 1133
8585.65 1005
8586.52 1133
8587.40 1207
8588.27 1152
8589.15 1138
8590.02 1126
8590.90 1181
8591.77 1199
8592.65 1179
8593.52 1144
8594.40 1208
8595.27 1154
8596.15 1218
8597.02 1226
8597.90 1198
8598.77 1087
8599.65 1145
8600.52 1197
8601.40 1178
8602.28 1151
8603.15 1159
8604.03 1189
8604.90 1119
8605.78 1149
8606.65 1168
8607.53 1202
8608.41 1228
8609.28 1212
8610.16 1159
8611.03 1167
8611.91 1171
8612.79 1219
8613.66 1171
8614.54 1243
8615.41 1177
8616.29 1185
8617.17 1269
8618.04 1171
8618.92 1138
8619.80 1204
8620.67 1218
8621.55 1247
8622.43 1244
8623.30 1187
8624.18 1215
8625.06 1214
8625.93 1307
8626.81 1202
8627.69 1264
8628.56 1210
8629.44 1279
8630.32 1339
8631.20 1337
8632.07 1246
8632.95 1318
8633.83 1321
8634.70 1264
8635.58 1303
8636.46 1406
8637.34 1423
8638.21 1369
8639.09 1418
8639.97 1384
8640.85 1371
8641.72 1424
8642.60 1332
8643.48 1269
8644.36 1309
8645.23 1419
8646.11 1453
8646.99 1314
8647.87 1523
8648.75 1420
8649.62 1449
8650.50 1439
8651.38 1416
8652.26 1487
8653.14 1485
8654.01 1454
8654.89 1388
8655.77 1582
8656.65 1494
8657.53 1504
8658.41 1505
8659.29 1537
8660.16 1603
8661.04 1627
8661.92 1612
8662.80 1709
8663.68 1676
8664.56 1648
8665.44 1525
8666.31 1591
8667.19 1610
8668.07 1651
8668.95 1601
8669.83 1534
8670.71 1568
8671.59 1579
8672.47 1646
8673.35 1684
8674.23 1692
8675.11 1783
8675.99 1828
8676.86 1965
8677.74 2134
8678.62 2116
8679.50 2274
8680.38 2696
8681.26 2735
8682.14 2761
8683.02 2590
8683.90 2552
8684.78 2479
8685.66 2401
8686.54 2151
8687.42 2114
8688.30 1996
8689.18 1852
8690.06 1817
8690.94 1739
8691.82 1792
8692.70 1825
8693.58 1890
8694.46 2002
8695.34 2160
8696.22 2457
8697.10 2813
8697.98 3177
8698.86 3334
8699.74 3621
8700.62 3688
8701.51 3582
8702.39 3404
8703.27 3043
8704.15 2707
8705.03 2397
8705.91 2089
8706.79 1949
8707.67 1876
8708.55 1693
8709.43 1526
8710.31 1542
8711.20 1534
8712.08 1483
8712.96 1334
8713.84 1402
8714.72 1408
8715.60 1498
8716.48 1435
8717.36 1422
8718.25 1356
8719.13 1407
8720.01 1403
8720.89 1340
8721.77 1328
8722.65 1262
8723.54 1284
8724.42 1258
8725.30 1303
8726.18 1354
8727.06 1384
8727.95 1287
8728.83 1255
8729.71 1351
8730.59 1321
8731.47 1410
8732.36 1380
8733.24 1272
8734.12 1354
8735.00 1448
8735.89 1432
8736.77 1555
8737.65 1530
8738.53 1585
8739.42 1398
8740.30 1420
8741.18 1442
8742.06 1358
8742.95 1356
8743.83 1394
8744.71 1339
8745.59 1284
8746.48 1177
8747.36 1213
8748.24 1290
8749.13 1214
8750.01 1232
8750.89 1191
8751.78 1271
8752.66 1251
8753.54 1329
8754.43 1349
8755.31 1318
8756.19 1277
8757.08 1309
8757.96 1339
8758.84 1306
8759.73 1304
8760.61 1289
8761.49 1329
8762.38 1376
8763.26 1462
8764.15 1461
8765.03 1515
8765.91 1428
8766.80 1523
8767.68 1361
8768.57 1420
8769.45 1349
8770.33 1366
8771.22 1293
8772.10 1287
8772.99 1275
8773.87 1386
8774.75 1439
8775.64 1360
8776.52 1386
8777.41 1311
8778.29 1433
8779.18 1380
8780.06 1357
8780.95 1219
8781.83 1283
8782.72 1288
8783.60 1306
8784.49 1284
8785.37 1229
8786.26 1245
8787.14 1235
8788.03 1198
8788.91 1247
8789.80 1188
8790.68 1167
8791.57 1189
8792.45 1190
8793.34 1144
8794.22 1177
8795.11 1253
8795.99 1296
8796.88 1253
8797.76 1364
8798.65 1437
8799.53 1355
8800.42 1416
8801.31 1361
8802.19 1293
8803.08 1313
8803.96 1186
8804.85 1199
8805.74 1151
8806.62 1073
8807.51 1103
8808.39 1043
8809.28 1096
8810.17 1111
8811.05 1108
8811.94 1112
8812.82 1105
8813.71 1098
8814.60 1164
8815.48 1120
8816.37 1100
8817.26 1028
8818.14 1011
8819.03 1019
8819.92 1037
8820.80 1071
8821.69 1063
8822.58 1012
8823.46 1057
8824.35 1027
8825.24 1111
8826.12 1044
8827.01 1023
8827.90 988
8828.78 1017
8829.67 1041
8830.56 947
8831.45 1024
8832.33 967
8833.22 915
8834.11 954
8835.00 979
8835.88 954
8836.77 966
8837.66 929
8838.55 980
8839.43 934
8840.32 940
8841.21 945
8842.10 971
8842.98 964
8843.87 922
8844.76 900
8845.65 995
8846.54 937
8847.42 942
8848.31 939
8849.20 979
8850.09 961
8850.98 910
8851.86 918
8852.75 938
8853.64 928
8854.53 890
8855.42 888
8856.31 909
8857.19 984
8858.08 922
8858.97 963
8859.86 876
8860.75 872
8861.64 929
8862.53 842
8863.42 876
8864.30 889
8865.19 839
8866.08 931
8866.97 892
8867.86 838
8868.75 866
8869.64 948
8870.53 948
8871.42 884
8872.31 862
8873.20 892
8874.08 941
8874.97 938
8875.86 864
8876.75 802
8877.64 833
8878.53 859
8879.42 815
8880.31 883
8881.20 799
8882.09 853
8882.98 911
8883.87 892
8884.76 924
8885.65 819
8886.54 849
8887.43 804
8888.32 795
8889.21 849
8890.10 813
8890.99 866
8891.88 792
8892.77 786
8893.66 802
8894.55 812
8895.44 813
8896.33 830
8897.22 720
8898.11 785
8899.00 800
8899.90 790
8900.79 780
8901.68 807
8902.57 775
8903.46 828
8904.35 832
8905.24 782
8906.13 812
8907.02 829
8907.91 815
8908.80 827
8909.70 810
8910.59 857
8911.48 876
8912.37 874
8913.26 831
8914.15 796
8915.04 801
8915.93 795
8916.83 757
8917.72 741
8918.61 769
8919.50 801
8920.39 760
8921.28 707
8922.18 702
8923.07 755
8923.96 753
8924.85 782
8925.74 756
8926.64 871
8927.53 862
8928.42 800
8929.31 799
8930.20 785
8931.10 837
8931.99 844
8932.88 806
8933.77 812
8934.67 771
8935.56 754
8936.45 774
8937.34 789
8938.24 720
8939.13 668
8940.02 705
8940.91 745
8941.81 657
8942.70 700
8943.59 750
8944.49 712
8945.38 721
8946.27 693
8947.16 707
8948.06 703
8948.95 724
8949.84 739
8950.74 746
8951.63 692
8952.52 698
8953.42 753
8954.31 794
8955.20 775
8956.10 723
8956.99 703
8957.88 725
8958.78 718
8959.67 694
8960.56 748
8961.46 699
8962.35 716
8963.25 758
8964.14 796
8965.03 748
8965.93 780
8966.82 718
8967.72 728
8968.61 727
8969.50 751
8970.40 715
8971.29 748
8972.19 717
8973.08 763
8973.98 762
8974.87 727
8975.76 763
8976.66 726
8977.55 703
8978.45 695
8979.34 730
8980.24 736
8981.13 725
8982.03 774
8982.92 766
8983.82 787
8984.71 764
8985.61 716
8986.50 716
8987.40 747
8988.29 775
8989.19 775
8990.08 775
8990.98 716
8991.87 721
8992.77 716
8993.66 703
8994.56 757
8995.45 668
8996.35 690
8997.24 683
8998.14 658
8999.04 685
8999.93 703
9000.83 721
9001.72 708
9002.62 660
9003.51 658
9004.41 659
9005.31 661
9006.20 678
9007.10 679
9007.99 649
9008.89 701
9009.79 723
9010.68 747
9011.58 672
9012.48 683
9013.37 710
9014.27 704
9015.16 713
9016.06 620
9016.96 617
9017.85 702
9018.75 672
9019.65 636
9020.54 634
9021.44 673
9022.34 643
9023.23 625
9024.13 631
9025.03 674
9025.93 672
9026.82 669
9027.72 665
9028.62 723
9029.51 685
9030.41 684
9031.31 719
9032.21 702
9033.10 696
9034.00 696
9034.90 666
9035.79 677
9036.69 677
9037.59 696
9038.49 657
9039.38 663
9040.28 665
9041.18 636
9042.08 590
9042.98 723
9043.87 696
9044.77 608
9045.67 652
9046.57 716
9047.47 657
9048.36 650
9049.26 665
9050.16 635
9051.06 620
9051.96 601
9052.85 665
9053.75 686
9054.65 666
9055.55 639
9056.45 640
9057.35 644
9058.25 631
9059.14 653
9060.04 638
9060.94 654
9061.84 657
9062.74 670
9063.64 683
9064.54 721
9065.44 715
9066.33 686
9067.23 704
9068.13 638
9069.03 707
9069.93 738
9070.83 665
9071.73 666
9072.63 641
9073.53 667
9074.43 685
9075.33 663
9076.23 682
9077.13 653
9078.03 656
9078.92 632
9079.82 691
9080.72 717
9081.62 663
9082.52 675
9083.42 660
9084.32 609
9085.22 640
9086.12 692
9087.02 661
9087.92 720
9088.82 719
9089.72 657
9090.62 706
9091.52 658
9092.42 678
9093.32 708
9094.22 673
9095.12 702
9096.03 670
9096.93 689
9097.83 691
9098.73 668
9099.63 667
9100.53 682
9101.43 723
9102.33 745
9103.23 701
9104.13 694
9105.03 669
9105.93 663
9106.83 634
9107.74 648
9108.64 640
9109.54 637
9110.44 687
9111.34 677
9112.24 722
9113.14 716
9114.04 722
9114.94 657
9115.85 652
9116.75 685
9117.65 674
9118.55 686
9119.45 608
9120.35 656
9121.26 619
9122.16 668
9123.06 637
9123.96 605
9124.86 630
9125.77 685
9126.67 705
9127.57 640
9128.47 660
9129.37 633
9130.28 718
9131.18 673
9132.08 701
9132.98 670
9133.88 685
9134.79 681
9135.69 617
9136.59 694
9137.49 647
9138.40 666
9139.30 643
9140.20 663
9141.10 643
9142.01 650
9142.91 649
9143.81 634
9144.72 656
9145.62 719
9146.52 701
9147.42 679
9148.33 668
9149.23 665
9150.13 675
9151.04 642
9151.94 685
9152.84 657
9153.75 684
9154.65 704
9155.55 643
9156.46 639
9157.36 659
9158.26 652
9159.17 646
9160.07 666
9160.97 673
9161.88 633
9162.78 644
9163.69 653
9164.59 637
9165.49 670
9166.40 663
9167.30 740
9168.21 653
9169.11 670
9170.01 617
9170.92 666
9171.82 668
9172.73 623
9173.63 645
9174.53 693
9175.44 755
9176.34 698
9177.25 661
9178.15 720
9179.06 657
9179.96 742
9180.87 746
9181.77 728
9182.68 694
9183.58 762
9184.49 707
9185.39 704
9186.30 673
9187.20 674
9188.11 668
9189.01 681
9189.92 705
9190.82 680
9191.73 701
9192.63 675
9193.54 730
9194.44 732
9195.35 727
9196.25 670
9197.16 658
9198.06 704
9198.97 673
9199.87 703
9200.78 693
9201.69 710
9202.59 723
9203.50 680
9204.40 739
9205.31 744
9206.21 724
9207.12 786
9208.03 691
9208.93 713
9209.84 703
9210.74 717
9211.65 721
9212.56 731
9213.46 704
9214.37 720
9215.28 652
9216.18 661
9217.09 644
9218.00 680
9218.90 690
9219.81 665
9220.72 725
9221.62 759
9222.53 726
9223.44 765
9224.34 702
9225.25 768
9226.16 801
9227.06 805
9227.97 711
9228.88 774
9229.78 752
9230.69 721
9231.60 758
9232.51 713
9233.41 689
9234.32 675
9235.23 600
9236.13 628
9237.04 693
9237.95 739
9238.86 706
9239.76 703
9240.67 748
9241.58 695
9242.49 686
9243.39 682
9244.30 657
9245.21 638
9246.12 685
9247.03 703
9247.93 670
9248.84 657
9249.75 662
9250.66 668
9251.57 638
9252.47 677
9253.38 612
9254.29 648
9255.20 656
9256.11 639
9257.02 674
9257.92 678
9258.83 656
9259.74 679
9260.65 690
9261.56 713
9262.47 631
9263.38 633
9264.28 594
9265.19 632
9266.10 670
9267.01 655
9267.92 670
9268.83 694
9269.74 638
9270.65 670
9271.56 683
9272.47 646
9273.37 632
9274.28 635
9275.19 673
9276.10 621
9277.01 653
9277.92 697
9278.83 675
9279.74 676
9280.65 701
9281.56 638
9282.47 646
9283.38 668
9284.29 670
9285.20 682
9286.11 652
9287.02 715
9287.93 702
9288.84 713
9289.75 734
9290.66 702
9291.57 655
9292.48 629
9293.39 676
9294.30 649
9295.21 609
9296.12 587
9297.03 665
9297.94 680
9298.85 648
9299.76 653
9300.67 731
9301.58 743
9302.49 695
9303.40 644
9304.31 634
9305.23 744
9306.14 802
9307.05 758
9307.96 703
9308.87 719
9309.78 716
9310.69 719
9311.60 698
9312.51 701
9313.42 696
9314.34 679
9315.25 681
9316.16 712
9317.07 738
9317.98 715
9318.89 738
9319.80 708
9320.72 713
9321.63 692
9322.54 722
9323.45 749
9324.36 712
9325.27 703
9326.19 743
9327.10 693
9328.01 726
9328.92 693
9329.83 677
9330.74 691
9331.66 703
9332.57 699
9333.48 694
9334.39 691
9335.31 672
9336.22 711
9337.13 637
9338.04 644
9338.96 633
9339.87 645
9340.78 654
9341.69 656
9342.61 731
9343.52 722
9344.43 660
9345.34 673
9346.26 652
9347.17 661
9348.08 692
9348.99 699
9349.91 685
9350.82 642
9351.73 649
9352.65 628
9353.56 745
9354.47 733
9355.39 664
9356.30 629
9357.21 732
9358.13 733
9359.04 707
9359.95 721
9360.87 677
9361.78 683
9362.69 729
9363.61 714
9364.52 708
9365.43 716
9366.35 745
9367.26 731
9368.18 708
9369.09 662
9370.00 696
9370.92 680
9371.83 640
9372.75 700
9373.66 686
9374.57 741
9375.49 721
9376.40 740
9377.32 634
9378.23 690
9379.15 733
9380.06 645
9380.97 677
9381.89 662
9382.80 748
9383.72 756
9384.63 736
9385.55 707
9386.46 710
9387.38 696
9388.29 764
9389.21 707
9390.12 735
9391.04 749
9391.95 775
9392.87 757
9393.78 766
9394.70 784
9395.61 798
9396.53 750
9397.44 842
9398.36 795
9399.27 820
9400.19 839
9401.10 807
9402.02 820
9402.94 793
9403.85 830
9404.77 842
9405.68 856
9406.60 829
9407.51 809
9408.43 712
9409.35 700
9410.26 755
9411.18 684
9412.09 719
9413.01 724
9413.93 781
9414.84 753
9415.76 763
9416.67 765
9417.59 742
9418.51 763
9419.42 673
9420.34 726
9421.26 735
9422.17 714
9423.09 753
9424.01 779
9424.92 751
9425.84 677
9426.76 684
9427.67 738
9428.59 780
9429.51 791
9430.42 793
9431.34 784
9432.26 710
9433.17 712
9434.09 752
9435.01 747
9435.93 700
9436.84 723
9437.76 783
9438.68 786
9439.59 819
9440.51 760
9441.43 775
9442.35 778
9443.26 758
9444.18 803
9445.10 824
9446.02 889
9446.93 869
9447.85 783
9448.77 801
9449.69 793
9450.61 775
9451.52 796
9452.44 780
9453.36 747
9454.28 737
9455.20 777
9456.11 826
9457.03 852
9457.95 939
9458.87 985
9459.79 1040
9460.71 1102
9461.62 1098
9462.54 996
9463.46 1029
9464.38 964
9465.30 919
9466.22 897
9467.14 938
9468.05 889
9468.97 867
9469.89 823
9470.81 800
9471.73 814
9472.65 806
9473.57 886
9474.49 865
9475.41 849
9476.32 863
9477.24 924
9478.16 834
9479.08 723
9480.00 742
9480.92 821
9481.84 865
9482.76 855
9483.68 881
9484.60 860
9485.52 900
9486.44 883
9487.36 828
9488.28 778
9489.20 833
9490.12 874
9491.04 806
9491.96 813
9492.88 856
9493.80 860
9494.72 823
9495.64 746
9496.56 791
9497.48 804
9498.40 835
9499.32 838
9500.24 768
9501.16 837
9502.08 854
9503.00 866
9503.92 806
9504.84 789
9505.76 833
9506.68 850
9507.60 876
9508.52 918
9509.44 828
9510.36 828
9511.28 883
9512.21 904
9513.13 898
9514.05 862
9514.97 768
9515.89 864
9516.81 932
9517.73 802
9518.65 812
9519.57 893
9520.50 820
9521.42 884
9522.34 878
9523.26 855
9524.18 932
9525.10 886
9526.02 908
9526.95 908
9527.87 926
9528.79 910
9529.71 906
9530.63 833
9531.55 859
9532.48 906
9533.40 887
9534.32 993
9535.24 1017
9536.16 1072
9537.09 1053
9538.01 1128
9538.93 1173
9539.85 1276
9540.77 1333
9541.70 1291
9542.62 1234
9543.54 1174
9544.46 1172
9545.39 1188
9546.31 1137
9547.23 1041
9548.15 1003
9549.08 1005
9550.00 1004
9550.92 949
9551.85 966
9552.77 955
9553.69 922
9554.61 923
9555.54 975
9556.46 931
9557.38 955
9558.31 980
9559.23 897
9560.15 913
9561.08 915
9562.00 989
9562.92 960
9563.85 955
9564.77 1007
9565.69 939
9566.62 957
9567.54 930
9568.46 995
9569.39 937
9570.31 918
9571.23 890
9572.16 963
9573.08 929
9574.01 958
9574.93 885
9575.85 859
9576.78 861
9577.70 842
9578.63 865
9579.55 875
9580.47 866
9581.40 870
9582.32 891
9583.25 911
9584.17 911
9585.10 855
9586.02 805
9586.94 881
9587.87 829
9588.79 884
9589.72 890
9590.64 892
9591.57 947
9592.49 896
9593.42 878
9594.34 868
9595.27 898
9596.19 877
9597.12 906
9598.04 937
9598.97 819
9599.89 875
9600.82 920
9601.74 848
9602.67 878
9603.59 947
9604.52 906
9605.44 858
9606.37 873
9607.29 896
9608.22 862
9609.15 901
9610.07 954
9611.00 898
9611.92 931
9612.85 938
9613.77 950
9614.70 951
9615.63 980
9616.55 921
9617.48 939
9618.40 1037
9619.33 919
9620.26 959
9621.18 1026
9622.11 1000
9623.03 996
9623.96 951
9624.89 931
9625.81 988
9626.74 928
9627.67 913
9628.59 1042
9629.52 1029
9630.45 934
9631.37 995
9632.30 999
9633.23 1001
9634.15 1077
9635.08 1055
9636.01 1005
9636.93 1049
9637.86 1078
9638.79 1058
9639.71 1018
9640.64 1055
9641.57 1139
9642.50 1121
9643.42 1111
9644.35 1088
9645.28 1120
9646.21 1162
9647.13 1105
9648.06 1171
9648.99 1141
9649.92 1120
9650.84 1110
9651.77 1204
9652.70 1183
9653.63 1179
9654.55 1201
9655.48 1307
9656.41 1318
9657.34 1335
9658.26 1328
9659.19 1282
9660.12 1286
9661.05 1276
9661.98 1217
9662.91 1245
9663.83 1185
9664.76 1163
9665.69 1188
9666.62 1180
9667.55 1143
9668.48 1038
9669.40 1132
9670.33 1157
9671.26 1282
9672.19 1222
9673.12 1173
9674.05 1171
9674.98 1215
9675.90 1159
9676.83 1198
9677.76 1256
9678.69 1217
9679.62 1204
9680.55 1220
9681.48 1227
9682.41 1212
9683.34 1149
9684.27 1212
9685.19 1243
9686.12 1261
9687.05 1271
9687.98 1257
9688.91 1206
9689.84 1317
9690.77 1280
9691.70 1303
9692.63 1242
9693.56 1252
9694.49 1264
9695.42 1287
9696.35 1249
9697.28 1264
9698.21 1291
9699.14 1341
9700.07 1295
9701.00 1296
9701.93 1301
9702.86 1326
9703.79 1375
9704.72 1354
9705.65 1399
9706.58 1371
9707.51 1378
9708.44 1361
9709.37 1297
9710.30 1373
9711.23 1335
9712.16 1349
9713.09 1309
9714.02 1259
9714.95 1292
9715.88 1235
9716.82 1252
9717.75 1262
9718.68 1247
9719.61 1249
9720.54 1370
9721.47 1381
9722.40 1348
9723.33 1379
9724.26 1448
9725.19 1371
9726.13 1336
9727.06 1247
9727.99 1344
9728.92 1227
9729.85 1261
9730.78 1191
9731.71 1187
9732.64 1207
9733.58 1200
9734.51 1213
9735.44 1180
9736.37 1209
9737.30 1254
9738.23 1233
9739.17 1251
9740.10 1272
9741.03 1247
9741.96 1283
9742.89 1217
9743.83 1153
9744.76 1146
9745.69 1161
9746.62 1126
9747.55 1196
9748.49 1194
9749.42 1094
9750.35 1090
9751.28 1143
9752.22 1075
9753.15 1090
9754.08 1037
9755.01 1039
9755.95 1014
9756.88 990
9757.81 1024
9758.75 950
9759.68 1010
9760.61 1005
9761.54 980
9762.48 1017
9763.41 1051
9764.34 971
9765.28 1001
9766.21 950
9767.14 995
9768.08 1029
9769.01 1004
9769.94 1067
9770.88 1060
9771.81 1017
9772.74 944
9773.68 1031
9774.61 1001
9775.54 973
9776.48 963
9777.41 1008
9778.34 939
9779.28 962
9780.21 1056
9781.14 993
9782.08 997
9783.01 979
9783.95 957
9784.88 981
9785.81 1047
9786.75 1046
9787.68 888
9788.62 937
9789.55 1070
9790.49 1079
9791.42 1015
9792.35 1029
9793.29 1001
9794.22 982
9795.16 954
9796.09 963
9797.03 932
9797.96 968
9798.90 943
9799.83 892
9800.77 976
9801.70 920
9802.64 909
9803.57 996
9804.51 979
9805.44 1007
9806.38 979
9807.31 995
9808.25 944
9809.18 896
9810.12 908
9811.05 935
9811.99 962
9812.92 916
9813.86 902
9814.79 864
9815.73 871
9816.66 832
9817.60 875
9818.54 912
9819.47 860
9820.41 899
9821.34 894
9822.28 864
9823.21 921
9824.15 887
9825.09 874
9826.02 940
9826.96 916
9827.89 820
9828.83 803
9829.77 863
9830.70 834
9831.64 856
9832.57 865
9833.51 881
9834.45 816
9835.38 832
9836.32 861
9837.26 822
9838.19 862
9839.13 859
9840.07 826
9841.00 812
9841.94 763
9842.88 832
9843.81 834
9844.75 851
9845.69 888
9846.62 814
9847.56 816
9848.50 817
9849.44 868
9850.37 835
9851.31 801
9852.25 749
9853.18 736
9854.12 768
9855.06 752
9856.00 819
9856.93 795
9857.87 760
9858.81 769
9859.75 783
9860.68 788
9861.62 783
9862.56 800
9863.50 849
9864.44 902
9865.37 890
9866.31 815
9867.25 815
9868.19 880
9869.13 877
9870.06 927
9871.00 804
9871.94 785
9872.88 854
9873.82 769
9874.75 812
9875.69 812
9876.63 802
9877.57 762
9878.51 788
9879.45 799
9880.39 738
9881.32 859
9882.26 812
9883.20 869
9884.14 816
9885.08 840
9886.02 824
9886.96 764
9887.90 801
9888.83 799
9889.77 793
9890.71 759
9891.65 770
9892.59 734
9893.53 783
9894.47 806
9895.41 779
9896.35 773
9897.29 730
9898.23 739
9899.17 765
9900.11 742
9901.05 752
9901.99 759
9902.92 763
9903.86 749
9904.80 790
9905.74 771
9906.68 742
9907.62 768
9908.56 775
9909.50 784
9910.44 734
9911.38 762
9912.32 750
9913.26 817
9914.20 772
9915.14 727
9916.08 797
9917.02 808
9917.97 765
9918.91 751
9919.85 819
9920.79 790
9921.73 799
9922.67 832
9923.61 812
9924.55 816
9925.49 776
9926.43 757
9927.37 729
9928.31 844
9929.25 799
9930.19 779
9931.13 925
9932.08 979
9933.02 981
9933.96 1060
9934.90 1100
9935.84 1112
9936.78 1068
9937.72 1100
9938.66 1038
9939.61 1016
9940.55 962
9941.49 921
9942.43 751
9943.37 822
9944.31 758
9945.26 757
9946.20 787
9947.14 764
9948.08 815
9949.02 732
9949.96 797
9950.91 768
9951.85 788
9952.79 778
9953.73 740
9954.67 766
9955.62 775
9956.56 768
9957.50 799
9958.44 778
9959.39 701
9960.33 752
9961.27 786
9962.21 808
9963.16 757
9964.10 766
9965.04 742
9965.98 749
9966.93 745
9967.87 711
9968.81 709
9969.75 701
9970.70 699
9971.64 761
9972.58 770
9973.53 767
9974.47 756
9975.41 735
9976.36 699
9977.30 726
9978.24 700
9979.18 663
9980.13 673
9981.07 674
9982.01 735
9982.96 739
9983.90 652
9984.85 622
9985.79 740
9986.73 749
9987.68 654
9988.62 722
9989.56 731
9990.51 708
9991.45 681
9992.40 686
9993.34 685
9994.28 730
9995.23 684
9996.17 656
9997.12 680
9998.06 679
9999.00 683
9999.95 700
10000.89 638
10001.84 712
10002.78 747
10003.73 690
10004.67 661
10005.61 686
10006.56 637
10007.50 694
10008.45 671
10009.39 683
10010.34 691
10011.28 693
10012.23 681
10013.17 686
10014.12 690
10015.06 694
10016.01 673
10016.95 726
10017.90 695
10018.84 623
10019.79 662
10020.73 716
10021.68 688
10022.62 666
10023.57 641
10024.51 633
10025.46 687
10026.41 739
10027.35 740
10028.30 709
10029.24 687
10030.19 701
10031.13 622
10032.08 668
10033.03 656
10033.97 733
10034.92 673
10035.86 664
10036.81 670
10037.76 710
10038.70 666
10039.65 617
10040.59 684
10041.54 670
10042.49 697
10043.43 669
10044.38 635
10045.33 629
10046.27 672
10047.22 682
10048.16 632
10049.11 675
10050.06 733
10051.00 692
10051.95 615
10052.90 661
10053.84 656
10054.79 605
10055.74 645
10056.69 605
10057.63 624
10058.58 671
10059.53 655
10060.47 662
10061.42 595
10062.37 628
10063.32 635
10064.26 609
10065.21 649
10066.16 681
10067.10 662
10068.05 634
10069.00 632
10069.95 649
10070.89 639
10071.84 639
10072.79 661
10073.74 638
10074.69 607
10075.63 637
10076.58 584
10077.53 630
10078.48 664
10079.43 641
10080.37 623
10081.32 638
10082.27 664
10083.22 676
10084.17 606
10085.11 620
10086.06 599
10087.01 661
10087.96 620
10088.91 614
10089.86 662
10090.81 649
10091.75 613
10092.70 613
10093.65 600
10094.60 629
10095.55 612
10096.50 614
10097.45 620
10098.40 641
10099.34 651
10100.29 630
10101.24 573
10102.19 558
10103.14 548
10104.09 581
10105.04 623
10105.99 624
10106.94 610
10107.89 643
10108.84 630
10109.79 650
10110.73 625
10111.68 602
10112.63 619
10113.58 626
10114.53 662
10115.48 594
10116.43 625
10117.38 630
10118.33 575
10119.28 625
10120.23 583
10121.18 620
10122.13 576
10123.08 587
10124.03 630
10124.98 580
10125.93 555
10126.88 643
10127.83 657
10128.78 617
10129.73 590
10130.68 627
10131.64 633
10132.59 556
10133.54 626
10134.49 619
10135.44 627
10136.39 630
10137.34 600
10138.29 553
10139.24 590
10140.19 683
10141.14 570
10142.09 601
10143.04 595
10144.00 616
10144.95 617
10145.90 617
10146.85 617
10147.80 613
10148.75 628
10149.70 586
10150.65 600
10151.61 622
10152.56 637
10153.51 621
10154.46 604
10155.41 619
10156.36 608
10157.31 638
10158.27 651
10159.22 655
10160.17 649
10161.12 654
10162.07 656
10163.03 618
10163.98 661
10164.93 652
10165.88 629
10166.83 630
10167.79 682
10168.74 647
10169.69 653
10170.64 637
10171.60 569
10172.55 641
10173.50 614
10174.45 597
10175.41 627
10176.36 633
10177.31 657
10178.26 670
10179.22 666
10180.17 657
10181.12 710
10182.07 693
10183.03 637
10183.98 610
10184.93 650
10185.89 663
10186.84 645
10187.79 607
10188.75 651
10189.70 655
10190.65 633
10191.60 685
10192.56 638
10193.51 624
10194.47 605
10195.42 674
10196.37 631
10197.33 606
10198.28 626
10199.23 697
10200.19 656
10201.14 655
10202.09 642
10203.05 609
10204.00 651
10204.96 682
10205.91 671
10206.86 634
10207.82 701
10208.77 696
10209.73 691
10210.68 633
10211.63 638
10212.59 713
10213.54 717
10214.50 725
10215.45 685
10216.41 723
10217.36 747
10218.32 768
10219.27 661
10220.22 668
10221.18 700
10222.13 759
10223.09 768
10224.04 689
10225.00 644
10225.95 707
10226.91 694
10227.86 669
10228.82 678
10229.77 637
10230.73 673
10231.68 633
10232.64 650
10233.59 690
10234.55 684
10235.50 675
10236.46 667
10237.42 731
10238.37 735
10239.33 700
10240.28 784
10241.24 754
10242.19 725
10243.15 701
10244.10 721
10245.06 760
10246.02 763
10246.97 804
10247.93 793
10248.88 763
10249.84 677
10250.80 680
10251.75 699
10252.71 682
10253.66 647
10254.62 634
10255.58 677
10256.53 682
10257.49 646
10258.45 677
10259.40 639
10260.36 654
10261.32 668
10262.27 624
10263.23 624
10264.19 661
10265.14 616
10266.10 594
10267.06 588
10268.01 693
10268.97 675
10269.93 646
10270.88 621
10271.84 597
10272.80 615
10273.76 661
10274.71 649
10275.67 585
10276.63 581
10277.58 559
10278.54 581
10279.50 617
10280.46 616
10281.41 622
10282.37 639
10283.33 601
10284.29 581
10285.24 609
10286.20 576
10287.16 675
10288.12 692
10289.08 654
10290.03 668
10290.99 675
10291.95 659
10292.91 614
10293.87 621
10294.82 620
10295.78 601
10296.74 619
10297.70 604
10298.66 612
10299.61 583
10300.57 639
10301.53 636
10302.49 643
10303.45 568
10304.41 569
10305.37 610
10306.32 558
10307.28 626
10308.24 691
10309.20 602
10310.16 607
10311.12 629
10312.08 615
10313.04 635
10314.00 626
10314.95 588
10315.91 599
10316.87 644
10317.83 589
10318.79 554
10319.75 563
10320.71 624
10321.67 638
10322.63 628
10323.59 626
10324.55 711
10325.51 640
10326.47 629
10327.43 623
10328.39 625
10329.35 635
10330.31 609
10331.27 626
10332.23 591
10333.19 616
10334.15 658
10335.11 613
10336.07 624
10337.03 636
10337.99 695
10338.95 733
10339.91 742
10340.87 733
10341.83 619
10342.79 630
10343.75 617
10344.71 645
10345.67 661
10346.63 605
10347.59 596
10348.55 638
10349.51 614
10350.47 662
10351.43 604
10352.39 600
10353.35 569
10354.31 593
10355.28 595
10356.24 604
10357.20 607
10358.16 664
10359.12 618
10360.08 579
10361.04 571
10362.00 570
10362.96 577
10363.93 621
10364.89 573
10365.85 545
10366.81 556
10367.77 631
10368.73 613
10369.69 616
10370.66 549
10371.62 607
10372.58 620
10373.54 643
10374.50 597
10375.47 537
10376.43 575
10377.39 479
10378.35 577
10379.31 587
10380.28 537
10381.24 510
10382.20 551
10383.16 582
10384.12 573
10385.09 605
10386.05 591
10387.01 541
10387.97 525
10388.94 587
10389.90 634
10390.86 588
10391.82 523
10392.79 571
10393.75 596
10394.71 590
10395.68 580
10396.64 534
10397.60 569
10398.56 578
10399.53 602
10400.49 547
10401.45 573
10402.42 561
10403.38 602
10404.34 600
10405.31 546
10406.27 565
10407.23 577
10408.20 540
10409.16 542
10410.12 593
10411.09 573
10412.05 553
10413.01 576
10413.98 530
10414.94 561
10415.90 639
10416.87 585
10417.83 606
10418.80 560
10419.76 578
10420.72 590
10421.69 583
10422.65 648
10423.62 668
10424.58 676
10425.54 622
10426.51 647
10427.47 683
10428.44 653
10429.40 609
10430.37 651
10431.33 595
10432.30 618
10433.26 619
10434.22 627
10435.19 630
10436.15 642
10437.12 598
10438.08 551
10439.05 573
10440.01 603
10440.98 610
10441.94 602
10442.91 575
10443.87 576
10444.84 572
10445.80 609
10446.77 625
10447.73 567
10448.70 489
10449.66 499
10450.63 557
10451.59 569
10452.56 530
10453.53 532
10454.49 511
10455.46 600
10456.42 627
10457.39 615
10458.35 558
10459.32 583
10460.29 606
10461.25 582
10462.22 570
10463.18 538
10464.15 549
10465.12 541
10466.08 557
10467.05 562
10468.01 564
10468.98 584
10469.95 515
10470.91 505
10471.88 538
10472.85 511
10473.81 550
10474.78 550
10475.74 532
10476.71 534
10477.68 571
10478.64 575
10479.61 552
10480.58 544
10481.54 603
10482.51 613
10483.48 503
10484.45 533
10485.41 524
10486.38 552
10487.35 522
10488.31 524
10489.28 520
10490.25 491
10491.22 555
10492.18 558
10493.15 504
10494.12 506
10495.08 570
10496.05 575
10497.02 522
10497.99 500
10498.95 511
10499.92 532
10500.89 549
10501.86 540
10502.83 544
10503.79 544
10504.76 536
10505.73 535
10506.70 541
10507.67 554
10508.63 555
10509.60 590
10510.57 550
10511.54 560
10512.51 537
10513.47 552
10514.44 610
10515.41 591
10516.38 597
10517.35 556
10518.32 556
10519.28 562
10520.25 558
10521.22 522
10522.19 537
10523.16 494
10524.13 538
10525.10 482
10526.07 520
10527.03 530
10528.00 580
10528.97 563
10529.94 568
10530.91 554
10531.88 588
10532.85 551
10533.82 568
10534.79 577
10535.76 557
10536.73 542
10537.70 522
10538.67 525
10539.63 535
10540.60 546
10541.57 519
10542.54 527
10543.51 539
10544.48 516
10545.45 546
10546.42 558
10547.39 552
10548.36 539
10549.33 562
10550.30 542
10551.27 588
10552.24 605
10553.21 600
10554.18 556
10555.15 540
10556.12 553
10557.09 581
10558.06 514
10559.03 567
10560.00 602
10560.97 556
10561.95 567
10562.92 577
10563.89 543
10564.86 555
10565.83 645
10566.80 690
10567.77 689
10568.74 641
10569.71 673
10570.68 653
10571.65 655
10572.62 633
10573.59 608
10574.57 608
10575.54 591
10576.51 650
10577.48 619
10578.45 617
10579.42 562
10580.39 567
10581.36 545
10582.34 547
10583.31 591
10584.28 549
10585.25 565
10586.22 561
10587.19 584
10588.17 594
10589.14 544
10590.11 534
10591.08 568
10592.05 584
10593.02 620
10594.00 544
10594.97 571
10595.94 548
10596.91 605
10597.89 607
10598.86 645
10599.83 621
10600.80 621
10601.77 604
10602.75 581
10603.72 628
10604.69 594
10605.66 645
10606.64 606
10607.61 594
10608.58 585
10609.55 553
10610.53 599
10611.50 588
10612.47 550
10613.45 542
10614.42 534
10615.39 551
10616.36 561
10617.34 539
10618.31 582
10619.28 637
10620.26 598
10621.23 538
10622.20 554
10623.18 596
10624.15 553
10625.12 609
10626.10 611
10627.07 619
10628.04 632
10629.02 587
10629.99 608
10630.97 588
10631.94 595
10632.91 652
10633.89 609
10634.86 591
10635.83 582
10636.81 649
10637.78 612
10638.76 556
10639.73 586
10640.70 642
10641.68 677
10642.65 646
10643.63 655
10644.60 678
10645.58 675
10646.55 721
10647.53 698
10648.50 698
10649.47 752
10650.45 748
10651.42 729
10652.40 695
10653.37 666
10654.35 656
10655.32 662
10656.30 683
10657.27 615
10658.25 562
10659.22 584
10660.20 576
10661.17 595
10662.15 599
10663.12 597
10664.10 535
10665.07 548
10666.05 550
10667.02 510
10668.00 529
10668.97 558
10669.95 592
10670.93 614
10671.90 613
10672.88 613
10673.85 620
10674.83 592
10675.80 534
10676.78 609
10677.76 606
10678.73 587
10679.71 609
10680.68 551
10681.66 596
10682.63 589
10683.61 544
10684.59 601
10685.56 603
10686.54 637
10687.52 637
10688.49 653
10689.47 643
10690.44 680
10691.42 599
10692.40 593
10693.37 625
10694.35 659
10695.33 581
10696.30 568
10697.28 563
10698.26 543
10699.23 601
10700.21 545
10701.19 557
10702.17 549
10703.14 588
10704.12 633
10705.10 583
10706.07 534
10707.05 561
10708.03 640
10709.01 517
10709.98 478
10710.96 535
10711.94 525
10712.91 544
10713.89 554
10714.87 542
10715.85 597
10716.83 601
10717.80 583
10718.78 547
10719.76 573
10720.74 535
10721.71 533
10722.69 522
10723.67 595
10724.65 599
10725.63 665
10726.60 633
10727.58 600
10728.56 561
10729.54 572
10730.52 605
10731.49 582
10732.47 585
10733.45 523
10734.43 556
10735.41 593
10736.39 563
10737.37 560
10738.34 565
10739.32 535
10740.30 573
10741.28 573
10742.26 546
10743.24 526
10744.22 566
10745.20 584
10746.17 559
10747.15 552
10748.13 543
10749.11 571
10750.09 590
10751.07 531
10752.05 565
10753.03 566
10754.01 583
10754.99 575
10755.97 598
10756.95 559
10757.93 545
10758.91 612
10759.88 554
10760.86 577
10761.84 559
10762.82 545
10763.80 514
10764.78 524
10765.76 542
10766.74 528
10767.72 547
10768.70 589
10769.68 549
10770.66 579
10771.64 573
10772.62 545
10773.60 536
10774.58 511
10775.56 557
10776.54 563
10777.52 557
10778.51 567
10779.49 557
10780.47 523
10781.45 543
10782.43 552
10783.41 598
10784.39 574
10785.37 573
10786.35 644
10787.33 603
10788.31 564
10789.29 538
10790.27 552
10791.26 541
10792.24 529
10793.22 507
10794.20 581
10795.18 568
10796.16 541
10797.14 548
10798.12 562
10799.10 553
10800.09 519
10801.07 582
10802.05 570
10803.03 611
10804.01 549
10804.99 602
10805.98 548
10806.96 559
10807.94 587
10808.92 599
10809.90 578
10810.89 525
10811.87 552
10812.85 580
10813.83 598
10814.81 557
10815.80 611
10816.78 544
10817.76 534
10818.74 542
10819.72 563
10820.71 564
10821.69 579
10822.67 580
10823.65 573
10824.64 513
10825.62 585
10826.60 571
10827.58 578
10828.57 526
10829.55 529
10830.53 528
10831.52 549
10832.50 553
10833.48 537
10834.46 554
10835.45 564
10836.43 515
10837.41 553
10838.40 552
10839.38 540
10840.36 538
10841.35 529
10842.33 535
10843.31 541
10844.30 551
10845.28 601
10846.26 554
10847.25 577
10848.23 560
10849.21 567
10850.20 595
10851.18 601
10852.17 544
10853.15 568
10854.13 583
10855.12 531
10856.10 610
10857.09 581
10858.07 522
10859.05 562
10860.04 598
10861.02 587
10862.01 605
10862.99 544
10863.97 606
10864.96 584
10865.94 614
10866.93 560
10867.91 549
10868.90 565
10869.88 653
10870.87 666
10871.85 611
10872.84 617
10873.82 614
10874.81 603
10875.79 616
10876.78 615
10877.76 668
10878.75 601
10879.73 616
10880.72 652
10881.70 597
10882.69 631
10883.67 611
10884.66 673
10885.64 626
10886.63 663
10887.61 657
10888.60 637
10889.58 680
10890.57 651
10891.55 704
10892.54 706
10893.53 675
10894.51 657
10895.50 693
10896.48 681
10897.47 713
10898.45 659
10899.44 659
10900.43 627
10901.41 696
10902.40 657
10903.38 703
10904.37 710
10905.36 645
10906.34 697
10907.33 719
10908.32 737
10909.30 753
10910.29 730
10911.28 680
10912.26 686
10913.25 698
10914.24 708
10915.22 679
10916.21 739
10917.20 726
10918.18 732
10919.17 691
10920.16 694
10921.14 696
10922.13 762
10923.12 756
10924.10 748
10925.09 756
10926.08 794
10927.07 705
10928.05 709
10929.04 736
10930.03 757
10931.01 746
10932.00 691
10932.99 717
10933.98 724
10934.96 738
10935.95 743
10936.94 740
10937.93 719
10938.92 801
10939.90 787
10940.89 789
10941.88 793
10942.87 718
10943.85 737
10944.84 801
10945.83 836
10946.82 804
10947.81 785
10948.79 837
10949.78 796
10950.77 817
10951.76 866
10952.75 822
10953.74 842
10954.72 823
10955.71 886
10956.70 841
10957.69 877
10958.68 976
10959.67 878
10960.66 888
10961.65 920
10962.63 953
10963.62 1005
10964.61 1025
10965.60 1088
10966.59 1066
10967.58 1011
10968.57 1047
10969.56 1062
10970.55 1039
10971.54 957
10972.52 981
10973.51 936
10974.50 907
10975.49 936
10976.48 939
10977.47 943
10978.46 923
10979.45 940
10980.44 914
10981.43 910
10982.42 903
10983.41 842
10984.40 875
10985.39 880
10986.38 903
10987.37 923
10988.36 953
10989.35 943
10990.34 979
10991.33 918
10992.32 954
10993.31 903
10994.30 942
10995.29 1015
10996.28 984
10997.27 965
10998.26 870
10999.25 947
11000.24 1013
11001.23 1047
11002.22 1038
11003.21 1019
11004.20 1112
11005.20 1299
11006.19 1286
11007.18 1448
11008.17 1436
11009.16 1407
11010.15 1465
11011.14 1397
11012.13 1334
11013.12 1274
11014.11 1194
11015.10 1069
11016.10 988
11017.09 999
11018.08 954
11019.07 949
11020.06 882
11021.05 894
11022.04 894
11023.04 844
11024.03 895
11025.02 835
11026.01 846
11027.00 820
11027.99 837
11028.99 806
11029.98 823
11030.97 790
11031.96 838
11032.95 896
11033.95 875
11034.94 920
11035.93 820
11036.92 742
11037.91 794
11038.91 785
11039.90 784
11040.89 876
11041.88 794
11042.88 745
11043.87 810
11044.86 805
11045.85 750
11046.85 837
11047.84 826
11048.83 772
11049.82 844
11050.82 734
11051.81 726
11052.80 742
11053.80 756
11054.79 663
11055.78 753
11056.77 742
11057.77 710
11058.76 743
11059.75 675
11060.75 678
11061.74 684
11062.73 678
11063.73 697
11064.72 715
11065.71 717
11066.71 705
11067.70 660
11068.69 679
11069.69 712
11070.68 710
11071.68 684
11072.67 665
11073.66 657
11074.66 649
11075.65 667
11076.65 653
11077.64 723
11078.63 680
11079.63 691
11080.62 652
11081.62 686
11082.61 730
11083.60 732
11084.60 650
11085.59 726
11086.59 686
11087.58 670
11088.58 667
11089.57 685
11090.57 734
11091.56 704
11092.55 691
11093.55 730
11094.54 698
11095.54 688
11096.53 666
11097.53 671
11098.52 711
11099.52 663
11100.51 668
11101.51 705
11102.50 654
11103.50 641
11104.49 647
11105.49 666
11106.48 642
11107.48 653
11108.48 645
11109.47 624
11110.47 628
11111.46 678
11112.46 715
11113.45 685
11114.45 720
11115.44 658
11116.44 643
11117.44 662
11118.43 678
11119.43 653
11120.42 580
11121.42 626
11122.42 657
11123.41 619
11124.41 672
11125.40 660
11126.40 664
11127.40 693
11128.39 648
11129.39 617
11130.38 617
11131.38 612
11132.38 632
11133.37 658
11134.37 678
11135.37 642
11136.36 635
11137.36 606
11138.36 615
11139.35 589
11140.35 590
11141.35 611
11142.34 623
11143.34 620
11144.34 577
11145.34 531
11146.33 594
11147.33 591
11148.33 582
11149.32 575
11150.32 549
11151.32 552
11152.32 588
11153.31 638
11154.31 601
11155.31 591
11156.31 621
11157.30 596
11158.30 551
11159.30 588
11160.30 585
11161.29 604
11162.29 577
11163.29 584
11164.29 612
11165.29 619
11166.28 610
11167.28 609
11168.28 573
11169.28 541
11170.28 602
11171.27 587
11172.27 579
11173.27 527
11174.27 531
11175.27 568
11176.27 580
11177.26 553
11178.26 531
11179.26 570
11180.26 591
11181.26 535
11182.26 563
11183.26 506
11184.26 560
11185.25 625
11186.25 585
11187.25 518
11188.25 548
11189.25 559
11190.25 563
11191.25 542
11192.25 548
11193.25 559
11194.25 575
11195.24 576
11196.24 596
11197.24 585
11198.24 563
11199.24 550
11200.24 606
11201.24 607
11202.24 557
11203.24 527
11204.24 604
11205.24 595
11206.24 572
11207.24 561
11208.24 550
11209.24 562
11210.24 600
11211.24 598
11212.24 588
11213.24 586
11214.24 553
11215.24 618
11216.24 592
11217.24 574
11218.24 605
11219.24 576
11220.24 567
11221.24 524
11222.24 531
11223.24 546
11224.24 568
11225.24 586
11226.24 565
11227.25 546
11228.25 577
11229.25 580
11230.25 538
11231.25 518
11232.25 593
11233.25 577
11234.25 596
11235.25 542
11236.25 593
11237.25 634
11238.26 582
11239.26 554
11240.26 571
11241.26 547
11242.26 598
11243.26 549
11244.26 550
11245.27 523
11246.27 565
11247.27 557
11248.27 564
11249.27 562
11250.27 588
11251.28 552
11252.28 576
11253.28 520
11254.28 524
11255.28 545
11256.29 556
11257.29 558
11258.29 527
11259.29 581
11260.29 607
11261.30 550
11262.30 572
11263.30 504
11264.30 577
11265.31 595
11266.31 588
11267.31 569
11268.31 531
11269.32 549
11270.32 606
11271.32 602
11272.32 584
11273.33 536
11274.33 567
11275.33 626
11276.33 609
11277.34 562
11278.34 564
11279.34 563
11280.35 599
11281.35 581
11282.35 573
11283.36 566
11284.36 595
11285.36 667
11286.37 635
11287.37 654
11288.37 627
11289.38 572
11290.38 602
11291.38 585
11292.39 575
11293.39 591
11294.39 539
11295.40 599
11296.40 556
11297.41 596
11298.41 493
11299.41 594
11300.42 649
11301.42 610
11302.43 527
11303.43 581
11304.43 603
11305.44 559
11306.44 556
11307.45 623
11308.45 605
11309.46 571
11310.46 559
11311.46 592
11312.47 582
11313.47 596
11314.48 630
11315.48 607
11316.49 577
11317.49 633
11318.50 635
11319.50 680
11320.51 687
11321.51 680
11322.52 719
11323.52 693
11324.53 641
11325.53 679
11326.54 712
11327.54 661
11328.55 579
11329.55 622
11330.56 612
11331.56 585
11332.57 629
11333.57 640
11334.58 535
11335.58 576
11336.59 603
11337.60 602
11338.60 592
11339.61 598
11340.61 576
11341.62 547
11342.62 569
11343.63 609
11344.64 610
11345.64 602
11346.65 570
11347.65 613
11348.66 607
11349.67 644
11350.67 541
11351.68 578
11352.69 585
11353.69 589
11354.70 553
11355.71 598
11356.71 579
11357.72 529
11358.72 532
11359.73 547
11360.74 545
11361.74 551
11362.75 597
11363.76 578
11364.76 568
11365.77 531
11366.78 547
11367.79 580
11368.79 609
11369.80 565
11370.81 568
11371.81 559
11372.82 532
11373.83 552
11374.84 616
11375.84 578
11376.85 563
11377.86 575
11378.87 559
11379.87 560
11380.88 529
11381.89 538
11382.90 500
11383.90 526
11384.91 550
11385.92 523
11386.93 512
11387.93 574
11388.94 600
11389.95 591
11390.96 568
11391.97 563
11392.97 589
11393.98 546
11394.99 546
11396.00 546
11397.01 547
11398.02 596
11399.02 584
11400.03 544
11401.04 571
11402.05 534
11403.06 578
11404.07 565
11405.08 544
11406.08 523
11407.09 571
11408.10 517
11409.11 506
11410.12 531
11411.13 584
11412.14 568
11413.15 580
11414.15 548
11415.16 544
11416.17 534
11417.18 546
11418.19 531
11419.20 570
11420.21 544
11421.22 576
11422.23 524
11423.24 533
11424.25 570
11425.26 567
11426.27 517
11427.28 502
11428.29 535
11429.30 578
11430.31 557
11431.32 557
11432.32 528
11433.33 529
11434.34 588
11435.35 572
11436.36 554
11437.37 577
11438.38 576
11439.39 547
11440.41 528
11441.42 547
11442.43 558
11443.44 546
11444.45 551
11445.46 517
11446.47 546
11447.48 565
11448.49 636
11449.50 558
11450.51 605
11451.52 611
11452.53 588
11453.54 570
11454.55 542
11455.56 502
11456.57 519
11457.59 528
11458.60 534
11459.61 569
11460.62 535
11461.63 574
11462.64 580
11463.65 621
11464.66 605
11465.67 575
11466.69 581
11467.70 620
11468.71 574
11469.72 590
11470.73 569
11471.74 555
11472.75 579
11473.77 585
11474.78 552
11475.79 566
11476.80 625
11477.81 575
11478.83 610
11479.84 560
11480.85 609
11481.86 628
11482.87 574
11483.89 596
11484.90 563
11485.91 614
11486.92 590
11487.93 592
11488.95 544
11489.96 566
11490.97 603
11491.98 609
11493.00 670
11494.01 630
11495.02 598
11496.03 646
11497.05 617
11498.06 617
11499.07 602
11500.09 606
11501.10 605
11502.11 614
11503.12 613
11504.14 637
11505.15 615
11506.16 575
11507.18 582
11508.19 575
11509.20 592
11510.22 591
11511.23 603
11512.24 599
11513.26 595
11514.27 599
11515.28 601
11516.30 617
11517.31 584
11518.32 613
11519.34 605
11520.35 659
11521.37 598
11522.38 650
11523.39 629
11524.41 615
11525.42 607
11526.44 555
11527.45 618
11528.46 615
11529.48 651
11530.49 621
11531.51 631
11532.52 588
11533.53 633
11534.55 615
11535.56 666
11536.58 613
11537.59 606
11538.61 612
11539.62 643
11540.64 651
11541.65 627
11542.67 626
11543.68 622
11544.69 672
11545.71 707
11546.72 655
11547.74 650
11548.75 701
11549.77 665
11550.78 712
11551.80 690
11552.81 765
11553.83 732
11554.85 738
11555.86 704
11556.88 683
11557.89 752
11558.91 738
11559.92 699
11560.94 745
11561.95 702
11562.97 784
11563.98 735
11565.00 744
11566.02 748
11567.03 717
11568.05 766
11569.06 730
11570.08 765
11571.10 724
11572.11 795
11573.13 822
11574.14 760
11575.16 765
11576.18 776
11577.19 798
11578.21 769
11579.22 800
11580.24 780
11581.26 837
11582.27 829
11583.29 898
11584.31 803
11585.32 810
11586.34 860
11587.36 945
11588.37 914
11589.39 905
11590.41 946
11591.42 1001
11592.44 1002
11593.46 1004
11594.47 956
11595.49 1021
11596.51 1098
11597.53 1038
11598.54 1093
11599.56 1116
11600.58 1169
11601.59 1185
11602.61 1309
11603.63 1423
11604.65 1644
11605.66 1763
11606.68 1758
11607.70 1933
11608.72 2123
11609.74 2124
11610.75 2053
11611.77 1823
11612.79 1691
11613.81 1614
11614.82 1434
11615.84 1322
11616.86 1223
11617.88 1119
11618.90 1029
11619.91 1006
11620.93 962
11621.95 1001
11622.97 918
11623.99 949
11625.01 921
11626.02 938
11627.04 807
11628.06 872
11629.08 865
11630.10 845
11631.12 906
11632.14 900
11633.15 874
11634.17 843
11635.19 851
11636.21 816
11637.23 771
11638.25 806
11639.27 828
11640.29 776
11641.30 707
11642.32 730
11643.34 784
11644.36 765
11645.38 746
11646.40 711
11647.42 767
11648.44 736
11649.46 733
11650.48 743
11651.50 715
11652.52 709
11653.54 700
11654.56 713
11655.58 697
11656.60 679
11657.62 639
11658.64 648
11659.66 673
11660.68 640
11661.70 599
11662.72 609
11663.74 629
11664.76 623
11665.78 667
11666.80 679
11667.82 698
11668.84 689
11669.86 680
11670.88 652
11671.90 697
11672.92 666
11673.94 659
11674.96 672
11675.98 702
11677.00 772
11678.02 748
11679.04 758
11680.06 736
11681.08 752
11682.10 717
11683.12 741
11684.15 766
11685.17 754
11686.19 736
11687.21 747
11688.23 832
11689.25 775
11690.27 759
11691.29 739
11692.31 755
11693.34 716
11694.36 695
11695.38 678
11696.40 721
11697.42 735
11698.44 707
11699.46 730
11700.49 724
11701.51 699
11702.53 722
11703.55 721
11704.57 745
11705.60 700
11706.62 716
11707.64 700
11708.66 695
11709.68 764
11710.71 688
11711.73 705
11712.75 687
11713.77 677
11714.79 674
11715.82 696
11716.84 683
11717.86 694
11718.88 646
11719.91 684
11720.93 685
11721.95 639
11722.97 657
11724.00 657
11725.02 651
11726.04 631
11727.07 675
11728.09 672
11729.11 655
11730.13 619
11731.16 662
11732.18 595
11733.20 617
11734.23 628
11735.25 705
11736.27 691
11737.30 641
11738.32 652
11739.34 620
11740.37 656
11741.39 620
11742.41 597
11743.44 579
11744.46 641
11745.48 638
11746.51 599
11747.53 614
11748.55 641
11749.58 622
11750.60 630
11751.63 624
11752.65 583
11753.67 588
11754.70 617
11755.72 644
11756.75 571
11757.77 570
11758.79 581
11759.82 615
11760.84 601
11761.87 628
11762.89 583
11763.92 584
11764.94 624
11765.97 638
11766.99 617
11768.01 581
11769.04 577
11770.06 568
11771.09 550
11772.11 571
11773.14 583
11774.16 534
11775.19 596
11776.21 567
11777.24 544
11778.26 538
11779.29 599
11780.31 552
11781.34 590
11782.36 568
11783.39 550
11784.41 555
11785.44 565
11786.46 564
11787.49 542
11788.52 554
11789.54 544
11790.57 582
11791.59 575
11792.62 614
11793.64 578
11794.67 526
11795.70 559
11796.72 562
11797.75 597
11798.77 626
11799.80 568
11800.83 580
11801.85 599
11802.88 645
11803.90 587
11804.93 547
11805.96 588
11806.98 576
11808.01 549
11809.04 506
11810.06 512
11811.09 548
11812.11 573
11813.14 550
11814.17 555
11815.19 556
11816.22 588
11817.25 531
11818.27 523
11819.30 542
11820.33 523
11821.36 590
11822.38 563
11823.41 582
11824.44 554
11825.46 589
11826.49 550
11827.52 569
11828.54 544
11829.57 565
11830.60 587
11831.63 561
11832.65 542
11833.68 524
11834.71 543
11835.74 577
11836.76 572
11837.79 593
11838.82 601
11839.85 618
11840.88 682
11841.90 549
11842.93 589
11843.96 586
11844.99 640
11846.01 606
11847.04 607
11848.07 598
11849.10 577
11850.13 653
11851.16 603
11852.18 626
11853.21 591
11854.24 593
11855.27 602
11856.30 581
11857.33 545
11858.35 611
11859.38 612
11860.41 631
11861.44 637
11862.47 595
11863.50 571
11864.53 598
11865.56 615
11866.58 585
11867.61 634
11868.64 610
11869.67 594
11870.70 620
11871.73 626
11872.76 567
11873.79 581
11874.82 602
11875.85 671
11876.88 612
11877.91 591
11878.93 597
11879.96 604
11880.99 606
11882.02 602
11883.05 653
11884.08 591
11885.11 660
11886.14 649
11887.17 654
11888.20 619
11889.23 631
11890.26 653
11891.29 626
11892.32 665
11893.35 586
11894.38 604
11895.41 639
11896.44 649
11897.47 645
11898.50 682
11899.53 715
11900.56 710
11901.59 604
11902.62 656
11903.65 657
11904.69 658
11905.72 706
11906.75 687
11907.78 676
11908.81 694
11909.84 750
11910.87 694
11911.90 703
11912.93 767
11913.96 779
11914.99 730
11916.02 729
11917.06 681
11918.09 681
11919.12 656
11920.15 737
11921.18 689
11922.21 705
11923.24 744
11924.27 703
11925.31 682
11926.34 677
11927.37 675
11928.40 689
11929.43 635
11930.46 662
11931.50 724
11932.53 768
11933.56 761
11934.59 777
11935.62 823
11936.65 821
11937.69 865
11938.72 903
11939.75 960
11940.78 955
11941.81 937
11942.85 935
11943.88 955
11944.91 916
11945.94 894
11946.98 854
11948.01 811
11949.04 757
11950.07 801
11951.11 759
11952.14 742
11953.17 723
11954.20 690
11955.24 673
11956.27 632
11957.30 639
11958.34 645
11959.37 613
11960.40 670
11961.43 665
11962.47 712
11963.50 639
11964.53 656
11965.57 653
11966.60 654
11967.63 669
11968.67 647
11969.70 608
11970.73 608
11971.77 631
11972.80 645
11973.83 637
11974.87 647
11975.90 573
11976.94 613
11977.97 653
11979.00 633
11980.04 632
11981.07 615
11982.10 662
11983.14 650
11984.17 619
11985.21 574
11986.24 591
11987.27 628
11988.31 642
11989.34 678
11990.38 621
11991.41 633
11992.45 686
11993.48 661
11994.51 615
11995.55 617
11996.58 576
11997.62 668
11998.65 668
11999.69 618
12000.72 661
12001.76 619
12002.79 610
12003.83 616
12004.86 631
12005.90 626
12006.93 675
12007.97 665
12009.00 635
12010.04 668
12011.07 733
12012.11 726
12013.14 676
12014.18 672
12015.21 680
12016.25 728
12017.28 709
12018.32 670
12019.35 628
12020.39 645
12021.43 673
12022.46 649
12023.50 658
12024.53 671
12025.57 690
12026.60 705
12027.64 652
12028.68 696
12029.71 682
12030.75 745
12031.78 667
12032.82 645
12033.86 669
12034.89 663
12035.93 676
12036.97 640
12038.00 640
12039.04 697
12040.07 705
12041.11 663
12042.15 713
12043.18 665
12044.22 647
12045.26 669
12046.29 671
12047.33 648
12048.37 656
12049.40 636
12050.44 639
12051.48 650
12052.52 670
12053.55 661
12054.59 655
12055.63 689
12056.66 661
12057.70 693
12058.74 643
12059.78 700
12060.81 678
12061.85 685
12062.89 694
12063.92 661
12064.96 702
12066.00 661
12067.04 673
12068.07 653
12069.11 694
12070.15 692
12071.19 695
12072.23 677
12073.26 664
12074.30 689
12075.34 749
12076.38 721
12077.42 656
12078.45 658
12079.49 713
12080.53 706
12081.57 694
12082.61 694
12083.64 690
12084.68 688
12085.72 737
12086.76 692
12087.80 675
12088.84 646
12089.88 719
12090.91 745
12091.95 724
12092.99 728
12094.03 736
12095.07 755
12096.11 709
12097.15 711
12098.19 740
12099.22 755
12100.26 722
12101.30 725
12102.34 753
12103.38 694
12104.42 726
12105.46 780
12106.50 741
12107.54 797
12108.58 793
12109.62 843
12110.66 794
12111.70 848
12112.74 847
12113.77 791
12114.81 779
12115.85 771
12116.89 772
12117.93 744
12118.97 759
12120.01 723
12121.05 692
12122.09 680
12123.13 708
12124.17 720
12125.21 679
12126.25 681
12127.29 631
12128.33 692
12129.37 681
12130.41 643
12131.45 582
12132.50 575
12133.54 597
12134.58 597
12135.62 600
12136.66 611
12137.70 574
12138.74 619
12139.78 637
12140.82 620
12141.86 646
12142.90 607
12143.94 602
12144.98 605
12146.02 642
12147.07 612
12148.11 662
12149.15 615
12150.19 634
12151.23 603
12152.27 614
12153.31 615
12154.35 641
12155.40 637
12156.44 562
12157.48 596
12158.52 570
12159.56 569
12160.60 587
12161.64 591
12162.69 570
12163.73 616
12164.77 611
12165.81 635
12166.85 586
12167.90 528
12168.94 596
12169.98 566
12171.02 614
12172.06 579
12173.11 544
12174.15 557
12175.19 582
12176.23 621
12177.27 581
12178.32 609
12179.36 604
12180.40 575
12181.44 570
12182.49 552
12183.53 529
12184.57 556
12185.61 553
12186.66 580
12187.70 594
12188.74 575
12189.79 573
12190.83 572
12191.87 584
12192.91 552
12193.96 578
12195.00 578
12196.04 580
12197.09 597
12198.13 582
12199.17 548
12200.22 599
12201.26 570
12202.30 555
12203.35 598
12204.39 584
12205.43 595
12206.48 597
12207.52 532
12208.57 564
12209.61 602
12210.65 538
12211.70 550
12212.74 598
12213.78 568
12214.83 598
12215.87 606
12216.92 549
12217.96 566
12219.00 563
12220.05 563
12221.09 526
12222.14 529
12223.18 618
12224.23 568
12225.27 553
12226.31 543
12227.36 539
12228.40 551
12229.45 596
12230.49 559
12231.54 580
12232.58 638
12233.63 606
12234.67 582
12235.72 573
12236.76 592
12237.81 616
12238.85 577
12239.90 558
12240.94 580
12241.99 598
12243.03 574
12244.08 552
12245.12 547
12246.17 561
12247.21 535
12248.26 528
12249.30 510
12250.35 546
12251.39 546
12252.44 573
12253.49 579
12254.53 574
12255.58 577
12256.62 550
12257.67 526
12258.71 578
12259.76 527
12260.81 499
12261.85 561
12262.90 528
12263.94 556
12264.99 559
12266.04 571
12267.08 549
12268.13 498
12269.17 543
12270.22 513
12271.27 539
12272.31 518
12273.36 506
12274.41 555
12275.45 563
12276.50 479
12277.55 494
12278.59 506
12279.64 530
12280.69 533
12281.73 538
12282.78 524
12283.83 517
12284.87 543
12285.92 473
12286.97 471
12288.01 533
12289.06 617
12290.11 525
12291.16 499
12292.20 473
12293.25 592
12294.30 525
12295.35 515
12296.39 502
12297.44 537
12298.49 572
12299.54 518
12300.58 477
12301.63 510
12302.68 488
12303.73 542
12304.77 552
12305.82 528
12306.87 491
12307.92 498
12308.97 498
12310.01 482
12311.06 472
12312.11 506
12313.16 519
12314.21 535
12315.25 534
12316.30 565
12317.35 520
12318.40 572
12319.45 529
12320.50 534
12321.54 514
12322.59 529
12323.64 540
12324.69 500
12325.74 503
12326.79 522
12327.84 554
12328.89 517
12329.93 499
12330.98 518
12332.03 530
12333.08 520
12334.13 529
12335.18 481
12336.23 527
12337.28 516
12338.33 523
12339.38 486
12340.43 519
12341.47 543
12342.52 494
12343.57 500
12344.62 530
12345.67 500
12346.72 520
12347.77 520
12348.82 525
12349.87 506
12350.92 501
12351.97 498
12353.02 537
12354.07 555
12355.12 535
12356.17 523
12357.22 515
12358.27 460
12359.32 498
12360.37 516
12361.42 570
12362.47 538
12363.52 506
12364.57 508
12365.62 536
12366.67 540
12367.72 533
12368.77 500
12369.82 524
12370.87 482
12371.93 538
12372.98 548
12374.03 485
12375.08 511
12376.13 515
12377.18 546
12378.23 588
12379.28 532
12380.33 498
12381.38 523
12382.43 558
12383.49 556
12384.54 514
12385.59 497
12386.64 514
12387.69 511
12388.74 516
12389.79 485
12390.84 512
12391.90 502
12392.95 514
12394.00 512
12395.05 507
12396.10 508
12397.15 519
12398.21 498
12399.26 535
12400.31 513
12401.36 468
12402.41 544
12403.47 518
12404.52 529
12405.57 481
12406.62 518
12407.67 573
12408.73 540
12409.78 524
12410.83 517
12411.88 532
12412.94 541
12413.99 536
12415.04 555
12416.09 548
12417.15 567
12418.20 554
12419.25 614
12420.30 552
12421.36 540
12422.41 556
12423.46 579
12424.52 487
12425.57 526
12426.62 512
12427.67 531
12428.73 571
12429.78 502
12430.83 525
12431.89 574
12432.94 610
12433.99 585
12435.05 544
12436.10 542
12437.15 543
12438.21 583
12439.26 596
12440.31 584
12441.37 570
12442.42 525
12443.47 516
12444.53 538
12445.58 553
12446.64 534
12447.69 565
12448.74 548
12449.80 551
12450.85 545
12451.91 542
12452.96 549
12454.01 588
12455.07 580
12456.12 518
12457.18 555
12458.23 521
12459.29 527
12460.34 552
12461.39 570
12462.45 555
12463.50 574
12464.56 529
12465.61 510
12466.67 492
12467.72 509
12468.78 515
12469.83 547
12470.89 579
12471.94 560
12473.00 548
12474.05 530
12475.11 518
12476.16 537
12477.22 546
12478.27 544
12479.33 570
12480.38 555
12481.44 579
12482.49 543
12483.55 548
12484.60 561
12485.66 538
12486.71 600
12487.77 531
12488.83 551
12489.88 655
12490.94 618
12491.99 592
12493.05 626
12494.10 648
12495.16 651
12496.22 617
12497.27 647
12498.33 755
12499.38 704
12500.44 744
12501.50 818
12502.55 835
12503.61 830
12504.67 878
12505.72 936
12506.78 893
12507.83 773
12508.89 791
12509.95 814
12511.00 722
12512.06 702
12513.12 712
12514.17 674
12515.23 626
12516.29 628
12517.34 582
12518.40 643
12519.46 578
12520.52 558
12521.57 622
12522.63 604
12523.69 625
12524.74 591
12525.80 547
12526.86 559
12527.92 553
12528.97 536
12530.03 551
12531.09 566
12532.15 563
12533.20 565
12534.26 546
12535.32 537
12536.38 592
12537.43 574
12538.49 542
12539.55 542
12540.61 571
12541.66 548
12542.72 604
12543.78 583
12544.84 527
12545.90 545
12546.95 566
12548.01 600
12549.07 565
12550.13 579
12551.19 528
12552.25 506
12553.30 575
12554.36 571
12555.42 529
12556.48 565
12557.54 535
12558.60 529
12559.65 497
12560.71 541
12561.77 615
12562.83 588
12563.89 607
12564.95 592
12566.01 585
12567.07 561
12568.13 571
12569.18 509
12570.24 524
12571.30 590
12572.36 546
12573.42 559
12574.48 544
12575.54 549
12576.60 545
12577.66 583
12578.72 559
12579.78 586
12580.84 637
12581.90 656
12582.96 651
12584.02 622
12585.07 608
12586.13 622
12587.19 647
12588.25 641
12589.31 625
12590.37 602
12591.43 594
12592.49 638
12593.55 595
12594.61 587
12595.67 618
12596.73 655
12597.79 627
12598.86 625
12599.92 560
12600.98 601
12602.04 608
12603.10 555
12604.16 571
12605.22 595
12606.28 621
12607.34 555
12608.40 548
12609.46 578
12610.52 584
12611.58 590
12612.64 565
12613.70 584
12614.76 571
12615.83 590
12616.89 576
12617.95 592
12619.01 551
12620.07 525
12621.13 585
12622.19 567
12623.25 558
12624.32 552
12625.38 537
12626.44 543
12627.50 607
12628.56 610
12629.62 564
12630.68 571
12631.75 531
12632.81 570
12633.87 500
12634.93 546
12635.99 575
12637.05 566
12638.12 545
12639.18 533
12640.24 530
12641.30 513
12642.36 569
12643.43 572
12644.49 534
12645.55 571
12646.61 574
12647.68 561
12648.74 500
12649.80 533
12650.86 541
12651.93 536
12652.99 552
12654.05 534
12655.11 565
12656.18 526
12657.24 584
12658.30 556
12659.36 567
12660.43 557
12661.49 554
12662.55 564
12663.62 597
12664.68 603
12665.74 585
12666.81 583
12667.87 576
12668.93 578
12670.00 582
12671.06 604
12672.12 589
12673.19 581
12674.25 567
12675.31 574
12676.38 542
12677.44 572
12678.50 512
12679.57 567
12680.63 527
12681.69 538
12682.76 529
12683.82 510
12684.89 505
12685.95 549
12687.01 525
12688.08 560
12689.14 604
12690.21 582
12691.27 558
12692.33 539
12693.40 547
12694.46 523
12695.53 559
12696.59 592
12697.66 586
12698.72 547
12699.79 519
12700.85 571
12701.91 602
12702.98 609
12704.04 571
12705.11 569
12706.17 544
12707.24 578
12708.30 567
12709.37 594
12710.43 544
12711.50 612
12712.56 537
12713.63 481
12714.69 518
12715.76 546
12716.82 516
12717.89 528
12718.95 541
12720.02 556
12721.09 560
12722.15 543
12723.22 553
12724.28 528
12725.35 554
12726.41 556
12727.48 602
12728.54 592
12729.61 578
12730.68 527
12731.74 535
12732.81 530
12733.87 562
12734.94 529
12736.01 547
12737.07 573
12738.14 528
12739.20 507
12740.27 517
12741.34 527
12742.40 513
12743.47 575
12744.54 539
12745.60 490
12746.67 527
12747.74 542
12748.80 506
12749.87 493
12750.94 554
12752.00 542
12753.07 579
12754.14 511
12755.20 506
12756.27 521
12757.34 489
12758.40 508
12759.47 536
12760.54 554
12761.60 529
12762.67 488
12763.74 500
12764.81 503
12765.87 527
12766.94 522
12768.01 495
12769.08 459
12770.14 489
12771.21 503
12772.28 503
12773.35 494
12774.41 539
12775.48 544
12776.55 502
12777.62 569
12778.68 509
12779.75 496
12780.82 505
12781.89 490
12782.96 461
12784.02 470
12785.09 475
12786.16 498
12787.23 503
12788.30 502
12789.37 469
12790.43 506
12791.50 491
12792.57 467
12793.64 449
12794.71 477
12795.78 508
12796.84 485
12797.91 485
12798.98 485
12800.05 503
12801.12 496
12802.19 504
12803.26 471
12804.33 501
12805.40 496
12806.46 471
12807.53 470
12808.60 478
12809.67 483
12810.74 483
12811.81 474
12812.88 453
12813.95 445
12815.02 486
12816.09 490
12817.16 444
12818.23 471
12819.30 515
12820.37 504
12821.44 487
12822.50 537
12823.57 513
12824.64 490
12825.71 487
12826.78 492
12827.85 453
12828.92 515
12829.99 518
12831.06 449
12832.13 455
12833.20 488
12834.27 476
12835.34 475
12836.41 492
12837.49 465
12838.56 464
12839.63 461
12840.70 492
12841.77 450
12842.84 420
12843.91 429
12844.98 455
12846.05 476
12847.12 440
12848.19 504
12849.26 467
12850.33 451
12851.40 465
12852.47 516
12853.55 486
12854.62 501
12855.69 495
12856.76 453
12857.83 472
12858.90 474
12859.97 468
12861.04 419
12862.11 500
12863.19 475
12864.26 455
12865.33 471
12866.40 469
12867.47 459
12868.54 454
12869.62 479
12870.69 439
12871.76 442
12872.83 439
12873.90 497
12874.97 466
12876.05 463
12877.12 441
12878.19 431
12879.26 473
12880.33 462
12881.41 447
12882.48 460
12883.55 459
12884.62 415
12885.70 454
12886.77 451
12887.84 434
12888.91 423
12889.98 451
12891.06 431
12892.13 458
12893.20 433
12894.28 436
12895.35 462
12896.42 461
12897.49 460
12898.57 428
12899.64 407
12900.71 396
12901.79 435
12902.86 434
12903.93 431
12905.00 445
12906.08 462
12907.15 409
12908.22 449
12909.30 444
12910.37 461
12911.44 477
12912.52 455
12913.59 436
12914.66 500
12915.74 439
12916.81 456
12917.89 443
12918.96 432
12920.03 435
12921.11 445
12922.18 446
12923.25 485
12924.33 482
12925.40 430
12926.48 487
12927.55 484
12928.62 468
12929.70 437
12930.77 470
12931.85 493
12932.92 454
12934.00 463
12935.07 454
12936.14 466
12937.22 444
12938.29 473
12939.37 437
12940.44 447
12941.52 426
12942.59 418
12943.67 431
12944.74 438
12945.82 438
12946.89 475
12947.97 455
12949.04 429
12950.12 431
12951.19 450
12952.27 459
12953.34 482
12954.42 464
12955.49 461
12956.57 455
12957.64 436
12958.72 438
12959.79 426
12960.87 440
12961.94 455
12963.02 454
12964.10 444
12965.17 476
12966.25 482
12967.32 431
12968.40 408
12969.47 446
12970.55 467
12971.63 427
12972.70 460
12973.78 444
12974.85 469
12975.93 453
12977.01 448
12978.08 441
12979.16 411
12980.23 429
12981.31 502
12982.39 452
12983.46 426
12984.54 455
12985.62 479
12986.69 468
12987.77 496
12988.85 494
12989.92 475
12991.00 450
12992.08 455
12993.15 448
12994.23 422
12995.31 446
12996.38 456
12997.46 448
12998.54 455
12999.61 443
13000.69 435
13001.77 455
13002.85 446
13003.92 430
13005.00 413
13006.08 466
13007.16 490
13008.23 456
13009.31 464
13010.39 420
13011.47 459
13012.54 479
13013.62 500
13014.70 413
13015.78 435
13016.85 478
13017.93 499
13019.01 436
13020.09 425
13021.17 446
13022.24 454
13023.32 487
13024.40 466
13025.48 435
13026.56 470
13027.63 467
13028.71 471
13029.79 457
13030.87 433
13031.95 508
13033.03 487
13034.10 456
13035.18 465
13036.26 458
13037.34 489
13038.42 492
13039.50 501
13040.58 488
13041.66 474
13042.73 475
13043.81 480
13044.89 445
13045.97 482
13047.05 482
13048.13 497
13049.21 541
13050.29 510
13051.37 484
13052.45 457
13053.53 452
13054.60 488
13055.68 461
13056.76 475
13057.84 572
13058.92 524
13060.00 483
13061.08 447
13062.16 487
13063.24 449
13064.32 499
13065.40 488
13066.48 492
13067.56 482
13068.64 502
13069.72 508
13070.80 480
13071.88 506
13072.96 473
13074.04 492
13075.12 432
13076.20 449
13077.28 490
13078.36 460
13079.44 431
13080.52 487
13081.60 445
13082.68 494
13083.76 469
13084.84 463
13085.93 462
13087.01 517
13088.09 477
13089.17 477
13090.25 473
13091.33 476
13092.41 455
13093.49 473
13094.57 491
13095.65 454
13096.73 440
13097.82 474
13098.90 500
13099.98 426
13101.06 486
13102.14 458
13103.22 447
13104.30 471
13105.38 498
13106.47 481
13107.55 483
13108.63 418
13109.71 480
13110.79 490
13111.87 460
13112.96 463
13114.04 441
13115.12 462
13116.20 487
13117.28 455
13118.37 450
13119.45 415
13120.53 433
13121.61 470
13122.69 469
13123.78 476
13124.86 453
13125.94 445
13127.02 463
13128.11 424
13129.19 429
13130.27 412
13131.35 452
13132.44 456
13133.52 463
13134.60 454
13135.68 416
13136.77 419
13137.85 442
13138.93 454
13140.01 438
13141.10 446
13142.18 450
13143.26 438
13144.35 447
13145.43 433
13146.51 441
13147.60 502
13148.68 415
13149.76 387
13150.85 460
13151.93 446
13153.01 467
13154.10 442
13155.18 449
13156.26 386
13157.35 451
13158.43 438
13159.51 394
13160.60 384
13161.68 421
13162.77 441
13163.85 394
13164.93 439
13166.02 432
13167.10 414
13168.19 453
13169.27 432
13170.35 448
13171.44 424
13172.52 428
13173.61 473
13174.69 487
13175.78 436
13176.86 424
13177.94 468
13179.03 434
13180.11 465
13181.20 422
13182.28 487
13183.37 500
13184.45 448
13185.54 458
13186.62 449
13187.71 448
13188.79 413
13189.88 394
13190.96 418
13192.05 418
13193.13 400
13194.22 388
13195.30 434
13196.39 410
13197.47 436
13198.56 513
13199.64 433
13200.73 396
13201.81 491
13202.90 477
13203.98 448
13205.07 443
13206.16 458
13207.24 461
13208.33 431
13209.41 444
13210.50 447
13211.58 432
13212.67 455
13213.76 439
13214.84 436
13215.93 465
13217.01 430
13218.10 453
13219.19 447
13220.27 415
13221.36 429
13222.45 454
13223.53 462
13224.62 457
13225.70 459
13226.79 469
13227.88 422
13228.96 419
13230.05 459
13231.14 414
13232.22 400
13233.31 409
13234.40 399
13235.48 470
13236.57 423
13237.66 428
13238.74 445
13239.83 464
13240.92 417
13242.01 413
13243.09 428
13244.18 422
13245.27 424
13246.35 428
13247.44 448
13248.53 432
13249.62 452
13250.70 435
13251.79 427
13252.88 460
13253.97 429
13255.05 469
13256.14 421
13257.23 410
13258.32 444
13259.41 443
13260.49 442
13261.58 430
13262.67 431
13263.76 483
13264.85 541
13265.93 454
13267.02 474
13268.11 486
13269.20 463
13270.29 493
13271.37 491
13272.46 426
13273.55 444
13274.64 471
13275.73 441
13276.82 465
13277.91 508
13278.99 461
13280.08 449
13281.17 452
13282.26 450
13283.35 486
13284.44 503
13285.53 466
13286.62 450
13287.70 453
13288.79 441
13289.88 466
13290.97 490
13292.06 468
13293.15 456
13294.24 465
13295.33 489
13296.42 495
13297.51 510
13298.60 525
13299.69 491
13300.78 441
13301.87 442
13302.95 496
13304.04 514
13305.13 467
13306.22 471
13307.31 486
13308.40 486
13309.49 520
13310.58 473
13311.67 460
13312.76 497
13313.85 484
13314.94 500
13316.03 490
13317.12 494
13318.21 500
13319.30 490
13320.39 532
13321.48 528
13322.58 525
13323.67 501
13324.76 483
13325.85 502
13326.94 559
13328.03 537
13329.12 453
13330.21 460
13331.30 467
13332.39 487
13333.48 529
13334.57 509
13335.66 522
13336.75 510
13337.85 517
13338.94 475
13340.03 515
13341.12 512
13342.21 505
13343.30 498
13344.39 518
13345.48 531
13346.58 518
13347.67 490
13348.76 506
13349.85 537
13350.94 540
13352.03 549
13353.12 542
13354.22 504
13355.31 508
13356.40 527
13357.49 555
13358.58 517
13359.68 501
13360.77 538
13361.86 564
13362.95 519
13364.04 516
13365.14 516
13366.23 585
13367.32 527
13368.41 499
13369.51 523
13370.60 514
13371.69 593
13372.78 548
13373.87 519
13374.97 543
13376.06 607
13377.15 606
13378.25 544
13379.34 529
13380.43 574
13381.52 573
13382.62 561
13383.71 521
13384.80 553
13385.90 489
13386.99 519
13388.08 530
13389.17 534
13390.27 498
13391.36 509
13392.45 546
13393.55 544
13394.64 510
13395.73 496
13396.83 495
13397.92 531
13399.02 513
13400.11 460
13401.20 483
13402.30 481
13403.39 528
13404.48 523
13405.58 488
13406.67 505
13407.77 475
13408.86 486
13409.95 480
13411.05 483
13412.14 499
13413.24 503
13414.33 538
13415.42 482
13416.52 433
13417.61 455
13418.71 476
13419.80 469
13420.90 482
13421.99 507
13423.08 518
13424.18 481
13425.27 492
13426.37 484
13427.46 452
13428.56 503
13429.65 523
13430.75 474
13431.84 463
13432.94 433
13434.03 507
13435.13 536
13436.22 484
13437.32 508
13438.41 515
13439.51 510
13440.60 560
13441.70 549
13442.79 540
13443.89 500
13444.98 488
13446.08 494
13447.18 534
13448.27 499
13449.37 487
13450.46 537
13451.56 463
13452.65 520
13453.75 559
13454.85 529
13455.94 523
13457.04 496
13458.13 526
13459.23 585
13460.33 526
13461.42 513
13462.52 512
13463.61 495
13464.71 485
13465.81 476
13466.90 542
13468.00 509
13469.10 489
13470.19 537
13471.29 542
13472.38 531
13473.48 538
13474.58 549
13475.67 523
13476.77 504
13477.87 516
13478.96 465
13480.06 561
13481.16 586
13482.26 486
13483.35 547
13484.45 521
13485.55 546
13486.64 561
13487.74 534
13488.84 544
13489.94 563
13491.03 542
13492.13 592
13493.23 559
13494.32 535
13495.42 568
13496.52 557
13497.62 543
13498.72 518
13499.81 542
13500.91 587
13502.01 545
13503.11 570
13504.20 621
13505.30 589
13506.40 598
13507.50 567
13508.60 621
13509.69 630
13510.79 600
13511.89 568
13512.99 603
13514.09 632
13515.18 648
13516.28 659
13517.38 610
13518.48 617
13519.58 543
13520.68 543
13521.78 579
13522.87 571
13523.97 535
13525.07 560
13526.17 535
13527.27 530
13528.37 561
13529.47 571
13530.57 555
13531.66 546
13532.76 556
13533.86 530
13534.96 540
13536.06 498
13537.16 512
13538.26 503
13539.36 527
13540.46 450
13541.56 530
13542.66 542
13543.76 487
13544.86 506
13545.96 487
13547.05 489
13548.15 570
13549.25 515
13550.35 482
13551.45 479
13552.55 552
13553.65 561
13554.75 455
13555.85 484
13556.95 496
13558.05 486
13559.15 461
13560.25 485
13561.35 498
13562.45 473
13563.55 479
13564.65 483
13565.75 489
13566.85 516
13567.96 527
13569.06 473
13570.16 461
13571.26 479
13572.36 444
13573.46 447
13574.56 537
13575.66 509
13576.76 451
13577.86 485
13578.96 438
13580.06 419
13581.16 442
13582.27 496
13583.37 456
13584.47 458
13585.57 502
13586.67 503
13587.77 451
13588.87 505
13589.97 440
13591.08 467
13592.18 528
13593.28 502
13594.38 438
13595.48 473
13596.58 496
13597.68 440
13598.79 457
13599.89 468
13600.99 451
13602.09 422
13603.19 505
13604.30 537
13605.40 488
13606.50 450
13607.60 472
13608.70 517
13609.81 510
13610.91 498
13612.01 474
13613.11 484
13614.21 471
13615.32 465
13616.42 452
13617.52 454
13618.62 516
13619.73 488
13620.83 487
13621.93 522
13623.03 478
13624.14 480
13625.24 490
13626.34 424
13627.45 476
13628.55 449
13629.65 466
13630.75 460
13631.86 500
13632.96 499
13634.06 494
13635.17 506
13636.27 473
13637.37 466
13638.48 463
13639.58 460
13640.68 475
13641.79 496
13642.89 450
13643.99 468
13645.10 505
13646.20 467
13647.30 467
13648.41 485
13649.51 489
13650.62 479
13651.72 449
13652.82 459
13653.93 467
13655.03 487
13656.14 497
13657.24 489
13658.34 475
13659.45 469
13660.55 460
13661.66 480
13662.76 509
13663.87 461
13664.97 458
13666.07 530
13667.18 500
13668.28 450
13669.39 484
13670.49 453
13671.60 452
13672.70 487
13673.81 455
13674.91 437
13676.02 428
13677.12 471
13678.23 480
13679.33 435
13680.44 475
13681.54 464
13682.65 465
13683.75 481
13684.86 464
13685.96 448
13687.07 503
13688.17 482
13689.28 491
13690.38 468
13691.49 445
13692.59 438
13693.70 478
13694.80 539
13695.91 483
13697.02 477
13698.12 496
13699.23 482
13700.33 485
13701.44 488
13702.55 503
13703.65 468
13704.76 515
13705.86 499
13706.97 510
13708.08 442
13709.18 460
13710.29 462
13711.39 495
13712.50 473
13713.61 485
13714.71 531
13715.82 512
13716.93 515
13718.03 441
13719.14 507
13720.25 509
13721.35 522
13722.46 537
13723.57 497
13724.67 513
13725.78 479
13726.89 529
13727.99 527
13729.10 525
13730.21 505
13731.31 562
13732.42 509
13733.53 532
13734.64 580
13735.74 538
13736.85 566
13737.96 570
13739.07 544
13740.17 541
13741.28 553
13742.39 562
13743.50 563
13744.60 540
13745.71 583
13746.82 549
13747.93 585
13749.03 599
13750.14 546
13751.25 571
13752.36 584
13753.47 527
13754.57 545
13755.68 593
13756.79 571
13757.90 603
13759.01 572
13760.11 585
13761.22 636
13762.33 582
13763.44 573
13764.55 559
13765.66 577
13766.76 607
13767.87 610
13768.98 580
13770.09 579
13771.20 610
13772.31 710
13773.42 695
13774.53 672
13775.63 659
13776.74 670
13777.85 709
13778.96 748
13780.07 761
13781.18 722
13782.29 770
13783.40 772
13784.51 716
13785.62 779
13786.73 752
13787.83 774
13788.94 722
13790.05 661
13791.16 674
13792.27 692
13793.38 679
13794.49 637
13795.60 637
13796.71 632
13797.82 631
13798.93 595
13800.04 538
13801.15 559
13802.26 577
13803.37 579
13804.48 551
13805.59 550
13806.70 576
13807.81 612
13808.92 592
13810.03 578
13811.14 563
13812.25 563
13813.36 530
13814.47 581
13815.58 577
13816.69 600
13817.80 616
13818.91 521
13820.03 583
13821.14 577
13822.25 563
13823.36 544
13824.47 557
13825.58 571
13826.69 550
13827.80 552
13828.91 565
13830.02 562
13831.13 536
13832.25 529
13833.36 535
13834.47 547
13835.58 528
13836.69 543
13837.80 532
13838.91 518
13840.02 551
13841.14 566
13842.25 523
13843.36 500
13844.47 524
13845.58 534
13846.69 564
13847.81 535
13848.92 472
13850.03 508
13851.14 508
13852.25 533
13853.37 535
13854.48 509
13855.59 501
13856.70 528
13857.81 486
13858.93 533
13860.04 512
13861.15 539
13862.26 587
13863.38 590
13864.49 531
13865.60 548
13866.71 622
13867.83 559
13868.94 521
13870.05 595
13871.16 605
13872.28 575
13873.39 586
13874.50 571
13875.61 529
13876.73 595
13877.84 678
13878.95 555
13880.07 533
13881.18 542
13882.29 579
13883.41 532
13884.52 532
13885.63 556
13886.75 545
13887.86 558
13888.97 524
13890.09 557
13891.20 532
13892.31 547
13893.43 540
13894.54 518
13895.65 537
13896.77 555
13897.88 531
13899.00 526
13900.11 566
13901.22 546
13902.34 533
13903.45 559
13904.57 582
13905.68 562
13906.79 551
13907.91 573
13909.02 564
13910.14 557
13911.25 561
13912.37 557
13913.48 567
13914.59 551
13915.71 559
13916.82 552
13917.94 545
13919.05 506
13920.17 541
13921.28 505
13922.40 542
13923.51 498
13924.63 550
13925.74 487
13926.86 506
13927.97 477
13929.09 505
13930.20 488
13931.32 479
13932.43 513
13933.55 510
13934.66 518
13935.78 468
13936.89 464
13938.01 457
13939.12 487
13940.24 444
13941.35 504
13942.47 505
13943.59 492
13944.70 458
13945.82 456
13946.93 470
13948.05 481
13949.16 480
13950.28 500
13951.40 470
13952.51 498
13953.63 496
13954.74 479
13955.86 468
13956.98 486
13958.09 565
13959.21 461
13960.33 473
13961.44 448
13962.56 461
13963.67 479
13964.79 472
13965.91 437
13967.02 460
13968.14 473
13969.26 463
13970.37 450
13971.49 463
13972.61 435
13973.72 474
13974.84 482
13975.96 500
13977.08 464
13978.19 459
13979.31 507
13980.43 462
13981.54 455
13982.66 493
13983.78 480
13984.90 475
13986.01 442
13987.13 472
13988.25 436
13989.37 476
13990.48 458
13991.60 490
13992.72 494
13993.84 474
13994.95 502
13996.07 508
13997.19 471
13998.31 474
13999.42 484
14000.54 530
14001.66 438
14002.78 458
14003.90 476
14005.01 531
14006.13 469
14007.25 457
14008.37 473
14009.49 490
14010.61 435
14011.72 428
14012.84 458
14013.96 473
14015.08 509
14016.20 498
14017.32 508
14018.43 505
14019.55 503
14020.67 503
14021.79 437
14022.91 440
14024.03 457
14025.15 502
14026.27 481
14027.39 466
14028.50 520
14029.62 537
14030.74 492
14031.86 519
14032.98 489
14034.10 533
14035.22 503
14036.34 496
14037.46 513
14038.58 523
14039.70 475
14040.82 578
14041.94 539
14043.06 502
14044.18 567
14045.30 531
14046.41 521
14047.53 480
14048.65 441
14049.77 502
14050.89 509
14052.01 511
14053.13 484
14054.25 473
14055.37 486
14056.49 482
14057.61 488
14058.74 442
14059.86 424
14060.98 476
14062.10 498
14063.22 474
14064.34 480
14065.46 496
14066.58 500
14067.70 471
14068.82 478
14069.94 469
14071.06 481
14072.18 494
14073.30 498
14074.42 487
14075.54 482
14076.66 478
14077.79 465
14078.91 481
14080.03 535
14081.15 482
14082.27 542
14083.39 526
14084.51 499
14085.63 501
14086.76 476
14087.88 527
14089.00 554
14090.12 507
14091.24 514
14092.36 587
14093.48 574
14094.61 528
14095.73 525
14096.85 544
14097.97 574
14099.09 575
14100.22 569
14101.34 526
14102.46 532
14103.58 577
14104.70 579
14105.83 604
14106.95 574
14108.07 557
14109.19 578
14110.31 621
14111.44 572
14112.56 545
14113.68 536
14114.80 538
14115.93 514
14117.05 549
14118.17 522
14119.29 528
14120.42 547
14121.54 499
14122.66 533
14123.79 488
14124.91 457
14126.03 525
14127.15 498
14128.28 472
14129.40 461
14130.52 501
14131.65 428
14132.77 481
14133.89 491
14135.02 522
14136.14 500
14137.26 492
14138.39 500
14139.51 487
14140.63 451
14141.76 428
14142.88 470
14144.00 496
14145.13 516
14146.25 503
14147.38 480
14148.50 478
14149.62 447
14150.75 428
14151.87 461
14152.99 456
14154.12 423
14155.24 430
14156.37 427
14157.49 504
14158.62 442
14159.74 465
14160.86 478
14161.99 438
14163.11 476
14164.24 486
14165.36 450
14166.49 464
14167.61 487
14168.74 452
14169.86 416
14170.99 410
14172.11 462
14173.23 458
14174.36 476
14175.48 494
14176.61 427
14177.73 455
14178.86 463
14179.98 436
14181.11 396
14182.23 421
14183.36 464
14184.49 453
14185.61 460
14186.74 460
14187.86 425
14188.99 452
14190.11 435
14191.24 445
14192.36 431
14193.49 455
14194.61 441
14195.74 449
14196.87 410
14197.99 462
14199.12 469
14200.24 469
14201.37 469
14202.50 432
14203.62 442
14204.75 451
14205.87 462
14207.00 433
14208.13 451
14209.25 415
14210.38 399
14211.50 411
14212.63 425
14213.76 374
14214.88 417
14216.01 454
14217.14 436
14218.26 429
14219.39 429
14220.52 431
14221.64 407
14222.77 415
14223.90 465
14225.02 391
14226.15 413
14227.28 440
14228.41 431
14229.53 418
14230.66 414
14231.79 464
14232.91 467
14234.04 443
14235.17 453
14236.30 412
14237.42 392
14238.55 433
14239.68 414
14240.81 382
14241.93 386
14243.06 418
14244.19 400
14245.32 388
14246.44 428
14247.57 408
14248.70 430
14249.83 427
14250.95 414
14252.08 404
14253.21 425
14254.34 412
14255.47 409
14256.59 412
14257.72 434
14258.85 410
14259.98 457
14261.11 423
14262.24 358
14263.36 411
14264.49 415
14265.62 409
14266.75 420
14267.88 439
14269.01 382
14270.14 368
14271.26 379
14272.39 434
14273.52 376
14274.65 361
14275.78 397
14276.91 406
14278.04 395
14279.17 361
14280.30 392
14281.42 348
14282.55 374
14283.68 329
14284.81 363
14285.94 373
14287.07 378
14288.20 344
14289.33 365
14290.46 376
14291.59 369
14292.72 409
14293.85 395
14294.98 412
14296.11 368
14297.24 385
14298.37 375
14299.50 429
14300.63 376
14301.76 421
14302.89 409
14304.02 409
14305.15 352
14306.28 352
14307.41 396
14308.54 466
14309.67 386
14310.80 375
14311.93 369
14313.06 392
14314.19 389
14315.32 397
14316.45 360
14317.58 365
14318.71 368
14319.84 368
14320.97 401
14322.10 392
14323.23 391
14324.36 420
14325.49 401
14326.63 350
14327.76 350
14328.89 322
14330.02 361
14331.15 380
14332.28 380
14333.41 348
14334.54 368
14335.67 405
14336.81 395
14337.94 402
14339.07 311
14340.20 331
14341.33 348
14342.46 359
14343.59 370
14344.73 326
14345.86 353
14346.99 364
14348.12 356
14349.25 371
14350.38 364
14351.52 356
14352.65 374
14353.78 344
14354.91 358
14356.04 361
14357.18 358
14358.31 366
14359.44 363
14360.57 375
14361.71 364
14362.84 343
14363.97 355
14365.10 345
14366.24 370
14367.37 349
14368.50 375
14369.63 389
14370.77 385
14371.90 322
14373.03 313
14374.16 307
14375.30 349
14376.43 363
14377.56 372
14378.70 366
14379.83 395
14380.96 358
14382.09 389
14383.23 372
14384.36 382
14385.49 388
14386.63 392
14387.76 366
14388.89 388
14390.03 386
14391.16 370
14392.29 375
14393.43 387
14394.56 406
14395.70 382
14396.83 312
14397.96 355
14399.10 367
14400.23 391
14401.36 379
14402.50 377
14403.63 335
14404.77 340
14405.90 332
14407.03 358
14408.17 356
14409.30 347
14410.44 369
14411.57 387
14412.71 359
14413.84 332
14414.97 366
14416.11 378
14417.24 363
14418.38 340
14419.51 356
14420.65 391
14421.78 385
14422.92 337
14424.05 359
14425.19 336
14426.32 347
14427.46 371
14428.59 410
14429.73 364
14430.86 335
14432.00 316
14433.13 359
14434.27 354
14435.40 354
14436.54 395
14437.67 411
14438.81 354
14439.94 363
14441.08 385
14442.21 365
14443.35 327
14444.48 362
14445.62 370
14446.76 354
14447.89 344
14449.03 351
14450.16 388
14451.30 370
14452.43 377
14453.57 364
14454.71 379
14455.84 373
14456.98 356
14458.11 357
14459.25 340
14460.39 343
14461.52 395
14462.66 376
14463.80 354
14464.93 380
14466.07 350
14467.20 346
14468.34 380
14469.48 365
14470.61 400
14471.75 386
14472.89 328
14474.02 361
14475.16 361
14476.30 376
14477.43 378
14478.57 356
14479.71 349
14480.85 390
14481.98 367
14483.12 396
14484.26 433
14485.39 405
14486.53 410
14487.67 392
14488.81 403
14489.94 388
14491.08 395
14492.22 354
14493.36 411
14494.49 369
14495.63 408
14496.77 399
14497.91 424
14499.04 379
14500.18 372
14501.32 390
14502.46 394
14503.59 361
14504.73 345
14505.87 387
14507.01 407
14508.15 349
14509.28 378
14510.42 377
14511.56 368
14512.70 386
14513.84 382
14514.98 391
14516.11 360
14517.25 352
14518.39 395
14519.53 414
14520.67 376
14521.81 390
14522.95 360
14524.08 328
14525.22 351
14526.36 370
14527.50 363
14528.64 332
14529.78 395
14530.92 319
14532.06 343
14533.20 385
14534.33 344
14535.47 386
14536.61 378
14537.75 353
14538.89 340
14540.03 379
14541.17 376
14542.31 387
14543.45 371
14544.59 384
14545.73 353
14546.87 366
14548.01 416
14549.15 365
14550.29 343
14551.43 379
14552.57 380
14553.71 338
14554.85 359
14555.99 394
14557.13 364
14558.27 328
14559.41 348
14560.55 393
14561.69 381
14562.83 366
14563.97 330
14565.11 362
14566.25 386
14567.39 349
14568.53 388
14569.67 371
14570.81 346
14571.95 359
14573.09 386
14574.23 392
14575.37 375
14576.51 387
14577.65 350
14578.79 369
14579.94 381
14581.08 390
14582.22 369
14583.36 382
14584.50 369
14585.64 341
14586.78 348
14587.92 345
14589.06 333
14590.21 345
14591.35 383
14592.49 374
14593.63 412
14594.77 408
14595.91 417
14597.05 415
14598.20 352
14599.34 370
14600.48 383
14601.62 371
14602.76 407
14603.90 416
14605.05 404
14606.19 384
14607.33 424
14608.47 390
14609.61 370
14610.76 375
14611.90 381
14613.04 390
14614.18 396
14615.32 394
14616.47 408
14617.61 404
14618.75 437
14619.89 383
14621.04 403
14622.18 396
14623.32 391
14624.46 439
14625.61 419
14626.75 444
14627.89 402
14629.04 412
14630.18 424
14631.32 392
14632.46 417
14633.61 443
14634.75 446
14635.89 422
14637.04 444
14638.18 464
14639.32 428
14640.47 453
14641.61 467
14642.75 429
14643.90 448
14645.04 469
14646.18 464
14647.33 453
14648.47 468
14649.61 429
14650.76 428
14651.90 442
14653.05 440
14654.19 435
14655.33 428
14656.48 424
14657.62 407
14658.76 421
14659.91 399
14661.05 406
14662.20 426
14663.34 452
14664.49 402
14665.63 403
14666.77 365
14667.92 401
14669.06 402
14670.21 422
14671.35 431
14672.50 404
14673.64 417
14674.79 400
14675.93 407
14677.07 423
14678.22 396
14679.36 354
14680.51 415
14681.65 389
14682.80 369
14683.94 375
14685.09 370
14686.23 361
14687.38 358
14688.52 357
14689.67 354
14690.81 373
14691.96 377
14693.10 375
14694.25 371
14695.40 378
14696.54 395
14697.69 419
14698.83 394
14699.98 354
14701.12 374
14702.27 435
14703.41 393
14704.56 392
14705.71 415
14706.85 422
14708.00 361
14709.14 360
14710.29 367
14711.44 365
14712.58 396
14713.73 364
14714.87 342
14716.02 377
14717.17 384
14718.31 381
14719.46 345
14720.61 345
14721.75 357
14722.90 402
14724.05 415
14725.19 370
14726.34 347
14727.49 317
14728.63 336
14729.78 353
14730.93 399
14732.07 338
14733.22 374
14734.37 421
14735.51 346
14736.66 365
14737.81 375
14738.95 384
14740.10 364
14741.25 377
14742.40 344
14743.54 351
14744.69 369
14745.84 374
14746.99 336
14748.13 377
14749.28 395
14750.43 400
14751.58 369
14752.72 364
14753.87 383
14755.02 358
14756.17 361
14757.31 369
14758.46 373
14759.61 376
14760.76 391
14761.91 402
14763.05 403
14764.20 386
14765.35 405
14766.50 387
14767.65 382
14768.80 374
14769.94 424
14771.09 447
14772.24 384
14773.39 373
14774.54 407
14775.69 392
14776.83 405
14777.98 390
14779.13 397
14780.28 409
14781.43 393
14782.58 401
14783.73 453
14784.88 410
14786.03 439
14787.17 437
14788.32 430
14789.47 372
14790.62 434
14791.77 465
14792.92 445
14794.07 446
14795.22 459
14796.37 460
14797.52 502
14798.67 505
14799.82 461
14800.97 448
14802.12 477
14803.26 508
14804.41 438
14805.56 439
14806.71 469
14807.86 482
14809.01 459
14810.16 427
14811.31 463
14812.46 485
14813.61 459
14814.76 407
14815.91 388
14817.06 453
14818.21 487
14819.36 461
14820.51 461
14821.66 424
14822.82 456
14823.97 494
14825.12 420
14826.27 426
14827.42 407
14828.57 418
14829.72 459
14830.87 439
14832.02 376
14833.17 398
14834.32 397
14835.47 403
14836.62 409
14837.77 396
14838.93 400
14840.08 403
14841.23 373
14842.38 380
14843.53 387
14844.68 351
14845.83 332
14846.98 341
14848.14 385
14849.29 370
14850.44 351
14851.59 355
14852.74 369
14853.89 326
14855.04 349
14856.20 397
14857.35 312
14858.50 372
14859.65 374
14860.80 409
14861.96 343
14863.11 347
14864.26 325
14865.41 348
14866.56 358
14867.72 326
14868.87 336
14870.02 351
14871.17 380
14872.32 317
14873.48 328
14874.63 367
14875.78 362
14876.93 342
14878.09 359
14879.24 341
14880.39 343
14881.54 374
14882.70 373
14883.85 331
14885.00 326
14886.16 352
14887.31 356
14888.46 316
14889.61 321
14890.77 343
14891.92 328
14893.07 324
14894.23 328
14895.38 339
14896.53 327
14897.69 336
14898.84 349
14899.99 354
14901.15 324
14902.30 355
14903.45 325
14904.61 326
14905.76 331
14906.91 323
14908.07 285
14909.22 300
14910.38 294
14911.53 305
14912.68 307
14913.84 313
14914.99 354
14916.15 326
14917.30 293
14918.45 293
14919.61 305
14920.76 295
14921.92 327
14923.07 346
14924.22 351
14925.38 344
14926.53 360
14927.69 357
14928.84 347
14930.00 362
14931.15 314
14932.31 338
14933.46 337
14934.62 299
14935.77 323
14936.93 333
14938.08 299
14939.24 276
14940.39 338
14941.55 336
14942.70 332
14943.86 313
14945.01 350
14946.17 316
14947.32 331
14948.48 321
14949.63 349
14950.79 323
14951.94 302
14953.10 318
14954.25 333
14955.41 312
14956.56 339
14957.72 332
14958.88 307
14960.03 293
14961.19 304
14962.34 320
14963.50 299
14964.65 308
14965.81 310
14966.97 302
14968.12 316
14969.28 324
14970.43 316
14971.59 333
14972.75 331
14973.90 328
14975.06 300
14976.22 322
14977.37 306
14978.53 280
14979.69 276
14980.84 284
14982.00 304
14983.16 303
14984.31 329
14985.47 308
14986.63 310
14987.78 293
14988.94 320
14990.10 323
14991.25 303
14992.41 318
14993.57 312
14994.72 256
14995.88 283
14997.04 298
14998.20 249
14999.35 305
15000.51 329
15001.67 300
15002.82 322
15003.98 312
15005.14 320
15006.30 322
15007.45 280
15008.61 282
15009.77 259
15010.93 276
15012.09 299
15013.24 265
15014.40 305
15015.56 290
15016.72 339
15017.87 294
15019.03 282
15020.19 325
15021.35 330
15022.51 314
15023.67 300
15024.82 308
15025.98 327
15027.14 323
15028.30 306
15029.46 271
15030.62 267
15031.77 297
15032.93 263
15034.09 285
15035.25 275
15036.41 327
15037.57 341
15038.73 278
15039.88 281
15041.04 284
15042.20 273
15043.36 270
15044.52 290
15045.68 290
15046.84 289
15048.00 297
15049.16 318
15050.32 304
15051.47 282
15052.63 273
15053.79 271
15054.95 286
15056.11 296
15057.27 269
15058.43 293
15059.59 297
15060.75 295
15061.91 297
15063.07 300
15064.23 302
15065.39 286
15066.55 320
15067.71 329
15068.87 337
15070.03 277
15071.19 303
15072.35 303
15073.51 271
15074.67 297
15075.83 312
15076.99 295
15078.15 292
15079.31 281
15080.47 275
15081.63 268
15082.79 285
15083.95 262
15085.11 272
15086.27 292
15087.43 284
15088.59 279
15089.76 249
15090.92 269
15092.08 313
15093.24 308
15094.40 277
15095.56 256
15096.72 275
15097.88 277
15099.04 243
15100.20 251
15101.37 271
15102.53 304
15103.69 306
15104.85 278
15106.01 264
15107.17 249
15108.33 268
15109.50 273
15110.66 273
15111.82 255
15112.98 248
15114.14 315
15115.30 287
15116.47 283
15117.63 289
15118.79 262
15119.95 309
15121.11 304
15122.27 258
15123.44 258
15124.60 258
15125.76 261
15126.92 263
15128.09 231
15129.25 255
15130.41 269
15131.57 250
15132.73 278
15133.90 269
15135.06 263
15136.22 241
15137.38 248
15138.55 275
15139.71 248
15140.87 280
15142.04 302
15143.20 253
15144.36 250
15145.52 314
15146.69 302
15147.85 269
15149.01 277
15150.18 248
15151.34 259
15152.50 289
15153.67 305
15154.83 303
15155.99 259
15157.16 270
15158.32 289
15159.48 252
15160.65 292
15161.81 263
15162.97 280
15164.14 228
15165.30 220
15166.46 250
15167.63 273
15168.79 296
15169.95 266
15171.12 258
15172.28 229
15173.45 284
15174.61 285
15175.77 297
15176.94 261
15178.10 278
15179.27 290
15180.43 275
15181.60 238
15182.76 255
15183.92 272
15185.09 272
15186.25 257
15187.42 275
15188.58 254
15189.75 304
15190.91 324
15192.08 264
15193.24 268
15194.41 294
15195.57 315
15196.74 301
15197.90 287
15199.07 280
15200.23 297
15201.40 321
15202.56 308
15203.73 317
15204.89 263
15206.06 278
15207.22 309
15208.39 284
15209.55 294
15210.72 280
15211.88 296
15213.05 282
15214.21 312
15215.38 323
15216.54 291
15217.71 266
15218.88 315
15220.04 304
15221.21 310
15222.37 288
15223.54 300
15224.71 294
15225.87 281
15227.04 303
15228.20 285
15229.37 299
15230.54 269
15231.70 293
15232.87 297
15234.03 280
15235.20 256
15236.37 322
15237.53 285
15238.70 293
15239.87 313
15241.03 306
15242.20 325
15243.37 312
15244.53 287
15245.70 306
15246.87 298
15248.03 342
15249.20 342
15250.37 308
15251.53 299
15252.70 331
15253.87 306
15255.04 313
15256.20 297
15257.37 280
15258.54 273
15259.70 295
15260.87 300
15262.04 274
15263.21 296
15264.37 298
15265.54 290
15266.71 276
15267.88 280
15269.04 295
15270.21 283
15271.38 282
15272.55 292
15273.72 297
15274.88 308
15276.05 327
15277.22 279
15278.39 266
15279.56 308
15280.72 299
15281.89 288
15283.06 299
15284.23 296
15285.40 275
15286.56 257
15287.73 270
15288.90 291
15290.07 269
15291.24 270
15292.41 272
15293.58 278
15294.74 291
15295.91 307
15297.08 278
15298.25 286
15299.42 304
15300.59 287
15301.76 284
15302.93 274
15304.09 284
15305.26 335
15306.43 313
15307.60 294
15308.77 261
15309.94 266
15311.11 269
15312.28 282
15313.45 280
15314.62 283
15315.79 294
15316.96 280
15318.13 277
15319.30 289
15320.46 270
15321.63 284
15322.80 300
15323.97 297
15325.14 292
15326.31 297
15327.48 289
15328.65 303
15329.82 255
15330.99 239
15332.16 284
15333.33 297
15334.50 334
15335.67 293
15336.84 267
15338.01 255
15339.18 285
15340.36 308
15341.53 267
15342.70 265
15343.87 287
15345.04 293
15346.21 276
15347.38 266
15348.55 262
15349.72 271
15350.89 316
15352.06 292
15353.23 284
15354.40 298
15355.57 290
15356.75 263
15357.92 247
15359.09 292
15360.26 293
15361.43 299
15362.60 243
15363.77 270
15364.94 309
15366.11 267
15367.29 256
15368.46 279
15369.63 272
15370.80 324
15371.97 324
15373.14 255
15374.32 311
15375.49 306
15376.66 285
15377.83 273
15379.00 293
15380.17 279
15381.35 292
15382.52 282
15383.69 253
15384.86 273
15386.03 295
15387.21 253
15388.38 280
15389.55 276
15390.72 291
15391.90 295
15393.07 258
15394.24 273
15395.41 269
15396.59 235
15397.76 259
15398.93 252
15400.10 238
15401.28 289
15402.45 280
15403.62 265
15404.79 252
15405.97 259
15407.14 253
15408.31 248
15409.49 281
15410.66 287
15411.83 245
15413.01 262
15414.18 271
15415.35 265
15416.53 250
15417.70 284
15418.87 289
15420.05 253
15421.22 246
15422.39 249
15423.57 277
15424.74 275
15425.91 266
15427.09 251
15428.26 272
15429.43 264
15430.61 266
15431.78 281
15432.96 259
15434.13 245
15435.30 245
15436.48 302
15437.65 258
15438.83 271
15440.00 288
15441.17 299
15442.35 245
15443.52 258
15444.70 256
15445.87 296
15447.05 272
15448.22 233
15449.40 291
15450.57 300
15451.75 338
15452.92 300
15454.09 250
15455.27 289
15456.44 274
15457.62 309
15458.79 319
15459.97 254
15461.14 274
15462.32 300
15463.49 282
15464.67 287
15465.84 255
15467.02 249
15468.19 283
15469.37 298
15470.55 286
15471.72 290
15472.90 280
15474.07 284
15475.25 278
15476.42 281
15477.60 261
15478.77 260
15479.95 269
15481.13 265
15482.30 272
15483.48 243
15484.65 249
15485.83 273
15487.00 255
15488.18 256
15489.36 244
15490.53 311
15491.71 271
15492.89 258
15494.06 248
15495.24 253
15496.41 293
15497.59 257
15498.77 249
15499.94 236
15501.12 263
15502.30 272
15503.47 261
15504.65 258
15505.83 257
15507.00 278
15508.18 259
15509.36 262
15510.53 271
15511.71 270
15512.89 286
15514.06 289
15515.24 303
15516.42 264
15517.60 267
15518.77 281
15519.95 286
15521.13 254
15522.30 268
15523.48 260
15524.66 265
15525.84 233
15527.01 276
15528.19 293
15529.37 301
15530.55 298
15531.73 284
15532.90 260
15534.08 238
15535.26 256
15536.44 262
15537.61 310
15538.79 272
15539.97 256
15541.15 248
15542.33 249
15543.50 249
15544.68 281
15545.86 262
15547.04 272
15548.22 273
15549.40 291
15550.57 276
15551.75 265
15552.93 292
15554.11 282
15555.29 296
15556.47 227
15557.65 243
15558.82 260
15560.00 279
15561.18 254
15562.36 245
15563.54 252
15564.72 268
15565.90 240
15567.08 278
15568.26 277
15569.43 282
15570.61 288
15571.79 254
15572.97 254
15574.15 261
15575.33 291
15576.51 284
15577.69 300
15578.87 274
15580.05 256
15581.23 282
15582.41 280
15583.59 290
15584.77 289
15585.95 265
15587.13 322
15588.31 298
15589.49 280
15590.67 311
15591.85 263
15593.03 304
15594.21 300
15595.39 277
15596.57 267
15597.75 260
15598.93 264
15600.11 291
15601.29 272
15602.47 274
15603.65 254
15604.83 268
15606.01 276
15607.19 273
15608.37 305
15609.55 285
15610.73 278
15611.91 259
15613.09 273
15614.27 286
15615.45 310
15616.64 285
15617.82 275
15619.00 250
15620.18 325
15621.36 305
15622.54 291
15623.72 253
15624.90 294
15626.08 290
15627.27 296
15628.45 290
15629.63 274
15630.81 294
15631.99 274
15633.17 296
15634.35 326
15635.54 267
15636.72 281
15637.90 309
15639.08 316
15640.26 284
15641.45 316
15642.63 335
15643.81 304
15644.99 294
15646.17 252
15647.36 271
15648.54 290
15649.72 334
15650.90 335
15652.08 325
15653.27 332
15654.45 327
15655.63 348
15656.81 351
15658.00 349
15659.18 326
15660.36 300
15661.54 295
15662.73 313
15663.91 330
15665.09 348
15666.27 309
15667.46 339
15668.64 316
15669.82 304
15671.01 346
15672.19 341
15673.37 315
15674.56 302
15675.74 314
15676.92 291
15678.10 300
15679.29 333
15680.47 345
15681.65 317
15682.84 305
15684.02 304
15685.21 296
15686.39 343
15687.57 323
15688.76 321
15689.94 304
15691.12 326
15692.31 343
15693.49 394
15694.67 354
15695.86 324
15697.04 322
15698.23 319
15699.41 305
15700.59 323
15701.78 286
15702.96 328
15704.15 308
15705.33 280
15706.52 301
15707.70 353
15708.88 344
15710.07 327
15711.25 315
15712.44 291
15713.62 353
15714.81 332
15715.99 375
15717.18 308
15718.36 341
15719.55 341
15720.73 322
15721.92 346
15723.10 319
15724.29 345
15725.47 320
15726.66 297
15727.84 327
15729.03 315
15730.21 327
15731.40 367
15732.58 300
15733.77 323
15734.95 344
15736.14 348
15737.32 335
15738.51 298
15739.69 338
15740.88 312
15742.07 329
15743.25 362
15744.44 351
15745.62 290
15746.81 343
15747.99 324
15749.18 333
15750.37 314
15751.55 336
15752.74 354
15753.93 365
15755.11 322
15756.30 324
15757.48 383
15758.67 320
15759.86 383
15761.04 390
15762.23 351
15763.42 329
15764.60 373
15765.79 378
15766.98 358
15768.16 336
15769.35 399
15770.54 362
15771.72 333
15772.91 324
15774.10 324
15775.28 337
15776.47 310
15777.66 304
15778.84 352
15780.03 342
15781.22 333
15782.41 344
15783.59 313
15784.78 306
15785.97 340
15787.15 341
15788.34 319
15789.53 306
15790.72 302
15791.90 350
15793.09 330
15794.28 335
15795.47 336
15796.65 287
15797.84 294
15799.03 286
15800.22 340
15801.41 328
15802.59 309
15803.78 294
15804.97 334
15806.16 306
15807.35 320
15808.53 290
15809.72 289
15810.91 317
15812.10 317
15813.29 297
15814.48 306
15815.66 284
15816.85 342
15818.04 329
15819.23 257
15820.42 282
15821.61 293
15822.80 318
15823.98 302
15825.17 328
15826.36 274
15827.55 302
15828.74 288
15829.93 298
15831.12 342
15832.31 315
15833.50 296
15834.69 315
15835.87 304
15837.06 308
15838.25 334
15839.44 312
15840.63 307
15841.82 313
15843.01 302
15844.20 290
15845.39 295
15846.58 317
15847.77 276
15848.96 278
15850.15 300
15851.34 328
15852.53 296
15853.72 263
15854.91 304
15856.10 312
15857.29 292
15858.48 256
15859.67 278
15860.86 309
15862.05 292
15863.24 273
15864.43 310
15865.62 299
15866.81 339
15868.00 308
15869.19 305
15870.38 301
15871.57 286
15872.76 259
15873.95 278
15875.14 280
15876.33 280
15877.52 279
15878.72 293
15879.91 297
15881.10 288
15882.29 283
15883.48 324
15884.67 318
15885.86 326
15887.05 307
15888.24 294
15889.43 301
15890.63 335
15891.82 260
15893.01 280
15894.20 265
15895.39 281
15896.58 244
15897.77 242
15898.97 313
15900.16 268
15901.35 258
15902.54 303
15903.73 278
15904.92 278
15906.12 271
15907.31 304
15908.50 295
15909.69 281
15910.88 283
15912.08 290
15913.27 321
15914.46 301
15915.65 282
15916.85 259
15918.04 293
15919.23 279
15920.42 285
15921.61 297
15922.81 282
15924.00 281
15925.19 292
15926.38 296
15927.58 299
15928.77 300
15929.96 307
15931.16 325
15932.35 299
15933.54 314
15934.73 299
15935.93 313
15937.12 293
15938.31 296
15939.51 270
15940.70 302
15941.89 314
15943.09 308
15944.28 288
15945.47 295
15946.67 278
15947.86 277
15949.05 300
15950.25 288
15951.44 279
15952.63 268
15953.83 290
15955.02 289
15956.21 316
15957.41 322
15958.60 275
15959.80 259
15960.99 241
15962.18 273
15963.38 269
15964.57 279
15965.77 258
15966.96 265
15968.15 248
15969.35 287
15970.54 296
15971.74 261
15972.93 269
15974.13 284
15975.32 288
15976.51 233
15977.71 275
15978.90 253
15980.10 258
15981.29 281
15982.49 279
15983.68 255
15984.88 270
15986.07 270
15987.27 235
15988.46 237
15989.66 258
15990.85 271
15992.05 270
15993.24 270
15994.44 271
15995.63 261
15996.83 264
15998.02 273
15999.22 260
16000.41 272
16001.61 265
16002.80 227
16004.00 241
16005.20 257
16006.39 267
16007.59 283
16008.78 292
16009.98 238
16011.17 249
16012.37 260
16013.57 251
16014.76 281
16015.96 228
16017.15 252
16018.35 295
16019.55 260
16020.74 255
16021.94 235
16023.13 260
16024.33 263
16025.53 249
16026.72 262
16027.92 254
16029.12 255
16030.31 279
16031.51 259
16032.71 237
16033.90 259
16035.10 250
16036.30 272
16037.49 267
16038.69 236
16039.89 232
16041.08 252
16042.28 224
16043.48 252
16044.67 250
16045.87 250
16047.07 241
16048.27 232
16049.46 255
16050.66 260
16051.86 261
16053.06 269
16054.25 274
16055.45 291
16056.65 271
16057.84 280
16059.04 246
16060.24 236
16061.44 231
16062.64 245
16063.83 282
16065.03 266
16066.23 265
16067.43 281
16068.62 267
16069.82 283
16071.02 253
16072.22 242
16073.42 256
16074.62 272
16075.81 271
16077.01 261
16078.21 244
16079.41 253
16080.61 230
16081.81 240
16083.00 248
16084.20 246
16085.40 251
16086.60 232
16087.80 240
16089.00 243
16090.20 253
16091.39 276
16092.59 243
16093.79 241
16094.99 248
16096.19 249
16097.39 266
16098.59 232
16099.79 253
16100.99 211
16102.19 243
16103.38 259
16104.58 257
16105.78 229
16106.98 236
16108.18 260
16109.38 253
16110.58 236
16111.78 229
16112.98 265
16114.18 234
16115.38 239
16116.58 263
16117.78 245
16118.98 248
16120.18 257
16121.38 219
16122.58 238
16123.78 225
16124.98 234
16126.18 245
16127.38 218
16128.58 196
16129.78 223
16130.98 267
16132.18 295
16133.38 222
16134.58 195
16135.78 238
16136.98 252
16138.18 250
16139.38 237
16140.58 225
16141.78 229
16142.98 209
16144.19 268
16145.39 222
16146.59 215
16147.79 268
16148.99 229
16150.19 248
16151.39 240
16152.59 238
16153.79 271
16154.99 256
16156.20 245
16157.40 227
16158.60 245
16159.80 253
16161.00 239
16162.20 221
16163.40 240
16164.61 265
16165.81 252
16167.01 226
16168.21 205
16169.41 250
16170.61 250
16171.82 251
16173.02 229
16174.22 241
16175.42 240
16176.62 267
16177.82 248
16179.03 207
16180.23 241
16181.43 228
16182.63 184
16183.84 231
16185.04 264
16186.24 217
16187.44 260
16188.65 243
16189.85 258
16191.05 254
16192.25 257
16193.46 231
16194.66 236
16195.86 260
16197.06 257
16198.27 232
16199.47 246
16200.67 228
16201.87 250
16203.08 247
16204.28 241
16205.48 281
16206.69 248
16207.89 226
16209.09 252
16210.30 246
16211.50 219
16212.70 227
16213.91 238
16215.11 282
16216.31 241
16217.52 259
16218.72 227
16219.92 271
16221.13 222
16222.33 244
16223.53 270
16224.74 236
16225.94 231
16227.15 233
16228.35 246
16229.55 235
16230.76 241
16231.96 239
16233.17 233
16234.37 252
16235.57 278
16236.78 206
16237.98 208
16239.19 249
16240.39 256
16241.60 233
16242.80 236
16244.00 227
16245.21 238
16246.41 251
16247.62 267
16248.82 269
16250.03 209
16251.23 224
16252.44 236
16253.64 231
16254.85 239
16256.05 254
16257.26 253
16258.46 238
16259.67 253
16260.87 252
16262.08 248
16263.28 253
16264.49 285
16265.69 219
16266.90 229
16268.10 252
16269.31 259
16270.51 259
16271.72 224
16272.93 276
16274.13 266
16275.34 251
16276.54 225
16277.75 258
16278.95 245
16280.16 282
16281.37 275
16282.57 239
16283.78 234
16284.98 251
16286.19 262
16287.40 257
16288.60 231
16289.81 258
16291.01 280
16292.22 264
16293.43 297
16294.63 266
16295.84 262
16297.05 239
16298.25 253
16299.46 260
16300.67 264
16301.87 241
16303.08 245
16304.29 294
16305.49 272
16306.70 232
16307.91 262
16309.11 283
16310.32 278
16311.53 283
16312.73 270
16313.94 294
16315.15 273
16316.36 270
16317.56 257
16318.77 258
16319.98 303
16321.19 293
16322.39 287
16323.60 268
16324.81 245
16326.02 282
16327.22 265
16328.43 245
16329.64 258
16330.85 267
16332.05 290
16333.26 260
16334.47 238
16335.68 244
16336.88 251
16338.09 286
16339.30 259
16340.51 261
16341.72 290
16342.93 251
16344.13 299
16345.34 248
16346.55 247
16347.76 244
16348.97 269
16350.18 248
16351.38 255
16352.59 267
16353.80 258
16355.01 258
16356.22 266
16357.43 220
16358.64 258
16359.84 245
16361.05 223
16362.26 240
16363.47 238
16364.68 259
16365.89 234
16367.10 241
16368.31 240
16369.52 232
16370.73 230
16371.93 234
16373.14 259
16374.35 236
16375.56 238
16376.77 241
16377.98 258
16379.19 263
16380.40 262
16381.61 232
16382.82 273
16384.03 270
16385.24 240
16386.45 278
16387.66 244
16388.87 262
16390.08 243
16391.29 245
16392.50 217
16393.71 239
16394.92 213
16396.13 239
16397.34 243
16398.55 223
16399.76 215
16400.97 267
16402.18 242
16403.39 257
16404.60 243
16405.81 230
16407.02 246
16408.23 238
16409.44 211
16410.65 212
16411.86 226
16413.08 218
16414.29 258
16415.50 232
16416.71 236
16417.92 225
16419.13 253
16420.34 249
16421.55 213
16422.76 226
16423.97 229
16425.19 270
16426.40 223
16427.61 230
16428.82 238
16430.03 253
16431.24 242
16432.45 247
16433.67 256
16434.88 226
16436.09 248
16437.30 234
16438.51 217
16439.72 252
16440.94 217
16442.15 242
16443.36 251
16444.57 226
16445.78 257
16446.99 235
16448.21 239
16449.42 215
16450.63 207
16451.84 235
16453.06 257
16454.27 233
16455.48 243
16456.69 243
16457.90 226
16459.12 201
16460.33 233
16461.54 254
16462.75 277
16463.97 234
16465.18 242
16466.39 252
16467.61 225
16468.82 219
16470.03 257
16471.24 261
16472.46 217
16473.67 226
16474.88 232
16476.10 241
16477.31 207
16478.52 212
16479.74 215
16480.95 223
16482.16 211
16483.38 226
16484.59 215
16485.80 235
16487.02 214
16488.23 197
16489.44 232
16490.66 247
16491.87 228
16493.08 231
16494.30 211
16495.51 229
16496.73 258
16497.94 240
16499.15 223
16500.37 214
16501.58 251
16502.80 225
16504.01 217
16505.22 241
16506.44 238
16507.65 233
16508.87 229
16510.08 200
16511.30 205
16512.51 228
16513.72 231
16514.94 197
16516.15 222
16517.37 211
16518.58 205
16519.80 248
16521.01 210
16522.23 218
16523.44 222
16524.66 224
16525.87 211
16527.09 208
16528.30 220
16529.52 201
16530.73 227
16531.95 269
16533.16 275
16534.38 234
16535.59 251
16536.81 235
16538.02 235
16539.24 221
16540.45 215
16541.67 220
16542.89 205
16544.10 250
16545.32 214
16546.53 225
16547.75 233
16548.96 223
16550.18 222
16551.40 230
16552.61 264
16553.83 257
16555.04 224
16556.26 238
16557.48 213
16558.69 210
16559.91 218
16561.12 238
16562.34 233
16563.56 208
16564.77 201
16565.99 203
16567.21 219
16568.42 216
16569.64 230
16570.86 206
16572.07 227
16573.29 210
16574.51 226
16575.72 243
16576.94 208
16578.16 232
16579.37 221
16580.59 226
16581.81 221
16583.02 250
16584.24 222
16585.46 196
16586.68 204
16587.89 232
16589.11 247
16590.33 230
16591.54 205
16592.76 213
16593.98 220
16595.20 233
16596.41 210
16597.63 197
16598.85 214
16600.07 234
16601.29 237
16602.50 220
16603.72 255
16604.94 217
16606.16 269
16607.37 238
16608.59 223
16609.81 242
16611.03 253
16612.25 255
16613.46 243
16614.68 240
16615.90 268
16617.12 295
16618.34 224
16619.56 220
16620.77 225
16621.99 254
16623.21 222
16624.43 234
16625.65 206
16626.87 224
16628.09 215
16629.30 203
16630.52 221
16631.74 231
16632.96 232
16634.18 245
16635.40 221
16636.62 213
16637.84 226
16639.06 234
16640.28 217
16641.49 201
16642.71 237
16643.93 209
16645.15 236
16646.37 231
16647.59 244
16648.81 220
16650.03 208
16651.25 258
16652.47 232
16653.69 210
16654.91 212
16656.13 192
16657.35 225
16658.57 228
16659.79 227
16661.01 195
16662.23 226
16663.45 224
16664.67 211
16665.89 215
16667.11 229
16668.33 224
16669.55 240
16670.77 237
16671.99 227
16673.21 242
16674.43 225
16675.65 199
16676.87 205
16678.09 196
16679.31 205
16680.53 229
16681.75 235
16682.97 251
16684.19 243
16685.42 228
16686.64 239
16687.86 225
16689.08 240
16690.30 245
16691.52 227
16692.74 244
16693.96 219
16695.18 210
16696.40 212
16697.63 259
16698.85 223
16700.07 216
16701.29 209
16702.51 216
16703.73 248
16704.95 203
16706.18 198
16707.40 233
16708.62 233
16709.84 225
16711.06 220
16712.28 194
16713.51 216
16714.73 238
16715.95 248
16717.17 251
16718.39 257
16719.62 230
16720.84 266
16722.06 200
16723.28 225
16724.50 183
16725.73 217
16726.95 208
16728.17 235
16729.39 220
16730.62 235
16731.84 222
16733.06 190
16734.28 241
16735.51 216
16736.73 213
16737.95 224
16739.18 243
16740.40 262
16741.62 211
16742.84 236
16744.07 228
16745.29 231
16746.51 245
16747.74 223
16748.96 228
16750.18 227
16751.41 207
16752.63 232
16753.85 192
16755.08 196
16756.30 189
16757.52 231
16758.75 216
16759.97 232
16761.19 224
16762.42 261
16763.64 220
16764.86 214
16766.09 206
16767.31 217
16768.54 239
16769.76 236
16770.98 228
16772.21 235
16773.43 204
16774.66 217
16775.88 207
16777.10 226
16778.33 210
16779.55 218
16780.78 236
16782.00 232
16783.22 219
16784.45 224
16785.67 219
16786.90 228
16788.12 240
16789.35 246
16790.57 240
16791.80 212
16793.02 176
16794.25 202
16795.47 200
16796.70 218
16797.92 210
16799.15 209
16800.37 231
16801.60 244
16802.82 234
16804.05 225
16805.27 208
16806.50 221
16807.72 204
16808.95 252
16810.17 221
16811.40 213
16812.62 208
16813.85 195
16815.07 222
16816.30 203
16817.53 217
16818.75 202
16819.98 175
16821.20 214
16822.43 212
16823.65 232
16824.88 202
16826.11 196
16827.33 207
16828.56 211
16829.78 209
16831.01 222
16832.24 208
16833.46 209
16834.69 224
16835.92 243
16837.14 214
16838.37 209
16839.60 217
16840.82 220
16842.05 222
16843.27 241
16844.50 224
16845.73 222
16846.96 208
16848.18 245
16849.41 257
16850.64 221
16851.86 216
16853.09 215
16854.32 265
16855.54 222
16856.77 232
16858.00 248
16859.22 231
16860.45 228
16861.68 238
16862.91 215
16864.13 216
16865.36 235
16866.59 246
16867.82 221
16869.04 220
16870.27 243
16871.50 219
16872.73 240
16873.95 201
16875.18 240
16876.41 236
16877.64 241
16878.87 231
16880.09 244
16881.32 275
16882.55 254
16883.78 269
16885.01 224
16886.23 245
16887.46 282
16888.69 280
16889.92 241
16891.15 216
16892.38 209
16893.60 215
16894.83 231
16896.06 243
16897.29 224
16898.52 220
16899.75 247
16900.98 268
16902.20 222
16903.43 255
16904.66 253
16905.89 242
16907.12 190
16908.35 236
16909.58 219
16910.81 237
16912.04 254
16913.26 214
16914.49 244
16915.72 221
16916.95 199
16918.18 226
16919.41 248
16920.64 244
16921.87 229
16923.10 228
16924.33 235
16925.56 214
16926.79 243
16928.02 237
16929.25 227
16930.48 240
16931.71 255
16932.94 234
16934.17 232
16935.40 228
16936.63 234
16937.86 248
16939.09 263
16940.32 238
16941.55 206
16942.78 209
16944.01 253
16945.24 251
16946.47 200
16947.70 244
16948.93 248
16950.16 213
16951.39 192
16952.62 207
16953.85 215
16955.08 241
16956.31 226
16957.54 220
16958.77 223
16960.01 185
16961.24 187
16962.47 232
16963.70 203
16964.93 227
16966.16 247
16967.39 220
16968.62 217
16969.85 199
16971.08 207
16972.32 243
16973.55 237
16974.78 253
16976.01 238
16977.24 210
16978.47 228
16979.70 207
16980.94 196
16982.17 205
16983.40 188
16984.63 184
16985.86 215
16987.10 192
16988.33 218
16989.56 221
16990.79 202
16992.02 242
16993.26 217
16994.49 250
16995.72 229
16996.95 194
16998.18 195
16999.42 208
17000.65 207
17001.88 189
17003.11 202
17004.35 226
17005.58 199
17006.81 195
17008.04 206
17009.28 207
17010.51 182
17011.74 201
17012.97 202
17014.21 237
17015.44 214
17016.67 202
17017.91 203
17019.14 226
17020.37 230
17021.60 224
17022.84 187
17024.07 215
17025.30 207
17026.54 222
17027.77 201
17029.00 240
17030.24 212
17031.47 219
17032.70 229
17033.94 190
17035.17 215
17036.41 214
17037.64 221
17038.87 211
17040.11 219
17041.34 225
17042.57 220
17043.81 191
17045.04 205
17046.28 217
17047.51 221
17048.74 230
17049.98 232
17051.21 247
17052.45 233
17053.68 222
17054.92 241
17056.15 221
17057.38 203
17058.62 227
17059.85 224
17061.09 236
17062.32 209
17063.56 231
17064.79 221
17066.03 215
17067.26 201
17068.50 217
17069.73 213
17070.97 195
17072.20 205
17073.44 209
17074.67 213
17075.91 199
17077.14 210
17078.38 201
17079.61 185
17080.85 220
17082.08 236
17083.32 225
17084.55 213
17085.79 223
17087.02 229
17088.26 215
17089.49 224
17090.73 202
17091.97 202
17093.20 205
17094.44 261
17095.67 212
17096.91 207
17098.14 198
17099.38 216
17100.62 199
17101.85 202
17103.09 198
17104.32 216
17105.56 190
17106.80 189
17108.03 196
17109.27 204
17110.51 220
17111.74 207
17112.98 194
17114.21 203
17115.45 202
17116.69 219
17117.92 214
17119.16 193
17120.40 196
17121.63 185
17122.87 219
17124.11 196
17125.34 215
17126.58 209
17127.82 228
17129.06 209
17130.29 200
17131.53 186
17132.77 176
17134.00 208
17135.24 234
17136.48 214
17137.72 243
17138.95 225
17140.19 256
17141.43 250
17142.67 192
17143.90 179
17145.14 204
17146.38 242
17147.62 249
17148.85 247
17150.09 203
17151.33 238
17152.57 206
17153.80 214
17155.04 229
17156.28 218
17157.52 218
17158.76 201
17159.99 213
17161.23 214
17162.47 207
17163.71 206
17164.95 222
17166.19 204
17167.42 222
17168.66 210
17169.90 203
17171.14 197
17172.38 187
17173.62 219
17174.86 208
17176.09 194
17177.33 173
17178.57 224
17179.81 212
17181.05 215
17182.29 240
17183.53 252
17184.77 207
17186.01 218
17187.24 220
17188.48 199
17189.72 191
17190.96 223
17192.20 188
17193.44 168
17194.68 181
17195.92 192
17197.16 184
17198.40 205
17199.64 203
17200.88 209
17202.12 207
17203.36 215
17204.60 187
17205.84 196
17207.08 207
17208.32 200
17209.56 192
17210.80 237
17212.04 205
17213.28 216
17214.52 200
17215.76 209
17217.00 179
17218.24 225
17219.48 223
17220.72 208
17221.96 183
17223.20 200
17224.44 226
17225.68 198
17226.92 201
17228.16 201
17229.40 203
17230.64 203
17231.88 228
17233.12 203
17234.36 194
17235.60 220
17236.85 244
17238.09 223
17239.33 166
17240.57 178
17241.81 197
17243.05 210
17244.29 189
17245.53 208
17246.77 206
17248.02 201
17249.26 228
17250.50 204
17251.74 188
17252.98 206
17254.22 224
17255.46 182
17256.71 199
17257.95 213
17259.19 183
17260.43 182
17261.67 220
17262.91 179
17264.16 182
17265.40 232
17266.64 215
17267.88 201
17269.12 193
17270.37 186
17271.61 202
17272.85 227
17274.09 226
17275.34 210
17276.58 208
17277.82 228
17279.06 214
17280.30 195
17281.55 197
17282.79 195
17284.03 214
17285.27 196
17286.52 178
17287.76 176
17289.00 200
17290.25 246
17291.49 225
17292.73 219
17293.97 213
17295.22 212
17296.46 236
17297.70 206
17298.95 215
17300.19 236
17301.43 228
17302.68 213
17303.92 224
17305.16 222
17306.41 203
17307.65 231
17308.89 196
17310.14 204
17311.38 206
17312.62 203
17313.87 225
17315.11 220
17316.36 200
17317.60 200
17318.84 222
17320.09 229
17321.33 190
17322.58 198
17323.82 206
17325.06 194
17326.31 221
17327.55 204
17328.80 188
17330.04 189
17331.28 167
17332.53 210
17333.77 191
17335.02 190
17336.26 194
17337.51 189
17338.75 189
17340.00 176
17341.24 193
17342.48 217
17343.73 192
17344.97 195
17346.22 184
17347.46 197
17348.71 185
17349.95 192
17351.20 181
17352.44 222
17353.69 245
17354.93 230
17356.18 207
17357.42 196
17358.67 209
17359.92 187
17361.16 206
17362.41 216
17363.65 193
17364.90 194
17366.14 192
17367.39 207
17368.63 203
17369.88 186
17371.13 186
17372.37 188
17373.62 207
17374.86 195
17376.11 209
17377.35 198
17378.60 207
17379.85 214
17381.09 195
17382.34 189
17383.59 191
17384.83 190
17386.08 197
17387.32 184
17388.57 226
17389.82 192
17391.06 171
17392.31 187
17393.56 196
17394.80 197
17396.05 190
17397.30 211
17398.54 176
17399.79 170
17401.04 228
17402.28 200
17403.53 193
17404.78 204
17406.02 196
17407.27 202
17408.52 199
17409.77 191
17411.01 186
17412.26 190
17413.51 186
17414.75 210
17416.00 173
17417.25 195
17418.50 197
17419.74 189
17420.99 213
17422.24 197
17423.49 209
17424.73 235
17425.98 225
17427.23 204
17428.48 184
17429.73 203
17430.97 208
17432.22 212
17433.47 216
17434.72 174
17435.97 185
17437.21 202
17438.46 211
17439.71 190
17440.96 205
17442.21 215
17443.45 219
17444.70 210
17445.95 176
17447.20 193
17448.45 188
17449.70 205
17450.95 170
17452.19 199
17453.44 191
17454.69 205
17455.94 202
17457.19 200
17458.44 201
17459.69 196
17460.94 217
17462.19 214
17463.43 200
17464.68 185
17465.93 184
17467.18 200
17468.43 185
17469.68 171
17470.93 201
17472.18 220
17473.43 178
17474.68 171
17475.93 173
17477.18 170
17478.43 194
17479.68 182
17480.93 208
17482.18 205
17483.43 189
17484.68 198
17485.93 208
17487.17 191
17488.42 210
17489.67 201
17490.92 213
17492.18 204
17493.43 188
17494.68 223
17495.93 229
17497.18 192
17498.43 201
17499.68 177
17500.93 212
17502.18 188
17503.43 208
17504.68 233
17505.93 194
17507.18 182
17508.43 201
17509.68 204
17510.93 231
17512.18 199
17513.43 193
17514.68 239
17515.94 211
17517.19 191
17518.44 188
17519.69 180
17520.94 180
17522.19 220
17523.44 229
17524.69 204
17525.94 205
17527.20 212
17528.45 207
17529.70 208
17530.95 212
17532.20 197
17533.45 229
17534.70 176
17535.96 202
17537.21 224
17538.46 245
17539.71 212
17540.96 181
17542.22 190
17543.47 219
17544.72 233
17545.97 231
17547.22 202
17548.48 215
17549.73 175
17550.98 262
17552.23 215
17553.48 213
17554.74 191
17555.99 220
17557.24 205
17558.49 201
17559.75 216
17561.00 211
17562.25 215
17563.50 207
17564.76 211
17566.01 210
17567.26 206
17568.52 221
17569.77 194
17571.02 211
17572.27 204
17573.53 205
17574.78 227
17576.03 254
17577.29 204
17578.54 219
17579.79 238
17581.05 213
17582.30 219
17583.55 208
17584.81 215
17586.06 204
17587.31 196
17588.57 203
17589.82 180
17591.07 194
17592.33 205
17593.58 176
17594.83 195
17596.09 201
17597.34 182
17598.60 220
17599.85 195
17601.10 187
17602.36 185
17603.61 226
17604.87 208
17606.12 199
17607.37 181
17608.63 203
17609.88 204
17611.14 189
17612.39 211
17613.65 211
17614.90 205
17616.16 221
17617.41 182
17618.66 188
17619.92 185
17621.17 211
17622.43 208
17623.68 190
17624.94 179
17626.19 194
17627.45 196
17628.70 209
17629.96 230
17631.21 207
17632.47 233
17633.72 203
17634.98 232
17636.23 199
17637.49 218
17638.74 215
17640.00 226
17641.26 238
17642.51 186
17643.77 203
17645.02 185
17646.28 182
17647.53 215
17648.79 198
17650.04 207
17651.30 183
17652.56 198
17653.81 181
17655.07 175
17656.32 196
17657.58 194
17658.84 208
17660.09 183
17661.35 205
17662.60 214
17663.86 192
17665.12 177
17666.37 192
17667.63 202
17668.89 232
17670.14 186
17671.40 190
17672.66 194
17673.91 155
17675.17 195
17676.43 210
17677.68 182
17678.94 204
17680.20 186
17681.45 196
17682.71 194
17683.97 191
17685.22 165
17686.48 183
17687.74 193
17688.99 196
17690.25 199
17691.51 209
17692.77 200
17694.02 195
17695.28 205
17696.54 185
17697.80 215
17699.05 228
17700.31 178
17701.57 193
17702.83 204
17704.08 206
17705.34 212
17706.60 209
17707.86 187
17709.11 210
17710.37 206
17711.63 205
17712.89 195
17714.15 187
17715.40 188
17716.66 195
17717.92 183
17719.18 207
17720.44 187
17721.70 207
17722.95 211
17724.21 192
17725.47 237
17726.73 214
17727.99 213
17729.25 198
17730.51 205
17731.76 216
17733.02 191
17734.28 177
17735.54 195
17736.80 203
17738.06 215
17739.32 210
17740.58 186
17741.83 191
17743.09 194
17744.35 195
17745.61 207
17746.87 174
17748.13 186
17749.39 203
17750.65 200
17751.91 182
17753.17 193
17754.43 201
17755.69 190
17756.95 182
17758.21 167
17759.47 185
17760.73 174
17761.98 203
17763.24 208
17764.50 213
17765.76 195
17767.02 180
17768.28 229
17769.54 216
17770.80 185
17772.06 205
17773.32 182
17774.58 199
17775.84 180
17777.11 187
17778.37 184
17779.63 182
17780.89 185
17782.15 213
17783.41 184
17784.67 200
17785.93 201
17787.19 204
17788.45 200
17789.71 190
17790.97 183
17792.23 203
17793.49 207
17794.75 165
17796.01 185
17797.28 188
17798.54 203
17799.80 220
17801.06 202
17802.32 204
17803.58 192
17804.84 210
17806.10 211
17807.37 165
17808.63 190
17809.89 195
17811.15 193
17812.41 192
17813.67 186
17814.93 187
17816.20 205
17817.46 186
17818.72 203
17819.98 198
17821.24 204
17822.50 230
17823.77 219
17825.03 202
17826.29 177
17827.55 174
17828.81 203
17830.08 183
17831.34 183
17832.60 180
17833.86 170
17835.13 191
17836.39 180
17837.65 181
17838.91 172
17840.18 170
17841.44 199
17842.70 190
17843.96 192
17845.23 193
17846.49 183
17847.75 178
17849.01 178
17850.28 183
17851.54 207
17852.80 206
17854.07 219
17855.33 185
17856.59 166
17857.86 187
17859.12 185
17860.38 181
17861.65 192
17862.91 203
17864.17 206
17865.44 193
17866.70 188
17867.96 171
17869.23 200
17870.49 201
17871.75 196
17873.02 182
17874.28 180
17875.54 182
17876.81 194
17878.07 200
17879.34 178
17880.60 189
17881.86 185
17883.13 221
17884.39 194
17885.66 195
17886.92 194
17888.18 216
17889.45 220
17890.71 228
17891.98 213
17893.24 200
17894.51 180
17895.77 187
17897.04 194
17898.30 199
17899.56 194
17900.83 193
17902.09 215
17903.36 181
17904.62 188
17905.89 206
17907.15 201
17908.42 190
17909.68 175
17910.95 177
17912.21 173
17913.48 159
17914.74 174
17916.01 156
17917.27 196
17918.54 183
17919.80 206
17921.07 184
17922.34 184
17923.60 197
17924.87 203
17926.13 200
17927.40 169
17928.66 194
17929.93 159
17931.19 196
17932.46 195
17933.73 161
17934.99 170
17936.26 184
17937.52 172
17938.79 197
17940.06 220
17941.32 186
17942.59 204
17943.85 165
17945.12 181
17946.39 186
17947.65 206
17948.92 173
17950.19 183
17951.45 166
17952.72 185
17953.99 211
17955.25 195
17956.52 200
17957.79 181
17959.05 192
17960.32 206
17961.59 226
17962.85 210
17964.12 193
17965.39 207
17966.65 209
17967.92 174
17969.19 185
17970.45 179
17971.72 187
17972.99 182
17974.26 208
17975.52 196
17976.79 188
17978.06 212
17979.33 177
17980.59 216
17981.86 193
17983.13 183
17984.40 191
17985.66 184
17986.93 175
17988.20 178
17989.47 196
17990.73 154
17992.00 159
17993.27 197
17994.54 205
17995.81 175
17997.07 173
17998.34 177
17999.61 181
18000.88 176
18002.15 213
18003.42 183
18004.68 200
18005.95 214
18007.22 239
18008.49 182
18009.76 196
18011.03 202
18012.30 230
18013.56 189
18014.83 212
18016.10 196
18017.37 179
18018.64 181
18019.91 155
18021.18 202
18022.45 203
18023.71 205
18024.98 237
18026.25 179
18027.52 171
18028.79 218
18030.06 179
18031.33 207
18032.60 205
18033.87 194
18035.14 182
18036.41 197
18037.68 219
18038.95 165
18040.22 180
18041.49 198
18042.76 205
18044.02 207
18045.29 185
18046.56 198
18047.83 202
18049.10 208
18050.37 199
18051.64 180
18052.91 199
18054.18 202
18055.45 190
18056.72 171
18057.99 153
18059.27 178
18060.54 186
18061.81 210
18063.08 185
18064.35 188
18065.62 190
18066.89 219
18068.16 182
18069.43 193
18070.70 212
18071.97 164
18073.24 182
18074.51 202
18075.78 170
18077.05 204
18078.32 190
18079.60 196
18080.87 181
18082.14 172
18083.41 170
18084.68 179
18085.95 197
18087.22 175
18088.49 184
18089.77 198
18091.04 188
18092.31 177
18093.58 196
18094.85 204
18096.12 180
18097.39 183
18098.67 161
18099.94 194
18101.21 181
18102.48 178
18103.75 185
18105.02 186
18106.30 209
18107.57 223
18108.84 195
18110.11 159
18111.38 167
18112.66 188
18113.93 177
18115.20 209
18116.47 180
18117.75 172
18119.02 182
18120.29 193
18121.56 207
18122.84 209
18124.11 194
18125.38 206
18126.65 203
18127.93 210
18129.20 177
18130.47 169
18131.74 209
18133.02 191
18134.29 188
18135.56 193
18136.84 225
18138.11 218
18139.38 179
18140.66 164
18141.93 184
18143.20 210
18144.48 192
18145.75 175
18147.02 168
18148.30 182
18149.57 196
18150.84 205
18152.12 206
18153.39 211
18154.66 226
18155.94 194
18157.21 208
18158.48 180
18159.76 188
18161.03 214
18162.31 194
18163.58 152
18164.85 195
18166.13 205
18167.40 209
18168.68 197
18169.95 194
18171.22 174
18172.50 191
18173.77 205
18175.05 184
18176.32 194
18177.60 182
18178.87 194
18180.15 188
18181.42 194
18182.69 154
18183.97 225
18185.24 176
18186.52 192
18187.79 186
18189.07 196
18190.34 182
18191.62 205
18192.89 184
18194.17 159
18195.44 185
18196.72 200
18197.99 194
18199.27 206
18200.54 214
18201.82 205
18203.09 202
18204.37 201
18205.65 207
18206.92 181
18208.20 178
18209.47 178
18210.75 178
18212.02 175
18213.30 183
18214.57 206
18215.85 177
18217.13 171
18218.40 182
18219.68 180
18220.95 150
18222.23 195
18223.51 204
18224.78 210
18226.06 185
18227.33 181
18228.61 167
18229.89 186
18231.16 181
18232.44 174
18233.72 178
18234.99 186
18236.27 206
18237.55 174
18238.82 178
18240.10 219
18241.38 196
18242.65 189
18243.93 177
18245.21 178
18246.48 179
18247.76 174
18249.04 199
18250.31 179
18251.59 182
18252.87 175
18254.15 165
18255.42 176
18256.70 177
18257.98 178
18259.25 172
18260.53 210
18261.81 176
18263.09 214
18264.36 173
18265.64 168
18266.92 206
18268.20 202
18269.47 184
18270.75 183
18272.03 189
18273.31 172
18274.59 184
18275.86 189
18277.14 193
18278.42 190
18279.70 199
18280.98 187
18282.25 211
18283.53 166
18284.81 158
18286.09 151
18287.37 177
18288.64 182
18289.92 173
18291.20 172
18292.48 195
18293.76 192
18295.04 216
18296.32 207
18297.59 180
18298.87 186
18300.15 187
18301.43 174
18302.71 201
18303.99 214
18305.27 184
18306.55 200
18307.83 211
18309.10 183
18310.38 212
18311.66 239
18312.94 184
18314.22 184
18315.50 163
18316.78 185
18318.06 187
18319.34 197
18320.62 248
18321.90 184
18323.18 192
18324.46 190
18325.74 205
18327.02 190
18328.30 195
18329.58 174
18330.86 162
18332.14 193
18333.41 193
18334.69 172
18335.97 201
18337.25 196
18338.54 160
18339.82 194
18341.10 202
18342.38 213
18343.66 188
18344.94 175
18346.22 171
18347.50 195
18348.78 184
18350.06 190
18351.34 177
18352.62 166
18353.90 176
18355.18 164
18356.46 200
18357.74 176
18359.02 185
18360.30 183
18361.58 177
18362.87 176
18364.15 177
18365.43 181
18366.71 191
18367.99 209
18369.27 168
18370.55 162
18371.83 182
18373.11 207
18374.40 179
18375.68 184
18376.96 190
18378.24 186
18379.52 197
18380.80 202
18382.08 183
18383.37 183
18384.65 200
18385.93 181
18387.21 174
18388.49 187
18389.78 200
18391.06 187
18392.34 159
18393.62 188
18394.90 163
18396.19 176
18397.47 193
18398.75 203
18400.03 182
18401.31 183
18402.60 196
18403.88 168
18405.16 198
18406.44 177
18407.73 199
18409.01 173
18410.29 201
18411.57 196
18412.86 176
18414.14 179
18415.42 208
18416.71 238
18417.99 207
18419.27 201
18420.55 202
18421.84 174
18423.12 187
18424.40 193
18425.69 207
18426.97 244
18428.25 194
18429.54 193
18430.82 179
18432.10 169
18433.39 187
18434.67 174
18435.95 161
18437.24 157
18438.52 187
18439.80 207
18441.09 190
18442.37 179
18443.66 188
18444.94 211
18446.22 200
18447.51 170
18448.79 180
18450.08 173
18451.36 200
18452.64 199
18453.93 182
18455.21 183
18456.50 176
18457.78 179
18459.06 178
18460.35 179
18461.63 184
18462.92 181
18464.20 196
18465.49 187
18466.77 162
18468.06 182
18469.34 179
18470.63 206
18471.91 175
18473.19 165
18474.48 201
18475.76 183
18477.05 163
18478.33 170
18479.62 165
18480.90 193
18482.19 189
18483.47 171
18484.76 187
18486.05 192
18487.33 175
18488.62 187
18489.90 180
18491.19 194
18492.47 193
18493.76 164
18495.04 195
18496.33 221
18497.61 191
18498.90 195
18500.19 165
18501.47 194
18502.76 211
18504.04 169
18505.33 206
18506.62 198
18507.90 190
18509.19 184
18510.47 185
18511.76 205
18513.05 181
18514.33 184
18515.62 172
18516.90 171
18518.19 181
18519.48 176
18520.76 176
18522.05 190
18523.34 180
18524.62 190
18525.91 186
18527.20 204
18528.48 163
18529.77 199
18531.06 187
18532.34 172
18533.63 188
18534.92 218
18536.21 197
18537.49 197
18538.78 168
18540.07 195
18541.35 175
18542.64 189
18543.93 182
18545.22 167
18546.50 189
18547.79 230
18549.08 195
18550.37 215
18551.65 204
18552.94 178
18554.23 215
18555.52 217
18556.80 183
18558.09 178
18559.38 183
18560.67 193
18561.95 182
18563.24 201
18564.53 215
18565.82 199
18567.11 195
18568.39 205
18569.68 198
18570.97 195
18572.26 214
18573.55 169
18574.84 169
18576.12 163
18577.41 182
18578.70 231
18579.99 200
18581.28 185
18582.57 201
18583.86 209
18585.14 189
18586.43 186
18587.72 161
18589.01 202
18590.30 184
18591.59 176
18592.88 165
18594.17 196
18595.46 213
18596.74 200
18598.03 184
18599.32 200
18600.61 178
18601.90 199
18603.19 191
18604.48 202
18605.77 195
18607.06 216
18608.35 191
18609.64 170
18610.93 184
18612.22 173
18613.51 225
18614.80 224
18616.09 214
18617.38 224
18618.67 178
18619.96 190
18621.25 204
18622.54 197
18623.83 196
18625.12 194
18626.41 185
18627.70 183
18628.99 173
18630.28 189
18631.57 193
18632.86 206
18634.15 181
18635.44 226
18636.73 212
18638.02 219
18639.31 193
18640.60 188
18641.89 188
18643.18 159
18644.47 181
18645.76 170
18647.06 198
18648.35 193
18649.64 220
18650.93 217
18652.22 189
18653.51 183
18654.80 190
18656.09 173
18657.38 187
18658.68 198
18659.97 220
18661.26 239
18662.55 213
18663.84 191
18665.13 187
18666.42 185
18667.72 199
18669.01 214
18670.30 200
18671.59 203
18672.88 179
18674.17 214
18675.47 185
18676.76 174
18678.05 185
18679.34 161
18680.63 179
18681.93 203
18683.22 200
18684.51 174
18685.80 186
18687.09 181
18688.39 237
18689.68 174
18690.97 197
18692.26 174
18693.56 208
18694.85 189
18696.14 189
18697.43 190
18698.73 181
18700.02 184
18701.31 188
18702.60 182
18703.90 173
18705.19 196
18706.48 228
18707.78 184
18709.07 164
18710.36 177
18711.66 199
18712.95 172
18714.24 161
18715.54 180
18716.83 196
18718.12 183
18719.42 168
18720.71 159
18722.00 175
18723.30 189
18724.59 180
18725.88 167
18727.18 183
18728.47 192
18729.76 179
18731.06 184
18732.35 176
18733.65 172
18734.94 200
18736.23 213
18737.53 192
18738.82 180
18740.12 174
18741.41 193
18742.70 178
18744.00 175
18745.29 178
18746.59 163
18747.88 192
18749.18 179
18750.47 178
18751.76 175
18753.06 187
18754.35 196
18755.65 191
18756.94 171
18758.24 190
18759.53 186
18760.83 181
18762.12 176
18763.42 172
18764.71 184
18766.01 200
18767.30 206
18768.60 162
18769.89 174
18771.19 147
18772.48 164
18773.78 146
18775.07 162
18776.37 180
18777.66 172
18778.96 162
18780.25 186
18781.55 183
18782.85 204
18784.14 187
18785.44 194
18786.73 190
18788.03 205
18789.32 179
18790.62 163
18791.92 199
18793.21 192
18794.51 192
18795.80 166
18797.10 182
18798.40 185
18799.69 161
18800.99 198
18802.28 180
18803.58 174
18804.88 185
18806.17 184
18807.47 196
18808.77 183
18810.06 175
18811.36 160
18812.66 202
18813.95 154
18815.25 188
18816.55 176
18817.84 194
18819.14 181
18820.44 162
18821.73 195
18823.03 197
18824.33 168
18825.62 180
18826.92 168
18828.22 181
18829.52 191
18830.81 178
18832.11 183
18833.41 175
18834.71 164
18836.00 176
18837.30 182
18838.60 180
18839.90 185
18841.19 172
18842.49 169
18843.79 180
18845.09 202
18846.38 182
18847.68 187
18848.98 172
18850.28 144
18851.58 154
18852.87 150
18854.17 150
18855.47 206
18856.77 192
18858.07 177
18859.36 181
18860.66 186
18861.96 178
18863.26 209
18864.56 183
18865.86 154
18867.15 183
18868.45 159
18869.75 176
18871.05 167
18872.35 161
18873.65 180
18874.95 193
18876.24 202
18877.54 191
18878.84 185
18880.14 173
18881.44 190
18882.74 182
18884.04 199
18885.34 196
18886.64 191
18887.94 197
18889.24 188
18890.53 179
18891.83 165
18893.13 166
18894.43 172
18895.73 185
18897.03 213
18898.33 228
18899.63 182
18900.93 195
18902.23 172
18903.53 170
18904.83 181
18906.13 193
18907.43 188
18908.73 199
18910.03 175
18911.33 193
18912.63 210
18913.93 178
18915.23 191
18916.53 181
18917.83 172
18919.13 155
18920.43 214
18921.73 183
18923.03 191
18924.33 169
18925.63 141
18926.93 180
18928.23 199
18929.53 184
18930.84 172
18932.14 139
18933.44 159
18934.74 188
18936.04 164
18937.34 188
18938.64 200
18939.94 205
18941.24 191
18942.54 213
18943.84 201
18945.15 161
18946.45 162
18947.75 209
18949.05 174
18950.35 173
18951.65 170
18952.95 155
18954.26 180
18955.56 155
18956.86 190
18958.16 177
18959.46 201
18960.76 153
18962.07 162
18963.37 139
18964.67 164
18965.97 198
18967.27 172
18968.57 167
18969.88 188
18971.18 187
18972.48 202
18973.78 197
18975.09 132
18976.39 180
18977.69 196
18978.99 190
18980.29 176
18981.60 163
18982.90 143
18984.20 170
18985.50 167
18986.81 191
18988.11 157
18989.41 159
18990.72 169
18992.02 166
18993.32 153
18994.62 177
18995.93 184
18997.23 171
18998.53 160
18999.84 160
19001.14 205
19002.44 180
19003.75 181
19005.05 170
19006.35 178
19007.66 193
19008.96 190
19010.26 187
19011.57 175
19012.87 157
19014.17 179
19015.48 164
19016.78 188
19018.08 183
19019.39 157
19020.69 179
19021.99 181
19023.30 192
19024.60 185
19025.91 187
19027.21 174
19028.51 179
19029.82 168
19031.12 182
19032.43 195
19033.73 180
19035.04 176
19036.34 183
19037.64 204
19038.95 202
19040.25 197
19041.56 169
19042.86 195
19044.17 185
19045.47 218
19046.78 198
19048.08 178
19049.39 150
19050.69 183
19052.00 169
19053.30 177
19054.61 229
19055.91 185
19057.22 200
19058.52 166
19059.83 197
19061.13 167
19062.44 182
19063.74 172
19065.05 201
19066.35 159
19067.66 176
19068.96 200
19070.27 195
19071.57 181
19072.88 164
19074.18 179
19075.49 182
19076.80 212
19078.10 214
19079.41 203
19080.71 165
19082.02 188
19083.33 159
19084.63 171
19085.94 162
19087.24 192
19088.55 182
19089.86 184
19091.16 189
19092.47 203
19093.77 150
19095.08 148
19096.39 163
19097.69 165
19099.00 169
19100.31 159
19101.61 174
19102.92 162
19104.23 166
19105.53 160
19106.84 189
19108.15 177
19109.45 168
19110.76 170
19112.07 136
19113.37 172
19114.68 149
19115.99 172
19117.30 198
19118.60 202
19119.91 154
19121.22 176
19122.52 178
19123.83 211
19125.14 183
19126.45 180
19127.75 170
19129.06 206
19130.37 166
19131.68 141
19132.98 166
19134.29 188
19135.60 197
19136.91 191
19138.22 195
19139.52 184
19140.83 171
19142.14 153
19143.45 174
19144.76 194
19146.06 177
19147.37 174
19148.68 182
19149.99 207
19151.30 180
19152.60 193
19153.91 172
19155.22 168
19156.53 175
19157.84 189
19159.15 173
19160.46 164
19161.76 206
19163.07 179
19164.38 187
19165.69 175
19167.00 151
19168.31 167
19169.62 180
19170.93 188
19172.23 161
19173.54 174
19174.85 161
19176.16 187
19177.47 214
19178.78 182
19180.09 180
19181.40 186
19182.71 201
19184.02 193
19185.33 175
19186.64 179
19187.95 164
19189.26 170
19190.57 166
19191.87 168
19193.18 159
19194.49 168
19195.80 182
19197.11 171
19198.42 194
19199.73 176
19201.04 178
19202.35 199
19203.66 172
19204.97 148
19206.28 180
19207.59 187
19208.90 172
19210.21 162
19211.53 176
19212.84 166
19214.15 173
19215.46 174
19216.77 152
19218.08 176
19219.39 174
19220.70 172
19222.01 183
19223.32 145
19224.63 158
19225.94 159
19227.25 167
19228.56 148
19229.87 180
19231.19 173
19232.50 171
19233.81 206
19235.12 178
19236.43 159
19237.74 158
19239.05 179
19240.36 175
19241.68 175
19242.99 163
19244.30 163
19245.61 170
19246.92 170
19248.23 203
19249.54 190
19250.86 190
19252.17 221
19253.48 193
19254.79 191
19256.10 155
19257.42 183
19258.73 198
19260.04 175
19261.35 171
19262.66 174
19263.98 197
19265.29 175
19266.60 159
19267.91 186
19269.22 201
19270.54 162
19271.85 164
19273.16 175
19274.47 195
19275.79 159
19277.10 171
19278.41 176
19279.72 165
19281.04 151
19282.35 158
19283.66 165
19284.98 181
19286.29 177
19287.60 184
19288.91 160
19290.23 170
19291.54 188
19292.85 200
19294.17 172
19295.48 204
19296.79 172
19298.11 179
19299.42 158
19300.73 180
19302.05 188
19303.36 187
19304.67 199
19305.99 161
19307.30 132
19308.61 159
19309.93 182
19311.24 204
19312.56 156
19313.87 196
19315.18 158
19316.50 156
19317.81 158
19319.13 158
19320.44 183
19321.75 176
19323.07 174
19324.38 160
19325.70 174
19327.01 170
19328.32 167
19329.64 170
19330.95 165
19332.27 164
19333.58 154
19334.90 185
19336.21 163
19337.53 138
19338.84 189
19340.16 182
19341.47 180
19342.79 170
19344.10 185
19345.42 186
19346.73 178
19348.05 172
19349.36 153
19350.68 150
19351.99 151
19353.31 173
19354.62 175
19355.94 188
19357.25 170
19358.57 187
19359.88 181
19361.20 149
19362.51 159
19363.83 152
19365.14 180
19366.46 176
19367.78 171
19369.09 148
19370.41 160
19371.72 172
19373.04 164
19374.35 181
19375.67 178
19376.99 177
19378.30 156
19379.62 163
19380.93 152
19382.25 195
19383.57 186
19384.88 189
19386.20 161
19387.52 147
19388.83 167
19390.15 199
19391.47 176
19392.78 150
19394.10 178
19395.42 176
19396.73 178
19398.05 177
19399.37 150
19400.68 156
19402.00 196
19403.32 158
19404.63 162
19405.95 144
19407.27 173
19408.58 161
19409.90 172
19411.22 179
19412.54 183
19413.85 154
19415.17 186
19416.49 163
19417.80 158
19419.12 159
19420.44 168
19421.76 155
19423.07 172
19424.39 172
19425.71 149
19427.03 178
19428.35 182
19429.66 214
19430.98 194
19432.30 187
19433.62 147
19434.93 161
19436.25 199
19437.57 181
19438.89 158
19440.21 174
19441.53 181
19442.84 178
19444.16 188
19445.48 165
19446.80 185
19448.12 189
19449.44 196
19450.75 199
19452.07 177
19453.39 172
19454.71 173
19456.03 189
19457.35 184
19458.67 160
19459.98 175
19461.30 162
19462.62 173
19463.94 188
19465.26 183
19466.58 184
19467.90 187
19469.22 155
19470.54 152
19471.86 174
19473.18 169
19474.49 187
19475.81 191
19477.13 168
19478.45 196
19479.77 180
19481.09 177
19482.41 173
19483.73 161
19485.05 159
19486.37 168
19487.69 126
19489.01 155
19490.33 168
19491.65 177
19492.97 174
19494.29 158
19495.61 148
19496.93 176
19498.25 180
19499.57 160
19500.89 158
19502.21 180
19503.53 167
19504.85 184
19506.17 165
19507.49 171
19508.81 163
19510.13 183
19511.45 170
19512.77 167
19514.09 177
19515.42 192
19516.74 193
19518.06 163
19519.38 170
19520.70 170
19522.02 201
19523.34 196
19524.66 150
19525.98 171
19527.30 181
19528.62 203
19529.95 164
19531.27 179
19532.59 196
19533.91 156
19535.23 169
19536.55 176
19537.87 202
19539.20 199
19540.52 189
19541.84 189
19543.16 198
19544.48 203
19545.80 190
19547.13 181
19548.45 142
19549.77 141
19551.09 165
19552.41 164
19553.74 157
19555.06 176
19556.38 174
19557.70 168
19559.02 174
19560.35 184
19561.67 193
19562.99 205
19564.31 148
19565.64 165
19566.96 160
19568.28 195
19569.60 208
19570.93 163
19572.25 178
19573.57 177
19574.89 165
19576.22 183
19577.54 192
19578.86 176
19580.18 155
19581.51 139
19582.83 163
19584.15 146
19585.48 183
19586.80 164
19588.12 138
19589.45 162
19590.77 188
19592.09 166
19593.42 163
19594.74 172
19596.06 150
19597.39 161
19598.71 166
19600.03 205
19601.36 174
19602.68 165
19604.00 169
19605.33 158
19606.65 140
19607.98 141
19609.30 180
19610.62 180
19611.95 155
19613.27 168
19614.60 160
19615.92 166
19617.24 172
19618.57 162
19619.89 144
19621.22 135
19622.54 159
19623.87 166
19625.19 189
19626.51 193
19627.84 172
19629.16 167
19630.49 207
19631.81 174
19633.14 148
19634.46 174
19635.79 164
19637.11 160
19638.44 168
19639.76 162
19641.09 158
19642.41 187
19643.74 163
19645.06 162
19646.39 160
19647.71 159
19649.04 148
19650.36 172
19651.69 151
19653.01 156
19654.34 192
19655.66 198
19656.99 156
19658.32 149
19659.64 154
19660.97 169
19662.29 167
19663.62 157
19664.94 175
19666.27 190
19667.60 189
19668.92 172
19670.25 170
19671.57 157
19672.90 196
19674.23 166
19675.55 172
19676.88 176
19678.20 176
19679.53 235
19680.86 199
19682.18 188
19683.51 175
19684.84 171
19686.16 143
19687.49 168
19688.82 173
19690.14 166
19691.47 155
19692.80 201
19694.12 183
19695.45 147
19696.78 144
19698.10 161
19699.43 185
19700.76 175
19702.08 170
19703.41 151
19704.74 178
19706.07 181
19707.39 179
19708.72 157
19710.05 174
19711.37 204
19712.70 178
19714.03 159
19715.36 149
19716.68 178
19718.01 170
19719.34 158
19720.67 164
19721.99 160
19723.32 149
19724.65 193
19725.98 152
19727.31 162
19728.63 147
19729.96 178
19731.29 159
19732.62 142
19733.95 166
19735.27 141
19736.60 150
19737.93 150
19739.26 183
19740.59 161
19741.92 193
19743.24 166
19744.57 151
19745.90 147
19747.23 195
19748.56 171
19749.89 158
19751.22 154
19752.54 171
19753.87 171
19755.20 152
19756.53 142
19757.86 151
19759.19 182
19760.52 175
19761.85 169
19763.18 157
19764.50 170
19765.83 169
19767.16 162
19768.49 169
19769.82 156
19771.15 179
19772.48 187
19773.81 147
19775.14 165
19776.47 148
19777.80 136
19779.13 171
19780.46 150
19781.79 138
19783.12 143
19784.45 172
19785.78 175
19787.11 171
19788.44 192
19789.77 193
19791.10 165
19792.43 177
19793.76 127
19795.09 138
19796.42 125
19797.75 164
19799.08 178
19800.41 189
19801.74 195
19803.07 177
19804.40 165
19805.73 139
19807.06 157
19808.39 160
19809.72 163
19811.05 162
19812.38 164
19813.71 145
19815.05 156
19816.38 129
19817.71 154
19819.04 158
19820.37 147
19821.70 141
19823.03 144
19824.36 159
19825.69 164
19827.03 148
19828.36 198
19829.69 183
19831.02 148
19832.35 158
19833.68 178
19835.01 214
19836.35 146
19837.68 136
19839.01 189
19840.34 173
19841.67 196
19843.00 178
19844.34 176
19845.67 141
19847.00 132
19848.33 142
19849.66 152
19851.00 160
19852.33 160
19853.66 168
19854.99 141
19856.32 161
19857.66 188
19858.99 178
19860.32 171
19861.65 159
19862.99 175
19864.32 177
19865.65 160
19866.98 152
19868.32 154
19869.65 160
19870.98 149
19872.31 173
19873.65 161
19874.98 183
19876.31 152
19877.65 134
19878.98 162
19880.31 182
19881.65 178
19882.98 159
19884.31 173
19885.64 161
19886.98 169
19888.31 164
19889.64 169
19890.98 169
19892.31 170
19893.64 159
19894.98 156
19896.31 149
19897.65 148
19898.98 183
19900.31 161
19901.65 158
19902.98 180
19904.31 161
19905.65 170
19906.98 178
19908.32 147
19909.65 175
19910.98 157
19912.32 159
19913.65 147
19914.99 154
19916.32 156
19917.66 170
19918.99 185
19920.32 158
19921.66 160
19922.99 141
19924.33 144
19925.66 156
19927.00 150
19928.33 169
19929.67 152
19931.00 161
19932.34 169
19933.67 126
19935.01 147
19936.34 176
19937.68 164
19939.01 144
19940.35 164
19941.68 166
19943.02 176
19944.35 163
19945.69 151
19947.02 154
19948.36 164
19949.69 192
19951.03 186
19952.36 166
19953.70 174
19955.03 178
19956.37 154
19957.71 176
19959.04 157
19960.38 189
19961.71 163
19963.05 155
19964.38 194
19965.72 178
19967.06 166
19968.39 164
19969.73 191
19971.06 169
19972.40 177
19973.74 168
19975.07 165
19976.41 159
19977.75 151
19979.08 166
19980.42 167
19981.75 172
19983.09 151
19984.43 150
19985.76 140
19987.10 139
19988.44 194
19989.77 147
19991.11 156
19992.45 163
19993.78 140
19995.12 157
19996.46 162
19997.80 139
19999.13 148
20000.47 165
20001.81 162
20003.14 162
20004.48 129
20005.82 164
20007.16 181
20008.49 141
20009.83 201
20011.17 177
20012.51 167
20013.84 170
20015.18 157
20016.52 153
20017.86 196
20019.19 171
20020.53 152
20021.87 161
20023.21 148
20024.55 165
20025.88 154
20027.22 141
20028.56 140
20029.90 170
20031.24 153
20032.57 137
20033.91 152
20035.25 185
20036.59 146
20037.93 156
20039.26 162
20040.60 188
20041.94 190
20043.28 152
20044.62 174
20045.96 160
20047.30 160
20048.63 165
20049.97 176
20051.31 185
20052.65 180
20053.99 168
20055.33 175
20056.67 158
20058.01 172
20059.35 186
20060.69 166
20062.02 148
20063.36 161
20064.70 167
20066.04 135
20067.38 176
20068.72 175
20070.06 151
20071.40 144
20072.74 173
20074.08 171
20075.42 164
20076.76 141
20078.10 164
20079.44 167
20080.78 179
20082.12 187
20083.46 157
20084.80 182
20086.14 191
20087.48 182
20088.82 171
20090.16 176
20091.50 169
20092.84 161
20094.18 136
20095.52 149
20096.86 156
20098.20 148
20099.54 148
20100.88 179
20102.22 151
20103.56 154
20104.90 159
20106.24 165
20107.58 169
20108.92 185
20110.26 158
20111.60 142
20112.95 169
20114.29 149
20115.63 146
20116.97 185
20118.31 175
20119.65 156
20120.99 179
20122.33 188
20123.67 154
20125.02 169
20126.36 156
20127.70 139
20129.04 135
20130.38 145
20131.72 139
20133.06 145
20134.41 168
20135.75 169
