# Supplementary material for: MALDI-TOF MS typing enables the classification of brewing yeasts of the genus Saccharomyces to major beer styles
Source: PLoS One. 2017 Aug 9;12(8):e0181694. doi: 10.1371/journal.pone.0181694 (PMC5549903; doi:10.1371/journal.pone.0181694)
Supplement: S10 File — The directory includes 90 raw files and was zipped to “.zip”; the folder has three strains with 30 spectra per strain; S1 Text explains the raw files with an example and Table 1 represents the yeast strains used within the experiment. (ZIP) [file pone.0181694.s013.zip › 28-30/30332a-998-OG-Koe-Koe-YPG-18h-E-E_2015-08-21__0_F6_1.dat]

1998.76 1710
1999.18 1700
1999.60 1844
2000.02 1784
2000.44 1717
2000.87 1897
2001.29 1678
2001.71 1716
2002.13 1699
2002.55 1800
2002.97 1830
2003.40 1812
2003.82 1661
2004.24 1647
2004.66 1654
2005.08 1758
2005.50 1748
2005.93 1615
2006.35 1672
2006.77 1588
2007.19 1536
2007.62 1711
2008.04 1794
2008.46 1795
2008.88 1822
2009.30 1632
2009.73 1630
2010.15 1775
2010.57 1769
2010.99 1658
2011.42 1645
2011.84 1583
2012.26 1628
2012.68 1488
2013.11 1522
2013.53 1559
2013.95 1624
2014.38 1514
2014.80 1475
2015.22 1560
2015.64 1630
2016.07 1534
2016.49 1475
2016.91 1429
2017.34 1596
2017.76 1817
2018.18 1711
2018.61 1604
2019.03 1708
2019.45 1596
2019.88 1665
2020.30 1727
2020.72 1615
2021.15 1762
2021.57 1557
2021.99 1649
2022.42 1697
2022.84 1479
2023.27 1445
2023.69 1537
2024.11 1626
2024.54 1459
2024.96 1428
2025.39 1623
2025.81 1434
2026.23 1397
2026.66 1547
2027.08 1525
2027.51 1655
2027.93 1612
2028.36 1684
2028.78 1514
2029.20 1429
2029.63 1576
2030.05 1428
2030.48 1291
2030.90 1332
2031.33 1387
2031.75 1421
2032.18 1485
2032.60 1592
2033.03 1626
2033.45 1558
2033.88 1719
2034.30 1536
2034.73 1505
2035.15 1740
2035.58 1736
2036.00 1679
2036.43 1474
2036.85 1507
2037.28 1684
2037.70 1816
2038.13 1818
2038.55 1734
2038.98 1628
2039.40 1726
2039.83 1618
2040.25 1400
2040.68 1571
2041.11 1564
2041.53 1543
2041.96 1601
2042.38 1652
2042.81 1697
2043.23 1667
2043.66 1490
2044.09 1593
2044.51 1694
2044.94 1553
2045.37 1454
2045.79 1550
2046.22 1511
2046.64 1591
2047.07 1443
2047.50 1421
2047.92 1577
2048.35 1604
2048.78 1687
2049.20 1650
2049.63 1536
2050.06 1538
2050.48 1456
2050.91 1409
2051.34 1502
2051.76 1513
2052.19 1531
2052.62 1522
2053.04 1627
2053.47 1593
2053.90 1618
2054.32 1567
2054.75 1551
2055.18 1662
2055.61 1495
2056.03 1546
2056.46 1698
2056.89 1508
2057.31 1540
2057.74 1686
2058.17 1700
2058.60 1515
2059.02 1532
2059.45 1585
2059.88 1682
2060.31 1656
2060.73 1642
2061.16 1676
2061.59 1400
2062.02 1583
2062.45 1725
2062.87 1547
2063.30 1688
2063.73 1834
2064.16 1867
2064.59 1726
2065.01 1553
2065.44 1632
2065.87 1864
2066.30 1713
2066.73 1826
2067.16 1590
2067.58 1674
2068.01 1585
2068.44 1676
2068.87 1607
2069.30 1710
2069.73 1835
2070.16 1719
2070.58 1688
2071.01 1613
2071.44 1645
2071.87 1744
2072.30 1743
2072.73 1505
2073.16 1575
2073.59 1573
2074.02 1579
2074.45 1720
2074.87 1510
2075.30 1573
2075.73 1568
2076.16 1451
2076.59 1633
2077.02 1637
2077.45 1565
2077.88 1731
2078.31 1730
2078.74 1790
2079.17 1803
2079.60 1730
2080.03 1651
2080.46 1831
2080.89 1766
2081.32 1781
2081.75 1809
2082.18 1880
2082.61 1755
2083.04 1634
2083.47 1565
2083.90 1662
2084.33 1679
2084.76 1775
2085.19 1670
2085.62 1568
2086.05 1603
2086.48 1668
2086.91 1519
2087.34 1529
2087.77 1411
2088.20 1518
2088.63 1570
2089.06 1441
2089.49 1507
2089.92 1599
2090.35 1627
2090.79 1709
2091.22 1643
2091.65 1662
2092.08 1670
2092.51 1496
2092.94 1449
2093.37 1571
2093.80 1551
2094.23 1520
2094.66 1513
2095.10 1589
2095.53 1724
2095.96 1568
2096.39 1500
2096.82 1500
2097.25 1584
2097.68 1431
2098.12 1427
2098.55 1453
2098.98 1347
2099.41 1537
2099.84 1548
2100.27 1440
2100.71 1502
2101.14 1537
2101.57 1602
2102.00 1509
2102.43 1697
2102.87 1597
2103.30 1521
2103.73 1459
2104.16 1398
2104.60 1467
2105.03 1547
2105.46 1534
2105.89 1565
2106.32 1577
2106.76 1609
2107.19 1583
2107.62 1631
2108.05 1774
2108.49 1684
2108.92 1529
2109.35 1382
2109.79 1656
2110.22 1549
2110.65 1591
2111.08 1655
2111.52 1628
2111.95 1734
2112.38 1640
2112.82 1574
2113.25 1497
2113.68 1566
2114.12 1620
2114.55 1609
2114.98 1495
2115.42 1428
2115.85 1584
2116.28 1615
2116.72 1489
2117.15 1565
2117.58 1592
2118.02 1513
2118.45 1504
2118.88 1506
2119.32 1537
2119.75 1662
2120.19 1615
2120.62 1591
2121.05 1616
2121.49 1548
2121.92 1626
2122.36 1672
2122.79 1730
2123.22 1676
2123.66 1540
2124.09 1466
2124.53 1614
2124.96 1593
2125.40 1519
2125.83 1507
2126.26 1604
2126.70 1548
2127.13 1464
2127.57 1527
2128.00 1633
2128.44 1554
2128.87 1526
2129.31 1538
2129.74 1577
2130.18 1551
2130.61 1648
2131.05 1682
2131.48 1615
2131.92 1528
2132.35 1518
2132.79 1610
2133.22 1657
2133.66 1619
2134.09 1541
2134.53 1471
2134.96 1692
2135.40 1592
2135.83 1631
2136.27 1683
2136.70 1582
2137.14 1620
2137.58 1595
2138.01 1679
2138.45 1598
2138.88 1555
2139.32 1613
2139.75 1650
2140.19 1657
2140.63 1624
2141.06 1595
2141.50 1445
2141.93 1388
2142.37 1409
2142.81 1697
2143.24 1728
2143.68 1522
2144.12 1594
2144.55 1487
2144.99 1413
2145.43 1484
2145.86 1563
2146.30 1615
2146.73 1540
2147.17 1444
2147.61 1547
2148.04 1556
2148.48 1560
2148.92 1578
2149.35 1646
2149.79 1721
2150.23 1688
2150.67 1864
2151.10 1724
2151.54 1644
2151.98 1699
2152.41 1691
2152.85 1634
2153.29 1700
2153.73 1556
2154.16 1679
2154.60 1669
2155.04 1608
2155.48 1575
2155.91 1461
2156.35 1639
2156.79 1747
2157.23 1609
2157.66 1673
2158.10 1781
2158.54 1684
2158.98 1660
2159.41 1686
2159.85 1587
2160.29 1462
2160.73 1495
2161.17 1588
2161.60 1653
2162.04 1595
2162.48 1490
2162.92 1437
2163.36 1585
2163.80 1717
2164.23 1673
2164.67 1706
2165.11 1643
2165.55 1759
2165.99 1681
2166.43 1677
2166.86 1449
2167.30 1543
2167.74 1683
2168.18 1608
2168.62 1531
2169.06 1620
2169.50 1561
2169.94 1521
2170.38 1564
2170.81 1692
2171.25 1617
2171.69 1667
2172.13 1731
2172.57 1613
2173.01 1936
2173.45 1695
2173.89 1852
2174.33 1828
2174.77 1768
2175.21 1708
2175.65 1761
2176.09 1760
2176.53 1688
2176.96 1872
2177.40 1923
2177.84 1787
2178.28 1767
2178.72 1760
2179.16 1724
2179.60 1712
2180.04 1654
2180.48 1559
2180.92 1596
2181.36 1619
2181.80 1545
2182.24 1648
2182.68 1692
2183.12 1653
2183.56 1703
2184.01 1613
2184.45 1598
2184.89 1652
2185.33 1680
2185.77 1678
2186.21 1699
2186.65 1587
2187.09 1634
2187.53 1719
2187.97 1774
2188.41 1634
2188.85 1680
2189.29 1770
2189.73 1687
2190.17 1663
2190.62 1706
2191.06 1667
2191.50 1642
2191.94 1676
2192.38 1812
2192.82 1637
2193.26 1661
2193.70 1740
2194.15 1705
2194.59 1675
2195.03 1663
2195.47 1906
2195.91 1704
2196.35 1619
2196.79 1591
2197.24 1554
2197.68 1632
2198.12 1649
2198.56 1651
2199.00 1544
2199.45 1464
2199.89 1599
2200.33 1557
2200.77 1563
2201.21 1463
2201.66 1475
2202.10 1619
2202.54 1502
2202.98 1573
2203.42 1535
2203.87 1774
2204.31 1752
2204.75 1550
2205.19 1739
2205.64 1723
2206.08 1729
2206.52 1638
2206.96 1572
2207.41 1744
2207.85 1711
2208.29 1723
2208.74 1659
2209.18 1676
2209.62 1685
2210.06 1605
2210.51 1789
2210.95 1670
2211.39 1585
2211.84 1602
2212.28 1561
2212.72 1676
2213.17 1583
2213.61 1655
2214.05 1704
2214.50 1632
2214.94 1601
2215.38 1574
2215.83 1738
2216.27 1884
2216.71 1767
2217.16 1777
2217.60 1746
2218.05 1618
2218.49 1651
2218.93 1652
2219.38 1630
2219.82 1661
2220.26 1507
2220.71 1521
2221.15 1368
2221.60 1544
2222.04 1675
2222.49 1711
2222.93 1545
2223.37 1477
2223.82 1596
2224.26 1472
2224.71 1631
2225.15 1658
2225.60 1571
2226.04 1728
2226.49 1675
2226.93 1641
2227.37 1593
2227.82 1656
2228.26 1789
2228.71 1814
2229.15 1760
2229.60 1678
2230.04 1780
2230.49 1696
2230.93 1583
2231.38 1573
2231.82 1588
2232.27 1467
2232.71 1642
2233.16 1572
2233.61 1721
2234.05 1636
2234.50 1487
2234.94 1544
2235.39 1682
2235.83 1734
2236.28 1602
2236.72 1539
2237.17 1562
2237.61 1543
2238.06 1691
2238.51 1626
2238.95 1594
2239.40 1540
2239.84 1401
2240.29 1492
2240.74 1646
2241.18 1661
2241.63 1478
2242.07 1386
2242.52 1537
2242.97 1480
2243.41 1450
2243.86 1421
2244.31 1377
2244.75 1498
2245.20 1522
2245.65 1576
2246.09 1517
2246.54 1562
2246.99 1391
2247.43 1402
2247.88 1406
2248.33 1478
2248.77 1614
2249.22 1551
2249.67 1547
2250.11 1540
2250.56 1522
2251.01 1612
2251.45 1561
2251.90 1524
2252.35 1568
2252.80 1543
2253.24 1491
2253.69 1478
2254.14 1561
2254.59 1586
2255.03 1581
2255.48 1482
2255.93 1514
2256.38 1473
2256.82 1458
2257.27 1579
2257.72 1507
2258.17 1419
2258.61 1495
2259.06 1564
2259.51 1593
2259.96 1513
2260.41 1455
2260.85 1518
2261.30 1538
2261.75 1652
2262.20 1641
2262.65 1696
2263.09 1731
2263.54 1821
2263.99 1707
2264.44 1636
2264.89 1667
2265.34 1760
2265.79 1837
2266.23 1707
2266.68 1717
2267.13 1488
2267.58 1726
2268.03 1906
2268.48 1840
2268.93 1771
2269.38 1750
2269.82 1750
2270.27 1788
2270.72 1700
2271.17 1738
2271.62 1641
2272.07 1573
2272.52 1712
2272.97 1626
2273.42 1766
2273.87 1748
2274.32 1606
2274.77 1657
2275.21 1725
2275.66 1746
2276.11 1573
2276.56 1577
2277.01 1592
2277.46 1387
2277.91 1472
2278.36 1569
2278.81 1688
2279.26 1632
2279.71 1594
2280.16 1621
2280.61 1556
2281.06 1584
2281.51 1534
2281.96 1543
2282.41 1545
2282.86 1568
2283.31 1577
2283.76 1727
2284.21 1662
2284.66 1495
2285.11 1435
2285.56 1545
2286.02 1620
2286.47 1653
2286.92 1636
2287.37 1650
2287.82 1682
2288.27 1636
2288.72 1650
2289.17 1813
2289.62 1829
2290.07 1978
2290.52 1830
2290.97 1919
2291.42 2033
2291.88 2084
2292.33 2357
2292.78 2197
2293.23 1999
2293.68 2143
2294.13 2165
2294.58 2022
2295.04 1960
2295.49 1847
2295.94 1773
2296.39 1763
2296.84 1751
2297.29 1815
2297.74 1620
2298.20 1730
2298.65 1793
2299.10 1789
2299.55 1660
2300.00 1561
2300.46 1708
2300.91 1630
2301.36 1550
2301.81 1608
2302.26 1641
2302.72 1568
2303.17 1600
2303.62 1558
2304.07 1630
2304.53 1533
2304.98 1565
2305.43 1575
2305.88 1620
2306.33 1526
2306.79 1622
2307.24 1576
2307.69 1615
2308.15 1586
2308.60 1606
2309.05 1723
2309.50 1834
2309.96 1685
2310.41 1797
2310.86 1738
2311.32 1712
2311.77 1596
2312.22 1710
2312.68 1799
2313.13 1643
2313.58 1555
2314.03 1562
2314.49 1575
2314.94 1670
2315.39 1744
2315.85 1403
2316.30 1563
2316.76 1669
2317.21 1667
2317.66 1656
2318.12 1553
2318.57 1540
2319.02 1658
2319.48 1574
2319.93 1570
2320.39 1569
2320.84 1589
2321.29 1476
2321.75 1520
2322.20 1632
2322.66 1635
2323.11 1697
2323.56 1846
2324.02 1714
2324.47 1706
2324.93 1732
2325.38 1687
2325.84 1737
2326.29 1828
2326.74 1767
2327.20 1725
2327.65 1711
2328.11 1709
2328.56 1957
2329.02 1793
2329.47 1757
2329.93 1791
2330.38 1826
2330.84 1974
2331.29 2055
2331.75 2057
2332.20 1842
2332.66 1771
2333.11 1751
2333.57 1734
2334.02 1708
2334.48 1659
2334.93 1790
2335.39 1648
2335.84 1628
2336.30 1644
2336.76 1742
2337.21 1684
2337.67 1780
2338.12 1728
2338.58 1756
2339.03 1632
2339.49 1596
2339.95 1702
2340.40 1834
2340.86 1757
2341.31 1759
2341.77 1889
2342.23 1860
2342.68 1812
2343.14 1903
2343.59 2096
2344.05 1800
2344.51 1683
2344.96 1700
2345.42 1752
2345.88 1813
2346.33 1833
2346.79 1781
2347.24 1897
2347.70 1961
2348.16 1753
2348.61 1696
2349.07 1728
2349.53 1781
2349.99 1773
2350.44 1777
2350.90 1598
2351.36 1622
2351.81 1680
2352.27 1763
2352.73 1690
2353.18 1496
2353.64 1560
2354.10 1668
2354.56 1613
2355.01 1588
2355.47 1446
2355.93 1357
2356.38 1541
2356.84 1683
2357.30 1616
2357.76 1554
2358.22 1623
2358.67 1583
2359.13 1638
2359.59 1515
2360.05 1641
2360.50 1638
2360.96 1697
2361.42 1660
2361.88 1476
2362.34 1543
2362.79 1628
2363.25 1684
2363.71 1534
2364.17 1592
2364.63 1615
2365.08 1454
2365.54 1504
2366.00 1552
2366.46 1666
2366.92 1647
2367.38 1644
2367.84 1652
2368.29 1685
2368.75 1771
2369.21 1695
2369.67 1672
2370.13 1663
2370.59 1653
2371.05 1793
2371.50 1661
2371.96 1605
2372.42 1573
2372.88 1491
2373.34 1508
2373.80 1504
2374.26 1575
2374.72 1534
2375.18 1536
2375.64 1678
2376.10 1625
2376.56 1571
2377.02 1659
2377.47 1659
2377.93 1718
2378.39 1766
2378.85 1669
2379.31 1776
2379.77 1658
2380.23 1648
2380.69 1681
2381.15 1737
2381.61 1889
2382.07 1820
2382.53 1813
2382.99 1734
2383.45 1651
2383.91 1574
2384.37 1511
2384.83 1526
2385.29 1605
2385.75 1635
2386.21 1565
2386.67 1533
2387.13 1519
2387.59 1701
2388.05 1587
2388.52 1587
2388.98 1557
2389.44 1533
2389.90 1648
2390.36 1602
2390.82 1558
2391.28 1592
2391.74 1645
2392.20 1590
2392.66 1487
2393.12 1461
2393.58 1507
2394.05 1770
2394.51 1684
2394.97 1580
2395.43 1417
2395.89 1488
2396.35 1540
2396.81 1574
2397.27 1574
2397.74 1560
2398.20 1466
2398.66 1511
2399.12 1461
2399.58 1432
2400.04 1491
2400.50 1464
2400.97 1621
2401.43 1492
2401.89 1470
2402.35 1462
2402.81 1541
2403.28 1531
2403.74 1460
2404.20 1401
2404.66 1565
2405.12 1538
2405.59 1725
2406.05 1609
2406.51 1612
2406.97 1480
2407.44 1497
2407.90 1572
2408.36 1596
2408.82 1603
2409.29 1599
2409.75 1504
2410.21 1368
2410.67 1487
2411.14 1562
2411.60 1540
2412.06 1586
2412.52 1536
2412.99 1532
2413.45 1564
2413.91 1480
2414.38 1504
2414.84 1665
2415.30 1546
2415.77 1521
2416.23 1671
2416.69 1705
2417.16 1697
2417.62 1553
2418.08 1628
2418.55 1809
2419.01 1805
2419.47 1766
2419.94 1775
2420.40 1857
2420.86 1789
2421.33 1737
2421.79 1717
2422.25 1764
2422.72 1768
2423.18 1848
2423.65 1763
2424.11 1743
2424.57 1736
2425.04 1825
2425.50 1888
2425.97 1641
2426.43 1493
2426.90 1513
2427.36 1700
2427.82 1559
2428.29 1606
2428.75 1402
2429.22 1477
2429.68 1657
2430.15 1598
2430.61 1578
2431.08 1500
2431.54 1531
2432.00 1558
2432.47 1603
2432.93 1545
2433.40 1432
2433.86 1549
2434.33 1779
2434.79 1763
2435.26 1628
2435.72 1666
2436.19 1539
2436.65 1658
2437.12 1511
2437.58 1547
2438.05 1707
2438.52 1760
2438.98 1594
2439.45 1688
2439.91 1833
2440.38 1872
2440.84 1869
2441.31 1759
2441.77 1781
2442.24 1871
2442.71 1816
2443.17 1929
2443.64 1799
2444.10 1548
2444.57 1604
2445.03 1615
2445.50 1647
2445.97 1680
2446.43 1568
2446.90 1488
2447.37 1524
2447.83 1464
2448.30 1490
2448.76 1519
2449.23 1507
2449.70 1528
2450.16 1571
2450.63 1508
2451.10 1556
2451.56 1498
2452.03 1440
2452.50 1564
2452.96 1487
2453.43 1444
2453.90 1435
2454.36 1400
2454.83 1554
2455.30 1571
2455.76 1589
2456.23 1554
2456.70 1628
2457.17 1599
2457.63 1399
2458.10 1571
2458.57 1664
2459.03 1569
2459.50 1725
2459.97 1653
2460.44 1512
2460.90 1549
2461.37 1681
2461.84 1652
2462.31 1502
2462.77 1431
2463.24 1573
2463.71 1589
2464.18 1555
2464.65 1594
2465.11 1528
2465.58 1564
2466.05 1562
2466.52 1493
2466.99 1528
2467.45 1432
2467.92 1548
2468.39 1621
2468.86 1581
2469.33 1433
2469.79 1515
2470.26 1444
2470.73 1434
2471.20 1450
2471.67 1502
2472.14 1412
2472.61 1580
2473.07 1581
2473.54 1508
2474.01 1671
2474.48 1455
2474.95 1383
2475.42 1474
2475.89 1426
2476.36 1329
2476.82 1344
2477.29 1538
2477.76 1601
2478.23 1453
2478.70 1375
2479.17 1534
2479.64 1684
2480.11 1665
2480.58 1733
2481.05 1707
2481.52 1592
2481.99 1675
2482.46 1571
2482.93 1670
2483.40 1689
2483.87 1781
2484.33 1552
2484.80 1513
2485.27 1629
2485.74 1529
2486.21 1509
2486.68 1480
2487.15 1349
2487.62 1600
2488.09 1499
2488.56 1651
2489.03 1658
2489.50 1577
2489.97 1576
2490.44 1699
2490.92 1526
2491.39 1578
2491.86 1550
2492.33 1556
2492.80 1563
2493.27 1504
2493.74 1571
2494.21 1577
2494.68 1427
2495.15 1635
2495.62 1571
2496.09 1557
2496.56 1548
2497.03 1576
2497.50 1604
2497.98 1537
2498.45 1573
2498.92 1595
2499.39 1539
2499.86 1380
2500.33 1468
2500.80 1634
2501.27 1482
2501.75 1393
2502.22 1580
2502.69 1567
2503.16 1354
2503.63 1336
2504.10 1534
2504.57 1324
2505.05 1207
2505.52 1370
2505.99 1522
2506.46 1381
2506.93 1637
2507.40 1626
2507.88 1598
2508.35 1547
2508.82 1673
2509.29 1610
2509.76 1583
2510.24 1579
2510.71 1658
2511.18 1725
2511.65 1556
2512.13 1746
2512.60 1622
2513.07 1506
2513.54 1477
2514.02 1597
2514.49 1676
2514.96 1610
2515.43 1451
2515.91 1557
2516.38 1594
2516.85 1610
2517.32 1577
2517.80 1530
2518.27 1570
2518.74 1640
2519.22 1591
2519.69 1506
2520.16 1522
2520.64 1630
2521.11 1408
2521.58 1558
2522.06 1694
2522.53 1628
2523.00 1507
2523.48 1460
2523.95 1411
2524.42 1485
2524.90 1453
2525.37 1567
2525.84 1515
2526.32 1531
2526.79 1459
2527.26 1502
2527.74 1544
2528.21 1532
2528.69 1573
2529.16 1512
2529.63 1474
2530.11 1466
2530.58 1478
2531.06 1438
2531.53 1622
2532.00 1640
2532.48 1563
2532.95 1539
2533.43 1554
2533.90 1472
2534.38 1562
2534.85 1577
2535.32 1606
2535.80 1549
2536.27 1595
2536.75 1488
2537.22 1618
2537.70 1465
2538.17 1446
2538.65 1639
2539.12 1568
2539.60 1649
2540.07 1576
2540.55 1554
2541.02 1511
2541.50 1605
2541.97 1645
2542.45 1669
2542.92 1551
2543.40 1627
2543.87 1578
2544.35 1567
2544.82 1423
2545.30 1596
2545.78 1566
2546.25 1552
2546.73 1528
2547.20 1650
2547.68 1657
2548.15 1722
2548.63 1693
2549.10 1821
2549.58 1826
2550.06 1803
2550.53 1835
2551.01 1677
2551.48 1867
2551.96 1798
2552.44 1673
2552.91 1619
2553.39 1699
2553.87 1637
2554.34 1865
2554.82 1961
2555.29 1887
2555.77 1678
2556.25 1812
2556.72 1836
2557.20 1879
2557.68 1912
2558.15 1839
2558.63 1861
2559.11 1726
2559.58 1762
2560.06 1723
2560.54 1596
2561.01 1588
2561.49 1593
2561.97 1618
2562.45 1553
2562.92 1605
2563.40 1538
2563.88 1504
2564.35 1474
2564.83 1469
2565.31 1491
2565.79 1368
2566.26 1295
2566.74 1475
2567.22 1431
2567.70 1424
2568.17 1637
2568.65 1570
2569.13 1500
2569.61 1416
2570.08 1371
2570.56 1419
2571.04 1345
2571.52 1472
2572.00 1423
2572.47 1465
2572.95 1616
2573.43 1595
2573.91 1529
2574.39 1440
2574.86 1408
2575.34 1492
2575.82 1511
2576.30 1408
2576.78 1365
2577.26 1370
2577.73 1547
2578.21 1379
2578.69 1499
2579.17 1429
2579.65 1418
2580.13 1526
2580.61 1275
2581.08 1444
2581.56 1522
2582.04 1537
2582.52 1668
2583.00 1467
2583.48 1509
2583.96 1512
2584.44 1474
2584.92 1474
2585.40 1444
2585.87 1398
2586.35 1464
2586.83 1647
2587.31 1562
2587.79 1521
2588.27 1541
2588.75 1463
2589.23 1399
2589.71 1641
2590.19 1591
2590.67 1490
2591.15 1468
2591.63 1603
2592.11 1562
2592.59 1513
2593.07 1466
2593.55 1405
2594.03 1484
2594.51 1686
2594.99 1502
2595.47 1627
2595.95 1668
2596.43 1694
2596.91 1679
2597.39 1720
2597.87 1741
2598.35 1624
2598.83 1628
2599.31 1405
2599.79 1410
2600.27 1407
2600.75 1387
2601.23 1426
2601.71 1475
2602.20 1403
2602.68 1434
2603.16 1450
2603.64 1588
2604.12 1532
2604.60 1403
2605.08 1452
2605.56 1522
2606.04 1517
2606.52 1434
2607.00 1420
2607.49 1467
2607.97 1627
2608.45 1472
2608.93 1487
2609.41 1541
2609.89 1698
2610.37 1460
2610.86 1394
2611.34 1522
2611.82 1602
2612.30 1660
2612.78 1551
2613.26 1454
2613.75 1614
2614.23 1621
2614.71 1417
2615.19 1470
2615.67 1500
2616.16 1543
2616.64 1464
2617.12 1448
2617.60 1479
2618.08 1476
2618.57 1507
2619.05 1388
2619.53 1449
2620.01 1410
2620.50 1421
2620.98 1294
2621.46 1568
2621.94 1647
2622.43 1510
2622.91 1439
2623.39 1433
2623.87 1573
2624.36 1583
2624.84 1454
2625.32 1499
2625.81 1577
2626.29 1498
2626.77 1549
2627.25 1309
2627.74 1366
2628.22 1479
2628.70 1523
2629.19 1597
2629.67 1419
2630.15 1478
2630.64 1587
2631.12 1448
2631.60 1556
2632.09 1482
2632.57 1456
2633.05 1495
2633.54 1548
2634.02 1550
2634.51 1643
2634.99 1496
2635.47 1433
2635.96 1587
2636.44 1445
2636.93 1502
2637.41 1595
2637.89 1539
2638.38 1567
2638.86 1511
2639.35 1519
2639.83 1481
2640.31 1479
2640.80 1448
2641.28 1514
2641.77 1560
2642.25 1528
2642.74 1387
2643.22 1486
2643.71 1410
2644.19 1449
2644.67 1486
2645.16 1475
2645.64 1436
2646.13 1316
2646.61 1275
2647.10 1457
2647.58 1435
2648.07 1437
2648.55 1414
2649.04 1501
2649.52 1502
2650.01 1541
2650.49 1503
2650.98 1563
2651.46 1419
2651.95 1372
2652.43 1577
2652.92 1544
2653.41 1615
2653.89 1522
2654.38 1523
2654.86 1618
2655.35 1462
2655.83 1450
2656.32 1475
2656.81 1527
2657.29 1553
2657.78 1395
2658.26 1484
2658.75 1454
2659.23 1364
2659.72 1384
2660.21 1484
2660.69 1470
2661.18 1405
2661.67 1442
2662.15 1455
2662.64 1489
2663.12 1402
2663.61 1413
2664.10 1433
2664.58 1442
2665.07 1446
2665.56 1448
2666.04 1484
2666.53 1479
2667.02 1496
2667.50 1461
2667.99 1394
2668.48 1431
2668.96 1436
2669.45 1428
2669.94 1478
2670.42 1459
2670.91 1561
2671.40 1515
2671.89 1656
2672.37 1534
2672.86 1616
2673.35 1632
2673.83 1668
2674.32 1731
2674.81 1768
2675.30 1692
2675.78 1784
2676.27 1861
2676.76 1864
2677.25 1912
2677.74 1811
2678.22 1817
2678.71 1628
2679.20 1583
2679.69 1716
2680.17 1612
2680.66 1659
2681.15 1708
2681.64 1676
2682.13 1714
2682.61 1751
2683.10 1722
2683.59 1731
2684.08 1721
2684.57 1684
2685.06 1585
2685.54 1687
2686.03 1568
2686.52 1616
2687.01 1752
2687.50 1529
2687.99 1603
2688.48 1552
2688.96 1697
2689.45 1654
2689.94 1583
2690.43 1426
2690.92 1459
2691.41 1531
2691.90 1586
2692.39 1585
2692.88 1509
2693.36 1534
2693.85 1618
2694.34 1565
2694.83 1612
2695.32 1677
2695.81 1539
2696.30 1493
2696.79 1454
2697.28 1464
2697.77 1610
2698.26 1555
2698.75 1555
2699.24 1494
2699.73 1413
2700.22 1377
2700.71 1520
2701.20 1589
2701.69 1539
2702.18 1542
2702.67 1508
2703.16 1536
2703.65 1682
2704.14 1663
2704.63 1569
2705.12 1611
2705.61 1621
2706.10 1606
2706.59 1501
2707.08 1397
2707.57 1429
2708.06 1456
2708.55 1483
2709.04 1427
2709.53 1437
2710.02 1464
2710.51 1448
2711.00 1423
2711.49 1390
2711.98 1451
2712.47 1403
2712.97 1499
2713.46 1544
2713.95 1487
2714.44 1412
2714.93 1413
2715.42 1386
2715.91 1428
2716.40 1492
2716.89 1530
2717.39 1567
2717.88 1527
2718.37 1581
2718.86 1641
2719.35 1595
2719.84 1705
2720.33 1521
2720.83 1578
2721.32 1626
2721.81 1813
2722.30 1749
2722.79 1582
2723.28 1633
2723.78 1607
2724.27 1572
2724.76 1632
2725.25 1772
2725.74 1657
2726.24 1498
2726.73 1475
2727.22 1534
2727.71 1448
2728.20 1510
2728.70 1474
2729.19 1365
2729.68 1331
2730.17 1478
2730.67 1540
2731.16 1601
2731.65 1542
2732.14 1349
2732.64 1353
2733.13 1476
2733.62 1414
2734.12 1371
2734.61 1331
2735.10 1399
2735.59 1491
2736.09 1458
2736.58 1363
2737.07 1545
2737.57 1506
2738.06 1415
2738.55 1505
2739.05 1458
2739.54 1642
2740.03 1458
2740.53 1460
2741.02 1466
2741.51 1567
2742.01 1451
2742.50 1458
2742.99 1474
2743.49 1581
2743.98 1625
2744.47 1473
2744.97 1445
2745.46 1466
2745.96 1482
2746.45 1399
2746.94 1455
2747.44 1370
2747.93 1354
2748.43 1359
2748.92 1371
2749.41 1441
2749.91 1446
2750.40 1515
2750.90 1482
2751.39 1433
2751.89 1461
2752.38 1462
2752.87 1453
2753.37 1497
2753.86 1431
2754.36 1364
2754.85 1531
2755.35 1527
2755.84 1527
2756.34 1474
2756.83 1494
2757.33 1444
2757.82 1484
2758.32 1465
2758.81 1502
2759.31 1364
2759.80 1452
2760.30 1390
2760.79 1524
2761.29 1418
2761.78 1554
2762.28 1422
2762.77 1438
2763.27 1456
2763.76 1546
2764.26 1492
2764.76 1440
2765.25 1428
2765.75 1476
2766.24 1423
2766.74 1338
2767.23 1484
2767.73 1528
2768.23 1462
2768.72 1380
2769.22 1383
2769.71 1529
2770.21 1628
2770.71 1550
2771.20 1425
2771.70 1509
2772.19 1464
2772.69 1535
2773.19 1534
2773.68 1508
2774.18 1436
2774.68 1512
2775.17 1495
2775.67 1505
2776.17 1526
2776.66 1468
2777.16 1358
2777.66 1366
2778.15 1657
2778.65 1482
2779.15 1554
2779.64 1549
2780.14 1646
2780.64 1722
2781.13 1561
2781.63 1481
2782.13 1410
2782.63 1451
2783.12 1590
2783.62 1500
2784.12 1449
2784.61 1401
2785.11 1429
2785.61 1505
2786.11 1367
2786.60 1413
2787.10 1448
2787.60 1543
2788.10 1542
2788.59 1498
2789.09 1454
2789.59 1607
2790.09 1678
2790.59 1572
2791.08 1355
2791.58 1423
2792.08 1546
2792.58 1434
2793.08 1497
2793.57 1569
2794.07 1697
2794.57 1641
2795.07 1492
2795.57 1624
2796.07 1679
2796.56 1780
2797.06 1780
2797.56 1793
2798.06 1889
2798.56 1943
2799.06 1856
2799.56 1952
2800.05 2114
2800.55 2043
2801.05 1749
2801.55 1761
2802.05 1742
2802.55 1719
2803.05 1647
2803.55 1587
2804.05 1607
2804.54 1543
2805.04 1535
2805.54 1634
2806.04 1548
2806.54 1603
2807.04 1783
2807.54 1871
2808.04 1821
2808.54 1973
2809.04 1929
2809.54 1759
2810.04 2005
2810.54 2097
2811.04 1810
2811.54 1830
2812.04 1693
2812.54 1677
2813.04 1519
2813.54 1628
2814.04 1681
2814.54 1433
2815.04 1630
2815.54 1574
2816.04 1580
2816.54 1482
2817.04 1617
2817.54 1506
2818.04 1529
2818.54 1552
2819.04 1594
2819.54 1565
2820.04 1493
2820.54 1498
2821.04 1578
2821.54 1602
2822.04 1641
2822.54 1561
2823.04 1719
2823.54 1783
2824.04 1523
2824.55 1554
2825.05 1706
2825.55 1717
2826.05 1561
2826.55 1516
2827.05 1422
2827.55 1490
2828.05 1606
2828.55 1495
2829.06 1497
2829.56 1511
2830.06 1580
2830.56 1514
2831.06 1623
2831.56 1669
2832.06 1568
2832.57 1406
2833.07 1408
2833.57 1462
2834.07 1542
2834.57 1735
2835.07 1802
2835.58 1623
2836.08 1609
2836.58 1625
2837.08 1757
2837.58 1612
2838.09 1431
2838.59 1514
2839.09 1642
2839.59 1764
2840.10 1636
2840.60 1579
2841.10 1531
2841.60 1393
2842.11 1493
2842.61 1515
2843.11 1553
2843.61 1450
2844.12 1491
2844.62 1772
2845.12 1551
2845.62 1510
2846.13 1635
2846.63 1611
2847.13 1615
2847.64 1613
2848.14 1770
2848.64 1754
2849.14 1752
2849.65 1631
2850.15 1590
2850.65 1602
2851.16 1508
2851.66 1552
2852.16 1431
2852.67 1400
2853.17 1387
2853.67 1394
2854.18 1390
2854.68 1379
2855.18 1571
2855.69 1532
2856.19 1513
2856.70 1575
2857.20 1476
2857.70 1409
2858.21 1577
2858.71 1642
2859.22 1612
2859.72 1565
2860.22 1604
2860.73 1699
2861.23 1460
2861.74 1447
2862.24 1404
2862.74 1469
2863.25 1493
2863.75 1392
2864.26 1369
2864.76 1344
2865.27 1263
2865.77 1294
2866.28 1371
2866.78 1396
2867.28 1412
2867.79 1407
2868.29 1405
2868.80 1480
2869.30 1503
2869.81 1337
2870.31 1432
2870.82 1497
2871.32 1553
2871.83 1529
2872.33 1628
2872.84 1487
2873.34 1425
2873.85 1468
2874.36 1477
2874.86 1573
2875.37 1505
2875.87 1654
2876.38 1666
2876.88 1620
2877.39 1534
2877.89 1465
2878.40 1490
2878.90 1516
2879.41 1490
2879.92 1529
2880.42 1707
2880.93 1568
2881.43 1419
2881.94 1495
2882.45 1677
2882.95 1757
2883.46 1824
2883.96 1832
2884.47 1711
2884.98 1830
2885.48 1856
2885.99 1843
2886.50 1662
2887.00 1793
2887.51 1886
2888.02 1691
2888.52 1843
2889.03 1810
2889.53 1848
2890.04 1754
2890.55 1672
2891.06 1664
2891.56 1764
2892.07 1766
2892.58 1693
2893.08 1556
2893.59 1602
2894.10 1684
2894.60 1766
2895.11 1661
2895.62 1766
2896.13 1829
2896.63 1716
2897.14 1751
2897.65 1769
2898.15 1760
2898.66 1713
2899.17 1757
2899.68 1833
2900.18 1771
2900.69 1691
2901.20 1761
2901.71 1690
2902.22 1759
2902.72 1791
2903.23 1708
2903.74 1652
2904.25 1852
2904.75 1805
2905.26 1590
2905.77 1671
2906.28 1755
2906.79 1601
2907.30 1552
2907.80 1575
2908.31 1521
2908.82 1418
2909.33 1531
2909.84 1546
2910.35 1566
2910.85 1597
2911.36 1553
2911.87 1552
2912.38 1559
2912.89 1563
2913.40 1549
2913.91 1628
2914.41 1616
2914.92 1517
2915.43 1522
2915.94 1614
2916.45 1693
2916.96 1565
2917.47 1491
2917.98 1584
2918.49 1578
2919.00 1527
2919.51 1566
2920.01 1588
2920.52 1541
2921.03 1527
2921.54 1739
2922.05 1590
2922.56 1594
2923.07 1684
2923.58 1866
2924.09 1900
2924.60 1845
2925.11 1888
2925.62 2079
2926.13 2032
2926.64 1979
2927.15 1857
2927.66 1867
2928.17 1913
2928.68 1886
2929.19 1778
2929.70 1789
2930.21 1631
2930.72 1524
2931.23 1452
2931.74 1494
2932.25 1480
2932.76 1562
2933.27 1715
2933.78 1542
2934.29 1645
2934.80 1597
2935.31 1567
2935.83 1479
2936.34 1624
2936.85 1716
2937.36 1672
2937.87 1401
2938.38 1559
2938.89 1538
2939.40 1525
2939.91 1448
2940.42 1561
2940.94 1583
2941.45 1501
2941.96 1555
2942.47 1604
2942.98 1516
2943.49 1473
2944.00 1634
2944.51 1548
2945.03 1676
2945.54 1689
2946.05 1713
2946.56 1741
2947.07 1761
2947.58 1890
2948.10 1758
2948.61 1675
2949.12 1846
2949.63 1689
2950.14 1593
2950.66 1607
2951.17 1607
2951.68 1714
2952.19 1590
2952.70 1440
2953.22 1418
2953.73 1438
2954.24 1493
2954.75 1584
2955.26 1513
2955.78 1648
2956.29 1485
2956.80 1466
2957.31 1562
2957.83 1584
2958.34 1668
2958.85 1473
2959.37 1599
2959.88 1705
2960.39 1645
2960.90 1704
2961.42 1693
2961.93 1568
2962.44 1725
2962.96 1821
2963.47 1803
2963.98 1679
2964.50 1582
2965.01 1640
2965.52 1728
2966.04 1695
2966.55 1680
2967.06 1512
2967.58 1604
2968.09 1565
2968.60 1362
2969.12 1435
2969.63 1467
2970.14 1430
2970.66 1566
2971.17 1516
2971.68 1596
2972.20 1606
2972.71 1344
2973.23 1429
2973.74 1469
2974.25 1505
2974.77 1467
2975.28 1476
2975.80 1578
2976.31 1469
2976.83 1475
2977.34 1443
2977.85 1431
2978.37 1460
2978.88 1512
2979.40 1400
2979.91 1495
2980.43 1610
2980.94 1553
2981.46 1519
2981.97 1589
2982.48 1676
2983.00 1630
2983.51 1519
2984.03 1758
2984.54 1574
2985.06 1461
2985.57 1559
2986.09 1616
2986.60 1741
2987.12 1795
2987.63 1612
2988.15 1682
2988.67 1737
2989.18 1667
2989.70 1616
2990.21 1630
2990.73 1560
2991.24 1826
2991.76 1739
2992.27 1637
2992.79 1670
2993.30 1686
2993.82 1665
2994.34 1711
2994.85 1600
2995.37 1712
2995.88 1822
2996.40 1742
2996.92 1849
2997.43 1889
2997.95 1870
2998.46 1909
2998.98 2058
2999.50 2178
3000.01 2142
3000.53 1994
3001.05 2107
3001.56 2156
3002.08 2154
3002.59 2342
3003.11 2365
3003.63 2473
3004.14 2720
3004.66 2745
3005.18 2829
3005.69 3153
3006.21 3180
3006.73 3188
3007.24 3007
3007.76 2914
3008.28 2679
3008.80 2499
3009.31 2382
3009.83 2210
3010.35 1985
3010.86 1924
3011.38 1841
3011.90 1736
3012.42 1730
3012.93 1764
3013.45 1670
3013.97 1659
3014.49 1847
3015.00 1751
3015.52 1786
3016.04 1819
3016.56 1746
3017.07 1695
3017.59 1763
3018.11 1794
3018.63 1890
3019.15 1682
3019.66 1679
3020.18 1748
3020.70 1819
3021.22 1782
3021.74 1844
3022.25 1930
3022.77 1811
3023.29 1953
3023.81 2001
3024.33 2013
3024.85 2074
3025.36 2187
3025.88 1986
3026.40 1837
3026.92 1940
3027.44 1945
3027.96 1734
3028.48 1695
3028.99 1682
3029.51 1733
3030.03 1673
3030.55 1607
3031.07 1534
3031.59 1652
3032.11 1686
3032.63 1598
3033.15 1740
3033.66 1593
3034.18 1686
3034.70 1714
3035.22 1530
3035.74 1619
3036.26 1671
3036.78 1690
3037.30 1691
3037.82 1726
3038.34 1774
3038.86 1738
3039.38 1721
3039.90 1516
3040.42 1630
3040.94 1738
3041.46 1593
3041.98 1649
3042.50 1538
3043.02 1698
3043.54 1547
3044.06 1542
3044.58 1681
3045.10 1643
3045.62 1547
3046.14 1558
3046.66 1626
3047.18 1715
3047.70 1650
3048.22 1641
3048.74 1588
3049.26 1490
3049.78 1493
3050.30 1470
3050.82 1578
3051.34 1614
3051.86 1389
3052.38 1436
3052.90 1528
3053.43 1653
3053.95 1572
3054.47 1527
3054.99 1427
3055.51 1374
3056.03 1414
3056.55 1466
3057.07 1447
3057.59 1505
3058.12 1500
3058.64 1535
3059.16 1505
3059.68 1466
3060.20 1546
3060.72 1640
3061.24 1579
3061.77 1558
3062.29 1663
3062.81 1574
3063.33 1581
3063.85 1559
3064.37 1527
3064.90 1581
3065.42 1592
3065.94 1588
3066.46 1654
3066.98 1663
3067.51 1738
3068.03 1688
3068.55 1686
3069.07 1611
3069.59 1498
3070.12 1557
3070.64 1528
3071.16 1531
3071.68 1556
3072.21 1586
3072.73 1620
3073.25 1490
3073.77 1582
3074.30 1586
3074.82 1674
3075.34 1749
3075.86 1498
3076.39 1435
3076.91 1549
3077.43 1721
3077.96 1729
3078.48 1742
3079.00 1668
3079.52 1570
3080.05 1743
3080.57 1805
3081.09 1753
3081.62 1700
3082.14 1810
3082.66 1978
3083.19 1813
3083.71 1766
3084.23 1991
3084.76 1889
3085.28 1899
3085.80 1952
3086.33 1840
3086.85 1928
3087.38 1688
3087.90 1727
3088.42 1786
3088.95 1710
3089.47 1698
3090.00 1661
3090.52 1729
3091.04 1736
3091.57 1714
3092.09 1618
3092.62 1714
3093.14 1751
3093.66 1685
3094.19 1833
3094.71 1846
3095.24 1837
3095.76 1645
3096.29 1789
3096.81 1794
3097.34 1983
3097.86 1979
3098.38 1950
3098.91 2055
3099.43 2073
3099.96 2199
3100.48 2487
3101.01 2816
3101.53 3286
3102.06 3461
3102.58 3580
3103.11 4353
3103.63 4877
3104.16 4916
3104.68 4855
3105.21 4555
3105.73 4544
3106.26 4404
3106.79 3924
3107.31 3401
3107.84 2920
3108.36 2631
3108.89 2491
3109.41 2300
3109.94 2063
3110.46 2121
3110.99 2082
3111.52 2204
3112.04 2170
3112.57 2153
3113.09 2111
3113.62 2087
3114.15 2130
3114.67 2037
3115.20 1875
3115.72 1743
3116.25 1898
3116.78 1799
3117.30 1784
3117.83 1723
3118.35 1800
3118.88 1864
3119.41 1857
3119.93 1871
3120.46 1834
3120.99 2041
3121.51 2128
3122.04 2283
3122.57 2326
3123.09 2234
3123.62 2278
3124.15 2309
3124.67 2167
3125.20 1906
3125.73 1959
3126.26 1970
3126.78 1946
3127.31 1830
3127.84 1690
3128.36 1785
3128.89 1725
3129.42 1703
3129.95 1720
3130.47 1713
3131.00 1618
3131.53 1637
3132.06 1687
3132.58 1658
3133.11 1620
3133.64 1679
3134.17 1711
3134.69 1769
3135.22 1744
3135.75 1720
3136.28 1682
3136.81 1787
3137.33 1696
3137.86 1520
3138.39 1568
3138.92 1621
3139.45 1767
3139.97 1756
3140.50 1574
3141.03 1737
3141.56 1700
3142.09 1622
3142.62 1421
3143.14 1653
3143.67 1548
3144.20 1595
3144.73 1599
3145.26 1715
3145.79 1703
3146.32 1855
3146.84 1829
3147.37 1839
3147.90 1721
3148.43 1721
3148.96 1799
3149.49 1706
3150.02 1827
3150.55 1897
3151.08 1957
3151.61 1784
3152.13 1881
3152.66 1799
3153.19 1694
3153.72 1773
3154.25 1772
3154.78 1838
3155.31 1737
3155.84 1836
3156.37 1769
3156.90 1700
3157.43 1644
3157.96 1709
3158.49 1610
3159.02 1713
3159.55 1792
3160.08 1624
3160.61 1651
3161.14 1606
3161.67 1518
3162.20 1626
3162.73 1494
3163.26 1487
3163.79 1557
3164.32 1562
3164.85 1572
3165.38 1471
3165.91 1412
3166.44 1357
3166.97 1464
3167.50 1568
3168.03 1556
3168.56 1491
3169.09 1411
3169.62 1361
3170.15 1527
3170.69 1478
3171.22 1532
3171.75 1490
3172.28 1494
3172.81 1431
3173.34 1567
3173.87 1561
3174.40 1552
3174.93 1613
3175.46 1669
3176.00 1800
3176.53 1641
3177.06 1750
3177.59 1616
3178.12 1769
3178.65 1624
3179.18 1776
3179.72 1681
3180.25 1686
3180.78 1598
3181.31 1677
3181.84 1689
3182.37 1608
3182.91 1591
3183.44 1494
3183.97 1400
3184.50 1506
3185.03 1518
3185.56 1483
3186.10 1372
3186.63 1449
3187.16 1558
3187.69 1600
3188.23 1568
3188.76 1452
3189.29 1552
3189.82 1496
3190.36 1333
3190.89 1473
3191.42 1458
3191.95 1612
3192.49 1560
3193.02 1537
3193.55 1621
3194.08 1561
3194.62 1456
3195.15 1456
3195.68 1492
3196.21 1595
3196.75 1583
3197.28 1657
3197.81 1462
3198.35 1575
3198.88 1472
3199.41 1464
3199.95 1563
3200.48 1535
3201.01 1674
3201.55 1611
3202.08 1700
3202.61 1836
3203.15 1784
3203.68 1736
3204.21 1660
3204.75 1765
3205.28 1766
3205.81 1787
3206.35 1775
3206.88 1684
3207.42 1566
3207.95 1584
3208.48 1829
3209.02 1738
3209.55 1627
3210.09 1743
3210.62 1677
3211.15 1697
3211.69 1770
3212.22 1715
3212.76 1912
3213.29 1788
3213.83 1763
3214.36 1786
3214.89 1588
3215.43 1735
3215.96 1748
3216.50 1589
3217.03 1614
3217.57 1634
3218.10 1673
3218.64 1762
3219.17 1792
3219.71 1642
3220.24 1791
3220.78 1709
3221.31 1606
3221.85 1760
3222.38 1632
3222.92 1634
3223.45 1746
3223.99 1709
3224.52 1854
3225.06 1758
3225.59 1765
3226.13 1736
3226.66 1695
3227.20 1672
3227.73 1718
3228.27 1635
3228.81 1595
3229.34 1658
3229.88 1782
3230.41 1771
3230.95 1777
3231.48 1690
3232.02 1672
3232.56 1834
3233.09 1898
3233.63 1914
3234.16 1807
3234.70 1844
3235.24 1729
3235.77 1777
3236.31 1853
3236.85 2032
3237.38 2083
3237.92 1783
3238.45 1918
3238.99 1815
3239.53 1764
3240.06 1852
3240.60 1798
3241.14 1775
3241.67 1994
3242.21 1859
3242.75 1732
3243.28 1835
3243.82 1946
3244.36 1867
3244.90 1839
3245.43 1820
3245.97 1896
3246.51 1871
3247.04 1843
3247.58 1980
3248.12 1872
3248.66 1839
3249.19 1883
3249.73 1989
3250.27 1949
3250.81 1878
3251.34 1861
3251.88 1840
3252.42 1879
3252.96 1904
3253.49 1910
3254.03 2051
3254.57 1984
3255.11 2077
3255.64 1997
3256.18 2086
3256.72 2058
3257.26 2069
3257.80 2204
3258.33 2214
3258.87 2138
3259.41 2218
3259.95 2339
3260.49 2311
3261.03 2417
3261.56 2535
3262.10 2755
3262.64 2839
3263.18 3068
3263.72 3151
3264.26 3428
3264.79 3579
3265.33 3631
3265.87 3825
3266.41 4124
3266.95 4356
3267.49 4294
3268.03 4648
3268.57 4612
3269.10 4341
3269.64 4124
3270.18 3951
3270.72 3731
3271.26 3516
3271.80 2972
3272.34 2677
3272.88 2535
3273.42 2352
3273.96 2219
3274.50 2235
3275.04 2280
3275.58 2237
3276.12 2236
3276.66 2182
3277.19 2182
3277.73 2290
3278.27 2324
3278.81 2355
3279.35 2345
3279.89 2378
3280.43 2369
3280.97 2515
3281.51 2341
3282.05 2471
3282.59 2286
3283.13 2354
3283.67 2432
3284.21 2504
3284.75 2461
3285.29 2345
3285.83 2230
3286.38 2396
3286.92 2582
3287.46 2409
3288.00 2552
3288.54 2679
3289.08 2606
3289.62 2646
3290.16 2482
3290.70 2343
3291.24 2629
3291.78 2471
3292.32 2562
3292.86 2509
3293.40 2706
3293.95 2929
3294.49 2904
3295.03 3028
3295.57 3169
3296.11 3335
3296.65 3369
3297.19 3481
3297.73 3401
3298.28 3308
3298.82 2922
3299.36 2792
3299.90 2864
3300.44 2661
3300.98 2506
3301.52 2714
3302.07 2678
3302.61 2533
3303.15 2416
3303.69 2496
3304.23 2499
3304.77 2280
3305.32 2238
3305.86 2327
3306.40 2429
3306.94 2256
3307.49 2313
3308.03 2236
3308.57 2308
3309.11 2346
3309.65 2364
3310.20 2327
3310.74 2215
3311.28 2175
3311.82 2185
3312.37 2249
3312.91 2339
3313.45 2294
3313.99 2239
3314.54 2172
3315.08 2296
3315.62 2547
3316.17 2507
3316.71 2426
3317.25 2298
3317.79 2555
3318.34 2575
3318.88 2637
3319.42 2858
3319.97 3020
3320.51 2953
3321.05 3139
3321.60 3013
3322.14 3127
3322.68 3308
3323.23 3234
3323.77 3007
3324.31 2971
3324.86 2844
3325.40 2926
3325.94 2772
3326.49 2644
3327.03 2700
3327.58 2806
3328.12 2724
3328.66 2562
3329.21 2602
3329.75 2862
3330.29 2899
3330.84 2978
3331.38 3634
3331.93 4020
3332.47 4586
3333.02 5750
3333.56 6820
3334.10 8179
3334.65 10098
3335.19 11711
3335.74 13188
3336.28 14743
3336.83 16096
3337.37 16303
3337.92 16551
3338.46 16115
3339.00 14487
3339.55 12602
3340.09 10850
3340.64 9318
3341.18 8020
3341.73 6536
3342.27 5564
3342.82 4692
3343.36 4097
3343.91 3459
3344.45 3234
3345.00 3060
3345.54 2939
3346.09 2818
3346.64 2828
3347.18 2828
3347.73 2879
3348.27 2785
3348.82 2890
3349.36 2797
3349.91 2855
3350.45 2852
3351.00 2746
3351.55 2867
3352.09 2918
3352.64 2939
3353.18 2800
3353.73 2841
3354.27 2938
3354.82 2851
3355.37 2816
3355.91 2781
3356.46 2771
3357.00 2706
3357.55 2672
3358.10 2513
3358.64 2536
3359.19 2616
3359.74 2543
3360.28 2435
3360.83 2600
3361.38 2450
3361.92 2586
3362.47 2548
3363.02 2630
3363.56 2665
3364.11 2626
3364.66 2567
3365.20 2414
3365.75 2569
3366.30 2396
3366.84 2419
3367.39 2527
3367.94 2644
3368.48 2578
3369.03 2569
3369.58 2691
3370.13 2608
3370.67 2812
3371.22 3121
3371.77 3208
3372.32 3390
3372.86 3695
3373.41 4083
3373.96 4455
3374.51 4834
3375.05 5038
3375.60 4926
3376.15 4880
3376.70 4895
3377.24 4441
3377.79 4035
3378.34 3837
3378.89 3488
3379.44 3196
3379.98 3010
3380.53 2814
3381.08 2619
3381.63 2672
3382.18 2417
3382.73 2282
3383.27 2291
3383.82 2238
3384.37 2132
3384.92 2071
3385.47 2123
3386.02 2242
3386.56 2060
3387.11 2062
3387.66 2058
3388.21 2076
3388.76 2013
3389.31 1933
3389.86 2078
3390.41 1979
3390.95 2054
3391.50 2206
3392.05 2217
3392.60 2089
3393.15 2196
3393.70 2108
3394.25 2074
3394.80 1988
3395.35 1907
3395.90 2085
3396.45 2159
3397.00 1938
3397.55 1993
3398.10 2185
3398.64 2274
3399.19 2168
3399.74 1992
3400.29 1956
3400.84 1995
3401.39 1906
3401.94 1925
3402.49 2116
3403.04 2148
3403.59 2000
3404.14 2031
3404.69 1819
3405.24 1872
3405.79 1933
3406.34 1992
3406.89 2091
3407.44 1942
3407.99 2019
3408.54 2157
3409.09 2184
3409.65 2229
3410.20 2412
3410.75 2398
3411.30 2602
3411.85 2711
3412.40 2846
3412.95 2929
3413.50 2855
3414.05 3012
3414.60 2952
3415.15 2810
3415.70 2535
3416.25 2361
3416.81 2200
3417.36 2154
3417.91 2275
3418.46 2000
3419.01 1871
3419.56 1961
3420.11 1816
3420.66 1877
3421.22 1787
3421.77 1888
3422.32 1859
3422.87 2041
3423.42 1957
3423.97 1914
3424.52 1946
3425.08 1965
3425.63 1989
3426.18 1932
3426.73 1741
3427.28 1897
3427.84 1906
3428.39 1807
3428.94 1773
3429.49 1701
3430.04 1829
3430.60 1802
3431.15 1791
3431.70 1773
3432.25 1711
3432.80 1758
3433.36 1664
3433.91 1804
3434.46 1576
3435.01 1633
3435.57 1616
3436.12 1778
3436.67 1887
3437.22 1886
3437.78 1811
3438.33 1816
3438.88 1882
3439.44 1751
3439.99 1831
3440.54 1852
3441.09 1807
3441.65 1863
3442.20 1880
3442.75 1889
3443.31 1801
3443.86 1857
3444.41 1786
3444.97 1795
3445.52 1820
3446.07 1605
3446.63 1737
3447.18 1651
3447.73 1821
3448.29 1818
3448.84 1743
3449.40 1701
3449.95 1595
3450.50 1658
3451.06 1611
3451.61 1677
3452.16 1621
3452.72 1612
3453.27 1586
3453.83 1550
3454.38 1616
3454.93 1608
3455.49 1564
3456.04 1641
3456.60 1636
3457.15 1509
3457.71 1481
3458.26 1499
3458.81 1600
3459.37 1680
3459.92 1724
3460.48 1593
3461.03 1608
3461.59 1648
3462.14 1631
3462.70 1720
3463.25 1688
3463.81 1767
3464.36 1610
3464.92 1768
3465.47 1592
3466.03 1738
3466.58 1674
3467.14 1738
3467.69 1661
3468.25 1652
3468.80 1758
3469.36 1658
3469.91 1791
3470.47 1530
3471.02 1637
3471.58 1709
3472.13 1486
3472.69 1706
3473.24 1816
3473.80 1671
3474.36 1717
3474.91 1687
3475.47 1661
3476.02 1684
3476.58 1773
3477.13 1751
3477.69 1698
3478.25 1747
3478.80 1596
3479.36 1799
3479.91 1888
3480.47 1846
3481.03 1966
3481.58 1887
3482.14 1973
3482.70 2087
3483.25 1808
3483.81 1898
3484.37 1902
3484.92 2015
3485.48 2014
3486.04 2004
3486.59 1978
3487.15 1803
3487.71 1801
3488.26 1962
3488.82 2110
3489.38 2359
3489.93 2565
3490.49 2738
3491.05 2983
3491.60 3151
3492.16 3450
3492.72 3569
3493.27 3888
3493.83 3756
3494.39 3635
3494.95 3227
3495.50 3155
3496.06 3110
3496.62 2991
3497.18 2934
3497.73 3056
3498.29 3249
3498.85 3214
3499.41 3657
3499.96 3845
3500.52 3684
3501.08 3962
3501.64 4029
3502.20 3811
3502.75 3684
3503.31 3725
3503.87 3784
3504.43 3728
3504.99 3605
3505.54 3593
3506.10 3498
3506.66 3655
3507.22 3563
3507.78 3740
3508.34 3562
3508.89 3306
3509.45 3171
3510.01 3022
3510.57 2760
3511.13 2622
3511.69 2754
3512.25 2600
3512.80 2422
3513.36 2314
3513.92 2198
3514.48 2036
3515.04 2049
3515.60 1928
3516.16 2022
3516.72 2025
3517.28 2184
3517.83 2070
3518.39 2090
3518.95 2210
3519.51 2101
3520.07 2220
3520.63 2148
3521.19 1936
3521.75 1897
3522.31 2142
3522.87 1921
3523.43 2062
3523.99 2053
3524.55 1918
3525.11 1936
3525.67 1899
3526.23 1813
3526.79 1943
3527.35 1971
3527.91 1970
3528.47 1700
3529.03 1739
3529.59 1726
3530.15 1759
3530.71 1710
3531.27 1701
3531.83 1903
3532.39 1808
3532.95 1859
3533.51 1921
3534.07 1722
3534.63 1577
3535.19 1653
3535.75 1817
3536.31 1893
3536.87 1865
3537.43 1787
3537.99 1887
3538.55 1833
3539.12 1811
3539.68 1849
3540.24 1724
3540.80 1964
3541.36 2085
3541.92 2094
3542.48 1970
3543.04 2120
3543.60 2112
3544.16 2242
3544.73 2327
3545.29 2145
3545.85 2066
3546.41 2166
3546.97 1975
3547.53 1977
3548.09 1886
3548.66 1777
3549.22 1852
3549.78 1659
3550.34 1687
3550.90 1706
3551.46 1718
3552.03 1716
3552.59 1545
3553.15 1545
3553.71 1586
3554.27 1644
3554.84 1606
3555.40 1655
3555.96 1571
3556.52 1583
3557.09 1504
3557.65 1537
3558.21 1675
3558.77 1639
3559.33 1565
3559.90 1602
3560.46 1541
3561.02 1459
3561.58 1492
3562.15 1433
3562.71 1563
3563.27 1531
3563.84 1687
3564.40 1554
3564.96 1597
3565.52 1618
3566.09 1533
3566.65 1561
3567.21 1540
3567.78 1612
3568.34 1570
3568.90 1531
3569.47 1631
3570.03 1528
3570.59 1377
3571.16 1450
3571.72 1600
3572.28 1626
3572.85 1688
3573.41 1513
3573.97 1563
3574.54 1545
3575.10 1613
3575.66 1582
3576.23 1601
3576.79 1596
3577.36 1620
3577.92 1713
3578.48 1743
3579.05 1640
3579.61 1559
3580.18 1577
3580.74 1550
3581.30 1573
3581.87 1634
3582.43 1694
3583.00 1696
3583.56 1583
3584.13 1571
3584.69 1528
3585.25 1490
3585.82 1631
3586.38 1722
3586.95 1675
3587.51 1582
3588.08 1536
3588.64 1451
3589.21 1530
3589.77 1397
3590.34 1410
3590.90 1520
3591.47 1661
3592.03 1591
3592.60 1452
3593.16 1523
3593.73 1571
3594.29 1632
3594.86 1459
3595.42 1596
3595.99 1606
3596.55 1531
3597.12 1507
3597.68 1550
3598.25 1452
3598.82 1562
3599.38 1377
3599.95 1537
3600.51 1649
3601.08 1602
3601.64 1432
3602.21 1339
3602.78 1538
3603.34 1411
3603.91 1448
3604.47 1469
3605.04 1417
3605.61 1498
3606.17 1600
3606.74 1434
3607.30 1439
3607.87 1394
3608.44 1357
3609.00 1373
3609.57 1430
3610.14 1563
3610.70 1521
3611.27 1482
3611.84 1384
3612.40 1347
3612.97 1321
3613.54 1480
3614.10 1511
3614.67 1540
3615.24 1768
3615.80 1763
3616.37 1920
3616.94 2065
3617.50 2276
3618.07 2318
3618.64 2377
3619.21 2427
3619.77 2528
3620.34 2562
3620.91 2493
3621.47 2299
3622.04 2191
3622.61 2112
3623.18 1976
3623.74 1877
3624.31 1651
3624.88 1613
3625.45 1721
3626.01 1499
3626.58 1546
3627.15 1570
3627.72 1558
3628.29 1511
3628.85 1513
3629.42 1457
3629.99 1367
3630.56 1539
3631.13 1501
3631.69 1474
3632.26 1461
3632.83 1396
3633.40 1400
3633.97 1467
3634.54 1641
3635.10 1646
3635.67 1460
3636.24 1561
3636.81 1526
3637.38 1652
3637.95 1557
3638.52 1611
3639.08 1702
3639.65 1920
3640.22 1914
3640.79 2008
3641.36 2121
3641.93 2103
3642.50 2288
3643.07 2228
3643.64 2369
3644.20 2185
3644.77 2182
3645.34 1960
3645.91 1978
3646.48 1907
3647.05 1866
3647.62 1860
3648.19 1841
3648.76 1652
3649.33 1775
3649.90 1917
3650.47 1806
3651.04 1799
3651.61 1868
3652.18 1796
3652.75 1871
3653.32 1869
3653.89 1802
3654.46 1957
3655.03 1931
3655.60 1988
3656.17 1959
3656.74 2020
3657.31 2125
3657.88 2060
3658.45 2396
3659.02 2240
3659.59 2295
3660.16 2401
3660.73 2386
3661.30 2274
3661.87 2224
3662.44 2302
3663.01 2246
3663.58 2112
3664.15 1967
3664.72 1927
3665.29 1940
3665.86 1942
3666.43 1895
3667.01 1856
3667.58 1771
3668.15 1811
3668.72 1945
3669.29 1970
3669.86 1811
3670.43 1760
3671.00 1712
3671.57 1778
3672.15 1746
3672.72 1637
3673.29 1664
3673.86 1793
3674.43 1787
3675.00 1746
3675.57 1759
3676.15 1717
3676.72 1763
3677.29 1675
3677.86 1653
3678.43 1515
3679.00 1661
3679.58 1683
3680.15 1664
3680.72 1638
3681.29 1675
3681.86 1728
3682.44 1770
3683.01 1614
3683.58 1458
3684.15 1539
3684.73 1525
3685.30 1601
3685.87 1518
3686.44 1735
3687.02 1802
3687.59 1757
3688.16 1887
3688.73 1930
3689.31 2121
3689.88 2267
3690.45 2214
3691.02 2276
3691.60 2410
3692.17 2176
3692.74 2044
3693.32 1947
3693.89 1863
3694.46 1866
3695.03 1754
3695.61 1848
3696.18 1953
3696.75 1808
3697.33 1788
3697.90 1678
3698.47 1627
3699.05 1680
3699.62 1608
3700.19 1581
3700.77 1659
3701.34 1622
3701.91 1585
3702.49 1630
3703.06 1631
3703.64 1623
3704.21 1597
3704.78 1563
3705.36 1529
3705.93 1637
3706.51 1573
3707.08 1529
3707.65 1555
3708.23 1687
3708.80 1669
3709.38 1542
3709.95 1608
3710.52 1706
3711.10 1757
3711.67 1578
3712.25 1594
3712.82 1645
3713.40 1706
3713.97 1520
3714.55 1557
3715.12 1509
3715.69 1594
3716.27 1501
3716.84 1601
3717.42 1432
3717.99 1656
3718.57 1638
3719.14 1589
3719.72 1451
3720.29 1379
3720.87 1466
3721.44 1714
3722.02 1513
3722.59 1380
3723.17 1358
3723.75 1503
3724.32 1356
3724.90 1367
3725.47 1455
3726.05 1424
3726.62 1413
3727.20 1484
3727.77 1464
3728.35 1572
3728.92 1490
3729.50 1642
3730.08 1719
3730.65 1669
3731.23 1693
3731.80 1623
3732.38 1671
3732.96 1796
3733.53 1735
3734.11 1759
3734.68 1926
3735.26 1977
3735.84 1929
3736.41 1801
3736.99 1782
3737.57 1696
3738.14 1521
3738.72 1580
3739.30 1479
3739.87 1573
3740.45 1447
3741.03 1434
3741.60 1409
3742.18 1434
3742.76 1487
3743.33 1477
3743.91 1338
3744.49 1336
3745.06 1498
3745.64 1441
3746.22 1334
3746.79 1313
3747.37 1557
3747.95 1513
3748.53 1539
3749.10 1548
3749.68 1453
3750.26 1433
3750.83 1455
3751.41 1368
3751.99 1319
3752.57 1392
3753.14 1291
3753.72 1378
3754.30 1401
3754.88 1402
3755.46 1420
3756.03 1418
3756.61 1382
3757.19 1362
3757.77 1499
3758.35 1588
3758.92 1504
3759.50 1325
3760.08 1325
3760.66 1395
3761.24 1478
3761.81 1409
3762.39 1460
3762.97 1429
3763.55 1469
3764.13 1383
3764.71 1467
3765.28 1518
3765.86 1497
3766.44 1467
3767.02 1416
3767.60 1379
3768.18 1466
3768.76 1382
3769.34 1540
3769.91 1644
3770.49 1528
3771.07 1544
3771.65 1567
3772.23 1576
3772.81 1574
3773.39 1610
3773.97 1592
3774.55 1536
3775.13 1548
3775.71 1427
3776.28 1477
3776.86 1542
3777.44 1531
3778.02 1519
3778.60 1438
3779.18 1516
3779.76 1392
3780.34 1312
3780.92 1306
3781.50 1508
3782.08 1616
3782.66 1363
3783.24 1329
3783.82 1439
3784.40 1440
3784.98 1415
3785.56 1406
3786.14 1503
3786.72 1488
3787.30 1437
3787.88 1473
3788.46 1436
3789.04 1490
3789.62 1435
3790.20 1447
3790.78 1468
3791.36 1462
3791.94 1398
3792.53 1463
3793.11 1402
3793.69 1404
3794.27 1388
3794.85 1353
3795.43 1428
3796.01 1465
3796.59 1460
3797.17 1565
3797.75 1495
3798.33 1435
3798.91 1617
3799.50 1651
3800.08 1604
3800.66 1773
3801.24 1744
3801.82 1695
3802.40 1667
3802.98 1807
3803.57 1791
3804.15 1752
3804.73 1681
3805.31 1578
3805.89 1575
3806.47 1721
3807.05 1690
3807.64 1725
3808.22 1652
3808.80 1676
3809.38 1772
3809.96 1625
3810.55 1621
3811.13 1733
3811.71 1762
3812.29 1868
3812.87 1830
3813.46 1886
3814.04 1777
3814.62 1779
3815.20 1945
3815.79 2040
3816.37 1927
3816.95 2049
3817.53 1967
3818.12 1962
3818.70 1974
3819.28 1669
3819.86 1701
3820.45 1612
3821.03 1577
3821.61 1665
3822.20 1584
3822.78 1567
3823.36 1514
3823.94 1505
3824.53 1502
3825.11 1538
3825.69 1456
3826.28 1373
3826.86 1509
3827.44 1433
3828.03 1395
3828.61 1466
3829.19 1573
3829.78 1574
3830.36 1461
3830.94 1525
3831.53 1502
3832.11 1457
3832.69 1525
3833.28 1366
3833.86 1453
3834.45 1527
3835.03 1543
3835.61 1465
3836.20 1530
3836.78 1489
3837.37 1581
3837.95 1379
3838.53 1412
3839.12 1491
3839.70 1554
3840.29 1519
3840.87 1444
3841.46 1397
3842.04 1399
3842.62 1466
3843.21 1412
3843.79 1303
3844.38 1403
3844.96 1324
3845.55 1367
3846.13 1308
3846.72 1275
3847.30 1515
3847.89 1469
3848.47 1563
3849.06 1481
3849.64 1312
3850.23 1474
3850.81 1285
3851.40 1347
3851.98 1348
3852.57 1377
3853.15 1400
3853.74 1476
3854.32 1478
3854.91 1521
3855.49 1473
3856.08 1591
3856.66 1604
3857.25 1636
3857.84 1651
3858.42 1640
3859.01 1733
3859.59 1853
3860.18 1999
3860.76 2037
3861.35 2021
3861.94 2176
3862.52 2300
3863.11 2458
3863.69 2372
3864.28 2501
3864.87 2330
3865.45 2274
3866.04 2083
3866.62 2150
3867.21 2026
3867.80 1760
3868.38 1837
3868.97 1701
3869.56 1707
3870.14 1609
3870.73 1510
3871.32 1532
3871.90 1628
3872.49 1491
3873.08 1637
3873.66 1652
3874.25 1505
3874.84 1564
3875.42 1563
3876.01 1573
3876.60 1518
3877.19 1583
3877.77 1598
3878.36 1525
3878.95 1526
3879.53 1433
3880.12 1548
3880.71 1593
3881.30 1553
3881.88 1421
3882.47 1244
3883.06 1372
3883.65 1351
3884.23 1323
3884.82 1300
3885.41 1423
3886.00 1471
3886.58 1295
3887.17 1431
3887.76 1521
3888.35 1447
3888.94 1603
3889.52 1574
3890.11 1443
3890.70 1641
3891.29 1678
3891.88 1550
3892.46 1518
3893.05 1611
3893.64 1624
3894.23 1629
3894.82 1461
3895.41 1415
3895.99 1427
3896.58 1397
3897.17 1480
3897.76 1583
3898.35 1585
3898.94 1632
3899.53 1550
3900.12 1577
3900.70 1654
3901.29 1608
3901.88 1563
3902.47 1509
3903.06 1440
3903.65 1491
3904.24 1591
3904.83 1570
3905.42 1458
3906.01 1464
3906.60 1445
3907.18 1462
3907.77 1502
3908.36 1396
3908.95 1564
3909.54 1516
3910.13 1518
3910.72 1425
3911.31 1278
3911.90 1380
3912.49 1423
3913.08 1419
3913.67 1205
3914.26 1227
3914.85 1272
3915.44 1405
3916.03 1369
3916.62 1321
3917.21 1343
3917.80 1446
3918.39 1539
3918.98 1512
3919.57 1506
3920.16 1349
3920.75 1329
3921.34 1406
3921.93 1379
3922.52 1416
3923.11 1468
3923.70 1382
3924.30 1301
3924.89 1240
3925.48 1378
3926.07 1390
3926.66 1448
3927.25 1424
3927.84 1299
3928.43 1347
3929.02 1437
3929.61 1494
3930.20 1393
3930.80 1334
3931.39 1393
3931.98 1250
3932.57 1323
3933.16 1483
3933.75 1436
3934.34 1366
3934.93 1314
3935.53 1306
3936.12 1421
3936.71 1411
3937.30 1375
3937.89 1431
3938.48 1453
3939.08 1310
3939.67 1390
3940.26 1328
3940.85 1202
3941.44 1258
3942.04 1404
3942.63 1421
3943.22 1371
3943.81 1389
3944.40 1329
3945.00 1293
3945.59 1305
3946.18 1248
3946.77 1263
3947.36 1269
3947.96 1326
3948.55 1408
3949.14 1447
3949.73 1252
3950.33 1330
3950.92 1419
3951.51 1344
3952.11 1368
3952.70 1383
3953.29 1326
3953.88 1314
3954.48 1352
3955.07 1283
3955.66 1285
3956.26 1420
3956.85 1389
3957.44 1329
3958.04 1335
3958.63 1278
3959.22 1409
3959.81 1486
3960.41 1577
3961.00 1457
3961.60 1335
3962.19 1279
3962.78 1117
3963.38 1223
3963.97 1388
3964.56 1235
3965.16 1147
3965.75 1205
3966.34 1327
3966.94 1557
3967.53 1469
3968.13 1431
3968.72 1256
3969.31 1222
3969.91 1384
3970.50 1425
3971.10 1402
3971.69 1306
3972.28 1260
3972.88 1236
3973.47 1291
3974.07 1366
3974.66 1417
3975.26 1492
3975.85 1436
3976.45 1330
3977.04 1461
3977.63 1585
3978.23 1391
3978.82 1499
3979.42 1494
3980.01 1462
3980.61 1491
3981.20 1401
3981.80 1360
3982.39 1279
3982.99 1456
3983.58 1389
3984.18 1432
3984.77 1467
3985.37 1419
3985.96 1365
3986.56 1371
3987.16 1299
3987.75 1367
3988.35 1486
3988.94 1326
3989.54 1308
3990.13 1359
3990.73 1275
3991.32 1271
3991.92 1340
3992.52 1401
3993.11 1360
3993.71 1312
3994.30 1341
3994.90 1406
3995.50 1420
3996.09 1355
3996.69 1354
3997.28 1258
3997.88 1229
3998.48 1208
3999.07 1350
3999.67 1315
4000.26 1254
4000.86 1224
4001.46 1286
4002.05 1298
4002.65 1289
4003.25 1350
4003.84 1374
4004.44 1429
4005.04 1381
4005.63 1368
4006.23 1389
4006.83 1399
4007.42 1491
4008.02 1561
4008.62 1487
4009.21 1365
4009.81 1406
4010.41 1521
4011.01 1599
4011.60 1592
4012.20 1477
4012.80 1446
4013.40 1512
4013.99 1530
4014.59 1487
4015.19 1487
4015.78 1561
4016.38 1609
4016.98 1543
4017.58 1488
4018.18 1587
4018.77 1677
4019.37 1660
4019.97 1488
4020.57 1504
4021.16 1527
4021.76 1392
4022.36 1383
4022.96 1238
4023.56 1323
4024.15 1486
4024.75 1388
4025.35 1382
4025.95 1296
4026.55 1297
4027.15 1507
4027.74 1382
4028.34 1436
4028.94 1457
4029.54 1415
4030.14 1436
4030.74 1380
4031.34 1388
4031.93 1499
4032.53 1435
4033.13 1392
4033.73 1416
4034.33 1482
4034.93 1274
4035.53 1351
4036.13 1459
4036.73 1402
4037.32 1380
4037.92 1308
4038.52 1368
4039.12 1357
4039.72 1297
4040.32 1301
4040.92 1317
4041.52 1334
4042.12 1245
4042.72 1366
4043.32 1276
4043.92 1412
4044.52 1400
4045.12 1303
4045.72 1320
4046.32 1313
4046.92 1389
4047.52 1432
4048.12 1437
4048.72 1322
4049.32 1232
4049.92 1209
4050.52 1283
4051.12 1304
4051.72 1387
4052.32 1333
4052.92 1310
4053.52 1393
4054.12 1235
4054.72 1242
4055.32 1317
4055.92 1252
4056.52 1247
4057.12 1242
4057.72 1236
4058.32 1170
4058.92 1217
4059.52 1353
4060.12 1341
4060.72 1330
4061.33 1270
4061.93 1266
4062.53 1103
4063.13 1247
4063.73 1231
4064.33 1382
4064.93 1158
4065.53 1225
4066.13 1290
4066.74 1217
4067.34 1254
4067.94 1126
4068.54 1223
4069.14 1293
4069.74 1238
4070.34 1200
4070.95 1207
4071.55 1228
4072.15 1142
4072.75 1176
4073.35 1281
4073.95 1341
4074.56 1308
4075.16 1186
4075.76 1193
4076.36 1188
4076.96 1257
4077.57 1169
4078.17 1110
4078.77 1286
4079.37 1313
4079.97 1256
4080.58 1278
4081.18 1210
4081.78 1153
4082.38 1220
4082.99 1183
4083.59 1173
4084.19 1214
4084.79 1195
4085.40 1208
4086.00 1265
4086.60 1154
4087.21 1179
4087.81 1165
4088.41 1214
4089.01 1188
4089.62 1161
4090.22 1108
4090.82 1125
4091.43 1305
4092.03 1218
4092.63 1261
4093.24 1200
4093.84 1207
4094.44 1250
4095.05 1198
4095.65 1271
4096.25 1252
4096.86 1266
4097.46 1259
4098.06 1261
4098.67 1237
4099.27 1176
4099.87 1189
4100.48 1227
4101.08 1205
4101.69 1198
4102.29 1251
4102.89 1251
4103.50 1252
4104.10 1199
4104.71 1117
4105.31 1197
4105.91 1313
4106.52 1256
4107.12 1098
4107.73 1117
4108.33 1238
4108.94 1243
4109.54 1211
4110.14 1165
4110.75 1197
4111.35 1146
4111.96 1066
4112.56 1088
4113.17 1149
4113.77 1034
4114.38 1153
4114.98 1138
4115.59 1182
4116.19 1169
4116.80 1237
4117.40 1178
4118.01 1107
4118.61 1116
4119.22 1138
4119.82 1116
4120.43 1182
4121.03 1130
4121.64 1228
4122.24 1163
4122.85 1305
4123.46 1274
4124.06 1220
4124.67 1206
4125.27 1168
4125.88 1197
4126.48 1193
4127.09 1253
4127.69 1184
4128.30 1057
4128.91 1134
4129.51 1197
4130.12 1264
4130.72 1232
4131.33 1364
4131.94 1235
4132.54 1262
4133.15 1306
4133.76 1237
4134.36 1216
4134.97 1183
4135.57 1379
4136.18 1356
4136.79 1309
4137.39 1248
4138.00 1327
4138.61 1391
4139.21 1249
4139.82 1214
4140.43 1246
4141.03 1386
4141.64 1377
4142.25 1276
4142.85 1338
4143.46 1267
4144.07 1207
4144.67 1217
4145.28 1295
4145.89 1263
4146.50 1279
4147.10 1277
4147.71 1175
4148.32 1242
4148.93 1313
4149.53 1295
4150.14 1154
4150.75 1205
4151.36 1246
4151.96 1225
4152.57 1179
4153.18 1091
4153.79 1079
4154.39 1118
4155.00 1208
4155.61 1159
4156.22 1111
4156.82 1085
4157.43 1032
4158.04 1227
4158.65 1239
4159.26 1163
4159.87 1093
4160.47 999
4161.08 1133
4161.69 1194
4162.30 1255
4162.91 1374
4163.52 1395
4164.12 1312
4164.73 1302
4165.34 1230
4165.95 1382
4166.56 1347
4167.17 1312
4167.78 1253
4168.38 1260
4168.99 1153
4169.60 1246
4170.21 1226
4170.82 1281
4171.43 1222
4172.04 1268
4172.65 1246
4173.26 1171
4173.86 1122
4174.47 1162
4175.08 1332
4175.69 1300
4176.30 1397
4176.91 1312
4177.52 1303
4178.13 1324
4178.74 1488
4179.35 1431
4179.96 1349
4180.57 1372
4181.18 1326
4181.79 1255
4182.40 1170
4183.01 1202
4183.62 1246
4184.23 1241
4184.84 1161
4185.45 1180
4186.06 1216
4186.67 1160
4187.28 1119
4187.89 1179
4188.50 1278
4189.11 1224
4189.72 1169
4190.33 1184
4190.94 1162
4191.55 1339
4192.16 1241
4192.77 1265
4193.38 1463
4193.99 1534
4194.60 1422
4195.21 1519
4195.82 1489
4196.44 1473
4197.05 1421
4197.66 1442
4198.27 1437
4198.88 1383
4199.49 1362
4200.10 1320
4200.71 1255
4201.32 1215
4201.94 1292
4202.55 1312
4203.16 1305
4203.77 1305
4204.38 1231
4204.99 1234
4205.60 1283
4206.21 1269
4206.83 1299
4207.44 1189
4208.05 1264
4208.66 1252
4209.27 1280
4209.89 1304
4210.50 1337
4211.11 1296
4211.72 1318
4212.33 1317
4212.94 1264
4213.56 1217
4214.17 1337
4214.78 1356
4215.39 1443
4216.01 1381
4216.62 1409
4217.23 1435
4217.84 1449
4218.46 1416
4219.07 1528
4219.68 1634
4220.29 1745
4220.91 1742
4221.52 1658
4222.13 1888
4222.74 1867
4223.36 1999
4223.97 2027
4224.58 2179
4225.19 2153
4225.81 2042
4226.42 2064
4227.03 2123
4227.65 2182
4228.26 2225
4228.87 2109
4229.49 2277
4230.10 2253
4230.71 2327
4231.33 2288
4231.94 2190
4232.55 2296
4233.17 2175
4233.78 2450
4234.39 2758
4235.01 2843
4235.62 2746
4236.23 2935
4236.85 2981
4237.46 2821
4238.08 2649
4238.69 2334
4239.30 2284
4239.92 1825
4240.53 1859
4241.15 1834
4241.76 1776
4242.37 1809
4242.99 1819
4243.60 1581
4244.22 1754
4244.83 1665
4245.45 1613
4246.06 1722
4246.67 1690
4247.29 1739
4247.90 1775
4248.52 1712
4249.13 1610
4249.75 1729
4250.36 1731
4250.98 1708
4251.59 1583
4252.21 1669
4252.82 1583
4253.44 1564
4254.05 1493
4254.67 1590
4255.28 1593
4255.90 1668
4256.51 1703
4257.13 1657
4257.74 1663
4258.36 1470
4258.97 1448
4259.59 1626
4260.20 1391
4260.82 1430
4261.44 1442
4262.05 1470
4262.67 1475
4263.28 1409
4263.90 1557
4264.51 1500
4265.13 1486
4265.75 1589
4266.36 1646
4266.98 1498
4267.59 1457
4268.21 1478
4268.83 1519
4269.44 1597
4270.06 1403
4270.67 1418
4271.29 1476
4271.91 1430
4272.52 1521
4273.14 1590
4273.76 1484
4274.37 1608
4274.99 1486
4275.61 1559
4276.22 1543
4276.84 1640
4277.46 1646
4278.07 1547
4278.69 1519
4279.31 1466
4279.92 1547
4280.54 1536
4281.16 1353
4281.77 1202
4282.39 1278
4283.01 1365
4283.63 1340
4284.24 1341
4284.86 1238
4285.48 1269
4286.09 1375
4286.71 1182
4287.33 1252
4287.95 1394
4288.56 1412
4289.18 1426
4289.80 1331
4290.42 1293
4291.03 1386
4291.65 1399
4292.27 1381
4292.89 1374
4293.51 1234
4294.12 1315
4294.74 1399
4295.36 1346
4295.98 1297
4296.60 1333
4297.21 1362
4297.83 1297
4298.45 1249
4299.07 1264
4299.69 1421
4300.31 1328
4300.92 1179
4301.54 1321
4302.16 1280
4302.78 1387
4303.40 1258
4304.02 1270
4304.63 1304
4305.25 1239
4305.87 1240
4306.49 1399
4307.11 1282
4307.73 1275
4308.35 1259
4308.97 1211
4309.59 1280
4310.20 1331
4310.82 1289
4311.44 1299
4312.06 1308
4312.68 1371
4313.30 1347
4313.92 1305
4314.54 1332
4315.16 1310
4315.78 1289
4316.40 1233
4317.02 1254
4317.64 1301
4318.26 1351
4318.88 1319
4319.50 1322
4320.12 1337
4320.74 1321
4321.36 1313
4321.98 1340
4322.60 1343
4323.22 1360
4323.84 1520
4324.46 1482
4325.08 1406
4325.70 1448
4326.32 1484
4326.94 1524
4327.56 1579
4328.18 1551
4328.80 1515
4329.42 1443
4330.04 1536
4330.66 1546
4331.28 1386
4331.90 1419
4332.52 1483
4333.14 1450
4333.76 1537
4334.38 1486
4335.00 1651
4335.63 1796
4336.25 1967
4336.87 1921
4337.49 2069
4338.11 2079
4338.73 2149
4339.35 2128
4339.97 2128
4340.59 2147
4341.22 2052
4341.84 2088
4342.46 2164
4343.08 2151
4343.70 2152
4344.32 2426
4344.94 2686
4345.57 3099
4346.19 3239
4346.81 3329
4347.43 3412
4348.05 3513
4348.67 3374
4349.30 3151
4349.92 2940
4350.54 2609
4351.16 2274
4351.78 2174
4352.41 2064
4353.03 2136
4353.65 1878
4354.27 1684
4354.90 1748
4355.52 1793
4356.14 1601
4356.76 1631
4357.38 1763
4358.01 1794
4358.63 1763
4359.25 1814
4359.87 1762
4360.50 1679
4361.12 1554
4361.74 1544
4362.37 1678
4362.99 1668
4363.61 1640
4364.23 1695
4364.86 1657
4365.48 1651
4366.10 1816
4366.73 1690
4367.35 1780
4367.97 1767
4368.60 1699
4369.22 1484
4369.84 1550
4370.47 1507
4371.09 1383
4371.71 1336
4372.34 1347
4372.96 1247
4373.58 1335
4374.21 1392
4374.83 1552
4375.46 1538
4376.08 1512
4376.70 1541
4377.33 1428
4377.95 1559
4378.57 1531
4379.20 1496
4379.82 1538
4380.45 1586
4381.07 1656
4381.70 1522
4382.32 1520
4382.94 1528
4383.57 1466
4384.19 1553
4384.82 1573
4385.44 1303
4386.07 1289
4386.69 1398
4387.32 1495
4387.94 1367
4388.56 1229
4389.19 1297
4389.81 1300
4390.44 1357
4391.06 1329
4391.69 1305
4392.31 1268
4392.94 1344
4393.56 1267
4394.19 1266
4394.81 1294
4395.44 1515
4396.06 1382
4396.69 1396
4397.31 1445
4397.94 1358
4398.57 1347
4399.19 1362
4399.82 1366
4400.44 1338
4401.07 1334
4401.69 1348
4402.32 1319
4402.94 1482
4403.57 1366
4404.20 1311
4404.82 1417
4405.45 1355
4406.07 1317
4406.70 1218
4407.33 1253
4407.95 1346
4408.58 1341
4409.20 1274
4409.83 1316
4410.46 1347
4411.08 1423
4411.71 1411
4412.34 1415
4412.96 1404
4413.59 1313
4414.21 1263
4414.84 1170
4415.47 1167
4416.09 1235
4416.72 1214
4417.35 1268
4417.97 1269
4418.60 1302
4419.23 1325
4419.86 1252
4420.48 1373
4421.11 1430
4421.74 1340
4422.36 1367
4422.99 1376
4423.62 1319
4424.25 1259
4424.87 1215
4425.50 1177
4426.13 1224
4426.75 1206
4427.38 1107
4428.01 1098
4428.64 1074
4429.26 999
4429.89 1141
4430.52 1123
4431.15 1142
4431.78 1183
4432.40 1161
4433.03 1198
4433.66 1213
4434.29 1159
4434.91 1058
4435.54 1065
4436.17 1157
4436.80 1137
4437.43 1161
4438.06 1155
4438.68 1191
4439.31 1234
4439.94 1178
4440.57 1256
4441.20 1175
4441.83 1224
4442.45 1107
4443.08 1120
4443.71 1244
4444.34 1224
4444.97 1218
4445.60 1169
4446.23 1211
4446.86 1223
4447.48 1163
4448.11 1152
4448.74 1086
4449.37 1195
4450.00 1158
4450.63 1258
4451.26 1198
4451.89 1166
4452.52 1195
4453.15 1154
4453.78 1342
4454.40 1281
4455.03 1186
4455.66 1277
4456.29 1408
4456.92 1308
4457.55 1192
4458.18 1168
4458.81 1255
4459.44 1275
4460.07 1285
4460.70 1328
4461.33 1332
4461.96 1232
4462.59 1119
4463.22 1171
4463.85 1269
4464.48 1120
4465.11 1165
4465.74 1165
4466.37 1124
4467.00 1053
4467.63 1127
4468.26 1135
4468.89 1050
4469.52 1130
4470.15 1142
4470.78 1006
4471.41 1110
4472.04 1175
4472.68 1137
4473.31 1145
4473.94 1087
4474.57 1093
4475.20 1116
4475.83 1144
4476.46 1146
4477.09 1178
4477.72 1146
4478.35 1125
4478.98 1219
4479.62 1296
4480.25 1293
4480.88 1133
4481.51 1210
4482.14 1171
4482.77 1131
4483.40 1178
4484.04 1213
4484.67 1192
4485.30 1106
4485.93 1182
4486.56 1181
4487.19 1182
4487.82 1287
4488.46 1225
4489.09 1153
4489.72 1230
4490.35 1274
4490.98 1195
4491.62 1284
4492.25 1195
4492.88 1208
4493.51 1143
4494.14 1109
4494.78 1118
4495.41 1179
4496.04 1245
4496.67 1301
4497.31 1179
4497.94 1181
4498.57 1180
4499.20 1371
4499.84 1418
4500.47 1366
4501.10 1316
4501.73 1450
4502.37 1428
4503.00 1494
4503.63 1295
4504.27 1330
4504.90 1338
4505.53 1361
4506.16 1302
4506.80 1241
4507.43 1212
4508.06 1169
4508.70 1298
4509.33 1288
4509.96 1213
4510.60 1244
4511.23 1184
4511.86 1207
4512.50 1276
4513.13 1291
4513.76 1351
4514.40 1286
4515.03 1246
4515.66 1169
4516.30 1079
4516.93 1236
4517.57 1161
4518.20 1258
4518.83 1179
4519.47 1200
4520.10 1234
4520.74 1188
4521.37 1080
4522.00 998
4522.64 1130
4523.27 1251
4523.91 1171
4524.54 1118
4525.18 1119
4525.81 1142
4526.44 1321
4527.08 1321
4527.71 1465
4528.35 1607
4528.98 1814
4529.62 1967
4530.25 2141
4530.89 2218
4531.52 2498
4532.16 2451
4532.79 2432
4533.43 2386
4534.06 2483
4534.70 2276
4535.33 2113
4535.97 1899
4536.60 1710
4537.24 1596
4537.87 1443
4538.51 1271
4539.14 1372
4539.78 1302
4540.41 1246
4541.05 1169
4541.68 1164
4542.32 1190
4542.96 1316
4543.59 1264
4544.23 1251
4544.86 1096
4545.50 1183
4546.13 1270
4546.77 1222
4547.41 1155
4548.04 1241
4548.68 1289
4549.31 1242
4549.95 1335
4550.59 1274
4551.22 1165
4551.86 1306
4552.50 1370
4553.13 1196
4553.77 1325
4554.40 1340
4555.04 1171
4555.68 1089
4556.31 1256
4556.95 1231
4557.59 1246
4558.22 1185
4558.86 1240
4559.50 1265
4560.13 1148
4560.77 1221
4561.41 1171
4562.04 1178
4562.68 1165
4563.32 1254
4563.96 1221
4564.59 1160
4565.23 1160
4565.87 1280
4566.50 1332
4567.14 1189
4567.78 1291
4568.42 1301
4569.05 1394
4569.69 1350
4570.33 1397
4570.97 1423
4571.60 1371
4572.24 1345
4572.88 1327
4573.52 1273
4574.16 1204
4574.79 1209
4575.43 1201
4576.07 1202
4576.71 1275
4577.34 1220
4577.98 1270
4578.62 1285
4579.26 1205
4579.90 1117
4580.54 1144
4581.17 1286
4581.81 1238
4582.45 1113
4583.09 1255
4583.73 1237
4584.37 1261
4585.00 1289
4585.64 1191
4586.28 1272
4586.92 1385
4587.56 1348
4588.20 1368
4588.84 1184
4589.48 1418
4590.11 1552
4590.75 1457
4591.39 1492
4592.03 1493
4592.67 1373
4593.31 1415
4593.95 1483
4594.59 1472
4595.23 1314
4595.87 1236
4596.51 1208
4597.15 1298
4597.79 1233
4598.42 1164
4599.06 1282
4599.70 1188
4600.34 1197
4600.98 1219
4601.62 1218
4602.26 1277
4602.90 1294
4603.54 1393
4604.18 1356
4604.82 1325
4605.46 1478
4606.10 1444
4606.74 1484
4607.38 1419
4608.02 1484
4608.66 1405
4609.30 1538
4609.94 1391
4610.58 1355
4611.22 1337
4611.86 1370
4612.50 1342
4613.15 1377
4613.79 1235
4614.43 1316
4615.07 1267
4615.71 1335
4616.35 1217
4616.99 1223
4617.63 1316
4618.27 1232
4618.91 1224
4619.55 1115
4620.19 1174
4620.83 1261
4621.48 1313
4622.12 1237
4622.76 1126
4623.40 1227
4624.04 1293
4624.68 1185
4625.32 1145
4625.96 1155
4626.61 1273
4627.25 1231
4627.89 1045
4628.53 1204
4629.17 1151
4629.81 1182
4630.46 1218
4631.10 1252
4631.74 1257
4632.38 1140
4633.02 1293
4633.66 1324
4634.31 1280
4634.95 1176
4635.59 1191
4636.23 1268
4636.88 1145
4637.52 1318
4638.16 1367
4638.80 1338
4639.44 1288
4640.09 1397
4640.73 1356
4641.37 1330
4642.01 1246
4642.66 1261
4643.30 1285
4643.94 1247
4644.58 1264
4645.23 1271
4645.87 1214
4646.51 1235
4647.16 1139
4647.80 1255
4648.44 1242
4649.08 1196
4649.73 1306
4650.37 1299
4651.01 1254
4651.66 1319
4652.30 1298
4652.94 1348
4653.59 1289
4654.23 1316
4654.87 1290
4655.52 1246
4656.16 1238
4656.80 1186
4657.45 1265
4658.09 1179
4658.74 1161
4659.38 1133
4660.02 1191
4660.67 1244
4661.31 1239
4661.95 1040
4662.60 1189
4663.24 1140
4663.89 1120
4664.53 1184
4665.17 1192
4665.82 1150
4666.46 1126
4667.11 1244
4667.75 1148
4668.40 1162
4669.04 1116
4669.68 1069
4670.33 1187
4670.97 1207
4671.62 1165
4672.26 1118
4672.91 1193
4673.55 1139
4674.20 1150
4674.84 1185
4675.49 1319
4676.13 1241
4676.78 1129
4677.42 1159
4678.07 1191
4678.71 1203
4679.36 1169
4680.00 1176
4680.65 1208
4681.29 1219
4681.94 1187
4682.58 1261
4683.23 1182
4683.87 1222
4684.52 1383
4685.16 1285
4685.81 1197
4686.46 1338
4687.10 1411
4687.75 1227
4688.39 1206
4689.04 1144
4689.68 1142
4690.33 1072
4690.98 1074
4691.62 1091
4692.27 1156
4692.91 1199
4693.56 1256
4694.21 1228
4694.85 1111
4695.50 1191
4696.15 1284
4696.79 1342
4697.44 1437
4698.08 1439
4698.73 1350
4699.38 1406
4700.02 1475
4700.67 1478
4701.32 1379
4701.96 1372
4702.61 1228
4703.26 1215
4703.90 1158
4704.55 1143
4705.20 1151
4705.84 1132
4706.49 1281
4707.14 1321
4707.79 1194
4708.43 1190
4709.08 1314
4709.73 1387
4710.37 1167
4711.02 1176
4711.67 1449
4712.32 1314
4712.96 1334
4713.61 1378
4714.26 1380
4714.91 1206
4715.55 1246
4716.20 1270
4716.85 1256
4717.50 1249
4718.14 1234
4718.79 1242
4719.44 1224
4720.09 1315
4720.74 1376
4721.38 1356
4722.03 1406
4722.68 1274
4723.33 1266
4723.98 1340
4724.62 1305
4725.27 1377
4725.92 1403
4726.57 1455
4727.22 1370
4727.87 1396
4728.52 1363
4729.16 1338
4729.81 1297
4730.46 1324
4731.11 1184
4731.76 1095
4732.41 1143
4733.06 1159
4733.70 1249
4734.35 1260
4735.00 1162
4735.65 1258
4736.30 1110
4736.95 1003
4737.60 1135
4738.25 1205
4738.90 1202
4739.55 1142
4740.20 1287
4740.84 1216
4741.49 1212
4742.14 1295
4742.79 1297
4743.44 1153
4744.09 1118
4744.74 1286
4745.39 1245
4746.04 1204
4746.69 1234
4747.34 1296
4747.99 1266
4748.64 1268
4749.29 1291
4749.94 1354
4750.59 1316
4751.24 1407
4751.89 1267
4752.54 1357
4753.19 1390
4753.84 1372
4754.49 1307
4755.14 1248
4755.79 1175
4756.44 1280
4757.09 1261
4757.74 1185
4758.39 1261
4759.04 1262
4759.70 1271
4760.35 1273
4761.00 1275
4761.65 1282
4762.30 1355
4762.95 1211
4763.60 1291
4764.25 1392
4764.90 1467
4765.55 1495
4766.20 1460
4766.86 1542
4767.51 1605
4768.16 1471
4768.81 1362
4769.46 1462
4770.11 1335
4770.76 1428
4771.41 1365
4772.07 1368
4772.72 1253
4773.37 1127
4774.02 1115
4774.67 1204
4775.32 1155
4775.98 1130
4776.63 1119
4777.28 1136
4777.93 1077
4778.58 1063
4779.24 1148
4779.89 1173
4780.54 1181
4781.19 1326
4781.84 1339
4782.50 1217
4783.15 1167
4783.80 1185
4784.45 1198
4785.10 1167
4785.76 1178
4786.41 1294
4787.06 1298
4787.71 1173
4788.37 1116
4789.02 1178
4789.67 1199
4790.33 1293
4790.98 1152
4791.63 1136
4792.28 1188
4792.94 1250
4793.59 1222
4794.24 1232
4794.90 1147
4795.55 1194
4796.20 1267
4796.86 1311
4797.51 1253
4798.16 1154
4798.81 1291
4799.47 1080
4800.12 1163
4800.78 1129
4801.43 1136
4802.08 1171
4802.74 1230
4803.39 1339
4804.04 1250
4804.70 1232
4805.35 1195
4806.00 1179
4806.66 1228
4807.31 1120
4807.97 1233
4808.62 1146
4809.27 1305
4809.93 1303
4810.58 1234
4811.24 1269
4811.89 1176
4812.54 1122
4813.20 1225
4813.85 1360
4814.51 1205
4815.16 1217
4815.82 1300
4816.47 1198
4817.13 1323
4817.78 1220
4818.44 1285
4819.09 1294
4819.74 1161
4820.40 1260
4821.05 1329
4821.71 1436
4822.36 1317
4823.02 1350
4823.67 1531
4824.33 1466
4824.98 1493
4825.64 1423
4826.29 1456
4826.95 1556
4827.60 1475
4828.26 1434
4828.92 1447
4829.57 1399
4830.23 1479
4830.88 1497
4831.54 1324
4832.19 1362
4832.85 1449
4833.50 1486
4834.16 1402
4834.82 1431
4835.47 1549
4836.13 1686
4836.78 1616
4837.44 1709
4838.10 1735
4838.75 1742
4839.41 1798
4840.06 1784
4840.72 1603
4841.38 1707
4842.03 1749
4842.69 1662
4843.34 1523
4844.00 1651
4844.66 1567
4845.31 1623
4845.97 1633
4846.63 1685
4847.28 1540
4847.94 1626
4848.60 1676
4849.25 1732
4849.91 1827
4850.57 1755
4851.22 1795
4851.88 1813
4852.54 1753
4853.20 1741
4853.85 1768
4854.51 1772
4855.17 1739
4855.82 1805
4856.48 1841
4857.14 1879
4857.80 2031
4858.45 1935
4859.11 2019
4859.77 2048
4860.43 2078
4861.08 1914
4861.74 1866
4862.40 1853
4863.06 1874
4863.71 2024
4864.37 1935
4865.03 1869
4865.69 1922
4866.34 2051
4867.00 1954
4867.66 1939
4868.32 1973
4868.98 1961
4869.63 1992
4870.29 1871
4870.95 1766
4871.61 1943
4872.27 1849
4872.93 1818
4873.58 1732
4874.24 1574
4874.90 1682
4875.56 1711
4876.22 1622
4876.88 1788
4877.54 1844
4878.19 1821
4878.85 1795
4879.51 1721
4880.17 1739
4880.83 1654
4881.49 1767
4882.15 1763
4882.81 1705
4883.47 1539
4884.13 1478
4884.78 1503
4885.44 1696
4886.10 1614
4886.76 1702
4887.42 1565
4888.08 1486
4888.74 1674
4889.40 1685
4890.06 1619
4890.72 1863
4891.38 1789
4892.04 1775
4892.70 1677
4893.36 1790
4894.02 1770
4894.68 1713
4895.34 1584
4896.00 1528
4896.66 1567
4897.32 1628
4897.98 1663
4898.64 1597
4899.30 1731
4899.96 1696
4900.62 1675
4901.28 1656
4901.94 1492
4902.60 1392
4903.26 1497
4903.92 1532
4904.58 1550
4905.24 1409
4905.90 1344
4906.56 1439
4907.22 1425
4907.88 1501
4908.54 1417
4909.20 1396
4909.87 1398
4910.53 1553
4911.19 1393
4911.85 1373
4912.51 1392
4913.17 1365
4913.83 1263
4914.49 1275
4915.15 1277
4915.81 1335
4916.48 1246
4917.14 1279
4917.80 1385
4918.46 1373
4919.12 1290
4919.78 1258
4920.44 1203
4921.11 1329
4921.77 1275
4922.43 1192
4923.09 1178
4923.75 1285
4924.41 1267
4925.08 1123
4925.74 1221
4926.40 1216
4927.06 1131
4927.72 1198
4928.39 1312
4929.05 1289
4929.71 1317
4930.37 1255
4931.04 1255
4931.70 1235
4932.36 1339
4933.02 1343
4933.69 1271
4934.35 1345
4935.01 1353
4935.67 1406
4936.34 1284
4937.00 1320
4937.66 1247
4938.32 1263
4938.99 1307
4939.65 1318
4940.31 1193
4940.98 1174
4941.64 1156
4942.30 1284
4942.96 1252
4943.63 1248
4944.29 1221
4944.95 1178
4945.62 1189
4946.28 1145
4946.94 1140
4947.61 1154
4948.27 1063
4948.93 1025
4949.60 1135
4950.26 1156
4950.92 1120
4951.59 1067
4952.25 1114
4952.92 1089
4953.58 1078
4954.24 1060
4954.91 1168
4955.57 1135
4956.24 1205
4956.90 1112
4957.56 1034
4958.23 1102
4958.89 1034
4959.56 1095
4960.22 1217
4960.88 1111
4961.55 1203
4962.21 1143
4962.88 1183
4963.54 1358
4964.21 1219
4964.87 1210
4965.54 1210
4966.20 1116
4966.86 1150
4967.53 1147
4968.19 1229
4968.86 1275
4969.52 1207
4970.19 1202
4970.85 1155
4971.52 1057
4972.18 1115
4972.85 1213
4973.51 1142
4974.18 1082
4974.84 1071
4975.51 1023
4976.17 1106
4976.84 1205
4977.51 1174
4978.17 1238
4978.84 1223
4979.50 1275
4980.17 1175
4980.83 1112
4981.50 1165
4982.16 1241
4982.83 1199
4983.50 1255
4984.16 1178
4984.83 1108
4985.49 1064
4986.16 1091
4986.83 1140
4987.49 1109
4988.16 1024
4988.82 1183
4989.49 1184
4990.16 1105
4990.82 1135
4991.49 1151
4992.16 1100
4992.82 1049
4993.49 1198
4994.16 1191
4994.82 1126
4995.49 1123
4996.15 1138
4996.82 1181
4997.49 1111
4998.16 1071
4998.82 1032
4999.49 1114
5000.16 1124
5000.82 985
5001.49 1054
5002.16 1105
5002.82 1058
5003.49 1101
5004.16 1032
5004.83 1074
5005.49 1143
5006.16 1151
5006.83 1100
5007.49 1203
5008.16 1062
5008.83 1094
5009.50 1018
5010.16 1072
5010.83 1075
5011.50 1120
5012.17 1121
5012.84 1012
5013.50 1012
5014.17 1074
5014.84 1095
5015.51 1154
5016.17 1054
5016.84 1044
5017.51 1175
5018.18 1129
5018.85 1205
5019.52 1274
5020.18 1246
5020.85 1184
5021.52 1341
5022.19 1352
5022.86 1343
5023.53 1513
5024.19 1526
5024.86 1450
5025.53 1447
5026.20 1401
5026.87 1247
5027.54 1185
5028.21 1258
5028.88 1153
5029.54 1045
5030.21 1159
5030.88 1178
5031.55 943
5032.22 1008
5032.89 1005
5033.56 1004
5034.23 1049
5034.90 1033
5035.57 1056
5036.24 1004
5036.90 964
5037.57 1002
5038.24 1054
5038.91 1002
5039.58 1061
5040.25 987
5040.92 941
5041.59 991
5042.26 1034
5042.93 1138
5043.60 1121
5044.27 954
5044.94 1130
5045.61 1174
5046.28 979
5046.95 873
5047.62 1067
5048.29 996
5048.96 1039
5049.63 1066
5050.30 1014
5050.97 1059
5051.64 1043
5052.31 1105
5052.98 1047
5053.65 1220
5054.32 1080
5054.99 1024
5055.66 941
5056.34 1038
5057.01 1080
5057.68 971
5058.35 1028
5059.02 1099
5059.69 1012
5060.36 1094
5061.03 1080
5061.70 1077
5062.37 1065
5063.04 1200
5063.72 1077
5064.39 1154
5065.06 1008
5065.73 1001
5066.40 1085
5067.07 1028
5067.74 1104
5068.42 1097
5069.09 942
5069.76 997
5070.43 1041
5071.10 988
5071.77 999
5072.44 1063
5073.12 1078
5073.79 1025
5074.46 988
5075.13 1061
5075.80 1107
5076.48 1136
5077.15 1206
5077.82 1195
5078.49 1199
5079.16 1156
5079.84 1104
5080.51 1297
5081.18 1244
5081.85 1101
5082.53 1082
5083.20 1148
5083.87 1142
5084.54 1134
5085.22 1067
5085.89 1085
5086.56 1106
5087.23 1031
5087.91 1035
5088.58 1076
5089.25 1148
5089.93 1134
5090.60 1198
5091.27 1209
5091.94 1257
5092.62 1133
5093.29 1117
5093.96 1161
5094.64 1206
5095.31 1130
5095.98 1092
5096.66 1138
5097.33 1083
5098.00 1103
5098.68 1076
5099.35 1191
5100.02 1137
5100.70 1116
5101.37 1208
5102.04 1113
5102.72 1185
5103.39 1160
5104.07 1119
5104.74 1245
5105.41 1168
5106.09 1196
5106.76 1240
5107.44 1135
5108.11 1135
5108.78 1181
5109.46 1223
5110.13 1103
5110.81 1097
5111.48 1029
5112.16 1183
5112.83 1026
5113.50 1035
5114.18 1031
5114.85 1103
5115.53 1174
5116.20 1087
5116.88 1066
5117.55 1146
5118.23 1222
5118.90 1217
5119.58 1186
5120.25 1303
5120.93 1224
5121.60 1171
5122.28 1168
5122.95 1258
5123.63 1183
5124.30 1163
5124.98 1265
5125.65 1177
5126.33 1083
5127.00 1220
5127.68 1138
5128.35 1182
5129.03 1176
5129.70 1144
5130.38 1187
5131.06 1103
5131.73 1183
5132.41 1163
5133.08 1162
5133.76 1175
5134.43 1157
5135.11 1209
5135.79 1102
5136.46 1108
5137.14 1099
5137.81 1165
5138.49 1165
5139.17 1118
5139.84 1084
5140.52 1132
5141.20 1223
5141.87 1088
5142.55 1165
5143.22 1095
5143.90 1100
5144.58 1143
5145.25 1112
5145.93 1036
5146.61 1030
5147.28 1063
5147.96 1044
5148.64 926
5149.31 958
5149.99 1038
5150.67 1022
5151.34 1034
5152.02 1107
5152.70 1014
5153.38 1136
5154.05 1067
5154.73 996
5155.41 1072
5156.08 1041
5156.76 1001
5157.44 960
5158.12 887
5158.79 931
5159.47 1012
5160.15 1044
5160.83 1030
5161.50 1147
5162.18 1004
5162.86 957
5163.54 1007
5164.22 1017
5164.89 997
5165.57 1094
5166.25 1072
5166.93 1101
5167.61 977
5168.28 1056
5168.96 1169
5169.64 1114
5170.32 1115
5171.00 1121
5171.67 1020
5172.35 1016
5173.03 1065
5173.71 1096
5174.39 1053
5175.07 1064
5175.74 1098
5176.42 1102
5177.10 1016
5177.78 984
5178.46 1065
5179.14 1113
5179.82 1092
5180.50 1021
5181.17 996
5181.85 987
5182.53 1015
5183.21 1000
5183.89 1032
5184.57 947
5185.25 995
5185.93 943
5186.61 1048
5187.29 1037
5187.97 969
5188.65 1025
5189.33 1024
5190.00 954
5190.68 1033
5191.36 1017
5192.04 955
5192.72 891
5193.40 1006
5194.08 1009
5194.76 974
5195.44 998
5196.12 1023
5196.80 999
5197.48 997
5198.16 998
5198.84 1000
5199.52 982
5200.20 961
5200.88 1055
5201.56 997
5202.24 935
5202.92 926
5203.60 1036
5204.28 1065
5204.96 1067
5205.65 1125
5206.33 1114
5207.01 1107
5207.69 1122
5208.37 1192
5209.05 1193
5209.73 1144
5210.41 1147
5211.09 1109
5211.77 1091
5212.45 1200
5213.13 1204
5213.82 1049
5214.50 1114
5215.18 1148
5215.86 1142
5216.54 1061
5217.22 1039
5217.90 1119
5218.58 1186
5219.27 1084
5219.95 1148
5220.63 1109
5221.31 1203
5221.99 1175
5222.67 1108
5223.35 1162
5224.04 1207
5224.72 1120
5225.40 1103
5226.08 1257
5226.76 1211
5227.45 1131
5228.13 1075
5228.81 934
5229.49 1007
5230.17 1123
5230.86 1053
5231.54 1163
5232.22 1219
5232.90 1145
5233.58 1115
5234.27 1094
5234.95 1052
5235.63 983
5236.31 1045
5237.00 1159
5237.68 1168
5238.36 1152
5239.05 1113
5239.73 1146
5240.41 1096
5241.09 1125
5241.78 1216
5242.46 1157
5243.14 1079
5243.83 1080
5244.51 1089
5245.19 1105
5245.87 1256
5246.56 1103
5247.24 1189
5247.92 1068
5248.61 1207
5249.29 1220
5249.97 1171
5250.66 1150
5251.34 1102
5252.03 1212
5252.71 1224
5253.39 1204
5254.08 1240
5254.76 1092
5255.44 1012
5256.13 1077
5256.81 1092
5257.50 1067
5258.18 986
5258.86 1133
5259.55 1158
5260.23 1091
5260.92 1239
5261.60 1195
5262.28 1220
5262.97 1172
5263.65 1160
5264.34 1106
5265.02 1074
5265.71 1102
5266.39 1104
5267.07 1121
5267.76 1060
5268.44 1089
5269.13 1118
5269.81 1087
5270.50 1152
5271.18 1127
5271.87 1092
5272.55 1041
5273.24 1174
5273.92 1131
5274.61 1057
5275.29 1073
5275.98 1056
5276.66 1130
5277.35 1044
5278.03 1114
5278.72 1170
5279.40 1133
5280.09 1206
5280.77 1304
5281.46 1290
5282.15 1358
5282.83 1377
5283.52 1458
5284.20 1330
5284.89 1293
5285.57 1150
5286.26 1205
5286.95 1210
5287.63 1213
5288.32 1164
5289.00 1175
5289.69 1160
5290.38 1051
5291.06 1040
5291.75 1115
5292.43 1013
5293.12 952
5293.81 1030
5294.49 1052
5295.18 1096
5295.87 1032
5296.55 1088
5297.24 1237
5297.92 1075
5298.61 1069
5299.30 1156
5299.98 1214
5300.67 1245
5301.36 1296
5302.04 1148
5302.73 1250
5303.42 1323
5304.11 1181
5304.79 1182
5305.48 1162
5306.17 1114
5306.85 1157
5307.54 1065
5308.23 1209
5308.92 1167
5309.60 1168
5310.29 1198
5310.98 1221
5311.66 1125
5312.35 1195
5313.04 1229
5313.73 1153
5314.41 1110
5315.10 1148
5315.79 1133
5316.48 1109
5317.17 1175
5317.85 1204
5318.54 1198
5319.23 1100
5319.92 1165
5320.61 1208
5321.29 1265
5321.98 1195
5322.67 1177
5323.36 1225
5324.05 1116
5324.73 1135
5325.42 1201
5326.11 1062
5326.80 1145
5327.49 1184
5328.18 1037
5328.87 1019
5329.55 1120
5330.24 1026
5330.93 1070
5331.62 1099
5332.31 1130
5333.00 1155
5333.69 1108
5334.38 1153
5335.06 1206
5335.75 1103
5336.44 1048
5337.13 1094
5337.82 1208
5338.51 1100
5339.20 1028
5339.89 1172
5340.58 1124
5341.27 1147
5341.96 1136
5342.65 1078
5343.33 1175
5344.02 1147
5344.71 1186
5345.40 1299
5346.09 1314
5346.78 1362
5347.47 1395
5348.16 1372
5348.85 1414
5349.54 1576
5350.23 1568
5350.92 1654
5351.61 1797
5352.30 1893
5352.99 1566
5353.68 1482
5354.37 1476
5355.06 1429
5355.75 1394
5356.44 1289
5357.13 1223
5357.82 1080
5358.51 1120
5359.21 1016
5359.90 1018
5360.59 995
5361.28 1086
5361.97 1056
5362.66 984
5363.35 1099
5364.04 1123
5364.73 1061
5365.42 1080
5366.11 1090
5366.80 1064
5367.49 1060
5368.19 1052
5368.88 1126
5369.57 1056
5370.26 1122
5370.95 1035
5371.64 993
5372.33 1007
5373.02 1006
5373.72 997
5374.41 912
5375.10 982
5375.79 1006
5376.48 1061
5377.17 1014
5377.87 1011
5378.56 975
5379.25 1017
5379.94 1049
5380.63 1039
5381.33 1044
5382.02 1031
5382.71 993
5383.40 962
5384.09 1042
5384.79 1093
5385.48 1022
5386.17 1063
5386.86 1214
5387.55 1129
5388.25 1212
5388.94 1122
5389.63 1183
5390.32 1187
5391.02 1215
5391.71 1271
5392.40 1219
5393.09 1156
5393.79 1108
5394.48 1067
5395.17 1138
5395.87 1115
5396.56 976
5397.25 1018
5397.95 983
5398.64 990
5399.33 960
5400.02 889
5400.72 958
5401.41 920
5402.10 1009
5402.80 1052
5403.49 1082
5404.18 984
5404.88 1073
5405.57 1132
5406.26 1051
5406.96 1061
5407.65 1032
5408.35 1109
5409.04 1075
5409.73 1019
5410.43 1011
5411.12 969
5411.81 961
5412.51 1017
5413.20 984
5413.90 969
5414.59 997
5415.28 929
5415.98 982
5416.67 1042
5417.37 1028
5418.06 1045
5418.76 989
5419.45 998
5420.14 991
5420.84 983
5421.53 1069
5422.23 1086
5422.92 1103
5423.62 1041
5424.31 1040
5425.01 1090
5425.70 990
5426.40 1073
5427.09 1044
5427.79 1009
5428.48 1077
5429.18 1038
5429.87 1059
5430.57 1000
5431.26 1066
5431.96 1137
5432.65 1041
5433.35 1045
5434.04 1098
5434.74 1138
5435.43 1141
5436.13 1136
5436.82 1172
5437.52 1172
5438.22 1164
5438.91 1163
5439.61 1126
5440.30 1115
5441.00 1128
5441.69 1001
5442.39 1023
5443.09 1072
5443.78 1033
5444.48 1146
5445.17 1256
5445.87 1192
5446.57 1259
5447.26 1403
5447.96 1328
5448.66 1239
5449.35 1173
5450.05 1271
5450.74 1254
5451.44 1182
5452.14 1172
5452.83 1082
5453.53 1217
5454.23 1184
5454.92 1128
5455.62 1102
5456.32 1134
5457.01 1077
5457.71 1085
5458.41 1133
5459.10 1172
5459.80 1098
5460.50 1049
5461.20 1289
5461.89 1315
5462.59 1295
5463.29 1262
5463.98 1307
5464.68 1318
5465.38 1284
5466.08 1282
5466.77 1258
5467.47 1215
5468.17 1223
5468.87 1354
5469.56 1333
5470.26 1288
5470.96 1309
5471.66 1288
5472.35 1385
5473.05 1357
5473.75 1270
5474.45 1405
5475.15 1343
5475.84 1267
5476.54 1339
5477.24 1408
5477.94 1414
5478.64 1578
5479.34 1690
5480.03 1720
5480.73 1752
5481.43 1726
5482.13 1829
5482.83 1806
5483.53 1801
5484.22 1654
5484.92 1614
5485.62 1489
5486.32 1525
5487.02 1387
5487.72 1511
5488.42 1486
5489.11 1404
5489.81 1518
5490.51 1477
5491.21 1498
5491.91 1545
5492.61 1599
5493.31 1525
5494.01 1580
5494.71 1638
5495.41 1660
5496.11 1591
5496.81 1764
5497.50 1900
5498.20 2004
5498.90 2185
5499.60 2324
5500.30 2503
5501.00 2524
5501.70 2821
5502.40 2926
5503.10 2699
5503.80 2438
5504.50 2197
5505.20 2076
5505.90 1850
5506.60 1739
5507.30 1618
5508.00 1648
5508.70 1532
5509.40 1535
5510.10 1558
5510.80 1438
5511.50 1382
5512.20 1526
5512.90 1422
5513.60 1513
5514.30 1438
5515.00 1355
5515.70 1358
5516.40 1515
5517.11 1387
5517.81 1411
5518.51 1513
5519.21 1402
5519.91 1469
5520.61 1509
5521.31 1342
5522.01 1541
5522.71 1506
5523.41 1384
5524.11 1418
5524.82 1267
5525.52 1391
5526.22 1316
5526.92 1210
5527.62 1330
5528.32 1321
5529.02 1210
5529.72 1302
5530.43 1160
5531.13 1253
5531.83 1189
5532.53 1120
5533.23 1200
5533.93 1268
5534.64 1210
5535.34 1261
5536.04 1177
5536.74 1145
5537.44 1150
5538.15 1187
5538.85 1184
5539.55 1245
5540.25 1264
5540.95 1204
5541.66 1245
5542.36 1135
5543.06 1083
5543.76 1170
5544.47 1125
5545.17 1028
5545.87 1204
5546.57 1196
5547.28 1142
5547.98 1103
5548.68 1114
5549.38 1189
5550.09 1306
5550.79 1105
5551.49 1127
5552.19 1266
5552.90 1163
5553.60 1156
5554.30 1123
5555.01 1102
5555.71 1090
5556.41 1175
5557.12 1162
5557.82 1163
5558.52 985
5559.23 1052
5559.93 1030
5560.63 1177
5561.34 1116
5562.04 1163
5562.74 1130
5563.45 1125
5564.15 1046
5564.85 1137
5565.56 1181
5566.26 1084
5566.96 1084
5567.67 1048
5568.37 1034
5569.08 1131
5569.78 1187
5570.48 1135
5571.19 1063
5571.89 1115
5572.60 1122
5573.30 1047
5574.01 1202
5574.71 1196
5575.41 1091
5576.12 1094
5576.82 1238
5577.53 1257
5578.23 1116
5578.94 1191
5579.64 1144
5580.35 1118
5581.05 1007
5581.76 1125
5582.46 1021
5583.16 1021
5583.87 1057
5584.57 1103
5585.28 1060
5585.98 1035
5586.69 1009
5587.39 1026
5588.10 1116
5588.81 1017
5589.51 1012
5590.22 958
5590.92 943
5591.63 931
5592.33 896
5593.04 867
5593.74 968
5594.45 1035
5595.15 993
5595.86 1014
5596.57 1042
5597.27 1019
5597.98 1064
5598.68 1038
5599.39 1044
5600.09 990
5600.80 1020
5601.51 1014
5602.21 928
5602.92 1093
5603.62 1134
5604.33 1086
5605.04 1091
5605.74 1077
5606.45 1077
5607.16 1006
5607.86 919
5608.57 1025
5609.27 1082
5609.98 1072
5610.69 952
5611.39 971
5612.10 989
5612.81 926
5613.51 1047
5614.22 1095
5614.93 1101
5615.64 1044
5616.34 946
5617.05 972
5617.76 1003
5618.46 966
5619.17 1016
5619.88 1034
5620.58 954
5621.29 967
5622.00 1033
5622.71 1002
5623.41 948
5624.12 961
5624.83 996
5625.54 1145
5626.24 1091
5626.95 1142
5627.66 1223
5628.37 1063
5629.07 1029
5629.78 1122
5630.49 1131
5631.20 1165
5631.91 1167
5632.61 1103
5633.32 1157
5634.03 1216
5634.74 1041
5635.45 985
5636.15 969
5636.86 1088
5637.57 1168
5638.28 1165
5638.99 1226
5639.70 1235
5640.40 1283
5641.11 1369
5641.82 1256
5642.53 1236
5643.24 1227
5643.95 1189
5644.66 1118
5645.36 1180
5646.07 1133
5646.78 1059
5647.49 1001
5648.20 986
5648.91 1069
5649.62 1017
5650.33 1115
5651.04 1055
5651.75 1033
5652.45 1127
5653.16 1004
5653.87 1109
5654.58 1118
5655.29 1198
5656.00 1232
5656.71 1230
5657.42 1209
5658.13 1243
5658.84 1225
5659.55 1243
5660.26 1139
5660.97 1141
5661.68 1235
5662.39 1145
5663.10 1044
5663.81 1053
5664.52 1099
5665.23 1183
5665.94 1166
5666.65 1078
5667.36 1056
5668.07 1177
5668.78 1229
5669.49 1131
5670.20 1158
5670.91 1238
5671.62 1190
5672.33 1156
5673.04 1148
5673.75 1114
5674.46 1052
5675.17 1166
5675.88 1137
5676.59 1109
5677.31 1116
5678.02 1175
5678.73 1174
5679.44 1022
5680.15 933
5680.86 1006
5681.57 1082
5682.28 1036
5682.99 1037
5683.70 1059
5684.42 1119
5685.13 1124
5685.84 1015
5686.55 1144
5687.26 1024
5687.97 977
5688.68 1009
5689.39 1139
5690.11 1091
5690.82 1085
5691.53 1057
5692.24 1080
5692.95 1003
5693.67 939
5694.38 1027
5695.09 1040
5695.80 1017
5696.51 1002
5697.22 971
5697.94 1005
5698.65 1018
5699.36 1021
5700.07 1048
5700.79 925
5701.50 953
5702.21 867
5702.92 910
5703.63 999
5704.35 1074
5705.06 1036
5705.77 1059
5706.48 1067
5707.20 1012
5707.91 958
5708.62 1034
5709.34 980
5710.05 1012
5710.76 951
5711.47 1083
5712.19 1042
5712.90 963
5713.61 934
5714.33 1036
5715.04 984
5715.75 916
5716.47 1000
5717.18 1036
5717.89 991
5718.61 989
5719.32 1016
5720.03 1022
5720.75 911
5721.46 997
5722.17 1092
5722.89 1151
5723.60 1215
5724.31 1169
5725.03 1200
5725.74 1233
5726.46 1439
5727.17 1503
5727.88 1470
5728.60 1594
5729.31 1610
5730.03 1558
5730.74 1559
5731.45 1495
5732.17 1362
5732.88 1307
5733.60 1265
5734.31 1361
5735.03 1184
5735.74 1170
5736.45 1076
5737.17 1115
5737.88 1086
5738.60 1106
5739.31 1068
5740.03 994
5740.74 1027
5741.46 1091
5742.17 1034
5742.89 1044
5743.60 1091
5744.32 1085
5745.03 1042
5745.75 1079
5746.46 1057
5747.18 1070
5747.89 1051
5748.61 1076
5749.32 1125
5750.04 1091
5750.75 1024
5751.47 1093
5752.18 1143
5752.90 1226
5753.62 1323
5754.33 1232
5755.05 1304
5755.76 1320
5756.48 1331
5757.19 1151
5757.91 1154
5758.63 1177
5759.34 1152
5760.06 1034
5760.77 1051
5761.49 1076
5762.21 1124
5762.92 1039
5763.64 1082
5764.35 1096
5765.07 1113
5765.79 1279
5766.50 1244
5767.22 1202
5767.94 1186
5768.65 1176
5769.37 1234
5770.08 1240
5770.80 1145
5771.52 1125
5772.23 1089
5772.95 1097
5773.67 1082
5774.39 1085
5775.10 1159
5775.82 1112
5776.54 1120
5777.25 1195
5777.97 1137
5778.69 1134
5779.40 1151
5780.12 1119
5780.84 1216
5781.56 1271
5782.27 1173
5782.99 1104
5783.71 1054
5784.43 1101
5785.14 1243
5785.86 1189
5786.58 1070
5787.30 1190
5788.01 1283
5788.73 1256
5789.45 1245
5790.17 1252
5790.88 1335
5791.60 1398
5792.32 1328
5793.04 1225
5793.76 1386
5794.47 1420
5795.19 1415
5795.91 1462
5796.63 1475
5797.35 1785
5798.07 1919
5798.78 2248
5799.50 2595
5800.22 2823
5800.94 2691
5801.66 2714
5802.38 2711
5803.10 2513
5803.81 2292
5804.53 2018
5805.25 1804
5805.97 1738
5806.69 1569
5807.41 1589
5808.13 1627
5808.85 1512
5809.56 1432
5810.28 1403
5811.00 1501
5811.72 1500
5812.44 1407
5813.16 1368
5813.88 1416
5814.60 1420
5815.32 1375
5816.04 1425
5816.76 1413
5817.48 1387
5818.20 1398
5818.92 1416
5819.64 1495
5820.36 1440
5821.08 1476
5821.80 1486
5822.51 1400
5823.23 1286
5823.95 1383
5824.67 1232
5825.39 1204
5826.11 1233
5826.83 1105
5827.55 1095
5828.28 1118
5829.00 1215
5829.72 1172
5830.44 1184
5831.16 1077
5831.88 1157
5832.60 1200
5833.32 1217
5834.04 1192
5834.76 1196
5835.48 1214
5836.20 1191
5836.92 1230
5837.64 1219
5838.36 1256
5839.08 1222
5839.80 1284
5840.53 1201
5841.25 1248
5841.97 1217
5842.69 1107
5843.41 1248
5844.13 1179
5844.85 1160
5845.57 1087
5846.29 1096
5847.02 1119
5847.74 1076
5848.46 1099
5849.18 1160
5849.90 1167
5850.62 1246
5851.34 1131
5852.07 1054
5852.79 968
5853.51 1018
5854.23 1119
5854.95 1063
5855.68 1069
5856.40 1120
5857.12 1182
5857.84 1100
5858.56 1145
5859.29 1041
5860.01 1044
5860.73 1035
5861.45 1046
5862.17 1110
5862.90 992
5863.62 1112
5864.34 1129
5865.06 1066
5865.79 1023
5866.51 986
5867.23 1119
5867.95 1160
5868.68 1193
5869.40 1147
5870.12 1168
5870.84 1106
5871.57 1080
5872.29 1144
5873.01 1037
5873.74 1140
5874.46 1073
5875.18 1018
5875.91 966
5876.63 986
5877.35 1173
5878.08 1159
5878.80 1021
5879.52 1057
5880.25 1151
5880.97 1164
5881.69 1123
5882.42 1083
5883.14 1202
5883.86 1104
5884.59 1141
5885.31 1147
5886.03 1236
5886.76 1214
5887.48 1174
5888.21 1130
5888.93 1029
5889.65 1046
5890.38 1118
5891.10 1128
5891.83 1047
5892.55 1033
5893.27 1085
5894.00 1116
5894.72 1074
5895.45 1034
5896.17 1082
5896.90 1094
5897.62 1145
5898.35 1047
5899.07 1129
5899.79 1127
5900.52 1044
5901.24 1063
5901.97 1144
5902.69 1104
5903.42 1164
5904.14 1100
5904.87 1043
5905.59 956
5906.32 979
5907.04 1122
5907.77 1123
5908.49 1084
5909.22 1066
5909.94 1149
5910.67 1139
5911.39 1179
5912.12 1157
5912.84 1135
5913.57 1203
5914.30 1220
5915.02 1203
5915.75 1162
5916.47 1105
5917.20 1250
5917.92 1233
5918.65 1220
5919.38 1187
5920.10 1131
5920.83 1210
5921.55 1181
5922.28 1180
5923.01 1255
5923.73 1165
5924.46 1185
5925.18 1091
5925.91 1145
5926.64 1212
5927.36 1190
5928.09 1270
5928.81 1268
5929.54 1204
5930.27 1214
5930.99 1200
5931.72 1292
5932.45 1232
5933.17 1218
5933.90 1282
5934.63 1267
5935.35 1310
5936.08 1342
5936.81 1247
5937.53 1292
5938.26 1274
5938.99 1298
5939.72 1405
5940.44 1304
5941.17 1487
5941.90 1457
5942.62 1467
5943.35 1425
5944.08 1466
5944.81 1492
5945.53 1426
5946.26 1415
5946.99 1452
5947.72 1513
5948.44 1551
5949.17 1598
5949.90 1665
5950.63 1771
5951.35 1791
5952.08 1832
5952.81 1886
5953.54 1809
5954.27 1863
5954.99 1870
5955.72 1910
5956.45 1846
5957.18 1895
5957.91 1848
5958.64 1778
5959.36 1779
5960.09 1805
5960.82 1927
5961.55 1865
5962.28 1948
5963.01 1936
5963.73 2046
5964.46 2094
5965.19 2331
5965.92 2538
5966.65 2562
5967.38 2798
5968.11 3017
5968.83 3050
5969.56 2796
5970.29 2699
5971.02 2514
5971.75 2379
5972.48 2236
5973.21 2077
5973.94 2115
5974.67 2099
5975.40 2147
5976.13 2169
5976.86 2100
5977.58 2091
5978.31 2098
5979.04 2254
5979.77 2366
5980.50 2520
5981.23 2299
5981.96 2274
5982.69 2387
5983.42 2395
5984.15 2338
5984.88 2434
5985.61 2369
5986.34 2446
5987.07 2631
5987.80 2736
5988.53 2506
5989.26 2371
5989.99 2352
5990.72 2493
5991.45 2475
5992.18 2371
5992.91 2303
5993.64 2382
5994.37 2429
5995.10 2607
5995.83 2486
5996.56 2571
5997.29 2546
5998.03 2703
5998.76 2707
5999.49 2467
6000.22 2586
6000.95 2689
6001.68 2533
6002.41 2485
6003.14 2501
6003.87 2481
6004.60 2476
6005.33 2491
6006.07 2631
6006.80 2575
6007.53 2867
6008.26 3114
6008.99 3192
6009.72 3664
6010.45 4134
6011.18 4523
6011.92 5268
6012.65 5871
6013.38 6270
6014.11 6786
6014.84 6812
6015.57 6446
6016.31 6052
6017.04 5581
6017.77 5087
6018.50 4592
6019.23 4012
6019.96 3603
6020.70 3217
6021.43 2944
6022.16 2839
6022.89 2712
6023.63 2581
6024.36 2455
6025.09 2379
6025.82 2233
6026.55 2252
6027.29 2274
6028.02 2208
6028.75 2165
6029.48 2105
6030.22 2251
6030.95 2228
6031.68 2241
6032.42 2088
6033.15 2088
6033.88 1994
6034.61 1963
6035.35 1947
6036.08 2003
6036.81 2068
6037.55 2037
6038.28 2213
6039.01 2223
6039.74 2099
6040.48 2093
6041.21 2185
6041.94 2187
6042.68 2103
6043.41 2130
6044.14 2186
6044.88 2295
6045.61 2248
6046.35 2307
6047.08 2223
6047.81 2386
6048.55 2456
6049.28 2566
6050.01 2638
6050.75 2746
6051.48 2969
6052.22 3127
6052.95 3409
6053.68 3383
6054.42 3193
6055.15 3051
6055.89 3050
6056.62 2848
6057.35 2773
6058.09 2397
6058.82 2416
6059.56 2340
6060.29 2314
6061.03 2118
6061.76 2265
6062.50 2427
6063.23 2371
6063.96 2181
6064.70 2259
6065.43 2224
6066.17 2085
6066.90 2119
6067.64 2069
6068.37 2120
6069.11 2064
6069.84 1962
6070.58 1982
6071.31 2051
6072.05 2127
6072.78 2156
6073.52 2066
6074.25 2000
6074.99 1834
6075.72 1936
6076.46 1994
6077.20 1929
6077.93 1853
6078.67 1951
6079.40 1932
6080.14 1979
6080.87 1862
6081.61 1861
6082.35 1958
6083.08 1902
6083.82 1967
6084.55 1877
6085.29 1799
6086.02 1778
6086.76 1911
6087.50 1869
6088.23 1924
6088.97 1930
6089.71 1797
6090.44 1982
6091.18 1918
6091.91 1976
6092.65 1964
6093.39 1889
6094.12 1856
6094.86 1764
6095.60 1808
6096.33 1853
6097.07 1874
6097.81 1815
6098.54 1710
6099.28 1772
6100.02 1695
6100.75 1742
6101.49 1636
6102.23 1621
6102.96 1600
6103.70 1662
6104.44 1574
6105.18 1589
6105.91 1578
6106.65 1571
6107.39 1790
6108.12 1743
6108.86 1726
6109.60 1621
6110.34 1641
6111.07 1705
6111.81 1783
6112.55 1676
6113.29 1712
6114.03 1638
6114.76 1689
6115.50 1665
6116.24 1647
6116.98 1668
6117.71 1660
6118.45 1580
6119.19 1714
6119.93 1615
6120.67 1687
6121.40 1693
6122.14 1767
6122.88 1772
6123.62 1732
6124.36 1799
6125.10 1849
6125.83 1704
6126.57 1676
6127.31 1695
6128.05 1763
6128.79 1785
6129.53 1753
6130.27 1885
6131.00 1824
6131.74 1862
6132.48 1812
6133.22 1779
6133.96 1741
6134.70 1776
6135.44 1687
6136.18 1668
6136.92 1821
6137.65 1798
6138.39 1772
6139.13 1794
6139.87 1794
6140.61 1743
6141.35 1773
6142.09 1884
6142.83 1886
6143.57 1855
6144.31 1720
6145.05 1723
6145.79 1686
6146.53 1742
6147.27 1682
6148.01 1644
6148.75 1783
6149.49 1767
6150.23 1849
6150.97 1811
6151.71 1853
6152.45 1828
6153.19 1806
6153.93 1759
6154.67 1900
6155.41 1926
6156.15 1881
6156.89 1892
6157.63 2001
6158.37 1958
6159.11 1826
6159.85 1926
6160.59 1915
6161.33 1972
6162.07 2121
6162.81 2106
6163.55 2144
6164.29 2231
6165.03 2168
6165.77 2252
6166.51 2408
6167.26 2518
6168.00 2492
6168.74 2602
6169.48 2544
6170.22 2639
6170.96 2562
6171.70 2432
6172.44 2404
6173.18 2352
6173.93 2302
6174.67 2317
6175.41 2298
6176.15 2280
6176.89 2423
6177.63 2306
6178.37 2227
6179.12 2288
6179.86 2296
6180.60 2352
6181.34 2270
6182.08 2249
6182.82 2313
6183.57 2413
6184.31 2456
6185.05 2456
6185.79 2598
6186.53 2539
6187.28 2560
6188.02 2447
6188.76 2465
6189.50 2487
6190.25 2446
6190.99 2556
6191.73 2708
6192.47 2852
6193.21 2834
6193.96 2955
6194.70 2850
6195.44 2945
6196.19 3066
6196.93 3035
6197.67 2984
6198.41 2949
6199.16 2970
6199.90 2930
6200.64 3153
6201.38 3065
6202.13 3287
6202.87 3232
6203.61 3397
6204.36 3748
6205.10 4747
6205.84 5544
6206.59 6481
6207.33 7833
6208.07 9314
6208.82 10564
6209.56 11512
6210.30 11768
6211.05 11590
6211.79 10991
6212.53 10032
6213.28 8803
6214.02 7511
6214.77 6428
6215.51 5489
6216.25 4523
6217.00 3938
6217.74 3512
6218.48 3261
6219.23 3069
6219.97 2881
6220.72 2784
6221.46 2713
6222.21 2689
6222.95 2587
6223.69 2643
6224.44 2672
6225.18 2641
6225.93 2639
6226.67 2553
6227.42 2484
6228.16 2381
6228.91 2278
6229.65 2265
6230.39 2179
6231.14 2083
6231.88 2160
6232.63 2120
6233.37 2176
6234.12 2131
6234.86 2097
6235.61 2015
6236.35 2079
6237.10 2228
6237.84 2322
6238.59 2229
6239.33 2148
6240.08 2122
6240.82 2181
6241.57 2358
6242.32 2349
6243.06 2254
6243.81 2440
6244.55 2719
6245.30 3066
6246.04 3059
6246.79 3243
6247.53 3527
6248.28 3569
6249.03 3538
6249.77 3623
6250.52 3393
6251.26 3154
6252.01 3099
6252.76 2850
6253.50 2600
6254.25 2475
6254.99 2410
6255.74 2241
6256.49 2338
6257.23 2268
6257.98 2262
6258.73 2201
6259.47 2194
6260.22 2219
6260.97 2266
6261.71 2235
6262.46 2301
6263.21 2187
6263.95 2276
6264.70 2301
6265.45 2237
6266.19 2176
6266.94 2197
6267.69 2239
6268.43 2222
6269.18 2231
6269.93 2219
6270.67 2275
6271.42 2251
6272.17 2215
6272.92 2054
6273.66 2221
6274.41 2049
6275.16 2180
6275.91 2167
6276.65 2340
6277.40 2191
6278.15 2239
6278.90 2313
6279.64 2129
6280.39 2060
6281.14 2056
6281.89 2105
6282.63 2233
6283.38 2175
6284.13 2066
6284.88 2165
6285.63 2269
6286.37 2275
6287.12 2295
6287.87 2278
6288.62 2259
6289.37 2057
6290.11 2104
6290.86 1974
6291.61 1909
6292.36 1787
6293.11 1908
6293.86 1950
6294.60 1944
6295.35 1826
6296.10 1803
6296.85 1777
6297.60 1781
6298.35 1778
6299.10 1644
6299.85 1721
6300.59 1833
6301.34 1859
6302.09 1835
6302.84 1815
6303.59 1860
6304.34 1801
6305.09 1780
6305.84 1795
6306.59 1809
6307.34 1764
6308.09 1747
6308.84 1753
6309.58 1816
6310.33 1708
6311.08 1725
6311.83 1777
6312.58 1814
6313.33 1845
6314.08 1727
6314.83 1793
6315.58 1807
6316.33 1710
6317.08 1690
6317.83 1688
6318.58 1686
6319.33 1687
6320.08 1701
6320.83 1614
6321.58 1674
6322.33 1569
6323.08 1640
6323.83 1651
6324.58 1578
6325.33 1539
6326.08 1475
6326.83 1687
6327.58 1594
6328.33 1631
6329.09 1630
6329.84 1639
6330.59 1583
6331.34 1547
6332.09 1477
6332.84 1670
6333.59 1569
6334.34 1496
6335.09 1551
6335.84 1611
6336.59 1580
6337.34 1665
6338.10 1727
6338.85 1624
6339.60 1643
6340.35 1561
6341.10 1671
6341.85 1731
6342.60 1740
6343.36 1650
6344.11 1626
6344.86 1718
6345.61 1702
6346.36 1733
6347.11 1762
6347.86 1685
6348.62 1773
6349.37 1861
6350.12 1817
6350.87 1988
6351.62 1974
6352.38 1959
6353.13 2379
6353.88 2323
6354.63 2185
6355.38 2125
6356.14 2060
6356.89 2038
6357.64 2078
6358.39 1849
6359.15 1801
6359.90 1763
6360.65 1840
6361.40 1881
6362.16 1746
6362.91 1751
6363.66 1880
6364.41 1834
6365.17 1805
6365.92 1820
6366.67 1740
6367.42 1729
6368.18 1802
6368.93 1903
6369.68 1735
6370.44 1801
6371.19 1756
6371.94 1705
6372.70 1746
6373.45 1736
6374.20 1737
6374.96 1683
6375.71 1743
6376.46 1665
6377.22 1667
6377.97 1684
6378.72 1656
6379.48 1652
6380.23 1578
6380.98 1618
6381.74 1662
6382.49 1666
6383.24 1732
6384.00 1678
6384.75 1619
6385.51 1650
6386.26 1645
6387.01 1596
6387.77 1601
6388.52 1605
6389.28 1599
6390.03 1556
6390.79 1573
6391.54 1523
6392.29 1566
6393.05 1570
6393.80 1557
6394.56 1464
6395.31 1536
6396.07 1542
6396.82 1561
6397.58 1624
6398.33 1484
6399.08 1406
6399.84 1377
6400.59 1390
6401.35 1370
6402.10 1453
6402.86 1396
6403.61 1437
6404.37 1412
6405.12 1602
6405.88 1551
6406.63 1587
6407.39 1530
6408.15 1512
6408.90 1586
6409.66 1643
6410.41 1617
6411.17 1555
6411.92 1539
6412.68 1509
6413.43 1562
6414.19 1510
6414.94 1583
6415.70 1583
6416.46 1544
6417.21 1558
6417.97 1506
6418.72 1454
6419.48 1371
6420.24 1478
6420.99 1514
6421.75 1551
6422.50 1475
6423.26 1534
6424.02 1360
6424.77 1444
6425.53 1447
6426.28 1428
6427.04 1412
6427.80 1379
6428.55 1362
6429.31 1558
6430.07 1457
6430.82 1430
6431.58 1432
6432.34 1533
6433.09 1532
6433.85 1496
6434.61 1472
6435.36 1524
6436.12 1579
6436.88 1556
6437.64 1575
6438.39 1557
6439.15 1480
6439.91 1543
6440.66 1455
6441.42 1382
6442.18 1521
6442.94 1567
6443.69 1592
6444.45 1500
6445.21 1502
6445.97 1456
6446.72 1532
6447.48 1551
6448.24 1459
6449.00 1487
6449.75 1457
6450.51 1548
6451.27 1454
6452.03 1364
6452.79 1512
6453.54 1531
6454.30 1473
6455.06 1479
6455.82 1567
6456.58 1435
6457.33 1457
6458.09 1480
6458.85 1605
6459.61 1548
6460.37 1360
6461.12 1466
6461.88 1528
6462.64 1523
6463.40 1495
6464.16 1514
6464.92 1488
6465.68 1598
6466.44 1535
6467.19 1548
6467.95 1544
6468.71 1450
6469.47 1526
6470.23 1528
6470.99 1536
6471.75 1614
6472.51 1632
6473.27 1683
6474.02 1655
6474.78 1736
6475.54 1744
6476.30 1640
6477.06 1737
6477.82 1742
6478.58 1780
6479.34 1723
6480.10 1834
6480.86 1863
6481.62 1822
6482.38 1809
6483.14 1757
6483.90 1892
6484.66 1785
6485.42 1733
6486.18 1872
6486.94 1865
6487.70 1968
6488.46 2003
6489.22 2063
6489.98 1953
6490.74 2041
6491.50 2148
6492.26 2023
6493.02 2102
6493.78 2238
6494.54 2161
6495.30 2201
6496.06 2236
6496.82 2268
6497.58 2301
6498.34 2251
6499.10 2223
6499.86 2292
6500.62 2354
6501.38 2351
6502.14 2255
6502.91 2209
6503.67 2321
6504.43 2311
6505.19 2378
6505.95 2453
6506.71 2461
6507.47 2530
6508.23 2543
6508.99 2640
6509.76 2583
6510.52 2732
6511.28 2728
6512.04 2759
6512.80 2782
6513.56 2597
6514.32 2606
6515.09 2681
6515.85 2738
6516.61 2840
6517.37 2848
6518.13 2689
6518.89 2785
6519.66 2949
6520.42 2898
6521.18 3097
6521.94 3239
6522.70 3206
6523.47 3365
6524.23 3423
6524.99 3852
6525.75 4178
6526.51 4603
6527.28 4719
6528.04 4873
6528.80 4734
6529.56 4838
6530.33 4811
6531.09 4728
6531.85 4823
6532.61 4935
6533.38 5551
6534.14 6233
6534.90 7231
6535.66 8389
6536.43 9497
6537.19 9973
6537.95 10004
6538.72 9500
6539.48 8683
6540.24 7706
6541.01 6795
6541.77 5828
6542.53 5039
6543.29 4350
6544.06 3887
6544.82 3514
6545.58 3147
6546.35 2974
6547.11 2858
6547.87 2601
6548.64 2671
6549.40 2717
6550.17 2701
6550.93 2644
6551.69 2732
6552.46 2732
6553.22 2646
6553.98 2562
6554.75 2545
6555.51 2423
6556.28 2245
6557.04 2299
6557.80 2428
6558.57 2320
6559.33 2528
6560.10 2506
6560.86 2596
6561.63 2742
6562.39 2633
6563.15 2670
6563.92 2794
6564.68 2863
6565.45 3010
6566.21 2997
6566.98 2975
6567.74 3081
6568.51 3065
6569.27 2895
6570.04 2837
6570.80 2936
6571.57 3166
6572.33 3296
6573.09 3308
6573.86 3353
6574.63 3725
6575.39 3793
6576.16 3956
6576.92 3808
6577.69 3915
6578.45 3719
6579.22 3716
6579.98 3842
6580.75 3871
6581.51 3634
6582.28 3529
6583.04 3463
6583.81 3308
6584.57 3240
6585.34 3002
6586.11 3016
6586.87 2955
6587.64 2906
6588.40 2886
6589.17 2987
6589.94 3107
6590.70 3191
6591.47 3281
6592.23 3533
6593.00 3659
6593.77 3968
6594.53 4120
6595.30 4346
6596.06 4495
6596.83 4245
6597.60 4021
6598.36 3794
6599.13 3609
6599.90 3325
6600.66 3223
6601.43 2985
6602.20 2833
6602.96 2820
6603.73 2807
6604.50 2648
6605.26 2608
6606.03 2706
6606.80 2662
6607.56 2706
6608.33 2729
6609.10 2712
6609.87 2605
6610.63 2722
6611.40 2780
6612.17 2683
6612.93 2709
6613.70 2747
6614.47 2645
6615.24 2585
6616.00 2474
6616.77 2485
6617.54 2418
6618.31 2567
6619.07 2408
6619.84 2359
6620.61 2436
6621.38 2409
6622.15 2299
6622.91 2220
6623.68 2317
6624.45 2396
6625.22 2323
6625.99 2253
6626.75 2332
6627.52 2209
6628.29 2180
6629.06 2221
6629.83 2361
6630.59 2412
6631.36 2455
6632.13 2534
6632.90 2611
6633.67 2707
6634.44 2907
6635.21 2909
6635.97 2861
6636.74 2848
6637.51 2751
6638.28 2600
6639.05 2429
6639.82 2254
6640.59 2411
6641.36 2242
6642.12 2230
6642.89 2145
6643.66 2205
6644.43 2194
6645.20 2153
6645.97 2177
6646.74 2229
6647.51 2215
6648.28 2202
6649.05 2231
6649.82 2219
6650.59 2211
6651.36 2283
6652.13 2215
6652.89 2170
6653.66 2238
6654.43 2159
6655.20 2136
6655.97 2138
6656.74 2184
6657.51 2007
6658.28 2109
6659.05 2134
6659.82 2084
6660.59 1998
6661.36 1936
6662.13 1869
6662.90 1963
6663.67 1971
6664.44 1919
6665.21 1922
6665.98 1874
6666.76 1906
6667.53 1952
6668.30 2118
6669.07 2070
6669.84 1909
6670.61 2034
6671.38 2062
6672.15 2130
6672.92 2166
6673.69 2201
6674.46 2178
6675.23 2187
6676.00 2144
6676.77 2124
6677.55 2099
6678.32 2077
6679.09 2131
6679.86 2090
6680.63 2227
6681.40 2179
6682.17 2105
6682.94 2342
6683.72 2432
6684.49 2584
6685.26 2530
6686.03 2741
6686.80 2794
6687.57 2700
6688.34 2511
6689.12 2350
6689.89 2183
6690.66 2172
6691.43 2142
6692.20 2030
6692.98 2030
6693.75 1978
6694.52 1972
6695.29 1982
6696.06 1847
6696.84 1815
6697.61 1857
6698.38 1873
6699.15 1761
6699.92 1851
6700.70 1955
6701.47 2009
6702.24 1935
6703.01 2000
6703.79 1882
6704.56 1847
6705.33 1835
6706.11 1901
6706.88 2039
6707.65 1954
6708.42 1924
6709.20 1974
6709.97 1908
6710.74 1896
6711.52 1718
6712.29 1805
6713.06 1879
6713.83 1871
6714.61 1865
6715.38 1767
6716.15 1739
6716.93 1850
6717.70 1814
6718.47 1707
6719.25 1604
6720.02 1667
6720.79 1604
6721.57 1678
6722.34 1828
6723.12 1784
6723.89 1749
6724.66 1810
6725.44 1748
6726.21 1774
6726.98 1696
6727.76 1773
6728.53 1808
6729.31 1642
6730.08 1670
6730.85 1763
6731.63 1847
6732.40 1709
6733.18 1809
6733.95 1836
6734.73 1840
6735.50 1772
6736.27 1708
6737.05 1769
6737.82 1772
6738.60 1819
6739.37 1758
6740.15 1799
6740.92 1743
6741.70 1764
6742.47 1764
6743.25 1896
6744.02 1771
6744.80 1806
6745.57 1831
6746.35 1773
6747.12 1880
6747.90 1955
6748.67 1941
6749.45 1967
6750.22 2035
6751.00 2242
6751.77 2329
6752.55 2288
6753.32 2438
6754.10 2376
6754.87 2290
6755.65 2261
6756.43 2013
6757.20 1959
6757.98 1954
6758.75 1830
6759.53 1854
6760.30 1850
6761.08 1738
6761.86 1781
6762.63 1887
6763.41 1838
6764.18 1774
6764.96 1740
6765.74 1722
6766.51 1772
6767.29 1634
6768.06 1733
6768.84 1628
6769.62 1692
6770.39 1746
6771.17 1770
6771.95 1693
6772.72 1693
6773.50 1739
6774.28 1739
6775.05 1619
6775.83 1688
6776.61 1623
6777.38 1608
6778.16 1700
6778.94 1632
6779.71 1613
6780.49 1599
6781.27 1737
6782.05 1643
6782.82 1655
6783.60 1662
6784.38 1589
6785.15 1585
6785.93 1651
6786.71 1733
6787.49 1647
6788.26 1643
6789.04 1602
6789.82 1650
6790.60 1539
6791.37 1527
6792.15 1610
6792.93 1526
6793.71 1512
6794.48 1582
6795.26 1529
6796.04 1488
6796.82 1564
6797.60 1609
6798.37 1510
6799.15 1595
6799.93 1701
6800.71 1669
6801.49 1675
6802.26 1587
6803.04 1685
6803.82 1804
6804.60 1812
6805.38 1642
6806.16 1709
6806.93 1695
6807.71 1644
6808.49 1650
6809.27 1613
6810.05 1512
6810.83 1641
6811.61 1646
6812.39 1634
6813.16 1595
6813.94 1548
6814.72 1605
6815.50 1627
6816.28 1579
6817.06 1531
6817.84 1564
6818.62 1587
6819.40 1541
6820.18 1499
6820.96 1543
6821.73 1593
6822.51 1553
6823.29 1584
6824.07 1698
6824.85 1578
6825.63 1609
6826.41 1506
6827.19 1583
6827.97 1708
6828.75 1561
6829.53 1540
6830.31 1465
6831.09 1561
6831.87 1574
6832.65 1542
6833.43 1561
6834.21 1513
6834.99 1611
6835.77 1586
6836.55 1489
6837.33 1507
6838.11 1494
6838.89 1611
6839.67 1522
6840.45 1567
6841.23 1531
6842.01 1508
6842.79 1511
6843.57 1566
6844.35 1522
6845.14 1586
6845.92 1642
6846.70 1616
6847.48 1667
6848.26 1834
6849.04 1987
6849.82 2194
6850.60 2326
6851.38 2380
6852.16 2363
6852.94 2369
6853.73 2292
6854.51 2261
6855.29 2102
6856.07 2084
6856.85 1854
6857.63 1740
6858.41 1643
6859.20 1643
6859.98 1577
6860.76 1543
6861.54 1512
6862.32 1703
6863.10 1707
6863.89 1656
6864.67 1627
6865.45 1640
6866.23 1689
6867.01 1693
6867.79 1691
6868.58 1704
6869.36 1633
6870.14 1764
6870.92 1749
6871.71 1672
6872.49 1573
6873.27 1599
6874.05 1625
6874.83 1760
6875.62 1624
6876.40 1647
6877.18 1693
6877.96 1806
6878.75 1802
6879.53 1766
6880.31 1809
6881.10 1846
6881.88 1713
6882.66 1841
6883.44 1956
6884.23 1961
6885.01 1964
6885.79 2256
6886.58 2482
6887.36 2755
6888.14 3021
6888.92 2945
6889.71 2860
6890.49 2794
6891.27 2704
6892.06 2532
6892.84 2268
6893.62 2068
6894.41 1972
6895.19 1897
6895.98 1914
6896.76 1931
6897.54 1923
6898.33 1951
6899.11 1887
6899.89 1906
6900.68 2007
6901.46 2082
6902.25 1880
6903.03 1955
6903.81 2010
6904.60 2189
6905.38 2054
6906.17 2047
6906.95 2045
6907.73 2268
6908.52 2214
6909.30 2100
6910.09 2019
6910.87 1904
6911.66 1859
6912.44 1946
6913.23 1881
6914.01 1856
6914.79 1893
6915.58 1848
6916.36 1771
6917.15 1749
6917.93 1832
6918.72 1811
6919.50 1908
6920.29 1831
6921.07 1755
6921.86 1786
6922.64 1858
6923.43 1797
6924.21 1871
6925.00 1978
6925.78 1967
6926.57 1937
6927.36 1944
6928.14 1924
6928.93 1894
6929.71 1883
6930.50 1984
6931.28 2046
6932.07 2036
6932.85 2107
6933.64 2075
6934.43 2180
6935.21 2146
6936.00 2173
6936.78 2114
6937.57 2060
6938.36 2003
6939.14 2001
6939.93 2090
6940.71 2042
6941.50 2151
6942.29 2277
6943.07 2209
6943.86 2192
6944.64 2339
6945.43 2446
6946.22 2443
6947.00 2456
6947.79 2584
6948.58 2512
6949.36 2318
6950.15 2387
6950.94 2453
6951.72 2363
6952.51 2353
6953.30 2369
6954.08 2334
6954.87 2393
6955.66 2362
6956.45 2450
6957.23 2402
6958.02 2429
6958.81 2377
6959.59 2399
6960.38 2469
6961.17 2484
6961.96 2551
6962.74 2490
6963.53 2432
6964.32 2490
6965.11 2550
6965.89 2545
6966.68 2581
6967.47 2674
6968.26 2761
6969.04 2726
6969.83 2724
6970.62 2677
6971.41 2803
6972.20 2655
6972.98 2705
6973.77 2744
6974.56 2745
6975.35 2926
6976.14 3169
6976.92 3067
6977.71 2980
6978.50 3159
6979.29 3262
6980.08 3463
6980.87 3615
6981.65 3769
6982.44 4328
6983.23 4902
6984.02 5723
6984.81 6359
6985.60 6985
6986.39 7117
6987.17 7122
6987.96 6866
6988.75 6369
6989.54 5787
6990.33 5262
6991.12 4686
6991.91 4148
6992.70 3896
6993.49 3552
6994.28 3465
6995.06 3574
6995.85 3718
6996.64 3996
6997.43 4578
6998.22 5281
6999.01 5972
6999.80 6513
7000.59 6757
7001.38 6476
7002.17 6457
7002.96 6167
7003.75 5385
7004.54 4772
7005.33 4085
7006.12 3863
7006.91 3434
7007.70 3103
7008.49 3076
7009.28 2923
7010.07 2836
7010.86 2724
7011.65 2730
7012.44 2715
7013.23 2869
7014.02 2853
7014.81 2791
7015.60 2797
7016.39 2798
7017.18 2754
7017.97 2709
7018.76 2769
7019.55 2643
7020.34 2571
7021.13 2640
7021.92 2614
7022.71 2595
7023.51 2604
7024.30 2810
7025.09 2893
7025.88 2620
7026.67 2693
7027.46 2665
7028.25 2690
7029.04 2652
7029.83 2458
7030.63 2375
7031.42 2385
7032.21 2358
7033.00 2357
7033.79 2233
7034.58 2353
7035.37 2469
7036.16 2501
7036.96 2612
7037.75 2867
7038.54 2868
7039.33 2766
7040.12 2795
7040.92 2718
7041.71 2624
7042.50 2733
7043.29 2548
7044.08 2468
7044.87 2552
7045.67 2337
7046.46 2400
7047.25 2580
7048.04 2694
7048.84 2675
7049.63 2783
7050.42 2812
7051.21 2773
7052.00 2807
7052.80 2805
7053.59 2732
7054.38 2628
7055.18 2419
7055.97 2291
7056.76 2298
7057.55 2312
7058.35 2384
7059.14 2286
7059.93 2193
7060.72 2308
7061.52 2430
7062.31 2329
7063.10 2244
7063.90 2388
7064.69 2391
7065.48 2509
7066.28 2378
7067.07 2275
7067.86 2332
7068.66 2208
7069.45 2259
7070.24 2195
7071.04 2445
7071.83 2361
7072.62 2270
7073.42 2191
7074.21 2130
7075.00 2163
7075.80 2196
7076.59 2248
7077.39 2265
7078.18 2197
7078.97 2177
7079.77 2105
7080.56 2031
7081.36 2072
7082.15 2087
7082.94 2154
7083.74 2130
7084.53 2108
7085.33 2290
7086.12 2463
7086.92 2624
7087.71 2669
7088.50 2787
7089.30 2689
7090.09 2625
7090.89 2640
7091.68 2389
7092.48 2244
7093.27 2189
7094.07 2063
7094.86 1939
7095.66 1855
7096.45 1826
7097.25 1754
7098.04 1811
7098.84 1746
7099.63 1730
7100.43 1759
7101.22 1716
7102.02 1681
7102.81 1654
7103.61 1713
7104.40 1714
7105.20 1740
7105.99 1605
7106.79 1575
7107.59 1627
7108.38 1574
7109.18 1657
7109.97 1519
7110.77 1464
7111.56 1558
7112.36 1671
7113.16 1693
7113.95 1558
7114.75 1501
7115.54 1482
7116.34 1641
7117.14 1584
7117.93 1554
7118.73 1699
7119.52 1589
7120.32 1483
7121.12 1542
7121.91 1383
7122.71 1499
7123.51 1578
7124.30 1536
7125.10 1615
7125.90 1565
7126.69 1513
7127.49 1559
7128.29 1628
7129.08 1632
7129.88 1592
7130.68 1622
7131.47 1553
7132.27 1568
7133.07 1497
7133.86 1573
7134.66 1516
7135.46 1416
7136.26 1458
7137.05 1411
7137.85 1416
7138.65 1514
7139.44 1459
7140.24 1358
7141.04 1432
7141.84 1404
7142.63 1494
7143.43 1498
7144.23 1474
7145.03 1434
7145.83 1418
7146.62 1427
7147.42 1450
7148.22 1497
7149.02 1441
7149.81 1448
7150.61 1339
7151.41 1400
7152.21 1288
7153.01 1348
7153.80 1339
7154.60 1402
7155.40 1358
7156.20 1362
7157.00 1351
7157.80 1338
7158.59 1306
7159.39 1362
7160.19 1362
7160.99 1431
7161.79 1396
7162.59 1359
7163.39 1365
7164.18 1310
7164.98 1313
7165.78 1355
7166.58 1351
7167.38 1291
7168.18 1347
7168.98 1225
7169.78 1364
7170.58 1304
7171.38 1396
7172.17 1296
7172.97 1163
7173.77 1200
7174.57 1303
7175.37 1260
7176.17 1286
7176.97 1284
7177.77 1274
7178.57 1313
7179.37 1377
7180.17 1463
7180.97 1440
7181.77 1385
7182.57 1402
7183.37 1401
7184.17 1345
7184.97 1379
7185.77 1366
7186.57 1289
7187.37 1372
7188.17 1359
7188.97 1359
7189.77 1252
7190.57 1101
7191.37 1102
7192.17 1148
7192.97 1170
7193.77 1180
7194.57 1147
7195.37 1172
7196.17 1173
7196.97 1146
7197.77 1248
7198.57 1196
7199.37 1218
7200.17 1288
7200.97 1298
7201.77 1274
7202.58 1290
7203.38 1203
7204.18 1244
7204.98 1111
7205.78 1213
7206.58 1263
7207.38 1232
7208.18 1148
7208.98 1163
7209.79 1111
7210.59 1128
7211.39 1288
7212.19 1255
7212.99 1211
7213.79 1203
7214.59 1203
7215.40 1317
7216.20 1265
7217.00 1234
7217.80 1355
7218.60 1224
7219.40 1246
7220.21 1323
7221.01 1281
7221.81 1329
7222.61 1326
7223.41 1251
7224.22 1331
7225.02 1252
7225.82 1207
7226.62 1292
7227.43 1207
7228.23 1207
7229.03 1206
7229.83 1179
7230.63 1238
7231.44 1246
7232.24 1211
7233.04 1206
7233.84 1156
7234.65 1236
7235.45 1248
7236.25 1372
7237.06 1379
7237.86 1349
7238.66 1384
7239.46 1398
7240.27 1459
7241.07 1403
7241.87 1381
7242.68 1385
7243.48 1265
7244.28 1359
7245.09 1366
7245.89 1295
7246.69 1373
7247.50 1468
7248.30 1308
7249.10 1283
7249.91 1320
7250.71 1192
7251.51 1300
7252.32 1363
7253.12 1315
7253.92 1268
7254.73 1341
7255.53 1414
7256.34 1363
7257.14 1362
7257.94 1328
7258.75 1330
7259.55 1389
7260.36 1489
7261.16 1415
7261.96 1361
7262.77 1364
7263.57 1362
7264.38 1432
7265.18 1437
7265.99 1410
7266.79 1401
7267.59 1355
7268.40 1431
7269.20 1475
7270.01 1496
7270.81 1551
7271.62 1554
7272.42 1604
7273.23 1603
7274.03 1629
7274.84 1611
7275.64 1593
7276.45 1513
7277.25 1612
7278.06 1731
7278.86 1794
7279.67 1785
7280.47 1994
7281.28 2160
7282.08 2531
7282.89 2903
7283.69 3275
7284.50 3477
7285.30 3624
7286.11 3660
7286.92 3508
7287.72 3303
7288.53 2850
7289.33 2572
7290.14 2383
7290.94 2066
7291.75 1984
7292.56 1850
7293.36 1802
7294.17 1790
7294.97 1796
7295.78 1745
7296.59 1667
7297.39 1559
7298.20 1559
7299.00 1562
7299.81 1607
7300.62 1624
7301.42 1541
7302.23 1600
7303.04 1729
7303.84 1747
7304.65 1813
7305.46 1798
7306.26 1850
7307.07 1896
7307.88 2053
7308.68 2075
7309.49 2145
7310.30 2327
7311.10 2355
7311.91 2415
7312.72 2328
7313.52 2251
7314.33 2169
7315.14 2271
7315.95 2370
7316.75 2365
7317.56 2569
7318.37 2820
7319.18 3050
7319.98 3219
7320.79 3344
7321.60 3268
7322.40 3269
7323.21 3326
7324.02 3044
7324.83 2792
7325.64 2618
7326.44 2437
7327.25 2177
7328.06 2058
7328.87 1926
7329.67 1928
7330.48 1926
7331.29 1846
7332.10 1824
7332.91 1727
7333.71 1806
7334.52 1757
7335.33 1760
7336.14 1760
7336.95 1783
7337.76 1812
7338.56 1896
7339.37 1750
7340.18 1818
7340.99 1786
7341.80 1825
7342.61 1782
7343.42 1724
7344.22 1736
7345.03 1808
7345.84 1802
7346.65 1800
7347.46 1763
7348.27 1782
7349.08 1817
7349.89 1765
7350.70 1896
7351.51 1856
7352.31 1757
7353.12 1713
7353.93 1660
7354.74 1794
7355.55 1780
7356.36 1711
7357.17 1777
7357.98 1761
7358.79 1896
7359.60 1914
7360.41 1947
7361.22 1965
7362.03 1887
7362.84 1940
7363.65 1807
7364.46 1829
7365.27 1795
7366.08 1755
7366.89 1729
7367.70 1891
7368.51 1805
7369.32 1788
7370.13 1768
7370.94 1714
7371.75 1782
7372.56 1806
7373.37 1809
7374.18 1678
7374.99 1830
7375.80 1880
7376.61 1799
7377.42 1872
7378.23 1999
7379.04 2372
7379.85 2536
7380.66 2749
7381.48 2765
7382.29 2870
7383.10 2758
7383.91 2641
7384.72 2636
7385.53 2326
7386.34 2143
7387.15 2025
7387.96 2020
7388.77 1962
7389.59 1823
7390.40 1768
7391.21 1762
7392.02 1630
7392.83 1606
7393.64 1626
7394.45 1754
7395.27 1807
7396.08 1934
7396.89 1904
7397.70 1897
7398.51 2042
7399.32 2208
7400.14 2367
7400.95 2346
7401.76 2373
7402.57 2243
7403.38 2277
7404.20 2324
7405.01 2193
7405.82 2003
7406.63 1952
7407.44 1955
7408.26 1894
7409.07 1868
7409.88 1893
7410.69 1714
7411.51 1676
7412.32 1618
7413.13 1579
7413.94 1494
7414.76 1457
7415.57 1489
7416.38 1500
7417.19 1570
7418.01 1613
7418.82 1598
7419.63 1530
7420.45 1580
7421.26 1537
7422.07 1549
7422.88 1488
7423.70 1504
7424.51 1521
7425.32 1446
7426.14 1408
7426.95 1329
7427.76 1334
7428.58 1402
7429.39 1391
7430.20 1373
7431.02 1358
7431.83 1326
7432.64 1432
7433.46 1397
7434.27 1354
7435.09 1442
7435.90 1452
7436.71 1398
7437.53 1430
7438.34 1546
7439.16 1590
7439.97 1611
7440.78 1581
7441.60 1523
7442.41 1454
7443.23 1360
7444.04 1401
7444.85 1413
7445.67 1351
7446.48 1400
7447.30 1484
7448.11 1417
7448.93 1372
7449.74 1385
7450.56 1262
7451.37 1237
7452.18 1305
7453.00 1261
7453.81 1336
7454.63 1318
7455.44 1369
7456.26 1328
7457.07 1301
7457.89 1336
7458.70 1270
7459.52 1320
7460.33 1266
7461.15 1370
7461.96 1332
7462.78 1287
7463.59 1292
7464.41 1256
7465.23 1370
7466.04 1370
7466.86 1394
7467.67 1314
7468.49 1371
7469.30 1392
7470.12 1232
7470.93 1281
7471.75 1292
7472.57 1256
7473.38 1247
7474.20 1329
7475.01 1356
7475.83 1374
7476.65 1349
7477.46 1226
7478.28 1251
7479.09 1190
7479.91 1274
7480.73 1318
7481.54 1256
7482.36 1175
7483.18 1167
7483.99 1224
7484.81 1163
7485.62 1185
7486.44 1183
7487.26 1256
7488.07 1259
7488.89 1130
7489.71 1130
7490.52 1173
7491.34 1186
7492.16 1184
7492.98 1184
7493.79 1208
7494.61 1113
7495.43 1068
7496.24 1062
7497.06 1088
7497.88 1170
7498.70 1167
7499.51 1191
7500.33 1081
7501.15 1113
7501.96 1110
7502.78 1103
7503.60 1126
7504.42 1182
7505.23 1117
7506.05 1056
7506.87 1071
7507.69 1076
7508.51 1073
7509.32 1109
7510.14 1091
7510.96 1119
7511.78 1055
7512.59 1105
7513.41 1062
7514.23 1004
7515.05 1121
7515.87 1117
7516.69 1052
7517.50 1091
7518.32 1031
7519.14 1085
7519.96 1023
7520.78 1037
7521.60 1025
7522.41 1078
7523.23 1078
7524.05 1079
7524.87 1065
7525.69 1063
7526.51 1113
7527.33 1096
7528.14 1004
7528.96 1060
7529.78 1037
7530.60 1081
7531.42 1013
7532.24 1025
7533.06 1038
7533.88 1099
7534.70 1192
7535.52 1120
7536.34 1107
7537.16 1062
7537.97 1076
7538.79 1024
7539.61 1080
7540.43 1110
7541.25 1070
7542.07 1131
7542.89 1105
7543.71 1048
7544.53 1093
7545.35 1173
7546.17 1085
7546.99 1111
7547.81 1143
7548.63 1165
7549.45 1174
7550.27 1073
7551.09 1157
7551.91 1189
7552.73 1169
7553.55 1084
7554.37 1080
7555.19 1133
7556.01 1155
7556.83 1125
7557.65 1121
7558.47 1123
7559.29 1122
7560.11 1162
7560.93 1176
7561.76 1164
7562.58 1136
7563.40 1131
7564.22 1196
7565.04 1130
7565.86 1190
7566.68 1262
7567.50 1212
7568.32 1190
7569.14 1184
7569.96 1171
7570.79 1206
7571.61 1153
7572.43 1208
7573.25 1197
7574.07 1153
7574.89 1149
7575.71 1085
7576.54 1168
7577.36 1200
7578.18 1098
7579.00 1178
7579.82 1187
7580.64 1239
7581.46 1256
7582.29 1159
7583.11 1176
7583.93 1132
7584.75 1187
7585.57 1242
7586.40 1299
7587.22 1297
7588.04 1273
7588.86 1169
7589.68 1215
7590.51 1343
7591.33 1338
7592.15 1313
7592.97 1278
7593.80 1273
7594.62 1316
7595.44 1308
7596.26 1313
7597.09 1375
7597.91 1308
7598.73 1307
7599.55 1338
7600.38 1355
7601.20 1335
7602.02 1373
7602.85 1502
7603.67 1672
7604.49 1669
7605.31 1707
7606.14 1725
7606.96 1772
7607.78 1639
7608.61 1550
7609.43 1525
7610.25 1479
7611.08 1513
7611.90 1487
7612.72 1492
7613.55 1459
7614.37 1491
7615.19 1539
7616.02 1585
7616.84 1643
7617.67 1729
7618.49 1751
7619.31 1722
7620.14 1729
7620.96 1698
7621.78 1596
7622.61 1565
7623.43 1507
7624.26 1447
7625.08 1510
7625.91 1622
7626.73 1597
7627.55 1449
7628.38 1553
7629.20 1712
7630.03 1867
7630.85 1936
7631.68 2053
7632.50 2158
7633.32 2076
7634.15 2004
7634.97 1890
7635.80 1785
7636.62 1595
7637.45 1548
7638.27 1486
7639.10 1521
7639.92 1381
7640.75 1303
7641.57 1310
7642.40 1334
7643.22 1282
7644.05 1270
7644.87 1235
7645.70 1257
7646.52 1177
7647.35 1150
7648.17 1191
7649.00 1212
7649.82 1186
7650.65 1143
7651.48 1136
7652.30 1115
7653.13 1237
7653.95 1146
7654.78 1193
7655.60 1257
7656.43 1177
7657.26 1172
7658.08 1176
7658.91 1097
7659.73 1129
7660.56 1148
7661.39 1197
7662.21 1179
7663.04 1093
7663.86 1158
7664.69 1159
7665.52 1155
7666.34 1171
7667.17 1114
7668.00 1147
7668.82 1160
7669.65 1203
7670.48 1249
7671.30 1200
7672.13 1159
7672.96 1146
7673.78 1096
7674.61 1115
7675.44 1160
7676.26 1038
7677.09 1077
7677.92 1134
7678.74 1113
7679.57 1088
7680.40 1199
7681.22 1177
7682.05 1147
7682.88 1129
7683.71 1188
7684.53 1239
7685.36 1160
7686.19 1215
7687.02 1137
7687.84 1134
7688.67 1139
7689.50 1134
7690.33 1139
7691.15 1045
7691.98 1135
7692.81 1056
7693.64 1113
7694.47 1113
7695.29 1262
7696.12 1281
7696.95 1259
7697.78 1226
7698.61 1314
7699.43 1328
7700.26 1298
7701.09 1190
7701.92 1192
7702.75 1230
7703.57 1222
7704.40 1243
7705.23 1140
7706.06 1123
7706.89 1105
7707.72 1074
7708.55 1055
7709.37 1067
7710.20 1109
7711.03 1132
7711.86 1080
7712.69 1039
7713.52 1053
7714.35 1065
7715.18 1146
7716.01 1092
7716.83 1039
7717.66 1105
7718.49 1205
7719.32 1158
7720.15 1087
7720.98 985
7721.81 1033
7722.64 1050
7723.47 1048
7724.30 1085
7725.13 923
7725.96 962
7726.79 1006
7727.62 962
7728.45 982
7729.28 1051
7730.11 1031
7730.94 1028
7731.77 1064
7732.60 1087
7733.42 1027
7734.25 1041
7735.09 1019
7735.92 993
7736.75 1027
7737.58 1066
7738.41 1044
7739.24 1010
7740.07 1068
7740.90 1076
7741.73 1058
7742.56 1042
7743.39 1070
7744.22 1024
7745.05 1152
7745.88 1269
7746.71 1297
7747.54 1337
7748.37 1306
7749.20 1378
7750.03 1357
7750.86 1224
7751.70 1190
7752.53 1185
7753.36 1166
7754.19 1112
7755.02 1140
7755.85 1060
7756.68 1067
7757.51 1053
7758.34 1094
7759.18 1036
7760.01 1022
7760.84 1064
7761.67 1050
7762.50 1081
7763.33 1015
7764.16 991
7765.00 1028
7765.83 1012
7766.66 1042
7767.49 973
7768.32 1002
7769.16 977
7769.99 934
7770.82 989
7771.65 985
7772.48 899
7773.32 950
7774.15 1004
7774.98 1022
7775.81 1064
7776.64 1004
7777.48 1046
7778.31 1003
7779.14 1017
7779.97 991
7780.81 949
7781.64 1058
7782.47 999
7783.30 976
7784.14 1046
7784.97 1069
7785.80 1105
7786.64 1099
7787.47 1069
7788.30 1054
7789.13 1002
7789.97 1041
7790.80 1009
7791.63 1052
7792.47 1048
7793.30 976
7794.13 1041
7794.97 1094
7795.80 1049
7796.63 1119
7797.47 1055
7798.30 1133
7799.13 1100
7799.97 1094
7800.80 1051
7801.63 1004
7802.47 1032
7803.30 1099
7804.13 1128
7804.97 1106
7805.80 1071
7806.64 1146
7807.47 1166
7808.30 1060
7809.14 1127
7809.97 1170
7810.81 1197
7811.64 1136
7812.47 1190
7813.31 1257
7814.14 1229
7814.98 1347
7815.81 1312
7816.65 1338
7817.48 1456
7818.32 1443
7819.15 1418
7819.98 1294
7820.82 1287
7821.65 1318
7822.49 1319
7823.32 1311
7824.16 1401
7824.99 1336
7825.83 1414
7826.66 1482
7827.50 1445
7828.33 1431
7829.17 1363
7830.00 1304
7830.84 1298
7831.67 1354
7832.51 1503
7833.34 1466
7834.18 1448
7835.02 1522
7835.85 1480
7836.69 1393
7837.52 1351
7838.36 1301
7839.19 1263
7840.03 1317
7840.86 1253
7841.70 1306
7842.54 1341
7843.37 1361
7844.21 1348
7845.04 1267
7845.88 1269
7846.72 1248
7847.55 1295
7848.39 1240
7849.22 1167
7850.06 1162
7850.90 1195
7851.73 1286
7852.57 1250
7853.41 1222
7854.24 1293
7855.08 1279
7855.92 1350
7856.75 1352
7857.59 1299
7858.43 1431
7859.26 1486
7860.10 1452
7860.94 1407
7861.77 1314
7862.61 1369
7863.45 1298
7864.28 1339
7865.12 1342
7865.96 1231
7866.79 1349
7867.63 1358
7868.47 1382
7869.31 1278
7870.14 1240
7870.98 1264
7871.82 1306
7872.66 1374
7873.49 1304
7874.33 1359
7875.17 1389
7876.01 1452
7876.84 1629
7877.68 1699
7878.52 1598
7879.36 1584
7880.19 1613
7881.03 1566
7881.87 1525
7882.71 1367
7883.55 1334
7884.38 1421
7885.22 1382
7886.06 1399
7886.90 1405
7887.74 1355
7888.57 1294
7889.41 1413
7890.25 1376
7891.09 1578
7891.93 1649
7892.77 1492
7893.61 1424
7894.44 1498
7895.28 1478
7896.12 1431
7896.96 1408
7897.80 1384
7898.64 1427
7899.48 1400
7900.32 1341
7901.15 1287
7901.99 1336
7902.83 1316
7903.67 1267
7904.51 1269
7905.35 1312
7906.19 1237
7907.03 1270
7907.87 1279
7908.71 1188
7909.55 1130
7910.39 1248
7911.22 1254
7912.06 1358
7912.90 1385
7913.74 1300
7914.58 1389
7915.42 1413
7916.26 1518
7917.10 1617
7917.94 1752
7918.78 1714
7919.62 1598
7920.46 1524
7921.30 1554
7922.14 1413
7922.98 1360
7923.82 1406
7924.66 1239
7925.50 1228
7926.34 1257
7927.18 1314
7928.02 1209
7928.86 1205
7929.70 1179
7930.55 1232
7931.39 1161
7932.23 1095
7933.07 1040
7933.91 1101
7934.75 1159
7935.59 1204
7936.43 1222
7937.27 1240
7938.11 1228
7938.95 1263
7939.79 1157
7940.63 1204
7941.48 1244
7942.32 1209
7943.16 1281
7944.00 1232
7944.84 1320
7945.68 1192
7946.52 1231
7947.36 1268
7948.21 1242
7949.05 1338
7949.89 1303
7950.73 1250
7951.57 1270
7952.41 1352
7953.26 1453
7954.10 1409
7954.94 1391
7955.78 1362
7956.62 1475
7957.47 1376
7958.31 1390
7959.15 1348
7959.99 1354
7960.83 1298
7961.68 1353
7962.52 1374
7963.36 1268
7964.20 1284
7965.04 1275
7965.89 1386
7966.73 1415
7967.57 1437
7968.41 1437
7969.26 1435
7970.10 1476
7970.94 1263
7971.78 1236
7972.63 1187
7973.47 1191
7974.31 1270
7975.16 1248
7976.00 1230
7976.84 1170
7977.68 1182
7978.53 1113
7979.37 1105
7980.21 1108
7981.06 1138
7981.90 1109
7982.74 1121
7983.59 1084
7984.43 1074
7985.27 1120
7986.12 1118
7986.96 1113
7987.80 1060
7988.65 1107
7989.49 1113
7990.34 1074
7991.18 1082
7992.02 1039
7992.87 980
7993.71 1063
7994.55 1111
7995.40 997
7996.24 992
7997.09 970
7997.93 1009
7998.77 996
7999.62 1000
8000.46 1030
8001.31 1082
8002.15 1029
8003.00 1019
8003.84 982
8004.68 999
8005.53 961
8006.37 977
8007.22 965
8008.06 919
8008.91 921
8009.75 982
8010.60 901
8011.44 935
8012.29 890
8013.13 930
8013.98 854
8014.82 897
8015.67 896
8016.51 900
8017.36 935
8018.20 917
8019.05 891
8019.89 875
8020.74 880
8021.58 931
8022.43 886
8023.27 889
8024.12 977
8024.96 889
8025.81 929
8026.66 930
8027.50 943
8028.35 984
8029.19 933
8030.04 942
8030.88 881
8031.73 901
8032.58 874
8033.42 950
8034.27 950
8035.11 916
8035.96 854
8036.81 885
8037.65 906
8038.50 956
8039.35 889
8040.19 870
8041.04 896
8041.88 884
8042.73 939
8043.58 823
8044.42 809
8045.27 840
8046.12 866
8046.96 901
8047.81 807
8048.66 882
8049.50 887
8050.35 871
8051.20 926
8052.04 874
8052.89 869
8053.74 931
8054.59 877
8055.43 877
8056.28 848
8057.13 784
8057.97 778
8058.82 827
8059.67 851
8060.52 803
8061.36 866
8062.21 841
8063.06 861
8063.91 830
8064.75 818
8065.60 832
8066.45 854
8067.30 809
8068.15 818
8068.99 776
8069.84 809
8070.69 836
8071.54 897
8072.38 862
8073.23 830
8074.08 819
8074.93 841
8075.78 757
8076.63 725
8077.47 752
8078.32 818
8079.17 817
8080.02 802
8080.87 853
8081.72 792
8082.56 769
8083.41 753
8084.26 781
8085.11 841
8085.96 820
8086.81 796
8087.66 805
8088.51 872
8089.35 817
8090.20 786
8091.05 804
8091.90 859
8092.75 841
8093.60 860
8094.45 820
8095.30 755
8096.15 763
8097.00 783
8097.85 825
8098.70 868
8099.55 857
8100.39 791
8101.24 754
8102.09 859
8102.94 782
8103.79 741
8104.64 691
8105.49 765
8106.34 787
8107.19 788
8108.04 858
8108.89 833
8109.74 816
8110.59 715
8111.44 761
8112.29 771
8113.14 780
8113.99 806
8114.84 844
8115.69 811
8116.54 841
8117.39 812
8118.24 824
8119.09 804
8119.95 870
8120.80 899
8121.65 823
8122.50 808
8123.35 802
8124.20 856
8125.05 858
8125.90 758
8126.75 733
8127.60 821
8128.45 793
8129.30 790
8130.15 783
8131.01 746
8131.86 780
8132.71 825
8133.56 851
8134.41 906
8135.26 831
8136.11 750
8136.96 804
8137.82 753
8138.67 750
8139.52 780
8140.37 872
8141.22 842
8142.07 873
8142.93 904
8143.78 875
8144.63 874
8145.48 843
8146.33 883
8147.19 892
8148.04 874
8148.89 905
8149.74 895
8150.59 874
8151.45 856
8152.30 947
8153.15 963
8154.00 890
8154.85 961
8155.71 965
8156.56 971
8157.41 946
8158.26 908
8159.12 869
8159.97 909
8160.82 798
8161.68 754
8162.53 772
8163.38 780
8164.23 802
8165.09 790
8165.94 800
8166.79 851
8167.65 800
8168.50 831
8169.35 806
8170.20 800
8171.06 823
8171.91 856
8172.76 800
8173.62 733
8174.47 763
8175.32 794
8176.18 805
8177.03 791
8177.89 784
8178.74 789
8179.59 727
8180.45 707
8181.30 696
8182.15 722
8183.01 705
8183.86 758
8184.72 830
8185.57 759
8186.42 787
8187.28 795
8188.13 810
8188.99 774
8189.84 797
8190.69 716
8191.55 718
8192.40 707
8193.26 756
8194.11 778
8194.97 775
8195.82 737
8196.68 745
8197.53 644
8198.38 678
8199.24 735
8200.09 740
8200.95 770
8201.80 799
8202.66 746
8203.51 747
8204.37 722
8205.22 718
8206.08 725
8206.93 711
8207.79 721
8208.64 703
8209.50 714
8210.35 746
8211.21 706
8212.06 753
8212.92 770
8213.78 794
8214.63 734
8215.49 767
8216.34 741
8217.20 755
8218.05 761
8218.91 771
8219.76 792
8220.62 783
8221.48 794
8222.33 805
8223.19 839
8224.04 856
8224.90 802
8225.76 756
8226.61 747
8227.47 784
8228.32 775
8229.18 760
8230.04 797
8230.89 748
8231.75 739
8232.61 688
8233.46 732
8234.32 764
8235.18 761
8236.03 723
8236.89 698
8237.75 696
8238.60 732
8239.46 763
8240.32 730
8241.17 732
8242.03 691
8242.89 736
8243.74 763
8244.60 768
8245.46 745
8246.31 792
8247.17 768
8248.03 749
8248.89 719
8249.74 717
8250.60 723
8251.46 717
8252.32 701
8253.17 757
8254.03 733
8254.89 723
8255.75 781
8256.60 704
8257.46 736
8258.32 738
8259.18 718
8260.04 714
8260.89 670
8261.75 702
8262.61 712
8263.47 697
8264.33 671
8265.18 667
8266.04 716
8266.90 728
8267.76 714
8268.62 698
8269.47 621
8270.33 733
8271.19 670
8272.05 786
8272.91 715
8273.77 747
8274.63 744
8275.48 761
8276.34 781
8277.20 747
8278.06 733
8278.92 734
8279.78 683
8280.64 708
8281.50 757
8282.36 757
8283.21 733
8284.07 752
8284.93 776
8285.79 757
8286.65 722
8287.51 798
8288.37 795
8289.23 792
8290.09 814
8290.95 782
8291.81 753
8292.67 804
8293.53 840
8294.39 831
8295.25 832
8296.11 761
8296.97 793
8297.82 714
8298.68 783
8299.54 754
8300.40 754
8301.26 764
8302.12 786
8302.98 851
8303.84 880
8304.71 824
8305.57 774
8306.43 814
8307.29 767
8308.15 732
8309.01 702
8309.87 753
8310.73 698
8311.59 777
8312.45 803
8313.31 784
8314.17 820
8315.03 783
8315.89 758
8316.75 791
8317.61 776
8318.47 718
8319.33 707
8320.20 743
8321.06 722
8321.92 770
8322.78 773
8323.64 762
8324.50 768
8325.36 717
8326.22 823
8327.09 762
8327.95 708
8328.81 743
8329.67 778
8330.53 796
8331.39 728
8332.25 808
8333.12 764
8333.98 760
8334.84 668
8335.70 765
8336.56 761
8337.42 742
8338.29 736
8339.15 718
8340.01 753
8340.87 813
8341.73 745
8342.60 867
8343.46 850
8344.32 787
8345.18 826
8346.05 889
8346.91 826
8347.77 739
8348.63 792
8349.50 745
8350.36 730
8351.22 831
8352.08 799
8352.95 824
8353.81 808
8354.67 837
8355.53 805
8356.40 790
8357.26 763
8358.12 825
8358.99 821
8359.85 701
8360.71 758
8361.58 786
8362.44 751
8363.30 803
8364.17 778
8365.03 781
8365.89 796
8366.76 811
8367.62 789
8368.48 765
8369.35 827
8370.21 800
8371.07 767
8371.94 757
8372.80 883
8373.66 846
8374.53 847
8375.39 793
8376.26 785
8377.12 808
8377.98 828
8378.85 865
8379.71 872
8380.58 808
8381.44 914
8382.30 917
8383.17 860
8384.03 911
8384.90 873
8385.76 903
8386.63 853
8387.49 891
8388.35 891
8389.22 844
8390.08 853
8390.95 872
8391.81 885
8392.68 876
8393.54 925
8394.41 931
8395.27 919
8396.14 862
8397.00 871
8397.87 900
8398.73 878
8399.60 933
8400.46 962
8401.33 856
8402.19 908
8403.06 993
8403.92 958
8404.79 954
8405.65 952
8406.52 986
8407.39 955
8408.25 950
8409.12 996
8409.98 1018
8410.85 1038
8411.71 968
8412.58 971
8413.44 1032
8414.31 1107
8415.18 993
8416.04 1069
8416.91 1087
8417.77 1031
8418.64 989
8419.51 1082
8420.37 1116
8421.24 1117
8422.11 1131
8422.97 1170
8423.84 1226
8424.70 1243
8425.57 1265
8426.44 1178
8427.30 1238
8428.17 1243
8429.04 1294
8429.90 1199
8430.77 1225
8431.64 1259
8432.50 1328
8433.37 1271
8434.24 1243
8435.10 1254
8435.97 1315
8436.84 1375
8437.71 1389
8438.57 1389
8439.44 1420
8440.31 1560
8441.17 1689
8442.04 1691
8442.91 1793
8443.78 1757
8444.64 1781
8445.51 1737
8446.38 1752
8447.25 1724
8448.11 1761
8448.98 1696
8449.85 1789
8450.72 1761
8451.58 1816
8452.45 1901
8453.32 2083
8454.19 2372
8455.06 2647
8455.92 2785
8456.79 2960
8457.66 3242
8458.53 3106
8459.40 2930
8460.27 2730
8461.13 2669
8462.00 2542
8462.87 2302
8463.74 2114
8464.61 2050
8465.48 2249
8466.34 2292
8467.21 2618
8468.08 3260
8468.95 3907
8469.82 4340
8470.69 4631
8471.56 4589
8472.42 4444
8473.29 4043
8474.16 3569
8475.03 3140
8475.90 2755
8476.77 2367
8477.64 2140
8478.51 1894
8479.38 1857
8480.25 1742
8481.12 1521
8481.99 1417
8482.85 1378
8483.72 1424
8484.59 1402
8485.46 1440
8486.33 1447
8487.20 1404
8488.07 1395
8488.94 1474
8489.81 1350
8490.68 1409
8491.55 1406
8492.42 1428
8493.29 1361
8494.16 1458
8495.03 1565
8495.90 1487
8496.77 1556
8497.64 1520
8498.51 1552
8499.38 1467
8500.25 1447
8501.12 1346
8501.99 1370
8502.86 1307
8503.73 1494
8504.60 1454
8505.47 1542
8506.34 1628
8507.22 1778
8508.09 1762
8508.96 1830
8509.83 1908
8510.70 1828
8511.57 1820
8512.44 1643
8513.31 1664
8514.18 1545
8515.05 1416
8515.92 1295
8516.80 1354
8517.67 1358
8518.54 1281
8519.41 1277
8520.28 1365
8521.15 1371
8522.02 1377
8522.89 1295
8523.77 1341
8524.64 1354
8525.51 1272
8526.38 1297
8527.25 1358
8528.12 1428
8529.00 1403
8529.87 1412
8530.74 1499
8531.61 1525
8532.48 1485
8533.36 1579
8534.23 1489
8535.10 1560
8535.97 1495
8536.84 1567
8537.72 1510
8538.59 1519
8539.46 1513
8540.33 1388
8541.21 1448
8542.08 1408
8542.95 1409
8543.82 1445
8544.70 1412
8545.57 1448
8546.44 1526
8547.31 1525
8548.19 1602
8549.06 1514
8549.93 1488
8550.80 1475
8551.68 1466
8552.55 1534
8553.42 1632
8554.30 1686
8555.17 1483
8556.04 1521
8556.92 1515
8557.79 1452
8558.66 1434
8559.54 1375
8560.41 1257
8561.28 1308
8562.16 1187
8563.03 1221
8563.90 1187
8564.78 1174
8565.65 1261
8566.52 1178
8567.40 1176
8568.27 1241
8569.15 1162
8570.02 1222
8570.89 1216
8571.77 1131
8572.64 1173
8573.51 1215
8574.39 1229
8575.26 1077
8576.14 1130
8577.01 1065
8577.89 1170
8578.76 1066
8579.63 1138
8580.51 1058
8581.38 1125
8582.26 1120
8583.13 1106
8584.01 1177
8584.88 1221
8585.76 1299
8586.63 1172
8587.51 1168
8588.38 1163
8589.26 1118
8590.13 1152
8591.00 1080
8591.88 1181
8592.75 1161
8593.63 1142
8594.51 1121
8595.38 1143
8596.26 1083
8597.13 1019
8598.01 1035
8598.88 1074
8599.76 1046
8600.63 1055
8601.51 1036
8602.38 993
8603.26 1130
8604.13 1082
8605.01 1171
8605.89 1069
8606.76 1092
8607.64 1068
8608.51 1135
8609.39 1143
8610.26 1137
8611.14 1060
8612.02 1091
8612.89 1113
8613.77 1186
8614.65 1144
8615.52 1107
8616.40 1246
8617.27 1218
8618.15 1131
8619.03 1128
8619.90 1163
8620.78 1174
8621.66 1213
8622.53 1155
8623.41 1145
8624.29 1151
8625.16 1200
8626.04 1222
8626.92 1204
8627.79 1179
8628.67 1181
8629.55 1214
8630.42 1233
8631.30 1211
8632.18 1235
8633.05 1235
8633.93 1268
8634.81 1268
8635.69 1200
8636.56 1291
8637.44 1236
8638.32 1285
8639.20 1293
8640.07 1317
8640.95 1369
8641.83 1403
8642.71 1360
8643.58 1325
8644.46 1374
8645.34 1405
8646.22 1435
8647.09 1358
8647.97 1342
8648.85 1376
8649.73 1417
8650.61 1393
8651.48 1444
8652.36 1426
8653.24 1447
8654.12 1442
8655.00 1537
8655.87 1444
8656.75 1408
8657.63 1450
8658.51 1502
8659.39 1389
8660.27 1516
8661.14 1502
8662.02 1559
8662.90 1567
8663.78 1492
8664.66 1436
8665.54 1462
8666.42 1534
8667.30 1520
8668.17 1591
8669.05 1691
8669.93 1716
8670.81 1881
8671.69 2004
8672.57 2155
8673.45 2389
8674.33 2507
8675.21 2486
8676.09 2537
8676.97 2400
8677.84 2310
8678.72 2310
8679.60 2170
8680.48 2074
8681.36 1949
8682.24 1791
8683.12 1807
8684.00 1789
8684.88 1697
8685.76 1704
8686.64 1838
8687.52 2005
8688.40 2128
8689.28 2402
8690.16 2765
8691.04 3245
8691.92 3761
8692.80 4020
8693.68 3905
8694.56 3869
8695.44 3755
8696.32 3415
8697.20 3049
8698.08 2580
8698.96 2316
8699.84 2047
8700.72 1917
8701.60 1770
8702.48 1625
8703.37 1536
8704.25 1454
8705.13 1502
8706.01 1400
8706.89 1361
8707.77 1353
8708.65 1336
8709.53 1257
8710.41 1403
8711.29 1448
8712.17 1383
8713.06 1369
8713.94 1347
8714.82 1370
8715.70 1303
8716.58 1330
8717.46 1264
8718.34 1253
8719.22 1389
8720.11 1325
8720.99 1247
8721.87 1202
8722.75 1270
8723.63 1264
8724.51 1223
8725.40 1254
8726.28 1364
8727.16 1341
8728.04 1394
8728.92 1466
8729.81 1607
8730.69 1555
8731.57 1531
8732.45 1588
8733.33 1478
8734.22 1489
8735.10 1387
8735.98 1339
8736.86 1320
8737.75 1222
8738.63 1305
8739.51 1297
8740.39 1246
8741.28 1295
8742.16 1233
8743.04 1158
8743.92 1224
8744.81 1216
8745.69 1172
8746.57 1222
8747.46 1179
8748.34 1256
8749.22 1230
8750.10 1205
8750.99 1238
8751.87 1300
8752.75 1229
8753.64 1267
8754.52 1320
8755.40 1368
8756.29 1367
8757.17 1384
8758.05 1476
8758.94 1470
8759.82 1414
8760.70 1392
8761.59 1361
8762.47 1341
8763.35 1404
8764.24 1328
8765.12 1295
8766.01 1361
8766.89 1350
8767.77 1427
8768.66 1387
8769.54 1402
8770.43 1343
8771.31 1360
8772.19 1388
8773.08 1331
8773.96 1334
8774.85 1271
8775.73 1203
8776.62 1213
8777.50 1190
8778.38 1124
8779.27 1173
8780.15 1186
8781.04 1146
8781.92 1095
8782.81 1127
8783.69 1163
8784.58 1088
8785.46 1089
8786.35 1139
8787.23 1099
8788.12 1151
8789.00 1138
8789.89 1171
8790.77 1188
8791.66 1244
8792.54 1239
8793.43 1251
8794.31 1222
8795.20 1248
8796.08 1217
8796.97 1178
8797.85 1230
8798.74 1122
8799.62 1163
8800.51 1180
8801.40 1254
8802.28 1117
8803.17 1092
8804.05 1131
8804.94 1164
8805.82 1100
8806.71 1154
8807.60 1175
8808.48 1098
8809.37 1139
8810.25 1070
8811.14 973
8812.03 1054
8812.91 1026
8813.80 1034
8814.69 1009
8815.57 1005
8816.46 965
8817.34 984
8818.23 947
8819.12 933
8820.00 895
8820.89 1022
8821.78 1051
8822.66 1030
8823.55 1003
8824.44 1070
8825.32 1040
8826.21 1067
8827.10 1069
8827.99 1030
8828.87 1075
8829.76 1032
8830.65 1057
8831.53 1007
8832.42 1090
8833.31 1013
8834.20 993
8835.08 942
8835.97 972
8836.86 999
8837.74 984
8838.63 981
8839.52 1007
8840.41 991
8841.30 955
8842.18 973
8843.07 978
8843.96 1003
8844.85 911
8845.73 892
8846.62 925
8847.51 964
8848.40 974
8849.29 990
8850.17 917
8851.06 888
8851.95 869
8852.84 909
8853.73 907
8854.61 876
8855.50 876
8856.39 922
8857.28 884
8858.17 830
8859.06 875
8859.95 898
8860.83 914
8861.72 881
8862.61 890
8863.50 880
8864.39 813
8865.28 877
8866.17 876
8867.06 873
8867.94 860
8868.83 914
8869.72 854
8870.61 848
8871.50 881
8872.39 844
8873.28 773
8874.17 755
8875.06 866
8875.95 828
8876.84 825
8877.73 818
8878.62 823
8879.51 772
8880.40 756
8881.28 800
8882.17 788
8883.06 780
8883.95 889
8884.84 823
8885.73 798
8886.62 817
8887.51 813
8888.40 847
8889.29 819
8890.18 792
8891.07 749
8891.96 811
8892.85 840
8893.74 809
8894.63 782
8895.53 754
8896.42 774
8897.31 761
8898.20 714
8899.09 755
8899.98 752
8900.87 733
8901.76 704
8902.65 682
8903.54 705
8904.43 768
8905.32 771
8906.21 756
8907.10 709
8907.99 726
8908.89 752
8909.78 758
8910.67 757
8911.56 696
8912.45 701
8913.34 750
8914.23 739
8915.12 705
8916.02 727
8916.91 745
8917.80 772
8918.69 686
8919.58 696
8920.47 736
8921.36 789
8922.26 757
8923.15 694
8924.04 726
8924.93 744
8925.82 734
8926.72 693
8927.61 718
8928.50 737
8929.39 703
8930.28 761
8931.18 678
8932.07 678
8932.96 699
8933.85 655
8934.75 660
8935.64 630
8936.53 741
8937.42 661
8938.31 635
8939.21 680
8940.10 709
8940.99 709
8941.89 678
8942.78 682
8943.67 736
8944.56 673
8945.46 679
8946.35 681
8947.24 684
8948.14 621
8949.03 658
8949.92 700
8950.81 651
8951.71 629
8952.60 624
8953.49 710
8954.39 661
8955.28 630
8956.17 650
8957.07 678
8957.96 649
8958.85 650
8959.75 629
8960.64 668
8961.54 703
8962.43 658
8963.32 621
8964.22 631
8965.11 643
8966.00 675
8966.90 672
8967.79 703
8968.69 632
8969.58 649
8970.47 646
8971.37 650
8972.26 634
8973.16 679
8974.05 662
8974.95 691
8975.84 649
8976.73 629
8977.63 654
8978.52 647
8979.42 594
8980.31 658
8981.21 658
8982.10 659
8983.00 613
8983.89 615
8984.79 657
8985.68 654
8986.58 675
8987.47 618
8988.37 640
8989.26 593
8990.16 655
8991.05 639
8991.95 588
8992.84 618
8993.74 647
8994.63 658
8995.53 626
8996.42 589
8997.32 623
8998.21 602
8999.11 688
9000.01 628
9000.90 713
9001.80 628
9002.69 628
9003.59 623
9004.48 560
9005.38 601
9006.28 557
9007.17 664
9008.07 660
9008.96 642
9009.86 626
9010.76 598
9011.65 618
9012.55 603
9013.45 564
9014.34 647
9015.24 590
9016.13 616
9017.03 595
9017.93 572
9018.82 609
9019.72 624
9020.62 625
9021.51 619
9022.41 575
9023.31 535
9024.20 567
9025.10 567
9026.00 603
9026.89 628
9027.79 621
9028.69 566
9029.59 568
9030.48 571
9031.38 608
9032.28 617
9033.17 631
9034.07 621
9034.97 592
9035.87 560
9036.76 616
9037.66 588
9038.56 606
9039.46 608
9040.35 568
9041.25 551
9042.15 590
9043.05 592
9043.94 583
9044.84 563
9045.74 606
9046.64 650
9047.54 629
9048.43 543
9049.33 589
9050.23 584
9051.13 596
9052.03 583
9052.92 592
9053.82 607
9054.72 585
9055.62 597
9056.52 637
9057.42 576
9058.32 576
9059.21 599
9060.11 657
9061.01 631
9061.91 632
9062.81 586
9063.71 638
9064.61 654
9065.50 654
9066.40 629
9067.30 639
9068.20 678
9069.10 664
9070.00 673
9070.90 566
9071.80 607
9072.70 588
9073.60 625
9074.50 580
9075.40 567
9076.29 637
9077.19 609
9078.09 619
9078.99 683
9079.89 604
9080.79 631
9081.69 645
9082.59 655
9083.49 684
9084.39 625
9085.29 614
9086.19 649
9087.09 585
9087.99 644
9088.89 644
9089.79 736
9090.69 718
9091.59 691
9092.49 652
9093.39 652
9094.29 623
9095.19 610
9096.09 588
9096.99 629
9097.89 683
9098.79 651
9099.69 734
9100.60 683
9101.50 634
9102.40 654
9103.30 643
9104.20 607
9105.10 592
9106.00 647
9106.90 604
9107.80 603
9108.70 609
9109.60 608
9110.50 579
9111.41 584
9112.31 578
9113.21 576
9114.11 582
9115.01 588
9115.91 602
9116.81 608
9117.72 620
9118.62 579
9119.52 602
9120.42 676
9121.32 612
9122.22 628
9123.12 592
9124.03 538
9124.93 587
9125.83 566
9126.73 613
9127.63 647
9128.54 655
9129.44 660
9130.34 563
9131.24 578
9132.14 531
9133.05 584
9133.95 632
9134.85 594
9135.75 555
9136.66 541
9137.56 546
9138.46 542
9139.36 561
9140.27 634
9141.17 661
9142.07 631
9142.97 551
9143.88 576
9144.78 625
9145.68 568
9146.59 546
9147.49 564
9148.39 602
9149.29 580
9150.20 585
9151.10 548
9152.00 568
9152.91 619
9153.81 593
9154.71 619
9155.62 617
9156.52 565
9157.42 570
9158.33 641
9159.23 629
9160.13 591
9161.04 522
9161.94 569
9162.84 587
9163.75 620
9164.65 616
9165.56 582
9166.46 606
9167.36 629
9168.27 601
9169.17 574
9170.08 517
9170.98 605
9171.88 654
9172.79 584
9173.69 538
9174.60 563
9175.50 584
9176.41 599
9177.31 579
9178.21 609
9179.12 567
9180.02 629
9180.93 577
9181.83 577
9182.74 626
9183.64 595
9184.55 569
9185.45 574
9186.36 610
9187.26 557
9188.17 579
9189.07 625
9189.98 586
9190.88 633
9191.79 598
9192.69 588
9193.60 588
9194.50 633
9195.41 617
9196.31 608
9197.22 638
9198.12 663
9199.03 654
9199.93 647
9200.84 698
9201.75 673
9202.65 681
9203.56 657
9204.46 659
9205.37 699
9206.27 637
9207.18 625
9208.09 574
9208.99 658
9209.90 628
9210.80 608
9211.71 580
9212.62 638
9213.52 606
9214.43 615
9215.34 675
9216.24 656
9217.15 645
9218.05 695
9218.96 683
9219.87 669
9220.77 640
9221.68 653
9222.59 670
9223.49 596
9224.40 594
9225.31 590
9226.21 616
9227.12 634
9228.03 614
9228.93 548
9229.84 524
9230.75 549
9231.66 560
9232.56 577
9233.47 574
9234.38 598
9235.28 591
9236.19 580
9237.10 509
9238.01 577
9238.91 594
9239.82 565
9240.73 589
9241.64 618
9242.54 519
9243.45 573
9244.36 607
9245.27 622
9246.18 629
9247.08 571
9247.99 532
9248.90 595
9249.81 577
9250.71 573
9251.62 565
9252.53 624
9253.44 599
9254.35 605
9255.26 590
9256.16 599
9257.07 560
9257.98 613
9258.89 617
9259.80 571
9260.71 525
9261.61 529
9262.52 537
9263.43 585
9264.34 570
9265.25 577
9266.16 568
9267.07 556
9267.98 568
9268.88 630
9269.79 552
9270.70 594
9271.61 612
9272.52 591
9273.43 576
9274.34 595
9275.25 597
9276.16 645
9277.07 602
9277.98 592
9278.89 623
9279.80 611
9280.70 638
9281.61 584
9282.52 625
9283.43 605
9284.34 614
9285.25 553
9286.16 574
9287.07 590
9287.98 570
9288.89 593
9289.80 597
9290.71 632
9291.62 624
9292.53 626
9293.44 602
9294.35 576
9295.26 591
9296.17 598
9297.08 597
9297.99 593
9298.90 645
9299.81 633
9300.73 611
9301.64 698
9302.55 642
9303.46 602
9304.37 599
9305.28 626
9306.19 688
9307.10 651
9308.01 709
9308.92 722
9309.83 692
9310.74 724
9311.65 697
9312.57 610
9313.48 696
9314.39 614
9315.30 628
9316.21 661
9317.12 616
9318.03 643
9318.94 638
9319.86 608
9320.77 601
9321.68 627
9322.59 641
9323.50 609
9324.41 606
9325.33 611
9326.24 561
9327.15 603
9328.06 613
9328.97 618
9329.88 605
9330.80 647
9331.71 594
9332.62 594
9333.53 634
9334.44 611
9335.36 584
9336.27 623
9337.18 560
9338.09 585
9339.01 673
9339.92 614
9340.83 623
9341.74 551
9342.66 601
9343.57 553
9344.48 551
9345.39 592
9346.31 619
9347.22 565
9348.13 592
9349.05 542
9349.96 611
9350.87 624
9351.78 621
9352.70 592
9353.61 581
9354.52 554
9355.44 590
9356.35 615
9357.26 628
9358.18 601
9359.09 555
9360.00 538
9360.92 565
9361.83 581
9362.74 600
9363.66 641
9364.57 592
9365.48 525
9366.40 674
9367.31 640
9368.23 608
9369.14 624
9370.05 675
9370.97 647
9371.88 648
9372.80 627
9373.71 627
9374.62 620
9375.54 605
9376.45 636
9377.37 609
9378.28 668
9379.19 584
9380.11 545
9381.02 544
9381.94 636
9382.85 613
9383.77 587
9384.68 666
9385.60 617
9386.51 568
9387.43 665
9388.34 625
9389.26 614
9390.17 709
9391.09 714
9392.00 744
9392.91 719
9393.83 721
9394.75 741
9395.66 711
9396.58 728
9397.49 711
9398.41 678
9399.32 659
9400.24 630
9401.15 638
9402.07 705
9402.98 746
9403.90 715
9404.81 566
9405.73 590
9406.65 666
9407.56 630
9408.48 611
9409.39 628
9410.31 580
9411.22 627
9412.14 655
9413.06 651
9413.97 690
9414.89 624
9415.80 638
9416.72 688
9417.64 662
9418.55 674
9419.47 699
9420.39 683
9421.30 658
9422.22 599
9423.14 647
9424.05 594
9424.97 634
9425.88 617
9426.80 607
9427.72 567
9428.64 655
9429.55 686
9430.47 666
9431.39 642
9432.30 639
9433.22 694
9434.14 673
9435.05 676
9435.97 667
9436.89 638
9437.81 747
9438.72 741
9439.64 660
9440.56 676
9441.47 724
9442.39 676
9443.31 618
9444.23 661
9445.14 705
9446.06 610
9446.98 717
9447.90 693
9448.81 705
9449.73 707
9450.65 788
9451.57 746
9452.49 847
9453.40 886
9454.32 855
9455.24 824
9456.16 833
9457.08 814
9457.99 769
9458.91 758
9459.83 700
9460.75 729
9461.67 697
9462.59 653
9463.50 628
9464.42 678
9465.34 654
9466.26 679
9467.18 746
9468.10 673
9469.02 654
9469.94 694
9470.85 698
9471.77 695
9472.69 700
9473.61 661
9474.53 677
9475.45 695
9476.37 636
9477.29 690
9478.21 719
9479.13 700
9480.04 751
9480.96 697
9481.88 670
9482.80 660
9483.72 667
9484.64 738
9485.56 773
9486.48 750
9487.40 737
9488.32 690
9489.24 709
9490.16 660
9491.08 661
9492.00 699
9492.92 668
9493.84 677
9494.76 674
9495.68 641
9496.60 631
9497.52 638
9498.44 683
9499.36 683
9500.28 706
9501.20 707
9502.12 689
9503.04 658
9503.96 639
9504.88 677
9505.80 672
9506.72 690
9507.64 724
9508.56 685
9509.48 693
9510.41 759
9511.33 746
9512.25 731
9513.17 783
9514.09 719
9515.01 805
9515.93 740
9516.85 739
9517.77 770
9518.69 800
9519.61 739
9520.54 729
9521.46 788
9522.38 738
9523.30 797
9524.22 772
9525.14 785
9526.06 742
9526.99 800
9527.91 828
9528.83 834
9529.75 904
9530.67 911
9531.59 989
9532.52 1033
9533.44 1056
9534.36 1058
9535.28 1081
9536.20 1020
9537.13 975
9538.05 972
9538.97 969
9539.89 878
9540.81 832
9541.74 835
9542.66 886
9543.58 831
9544.50 772
9545.43 778
9546.35 790
9547.27 780
9548.19 804
9549.12 731
9550.04 698
9550.96 735
9551.88 714
9552.81 766
9553.73 814
9554.65 797
9555.58 782
9556.50 814
9557.42 840
9558.34 851
9559.27 876
9560.19 885
9561.11 807
9562.04 783
9562.96 753
9563.88 817
9564.81 805
9565.73 736
9566.65 770
9567.58 730
9568.50 760
9569.43 801
9570.35 834
9571.27 815
9572.20 811
9573.12 828
9574.04 831
9574.97 805
9575.89 701
9576.82 709
9577.74 772
9578.66 766
9579.59 773
9580.51 829
9581.44 732
9582.36 728
9583.28 781
9584.21 755
9585.13 719
9586.06 713
9586.98 727
9587.91 720
9588.83 762
9589.76 769
9590.68 737
9591.60 813
9592.53 821
9593.45 781
9594.38 794
9595.30 791
9596.23 814
9597.15 786
9598.08 820
9599.00 822
9599.93 815
9600.85 851
9601.78 844
9602.70 906
9603.63 837
9604.55 870
9605.48 870
9606.41 822
9607.33 864
9608.26 856
9609.18 867
9610.11 893
9611.03 931
9611.96 835
9612.88 882
9613.81 816
9614.74 895
9615.66 918
9616.59 947
9617.51 931
9618.44 854
9619.37 861
9620.29 902
9621.22 865
9622.14 913
9623.07 911
9624.00 893
9624.92 910
9625.85 978
9626.78 915
9627.70 954
9628.63 1016
9629.55 1013
9630.48 956
9631.41 912
9632.33 1003
9633.26 1033
9634.19 1014
9635.11 1095
9636.04 1087
9636.97 1089
9637.90 1125
9638.82 1153
9639.75 1145
9640.68 1134
9641.60 1146
9642.53 1108
9643.46 1129
9644.38 1184
9645.31 1223
9646.24 1251
9647.17 1324
9648.09 1430
9649.02 1517
9649.95 1489
9650.88 1452
9651.80 1414
9652.73 1346
9653.66 1349
9654.59 1294
9655.51 1240
9656.44 1279
9657.37 1259
9658.30 1195
9659.23 1107
9660.15 1079
9661.08 1120
9662.01 1104
9662.94 1044
9663.87 1149
9664.80 1159
9665.72 1102
9666.65 1113
9667.58 1196
9668.51 1262
9669.44 1233
9670.37 1206
9671.29 1260
9672.22 1229
9673.15 1250
9674.08 1210
9675.01 1197
9675.94 1262
9676.87 1243
9677.79 1299
9678.72 1239
9679.65 1162
9680.58 1182
9681.51 1242
9682.44 1268
9683.37 1233
9684.30 1239
9685.23 1276
9686.16 1349
9687.09 1358
9688.01 1313
9688.94 1277
9689.87 1252
9690.80 1350
9691.73 1378
9692.66 1350
9693.59 1325
9694.52 1373
9695.45 1320
9696.38 1396
9697.31 1512
9698.24 1522
9699.17 1487
9700.10 1495
9701.03 1522
9701.96 1447
9702.89 1492
9703.82 1443
9704.75 1384
9705.68 1372
9706.61 1347
9707.54 1314
9708.47 1301
9709.40 1269
9710.33 1231
9711.26 1287
9712.19 1314
9713.12 1358
9714.05 1450
9714.98 1495
9715.92 1517
9716.85 1518
9717.78 1448
9718.71 1452
9719.64 1440
9720.57 1302
9721.50 1295
9722.43 1298
9723.36 1268
9724.29 1269
9725.22 1243
9726.16 1209
9727.09 1218
9728.02 1240
9728.95 1280
9729.88 1203
9730.81 1215
9731.74 1269
9732.67 1234
9733.61 1319
9734.54 1297
9735.47 1290
9736.40 1392
9737.33 1290
9738.26 1236
9739.20 1130
9740.13 1177
9741.06 1140
9741.99 1092
9742.92 1142
9743.86 1132
9744.79 1144
9745.72 1138
9746.65 1151
9747.58 1222
9748.52 1105
9749.45 1102
9750.38 1128
9751.31 1070
9752.25 1053
9753.18 1047
9754.11 1033
9755.04 1091
9755.98 1135
9756.91 1038
9757.84 1056
9758.77 1015
9759.71 1060
9760.64 1045
9761.57 1153
9762.51 1117
9763.44 1124
9764.37 1132
9765.30 1053
9766.24 1030
9767.17 1067
9768.10 1025
9769.04 1099
9769.97 1055
9770.90 1157
9771.84 1143
9772.77 1127
9773.70 996
9774.64 1029
9775.57 1083
9776.50 1108
9777.44 1152
9778.37 1171
9779.31 1206
9780.24 1171
9781.17 1244
9782.11 1226
9783.04 1213
9783.97 1169
9784.91 1182
9785.84 1212
9786.78 1178
9787.71 1143
9788.64 1115
9789.58 1131
9790.51 1103
9791.45 1087
9792.38 996
9793.32 1061
9794.25 1007
9795.19 1066
9796.12 1084
9797.05 1145
9797.99 1188
9798.92 1202
9799.86 1153
9800.79 1184
9801.73 1147
9802.66 1117
9803.60 1085
9804.53 1075
9805.47 1066
9806.40 991
9807.34 987
9808.27 977
9809.21 998
9810.14 912
9811.08 895
9812.01 974
9812.95 946
9813.88 922
9814.82 896
9815.75 911
9816.69 937
9817.63 918
9818.56 870
9819.50 869
9820.43 924
9821.37 947
9822.30 902
9823.24 905
9824.18 891
9825.11 866
9826.05 915
9826.98 904
9827.92 860
9828.86 823
9829.79 854
9830.73 856
9831.66 836
9832.60 788
9833.54 848
9834.47 869
9835.41 842
9836.35 877
9837.28 893
9838.22 877
9839.16 919
9840.09 868
9841.03 923
9841.97 884
9842.90 817
9843.84 789
9844.78 884
9845.71 849
9846.65 838
9847.59 887
9848.52 796
9849.46 789
9850.40 876
9851.34 846
9852.27 840
9853.21 907
9854.15 843
9855.08 839
9856.02 858
9856.96 830
9857.90 850
9858.83 857
9859.77 868
9860.71 816
9861.65 839
9862.58 845
9863.52 872
9864.46 793
9865.40 797
9866.34 752
9867.27 839
9868.21 828
9869.15 874
9870.09 804
9871.03 831
9871.96 796
9872.90 778
9873.84 851
9874.78 798
9875.72 860
9876.66 879
9877.59 883
9878.53 894
9879.47 914
9880.41 784
9881.35 834
9882.29 811
9883.23 835
9884.16 755
9885.10 814
9886.04 806
9886.98 781
9887.92 772
9888.86 753
9889.80 797
9890.74 744
9891.68 773
9892.61 770
9893.55 708
9894.49 734
9895.43 719
9896.37 763
9897.31 740
9898.25 710
9899.19 811
9900.13 787
9901.07 786
9902.01 750
9902.95 720
9903.89 789
9904.83 762
9905.77 749
9906.71 793
9907.65 704
9908.59 759
9909.53 715
9910.47 770
9911.41 797
9912.35 777
9913.29 786
9914.23 790
9915.17 870
9916.11 857
9917.05 754
9917.99 771
9918.93 742
9919.87 803
9920.81 778
9921.75 793
9922.69 799
9923.63 838
9924.57 1023
9925.51 999
9926.45 1034
9927.39 1072
9928.33 1100
9929.28 1004
9930.22 971
9931.16 1008
9932.10 939
9933.04 938
9933.98 879
9934.92 814
9935.86 817
9936.80 795
9937.74 765
9938.69 774
9939.63 813
9940.57 794
9941.51 744
9942.45 700
9943.39 739
9944.34 744
9945.28 784
9946.22 797
9947.16 729
9948.10 711
9949.04 772
9949.99 751
9950.93 761
9951.87 749
9952.81 745
9953.75 740
9954.70 761
9955.64 695
9956.58 685
9957.52 731
9958.46 722
9959.41 738
9960.35 803
9961.29 773
9962.23 781
9963.18 719
9964.12 703
9965.06 732
9966.00 741
9966.95 721
9967.89 735
9968.83 767
9969.77 762
9970.72 710
9971.66 691
9972.60 708
9973.55 729
9974.49 678
9975.43 689
9976.38 617
9977.32 696
9978.26 657
9979.21 660
9980.15 659
9981.09 646
9982.04 699
9982.98 705
9983.92 641
9984.87 661
9985.81 650
9986.75 672
9987.70 683
9988.64 691
9989.58 697
9990.53 676
9991.47 686
9992.42 700
9993.36 656
9994.30 609
9995.25 655
9996.19 677
9997.14 684
9998.08 638
9999.02 608
9999.97 638
10000.91 661
10001.86 710
10002.80 681
10003.75 673
10004.69 651
10005.63 655
10006.58 652
10007.52 659
10008.47 637
10009.41 648
10010.36 644
10011.30 669
10012.25 641
10013.19 601
10014.14 642
10015.08 620
10016.03 649
10016.97 630
10017.92 649
10018.86 634
10019.81 616
10020.75 568
10021.70 584
10022.64 581
10023.59 607
10024.53 679
10025.48 606
10026.42 539
10027.37 547
10028.32 617
10029.26 634
10030.21 617
10031.15 593
10032.10 593
10033.04 593
10033.99 577
10034.94 617
10035.88 602
10036.83 628
10037.77 620
10038.72 627
10039.67 606
10040.61 598
10041.56 589
10042.50 655
10043.45 618
10044.40 558
10045.34 593
10046.29 611
10047.24 628
10048.18 589
10049.13 581
10050.08 560
10051.02 565
10051.97 607
10052.92 628
10053.86 640
10054.81 652
10055.76 631
10056.70 595
10057.65 597
10058.60 635
10059.54 585
10060.49 551
10061.44 608
10062.39 564
10063.33 578
10064.28 583
10065.23 562
10066.17 530
10067.12 612
10068.07 572
10069.02 573
10069.96 572
10070.91 562
10071.86 571
10072.81 557
10073.76 554
10074.70 549
10075.65 559
10076.60 568
10077.55 605
10078.49 612
10079.44 573
10080.39 541
10081.34 551
10082.29 606
10083.23 623
10084.18 535
10085.13 533
10086.08 578
10087.03 570
10087.98 588
10088.92 591
10089.87 568
10090.82 597
10091.77 560
10092.72 528
10093.67 535
10094.62 546
10095.56 560
10096.51 570
10097.46 569
10098.41 611
10099.36 610
10100.31 589
10101.26 595
10102.21 588
10103.16 566
10104.11 594
10105.05 525
10106.00 531
10106.95 554
10107.90 594
10108.85 567
10109.80 597
10110.75 616
10111.70 575
10112.65 529
10113.60 563
10114.55 586
10115.50 616
10116.45 570
10117.40 557
10118.35 568
10119.30 565
10120.25 604
10121.20 612
10122.15 636
10123.10 593
10124.05 555
10125.00 585
10125.95 596
10126.90 530
10127.85 659
10128.80 637
10129.75 612
10130.70 633
10131.65 593
10132.60 604
10133.55 584
10134.50 598
10135.45 570
10136.40 574
10137.35 616
10138.30 580
10139.26 609
10140.21 652
10141.16 633
10142.11 659
10143.06 663
10144.01 639
10144.96 683
10145.91 629
10146.86 616
10147.81 663
10148.77 608
10149.72 601
10150.67 624
10151.62 623
10152.57 673
10153.52 668
10154.47 601
10155.43 617
10156.38 576
10157.33 612
10158.28 638
10159.23 667
10160.18 674
10161.14 642
10162.09 648
10163.04 636
10163.99 647
10164.94 673
10165.90 662
10166.85 654
10167.80 643
10168.75 665
10169.70 633
10170.66 710
10171.61 705
10172.56 692
10173.51 637
10174.47 706
10175.42 735
10176.37 693
10177.32 700
10178.28 659
10179.23 697
10180.18 660
10181.14 767
10182.09 767
10183.04 742
10183.99 731
10184.95 785
10185.90 753
10186.85 705
10187.81 774
10188.76 781
10189.71 780
10190.67 791
10191.62 816
10192.57 808
10193.53 873
10194.48 808
10195.43 742
10196.39 839
10197.34 835
10198.29 829
10199.25 818
10200.20 855
10201.15 883
10202.11 826
10203.06 844
10204.02 905
10204.97 899
10205.92 999
10206.88 996
10207.83 969
10208.79 989
10209.74 957
10210.69 929
10211.65 879
10212.60 906
10213.56 860
10214.51 876
10215.46 877
10216.42 822
10217.37 784
10218.33 804
10219.28 809
10220.24 856
10221.19 810
10222.15 797
10223.10 840
10224.06 769
10225.01 795
10225.97 851
10226.92 787
10227.88 772
10228.83 786
10229.79 777
10230.74 792
10231.70 743
10232.65 815
10233.61 828
10234.56 898
10235.52 890
10236.47 897
10237.43 906
10238.38 943
10239.34 897
10240.29 866
10241.25 832
10242.21 871
10243.16 783
10244.12 754
10245.07 742
10246.03 680
10246.98 713
10247.94 654
10248.90 661
10249.85 672
10250.81 708
10251.76 712
10252.72 729
10253.68 678
10254.63 657
10255.59 668
10256.55 676
10257.50 674
10258.46 661
10259.41 664
10260.37 676
10261.33 697
10262.28 685
10263.24 688
10264.20 643
10265.15 647
10266.11 686
10267.07 661
10268.02 645
10268.98 647
10269.94 617
10270.90 660
10271.85 679
10272.81 636
10273.77 701
10274.72 647
10275.68 621
10276.64 636
10277.60 655
10278.55 693
10279.51 693
10280.47 645
10281.43 604
10282.38 617
10283.34 569
10284.30 570
10285.26 637
10286.21 648
10287.17 659
10288.13 611
10289.09 647
10290.04 624
10291.00 644
10291.96 609
10292.92 593
10293.88 587
10294.83 603
10295.79 588
10296.75 572
10297.71 569
10298.67 569
10299.63 546
10300.58 605
10301.54 599
10302.50 587
10303.46 585
10304.42 559
10305.38 614
10306.34 586
10307.29 627
10308.25 622
10309.21 564
10310.17 590
10311.13 582
10312.09 616
10313.05 588
10314.01 585
10314.97 611
10315.92 542
10316.88 585
10317.84 611
10318.80 575
10319.76 600
10320.72 611
10321.68 607
10322.64 649
10323.60 595
10324.56 572
10325.52 582
10326.48 602
10327.44 631
10328.40 616
10329.36 617
10330.32 617
10331.28 627
10332.24 670
10333.20 636
10334.16 603
10335.12 629
10336.08 618
10337.04 565
10338.00 557
10338.96 545
10339.92 517
10340.88 558
10341.84 590
10342.80 563
10343.76 555
10344.72 578
10345.68 573
10346.64 557
10347.60 556
10348.56 548
10349.52 552
10350.48 557
10351.44 595
10352.40 543
10353.36 526
10354.32 550
10355.29 570
10356.25 585
10357.21 544
10358.17 557
10359.13 582
10360.09 545
10361.05 529
10362.01 516
10362.97 547
10363.94 553
10364.90 522
10365.86 553
10366.82 564
10367.78 554
10368.74 549
10369.70 505
10370.67 510
10371.63 545
10372.59 529
10373.55 538
10374.51 540
10375.47 557
10376.44 566
10377.40 533
10378.36 580
10379.32 549
10380.28 550
10381.25 540
10382.21 541
10383.17 533
10384.13 537
10385.10 503
10386.06 497
10387.02 523
10387.98 510
10388.95 510
10389.91 496
10390.87 512
10391.83 518
10392.80 516
10393.76 520
10394.72 529
10395.68 518
10396.65 557
10397.61 518
10398.57 481
10399.54 484
10400.50 531
10401.46 512
10402.43 497
10403.39 489
10404.35 496
10405.31 545
10406.28 554
10407.24 510
10408.20 510
10409.17 500
10410.13 599
10411.10 570
10412.06 502
10413.02 603
10413.99 607
10414.95 608
10415.91 633
10416.88 666
10417.84 707
10418.80 701
10419.77 718
10420.73 651
10421.70 668
10422.66 657
10423.63 618
10424.59 578
10425.55 565
10426.52 615
10427.48 550
10428.45 565
10429.41 577
10430.37 573
10431.34 551
10432.30 557
10433.27 528
10434.23 515
10435.20 505
10436.16 532
10437.13 539
10438.09 509
10439.06 536
10440.02 503
10440.99 485
10441.95 480
10442.92 473
10443.88 517
10444.85 497
10445.81 509
10446.78 449
10447.74 509
10448.71 532
10449.67 492
10450.64 525
10451.60 531
10452.57 541
10453.53 489
10454.50 529
10455.47 503
10456.43 512
10457.40 512
10458.36 485
10459.33 457
10460.29 504
10461.26 491
10462.23 469
10463.19 503
10464.16 512
10465.12 537
10466.09 494
10467.06 492
10468.02 490
10468.99 485
10469.95 518
10470.92 476
10471.89 488
10472.85 518
10473.82 497
10474.79 560
10475.75 479
10476.72 494
10477.69 443
10478.65 466
10479.62 478
10480.59 486
10481.55 490
10482.52 484
10483.49 493
10484.45 489
10485.42 489
10486.39 509
10487.35 537
10488.32 532
10489.29 527
10490.26 507
10491.22 488
10492.19 471
10493.16 511
10494.13 519
10495.09 541
10496.06 535
10497.03 485
10497.99 532
10498.96 530
10499.93 516
10500.90 535
10501.87 513
10502.83 466
10503.80 512
10504.77 515
10505.74 496
10506.70 494
10507.67 517
10508.64 497
10509.61 516
10510.58 490
10511.55 458
10512.51 519
10513.48 507
10514.45 499
10515.42 542
10516.39 531
10517.36 511
10518.32 513
10519.29 481
10520.26 497
10521.23 464
10522.20 466
10523.17 526
10524.14 508
10525.10 495
10526.07 483
10527.04 439
10528.01 500
10528.98 514
10529.95 517
10530.92 527
10531.89 523
10532.86 555
10533.83 479
10534.79 458
10535.76 512
10536.73 508
10537.70 552
10538.67 460
10539.64 532
10540.61 531
10541.58 510
10542.55 574
10543.52 524
10544.49 501
10545.46 525
10546.43 577
10547.40 536
10548.37 499
10549.34 518
10550.31 481
10551.28 466
10552.25 536
10553.22 520
10554.19 552
10555.16 543
10556.13 564
10557.10 571
10558.07 594
10559.04 634
10560.01 726
10560.98 724
10561.95 668
10562.92 718
10563.89 708
10564.86 664
10565.83 632
10566.81 609
10567.78 655
10568.75 597
10569.72 563
10570.69 559
10571.66 537
10572.63 500
10573.60 534
10574.57 575
10575.54 591
10576.51 536
10577.49 552
10578.46 545
10579.43 485
10580.40 509
10581.37 559
10582.34 524
10583.31 550
10584.29 515
10585.26 551
10586.23 561
10587.20 500
10588.17 542
10589.14 564
10590.12 564
10591.09 569
10592.06 575
10593.03 568
10594.00 658
10594.98 580
10595.95 567
10596.92 576
10597.89 606
10598.86 625
10599.84 603
10600.81 529
10601.78 531
10602.75 534
10603.73 562
10604.70 535
10605.67 487
10606.64 488
10607.62 526
10608.59 554
10609.56 512
10610.53 537
10611.51 531
10612.48 505
10613.45 477
10614.43 502
10615.40 517
10616.37 461
10617.34 468
10618.32 551
10619.29 578
10620.26 495
10621.24 529
10622.21 551
10623.18 498
10624.16 477
10625.13 544
10626.10 547
10627.08 493
10628.05 523
10629.02 531
10630.00 550
10630.97 483
10631.95 498
10632.92 521
10633.89 548
10634.87 585
10635.84 591
10636.81 614
10637.79 622
10638.76 710
10639.74 615
10640.71 679
10641.69 684
10642.66 713
10643.63 602
10644.61 556
10645.58 609
10646.56 599
10647.53 566
10648.51 518
10649.48 534
10650.45 537
10651.43 511
10652.40 544
10653.38 564
10654.35 540
10655.33 541
10656.30 501
10657.28 475
10658.25 528
10659.23 569
10660.20 514
10661.18 458
10662.15 487
10663.13 460
10664.10 529
10665.08 528
10666.05 534
10667.03 502
10668.00 545
10668.98 491
10669.96 490
10670.93 488
10671.91 516
10672.88 566
10673.86 519
10674.83 569
10675.81 546
10676.79 539
10677.76 508
10678.74 544
10679.71 560
10680.69 529
10681.66 550
10682.64 520
10683.62 479
10684.59 550
10685.57 517
10686.55 507
10687.52 522
10688.50 525
10689.47 519
10690.45 487
10691.43 504
10692.40 537
10693.38 488
10694.36 453
10695.33 415
10696.31 473
10697.29 481
10698.26 489
10699.24 518
10700.22 456
10701.19 522
10702.17 508
10703.15 525
10704.13 496
10705.10 432
10706.08 442
10707.06 466
10708.03 493
10709.01 505
10709.99 472
10710.97 456
10711.94 537
10712.92 492
10713.90 498
10714.88 512
10715.85 505
10716.83 506
10717.81 512
10718.79 511
10719.76 455
10720.74 503
10721.72 490
10722.70 516
10723.68 474
10724.65 437
10725.63 496
10726.61 495
10727.59 486
10728.57 516
10729.54 505
10730.52 536
10731.50 506
10732.48 496
10733.46 521
10734.44 503
10735.41 470
10736.39 457
10737.37 485
10738.35 496
10739.33 488
10740.31 481
10741.29 474
10742.26 461
10743.24 512
10744.22 505
10745.20 515
10746.18 509
10747.16 497
10748.14 527
10749.12 508
10750.10 510
10751.08 502
10752.05 522
10753.03 519
10754.01 502
10754.99 482
10755.97 498
10756.95 528
10757.93 490
10758.91 449
10759.89 517
10760.87 532
10761.85 507
10762.83 498
10763.81 529
10764.79 500
10765.77 514
10766.75 493
10767.73 472
10768.71 521
10769.69 522
10770.67 531
10771.65 526
10772.63 490
10773.61 462
10774.59 520
10775.57 540
10776.55 550
10777.53 536
10778.51 544
10779.49 556
10780.47 564
10781.45 592
10782.43 570
10783.41 559
10784.39 544
10785.38 499
10786.36 529
10787.34 490
10788.32 489
10789.30 487
10790.28 512
10791.26 471
10792.24 490
10793.22 501
10794.20 534
10795.19 525
10796.17 501
10797.15 505
10798.13 497
10799.11 482
10800.09 517
10801.07 526
10802.05 529
10803.04 485
10804.02 477
10805.00 520
10805.98 485
10806.96 501
10807.94 511
10808.93 480
10809.91 511
10810.89 556
10811.87 506
10812.85 477
10813.84 465
10814.82 512
10815.80 493
10816.78 486
10817.77 500
10818.75 504
10819.73 479
10820.71 469
10821.69 483
10822.68 480
10823.66 493
10824.64 520
10825.62 541
10826.61 534
10827.59 470
10828.57 478
10829.56 505
10830.54 530
10831.52 521
10832.50 501
10833.49 531
10834.47 501
10835.45 495
10836.44 504
10837.42 500
10838.40 513
10839.39 550
10840.37 491
10841.35 505
10842.34 480
10843.32 496
10844.30 455
10845.29 500
10846.27 519
10847.25 533
10848.24 496
10849.22 435
10850.20 500
10851.19 499
10852.17 530
10853.16 510
10854.14 537
10855.12 548
10856.11 506
10857.09 507
10858.08 546
10859.06 522
10860.04 498
10861.03 498
10862.01 487
10863.00 504
10863.98 521
10864.96 548
10865.95 583
10866.93 536
10867.92 568
10868.90 520
10869.89 563
10870.87 511
10871.86 536
10872.84 529
10873.83 540
10874.81 481
10875.80 504
10876.78 533
10877.77 566
10878.75 546
10879.74 565
10880.72 576
10881.71 556
10882.69 605
10883.68 614
10884.66 610
10885.65 609
10886.63 561
10887.62 598
10888.60 616
10889.59 579
10890.57 605
10891.56 565
10892.55 621
10893.53 602
10894.52 575
10895.50 607
10896.49 632
10897.47 610
10898.46 591
10899.45 607
10900.43 602
10901.42 622
10902.40 670
10903.39 583
10904.38 603
10905.36 605
10906.35 624
10907.34 651
10908.32 690
10909.31 622
10910.29 607
10911.28 632
10912.27 571
10913.25 600
10914.24 635
10915.23 705
10916.21 627
10917.20 589
10918.19 661
10919.17 664
10920.16 641
10921.15 691
10922.14 667
10923.12 662
10924.11 714
10925.10 746
10926.08 675
10927.07 604
10928.06 654
10929.05 648
10930.03 710
10931.02 746
10932.01 705
10933.00 648
10933.98 681
10934.97 664
10935.96 727
10936.95 748
10937.93 726
10938.92 745
10939.91 730
10940.90 753
10941.88 755
10942.87 736
10943.86 823
10944.85 806
10945.84 726
10946.82 748
10947.81 743
10948.80 781
10949.79 794
10950.78 844
10951.77 804
10952.75 867
10953.74 875
10954.73 921
10955.72 932
10956.71 1029
10957.70 1012
10958.69 1057
10959.67 1082
10960.66 1061
10961.65 1071
10962.64 998
10963.63 976
10964.62 950
10965.61 876
10966.60 906
10967.58 953
10968.57 877
10969.56 818
10970.55 849
10971.54 873
10972.53 821
10973.52 817
10974.51 820
10975.50 857
10976.49 889
10977.48 881
10978.47 884
10979.46 832
10980.45 894
10981.44 905
10982.43 874
10983.42 903
10984.41 895
10985.40 883
10986.38 879
10987.37 904
10988.36 934
10989.35 940
10990.34 908
10991.34 953
10992.33 976
10993.32 1086
10994.31 1088
10995.30 1131
10996.29 1255
10997.28 1256
10998.27 1394
10999.26 1410
11000.25 1421
11001.24 1429
11002.23 1492
11003.22 1422
11004.21 1320
11005.20 1230
11006.19 1188
11007.18 1049
11008.17 949
11009.16 997
11010.16 990
11011.15 968
11012.14 897
11013.13 835
11014.12 832
11015.11 842
11016.10 830
11017.09 830
11018.08 822
11019.08 819
11020.07 777
11021.06 767
11022.05 788
11023.04 811
11024.03 808
11025.03 762
11026.02 760
11027.01 767
11028.00 787
11028.99 846
11029.98 774
11030.98 736
11031.97 788
11032.96 791
11033.95 809
11034.94 760
11035.94 811
11036.93 834
11037.92 855
11038.91 895
11039.91 821
11040.90 750
11041.89 793
11042.88 821
11043.87 780
11044.87 704
11045.86 707
11046.85 701
11047.85 678
11048.84 675
11049.83 654
11050.82 663
11051.82 648
11052.81 684
11053.80 709
11054.80 707
11055.79 722
11056.78 718
11057.77 698
11058.77 665
11059.76 675
11060.75 642
11061.75 658
11062.74 697
11063.73 656
11064.73 635
11065.72 732
11066.71 686
11067.71 704
11068.70 772
11069.70 716
11070.69 696
11071.68 750
11072.68 682
11073.67 731
11074.66 675
11075.66 685
11076.65 710
11077.65 733
11078.64 754
11079.63 754
11080.63 682
11081.62 654
11082.62 663
11083.61 704
11084.61 709
11085.60 691
11086.59 721
11087.59 680
11088.58 696
11089.58 704
11090.57 649
11091.57 659
11092.56 626
11093.56 665
11094.55 640
11095.55 686
11096.54 602
11097.54 631
11098.53 689
11099.53 686
11100.52 660
11101.52 654
11102.51 654
11103.51 603
11104.50 649
11105.50 629
11106.49 634
11107.49 627
11108.48 625
11109.48 615
11110.47 647
11111.47 614
11112.46 614
11113.46 624
11114.46 648
11115.45 656
11116.45 612
11117.44 631
11118.44 627
11119.43 640
11120.43 644
11121.43 633
11122.42 659
11123.42 628
11124.41 645
11125.41 630
11126.41 610
11127.40 652
11128.40 664
11129.40 633
11130.39 591
11131.39 655
11132.39 631
11133.38 624
11134.38 574
11135.37 589
11136.37 570
11137.37 563
11138.37 649
11139.36 601
11140.36 561
11141.36 605
11142.35 687
11143.35 627
11144.35 620
11145.34 667
11146.34 657
11147.34 637
11148.33 628
11149.33 629
11150.33 642
11151.33 606
11152.32 629
11153.32 644
11154.32 623
11155.32 627
11156.31 558
11157.31 599
11158.31 658
11159.31 653
11160.30 580
11161.30 622
11162.30 618
11163.30 624
11164.30 625
11165.29 638
11166.29 621
11167.29 589
11168.29 641
11169.29 616
11170.28 604
11171.28 619
11172.28 637
11173.28 639
11174.28 651
11175.28 629
11176.27 639
11177.27 623
11178.27 623
11179.27 589
11180.27 578
11181.27 562
11182.27 577
11183.26 595
11184.26 613
11185.26 610
11186.26 590
11187.26 597
11188.26 600
11189.26 576
11190.26 622
11191.26 663
11192.26 602
11193.25 601
11194.25 607
11195.25 648
11196.25 631
11197.25 630
11198.25 660
11199.25 658
11200.25 619
11201.25 560
11202.25 603
11203.25 633
11204.25 642
11205.25 635
11206.25 662
11207.25 637
11208.25 635
11209.25 581
11210.25 628
11211.25 624
11212.25 575
11213.25 568
11214.25 605
11215.25 629
11216.25 620
11217.25 629
11218.25 605
11219.25 573
11220.25 567
11221.25 574
11222.25 547
11223.25 620
11224.25 605
11225.25 562
11226.25 588
11227.25 567
11228.25 534
11229.26 533
11230.26 574
11231.26 566
11232.26 568
11233.26 538
11234.26 598
11235.26 591
11236.26 562
11237.26 575
11238.27 571
11239.27 525
11240.27 540
11241.27 553
11242.27 567
11243.27 581
11244.27 561
11245.27 628
11246.28 550
11247.28 494
11248.28 564
11249.28 579
11250.28 581
11251.28 600
11252.29 519
11253.29 586
11254.29 575
11255.29 557
11256.29 567
11257.30 541
11258.30 585
11259.30 610
11260.30 583
11261.31 622
11262.31 600
11263.31 579
11264.31 599
11265.31 600
11266.32 600
11267.32 568
11268.32 595
11269.32 604
11270.33 631
11271.33 622
11272.33 619
11273.34 605
11274.34 617
11275.34 648
11276.34 728
11277.35 666
11278.35 697
11279.35 711
11280.36 737
11281.36 752
11282.36 775
11283.37 740
11284.37 679
11285.37 727
11286.38 644
11287.38 587
11288.38 618
11289.39 641
11290.39 564
11291.39 551
11292.40 598
11293.40 620
11294.40 599
11295.41 579
11296.41 605
11297.42 564
11298.42 568
11299.42 583
11300.43 632
11301.43 586
11302.44 589
11303.44 607
11304.44 582
11305.45 585
11306.45 633
11307.46 635
11308.46 636
11309.47 596
11310.47 572
11311.47 649
11312.48 643
11313.48 661
11314.49 671
11315.49 681
11316.50 696
11317.50 610
11318.51 615
11319.51 645
11320.52 646
11321.52 631
11322.53 624
11323.53 593
11324.54 576
11325.54 538
11326.55 568
11327.55 580
11328.56 555
11329.56 547
11330.57 559
11331.57 596
11332.58 548
11333.58 518
11334.59 542
11335.60 568
11336.60 546
11337.61 581
11338.61 566
11339.62 606
11340.62 599
11341.63 571
11342.64 547
11343.64 500
11344.65 529
11345.65 573
11346.66 586
11347.67 533
11348.67 582
11349.68 551
11350.68 469
11351.69 524
11352.70 550
11353.70 530
11354.71 561
11355.72 530
11356.72 563
11357.73 580
11358.74 578
11359.74 562
11360.75 543
11361.76 500
11362.76 526
11363.77 564
11364.78 527
11365.78 491
11366.79 495
11367.80 563
11368.80 555
11369.81 549
11370.82 530
11371.83 559
11372.83 503
11373.84 520
11374.85 546
11375.85 537
11376.86 528
11377.87 537
11378.88 541
11379.88 521
11380.89 552
11381.90 520
11382.91 541
11383.92 491
11384.92 477
11385.93 531
11386.94 556
11387.95 534
11388.95 499
11389.96 526
11390.97 564
11391.98 541
11392.99 500
11393.99 491
11395.00 556
11396.01 536
11397.02 487
11398.03 514
11399.04 519
11400.04 485
11401.05 516
11402.06 504
11403.07 497
11404.08 491
11405.09 557
11406.10 525
11407.11 472
11408.11 512
11409.12 527
11410.13 498
11411.14 550
11412.15 486
11413.16 523
11414.17 514
11415.18 528
11416.19 506
11417.19 488
11418.20 498
11419.21 527
11420.22 526
11421.23 499
11422.24 489
11423.25 468
11424.26 502
11425.27 489
11426.28 498
11427.29 494
11428.30 539
11429.31 524
11430.32 522
11431.33 462
11432.34 502
11433.35 532
11434.36 545
11435.37 580
11436.38 562
11437.39 528
11438.40 513
11439.41 540
11440.42 520
11441.43 550
11442.44 500
11443.45 506
11444.46 518
11445.47 537
11446.48 504
11447.49 513
11448.50 546
11449.51 520
11450.52 513
11451.53 487
11452.54 470
11453.56 490
11454.57 530
11455.58 481
11456.59 433
11457.60 555
11458.61 561
11459.62 568
11460.63 520
11461.64 581
11462.65 520
11463.67 502
11464.68 496
11465.69 535
11466.70 531
11467.71 542
11468.72 549
11469.73 510
11470.75 491
11471.76 502
11472.77 542
11473.78 527
11474.79 502
11475.80 504
11476.82 543
11477.83 589
11478.84 556
11479.85 507
11480.86 534
11481.88 507
11482.89 524
11483.90 485
11484.91 475
11485.92 539
11486.94 538
11487.95 519
11488.96 551
11489.97 534
11490.99 538
11492.00 555
11493.01 584
11494.02 516
11495.04 521
11496.05 517
11497.06 507
11498.08 501
11499.09 496
11500.10 496
11501.11 489
11502.13 471
11503.14 519
11504.15 519
11505.17 488
11506.18 516
11507.19 548
11508.21 579
11509.22 528
11510.23 508
11511.25 461
11512.26 479
11513.27 526
11514.29 550
11515.30 520
11516.31 561
11517.33 546
11518.34 542
11519.35 560
11520.37 524
11521.38 499
11522.40 588
11523.41 513
11524.42 541
11525.44 554
11526.45 537
11527.47 593
11528.48 545
11529.49 580
11530.51 573
11531.52 555
11532.54 566
11533.55 560
11534.56 598
11535.58 526
11536.59 558
11537.61 591
11538.62 560
11539.64 537
11540.65 583
11541.67 595
11542.68 603
11543.70 602
11544.71 555
11545.73 547
11546.74 546
11547.76 526
11548.77 512
11549.79 589
11550.80 581
11551.82 553
11552.83 611
11553.85 562
11554.86 583
11555.88 613
11556.89 661
11557.91 608
11558.92 624
11559.94 632
11560.95 644
11561.97 640
11562.99 600
11564.00 676
11565.02 668
11566.03 581
11567.05 612
11568.06 658
11569.08 657
11570.10 611
11571.11 668
11572.13 697
11573.14 662
11574.16 678
11575.18 698
11576.19 716
11577.21 727
11578.23 711
11579.24 755
11580.26 740
11581.27 773
11582.29 768
11583.31 770
11584.32 805
11585.34 808
11586.36 839
11587.37 876
11588.39 839
11589.41 820
11590.42 888
11591.44 969
11592.46 995
11593.48 1067
11594.49 1185
11595.51 1250
11596.53 1443
11597.54 1536
11598.56 1683
11599.58 1751
11600.60 1812
11601.61 1704
11602.63 1648
11603.65 1550
11604.67 1398
11605.68 1296
11606.70 1221
11607.72 1091
11608.74 970
11609.75 945
11610.77 891
11611.79 852
11612.81 814
11613.82 788
11614.84 806
11615.86 791
11616.88 781
11617.90 810
11618.91 745
11619.93 785
11620.95 721
11621.97 734
11622.99 712
11624.01 693
11625.02 705
11626.04 717
11627.06 688
11628.08 688
11629.10 688
11630.12 679
11631.14 712
11632.15 657
11633.17 685
11634.19 700
11635.21 692
11636.23 780
11637.25 836
11638.27 772
11639.29 731
11640.31 786
11641.32 721
11642.34 703
11643.36 715
11644.38 681
11645.40 601
11646.42 616
11647.44 601
11648.46 584
11649.48 615
11650.50 578
11651.52 617
11652.54 586
11653.56 596
11654.58 629
11655.60 588
11656.62 597
11657.64 580
11658.66 584
11659.68 636
11660.70 605
11661.72 606
11662.74 608
11663.76 606
11664.78 621
11665.80 610
11666.82 625
11667.84 626
11668.86 620
11669.88 586
11670.90 616
11671.92 671
11672.94 686
11673.96 635
11674.98 682
11676.00 655
11677.02 710
11678.04 664
11679.06 646
11680.08 692
11681.10 722
11682.12 659
11683.15 654
11684.17 644
11685.19 620
11686.21 672
11687.23 627
11688.25 587
11689.27 628
11690.29 616
11691.31 661
11692.34 679
11693.36 620
11694.38 613
11695.40 602
11696.42 595
11697.44 620
11698.46 601
11699.49 623
11700.51 585
11701.53 611
11702.55 595
11703.57 579
11704.60 570
11705.62 571
11706.64 570
11707.66 566
11708.68 594
11709.71 626
11710.73 586
11711.75 599
11712.77 573
11713.79 570
11714.82 604
11715.84 578
11716.86 590
11717.88 589
11718.91 545
11719.93 577
11720.95 569
11721.97 615
11723.00 563
11724.02 538
11725.04 523
11726.06 494
11727.09 535
11728.11 540
11729.13 603
11730.16 577
11731.18 541
11732.20 581
11733.23 550
11734.25 566
11735.27 522
11736.30 541
11737.32 552
11738.34 557
11739.37 553
11740.39 563
11741.41 513
11742.44 566
11743.46 599
11744.48 618
11745.51 584
11746.53 535
11747.55 537
11748.58 557
11749.60 568
11750.63 593
11751.65 563
11752.67 526
11753.70 511
11754.72 521
11755.75 553
11756.77 531
11757.79 540
11758.82 532
11759.84 535
11760.87 528
11761.89 528
11762.92 560
11763.94 563
11764.96 511
11765.99 516
11767.01 525
11768.04 535
11769.06 535
11770.09 522
11771.11 501
11772.14 540
11773.16 485
11774.19 477
11775.21 545
11776.24 531
11777.26 527
11778.29 513
11779.31 553
11780.34 496
11781.36 559
11782.39 516
11783.41 540
11784.44 521
11785.46 543
11786.49 520
11787.52 515
11788.54 534
11789.57 511
11790.59 498
11791.62 470
11792.64 551
11793.67 544
11794.69 551
11795.72 538
11796.75 491
11797.77 509
11798.80 513
11799.82 504
11800.85 513
11801.88 504
11802.90 556
11803.93 552
11804.96 508
11805.98 532
11807.01 514
11808.03 499
11809.06 553
11810.09 548
11811.11 503
11812.14 519
11813.17 509
11814.19 485
11815.22 531
11816.25 511
11817.27 547
11818.30 543
11819.33 537
11820.35 507
11821.38 542
11822.41 583
11823.44 564
11824.46 578
11825.49 559
11826.52 529
11827.54 554
11828.57 602
11829.60 597
11830.63 575
11831.65 624
11832.68 594
11833.71 549
11834.74 577
11835.76 583
11836.79 559
11837.82 527
11838.85 578
11839.87 566
11840.90 529
11841.93 514
11842.96 533
11843.99 546
11845.01 566
11846.04 559
11847.07 516
11848.10 570
11849.13 591
11850.15 582
11851.18 581
11852.21 574
11853.24 548
11854.27 528
11855.30 581
11856.33 559
11857.35 556
11858.38 563
11859.41 568
11860.44 592
11861.47 576
11862.50 601
11863.53 624
11864.55 599
11865.58 611
11866.61 545
11867.64 601
11868.67 621
11869.70 542
11870.73 587
11871.76 616
11872.79 523
11873.82 579
11874.85 650
11875.88 617
11876.90 567
11877.93 569
11878.96 619
11879.99 592
11881.02 611
11882.05 629
11883.08 628
11884.11 606
11885.14 615
11886.17 641
11887.20 644
11888.23 636
11889.26 567
11890.29 581
11891.32 605
11892.35 641
11893.38 663
11894.41 685
11895.44 674
11896.47 688
11897.50 714
11898.53 686
11899.56 731
11900.59 739
11901.62 717
11902.65 764
11903.68 740
11904.71 773
11905.75 798
11906.78 731
11907.81 805
11908.84 756
11909.87 742
11910.90 746
11911.93 761
11912.96 686
11913.99 707
11915.02 738
11916.05 793
11917.09 771
11918.12 778
11919.15 744
11920.18 706
11921.21 757
11922.24 715
11923.27 721
11924.30 742
11925.34 798
11926.37 843
11927.40 794
11928.43 911
11929.46 957
11930.49 994
11931.53 1025
11932.56 1057
11933.59 1047
11934.62 1041
11935.65 1049
11936.69 997
11937.72 978
11938.75 914
11939.78 867
11940.81 774
11941.85 754
11942.88 707
11943.91 733
11944.94 734
11945.98 683
11947.01 697
11948.04 711
11949.07 695
11950.11 716
11951.14 675
11952.17 669
11953.20 690
11954.24 694
11955.27 665
11956.30 630
11957.34 668
11958.37 702
11959.40 681
11960.43 642
11961.47 638
11962.50 662
11963.53 677
11964.57 649
11965.60 696
11966.63 694
11967.67 689
11968.70 666
11969.73 714
11970.77 691
11971.80 710
11972.83 715
11973.87 707
11974.90 654
11975.93 647
11976.97 617
11978.00 642
11979.04 654
11980.07 631
11981.10 682
11982.14 658
11983.17 685
11984.21 684
11985.24 691
11986.27 683
11987.31 648
11988.34 646
11989.38 706
11990.41 647
11991.45 629
11992.48 683
11993.51 689
11994.55 687
11995.58 674
11996.62 641
11997.65 672
11998.69 674
11999.72 694
12000.76 661
12001.79 685
12002.83 707
12003.86 700
12004.90 708
12005.93 688
12006.97 733
12008.00 728
12009.04 760
12010.07 722
12011.11 730
12012.14 737
12013.18 771
12014.21 849
12015.25 841
12016.28 809
12017.32 780
12018.35 720
12019.39 802
12020.43 884
12021.46 819
12022.50 827
12023.53 818
12024.57 747
12025.60 769
12026.64 739
12027.68 755
12028.71 784
12029.75 749
12030.78 759
12031.82 767
12032.86 779
12033.89 771
12034.93 708
12035.97 795
12037.00 751
12038.04 720
12039.07 728
12040.11 754
12041.15 731
12042.18 760
12043.22 691
12044.26 683
12045.29 714
12046.33 692
12047.37 752
12048.40 696
12049.44 763
12050.48 691
12051.52 659
12052.55 646
12053.59 719
12054.63 701
12055.66 739
12056.70 708
12057.74 711
12058.78 677
12059.81 676
12060.85 704
12061.89 717
12062.92 724
12063.96 676
12065.00 738
12066.04 718
12067.07 713
12068.11 725
12069.15 721
12070.19 721
12071.23 710
12072.26 639
12073.30 646
12074.34 705
12075.38 727
12076.42 726
12077.45 672
12078.49 686
12079.53 747
12080.57 744
12081.61 677
12082.64 684
12083.68 677
12084.72 676
12085.76 719
12086.80 707
12087.84 735
12088.88 731
12089.91 699
12090.95 652
12091.99 683
12093.03 711
12094.07 760
12095.11 709
12096.15 693
12097.19 783
12098.22 814
12099.26 835
12100.30 787
12101.34 824
12102.38 873
12103.42 838
12104.46 879
12105.50 835
12106.54 857
12107.58 784
12108.62 807
12109.66 774
12110.70 801
12111.74 803
12112.78 818
12113.81 786
12114.85 720
12115.89 671
12116.93 696
12117.97 640
12119.01 654
12120.05 642
12121.09 672
12122.13 700
12123.17 697
12124.21 650
12125.25 629
12126.29 586
12127.33 656
12128.37 653
12129.42 620
12130.46 657
12131.50 627
12132.54 633
12133.58 625
12134.62 580
12135.66 661
12136.70 613
12137.74 628
12138.78 632
12139.82 593
12140.86 626
12141.90 663
12142.94 676
12143.98 650
12145.03 628
12146.07 631
12147.11 629
12148.15 669
12149.19 627
12150.23 612
12151.27 611
12152.31 614
12153.35 630
12154.40 592
12155.44 589
12156.48 577
12157.52 583
12158.56 593
12159.60 549
12160.65 590
12161.69 611
12162.73 580
12163.77 604
12164.81 569
12165.85 563
12166.90 613
12167.94 551
12168.98 600
12170.02 590
12171.06 558
12172.11 582
12173.15 571
12174.19 619
12175.23 587
12176.28 588
12177.32 604
12178.36 598
12179.40 561
12180.45 577
12181.49 613
12182.53 630
12183.57 583
12184.62 594
12185.66 634
12186.70 560
12187.74 597
12188.79 575
12189.83 569
12190.87 530
12191.92 568
12192.96 600
12194.00 578
12195.05 560
12196.09 538
12197.13 550
12198.18 611
12199.22 577
12200.26 591
12201.31 601
12202.35 626
12203.39 606
12204.44 571
12205.48 602
12206.52 575
12207.57 599
12208.61 553
12209.65 507
12210.70 544
12211.74 558
12212.79 548
12213.83 538
12214.87 532
12215.92 567
12216.96 547
12218.01 513
12219.05 542
12220.09 546
12221.14 547
12222.18 574
12223.23 569
12224.27 504
12225.32 567
12226.36 579
12227.41 572
12228.45 596
12229.49 616
12230.54 582
12231.58 541
12232.63 518
12233.67 548
12234.72 518
12235.76 531
12236.81 538
12237.85 517
12238.90 525
12239.94 538
12240.99 535
12242.03 580
12243.08 573
12244.12 511
12245.17 524
12246.21 491
12247.26 521
12248.31 492
12249.35 552
12250.40 524
12251.44 497
12252.49 494
12253.53 476
12254.58 505
12255.62 487
12256.67 476
12257.72 520
12258.76 511
12259.81 536
12260.85 458
12261.90 514
12262.95 463
12263.99 481
12265.04 472
12266.08 516
12267.13 455
12268.18 510
12269.22 515
12270.27 520
12271.32 457
12272.36 457
12273.41 485
12274.46 481
12275.50 484
12276.55 482
12277.60 477
12278.64 471
12279.69 494
12280.74 496
12281.78 534
12282.83 465
12283.88 497
12284.92 499
12285.97 541
12287.02 475
12288.07 463
12289.11 497
12290.16 506
12291.21 462
12292.25 478
12293.30 501
12294.35 499
12295.40 509
12296.44 509
12297.49 530
12298.54 457
12299.59 495
12300.63 491
12301.68 530
12302.73 498
12303.78 499
12304.83 543
12305.87 513
12306.92 483
12307.97 480
12309.02 530
12310.07 481
12311.11 470
12312.16 475
12313.21 488
12314.26 494
12315.31 484
12316.35 497
12317.40 469
12318.45 442
12319.50 466
12320.55 443
12321.60 442
12322.65 448
12323.69 482
12324.74 528
12325.79 485
12326.84 505
12327.89 487
12328.94 465
12329.99 431
12331.04 465
12332.09 508
12333.13 514
12334.18 467
12335.23 507
12336.28 493
12337.33 451
12338.38 453
12339.43 464
12340.48 407
12341.53 421
12342.58 448
12343.63 493
12344.68 496
12345.73 446
12346.78 481
12347.83 488
12348.88 470
12349.93 458
12350.98 463
12352.03 458
12353.07 474
12354.12 469
12355.17 479
12356.22 463
12357.28 472
12358.33 486
12359.38 462
12360.43 407
12361.48 404
12362.53 445
12363.58 438
12364.63 438
12365.68 422
12366.73 453
12367.78 470
12368.83 487
12369.88 458
12370.93 492
12371.98 472
12373.03 446
12374.08 465
12375.13 462
12376.18 434
12377.24 430
12378.29 484
12379.34 450
12380.39 433
12381.44 448
12382.49 447
12383.54 429
12384.59 438
12385.64 504
12386.70 527
12387.75 489
12388.80 495
12389.85 440
12390.90 454
12391.95 492
12393.00 482
12394.06 443
12395.11 441
12396.16 474
12397.21 490
12398.26 484
12399.32 454
12400.37 469
12401.42 471
12402.47 453
12403.52 467
12404.58 467
12405.63 485
12406.68 472
12407.73 494
12408.78 459
12409.84 480
12410.89 470
12411.94 457
12412.99 465
12414.05 487
12415.10 501
12416.15 498
12417.20 475
12418.26 492
12419.31 502
12420.36 492
12421.42 466
12422.47 476
12423.52 477
12424.57 509
12425.63 507
12426.68 504
12427.73 498
12428.79 561
12429.84 540
12430.89 533
12431.95 478
12433.00 495
12434.05 474
12435.11 517
12436.16 498
12437.21 461
12438.27 475
12439.32 525
12440.37 509
12441.43 480
12442.48 454
12443.54 459
12444.59 542
12445.64 512
12446.70 483
12447.75 499
12448.80 479
12449.86 451
12450.91 453
12451.97 464
12453.02 517
12454.08 556
12455.13 491
12456.18 481
12457.24 484
12458.29 473
12459.35 512
12460.40 464
12461.46 495
12462.51 486
12463.57 485
12464.62 491
12465.67 534
12466.73 548
12467.78 504
12468.84 524
12469.89 491
12470.95 509
12472.00 519
12473.06 539
12474.11 533
12475.17 552
12476.22 490
12477.28 548
12478.33 574
12479.39 560
12480.45 564
12481.50 610
12482.56 548
12483.61 518
12484.67 560
12485.72 596
12486.78 624
12487.83 692
12488.89 669
12489.95 704
12491.00 730
12492.06 763
12493.11 816
12494.17 887
12495.22 925
12496.28 911
12497.34 917
12498.39 914
12499.45 863
12500.50 794
12501.56 737
12502.62 726
12503.67 747
12504.73 679
12505.79 639
12506.84 584
12507.90 566
12508.96 595
12510.01 540
12511.07 557
12512.13 547
12513.18 598
12514.24 602
12515.30 528
12516.35 569
12517.41 547
12518.47 587
12519.52 563
12520.58 539
12521.64 576
12522.70 563
12523.75 541
12524.81 532
12525.87 544
12526.92 527
12527.98 560
12529.04 563
12530.10 511
12531.15 582
12532.21 586
12533.27 550
12534.33 561
12535.38 566
12536.44 605
12537.50 560
12538.56 527
12539.62 518
12540.67 526
12541.73 513
12542.79 550
12543.85 503
12544.91 533
12545.96 500
12547.02 582
12548.08 523
12549.14 497
12550.20 521
12551.25 552
12552.31 554
12553.37 575
12554.43 569
12555.49 547
12556.55 556
12557.61 545
12558.66 559
12559.72 537
12560.78 578
12561.84 532
12562.90 522
12563.96 599
12565.02 587
12566.08 663
12567.14 647
12568.19 618
12569.25 622
12570.31 642
12571.37 634
12572.43 653
12573.49 693
12574.55 725
12575.61 694
12576.67 719
12577.73 729
12578.79 719
12579.85 729
12580.91 700
12581.97 665
12583.03 698
12584.09 634
12585.15 654
12586.20 655
12587.26 678
12588.32 673
12589.38 628
12590.44 606
12591.50 654
12592.56 670
12593.62 669
12594.69 646
12595.75 628
12596.81 679
12597.87 671
12598.93 649
12599.99 637
12601.05 650
12602.11 636
12603.17 595
12604.23 629
12605.29 631
12606.35 613
12607.41 614
12608.47 572
12609.53 565
12610.59 610
12611.65 604
12612.71 597
12613.78 576
12614.84 637
12615.90 621
12616.96 634
12618.02 685
12619.08 663
12620.14 670
12621.20 630
12622.27 681
12623.33 642
12624.39 625
12625.45 611
12626.51 604
12627.57 600
12628.63 618
12629.70 586
12630.76 640
12631.82 579
12632.88 599
12633.94 558
12635.00 607
12636.07 629
12637.13 557
12638.19 608
12639.25 611
12640.31 577
12641.38 583
12642.44 641
12643.50 583
12644.56 566
12645.63 558
12646.69 615
12647.75 635
12648.81 619
12649.88 635
12650.94 645
12652.00 666
12653.06 711
12654.13 670
12655.19 674
12656.25 653
12657.31 644
12658.38 670
12659.44 670
12660.50 649
12661.57 665
12662.63 698
12663.69 646
12664.76 632
12665.82 628
12666.88 672
12667.95 665
12669.01 667
12670.07 641
12671.14 647
12672.20 669
12673.26 691
12674.33 680
12675.39 664
12676.45 647
12677.52 665
12678.58 687
12679.64 677
12680.71 675
12681.77 668
12682.84 688
12683.90 675
12684.96 634
12686.03 757
12687.09 741
12688.16 781
12689.22 765
12690.28 687
12691.35 693
12692.41 736
12693.48 822
12694.54 752
12695.61 748
12696.67 747
12697.74 779
12698.80 820
12699.86 819
12700.93 831
12701.99 844
12703.06 851
12704.12 848
12705.19 821
12706.25 842
12707.32 892
12708.38 799
12709.45 886
12710.51 827
12711.58 763
12712.64 825
12713.71 771
12714.77 802
12715.84 741
12716.90 749
12717.97 797
12719.03 778
12720.10 808
12721.17 784
12722.23 787
12723.30 785
12724.36 751
12725.43 707
12726.49 802
12727.56 740
12728.63 708
12729.69 695
12730.76 666
12731.82 713
12732.89 745
12733.96 798
12735.02 753
12736.09 763
12737.15 713
12738.22 697
12739.29 693
12740.35 676
12741.42 710
12742.49 667
12743.55 681
12744.62 740
12745.68 724
12746.75 721
12747.82 703
12748.88 674
12749.95 720
12751.02 651
12752.09 632
12753.15 681
12754.22 651
12755.29 621
12756.35 623
12757.42 615
12758.49 647
12759.55 647
12760.62 618
12761.69 623
12762.76 626
12763.82 601
12764.89 697
12765.96 612
12767.03 578
12768.09 577
12769.16 598
12770.23 611
12771.30 602
12772.36 576
12773.43 584
12774.50 615
12775.57 593
12776.63 568
12777.70 594
12778.77 641
12779.84 624
12780.91 595
12781.97 604
12783.04 625
12784.11 577
12785.18 614
12786.25 628
12787.31 609
12788.38 593
12789.45 604
12790.52 596
12791.59 533
12792.66 566
12793.73 604
12794.79 592
12795.86 582
12796.93 586
12798.00 613
12799.07 586
12800.14 553
12801.21 543
12802.28 611
12803.34 583
12804.41 595
12805.48 586
12806.55 571
12807.62 611
12808.69 595
12809.76 582
12810.83 611
12811.90 654
12812.97 590
12814.04 602
12815.11 615
12816.18 586
12817.25 606
12818.31 662
12819.38 630
12820.45 662
12821.52 628
12822.59 646
12823.66 605
12824.73 610
12825.80 656
12826.87 616
12827.94 595
12829.01 614
12830.08 556
12831.15 547
12832.22 569
12833.29 569
12834.36 605
12835.43 566
12836.50 547
12837.57 575
12838.65 521
12839.72 516
12840.79 535
12841.86 532
12842.93 561
12844.00 545
12845.07 506
12846.14 571
12847.21 581
12848.28 524
12849.35 496
12850.42 485
12851.49 490
12852.57 519
12853.64 547
12854.71 560
12855.78 574
12856.85 565
12857.92 519
12858.99 534
12860.06 525
12861.13 512
12862.21 505
12863.28 520
12864.35 539
12865.42 509
12866.49 503
12867.56 462
12868.64 467
12869.71 511
12870.78 504
12871.85 504
12872.92 550
12874.00 591
12875.07 514
12876.14 535
12877.21 494
12878.28 472
12879.36 492
12880.43 545
12881.50 523
12882.57 503
12883.64 460
12884.72 505
12885.79 498
12886.86 472
12887.93 514
12889.01 489
12890.08 475
12891.15 490
12892.22 468
12893.30 496
12894.37 463
12895.44 481
12896.52 534
12897.59 478
12898.66 485
12899.73 454
12900.81 464
12901.88 462
12902.95 466
12904.03 449
12905.10 449
12906.17 498
12907.25 469
12908.32 451
12909.39 454
12910.47 441
12911.54 442
12912.61 469
12913.69 471
12914.76 448
12915.83 458
12916.91 404
12917.98 491
12919.06 546
12920.13 498
12921.20 469
12922.28 464
12923.35 544
12924.43 517
12925.50 481
12926.57 468
12927.65 450
12928.72 468
12929.80 480
12930.87 429
12931.95 445
12933.02 471
12934.09 446
12935.17 490
12936.24 415
12937.32 465
12938.39 463
12939.47 430
12940.54 459
12941.62 438
12942.69 481
12943.77 419
12944.84 434
12945.92 440
12946.99 446
12948.07 466
12949.14 437
12950.22 393
12951.29 430
12952.37 458
12953.44 441
12954.52 442
12955.59 418
12956.67 410
12957.74 465
12958.82 486
12959.89 465
12960.97 438
12962.04 445
12963.12 448
12964.20 425
12965.27 425
12966.35 480
12967.42 446
12968.50 403
12969.58 413
12970.65 471
12971.73 412
12972.80 462
12973.88 477
12974.96 416
12976.03 437
12977.11 456
12978.18 445
12979.26 421
12980.34 470
12981.41 446
12982.49 406
12983.57 414
12984.64 432
12985.72 413
12986.80 448
12987.87 412
12988.95 457
12990.03 386
12991.10 412
12992.18 445
12993.26 444
12994.33 423
12995.41 397
12996.49 467
12997.56 457
12998.64 433
12999.72 469
13000.80 473
13001.87 419
13002.95 431
13004.03 445
13005.11 425
13006.18 444
13007.26 495
13008.34 494
13009.42 480
13010.49 449
13011.57 490
13012.65 447
13013.73 448
13014.80 438
13015.88 466
13016.96 448
13018.04 498
13019.12 486
13020.19 475
13021.27 503
13022.35 481
13023.43 439
13024.51 460
13025.58 468
13026.66 436
13027.74 476
13028.82 451
13029.90 434
13030.98 435
13032.05 473
13033.13 496
13034.21 472
13035.29 488
13036.37 438
13037.45 501
13038.53 480
13039.61 462
13040.68 465
13041.76 485
13042.84 469
13043.92 473
13045.00 489
13046.08 462
13047.16 419
13048.24 466
13049.32 465
13050.40 489
13051.48 524
13052.55 504
13053.63 476
13054.71 491
13055.79 477
13056.87 487
13057.95 510
13059.03 465
13060.11 455
13061.19 457
13062.27 492
13063.35 483
13064.43 480
13065.51 480
13066.59 420
13067.67 463
13068.75 498
13069.83 458
13070.91 492
13071.99 483
13073.07 434
13074.15 453
13075.23 532
13076.31 494
13077.39 469
13078.47 426
13079.55 459
13080.63 466
13081.71 436
13082.79 461
13083.88 474
13084.96 456
13086.04 410
13087.12 425
13088.20 405
13089.28 433
13090.36 429
13091.44 417
13092.52 429
13093.60 427
13094.68 403
13095.77 430
13096.85 441
13097.93 447
13099.01 429
13100.09 404
13101.17 414
13102.25 392
13103.34 407
13104.42 407
13105.50 397
13106.58 409
13107.66 389
13108.74 413
13109.82 415
13110.91 448
13111.99 429
13113.07 438
13114.15 439
13115.23 442
13116.32 425
13117.40 449
13118.48 428
13119.56 418
13120.64 426
13121.73 391
13122.81 389
13123.89 405
13124.97 352
13126.06 383
13127.14 387
13128.22 418
13129.30 438
13130.39 425
13131.47 372
13132.55 406
13133.63 396
13134.72 417
13135.80 417
13136.88 408
13137.97 399
13139.05 444
13140.13 438
13141.21 404
13142.30 395
13143.38 394
13144.46 442
13145.55 407
13146.63 403
13147.71 422
13148.80 406
13149.88 408
13150.96 418
13152.05 400
13153.13 401
13154.21 420
13155.30 385
13156.38 401
13157.47 456
13158.55 411
13159.63 405
13160.72 380
13161.80 436
13162.88 434
13163.97 414
13165.05 455
13166.14 458
13167.22 447
13168.31 426
13169.39 437
13170.47 407
13171.56 432
13172.64 456
13173.73 425
13174.81 404
13175.90 380
13176.98 406
13178.06 429
13179.15 420
13180.23 410
13181.32 408
13182.40 429
13183.49 428
13184.57 425
13185.66 405
13186.74 381
13187.83 445
13188.91 457
13190.00 430
13191.08 400
13192.17 398
13193.25 432
13194.34 410
13195.42 394
13196.51 417
13197.59 400
13198.68 426
13199.77 375
13200.85 387
13201.94 403
13203.02 411
13204.11 451
13205.19 434
13206.28 466
13207.36 397
13208.45 395
13209.54 395
13210.62 415
13211.71 383
13212.79 408
13213.88 389
13214.97 391
13216.05 387
13217.14 414
13218.22 413
13219.31 401
13220.40 397
13221.48 399
13222.57 414
13223.66 411
13224.74 425
13225.83 406
13226.92 391
13228.00 390
13229.09 378
13230.18 396
13231.26 420
13232.35 409
13233.44 425
13234.52 380
13235.61 435
13236.70 441
13237.78 428
13238.87 391
13239.96 426
13241.05 429
13242.13 441
13243.22 465
13244.31 444
13245.39 456
13246.48 407
13247.57 416
13248.66 378
13249.74 381
13250.83 379
13251.92 415
13253.01 444
13254.10 432
13255.18 392
13256.27 434
13257.36 424
13258.45 400
13259.53 394
13260.62 402
13261.71 406
13262.80 434
13263.89 447
13264.97 462
13266.06 442
13267.15 458
13268.24 458
13269.33 451
13270.42 407
13271.50 426
13272.59 425
13273.68 418
13274.77 443
13275.86 423
13276.95 430
13278.04 477
13279.12 422
13280.21 461
13281.30 493
13282.39 469
13283.48 471
13284.57 493
13285.66 499
13286.75 469
13287.84 490
13288.93 495
13290.01 474
13291.10 486
13292.19 493
13293.28 495
13294.37 448
13295.46 446
13296.55 466
13297.64 462
13298.73 508
13299.82 495
13300.91 509
13302.00 483
13303.09 447
13304.18 468
13305.27 501
13306.36 529
13307.45 487
13308.54 515
13309.63 529
13310.72 500
13311.81 522
13312.90 490
13313.99 504
13315.08 496
13316.17 510
13317.26 520
13318.35 515
13319.44 471
13320.53 529
13321.62 524
13322.71 517
13323.80 484
13324.89 479
13325.98 499
13327.07 517
13328.16 538
13329.25 505
13330.35 482
13331.44 547
13332.53 527
13333.62 498
13334.71 474
13335.80 531
13336.89 546
13337.98 555
13339.07 559
13340.16 512
13341.26 507
13342.35 525
13343.44 531
13344.53 490
13345.62 526
13346.71 508
13347.80 552
13348.90 529
13349.99 565
13351.08 578
13352.17 532
13353.26 544
13354.36 570
13355.45 522
13356.54 535
13357.63 565
13358.72 595
13359.81 588
13360.91 581
13362.00 600
13363.09 588
13364.18 628
13365.28 619
13366.37 598
13367.46 634
13368.55 605
13369.65 611
13370.74 612
13371.83 609
13372.92 552
13374.02 572
13375.11 575
13376.20 569
13377.29 582
13378.39 562
13379.48 518
13380.57 486
13381.67 537
13382.76 552
13383.85 541
13384.94 507
13386.04 509
13387.13 484
13388.22 509
13389.32 557
13390.41 572
13391.50 560
13392.60 545
13393.69 511
13394.78 524
13395.88 458
13396.97 507
13398.06 507
13399.16 533
13400.25 531
13401.35 487
13402.44 507
13403.53 489
13404.63 544
13405.72 537
13406.82 511
13407.91 512
13409.00 539
13410.10 484
13411.19 496
13412.29 473
13413.38 455
13414.47 444
13415.57 510
13416.66 550
13417.76 468
13418.85 499
13419.95 494
13421.04 512
13422.14 488
13423.23 510
13424.33 487
13425.42 510
13426.51 492
13427.61 486
13428.70 497
13429.80 516
13430.89 563
13431.99 508
13433.08 465
13434.18 477
13435.27 482
13436.37 530
13437.46 524
13438.56 516
13439.66 513
13440.75 492
13441.85 504
13442.94 505
13444.04 509
13445.13 517
13446.23 536
13447.32 511
13448.42 489
13449.52 531
13450.61 501
13451.71 536
13452.80 557
13453.90 550
13454.99 579
13456.09 542
13457.19 566
13458.28 513
13459.38 521
13460.48 530
13461.57 549
13462.67 535
13463.76 506
13464.86 545
13465.96 562
13467.05 505
13468.15 540
13469.25 555
13470.34 571
13471.44 572
13472.54 533
13473.63 585
13474.73 574
13475.83 561
13476.92 575
13478.02 649
13479.12 661
13480.21 557
13481.31 616
13482.41 576
13483.50 552
13484.60 574
13485.70 586
13486.80 531
13487.89 567
13488.99 600
13490.09 624
13491.19 595
13492.28 567
13493.38 574
13494.48 609
13495.58 584
13496.67 630
13497.77 586
13498.87 632
13499.97 669
13501.06 655
13502.16 662
13503.26 638
13504.36 670
13505.46 631
13506.55 636
13507.65 679
13508.75 650
13509.85 686
13510.95 655
13512.05 617
13513.14 641
13514.24 638
13515.34 600
13516.44 574
13517.54 564
13518.64 580
13519.73 515
13520.83 528
13521.93 511
13523.03 540
13524.13 539
13525.23 559
13526.33 532
13527.43 502
13528.53 550
13529.62 511
13530.72 527
13531.82 514
13532.92 496
13534.02 503
13535.12 495
13536.22 478
13537.32 485
13538.42 505
13539.52 546
13540.62 511
13541.72 540
13542.82 527
13543.92 528
13545.01 543
13546.11 531
13547.21 535
13548.31 479
13549.41 498
13550.51 537
13551.61 557
13552.71 508
13553.81 532
13554.91 480
13556.01 490
13557.11 499
13558.21 479
13559.31 480
13560.41 477
13561.51 516
13562.61 573
13563.72 491
13564.82 555
13565.92 488
13567.02 455
13568.12 438
13569.22 471
13570.32 515
13571.42 522
13572.52 497
13573.62 507
13574.72 521
13575.82 459
13576.92 490
13578.02 517
13579.13 502
13580.23 502
13581.33 465
13582.43 487
13583.53 490
13584.63 508
13585.73 498
13586.83 498
13587.94 517
13589.04 533
13590.14 532
13591.24 501
13592.34 470
13593.44 517
13594.54 494
13595.65 504
13596.75 505
13597.85 481
13598.95 516
13600.05 508
13601.16 501
13602.26 503
13603.36 510
13604.46 521
13605.56 525
13606.67 554
13607.77 519
13608.87 531
13609.97 534
13611.07 533
13612.18 504
13613.28 477
13614.38 577
13615.48 605
13616.59 540
13617.69 497
13618.79 518
13619.89 482
13621.00 488
13622.10 493
13623.20 504
13624.31 542
13625.41 515
13626.51 572
13627.61 522
13628.72 460
13629.82 510
13630.92 489
13632.03 510
13633.13 512
13634.23 504
13635.34 515
13636.44 480
13637.54 520
13638.65 558
13639.75 525
13640.85 577
13641.96 529
13643.06 456
13644.16 499
13645.27 487
13646.37 511
13647.48 478
13648.58 437
13649.68 502
13650.79 485
13651.89 495
13653.00 484
13654.10 502
13655.20 489
13656.31 543
13657.41 516
13658.52 491
13659.62 499
13660.72 489
13661.83 475
13662.93 499
13664.04 468
13665.14 528
13666.25 506
13667.35 485
13668.46 460
13669.56 472
13670.67 526
13671.77 494
13672.88 473
13673.98 488
13675.09 515
13676.19 538
13677.30 484
13678.40 503
13679.51 480
13680.61 515
13681.72 494
13682.82 501
13683.93 503
13685.03 454
13686.14 419
13687.24 485
13688.35 467
13689.45 489
13690.56 515
13691.66 486
13692.77 507
13693.88 499
13694.98 488
13696.09 504
13697.19 469
13698.30 466
13699.40 461
13700.51 445
13701.62 450
13702.72 498
13703.83 482
13704.93 461
13706.04 523
13707.15 524
13708.25 511
13709.36 498
13710.47 523
13711.57 539
13712.68 480
13713.79 501
13714.89 516
13716.00 483
13717.11 517
13718.21 516
13719.32 514
13720.43 515
13721.53 545
13722.64 515
13723.75 536
13724.85 467
13725.96 522
13727.07 582
13728.17 597
13729.28 556
13730.39 558
13731.50 573
13732.60 569
13733.71 570
13734.82 555
13735.92 540
13737.03 551
13738.14 589
13739.25 635
13740.35 559
13741.46 598
13742.57 628
13743.68 590
13744.79 583
13745.89 631
13747.00 560
13748.11 617
13749.22 621
13750.32 651
13751.43 588
13752.54 569
13753.65 658
13754.76 599
13755.87 676
13756.97 625
13758.08 606
13759.19 601
13760.30 625
13761.41 653
13762.52 709
13763.62 723
13764.73 731
13765.84 725
13766.95 740
13768.06 799
13769.17 827
13770.28 828
13771.38 874
13772.49 878
13773.60 838
13774.71 844
13775.82 864
13776.93 823
13778.04 822
13779.15 788
13780.26 745
13781.37 762
13782.48 714
13783.58 704
13784.69 706
13785.80 688
13786.91 656
13788.02 666
13789.13 645
13790.24 652
13791.35 630
13792.46 599
13793.57 599
13794.68 607
13795.79 591
13796.90 634
13798.01 596
13799.12 625
13800.23 608
13801.34 641
13802.45 607
13803.56 597
13804.67 617
13805.78 638
13806.89 661
13808.00 596
13809.11 630
13810.22 602
13811.33 603
13812.44 613
13813.55 647
13814.66 649
13815.77 632
13816.88 667
13818.00 597
13819.11 598
13820.22 590
13821.33 548
13822.44 568
13823.55 598
13824.66 583
13825.77 559
13826.88 575
13827.99 582
13829.10 578
13830.22 543
13831.33 559
13832.44 590
13833.55 558
13834.66 570
13835.77 561
13836.88 558
13838.00 557
13839.11 621
13840.22 588
13841.33 541
13842.44 541
13843.55 566
13844.67 560
13845.78 631
13846.89 577
13848.00 587
13849.11 554
13850.23 603
13851.34 565
13852.45 561
13853.56 567
13854.67 575
13855.79 616
13856.90 571
13858.01 631
13859.12 629
13860.24 614
13861.35 601
13862.46 613
13863.57 679
13864.69 645
13865.80 635
13866.91 653
13868.02 634
13869.14 595
13870.25 618
13871.36 616
13872.47 656
13873.59 577
13874.70 576
13875.81 602
13876.93 599
13878.04 588
13879.15 609
13880.27 588
13881.38 643
13882.49 617
13883.61 609
13884.72 535
13885.83 586
13886.95 619
13888.06 592
13889.17 614
13890.29 652
13891.40 614
13892.51 569
13893.63 633
13894.74 649
13895.86 650
13896.97 675
13898.08 677
13899.20 633
13900.31 623
13901.43 613
13902.54 605
13903.65 576
13904.77 605
13905.88 562
13907.00 575
13908.11 580
13909.23 607
13910.34 614
13911.45 616
13912.57 573
13913.68 542
13914.80 566
13915.91 520
13917.03 531
13918.14 536
13919.26 591
13920.37 573
13921.49 596
13922.60 511
13923.72 534
13924.83 528
13925.95 573
13927.06 541
13928.18 515
13929.29 529
13930.41 593
13931.52 566
13932.64 524
13933.75 585
13934.87 575
13935.98 587
13937.10 538
13938.21 512
13939.33 553
13940.45 548
13941.56 529
13942.68 508
13943.79 553
13944.91 555
13946.03 572
13947.14 535
13948.26 541
13949.37 539
13950.49 522
13951.60 584
13952.72 557
13953.84 523
13954.95 533
13956.07 555
13957.19 523
13958.30 515
13959.42 502
13960.54 491
13961.65 508
13962.77 508
13963.88 555
13965.00 561
13966.12 474
13967.23 493
13968.35 485
13969.47 524
13970.59 517
13971.70 562
13972.82 562
13973.94 514
13975.05 526
13976.17 529
13977.29 523
13978.40 531
13979.52 558
13980.64 536
13981.76 536
13982.87 541
13983.99 537
13985.11 502
13986.23 536
13987.34 556
13988.46 558
13989.58 520
13990.70 505
13991.81 504
13992.93 489
13994.05 545
13995.17 537
13996.29 588
13997.40 559
13998.52 507
13999.64 556
14000.76 536
14001.88 543
14002.99 568
14004.11 530
14005.23 549
14006.35 550
14007.47 555
14008.58 572
14009.70 558
14010.82 569
14011.94 591
14013.06 596
14014.18 565
14015.30 564
14016.41 544
14017.53 560
14018.65 569
14019.77 556
14020.89 591
14022.01 599
14023.13 556
14024.25 566
14025.37 534
14026.48 568
14027.60 569
14028.72 568
14029.84 605
14030.96 584
14032.08 546
14033.20 551
14034.32 520
14035.44 514
14036.56 511
14037.68 525
14038.80 533
14039.92 521
14041.04 499
14042.16 493
14043.28 477
14044.40 524
14045.52 564
14046.64 556
14047.76 519
14048.88 543
14050.00 556
14051.12 531
14052.24 542
14053.36 578
14054.48 571
14055.60 579
14056.72 558
14057.84 529
14058.96 551
14060.08 512
14061.20 533
14062.32 525
14063.44 527
14064.56 526
14065.68 533
14066.80 552
14067.92 554
14069.04 542
14070.16 600
14071.28 537
14072.41 567
14073.53 548
14074.65 555
14075.77 598
14076.89 596
14078.01 624
14079.13 576
14080.25 608
14081.37 600
14082.50 611
14083.62 650
14084.74 592
14085.86 600
14086.98 671
14088.10 633
14089.23 607
14090.35 565
14091.47 610
14092.59 652
14093.71 651
14094.83 675
14095.96 638
14097.08 648
14098.20 651
14099.32 679
14100.44 694
14101.57 651
14102.69 593
14103.81 652
14104.93 682
14106.05 675
14107.18 591
14108.30 621
14109.42 611
14110.54 588
14111.67 596
14112.79 569
14113.91 588
14115.03 550
14116.16 535
14117.28 555
14118.40 517
14119.53 559
14120.65 583
14121.77 551
14122.89 586
14124.02 532
14125.14 514
14126.26 556
14127.39 537
14128.51 518
14129.63 522
14130.76 543
14131.88 500
14133.00 519
14134.13 556
14135.25 570
14136.37 537
14137.50 562
14138.62 564
14139.74 534
14140.87 534
14141.99 484
14143.11 505
14144.24 532
14145.36 512
14146.49 472
14147.61 498
14148.73 508
14149.86 496
14150.98 508
14152.11 515
14153.23 530
14154.35 558
14155.48 481
14156.60 511
14157.73 496
14158.85 495
14159.98 475
14161.10 505
14162.23 478
14163.35 466
14164.47 478
14165.60 481
14166.72 534
14167.85 470
14168.97 506
14170.10 490
14171.22 488
14172.35 489
14173.47 496
14174.60 514
14175.72 519
14176.85 508
14177.97 505
14179.10 493
14180.22 473
14181.35 464
14182.47 486
14183.60 483
14184.72 478
14185.85 485
14186.98 455
14188.10 483
14189.23 490
14190.35 497
14191.48 452
14192.60 467
14193.73 481
14194.86 509
14195.98 513
14197.11 485
14198.23 502
14199.36 440
14200.49 412
14201.61 446
14202.74 454
14203.86 437
14204.99 451
14206.12 443
14207.24 513
14208.37 475
14209.50 473
14210.62 488
14211.75 461
14212.87 490
14214.00 461
14215.13 418
14216.25 444
14217.38 433
14218.51 457
14219.63 432
14220.76 502
14221.89 452
14223.02 478
14224.14 469
14225.27 462
14226.40 468
14227.52 441
14228.65 446
14229.78 395
14230.91 429
14232.03 446
14233.16 400
14234.29 440
14235.41 434
14236.54 457
14237.67 466
14238.80 470
14239.92 456
14241.05 446
14242.18 422
14243.31 448
14244.44 407
14245.56 410
14246.69 426
14247.82 417
14248.95 401
14250.08 443
14251.20 411
14252.33 428
14253.46 436
14254.59 428
14255.72 391
14256.84 412
14257.97 397
14259.10 392
14260.23 415
14261.36 419
14262.49 441
14263.62 445
14264.74 424
14265.87 428
14267.00 381
14268.13 418
14269.26 386
14270.39 420
14271.52 413
14272.65 428
14273.77 414
14274.90 431
14276.03 393
14277.16 369
14278.29 398
14279.42 407
14280.55 407
14281.68 375
14282.81 376
14283.94 420
14285.07 400
14286.20 345
14287.33 348
14288.45 410
14289.58 429
14290.71 375
14291.84 374
14292.97 378
14294.10 425
14295.23 387
14296.36 409
14297.49 420
14298.62 405
14299.75 396
14300.88 379
14302.01 383
14303.14 387
14304.27 368
14305.40 363
14306.53 383
14307.66 401
14308.79 382
14309.92 368
14311.05 380
14312.19 352
14313.32 361
14314.45 334
14315.58 395
14316.71 387
14317.84 362
14318.97 359
14320.10 354
14321.23 357
14322.36 345
14323.49 387
14324.62 403
14325.75 419
14326.89 381
14328.02 382
14329.15 404
14330.28 409
14331.41 356
14332.54 322
14333.67 337
14334.80 352
14335.94 340
14337.07 321
14338.20 356
14339.33 386
14340.46 407
14341.59 389
14342.73 386
14343.86 416
14344.99 395
14346.12 390
14347.25 350
14348.38 355
14349.52 366
14350.65 400
14351.78 410
14352.91 387
14354.04 360
14355.18 370
14356.31 378
14357.44 370
14358.57 374
14359.71 417
14360.84 372
14361.97 365
14363.10 391
14364.24 346
14365.37 329
14366.50 361
14367.63 374
14368.77 377
14369.90 363
14371.03 360
14372.16 353
14373.30 349
14374.43 397
14375.56 392
14376.70 371
14377.83 399
14378.96 391
14380.10 345
14381.23 367
14382.36 370
14383.50 377
14384.63 353
14385.76 367
14386.90 362
14388.03 324
14389.16 332
14390.30 390
14391.43 381
14392.56 362
14393.70 359
14394.83 361
14395.97 350
14397.10 354
14398.23 389
14399.37 367
14400.50 347
14401.63 377
14402.77 344
14403.90 368
14405.04 368
14406.17 370
14407.31 370
14408.44 411
14409.57 374
14410.71 381
14411.84 415
14412.98 367
14414.11 349
14415.25 347
14416.38 356
14417.52 394
14418.65 398
14419.79 378
14420.92 358
14422.05 353
14423.19 351
14424.32 392
14425.46 385
14426.59 396
14427.73 376
14428.86 368
14430.00 370
14431.14 387
14432.27 398
14433.41 388
14434.54 403
14435.68 357
14436.81 368
14437.95 387
14439.08 404
14440.22 392
14441.35 383
14442.49 382
14443.63 358
14444.76 397
14445.90 376
14447.03 384
14448.17 387
14449.30 388
14450.44 375
14451.58 371
14452.71 386
14453.85 360
14454.98 393
14456.12 353
14457.26 379
14458.39 389
14459.53 359
14460.67 387
14461.80 365
14462.94 345
14464.08 402
14465.21 385
14466.35 417
14467.48 370
14468.62 376
14469.76 386
14470.90 390
14472.03 376
14473.17 375
14474.31 385
14475.44 406
14476.58 411
14477.72 403
14478.85 373
14479.99 419
14481.13 394
14482.27 383
14483.40 387
14484.54 391
14485.68 378
14486.81 371
14487.95 392
14489.09 374
14490.23 405
14491.36 367
14492.50 369
14493.64 367
14494.78 351
14495.92 356
14497.05 372
14498.19 314
14499.33 367
14500.47 404
14501.60 395
14502.74 371
14503.88 380
14505.02 396
14506.16 357
14507.30 370
14508.43 387
14509.57 356
14510.71 356
14511.85 379
14512.99 386
14514.13 380
14515.26 356
14516.40 317
14517.54 376
14518.68 397
14519.82 348
14520.96 344
14522.10 372
14523.23 358
14524.37 342
14525.51 355
14526.65 352
14527.79 354
14528.93 387
14530.07 368
14531.21 333
14532.35 378
14533.49 375
14534.63 355
14535.76 339
14536.90 361
14538.04 329
14539.18 370
14540.32 391
14541.46 383
14542.60 340
14543.74 357
14544.88 359
14546.02 359
14547.16 368
14548.30 352
14549.44 390
14550.58 393
14551.72 409
14552.86 386
14554.00 379
14555.14 344
14556.28 356
14557.42 344
14558.56 351
14559.70 368
14560.84 341
14561.98 369
14563.12 331
14564.26 345
14565.40 374
14566.54 378
14567.68 374
14568.82 356
14569.96 358
14571.11 328
14572.25 349
14573.39 358
14574.53 363
14575.67 348
14576.81 380
14577.95 389
14579.09 352
14580.23 386
14581.37 392
14582.52 351
14583.66 416
14584.80 394
14585.94 367
14587.08 385
14588.22 414
14589.36 368
14590.50 346
14591.65 407
14592.79 400
14593.93 428
14595.07 369
14596.21 382
14597.35 411
14598.50 417
14599.64 439
14600.78 401
14601.92 400
14603.06 421
14604.21 384
14605.35 406
14606.49 388
14607.63 393
14608.77 428
14609.92 417
14611.06 421
14612.20 409
14613.34 406
14614.49 398
14615.63 419
14616.77 397
14617.91 415
14619.06 403
14620.20 414
14621.34 391
14622.48 434
14623.63 488
14624.77 468
14625.91 447
14627.06 454
14628.20 482
14629.34 471
14630.48 465
14631.63 507
14632.77 498
14633.91 467
14635.06 467
14636.20 503
14637.34 505
14638.49 527
14639.63 463
14640.77 479
14641.92 467
14643.06 474
14644.20 457
14645.35 411
14646.49 405
14647.64 436
14648.78 394
14649.92 433
14651.07 453
14652.21 412
14653.35 380
14654.50 378
14655.64 407
14656.79 422
14657.93 387
14659.07 392
14660.22 365
14661.36 403
14662.51 374
14663.65 407
14664.80 386
14665.94 408
14667.09 394
14668.23 367
14669.37 409
14670.52 364
14671.66 382
14672.81 416
14673.95 382
14675.10 422
14676.24 379
14677.39 396
14678.53 364
14679.68 396
14680.82 379
14681.97 371
14683.11 364
14684.26 390
14685.40 384
14686.55 415
14687.69 383
14688.84 366
14689.98 395
14691.13 373
14692.27 355
14693.42 345
14694.57 374
14695.71 354
14696.86 366
14698.00 330
14699.15 327
14700.29 346
14701.44 359
14702.59 343
14703.73 328
14704.88 332
14706.02 348
14707.17 338
14708.32 351
14709.46 338
14710.61 330
14711.75 358
14712.90 338
14714.05 316
14715.19 336
14716.34 320
14717.49 333
14718.63 371
14719.78 329
14720.93 302
14722.07 336
14723.22 386
14724.37 367
14725.51 355
14726.66 361
14727.81 339
14728.95 344
14730.10 324
14731.25 354
14732.39 351
14733.54 375
14734.69 380
14735.84 364
14736.98 357
14738.13 350
14739.28 351
14740.42 348
14741.57 377
14742.72 374
14743.87 345
14745.01 340
14746.16 348
14747.31 330
14748.46 346
14749.61 371
14750.75 389
14751.90 351
14753.05 331
14754.20 362
14755.34 375
14756.49 367
14757.64 346
14758.79 336
14759.94 348
14761.08 398
14762.23 326
14763.38 347
14764.53 371
14765.68 361
14766.83 350
14767.97 387
14769.12 400
14770.27 363
14771.42 359
14772.57 405
14773.72 388
14774.87 407
14776.01 412
14777.16 414
14778.31 409
14779.46 395
14780.61 407
14781.76 403
14782.91 400
14784.06 379
14785.21 368
14786.36 402
14787.50 431
14788.65 416
14789.80 400
14790.95 389
14792.10 428
14793.25 441
14794.40 432
14795.55 383
14796.70 419
14797.85 449
14799.00 474
14800.15 409
14801.30 443
14802.45 453
14803.60 431
14804.75 433
14805.90 412
14807.05 387
14808.20 397
14809.35 398
14810.50 375
14811.65 371
14812.80 363
14813.95 389
14815.10 425
14816.25 405
14817.40 389
14818.55 383
14819.70 375
14820.85 373
14822.00 356
14823.15 350
14824.30 345
14825.45 350
14826.60 369
14827.75 378
14828.91 396
14830.06 368
14831.21 337
14832.36 370
14833.51 342
14834.66 315
14835.81 310
14836.96 354
14838.11 333
14839.26 341
14840.42 307
14841.57 305
14842.72 317
14843.87 317
14845.02 356
14846.17 352
14847.32 303
14848.48 332
14849.63 344
14850.78 296
14851.93 288
14853.08 307
14854.23 309
14855.39 322
14856.54 299
14857.69 297
14858.84 321
14859.99 321
14861.15 355
14862.30 326
14863.45 328
14864.60 349
14865.75 311
14866.91 309
14868.06 335
14869.21 336
14870.36 339
14871.52 300
14872.67 287
14873.82 278
14874.97 293
14876.13 310
14877.28 343
14878.43 325
14879.59 292
14880.74 289
14881.89 296
14883.04 308
14884.20 300
14885.35 364
14886.50 329
14887.66 324
14888.81 294
14889.96 297
14891.12 277
14892.27 286
14893.42 289
14894.58 300
14895.73 325
14896.88 329
14898.04 300
14899.19 335
14900.34 329
14901.50 319
14902.65 314
14903.80 280
14904.96 326
14906.11 294
14907.27 311
14908.42 288
14909.57 313
14910.73 306
14911.88 304
14913.04 340
14914.19 281
14915.34 294
14916.50 331
14917.65 279
14918.81 311
14919.96 327
14921.11 300
14922.27 296
14923.42 293
14924.58 304
14925.73 323
14926.89 319
14928.04 291
14929.20 265
14930.35 288
14931.51 302
14932.66 310
14933.82 316
14934.97 316
14936.13 299
14937.28 309
14938.44 304
14939.59 317
14940.75 283
14941.90 284
14943.06 275
14944.21 337
14945.37 315
14946.52 281
14947.68 262
14948.83 291
14949.99 311
14951.14 303
14952.30 303
14953.46 286
14954.61 303
14955.77 295
14956.92 279
14958.08 287
14959.24 320
14960.39 309
14961.55 315
14962.70 298
14963.86 241
14965.02 301
14966.17 304
14967.33 281
14968.48 267
14969.64 260
14970.80 307
14971.95 310
14973.11 291
14974.27 291
14975.42 237
14976.58 262
14977.74 275
14978.89 260
14980.05 283
14981.21 254
14982.36 290
14983.52 261
14984.68 235
14985.83 252
14986.99 269
14988.15 259
14989.30 233
14990.46 272
14991.62 271
14992.77 262
14993.93 239
14995.09 264
14996.25 284
14997.40 270
14998.56 269
14999.72 264
15000.88 266
15002.03 296
15003.19 285
15004.35 238
15005.51 250
15006.66 276
15007.82 276
15008.98 263
15010.14 260
15011.30 290
15012.45 283
15013.61 249
15014.77 260
15015.93 284
15017.09 277
15018.24 247
15019.40 247
15020.56 262
15021.72 233
15022.88 255
15024.04 271
15025.19 241
15026.35 246
15027.51 269
15028.67 279
15029.83 278
15030.99 249
15032.15 236
15033.30 237
15034.46 274
15035.62 247
15036.78 260
15037.94 216
15039.10 249
15040.26 236
15041.42 239
15042.58 251
15043.73 248
15044.89 272
15046.05 213
15047.21 234
15048.37 256
15049.53 239
15050.69 229
15051.85 242
15053.01 213
15054.17 248
15055.33 266
15056.49 269
15057.65 266
15058.81 265
15059.97 264
15061.13 268
15062.29 248
15063.45 251
15064.61 240
15065.77 234
15066.93 257
15068.09 242
15069.25 227
15070.41 287
15071.57 281
15072.73 238
15073.89 249
15075.05 244
15076.21 251
15077.37 264
15078.53 269
15079.69 244
15080.85 259
15082.01 268
15083.17 244
15084.33 277
15085.49 227
15086.65 239
15087.82 266
15088.98 259
15090.14 247
15091.30 220
15092.46 232
15093.62 268
15094.78 292
15095.94 287
15097.10 259
15098.27 253
15099.43 299
15100.59 242
15101.75 244
15102.91 255
15104.07 262
15105.23 236
15106.40 230
15107.56 270
15108.72 237
15109.88 242
15111.04 239
15112.20 241
15113.37 244
15114.53 268
15115.69 264
15116.85 265
15118.01 248
15119.18 252
15120.34 238
15121.50 214
15122.66 245
15123.82 240
15124.99 259
15126.15 257
15127.31 219
15128.47 249
15129.64 272
15130.80 275
15131.96 304
15133.12 283
15134.29 261
15135.45 250
15136.61 253
15137.77 232
15138.94 233
15140.10 257
15141.26 302
15142.43 276
15143.59 277
15144.75 268
15145.92 258
15147.08 260
15148.24 250
15149.41 274
15150.57 262
15151.73 237
15152.90 220
15154.06 252
15155.22 262
15156.39 250
15157.55 246
15158.71 225
15159.88 247
15161.04 304
15162.20 233
15163.37 274
15164.53 275
15165.70 265
15166.86 266
15168.02 283
15169.19 266
15170.35 264
15171.52 267
15172.68 288
15173.84 272
15175.01 262
15176.17 272
15177.34 263
15178.50 236
15179.66 279
15180.83 261
15181.99 274
15183.16 270
15184.32 274
15185.49 275
15186.65 289
15187.82 266
15188.98 264
15190.15 275
15191.31 276
15192.48 275
15193.64 277
15194.81 282
15195.97 287
15197.14 304
15198.30 284
15199.47 292
15200.63 294
15201.80 294
15202.96 273
15204.13 320
15205.29 269
15206.46 324
15207.62 307
15208.79 302
15209.96 309
15211.12 327
15212.29 323
15213.45 295
15214.62 295
15215.78 312
15216.95 291
15218.12 316
15219.28 321
15220.45 321
15221.61 290
15222.78 321
15223.95 337
15225.11 308
15226.28 314
15227.44 354
15228.61 365
15229.78 347
15230.94 332
15232.11 346
15233.28 337
15234.44 360
15235.61 345
15236.78 381
15237.94 324
15239.11 336
15240.28 338
15241.44 323
15242.61 361
15243.78 322
15244.94 320
15246.11 322
15247.28 311
15248.44 297
15249.61 312
15250.78 323
15251.95 304
15253.11 314
15254.28 291
15255.45 275
15256.61 307
15257.78 324
15258.95 286
15260.12 270
15261.28 284
15262.45 355
15263.62 299
15264.79 339
15265.95 354
15267.12 313
15268.29 293
15269.46 280
15270.63 289
15271.79 314
15272.96 283
15274.13 306
15275.30 306
15276.47 298
15277.63 279
15278.80 279
15279.97 263
15281.14 288
15282.31 305
15283.48 289
15284.64 276
15285.81 293
15286.98 255
15288.15 272
15289.32 278
15290.49 284
15291.66 314
15292.82 310
15293.99 296
15295.16 299
15296.33 295
15297.50 267
15298.67 300
15299.84 302
15301.01 278
15302.18 308
15303.35 280
15304.51 274
15305.68 287
15306.85 285
15308.02 285
15309.19 317
15310.36 301
15311.53 298
15312.70 314
15313.87 282
15315.04 255
15316.21 279
15317.38 302
15318.55 294
15319.72 296
15320.89 252
15322.06 293
15323.23 287
15324.40 308
15325.57 272
15326.74 306
15327.91 267
15329.08 284
15330.25 277
15331.42 283
15332.59 285
15333.76 278
15334.93 259
15336.10 284
15337.27 276
15338.44 268
15339.61 298
15340.78 300
15341.95 276
15343.12 261
15344.29 296
15345.47 283
15346.64 329
15347.81 306
15348.98 277
15350.15 289
15351.32 289
15352.49 299
15353.66 268
15354.83 287
15356.00 285
15357.18 259
15358.35 298
15359.52 298
15360.69 284
15361.86 303
15363.03 256
15364.20 289
15365.38 273
15366.55 300
15367.72 290
15368.89 280
15370.06 300
15371.23 300
15372.41 297
15373.58 312
15374.75 335
15375.92 260
15377.09 278
15378.26 299
15379.44 330
15380.61 294
15381.78 283
15382.95 280
15384.13 343
15385.30 303
15386.47 293
15387.64 332
15388.82 338
15389.99 344
15391.16 320
15392.33 293
15393.51 313
15394.68 330
15395.85 327
15397.02 370
15398.20 323
15399.37 309
15400.54 342
15401.71 303
15402.89 326
15404.06 302
15405.23 296
15406.41 305
15407.58 309
15408.75 318
15409.93 295
15411.10 281
15412.27 290
15413.45 289
15414.62 282
15415.79 310
15416.97 285
15418.14 304
15419.31 267
15420.49 275
15421.66 261
15422.84 264
15424.01 307
15425.18 290
15426.36 264
15427.53 311
15428.70 323
15429.88 253
15431.05 281
15432.23 290
15433.40 289
15434.57 301
15435.75 286
15436.92 290
15438.10 302
15439.27 242
15440.45 252
15441.62 262
15442.80 243
15443.97 291
15445.14 260
15446.32 246
15447.49 263
15448.67 294
15449.84 287
15451.02 265
15452.19 254
15453.37 257
15454.54 286
15455.72 240
15456.89 254
15458.07 274
15459.24 284
15460.42 284
15461.59 289
15462.77 267
15463.94 264
15465.12 269
15466.29 315
15467.47 305
15468.65 256
15469.82 255
15471.00 270
15472.17 274
15473.35 264
15474.52 248
15475.70 238
15476.88 260
15478.05 261
15479.23 243
15480.40 241
15481.58 259
15482.76 235
15483.93 268
15485.11 257
15486.28 270
15487.46 271
15488.64 279
15489.81 279
15490.99 278
15492.16 270
15493.34 265
15494.52 279
15495.69 278
15496.87 302
15498.05 295
15499.22 250
15500.40 227
15501.58 269
15502.75 269
15503.93 266
15505.11 265
15506.28 253
15507.46 289
15508.64 291
15509.82 292
15510.99 306
15512.17 285
15513.35 222
15514.52 244
15515.70 264
15516.88 270
15518.06 283
15519.23 266
15520.41 286
15521.59 264
15522.77 270
15523.94 283
15525.12 275
15526.30 280
15527.48 297
15528.65 286
15529.83 292
15531.01 263
15532.19 268
15533.37 286
15534.54 285
15535.72 297
15536.90 276
15538.08 282
15539.26 270
15540.44 290
15541.61 318
15542.79 286
15543.97 267
15545.15 299
15546.33 286
15547.51 279
15548.68 264
15549.86 284
15551.04 315
15552.22 301
15553.40 288
15554.58 282
15555.76 295
15556.93 321
15558.11 298
15559.29 288
15560.47 318
15561.65 271
15562.83 292
15564.01 287
15565.19 258
15566.37 265
15567.55 293
15568.73 300
15569.91 263
15571.08 269
15572.26 294
15573.44 303
15574.62 302
15575.80 291
15576.98 255
15578.16 293
15579.34 293
15580.52 323
15581.70 316
15582.88 318
15584.06 308
15585.24 276
15586.42 291
15587.60 292
15588.78 307
15589.96 321
15591.14 307
15592.32 324
15593.50 318
15594.68 332
15595.86 314
15597.04 315
15598.22 312
15599.40 299
15600.58 311
15601.76 322
15602.95 327
15604.13 345
15605.31 349
15606.49 346
15607.67 324
15608.85 324
15610.03 337
15611.21 365
15612.39 373
15613.57 348
15614.75 332
15615.93 349
15617.12 359
15618.30 324
15619.48 342
15620.66 370
15621.84 394
15623.02 395
15624.20 369
15625.38 355
15626.57 340
15627.75 322
15628.93 383
15630.11 349
15631.29 366
15632.47 381
15633.66 393
15634.84 384
15636.02 401
15637.20 389
15638.38 415
15639.57 371
15640.75 345
15641.93 401
15643.11 361
15644.29 381
15645.48 403
15646.66 365
15647.84 410
15649.02 397
15650.21 389
15651.39 436
15652.57 414
15653.75 428
15654.94 429
15656.12 431
15657.30 414
15658.48 404
15659.67 470
15660.85 438
15662.03 420
15663.22 435
15664.40 457
15665.58 436
15666.76 413
15667.95 419
15669.13 453
15670.31 424
15671.50 445
15672.68 457
15673.86 464
15675.05 447
15676.23 391
15677.41 402
15678.60 431
15679.78 429
15680.96 415
15682.15 404
15683.33 442
15684.51 427
15685.70 403
15686.88 446
15688.07 428
15689.25 410
15690.43 440
15691.62 408
15692.80 414
15693.99 407
15695.17 424
15696.35 456
15697.54 432
15698.72 431
15699.91 459
15701.09 422
15702.28 411
15703.46 394
15704.64 467
15705.83 430
15707.01 418
15708.20 435
15709.38 398
15710.57 431
15711.75 448
15712.94 451
15714.12 469
15715.31 490
15716.49 468
15717.68 486
15718.86 474
15720.05 494
15721.23 461
15722.42 487
15723.60 515
15724.79 479
15725.97 454
15727.16 490
15728.34 482
15729.53 497
15730.71 445
15731.90 428
15733.08 500
15734.27 475
15735.46 498
15736.64 429
15737.83 450
15739.01 457
15740.20 464
15741.39 449
15742.57 452
15743.76 464
15744.94 483
15746.13 536
15747.31 486
15748.50 448
15749.69 474
15750.87 485
15752.06 517
15753.25 539
15754.43 495
15755.62 511
15756.81 491
15757.99 458
15759.18 477
15760.36 514
15761.55 483
15762.74 485
15763.92 467
15765.11 466
15766.30 497
15767.49 492
15768.67 485
15769.86 493
15771.05 497
15772.23 477
15773.42 450
15774.61 427
15775.79 447
15776.98 455
15778.17 438
15779.36 461
15780.54 513
15781.73 467
15782.92 488
15784.11 470
15785.29 465
15786.48 461
15787.67 466
15788.86 491
15790.04 494
15791.23 463
15792.42 454
15793.61 422
15794.79 446
15795.98 438
15797.17 482
15798.36 442
15799.55 420
15800.73 435
15801.92 409
15803.11 421
15804.30 452
15805.49 449
15806.68 439
15807.86 429
15809.05 398
15810.24 417
15811.43 394
15812.62 386
15813.81 397
15815.00 388
15816.18 418
15817.37 377
15818.56 398
15819.75 407
15820.94 406
15822.13 421
15823.32 394
15824.51 414
15825.70 391
15826.88 376
15828.07 349
15829.26 386
15830.45 387
15831.64 366
15832.83 385
15834.02 444
15835.21 396
15836.40 364
15837.59 333
15838.78 409
15839.97 397
15841.16 356
15842.35 386
15843.54 365
15844.73 370
15845.92 366
15847.11 415
15848.30 395
15849.49 399
15850.68 377
15851.87 407
15853.06 405
15854.25 427
15855.44 395
15856.63 385
15857.82 408
15859.01 418
15860.20 423
15861.39 376
15862.58 371
15863.77 435
15864.96 400
15866.15 368
15867.34 420
15868.53 398
15869.72 417
15870.91 405
15872.10 374
15873.29 402
15874.48 427
15875.68 421
15876.87 451
15878.06 416
15879.25 368
15880.44 414
15881.63 396
15882.82 437
15884.01 413
15885.20 404
15886.40 376
15887.59 402
15888.78 359
15889.97 415
15891.16 391
15892.35 432
15893.54 398
15894.74 400
15895.93 393
15897.12 402
15898.31 433
15899.50 396
15900.70 410
15901.89 442
15903.08 439
15904.27 457
15905.46 473
15906.66 437
15907.85 385
15909.04 409
15910.23 452
15911.42 456
15912.62 402
15913.81 457
15915.00 409
15916.19 469
15917.39 436
15918.58 418
15919.77 396
15920.96 406
15922.16 403
15923.35 446
15924.54 445
15925.73 426
15926.93 415
15928.12 420
15929.31 399
15930.51 409
15931.70 402
15932.89 423
15934.09 434
15935.28 399
15936.47 393
15937.67 401
15938.86 399
15940.05 392
15941.25 423
15942.44 393
15943.63 434
15944.83 386
15946.02 381
15947.21 387
15948.41 375
15949.60 373
15950.79 382
15951.99 346
15953.18 365
15954.38 394
15955.57 367
15956.76 356
15957.96 268
15959.15 334
15960.35 351
15961.54 384
15962.73 327
15963.93 356
15965.12 320
15966.32 347
15967.51 355
15968.71 331
15969.90 339
15971.09 334
15972.29 357
15973.48 387
15974.68 347
15975.87 332
15977.07 345
15978.26 310
15979.46 320
15980.65 293
15981.85 308
15983.04 311
15984.24 312
15985.43 322
15986.63 300
15987.82 295
15989.02 328
15990.21 308
15991.41 294
15992.60 289
15993.80 294
15994.99 309
15996.19 287
15997.39 265
15998.58 281
15999.78 337
16000.97 306
16002.17 275
16003.36 303
16004.56 312
16005.76 320
16006.95 318
16008.15 301
16009.34 287
16010.54 312
16011.73 275
16012.93 329
16014.13 313
16015.32 316
16016.52 319
16017.72 296
16018.91 302
16020.11 312
16021.30 324
16022.50 304
16023.70 285
16024.89 295
16026.09 310
16027.29 280
16028.48 310
16029.68 313
16030.88 304
16032.07 274
16033.27 282
16034.47 265
16035.67 305
16036.86 292
16038.06 281
16039.26 307
16040.45 291
16041.65 297
16042.85 262
16044.04 279
16045.24 251
16046.44 273
16047.64 290
16048.83 298
16050.03 288
16051.23 309
16052.43 296
16053.62 273
16054.82 245
16056.02 277
16057.22 292
16058.42 283
16059.61 253
16060.81 236
16062.01 278
16063.21 278
16064.41 229
16065.60 249
16066.80 272
16068.00 256
16069.20 299
16070.40 232
16071.59 265
16072.79 276
16073.99 267
16075.19 279
16076.39 253
16077.59 256
16078.78 278
16079.98 281
16081.18 266
16082.38 270
16083.58 266
16084.78 273
16085.98 256
16087.18 260
16088.37 242
16089.57 251
16090.77 221
16091.97 242
16093.17 273
16094.37 252
16095.57 255
16096.77 249
16097.97 258
16099.17 236
16100.37 228
16101.57 262
16102.77 246
16103.96 225
16105.16 254
16106.36 276
16107.56 232
16108.76 265
16109.96 254
16111.16 267
16112.36 238
16113.56 245
16114.76 211
16115.96 232
16117.16 257
16118.36 236
16119.56 237
16120.76 263
16121.96 231
16123.16 257
16124.36 249
16125.56 249
16126.76 247
16127.96 232
16129.16 256
16130.37 236
16131.57 250
16132.77 245
16133.97 231
16135.17 211
16136.37 272
16137.57 266
16138.77 250
16139.97 231
16141.17 245
16142.37 240
16143.57 234
16144.77 228
16145.98 226
16147.18 226
16148.38 216
16149.58 227
16150.78 243
16151.98 247
16153.18 240
16154.38 245
16155.59 223
16156.79 217
16157.99 213
16159.19 233
16160.39 214
16161.59 206
16162.80 253
16164.00 271
16165.20 228
16166.40 217
16167.60 232
16168.80 232
16170.01 209
16171.21 220
16172.41 229
16173.61 246
16174.81 244
16176.02 230
16177.22 252
16178.42 251
16179.62 216
16180.83 206
16182.03 229
16183.23 201
16184.43 193
16185.64 229
16186.84 232
16188.04 247
16189.24 228
16190.45 254
16191.65 254
16192.85 223
16194.06 217
16195.26 245
16196.46 237
16197.66 266
16198.87 237
16200.07 239
16201.27 258
16202.48 235
16203.68 231
16204.88 227
16206.09 190
16207.29 197
16208.49 233
16209.70 231
16210.90 266
16212.10 241
16213.31 226
16214.51 237
16215.71 230
16216.92 227
16218.12 227
16219.33 232
16220.53 239
16221.73 230
16222.94 256
16224.14 245
16225.35 261
16226.55 229
16227.75 211
16228.96 248
16230.16 228
16231.37 245
16232.57 252
16233.77 229
16234.98 213
16236.18 241
16237.39 241
16238.59 246
16239.80 224
16241.00 227
16242.21 239
16243.41 266
16244.62 237
16245.82 235
16247.03 247
16248.23 249
16249.44 243
16250.64 225
16251.85 224
16253.05 237
16254.26 268
16255.46 244
16256.67 253
16257.87 250
16259.08 268
16260.28 265
16261.49 273
16262.69 262
16263.90 254
16265.10 263
16266.31 234
16267.51 251
16268.72 257
16269.93 246
16271.13 225
16272.34 247
16273.54 244
16274.75 243
16275.96 234
16277.16 234
16278.37 238
16279.57 259
16280.78 241
16281.99 251
16283.19 250
16284.40 264
16285.60 261
16286.81 263
16288.02 239
16289.22 236
16290.43 229
16291.64 243
16292.84 253
16294.05 275
16295.26 228
16296.46 284
16297.67 245
16298.88 232
16300.08 256
16301.29 252
16302.50 257
16303.70 279
16304.91 244
16306.12 238
16307.32 234
16308.53 261
16309.74 250
16310.95 253
16312.15 254
16313.36 261
16314.57 297
16315.78 280
16316.98 247
16318.19 261
16319.40 275
16320.61 270
16321.81 238
16323.02 245
16324.23 278
16325.44 250
16326.64 217
16327.85 229
16329.06 221
16330.27 253
16331.48 266
16332.68 266
16333.89 285
16335.10 289
16336.31 267
16337.52 248
16338.72 226
16339.93 239
16341.14 245
16342.35 237
16343.56 210
16344.77 229
16345.98 220
16347.18 210
16348.39 226
16349.60 230
16350.81 232
16352.02 218
16353.23 198
16354.44 233
16355.65 252
16356.85 227
16358.06 249
16359.27 238
16360.48 227
16361.69 218
16362.90 206
16364.11 254
16365.32 245
16366.53 237
16367.74 244
16368.95 257
16370.16 244
16371.36 211
16372.57 218
16373.78 210
16374.99 244
16376.20 258
16377.41 252
16378.62 220
16379.83 195
16381.04 211
16382.25 234
16383.46 256
16384.67 226
16385.88 238
16387.09 229
16388.30 243
16389.51 198
16390.72 200
16391.93 224
16393.14 225
16394.35 239
16395.56 237
16396.77 239
16397.98 217
16399.19 199
16400.41 203
16401.62 226
16402.83 244
16404.04 212
16405.25 208
16406.46 199
16407.67 225
16408.88 206
16410.09 240
16411.30 222
16412.51 218
16413.72 213
16414.94 209
16416.15 230
16417.36 238
16418.57 216
16419.78 184
16420.99 203
16422.20 202
16423.41 250
16424.63 246
16425.84 208
16427.05 197
16428.26 217
16429.47 220
16430.68 223
16431.90 229
16433.11 231
16434.32 226
16435.53 188
16436.74 205
16437.95 213
16439.17 189
16440.38 177
16441.59 229
16442.80 208
16444.01 217
16445.23 214
16446.44 235
16447.65 236
16448.86 225
16450.08 216
16451.29 240
16452.50 250
16453.71 215
16454.93 234
16456.14 204
16457.35 193
16458.56 189
16459.78 198
16460.99 192
16462.20 204
16463.42 206
16464.63 198
16465.84 187
16467.05 207
16468.27 187
16469.48 188
16470.69 201
16471.91 211
16473.12 226
16474.33 203
16475.55 219
16476.76 236
16477.97 208
16479.19 224
16480.40 234
16481.61 211
16482.83 215
16484.04 191
16485.25 207
16486.47 246
16487.68 205
16488.90 215
16490.11 196
16491.32 195
16492.54 223
16493.75 189
16494.97 200
16496.18 199
16497.39 200
16498.61 203
16499.82 186
16501.04 178
16502.25 173
16503.47 201
16504.68 205
16505.89 200
16507.11 182
16508.32 242
16509.54 217
16510.75 224
16511.97 237
16513.18 204
16514.40 224
16515.61 227
16516.83 202
16518.04 200
16519.26 180
16520.47 195
16521.69 231
16522.90 217
16524.12 202
16525.33 178
16526.55 184
16527.76 183
16528.98 207
16530.19 199
16531.41 211
16532.62 203
16533.84 187
16535.05 220
16536.27 213
16537.49 216
16538.70 194
16539.92 200
16541.13 205
16542.35 229
16543.56 235
16544.78 214
16546.00 209
16547.21 195
16548.43 200
16549.64 209
16550.86 203
16552.08 212
16553.29 206
16554.51 168
16555.73 197
16556.94 216
16558.16 236
16559.37 212
16560.59 203
16561.81 180
16563.02 215
16564.24 233
16565.46 226
16566.67 200
16567.89 213
16569.11 227
16570.32 227
16571.54 219
16572.76 222
16573.98 204
16575.19 200
16576.41 238
16577.63 231
16578.84 242
16580.06 203
16581.28 232
16582.50 205
16583.71 209
16584.93 212
16586.15 210
16587.36 251
16588.58 260
16589.80 212
16591.02 216
16592.24 204
16593.45 196
16594.67 211
16595.89 249
16597.11 235
16598.32 204
16599.54 193
16600.76 199
16601.98 199
16603.20 235
16604.41 212
16605.63 185
16606.85 207
16608.07 228
16609.29 207
16610.51 200
16611.72 188
16612.94 197
16614.16 208
16615.38 213
16616.60 187
16617.82 210
16619.03 239
16620.25 216
16621.47 188
16622.69 199
16623.91 192
16625.13 217
16626.35 189
16627.57 183
16628.79 188
16630.00 193
16631.22 210
16632.44 186
16633.66 188
16634.88 186
16636.10 201
16637.32 179
16638.54 165
16639.76 184
16640.98 187
16642.20 198
16643.42 182
16644.64 166
16645.86 182
16647.08 171
16648.30 209
16649.51 188
16650.73 166
16651.95 190
16653.17 193
16654.39 204
16655.61 180
16656.83 189
16658.05 212
16659.27 196
16660.49 180
16661.71 196
16662.93 232
16664.16 223
16665.38 204
16666.60 191
16667.82 190
16669.04 179
16670.26 185
16671.48 187
16672.70 191
16673.92 183
16675.14 184
16676.36 190
16677.58 164
16678.80 190
16680.02 183
16681.24 188
16682.46 180
16683.69 196
16684.91 195
16686.13 187
16687.35 204
16688.57 223
16689.79 200
16691.01 185
16692.23 172
16693.46 171
16694.68 203
16695.90 199
16697.12 191
16698.34 193
16699.56 171
16700.78 181
16702.01 194
16703.23 158
16704.45 185
16705.67 200
16706.89 209
16708.12 214
16709.34 201
16710.56 198
16711.78 193
16713.00 186
16714.23 172
16715.45 178
16716.67 195
16717.89 195
16719.11 172
16720.34 143
16721.56 168
16722.78 184
16724.00 193
16725.23 195
16726.45 178
16727.67 178
16728.89 173
16730.12 191
16731.34 197
16732.56 175
16733.79 174
16735.01 188
16736.23 165
16737.45 192
16738.68 200
16739.90 173
16741.12 203
16742.35 171
16743.57 170
16744.79 177
16746.02 169
16747.24 181
16748.46 199
16749.69 193
16750.91 210
16752.13 197
16753.36 173
16754.58 133
16755.80 187
16757.03 192
16758.25 179
16759.48 156
16760.70 199
16761.92 191
16763.15 153
16764.37 170
16765.60 176
16766.82 166
16768.04 212
16769.27 225
16770.49 164
16771.72 180
16772.94 203
16774.16 192
16775.39 182
16776.61 183
16777.84 196
16779.06 202
16780.29 201
16781.51 197
16782.74 184
16783.96 177
16785.19 223
16786.41 186
16787.64 168
16788.86 177
16790.09 181
16791.31 179
16792.54 182
16793.76 149
16794.99 170
16796.21 212
16797.44 160
16798.66 168
16799.89 185
16801.11 189
16802.34 190
16803.56 170
16804.79 165
16806.01 175
16807.24 188
16808.46 193
16809.69 166
16810.92 181
16812.14 209
16813.37 197
16814.59 203
16815.82 163
16817.04 184
16818.27 183
16819.50 207
16820.72 203
16821.95 189
16823.17 198
16824.40 180
16825.63 197
16826.85 182
16828.08 211
16829.31 197
16830.53 228
16831.76 194
16832.99 177
16834.21 217
16835.44 187
16836.67 198
16837.89 233
16839.12 201
16840.35 210
16841.57 184
16842.80 178
16844.03 230
16845.25 183
16846.48 198
16847.71 188
16848.93 206
16850.16 189
16851.39 216
16852.62 198
16853.84 188
16855.07 190
16856.30 225
16857.52 214
16858.75 176
16859.98 188
16861.21 227
16862.43 207
16863.66 221
16864.89 223
16866.12 228
16867.35 235
16868.57 224
16869.80 206
16871.03 235
16872.26 238
16873.48 251
16874.71 254
16875.94 224
16877.17 216
16878.40 265
16879.63 235
16880.85 264
16882.08 256
16883.31 264
16884.54 286
16885.77 295
16887.00 247
16888.22 260
16889.45 290
16890.68 250
16891.91 253
16893.14 238
16894.37 246
16895.60 269
16896.82 238
16898.05 258
16899.28 218
16900.51 237
16901.74 229
16902.97 257
16904.20 249
16905.43 235
16906.66 233
16907.89 240
16909.12 224
16910.34 230
16911.57 219
16912.80 222
16914.03 231
16915.26 244
16916.49 196
16917.72 205
16918.95 203
16920.18 220
16921.41 218
16922.64 212
16923.87 211
16925.10 216
16926.33 242
16927.56 205
16928.79 191
16930.02 207
16931.25 204
16932.48 193
16933.71 201
16934.94 206
16936.17 223
16937.40 212
16938.63 197
16939.86 255
16941.09 232
16942.32 245
16943.55 256
16944.78 228
16946.01 209
16947.24 211
16948.48 187
16949.71 188
16950.94 192
16952.17 196
16953.40 234
16954.63 231
16955.86 199
16957.09 189
16958.32 195
16959.55 209
16960.79 204
16962.02 189
16963.25 193
16964.48 176
16965.71 196
16966.94 185
16968.17 174
16969.40 190
16970.64 203
16971.87 196
16973.10 197
16974.33 189
16975.56 205
16976.79 186
16978.03 192
16979.26 182
16980.49 171
16981.72 166
16982.95 193
16984.19 197
16985.42 215
16986.65 191
16987.88 164
16989.11 187
16990.35 199
16991.58 197
16992.81 195
16994.04 210
16995.28 214
16996.51 188
16997.74 196
16998.97 177
17000.21 173
17001.44 188
17002.67 173
17003.90 206
17005.14 172
17006.37 201
17007.60 180
17008.84 183
17010.07 185
17011.30 203
17012.53 198
17013.77 184
17015.00 186
17016.23 201
17017.47 187
17018.70 174
17019.93 197
17021.17 208
17022.40 188
17023.63 238
17024.87 196
17026.10 183
17027.33 150
17028.57 188
17029.80 194
17031.04 185
17032.27 202
17033.50 184
17034.74 192
17035.97 206
17037.20 214
17038.44 187
17039.67 170
17040.91 200
17042.14 180
17043.37 186
17044.61 161
17045.84 162
17047.08 196
17048.31 203
17049.55 175
17050.78 172
17052.02 164
17053.25 168
17054.48 203
17055.72 158
17056.95 159
17058.19 184
17059.42 187
17060.66 195
17061.89 170
17063.13 177
17064.36 159
17065.60 176
17066.83 141
17068.07 139
17069.30 153
17070.54 191
17071.77 166
17073.01 176
17074.24 164
17075.48 137
17076.71 159
17077.95 195
17079.19 162
17080.42 170
17081.66 165
17082.89 168
17084.13 188
17085.36 182
17086.60 178
17087.83 192
17089.07 171
17090.31 169
17091.54 165
17092.78 168
17094.01 153
17095.25 169
17096.49 167
17097.72 184
17098.96 168
17100.19 174
17101.43 174
17102.67 184
17103.90 170
17105.14 160
17106.38 170
17107.61 152
17108.85 158
17110.09 159
17111.32 180
17112.56 185
17113.80 191
17115.03 173
17116.27 168
17117.51 173
17118.74 166
17119.98 175
17121.22 176
17122.45 140
17123.69 156
17124.93 166
17126.17 153
17127.40 165
17128.64 157
17129.88 167
17131.12 179
17132.35 158
17133.59 170
17134.83 160
17136.07 177
17137.30 173
17138.54 179
17139.78 166
17141.02 173
17142.25 173
17143.49 169
17144.73 152
17145.97 156
17147.20 190
17148.44 199
17149.68 170
17150.92 159
17152.16 154
17153.40 178
17154.63 157
17155.87 148
17157.11 135
17158.35 158
17159.59 146
17160.83 184
17162.06 141
17163.30 160
17164.54 169
17165.78 188
17167.02 154
17168.26 178
17169.50 141
17170.73 151
17171.97 155
17173.21 143
17174.45 156
17175.69 173
17176.93 191
17178.17 177
17179.41 152
17180.65 147
17181.89 146
17183.12 130
17184.36 183
17185.60 173
17186.84 149
17188.08 149
17189.32 148
17190.56 126
17191.80 133
17193.04 143
17194.28 161
17195.52 160
17196.76 152
17198.00 175
17199.24 175
17200.48 139
17201.72 138
17202.96 137
17204.20 135
17205.44 138
17206.68 183
17207.92 155
17209.16 158
17210.40 143
17211.64 153
17212.88 153
17214.12 168
17215.36 183
17216.60 130
17217.84 134
17219.08 155
17220.32 167
17221.56 161
17222.80 145
17224.04 180
17225.29 193
17226.53 199
17227.77 204
17229.01 157
17230.25 177
17231.49 185
17232.73 138
17233.97 133
17235.21 168
17236.45 165
17237.70 150
17238.94 127
17240.18 126
17241.42 154
17242.66 134
17243.90 135
17245.14 155
17246.39 158
17247.63 141
17248.87 146
17250.11 150
17251.35 165
17252.59 146
17253.84 133
17255.08 136
17256.32 122
17257.56 142
17258.80 160
17260.05 119
17261.29 133
17262.53 146
17263.77 150
17265.01 132
17266.26 109
17267.50 140
17268.74 141
17269.98 137
17271.23 159
17272.47 131
17273.71 142
17274.95 147
17276.20 132
17277.44 146
17278.68 161
17279.92 131
17281.17 151
17282.41 134
17283.65 136
17284.90 139
17286.14 130
17287.38 133
17288.62 150
17289.87 149
17291.11 149
17292.35 165
17293.60 160
17294.84 134
17296.08 165
17297.33 148
17298.57 134
17299.81 157
17301.06 131
17302.30 166
17303.54 149
17304.79 153
17306.03 135
17307.28 111
17308.52 141
17309.76 134
17311.01 140
17312.25 107
17313.49 130
17314.74 172
17315.98 152
17317.23 136
17318.47 140
17319.72 141
17320.96 148
17322.20 167
17323.45 149
17324.69 130
17325.94 173
17327.18 173
17328.43 136
17329.67 127
17330.91 171
17332.16 165
17333.40 129
17334.65 120
17335.89 134
17337.14 152
17338.38 161
17339.63 136
17340.87 125
17342.12 126
17343.36 136
17344.61 140
17345.85 134
17347.10 123
17348.34 125
17349.59 156
17350.83 151
17352.08 134
17353.33 150
17354.57 149
17355.82 138
17357.06 132
17358.31 147
17359.55 140
17360.80 163
17362.04 136
17363.29 132
17364.54 134
17365.78 126
17367.03 155
17368.27 140
17369.52 162
17370.77 147
17372.01 149
17373.26 149
17374.50 146
17375.75 120
17377.00 130
17378.24 168
17379.49 173
17380.74 128
17381.98 123
17383.23 179
17384.47 158
17385.72 157
17386.97 143
17388.21 159
17389.46 141
17390.71 143
17391.95 170
17393.20 143
17394.45 123
17395.70 146
17396.94 137
17398.19 135
17399.44 140
17400.68 138
17401.93 164
17403.18 138
17404.42 144
17405.67 127
17406.92 157
17408.17 141
17409.41 158
17410.66 118
17411.91 154
17413.16 155
17414.40 140
17415.65 136
17416.90 157
17418.15 149
17419.40 161
17420.64 168
17421.89 131
17423.14 118
17424.39 139
17425.63 141
17426.88 152
17428.13 141
17429.38 114
17430.63 144
17431.88 154
17433.12 142
17434.37 133
17435.62 139
17436.87 168
17438.12 163
17439.37 151
17440.61 138
17441.86 142
17443.11 143
17444.36 138
17445.61 166
17446.86 143
17448.11 135
17449.36 138
17450.60 132
17451.85 147
17453.10 147
17454.35 156
17455.60 147
17456.85 160
17458.10 135
17459.35 137
17460.60 155
17461.85 145
17463.10 131
17464.34 141
17465.59 119
17466.84 142
17468.09 146
17469.34 138
17470.59 131
17471.84 140
17473.09 130
17474.34 158
17475.59 134
17476.84 129
17478.09 155
17479.34 151
17480.59 143
17481.84 148
17483.09 158
17484.34 152
17485.59 121
17486.84 128
17488.09 136
17489.34 153
17490.59 172
17491.84 146
17493.09 145
17494.34 152
17495.59 149
17496.84 157
17498.10 151
17499.35 159
17500.60 159
17501.85 152
17503.10 184
17504.35 159
17505.60 155
17506.85 155
17508.10 143
17509.35 141
17510.60 136
17511.86 147
17513.11 146
17514.36 141
17515.61 143
17516.86 163
17518.11 161
17519.36 147
17520.61 160
17521.87 143
17523.12 140
17524.37 154
17525.62 141
17526.87 161
17528.12 164
17529.38 157
17530.63 136
17531.88 158
17533.13 152
17534.38 139
17535.63 135
17536.89 172
17538.14 174
17539.39 151
17540.64 161
17541.89 181
17543.15 183
17544.40 151
17545.65 165
17546.90 166
17548.16 155
17549.41 168
17550.66 171
17551.91 156
17553.17 179
17554.42 180
17555.67 189
17556.92 152
17558.18 177
17559.43 166
17560.68 164
17561.94 148
17563.19 164
17564.44 162
17565.69 160
17566.95 145
17568.20 204
17569.45 178
17570.71 160
17571.96 178
17573.21 159
17574.47 144
17575.72 155
17576.97 177
17578.23 208
17579.48 158
17580.73 153
17581.99 158
17583.24 145
17584.50 133
17585.75 153
17587.00 165
17588.26 167
17589.51 156
17590.76 143
17592.02 167
17593.27 162
17594.53 144
17595.78 180
17597.04 151
17598.29 151
17599.54 150
17600.80 166
17602.05 138
17603.31 179
17604.56 148
17605.82 170
17607.07 142
17608.32 173
17609.58 186
17610.83 160
17612.09 153
17613.34 179
17614.60 191
17615.85 141
17617.11 171
17618.36 155
17619.62 157
17620.87 157
17622.13 181
17623.38 168
17624.64 187
17625.89 159
17627.15 143
17628.40 138
17629.66 169
17630.91 163
17632.17 151
17633.43 157
17634.68 152
17635.94 183
17637.19 152
17638.45 168
17639.70 171
17640.96 156
17642.21 173
17643.47 196
17644.73 185
17645.98 158
17647.24 142
17648.49 165
17649.75 168
17651.01 164
17652.26 151
17653.52 150
17654.77 187
17656.03 160
17657.29 188
17658.54 160
17659.80 158
17661.06 182
17662.31 164
17663.57 148
17664.83 144
17666.08 161
17667.34 169
17668.60 159
17669.85 166
17671.11 138
17672.37 161
17673.62 177
17674.88 174
17676.14 160
17677.39 145
17678.65 142
17679.91 177
17681.17 188
17682.42 158
17683.68 154
17684.94 140
17686.19 158
17687.45 155
17688.71 131
17689.97 144
17691.22 154
17692.48 155
17693.74 180
17695.00 156
17696.26 148
17697.51 152
17698.77 148
17700.03 166
17701.29 149
17702.54 146
17703.80 159
17705.06 147
17706.32 128
17707.58 149
17708.83 150
17710.09 151
17711.35 161
17712.61 177
17713.87 152
17715.13 133
17716.38 147
17717.64 142
17718.90 144
17720.16 154
17721.42 151
17722.68 171
17723.94 140
17725.19 144
17726.45 136
17727.71 154
17728.97 169
17730.23 154
17731.49 135
17732.75 158
17734.01 161
17735.27 170
17736.53 142
17737.78 136
17739.04 147
17740.30 188
17741.56 155
17742.82 135
17744.08 126
17745.34 135
17746.60 164
17747.86 164
17749.12 127
17750.38 142
17751.64 152
17752.90 152
17754.16 154
17755.42 141
17756.68 142
17757.94 131
17759.20 148
17760.46 143
17761.72 160
17762.98 131
17764.24 153
17765.50 157
17766.76 171
17768.02 165
17769.28 164
17770.54 170
17771.80 146
17773.06 139
17774.32 141
17775.58 166
17776.84 138
17778.10 121
17779.36 130
17780.62 135
17781.88 176
17783.15 172
17784.41 130
17785.67 139
17786.93 148
17788.19 141
17789.45 150
17790.71 155
17791.97 158
17793.23 174
17794.49 144
17795.76 143
17797.02 137
17798.28 158
17799.54 143
17800.80 159
17802.06 160
17803.32 173
17804.59 183
17805.85 146
17807.11 139
17808.37 115
17809.63 142
17810.89 143
17812.16 123
17813.42 128
17814.68 114
17815.94 141
17817.20 124
17818.47 120
17819.73 118
17820.99 141
17822.25 159
17823.51 150
17824.78 149
17826.04 126
17827.30 144
17828.56 154
17829.83 143
17831.09 149
17832.35 125
17833.61 137
17834.88 135
17836.14 140
17837.40 126
17838.67 119
17839.93 152
17841.19 139
17842.45 147
17843.72 123
17844.98 148
17846.24 130
17847.51 120
17848.77 131
17850.03 140
17851.30 137
17852.56 141
17853.82 130
17855.09 146
17856.35 129
17857.61 142
17858.88 148
17860.14 130
17861.40 116
17862.67 122
17863.93 136
17865.19 118
17866.46 118
17867.72 168
17868.99 183
17870.25 134
17871.51 128
17872.78 142
17874.04 130
17875.31 136
17876.57 125
17877.83 138
17879.10 145
17880.36 118
17881.63 139
17882.89 142
17884.15 142
17885.42 138
17886.68 147
17887.95 127
17889.21 104
17890.48 123
17891.74 145
17893.01 117
17894.27 127
17895.54 136
17896.80 144
17898.07 157
17899.33 138
17900.60 133
17901.86 138
17903.13 109
17904.39 125
17905.66 125
17906.92 123
17908.19 121
17909.45 123
17910.72 121
17911.98 115
17913.25 126
17914.51 125
17915.78 163
17917.05 144
17918.31 145
17919.58 135
17920.84 158
17922.11 134
17923.37 132
17924.64 125
17925.91 133
17927.17 149
17928.44 145
17929.70 125
17930.97 112
17932.24 107
17933.50 119
17934.77 125
17936.03 142
17937.30 131
17938.57 139
17939.83 139
17941.10 113
17942.37 110
17943.63 109
17944.90 125
17946.17 144
17947.43 126
17948.70 124
17949.97 112
17951.23 130
17952.50 124
17953.77 137
17955.03 145
17956.30 127
17957.57 125
17958.83 124
17960.10 148
17961.37 141
17962.64 119
17963.90 128
17965.17 132
17966.44 131
17967.70 133
17968.97 150
17970.24 119
17971.51 127
17972.77 148
17974.04 154
17975.31 109
17976.58 115
17977.85 104
17979.11 118
17980.38 115
17981.65 127
17982.92 104
17984.18 100
17985.45 112
17986.72 139
17987.99 126
17989.26 117
17990.52 127
17991.79 142
17993.06 122
17994.33 110
17995.60 111
17996.87 127
17998.13 110
17999.40 122
18000.67 132
18001.94 150
18003.21 149
18004.48 120
18005.75 128
18007.02 131
18008.28 139
18009.55 125
18010.82 145
18012.09 153
18013.36 144
18014.63 155
18015.90 130
18017.17 132
18018.44 113
18019.71 128
18020.97 128
18022.24 120
18023.51 107
18024.78 125
18026.05 127
18027.32 126
18028.59 120
18029.86 130
18031.13 150
18032.40 137
18033.67 136
18034.94 149
18036.21 121
18037.48 132
18038.75 135
18040.02 129
18041.29 150
18042.56 126
18043.83 149
18045.10 133
18046.37 156
18047.64 137
18048.91 139
18050.18 140
18051.45 153
18052.72 152
18053.99 133
18055.26 139
18056.53 136
18057.80 129
18059.07 143
18060.34 142
18061.61 119
18062.88 124
18064.16 128
18065.43 140
18066.70 137
18067.97 142
18069.24 127
18070.51 124
18071.78 121
18073.05 92
18074.32 95
18075.59 133
18076.87 138
18078.14 131
18079.41 122
18080.68 155
18081.95 129
18083.22 133
18084.49 115
18085.77 106
18087.04 121
18088.31 145
18089.58 111
18090.85 120
18092.12 154
18093.40 137
18094.67 156
18095.94 143
18097.21 123
18098.48 158
18099.76 120
18101.03 133
18102.30 136
18103.57 117
18104.84 127
18106.12 123
18107.39 124
18108.66 119
18109.93 133
18111.21 115
18112.48 118
18113.75 139
18115.02 126
18116.30 135
18117.57 112
18118.84 118
18120.11 117
18121.39 115
18122.66 126
18123.93 146
18125.21 129
18126.48 125
18127.75 105
18129.02 138
18130.30 141
18131.57 108
18132.84 139
18134.12 136
18135.39 120
18136.66 133
18137.94 133
18139.21 125
18140.48 114
18141.76 121
18143.03 125
18144.31 129
18145.58 126
18146.85 117
18148.13 147
18149.40 143
18150.67 128
18151.95 147
18153.22 138
18154.50 153
18155.77 134
18157.04 123
18158.32 134
18159.59 128
18160.87 126
18162.14 130
18163.41 139
18164.69 140
18165.96 138
18167.24 141
18168.51 139
18169.79 133
18171.06 144
18172.34 162
18173.61 123
18174.89 132
18176.16 137
18177.43 144
18178.71 159
18179.98 135
18181.26 129
18182.53 147
18183.81 165
18185.08 152
18186.36 137
18187.63 153
18188.91 148
18190.18 142
18191.46 150
18192.74 115
18194.01 104
18195.29 139
18196.56 125
18197.84 133
18199.11 134
18200.39 124
18201.66 136
18202.94 148
18204.22 159
18205.49 136
18206.77 106
18208.04 120
18209.32 136
18210.59 133
18211.87 109
18213.15 106
18214.42 128
18215.70 149
18216.97 149
18218.25 154
18219.53 116
18220.80 136
18222.08 130
18223.36 131
18224.63 122
18225.91 123
18227.19 131
18228.46 146
18229.74 136
18231.02 118
18232.29 136
18233.57 102
18234.85 125
18236.12 129
18237.40 118
18238.68 129
18239.95 147
18241.23 159
18242.51 128
18243.78 151
18245.06 138
18246.34 126
18247.62 165
18248.89 162
18250.17 135
18251.45 119
18252.73 145
18254.00 139
18255.28 124
18256.56 119
18257.84 128
18259.11 129
18260.39 122
18261.67 128
18262.95 152
18264.22 119
18265.50 131
18266.78 125
18268.06 112
18269.34 109
18270.61 136
18271.89 136
18273.17 120
18274.45 148
18275.73 127
18277.01 129
18278.28 157
18279.56 145
18280.84 124
18282.12 142
18283.40 121
18284.68 109
18285.95 151
18287.23 105
18288.51 123
18289.79 105
18291.07 118
18292.35 113
18293.63 118
18294.91 125
18296.19 127
18297.46 123
18298.74 138
18300.02 129
18301.30 113
18302.58 127
18303.86 152
18305.14 139
18306.42 128
18307.70 130
18308.98 121
18310.26 123
18311.54 134
18312.82 129
18314.10 140
18315.37 112
18316.65 114
18317.93 137
18319.21 140
18320.49 136
18321.77 123
18323.05 122
18324.33 116
18325.61 121
18326.89 119
18328.17 127
18329.45 121
18330.73 132
18332.01 132
18333.29 130
18334.57 139
18335.86 151
18337.14 155
18338.42 133
18339.70 111
18340.98 115
18342.26 121
18343.54 163
18344.82 111
18346.10 117
18347.38 125
18348.66 129
18349.94 135
18351.22 136
18352.50 105
18353.78 105
18355.07 126
18356.35 120
18357.63 156
18358.91 112
18360.19 133
18361.47 129
18362.75 142
18364.03 133
18365.32 120
18366.60 126
18367.88 136
18369.16 125
18370.44 121
18371.72 132
18373.00 109
18374.29 129
18375.57 97
18376.85 115
18378.13 108
18379.41 133
18380.70 118
18381.98 128
18383.26 143
18384.54 140
18385.82 131
18387.11 153
18388.39 129
18389.67 156
18390.95 131
18392.23 131
18393.52 115
18394.80 133
18396.08 135
18397.36 108
18398.65 128
18399.93 127
18401.21 141
18402.50 145
18403.78 129
18405.06 111
18406.34 133
18407.63 104
18408.91 120
18410.19 124
18411.48 112
18412.76 119
18414.04 134
18415.32 130
18416.61 94
18417.89 140
18419.17 112
18420.46 136
18421.74 124
18423.02 126
18424.31 133
18425.59 126
18426.87 97
18428.16 126
18429.44 120
18430.73 134
18432.01 141
18433.29 136
18434.58 120
18435.86 114
18437.14 123
18438.43 124
18439.71 130
18441.00 145
18442.28 126
18443.56 114
18444.85 111
18446.13 135
18447.42 163
18448.70 113
18449.99 126
18451.27 130
18452.56 125
18453.84 117
18455.12 103
18456.41 125
18457.69 118
18458.98 125
18460.26 137
18461.55 129
18462.83 122
18464.12 106
18465.40 107
18466.69 129
18467.97 134
18469.26 131
18470.54 121
18471.83 141
18473.11 143
18474.40 140
18475.68 126
18476.97 112
18478.25 116
18479.54 138
18480.82 129
18482.11 102
18483.40 110
18484.68 143
18485.97 114
18487.25 115
18488.54 136
18489.82 148
18491.11 133
18492.39 143
18493.68 134
18494.97 134
18496.25 131
18497.54 112
18498.82 140
18500.11 134
18501.40 139
18502.68 126
18503.97 117
18505.26 110
18506.54 120
18507.83 127
18509.11 147
18510.40 130
18511.69 123
18512.97 138
18514.26 141
18515.55 111
18516.83 122
18518.12 143
18519.41 132
18520.69 130
18521.98 111
18523.27 127
18524.56 121
18525.84 113
18527.13 120
18528.42 108
18529.70 108
18530.99 124
18532.28 139
18533.57 139
18534.85 129
18536.14 111
18537.43 151
18538.71 173
18540.00 118
18541.29 139
18542.58 128
18543.86 100
18545.15 139
18546.44 120
18547.73 149
18549.02 110
18550.30 131
18551.59 126
18552.88 115
18554.17 119
18555.46 125
18556.74 152
18558.03 145
18559.32 140
18560.61 160
18561.90 134
18563.18 145
18564.47 120
18565.76 141
18567.05 141
18568.34 162
18569.63 149
18570.92 145
18572.20 140
18573.49 144
18574.78 136
18576.07 164
18577.36 154
18578.65 152
18579.94 140
18581.23 131
18582.51 138
18583.80 148
18585.09 143
18586.38 112
18587.67 143
18588.96 150
18590.25 158
18591.54 147
18592.83 136
18594.12 130
18595.41 149
18596.70 170
18597.99 133
18599.28 122
18600.57 135
18601.85 124
18603.14 143
18604.43 146
18605.72 117
18607.01 140
18608.30 128
18609.59 125
18610.88 151
18612.17 128
18613.46 120
18614.75 138
18616.04 143
18617.33 155
18618.62 137
18619.91 131
18621.20 155
18622.50 149
18623.79 139
18625.08 139
18626.37 150
18627.66 150
18628.95 173
18630.24 138
18631.53 152
18632.82 147
18634.11 137
18635.40 138
18636.69 115
18637.98 151
18639.27 140
18640.57 133
18641.86 146
18643.15 132
18644.44 151
18645.73 168
18647.02 121
18648.31 135
18649.60 141
18650.89 167
18652.19 133
18653.48 168
18654.77 114
18656.06 120
18657.35 114
18658.64 132
18659.94 141
18661.23 135
18662.52 113
18663.81 136
18665.10 142
18666.39 154
18667.69 100
18668.98 120
18670.27 124
18671.56 133
18672.85 121
18674.15 139
18675.44 130
18676.73 148
18678.02 146
18679.32 141
18680.61 126
18681.90 103
18683.19 112
18684.49 120
18685.78 107
18687.07 158
18688.36 117
18689.66 125
18690.95 120
18692.24 133
18693.53 105
18694.83 128
18696.12 138
18697.41 142
18698.71 125
18700.00 120
18701.29 133
18702.59 140
18703.88 120
18705.17 128
18706.47 134
18707.76 130
18709.05 125
18710.35 107
18711.64 114
18712.93 118
18714.23 147
18715.52 121
18716.81 136
18718.11 131
18719.40 142
18720.70 113
18721.99 129
18723.28 136
18724.58 142
18725.87 108
18727.16 107
18728.46 116
18729.75 114
18731.05 130
18732.34 133
18733.64 133
18734.93 138
18736.22 134
18737.52 134
18738.81 130
18740.11 119
18741.40 105
18742.70 119
18743.99 154
18745.29 115
18746.58 124
18747.87 130
18749.17 137
18750.46 128
18751.76 116
18753.05 113
18754.35 125
18755.64 152
18756.94 122
18758.23 124
18759.53 132
18760.82 134
18762.12 132
18763.42 125
18764.71 113
18766.01 130
18767.30 127
18768.60 119
18769.89 118
18771.19 124
18772.48 131
18773.78 120
18775.07 117
18776.37 133
18777.67 130
18778.96 93
18780.26 124
18781.55 140
18782.85 127
18784.15 128
18785.44 127
18786.74 129
18788.03 133
18789.33 158
18790.63 123
18791.92 129
18793.22 116
18794.52 113
18795.81 134
18797.11 152
18798.40 116
18799.70 116
18801.00 121
18802.29 128
18803.59 132
18804.89 138
18806.18 132
18807.48 151
18808.78 139
18810.07 120
18811.37 119
18812.67 134
18813.97 108
18815.26 139
18816.56 146
18817.86 126
18819.15 124
18820.45 114
18821.75 115
18823.05 132
18824.34 118
18825.64 115
18826.94 96
18828.24 116
18829.53 113
18830.83 100
18832.13 123
18833.43 147
18834.72 131
18836.02 123
18837.32 131
18838.62 120
18839.92 120
18841.21 141
18842.51 113
18843.81 128
18845.11 126
18846.41 124
18847.70 125
18849.00 126
18850.30 119
18851.60 125
18852.90 114
18854.20 116
18855.49 125
18856.79 162
18858.09 114
18859.39 117
18860.69 131
18861.99 137
18863.29 143
18864.58 161
18865.88 124
18867.18 149
18868.48 151
18869.78 115
18871.08 128
18872.38 144
18873.68 136
18874.98 138
18876.28 110
18877.57 112
18878.87 121
18880.17 93
18881.47 121
18882.77 143
18884.07 126
18885.37 124
18886.67 140
18887.97 135
18889.27 122
18890.57 104
18891.87 114
18893.17 132
18894.47 137
18895.77 124
18897.07 117
18898.37 139
18899.67 152
18900.97 105
18902.27 111
18903.57 127
18904.87 141
18906.17 116
18907.47 100
18908.77 116
18910.07 113
18911.37 107
18912.67 113
18913.97 143
18915.27 100
18916.57 114
18917.87 120
18919.17 123
18920.47 127
18921.78 121
18923.08 129
18924.38 125
18925.68 114
18926.98 131
18928.28 137
18929.58 125
18930.88 125
18932.18 99
18933.48 85
18934.79 114
18936.09 91
18937.39 98
18938.69 112
18939.99 109
18941.29 127
18942.59 115
18943.90 114
18945.20 119
18946.50 131
18947.80 116
18949.10 109
18950.40 112
18951.71 101
18953.01 111
18954.31 91
18955.61 145
18956.91 133
18958.21 115
18959.52 106
18960.82 102
18962.12 99
18963.42 119
18964.73 139
18966.03 114
18967.33 110
18968.63 117
18969.93 139
18971.24 126
18972.54 117
18973.84 104
18975.14 109
18976.45 109
18977.75 126
18979.05 113
18980.36 109
18981.66 126
18982.96 138
18984.26 117
18985.57 107
18986.87 118
18988.17 111
18989.48 108
18990.78 111
18992.08 122
18993.39 129
18994.69 135
18995.99 120
18997.30 141
18998.60 110
18999.90 108
19001.21 113
19002.51 104
19003.81 100
19005.12 115
19006.42 118
19007.72 116
19009.03 110
19010.33 100
19011.64 114
19012.94 109
19014.24 104
19015.55 103
19016.85 124
19018.16 118
19019.46 107
19020.76 110
19022.07 111
19023.37 127
19024.68 108
19025.98 84
19027.29 88
19028.59 112
19029.89 104
19031.20 118
19032.50 89
19033.81 121
19035.11 113
19036.42 104
19037.72 94
19039.03 101
19040.33 104
19041.64 117
19042.94 127
19044.25 136
19045.55 122
19046.86 90
19048.16 108
19049.47 105
19050.77 136
19052.08 94
19053.38 127
19054.69 128
19055.99 132
19057.30 112
19058.60 129
19059.91 105
19061.22 104
19062.52 148
19063.83 131
19065.13 104
19066.44 121
19067.74 109
19069.05 146
19070.36 102
19071.66 89
19072.97 109
19074.27 125
19075.58 131
19076.89 101
19078.19 106
19079.50 119
19080.80 118
19082.11 96
19083.42 123
19084.72 98
19086.03 131
19087.34 137
19088.64 97
19089.95 114
19091.26 99
19092.56 122
19093.87 118
19095.18 131
19096.48 92
19097.79 91
19099.10 97
19100.40 109
19101.71 113
19103.02 111
19104.32 108
19105.63 102
19106.94 139
19108.25 110
19109.55 128
19110.86 117
19112.17 94
19113.48 127
19114.78 120
19116.09 105
19117.40 128
19118.71 99
19120.01 118
19121.32 116
19122.63 130
19123.94 98
19125.24 136
19126.55 121
19127.86 103
19129.17 102
19130.47 118
19131.78 118
19133.09 117
19134.40 114
19135.71 120
19137.02 115
19138.32 127
19139.63 128
19140.94 103
19142.25 124
19143.56 127
19144.87 138
19146.17 113
19147.48 95
19148.79 108
19150.10 108
19151.41 126
19152.72 111
19154.03 116
19155.33 113
19156.64 114
19157.95 115
19159.26 112
19160.57 99
19161.88 113
19163.19 103
19164.50 105
19165.81 125
19167.12 101
19168.42 106
19169.73 109
19171.04 138
19172.35 105
19173.66 109
19174.97 129
19176.28 131
19177.59 127
19178.90 107
19180.21 124
19181.52 123
19182.83 111
19184.14 132
19185.45 112
19186.76 112
19188.07 122
19189.38 96
19190.69 117
19192.00 124
19193.31 93
19194.62 122
19195.93 127
19197.24 136
19198.55 108
19199.86 114
19201.17 128
19202.48 131
19203.79 127
19205.10 101
19206.41 130
19207.72 115
19209.03 130
19210.34 101
19211.66 126
19212.97 101
19214.28 115
19215.59 140
19216.90 121
19218.21 110
19219.52 121
19220.83 114
19222.14 85
19223.45 97
19224.77 116
19226.08 112
19227.39 105
19228.70 91
19230.01 134
19231.32 120
19232.63 110
19233.94 116
19235.26 104
19236.57 99
19237.88 110
19239.19 109
19240.50 128
19241.81 126
19243.13 118
19244.44 118
19245.75 134
19247.06 128
19248.37 114
19249.69 111
19251.00 101
19252.31 96
19253.62 119
19254.93 128
19256.25 115
19257.56 129
19258.87 115
19260.18 123
19261.50 88
19262.81 114
19264.12 132
19265.43 118
19266.75 104
19268.06 125
19269.37 119
19270.68 123
19272.00 123
19273.31 118
19274.62 121
19275.94 99
19277.25 116
19278.56 132
19279.88 115
19281.19 119
19282.50 117
19283.81 109
19285.13 102
19286.44 114
19287.75 102
19289.07 99
19290.38 108
19291.70 93
19293.01 127
19294.32 118
19295.64 109
19296.95 119
19298.26 134
19299.58 117
19300.89 113
19302.20 128
19303.52 114
19304.83 114
19306.15 108
19307.46 101
19308.77 132
19310.09 112
19311.40 112
19312.72 146
19314.03 127
19315.35 103
19316.66 120
19317.97 118
19319.29 118
19320.60 100
19321.92 107
19323.23 98
19324.55 110
19325.86 104
19327.18 102
19328.49 96
19329.81 110
19331.12 126
19332.44 115
19333.75 100
19335.07 93
19336.38 100
19337.70 106
19339.01 99
19340.33 101
19341.64 112
19342.96 98
19344.27 108
19345.59 85
19346.90 103
19348.22 101
19349.53 101
19350.85 108
19352.16 129
19353.48 111
19354.79 105
19356.11 123
19357.43 155
19358.74 147
19360.06 109
19361.37 113
19362.69 132
19364.01 125
19365.32 110
19366.64 108
19367.95 111
19369.27 124
19370.59 117
19371.90 120
19373.22 98
19374.53 102
19375.85 121
19377.17 127
19378.48 123
19379.80 92
19381.12 112
19382.43 99
19383.75 109
19385.07 110
19386.38 102
19387.70 96
19389.02 118
19390.33 109
19391.65 113
19392.97 122
19394.28 110
19395.60 109
19396.92 94
19398.24 97
19399.55 104
19400.87 143
19402.19 130
19403.50 110
19404.82 106
19406.14 96
19407.46 99
19408.77 98
19410.09 101
19411.41 135
19412.73 113
19414.04 97
19415.36 106
19416.68 120
19418.00 111
19419.32 91
19420.63 97
19421.95 103
19423.27 112
19424.59 110
19425.91 131
19427.22 127
19428.54 108
19429.86 121
19431.18 117
19432.50 106
19433.82 106
19435.13 112
19436.45 132
19437.77 112
19439.09 104
19440.41 104
19441.73 133
19443.04 132
19444.36 134
19445.68 132
19447.00 106
19448.32 133
19449.64 133
19450.96 114
19452.28 124
19453.60 146
19454.91 96
19456.23 101
19457.55 105
19458.87 107
19460.19 107
19461.51 141
19462.83 120
19464.15 115
19465.47 125
19466.79 105
19468.11 122
19469.43 135
19470.75 129
19472.07 113
19473.39 117
19474.71 112
19476.03 99
19477.35 115
19478.67 106
19479.99 91
19481.30 122
19482.62 127
19483.94 107
19485.27 121
19486.59 100
19487.91 101
19489.23 92
19490.55 131
19491.87 102
19493.19 104
19494.51 98
19495.83 118
19497.15 122
19498.47 111
19499.79 105
19501.11 140
19502.43 115
19503.75 110
19505.07 110
19506.39 105
19507.71 115
19509.03 114
19510.36 115
19511.68 108
19513.00 123
19514.32 110
19515.64 112
19516.96 128
19518.28 139
19519.60 128
19520.92 126
19522.25 96
19523.57 106
19524.89 96
19526.21 110
19527.53 118
19528.85 86
19530.17 103
19531.50 98
19532.82 107
19534.14 88
19535.46 102
19536.78 93
19538.11 116
19539.43 102
19540.75 103
19542.07 105
19543.39 107
19544.72 121
19546.04 106
19547.36 82
19548.68 91
19550.00 127
19551.33 118
19552.65 106
19553.97 94
19555.29 108
19556.62 121
19557.94 122
19559.26 92
19560.58 124
19561.91 90
19563.23 114
19564.55 117
19565.88 111
19567.20 115
19568.52 120
19569.84 118
19571.17 85
19572.49 106
19573.81 118
19575.14 121
19576.46 110
19577.78 121
19579.11 112
19580.43 117
19581.75 86
19583.08 113
19584.40 109
19585.72 107
19587.05 105
19588.37 108
19589.69 128
19591.02 104
19592.34 87
19593.67 100
19594.99 91
19596.31 127
19597.64 130
19598.96 86
19600.28 107
19601.61 123
19602.93 112
19604.26 120
19605.58 105
19606.91 121
19608.23 111
19609.55 124
19610.88 111
19612.20 94
19613.53 109
19614.85 122
19616.18 80
19617.50 95
19618.83 100
19620.15 117
19621.47 90
19622.80 99
19624.12 97
19625.45 94
19626.77 123
19628.10 111
19629.42 123
19630.75 130
19632.07 103
19633.40 110
19634.72 105
19636.05 121
19637.37 97
19638.70 93
19640.03 95
19641.35 113
19642.68 107
19644.00 107
19645.33 106
19646.65 87
19647.98 118
19649.30 132
19650.63 110
19651.96 97
19653.28 102
19654.61 133
19655.93 130
19657.26 115
19658.58 118
19659.91 142
19661.24 96
19662.56 109
19663.89 109
19665.22 109
19666.54 118
19667.87 108
19669.19 108
19670.52 94
19671.85 94
19673.17 88
19674.50 107
19675.83 109
19677.15 102
19678.48 116
19679.81 117
19681.13 108
19682.46 133
19683.79 104
19685.11 101
19686.44 97
19687.77 108
19689.09 98
19690.42 123
19691.75 104
19693.08 141
19694.40 94
19695.73 90
19697.06 120
19698.39 103
19699.71 107
19701.04 88
19702.37 103
19703.69 99
19705.02 98
19706.35 95
19707.68 124
19709.01 105
19710.33 98
19711.66 98
19712.99 84
19714.32 104
19715.64 108
19716.97 121
19718.30 109
19719.63 103
19720.96 87
19722.28 117
19723.61 114
19724.94 113
19726.27 103
19727.60 113
19728.93 115
19730.25 128
19731.58 100
19732.91 117
19734.24 114
19735.57 84
19736.90 119
19738.23 106
19739.55 125
19740.88 128
19742.21 99
19743.54 124
19744.87 120
19746.20 127
19747.53 117
19748.86 114
19750.19 124
19751.51 106
19752.84 124
19754.17 120
19755.50 121
19756.83 130
19758.16 105
19759.49 128
19760.82 104
19762.15 102
19763.48 86
19764.81 97
19766.14 107
19767.47 107
19768.80 105
19770.13 118
19771.46 124
19772.79 109
19774.12 107
19775.45 121
19776.78 121
19778.11 133
19779.44 118
19780.77 118
19782.10 142
19783.43 131
19784.76 111
19786.09 109
19787.42 118
19788.75 127
19790.08 138
19791.41 134
19792.74 118
19794.07 107
19795.40 100
19796.73 128
19798.06 124
19799.39 104
19800.72 107
19802.05 113
19803.39 125
19804.72 124
19806.05 113
19807.38 98
19808.71 82
19810.04 104
19811.37 102
19812.70 114
19814.03 103
19815.37 100
19816.70 116
19818.03 125
19819.36 119
19820.69 122
19822.02 118
19823.35 89
19824.69 114
19826.02 121
19827.35 105
19828.68 107
19830.01 119
19831.34 115
19832.68 127
19834.01 105
19835.34 95
19836.67 118
19838.00 116
19839.34 129
19840.67 120
19842.00 119
19843.33 111
19844.67 119
19846.00 126
19847.33 130
19848.66 116
19849.99 112
19851.33 122
19852.66 113
19853.99 123
19855.32 99
19856.66 104
19857.99 121
19859.32 118
19860.66 111
19861.99 112
19863.32 121
19864.65 103
19865.99 84
19867.32 118
19868.65 140
19869.99 97
19871.32 105
19872.65 143
19873.99 122
19875.32 108
19876.65 115
19877.99 114
19879.32 120
19880.65 88
19881.99 125
19883.32 117
19884.65 116
19885.99 112
19887.32 92
19888.66 83
19889.99 135
19891.32 130
19892.66 131
19893.99 142
19895.32 86
19896.66 84
19897.99 113
19899.33 107
19900.66 94
19902.00 117
19903.33 102
19904.66 98
19906.00 83
19907.33 110
19908.67 94
19910.00 106
19911.34 117
19912.67 110
19914.01 121
19915.34 101
19916.67 111
19918.01 102
19919.34 110
19920.68 122
19922.01 117
19923.35 123
19924.68 104
19926.02 76
19927.35 125
19928.69 115
19930.02 106
19931.36 97
19932.69 108
19934.03 116
19935.37 103
19936.70 108
19938.04 120
19939.37 107
19940.71 114
19942.04 100
19943.38 121
19944.71 100
19946.05 89
19947.39 109
19948.72 108
19950.06 109
19951.39 93
19952.73 125
19954.06 111
19955.40 119
19956.74 94
19958.07 123
19959.41 105
19960.74 99
19962.08 109
19963.42 99
19964.75 111
19966.09 103
19967.43 136
19968.76 99
19970.10 102
19971.44 116
19972.77 143
19974.11 96
19975.45 108
19976.78 88
19978.12 113
19979.46 98
19980.79 95
19982.13 96
19983.47 95
19984.80 101
19986.14 89
19987.48 113
19988.82 111
19990.15 112
19991.49 112
19992.83 125
19994.16 101
19995.50 100
19996.84 97
19998.18 105
19999.51 104
20000.85 117
20002.19 99
20003.53 114
20004.86 107
20006.20 96
20007.54 108
20008.88 104
20010.22 113
20011.55 97
20012.89 116
20014.23 117
20015.57 123
20016.91 126
20018.24 121
20019.58 113
20020.92 106
20022.26 109
20023.60 119
20024.93 107
20026.27 87
20027.61 120
20028.95 129
20030.29 110
20031.63 101
20032.97 119
20034.30 120
20035.64 119
20036.98 97
20038.32 111
20039.66 109
20041.00 123
20042.34 99
20043.68 105
20045.01 111
20046.35 97
20047.69 127
20049.03 144
20050.37 116
20051.71 114
20053.05 138
20054.39 112
20055.73 110
20057.07 116
20058.41 123
20059.75 113
20061.09 125
20062.43 113
20063.77 119
20065.11 145
20066.45 118
20067.79 89
20069.12 102
20070.46 106
20071.80 121
20073.14 130
20074.48 109
20075.82 121
20077.16 94
20078.50 124
20079.85 105
20081.19 114
20082.53 110
20083.87 116
20085.21 104
20086.55 106
20087.89 108
20089.23 91
20090.57 91
20091.91 96
20093.25 126
20094.59 125
20095.93 82
20097.27 104
20098.61 83
20099.95 95
20101.29 111
20102.64 106
20103.98 107
20105.32 111
20106.66 109
20108.00 109
20109.34 99
20110.68 107
20112.02 108
20113.36 108
20114.71 99
20116.05 100
20117.39 116
20118.73 111
20120.07 124
20121.41 119
20122.75 117
20124.10 106
20125.44 111
20126.78 122
20128.12 106
20129.46 92
