# Supplementary material for: MALDI-TOF MS typing enables the classification of brewing yeasts of the genus Saccharomyces to major beer styles
Source: PLoS One. 2017 Aug 9;12(8):e0181694. doi: 10.1371/journal.pone.0181694 (PMC5549903; doi:10.1371/journal.pone.0181694)
Supplement: S10 File — The directory includes 90 raw files and was zipped to “.zip”; the folder has three strains with 30 spectra per strain; S1 Text explains the raw files with an example and Table 1 represents the yeast strains used within the experiment. (ZIP) [file pone.0181694.s013.zip › 28-30/30336-192-OG-Alt-Alt-YPG-18h-E-E_2015-08-06__0_E11_1.dat]

2000.64 1200
2001.06 1194
2001.49 1195
2001.91 1058
2002.33 1229
2002.75 1313
2003.17 1187
2003.60 1267
2004.02 1136
2004.44 1206
2004.86 1239
2005.28 1336
2005.70 1265
2006.13 1182
2006.55 1209
2006.97 1239
2007.39 1157
2007.82 1191
2008.24 1096
2008.66 1078
2009.08 1100
2009.51 1232
2009.93 1179
2010.35 1238
2010.77 1023
2011.20 1052
2011.62 1113
2012.04 1113
2012.46 1051
2012.89 1121
2013.31 1151
2013.73 1182
2014.15 1081
2014.58 1028
2015.00 1195
2015.42 1197
2015.85 1129
2016.27 1071
2016.69 1081
2017.12 1125
2017.54 1222
2017.96 1077
2018.39 1078
2018.81 1294
2019.23 1293
2019.66 1242
2020.08 1061
2020.50 1096
2020.93 1268
2021.35 1181
2021.78 1239
2022.20 1279
2022.62 1139
2023.05 1158
2023.47 1131
2023.89 1166
2024.32 1211
2024.74 1091
2025.17 890
2025.59 1032
2026.01 1137
2026.44 1057
2026.86 1022
2027.29 1111
2027.71 1140
2028.14 1037
2028.56 1084
2028.99 1166
2029.41 1224
2029.83 1165
2030.26 1028
2030.68 1123
2031.11 1177
2031.53 1053
2031.96 1155
2032.38 1153
2032.81 1049
2033.23 1066
2033.66 1033
2034.08 1024
2034.51 1042
2034.93 1040
2035.36 1051
2035.78 1148
2036.21 1172
2036.63 1141
2037.06 1078
2037.48 1130
2037.91 1264
2038.33 1199
2038.76 1087
2039.19 1127
2039.61 1218
2040.04 1115
2040.46 1142
2040.89 1326
2041.31 1265
2041.74 1229
2042.17 1126
2042.59 1106
2043.02 1382
2043.44 1353
2043.87 1101
2044.30 1267
2044.72 1254
2045.15 1237
2045.57 1234
2046.00 1072
2046.43 1121
2046.85 1012
2047.28 1179
2047.71 1060
2048.13 1134
2048.56 1219
2048.99 1077
2049.41 1079
2049.84 1063
2050.27 988
2050.69 1077
2051.12 1072
2051.55 1222
2051.97 1229
2052.40 1011
2052.83 916
2053.25 1064
2053.68 1084
2054.11 1025
2054.54 1080
2054.96 1127
2055.39 1119
2055.82 1022
2056.24 1055
2056.67 1176
2057.10 1058
2057.53 1038
2057.95 1112
2058.38 1274
2058.81 1203
2059.24 1182
2059.66 1256
2060.09 1250
2060.52 1198
2060.95 1249
2061.38 1435
2061.80 1492
2062.23 1297
2062.66 1081
2063.09 1079
2063.52 1153
2063.94 1217
2064.37 1286
2064.80 1249
2065.23 1328
2065.66 1144
2066.09 1117
2066.51 1253
2066.94 1250
2067.37 1268
2067.80 1270
2068.23 1354
2068.66 1296
2069.08 1318
2069.51 1267
2069.94 1215
2070.37 1275
2070.80 1146
2071.23 1022
2071.66 1147
2072.09 1224
2072.52 1071
2072.94 934
2073.37 1060
2073.80 1097
2074.23 1202
2074.66 1152
2075.09 1020
2075.52 1113
2075.95 1075
2076.38 1190
2076.81 1218
2077.24 1248
2077.67 1272
2078.10 1116
2078.53 1104
2078.96 1164
2079.39 1325
2079.82 1216
2080.25 1171
2080.68 1182
2081.11 1137
2081.54 1245
2081.97 1342
2082.40 1135
2082.83 1286
2083.26 1195
2083.69 1120
2084.12 1169
2084.55 1110
2084.98 1129
2085.41 1123
2085.84 1192
2086.27 1158
2086.70 1104
2087.13 1152
2087.56 1241
2087.99 1101
2088.42 912
2088.85 1021
2089.28 993
2089.71 1034
2090.14 1020
2090.57 1045
2091.01 1121
2091.44 1223
2091.87 1108
2092.30 1202
2092.73 1082
2093.16 1067
2093.59 1137
2094.02 1069
2094.45 961
2094.89 1042
2095.32 1031
2095.75 1161
2096.18 1145
2096.61 1134
2097.04 1171
2097.47 1131
2097.91 1225
2098.34 1202
2098.77 1106
2099.20 1084
2099.63 1028
2100.07 1135
2100.50 1131
2100.93 1013
2101.36 1025
2101.79 1159
2102.23 1289
2102.66 1120
2103.09 1068
2103.52 1069
2103.95 1025
2104.39 1094
2104.82 1129
2105.25 1073
2105.68 983
2106.12 936
2106.55 1089
2106.98 1164
2107.41 1097
2107.85 1063
2108.28 1068
2108.71 1071
2109.14 1228
2109.58 1029
2110.01 1138
2110.44 1179
2110.88 1138
2111.31 1277
2111.74 1058
2112.18 1067
2112.61 1048
2113.04 1017
2113.48 1168
2113.91 1095
2114.34 998
2114.78 1022
2115.21 1008
2115.64 1053
2116.08 1164
2116.51 1116
2116.94 1031
2117.38 1073
2117.81 1103
2118.24 1138
2118.68 1105
2119.11 1063
2119.55 1103
2119.98 968
2120.41 1077
2120.85 1051
2121.28 1080
2121.72 1120
2122.15 1201
2122.58 1221
2123.02 1049
2123.45 1051
2123.89 1065
2124.32 1143
2124.75 1115
2125.19 1155
2125.62 1157
2126.06 1015
2126.49 979
2126.93 1066
2127.36 1081
2127.80 1056
2128.23 1128
2128.67 1054
2129.10 967
2129.54 1007
2129.97 1030
2130.41 987
2130.84 1168
2131.28 1125
2131.71 1250
2132.15 1123
2132.58 1161
2133.02 1029
2133.45 977
2133.89 1136
2134.32 1290
2134.76 1210
2135.19 1172
2135.63 1217
2136.06 1278
2136.50 1361
2136.94 1424
2137.37 1418
2137.81 1426
2138.24 1361
2138.68 1218
2139.12 1208
2139.55 1364
2139.99 1150
2140.42 1257
2140.86 1353
2141.30 1321
2141.73 1221
2142.17 1136
2142.60 1267
2143.04 1349
2143.48 1219
2143.91 1065
2144.35 973
2144.79 1145
2145.22 1134
2145.66 1084
2146.09 1175
2146.53 1031
2146.97 1116
2147.40 1147
2147.84 1213
2148.28 1291
2148.72 1287
2149.15 1321
2149.59 1182
2150.03 1286
2150.46 1381
2150.90 1428
2151.34 1420
2151.77 1517
2152.21 1404
2152.65 1312
2153.09 1275
2153.52 1271
2153.96 1300
2154.40 1317
2154.84 1244
2155.27 1152
2155.71 1297
2156.15 1392
2156.59 1252
2157.02 1185
2157.46 1233
2157.90 1241
2158.34 1165
2158.78 1137
2159.21 983
2159.65 1109
2160.09 1119
2160.53 1125
2160.97 1030
2161.40 1003
2161.84 1180
2162.28 1119
2162.72 1010
2163.16 1169
2163.59 1086
2164.03 1031
2164.47 1203
2164.91 1295
2165.35 1067
2165.79 1074
2166.23 1130
2166.66 1181
2167.10 1249
2167.54 1216
2167.98 1119
2168.42 1202
2168.86 1119
2169.30 1167
2169.74 1262
2170.18 1155
2170.61 1158
2171.05 1259
2171.49 1131
2171.93 1223
2172.37 1382
2172.81 1457
2173.25 1318
2173.69 1278
2174.13 1366
2174.57 1433
2175.01 1560
2175.45 1572
2175.89 1535
2176.33 1642
2176.77 1384
2177.21 1363
2177.65 1526
2178.09 1500
2178.53 1451
2178.97 1313
2179.41 1357
2179.85 1239
2180.29 1261
2180.73 1244
2181.17 1213
2181.61 1292
2182.05 1249
2182.49 1136
2182.93 1188
2183.37 1258
2183.81 1131
2184.25 1171
2184.69 1126
2185.13 1179
2185.57 1040
2186.01 1200
2186.45 1228
2186.89 1191
2187.33 1310
2187.77 1259
2188.21 1263
2188.65 1379
2189.10 1281
2189.54 1289
2189.98 1262
2190.42 1296
2190.86 1202
2191.30 1231
2191.74 1244
2192.18 1270
2192.62 1283
2193.07 1207
2193.51 1340
2193.95 1353
2194.39 1270
2194.83 1207
2195.27 1244
2195.71 1356
2196.16 1191
2196.60 1153
2197.04 1214
2197.48 1240
2197.92 1263
2198.37 1131
2198.81 1070
2199.25 1157
2199.69 1138
2200.13 1197
2200.58 1252
2201.02 1342
2201.46 1381
2201.90 1292
2202.34 1164
2202.79 1081
2203.23 1251
2203.67 1253
2204.11 1161
2204.56 1193
2205.00 1205
2205.44 1280
2205.88 1165
2206.33 1090
2206.77 1119
2207.21 1191
2207.65 1190
2208.10 1193
2208.54 1082
2208.98 1204
2209.43 1323
2209.87 1425
2210.31 1377
2210.76 1374
2211.20 1320
2211.64 1283
2212.09 1118
2212.53 1185
2212.97 1356
2213.42 1264
2213.86 1248
2214.30 1189
2214.75 1364
2215.19 1390
2215.63 1232
2216.08 1266
2216.52 1238
2216.96 1242
2217.41 1103
2217.85 1144
2218.30 1077
2218.74 1191
2219.18 1085
2219.63 1100
2220.07 1054
2220.52 995
2220.96 1009
2221.40 1239
2221.85 1253
2222.29 1231
2222.74 1140
2223.18 1147
2223.63 1136
2224.07 1189
2224.51 1153
2224.96 1192
2225.40 1243
2225.85 1195
2226.29 1280
2226.74 1292
2227.18 1229
2227.63 1239
2228.07 1242
2228.52 1201
2228.96 1382
2229.41 1210
2229.85 1123
2230.30 1181
2230.74 1304
2231.19 1234
2231.63 1311
2232.08 1141
2232.52 1094
2232.97 1121
2233.41 1281
2233.86 1309
2234.30 1399
2234.75 1317
2235.20 1214
2235.64 1202
2236.09 1222
2236.53 1219
2236.98 1195
2237.42 1052
2237.87 1221
2238.32 1165
2238.76 1197
2239.21 1159
2239.65 1135
2240.10 1131
2240.55 1154
2240.99 1166
2241.44 1184
2241.88 1116
2242.33 1151
2242.78 994
2243.22 1137
2243.67 1172
2244.12 1088
2244.56 1006
2245.01 982
2245.46 1063
2245.90 1089
2246.35 1022
2246.80 1102
2247.24 1088
2247.69 1102
2248.14 1086
2248.58 1189
2249.03 1120
2249.48 1047
2249.92 1158
2250.37 1248
2250.82 1146
2251.27 1178
2251.71 1243
2252.16 1187
2252.61 1126
2253.05 1052
2253.50 1004
2253.95 989
2254.40 1143
2254.84 1246
2255.29 1199
2255.74 1021
2256.19 1054
2256.64 1317
2257.08 1269
2257.53 1117
2257.98 952
2258.43 1087
2258.87 1135
2259.32 1049
2259.77 1051
2260.22 1048
2260.67 1194
2261.11 1209
2261.56 1150
2262.01 1123
2262.46 1184
2262.91 1108
2263.36 1050
2263.80 1211
2264.25 1275
2264.70 1231
2265.15 1331
2265.60 1223
2266.05 1191
2266.50 1191
2266.94 1274
2267.39 1352
2267.84 1452
2268.29 1558
2268.74 1419
2269.19 1318
2269.64 1491
2270.09 1413
2270.54 1485
2270.99 1459
2271.43 1262
2271.88 1289
2272.33 1492
2272.78 1521
2273.23 1269
2273.68 1279
2274.13 1303
2274.58 1263
2275.03 1261
2275.48 1306
2275.93 1191
2276.38 980
2276.83 1129
2277.28 1039
2277.73 1089
2278.18 1046
2278.63 1131
2279.08 1202
2279.53 1043
2279.98 1001
2280.43 1333
2280.88 1208
2281.33 1156
2281.78 1172
2282.23 1084
2282.68 1177
2283.13 1225
2283.58 1092
2284.03 1145
2284.48 1067
2284.93 1120
2285.38 1041
2285.83 1190
2286.28 1188
2286.73 1078
2287.18 1107
2287.63 1151
2288.08 1122
2288.54 1194
2288.99 1373
2289.44 1397
2289.89 1635
2290.34 1585
2290.79 1593
2291.24 1624
2291.69 1892
2292.14 1860
2292.60 1818
2293.05 1904
2293.50 1982
2293.95 1723
2294.40 1667
2294.85 1791
2295.30 1661
2295.76 1686
2296.21 1671
2296.66 1658
2297.11 1526
2297.56 1378
2298.01 1296
2298.47 1343
2298.92 1327
2299.37 1206
2299.82 1217
2300.27 1299
2300.73 1231
2301.18 1305
2301.63 1130
2302.08 1155
2302.53 1026
2302.99 1139
2303.44 1079
2303.89 1080
2304.34 1170
2304.80 1067
2305.25 1091
2305.70 1237
2306.15 1224
2306.61 1178
2307.06 1256
2307.51 1240
2307.96 1243
2308.42 1149
2308.87 1134
2309.32 1228
2309.78 1338
2310.23 1441
2310.68 1498
2311.14 1313
2311.59 1265
2312.04 1356
2312.49 1328
2312.95 1167
2313.40 1152
2313.85 1282
2314.31 1181
2314.76 1165
2315.22 1257
2315.67 1266
2316.12 1187
2316.58 1273
2317.03 1247
2317.48 1189
2317.94 1088
2318.39 1149
2318.84 1208
2319.30 1268
2319.75 1122
2320.21 1242
2320.66 1342
2321.11 1452
2321.57 1321
2322.02 1184
2322.48 1276
2322.93 1293
2323.39 1164
2323.84 1269
2324.29 1204
2324.75 1341
2325.20 1289
2325.66 1305
2326.11 1196
2326.57 1358
2327.02 1511
2327.48 1578
2327.93 1403
2328.39 1386
2328.84 1416
2329.30 1474
2329.75 1637
2330.21 1556
2330.66 1594
2331.12 1563
2331.57 1544
2332.03 1512
2332.48 1570
2332.94 1555
2333.39 1627
2333.85 1553
2334.30 1505
2334.76 1360
2335.21 1309
2335.67 1351
2336.12 1174
2336.58 1355
2337.03 1227
2337.49 1329
2337.95 1341
2338.40 1239
2338.86 1334
2339.31 1337
2339.77 1308
2340.23 1375
2340.68 1386
2341.14 1357
2341.59 1280
2342.05 1354
2342.51 1416
2342.96 1511
2343.42 1279
2343.87 1285
2344.33 1303
2344.79 1401
2345.24 1571
2345.70 1308
2346.16 1344
2346.61 1433
2347.07 1318
2347.53 1183
2347.98 1246
2348.44 1334
2348.90 1172
2349.35 1255
2349.81 1334
2350.27 1344
2350.72 1263
2351.18 1258
2351.64 1231
2352.10 1244
2352.55 1296
2353.01 1144
2353.47 1013
2353.92 1247
2354.38 1159
2354.84 1065
2355.30 1063
2355.75 1280
2356.21 1249
2356.67 1188
2357.13 1150
2357.58 1218
2358.04 1190
2358.50 1020
2358.96 1180
2359.41 1058
2359.87 1248
2360.33 1132
2360.79 1311
2361.25 1203
2361.70 1117
2362.16 1295
2362.62 1332
2363.08 1261
2363.54 1348
2363.99 1304
2364.45 1142
2364.91 1110
2365.37 1172
2365.83 1182
2366.29 1165
2366.75 1187
2367.20 1315
2367.66 1357
2368.12 1307
2368.58 1290
2369.04 1306
2369.50 1338
2369.96 1194
2370.42 1249
2370.87 1213
2371.33 1177
2371.79 1274
2372.25 1235
2372.71 1092
2373.17 1028
2373.63 1003
2374.09 1075
2374.55 1137
2375.01 1223
2375.47 1022
2375.92 1029
2376.38 1092
2376.84 1042
2377.30 1165
2377.76 1250
2378.22 1193
2378.68 1095
2379.14 1059
2379.60 1073
2380.06 1098
2380.52 1145
2380.98 1292
2381.44 1266
2381.90 1080
2382.36 1212
2382.82 1271
2383.28 1365
2383.74 1250
2384.20 1243
2384.66 1271
2385.12 1164
2385.58 1153
2386.04 1079
2386.50 1023
2386.96 1107
2387.42 1250
2387.88 1066
2388.35 1031
2388.81 1139
2389.27 1154
2389.73 1106
2390.19 1170
2390.65 1096
2391.11 1099
2391.57 1240
2392.03 1233
2392.49 1139
2392.95 1087
2393.42 1139
2393.88 1363
2394.34 1161
2394.80 1013
2395.26 951
2395.72 1017
2396.18 1134
2396.64 1139
2397.11 1135
2397.57 1066
2398.03 1131
2398.49 1102
2398.95 1132
2399.41 1140
2399.88 1197
2400.34 1244
2400.80 1180
2401.26 1067
2401.72 1118
2402.18 1099
2402.65 1134
2403.11 1133
2403.57 1028
2404.03 1129
2404.49 1249
2404.96 1240
2405.42 1088
2405.88 1087
2406.34 1132
2406.81 1262
2407.27 1132
2407.73 1124
2408.19 1231
2408.66 1231
2409.12 1105
2409.58 1114
2410.04 1210
2410.51 1075
2410.97 1165
2411.43 1156
2411.90 942
2412.36 1168
2412.82 1094
2413.28 1025
2413.75 1022
2414.21 1014
2414.67 1046
2415.14 1163
2415.60 1294
2416.06 1244
2416.53 1289
2416.99 1247
2417.45 1205
2417.92 1166
2418.38 1248
2418.84 1423
2419.31 1376
2419.77 1261
2420.23 1234
2420.70 1369
2421.16 1359
2421.63 1410
2422.09 1348
2422.55 1301
2423.02 1300
2423.48 1303
2423.95 1290
2424.41 1209
2424.87 1329
2425.34 1176
2425.80 1161
2426.27 1340
2426.73 1299
2427.20 1200
2427.66 1214
2428.12 1140
2428.59 1165
2429.05 1180
2429.52 1020
2429.98 1196
2430.45 1054
2430.91 1090
2431.38 1170
2431.84 1034
2432.31 1168
2432.77 1135
2433.24 1023
2433.70 1141
2434.17 1229
2434.63 1228
2435.10 1123
2435.56 1087
2436.03 1199
2436.49 1094
2436.96 1113
2437.42 1122
2437.89 1059
2438.35 1234
2438.82 1212
2439.28 1336
2439.75 1187
2440.21 1274
2440.68 1257
2441.15 1414
2441.61 1515
2442.08 1313
2442.54 1250
2443.01 1128
2443.48 1269
2443.94 1282
2444.41 1285
2444.87 1245
2445.34 1276
2445.81 1222
2446.27 1221
2446.74 1124
2447.20 1066
2447.67 1190
2448.14 1176
2448.60 1062
2449.07 1066
2449.54 1045
2450.00 1091
2450.47 1024
2450.94 934
2451.40 998
2451.87 1026
2452.34 1264
2452.80 1146
2453.27 1165
2453.74 1113
2454.20 1156
2454.67 1072
2455.14 1202
2455.60 1093
2456.07 1005
2456.54 1140
2457.01 1131
2457.47 1285
2457.94 1179
2458.41 1065
2458.87 1076
2459.34 1119
2459.81 1312
2460.28 1077
2460.74 1115
2461.21 1139
2461.68 1150
2462.15 1122
2462.62 933
2463.08 1129
2463.55 1088
2464.02 1061
2464.49 978
2464.95 938
2465.42 915
2465.89 1141
2466.36 1120
2466.83 1089
2467.29 1143
2467.76 1156
2468.23 1107
2468.70 1218
2469.17 1180
2469.64 1198
2470.10 1077
2470.57 1106
2471.04 1098
2471.51 1091
2471.98 1113
2472.45 875
2472.92 906
2473.39 1008
2473.85 1047
2474.32 1011
2474.79 1129
2475.26 969
2475.73 938
2476.20 876
2476.67 938
2477.14 1068
2477.61 1069
2478.08 1006
2478.54 1026
2479.01 1150
2479.48 1179
2479.95 1025
2480.42 1246
2480.89 1262
2481.36 1278
2481.83 1208
2482.30 1137
2482.77 1123
2483.24 1111
2483.71 962
2484.18 1022
2484.65 1048
2485.12 993
2485.59 1226
2486.06 1234
2486.53 1195
2487.00 1103
2487.47 1144
2487.94 1145
2488.41 1152
2488.88 1095
2489.35 1141
2489.82 1209
2490.29 1091
2490.76 1101
2491.23 1227
2491.70 1200
2492.17 1210
2492.64 1240
2493.11 1154
2493.58 1126
2494.05 1087
2494.52 1063
2495.00 1163
2495.47 1238
2495.94 1273
2496.41 1249
2496.88 1454
2497.35 1339
2497.82 1159
2498.29 1086
2498.76 1125
2499.23 1150
2499.71 1165
2500.18 1123
2500.65 1159
2501.12 1088
2501.59 997
2502.06 1012
2502.53 977
2503.01 1001
2503.48 1003
2503.95 1083
2504.42 1063
2504.89 996
2505.36 1087
2505.84 1010
2506.31 1075
2506.78 1174
2507.25 1122
2507.72 1213
2508.20 1248
2508.67 1185
2509.14 1082
2509.61 1048
2510.08 1216
2510.56 1209
2511.03 1162
2511.50 1238
2511.97 1254
2512.45 1263
2512.92 1330
2513.39 1419
2513.86 1341
2514.34 1308
2514.81 1369
2515.28 1180
2515.75 1080
2516.23 1187
2516.70 1288
2517.17 1182
2517.65 1195
2518.12 1251
2518.59 1122
2519.07 1162
2519.54 1160
2520.01 1200
2520.48 1043
2520.96 1014
2521.43 1118
2521.90 1023
2522.38 1034
2522.85 1171
2523.32 1117
2523.80 1075
2524.27 1089
2524.75 988
2525.22 1076
2525.69 1056
2526.17 1233
2526.64 1141
2527.11 1136
2527.59 1206
2528.06 1091
2528.54 1159
2529.01 1211
2529.48 1122
2529.96 998
2530.43 1040
2530.91 1155
2531.38 1276
2531.85 1079
2532.33 1210
2532.80 1193
2533.28 1049
2533.75 1173
2534.23 1144
2534.70 1138
2535.18 1039
2535.65 1218
2536.12 1247
2536.60 1252
2537.07 1369
2537.55 1282
2538.02 1184
2538.50 1134
2538.97 1102
2539.45 1159
2539.92 1134
2540.40 1100
2540.87 1130
2541.35 1174
2541.82 1192
2542.30 1082
2542.77 1066
2543.25 950
2543.73 1101
2544.20 1142
2544.68 984
2545.15 1152
2545.63 1169
2546.10 1160
2546.58 1105
2547.05 1140
2547.53 1196
2548.01 1268
2548.48 1251
2548.96 1387
2549.43 1389
2549.91 1596
2550.39 1430
2550.86 1213
2551.34 1322
2551.81 1495
2552.29 1444
2552.77 1520
2553.24 1423
2553.72 1341
2554.20 1542
2554.67 1442
2555.15 1326
2555.62 1457
2556.10 1495
2556.58 1451
2557.05 1380
2557.53 1417
2558.01 1457
2558.48 1448
2558.96 1356
2559.44 1375
2559.91 1329
2560.39 1274
2560.87 1153
2561.35 1141
2561.82 1166
2562.30 1237
2562.78 1254
2563.25 1080
2563.73 1096
2564.21 1142
2564.69 1091
2565.16 1165
2565.64 1080
2566.12 1071
2566.60 1047
2567.07 1048
2567.55 984
2568.03 1071
2568.51 1072
2568.98 980
2569.46 1078
2569.94 1171
2570.42 942
2570.90 1134
2571.37 1083
2571.85 1079
2572.33 974
2572.81 1064
2573.29 1124
2573.76 1102
2574.24 1277
2574.72 1236
2575.20 1220
2575.68 1082
2576.16 1138
2576.63 1092
2577.11 1081
2577.59 1159
2578.07 1135
2578.55 1114
2579.03 1096
2579.51 1057
2579.98 887
2580.46 1116
2580.94 1097
2581.42 1176
2581.90 1087
2582.38 1015
2582.86 1148
2583.34 1109
2583.82 1120
2584.30 979
2584.77 1138
2585.25 1137
2585.73 1154
2586.21 1211
2586.69 1101
2587.17 1117
2587.65 1242
2588.13 1177
2588.61 1133
2589.09 1204
2589.57 1310
2590.05 1289
2590.53 1181
2591.01 1132
2591.49 1220
2591.97 1149
2592.45 1061
2592.93 1186
2593.41 1288
2593.89 1281
2594.37 1279
2594.85 1090
2595.33 1334
2595.81 1224
2596.29 1226
2596.77 1164
2597.25 1095
2597.73 1072
2598.21 1243
2598.69 1158
2599.17 1128
2599.65 1020
2600.13 1073
2600.61 973
2601.09 1083
2601.57 1037
2602.06 951
2602.54 954
2603.02 976
2603.50 1032
2603.98 1099
2604.46 1117
2604.94 1070
2605.42 1192
2605.90 1072
2606.38 996
2606.87 1029
2607.35 1044
2607.83 1009
2608.31 1085
2608.79 1167
2609.27 1155
2609.75 1112
2610.24 1086
2610.72 1206
2611.20 1217
2611.68 1258
2612.16 1209
2612.64 1091
2613.13 1189
2613.61 1108
2614.09 1189
2614.57 1095
2615.05 1122
2615.54 1183
2616.02 1127
2616.50 1125
2616.98 1109
2617.46 1075
2617.95 1085
2618.43 1132
2618.91 954
2619.39 1081
2619.88 1040
2620.36 1217
2620.84 1295
2621.32 1086
2621.81 1028
2622.29 1053
2622.77 993
2623.26 979
2623.74 1117
2624.22 1221
2624.70 1052
2625.19 1021
2625.67 919
2626.15 976
2626.64 1029
2627.12 962
2627.60 1093
2628.09 1124
2628.57 1192
2629.05 1072
2629.54 1137
2630.02 1082
2630.50 977
2630.99 928
2631.47 1050
2631.95 1088
2632.44 1086
2632.92 1107
2633.40 999
2633.89 1021
2634.37 1108
2634.85 1129
2635.34 1025
2635.82 1109
2636.31 1053
2636.79 947
2637.27 1065
2637.76 1035
2638.24 1123
2638.73 1126
2639.21 1160
2639.70 1064
2640.18 1033
2640.66 991
2641.15 1100
2641.63 1058
2642.12 1079
2642.60 1092
2643.09 1241
2643.57 1321
2644.06 1202
2644.54 1233
2645.03 1026
2645.51 1092
2646.00 1168
2646.48 1100
2646.97 1096
2647.45 1115
2647.94 1154
2648.42 1016
2648.91 1020
2649.39 1224
2649.88 1047
2650.36 1137
2650.85 1119
2651.33 1188
2651.82 1174
2652.30 1033
2652.79 1123
2653.27 1178
2653.76 1233
2654.24 1081
2654.73 1032
2655.22 925
2655.70 930
2656.19 980
2656.67 1202
2657.16 1215
2657.65 1168
2658.13 1034
2658.62 1113
2659.10 1075
2659.59 1108
2660.08 1086
2660.56 958
2661.05 1031
2661.53 1083
2662.02 1170
2662.51 1103
2662.99 1046
2663.48 1106
2663.97 973
2664.45 904
2664.94 1079
2665.43 1152
2665.91 989
2666.40 1054
2666.89 1008
2667.37 1093
2667.86 1009
2668.35 1059
2668.83 1058
2669.32 1063
2669.81 1053
2670.29 1069
2670.78 1286
2671.27 1198
2671.76 1091
2672.24 1111
2672.73 1233
2673.22 1220
2673.71 1214
2674.19 1379
2674.68 1308
2675.17 1444
2675.66 1415
2676.14 1419
2676.63 1335
2677.12 1310
2677.61 1346
2678.09 1360
2678.58 1307
2679.07 1390
2679.56 1254
2680.05 1294
2680.53 1394
2681.02 1397
2681.51 1434
2682.00 1345
2682.49 1358
2682.97 1370
2683.46 1332
2683.95 1596
2684.44 1522
2684.93 1311
2685.42 1252
2685.91 1383
2686.39 1231
2686.88 1276
2687.37 1315
2687.86 1202
2688.35 1075
2688.84 1027
2689.33 1142
2689.81 1234
2690.30 1076
2690.79 1144
2691.28 1098
2691.77 1262
2692.26 1197
2692.75 1159
2693.24 1196
2693.73 1034
2694.22 1002
2694.71 1178
2695.20 1150
2695.68 1032
2696.17 984
2696.66 1080
2697.15 1106
2697.64 999
2698.13 1088
2698.62 1061
2699.11 1137
2699.60 1073
2700.09 1156
2700.58 1188
2701.07 1119
2701.56 1100
2702.05 1079
2702.54 1087
2703.03 1176
2703.52 1078
2704.01 1135
2704.50 1180
2704.99 1197
2705.48 1220
2705.97 1172
2706.46 1263
2706.95 1295
2707.44 1097
2707.93 1168
2708.42 1142
2708.92 1035
2709.41 939
2709.90 966
2710.39 1055
2710.88 1047
2711.37 1028
2711.86 1122
2712.35 1080
2712.84 1138
2713.33 1154
2713.82 1060
2714.31 1144
2714.81 1133
2715.30 1029
2715.79 1078
2716.28 1108
2716.77 1203
2717.26 1256
2717.75 1380
2718.24 1233
2718.74 1270
2719.23 1183
2719.72 1037
2720.21 1211
2720.70 1191
2721.19 1215
2721.69 1120
2722.18 1360
2722.67 1212
2723.16 1138
2723.65 1203
2724.15 1169
2724.64 1200
2725.13 1051
2725.62 1048
2726.11 1102
2726.61 956
2727.10 1055
2727.59 1058
2728.08 1198
2728.58 1118
2729.07 1127
2729.56 1193
2730.05 1218
2730.55 1055
2731.04 1060
2731.53 1015
2732.02 1026
2732.52 1016
2733.01 1086
2733.50 1194
2733.99 1042
2734.49 1048
2734.98 1013
2735.47 1023
2735.97 1126
2736.46 1023
2736.95 1162
2737.45 1141
2737.94 1149
2738.43 1077
2738.93 1106
2739.42 1012
2739.91 1085
2740.41 1327
2740.90 1217
2741.39 1188
2741.89 1245
2742.38 1048
2742.87 1030
2743.37 1030
2743.86 994
2744.36 1028
2744.85 1018
2745.34 1069
2745.84 939
2746.33 1056
2746.82 1035
2747.32 1121
2747.81 1034
2748.31 1056
2748.80 1147
2749.30 1070
2749.79 1036
2750.28 1000
2750.78 1061
2751.27 1077
2751.77 1085
2752.26 1124
2752.76 1000
2753.25 1031
2753.75 1045
2754.24 1130
2754.74 1221
2755.23 1014
2755.72 977
2756.22 1184
2756.71 1129
2757.21 1065
2757.70 1062
2758.20 1022
2758.69 1053
2759.19 1048
2759.69 1052
2760.18 1108
2760.68 1077
2761.17 1130
2761.67 1180
2762.16 1213
2762.66 1115
2763.15 1101
2763.65 1179
2764.14 943
2764.64 1112
2765.14 1078
2765.63 1067
2766.13 1108
2766.62 1021
2767.12 931
2767.61 935
2768.11 1112
2768.61 907
2769.10 931
2769.60 995
2770.09 1130
2770.59 975
2771.09 962
2771.58 1065
2772.08 1069
2772.58 1147
2773.07 1154
2773.57 1083
2774.06 1281
2774.56 1311
2775.06 1126
2775.55 1235
2776.05 1317
2776.55 1164
2777.04 1154
2777.54 1127
2778.04 1131
2778.54 1032
2779.03 1086
2779.53 1281
2780.03 1160
2780.52 1117
2781.02 1226
2781.52 1231
2782.01 1258
2782.51 1012
2783.01 970
2783.51 910
2784.00 910
2784.50 969
2785.00 1063
2785.50 1067
2785.99 1145
2786.49 1001
2786.99 1088
2787.49 1023
2787.98 965
2788.48 975
2788.98 1094
2789.48 1180
2789.98 1060
2790.47 1087
2790.97 1009
2791.47 1093
2791.97 1083
2792.47 986
2792.96 1004
2793.46 1229
2793.96 1293
2794.46 1109
2794.96 1130
2795.46 1037
2795.95 1080
2796.45 1268
2796.95 1323
2797.45 1289
2797.95 1244
2798.45 1292
2798.95 1313
2799.44 1260
2799.94 1366
2800.44 1167
2800.94 1285
2801.44 1206
2801.94 1171
2802.44 1163
2802.94 1220
2803.44 1265
2803.93 1148
2804.43 1286
2804.93 1286
2805.43 1375
2805.93 1280
2806.43 1483
2806.93 1447
2807.43 1552
2807.93 1418
2808.43 1593
2808.93 1650
2809.43 1640
2809.93 1532
2810.43 1698
2810.93 1665
2811.43 1634
2811.93 1546
2812.43 1431
2812.93 1405
2813.43 1359
2813.93 1252
2814.43 1226
2814.93 1250
2815.43 1058
2815.93 1169
2816.43 1207
2816.93 1145
2817.43 1028
2817.93 1180
2818.43 1444
2818.93 1236
2819.43 1460
2819.93 1460
2820.43 1281
2820.93 1254
2821.43 1282
2821.93 1343
2822.43 1251
2822.94 1255
2823.44 1260
2823.94 1174
2824.44 1226
2824.94 1180
2825.44 1105
2825.94 1079
2826.44 1009
2826.94 1038
2827.44 1105
2827.95 1042
2828.45 1174
2828.95 1132
2829.45 991
2829.95 1078
2830.45 997
2830.95 1068
2831.46 1220
2831.96 1117
2832.46 1063
2832.96 1043
2833.46 862
2833.97 945
2834.47 963
2834.97 995
2835.47 1115
2835.97 1185
2836.47 1038
2836.98 1154
2837.48 996
2837.98 1062
2838.48 1133
2838.99 1193
2839.49 1357
2839.99 1279
2840.49 1198
2841.00 1030
2841.50 1053
2842.00 1081
2842.50 1104
2843.01 1147
2843.51 1095
2844.01 1009
2844.51 1130
2845.02 1162
2845.52 1233
2846.02 1258
2846.52 1292
2847.03 1238
2847.53 1246
2848.03 1373
2848.54 1383
2849.04 1328
2849.54 1393
2850.05 1400
2850.55 1319
2851.05 1222
2851.56 1245
2852.06 1210
2852.56 1040
2853.07 1099
2853.57 1041
2854.07 1085
2854.58 1078
2855.08 1196
2855.59 1045
2856.09 1046
2856.59 1072
2857.10 981
2857.60 1055
2858.10 1119
2858.61 1098
2859.11 1061
2859.62 1054
2860.12 1202
2860.63 1181
2861.13 1101
2861.63 1100
2862.14 1057
2862.64 1069
2863.15 1131
2863.65 1266
2864.16 990
2864.66 1043
2865.16 1114
2865.67 1055
2866.17 1016
2866.68 1119
2867.18 983
2867.69 976
2868.19 1050
2868.70 1064
2869.20 1074
2869.71 956
2870.21 1016
2870.72 1139
2871.22 1117
2871.73 990
2872.23 939
2872.74 1033
2873.24 1071
2873.75 1287
2874.25 1139
2874.76 1133
2875.27 1109
2875.77 1116
2876.28 1169
2876.78 1029
2877.29 1205
2877.79 1098
2878.30 1098
2878.81 1089
2879.31 1125
2879.82 1156
2880.32 1146
2880.83 1136
2881.33 1159
2881.84 1104
2882.35 1333
2882.85 1386
2883.36 1147
2883.87 1199
2884.37 1252
2884.88 1225
2885.38 1310
2885.89 1247
2886.40 1331
2886.90 1314
2887.41 1308
2887.92 1172
2888.42 1258
2888.93 1318
2889.44 1242
2889.94 1317
2890.45 1314
2890.96 1138
2891.46 1253
2891.97 1355
2892.48 1159
2892.98 1221
2893.49 1118
2894.00 1116
2894.51 1147
2895.01 985
2895.52 968
2896.03 1254
2896.54 1381
2897.04 1334
2897.55 1406
2898.06 1583
2898.57 1340
2899.07 1417
2899.58 1322
2900.09 1486
2900.60 1327
2901.10 1158
2901.61 1262
2902.12 1334
2902.63 1270
2903.13 1258
2903.64 1440
2904.15 1437
2904.66 1471
2905.17 1246
2905.68 1334
2906.18 1287
2906.69 1333
2907.20 1405
2907.71 1167
2908.22 1093
2908.72 1024
2909.23 1086
2909.74 1107
2910.25 1172
2910.76 1155
2911.27 1088
2911.78 1093
2912.28 1231
2912.79 1158
2913.30 1067
2913.81 1084
2914.32 1188
2914.83 1299
2915.34 1158
2915.85 1143
2916.36 1075
2916.87 1151
2917.37 1182
2917.88 1198
2918.39 1153
2918.90 1165
2919.41 1145
2919.92 1080
2920.43 1131
2920.94 1070
2921.45 1110
2921.96 1176
2922.47 1292
2922.98 1239
2923.49 1199
2924.00 1216
2924.51 1332
2925.02 1224
2925.53 1191
2926.04 1266
2926.55 1183
2927.06 1228
2927.57 1323
2928.08 1200
2928.59 1214
2929.10 1324
2929.61 1292
2930.12 1147
2930.63 1026
2931.14 1053
2931.65 1124
2932.16 1026
2932.67 1100
2933.18 986
2933.69 1053
2934.20 1105
2934.71 1081
2935.22 1143
2935.73 1259
2936.24 1116
2936.76 1114
2937.27 1173
2937.78 1181
2938.29 1155
2938.80 930
2939.31 1100
2939.82 1102
2940.33 1185
2940.84 1152
2941.36 1149
2941.87 1294
2942.38 1171
2942.89 1133
2943.40 1112
2943.91 1109
2944.42 1318
2944.94 1281
2945.45 1302
2945.96 1428
2946.47 1519
2946.98 1579
2947.49 1702
2948.01 1688
2948.52 1535
2949.03 1498
2949.54 1422
2950.05 1412
2950.57 1355
2951.08 1267
2951.59 1308
2952.10 1324
2952.61 1097
2953.13 1071
2953.64 1040
2954.15 1123
2954.66 1014
2955.18 1035
2955.69 1056
2956.20 1106
2956.71 1051
2957.23 830
2957.74 920
2958.25 1068
2958.76 1120
2959.28 1080
2959.79 1045
2960.30 1206
2960.82 1143
2961.33 1200
2961.84 1219
2962.36 1264
2962.87 1425
2963.38 1423
2963.89 1305
2964.41 1367
2964.92 1328
2965.43 1232
2965.95 1207
2966.46 1174
2966.97 1225
2967.49 1199
2968.00 1118
2968.52 1150
2969.03 1126
2969.54 1029
2970.06 1109
2970.57 1212
2971.08 1175
2971.60 1223
2972.11 1156
2972.63 1145
2973.14 1193
2973.65 1174
2974.17 1101
2974.68 1208
2975.20 1255
2975.71 1153
2976.23 1106
2976.74 1286
2977.25 1175
2977.77 1127
2978.28 1176
2978.80 1246
2979.31 1136
2979.83 1210
2980.34 1109
2980.86 1183
2981.37 1204
2981.89 1137
2982.40 1352
2982.91 1232
2983.43 1147
2983.94 1092
2984.46 1215
2984.97 1305
2985.49 1355
2986.00 1319
2986.52 1322
2987.04 1416
2987.55 1408
2988.07 1336
2988.58 1496
2989.10 1252
2989.61 1244
2990.13 1252
2990.64 1417
2991.16 1527
2991.67 1452
2992.19 1380
2992.71 1288
2993.22 1359
2993.74 1318
2994.25 1500
2994.77 1478
2995.28 1537
2995.80 1641
2996.32 1666
2996.83 1618
2997.35 1576
2997.87 1597
2998.38 1587
2998.90 1574
2999.41 1643
2999.93 1739
3000.45 1702
3000.96 1683
3001.48 1776
3002.00 1846
3002.51 1659
3003.03 1555
3003.55 1816
3004.06 2063
3004.58 2160
3005.10 2272
3005.61 2497
3006.13 2503
3006.65 2488
3007.16 2211
3007.68 2507
3008.20 2258
3008.71 2127
3009.23 1973
3009.75 1708
3010.27 1673
3010.78 1498
3011.30 1284
3011.82 1359
3012.34 1358
3012.85 1301
3013.37 1423
3013.89 1293
3014.41 1481
3014.92 1439
3015.44 1284
3015.96 1353
3016.48 1262
3016.99 1268
3017.51 1321
3018.03 1280
3018.55 1332
3019.07 1295
3019.58 1406
3020.10 1440
3020.62 1324
3021.14 1280
3021.66 1372
3022.17 1416
3022.69 1430
3023.21 1390
3023.73 1342
3024.25 1398
3024.77 1335
3025.28 1286
3025.80 1391
3026.32 1401
3026.84 1301
3027.36 1334
3027.88 1429
3028.40 1282
3028.92 1202
3029.43 1289
3029.95 1353
3030.47 1326
3030.99 1276
3031.51 1274
3032.03 1288
3032.55 1181
3033.07 1182
3033.59 1267
3034.11 1201
3034.63 1181
3035.15 1258
3035.66 1261
3036.18 1255
3036.70 1213
3037.22 1272
3037.74 1287
3038.26 1124
3038.78 1209
3039.30 1281
3039.82 1258
3040.34 1170
3040.86 1026
3041.38 1215
3041.90 1284
3042.42 1240
3042.94 1279
3043.46 1156
3043.98 1096
3044.50 1022
3045.02 1008
3045.54 1136
3046.06 1176
3046.58 1104
3047.10 1277
3047.62 1142
3048.14 1192
3048.66 1279
3049.18 1260
3049.71 1107
3050.23 1084
3050.75 1127
3051.27 1013
3051.79 1076
3052.31 1134
3052.83 1077
3053.35 1059
3053.87 1055
3054.39 1053
3054.91 1098
3055.43 1132
3055.96 979
3056.48 1134
3057.00 1030
3057.52 1210
3058.04 1210
3058.56 1077
3059.08 1111
3059.61 1146
3060.13 1150
3060.65 1194
3061.17 1132
3061.69 1030
3062.21 1107
3062.73 1025
3063.26 1043
3063.78 1111
3064.30 1191
3064.82 1210
3065.34 1209
3065.87 1216
3066.39 1251
3066.91 1289
3067.43 1270
3067.95 1180
3068.48 1273
3069.00 1151
3069.52 1125
3070.04 1233
3070.57 1136
3071.09 1078
3071.61 1207
3072.13 1202
3072.66 999
3073.18 1039
3073.70 1371
3074.22 1274
3074.75 1211
3075.27 1152
3075.79 1074
3076.32 1057
3076.84 1168
3077.36 1206
3077.88 1312
3078.41 1505
3078.93 1413
3079.45 1295
3079.98 1168
3080.50 1247
3081.02 1371
3081.55 1440
3082.07 1277
3082.59 1404
3083.12 1628
3083.64 1395
3084.16 1230
3084.69 1296
3085.21 1633
3085.73 1468
3086.26 1448
3086.78 1537
3087.31 1484
3087.83 1341
3088.35 1434
3088.88 1377
3089.40 1352
3089.93 1279
3090.45 1427
3090.97 1289
3091.50 1274
3092.02 1165
3092.55 1273
3093.07 1310
3093.60 1259
3094.12 1353
3094.64 1314
3095.17 1488
3095.69 1557
3096.22 1378
3096.74 1361
3097.27 1328
3097.79 1473
3098.32 1499
3098.84 1444
3099.37 1607
3099.89 1808
3100.42 1966
3100.94 2084
3101.47 2225
3101.99 2471
3102.52 2720
3103.04 3129
3103.57 3436
3104.09 3639
3104.62 3629
3105.14 3633
3105.67 3447
3106.19 3681
3106.72 3141
3107.24 2749
3107.77 2515
3108.29 2097
3108.82 1933
3109.35 1814
3109.87 1632
3110.40 1621
3110.92 1513
3111.45 1442
3111.98 1556
3112.50 1457
3113.03 1498
3113.55 1391
3114.08 1563
3114.61 1550
3115.13 1529
3115.66 1550
3116.18 1505
3116.71 1354
3117.24 1400
3117.76 1339
3118.29 1367
3118.82 1295
3119.34 1362
3119.87 1170
3120.40 1333
3120.92 1416
3121.45 1458
3121.98 1543
3122.50 1427
3123.03 1587
3123.56 1710
3124.08 1575
3124.61 1433
3125.14 1470
3125.66 1424
3126.19 1441
3126.72 1291
3127.25 1136
3127.77 1318
3128.30 1295
3128.83 1292
3129.36 1190
3129.88 1336
3130.41 1298
3130.94 1227
3131.46 1173
3131.99 1236
3132.52 1217
3133.05 1239
3133.58 1081
3134.10 1266
3134.63 1282
3135.16 1265
3135.69 1130
3136.21 1162
3136.74 1189
3137.27 1220
3137.80 1221
3138.33 1237
3138.86 1187
3139.38 1063
3139.91 1039
3140.44 1114
3140.97 1132
3141.50 1137
3142.03 1114
3142.55 1141
3143.08 1102
3143.61 1140
3144.14 1161
3144.67 1296
3145.20 1339
3145.73 1306
3146.25 1278
3146.78 1344
3147.31 1460
3147.84 1411
3148.37 1269
3148.90 1355
3149.43 1488
3149.96 1419
3150.49 1418
3151.02 1438
3151.54 1346
3152.07 1240
3152.60 1228
3153.13 1358
3153.66 1199
3154.19 1183
3154.72 1207
3155.25 1339
3155.78 1402
3156.31 1292
3156.84 1255
3157.37 1260
3157.90 1147
3158.43 1144
3158.96 1301
3159.49 1289
3160.02 1384
3160.55 1238
3161.08 1168
3161.61 1309
3162.14 1168
3162.67 1135
3163.20 1218
3163.73 1181
3164.26 1057
3164.79 1034
3165.32 1248
3165.85 1152
3166.38 1005
3166.91 1032
3167.44 1116
3167.97 1149
3168.50 1156
3169.03 1013
3169.57 1086
3170.10 1060
3170.63 1134
3171.16 1169
3171.69 1130
3172.22 1197
3172.75 1085
3173.28 1078
3173.81 1213
3174.34 1146
3174.88 1042
3175.41 1132
3175.94 1252
3176.47 1274
3177.00 1214
3177.53 1336
3178.06 1347
3178.60 1212
3179.13 1115
3179.66 1236
3180.19 1175
3180.72 1046
3181.25 1154
3181.79 1117
3182.32 1214
3182.85 1038
3183.38 1138
3183.91 1205
3184.44 1300
3184.98 1251
3185.51 1159
3186.04 1125
3186.57 1072
3187.11 1215
3187.64 1183
3188.17 1076
3188.70 1029
3189.24 1071
3189.77 1203
3190.30 1037
3190.83 1082
3191.37 1025
3191.90 1192
3192.43 1129
3192.96 1132
3193.50 1065
3194.03 1140
3194.56 1311
3195.09 1237
3195.63 1066
3196.16 1248
3196.69 1227
3197.23 1063
3197.76 946
3198.29 1106
3198.83 1103
3199.36 1088
3199.89 1262
3200.43 1200
3200.96 1127
3201.49 1132
3202.03 1210
3202.56 1236
3203.09 1361
3203.63 1210
3204.16 1201
3204.69 1290
3205.23 1279
3205.76 1259
3206.30 1313
3206.83 1315
3207.36 1202
3207.90 1211
3208.43 1300
3208.97 1399
3209.50 1428
3210.03 1360
3210.57 1503
3211.10 1500
3211.64 1534
3212.17 1463
3212.70 1389
3213.24 1454
3213.77 1384
3214.31 1287
3214.84 1486
3215.38 1605
3215.91 1589
3216.45 1306
3216.98 1379
3217.52 1482
3218.05 1389
3218.59 1241
3219.12 1350
3219.66 1350
3220.19 1438
3220.73 1392
3221.26 1391
3221.80 1406
3222.33 1435
3222.87 1375
3223.40 1280
3223.94 1463
3224.47 1353
3225.01 1404
3225.54 1512
3226.08 1426
3226.61 1465
3227.15 1384
3227.69 1275
3228.22 1307
3228.76 1377
3229.29 1364
3229.83 1325
3230.36 1232
3230.90 1286
3231.44 1435
3231.97 1329
3232.51 1185
3233.04 1161
3233.58 1153
3234.12 1459
3234.65 1508
3235.19 1369
3235.72 1372
3236.26 1324
3236.80 1393
3237.33 1431
3237.87 1456
3238.41 1521
3238.94 1538
3239.48 1572
3240.02 1578
3240.55 1545
3241.09 1674
3241.63 1570
3242.16 1530
3242.70 1612
3243.24 1453
3243.77 1484
3244.31 1400
3244.85 1453
3245.39 1445
3245.92 1202
3246.46 1423
3247.00 1641
3247.53 1533
3248.07 1470
3248.61 1570
3249.15 1474
3249.68 1438
3250.22 1455
3250.76 1448
3251.30 1582
3251.83 1611
3252.37 1528
3252.91 1440
3253.45 1430
3253.98 1530
3254.52 1568
3255.06 1569
3255.60 1576
3256.14 1673
3256.67 1687
3257.21 1550
3257.75 1584
3258.29 1657
3258.83 1732
3259.37 1723
3259.90 2045
3260.44 1746
3260.98 1764
3261.52 2064
3262.06 2095
3262.60 2014
3263.13 2418
3263.67 2715
3264.21 2779
3264.75 3236
3265.29 3196
3265.83 3608
3266.37 3901
3266.91 3808
3267.44 3858
3267.98 4226
3268.52 4305
3269.06 4657
3269.60 4287
3270.14 3894
3270.68 3672
3271.22 3216
3271.76 2915
3272.30 2375
3272.84 2026
3273.38 1846
3273.91 2052
3274.45 1851
3274.99 1804
3275.53 1618
3276.07 1779
3276.61 1715
3277.15 1880
3277.69 1794
3278.23 1793
3278.77 1708
3279.31 1961
3279.85 1836
3280.39 1836
3280.93 1944
3281.47 2015
3282.01 1877
3282.55 1752
3283.09 1816
3283.63 1587
3284.17 1652
3284.71 1913
3285.25 1866
3285.79 1890
3286.33 1908
3286.87 2144
3287.42 2040
3287.96 2077
3288.50 2041
3289.04 2096
3289.58 2103
3290.12 2069
3290.66 1943
3291.20 2012
3291.74 2004
3292.28 1919
3292.82 1972
3293.36 2001
3293.91 2258
3294.45 2309
3294.99 2288
3295.53 2318
3296.07 2554
3296.61 2635
3297.15 2583
3297.69 2625
3298.24 2528
3298.78 2557
3299.32 2662
3299.86 2329
3300.40 2227
3300.94 2200
3301.49 1923
3302.03 1817
3302.57 1828
3303.11 1719
3303.65 1885
3304.19 1822
3304.74 1903
3305.28 1793
3305.82 1743
3306.36 1762
3306.90 1785
3307.45 1619
3307.99 1634
3308.53 1663
3309.07 1654
3309.62 1690
3310.16 1873
3310.70 1647
3311.24 1592
3311.79 1718
3312.33 1781
3312.87 1676
3313.41 1627
3313.96 1827
3314.50 1781
3315.04 1606
3315.59 1569
3316.13 2070
3316.67 2061
3317.21 2010
3317.76 1894
3318.30 1920
3318.84 2050
3319.39 2084
3319.93 2041
3320.47 2052
3321.02 2052
3321.56 2273
3322.10 2317
3322.65 2277
3323.19 2326
3323.73 2159
3324.28 2114
3324.82 2099
3325.36 2283
3325.91 2243
3326.45 2217
3327.00 1992
3327.54 1914
3328.08 1935
3328.63 2002
3329.17 1973
3329.72 1951
3330.26 1919
3330.80 2083
3331.35 2442
3331.89 2697
3332.44 3294
3332.98 3728
3333.53 4645
3334.07 5734
3334.61 7314
3335.16 8568
3335.70 9122
3336.25 10366
3336.79 11609
3337.34 12607
3337.88 12516
3338.43 12274
3338.97 11404
3339.52 10453
3340.06 9018
3340.61 7756
3341.15 6537
3341.70 5076
3342.24 4378
3342.79 3803
3343.33 2963
3343.88 2638
3344.42 2360
3344.97 2098
3345.51 2118
3346.06 2077
3346.60 1947
3347.15 2025
3347.69 2007
3348.24 1919
3348.78 1904
3349.33 2095
3349.88 2241
3350.42 2329
3350.97 2210
3351.51 2130
3352.06 2154
3352.61 2050
3353.15 2376
3353.70 2270
3354.24 2163
3354.79 2175
3355.34 1959
3355.88 2058
3356.43 2055
3356.97 1915
3357.52 1823
3358.07 1866
3358.61 1720
3359.16 1649
3359.71 1467
3360.25 1661
3360.80 1798
3361.35 1810
3361.89 1748
3362.44 1567
3362.99 1659
3363.53 1667
3364.08 1647
3364.63 1632
3365.17 1656
3365.72 1773
3366.27 1809
3366.81 1722
3367.36 1600
3367.91 1720
3368.46 1788
3369.00 1746
3369.55 1810
3370.10 2072
3370.64 1928
3371.19 1967
3371.74 2193
3372.29 2418
3372.83 2475
3373.38 2413
3373.93 2709
3374.48 2836
3375.03 2695
3375.57 2923
3376.12 3026
3376.67 2941
3377.22 2835
3377.76 2617
3378.31 2407
3378.86 2226
3379.41 2038
3379.96 1999
3380.50 1949
3381.05 1707
3381.60 1619
3382.15 1595
3382.70 1619
3383.25 1504
3383.79 1463
3384.34 1522
3384.89 1523
3385.44 1437
3385.99 1445
3386.54 1438
3387.09 1545
3387.64 1499
3388.18 1348
3388.73 1397
3389.28 1401
3389.83 1531
3390.38 1336
3390.93 1433
3391.48 1523
3392.03 1471
3392.58 1387
3393.13 1617
3393.67 1537
3394.22 1420
3394.77 1422
3395.32 1497
3395.87 1445
3396.42 1498
3396.97 1402
3397.52 1386
3398.07 1500
3398.62 1430
3399.17 1415
3399.72 1324
3400.27 1377
3400.82 1279
3401.37 1312
3401.92 1288
3402.47 1428
3403.02 1422
3403.57 1268
3404.12 1285
3404.67 1179
3405.22 1105
3405.77 1276
3406.32 1263
3406.87 1237
3407.42 1417
3407.97 1313
3408.52 1267
3409.07 1405
3409.62 1461
3410.17 1625
3410.72 1698
3411.27 1677
3411.82 1717
3412.38 1767
3412.93 1933
3413.48 2019
3414.03 2091
3414.58 1898
3415.13 1878
3415.68 1648
3416.23 1516
3416.78 1458
3417.33 1569
3417.89 1670
3418.44 1568
3418.99 1455
3419.54 1412
3420.09 1321
3420.64 1213
3421.19 1240
3421.74 1421
3422.30 1512
3422.85 1348
3423.40 1276
3423.95 1373
3424.50 1557
3425.05 1453
3425.61 1460
3426.16 1628
3426.71 1407
3427.26 1485
3427.81 1493
3428.37 1328
3428.92 1319
3429.47 1271
3430.02 1389
3430.58 1372
3431.13 1274
3431.68 1286
3432.23 1181
3432.78 1203
3433.34 1215
3433.89 1320
3434.44 1261
3434.99 1190
3435.55 1301
3436.10 1224
3436.65 1220
3437.21 1229
3437.76 1251
3438.31 1195
3438.86 1132
3439.42 1236
3439.97 1389
3440.52 1317
3441.08 1385
3441.63 1394
3442.18 1423
3442.74 1420
3443.29 1378
3443.84 1420
3444.40 1326
3444.95 1274
3445.50 1145
3446.06 1118
3446.61 1227
3447.16 1295
3447.72 1342
3448.27 1219
3448.82 1131
3449.38 1239
3449.93 1194
3450.48 1189
3451.04 1034
3451.59 1084
3452.15 1128
3452.70 1093
3453.25 1087
3453.81 1168
3454.36 1081
3454.92 1044
3455.47 1139
3456.03 1018
3456.58 1187
3457.13 1076
3457.69 1187
3458.24 1219
3458.80 1172
3459.35 1185
3459.91 1058
3460.46 1012
3461.02 1131
3461.57 1216
3462.13 1038
3462.68 1069
3463.24 1213
3463.79 1178
3464.34 1107
3464.90 1134
3465.46 1078
3466.01 1220
3466.57 1321
3467.12 1254
3467.68 1207
3468.23 1169
3468.79 1160
3469.34 1183
3469.90 1101
3470.45 1103
3471.01 1247
3471.56 1253
3472.12 1287
3472.67 1334
3473.23 1408
3473.79 1409
3474.34 1358
3474.90 1234
3475.45 1114
3476.01 1304
3476.56 1485
3477.12 1385
3477.68 1382
3478.23 1330
3478.79 1494
3479.35 1425
3479.90 1374
3480.46 1461
3481.01 1579
3481.57 1315
3482.13 1287
3482.68 1451
3483.24 1501
3483.80 1593
3484.35 1385
3484.91 1447
3485.47 1454
3486.02 1564
3486.58 1486
3487.14 1456
3487.69 1526
3488.25 1625
3488.81 1722
3489.36 1761
3489.92 1935
3490.48 2126
3491.03 2427
3491.59 2776
3492.15 2857
3492.71 2813
3493.26 3024
3493.82 3125
3494.38 3192
3494.94 2715
3495.49 2804
3496.05 2814
3496.61 2686
3497.17 2662
3497.72 2823
3498.28 2898
3498.84 2942
3499.40 3065
3499.95 3330
3500.51 3482
3501.07 3358
3501.63 3672
3502.19 3579
3502.74 3422
3503.30 3306
3503.86 3017
3504.42 2844
3504.98 2510
3505.53 2548
3506.09 2541
3506.65 2641
3507.21 2666
3507.77 2692
3508.33 2530
3508.88 2391
3509.44 2366
3510.00 2268
3510.56 2067
3511.12 2000
3511.68 1904
3512.24 1809
3512.80 1599
3513.35 1639
3513.91 1461
3514.47 1419
3515.03 1557
3515.59 1517
3516.15 1294
3516.71 1491
3517.27 1471
3517.83 1299
3518.39 1416
3518.95 1530
3519.50 1801
3520.06 1580
3520.62 1608
3521.18 1572
3521.74 1471
3522.30 1420
3522.86 1321
3523.42 1307
3523.98 1374
3524.54 1424
3525.10 1377
3525.66 1282
3526.22 1320
3526.78 1386
3527.34 1352
3527.90 1213
3528.46 1312
3529.02 1389
3529.58 1384
3530.14 1185
3530.70 1326
3531.26 1329
3531.82 1271
3532.38 1265
3532.94 1195
3533.50 1113
3534.06 1279
3534.62 1398
3535.18 1300
3535.75 1203
3536.31 1249
3536.87 1360
3537.43 1417
3537.99 1335
3538.55 1452
3539.11 1411
3539.67 1439
3540.23 1232
3540.79 1221
3541.35 1298
3541.92 1523
3542.48 1369
3543.04 1508
3543.60 1376
3544.16 1306
3544.72 1307
3545.28 1346
3545.84 1407
3546.41 1335
3546.97 1226
3547.53 1223
3548.09 1370
3548.65 1242
3549.21 1246
3549.78 1121
3550.34 1130
3550.90 1147
3551.46 1211
3552.02 1094
3552.59 1088
3553.15 1074
3553.71 1073
3554.27 949
3554.83 1227
3555.40 1152
3555.96 1046
3556.52 1067
3557.08 1075
3557.65 984
3558.21 1157
3558.77 1207
3559.33 1166
3559.90 1191
3560.46 1109
3561.02 1152
3561.58 1061
3562.15 1026
3562.71 1095
3563.27 1276
3563.83 1135
3564.40 1159
3564.96 1074
3565.52 1186
3566.09 1184
3566.65 1159
3567.21 1204
3567.78 1139
3568.34 1222
3568.90 1179
3569.47 1204
3570.03 1088
3570.59 1008
3571.16 996
3571.72 1042
3572.28 1006
3572.85 1015
3573.41 1123
3573.97 1095
3574.54 1036
3575.10 884
3575.66 1085
3576.23 1207
3576.79 1196
3577.36 1144
3577.92 1040
3578.48 1270
3579.05 1260
3579.61 1217
3580.18 1121
3580.74 1079
3581.31 1056
3581.87 1168
3582.43 1128
3583.00 972
3583.56 929
3584.13 957
3584.69 1057
3585.26 1017
3585.82 1100
3586.39 1125
3586.95 1029
3587.52 1073
3588.08 1046
3588.64 1053
3589.21 1114
3589.77 1204
3590.34 1053
3590.90 1119
3591.47 1141
3592.03 1020
3592.60 1112
3593.17 998
3593.73 990
3594.30 871
3594.86 1093
3595.43 1071
3595.99 1000
3596.56 1067
3597.12 1136
3597.69 979
3598.25 1066
3598.82 988
3599.39 977
3599.95 949
3600.52 1005
3601.08 1083
3601.65 1085
3602.21 1032
3602.78 957
3603.35 1077
3603.91 1006
3604.48 1031
3605.04 1049
3605.61 1009
3606.18 1109
3606.74 1047
3607.31 909
3607.88 915
3608.44 974
3609.01 951
3609.57 954
3610.14 893
3610.71 973
3611.27 1061
3611.84 1075
3612.41 1097
3612.97 937
3613.54 920
3614.11 1054
3614.68 1143
3615.24 1074
3615.81 1008
3616.38 1068
3616.94 1145
3617.51 1167
3618.08 1264
3618.64 1376
3619.21 1388
3619.78 1304
3620.35 1497
3620.91 1449
3621.48 1492
3622.05 1316
3622.62 1456
3623.18 1326
3623.75 1178
3624.32 1120
3624.89 1027
3625.45 1018
3626.02 955
3626.59 967
3627.16 938
3627.73 920
3628.29 947
3628.86 918
3629.43 846
3630.00 896
3630.57 893
3631.13 977
3631.70 954
3632.27 969
3632.84 951
3633.41 978
3633.98 951
3634.54 909
3635.11 937
3635.68 1006
3636.25 977
3636.82 1005
3637.39 1065
3637.96 936
3638.52 1048
3639.09 1108
3639.66 1105
3640.23 1154
3640.80 1283
3641.37 1280
3641.94 1390
3642.51 1398
3643.08 1421
3643.65 1689
3644.21 1513
3644.78 1450
3645.35 1435
3645.92 1301
3646.49 1414
3647.06 1267
3647.63 1228
3648.20 1146
3648.77 1197
3649.34 1048
3649.91 1028
3650.48 1088
3651.05 1078
3651.62 1076
3652.19 1215
3652.76 1333
3653.33 1219
3653.90 1166
3654.47 1350
3655.04 1380
3655.61 1369
3656.18 1393
3656.75 1414
3657.32 1350
3657.89 1244
3658.46 1384
3659.03 1484
3659.60 1370
3660.17 1253
3660.74 1470
3661.31 1506
3661.88 1765
3662.45 1602
3663.02 1332
3663.59 1281
3664.16 1304
3664.74 1362
3665.31 1414
3665.88 1375
3666.45 1257
3667.02 1282
3667.59 1340
3668.16 1377
3668.73 1223
3669.30 1363
3669.87 1184
3670.45 1115
3671.02 1175
3671.59 1112
3672.16 1080
3672.73 1015
3673.30 1135
3673.87 1201
3674.45 1213
3675.02 1320
3675.59 1300
3676.16 1352
3676.73 1400
3677.30 1307
3677.88 1173
3678.45 1244
3679.02 1315
3679.59 1248
3680.16 1234
3680.74 1203
3681.31 1162
3681.88 1105
3682.45 1052
3683.02 1212
3683.60 1130
3684.17 1015
3684.74 1130
3685.31 1066
3685.89 1122
3686.46 1059
3687.03 1120
3687.60 1250
3688.18 1307
3688.75 1360
3689.32 1422
3689.89 1491
3690.47 1621
3691.04 1465
3691.61 1488
3692.19 1659
3692.76 1555
3693.33 1409
3693.91 1472
3694.48 1357
3695.05 1257
3695.62 1148
3696.20 1153
3696.77 1140
3697.34 1111
3697.92 1108
3698.49 1089
3699.06 1012
3699.64 1025
3700.21 1140
3700.79 1270
3701.36 1260
3701.93 1325
3702.51 1116
3703.08 1162
3703.65 1307
3704.23 1141
3704.80 1072
3705.38 1121
3705.95 1114
3706.52 1231
3707.10 1160
3707.67 1134
3708.25 1093
3708.82 962
3709.39 1092
3709.97 1294
3710.54 1160
3711.12 1135
3711.69 1118
3712.27 1382
3712.84 1162
3713.42 1221
3713.99 1178
3714.57 1275
3715.14 1325
3715.71 1157
3716.29 1019
3716.86 1110
3717.44 1194
3718.01 1162
3718.59 1082
3719.16 1122
3719.74 1168
3720.31 1100
3720.89 1003
3721.47 1092
3722.04 1118
3722.62 951
3723.19 900
3723.77 882
3724.34 922
3724.92 950
3725.49 1018
3726.07 924
3726.64 943
3727.22 926
3727.80 992
3728.37 992
3728.95 944
3729.52 1081
3730.10 1016
3730.67 951
3731.25 1015
3731.83 1090
3732.40 1104
3732.98 1117
3733.55 1243
3734.13 1229
3734.71 1247
3735.28 1243
3735.86 1201
3736.44 1077
3737.01 1117
3737.59 1030
3738.17 981
3738.74 1098
3739.32 1028
3739.90 916
3740.47 1016
3741.05 950
3741.63 1032
3742.20 907
3742.78 950
3743.36 1106
3743.93 998
3744.51 1029
3745.09 1050
3745.66 1044
3746.24 1047
3746.82 987
3747.40 958
3747.97 1063
3748.55 902
3749.13 852
3749.70 922
3750.28 960
3750.86 983
3751.44 953
3752.02 953
3752.59 992
3753.17 976
3753.75 957
3754.33 988
3754.90 1038
3755.48 987
3756.06 911
3756.64 917
3757.22 896
3757.79 911
3758.37 964
3758.95 944
3759.53 855
3760.11 899
3760.68 851
3761.26 947
3761.84 986
3762.42 966
3763.00 897
3763.58 893
3764.15 884
3764.73 907
3765.31 956
3765.89 890
3766.47 810
3767.05 859
3767.63 857
3768.21 854
3768.78 977
3769.36 1079
3769.94 959
3770.52 819
3771.10 844
3771.68 970
3772.26 932
3772.84 952
3773.42 938
3774.00 910
3774.58 919
3775.15 951
3775.73 796
3776.31 915
3776.89 917
3777.47 852
3778.05 882
3778.63 992
3779.21 956
3779.79 1018
3780.37 903
3780.95 917
3781.53 900
3782.11 943
3782.69 926
3783.27 881
3783.85 901
3784.43 922
3785.01 989
3785.59 900
3786.17 884
3786.75 885
3787.33 896
3787.91 857
3788.49 1004
3789.07 989
3789.65 857
3790.23 863
3790.81 964
3791.39 969
3791.98 933
3792.56 907
3793.14 926
3793.72 1016
3794.30 1073
3794.88 1022
3795.46 957
3796.04 892
3796.62 921
3797.20 904
3797.78 951
3798.37 876
3798.95 940
3799.53 886
3800.11 923
3800.69 969
3801.27 986
3801.85 1006
3802.43 979
3803.02 1039
3803.60 1024
3804.18 996
3804.76 982
3805.34 938
3805.92 1092
3806.51 1081
3807.09 978
3807.67 941
3808.25 918
3808.83 1090
3809.42 1018
3810.00 1058
3810.58 1147
3811.16 981
3811.74 1044
3812.33 1132
3812.91 1155
3813.49 991
3814.07 940
3814.66 982
3815.24 1003
3815.82 953
3816.40 1110
3816.99 937
3817.57 916
3818.15 987
3818.73 943
3819.32 1047
3819.90 1185
3820.48 1088
3821.06 901
3821.65 851
3822.23 920
3822.81 967
3823.40 980
3823.98 915
3824.56 974
3825.15 951
3825.73 792
3826.31 841
3826.90 885
3827.48 952
3828.06 820
3828.65 946
3829.23 828
3829.81 872
3830.40 1003
3830.98 997
3831.56 915
3832.15 979
3832.73 928
3833.32 914
3833.90 1081
3834.48 880
3835.07 924
3835.65 830
3836.23 888
3836.82 968
3837.40 893
3837.99 1014
3838.57 1021
3839.16 960
3839.74 862
3840.32 921
3840.91 878
3841.49 910
3842.08 821
3842.66 833
3843.25 841
3843.83 866
3844.42 987
3845.00 933
3845.59 886
3846.17 864
3846.76 831
3847.34 874
3847.92 841
3848.51 731
3849.09 865
3849.68 900
3850.27 990
3850.85 936
3851.44 841
3852.02 929
3852.61 1037
3853.19 887
3853.78 861
3854.36 910
3854.95 1000
3855.53 1019
3856.12 1049
3856.70 857
3857.29 940
3857.88 954
3858.46 972
3859.05 1008
3859.63 1042
3860.22 1065
3860.80 1158
3861.39 1219
3861.98 1369
3862.56 1223
3863.15 1272
3863.73 1361
3864.32 1220
3864.91 1117
3865.49 1150
3866.08 1280
3866.67 1117
3867.25 1228
3867.84 1151
3868.43 1090
3869.01 1080
3869.60 933
3870.19 935
3870.77 999
3871.36 997
3871.95 1057
3872.53 958
3873.12 945
3873.71 1129
3874.29 1139
3874.88 1131
3875.47 1040
3876.05 1036
3876.64 1045
3877.23 1065
3877.82 1068
3878.40 1051
3878.99 1006
3879.58 888
3880.16 941
3880.75 1007
3881.34 901
3881.93 883
3882.51 909
3883.10 852
3883.69 918
3884.28 941
3884.87 932
3885.45 1006
3886.04 967
3886.63 918
3887.22 920
3887.80 912
3888.39 936
3888.98 1028
3889.57 1070
3890.16 988
3890.74 1145
3891.33 1123
3891.92 1071
3892.51 1091
3893.10 1037
3893.69 1010
3894.27 1011
3894.86 958
3895.45 968
3896.04 863
3896.63 930
3897.22 996
3897.81 1005
3898.40 998
3898.98 870
3899.57 940
3900.16 987
3900.75 1039
3901.34 1110
3901.93 1027
3902.52 1078
3903.11 960
3903.70 852
3904.29 986
3904.87 824
3905.46 889
3906.05 959
3906.64 998
3907.23 943
3907.82 958
3908.41 1040
3909.00 995
3909.59 943
3910.18 1021
3910.77 1048
3911.36 989
3911.95 950
3912.54 1051
3913.13 942
3913.72 1030
3914.31 1061
3914.90 971
3915.49 873
3916.08 818
3916.67 943
3917.26 986
3917.85 963
3918.44 1071
3919.03 954
3919.62 996
3920.21 993
3920.80 974
3921.39 949
3921.98 924
3922.57 947
3923.16 910
3923.75 858
3924.34 951
3924.94 923
3925.53 844
3926.12 815
3926.71 837
3927.30 804
3927.89 865
3928.48 845
3929.07 841
3929.66 910
3930.25 751
3930.85 820
3931.44 852
3932.03 883
3932.62 842
3933.21 862
3933.80 868
3934.39 791
3934.99 775
3935.58 762
3936.17 717
3936.76 879
3937.35 963
3937.94 869
3938.54 800
3939.13 849
3939.72 819
3940.31 893
3940.90 924
3941.49 858
3942.09 890
3942.68 963
3943.27 871
3943.86 878
3944.46 911
3945.05 916
3945.64 897
3946.23 955
3946.82 874
3947.42 932
3948.01 929
3948.60 992
3949.20 991
3949.79 896
3950.38 856
3950.97 791
3951.57 759
3952.16 997
3952.75 826
3953.34 790
3953.94 827
3954.53 898
3955.12 932
3955.72 836
3956.31 777
3956.90 857
3957.50 899
3958.09 996
3958.68 885
3959.28 877
3959.87 887
3960.46 869
3961.06 1008
3961.65 930
3962.24 924
3962.84 883
3963.43 1014
3964.02 835
3964.62 852
3965.21 907
3965.81 906
3966.40 924
3966.99 937
3967.59 925
3968.18 929
3968.78 768
3969.37 791
3969.96 904
3970.56 902
3971.15 922
3971.75 797
3972.34 851
3972.94 989
3973.53 993
3974.12 837
3974.72 833
3975.31 826
3975.91 910
3976.50 1026
3977.10 1066
3977.69 1048
3978.29 991
3978.88 1099
3979.48 1079
3980.07 1037
3980.67 956
3981.26 1010
3981.86 941
3982.45 933
3983.05 923
3983.64 1025
3984.24 920
3984.83 946
3985.43 855
3986.02 899
3986.62 944
3987.21 911
3987.81 999
3988.40 856
3989.00 978
3989.60 992
3990.19 1048
3990.79 991
3991.38 944
3991.98 860
3992.57 885
3993.17 911
3993.77 922
3994.36 906
3994.96 994
3995.55 928
3996.15 1025
3996.75 1103
3997.34 913
3997.94 977
3998.54 856
3999.13 1012
3999.73 976
4000.32 1035
4000.92 980
4001.52 1058
4002.11 1029
4002.71 978
4003.31 1026
4003.90 896
4004.50 992
4005.10 887
4005.69 922
4006.29 944
4006.89 1029
4007.49 974
4008.08 997
4008.68 913
4009.28 914
4009.87 1031
4010.47 951
4011.07 873
4011.67 859
4012.26 820
4012.86 965
4013.46 936
4014.05 918
4014.65 888
4015.25 822
4015.85 890
4016.44 870
4017.04 929
4017.64 1037
4018.24 1010
4018.84 941
4019.43 1105
4020.03 1022
4020.63 951
4021.23 921
4021.83 1008
4022.42 988
4023.02 898
4023.62 962
4024.22 984
4024.82 947
4025.41 947
4026.01 1113
4026.61 1032
4027.21 1002
4027.81 967
4028.41 1067
4029.01 1089
4029.60 1047
4030.20 1007
4030.80 897
4031.40 1018
4032.00 1004
4032.60 1041
4033.20 908
4033.80 906
4034.39 898
4034.99 860
4035.59 944
4036.19 971
4036.79 954
4037.39 875
4037.99 841
4038.59 861
4039.19 917
4039.79 874
4040.39 942
4040.99 880
4041.59 940
4042.18 875
4042.78 909
4043.38 877
4043.98 874
4044.58 839
4045.18 915
4045.78 853
4046.38 940
4046.98 840
4047.58 938
4048.18 867
4048.78 759
4049.38 839
4049.98 830
4050.58 844
4051.18 807
4051.78 860
4052.38 976
4052.98 903
4053.58 960
4054.19 994
4054.79 962
4055.39 955
4055.99 857
4056.59 816
4057.19 826
4057.79 842
4058.39 797
4058.99 814
4059.59 881
4060.19 905
4060.79 846
4061.39 868
4061.99 905
4062.60 831
4063.20 795
4063.80 856
4064.40 824
4065.00 746
4065.60 790
4066.20 844
4066.80 895
4067.41 860
4068.01 875
4068.61 864
4069.21 795
4069.81 828
4070.41 703
4071.02 705
4071.62 823
4072.22 862
4072.82 756
4073.42 727
4074.02 896
4074.63 937
4075.23 940
4075.83 937
4076.43 964
4077.03 865
4077.64 880
4078.24 955
4078.84 819
4079.44 839
4080.05 816
4080.65 755
4081.25 804
4081.85 915
4082.46 782
4083.06 861
4083.66 805
4084.26 677
4084.87 884
4085.47 792
4086.07 778
4086.67 777
4087.28 808
4087.88 825
4088.48 798
4089.09 791
4089.69 764
4090.29 876
4090.90 887
4091.50 808
4092.10 762
4092.71 808
4093.31 894
4093.91 853
4094.52 870
4095.12 879
4095.72 860
4096.33 718
4096.93 767
4097.53 789
4098.14 960
4098.74 940
4099.34 859
4099.95 800
4100.55 776
4101.16 694
4101.76 804
4102.36 797
4102.97 789
4103.57 768
4104.18 828
4104.78 812
4105.38 845
4105.99 849
4106.59 792
4107.20 771
4107.80 786
4108.41 787
4109.01 775
4109.62 681
4110.22 689
4110.82 740
4111.43 625
4112.03 806
4112.64 855
4113.24 770
4113.85 889
4114.45 839
4115.06 847
4115.66 831
4116.27 793
4116.87 738
4117.48 812
4118.08 814
4118.69 835
4119.29 801
4119.90 923
4120.50 827
4121.11 697
4121.72 895
4122.32 946
4122.93 807
4123.53 874
4124.14 844
4124.74 851
4125.35 758
4125.95 784
4126.56 848
4127.17 819
4127.77 886
4128.38 905
4128.98 869
4129.59 844
4130.20 819
4130.80 840
4131.41 750
4132.01 673
4132.62 750
4133.23 905
4133.83 774
4134.44 883
4135.05 1013
4135.65 896
4136.26 957
4136.87 1012
4137.47 978
4138.08 978
4138.69 887
4139.29 931
4139.90 939
4140.51 1027
4141.11 1054
4141.72 925
4142.33 911
4142.93 956
4143.54 931
4144.15 953
4144.75 864
4145.36 879
4145.97 940
4146.58 903
4147.18 871
4147.79 847
4148.40 832
4149.01 752
4149.61 789
4150.22 748
4150.83 795
4151.44 776
4152.04 761
4152.65 936
4153.26 861
4153.87 813
4154.47 800
4155.08 794
4155.69 832
4156.30 775
4156.91 759
4157.51 821
4158.12 796
4158.73 879
4159.34 853
4159.95 891
4160.56 864
4161.16 828
4161.77 833
4162.38 815
4162.99 897
4163.60 838
4164.21 883
4164.81 953
4165.42 913
4166.03 1007
4166.64 932
4167.25 992
4167.86 1071
4168.47 1010
4169.08 889
4169.69 903
4170.29 877
4170.90 784
4171.51 860
4172.12 962
4172.73 983
4173.34 889
4173.95 913
4174.56 794
4175.17 850
4175.78 923
4176.39 856
4177.00 900
4177.61 906
4178.22 857
4178.82 893
4179.43 929
4180.04 1122
4180.65 954
4181.26 866
4181.87 887
4182.48 836
4183.09 857
4183.70 754
4184.31 813
4184.92 818
4185.53 813
4186.14 814
4186.75 941
4187.36 807
4187.97 845
4188.58 892
4189.19 881
4189.81 888
4190.42 902
4191.03 953
4191.64 792
4192.25 913
4192.86 1028
4193.47 1031
4194.08 983
4194.69 1015
4195.30 1136
4195.91 1136
4196.52 1082
4197.13 1165
4197.74 1098
4198.36 1052
4198.97 986
4199.58 972
4200.19 937
4200.80 871
4201.41 852
4202.02 795
4202.63 960
4203.25 916
4203.86 877
4204.47 893
4205.08 868
4205.69 813
4206.30 823
4206.92 791
4207.53 877
4208.14 909
4208.75 854
4209.36 895
4209.97 886
4210.59 861
4211.20 911
4211.81 958
4212.42 897
4213.03 925
4213.65 984
4214.26 972
4214.87 1109
4215.48 984
4216.10 987
4216.71 1017
4217.32 1049
4217.93 962
4218.55 928
4219.16 993
4219.77 1168
4220.38 1117
4221.00 1077
4221.61 1276
4222.22 1276
4222.83 1209
4223.45 1119
4224.06 1299
4224.67 1382
4225.29 1411
4225.90 1381
4226.51 1365
4227.13 1371
4227.74 1590
4228.35 1823
4228.96 1825
4229.58 1767
4230.19 1762
4230.80 1806
4231.42 1791
4232.03 1874
4232.65 1919
4233.26 2168
4233.87 2038
4234.49 2237
4235.10 2349
4235.71 2314
4236.33 2645
4236.94 2761
4237.56 2581
4238.17 2453
4238.78 2181
4239.40 1943
4240.01 1768
4240.63 1700
4241.24 1467
4241.85 1406
4242.47 1403
4243.08 1386
4243.70 1186
4244.31 1140
4244.93 1066
4245.54 1302
4246.15 1302
4246.77 1346
4247.38 1298
4248.00 1247
4248.61 1422
4249.23 1292
4249.84 1242
4250.46 1264
4251.07 1320
4251.69 1256
4252.30 1193
4252.92 1207
4253.53 1255
4254.15 1153
4254.76 1193
4255.38 1203
4255.99 1213
4256.61 1218
4257.22 1193
4257.84 1101
4258.45 1092
4259.07 1008
4259.69 1145
4260.30 1042
4260.92 1061
4261.53 1090
4262.15 1085
4262.76 965
4263.38 1125
4263.99 1023
4264.61 1058
4265.23 1002
4265.84 960
4266.46 985
4267.07 979
4267.69 879
4268.31 904
4268.92 927
4269.54 880
4270.16 910
4270.77 1133
4271.39 1048
4272.00 964
4272.62 977
4273.24 956
4273.85 921
4274.47 934
4275.09 870
4275.70 1017
4276.32 1035
4276.94 996
4277.55 1084
4278.17 988
4278.79 1041
4279.40 908
4280.02 981
4280.64 960
4281.26 874
4281.87 828
4282.49 844
4283.11 789
4283.72 812
4284.34 857
4284.96 955
4285.58 747
4286.19 803
4286.81 852
4287.43 848
4288.05 959
4288.66 973
4289.28 915
4289.90 857
4290.52 798
4291.13 847
4291.75 825
4292.37 822
4292.99 873
4293.61 923
4294.22 935
4294.84 922
4295.46 877
4296.08 832
4296.70 822
4297.31 790
4297.93 932
4298.55 905
4299.17 960
4299.79 843
4300.41 834
4301.03 830
4301.64 894
4302.26 824
4302.88 891
4303.50 918
4304.12 927
4304.74 828
4305.36 850
4305.97 934
4306.59 913
4307.21 840
4307.83 818
4308.45 866
4309.07 781
4309.69 819
4310.31 871
4310.93 905
4311.55 809
4312.17 770
4312.78 868
4313.40 895
4314.02 780
4314.64 791
4315.26 879
4315.88 866
4316.50 854
4317.12 907
4317.74 894
4318.36 766
4318.98 880
4319.60 849
4320.22 888
4320.84 860
4321.46 879
4322.08 863
4322.70 838
4323.32 818
4323.94 919
4324.56 930
4325.18 906
4325.80 958
4326.42 1226
4327.04 1032
4327.66 986
4328.28 960
4328.90 886
4329.52 932
4330.14 962
4330.76 916
4331.39 953
4332.01 1018
4332.63 956
4333.25 1032
4333.87 983
4334.49 934
4335.11 1111
4335.73 1201
4336.35 1272
4336.97 1234
4337.59 1254
4338.22 1351
4338.84 1407
4339.46 1427
4340.08 1293
4340.70 1296
4341.32 1342
4341.94 1134
4342.57 1224
4343.19 1557
4343.81 1483
4344.43 1473
4345.05 1612
4345.67 1978
4346.29 2143
4346.92 2371
4347.54 2325
4348.16 2568
4348.78 2377
4349.40 2265
4350.03 2328
4350.65 1880
4351.27 1743
4351.89 1618
4352.51 1471
4353.14 1233
4353.76 1287
4354.38 1201
4355.00 1147
4355.63 1001
4356.25 1050
4356.87 985
4357.49 1002
4358.12 1124
4358.74 1027
4359.36 1104
4359.98 1066
4360.61 1120
4361.23 1185
4361.85 1106
4362.48 1032
4363.10 1193
4363.72 1120
4364.34 1023
4364.97 980
4365.59 1028
4366.21 1098
4366.84 1040
4367.46 1009
4368.08 1103
4368.71 1164
4369.33 1169
4369.95 976
4370.58 959
4371.20 986
4371.82 894
4372.45 864
4373.07 884
4373.70 928
4374.32 947
4374.94 907
4375.57 980
4376.19 808
4376.81 951
4377.44 1049
4378.06 957
4378.69 936
4379.31 859
4379.94 987
4380.56 1014
4381.18 1034
4381.81 903
4382.43 859
4383.06 1062
4383.68 933
4384.31 949
4384.93 867
4385.55 984
4386.18 976
4386.80 854
4387.43 814
4388.05 761
4388.68 858
4389.30 902
4389.93 812
4390.55 751
4391.18 828
4391.80 719
4392.43 808
4393.05 806
4393.68 804
4394.30 788
4394.93 802
4395.55 750
4396.18 819
4396.80 860
4397.43 806
4398.05 949
4398.68 936
4399.31 832
4399.93 823
4400.56 784
4401.18 839
4401.81 900
4402.43 786
4403.06 716
4403.69 789
4404.31 915
4404.94 921
4405.56 856
4406.19 752
4406.82 638
4407.44 803
4408.07 872
4408.69 704
4409.32 783
4409.95 743
4410.57 830
4411.20 874
4411.83 857
4412.45 894
4413.08 770
4413.71 835
4414.33 773
4414.96 788
4415.59 812
4416.21 873
4416.84 897
4417.47 738
4418.09 792
4418.72 853
4419.35 855
4419.97 819
4420.60 769
4421.23 842
4421.85 849
4422.48 803
4423.11 815
4423.74 875
4424.36 846
4424.99 818
4425.62 833
4426.25 792
4426.87 772
4427.50 805
4428.13 808
4428.76 860
4429.38 719
4430.01 728
4430.64 759
4431.27 798
4431.89 805
4432.52 798
4433.15 865
4433.78 847
4434.41 973
4435.03 860
4435.66 744
4436.29 751
4436.92 856
4437.55 822
4438.18 759
4438.80 857
4439.43 901
4440.06 753
4440.69 741
4441.32 815
4441.95 783
4442.57 634
4443.20 732
4443.83 810
4444.46 667
4445.09 794
4445.72 773
4446.35 862
4446.98 750
4447.61 718
4448.23 771
4448.86 745
4449.49 863
4450.12 871
4450.75 852
4451.38 762
4452.01 831
4452.64 913
4453.27 824
4453.90 826
4454.53 926
4455.16 957
4455.79 962
4456.42 932
4457.05 809
4457.67 827
4458.30 969
4458.93 825
4459.56 759
4460.19 936
4460.82 941
4461.45 873
4462.08 818
4462.71 780
4463.34 788
4463.97 780
4464.60 705
4465.23 653
4465.86 708
4466.49 756
4467.13 784
4467.76 884
4468.39 824
4469.02 804
4469.65 750
4470.28 782
4470.91 745
4471.54 775
4472.17 754
4472.80 786
4473.43 730
4474.06 709
4474.69 741
4475.32 837
4475.95 668
4476.59 688
4477.22 694
4477.85 809
4478.48 782
4479.11 773
4479.74 770
4480.37 687
4481.00 812
4481.64 859
4482.27 818
4482.90 721
4483.53 822
4484.16 845
4484.79 794
4485.42 815
4486.06 825
4486.69 886
4487.32 821
4487.95 730
4488.58 728
4489.22 742
4489.85 770
4490.48 817
4491.11 734
4491.74 790
4492.38 821
4493.01 802
4493.64 762
4494.27 858
4494.90 755
4495.54 740
4496.17 903
4496.80 939
4497.43 823
4498.07 851
4498.70 799
4499.33 722
4499.96 725
4500.60 740
4501.23 909
4501.86 886
4502.50 965
4503.13 945
4503.76 964
4504.39 1023
4505.03 988
4505.66 986
4506.29 905
4506.93 829
4507.56 798
4508.19 827
4508.83 861
4509.46 702
4510.09 716
4510.73 751
4511.36 846
4511.99 870
4512.63 833
4513.26 738
4513.89 896
4514.53 881
4515.16 758
4515.80 833
4516.43 793
4517.06 866
4517.70 721
4518.33 781
4518.97 792
4519.60 758
4520.23 769
4520.87 756
4521.50 690
4522.14 747
4522.77 767
4523.40 745
4524.04 780
4524.67 762
4525.31 783
4525.94 765
4526.58 754
4527.21 828
4527.85 849
4528.48 1031
4529.12 989
4529.75 993
4530.38 1032
4531.02 1150
4531.65 1243
4532.29 1286
4532.92 1320
4533.56 1356
4534.19 1324
4534.83 1187
4535.46 1304
4536.10 1263
4536.74 1199
4537.37 1027
4538.01 905
4538.64 903
4539.28 835
4539.91 793
4540.55 789
4541.18 885
4541.82 781
4542.45 816
4543.09 807
4543.73 714
4544.36 687
4545.00 757
4545.63 701
4546.27 617
4546.91 725
4547.54 808
4548.18 772
4548.81 744
4549.45 834
4550.09 888
4550.72 783
4551.36 947
4551.99 906
4552.63 892
4553.27 879
4553.90 790
4554.54 803
4555.18 878
4555.81 773
4556.45 822
4557.09 757
4557.72 728
4558.36 775
4559.00 768
4559.63 746
4560.27 854
4560.91 813
4561.54 728
4562.18 798
4562.82 816
4563.46 716
4564.09 721
4564.73 792
4565.37 689
4566.00 769
4566.64 798
4567.28 772
4567.92 795
4568.55 744
4569.19 760
4569.83 832
4570.47 876
4571.10 925
4571.74 894
4572.38 823
4573.02 839
4573.66 755
4574.29 761
4574.93 746
4575.57 807
4576.21 824
4576.85 847
4577.48 799
4578.12 707
4578.76 726
4579.40 758
4580.04 768
4580.67 678
4581.31 792
4581.95 706
4582.59 883
4583.23 793
4583.87 760
4584.51 785
4585.14 896
4585.78 857
4586.42 893
4587.06 839
4587.70 839
4588.34 829
4588.98 918
4589.62 760
4590.26 864
4590.89 999
4591.53 964
4592.17 1042
4592.81 1200
4593.45 1172
4594.09 1167
4594.73 1052
4595.37 959
4596.01 1073
4596.65 966
4597.29 751
4597.93 850
4598.57 809
4599.21 716
4599.85 843
4600.49 965
4601.12 834
4601.76 891
4602.40 861
4603.04 826
4603.68 797
4604.32 783
4604.96 862
4605.60 920
4606.24 768
4606.88 954
4607.52 1008
4608.17 795
4608.81 826
4609.45 898
4610.09 1016
4610.73 879
4611.37 985
4612.01 889
4612.65 860
4613.29 947
4613.93 916
4614.57 784
4615.21 821
4615.85 791
4616.49 834
4617.13 893
4617.77 783
4618.41 740
4619.06 821
4619.70 850
4620.34 915
4620.98 760
4621.62 802
4622.26 851
4622.90 740
4623.54 808
4624.19 754
4624.83 767
4625.47 737
4626.11 776
4626.75 751
4627.39 730
4628.03 738
4628.68 765
4629.32 653
4629.96 654
4630.60 784
4631.24 785
4631.89 703
4632.53 773
4633.17 760
4633.81 699
4634.45 701
4635.10 806
4635.74 727
4636.38 707
4637.02 790
4637.66 841
4638.31 895
4638.95 889
4639.59 929
4640.23 831
4640.88 942
4641.52 869
4642.16 830
4642.80 892
4643.45 896
4644.09 915
4644.73 813
4645.38 756
4646.02 809
4646.66 839
4647.30 772
4647.95 691
4648.59 810
4649.23 842
4649.88 762
4650.52 713
4651.16 689
4651.81 643
4652.45 758
4653.09 764
4653.74 743
4654.38 704
4655.02 834
4655.67 767
4656.31 766
4656.95 782
4657.60 684
4658.24 740
4658.89 778
4659.53 706
4660.17 706
4660.82 687
4661.46 762
4662.10 654
4662.75 674
4663.39 752
4664.04 820
4664.68 803
4665.33 702
4665.97 738
4666.61 840
4667.26 672
4667.90 752
4668.55 678
4669.19 609
4669.84 662
4670.48 717
4671.12 649
4671.77 763
4672.41 755
4673.06 788
4673.70 808
4674.35 794
4674.99 717
4675.64 755
4676.28 758
4676.93 761
4677.57 799
4678.22 945
4678.86 849
4679.51 806
4680.15 849
4680.80 720
4681.44 728
4682.09 829
4682.74 768
4683.38 818
4684.03 771
4684.67 834
4685.32 721
4685.96 769
4686.61 682
4687.25 768
4687.90 858
4688.55 710
4689.19 719
4689.84 725
4690.48 701
4691.13 804
4691.78 779
4692.42 666
4693.07 726
4693.71 703
4694.36 757
4695.01 728
4695.65 754
4696.30 787
4696.95 754
4697.59 760
4698.24 915
4698.89 1009
4699.53 909
4700.18 909
4700.83 914
4701.47 953
4702.12 1012
4702.77 962
4703.41 814
4704.06 808
4704.71 787
4705.35 705
4706.00 747
4706.65 749
4707.29 860
4707.94 795
4708.59 809
4709.24 705
4709.88 770
4710.53 801
4711.18 817
4711.83 801
4712.47 736
4713.12 778
4713.77 792
4714.42 706
4715.06 723
4715.71 822
4716.36 774
4717.01 827
4717.65 794
4718.30 815
4718.95 810
4719.60 826
4720.25 720
4720.89 738
4721.54 755
4722.19 825
4722.84 926
4723.49 867
4724.13 713
4724.78 815
4725.43 842
4726.08 861
4726.73 920
4727.38 925
4728.03 943
4728.67 903
4729.32 962
4729.97 875
4730.62 877
4731.27 889
4731.92 707
4732.57 720
4733.22 725
4733.86 751
4734.51 825
4735.16 802
4735.81 833
4736.46 762
4737.11 694
4737.76 746
4738.41 752
4739.06 772
4739.71 791
4740.36 856
4741.01 886
4741.65 817
4742.30 845
4742.95 855
4743.60 858
4744.25 800
4744.90 870
4745.55 881
4746.20 789
4746.85 796
4747.50 845
4748.15 780
4748.80 768
4749.45 767
4750.10 763
4750.75 761
4751.40 897
4752.05 935
4752.70 864
4753.35 949
4754.00 1031
4754.65 951
4755.30 891
4755.95 910
4756.61 919
4757.26 849
4757.91 889
4758.56 844
4759.21 859
4759.86 743
4760.51 768
4761.16 797
4761.81 720
4762.46 819
4763.11 902
4763.76 823
4764.41 813
4765.07 889
4765.72 858
4766.37 878
4767.02 997
4767.67 1001
4768.32 989
4768.97 994
4769.62 997
4770.28 981
4770.93 949
4771.58 931
4772.23 860
4772.88 867
4773.53 872
4774.19 756
4774.84 854
4775.49 833
4776.14 700
4776.79 689
4777.44 683
4778.10 733
4778.75 724
4779.40 841
4780.05 751
4780.70 699
4781.36 856
4782.01 868
4782.66 832
4783.31 814
4783.97 685
4784.62 745
4785.27 829
4785.92 711
4786.58 734
4787.23 833
4787.88 852
4788.53 784
4789.19 820
4789.84 901
4790.49 826
4791.15 740
4791.80 773
4792.45 706
4793.10 749
4793.76 698
4794.41 711
4795.06 730
4795.72 722
4796.37 811
4797.02 710
4797.68 774
4798.33 764
4798.98 714
4799.64 743
4800.29 735
4800.94 734
4801.60 735
4802.25 805
4802.90 683
4803.56 738
4804.21 670
4804.87 690
4805.52 740
4806.17 731
4806.83 747
4807.48 852
4808.14 860
4808.79 853
4809.44 743
4810.10 746
4810.75 742
4811.41 865
4812.06 820
4812.71 797
4813.37 737
4814.02 771
4814.68 738
4815.33 717
4815.99 793
4816.64 807
4817.30 850
4817.95 918
4818.61 872
4819.26 905
4819.92 909
4820.57 998
4821.23 861
4821.88 732
4822.53 697
4823.19 880
4823.85 877
4824.50 772
4825.16 898
4825.81 1049
4826.47 952
4827.12 1032
4827.78 1038
4828.43 1049
4829.09 998
4829.74 981
4830.40 957
4831.05 860
4831.71 864
4832.37 924
4833.02 896
4833.68 1115
4834.33 1144
4834.99 1147
4835.64 1060
4836.30 1088
4836.96 1034
4837.61 1047
4838.27 1125
4838.92 1076
4839.58 1132
4840.24 1111
4840.89 1125
4841.55 1092
4842.21 1116
4842.86 1069
4843.52 1214
4844.18 1233
4844.83 1171
4845.49 1243
4846.14 1124
4846.80 1027
4847.46 1222
4848.11 1333
4848.77 1223
4849.43 1293
4850.09 1378
4850.74 1481
4851.40 1648
4852.06 1710
4852.71 1681
4853.37 1710
4854.03 1558
4854.68 1620
4855.34 1435
4856.00 1375
4856.66 1477
4857.31 1497
4857.97 1394
4858.63 1644
4859.29 1584
4859.94 1523
4860.60 1455
4861.26 1669
4861.92 1446
4862.57 1526
4863.23 1545
4863.89 1304
4864.55 1285
4865.21 1394
4865.86 1398
4866.52 1519
4867.18 1485
4867.84 1450
4868.50 1435
4869.15 1404
4869.81 1496
4870.47 1437
4871.13 1335
4871.79 1296
4872.45 1270
4873.10 1242
4873.76 1148
4874.42 1210
4875.08 1221
4875.74 1257
4876.40 1200
4877.06 1153
4877.71 1196
4878.37 1201
4879.03 1146
4879.69 1082
4880.35 1005
4881.01 1078
4881.67 1124
4882.33 1045
4882.99 1073
4883.65 1076
4884.30 1131
4884.96 1087
4885.62 999
4886.28 946
4886.94 1056
4887.60 1075
4888.26 1241
4888.92 1210
4889.58 1066
4890.24 1046
4890.90 1097
4891.56 1099
4892.22 1172
4892.88 1156
4893.54 1040
4894.20 1001
4894.86 936
4895.52 944
4896.18 932
4896.84 944
4897.50 978
4898.16 1038
4898.82 1029
4899.48 982
4900.14 975
4900.80 965
4901.46 929
4902.12 902
4902.78 1023
4903.44 948
4904.10 930
4904.76 968
4905.42 892
4906.08 952
4906.74 896
4907.40 889
4908.06 876
4908.73 911
4909.39 867
4910.05 909
4910.71 952
4911.37 944
4912.03 815
4912.69 911
4913.35 843
4914.01 921
4914.68 891
4915.34 852
4916.00 797
4916.66 708
4917.32 812
4917.98 775
4918.64 901
4919.31 804
4919.97 830
4920.63 754
4921.29 748
4921.95 793
4922.61 709
4923.28 768
4923.94 863
4924.60 860
4925.26 776
4925.92 782
4926.59 787
4927.25 853
4927.91 746
4928.57 759
4929.23 759
4929.90 878
4930.56 891
4931.22 746
4931.88 706
4932.55 848
4933.21 684
4933.87 829
4934.53 807
4935.20 822
4935.86 680
4936.52 695
4937.18 782
4937.85 777
4938.51 736
4939.17 751
4939.84 802
4940.50 739
4941.16 634
4941.82 643
4942.49 625
4943.15 742
4943.81 748
4944.48 745
4945.14 719
4945.80 689
4946.47 715
4947.13 658
4947.79 632
4948.46 636
4949.12 759
4949.79 706
4950.45 652
4951.11 648
4951.78 565
4952.44 647
4953.10 758
4953.77 749
4954.43 606
4955.10 717
4955.76 818
4956.42 746
4957.09 670
4957.75 676
4958.42 586
4959.08 606
4959.74 788
4960.41 749
4961.07 741
4961.74 764
4962.40 803
4963.07 785
4963.73 797
4964.40 870
4965.06 901
4965.73 704
4966.39 755
4967.05 809
4967.72 798
4968.38 767
4969.05 780
4969.71 676
4970.38 759
4971.04 763
4971.71 730
4972.37 727
4973.04 750
4973.70 690
4974.37 833
4975.04 813
4975.70 807
4976.37 677
4977.03 659
4977.70 753
4978.36 633
4979.03 632
4979.69 714
4980.36 750
4981.03 672
4981.69 719
4982.36 706
4983.02 695
4983.69 784
4984.35 740
4985.02 681
4985.69 685
4986.35 752
4987.02 700
4987.68 719
4988.35 678
4989.02 588
4989.68 638
4990.35 689
4991.02 676
4991.68 712
4992.35 722
4993.02 710
4993.68 731
4994.35 772
4995.02 740
4995.68 678
4996.35 671
4997.02 663
4997.68 703
4998.35 718
4999.02 629
4999.68 605
5000.35 637
5001.02 663
5001.68 641
5002.35 621
5003.02 578
5003.69 565
5004.35 589
5005.02 692
5005.69 666
5006.35 611
5007.02 514
5007.69 556
5008.36 674
5009.02 627
5009.69 573
5010.36 579
5011.03 574
5011.70 572
5012.36 639
5013.03 656
5013.70 699
5014.37 598
5015.04 612
5015.70 658
5016.37 668
5017.04 666
5017.71 608
5018.38 687
5019.04 715
5019.71 738
5020.38 798
5021.05 760
5021.72 824
5022.39 832
5023.05 859
5023.72 898
5024.39 871
5025.06 915
5025.73 834
5026.40 812
5027.07 741
5027.74 642
5028.40 680
5029.07 752
5029.74 603
5030.41 647
5031.08 611
5031.75 553
5032.42 570
5033.09 654
5033.76 550
5034.43 573
5035.10 698
5035.76 662
5036.43 594
5037.10 655
5037.77 639
5038.44 622
5039.11 652
5039.78 644
5040.45 645
5041.12 653
5041.79 732
5042.46 632
5043.13 623
5043.80 586
5044.47 612
5045.14 596
5045.81 588
5046.48 691
5047.15 707
5047.82 668
5048.49 643
5049.16 690
5049.83 637
5050.50 616
5051.17 578
5051.84 631
5052.51 692
5053.18 682
5053.85 728
5054.52 661
5055.20 699
5055.87 617
5056.54 582
5057.21 543
5057.88 667
5058.55 634
5059.22 667
5059.89 600
5060.56 657
5061.23 752
5061.90 678
5062.58 647
5063.25 657
5063.92 592
5064.59 651
5065.26 675
5065.93 707
5066.60 678
5067.27 667
5067.95 692
5068.62 635
5069.29 637
5069.96 645
5070.63 572
5071.30 609
5071.98 586
5072.65 624
5073.32 628
5073.99 645
5074.66 573
5075.34 604
5076.01 603
5076.68 667
5077.35 680
5078.02 715
5078.70 580
5079.37 681
5080.04 746
5080.71 779
5081.39 748
5082.06 741
5082.73 690
5083.40 703
5084.08 742
5084.75 672
5085.42 688
5086.09 617
5086.77 653
5087.44 740
5088.11 682
5088.79 655
5089.46 747
5090.13 725
5090.80 676
5091.48 827
5092.15 800
5092.82 721
5093.50 780
5094.17 835
5094.84 734
5095.52 697
5096.19 641
5096.86 669
5097.54 671
5098.21 754
5098.88 705
5099.56 657
5100.23 619
5100.90 614
5101.58 599
5102.25 727
5102.93 696
5103.60 646
5104.27 668
5104.95 721
5105.62 797
5106.30 684
5106.97 766
5107.64 630
5108.32 719
5108.99 688
5109.67 633
5110.34 639
5111.02 716
5111.69 726
5112.36 664
5113.04 542
5113.71 659
5114.39 613
5115.06 626
5115.74 598
5116.41 598
5117.09 709
5117.76 685
5118.44 737
5119.11 920
5119.79 798
5120.46 691
5121.14 849
5121.81 793
5122.49 684
5123.16 709
5123.84 717
5124.51 628
5125.19 703
5125.86 623
5126.54 584
5127.21 674
5127.89 697
5128.56 643
5129.24 723
5129.92 754
5130.59 705
5131.27 617
5131.94 707
5132.62 776
5133.29 673
5133.97 752
5134.65 721
5135.32 662
5136.00 707
5136.67 702
5137.35 656
5138.03 587
5138.70 680
5139.38 746
5140.05 857
5140.73 792
5141.41 733
5142.08 702
5142.76 621
5143.44 635
5144.11 641
5144.79 603
5145.47 695
5146.14 672
5146.82 578
5147.50 566
5148.17 618
5148.85 751
5149.53 671
5150.20 689
5150.88 609
5151.56 596
5152.24 646
5152.91 638
5153.59 654
5154.27 629
5154.94 609
5155.62 626
5156.30 653
5156.98 635
5157.65 650
5158.33 666
5159.01 678
5159.69 596
5160.36 657
5161.04 608
5161.72 607
5162.40 731
5163.07 589
5163.75 554
5164.43 643
5165.11 721
5165.79 677
5166.46 657
5167.14 758
5167.82 709
5168.50 743
5169.18 753
5169.86 670
5170.53 673
5171.21 681
5171.89 641
5172.57 647
5173.25 603
5173.93 607
5174.60 647
5175.28 641
5175.96 624
5176.64 641
5177.32 667
5178.00 652
5178.68 666
5179.36 687
5180.03 690
5180.71 585
5181.39 621
5182.07 604
5182.75 619
5183.43 555
5184.11 635
5184.79 579
5185.47 673
5186.15 647
5186.83 599
5187.51 546
5188.18 575
5188.86 610
5189.54 625
5190.22 637
5190.90 650
5191.58 626
5192.26 596
5192.94 629
5193.62 620
5194.30 579
5194.98 573
5195.66 578
5196.34 563
5197.02 540
5197.70 555
5198.38 541
5199.06 613
5199.74 632
5200.42 568
5201.10 573
5201.78 577
5202.46 648
5203.14 569
5203.82 563
5204.50 602
5205.19 673
5205.87 627
5206.55 686
5207.23 625
5207.91 638
5208.59 751
5209.27 685
5209.95 661
5210.63 683
5211.31 768
5211.99 752
5212.67 788
5213.36 766
5214.04 671
5214.72 694
5215.40 647
5216.08 628
5216.76 643
5217.44 620
5218.12 632
5218.81 648
5219.49 681
5220.17 706
5220.85 671
5221.53 666
5222.21 702
5222.90 715
5223.58 605
5224.26 657
5224.94 696
5225.62 718
5226.30 654
5226.99 595
5227.67 690
5228.35 622
5229.03 685
5229.71 646
5230.40 693
5231.08 697
5231.76 665
5232.44 688
5233.13 638
5233.81 675
5234.49 689
5235.17 742
5235.86 702
5236.54 680
5237.22 620
5237.90 583
5238.59 585
5239.27 580
5239.95 701
5240.64 747
5241.32 665
5242.00 612
5242.68 684
5243.37 701
5244.05 589
5244.73 612
5245.42 732
5246.10 683
5246.78 622
5247.47 693
5248.15 638
5248.83 712
5249.52 731
5250.20 659
5250.88 782
5251.57 791
5252.25 705
5252.93 672
5253.62 593
5254.30 617
5254.99 682
5255.67 624
5256.35 570
5257.04 554
5257.72 590
5258.41 499
5259.09 579
5259.77 653
5260.46 635
5261.14 612
5261.83 622
5262.51 601
5263.20 729
5263.88 668
5264.56 605
5265.25 492
5265.93 559
5266.62 649
5267.30 697
5267.99 681
5268.67 699
5269.36 606
5270.04 657
5270.73 671
5271.41 657
5272.10 570
5272.78 599
5273.47 654
5274.15 677
5274.84 663
5275.52 675
5276.21 615
5276.89 642
5277.58 695
5278.26 768
5278.95 716
5279.63 792
5280.32 743
5281.00 840
5281.69 781
5282.38 802
5283.06 847
5283.75 741
5284.43 661
5285.12 797
5285.80 756
5286.49 668
5287.18 609
5287.86 690
5288.55 695
5289.23 567
5289.92 601
5290.61 676
5291.29 608
5291.98 595
5292.66 634
5293.35 548
5294.04 640
5294.72 616
5295.41 600
5296.10 681
5296.78 664
5297.47 619
5298.16 669
5298.84 584
5299.53 638
5300.22 627
5300.90 652
5301.59 693
5302.28 690
5302.96 718
5303.65 634
5304.34 610
5305.03 652
5305.71 746
5306.40 638
5307.09 627
5307.77 663
5308.46 721
5309.15 739
5309.84 734
5310.52 664
5311.21 724
5311.90 673
5312.59 657
5313.27 701
5313.96 661
5314.65 616
5315.34 655
5316.02 707
5316.71 700
5317.40 729
5318.09 772
5318.78 875
5319.46 713
5320.15 694
5320.84 879
5321.53 832
5322.22 836
5322.90 873
5323.59 856
5324.28 775
5324.97 674
5325.66 721
5326.35 614
5327.04 732
5327.72 666
5328.41 630
5329.10 656
5329.79 615
5330.48 584
5331.17 613
5331.86 680
5332.54 703
5333.23 608
5333.92 687
5334.61 663
5335.30 639
5335.99 631
5336.68 586
5337.37 586
5338.06 607
5338.75 596
5339.44 635
5340.12 662
5340.81 656
5341.50 639
5342.19 698
5342.88 680
5343.57 685
5344.26 782
5344.95 675
5345.64 702
5346.33 725
5347.02 738
5347.71 743
5348.40 732
5349.09 808
5349.78 903
5350.47 788
5351.16 858
5351.85 839
5352.54 748
5353.23 870
5353.92 886
5354.61 908
5355.30 868
5355.99 830
5356.68 830
5357.37 755
5358.06 749
5358.75 669
5359.44 667
5360.14 690
5360.83 623
5361.52 679
5362.21 667
5362.90 631
5363.59 682
5364.28 658
5364.97 624
5365.66 626
5366.35 604
5367.04 579
5367.74 598
5368.43 560
5369.12 612
5369.81 719
5370.50 550
5371.19 601
5371.88 661
5372.57 552
5373.27 547
5373.96 540
5374.65 554
5375.34 650
5376.03 552
5376.72 641
5377.42 571
5378.11 588
5378.80 596
5379.49 634
5380.18 712
5380.88 565
5381.57 597
5382.26 570
5382.95 636
5383.64 617
5384.34 584
5385.03 588
5385.72 560
5386.41 572
5387.11 570
5387.80 586
5388.49 721
5389.18 690
5389.88 729
5390.57 782
5391.26 753
5391.95 741
5392.65 743
5393.34 708
5394.03 667
5394.72 627
5395.42 605
5396.11 535
5396.80 567
5397.50 550
5398.19 603
5398.88 643
5399.58 612
5400.27 597
5400.96 655
5401.66 531
5402.35 653
5403.04 611
5403.74 534
5404.43 528
5405.12 613
5405.82 677
5406.51 583
5407.20 600
5407.90 745
5408.59 618
5409.28 638
5409.98 594
5410.67 599
5411.37 602
5412.06 680
5412.75 575
5413.45 586
5414.14 541
5414.84 591
5415.53 614
5416.23 563
5416.92 583
5417.61 558
5418.31 637
5419.00 625
5419.70 597
5420.39 608
5421.09 672
5421.78 632
5422.48 615
5423.17 611
5423.87 536
5424.56 578
5425.25 584
5425.95 600
5426.64 594
5427.34 688
5428.03 652
5428.73 651
5429.42 692
5430.12 685
5430.82 618
5431.51 599
5432.21 636
5432.90 646
5433.60 647
5434.29 595
5434.99 641
5435.68 659
5436.38 662
5437.07 647
5437.77 703
5438.47 669
5439.16 668
5439.86 630
5440.55 637
5441.25 668
5441.94 702
5442.64 718
5443.34 761
5444.03 709
5444.73 655
5445.42 796
5446.12 899
5446.82 883
5447.51 866
5448.21 893
5448.91 930
5449.60 905
5450.30 825
5450.99 804
5451.69 787
5452.39 744
5453.08 791
5453.78 829
5454.48 748
5455.17 739
5455.87 696
5456.57 715
5457.27 789
5457.96 715
5458.66 699
5459.36 717
5460.05 733
5460.75 756
5461.45 741
5462.14 763
5462.84 886
5463.54 906
5464.24 831
5464.93 983
5465.63 891
5466.33 847
5467.03 919
5467.72 866
5468.42 823
5469.12 928
5469.82 926
5470.51 890
5471.21 853
5471.91 861
5472.61 785
5473.31 775
5474.00 779
5474.70 880
5475.40 854
5476.10 839
5476.80 958
5477.49 1008
5478.19 990
5478.89 973
5479.59 1075
5480.29 1172
5480.99 1289
5481.68 1241
5482.38 1349
5483.08 1258
5483.78 1194
5484.48 1194
5485.18 1080
5485.88 986
5486.57 1016
5487.27 866
5487.97 969
5488.67 860
5489.37 1030
5490.07 1021
5490.77 969
5491.47 975
5492.17 1010
5492.87 1000
5493.56 1072
5494.26 1044
5494.96 909
5495.66 1088
5496.36 1107
5497.06 1020
5497.76 1285
5498.46 1313
5499.16 1416
5499.86 1673
5500.56 1849
5501.26 1846
5501.96 1992
5502.66 2076
5503.36 2079
5504.06 1982
5504.76 1783
5505.46 1671
5506.16 1531
5506.86 1302
5507.56 1273
5508.26 1147
5508.96 1081
5509.66 1057
5510.36 1013
5511.06 1073
5511.76 1104
5512.46 1019
5513.16 1027
5513.86 1019
5514.56 1022
5515.26 1129
5515.96 962
5516.66 952
5517.36 979
5518.07 988
5518.77 990
5519.47 968
5520.17 968
5520.87 956
5521.57 980
5522.27 1105
5522.97 955
5523.67 799
5524.37 798
5525.08 795
5525.78 849
5526.48 804
5527.18 694
5527.88 662
5528.58 774
5529.28 669
5529.99 694
5530.69 752
5531.39 711
5532.09 732
5532.79 800
5533.49 826
5534.20 695
5534.90 705
5535.60 758
5536.30 754
5537.00 767
5537.70 787
5538.41 759
5539.11 836
5539.81 710
5540.51 669
5541.22 710
5541.92 723
5542.62 766
5543.32 703
5544.02 650
5544.73 712
5545.43 735
5546.13 828
5546.84 771
5547.54 692
5548.24 725
5548.94 706
5549.65 771
5550.35 795
5551.05 722
5551.75 689
5552.46 691
5553.16 681
5553.86 680
5554.57 687
5555.27 686
5555.97 780
5556.68 598
5557.38 589
5558.08 582
5558.79 724
5559.49 667
5560.19 710
5560.90 782
5561.60 739
5562.30 661
5563.01 740
5563.71 668
5564.41 670
5565.12 725
5565.82 774
5566.53 718
5567.23 591
5567.93 620
5568.64 719
5569.34 650
5570.05 664
5570.75 655
5571.45 619
5572.16 601
5572.86 636
5573.57 590
5574.27 561
5574.98 683
5575.68 694
5576.38 669
5577.09 600
5577.79 626
5578.50 646
5579.20 603
5579.91 599
5580.61 629
5581.32 598
5582.02 654
5582.73 617
5583.43 648
5584.14 656
5584.84 761
5585.55 634
5586.25 601
5586.96 596
5587.66 553
5588.37 630
5589.07 533
5589.78 593
5590.48 607
5591.19 627
5591.89 643
5592.60 597
5593.31 598
5594.01 635
5594.72 638
5595.42 589
5596.13 652
5596.83 673
5597.54 606
5598.25 669
5598.95 616
5599.66 577
5600.36 590
5601.07 565
5601.78 616
5602.48 590
5603.19 536
5603.89 510
5604.60 558
5605.31 699
5606.01 617
5606.72 661
5607.43 680
5608.13 586
5608.84 610
5609.54 580
5610.25 613
5610.96 698
5611.66 613
5612.37 647
5613.08 574
5613.79 593
5614.49 588
5615.20 544
5615.91 598
5616.61 557
5617.32 586
5618.03 634
5618.73 638
5619.44 584
5620.15 554
5620.86 659
5621.56 750
5622.27 711
5622.98 554
5623.69 578
5624.39 568
5625.10 529
5625.81 545
5626.52 620
5627.22 686
5627.93 635
5628.64 605
5629.35 589
5630.05 568
5630.76 614
5631.47 622
5632.18 639
5632.89 620
5633.59 590
5634.30 688
5635.01 563
5635.72 631
5636.43 642
5637.14 632
5637.84 588
5638.55 622
5639.26 708
5639.97 669
5640.68 618
5641.39 567
5642.10 595
5642.80 591
5643.51 578
5644.22 586
5644.93 603
5645.64 599
5646.35 676
5647.06 696
5647.77 678
5648.47 630
5649.18 594
5649.89 568
5650.60 594
5651.31 528
5652.02 648
5652.73 623
5653.44 592
5654.15 673
5654.86 669
5655.57 682
5656.28 725
5656.99 620
5657.70 700
5658.41 756
5659.12 770
5659.83 679
5660.54 734
5661.24 684
5661.95 658
5662.66 649
5663.37 727
5664.08 711
5664.79 625
5665.50 610
5666.21 635
5666.93 555
5667.64 728
5668.35 758
5669.06 696
5669.77 670
5670.48 771
5671.19 795
5671.90 790
5672.61 844
5673.32 787
5674.03 761
5674.74 642
5675.45 702
5676.16 620
5676.87 704
5677.58 730
5678.29 727
5679.01 603
5679.72 636
5680.43 626
5681.14 635
5681.85 690
5682.56 630
5683.27 663
5683.98 622
5684.69 585
5685.41 577
5686.12 670
5686.83 753
5687.54 694
5688.25 592
5688.96 543
5689.67 637
5690.39 740
5691.10 726
5691.81 580
5692.52 521
5693.23 592
5693.95 614
5694.66 672
5695.37 584
5696.08 555
5696.79 528
5697.51 551
5698.22 540
5698.93 567
5699.64 627
5700.35 628
5701.07 605
5701.78 567
5702.49 635
5703.20 594
5703.92 483
5704.63 535
5705.34 610
5706.05 620
5706.77 595
5707.48 532
5708.19 536
5708.90 463
5709.62 536
5710.33 567
5711.04 543
5711.76 586
5712.47 499
5713.18 596
5713.90 560
5714.61 600
5715.32 569
5716.04 600
5716.75 489
5717.46 583
5718.18 592
5718.89 625
5719.60 574
5720.32 612
5721.03 634
5721.74 623
5722.46 534
5723.17 585
5723.88 602
5724.60 577
5725.31 612
5726.03 547
5726.74 620
5727.45 656
5728.17 644
5728.88 760
5729.60 768
5730.31 818
5731.02 796
5731.74 737
5732.45 656
5733.17 670
5733.88 691
5734.60 622
5735.31 580
5736.02 580
5736.74 581
5737.45 608
5738.17 579
5738.88 561
5739.60 596
5740.31 617
5741.03 557
5741.74 550
5742.46 589
5743.17 504
5743.89 552
5744.60 568
5745.32 580
5746.03 566
5746.75 488
5747.46 495
5748.18 502
5748.89 608
5749.61 642
5750.32 636
5751.04 603
5751.76 667
5752.47 643
5753.19 668
5753.90 638
5754.62 646
5755.33 605
5756.05 721
5756.77 672
5757.48 649
5758.20 607
5758.91 632
5759.63 635
5760.34 656
5761.06 718
5761.78 600
5762.49 587
5763.21 577
5763.93 677
5764.64 699
5765.36 653
5766.07 652
5766.79 583
5767.51 588
5768.22 608
5768.94 631
5769.66 644
5770.37 626
5771.09 543
5771.81 520
5772.52 582
5773.24 517
5773.96 590
5774.67 641
5775.39 614
5776.11 597
5776.83 626
5777.54 689
5778.26 606
5778.98 678
5779.69 669
5780.41 708
5781.13 730
5781.85 573
5782.56 550
5783.28 562
5784.00 617
5784.72 613
5785.43 610
5786.15 660
5786.87 639
5787.59 653
5788.30 623
5789.02 545
5789.74 639
5790.46 676
5791.18 720
5791.89 695
5792.61 709
5793.33 677
5794.05 710
5794.77 675
5795.48 726
5796.20 749
5796.92 824
5797.64 728
5798.36 801
5799.08 930
5799.80 922
5800.51 1006
5801.23 1266
5801.95 1362
5802.67 1278
5803.39 1212
5804.11 1043
5804.83 1057
5805.54 1003
5806.26 932
5806.98 881
5807.70 753
5808.42 766
5809.14 768
5809.86 693
5810.58 699
5811.30 756
5812.02 674
5812.74 703
5813.45 669
5814.17 710
5814.89 737
5815.61 764
5816.33 762
5817.05 803
5817.77 708
5818.49 770
5819.21 685
5819.93 714
5820.65 735
5821.37 732
5822.09 768
5822.81 698
5823.53 705
5824.25 636
5824.97 663
5825.69 669
5826.41 666
5827.13 602
5827.85 637
5828.57 629
5829.29 649
5830.01 693
5830.73 557
5831.45 699
5832.17 705
5832.89 680
5833.61 627
5834.33 701
5835.06 671
5835.78 668
5836.50 688
5837.22 725
5837.94 748
5838.66 615
5839.38 676
5840.10 681
5840.82 668
5841.54 551
5842.26 703
5842.99 698
5843.71 681
5844.43 628
5845.15 531
5845.87 563
5846.59 515
5847.31 566
5848.04 602
5848.76 573
5849.48 620
5850.20 603
5850.92 646
5851.64 579
5852.36 543
5853.09 609
5853.81 671
5854.53 718
5855.25 719
5855.97 613
5856.70 580
5857.42 603
5858.14 615
5858.86 571
5859.58 574
5860.31 520
5861.03 567
5861.75 552
5862.47 491
5863.20 495
5863.92 577
5864.64 524
5865.36 589
5866.09 594
5866.81 594
5867.53 606
5868.25 553
5868.98 638
5869.70 661
5870.42 613
5871.15 622
5871.87 651
5872.59 681
5873.31 631
5874.04 629
5874.76 659
5875.48 617
5876.21 593
5876.93 575
5877.65 573
5878.38 605
5879.10 573
5879.82 551
5880.55 638
5881.27 610
5881.99 576
5882.72 569
5883.44 618
5884.17 622
5884.89 622
5885.61 594
5886.34 590
5887.06 583
5887.78 717
5888.51 641
5889.23 589
5889.96 576
5890.68 614
5891.41 582
5892.13 536
5892.85 614
5893.58 639
5894.30 604
5895.03 562
5895.75 568
5896.48 520
5897.20 603
5897.92 644
5898.65 510
5899.37 608
5900.10 569
5900.82 687
5901.55 631
5902.27 591
5903.00 717
5903.72 592
5904.45 644
5905.17 578
5905.90 636
5906.62 643
5907.35 679
5908.07 688
5908.80 709
5909.52 752
5910.25 719
5910.97 704
5911.70 680
5912.43 693
5913.15 719
5913.88 635
5914.60 598
5915.33 666
5916.05 603
5916.78 710
5917.50 735
5918.23 723
5918.96 578
5919.68 673
5920.41 699
5921.13 716
5921.86 706
5922.59 734
5923.31 729
5924.04 742
5924.76 699
5925.49 716
5926.22 707
5926.94 709
5927.67 659
5928.40 652
5929.12 771
5929.85 733
5930.58 674
5931.30 670
5932.03 713
5932.76 792
5933.48 735
5934.21 742
5934.94 757
5935.66 770
5936.39 817
5937.12 794
5937.84 797
5938.57 849
5939.30 864
5940.02 782
5940.75 912
5941.48 896
5942.21 935
5942.93 870
5943.66 814
5944.39 935
5945.12 994
5945.84 1008
5946.57 993
5947.30 997
5948.03 1015
5948.75 1028
5949.48 1006
5950.21 1053
5950.94 1213
5951.67 1155
5952.39 1267
5953.12 1159
5953.85 1261
5954.58 1205
5955.31 1231
5956.03 1361
5956.76 1138
5957.49 1142
5958.22 1224
5958.95 1115
5959.67 1049
5960.40 1148
5961.13 1196
5961.86 1180
5962.59 1258
5963.32 1312
5964.05 1363
5964.77 1522
5965.50 1486
5966.23 1582
5966.96 1665
5967.69 1966
5968.42 2031
5969.15 1945
5969.88 1860
5970.61 1848
5971.33 1856
5972.06 1552
5972.79 1575
5973.52 1489
5974.25 1460
5974.98 1574
5975.71 1526
5976.44 1438
5977.17 1430
5977.90 1361
5978.63 1458
5979.36 1430
5980.09 1532
5980.82 1535
5981.55 1575
5982.28 1606
5983.01 1511
5983.74 1578
5984.46 1683
5985.19 1620
5985.92 1684
5986.65 1698
5987.38 1762
5988.11 1792
5988.85 1805
5989.58 1559
5990.31 1600
5991.04 1674
5991.77 1543
5992.50 1562
5993.23 1603
5993.96 1642
5994.69 1496
5995.42 1590
5996.15 1557
5996.88 1660
5997.61 1723
5998.34 1722
5999.07 1638
5999.80 1699
6000.53 1617
6001.26 1719
6002.00 1735
6002.73 1765
6003.46 1489
6004.19 1528
6004.92 1630
6005.65 1784
6006.38 1627
6007.11 1549
6007.84 1763
6008.58 1859
6009.31 2048
6010.04 2354
6010.77 2550
6011.50 2908
6012.23 3171
6012.96 3786
6013.70 3786
6014.43 3892
6015.16 4326
6015.89 4502
6016.62 4317
6017.36 4103
6018.09 3436
6018.82 3237
6019.55 2851
6020.28 2504
6021.02 2146
6021.75 1837
6022.48 1686
6023.21 1527
6023.94 1537
6024.68 1473
6025.41 1401
6026.14 1320
6026.87 1281
6027.61 1300
6028.34 1327
6029.07 1350
6029.80 1268
6030.54 1248
6031.27 1379
6032.00 1217
6032.73 1194
6033.47 1288
6034.20 1209
6034.93 1124
6035.67 1137
6036.40 1200
6037.13 1211
6037.87 1230
6038.60 1208
6039.33 1301
6040.07 1206
6040.80 1136
6041.53 1217
6042.27 1264
6043.00 1204
6043.73 1319
6044.47 1281
6045.20 1308
6045.93 1413
6046.67 1433
6047.40 1425
6048.13 1496
6048.87 1505
6049.60 1531
6050.34 1480
6051.07 1644
6051.80 1742
6052.54 1766
6053.27 1996
6054.01 2107
6054.74 2017
6055.47 1948
6056.21 1911
6056.94 1776
6057.68 1666
6058.41 1565
6059.15 1536
6059.88 1565
6060.61 1293
6061.35 1359
6062.08 1355
6062.82 1355
6063.55 1331
6064.29 1310
6065.02 1224
6065.76 1321
6066.49 1238
6067.23 1148
6067.96 1260
6068.70 1194
6069.43 1168
6070.17 1139
6070.90 1142
6071.64 1239
6072.37 1260
6073.11 1140
6073.84 1171
6074.58 1195
6075.31 1096
6076.05 1065
6076.78 1020
6077.52 1154
6078.26 1141
6078.99 1039
6079.73 1046
6080.46 1066
6081.20 1005
6081.93 973
6082.67 1055
6083.41 995
6084.14 1025
6084.88 1106
6085.61 1114
6086.35 1053
6087.09 1072
6087.82 1065
6088.56 971
6089.30 1037
6090.03 1083
6090.77 1002
6091.50 1052
6092.24 1041
6092.98 1132
6093.71 1059
6094.45 1097
6095.19 1113
6095.92 963
6096.66 1003
6097.40 1048
6098.13 989
6098.87 953
6099.61 1004
6100.34 965
6101.08 1017
6101.82 1012
6102.56 1041
6103.29 896
6104.03 977
6104.77 917
6105.50 872
6106.24 943
6106.98 985
6107.72 1036
6108.45 1046
6109.19 937
6109.93 1033
6110.67 912
6111.40 959
6112.14 1062
6112.88 1060
6113.62 1002
6114.35 1033
6115.09 1027
6115.83 1016
6116.57 1028
6117.31 1039
6118.04 997
6118.78 997
6119.52 974
6120.26 962
6121.00 994
6121.73 1011
6122.47 976
6123.21 922
6123.95 966
6124.69 1078
6125.43 1001
6126.16 1016
6126.90 1000
6127.64 1004
6128.38 1100
6129.12 1057
6129.86 1002
6130.60 981
6131.33 974
6132.07 1109
6132.81 1018
6133.55 1031
6134.29 1035
6135.03 1004
6135.77 951
6136.51 1035
6137.25 1049
6137.99 1043
6138.73 953
6139.46 998
6140.20 1051
6140.94 1000
6141.68 943
6142.42 1008
6143.16 1043
6143.90 1006
6144.64 1063
6145.38 1059
6146.12 1067
6146.86 1037
6147.60 956
6148.34 974
6149.08 988
6149.82 1083
6150.56 1127
6151.30 1114
6152.04 1105
6152.78 1115
6153.52 1111
6154.26 1167
6155.00 1098
6155.74 998
6156.48 1085
6157.22 1188
6157.96 1084
6158.70 1158
6159.44 1155
6160.18 1122
6160.92 1104
6161.66 1176
6162.40 1228
6163.15 1232
6163.89 1239
6164.63 1251
6165.37 1264
6166.11 1335
6166.85 1320
6167.59 1352
6168.33 1463
6169.07 1533
6169.81 1626
6170.55 1525
6171.30 1447
6172.04 1505
6172.78 1483
6173.52 1483
6174.26 1440
6175.00 1436
6175.74 1425
6176.49 1502
6177.23 1490
6177.97 1388
6178.71 1392
6179.45 1351
6180.19 1482
6180.94 1468
6181.68 1415
6182.42 1383
6183.16 1310
6183.90 1404
6184.65 1398
6185.39 1448
6186.13 1395
6186.87 1368
6187.61 1548
6188.36 1403
6189.10 1428
6189.84 1560
6190.58 1667
6191.33 1643
6192.07 1565
6192.81 1723
6193.55 1797
6194.30 1887
6195.04 1750
6195.78 1738
6196.52 1773
6197.27 1801
6198.01 1845
6198.75 1946
6199.49 1833
6200.24 1650
6200.98 1779
6201.72 1803
6202.47 1916
6203.21 1963
6203.95 2227
6204.70 2405
6205.44 2672
6206.18 3189
6206.93 3946
6207.67 4739
6208.41 5426
6209.16 6443
6209.90 7556
6210.64 7919
6211.39 8006
6212.13 8001
6212.87 7492
6213.62 6743
6214.36 5686
6215.11 5034
6215.85 4265
6216.59 3588
6217.34 2987
6218.08 2455
6218.83 2176
6219.57 1937
6220.31 1750
6221.06 1622
6221.80 1724
6222.55 1787
6223.29 1787
6224.04 1946
6224.78 1820
6225.52 1836
6226.27 1820
6227.01 2089
6227.76 1848
6228.50 1730
6229.25 1758
6229.99 1589
6230.74 1446
6231.48 1445
6232.23 1332
6232.97 1308
6233.72 1238
6234.46 1320
6235.21 1241
6235.95 1362
6236.70 1292
6237.44 1276
6238.19 1290
6238.93 1387
6239.68 1396
6240.42 1387
6241.17 1371
6241.91 1382
6242.66 1495
6243.40 1577
6244.15 1731
6244.90 1791
6245.64 1981
6246.39 1957
6247.13 2059
6247.88 2134
6248.62 2285
6249.37 2540
6250.12 2674
6250.86 2435
6251.61 2436
6252.35 2358
6253.10 1894
6253.85 1935
6254.59 1663
6255.34 1741
6256.09 1624
6256.83 1574
6257.58 1498
6258.32 1488
6259.07 1454
6259.82 1567
6260.56 1425
6261.31 1447
6262.06 1565
6262.80 1451
6263.55 1488
6264.30 1512
6265.04 1477
6265.79 1397
6266.54 1286
6267.29 1314
6268.03 1433
6268.78 1313
6269.53 1396
6270.27 1387
6271.02 1274
6271.77 1262
6272.52 1413
6273.26 1400
6274.01 1356
6274.76 1355
6275.50 1332
6276.25 1241
6277.00 1376
6277.75 1363
6278.49 1383
6279.24 1462
6279.99 1371
6280.74 1381
6281.49 1262
6282.23 1220
6282.98 1323
6283.73 1225
6284.48 1257
6285.23 1258
6285.97 1284
6286.72 1410
6287.47 1359
6288.22 1350
6288.97 1293
6289.71 1301
6290.46 1407
6291.21 1393
6291.96 1274
6292.71 1278
6293.46 1248
6294.21 1145
6294.95 1128
6295.70 1249
6296.45 1274
6297.20 1204
6297.95 1106
6298.70 1074
6299.45 1110
6300.20 1095
6300.94 1035
6301.69 1074
6302.44 1049
6303.19 1067
6303.94 995
6304.69 1071
6305.44 1019
6306.19 1022
6306.94 1075
6307.69 1083
6308.44 1006
6309.19 1034
6309.94 1185
6310.69 1075
6311.43 1111
6312.18 1093
6312.93 1069
6313.68 1103
6314.43 1045
6315.18 1005
6315.93 1088
6316.68 1151
6317.43 1169
6318.18 1191
6318.93 1142
6319.68 1149
6320.43 1097
6321.18 1023
6321.93 1086
6322.68 1030
6323.43 1021
6324.18 1028
6324.94 1010
6325.69 996
6326.44 959
6327.19 834
6327.94 929
6328.69 962
6329.44 926
6330.19 929
6330.94 926
6331.69 931
6332.44 953
6333.19 819
6333.94 862
6334.69 853
6335.45 861
6336.20 873
6336.95 836
6337.70 856
6338.45 758
6339.20 816
6339.95 877
6340.70 843
6341.46 925
6342.21 915
6342.96 819
6343.71 780
6344.46 842
6345.21 847
6345.96 875
6346.72 958
6347.47 957
6348.22 881
6348.97 817
6349.72 899
6350.48 935
6351.23 889
6351.98 1003
6352.73 866
6353.48 952
6354.24 964
6354.99 958
6355.74 913
6356.49 1098
6357.24 1001
6358.00 899
6358.75 906
6359.50 960
6360.25 907
6361.01 947
6361.76 768
6362.51 786
6363.26 804
6364.02 828
6364.77 799
6365.52 843
6366.28 888
6367.03 783
6367.78 827
6368.53 809
6369.29 731
6370.04 761
6370.79 802
6371.55 791
6372.30 780
6373.05 821
6373.81 869
6374.56 824
6375.31 772
6376.07 803
6376.82 763
6377.57 726
6378.33 704
6379.08 757
6379.83 725
6380.59 766
6381.34 771
6382.10 761
6382.85 760
6383.60 754
6384.36 819
6385.11 804
6385.87 847
6386.62 771
6387.37 827
6388.13 852
6388.88 861
6389.64 774
6390.39 806
6391.14 829
6391.90 754
6392.65 715
6393.41 767
6394.16 732
6394.92 814
6395.67 836
6396.43 779
6397.18 734
6397.94 729
6398.69 710
6399.45 696
6400.20 809
6400.96 783
6401.71 741
6402.47 721
6403.22 777
6403.98 717
6404.73 745
6405.49 728
6406.24 739
6407.00 737
6407.75 781
6408.51 815
6409.26 763
6410.02 699
6410.77 809
6411.53 811
6412.28 870
6413.04 841
6413.80 880
6414.55 812
6415.31 840
6416.06 783
6416.82 825
6417.57 788
6418.33 735
6419.09 835
6419.84 800
6420.60 823
6421.35 753
6422.11 768
6422.87 665
6423.62 730
6424.38 750
6425.14 778
6425.89 746
6426.65 720
6427.40 810
6428.16 786
6428.92 777
6429.67 745
6430.43 776
6431.19 751
6431.94 738
6432.70 728
6433.46 764
6434.22 785
6434.97 740
6435.73 746
6436.49 747
6437.24 740
6438.00 813
6438.76 876
6439.51 794
6440.27 758
6441.03 779
6441.79 793
6442.54 824
6443.30 756
6444.06 767
6444.82 797
6445.57 756
6446.33 829
6447.09 873
6447.85 815
6448.60 909
6449.36 787
6450.12 785
6450.88 796
6451.64 785
6452.39 856
6453.15 720
6453.91 765
6454.67 752
6455.43 837
6456.18 857
6456.94 836
6457.70 832
6458.46 821
6459.22 851
6459.98 844
6460.73 944
6461.49 1067
6462.25 954
6463.01 871
6463.77 896
6464.53 846
6465.29 935
6466.04 846
6466.80 896
6467.56 940
6468.32 1012
6469.08 931
6469.84 956
6470.60 908
6471.36 960
6472.12 905
6472.87 976
6473.63 962
6474.39 1033
6475.15 1057
6475.91 1055
6476.67 1099
6477.43 1054
6478.19 952
6478.95 1017
6479.71 1022
6480.47 1119
6481.23 1129
6481.99 1091
6482.75 1067
6483.51 1095
6484.27 1057
6485.03 1194
6485.79 1269
6486.55 1105
6487.31 1141
6488.07 1279
6488.83 1217
6489.59 1234
6490.35 1383
6491.11 1340
6491.87 1252
6492.63 1270
6493.39 1302
6494.15 1468
6494.91 1480
6495.67 1540
6496.43 1628
6497.19 1468
6497.95 1491
6498.71 1523
6499.47 1518
6500.23 1490
6500.99 1525
6501.76 1558
6502.52 1577
6503.28 1554
6504.04 1593
6504.80 1611
6505.56 1592
6506.32 1648
6507.08 1697
6507.84 1738
6508.61 1696
6509.37 1718
6510.13 1787
6510.89 1898
6511.65 1880
6512.41 1865
6513.17 1912
6513.94 1870
6514.70 1806
6515.46 1881
6516.22 1819
6516.98 1962
6517.74 2032
6518.51 1927
6519.27 2054
6520.03 2124
6520.79 2137
6521.55 2158
6522.32 2140
6523.08 2231
6523.84 2390
6524.60 2473
6525.36 2562
6526.13 2772
6526.89 2998
6527.65 3101
6528.41 3124
6529.18 3139
6529.94 3212
6530.70 3194
6531.46 3304
6532.23 3577
6532.99 3781
6533.75 4153
6534.51 4773
6535.28 5993
6536.04 7230
6536.80 8395
6537.57 9052
6538.33 9610
6539.09 9432
6539.85 8858
6540.62 8132
6541.38 7417
6542.14 6130
6542.91 5114
6543.67 4267
6544.43 3290
6545.20 2757
6545.96 2423
6546.72 2234
6547.49 2116
6548.25 1872
6549.02 1740
6549.78 1737
6550.54 1781
6551.31 1853
6552.07 1734
6552.83 1743
6553.60 1719
6554.36 1809
6555.13 1634
6555.89 1618
6556.65 1627
6557.42 1661
6558.18 1484
6558.95 1312
6559.71 1556
6560.47 1677
6561.24 1650
6562.00 1668
6562.77 1847
6563.53 1949
6564.30 1965
6565.06 1959
6565.83 1837
6566.59 1953
6567.36 2058
6568.12 2206
6568.88 1965
6569.65 1932
6570.41 2124
6571.18 1898
6571.94 2035
6572.71 2194
6573.47 2271
6574.24 2451
6575.00 2617
6575.77 2658
6576.53 2610
6577.30 2897
6578.07 2774
6578.83 2795
6579.60 2665
6580.36 2701
6581.13 2593
6581.89 2418
6582.66 2526
6583.42 2360
6584.19 2153
6584.96 2016
6585.72 2110
6586.49 2118
6587.25 1947
6588.02 2072
6588.78 1970
6589.55 1873
6590.32 1954
6591.08 1986
6591.85 2037
6592.61 2327
6593.38 2579
6594.15 2701
6594.91 2738
6595.68 2836
6596.45 2886
6597.21 2881
6597.98 2714
6598.75 2586
6599.51 2594
6600.28 2407
6601.05 2160
6601.81 1941
6602.58 1828
6603.35 1838
6604.11 1761
6604.88 1679
6605.65 1677
6606.41 1609
6607.18 1669
6607.95 1682
6608.71 1627
6609.48 1674
6610.25 1621
6611.02 1523
6611.78 1677
6612.55 1607
6613.32 1763
6614.09 1688
6614.85 1584
6615.62 1615
6616.39 1669
6617.16 1786
6617.92 1506
6618.69 1480
6619.46 1504
6620.23 1501
6620.99 1523
6621.76 1445
6622.53 1568
6623.30 1394
6624.07 1373
6624.83 1306
6625.60 1419
6626.37 1495
6627.14 1423
6627.91 1352
6628.67 1272
6629.44 1352
6630.21 1392
6630.98 1497
6631.75 1474
6632.52 1546
6633.29 1638
6634.05 1588
6634.82 1686
6635.59 1682
6636.36 1790
6637.13 1798
6637.90 1664
6638.67 1630
6639.43 1606
6640.20 1482
6640.97 1463
6641.74 1437
6642.51 1427
6643.28 1269
6644.05 1235
6644.82 1352
6645.59 1377
6646.36 1212
6647.13 1192
6647.90 1222
6648.66 1334
6649.43 1220
6650.20 1259
6650.97 1339
6651.74 1277
6652.51 1280
6653.28 1374
6654.05 1315
6654.82 1284
6655.59 1269
6656.36 1263
6657.13 1244
6657.90 1325
6658.67 1253
6659.44 1351
6660.21 1237
6660.98 1286
6661.75 1166
6662.52 1160
6663.29 1276
6664.06 1340
6664.83 1205
6665.60 1243
6666.37 1189
6667.14 1168
6667.91 1177
6668.69 1218
6669.46 1225
6670.23 1239
6671.00 1224
6671.77 1247
6672.54 1363
6673.31 1205
6674.08 1337
6674.85 1377
6675.62 1250
6676.39 1233
6677.16 1242
6677.94 1256
6678.71 1376
6679.48 1357
6680.25 1291
6681.02 1229
6681.79 1319
6682.56 1348
6683.33 1467
6684.11 1549
6684.88 1726
6685.65 1497
6686.42 1542
6687.19 1536
6687.96 1669
6688.74 1521
6689.51 1420
6690.28 1512
6691.05 1385
6691.82 1265
6692.60 1268
6693.37 1308
6694.14 1150
6694.91 1146
6695.68 1168
6696.46 1150
6697.23 1201
6698.00 1090
6698.77 1138
6699.55 1183
6700.32 1193
6701.09 1216
6701.86 1228
6702.64 1105
6703.41 1228
6704.18 1208
6704.95 1101
6705.73 1216
6706.50 1147
6707.27 1163
6708.04 1199
6708.82 1116
6709.59 1133
6710.36 1126
6711.14 1087
6711.91 1093
6712.68 1146
6713.46 1116
6714.23 1073
6715.00 955
6715.78 1035
6716.55 1036
6717.32 1097
6718.10 965
6718.87 957
6719.64 1046
6720.42 1017
6721.19 916
6721.96 1092
6722.74 963
6723.51 1084
6724.28 1042
6725.06 1049
6725.83 1046
6726.61 1075
6727.38 981
6728.15 1043
6728.93 990
6729.70 1026
6730.48 954
6731.25 979
6732.02 1065
6732.80 1161
6733.57 980
6734.35 1014
6735.12 1072
6735.90 1056
6736.67 992
6737.45 1031
6738.22 1058
6738.99 1031
6739.77 974
6740.54 978
6741.32 1067
6742.09 1045
6742.87 1058
6743.64 1104
6744.42 1083
6745.19 1007
6745.97 1017
6746.74 1088
6747.52 1106
6748.29 1122
6749.07 1133
6749.84 1135
6750.62 1337
6751.40 1396
6752.17 1444
6752.95 1448
6753.72 1501
6754.50 1528
6755.27 1483
6756.05 1483
6756.82 1398
6757.60 1357
6758.38 1168
6759.15 1067
6759.93 1006
6760.70 1098
6761.48 1102
6762.25 1018
6763.03 1039
6763.81 982
6764.58 1041
6765.36 1202
6766.14 1025
6766.91 1122
6767.69 1066
6768.46 1108
6769.24 1130
6770.02 1093
6770.79 920
6771.57 1056
6772.35 1049
6773.12 988
6773.90 1056
6774.68 1012
6775.45 985
6776.23 1005
6777.01 924
6777.78 883
6778.56 902
6779.34 844
6780.11 931
6780.89 875
6781.67 845
6782.45 827
6783.22 902
6784.00 896
6784.78 927
6785.56 914
6786.33 929
6787.11 899
6787.89 827
6788.66 832
6789.44 885
6790.22 825
6791.00 856
6791.78 919
6792.55 904
6793.33 856
6794.11 875
6794.89 893
6795.66 954
6796.44 889
6797.22 886
6798.00 883
6798.78 841
6799.55 897
6800.33 880
6801.11 872
6801.89 875
6802.67 820
6803.45 914
6804.22 980
6805.00 938
6805.78 1008
6806.56 916
6807.34 892
6808.12 950
6808.90 905
6809.67 922
6810.45 823
6811.23 810
6812.01 892
6812.79 896
6813.57 856
6814.35 829
6815.13 897
6815.91 864
6816.68 894
6817.46 807
6818.24 838
6819.02 902
6819.80 935
6820.58 881
6821.36 1003
6822.14 921
6822.92 853
6823.70 854
6824.48 913
6825.26 847
6826.04 898
6826.82 907
6827.60 952
6828.38 863
6829.16 912
6829.94 913
6830.72 926
6831.50 998
6832.28 936
6833.06 894
6833.84 916
6834.62 906
6835.40 863
6836.18 809
6836.96 864
6837.74 855
6838.52 954
6839.30 842
6840.08 806
6840.86 846
6841.64 874
6842.42 972
6843.20 925
6843.98 962
6844.76 858
6845.54 838
6846.32 918
6847.10 977
6847.89 1153
6848.67 1198
6849.45 1168
6850.23 1359
6851.01 1495
6851.79 1653
6852.57 1720
6853.35 1886
6854.13 1882
6854.92 1861
6855.70 1676
6856.48 1467
6857.26 1306
6858.04 1208
6858.82 1131
6859.60 1050
6860.39 949
6861.17 934
6861.95 1009
6862.73 985
6863.51 1017
6864.29 1018
6865.08 1076
6865.86 1117
6866.64 1063
6867.42 1150
6868.20 1089
6868.99 1091
6869.77 1026
6870.55 920
6871.33 1021
6872.12 1038
6872.90 1011
6873.68 1069
6874.46 991
6875.24 922
6876.03 994
6876.81 1035
6877.59 1005
6878.38 983
6879.16 1065
6879.94 1225
6880.72 1217
6881.51 1213
6882.29 1291
6883.07 1326
6883.85 1326
6884.64 1382
6885.42 1364
6886.20 1630
6886.99 1596
6887.77 1820
6888.55 1933
6889.34 2030
6890.12 1908
6890.90 2031
6891.69 2107
6892.47 1800
6893.25 1527
6894.04 1431
6894.82 1313
6895.60 1357
6896.39 1326
6897.17 1292
6897.96 1208
6898.74 1287
6899.52 1295
6900.31 1271
6901.09 1312
6901.88 1188
6902.66 1205
6903.44 1268
6904.23 1215
6905.01 1332
6905.80 1386
6906.58 1285
6907.36 1341
6908.15 1339
6908.93 1378
6909.72 1272
6910.50 1104
6911.29 1176
6912.07 1195
6912.86 1081
6913.64 1036
6914.42 1115
6915.21 1087
6915.99 1129
6916.78 1109
6917.56 1034
6918.35 1090
6919.13 1130
6919.92 1022
6920.70 1084
6921.49 1114
6922.27 1099
6923.06 1057
6923.84 1042
6924.63 1096
6925.42 1161
6926.20 1097
6926.99 1216
6927.77 1196
6928.56 1188
6929.34 1156
6930.13 1009
6930.91 1185
6931.70 1263
6932.48 1236
6933.27 1288
6934.06 1205
6934.84 1260
6935.63 1229
6936.41 1247
6937.20 1225
6937.99 1269
6938.77 1199
6939.56 1154
6940.34 1263
6941.13 1231
6941.92 1274
6942.70 1430
6943.49 1458
6944.28 1393
6945.06 1354
6945.85 1421
6946.64 1317
6947.42 1392
6948.21 1528
6949.00 1377
6949.78 1318
6950.57 1395
6951.36 1389
6952.14 1330
6952.93 1507
6953.72 1513
6954.50 1368
6955.29 1425
6956.08 1507
6956.86 1538
6957.65 1518
6958.44 1533
6959.23 1645
6960.01 1551
6960.80 1592
6961.59 1676
6962.38 1682
6963.16 1695
6963.95 1615
6964.74 1496
6965.53 1604
6966.31 1619
6967.10 1644
6967.89 1661
6968.68 1595
6969.46 1631
6970.25 1750
6971.04 1885
6971.83 1852
6972.62 1811
6973.40 1854
6974.19 1854
6974.98 1807
6975.77 1729
6976.56 1773
6977.34 1862
6978.13 1871
6978.92 1798
6979.71 2014
6980.50 2116
6981.29 2220
6982.08 2434
6982.86 2905
6983.65 3142
6984.44 3787
6985.23 4402
6986.02 4964
6986.81 5394
6987.60 5563
6988.39 5476
6989.17 5324
6989.96 4830
6990.75 4503
6991.54 3960
6992.33 3352
6993.12 3087
6993.91 2639
6994.70 2575
6995.49 2497
6996.28 2475
6997.07 2834
6997.86 3138
6998.64 3491
6999.43 4278
7000.22 4748
7001.01 5381
7001.80 5404
7002.59 5829
7003.38 5348
7004.17 4681
7004.96 4339
7005.75 3716
7006.54 3157
7007.33 2670
7008.12 2412
7008.91 2091
7009.70 1865
7010.49 1872
7011.28 1882
7012.07 1955
7012.86 1868
7013.65 1862
7014.44 1906
7015.23 1996
7016.02 1994
7016.81 1898
7017.61 1747
7018.40 1730
7019.19 1691
7019.98 1633
7020.77 1626
7021.56 1592
7022.35 1638
7023.14 1599
7023.93 1646
7024.72 1783
7025.51 1896
7026.30 1796
7027.10 1917
7027.89 1844
7028.68 1767
7029.47 1801
7030.26 1674
7031.05 1714
7031.84 1565
7032.63 1539
7033.43 1509
7034.22 1497
7035.01 1507
7035.80 1497
7036.59 1578
7037.38 1600
7038.18 1680
7038.97 1608
7039.76 1857
7040.55 1806
7041.34 1638
7042.13 1740
7042.93 1676
7043.72 1542
7044.51 1587
7045.30 1614
7046.09 1462
7046.89 1412
7047.68 1436
7048.47 1472
7049.26 1572
7050.06 1520
7050.85 1711
7051.64 1740
7052.43 1790
7053.23 1741
7054.02 1723
7054.81 1671
7055.60 1560
7056.40 1475
7057.19 1409
7057.98 1362
7058.77 1268
7059.57 1369
7060.36 1406
7061.15 1318
7061.95 1317
7062.74 1430
7063.53 1348
7064.33 1322
7065.12 1334
7065.91 1457
7066.71 1439
7067.50 1213
7068.29 1251
7069.09 1301
7069.88 1265
7070.67 1390
7071.47 1406
7072.26 1316
7073.05 1337
7073.85 1377
7074.64 1281
7075.44 1240
7076.23 1189
7077.02 1196
7077.82 1161
7078.61 1184
7079.41 1182
7080.20 1302
7080.99 1276
7081.79 1156
7082.58 1117
7083.38 1221
7084.17 1181
7084.96 1113
7085.76 1099
7086.55 1204
7087.35 1179
7088.14 1305
7088.94 1401
7089.73 1316
7090.53 1299
7091.32 1285
7092.12 1268
7092.91 1197
7093.71 1225
7094.50 1148
7095.29 1073
7096.09 1046
7096.88 1046
7097.68 1034
7098.48 1018
7099.27 1058
7100.07 931
7100.86 897
7101.66 944
7102.45 940
7103.25 963
7104.04 877
7104.84 898
7105.63 890
7106.43 1010
7107.22 877
7108.02 809
7108.82 944
7109.61 843
7110.41 812
7111.20 843
7112.00 864
7112.79 837
7113.59 885
7114.39 893
7115.18 905
7115.98 894
7116.77 927
7117.57 857
7118.37 906
7119.16 866
7119.96 790
7120.76 886
7121.55 892
7122.35 964
7123.15 876
7123.94 869
7124.74 869
7125.53 845
7126.33 832
7127.13 857
7127.93 844
7128.72 918
7129.52 976
7130.32 847
7131.11 954
7131.91 862
7132.71 930
7133.50 931
7134.30 904
7135.10 893
7135.90 842
7136.69 873
7137.49 764
7138.29 802
7139.08 852
7139.88 791
7140.68 813
7141.48 866
7142.27 748
7143.07 787
7143.87 737
7144.67 877
7145.46 887
7146.26 797
7147.06 804
7147.86 860
7148.66 823
7149.45 876
7150.25 757
7151.05 810
7151.85 734
7152.65 752
7153.44 695
7154.24 747
7155.04 799
7155.84 776
7156.64 767
7157.44 778
7158.23 781
7159.03 748
7159.83 725
7160.63 716
7161.43 738
7162.23 746
7163.03 760
7163.83 727
7164.62 751
7165.42 776
7166.22 731
7167.02 738
7167.82 709
7168.62 776
7169.42 721
7170.22 702
7171.02 746
7171.82 834
7172.61 753
7173.41 633
7174.21 716
7175.01 710
7175.81 695
7176.61 728
7177.41 795
7178.21 675
7179.01 739
7179.81 737
7180.61 690
7181.41 770
7182.21 761
7183.01 778
7183.81 793
7184.61 865
7185.41 785
7186.21 738
7187.01 760
7187.81 755
7188.61 822
7189.41 684
7190.21 701
7191.01 628
7191.81 668
7192.61 654
7193.41 632
7194.21 617
7195.01 641
7195.81 697
7196.61 642
7197.41 690
7198.21 723
7199.01 722
7199.82 683
7200.62 714
7201.42 570
7202.22 603
7203.02 697
7203.82 595
7204.62 659
7205.42 633
7206.22 602
7207.02 592
7207.83 569
7208.63 652
7209.43 633
7210.23 609
7211.03 659
7211.83 656
7212.63 677
7213.44 678
7214.24 540
7215.04 600
7215.84 695
7216.64 646
7217.44 636
7218.25 655
7219.05 718
7219.85 659
7220.65 631
7221.45 624
7222.26 641
7223.06 643
7223.86 631
7224.66 657
7225.46 713
7226.27 749
7227.07 624
7227.87 668
7228.67 672
7229.48 671
7230.28 720
7231.08 644
7231.88 667
7232.69 667
7233.49 709
7234.29 655
7235.09 615
7235.90 677
7236.70 681
7237.50 684
7238.30 717
7239.11 697
7239.91 771
7240.71 753
7241.52 797
7242.32 805
7243.12 864
7243.93 825
7244.73 716
7245.53 692
7246.34 801
7247.14 800
7247.94 800
7248.75 757
7249.55 668
7250.35 678
7251.16 713
7251.96 750
7252.76 724
7253.57 790
7254.37 780
7255.18 716
7255.98 733
7256.78 727
7257.59 712
7258.39 628
7259.20 692
7260.00 759
7260.80 764
7261.61 740
7262.41 718
7263.22 755
7264.02 743
7264.83 831
7265.63 799
7266.43 857
7267.24 776
7268.04 774
7268.85 808
7269.65 802
7270.46 932
7271.26 810
7272.07 841
7272.87 865
7273.68 868
7274.48 880
7275.29 931
7276.09 880
7276.90 871
7277.70 824
7278.51 845
7279.31 879
7280.12 1048
7280.92 1115
7281.73 1169
7282.53 1377
7283.34 1452
7284.14 1628
7284.95 1842
7285.76 2222
7286.56 2378
7287.37 2095
7288.17 1963
7288.98 1959
7289.78 1682
7290.59 1551
7291.40 1309
7292.20 1155
7293.01 1078
7293.81 1080
7294.62 1033
7295.43 895
7296.23 787
7297.04 887
7297.84 928
7298.65 945
7299.46 868
7300.26 967
7301.07 962
7301.88 989
7302.68 940
7303.49 932
7304.30 983
7305.10 1003
7305.91 970
7306.72 914
7307.52 968
7308.33 1010
7309.14 1153
7309.94 1229
7310.75 1144
7311.56 1259
7312.36 1325
7313.17 1277
7313.98 1289
7314.79 1362
7315.59 1325
7316.40 1194
7317.21 1364
7318.01 1322
7318.82 1419
7319.63 1542
7320.44 1646
7321.24 1744
7322.05 1865
7322.86 1821
7323.67 1613
7324.47 1721
7325.28 1668
7326.09 1475
7326.90 1505
7327.71 1427
7328.51 1218
7329.32 1064
7330.13 1037
7330.94 1066
7331.75 988
7332.55 978
7333.36 873
7334.17 926
7334.98 929
7335.79 924
7336.60 953
7337.40 948
7338.21 993
7339.02 941
7339.83 956
7340.64 966
7341.45 947
7342.26 1010
7343.06 956
7343.87 917
7344.68 961
7345.49 925
7346.30 908
7347.11 942
7347.92 951
7348.73 936
7349.54 1002
7350.34 934
7351.15 909
7351.96 907
7352.77 908
7353.58 972
7354.39 935
7355.20 826
7356.01 882
7356.82 830
7357.63 971
7358.44 921
7359.25 947
7360.06 923
7360.87 897
7361.68 942
7362.49 1004
7363.30 956
7364.11 1001
7364.92 981
7365.73 987
7366.54 970
7367.35 916
7368.16 1026
7368.97 929
7369.78 907
7370.59 958
7371.40 955
7372.21 891
7373.02 944
7373.83 968
7374.64 913
7375.45 924
7376.26 982
7377.07 958
7377.88 1048
7378.69 1121
7379.50 1094
7380.31 1280
7381.12 1369
7381.94 1448
7382.75 1424
7383.56 1447
7384.37 1448
7385.18 1341
7385.99 1307
7386.80 1174
7387.61 1131
7388.42 1062
7389.23 1073
7390.05 1075
7390.86 908
7391.67 845
7392.48 882
7393.29 892
7394.10 982
7394.92 895
7395.73 921
7396.54 873
7397.35 995
7398.16 1065
7398.97 1146
7399.79 1158
7400.60 1180
7401.41 1356
7402.22 1380
7403.03 1437
7403.85 1457
7404.66 1239
7405.47 1294
7406.28 1192
7407.09 1114
7407.91 1092
7408.72 1050
7409.53 1059
7410.34 1026
7411.16 947
7411.97 928
7412.78 821
7413.59 889
7414.41 832
7415.22 778
7416.03 863
7416.84 797
7417.66 763
7418.47 787
7419.28 846
7420.10 802
7420.91 846
7421.72 860
7422.54 729
7423.35 777
7424.16 813
7424.97 748
7425.79 783
7426.60 693
7427.41 739
7428.23 715
7429.04 711
7429.86 692
7430.67 766
7431.48 711
7432.30 709
7433.11 628
7433.92 626
7434.74 676
7435.55 721
7436.36 762
7437.18 713
7437.99 798
7438.81 774
7439.62 737
7440.43 706
7441.25 741
7442.06 738
7442.88 739
7443.69 670
7444.51 734
7445.32 670
7446.13 652
7446.95 717
7447.76 675
7448.58 607
7449.39 609
7450.21 652
7451.02 621
7451.84 689
7452.65 719
7453.47 668
7454.28 649
7455.10 730
7455.91 704
7456.73 683
7457.54 671
7458.36 652
7459.17 729
7459.99 714
7460.80 590
7461.62 631
7462.43 680
7463.25 682
7464.06 655
7464.88 680
7465.69 622
7466.51 654
7467.32 600
7468.14 677
7468.96 635
7469.77 651
7470.59 690
7471.40 693
7472.22 677
7473.03 597
7473.85 512
7474.67 553
7475.48 623
7476.30 641
7477.11 700
7477.93 658
7478.75 655
7479.56 651
7480.38 630
7481.20 647
7482.01 580
7482.83 568
7483.65 564
7484.46 619
7485.28 591
7486.09 611
7486.91 595
7487.73 615
7488.54 537
7489.36 549
7490.18 631
7491.00 581
7491.81 649
7492.63 583
7493.45 566
7494.26 620
7495.08 692
7495.90 584
7496.71 561
7497.53 498
7498.35 582
7499.17 567
7499.98 526
7500.80 556
7501.62 603
7502.44 558
7503.25 589
7504.07 546
7504.89 626
7505.71 609
7506.52 613
7507.34 533
7508.16 569
7508.98 549
7509.80 600
7510.61 519
7511.43 547
7512.25 550
7513.07 535
7513.89 552
7514.70 569
7515.52 658
7516.34 554
7517.16 501
7517.98 581
7518.79 559
7519.61 528
7520.43 610
7521.25 604
7522.07 601
7522.89 548
7523.71 544
7524.52 579
7525.34 557
7526.16 566
7526.98 498
7527.80 530
7528.62 479
7529.44 566
7530.26 599
7531.08 550
7531.89 571
7532.71 492
7533.53 522
7534.35 536
7535.17 551
7535.99 552
7536.81 523
7537.63 503
7538.45 485
7539.27 490
7540.09 528
7540.91 514
7541.73 521
7542.55 547
7543.37 600
7544.19 534
7545.01 526
7545.83 567
7546.65 596
7547.47 549
7548.29 505
7549.11 628
7549.93 616
7550.75 542
7551.57 526
7552.39 477
7553.21 517
7554.03 507
7554.85 616
7555.67 608
7556.49 557
7557.31 528
7558.13 569
7558.95 578
7559.77 570
7560.59 464
7561.41 518
7562.23 575
7563.05 568
7563.87 579
7564.69 585
7565.52 603
7566.34 470
7567.16 556
7567.98 574
7568.80 561
7569.62 580
7570.44 627
7571.26 620
7572.08 547
7572.91 532
7573.73 528
7574.55 534
7575.37 554
7576.19 530
7577.01 527
7577.83 471
7578.66 500
7579.48 565
7580.30 546
7581.12 507
7581.94 531
7582.77 568
7583.59 569
7584.41 537
7585.23 553
7586.05 547
7586.88 601
7587.70 517
7588.52 613
7589.34 503
7590.16 600
7590.99 634
7591.81 618
7592.63 595
7593.45 581
7594.28 612
7595.10 598
7595.92 524
7596.74 572
7597.57 558
7598.39 535
7599.21 540
7600.03 590
7600.86 560
7601.68 564
7602.50 544
7603.33 540
7604.15 521
7604.97 609
7605.80 655
7606.62 660
7607.44 688
7608.26 690
7609.09 635
7609.91 712
7610.73 615
7611.56 591
7612.38 615
7613.21 555
7614.03 629
7614.85 588
7615.68 628
7616.50 589
7617.32 652
7618.15 697
7618.97 629
7619.80 664
7620.62 747
7621.44 658
7622.27 568
7623.09 542
7623.92 602
7624.74 652
7625.56 651
7626.39 621
7627.21 615
7628.04 561
7628.86 618
7629.68 682
7630.51 661
7631.33 690
7632.16 742
7632.98 729
7633.81 725
7634.63 770
7635.46 684
7636.28 716
7637.11 690
7637.93 663
7638.76 604
7639.58 617
7640.41 649
7641.23 599
7642.06 586
7642.88 592
7643.71 637
7644.53 503
7645.36 497
7646.18 463
7647.01 486
7647.83 454
7648.66 506
7649.48 594
7650.31 621
7651.14 569
7651.96 522
7652.79 534
7653.61 591
7654.44 484
7655.26 464
7656.09 492
7656.92 493
7657.74 492
7658.57 487
7659.39 514
7660.22 589
7661.05 543
7661.87 467
7662.70 521
7663.52 498
7664.35 551
7665.18 540
7666.00 546
7666.83 472
7667.66 493
7668.48 526
7669.31 546
7670.14 498
7670.96 462
7671.79 526
7672.62 489
7673.44 479
7674.27 498
7675.10 472
7675.92 493
7676.75 499
7677.58 438
7678.40 458
7679.23 435
7680.06 501
7680.89 487
7681.71 473
7682.54 502
7683.37 487
7684.19 539
7685.02 503
7685.85 510
7686.68 576
7687.50 515
7688.33 534
7689.16 523
7689.99 566
7690.81 520
7691.64 501
7692.47 476
7693.30 451
7694.13 442
7694.95 457
7695.78 488
7696.61 516
7697.44 458
7698.27 491
7699.09 577
7699.92 467
7700.75 484
7701.58 460
7702.41 486
7703.24 473
7704.06 533
7704.89 483
7705.72 452
7706.55 469
7707.38 425
7708.21 434
7709.04 477
7709.86 475
7710.69 490
7711.52 487
7712.35 442
7713.18 455
7714.01 492
7714.84 466
7715.67 421
7716.50 512
7717.32 539
7718.15 523
7718.98 474
7719.81 502
7720.64 514
7721.47 505
7722.30 465
7723.13 492
7723.96 468
7724.79 479
7725.62 515
7726.45 557
7727.28 478
7728.11 418
7728.94 472
7729.77 440
7730.60 391
7731.43 459
7732.26 484
7733.09 528
7733.92 443
7734.75 437
7735.58 463
7736.41 452
7737.24 493
7738.07 472
7738.90 501
7739.73 512
7740.56 467
7741.39 511
7742.22 457
7743.05 442
7743.88 459
7744.71 519
7745.54 585
7746.37 599
7747.20 592
7748.03 637
7748.87 687
7749.70 580
7750.53 636
7751.36 690
7752.19 698
7753.02 592
7753.85 560
7754.68 610
7755.51 544
7756.34 485
7757.18 499
7758.01 563
7758.84 588
7759.67 494
7760.50 488
7761.33 461
7762.16 471
7763.00 489
7763.83 467
7764.66 459
7765.49 505
7766.32 482
7767.16 491
7767.99 487
7768.82 449
7769.65 485
7770.48 480
7771.31 437
7772.15 477
7772.98 426
7773.81 490
7774.64 505
7775.48 516
7776.31 461
7777.14 454
7777.97 500
7778.81 449
7779.64 454
7780.47 466
7781.30 506
7782.14 477
7782.97 490
7783.80 475
7784.63 534
7785.47 610
7786.30 554
7787.13 491
7787.97 511
7788.80 505
7789.63 504
7790.46 501
7791.30 488
7792.13 482
7792.96 533
7793.80 519
7794.63 487
7795.46 450
7796.30 478
7797.13 453
7797.96 420
7798.80 496
7799.63 497
7800.46 563
7801.30 551
7802.13 500
7802.97 504
7803.80 619
7804.63 570
7805.47 601
7806.30 554
7807.13 511
7807.97 537
7808.80 532
7809.64 518
7810.47 475
7811.31 529
7812.14 547
7812.97 475
7813.81 557
7814.64 583
7815.48 695
7816.31 676
7817.15 653
7817.98 701
7818.82 716
7819.65 726
7820.48 665
7821.32 658
7822.15 678
7822.99 633
7823.82 617
7824.66 624
7825.49 567
7826.33 613
7827.16 643
7828.00 642
7828.83 743
7829.67 721
7830.50 679
7831.34 695
7832.17 690
7833.01 675
7833.85 643
7834.68 715
7835.52 678
7836.35 618
7837.19 651
7838.02 733
7838.86 655
7839.69 670
7840.53 745
7841.37 697
7842.20 750
7843.04 688
7843.87 701
7844.71 650
7845.55 581
7846.38 640
7847.22 622
7848.05 563
7848.89 586
7849.73 608
7850.56 615
7851.40 576
7852.24 513
7853.07 558
7853.91 593
7854.74 571
7855.58 583
7856.42 561
7857.25 582
7858.09 553
7858.93 531
7859.76 612
7860.60 595
7861.44 617
7862.28 591
7863.11 558
7863.95 563
7864.79 550
7865.62 577
7866.46 590
7867.30 574
7868.14 571
7868.97 618
7869.81 597
7870.65 576
7871.48 609
7872.32 570
7873.16 619
7874.00 574
7874.83 547
7875.67 605
7876.51 625
7877.35 618
7878.19 622
7879.02 614
7879.86 571
7880.70 652
7881.54 625
7882.37 602
7883.21 575
7884.05 664
7884.89 585
7885.73 627
7886.57 603
7887.40 594
7888.24 617
7889.08 605
7889.92 649
7890.76 646
7891.60 595
7892.43 586
7893.27 670
7894.11 705
7894.95 669
7895.79 681
7896.63 597
7897.47 584
7898.30 600
7899.14 639
7899.98 660
7900.82 645
7901.66 652
7902.50 720
7903.34 627
7904.18 600
7905.02 564
7905.86 602
7906.70 586
7907.54 603
7908.37 539
7909.21 566
7910.05 555
7910.89 624
7911.73 556
7912.57 559
7913.41 585
7914.25 637
7915.09 581
7915.93 603
7916.77 742
7917.61 766
7918.45 724
7919.29 773
7920.13 728
7920.97 751
7921.81 714
7922.65 680
7923.49 648
7924.33 632
7925.17 554
7926.01 578
7926.85 619
7927.69 553
7928.53 569
7929.37 531
7930.21 508
7931.05 558
7931.90 491
7932.74 485
7933.58 538
7934.42 528
7935.26 570
7936.10 584
7936.94 526
7937.78 559
7938.62 489
7939.46 475
7940.30 516
7941.14 510
7941.99 493
7942.83 488
7943.67 566
7944.51 548
7945.35 456
7946.19 554
7947.03 519
7947.88 593
7948.72 547
7949.56 542
7950.40 488
7951.24 535
7952.08 532
7952.93 546
7953.77 489
7954.61 508
7955.45 517
7956.29 568
7957.13 594
7957.98 574
7958.82 482
7959.66 516
7960.50 519
7961.35 533
7962.19 475
7963.03 558
7963.87 583
7964.71 521
7965.56 464
7966.40 529
7967.24 510
7968.08 558
7968.93 637
7969.77 576
7970.61 612
7971.45 516
7972.30 513
7973.14 507
7973.98 530
7974.83 548
7975.67 496
7976.51 573
7977.36 526
7978.20 558
7979.04 474
7979.88 486
7980.73 417
7981.57 433
7982.41 440
7983.26 489
7984.10 436
7984.94 490
7985.79 519
7986.63 562
7987.47 515
7988.32 518
7989.16 549
7990.01 497
7990.85 458
7991.69 397
7992.54 485
7993.38 413
7994.23 471
7995.07 476
7995.91 460
7996.76 486
7997.60 479
7998.45 429
7999.29 389
8000.13 436
8000.98 473
8001.82 494
8002.67 505
8003.51 493
8004.36 507
8005.20 488
8006.04 535
8006.89 481
8007.73 422
8008.58 440
8009.42 442
8010.27 416
8011.11 419
8011.96 419
8012.80 431
8013.65 429
8014.49 361
8015.34 433
8016.18 431
8017.03 394
8017.87 399
8018.72 400
8019.56 446
8020.41 438
8021.25 449
8022.10 434
8022.95 381
8023.79 431
8024.64 443
8025.48 419
8026.33 404
8027.17 421
8028.02 488
8028.86 418
8029.71 337
8030.56 373
8031.40 360
8032.25 364
8033.09 452
8033.94 411
8034.79 435
8035.63 460
8036.48 402
8037.32 419
8038.17 418
8039.02 412
8039.86 496
8040.71 428
8041.56 417
8042.40 358
8043.25 422
8044.10 416
8044.94 494
8045.79 397
8046.64 408
8047.48 415
8048.33 379
8049.18 377
8050.02 435
8050.87 371
8051.72 452
8052.56 372
8053.41 398
8054.26 407
8055.11 437
8055.95 450
8056.80 389
8057.65 378
8058.49 424
8059.34 389
8060.19 418
8061.04 431
8061.88 407
8062.73 448
8063.58 458
8064.43 391
8065.27 373
8066.12 370
8066.97 369
8067.82 389
8068.67 458
8069.51 383
8070.36 351
8071.21 458
8072.06 340
8072.91 369
8073.75 404
8074.60 407
8075.45 353
8076.30 384
8077.15 418
8078.00 437
8078.84 407
8079.69 410
8080.54 416
8081.39 473
8082.24 399
8083.09 414
8083.94 400
8084.78 393
8085.63 409
8086.48 398
8087.33 412
8088.18 402
8089.03 388
8089.88 376
8090.73 373
8091.58 382
8092.42 435
8093.27 389
8094.12 376
8094.97 337
8095.82 402
8096.67 422
8097.52 355
8098.37 367
8099.22 402
8100.07 424
8100.92 373
8101.77 370
8102.62 336
8103.47 367
8104.32 388
8105.17 417
8106.02 365
8106.87 373
8107.72 335
8108.57 394
8109.42 401
8110.27 391
8111.12 445
8111.97 433
8112.82 430
8113.67 391
8114.52 375
8115.37 330
8116.22 375
8117.07 441
8117.92 417
8118.77 401
8119.62 453
8120.47 487
8121.32 454
8122.17 422
8123.02 421
8123.87 393
8124.72 434
8125.57 387
8126.43 356
8127.28 391
8128.13 388
8128.98 380
8129.83 367
8130.68 419
8131.53 423
8132.38 445
8133.23 402
8134.09 416
8134.94 399
8135.79 381
8136.64 436
8137.49 439
8138.34 400
8139.19 445
8140.05 404
8140.90 423
8141.75 478
8142.60 423
8143.45 403
8144.30 408
8145.16 492
8146.01 429
8146.86 394
8147.71 428
8148.56 511
8149.42 457
8150.27 430
8151.12 495
8151.97 439
8152.83 497
8153.68 491
8154.53 475
8155.38 577
8156.24 542
8157.09 450
8157.94 502
8158.79 439
8159.65 464
8160.50 449
8161.35 436
8162.20 458
8163.06 425
8163.91 499
8164.76 469
8165.62 459
8166.47 443
8167.32 428
8168.17 490
8169.03 408
8169.88 423
8170.73 450
8171.59 405
8172.44 459
8173.29 440
8174.15 424
8175.00 460
8175.85 373
8176.71 341
8177.56 389
8178.42 457
8179.27 423
8180.12 391
8180.98 462
8181.83 464
8182.68 432
8183.54 359
8184.39 354
8185.25 385
8186.10 403
8186.95 388
8187.81 432
8188.66 405
8189.52 399
8190.37 385
8191.22 314
8192.08 315
8192.93 342
8193.79 366
8194.64 330
8195.50 366
8196.35 308
8197.21 391
8198.06 441
8198.92 408
8199.77 422
8200.63 433
8201.48 403
8202.33 400
8203.19 352
8204.04 381
8204.90 405
8205.75 392
8206.61 419
8207.47 458
8208.32 436
8209.18 382
8210.03 373
8210.89 420
8211.74 407
8212.60 419
8213.45 391
8214.31 412
8215.16 433
8216.02 466
8216.87 423
8217.73 365
8218.59 373
8219.44 443
8220.30 419
8221.15 436
8222.01 450
8222.87 452
8223.72 401
8224.58 449
8225.43 397
8226.29 407
8227.15 402
8228.00 439
8228.86 434
8229.71 434
8230.57 466
8231.43 393
8232.28 379
8233.14 409
8234.00 432
8234.85 431
8235.71 391
8236.57 371
8237.42 423
8238.28 434
8239.14 367
8239.99 388
8240.85 424
8241.71 377
8242.56 368
8243.42 403
8244.28 393
8245.14 413
8245.99 409
8246.85 401
8247.71 386
8248.56 435
8249.42 422
8250.28 371
8251.14 426
8251.99 394
8252.85 410
8253.71 406
8254.57 448
8255.42 441
8256.28 383
8257.14 369
8258.00 372
8258.86 389
8259.71 402
8260.57 433
8261.43 382
8262.29 426
8263.15 409
8264.00 429
8264.86 458
8265.72 432
8266.58 388
8267.44 402
8268.29 412
8269.15 350
8270.01 384
8270.87 515
8271.73 421
8272.59 438
8273.45 353
8274.30 405
8275.16 448
8276.02 462
8276.88 379
8277.74 393
8278.60 413
8279.46 368
8280.32 425
8281.18 469
8282.03 459
8282.89 434
8283.75 357
8284.61 417
8285.47 392
8286.33 396
8287.19 395
8288.05 434
8288.91 400
8289.77 417
8290.63 397
8291.49 424
8292.35 409
8293.21 367
8294.07 336
8294.93 417
8295.78 446
8296.64 439
8297.50 403
8298.36 404
8299.22 441
8300.08 438
8300.94 359
8301.80 453
8302.66 420
8303.52 460
8304.38 441
8305.25 388
8306.11 424
8306.97 472
8307.83 445
8308.69 417
8309.55 386
8310.41 383
8311.27 439
8312.13 383
8312.99 424
8313.85 430
8314.71 409
8315.57 452
8316.43 441
8317.29 415
8318.15 438
8319.02 461
8319.88 421
8320.74 426
8321.60 398
8322.46 424
8323.32 409
8324.18 437
8325.04 426
8325.90 464
8326.77 462
8327.63 432
8328.49 463
8329.35 432
8330.21 421
8331.07 442
8331.93 430
8332.80 439
8333.66 436
8334.52 468
8335.38 467
8336.24 379
8337.11 397
8337.97 375
8338.83 453
8339.69 415
8340.55 393
8341.42 434
8342.28 393
8343.14 382
8344.00 377
8344.86 427
8345.73 445
8346.59 501
8347.45 489
8348.31 422
8349.18 426
8350.04 423
8350.90 410
8351.76 433
8352.63 460
8353.49 396
8354.35 377
8355.22 482
8356.08 466
8356.94 465
8357.80 455
8358.67 433
8359.53 472
8360.39 433
8361.26 425
8362.12 474
8362.98 467
8363.85 464
8364.71 444
8365.57 405
8366.44 451
8367.30 442
8368.16 531
8369.03 457
8369.89 473
8370.75 437
8371.62 434
8372.48 511
8373.35 478
8374.21 409
8375.07 478
8375.94 490
8376.80 468
8377.67 521
8378.53 507
8379.39 478
8380.26 476
8381.12 468
8381.99 523
8382.85 541
8383.71 565
8384.58 528
8385.44 560
8386.31 540
8387.17 553
8388.04 561
8388.90 545
8389.77 555
8390.63 541
8391.50 507
8392.36 535
8393.22 590
8394.09 578
8394.95 588
8395.82 592
8396.68 560
8397.55 515
8398.41 492
8399.28 528
8400.14 547
8401.01 582
8401.88 614
8402.74 609
8403.61 611
8404.47 565
8405.34 580
8406.20 556
8407.07 543
8407.93 554
8408.80 585
8409.66 573
8410.53 519
8411.40 571
8412.26 642
8413.13 667
8413.99 629
8414.86 673
8415.73 678
8416.59 688
8417.46 692
8418.32 695
8419.19 752
8420.06 694
8420.92 730
8421.79 668
8422.65 754
8423.52 796
8424.39 793
8425.25 839
8426.12 741
8426.99 821
8427.85 768
8428.72 806
8429.59 857
8430.45 767
8431.32 840
8432.19 921
8433.05 912
8433.92 886
8434.79 870
8435.65 821
8436.52 870
8437.39 928
8438.26 932
8439.12 985
8439.99 983
8440.86 946
8441.73 1008
8442.59 1068
8443.46 1064
8444.33 1176
8445.19 1259
8446.06 1184
8446.93 1142
8447.80 1097
8448.67 1094
8449.53 1124
8450.40 1220
8451.27 1189
8452.14 1295
8453.00 1407
8453.87 1403
8454.74 1652
8455.61 1889
8456.48 2051
8457.34 2402
8458.21 2372
8459.08 2449
8459.95 2408
8460.82 2352
8461.69 2131
8462.55 2017
8463.42 1814
8464.29 1635
8465.16 1468
8466.03 1596
8466.90 1764
8467.77 1802
8468.63 2122
8469.50 2677
8470.37 3298
8471.24 3728
8472.11 4125
8472.98 4200
8473.85 4081
8474.72 3703
8475.58 3206
8476.45 2769
8477.32 2315
8478.19 1876
8479.06 1517
8479.93 1394
8480.80 1178
8481.67 1124
8482.54 1069
8483.41 963
8484.28 928
8485.15 980
8486.02 963
8486.89 946
8487.76 1006
8488.63 1010
8489.50 896
8490.37 964
8491.24 895
8492.11 917
8492.98 957
8493.85 993
8494.72 849
8495.59 967
8496.46 959
8497.33 1079
8498.20 1106
8499.07 963
8499.94 1033
8500.81 1026
8501.68 985
8502.55 949
8503.42 938
8504.29 894
8505.16 920
8506.03 880
8506.90 902
8507.77 1021
8508.64 1104
8509.51 1206
8510.38 1328
8511.25 1227
8512.13 1188
8513.00 1157
8513.87 1087
8514.74 982
8515.61 886
8516.48 951
8517.35 920
8518.22 919
8519.09 915
8519.97 834
8520.84 819
8521.71 839
8522.58 778
8523.45 867
8524.32 865
8525.19 820
8526.07 790
8526.94 838
8527.81 836
8528.68 912
8529.55 879
8530.43 950
8531.30 928
8532.17 954
8533.04 915
8533.91 941
8534.79 997
8535.66 1016
8536.53 974
8537.40 971
8538.27 942
8539.15 905
8540.02 896
8540.89 913
8541.76 876
8542.64 904
8543.51 917
8544.38 979
8545.25 964
8546.13 954
8547.00 977
8547.87 958
8548.74 976
8549.62 1044
8550.49 1011
8551.36 1038
8552.24 952
8553.11 962
8553.98 984
8554.86 898
8555.73 905
8556.60 915
8557.48 955
8558.35 878
8559.22 892
8560.10 827
8560.97 795
8561.84 764
8562.72 762
8563.59 813
8564.46 794
8565.34 718
8566.21 687
8567.08 746
8567.96 721
8568.83 727
8569.71 736
8570.58 663
8571.45 673
8572.33 732
8573.20 644
8574.08 695
8574.95 686
8575.82 726
8576.70 637
8577.57 665
8578.45 669
8579.32 657
8580.20 668
8581.07 641
8581.94 631
8582.82 630
8583.69 657
8584.57 671
8585.44 729
8586.32 782
8587.19 755
8588.07 716
8588.94 638
8589.82 622
8590.69 689
8591.57 655
8592.44 653
8593.32 651
8594.19 645
8595.07 691
8595.94 697
8596.82 613
8597.69 603
8598.57 590
8599.44 652
8600.32 626
8601.19 649
8602.07 698
8602.95 669
8603.82 590
8604.70 602
8605.57 621
8606.45 629
8607.32 674
8608.20 731
8609.08 610
8609.95 675
8610.83 614
8611.70 685
8612.58 598
8613.46 608
8614.33 636
8615.21 594
8616.08 663
8616.96 640
8617.84 610
8618.71 622
8619.59 628
8620.47 680
8621.34 676
8622.22 654
8623.10 665
8623.97 671
8624.85 630
8625.73 682
8626.60 670
8627.48 645
8628.36 676
8629.23 676
8630.11 629
8630.99 654
8631.87 660
8632.74 643
8633.62 678
8634.50 657
8635.37 732
8636.25 694
8637.13 672
8638.01 680
8638.88 693
8639.76 803
8640.64 841
8641.52 806
8642.39 791
8643.27 761
8644.15 854
8645.03 783
8645.90 746
8646.78 765
8647.66 785
8648.54 776
8649.42 753
8650.29 790
8651.17 749
8652.05 809
8652.93 788
8653.81 788
8654.68 797
8655.56 778
8656.44 846
8657.32 790
8658.20 814
8659.08 861
8659.95 820
8660.83 819
8661.71 884
8662.59 850
8663.47 903
8664.35 862
8665.23 819
8666.10 797
8666.98 785
8667.86 872
8668.74 837
8669.62 834
8670.50 921
8671.38 953
8672.26 1000
8673.14 1112
8674.02 1231
8674.90 1259
8675.77 1297
8676.65 1419
8677.53 1448
8678.41 1399
8679.29 1267
8680.17 1351
8681.05 1195
8681.93 1147
8682.81 1109
8683.69 1019
8684.57 1027
8685.45 951
8686.33 922
8687.21 979
8688.09 1028
8688.97 1108
8689.85 1253
8690.73 1499
8691.61 1748
8692.49 2047
8693.37 2269
8694.25 2487
8695.13 2581
8696.01 2546
8696.89 2441
8697.77 2108
8698.65 1811
8699.53 1474
8700.41 1182
8701.29 1160
8702.17 954
8703.05 844
8703.94 832
8704.82 828
8705.70 745
8706.58 776
8707.46 792
8708.34 802
8709.22 737
8710.10 773
8710.98 803
8711.86 685
8712.75 738
8713.63 747
8714.51 750
8715.39 712
8716.27 687
8717.15 713
8718.03 652
8718.91 685
8719.80 609
8720.68 660
8721.56 713
8722.44 677
8723.32 663
8724.20 657
8725.09 770
8725.97 767
8726.85 743
8727.73 683
8728.61 754
8729.50 730
8730.38 811
8731.26 823
8732.14 784
8733.02 876
8733.91 854
8734.79 723
8735.67 670
8736.55 620
8737.44 716
8738.32 619
8739.20 673
8740.08 648
8740.97 608
8741.85 632
8742.73 607
8743.61 562
8744.50 599
8745.38 642
8746.26 602
8747.15 629
8748.03 666
8748.91 627
8749.79 620
8750.68 684
8751.56 677
8752.44 621
8753.33 647
8754.21 653
8755.09 586
8755.98 625
8756.86 744
8757.74 637
8758.63 621
8759.51 691
8760.39 726
8761.28 770
8762.16 709
8763.05 709
8763.93 686
8764.81 681
8765.70 671
8766.58 621
8767.46 684
8768.35 661
8769.23 648
8770.12 644
8771.00 730
8771.89 671
8772.77 694
8773.65 677
8774.54 598
8775.42 668
8776.31 614
8777.19 633
8778.08 555
8778.96 582
8779.84 557
8780.73 570
8781.61 584
8782.50 560
8783.38 563
8784.27 610
8785.15 588
8786.04 562
8786.92 536
8787.81 523
8788.69 567
8789.58 584
8790.46 689
8791.35 538
8792.23 531
8793.12 572
8794.00 529
8794.89 537
8795.77 529
8796.66 529
8797.55 499
8798.43 534
8799.32 501
8800.20 488
8801.09 503
8801.97 546
8802.86 528
8803.74 503
8804.63 557
8805.52 543
8806.40 547
8807.29 522
8808.17 572
8809.06 502
8809.95 586
8810.83 503
8811.72 547
8812.60 545
8813.49 539
8814.38 533
8815.26 521
8816.15 560
8817.04 549
8817.92 538
8818.81 521
8819.70 459
8820.58 489
8821.47 473
8822.36 489
8823.24 456
8824.13 401
8825.02 451
8825.90 474
8826.79 470
8827.68 507
8828.56 547
8829.45 441
8830.34 457
8831.23 425
8832.11 435
8833.00 466
8833.89 465
8834.77 439
8835.66 447
8836.55 443
8837.44 427
8838.32 441
8839.21 510
8840.10 489
8840.99 471
8841.88 484
8842.76 475
8843.65 510
8844.54 488
8845.43 423
8846.31 476
8847.20 484
8848.09 474
8848.98 437
8849.87 407
8850.75 393
8851.64 434
8852.53 439
8853.42 437
8854.31 414
8855.20 388
8856.08 427
8856.97 435
8857.86 432
8858.75 402
8859.64 454
8860.53 429
8861.42 390
8862.30 438
8863.19 472
8864.08 451
8864.97 450
8865.86 395
8866.75 443
8867.64 381
8868.53 371
8869.42 408
8870.30 367
8871.19 410
8872.08 417
8872.97 400
8873.86 399
8874.75 368
8875.64 387
8876.53 382
8877.42 304
8878.31 349
8879.20 386
8880.09 381
8880.98 416
8881.87 444
8882.76 443
8883.65 401
8884.54 369
8885.43 364
8886.32 411
8887.21 375
8888.10 372
8888.99 423
8889.88 446
8890.77 380
8891.66 386
8892.55 394
8893.44 409
8894.33 379
8895.22 372
8896.11 457
8897.00 415
8897.89 357
8898.78 367
8899.67 373
8900.56 386
8901.45 398
8902.34 344
8903.23 378
8904.12 367
8905.02 347
8905.91 363
8906.80 368
8907.69 357
8908.58 374
8909.47 303
8910.36 368
8911.25 355
8912.14 412
8913.04 409
8913.93 360
8914.82 432
8915.71 387
8916.60 360
8917.49 374
8918.38 407
8919.28 393
8920.17 398
8921.06 393
8921.95 396
8922.84 383
8923.73 362
8924.63 355
8925.52 426
8926.41 452
8927.30 414
8928.19 377
8929.09 351
8929.98 344
8930.87 356
8931.76 342
8932.65 333
8933.55 349
8934.44 384
8935.33 374
8936.22 367
8937.12 349
8938.01 384
8938.90 352
8939.79 369
8940.69 346
8941.58 316
8942.47 342
8943.37 366
8944.26 348
8945.15 349
8946.04 363
8946.94 368
8947.83 345
8948.72 356
8949.62 391
8950.51 386
8951.40 400
8952.30 376
8953.19 363
8954.08 354
8954.98 351
8955.87 368
8956.76 335
8957.66 420
8958.55 357
8959.44 330
8960.34 345
8961.23 306
8962.12 323
8963.02 377
8963.91 370
8964.81 341
8965.70 345
8966.59 345
8967.49 350
8968.38 334
8969.28 338
8970.17 361
8971.06 348
8971.96 333
8972.85 345
8973.75 331
8974.64 317
8975.54 310
8976.43 349
8977.32 382
8978.22 302
8979.11 289
8980.01 349
8980.90 375
8981.80 309
8982.69 363
8983.59 375
8984.48 348
8985.38 342
8986.27 324
8987.17 338
8988.06 351
8988.96 376
8989.85 345
8990.75 312
8991.64 279
8992.54 291
8993.43 289
8994.33 289
8995.22 301
8996.12 337
8997.01 329
8997.91 278
8998.81 325
8999.70 356
9000.60 368
9001.49 357
9002.39 333
9003.28 323
9004.18 314
9005.08 293
9005.97 275
9006.87 335
9007.76 305
9008.66 275
9009.56 288
9010.45 298
9011.35 331
9012.24 321
9013.14 349
9014.04 320
9014.93 310
9015.83 289
9016.73 301
9017.62 304
9018.52 306
9019.42 306
9020.31 298
9021.21 312
9022.11 300
9023.00 309
9023.90 359
9024.80 350
9025.69 287
9026.59 340
9027.49 350
9028.38 347
9029.28 320
9030.18 279
9031.08 288
9031.97 314
9032.87 279
9033.77 276
9034.66 275
9035.56 295
9036.46 321
9037.36 402
9038.25 351
9039.15 343
9040.05 353
9040.95 307
9041.85 297
9042.74 297
9043.64 274
9044.54 369
9045.44 334
9046.33 300
9047.23 364
9048.13 409
9049.03 350
9049.93 324
9050.82 317
9051.72 274
9052.62 314
9053.52 293
9054.42 316
9055.32 315
9056.21 349
9057.11 354
9058.01 325
9058.91 323
9059.81 321
9060.71 280
9061.61 298
9062.50 314
9063.40 301
9064.30 315
9065.20 348
9066.10 311
9067.00 305
9067.90 330
9068.80 333
9069.70 318
9070.60 300
9071.49 344
9072.39 300
9073.29 287
9074.19 342
9075.09 318
9075.99 317
9076.89 325
9077.79 289
9078.69 330
9079.59 283
9080.49 330
9081.39 328
9082.29 324
9083.19 315
9084.09 314
9084.99 330
9085.89 302
9086.79 346
9087.69 338
9088.59 313
9089.49 328
9090.39 327
9091.29 332
9092.19 343
9093.09 290
9093.99 296
9094.89 352
9095.79 329
9096.69 333
9097.59 329
9098.49 342
9099.39 306
9100.29 350
9101.19 354
9102.09 313
9102.99 336
9103.90 382
9104.80 338
9105.70 273
9106.60 300
9107.50 297
9108.40 324
9109.30 370
9110.20 364
9111.10 340
9112.00 370
9112.91 314
9113.81 313
9114.71 340
9115.61 327
9116.51 301
9117.41 302
9118.31 354
9119.22 312
9120.12 299
9121.02 285
9121.92 308
9122.82 355
9123.72 325
9124.63 307
9125.53 319
9126.43 292
9127.33 320
9128.23 271
9129.14 344
9130.04 340
9130.94 331
9131.84 246
9132.74 267
9133.65 299
9134.55 260
9135.45 306
9136.35 331
9137.26 326
9138.16 313
9139.06 293
9139.96 300
9140.87 322
9141.77 288
9142.67 324
9143.57 307
9144.48 303
9145.38 321
9146.28 307
9147.19 325
9148.09 321
9148.99 270
9149.90 312
9150.80 311
9151.70 279
9152.60 286
9153.51 309
9154.41 316
9155.31 311
9156.22 295
9157.12 295
9158.02 276
9158.93 270
9159.83 289
9160.74 315
9161.64 314
9162.54 316
9163.45 275
9164.35 289
9165.25 331
9166.16 270
9167.06 297
9167.97 292
9168.87 307
9169.77 338
9170.68 322
9171.58 347
9172.49 300
9173.39 291
9174.30 299
9175.20 340
9176.10 358
9177.01 302
9177.91 284
9178.82 305
9179.72 249
9180.63 255
9181.53 285
9182.44 295
9183.34 316
9184.25 334
9185.15 297
9186.05 307
9186.96 309
9187.86 311
9188.77 261
9189.67 284
9190.58 278
9191.48 283
9192.39 242
9193.30 284
9194.20 295
9195.11 280
9196.01 275
9196.92 274
9197.82 306
9198.73 351
9199.63 309
9200.54 337
9201.44 313
9202.35 292
9203.26 303
9204.16 342
9205.07 371
9205.97 312
9206.88 304
9207.78 310
9208.69 352
9209.60 342
9210.50 283
9211.41 321
9212.32 312
9213.22 328
9214.13 254
9215.03 300
9215.94 296
9216.85 316
9217.75 302
9218.66 392
9219.57 392
9220.47 365
9221.38 392
9222.29 393
9223.19 372
9224.10 380
9225.01 321
9225.91 340
9226.82 317
9227.73 326
9228.63 318
9229.54 267
9230.45 286
9231.36 295
9232.26 291
9233.17 306
9234.08 306
9234.98 286
9235.89 277
9236.80 267
9237.71 253
9238.61 319
9239.52 286
9240.43 270
9241.34 305
9242.24 282
9243.15 234
9244.06 240
9244.97 256
9245.87 255
9246.78 301
9247.69 286
9248.60 305
9249.51 319
9250.41 252
9251.32 314
9252.23 313
9253.14 260
9254.05 319
9254.96 314
9255.86 325
9256.77 309
9257.68 333
9258.59 337
9259.50 320
9260.41 307
9261.31 284
9262.22 297
9263.13 264
9264.04 264
9264.95 315
9265.86 297
9266.77 302
9267.68 260
9268.58 265
9269.49 307
9270.40 275
9271.31 273
9272.22 274
9273.13 239
9274.04 297
9274.95 315
9275.86 326
9276.77 313
9277.68 257
9278.59 262
9279.50 283
9280.40 262
9281.31 290
9282.22 294
9283.13 307
9284.04 294
9284.95 262
9285.86 348
9286.77 320
9287.68 300
9288.59 265
9289.50 301
9290.41 312
9291.32 292
9292.23 313
9293.14 272
9294.05 251
9294.96 289
9295.87 311
9296.78 263
9297.69 278
9298.60 284
9299.52 318
9300.43 290
9301.34 340
9302.25 361
9303.16 288
9304.07 314
9304.98 318
9305.89 346
9306.80 322
9307.71 287
9308.62 333
9309.53 319
9310.44 346
9311.36 366
9312.27 348
9313.18 325
9314.09 342
9315.00 331
9315.91 322
9316.82 334
9317.73 294
9318.64 292
9319.56 312
9320.47 301
9321.38 302
9322.29 314
9323.20 319
9324.11 295
9325.03 351
9325.94 380
9326.85 327
9327.76 281
9328.67 302
9329.59 327
9330.50 303
9331.41 308
9332.32 277
9333.23 356
9334.15 305
9335.06 271
9335.97 290
9336.88 343
9337.79 291
9338.71 248
9339.62 323
9340.53 296
9341.44 296
9342.36 321
9343.27 293
9344.18 295
9345.09 314
9346.01 321
9346.92 301
9347.83 291
9348.75 333
9349.66 288
9350.57 272
9351.48 302
9352.40 320
9353.31 315
9354.22 283
9355.14 316
9356.05 255
9356.96 290
9357.88 275
9358.79 277
9359.70 321
9360.62 290
9361.53 301
9362.44 296
9363.36 301
9364.27 254
9365.19 272
9366.10 287
9367.01 320
9367.93 298
9368.84 234
9369.75 243
9370.67 312
9371.58 279
9372.50 301
9373.41 279
9374.32 277
9375.24 316
9376.15 263
9377.07 331
9377.98 354
9378.90 332
9379.81 332
9380.72 340
9381.64 330
9382.55 320
9383.47 286
9384.38 313
9385.30 346
9386.21 371
9387.13 350
9388.04 300
9388.96 356
9389.87 352
9390.79 359
9391.70 432
9392.62 409
9393.53 332
9394.45 316
9395.36 332
9396.28 376
9397.19 357
9398.11 401
9399.02 337
9399.94 368
9400.85 330
9401.77 302
9402.68 366
9403.60 327
9404.52 333
9405.43 322
9406.35 288
9407.26 300
9408.18 348
9409.09 354
9410.01 302
9410.93 330
9411.84 367
9412.76 303
9413.67 303
9414.59 343
9415.51 361
9416.42 284
9417.34 267
9418.26 316
9419.17 321
9420.09 318
9421.00 318
9421.92 316
9422.84 358
9423.75 315
9424.67 309
9425.59 375
9426.50 317
9427.42 341
9428.34 354
9429.25 329
9430.17 355
9431.09 312
9432.00 287
9432.92 348
9433.84 354
9434.76 328
9435.67 315
9436.59 357
9437.51 312
9438.42 342
9439.34 316
9440.26 328
9441.18 354
9442.09 335
9443.01 365
9443.93 349
9444.85 310
9445.76 344
9446.68 371
9447.60 399
9448.52 368
9449.43 330
9450.35 393
9451.27 355
9452.19 403
9453.11 433
9454.02 501
9454.94 553
9455.86 495
9456.78 460
9457.70 478
9458.62 423
9459.53 397
9460.45 396
9461.37 425
9462.29 398
9463.21 361
9464.13 392
9465.04 385
9465.96 371
9466.88 336
9467.80 304
9468.72 321
9469.64 327
9470.56 389
9471.48 338
9472.39 337
9473.31 356
9474.23 316
9475.15 315
9476.07 343
9476.99 352
9477.91 371
9478.83 315
9479.75 363
9480.67 371
9481.59 381
9482.51 404
9483.42 426
9484.34 404
9485.26 384
9486.18 410
9487.10 360
9488.02 340
9488.94 386
9489.86 363
9490.78 333
9491.70 355
9492.62 399
9493.54 360
9494.46 389
9495.38 348
9496.30 364
9497.22 360
9498.14 337
9499.06 353
9499.98 393
9500.90 375
9501.82 359
9502.74 338
9503.66 316
9504.58 332
9505.50 333
9506.43 404
9507.35 385
9508.27 357
9509.19 379
9510.11 359
9511.03 380
9511.95 401
9512.87 362
9513.79 418
9514.71 412
9515.63 401
9516.55 375
9517.48 389
9518.40 446
9519.32 424
9520.24 384
9521.16 386
9522.08 388
9523.00 386
9523.92 488
9524.85 454
9525.77 446
9526.69 414
9527.61 423
9528.53 423
9529.45 437
9530.38 482
9531.30 518
9532.22 509
9533.14 518
9534.06 588
9534.98 583
9535.91 598
9536.83 639
9537.75 591
9538.67 553
9539.60 512
9540.52 491
9541.44 479
9542.36 455
9543.28 443
9544.21 444
9545.13 421
9546.05 453
9546.97 436
9547.90 443
9548.82 380
9549.74 438
9550.66 416
9551.59 411
9552.51 436
9553.43 429
9554.36 417
9555.28 366
9556.20 447
9557.13 411
9558.05 471
9558.97 481
9559.89 484
9560.82 448
9561.74 489
9562.66 455
9563.59 459
9564.51 455
9565.43 393
9566.36 447
9567.28 476
9568.20 424
9569.13 419
9570.05 395
9570.98 457
9571.90 381
9572.82 371
9573.75 401
9574.67 423
9575.60 399
9576.52 407
9577.44 418
9578.37 447
9579.29 404
9580.22 416
9581.14 404
9582.06 415
9582.99 405
9583.91 393
9584.84 380
9585.76 409
9586.69 380
9587.61 389
9588.53 388
9589.46 412
9590.38 440
9591.31 418
9592.23 404
9593.16 424
9594.08 418
9595.01 418
9595.93 473
9596.86 432
9597.78 502
9598.71 480
9599.63 410
9600.56 439
9601.48 462
9602.41 499
9603.33 421
9604.26 461
9605.18 466
9606.11 451
9607.03 476
9607.96 443
9608.89 425
9609.81 457
9610.74 447
9611.66 432
9612.59 490
9613.51 513
9614.44 494
9615.37 458
9616.29 468
9617.22 442
9618.14 486
9619.07 531
9620.00 509
9620.92 477
9621.85 475
9622.77 503
9623.70 499
9624.63 471
9625.55 445
9626.48 449
9627.41 514
9628.33 538
9629.26 571
9630.19 578
9631.11 507
9632.04 525
9632.97 520
9633.89 534
9634.82 540
9635.75 573
9636.67 558
9637.60 577
9638.53 663
9639.45 657
9640.38 622
9641.31 598
9642.23 622
9643.16 556
9644.09 595
9645.02 601
9645.94 663
9646.87 634
9647.80 705
9648.73 709
9649.65 688
9650.58 702
9651.51 726
9652.44 768
9653.36 754
9654.29 702
9655.22 678
9656.15 741
9657.08 704
9658.00 629
9658.93 679
9659.86 683
9660.79 703
9661.72 685
9662.64 686
9663.57 658
9664.50 696
9665.43 602
9666.36 630
9667.28 666
9668.21 702
9669.14 717
9670.07 697
9671.00 705
9671.93 715
9672.86 709
9673.78 706
9674.71 764
9675.64 766
9676.57 711
9677.50 776
9678.43 763
9679.36 688
9680.29 752
9681.21 839
9682.14 753
9683.07 775
9684.00 804
9684.93 868
9685.86 813
9686.79 828
9687.72 821
9688.65 816
9689.58 817
9690.51 869
9691.44 890
9692.37 917
9693.30 860
9694.23 846
9695.16 860
9696.09 916
9697.02 918
9697.94 1003
9698.87 1135
9699.80 1145
9700.73 1168
9701.66 1192
9702.59 1252
9703.52 1232
9704.45 1122
9705.39 1074
9706.32 963
9707.25 959
9708.18 943
9709.11 886
9710.04 875
9710.97 796
9711.90 836
9712.83 861
9713.76 934
9714.69 1001
9715.62 975
9716.55 1030
9717.48 979
9718.41 956
9719.34 962
9720.27 978
9721.21 859
9722.14 797
9723.07 843
9724.00 782
9724.93 739
9725.86 759
9726.79 723
9727.72 802
9728.65 805
9729.59 814
9730.52 793
9731.45 764
9732.38 865
9733.31 820
9734.24 839
9735.17 799
9736.11 865
9737.04 912
9737.97 777
9738.90 744
9739.83 703
9740.77 706
9741.70 686
9742.63 680
9743.56 676
9744.49 690
9745.43 714
9746.36 658
9747.29 653
9748.22 673
9749.15 688
9750.09 674
9751.02 665
9751.95 587
9752.88 599
9753.82 590
9754.75 684
9755.68 653
9756.61 581
9757.55 642
9758.48 618
9759.41 593
9760.35 582
9761.28 618
9762.21 600
9763.14 602
9764.08 620
9765.01 644
9765.94 650
9766.88 586
9767.81 614
9768.74 621
9769.68 600
9770.61 619
9771.54 633
9772.48 629
9773.41 585
9774.34 597
9775.28 691
9776.21 614
9777.14 687
9778.08 626
9779.01 667
9779.94 634
9780.88 690
9781.81 726
9782.75 694
9783.68 703
9784.61 670
9785.55 654
9786.48 657
9787.42 606
9788.35 651
9789.28 609
9790.22 558
9791.15 567
9792.09 551
9793.02 564
9793.96 595
9794.89 626
9795.83 587
9796.76 532
9797.69 524
9798.63 542
9799.56 563
9800.50 606
9801.43 615
9802.37 557
9803.30 544
9804.24 540
9805.17 534
9806.11 515
9807.04 491
9807.98 479
9808.91 530
9809.85 548
9810.78 488
9811.72 514
9812.65 493
9813.59 498
9814.53 518
9815.46 510
9816.40 533
9817.33 518
9818.27 477
9819.20 485
9820.14 481
9821.07 522
9822.01 506
9822.95 534
9823.88 467
9824.82 434
9825.75 419
9826.69 479
9827.63 436
9828.56 421
9829.50 416
9830.43 445
9831.37 424
9832.31 437
9833.24 438
9834.18 419
9835.12 477
9836.05 454
9836.99 460
9837.93 427
9838.86 444
9839.80 447
9840.73 438
9841.67 384
9842.61 442
9843.55 416
9844.48 430
9845.42 464
9846.36 416
9847.29 476
9848.23 456
9849.17 416
9850.10 466
9851.04 516
9851.98 487
9852.92 433
9853.85 438
9854.79 496
9855.73 482
9856.67 430
9857.60 425
9858.54 455
9859.48 454
9860.42 472
9861.35 404
9862.29 434
9863.23 457
9864.17 466
9865.10 433
9866.04 413
9866.98 406
9867.92 444
9868.86 402
9869.79 402
9870.73 395
9871.67 421
9872.61 423
9873.55 421
9874.48 376
9875.42 368
9876.36 360
9877.30 424
9878.24 477
9879.18 433
9880.12 396
9881.05 464
9881.99 452
9882.93 394
9883.87 412
9884.81 433
9885.75 427
9886.69 435
9887.63 439
9888.56 414
9889.50 448
9890.44 386
9891.38 396
9892.32 390
9893.26 404
9894.20 403
9895.14 355
9896.08 366
9897.02 373
9897.96 354
9898.90 368
9899.84 404
9900.77 411
9901.71 363
9902.65 356
9903.59 383
9904.53 323
9905.47 344
9906.41 379
9907.35 417
9908.29 404
9909.23 374
9910.17 372
9911.11 380
9912.05 384
9912.99 351
9913.93 340
9914.87 366
9915.81 345
9916.75 316
9917.69 326
9918.63 368
9919.57 349
9920.52 356
9921.46 407
9922.40 410
9923.34 410
9924.28 394
9925.22 446
9926.16 477
9927.10 474
9928.04 501
9928.98 538
9929.92 535
9930.86 502
9931.80 567
9932.75 548
9933.69 505
9934.63 492
9935.57 470
9936.51 443
9937.45 420
9938.39 411
9939.33 372
9940.28 343
9941.22 351
9942.16 396
9943.10 397
9944.04 355
9944.98 363
9945.92 339
9946.87 376
9947.81 430
9948.75 355
9949.69 286
9950.63 328
9951.58 326
9952.52 373
9953.46 364
9954.40 340
9955.34 312
9956.29 410
9957.23 370
9958.17 353
9959.11 301
9960.06 350
9961.00 352
9961.94 361
9962.88 382
9963.83 355
9964.77 344
9965.71 401
9966.65 428
9967.60 373
9968.54 357
9969.48 343
9970.42 366
9971.37 395
9972.31 387
9973.25 318
9974.20 339
9975.14 357
9976.08 324
9977.03 291
9977.97 369
9978.91 381
9979.86 396
9980.80 309
9981.74 339
9982.69 329
9983.63 335
9984.57 348
9985.52 306
9986.46 286
9987.40 321
9988.35 333
9989.29 337
9990.23 332
9991.18 314
9992.12 337
9993.07 318
9994.01 301
9994.95 326
9995.90 314
9996.84 320
9997.79 302
9998.73 264
9999.67 323
10000.62 304
10001.56 316
10002.51 311
10003.45 305
10004.40 349
10005.34 339
10006.29 308
10007.23 392
10008.17 309
10009.12 271
10010.06 315
10011.01 310
10011.95 280
10012.90 298
10013.84 329
10014.79 400
10015.73 333
10016.68 310
10017.62 279
10018.57 317
10019.51 315
10020.46 323
10021.40 315
10022.35 325
10023.29 283
10024.24 291
10025.19 318
10026.13 346
10027.08 296
10028.02 293
10028.97 335
10029.91 329
10030.86 344
10031.80 342
10032.75 329
10033.70 327
10034.64 339
10035.59 316
10036.53 336
10037.48 335
10038.43 303
10039.37 296
10040.32 338
10041.26 312
10042.21 325
10043.16 263
10044.10 262
10045.05 329
10046.00 308
10046.94 293
10047.89 267
10048.84 310
10049.78 325
10050.73 286
10051.68 309
10052.62 307
10053.57 267
10054.52 325
10055.46 269
10056.41 278
10057.36 291
10058.30 255
10059.25 276
10060.20 295
10061.15 296
10062.09 304
10063.04 316
10063.99 286
10064.93 230
10065.88 265
10066.83 246
10067.78 274
10068.72 284
10069.67 268
10070.62 271
10071.57 246
10072.51 261
10073.46 277
10074.41 284
10075.36 281
10076.31 278
10077.25 273
10078.20 280
10079.15 290
10080.10 312
10081.05 313
10081.99 312
10082.94 284
10083.89 318
10084.84 261
10085.79 269
10086.74 274
10087.68 310
10088.63 317
10089.58 300
10090.53 264
10091.48 271
10092.43 272
10093.37 232
10094.32 248
10095.27 294
10096.22 256
10097.17 269
10098.12 255
10099.07 277
10100.02 263
10100.97 298
10101.91 270
10102.86 257
10103.81 262
10104.76 278
10105.71 320
10106.66 261
10107.61 269
10108.56 289
10109.51 349
10110.46 300
10111.41 290
10112.36 313
10113.31 270
10114.26 268
10115.21 288
10116.16 266
10117.11 268
10118.06 280
10119.01 280
10119.96 272
10120.91 261
10121.86 259
10122.81 282
10123.76 330
10124.71 287
10125.66 276
10126.61 269
10127.56 288
10128.51 284
10129.46 288
10130.41 309
10131.36 281
10132.31 287
10133.26 278
10134.21 256
10135.16 225
10136.11 313
10137.06 307
10138.01 271
10138.96 316
10139.91 300
10140.86 310
10141.82 302
10142.77 334
10143.72 275
10144.67 298
10145.62 286
10146.57 281
10147.52 301
10148.47 253
10149.42 235
10150.38 270
10151.33 281
10152.28 249
10153.23 285
10154.18 328
10155.13 301
10156.09 305
10157.04 241
10157.99 271
10158.94 281
10159.89 266
10160.84 322
10161.80 290
10162.75 282
10163.70 305
10164.65 263
10165.60 291
10166.56 274
10167.51 284
10168.46 276
10169.41 217
10170.36 265
10171.32 250
10172.27 301
10173.22 321
10174.17 314
10175.13 324
10176.08 312
10177.03 309
10177.98 298
10178.94 322
10179.89 276
10180.84 324
10181.80 326
10182.75 322
10183.70 333
10184.65 292
10185.61 319
10186.56 317
10187.51 322
10188.47 290
10189.42 288
10190.37 319
10191.33 271
10192.28 317
10193.23 356
10194.19 324
10195.14 336
10196.09 304
10197.05 324
10198.00 319
10198.95 341
10199.91 355
10200.86 337
10201.82 359
10202.77 326
10203.72 369
10204.68 333
10205.63 367
10206.58 326
10207.54 336
10208.49 398
10209.45 445
10210.40 395
10211.36 389
10212.31 402
10213.26 378
10214.22 387
10215.17 336
10216.13 299
10217.08 309
10218.04 308
10218.99 330
10219.94 358
10220.90 385
10221.85 338
10222.81 302
10223.76 317
10224.72 340
10225.67 299
10226.63 310
10227.58 321
10228.54 301
10229.49 277
10230.45 341
10231.40 349
10232.36 343
10233.31 327
10234.27 373
10235.22 394
10236.18 345
10237.14 367
10238.09 384
10239.05 386
10240.00 352
10240.96 406
10241.91 393
10242.87 363
10243.82 322
10244.78 294
10245.74 288
10246.69 295
10247.65 253
10248.60 303
10249.56 250
10250.52 275
10251.47 269
10252.43 269
10253.38 256
10254.34 325
10255.30 313
10256.25 318
10257.21 281
10258.17 299
10259.12 278
10260.08 282
10261.04 269
10261.99 271
10262.95 280
10263.91 255
10264.86 252
10265.82 262
10266.78 261
10267.73 269
10268.69 285
10269.65 317
10270.60 274
10271.56 289
10272.52 264
10273.47 284
10274.43 336
10275.39 265
10276.35 282
10277.30 299
10278.26 257
10279.22 272
10280.18 352
10281.13 338
10282.09 270
10283.05 270
10284.01 289
10284.96 264
10285.92 297
10286.88 307
10287.84 310
10288.79 291
10289.75 306
10290.71 282
10291.67 306
10292.63 263
10293.58 300
10294.54 263
10295.50 274
10296.46 264
10297.42 254
10298.38 247
10299.33 319
10300.29 271
10301.25 315
10302.21 298
10303.17 247
10304.13 292
10305.08 254
10306.04 280
10307.00 308
10307.96 302
10308.92 262
10309.88 241
10310.84 251
10311.80 270
10312.75 296
10313.71 268
10314.67 288
10315.63 310
10316.59 296
10317.55 286
10318.51 250
10319.47 299
10320.43 306
10321.39 282
10322.35 299
10323.31 307
10324.27 303
10325.23 293
10326.18 232
10327.14 293
10328.10 305
10329.06 340
10330.02 314
10330.98 299
10331.94 331
10332.90 370
10333.86 337
10334.82 331
10335.78 315
10336.74 305
10337.70 334
10338.66 275
10339.62 320
10340.58 276
10341.54 305
10342.50 258
10343.46 278
10344.43 286
10345.39 282
10346.35 304
10347.31 303
10348.27 257
10349.23 241
10350.19 291
10351.15 299
10352.11 288
10353.07 271
10354.03 276
10354.99 258
10355.95 249
10356.91 266
10357.88 297
10358.84 253
10359.80 267
10360.76 267
10361.72 253
10362.68 262
10363.64 233
10364.60 275
10365.57 267
10366.53 265
10367.49 274
10368.45 270
10369.41 291
10370.37 278
10371.34 272
10372.30 257
10373.26 291
10374.22 247
10375.18 294
10376.14 304
10377.11 270
10378.07 243
10379.03 261
10379.99 296
10380.95 277
10381.92 267
10382.88 241
10383.84 277
10384.80 286
10385.77 290
10386.73 272
10387.69 237
10388.65 266
10389.62 278
10390.58 234
10391.54 197
10392.50 245
10393.47 277
10394.43 245
10395.39 273
10396.35 322
10397.32 317
10398.28 249
10399.24 216
10400.21 221
10401.17 252
10402.13 290
10403.10 287
10404.06 245
10405.02 283
10405.99 239
10406.95 288
10407.91 294
10408.88 261
10409.84 264
10410.80 247
10411.77 287
10412.73 312
10413.69 273
10414.66 258
10415.62 261
10416.58 269
10417.55 322
10418.51 354
10419.48 332
10420.44 392
10421.40 368
10422.37 384
10423.33 361
10424.30 343
10425.26 357
10426.23 344
10427.19 277
10428.15 268
10429.12 244
10430.08 291
10431.05 279
10432.01 224
10432.98 237
10433.94 248
10434.91 270
10435.87 217
10436.83 240
10437.80 243
10438.76 298
10439.73 257
10440.69 237
10441.66 231
10442.62 281
10443.59 272
10444.55 227
10445.52 255
10446.48 238
10447.45 208
10448.41 208
10449.38 245
10450.35 294
10451.31 246
10452.28 275
10453.24 263
10454.21 258
10455.17 232
10456.14 249
10457.10 238
10458.07 243
10459.04 222
10460.00 285
10460.97 291
10461.93 238
10462.90 224
10463.87 227
10464.83 211
10465.80 205
10466.76 220
10467.73 242
10468.70 246
10469.66 209
10470.63 233
10471.59 261
10472.56 241
10473.53 224
10474.49 233
10475.46 213
10476.43 221
10477.39 192
10478.36 231
10479.33 265
10480.29 275
10481.26 267
10482.23 242
10483.19 248
10484.16 224
10485.13 222
10486.09 233
10487.06 219
10488.03 235
10489.00 210
10489.96 227
10490.93 237
10491.90 223
10492.87 230
10493.83 245
10494.80 238
10495.77 284
10496.73 234
10497.70 214
10498.67 197
10499.64 214
10500.61 273
10501.57 260
10502.54 252
10503.51 219
10504.48 234
10505.44 213
10506.41 244
10507.38 217
10508.35 259
10509.32 302
10510.28 296
10511.25 254
10512.22 220
10513.19 254
10514.16 241
10515.13 227
10516.09 253
10517.06 242
10518.03 280
10519.00 224
10519.97 270
10520.94 263
10521.91 238
10522.87 250
10523.84 231
10524.81 276
10525.78 255
10526.75 202
10527.72 223
10528.69 247
10529.66 248
10530.63 186
10531.59 251
10532.56 255
10533.53 244
10534.50 208
10535.47 214
10536.44 235
10537.41 271
10538.38 250
10539.35 297
10540.32 284
10541.29 255
10542.26 227
10543.23 228
10544.20 238
10545.17 194
10546.14 248
10547.11 256
10548.08 294
10549.05 252
10550.02 266
10550.99 244
10551.96 273
10552.93 275
10553.90 310
10554.87 267
10555.84 249
10556.81 282
10557.78 264
10558.75 287
10559.72 297
10560.69 318
10561.66 324
10562.63 381
10563.60 395
10564.57 386
10565.54 375
10566.51 399
10567.48 349
10568.45 327
10569.42 266
10570.40 264
10571.37 273
10572.34 264
10573.31 243
10574.28 286
10575.25 222
10576.22 275
10577.19 260
10578.16 229
10579.14 274
10580.11 250
10581.08 208
10582.05 264
10583.02 288
10583.99 249
10584.96 228
10585.94 309
10586.91 258
10587.88 282
10588.85 271
10589.82 345
10590.79 350
10591.77 311
10592.74 286
10593.71 278
10594.68 237
10595.65 275
10596.63 288
10597.60 263
10598.57 290
10599.54 275
10600.52 268
10601.49 274
10602.46 248
10603.43 256
10604.41 263
10605.38 259
10606.35 236
10607.32 259
10608.30 253
10609.27 211
10610.24 252
10611.21 256
10612.19 266
10613.16 271
10614.13 240
10615.11 239
10616.08 213
10617.05 248
10618.02 288
10619.00 287
10619.97 247
10620.94 237
10621.92 297
10622.89 280
10623.86 268
10624.84 242
10625.81 258
10626.78 226
10627.76 273
10628.73 313
10629.71 253
10630.68 274
10631.65 285
10632.63 262
10633.60 256
10634.57 279
10635.55 288
10636.52 264
10637.50 250
10638.47 302
10639.44 351
10640.42 395
10641.39 369
10642.37 356
10643.34 326
10644.31 352
10645.29 310
10646.26 262
10647.24 256
10648.21 308
10649.19 279
10650.16 286
10651.14 243
10652.11 230
10653.09 245
10654.06 239
10655.04 235
10656.01 261
10656.98 223
10657.96 254
10658.93 233
10659.91 230
10660.88 209
10661.86 241
10662.84 238
10663.81 219
10664.79 248
10665.76 274
10666.74 273
10667.71 246
10668.69 251
10669.66 244
10670.64 247
10671.61 201
10672.59 254
10673.56 256
10674.54 272
10675.52 264
10676.49 244
10677.47 289
10678.44 280
10679.42 284
10680.40 292
10681.37 252
10682.35 232
10683.32 309
10684.30 256
10685.28 236
10686.25 242
10687.23 249
10688.20 202
10689.18 187
10690.16 180
10691.13 230
10692.11 234
10693.09 200
10694.06 227
10695.04 227
10696.02 275
10696.99 221
10697.97 215
10698.95 239
10699.92 270
10700.90 226
10701.88 198
10702.85 231
10703.83 246
10704.81 233
10705.79 211
10706.76 229
10707.74 248
10708.72 240
10709.70 264
10710.67 229
10711.65 200
10712.63 210
10713.60 215
10714.58 229
10715.56 212
10716.54 226
10717.52 201
10718.49 226
10719.47 236
10720.45 225
10721.43 262
10722.40 272
10723.38 244
10724.36 229
10725.34 225
10726.32 210
10727.29 210
10728.27 227
10729.25 234
10730.23 215
10731.21 193
10732.19 207
10733.16 254
10734.14 199
10735.12 223
10736.10 246
10737.08 239
10738.06 255
10739.03 255
10740.01 229
10740.99 166
10741.97 242
10742.95 259
10743.93 235
10744.91 250
10745.89 234
10746.87 218
10747.84 229
10748.82 233
10749.80 214
10750.78 182
10751.76 197
10752.74 237
10753.72 259
10754.70 220
10755.68 181
10756.66 226
10757.64 229
10758.62 217
10759.60 230
10760.58 259
10761.56 233
10762.54 250
10763.52 207
10764.50 221
10765.48 248
10766.45 238
10767.43 252
10768.41 197
10769.39 187
10770.38 221
10771.36 237
10772.34 204
10773.32 190
10774.30 239
10775.28 274
10776.26 276
10777.24 254
10778.22 220
10779.20 252
10780.18 265
10781.16 209
10782.14 250
10783.12 240
10784.10 230
10785.08 220
10786.06 242
10787.04 230
10788.02 235
10789.00 226
10789.99 221
10790.97 259
10791.95 230
10792.93 192
10793.91 216
10794.89 239
10795.87 265
10796.85 232
10797.84 210
10798.82 227
10799.80 237
10800.78 262
10801.76 232
10802.74 232
10803.72 225
10804.71 225
10805.69 210
10806.67 256
10807.65 268
10808.63 292
10809.61 268
10810.60 230
10811.58 239
10812.56 258
10813.54 221
10814.52 222
10815.51 219
10816.49 234
10817.47 234
10818.45 245
10819.44 213
10820.42 248
10821.40 215
10822.38 197
10823.37 208
10824.35 215
10825.33 247
10826.31 249
10827.30 237
10828.28 238
10829.26 227
10830.24 298
10831.23 239
10832.21 233
10833.19 250
10834.18 249
10835.16 254
10836.14 246
10837.13 206
10838.11 238
10839.09 252
10840.07 254
10841.06 222
10842.04 224
10843.02 269
10844.01 290
10844.99 253
10845.98 255
10846.96 219
10847.94 201
10848.93 245
10849.91 256
10850.89 258
10851.88 232
10852.86 248
10853.84 230
10854.83 237
10855.81 271
10856.80 238
10857.78 261
10858.77 268
10859.75 249
10860.73 294
10861.72 255
10862.70 281
10863.69 275
10864.67 239
10865.66 262
10866.64 269
10867.62 298
10868.61 257
10869.59 249
10870.58 250
10871.56 261
10872.55 240
10873.53 261
10874.52 257
10875.50 275
10876.49 303
10877.47 296
10878.46 311
10879.44 245
10880.43 256
10881.41 282
10882.40 280
10883.38 294
10884.37 330
10885.35 371
10886.34 312
10887.32 332
10888.31 293
10889.29 270
10890.28 321
10891.27 305
10892.25 306
10893.24 319
10894.22 315
10895.21 361
10896.19 348
10897.18 325
10898.17 317
10899.15 314
10900.14 275
10901.12 296
10902.11 281
10903.10 297
10904.08 307
10905.07 316
10906.05 329
10907.04 313
10908.03 302
10909.01 310
10910.00 330
10910.99 335
10911.97 310
10912.96 313
10913.95 319
10914.93 312
10915.92 361
10916.91 355
10917.89 354
10918.88 366
10919.87 361
10920.85 375
10921.84 354
10922.83 341
10923.81 344
10924.80 359
10925.79 328
10926.78 342
10927.76 368
10928.75 326
10929.74 325
10930.73 350
10931.71 339
10932.70 364
10933.69 405
10934.68 346
10935.66 351
10936.65 333
10937.64 321
10938.63 341
10939.61 319
10940.60 320
10941.59 370
10942.58 343
10943.57 396
10944.55 437
10945.54 420
10946.53 413
10947.52 430
10948.51 425
10949.49 414
10950.48 415
10951.47 414
10952.46 435
10953.45 482
10954.44 500
10955.42 533
10956.41 542
10957.40 574
10958.39 586
10959.38 596
10960.37 599
10961.36 603
10962.34 582
10963.33 623
10964.32 602
10965.31 580
10966.30 542
10967.29 526
10968.28 525
10969.27 501
10970.26 473
10971.25 498
10972.24 539
10973.22 493
10974.21 479
10975.20 469
10976.19 432
10977.18 441
10978.17 460
10979.16 475
10980.15 472
10981.14 473
10982.13 481
10983.12 515
10984.11 504
10985.10 456
10986.09 581
10987.08 496
10988.07 452
10989.06 461
10990.05 474
10991.04 520
10992.03 555
10993.02 552
10994.01 504
10995.00 532
10995.99 616
10996.98 678
10997.97 683
10998.96 707
10999.95 836
11000.94 945
11001.93 980
11002.92 1097
11003.92 974
11004.91 919
11005.90 850
11006.89 799
11007.88 704
11008.87 579
11009.86 590
11010.85 505
11011.84 490
11012.83 497
11013.82 555
11014.82 492
11015.81 419
11016.80 398
11017.79 530
11018.78 466
11019.77 421
11020.76 472
11021.76 447
11022.75 465
11023.74 444
11024.73 388
11025.72 422
11026.71 402
11027.70 445
11028.70 445
11029.69 378
11030.68 390
11031.67 401
11032.66 407
11033.66 408
11034.65 376
11035.64 350
11036.63 384
11037.62 409
11038.62 480
11039.61 407
11040.60 435
11041.59 489
11042.59 386
11043.58 418
11044.57 448
11045.56 414
11046.56 446
11047.55 362
11048.54 367
11049.53 361
11050.53 345
11051.52 337
11052.51 387
11053.51 370
11054.50 319
11055.49 320
11056.49 311
11057.48 329
11058.47 354
11059.46 336
11060.46 353
11061.45 362
11062.44 359
11063.44 343
11064.43 325
11065.42 347
11066.42 348
11067.41 356
11068.41 364
11069.40 346
11070.39 366
11071.39 334
11072.38 352
11073.37 317
11074.37 343
11075.36 357
11076.36 311
11077.35 381
11078.34 370
11079.34 327
11080.33 372
11081.33 383
11082.32 357
11083.31 332
11084.31 338
11085.30 362
11086.30 348
11087.29 323
11088.29 332
11089.28 311
11090.28 333
11091.27 300
11092.27 282
11093.26 318
11094.25 319
11095.25 300
11096.24 322
11097.24 311
11098.23 329
11099.23 282
11100.22 331
11101.22 287
11102.21 319
11103.21 318
11104.20 311
11105.20 277
11106.20 288
11107.19 330
11108.19 287
11109.18 270
11110.18 295
11111.17 280
11112.17 302
11113.16 264
11114.16 290
11115.15 298
11116.15 336
11117.15 320
11118.14 296
11119.14 307
11120.13 312
11121.13 298
11122.13 347
11123.12 313
11124.12 276
11125.11 274
11126.11 268
11127.11 277
11128.10 307
11129.10 290
11130.10 302
11131.09 283
11132.09 273
11133.09 276
11134.08 282
11135.08 272
11136.07 285
11137.07 264
11138.07 264
11139.07 263
11140.06 262
11141.06 281
11142.06 263
11143.05 283
11144.05 277
11145.05 248
11146.04 281
11147.04 271
11148.04 301
11149.04 278
11150.03 308
11151.03 245
11152.03 302
11153.02 263
11154.02 269
11155.02 222
11156.02 248
11157.01 311
11158.01 283
11159.01 280
11160.01 276
11161.01 231
11162.00 242
11163.00 245
11164.00 268
11165.00 246
11165.99 267
11166.99 275
11167.99 250
11168.99 244
11169.99 248
11170.99 268
11171.98 249
11172.98 256
11173.98 211
11174.98 242
11175.98 267
11176.98 231
11177.97 284
11178.97 302
11179.97 283
11180.97 264
11181.97 299
11182.97 253
11183.97 257
11184.96 253
11185.96 317
11186.96 277
11187.96 265
11188.96 256
11189.96 273
11190.96 253
11191.96 215
11192.96 254
11193.96 285
11194.96 304
11195.96 240
11196.95 252
11197.95 249
11198.95 224
11199.95 248
11200.95 234
11201.95 247
11202.95 281
11203.95 247
11204.95 241
11205.95 247
11206.95 254
11207.95 241
11208.95 246
11209.95 263
11210.95 298
11211.95 314
11212.95 318
11213.95 236
11214.95 247
11215.95 266
11216.95 243
11217.95 261
11218.95 272
11219.95 236
11220.95 232
11221.95 244
11222.95 289
11223.95 235
11224.95 244
11225.96 270
11226.96 243
11227.96 250
11228.96 216
11229.96 265
11230.96 246
11231.96 245
11232.96 249
11233.96 281
11234.96 273
11235.96 293
11236.97 261
11237.97 237
11238.97 262
11239.97 235
11240.97 218
11241.97 261
11242.97 253
11243.98 277
11244.98 254
11245.98 221
11246.98 215
11247.98 244
11248.98 253
11249.98 234
11250.99 262
11251.99 267
11252.99 218
11253.99 216
11254.99 244
11256.00 228
11257.00 190
11258.00 258
11259.00 234
11260.00 266
11261.01 225
11262.01 270
11263.01 272
11264.01 267
11265.02 243
11266.02 232
11267.02 258
11268.02 271
11269.03 236
11270.03 223
11271.03 217
11272.03 271
11273.04 288
11274.04 289
11275.04 260
11276.05 248
11277.05 232
11278.05 253
11279.05 280
11280.06 250
11281.06 265
11282.06 299
11283.07 286
11284.07 268
11285.07 298
11286.08 285
11287.08 232
11288.08 242
11289.09 256
11290.09 276
11291.09 253
11292.10 241
11293.10 243
11294.11 273
11295.11 252
11296.11 252
11297.12 243
11298.12 276
11299.13 239
11300.13 218
11301.13 219
11302.14 222
11303.14 296
11304.15 256
11305.15 243
11306.15 250
11307.16 260
11308.16 276
11309.17 290
11310.17 269
11311.18 270
11312.18 298
11313.18 295
11314.19 344
11315.19 328
11316.20 378
11317.20 384
11318.21 294
11319.21 284
11320.22 312
11321.22 304
11322.23 273
11323.23 302
11324.24 228
11325.24 261
11326.25 283
11327.25 254
11328.26 225
11329.26 245
11330.27 210
11331.27 224
11332.28 265
11333.29 267
11334.29 290
11335.30 294
11336.30 336
11337.31 308
11338.31 311
11339.32 274
11340.33 305
11341.33 302
11342.34 309
11343.34 301
11344.35 309
11345.35 292
11346.36 280
11347.37 254
11348.37 232
11349.38 247
11350.39 256
11351.39 248
11352.40 275
11353.40 224
11354.41 211
11355.42 257
11356.42 254
11357.43 240
11358.44 207
11359.44 269
11360.45 287
11361.46 230
11362.46 241
11363.47 234
11364.48 266
11365.48 279
11366.49 238
11367.50 196
11368.50 202
11369.51 243
11370.52 243
11371.53 209
11372.53 228
11373.54 228
11374.55 256
11375.56 221
11376.56 200
11377.57 217
11378.58 234
11379.59 236
11380.59 250
11381.60 245
11382.61 207
11383.62 247
11384.62 236
11385.63 244
11386.64 220
11387.65 197
11388.65 199
11389.66 249
11390.67 227
11391.68 197
11392.69 220
11393.69 196
11394.70 201
11395.71 179
11396.72 178
11397.73 211
11398.74 201
11399.74 190
11400.75 189
11401.76 201
11402.77 234
11403.78 201
11404.79 235
11405.80 211
11406.80 233
11407.81 245
11408.82 254
11409.83 201
11410.84 205
11411.85 211
11412.86 198
11413.87 213
11414.88 204
11415.89 207
11416.89 251
11417.90 216
11418.91 180
11419.92 217
11420.93 214
11421.94 249
11422.95 242
11423.96 216
11424.97 237
11425.98 233
11426.99 224
11428.00 242
11429.01 216
11430.02 165
11431.03 218
11432.04 250
11433.05 226
11434.06 246
11435.07 243
11436.08 210
11437.09 201
11438.10 249
11439.11 210
11440.12 224
11441.13 201
11442.14 171
11443.15 203
11444.16 205
11445.17 222
11446.18 243
11447.19 205
11448.20 235
11449.21 169
11450.22 207
11451.23 220
11452.24 209
11453.25 218
11454.27 223
11455.28 216
11456.29 165
11457.30 191
11458.31 217
11459.32 225
11460.33 164
11461.34 167
11462.35 212
11463.36 214
11464.38 230
11465.39 222
11466.40 216
11467.41 220
11468.42 240
11469.43 289
11470.44 237
11471.46 236
11472.47 212
11473.48 198
11474.49 217
11475.50 206
11476.52 236
11477.53 257
11478.54 247
11479.55 246
11480.56 218
11481.57 197
11482.59 200
11483.60 226
11484.61 219
11485.62 213
11486.64 230
11487.65 218
11488.66 207
11489.67 279
11490.69 218
11491.70 205
11492.71 227
11493.72 216
11494.74 204
11495.75 184
11496.76 210
11497.77 222
11498.79 215
11499.80 204
11500.81 220
11501.83 206
11502.84 253
11503.85 232
11504.86 222
11505.88 257
11506.89 257
11507.90 210
11508.92 219
11509.93 194
11510.94 230
11511.96 236
11512.97 210
11513.98 218
11515.00 229
11516.01 199
11517.02 250
11518.04 256
11519.05 242
11520.07 225
11521.08 224
11522.09 238
11523.11 200
11524.12 184
11525.13 225
11526.15 241
11527.16 227
11528.18 213
11529.19 221
11530.21 212
11531.22 226
11532.23 205
11533.25 199
11534.26 218
11535.28 207
11536.29 223
11537.31 232
11538.32 232
11539.34 232
11540.35 232
11541.36 233
11542.38 203
11543.39 237
11544.41 219
11545.42 221
11546.44 208
11547.45 236
11548.47 210
11549.48 242
11550.50 257
11551.51 222
11552.53 233
11553.54 265
11554.56 288
11555.57 255
11556.59 269
11557.61 252
11558.62 238
11559.64 259
11560.65 237
11561.67 228
11562.68 230
11563.70 263
11564.71 257
11565.73 272
11566.75 276
11567.76 275
11568.78 229
11569.79 243
11570.81 230
11571.83 281
11572.84 241
11573.86 250
11574.87 261
11575.89 299
11576.91 308
11577.92 291
11578.94 285
11579.96 318
11580.97 327
11581.99 288
11583.00 287
11584.02 308
11585.04 338
11586.05 322
11587.07 327
11588.09 335
11589.10 310
11590.12 329
11591.14 335
11592.16 384
11593.17 350
11594.19 362
11595.21 449
11596.22 421
11597.24 448
11598.26 524
11599.28 542
11600.29 609
11601.31 653
11602.33 622
11603.34 614
11604.36 579
11605.38 580
11606.40 532
11607.41 471
11608.43 395
11609.45 374
11610.47 391
11611.49 393
11612.50 336
11613.52 300
11614.54 286
11615.56 340
11616.58 311
11617.59 294
11618.61 296
11619.63 270
11620.65 245
11621.67 273
11622.68 264
11623.70 251
11624.72 270
11625.74 245
11626.76 275
11627.78 320
11628.79 305
11629.81 308
11630.83 254
11631.85 301
11632.87 315
11633.89 251
11634.91 264
11635.93 300
11636.94 295
11637.96 316
11638.98 266
11640.00 290
11641.02 292
11642.04 314
11643.06 307
11644.08 272
11645.10 268
11646.12 222
11647.14 216
11648.16 237
11649.17 264
11650.19 276
11651.21 258
11652.23 231
11653.25 229
11654.27 236
11655.29 236
11656.31 252
11657.33 270
11658.35 225
11659.37 247
11660.39 252
11661.41 235
11662.43 223
11663.45 228
11664.47 203
11665.49 201
11666.51 200
11667.53 234
11668.55 243
11669.57 216
11670.59 209
11671.61 211
11672.63 190
11673.65 248
11674.67 271
11675.70 267
11676.72 242
11677.74 243
11678.76 293
11679.78 253
11680.80 239
11681.82 253
11682.84 266
11683.86 243
11684.88 236
11685.90 217
11686.92 232
11687.95 285
11688.97 282
11689.99 325
11691.01 248
11692.03 241
11693.05 244
11694.07 212
11695.10 176
11696.12 207
11697.14 241
11698.16 222
11699.18 205
11700.20 206
11701.22 217
11702.25 204
11703.27 233
11704.29 245
11705.31 251
11706.33 240
11707.36 202
11708.38 226
11709.40 206
11710.42 251
11711.44 261
11712.47 266
11713.49 219
11714.51 197
11715.53 241
11716.56 251
11717.58 211
11718.60 210
11719.62 203
11720.65 261
11721.67 260
11722.69 258
11723.71 233
11724.74 279
11725.76 231
11726.78 208
11727.80 256
11728.83 226
11729.85 225
11730.87 188
11731.90 205
11732.92 204
11733.94 201
11734.97 185
11735.99 164
11737.01 214
11738.04 191
11739.06 192
11740.08 250
11741.11 262
11742.13 231
11743.15 295
11744.18 250
11745.20 239
11746.22 217
11747.25 224
11748.27 244
11749.30 212
11750.32 197
11751.34 252
11752.37 245
11753.39 213
11754.42 256
11755.44 238
11756.46 236
11757.49 219
11758.51 220
11759.54 217
11760.56 257
11761.58 206
11762.61 207
11763.63 182
11764.66 200
11765.68 191
11766.71 210
11767.73 200
11768.76 220
11769.78 235
11770.81 207
11771.83 204
11772.86 258
11773.88 211
11774.91 242
11775.93 223
11776.96 233
11777.98 197
11779.01 194
11780.03 235
11781.06 193
11782.08 221
11783.11 262
11784.13 246
11785.16 292
11786.18 233
11787.21 225
11788.23 213
11789.26 236
11790.28 225
11791.31 202
11792.34 213
11793.36 209
11794.39 197
11795.41 195
11796.44 218
11797.47 193
11798.49 266
11799.52 251
11800.54 231
11801.57 227
11802.60 198
11803.62 248
11804.65 254
11805.67 240
11806.70 208
11807.73 221
11808.75 229
11809.78 227
11810.81 203
11811.83 210
11812.86 231
11813.89 242
11814.91 223
11815.94 215
11816.97 197
11817.99 247
11819.02 266
11820.05 219
11821.07 181
11822.10 206
11823.13 236
11824.16 259
11825.18 226
11826.21 218
11827.24 243
11828.26 216
11829.29 221
11830.32 225
11831.35 251
11832.37 247
11833.40 249
11834.43 246
11835.46 252
11836.48 245
11837.51 215
11838.54 235
11839.57 227
11840.59 251
11841.62 230
11842.65 205
11843.68 259
11844.71 253
11845.73 253
11846.76 228
11847.79 282
11848.82 250
11849.85 258
11850.88 247
11851.90 286
11852.93 277
11853.96 248
11854.99 261
11856.02 249
11857.05 290
11858.07 229
11859.10 250
11860.13 245
11861.16 264
11862.19 257
11863.22 275
11864.25 248
11865.28 256
11866.30 312
11867.33 291
11868.36 280
11869.39 258
11870.42 250
11871.45 227
11872.48 276
11873.51 253
11874.54 257
11875.57 254
11876.60 295
11877.63 323
11878.65 298
11879.68 212
11880.71 288
11881.74 302
11882.77 333
11883.80 303
11884.83 279
11885.86 298
11886.89 277
11887.92 297
11888.95 282
11889.98 303
11891.01 315
11892.04 323
11893.07 255
11894.10 347
11895.13 318
11896.16 335
11897.19 335
11898.22 351
11899.25 385
11900.28 337
11901.31 364
11902.34 389
11903.38 402
11904.41 412
11905.44 443
11906.47 413
11907.50 370
11908.53 366
11909.56 362
11910.59 336
11911.62 387
11912.65 365
11913.68 380
11914.71 322
11915.75 330
11916.78 351
11917.81 347
11918.84 384
11919.87 396
11920.90 383
11921.93 351
11922.96 330
11924.00 339
11925.03 319
11926.06 359
11927.09 342
11928.12 379
11929.15 422
11930.18 516
11931.22 514
11932.25 552
11933.28 585
11934.31 614
11935.34 616
11936.38 574
11937.41 568
11938.44 528
11939.47 498
11940.50 472
11941.54 392
11942.57 363
11943.60 358
11944.63 359
11945.67 360
11946.70 360
11947.73 386
11948.76 365
11949.80 381
11950.83 362
11951.86 310
11952.89 305
11953.93 284
11954.96 273
11955.99 323
11957.02 322
11958.06 255
11959.09 290
11960.12 331
11961.16 326
11962.19 312
11963.22 282
11964.26 313
11965.29 308
11966.32 303
11967.36 304
11968.39 307
11969.42 285
11970.46 352
11971.49 313
11972.52 330
11973.56 344
11974.59 292
11975.62 315
11976.66 310
11977.69 306
11978.73 289
11979.76 264
11980.79 282
11981.83 261
11982.86 286
11983.89 256
11984.93 289
11985.96 290
11987.00 295
11988.03 283
11989.07 303
11990.10 321
11991.13 278
11992.17 265
11993.20 274
11994.24 285
11995.27 270
11996.31 288
11997.34 275
11998.38 296
11999.41 268
12000.45 255
12001.48 247
12002.51 252
12003.55 329
12004.58 315
12005.62 252
12006.65 261
12007.69 263
12008.72 243
12009.76 270
12010.80 297
12011.83 294
12012.87 296
12013.90 309
12014.94 310
12015.97 302
12017.01 325
12018.04 316
12019.08 338
12020.11 281
12021.15 305
12022.19 323
12023.22 345
12024.26 317
12025.29 285
12026.33 299
12027.36 301
12028.40 269
12029.44 274
12030.47 271
12031.51 277
12032.54 303
12033.58 287
12034.62 286
12035.65 277
12036.69 323
12037.73 278
12038.76 260
12039.80 274
12040.84 312
12041.87 314
12042.91 275
12043.94 281
12044.98 317
12046.02 274
12047.06 317
12048.09 289
12049.13 284
12050.17 330
12051.20 290
12052.24 305
12053.28 283
12054.31 273
12055.35 280
12056.39 267
12057.43 315
12058.46 327
12059.50 266
12060.54 311
12061.57 329
12062.61 269
12063.65 276
12064.69 293
12065.72 237
12066.76 276
12067.80 317
12068.84 318
12069.88 315
12070.91 329
12071.95 313
12072.99 299
12074.03 325
12075.06 293
12076.10 275
12077.14 251
12078.18 294
12079.22 317
12080.26 303
12081.29 288
12082.33 304
12083.37 311
12084.41 301
12085.45 300
12086.49 339
12087.52 326
12088.56 325
12089.60 320
12090.64 335
12091.68 321
12092.72 320
12093.76 320
12094.79 336
12095.83 332
12096.87 373
12097.91 332
12098.95 326
12099.99 344
12101.03 381
12102.07 385
12103.11 380
12104.15 451
12105.19 476
12106.22 411
12107.26 443
12108.30 428
12109.34 352
12110.38 344
12111.42 380
12112.46 386
12113.50 347
12114.54 349
12115.58 319
12116.62 318
12117.66 313
12118.70 317
12119.74 280
12120.78 269
12121.82 246
12122.86 248
12123.90 259
12124.94 247
12125.98 251
12127.02 274
12128.06 262
12129.10 238
12130.14 260
12131.18 256
12132.22 248
12133.26 251
12134.30 260
12135.34 257
12136.38 270
12137.42 259
12138.47 258
12139.51 248
12140.55 255
12141.59 262
12142.63 241
12143.67 257
12144.71 251
12145.75 229
12146.79 265
12147.83 319
12148.87 272
12149.92 255
12150.96 246
12152.00 223
12153.04 236
12154.08 255
12155.12 220
12156.16 259
12157.21 207
12158.25 240
12159.29 240
12160.33 223
12161.37 236
12162.41 228
12163.46 195
12164.50 252
12165.54 221
12166.58 228
12167.62 241
12168.67 211
12169.71 214
12170.75 254
12171.79 264
12172.83 235
12173.88 248
12174.92 218
12175.96 246
12177.00 249
12178.05 245
12179.09 224
12180.13 242
12181.17 235
12182.22 188
12183.26 221
12184.30 224
12185.34 204
12186.39 225
12187.43 214
12188.47 284
12189.51 251
12190.56 215
12191.60 244
12192.64 208
12193.69 229
12194.73 207
12195.77 250
12196.82 264
12197.86 233
12198.90 243
12199.95 236
12200.99 243
12202.03 260
12203.08 228
12204.12 228
12205.16 231
12206.21 229
12207.25 244
12208.29 228
12209.34 245
12210.38 222
12211.43 223
12212.47 224
12213.51 186
12214.56 196
12215.60 230
12216.65 221
12217.69 221
12218.73 238
12219.78 201
12220.82 222
12221.87 198
12222.91 239
12223.96 258
12225.00 226
12226.04 221
12227.09 236
12228.13 191
12229.18 240
12230.22 283
12231.27 273
12232.31 240
12233.36 238
12234.40 223
12235.45 208
12236.49 204
12237.54 197
12238.58 212
12239.63 215
12240.67 209
12241.72 252
12242.76 233
12243.81 273
12244.85 223
12245.90 202
12246.94 207
12247.99 207
12249.03 178
12250.08 178
12251.12 205
12252.17 229
12253.22 237
12254.26 239
12255.31 219
12256.35 200
12257.40 184
12258.44 229
12259.49 206
12260.54 229
12261.58 235
12262.63 229
12263.67 200
12264.72 198
12265.77 201
12266.81 187
12267.86 203
12268.91 182
12269.95 173
12271.00 167
12272.04 192
12273.09 245
12274.14 230
12275.18 207
12276.23 238
12277.28 230
12278.32 198
12279.37 229
12280.42 233
12281.46 231
12282.51 210
12283.56 194
12284.61 222
12285.65 226
12286.70 197
12287.75 240
12288.79 225
12289.84 231
12290.89 194
12291.94 181
12292.98 204
12294.03 224
12295.08 206
12296.13 239
12297.17 215
12298.22 188
12299.27 219
12300.32 210
12301.36 166
12302.41 185
12303.46 208
12304.51 188
12305.55 222
12306.60 213
12307.65 207
12308.70 182
12309.75 227
12310.79 211
12311.84 204
12312.89 200
12313.94 199
12314.99 207
12316.04 192
12317.08 199
12318.13 200
12319.18 171
12320.23 172
12321.28 188
12322.33 185
12323.37 214
12324.42 184
12325.47 178
12326.52 160
12327.57 165
12328.62 186
12329.67 183
12330.72 151
12331.77 165
12332.81 188
12333.86 208
12334.91 193
12335.96 182
12337.01 183
12338.06 199
12339.11 188
12340.16 201
12341.21 168
12342.26 167
12343.31 181
12344.36 207
12345.41 219
12346.46 186
12347.51 199
12348.56 247
12349.61 214
12350.65 186
12351.70 174
12352.75 200
12353.80 191
12354.85 197
12355.90 202
12356.95 216
12358.00 189
12359.05 195
12360.11 181
12361.16 211
12362.21 189
12363.26 171
12364.31 216
12365.36 206
12366.41 198
12367.46 186
12368.51 194
12369.56 183
12370.61 172
12371.66 205
12372.71 236
12373.76 228
12374.81 178
12375.86 182
12376.91 176
12377.97 183
12379.02 211
12380.07 210
12381.12 196
12382.17 221
12383.22 214
12384.27 212
12385.32 198
12386.37 204
12387.43 196
12388.48 197
12389.53 197
12390.58 220
12391.63 195
12392.68 197
12393.74 220
12394.79 236
12395.84 200
12396.89 195
12397.94 186
12398.99 226
12400.05 235
12401.10 213
12402.15 218
12403.20 193
12404.25 215
12405.31 205
12406.36 179
12407.41 213
12408.46 237
12409.51 208
12410.57 208
12411.62 229
12412.67 215
12413.72 211
12414.78 225
12415.83 181
12416.88 191
12417.93 198
12418.99 232
12420.04 232
12421.09 185
12422.15 219
12423.20 216
12424.25 215
12425.30 221
12426.36 191
12427.41 214
12428.46 262
12429.52 214
12430.57 197
12431.62 228
12432.68 235
12433.73 211
12434.78 224
12435.84 223
12436.89 240
12437.94 268
12439.00 234
12440.05 234
12441.10 217
12442.16 200
12443.21 198
12444.27 204
12445.32 214
12446.37 223
12447.43 205
12448.48 247
12449.54 222
12450.59 241
12451.64 236
12452.70 220
12453.75 253
12454.81 238
12455.86 229
12456.91 223
12457.97 207
12459.02 229
12460.08 217
12461.13 265
12462.19 260
12463.24 207
12464.30 212
12465.35 229
12466.41 240
12467.46 215
12468.52 236
12469.57 235
12470.63 284
12471.68 249
12472.73 239
12473.79 254
12474.85 214
12475.90 261
12476.96 257
12478.01 276
12479.07 252
12480.12 278
12481.18 283
12482.23 276
12483.29 299
12484.34 295
12485.40 333
12486.45 307
12487.51 331
12488.57 305
12489.62 387
12490.68 416
12491.73 412
12492.79 459
12493.84 537
12494.90 602
12495.96 670
12497.01 774
12498.07 756
12499.12 706
12500.18 645
12501.24 649
12502.29 566
12503.35 540
12504.41 480
12505.46 438
12506.52 382
12507.57 358
12508.63 352
12509.69 322
12510.74 312
12511.80 254
12512.86 278
12513.91 248
12514.97 286
12516.03 270
12517.08 274
12518.14 233
12519.20 238
12520.26 267
12521.31 258
12522.37 263
12523.43 287
12524.48 267
12525.54 281
12526.60 307
12527.66 288
12528.71 284
12529.77 284
12530.83 302
12531.89 323
12532.94 303
12534.00 267
12535.06 283
12536.12 266
12537.17 299
12538.23 323
12539.29 280
12540.35 263
12541.41 224
12542.46 222
12543.52 219
12544.58 224
12545.64 229
12546.70 244
12547.75 227
12548.81 198
12549.87 200
12550.93 237
12551.99 282
12553.05 294
12554.10 231
12555.16 230
12556.22 251
12557.28 273
12558.34 249
12559.40 223
12560.46 239
12561.51 237
12562.57 249
12563.63 258
12564.69 250
12565.75 266
12566.81 251
12567.87 249
12568.93 253
12569.99 254
12571.04 269
12572.10 290
12573.16 270
12574.22 307
12575.28 360
12576.34 339
12577.40 306
12578.46 337
12579.52 370
12580.58 357
12581.64 350
12582.70 346
12583.76 326
12584.82 312
12585.88 345
12586.94 311
12588.00 312
12589.06 301
12590.12 283
12591.18 303
12592.24 308
12593.30 303
12594.36 321
12595.42 329
12596.48 309
12597.54 317
12598.60 285
12599.66 293
12600.72 247
12601.78 287
12602.84 314
12603.90 289
12604.96 255
12606.02 252
12607.08 245
12608.14 250
12609.20 197
12610.27 215
12611.33 269
12612.39 240
12613.45 210
12614.51 236
12615.57 247
12616.63 260
12617.69 232
12618.75 285
12619.81 241
12620.88 272
12621.94 242
12623.00 248
12624.06 241
12625.12 243
12626.18 265
12627.24 285
12628.31 234
12629.37 231
12630.43 250
12631.49 220
12632.55 202
12633.61 220
12634.68 215
12635.74 220
12636.80 226
12637.86 229
12638.92 197
12639.99 225
12641.05 200
12642.11 216
12643.17 206
12644.23 206
12645.30 206
12646.36 222
12647.42 214
12648.48 199
12649.55 194
12650.61 280
12651.67 231
12652.73 217
12653.80 234
12654.86 246
12655.92 212
12656.99 232
12658.05 227
12659.11 223
12660.17 238
12661.24 254
12662.30 233
12663.36 259
12664.43 249
12665.49 232
12666.55 205
12667.62 236
12668.68 229
12669.74 224
12670.81 188
12671.87 224
12672.93 219
12674.00 217
12675.06 210
12676.12 235
12677.19 245
12678.25 209
12679.31 218
12680.38 197
12681.44 205
12682.51 205
12683.57 226
12684.63 205
12685.70 219
12686.76 223
12687.83 227
12688.89 219
12689.95 265
12691.02 229
12692.08 258
12693.15 232
12694.21 209
12695.28 200
12696.34 206
12697.40 246
12698.47 235
12699.53 249
12700.60 236
12701.66 204
12702.73 226
12703.79 188
12704.86 186
12705.92 206
12706.99 200
12708.05 190
12709.12 180
12710.18 218
12711.25 193
12712.31 169
12713.38 148
12714.44 173
12715.51 182
12716.57 171
12717.64 206
12718.70 192
12719.77 178
12720.83 165
12721.90 207
12722.97 178
12724.03 170
12725.10 184
12726.16 181
12727.23 194
12728.29 170
12729.36 164
12730.43 195
12731.49 193
12732.56 194
12733.62 211
12734.69 197
12735.76 205
12736.82 213
12737.89 175
12738.95 189
12740.02 183
12741.09 164
12742.15 184
12743.22 172
12744.29 176
12745.35 205
12746.42 218
12747.49 190
12748.55 213
12749.62 185
12750.69 213
12751.75 180
12752.82 223
12753.89 179
12754.95 178
12756.02 192
12757.09 185
12758.15 142
12759.22 165
12760.29 211
12761.36 170
12762.42 173
12763.49 174
12764.56 193
12765.62 190
12766.69 216
12767.76 164
12768.83 165
12769.89 182
12770.96 164
12772.03 201
12773.10 195
12774.17 192
12775.23 181
12776.30 132
12777.37 180
12778.44 156
12779.50 157
12780.57 169
12781.64 163
12782.71 171
12783.78 186
12784.84 165
12785.91 149
12786.98 169
12788.05 164
12789.12 209
12790.19 222
12791.25 196
12792.32 183
12793.39 209
12794.46 191
12795.53 152
12796.60 130
12797.67 149
12798.73 178
12799.80 190
12800.87 135
12801.94 176
12803.01 184
12804.08 187
12805.15 173
12806.22 189
12807.29 177
12808.36 148
12809.42 161
12810.49 169
12811.56 184
12812.63 163
12813.70 153
12814.77 157
12815.84 168
12816.91 194
12817.98 204
12819.05 193
12820.12 155
12821.19 165
12822.26 183
12823.33 172
12824.40 218
12825.47 195
12826.54 171
12827.61 189
12828.68 163
12829.75 156
12830.82 179
12831.89 194
12832.96 191
12834.03 198
12835.10 161
12836.17 157
12837.24 151
12838.31 174
12839.38 161
12840.45 168
12841.52 167
12842.59 144
12843.66 165
12844.73 154
12845.80 158
12846.87 173
12847.95 159
12849.02 155
12850.09 183
12851.16 178
12852.23 139
12853.30 141
12854.37 185
12855.44 170
12856.51 155
12857.58 170
12858.66 175
12859.73 165
12860.80 169
12861.87 149
12862.94 136
12864.01 144
12865.08 142
12866.16 136
12867.23 161
12868.30 155
12869.37 158
12870.44 142
12871.51 144
12872.59 154
12873.66 161
12874.73 140
12875.80 168
12876.87 189
12877.95 181
12879.02 163
12880.09 167
12881.16 145
12882.23 154
12883.31 157
12884.38 144
12885.45 117
12886.52 170
12887.60 149
12888.67 152
12889.74 171
12890.81 165
12891.89 143
12892.96 148
12894.03 176
12895.11 147
12896.18 151
12897.25 176
12898.32 143
12899.40 146
12900.47 171
12901.54 143
12902.62 133
12903.69 128
12904.76 150
12905.84 147
12906.91 136
12907.98 103
12909.06 168
12910.13 137
12911.20 130
12912.28 141
12913.35 145
12914.42 184
12915.50 167
12916.57 132
12917.64 139
12918.72 128
12919.79 150
12920.87 149
12921.94 148
12923.01 156
12924.09 157
12925.16 155
12926.24 121
12927.31 148
12928.38 144
12929.46 140
12930.53 131
12931.61 165
12932.68 138
12933.76 142
12934.83 134
12935.90 146
12936.98 155
12938.05 136
12939.13 145
12940.20 143
12941.28 147
12942.35 142
12943.43 164
12944.50 139
12945.58 138
12946.65 173
12947.73 182
12948.80 156
12949.88 151
12950.95 139
12952.03 148
12953.10 146
12954.18 155
12955.25 128
12956.33 148
12957.40 128
12958.48 138
12959.55 145
12960.63 140
12961.70 140
12962.78 130
12963.86 141
12964.93 120
12966.01 156
12967.08 155
12968.16 157
12969.24 136
12970.31 152
12971.39 178
12972.46 142
12973.54 152
12974.62 146
12975.69 157
12976.77 117
12977.84 142
12978.92 119
12980.00 145
12981.07 154
12982.15 163
12983.23 140
12984.30 145
12985.38 161
12986.46 159
12987.53 206
12988.61 160
12989.69 149
12990.76 129
12991.84 166
12992.92 174
12993.99 141
12995.07 134
12996.15 151
12997.22 140
12998.30 164
12999.38 157
13000.45 160
13001.53 171
13002.61 160
13003.69 169
13004.76 134
13005.84 134
13006.92 134
13008.00 175
13009.07 154
13010.15 135
13011.23 138
13012.31 143
13013.38 181
13014.46 176
13015.54 173
13016.62 143
13017.70 137
13018.77 155
13019.85 163
13020.93 139
13022.01 145
13023.09 139
13024.16 138
13025.24 158
13026.32 185
13027.40 171
13028.48 141
13029.56 178
13030.63 179
13031.71 182
13032.79 150
13033.87 159
13034.95 162
13036.03 169
13037.11 136
13038.18 139
13039.26 151
13040.34 194
13041.42 152
13042.50 151
13043.58 147
13044.66 172
13045.74 162
13046.82 187
13047.89 129
13048.97 148
13050.05 175
13051.13 218
13052.21 169
13053.29 151
13054.37 178
13055.45 177
13056.53 159
13057.61 140
13058.69 149
13059.77 155
13060.85 172
13061.93 154
13063.01 167
13064.09 128
13065.17 165
13066.25 150
13067.33 166
13068.41 162
13069.49 163
13070.57 149
13071.65 142
13072.73 141
13073.81 133
13074.89 146
13075.97 123
13077.05 158
13078.13 160
13079.21 152
13080.29 159
13081.37 161
13082.45 130
13083.53 160
13084.61 161
13085.69 162
13086.77 176
13087.85 176
13088.94 178
13090.02 156
13091.10 153
13092.18 146
13093.26 166
13094.34 126
13095.42 163
13096.50 133
13097.58 148
13098.66 168
13099.75 150
13100.83 153
13101.91 122
13102.99 155
13104.07 166
13105.15 135
13106.23 157
13107.32 164
13108.40 123
13109.48 183
13110.56 159
13111.64 152
13112.72 157
13113.81 171
13114.89 167
13115.97 166
13117.05 114
13118.13 118
13119.22 142
13120.30 134
13121.38 146
13122.46 155
13123.55 141
13124.63 124
13125.71 136
13126.79 146
13127.88 150
13128.96 181
13130.04 146
13131.12 157
13132.21 151
13133.29 156
13134.37 154
13135.45 149
13136.54 149
13137.62 155
13138.70 157
13139.79 166
13140.87 164
13141.95 148
13143.03 143
13144.12 154
13145.20 163
13146.28 177
13147.37 147
13148.45 203
13149.53 149
13150.62 146
13151.70 136
13152.78 120
13153.87 146
13154.95 130
13156.03 142
13157.12 174
13158.20 161
13159.29 149
13160.37 180
13161.45 155
13162.54 160
13163.62 174
13164.71 177
13165.79 115
13166.87 163
13167.96 144
13169.04 171
13170.13 163
13171.21 158
13172.29 143
13173.38 156
13174.46 156
13175.55 151
13176.63 146
13177.72 144
13178.80 141
13179.89 141
13180.97 158
13182.06 150
13183.14 142
13184.22 149
13185.31 135
13186.39 137
13187.48 136
13188.56 153
13189.65 139
13190.73 180
13191.82 152
13192.90 170
13193.99 144
13195.07 129
13196.16 131
13197.25 138
13198.33 124
13199.42 162
13200.50 168
13201.59 138
13202.67 136
13203.76 151
13204.84 166
13205.93 152
13207.02 158
13208.10 175
13209.19 190
13210.27 178
13211.36 165
13212.44 161
13213.53 142
13214.62 163
13215.70 166
13216.79 189
13217.88 171
13218.96 150
13220.05 152
13221.13 144
13222.22 134
13223.31 130
13224.39 140
13225.48 157
13226.57 143
13227.65 177
13228.74 154
13229.83 123
13230.91 150
13232.00 157
13233.09 158
13234.17 165
13235.26 139
13236.35 220
13237.43 170
13238.52 134
13239.61 156
13240.70 153
13241.78 174
13242.87 164
13243.96 154
13245.04 183
13246.13 157
13247.22 176
13248.31 201
13249.39 183
13250.48 157
13251.57 172
13252.66 169
13253.74 173
13254.83 152
13255.92 154
13257.01 163
13258.10 166
13259.18 177
13260.27 189
13261.36 196
13262.45 180
13263.54 172
13264.62 186
13265.71 210
13266.80 219
13267.89 182
13268.98 220
13270.06 170
13271.15 160
13272.24 187
13273.33 162
13274.42 146
13275.51 181
13276.60 152
13277.68 180
13278.77 140
13279.86 155
13280.95 155
13282.04 147
13283.13 193
13284.22 161
13285.31 203
13286.39 176
13287.48 183
13288.57 205
13289.66 199
13290.75 211
13291.84 159
13292.93 167
13294.02 212
13295.11 181
13296.20 215
13297.29 221
13298.38 219
13299.47 243
13300.56 200
13301.65 221
13302.73 209
13303.82 207
13304.91 211
13306.00 204
13307.09 203
13308.18 215
13309.27 257
13310.36 260
13311.45 245
13312.54 241
13313.63 264
13314.72 213
13315.81 208
13316.90 230
13318.00 220
13319.09 261
13320.18 266
13321.27 222
13322.36 218
13323.45 230
13324.54 218
13325.63 213
13326.72 207
13327.81 199
13328.90 229
13329.99 207
13331.08 217
13332.17 225
13333.26 207
13334.35 217
13335.45 197
13336.54 244
13337.63 214
13338.72 234
13339.81 232
13340.90 218
13341.99 204
13343.08 217
13344.18 223
13345.27 247
13346.36 237
13347.45 230
13348.54 239
13349.63 244
13350.72 271
13351.82 256
13352.91 226
13354.00 189
13355.09 218
13356.18 233
13357.28 261
13358.37 240
13359.46 229
13360.55 299
13361.64 286
13362.74 275
13363.83 272
13364.92 269
13366.01 272
13367.10 338
13368.20 292
13369.29 300
13370.38 298
13371.47 291
13372.57 293
13373.66 285
13374.75 303
13375.84 273
13376.94 277
13378.03 240
13379.12 248
13380.22 218
13381.31 220
13382.40 241
13383.49 220
13384.59 255
13385.68 206
13386.77 230
13387.87 192
13388.96 237
13390.05 232
13391.15 217
13392.24 240
13393.33 238
13394.43 222
13395.52 223
13396.61 207
13397.71 215
13398.80 201
13399.90 214
13400.99 204
13402.08 214
13403.18 249
13404.27 241
13405.36 217
13406.46 234
13407.55 211
13408.65 284
13409.74 224
13410.83 255
13411.93 206
13413.02 240
13414.12 257
13415.21 215
13416.31 228
13417.40 212
13418.49 216
13419.59 204
13420.68 170
13421.78 189
13422.87 215
13423.97 242
13425.06 233
13426.16 228
13427.25 206
13428.35 201
13429.44 227
13430.54 222
13431.63 223
13432.73 232
13433.82 219
13434.92 188
13436.01 212
13437.11 230
13438.20 237
13439.30 247
13440.39 238
13441.49 217
13442.58 188
13443.68 209
13444.77 259
13445.87 238
13446.96 255
13448.06 210
13449.16 272
13450.25 215
13451.35 233
13452.44 218
13453.54 206
13454.64 261
13455.73 257
13456.83 228
13457.92 266
13459.02 250
13460.12 248
13461.21 271
13462.31 246
13463.40 244
13464.50 246
13465.60 254
13466.69 207
13467.79 224
13468.89 281
13469.98 279
13471.08 240
13472.18 250
13473.27 245
13474.37 253
13475.47 245
13476.56 251
13477.66 240
13478.76 247
13479.85 274
13480.95 292
13482.05 255
13483.14 236
13484.24 234
13485.34 293
13486.44 264
13487.53 254
13488.63 273
13489.73 267
13490.83 284
13491.92 267
13493.02 282
13494.12 281
13495.21 305
13496.31 287
13497.41 315
13498.51 311
13499.61 296
13500.70 275
13501.80 270
13502.90 309
13504.00 311
13505.10 323
13506.19 319
13507.29 366
13508.39 330
13509.49 343
13510.59 330
13511.68 272
13512.78 298
13513.88 273
13514.98 237
13516.08 256
13517.18 258
13518.27 251
13519.37 263
13520.47 289
13521.57 243
13522.67 233
13523.77 257
13524.87 232
13525.96 237
13527.06 232
13528.16 237
13529.26 224
13530.36 183
13531.46 216
13532.56 228
13533.66 197
13534.76 237
13535.86 251
13536.96 221
13538.05 237
13539.15 235
13540.25 231
13541.35 238
13542.45 238
13543.55 207
13544.65 213
13545.75 215
13546.85 236
13547.95 201
13549.05 214
13550.15 208
13551.25 223
13552.35 235
13553.45 241
13554.55 210
13555.65 201
13556.75 220
13557.85 201
13558.95 201
13560.05 195
13561.15 231
13562.25 214
13563.35 217
13564.45 207
13565.55 221
13566.65 208
13567.75 198
13568.85 190
13569.95 233
13571.05 200
13572.16 179
13573.26 203
13574.36 200
13575.46 228
13576.56 223
13577.66 177
13578.76 212
13579.86 199
13580.96 202
13582.06 204
13583.16 218
13584.27 198
13585.37 180
13586.47 215
13587.57 205
13588.67 197
13589.77 187
13590.87 206
13591.98 214
13593.08 208
13594.18 188
13595.28 192
13596.38 167
13597.48 201
13598.59 192
13599.69 211
13600.79 262
13601.89 218
13602.99 215
13604.10 220
13605.20 243
13606.30 261
13607.40 224
13608.50 227
13609.61 216
13610.71 170
13611.81 229
13612.91 196
13614.02 211
13615.12 215
13616.22 196
13617.32 203
13618.43 193
13619.53 208
13620.63 172
13621.73 155
13622.84 204
13623.94 226
13625.04 219
13626.14 203
13627.25 217
13628.35 221
13629.45 167
13630.56 185
13631.66 240
13632.76 221
13633.87 201
13634.97 202
13636.07 220
13637.18 213
13638.28 209
13639.38 196
13640.49 209
13641.59 201
13642.69 210
13643.80 243
13644.90 221
13646.00 182
13647.11 186
13648.21 197
13649.32 164
13650.42 190
13651.52 185
13652.63 180
13653.73 165
13654.84 187
13655.94 206
13657.04 250
13658.15 199
13659.25 199
13660.36 201
13661.46 223
13662.57 227
13663.67 213
13664.77 183
13665.88 187
13666.98 211
13668.09 174
13669.19 213
13670.30 199
13671.40 215
13672.51 215
13673.61 220
13674.72 182
13675.82 183
13676.93 184
13678.03 242
13679.14 207
13680.24 194
13681.35 208
13682.45 222
13683.56 242
13684.66 247
13685.77 188
13686.87 191
13687.98 195
13689.08 194
13690.19 191
13691.29 230
13692.40 192
13693.51 199
13694.61 232
13695.72 214
13696.82 221
13697.93 209
13699.03 200
13700.14 202
13701.25 180
13702.35 217
13703.46 217
13704.56 207
13705.67 211
13706.78 229
13707.88 226
13708.99 218
13710.10 190
13711.20 215
13712.31 221
13713.41 228
13714.52 194
13715.63 213
13716.73 215
13717.84 229
13718.95 270
13720.05 231
13721.16 260
13722.27 240
13723.37 231
13724.48 261
13725.59 283
13726.70 275
13727.80 286
13728.91 252
13730.02 263
13731.12 241
13732.23 214
13733.34 245
13734.45 271
13735.55 261
13736.66 277
13737.77 285
13738.87 236
13739.98 269
13741.09 290
13742.20 243
13743.31 239
13744.41 287
13745.52 242
13746.63 269
13747.74 284
13748.84 286
13749.95 306
13751.06 288
13752.17 275
13753.28 324
13754.38 303
13755.49 269
13756.60 277
13757.71 289
13758.82 312
13759.93 316
13761.03 263
13762.14 335
13763.25 316
13764.36 322
13765.47 350
13766.58 408
13767.68 417
13768.79 416
13769.90 393
13771.01 447
13772.12 489
13773.23 444
13774.34 477
13775.45 502
13776.56 518
13777.66 488
13778.77 534
13779.88 457
13780.99 379
13782.10 392
13783.21 339
13784.32 379
13785.43 340
13786.54 335
13787.65 290
13788.76 287
13789.87 267
13790.98 245
13792.09 256
13793.20 289
13794.31 315
13795.42 270
13796.52 247
13797.63 286
13798.74 273
13799.85 276
13800.96 289
13802.07 238
13803.18 269
13804.29 268
13805.40 271
13806.51 250
13807.63 245
13808.74 227
13809.85 253
13810.96 283
13812.07 257
13813.18 254
13814.29 259
13815.40 244
13816.51 253
13817.62 280
13818.73 263
13819.84 221
13820.95 230
13822.06 223
13823.17 240
13824.28 237
13825.40 224
13826.51 223
13827.62 238
13828.73 259
13829.84 268
13830.95 227
13832.06 223
13833.17 199
13834.28 219
13835.40 226
13836.51 234
13837.62 223
13838.73 202
13839.84 242
13840.95 260
13842.06 259
13843.18 262
13844.29 230
13845.40 249
13846.51 263
13847.62 259
13848.74 231
13849.85 253
13850.96 224
13852.07 246
13853.18 229
13854.30 254
13855.41 278
13856.52 265
13857.63 250
13858.74 253
13859.86 244
13860.97 239
13862.08 240
13863.19 230
13864.31 257
13865.42 301
13866.53 294
13867.64 305
13868.76 271
13869.87 277
13870.98 261
13872.10 260
13873.21 229
13874.32 213
13875.43 247
13876.55 228
13877.66 298
13878.77 261
13879.89 222
13881.00 227
13882.11 248
13883.23 252
13884.34 256
13885.45 242
13886.57 222
13887.68 266
13888.79 235
13889.91 263
13891.02 230
13892.13 237
13893.25 240
13894.36 236
13895.48 219
13896.59 239
13897.70 253
13898.82 235
13899.93 215
13901.05 252
13902.16 287
13903.27 222
13904.39 218
13905.50 204
13906.62 207
13907.73 220
13908.85 232
13909.96 210
13911.07 216
13912.19 247
13913.30 244
13914.42 263
13915.53 228
13916.65 212
13917.76 230
13918.88 236
13919.99 222
13921.11 241
13922.22 213
13923.34 237
13924.45 195
13925.57 206
13926.68 214
13927.80 195
13928.91 191
13930.03 204
13931.14 189
13932.26 230
13933.37 214
13934.49 208
13935.60 196
13936.72 182
13937.83 195
13938.95 214
13940.06 203
13941.18 222
13942.30 233
13943.41 231
13944.53 209
13945.64 212
13946.76 207
13947.87 217
13948.99 229
13950.11 214
13951.22 213
13952.34 226
13953.45 215
13954.57 212
13955.69 189
13956.80 196
13957.92 194
13959.04 214
13960.15 195
13961.27 200
13962.39 204
13963.50 182
13964.62 177
13965.73 199
13966.85 215
13967.97 205
13969.08 186
13970.20 207
13971.32 209
13972.44 198
13973.55 187
13974.67 197
13975.79 203
13976.90 221
13978.02 224
13979.14 194
13980.25 200
13981.37 199
13982.49 198
13983.61 181
13984.72 230
13985.84 190
13986.96 204
13988.08 216
13989.19 216
13990.31 235
13991.43 250
13992.55 244
13993.66 192
13994.78 200
13995.90 203
13997.02 213
13998.14 179
13999.25 203
14000.37 195
14001.49 219
14002.61 199
14003.73 216
14004.84 187
14005.96 194
14007.08 238
14008.20 220
14009.32 201
14010.44 195
14011.55 212
14012.67 247
14013.79 215
14014.91 216
14016.03 234
14017.15 244
14018.27 243
14019.38 214
14020.50 198
14021.62 209
14022.74 236
14023.86 243
14024.98 241
14026.10 243
14027.22 252
14028.34 239
14029.46 272
14030.57 241
14031.69 205
14032.81 219
14033.93 226
14035.05 215
14036.17 202
14037.29 215
14038.41 194
14039.53 206
14040.65 204
14041.77 178
14042.89 188
14044.01 201
14045.13 265
14046.25 221
14047.37 213
14048.49 203
14049.61 208
14050.73 199
14051.85 197
14052.97 208
14054.09 208
14055.21 193
14056.33 175
14057.45 189
14058.57 183
14059.69 222
14060.81 208
14061.93 213
14063.05 214
14064.17 182
14065.29 183
14066.41 227
14067.53 219
14068.65 230
14069.78 273
14070.90 241
14072.02 200
14073.14 235
14074.26 241
14075.38 206
14076.50 218
14077.62 242
14078.74 243
14079.86 218
14080.99 217
14082.11 216
14083.23 243
14084.35 214
14085.47 213
14086.59 247
14087.71 258
14088.84 262
14089.96 235
14091.08 275
14092.20 279
14093.32 254
14094.44 241
14095.57 267
14096.69 240
14097.81 285
14098.93 272
14100.05 274
14101.18 303
14102.30 320
14103.42 280
14104.54 304
14105.66 325
14106.79 279
14107.91 244
14109.03 281
14110.15 289
14111.28 286
14112.40 274
14113.52 243
14114.64 223
14115.77 229
14116.89 240
14118.01 207
14119.13 229
14120.26 250
14121.38 191
14122.50 220
14123.63 196
14124.75 207
14125.87 253
14126.99 220
14128.12 222
14129.24 187
14130.36 212
14131.49 224
14132.61 216
14133.73 244
14134.86 230
14135.98 231
14137.10 211
14138.23 223
14139.35 204
14140.47 217
14141.60 207
14142.72 206
14143.85 207
14144.97 225
14146.09 187
14147.22 213
14148.34 194
14149.47 212
14150.59 220
14151.71 185
14152.84 203
14153.96 181
14155.09 199
14156.21 205
14157.33 224
14158.46 187
14159.58 179
14160.71 194
14161.83 174
14162.96 187
14164.08 178
14165.21 214
14166.33 182
14167.45 177
14168.58 184
14169.70 153
14170.83 176
14171.95 174
14173.08 163
14174.20 183
14175.33 183
14176.45 211
14177.58 189
14178.70 207
14179.83 149
14180.95 190
14182.08 169
14183.20 162
14184.33 155
14185.46 170
14186.58 198
14187.71 178
14188.83 192
14189.96 181
14191.08 207
14192.21 196
14193.33 192
14194.46 150
14195.59 166
14196.71 180
14197.84 171
14198.96 189
14200.09 185
14201.22 167
14202.34 162
14203.47 184
14204.59 145
14205.72 149
14206.85 146
14207.97 164
14209.10 165
14210.23 197
14211.35 163
14212.48 135
14213.61 148
14214.73 163
14215.86 173
14216.99 139
14218.11 141
14219.24 166
14220.37 170
14221.49 170
14222.62 171
14223.75 181
14224.87 168
14226.00 154
14227.13 139
14228.25 130
14229.38 147
14230.51 155
14231.64 208
14232.76 176
14233.89 180
14235.02 179
14236.14 159
14237.27 147
14238.40 134
14239.53 187
14240.66 158
14241.78 169
14242.91 178
14244.04 175
14245.17 159
14246.29 137
14247.42 136
14248.55 156
14249.68 170
14250.81 153
14251.93 133
14253.06 149
14254.19 140
14255.32 155
14256.45 145
14257.57 154
14258.70 171
14259.83 156
14260.96 144
14262.09 142
14263.22 172
14264.34 164
14265.47 143
14266.60 156
14267.73 155
14268.86 149
14269.99 125
14271.12 116
14272.25 129
14273.37 129
14274.50 157
14275.63 183
14276.76 159
14277.89 143
14279.02 159
14280.15 127
14281.28 119
14282.41 128
14283.54 138
14284.67 166
14285.80 150
14286.92 146
14288.05 152
14289.18 140
14290.31 151
14291.44 132
14292.57 155
14293.70 147
14294.83 154
14295.96 142
14297.09 153
14298.22 150
14299.35 162
14300.48 175
14301.61 136
14302.74 143
14303.87 133
14305.00 163
14306.13 147
14307.26 120
14308.39 130
14309.52 129
14310.65 120
14311.78 116
14312.91 127
14314.04 137
14315.18 122
14316.31 123
14317.44 145
14318.57 170
14319.70 176
14320.83 162
14321.96 138
14323.09 139
14324.22 147
14325.35 136
14326.48 114
14327.61 140
14328.75 139
14329.88 176
14331.01 177
14332.14 146
14333.27 132
14334.40 136
14335.53 136
14336.66 136
14337.80 101
14338.93 129
14340.06 143
14341.19 139
14342.32 126
14343.45 124
14344.59 129
14345.72 144
14346.85 140
14347.98 111
14349.11 118
14350.24 154
14351.38 122
14352.51 118
14353.64 114
14354.77 109
14355.91 119
14357.04 134
14358.17 140
14359.30 121
14360.43 126
14361.57 106
14362.70 113
14363.83 139
14364.96 120
14366.10 102
14367.23 120
14368.36 136
14369.49 124
14370.63 127
14371.76 126
14372.89 139
14374.03 136
14375.16 103
14376.29 126
14377.42 131
14378.56 128
14379.69 133
14380.82 129
14381.96 123
14383.09 133
14384.22 150
14385.36 133
14386.49 139
14387.62 149
14388.76 132
14389.89 138
14391.02 161
14392.16 142
14393.29 127
14394.43 121
14395.56 135
14396.69 135
14397.83 119
14398.96 127
14400.09 120
14401.23 122
14402.36 129
14403.50 144
14404.63 109
14405.76 111
14406.90 133
14408.03 132
14409.17 128
14410.30 146
14411.44 146
14412.57 125
14413.70 120
14414.84 107
14415.97 149
14417.11 171
14418.24 142
14419.38 159
14420.51 145
14421.65 130
14422.78 124
14423.92 113
14425.05 116
14426.19 122
14427.32 134
14428.46 145
14429.59 147
14430.73 129
14431.86 128
14433.00 136
14434.13 135
14435.27 119
14436.40 125
14437.54 147
14438.67 142
14439.81 121
14440.95 109
14442.08 141
14443.22 150
14444.35 154
14445.49 150
14446.62 144
14447.76 138
14448.90 146
14450.03 135
14451.17 133
14452.30 128
14453.44 129
14454.58 143
14455.71 174
14456.85 145
14457.98 126
14459.12 155
14460.26 163
14461.39 154
14462.53 182
14463.67 157
14464.80 142
14465.94 171
14467.07 168
14468.21 154
14469.35 131
14470.48 128
14471.62 160
14472.76 167
14473.90 160
14475.03 155
14476.17 173
14477.31 141
14478.44 168
14479.58 197
14480.72 153
14481.85 186
14482.99 150
14484.13 172
14485.27 174
14486.40 148
14487.54 158
14488.68 143
14489.82 156
14490.95 146
14492.09 142
14493.23 132
14494.37 120
14495.50 129
14496.64 149
14497.78 129
14498.92 127
14500.05 146
14501.19 124
14502.33 126
14503.47 112
14504.61 136
14505.74 103
14506.88 103
14508.02 121
14509.16 137
14510.30 141
14511.44 135
14512.57 162
14513.71 149
14514.85 125
14515.99 137
14517.13 128
14518.27 113
14519.41 139
14520.54 96
14521.68 104
14522.82 132
14523.96 119
14525.10 144
14526.24 139
14527.38 134
14528.52 115
14529.65 91
14530.79 105
14531.93 107
14533.07 106
14534.21 136
14535.35 138
14536.49 151
14537.63 113
14538.77 109
14539.91 129
14541.05 138
14542.19 112
14543.33 121
14544.47 153
14545.61 130
14546.75 128
14547.89 149
14549.02 138
14550.16 133
14551.30 116
14552.44 144
14553.58 124
14554.72 122
14555.86 113
14557.00 138
14558.14 137
14559.29 134
14560.43 117
14561.57 137
14562.71 147
14563.85 132
14564.99 153
14566.13 135
14567.27 135
14568.41 149
14569.55 116
14570.69 134
14571.83 141
14572.97 117
14574.11 139
14575.25 148
14576.39 121
14577.53 160
14578.68 146
14579.82 120
14580.96 131
14582.10 147
14583.24 125
14584.38 123
14585.52 141
14586.66 141
14587.80 152
14588.95 142
14590.09 156
14591.23 146
14592.37 155
14593.51 132
14594.65 172
14595.79 147
14596.94 145
14598.08 152
14599.22 158
14600.36 141
14601.50 157
14602.65 145
14603.79 128
14604.93 120
14606.07 114
14607.21 118
14608.36 140
14609.50 142
14610.64 149
14611.78 149
14612.92 157
14614.07 170
14615.21 175
14616.35 162
14617.49 131
14618.64 127
14619.78 146
14620.92 131
14622.06 138
14623.21 172
14624.35 148
14625.49 167
14626.64 172
14627.78 180
14628.92 139
14630.06 135
14631.21 168
14632.35 191
14633.49 160
14634.64 132
14635.78 198
14636.92 175
14638.07 203
14639.21 198
14640.35 201
14641.50 193
14642.64 194
14643.78 146
14644.93 145
14646.07 177
14647.21 143
14648.36 167
14649.50 159
14650.65 134
14651.79 185
14652.93 149
14654.08 142
14655.22 125
14656.37 133
14657.51 172
14658.65 174
14659.80 142
14660.94 144
14662.09 149
14663.23 138
14664.37 141
14665.52 150
14666.66 183
14667.81 159
14668.95 166
14670.10 140
14671.24 147
14672.39 144
14673.53 143
14674.68 131
14675.82 129
14676.97 150
14678.11 141
14679.25 123
14680.40 132
14681.54 155
14682.69 134
14683.83 126
14684.98 119
14686.13 116
14687.27 127
14688.42 174
14689.56 127
14690.71 118
14691.85 124
14693.00 135
14694.14 131
14695.29 115
14696.43 113
14697.58 146
14698.72 131
14699.87 130
14701.02 117
14702.16 146
14703.31 126
14704.45 129
14705.60 164
14706.75 132
14707.89 84
14709.04 103
14710.18 113
14711.33 145
14712.48 155
14713.62 146
14714.77 123
14715.92 122
14717.06 130
14718.21 124
14719.35 124
14720.50 127
14721.65 117
14722.79 105
14723.94 140
14725.09 120
14726.23 134
14727.38 112
14728.53 119
14729.67 157
14730.82 123
14731.97 136
14733.12 107
14734.26 126
14735.41 121
14736.56 150
14737.70 151
14738.85 115
14740.00 119
14741.15 104
14742.29 128
14743.44 103
14744.59 133
14745.74 125
14746.88 129
14748.03 146
14749.18 135
14750.33 122
14751.47 128
14752.62 135
14753.77 140
14754.92 116
14756.07 110
14757.21 128
14758.36 108
14759.51 98
14760.66 114
14761.81 111
14762.95 105
14764.10 130
14765.25 107
14766.40 146
14767.55 121
14768.70 130
14769.84 142
14770.99 114
14772.14 140
14773.29 141
14774.44 131
14775.59 117
14776.74 117
14777.88 131
14779.03 140
14780.18 117
14781.33 129
14782.48 127
14783.63 120
14784.78 153
14785.93 149
14787.08 138
14788.22 154
14789.37 119
14790.52 141
14791.67 127
14792.82 130
14793.97 128
14795.12 137
14796.27 140
14797.42 107
14798.57 135
14799.72 139
14800.87 123
14802.02 116
14803.17 120
14804.32 134
14805.47 155
14806.62 128
14807.77 127
14808.92 124
14810.07 117
14811.22 116
14812.37 129
14813.52 134
14814.67 123
14815.82 120
14816.97 143
14818.12 146
14819.27 98
14820.42 107
14821.57 126
14822.72 95
14823.87 123
14825.02 121
14826.17 122
14827.32 107
14828.47 109
14829.62 126
14830.78 125
14831.93 136
14833.08 118
14834.23 80
14835.38 111
14836.53 93
14837.68 103
14838.83 131
14839.98 97
14841.13 115
14842.29 126
14843.44 106
14844.59 100
14845.74 81
14846.89 106
14848.04 110
14849.19 116
14850.35 120
14851.50 155
14852.65 112
14853.80 120
14854.95 110
14856.10 118
14857.26 120
14858.41 125
14859.56 121
14860.71 100
14861.86 112
14863.02 116
14864.17 118
14865.32 116
14866.47 113
14867.63 122
14868.78 97
14869.93 98
14871.08 123
14872.23 115
14873.39 124
14874.54 117
14875.69 102
14876.84 104
14878.00 89
14879.15 85
14880.30 89
14881.46 118
14882.61 114
14883.76 130
14884.91 101
14886.07 91
14887.22 94
14888.37 114
14889.53 96
14890.68 96
14891.83 119
14892.99 116
14894.14 108
14895.29 108
14896.45 107
14897.60 96
14898.75 125
14899.91 94
14901.06 79
14902.21 113
14903.37 93
14904.52 130
14905.67 121
14906.83 100
14907.98 96
14909.14 100
14910.29 105
14911.44 84
14912.60 86
14913.75 103
14914.91 110
14916.06 108
14917.21 92
14918.37 100
14919.52 120
14920.68 126
14921.83 106
14922.99 97
14924.14 110
14925.30 92
14926.45 104
14927.60 102
14928.76 100
14929.91 87
14931.07 95
14932.22 92
14933.38 111
14934.53 105
14935.69 88
14936.84 95
14938.00 79
14939.15 111
14940.31 110
14941.46 102
14942.62 114
14943.77 107
14944.93 91
14946.08 87
14947.24 82
14948.39 116
14949.55 104
14950.71 93
14951.86 88
14953.02 80
14954.17 102
14955.33 120
14956.48 98
14957.64 105
14958.80 109
14959.95 96
14961.11 106
14962.26 107
14963.42 105
14964.57 114
14965.73 112
14966.89 124
14968.04 97
14969.20 92
14970.36 89
14971.51 110
14972.67 145
14973.82 96
14974.98 100
14976.14 111
14977.29 114
14978.45 107
14979.61 82
14980.76 122
14981.92 115
14983.08 120
14984.23 87
14985.39 85
14986.55 135
14987.70 114
14988.86 97
14990.02 90
14991.18 123
14992.33 98
14993.49 129
14994.65 132
14995.80 84
14996.96 73
14998.12 80
14999.28 123
15000.43 93
15001.59 101
15002.75 104
15003.91 124
15005.06 119
15006.22 126
15007.38 90
15008.54 104
15009.69 80
15010.85 68
15012.01 100
15013.17 77
15014.33 101
15015.48 116
15016.64 102
15017.80 111
15018.96 74
15020.12 93
15021.27 109
15022.43 108
15023.59 77
15024.75 86
15025.91 89
15027.07 101
15028.23 78
15029.38 82
15030.54 84
15031.70 88
15032.86 95
15034.02 98
15035.18 100
15036.34 94
15037.49 95
15038.65 108
15039.81 100
15040.97 80
15042.13 93
15043.29 99
15044.45 96
15045.61 75
15046.77 94
15047.93 101
15049.09 67
15050.24 81
15051.40 63
15052.56 73
15053.72 79
15054.88 103
15056.04 95
15057.20 96
15058.36 113
15059.52 117
15060.68 97
15061.84 83
15063.00 73
15064.16 86
15065.32 105
15066.48 110
15067.64 87
15068.80 57
15069.96 80
15071.12 83
15072.28 68
15073.44 75
15074.60 78
15075.76 76
15076.92 89
15078.08 72
15079.24 93
15080.40 79
15081.56 81
15082.72 85
15083.89 75
15085.05 105
15086.21 93
15087.37 106
15088.53 70
15089.69 56
15090.85 81
15092.01 94
15093.17 74
15094.33 72
15095.49 83
15096.66 79
15097.82 89
15098.98 86
15100.14 80
15101.30 72
15102.46 82
15103.62 88
15104.78 90
15105.95 92
15107.11 87
15108.27 84
15109.43 75
15110.59 87
15111.75 82
15112.92 92
15114.08 81
15115.24 77
15116.40 64
15117.56 94
15118.73 96
15119.89 82
15121.05 94
15122.21 78
15123.37 96
15124.54 99
15125.70 84
15126.86 109
15128.02 98
15129.19 100
15130.35 89
15131.51 101
15132.67 79
15133.84 90
15135.00 104
15136.16 77
15137.32 79
15138.49 78
15139.65 86
15140.81 90
15141.97 84
15143.14 81
15144.30 73
15145.46 72
15146.63 93
15147.79 116
15148.95 97
15150.12 105
15151.28 83
15152.44 89
15153.61 99
15154.77 98
15155.93 90
15157.10 72
15158.26 83
15159.42 58
15160.59 94
15161.75 96
15162.91 126
15164.08 79
15165.24 70
15166.41 90
15167.57 76
15168.73 100
15169.90 85
15171.06 87
15172.23 109
15173.39 100
15174.55 107
15175.72 95
15176.88 101
15178.05 101
15179.21 76
15180.38 118
15181.54 77
15182.70 89
15183.87 94
15185.03 90
15186.20 67
15187.36 82
15188.53 92
15189.69 101
15190.86 102
15192.02 86
15193.19 100
15194.35 82
15195.52 115
15196.68 103
15197.85 84
15199.01 74
15200.18 96
15201.34 81
15202.51 109
15203.67 132
15204.84 103
15206.00 136
15207.17 96
15208.33 87
15209.50 77
15210.66 92
15211.83 96
15213.00 96
15214.16 103
15215.33 93
15216.49 98
15217.66 95
15218.82 95
15219.99 79
15221.16 117
15222.32 115
15223.49 85
15224.65 111
15225.82 94
15226.99 105
15228.15 119
15229.32 96
15230.49 86
15231.65 107
15232.82 122
15233.98 112
15235.15 71
15236.32 104
15237.48 90
15238.65 104
15239.82 108
15240.98 131
15242.15 112
15243.32 119
15244.48 108
15245.65 117
15246.82 126
15247.98 101
15249.15 103
15250.32 104
15251.49 80
15252.65 92
15253.82 105
15254.99 95
15256.16 101
15257.32 83
15258.49 95
15259.66 84
15260.82 87
15261.99 112
15263.16 109
15264.33 112
15265.49 104
15266.66 93
15267.83 99
15269.00 93
15270.17 90
15271.33 98
15272.50 81
15273.67 95
15274.84 91
15276.01 97
15277.17 69
15278.34 81
15279.51 82
15280.68 79
15281.85 110
15283.01 137
15284.18 108
15285.35 100
15286.52 116
15287.69 96
15288.86 103
15290.03 99
15291.19 122
15292.36 101
15293.53 72
15294.70 103
15295.87 105
15297.04 100
15298.21 106
15299.38 114
15300.54 87
15301.71 101
15302.88 105
15304.05 108
15305.22 105
15306.39 90
15307.56 77
15308.73 82
15309.90 92
15311.07 105
15312.24 121
15313.41 80
15314.58 95
15315.75 88
15316.92 98
15318.09 87
15319.25 90
15320.42 89
15321.59 100
15322.76 110
15323.93 72
15325.10 91
15326.27 103
15327.44 72
15328.61 81
15329.78 69
15330.95 109
15332.12 119
15333.29 67
15334.46 87
15335.64 81
15336.81 93
15337.98 99
15339.15 90
15340.32 84
15341.49 76
15342.66 86
15343.83 81
15345.00 81
15346.17 106
15347.34 74
15348.51 100
15349.68 79
15350.85 95
15352.02 92
15353.20 101
15354.37 96
15355.54 99
15356.71 90
15357.88 101
15359.05 83
15360.22 97
15361.39 91
15362.57 85
15363.74 106
15364.91 95
15366.08 106
15367.25 104
15368.42 90
15369.59 103
15370.77 129
15371.94 100
15373.11 71
15374.28 92
15375.45 86
15376.63 95
15377.80 100
15378.97 84
15380.14 65
15381.31 101
15382.49 87
15383.66 92
15384.83 85
15386.00 109
15387.17 104
15388.35 90
15389.52 98
15390.69 100
15391.86 95
15393.04 84
15394.21 76
15395.38 86
15396.55 80
15397.73 76
15398.90 96
15400.07 64
15401.25 85
15402.42 98
15403.59 77
15404.76 62
15405.94 80
15407.11 74
15408.28 84
15409.46 98
15410.63 84
15411.80 87
15412.98 85
15414.15 85
15415.32 99
15416.50 83
15417.67 84
15418.84 98
15420.02 89
15421.19 83
15422.36 90
15423.54 83
15424.71 62
15425.89 78
15427.06 80
15428.23 95
15429.41 89
15430.58 92
15431.76 75
15432.93 101
15434.10 92
15435.28 91
15436.45 95
15437.63 79
15438.80 58
15439.97 91
15441.15 90
15442.32 86
15443.50 82
15444.67 91
15445.85 92
15447.02 101
15448.20 73
15449.37 85
15450.55 77
15451.72 87
15452.89 84
15454.07 99
15455.24 76
15456.42 76
15457.59 91
15458.77 81
15459.94 81
15461.12 78
15462.30 115
15463.47 91
15464.65 103
15465.82 81
15467.00 88
15468.17 103
15469.35 95
15470.52 98
15471.70 81
15472.87 85
15474.05 94
15475.22 78
15476.40 107
15477.58 123
15478.75 70
15479.93 79
15481.10 85
15482.28 91
15483.46 103
15484.63 89
15485.81 68
15486.98 84
15488.16 90
15489.34 92
15490.51 96
15491.69 95
15492.87 93
15494.04 93
15495.22 79
15496.39 82
15497.57 103
15498.75 78
15499.92 109
15501.10 107
15502.28 79
15503.45 77
15504.63 122
15505.81 92
15506.98 102
15508.16 81
15509.34 82
15510.52 87
15511.69 105
15512.87 89
15514.05 94
15515.22 98
15516.40 104
15517.58 101
15518.76 76
15519.93 102
15521.11 85
15522.29 101
15523.47 105
15524.64 68
15525.82 64
15527.00 83
15528.18 76
15529.35 91
15530.53 87
15531.71 88
15532.89 86
15534.07 74
15535.24 68
15536.42 95
15537.60 95
15538.78 94
15539.96 96
15541.13 107
15542.31 91
15543.49 108
15544.67 90
15545.85 91
15547.03 89
15548.20 103
15549.38 68
15550.56 72
15551.74 86
15552.92 98
15554.10 89
15555.28 87
15556.45 116
15557.63 95
15558.81 128
15559.99 102
15561.17 114
15562.35 79
15563.53 117
15564.71 118
15565.89 102
15567.07 93
15568.24 86
15569.42 79
15570.60 71
15571.78 95
15572.96 111
15574.14 107
15575.32 110
15576.50 113
15577.68 96
15578.86 105
15580.04 89
15581.22 91
15582.40 106
15583.58 83
15584.76 78
15585.94 91
15587.12 97
15588.30 96
15589.48 82
15590.66 83
15591.84 91
15593.02 102
15594.20 71
15595.38 91
15596.56 81
15597.74 84
15598.92 94
15600.10 91
15601.28 84
15602.46 135
15603.64 107
15604.82 110
15606.00 106
15607.18 116
15608.36 127
15609.55 119
15610.73 112
15611.91 105
15613.09 133
15614.27 92
15615.45 96
15616.63 115
15617.81 125
15618.99 109
15620.17 92
15621.36 100
15622.54 117
15623.72 119
15624.90 113
15626.08 115
15627.26 108
15628.44 101
15629.63 127
15630.81 142
15631.99 84
15633.17 96
15634.35 99
15635.53 128
15636.72 111
15637.90 129
15639.08 132
15640.26 117
15641.44 120
15642.63 109
15643.81 144
15644.99 102
15646.17 120
15647.35 170
15648.54 126
15649.72 115
15650.90 127
15652.08 144
15653.27 131
15654.45 113
15655.63 102
15656.81 137
15658.00 120
15659.18 108
15660.36 109
15661.54 97
15662.73 116
15663.91 124
15665.09 139
15666.28 110
15667.46 98
15668.64 128
15669.82 141
15671.01 116
15672.19 126
15673.37 138
15674.56 123
15675.74 120
15676.92 125
15678.11 113
15679.29 128
15680.47 137
15681.66 128
15682.84 127
15684.03 104
15685.21 99
15686.39 126
15687.58 123
15688.76 99
15689.94 107
15691.13 110
15692.31 98
15693.50 122
15694.68 125
15695.86 129
15697.05 112
15698.23 101
15699.42 115
15700.60 151
15701.78 120
15702.97 87
15704.15 124
15705.34 158
15706.52 138
15707.71 133
15708.89 134
15710.08 112
15711.26 115
15712.45 112
15713.63 129
15714.81 121
15716.00 122
15717.18 109
15718.37 116
15719.55 141
15720.74 129
15721.92 155
15723.11 120
15724.29 116
15725.48 97
15726.66 134
15727.85 129
15729.04 131
15730.22 138
15731.41 140
15732.59 135
15733.78 126
15734.96 109
15736.15 101
15737.33 124
15738.52 123
15739.71 136
15740.89 136
15742.08 140
15743.26 120
15744.45 115
15745.63 120
15746.82 147
15748.01 123
15749.19 128
15750.38 123
15751.56 124
15752.75 128
15753.94 124
15755.12 135
15756.31 127
15757.50 119
15758.68 125
15759.87 112
15761.06 125
15762.24 119
15763.43 125
15764.62 130
15765.80 141
15766.99 139
15768.18 101
15769.36 133
15770.55 120
15771.74 125
15772.92 102
15774.11 135
15775.30 124
15776.48 140
15777.67 141
15778.86 122
15780.05 137
15781.23 130
15782.42 118
15783.61 107
15784.80 117
15785.98 102
15787.17 124
15788.36 118
15789.55 112
15790.73 101
15791.92 117
15793.11 101
15794.30 85
15795.48 101
15796.67 115
15797.86 106
15799.05 125
15800.24 134
15801.42 111
15802.61 118
15803.80 85
15804.99 122
15806.18 101
15807.37 85
15808.55 94
15809.74 98
15810.93 107
15812.12 93
15813.31 97
15814.50 116
15815.68 115
15816.87 105
15818.06 96
15819.25 91
15820.44 104
15821.63 119
15822.82 130
15824.01 119
15825.19 91
15826.38 75
15827.57 85
15828.76 102
15829.95 105
15831.14 103
15832.33 94
15833.52 92
15834.71 102
15835.90 97
15837.09 108
15838.28 82
15839.47 78
15840.66 119
15841.84 92
15843.03 103
15844.22 90
15845.41 94
15846.60 90
15847.79 87
15848.98 104
15850.17 105
15851.36 111
15852.55 88
15853.74 64
15854.93 73
15856.12 97
15857.31 103
15858.50 89
15859.69 90
15860.88 112
15862.07 79
15863.26 110
15864.46 111
15865.65 68
15866.84 79
15868.03 96
15869.22 98
15870.41 87
15871.60 84
15872.79 93
15873.98 95
15875.17 95
15876.36 118
15877.55 93
15878.74 93
15879.94 95
15881.13 107
15882.32 124
15883.51 91
15884.70 87
15885.89 85
15887.08 87
15888.27 108
15889.46 118
15890.66 113
15891.85 114
15893.04 87
15894.23 106
15895.42 124
15896.61 113
15897.81 87
15899.00 109
15900.19 94
15901.38 123
15902.57 136
15903.76 118
15904.96 119
15906.15 113
15907.34 117
15908.53 87
15909.72 105
15910.92 91
15912.11 98
15913.30 125
15914.49 111
15915.69 102
15916.88 118
15918.07 124
15919.26 95
15920.46 94
15921.65 116
15922.84 101
15924.03 125
15925.23 107
15926.42 96
15927.61 123
15928.81 109
15930.00 103
15931.19 122
15932.38 110
15933.58 104
15934.77 112
15935.96 122
15937.16 97
15938.35 128
15939.54 127
15940.74 111
15941.93 115
15943.12 119
15944.32 135
15945.51 92
15946.70 115
15947.90 84
15949.09 95
15950.28 133
15951.48 109
15952.67 114
15953.87 119
15955.06 111
15956.25 93
15957.45 83
15958.64 87
15959.84 105
15961.03 109
15962.22 82
15963.42 98
15964.61 108
15965.81 101
15967.00 63
15968.19 86
15969.39 96
15970.58 110
15971.78 107
15972.97 108
15974.17 123
15975.36 75
15976.56 79
15977.75 91
15978.95 82
15980.14 108
15981.34 85
15982.53 107
15983.72 76
15984.92 91
15986.11 75
15987.31 81
15988.50 93
15989.70 95
15990.90 95
15992.09 90
15993.29 96
15994.48 89
15995.68 95
15996.87 108
15998.07 98
15999.26 84
16000.46 83
16001.65 83
16002.85 79
16004.05 97
16005.24 95
16006.44 88
16007.63 66
16008.83 66
16010.02 101
16011.22 89
16012.42 80
16013.61 84
16014.81 70
16016.00 87
16017.20 99
16018.40 77
16019.59 85
16020.79 106
16021.99 83
16023.18 64
16024.38 93
16025.58 80
16026.77 69
16027.97 86
16029.16 101
16030.36 79
16031.56 99
16032.76 85
16033.95 73
16035.15 81
16036.35 83
16037.54 79
16038.74 98
16039.94 98
16041.13 92
16042.33 70
16043.53 73
16044.73 98
16045.92 124
16047.12 92
16048.32 88
16049.51 69
16050.71 98
16051.91 91
16053.11 84
16054.30 81
16055.50 84
16056.70 74
16057.90 76
16059.10 69
16060.29 88
16061.49 69
16062.69 99
16063.89 87
16065.08 63
16066.28 69
16067.48 73
16068.68 94
16069.88 91
16071.07 102
16072.27 48
16073.47 75
16074.67 84
16075.87 62
16077.07 91
16078.26 91
16079.46 103
16080.66 112
16081.86 122
16083.06 78
16084.26 101
16085.46 104
16086.66 109
16087.85 102
16089.05 100
16090.25 89
16091.45 79
16092.65 78
16093.85 96
16095.05 87
16096.25 88
16097.45 46
16098.65 85
16099.84 89
16101.04 95
16102.24 87
16103.44 57
16104.64 76
16105.84 74
16107.04 85
16108.24 83
16109.44 75
16110.64 58
16111.84 58
16113.04 77
16114.24 87
16115.44 87
16116.64 74
16117.84 82
16119.04 91
16120.24 65
16121.44 67
16122.64 66
16123.84 86
16125.04 88
16126.24 50
16127.44 88
16128.64 67
16129.84 85
16131.04 71
16132.24 82
16133.44 65
16134.64 60
16135.84 80
16137.04 98
16138.25 74
16139.45 66
16140.65 86
16141.85 96
16143.05 72
16144.25 77
16145.45 90
16146.65 78
16147.85 88
16149.05 86
16150.25 84
16151.46 79
16152.66 80
16153.86 90
16155.06 59
16156.26 66
16157.46 60
16158.66 93
16159.87 82
16161.07 87
16162.27 68
16163.47 79
16164.67 59
16165.87 80
16167.08 61
16168.28 76
16169.48 67
16170.68 52
16171.88 69
16173.09 94
16174.29 83
16175.49 82
16176.69 95
16177.89 73
16179.10 59
16180.30 71
16181.50 85
16182.70 84
16183.91 91
16185.11 78
16186.31 63
16187.51 78
16188.72 97
16189.92 86
16191.12 81
16192.32 78
16193.53 64
16194.73 71
16195.93 71
16197.13 59
16198.34 56
16199.54 78
16200.74 77
16201.95 74
16203.15 77
16204.35 79
16205.56 113
16206.76 98
16207.96 84
16209.17 74
16210.37 100
16211.57 63
16212.78 83
16213.98 94
16215.18 101
16216.39 87
16217.59 87
16218.79 91
16220.00 80
16221.20 81
16222.41 64
16223.61 97
16224.81 58
16226.02 66
16227.22 73
16228.43 93
16229.63 76
16230.83 74
16232.04 98
16233.24 89
16234.45 81
16235.65 97
16236.86 79
16238.06 77
16239.26 59
16240.47 81
16241.67 70
16242.88 83
16244.08 79
16245.29 60
16246.49 56
16247.70 69
16248.90 81
16250.11 82
16251.31 91
16252.52 76
16253.72 71
16254.93 90
16256.13 81
16257.34 82
16258.54 95
16259.75 86
16260.95 89
16262.16 80
16263.36 82
16264.57 75
16265.77 87
16266.98 62
16268.19 60
16269.39 113
16270.60 94
16271.80 65
16273.01 71
16274.21 79
16275.42 70
16276.63 70
16277.83 106
16279.04 90
16280.24 73
16281.45 93
16282.66 75
16283.86 111
16285.07 94
16286.27 79
16287.48 74
16288.69 102
16289.89 95
16291.10 109
16292.31 78
16293.51 84
16294.72 98
16295.93 99
16297.13 89
16298.34 80
16299.55 98
16300.75 89
16301.96 99
16303.17 95
16304.37 98
16305.58 97
16306.79 112
16307.99 96
16309.20 84
16310.41 77
16311.62 94
16312.82 91
16314.03 109
16315.24 91
16316.44 103
16317.65 108
16318.86 107
16320.07 105
16321.27 66
16322.48 84
16323.69 109
16324.90 87
16326.10 89
16327.31 105
16328.52 88
16329.73 85
16330.94 88
16332.14 75
16333.35 109
16334.56 115
16335.77 82
16336.98 83
16338.18 76
16339.39 78
16340.60 92
16341.81 95
16343.02 83
16344.23 73
16345.43 76
16346.64 66
16347.85 48
16349.06 78
16350.27 98
16351.48 78
16352.69 70
16353.89 66
16355.10 84
16356.31 75
16357.52 66
16358.73 65
16359.94 69
16361.15 68
16362.36 75
16363.57 59
16364.77 68
16365.98 81
16367.19 88
16368.40 88
16369.61 87
16370.82 83
16372.03 73
16373.24 76
16374.45 85
16375.66 84
16376.87 79
16378.08 82
16379.29 59
16380.50 61
16381.71 54
16382.92 68
16384.13 84
16385.34 73
16386.55 89
16387.76 55
16388.97 72
16390.18 82
16391.39 80
16392.60 86
16393.81 67
16395.02 75
16396.23 69
16397.44 72
16398.65 93
16399.86 74
16401.07 81
16402.28 71
16403.49 74
16404.70 66
16405.91 96
16407.12 59
16408.33 68
16409.54 84
16410.76 65
16411.97 78
16413.18 68
16414.39 69
16415.60 70
16416.81 66
16418.02 60
16419.23 65
16420.44 91
16421.66 74
16422.87 58
16424.08 65
16425.29 54
16426.50 58
16427.71 59
16428.92 61
16430.14 71
16431.35 80
16432.56 91
16433.77 64
16434.98 78
16436.19 56
16437.41 69
16438.62 78
16439.83 85
16441.04 74
16442.25 60
16443.47 81
16444.68 84
16445.89 70
16447.10 69
16448.31 57
16449.53 62
16450.74 82
16451.95 47
16453.16 80
16454.38 60
16455.59 62
16456.80 62
16458.01 58
16459.23 53
16460.44 62
16461.65 78
16462.86 73
16464.08 56
16465.29 72
16466.50 73
16467.72 58
16468.93 64
16470.14 55
16471.35 81
16472.57 83
16473.78 72
16474.99 57
16476.21 64
16477.42 69
16478.63 72
16479.85 63
16481.06 64
16482.27 52
16483.49 73
16484.70 71
16485.92 69
16487.13 77
16488.34 55
16489.56 72
16490.77 61
16491.98 72
16493.20 71
16494.41 52
16495.63 64
16496.84 82
16498.05 57
16499.27 79
16500.48 62
16501.70 46
16502.91 57
16504.13 67
16505.34 61
16506.55 65
16507.77 80
16508.98 62
16510.20 67
16511.41 55
16512.63 60
16513.84 61
16515.06 64
16516.27 85
16517.49 73
16518.70 86
16519.92 87
16521.13 83
16522.35 55
16523.56 79
16524.78 62
16525.99 87
16527.21 78
16528.42 66
16529.64 42
16530.85 66
16532.07 75
16533.28 77
16534.50 81
16535.71 66
16536.93 53
16538.14 62
16539.36 61
16540.58 70
16541.79 75
16543.01 55
16544.22 68
16545.44 66
16546.65 57
16547.87 53
16549.09 46
16550.30 54
16551.52 75
16552.73 77
16553.95 72
16555.17 62
16556.38 67
16557.60 60
16558.82 82
16560.03 56
16561.25 64
16562.46 58
16563.68 58
16564.90 67
16566.11 69
16567.33 69
16568.55 73
16569.76 81
16570.98 69
16572.20 70
16573.41 80
16574.63 62
16575.85 61
16577.07 60
16578.28 73
16579.50 72
16580.72 63
16581.93 56
16583.15 61
16584.37 69
16585.59 62
16586.80 53
16588.02 73
16589.24 58
16590.46 51
16591.67 64
16592.89 55
16594.11 56
16595.33 62
16596.54 66
16597.76 66
16598.98 67
16600.20 69
16601.41 87
16602.63 86
16603.85 69
16605.07 67
16606.29 49
16607.50 57
16608.72 92
16609.94 63
16611.16 75
16612.38 66
16613.60 51
16614.81 73
16616.03 75
16617.25 81
16618.47 70
16619.69 63
16620.91 61
16622.13 46
16623.34 78
16624.56 86
16625.78 81
16627.00 58
16628.22 56
16629.44 52
16630.66 61
16631.88 90
16633.10 66
16634.31 66
16635.53 70
16636.75 58
16637.97 54
16639.19 44
16640.41 44
16641.63 69
16642.85 74
16644.07 60
16645.29 58
16646.51 65
16647.73 94
16648.95 58
16650.17 54
16651.39 51
16652.61 57
16653.83 70
16655.05 64
16656.27 85
16657.49 56
16658.71 67
16659.93 67
16661.15 68
16662.37 50
16663.59 45
16664.81 79
16666.03 54
16667.25 47
16668.47 56
16669.69 72
16670.91 46
16672.13 53
16673.35 50
16674.57 46
16675.79 66
16677.01 75
16678.23 38
16679.45 63
16680.67 62
16681.89 52
16683.12 45
16684.34 64
16685.56 76
16686.78 37
16688.00 46
16689.22 68
16690.44 62
16691.66 52
16692.88 47
16694.11 60
16695.33 62
16696.55 82
16697.77 57
16698.99 51
16700.21 63
16701.43 60
16702.66 63
16703.88 50
16705.10 72
16706.32 47
16707.54 92
16708.77 66
16709.99 78
16711.21 71
16712.43 71
16713.65 62
16714.87 71
16716.10 56
16717.32 52
16718.54 62
16719.76 61
16720.99 68
16722.21 57
16723.43 63
16724.65 58
16725.88 67
16727.10 64
16728.32 54
16729.54 69
16730.77 76
16731.99 43
16733.21 45
16734.43 50
16735.66 57
16736.88 60
16738.10 56
16739.33 68
16740.55 79
16741.77 74
16742.99 51
16744.22 59
16745.44 85
16746.66 99
16747.89 61
16749.11 71
16750.33 77
16751.56 71
16752.78 71
16754.00 60
16755.23 54
16756.45 51
16757.68 54
16758.90 62
16760.12 64
16761.35 42
16762.57 70
16763.79 59
16765.02 50
16766.24 78
16767.47 54
16768.69 76
16769.91 70
16771.14 50
16772.36 50
16773.59 65
16774.81 69
16776.04 67
16777.26 67
16778.48 58
16779.71 57
16780.93 63
16782.16 67
16783.38 56
16784.61 76
16785.83 74
16787.06 69
16788.28 52
16789.51 34
16790.73 63
16791.96 70
16793.18 56
16794.41 52
16795.63 59
16796.86 72
16798.08 70
16799.31 74
16800.53 48
16801.76 68
16802.98 73
16804.21 63
16805.43 70
16806.66 59
16807.88 58
16809.11 52
16810.33 74
16811.56 84
16812.79 62
16814.01 66
16815.24 61
16816.46 59
16817.69 55
16818.91 45
16820.14 66
16821.37 54
16822.59 53
16823.82 60
16825.04 94
16826.27 54
16827.50 62
16828.72 81
16829.95 77
16831.18 50
16832.40 36
16833.63 63
16834.86 61
16836.08 62
16837.31 63
16838.53 49
16839.76 55
16840.99 65
16842.21 75
16843.44 50
16844.67 69
16845.90 81
16847.12 73
16848.35 72
16849.58 47
16850.80 62
16852.03 55
16853.26 71
16854.48 56
16855.71 70
16856.94 62
16858.17 55
16859.39 59
16860.62 62
16861.85 70
16863.08 58
16864.30 63
16865.53 65
16866.76 69
16867.99 66
16869.21 67
16870.44 67
16871.67 62
16872.90 71
16874.13 89
16875.35 90
16876.58 92
16877.81 83
16879.04 61
16880.27 92
16881.49 84
16882.72 94
16883.95 82
16885.18 86
16886.41 79
16887.64 99
16888.86 106
16890.09 117
16891.32 107
16892.55 71
16893.78 67
16895.01 90
16896.24 99
16897.46 82
16898.69 94
16899.92 78
16901.15 78
16902.38 76
16903.61 103
16904.84 78
16906.07 70
16907.30 72
16908.53 64
16909.75 56
16910.98 64
16912.21 73
16913.44 56
16914.67 87
16915.90 71
16917.13 78
16918.36 70
16919.59 63
16920.82 47
16922.05 69
16923.28 67
16924.51 65
16925.74 80
16926.97 59
16928.20 79
16929.43 95
16930.66 65
16931.89 65
16933.12 84
16934.35 86
16935.58 89
16936.81 64
16938.04 51
16939.27 75
16940.50 56
16941.73 56
16942.96 49
16944.19 61
16945.42 89
16946.65 75
16947.88 70
16949.11 64
16950.34 64
16951.57 60
16952.80 78
16954.04 55
16955.27 63
16956.50 65
16957.73 51
16958.96 70
16960.19 59
16961.42 67
16962.65 62
16963.88 64
16965.11 78
16966.35 77
16967.58 82
16968.81 66
16970.04 73
16971.27 69
16972.50 72
16973.73 65
16974.97 64
16976.20 65
16977.43 84
16978.66 64
16979.89 68
16981.12 71
16982.36 74
16983.59 48
16984.82 57
16986.05 57
16987.28 75
16988.52 80
16989.75 57
16990.98 64
16992.21 76
16993.45 70
16994.68 67
16995.91 58
16997.14 46
16998.37 59
16999.61 62
17000.84 62
17002.07 49
17003.31 50
17004.54 52
17005.77 69
17007.00 72
17008.24 71
17009.47 71
17010.70 65
17011.93 75
17013.17 68
17014.40 54
17015.63 56
17016.87 63
17018.10 69
17019.33 74
17020.57 85
17021.80 91
17023.03 69
17024.27 40
17025.50 57
17026.73 46
17027.97 84
17029.20 53
17030.43 67
17031.67 55
17032.90 49
17034.14 63
17035.37 62
17036.60 59
17037.84 65
17039.07 69
17040.30 73
17041.54 50
17042.77 50
17044.01 53
17045.24 55
17046.47 46
17047.71 62
17048.94 65
17050.18 62
17051.41 62
17052.65 62
17053.88 51
17055.12 62
17056.35 69
17057.58 45
17058.82 56
17060.05 71
17061.29 47
17062.52 68
17063.76 70
17064.99 51
17066.23 56
17067.46 59
17068.70 57
17069.93 52
17071.17 40
17072.40 52
17073.64 52
17074.87 63
17076.11 77
17077.34 63
17078.58 57
17079.81 70
17081.05 74
17082.29 58
17083.52 64
17084.76 64
17085.99 59
17087.23 53
17088.46 52
17089.70 54
17090.94 56
17092.17 51
17093.41 54
17094.64 43
17095.88 67
17097.12 58
17098.35 61
17099.59 46
17100.82 51
17102.06 56
17103.30 43
17104.53 43
17105.77 47
17107.00 49
17108.24 70
17109.48 58
17110.71 37
17111.95 51
17113.19 65
17114.42 62
17115.66 66
17116.90 58
17118.13 62
17119.37 79
17120.61 72
17121.85 48
17123.08 73
17124.32 77
17125.56 49
17126.79 60
17128.03 64
17129.27 62
17130.50 54
17131.74 70
17132.98 46
17134.22 47
17135.45 59
17136.69 77
17137.93 57
17139.17 51
17140.40 55
17141.64 82
17142.88 60
17144.12 47
17145.36 51
17146.59 69
17147.83 57
17149.07 84
17150.31 60
17151.54 50
17152.78 59
17154.02 52
17155.26 62
17156.50 78
17157.74 73
17158.97 65
17160.21 62
17161.45 58
17162.69 74
17163.93 58
17165.17 59
17166.40 58
17167.64 51
17168.88 64
17170.12 62
17171.36 51
17172.60 74
17173.84 64
17175.08 73
17176.31 78
17177.55 42
17178.79 37
17180.03 64
17181.27 46
17182.51 52
17183.75 60
17184.99 57
17186.23 65
17187.47 52
17188.71 68
17189.94 61
17191.18 48
17192.42 46
17193.66 48
17194.90 47
17196.14 55
17197.38 64
17198.62 46
17199.86 38
17201.10 48
17202.34 45
17203.58 54
17204.82 67
17206.06 58
17207.30 73
17208.54 81
17209.78 55
17211.02 40
17212.26 49
17213.50 76
17214.74 61
17215.98 50
17217.22 56
17218.46 57
17219.70 52
17220.94 52
17222.18 74
17223.43 42
17224.67 48
17225.91 57
17227.15 63
17228.39 68
17229.63 46
17230.87 59
17232.11 42
17233.35 43
17234.59 47
17235.83 72
17237.08 66
17238.32 52
17239.56 47
17240.80 45
17242.04 54
17243.28 54
17244.52 49
17245.76 51
17247.01 62
17248.25 76
17249.49 60
17250.73 49
17251.97 63
17253.21 74
17254.46 57
17255.70 45
17256.94 46
17258.18 36
17259.42 61
17260.66 63
17261.91 63
17263.15 52
17264.39 45
17265.63 51
17266.87 41
17268.12 52
17269.36 52
17270.60 61
17271.84 47
17273.09 34
17274.33 53
17275.57 79
17276.81 61
17278.06 49
17279.30 49
17280.54 64
17281.78 51
17283.03 51
17284.27 68
17285.51 49
17286.76 54
17288.00 55
17289.24 54
17290.48 76
17291.73 70
17292.97 42
17294.21 42
17295.46 65
17296.70 67
17297.94 57
17299.19 51
17300.43 49
17301.67 60
17302.92 68
17304.16 79
17305.40 70
17306.65 61
17307.89 60
17309.14 52
17310.38 40
17311.62 57
17312.87 70
17314.11 55
17315.35 46
17316.60 39
17317.84 45
17319.09 49
17320.33 53
17321.58 46
17322.82 60
17324.06 73
17325.31 57
17326.55 48
17327.80 50
17329.04 53
17330.29 54
17331.53 41
17332.77 62
17334.02 48
17335.26 66
17336.51 44
17337.75 53
17339.00 42
17340.24 52
17341.49 59
17342.73 34
17343.98 35
17345.22 43
17346.47 57
17347.71 54
17348.96 50
17350.20 53
17351.45 56
17352.69 56
17353.94 49
17355.18 84
17356.43 51
17357.68 40
17358.92 43
17360.17 55
17361.41 64
17362.66 45
17363.90 48
17365.15 49
17366.39 62
17367.64 48
17368.89 53
17370.13 52
17371.38 45
17372.62 61
17373.87 67
17375.12 52
17376.36 64
17377.61 52
17378.85 61
17380.10 61
17381.35 53
17382.59 53
17383.84 46
17385.09 54
17386.33 63
17387.58 57
17388.83 55
17390.07 40
17391.32 38
17392.57 54
17393.81 48
17395.06 52
17396.31 38
17397.55 46
17398.80 48
17400.05 41
17401.29 46
17402.54 68
17403.79 53
17405.04 63
17406.28 56
17407.53 69
17408.78 72
17410.02 48
17411.27 46
17412.52 53
17413.77 32
17415.01 55
17416.26 53
17417.51 46
17418.76 65
17420.00 45
17421.25 56
17422.50 51
17423.75 52
17425.00 60
17426.24 64
17427.49 38
17428.74 36
17429.99 45
17431.24 50
17432.48 64
17433.73 59
17434.98 42
17436.23 43
17437.48 41
17438.73 54
17439.97 65
17441.22 56
17442.47 58
17443.72 80
17444.97 67
17446.22 78
17447.47 55
17448.71 55
17449.96 74
17451.21 64
17452.46 57
17453.71 53
17454.96 56
17456.21 62
17457.46 51
17458.71 50
17459.95 61
17461.20 60
17462.45 58
17463.70 69
17464.95 66
17466.20 53
17467.45 60
17468.70 73
17469.95 45
17471.20 63
17472.45 49
17473.70 39
17474.95 65
17476.20 52
17477.45 48
17478.70 60
17479.95 67
17481.20 70
17482.45 69
17483.70 43
17484.95 42
17486.20 59
17487.45 55
17488.70 49
17489.95 54
17491.20 61
17492.45 70
17493.70 58
17494.95 32
17496.20 42
17497.45 61
17498.70 68
17499.95 68
17501.20 43
17502.45 53
17503.70 62
17504.95 52
17506.20 37
17507.46 32
17508.71 58
17509.96 59
17511.21 61
17512.46 40
17513.71 39
17514.96 74
17516.21 61
17517.46 59
17518.71 51
17519.97 49
17521.22 76
17522.47 45
17523.72 51
17524.97 45
17526.22 60
17527.47 71
17528.73 69
17529.98 62
17531.23 41
17532.48 40
17533.73 34
17534.99 38
17536.24 40
17537.49 37
17538.74 43
17539.99 43
17541.25 53
17542.50 45
17543.75 59
17545.00 66
17546.25 63
17547.51 43
17548.76 73
17550.01 51
17551.26 64
17552.52 49
17553.77 73
17555.02 60
17556.27 62
17557.53 48
17558.78 59
17560.03 48
17561.28 67
17562.54 65
17563.79 56
17565.04 53
17566.30 45
17567.55 52
17568.80 55
17570.05 55
17571.31 71
17572.56 47
17573.81 67
17575.07 55
17576.32 46
17577.57 40
17578.83 65
17580.08 46
17581.33 34
17582.59 46
17583.84 63
17585.10 61
17586.35 55
17587.60 43
17588.86 61
17590.11 52
17591.36 56
17592.62 46
17593.87 51
17595.13 47
17596.38 45
17597.63 47
17598.89 45
17600.14 47
17601.40 58
17602.65 63
17603.90 56
17605.16 39
17606.41 35
17607.67 68
17608.92 67
17610.18 56
17611.43 52
17612.69 78
17613.94 54
17615.20 58
17616.45 61
17617.71 59
17618.96 47
17620.21 57
17621.47 51
17622.72 41
17623.98 62
17625.23 47
17626.49 36
17627.75 43
17629.00 31
17630.26 58
17631.51 64
17632.77 50
17634.02 52
17635.28 51
17636.53 54
17637.79 38
17639.04 58
17640.30 43
17641.55 49
17642.81 41
17644.07 51
17645.32 54
17646.58 57
17647.83 45
17649.09 37
17650.35 48
17651.60 55
17652.86 74
17654.11 42
17655.37 39
17656.63 42
17657.88 54
17659.14 57
17660.39 54
17661.65 49
17662.91 57
17664.16 65
17665.42 55
17666.68 46
17667.93 45
17669.19 49
17670.45 50
17671.70 62
17672.96 53
17674.22 45
17675.47 41
17676.73 48
17677.99 48
17679.24 55
17680.50 34
17681.76 61
17683.02 80
17684.27 104
17685.53 61
17686.79 60
17688.05 49
17689.30 56
17690.56 47
17691.82 47
17693.07 48
17694.33 63
17695.59 46
17696.85 42
17698.11 51
17699.36 66
17700.62 51
17701.88 58
17703.14 72
17704.39 75
17705.65 47
17706.91 45
17708.17 58
17709.43 84
17710.68 51
17711.94 52
17713.20 65
17714.46 50
17715.72 48
17716.98 50
17718.23 58
17719.49 80
17720.75 72
17722.01 62
17723.27 48
17724.53 41
17725.79 41
17727.04 49
17728.30 62
17729.56 51
17730.82 74
17732.08 49
17733.34 52
17734.60 59
17735.86 57
17737.12 59
17738.37 54
17739.63 54
17740.89 52
17742.15 66
17743.41 65
17744.67 51
17745.93 46
17747.19 43
17748.45 51
17749.71 48
17750.97 52
17752.23 75
17753.49 45
17754.75 53
17756.01 45
17757.27 71
17758.53 68
17759.79 62
17761.05 46
17762.31 44
17763.57 33
17764.83 38
17766.09 42
17767.35 65
17768.61 56
17769.87 56
17771.13 69
17772.39 61
17773.65 51
17774.91 49
17776.17 54
17777.43 58
17778.69 42
17779.95 38
17781.21 30
17782.47 52
17783.73 58
17784.99 58
17786.25 49
17787.51 42
17788.78 59
17790.04 66
17791.30 54
17792.56 61
17793.82 46
17795.08 53
17796.34 46
17797.60 61
17798.86 51
17800.13 35
17801.39 79
17802.65 64
17803.91 59
17805.17 40
17806.43 38
17807.69 57
17808.96 51
17810.22 54
17811.48 56
17812.74 53
17814.00 69
17815.26 54
17816.53 60
17817.79 69
17819.05 53
17820.31 62
17821.57 38
17822.84 39
17824.10 68
17825.36 48
17826.62 59
17827.89 46
17829.15 59
17830.41 52
17831.67 52
17832.93 49
17834.20 40
17835.46 40
17836.72 26
17837.99 44
17839.25 50
17840.51 60
17841.77 47
17843.04 44
17844.30 62
17845.56 33
17846.82 40
17848.09 29
17849.35 46
17850.61 49
17851.88 68
17853.14 63
17854.40 48
17855.67 41
17856.93 40
17858.19 64
17859.46 59
17860.72 44
17861.98 50
17863.25 63
17864.51 55
17865.77 46
17867.04 43
17868.30 57
17869.57 50
17870.83 45
17872.09 42
17873.36 60
17874.62 39
17875.89 57
17877.15 40
17878.41 61
17879.68 48
17880.94 47
17882.21 69
17883.47 50
17884.73 49
17886.00 56
17887.26 38
17888.53 56
17889.79 45
17891.06 44
17892.32 44
17893.59 60
17894.85 37
17896.12 46
17897.38 50
17898.65 34
17899.91 47
17901.17 46
17902.44 44
17903.70 54
17904.97 54
17906.23 59
17907.50 51
17908.77 28
17910.03 50
17911.30 47
17912.56 49
17913.83 50
17915.09 48
17916.36 54
17917.62 52
17918.89 47
17920.15 46
17921.42 49
17922.68 61
17923.95 42
17925.22 49
17926.48 57
17927.75 53
17929.01 40
17930.28 55
17931.55 39
17932.81 53
17934.08 46
17935.34 50
17936.61 63
17937.88 46
17939.14 42
17940.41 45
17941.68 57
17942.94 65
17944.21 54
17945.47 55
17946.74 50
17948.01 57
17949.27 38
17950.54 51
17951.81 46
17953.07 51
17954.34 54
17955.61 55
17956.87 63
17958.14 36
17959.41 39
17960.68 51
17961.94 50
17963.21 32
17964.48 38
17965.74 45
17967.01 64
17968.28 50
17969.55 37
17970.81 57
17972.08 43
17973.35 61
17974.62 46
17975.88 50
17977.15 30
17978.42 43
17979.69 55
17980.95 50
17982.22 65
17983.49 42
17984.76 55
17986.03 47
17987.29 45
17988.56 38
17989.83 40
17991.10 48
17992.37 45
17993.63 49
17994.90 45
17996.17 58
17997.44 83
17998.71 57
17999.98 54
18001.24 55
18002.51 57
18003.78 58
18005.05 43
18006.32 51
18007.59 46
18008.86 46
18010.12 45
18011.39 56
18012.66 36
18013.93 60
18015.20 51
18016.47 47
18017.74 37
18019.01 46
18020.28 66
18021.54 70
18022.81 54
18024.08 33
18025.35 44
18026.62 80
18027.89 62
18029.16 43
18030.43 42
18031.70 63
18032.97 53
18034.24 32
18035.51 54
18036.78 49
18038.05 60
18039.32 63
18040.59 62
18041.86 60
18043.13 66
18044.40 43
18045.67 39
18046.94 56
18048.21 42
18049.48 64
18050.75 63
18052.02 30
18053.29 50
18054.56 47
18055.83 41
18057.10 50
18058.37 57
18059.64 37
18060.91 47
18062.18 40
18063.45 52
18064.72 37
18065.99 55
18067.26 52
18068.54 70
18069.81 50
18071.08 45
18072.35 34
18073.62 58
18074.89 70
18076.16 53
18077.43 50
18078.70 45
18079.97 40
18081.25 51
18082.52 47
18083.79 44
18085.06 47
18086.33 52
18087.60 60
18088.87 50
18090.15 45
18091.42 52
18092.69 48
18093.96 60
18095.23 58
18096.50 54
18097.78 55
18099.05 45
18100.32 51
18101.59 27
18102.86 45
18104.14 43
18105.41 34
18106.68 45
18107.95 37
18109.23 41
18110.50 52
18111.77 52
18113.04 42
18114.31 53
18115.59 49
18116.86 75
18118.13 79
18119.40 44
18120.68 53
18121.95 55
18123.22 51
18124.50 46
18125.77 73
18127.04 65
18128.31 86
18129.59 62
18130.86 54
18132.13 42
18133.41 48
18134.68 34
18135.95 60
18137.23 49
18138.50 51
18139.77 59
18141.05 55
18142.32 62
18143.59 53
18144.87 45
18146.14 56
18147.41 34
18148.69 49
18149.96 57
18151.23 50
18152.51 54
18153.78 51
18155.06 39
18156.33 40
18157.60 62
18158.88 63
18160.15 57
18161.43 52
18162.70 56
18163.97 62
18165.25 42
18166.52 61
18167.80 72
18169.07 47
18170.35 54
18171.62 41
18172.90 41
18174.17 62
18175.44 58
18176.72 53
18177.99 48
18179.27 51
18180.54 47
18181.82 50
18183.09 77
18184.37 47
18185.64 65
18186.92 41
18188.19 63
18189.47 42
18190.74 66
18192.02 63
18193.29 63
18194.57 50
18195.84 57
18197.12 51
18198.39 61
18199.67 44
18200.95 54
18202.22 49
18203.50 54
18204.77 39
18206.05 42
18207.32 52
18208.60 54
18209.88 36
18211.15 30
18212.43 30
18213.70 40
18214.98 60
18216.26 61
18217.53 54
18218.81 47
18220.08 60
18221.36 63
18222.64 43
18223.91 43
18225.19 39
18226.47 62
18227.74 48
18229.02 47
18230.29 40
18231.57 35
18232.85 42
18234.12 64
18235.40 44
18236.68 56
18237.95 51
18239.23 34
18240.51 45
18241.79 37
18243.06 63
18244.34 56
18245.62 46
18246.89 41
18248.17 39
18249.45 54
18250.73 57
18252.00 38
18253.28 33
18254.56 44
18255.83 54
18257.11 40
18258.39 46
18259.67 51
18260.94 58
18262.22 64
18263.50 45
18264.78 53
18266.06 48
18267.33 62
18268.61 43
18269.89 56
18271.17 54
18272.45 53
18273.72 59
18275.00 54
18276.28 53
18277.56 62
18278.84 52
18280.11 54
18281.39 58
18282.67 40
18283.95 50
18285.23 41
18286.51 57
18287.78 39
18289.06 48
18290.34 62
18291.62 60
18292.90 53
18294.18 40
18295.46 45
18296.74 63
18298.01 48
18299.29 54
18300.57 60
18301.85 46
18303.13 51
18304.41 42
18305.69 51
18306.97 55
18308.25 57
18309.53 58
18310.81 41
18312.09 63
18313.37 47
18314.64 40
18315.92 43
18317.20 44
18318.48 58
18319.76 59
18321.04 50
18322.32 49
18323.60 69
18324.88 40
18326.16 47
18327.44 47
18328.72 47
18330.00 51
18331.28 56
18332.56 64
18333.84 41
18335.12 44
18336.40 59
18337.68 47
18338.96 35
18340.24 38
18341.52 46
18342.80 40
18344.09 39
18345.37 47
18346.65 71
18347.93 40
18349.21 38
18350.49 65
18351.77 50
18353.05 41
18354.33 40
18355.61 49
18356.89 51
18358.17 51
18359.46 53
18360.74 57
18362.02 47
18363.30 42
18364.58 49
18365.86 66
18367.14 48
18368.42 44
18369.71 46
18370.99 55
18372.27 52
18373.55 29
18374.83 55
18376.11 56
18377.39 31
18378.68 33
18379.96 38
18381.24 41
18382.52 73
18383.80 42
18385.09 33
18386.37 42
18387.65 47
18388.93 51
18390.21 53
18391.50 39
18392.78 42
18394.06 43
18395.34 61
18396.63 41
18397.91 37
18399.19 39
18400.47 55
18401.76 54
18403.04 41
18404.32 52
18405.60 61
18406.89 58
18408.17 44
18409.45 43
18410.73 43
18412.02 44
18413.30 69
18414.58 53
18415.87 37
18417.15 38
18418.43 47
18419.72 32
18421.00 47
18422.28 46
18423.57 69
18424.85 47
18426.13 59
18427.42 52
18428.70 44
18429.98 52
18431.27 45
18432.55 55
18433.83 42
18435.12 25
18436.40 52
18437.68 49
18438.97 50
18440.25 35
18441.54 58
18442.82 56
18444.10 48
18445.39 45
18446.67 39
18447.96 72
18449.24 46
18450.53 43
18451.81 51
18453.09 36
18454.38 42
18455.66 47
18456.95 56
18458.23 40
18459.52 46
18460.80 48
18462.09 50
18463.37 49
18464.65 53
18465.94 56
18467.22 51
18468.51 45
18469.79 51
18471.08 61
18472.36 41
18473.65 48
18474.93 46
18476.22 39
18477.50 37
18478.79 50
18480.08 46
18481.36 56
18482.65 65
18483.93 51
18485.22 59
18486.50 52
18487.79 51
18489.07 51
18490.36 43
18491.64 54
18492.93 44
18494.22 54
18495.50 61
18496.79 63
18498.07 39
18499.36 57
18500.65 41
18501.93 52
18503.22 47
18504.50 75
18505.79 66
18507.08 48
18508.36 40
18509.65 69
18510.94 47
18512.22 40
18513.51 50
18514.80 37
18516.08 56
18517.37 56
18518.65 41
18519.94 52
18521.23 58
18522.51 53
18523.80 41
18525.09 32
18526.38 35
18527.66 51
18528.95 69
18530.24 52
18531.52 46
18532.81 45
18534.10 74
18535.39 63
18536.67 51
18537.96 50
18539.25 45
18540.53 51
18541.82 44
18543.11 37
18544.40 64
18545.68 43
18546.97 60
18548.26 53
18549.55 44
18550.84 55
18552.12 39
18553.41 58
18554.70 40
18555.99 42
18557.27 48
18558.56 46
18559.85 38
18561.14 42
18562.43 49
18563.72 75
18565.00 65
18566.29 56
18567.58 58
18568.87 32
18570.16 43
18571.45 48
18572.73 61
18574.02 53
18575.31 56
18576.60 66
18577.89 83
18579.18 59
18580.47 57
18581.75 41
18583.04 50
18584.33 59
18585.62 56
18586.91 77
18588.20 57
18589.49 56
18590.78 46
18592.07 35
18593.36 32
18594.65 50
18595.93 59
18597.22 46
18598.51 46
18599.80 48
18601.09 66
18602.38 58
18603.67 48
18604.96 37
18606.25 78
18607.54 61
18608.83 67
18610.12 47
18611.41 51
18612.70 50
18613.99 52
18615.28 49
18616.57 55
18617.86 36
18619.15 49
18620.44 47
18621.73 69
18623.02 53
18624.31 52
18625.60 62
18626.89 56
18628.18 65
18629.47 53
18630.76 52
18632.05 44
18633.34 48
18634.64 77
18635.93 72
18637.22 57
18638.51 60
18639.80 48
18641.09 47
18642.38 40
18643.67 37
18644.96 55
18646.25 52
18647.54 48
18648.84 48
18650.13 62
18651.42 54
18652.71 64
18654.00 36
18655.29 45
18656.58 56
18657.88 54
18659.17 53
18660.46 65
18661.75 51
18663.04 41
18664.33 50
18665.63 42
18666.92 41
18668.21 42
18669.50 35
18670.79 64
18672.08 54
18673.38 61
18674.67 50
18675.96 61
18677.25 43
18678.55 49
18679.84 48
18681.13 50
18682.42 36
18683.71 52
18685.01 50
18686.30 51
18687.59 52
18688.88 39
18690.18 52
18691.47 51
18692.76 44
18694.06 50
18695.35 54
18696.64 55
18697.93 34
18699.23 79
18700.52 71
18701.81 82
18703.11 50
18704.40 43
18705.69 43
18706.99 60
18708.28 64
18709.57 53
18710.86 46
18712.16 36
18713.45 44
18714.75 55
18716.04 46
18717.33 52
18718.63 53
18719.92 56
18721.21 68
18722.51 55
18723.80 48
18725.09 48
18726.39 56
18727.68 59
18728.98 51
18730.27 54
18731.56 53
18732.86 56
18734.15 53
18735.45 49
18736.74 60
18738.04 51
18739.33 37
18740.62 33
18741.92 50
18743.21 52
18744.51 34
18745.80 54
18747.10 49
18748.39 37
18749.69 49
18750.98 55
18752.27 60
18753.57 57
18754.86 71
18756.16 65
18757.45 71
18758.75 50
18760.04 62
18761.34 41
18762.63 72
18763.93 53
18765.23 54
18766.52 57
18767.82 40
18769.11 43
18770.41 53
18771.70 54
18773.00 35
18774.29 44
18775.59 47
18776.88 61
18778.18 59
18779.48 52
18780.77 50
18782.07 56
18783.36 70
18784.66 47
18785.95 51
18787.25 37
18788.55 45
18789.84 47
18791.14 46
18792.43 42
18793.73 62
18795.03 61
18796.32 78
18797.62 41
18798.92 46
18800.21 42
18801.51 46
18802.81 59
18804.10 50
18805.40 44
18806.70 30
18807.99 47
18809.29 50
18810.59 45
18811.88 56
18813.18 56
18814.48 46
18815.77 55
18817.07 54
18818.37 61
18819.66 46
18820.96 43
18822.26 52
18823.56 68
18824.85 67
18826.15 50
18827.45 62
18828.75 61
18830.04 38
18831.34 48
18832.64 50
18833.94 52
18835.23 49
18836.53 42
18837.83 35
18839.13 48
18840.42 39
18841.72 42
18843.02 53
18844.32 40
18845.62 30
18846.91 35
18848.21 37
18849.51 33
18850.81 38
18852.11 36
18853.40 60
18854.70 70
18856.00 40
18857.30 48
18858.60 51
18859.90 39
18861.20 45
18862.49 49
18863.79 59
18865.09 41
18866.39 46
18867.69 40
18868.99 40
18870.29 37
18871.59 37
18872.88 40
18874.18 27
18875.48 46
18876.78 43
18878.08 41
18879.38 41
18880.68 39
18881.98 34
18883.28 47
18884.58 54
18885.88 43
18887.18 40
18888.47 48
18889.77 41
18891.07 48
18892.37 40
18893.67 50
18894.97 42
18896.27 44
18897.57 49
18898.87 56
18900.17 54
18901.47 72
18902.77 54
18904.07 57
18905.37 44
18906.67 55
18907.97 48
18909.27 54
18910.57 60
18911.87 69
18913.17 74
18914.47 38
18915.77 50
18917.07 48
18918.38 50
18919.68 42
18920.98 40
18922.28 39
18923.58 45
18924.88 48
18926.18 52
18927.48 45
18928.78 41
18930.08 36
18931.38 44
18932.68 59
18933.98 65
18935.29 46
18936.59 48
18937.89 41
18939.19 52
18940.49 63
18941.79 59
18943.09 51
18944.39 58
18945.70 36
18947.00 51
18948.30 71
18949.60 66
18950.90 39
18952.20 39
18953.51 38
18954.81 56
18956.11 67
18957.41 51
18958.71 36
18960.02 55
18961.32 37
18962.62 44
18963.92 42
18965.22 32
18966.53 39
18967.83 52
18969.13 43
18970.43 47
18971.73 55
18973.04 43
18974.34 54
18975.64 23
18976.94 42
18978.25 51
18979.55 53
18980.85 43
18982.16 37
18983.46 54
18984.76 51
18986.06 47
18987.37 58
18988.67 43
18989.97 25
18991.28 34
18992.58 35
18993.88 43
18995.18 35
18996.49 50
18997.79 49
18999.09 46
19000.40 43
19001.70 42
19003.00 53
19004.31 42
19005.61 43
19006.92 50
19008.22 45
19009.52 35
19010.83 33
19012.13 52
19013.43 35
19014.74 65
19016.04 43
19017.35 44
19018.65 46
19019.95 52
19021.26 37
19022.56 46
19023.87 39
19025.17 49
19026.47 36
19027.78 36
19029.08 39
19030.39 55
19031.69 51
19033.00 47
19034.30 44
19035.61 59
19036.91 70
19038.21 60
19039.52 41
19040.82 38
19042.13 31
19043.43 47
19044.74 43
19046.04 28
19047.35 27
19048.65 34
19049.96 41
19051.26 58
19052.57 45
19053.87 37
19055.18 38
19056.48 33
19057.79 34
19059.09 41
19060.40 45
19061.71 42
19063.01 40
19064.32 43
19065.62 50
19066.93 40
19068.23 53
19069.54 38
19070.85 35
19072.15 54
19073.46 42
19074.76 39
19076.07 36
19077.37 30
19078.68 44
19079.99 46
19081.29 36
19082.60 34
19083.91 31
19085.21 46
19086.52 36
19087.82 55
19089.13 38
19090.44 37
19091.74 51
19093.05 42
19094.36 55
19095.66 42
19096.97 39
19098.28 22
19099.58 27
19100.89 47
19102.20 32
19103.50 51
19104.81 53
19106.12 53
19107.42 52
19108.73 37
19110.04 51
19111.35 39
19112.65 53
19113.96 48
19115.27 44
19116.58 48
19117.88 43
19119.19 48
19120.50 42
19121.81 34
19123.11 51
19124.42 36
19125.73 48
19127.04 34
19128.34 42
19129.65 38
19130.96 39
19132.27 32
19133.57 44
19134.88 47
19136.19 47
19137.50 53
19138.81 48
19140.12 31
19141.42 44
19142.73 61
19144.04 38
19145.35 31
19146.66 50
19147.97 77
19149.27 61
19150.58 43
19151.89 28
19153.20 38
19154.51 55
19155.82 43
19157.13 46
19158.43 38
19159.74 41
19161.05 34
19162.36 45
19163.67 28
19164.98 27
19166.29 50
19167.60 55
19168.91 31
19170.22 50
19171.52 43
19172.83 50
19174.14 40
19175.45 40
19176.76 32
19178.07 40
19179.38 41
19180.69 48
19182.00 37
19183.31 30
19184.62 36
19185.93 42
19187.24 56
19188.55 45
19189.86 49
19191.17 46
19192.48 60
19193.79 53
19195.10 55
19196.41 41
19197.72 61
19199.03 60
19200.34 32
19201.65 34
19202.96 34
19204.27 35
19205.58 42
19206.89 40
19208.20 40
19209.51 40
19210.82 39
19212.13 35
19213.44 37
19214.75 54
19216.06 58
19217.38 43
19218.69 47
19220.00 38
19221.31 49
19222.62 50
19223.93 46
19225.24 49
19226.55 51
19227.86 42
19229.17 49
19230.49 51
19231.80 38
19233.11 48
19234.42 45
19235.73 32
19237.04 38
19238.35 46
19239.67 44
19240.98 42
19242.29 51
19243.60 57
19244.91 42
19246.22 35
19247.54 36
19248.85 40
19250.16 40
19251.47 34
19252.78 37
19254.10 40
19255.41 50
19256.72 37
19258.03 34
19259.34 51
19260.66 53
19261.97 55
19263.28 43
19264.59 34
19265.91 32
19267.22 42
19268.53 38
19269.84 51
19271.16 31
19272.47 54
19273.78 47
19275.10 55
19276.41 44
19277.72 28
19279.03 30
19280.35 40
19281.66 41
19282.97 39
19284.29 40
19285.60 48
19286.91 43
19288.23 34
19289.54 34
19290.85 31
19292.17 40
19293.48 43
19294.79 39
19296.11 33
19297.42 37
19298.73 42
19300.05 37
19301.36 39
19302.67 52
19303.99 59
19305.30 71
19306.62 56
19307.93 42
19309.24 36
19310.56 32
19311.87 45
19313.19 34
19314.50 38
19315.81 42
19317.13 44
19318.44 52
19319.76 49
19321.07 50
19322.39 35
19323.70 43
19325.01 51
19326.33 39
19327.64 42
19328.96 24
19330.27 34
19331.59 58
19332.90 50
19334.22 36
19335.53 46
19336.85 45
19338.16 61
19339.48 48
19340.79 41
19342.11 59
19343.42 34
19344.74 38
19346.05 36
19347.37 28
19348.68 46
19350.00 47
19351.31 49
19352.63 48
19353.94 34
19355.26 37
19356.58 52
19357.89 50
19359.21 56
19360.52 43
19361.84 51
19363.15 44
19364.47 47
19365.79 57
19367.10 54
19368.42 46
19369.73 35
19371.05 53
19372.37 45
19373.68 40
19375.00 40
19376.31 52
19377.63 58
19378.95 38
19380.26 32
19381.58 44
19382.90 49
19384.21 42
19385.53 41
19386.85 26
19388.16 42
19389.48 59
19390.80 33
19392.11 52
19393.43 58
19394.75 44
19396.06 56
19397.38 35
19398.70 48
19400.01 43
19401.33 46
19402.65 36
19403.97 49
19405.28 55
19406.60 52
19407.92 42
19409.23 39
19410.55 45
19411.87 40
19413.19 31
19414.50 40
19415.82 37
19417.14 36
19418.46 44
19419.77 39
19421.09 46
19422.41 51
19423.73 61
19425.05 43
19426.36 55
19427.68 50
19429.00 49
19430.32 51
19431.64 48
19432.95 54
19434.27 49
19435.59 39
19436.91 53
19438.23 51
19439.55 32
19440.86 35
19442.18 53
19443.50 47
19444.82 59
19446.14 52
19447.46 50
19448.78 39
19450.09 31
19451.41 56
19452.73 36
19454.05 37
19455.37 59
19456.69 66
19458.01 40
19459.33 32
19460.65 41
19461.97 27
19463.28 38
19464.60 44
19465.92 44
19467.24 47
19468.56 32
19469.88 53
19471.20 49
19472.52 52
19473.84 32
19475.16 42
19476.48 47
19477.80 46
19479.12 36
19480.44 49
19481.76 38
19483.08 40
19484.40 40
19485.72 60
19487.04 50
19488.36 35
19489.68 48
19491.00 44
19492.32 40
19493.64 48
19494.96 47
19496.28 49
19497.60 48
19498.92 53
19500.24 48
19501.56 42
19502.88 47
19504.20 54
19505.52 38
19506.84 28
19508.16 36
19509.49 49
19510.81 49
19512.13 55
19513.45 46
19514.77 49
19516.09 43
19517.41 33
19518.73 32
19520.05 37
19521.37 37
19522.70 51
19524.02 47
19525.34 54
19526.66 37
19527.98 46
19529.30 43
19530.62 32
19531.95 42
19533.27 33
19534.59 47
19535.91 47
19537.23 39
19538.55 45
19539.88 62
19541.20 42
19542.52 38
19543.84 35
19545.16 45
19546.49 23
19547.81 38
19549.13 38
19550.45 48
19551.77 37
19553.10 37
19554.42 50
19555.74 50
19557.06 39
19558.39 33
19559.71 52
19561.03 51
19562.35 46
19563.68 48
19565.00 40
19566.32 34
19567.64 48
19568.97 38
19570.29 46
19571.61 42
19572.94 51
19574.26 50
19575.58 43
19576.90 48
19578.23 42
19579.55 37
19580.87 42
19582.20 28
19583.52 30
19584.84 34
19586.17 43
19587.49 48
19588.81 46
19590.14 39
19591.46 52
19592.78 41
19594.11 43
19595.43 51
19596.76 37
19598.08 45
19599.40 33
19600.73 34
19602.05 31
19603.37 36
19604.70 47
19606.02 56
19607.35 46
19608.67 48
19610.00 47
19611.32 38
19612.64 44
19613.97 50
19615.29 66
19616.62 26
19617.94 27
19619.27 40
19620.59 39
19621.92 36
19623.24 44
19624.56 37
19625.89 56
19627.21 40
19628.54 38
19629.86 26
19631.19 44
19632.51 52
19633.84 53
19635.16 48
19636.49 42
19637.81 49
19639.14 33
19640.46 52
19641.79 40
19643.11 32
19644.44 35
19645.77 34
19647.09 46
19648.42 40
19649.74 49
19651.07 45
19652.39 38
19653.72 44
19655.04 41
19656.37 40
19657.70 52
19659.02 50
19660.35 51
19661.67 51
19663.00 50
19664.33 44
19665.65 69
19666.98 34
19668.30 30
19669.63 56
19670.96 32
19672.28 38
19673.61 27
19674.94 47
19676.26 39
19677.59 61
19678.92 53
19680.24 35
19681.57 50
19682.90 37
19684.22 43
19685.55 40
19686.88 56
19688.20 54
19689.53 50
19690.86 44
19692.18 37
19693.51 49
19694.84 47
19696.16 44
19697.49 31
19698.82 27
19700.15 51
19701.47 49
19702.80 51
19704.13 45
19705.46 33
19706.78 47
19708.11 34
19709.44 28
19710.77 42
19712.09 37
19713.42 32
19714.75 32
19716.08 43
19717.40 43
19718.73 44
19720.06 38
19721.39 35
19722.72 38
19724.04 45
19725.37 34
19726.70 37
19728.03 28
19729.36 39
19730.68 43
19732.01 39
19733.34 48
19734.67 43
19736.00 36
19737.33 38
19738.66 45
19739.98 50
19741.31 32
19742.64 31
19743.97 55
19745.30 46
19746.63 44
19747.96 72
19749.29 38
19750.61 39
19751.94 36
19753.27 37
19754.60 38
19755.93 35
19757.26 39
19758.59 42
19759.92 39
19761.25 42
19762.58 48
19763.91 33
19765.24 38
19766.57 43
19767.89 40
19769.22 44
19770.55 51
19771.88 33
19773.21 47
19774.54 45
19775.87 34
19777.20 35
19778.53 30
19779.86 34
19781.19 41
19782.52 58
19783.85 44
19785.18 29
19786.51 29
19787.84 55
19789.17 48
19790.50 42
19791.83 28
19793.16 35
19794.49 35
19795.83 32
19797.16 44
19798.49 49
19799.82 45
19801.15 35
19802.48 38
19803.81 30
19805.14 43
19806.47 31
19807.80 36
19809.13 26
19810.46 36
19811.79 48
19813.13 37
19814.46 28
19815.79 43
19817.12 32
19818.45 28
19819.78 39
19821.11 43
19822.44 41
19823.78 40
19825.11 57
19826.44 36
19827.77 26
19829.10 35
19830.43 47
19831.77 47
19833.10 33
19834.43 50
19835.76 40
19837.09 40
19838.42 71
19839.76 34
19841.09 41
19842.42 39
19843.75 53
19845.08 40
19846.42 42
19847.75 46
19849.08 41
19850.41 45
19851.75 26
19853.08 36
19854.41 64
19855.74 56
19857.08 54
19858.41 28
19859.74 75
19861.07 45
19862.41 44
19863.74 48
19865.07 39
19866.41 39
19867.74 38
19869.07 40
19870.40 40
19871.74 39
19873.07 58
19874.40 40
19875.74 43
19877.07 33
19878.40 54
19879.74 27
19881.07 52
19882.40 42
19883.74 43
19885.07 32
19886.40 36
19887.74 37
19889.07 58
19890.40 31
19891.74 40
19893.07 47
19894.41 41
19895.74 39
19897.07 34
19898.41 40
19899.74 27
19901.08 48
19902.41 38
19903.74 30
19905.08 45
19906.41 44
19907.75 27
19909.08 36
19910.41 36
19911.75 27
19913.08 41
19914.42 52
19915.75 40
19917.09 39
19918.42 36
19919.76 44
19921.09 35
19922.43 27
19923.76 50
19925.10 37
19926.43 33
19927.77 38
19929.10 29
19930.44 27
19931.77 44
19933.11 33
19934.44 34
19935.78 48
19937.11 39
19938.45 44
19939.78 38
19941.12 31
19942.45 26
19943.79 30
19945.12 26
19946.46 29
19947.79 22
19949.13 33
19950.47 48
19951.80 35
19953.14 47
19954.47 40
19955.81 40
19957.15 43
19958.48 33
19959.82 29
19961.15 49
19962.49 48
19963.83 42
19965.16 38
19966.50 48
19967.83 42
19969.17 47
19970.51 54
19971.84 30
19973.18 42
19974.52 37
19975.85 47
19977.19 39
19978.53 38
19979.86 55
19981.20 41
19982.54 22
19983.87 36
19985.21 36
19986.55 37
19987.88 36
19989.22 21
19990.56 46
19991.89 58
19993.23 51
19994.57 50
19995.91 30
19997.24 37
19998.58 51
19999.92 49
20001.26 46
20002.59 28
20003.93 52
20005.27 34
20006.61 42
20007.94 43
20009.28 41
20010.62 62
20011.96 59
20013.29 48
20014.63 59
20015.97 70
20017.31 41
20018.65 44
20019.98 50
20021.32 61
20022.66 52
20024.00 49
20025.34 35
20026.67 42
20028.01 36
20029.35 46
20030.69 49
20032.03 50
20033.37 38
20034.71 33
20036.04 55
20037.38 42
20038.72 48
20040.06 51
20041.40 54
20042.74 31
20044.08 30
20045.42 40
20046.75 53
20048.09 39
20049.43 31
20050.77 46
20052.11 49
20053.45 62
20054.79 55
20056.13 36
20057.47 26
20058.81 41
20060.15 35
20061.49 58
20062.82 34
20064.16 49
20065.50 37
20066.84 33
20068.18 34
20069.52 32
20070.86 39
20072.20 34
20073.54 40
20074.88 45
20076.22 40
20077.56 49
20078.90 55
20080.24 59
20081.58 44
20082.92 41
20084.26 49
20085.60 34
20086.94 32
20088.28 34
20089.62 46
20090.96 41
20092.30 43
20093.64 47
20094.99 37
20096.33 34
20097.67 37
20099.01 69
20100.35 43
20101.69 42
20103.03 41
20104.37 44
20105.71 37
20107.05 26
20108.39 27
20109.73 34
20111.08 53
20112.42 36
20113.76 47
20115.10 53
20116.44 48
20117.78 43
20119.12 39
20120.46 38
20121.81 45
20123.15 39
20124.49 51
20125.83 44
20127.17 39
20128.51 32
20129.86 37
20131.20 38
20132.54 38
20133.88 48
20135.22 49
20136.56 42
20137.91 41
20139.25 38
