# Supplementary material for: MALDI-TOF MS typing enables the classification of brewing yeasts of the genus Saccharomyces to major beer styles
Source: PLoS One. 2017 Aug 9;12(8):e0181694. doi: 10.1371/journal.pone.0181694 (PMC5549903; doi:10.1371/journal.pone.0181694)
Supplement: S10 File — The directory includes 90 raw files and was zipped to “.zip”; the folder has three strains with 30 spectra per strain; S1 Text explains the raw files with an example and Table 1 represents the yeast strains used within the experiment. (ZIP) [file pone.0181694.s013.zip › 28-30/30336-192-OG-Alt-Alt-YPG-18h-E-E_2015-09-04__0_C2_1.dat]

1999.97 1074
2000.40 1166
2000.82 1172
2001.24 960
2001.66 1058
2002.08 977
2002.50 1012
2002.93 1069
2003.35 1103
2003.77 993
2004.19 1084
2004.61 928
2005.04 971
2005.46 1004
2005.88 985
2006.30 973
2006.72 1063
2007.15 1027
2007.57 1073
2007.99 1033
2008.41 1037
2008.84 1097
2009.26 1098
2009.68 1167
2010.10 1259
2010.53 1246
2010.95 1104
2011.37 947
2011.79 1104
2012.22 962
2012.64 1046
2013.06 1012
2013.49 984
2013.91 927
2014.33 895
2014.75 929
2015.18 887
2015.60 989
2016.02 992
2016.45 1077
2016.87 1023
2017.29 1016
2017.72 1055
2018.14 1088
2018.56 1023
2018.99 1163
2019.41 1088
2019.83 1051
2020.26 1072
2020.68 1146
2021.11 1040
2021.53 1120
2021.95 980
2022.38 907
2022.80 906
2023.22 945
2023.65 1059
2024.07 1077
2024.50 936
2024.92 879
2025.34 901
2025.77 923
2026.19 998
2026.62 980
2027.04 970
2027.47 1009
2027.89 929
2028.31 889
2028.74 822
2029.16 850
2029.59 813
2030.01 910
2030.44 781
2030.86 899
2031.29 922
2031.71 1003
2032.14 934
2032.56 1086
2032.99 1037
2033.41 1019
2033.84 1007
2034.26 1019
2034.69 915
2035.11 1021
2035.54 1060
2035.96 1189
2036.39 975
2036.81 999
2037.24 1016
2037.66 1109
2038.09 988
2038.51 1082
2038.94 1137
2039.37 1059
2039.79 1144
2040.22 1183
2040.64 1192
2041.07 1161
2041.49 1083
2041.92 1129
2042.35 1204
2042.77 1127
2043.20 1059
2043.62 961
2044.05 972
2044.48 1052
2044.90 1019
2045.33 1040
2045.76 1080
2046.18 1074
2046.61 1042
2047.03 908
2047.46 918
2047.89 949
2048.31 960
2048.74 999
2049.17 1011
2049.59 1056
2050.02 1106
2050.45 1012
2050.87 892
2051.30 865
2051.73 908
2052.16 897
2052.58 990
2053.01 899
2053.44 923
2053.86 1043
2054.29 883
2054.72 874
2055.14 919
2055.57 921
2056.00 904
2056.43 930
2056.85 787
2057.28 879
2057.71 876
2058.14 888
2058.56 977
2058.99 843
2059.42 840
2059.85 912
2060.28 1037
2060.70 1059
2061.13 1015
2061.56 905
2061.99 1036
2062.42 877
2062.84 932
2063.27 1026
2063.70 1090
2064.13 931
2064.56 1007
2064.98 1057
2065.41 1099
2065.84 1111
2066.27 1174
2066.70 1029
2067.13 1118
2067.55 1195
2067.98 1127
2068.41 977
2068.84 1058
2069.27 1097
2069.70 1022
2070.13 1001
2070.56 983
2070.98 1020
2071.41 929
2071.84 959
2072.27 982
2072.70 938
2073.13 1019
2073.56 1126
2073.99 1037
2074.42 933
2074.85 1029
2075.28 955
2075.71 961
2076.13 1003
2076.56 934
2076.99 1043
2077.42 1003
2077.85 1014
2078.28 1066
2078.71 1062
2079.14 1080
2079.57 1173
2080.00 1226
2080.43 1245
2080.86 1133
2081.29 1160
2081.72 1035
2082.15 1131
2082.58 1026
2083.01 1127
2083.44 1073
2083.87 1067
2084.30 1007
2084.73 1130
2085.16 947
2085.59 978
2086.02 1132
2086.45 1169
2086.89 916
2087.32 853
2087.75 944
2088.18 1065
2088.61 978
2089.04 1020
2089.47 1008
2089.90 865
2090.33 940
2090.76 1017
2091.19 1026
2091.62 993
2092.06 998
2092.49 969
2092.92 1018
2093.35 974
2093.78 1077
2094.21 1066
2094.64 967
2095.07 1002
2095.51 1030
2095.94 1169
2096.37 978
2096.80 1031
2097.23 933
2097.66 1057
2098.09 1028
2098.53 953
2098.96 862
2099.39 735
2099.82 804
2100.25 898
2100.69 953
2101.12 953
2101.55 1083
2101.98 993
2102.41 932
2102.85 925
2103.28 921
2103.71 887
2104.14 910
2104.58 851
2105.01 829
2105.44 823
2105.87 940
2106.31 962
2106.74 917
2107.17 975
2107.60 1081
2108.04 968
2108.47 985
2108.90 1093
2109.33 966
2109.77 943
2110.20 928
2110.63 926
2111.07 968
2111.50 885
2111.93 829
2112.37 940
2112.80 879
2113.23 807
2113.67 945
2114.10 936
2114.53 915
2114.97 932
2115.40 900
2115.83 845
2116.27 977
2116.70 906
2117.13 840
2117.57 846
2118.00 960
2118.44 953
2118.87 959
2119.30 912
2119.74 922
2120.17 858
2120.60 949
2121.04 937
2121.47 874
2121.91 933
2122.34 898
2122.78 944
2123.21 1128
2123.64 1027
2124.08 912
2124.51 966
2124.95 1044
2125.38 904
2125.82 883
2126.25 858
2126.69 1006
2127.12 1000
2127.56 850
2127.99 952
2128.42 978
2128.86 1022
2129.29 1011
2129.73 1071
2130.16 1046
2130.60 939
2131.03 1022
2131.47 1089
2131.90 1044
2132.34 1187
2132.78 1212
2133.21 1105
2133.65 1117
2134.08 1164
2134.52 1215
2134.95 1264
2135.39 1119
2135.82 1119
2136.26 1230
2136.69 1356
2137.13 1404
2137.57 1241
2138.00 1095
2138.44 1145
2138.87 1175
2139.31 1049
2139.75 960
2140.18 960
2140.62 1030
2141.05 971
2141.49 946
2141.93 865
2142.36 1004
2142.80 913
2143.23 1058
2143.67 1014
2144.11 1039
2144.54 993
2144.98 946
2145.42 950
2145.85 935
2146.29 960
2146.73 897
2147.16 1026
2147.60 1065
2148.04 1198
2148.47 1078
2148.91 1239
2149.35 1304
2149.79 1273
2150.22 1252
2150.66 1187
2151.10 1279
2151.53 1380
2151.97 1172
2152.41 1117
2152.85 1171
2153.28 1089
2153.72 1193
2154.16 1254
2154.60 1206
2155.03 1124
2155.47 1050
2155.91 1006
2156.35 1013
2156.78 1018
2157.22 1015
2157.66 1078
2158.10 1076
2158.53 1160
2158.97 1128
2159.41 1150
2159.85 1078
2160.29 1070
2160.72 1003
2161.16 1104
2161.60 1028
2162.04 933
2162.48 1026
2162.92 1065
2163.35 1037
2163.79 1080
2164.23 1050
2164.67 1077
2165.11 1025
2165.55 1022
2165.99 980
2166.42 936
2166.86 983
2167.30 1120
2167.74 1241
2168.18 1203
2168.62 1009
2169.06 1119
2169.50 1157
2169.94 1206
2170.37 1102
2170.81 1198
2171.25 1300
2171.69 1112
2172.13 1265
2172.57 1162
2173.01 1220
2173.45 1279
2173.89 1302
2174.33 1327
2174.77 1219
2175.21 1199
2175.65 1410
2176.09 1436
2176.53 1212
2176.97 1255
2177.41 1181
2177.85 1318
2178.29 1344
2178.73 1268
2179.17 1213
2179.61 1277
2180.05 1377
2180.49 1185
2180.93 1071
2181.37 1152
2181.81 1072
2182.25 1030
2182.69 1064
2183.13 1051
2183.57 1129
2184.01 980
2184.45 1022
2184.89 1023
2185.33 942
2185.77 1043
2186.21 950
2186.65 1042
2187.09 1114
2187.53 1037
2187.97 1139
2188.41 1287
2188.86 1196
2189.30 1169
2189.74 1175
2190.18 1228
2190.62 1327
2191.06 1153
2191.50 1176
2191.94 1159
2192.39 1215
2192.83 1032
2193.27 1114
2193.71 1166
2194.15 1221
2194.59 1250
2195.03 1169
2195.48 1224
2195.92 1262
2196.36 1298
2196.80 1174
2197.24 1151
2197.68 1170
2198.13 1054
2198.57 1023
2199.01 1061
2199.45 1196
2199.89 1132
2200.34 1073
2200.78 1150
2201.22 1040
2201.66 1065
2202.11 1084
2202.55 1092
2202.99 1072
2203.43 1108
2203.87 1129
2204.32 1124
2204.76 1199
2205.20 1060
2205.65 1040
2206.09 1148
2206.53 1120
2206.97 1130
2207.42 1199
2207.86 1206
2208.30 1112
2208.74 1183
2209.19 1293
2209.63 1110
2210.07 1124
2210.52 1196
2210.96 1230
2211.40 1147
2211.85 1058
2212.29 1106
2212.73 1120
2213.18 995
2213.62 989
2214.06 1046
2214.51 1007
2214.95 1013
2215.39 1148
2215.84 1161
2216.28 1035
2216.73 973
2217.17 1025
2217.61 954
2218.06 1011
2218.50 1026
2218.95 935
2219.39 960
2219.83 1030
2220.28 1084
2220.72 1000
2221.17 1002
2221.61 1027
2222.05 1153
2222.50 1023
2222.94 1087
2223.39 1064
2223.83 1166
2224.28 1087
2224.72 1095
2225.17 1047
2225.61 1148
2226.05 1190
2226.50 1159
2226.94 1208
2227.39 1091
2227.83 1233
2228.28 1287
2228.72 1223
2229.17 1190
2229.61 1269
2230.06 1281
2230.50 1187
2230.95 1248
2231.39 1210
2231.84 1172
2232.29 1263
2232.73 1200
2233.18 1271
2233.62 1362
2234.07 1237
2234.51 1181
2234.96 1198
2235.40 1192
2235.85 1246
2236.30 1123
2236.74 1271
2237.19 1106
2237.63 1180
2238.08 1274
2238.52 1222
2238.97 1129
2239.42 1177
2239.86 1219
2240.31 1132
2240.75 1099
2241.20 1052
2241.65 1168
2242.09 1078
2242.54 989
2242.99 1017
2243.43 972
2243.88 994
2244.33 912
2244.77 843
2245.22 848
2245.67 919
2246.11 1005
2246.56 1011
2247.01 908
2247.45 874
2247.90 903
2248.35 901
2248.79 993
2249.24 955
2249.69 1012
2250.13 1228
2250.58 1190
2251.03 959
2251.48 1005
2251.92 1034
2252.37 949
2252.82 943
2253.27 955
2253.71 953
2254.16 911
2254.61 1126
2255.06 1154
2255.50 1059
2255.95 996
2256.40 993
2256.85 855
2257.29 939
2257.74 1059
2258.19 994
2258.64 1033
2259.09 1160
2259.53 1234
2259.98 1094
2260.43 1015
2260.88 1226
2261.33 1096
2261.77 1172
2262.22 1252
2262.67 1304
2263.12 1169
2263.57 1280
2264.02 1253
2264.46 1197
2264.91 1295
2265.36 1229
2265.81 1329
2266.26 1336
2266.71 1389
2267.16 1405
2267.61 1423
2268.05 1357
2268.50 1335
2268.95 1291
2269.40 1363
2269.85 1309
2270.30 1392
2270.75 1286
2271.20 1343
2271.65 1223
2272.10 1226
2272.55 1204
2273.00 1214
2273.44 1186
2273.89 1052
2274.34 1054
2274.79 1028
2275.24 1095
2275.69 1170
2276.14 1060
2276.59 1046
2277.04 1152
2277.49 1149
2277.94 1008
2278.39 1015
2278.84 1013
2279.29 1139
2279.74 1178
2280.19 991
2280.64 1128
2281.09 1113
2281.54 1195
2281.99 1169
2282.44 1171
2282.89 1160
2283.34 1149
2283.79 1146
2284.24 1097
2284.69 1105
2285.14 1101
2285.60 1160
2286.05 1152
2286.50 1148
2286.95 1234
2287.40 1423
2287.85 1484
2288.30 1391
2288.75 1455
2289.20 1687
2289.65 1819
2290.10 1937
2290.56 2147
2291.01 2238
2291.46 2372
2291.91 2507
2292.36 2294
2292.81 2319
2293.26 2215
2293.71 2224
2294.17 2112
2294.62 1960
2295.07 1993
2295.52 1941
2295.97 1679
2296.42 1653
2296.88 1590
2297.33 1431
2297.78 1429
2298.23 1288
2298.68 1243
2299.13 1258
2299.59 1196
2300.04 1094
2300.49 1157
2300.94 1147
2301.39 1143
2301.85 1185
2302.30 1242
2302.75 1345
2303.20 1211
2303.66 1106
2304.11 1177
2304.56 1106
2305.01 1124
2305.47 1075
2305.92 1122
2306.37 1150
2306.82 1286
2307.28 1259
2307.73 1174
2308.18 1171
2308.64 1239
2309.09 1224
2309.54 1256
2309.99 1247
2310.45 1334
2310.90 1433
2311.35 1283
2311.81 1317
2312.26 1240
2312.71 1256
2313.17 1407
2313.62 1332
2314.07 1272
2314.53 1105
2314.98 1083
2315.43 1143
2315.89 1081
2316.34 1087
2316.79 1247
2317.25 1208
2317.70 1028
2318.16 1148
2318.61 1243
2319.06 1193
2319.52 1236
2319.97 1329
2320.43 1276
2320.88 1145
2321.33 1155
2321.79 1091
2322.24 1224
2322.70 1320
2323.15 1257
2323.61 1197
2324.06 1200
2324.51 1325
2324.97 1199
2325.42 1264
2325.88 1207
2326.33 1235
2326.79 1293
2327.24 1435
2327.70 1367
2328.15 1353
2328.61 1449
2329.06 1546
2329.52 1443
2329.97 1301
2330.43 1378
2330.88 1533
2331.34 1460
2331.79 1420
2332.25 1449
2332.70 1437
2333.16 1245
2333.61 1269
2334.07 1350
2334.52 1236
2334.98 1196
2335.43 1009
2335.89 1166
2336.35 1165
2336.80 1157
2337.26 1219
2337.71 1266
2338.17 1296
2338.62 1345
2339.08 1314
2339.54 1273
2339.99 1339
2340.45 1330
2340.90 1290
2341.36 1221
2341.82 1122
2342.27 1154
2342.73 1229
2343.18 1276
2343.64 1227
2344.10 1301
2344.55 1353
2345.01 1318
2345.47 1198
2345.92 1241
2346.38 1288
2346.84 1290
2347.29 1378
2347.75 1273
2348.21 1358
2348.66 1177
2349.12 1276
2349.58 1167
2350.03 1157
2350.49 1204
2350.95 1077
2351.40 1117
2351.86 1168
2352.32 1151
2352.78 1151
2353.23 1202
2353.69 1215
2354.15 1039
2354.61 1100
2355.06 1100
2355.52 1146
2355.98 1155
2356.44 1103
2356.89 1186
2357.35 1258
2357.81 1104
2358.27 1170
2358.72 1221
2359.18 1283
2359.64 1279
2360.10 1300
2360.56 1163
2361.01 1159
2361.47 1196
2361.93 1176
2362.39 1106
2362.85 1242
2363.30 1226
2363.76 1204
2364.22 1134
2364.68 1007
2365.14 1064
2365.60 1104
2366.05 1205
2366.51 1195
2366.97 1285
2367.43 1331
2367.89 1277
2368.35 1233
2368.81 1251
2369.26 1287
2369.72 1257
2370.18 1194
2370.64 1092
2371.10 1151
2371.56 1175
2372.02 1138
2372.48 1133
2372.94 1104
2373.40 1112
2373.86 1198
2374.31 1133
2374.77 1187
2375.23 1273
2375.69 1224
2376.15 1247
2376.61 1376
2377.07 1176
2377.53 1321
2377.99 1346
2378.45 1292
2378.91 1269
2379.37 1256
2379.83 1181
2380.29 1243
2380.75 1176
2381.21 1214
2381.67 1251
2382.13 1217
2382.59 1150
2383.05 1110
2383.51 1095
2383.97 1284
2384.43 1136
2384.89 1181
2385.35 1197
2385.81 1162
2386.27 973
2386.73 1056
2387.19 1062
2387.65 1113
2388.11 1085
2388.57 1056
2389.04 1029
2389.50 1025
2389.96 1086
2390.42 1218
2390.88 1220
2391.34 1140
2391.80 1180
2392.26 1200
2392.72 1119
2393.18 1103
2393.64 1025
2394.11 1099
2394.57 1140
2395.03 1117
2395.49 1145
2395.95 1109
2396.41 1070
2396.87 1186
2397.34 1079
2397.80 1131
2398.26 1096
2398.72 1095
2399.18 1155
2399.64 1138
2400.11 1035
2400.57 1091
2401.03 1072
2401.49 1079
2401.95 1041
2402.42 916
2402.88 1006
2403.34 1173
2403.80 1103
2404.26 1075
2404.73 1062
2405.19 1017
2405.65 1042
2406.11 1034
2406.58 1150
2407.04 1074
2407.50 1108
2407.96 1085
2408.43 1046
2408.89 1126
2409.35 1091
2409.81 1040
2410.28 1119
2410.74 1136
2411.20 1139
2411.66 1113
2412.13 1045
2412.59 1150
2413.05 1117
2413.52 1113
2413.98 1043
2414.44 1341
2414.91 1255
2415.37 1254
2415.83 1228
2416.30 1228
2416.76 1347
2417.22 1469
2417.69 1509
2418.15 1449
2418.61 1472
2419.08 1505
2419.54 1428
2420.00 1483
2420.47 1597
2420.93 1554
2421.40 1452
2421.86 1426
2422.32 1403
2422.79 1365
2423.25 1212
2423.72 1235
2424.18 1014
2424.64 1092
2425.11 1305
2425.57 1110
2426.04 1180
2426.50 1122
2426.96 1236
2427.43 1172
2427.89 1068
2428.36 1146
2428.82 1144
2429.29 1211
2429.75 1233
2430.22 1212
2430.68 1158
2431.15 1181
2431.61 1229
2432.08 1221
2432.54 1257
2433.01 1390
2433.47 1256
2433.94 1258
2434.40 1254
2434.87 1287
2435.33 1228
2435.80 1229
2436.26 1202
2436.73 1297
2437.19 1292
2437.66 1214
2438.12 1382
2438.59 1392
2439.05 1418
2439.52 1445
2439.98 1474
2440.45 1465
2440.92 1623
2441.38 1482
2441.85 1454
2442.31 1409
2442.78 1369
2443.25 1283
2443.71 1399
2444.18 1280
2444.64 1070
2445.11 1113
2445.58 1141
2446.04 1150
2446.51 1180
2446.97 1167
2447.44 1092
2447.91 1010
2448.37 1064
2448.84 1107
2449.31 1127
2449.77 1153
2450.24 1128
2450.71 1033
2451.17 1080
2451.64 1169
2452.11 1071
2452.57 1082
2453.04 1220
2453.51 1214
2453.97 1047
2454.44 1136
2454.91 1082
2455.37 1090
2455.84 1083
2456.31 1239
2456.78 1283
2457.24 1308
2457.71 1262
2458.18 1171
2458.65 1210
2459.11 1141
2459.58 1138
2460.05 1193
2460.52 1150
2460.98 1072
2461.45 1172
2461.92 1189
2462.39 1151
2462.85 1076
2463.32 1130
2463.79 1163
2464.26 1113
2464.73 1062
2465.19 1281
2465.66 1003
2466.13 1128
2466.60 1135
2467.07 1240
2467.53 1179
2468.00 1255
2468.47 1334
2468.94 1206
2469.41 1141
2469.88 1097
2470.34 1095
2470.81 1219
2471.28 1079
2471.75 1120
2472.22 1203
2472.69 1182
2473.16 1053
2473.63 927
2474.09 1027
2474.56 1051
2475.03 1060
2475.50 1101
2475.97 1110
2476.44 1032
2476.91 1056
2477.38 1169
2477.85 1209
2478.32 1153
2478.78 1189
2479.25 1147
2479.72 1029
2480.19 1371
2480.66 1281
2481.13 1284
2481.60 1252
2482.07 1179
2482.54 1185
2483.01 1117
2483.48 1173
2483.95 1197
2484.42 1075
2484.89 1128
2485.36 1077
2485.83 1070
2486.30 1216
2486.77 1100
2487.24 1147
2487.71 1201
2488.18 1314
2488.65 1236
2489.12 1213
2489.59 1152
2490.06 1158
2490.53 1126
2491.00 1106
2491.47 1138
2491.94 1252
2492.41 1151
2492.88 1182
2493.36 1322
2493.83 1198
2494.30 1185
2494.77 1256
2495.24 1208
2495.71 1263
2496.18 1343
2496.65 1272
2497.12 1194
2497.59 1230
2498.06 1133
2498.54 1135
2499.01 1057
2499.48 1105
2499.95 1104
2500.42 971
2500.89 980
2501.36 1026
2501.84 1071
2502.31 1057
2502.78 993
2503.25 1080
2503.72 1171
2504.19 1066
2504.66 1163
2505.14 1180
2505.61 1180
2506.08 1202
2506.55 1231
2507.02 1267
2507.50 1421
2507.97 1534
2508.44 1557
2508.91 1417
2509.38 1501
2509.86 1478
2510.33 1615
2510.80 1592
2511.27 1563
2511.75 1390
2512.22 1503
2512.69 1434
2513.16 1449
2513.64 1304
2514.11 1329
2514.58 1243
2515.05 1255
2515.53 1137
2516.00 1096
2516.47 1240
2516.95 1182
2517.42 1169
2517.89 1264
2518.36 1203
2518.84 1143
2519.31 1168
2519.78 1230
2520.26 1244
2520.73 1220
2521.20 1263
2521.68 1226
2522.15 1268
2522.62 1081
2523.10 1021
2523.57 1107
2524.04 1154
2524.52 1006
2524.99 1086
2525.47 1250
2525.94 1266
2526.41 1150
2526.89 1169
2527.36 1145
2527.83 1098
2528.31 1060
2528.78 1073
2529.26 1042
2529.73 1122
2530.21 1146
2530.68 1231
2531.15 1171
2531.63 1177
2532.10 1178
2532.58 1103
2533.05 1051
2533.53 1203
2534.00 1111
2534.47 1092
2534.95 1184
2535.42 1100
2535.90 1166
2536.37 1102
2536.85 1104
2537.32 1044
2537.80 1226
2538.27 1157
2538.75 1236
2539.22 1218
2539.70 1144
2540.17 1178
2540.65 1085
2541.12 1155
2541.60 1089
2542.07 1108
2542.55 1145
2543.02 1133
2543.50 1151
2543.97 1275
2544.45 1271
2544.93 1164
2545.40 1407
2545.88 1366
2546.35 1423
2546.83 1506
2547.30 1400
2547.78 1488
2548.26 1483
2548.73 1609
2549.21 1589
2549.68 1580
2550.16 1495
2550.64 1557
2551.11 1547
2551.59 1458
2552.06 1571
2552.54 1429
2553.02 1504
2553.49 1414
2553.97 1393
2554.45 1473
2554.92 1508
2555.40 1586
2555.88 1469
2556.35 1297
2556.83 1418
2557.31 1312
2557.78 1419
2558.26 1440
2558.74 1344
2559.21 1423
2559.69 1393
2560.17 1099
2560.64 1173
2561.12 1266
2561.60 1162
2562.07 1180
2562.55 1217
2563.03 1114
2563.51 1108
2563.98 1145
2564.46 1078
2564.94 1061
2565.42 1109
2565.89 1005
2566.37 1095
2566.85 1021
2567.33 1056
2567.80 1059
2568.28 1025
2568.76 889
2569.24 996
2569.71 936
2570.19 1006
2570.67 1090
2571.15 1007
2571.63 1046
2572.10 1050
2572.58 1102
2573.06 1184
2573.54 1287
2574.02 1125
2574.50 1012
2574.97 1101
2575.45 1131
2575.93 1180
2576.41 1185
2576.89 1124
2577.37 1083
2577.84 1040
2578.32 999
2578.80 1037
2579.28 1081
2579.76 1035
2580.24 1128
2580.72 1046
2581.20 1078
2581.67 1158
2582.15 1042
2582.63 1095
2583.11 1204
2583.59 1103
2584.07 1106
2584.55 1152
2585.03 1126
2585.51 1196
2585.99 1132
2586.47 1117
2586.95 1212
2587.43 1219
2587.91 1204
2588.39 1089
2588.86 1143
2589.34 1159
2589.82 1209
2590.30 1222
2590.78 1187
2591.26 1210
2591.74 1154
2592.22 1140
2592.70 1283
2593.18 1252
2593.66 1281
2594.14 1197
2594.62 1238
2595.10 1275
2595.58 1262
2596.06 1137
2596.54 1112
2597.03 1156
2597.51 1228
2597.99 1216
2598.47 1223
2598.95 1269
2599.43 1143
2599.91 1231
2600.39 1188
2600.87 1231
2601.35 1252
2601.83 1183
2602.31 1168
2602.79 1162
2603.27 1251
2603.75 1065
2604.24 1249
2604.72 1159
2605.20 1292
2605.68 1248
2606.16 1229
2606.64 1160
2607.12 1205
2607.60 1276
2608.09 1315
2608.57 1208
2609.05 1267
2609.53 1287
2610.01 1249
2610.49 1261
2610.98 1249
2611.46 1256
2611.94 1383
2612.42 1310
2612.90 1265
2613.38 1152
2613.87 1066
2614.35 1256
2614.83 1270
2615.31 1263
2615.79 1157
2616.28 1150
2616.76 1189
2617.24 1194
2617.72 1438
2618.21 1309
2618.69 1259
2619.17 1296
2619.65 1302
2620.14 1280
2620.62 1268
2621.10 1282
2621.58 1230
2622.07 1418
2622.55 1316
2623.03 1200
2623.51 1351
2624.00 1239
2624.48 1139
2624.96 1146
2625.45 1163
2625.93 1293
2626.41 1226
2626.90 1114
2627.38 1002
2627.86 1000
2628.35 1110
2628.83 1157
2629.31 1177
2629.80 1080
2630.28 1113
2630.76 1218
2631.25 1243
2631.73 1167
2632.21 1241
2632.70 1328
2633.18 1278
2633.66 1103
2634.15 1177
2634.63 1150
2635.12 1188
2635.60 1178
2636.08 1102
2636.57 1154
2637.05 1174
2637.54 1195
2638.02 1227
2638.50 1126
2638.99 1190
2639.47 1207
2639.96 1316
2640.44 1232
2640.93 1419
2641.41 1281
2641.89 1224
2642.38 1256
2642.86 1318
2643.35 1233
2643.83 1268
2644.32 1393
2644.80 1321
2645.29 1329
2645.77 1245
2646.26 1291
2646.74 1276
2647.23 1153
2647.71 1201
2648.20 1174
2648.68 1106
2649.17 1141
2649.65 1193
2650.14 1211
2650.62 1168
2651.11 1277
2651.59 1300
2652.08 1215
2652.57 1262
2653.05 1330
2653.54 1279
2654.02 1220
2654.51 1120
2654.99 1113
2655.48 1219
2655.97 1332
2656.45 1231
2656.94 1229
2657.42 1217
2657.91 1193
2658.39 1087
2658.88 1155
2659.37 1157
2659.85 1295
2660.34 1172
2660.83 1125
2661.31 1147
2661.80 1094
2662.28 1190
2662.77 1213
2663.26 1126
2663.74 1231
2664.23 1081
2664.72 1204
2665.20 1251
2665.69 1212
2666.18 1277
2666.66 1187
2667.15 1139
2667.64 1113
2668.12 1277
2668.61 1298
2669.10 1130
2669.59 1118
2670.07 1102
2670.56 1134
2671.05 1109
2671.53 1292
2672.02 1354
2672.51 1424
2673.00 1306
2673.48 1223
2673.97 1343
2674.46 1441
2674.95 1503
2675.43 1313
2675.92 1364
2676.41 1463
2676.90 1406
2677.38 1375
2677.87 1520
2678.36 1540
2678.85 1485
2679.34 1459
2679.82 1476
2680.31 1395
2680.80 1382
2681.29 1448
2681.78 1529
2682.26 1614
2682.75 1685
2683.24 1554
2683.73 1519
2684.22 1423
2684.71 1201
2685.19 1342
2685.68 1405
2686.17 1259
2686.66 1352
2687.15 1410
2687.64 1308
2688.13 1251
2688.62 1270
2689.10 1207
2689.59 1198
2690.08 1191
2690.57 1226
2691.06 1254
2691.55 1403
2692.04 1183
2692.53 1142
2693.02 1295
2693.51 1269
2694.00 1220
2694.48 1373
2694.97 1324
2695.46 1288
2695.95 1193
2696.44 1200
2696.93 1132
2697.42 1200
2697.91 1280
2698.40 1218
2698.89 1227
2699.38 1280
2699.87 1287
2700.36 1354
2700.85 1351
2701.34 1309
2701.83 1425
2702.32 1276
2702.81 1324
2703.30 1335
2703.79 1397
2704.28 1324
2704.77 1289
2705.26 1284
2705.75 1241
2706.24 1245
2706.73 1231
2707.22 1230
2707.71 1329
2708.20 1198
2708.69 1168
2709.18 1152
2709.68 1133
2710.17 1155
2710.66 1169
2711.15 1282
2711.64 1160
2712.13 1086
2712.62 1046
2713.11 1056
2713.60 1096
2714.09 1116
2714.59 1158
2715.08 1015
2715.57 1030
2716.06 1210
2716.55 1277
2717.04 1099
2717.53 1017
2718.02 1006
2718.52 868
2719.01 950
2719.50 1088
2719.99 1111
2720.48 1090
2720.97 1149
2721.47 1017
2721.96 1083
2722.45 1170
2722.94 1310
2723.43 1223
2723.93 1179
2724.42 1234
2724.91 1200
2725.40 1098
2725.89 1106
2726.39 1049
2726.88 1085
2727.37 1155
2727.86 1130
2728.36 1144
2728.85 1104
2729.34 1064
2729.83 1161
2730.33 1047
2730.82 1129
2731.31 1175
2731.80 1116
2732.30 1226
2732.79 1242
2733.28 1117
2733.77 1068
2734.27 1077
2734.76 1160
2735.25 1168
2735.75 1176
2736.24 1121
2736.73 1250
2737.23 1250
2737.72 1183
2738.21 1172
2738.71 1188
2739.20 1185
2739.69 1197
2740.19 1128
2740.68 1227
2741.17 1230
2741.67 1261
2742.16 1085
2742.65 1057
2743.15 1134
2743.64 1108
2744.14 1042
2744.63 1051
2745.12 1025
2745.62 1002
2746.11 1048
2746.61 1026
2747.10 1143
2747.59 1119
2748.09 1126
2748.58 1079
2749.08 1073
2749.57 998
2750.06 1012
2750.56 1011
2751.05 1053
2751.55 1108
2752.04 1173
2752.54 1223
2753.03 1224
2753.53 1176
2754.02 1220
2754.52 1137
2755.01 1220
2755.51 1399
2756.00 1261
2756.50 1248
2756.99 1200
2757.49 1246
2757.98 1220
2758.48 1243
2758.97 1270
2759.47 1295
2759.96 1373
2760.46 1205
2760.95 1326
2761.45 1389
2761.94 1283
2762.44 1183
2762.93 1207
2763.43 1289
2763.92 1228
2764.42 1308
2764.92 1323
2765.41 1373
2765.91 1334
2766.40 1162
2766.90 1200
2767.40 1168
2767.89 1303
2768.39 1219
2768.88 1105
2769.38 1098
2769.88 1137
2770.37 1157
2770.87 1214
2771.36 1188
2771.86 1253
2772.36 1182
2772.85 1288
2773.35 1318
2773.85 1320
2774.34 1146
2774.84 1330
2775.34 1404
2775.83 1511
2776.33 1465
2776.83 1297
2777.32 1374
2777.82 1301
2778.32 1206
2778.81 1238
2779.31 1327
2779.81 1278
2780.30 1365
2780.80 1322
2781.30 1272
2781.80 1271
2782.29 1338
2782.79 1218
2783.29 1258
2783.79 1258
2784.28 1289
2784.78 1280
2785.28 1353
2785.78 1310
2786.27 1252
2786.77 1261
2787.27 1276
2787.77 1192
2788.26 1230
2788.76 1212
2789.26 1302
2789.76 1111
2790.26 1107
2790.75 1137
2791.25 1146
2791.75 1269
2792.25 1251
2792.75 1211
2793.24 1308
2793.74 1310
2794.24 1252
2794.74 1309
2795.24 1321
2795.74 1358
2796.23 1299
2796.73 1517
2797.23 1516
2797.73 1443
2798.23 1349
2798.73 1468
2799.23 1480
2799.72 1486
2800.22 1552
2800.72 1431
2801.22 1530
2801.72 1419
2802.22 1418
2802.72 1406
2803.22 1449
2803.72 1551
2804.22 1523
2804.72 1662
2805.21 1702
2805.71 1649
2806.21 1904
2806.71 1828
2807.21 1948
2807.71 1943
2808.21 1997
2808.71 2092
2809.21 2130
2809.71 2046
2810.21 2172
2810.71 2158
2811.21 1937
2811.71 1893
2812.21 1728
2812.71 1592
2813.21 1485
2813.71 1435
2814.21 1363
2814.71 1315
2815.21 1414
2815.71 1259
2816.21 1339
2816.71 1393
2817.21 1493
2817.71 1389
2818.21 1483
2818.71 1467
2819.21 1334
2819.71 1410
2820.21 1372
2820.71 1450
2821.22 1418
2821.72 1273
2822.22 1330
2822.72 1333
2823.22 1209
2823.72 1326
2824.22 1385
2824.72 1357
2825.22 1277
2825.72 1296
2826.23 1349
2826.73 1435
2827.23 1226
2827.73 1274
2828.23 1146
2828.73 1214
2829.23 1252
2829.73 1323
2830.24 1264
2830.74 1201
2831.24 1201
2831.74 1294
2832.24 1338
2832.74 1144
2833.25 1198
2833.75 1266
2834.25 1298
2834.75 1122
2835.25 1119
2835.76 1202
2836.26 1317
2836.76 1382
2837.26 1479
2837.76 1369
2838.27 1328
2838.77 1384
2839.27 1293
2839.77 1337
2840.28 1243
2840.78 1203
2841.28 1247
2841.78 1260
2842.29 1227
2842.79 1278
2843.29 1360
2843.79 1417
2844.30 1335
2844.80 1314
2845.30 1240
2845.81 1407
2846.31 1415
2846.81 1457
2847.31 1581
2847.82 1391
2848.32 1546
2848.82 1438
2849.33 1459
2849.83 1445
2850.33 1286
2850.84 1324
2851.34 1378
2851.84 1299
2852.35 1337
2852.85 1297
2853.35 1338
2853.86 1383
2854.36 1311
2854.86 1271
2855.37 1213
2855.87 1217
2856.38 1235
2856.88 1241
2857.38 1134
2857.89 1100
2858.39 1243
2858.90 1306
2859.40 1313
2859.90 1236
2860.41 1226
2860.91 1131
2861.42 1216
2861.92 1163
2862.43 1120
2862.93 1128
2863.43 1086
2863.94 1065
2864.44 1135
2864.95 1092
2865.45 1171
2865.96 1228
2866.46 1151
2866.97 1091
2867.47 1097
2867.98 1067
2868.48 1129
2868.99 1175
2869.49 1245
2870.00 1169
2870.50 1234
2871.01 1129
2871.51 1210
2872.02 1170
2872.52 1133
2873.03 1088
2873.53 1271
2874.04 1206
2874.54 1271
2875.05 1244
2875.56 1131
2876.06 1272
2876.57 1347
2877.07 1268
2877.58 1273
2878.08 1273
2878.59 1290
2879.09 1216
2879.60 1200
2880.11 1277
2880.61 1373
2881.12 1396
2881.62 1290
2882.13 1270
2882.64 1367
2883.14 1430
2883.65 1433
2884.16 1361
2884.66 1434
2885.17 1426
2885.67 1457
2886.18 1539
2886.69 1451
2887.19 1377
2887.70 1517
2888.21 1485
2888.71 1458
2889.22 1372
2889.73 1467
2890.23 1401
2890.74 1418
2891.25 1301
2891.76 1264
2892.26 1475
2892.77 1378
2893.28 1367
2893.78 1325
2894.29 1336
2894.80 1406
2895.31 1345
2895.81 1360
2896.32 1459
2896.83 1425
2897.33 1418
2897.84 1441
2898.35 1387
2898.86 1363
2899.36 1461
2899.87 1459
2900.38 1349
2900.89 1416
2901.40 1517
2901.90 1605
2902.41 1541
2902.92 1568
2903.43 1713
2903.94 1707
2904.44 1603
2904.95 1541
2905.46 1564
2905.97 1674
2906.48 1514
2906.98 1587
2907.49 1423
2908.00 1386
2908.51 1319
2909.02 1413
2909.53 1269
2910.04 1301
2910.54 1131
2911.05 1239
2911.56 1212
2912.07 1154
2912.58 1263
2913.09 1272
2913.60 1262
2914.11 1237
2914.61 1181
2915.12 1267
2915.63 1282
2916.14 1333
2916.65 1307
2917.16 1305
2917.67 1295
2918.18 1411
2918.69 1347
2919.20 1336
2919.71 1198
2920.22 1273
2920.73 1226
2921.23 1145
2921.74 1295
2922.25 1419
2922.76 1415
2923.27 1614
2923.78 1579
2924.29 1465
2924.80 1549
2925.31 1703
2925.82 1761
2926.33 1662
2926.84 1480
2927.35 1634
2927.86 1604
2928.37 1436
2928.88 1391
2929.39 1320
2929.90 1290
2930.41 1233
2930.92 1393
2931.43 1409
2931.95 1235
2932.46 1247
2932.97 1239
2933.48 1353
2933.99 1362
2934.50 1350
2935.01 1374
2935.52 1440
2936.03 1427
2936.54 1364
2937.05 1408
2937.56 1481
2938.07 1532
2938.59 1411
2939.10 1321
2939.61 1311
2940.12 1448
2940.63 1492
2941.14 1493
2941.65 1290
2942.16 1444
2942.68 1564
2943.19 1592
2943.70 1657
2944.21 1845
2944.72 1886
2945.23 1990
2945.74 2145
2946.26 2197
2946.77 2314
2947.28 2423
2947.79 2071
2948.30 2119
2948.82 2098
2949.33 1958
2949.84 1916
2950.35 1747
2950.86 1644
2951.38 1562
2951.89 1474
2952.40 1401
2952.91 1372
2953.42 1271
2953.94 1334
2954.45 1390
2954.96 1331
2955.47 1215
2955.99 1334
2956.50 1308
2957.01 1378
2957.53 1342
2958.04 1192
2958.55 1237
2959.06 1456
2959.58 1285
2960.09 1366
2960.60 1291
2961.12 1394
2961.63 1303
2962.14 1380
2962.65 1400
2963.17 1276
2963.68 1369
2964.19 1484
2964.71 1583
2965.22 1549
2965.73 1507
2966.25 1376
2966.76 1316
2967.27 1172
2967.79 1155
2968.30 1281
2968.82 1369
2969.33 1321
2969.84 1330
2970.36 1317
2970.87 1354
2971.38 1328
2971.90 1314
2972.41 1350
2972.93 1430
2973.44 1447
2973.95 1349
2974.47 1441
2974.98 1288
2975.50 1264
2976.01 1517
2976.53 1263
2977.04 1257
2977.55 1335
2978.07 1399
2978.58 1329
2979.10 1299
2979.61 1340
2980.13 1179
2980.64 1274
2981.16 1316
2981.67 1397
2982.19 1330
2982.70 1425
2983.22 1396
2983.73 1465
2984.25 1468
2984.76 1442
2985.28 1495
2985.79 1417
2986.31 1473
2986.82 1600
2987.34 1588
2987.85 1734
2988.37 1696
2988.88 1674
2989.40 1601
2989.91 1657
2990.43 1564
2990.95 1677
2991.46 1671
2991.98 1643
2992.49 1549
2993.01 1654
2993.52 1918
2994.04 1795
2994.56 1862
2995.07 1820
2995.59 1982
2996.10 2058
2996.62 2039
2997.14 1943
2997.65 2033
2998.17 1968
2998.68 2036
2999.20 2204
2999.72 2169
3000.23 2072
3000.75 2117
3001.27 2038
3001.78 2229
3002.30 2501
3002.82 2471
3003.33 2675
3003.85 3083
3004.37 3175
3004.88 3266
3005.40 3445
3005.92 3386
3006.43 3385
3006.95 3440
3007.47 3004
3007.99 2649
3008.50 2445
3009.02 2278
3009.54 2160
3010.05 2011
3010.57 1756
3011.09 1820
3011.61 1596
3012.12 1627
3012.64 1595
3013.16 1614
3013.68 1443
3014.19 1373
3014.71 1429
3015.23 1662
3015.75 1645
3016.26 1566
3016.78 1567
3017.30 1566
3017.82 1620
3018.34 1578
3018.85 1710
3019.37 1798
3019.89 1632
3020.41 1679
3020.93 1661
3021.44 1674
3021.96 1563
3022.48 1665
3023.00 1580
3023.52 1542
3024.04 1592
3024.55 1592
3025.07 1565
3025.59 1668
3026.11 1682
3026.63 1615
3027.15 1460
3027.67 1426
3028.18 1446
3028.70 1489
3029.22 1467
3029.74 1611
3030.26 1431
3030.78 1511
3031.30 1464
3031.82 1376
3032.34 1419
3032.86 1495
3033.38 1563
3033.89 1543
3034.41 1361
3034.93 1483
3035.45 1505
3035.97 1379
3036.49 1390
3037.01 1427
3037.53 1347
3038.05 1224
3038.57 1301
3039.09 1418
3039.61 1492
3040.13 1466
3040.65 1470
3041.17 1384
3041.69 1335
3042.21 1283
3042.73 1282
3043.25 1342
3043.77 1297
3044.29 1260
3044.81 1367
3045.33 1283
3045.85 1253
3046.37 1377
3046.89 1400
3047.41 1269
3047.93 1344
3048.45 1431
3048.97 1433
3049.49 1281
3050.01 1350
3050.54 1429
3051.06 1345
3051.58 1292
3052.10 1359
3052.62 1380
3053.14 1321
3053.66 1238
3054.18 1358
3054.70 1356
3055.22 1320
3055.74 1274
3056.27 1399
3056.79 1259
3057.31 1220
3057.83 1298
3058.35 1398
3058.87 1269
3059.39 1173
3059.92 1251
3060.44 1241
3060.96 1315
3061.48 1295
3062.00 1228
3062.52 1342
3063.05 1279
3063.57 1339
3064.09 1458
3064.61 1355
3065.13 1240
3065.66 1390
3066.18 1507
3066.70 1461
3067.22 1476
3067.74 1475
3068.27 1615
3068.79 1548
3069.31 1614
3069.83 1543
3070.35 1424
3070.88 1452
3071.40 1520
3071.92 1468
3072.45 1571
3072.97 1476
3073.49 1328
3074.01 1426
3074.54 1431
3075.06 1394
3075.58 1429
3076.10 1586
3076.63 1497
3077.15 1520
3077.67 1522
3078.20 1673
3078.72 1691
3079.24 1631
3079.77 1713
3080.29 1743
3080.81 1694
3081.34 1740
3081.86 1905
3082.38 1790
3082.91 1827
3083.43 1744
3083.95 1743
3084.48 1922
3085.00 1781
3085.52 1706
3086.05 1753
3086.57 1686
3087.10 1706
3087.62 1720
3088.14 1559
3088.67 1563
3089.19 1589
3089.72 1639
3090.24 1809
3090.76 1787
3091.29 1680
3091.81 1384
3092.34 1445
3092.86 1615
3093.38 1626
3093.91 1689
3094.43 1641
3094.96 1740
3095.48 1701
3096.01 1821
3096.53 1838
3097.06 1776
3097.58 1838
3098.11 1971
3098.63 2232
3099.16 2433
3099.68 2410
3100.21 2930
3100.73 3359
3101.26 3992
3101.78 4127
3102.31 4925
3102.83 5536
3103.36 5677
3103.88 5743
3104.41 5840
3104.93 5783
3105.46 5460
3105.98 4727
3106.51 4102
3107.03 3701
3107.56 3267
3108.08 2735
3108.61 2446
3109.14 2361
3109.66 2268
3110.19 2038
3110.71 1916
3111.24 1956
3111.77 1860
3112.29 1962
3112.82 1909
3113.34 1885
3113.87 1719
3114.40 1638
3114.92 1590
3115.45 1602
3115.97 1688
3116.50 1655
3117.03 1730
3117.55 1526
3118.08 1373
3118.61 1389
3119.13 1468
3119.66 1581
3120.19 1506
3120.71 1381
3121.24 1493
3121.77 1669
3122.29 1602
3122.82 1597
3123.35 1619
3123.87 1642
3124.40 1529
3124.93 1494
3125.45 1517
3125.98 1665
3126.51 1684
3127.04 1602
3127.56 1557
3128.09 1478
3128.62 1486
3129.15 1392
3129.67 1434
3130.20 1480
3130.73 1543
3131.26 1402
3131.78 1243
3132.31 1247
3132.84 1363
3133.37 1305
3133.89 1366
3134.42 1445
3134.95 1439
3135.48 1458
3136.01 1474
3136.53 1484
3137.06 1444
3137.59 1441
3138.12 1421
3138.65 1519
3139.17 1527
3139.70 1545
3140.23 1452
3140.76 1303
3141.29 1355
3141.82 1305
3142.34 1438
3142.87 1354
3143.40 1323
3143.93 1451
3144.46 1600
3144.99 1677
3145.52 1661
3146.05 1608
3146.57 1589
3147.10 1730
3147.63 1832
3148.16 1850
3148.69 1852
3149.22 1857
3149.75 1937
3150.28 1786
3150.81 1803
3151.34 1778
3151.87 1662
3152.39 1534
3152.92 1491
3153.45 1591
3153.98 1712
3154.51 1599
3155.04 1371
3155.57 1432
3156.10 1438
3156.63 1432
3157.16 1551
3157.69 1619
3158.22 1667
3158.75 1669
3159.28 1664
3159.81 1579
3160.34 1495
3160.87 1489
3161.40 1481
3161.93 1382
3162.46 1369
3162.99 1458
3163.52 1344
3164.05 1469
3164.58 1429
3165.11 1392
3165.64 1376
3166.17 1418
3166.70 1367
3167.23 1248
3167.76 1358
3168.30 1263
3168.83 1367
3169.36 1428
3169.89 1548
3170.42 1323
3170.95 1280
3171.48 1303
3172.01 1451
3172.54 1326
3173.07 1352
3173.60 1407
3174.14 1415
3174.67 1381
3175.20 1440
3175.73 1544
3176.26 1497
3176.79 1532
3177.32 1500
3177.86 1363
3178.39 1532
3178.92 1641
3179.45 1506
3179.98 1453
3180.51 1479
3181.05 1406
3181.58 1364
3182.11 1401
3182.64 1453
3183.17 1317
3183.70 1387
3184.24 1471
3184.77 1382
3185.30 1382
3185.83 1372
3186.37 1322
3186.90 1275
3187.43 1400
3187.96 1494
3188.49 1418
3189.03 1205
3189.56 1367
3190.09 1434
3190.62 1409
3191.16 1272
3191.69 1345
3192.22 1279
3192.75 1358
3193.29 1347
3193.82 1321
3194.35 1333
3194.89 1352
3195.42 1311
3195.95 1334
3196.49 1304
3197.02 1361
3197.55 1286
3198.08 1407
3198.62 1380
3199.15 1342
3199.68 1341
3200.22 1349
3200.75 1510
3201.28 1605
3201.82 1488
3202.35 1548
3202.89 1556
3203.42 1612
3203.95 1508
3204.49 1418
3205.02 1599
3205.55 1625
3206.09 1534
3206.62 1443
3207.16 1582
3207.69 1633
3208.22 1545
3208.76 1673
3209.29 1601
3209.83 1696
3210.36 1748
3210.89 1880
3211.43 1917
3211.96 1914
3212.50 1829
3213.03 1811
3213.57 1770
3214.10 1787
3214.64 1727
3215.17 1767
3215.70 1603
3216.24 1576
3216.77 1679
3217.31 1700
3217.84 1752
3218.38 1801
3218.91 1796
3219.45 1814
3219.98 1828
3220.52 1734
3221.05 1871
3221.59 1790
3222.12 1867
3222.66 1686
3223.19 1752
3223.73 1796
3224.26 1906
3224.80 1830
3225.34 1712
3225.87 1690
3226.41 1737
3226.94 1799
3227.48 1623
3228.01 1517
3228.55 1527
3229.08 1531
3229.62 1540
3230.16 1514
3230.69 1406
3231.23 1454
3231.76 1566
3232.30 1467
3232.84 1519
3233.37 1571
3233.91 1531
3234.44 1433
3234.98 1508
3235.52 1515
3236.05 1538
3236.59 1602
3237.13 1606
3237.66 1555
3238.20 1680
3238.74 1599
3239.27 1520
3239.81 1627
3240.35 1691
3240.88 1708
3241.42 1722
3241.96 1790
3242.49 1725
3243.03 1586
3243.57 1524
3244.10 1646
3244.64 1521
3245.18 1485
3245.72 1541
3246.25 1509
3246.79 1529
3247.33 1471
3247.86 1394
3248.40 1367
3248.94 1405
3249.48 1511
3250.01 1430
3250.55 1588
3251.09 1528
3251.63 1548
3252.16 1534
3252.70 1531
3253.24 1744
3253.78 1649
3254.32 1719
3254.85 1770
3255.39 1780
3255.93 1955
3256.47 2045
3257.01 1969
3257.54 1924
3258.08 2006
3258.62 2133
3259.16 2029
3259.70 2001
3260.23 2119
3260.77 2418
3261.31 2637
3261.85 2444
3262.39 2722
3262.93 2789
3263.47 2925
3264.00 3154
3264.54 3511
3265.08 3527
3265.62 3316
3266.16 3543
3266.70 3673
3267.24 3697
3267.78 3672
3268.32 3523
3268.85 3317
3269.39 3197
3269.93 2973
3270.47 2785
3271.01 2525
3271.55 2206
3272.09 2022
3272.63 1904
3273.17 1803
3273.71 1874
3274.25 1838
3274.79 1828
3275.33 1762
3275.87 1626
3276.41 1567
3276.95 1730
3277.49 1810
3278.02 1874
3278.56 1728
3279.10 1856
3279.64 1800
3280.18 1796
3280.72 1827
3281.26 1946
3281.80 1824
3282.35 1683
3282.89 1820
3283.43 1853
3283.97 1930
3284.51 2052
3285.05 1861
3285.59 1804
3286.13 1750
3286.67 1986
3287.21 2045
3287.75 1941
3288.29 1877
3288.83 1898
3289.37 1959
3289.91 1849
3290.45 1733
3290.99 1816
3291.53 1745
3292.08 1866
3292.62 2084
3293.16 2231
3293.70 2540
3294.24 2604
3294.78 2609
3295.32 2732
3295.86 2772
3296.40 2500
3296.95 2695
3297.49 2956
3298.03 2799
3298.57 2530
3299.11 2320
3299.65 2356
3300.20 2144
3300.74 2167
3301.28 2181
3301.82 1932
3302.36 1878
3302.90 1819
3303.45 1746
3303.99 1645
3304.53 1731
3305.07 1685
3305.61 1671
3306.16 1642
3306.70 1782
3307.24 1753
3307.78 1733
3308.33 1674
3308.87 1683
3309.41 1678
3309.95 1574
3310.49 1540
3311.04 1524
3311.58 1534
3312.12 1534
3312.67 1675
3313.21 1628
3313.75 1569
3314.29 1577
3314.84 1615
3315.38 1791
3315.92 1804
3316.47 1865
3317.01 1825
3317.55 1896
3318.09 1827
3318.64 1851
3319.18 1814
3319.72 1811
3320.27 1971
3320.81 1998
3321.35 1907
3321.90 1928
3322.44 2002
3322.98 1957
3323.53 1926
3324.07 1898
3324.62 2016
3325.16 1966
3325.70 1915
3326.25 1782
3326.79 1723
3327.33 1818
3327.88 1768
3328.42 1678
3328.97 1780
3329.51 1700
3330.05 1878
3330.60 1923
3331.14 2145
3331.69 2356
3332.23 2814
3332.78 3747
3333.32 4398
3333.86 4838
3334.41 5725
3334.95 6699
3335.50 7247
3336.04 7625
3336.59 7779
3337.13 8002
3337.68 7383
3338.22 7151
3338.77 6755
3339.31 5861
3339.86 5384
3340.40 4294
3340.94 3653
3341.49 3441
3342.04 2822
3342.58 2613
3343.13 2283
3343.67 2168
3344.22 1942
3344.76 1971
3345.31 1914
3345.85 1819
3346.40 1743
3346.94 1777
3347.49 1786
3348.03 1777
3348.58 1726
3349.12 1848
3349.67 1778
3350.22 1758
3350.76 1702
3351.31 1584
3351.85 1612
3352.40 1616
3352.95 1708
3353.49 1655
3354.04 1712
3354.58 1573
3355.13 1670
3355.68 1573
3356.22 1451
3356.77 1461
3357.31 1413
3357.86 1470
3358.41 1422
3358.95 1399
3359.50 1566
3360.05 1564
3360.59 1498
3361.14 1565
3361.69 1561
3362.23 1466
3362.78 1431
3363.33 1536
3363.87 1538
3364.42 1496
3364.97 1438
3365.51 1477
3366.06 1520
3366.61 1481
3367.16 1480
3367.70 1586
3368.25 1573
3368.80 1497
3369.34 1511
3369.89 1516
3370.44 1484
3370.99 1420
3371.53 1654
3372.08 1768
3372.63 1650
3373.18 1806
3373.72 1831
3374.27 1646
3374.82 1690
3375.37 1666
3375.92 1638
3376.46 1633
3377.01 1537
3377.56 1425
3378.11 1547
3378.66 1574
3379.20 1454
3379.75 1382
3380.30 1309
3380.85 1285
3381.40 1366
3381.94 1319
3382.49 1333
3383.04 1314
3383.59 1382
3384.14 1403
3384.69 1296
3385.24 1208
3385.78 1254
3386.33 1276
3386.88 1335
3387.43 1261
3387.98 1273
3388.53 1326
3389.08 1269
3389.63 1204
3390.17 1287
3390.72 1345
3391.27 1315
3391.82 1266
3392.37 1306
3392.92 1295
3393.47 1303
3394.02 1203
3394.57 1344
3395.12 1413
3395.67 1387
3396.22 1461
3396.77 1350
3397.32 1397
3397.87 1460
3398.42 1468
3398.96 1423
3399.51 1278
3400.06 1400
3400.61 1279
3401.16 1361
3401.71 1384
3402.26 1269
3402.81 1277
3403.36 1290
3403.91 1221
3404.46 1163
3405.01 1198
3405.56 1298
3406.11 1211
3406.67 1183
3407.22 1304
3407.77 1342
3408.32 1223
3408.87 1246
3409.42 1295
3409.97 1244
3410.52 1227
3411.07 1343
3411.62 1267
3412.17 1298
3412.72 1367
3413.27 1337
3413.82 1389
3414.37 1282
3414.93 1450
3415.48 1301
3416.03 1325
3416.58 1426
3417.13 1265
3417.68 1301
3418.23 1228
3418.78 1413
3419.33 1367
3419.89 1376
3420.44 1363
3420.99 1439
3421.54 1572
3422.09 1560
3422.64 1450
3423.20 1517
3423.75 1716
3424.30 1704
3424.85 1616
3425.40 1598
3425.95 1542
3426.51 1613
3427.06 1598
3427.61 1491
3428.16 1440
3428.71 1513
3429.27 1445
3429.82 1322
3430.37 1314
3430.92 1298
3431.48 1408
3432.03 1493
3432.58 1418
3433.13 1392
3433.69 1376
3434.24 1362
3434.79 1374
3435.34 1325
3435.90 1408
3436.45 1259
3437.00 1241
3437.55 1390
3438.11 1428
3438.66 1529
3439.21 1448
3439.77 1418
3440.32 1341
3440.87 1424
3441.42 1456
3441.98 1423
3442.53 1486
3443.08 1400
3443.64 1429
3444.19 1440
3444.74 1486
3445.30 1409
3445.85 1401
3446.41 1314
3446.96 1374
3447.51 1325
3448.07 1392
3448.62 1296
3449.17 1148
3449.73 1268
3450.28 1219
3450.83 1140
3451.39 1328
3451.94 1237
3452.50 1299
3453.05 1265
3453.60 1116
3454.16 1157
3454.71 1221
3455.27 1267
3455.82 1196
3456.38 1205
3456.93 1240
3457.48 1287
3458.04 1363
3458.59 1270
3459.15 1279
3459.70 1303
3460.26 1477
3460.81 1304
3461.37 1291
3461.92 1300
3462.48 1313
3463.03 1185
3463.59 1191
3464.14 1277
3464.70 1298
3465.25 1370
3465.81 1396
3466.36 1336
3466.92 1418
3467.47 1374
3468.03 1428
3468.58 1434
3469.14 1368
3469.69 1481
3470.25 1454
3470.80 1429
3471.36 1460
3471.92 1511
3472.47 1376
3473.03 1400
3473.58 1449
3474.14 1423
3474.69 1544
3475.25 1602
3475.81 1495
3476.36 1378
3476.92 1428
3477.47 1391
3478.03 1548
3478.59 1445
3479.14 1505
3479.70 1583
3480.25 1522
3480.81 1766
3481.37 1583
3481.92 1608
3482.48 1650
3483.04 1603
3483.59 1591
3484.15 1542
3484.71 1590
3485.26 1615
3485.82 1640
3486.38 1729
3486.93 1835
3487.49 1942
3488.05 2068
3488.60 2098
3489.16 2353
3489.72 2574
3490.27 2892
3490.83 3154
3491.39 3167
3491.95 3166
3492.50 3354
3493.06 3535
3493.62 3564
3494.17 3424
3494.73 3560
3495.29 3409
3495.85 3537
3496.40 3322
3496.96 3182
3497.52 3196
3498.08 3246
3498.64 3748
3499.19 3965
3499.75 3947
3500.31 4034
3500.87 3942
3501.42 4052
3501.98 3928
3502.54 3673
3503.10 3703
3503.66 3493
3504.21 3422
3504.77 3778
3505.33 3570
3505.89 3573
3506.45 3560
3507.01 3488
3507.56 3328
3508.12 2928
3508.68 2878
3509.24 2882
3509.80 2799
3510.36 2483
3510.92 2422
3511.47 2136
3512.03 1803
3512.59 1891
3513.15 1820
3513.71 1653
3514.27 1663
3514.83 1609
3515.39 1581
3515.95 1559
3516.51 1582
3517.06 1610
3517.62 1675
3518.18 1666
3518.74 1606
3519.30 1676
3519.86 1602
3520.42 1578
3520.98 1640
3521.54 1759
3522.10 1754
3522.66 1805
3523.22 1724
3523.78 1665
3524.34 1692
3524.90 1734
3525.46 1552
3526.02 1594
3526.58 1605
3527.14 1510
3527.70 1559
3528.26 1393
3528.82 1453
3529.38 1387
3529.94 1342
3530.50 1315
3531.06 1292
3531.62 1461
3532.18 1344
3532.74 1502
3533.30 1660
3533.86 1506
3534.42 1489
3534.98 1537
3535.54 1458
3536.10 1458
3536.66 1605
3537.22 1627
3537.79 1610
3538.35 1485
3538.91 1499
3539.47 1687
3540.03 1593
3540.59 1570
3541.15 1532
3541.71 1569
3542.27 1630
3542.84 1449
3543.40 1459
3543.96 1324
3544.52 1449
3545.08 1345
3545.64 1482
3546.20 1461
3546.77 1397
3547.33 1321
3547.89 1354
3548.45 1310
3549.01 1376
3549.57 1276
3550.14 1280
3550.70 1364
3551.26 1304
3551.82 1309
3552.38 1313
3552.94 1284
3553.51 1195
3554.07 1274
3554.63 1272
3555.19 1296
3555.76 1310
3556.32 1294
3556.88 1360
3557.44 1315
3558.01 1246
3558.57 1230
3559.13 1274
3559.69 1299
3560.26 1171
3560.82 1231
3561.38 1343
3561.94 1361
3562.51 1483
3563.07 1491
3563.63 1476
3564.19 1439
3564.76 1428
3565.32 1362
3565.88 1290
3566.45 1297
3567.01 1359
3567.57 1382
3568.14 1409
3568.70 1262
3569.26 1210
3569.83 1190
3570.39 1274
3570.95 1120
3571.52 1202
3572.08 1190
3572.64 1142
3573.21 1318
3573.77 1366
3574.34 1261
3574.90 1257
3575.46 1233
3576.03 1168
3576.59 1287
3577.15 1321
3577.72 1307
3578.28 1339
3578.85 1290
3579.41 1303
3579.97 1336
3580.54 1248
3581.10 1270
3581.67 1228
3582.23 1144
3582.80 1124
3583.36 1220
3583.93 1217
3584.49 1278
3585.05 1336
3585.62 1277
3586.18 1243
3586.75 1363
3587.31 1172
3587.88 1271
3588.44 1177
3589.01 1303
3589.57 1315
3590.14 1207
3590.70 1256
3591.27 1363
3591.83 1279
3592.40 1279
3592.96 1183
3593.53 1272
3594.09 1264
3594.66 1202
3595.22 1382
3595.79 1360
3596.36 1384
3596.92 1243
3597.49 1299
3598.05 1383
3598.62 1294
3599.18 1256
3599.75 1264
3600.31 1324
3600.88 1208
3601.45 1280
3602.01 1215
3602.58 1257
3603.14 1211
3603.71 1231
3604.28 1278
3604.84 1282
3605.41 1274
3605.97 1342
3606.54 1386
3607.11 1344
3607.67 1239
3608.24 1205
3608.81 1228
3609.37 1233
3609.94 1206
3610.51 1051
3611.07 1175
3611.64 1281
3612.21 1218
3612.77 1150
3613.34 1167
3613.91 1313
3614.47 1278
3615.04 1390
3615.61 1434
3616.17 1572
3616.74 1672
3617.31 1946
3617.88 1922
3618.44 1910
3619.01 2021
3619.58 1983
3620.14 1941
3620.71 1841
3621.28 1946
3621.85 1752
3622.41 1649
3622.98 1496
3623.55 1399
3624.12 1348
3624.68 1371
3625.25 1232
3625.82 1271
3626.39 1249
3626.96 1232
3627.52 1161
3628.09 1161
3628.66 1163
3629.23 1278
3629.80 1316
3630.36 1289
3630.93 1271
3631.50 1242
3632.07 1276
3632.64 1304
3633.21 1216
3633.77 1266
3634.34 1232
3634.91 1224
3635.48 1168
3636.05 1230
3636.62 1201
3637.19 1226
3637.75 1226
3638.32 1431
3638.89 1538
3639.46 1688
3640.03 1628
3640.60 1788
3641.17 1627
3641.74 1866
3642.31 1931
3642.87 2089
3643.44 1868
3644.01 1807
3644.58 1704
3645.15 1663
3645.72 1614
3646.29 1634
3646.86 1383
3647.43 1402
3648.00 1453
3648.57 1439
3649.14 1609
3649.71 1460
3650.28 1408
3650.85 1405
3651.42 1357
3651.99 1467
3652.56 1535
3653.13 1561
3653.70 1502
3654.27 1595
3654.84 1638
3655.41 1676
3655.98 1674
3656.55 1703
3657.12 1701
3657.69 1817
3658.26 1811
3658.83 1980
3659.40 2007
3659.97 1906
3660.54 1910
3661.11 1966
3661.68 1821
3662.25 1650
3662.82 1685
3663.39 1673
3663.96 1636
3664.53 1534
3665.10 1473
3665.68 1344
3666.25 1433
3666.82 1546
3667.39 1524
3667.96 1517
3668.53 1407
3669.10 1522
3669.67 1351
3670.24 1220
3670.82 1419
3671.39 1491
3671.96 1467
3672.53 1493
3673.10 1442
3673.67 1371
3674.24 1498
3674.82 1430
3675.39 1568
3675.96 1581
3676.53 1602
3677.10 1495
3677.67 1392
3678.25 1369
3678.82 1407
3679.39 1281
3679.96 1376
3680.53 1401
3681.11 1308
3681.68 1369
3682.25 1426
3682.82 1325
3683.40 1255
3683.97 1255
3684.54 1309
3685.11 1343
3685.68 1406
3686.26 1536
3686.83 1507
3687.40 1639
3687.98 1784
3688.55 1959
3689.12 1783
3689.69 1860
3690.27 1960
3690.84 2105
3691.41 1941
3691.98 1913
3692.56 1920
3693.13 1854
3693.70 1797
3694.28 1542
3694.85 1406
3695.42 1523
3696.00 1624
3696.57 1502
3697.14 1389
3697.72 1493
3698.29 1399
3698.86 1395
3699.44 1417
3700.01 1387
3700.58 1365
3701.16 1532
3701.73 1553
3702.31 1363
3702.88 1400
3703.45 1422
3704.03 1464
3704.60 1401
3705.17 1366
3705.75 1449
3706.32 1440
3706.90 1481
3707.47 1497
3708.05 1594
3708.62 1419
3709.19 1291
3709.77 1366
3710.34 1460
3710.92 1420
3711.49 1389
3712.07 1396
3712.64 1300
3713.22 1405
3713.79 1456
3714.36 1380
3714.94 1288
3715.51 1295
3716.09 1235
3716.66 1237
3717.24 1290
3717.81 1193
3718.39 1295
3718.96 1349
3719.54 1315
3720.11 1284
3720.69 1241
3721.26 1297
3721.84 1337
3722.41 1265
3722.99 1183
3723.57 1098
3724.14 1226
3724.72 1196
3725.29 1197
3725.87 1149
3726.44 1225
3727.02 1271
3727.59 1336
3728.17 1278
3728.75 1290
3729.32 1425
3729.90 1434
3730.47 1367
3731.05 1302
3731.63 1483
3732.20 1496
3732.78 1516
3733.35 1324
3733.93 1418
3734.51 1366
3735.08 1514
3735.66 1518
3736.24 1490
3736.81 1452
3737.39 1347
3737.96 1325
3738.54 1231
3739.12 1210
3739.69 1295
3740.27 1302
3740.85 1283
3741.42 1229
3742.00 1181
3742.58 1131
3743.16 1164
3743.73 1222
3744.31 1222
3744.89 1183
3745.46 1191
3746.04 1227
3746.62 1241
3747.19 1224
3747.77 1293
3748.35 1245
3748.93 1262
3749.50 1390
3750.08 1173
3750.66 1186
3751.24 1182
3751.81 1115
3752.39 1039
3752.97 1024
3753.55 1068
3754.13 1025
3754.70 1092
3755.28 1135
3755.86 1122
3756.44 998
3757.01 1029
3757.59 1043
3758.17 1052
3758.75 1178
3759.33 1217
3759.91 1195
3760.48 1265
3761.06 1149
3761.64 1109
3762.22 1137
3762.80 1099
3763.38 1178
3763.95 1183
3764.53 1131
3765.11 1190
3765.69 1142
3766.27 1188
3766.85 1133
3767.43 1118
3768.00 1182
3768.58 1140
3769.16 1117
3769.74 1048
3770.32 1105
3770.90 984
3771.48 1034
3772.06 1142
3772.64 1081
3773.22 1158
3773.80 1133
3774.37 1162
3774.95 1149
3775.53 1080
3776.11 1045
3776.69 958
3777.27 1028
3777.85 1044
3778.43 1127
3779.01 1136
3779.59 1096
3780.17 1079
3780.75 1153
3781.33 1158
3781.91 1060
3782.49 1068
3783.07 1147
3783.65 1090
3784.23 1009
3784.81 1152
3785.39 1178
3785.97 1190
3786.55 1068
3787.13 1119
3787.71 1121
3788.29 1044
3788.87 964
3789.45 1181
3790.03 1182
3790.61 1146
3791.19 1156
3791.77 1210
3792.36 1148
3792.94 1113
3793.52 1110
3794.10 1188
3794.68 1044
3795.26 1062
3795.84 1070
3796.42 1019
3797.00 1143
3797.58 1019
3798.16 1045
3798.75 1040
3799.33 1066
3799.91 1015
3800.49 1174
3801.07 1079
3801.65 1074
3802.23 1089
3802.82 1199
3803.40 1244
3803.98 1131
3804.56 1092
3805.14 1117
3805.72 1080
3806.31 1253
3806.89 1356
3807.47 1443
3808.05 1374
3808.63 1357
3809.22 1361
3809.80 1220
3810.38 1325
3810.96 1361
3811.54 1391
3812.13 1258
3812.71 1257
3813.29 1280
3813.87 1202
3814.45 1255
3815.04 1163
3815.62 1178
3816.20 1166
3816.78 1298
3817.37 1195
3817.95 1266
3818.53 1222
3819.12 1159
3819.70 1204
3820.28 1058
3820.86 1126
3821.45 1049
3822.03 942
3822.61 1033
3823.20 986
3823.78 937
3824.36 1057
3824.95 1088
3825.53 1027
3826.11 1106
3826.70 1205
3827.28 1100
3827.86 965
3828.45 1042
3829.03 1026
3829.61 996
3830.20 1087
3830.78 1128
3831.36 1161
3831.95 1124
3832.53 1154
3833.11 1144
3833.70 1027
3834.28 1086
3834.87 1119
3835.45 1075
3836.03 1090
3836.62 1065
3837.20 1132
3837.79 1115
3838.37 1084
3838.96 1081
3839.54 1107
3840.12 1075
3840.71 975
3841.29 999
3841.88 1019
3842.46 1063
3843.05 1111
3843.63 984
3844.22 1017
3844.80 993
3845.39 918
3845.97 904
3846.55 928
3847.14 988
3847.72 1038
3848.31 928
3848.89 974
3849.48 1099
3850.06 1079
3850.65 1022
3851.24 990
3851.82 1075
3852.41 1045
3852.99 1112
3853.58 1121
3854.16 1109
3854.75 1018
3855.33 996
3855.92 1102
3856.50 1188
3857.09 1189
3857.68 1189
3858.26 1283
3858.85 1458
3859.43 1474
3860.02 1525
3860.60 1511
3861.19 1662
3861.78 1597
3862.36 1615
3862.95 1721
3863.53 1611
3864.12 1603
3864.71 1466
3865.29 1487
3865.88 1552
3866.47 1530
3867.05 1284
3867.64 1352
3868.23 1255
3868.81 1300
3869.40 1322
3869.98 1311
3870.57 1224
3871.16 1188
3871.75 1244
3872.33 1200
3872.92 1186
3873.51 1243
3874.09 1280
3874.68 1299
3875.27 1296
3875.85 1193
3876.44 1175
3877.03 1314
3877.62 1400
3878.20 1267
3878.79 1204
3879.38 1200
3879.96 1075
3880.55 1208
3881.14 1088
3881.73 1061
3882.31 980
3882.90 1148
3883.49 1094
3884.08 987
3884.66 934
3885.25 1092
3885.84 1086
3886.43 1125
3887.02 1244
3887.60 1219
3888.19 1218
3888.78 1201
3889.37 1348
3889.96 1395
3890.54 1394
3891.13 1371
3891.72 1272
3892.31 1411
3892.90 1407
3893.49 1359
3894.07 1454
3894.66 1407
3895.25 1286
3895.84 1300
3896.43 1252
3897.02 1293
3897.61 1225
3898.20 1302
3898.78 1298
3899.37 1249
3899.96 1243
3900.55 1215
3901.14 1162
3901.73 1166
3902.32 1204
3902.91 1133
3903.50 1118
3904.09 1235
3904.67 1163
3905.26 1217
3905.85 1301
3906.44 1233
3907.03 1198
3907.62 1325
3908.21 1303
3908.80 1220
3909.39 1268
3909.98 1086
3910.57 1065
3911.16 1098
3911.75 1125
3912.34 1207
3912.93 1134
3913.52 1080
3914.11 983
3914.70 1042
3915.29 1017
3915.88 1033
3916.47 1032
3917.06 1059
3917.65 1077
3918.24 1018
3918.83 1020
3919.42 1167
3920.01 1195
3920.60 1093
3921.19 1151
3921.78 1136
3922.37 1098
3922.96 1071
3923.55 1100
3924.14 1044
3924.74 1026
3925.33 1019
3925.92 1017
3926.51 996
3927.10 992
3927.69 1105
3928.28 1109
3928.87 1016
3929.46 1136
3930.05 1075
3930.65 1132
3931.24 1086
3931.83 912
3932.42 980
3933.01 1045
3933.60 1092
3934.19 996
3934.79 1062
3935.38 953
3935.97 997
3936.56 1085
3937.15 1069
3937.74 1076
3938.34 1021
3938.93 1059
3939.52 1032
3940.11 1107
3940.70 1089
3941.29 1151
3941.89 1065
3942.48 1094
3943.07 1092
3943.66 1129
3944.26 1156
3944.85 1151
3945.44 1090
3946.03 1071
3946.63 1178
3947.22 1058
3947.81 997
3948.40 1132
3949.00 976
3949.59 1006
3950.18 1122
3950.77 960
3951.37 990
3951.96 1058
3952.55 1017
3953.14 1017
3953.74 966
3954.33 1043
3954.92 1037
3955.52 960
3956.11 1073
3956.70 1110
3957.30 1091
3957.89 1112
3958.48 1102
3959.08 1186
3959.67 1249
3960.26 1203
3960.86 1115
3961.45 1027
3962.04 1012
3962.64 1124
3963.23 1092
3963.82 995
3964.42 1014
3965.01 998
3965.61 1087
3966.20 1021
3966.79 1006
3967.39 1041
3967.98 1141
3968.58 1094
3969.17 1010
3969.76 1033
3970.36 1059
3970.95 1061
3971.55 1021
3972.14 961
3972.74 1071
3973.33 1014
3973.92 1008
3974.52 1024
3975.11 985
3975.71 979
3976.30 1073
3976.90 1008
3977.49 954
3978.09 1068
3978.68 1048
3979.28 1022
3979.87 1076
3980.47 1066
3981.06 969
3981.66 1008
3982.25 1049
3982.85 1046
3983.44 987
3984.04 1096
3984.63 1116
3985.23 1102
3985.82 1057
3986.42 1107
3987.01 1073
3987.61 1062
3988.20 1045
3988.80 987
3989.40 992
3989.99 1110
3990.59 1079
3991.18 1127
3991.78 1235
3992.37 1131
3992.97 1146
3993.57 1230
3994.16 1215
3994.76 1235
3995.35 1225
3995.95 1198
3996.55 1192
3997.14 1235
3997.74 1172
3998.34 1165
3998.93 1097
3999.53 1144
4000.12 1212
4000.72 1151
4001.32 1081
4001.91 1018
4002.51 1009
4003.11 1089
4003.70 1069
4004.30 1095
4004.90 1185
4005.49 1212
4006.09 1339
4006.69 1311
4007.29 1276
4007.88 1265
4008.48 1261
4009.08 1209
4009.67 1262
4010.27 1203
4010.87 1181
4011.47 1139
4012.06 1225
4012.66 1134
4013.26 1178
4013.85 1189
4014.45 1202
4015.05 1244
4015.65 1250
4016.24 1287
4016.84 1277
4017.44 1278
4018.04 1382
4018.64 1294
4019.23 1217
4019.83 1221
4020.43 1222
4021.03 1231
4021.63 1210
4022.22 1139
4022.82 1215
4023.42 1248
4024.02 1269
4024.62 1275
4025.21 1240
4025.81 1187
4026.41 1317
4027.01 1412
4027.61 1514
4028.21 1521
4028.81 1359
4029.40 1430
4030.00 1457
4030.60 1414
4031.20 1439
4031.80 1341
4032.40 1315
4033.00 1277
4033.60 1186
4034.19 1219
4034.79 1175
4035.39 1234
4035.99 1137
4036.59 1116
4037.19 1073
4037.79 985
4038.39 984
4038.99 1056
4039.59 1038
4040.19 1022
4040.79 1113
4041.39 954
4041.98 1033
4042.58 1041
4043.18 1034
4043.78 975
4044.38 1075
4044.98 993
4045.58 995
4046.18 983
4046.78 931
4047.38 975
4047.98 955
4048.58 1148
4049.18 1094
4049.78 1145
4050.38 1107
4050.98 1183
4051.58 1319
4052.18 1362
4052.78 1255
4053.38 1095
4053.99 1108
4054.59 1180
4055.19 1077
4055.79 1121
4056.39 1046
4056.99 1066
4057.59 1156
4058.19 1092
4058.79 1063
4059.39 982
4059.99 1004
4060.59 991
4061.19 974
4061.79 899
4062.40 892
4063.00 975
4063.60 1093
4064.20 942
4064.80 895
4065.40 1118
4066.00 933
4066.60 997
4067.21 1022
4067.81 938
4068.41 937
4069.01 916
4069.61 987
4070.21 1025
4070.82 876
4071.42 959
4072.02 998
4072.62 890
4073.22 960
4073.82 907
4074.43 915
4075.03 947
4075.63 975
4076.23 1062
4076.83 1130
4077.44 958
4078.04 871
4078.64 974
4079.24 1017
4079.85 948
4080.45 913
4081.05 899
4081.65 977
4082.26 982
4082.86 935
4083.46 1000
4084.06 953
4084.67 951
4085.27 977
4085.87 1039
4086.47 1027
4087.08 1018
4087.68 1001
4088.28 961
4088.89 1012
4089.49 860
4090.09 965
4090.70 924
4091.30 939
4091.90 964
4092.51 963
4093.11 1059
4093.71 978
4094.32 931
4094.92 1071
4095.52 1017
4096.13 1007
4096.73 989
4097.33 1005
4097.94 959
4098.54 943
4099.14 939
4099.75 975
4100.35 971
4100.96 990
4101.56 943
4102.16 947
4102.77 976
4103.37 963
4103.98 977
4104.58 928
4105.18 895
4105.79 895
4106.39 913
4107.00 844
4107.60 929
4108.21 955
4108.81 895
4109.42 880
4110.02 997
4110.62 965
4111.23 878
4111.83 913
4112.44 926
4113.04 856
4113.65 915
4114.25 936
4114.86 1015
4115.46 995
4116.07 930
4116.67 1077
4117.28 898
4117.88 963
4118.49 1012
4119.09 972
4119.70 910
4120.30 902
4120.91 850
4121.52 882
4122.12 945
4122.73 909
4123.33 994
4123.94 972
4124.54 1088
4125.15 1106
4125.75 953
4126.36 821
4126.97 932
4127.57 992
4128.18 1060
4128.78 986
4129.39 1008
4130.00 930
4130.60 1012
4131.21 1005
4131.81 1036
4132.42 1029
4133.03 1065
4133.63 1088
4134.24 1082
4134.85 1130
4135.45 1106
4136.06 1185
4136.67 1219
4137.27 1178
4137.88 1240
4138.49 1267
4139.09 1225
4139.70 1132
4140.31 1236
4140.91 1231
4141.52 1345
4142.13 1410
4142.73 1369
4143.34 1174
4143.95 1153
4144.55 1198
4145.16 1187
4145.77 1110
4146.38 1156
4146.98 1067
4147.59 1038
4148.20 1061
4148.81 1054
4149.41 980
4150.02 931
4150.63 1003
4151.24 896
4151.84 915
4152.45 891
4153.06 932
4153.67 1002
4154.27 930
4154.88 858
4155.49 1001
4156.10 999
4156.71 933
4157.31 905
4157.92 882
4158.53 909
4159.14 934
4159.75 930
4160.36 954
4160.96 927
4161.57 1032
4162.18 1156
4162.79 1062
4163.40 1147
4164.01 1176
4164.61 1098
4165.22 1071
4165.83 1161
4166.44 1242
4167.05 1154
4167.66 1111
4168.27 994
4168.88 1076
4169.48 1069
4170.09 1116
4170.70 1045
4171.31 961
4171.92 1003
4172.53 1028
4173.14 1076
4173.75 1106
4174.36 1116
4174.97 1109
4175.58 1100
4176.19 1076
4176.80 1123
4177.41 1179
4178.01 1137
4178.62 1113
4179.23 1118
4179.84 1161
4180.45 1075
4181.06 1143
4181.67 1042
4182.28 1045
4182.89 946
4183.50 932
4184.11 956
4184.72 1072
4185.33 914
4185.94 876
4186.55 914
4187.16 1090
4187.77 1010
4188.38 927
4188.99 1136
4189.60 1075
4190.22 983
4190.83 1015
4191.44 1145
4192.05 1215
4192.66 1311
4193.27 1271
4193.88 1260
4194.49 1333
4195.10 1280
4195.71 1277
4196.32 1189
4196.93 1245
4197.54 1256
4198.16 1207
4198.77 1218
4199.38 1224
4199.99 1091
4200.60 1073
4201.21 1132
4201.82 1106
4202.43 1081
4203.05 1068
4203.66 1067
4204.27 1040
4204.88 1003
4205.49 1118
4206.10 1140
4206.71 1027
4207.33 1124
4207.94 1066
4208.55 1017
4209.16 1030
4209.77 980
4210.39 1060
4211.00 1052
4211.61 1022
4212.22 1074
4212.83 1077
4213.45 1113
4214.06 1193
4214.67 1125
4215.28 1187
4215.89 1211
4216.51 1243
4217.12 1192
4217.73 1284
4218.34 1392
4218.96 1479
4219.57 1447
4220.18 1522
4220.80 1557
4221.41 1612
4222.02 1737
4222.63 1860
4223.25 1799
4223.86 1861
4224.47 1941
4225.09 1992
4225.70 2017
4226.31 1960
4226.92 2040
4227.54 2013
4228.15 2173
4228.76 2034
4229.38 2022
4229.99 1996
4230.60 2063
4231.22 2207
4231.83 2351
4232.44 2408
4233.06 2532
4233.67 2701
4234.29 2611
4234.90 2706
4235.51 2768
4236.13 2685
4236.74 2738
4237.35 2634
4237.97 2280
4238.58 1981
4239.20 1799
4239.81 1888
4240.42 1708
4241.04 1417
4241.65 1366
4242.27 1296
4242.88 1434
4243.50 1409
4244.11 1347
4244.72 1342
4245.34 1412
4245.95 1471
4246.57 1425
4247.18 1285
4247.80 1213
4248.41 1284
4249.03 1372
4249.64 1254
4250.26 1282
4250.87 1222
4251.49 1192
4252.10 1189
4252.72 1184
4253.33 1129
4253.95 1074
4254.56 1087
4255.18 1158
4255.79 1166
4256.41 1151
4257.02 1076
4257.64 1158
4258.25 1199
4258.87 1158
4259.48 1095
4260.10 1196
4260.72 1213
4261.33 1183
4261.95 1093
4262.56 1067
4263.18 1065
4263.79 1125
4264.41 1057
4265.03 1036
4265.64 1026
4266.26 1150
4266.87 1213
4267.49 1168
4268.11 1081
4268.72 1187
4269.34 1202
4269.95 1204
4270.57 1154
4271.19 1135
4271.80 1179
4272.42 1112
4273.04 987
4273.65 1076
4274.27 1211
4274.89 1166
4275.50 1090
4276.12 1010
4276.74 1078
4277.35 1026
4277.97 1096
4278.59 1126
4279.20 1034
4279.82 1033
4280.44 983
4281.05 970
4281.67 958
4282.29 956
4282.91 1026
4283.52 933
4284.14 909
4284.76 914
4285.38 1013
4285.99 1018
4286.61 1029
4287.23 1026
4287.85 1008
4288.46 948
4289.08 971
4289.70 1038
4290.32 1004
4290.93 1000
4291.55 970
4292.17 967
4292.79 1067
4293.41 899
4294.02 805
4294.64 968
4295.26 1070
4295.88 943
4296.50 903
4297.11 1003
4297.73 998
4298.35 957
4298.97 920
4299.59 926
4300.21 866
4300.82 976
4301.44 1078
4302.06 1010
4302.68 954
4303.30 954
4303.92 1038
4304.54 959
4305.15 998
4305.77 1006
4306.39 906
4307.01 982
4307.63 1012
4308.25 944
4308.87 1025
4309.49 983
4310.11 1001
4310.73 998
4311.34 1084
4311.96 1003
4312.58 935
4313.20 969
4313.82 996
4314.44 1000
4315.06 1137
4315.68 1050
4316.30 1031
4316.92 1100
4317.54 976
4318.16 1113
4318.78 1088
4319.40 1049
4320.02 1046
4320.64 1138
4321.26 1129
4321.88 1039
4322.50 1029
4323.12 1069
4323.74 1162
4324.36 1127
4324.98 1133
4325.60 1161
4326.22 1152
4326.84 1108
4327.46 1027
4328.08 1037
4328.70 1082
4329.32 1095
4329.94 1026
4330.56 1020
4331.18 1006
4331.80 978
4332.43 1018
4333.05 1029
4333.67 1011
4334.29 1129
4334.91 1204
4335.53 1223
4336.15 1273
4336.77 1247
4337.39 1303
4338.01 1205
4338.64 1246
4339.26 1323
4339.88 1400
4340.50 1400
4341.12 1376
4341.74 1410
4342.36 1395
4342.99 1408
4343.61 1370
4344.23 1518
4344.85 1590
4345.47 1632
4346.09 1748
4346.72 1962
4347.34 1991
4347.96 1945
4348.58 1975
4349.20 1922
4349.82 1667
4350.45 1450
4351.07 1311
4351.69 1355
4352.31 1192
4352.94 1137
4353.56 1066
4354.18 1114
4354.80 1065
4355.42 1067
4356.05 1084
4356.67 1055
4357.29 1031
4357.91 1121
4358.54 1162
4359.16 1076
4359.78 971
4360.41 1048
4361.03 1092
4361.65 1078
4362.27 1053
4362.90 980
4363.52 975
4364.14 972
4364.77 1004
4365.39 1101
4366.01 975
4366.64 1003
4367.26 857
4367.88 968
4368.51 1013
4369.13 940
4369.75 941
4370.38 998
4371.00 1001
4371.62 951
4372.25 930
4372.87 913
4373.49 1004
4374.12 920
4374.74 868
4375.37 954
4375.99 997
4376.61 938
4377.24 917
4377.86 888
4378.48 896
4379.11 1024
4379.73 938
4380.36 1002
4380.98 962
4381.61 1022
4382.23 1077
4382.85 1062
4383.48 999
4384.10 987
4384.73 989
4385.35 986
4385.98 956
4386.60 955
4387.23 1027
4387.85 1014
4388.48 985
4389.10 992
4389.73 956
4390.35 954
4390.98 864
4391.60 866
4392.23 908
4392.85 930
4393.48 960
4394.10 977
4394.73 1069
4395.35 1036
4395.98 1034
4396.60 1044
4397.23 987
4397.85 985
4398.48 958
4399.10 907
4399.73 989
4400.35 906
4400.98 939
4401.61 1008
4402.23 924
4402.86 945
4403.48 851
4404.11 903
4404.74 1048
4405.36 956
4405.99 916
4406.61 978
4407.24 943
4407.87 953
4408.49 975
4409.12 1074
4409.74 1052
4410.37 1008
4411.00 961
4411.62 942
4412.25 1082
4412.88 1021
4413.50 1001
4414.13 1036
4414.76 1034
4415.38 1082
4416.01 1002
4416.64 987
4417.26 884
4417.89 996
4418.52 974
4419.14 975
4419.77 931
4420.40 991
4421.02 1061
4421.65 969
4422.28 860
4422.91 972
4423.53 996
4424.16 917
4424.79 855
4425.42 834
4426.04 920
4426.67 821
4427.30 834
4427.93 769
4428.55 854
4429.18 869
4429.81 878
4430.44 994
4431.06 920
4431.69 862
4432.32 919
4432.95 901
4433.58 872
4434.20 782
4434.83 882
4435.46 877
4436.09 865
4436.72 868
4437.34 1014
4437.97 866
4438.60 849
4439.23 878
4439.86 844
4440.49 840
4441.12 873
4441.74 859
4442.37 896
4443.00 865
4443.63 920
4444.26 962
4444.89 947
4445.52 925
4446.14 940
4446.77 1012
4447.40 885
4448.03 960
4448.66 1039
4449.29 1021
4449.92 941
4450.55 962
4451.18 907
4451.81 886
4452.44 992
4453.07 937
4453.69 846
4454.32 986
4454.95 902
4455.58 877
4456.21 899
4456.84 866
4457.47 847
4458.10 936
4458.73 986
4459.36 787
4459.99 833
4460.62 910
4461.25 893
4461.88 966
4462.51 868
4463.14 789
4463.77 864
4464.40 806
4465.03 787
4465.66 797
4466.29 802
4466.92 875
4467.55 900
4468.18 846
4468.81 742
4469.44 810
4470.07 859
4470.71 828
4471.34 810
4471.97 775
4472.60 738
4473.23 833
4473.86 860
4474.49 840
4475.12 884
4475.75 802
4476.38 811
4477.01 796
4477.64 848
4478.28 860
4478.91 808
4479.54 754
4480.17 784
4480.80 817
4481.43 877
4482.06 897
4482.70 958
4483.33 929
4483.96 906
4484.59 972
4485.22 922
4485.85 946
4486.48 920
4487.12 997
4487.75 928
4488.38 969
4489.01 953
4489.64 1003
4490.28 856
4490.91 880
4491.54 880
4492.17 825
4492.80 846
4493.44 843
4494.07 823
4494.70 845
4495.33 876
4495.97 976
4496.60 981
4497.23 1079
4497.86 932
4498.50 1041
4499.13 1080
4499.76 1028
4500.39 994
4501.03 1168
4501.66 1023
4502.29 1113
4502.93 1142
4503.56 1035
4504.19 1025
4504.82 1038
4505.46 990
4506.09 1069
4506.72 1011
4507.36 1103
4507.99 1081
4508.62 1060
4509.26 1039
4509.89 1031
4510.52 972
4511.16 835
4511.79 935
4512.42 1025
4513.06 876
4513.69 1002
4514.32 964
4514.96 927
4515.59 894
4516.23 840
4516.86 858
4517.49 901
4518.13 876
4518.76 853
4519.40 900
4520.03 906
4520.66 994
4521.30 990
4521.93 920
4522.57 928
4523.20 941
4523.83 933
4524.47 988
4525.10 921
4525.74 932
4526.37 987
4527.01 1030
4527.64 1082
4528.28 1261
4528.91 1340
4529.55 1370
4530.18 1452
4530.82 1596
4531.45 1568
4532.09 1587
4532.72 1659
4533.36 1668
4533.99 1530
4534.63 1437
4535.26 1298
4535.90 1198
4536.53 1220
4537.17 1168
4537.80 1060
4538.44 1074
4539.07 921
4539.71 956
4540.34 905
4540.98 916
4541.61 914
4542.25 925
4542.89 900
4543.52 877
4544.16 821
4544.79 883
4545.43 967
4546.07 948
4546.70 885
4547.34 931
4547.97 1012
4548.61 917
4549.25 953
4549.88 914
4550.52 883
4551.15 963
4551.79 897
4552.43 941
4553.06 951
4553.70 947
4554.34 921
4554.97 918
4555.61 881
4556.25 886
4556.88 932
4557.52 989
4558.16 943
4558.79 936
4559.43 944
4560.07 879
4560.70 926
4561.34 890
4561.98 910
4562.61 982
4563.25 879
4563.89 857
4564.53 865
4565.16 931
4565.80 985
4566.44 792
4567.08 862
4567.71 943
4568.35 934
4568.99 837
4569.63 912
4570.26 798
4570.90 914
4571.54 941
4572.18 805
4572.81 852
4573.45 838
4574.09 909
4574.73 1026
4575.37 897
4576.00 845
4576.64 890
4577.28 907
4577.92 943
4578.56 888
4579.19 879
4579.83 922
4580.47 819
4581.11 882
4581.75 862
4582.39 882
4583.02 924
4583.66 952
4584.30 943
4584.94 917
4585.58 875
4586.22 847
4586.86 985
4587.49 923
4588.13 1008
4588.77 970
4589.41 1025
4590.05 1087
4590.69 1083
4591.33 1131
4591.97 1080
4592.61 1016
4593.25 1067
4593.89 1034
4594.52 983
4595.16 912
4595.80 953
4596.44 922
4597.08 901
4597.72 912
4598.36 904
4599.00 953
4599.64 909
4600.28 865
4600.92 866
4601.56 873
4602.20 934
4602.84 984
4603.48 1095
4604.12 1051
4604.76 1123
4605.40 1022
4606.04 1044
4606.68 1074
4607.32 1058
4607.96 1084
4608.60 1180
4609.24 1107
4609.88 957
4610.52 932
4611.16 1020
4611.80 1079
4612.44 1139
4613.08 1057
4613.72 931
4614.36 1088
4615.01 1035
4615.65 1017
4616.29 897
4616.93 900
4617.57 912
4618.21 920
4618.85 885
4619.49 834
4620.13 836
4620.77 787
4621.42 864
4622.06 914
4622.70 837
4623.34 684
4623.98 817
4624.62 815
4625.26 883
4625.90 926
4626.55 939
4627.19 886
4627.83 853
4628.47 838
4629.11 860
4629.75 809
4630.40 808
4631.04 870
4631.68 845
4632.32 777
4632.96 859
4633.61 877
4634.25 933
4634.89 933
4635.53 891
4636.17 912
4636.82 998
4637.46 964
4638.10 1018
4638.74 982
4639.39 1033
4640.03 1009
4640.67 1096
4641.31 1000
4641.96 990
4642.60 1083
4643.24 1060
4643.88 1065
4644.53 937
4645.17 1084
4645.81 953
4646.46 908
4647.10 953
4647.74 816
4648.38 918
4649.03 948
4649.67 915
4650.31 885
4650.96 1048
4651.60 1138
4652.24 1022
4652.89 1028
4653.53 1109
4654.17 1087
4654.82 1017
4655.46 919
4656.10 964
4656.75 1019
4657.39 935
4658.04 860
4658.68 912
4659.32 891
4659.97 897
4660.61 900
4661.25 860
4661.90 834
4662.54 828
4663.19 867
4663.83 805
4664.47 850
4665.12 833
4665.76 740
4666.41 813
4667.05 833
4667.70 786
4668.34 828
4668.99 743
4669.63 856
4670.27 823
4670.92 800
4671.56 775
4672.21 891
4672.85 739
4673.50 849
4674.14 963
4674.79 819
4675.43 790
4676.08 782
4676.72 786
4677.37 768
4678.01 773
4678.66 802
4679.30 870
4679.95 890
4680.59 939
4681.24 946
4681.88 886
4682.53 913
4683.17 836
4683.82 839
4684.47 917
4685.11 883
4685.76 858
4686.40 896
4687.05 865
4687.69 851
4688.34 874
4688.99 837
4689.63 827
4690.28 792
4690.92 860
4691.57 959
4692.22 858
4692.86 814
4693.51 875
4694.15 810
4694.80 819
4695.45 967
4696.09 948
4696.74 933
4697.39 820
4698.03 849
4698.68 931
4699.33 993
4699.97 994
4700.62 969
4701.27 832
4701.91 867
4702.56 951
4703.21 900
4703.85 807
4704.50 804
4705.15 874
4705.79 884
4706.44 823
4707.09 825
4707.73 868
4708.38 848
4709.03 846
4709.68 942
4710.32 959
4710.97 922
4711.62 920
4712.27 888
4712.91 869
4713.56 890
4714.21 854
4714.86 825
4715.50 776
4716.15 849
4716.80 860
4717.45 870
4718.09 816
4718.74 826
4719.39 909
4720.04 931
4720.69 856
4721.33 779
4721.98 920
4722.63 967
4723.28 967
4723.93 933
4724.58 818
4725.22 997
4725.87 977
4726.52 973
4727.17 1027
4727.82 1021
4728.47 958
4729.12 918
4729.76 866
4730.41 893
4731.06 925
4731.71 911
4732.36 847
4733.01 839
4733.66 840
4734.31 801
4734.95 810
4735.60 858
4736.25 859
4736.90 902
4737.55 818
4738.20 863
4738.85 931
4739.50 816
4740.15 948
4740.80 1011
4741.45 963
4742.10 982
4742.75 940
4743.40 1008
4744.05 890
4744.70 971
4745.35 988
4745.99 1016
4746.64 959
4747.29 977
4747.94 1005
4748.59 971
4749.24 990
4749.89 1259
4750.54 1216
4751.19 1181
4751.84 1090
4752.49 1174
4753.15 1166
4753.80 1210
4754.45 1178
4755.10 1127
4755.75 1134
4756.40 1054
4757.05 951
4757.70 1018
4758.35 1011
4759.00 925
4759.65 982
4760.30 911
4760.95 939
4761.60 898
4762.25 928
4762.90 1043
4763.56 1157
4764.21 1179
4764.86 1132
4765.51 1297
4766.16 1270
4766.81 1357
4767.46 1359
4768.11 1224
4768.76 1205
4769.42 1104
4770.07 1060
4770.72 975
4771.37 933
4772.02 966
4772.67 928
4773.33 920
4773.98 961
4774.63 925
4775.28 1015
4775.93 957
4776.58 843
4777.24 926
4777.89 981
4778.54 909
4779.19 986
4779.84 918
4780.50 1051
4781.15 1018
4781.80 1047
4782.45 1040
4783.11 990
4783.76 969
4784.41 1004
4785.06 959
4785.72 980
4786.37 845
4787.02 871
4787.67 940
4788.33 862
4788.98 880
4789.63 880
4790.28 874
4790.94 920
4791.59 909
4792.24 1005
4792.90 998
4793.55 976
4794.20 946
4794.85 851
4795.51 897
4796.16 845
4796.81 875
4797.47 815
4798.12 823
4798.77 842
4799.43 893
4800.08 854
4800.73 881
4801.39 863
4802.04 780
4802.70 820
4803.35 838
4804.00 844
4804.66 834
4805.31 885
4805.96 980
4806.62 915
4807.27 813
4807.93 904
4808.58 826
4809.23 819
4809.89 923
4810.54 844
4811.20 877
4811.85 908
4812.51 960
4813.16 985
4813.81 950
4814.47 913
4815.12 934
4815.78 1046
4816.43 993
4817.09 1021
4817.74 1033
4818.40 1027
4819.05 972
4819.71 987
4820.36 1153
4821.02 1055
4821.67 1100
4822.33 1127
4822.98 1020
4823.64 1193
4824.29 1253
4824.95 1187
4825.60 1173
4826.26 1131
4826.91 1132
4827.57 1160
4828.22 1082
4828.88 1095
4829.53 1047
4830.19 1004
4830.84 1069
4831.50 1096
4832.16 1189
4832.81 1142
4833.47 1166
4834.12 1115
4834.78 1190
4835.43 1313
4836.09 1463
4836.75 1502
4837.40 1349
4838.06 1380
4838.71 1340
4839.37 1350
4840.03 1449
4840.68 1424
4841.34 1404
4842.00 1396
4842.65 1272
4843.31 1245
4843.97 1201
4844.62 1278
4845.28 1321
4845.93 1258
4846.59 1203
4847.25 1473
4847.90 1510
4848.56 1549
4849.22 1478
4849.88 1738
4850.53 1606
4851.19 1498
4851.85 1493
4852.50 1471
4853.16 1483
4853.82 1569
4854.47 1687
4855.13 1750
4855.79 1693
4856.45 1713
4857.10 1699
4857.76 1594
4858.42 1710
4859.08 1761
4859.73 1708
4860.39 1807
4861.05 1681
4861.71 1688
4862.36 1739
4863.02 1634
4863.68 1615
4864.34 1572
4865.00 1613
4865.65 1644
4866.31 1450
4866.97 1472
4867.63 1463
4868.29 1465
4868.94 1511
4869.60 1528
4870.26 1492
4870.92 1358
4871.58 1321
4872.24 1291
4872.89 1355
4873.55 1339
4874.21 1180
4874.87 1277
4875.53 1207
4876.19 1264
4876.84 1131
4877.50 1197
4878.16 1160
4878.82 1186
4879.48 1167
4880.14 1144
4880.80 1173
4881.46 1183
4882.12 1122
4882.78 1210
4883.43 1178
4884.09 1097
4884.75 1017
4885.41 1073
4886.07 1064
4886.73 1088
4887.39 1170
4888.05 1158
4888.71 1107
4889.37 1104
4890.03 1119
4890.69 1139
4891.35 1173
4892.01 1134
4892.67 1111
4893.33 1112
4893.99 952
4894.65 1017
4895.31 1067
4895.97 1041
4896.63 1048
4897.29 1048
4897.95 1073
4898.61 1174
4899.27 1029
4899.93 1023
4900.59 1016
4901.25 1024
4901.91 997
4902.57 946
4903.23 1028
4903.89 911
4904.55 951
4905.21 955
4905.87 987
4906.53 984
4907.19 997
4907.85 959
4908.51 971
4909.18 895
4909.84 905
4910.50 818
4911.16 781
4911.82 884
4912.48 994
4913.14 879
4913.80 865
4914.46 880
4915.12 866
4915.79 795
4916.45 799
4917.11 802
4917.77 830
4918.43 829
4919.09 848
4919.76 965
4920.42 862
4921.08 883
4921.74 911
4922.40 928
4923.06 922
4923.73 807
4924.39 857
4925.05 874
4925.71 829
4926.37 811
4927.04 865
4927.70 962
4928.36 911
4929.02 935
4929.68 889
4930.35 853
4931.01 785
4931.67 864
4932.33 841
4933.00 814
4933.66 831
4934.32 933
4934.98 883
4935.65 935
4936.31 876
4936.97 914
4937.63 858
4938.30 888
4938.96 918
4939.62 914
4940.29 815
4940.95 802
4941.61 796
4942.28 786
4942.94 842
4943.60 824
4944.27 958
4944.93 817
4945.59 720
4946.26 754
4946.92 796
4947.58 859
4948.25 835
4948.91 835
4949.57 791
4950.24 749
4950.90 745
4951.56 835
4952.23 804
4952.89 772
4953.56 788
4954.22 770
4954.88 831
4955.55 858
4956.21 769
4956.88 750
4957.54 831
4958.20 801
4958.87 776
4959.53 751
4960.20 719
4960.86 695
4961.52 832
4962.19 858
4962.85 853
4963.52 909
4964.18 954
4964.85 855
4965.51 848
4966.18 811
4966.84 873
4967.51 903
4968.17 926
4968.84 783
4969.50 817
4970.17 766
4970.83 847
4971.50 831
4972.16 813
4972.83 845
4973.49 797
4974.16 796
4974.82 796
4975.49 783
4976.15 748
4976.82 787
4977.48 810
4978.15 712
4978.81 764
4979.48 806
4980.15 834
4980.81 896
4981.48 815
4982.14 800
4982.81 881
4983.47 823
4984.14 781
4984.81 850
4985.47 830
4986.14 798
4986.80 841
4987.47 783
4988.14 826
4988.80 854
4989.47 797
4990.14 791
4990.80 783
4991.47 720
4992.14 766
4992.80 841
4993.47 815
4994.13 788
4994.80 937
4995.47 852
4996.13 754
4996.80 769
4997.47 769
4998.14 762
4998.80 818
4999.47 742
5000.14 782
5000.80 679
5001.47 749
5002.14 733
5002.80 702
5003.47 728
5004.14 699
5004.81 835
5005.47 818
5006.14 765
5006.81 767
5007.48 841
5008.14 765
5008.81 809
5009.48 892
5010.15 844
5010.81 839
5011.48 867
5012.15 785
5012.82 788
5013.48 765
5014.15 789
5014.82 795
5015.49 775
5016.16 765
5016.82 881
5017.49 920
5018.16 1031
5018.83 1075
5019.50 1004
5020.17 1123
5020.83 1289
5021.50 1280
5022.17 1354
5022.84 1320
5023.51 1361
5024.18 1346
5024.85 1278
5025.51 1228
5026.18 1120
5026.85 1078
5027.52 1059
5028.19 937
5028.86 909
5029.53 928
5030.20 874
5030.87 907
5031.53 845
5032.20 744
5032.87 805
5033.54 871
5034.21 864
5034.88 789
5035.55 755
5036.22 774
5036.89 798
5037.56 794
5038.23 825
5038.90 726
5039.57 767
5040.24 829
5040.91 790
5041.58 782
5042.25 769
5042.92 777
5043.59 795
5044.26 780
5044.93 849
5045.60 814
5046.27 801
5046.94 805
5047.61 798
5048.28 792
5048.95 788
5049.62 804
5050.29 824
5050.96 879
5051.63 757
5052.30 734
5052.97 786
5053.64 706
5054.31 774
5054.98 761
5055.65 715
5056.32 746
5056.99 723
5057.66 704
5058.33 791
5059.00 797
5059.68 754
5060.35 736
5061.02 801
5061.69 724
5062.36 693
5063.03 786
5063.70 807
5064.37 791
5065.04 788
5065.72 802
5066.39 737
5067.06 677
5067.73 742
5068.40 729
5069.07 765
5069.75 818
5070.42 761
5071.09 793
5071.76 702
5072.43 810
5073.10 711
5073.78 653
5074.45 805
5075.12 739
5075.79 696
5076.46 644
5077.14 766
5077.81 736
5078.48 837
5079.15 809
5079.82 818
5080.50 764
5081.17 791
5081.84 728
5082.51 728
5083.19 745
5083.86 721
5084.53 775
5085.20 745
5085.88 790
5086.55 797
5087.22 892
5087.90 925
5088.57 1022
5089.24 991
5089.91 922
5090.59 997
5091.26 1100
5091.93 1044
5092.61 942
5093.28 975
5093.95 989
5094.63 980
5095.30 847
5095.97 825
5096.65 830
5097.32 810
5097.99 823
5098.67 859
5099.34 779
5100.01 766
5100.69 729
5101.36 811
5102.04 702
5102.71 829
5103.38 792
5104.06 795
5104.73 809
5105.40 873
5106.08 803
5106.75 805
5107.43 760
5108.10 733
5108.78 793
5109.45 785
5110.12 733
5110.80 768
5111.47 789
5112.15 802
5112.82 800
5113.50 745
5114.17 848
5114.85 806
5115.52 776
5116.19 844
5116.87 751
5117.54 739
5118.22 889
5118.89 849
5119.57 923
5120.24 931
5120.92 853
5121.59 791
5122.27 731
5122.94 703
5123.62 841
5124.29 781
5124.97 769
5125.64 788
5126.32 849
5127.00 748
5127.67 747
5128.35 840
5129.02 834
5129.70 777
5130.37 784
5131.05 795
5131.72 788
5132.40 805
5133.08 827
5133.75 688
5134.43 742
5135.10 810
5135.78 833
5136.46 824
5137.13 784
5137.81 794
5138.48 775
5139.16 834
5139.84 750
5140.51 752
5141.19 707
5141.87 718
5142.54 681
5143.22 722
5143.90 703
5144.57 620
5145.25 611
5145.93 659
5146.60 668
5147.28 649
5147.96 669
5148.63 746
5149.31 626
5149.99 652
5150.66 666
5151.34 693
5152.02 705
5152.69 648
5153.37 667
5154.05 718
5154.73 737
5155.40 725
5156.08 716
5156.76 787
5157.44 771
5158.11 724
5158.79 774
5159.47 712
5160.15 749
5160.82 823
5161.50 746
5162.18 818
5162.86 825
5163.53 741
5164.21 800
5164.89 805
5165.57 796
5166.25 817
5166.92 825
5167.60 759
5168.28 780
5168.96 789
5169.64 807
5170.31 731
5170.99 789
5171.67 738
5172.35 725
5173.03 690
5173.71 689
5174.38 741
5175.06 680
5175.74 679
5176.42 711
5177.10 657
5177.78 751
5178.46 767
5179.14 740
5179.81 778
5180.49 772
5181.17 745
5181.85 746
5182.53 752
5183.21 764
5183.89 777
5184.57 712
5185.25 736
5185.93 610
5186.61 637
5187.29 686
5187.96 652
5188.64 658
5189.32 654
5190.00 665
5190.68 719
5191.36 658
5192.04 667
5192.72 644
5193.40 615
5194.08 653
5194.76 657
5195.44 687
5196.12 624
5196.80 661
5197.48 745
5198.16 693
5198.84 694
5199.52 668
5200.20 724
5200.88 702
5201.56 717
5202.24 759
5202.92 682
5203.60 699
5204.28 740
5204.96 701
5205.65 745
5206.33 741
5207.01 753
5207.69 838
5208.37 877
5209.05 779
5209.73 790
5210.41 782
5211.09 823
5211.77 754
5212.45 720
5213.13 763
5213.82 744
5214.50 783
5215.18 727
5215.86 738
5216.54 729
5217.22 696
5217.90 795
5218.58 749
5219.27 766
5219.95 739
5220.63 771
5221.31 771
5221.99 733
5222.67 693
5223.36 765
5224.04 770
5224.72 793
5225.40 719
5226.08 772
5226.77 690
5227.45 637
5228.13 725
5228.81 642
5229.49 666
5230.18 746
5230.86 661
5231.54 775
5232.22 713
5232.91 670
5233.59 717
5234.27 738
5234.95 791
5235.64 788
5236.32 865
5237.00 839
5237.68 804
5238.37 788
5239.05 800
5239.73 780
5240.41 805
5241.10 830
5241.78 795
5242.46 774
5243.15 848
5243.83 761
5244.51 742
5245.20 803
5245.88 818
5246.56 863
5247.25 946
5247.93 956
5248.61 845
5249.30 768
5249.98 873
5250.66 805
5251.35 859
5252.03 908
5252.71 785
5253.40 736
5254.08 734
5254.76 744
5255.45 738
5256.13 703
5256.82 735
5257.50 688
5258.18 660
5258.87 695
5259.55 696
5260.24 729
5260.92 716
5261.60 804
5262.29 780
5262.97 771
5263.66 771
5264.34 781
5265.03 748
5265.71 853
5266.40 726
5267.08 704
5267.76 749
5268.45 821
5269.13 779
5269.82 697
5270.50 744
5271.19 748
5271.87 739
5272.56 773
5273.24 704
5273.93 729
5274.61 721
5275.30 835
5275.98 770
5276.67 807
5277.35 761
5278.04 798
5278.73 855
5279.41 894
5280.10 961
5280.78 945
5281.47 890
5282.15 928
5282.84 913
5283.52 1007
5284.21 929
5284.90 870
5285.58 870
5286.27 823
5286.95 778
5287.64 740
5288.32 789
5289.01 812
5289.70 872
5290.38 771
5291.07 741
5291.76 719
5292.44 742
5293.13 760
5293.81 823
5294.50 746
5295.19 723
5295.87 769
5296.56 742
5297.25 723
5297.93 811
5298.62 800
5299.31 785
5299.99 819
5300.68 836
5301.37 821
5302.05 713
5302.74 790
5303.43 785
5304.11 836
5304.80 778
5305.49 799
5306.18 760
5306.86 739
5307.55 825
5308.24 804
5308.92 835
5309.61 732
5310.30 755
5310.99 762
5311.67 818
5312.36 813
5313.05 802
5313.74 782
5314.42 841
5315.11 822
5315.80 782
5316.49 758
5317.18 774
5317.86 886
5318.55 930
5319.24 949
5319.93 877
5320.62 877
5321.30 944
5321.99 968
5322.68 961
5323.37 879
5324.06 879
5324.75 718
5325.43 780
5326.12 839
5326.81 807
5327.50 773
5328.19 781
5328.88 832
5329.56 808
5330.25 881
5330.94 858
5331.63 814
5332.32 849
5333.01 800
5333.70 933
5334.39 906
5335.08 907
5335.76 802
5336.45 924
5337.14 864
5337.83 923
5338.52 906
5339.21 913
5339.90 821
5340.59 851
5341.28 930
5341.97 868
5342.66 894
5343.35 897
5344.04 997
5344.73 888
5345.42 853
5346.11 1028
5346.80 1092
5347.49 1088
5348.18 1204
5348.87 1231
5349.56 1267
5350.25 1365
5350.94 1417
5351.63 1434
5352.32 1359
5353.01 1412
5353.70 1318
5354.39 1246
5355.08 1192
5355.77 1087
5356.46 1010
5357.15 834
5357.84 809
5358.53 834
5359.22 814
5359.91 870
5360.60 839
5361.29 838
5361.98 760
5362.67 672
5363.36 800
5364.05 885
5364.75 786
5365.44 817
5366.13 790
5366.82 774
5367.51 726
5368.20 727
5368.89 712
5369.58 700
5370.27 748
5370.97 707
5371.66 746
5372.35 741
5373.04 725
5373.73 691
5374.42 725
5375.11 687
5375.81 715
5376.50 747
5377.19 697
5377.88 674
5378.57 713
5379.26 725
5379.96 680
5380.65 726
5381.34 747
5382.03 692
5382.72 651
5383.42 634
5384.11 704
5384.80 718
5385.49 724
5386.19 717
5386.88 769
5387.57 810
5388.26 783
5388.96 794
5389.65 834
5390.34 849
5391.03 852
5391.73 848
5392.42 854
5393.11 783
5393.80 795
5394.50 817
5395.19 817
5395.88 796
5396.58 751
5397.27 743
5397.96 660
5398.66 721
5399.35 742
5400.04 722
5400.73 643
5401.43 687
5402.12 762
5402.81 781
5403.51 739
5404.20 840
5404.90 685
5405.59 714
5406.28 766
5406.98 766
5407.67 684
5408.36 780
5409.06 753
5409.75 706
5410.44 737
5411.14 715
5411.83 792
5412.53 799
5413.22 791
5413.91 794
5414.61 803
5415.30 804
5416.00 758
5416.69 761
5417.39 764
5418.08 722
5418.77 763
5419.47 809
5420.16 762
5420.86 721
5421.55 815
5422.25 751
5422.94 720
5423.64 793
5424.33 807
5425.03 830
5425.72 806
5426.42 809
5427.11 846
5427.81 847
5428.50 875
5429.20 804
5429.89 766
5430.59 738
5431.28 795
5431.98 736
5432.67 698
5433.37 792
5434.06 796
5434.76 802
5435.45 847
5436.15 838
5436.84 873
5437.54 795
5438.24 814
5438.93 800
5439.63 753
5440.32 844
5441.02 782
5441.72 808
5442.41 894
5443.11 902
5443.80 924
5444.50 993
5445.20 971
5445.89 1161
5446.59 1167
5447.28 1100
5447.98 1162
5448.68 1120
5449.37 1245
5450.07 1237
5450.77 1105
5451.46 1104
5452.16 1073
5452.86 1085
5453.55 1010
5454.25 939
5454.95 922
5455.64 871
5456.34 873
5457.04 840
5457.73 933
5458.43 951
5459.13 1005
5459.82 991
5460.52 1020
5461.22 1062
5461.91 1005
5462.61 1126
5463.31 1113
5464.01 1061
5464.70 1185
5465.40 1232
5466.10 1155
5466.80 1134
5467.49 1009
5468.19 1098
5468.89 1019
5469.59 968
5470.28 915
5470.98 923
5471.68 964
5472.38 934
5473.08 971
5473.77 1030
5474.47 1000
5475.17 957
5475.87 1120
5476.57 1021
5477.26 1167
5477.96 1167
5478.66 1293
5479.36 1284
5480.06 1281
5480.76 1409
5481.45 1321
5482.15 1404
5482.85 1333
5483.55 1257
5484.25 1205
5484.95 1140
5485.65 1226
5486.34 1159
5487.04 1050
5487.74 1125
5488.44 1043
5489.14 1034
5489.84 1115
5490.54 1078
5491.24 1138
5491.94 1232
5492.63 1281
5493.33 1196
5494.03 1184
5494.73 1162
5495.43 1121
5496.13 1145
5496.83 1348
5497.53 1572
5498.23 1799
5498.93 1899
5499.63 2036
5500.33 2042
5501.03 2309
5501.73 2234
5502.43 2079
5503.13 1894
5503.83 1865
5504.53 1627
5505.23 1538
5505.93 1343
5506.63 1232
5507.33 1289
5508.03 1120
5508.73 1155
5509.43 1200
5510.13 1155
5510.83 1123
5511.53 1045
5512.23 1047
5512.93 1063
5513.63 1171
5514.33 1135
5515.03 1111
5515.73 1120
5516.43 1026
5517.13 1007
5517.83 977
5518.53 974
5519.23 1015
5519.94 1067
5520.64 1030
5521.34 999
5522.04 970
5522.74 931
5523.44 814
5524.14 944
5524.84 943
5525.54 941
5526.25 899
5526.95 910
5527.65 888
5528.35 932
5529.05 901
5529.75 978
5530.45 971
5531.16 910
5531.86 751
5532.56 797
5533.26 841
5533.96 894
5534.66 764
5535.37 854
5536.07 814
5536.77 855
5537.47 879
5538.17 730
5538.88 797
5539.58 798
5540.28 819
5540.98 856
5541.68 807
5542.39 741
5543.09 802
5543.79 859
5544.49 737
5545.20 797
5545.90 891
5546.60 889
5547.30 802
5548.01 787
5548.71 825
5549.41 805
5550.12 811
5550.82 837
5551.52 747
5552.22 677
5552.93 796
5553.63 793
5554.33 801
5555.04 803
5555.74 834
5556.44 807
5557.15 811
5557.85 765
5558.55 727
5559.26 808
5559.96 791
5560.66 730
5561.37 773
5562.07 776
5562.77 785
5563.48 815
5564.18 759
5564.88 796
5565.59 720
5566.29 763
5567.00 759
5567.70 804
5568.40 732
5569.11 802
5569.81 832
5570.52 719
5571.22 737
5571.92 748
5572.63 787
5573.33 837
5574.04 766
5574.74 751
5575.45 726
5576.15 747
5576.85 811
5577.56 851
5578.26 753
5578.97 809
5579.67 836
5580.38 783
5581.08 751
5581.79 693
5582.49 740
5583.20 815
5583.90 736
5584.61 702
5585.31 694
5586.02 719
5586.72 738
5587.43 713
5588.13 725
5588.84 728
5589.54 722
5590.25 774
5590.95 696
5591.66 638
5592.36 718
5593.07 721
5593.78 693
5594.48 656
5595.19 672
5595.89 720
5596.60 712
5597.30 620
5598.01 665
5598.72 688
5599.42 701
5600.13 684
5600.83 623
5601.54 605
5602.25 641
5602.95 603
5603.66 636
5604.36 611
5605.07 605
5605.78 674
5606.48 737
5607.19 644
5607.90 736
5608.60 695
5609.31 708
5610.02 713
5610.72 637
5611.43 737
5612.14 704
5612.84 722
5613.55 777
5614.26 751
5614.96 735
5615.67 716
5616.38 687
5617.08 655
5617.79 672
5618.50 695
5619.20 784
5619.91 699
5620.62 729
5621.33 660
5622.03 690
5622.74 725
5623.45 689
5624.16 665
5624.86 687
5625.57 685
5626.28 655
5626.99 616
5627.69 657
5628.40 653
5629.11 716
5629.82 658
5630.53 669
5631.23 648
5631.94 699
5632.65 745
5633.36 615
5634.07 677
5634.77 670
5635.48 671
5636.19 628
5636.90 721
5637.61 650
5638.32 697
5639.02 694
5639.73 741
5640.44 715
5641.15 706
5641.86 718
5642.57 676
5643.27 693
5643.98 720
5644.69 714
5645.40 667
5646.11 702
5646.82 789
5647.53 796
5648.24 778
5648.95 790
5649.65 787
5650.36 712
5651.07 730
5651.78 764
5652.49 805
5653.20 745
5653.91 802
5654.62 864
5655.33 901
5656.04 888
5656.75 833
5657.46 834
5658.17 921
5658.88 929
5659.59 841
5660.30 850
5661.01 797
5661.72 760
5662.43 772
5663.14 769
5663.85 802
5664.56 761
5665.27 770
5665.98 796
5666.69 758
5667.40 823
5668.11 779
5668.82 894
5669.53 906
5670.24 862
5670.95 981
5671.66 1035
5672.37 1071
5673.08 937
5673.79 862
5674.50 785
5675.21 769
5675.92 811
5676.63 714
5677.34 684
5678.05 740
5678.77 733
5679.48 758
5680.19 661
5680.90 693
5681.61 739
5682.32 732
5683.03 766
5683.74 816
5684.45 760
5685.17 738
5685.88 754
5686.59 700
5687.30 735
5688.01 670
5688.72 673
5689.43 749
5690.15 718
5690.86 776
5691.57 691
5692.28 712
5692.99 669
5693.70 684
5694.42 666
5695.13 684
5695.84 714
5696.55 714
5697.26 661
5697.98 697
5698.69 633
5699.40 581
5700.11 609
5700.83 660
5701.54 659
5702.25 624
5702.96 654
5703.68 662
5704.39 574
5705.10 606
5705.81 670
5706.53 691
5707.24 678
5707.95 679
5708.66 713
5709.38 612
5710.09 717
5710.80 634
5711.52 609
5712.23 589
5712.94 624
5713.65 659
5714.37 642
5715.08 648
5715.79 665
5716.51 660
5717.22 717
5717.93 647
5718.65 652
5719.36 662
5720.07 685
5720.79 693
5721.50 689
5722.22 688
5722.93 643
5723.64 681
5724.36 709
5725.07 766
5725.78 697
5726.50 736
5727.21 767
5727.93 853
5728.64 709
5729.35 713
5730.07 734
5730.78 734
5731.50 722
5732.21 662
5732.93 710
5733.64 714
5734.35 712
5735.07 647
5735.78 687
5736.50 641
5737.21 678
5737.93 678
5738.64 673
5739.36 625
5740.07 642
5740.79 688
5741.50 653
5742.21 618
5742.93 543
5743.64 671
5744.36 671
5745.07 698
5745.79 714
5746.51 755
5747.22 737
5747.94 737
5748.65 735
5749.37 695
5750.08 777
5750.80 885
5751.51 775
5752.23 872
5752.94 785
5753.66 860
5754.37 802
5755.09 837
5755.81 896
5756.52 724
5757.24 679
5757.95 739
5758.67 766
5759.39 806
5760.10 721
5760.82 762
5761.53 739
5762.25 679
5762.97 707
5763.68 723
5764.40 720
5765.11 788
5765.83 703
5766.55 661
5767.26 681
5767.98 768
5768.70 746
5769.41 686
5770.13 660
5770.85 643
5771.56 689
5772.28 760
5773.00 844
5773.71 775
5774.43 774
5775.15 708
5775.86 810
5776.58 734
5777.30 766
5778.02 742
5778.73 782
5779.45 783
5780.17 772
5780.88 760
5781.60 753
5782.32 720
5783.04 698
5783.75 710
5784.47 700
5785.19 761
5785.91 817
5786.62 822
5787.34 758
5788.06 800
5788.78 810
5789.50 830
5790.21 847
5790.93 812
5791.65 888
5792.37 923
5793.09 900
5793.80 914
5794.52 913
5795.24 925
5795.96 995
5796.68 1212
5797.39 1331
5798.11 1421
5798.83 1544
5799.55 1711
5800.27 1763
5800.99 1812
5801.71 1886
5802.42 1791
5803.14 1527
5803.86 1372
5804.58 1230
5805.30 1048
5806.02 1049
5806.74 1044
5807.46 947
5808.17 947
5808.89 811
5809.61 855
5810.33 787
5811.05 848
5811.77 870
5812.49 856
5813.21 848
5813.93 938
5814.65 859
5815.37 908
5816.09 840
5816.81 903
5817.53 868
5818.24 884
5818.96 979
5819.68 929
5820.40 845
5821.12 848
5821.84 836
5822.56 809
5823.28 898
5824.00 861
5824.72 860
5825.44 770
5826.16 792
5826.88 800
5827.60 749
5828.32 783
5829.04 793
5829.76 755
5830.49 786
5831.21 789
5831.93 760
5832.65 785
5833.37 832
5834.09 868
5834.81 817
5835.53 770
5836.25 714
5836.97 777
5837.69 880
5838.41 740
5839.13 772
5839.85 792
5840.57 784
5841.30 784
5842.02 794
5842.74 754
5843.46 779
5844.18 725
5844.90 723
5845.62 728
5846.34 692
5847.07 614
5847.79 726
5848.51 705
5849.23 750
5849.95 727
5850.67 781
5851.40 765
5852.12 815
5852.84 719
5853.56 669
5854.28 767
5855.00 705
5855.73 722
5856.45 727
5857.17 736
5857.89 677
5858.61 768
5859.34 754
5860.06 707
5860.78 663
5861.50 747
5862.23 709
5862.95 679
5863.67 729
5864.39 763
5865.12 685
5865.84 606
5866.56 722
5867.28 717
5868.01 735
5868.73 701
5869.45 697
5870.17 780
5870.90 812
5871.62 746
5872.34 749
5873.07 785
5873.79 788
5874.51 783
5875.23 770
5875.96 750
5876.68 774
5877.40 742
5878.13 743
5878.85 773
5879.57 728
5880.30 733
5881.02 735
5881.75 808
5882.47 795
5883.19 763
5883.92 776
5884.64 766
5885.36 757
5886.09 728
5886.81 726
5887.53 795
5888.26 786
5888.98 662
5889.71 634
5890.43 733
5891.16 711
5891.88 748
5892.60 731
5893.33 735
5894.05 756
5894.78 750
5895.50 728
5896.23 703
5896.95 735
5897.67 753
5898.40 789
5899.12 747
5899.85 781
5900.57 809
5901.30 790
5902.02 819
5902.75 814
5903.47 847
5904.20 727
5904.92 838
5905.65 733
5906.37 754
5907.10 798
5907.82 870
5908.55 781
5909.27 755
5910.00 723
5910.72 805
5911.45 811
5912.17 802
5912.90 837
5913.62 831
5914.35 761
5915.08 825
5915.80 832
5916.53 785
5917.25 815
5917.98 817
5918.70 866
5919.43 927
5920.16 803
5920.88 764
5921.61 793
5922.33 961
5923.06 966
5923.79 986
5924.51 920
5925.24 922
5925.96 990
5926.69 922
5927.42 897
5928.14 909
5928.87 971
5929.60 969
5930.32 928
5931.05 898
5931.78 928
5932.50 975
5933.23 997
5933.96 983
5934.68 980
5935.41 1081
5936.14 1086
5936.86 1097
5937.59 1068
5938.32 1155
5939.05 1203
5939.77 1102
5940.50 1173
5941.23 1170
5941.95 1192
5942.68 1140
5943.41 1122
5944.14 1147
5944.86 1150
5945.59 1198
5946.32 1260
5947.05 1185
5947.77 1260
5948.50 1267
5949.23 1346
5949.96 1433
5950.68 1405
5951.41 1513
5952.14 1543
5952.87 1571
5953.60 1631
5954.32 1553
5955.05 1582
5955.78 1521
5956.51 1564
5957.24 1498
5957.96 1497
5958.69 1556
5959.42 1576
5960.15 1588
5960.88 1581
5961.61 1613
5962.33 1693
5963.06 1715
5963.79 1737
5964.52 2038
5965.25 2045
5965.98 2084
5966.71 2073
5967.44 2308
5968.16 2563
5968.89 2318
5969.62 2142
5970.35 2098
5971.08 2087
5971.81 2162
5972.54 2095
5973.27 2046
5974.00 2002
5974.73 2008
5975.45 2094
5976.18 2171
5976.91 2005
5977.64 2056
5978.37 2149
5979.10 2234
5979.83 2234
5980.56 2218
5981.29 2368
5982.02 2472
5982.75 2455
5983.48 2520
5984.21 2514
5984.94 2503
5985.67 2421
5986.40 2532
5987.13 2579
5987.86 2554
5988.59 2514
5989.32 2567
5990.05 2545
5990.78 2581
5991.51 2628
5992.24 2620
5992.97 2697
5993.70 2613
5994.43 2725
5995.16 2720
5995.89 2786
5996.62 2963
5997.35 2889
5998.08 2897
5998.82 2847
5999.55 3064
6000.28 2979
6001.01 2815
6001.74 2940
6002.47 2960
6003.20 2778
6003.93 2827
6004.66 2826
6005.39 2885
6006.13 2690
6006.86 2871
6007.59 3269
6008.32 3639
6009.05 4356
6009.78 5357
6010.51 6145
6011.24 7077
6011.98 8146
6012.71 8966
6013.44 9468
6014.17 9980
6014.90 9751
6015.63 9465
6016.37 8829
6017.10 7856
6017.83 6842
6018.56 5857
6019.29 4988
6020.03 4196
6020.76 3667
6021.49 3122
6022.22 2717
6022.95 2427
6023.69 2153
6024.42 2021
6025.15 1944
6025.88 1877
6026.62 1892
6027.35 1860
6028.08 1782
6028.81 1823
6029.55 1728
6030.28 1642
6031.01 1614
6031.74 1636
6032.48 1536
6033.21 1527
6033.94 1453
6034.68 1497
6035.41 1470
6036.14 1423
6036.87 1594
6037.61 1554
6038.34 1600
6039.07 1562
6039.81 1625
6040.54 1625
6041.27 1748
6042.01 1768
6042.74 1695
6043.47 1712
6044.21 1791
6044.94 1857
6045.67 1824
6046.41 1862
6047.14 1916
6047.88 1927
6048.61 1953
6049.34 2146
6050.08 2275
6050.81 2339
6051.54 2334
6052.28 2321
6053.01 2465
6053.75 2470
6054.48 2373
6055.21 2261
6055.95 2240
6056.68 2213
6057.42 2099
6058.15 1942
6058.89 2035
6059.62 2035
6060.35 2024
6061.09 1900
6061.82 1986
6062.56 1963
6063.29 1921
6064.03 1966
6064.76 2039
6065.50 1971
6066.23 1760
6066.97 1815
6067.70 1805
6068.44 1817
6069.17 1768
6069.91 1807
6070.64 1786
6071.38 1711
6072.11 1701
6072.85 1692
6073.58 1596
6074.32 1598
6075.05 1635
6075.79 1669
6076.52 1670
6077.26 1541
6078.00 1541
6078.73 1517
6079.47 1537
6080.20 1660
6080.94 1597
6081.67 1469
6082.41 1506
6083.15 1405
6083.88 1428
6084.62 1415
6085.35 1451
6086.09 1466
6086.83 1424
6087.56 1409
6088.30 1401
6089.03 1496
6089.77 1418
6090.51 1366
6091.24 1506
6091.98 1344
6092.72 1358
6093.45 1424
6094.19 1472
6094.92 1418
6095.66 1363
6096.40 1398
6097.13 1404
6097.87 1374
6098.61 1363
6099.35 1349
6100.08 1240
6100.82 1253
6101.56 1314
6102.29 1278
6103.03 1185
6103.77 1251
6104.50 1268
6105.24 1140
6105.98 1213
6106.72 1307
6107.45 1298
6108.19 1271
6108.93 1206
6109.67 1207
6110.40 1259
6111.14 1367
6111.88 1265
6112.62 1399
6113.35 1387
6114.09 1311
6114.83 1361
6115.57 1426
6116.30 1558
6117.04 1371
6117.78 1342
6118.52 1394
6119.26 1338
6119.99 1281
6120.73 1193
6121.47 1229
6122.21 1308
6122.95 1409
6123.69 1428
6124.42 1472
6125.16 1546
6125.90 1421
6126.64 1291
6127.38 1329
6128.12 1450
6128.85 1442
6129.59 1411
6130.33 1444
6131.07 1454
6131.81 1374
6132.55 1398
6133.29 1489
6134.03 1581
6134.77 1428
6135.50 1497
6136.24 1437
6136.98 1435
6137.72 1468
6138.46 1450
6139.20 1539
6139.94 1557
6140.68 1623
6141.42 1730
6142.16 1627
6142.90 1493
6143.64 1483
6144.38 1486
6145.12 1493
6145.86 1452
6146.59 1473
6147.33 1405
6148.07 1470
6148.81 1491
6149.55 1451
6150.29 1531
6151.03 1574
6151.77 1572
6152.51 1541
6153.25 1638
6153.99 1651
6154.73 1759
6155.47 1752
6156.21 1786
6156.96 1706
6157.70 1724
6158.44 1753
6159.18 1833
6159.92 1788
6160.66 1782
6161.40 1897
6162.14 1968
6162.88 2208
6163.62 2346
6164.36 2370
6165.10 2558
6165.84 2708
6166.58 2748
6167.32 2851
6168.07 3098
6168.81 2936
6169.55 3027
6170.29 2831
6171.03 2695
6171.77 2682
6172.51 2653
6173.25 2645
6173.99 2720
6174.74 2574
6175.48 2432
6176.22 2364
6176.96 2480
6177.70 2525
6178.44 2356
6179.19 2446
6179.93 2457
6180.67 2475
6181.41 2535
6182.15 2643
6182.89 2570
6183.64 2741
6184.38 2651
6185.12 2648
6185.86 2701
6186.60 2683
6187.35 2683
6188.09 2869
6188.83 2911
6189.57 2929
6190.32 2999
6191.06 3090
6191.80 3245
6192.54 3340
6193.28 3417
6194.03 3447
6194.77 3556
6195.51 3536
6196.26 3447
6197.00 3480
6197.74 3658
6198.48 3589
6199.23 3394
6199.97 3465
6200.71 3519
6201.46 3679
6202.20 3870
6202.94 4377
6203.68 4975
6204.43 5984
6205.17 7221
6205.91 9109
6206.66 11478
6207.40 13702
6208.14 15625
6208.89 17793
6209.63 18692
6210.37 18613
6211.12 17775
6211.86 15837
6212.61 14309
6213.35 12246
6214.09 10292
6214.84 8392
6215.58 6751
6216.32 5666
6217.07 4703
6217.81 4095
6218.56 3646
6219.30 3204
6220.04 3128
6220.79 3078
6221.53 2935
6222.28 2766
6223.02 2986
6223.77 2936
6224.51 2936
6225.25 2723
6226.00 2824
6226.74 2652
6227.49 2333
6228.23 2207
6228.98 2034
6229.72 1840
6230.47 1779
6231.21 1812
6231.96 1861
6232.70 1691
6233.45 1745
6234.19 1718
6234.94 1718
6235.68 1731
6236.43 1741
6237.17 1837
6237.92 1885
6238.66 1868
6239.41 1928
6240.15 2015
6240.90 1992
6241.64 2001
6242.39 2055
6243.13 2135
6243.88 2315
6244.62 2473
6245.37 2691
6246.12 2904
6246.86 3125
6247.61 3040
6248.35 3253
6249.10 3201
6249.85 2977
6250.59 3003
6251.34 2933
6252.08 2837
6252.83 2619
6253.58 2527
6254.32 2413
6255.07 2373
6255.81 2251
6256.56 2216
6257.31 2313
6258.05 2249
6258.80 2247
6259.55 2204
6260.29 2177
6261.04 2132
6261.79 2219
6262.53 2164
6263.28 2046
6264.03 2065
6264.77 2118
6265.52 2175
6266.27 2153
6267.01 2127
6267.76 2164
6268.51 2228
6269.25 2268
6270.00 2179
6270.75 2145
6271.50 2127
6272.24 2124
6272.99 2124
6273.74 2074
6274.48 2193
6275.23 2312
6275.98 2357
6276.73 2395
6277.47 2260
6278.22 2249
6278.97 2205
6279.72 1985
6280.46 2062
6281.21 1979
6281.96 2000
6282.71 1863
6283.46 1770
6284.20 1829
6284.95 1829
6285.70 1861
6286.45 1770
6287.20 1733
6287.94 1735
6288.69 1769
6289.44 1701
6290.19 1617
6290.94 1694
6291.69 1630
6292.43 1671
6293.18 1637
6293.93 1543
6294.68 1526
6295.43 1472
6296.18 1469
6296.93 1603
6297.67 1507
6298.42 1362
6299.17 1357
6299.92 1393
6300.67 1489
6301.42 1557
6302.17 1562
6302.92 1523
6303.67 1408
6304.42 1421
6305.16 1432
6305.91 1452
6306.66 1522
6307.41 1469
6308.16 1519
6308.91 1497
6309.66 1545
6310.41 1452
6311.16 1499
6311.91 1475
6312.66 1449
6313.41 1465
6314.16 1473
6314.91 1549
6315.66 1522
6316.41 1574
6317.16 1435
6317.91 1508
6318.66 1417
6319.41 1391
6320.16 1385
6320.91 1331
6321.66 1247
6322.41 1299
6323.16 1400
6323.91 1334
6324.66 1308
6325.41 1219
6326.16 1216
6326.91 1206
6327.66 1095
6328.41 1242
6329.16 1199
6329.91 1258
6330.66 1247
6331.41 1249
6332.16 1107
6332.92 1151
6333.67 1145
6334.42 1134
6335.17 1123
6335.92 1136
6336.67 1167
6337.42 1283
6338.17 1287
6338.92 1258
6339.68 1237
6340.43 1165
6341.18 1245
6341.93 1104
6342.68 1109
6343.43 1144
6344.18 1153
6344.94 1086
6345.69 1097
6346.44 1042
6347.19 1094
6347.94 1190
6348.69 1122
6349.45 1203
6350.20 1294
6350.95 1244
6351.70 1333
6352.45 1309
6353.21 1332
6353.96 1354
6354.71 1293
6355.46 1308
6356.21 1387
6356.97 1380
6357.72 1320
6358.47 1188
6359.22 1113
6359.98 1058
6360.73 1115
6361.48 1077
6362.23 1017
6362.99 1070
6363.74 1094
6364.49 1095
6365.24 1153
6366.00 1169
6366.75 1087
6367.50 1104
6368.26 1028
6369.01 973
6369.76 1019
6370.51 1118
6371.27 1120
6372.02 1052
6372.77 1121
6373.53 1050
6374.28 1009
6375.03 1056
6375.79 964
6376.54 1060
6377.29 1062
6378.05 1003
6378.80 1091
6379.55 1101
6380.31 1016
6381.06 1089
6381.82 1122
6382.57 1062
6383.32 1069
6384.08 1155
6384.83 992
6385.59 1051
6386.34 1015
6387.09 1066
6387.85 979
6388.60 998
6389.36 948
6390.11 1026
6390.86 1033
6391.62 1081
6392.37 1032
6393.13 1023
6393.88 1094
6394.64 998
6395.39 1004
6396.15 990
6396.90 962
6397.65 921
6398.41 987
6399.16 921
6399.92 827
6400.67 927
6401.43 981
6402.18 1046
6402.94 938
6403.69 938
6404.45 987
6405.20 996
6405.96 958
6406.71 1071
6407.47 960
6408.22 967
6408.98 994
6409.74 989
6410.49 981
6411.25 956
6412.00 1010
6412.76 1050
6413.51 924
6414.27 945
6415.02 1026
6415.78 990
6416.54 1040
6417.29 982
6418.05 1101
6418.80 1004
6419.56 950
6420.32 921
6421.07 951
6421.83 870
6422.58 917
6423.34 946
6424.10 1029
6424.85 944
6425.61 979
6426.37 976
6427.12 897
6427.88 892
6428.64 957
6429.39 902
6430.15 946
6430.90 987
6431.66 910
6432.42 1023
6433.17 1032
6433.93 943
6434.69 903
6435.45 980
6436.20 1036
6436.96 1116
6437.72 1010
6438.47 985
6439.23 1098
6439.99 1064
6440.75 1002
6441.50 967
6442.26 1017
6443.02 1053
6443.77 1112
6444.53 1042
6445.29 1027
6446.05 1004
6446.80 1036
6447.56 996
6448.32 1038
6449.08 1032
6449.84 1056
6450.59 1125
6451.35 1057
6452.11 1036
6452.87 1044
6453.62 1008
6454.38 1080
6455.14 1063
6455.90 1143
6456.66 1207
6457.42 1038
6458.17 1138
6458.93 1151
6459.69 1133
6460.45 1166
6461.21 1235
6461.97 1129
6462.72 1081
6463.48 1136
6464.24 1084
6465.00 1150
6465.76 1159
6466.52 1201
6467.28 1216
6468.03 1254
6468.79 1263
6469.55 1319
6470.31 1232
6471.07 1313
6471.83 1238
6472.59 1305
6473.35 1216
6474.11 1202
6474.87 1256
6475.63 1261
6476.38 1361
6477.14 1337
6477.90 1407
6478.66 1392
6479.42 1418
6480.18 1354
6480.94 1383
6481.70 1458
6482.46 1483
6483.22 1430
6483.98 1480
6484.74 1507
6485.50 1568
6486.26 1550
6487.02 1547
6487.78 1642
6488.54 1625
6489.30 1725
6490.06 1719
6490.82 1763
6491.58 1762
6492.34 1830
6493.10 1894
6493.86 1968
6494.62 1976
6495.38 1969
6496.14 1954
6496.90 1892
6497.66 1889
6498.42 2024
6499.19 2028
6499.95 1960
6500.71 1975
6501.47 2090
6502.23 1974
6502.99 1966
6503.75 2063
6504.51 2157
6505.27 2263
6506.03 2262
6506.79 2260
6507.56 2327
6508.32 2409
6509.08 2436
6509.84 2482
6510.60 2500
6511.36 2528
6512.12 2481
6512.88 2582
6513.65 2399
6514.41 2430
6515.17 2595
6515.93 2444
6516.69 2606
6517.45 2563
6518.22 2609
6518.98 2780
6519.74 2712
6520.50 2734
6521.26 2894
6522.03 3007
6522.79 3203
6523.55 3497
6524.31 3747
6525.07 4043
6525.84 4228
6526.60 4598
6527.36 4870
6528.12 5102
6528.89 5107
6529.65 4889
6530.41 4856
6531.17 5015
6531.94 5303
6532.70 5823
6533.46 6631
6534.22 7742
6534.99 8915
6535.75 9872
6536.51 10687
6537.27 10991
6538.04 10759
6538.80 9899
6539.56 8999
6540.33 7567
6541.09 6319
6541.85 5188
6542.62 4129
6543.38 3533
6544.14 3200
6544.91 2815
6545.67 2610
6546.43 2299
6547.20 2202
6547.96 2225
6548.72 2158
6549.49 2085
6550.25 2083
6551.01 2158
6551.78 2144
6552.54 2106
6553.31 2127
6554.07 2049
6554.83 1883
6555.60 1963
6556.36 1942
6557.13 1911
6557.89 1902
6558.65 1851
6559.42 1869
6560.18 1850
6560.95 1947
6561.71 1984
6562.48 2055
6563.24 2111
6564.00 2239
6564.77 2166
6565.53 2307
6566.30 2318
6567.06 2311
6567.83 2165
6568.59 2226
6569.36 2237
6570.12 2289
6570.89 2284
6571.65 2304
6572.42 2422
6573.18 2407
6573.95 2585
6574.71 2615
6575.48 2728
6576.24 2742
6577.01 2762
6577.77 2784
6578.54 2891
6579.30 2980
6580.07 2917
6580.83 2930
6581.60 2762
6582.36 2659
6583.13 2765
6583.90 2569
6584.66 2494
6585.43 2667
6586.19 2597
6586.96 2598
6587.72 2623
6588.49 2591
6589.26 2569
6590.02 2769
6590.79 3181
6591.55 3589
6592.32 3919
6593.09 4082
6593.85 4368
6594.62 4656
6595.38 4584
6596.15 4505
6596.92 4296
6597.68 3985
6598.45 3676
6599.22 3489
6599.98 3122
6600.75 2856
6601.52 2533
6602.28 2344
6603.05 2276
6603.82 2187
6604.58 2138
6605.35 2032
6606.12 1949
6606.88 1944
6607.65 1994
6608.42 1977
6609.19 1869
6609.95 1957
6610.72 1874
6611.49 1917
6612.25 1749
6613.02 1777
6613.79 1776
6614.56 1681
6615.32 1569
6616.09 1671
6616.86 1646
6617.63 1620
6618.39 1684
6619.16 1661
6619.93 1557
6620.70 1589
6621.47 1603
6622.23 1719
6623.00 1675
6623.77 1661
6624.54 1610
6625.30 1630
6626.07 1708
6626.84 1625
6627.61 1620
6628.38 1618
6629.15 1607
6629.91 1639
6630.68 1775
6631.45 1783
6632.22 2002
6632.99 2183
6633.76 2175
6634.52 2229
6635.29 2191
6636.06 2029
6636.83 1974
6637.60 2076
6638.37 1964
6639.14 1793
6639.91 1725
6640.67 1605
6641.44 1598
6642.21 1477
6642.98 1520
6643.75 1504
6644.52 1577
6645.29 1518
6646.06 1469
6646.83 1521
6647.60 1502
6648.37 1514
6649.14 1497
6649.90 1493
6650.67 1571
6651.44 1535
6652.21 1533
6652.98 1488
6653.75 1458
6654.52 1454
6655.29 1482
6656.06 1509
6656.83 1497
6657.60 1465
6658.37 1467
6659.14 1511
6659.91 1339
6660.68 1370
6661.45 1375
6662.22 1422
6662.99 1390
6663.76 1424
6664.53 1413
6665.30 1411
6666.07 1402
6666.84 1311
6667.61 1341
6668.39 1417
6669.16 1417
6669.93 1384
6670.70 1419
6671.47 1344
6672.24 1402
6673.01 1395
6673.78 1376
6674.55 1338
6675.32 1414
6676.09 1311
6676.86 1381
6677.63 1336
6678.41 1395
6679.18 1426
6679.95 1436
6680.72 1498
6681.49 1468
6682.26 1535
6683.03 1631
6683.80 1823
6684.58 1825
6685.35 1646
6686.12 1655
6686.89 1773
6687.66 1727
6688.43 1591
6689.21 1488
6689.98 1403
6690.75 1373
6691.52 1423
6692.29 1422
6693.07 1252
6693.84 1272
6694.61 1275
6695.38 1312
6696.15 1314
6696.93 1230
6697.70 1331
6698.47 1222
6699.24 1234
6700.01 1257
6700.79 1309
6701.56 1288
6702.33 1239
6703.10 1258
6703.88 1199
6704.65 1241
6705.42 1258
6706.20 1276
6706.97 1211
6707.74 1245
6708.51 1212
6709.29 1284
6710.06 1236
6710.83 1199
6711.61 1159
6712.38 1137
6713.15 1276
6713.92 1198
6714.70 1110
6715.47 1101
6716.24 1193
6717.02 1156
6717.79 1106
6718.56 1162
6719.34 1086
6720.11 1079
6720.89 1159
6721.66 1142
6722.43 1109
6723.21 1089
6723.98 1059
6724.75 1129
6725.53 1152
6726.30 1164
6727.08 1121
6727.85 1027
6728.62 1034
6729.40 1019
6730.17 1040
6730.95 1134
6731.72 1132
6732.49 1130
6733.27 1154
6734.04 1209
6734.82 1188
6735.59 1135
6736.37 1139
6737.14 1165
6737.91 1199
6738.69 1130
6739.46 1213
6740.24 1208
6741.01 1170
6741.79 1257
6742.56 1320
6743.34 1260
6744.11 1279
6744.89 1223
6745.66 1184
6746.44 1270
6747.21 1244
6747.99 1335
6748.76 1279
6749.54 1372
6750.31 1510
6751.09 1573
6751.86 1641
6752.64 1637
6753.41 1582
6754.19 1550
6754.97 1585
6755.74 1454
6756.52 1364
6757.29 1309
6758.07 1279
6758.84 1179
6759.62 1224
6760.40 1162
6761.17 1180
6761.95 1158
6762.72 1130
6763.50 1123
6764.28 1150
6765.05 1178
6765.83 1189
6766.60 1156
6767.38 1235
6768.16 1244
6768.93 1154
6769.71 1193
6770.49 1121
6771.26 1100
6772.04 1017
6772.82 1053
6773.59 1072
6774.37 1130
6775.14 1133
6775.92 1192
6776.70 1150
6777.48 1087
6778.25 1102
6779.03 1072
6779.81 1130
6780.58 1099
6781.36 1093
6782.14 1122
6782.91 1095
6783.69 1059
6784.47 1096
6785.25 1033
6786.02 1009
6786.80 999
6787.58 1017
6788.36 1076
6789.13 982
6789.91 996
6790.69 1006
6791.47 979
6792.24 1000
6793.02 1041
6793.80 1039
6794.58 990
6795.35 1008
6796.13 1036
6796.91 1040
6797.69 1009
6798.47 974
6799.24 988
6800.02 1014
6800.80 964
6801.58 982
6802.36 1016
6803.14 1069
6803.91 1089
6804.69 1045
6805.47 981
6806.25 1032
6807.03 1025
6807.81 1021
6808.58 995
6809.36 980
6810.14 978
6810.92 987
6811.70 973
6812.48 965
6813.26 926
6814.04 1056
6814.81 960
6815.59 1035
6816.37 1014
6817.15 1021
6817.93 1060
6818.71 1044
6819.49 1022
6820.27 1002
6821.05 1010
6821.83 1021
6822.61 1031
6823.39 1040
6824.17 1095
6824.95 968
6825.72 990
6826.50 1013
6827.28 1023
6828.06 1011
6828.84 1040
6829.62 1086
6830.40 1077
6831.18 1132
6831.96 1120
6832.74 1101
6833.52 1039
6834.30 1055
6835.08 1114
6835.86 1094
6836.64 1086
6837.42 1064
6838.20 1071
6838.98 1041
6839.77 1113
6840.55 1068
6841.33 1073
6842.11 1095
6842.89 1020
6843.67 1014
6844.45 1062
6845.23 1223
6846.01 1385
6846.79 1527
6847.57 1757
6848.35 2110
6849.13 2458
6849.91 2791
6850.70 3048
6851.48 3108
6852.26 3103
6853.04 2975
6853.82 2619
6854.60 2246
6855.38 2130
6856.16 1891
6856.94 1711
6857.73 1517
6858.51 1332
6859.29 1247
6860.07 1237
6860.85 1173
6861.63 1263
6862.42 1168
6863.20 1197
6863.98 1136
6864.76 1120
6865.54 1188
6866.32 1199
6867.11 1196
6867.89 1188
6868.67 1269
6869.45 1243
6870.23 1217
6871.02 1156
6871.80 1041
6872.58 1112
6873.36 1150
6874.15 1109
6874.93 1160
6875.71 1146
6876.49 1132
6877.28 1194
6878.06 1226
6878.84 1199
6879.62 1206
6880.41 1242
6881.19 1261
6881.97 1293
6882.75 1372
6883.54 1431
6884.32 1562
6885.10 1684
6885.89 1797
6886.67 1977
6887.45 2006
6888.24 2170
6889.02 2004
6889.80 1893
6890.59 1960
6891.37 1740
6892.15 1577
6892.94 1406
6893.72 1372
6894.50 1383
6895.29 1344
6896.07 1366
6896.85 1395
6897.64 1280
6898.42 1346
6899.20 1348
6899.99 1388
6900.77 1355
6901.56 1413
6902.34 1529
6903.12 1463
6903.91 1355
6904.69 1352
6905.48 1336
6906.26 1397
6907.05 1402
6907.83 1354
6908.61 1323
6909.40 1343
6910.18 1283
6910.97 1275
6911.75 1278
6912.54 1239
6913.32 1243
6914.11 1252
6914.89 1312
6915.67 1262
6916.46 1261
6917.24 1263
6918.03 1376
6918.81 1327
6919.60 1236
6920.38 1357
6921.17 1367
6921.95 1301
6922.74 1280
6923.52 1287
6924.31 1341
6925.09 1325
6925.88 1323
6926.67 1361
6927.45 1353
6928.24 1399
6929.02 1363
6929.81 1386
6930.59 1350
6931.38 1435
6932.16 1396
6932.95 1434
6933.74 1459
6934.52 1545
6935.31 1520
6936.09 1442
6936.88 1368
6937.66 1455
6938.45 1568
6939.24 1568
6940.02 1537
6940.81 1614
6941.60 1659
6942.38 1652
6943.17 1717
6943.95 1752
6944.74 1818
6945.53 1803
6946.31 1883
6947.10 1787
6947.89 1692
6948.67 1728
6949.46 1638
6950.25 1706
6951.03 1715
6951.82 1746
6952.61 1826
6953.39 1857
6954.18 1931
6954.97 1927
6955.75 1981
6956.54 1994
6957.33 2158
6958.12 2121
6958.90 1995
6959.69 2198
6960.48 2193
6961.26 2037
6962.05 1996
6962.84 1943
6963.63 1946
6964.41 2051
6965.20 1995
6965.99 2112
6966.78 2246
6967.56 2138
6968.35 2253
6969.14 2292
6969.93 2321
6970.72 2450
6971.50 2429
6972.29 2428
6973.08 2531
6973.87 2652
6974.66 2598
6975.44 2707
6976.23 2429
6977.02 2384
6977.81 2512
6978.60 2730
6979.38 2871
6980.17 3281
6980.96 3614
6981.75 4205
6982.54 4972
6983.33 5763
6984.12 6901
6984.90 7844
6985.69 8275
6986.48 8379
6987.27 8249
6988.06 7841
6988.85 7062
6989.64 6270
6990.43 5552
6991.21 4756
6992.00 4160
6992.79 3932
6993.58 3668
6994.37 3674
6995.16 3898
6995.95 4582
6996.74 5337
6997.53 6153
6998.32 6981
6999.11 7759
6999.90 8399
7000.69 8201
7001.48 8036
7002.27 7549
7003.06 6551
7003.85 5550
7004.63 4744
7005.42 4169
7006.21 3521
7007.00 3051
7007.79 2646
7008.58 2408
7009.37 2278
7010.16 2274
7010.95 2188
7011.74 2151
7012.53 2155
7013.33 2105
7014.12 2174
7014.91 2070
7015.70 1970
7016.49 1920
7017.28 1777
7018.07 1759
7018.86 1748
7019.65 1744
7020.44 1653
7021.23 1655
7022.02 1699
7022.81 1798
7023.60 1722
7024.39 1665
7025.18 1784
7025.98 1860
7026.77 1816
7027.56 1818
7028.35 1770
7029.14 1727
7029.93 1755
7030.72 1616
7031.51 1668
7032.30 1611
7033.10 1536
7033.89 1575
7034.68 1612
7035.47 1584
7036.26 1690
7037.05 1622
7037.84 1737
7038.64 1654
7039.43 1789
7040.22 1892
7041.01 1744
7041.80 1591
7042.60 1624
7043.39 1641
7044.18 1587
7044.97 1656
7045.76 1740
7046.56 1787
7047.35 1712
7048.14 1776
7048.93 1830
7049.72 1808
7050.52 1793
7051.31 1759
7052.10 1689
7052.89 1723
7053.69 1659
7054.48 1596
7055.27 1568
7056.06 1543
7056.86 1570
7057.65 1544
7058.44 1552
7059.24 1556
7060.03 1526
7060.82 1481
7061.61 1471
7062.41 1537
7063.20 1567
7063.99 1502
7064.79 1536
7065.58 1403
7066.37 1471
7067.17 1518
7067.96 1528
7068.75 1401
7069.55 1500
7070.34 1474
7071.13 1453
7071.93 1407
7072.72 1391
7073.51 1370
7074.31 1371
7075.10 1360
7075.90 1303
7076.69 1361
7077.48 1401
7078.28 1387
7079.07 1303
7079.87 1269
7080.66 1295
7081.45 1309
7082.25 1328
7083.04 1260
7083.84 1282
7084.63 1447
7085.42 1543
7086.22 1620
7087.01 1565
7087.81 1598
7088.60 1618
7089.40 1494
7090.19 1444
7090.99 1432
7091.78 1393
7092.58 1303
7093.37 1234
7094.17 1176
7094.96 1145
7095.75 1122
7096.55 1096
7097.34 1075
7098.14 1054
7098.93 1032
7099.73 993
7100.53 963
7101.32 1005
7102.12 1062
7102.91 1159
7103.71 1085
7104.50 974
7105.30 1015
7106.09 1005
7106.89 1026
7107.68 942
7108.48 889
7109.27 961
7110.07 965
7110.87 977
7111.66 988
7112.46 945
7113.25 977
7114.05 977
7114.85 937
7115.64 985
7116.44 1024
7117.23 968
7118.03 939
7118.83 980
7119.62 942
7120.42 980
7121.22 942
7122.01 957
7122.81 865
7123.60 883
7124.40 866
7125.20 930
7125.99 884
7126.79 882
7127.59 871
7128.38 941
7129.18 1019
7129.98 924
7130.77 1003
7131.57 984
7132.37 947
7133.17 941
7133.96 1022
7134.76 973
7135.56 899
7136.35 987
7137.15 935
7137.95 1011
7138.75 935
7139.54 945
7140.34 948
7141.14 986
7141.94 950
7142.73 1026
7143.53 1017
7144.33 961
7145.13 986
7145.92 1004
7146.72 1005
7147.52 1009
7148.32 884
7149.11 890
7149.91 889
7150.71 861
7151.51 882
7152.31 900
7153.10 911
7153.90 984
7154.70 978
7155.50 950
7156.30 892
7157.10 974
7157.89 911
7158.69 985
7159.49 898
7160.29 856
7161.09 869
7161.89 799
7162.69 910
7163.48 832
7164.28 899
7165.08 915
7165.88 806
7166.68 848
7167.48 915
7168.28 869
7169.08 888
7169.88 925
7170.67 985
7171.47 1002
7172.27 894
7173.07 815
7173.87 860
7174.67 958
7175.47 883
7176.27 815
7177.07 854
7177.87 885
7178.67 921
7179.47 955
7180.27 992
7181.07 960
7181.87 1008
7182.67 1048
7183.47 1031
7184.27 982
7185.07 1073
7185.87 984
7186.67 917
7187.47 897
7188.27 866
7189.07 853
7189.87 823
7190.67 896
7191.47 810
7192.27 794
7193.07 770
7193.87 752
7194.67 789
7195.47 805
7196.27 820
7197.07 883
7197.87 852
7198.67 838
7199.47 769
7200.27 773
7201.07 853
7201.87 860
7202.67 835
7203.48 796
7204.28 892
7205.08 882
7205.88 815
7206.68 814
7207.48 771
7208.28 875
7209.08 815
7209.88 823
7210.69 809
7211.49 854
7212.29 797
7213.09 777
7213.89 805
7214.69 794
7215.49 788
7216.30 802
7217.10 837
7217.90 836
7218.70 829
7219.50 861
7220.30 841
7221.11 829
7221.91 815
7222.71 777
7223.51 782
7224.31 860
7225.12 863
7225.92 821
7226.72 856
7227.52 840
7228.33 882
7229.13 825
7229.93 855
7230.73 847
7231.54 854
7232.34 882
7233.14 857
7233.94 867
7234.75 883
7235.55 926
7236.35 927
7237.15 973
7237.96 916
7238.76 955
7239.56 1050
7240.37 1114
7241.17 1064
7241.97 1051
7242.78 1031
7243.58 1069
7244.38 1079
7245.18 1024
7245.99 1004
7246.79 949
7247.59 1012
7248.40 1011
7249.20 959
7250.01 911
7250.81 948
7251.61 997
7252.42 944
7253.22 979
7254.02 940
7254.83 993
7255.63 977
7256.43 941
7257.24 1018
7258.04 1171
7258.85 1075
7259.65 1134
7260.45 1100
7261.26 1091
7262.06 1049
7262.87 1113
7263.67 1119
7264.48 1172
7265.28 1236
7266.08 1229
7266.89 1324
7267.69 1291
7268.50 1251
7269.30 1324
7270.11 1334
7270.91 1323
7271.72 1421
7272.52 1281
7273.33 1341
7274.13 1344
7274.94 1350
7275.74 1360
7276.55 1371
7277.35 1463
7278.16 1553
7278.96 1624
7279.77 1802
7280.57 2210
7281.38 2756
7282.18 3071
7282.99 3455
7283.79 3935
7284.60 4255
7285.40 4491
7286.21 4205
7287.01 3727
7287.82 3249
7288.63 2856
7289.43 2468
7290.24 2288
7291.04 1978
7291.85 1832
7292.65 1614
7293.46 1593
7294.27 1621
7295.07 1489
7295.88 1480
7296.69 1501
7297.49 1404
7298.30 1392
7299.10 1474
7299.91 1402
7300.72 1441
7301.52 1425
7302.33 1517
7303.14 1502
7303.94 1465
7304.75 1508
7305.56 1640
7306.36 1773
7307.17 1689
7307.98 1837
7308.78 1970
7309.59 2036
7310.40 2112
7311.20 2225
7312.01 2217
7312.82 2107
7313.62 2043
7314.43 2060
7315.24 2076
7316.04 2037
7316.85 2159
7317.66 2355
7318.47 2707
7319.27 2872
7320.08 3356
7320.89 3512
7321.70 3456
7322.50 3219
7323.31 3085
7324.12 2790
7324.93 2445
7325.73 2198
7326.54 2052
7327.35 1910
7328.16 1820
7328.97 1619
7329.77 1475
7330.58 1458
7331.39 1404
7332.20 1368
7333.01 1276
7333.81 1369
7334.62 1320
7335.43 1337
7336.24 1386
7337.05 1375
7337.86 1333
7338.66 1379
7339.47 1424
7340.28 1403
7341.09 1240
7341.90 1328
7342.71 1358
7343.52 1334
7344.32 1344
7345.13 1355
7345.94 1361
7346.75 1457
7347.56 1410
7348.37 1390
7349.18 1390
7349.99 1350
7350.80 1311
7351.60 1328
7352.41 1199
7353.22 1279
7354.03 1177
7354.84 1325
7355.65 1337
7356.46 1422
7357.27 1336
7358.08 1365
7358.89 1419
7359.70 1423
7360.51 1374
7361.32 1404
7362.13 1482
7362.94 1483
7363.75 1440
7364.56 1443
7365.37 1421
7366.18 1436
7366.99 1507
7367.80 1435
7368.61 1406
7369.42 1412
7370.23 1416
7371.04 1505
7371.85 1524
7372.66 1535
7373.47 1511
7374.28 1498
7375.09 1641
7375.90 1737
7376.71 1725
7377.52 1928
7378.33 2094
7379.14 2357
7379.95 2561
7380.76 2701
7381.57 2815
7382.38 2663
7383.20 2629
7384.01 2398
7384.82 2091
7385.63 2008
7386.44 1833
7387.25 1628
7388.06 1537
7388.87 1491
7389.68 1452
7390.50 1295
7391.31 1353
7392.12 1376
7392.93 1313
7393.74 1227
7394.55 1294
7395.36 1357
7396.18 1459
7396.99 1488
7397.80 1600
7398.61 1753
7399.42 1893
7400.23 1921
7401.05 2057
7401.86 2070
7402.67 1954
7403.48 1940
7404.29 1790
7405.11 1693
7405.92 1592
7406.73 1627
7407.54 1459
7408.36 1496
7409.17 1362
7409.98 1401
7410.79 1292
7411.60 1203
7412.42 1160
7413.23 1110
7414.04 1095
7414.85 1046
7415.67 969
7416.48 971
7417.29 1007
7418.11 1018
7418.92 1017
7419.73 1022
7420.54 956
7421.36 941
7422.17 980
7422.98 960
7423.80 992
7424.61 986
7425.42 966
7426.24 966
7427.05 939
7427.86 840
7428.68 862
7429.49 935
7430.30 952
7431.12 979
7431.93 952
7432.74 932
7433.56 931
7434.37 838
7435.18 921
7436.00 954
7436.81 936
7437.63 1058
7438.44 964
7439.25 975
7440.07 968
7440.88 969
7441.70 1013
7442.51 984
7443.32 936
7444.14 1017
7444.95 938
7445.77 900
7446.58 909
7447.40 873
7448.21 916
7449.03 966
7449.84 928
7450.65 863
7451.47 851
7452.28 893
7453.10 900
7453.91 875
7454.73 847
7455.54 900
7456.36 867
7457.17 905
7457.99 921
7458.80 916
7459.62 877
7460.43 920
7461.25 906
7462.06 827
7462.88 930
7463.69 882
7464.51 886
7465.32 908
7466.14 821
7466.96 848
7467.77 905
7468.59 971
7469.40 960
7470.22 870
7471.03 932
7471.85 923
7472.66 880
7473.48 857
7474.30 876
7475.11 892
7475.93 903
7476.74 864
7477.56 795
7478.38 777
7479.19 780
7480.01 828
7480.83 781
7481.64 737
7482.46 759
7483.27 803
7484.09 759
7484.91 765
7485.72 721
7486.54 714
7487.36 810
7488.17 802
7488.99 777
7489.81 765
7490.62 768
7491.44 757
7492.26 711
7493.07 740
7493.89 787
7494.71 681
7495.52 683
7496.34 720
7497.16 698
7497.98 740
7498.79 763
7499.61 743
7500.43 746
7501.25 792
7502.06 725
7502.88 786
7503.70 728
7504.52 683
7505.33 635
7506.15 671
7506.97 678
7507.79 650
7508.60 672
7509.42 700
7510.24 671
7511.06 765
7511.88 689
7512.69 761
7513.51 741
7514.33 736
7515.15 733
7515.97 740
7516.78 683
7517.60 623
7518.42 714
7519.24 688
7520.06 697
7520.88 690
7521.69 712
7522.51 725
7523.33 704
7524.15 644
7524.97 665
7525.79 714
7526.61 715
7527.42 602
7528.24 673
7529.06 684
7529.88 652
7530.70 644
7531.52 674
7532.34 637
7533.16 604
7533.98 660
7534.80 633
7535.61 627
7536.43 729
7537.25 671
7538.07 697
7538.89 676
7539.71 724
7540.53 687
7541.35 653
7542.17 760
7542.99 747
7543.81 743
7544.63 764
7545.45 721
7546.27 715
7547.09 728
7547.91 744
7548.73 733
7549.55 730
7550.37 673
7551.19 731
7552.01 699
7552.83 673
7553.65 658
7554.47 682
7555.29 639
7556.11 736
7556.93 652
7557.75 660
7558.57 698
7559.39 725
7560.21 689
7561.03 675
7561.85 673
7562.67 728
7563.49 665
7564.32 650
7565.14 617
7565.96 654
7566.78 624
7567.60 624
7568.42 575
7569.24 615
7570.06 650
7570.88 623
7571.70 589
7572.53 558
7573.35 633
7574.17 654
7574.99 620
7575.81 609
7576.63 602
7577.45 586
7578.28 609
7579.10 625
7579.92 604
7580.74 610
7581.56 639
7582.38 631
7583.21 606
7584.03 665
7584.85 628
7585.67 601
7586.49 690
7587.32 680
7588.14 681
7588.96 649
7589.78 628
7590.60 622
7591.43 646
7592.25 731
7593.07 706
7593.89 697
7594.72 628
7595.54 629
7596.36 618
7597.18 634
7598.01 595
7598.83 594
7599.65 694
7600.47 673
7601.30 682
7602.12 718
7602.94 699
7603.77 742
7604.59 738
7605.41 729
7606.24 727
7607.06 727
7607.88 775
7608.70 771
7609.53 708
7610.35 729
7611.17 741
7612.00 674
7612.82 608
7613.64 700
7614.47 762
7615.29 715
7616.12 641
7616.94 724
7617.76 776
7618.59 761
7619.41 716
7620.23 732
7621.06 696
7621.88 665
7622.71 617
7623.53 653
7624.35 635
7625.18 659
7626.00 679
7626.83 681
7627.65 696
7628.47 682
7629.30 720
7630.12 772
7630.95 779
7631.77 766
7632.60 776
7633.42 798
7634.25 665
7635.07 701
7635.90 662
7636.72 730
7637.54 697
7638.37 642
7639.19 599
7640.02 603
7640.84 609
7641.67 621
7642.49 531
7643.32 557
7644.14 617
7644.97 609
7645.79 564
7646.62 612
7647.45 606
7648.27 584
7649.10 623
7649.92 625
7650.75 620
7651.57 651
7652.40 590
7653.22 592
7654.05 600
7654.88 519
7655.70 501
7656.53 614
7657.35 586
7658.18 577
7659.00 519
7659.83 635
7660.66 556
7661.48 588
7662.31 585
7663.13 583
7663.96 637
7664.79 596
7665.61 586
7666.44 632
7667.27 657
7668.09 600
7668.92 546
7669.75 522
7670.57 528
7671.40 601
7672.23 582
7673.05 603
7673.88 589
7674.71 577
7675.53 616
7676.36 601
7677.19 596
7678.01 598
7678.84 596
7679.67 543
7680.49 557
7681.32 546
7682.15 546
7682.98 547
7683.80 625
7684.63 622
7685.46 613
7686.29 610
7687.11 618
7687.94 581
7688.77 614
7689.60 607
7690.42 557
7691.25 611
7692.08 610
7692.91 589
7693.73 594
7694.56 611
7695.39 649
7696.22 616
7697.05 577
7697.87 595
7698.70 541
7699.53 595
7700.36 628
7701.19 634
7702.01 577
7702.84 571
7703.67 639
7704.50 619
7705.33 622
7706.16 573
7706.98 601
7707.81 657
7708.64 580
7709.47 531
7710.30 580
7711.13 591
7711.96 607
7712.79 588
7713.61 564
7714.44 630
7715.27 711
7716.10 622
7716.93 622
7717.76 612
7718.59 648
7719.42 630
7720.25 565
7721.08 549
7721.91 544
7722.73 621
7723.56 591
7724.39 605
7725.22 643
7726.05 617
7726.88 599
7727.71 615
7728.54 631
7729.37 604
7730.20 564
7731.03 624
7731.86 624
7732.69 568
7733.52 557
7734.35 622
7735.18 611
7736.01 612
7736.84 606
7737.67 648
7738.50 666
7739.33 618
7740.16 593
7740.99 593
7741.82 643
7742.65 673
7743.48 700
7744.31 742
7745.14 754
7745.98 907
7746.81 995
7747.64 911
7748.47 942
7749.30 1003
7750.13 985
7750.96 900
7751.79 838
7752.62 768
7753.45 745
7754.28 712
7755.11 613
7755.95 687
7756.78 660
7757.61 616
7758.44 666
7759.27 703
7760.10 651
7760.93 663
7761.77 618
7762.60 632
7763.43 655
7764.26 613
7765.09 587
7765.92 614
7766.76 624
7767.59 620
7768.42 625
7769.25 589
7770.08 579
7770.91 538
7771.75 605
7772.58 618
7773.41 600
7774.24 576
7775.07 611
7775.91 557
7776.74 589
7777.57 548
7778.40 593
7779.24 528
7780.07 596
7780.90 619
7781.73 631
7782.57 630
7783.40 647
7784.23 701
7785.06 655
7785.90 617
7786.73 639
7787.56 653
7788.40 674
7789.23 595
7790.06 671
7790.89 682
7791.73 627
7792.56 619
7793.39 647
7794.23 629
7795.06 724
7795.89 665
7796.73 624
7797.56 672
7798.39 715
7799.23 693
7800.06 711
7800.89 678
7801.73 686
7802.56 687
7803.40 682
7804.23 685
7805.06 708
7805.90 672
7806.73 609
7807.56 645
7808.40 696
7809.23 670
7810.07 737
7810.90 696
7811.73 739
7812.57 800
7813.40 825
7814.24 839
7815.07 957
7815.91 1001
7816.74 960
7817.58 963
7818.41 963
7819.24 846
7820.08 857
7820.91 869
7821.75 808
7822.58 787
7823.42 753
7824.25 779
7825.09 776
7825.92 751
7826.76 755
7827.59 728
7828.43 714
7829.26 762
7830.10 732
7830.93 720
7831.77 734
7832.60 748
7833.44 788
7834.27 692
7835.11 667
7835.94 751
7836.78 737
7837.62 738
7838.45 684
7839.29 727
7840.12 739
7840.96 794
7841.79 743
7842.63 732
7843.47 774
7844.30 706
7845.14 723
7845.97 675
7846.81 740
7847.65 672
7848.48 733
7849.32 614
7850.15 611
7850.99 612
7851.83 703
7852.66 701
7853.50 681
7854.34 730
7855.17 715
7856.01 712
7856.84 628
7857.68 655
7858.52 661
7859.35 674
7860.19 702
7861.03 702
7861.87 626
7862.70 652
7863.54 664
7864.38 689
7865.21 688
7866.05 641
7866.89 640
7867.72 658
7868.56 615
7869.40 634
7870.24 616
7871.07 698
7871.91 685
7872.75 701
7873.59 729
7874.42 595
7875.26 689
7876.10 768
7876.94 666
7877.77 646
7878.61 779
7879.45 714
7880.29 700
7881.12 686
7881.96 675
7882.80 683
7883.64 637
7884.48 649
7885.31 644
7886.15 625
7886.99 686
7887.83 728
7888.67 663
7889.51 716
7890.34 703
7891.18 719
7892.02 650
7892.86 704
7893.70 648
7894.54 704
7895.37 712
7896.21 742
7897.05 784
7897.89 769
7898.73 764
7899.57 789
7900.41 860
7901.25 840
7902.09 816
7902.92 733
7903.76 763
7904.60 768
7905.44 751
7906.28 702
7907.12 674
7907.96 690
7908.80 701
7909.64 644
7910.48 651
7911.32 749
7912.16 692
7913.00 716
7913.84 810
7914.68 876
7915.51 936
7916.35 985
7917.19 1016
7918.03 1073
7918.87 985
7919.71 1131
7920.55 1124
7921.39 1006
7922.23 951
7923.07 883
7923.91 827
7924.75 782
7925.59 670
7926.43 672
7927.28 729
7928.12 667
7928.96 638
7929.80 585
7930.64 600
7931.48 630
7932.32 641
7933.16 584
7934.00 576
7934.84 642
7935.68 614
7936.52 543
7937.36 586
7938.20 568
7939.04 586
7939.89 616
7940.73 662
7941.57 693
7942.41 686
7943.25 701
7944.09 643
7944.93 633
7945.77 608
7946.61 648
7947.46 653
7948.30 616
7949.14 585
7949.98 572
7950.82 640
7951.66 680
7952.51 632
7953.35 583
7954.19 665
7955.03 685
7955.87 686
7956.71 701
7957.56 677
7958.40 651
7959.24 628
7960.08 600
7960.92 640
7961.77 593
7962.61 611
7963.45 641
7964.29 622
7965.14 651
7965.98 710
7966.82 725
7967.66 686
7968.50 705
7969.35 676
7970.19 662
7971.03 626
7971.88 626
7972.72 667
7973.56 684
7974.40 604
7975.25 614
7976.09 593
7976.93 572
7977.78 611
7978.62 591
7979.46 676
7980.30 630
7981.15 634
7981.99 569
7982.83 575
7983.68 567
7984.52 509
7985.36 573
7986.21 596
7987.05 526
7987.89 615
7988.74 556
7989.58 506
7990.43 555
7991.27 622
7992.11 618
7992.96 590
7993.80 615
7994.64 558
7995.49 592
7996.33 551
7997.18 560
7998.02 592
7998.86 611
7999.71 570
8000.55 587
8001.40 567
8002.24 570
8003.09 577
8003.93 619
8004.77 605
8005.62 574
8006.46 519
8007.31 494
8008.15 601
8009.00 548
8009.84 571
8010.69 596
8011.53 536
8012.38 512
8013.22 564
8014.07 539
8014.91 572
8015.76 540
8016.60 515
8017.45 515
8018.29 499
8019.14 555
8019.98 527
8020.83 558
8021.67 519
8022.52 560
8023.36 544
8024.21 546
8025.05 488
8025.90 542
8026.74 569
8027.59 539
8028.44 580
8029.28 495
8030.13 499
8030.97 530
8031.82 520
8032.67 533
8033.51 457
8034.36 508
8035.20 560
8036.05 538
8036.90 592
8037.74 538
8038.59 594
8039.43 523
8040.28 568
8041.13 523
8041.97 503
8042.82 509
8043.67 562
8044.51 608
8045.36 521
8046.21 537
8047.05 550
8047.90 511
8048.75 520
8049.59 523
8050.44 501
8051.29 529
8052.13 501
8052.98 559
8053.83 532
8054.67 491
8055.52 496
8056.37 505
8057.22 534
8058.06 519
8058.91 575
8059.76 467
8060.60 504
8061.45 520
8062.30 560
8063.15 568
8063.99 570
8064.84 583
8065.69 571
8066.54 524
8067.39 522
8068.23 536
8069.08 494
8069.93 518
8070.78 522
8071.62 516
8072.47 494
8073.32 512
8074.17 500
8075.02 497
8075.86 480
8076.71 462
8077.56 467
8078.41 468
8079.26 442
8080.11 475
8080.95 507
8081.80 498
8082.65 514
8083.50 537
8084.35 503
8085.20 491
8086.05 496
8086.90 447
8087.74 525
8088.59 551
8089.44 575
8090.29 471
8091.14 507
8091.99 527
8092.84 497
8093.69 503
8094.54 444
8095.39 450
8096.23 483
8097.08 532
8097.93 523
8098.78 529
8099.63 556
8100.48 491
8101.33 452
8102.18 494
8103.03 464
8103.88 529
8104.73 527
8105.58 495
8106.43 478
8107.28 488
8108.13 501
8108.98 520
8109.83 517
8110.68 511
8111.53 498
8112.38 490
8113.23 512
8114.08 487
8114.93 497
8115.78 501
8116.63 539
8117.48 541
8118.33 573
8119.18 488
8120.03 496
8120.88 463
8121.73 594
8122.58 580
8123.43 533
8124.28 541
8125.14 553
8125.99 530
8126.84 493
8127.69 511
8128.54 483
8129.39 486
8130.24 490
8131.09 457
8131.94 541
8132.79 558
8133.65 518
8134.50 534
8135.35 520
8136.20 509
8137.05 528
8137.90 572
8138.75 534
8139.60 571
8140.46 546
8141.31 545
8142.16 540
8143.01 559
8143.86 603
8144.71 569
8145.57 527
8146.42 559
8147.27 557
8148.12 531
8148.97 562
8149.83 618
8150.68 616
8151.53 555
8152.38 608
8153.24 652
8154.09 667
8154.94 688
8155.79 609
8156.64 601
8157.50 635
8158.35 634
8159.20 568
8160.05 574
8160.91 556
8161.76 567
8162.61 525
8163.47 550
8164.32 505
8165.17 548
8166.02 510
8166.88 540
8167.73 569
8168.58 511
8169.44 504
8170.29 565
8171.14 569
8172.00 544
8172.85 532
8173.70 482
8174.56 546
8175.41 542
8176.26 546
8177.12 496
8177.97 514
8178.82 528
8179.68 470
8180.53 498
8181.38 473
8182.24 509
8183.09 524
8183.95 503
8184.80 493
8185.65 416
8186.51 443
8187.36 442
8188.22 470
8189.07 513
8189.92 512
8190.78 539
8191.63 481
8192.49 484
8193.34 478
8194.19 444
8195.05 486
8195.90 527
8196.76 455
8197.61 478
8198.47 504
8199.32 553
8200.18 474
8201.03 476
8201.89 444
8202.74 504
8203.60 483
8204.45 477
8205.31 466
8206.16 511
8207.02 497
8207.87 465
8208.73 467
8209.58 468
8210.44 491
8211.29 531
8212.15 521
8213.00 490
8213.86 526
8214.71 525
8215.57 525
8216.42 519
8217.28 518
8218.14 489
8218.99 542
8219.85 566
8220.70 561
8221.56 560
8222.41 605
8223.27 550
8224.13 529
8224.98 597
8225.84 613
8226.69 553
8227.55 551
8228.41 500
8229.26 513
8230.12 545
8230.98 537
8231.83 516
8232.69 562
8233.54 483
8234.40 523
8235.26 486
8236.11 498
8236.97 526
8237.83 473
8238.68 502
8239.54 554
8240.40 507
8241.25 476
8242.11 567
8242.97 507
8243.83 515
8244.68 478
8245.54 506
8246.40 536
8247.25 481
8248.11 475
8248.97 468
8249.83 513
8250.68 498
8251.54 513
8252.40 501
8253.25 543
8254.11 503
8254.97 490
8255.83 546
8256.69 503
8257.54 517
8258.40 521
8259.26 577
8260.12 552
8260.97 541
8261.83 481
8262.69 508
8263.55 525
8264.41 511
8265.26 446
8266.12 482
8266.98 452
8267.84 503
8268.70 471
8269.55 472
8270.41 512
8271.27 505
8272.13 502
8272.99 506
8273.85 465
8274.71 567
8275.56 482
8276.42 507
8277.28 473
8278.14 491
8279.00 502
8279.86 470
8280.72 521
8281.58 505
8282.43 516
8283.29 514
8284.15 527
8285.01 517
8285.87 561
8286.73 583
8287.59 540
8288.45 554
8289.31 495
8290.17 502
8291.03 514
8291.89 488
8292.75 515
8293.61 542
8294.47 528
8295.33 524
8296.18 506
8297.04 492
8297.90 487
8298.76 537
8299.62 517
8300.48 560
8301.34 516
8302.20 581
8303.06 517
8303.92 548
8304.78 512
8305.64 559
8306.50 547
8307.36 568
8308.23 537
8309.09 513
8309.95 577
8310.81 556
8311.67 511
8312.53 485
8313.39 538
8314.25 553
8315.11 619
8315.97 588
8316.83 554
8317.69 530
8318.55 548
8319.41 583
8320.27 560
8321.14 530
8322.00 523
8322.86 518
8323.72 542
8324.58 539
8325.44 488
8326.30 535
8327.16 554
8328.02 565
8328.89 538
8329.75 529
8330.61 504
8331.47 526
8332.33 514
8333.19 515
8334.06 556
8334.92 532
8335.78 568
8336.64 560
8337.50 533
8338.36 561
8339.23 550
8340.09 595
8340.95 539
8341.81 577
8342.67 626
8343.54 599
8344.40 608
8345.26 601
8346.12 557
8346.99 545
8347.85 598
8348.71 595
8349.57 594
8350.44 568
8351.30 555
8352.16 572
8353.02 573
8353.89 646
8354.75 605
8355.61 631
8356.47 610
8357.34 569
8358.20 553
8359.06 573
8359.93 565
8360.79 571
8361.65 576
8362.52 591
8363.38 635
8364.24 670
8365.10 698
8365.97 669
8366.83 621
8367.69 609
8368.56 636
8369.42 654
8370.29 655
8371.15 656
8372.01 689
8372.88 705
8373.74 653
8374.60 569
8375.47 652
8376.33 654
8377.20 576
8378.06 631
8378.92 652
8379.79 673
8380.65 649
8381.52 680
8382.38 716
8383.24 754
8384.11 697
8384.97 756
8385.84 732
8386.70 728
8387.57 775
8388.43 763
8389.29 723
8390.16 699
8391.02 752
8391.89 731
8392.75 812
8393.62 772
8394.48 736
8395.35 813
8396.21 807
8397.08 841
8397.94 820
8398.81 800
8399.67 844
8400.54 814
8401.40 820
8402.27 776
8403.13 828
8404.00 847
8404.86 858
8405.73 794
8406.59 827
8407.46 835
8408.33 829
8409.19 819
8410.06 871
8410.92 913
8411.79 895
8412.65 901
8413.52 882
8414.39 897
8415.25 936
8416.12 978
8416.98 959
8417.85 954
8418.71 966
8419.58 1015
8420.45 966
8421.31 950
8422.18 1016
8423.05 1081
8423.91 1108
8424.78 1111
8425.64 1203
8426.51 1212
8427.38 1206
8428.24 1229
8429.11 1250
8429.98 1137
8430.84 1228
8431.71 1133
8432.58 1120
8433.44 1167
8434.31 1210
8435.18 1231
8436.04 1303
8436.91 1346
8437.78 1394
8438.65 1484
8439.51 1441
8440.38 1543
8441.25 1572
8442.11 1542
8442.98 1606
8443.85 1582
8444.72 1622
8445.58 1557
8446.45 1484
8447.32 1594
8448.19 1643
8449.05 1559
8449.92 1679
8450.79 1806
8451.66 1912
8452.53 2202
8453.39 2457
8454.26 2845
8455.13 3329
8456.00 3572
8456.86 3634
8457.73 3555
8458.60 3569
8459.47 3288
8460.34 2920
8461.21 2612
8462.07 2391
8462.94 2276
8463.81 2131
8464.68 2178
8465.55 2436
8466.42 2946
8467.28 3606
8468.15 4625
8469.02 5252
8469.89 5647
8470.76 6222
8471.63 5784
8472.50 5464
8473.37 4682
8474.23 3901
8475.10 3228
8475.97 2652
8476.84 2238
8477.71 1826
8478.58 1643
8479.45 1522
8480.32 1364
8481.19 1246
8482.06 1190
8482.93 1301
8483.79 1303
8484.66 1257
8485.53 1202
8486.40 1153
8487.27 1180
8488.14 1146
8489.01 1043
8489.88 1067
8490.75 1110
8491.62 1064
8492.49 1044
8493.36 954
8494.23 1008
8495.10 1043
8495.97 1103
8496.84 1055
8497.71 1080
8498.58 1089
8499.45 1031
8500.32 1063
8501.19 964
8502.06 964
8502.93 953
8503.80 1006
8504.67 1024
8505.54 1079
8506.41 1087
8507.29 1180
8508.16 1205
8509.03 1146
8509.90 1143
8510.77 1088
8511.64 1102
8512.51 1081
8513.38 1073
8514.25 1060
8515.12 987
8515.99 1031
8516.86 1046
8517.74 979
8518.61 945
8519.48 988
8520.35 1032
8521.22 1024
8522.09 1051
8522.96 1048
8523.84 1053
8524.71 1054
8525.58 1026
8526.45 1027
8527.32 1086
8528.19 1151
8529.06 1162
8529.94 1211
8530.81 1127
8531.68 1140
8532.55 1104
8533.42 1124
8534.30 1154
8535.17 1051
8536.04 1098
8536.91 1150
8537.78 1145
8538.66 1132
8539.53 1055
8540.40 1156
8541.27 1112
8542.15 1100
8543.02 1137
8543.89 1156
8544.76 1138
8545.64 1128
8546.51 1107
8547.38 1117
8548.25 1084
8549.13 1081
8550.00 1051
8550.87 1008
8551.74 1015
8552.62 1111
8553.49 1140
8554.36 1045
8555.24 957
8556.11 1008
8556.98 1028
8557.86 997
8558.73 949
8559.60 884
8560.48 869
8561.35 950
8562.22 935
8563.10 851
8563.97 824
8564.84 831
8565.72 836
8566.59 858
8567.46 863
8568.34 831
8569.21 763
8570.09 826
8570.96 847
8571.83 812
8572.71 822
8573.58 809
8574.46 836
8575.33 765
8576.20 752
8577.08 784
8577.95 793
8578.83 755
8579.70 757
8580.57 785
8581.45 787
8582.32 777
8583.20 745
8584.07 766
8584.95 761
8585.82 788
8586.70 766
8587.57 742
8588.45 674
8589.32 701
8590.20 695
8591.07 716
8591.95 659
8592.82 654
8593.70 695
8594.57 698
8595.45 711
8596.32 750
8597.20 708
8598.07 771
8598.95 815
8599.82 754
8600.70 721
8601.57 721
8602.45 727
8603.32 706
8604.20 732
8605.07 709
8605.95 750
8606.83 744
8607.70 791
8608.58 762
8609.45 793
8610.33 724
8611.20 786
8612.08 792
8612.96 774
8613.83 679
8614.71 674
8615.59 759
8616.46 814
8617.34 740
8618.21 741
8619.09 768
8619.97 787
8620.84 845
8621.72 834
8622.60 781
8623.47 852
8624.35 868
8625.23 795
8626.10 790
8626.98 795
8627.86 796
8628.73 815
8629.61 848
8630.49 831
8631.36 760
8632.24 825
8633.12 818
8633.99 869
8634.87 767
8635.75 745
8636.63 835
8637.50 859
8638.38 819
8639.26 814
8640.14 911
8641.01 849
8641.89 892
8642.77 836
8643.65 886
8644.52 895
8645.40 924
8646.28 871
8647.16 845
8648.03 943
8648.91 929
8649.79 892
8650.67 929
8651.55 931
8652.42 861
8653.30 852
8654.18 855
8655.06 917
8655.94 891
8656.81 918
8657.69 910
8658.57 923
8659.45 859
8660.33 908
8661.21 857
8662.08 907
8662.96 927
8663.84 924
8664.72 945
8665.60 980
8666.48 978
8667.36 977
8668.24 991
8669.11 1060
8669.99 1148
8670.87 1275
8671.75 1357
8672.63 1373
8673.51 1494
8674.39 1652
8675.27 1714
8676.15 1593
8677.03 1534
8677.90 1423
8678.78 1318
8679.66 1241
8680.54 1071
8681.42 1164
8682.30 1050
8683.18 1061
8684.06 1011
8684.94 1013
8685.82 1103
8686.70 1120
8687.58 1212
8688.46 1401
8689.34 1597
8690.22 1935
8691.10 2217
8691.98 2386
8692.86 2472
8693.74 2255
8694.62 2253
8695.50 2003
8696.38 1725
8697.26 1557
8698.14 1396
8699.02 1173
8699.90 1114
8700.78 1015
8701.66 947
8702.54 884
8703.42 800
8704.30 806
8705.19 822
8706.07 796
8706.95 755
8707.83 787
8708.71 740
8709.59 736
8710.47 724
8711.35 803
8712.23 812
8713.11 746
8714.00 760
8714.88 762
8715.76 719
8716.64 651
8717.52 674
8718.40 712
8719.28 697
8720.16 725
8721.05 714
8721.93 729
8722.81 696
8723.69 678
8724.57 736
8725.45 749
8726.34 695
8727.22 831
8728.10 774
8728.98 785
8729.86 848
8730.75 800
8731.63 807
8732.51 752
8733.39 737
8734.27 720
8735.16 752
8736.04 793
8736.92 779
8737.80 716
8738.69 743
8739.57 711
8740.45 709
8741.33 695
8742.22 725
8743.10 739
8743.98 697
8744.86 700
8745.75 673
8746.63 750
8747.51 674
8748.39 744
8749.28 791
8750.16 764
8751.04 700
8751.93 786
8752.81 792
8753.69 771
8754.58 804
8755.46 852
8756.34 970
8757.23 929
8758.11 948
8758.99 885
8759.88 902
8760.76 869
8761.64 837
8762.53 797
8763.41 726
8764.29 767
8765.18 758
8766.06 795
8766.95 754
8767.83 764
8768.71 768
8769.60 786
8770.48 740
8771.36 676
8772.25 717
8773.13 765
8774.02 669
8774.90 701
8775.79 707
8776.67 729
8777.55 661
8778.44 716
8779.32 739
8780.21 699
8781.09 705
8781.98 655
8782.86 700
8783.75 641
8784.63 663
8785.52 592
8786.40 670
8787.29 684
8788.17 786
8789.06 737
8789.94 785
8790.83 794
8791.71 799
8792.60 859
8793.48 799
8794.37 815
8795.25 811
8796.14 764
8797.02 722
8797.91 656
8798.79 640
8799.68 714
8800.56 648
8801.45 625
8802.33 655
8803.22 663
8804.11 628
8804.99 583
8805.88 619
8806.76 648
8807.65 642
8808.54 623
8809.42 678
8810.31 602
8811.19 616
8812.08 622
8812.97 585
8813.85 524
8814.74 557
8815.62 561
8816.51 593
8817.40 574
8818.28 513
8819.17 570
8820.06 574
8820.94 551
8821.83 541
8822.72 539
8823.60 588
8824.49 623
8825.38 609
8826.26 651
8827.15 585
8828.04 576
8828.92 609
8829.81 537
8830.70 544
8831.58 550
8832.47 561
8833.36 524
8834.25 474
8835.13 533
8836.02 532
8836.91 541
8837.80 570
8838.68 490
8839.57 509
8840.46 533
8841.35 512
8842.23 549
8843.12 596
8844.01 607
8844.90 525
8845.78 604
8846.67 558
8847.56 516
8848.45 506
8849.34 576
8850.22 567
8851.11 513
8852.00 529
8852.89 544
8853.78 561
8854.66 526
8855.55 517
8856.44 575
8857.33 560
8858.22 549
8859.11 548
8859.99 540
8860.88 509
8861.77 510
8862.66 536
8863.55 507
8864.44 537
8865.33 567
8866.22 551
8867.10 503
8867.99 492
8868.88 462
8869.77 489
8870.66 536
8871.55 519
8872.44 519
8873.33 547
8874.22 510
8875.11 459
8876.00 556
8876.89 533
8877.77 497
8878.66 483
8879.55 480
8880.44 481
8881.33 510
8882.22 463
8883.11 480
8884.00 479
8884.89 492
8885.78 448
8886.67 467
8887.56 491
8888.45 525
8889.34 526
8890.23 443
8891.12 463
8892.01 477
8892.90 478
8893.79 459
8894.68 479
8895.57 477
8896.46 490
8897.35 421
8898.24 444
8899.13 445
8900.02 460
8900.91 526
8901.81 494
8902.70 445
8903.59 488
8904.48 546
8905.37 492
8906.26 490
8907.15 510
8908.04 492
8908.93 513
8909.82 485
8910.71 418
8911.61 451
8912.50 470
8913.39 454
8914.28 461
8915.17 453
8916.06 485
8916.95 494
8917.84 439
8918.74 445
8919.63 408
8920.52 468
8921.41 443
8922.30 427
8923.19 466
8924.09 487
8924.98 457
8925.87 475
8926.76 440
8927.65 402
8928.54 427
8929.44 449
8930.33 462
8931.22 467
8932.11 431
8933.00 421
8933.90 437
8934.79 499
8935.68 430
8936.57 416
8937.47 463
8938.36 462
8939.25 412
8940.14 406
8941.04 422
8941.93 412
8942.82 468
8943.71 457
8944.61 407
8945.50 399
8946.39 449
8947.29 480
8948.18 433
8949.07 417
8949.96 398
8950.86 464
8951.75 481
8952.64 449
8953.54 440
8954.43 404
8955.32 456
8956.22 445
8957.11 413
8958.00 417
8958.90 448
8959.79 430
8960.68 434
8961.58 431
8962.47 448
8963.37 416
8964.26 436
8965.15 433
8966.05 431
8966.94 466
8967.83 427
8968.73 485
8969.62 514
8970.52 393
8971.41 433
8972.30 433
8973.20 530
8974.09 469
8974.99 419
8975.88 433
8976.78 437
8977.67 459
8978.57 506
8979.46 460
8980.35 437
8981.25 395
8982.14 475
8983.04 423
8983.93 405
8984.83 441
8985.72 442
8986.62 389
8987.51 402
8988.41 438
8989.30 468
8990.20 434
8991.09 425
8991.99 451
8992.88 412
8993.78 404
8994.67 422
8995.57 418
8996.46 414
8997.36 396
8998.25 394
8999.15 418
9000.05 423
9000.94 390
9001.84 382
9002.73 403
9003.63 450
9004.52 423
9005.42 427
9006.32 454
9007.21 395
9008.11 392
9009.00 400
9009.90 379
9010.80 415
9011.69 399
9012.59 414
9013.48 417
9014.38 437
9015.28 395
9016.17 419
9017.07 439
9017.97 437
9018.86 415
9019.76 418
9020.66 456
9021.55 392
9022.45 399
9023.34 374
9024.24 403
9025.14 377
9026.04 394
9026.93 464
9027.83 402
9028.73 412
9029.62 402
9030.52 380
9031.42 400
9032.31 433
9033.21 370
9034.11 411
9035.01 444
9035.90 395
9036.80 428
9037.70 405
9038.60 405
9039.49 391
9040.39 379
9041.29 385
9042.19 428
9043.08 408
9043.98 424
9044.88 396
9045.78 430
9046.67 436
9047.57 355
9048.47 385
9049.37 415
9050.27 454
9051.16 448
9052.06 448
9052.96 428
9053.86 381
9054.76 419
9055.66 429
9056.55 389
9057.45 397
9058.35 438
9059.25 415
9060.15 459
9061.05 470
9061.94 433
9062.84 435
9063.74 451
9064.64 453
9065.54 407
9066.44 434
9067.34 416
9068.24 426
9069.14 413
9070.03 409
9070.93 403
9071.83 391
9072.73 465
9073.63 427
9074.53 404
9075.43 371
9076.33 419
9077.23 395
9078.13 412
9079.03 423
9079.93 451
9080.83 407
9081.73 430
9082.63 430
9083.52 417
9084.42 412
9085.32 423
9086.22 388
9087.12 457
9088.02 435
9088.92 414
9089.82 434
9090.72 397
9091.62 383
9092.52 456
9093.42 458
9094.32 426
9095.22 398
9096.13 394
9097.03 392
9097.93 380
9098.83 423
9099.73 442
9100.63 357
9101.53 408
9102.43 418
9103.33 424
9104.23 392
9105.13 387
9106.03 382
9106.93 416
9107.83 397
9108.73 432
9109.64 374
9110.54 391
9111.44 386
9112.34 385
9113.24 410
9114.14 381
9115.04 404
9115.94 423
9116.84 414
9117.75 379
9118.65 388
9119.55 431
9120.45 430
9121.35 433
9122.25 395
9123.16 446
9124.06 437
9124.96 407
9125.86 432
9126.76 377
9127.66 426
9128.57 382
9129.47 420
9130.37 449
9131.27 421
9132.17 459
9133.08 367
9133.98 386
9134.88 436
9135.78 424
9136.69 453
9137.59 437
9138.49 429
9139.39 449
9140.30 440
9141.20 403
9142.10 371
9143.00 335
9143.91 374
9144.81 412
9145.71 399
9146.61 370
9147.52 421
9148.42 395
9149.32 412
9150.23 446
9151.13 373
9152.03 434
9152.93 481
9153.84 434
9154.74 378
9155.64 373
9156.55 416
9157.45 472
9158.35 400
9159.26 365
9160.16 402
9161.07 410
9161.97 412
9162.87 436
9163.78 408
9164.68 393
9165.58 372
9166.49 447
9167.39 413
9168.29 366
9169.20 446
9170.10 465
9171.01 382
9171.91 371
9172.81 390
9173.72 408
9174.62 405
9175.53 409
9176.43 424
9177.34 418
9178.24 432
9179.14 404
9180.05 429
9180.95 406
9181.86 368
9182.76 376
9183.67 388
9184.57 411
9185.48 381
9186.38 362
9187.29 364
9188.19 336
9189.10 390
9190.00 432
9190.91 435
9191.81 394
9192.72 412
9193.62 438
9194.53 428
9195.43 414
9196.34 453
9197.24 423
9198.15 463
9199.05 437
9199.96 457
9200.86 429
9201.77 409
9202.68 413
9203.58 443
9204.49 469
9205.39 428
9206.30 435
9207.20 435
9208.11 413
9209.02 427
9209.92 478
9210.83 410
9211.73 424
9212.64 414
9213.55 435
9214.45 449
9215.36 449
9216.26 471
9217.17 530
9218.08 538
9218.98 527
9219.89 464
9220.80 470
9221.70 448
9222.61 452
9223.52 485
9224.42 424
9225.33 399
9226.24 428
9227.14 404
9228.05 387
9228.96 376
9229.86 385
9230.77 457
9231.68 446
9232.58 399
9233.49 417
9234.40 427
9235.31 433
9236.21 378
9237.12 400
9238.03 387
9238.94 408
9239.84 365
9240.75 380
9241.66 398
9242.57 370
9243.47 393
9244.38 407
9245.29 417
9246.20 460
9247.10 405
9248.01 355
9248.92 403
9249.83 423
9250.74 395
9251.64 362
9252.55 384
9253.46 379
9254.37 431
9255.28 412
9256.18 395
9257.09 366
9258.00 416
9258.91 393
9259.82 419
9260.73 389
9261.63 425
9262.54 384
9263.45 375
9264.36 417
9265.27 376
9266.18 380
9267.09 398
9268.00 388
9268.90 394
9269.81 462
9270.72 430
9271.63 426
9272.54 400
9273.45 415
9274.36 392
9275.27 419
9276.18 402
9277.09 412
9277.99 435
9278.90 391
9279.81 357
9280.72 382
9281.63 440
9282.54 379
9283.45 404
9284.36 442
9285.27 424
9286.18 408
9287.09 479
9288.00 402
9288.91 397
9289.82 413
9290.73 397
9291.64 404
9292.55 395
9293.46 425
9294.37 463
9295.28 438
9296.19 405
9297.10 405
9298.01 466
9298.92 437
9299.83 441
9300.74 412
9301.65 360
9302.56 346
9303.47 389
9304.38 458
9305.29 420
9306.21 416
9307.12 473
9308.03 487
9308.94 456
9309.85 450
9310.76 421
9311.67 420
9312.58 489
9313.49 448
9314.40 419
9315.31 415
9316.23 391
9317.14 384
9318.05 389
9318.96 411
9319.87 423
9320.78 459
9321.69 468
9322.60 438
9323.52 409
9324.43 458
9325.34 386
9326.25 455
9327.16 406
9328.07 395
9328.99 416
9329.90 409
9330.81 411
9331.72 378
9332.63 402
9333.55 415
9334.46 390
9335.37 390
9336.28 398
9337.19 417
9338.11 435
9339.02 404
9339.93 418
9340.84 380
9341.76 402
9342.67 417
9343.58 383
9344.49 387
9345.41 410
9346.32 400
9347.23 426
9348.14 430
9349.06 429
9349.97 457
9350.88 450
9351.80 399
9352.71 421
9353.62 446
9354.54 439
9355.45 376
9356.36 406
9357.27 459
9358.19 444
9359.10 416
9360.01 436
9360.93 437
9361.84 413
9362.75 436
9363.67 439
9364.58 445
9365.50 397
9366.41 445
9367.32 397
9368.24 412
9369.15 433
9370.06 429
9370.98 485
9371.89 433
9372.81 420
9373.72 403
9374.63 406
9375.55 438
9376.46 428
9377.38 409
9378.29 450
9379.20 460
9380.12 462
9381.03 387
9381.95 418
9382.86 454
9383.78 450
9384.69 422
9385.61 441
9386.52 453
9387.43 488
9388.35 475
9389.26 513
9390.18 498
9391.09 468
9392.01 538
9392.92 556
9393.84 506
9394.75 504
9395.67 494
9396.58 505
9397.50 411
9398.41 451
9399.33 435
9400.24 470
9401.16 530
9402.08 500
9402.99 442
9403.91 450
9404.82 477
9405.74 503
9406.65 481
9407.57 478
9408.48 477
9409.40 451
9410.32 425
9411.23 425
9412.15 426
9413.06 462
9413.98 419
9414.90 469
9415.81 456
9416.73 472
9417.64 485
9418.56 424
9419.48 502
9420.39 503
9421.31 482
9422.22 480
9423.14 431
9424.06 459
9424.97 506
9425.89 495
9426.81 516
9427.72 535
9428.64 510
9429.56 485
9430.47 495
9431.39 470
9432.31 479
9433.22 481
9434.14 463
9435.06 490
9435.98 528
9436.89 471
9437.81 524
9438.73 515
9439.64 519
9440.56 509
9441.48 556
9442.40 448
9443.31 425
9444.23 514
9445.15 533
9446.07 563
9446.98 549
9447.90 538
9448.82 576
9449.74 609
9450.65 632
9451.57 625
9452.49 649
9453.41 691
9454.33 641
9455.24 693
9456.16 639
9457.08 594
9458.00 561
9458.92 609
9459.83 517
9460.75 547
9461.67 499
9462.59 574
9463.51 538
9464.43 568
9465.34 526
9466.26 607
9467.18 532
9468.10 522
9469.02 500
9469.94 476
9470.86 546
9471.77 565
9472.69 457
9473.61 486
9474.53 542
9475.45 501
9476.37 537
9477.29 545
9478.21 571
9479.13 540
9480.05 554
9480.96 606
9481.88 592
9482.80 584
9483.72 548
9484.64 578
9485.56 589
9486.48 536
9487.40 522
9488.32 530
9489.24 486
9490.16 560
9491.08 560
9492.00 572
9492.92 492
9493.84 534
9494.76 532
9495.68 516
9496.60 496
9497.52 519
9498.44 586
9499.36 533
9500.28 587
9501.20 527
9502.12 552
9503.04 543
9503.96 546
9504.88 567
9505.80 553
9506.72 498
9507.64 539
9508.56 576
9509.48 568
9510.40 561
9511.32 596
9512.24 586
9513.17 637
9514.09 623
9515.01 597
9515.93 639
9516.85 621
9517.77 645
9518.69 667
9519.61 755
9520.53 609
9521.45 606
9522.38 593
9523.30 637
9524.22 623
9525.14 690
9526.06 719
9526.98 737
9527.90 754
9528.83 877
9529.75 984
9530.67 1018
9531.59 1170
9532.51 1193
9533.43 1199
9534.36 1174
9535.28 1113
9536.20 1033
9537.12 950
9538.04 824
9538.97 803
9539.89 761
9540.81 673
9541.73 680
9542.65 689
9543.58 620
9544.50 606
9545.42 569
9546.34 576
9547.27 659
9548.19 633
9549.11 612
9550.03 546
9550.96 525
9551.88 530
9552.80 631
9553.72 546
9554.65 622
9555.57 657
9556.49 648
9557.42 673
9558.34 658
9559.26 730
9560.18 685
9561.11 672
9562.03 675
9562.95 652
9563.88 565
9564.80 604
9565.72 613
9566.65 570
9567.57 570
9568.49 608
9569.42 580
9570.34 550
9571.26 591
9572.19 603
9573.11 646
9574.04 577
9574.96 584
9575.88 497
9576.81 511
9577.73 553
9578.65 550
9579.58 526
9580.50 563
9581.43 553
9582.35 567
9583.28 580
9584.20 581
9585.12 594
9586.05 581
9586.97 609
9587.90 587
9588.82 650
9589.75 620
9590.67 610
9591.59 620
9592.52 641
9593.44 591
9594.37 618
9595.29 638
9596.22 673
9597.14 580
9598.07 639
9598.99 626
9599.92 585
9600.84 639
9601.77 599
9602.69 643
9603.62 646
9604.54 685
9605.47 607
9606.39 629
9607.32 683
9608.24 693
9609.17 682
9610.10 731
9611.02 704
9611.95 693
9612.87 722
9613.80 721
9614.72 682
9615.65 675
9616.58 753
9617.50 752
9618.43 684
9619.35 637
9620.28 719
9621.21 716
9622.13 742
9623.06 756
9623.98 749
9624.91 795
9625.84 783
9626.76 724
9627.69 718
9628.61 740
9629.54 822
9630.47 784
9631.39 750
9632.32 811
9633.25 792
9634.17 859
9635.10 829
9636.03 850
9636.95 889
9637.88 903
9638.81 869
9639.73 872
9640.66 820
9641.59 881
9642.52 898
9643.44 972
9644.37 1033
9645.30 1052
9646.22 1099
9647.15 1161
9648.08 1165
9649.01 1245
9649.93 1170
9650.86 1205
9651.79 1101
9652.72 1128
9653.64 1117
9654.57 1088
9655.50 1024
9656.43 1017
9657.35 968
9658.28 906
9659.21 857
9660.14 900
9661.07 899
9661.99 908
9662.92 897
9663.85 908
9664.78 882
9665.71 935
9666.63 994
9667.56 968
9668.49 924
9669.42 1032
9670.35 980
9671.28 1047
9672.20 974
9673.13 1017
9674.06 1065
9674.99 1074
9675.92 1058
9676.85 1050
9677.78 1016
9678.71 1053
9679.63 1049
9680.56 1035
9681.49 1123
9682.42 1123
9683.35 1148
9684.28 1131
9685.21 1086
9686.14 1182
9687.07 1167
9688.00 1110
9688.92 1086
9689.85 1132
9690.78 1163
9691.71 1190
9692.64 1166
9693.57 1236
9694.50 1352
9695.43 1308
9696.36 1396
9697.29 1473
9698.22 1557
9699.15 1585
9700.08 1651
9701.01 1679
9701.94 1503
9702.87 1486
9703.80 1345
9704.73 1289
9705.66 1105
9706.59 1110
9707.52 1202
9708.45 1157
9709.38 1177
9710.31 1223
9711.24 1294
9712.17 1318
9713.10 1343
9714.03 1355
9714.96 1382
9715.89 1372
9716.82 1352
9717.75 1318
9718.68 1273
9719.62 1233
9720.55 1146
9721.48 1086
9722.41 1070
9723.34 1049
9724.27 1023
9725.20 1009
9726.13 989
9727.06 963
9727.99 989
9728.93 1030
9729.86 1034
9730.79 1131
9731.72 1181
9732.65 1142
9733.58 1147
9734.51 1138
9735.45 1081
9736.38 1032
9737.31 1003
9738.24 997
9739.17 1020
9740.10 909
9741.04 888
9741.97 875
9742.90 815
9743.83 838
9744.76 852
9745.69 877
9746.63 876
9747.56 939
9748.49 799
9749.42 797
9750.36 797
9751.29 847
9752.22 846
9753.15 787
9754.08 693
9755.02 795
9755.95 759
9756.88 726
9757.81 730
9758.75 768
9759.68 780
9760.61 811
9761.55 816
9762.48 844
9763.41 763
9764.34 811
9765.28 808
9766.21 834
9767.14 837
9768.08 815
9769.01 784
9769.94 804
9770.88 807
9771.81 780
9772.74 762
9773.68 782
9774.61 838
9775.54 924
9776.48 886
9777.41 907
9778.34 957
9779.28 949
9780.21 942
9781.14 919
9782.08 891
9783.01 911
9783.95 902
9784.88 858
9785.81 826
9786.75 803
9787.68 745
9788.62 741
9789.55 774
9790.48 761
9791.42 752
9792.35 775
9793.29 801
9794.22 708
9795.15 776
9796.09 800
9797.02 761
9797.96 719
9798.89 739
9799.83 738
9800.76 711
9801.70 666
9802.63 683
9803.57 597
9804.50 696
9805.44 716
9806.37 702
9807.31 638
9808.24 649
9809.18 704
9810.11 690
9811.05 660
9811.98 652
9812.92 647
9813.85 640
9814.79 615
9815.72 570
9816.66 578
9817.59 598
9818.53 638
9819.46 593
9820.40 597
9821.34 553
9822.27 603
9823.21 585
9824.14 665
9825.08 587
9826.01 608
9826.95 617
9827.89 622
9828.82 592
9829.76 582
9830.69 637
9831.63 600
9832.57 614
9833.50 634
9834.44 633
9835.38 648
9836.31 634
9837.25 605
9838.18 659
9839.12 636
9840.06 640
9840.99 631
9841.93 590
9842.87 619
9843.80 659
9844.74 626
9845.68 607
9846.61 613
9847.55 646
9848.49 649
9849.42 645
9850.36 592
9851.30 568
9852.24 622
9853.17 628
9854.11 620
9855.05 627
9855.98 692
9856.92 711
9857.86 685
9858.80 701
9859.73 725
9860.67 721
9861.61 667
9862.55 620
9863.48 616
9864.42 587
9865.36 552
9866.30 572
9867.24 556
9868.17 485
9869.11 559
9870.05 549
9870.99 513
9871.93 523
9872.86 588
9873.80 572
9874.74 551
9875.68 568
9876.62 582
9877.55 557
9878.49 562
9879.43 533
9880.37 560
9881.31 638
9882.25 603
9883.19 613
9884.12 558
9885.06 516
9886.00 492
9886.94 527
9887.88 502
9888.82 505
9889.76 518
9890.70 516
9891.63 564
9892.57 505
9893.51 431
9894.45 448
9895.39 496
9896.33 498
9897.27 500
9898.21 512
9899.15 519
9900.09 547
9901.03 505
9901.97 513
9902.91 537
9903.85 482
9904.78 485
9905.72 452
9906.66 510
9907.60 473
9908.54 540
9909.48 521
9910.42 511
9911.36 498
9912.30 470
9913.24 473
9914.18 471
9915.12 512
9916.06 528
9917.00 555
9917.94 510
9918.88 511
9919.82 523
9920.76 525
9921.71 528
9922.65 591
9923.59 601
9924.53 647
9925.47 669
9926.41 696
9927.35 738
9928.29 715
9929.23 751
9930.17 781
9931.11 690
9932.05 615
9932.99 620
9933.93 569
9934.88 517
9935.82 526
9936.76 540
9937.70 542
9938.64 549
9939.58 509
9940.52 521
9941.46 486
9942.41 539
9943.35 488
9944.29 419
9945.23 478
9946.17 465
9947.11 439
9948.05 470
9949.00 465
9949.94 467
9950.88 505
9951.82 452
9952.76 428
9953.71 465
9954.65 501
9955.59 490
9956.53 395
9957.47 502
9958.42 485
9959.36 484
9960.30 423
9961.24 459
9962.19 453
9963.13 442
9964.07 454
9965.01 424
9965.95 433
9966.90 456
9967.84 471
9968.78 464
9969.73 443
9970.67 487
9971.61 439
9972.55 425
9973.50 411
9974.44 430
9975.38 417
9976.33 408
9977.27 450
9978.21 453
9979.15 423
9980.10 447
9981.04 417
9981.98 456
9982.93 458
9983.87 478
9984.81 449
9985.76 437
9986.70 439
9987.64 402
9988.59 483
9989.53 481
9990.48 446
9991.42 438
9992.36 433
9993.31 482
9994.25 457
9995.19 496
9996.14 449
9997.08 464
9998.03 402
9998.97 479
9999.91 481
10000.86 456
10001.80 443
10002.75 494
10003.69 451
10004.64 455
10005.58 424
10006.53 435
10007.47 472
10008.41 478
10009.36 434
10010.30 391
10011.25 460
10012.19 462
10013.14 417
10014.08 419
10015.03 463
10015.97 453
10016.92 430
10017.86 422
10018.81 444
10019.75 415
10020.70 416
10021.64 455
10022.59 426
10023.53 411
10024.48 418
10025.42 403
10026.37 415
10027.31 442
10028.26 429
10029.20 416
10030.15 436
10031.10 411
10032.04 390
10032.99 433
10033.93 416
10034.88 389
10035.82 385
10036.77 436
10037.72 438
10038.66 418
10039.61 388
10040.55 365
10041.50 429
10042.45 424
10043.39 366
10044.34 443
10045.29 389
10046.23 394
10047.18 394
10048.12 360
10049.07 378
10050.02 348
10050.96 398
10051.91 403
10052.86 365
10053.80 353
10054.75 418
10055.70 375
10056.64 376
10057.59 385
10058.54 385
10059.48 446
10060.43 481
10061.38 426
10062.33 354
10063.27 381
10064.22 455
10065.17 449
10066.11 375
10067.06 391
10068.01 434
10068.96 395
10069.90 412
10070.85 425
10071.80 411
10072.75 501
10073.69 412
10074.64 435
10075.59 408
10076.54 369
10077.48 368
10078.43 442
10079.38 396
10080.33 374
10081.28 388
10082.22 441
10083.17 453
10084.12 424
10085.07 411
10086.02 349
10086.97 420
10087.91 387
10088.86 353
10089.81 385
10090.76 398
10091.71 355
10092.66 394
10093.60 378
10094.55 401
10095.50 402
10096.45 384
10097.40 368
10098.35 387
10099.30 361
10100.24 380
10101.19 421
10102.14 381
10103.09 370
10104.04 384
10104.99 422
10105.94 395
10106.89 377
10107.84 364
10108.79 425
10109.74 410
10110.69 371
10111.63 350
10112.58 364
10113.53 370
10114.48 391
10115.43 411
10116.38 372
10117.33 417
10118.28 378
10119.23 390
10120.18 410
10121.13 394
10122.08 376
10123.03 381
10123.98 428
10124.93 414
10125.88 392
10126.83 360
10127.78 452
10128.73 413
10129.68 368
10130.63 372
10131.58 403
10132.53 405
10133.48 386
10134.43 372
10135.38 413
10136.33 361
10137.29 393
10138.24 400
10139.19 395
10140.14 358
10141.09 395
10142.04 411
10142.99 381
10143.94 390
10144.89 362
10145.84 376
10146.79 344
10147.74 393
10148.70 401
10149.65 393
10150.60 368
10151.55 407
10152.50 406
10153.45 386
10154.40 365
10155.36 362
10156.31 396
10157.26 425
10158.21 385
10159.16 393
10160.11 369
10161.06 387
10162.02 431
10162.97 390
10163.92 407
10164.87 371
10165.82 404
10166.78 390
10167.73 456
10168.68 450
10169.63 415
10170.58 385
10171.54 395
10172.49 421
10173.44 427
10174.39 396
10175.35 372
10176.30 378
10177.25 445
10178.20 480
10179.16 455
10180.11 396
10181.06 413
10182.01 420
10182.97 390
10183.92 413
10184.87 383
10185.83 414
10186.78 434
10187.73 423
10188.68 410
10189.64 396
10190.59 435
10191.54 434
10192.50 419
10193.45 407
10194.40 410
10195.36 444
10196.31 427
10197.26 433
10198.22 407
10199.17 450
10200.12 453
10201.08 418
10202.03 452
10202.98 442
10203.94 466
10204.89 475
10205.85 472
10206.80 451
10207.75 419
10208.71 419
10209.66 477
10210.62 445
10211.57 432
10212.52 422
10213.48 430
10214.43 445
10215.39 429
10216.34 426
10217.30 434
10218.25 415
10219.20 394
10220.16 453
10221.11 416
10222.07 426
10223.02 469
10223.98 449
10224.93 399
10225.89 386
10226.84 405
10227.80 427
10228.75 394
10229.71 449
10230.66 486
10231.62 482
10232.57 467
10233.53 504
10234.48 517
10235.44 554
10236.39 518
10237.35 550
10238.30 531
10239.26 515
10240.21 509
10241.17 444
10242.12 454
10243.08 445
10244.04 459
10244.99 389
10245.95 373
10246.90 382
10247.86 366
10248.81 384
10249.77 412
10250.73 393
10251.68 360
10252.64 405
10253.59 397
10254.55 403
10255.51 428
10256.46 401
10257.42 403
10258.38 350
10259.33 392
10260.29 406
10261.24 378
10262.20 402
10263.16 378
10264.11 380
10265.07 393
10266.03 428
10266.98 412
10267.94 424
10268.90 389
10269.85 420
10270.81 374
10271.77 400
10272.72 372
10273.68 379
10274.64 404
10275.60 377
10276.55 411
10277.51 359
10278.47 350
10279.42 413
10280.38 403
10281.34 362
10282.30 414
10283.25 390
10284.21 371
10285.17 335
10286.13 386
10287.08 394
10288.04 390
10289.00 370
10289.96 366
10290.92 386
10291.87 393
10292.83 387
10293.79 419
10294.75 458
10295.70 394
10296.66 383
10297.62 415
10298.58 413
10299.54 438
10300.50 398
10301.45 370
10302.41 352
10303.37 378
10304.33 362
10305.29 399
10306.25 403
10307.20 402
10308.16 365
10309.12 429
10310.08 386
10311.04 373
10312.00 384
10312.96 443
10313.92 419
10314.87 365
10315.83 335
10316.79 390
10317.75 399
10318.71 354
10319.67 361
10320.63 357
10321.59 382
10322.55 365
10323.51 353
10324.47 395
10325.43 418
10326.39 406
10327.34 435
10328.30 412
10329.26 447
10330.22 470
10331.18 438
10332.14 415
10333.10 427
10334.06 429
10335.02 445
10335.98 390
10336.94 360
10337.90 365
10338.86 343
10339.82 409
10340.78 362
10341.74 383
10342.70 322
10343.66 317
10344.62 339
10345.58 360
10346.54 340
10347.50 341
10348.46 375
10349.43 367
10350.39 351
10351.35 349
10352.31 398
10353.27 314
10354.23 323
10355.19 337
10356.15 325
10357.11 311
10358.07 323
10359.03 355
10359.99 340
10360.96 324
10361.92 368
10362.88 405
10363.84 399
10364.80 418
10365.76 343
10366.72 334
10367.68 406
10368.65 377
10369.61 313
10370.57 384
10371.53 359
10372.49 351
10373.45 320
10374.41 359
10375.38 355
10376.34 407
10377.30 418
10378.26 383
10379.22 356
10380.19 338
10381.15 375
10382.11 369
10383.07 355
10384.03 325
10385.00 353
10385.96 348
10386.92 326
10387.88 352
10388.85 331
10389.81 326
10390.77 338
10391.73 392
10392.70 363
10393.66 360
10394.62 354
10395.58 306
10396.55 343
10397.51 373
10398.47 336
10399.43 350
10400.40 360
10401.36 368
10402.32 360
10403.29 367
10404.25 380
10405.21 356
10406.18 420
10407.14 423
10408.10 329
10409.07 341
10410.03 381
10410.99 392
10411.96 377
10412.92 381
10413.88 406
10414.85 460
10415.81 472
10416.77 412
10417.74 451
10418.70 422
10419.66 500
10420.63 500
10421.59 453
10422.56 445
10423.52 424
10424.48 373
10425.45 372
10426.41 417
10427.38 394
10428.34 365
10429.31 346
10430.27 338
10431.23 346
10432.20 323
10433.16 363
10434.13 400
10435.09 365
10436.06 333
10437.02 367
10437.99 344
10438.95 327
10439.91 353
10440.88 337
10441.84 382
10442.81 390
10443.77 338
10444.74 327
10445.70 304
10446.67 340
10447.63 346
10448.60 345
10449.56 342
10450.53 341
10451.50 354
10452.46 387
10453.43 338
10454.39 286
10455.36 361
10456.32 327
10457.29 328
10458.25 328
10459.22 354
10460.18 378
10461.15 367
10462.12 355
10463.08 347
10464.05 324
10465.01 358
10465.98 353
10466.95 320
10467.91 338
10468.88 343
10469.84 416
10470.81 401
10471.78 395
10472.74 351
10473.71 362
10474.67 345
10475.64 369
10476.61 327
10477.57 358
10478.54 351
10479.51 347
10480.47 368
10481.44 360
10482.41 359
10483.37 351
10484.34 374
10485.31 336
10486.27 354
10487.24 340
10488.21 357
10489.18 339
10490.14 341
10491.11 344
10492.08 359
10493.04 357
10494.01 387
10494.98 327
10495.95 308
10496.91 349
10497.88 337
10498.85 353
10499.82 332
10500.78 325
10501.75 348
10502.72 318
10503.69 360
10504.65 372
10505.62 342
10506.59 367
10507.56 343
10508.53 369
10509.49 361
10510.46 385
10511.43 386
10512.40 378
10513.37 360
10514.33 349
10515.30 360
10516.27 366
10517.24 355
10518.21 366
10519.17 367
10520.14 341
10521.11 309
10522.08 289
10523.05 373
10524.02 350
10524.99 392
10525.95 367
10526.92 378
10527.89 398
10528.86 392
10529.83 330
10530.80 324
10531.77 343
10532.74 357
10533.71 396
10534.68 369
10535.64 369
10536.61 358
10537.58 390
10538.55 377
10539.52 375
10540.49 349
10541.46 372
10542.43 388
10543.40 367
10544.37 362
10545.34 377
10546.31 395
10547.28 361
10548.25 385
10549.22 372
10550.19 379
10551.16 373
10552.13 400
10553.10 384
10554.07 408
10555.04 394
10556.01 395
10556.98 427
10557.95 443
10558.92 468
10559.89 468
10560.86 432
10561.83 443
10562.80 478
10563.77 448
10564.74 440
10565.71 465
10566.68 436
10567.65 417
10568.62 400
10569.59 343
10570.56 390
10571.53 432
10572.51 384
10573.48 381
10574.45 370
10575.42 378
10576.39 426
10577.36 450
10578.33 383
10579.30 402
10580.27 384
10581.25 395
10582.22 342
10583.19 348
10584.16 396
10585.13 405
10586.10 412
10587.07 399
10588.05 377
10589.02 426
10589.99 393
10590.96 430
10591.93 436
10592.90 399
10593.88 410
10594.85 445
10595.82 423
10596.79 383
10597.76 458
10598.74 418
10599.71 394
10600.68 353
10601.65 364
10602.62 373
10603.60 397
10604.57 406
10605.54 329
10606.51 349
10607.49 377
10608.46 385
10609.43 349
10610.40 399
10611.38 371
10612.35 354
10613.32 370
10614.29 387
10615.27 416
10616.24 372
10617.21 383
10618.19 412
10619.16 381
10620.13 365
10621.11 375
10622.08 347
10623.05 347
10624.03 395
10625.00 407
10625.97 433
10626.95 408
10627.92 401
10628.89 403
10629.87 430
10630.84 417
10631.81 403
10632.79 398
10633.76 443
10634.73 511
10635.71 533
10636.68 543
10637.66 531
10638.63 615
10639.60 628
10640.58 557
10641.55 597
10642.53 531
10643.50 557
10644.47 500
10645.45 482
10646.42 441
10647.40 406
10648.37 354
10649.34 432
10650.32 419
10651.29 377
10652.27 370
10653.24 383
10654.22 370
10655.19 372
10656.17 387
10657.14 401
10658.12 371
10659.09 389
10660.07 389
10661.04 396
10662.02 365
10662.99 367
10663.97 406
10664.94 379
10665.92 443
10666.89 376
10667.87 379
10668.84 352
10669.82 373
10670.79 325
10671.77 389
10672.74 374
10673.72 400
10674.69 410
10675.67 397
10676.65 388
10677.62 390
10678.60 435
10679.57 427
10680.55 404
10681.52 406
10682.50 402
10683.48 390
10684.45 348
10685.43 358
10686.40 350
10687.38 374
10688.36 363
10689.33 366
10690.31 358
10691.29 332
10692.26 333
10693.24 329
10694.22 332
10695.19 350
10696.17 345
10697.14 353
10698.12 358
10699.10 357
10700.07 364
10701.05 375
10702.03 364
10703.01 350
10703.98 327
10704.96 396
10705.94 365
10706.91 326
10707.89 319
10708.87 388
10709.84 383
10710.82 320
10711.80 372
10712.78 426
10713.75 419
10714.73 347
10715.71 338
10716.69 383
10717.66 322
10718.64 337
10719.62 353
10720.60 327
10721.57 328
10722.55 311
10723.53 358
10724.51 341
10725.49 307
10726.46 333
10727.44 352
10728.42 354
10729.40 346
10730.38 325
10731.35 358
10732.33 437
10733.31 373
10734.29 327
10735.27 337
10736.24 319
10737.22 342
10738.20 350
10739.18 344
10740.16 353
10741.14 333
10742.12 360
10743.09 344
10744.07 309
10745.05 306
10746.03 365
10747.01 310
10747.99 346
10748.97 379
10749.95 360
10750.93 347
10751.90 331
10752.88 311
10753.86 323
10754.84 324
10755.82 351
10756.80 367
10757.78 335
10758.76 345
10759.74 377
10760.72 392
10761.70 401
10762.68 348
10763.66 323
10764.64 320
10765.62 325
10766.60 356
10767.58 342
10768.56 340
10769.54 344
10770.52 344
10771.50 314
10772.48 389
10773.46 367
10774.44 399
10775.42 367
10776.40 360
10777.38 365
10778.36 363
10779.34 350
10780.32 357
10781.30 376
10782.28 354
10783.26 332
10784.24 336
10785.22 327
10786.20 326
10787.18 328
10788.16 341
10789.14 316
10790.12 312
10791.11 300
10792.09 313
10793.07 313
10794.05 341
10795.03 379
10796.01 346
10796.99 321
10797.97 343
10798.95 354
10799.93 321
10800.92 357
10801.90 306
10802.88 333
10803.86 347
10804.84 318
10805.82 335
10806.81 342
10807.79 352
10808.77 347
10809.75 360
10810.73 313
10811.71 347
10812.70 340
10813.68 341
10814.66 345
10815.64 397
10816.62 400
10817.61 359
10818.59 385
10819.57 380
10820.55 333
10821.53 385
10822.52 395
10823.50 394
10824.48 359
10825.46 354
10826.45 343
10827.43 391
10828.41 323
10829.39 346
10830.38 361
10831.36 382
10832.34 349
10833.33 303
10834.31 333
10835.29 379
10836.27 428
10837.26 390
10838.24 350
10839.22 364
10840.21 351
10841.19 374
10842.17 355
10843.16 406
10844.14 376
10845.12 344
10846.11 359
10847.09 409
10848.07 367
10849.06 382
10850.04 379
10851.02 386
10852.01 369
10852.99 395
10853.97 416
10854.96 355
10855.94 337
10856.93 357
10857.91 355
10858.89 384
10859.88 387
10860.86 382
10861.85 396
10862.83 371
10863.81 412
10864.80 373
10865.78 355
10866.77 377
10867.75 379
10868.74 342
10869.72 401
10870.70 449
10871.69 408
10872.67 419
10873.66 454
10874.64 442
10875.63 394
10876.61 460
10877.60 423
10878.58 405
10879.57 396
10880.55 455
10881.54 429
10882.52 456
10883.51 447
10884.49 447
10885.48 448
10886.46 467
10887.45 485
10888.43 476
10889.42 433
10890.40 418
10891.39 464
10892.37 451
10893.36 473
10894.35 472
10895.33 471
10896.32 480
10897.30 456
10898.29 475
10899.27 488
10900.26 464
10901.25 421
10902.23 459
10903.22 455
10904.20 434
10905.19 440
10906.18 473
10907.16 485
10908.15 497
10909.14 473
10910.12 489
10911.11 474
10912.09 450
10913.08 465
10914.07 513
10915.05 539
10916.04 495
10917.03 512
10918.01 517
10919.00 492
10919.99 525
10920.97 497
10921.96 500
10922.95 507
10923.93 490
10924.92 529
10925.91 508
10926.90 518
10927.88 518
10928.87 498
10929.86 547
10930.84 529
10931.83 504
10932.82 552
10933.81 543
10934.79 523
10935.78 540
10936.77 589
10937.76 626
10938.74 590
10939.73 615
10940.72 597
10941.71 625
10942.69 655
10943.68 649
10944.67 620
10945.66 585
10946.65 668
10947.63 644
10948.62 682
10949.61 649
10950.60 657
10951.59 674
10952.57 694
10953.56 755
10954.55 788
10955.54 814
10956.53 859
10957.52 890
10958.50 917
10959.49 915
10960.48 837
10961.47 789
10962.46 785
10963.45 828
10964.44 737
10965.42 682
10966.41 668
10967.40 708
10968.39 681
10969.38 654
10970.37 626
10971.36 616
10972.35 639
10973.34 587
10974.33 638
10975.32 623
10976.30 633
10977.29 680
10978.28 652
10979.27 640
10980.26 682
10981.25 663
10982.24 649
10983.23 737
10984.22 731
10985.21 681
10986.20 700
10987.19 690
10988.18 712
10989.17 740
10990.16 730
10991.15 718
10992.14 781
10993.13 852
10994.12 881
10995.11 929
10996.10 1090
10997.09 1164
10998.08 1322
10999.07 1346
11000.06 1433
11001.05 1366
11002.04 1344
11003.03 1145
11004.02 1004
11005.01 972
11006.00 890
11006.99 769
11007.99 717
11008.98 631
11009.97 632
11010.96 641
11011.95 646
11012.94 648
11013.93 577
11014.92 594
11015.91 583
11016.90 572
11017.90 593
11018.89 567
11019.88 510
11020.87 552
11021.86 604
11022.85 585
11023.84 595
11024.83 551
11025.83 510
11026.82 569
11027.81 537
11028.80 531
11029.79 528
11030.78 562
11031.78 529
11032.77 523
11033.76 495
11034.75 533
11035.74 477
11036.74 570
11037.73 531
11038.72 545
11039.71 514
11040.70 554
11041.70 490
11042.69 495
11043.68 472
11044.67 445
11045.67 498
11046.66 491
11047.65 515
11048.64 496
11049.64 501
11050.63 459
11051.62 458
11052.61 460
11053.61 452
11054.60 431
11055.59 466
11056.59 501
11057.58 467
11058.57 445
11059.56 484
11060.56 467
11061.55 443
11062.54 440
11063.54 443
11064.53 499
11065.52 532
11066.52 495
11067.51 454
11068.50 464
11069.50 477
11070.49 505
11071.48 493
11072.48 480
11073.47 463
11074.47 588
11075.46 506
11076.45 475
11077.45 470
11078.44 444
11079.43 481
11080.43 493
11081.42 403
11082.42 457
11083.41 467
11084.40 486
11085.40 462
11086.39 449
11087.39 459
11088.38 434
11089.38 483
11090.37 454
11091.37 450
11092.36 432
11093.35 449
11094.35 460
11095.34 416
11096.34 393
11097.33 454
11098.33 430
11099.32 398
11100.32 437
11101.31 422
11102.31 405
11103.30 419
11104.30 421
11105.29 414
11106.29 434
11107.28 395
11108.28 404
11109.27 417
11110.27 469
11111.26 475
11112.26 410
11113.26 385
11114.25 400
11115.25 420
11116.24 408
11117.24 422
11118.23 418
11119.23 450
11120.22 416
11121.22 418
11122.22 404
11123.21 410
11124.21 389
11125.20 428
11126.20 410
11127.20 419
11128.19 407
11129.19 375
11130.18 395
11131.18 378
11132.18 392
11133.17 334
11134.17 360
11135.17 364
11136.16 427
11137.16 393
11138.16 418
11139.15 386
11140.15 419
11141.15 368
11142.14 376
11143.14 420
11144.14 412
11145.13 411
11146.13 397
11147.13 404
11148.12 396
11149.12 370
11150.12 370
11151.12 361
11152.11 380
11153.11 375
11154.11 365
11155.10 341
11156.10 349
11157.10 387
11158.10 367
11159.09 335
11160.09 336
11161.09 331
11162.09 339
11163.09 358
11164.08 338
11165.08 321
11166.08 337
11167.08 334
11168.07 369
11169.07 353
11170.07 334
11171.07 349
11172.07 383
11173.06 381
11174.06 356
11175.06 392
11176.06 370
11177.06 397
11178.06 348
11179.05 379
11180.05 351
11181.05 394
11182.05 370
11183.05 338
11184.05 326
11185.05 329
11186.04 354
11187.04 395
11188.04 354
11189.04 359
11190.04 364
11191.04 319
11192.04 356
11193.04 370
11194.04 406
11195.03 350
11196.03 340
11197.03 325
11198.03 373
11199.03 344
11200.03 337
11201.03 353
11202.03 417
11203.03 365
11204.03 358
11205.03 365
11206.03 358
11207.03 349
11208.03 341
11209.03 370
11210.03 377
11211.03 350
11212.03 354
11213.03 379
11214.03 348
11215.03 384
11216.03 377
11217.03 335
11218.03 325
11219.03 341
11220.03 373
11221.03 357
11222.03 397
11223.03 376
11224.03 357
11225.03 348
11226.03 369
11227.03 356
11228.03 328
11229.03 326
11230.03 358
11231.03 358
11232.03 367
11233.03 344
11234.04 355
11235.04 389
11236.04 358
11237.04 333
11238.04 346
11239.04 355
11240.04 332
11241.04 325
11242.04 346
11243.05 377
11244.05 365
11245.05 352
11246.05 349
11247.05 353
11248.05 319
11249.05 339
11250.06 376
11251.06 300
11252.06 308
11253.06 333
11254.06 364
11255.06 348
11256.07 303
11257.07 365
11258.07 384
11259.07 296
11260.07 323
11261.08 323
11262.08 341
11263.08 333
11264.08 326
11265.09 338
11266.09 350
11267.09 350
11268.09 352
11269.09 385
11270.10 353
11271.10 333
11272.10 382
11273.10 374
11274.11 386
11275.11 390
11276.11 382
11277.12 399
11278.12 389
11279.12 406
11280.12 397
11281.13 381
11282.13 348
11283.13 342
11284.14 367
11285.14 332
11286.14 370
11287.15 344
11288.15 379
11289.15 380
11290.16 383
11291.16 381
11292.16 381
11293.17 378
11294.17 396
11295.17 421
11296.18 375
11297.18 416
11298.18 420
11299.19 372
11300.19 381
11301.20 406
11302.20 358
11303.20 411
11304.21 409
11305.21 411
11306.22 397
11307.22 384
11308.22 429
11309.23 435
11310.23 477
11311.24 466
11312.24 476
11313.25 534
11314.25 559
11315.26 466
11316.26 434
11317.26 445
11318.27 471
11319.27 455
11320.28 414
11321.28 379
11322.29 356
11323.29 356
11324.30 393
11325.30 424
11326.31 367
11327.31 359
11328.32 367
11329.32 370
11330.33 363
11331.33 370
11332.34 423
11333.34 440
11334.35 438
11335.35 456
11336.36 437
11337.37 421
11338.37 459
11339.38 460
11340.38 450
11341.39 488
11342.39 491
11343.40 447
11344.40 449
11345.41 389
11346.42 439
11347.42 431
11348.43 393
11349.43 388
11350.44 359
11351.45 349
11352.45 392
11353.46 349
11354.47 362
11355.47 383
11356.48 364
11357.48 361
11358.49 354
11359.50 347
11360.50 348
11361.51 399
11362.52 371
11363.52 412
11364.53 359
11365.54 406
11366.54 394
11367.55 341
11368.56 345
11369.56 352
11370.57 330
11371.58 307
11372.59 309
11373.59 302
11374.60 340
11375.61 324
11376.61 339
11377.62 354
11378.63 364
11379.64 343
11380.64 336
11381.65 374
11382.66 354
11383.67 334
11384.67 334
11385.68 340
11386.69 323
11387.70 346
11388.70 328
11389.71 364
11390.72 319
11391.73 356
11392.74 344
11393.74 341
11394.75 334
11395.76 309
11396.77 361
11397.78 358
11398.78 347
11399.79 343
11400.80 341
11401.81 307
11402.82 305
11403.83 317
11404.83 345
11405.84 356
11406.85 344
11407.86 351
11408.87 337
11409.88 374
11410.89 369
11411.90 356
11412.90 349
11413.91 320
11414.92 364
11415.93 391
11416.94 391
11417.95 358
11418.96 334
11419.97 331
11420.98 385
11421.99 345
11422.99 379
11424.00 373
11425.01 348
11426.02 401
11427.03 338
11428.04 354
11429.05 351
11430.06 323
11431.07 329
11432.08 358
11433.09 366
11434.10 344
11435.11 396
11436.12 331
11437.13 366
11438.14 344
11439.15 340
11440.16 341
11441.17 345
11442.18 366
11443.19 362
11444.20 352
11445.21 350
11446.22 380
11447.23 334
11448.24 386
11449.25 368
11450.26 342
11451.27 372
11452.28 334
11453.29 358
11454.30 333
11455.32 334
11456.33 331
11457.34 342
11458.35 357
11459.36 363
11460.37 411
11461.38 348
11462.39 350
11463.40 354
11464.41 331
11465.42 370
11466.44 357
11467.45 361
11468.46 364
11469.47 365
11470.48 346
11471.49 401
11472.50 387
11473.52 375
11474.53 354
11475.54 372
11476.55 367
11477.56 352
11478.57 393
11479.59 354
11480.60 390
11481.61 361
11482.62 347
11483.63 400
11484.65 378
11485.66 385
11486.67 379
11487.68 325
11488.69 345
11489.71 373
11490.72 362
11491.73 334
11492.74 346
11493.76 357
11494.77 373
11495.78 377
11496.79 357
11497.81 341
11498.82 354
11499.83 349
11500.84 338
11501.86 328
11502.87 333
11503.88 363
11504.90 389
11505.91 351
11506.92 344
11507.93 329
11508.95 320
11509.96 348
11510.97 355
11511.99 293
11513.00 381
11514.01 352
11515.03 330
11516.04 356
11517.05 358
11518.07 373
11519.08 397
11520.09 357
11521.11 356
11522.12 363
11523.14 355
11524.15 385
11525.16 389
11526.18 370
11527.19 366
11528.20 403
11529.22 378
11530.23 365
11531.25 384
11532.26 380
11533.27 366
11534.29 371
11535.30 334
11536.32 368
11537.33 345
11538.35 379
11539.36 417
11540.38 442
11541.39 433
11542.40 409
11543.42 393
11544.43 415
11545.45 387
11546.46 396
11547.48 387
11548.49 416
11549.51 397
11550.52 402
11551.54 417
11552.55 412
11553.57 398
11554.58 422
11555.60 441
11556.61 446
11557.63 429
11558.64 427
11559.66 459
11560.67 429
11561.69 436
11562.70 417
11563.72 397
11564.74 465
11565.75 425
11566.77 423
11567.78 455
11568.80 454
11569.81 459
11570.83 496
11571.85 524
11572.86 478
11573.88 494
11574.89 506
11575.91 486
11576.93 454
11577.94 496
11578.96 505
11579.97 587
11580.99 540
11582.01 532
11583.02 576
11584.04 575
11585.06 570
11586.07 566
11587.09 599
11588.11 603
11589.12 617
11590.14 626
11591.16 690
11592.17 767
11593.19 786
11594.21 922
11595.22 1044
11596.24 1104
11597.26 1240
11598.27 1327
11599.29 1277
11600.31 1257
11601.33 1242
11602.34 1190
11603.36 1054
11604.38 933
11605.39 853
11606.41 758
11607.43 683
11608.45 661
11609.46 612
11610.48 587
11611.50 555
11612.52 503
11613.53 492
11614.55 488
11615.57 448
11616.59 490
11617.61 476
11618.62 460
11619.64 460
11620.66 439
11621.68 454
11622.70 442
11623.71 464
11624.73 444
11625.75 472
11626.77 414
11627.79 404
11628.81 413
11629.82 440
11630.84 422
11631.86 411
11632.88 406
11633.90 413
11634.92 417
11635.94 434
11636.95 444
11637.97 418
11638.99 408
11640.01 368
11641.03 416
11642.05 436
11643.07 409
11644.09 404
11645.11 395
11646.12 404
11647.14 375
11648.16 401
11649.18 396
11650.20 381
11651.22 371
11652.24 405
11653.26 376
11654.28 345
11655.30 366
11656.32 395
11657.34 429
11658.36 397
11659.38 424
11660.40 383
11661.42 384
11662.44 391
11663.46 399
11664.48 361
11665.50 392
11666.52 379
11667.54 345
11668.56 371
11669.58 387
11670.60 428
11671.62 416
11672.64 407
11673.66 443
11674.68 402
11675.70 384
11676.72 403
11677.74 438
11678.76 417
11679.78 402
11680.80 434
11681.82 399
11682.84 389
11683.86 402
11684.88 394
11685.91 394
11686.93 398
11687.95 412
11688.97 423
11689.99 370
11691.01 364
11692.03 380
11693.05 444
11694.07 405
11695.10 365
11696.12 351
11697.14 436
11698.16 367
11699.18 402
11700.20 362
11701.22 379
11702.25 386
11703.27 372
11704.29 374
11705.31 386
11706.33 389
11707.35 403
11708.38 392
11709.40 364
11710.42 392
11711.44 372
11712.46 350
11713.49 376
11714.51 353
11715.53 395
11716.55 372
11717.57 384
11718.60 355
11719.62 332
11720.64 355
11721.66 397
11722.69 363
11723.71 334
11724.73 341
11725.75 324
11726.78 299
11727.80 349
11728.82 357
11729.85 327
11730.87 327
11731.89 351
11732.91 308
11733.94 301
11734.96 303
11735.98 328
11737.01 343
11738.03 343
11739.05 344
11740.08 342
11741.10 372
11742.12 337
11743.15 333
11744.17 354
11745.19 337
11746.22 382
11747.24 320
11748.26 352
11749.29 337
11750.31 396
11751.33 386
11752.36 384
11753.38 344
11754.41 383
11755.43 350
11756.45 355
11757.48 321
11758.50 396
11759.53 318
11760.55 345
11761.57 346
11762.60 361
11763.62 361
11764.65 346
11765.67 338
11766.70 373
11767.72 305
11768.74 347
11769.77 348
11770.79 330
11771.82 337
11772.84 306
11773.87 320
11774.89 350
11775.92 302
11776.94 315
11777.97 297
11778.99 329
11780.02 311
11781.04 327
11782.07 352
11783.09 334
11784.12 331
11785.14 317
11786.17 320
11787.19 309
11788.22 291
11789.24 345
11790.27 344
11791.29 336
11792.32 331
11793.35 329
11794.37 324
11795.40 367
11796.42 317
11797.45 310
11798.47 313
11799.50 339
11800.53 359
11801.55 336
11802.58 298
11803.60 306
11804.63 352
11805.66 336
11806.68 329
11807.71 342
11808.73 345
11809.76 387
11810.79 326
11811.81 311
11812.84 329
11813.87 346
11814.89 290
11815.92 297
11816.95 344
11817.97 306
11819.00 317
11820.03 301
11821.05 334
11822.08 329
11823.11 305
11824.13 349
11825.16 333
11826.19 328
11827.21 340
11828.24 334
11829.27 338
11830.30 330
11831.32 308
11832.35 331
11833.38 350
11834.41 305
11835.43 332
11836.46 332
11837.49 331
11838.52 323
11839.54 313
11840.57 316
11841.60 335
11842.63 340
11843.65 338
11844.68 356
11845.71 332
11846.74 322
11847.77 345
11848.79 327
11849.82 308
11850.85 334
11851.88 290
11852.91 322
11853.93 338
11854.96 340
11855.99 378
11857.02 346
11858.05 357
11859.08 359
11860.10 367
11861.13 342
11862.16 369
11863.19 343
11864.22 372
11865.25 311
11866.28 329
11867.30 340
11868.33 327
11869.36 348
11870.39 343
11871.42 371
11872.45 341
11873.48 344
11874.51 344
11875.54 372
11876.57 353
11877.60 339
11878.62 376
11879.65 399
11880.68 341
11881.71 366
11882.74 397
11883.77 392
11884.80 374
11885.83 330
11886.86 406
11887.89 380
11888.92 386
11889.95 371
11890.98 419
11892.01 388
11893.04 412
11894.07 402
11895.10 410
11896.13 425
11897.16 480
11898.19 426
11899.22 448
11900.25 472
11901.28 526
11902.31 489
11903.34 452
11904.37 427
11905.40 430
11906.43 440
11907.46 465
11908.49 416
11909.52 419
11910.55 490
11911.59 396
11912.62 397
11913.65 423
11914.68 402
11915.71 421
11916.74 394
11917.77 394
11918.80 411
11919.83 484
11920.86 462
11921.89 445
11922.93 423
11923.96 476
11924.99 480
11926.02 538
11927.05 523
11928.08 605
11929.11 642
11930.15 642
11931.18 623
11932.21 637
11933.24 636
11934.27 687
11935.30 673
11936.34 592
11937.37 505
11938.40 442
11939.43 443
11940.46 455
11941.50 427
11942.53 397
11943.56 440
11944.59 400
11945.62 411
11946.66 350
11947.69 422
11948.72 424
11949.75 396
11950.79 398
11951.82 374
11952.85 352
11953.88 392
11954.92 365
11955.95 361
11956.98 344
11958.01 342
11959.05 375
11960.08 394
11961.11 337
11962.14 375
11963.18 383
11964.21 344
11965.24 340
11966.28 331
11967.31 325
11968.34 356
11969.38 326
11970.41 329
11971.44 318
11972.48 362
11973.51 363
11974.54 356
11975.58 373
11976.61 376
11977.64 375
11978.68 390
11979.71 344
11980.74 336
11981.78 347
11982.81 340
11983.85 329
11984.88 385
11985.91 386
11986.95 379
11987.98 384
11989.02 361
11990.05 358
11991.08 361
11992.12 356
11993.15 341
11994.19 343
11995.22 394
11996.26 388
11997.29 347
11998.32 343
11999.36 338
12000.39 349
12001.43 373
12002.46 395
12003.50 389
12004.53 403
12005.57 398
12006.60 406
12007.64 375
12008.67 371
12009.71 405
12010.74 398
12011.78 389
12012.81 372
12013.85 362
12014.88 393
12015.92 396
12016.95 383
12017.99 369
12019.02 367
12020.06 349
12021.09 339
12022.13 387
12023.17 413
12024.20 409
12025.24 379
12026.27 394
12027.31 432
12028.34 376
12029.38 389
12030.42 394
12031.45 384
12032.49 357
12033.52 341
12034.56 383
12035.60 395
12036.63 412
12037.67 384
12038.70 365
12039.74 380
12040.78 402
12041.81 376
12042.85 379
12043.89 437
12044.92 403
12045.96 391
12047.00 451
12048.03 404
12049.07 433
12050.11 410
12051.14 408
12052.18 429
12053.22 390
12054.25 419
12055.29 409
12056.33 371
12057.36 425
12058.40 432
12059.44 401
12060.48 445
12061.51 375
12062.55 424
12063.59 426
12064.62 440
12065.66 402
12066.70 412
12067.74 399
12068.77 430
12069.81 388
12070.85 376
12071.89 402
12072.92 435
12073.96 409
12075.00 364
12076.04 397
12077.08 404
12078.11 408
12079.15 385
12080.19 361
12081.23 381
12082.27 424
12083.30 441
12084.34 401
12085.38 400
12086.42 383
12087.46 419
12088.50 442
12089.53 425
12090.57 417
12091.61 425
12092.65 453
12093.69 474
12094.73 489
12095.77 436
12096.80 473
12097.84 508
12098.88 572
12099.92 559
12100.96 538
12102.00 603
12103.04 612
12104.08 588
12105.12 580
12106.15 512
12107.19 520
12108.23 521
12109.27 506
12110.31 463
12111.35 403
12112.39 460
12113.43 434
12114.47 413
12115.51 361
12116.55 364
12117.59 389
12118.63 383
12119.67 359
12120.71 354
12121.75 365
12122.79 397
12123.83 392
12124.87 330
12125.91 344
12126.95 354
12127.99 342
12129.03 352
12130.07 333
12131.11 354
12132.15 348
12133.19 365
12134.23 357
12135.27 377
12136.31 366
12137.35 375
12138.39 360
12139.43 338
12140.47 333
12141.51 346
12142.55 323
12143.59 316
12144.63 343
12145.67 361
12146.72 387
12147.76 381
12148.80 332
12149.84 334
12150.88 335
12151.92 327
12152.96 306
12154.00 369
12155.04 359
12156.09 334
12157.13 337
12158.17 339
12159.21 331
12160.25 356
12161.29 355
12162.33 335
12163.38 314
12164.42 340
12165.46 345
12166.50 355
12167.54 356
12168.58 335
12169.63 374
12170.67 332
12171.71 326
12172.75 335
12173.79 370
12174.84 349
12175.88 339
12176.92 348
12177.96 361
12179.00 339
12180.05 339
12181.09 321
12182.13 316
12183.17 345
12184.22 325
12185.26 329
12186.30 320
12187.34 307
12188.39 366
12189.43 343
12190.47 313
12191.52 341
12192.56 361
12193.60 367
12194.64 336
12195.69 324
12196.73 347
12197.77 330
12198.82 293
12199.86 337
12200.90 362
12201.95 374
12202.99 364
12204.03 353
12205.08 383
12206.12 335
12207.16 291
12208.21 354
12209.25 364
12210.29 336
12211.34 349
12212.38 338
12213.42 353
12214.47 373
12215.51 355
12216.56 364
12217.60 342
12218.64 349
12219.69 357
12220.73 394
12221.78 361
12222.82 327
12223.86 376
12224.91 342
12225.95 330
12227.00 373
12228.04 383
12229.09 400
12230.13 367
12231.18 386
12232.22 340
12233.26 332
12234.31 375
12235.35 370
12236.40 369
12237.44 320
12238.49 348
12239.53 382
12240.58 340
12241.62 363
12242.67 372
12243.71 388
12244.76 373
12245.80 362
12246.85 375
12247.89 391
12248.94 394
12249.98 359
12251.03 322
12252.07 333
12253.12 316
12254.17 363
12255.21 313
12256.26 307
12257.30 346
12258.35 332
12259.39 288
12260.44 323
12261.49 314
12262.53 315
12263.58 342
12264.62 332
12265.67 319
12266.71 337
12267.76 353
12268.81 349
12269.85 339
12270.90 331
12271.95 345
12272.99 326
12274.04 325
12275.08 331
12276.13 324
12277.18 355
12278.22 342
12279.27 307
12280.32 294
12281.36 300
12282.41 337
12283.46 350
12284.50 322
12285.55 321
12286.60 316
12287.64 322
12288.69 330
12289.74 318
12290.79 320
12291.83 317
12292.88 339
12293.93 308
12294.97 322
12296.02 295
12297.07 289
12298.12 332
12299.16 318
12300.21 354
12301.26 300
12302.31 332
12303.35 354
12304.40 313
12305.45 345
12306.50 333
12307.54 326
12308.59 301
12309.64 329
12310.69 311
12311.74 335
12312.78 288
12313.83 337
12314.88 318
12315.93 347
12316.98 327
12318.02 331
12319.07 298
12320.12 277
12321.17 302
12322.22 289
12323.27 307
12324.31 320
12325.36 353
12326.41 313
12327.46 325
12328.51 337
12329.56 341
12330.61 320
12331.66 290
12332.70 331
12333.75 337
12334.80 316
12335.85 284
12336.90 326
12337.95 302
12339.00 310
12340.05 319
12341.10 323
12342.15 332
12343.20 307
12344.24 299
12345.29 312
12346.34 323
12347.39 298
12348.44 288
12349.49 299
12350.54 310
12351.59 306
12352.64 313
12353.69 324
12354.74 336
12355.79 305
12356.84 327
12357.89 333
12358.94 309
12359.99 328
12361.04 316
12362.09 324
12363.14 304
12364.19 297
12365.24 306
12366.29 305
12367.34 323
12368.39 337
12369.44 309
12370.49 270
12371.54 332
12372.59 361
12373.64 353
12374.69 284
12375.75 289
12376.80 350
12377.85 323
12378.90 319
12379.95 311
12381.00 328
12382.05 339
12383.10 329
12384.15 350
12385.20 335
12386.25 320
12387.31 360
12388.36 321
12389.41 309
12390.46 273
12391.51 317
12392.56 333
12393.61 296
12394.67 336
12395.72 353
12396.77 365
12397.82 355
12398.87 322
12399.92 345
12400.98 351
12402.03 367
12403.08 326
12404.13 315
12405.18 342
12406.23 364
12407.29 380
12408.34 375
12409.39 338
12410.44 345
12411.50 324
12412.55 346
12413.60 310
12414.65 333
12415.70 361
12416.76 409
12417.81 364
12418.86 366
12419.91 321
12420.97 339
12422.02 311
12423.07 310
12424.12 355
12425.18 335
12426.23 345
12427.28 320
12428.34 333
12429.39 348
12430.44 334
12431.50 391
12432.55 344
12433.60 371
12434.65 355
12435.71 328
12436.76 334
12437.81 312
12438.87 341
12439.92 347
12440.97 320
12442.03 346
12443.08 320
12444.14 332
12445.19 339
12446.24 333
12447.30 343
12448.35 375
12449.40 397
12450.46 391
12451.51 387
12452.57 397
12453.62 389
12454.67 356
12455.73 365
12456.78 352
12457.84 362
12458.89 394
12459.94 352
12461.00 357
12462.05 366
12463.11 408
12464.16 395
12465.22 360
12466.27 368
12467.33 352
12468.38 377
12469.43 410
12470.49 425
12471.54 432
12472.60 443
12473.65 451
12474.71 448
12475.76 462
12476.82 498
12477.87 469
12478.93 459
12479.98 479
12481.04 493
12482.09 501
12483.15 517
12484.20 549
12485.26 561
12486.32 605
12487.37 668
12488.43 720
12489.48 826
12490.54 897
12491.59 985
12492.65 1061
12493.70 1147
12494.76 1189
12495.82 1143
12496.87 1131
12497.93 1025
12498.98 926
12500.04 849
12501.10 771
12502.15 714
12503.21 616
12504.26 573
12505.32 541
12506.38 585
12507.43 515
12508.49 472
12509.55 535
12510.60 508
12511.66 447
12512.71 436
12513.77 479
12514.83 472
12515.88 425
12516.94 438
12518.00 467
12519.05 501
12520.11 416
12521.17 444
12522.23 478
12523.28 386
12524.34 426
12525.40 405
12526.45 445
12527.51 435
12528.57 394
12529.62 416
12530.68 387
12531.74 398
12532.80 367
12533.85 363
12534.91 396
12535.97 361
12537.03 388
12538.08 397
12539.14 377
12540.20 380
12541.26 372
12542.31 367
12543.37 371
12544.43 364
12545.49 376
12546.55 385
12547.60 407
12548.66 371
12549.72 363
12550.78 375
12551.84 355
12552.89 416
12553.95 357
12555.01 404
12556.07 415
12557.13 376
12558.19 415
12559.24 409
12560.30 395
12561.36 390
12562.42 415
12563.48 404
12564.54 401
12565.60 433
12566.66 440
12567.71 439
12568.77 472
12569.83 522
12570.89 499
12571.95 525
12573.01 529
12574.07 607
12575.13 538
12576.19 539
12577.25 576
12578.30 554
12579.36 532
12580.42 526
12581.48 492
12582.54 500
12583.60 462
12584.66 521
12585.72 498
12586.78 448
12587.84 461
12588.90 459
12589.96 467
12591.02 464
12592.08 459
12593.14 420
12594.20 422
12595.26 434
12596.32 445
12597.38 421
12598.44 439
12599.50 405
12600.56 399
12601.62 398
12602.68 406
12603.74 410
12604.80 361
12605.86 383
12606.92 393
12607.98 411
12609.04 409
12610.10 417
12611.16 388
12612.22 385
12613.29 405
12614.35 375
12615.41 375
12616.47 411
12617.53 379
12618.59 368
12619.65 392
12620.71 325
12621.77 370
12622.83 376
12623.90 381
12624.96 364
12626.02 339
12627.08 345
12628.14 375
12629.20 330
12630.26 348
12631.33 358
12632.39 350
12633.45 352
12634.51 319
12635.57 364
12636.63 338
12637.70 369
12638.76 368
12639.82 359
12640.88 331
12641.94 355
12643.00 392
12644.07 371
12645.13 348
12646.19 360
12647.25 356
12648.32 366
12649.38 357
12650.44 308
12651.50 306
12652.56 367
12653.63 414
12654.69 342
12655.75 375
12656.81 405
12657.88 396
12658.94 378
12660.00 385
12661.07 338
12662.13 377
12663.19 395
12664.25 375
12665.32 385
12666.38 349
12667.44 341
12668.51 390
12669.57 370
12670.63 328
12671.70 350
12672.76 364
12673.82 361
12674.89 383
12675.95 349
12677.01 355
12678.08 368
12679.14 375
12680.20 388
12681.27 345
12682.33 333
12683.39 367
12684.46 341
12685.52 366
12686.59 329
12687.65 353
12688.71 362
12689.78 335
12690.84 372
12691.91 388
12692.97 348
12694.03 388
12695.10 320
12696.16 315
12697.23 330
12698.29 322
12699.35 327
12700.42 308
12701.48 313
12702.55 321
12703.61 340
12704.68 365
12705.74 320
12706.81 344
12707.87 342
12708.94 327
12710.00 335
12711.07 362
12712.13 306
12713.20 324
12714.26 308
12715.33 333
12716.39 324
12717.46 325
12718.52 336
12719.59 367
12720.65 336
12721.72 341
12722.78 346
12723.85 332
12724.91 332
12725.98 325
12727.04 313
12728.11 352
12729.18 320
12730.24 310
12731.31 311
12732.37 310
12733.44 328
12734.50 338
12735.57 340
12736.64 348
12737.70 307
12738.77 301
12739.83 314
12740.90 303
12741.97 332
12743.03 327
12744.10 325
12745.17 332
12746.23 303
12747.30 320
12748.36 290
12749.43 343
12750.50 266
12751.56 277
12752.63 294
12753.70 337
12754.76 276
12755.83 299
12756.90 306
12757.96 329
12759.03 271
12760.10 277
12761.17 264
12762.23 290
12763.30 289
12764.37 283
12765.43 274
12766.50 262
12767.57 300
12768.64 266
12769.70 298
12770.77 274
12771.84 287
12772.90 299
12773.97 330
12775.04 264
12776.11 246
12777.18 258
12778.24 325
12779.31 274
12780.38 262
12781.45 298
12782.51 282
12783.58 316
12784.65 323
12785.72 306
12786.79 294
12787.85 307
12788.92 300
12789.99 297
12791.06 263
12792.13 287
12793.20 296
12794.26 304
12795.33 262
12796.40 245
12797.47 287
12798.54 279
12799.61 283
12800.67 285
12801.74 275
12802.81 263
12803.88 286
12804.95 274
12806.02 281
12807.09 275
12808.16 302
12809.23 268
12810.29 275
12811.36 290
12812.43 292
12813.50 283
12814.57 297
12815.64 278
12816.71 297
12817.78 324
12818.85 297
12819.92 272
12820.99 256
12822.06 284
12823.13 268
12824.20 278
12825.27 266
12826.34 251
12827.40 263
12828.47 274
12829.54 275
12830.61 296
12831.68 289
12832.75 263
12833.82 280
12834.89 252
12835.96 270
12837.03 275
12838.10 283
12839.18 282
12840.25 265
12841.32 267
12842.39 281
12843.46 274
12844.53 293
12845.60 307
12846.67 266
12847.74 246
12848.81 248
12849.88 247
12850.95 247
12852.02 256
12853.09 244
12854.16 284
12855.23 254
12856.30 247
12857.38 275
12858.45 311
12859.52 242
12860.59 251
12861.66 282
12862.73 272
12863.80 242
12864.87 267
12865.95 291
12867.02 279
12868.09 256
12869.16 252
12870.23 267
12871.30 277
12872.37 253
12873.45 236
12874.52 233
12875.59 249
12876.66 241
12877.73 238
12878.81 232
12879.88 250
12880.95 267
12882.02 274
12883.09 277
12884.17 254
12885.24 248
12886.31 258
12887.38 236
12888.45 218
12889.53 213
12890.60 218
12891.67 249
12892.74 269
12893.82 274
12894.89 268
12895.96 285
12897.03 283
12898.11 262
12899.18 237
12900.25 258
12901.33 249
12902.40 264
12903.47 262
12904.54 256
12905.62 255
12906.69 241
12907.76 275
12908.84 270
12909.91 269
12910.98 228
12912.06 231
12913.13 262
12914.20 264
12915.28 246
12916.35 263
12917.42 305
12918.50 309
12919.57 229
12920.64 220
12921.72 235
12922.79 298
12923.87 276
12924.94 252
12926.01 250
12927.09 252
12928.16 283
12929.23 274
12930.31 227
12931.38 221
12932.46 306
12933.53 265
12934.61 246
12935.68 230
12936.75 275
12937.83 284
12938.90 314
12939.98 274
12941.05 242
12942.13 261
12943.20 276
12944.28 272
12945.35 291
12946.42 259
12947.50 275
12948.57 280
12949.65 246
12950.72 249
12951.80 230
12952.87 266
12953.95 266
12955.02 259
12956.10 248
12957.17 270
12958.25 268
12959.32 291
12960.40 257
12961.48 254
12962.55 276
12963.63 248
12964.70 294
12965.78 243
12966.85 278
12967.93 263
12969.00 250
12970.08 277
12971.16 249
12972.23 273
12973.31 272
12974.38 291
12975.46 253
12976.54 271
12977.61 313
12978.69 287
12979.76 282
12980.84 296
12981.92 249
12982.99 271
12984.07 271
12985.14 235
12986.22 220
12987.30 239
12988.37 281
12989.45 285
12990.53 245
12991.60 260
12992.68 297
12993.76 283
12994.83 282
12995.91 259
12996.99 263
12998.06 268
12999.14 292
13000.22 299
13001.29 253
13002.37 309
13003.45 300
13004.53 262
13005.60 280
13006.68 264
13007.76 304
13008.83 284
13009.91 294
13010.99 286
13012.07 272
13013.14 296
13014.22 306
13015.30 287
13016.38 265
13017.46 275
13018.53 299
13019.61 306
13020.69 296
13021.77 289
13022.84 270
13023.92 298
13025.00 247
13026.08 256
13027.16 240
13028.23 300
13029.31 322
13030.39 296
13031.47 283
13032.55 281
13033.63 296
13034.70 299
13035.78 287
13036.86 257
13037.94 281
13039.02 260
13040.10 309
13041.18 304
13042.25 300
13043.33 254
13044.41 309
13045.49 327
13046.57 266
13047.65 294
13048.73 326
13049.81 303
13050.89 263
13051.96 275
13053.04 274
13054.12 307
13055.20 280
13056.28 279
13057.36 237
13058.44 295
13059.52 297
13060.60 323
13061.68 284
13062.76 295
13063.84 269
13064.92 301
13066.00 295
13067.08 245
13068.16 264
13069.24 281
13070.32 273
13071.40 286
13072.48 264
13073.56 262
13074.64 277
13075.72 314
13076.80 280
13077.88 287
13078.96 275
13080.04 258
13081.12 239
13082.20 267
13083.28 284
13084.36 278
13085.44 278
13086.52 264
13087.60 241
13088.68 296
13089.76 264
13090.84 237
13091.92 253
13093.00 271
13094.08 280
13095.17 275
13096.25 281
13097.33 240
13098.41 253
13099.49 249
13100.57 276
13101.65 281
13102.73 293
13103.81 270
13104.90 270
13105.98 251
13107.06 256
13108.14 275
13109.22 298
13110.30 274
13111.38 264
13112.47 259
13113.55 273
13114.63 305
13115.71 224
13116.79 232
13117.87 272
13118.96 269
13120.04 261
13121.12 262
13122.20 231
13123.28 268
13124.37 279
13125.45 244
13126.53 272
13127.61 269
13128.69 257
13129.78 282
13130.86 259
13131.94 267
13133.02 279
13134.11 296
13135.19 303
13136.27 275
13137.35 284
13138.44 284
13139.52 273
13140.60 299
13141.69 301
13142.77 279
13143.85 278
13144.93 320
13146.02 277
13147.10 252
13148.18 273
13149.27 303
13150.35 290
13151.43 259
13152.52 209
13153.60 283
13154.68 280
13155.77 220
13156.85 240
13157.93 280
13159.02 265
13160.10 251
13161.18 269
13162.27 272
13163.35 241
13164.44 277
13165.52 281
13166.60 243
13167.69 251
13168.77 278
13169.85 295
13170.94 272
13172.02 309
13173.11 259
13174.19 275
13175.28 293
13176.36 262
13177.44 260
13178.53 251
13179.61 273
13180.70 272
13181.78 293
13182.87 285
13183.95 261
13185.04 253
13186.12 269
13187.20 260
13188.29 253
13189.37 267
13190.46 322
13191.54 311
13192.63 257
13193.71 292
13194.80 285
13195.88 280
13196.97 278
13198.05 294
13199.14 263
13200.22 294
13201.31 321
13202.40 328
13203.48 304
13204.57 299
13205.65 279
13206.74 265
13207.82 292
13208.91 277
13209.99 292
13211.08 295
13212.17 270
13213.25 265
13214.34 267
13215.42 281
13216.51 272
13217.59 288
13218.68 270
13219.77 309
13220.85 332
13221.94 302
13223.02 260
13224.11 278
13225.20 278
13226.28 312
13227.37 278
13228.46 285
13229.54 316
13230.63 292
13231.72 299
13232.80 277
13233.89 280
13234.98 280
13236.06 246
13237.15 257
13238.24 312
13239.32 289
13240.41 298
13241.50 309
13242.58 297
13243.67 297
13244.76 305
13245.84 315
13246.93 289
13248.02 307
13249.11 318
13250.19 293
13251.28 294
13252.37 313
13253.46 331
13254.54 298
13255.63 332
13256.72 332
13257.81 281
13258.89 291
13259.98 258
13261.07 307
13262.16 321
13263.24 294
13264.33 327
13265.42 278
13266.51 301
13267.60 300
13268.68 291
13269.77 283
13270.86 301
13271.95 313
13273.04 307
13274.13 295
13275.21 326
13276.30 326
13277.39 310
13278.48 304
13279.57 306
13280.66 318
13281.74 329
13282.83 366
13283.92 334
13285.01 289
13286.10 312
13287.19 337
13288.28 288
13289.37 312
13290.46 322
13291.54 352
13292.63 355
13293.72 349
13294.81 356
13295.90 335
13296.99 357
13298.08 372
13299.17 357
13300.26 338
13301.35 324
13302.44 347
13303.53 353
13304.62 336
13305.71 345
13306.79 385
13307.88 331
13308.97 329
13310.06 350
13311.15 381
13312.24 394
13313.33 397
13314.42 380
13315.51 362
13316.60 364
13317.69 362
13318.78 340
13319.87 312
13320.96 324
13322.05 344
13323.14 348
13324.23 319
13325.33 327
13326.42 338
13327.51 353
13328.60 378
13329.69 345
13330.78 334
13331.87 313
13332.96 372
13334.05 406
13335.14 346
13336.23 350
13337.32 369
13338.41 381
13339.50 390
13340.60 345
13341.69 306
13342.78 400
13343.87 389
13344.96 357
13346.05 391
13347.14 375
13348.23 365
13349.33 389
13350.42 371
13351.51 388
13352.60 373
13353.69 391
13354.78 394
13355.87 342
13356.97 373
13358.06 356
13359.15 383
13360.24 432
13361.33 386
13362.43 402
13363.52 399
13364.61 439
13365.70 473
13366.79 477
13367.89 455
13368.98 467
13370.07 435
13371.16 426
13372.25 432
13373.35 422
13374.44 412
13375.53 418
13376.62 390
13377.72 393
13378.81 424
13379.90 431
13380.99 385
13382.09 376
13383.18 362
13384.27 382
13385.37 399
13386.46 353
13387.55 380
13388.64 372
13389.74 366
13390.83 371
13391.92 342
13393.02 365
13394.11 412
13395.20 377
13396.30 372
13397.39 315
13398.48 326
13399.58 399
13400.67 343
13401.76 319
13402.86 308
13403.95 342
13405.04 350
13406.14 345
13407.23 330
13408.33 313
13409.42 327
13410.51 350
13411.61 309
13412.70 308
13413.80 357
13414.89 333
13415.98 321
13417.08 294
13418.17 312
13419.27 334
13420.36 335
13421.45 344
13422.55 354
13423.64 319
13424.74 310
13425.83 367
13426.93 361
13428.02 347
13429.12 328
13430.21 387
13431.31 356
13432.40 311
13433.50 342
13434.59 378
13435.68 370
13436.78 374
13437.87 385
13438.97 345
13440.07 322
13441.16 358
13442.26 383
13443.35 379
13444.45 370
13445.54 403
13446.64 360
13447.73 379
13448.83 375
13449.92 363
13451.02 370
13452.11 406
13453.21 397
13454.31 401
13455.40 369
13456.50 378
13457.59 388
13458.69 364
13459.78 403
13460.88 392
13461.98 414
13463.07 384
13464.17 397
13465.26 408
13466.36 407
13467.46 433
13468.55 403
13469.65 339
13470.75 362
13471.84 369
13472.94 364
13474.04 428
13475.13 407
13476.23 436
13477.32 398
13478.42 398
13479.52 390
13480.61 397
13481.71 387
13482.81 394
13483.91 401
13485.00 415
13486.10 457
13487.20 439
13488.29 429
13489.39 452
13490.49 447
13491.58 461
13492.68 431
13493.78 459
13494.88 470
13495.97 506
13497.07 494
13498.17 544
13499.27 532
13500.36 521
13501.46 523
13502.56 518
13503.66 505
13504.75 498
13505.85 488
13506.95 493
13508.05 510
13509.15 473
13510.24 484
13511.34 467
13512.44 400
13513.54 415
13514.64 391
13515.73 366
13516.83 349
13517.93 391
13519.03 364
13520.13 395
13521.23 358
13522.32 355
13523.42 352
13524.52 330
13525.62 359
13526.72 379
13527.82 387
13528.92 393
13530.01 343
13531.11 337
13532.21 314
13533.31 339
13534.41 335
13535.51 340
13536.61 341
13537.71 366
13538.81 361
13539.91 367
13541.00 340
13542.10 373
13543.20 311
13544.30 339
13545.40 300
13546.50 342
13547.60 332
13548.70 309
13549.80 338
13550.90 332
13552.00 359
13553.10 331
13554.20 346
13555.30 330
13556.40 318
13557.50 322
13558.60 309
13559.70 325
13560.80 305
13561.90 320
13563.00 337
13564.10 289
13565.20 321
13566.30 325
13567.40 299
13568.50 332
13569.60 300
13570.70 324
13571.80 357
13572.90 341
13574.00 331
13575.10 337
13576.20 310
13577.30 328
13578.40 342
13579.51 340
13580.61 300
13581.71 325
13582.81 339
13583.91 302
13585.01 342
13586.11 322
13587.21 293
13588.31 290
13589.41 311
13590.52 343
13591.62 368
13592.72 339
13593.82 299
13594.92 292
13596.02 297
13597.12 321
13598.23 309
13599.33 336
13600.43 318
13601.53 336
13602.63 303
13603.73 300
13604.84 344
13605.94 323
13607.04 309
13608.14 327
13609.24 311
13610.35 296
13611.45 290
13612.55 312
13613.65 287
13614.75 291
13615.86 312
13616.96 312
13618.06 284
13619.16 329
13620.27 275
13621.37 291
13622.47 315
13623.57 303
13624.68 324
13625.78 291
13626.88 330
13627.98 322
13629.09 300
13630.19 304
13631.29 323
13632.40 318
13633.50 275
13634.60 294
13635.70 332
13636.81 331
13637.91 295
13639.01 303
13640.12 276
13641.22 270
13642.32 311
13643.43 311
13644.53 264
13645.63 262
13646.74 299
13647.84 332
13648.94 324
13650.05 320
13651.15 286
13652.26 308
13653.36 308
13654.46 298
13655.57 302
13656.67 297
13657.77 331
13658.88 313
13659.98 286
13661.09 275
13662.19 309
13663.30 316
13664.40 272
13665.50 269
13666.61 263
13667.71 275
13668.82 278
13669.92 298
13671.03 267
13672.13 276
13673.23 313
13674.34 318
13675.44 292
13676.55 302
13677.65 306
13678.76 292
13679.86 272
13680.97 293
13682.07 272
13683.18 274
13684.28 272
13685.39 305
13686.49 297
13687.60 295
13688.70 323
13689.81 301
13690.91 276
13692.02 306
13693.12 305
13694.23 291
13695.34 319
13696.44 278
13697.55 356
13698.65 337
13699.76 347
13700.86 307
13701.97 350
13703.08 341
13704.18 310
13705.29 285
13706.39 307
13707.50 317
13708.60 322
13709.71 318
13710.82 299
13711.92 353
13713.03 381
13714.14 364
13715.24 327
13716.35 349
13717.45 371
13718.56 360
13719.67 356
13720.77 335
13721.88 339
13722.99 376
13724.09 358
13725.20 307
13726.31 353
13727.41 369
13728.52 349
13729.63 339
13730.73 355
13731.84 347
13732.95 349
13734.06 393
13735.16 360
13736.27 415
13737.38 343
13738.48 371
13739.59 373
13740.70 383
13741.81 378
13742.91 396
13744.02 375
13745.13 394
13746.24 387
13747.34 392
13748.45 434
13749.56 449
13750.67 424
13751.77 409
13752.88 418
13753.99 406
13755.10 414
13756.21 422
13757.31 471
13758.42 432
13759.53 420
13760.64 444
13761.75 478
13762.85 494
13763.96 530
13765.07 547
13766.18 529
13767.29 561
13768.40 610
13769.50 636
13770.61 589
13771.72 600
13772.83 623
13773.94 646
13775.05 639
13776.16 615
13777.27 557
13778.37 556
13779.48 511
13780.59 500
13781.70 478
13782.81 431
13783.92 490
13785.03 470
13786.14 466
13787.25 380
13788.36 401
13789.46 428
13790.57 376
13791.68 371
13792.79 401
13793.90 386
13795.01 396
13796.12 398
13797.23 409
13798.34 357
13799.45 360
13800.56 412
13801.67 383
13802.78 357
13803.89 360
13805.00 368
13806.11 362
13807.22 348
13808.33 347
13809.44 412
13810.55 352
13811.66 393
13812.77 377
13813.88 345
13814.99 334
13816.10 362
13817.21 342
13818.32 326
13819.43 329
13820.54 316
13821.65 350
13822.76 354
13823.87 326
13824.99 323
13826.10 380
13827.21 345
13828.32 333
13829.43 332
13830.54 355
13831.65 342
13832.76 335
13833.87 341
13834.98 331
13836.10 311
13837.21 345
13838.32 358
13839.43 348
13840.54 346
13841.65 354
13842.76 329
13843.87 362
13844.99 346
13846.10 357
13847.21 360
13848.32 302
13849.43 341
13850.54 351
13851.66 350
13852.77 353
13853.88 355
13854.99 349
13856.10 357
13857.22 365
13858.33 383
13859.44 337
13860.55 327
13861.66 331
13862.78 361
13863.89 356
13865.00 315
13866.11 374
13867.23 342
13868.34 335
13869.45 368
13870.56 344
13871.68 324
13872.79 326
13873.90 362
13875.01 370
13876.13 318
13877.24 320
13878.35 317
13879.47 366
13880.58 357
13881.69 344
13882.80 314
13883.92 329
13885.03 389
13886.14 339
13887.26 301
13888.37 317
13889.48 326
13890.60 363
13891.71 333
13892.82 331
13893.94 314
13895.05 345
13896.16 369
13897.28 351
13898.39 298
13899.51 302
13900.62 309
13901.73 340
13902.85 343
13903.96 330
13905.07 355
13906.19 320
13907.30 321
13908.42 336
13909.53 323
13910.65 281
13911.76 314
13912.87 302
13913.99 324
13915.10 316
13916.22 347
13917.33 340
13918.45 307
13919.56 348
13920.67 333
13921.79 286
13922.90 320
13924.02 303
13925.13 332
13926.25 303
13927.36 323
13928.48 357
13929.59 348
13930.71 328
13931.82 349
13932.94 329
13934.05 328
13935.17 304
13936.28 279
13937.40 272
13938.51 304
13939.63 328
13940.74 292
13941.86 314
13942.98 347
13944.09 315
13945.21 321
13946.32 312
13947.44 324
13948.55 290
13949.67 313
13950.79 294
13951.90 255
13953.02 268
13954.13 303
13955.25 284
13956.36 313
13957.48 311
13958.60 317
13959.71 301
13960.83 298
13961.95 331
13963.06 302
13964.18 302
13965.29 291
13966.41 321
13967.53 311
13968.64 320
13969.76 318
13970.88 311
13971.99 314
13973.11 305
13974.23 285
13975.34 303
13976.46 287
13977.58 267
13978.69 277
13979.81 300
13980.93 300
13982.05 289
13983.16 313
13984.28 340
13985.40 299
13986.51 322
13987.63 316
13988.75 291
13989.87 316
13990.98 323
13992.10 340
13993.22 333
13994.34 292
13995.45 325
13996.57 309
13997.69 283
13998.81 312
13999.92 300
14001.04 326
14002.16 326
14003.28 295
14004.40 341
14005.51 349
14006.63 339
14007.75 347
14008.87 338
14009.99 350
14011.10 348
14012.22 308
14013.34 318
14014.46 313
14015.58 328
14016.70 322
14017.81 359
14018.93 365
14020.05 362
14021.17 365
14022.29 324
14023.41 350
14024.53 347
14025.64 346
14026.76 302
14027.88 314
14029.00 324
14030.12 336
14031.24 343
14032.36 330
14033.48 312
14034.60 270
14035.72 309
14036.83 311
14037.95 318
14039.07 274
14040.19 274
14041.31 297
14042.43 350
14043.55 317
14044.67 302
14045.79 330
14046.91 295
14048.03 285
14049.15 310
14050.27 308
14051.39 297
14052.51 291
14053.63 311
14054.75 280
14055.87 327
14056.99 316
14058.11 330
14059.23 339
14060.35 317
14061.47 326
14062.59 321
14063.71 312
14064.83 299
14065.95 311
14067.07 329
14068.19 339
14069.31 330
14070.43 310
14071.55 307
14072.67 313
14073.79 332
14074.91 307
14076.04 332
14077.16 339
14078.28 310
14079.40 349
14080.52 348
14081.64 265
14082.76 307
14083.88 358
14085.00 347
14086.12 312
14087.25 312
14088.37 368
14089.49 373
14090.61 398
14091.73 375
14092.85 356
14093.97 391
14095.10 430
14096.22 379
14097.34 374
14098.46 396
14099.58 428
14100.70 427
14101.83 372
14102.95 345
14104.07 343
14105.19 354
14106.31 335
14107.44 333
14108.56 291
14109.68 334
14110.80 324
14111.92 284
14113.05 279
14114.17 250
14115.29 289
14116.41 304
14117.54 321
14118.66 303
14119.78 316
14120.90 296
14122.03 304
14123.15 308
14124.27 275
14125.39 300
14126.52 300
14127.64 297
14128.76 271
14129.89 252
14131.01 314
14132.13 289
14133.26 272
14134.38 256
14135.50 275
14136.63 258
14137.75 289
14138.87 305
14139.99 284
14141.12 321
14142.24 285
14143.37 291
14144.49 270
14145.61 256
14146.74 269
14147.86 277
14148.98 258
14150.11 265
14151.23 266
14152.35 288
14153.48 294
14154.60 265
14155.73 264
14156.85 285
14157.97 256
14159.10 280
14160.22 268
14161.35 282
14162.47 261
14163.60 247
14164.72 262
14165.84 264
14166.97 272
14168.09 273
14169.22 259
14170.34 257
14171.47 231
14172.59 259
14173.72 260
14174.84 254
14175.97 257
14177.09 266
14178.22 271
14179.34 289
14180.47 246
14181.59 281
14182.72 277
14183.84 273
14184.97 255
14186.09 242
14187.22 253
14188.34 223
14189.47 265
14190.59 253
14191.72 269
14192.84 275
14193.97 273
14195.09 256
14196.22 255
14197.35 245
14198.47 230
14199.60 241
14200.72 268
14201.85 246
14202.97 246
14204.10 254
14205.23 228
14206.35 260
14207.48 251
14208.60 259
14209.73 246
14210.86 231
14211.98 260
14213.11 243
14214.23 231
14215.36 276
14216.49 245
14217.61 237
14218.74 244
14219.87 269
14220.99 243
14222.12 261
14223.25 272
14224.37 246
14225.50 206
14226.63 243
14227.75 259
14228.88 249
14230.01 253
14231.13 251
14232.26 257
14233.39 266
14234.52 255
14235.64 255
14236.77 303
14237.90 256
14239.02 268
14240.15 237
14241.28 242
14242.41 274
14243.53 242
14244.66 239
14245.79 251
14246.92 271
14248.04 282
14249.17 264
14250.30 232
14251.43 251
14252.56 230
14253.68 263
14254.81 248
14255.94 270
14257.07 245
14258.20 232
14259.32 239
14260.45 234
14261.58 241
14262.71 206
14263.84 254
14264.96 248
14266.09 255
14267.22 265
14268.35 251
14269.48 240
14270.61 226
14271.74 223
14272.86 240
14273.99 254
14275.12 224
14276.25 250
14277.38 260
14278.51 274
14279.64 247
14280.77 228
14281.90 216
14283.02 243
14284.15 247
14285.28 269
14286.41 241
14287.54 253
14288.67 286
14289.80 251
14290.93 247
14292.06 232
14293.19 222
14294.32 220
14295.45 240
14296.58 218
14297.71 240
14298.84 247
14299.97 229
14301.09 219
14302.22 261
14303.35 246
14304.48 240
14305.61 239
14306.74 233
14307.87 186
14309.00 228
14310.13 237
14311.26 262
14312.39 261
14313.52 224
14314.66 252
14315.79 232
14316.92 254
14318.05 218
14319.18 222
14320.31 246
14321.44 228
14322.57 245
14323.70 233
14324.83 227
14325.96 228
14327.09 245
14328.22 235
14329.35 252
14330.48 225
14331.62 243
14332.75 224
14333.88 231
14335.01 177
14336.14 207
14337.27 221
14338.40 255
14339.53 227
14340.66 204
14341.80 205
14342.93 225
14344.06 218
14345.19 179
14346.32 230
14347.45 227
14348.58 241
14349.72 233
14350.85 205
14351.98 204
14353.11 236
14354.24 243
14355.38 228
14356.51 202
14357.64 219
14358.77 224
14359.90 228
14361.04 220
14362.17 201
14363.30 206
14364.43 232
14365.56 235
14366.70 175
14367.83 217
14368.96 233
14370.09 233
14371.23 240
14372.36 195
14373.49 226
14374.62 230
14375.76 233
14376.89 203
14378.02 214
14379.16 216
14380.29 218
14381.42 210
14382.55 213
14383.69 188
14384.82 225
14385.95 224
14387.09 239
14388.22 214
14389.35 210
14390.49 228
14391.62 240
14392.75 221
14393.89 223
14395.02 252
14396.15 220
14397.29 216
14398.42 204
14399.55 243
14400.69 208
14401.82 218
14402.96 225
14404.09 236
14405.22 220
14406.36 229
14407.49 251
14408.63 222
14409.76 191
14410.89 221
14412.03 224
14413.16 195
14414.30 221
14415.43 243
14416.56 258
14417.70 214
14418.83 261
14419.97 242
14421.10 254
14422.24 205
14423.37 216
14424.51 213
14425.64 196
14426.78 204
14427.91 219
14429.05 274
14430.18 205
14431.32 212
14432.45 238
14433.59 247
14434.72 229
14435.86 242
14436.99 231
14438.13 246
14439.26 247
14440.40 267
14441.53 238
14442.67 273
14443.80 246
14444.94 237
14446.07 246
14447.21 235
14448.34 247
14449.48 222
14450.62 232
14451.75 258
14452.89 273
14454.02 254
14455.16 259
14456.29 275
14457.43 288
14458.57 253
14459.70 261
14460.84 261
14461.97 269
14463.11 270
14464.25 247
14465.38 274
14466.52 289
14467.66 258
14468.79 256
14469.93 279
14471.06 244
14472.20 261
14473.34 258
14474.47 305
14475.61 280
14476.75 265
14477.88 287
14479.02 304
14480.16 287
14481.30 260
14482.43 279
14483.57 265
14484.71 267
14485.84 263
14486.98 262
14488.12 243
14489.25 272
14490.39 275
14491.53 277
14492.67 249
14493.80 245
14494.94 249
14496.08 273
14497.22 268
14498.35 231
14499.49 253
14500.63 271
14501.77 244
14502.90 252
14504.04 257
14505.18 229
14506.32 253
14507.46 238
14508.59 245
14509.73 254
14510.87 231
14512.01 222
14513.15 211
14514.28 226
14515.42 216
14516.56 254
14517.70 219
14518.84 223
14519.98 236
14521.11 236
14522.25 225
14523.39 236
14524.53 211
14525.67 204
14526.81 229
14527.95 230
14529.08 225
14530.22 235
14531.36 219
14532.50 233
14533.64 273
14534.78 239
14535.92 222
14537.06 215
14538.20 244
14539.34 231
14540.47 246
14541.61 235
14542.75 262
14543.89 223
14545.03 246
14546.17 214
14547.31 253
14548.45 188
14549.59 233
14550.73 247
14551.87 222
14553.01 228
14554.15 225
14555.29 273
14556.43 245
14557.57 243
14558.71 229
14559.85 241
14560.99 218
14562.13 240
14563.27 219
14564.41 234
14565.55 220
14566.69 220
14567.83 232
14568.97 250
14570.11 221
14571.25 246
14572.39 214
14573.53 205
14574.67 233
14575.81 201
14576.95 229
14578.09 213
14579.23 240
14580.37 251
14581.52 262
14582.66 208
14583.80 229
14584.94 258
14586.08 230
14587.22 228
14588.36 267
14589.50 239
14590.64 229
14591.79 274
14592.93 275
14594.07 268
14595.21 217
14596.35 273
14597.49 286
14598.63 247
14599.77 244
14600.92 273
14602.06 239
14603.20 258
14604.34 210
14605.48 260
14606.62 271
14607.77 258
14608.91 264
14610.05 242
14611.19 234
14612.33 248
14613.48 277
14614.62 253
14615.76 261
14616.90 254
14618.05 279
14619.19 269
14620.33 256
14621.47 241
14622.61 319
14623.76 273
14624.90 257
14626.04 245
14627.19 276
14628.33 281
14629.47 296
14630.61 299
14631.76 295
14632.90 284
14634.04 279
14635.18 299
14636.33 286
14637.47 269
14638.61 278
14639.76 290
14640.90 293
14642.04 273
14643.19 269
14644.33 287
14645.47 286
14646.62 240
14647.76 272
14648.90 257
14650.05 242
14651.19 249
14652.33 250
14653.48 248
14654.62 269
14655.76 236
14656.91 272
14658.05 269
14659.20 258
14660.34 229
14661.48 237
14662.63 243
14663.77 213
14664.92 257
14666.06 220
14667.20 229
14668.35 207
14669.49 235
14670.64 229
14671.78 222
14672.93 241
14674.07 277
14675.22 226
14676.36 225
14677.50 232
14678.65 239
14679.79 279
14680.94 253
14682.08 221
14683.23 216
14684.37 225
14685.52 215
14686.66 194
14687.81 214
14688.95 239
14690.10 203
14691.24 226
14692.39 213
14693.53 213
14694.68 220
14695.82 242
14696.97 206
14698.11 196
14699.26 244
14700.41 197
14701.55 227
14702.70 207
14703.84 232
14704.99 226
14706.13 223
14707.28 206
14708.42 236
14709.57 219
14710.72 221
14711.86 219
14713.01 218
14714.15 217
14715.30 224
14716.45 261
14717.59 211
14718.74 191
14719.89 193
14721.03 214
14722.18 241
14723.32 251
14724.47 197
14725.62 245
14726.76 221
14727.91 238
14729.06 199
14730.20 206
14731.35 232
14732.50 225
14733.64 232
14734.79 245
14735.94 222
14737.08 224
14738.23 247
14739.38 208
14740.53 239
14741.67 209
14742.82 241
14743.97 219
14745.11 221
14746.26 225
14747.41 216
14748.56 212
14749.70 207
14750.85 226
14752.00 228
14753.15 249
14754.29 236
14755.44 249
14756.59 227
14757.74 232
14758.88 203
14760.03 242
14761.18 214
14762.33 237
14763.48 241
14764.62 254
14765.77 209
14766.92 242
14768.07 230
14769.22 256
14770.36 266
14771.51 233
14772.66 281
14773.81 245
14774.96 251
14776.11 197
14777.25 233
14778.40 247
14779.55 215
14780.70 221
14781.85 247
14783.00 238
14784.15 235
14785.29 225
14786.44 221
14787.59 228
14788.74 221
14789.89 257
14791.04 221
14792.19 290
14793.34 307
14794.49 258
14795.64 233
14796.79 245
14797.93 256
14799.08 240
14800.23 214
14801.38 236
14802.53 225
14803.68 251
14804.83 228
14805.98 262
14807.13 268
14808.28 228
14809.43 232
14810.58 225
14811.73 270
14812.88 263
14814.03 234
14815.18 240
14816.33 259
14817.48 255
14818.63 233
14819.78 240
14820.93 218
14822.08 221
14823.23 209
14824.38 250
14825.53 206
14826.68 199
14827.83 204
14828.98 226
14830.13 221
14831.28 220
14832.43 220
14833.58 227
14834.74 210
14835.89 223
14837.04 169
14838.19 203
14839.34 232
14840.49 198
14841.64 219
14842.79 196
14843.94 177
14845.09 203
14846.24 207
14847.40 200
14848.55 209
14849.70 220
14850.85 240
14852.00 204
14853.15 245
14854.30 219
14855.46 215
14856.61 204
14857.76 208
14858.91 204
14860.06 178
14861.21 197
14862.37 202
14863.52 209
14864.67 195
14865.82 211
14866.97 195
14868.13 209
14869.28 188
14870.43 204
14871.58 194
14872.73 205
14873.89 192
14875.04 203
14876.19 207
14877.34 220
14878.50 202
14879.65 167
14880.80 205
14881.95 215
14883.11 196
14884.26 208
14885.41 210
14886.56 180
14887.72 214
14888.87 212
14890.02 213
14891.18 204
14892.33 211
14893.48 236
14894.63 217
14895.79 180
14896.94 213
14898.09 205
14899.25 220
14900.40 210
14901.55 205
14902.71 224
14903.86 206
14905.01 207
14906.17 171
14907.32 203
14908.47 218
14909.63 204
14910.78 177
14911.94 180
14913.09 200
14914.24 197
14915.40 197
14916.55 220
14917.70 183
14918.86 167
14920.01 210
14921.17 178
14922.32 198
14923.48 168
14924.63 207
14925.78 158
14926.94 178
14928.09 162
14929.25 199
14930.40 210
14931.56 176
14932.71 190
14933.86 189
14935.02 203
14936.17 200
14937.33 190
14938.48 181
14939.64 232
14940.79 190
14941.95 170
14943.10 198
14944.26 180
14945.41 210
14946.57 206
14947.72 193
14948.88 194
14950.03 176
14951.19 204
14952.34 195
14953.50 165
14954.65 200
14955.81 196
14956.97 182
14958.12 185
14959.28 197
14960.43 202
14961.59 200
14962.74 212
14963.90 175
14965.06 195
14966.21 208
14967.37 191
14968.52 232
14969.68 211
14970.83 189
14971.99 204
14973.15 193
14974.30 188
14975.46 186
14976.62 203
14977.77 213
14978.93 191
14980.08 180
14981.24 220
14982.40 190
14983.55 205
14984.71 178
14985.87 207
14987.02 187
14988.18 200
14989.34 193
14990.49 181
14991.65 200
14992.81 165
14993.96 196
14995.12 188
14996.28 200
14997.44 161
14998.59 221
14999.75 195
15000.91 185
15002.06 207
15003.22 217
15004.38 203
15005.54 206
15006.69 214
15007.85 189
15009.01 199
15010.17 220
15011.32 245
15012.48 192
15013.64 205
15014.80 177
15015.95 197
15017.11 180
15018.27 183
15019.43 198
15020.59 188
15021.74 173
15022.90 156
15024.06 185
15025.22 186
15026.38 179
15027.53 187
15028.69 168
15029.85 196
15031.01 172
15032.17 205
15033.33 183
15034.48 173
15035.64 187
15036.80 171
15037.96 195
15039.12 167
15040.28 178
15041.44 157
15042.59 191
15043.75 177
15044.91 197
15046.07 190
15047.23 189
15048.39 207
15049.55 166
15050.71 185
15051.87 179
15053.03 211
15054.18 198
15055.34 190
15056.50 171
15057.66 166
15058.82 213
15059.98 198
15061.14 160
15062.30 179
15063.46 171
15064.62 186
15065.78 184
15066.94 167
15068.10 181
15069.26 211
15070.42 216
15071.58 179
15072.74 174
15073.90 191
15075.06 199
15076.22 180
15077.38 154
15078.54 156
15079.70 188
15080.86 208
15082.02 187
15083.18 191
15084.34 144
15085.50 184
15086.66 183
15087.82 196
15088.98 187
15090.14 183
15091.30 188
15092.46 197
15093.63 190
15094.79 157
15095.95 163
15097.11 220
15098.27 203
15099.43 189
15100.59 181
15101.75 177
15102.91 181
15104.07 184
15105.24 187
15106.40 167
15107.56 204
15108.72 190
15109.88 154
15111.04 167
15112.20 166
15113.37 208
15114.53 206
15115.69 194
15116.85 167
15118.01 163
15119.17 175
15120.34 172
15121.50 168
15122.66 180
15123.82 206
15124.98 208
15126.14 168
15127.31 186
15128.47 200
15129.63 188
15130.79 173
15131.96 154
15133.12 168
15134.28 192
15135.44 187
15136.60 167
15137.77 182
15138.93 180
15140.09 188
15141.25 206
15142.42 218
15143.58 209
15144.74 194
15145.91 220
15147.07 192
15148.23 193
15149.39 184
15150.56 183
15151.72 203
15152.88 182
15154.05 178
15155.21 180
15156.37 188
15157.54 197
15158.70 201
15159.86 191
15161.03 165
15162.19 164
15163.35 181
15164.52 174
15165.68 183
15166.84 198
15168.01 167
15169.17 204
15170.33 194
15171.50 208
15172.66 175
15173.83 157
15174.99 186
15176.15 190
15177.32 185
15178.48 175
15179.65 189
15180.81 211
15181.97 194
15183.14 175
15184.30 157
15185.47 182
15186.63 196
15187.80 197
15188.96 221
15190.12 183
15191.29 195
15192.45 193
15193.62 188
15194.78 202
15195.95 192
15197.11 180
15198.28 183
15199.44 158
15200.61 188
15201.77 187
15202.94 174
15204.10 155
15205.27 167
15206.43 187
15207.60 165
15208.76 195
15209.93 190
15211.09 193
15212.26 198
15213.42 194
15214.59 193
15215.75 192
15216.92 197
15218.09 177
15219.25 198
15220.42 181
15221.58 179
15222.75 174
15223.91 190
15225.08 182
15226.25 192
15227.41 185
15228.58 195
15229.74 198
15230.91 189
15232.08 213
15233.24 222
15234.41 211
15235.57 205
15236.74 191
15237.91 195
15239.07 181
15240.24 219
15241.41 180
15242.57 188
15243.74 193
15244.91 211
15246.07 200
15247.24 193
15248.41 214
15249.57 184
15250.74 185
15251.91 181
15253.07 213
15254.24 219
15255.41 202
15256.57 195
15257.74 170
15258.91 211
15260.07 183
15261.24 190
15262.41 187
15263.58 191
15264.74 210
15265.91 185
15267.08 161
15268.25 194
15269.41 169
15270.58 180
15271.75 184
15272.92 182
15274.08 181
15275.25 190
15276.42 203
15277.59 176
15278.76 168
15279.92 160
15281.09 220
15282.26 186
15283.43 162
15284.60 156
15285.76 181
15286.93 205
15288.10 177
15289.27 168
15290.44 168
15291.61 173
15292.77 172
15293.94 173
15295.11 171
15296.28 187
15297.45 168
15298.62 173
15299.78 158
15300.95 183
15302.12 197
15303.29 196
15304.46 181
15305.63 173
15306.80 175
15307.97 203
15309.14 195
15310.31 182
15311.47 179
15312.64 182
15313.81 185
15314.98 194
15316.15 198
15317.32 151
15318.49 184
15319.66 196
15320.83 230
15322.00 198
15323.17 178
15324.34 199
15325.51 209
15326.68 195
15327.85 200
15329.02 189
15330.19 181
15331.36 177
15332.53 171
15333.70 182
15334.87 157
15336.04 170
15337.21 184
15338.38 191
15339.55 195
15340.72 168
15341.89 225
15343.06 203
15344.23 179
15345.40 199
15346.57 191
15347.74 174
15348.91 183
15350.08 179
15351.25 186
15352.42 199
15353.59 189
15354.76 172
15355.93 195
15357.11 193
15358.28 169
15359.45 151
15360.62 176
15361.79 170
15362.96 178
15364.13 169
15365.30 172
15366.47 181
15367.65 173
15368.82 207
15369.99 181
15371.16 193
15372.33 192
15373.50 202
15374.67 159
15375.85 174
15377.02 180
15378.19 203
15379.36 189
15380.53 170
15381.70 173
15382.88 167
15384.05 174
15385.22 189
15386.39 210
15387.56 189
15388.74 178
15389.91 175
15391.08 160
15392.25 162
15393.43 179
15394.60 168
15395.77 171
15396.94 186
15398.11 187
15399.29 183
15400.46 231
15401.63 197
15402.80 169
15403.98 205
15405.15 174
15406.32 208
15407.50 173
15408.67 200
15409.84 196
15411.01 182
15412.19 175
15413.36 189
15414.53 198
15415.71 195
15416.88 180
15418.05 170
15419.23 178
15420.40 181
15421.57 201
15422.75 222
15423.92 206
15425.09 204
15426.27 185
15427.44 205
15428.61 201
15429.79 166
15430.96 171
15432.14 180
15433.31 206
15434.48 192
15435.66 178
15436.83 166
15438.00 192
15439.18 183
15440.35 188
15441.53 183
15442.70 182
15443.88 190
15445.05 224
15446.22 173
15447.40 177
15448.57 180
15449.75 199
15450.92 198
15452.10 171
15453.27 164
15454.44 191
15455.62 192
15456.79 173
15457.97 197
15459.14 200
15460.32 207
15461.49 192
15462.67 200
15463.84 190
15465.02 172
15466.19 193
15467.37 193
15468.54 214
15469.72 183
15470.89 197
15472.07 202
15473.24 185
15474.42 143
15475.60 198
15476.77 193
15477.95 227
15479.12 212
15480.30 173
15481.47 197
15482.65 166
15483.82 199
15485.00 178
15486.18 188
15487.35 202
15488.53 186
15489.70 173
15490.88 151
15492.06 178
15493.23 195
15494.41 189
15495.58 177
15496.76 197
15497.94 180
15499.11 184
15500.29 171
15501.47 196
15502.64 167
15503.82 151
15505.00 185
15506.17 168
15507.35 185
15508.53 166
15509.70 171
15510.88 200
15512.06 178
15513.23 170
15514.41 158
15515.59 198
15516.76 186
15517.94 188
15519.12 178
15520.29 175
15521.47 182
15522.65 193
15523.83 185
15525.00 181
15526.18 204
15527.36 181
15528.54 190
15529.71 187
15530.89 187
15532.07 192
15533.25 159
15534.42 173
15535.60 188
15536.78 199
15537.96 198
15539.13 202
15540.31 228
15541.49 195
15542.67 175
15543.85 167
15545.02 185
15546.20 165
15547.38 159
15548.56 206
15549.74 184
15550.91 166
15552.09 176
15553.27 178
15554.45 209
15555.63 203
15556.81 209
15557.99 204
15559.16 184
15560.34 188
15561.52 190
15562.70 180
15563.88 204
15565.06 201
15566.24 206
15567.42 206
15568.59 201
15569.77 185
15570.95 179
15572.13 201
15573.31 173
15574.49 192
15575.67 171
15576.85 197
15578.03 205
15579.21 195
15580.39 185
15581.57 187
15582.75 185
15583.92 190
15585.10 174
15586.28 185
15587.46 181
15588.64 191
15589.82 222
15591.00 188
15592.18 164
15593.36 197
15594.54 176
15595.72 173
15596.90 182
15598.08 167
15599.26 183
15600.44 186
15601.62 192
15602.80 194
15603.98 187
15605.16 218
15606.34 208
15607.52 213
15608.71 189
15609.89 207
15611.07 210
15612.25 189
15613.43 173
15614.61 202
15615.79 192
15616.97 205
15618.15 186
15619.33 193
15620.51 218
15621.69 193
15622.87 215
15624.06 201
15625.24 194
15626.42 197
15627.60 190
15628.78 222
15629.96 211
15631.14 188
15632.32 212
15633.51 218
15634.69 217
15635.87 219
15637.05 230
15638.23 198
15639.41 213
15640.59 198
15641.78 192
15642.96 214
15644.14 208
15645.32 214
15646.50 227
15647.69 207
15648.87 226
15650.05 246
15651.23 235
15652.41 222
15653.60 203
15654.78 212
15655.96 221
15657.14 212
15658.33 224
15659.51 230
15660.69 236
15661.87 227
15663.06 250
15664.24 214
15665.42 208
15666.60 213
15667.79 251
15668.97 238
15670.15 237
15671.33 178
15672.52 214
15673.70 231
15674.88 218
15676.07 205
15677.25 191
15678.43 205
15679.62 199
15680.80 242
15681.98 206
15683.17 210
15684.35 180
15685.53 196
15686.72 205
15687.90 186
15689.08 206
15690.27 250
15691.45 207
15692.63 241
15693.82 230
15695.00 197
15696.18 221
15697.37 233
15698.55 213
15699.74 206
15700.92 230
15702.10 242
15703.29 217
15704.47 183
15705.66 213
15706.84 226
15708.02 221
15709.21 221
15710.39 204
15711.58 209
15712.76 261
15713.95 227
15715.13 231
15716.32 243
15717.50 242
15718.69 238
15719.87 220
15721.05 212
15722.24 202
15723.42 215
15724.61 232
15725.79 202
15726.98 200
15728.16 180
15729.35 195
15730.53 207
15731.72 206
15732.90 203
15734.09 206
15735.27 198
15736.46 233
15737.65 208
15738.83 183
15740.02 212
15741.20 208
15742.39 239
15743.57 192
15744.76 206
15745.94 208
15747.13 211
15748.32 217
15749.50 193
15750.69 183
15751.87 205
15753.06 199
15754.25 213
15755.43 215
15756.62 244
15757.80 215
15758.99 219
15760.18 243
15761.36 250
15762.55 217
15763.73 179
15764.92 206
15766.11 183
15767.29 217
15768.48 213
15769.67 207
15770.85 233
15772.04 197
15773.23 195
15774.41 195
15775.60 200
15776.79 199
15777.97 220
15779.16 199
15780.35 211
15781.54 198
15782.72 187
15783.91 199
15785.10 192
15786.28 202
15787.47 196
15788.66 182
15789.85 214
15791.03 192
15792.22 190
15793.41 202
15794.60 171
15795.78 166
15796.97 167
15798.16 207
15799.35 205
15800.53 196
15801.72 193
15802.91 185
15804.10 225
15805.28 204
15806.47 217
15807.66 215
15808.85 198
15810.04 211
15811.23 213
15812.41 176
15813.60 173
15814.79 171
15815.98 187
15817.17 193
15818.35 172
15819.54 187
15820.73 200
15821.92 202
15823.11 186
15824.30 200
15825.49 196
15826.68 192
15827.86 186
15829.05 198
15830.24 204
15831.43 188
15832.62 185
15833.81 203
15835.00 207
15836.19 189
15837.38 191
15838.56 186
15839.75 171
15840.94 188
15842.13 203
15843.32 203
15844.51 195
15845.70 210
15846.89 214
15848.08 184
15849.27 200
15850.46 194
15851.65 180
15852.84 185
15854.03 186
15855.22 163
15856.41 189
15857.60 212
15858.79 198
15859.98 190
15861.17 207
15862.36 199
15863.55 188
15864.74 188
15865.93 190
15867.12 195
15868.31 203
15869.50 181
15870.69 204
15871.88 162
15873.07 178
15874.26 203
15875.45 188
15876.64 220
15877.83 204
15879.02 201
15880.21 199
15881.40 214
15882.60 196
15883.79 173
15884.98 184
15886.17 182
15887.36 209
15888.55 181
15889.74 205
15890.93 183
15892.12 205
15893.31 188
15894.51 168
15895.70 182
15896.89 202
15898.08 198
15899.27 195
15900.46 197
15901.65 214
15902.85 219
15904.04 217
15905.23 209
15906.42 164
15907.61 207
15908.80 226
15910.00 240
15911.19 200
15912.38 197
15913.57 202
15914.76 220
15915.96 195
15917.15 189
15918.34 185
15919.53 225
15920.73 215
15921.92 220
15923.11 182
15924.30 233
15925.50 215
15926.69 205
15927.88 203
15929.07 176
15930.27 198
15931.46 210
15932.65 219
15933.84 174
15935.04 170
15936.23 225
15937.42 206
15938.61 197
15939.81 174
15941.00 211
15942.19 231
15943.39 190
15944.58 194
15945.77 210
15946.97 185
15948.16 216
15949.35 206
15950.55 181
15951.74 178
15952.93 207
15954.13 249
15955.32 204
15956.51 181
15957.71 160
15958.90 196
15960.10 180
15961.29 173
15962.48 181
15963.68 192
15964.87 193
15966.06 189
15967.26 190
15968.45 182
15969.65 172
15970.84 187
15972.04 205
15973.23 171
15974.42 150
15975.62 182
15976.81 209
15978.01 174
15979.20 166
15980.40 190
15981.59 206
15982.78 192
15983.98 164
15985.17 190
15986.37 173
15987.56 157
15988.76 156
15989.95 192
15991.15 176
15992.34 193
15993.54 182
15994.73 178
15995.93 188
15997.12 164
15998.32 185
15999.51 164
16000.71 170
16001.90 197
16003.10 194
16004.30 210
16005.49 158
16006.69 149
16007.88 162
16009.08 188
16010.27 164
16011.47 173
16012.66 226
16013.86 179
16015.06 187
16016.25 153
16017.45 165
16018.64 163
16019.84 169
16021.04 188
16022.23 177
16023.43 199
16024.62 184
16025.82 206
16027.02 164
16028.21 174
16029.41 194
16030.61 198
16031.80 195
16033.00 167
16034.19 200
16035.39 193
16036.59 194
16037.78 186
16038.98 191
16040.18 186
16041.37 173
16042.57 186
16043.77 187
16044.97 184
16046.16 159
16047.36 178
16048.56 199
16049.75 187
16050.95 173
16052.15 170
16053.35 160
16054.54 171
16055.74 168
16056.94 167
16058.13 136
16059.33 168
16060.53 211
16061.73 194
16062.92 172
16064.12 194
16065.32 181
16066.52 214
16067.72 168
16068.91 174
16070.11 190
16071.31 145
16072.51 149
16073.70 148
16074.90 156
16076.10 151
16077.30 179
16078.50 165
16079.70 172
16080.89 173
16082.09 166
16083.29 181
16084.49 204
16085.69 172
16086.89 165
16088.08 203
16089.28 162
16090.48 154
16091.68 191
16092.88 175
16094.08 179
16095.28 163
16096.48 196
16097.67 183
16098.87 180
16100.07 160
16101.27 160
16102.47 178
16103.67 157
16104.87 156
16106.07 156
16107.27 167
16108.47 158
16109.67 151
16110.87 182
16112.06 167
16113.26 159
16114.46 185
16115.66 201
16116.86 158
16118.06 164
16119.26 188
16120.46 170
16121.66 190
16122.86 195
16124.06 203
16125.26 159
16126.46 195
16127.66 181
16128.86 181
16130.06 163
16131.26 150
16132.46 191
16133.66 201
16134.86 198
16136.06 159
16137.26 177
16138.46 197
16139.66 174
16140.86 163
16142.06 172
16143.27 187
16144.47 151
16145.67 181
16146.87 170
16148.07 178
16149.27 164
16150.47 183
16151.67 179
16152.87 177
16154.07 181
16155.27 184
16156.48 163
16157.68 161
16158.88 175
16160.08 194
16161.28 166
16162.48 158
16163.68 189
16164.88 188
16166.09 155
16167.29 166
16168.49 191
16169.69 186
16170.89 169
16172.09 162
16173.30 152
16174.50 174
16175.70 186
16176.90 151
16178.10 156
16179.30 191
16180.51 175
16181.71 165
16182.91 147
16184.11 153
16185.31 208
16186.52 205
16187.72 189
16188.92 170
16190.12 165
16191.33 169
16192.53 187
16193.73 165
16194.93 165
16196.14 179
16197.34 177
16198.54 164
16199.74 150
16200.95 171
16202.15 168
16203.35 185
16204.56 170
16205.76 161
16206.96 174
16208.16 194
16209.37 170
16210.57 165
16211.77 144
16212.98 160
16214.18 167
16215.38 160
16216.59 162
16217.79 182
16218.99 176
16220.20 158
16221.40 166
16222.60 180
16223.81 188
16225.01 179
16226.22 187
16227.42 173
16228.62 165
16229.83 175
16231.03 186
16232.23 172
16233.44 174
16234.64 198
16235.85 181
16237.05 156
16238.25 163
16239.46 175
16240.66 159
16241.87 168
16243.07 183
16244.28 181
16245.48 159
16246.68 185
16247.89 159
16249.09 179
16250.30 182
16251.50 192
16252.71 193
16253.91 177
16255.12 181
16256.32 178
16257.53 183
16258.73 157
16259.94 178
16261.14 207
16262.35 206
16263.55 173
16264.76 198
16265.96 182
16267.17 195
16268.37 175
16269.58 176
16270.78 194
16271.99 180
16273.19 179
16274.40 174
16275.60 204
16276.81 171
16278.02 209
16279.22 215
16280.43 210
16281.63 193
16282.84 176
16284.04 164
16285.25 203
16286.46 185
16287.66 185
16288.87 215
16290.07 220
16291.28 198
16292.49 164
16293.69 194
16294.90 192
16296.11 202
16297.31 188
16298.52 196
16299.72 187
16300.93 198
16302.14 188
16303.34 171
16304.55 154
16305.76 174
16306.96 239
16308.17 205
16309.38 193
16310.58 180
16311.79 203
16313.00 190
16314.21 186
16315.41 191
16316.62 195
16317.83 187
16319.03 209
16320.24 171
16321.45 199
16322.66 194
16323.86 200
16325.07 195
16326.28 166
16327.49 171
16328.69 209
16329.90 188
16331.11 165
16332.32 173
16333.52 171
16334.73 190
16335.94 170
16337.15 182
16338.35 179
16339.56 192
16340.77 163
16341.98 174
16343.19 162
16344.39 183
16345.60 172
16346.81 172
16348.02 202
16349.23 166
16350.44 176
16351.64 178
16352.85 180
16354.06 171
16355.27 174
16356.48 156
16357.69 177
16358.89 177
16360.10 193
16361.31 182
16362.52 174
16363.73 162
16364.94 191
16366.15 178
16367.36 163
16368.57 160
16369.77 149
16370.98 175
16372.19 167
16373.40 168
16374.61 203
16375.82 195
16377.03 151
16378.24 182
16379.45 180
16380.66 160
16381.87 193
16383.08 191
16384.29 160
16385.50 159
16386.71 178
16387.92 177
16389.12 169
16390.33 129
16391.54 146
16392.75 144
16393.96 169
16395.17 152
16396.38 153
16397.59 189
16398.80 162
16400.01 180
16401.22 169
16402.43 137
16403.65 153
16404.86 169
16406.07 178
16407.28 168
16408.49 157
16409.70 174
16410.91 162
16412.12 147
16413.33 148
16414.54 167
16415.75 160
16416.96 166
16418.17 188
16419.38 180
16420.59 160
16421.80 154
16423.02 160
16424.23 153
16425.44 171
16426.65 170
16427.86 176
16429.07 165
16430.28 170
16431.49 142
16432.71 152
16433.92 149
16435.13 147
16436.34 153
16437.55 160
16438.76 169
16439.97 166
16441.19 162
16442.40 155
16443.61 174
16444.82 156
16446.03 176
16447.25 165
16448.46 171
16449.67 150
16450.88 165
16452.09 173
16453.31 158
16454.52 140
16455.73 167
16456.94 154
16458.15 162
16459.37 167
16460.58 146
16461.79 166
16463.00 154
16464.22 153
16465.43 153
16466.64 177
16467.85 170
16469.07 152
16470.28 156
16471.49 148
16472.71 176
16473.92 175
16475.13 165
16476.34 168
16477.56 156
16478.77 156
16479.98 153
16481.20 162
16482.41 196
16483.62 168
16484.84 170
16486.05 152
16487.26 163
16488.48 131
16489.69 162
16490.90 171
16492.12 178
16493.33 163
16494.54 172
16495.76 164
16496.97 166
16498.19 149
16499.40 180
16500.61 161
16501.83 184
16503.04 179
16504.25 175
16505.47 175
16506.68 133
16507.90 149
16509.11 140
16510.33 163
16511.54 149
16512.75 153
16513.97 178
16515.18 166
16516.40 154
16517.61 169
16518.83 139
16520.04 136
16521.26 152
16522.47 141
16523.68 141
16524.90 150
16526.11 166
16527.33 160
16528.54 182
16529.76 169
16530.97 188
16532.19 170
16533.40 165
16534.62 146
16535.83 172
16537.05 168
16538.27 154
16539.48 161
16540.70 156
16541.91 170
16543.13 172
16544.34 170
16545.56 164
16546.77 143
16547.99 148
16549.20 182
16550.42 164
16551.64 158
16552.85 163
16554.07 166
16555.28 149
16556.50 167
16557.72 161
16558.93 175
16560.15 159
16561.36 151
16562.58 159
16563.80 200
16565.01 189
16566.23 156
16567.44 165
16568.66 193
16569.88 149
16571.09 144
16572.31 145
16573.53 158
16574.74 183
16575.96 198
16577.18 175
16578.39 171
16579.61 160
16580.83 168
16582.04 184
16583.26 162
16584.48 144
16585.70 168
16586.91 184
16588.13 154
16589.35 143
16590.56 163
16591.78 171
16593.00 163
16594.22 165
16595.43 152
16596.65 165
16597.87 172
16599.09 163
16600.30 132
16601.52 159
16602.74 157
16603.96 168
16605.17 179
16606.39 161
16607.61 165
16608.83 179
16610.04 172
16611.26 152
16612.48 167
16613.70 149
16614.92 173
16616.13 174
16617.35 160
16618.57 161
16619.79 164
16621.01 142
16622.23 169
16623.44 147
16624.66 154
16625.88 146
16627.10 140
16628.32 150
16629.54 170
16630.76 178
16631.97 149
16633.19 129
16634.41 163
16635.63 152
16636.85 160
16638.07 194
16639.29 161
16640.51 163
16641.73 178
16642.94 133
16644.16 178
16645.38 167
16646.60 181
16647.82 197
16649.04 153
16650.26 170
16651.48 167
16652.70 172
16653.92 155
16655.14 155
16656.36 149
16657.58 128
16658.80 179
16660.02 161
16661.24 152
16662.46 141
16663.68 162
16664.90 151
16666.12 165
16667.34 172
16668.56 176
16669.78 151
16671.00 162
16672.22 174
16673.44 163
16674.66 164
16675.88 167
16677.10 185
16678.32 180
16679.54 184
16680.76 162
16681.98 177
16683.20 129
16684.42 139
16685.64 161
16686.86 167
16688.08 138
16689.30 160
16690.53 168
16691.75 160
16692.97 150
16694.19 154
16695.41 183
16696.63 190
16697.85 183
16699.07 152
16700.29 166
16701.52 154
16702.74 163
16703.96 157
16705.18 165
16706.40 162
16707.62 144
16708.84 162
16710.07 172
16711.29 169
16712.51 178
16713.73 178
16714.95 156
16716.17 129
16717.40 144
16718.62 154
16719.84 150
16721.06 149
16722.28 155
16723.51 145
16724.73 179
16725.95 167
16727.17 149
16728.39 137
16729.62 152
16730.84 141
16732.06 146
16733.28 138
16734.51 137
16735.73 160
16736.95 152
16738.17 140
16739.40 148
16740.62 154
16741.84 156
16743.06 145
16744.29 153
16745.51 135
16746.73 180
16747.96 159
16749.18 134
16750.40 170
16751.63 161
16752.85 169
16754.07 147
16755.30 168
16756.52 159
16757.74 149
16758.97 167
16760.19 158
16761.41 165
16762.64 138
16763.86 158
16765.08 178
16766.31 144
16767.53 148
16768.75 156
16769.98 160
16771.20 142
16772.43 150
16773.65 155
16774.87 154
16776.10 162
16777.32 148
16778.55 151
16779.77 136
16780.99 132
16782.22 142
16783.44 151
16784.67 146
16785.89 175
16787.12 147
16788.34 148
16789.56 171
16790.79 176
16792.01 152
16793.24 139
16794.46 145
16795.69 153
16796.91 179
16798.14 164
16799.36 150
16800.59 156
16801.81 157
16803.04 137
16804.26 146
16805.49 157
16806.71 160
16807.94 145
16809.16 157
16810.39 138
16811.61 139
16812.84 148
16814.06 161
16815.29 179
16816.51 160
16817.74 149
16818.97 143
16820.19 153
16821.42 157
16822.64 147
16823.87 184
16825.09 150
16826.32 168
16827.55 155
16828.77 145
16830.00 161
16831.22 138
16832.45 138
16833.68 160
16834.90 170
16836.13 157
16837.35 171
16838.58 157
16839.81 197
16841.03 155
16842.26 172
16843.49 153
16844.71 187
16845.94 184
16847.17 165
16848.39 180
16849.62 155
16850.85 162
16852.07 158
16853.30 163
16854.53 152
16855.75 161
16856.98 153
16858.21 156
16859.43 158
16860.66 157
16861.89 152
16863.12 169
16864.34 173
16865.57 179
16866.80 193
16868.02 135
16869.25 149
16870.48 183
16871.71 179
16872.93 140
16874.16 160
16875.39 147
16876.62 163
16877.85 159
16879.07 180
16880.30 159
16881.53 162
16882.76 164
16883.98 166
16885.21 172
16886.44 175
16887.67 179
16888.90 190
16890.13 178
16891.35 173
16892.58 177
16893.81 175
16895.04 163
16896.27 151
16897.49 178
16898.72 184
16899.95 176
16901.18 163
16902.41 169
16903.64 162
16904.87 187
16906.10 189
16907.32 189
16908.55 168
16909.78 153
16911.01 188
16912.24 176
16913.47 171
16914.70 145
16915.93 204
16917.16 161
16918.39 193
16919.61 178
16920.84 169
16922.07 157
16923.30 155
16924.53 158
16925.76 172
16926.99 153
16928.22 157
16929.45 163
16930.68 164
16931.91 180
16933.14 159
16934.37 154
16935.60 192
16936.83 144
16938.06 157
16939.29 176
16940.52 168
16941.75 172
16942.98 151
16944.21 177
16945.44 182
16946.67 146
16947.90 173
16949.13 145
16950.36 176
16951.59 164
16952.82 186
16954.05 204
16955.28 158
16956.51 129
16957.74 153
16958.97 154
16960.20 161
16961.44 174
16962.67 165
16963.90 161
16965.13 160
16966.36 161
16967.59 172
16968.82 157
16970.05 170
16971.28 170
16972.51 167
16973.75 169
16974.98 153
16976.21 162
16977.44 162
16978.67 150
16979.90 164
16981.13 139
16982.37 153
16983.60 146
16984.83 153
16986.06 160
16987.29 157
16988.52 166
16989.76 183
16990.99 161
16992.22 167
16993.45 184
16994.68 177
16995.92 176
16997.15 151
16998.38 132
16999.61 156
17000.84 152
17002.08 150
17003.31 177
17004.54 153
17005.77 148
17007.01 158
17008.24 177
17009.47 161
17010.70 131
17011.94 160
17013.17 174
17014.40 159
17015.63 135
17016.87 184
17018.10 161
17019.33 168
17020.57 153
17021.80 166
17023.03 160
17024.26 160
17025.50 172
17026.73 163
17027.96 154
17029.20 179
17030.43 164
17031.66 149
17032.90 150
17034.13 166
17035.36 160
17036.60 157
17037.83 153
17039.06 146
17040.30 159
17041.53 174
17042.77 160
17044.00 148
17045.23 160
17046.47 174
17047.70 179
17048.93 152
17050.17 142
17051.40 165
17052.64 163
17053.87 171
17055.11 152
17056.34 153
17057.57 160
17058.81 202
17060.04 160
17061.28 156
17062.51 145
17063.75 158
17064.98 164
17066.21 175
17067.45 184
17068.68 149
17069.92 167
17071.15 165
17072.39 161
17073.62 166
17074.86 183
17076.09 160
17077.33 159
17078.56 152
17079.80 144
17081.03 136
17082.27 158
17083.50 178
17084.74 157
17085.97 146
17087.21 156
17088.45 153
17089.68 161
17090.92 165
17092.15 138
17093.39 179
17094.62 155
17095.86 143
17097.09 142
17098.33 150
17099.57 162
17100.80 158
17102.04 154
17103.27 149
17104.51 169
17105.75 135
17106.98 176
17108.22 151
17109.45 150
17110.69 153
17111.93 148
17113.16 158
17114.40 129
17115.64 138
17116.87 164
17118.11 190
17119.34 167
17120.58 169
17121.82 173
17123.05 186
17124.29 156
17125.53 154
17126.76 149
17128.00 139
17129.24 167
17130.48 165
17131.71 163
17132.95 139
17134.19 147
17135.42 163
17136.66 118
17137.90 136
17139.13 155
17140.37 174
17141.61 163
17142.85 137
17144.08 150
17145.32 155
17146.56 167
17147.80 155
17149.03 162
17150.27 152
17151.51 162
17152.75 165
17153.98 146
17155.22 130
17156.46 163
17157.70 171
17158.94 167
17160.17 161
17161.41 158
17162.65 179
17163.89 163
17165.13 150
17166.37 156
17167.60 161
17168.84 148
17170.08 165
17171.32 170
17172.56 142
17173.80 148
17175.03 170
17176.27 149
17177.51 149
17178.75 141
17179.99 157
17181.23 185
17182.47 160
17183.70 152
17184.94 168
17186.18 190
17187.42 166
17188.66 151
17189.90 143
17191.14 158
17192.38 165
17193.62 164
17194.86 170
17196.10 139
17197.33 173
17198.57 146
17199.81 166
17201.05 129
17202.29 141
17203.53 180
17204.77 166
17206.01 133
17207.25 141
17208.49 179
17209.73 190
17210.97 148
17212.21 157
17213.45 152
17214.69 170
17215.93 165
17217.17 144
17218.41 162
17219.65 146
17220.89 151
17222.13 156
17223.37 143
17224.61 112
17225.85 160
17227.09 156
17228.33 159
17229.57 145
17230.81 163
17232.05 161
17233.30 146
17234.54 164
17235.78 149
17237.02 149
17238.26 162
17239.50 166
17240.74 145
17241.98 152
17243.22 136
17244.46 160
17245.70 150
17246.95 138
17248.19 144
17249.43 179
17250.67 185
17251.91 151
17253.15 180
17254.39 160
17255.63 154
17256.88 141
17258.12 152
17259.36 148
17260.60 133
17261.84 123
17263.08 165
17264.33 150
17265.57 130
17266.81 144
17268.05 176
17269.29 152
17270.54 131
17271.78 148
17273.02 170
17274.26 158
17275.50 143
17276.75 135
17277.99 156
17279.23 142
17280.47 151
17281.71 145
17282.96 141
17284.20 120
17285.44 145
17286.68 173
17287.93 131
17289.17 130
17290.41 154
17291.66 170
17292.90 137
17294.14 119
17295.38 134
17296.63 130
17297.87 160
17299.11 158
17300.36 155
17301.60 132
17302.84 161
17304.09 175
17305.33 174
17306.57 128
17307.82 138
17309.06 175
17310.30 159
17311.55 136
17312.79 136
17314.03 158
17315.28 156
17316.52 139
17317.76 152
17319.01 127
17320.25 129
17321.49 133
17322.74 137
17323.98 142
17325.23 121
17326.47 134
17327.71 152
17328.96 159
17330.20 110
17331.45 146
17332.69 140
17333.94 161
17335.18 144
17336.42 161
17337.67 137
17338.91 129
17340.16 131
17341.40 133
17342.65 160
17343.89 138
17345.14 129
17346.38 117
17347.63 140
17348.87 143
17350.12 144
17351.36 131
17352.61 118
17353.85 142
17355.10 126
17356.34 123
17357.59 141
17358.83 156
17360.08 144
17361.32 143
17362.57 125
17363.81 149
17365.06 160
17366.30 173
17367.55 132
17368.79 118
17370.04 154
17371.28 155
17372.53 152
17373.78 146
17375.02 128
17376.27 131
17377.51 127
17378.76 155
17380.01 159
17381.25 151
17382.50 136
17383.74 156
17384.99 133
17386.24 128
17387.48 148
17388.73 151
17389.97 148
17391.22 144
17392.47 134
17393.71 160
17394.96 140
17396.21 135
17397.45 139
17398.70 177
17399.95 132
17401.19 141
17402.44 167
17403.69 126
17404.93 139
17406.18 148
17407.43 173
17408.67 154
17409.92 136
17411.17 153
17412.41 122
17413.66 133
17414.91 143
17416.16 145
17417.40 159
17418.65 109
17419.90 160
17421.15 145
17422.39 132
17423.64 103
17424.89 161
17426.14 147
17427.38 141
17428.63 121
17429.88 141
17431.13 133
17432.37 137
17433.62 122
17434.87 117
17436.12 150
17437.37 132
17438.61 144
17439.86 166
17441.11 154
17442.36 122
17443.61 143
17444.86 134
17446.10 113
17447.35 109
17448.60 159
17449.85 164
17451.10 136
17452.35 141
17453.59 130
17454.84 147
17456.09 149
17457.34 149
17458.59 167
17459.84 159
17461.09 128
17462.34 138
17463.58 148
17464.83 142
17466.08 151
17467.33 157
17468.58 140
17469.83 122
17471.08 147
17472.33 152
17473.58 130
17474.83 113
17476.08 126
17477.33 166
17478.58 154
17479.82 147
17481.07 145
17482.32 154
17483.57 139
17484.82 140
17486.07 151
17487.32 130
17488.57 134
17489.82 152
17491.07 154
17492.32 137
17493.57 160
17494.82 161
17496.07 150
17497.32 151
17498.57 115
17499.82 146
17501.07 148
17502.32 138
17503.57 145
17504.82 146
17506.07 162
17507.33 142
17508.58 136
17509.83 140
17511.08 142
17512.33 175
17513.58 168
17514.83 147
17516.08 129
17517.33 111
17518.58 166
17519.83 152
17521.08 111
17522.33 128
17523.59 136
17524.84 140
17526.09 109
17527.34 128
17528.59 139
17529.84 139
17531.09 142
17532.34 130
17533.60 122
17534.85 134
17536.10 144
17537.35 142
17538.60 124
17539.85 134
17541.11 146
17542.36 157
17543.61 142
17544.86 147
17546.11 162
17547.37 154
17548.62 154
17549.87 150
17551.12 168
17552.37 145
17553.63 189
17554.88 142
17556.13 157
17557.38 137
17558.63 142
17559.89 153
17561.14 139
17562.39 153
17563.64 162
17564.90 140
17566.15 129
17567.40 139
17568.65 155
17569.91 150
17571.16 170
17572.41 130
17573.67 152
17574.92 172
17576.17 152
17577.42 142
17578.68 154
17579.93 152
17581.18 133
17582.44 116
17583.69 137
17584.94 144
17586.20 149
17587.45 146
17588.70 134
17589.96 138
17591.21 151
17592.46 132
17593.72 154
17594.97 149
17596.23 156
17597.48 157
17598.73 158
17599.99 156
17601.24 162
17602.49 152
17603.75 148
17605.00 139
17606.26 145
17607.51 121
17608.76 140
17610.02 142
17611.27 135
17612.53 167
17613.78 167
17615.04 123
17616.29 132
17617.55 146
17618.80 136
17620.05 150
17621.31 153
17622.56 146
17623.82 151
17625.07 154
17626.33 120
17627.58 145
17628.84 149
17630.09 147
17631.35 162
17632.60 167
17633.86 155
17635.11 131
17636.37 145
17637.62 150
17638.88 148
17640.13 146
17641.39 161
17642.64 139
17643.90 166
17645.15 133
17646.41 130
17647.67 144
17648.92 133
17650.18 133
17651.43 135
17652.69 151
17653.94 126
17655.20 126
17656.46 155
17657.71 148
17658.97 133
17660.22 142
17661.48 128
17662.74 178
17663.99 134
17665.25 140
17666.50 135
17667.76 138
17669.02 148
17670.27 137
17671.53 131
17672.79 147
17674.04 142
17675.30 145
17676.55 127
17677.81 137
17679.07 126
17680.32 131
17681.58 136
17682.84 116
17684.10 143
17685.35 159
17686.61 187
17687.87 122
17689.12 132
17690.38 122
17691.64 138
17692.89 143
17694.15 118
17695.41 124
17696.67 113
17697.92 164
17699.18 152
17700.44 157
17701.70 124
17702.95 131
17704.21 147
17705.47 148
17706.73 146
17707.98 120
17709.24 136
17710.50 165
17711.76 148
17713.01 131
17714.27 123
17715.53 164
17716.79 149
17718.05 129
17719.30 143
17720.56 145
17721.82 129
17723.08 144
17724.34 140
17725.60 127
17726.85 130
17728.11 148
17729.37 164
17730.63 133
17731.89 134
17733.15 132
17734.40 114
17735.66 142
17736.92 145
17738.18 151
17739.44 138
17740.70 119
17741.96 120
17743.22 128
17744.48 151
17745.73 134
17746.99 154
17748.25 158
17749.51 131
17750.77 128
17752.03 123
17753.29 119
17754.55 128
17755.81 145
17757.07 135
17758.33 144
17759.59 144
17760.85 160
17762.11 150
17763.37 152
17764.63 130
17765.88 132
17767.14 170
17768.40 138
17769.66 148
17770.92 147
17772.18 129
17773.44 120
17774.70 123
17775.96 138
17777.22 151
17778.48 149
17779.75 138
17781.01 146
17782.27 142
17783.53 143
17784.79 113
17786.05 138
17787.31 141
17788.57 155
17789.83 170
17791.09 167
17792.35 155
17793.61 152
17794.87 132
17796.13 152
17797.39 146
17798.65 140
17799.91 163
17801.18 133
17802.44 151
17803.70 160
17804.96 174
17806.22 166
17807.48 154
17808.74 151
17810.00 148
17811.27 159
17812.53 138
17813.79 144
17815.05 138
17816.31 130
17817.57 135
17818.83 157
17820.10 146
17821.36 162
17822.62 122
17823.88 147
17825.14 154
17826.41 134
17827.67 137
17828.93 159
17830.19 145
17831.45 144
17832.72 135
17833.98 143
17835.24 154
17836.50 155
17837.76 150
17839.03 139
17840.29 129
17841.55 151
17842.81 154
17844.08 122
17845.34 145
17846.60 142
17847.86 137
17849.13 138
17850.39 154
17851.65 132
17852.92 145
17854.18 141
17855.44 130
17856.70 145
17857.97 138
17859.23 157
17860.49 125
17861.76 139
17863.02 150
17864.28 158
17865.55 162
17866.81 163
17868.07 120
17869.34 131
17870.60 130
17871.86 147
17873.13 152
17874.39 144
17875.65 172
17876.92 152
17878.18 163
17879.45 157
17880.71 148
17881.97 135
17883.24 150
17884.50 127
17885.76 122
17887.03 147
17888.29 147
17889.56 151
17890.82 139
17892.09 139
17893.35 140
17894.61 143
17895.88 124
17897.14 114
17898.41 129
17899.67 135
17900.94 130
17902.20 140
17903.47 126
17904.73 129
17906.00 140
17907.26 145
17908.52 133
17909.79 145
17911.05 137
17912.32 118
17913.58 145
17914.85 131
17916.11 136
17917.38 137
17918.64 192
17919.91 170
17921.18 130
17922.44 128
17923.71 138
17924.97 130
17926.24 151
17927.50 138
17928.77 153
17930.03 140
17931.30 152
17932.56 136
17933.83 128
17935.10 120
17936.36 119
17937.63 98
17938.89 142
17940.16 136
17941.43 118
17942.69 153
17943.96 157
17945.22 131
17946.49 147
17947.76 177
17949.02 156
17950.29 141
17951.55 153
17952.82 151
17954.09 142
17955.35 125
17956.62 140
17957.89 146
17959.15 123
17960.42 142
17961.69 132
17962.95 141
17964.22 132
17965.49 144
17966.75 167
17968.02 156
17969.29 125
17970.56 142
17971.82 130
17973.09 128
17974.36 164
17975.62 149
17976.89 139
17978.16 127
17979.43 132
17980.69 144
17981.96 138
17983.23 157
17984.50 124
17985.76 140
17987.03 156
17988.30 157
17989.57 176
17990.83 158
17992.10 140
17993.37 128
17994.64 126
17995.90 140
17997.17 144
17998.44 119
17999.71 132
18000.98 128
18002.25 138
18003.51 150
18004.78 146
18006.05 149
18007.32 168
18008.59 156
18009.85 154
18011.12 143
18012.39 146
18013.66 144
18014.93 131
18016.20 147
18017.47 124
18018.73 167
18020.00 130
18021.27 146
18022.54 138
18023.81 138
18025.08 134
18026.35 156
18027.62 141
18028.89 139
18030.16 131
18031.42 137
18032.69 164
18033.96 147
18035.23 143
18036.50 132
18037.77 167
18039.04 141
18040.31 140
18041.58 152
18042.85 144
18044.12 162
18045.39 127
18046.66 150
18047.93 140
18049.20 151
18050.47 147
18051.74 137
18053.01 135
18054.28 131
18055.55 129
18056.82 136
18058.09 151
18059.36 139
18060.63 153
18061.90 165
18063.17 156
18064.44 150
18065.71 124
18066.98 147
18068.25 163
18069.52 175
18070.79 137
18072.06 129
18073.33 139
18074.60 131
18075.87 122
18077.14 144
18078.41 137
18079.69 129
18080.96 156
18082.23 140
18083.50 121
18084.77 122
18086.04 131
18087.31 135
18088.58 145
18089.85 148
18091.13 133
18092.40 153
18093.67 153
18094.94 131
18096.21 118
18097.48 149
18098.75 132
18100.03 162
18101.30 133
18102.57 125
18103.84 121
18105.11 140
18106.38 125
18107.66 141
18108.93 131
18110.20 156
18111.47 164
18112.74 154
18114.02 150
18115.29 150
18116.56 161
18117.83 141
18119.10 141
18120.38 143
18121.65 123
18122.92 136
18124.19 160
18125.47 117
18126.74 149
18128.01 179
18129.28 150
18130.56 147
18131.83 139
18133.10 149
18134.38 148
18135.65 156
18136.92 144
18138.19 143
18139.47 154
18140.74 165
18142.01 141
18143.29 159
18144.56 138
18145.83 179
18147.11 164
18148.38 173
18149.65 152
18150.93 152
18152.20 143
18153.47 137
18154.75 174
18156.02 137
18157.29 164
18158.57 176
18159.84 130
18161.11 113
18162.39 140
18163.66 132
18164.94 168
18166.21 151
18167.48 148
18168.76 132
18170.03 148
18171.31 155
18172.58 145
18173.85 159
18175.13 133
18176.40 132
18177.68 150
18178.95 143
18180.23 146
18181.50 161
18182.77 185
18184.05 139
18185.32 131
18186.60 138
18187.87 149
18189.15 121
18190.42 114
18191.70 125
18192.97 140
18194.25 150
18195.52 168
18196.80 147
18198.07 135
18199.35 131
18200.62 192
18201.90 142
18203.17 121
18204.45 139
18205.72 150
18207.00 149
18208.27 135
18209.55 162
18210.83 155
18212.10 136
18213.38 144
18214.65 171
18215.93 125
18217.20 129
18218.48 142
18219.75 160
18221.03 163
18222.31 120
18223.58 141
18224.86 152
18226.13 143
18227.41 128
18228.69 157
18229.96 170
18231.24 171
18232.52 151
18233.79 158
18235.07 128
18236.34 132
18237.62 121
18238.90 142
18240.17 125
18241.45 178
18242.73 141
18244.00 142
18245.28 133
18246.56 139
18247.83 151
18249.11 139
18250.39 180
18251.66 136
18252.94 144
18254.22 134
18255.50 129
18256.77 150
18258.05 157
18259.33 154
18260.60 164
18261.88 143
18263.16 144
18264.44 134
18265.71 149
18266.99 145
18268.27 158
18269.55 133
18270.82 128
18272.10 157
18273.38 158
18274.66 137
18275.93 115
18277.21 171
18278.49 132
18279.77 126
18281.05 140
18282.32 143
18283.60 128
18284.88 129
18286.16 152
18287.44 149
18288.71 148
18289.99 146
18291.27 173
18292.55 150
18293.83 144
18295.11 120
18296.38 124
18297.66 140
18298.94 133
18300.22 146
18301.50 161
18302.78 135
18304.06 149
18305.34 155
18306.61 146
18307.89 164
18309.17 144
18310.45 150
18311.73 143
18313.01 149
18314.29 107
18315.57 157
18316.85 130
18318.13 148
18319.41 123
18320.68 150
18321.96 142
18323.24 148
18324.52 156
18325.80 146
18327.08 156
18328.36 159
18329.64 166
18330.92 134
18332.20 133
18333.48 152
18334.76 177
18336.04 135
18337.32 153
18338.60 122
18339.88 140
18341.16 146
18342.44 153
18343.72 167
18345.00 129
18346.28 160
18347.56 163
18348.84 160
18350.12 142
18351.40 128
18352.68 131
18353.96 159
18355.24 155
18356.52 119
18357.81 135
18359.09 140
18360.37 152
18361.65 148
18362.93 132
18364.21 115
18365.49 126
18366.77 144
18368.05 146
18369.33 141
18370.61 145
18371.90 144
18373.18 137
18374.46 118
18375.74 145
18377.02 150
18378.30 152
18379.58 114
18380.86 129
18382.15 132
18383.43 133
18384.71 138
18385.99 130
18387.27 147
18388.55 115
18389.84 131
18391.12 143
18392.40 138
18393.68 140
18394.96 137
18396.25 158
18397.53 138
18398.81 116
18400.09 129
18401.37 122
18402.66 141
18403.94 126
18405.22 147
18406.50 128
18407.79 119
18409.07 138
18410.35 156
18411.63 139
18412.92 135
18414.20 142
18415.48 128
18416.76 152
18418.05 152
18419.33 139
18420.61 160
18421.89 132
18423.18 134
18424.46 140
18425.74 129
18427.03 127
18428.31 130
18429.59 121
18430.88 119
18432.16 125
18433.44 150
18434.73 126
18436.01 122
18437.29 119
18438.58 128
18439.86 147
18441.14 136
18442.43 151
18443.71 139
18444.99 188
18446.28 153
18447.56 141
18448.85 146
18450.13 154
18451.41 150
18452.70 116
18453.98 127
18455.27 109
18456.55 133
18457.83 146
18459.12 163
18460.40 145
18461.69 150
18462.97 163
18464.26 157
18465.54 136
18466.82 137
18468.11 149
18469.39 151
18470.68 155
18471.96 128
18473.25 136
18474.53 127
18475.82 143
18477.10 134
18478.39 142
18479.67 130
18480.96 145
18482.24 162
18483.53 147
18484.81 140
18486.10 154
18487.38 156
18488.67 137
18489.95 114
18491.24 141
18492.52 144
18493.81 118
18495.09 126
18496.38 147
18497.66 120
18498.95 138
18500.24 135
18501.52 149
18502.81 137
18504.09 151
18505.38 167
18506.66 136
18507.95 128
18509.24 146
18510.52 155
18511.81 150
18513.09 128
18514.38 118
18515.67 134
18516.95 142
18518.24 153
18519.53 144
18520.81 149
18522.10 139
18523.38 119
18524.67 130
18525.96 125
18527.24 122
18528.53 134
18529.82 123
18531.10 148
18532.39 140
18533.68 126
18534.96 139
18536.25 135
18537.54 122
18538.83 127
18540.11 160
18541.40 152
18542.69 125
18543.97 140
18545.26 144
18546.55 155
18547.84 142
18549.12 137
18550.41 141
18551.70 175
18552.98 166
18554.27 161
18555.56 153
18556.85 125
18558.14 127
18559.42 123
18560.71 141
18562.00 127
18563.29 141
18564.57 136
18565.86 153
18567.15 126
18568.44 147
18569.73 158
18571.01 146
18572.30 146
18573.59 131
18574.88 141
18576.17 155
18577.46 151
18578.74 147
18580.03 148
18581.32 139
18582.61 168
18583.90 155
18585.19 128
18586.47 134
18587.76 142
18589.05 152
18590.34 158
18591.63 149
18592.92 146
18594.21 128
18595.50 138
18596.79 139
18598.07 130
18599.36 159
18600.65 146
18601.94 158
18603.23 135
18604.52 143
18605.81 159
18607.10 142
18608.39 165
18609.68 158
18610.97 148
18612.26 148
18613.55 180
18614.84 151
18616.13 126
18617.42 143
18618.71 147
18619.99 133
18621.28 132
18622.57 139
18623.86 140
18625.15 142
18626.44 141
18627.73 135
18629.02 134
18630.31 127
18631.61 155
18632.90 134
18634.19 133
18635.48 136
18636.77 133
18638.06 170
18639.35 141
18640.64 169
18641.93 147
18643.22 152
18644.51 166
18645.80 135
18647.09 131
18648.38 155
18649.67 149
18650.96 152
18652.25 162
18653.55 147
18654.84 140
18656.13 139
18657.42 163
18658.71 142
18660.00 161
18661.29 152
18662.58 142
18663.87 160
18665.17 144
18666.46 150
18667.75 144
18669.04 121
18670.33 134
18671.62 149
18672.92 142
18674.21 143
18675.50 144
18676.79 144
18678.08 143
18679.37 156
18680.67 142
18681.96 141
18683.25 144
18684.54 141
18685.83 129
18687.13 106
18688.42 115
18689.71 148
18691.00 152
18692.30 132
18693.59 153
18694.88 161
18696.17 146
18697.46 144
18698.76 153
18700.05 138
18701.34 145
18702.64 150
18703.93 137
18705.22 147
18706.51 144
18707.81 131
18709.10 147
18710.39 163
18711.69 152
18712.98 123
18714.27 133
18715.56 150
18716.86 142
18718.15 141
18719.44 115
18720.74 135
18722.03 148
18723.32 141
18724.62 137
18725.91 129
18727.20 136
18728.50 141
18729.79 150
18731.09 130
18732.38 135
18733.67 128
18734.97 167
18736.26 122
18737.55 141
18738.85 119
18740.14 158
18741.44 131
18742.73 136
18744.02 140
18745.32 151
18746.61 159
18747.91 135
18749.20 158
18750.50 173
18751.79 143
18753.08 135
18754.38 112
18755.67 136
18756.97 135
18758.26 135
18759.56 143
18760.85 139
18762.15 150
18763.44 121
18764.74 146
18766.03 136
18767.33 154
18768.62 120
18769.92 133
18771.21 141
18772.51 141
18773.80 117
18775.10 118
18776.39 122
18777.69 136
18778.98 140
18780.28 126
18781.57 130
18782.87 132
18784.16 125
18785.46 123
18786.75 138
18788.05 122
18789.35 133
18790.64 129
18791.94 139
18793.23 124
18794.53 123
18795.83 157
18797.12 147
18798.42 126
18799.71 133
18801.01 137
18802.31 146
18803.60 111
18804.90 119
18806.19 135
18807.49 130
18808.79 121
18810.08 110
18811.38 133
18812.68 135
18813.97 127
18815.27 135
18816.57 123
18817.86 147
18819.16 133
18820.46 172
18821.75 125
18823.05 125
18824.35 119
18825.64 141
18826.94 136
18828.24 109
18829.53 109
18830.83 125
18832.13 138
18833.43 141
18834.72 147
18836.02 135
18837.32 143
18838.62 146
18839.91 125
18841.21 122
18842.51 118
18843.81 119
18845.10 125
18846.40 99
18847.70 125
18849.00 134
18850.29 125
18851.59 135
18852.89 123
18854.19 131
18855.49 128
18856.78 133
18858.08 117
18859.38 150
18860.68 126
18861.98 134
18863.27 122
18864.57 126
18865.87 121
18867.17 113
18868.47 138
18869.77 134
18871.06 148
18872.36 122
18873.66 141
18874.96 138
18876.26 153
18877.56 143
18878.86 127
18880.15 130
18881.45 126
18882.75 141
18884.05 142
18885.35 111
18886.65 123
18887.95 140
18889.25 158
18890.55 150
18891.85 162
18893.15 151
18894.44 145
18895.74 133
18897.04 146
18898.34 145
18899.64 118
18900.94 138
18902.24 135
18903.54 140
18904.84 124
18906.14 142
18907.44 132
18908.74 133
18910.04 130
18911.34 129
18912.64 135
18913.94 120
18915.24 129
18916.54 116
18917.84 117
18919.14 114
18920.44 130
18921.74 143
18923.04 146
18924.34 129
18925.64 112
18926.94 134
18928.24 135
18929.54 121
18930.84 130
18932.14 135
18933.45 148
18934.75 134
18936.05 135
18937.35 129
18938.65 128
18939.95 121
18941.25 144
18942.55 130
18943.85 132
18945.15 141
18946.45 144
18947.76 137
18949.06 129
18950.36 139
18951.66 130
18952.96 112
18954.26 143
18955.56 141
18956.86 131
18958.17 144
18959.47 157
18960.77 153
18962.07 130
18963.37 151
18964.67 149
18965.98 155
18967.28 134
18968.58 123
18969.88 125
18971.18 135
18972.49 135
18973.79 115
18975.09 136
18976.39 143
18977.69 137
18979.00 127
18980.30 145
18981.60 136
18982.90 143
18984.21 140
18985.51 126
18986.81 159
18988.11 127
18989.42 139
18990.72 138
18992.02 124
18993.32 112
18994.63 151
18995.93 137
18997.23 123
18998.54 121
18999.84 113
19001.14 153
19002.44 156
19003.75 163
19005.05 143
19006.35 152
19007.66 134
19008.96 138
19010.26 123
19011.57 137
19012.87 142
19014.17 146
19015.48 131
19016.78 162
19018.08 135
19019.39 156
19020.69 154
19021.99 146
19023.30 122
19024.60 121
19025.91 160
19027.21 142
19028.51 133
19029.82 115
19031.12 130
19032.43 154
19033.73 147
19035.03 131
19036.34 142
19037.64 135
19038.95 150
19040.25 116
19041.56 88
19042.86 114
19044.16 146
19045.47 136
19046.77 111
19048.08 136
19049.38 132
19050.69 128
19051.99 131
19053.30 136
19054.60 118
19055.91 136
19057.21 128
19058.52 117
19059.82 111
19061.13 116
19062.43 147
19063.74 126
19065.04 137
19066.35 130
19067.65 123
19068.96 115
19070.26 124
19071.57 127
19072.87 145
19074.18 145
19075.49 152
19076.79 130
19078.10 137
19079.40 154
19080.71 129
19082.01 133
19083.32 140
19084.63 133
19085.93 129
19087.24 129
19088.54 133
19089.85 128
19091.16 134
19092.46 137
19093.77 131
19095.07 135
19096.38 119
19097.69 150
19098.99 126
19100.30 109
19101.61 113
19102.91 120
19104.22 132
19105.53 130
19106.83 130
19108.14 124
19109.45 134
19110.75 105
19112.06 139
19113.37 140
19114.67 118
19115.98 113
19117.29 114
19118.59 133
19119.90 122
19121.21 129
19122.52 132
19123.82 129
19125.13 134
19126.44 127
19127.74 121
19129.05 147
19130.36 143
19131.67 128
19132.97 115
19134.28 119
19135.59 145
19136.90 135
19138.20 131
19139.51 113
19140.82 121
19142.13 131
19143.44 125
19144.74 100
19146.05 123
19147.36 130
19148.67 144
19149.98 147
19151.28 155
19152.59 128
19153.90 125
19155.21 153
19156.52 149
19157.83 106
19159.13 123
19160.44 154
19161.75 149
19163.06 120
19164.37 128
19165.68 144
19166.99 132
19168.29 143
19169.60 120
19170.91 120
19172.22 123
19173.53 129
19174.84 112
19176.15 142
19177.46 138
19178.77 137
19180.07 126
19181.38 122
19182.69 132
19184.00 127
19185.31 122
19186.62 144
19187.93 118
19189.24 107
19190.55 143
19191.86 129
19193.17 125
19194.48 123
19195.79 127
19197.10 143
19198.41 141
19199.72 138
19201.03 122
19202.34 137
19203.65 110
19204.96 112
19206.27 113
19207.58 119
19208.89 123
19210.20 134
19211.51 127
19212.82 134
19214.13 134
19215.44 163
19216.75 149
19218.06 123
19219.37 159
19220.68 121
19221.99 122
19223.30 109
19224.61 123
19225.92 158
19227.23 140
19228.54 136
19229.86 132
19231.17 129
19232.48 117
19233.79 109
19235.10 124
19236.41 127
19237.72 116
19239.03 124
19240.34 113
19241.65 129
19242.97 104
19244.28 137
19245.59 138
19246.90 140
19248.21 92
19249.52 123
19250.83 117
19252.15 127
19253.46 130
19254.77 122
19256.08 132
19257.39 147
19258.70 136
19260.02 120
19261.33 143
19262.64 146
19263.95 130
19265.26 121
19266.58 137
19267.89 132
19269.20 136
19270.51 142
19271.83 127
19273.14 129
19274.45 114
19275.76 144
19277.08 129
19278.39 139
19279.70 126
19281.01 135
19282.33 145
19283.64 118
19284.95 121
19286.26 130
19287.58 139
19288.89 129
19290.20 110
19291.52 124
19292.83 139
19294.14 133
19295.45 142
19296.77 116
19298.08 132
19299.39 128
19300.71 119
19302.02 125
19303.33 112
19304.65 119
19305.96 143
19307.27 155
19308.59 145
19309.90 116
19311.21 131
19312.53 117
19313.84 129
19315.16 135
19316.47 151
19317.78 138
19319.10 127
19320.41 130
19321.73 115
19323.04 122
19324.35 126
19325.67 116
19326.98 119
19328.30 116
19329.61 125
19330.92 133
19332.24 137
19333.55 135
19334.87 129
19336.18 106
19337.50 143
19338.81 127
19340.13 110
19341.44 107
19342.76 117
19344.07 118
19345.38 104
19346.70 112
19348.01 126
19349.33 133
19350.64 149
19351.96 128
19353.27 127
19354.59 148
19355.90 116
19357.22 129
19358.54 124
19359.85 123
19361.17 131
19362.48 142
19363.80 140
19365.11 119
19366.43 140
19367.74 142
19369.06 115
19370.37 105
19371.69 127
19373.01 128
19374.32 129
19375.64 118
19376.95 122
19378.27 123
19379.59 142
19380.90 124
19382.22 128
19383.53 121
19384.85 158
19386.17 133
19387.48 143
19388.80 143
19390.11 129
19391.43 147
19392.75 137
19394.06 152
19395.38 132
19396.70 122
19398.01 142
19399.33 136
19400.65 117
19401.96 128
19403.28 111
19404.60 127
19405.91 125
19407.23 127
19408.55 117
19409.86 132
19411.18 108
19412.50 132
19413.82 127
19415.13 145
19416.45 147
19417.77 106
19419.08 125
19420.40 141
19421.72 109
19423.04 131
19424.35 139
19425.67 127
19426.99 104
19428.31 116
19429.62 127
19430.94 156
19432.26 125
19433.58 152
19434.90 113
19436.21 140
19437.53 151
19438.85 126
19440.17 129
19441.49 128
19442.80 143
19444.12 123
19445.44 102
19446.76 145
19448.08 122
19449.40 122
19450.71 141
19452.03 138
19453.35 118
19454.67 133
19455.99 125
19457.31 136
19458.62 122
19459.94 135
19461.26 123
19462.58 137
19463.90 152
19465.22 130
19466.54 124
19467.86 112
19469.18 140
19470.49 139
19471.81 144
19473.13 121
19474.45 131
19475.77 129
19477.09 147
19478.41 129
19479.73 128
19481.05 132
19482.37 127
19483.69 132
19485.01 134
19486.33 143
19487.65 122
19488.97 134
19490.29 140
19491.61 147
19492.93 131
19494.25 140
19495.57 144
19496.89 127
19498.21 108
19499.53 145
19500.85 131
19502.17 134
19503.49 133
19504.81 135
19506.13 144
19507.45 125
19508.77 119
19510.09 153
19511.41 120
19512.73 123
19514.05 134
19515.37 117
19516.69 141
19518.01 138
19519.33 119
19520.65 135
19521.97 134
19523.29 127
19524.61 138
19525.94 146
19527.26 110
19528.58 123
19529.90 132
19531.22 136
19532.54 123
19533.86 142
19535.18 141
19536.50 122
19537.83 119
19539.15 120
19540.47 127
19541.79 137
19543.11 135
19544.43 122
19545.75 103
19547.08 105
19548.40 165
19549.72 133
19551.04 130
19552.36 116
19553.69 131
19555.01 139
19556.33 140
19557.65 130
19558.97 139
19560.30 120
19561.62 138
19562.94 130
19564.26 123
19565.58 140
19566.91 135
19568.23 133
19569.55 114
19570.87 124
19572.20 146
19573.52 157
19574.84 145
19576.16 117
19577.49 118
19578.81 134
19580.13 148
19581.46 142
19582.78 119
19584.10 140
19585.42 132
19586.75 130
19588.07 139
19589.39 121
19590.72 131
19592.04 124
19593.36 143
19594.69 135
19596.01 144
19597.33 119
19598.66 125
19599.98 146
19601.30 138
19602.63 141
19603.95 121
19605.27 116
19606.60 138
19607.92 124
19609.25 114
19610.57 111
19611.89 114
19613.22 131
19614.54 115
19615.86 121
19617.19 136
19618.51 144
19619.84 104
19621.16 124
19622.49 127
19623.81 145
19625.13 143
19626.46 140
19627.78 126
19629.11 114
19630.43 128
19631.76 147
19633.08 133
19634.41 120
19635.73 119
19637.05 138
19638.38 165
19639.70 124
19641.03 115
19642.35 122
19643.68 123
19645.00 129
19646.33 115
19647.65 133
19648.98 137
19650.30 147
19651.63 130
19652.95 146
19654.28 138
19655.61 153
19656.93 132
19658.26 138
19659.58 110
19660.91 140
19662.23 135
19663.56 136
19664.88 123
19666.21 119
19667.54 135
19668.86 122
19670.19 138
19671.51 125
19672.84 141
19674.16 134
19675.49 134
19676.82 118
19678.14 137
19679.47 144
19680.80 150
19682.12 129
19683.45 124
19684.77 110
19686.10 138
19687.43 117
19688.75 119
19690.08 118
19691.41 112
19692.73 114
19694.06 103
19695.39 114
19696.71 116
19698.04 150
19699.37 132
19700.69 122
19702.02 133
19703.35 133
19704.67 129
19706.00 128
19707.33 130
19708.66 137
19709.98 132
19711.31 125
19712.64 106
19713.96 111
19715.29 123
19716.62 121
19717.95 128
19719.27 116
19720.60 139
19721.93 118
19723.26 123
19724.58 103
19725.91 124
19727.24 120
19728.57 127
19729.90 122
19731.22 112
19732.55 109
19733.88 109
19735.21 111
19736.54 106
19737.86 144
19739.19 118
19740.52 125
19741.85 134
19743.18 132
19744.51 123
19745.83 153
19747.16 124
19748.49 139
19749.82 136
19751.15 121
19752.48 132
19753.80 124
19755.13 128
19756.46 126
19757.79 142
19759.12 142
19760.45 124
19761.78 115
19763.11 131
19764.44 117
19765.76 122
19767.09 127
19768.42 140
19769.75 137
19771.08 114
19772.41 127
19773.74 122
19775.07 133
19776.40 121
19777.73 118
19779.06 130
19780.39 132
19781.72 121
19783.05 119
19784.38 116
19785.71 137
19787.04 123
19788.37 135
19789.70 143
19791.03 116
19792.36 122
19793.69 139
19795.02 133
19796.35 131
19797.68 137
19799.01 121
19800.34 111
19801.67 101
19803.00 109
19804.33 102
19805.66 137
19806.99 126
19808.32 147
19809.65 105
19810.98 143
19812.31 111
19813.64 129
19814.97 110
19816.30 125
19817.63 140
19818.96 135
19820.29 144
19821.63 118
19822.96 137
19824.29 117
19825.62 139
19826.95 116
19828.28 141
19829.61 129
19830.94 110
19832.28 121
19833.61 145
19834.94 131
19836.27 103
19837.60 143
19838.93 138
19840.26 182
19841.60 116
19842.93 123
19844.26 116
19845.59 150
19846.92 106
19848.25 116
19849.59 121
19850.92 112
19852.25 122
19853.58 126
19854.91 147
19856.25 112
19857.58 125
19858.91 130
19860.24 145
19861.58 136
19862.91 145
19864.24 115
19865.57 136
19866.90 118
19868.24 121
19869.57 139
19870.90 134
19872.24 133
19873.57 136
19874.90 112
19876.23 115
19877.57 111
19878.90 116
19880.23 144
19881.57 116
19882.90 132
19884.23 128
19885.56 140
19886.90 123
19888.23 145
19889.56 125
19890.90 126
19892.23 119
19893.56 118
19894.90 127
19896.23 136
19897.56 128
19898.90 131
19900.23 123
19901.56 135
19902.90 121
19904.23 105
19905.57 130
19906.90 131
19908.23 141
19909.57 103
19910.90 110
19912.24 108
19913.57 106
19914.90 117
19916.24 137
19917.57 119
19918.91 126
19920.24 116
19921.57 119
19922.91 122
19924.24 127
19925.58 118
19926.91 121
19928.25 127
19929.58 119
19930.92 131
19932.25 132
19933.59 114
19934.92 136
19936.26 131
19937.59 135
19938.93 144
19940.26 123
19941.60 126
19942.93 127
19944.27 122
19945.60 124
19946.94 118
19948.27 139
19949.61 137
19950.94 133
19952.28 117
19953.61 113
19954.95 127
19956.28 137
19957.62 118
19958.95 132
19960.29 136
19961.63 125
19962.96 112
19964.30 123
19965.63 133
19966.97 117
19968.30 121
19969.64 138
19970.98 148
19972.31 118
19973.65 137
19974.98 121
19976.32 119
19977.66 120
19978.99 134
19980.33 135
19981.67 140
19983.00 135
19984.34 132
19985.67 135
19987.01 137
19988.35 134
19989.68 128
19991.02 139
19992.36 124
19993.69 128
19995.03 122
19996.37 130
19997.71 129
19999.04 150
20000.38 152
20001.72 121
20003.05 124
20004.39 117
20005.73 144
20007.06 134
20008.40 124
20009.74 135
20011.08 120
20012.41 125
20013.75 134
20015.09 141
20016.43 136
20017.76 125
20019.10 101
20020.44 121
20021.78 129
20023.11 113
20024.45 117
20025.79 127
20027.13 129
20028.47 173
20029.80 128
20031.14 124
20032.48 138
20033.82 131
20035.16 151
20036.49 118
20037.83 142
20039.17 145
20040.51 157
20041.85 114
20043.19 115
20044.52 109
20045.86 132
20047.20 145
20048.54 138
20049.88 116
20051.22 132
20052.56 142
20053.89 147
20055.23 136
20056.57 118
20057.91 115
20059.25 150
20060.59 119
20061.93 140
20063.27 126
20064.61 153
20065.95 141
20067.28 115
20068.62 170
20069.96 134
20071.30 118
20072.64 130
20073.98 119
20075.32 117
20076.66 112
20078.00 122
20079.34 139
20080.68 120
20082.02 117
20083.36 132
20084.70 117
20086.04 134
20087.38 127
20088.72 138
20090.06 118
20091.40 120
20092.74 113
20094.08 115
20095.42 118
20096.76 135
20098.10 122
20099.44 107
20100.78 124
20102.12 123
20103.46 122
20104.80 126
20106.14 108
20107.48 133
20108.82 121
20110.16 127
20111.50 133
20112.84 144
20114.18 121
20115.53 116
20116.87 119
20118.21 131
20119.55 143
20120.89 107
20122.23 115
20123.57 123
20124.91 132
20126.25 109
20127.60 127
20128.94 125
20130.28 100
20131.62 113
20132.96 101
20134.30 121
20135.64 144
