# Supplementary material for: MALDI-TOF MS typing enables the classification of brewing yeasts of the genus Saccharomyces to major beer styles
Source: PLoS One. 2017 Aug 9;12(8):e0181694. doi: 10.1371/journal.pone.0181694 (PMC5549903; doi:10.1371/journal.pone.0181694)
Supplement: S10 File — The directory includes 90 raw files and was zipped to “.zip”; the folder has three strains with 30 spectra per strain; S1 Text explains the raw files with an example and Table 1 represents the yeast strains used within the experiment. (ZIP) [file pone.0181694.s013.zip › 28-30/30336-192-OG-Alt-Alt-YPG-18h-E-E_2015-08-10__0_E10_1.dat]

2000.98 5552
2001.40 5407
2001.82 5189
2002.25 5302
2002.67 5374
2003.09 4998
2003.51 5245
2003.93 5167
2004.35 4990
2004.78 4984
2005.20 5062
2005.62 4893
2006.04 5093
2006.47 5130
2006.89 5038
2007.31 5120
2007.73 5057
2008.16 4971
2008.58 5029
2009.00 5097
2009.42 5012
2009.85 5255
2010.27 5306
2010.69 5213
2011.11 4952
2011.54 5090
2011.96 5194
2012.38 5213
2012.80 5277
2013.23 4965
2013.65 4913
2014.07 4642
2014.50 4977
2014.92 4901
2015.34 4787
2015.77 4973
2016.19 4808
2016.61 5008
2017.04 5182
2017.46 4989
2017.88 5155
2018.31 5126
2018.73 5522
2019.15 5480
2019.58 5355
2020.00 5163
2020.42 5360
2020.85 5276
2021.27 4922
2021.70 5022
2022.12 5247
2022.54 5345
2022.97 5279
2023.39 5440
2023.82 5257
2024.24 5190
2024.66 5151
2025.09 5262
2025.51 4993
2025.94 4963
2026.36 4774
2026.79 4991
2027.21 5013
2027.63 4847
2028.06 4923
2028.48 4960
2028.91 4802
2029.33 4721
2029.76 4851
2030.18 4760
2030.61 4736
2031.03 4925
2031.46 4993
2031.88 4953
2032.31 4808
2032.73 4954
2033.16 4895
2033.58 4875
2034.01 4510
2034.43 4641
2034.86 5049
2035.28 5073
2035.71 5219
2036.13 5162
2036.56 5144
2036.98 4991
2037.41 4891
2037.84 5179
2038.26 5180
2038.69 5159
2039.11 5224
2039.54 5130
2039.96 5032
2040.39 4907
2040.82 5165
2041.24 5383
2041.67 5754
2042.09 5612
2042.52 5339
2042.95 5440
2043.37 5545
2043.80 5212
2044.22 5116
2044.65 5205
2045.08 5346
2045.50 5445
2045.93 4954
2046.36 4698
2046.78 4878
2047.21 4971
2047.64 4814
2048.06 4884
2048.49 5035
2048.92 4964
2049.34 4893
2049.77 5096
2050.20 5150
2050.62 4944
2051.05 4999
2051.48 4912
2051.90 5007
2052.33 4919
2052.76 4974
2053.18 4721
2053.61 4675
2054.04 5130
2054.47 5293
2054.89 5214
2055.32 4769
2055.75 4902
2056.18 4963
2056.60 5049
2057.03 4907
2057.46 4647
2057.89 4479
2058.31 4751
2058.74 4981
2059.17 5019
2059.60 4996
2060.03 4888
2060.45 5090
2060.88 4814
2061.31 4909
2061.74 5178
2062.17 4897
2062.59 5152
2063.02 5003
2063.45 4853
2063.88 4869
2064.31 5282
2064.73 5253
2065.16 5030
2065.59 5190
2066.02 5077
2066.45 5242
2066.88 5318
2067.31 5236
2067.73 5354
2068.16 5529
2068.59 5634
2069.02 5488
2069.45 5134
2069.88 5081
2070.31 5488
2070.74 5288
2071.17 5314
2071.59 5324
2072.02 5175
2072.45 5415
2072.88 5163
2073.31 5010
2073.74 5089
2074.17 5115
2074.60 5098
2075.03 5176
2075.46 5182
2075.89 5072
2076.32 5143
2076.75 5296
2077.18 5345
2077.61 5122
2078.04 5198
2078.47 5483
2078.89 5140
2079.32 5484
2079.75 5572
2080.18 5822
2080.61 5937
2081.04 5903
2081.47 5767
2081.90 6140
2082.34 5924
2082.77 5841
2083.20 5891
2083.63 6027
2084.06 6179
2084.49 5991
2084.92 5577
2085.35 5498
2085.78 5496
2086.21 5494
2086.64 5268
2087.07 5256
2087.50 5293
2087.93 5080
2088.36 5441
2088.79 5058
2089.22 5132
2089.65 5377
2090.09 5248
2090.52 4669
2090.95 4911
2091.38 5089
2091.81 4822
2092.24 4836
2092.67 4849
2093.10 4952
2093.54 4841
2093.97 4962
2094.40 4888
2094.83 4902
2095.26 5041
2095.69 5065
2096.12 4940
2096.56 4795
2096.99 4908
2097.42 5025
2097.85 5063
2098.28 4735
2098.71 4640
2099.15 4649
2099.58 5042
2100.01 4894
2100.44 4786
2100.87 4704
2101.31 4780
2101.74 4822
2102.17 4634
2102.60 4760
2103.04 4800
2103.47 4624
2103.90 4675
2104.33 4958
2104.77 4752
2105.20 4818
2105.63 4708
2106.06 4722
2106.50 4855
2106.93 4863
2107.36 4784
2107.79 4815
2108.23 4803
2108.66 4945
2109.09 5003
2109.53 4944
2109.96 4768
2110.39 5019
2110.82 4987
2111.26 4828
2111.69 5204
2112.12 5368
2112.56 5019
2112.99 5125
2113.42 5193
2113.86 4976
2114.29 5117
2114.72 4907
2115.16 5027
2115.59 4995
2116.03 4898
2116.46 4830
2116.89 4864
2117.33 4845
2117.76 4623
2118.19 4675
2118.63 4746
2119.06 4717
2119.50 4706
2119.93 4827
2120.36 4980
2120.80 5100
2121.23 4817
2121.67 4580
2122.10 4762
2122.54 4877
2122.97 5142
2123.40 5076
2123.84 5027
2124.27 4806
2124.71 4800
2125.14 4893
2125.58 4644
2126.01 4552
2126.45 4808
2126.88 4679
2127.32 4796
2127.75 4611
2128.19 5105
2128.62 4848
2129.06 4558
2129.49 4798
2129.93 4867
2130.36 4585
2130.80 4715
2131.23 5031
2131.67 5137
2132.10 5143
2132.54 5206
2132.97 5319
2133.41 5633
2133.84 5357
2134.28 5295
2134.71 4932
2135.15 5005
2135.59 5128
2136.02 5337
2136.46 5228
2136.89 5542
2137.33 5358
2137.76 5261
2138.20 5521
2138.64 5635
2139.07 5446
2139.51 5450
2139.94 5607
2140.38 5181
2140.82 5226
2141.25 5288
2141.69 4987
2142.13 5217
2142.56 5240
2143.00 5158
2143.43 4795
2143.87 4571
2144.31 4855
2144.74 4704
2145.18 4768
2145.62 5005
2146.05 4927
2146.49 4900
2146.93 4759
2147.36 4817
2147.80 4654
2148.24 4716
2148.68 4721
2149.11 4640
2149.55 5075
2149.99 5051
2150.42 5411
2150.86 5355
2151.30 5450
2151.74 5746
2152.17 6111
2152.61 6386
2153.05 6489
2153.49 6085
2153.92 6192
2154.36 6287
2154.80 5945
2155.24 6136
2155.67 5493
2156.11 5349
2156.55 5602
2156.99 5371
2157.42 5508
2157.86 5399
2158.30 5414
2158.74 5239
2159.18 5112
2159.61 5208
2160.05 5457
2160.49 5533
2160.93 5165
2161.37 4959
2161.81 4816
2162.24 4973
2162.68 5204
2163.12 4842
2163.56 4732
2164.00 4688
2164.44 4877
2164.87 4946
2165.31 4859
2165.75 4666
2166.19 4858
2166.63 5032
2167.07 4857
2167.51 4794
2167.95 4778
2168.39 5098
2168.82 5022
2169.26 4930
2169.70 5232
2170.14 5446
2170.58 5020
2171.02 5180
2171.46 5292
2171.90 5244
2172.34 5324
2172.78 5230
2173.22 5405
2173.66 5451
2174.10 5396
2174.54 5680
2174.98 5496
2175.42 5685
2175.85 6103
2176.29 5773
2176.73 5562
2177.17 5736
2177.61 5739
2178.05 5851
2178.49 6091
2178.93 5832
2179.37 5731
2179.81 5599
2180.25 5390
2180.69 5619
2181.14 5772
2181.58 5457
2182.02 5550
2182.46 5275
2182.90 5152
2183.34 5017
2183.78 5111
2184.22 4988
2184.66 4988
2185.10 5038
2185.54 5109
2185.98 4894
2186.42 4809
2186.86 4991
2187.30 4971
2187.74 4991
2188.19 4659
2188.63 4876
2189.07 5294
2189.51 5102
2189.95 5374
2190.39 5543
2190.83 5229
2191.27 5546
2191.72 5444
2192.16 5116
2192.60 5462
2193.04 5608
2193.48 5447
2193.92 5298
2194.36 5288
2194.81 5217
2195.25 5196
2195.69 5565
2196.13 5229
2196.57 5251
2197.01 5307
2197.46 5378
2197.90 5449
2198.34 5242
2198.78 5258
2199.22 5084
2199.67 4976
2200.11 5152
2200.55 5162
2200.99 5352
2201.44 5168
2201.88 5274
2202.32 5254
2202.76 4915
2203.21 4860
2203.65 5061
2204.09 4913
2204.53 5241
2204.98 5224
2205.42 5362
2205.86 5393
2206.30 4812
2206.75 4734
2207.19 5055
2207.63 5129
2208.08 4809
2208.52 5014
2208.96 5202
2209.41 5076
2209.85 5011
2210.29 5124
2210.73 5212
2211.18 5183
2211.62 5324
2212.06 5296
2212.51 5565
2212.95 5413
2213.40 5606
2213.84 5157
2214.28 5002
2214.73 5117
2215.17 5181
2215.61 5362
2216.06 4909
2216.50 5116
2216.95 5238
2217.39 4899
2217.83 4984
2218.28 4981
2218.72 4942
2219.17 5237
2219.61 5105
2220.05 4832
2220.50 4857
2220.94 4936
2221.39 4973
2221.83 4859
2222.28 4699
2222.72 4940
2223.16 5224
2223.61 5189
2224.05 5337
2224.50 5226
2224.94 5001
2225.39 5330
2225.83 5245
2226.28 5469
2226.72 5360
2227.17 5089
2227.61 5191
2228.06 5325
2228.50 5386
2228.95 5772
2229.39 5761
2229.84 5682
2230.28 5575
2230.73 5768
2231.17 5557
2231.62 5373
2232.06 5143
2232.51 5371
2232.95 5407
2233.40 5395
2233.85 5621
2234.29 5606
2234.74 5445
2235.18 5600
2235.63 5542
2236.07 5546
2236.52 5486
2236.97 5675
2237.41 5819
2237.86 5645
2238.30 5437
2238.75 5230
2239.20 5388
2239.64 5241
2240.09 5187
2240.53 5375
2240.98 5358
2241.43 5394
2241.87 5202
2242.32 5216
2242.77 5226
2243.21 4880
2243.66 5018
2244.11 4932
2244.55 4751
2245.00 4804
2245.45 4964
2245.89 4778
2246.34 4690
2246.79 4718
2247.23 4662
2247.68 4785
2248.13 4711
2248.57 4806
2249.02 4779
2249.47 4950
2249.92 4888
2250.36 4817
2250.81 4768
2251.26 5074
2251.70 5022
2252.15 5046
2252.60 5290
2253.05 5333
2253.49 5235
2253.94 5042
2254.39 4945
2254.84 4543
2255.28 4833
2255.73 4995
2256.18 5223
2256.63 5089
2257.08 4751
2257.52 4804
2257.97 4950
2258.42 4611
2258.87 4893
2259.32 4955
2259.76 4979
2260.21 4895
2260.66 5033
2261.11 5013
2261.56 5018
2262.01 4892
2262.45 5058
2262.90 5069
2263.35 4984
2263.80 5109
2264.25 5260
2264.70 5054
2265.15 5192
2265.59 5432
2266.04 5532
2266.49 5724
2266.94 5548
2267.39 5805
2267.84 5873
2268.29 5787
2268.74 5635
2269.19 5860
2269.63 5762
2270.08 5939
2270.53 6062
2270.98 5732
2271.43 5766
2271.88 5842
2272.33 5771
2272.78 5537
2273.23 5554
2273.68 5751
2274.13 5870
2274.58 5498
2275.03 5643
2275.48 5489
2275.93 5390
2276.38 5094
2276.83 5099
2277.28 4946
2277.73 4956
2278.18 5244
2278.63 5154
2279.08 5284
2279.53 5307
2279.98 5072
2280.43 5041
2280.88 4995
2281.33 4928
2281.78 5269
2282.23 4923
2282.68 4819
2283.13 5200
2283.58 5349
2284.03 5435
2284.48 5292
2284.93 5116
2285.38 5163
2285.83 5144
2286.28 5019
2286.73 5389
2287.19 4997
2287.64 4886
2288.09 5091
2288.54 5261
2288.99 5368
2289.44 5537
2289.89 5632
2290.34 5960
2290.79 6351
2291.25 6600
2291.70 6588
2292.15 7270
2292.60 7928
2293.05 7829
2293.50 8129
2293.95 8595
2294.41 8524
2294.86 8246
2295.31 8473
2295.76 7857
2296.21 7770
2296.66 7844
2297.12 7102
2297.57 6971
2298.02 6674
2298.47 6338
2298.92 5910
2299.38 5816
2299.83 5831
2300.28 5703
2300.73 5702
2301.18 5414
2301.64 5571
2302.09 5378
2302.54 5265
2302.99 5269
2303.45 5135
2303.90 4811
2304.35 4971
2304.80 5033
2305.26 5105
2305.71 5209
2306.16 5204
2306.61 5006
2307.07 5029
2307.52 4998
2307.97 5159
2308.43 5474
2308.88 5417
2309.33 5606
2309.79 5498
2310.24 5436
2310.69 5627
2311.15 5758
2311.60 5778
2312.05 5839
2312.51 6114
2312.96 5649
2313.41 6041
2313.87 5812
2314.32 5632
2314.77 5551
2315.23 5193
2315.68 5563
2316.13 5625
2316.59 5634
2317.04 5705
2317.49 5485
2317.95 5124
2318.40 4953
2318.86 5103
2319.31 5209
2319.76 4984
2320.22 4943
2320.67 5283
2321.13 5362
2321.58 5649
2322.04 5360
2322.49 5156
2322.94 5191
2323.40 5504
2323.85 5441
2324.31 5430
2324.76 5358
2325.22 5263
2325.67 5377
2326.13 5390
2326.58 5567
2327.04 5641
2327.49 5566
2327.95 5667
2328.40 5815
2328.86 5618
2329.31 5661
2329.77 5984
2330.22 6057
2330.68 5973
2331.13 6214
2331.59 5935
2332.04 6080
2332.50 6293
2332.95 6117
2333.41 6359
2333.86 6128
2334.32 6113
2334.77 5859
2335.23 5488
2335.69 5476
2336.14 5601
2336.60 5647
2337.05 5425
2337.51 5451
2337.96 5362
2338.42 5249
2338.88 5421
2339.33 5663
2339.79 5674
2340.24 5842
2340.70 5782
2341.16 5837
2341.61 6022
2342.07 6284
2342.52 6034
2342.98 6198
2343.44 6389
2343.89 6411
2344.35 6348
2344.81 6294
2345.26 6454
2345.72 6160
2346.18 6140
2346.63 5951
2347.09 5827
2347.55 6084
2348.00 6058
2348.46 5952
2348.92 5958
2349.37 5876
2349.83 5833
2350.29 6175
2350.75 5690
2351.20 5798
2351.66 5667
2352.12 5480
2352.57 5425
2353.03 5377
2353.49 5402
2353.95 5235
2354.40 5481
2354.86 5241
2355.32 5283
2355.78 5303
2356.23 5355
2356.69 5071
2357.15 4904
2357.61 5059
2358.07 5181
2358.52 5149
2358.98 5161
2359.44 5114
2359.90 4999
2360.36 5036
2360.81 5100
2361.27 5124
2361.73 5043
2362.19 5344
2362.65 5396
2363.10 5834
2363.56 5647
2364.02 5527
2364.48 5529
2364.94 5470
2365.40 5597
2365.86 5552
2366.31 5445
2366.77 5454
2367.23 5362
2367.69 5662
2368.15 5632
2368.61 5445
2369.07 5530
2369.53 5479
2369.98 5349
2370.44 5672
2370.90 5545
2371.36 5581
2371.82 5519
2372.28 5685
2372.74 5666
2373.20 5600
2373.66 5458
2374.12 4964
2374.58 5459
2375.04 5532
2375.50 5145
2375.95 5073
2376.41 5300
2376.87 5547
2377.33 5259
2377.79 5333
2378.25 5274
2378.71 5494
2379.17 5637
2379.63 5478
2380.09 5390
2380.55 5540
2381.01 5557
2381.47 5449
2381.93 5533
2382.39 5575
2382.85 5623
2383.31 5814
2383.77 5702
2384.23 5534
2384.69 5439
2385.15 5368
2385.62 5374
2386.08 5418
2386.54 5259
2387.00 5367
2387.46 5176
2387.92 5365
2388.38 5077
2388.84 5302
2389.30 5280
2389.76 5070
2390.22 5213
2390.68 5552
2391.14 5133
2391.61 4883
2392.07 4874
2392.53 5166
2392.99 5337
2393.45 5238
2393.91 5147
2394.37 5160
2394.83 4957
2395.30 4861
2395.76 5326
2396.22 5075
2396.68 5082
2397.14 5147
2397.60 5139
2398.07 5100
2398.53 4928
2398.99 4843
2399.45 4669
2399.91 4715
2400.37 4958
2400.84 4926
2401.30 5045
2401.76 5090
2402.22 4991
2402.68 5043
2403.15 4976
2403.61 5018
2404.07 4965
2404.53 4805
2405.00 5046
2405.46 5237
2405.92 5441
2406.38 5397
2406.85 5314
2407.31 5156
2407.77 4828
2408.23 5037
2408.70 5265
2409.16 5109
2409.62 5405
2410.08 5045
2410.55 4843
2411.01 5124
2411.47 4990
2411.94 5093
2412.40 4960
2412.86 5097
2413.33 4921
2413.79 4954
2414.25 4825
2414.72 5088
2415.18 4934
2415.64 4868
2416.11 5009
2416.57 5021
2417.03 4910
2417.50 5026
2417.96 5048
2418.42 5248
2418.89 5138
2419.35 5543
2419.81 5513
2420.28 6339
2420.74 6401
2421.21 6546
2421.67 6604
2422.13 6708
2422.60 7081
2423.06 6751
2423.53 6516
2423.99 6461
2424.45 6420
2424.92 6306
2425.38 6001
2425.85 5854
2426.31 5649
2426.78 5705
2427.24 5715
2427.71 5628
2428.17 5290
2428.63 5171
2429.10 5419
2429.56 5173
2430.03 5291
2430.49 5569
2430.96 5292
2431.42 5115
2431.89 5129
2432.35 5229
2432.82 5485
2433.28 5537
2433.75 5337
2434.21 5429
2434.68 5436
2435.14 5552
2435.61 5213
2436.07 4944
2436.54 5335
2437.01 5588
2437.47 5456
2437.94 5221
2438.40 5550
2438.87 5365
2439.33 5481
2439.80 5561
2440.26 5688
2440.73 5768
2441.20 5909
2441.66 5752
2442.13 5795
2442.59 6123
2443.06 6009
2443.53 6111
2443.99 6396
2444.46 6065
2444.92 6041
2445.39 5715
2445.86 5810
2446.32 5653
2446.79 5309
2447.26 5077
2447.72 5151
2448.19 5061
2448.66 4986
2449.12 4910
2449.59 5037
2450.05 4929
2450.52 4865
2450.99 4771
2451.46 4746
2451.92 4706
2452.39 4775
2452.86 4868
2453.32 4816
2453.79 4965
2454.26 4824
2454.72 4898
2455.19 4930
2455.66 4753
2456.13 4784
2456.59 5096
2457.06 4882
2457.53 4947
2458.00 5047
2458.46 4947
2458.93 4975
2459.40 5129
2459.87 4888
2460.33 4941
2460.80 5052
2461.27 5039
2461.74 4831
2462.20 5112
2462.67 5062
2463.14 5007
2463.61 4841
2464.08 4743
2464.54 5034
2465.01 5026
2465.48 4936
2465.95 5374
2466.42 5053
2466.88 4824
2467.35 4958
2467.82 5016
2468.29 5033
2468.76 4926
2469.23 5095
2469.70 5128
2470.16 5303
2470.63 5321
2471.10 4965
2471.57 5213
2472.04 5184
2472.51 5065
2472.98 4946
2473.44 4774
2473.91 4809
2474.38 4592
2474.85 4646
2475.32 4729
2475.79 4652
2476.26 4516
2476.73 4565
2477.20 4555
2477.67 4763
2478.14 4763
2478.61 4476
2479.08 4623
2479.54 4563
2480.01 4645
2480.48 4739
2480.95 5047
2481.42 4887
2481.89 5035
2482.36 5275
2482.83 5341
2483.30 5079
2483.77 4983
2484.24 5330
2484.71 4904
2485.18 4952
2485.65 4972
2486.12 4776
2486.59 4865
2487.06 4964
2487.53 5190
2488.00 5161
2488.47 5223
2488.94 5343
2489.41 5167
2489.88 5037
2490.35 5136
2490.83 5063
2491.30 5223
2491.77 5187
2492.24 5141
2492.71 5094
2493.18 5234
2493.65 5089
2494.12 4962
2494.59 5242
2495.06 5485
2495.53 5303
2496.00 5352
2496.48 5757
2496.95 5716
2497.42 5577
2497.89 5585
2498.36 5581
2498.83 5637
2499.30 5568
2499.77 5576
2500.25 5243
2500.72 5343
2501.19 5062
2501.66 4998
2502.13 5055
2502.60 4645
2503.07 4803
2503.55 4991
2504.02 4665
2504.49 4695
2504.96 4759
2505.43 4752
2505.91 4783
2506.38 4771
2506.85 4526
2507.32 4694
2507.79 4834
2508.27 4864
2508.74 5134
2509.21 5345
2509.68 5289
2510.16 5217
2510.63 5611
2511.10 5762
2511.57 5646
2512.05 5949
2512.52 6030
2512.99 5563
2513.46 5699
2513.94 5802
2514.41 5885
2514.88 5671
2515.35 5758
2515.83 5682
2516.30 5780
2516.77 5599
2517.25 5289
2517.72 5565
2518.19 5408
2518.67 5086
2519.14 5247
2519.61 5325
2520.09 5276
2520.56 5296
2521.03 5307
2521.51 5190
2521.98 5129
2522.45 5105
2522.93 4814
2523.40 4921
2523.87 5067
2524.35 5064
2524.82 5086
2525.29 5179
2525.77 5041
2526.24 4767
2526.72 5146
2527.19 5158
2527.66 5048
2528.14 5149
2528.61 5061
2529.09 4970
2529.56 5223
2530.03 5065
2530.51 5138
2530.98 5214
2531.46 4865
2531.93 4807
2532.41 5094
2532.88 5465
2533.36 5200
2533.83 5165
2534.31 5042
2534.78 5099
2535.25 5266
2535.73 5374
2536.20 5041
2536.68 4975
2537.15 5010
2537.63 4917
2538.10 4764
2538.58 4872
2539.05 5093
2539.53 4990
2540.00 4986
2540.48 4998
2540.95 4971
2541.43 4820
2541.91 5059
2542.38 5206
2542.86 4958
2543.33 4886
2543.81 4883
2544.28 5085
2544.76 5265
2545.23 5128
2545.71 4843
2546.19 4999
2546.66 5168
2547.14 5264
2547.61 5204
2548.09 5335
2548.56 5459
2549.04 5689
2549.52 6072
2549.99 6573
2550.47 6276
2550.95 6407
2551.42 6134
2551.90 6462
2552.37 6746
2552.85 6394
2553.33 6128
2553.80 6137
2554.28 6180
2554.76 6398
2555.23 6588
2555.71 6109
2556.19 6367
2556.66 6314
2557.14 6487
2557.62 6511
2558.09 6440
2558.57 6654
2559.05 6492
2559.52 6441
2560.00 6358
2560.48 6174
2560.96 5952
2561.43 6171
2561.91 5569
2562.39 5555
2562.86 5513
2563.34 5319
2563.82 5147
2564.30 5227
2564.77 5010
2565.25 5080
2565.73 5092
2566.21 4955
2566.68 4770
2567.16 4909
2567.64 4946
2568.12 4765
2568.60 4763
2569.07 4946
2569.55 4724
2570.03 4618
2570.51 4810
2570.99 4717
2571.46 4655
2571.94 4869
2572.42 4668
2572.90 4775
2573.38 4781
2573.85 4571
2574.33 4683
2574.81 4807
2575.29 4608
2575.77 4677
2576.25 4868
2576.73 5110
2577.20 5105
2577.68 4946
2578.16 4859
2578.64 4847
2579.12 4844
2579.60 4843
2580.08 4876
2580.56 4969
2581.04 4922
2581.51 5081
2581.99 4770
2582.47 4789
2582.95 4954
2583.43 4763
2583.91 4897
2584.39 5069
2584.87 5019
2585.35 4622
2585.83 4794
2586.31 4830
2586.79 4839
2587.27 4907
2587.75 4607
2588.23 4723
2588.71 4591
2589.18 4788
2589.66 4631
2590.14 4548
2590.62 4773
2591.10 4772
2591.58 4962
2592.06 4930
2592.54 4830
2593.02 4748
2593.50 5003
2593.98 5047
2594.47 5048
2594.95 5179
2595.43 5121
2595.91 5334
2596.39 5402
2596.87 5096
2597.35 5336
2597.83 5269
2598.31 5392
2598.79 5299
2599.27 5327
2599.75 5212
2600.23 5166
2600.71 5125
2601.19 5371
2601.67 5071
2602.16 4957
2602.64 4845
2603.12 5004
2603.60 4882
2604.08 4654
2604.56 4631
2605.04 4321
2605.52 4707
2606.00 4949
2606.49 4835
2606.97 4755
2607.45 4687
2607.93 4684
2608.41 4735
2608.89 4637
2609.37 4592
2609.86 4964
2610.34 4852
2610.82 4808
2611.30 4521
2611.78 4613
2612.27 5078
2612.75 4915
2613.23 5140
2613.71 5271
2614.19 5145
2614.68 5104
2615.16 5318
2615.64 5161
2616.12 5082
2616.60 5027
2617.09 5286
2617.57 5130
2618.05 4961
2618.53 4926
2619.02 5017
2619.50 5131
2619.98 5014
2620.46 5068
2620.95 5053
2621.43 4980
2621.91 5400
2622.40 5344
2622.88 5140
2623.36 5188
2623.84 5179
2624.33 5318
2624.81 5246
2625.29 5108
2625.78 5444
2626.26 5195
2626.74 5068
2627.23 5174
2627.71 5271
2628.19 5229
2628.68 4816
2629.16 4597
2629.64 5015
2630.13 5037
2630.61 4873
2631.09 4879
2631.58 4786
2632.06 4629
2632.54 4820
2633.03 4962
2633.51 4982
2634.00 4597
2634.48 4770
2634.96 5199
2635.45 4760
2635.93 4659
2636.42 4748
2636.90 4721
2637.38 4428
2637.87 4734
2638.35 4817
2638.84 4857
2639.32 4973
2639.81 4692
2640.29 4880
2640.78 4989
2641.26 5069
2641.74 5112
2642.23 5109
2642.71 5122
2643.20 5056
2643.68 5133
2644.17 5412
2644.65 5510
2645.14 5322
2645.62 5154
2646.11 5409
2646.59 5145
2647.08 5252
2647.56 5204
2648.05 5047
2648.53 4790
2649.02 5015
2649.50 4945
2649.99 5004
2650.48 4873
2650.96 4680
2651.45 4773
2651.93 4752
2652.42 4948
2652.90 4657
2653.39 4835
2653.87 4702
2654.36 4922
2654.85 4533
2655.33 4659
2655.82 4668
2656.30 4952
2656.79 4937
2657.28 4573
2657.76 4281
2658.25 4586
2658.73 4734
2659.22 4683
2659.71 4490
2660.19 4683
2660.68 5100
2661.17 4761
2661.65 4565
2662.14 4668
2662.62 4497
2663.11 4577
2663.60 4593
2664.08 4780
2664.57 4681
2665.06 4929
2665.55 4825
2666.03 4683
2666.52 4516
2667.01 4640
2667.49 4845
2667.98 4843
2668.47 4793
2668.95 5078
2669.44 5097
2669.93 4749
2670.42 5049
2670.90 4989
2671.39 4649
2671.88 4842
2672.36 4991
2672.85 5120
2673.34 4987
2673.83 5081
2674.31 5097
2674.80 5278
2675.29 5408
2675.78 5382
2676.27 5641
2676.75 5435
2677.24 5808
2677.73 5903
2678.22 5808
2678.71 5957
2679.19 5952
2679.68 5798
2680.17 5557
2680.66 5534
2681.15 5598
2681.63 5564
2682.12 5178
2682.61 5373
2683.10 5483
2683.59 5450
2684.08 5631
2684.56 5613
2685.05 5741
2685.54 5572
2686.03 5916
2686.52 5904
2687.01 5658
2687.50 5827
2687.99 6123
2688.47 5704
2688.96 5672
2689.45 5661
2689.94 5413
2690.43 5210
2690.92 5152
2691.41 5159
2691.90 5439
2692.39 4976
2692.88 4861
2693.37 4855
2693.85 5062
2694.34 5068
2694.83 4989
2695.32 5118
2695.81 4994
2696.30 5097
2696.79 5111
2697.28 4986
2697.77 5161
2698.26 5266
2698.75 5099
2699.24 5061
2699.73 5218
2700.22 5327
2700.71 5220
2701.20 4972
2701.69 5112
2702.18 5171
2702.67 5353
2703.16 5324
2703.65 5062
2704.14 5197
2704.63 5161
2705.12 5091
2705.61 5048
2706.10 4953
2706.59 5120
2707.08 5332
2707.58 5313
2708.07 5084
2708.56 4691
2709.05 4906
2709.54 4905
2710.03 4849
2710.52 4903
2711.01 4942
2711.50 4971
2711.99 4805
2712.48 4974
2712.98 4952
2713.47 4653
2713.96 4791
2714.45 4727
2714.94 4922
2715.43 4661
2715.92 4575
2716.41 5017
2716.91 4625
2717.40 4926
2717.89 4767
2718.38 5075
2718.87 5108
2719.36 5012
2719.86 5180
2720.35 4794
2720.84 4834
2721.33 5088
2721.82 5064
2722.31 4876
2722.81 5198
2723.30 5583
2723.79 5361
2724.28 5325
2724.77 5468
2725.27 5598
2725.76 5442
2726.25 5361
2726.74 5064
2727.24 4847
2727.73 5042
2728.22 5022
2728.71 4916
2729.21 4790
2729.70 4568
2730.19 4691
2730.68 4714
2731.18 4921
2731.67 4698
2732.16 4740
2732.66 4620
2733.15 4696
2733.64 4786
2734.13 4680
2734.63 4519
2735.12 4896
2735.61 4688
2736.11 4861
2736.60 4764
2737.09 4714
2737.59 4883
2738.08 5164
2738.57 4766
2739.07 4841
2739.56 5032
2740.05 4929
2740.55 4866
2741.04 4876
2741.54 4840
2742.03 5156
2742.52 5044
2743.02 4944
2743.51 5018
2744.00 5012
2744.50 4874
2744.99 4697
2745.49 4768
2745.98 4599
2746.47 4255
2746.97 4291
2747.46 4497
2747.96 4687
2748.45 4612
2748.95 4771
2749.44 4614
2749.93 4652
2750.43 4560
2750.92 4412
2751.42 4605
2751.91 4539
2752.41 4668
2752.90 4826
2753.40 4632
2753.89 4595
2754.39 4854
2754.88 4819
2755.38 4700
2755.87 4833
2756.37 4724
2756.86 4956
2757.36 4789
2757.85 4511
2758.35 4708
2758.84 4642
2759.34 4757
2759.83 4720
2760.33 4888
2760.82 5057
2761.32 4938
2761.81 4822
2762.31 4807
2762.81 4897
2763.30 4786
2763.80 4708
2764.29 4838
2764.79 4567
2765.28 4547
2765.78 4705
2766.28 4732
2766.77 4608
2767.27 4893
2767.76 5128
2768.26 4659
2768.76 4477
2769.25 4575
2769.75 4681
2770.25 4629
2770.74 4486
2771.24 4612
2771.73 4807
2772.23 4706
2772.73 4712
2773.22 4756
2773.72 4873
2774.22 4784
2774.71 4861
2775.21 5018
2775.71 4922
2776.20 4807
2776.70 5016
2777.20 4849
2777.69 4941
2778.19 5020
2778.69 5089
2779.19 5399
2779.68 5173
2780.18 5162
2780.68 5141
2781.17 4975
2781.67 4917
2782.17 5055
2782.67 4922
2783.16 4912
2783.66 5070
2784.16 4809
2784.66 4906
2785.15 4988
2785.65 4882
2786.15 4793
2786.65 4915
2787.15 4737
2787.64 4790
2788.14 4822
2788.64 4916
2789.14 5117
2789.63 5093
2790.13 4747
2790.63 4762
2791.13 4832
2791.63 4660
2792.13 4871
2792.62 4854
2793.12 4729
2793.62 4592
2794.12 4752
2794.62 4855
2795.12 4905
2795.61 4849
2796.11 5247
2796.61 5083
2797.11 5395
2797.61 5750
2798.11 5801
2798.61 6229
2799.11 6127
2799.60 6595
2800.10 6510
2800.60 6350
2801.10 6325
2801.60 6366
2802.10 6311
2802.60 6061
2803.10 6137
2803.60 6128
2804.10 5696
2804.60 5524
2805.10 5855
2805.59 5676
2806.09 5666
2806.59 5719
2807.09 5950
2807.59 6132
2808.09 6405
2808.59 6162
2809.09 6767
2809.59 7200
2810.09 7352
2810.59 7348
2811.09 7372
2811.59 7549
2812.09 7480
2812.59 7339
2813.09 6867
2813.59 6761
2814.09 6831
2814.59 6471
2815.09 6101
2815.59 5620
2816.09 5559
2816.59 5416
2817.09 5390
2817.59 5190
2818.09 5144
2818.60 5074
2819.10 5290
2819.60 5265
2820.10 5447
2820.60 5626
2821.10 5655
2821.60 5701
2822.10 5581
2822.60 5984
2823.10 6004
2823.60 5898
2824.10 5981
2824.61 5859
2825.11 5813
2825.61 5845
2826.11 5780
2826.61 5650
2827.11 5693
2827.61 5595
2828.12 5622
2828.62 5734
2829.12 5590
2829.62 5664
2830.12 5353
2830.62 5105
2831.12 5237
2831.63 5048
2832.13 4907
2832.63 5119
2833.13 5190
2833.63 4794
2834.14 4911
2834.64 4916
2835.14 5219
2835.64 4997
2836.14 4833
2836.65 4801
2837.15 5126
2837.65 4967
2838.15 5003
2838.66 5146
2839.16 5091
2839.66 5072
2840.16 5026
2840.67 5060
2841.17 5455
2841.67 5277
2842.17 5173
2842.68 5144
2843.18 5252
2843.68 4756
2844.18 4979
2844.69 5061
2845.19 5159
2845.69 4824
2846.20 4854
2846.70 5097
2847.20 5272
2847.71 5346
2848.21 4991
2848.71 5005
2849.22 5206
2849.72 5182
2850.22 5403
2850.73 5200
2851.23 5213
2851.73 5621
2852.24 5509
2852.74 5547
2853.24 5526
2853.75 5236
2854.25 5328
2854.75 5368
2855.26 5218
2855.76 5042
2856.27 4846
2856.77 4858
2857.27 4716
2857.78 4367
2858.28 4798
2858.79 4817
2859.29 4672
2859.80 4824
2860.30 5024
2860.80 5082
2861.31 5161
2861.81 5215
2862.32 4852
2862.82 4768
2863.33 4915
2863.83 4865
2864.34 4757
2864.84 4961
2865.34 4846
2865.85 4537
2866.35 4692
2866.86 4869
2867.36 4639
2867.87 4606
2868.37 4759
2868.88 4632
2869.38 4790
2869.89 4770
2870.39 4647
2870.90 4611
2871.41 4661
2871.91 4635
2872.42 4737
2872.92 4831
2873.43 5164
2873.93 4822
2874.44 4707
2874.94 4937
2875.45 4909
2875.95 4974
2876.46 5049
2876.97 4972
2877.47 4639
2877.98 4872
2878.48 4769
2878.99 5000
2879.50 4931
2880.00 4979
2880.51 5356
2881.01 5244
2881.52 4981
2882.03 5182
2882.53 5285
2883.04 5447
2883.54 5388
2884.05 5535
2884.56 6025
2885.06 5918
2885.57 5474
2886.08 5614
2886.58 5777
2887.09 5772
2887.60 5551
2888.10 5582
2888.61 5549
2889.12 5672
2889.62 5722
2890.13 5533
2890.64 5501
2891.15 5635
2891.65 5299
2892.16 5668
2892.67 5717
2893.17 5522
2893.68 5477
2894.19 5242
2894.70 5101
2895.20 5189
2895.71 5175
2896.22 5117
2896.73 5161
2897.23 5269
2897.74 5223
2898.25 5705
2898.76 5736
2899.26 5894
2899.77 5469
2900.28 5253
2900.79 5187
2901.29 5625
2901.80 5684
2902.31 5579
2902.82 5441
2903.33 5770
2903.83 5749
2904.34 5711
2904.85 5786
2905.36 6024
2905.87 6241
2906.38 5836
2906.88 5767
2907.39 5771
2907.90 5801
2908.41 5876
2908.92 5840
2909.43 5800
2909.94 5488
2910.44 5373
2910.95 5235
2911.46 5102
2911.97 5128
2912.48 5341
2912.99 5303
2913.50 5251
2914.01 5162
2914.52 5135
2915.02 5265
2915.53 5280
2916.04 4923
2916.55 4785
2917.06 5093
2917.57 5401
2918.08 5328
2918.59 5153
2919.10 5132
2919.61 5100
2920.12 5240
2920.63 5297
2921.14 5194
2921.65 5008
2922.16 5190
2922.67 5096
2923.18 5280
2923.69 5130
2924.20 5271
2924.71 5459
2925.22 5444
2925.73 5610
2926.24 5758
2926.75 6133
2927.26 6425
2927.77 6681
2928.28 6576
2928.79 6600
2929.30 6726
2929.81 7043
2930.32 6379
2930.83 6287
2931.34 5744
2931.85 5705
2932.36 5538
2932.87 5267
2933.38 5087
2933.89 5309
2934.40 5050
2934.91 4929
2935.42 4807
2935.94 4523
2936.45 4752
2936.96 4913
2937.47 4956
2937.98 5051
2938.49 5014
2939.00 5115
2939.51 5246
2940.02 5257
2940.54 5234
2941.05 5024
2941.56 5012
2942.07 5169
2942.58 5267
2943.09 5213
2943.61 5155
2944.12 5070
2944.63 5193
2945.14 5356
2945.65 5481
2946.16 5672
2946.68 5596
2947.19 5491
2947.70 6024
2948.21 5966
2948.72 6541
2949.24 6524
2949.75 6249
2950.26 6395
2950.77 6519
2951.28 6271
2951.80 6053
2952.31 5906
2952.82 6130
2953.33 5922
2953.85 5386
2954.36 5504
2954.87 5309
2955.38 5307
2955.90 4924
2956.41 4826
2956.92 4854
2957.43 4950
2957.95 4902
2958.46 5162
2958.97 5337
2959.49 5050
2960.00 4797
2960.51 4810
2961.03 4988
2961.54 5047
2962.05 5109
2962.57 5116
2963.08 5085
2963.59 5119
2964.11 5280
2964.62 5193
2965.13 5267
2965.65 5577
2966.16 5444
2966.67 5504
2967.19 5292
2967.70 5057
2968.21 5036
2968.73 4791
2969.24 5234
2969.76 5250
2970.27 4738
2970.78 4848
2971.30 4638
2971.81 4820
2972.33 4696
2972.84 4712
2973.35 4595
2973.87 4638
2974.38 4705
2974.90 4613
2975.41 4731
2975.92 4776
2976.44 5183
2976.95 4982
2977.47 5075
2977.98 4890
2978.50 4681
2979.01 4943
2979.53 4980
2980.04 5017
2980.56 4908
2981.07 5082
2981.59 4842
2982.10 4765
2982.62 4839
2983.13 5036
2983.65 4933
2984.16 4952
2984.68 4831
2985.19 4743
2985.71 4726
2986.22 5130
2986.74 5247
2987.25 5157
2987.77 5120
2988.28 5373
2988.80 5237
2989.31 5263
2989.83 5227
2990.35 5089
2990.86 5109
2991.38 5121
2991.89 5408
2992.41 5307
2992.92 5285
2993.44 5306
2993.96 5429
2994.47 5879
2994.99 5920
2995.50 5688
2996.02 5659
2996.54 5845
2997.05 6238
2997.57 6107
2998.09 6258
2998.60 5839
2999.12 5979
2999.64 6170
3000.15 6362
3000.67 5935
3001.18 5684
3001.70 6007
3002.22 6135
3002.73 6168
3003.25 5885
3003.77 5899
3004.29 6345
3004.80 5605
3005.32 5548
3005.84 5307
3006.35 5459
3006.87 5472
3007.39 5809
3007.90 5679
3008.42 5581
3008.94 5400
3009.46 5307
3009.97 5031
3010.49 5109
3011.01 5003
3011.53 4913
3012.04 4997
3012.56 5068
3013.08 5089
3013.60 4819
3014.11 5140
3014.63 5122
3015.15 5212
3015.67 5241
3016.18 5400
3016.70 5382
3017.22 5712
3017.74 5602
3018.26 5347
3018.77 5444
3019.29 5541
3019.81 5593
3020.33 5650
3020.85 5387
3021.37 5453
3021.88 5458
3022.40 5563
3022.92 5425
3023.44 5739
3023.96 5552
3024.48 5301
3025.00 5480
3025.51 5382
3026.03 5277
3026.55 5237
3027.07 5036
3027.59 4856
3028.11 5023
3028.63 5143
3029.15 5055
3029.67 5377
3030.18 5348
3030.70 5515
3031.22 5271
3031.74 5336
3032.26 5091
3032.78 5187
3033.30 5086
3033.82 5258
3034.34 5225
3034.86 5059
3035.38 4889
3035.90 5430
3036.42 5427
3036.94 5417
3037.46 5275
3037.98 5337
3038.50 5289
3039.02 5276
3039.54 5259
3040.06 5152
3040.58 5266
3041.10 5347
3041.62 5172
3042.14 5431
3042.66 5424
3043.18 5271
3043.70 5064
3044.22 4845
3044.74 5019
3045.26 5009
3045.78 4603
3046.30 4879
3046.82 4708
3047.34 4815
3047.86 4657
3048.38 4855
3048.90 5010
3049.42 5027
3049.94 4691
3050.46 4822
3050.98 4808
3051.50 4788
3052.03 4681
3052.55 5022
3053.07 5015
3053.59 5281
3054.11 4945
3054.63 5087
3055.15 4873
3055.67 4392
3056.19 4623
3056.72 4503
3057.24 4714
3057.76 4761
3058.28 4720
3058.80 4871
3059.32 4782
3059.84 4633
3060.37 4584
3060.89 4750
3061.41 4729
3061.93 4692
3062.45 4445
3062.98 4706
3063.50 4934
3064.02 4765
3064.54 4735
3065.06 4825
3065.59 5172
3066.11 5058
3066.63 4954
3067.15 5080
3067.67 4923
3068.20 4937
3068.72 4973
3069.24 5161
3069.76 5182
3070.29 5123
3070.81 5259
3071.33 5059
3071.85 5115
3072.38 4851
3072.90 4969
3073.42 5152
3073.95 5095
3074.47 5017
3074.99 4864
3075.51 5293
3076.04 5001
3076.56 4943
3077.08 5323
3077.61 5309
3078.13 5162
3078.65 4942
3079.18 5193
3079.70 5508
3080.22 5584
3080.75 5360
3081.27 5511
3081.79 5657
3082.32 5779
3082.84 5643
3083.36 5681
3083.89 5830
3084.41 5995
3084.93 6089
3085.46 5964
3085.98 5928
3086.51 5839
3087.03 5893
3087.55 5657
3088.08 5554
3088.60 5543
3089.13 5534
3089.65 5690
3090.17 5375
3090.70 5722
3091.22 5485
3091.75 5686
3092.27 5715
3092.80 6008
3093.32 5564
3093.85 6169
3094.37 5938
3094.89 5849
3095.42 5370
3095.94 5459
3096.47 5681
3096.99 5742
3097.52 5869
3098.04 5471
3098.57 5658
3099.09 5722
3099.62 5722
3100.14 5877
3100.67 6037
3101.19 6215
3101.72 6277
3102.24 6578
3102.77 7015
3103.29 7698
3103.82 7888
3104.34 7957
3104.87 8966
3105.40 9416
3105.92 9773
3106.45 10563
3106.97 10809
3107.50 10434
3108.02 10311
3108.55 9561
3109.08 8866
3109.60 8549
3110.13 8228
3110.65 7833
3111.18 7769
3111.70 7841
3112.23 7890
3112.76 8172
3113.28 8524
3113.81 8443
3114.34 8083
3114.86 9048
3115.39 9226
3115.91 9412
3116.44 8725
3116.97 8492
3117.49 7791
3118.02 7402
3118.55 7076
3119.07 6880
3119.60 6308
3120.13 6498
3120.65 6554
3121.18 6632
3121.71 6549
3122.23 6890
3122.76 7035
3123.29 6815
3123.82 6822
3124.34 6627
3124.87 6516
3125.40 6301
3125.92 6425
3126.45 6373
3126.98 5960
3127.51 6021
3128.03 6082
3128.56 6164
3129.09 6093
3129.62 6234
3130.14 6487
3130.67 6170
3131.20 6246
3131.73 6231
3132.25 6137
3132.78 6262
3133.31 6152
3133.84 6178
3134.37 5865
3134.89 5711
3135.42 5775
3135.95 5579
3136.48 5628
3137.01 5487
3137.53 5580
3138.06 5626
3138.59 5752
3139.12 5624
3139.65 5553
3140.18 5652
3140.70 5629
3141.23 5841
3141.76 5472
3142.29 5550
3142.82 5200
3143.35 5271
3143.88 5280
3144.40 5429
3144.93 5666
3145.46 5424
3145.99 5345
3146.52 5588
3147.05 5463
3147.58 5904
3148.11 6130
3148.64 6220
3149.17 6191
3149.70 6348
3150.22 6212
3150.75 6456
3151.28 6572
3151.81 6850
3152.34 6484
3152.87 6268
3153.40 6118
3153.93 6093
3154.46 5908
3154.99 6001
3155.52 5747
3156.05 5282
3156.58 5576
3157.11 5996
3157.64 5607
3158.17 5771
3158.70 5680
3159.23 5351
3159.76 5404
3160.29 5542
3160.82 5645
3161.35 5663
3161.88 5535
3162.41 5363
3162.94 5497
3163.47 5774
3164.00 5699
3164.53 5383
3165.06 5764
3165.59 5654
3166.12 5178
3166.65 5394
3167.18 5220
3167.72 5163
3168.25 5472
3168.78 5186
3169.31 4966
3169.84 5099
3170.37 5295
3170.90 5140
3171.43 5071
3171.96 5384
3172.49 5411
3173.03 5103
3173.56 4960
3174.09 5142
3174.62 5249
3175.15 4939
3175.68 4881
3176.21 4883
3176.74 4938
3177.28 5203
3177.81 5039
3178.34 5274
3178.87 5067
3179.40 4935
3179.93 5137
3180.47 5447
3181.00 5475
3181.53 5262
3182.06 5245
3182.59 5266
3183.13 5305
3183.66 5145
3184.19 5203
3184.72 5074
3185.25 4903
3185.79 4918
3186.32 5048
3186.85 5349
3187.38 5235
3187.92 5128
3188.45 5133
3188.98 5009
3189.51 5159
3190.05 5213
3190.58 5228
3191.11 5222
3191.64 5237
3192.18 5178
3192.71 4929
3193.24 4808
3193.78 4802
3194.31 4771
3194.84 5016
3195.38 4888
3195.91 5172
3196.44 4942
3196.97 4944
3197.51 5210
3198.04 5024
3198.57 5108
3199.11 4987
3199.64 5002
3200.17 5022
3200.71 5126
3201.24 5350
3201.78 5330
3202.31 5552
3202.84 5099
3203.38 5437
3203.91 5336
3204.44 5778
3204.98 6010
3205.51 5689
3206.05 5673
3206.58 5669
3207.11 5830
3207.65 5971
3208.18 5918
3208.72 5692
3209.25 5441
3209.78 5425
3210.32 5491
3210.85 5488
3211.39 5633
3211.92 5987
3212.46 6129
3212.99 6313
3213.53 6137
3214.06 6170
3214.59 6327
3215.13 6353
3215.66 6144
3216.20 6337
3216.73 6069
3217.27 5855
3217.80 5971
3218.34 5861
3218.87 5819
3219.41 5915
3219.94 5698
3220.48 5706
3221.01 5801
3221.55 5901
3222.08 5690
3222.62 5486
3223.16 5799
3223.69 5756
3224.23 6005
3224.76 6032
3225.30 6077
3225.83 5892
3226.37 5751
3226.90 6002
3227.44 6274
3227.98 6008
3228.51 6194
3229.05 5790
3229.58 5783
3230.12 5842
3230.66 5903
3231.19 6081
3231.73 5496
3232.26 5492
3232.80 5497
3233.34 5602
3233.87 5715
3234.41 5539
3234.95 5661
3235.48 5654
3236.02 5530
3236.55 5541
3237.09 5460
3237.63 5676
3238.16 5959
3238.70 5709
3239.24 5645
3239.77 5864
3240.31 6362
3240.85 6354
3241.38 6184
3241.92 6067
3242.46 6487
3243.00 6468
3243.53 6350
3244.07 6352
3244.61 6321
3245.14 5938
3245.68 6208
3246.22 6097
3246.76 5970
3247.29 5825
3247.83 6018
3248.37 5751
3248.91 5714
3249.44 5661
3249.98 5991
3250.52 5856
3251.06 5863
3251.59 6016
3252.13 5990
3252.67 6194
3253.21 6064
3253.75 6412
3254.28 6388
3254.82 6523
3255.36 6407
3255.90 6361
3256.44 6337
3256.97 6292
3257.51 6340
3258.05 6322
3258.59 6271
3259.13 6424
3259.67 6374
3260.20 6569
3260.74 6929
3261.28 7031
3261.82 6832
3262.36 7388
3262.90 7740
3263.44 7814
3263.97 8076
3264.51 8072
3265.05 8319
3265.59 8833
3266.13 9320
3266.67 9821
3267.21 10283
3267.75 10565
3268.29 11429
3268.83 12686
3269.36 13118
3269.90 13345
3270.44 13938
3270.98 14144
3271.52 13000
3272.06 12990
3272.60 12548
3273.14 11726
3273.68 10389
3274.22 10043
3274.76 9039
3275.30 7776
3275.84 7401
3276.38 7360
3276.92 7040
3277.46 7173
3278.00 6920
3278.54 7113
3279.08 7030
3279.62 7272
3280.16 7183
3280.70 7126
3281.24 7114
3281.78 6911
3282.32 7305
3282.86 7323
3283.40 7132
3283.94 7596
3284.48 7226
3285.02 7037
3285.56 7279
3286.10 7307
3286.64 7473
3287.18 7265
3287.72 7802
3288.26 7848
3288.81 7861
3289.35 8367
3289.89 8341
3290.43 8295
3290.97 8316
3291.51 8140
3292.05 8119
3292.59 8185
3293.13 8331
3293.67 7958
3294.22 7841
3294.76 7757
3295.30 8187
3295.84 8310
3296.38 8391
3296.92 8841
3297.46 8881
3298.01 9171
3298.55 8906
3299.09 9197
3299.63 9273
3300.17 9079
3300.71 8573
3301.26 8417
3301.80 8195
3302.34 8221
3302.88 8200
3303.42 7536
3303.97 7487
3304.51 7338
3305.05 7286
3305.59 7399
3306.13 7395
3306.68 7092
3307.22 6921
3307.76 7351
3308.30 7519
3308.85 7118
3309.39 6910
3309.93 7001
3310.47 7089
3311.02 6845
3311.56 7166
3312.10 7215
3312.64 7277
3313.19 6897
3313.73 6904
3314.27 7169
3314.82 7043
3315.36 7038
3315.90 7226
3316.45 7225
3316.99 7391
3317.53 7020
3318.07 7012
3318.62 7183
3319.16 7509
3319.70 7348
3320.25 7403
3320.79 7314
3321.34 7770
3321.88 7837
3322.42 8058
3322.97 8130
3323.51 8380
3324.05 8662
3324.60 8747
3325.14 8451
3325.68 8629
3326.23 8445
3326.77 8135
3327.32 8364
3327.86 8537
3328.40 8551
3328.95 8221
3329.49 7727
3330.04 7678
3330.58 7799
3331.13 7603
3331.67 7639
3332.21 7290
3332.76 7716
3333.30 8198
3333.85 8923
3334.39 9217
3334.94 10876
3335.48 12470
3336.03 14360
3336.57 16075
3337.12 18223
3337.66 20854
3338.21 23062
3338.75 24379
3339.30 25934
3339.84 26766
3340.39 26933
3340.93 25741
3341.48 24612
3342.02 22584
3342.57 19969
3343.11 18076
3343.66 15931
3344.20 14190
3344.75 12214
3345.29 11045
3345.84 9998
3346.38 9246
3346.93 8843
3347.47 8309
3348.02 8143
3348.57 8431
3349.11 8671
3349.66 8653
3350.20 8955
3350.75 9469
3351.30 10215
3351.84 11319
3352.39 12553
3352.93 13534
3353.48 14997
3354.03 15278
3354.57 16124
3355.12 16994
3355.66 16696
3356.21 16423
3356.76 15950
3357.30 15421
3357.85 14307
3358.40 13199
3358.94 11867
3359.49 10718
3360.04 9737
3360.58 9114
3361.13 8776
3361.68 8578
3362.22 7807
3362.77 7561
3363.32 7651
3363.86 7429
3364.41 7199
3364.96 7350
3365.50 7395
3366.05 7674
3366.60 7823
3367.15 8030
3367.69 8211
3368.24 8399
3368.79 8821
3369.34 8758
3369.88 9147
3370.43 9336
3370.98 9076
3371.53 9025
3372.07 8984
3372.62 8779
3373.17 8517
3373.72 8674
3374.26 8745
3374.81 8543
3375.36 8274
3375.91 8117
3376.46 8095
3377.00 8044
3377.55 8166
3378.10 8034
3378.65 7828
3379.20 7928
3379.74 7752
3380.29 7995
3380.84 7701
3381.39 7773
3381.94 7949
3382.49 8058
3383.04 8354
3383.58 8806
3384.13 8630
3384.68 9091
3385.23 9766
3385.78 10142
3386.33 10319
3386.88 10503
3387.43 10819
3387.97 10158
3388.52 10034
3389.07 9670
3389.62 9179
3390.17 8701
3390.72 8373
3391.27 8399
3391.82 7843
3392.37 7342
3392.92 7133
3393.47 7061
3394.01 7020
3394.56 6687
3395.11 6721
3395.66 6705
3396.21 6424
3396.76 6231
3397.31 6205
3397.86 6198
3398.41 5822
3398.96 6008
3399.51 5840
3400.06 5664
3400.61 5558
3401.16 5725
3401.71 5661
3402.26 5603
3402.81 5358
3403.36 5189
3403.91 5138
3404.46 5264
3405.01 5615
3405.56 5640
3406.11 5486
3406.66 5666
3407.21 5654
3407.76 5450
3408.32 5412
3408.87 5489
3409.42 5725
3409.97 5635
3410.52 5267
3411.07 5315
3411.62 5366
3412.17 5599
3412.72 5647
3413.27 5968
3413.82 6089
3414.37 5627
3414.93 5532
3415.48 5585
3416.03 5518
3416.58 5643
3417.13 5838
3417.68 5621
3418.23 5446
3418.78 5606
3419.34 5491
3419.89 5441
3420.44 5492
3420.99 5174
3421.54 5173
3422.09 5279
3422.65 5495
3423.20 5479
3423.75 5250
3424.30 5525
3424.85 5404
3425.40 5754
3425.96 6022
3426.51 5877
3427.06 5796
3427.61 5708
3428.17 5729
3428.72 5760
3429.27 5710
3429.82 5660
3430.37 5395
3430.93 5667
3431.48 5829
3432.03 5761
3432.58 5564
3433.14 5698
3433.69 5727
3434.24 5684
3434.79 5644
3435.35 5425
3435.90 5420
3436.45 5676
3437.01 5599
3437.56 5500
3438.11 5398
3438.66 5321
3439.22 5442
3439.77 5551
3440.32 5167
3440.88 5356
3441.43 5288
3441.98 5626
3442.54 5484
3443.09 5673
3443.64 5935
3444.20 5704
3444.75 5842
3445.30 5902
3445.86 5680
3446.41 5622
3446.97 5491
3447.52 5248
3448.07 5268
3448.63 5438
3449.18 5185
3449.73 5321
3450.29 5336
3450.84 5500
3451.40 5472
3451.95 5305
3452.50 5251
3453.06 5050
3453.61 5283
3454.17 5103
3454.72 5153
3455.28 5012
3455.83 4924
3456.38 5087
3456.94 5071
3457.49 4986
3458.05 4871
3458.60 5047
3459.16 5327
3459.71 5198
3460.27 5223
3460.82 5153
3461.38 5296
3461.93 5358
3462.49 5249
3463.04 5231
3463.60 5389
3464.15 5312
3464.71 5385
3465.26 5513
3465.82 5460
3466.37 5531
3466.93 5835
3467.48 5340
3468.04 5427
3468.59 5184
3469.15 5145
3469.70 5291
3470.26 5414
3470.82 5892
3471.37 5621
3471.93 5517
3472.48 5453
3473.04 5427
3473.59 5563
3474.15 5721
3474.71 5480
3475.26 5447
3475.82 5798
3476.37 5821
3476.93 5684
3477.49 5665
3478.04 5608
3478.60 5829
3479.16 5799
3479.71 5818
3480.27 5895
3480.82 5834
3481.38 6124
3481.94 6087
3482.49 6038
3483.05 6272
3483.61 6104
3484.16 6225
3484.72 6148
3485.28 6356
3485.83 6225
3486.39 6059
3486.95 6060
3487.50 6275
3488.06 6224
3488.62 6355
3489.18 6317
3489.73 6716
3490.29 6510
3490.85 6591
3491.40 7186
3491.96 7617
3492.52 8039
3493.08 8408
3493.63 9071
3494.19 9326
3494.75 10079
3495.31 10347
3495.86 10825
3496.42 10683
3496.98 10403
3497.54 10136
3498.09 9744
3498.65 10412
3499.21 9989
3499.77 9970
3500.33 10097
3500.88 10910
3501.44 11540
3502.00 12227
3502.56 12200
3503.12 12411
3503.67 12962
3504.23 13088
3504.79 13311
3505.35 13406
3505.91 12525
3506.47 12606
3507.03 12850
3507.58 13167
3508.14 13248
3508.70 13124
3509.26 13635
3509.82 13165
3510.38 12883
3510.94 12969
3511.49 12266
3512.05 11456
3512.61 10680
3513.17 10607
3513.73 9487
3514.29 9061
3514.85 8562
3515.41 7556
3515.97 7357
3516.53 7054
3517.09 6744
3517.64 6830
3518.20 6940
3518.76 6544
3519.32 6458
3519.88 6420
3520.44 6197
3521.00 6322
3521.56 6691
3522.12 6922
3522.68 6704
3523.24 6968
3523.80 6623
3524.36 7140
3524.92 6946
3525.48 6763
3526.04 6808
3526.60 6725
3527.16 6691
3527.72 6575
3528.28 6020
3528.84 6085
3529.40 6182
3529.96 6038
3530.52 5776
3531.08 5662
3531.64 5624
3532.20 5519
3532.76 5819
3533.32 5785
3533.89 5711
3534.45 5603
3535.01 5599
3535.57 5442
3536.13 5602
3536.69 5912
3537.25 5563
3537.81 5725
3538.37 5745
3538.93 5445
3539.49 5789
3540.06 5897
3540.62 5764
3541.18 5803
3541.74 6056
3542.30 5857
3542.86 6046
3543.42 5646
3543.98 5797
3544.55 6173
3545.11 5975
3545.67 5717
3546.23 5962
3546.79 5730
3547.35 5987
3547.92 6042
3548.48 5975
3549.04 5375
3549.60 5349
3550.16 5444
3550.72 5675
3551.29 5271
3551.85 5193
3552.41 5087
3552.97 5134
3553.54 5372
3554.10 5137
3554.66 4760
3555.22 4763
3555.78 4949
3556.35 4866
3556.91 4828
3557.47 4643
3558.03 4935
3558.60 5049
3559.16 4884
3559.72 4953
3560.29 4781
3560.85 4727
3561.41 5020
3561.97 4817
3562.54 5202
3563.10 5301
3563.66 4891
3564.23 5119
3564.79 5177
3565.35 5035
3565.91 5032
3566.48 4832
3567.04 4899
3567.60 4976
3568.17 4985
3568.73 4856
3569.29 4989
3569.86 5067
3570.42 4910
3570.99 4649
3571.55 4677
3572.11 4664
3572.68 4703
3573.24 4771
3573.80 4458
3574.37 4754
3574.93 4779
3575.50 4820
3576.06 4954
3576.62 4695
3577.19 5052
3577.75 5050
3578.32 5197
3578.88 5482
3579.44 5362
3580.01 5230
3580.57 5504
3581.14 5187
3581.70 5266
3582.27 5379
3582.83 5394
3583.40 5271
3583.96 4964
3584.52 4933
3585.09 5009
3585.65 4791
3586.22 4824
3586.78 4583
3587.35 4593
3587.91 4936
3588.48 4833
3589.04 4519
3589.61 4528
3590.17 4753
3590.74 4722
3591.30 4368
3591.87 4544
3592.43 4509
3593.00 4756
3593.56 4830
3594.13 4993
3594.70 4773
3595.26 4618
3595.83 4640
3596.39 4999
3596.96 4635
3597.52 4798
3598.09 4722
3598.65 4628
3599.22 4805
3599.79 4802
3600.35 5185
3600.92 4932
3601.48 5002
3602.05 4783
3602.62 4743
3603.18 4871
3603.75 4708
3604.32 4837
3604.88 4941
3605.45 4771
3606.01 4633
3606.58 4800
3607.15 4828
3607.71 4640
3608.28 4679
3608.85 4828
3609.41 4697
3609.98 4713
3610.55 4476
3611.11 4399
3611.68 4443
3612.25 4232
3612.81 4324
3613.38 4684
3613.95 4545
3614.51 4421
3615.08 4553
3615.65 4556
3616.22 4720
3616.78 4938
3617.35 5072
3617.92 5226
3618.48 5412
3619.05 5830
3619.62 6064
3620.19 6607
3620.75 7143
3621.32 7505
3621.89 7602
3622.46 7572
3623.02 7361
3623.59 7487
3624.16 7112
3624.73 6706
3625.30 6413
3625.86 6346
3626.43 5694
3627.00 5304
3627.57 5087
3628.14 4790
3628.70 4805
3629.27 4763
3629.84 4451
3630.41 4715
3630.98 4496
3631.55 4371
3632.11 4476
3632.68 4343
3633.25 4228
3633.82 4445
3634.39 4597
3634.96 4522
3635.52 4523
3636.09 4378
3636.66 4485
3637.23 4833
3637.80 4640
3638.37 4872
3638.94 4562
3639.51 4451
3640.08 4531
3640.64 4715
3641.21 5202
3641.78 5351
3642.35 5207
3642.92 5707
3643.49 6069
3644.06 6176
3644.63 6392
3645.20 6340
3645.77 6495
3646.34 6676
3646.91 6487
3647.48 6287
3648.05 6208
3648.62 6039
3649.19 5830
3649.76 5699
3650.33 5355
3650.90 5144
3651.47 5304
3652.03 5215
3652.60 5314
3653.17 5117
3653.75 5444
3654.32 5204
3654.89 5509
3655.46 5632
3656.03 5631
3656.60 5687
3657.17 5600
3657.74 5596
3658.31 5501
3658.88 5687
3659.45 5911
3660.02 5881
3660.59 6030
3661.16 5814
3661.73 5868
3662.30 5971
3662.87 5848
3663.44 5972
3664.01 5944
3664.59 5741
3665.16 5977
3665.73 5810
3666.30 5709
3666.87 5952
3667.44 5867
3668.01 5596
3668.58 5547
3669.15 5420
3669.73 5314
3670.30 5616
3670.87 5382
3671.44 5531
3672.01 5473
3672.58 5629
3673.15 5523
3673.73 5527
3674.30 5229
3674.87 5428
3675.44 5421
3676.01 5432
3676.58 5661
3677.16 5925
3677.73 6029
3678.30 5535
3678.87 5651
3679.44 5842
3680.02 5746
3680.59 5560
3681.16 5704
3681.73 5551
3682.31 5185
3682.88 5045
3683.45 5072
3684.02 4907
3684.60 5089
3685.17 5080
3685.74 4946
3686.31 4846
3686.89 4873
3687.46 5125
3688.03 4995
3688.60 4910
3689.18 4974
3689.75 5251
3690.32 5287
3690.90 5417
3691.47 5520
3692.04 5651
3692.61 5730
3693.19 5929
3693.76 6197
3694.33 6137
3694.91 5878
3695.48 5719
3696.05 5785
3696.63 5432
3697.20 5388
3697.77 5378
3698.35 5465
3698.92 5299
3699.50 5154
3700.07 5359
3700.64 5401
3701.22 5642
3701.79 5323
3702.36 5217
3702.94 5288
3703.51 5402
3704.09 5607
3704.66 5535
3705.23 5344
3705.81 5377
3706.38 5321
3706.96 5253
3707.53 5225
3708.11 5071
3708.68 5072
3709.25 4894
3709.83 5240
3710.40 5622
3710.98 5320
3711.55 5143
3712.13 5268
3712.70 5349
3713.28 5442
3713.85 5482
3714.43 5185
3715.00 5119
3715.58 5281
3716.15 4984
3716.73 5079
3717.30 5218
3717.88 4913
3718.45 5119
3719.03 4874
3719.60 5034
3720.18 4831
3720.75 5129
3721.33 4838
3721.90 5018
3722.48 5064
3723.05 5025
3723.63 4991
3724.20 4930
3724.78 4777
3725.36 4740
3725.93 4863
3726.51 4736
3727.08 4492
3727.66 4486
3728.23 4690
3728.81 4537
3729.39 4663
3729.96 4488
3730.54 4619
3731.11 4844
3731.69 4747
3732.27 4969
3732.84 5115
3733.42 5215
3734.00 5074
3734.57 5140
3735.15 5456
3735.72 5369
3736.30 5632
3736.88 5307
3737.45 5326
3738.03 5399
3738.61 5249
3739.18 5092
3739.76 5214
3740.34 5541
3740.92 4959
3741.49 4988
3742.07 4840
3742.65 4792
3743.22 4708
3743.80 4674
3744.38 4607
3744.95 4448
3745.53 4538
3746.11 4596
3746.69 4716
3747.26 4597
3747.84 4765
3748.42 4899
3749.00 5037
3749.57 5237
3750.15 5150
3750.73 5243
3751.31 5045
3751.88 4934
3752.46 4921
3753.04 5045
3753.62 4781
3754.19 4790
3754.77 4602
3755.35 4740
3755.93 4643
3756.51 4453
3757.08 4326
3757.66 4422
3758.24 4313
3758.82 4445
3759.40 4507
3759.98 4540
3760.55 4477
3761.13 4499
3761.71 4445
3762.29 4304
3762.87 4483
3763.45 4579
3764.03 4646
3764.60 4568
3765.18 4639
3765.76 4575
3766.34 4594
3766.92 4601
3767.50 4894
3768.08 5094
3768.66 4730
3769.24 4574
3769.81 4333
3770.39 4233
3770.97 4473
3771.55 4576
3772.13 4486
3772.71 4416
3773.29 4369
3773.87 4344
3774.45 4361
3775.03 4419
3775.61 4548
3776.19 4420
3776.77 4388
3777.35 4333
3777.93 4311
3778.51 4367
3779.09 4265
3779.67 4341
3780.25 4479
3780.83 4453
3781.41 4391
3781.99 4385
3782.57 4258
3783.15 4336
3783.73 4509
3784.31 4486
3784.89 4340
3785.47 4262
3786.05 4353
3786.63 4406
3787.21 4126
3787.79 4169
3788.37 4027
3788.95 4275
3789.53 4446
3790.11 4467
3790.69 4141
3791.27 4227
3791.85 4341
3792.43 4340
3793.01 4307
3793.59 4033
3794.18 4123
3794.76 4363
3795.34 4243
3795.92 4408
3796.50 4389
3797.08 4365
3797.66 4463
3798.24 4395
3798.83 4311
3799.41 4140
3799.99 4010
3800.57 4256
3801.15 4418
3801.73 4275
3802.31 4103
3802.90 4318
3803.48 4390
3804.06 4405
3804.64 4145
3805.22 4301
3805.80 4481
3806.39 4580
3806.97 4692
3807.55 4646
3808.13 4603
3808.71 4832
3809.30 4805
3809.88 4931
3810.46 4880
3811.04 4939
3811.63 5228
3812.21 5137
3812.79 5130
3813.37 5140
3813.95 5107
3814.54 5079
3815.12 5082
3815.70 4886
3816.29 5223
3816.87 5112
3817.45 4903
3818.03 5169
3818.62 4945
3819.20 4821
3819.78 4717
3820.36 4896
3820.95 4732
3821.53 4750
3822.11 4673
3822.70 4557
3823.28 4388
3823.86 4526
3824.45 4608
3825.03 4618
3825.61 4653
3826.20 4692
3826.78 4317
3827.36 4365
3827.95 4511
3828.53 4445
3829.11 4488
3829.70 4404
3830.28 4177
3830.87 4280
3831.45 4107
3832.03 4270
3832.62 4219
3833.20 4368
3833.79 4294
3834.37 4446
3834.95 4264
3835.54 4180
3836.12 4254
3836.71 4364
3837.29 4143
3837.87 4119
3838.46 4261
3839.04 4000
3839.63 4141
3840.21 4192
3840.80 4187
3841.38 4363
3841.97 4402
3842.55 4310
3843.13 3731
3843.72 3785
3844.30 4007
3844.89 4026
3845.47 4096
3846.06 4080
3846.64 4146
3847.23 4077
3847.81 3909
3848.40 3803
3848.98 3912
3849.57 3994
3850.15 4207
3850.74 4249
3851.33 4257
3851.91 3993
3852.50 3828
3853.08 3973
3853.67 4257
3854.25 4216
3854.84 3942
3855.42 4048
3856.01 4085
3856.60 4123
3857.18 4297
3857.77 4125
3858.35 4279
3858.94 4088
3859.52 4200
3860.11 4442
3860.70 4511
3861.28 4772
3861.87 5144
3862.45 5153
3863.04 5744
3863.63 5966
3864.21 6417
3864.80 6711
3865.39 6999
3865.97 6957
3866.56 6997
3867.15 6957
3867.73 6530
3868.32 6366
3868.91 6087
3869.49 5806
3870.08 5409
3870.67 5263
3871.25 4970
3871.84 4813
3872.43 4698
3873.01 4732
3873.60 4469
3874.19 4556
3874.77 4560
3875.36 4560
3875.95 4740
3876.54 4642
3877.12 4682
3877.71 4609
3878.30 4799
3878.89 4757
3879.47 4754
3880.06 4660
3880.65 4678
3881.24 4581
3881.82 4726
3882.41 4556
3883.00 4293
3883.59 4201
3884.17 4229
3884.76 4285
3885.35 4408
3885.94 4311
3886.53 4312
3887.11 4344
3887.70 4364
3888.29 4160
3888.88 4006
3889.47 4160
3890.05 4249
3890.64 4583
3891.23 4621
3891.82 4692
3892.41 4454
3893.00 4402
3893.59 4561
3894.17 4819
3894.76 4566
3895.35 4669
3895.94 4751
3896.53 4567
3897.12 4646
3897.71 4754
3898.30 4714
3898.88 4488
3899.47 4443
3900.06 4428
3900.65 4455
3901.24 4401
3901.83 4482
3902.42 4442
3903.01 4530
3903.60 4379
3904.19 4392
3904.78 4444
3905.37 4531
3905.95 4374
3906.54 4318
3907.13 4497
3907.72 4333
3908.31 4175
3908.90 4282
3909.49 4349
3910.08 4272
3910.67 4067
3911.26 4324
3911.85 4214
3912.44 4189
3913.03 4113
3913.62 4129
3914.21 4142
3914.80 4463
3915.39 4345
3915.98 4248
3916.57 4071
3917.16 4155
3917.75 4041
3918.34 4070
3918.93 4273
3919.52 4412
3920.12 4300
3920.71 4241
3921.30 4126
3921.89 4063
3922.48 4332
3923.07 4407
3923.66 4128
3924.25 4298
3924.84 4389
3925.43 4668
3926.02 4473
3926.61 4417
3927.20 4204
3927.80 4300
3928.39 4275
3928.98 4025
3929.57 3951
3930.16 4104
3930.75 3888
3931.34 3949
3931.94 4026
3932.53 3784
3933.12 3972
3933.71 4069
3934.30 3885
3934.89 3657
3935.48 3785
3936.08 3608
3936.67 3879
3937.26 3899
3937.85 3713
3938.44 3900
3939.04 4044
3939.63 3951
3940.22 3839
3940.81 3678
3941.40 3697
3942.00 3900
3942.59 3969
3943.18 4041
3943.77 4341
3944.37 4140
3944.96 4141
3945.55 4192
3946.14 4200
3946.74 4086
3947.33 3932
3947.92 4057
3948.51 4145
3949.11 4074
3949.70 3912
3950.29 3943
3950.88 3956
3951.48 4041
3952.07 3867
3952.66 3759
3953.26 3882
3953.85 3747
3954.44 3708
3955.04 3694
3955.63 3791
3956.22 3802
3956.82 3812
3957.41 3808
3958.00 3669
3958.60 3912
3959.19 3704
3959.78 3729
3960.38 3538
3960.97 3820
3961.56 3829
3962.16 3827
3962.75 4103
3963.34 4051
3963.94 3954
3964.53 3803
3965.13 3820
3965.72 3832
3966.31 3740
3966.91 3695
3967.50 3790
3968.10 3815
3968.69 3831
3969.28 3785
3969.88 3645
3970.47 3717
3971.07 3836
3971.66 4058
3972.26 3967
3972.85 3977
3973.45 3881
3974.04 3771
3974.63 3790
3975.23 3762
3975.82 3795
3976.42 3849
3977.01 3805
3977.61 4003
3978.20 4099
3978.80 4382
3979.39 4121
3979.99 4022
3980.58 4350
3981.18 3930
3981.77 4214
3982.37 3948
3982.96 4082
3983.56 4238
3984.15 3976
3984.75 4170
3985.35 4192
3985.94 4197
3986.54 4179
3987.13 4131
3987.73 4073
3988.32 4359
3988.92 4163
3989.51 4148
3990.11 4184
3990.71 4197
3991.30 4037
3991.90 3941
3992.49 4119
3993.09 4123
3993.69 3911
3994.28 3776
3994.88 4088
3995.47 4212
3996.07 4214
3996.67 4236
3997.26 4167
3997.86 4228
3998.46 3975
3999.05 3932
3999.65 3973
4000.25 4135
4000.84 4218
4001.44 4018
4002.04 4047
4002.63 3911
4003.23 3954
4003.83 3933
4004.42 4029
4005.02 4011
4005.62 4027
4006.21 3942
4006.81 3773
4007.41 3795
4008.01 3996
4008.60 4039
4009.20 4199
4009.80 4219
4010.39 4166
4010.99 4249
4011.59 4231
4012.19 4114
4012.78 4274
4013.38 4456
4013.98 4567
4014.58 4169
4015.17 4040
4015.77 4099
4016.37 4000
4016.97 3872
4017.57 3992
4018.16 4120
4018.76 4174
4019.36 4270
4019.96 4297
4020.56 4271
4021.15 4437
4021.75 4327
4022.35 4342
4022.95 4312
4023.55 4092
4024.14 4074
4024.74 4154
4025.34 4063
4025.94 3992
4026.54 4200
4027.14 4179
4027.74 4313
4028.33 4322
4028.93 4687
4029.53 4740
4030.13 4580
4030.73 4588
4031.33 4940
4031.93 4596
4032.53 4859
4033.12 4808
4033.72 4639
4034.32 4642
4034.92 4489
4035.52 4649
4036.12 4583
4036.72 4419
4037.32 4442
4037.92 4230
4038.52 4044
4039.12 4129
4039.72 4013
4040.32 3896
4040.92 3867
4041.52 3940
4042.12 3842
4042.71 4030
4043.31 4184
4043.91 3823
4044.51 3751
4045.11 3653
4045.71 3817
4046.31 3898
4046.91 3940
4047.51 3695
4048.11 3512
4048.71 3652
4049.31 3894
4049.91 3759
4050.52 3843
4051.12 4086
4051.72 3623
4052.32 3666
4052.92 3741
4053.52 3866
4054.12 4099
4054.72 4134
4055.32 4156
4055.92 4043
4056.52 4413
4057.12 4197
4057.72 4049
4058.32 3903
4058.92 3917
4059.52 4253
4060.13 4078
4060.73 3874
4061.33 3757
4061.93 3637
4062.53 3763
4063.13 3672
4063.73 3702
4064.33 3656
4064.94 3463
4065.54 3596
4066.14 3661
4066.74 3592
4067.34 3583
4067.94 3713
4068.54 3772
4069.15 3499
4069.75 3731
4070.35 3869
4070.95 3791
4071.55 3723
4072.16 3587
4072.76 3650
4073.36 3463
4073.96 3572
4074.56 3683
4075.17 3813
4075.77 3629
4076.37 3826
4076.97 3650
4077.57 3539
4078.18 3620
4078.78 3649
4079.38 3605
4079.98 3608
4080.59 3732
4081.19 3589
4081.79 3534
4082.39 3634
4083.00 3606
4083.60 3759
4084.20 3803
4084.81 3757
4085.41 3571
4086.01 3685
4086.61 3684
4087.22 3596
4087.82 3471
4088.42 3558
4089.03 3608
4089.63 3678
4090.23 3532
4090.84 3628
4091.44 3673
4092.04 3674
4092.65 3558
4093.25 3717
4093.85 3726
4094.46 3708
4095.06 3651
4095.66 3572
4096.27 3639
4096.87 3538
4097.48 3626
4098.08 3777
4098.68 3611
4099.29 3678
4099.89 3823
4100.49 3772
4101.10 3678
4101.70 3616
4102.31 3710
4102.91 3756
4103.52 3690
4104.12 3529
4104.72 3391
4105.33 3643
4105.93 3536
4106.54 3403
4107.14 3422
4107.75 3693
4108.35 3477
4108.96 3238
4109.56 3423
4110.16 3668
4110.77 3438
4111.37 3499
4111.98 3503
4112.58 3499
4113.19 3380
4113.79 3707
4114.40 3483
4115.00 3586
4115.61 3602
4116.21 3425
4116.82 3529
4117.42 3478
4118.03 3506
4118.64 3732
4119.24 3541
4119.85 3569
4120.45 3762
4121.06 3497
4121.66 3568
4122.27 3506
4122.87 3580
4123.48 3638
4124.09 3573
4124.69 3485
4125.30 3422
4125.90 3578
4126.51 3480
4127.11 3587
4127.72 3576
4128.33 3501
4128.93 3574
4129.54 3375
4130.14 3551
4130.75 3642
4131.36 3819
4131.96 3776
4132.57 3345
4133.18 3598
4133.78 3483
4134.39 3593
4135.00 3740
4135.60 3703
4136.21 3624
4136.82 3637
4137.42 3864
4138.03 3567
4138.64 4056
4139.24 4057
4139.85 3935
4140.46 3999
4141.06 4080
4141.67 4168
4142.28 4196
4142.88 4485
4143.49 4333
4144.10 4409
4144.71 4514
4145.31 4633
4145.92 4476
4146.53 4607
4147.14 4504
4147.74 4314
4148.35 4199
4148.96 4133
4149.57 4216
4150.17 4123
4150.78 4034
4151.39 3813
4152.00 3868
4152.60 3629
4153.21 3561
4153.82 3386
4154.43 3489
4155.04 3595
4155.64 3565
4156.25 3600
4156.86 3573
4157.47 3521
4158.08 3516
4158.69 3638
4159.29 3505
4159.90 3457
4160.51 3506
4161.12 3523
4161.73 3374
4162.34 3391
4162.94 3585
4163.55 3658
4164.16 3564
4164.77 3465
4165.38 3652
4165.99 3716
4166.60 3946
4167.21 3861
4167.81 4148
4168.42 4198
4169.03 4040
4169.64 3791
4170.25 3890
4170.86 4203
4171.47 4025
4172.08 3973
4172.69 3895
4173.30 3583
4173.91 3648
4174.52 3829
4175.13 3739
4175.74 3831
4176.34 3925
4176.95 3694
4177.56 3775
4178.17 3859
4178.78 3913
4179.39 3824
4180.00 3899
4180.61 3988
4181.22 4160
4181.83 3962
4182.44 3984
4183.05 4177
4183.66 4155
4184.27 3953
4184.88 3734
4185.49 3853
4186.10 3636
4186.71 3768
4187.32 3770
4187.93 3563
4188.55 3662
4189.16 3797
4189.77 3756
4190.38 3768
4190.99 3539
4191.60 3592
4192.21 3883
4192.82 3893
4193.43 3940
4194.04 4125
4194.65 3951
4195.26 4336
4195.87 4394
4196.49 4361
4197.10 4116
4197.71 4359
4198.32 4763
4198.93 4272
4199.54 4382
4200.15 4386
4200.76 4378
4201.38 4420
4201.99 4389
4202.60 4292
4203.21 4033
4203.82 3911
4204.43 3958
4205.04 4012
4205.66 3913
4206.27 3923
4206.88 4061
4207.49 3964
4208.10 4104
4208.72 3996
4209.33 3919
4209.94 4188
4210.55 4080
4211.16 3987
4211.78 3927
4212.39 3994
4213.00 3788
4213.61 3869
4214.22 4238
4214.84 4167
4215.45 4280
4216.06 4171
4216.67 4148
4217.29 4014
4217.90 4123
4218.51 4402
4219.13 4324
4219.74 4410
4220.35 4398
4220.96 4715
4221.58 4986
4222.19 4723
4222.80 5022
4223.42 5150
4224.03 5351
4224.64 5525
4225.25 5323
4225.87 5573
4226.48 5862
4227.09 6117
4227.71 5902
4228.32 6110
4228.93 6110
4229.55 6209
4230.16 6651
4230.77 6818
4231.39 6891
4232.00 6934
4232.62 6896
4233.23 7155
4233.84 7556
4234.46 7457
4235.07 7213
4235.68 7574
4236.30 7990
4236.91 8556
4237.53 8985
4238.14 9701
4238.75 10051
4239.37 9856
4239.98 10086
4240.60 9985
4241.21 9476
4241.83 8453
4242.44 7732
4243.05 7155
4243.67 6550
4244.28 6125
4244.90 6025
4245.51 5718
4246.13 5689
4246.74 5590
4247.36 5555
4247.97 5554
4248.59 5495
4249.20 5603
4249.82 5680
4250.43 5793
4251.05 5449
4251.66 5478
4252.28 5532
4252.89 5638
4253.51 5546
4254.12 5343
4254.74 5213
4255.35 5232
4255.97 5077
4256.58 5032
4257.20 4881
4257.81 4852
4258.43 5075
4259.05 5021
4259.66 4795
4260.28 4895
4260.89 4747
4261.51 4640
4262.12 4727
4262.74 4512
4263.36 4536
4263.97 4633
4264.59 4467
4265.20 4316
4265.82 4405
4266.44 4570
4267.05 4753
4267.67 4709
4268.28 4615
4268.90 4563
4269.52 4376
4270.13 4485
4270.75 4607
4271.37 4507
4271.98 4487
4272.60 4415
4273.22 4379
4273.83 4234
4274.45 4311
4275.07 4315
4275.68 4461
4276.30 4491
4276.92 4526
4277.53 4470
4278.15 4525
4278.77 4712
4279.38 4630
4280.00 4705
4280.62 4814
4281.24 4960
4281.85 4870
4282.47 4589
4283.09 4353
4283.70 4310
4284.32 4235
4284.94 4210
4285.56 3944
4286.17 3896
4286.79 4134
4287.41 3967
4288.03 4020
4288.65 4000
4289.26 4280
4289.88 4186
4290.50 4060
4291.12 3979
4291.73 3882
4292.35 3912
4292.97 3888
4293.59 4061
4294.21 4114
4294.83 4051
4295.44 3895
4296.06 3880
4296.68 3874
4297.30 3699
4297.92 3722
4298.54 3765
4299.15 3888
4299.77 4008
4300.39 3807
4301.01 3831
4301.63 3718
4302.25 3797
4302.87 3837
4303.48 3891
4304.10 4189
4304.72 3867
4305.34 3751
4305.96 3628
4306.58 3649
4307.20 3960
4307.82 3924
4308.44 4060
4309.06 3954
4309.67 4030
4310.29 3991
4310.91 3967
4311.53 3782
4312.15 3933
4312.77 3996
4313.39 4007
4314.01 4115
4314.63 3967
4315.25 4165
4315.87 3903
4316.49 4042
4317.11 3971
4317.73 4007
4318.35 4108
4318.97 4077
4319.59 4021
4320.21 4003
4320.83 3928
4321.45 4009
4322.07 4165
4322.69 3876
4323.31 3751
4323.93 4141
4324.55 4270
4325.17 4024
4325.79 4061
4326.41 4158
4327.03 4322
4327.65 4235
4328.27 4189
4328.89 4187
4329.51 4415
4330.13 4354
4330.76 4208
4331.38 4165
4332.00 4198
4332.62 4335
4333.24 4165
4333.86 4243
4334.48 4157
4335.10 4142
4335.72 4285
4336.34 4173
4336.97 3957
4337.59 4248
4338.21 4048
4338.83 4308
4339.45 4455
4340.07 4555
4340.69 4513
4341.31 4697
4341.94 4680
4342.56 4896
4343.18 4637
4343.80 4570
4344.42 4841
4345.04 5114
4345.67 5209
4346.29 5410
4346.91 5904
4347.53 6401
4348.15 7291
4348.78 7611
4349.40 8409
4350.02 9196
4350.64 9576
4351.26 10023
4351.89 9374
4352.51 8815
4353.13 8264
4353.75 7923
4354.38 7030
4355.00 6121
4355.62 5524
4356.24 5108
4356.87 4879
4357.49 4560
4358.11 4487
4358.74 4587
4359.36 4463
4359.98 4421
4360.60 4609
4361.23 4417
4361.85 4600
4362.47 4416
4363.10 4524
4363.72 4404
4364.34 4484
4364.97 4529
4365.59 4785
4366.21 4589
4366.83 4430
4367.46 4434
4368.08 4569
4368.71 4521
4369.33 4312
4369.95 4167
4370.58 4296
4371.20 4146
4371.82 4104
4372.45 4307
4373.07 3829
4373.69 3935
4374.32 4195
4374.94 4085
4375.57 3721
4376.19 3638
4376.81 3828
4377.44 3801
4378.06 3788
4378.69 3884
4379.31 3637
4379.94 3743
4380.56 3821
4381.18 3604
4381.81 3741
4382.43 3752
4383.06 3633
4383.68 3983
4384.31 3854
4384.93 3634
4385.56 3617
4386.18 3644
4386.81 3581
4387.43 3675
4388.05 3724
4388.68 3723
4389.30 3670
4389.93 3688
4390.55 3547
4391.18 3527
4391.81 3591
4392.43 3638
4393.06 3583
4393.68 3488
4394.31 3327
4394.93 3430
4395.56 3285
4396.18 3296
4396.81 3318
4397.43 3273
4398.06 3337
4398.68 3316
4399.31 3405
4399.94 3501
4400.56 3443
4401.19 3306
4401.81 3286
4402.44 3479
4403.06 3727
4403.69 3839
4404.32 3717
4404.94 3585
4405.57 3598
4406.20 3592
4406.82 3784
4407.45 3525
4408.07 3578
4408.70 3437
4409.33 3407
4409.95 3390
4410.58 3349
4411.21 3232
4411.83 3398
4412.46 3606
4413.09 3633
4413.71 3413
4414.34 3393
4414.97 3584
4415.59 3731
4416.22 3725
4416.85 3518
4417.47 3458
4418.10 3702
4418.73 3754
4419.35 3442
4419.98 3516
4420.61 3604
4421.24 3541
4421.86 3413
4422.49 3531
4423.12 3744
4423.75 3708
4424.37 3497
4425.00 3709
4425.63 3538
4426.26 3584
4426.88 3602
4427.51 3543
4428.14 3302
4428.77 3431
4429.39 3521
4430.02 3585
4430.65 3422
4431.28 3358
4431.91 3448
4432.53 3411
4433.16 3368
4433.79 3475
4434.42 3302
4435.05 3587
4435.67 3591
4436.30 3552
4436.93 3676
4437.56 3467
4438.19 3648
4438.82 3533
4439.44 3444
4440.07 3384
4440.70 3454
4441.33 3437
4441.96 3471
4442.59 3336
4443.22 3231
4443.85 3043
4444.47 3242
4445.10 3247
4445.73 3075
4446.36 3271
4446.99 3400
4447.62 3336
4448.25 3321
4448.88 3266
4449.51 3013
4450.14 3334
4450.77 3248
4451.39 3398
4452.02 3462
4452.65 3440
4453.28 3760
4453.91 3541
4454.54 3349
4455.17 3452
4455.80 3388
4456.43 3308
4457.06 3430
4457.69 3426
4458.32 3206
4458.95 3299
4459.58 3457
4460.21 3585
4460.84 3201
4461.47 3187
4462.10 3400
4462.73 3360
4463.36 3282
4463.99 3334
4464.62 3237
4465.25 3137
4465.88 3206
4466.51 3251
4467.14 3060
4467.77 3060
4468.40 3175
4469.03 3121
4469.67 3176
4470.30 3081
4470.93 2862
4471.56 2924
4472.19 3224
4472.82 3119
4473.45 3268
4474.08 3125
4474.71 3153
4475.34 3101
4475.97 3117
4476.61 3266
4477.24 3128
4477.87 3127
4478.50 2920
4479.13 2968
4479.76 3085
4480.39 3003
4481.02 3188
4481.66 2954
4482.29 3006
4482.92 3043
4483.55 3081
4484.18 2859
4484.81 3027
4485.45 3253
4486.08 3192
4486.71 3095
4487.34 3297
4487.97 3288
4488.61 3446
4489.24 3432
4489.87 3288
4490.50 3288
4491.13 3400
4491.77 3369
4492.40 3387
4493.03 3286
4493.66 3305
4494.30 3343
4494.93 3416
4495.56 3484
4496.19 3444
4496.83 3322
4497.46 3247
4498.09 3215
4498.72 3263
4499.36 3301
4499.99 3359
4500.62 3325
4501.25 3194
4501.89 3575
4502.52 3429
4503.15 3753
4503.79 3640
4504.42 3823
4505.05 4082
4505.69 3891
4506.32 3731
4506.95 3703
4507.59 3778
4508.22 3924
4508.85 3700
4509.49 3493
4510.12 3687
4510.75 3621
4511.39 3603
4512.02 3649
4512.65 3514
4513.29 3472
4513.92 3503
4514.56 3507
4515.19 3596
4515.82 3583
4516.46 3512
4517.09 3432
4517.73 3301
4518.36 3352
4518.99 3552
4519.63 3720
4520.26 3338
4520.90 3368
4521.53 3482
4522.16 3407
4522.80 3357
4523.43 3235
4524.07 3253
4524.70 3492
4525.34 3486
4525.97 3357
4526.61 3408
4527.24 3285
4527.88 3369
4528.51 3567
4529.15 3522
4529.78 3751
4530.42 3857
4531.05 3901
4531.69 4198
4532.32 4675
4532.96 5137
4533.59 5532
4534.23 5689
4534.86 6270
4535.50 6549
4536.13 6528
4536.77 6519
4537.40 6625
4538.04 6319
4538.67 5824
4539.31 5411
4539.94 5204
4540.58 4902
4541.22 4637
4541.85 4239
4542.49 3756
4543.12 3683
4543.76 3606
4544.40 3400
4545.03 3504
4545.67 3513
4546.30 3344
4546.94 3289
4547.58 3465
4548.21 3300
4548.85 3159
4549.48 3479
4550.12 3386
4550.76 3422
4551.39 3401
4552.03 3301
4552.67 3594
4553.30 3483
4553.94 3412
4554.58 3522
4555.21 3550
4555.85 3401
4556.49 3422
4557.12 3353
4557.76 3326
4558.40 3353
4559.03 3269
4559.67 3356
4560.31 3190
4560.94 3199
4561.58 3413
4562.22 3363
4562.86 3345
4563.49 3326
4564.13 3584
4564.77 3548
4565.41 3812
4566.04 3749
4566.68 3653
4567.32 3475
4567.96 3629
4568.59 3749
4569.23 3715
4569.87 3738
4570.51 3673
4571.14 3598
4571.78 3692
4572.42 3621
4573.06 3375
4573.70 3648
4574.33 3606
4574.97 3525
4575.61 3645
4576.25 3458
4576.89 3480
4577.52 3413
4578.16 3550
4578.80 3521
4579.44 3319
4580.08 3311
4580.72 3428
4581.35 3285
4581.99 3397
4582.63 3611
4583.27 3486
4583.91 3310
4584.55 3375
4585.19 3546
4585.83 3460
4586.46 3399
4587.10 3381
4587.74 3474
4588.38 3381
4589.02 3660
4589.66 3646
4590.30 3623
4590.94 3552
4591.58 3481
4592.22 3434
4592.85 3841
4593.49 3855
4594.13 4058
4594.77 4144
4595.41 4059
4596.05 3693
4596.69 3622
4597.33 3573
4597.97 3705
4598.61 3713
4599.25 3423
4599.89 3552
4600.53 3433
4601.17 3461
4601.81 3645
4602.45 3385
4603.09 3494
4603.73 3626
4604.37 3792
4605.01 3783
4605.65 3327
4606.29 3547
4606.93 3523
4607.57 3631
4608.21 3839
4608.85 3855
4609.49 4096
4610.13 3688
4610.77 3660
4611.41 3853
4612.05 3799
4612.70 3886
4613.34 3924
4613.98 3747
4614.62 3859
4615.26 3868
4615.90 3731
4616.54 3584
4617.18 3499
4617.82 3554
4618.46 3658
4619.10 3347
4619.75 3362
4620.39 3473
4621.03 3559
4621.67 3138
4622.31 3277
4622.95 3454
4623.59 3450
4624.24 3470
4624.88 3501
4625.52 3355
4626.16 3385
4626.80 3322
4627.44 3485
4628.09 3375
4628.73 3328
4629.37 3349
4630.01 3274
4630.65 3240
4631.29 3383
4631.94 3295
4632.58 3126
4633.22 3108
4633.86 3380
4634.51 3428
4635.15 3420
4635.79 3355
4636.43 3469
4637.07 3599
4637.72 3327
4638.36 3423
4639.00 3542
4639.64 3547
4640.29 3570
4640.93 3701
4641.57 3793
4642.21 3754
4642.86 3660
4643.50 3816
4644.14 3804
4644.79 3621
4645.43 3478
4646.07 3478
4646.72 3436
4647.36 3358
4648.00 3498
4648.64 3314
4649.29 3261
4649.93 3235
4650.57 3136
4651.22 3511
4651.86 3457
4652.50 3321
4653.15 3331
4653.79 3270
4654.44 3260
4655.08 3364
4655.72 3348
4656.37 3454
4657.01 3563
4657.65 3615
4658.30 3487
4658.94 3465
4659.59 3358
4660.23 3321
4660.87 3326
4661.52 3123
4662.16 3176
4662.81 3245
4663.45 3272
4664.09 3308
4664.74 3072
4665.38 3129
4666.03 3290
4666.67 3118
4667.32 3121
4667.96 3151
4668.61 3074
4669.25 3145
4669.89 3193
4670.54 3177
4671.18 3026
4671.83 3038
4672.47 3208
4673.12 3254
4673.76 3105
4674.41 3127
4675.05 3284
4675.70 3383
4676.34 3288
4676.99 3431
4677.63 3428
4678.28 3429
4678.92 3312
4679.57 3281
4680.22 3323
4680.86 3346
4681.51 3359
4682.15 3094
4682.80 3246
4683.44 3234
4684.09 3189
4684.73 3321
4685.38 3224
4686.03 3396
4686.67 3381
4687.32 3253
4687.96 3470
4688.61 3409
4689.25 3166
4689.90 3305
4690.55 3430
4691.19 3198
4691.84 3590
4692.49 3312
4693.13 3218
4693.78 3045
4694.42 3267
4695.07 3349
4695.72 3179
4696.36 3242
4697.01 3363
4697.66 3256
4698.30 3126
4698.95 3255
4699.60 3396
4700.24 3388
4700.89 3641
4701.54 3661
4702.18 3686
4702.83 3759
4703.48 3919
4704.12 3700
4704.77 3721
4705.42 3768
4706.07 3731
4706.71 3676
4707.36 3572
4708.01 3363
4708.66 3379
4709.30 3244
4709.95 3428
4710.60 3271
4711.24 3525
4711.89 3466
4712.54 3417
4713.19 3443
4713.84 3497
4714.48 3517
4715.13 3490
4715.78 3235
4716.43 3479
4717.07 3456
4717.72 3288
4718.37 3415
4719.02 3363
4719.67 3393
4720.31 3440
4720.96 3229
4721.61 3197
4722.26 3481
4722.91 3554
4723.56 3473
4724.20 3388
4724.85 3637
4725.50 3689
4726.15 3594
4726.80 3362
4727.45 3382
4728.10 3759
4728.74 3945
4729.39 3863
4730.04 3541
4730.69 3614
4731.34 3684
4731.99 3571
4732.64 3707
4733.29 3461
4733.94 3472
4734.58 3442
4735.23 3352
4735.88 3508
4736.53 3422
4737.18 3314
4737.83 3327
4738.48 3360
4739.13 3349
4739.78 3416
4740.43 3525
4741.08 3314
4741.73 3403
4742.38 3536
4743.03 3670
4743.68 3508
4744.33 3764
4744.98 3843
4745.63 3697
4746.28 3784
4746.93 3783
4747.58 3575
4748.23 3532
4748.88 3450
4749.53 3606
4750.18 3758
4750.83 3639
4751.48 3618
4752.13 3573
4752.78 3666
4753.43 3714
4754.08 3596
4754.73 3907
4755.38 4285
4756.03 4287
4756.68 4318
4757.33 4069
4757.98 4034
4758.63 4059
4759.28 3854
4759.93 3804
4760.59 3762
4761.24 3387
4761.89 3248
4762.54 3415
4763.19 3525
4763.84 3442
4764.49 3333
4765.14 3453
4765.79 3463
4766.45 3235
4767.10 3337
4767.75 3462
4768.40 3532
4769.05 3611
4769.70 3530
4770.35 3673
4771.01 4011
4771.66 3788
4772.31 3834
4772.96 3498
4773.61 3263
4774.26 3408
4774.92 3472
4775.57 3555
4776.22 3200
4776.87 3137
4777.52 3230
4778.18 3230
4778.83 3401
4779.48 3347
4780.13 3184
4780.79 3313
4781.44 3447
4782.09 3291
4782.74 3551
4783.40 3468
4784.05 3471
4784.70 3615
4785.35 3567
4786.01 3530
4786.66 3440
4787.31 3436
4787.96 3259
4788.62 3303
4789.27 3270
4789.92 3298
4790.58 3433
4791.23 3496
4791.88 3482
4792.53 3391
4793.19 3472
4793.84 3385
4794.49 3319
4795.15 3258
4795.80 3215
4796.45 3175
4797.11 3160
4797.76 3273
4798.41 3153
4799.07 3144
4799.72 3131
4800.37 3325
4801.03 3210
4801.68 3168
4802.34 3214
4802.99 3226
4803.64 3224
4804.30 3218
4804.95 3320
4805.61 3138
4806.26 3094
4806.91 3120
4807.57 3342
4808.22 3284
4808.88 3227
4809.53 3136
4810.18 3248
4810.84 3207
4811.49 3229
4812.15 3448
4812.80 3165
4813.46 3165
4814.11 3270
4814.77 3119
4815.42 3151
4816.07 3030
4816.73 3116
4817.38 3088
4818.04 3094
4818.69 3124
4819.35 3327
4820.00 3215
4820.66 3359
4821.31 3532
4821.97 3543
4822.62 3371
4823.28 3460
4823.93 3418
4824.59 3449
4825.24 3428
4825.90 3666
4826.56 3927
4827.21 3812
4827.87 3815
4828.52 3784
4829.18 3862
4829.83 3799
4830.49 3503
4831.14 3762
4831.80 3594
4832.46 3575
4833.11 3724
4833.77 3572
4834.42 3658
4835.08 3767
4835.74 3955
4836.39 3837
4837.05 3876
4837.70 4056
4838.36 4063
4839.02 4015
4839.67 4030
4840.33 4182
4840.99 4188
4841.64 4295
4842.30 4444
4842.96 4442
4843.61 4294
4844.27 4397
4844.92 4277
4845.58 4057
4846.24 3860
4846.90 4283
4847.55 4331
4848.21 4283
4848.87 4316
4849.52 4333
4850.18 4211
4850.84 4266
4851.49 4371
4852.15 4490
4852.81 4292
4853.47 4572
4854.12 4692
4854.78 5037
4855.44 4920
4856.09 4837
4856.75 4716
4857.41 4561
4858.07 4470
4858.72 4271
4859.38 4356
4860.04 4285
4860.70 4381
4861.36 4277
4862.01 4550
4862.67 4431
4863.33 4582
4863.99 4511
4864.64 4588
4865.30 4502
4865.96 4624
4866.62 4552
4867.28 4491
4867.94 4810
4868.59 4871
4869.25 4727
4869.91 4696
4870.57 4778
4871.23 4815
4871.89 4497
4872.54 4672
4873.20 4409
4873.86 4318
4874.52 4271
4875.18 4183
4875.84 4287
4876.50 4186
4877.16 4151
4877.81 4472
4878.47 4261
4879.13 4050
4879.79 4170
4880.45 4122
4881.11 4143
4881.77 4063
4882.43 4190
4883.09 4096
4883.75 4176
4884.41 4250
4885.06 4184
4885.72 4030
4886.38 4084
4887.04 3977
4887.70 4137
4888.36 3994
4889.02 3988
4889.68 3933
4890.34 3944
4891.00 3957
4891.66 4130
4892.32 4046
4892.98 4057
4893.64 4166
4894.30 4186
4894.96 4223
4895.62 3997
4896.28 4103
4896.94 3958
4897.60 3880
4898.26 3883
4898.92 3967
4899.58 3653
4900.24 3830
4900.90 3720
4901.56 3578
4902.22 3717
4902.88 3837
4903.54 3743
4904.21 3823
4904.87 3826
4905.53 3873
4906.19 3692
4906.85 3801
4907.51 3732
4908.17 3711
4908.83 3727
4909.49 3826
4910.15 3519
4910.81 3671
4911.48 3666
4912.14 3773
4912.80 3465
4913.46 3440
4914.12 3535
4914.78 3614
4915.44 3645
4916.11 3359
4916.77 3506
4917.43 3419
4918.09 3376
4918.75 3353
4919.41 3246
4920.07 3205
4920.74 3189
4921.40 3048
4922.06 3032
4922.72 3185
4923.38 3175
4924.05 3392
4924.71 3202
4925.37 3341
4926.03 3355
4926.69 3415
4927.36 3316
4928.02 3185
4928.68 3358
4929.34 3369
4930.01 3429
4930.67 3152
4931.33 3431
4931.99 3642
4932.66 3378
4933.32 3322
4933.98 3436
4934.64 3315
4935.31 3133
4935.97 3254
4936.63 3377
4937.30 3149
4937.96 3382
4938.62 3389
4939.28 3369
4939.95 3281
4940.61 2986
4941.27 3305
4941.94 3454
4942.60 3241
4943.26 3229
4943.93 3431
4944.59 3422
4945.25 3147
4945.92 3075
4946.58 3222
4947.24 3280
4947.91 3282
4948.57 3155
4949.23 3211
4949.90 3161
4950.56 3161
4951.23 3144
4951.89 2919
4952.55 3025
4953.22 3162
4953.88 2896
4954.55 2993
4955.21 2902
4955.87 3112
4956.54 3216
4957.20 3067
4957.87 3021
4958.53 2974
4959.20 3100
4959.86 2836
4960.52 3022
4961.19 3142
4961.85 3128
4962.52 3278
4963.18 3133
4963.85 2991
4964.51 3188
4965.18 3302
4965.84 3277
4966.51 3436
4967.17 3270
4967.84 3206
4968.50 3239
4969.17 3377
4969.83 3356
4970.50 3571
4971.16 3592
4971.83 3222
4972.49 3306
4973.16 3384
4973.82 3371
4974.49 3179
4975.15 3292
4975.82 3497
4976.48 3248
4977.15 3496
4977.82 3298
4978.48 3324
4979.15 3250
4979.81 3418
4980.48 3308
4981.14 3244
4981.81 3126
4982.48 2991
4983.14 2874
4983.81 3223
4984.47 3201
4985.14 3097
4985.81 3076
4986.47 3121
4987.14 2982
4987.81 3133
4988.47 3030
4989.14 3094
4989.80 3285
4990.47 3269
4991.14 3357
4991.80 3261
4992.47 3176
4993.14 3231
4993.80 3242
4994.47 3030
4995.14 3190
4995.80 3125
4996.47 3036
4997.14 3076
4997.80 2973
4998.47 2982
4999.14 2995
4999.81 2926
5000.47 3045
5001.14 3127
5001.81 2961
5002.47 3078
5003.14 3035
5003.81 3034
5004.48 3301
5005.14 3147
5005.81 2880
5006.48 2914
5007.15 2955
5007.81 2863
5008.48 3012
5009.15 2944
5009.82 3090
5010.49 2973
5011.15 3120
5011.82 2968
5012.49 3111
5013.16 2906
5013.83 3041
5014.49 2965
5015.16 3132
5015.83 3184
5016.50 3097
5017.17 3126
5017.83 3020
5018.50 3018
5019.17 3229
5019.84 3084
5020.51 3032
5021.18 3180
5021.84 3417
5022.51 3425
5023.18 3510
5023.85 3563
5024.52 3913
5025.19 4093
5025.86 4227
5026.53 4236
5027.19 4187
5027.86 4104
5028.53 4294
5029.20 4157
5029.87 4022
5030.54 4055
5031.21 3584
5031.88 3463
5032.55 3562
5033.22 3306
5033.89 3197
5034.56 3151
5035.23 3203
5035.89 3079
5036.56 3106
5037.23 3072
5037.90 3143
5038.57 3079
5039.24 3123
5039.91 3211
5040.58 3016
5041.25 3005
5041.92 3122
5042.59 3177
5043.26 3077
5043.93 3321
5044.60 3230
5045.27 3130
5045.94 3166
5046.61 3274
5047.28 3086
5047.95 3090
5048.62 2840
5049.29 2915
5049.96 2994
5050.63 3040
5051.31 3202
5051.98 3046
5052.65 3047
5053.32 2990
5053.99 2869
5054.66 2938
5055.33 3056
5056.00 2973
5056.67 3012
5057.34 2799
5058.01 2974
5058.68 3046
5059.35 2950
5060.03 3094
5060.70 3094
5061.37 3143
5062.04 3067
5062.71 3019
5063.38 3148
5064.05 3181
5064.72 3036
5065.40 3157
5066.07 3363
5066.74 3080
5067.41 2963
5068.08 3059
5068.75 3043
5069.43 3035
5070.10 3082
5070.77 2933
5071.44 3093
5072.11 3278
5072.79 3068
5073.46 2971
5074.13 2917
5074.80 2844
5075.47 2969
5076.15 2845
5076.82 2962
5077.49 2946
5078.16 2913
5078.83 3174
5079.51 3071
5080.18 2970
5080.85 3040
5081.52 2980
5082.20 2941
5082.87 3267
5083.54 3290
5084.22 3232
5084.89 2956
5085.56 3047
5086.23 3133
5086.91 3155
5087.58 3142
5088.25 2890
5088.93 2883
5089.60 3055
5090.27 3128
5090.94 3074
5091.62 3108
5092.29 3268
5092.96 3137
5093.64 3272
5094.31 3458
5094.98 3611
5095.66 3413
5096.33 3383
5097.00 3444
5097.68 3516
5098.35 3567
5099.03 3414
5099.70 3307
5100.37 3141
5101.05 3067
5101.72 3325
5102.39 3236
5103.07 3088
5103.74 3117
5104.42 3090
5105.09 2903
5105.77 2952
5106.44 3090
5107.11 3021
5107.79 3066
5108.46 3026
5109.14 3183
5109.81 3220
5110.49 3160
5111.16 3018
5111.83 2969
5112.51 2932
5113.18 2916
5113.86 2975
5114.53 2997
5115.21 3066
5115.88 3115
5116.56 3022
5117.23 2960
5117.91 2993
5118.58 2966
5119.26 2997
5119.93 3082
5120.61 2925
5121.28 3057
5121.96 3058
5122.63 3257
5123.31 3250
5123.98 3304
5124.66 3236
5125.33 3399
5126.01 3336
5126.69 3050
5127.36 3124
5128.04 3018
5128.71 3188
5129.39 3321
5130.06 3239
5130.74 3208
5131.42 3370
5132.09 3294
5132.77 3259
5133.44 3147
5134.12 3279
5134.79 3215
5135.47 3142
5136.15 3026
5136.82 3100
5137.50 2958
5138.18 2847
5138.85 3077
5139.53 3195
5140.20 3170
5140.88 3008
5141.56 3113
5142.23 3178
5142.91 2941
5143.59 3025
5144.26 3120
5144.94 3026
5145.62 3087
5146.29 3008
5146.97 2885
5147.65 2895
5148.33 2897
5149.00 2950
5149.68 2944
5150.36 2995
5151.03 2878
5151.71 2868
5152.39 2875
5153.06 2866
5153.74 2986
5154.42 2910
5155.10 2910
5155.77 2930
5156.45 2800
5157.13 2785
5157.81 2890
5158.48 2822
5159.16 2850
5159.84 2841
5160.52 2929
5161.20 2902
5161.87 2866
5162.55 3023
5163.23 2962
5163.91 2849
5164.58 2866
5165.26 2895
5165.94 2833
5166.62 2785
5167.30 2797
5167.98 2998
5168.65 2904
5169.33 2871
5170.01 2908
5170.69 3044
5171.37 3125
5172.05 3090
5172.72 3012
5173.40 2978
5174.08 2835
5174.76 2902
5175.44 2775
5176.12 2685
5176.80 2801
5177.48 2912
5178.15 2891
5178.83 2968
5179.51 2845
5180.19 2992
5180.87 3074
5181.55 3017
5182.23 2919
5182.91 2859
5183.59 2955
5184.27 2969
5184.95 2886
5185.63 2968
5186.30 2884
5186.98 2780
5187.66 2854
5188.34 2925
5189.02 2848
5189.70 2763
5190.38 2812
5191.06 2833
5191.74 2808
5192.42 2898
5193.10 2812
5193.78 2826
5194.46 2752
5195.14 2624
5195.82 2768
5196.50 2773
5197.18 2841
5197.86 2914
5198.54 2722
5199.22 2608
5199.90 2749
5200.58 2789
5201.26 2833
5201.94 2803
5202.62 2798
5203.31 2918
5203.99 2657
5204.67 2824
5205.35 2713
5206.03 2704
5206.71 2742
5207.39 2954
5208.07 2951
5208.75 2765
5209.43 2863
5210.11 2973
5210.79 3041
5211.48 2954
5212.16 3086
5212.84 3105
5213.52 3154
5214.20 3225
5214.88 3156
5215.56 3111
5216.24 3003
5216.93 3057
5217.61 3133
5218.29 3123
5218.97 3121
5219.65 3101
5220.33 3016
5221.02 2944
5221.70 2982
5222.38 2985
5223.06 2900
5223.74 2965
5224.42 2803
5225.11 2850
5225.79 2971
5226.47 3111
5227.15 2884
5227.83 2747
5228.52 2796
5229.20 2884
5229.88 2835
5230.56 2979
5231.25 3147
5231.93 3129
5232.61 2981
5233.29 2895
5233.98 2913
5234.66 2921
5235.34 2823
5236.02 2934
5236.71 2999
5237.39 3005
5238.07 2792
5238.76 2916
5239.44 3002
5240.12 2876
5240.80 2992
5241.49 3131
5242.17 3014
5242.85 2948
5243.54 2976
5244.22 2931
5244.90 2814
5245.59 2883
5246.27 2965
5246.95 2934
5247.64 2809
5248.32 2816
5249.00 2886
5249.69 2966
5250.37 3096
5251.05 3045
5251.74 3003
5252.42 3303
5253.11 3334
5253.79 3379
5254.47 3347
5255.16 3186
5255.84 3168
5256.53 3134
5257.21 3111
5257.89 3033
5258.58 2925
5259.26 2919
5259.95 2994
5260.63 2804
5261.32 2813
5262.00 2680
5262.68 2644
5263.37 2672
5264.05 2873
5264.74 2877
5265.42 2859
5266.11 2954
5266.79 2849
5267.48 3171
5268.16 3109
5268.85 3023
5269.53 2986
5270.22 2981
5270.90 2994
5271.59 3057
5272.27 2830
5272.96 2994
5273.64 3171
5274.33 3044
5275.01 3003
5275.70 2998
5276.38 2947
5277.07 2866
5277.75 2977
5278.44 2820
5279.12 2780
5279.81 2923
5280.49 2853
5281.18 3018
5281.87 2945
5282.55 3021
5283.24 3198
5283.92 3070
5284.61 3373
5285.30 3484
5285.98 3431
5286.67 3569
5287.35 3387
5288.04 3417
5288.73 3515
5289.41 3413
5290.10 3191
5290.78 3137
5291.47 3148
5292.16 3030
5292.84 3017
5293.53 3038
5294.22 3027
5294.90 3065
5295.59 2994
5296.28 3031
5296.96 3085
5297.65 2933
5298.34 3059
5299.02 3092
5299.71 2956
5300.40 3189
5301.08 3268
5301.77 3308
5302.46 3315
5303.14 3219
5303.83 3119
5304.52 3143
5305.21 3157
5305.89 3106
5306.58 3180
5307.27 3123
5307.96 3003
5308.64 2935
5309.33 3029
5310.02 3245
5310.71 3064
5311.39 3008
5312.08 3091
5312.77 3164
5313.46 3206
5314.14 3233
5314.83 3321
5315.52 3250
5316.21 3099
5316.89 3008
5317.58 3128
5318.27 3112
5318.96 3006
5319.65 3013
5320.34 3095
5321.02 3307
5321.71 3475
5322.40 3363
5323.09 3173
5323.78 3250
5324.47 3274
5325.15 3493
5325.84 3313
5326.53 3413
5327.22 3210
5327.91 3415
5328.60 3269
5329.29 3090
5329.97 3102
5330.66 2991
5331.35 2909
5332.04 3031
5332.73 3033
5333.42 3005
5334.11 3091
5334.80 3059
5335.49 3057
5336.18 2910
5336.87 3123
5337.55 3206
5338.24 2961
5338.93 3096
5339.62 3030
5340.31 2950
5341.00 2965
5341.69 3024
5342.38 2967
5343.07 3025
5343.76 3173
5344.45 3157
5345.14 3295
5345.83 3231
5346.52 3124
5347.21 3190
5347.90 3088
5348.59 3284
5349.28 3244
5349.97 3409
5350.66 3659
5351.35 3780
5352.04 3627
5352.73 3631
5353.42 3788
5354.11 3966
5354.80 4004
5355.49 3994
5356.18 4025
5356.87 3925
5357.56 3896
5358.25 3883
5358.94 3569
5359.64 3587
5360.33 3419
5361.02 3325
5361.71 3318
5362.40 3096
5363.09 3060
5363.78 3016
5364.47 3007
5365.16 3006
5365.85 2940
5366.55 2957
5367.24 3033
5367.93 3034
5368.62 3037
5369.31 2911
5370.00 3068
5370.69 3191
5371.38 3125
5372.08 3046
5372.77 2933
5373.46 3007
5374.15 3075
5374.84 2963
5375.53 2828
5376.23 2816
5376.92 2992
5377.61 2870
5378.30 2707
5378.99 2714
5379.69 2802
5380.38 2862
5381.07 2773
5381.76 2866
5382.45 2912
5383.15 2827
5383.84 2890
5384.53 2768
5385.22 2903
5385.92 2829
5386.61 2826
5387.30 2758
5387.99 2708
5388.69 2793
5389.38 2730
5390.07 2578
5390.76 2636
5391.46 2695
5392.15 2815
5392.84 2743
5393.54 2792
5394.23 2734
5394.92 2874
5395.61 2717
5396.31 2908
5397.00 2920
5397.69 2658
5398.39 2741
5399.08 2872
5399.77 2835
5400.47 2765
5401.16 2790
5401.85 2729
5402.55 2696
5403.24 2769
5403.93 2742
5404.63 2821
5405.32 2832
5406.02 2797
5406.71 2755
5407.40 2808
5408.10 2723
5408.79 2756
5409.48 2863
5410.18 2743
5410.87 2796
5411.57 2823
5412.26 2919
5412.95 2890
5413.65 2795
5414.34 2773
5415.04 2844
5415.73 2886
5416.43 2841
5417.12 2826
5417.82 2722
5418.51 2809
5419.20 2789
5419.90 2896
5420.59 2863
5421.29 2799
5421.98 2737
5422.68 2980
5423.37 3007
5424.07 2827
5424.76 2853
5425.46 2781
5426.15 2830
5426.85 2797
5427.54 3021
5428.24 2825
5428.93 3068
5429.63 2939
5430.32 2830
5431.02 2794
5431.71 2811
5432.41 2764
5433.10 2736
5433.80 2933
5434.50 2804
5435.19 2794
5435.89 2781
5436.58 2862
5437.28 2796
5437.97 3076
5438.67 2949
5439.37 3043
5440.06 3090
5440.76 3090
5441.45 3098
5442.15 3152
5442.85 3444
5443.54 3336
5444.24 3171
5444.93 3327
5445.63 3246
5446.33 3063
5447.02 2980
5447.72 3103
5448.42 3197
5449.11 3262
5449.81 3376
5450.51 3674
5451.20 3631
5451.90 3785
5452.60 4186
5453.29 3906
5453.99 3919
5454.69 3946
5455.38 3823
5456.08 3607
5456.78 3623
5457.47 3610
5458.17 3611
5458.87 3589
5459.57 3390
5460.26 3284
5460.96 3318
5461.66 3324
5462.35 3417
5463.05 3378
5463.75 3430
5464.45 3521
5465.14 3593
5465.84 3915
5466.54 3887
5467.24 3868
5467.93 4030
5468.63 4313
5469.33 4385
5470.03 4280
5470.73 4128
5471.42 4049
5472.12 4015
5472.82 3878
5473.52 3761
5474.22 3633
5474.91 3645
5475.61 3636
5476.31 3579
5477.01 3636
5477.71 3744
5478.40 3716
5479.10 3746
5479.80 3714
5480.50 3856
5481.20 4044
5481.90 3968
5482.60 3991
5483.29 4481
5483.99 4587
5484.69 4669
5485.39 4824
5486.09 4782
5486.79 4636
5487.49 4672
5488.19 4635
5488.89 4366
5489.58 4143
5490.28 4109
5490.98 4297
5491.68 4352
5492.38 4290
5493.08 4498
5493.78 4766
5494.48 4775
5495.18 4265
5495.88 4352
5496.58 4240
5497.28 4508
5497.98 4439
5498.68 4564
5499.38 4593
5500.08 4521
5500.78 4724
5501.48 5064
5502.18 5057
5502.88 5504
5503.58 5989
5504.28 6036
5504.98 6472
5505.68 6723
5506.38 6818
5507.08 6653
5507.78 6367
5508.48 5978
5509.18 5809
5509.88 5615
5510.58 5064
5511.28 4911
5511.98 5439
5512.68 5485
5513.38 5409
5514.08 5312
5514.78 5218
5515.48 4939
5516.18 4792
5516.88 5067
5517.58 4850
5518.28 4801
5518.99 4565
5519.69 4281
5520.39 4287
5521.09 4244
5521.79 4270
5522.49 4322
5523.19 4144
5523.89 4097
5524.59 3971
5525.30 3859
5526.00 3729
5526.70 3824
5527.40 3661
5528.10 3701
5528.80 3660
5529.50 3883
5530.21 3738
5530.91 3617
5531.61 3588
5532.31 3568
5533.01 3407
5533.72 3102
5534.42 3159
5535.12 3284
5535.82 3381
5536.52 3377
5537.23 3322
5537.93 3384
5538.63 3458
5539.33 3422
5540.03 3292
5540.74 3296
5541.44 3281
5542.14 3432
5542.84 3317
5543.55 3173
5544.25 3321
5544.95 3124
5545.65 3230
5546.36 3302
5547.06 3251
5547.76 2961
5548.47 3084
5549.17 2982
5549.87 3073
5550.57 3018
5551.28 2993
5551.98 2969
5552.68 3021
5553.39 3065
5554.09 2976
5554.79 3213
5555.50 2932
5556.20 3095
5556.90 3064
5557.61 2943
5558.31 3093
5559.01 2915
5559.72 2856
5560.42 2848
5561.12 2812
5561.83 2782
5562.53 2834
5563.23 2967
5563.94 3077
5564.64 2947
5565.35 3044
5566.05 2900
5566.75 3111
5567.46 3164
5568.16 2882
5568.87 3070
5569.57 3090
5570.27 3027
5570.98 2960
5571.68 3049
5572.39 2963
5573.09 2913
5573.80 2886
5574.50 2910
5575.21 2781
5575.91 2948
5576.61 3119
5577.32 3164
5578.02 3042
5578.73 2970
5579.43 2968
5580.14 3002
5580.84 2898
5581.55 2983
5582.25 3054
5582.96 2972
5583.66 2930
5584.37 2899
5585.07 2831
5585.78 2881
5586.48 2698
5587.19 2764
5587.89 2934
5588.60 2879
5589.30 2916
5590.01 2913
5590.72 2765
5591.42 2767
5592.13 2765
5592.83 2842
5593.54 3040
5594.24 2827
5594.95 2745
5595.66 2722
5596.36 2779
5597.07 2853
5597.77 2701
5598.48 2802
5599.18 2865
5599.89 2747
5600.60 2634
5601.30 2789
5602.01 2636
5602.72 2720
5603.42 2705
5604.13 2717
5604.83 2724
5605.54 2700
5606.25 2600
5606.95 2550
5607.66 2406
5608.37 2499
5609.07 2596
5609.78 2835
5610.49 2764
5611.19 2706
5611.90 2827
5612.61 2749
5613.31 2648
5614.02 2643
5614.73 2734
5615.44 2800
5616.14 2710
5616.85 2660
5617.56 2733
5618.26 2652
5618.97 2675
5619.68 2564
5620.39 2711
5621.09 2676
5621.80 2737
5622.51 2811
5623.22 2649
5623.92 2604
5624.63 2876
5625.34 2813
5626.05 2729
5626.75 2528
5627.46 2569
5628.17 2567
5628.88 2658
5629.59 2683
5630.29 2556
5631.00 2632
5631.71 2590
5632.42 2651
5633.13 2728
5633.83 2777
5634.54 2623
5635.25 2605
5635.96 2489
5636.67 2558
5637.38 2523
5638.08 2775
5638.79 2760
5639.50 2637
5640.21 2691
5640.92 2655
5641.63 2639
5642.34 2742
5643.05 2695
5643.75 2516
5644.46 2648
5645.17 2685
5645.88 2896
5646.59 2884
5647.30 2866
5648.01 2813
5648.72 2753
5649.43 2817
5650.14 2831
5650.85 2701
5651.55 2618
5652.26 2713
5652.97 2722
5653.68 2799
5654.39 2763
5655.10 2714
5655.81 2726
5656.52 2858
5657.23 2668
5657.94 2718
5658.65 2794
5659.36 2849
5660.07 2757
5660.78 2781
5661.49 2854
5662.20 3068
5662.91 3056
5663.62 3199
5664.33 3030
5665.04 2884
5665.75 2791
5666.46 2810
5667.17 2719
5667.88 2814
5668.59 2835
5669.30 2849
5670.01 2780
5670.72 2694
5671.43 3109
5672.14 2965
5672.85 2846
5673.57 2869
5674.28 3033
5674.99 3164
5675.70 3135
5676.41 3051
5677.12 3049
5677.83 3053
5678.54 3199
5679.25 3133
5679.96 2854
5680.68 2755
5681.39 2876
5682.10 2784
5682.81 2769
5683.52 2914
5684.23 2866
5684.94 2789
5685.65 2782
5686.37 2938
5687.08 2919
5687.79 2718
5688.50 2861
5689.21 2824
5689.92 2681
5690.64 2788
5691.35 2649
5692.06 2731
5692.77 2795
5693.48 2684
5694.20 2636
5694.91 2737
5695.62 2693
5696.33 2678
5697.04 2722
5697.76 2655
5698.47 2615
5699.18 2565
5699.89 2548
5700.61 2585
5701.32 2660
5702.03 2642
5702.74 2767
5703.46 2688
5704.17 2680
5704.88 2683
5705.59 2614
5706.31 2548
5707.02 2610
5707.73 2541
5708.45 2540
5709.16 2584
5709.87 2603
5710.58 2511
5711.30 2454
5712.01 2308
5712.72 2453
5713.44 2548
5714.15 2514
5714.86 2485
5715.58 2655
5716.29 2487
5717.00 2619
5717.72 2426
5718.43 2444
5719.14 2418
5719.86 2484
5720.57 2497
5721.28 2666
5722.00 2458
5722.71 2399
5723.43 2447
5724.14 2363
5724.85 2533
5725.57 2612
5726.28 2700
5727.00 2641
5727.71 2481
5728.42 2687
5729.14 2750
5729.85 2669
5730.57 2668
5731.28 2632
5732.00 2611
5732.71 2670
5733.42 2902
5734.14 2799
5734.85 2606
5735.57 2886
5736.28 2783
5737.00 2642
5737.71 2749
5738.43 2614
5739.14 2565
5739.86 2470
5740.57 2575
5741.29 2437
5742.00 2434
5742.72 2658
5743.43 2676
5744.15 2533
5744.86 2504
5745.58 2447
5746.29 2510
5747.01 2397
5747.72 2436
5748.44 2375
5749.15 2555
5749.87 2447
5750.58 2411
5751.30 2472
5752.02 2480
5752.73 2458
5753.45 2516
5754.16 2624
5754.88 2600
5755.59 2714
5756.31 2642
5757.03 2620
5757.74 2713
5758.46 3053
5759.17 3053
5759.89 2979
5760.61 3075
5761.32 3071
5762.04 2838
5762.76 2774
5763.47 2589
5764.19 2786
5764.90 2888
5765.62 2669
5766.34 2639
5767.05 2686
5767.77 2531
5768.49 2566
5769.20 2685
5769.92 2565
5770.64 2720
5771.35 2675
5772.07 2663
5772.79 2618
5773.51 2606
5774.22 2728
5774.94 2716
5775.66 2610
5776.37 2727
5777.09 2688
5777.81 2657
5778.53 2596
5779.24 2706
5779.96 2663
5780.68 2696
5781.39 2743
5782.11 2714
5782.83 2639
5783.55 2656
5784.26 2771
5784.98 2802
5785.70 2896
5786.42 2789
5787.14 2537
5787.85 2559
5788.57 2768
5789.29 2660
5790.01 2756
5790.73 2773
5791.44 2840
5792.16 2947
5792.88 2880
5793.60 2902
5794.32 2963
5795.03 2953
5795.75 2908
5796.47 2951
5797.19 3055
5797.91 2921
5798.63 3106
5799.35 3034
5800.06 3085
5800.78 3277
5801.50 3439
5802.22 3803
5802.94 4109
5803.66 4463
5804.38 4810
5805.10 4902
5805.81 4946
5806.53 4963
5807.25 4685
5807.97 4570
5808.69 4441
5809.41 4028
5810.13 3759
5810.85 3708
5811.57 3714
5812.29 3851
5813.01 3531
5813.73 3621
5814.45 3597
5815.17 3886
5815.88 3661
5816.60 3431
5817.32 3385
5818.04 3251
5818.76 3459
5819.48 3338
5820.20 3588
5820.92 3557
5821.64 3310
5822.36 3468
5823.08 3261
5823.80 3210
5824.52 3542
5825.24 3382
5825.96 3312
5826.68 3312
5827.40 3120
5828.12 3196
5828.84 3249
5829.57 3212
5830.29 3100
5831.01 3186
5831.73 3035
5832.45 2982
5833.17 2877
5833.89 2857
5834.61 2800
5835.33 2914
5836.05 2756
5836.77 2785
5837.49 2946
5838.21 2859
5838.94 2766
5839.66 2902
5840.38 2820
5841.10 2951
5841.82 3014
5842.54 2797
5843.26 2739
5843.98 2826
5844.70 2805
5845.43 2955
5846.15 2945
5846.87 2876
5847.59 2643
5848.31 2633
5849.03 2727
5849.76 2921
5850.48 2722
5851.20 2553
5851.92 2527
5852.64 2498
5853.36 2583
5854.09 2531
5854.81 2677
5855.53 2448
5856.25 2578
5856.97 2533
5857.70 2621
5858.42 2558
5859.14 2544
5859.86 2602
5860.59 2666
5861.31 2801
5862.03 2768
5862.75 2833
5863.48 2810
5864.20 2671
5864.92 2674
5865.64 2505
5866.37 2728
5867.09 2686
5867.81 2587
5868.54 2683
5869.26 2676
5869.98 2649
5870.70 2486
5871.43 2468
5872.15 2574
5872.87 2680
5873.60 2529
5874.32 2535
5875.04 2635
5875.77 2601
5876.49 2581
5877.21 2629
5877.94 2724
5878.66 2632
5879.38 2664
5880.11 2717
5880.83 2629
5881.55 2674
5882.28 2492
5883.00 2450
5883.73 2664
5884.45 2619
5885.17 2627
5885.90 2575
5886.62 2572
5887.34 2590
5888.07 2617
5888.79 2790
5889.52 2762
5890.24 2741
5890.97 2571
5891.69 2582
5892.41 2696
5893.14 2722
5893.86 2656
5894.59 2592
5895.31 2470
5896.04 2632
5896.76 2583
5897.49 2562
5898.21 2647
5898.93 2564
5899.66 2495
5900.38 2499
5901.11 2639
5901.83 2598
5902.56 2468
5903.28 2417
5904.01 2631
5904.73 2409
5905.46 2494
5906.18 2688
5906.91 2759
5907.64 2676
5908.36 2586
5909.09 2587
5909.81 2567
5910.54 2573
5911.26 2620
5911.99 2618
5912.71 2392
5913.44 2578
5914.16 2588
5914.89 2576
5915.62 2616
5916.34 2556
5917.07 2537
5917.79 2473
5918.52 2448
5919.25 2610
5919.97 2560
5920.70 2497
5921.42 2628
5922.15 2501
5922.88 2609
5923.60 2703
5924.33 2747
5925.05 2732
5925.78 2684
5926.51 2846
5927.23 2682
5927.96 2651
5928.69 2685
5929.41 2711
5930.14 2879
5930.87 2833
5931.59 2809
5932.32 2786
5933.05 2810
5933.77 2865
5934.50 2786
5935.23 2741
5935.95 2649
5936.68 2840
5937.41 2828
5938.14 2853
5938.86 2908
5939.59 2826
5940.32 2915
5941.04 2830
5941.77 2975
5942.50 3097
5943.23 3133
5943.95 3050
5944.68 3050
5945.41 3081
5946.14 3169
5946.87 3115
5947.59 3236
5948.32 3080
5949.05 3248
5949.78 3203
5950.50 3107
5951.23 3115
5951.96 3273
5952.69 3327
5953.42 3435
5954.14 3434
5954.87 3582
5955.60 3843
5956.33 3743
5957.06 3911
5957.79 3858
5958.51 3719
5959.24 3677
5959.97 3584
5960.70 3630
5961.43 3509
5962.16 3508
5962.88 3633
5963.61 3738
5964.34 3771
5965.07 3733
5965.80 3861
5966.53 3877
5967.26 3870
5967.99 3860
5968.72 4245
5969.44 4388
5970.17 4393
5970.90 5007
5971.63 5130
5972.36 5237
5973.09 5168
5973.82 5098
5974.55 4996
5975.28 4904
5976.01 4613
5976.74 4530
5977.47 4461
5978.20 4387
5978.93 4489
5979.66 4502
5980.39 4330
5981.12 4651
5981.85 4500
5982.58 4313
5983.31 4282
5984.04 4055
5984.77 4180
5985.50 4217
5986.23 4394
5986.96 4481
5987.69 4323
5988.42 4241
5989.15 4079
5989.88 4221
5990.61 4187
5991.34 4270
5992.07 4259
5992.80 4241
5993.53 4252
5994.26 4249
5994.99 4174
5995.72 4054
5996.45 4413
5997.18 4523
5997.91 4027
5998.64 4118
5999.37 4107
6000.11 4146
6000.84 4067
6001.57 4093
6002.30 4039
6003.03 3814
6003.76 3862
6004.49 3965
6005.22 3828
6005.95 3639
6006.69 3616
6007.42 3779
6008.15 3634
6008.88 3764
6009.61 3919
6010.34 4040
6011.07 3924
6011.81 4003
6012.54 4308
6013.27 4334
6014.00 4606
6014.73 4697
6015.46 4776
6016.20 4937
6016.93 5101
6017.66 5112
6018.39 5006
6019.12 5015
6019.86 5177
6020.59 4876
6021.32 4562
6022.05 4457
6022.79 4187
6023.52 4126
6024.25 3901
6024.98 3837
6025.72 3869
6026.45 3583
6027.18 3763
6027.91 3551
6028.65 3517
6029.38 3533
6030.11 3568
6030.84 3669
6031.58 3569
6032.31 3604
6033.04 3515
6033.78 3576
6034.51 3661
6035.24 3446
6035.98 3402
6036.71 3446
6037.44 3459
6038.17 3416
6038.91 3492
6039.64 3393
6040.37 3377
6041.11 3525
6041.84 3514
6042.58 3494
6043.31 3552
6044.04 3523
6044.78 3631
6045.51 3740
6046.24 3628
6046.98 3619
6047.71 3526
6048.44 3639
6049.18 3814
6049.91 3694
6050.65 3864
6051.38 3666
6052.11 3671
6052.85 3755
6053.58 3681
6054.32 3701
6055.05 3857
6055.79 3839
6056.52 4009
6057.25 3969
6057.99 3909
6058.72 3820
6059.46 3881
6060.19 3742
6060.93 3627
6061.66 3627
6062.40 3514
6063.13 3608
6063.87 3671
6064.60 3617
6065.34 3434
6066.07 3480
6066.81 3647
6067.54 3537
6068.28 3436
6069.01 3515
6069.75 3620
6070.48 3591
6071.22 3546
6071.95 3507
6072.69 3640
6073.42 3438
6074.16 3524
6074.89 3403
6075.63 3303
6076.36 3277
6077.10 3512
6077.84 3397
6078.57 3346
6079.31 3399
6080.04 3381
6080.78 3252
6081.51 3228
6082.25 3401
6082.99 3485
6083.72 3475
6084.46 3408
6085.20 3347
6085.93 3233
6086.67 3386
6087.40 3367
6088.14 3473
6088.88 3254
6089.61 3290
6090.35 3345
6091.09 3407
6091.82 3460
6092.56 3325
6093.30 3345
6094.03 3403
6094.77 3363
6095.51 3300
6096.24 3390
6096.98 3491
6097.72 3434
6098.45 3532
6099.19 3605
6099.93 3561
6100.66 3368
6101.40 3427
6102.14 3560
6102.87 3498
6103.61 3495
6104.35 3444
6105.09 3485
6105.82 3382
6106.56 3456
6107.30 3423
6108.04 3279
6108.77 3284
6109.51 3436
6110.25 3319
6110.99 3331
6111.72 3318
6112.46 3378
6113.20 3334
6113.94 3611
6114.68 3416
6115.41 3494
6116.15 3348
6116.89 3662
6117.63 3487
6118.37 3379
6119.10 3636
6119.84 3609
6120.58 3626
6121.32 3594
6122.06 3592
6122.80 3507
6123.53 3565
6124.27 3797
6125.01 3780
6125.75 3606
6126.49 3668
6127.23 3727
6127.97 3775
6128.70 3939
6129.44 3956
6130.18 3859
6130.92 3745
6131.66 3649
6132.40 3732
6133.14 3863
6133.88 3761
6134.62 3787
6135.35 3840
6136.09 3755
6136.83 3829
6137.57 3731
6138.31 3776
6139.05 3835
6139.79 3848
6140.53 3744
6141.27 3733
6142.01 3789
6142.75 3892
6143.49 3889
6144.23 3801
6144.97 3733
6145.71 3631
6146.45 3995
6147.19 4030
6147.93 3914
6148.67 3845
6149.41 3851
6150.15 4146
6150.89 3855
6151.63 4023
6152.37 3947
6153.11 4006
6153.85 4158
6154.59 4287
6155.33 4174
6156.07 4329
6156.81 4413
6157.55 4203
6158.29 4315
6159.03 4277
6159.77 4364
6160.51 4585
6161.25 4728
6161.99 4516
6162.73 4696
6163.47 4541
6164.22 4613
6164.96 4599
6165.70 4778
6166.44 4796
6167.18 4884
6167.92 5198
6168.66 5250
6169.40 5318
6170.14 5429
6170.89 5602
6171.63 5495
6172.37 5800
6173.11 5707
6173.85 5835
6174.59 5916
6175.33 5982
6176.08 5762
6176.82 5634
6177.56 5550
6178.30 5697
6179.04 5820
6179.78 5428
6180.53 5333
6181.27 5570
6182.01 5597
6182.75 5526
6183.49 5910
6184.24 5841
6184.98 5923
6185.72 5983
6186.46 5914
6187.20 6070
6187.95 6279
6188.69 6233
6189.43 6244
6190.17 6090
6190.92 6132
6191.66 6267
6192.40 6181
6193.14 6336
6193.89 6469
6194.63 6436
6195.37 6379
6196.12 6646
6196.86 6663
6197.60 6983
6198.34 7037
6199.09 6856
6199.83 6754
6200.57 6996
6201.32 7156
6202.06 7349
6202.80 7261
6203.55 7097
6204.29 7438
6205.03 7373
6205.78 7134
6206.52 7266
6207.26 7346
6208.01 7665
6208.75 8299
6209.49 9229
6210.24 10374
6210.98 11352
6211.72 13270
6212.47 15569
6213.21 17710
6213.96 19083
6214.70 19876
6215.44 20518
6216.19 19929
6216.93 19065
6217.68 17503
6218.42 15615
6219.16 13987
6219.91 12302
6220.65 11106
6221.40 10123
6222.14 9189
6222.89 8599
6223.63 7948
6224.37 7977
6225.12 8035
6225.86 8356
6226.61 9115
6227.35 9895
6228.10 10876
6228.84 11756
6229.59 12177
6230.33 12636
6231.08 13206
6231.82 13014
6232.57 12402
6233.31 11581
6234.06 10712
6234.80 9684
6235.55 8699
6236.29 8078
6237.04 7394
6237.78 6520
6238.53 6741
6239.27 6569
6240.02 6386
6240.76 6531
6241.51 6641
6242.26 6506
6243.00 6985
6243.75 7473
6244.49 7500
6245.24 8080
6245.98 8064
6246.73 8523
6247.48 8204
6248.22 8181
6248.97 8242
6249.71 7960
6250.46 7603
6251.21 8019
6251.95 7923
6252.70 7832
6253.44 7698
6254.19 8079
6254.94 7994
6255.68 8054
6256.43 7826
6257.18 7676
6257.92 7401
6258.67 7250
6259.42 7023
6260.16 6949
6260.91 7249
6261.66 7247
6262.40 7461
6263.15 7364
6263.90 7300
6264.64 7385
6265.39 7074
6266.14 6863
6266.88 7104
6267.63 6780
6268.38 6524
6269.13 6366
6269.87 6374
6270.62 6452
6271.37 6274
6272.11 6436
6272.86 6365
6273.61 6038
6274.36 6042
6275.10 5768
6275.85 5977
6276.60 6048
6277.35 6252
6278.10 6081
6278.84 6012
6279.59 6296
6280.34 6393
6281.09 6358
6281.83 6457
6282.58 6260
6283.33 6214
6284.08 6158
6284.83 6064
6285.57 5870
6286.32 5794
6287.07 5704
6287.82 5402
6288.57 5348
6289.32 5464
6290.06 5257
6290.81 5508
6291.56 5572
6292.31 5370
6293.06 5509
6293.81 5697
6294.56 5530
6295.30 5517
6296.05 5682
6296.80 5460
6297.55 5362
6298.30 5423
6299.05 5147
6299.80 5078
6300.55 5069
6301.30 5316
6302.05 5133
6302.79 4947
6303.54 5108
6304.29 4834
6305.04 4805
6305.79 4825
6306.54 4701
6307.29 4771
6308.04 4817
6308.79 4740
6309.54 4846
6310.29 4817
6311.04 4769
6311.79 4744
6312.54 4801
6313.29 4838
6314.04 4664
6314.79 4777
6315.54 4546
6316.29 4836
6317.04 4757
6317.79 4633
6318.54 4823
6319.29 4610
6320.04 4596
6320.79 4638
6321.54 4611
6322.29 4662
6323.04 4709
6323.79 4577
6324.54 4537
6325.29 4377
6326.04 4432
6326.79 4424
6327.54 4328
6328.29 4032
6329.04 4109
6329.79 4145
6330.55 4130
6331.30 4072
6332.05 3984
6332.80 4233
6333.55 4041
6334.30 4042
6335.05 4060
6335.80 3857
6336.55 3933
6337.30 3901
6338.06 3928
6338.81 3883
6339.56 3826
6340.31 3885
6341.06 3700
6341.81 3815
6342.56 3831
6343.32 3706
6344.07 3846
6344.82 3768
6345.57 3719
6346.32 3618
6347.07 3803
6347.83 3904
6348.58 3780
6349.33 3906
6350.08 3627
6350.83 3760
6351.59 3772
6352.34 3657
6353.09 3619
6353.84 3602
6354.60 3702
6355.35 3657
6356.10 3883
6356.85 3956
6357.61 3899
6358.36 4002
6359.11 4008
6359.86 3857
6360.62 3974
6361.37 3890
6362.12 3688
6362.87 3621
6363.63 3615
6364.38 3737
6365.13 3801
6365.88 3540
6366.64 3620
6367.39 3533
6368.14 3679
6368.90 3556
6369.65 3588
6370.40 3694
6371.16 3671
6371.91 3692
6372.66 3774
6373.42 3735
6374.17 3681
6374.92 3470
6375.68 3619
6376.43 3597
6377.18 3427
6377.94 3505
6378.69 3650
6379.45 3684
6380.20 3707
6380.95 3541
6381.71 3668
6382.46 3671
6383.21 3472
6383.97 3547
6384.72 3576
6385.48 3628
6386.23 3689
6386.98 3658
6387.74 3509
6388.49 3562
6389.25 3610
6390.00 3654
6390.76 3557
6391.51 3485
6392.27 3445
6393.02 3489
6393.77 3455
6394.53 3529
6395.28 3460
6396.04 3380
6396.79 3414
6397.55 3734
6398.30 3647
6399.06 3489
6399.81 3641
6400.57 3751
6401.32 3652
6402.08 3763
6402.83 3614
6403.59 3529
6404.34 3414
6405.10 3414
6405.85 3416
6406.61 3457
6407.36 3295
6408.12 3274
6408.88 3411
6409.63 3368
6410.39 3372
6411.14 3442
6411.90 3473
6412.65 3331
6413.41 3264
6414.16 3451
6414.92 3541
6415.68 3405
6416.43 3582
6417.19 3549
6417.94 3592
6418.70 3617
6419.46 3512
6420.21 3340
6420.97 3291
6421.73 3390
6422.48 3428
6423.24 3408
6423.99 3362
6424.75 3396
6425.51 3528
6426.26 3448
6427.02 3379
6427.78 3465
6428.53 3440
6429.29 3335
6430.05 3303
6430.80 3429
6431.56 3304
6432.32 3365
6433.07 3410
6433.83 3524
6434.59 3453
6435.34 3356
6436.10 3429
6436.86 3533
6437.62 3550
6438.37 3557
6439.13 3736
6439.89 3614
6440.65 3513
6441.40 3595
6442.16 3659
6442.92 3548
6443.68 3654
6444.43 3499
6445.19 3522
6445.95 3516
6446.71 3408
6447.46 3420
6448.22 3630
6448.98 3598
6449.74 3537
6450.49 3508
6451.25 3550
6452.01 3696
6452.77 3651
6453.53 3628
6454.29 3489
6455.04 3475
6455.80 3540
6456.56 3737
6457.32 3696
6458.08 3632
6458.84 3574
6459.59 3634
6460.35 3561
6461.11 3620
6461.87 3668
6462.63 3612
6463.39 3632
6464.15 3797
6464.90 3906
6465.66 3992
6466.42 4066
6467.18 4093
6467.94 4003
6468.70 3771
6469.46 3798
6470.22 3945
6470.98 3937
6471.73 4069
6472.49 4059
6473.25 4158
6474.01 4198
6474.77 4191
6475.53 4024
6476.29 3952
6477.05 4200
6477.81 4304
6478.57 4471
6479.33 4478
6480.09 4271
6480.85 4256
6481.61 4319
6482.37 4282
6483.13 4176
6483.89 4369
6484.65 4317
6485.41 4485
6486.17 4415
6486.93 4446
6487.69 4563
6488.45 4540
6489.21 4601
6489.97 4826
6490.73 4873
6491.49 4606
6492.25 4631
6493.01 4861
6493.77 5034
6494.53 4892
6495.29 5262
6496.05 5477
6496.81 5445
6497.57 5445
6498.33 5718
6499.10 5991
6499.86 6112
6500.62 6232
6501.38 6222
6502.14 6078
6502.90 6164
6503.66 6313
6504.42 6136
6505.18 5960
6505.94 5939
6506.71 6039
6507.47 6352
6508.23 6146
6508.99 6126
6509.75 6459
6510.51 6780
6511.27 6699
6512.04 6854
6512.80 7204
6513.56 7123
6514.32 7154
6515.08 7113
6515.84 7311
6516.61 7442
6517.37 7433
6518.13 7418
6518.89 7365
6519.65 7327
6520.42 7304
6521.18 7434
6521.94 7489
6522.70 7371
6523.46 7749
6524.23 8164
6524.99 8262
6525.75 8220
6526.51 8563
6527.28 9051
6528.04 9256
6528.80 9423
6529.56 9599
6530.33 9858
6531.09 9851
6531.85 9886
6532.61 9830
6533.38 10057
6534.14 9877
6534.90 9602
6535.67 9666
6536.43 10442
6537.19 11118
6537.95 13054
6538.72 15415
6539.48 18074
6540.24 21683
6541.01 25035
6541.77 27829
6542.53 29239
6543.30 29440
6544.06 28115
6544.82 26022
6545.59 22683
6546.35 19209
6547.11 16257
6547.88 13707
6548.64 11459
6549.41 10176
6550.17 8930
6550.93 7965
6551.70 7734
6552.46 7348
6553.22 6856
6553.99 6825
6554.75 6604
6555.52 6569
6556.28 6523
6557.05 6371
6557.81 6592
6558.57 6841
6559.34 6570
6560.10 6475
6560.87 6141
6561.63 6057
6562.40 6078
6563.16 5925
6563.92 5946
6564.69 5902
6565.45 6253
6566.22 6394
6566.98 6400
6567.75 6573
6568.51 7072
6569.28 7416
6570.04 7502
6570.81 7439
6571.57 7304
6572.34 7306
6573.10 7236
6573.87 7040
6574.63 6990
6575.40 6790
6576.16 6982
6576.93 7473
6577.69 7409
6578.46 7608
6579.23 7884
6579.99 8253
6580.76 8342
6581.52 8423
6582.29 8524
6583.05 8834
6583.82 8650
6584.59 8688
6585.35 8765
6586.12 8751
6586.88 8757
6587.65 8668
6588.41 8415
6589.18 8026
6589.95 7855
6590.71 7775
6591.48 7628
6592.25 7785
6593.01 7876
6593.78 7854
6594.54 7748
6595.31 8076
6596.08 8088
6596.84 7955
6597.61 8276
6598.38 8597
6599.14 8554
6599.91 8563
6600.68 8699
6601.44 8309
6602.21 8186
6602.98 8069
6603.74 7561
6604.51 7268
6605.28 7199
6606.05 7054
6606.81 6583
6607.58 6681
6608.35 6664
6609.11 6327
6609.88 6482
6610.65 6361
6611.42 6316
6612.18 6512
6612.95 6609
6613.72 6561
6614.49 6508
6615.25 6362
6616.02 6342
6616.79 6167
6617.56 6321
6618.32 6207
6619.09 6090
6619.86 5819
6620.63 5816
6621.40 5889
6622.16 5829
6622.93 5821
6623.70 5887
6624.47 5602
6625.24 5827
6626.00 5952
6626.77 5804
6627.54 5775
6628.31 5846
6629.08 5709
6629.85 5799
6630.61 5858
6631.38 5667
6632.15 5510
6632.92 5394
6633.69 5488
6634.46 5580
6635.23 5611
6635.99 5604
6636.76 5568
6637.53 5665
6638.30 5820
6639.07 5832
6639.84 6126
6640.61 6398
6641.38 6517
6642.15 6162
6642.92 6006
6643.68 6101
6644.45 5763
6645.22 5736
6645.99 5454
6646.76 5422
6647.53 5227
6648.30 5279
6649.07 5037
6649.84 4997
6650.61 4862
6651.38 4739
6652.15 5015
6652.92 5160
6653.69 5025
6654.46 5234
6655.23 5359
6656.00 5301
6656.77 5209
6657.54 5178
6658.31 5200
6659.08 5193
6659.85 4987
6660.62 4968
6661.39 4925
6662.16 4832
6662.93 4952
6663.70 4692
6664.47 4586
6665.24 4527
6666.01 4724
6666.78 4735
6667.55 4619
6668.32 4633
6669.09 4716
6669.86 4826
6670.64 4824
6671.41 4863
6672.18 4918
6672.95 4816
6673.72 4746
6674.49 4789
6675.26 4910
6676.03 4879
6676.80 5017
6677.57 4690
6678.35 4578
6679.12 4560
6679.89 4724
6680.66 4811
6681.43 4809
6682.20 4681
6682.97 4672
6683.75 4877
6684.52 5002
6685.29 4991
6686.06 5038
6686.83 4965
6687.60 5293
6688.38 5306
6689.15 5341
6689.92 5366
6690.69 5325
6691.46 5515
6692.24 5320
6693.01 5221
6693.78 5349
6694.55 5241
6695.32 5208
6696.10 5100
6696.87 5050
6697.64 5021
6698.41 4817
6699.19 4616
6699.96 4794
6700.73 4722
6701.50 4495
6702.28 4470
6703.05 4496
6703.82 4569
6704.59 4537
6705.37 4710
6706.14 4734
6706.91 4600
6707.69 4570
6708.46 4539
6709.23 4656
6710.00 4755
6710.78 4683
6711.55 4602
6712.32 4585
6713.10 4618
6713.87 4674
6714.64 4434
6715.42 4319
6716.19 4267
6716.96 4269
6717.74 4178
6718.51 4263
6719.28 4254
6720.06 4092
6720.83 4098
6721.61 4074
6722.38 3980
6723.15 4036
6723.93 4021
6724.70 3924
6725.47 3994
6726.25 4004
6727.02 3890
6727.80 3980
6728.57 4098
6729.35 3967
6730.12 3892
6730.89 4074
6731.67 4096
6732.44 4056
6733.22 4139
6733.99 4027
6734.77 3906
6735.54 3976
6736.31 3957
6737.09 4175
6737.86 4121
6738.64 4177
6739.41 4083
6740.19 3962
6740.96 4140
6741.74 4083
6742.51 4066
6743.29 4110
6744.06 4137
6744.84 4018
6745.61 3970
6746.39 4060
6747.16 4178
6747.94 4101
6748.71 4049
6749.49 4245
6750.26 4100
6751.04 4067
6751.82 4208
6752.59 4257
6753.37 4341
6754.14 4423
6754.92 4426
6755.69 4508
6756.47 4657
6757.25 4584
6758.02 4581
6758.80 4150
6759.57 4249
6760.35 4077
6761.12 4076
6761.90 4050
6762.68 4057
6763.45 3994
6764.23 3920
6765.01 3920
6765.78 3975
6766.56 4003
6767.33 4003
6768.11 3983
6768.89 3871
6769.66 4049
6770.44 4081
6771.22 3935
6771.99 3802
6772.77 3812
6773.55 3773
6774.32 3820
6775.10 4000
6775.88 3806
6776.65 3922
6777.43 3924
6778.21 3964
6778.99 3775
6779.76 3689
6780.54 3757
6781.32 3857
6782.09 3833
6782.87 3779
6783.65 3846
6784.43 3822
6785.20 3994
6785.98 4041
6786.76 3886
6787.54 3857
6788.31 3756
6789.09 3766
6789.87 3750
6790.65 3525
6791.42 3576
6792.20 3595
6792.98 3530
6793.76 3587
6794.54 3465
6795.31 3605
6796.09 3457
6796.87 3405
6797.65 3548
6798.43 3518
6799.20 3568
6799.98 3607
6800.76 3767
6801.54 3549
6802.32 3574
6803.10 3721
6803.87 3811
6804.65 3463
6805.43 3612
6806.21 3524
6806.99 3577
6807.77 3680
6808.55 3593
6809.32 3711
6810.10 3741
6810.88 3598
6811.66 3774
6812.44 3790
6813.22 3602
6814.00 3576
6814.78 3592
6815.56 3619
6816.34 3613
6817.11 3632
6817.89 3546
6818.67 3720
6819.45 3690
6820.23 3843
6821.01 3894
6821.79 3635
6822.57 3606
6823.35 3688
6824.13 3504
6824.91 3873
6825.69 3936
6826.47 3761
6827.25 3725
6828.03 3770
6828.81 3692
6829.59 3854
6830.37 3835
6831.15 3726
6831.93 3747
6832.71 3735
6833.49 3670
6834.27 3685
6835.05 3555
6835.83 3755
6836.61 3813
6837.39 3704
6838.17 3637
6838.95 3801
6839.73 3729
6840.51 3671
6841.29 3619
6842.07 3780
6842.85 3747
6843.63 3775
6844.42 3778
6845.20 3749
6845.98 3890
6846.76 3806
6847.54 3644
6848.32 3679
6849.10 3765
6849.88 3834
6850.66 3794
6851.44 3852
6852.23 3894
6853.01 4103
6853.79 4123
6854.57 4426
6855.35 4610
6856.13 4690
6856.91 4752
6857.70 4924
6858.48 4787
6859.26 4943
6860.04 4824
6860.82 4618
6861.60 4366
6862.39 4162
6863.17 4031
6863.95 3947
6864.73 4025
6865.51 4139
6866.30 4179
6867.08 4140
6867.86 4375
6868.64 4394
6869.42 4557
6870.21 4752
6870.99 4941
6871.77 5179
6872.55 5341
6873.34 5089
6874.12 5139
6874.90 5101
6875.68 4942
6876.47 4927
6877.25 4708
6878.03 4524
6878.81 4431
6879.60 4331
6880.38 4306
6881.16 4283
6881.95 4268
6882.73 4484
6883.51 4484
6884.29 4553
6885.08 4769
6885.86 4970
6886.64 4858
6887.43 5126
6888.21 5202
6888.99 5349
6889.78 5655
6890.56 5582
6891.34 6018
6892.13 6360
6892.91 6622
6893.69 6672
6894.48 6714
6895.26 6529
6896.05 6285
6896.83 6104
6897.61 5745
6898.40 5431
6899.18 5239
6899.97 5141
6900.75 5166
6901.53 5127
6902.32 5330
6903.10 5122
6903.89 4959
6904.67 5179
6905.45 5196
6906.24 5037
6907.02 5149
6907.81 5095
6908.59 4927
6909.38 5005
6910.16 4856
6910.95 4730
6911.73 4776
6912.51 4996
6913.30 4706
6914.08 4772
6914.87 4728
6915.65 4695
6916.44 4592
6917.22 4744
6918.01 4752
6918.79 4513
6919.58 4611
6920.36 4800
6921.15 4958
6921.93 4813
6922.72 4775
6923.50 4777
6924.29 5149
6925.08 4911
6925.86 4875
6926.65 5083
6927.43 4960
6928.22 5011
6929.00 4983
6929.79 5045
6930.57 4841
6931.36 4958
6932.15 5077
6932.93 4980
6933.72 5052
6934.50 5170
6935.29 5199
6936.08 5070
6936.86 5296
6937.65 5297
6938.43 5415
6939.22 5497
6940.01 5507
6940.79 5527
6941.58 5649
6942.37 5720
6943.15 5302
6943.94 5442
6944.72 5482
6945.51 5509
6946.30 5420
6947.08 5667
6947.87 5625
6948.66 5869
6949.44 6122
6950.23 6275
6951.02 6128
6951.80 6116
6952.59 6126
6953.38 5992
6954.17 6146
6954.95 6171
6955.74 6152
6956.53 6135
6957.31 6131
6958.10 6100
6958.89 6247
6959.68 6235
6960.46 6309
6961.25 6662
6962.04 6805
6962.83 6487
6963.61 6850
6964.40 6922
6965.19 6905
6965.98 6909
6966.76 7025
6967.55 6926
6968.34 7028
6969.13 6930
6969.92 7018
6970.70 6777
6971.49 6768
6972.28 7277
6973.07 7136
6973.86 7017
6974.64 7005
6975.43 7076
6976.22 7513
6977.01 7494
6977.80 7781
6978.59 7792
6979.37 7689
6980.16 7824
6980.95 7835
6981.74 7868
6982.53 7829
6983.32 8029
6984.11 8094
6984.90 8216
6985.68 8762
6986.47 9249
6987.26 10306
6988.05 11351
6988.84 12751
6989.63 14222
6990.42 15728
6991.21 16899
6992.00 17803
6992.79 17686
6993.57 17196
6994.36 16144
6995.15 14589
6995.94 13387
6996.73 12265
6997.52 11220
6998.31 10536
6999.10 9962
6999.89 9780
7000.68 10274
7001.47 11026
7002.26 11971
7003.05 13161
7003.84 15591
7004.63 17300
7005.42 18627
7006.21 19871
7007.00 20330
7007.79 19833
7008.58 18700
7009.37 16825
7010.16 14918
7010.95 13162
7011.74 11677
7012.53 10469
7013.32 9427
7014.11 8597
7014.90 8449
7015.69 8380
7016.48 8472
7017.27 8841
7018.06 9220
7018.85 9226
7019.65 9618
7020.44 9825
7021.23 10341
7022.02 10325
7022.81 9924
7023.60 9608
7024.39 9064
7025.18 8501
7025.97 7944
7026.76 7620
7027.56 7061
7028.35 6703
7029.14 6701
7029.93 6625
7030.72 6656
7031.51 6787
7032.30 6601
7033.09 6690
7033.89 6864
7034.68 6731
7035.47 6349
7036.26 6089
7037.05 6166
7037.84 6059
7038.64 6033
7039.43 5976
7040.22 5843
7041.01 5970
7041.80 6015
7042.60 6112
7043.39 6296
7044.18 6495
7044.97 6489
7045.76 6381
7046.56 6551
7047.35 6316
7048.14 6435
7048.93 6363
7049.73 6071
7050.52 6110
7051.31 6269
7052.10 6379
7052.90 6268
7053.69 6401
7054.48 6965
7055.27 6910
7056.07 6889
7056.86 7038
7057.65 7270
7058.45 6968
7059.24 6470
7060.03 6401
7060.83 6044
7061.62 5917
7062.41 5852
7063.20 5863
7064.00 5667
7064.79 5646
7065.58 5758
7066.38 5577
7067.17 5355
7067.96 5576
7068.76 5589
7069.55 5484
7070.35 5457
7071.14 5343
7071.93 5442
7072.73 5646
7073.52 5533
7074.31 5329
7075.11 5391
7075.90 5324
7076.70 5217
7077.49 5257
7078.28 5316
7079.08 5273
7079.87 5198
7080.67 5161
7081.46 5172
7082.25 5129
7083.05 5130
7083.84 5091
7084.64 5165
7085.43 5179
7086.23 4890
7087.02 4762
7087.82 4818
7088.61 4778
7089.41 4815
7090.20 5094
7090.99 4898
7091.79 5089
7092.58 5372
7093.38 5619
7094.17 5660
7094.97 5580
7095.76 5450
7096.56 5229
7097.35 5229
7098.15 5091
7098.94 4803
7099.74 4645
7100.54 4471
7101.33 4499
7102.13 4231
7102.92 4330
7103.72 4295
7104.51 4129
7105.31 4162
7106.10 4096
7106.90 4115
7107.70 4067
7108.49 4143
7109.29 4043
7110.08 4171
7110.88 4132
7111.67 4175
7112.47 3965
7113.27 3973
7114.06 3967
7114.86 3785
7115.65 3826
7116.45 3911
7117.25 3866
7118.04 3729
7118.84 3693
7119.64 3679
7120.43 3658
7121.23 3645
7122.03 3816
7122.82 3648
7123.62 3719
7124.41 3686
7125.21 3570
7126.01 3609
7126.81 3631
7127.60 3631
7128.40 3823
7129.20 3662
7129.99 3477
7130.79 3588
7131.59 3633
7132.38 3712
7133.18 3686
7133.98 3716
7134.78 3794
7135.57 3852
7136.37 3809
7137.17 3674
7137.96 3740
7138.76 3814
7139.56 3795
7140.36 3550
7141.15 3734
7141.95 3538
7142.75 3498
7143.55 3705
7144.35 3672
7145.14 3536
7145.94 3483
7146.74 3703
7147.54 3642
7148.33 3585
7149.13 3612
7149.93 3645
7150.73 3694
7151.53 3598
7152.33 3714
7153.12 3523
7153.92 3458
7154.72 3417
7155.52 3521
7156.32 3437
7157.12 3327
7157.91 3343
7158.71 3423
7159.51 3440
7160.31 3515
7161.11 3428
7161.91 3315
7162.71 3422
7163.50 3416
7164.30 3398
7165.10 3404
7165.90 3423
7166.70 3447
7167.50 3462
7168.30 3564
7169.10 3351
7169.90 3228
7170.70 3204
7171.50 3204
7172.29 3390
7173.09 3355
7173.89 3135
7174.69 3343
7175.49 3260
7176.29 3310
7177.09 3326
7177.89 3344
7178.69 3185
7179.49 3225
7180.29 3296
7181.09 3253
7181.89 3307
7182.69 3100
7183.49 3131
7184.29 3108
7185.09 3165
7185.89 3174
7186.69 3177
7187.49 3142
7188.29 3195
7189.09 3145
7189.89 3354
7190.69 3483
7191.49 3320
7192.29 3482
7193.09 3324
7193.89 3155
7194.69 3198
7195.49 2979
7196.29 2937
7197.10 2857
7197.90 2841
7198.70 3054
7199.50 2955
7200.30 2970
7201.10 2959
7201.90 2963
7202.70 2914
7203.50 3204
7204.30 2984
7205.11 2981
7205.91 2864
7206.71 2915
7207.51 2936
7208.31 2952
7209.11 3061
7209.91 2903
7210.71 2884
7211.52 2800
7212.32 2832
7213.12 2857
7213.92 2746
7214.72 2869
7215.52 2861
7216.33 2841
7217.13 2908
7217.93 2770
7218.73 2721
7219.53 2965
7220.34 3013
7221.14 2799
7221.94 2946
7222.74 2882
7223.54 2767
7224.35 2929
7225.15 2787
7225.95 2860
7226.75 2898
7227.56 2914
7228.36 2911
7229.16 2758
7229.96 2868
7230.77 2987
7231.57 3029
7232.37 2914
7233.17 3006
7233.98 2993
7234.78 3109
7235.58 3031
7236.38 3117
7237.19 3048
7237.99 3023
7238.79 3062
7239.60 3085
7240.40 3042
7241.20 3088
7242.01 3178
7242.81 3275
7243.61 3384
7244.42 3474
7245.22 3510
7246.02 3461
7246.83 3456
7247.63 3487
7248.43 3406
7249.24 3403
7250.04 3476
7250.84 3353
7251.65 3308
7252.45 3355
7253.26 3371
7254.06 3183
7254.86 3326
7255.67 3382
7256.47 3202
7257.28 3194
7258.08 3317
7258.88 3355
7259.69 3444
7260.49 3378
7261.30 3398
7262.10 3465
7262.90 3368
7263.71 3266
7264.51 3516
7265.32 3524
7266.12 3503
7266.93 3544
7267.73 3489
7268.54 3490
7269.34 3651
7270.15 3699
7270.95 3479
7271.76 3614
7272.56 3841
7273.37 3862
7274.17 3827
7274.98 4023
7275.78 3807
7276.59 3877
7277.39 3903
7278.20 3864
7279.00 3952
7279.81 3954
7280.61 4053
7281.42 4013
7282.22 4107
7283.03 4048
7283.83 4017
7284.64 4230
7285.45 4580
7286.25 4912
7287.06 5707
7287.86 6192
7288.67 7088
7289.47 7858
7290.28 8558
7291.09 9228
7291.89 9146
7292.70 9139
7293.50 8216
7294.31 7353
7295.12 6776
7295.92 5910
7296.73 5265
7297.53 5059
7298.34 4816
7299.15 4653
7299.95 4410
7300.76 4111
7301.57 4125
7302.37 4128
7303.18 4314
7303.99 4238
7304.79 4150
7305.60 4187
7306.41 4056
7307.21 4196
7308.02 4131
7308.83 4068
7309.63 4089
7310.44 4008
7311.25 4221
7312.06 4304
7312.86 4478
7313.67 4670
7314.48 4972
7315.28 5231
7316.09 5619
7316.90 5830
7317.71 6046
7318.51 5607
7319.32 5699
7320.13 5565
7320.94 5251
7321.74 5316
7322.55 5354
7323.36 5396
7324.17 5378
7324.97 5380
7325.78 5837
7326.59 6021
7327.40 6185
7328.21 6169
7329.01 5903
7329.82 5703
7330.63 5318
7331.44 5159
7332.25 5106
7333.06 4985
7333.86 4696
7334.67 4490
7335.48 4398
7336.29 4160
7337.10 4140
7337.91 4266
7338.71 4319
7339.52 4280
7340.33 4483
7341.14 4644
7341.95 4759
7342.76 4883
7343.57 4803
7344.38 4840
7345.18 4701
7345.99 4809
7346.80 4697
7347.61 4784
7348.42 4483
7349.23 4415
7350.04 4414
7350.85 4114
7351.66 4068
7352.47 4001
7353.28 4061
7354.09 4268
7354.89 4217
7355.70 4148
7356.51 4253
7357.32 4038
7358.13 3907
7358.94 3990
7359.75 3959
7360.56 4098
7361.37 4070
7362.18 4077
7362.99 4098
7363.80 4004
7364.61 3955
7365.42 4038
7366.23 3987
7367.04 4117
7367.85 4045
7368.66 3930
7369.47 4187
7370.28 4210
7371.09 4157
7371.90 4250
7372.71 4196
7373.52 3918
7374.33 4211
7375.15 4189
7375.96 4051
7376.77 4102
7377.58 4021
7378.39 3927
7379.20 4169
7380.01 4273
7380.82 4258
7381.63 4295
7382.44 4362
7383.25 4452
7384.06 4772
7384.88 5014
7385.69 5281
7386.50 5482
7387.31 5522
7388.12 5447
7388.93 5520
7389.74 5481
7390.55 5073
7391.37 4959
7392.18 4777
7392.99 4573
7393.80 4248
7394.61 4198
7395.42 4003
7396.24 4208
7397.05 4290
7397.86 4301
7398.67 4086
7399.48 4250
7400.30 4348
7401.11 4544
7401.92 4603
7402.73 4720
7403.54 4941
7404.36 5100
7405.17 5015
7405.98 5386
7406.79 5504
7407.60 5415
7408.42 5504
7409.23 5374
7410.04 5218
7410.85 4950
7411.67 4626
7412.48 4306
7413.29 4199
7414.11 4460
7414.92 4254
7415.73 4143
7416.54 4019
7417.36 3848
7418.17 3862
7418.98 3782
7419.80 3675
7420.61 3637
7421.42 3737
7422.23 3832
7423.05 3648
7423.86 3704
7424.67 3565
7425.49 3620
7426.30 3752
7427.11 3577
7427.93 3529
7428.74 3425
7429.56 3406
7430.37 3271
7431.18 3469
7432.00 3483
7432.81 3524
7433.62 3340
7434.44 3225
7435.25 3189
7436.07 3149
7436.88 3092
7437.69 3094
7438.51 3090
7439.32 3100
7440.14 3263
7440.95 3257
7441.76 3166
7442.58 3119
7443.39 3146
7444.21 3183
7445.02 2988
7445.84 3100
7446.65 3106
7447.46 3241
7448.28 3003
7449.09 3041
7449.91 3088
7450.72 3023
7451.54 3099
7452.35 3186
7453.17 3036
7453.98 2989
7454.80 2921
7455.61 3002
7456.43 3041
7457.24 2988
7458.06 2891
7458.87 2893
7459.69 2978
7460.50 2947
7461.32 3118
7462.13 3057
7462.95 3113
7463.77 3027
7464.58 3011
7465.40 2956
7466.21 2901
7467.03 2979
7467.84 3139
7468.66 2922
7469.47 3015
7470.29 2944
7471.11 2792
7471.92 2907
7472.74 2879
7473.55 2801
7474.37 2784
7475.19 2836
7476.00 2885
7476.82 2900
7477.63 3006
7478.45 2936
7479.27 2952
7480.08 2984
7480.90 2964
7481.72 2924
7482.53 2960
7483.35 2835
7484.17 2760
7484.98 2666
7485.80 2787
7486.62 2753
7487.43 2797
7488.25 2816
7489.07 2834
7489.88 2740
7490.70 2695
7491.52 2580
7492.33 2654
7493.15 2732
7493.97 2678
7494.78 2779
7495.60 2569
7496.42 2517
7497.24 2552
7498.05 2574
7498.87 2521
7499.69 2601
7500.51 2662
7501.32 2584
7502.14 2581
7502.96 2686
7503.78 2659
7504.59 2704
7505.41 2581
7506.23 2484
7507.05 2537
7507.86 2501
7508.68 2539
7509.50 2488
7510.32 2539
7511.14 2603
7511.95 2632
7512.77 2452
7513.59 2614
7514.41 2382
7515.23 2569
7516.05 2644
7516.86 2507
7517.68 2436
7518.50 2495
7519.32 2554
7520.14 2487
7520.96 2432
7521.78 2477
7522.59 2445
7523.41 2377
7524.23 2489
7525.05 2542
7525.87 2610
7526.69 2415
7527.51 2461
7528.33 2398
7529.14 2372
7529.96 2386
7530.78 2436
7531.60 2448
7532.42 2427
7533.24 2416
7534.06 2379
7534.88 2423
7535.70 2301
7536.52 2408
7537.34 2352
7538.16 2374
7538.98 2411
7539.80 2365
7540.62 2413
7541.44 2466
7542.25 2601
7543.07 2504
7543.89 2479
7544.71 2565
7545.53 2625
7546.35 2575
7547.17 2454
7547.99 2371
7548.81 2448
7549.63 2504
7550.45 2730
7551.27 2642
7552.09 2645
7552.92 2593
7553.74 2614
7554.56 2555
7555.38 2663
7556.20 2668
7557.02 2613
7557.84 2394
7558.66 2343
7559.48 2527
7560.30 2517
7561.12 2672
7561.94 2594
7562.76 2506
7563.58 2487
7564.40 2675
7565.23 2643
7566.05 2536
7566.87 2579
7567.69 2568
7568.51 2499
7569.33 2553
7570.15 2545
7570.97 2546
7571.79 2459
7572.62 2467
7573.44 2651
7574.26 2680
7575.08 2568
7575.90 2589
7576.72 2414
7577.55 2537
7578.37 2405
7579.19 2364
7580.01 2469
7580.83 2524
7581.65 2521
7582.48 2511
7583.30 2637
7584.12 2560
7584.94 2524
7585.76 2535
7586.59 2560
7587.41 2401
7588.23 2401
7589.05 2457
7589.88 2508
7590.70 2559
7591.52 2584
7592.34 2663
7593.16 2676
7593.99 2612
7594.81 2566
7595.63 2722
7596.46 2690
7597.28 2621
7598.10 2621
7598.92 2586
7599.75 2561
7600.57 2597
7601.39 2635
7602.22 2597
7603.04 2540
7603.86 2546
7604.68 2603
7605.51 2691
7606.33 2803
7607.15 2676
7607.98 2727
7608.80 2822
7609.62 2943
7610.45 2917
7611.27 3031
7612.09 3151
7612.92 2988
7613.74 3041
7614.57 3006
7615.39 2953
7616.21 2842
7617.04 2967
7617.86 2706
7618.68 2798
7619.51 2853
7620.33 2834
7621.16 2880
7621.98 2920
7622.80 3086
7623.63 3120
7624.45 3055
7625.28 3105
7626.10 3148
7626.93 3317
7627.75 3147
7628.57 3013
7629.40 3014
7630.22 3087
7631.05 2885
7631.87 2886
7632.70 2867
7633.52 2956
7634.35 2822
7635.17 2998
7636.00 3175
7636.82 3259
7637.65 3378
7638.47 3413
7639.30 3448
7640.12 3438
7640.95 3270
7641.77 3083
7642.60 2932
7643.42 2845
7644.25 2833
7645.07 2748
7645.90 2615
7646.72 2626
7647.55 2736
7648.37 2646
7649.20 2634
7650.02 2740
7650.85 2721
7651.68 2687
7652.50 2683
7653.33 2807
7654.15 2818
7654.98 2676
7655.81 2850
7656.63 2815
7657.46 2752
7658.28 2738
7659.11 2683
7659.94 2451
7660.76 2369
7661.59 2381
7662.41 2384
7663.24 2456
7664.07 2370
7664.89 2296
7665.72 2311
7666.55 2406
7667.37 2371
7668.20 2315
7669.03 2434
7669.85 2402
7670.68 2375
7671.51 2299
7672.33 2254
7673.16 2279
7673.99 2345
7674.81 2438
7675.64 2391
7676.47 2323
7677.29 2278
7678.12 2366
7678.95 2300
7679.78 2218
7680.60 2221
7681.43 2231
7682.26 2274
7683.08 2349
7683.91 2196
7684.74 2208
7685.57 2154
7686.39 2242
7687.22 2257
7688.05 2152
7688.88 2206
7689.70 2318
7690.53 2181
7691.36 2263
7692.19 2147
7693.02 2208
7693.84 2264
7694.67 2191
7695.50 2190
7696.33 2394
7697.16 2249
7697.98 2236
7698.81 2295
7699.64 2177
7700.47 2255
7701.30 2171
7702.13 2290
7702.95 2299
7703.78 2288
7704.61 2253
7705.44 2259
7706.27 2301
7707.10 2341
7707.93 2294
7708.75 2251
7709.58 2317
7710.41 2273
7711.24 2209
7712.07 2216
7712.90 2214
7713.73 2149
7714.56 2254
7715.39 2100
7716.22 2056
7717.04 2198
7717.87 2204
7718.70 2083
7719.53 2170
7720.36 2241
7721.19 2281
7722.02 2316
7722.85 2200
7723.68 2116
7724.51 2073
7725.34 2229
7726.17 2128
7727.00 2211
7727.83 2223
7728.66 2160
7729.49 2345
7730.32 2152
7731.15 2237
7731.98 2318
7732.81 2114
7733.64 2118
7734.47 2153
7735.30 2112
7736.13 2076
7736.96 2218
7737.79 2237
7738.62 2198
7739.45 2167
7740.28 2244
7741.11 2124
7741.94 2045
7742.77 2132
7743.60 2184
7744.43 2152
7745.26 2163
7746.09 2128
7746.93 2162
7747.76 2217
7748.59 2241
7749.42 2240
7750.25 2303
7751.08 2337
7751.91 2436
7752.74 2562
7753.57 2487
7754.40 2425
7755.24 2593
7756.07 2510
7756.90 2564
7757.73 2408
7758.56 2231
7759.39 2184
7760.22 2204
7761.06 2221
7761.89 2340
7762.72 2285
7763.55 2289
7764.38 2286
7765.21 2281
7766.05 2249
7766.88 2190
7767.71 2362
7768.54 2359
7769.37 2341
7770.21 2433
7771.04 2429
7771.87 2352
7772.70 2255
7773.53 2138
7774.37 2201
7775.20 2195
7776.03 2228
7776.86 2162
7777.70 2095
7778.53 2127
7779.36 2290
7780.19 2303
7781.03 2339
7781.86 2324
7782.69 2230
7783.52 2045
7784.36 2209
7785.19 2288
7786.02 2274
7786.86 2132
7787.69 2224
7788.52 2240
7789.36 2253
7790.19 2197
7791.02 2019
7791.85 2227
7792.69 2260
7793.52 2195
7794.35 2215
7795.19 2266
7796.02 2298
7796.86 2322
7797.69 2330
7798.52 2204
7799.36 2220
7800.19 2319
7801.02 2158
7801.86 2211
7802.69 2170
7803.52 2383
7804.36 2333
7805.19 2233
7806.03 2333
7806.86 2244
7807.69 2441
7808.53 2357
7809.36 2229
7810.20 2275
7811.03 2441
7811.87 2344
7812.70 2349
7813.53 2238
7814.37 2285
7815.20 2295
7816.04 2337
7816.87 2377
7817.71 2424
7818.54 2345
7819.38 2466
7820.21 2622
7821.05 2626
7821.88 2685
7822.72 2540
7823.55 2661
7824.39 2635
7825.22 2514
7826.06 2526
7826.89 2634
7827.73 2652
7828.56 2523
7829.40 2600
7830.23 2701
7831.07 2673
7831.90 2741
7832.74 2722
7833.57 2654
7834.41 2580
7835.24 2583
7836.08 2721
7836.91 2800
7837.75 2766
7838.59 2656
7839.42 2768
7840.26 2902
7841.09 2848
7841.93 2788
7842.77 2824
7843.60 2778
7844.44 2827
7845.27 2750
7846.11 2630
7846.95 2580
7847.78 2763
7848.62 2738
7849.45 2666
7850.29 2688
7851.13 2653
7851.96 2596
7852.80 2683
7853.64 2625
7854.47 2639
7855.31 2489
7856.15 2580
7856.98 2473
7857.82 2411
7858.66 2339
7859.49 2368
7860.33 2464
7861.17 2333
7862.00 2362
7862.84 2356
7863.68 2383
7864.52 2520
7865.35 2641
7866.19 2596
7867.03 2424
7867.86 2328
7868.70 2398
7869.54 2443
7870.38 2476
7871.21 2265
7872.05 2244
7872.89 2534
7873.73 2601
7874.56 2505
7875.40 2520
7876.24 2559
7877.08 2411
7877.92 2345
7878.75 2385
7879.59 2460
7880.43 2482
7881.27 2471
7882.10 2602
7882.94 2544
7883.78 2644
7884.62 2703
7885.46 2836
7886.30 2713
7887.13 2579
7887.97 2514
7888.81 2513
7889.65 2583
7890.49 2552
7891.33 2484
7892.16 2485
7893.00 2506
7893.84 2535
7894.68 2559
7895.52 2536
7896.36 2547
7897.20 2614
7898.04 2664
7898.88 2654
7899.71 2765
7900.55 2717
7901.39 2626
7902.23 2512
7903.07 2470
7903.91 2633
7904.75 2521
7905.59 2617
7906.43 2752
7907.27 2703
7908.11 2708
7908.95 2785
7909.79 2565
7910.62 2523
7911.46 2561
7912.30 2530
7913.14 2431
7913.98 2320
7914.82 2449
7915.66 2364
7916.50 2284
7917.34 2458
7918.18 2344
7919.02 2417
7919.86 2444
7920.70 2379
7921.54 2357
7922.38 2412
7923.22 2433
7924.06 2425
7924.90 2498
7925.74 2493
7926.58 2418
7927.43 2349
7928.27 2348
7929.11 2320
7929.95 2179
7930.79 2269
7931.63 2308
7932.47 2187
7933.31 2174
7934.15 2148
7934.99 2237
7935.83 2174
7936.67 2121
7937.51 2177
7938.36 2125
7939.20 2196
7940.04 2195
7940.88 2021
7941.72 2080
7942.56 2186
7943.40 2185
7944.24 2190
7945.09 2160
7945.93 2094
7946.77 2026
7947.61 2136
7948.45 2193
7949.29 2030
7950.13 1999
7950.98 2152
7951.82 2086
7952.66 2060
7953.50 2233
7954.34 2080
7955.19 2049
7956.03 2121
7956.87 2155
7957.71 2156
7958.55 2228
7959.40 2179
7960.24 2114
7961.08 2158
7961.92 2156
7962.76 2213
7963.61 2201
7964.45 2211
7965.29 2133
7966.13 2186
7966.98 2140
7967.82 2194
7968.66 2128
7969.50 2171
7970.35 2174
7971.19 2166
7972.03 2226
7972.88 2257
7973.72 2242
7974.56 2229
7975.40 2286
7976.25 2505
7977.09 2539
7977.93 2294
7978.78 2334
7979.62 2147
7980.46 2240
7981.31 2084
7982.15 2198
7982.99 2287
7983.84 2226
7984.68 2256
7985.52 2293
7986.37 2202
7987.21 2249
7988.06 2222
7988.90 2146
7989.74 2148
7990.59 2172
7991.43 2131
7992.27 2091
7993.12 2160
7993.96 2154
7994.81 2138
7995.65 2210
7996.49 2123
7997.34 2105
7998.18 2055
7999.03 2011
7999.87 1913
8000.72 1992
8001.56 1955
8002.40 1980
8003.25 2110
8004.09 2067
8004.94 2009
8005.78 2034
8006.63 2049
8007.47 1977
8008.32 1952
8009.16 2073
8010.01 2004
8010.85 1941
8011.70 1977
8012.54 1935
8013.39 1982
8014.23 2032
8015.08 2043
8015.92 1986
8016.77 1914
8017.61 2023
8018.46 2026
8019.30 1912
8020.15 1896
8020.99 1831
8021.84 1899
8022.68 1980
8023.53 1865
8024.38 1809
8025.22 1816
8026.07 1953
8026.91 1959
8027.76 1984
8028.60 1912
8029.45 1884
8030.30 1767
8031.14 1843
8031.99 1960
8032.83 1883
8033.68 1893
8034.53 1914
8035.37 1892
8036.22 1827
8037.06 1864
8037.91 1833
8038.76 1790
8039.60 1860
8040.45 1901
8041.30 1892
8042.14 1874
8042.99 1869
8043.84 1851
8044.68 1840
8045.53 1791
8046.38 1839
8047.22 1847
8048.07 1896
8048.92 1899
8049.76 1949
8050.61 1981
8051.46 1876
8052.30 1846
8053.15 1866
8054.00 1885
8054.85 1910
8055.69 1887
8056.54 1854
8057.39 1748
8058.24 1893
8059.08 1904
8059.93 1942
8060.78 1894
8061.63 1775
8062.47 1951
8063.32 1830
8064.17 1748
8065.02 1735
8065.86 1825
8066.71 1752
8067.56 1733
8068.41 1799
8069.26 1712
8070.10 1772
8070.95 1743
8071.80 1776
8072.65 1834
8073.50 1750
8074.34 1777
8075.19 1825
8076.04 1878
8076.89 1874
8077.74 1792
8078.59 1786
8079.43 1718
8080.28 1791
8081.13 1795
8081.98 1683
8082.83 1694
8083.68 1673
8084.53 1784
8085.37 1743
8086.22 1636
8087.07 1835
8087.92 1830
8088.77 1875
8089.62 1872
8090.47 1777
8091.32 1744
8092.17 1772
8093.02 1725
8093.87 1775
8094.71 1787
8095.56 1831
8096.41 1801
8097.26 1831
8098.11 1767
8098.96 1802
8099.81 1783
8100.66 1870
8101.51 1904
8102.36 1780
8103.21 1739
8104.06 1730
8104.91 1784
8105.76 1767
8106.61 1699
8107.46 1663
8108.31 1805
8109.16 1810
8110.01 1807
8110.86 1783
8111.71 1743
8112.56 1776
8113.41 1797
8114.26 1869
8115.11 1845
8115.96 1676
8116.81 1646
8117.66 1788
8118.51 1664
8119.36 1693
8120.21 1771
8121.06 1817
8121.92 1730
8122.77 1821
8123.62 1816
8124.47 1836
8125.32 1840
8126.17 1953
8127.02 1928
8127.87 1841
8128.72 1787
8129.57 1862
8130.43 1897
8131.28 1871
8132.13 1859
8132.98 1806
8133.83 1801
8134.68 1867
8135.53 1896
8136.38 1844
8137.24 1898
8138.09 1836
8138.94 1803
8139.79 1872
8140.64 1841
8141.49 1771
8142.35 1972
8143.20 2016
8144.05 1970
8144.90 1947
8145.75 1794
8146.61 1882
8147.46 1898
8148.31 1946
8149.16 1913
8150.01 1811
8150.87 1987
8151.72 2018
8152.57 2068
8153.42 2049
8154.28 1959
8155.13 1857
8155.98 1876
8156.83 1933
8157.69 1923
8158.54 1932
8159.39 2104
8160.24 2115
8161.10 2099
8161.95 2187
8162.80 2210
8163.66 2200
8164.51 2284
8165.36 2184
8166.21 2108
8167.07 1962
8167.92 1928
8168.77 2122
8169.63 2108
8170.48 1980
8171.33 2031
8172.19 1959
8173.04 2022
8173.89 2013
8174.75 1970
8175.60 1851
8176.46 1997
8177.31 1997
8178.16 1866
8179.02 1905
8179.87 1932
8180.72 1913
8181.58 2029
8182.43 1876
8183.29 1969
8184.14 1899
8184.99 1809
8185.85 1845
8186.70 1738
8187.56 1773
8188.41 1755
8189.26 1843
8190.12 1827
8190.97 1854
8191.83 1816
8192.68 1769
8193.54 1842
8194.39 1845
8195.25 1877
8196.10 1788
8196.95 1813
8197.81 1665
8198.66 1755
8199.52 1723
8200.37 1816
8201.23 1731
8202.08 1820
8202.94 1660
8203.79 1780
8204.65 1773
8205.50 1784
8206.36 1802
8207.21 1849
8208.07 1787
8208.92 1893
8209.78 1870
8210.64 1729
8211.49 1806
8212.35 1814
8213.20 1732
8214.06 1809
8214.91 1874
8215.77 1849
8216.62 1894
8217.48 1827
8218.34 1844
8219.19 1839
8220.05 1814
8220.90 1852
8221.76 1884
8222.61 1870
8223.47 2007
8224.33 1963
8225.18 1952
8226.04 2017
8226.90 2018
8227.75 2046
8228.61 2106
8229.46 2085
8230.32 2107
8231.18 2005
8232.03 1989
8232.89 2001
8233.75 1989
8234.60 2088
8235.46 1887
8236.32 1779
8237.17 1898
8238.03 1903
8238.89 1790
8239.74 1920
8240.60 1851
8241.46 1810
8242.32 1823
8243.17 1714
8244.03 1742
8244.89 1772
8245.74 1824
8246.60 1802
8247.46 1769
8248.32 1786
8249.17 1670
8250.03 1797
8250.89 1827
8251.75 1889
8252.60 1824
8253.46 1828
8254.32 1847
8255.18 1837
8256.03 1881
8256.89 1816
8257.75 1859
8258.61 1878
8259.47 1754
8260.32 1855
8261.18 1808
8262.04 1804
8262.90 1737
8263.76 1778
8264.61 1700
8265.47 1770
8266.33 1829
8267.19 1769
8268.05 1854
8268.91 1924
8269.76 1718
8270.62 1700
8271.48 1777
8272.34 1722
8273.20 1829
8274.06 1813
8274.92 1726
8275.77 1755
8276.63 1708
8277.49 1678
8278.35 1804
8279.21 1746
8280.07 1747
8280.93 1920
8281.79 1840
8282.65 1796
8283.51 1773
8284.36 1790
8285.22 1811
8286.08 1795
8286.94 1851
8287.80 1811
8288.66 1767
8289.52 1750
8290.38 1861
8291.24 1924
8292.10 1805
8292.96 1860
8293.82 1763
8294.68 1905
8295.54 2009
8296.40 1944
8297.26 1964
8298.12 1780
8298.98 1769
8299.84 1815
8300.70 1918
8301.56 1943
8302.42 1818
8303.28 1830
8304.14 1907
8305.00 1919
8305.86 1973
8306.72 1953
8307.58 1907
8308.44 1927
8309.30 1959
8310.16 2014
8311.02 1931
8311.88 1889
8312.74 1863
8313.60 1896
8314.46 1810
8315.33 1840
8316.19 2069
8317.05 2029
8317.91 1934
8318.77 1964
8319.63 2004
8320.49 2000
8321.35 1978
8322.21 1899
8323.08 1984
8323.94 1962
8324.80 1946
8325.66 1953
8326.52 2055
8327.38 2089
8328.24 1999
8329.10 1898
8329.97 1818
8330.83 1996
8331.69 1993
8332.55 1909
8333.41 1974
8334.28 1937
8335.14 1841
8336.00 1853
8336.86 1923
8337.72 1900
8338.58 2003
8339.45 1960
8340.31 1928
8341.17 1990
8342.03 2003
8342.90 2019
8343.76 2002
8344.62 1949
8345.48 2035
8346.35 1934
8347.21 1927
8348.07 2050
8348.93 1935
8349.80 2063
8350.66 2010
8351.52 1943
8352.38 2046
8353.25 1940
8354.11 2027
8354.97 2042
8355.83 2085
8356.70 2109
8357.56 2081
8358.42 2036
8359.29 2141
8360.15 2157
8361.01 2174
8361.88 2175
8362.74 2077
8363.60 2064
8364.47 2089
8365.33 2101
8366.19 2061
8367.06 2043
8367.92 2098
8368.78 2007
8369.65 2098
8370.51 2210
8371.38 2311
8372.24 2268
8373.10 2209
8373.97 2237
8374.83 2255
8375.69 2268
8376.56 2174
8377.42 2218
8378.29 2248
8379.15 2276
8380.01 2230
8380.88 2284
8381.74 2333
8382.61 2285
8383.47 2367
8384.34 2269
8385.20 2281
8386.07 2381
8386.93 2371
8387.79 2334
8388.66 2380
8389.52 2394
8390.39 2483
8391.25 2463
8392.12 2483
8392.98 2636
8393.85 2555
8394.71 2598
8395.58 2530
8396.44 2511
8397.31 2550
8398.17 2490
8399.04 2535
8399.90 2584
8400.77 2589
8401.63 2638
8402.50 2742
8403.36 2800
8404.23 2679
8405.10 2758
8405.96 2719
8406.83 2819
8407.69 2952
8408.56 2725
8409.42 2866
8410.29 2823
8411.15 2866
8412.02 2949
8412.89 2951
8413.75 2894
8414.62 2936
8415.48 2894
8416.35 2850
8417.22 3127
8418.08 3140
8418.95 3128
8419.82 3104
8420.68 3160
8421.55 3232
8422.41 3183
8423.28 3393
8424.15 3458
8425.01 3270
8425.88 3390
8426.75 3304
8427.61 3526
8428.48 3569
8429.35 3594
8430.21 3685
8431.08 3729
8431.95 3871
8432.81 3948
8433.68 3879
8434.55 3865
8435.41 4001
8436.28 4090
8437.15 3965
8438.02 3962
8438.88 3960
8439.75 4047
8440.62 4185
8441.49 4235
8442.35 4249
8443.22 4694
8444.09 4604
8444.96 4590
8445.82 4624
8446.69 4737
8447.56 4971
8448.43 5227
8449.29 5242
8450.16 5329
8451.03 5349
8451.90 5262
8452.77 5090
8453.63 5321
8454.50 5215
8455.37 5324
8456.24 5373
8457.11 5719
8457.97 5852
8458.84 6405
8459.71 6915
8460.58 7520
8461.45 8350
8462.32 9163
8463.18 9583
8464.05 9857
8464.92 9611
8465.79 9103
8466.66 8914
8467.53 8078
8468.40 7603
8469.26 7018
8470.13 6762
8471.00 6310
8471.87 6494
8472.74 7269
8473.61 8387
8474.48 10132
8475.35 12106
8476.22 14427
8477.09 16065
8477.95 16731
8478.82 15965
8479.69 14595
8480.56 13340
8481.43 11685
8482.30 9920
8483.17 8152
8484.04 7136
8484.91 6258
8485.78 5565
8486.65 5222
8487.52 4733
8488.39 4558
8489.26 4477
8490.13 4499
8491.00 4414
8491.87 4555
8492.74 4695
8493.61 4487
8494.48 4437
8495.35 4154
8496.22 4270
8497.09 4304
8497.96 4195
8498.83 4200
8499.70 4124
8500.57 4251
8501.44 4098
8502.31 4065
8503.18 4206
8504.05 4300
8504.92 4406
8505.79 4441
8506.66 4287
8507.53 4184
8508.41 4191
8509.28 4123
8510.15 4087
8511.02 4019
8511.89 4171
8512.76 4299
8513.63 4388
8514.50 4595
8515.37 4878
8516.24 4987
8517.12 4886
8517.99 4724
8518.86 4565
8519.73 4419
8520.60 4138
8521.47 4157
8522.34 4196
8523.22 4012
8524.09 3859
8524.96 3916
8525.83 3904
8526.70 3981
8527.57 3982
8528.45 4021
8529.32 4127
8530.19 3970
8531.06 4026
8531.93 4173
8532.81 4209
8533.68 4122
8534.55 4149
8535.42 4537
8536.29 4442
8537.17 4346
8538.04 4442
8538.91 4306
8539.78 4279
8540.66 4364
8541.53 4445
8542.40 4483
8543.27 4267
8544.15 4349
8545.02 4253
8545.89 4367
8546.76 4340
8547.64 4258
8548.51 4266
8549.38 4219
8550.26 4379
8551.13 4246
8552.00 4234
8552.87 4246
8553.75 4299
8554.62 4075
8555.49 4036
8556.37 4089
8557.24 4198
8558.11 4166
8558.99 4152
8559.86 4542
8560.73 4340
8561.61 4327
8562.48 4264
8563.36 4331
8564.23 4105
8565.10 3889
8565.98 3950
8566.85 3744
8567.72 3518
8568.60 3470
8569.47 3505
8570.35 3370
8571.22 3311
8572.09 3358
8572.97 3297
8573.84 3334
8574.72 3202
8575.59 3276
8576.46 3438
8577.34 3533
8578.21 3450
8579.09 3325
8579.96 3237
8580.84 3279
8581.71 3246
8582.59 3130
8583.46 2989
8584.34 2958
8585.21 3146
8586.08 2989
8586.96 3127
8587.83 3117
8588.71 3151
8589.58 2952
8590.46 3111
8591.33 3056
8592.21 3109
8593.08 3074
8593.96 2993
8594.83 2949
8595.71 2987
8596.59 2833
8597.46 2847
8598.34 2985
8599.21 2918
8600.09 2923
8600.96 2876
8601.84 2851
8602.71 2898
8603.59 2860
8604.46 2786
8605.34 3021
8606.22 3010
8607.09 2946
8607.97 3024
8608.84 3088
8609.72 2929
8610.60 3031
8611.47 3017
8612.35 3072
8613.22 3135
8614.10 3013
8614.98 3006
8615.85 3035
8616.73 3217
8617.61 3271
8618.48 3203
8619.36 3148
8620.24 3279
8621.11 3331
8621.99 3288
8622.87 3164
8623.74 3240
8624.62 3169
8625.50 3108
8626.37 3216
8627.25 3282
8628.13 3272
8629.00 3330
8629.88 3428
8630.76 3458
8631.63 3767
8632.51 3720
8633.39 3628
8634.27 3627
8635.14 3488
8636.02 3577
8636.90 3508
8637.77 3434
8638.65 3327
8639.53 3300
8640.41 3271
8641.28 3219
8642.16 3213
8643.04 3267
8643.92 3311
8644.80 3156
8645.67 3224
8646.55 3191
8647.43 3346
8648.31 3398
8649.19 3469
8650.06 3591
8650.94 3669
8651.82 3586
8652.70 3512
8653.58 3510
8654.45 3762
8655.33 3591
8656.21 3535
8657.09 3661
8657.97 3703
8658.85 3774
8659.72 3659
8660.60 3719
8661.48 3667
8662.36 3750
8663.24 3655
8664.12 3718
8665.00 3735
8665.88 3812
8666.75 3849
8667.63 3844
8668.51 3877
8669.39 3772
8670.27 3777
8671.15 3740
8672.03 3703
8672.91 3847
8673.79 3932
8674.67 3831
8675.55 3928
8676.42 4064
8677.30 4123
8678.18 4327
8679.06 4450
8679.94 4545
8680.82 4583
8681.70 4551
8682.58 4710
8683.46 4972
8684.34 4853
8685.22 4667
8686.10 4643
8686.98 4405
8687.86 4286
8688.74 4231
8689.62 4170
8690.50 4276
8691.38 4221
8692.26 4487
8693.14 4490
8694.02 4936
8694.90 5540
8695.78 6065
8696.66 7075
8697.54 8167
8698.42 9414
8699.30 9794
8700.18 10426
8701.07 10569
8701.95 10131
8702.83 9234
8703.71 8220
8704.59 6869
8705.47 5949
8706.35 5321
8707.23 4865
8708.11 4296
8708.99 3857
8709.87 3676
8710.75 3588
8711.64 3339
8712.52 3325
8713.40 3340
8714.28 3350
8715.16 3109
8716.04 3177
8716.92 3089
8717.81 2984
8718.69 2967
8719.57 3094
8720.45 2979
8721.33 2857
8722.21 2861
8723.10 2807
8723.98 2814
8724.86 2899
8725.74 2968
8726.62 3034
8727.50 2983
8728.39 2923
8729.27 2961
8730.15 2971
8731.03 3024
8731.91 3031
8732.80 2897
8733.68 2976
8734.56 3045
8735.44 3124
8736.33 3051
8737.21 3204
8738.09 3043
8738.97 3075
8739.86 3163
8740.74 3075
8741.62 3155
8742.50 2801
8743.39 2692
8744.27 2588
8745.15 2631
8746.04 2660
8746.92 2581
8747.80 2620
8748.68 2523
8749.57 2425
8750.45 2567
8751.33 2611
8752.22 2653
8753.10 2649
8753.98 2604
8754.87 2545
8755.75 2584
8756.63 2645
8757.52 2726
8758.40 2746
8759.28 2734
8760.17 2760
8761.05 2710
8761.94 2696
8762.82 2720
8763.70 2898
8764.59 2832
8765.47 2801
8766.36 2845
8767.24 2787
8768.12 2688
8769.01 2812
8769.89 2833
8770.78 2715
8771.66 2736
8772.54 2833
8773.43 2817
8774.31 2794
8775.20 2636
8776.08 2771
8776.97 2786
8777.85 2714
8778.73 2654
8779.62 2543
8780.50 2648
8781.39 2619
8782.27 2718
8783.16 2698
8784.04 2617
8784.93 2402
8785.81 2402
8786.70 2466
8787.58 2468
8788.47 2430
8789.35 2425
8790.24 2441
8791.12 2348
8792.01 2321
8792.89 2369
8793.78 2448
8794.66 2416
8795.55 2330
8796.44 2264
8797.32 2331
8798.21 2308
8799.09 2329
8799.98 2281
8800.86 2238
8801.75 2311
8802.63 2392
8803.52 2251
8804.41 2220
8805.29 2395
8806.18 2309
8807.06 2194
8807.95 2217
8808.84 2234
8809.72 2208
8810.61 2161
8811.49 2172
8812.38 2193
8813.27 2240
8814.15 2278
8815.04 2358
8815.93 2334
8816.81 2269
8817.70 2261
8818.59 2271
8819.47 2274
8820.36 2146
8821.25 2169
8822.13 2051
8823.02 2105
8823.91 2024
8824.79 2151
8825.68 2153
8826.57 2175
8827.45 2155
8828.34 2084
8829.23 2131
8830.12 2217
8831.00 2121
8831.89 2038
8832.78 2180
8833.66 2189
8834.55 2065
8835.44 2107
8836.33 2099
8837.21 2226
8838.10 2105
8838.99 2048
8839.88 2027
8840.76 2084
8841.65 1935
8842.54 2019
8843.43 2016
8844.32 2025
8845.20 2142
8846.09 2080
8846.98 2040
8847.87 2005
8848.76 2145
8849.64 2198
8850.53 2090
8851.42 2044
8852.31 2095
8853.20 2191
8854.09 2006
8854.97 2034
8855.86 2065
8856.75 2003
8857.64 1944
8858.53 2038
8859.42 1955
8860.30 2032
8861.19 1930
8862.08 1961
8862.97 1920
8863.86 1915
8864.75 1932
8865.64 1950
8866.53 2011
8867.42 1984
8868.30 1987
8869.19 1908
8870.08 1976
8870.97 2068
8871.86 2060
8872.75 1992
8873.64 1812
8874.53 1832
8875.42 1894
8876.31 1913
8877.20 1885
8878.09 1902
8878.98 1910
8879.87 1926
8880.76 1880
8881.65 1878
8882.54 1809
8883.43 1789
8884.32 1850
8885.21 1905
8886.10 1851
8886.99 1811
8887.88 1699
8888.77 1802
8889.66 1876
8890.55 1778
8891.44 1759
8892.33 1789
8893.22 1782
8894.11 1716
8895.00 1761
8895.89 1709
8896.78 1805
8897.67 1761
8898.56 1755
8899.45 1797
8900.34 1746
8901.23 1697
8902.12 1688
8903.01 1757
8903.90 1719
8904.79 1671
8905.69 1649
8906.58 1704
8907.47 1665
8908.36 1621
8909.25 1687
8910.14 1695
8911.03 1709
8911.92 1651
8912.82 1601
8913.71 1733
8914.60 1656
8915.49 1633
8916.38 1712
8917.27 1718
8918.16 1752
8919.06 1634
8919.95 1631
8920.84 1706
8921.73 1623
8922.62 1720
8923.51 1646
8924.41 1696
8925.30 1695
8926.19 1658
8927.08 1658
8927.97 1657
8928.87 1704
8929.76 1657
8930.65 1709
8931.54 1637
8932.43 1634
8933.33 1656
8934.22 1657
8935.11 1676
8936.00 1716
8936.90 1644
8937.79 1648
8938.68 1698
8939.57 1646
8940.47 1508
8941.36 1654
8942.25 1695
8943.15 1592
8944.04 1596
8944.93 1664
8945.82 1664
8946.72 1615
8947.61 1691
8948.50 1603
8949.40 1556
8950.29 1558
8951.18 1601
8952.08 1606
8952.97 1640
8953.86 1596
8954.76 1599
8955.65 1542
8956.54 1539
8957.44 1652
8958.33 1583
8959.22 1473
8960.12 1582
8961.01 1599
8961.91 1631
8962.80 1665
8963.69 1556
8964.59 1520
8965.48 1516
8966.37 1581
8967.27 1585
8968.16 1617
8969.06 1583
8969.95 1568
8970.85 1559
8971.74 1548
8972.63 1514
8973.53 1528
8974.42 1607
8975.32 1603
8976.21 1600
8977.11 1585
8978.00 1611
8978.90 1651
8979.79 1634
8980.68 1539
8981.58 1521
8982.47 1570
8983.37 1569
8984.26 1610
8985.16 1597
8986.05 1681
8986.95 1544
8987.84 1590
8988.74 1608
8989.63 1631
8990.53 1616
8991.42 1582
8992.32 1606
8993.22 1488
8994.11 1449
8995.01 1524
8995.90 1510
8996.80 1611
8997.69 1618
8998.59 1462
8999.48 1512
9000.38 1575
9001.28 1496
9002.17 1474
9003.07 1556
9003.96 1546
9004.86 1504
9005.75 1414
9006.65 1458
9007.55 1448
9008.44 1600
9009.34 1529
9010.23 1444
9011.13 1525
9012.03 1589
9012.92 1455
9013.82 1407
9014.72 1531
9015.61 1501
9016.51 1532
9017.41 1420
9018.30 1482
9019.20 1509
9020.10 1538
9020.99 1424
9021.89 1405
9022.79 1462
9023.68 1529
9024.58 1524
9025.48 1517
9026.37 1629
9027.27 1532
9028.17 1512
9029.06 1505
9029.96 1478
9030.86 1489
9031.76 1448
9032.65 1441
9033.55 1401
9034.45 1435
9035.35 1527
9036.24 1470
9037.14 1440
9038.04 1369
9038.94 1447
9039.83 1479
9040.73 1473
9041.63 1497
9042.53 1487
9043.42 1394
9044.32 1432
9045.22 1405
9046.12 1425
9047.02 1496
9047.91 1439
9048.81 1454
9049.71 1421
9050.61 1406
9051.51 1432
9052.41 1517
9053.30 1470
9054.20 1527
9055.10 1435
9056.00 1385
9056.90 1480
9057.80 1466
9058.69 1511
9059.59 1423
9060.49 1474
9061.39 1479
9062.29 1498
9063.19 1476
9064.09 1410
9064.99 1423
9065.88 1554
9066.78 1548
9067.68 1418
9068.58 1470
9069.48 1475
9070.38 1459
9071.28 1391
9072.18 1450
9073.08 1382
9073.98 1456
9074.88 1463
9075.78 1514
9076.68 1450
9077.58 1423
9078.47 1575
9079.37 1433
9080.27 1390
9081.17 1398
9082.07 1437
9082.97 1375
9083.87 1518
9084.77 1462
9085.67 1473
9086.57 1492
9087.47 1563
9088.37 1586
9089.27 1510
9090.17 1438
9091.07 1518
9091.97 1543
9092.87 1491
9093.77 1425
9094.67 1523
9095.58 1453
9096.48 1427
9097.38 1487
9098.28 1501
9099.18 1459
9100.08 1387
9100.98 1429
9101.88 1448
9102.78 1480
9103.68 1361
9104.58 1468
9105.48 1521
9106.38 1423
9107.28 1500
9108.19 1460
9109.09 1477
9109.99 1480
9110.89 1474
9111.79 1408
9112.69 1393
9113.59 1499
9114.49 1438
9115.40 1413
9116.30 1449
9117.20 1421
9118.10 1438
9119.00 1442
9119.90 1404
9120.81 1393
9121.71 1478
9122.61 1493
9123.51 1412
9124.41 1325
9125.31 1325
9126.22 1418
9127.12 1399
9128.02 1356
9128.92 1340
9129.82 1449
9130.73 1423
9131.63 1443
9132.53 1362
9133.43 1374
9134.34 1351
9135.24 1438
9136.14 1388
9137.04 1423
9137.95 1363
9138.85 1396
9139.75 1422
9140.65 1434
9141.56 1388
9142.46 1450
9143.36 1398
9144.26 1379
9145.17 1402
9146.07 1426
9146.97 1366
9147.88 1385
9148.78 1416
9149.68 1326
9150.59 1321
9151.49 1404
9152.39 1402
9153.29 1442
9154.20 1401
9155.10 1354
9156.01 1385
9156.91 1377
9157.81 1478
9158.72 1335
9159.62 1287
9160.52 1348
9161.43 1398
9162.33 1344
9163.23 1301
9164.14 1359
9165.04 1314
9165.95 1353
9166.85 1401
9167.75 1336
9168.66 1317
9169.56 1336
9170.47 1352
9171.37 1336
9172.27 1370
9173.18 1386
9174.08 1378
9174.99 1406
9175.89 1439
9176.80 1435
9177.70 1362
9178.60 1329
9179.51 1376
9180.41 1379
9181.32 1354
9182.22 1338
9183.13 1371
9184.03 1385
9184.94 1410
9185.84 1413
9186.75 1358
9187.65 1417
9188.56 1441
9189.46 1456
9190.37 1421
9191.27 1406
9192.18 1337
9193.08 1334
9193.99 1427
9194.89 1391
9195.80 1388
9196.71 1413
9197.61 1402
9198.52 1425
9199.42 1391
9200.33 1436
9201.23 1435
9202.14 1506
9203.04 1492
9203.95 1397
9204.86 1488
9205.76 1574
9206.67 1487
9207.57 1550
9208.48 1470
9209.39 1481
9210.29 1607
9211.20 1493
9212.10 1427
9213.01 1424
9213.92 1548
9214.82 1537
9215.73 1424
9216.64 1395
9217.54 1426
9218.45 1440
9219.36 1423
9220.26 1450
9221.17 1479
9222.08 1519
9222.98 1474
9223.89 1516
9224.80 1615
9225.70 1546
9226.61 1573
9227.52 1514
9228.42 1517
9229.33 1621
9230.24 1498
9231.14 1430
9232.05 1447
9232.96 1394
9233.87 1403
9234.77 1417
9235.68 1432
9236.59 1391
9237.50 1395
9238.40 1390
9239.31 1415
9240.22 1466
9241.13 1403
9242.03 1394
9242.94 1437
9243.85 1403
9244.76 1397
9245.66 1495
9246.57 1396
9247.48 1428
9248.39 1474
9249.30 1412
9250.20 1366
9251.11 1330
9252.02 1435
9252.93 1350
9253.84 1317
9254.75 1414
9255.65 1479
9256.56 1338
9257.47 1353
9258.38 1391
9259.29 1397
9260.20 1363
9261.10 1334
9262.01 1400
9262.92 1409
9263.83 1337
9264.74 1346
9265.65 1394
9266.56 1353
9267.47 1367
9268.37 1273
9269.28 1267
9270.19 1326
9271.10 1345
9272.01 1361
9272.92 1379
9273.83 1392
9274.74 1375
9275.65 1347
9276.56 1403
9277.47 1341
9278.38 1304
9279.29 1419
9280.20 1445
9281.11 1442
9282.01 1288
9282.92 1347
9283.83 1355
9284.74 1363
9285.65 1359
9286.56 1283
9287.47 1361
9288.38 1421
9289.29 1339
9290.20 1305
9291.11 1281
9292.02 1386
9292.93 1374
9293.84 1383
9294.75 1391
9295.66 1442
9296.57 1335
9297.49 1337
9298.40 1370
9299.31 1367
9300.22 1404
9301.13 1336
9302.04 1331
9302.95 1413
9303.86 1362
9304.77 1354
9305.68 1350
9306.59 1382
9307.50 1273
9308.41 1331
9309.32 1411
9310.24 1365
9311.15 1377
9312.06 1430
9312.97 1391
9313.88 1397
9314.79 1449
9315.70 1472
9316.61 1500
9317.53 1536
9318.44 1453
9319.35 1427
9320.26 1330
9321.17 1410
9322.08 1445
9322.99 1486
9323.91 1476
9324.82 1460
9325.73 1493
9326.64 1432
9327.55 1314
9328.46 1331
9329.38 1443
9330.29 1391
9331.20 1443
9332.11 1386
9333.03 1341
9333.94 1370
9334.85 1426
9335.76 1356
9336.67 1354
9337.59 1389
9338.50 1372
9339.41 1339
9340.32 1372
9341.24 1391
9342.15 1375
9343.06 1416
9343.97 1395
9344.89 1314
9345.80 1439
9346.71 1500
9347.63 1441
9348.54 1424
9349.45 1412
9350.36 1355
9351.28 1371
9352.19 1374
9353.10 1362
9354.02 1393
9354.93 1280
9355.84 1346
9356.76 1334
9357.67 1375
9358.58 1435
9359.50 1476
9360.41 1356
9361.32 1444
9362.24 1469
9363.15 1519
9364.06 1370
9364.98 1352
9365.89 1431
9366.81 1414
9367.72 1396
9368.63 1336
9369.55 1265
9370.46 1358
9371.38 1378
9372.29 1386
9373.20 1262
9374.12 1265
9375.03 1327
9375.95 1326
9376.86 1328
9377.77 1449
9378.69 1457
9379.60 1412
9380.52 1431
9381.43 1398
9382.35 1425
9383.26 1440
9384.18 1424
9385.09 1460
9386.01 1458
9386.92 1459
9387.83 1394
9388.75 1460
9389.66 1479
9390.58 1527
9391.49 1430
9392.41 1525
9393.32 1531
9394.24 1530
9395.16 1540
9396.07 1522
9396.99 1691
9397.90 1551
9398.82 1558
9399.73 1619
9400.65 1583
9401.56 1652
9402.48 1623
9403.39 1599
9404.31 1647
9405.22 1733
9406.14 1596
9407.06 1543
9407.97 1568
9408.89 1472
9409.80 1497
9410.72 1523
9411.64 1509
9412.55 1506
9413.47 1511
9414.38 1542
9415.30 1480
9416.22 1577
9417.13 1549
9418.05 1601
9418.97 1575
9419.88 1625
9420.80 1527
9421.71 1507
9422.63 1438
9423.55 1517
9424.46 1537
9425.38 1540
9426.30 1510
9427.21 1548
9428.13 1511
9429.05 1450
9429.96 1429
9430.88 1495
9431.80 1549
9432.72 1562
9433.63 1550
9434.55 1565
9435.47 1595
9436.38 1588
9437.30 1560
9438.22 1567
9439.14 1568
9440.05 1657
9440.97 1700
9441.89 1666
9442.81 1655
9443.72 1614
9444.64 1595
9445.56 1627
9446.48 1571
9447.39 1577
9448.31 1662
9449.23 1660
9450.15 1579
9451.07 1578
9451.98 1642
9452.90 1717
9453.82 1623
9454.74 1529
9455.66 1595
9456.57 1680
9457.49 1860
9458.41 1869
9459.33 1973
9460.25 1977
9461.16 2065
9462.08 2110
9463.00 1993
9463.92 1905
9464.84 1838
9465.76 1801
9466.68 1803
9467.59 1855
9468.51 1677
9469.43 1756
9470.35 1782
9471.27 1644
9472.19 1618
9473.11 1629
9474.03 1620
9474.95 1660
9475.87 1636
9476.78 1630
9477.70 1671
9478.62 1668
9479.54 1732
9480.46 1694
9481.38 1687
9482.30 1653
9483.22 1657
9484.14 1653
9485.06 1692
9485.98 1830
9486.90 1834
9487.82 1782
9488.74 1809
9489.66 1902
9490.58 1911
9491.50 1819
9492.42 1901
9493.34 1922
9494.26 1855
9495.18 1810
9496.10 1773
9497.02 1802
9497.94 1700
9498.86 1767
9499.78 1720
9500.70 1655
9501.62 1699
9502.54 1696
9503.46 1633
9504.38 1721
9505.30 1678
9506.22 1682
9507.14 1626
9508.06 1675
9508.98 1655
9509.90 1751
9510.82 1667
9511.75 1619
9512.67 1738
9513.59 1619
9514.51 1657
9515.43 1644
9516.35 1701
9517.27 1633
9518.19 1629
9519.11 1714
9520.03 1729
9520.96 1776
9521.88 1710
9522.80 1672
9523.72 1762
9524.64 1722
9525.56 1751
9526.48 1730
9527.41 1732
9528.33 1758
9529.25 1770
9530.17 1717
9531.09 1713
9532.02 1761
9532.94 1729
9533.86 1757
9534.78 1733
9535.70 1827
9536.63 1891
9537.55 1868
9538.47 1946
9539.39 1899
9540.31 2006
9541.24 2015
9542.16 1950
9543.08 1963
9544.00 1941
9544.93 1840
9545.85 1826
9546.77 1897
9547.69 1885
9548.62 1783
9549.54 1807
9550.46 1722
9551.38 1722
9552.31 1740
9553.23 1779
9554.15 1753
9555.08 1703
9556.00 1764
9556.92 1689
9557.84 1755
9558.77 1677
9559.69 1705
9560.61 1728
9561.54 1750
9562.46 1768
9563.38 1688
9564.31 1801
9565.23 1862
9566.15 1873
9567.08 1860
9568.00 1821
9568.93 1842
9569.85 1853
9570.77 1924
9571.70 1876
9572.62 1904
9573.54 1829
9574.47 1702
9575.39 1890
9576.32 1856
9577.24 1804
9578.16 1727
9579.09 1671
9580.01 1753
9580.94 1834
9581.86 1733
9582.78 1827
9583.71 1730
9584.63 1667
9585.56 1580
9586.48 1596
9587.41 1592
9588.33 1674
9589.26 1712
9590.18 1766
9591.11 1721
9592.03 1680
9592.96 1660
9593.88 1719
9594.80 1721
9595.73 1709
9596.65 1785
9597.58 1818
9598.50 1745
9599.43 1758
9600.35 1788
9601.28 1767
9602.21 1710
9603.13 1793
9604.06 1821
9604.98 1837
9605.91 1776
9606.83 1806
9607.76 1902
9608.68 1909
9609.61 1797
9610.53 1869
9611.46 1823
9612.39 1939
9613.31 1852
9614.24 1729
9615.16 1878
9616.09 1942
9617.02 1911
9617.94 1783
9618.87 1905
9619.79 1972
9620.72 1982
9621.65 1973
9622.57 1922
9623.50 1888
9624.42 2072
9625.35 1943
9626.28 2017
9627.20 1974
9628.13 1907
9629.06 1963
9629.98 1954
9630.91 1953
9631.84 2068
9632.76 2018
9633.69 1942
9634.62 2046
9635.54 2076
9636.47 2090
9637.40 2060
9638.32 2083
9639.25 2048
9640.18 1996
9641.11 2073
9642.03 2097
9642.96 2077
9643.89 2225
9644.81 2280
9645.74 2217
9646.67 2283
9647.60 2312
9648.52 2311
9649.45 2401
9650.38 2274
9651.31 2245
9652.23 2383
9653.16 2372
9654.09 2388
9655.02 2477
9655.95 2522
9656.87 2561
9657.80 2496
9658.73 2486
9659.66 2440
9660.58 2467
9661.51 2611
9662.44 2410
9663.37 2407
9664.30 2479
9665.23 2456
9666.15 2448
9667.08 2383
9668.01 2398
9668.94 2454
9669.87 2364
9670.80 2399
9671.73 2440
9672.65 2387
9673.58 2457
9674.51 2497
9675.44 2492
9676.37 2486
9677.30 2481
9678.23 2513
9679.16 2545
9680.08 2516
9681.01 2486
9681.94 2588
9682.87 2457
9683.80 2522
9684.73 2413
9685.66 2486
9686.59 2656
9687.52 2696
9688.45 2810
9689.38 2728
9690.31 2669
9691.24 2758
9692.17 2839
9693.09 2837
9694.02 2743
9694.95 2806
9695.88 2838
9696.81 2815
9697.74 2836
9698.67 2822
9699.60 2662
9700.53 2745
9701.46 2769
9702.39 2947
9703.32 3117
9704.25 3116
9705.18 3305
9706.11 3459
9707.04 3446
9707.97 3631
9708.91 3430
9709.84 3310
9710.77 3251
9711.70 3256
9712.63 3184
9713.56 3004
9714.49 2942
9715.42 2850
9716.35 2816
9717.28 2688
9718.21 2723
9719.14 2789
9720.07 2837
9721.00 2797
9721.93 2682
9722.87 2792
9723.80 2753
9724.73 2649
9725.66 2569
9726.59 2638
9727.52 2657
9728.45 2586
9729.38 2493
9730.32 2544
9731.25 2471
9732.18 2452
9733.11 2522
9734.04 2521
9734.97 2548
9735.91 2647
9736.84 2575
9737.77 2646
9738.70 2731
9739.63 2617
9740.56 2529
9741.50 2539
9742.43 2529
9743.36 2474
9744.29 2464
9745.22 2379
9746.16 2405
9747.09 2485
9748.02 2431
9748.95 2389
9749.89 2360
9750.82 2332
9751.75 2152
9752.68 2268
9753.62 2466
9754.55 2346
9755.48 2206
9756.41 2267
9757.35 2358
9758.28 2279
9759.21 2345
9760.14 2244
9761.08 2311
9762.01 2305
9762.94 2314
9763.88 2386
9764.81 2277
9765.74 2346
9766.68 2429
9767.61 2369
9768.54 2332
9769.48 2200
9770.41 2318
9771.34 2408
9772.28 2313
9773.21 2338
9774.14 2270
9775.08 2292
9776.01 2551
9776.94 2498
9777.88 2368
9778.81 2390
9779.74 2356
9780.68 2403
9781.61 2283
9782.55 2298
9783.48 2345
9784.41 2429
9785.35 2495
9786.28 2471
9787.22 2562
9788.15 2526
9789.08 2504
9790.02 2446
9790.95 2498
9791.89 2431
9792.82 2327
9793.76 2362
9794.69 2338
9795.63 2243
9796.56 2335
9797.49 2346
9798.43 2191
9799.36 2261
9800.30 2221
9801.23 2242
9802.17 2338
9803.10 2251
9804.04 2256
9804.97 2254
9805.91 2242
9806.84 2171
9807.78 2204
9808.71 2215
9809.65 2146
9810.58 2220
9811.52 2241
9812.45 2134
9813.39 2046
9814.33 2068
9815.26 2041
9816.20 2093
9817.13 2115
9818.07 2200
9819.00 2071
9819.94 2068
9820.87 2114
9821.81 2004
9822.75 2035
9823.68 2009
9824.62 2002
9825.55 2019
9826.49 2011
9827.43 1935
9828.36 2009
9829.30 1961
9830.23 1989
9831.17 1914
9832.11 1944
9833.04 1915
9833.98 1929
9834.92 1930
9835.85 1905
9836.79 1907
9837.73 1913
9838.66 2047
9839.60 2005
9840.54 1950
9841.47 1906
9842.41 1847
9843.35 1812
9844.28 1876
9845.22 1908
9846.16 2007
9847.09 1948
9848.03 1892
9848.97 1889
9849.90 1866
9850.84 1918
9851.78 1841
9852.72 1943
9853.65 1915
9854.59 1900
9855.53 1774
9856.47 1825
9857.40 1917
9858.34 1986
9859.28 1941
9860.22 1845
9861.15 1963
9862.09 1926
9863.03 1881
9863.97 1841
9864.90 1891
9865.84 1851
9866.78 1807
9867.72 1869
9868.66 1938
9869.59 1793
9870.53 1849
9871.47 1776
9872.41 1816
9873.35 1845
9874.29 1897
9875.22 1971
9876.16 1900
9877.10 1812
9878.04 1839
9878.98 1859
9879.92 1890
9880.85 1857
9881.79 1751
9882.73 1773
9883.67 1756
9884.61 1735
9885.55 1677
9886.49 1824
9887.43 1765
9888.37 1868
9889.30 1888
9890.24 1878
9891.18 1817
9892.12 1925
9893.06 1816
9894.00 1751
9894.94 1873
9895.88 1817
9896.82 1849
9897.76 1767
9898.70 1756
9899.64 1722
9900.58 1750
9901.52 1851
9902.45 1738
9903.39 1789
9904.33 1794
9905.27 1811
9906.21 1712
9907.15 1755
9908.09 1723
9909.03 1626
9909.97 1700
9910.91 1770
9911.85 1659
9912.79 1759
9913.73 1737
9914.67 1759
9915.61 1735
9916.55 1824
9917.49 1828
9918.44 1775
9919.38 1735
9920.32 1719
9921.26 1694
9922.20 1810
9923.14 1762
9924.08 1807
9925.02 1686
9925.96 1777
9926.90 1768
9927.84 1753
9928.78 1954
9929.72 1918
9930.66 1895
9931.61 1999
9932.55 2106
9933.49 2090
9934.43 2194
9935.37 2320
9936.31 2311
9937.25 2191
9938.19 2282
9939.14 2215
9940.08 2144
9941.02 2055
9941.96 1929
9942.90 1924
9943.84 1799
9944.78 1802
9945.73 1772
9946.67 1782
9947.61 1777
9948.55 1903
9949.49 1907
9950.44 1890
9951.38 1891
9952.32 1894
9953.26 1878
9954.20 2028
9955.15 1913
9956.09 1833
9957.03 1837
9957.97 1787
9958.91 1828
9959.86 1692
9960.80 1669
9961.74 1613
9962.68 1666
9963.63 1682
9964.57 1663
9965.51 1698
9966.45 1709
9967.40 1735
9968.34 1688
9969.28 1621
9970.23 1591
9971.17 1659
9972.11 1709
9973.05 1602
9974.00 1616
9974.94 1721
9975.88 1701
9976.83 1667
9977.77 1595
9978.71 1604
9979.66 1518
9980.60 1521
9981.54 1583
9982.49 1560
9983.43 1679
9984.37 1609
9985.32 1632
9986.26 1573
9987.20 1575
9988.15 1615
9989.09 1667
9990.04 1602
9990.98 1521
9991.92 1489
9992.87 1488
9993.81 1539
9994.76 1452
9995.70 1477
9996.64 1504
9997.59 1647
9998.53 1567
9999.48 1489
10000.42 1514
10001.36 1633
10002.31 1551
10003.25 1471
10004.20 1505
10005.14 1543
10006.09 1555
10007.03 1481
10007.98 1506
10008.92 1591
10009.87 1565
10010.81 1495
10011.76 1561
10012.70 1544
10013.64 1426
10014.59 1513
10015.53 1633
10016.48 1569
10017.43 1523
10018.37 1537
10019.32 1552
10020.26 1551
10021.21 1502
10022.15 1504
10023.10 1474
10024.04 1500
10024.99 1492
10025.93 1530
10026.88 1479
10027.82 1491
10028.77 1517
10029.72 1553
10030.66 1479
10031.61 1525
10032.55 1539
10033.50 1530
10034.44 1486
10035.39 1519
10036.34 1485
10037.28 1398
10038.23 1496
10039.17 1504
10040.12 1450
10041.07 1434
10042.01 1420
10042.96 1413
10043.91 1454
10044.85 1412
10045.80 1401
10046.74 1398
10047.69 1409
10048.64 1328
10049.58 1349
10050.53 1408
10051.48 1468
10052.42 1470
10053.37 1378
10054.32 1470
10055.27 1510
10056.21 1412
10057.16 1409
10058.11 1448
10059.05 1396
10060.00 1401
10060.95 1375
10061.89 1396
10062.84 1431
10063.79 1402
10064.74 1480
10065.68 1402
10066.63 1298
10067.58 1325
10068.53 1433
10069.47 1408
10070.42 1409
10071.37 1340
10072.32 1372
10073.26 1419
10074.21 1306
10075.16 1433
10076.11 1419
10077.06 1364
10078.00 1343
10078.95 1309
10079.90 1387
10080.85 1392
10081.80 1385
10082.74 1457
10083.69 1387
10084.64 1396
10085.59 1403
10086.54 1397
10087.49 1312
10088.43 1381
10089.38 1390
10090.33 1438
10091.28 1346
10092.23 1340
10093.18 1437
10094.13 1337
10095.07 1361
10096.02 1338
10096.97 1371
10097.92 1348
10098.87 1352
10099.82 1346
10100.77 1389
10101.72 1421
10102.67 1408
10103.61 1401
10104.56 1415
10105.51 1347
10106.46 1296
10107.41 1325
10108.36 1394
10109.31 1425
10110.26 1402
10111.21 1352
10112.16 1420
10113.11 1396
10114.06 1335
10115.01 1345
10115.96 1436
10116.91 1349
10117.86 1274
10118.81 1212
10119.76 1391
10120.71 1306
10121.66 1395
10122.61 1287
10123.56 1369
10124.51 1368
10125.46 1362
10126.41 1292
10127.36 1370
10128.31 1347
10129.26 1339
10130.21 1361
10131.16 1358
10132.11 1257
10133.06 1303
10134.01 1333
10134.96 1337
10135.91 1347
10136.86 1336
10137.81 1302
10138.76 1323
10139.72 1278
10140.67 1228
10141.62 1380
10142.57 1387
10143.52 1316
10144.47 1409
10145.42 1340
10146.37 1473
10147.32 1437
10148.28 1361
10149.23 1372
10150.18 1310
10151.13 1325
10152.08 1310
10153.03 1272
10153.98 1336
10154.94 1336
10155.89 1333
10156.84 1343
10157.79 1254
10158.74 1323
10159.69 1307
10160.65 1308
10161.60 1320
10162.55 1317
10163.50 1324
10164.45 1317
10165.41 1353
10166.36 1379
10167.31 1391
10168.26 1310
10169.21 1307
10170.17 1321
10171.12 1348
10172.07 1377
10173.02 1407
10173.98 1328
10174.93 1370
10175.88 1291
10176.83 1368
10177.79 1269
10178.74 1326
10179.69 1431
10180.64 1308
10181.60 1389
10182.55 1375
10183.50 1338
10184.46 1408
10185.41 1415
10186.36 1356
10187.32 1351
10188.27 1370
10189.22 1443
10190.18 1412
10191.13 1467
10192.08 1460
10193.03 1394
10193.99 1400
10194.94 1422
10195.90 1484
10196.85 1396
10197.80 1493
10198.76 1470
10199.71 1469
10200.66 1448
10201.62 1413
10202.57 1490
10203.52 1457
10204.48 1474
10205.43 1546
10206.39 1570
10207.34 1489
10208.29 1499
10209.25 1424
10210.20 1446
10211.16 1471
10212.11 1531
10213.07 1480
10214.02 1538
10214.97 1580
10215.93 1613
10216.88 1635
10217.84 1556
10218.79 1607
10219.75 1488
10220.70 1513
10221.66 1499
10222.61 1460
10223.57 1496
10224.52 1424
10225.48 1529
10226.43 1503
10227.39 1420
10228.34 1440
10229.30 1469
10230.25 1462
10231.21 1476
10232.16 1479
10233.12 1472
10234.07 1574
10235.03 1553
10235.98 1581
10236.94 1401
10237.89 1507
10238.85 1514
10239.80 1481
10240.76 1495
10241.72 1554
10242.67 1635
10243.63 1601
10244.58 1509
10245.54 1502
10246.49 1603
10247.45 1570
10248.41 1598
10249.36 1571
10250.32 1463
10251.27 1532
10252.23 1469
10253.19 1404
10254.14 1460
10255.10 1360
10256.06 1402
10257.01 1529
10257.97 1476
10258.92 1422
10259.88 1437
10260.84 1508
10261.79 1608
10262.75 1584
10263.71 1489
10264.66 1405
10265.62 1413
10266.58 1408
10267.53 1410
10268.49 1427
10269.45 1419
10270.41 1412
10271.36 1315
10272.32 1336
10273.28 1355
10274.23 1423
10275.19 1479
10276.15 1470
10277.11 1401
10278.06 1395
10279.02 1436
10279.98 1408
10280.94 1365
10281.89 1427
10282.85 1441
10283.81 1381
10284.77 1378
10285.72 1329
10286.68 1383
10287.64 1431
10288.60 1369
10289.55 1329
10290.51 1280
10291.47 1295
10292.43 1273
10293.39 1318
10294.34 1235
10295.30 1337
10296.26 1272
10297.22 1323
10298.18 1305
10299.14 1277
10300.09 1244
10301.05 1294
10302.01 1354
10302.97 1285
10303.93 1247
10304.89 1278
10305.85 1251
10306.80 1292
10307.76 1221
10308.72 1287
10309.68 1224
10310.64 1216
10311.60 1245
10312.56 1207
10313.52 1248
10314.47 1279
10315.43 1293
10316.39 1221
10317.35 1241
10318.31 1230
10319.27 1313
10320.23 1270
10321.19 1268
10322.15 1277
10323.11 1265
10324.07 1224
10325.03 1271
10325.99 1224
10326.95 1292
10327.91 1330
10328.87 1214
10329.83 1195
10330.79 1303
10331.75 1322
10332.71 1252
10333.67 1292
10334.63 1258
10335.59 1238
10336.55 1247
10337.51 1328
10338.47 1342
10339.43 1320
10340.39 1331
10341.35 1309
10342.31 1201
10343.27 1292
10344.23 1252
10345.19 1252
10346.15 1248
10347.11 1259
10348.07 1300
10349.03 1290
10349.99 1278
10350.95 1291
10351.91 1155
10352.87 1223
10353.83 1327
10354.79 1290
10355.76 1307
10356.72 1321
10357.68 1293
10358.64 1268
10359.60 1290
10360.56 1323
10361.52 1203
10362.48 1186
10363.45 1252
10364.41 1245
10365.37 1148
10366.33 1158
10367.29 1225
10368.25 1219
10369.21 1184
10370.18 1220
10371.14 1227
10372.10 1175
10373.06 1200
10374.02 1183
10374.98 1197
10375.95 1208
10376.91 1189
10377.87 1183
10378.83 1183
10379.79 1245
10380.76 1204
10381.72 1193
10382.68 1165
10383.64 1236
10384.61 1223
10385.57 1267
10386.53 1182
10387.49 1173
10388.46 1177
10389.42 1283
10390.38 1284
10391.34 1166
10392.31 1219
10393.27 1226
10394.23 1244
10395.19 1191
10396.16 1248
10397.12 1257
10398.08 1276
10399.05 1276
10400.01 1253
10400.97 1248
10401.93 1250
10402.90 1185
10403.86 1209
10404.82 1224
10405.79 1285
10406.75 1248
10407.71 1218
10408.68 1227
10409.64 1185
10410.60 1243
10411.57 1268
10412.53 1157
10413.50 1206
10414.46 1239
10415.42 1350
10416.39 1326
10417.35 1264
10418.31 1307
10419.28 1249
10420.24 1279
10421.21 1279
10422.17 1338
10423.13 1281
10424.10 1346
10425.06 1541
10426.03 1648
10426.99 1632
10427.96 1635
10428.92 1632
10429.88 1614
10430.85 1603
10431.81 1496
10432.78 1471
10433.74 1441
10434.71 1339
10435.67 1364
10436.64 1375
10437.60 1324
10438.57 1367
10439.53 1313
10440.50 1264
10441.46 1272
10442.43 1180
10443.39 1207
10444.36 1314
10445.32 1240
10446.29 1242
10447.25 1233
10448.22 1189
10449.18 1189
10450.15 1172
10451.11 1185
10452.08 1276
10453.04 1143
10454.01 1156
10454.97 1152
10455.94 1192
10456.91 1173
10457.87 1196
10458.84 1259
10459.80 1276
10460.77 1294
10461.73 1329
10462.70 1241
10463.67 1273
10464.63 1173
10465.60 1178
10466.56 1227
10467.53 1185
10468.50 1173
10469.46 1162
10470.43 1213
10471.40 1258
10472.36 1142
10473.33 1107
10474.30 1217
10475.26 1251
10476.23 1183
10477.19 1123
10478.16 1080
10479.13 1128
10480.09 1182
10481.06 1156
10482.03 1138
10483.00 1188
10483.96 1155
10484.93 1167
10485.90 1174
10486.86 1119
10487.83 1108
10488.80 1161
10489.76 1188
10490.73 1228
10491.70 1200
10492.67 1207
10493.63 1181
10494.60 1245
10495.57 1219
10496.54 1114
10497.50 1097
10498.47 1165
10499.44 1168
10500.41 1123
10501.37 1106
10502.34 1216
10503.31 1208
10504.28 1151
10505.25 1131
10506.21 1156
10507.18 1163
10508.15 1247
10509.12 1135
10510.09 1186
10511.05 1252
10512.02 1277
10512.99 1159
10513.96 1187
10514.93 1228
10515.90 1130
10516.86 1182
10517.83 1188
10518.80 1146
10519.77 1161
10520.74 1202
10521.71 1152
10522.68 1193
10523.64 1226
10524.61 1257
10525.58 1298
10526.55 1239
10527.52 1185
10528.49 1300
10529.46 1255
10530.43 1170
10531.40 1154
10532.36 1171
10533.33 1159
10534.30 1178
10535.27 1186
10536.24 1186
10537.21 1206
10538.18 1182
10539.15 1162
10540.12 1242
10541.09 1245
10542.06 1193
10543.03 1196
10544.00 1253
10544.97 1161
10545.94 1214
10546.91 1227
10547.88 1231
10548.85 1214
10549.82 1197
10550.79 1145
10551.76 1148
10552.73 1202
10553.70 1225
10554.67 1221
10555.64 1322
10556.61 1256
10557.58 1218
10558.55 1201
10559.52 1195
10560.49 1256
10561.46 1236
10562.43 1276
10563.40 1338
10564.37 1329
10565.34 1372
10566.31 1399
10567.28 1422
10568.25 1394
10569.23 1508
10570.20 1545
10571.17 1619
10572.14 1431
10573.11 1424
10574.08 1400
10575.05 1350
10576.02 1338
10576.99 1355
10577.96 1361
10578.94 1401
10579.91 1276
10580.88 1302
10581.85 1287
10582.82 1287
10583.79 1273
10584.76 1396
10585.74 1298
10586.71 1228
10587.68 1212
10588.65 1261
10589.62 1316
10590.60 1250
10591.57 1180
10592.54 1262
10593.51 1338
10594.48 1361
10595.45 1241
10596.43 1276
10597.40 1205
10598.37 1260
10599.34 1311
10600.32 1253
10601.29 1326
10602.26 1332
10603.23 1319
10604.21 1310
10605.18 1299
10606.15 1251
10607.12 1165
10608.10 1191
10609.07 1263
10610.04 1219
10611.01 1217
10611.99 1287
10612.96 1299
10613.93 1226
10614.91 1315
10615.88 1360
10616.85 1366
10617.82 1295
10618.80 1219
10619.77 1168
10620.74 1226
10621.72 1214
10622.69 1276
10623.66 1228
10624.64 1246
10625.61 1230
10626.58 1192
10627.56 1248
10628.53 1228
10629.51 1231
10630.48 1215
10631.45 1341
10632.43 1261
10633.40 1330
10634.37 1306
10635.35 1346
10636.32 1293
10637.30 1246
10638.27 1209
10639.24 1231
10640.22 1271
10641.19 1327
10642.17 1289
10643.14 1327
10644.11 1296
10645.09 1365
10646.06 1462
10647.04 1500
10648.01 1560
10648.99 1460
10649.96 1486
10650.94 1497
10651.91 1423
10652.89 1414
10653.86 1363
10654.83 1344
10655.81 1295
10656.78 1284
10657.76 1236
10658.73 1285
10659.71 1255
10660.68 1181
10661.66 1238
10662.63 1227
10663.61 1236
10664.59 1305
10665.56 1260
10666.54 1255
10667.51 1223
10668.49 1237
10669.46 1253
10670.44 1148
10671.41 1200
10672.39 1177
10673.36 1235
10674.34 1219
10675.32 1215
10676.29 1234
10677.27 1212
10678.24 1225
10679.22 1185
10680.19 1224
10681.17 1167
10682.15 1169
10683.12 1128
10684.10 1139
10685.08 1161
10686.05 1255
10687.03 1182
10688.00 1132
10688.98 1147
10689.96 1183
10690.93 1199
10691.91 1189
10692.89 1133
10693.86 1128
10694.84 1193
10695.82 1158
10696.79 1180
10697.77 1196
10698.75 1155
10699.72 1190
10700.70 1095
10701.68 1201
10702.65 1170
10703.63 1103
10704.61 1086
10705.59 1110
10706.56 1147
10707.54 1137
10708.52 1132
10709.49 1119
10710.47 1157
10711.45 1103
10712.43 1085
10713.40 1148
10714.38 1165
10715.36 1073
10716.34 1090
10717.31 1014
10718.29 1068
10719.27 1129
10720.25 1223
10721.22 1101
10722.20 1091
10723.18 1067
10724.16 1086
10725.14 1052
10726.11 1085
10727.09 1169
10728.07 1080
10729.05 1025
10730.03 1046
10731.01 1129
10731.98 1113
10732.96 1101
10733.94 1105
10734.92 1103
10735.90 1177
10736.88 1093
10737.85 1088
10738.83 1101
10739.81 1055
10740.79 1140
10741.77 1117
10742.75 1081
10743.73 1021
10744.71 1050
10745.69 1145
10746.66 1157
10747.64 1084
10748.62 1102
10749.60 1097
10750.58 1123
10751.56 1096
10752.54 1064
10753.52 1075
10754.50 1133
10755.48 1099
10756.46 1045
10757.44 994
10758.42 1002
10759.39 1127
10760.37 1041
10761.35 1015
10762.33 1070
10763.31 1138
10764.29 1062
10765.27 976
10766.25 995
10767.23 1026
10768.21 1047
10769.19 1068
10770.17 1079
10771.15 1077
10772.13 1054
10773.11 1063
10774.09 1072
10775.07 1037
10776.05 1065
10777.03 1054
10778.02 1024
10779.00 1031
10779.98 1083
10780.96 1007
10781.94 1085
10782.92 1097
10783.90 1102
10784.88 1077
10785.86 946
10786.84 1001
10787.82 1124
10788.80 1128
10789.78 1084
10790.76 1127
10791.75 1162
10792.73 1083
10793.71 1080
10794.69 1109
10795.67 1061
10796.65 993
10797.63 1042
10798.61 1095
10799.60 1091
10800.58 1072
10801.56 1049
10802.54 1079
10803.52 1118
10804.50 1096
10805.49 1107
10806.47 1037
10807.45 1094
10808.43 1084
10809.41 1182
10810.39 1089
10811.38 1052
10812.36 1031
10813.34 1007
10814.32 1012
10815.30 1022
10816.29 1049
10817.27 1086
10818.25 1164
10819.23 1090
10820.22 1021
10821.20 1105
10822.18 1122
10823.16 1116
10824.15 1087
10825.13 1154
10826.11 1120
10827.09 1137
10828.08 1081
10829.06 1106
10830.04 1144
10831.02 1120
10832.01 1234
10832.99 1183
10833.97 1142
10834.96 1173
10835.94 1100
10836.92 1060
10837.91 1127
10838.89 1122
10839.87 1180
10840.85 1161
10841.84 1163
10842.82 1200
10843.81 1185
10844.79 1169
10845.77 1225
10846.76 1141
10847.74 1176
10848.72 1114
10849.71 1219
10850.69 1157
10851.67 1187
10852.66 1221
10853.64 1233
10854.63 1223
10855.61 1232
10856.59 1206
10857.58 1190
10858.56 1192
10859.55 1195
10860.53 1151
10861.51 1272
10862.50 1256
10863.48 1249
10864.47 1322
10865.45 1214
10866.44 1206
10867.42 1190
10868.41 1199
10869.39 1239
10870.37 1172
10871.36 1214
10872.34 1316
10873.33 1280
10874.31 1223
10875.30 1218
10876.28 1237
10877.27 1333
10878.25 1335
10879.24 1279
10880.22 1285
10881.21 1292
10882.19 1284
10883.18 1377
10884.16 1274
10885.15 1343
10886.13 1336
10887.12 1311
10888.11 1323
10889.09 1285
10890.08 1315
10891.06 1330
10892.05 1343
10893.03 1313
10894.02 1386
10895.00 1441
10895.99 1468
10896.98 1464
10897.96 1481
10898.95 1487
10899.93 1450
10900.92 1425
10901.91 1470
10902.89 1448
10903.88 1443
10904.86 1335
10905.85 1430
10906.84 1437
10907.82 1423
10908.81 1477
10909.80 1445
10910.78 1507
10911.77 1552
10912.76 1575
10913.74 1497
10914.73 1530
10915.72 1625
10916.70 1593
10917.69 1582
10918.68 1658
10919.66 1582
10920.65 1659
10921.64 1668
10922.62 1553
10923.61 1578
10924.60 1552
10925.58 1628
10926.57 1566
10927.56 1575
10928.55 1574
10929.53 1612
10930.52 1645
10931.51 1751
10932.50 1710
10933.48 1687
10934.47 1666
10935.46 1702
10936.45 1689
10937.43 1739
10938.42 1712
10939.41 1753
10940.40 1831
10941.38 1749
10942.37 1783
10943.36 1841
10944.35 1842
10945.34 1777
10946.32 1760
10947.31 1832
10948.30 1895
10949.29 1866
10950.28 1820
10951.27 1950
10952.25 1916
10953.24 1928
10954.23 1931
10955.22 1947
10956.21 1898
10957.20 1995
10958.18 2048
10959.17 2018
10960.16 2044
10961.15 2057
10962.14 2091
10963.13 2200
10964.12 2197
10965.11 2291
10966.10 2328
10967.08 2458
10968.07 2463
10969.06 2523
10970.05 2460
10971.04 2351
10972.03 2364
10973.02 2231
10974.01 2334
10975.00 2217
10975.99 2160
10976.98 2153
10977.97 2112
10978.96 2034
10979.95 2110
10980.94 2245
10981.92 2220
10982.91 2251
10983.90 2208
10984.89 2217
10985.88 2140
10986.87 2188
10987.86 2133
10988.85 2175
10989.84 2263
10990.83 2282
10991.82 2254
10992.81 2225
10993.80 2152
10994.79 2183
10995.78 2139
10996.78 2203
10997.77 2194
10998.76 2319
10999.75 2336
11000.74 2384
11001.73 2384
11002.72 2528
11003.71 2628
11004.70 2734
11005.69 2925
11006.68 3125
11007.67 3279
11008.66 3270
11009.65 3346
11010.64 3225
11011.64 3151
11012.63 3025
11013.62 2792
11014.61 2591
11015.60 2543
11016.59 2468
11017.58 2456
11018.57 2344
11019.57 2317
11020.56 2345
11021.55 2345
11022.54 2392
11023.53 2317
11024.52 2413
11025.51 2479
11026.51 2360
11027.50 2391
11028.49 2368
11029.48 2278
11030.47 2145
11031.47 2123
11032.46 1995
11033.45 1998
11034.44 1946
11035.43 1981
11036.43 1870
11037.42 1868
11038.41 1790
11039.40 1907
11040.39 1821
11041.39 1920
11042.38 1863
11043.37 1885
11044.36 1879
11045.36 1921
11046.35 1796
11047.34 1783
11048.34 1722
11049.33 1735
11050.32 1713
11051.31 1717
11052.31 1729
11053.30 1727
11054.29 1675
11055.29 1697
11056.28 1624
11057.27 1614
11058.26 1683
11059.26 1643
11060.25 1587
11061.24 1565
11062.24 1564
11063.23 1680
11064.22 1654
11065.22 1631
11066.21 1591
11067.20 1578
11068.20 1525
11069.19 1531
11070.19 1575
11071.18 1596
11072.17 1580
11073.17 1550
11074.16 1617
11075.15 1515
11076.15 1559
11077.14 1603
11078.14 1525
11079.13 1490
11080.12 1633
11081.12 1554
11082.11 1594
11083.11 1568
11084.10 1569
11085.10 1537
11086.09 1585
11087.08 1605
11088.08 1561
11089.07 1610
11090.07 1549
11091.06 1557
11092.06 1512
11093.05 1589
11094.05 1502
11095.04 1472
11096.04 1569
11097.03 1433
11098.03 1450
11099.02 1470
11100.02 1522
11101.01 1502
11102.01 1469
11103.00 1538
11104.00 1471
11104.99 1437
11105.99 1469
11106.98 1519
11107.98 1569
11108.97 1451
11109.97 1565
11110.96 1378
11111.96 1427
11112.95 1425
11113.95 1482
11114.95 1496
11115.94 1479
11116.94 1344
11117.93 1331
11118.93 1471
11119.93 1457
11120.92 1346
11121.92 1387
11122.91 1348
11123.91 1379
11124.91 1361
11125.90 1355
11126.90 1318
11127.89 1339
11128.89 1328
11129.89 1382
11130.88 1422
11131.88 1388
11132.88 1432
11133.87 1359
11134.87 1442
11135.87 1368
11136.86 1333
11137.86 1318
11138.86 1320
11139.85 1293
11140.85 1305
11141.85 1317
11142.84 1315
11143.84 1333
11144.84 1307
11145.83 1340
11146.83 1304
11147.83 1351
11148.83 1329
11149.82 1348
11150.82 1284
11151.82 1346
11152.82 1347
11153.81 1346
11154.81 1319
11155.81 1322
11156.80 1379
11157.80 1356
11158.80 1345
11159.80 1234
11160.80 1242
11161.79 1284
11162.79 1291
11163.79 1309
11164.79 1274
11165.78 1247
11166.78 1301
11167.78 1192
11168.78 1245
11169.78 1249
11170.78 1295
11171.77 1239
11172.77 1278
11173.77 1280
11174.77 1249
11175.77 1246
11176.77 1258
11177.76 1253
11178.76 1230
11179.76 1238
11180.76 1184
11181.76 1287
11182.76 1163
11183.76 1259
11184.75 1202
11185.75 1175
11186.75 1214
11187.75 1236
11188.75 1207
11189.75 1228
11190.75 1293
11191.75 1262
11192.75 1277
11193.75 1204
11194.75 1236
11195.74 1240
11196.74 1268
11197.74 1224
11198.74 1173
11199.74 1292
11200.74 1348
11201.74 1298
11202.74 1248
11203.74 1198
11204.74 1316
11205.74 1223
11206.74 1227
11207.74 1220
11208.74 1212
11209.74 1293
11210.74 1288
11211.74 1238
11212.74 1214
11213.74 1166
11214.74 1208
11215.74 1252
11216.74 1191
11217.74 1251
11218.74 1177
11219.74 1220
11220.74 1181
11221.74 1135
11222.74 1218
11223.74 1233
11224.74 1214
11225.74 1197
11226.74 1223
11227.75 1176
11228.75 1224
11229.75 1193
11230.75 1188
11231.75 1242
11232.75 1160
11233.75 1134
11234.75 1164
11235.75 1183
11236.75 1232
11237.76 1181
11238.76 1166
11239.76 1145
11240.76 1262
11241.76 1281
11242.76 1268
11243.76 1270
11244.76 1200
11245.77 1214
11246.77 1221
11247.77 1249
11248.77 1186
11249.77 1130
11250.77 1159
11251.78 1242
11252.78 1240
11253.78 1208
11254.78 1237
11255.78 1228
11256.79 1165
11257.79 1188
11258.79 1192
11259.79 1151
11260.79 1194
11261.80 1189
11262.80 1215
11263.80 1119
11264.80 1238
11265.81 1212
11266.81 1180
11267.81 1197
11268.81 1210
11269.82 1140
11270.82 1170
11271.82 1212
11272.82 1159
11273.83 1171
11274.83 1199
11275.83 1233
11276.84 1196
11277.84 1245
11278.84 1244
11279.85 1267
11280.85 1280
11281.85 1262
11282.85 1290
11283.86 1196
11284.86 1244
11285.86 1244
11286.87 1265
11287.87 1339
11288.87 1313
11289.88 1294
11290.88 1243
11291.89 1237
11292.89 1291
11293.89 1242
11294.90 1285
11295.90 1228
11296.90 1238
11297.91 1195
11298.91 1206
11299.92 1233
11300.92 1247
11301.92 1195
11302.93 1246
11303.93 1185
11304.94 1181
11305.94 1223
11306.94 1131
11307.95 1136
11308.95 1244
11309.96 1208
11310.96 1116
11311.97 1226
11312.97 1200
11313.98 1177
11314.98 1216
11315.98 1287
11316.99 1207
11317.99 1221
11319.00 1243
11320.00 1343
11321.01 1297
11322.01 1309
11323.02 1399
11324.02 1353
11325.03 1369
11326.03 1335
11327.04 1293
11328.04 1262
11329.05 1321
11330.05 1312
11331.06 1236
11332.07 1278
11333.07 1301
11334.08 1292
11335.08 1164
11336.09 1247
11337.09 1193
11338.10 1302
11339.10 1242
11340.11 1195
11341.12 1191
11342.12 1225
11343.13 1312
11344.13 1344
11345.14 1279
11346.15 1255
11347.15 1254
11348.16 1372
11349.16 1335
11350.17 1328
11351.18 1279
11352.18 1279
11353.19 1242
11354.20 1289
11355.20 1301
11356.21 1173
11357.21 1133
11358.22 1208
11359.23 1214
11360.23 1157
11361.24 1198
11362.25 1234
11363.25 1242
11364.26 1221
11365.27 1126
11366.28 1125
11367.28 1112
11368.29 1205
11369.30 1193
11370.30 1254
11371.31 1253
11372.32 1123
11373.32 1154
11374.33 1192
11375.34 1138
11376.35 1208
11377.35 1163
11378.36 1138
11379.37 1237
11380.38 1146
11381.38 1145
11382.39 1196
11383.40 1130
11384.41 1077
11385.41 1066
11386.42 1204
11387.43 1208
11388.44 1162
11389.45 1149
11390.45 1156
11391.46 1107
11392.47 1083
11393.48 1015
11394.49 1081
11395.49 1140
11396.50 1076
11397.51 1037
11398.52 1108
11399.53 1155
11400.54 1093
11401.55 1143
11402.55 1124
11403.56 1142
11404.57 1098
11405.58 1125
11406.59 1148
11407.60 1133
11408.61 1130
11409.61 1136
11410.62 1204
11411.63 1054
11412.64 1152
11413.65 1082
11414.66 1068
11415.67 1112
11416.68 1057
11417.69 1110
11418.70 1109
11419.71 1125
11420.71 1133
11421.72 1119
11422.73 1133
11423.74 1078
11424.75 1161
11425.76 1118
11426.77 1082
11427.78 1086
11428.79 1107
11429.80 1066
11430.81 1079
11431.82 1127
11432.83 1045
11433.84 1083
11434.85 1075
11435.86 1097
11436.87 1093
11437.88 1141
11438.89 1096
11439.90 1095
11440.91 1122
11441.92 1156
11442.93 1081
11443.94 1089
11444.95 1068
11445.96 1049
11446.97 1065
11447.98 1123
11448.99 1076
11450.00 1021
11451.01 1102
11452.03 1123
11453.04 1079
11454.05 1058
11455.06 1081
11456.07 1095
11457.08 1108
11458.09 1048
11459.10 1032
11460.11 1006
11461.12 971
11462.14 1051
11463.15 1173
11464.16 1086
11465.17 1053
11466.18 1072
11467.19 1106
11468.20 1060
11469.21 1091
11470.23 1076
11471.24 1139
11472.25 1115
11473.26 1106
11474.27 1121
11475.28 1059
11476.30 1077
11477.31 1088
11478.32 1100
11479.33 1069
11480.34 1093
11481.36 1077
11482.37 1132
11483.38 1127
11484.39 1139
11485.40 1136
11486.42 1055
11487.43 1058
11488.44 1091
11489.45 1040
11490.47 1065
11491.48 1047
11492.49 1044
11493.50 1144
11494.52 1097
11495.53 1086
11496.54 1133
11497.55 1099
11498.57 1120
11499.58 1081
11500.59 1079
11501.61 1089
11502.62 1046
11503.63 1029
11504.64 1033
11505.66 1061
11506.67 1038
11507.68 994
11508.70 1018
11509.71 1043
11510.72 1007
11511.74 1065
11512.75 1127
11513.76 1102
11514.78 1082
11515.79 1102
11516.80 1045
11517.82 1096
11518.83 1111
11519.84 1120
11520.86 1102
11521.87 1029
11522.89 1070
11523.90 1066
11524.91 1118
11525.93 1049
11526.94 1200
11527.96 1132
11528.97 1138
11529.98 1133
11531.00 1128
11532.01 1139
11533.03 1072
11534.04 1117
11535.06 1134
11536.07 1097
11537.08 1105
11538.10 1162
11539.11 1190
11540.13 1157
11541.14 1105
11542.16 1132
11543.17 1205
11544.19 1201
11545.20 1180
11546.22 1144
11547.23 1213
11548.25 1179
11549.26 1144
11550.28 1113
11551.29 1103
11552.31 1124
11553.32 1187
11554.34 1159
11555.35 1153
11556.37 1212
11557.38 1146
11558.40 1188
11559.41 1191
11560.43 1222
11561.45 1177
11562.46 1267
11563.48 1249
11564.49 1241
11565.51 1314
11566.52 1307
11567.54 1245
11568.56 1237
11569.57 1353
11570.59 1365
11571.60 1306
11572.62 1318
11573.64 1344
11574.65 1406
11575.67 1291
11576.68 1316
11577.70 1348
11578.72 1361
11579.73 1355
11580.75 1367
11581.77 1370
11582.78 1346
11583.80 1428
11584.82 1417
11585.83 1424
11586.85 1412
11587.87 1443
11588.88 1417
11589.90 1568
11590.92 1562
11591.93 1609
11592.95 1606
11593.97 1653
11594.98 1642
11596.00 1634
11597.02 1694
11598.03 1716
11599.05 1778
11600.07 1731
11601.09 1798
11602.10 1868
11603.12 2000
11604.14 2168
11605.16 2391
11606.17 2516
11607.19 2668
11608.21 2679
11609.23 2751
11610.24 2717
11611.26 2645
11612.28 2527
11613.30 2363
11614.32 2301
11615.33 2009
11616.35 1879
11617.37 1786
11618.39 1759
11619.41 1697
11620.42 1640
11621.44 1667
11622.46 1702
11623.48 1652
11624.50 1725
11625.51 1602
11626.53 1699
11627.55 1642
11628.57 1587
11629.59 1623
11630.61 1544
11631.63 1449
11632.64 1445
11633.66 1408
11634.68 1366
11635.70 1375
11636.72 1394
11637.74 1282
11638.76 1405
11639.78 1427
11640.80 1418
11641.81 1336
11642.83 1392
11643.85 1451
11644.87 1231
11645.89 1283
11646.91 1334
11647.93 1293
11648.95 1335
11649.97 1264
11650.99 1273
11652.01 1251
11653.03 1248
11654.05 1228
11655.07 1268
11656.09 1260
11657.11 1251
11658.13 1236
11659.15 1227
11660.17 1178
11661.19 1138
11662.21 1195
11663.23 1246
11664.25 1186
11665.27 1199
11666.29 1121
11667.31 1224
11668.33 1223
11669.35 1175
11670.37 1204
11671.39 1202
11672.41 1222
11673.43 1216
11674.45 1233
11675.47 1217
11676.49 1170
11677.51 1227
11678.53 1195
11679.55 1199
11680.57 1249
11681.59 1315
11682.61 1246
11683.64 1255
11684.66 1165
11685.68 1227
11686.70 1267
11687.72 1270
11688.74 1219
11689.76 1254
11690.78 1231
11691.80 1188
11692.83 1224
11693.85 1315
11694.87 1233
11695.89 1223
11696.91 1218
11697.93 1185
11698.95 1218
11699.98 1256
11701.00 1222
11702.02 1223
11703.04 1237
11704.06 1228
11705.08 1147
11706.11 1261
11707.13 1202
11708.15 1160
11709.17 1134
11710.19 1191
11711.22 1152
11712.24 1173
11713.26 1252
11714.28 1206
11715.31 1149
11716.33 1162
11717.35 1172
11718.37 1191
11719.40 1188
11720.42 1258
11721.44 1128
11722.46 1100
11723.49 1177
11724.51 1115
11725.53 1179
11726.55 1169
11727.58 1168
11728.60 1116
11729.62 1158
11730.65 1156
11731.67 1129
11732.69 1094
11733.71 1155
11734.74 1132
11735.76 1089
11736.78 1219
11737.81 1091
11738.83 1066
11739.85 1065
11740.88 1058
11741.90 1074
11742.92 1126
11743.95 1139
11744.97 1143
11746.00 1087
11747.02 1090
11748.04 1127
11749.07 1106
11750.09 1039
11751.11 1084
11752.14 1097
11753.16 1032
11754.19 1075
11755.21 1087
11756.23 1153
11757.26 1159
11758.28 1084
11759.31 1136
11760.33 1208
11761.36 1118
11762.38 1167
11763.40 1199
11764.43 1111
11765.45 1060
11766.48 1169
11767.50 1051
11768.53 1032
11769.55 1128
11770.58 1109
11771.60 1041
11772.63 1091
11773.65 1076
11774.68 1124
11775.70 1056
11776.73 1036
11777.75 1026
11778.78 1080
11779.80 1083
11780.83 1089
11781.85 1088
11782.88 1091
11783.90 1021
11784.93 1044
11785.95 1059
11786.98 1033
11788.00 1018
11789.03 1060
11790.05 1061
11791.08 1088
11792.11 1033
11793.13 1044
11794.16 1100
11795.18 1040
11796.21 990
11797.23 1022
11798.26 1062
11799.29 1067
11800.31 1138
11801.34 1118
11802.36 1099
11803.39 1070
11804.42 1074
11805.44 1074
11806.47 1095
11807.50 1052
11808.52 1017
11809.55 1068
11810.57 1028
11811.60 1050
11812.63 1040
11813.65 1142
11814.68 1110
11815.71 1078
11816.73 1135
11817.76 1135
11818.79 1139
11819.81 1065
11820.84 1146
11821.87 1115
11822.90 1065
11823.92 1077
11824.95 1047
11825.98 1059
11827.00 1165
11828.03 1136
11829.06 1108
11830.09 1103
11831.11 1043
11832.14 1090
11833.17 1131
11834.20 1193
11835.22 1147
11836.25 1078
11837.28 1162
11838.31 1137
11839.33 1088
11840.36 1146
11841.39 1117
11842.42 1109
11843.45 1069
11844.47 1011
11845.50 1032
11846.53 1120
11847.56 1071
11848.59 1096
11849.61 1180
11850.64 1160
11851.67 1160
11852.70 1195
11853.73 1138
11854.75 1110
11855.78 1028
11856.81 1091
11857.84 1184
11858.87 1170
11859.90 1170
11860.93 1174
11861.95 1138
11862.98 1185
11864.01 1186
11865.04 1196
11866.07 1209
11867.10 1171
11868.13 1116
11869.16 1216
11870.19 1194
11871.21 1221
11872.24 1284
11873.27 1229
11874.30 1150
11875.33 1203
11876.36 1311
11877.39 1231
11878.42 1205
11879.45 1222
11880.48 1232
11881.51 1301
11882.54 1192
11883.57 1209
11884.60 1207
11885.63 1272
11886.66 1271
11887.69 1250
11888.72 1228
11889.75 1217
11890.78 1228
11891.81 1300
11892.84 1319
11893.87 1233
11894.90 1268
11895.93 1216
11896.96 1307
11897.99 1308
11899.02 1284
11900.05 1294
11901.08 1291
11902.11 1352
11903.14 1317
11904.17 1373
11905.20 1440
11906.23 1428
11907.26 1357
11908.29 1360
11909.32 1429
11910.35 1500
11911.38 1504
11912.42 1570
11913.45 1471
11914.48 1440
11915.51 1519
11916.54 1460
11917.57 1436
11918.60 1451
11919.63 1350
11920.66 1423
11921.70 1579
11922.73 1484
11923.76 1353
11924.79 1470
11925.82 1466
11926.85 1404
11927.88 1411
11928.92 1448
11929.95 1493
11930.98 1479
11932.01 1557
11933.04 1511
11934.07 1520
11935.11 1541
11936.14 1620
11937.17 1649
11938.20 1740
11939.23 1777
11940.27 1869
11941.30 1890
11942.33 1809
11943.36 1849
11944.40 1804
11945.43 1723
11946.46 1725
11947.49 1697
11948.53 1553
11949.56 1541
11950.59 1553
11951.62 1467
11952.66 1421
11953.69 1397
11954.72 1423
11955.75 1462
11956.79 1527
11957.82 1563
11958.85 1437
11959.88 1474
11960.92 1466
11961.95 1338
11962.98 1348
11964.02 1292
11965.05 1303
11966.08 1365
11967.12 1316
11968.15 1401
11969.18 1298
11970.22 1306
11971.25 1320
11972.28 1360
11973.32 1412
11974.35 1351
11975.38 1276
11976.42 1316
11977.45 1307
11978.49 1244
11979.52 1300
11980.55 1319
11981.59 1343
11982.62 1297
11983.66 1305
11984.69 1321
11985.72 1291
11986.76 1358
11987.79 1416
11988.83 1320
11989.86 1380
11990.89 1386
11991.93 1344
11992.96 1225
11994.00 1239
11995.03 1278
11996.07 1260
11997.10 1324
11998.14 1260
11999.17 1325
12000.20 1348
12001.24 1206
12002.27 1179
12003.31 1302
12004.34 1207
12005.38 1252
12006.41 1200
12007.45 1227
12008.48 1170
12009.52 1239
12010.55 1190
12011.59 1222
12012.62 1303
12013.66 1195
12014.70 1186
12015.73 1271
12016.77 1220
12017.80 1221
12018.84 1190
12019.87 1225
12020.91 1216
12021.94 1274
12022.98 1302
12024.02 1259
12025.05 1308
12026.09 1235
12027.12 1242
12028.16 1254
12029.19 1291
12030.23 1198
12031.27 1259
12032.30 1342
12033.34 1234
12034.37 1191
12035.41 1254
12036.45 1287
12037.48 1331
12038.52 1301
12039.56 1220
12040.59 1220
12041.63 1260
12042.67 1190
12043.70 1220
12044.74 1216
12045.78 1178
12046.81 1207
12047.85 1221
12048.89 1196
12049.92 1237
12050.96 1227
12052.00 1195
12053.03 1221
12054.07 1180
12055.11 1136
12056.14 1144
12057.18 1162
12058.22 1164
12059.26 1176
12060.29 1194
12061.33 1201
12062.37 1143
12063.41 1126
12064.44 1117
12065.48 1135
12066.52 1171
12067.56 1169
12068.59 1173
12069.63 1214
12070.67 1244
12071.71 1162
12072.74 1159
12073.78 1214
12074.82 1203
12075.86 1188
12076.90 1146
12077.93 1141
12078.97 1151
12080.01 1172
12081.05 1242
12082.09 1180
12083.13 1130
12084.16 1104
12085.20 1122
12086.24 1106
12087.28 1119
12088.32 1116
12089.36 1178
12090.39 1188
12091.43 1143
12092.47 1097
12093.51 1114
12094.55 1094
12095.59 1058
12096.63 1092
12097.67 1136
12098.70 1142
12099.74 1079
12100.78 1124
12101.82 1087
12102.86 1094
12103.90 1114
12104.94 1131
12105.98 1133
12107.02 1155
12108.06 1085
12109.10 1211
12110.14 1145
12111.18 1054
12112.22 1092
12113.25 1171
12114.29 1203
12115.33 1104
12116.37 1052
12117.41 1138
12118.45 1041
12119.49 1057
12120.53 1101
12121.57 1111
12122.61 1104
12123.65 991
12124.69 1026
12125.73 1033
12126.77 991
12127.81 1054
12128.85 1024
12129.89 1027
12130.93 1028
12131.97 1075
12133.02 1045
12134.06 1002
12135.10 974
12136.14 1031
12137.18 968
12138.22 1038
12139.26 1058
12140.30 1027
12141.34 1057
12142.38 1015
12143.42 1070
12144.46 1023
12145.50 1027
12146.54 974
12147.59 1027
12148.63 1064
12149.67 996
12150.71 972
12151.75 982
12152.79 1027
12153.83 1088
12154.87 1056
12155.92 1001
12156.96 929
12158.00 953
12159.04 982
12160.08 977
12161.12 930
12162.17 912
12163.21 905
12164.25 959
12165.29 971
12166.33 966
12167.37 959
12168.42 944
12169.46 998
12170.50 916
12171.54 927
12172.58 921
12173.63 953
12174.67 969
12175.71 910
12176.75 949
12177.80 927
12178.84 936
12179.88 940
12180.92 943
12181.97 1016
12183.01 917
12184.05 986
12185.09 980
12186.14 932
12187.18 971
12188.22 946
12189.26 986
12190.31 936
12191.35 962
12192.39 953
12193.44 928
12194.48 930
12195.52 921
12196.57 988
12197.61 911
12198.65 927
12199.70 913
12200.74 913
12201.78 931
12202.83 984
12203.87 963
12204.91 980
12205.96 960
12207.00 1007
12208.04 1014
12209.09 951
12210.13 958
12211.17 940
12212.22 955
12213.26 1008
12214.31 947
12215.35 920
12216.39 918
12217.44 968
12218.48 945
12219.53 942
12220.57 976
12221.61 949
12222.66 992
12223.70 1047
12224.75 997
12225.79 963
12226.84 1004
12227.88 962
12228.93 975
12229.97 986
12231.01 1007
12232.06 998
12233.10 927
12234.15 956
12235.19 952
12236.24 969
12237.28 998
12238.33 988
12239.37 990
12240.42 980
12241.46 981
12242.51 1035
12243.55 955
12244.60 953
12245.64 1012
12246.69 958
12247.74 980
12248.78 961
12249.83 962
12250.87 974
12251.92 957
12252.96 921
12254.01 963
12255.05 961
12256.10 894
12257.15 937
12258.19 971
12259.24 948
12260.28 972
12261.33 1005
12262.37 995
12263.42 953
12264.47 940
12265.51 936
12266.56 932
12267.61 989
12268.65 979
12269.70 986
12270.74 970
12271.79 993
12272.84 930
12273.88 893
12274.93 914
12275.98 916
12277.02 962
12278.07 935
12279.12 946
12280.16 939
12281.21 854
12282.26 925
12283.30 947
12284.35 946
12285.40 936
12286.44 924
12287.49 860
12288.54 918
12289.59 963
12290.63 936
12291.68 889
12292.73 904
12293.77 974
12294.82 969
12295.87 905
12296.92 966
12297.96 986
12299.01 938
12300.06 933
12301.11 887
12302.15 908
12303.20 952
12304.25 954
12305.30 925
12306.35 928
12307.39 951
12308.44 888
12309.49 934
12310.54 963
12311.59 915
12312.63 883
12313.68 939
12314.73 990
12315.78 929
12316.83 896
12317.88 943
12318.92 973
12319.97 953
12321.02 946
12322.07 957
12323.12 876
12324.17 932
12325.21 932
12326.26 913
12327.31 882
12328.36 871
12329.41 872
12330.46 931
12331.51 925
12332.56 917
12333.61 922
12334.65 949
12335.70 876
12336.75 902
12337.80 930
12338.85 937
12339.90 876
12340.95 905
12342.00 991
12343.05 911
12344.10 944
12345.15 970
12346.20 961
12347.25 906
12348.30 958
12349.35 976
12350.40 928
12351.45 951
12352.50 903
12353.55 946
12354.60 963
12355.65 940
12356.70 912
12357.75 878
12358.80 909
12359.85 898
12360.90 927
12361.95 923
12363.00 925
12364.05 956
12365.10 951
12366.15 892
12367.20 858
12368.25 945
12369.30 1050
12370.35 969
12371.40 925
12372.45 978
12373.50 1010
12374.55 975
12375.60 954
12376.65 947
12377.70 984
12378.76 953
12379.81 953
12380.86 975
12381.91 986
12382.96 942
12384.01 975
12385.06 974
12386.11 963
12387.17 994
12388.22 999
12389.27 982
12390.32 970
12391.37 1001
12392.42 944
12393.47 946
12394.53 960
12395.58 964
12396.63 983
12397.68 935
12398.73 1021
12399.78 943
12400.84 953
12401.89 920
12402.94 943
12403.99 1040
12405.04 1048
12406.10 947
12407.15 987
12408.20 1017
12409.25 1009
12410.31 914
12411.36 975
12412.41 1035
12413.46 990
12414.51 998
12415.57 1007
12416.62 989
12417.67 931
12418.72 972
12419.78 1011
12420.83 1065
12421.88 1060
12422.94 1036
12423.99 1079
12425.04 1045
12426.09 943
12427.15 1008
12428.20 1046
12429.25 1003
12430.31 960
12431.36 927
12432.41 913
12433.47 1020
12434.52 976
12435.57 1027
12436.63 1021
12437.68 1031
12438.73 993
12439.79 994
12440.84 1037
12441.89 1019
12442.95 1067
12444.00 1045
12445.06 1043
12446.11 1068
12447.16 998
12448.22 990
12449.27 1042
12450.33 1044
12451.38 978
12452.43 979
12453.49 1018
12454.54 1033
12455.60 1048
12456.65 991
12457.70 1056
12458.76 1078
12459.81 1035
12460.87 951
12461.92 1063
12462.98 1041
12464.03 1039
12465.09 1110
12466.14 1067
12467.19 1077
12468.25 1052
12469.30 945
12470.36 1014
12471.41 944
12472.47 988
12473.52 1027
12474.58 1076
12475.63 1077
12476.69 1135
12477.74 1068
12478.80 1141
12479.85 1207
12480.91 1035
12481.97 1116
12483.02 1152
12484.08 1129
12485.13 1149
12486.19 1119
12487.24 1179
12488.30 1184
12489.35 1171
12490.41 1190
12491.47 1232
12492.52 1231
12493.58 1293
12494.63 1280
12495.69 1337
12496.74 1401
12497.80 1474
12498.86 1559
12499.91 1622
12500.97 1786
12502.03 1773
12503.08 2002
12504.14 2051
12505.19 2058
12506.25 2057
12507.31 2008
12508.36 2006
12509.42 1857
12510.48 1747
12511.53 1635
12512.59 1569
12513.65 1458
12514.70 1358
12515.76 1306
12516.82 1301
12517.87 1260
12518.93 1202
12519.99 1168
12521.04 1192
12522.10 1140
12523.16 1156
12524.22 1126
12525.27 1162
12526.33 1231
12527.39 1136
12528.44 1027
12529.50 1148
12530.56 1121
12531.62 1128
12532.67 1121
12533.73 1126
12534.79 1155
12535.85 1109
12536.90 1130
12537.96 1166
12539.02 1087
12540.08 1103
12541.14 1163
12542.19 1101
12543.25 1167
12544.31 1086
12545.37 1039
12546.43 1077
12547.48 1072
12548.54 999
12549.60 1060
12550.66 1057
12551.72 1028
12552.77 1035
12553.83 1026
12554.89 1069
12555.95 1131
12557.01 994
12558.07 988
12559.13 1159
12560.18 1077
12561.24 1115
12562.30 1052
12563.36 1099
12564.42 1045
12565.48 1065
12566.54 1125
12567.60 1124
12568.65 1131
12569.71 1071
12570.77 1053
12571.83 1069
12572.89 1078
12573.95 1047
12575.01 1150
12576.07 1168
12577.13 1147
12578.19 1192
12579.25 1206
12580.31 1127
12581.37 1239
12582.43 1270
12583.49 1306
12584.55 1356
12585.60 1320
12586.66 1345
12587.72 1311
12588.78 1329
12589.84 1307
12590.90 1312
12591.96 1255
12593.02 1191
12594.08 1197
12595.14 1217
12596.20 1153
12597.26 1126
12598.32 1175
12599.39 1136
12600.45 1153
12601.51 1172
12602.57 1089
12603.63 1126
12604.69 1099
12605.75 1159
12606.81 1136
12607.87 1115
12608.93 1095
12609.99 1048
12611.05 1073
12612.11 1060
12613.17 1041
12614.23 1062
12615.30 1026
12616.36 1008
12617.42 1038
12618.48 994
12619.54 950
12620.60 1048
12621.66 1050
12622.72 1122
12623.78 1010
12624.85 1068
12625.91 1010
12626.97 1065
12628.03 1037
12629.09 1017
12630.15 975
12631.22 925
12632.28 969
12633.34 937
12634.40 970
12635.46 954
12636.52 978
12637.59 988
12638.65 940
12639.71 911
12640.77 979
12641.83 948
12642.90 914
12643.96 947
12645.02 953
12646.08 932
12647.14 929
12648.21 925
12649.27 967
12650.33 1000
12651.39 920
12652.46 923
12653.52 940
12654.58 944
12655.65 936
12656.71 935
12657.77 968
12658.83 1064
12659.90 1056
12660.96 1052
12662.02 938
12663.09 1016
12664.15 1012
12665.21 1021
12666.27 1025
12667.34 1082
12668.40 1002
12669.46 1065
12670.53 1030
12671.59 1007
12672.65 1021
12673.72 996
12674.78 970
12675.84 980
12676.91 934
12677.97 936
12679.04 953
12680.10 987
12681.16 944
12682.23 929
12683.29 918
12684.35 901
12685.42 893
12686.48 938
12687.55 909
12688.61 867
12689.67 884
12690.74 962
12691.80 887
12692.87 973
12693.93 936
12695.00 910
12696.06 937
12697.12 921
12698.19 937
12699.25 915
12700.32 884
12701.38 921
12702.45 885
12703.51 919
12704.58 896
12705.64 825
12706.71 874
12707.77 884
12708.84 857
12709.90 854
12710.97 862
12712.03 951
12713.10 942
12714.16 872
12715.23 847
12716.29 870
12717.36 839
12718.42 863
12719.49 814
12720.55 846
12721.62 890
12722.68 880
12723.75 914
12724.81 901
12725.88 845
12726.95 801
12728.01 855
12729.08 880
12730.14 865
12731.21 857
12732.28 828
12733.34 815
12734.41 879
12735.47 870
12736.54 803
12737.61 859
12738.67 905
12739.74 826
12740.80 815
12741.87 854
12742.94 851
12744.00 838
12745.07 854
12746.14 845
12747.20 845
12748.27 878
12749.34 813
12750.40 846
12751.47 866
12752.54 836
12753.60 834
12754.67 799
12755.74 797
12756.80 845
12757.87 873
12758.94 797
12760.00 800
12761.07 898
12762.14 799
12763.21 849
12764.27 863
12765.34 855
12766.41 864
12767.47 771
12768.54 770
12769.61 807
12770.68 836
12771.74 791
12772.81 798
12773.88 866
12774.95 853
12776.02 833
12777.08 778
12778.15 791
12779.22 751
12780.29 766
12781.35 746
12782.42 765
12783.49 811
12784.56 846
12785.63 807
12786.70 835
12787.76 825
12788.83 823
12789.90 810
12790.97 793
12792.04 831
12793.11 845
12794.17 880
12795.24 809
12796.31 793
12797.38 791
12798.45 780
12799.52 822
12800.59 762
12801.65 758
12802.72 781
12803.79 809
12804.86 819
12805.93 796
12807.00 867
12808.07 764
12809.14 869
12810.21 797
12811.28 810
12812.34 816
12813.41 827
12814.48 827
12815.55 840
12816.62 818
12817.69 801
12818.76 853
12819.83 805
12820.90 767
12821.97 746
12823.04 797
12824.11 826
12825.18 887
12826.25 860
12827.32 757
12828.39 841
12829.46 875
12830.53 856
12831.60 834
12832.67 796
12833.74 745
12834.81 776
12835.88 837
12836.95 746
12838.02 779
12839.09 824
12840.16 778
12841.23 758
12842.30 734
12843.37 812
12844.44 817
12845.51 856
12846.58 737
12847.66 821
12848.73 781
12849.80 761
12850.87 748
12851.94 758
12853.01 754
12854.08 770
12855.15 825
12856.22 763
12857.29 799
12858.36 752
12859.44 804
12860.51 799
12861.58 714
12862.65 740
12863.72 759
12864.79 754
12865.86 722
12866.94 747
12868.01 776
12869.08 786
12870.15 783
12871.22 733
12872.29 733
12873.37 701
12874.44 719
12875.51 782
12876.58 756
12877.65 761
12878.73 734
12879.80 696
12880.87 717
12881.94 785
12883.01 748
12884.09 750
12885.16 715
12886.23 751
12887.30 755
12888.38 724
12889.45 721
12890.52 738
12891.59 767
12892.67 755
12893.74 760
12894.81 748
12895.88 714
12896.96 738
12898.03 719
12899.10 756
12900.18 717
12901.25 724
12902.32 760
12903.39 718
12904.47 726
12905.54 715
12906.61 742
12907.69 732
12908.76 795
12909.83 741
12910.91 733
12911.98 700
12913.05 729
12914.13 748
12915.20 737
12916.28 661
12917.35 692
12918.42 731
12919.50 720
12920.57 688
12921.64 743
12922.72 726
12923.79 697
12924.87 734
12925.94 673
12927.01 725
12928.09 731
12929.16 724
12930.24 740
12931.31 768
12932.38 719
12933.46 808
12934.53 748
12935.61 748
12936.68 705
12937.76 696
12938.83 671
12939.91 745
12940.98 780
12942.05 786
12943.13 749
12944.20 728
12945.28 765
12946.35 732
12947.43 701
12948.50 700
12949.58 695
12950.65 741
12951.73 731
12952.80 731
12953.88 715
12954.95 741
12956.03 738
12957.10 745
12958.18 714
12959.26 751
12960.33 737
12961.41 733
12962.48 721
12963.56 730
12964.63 716
12965.71 715
12966.78 683
12967.86 668
12968.94 680
12970.01 740
12971.09 693
12972.16 698
12973.24 740
12974.32 769
12975.39 704
12976.47 698
12977.54 703
12978.62 750
12979.70 776
12980.77 678
12981.85 691
12982.93 733
12984.00 730
12985.08 758
12986.15 734
12987.23 704
12988.31 723
12989.38 722
12990.46 739
12991.54 676
12992.61 751
12993.69 791
12994.77 799
12995.85 749
12996.92 717
12998.00 737
12999.08 691
13000.15 760
13001.23 714
13002.31 741
13003.38 752
13004.46 739
13005.54 790
13006.62 731
13007.69 764
13008.77 763
13009.85 740
13010.93 783
13012.00 736
13013.08 703
13014.16 728
13015.24 727
13016.32 804
13017.39 778
13018.47 731
13019.55 725
13020.63 741
13021.70 779
13022.78 775
13023.86 781
13024.94 735
13026.02 759
13027.10 742
13028.17 731
13029.25 712
13030.33 772
13031.41 812
13032.49 745
13033.57 739
13034.64 749
13035.72 763
13036.80 776
13037.88 749
13038.96 759
13040.04 726
13041.12 736
13042.19 742
13043.27 830
13044.35 793
13045.43 767
13046.51 756
13047.59 706
13048.67 794
13049.75 700
13050.83 711
13051.91 746
13052.99 760
13054.06 830
13055.14 769
13056.22 761
13057.30 695
13058.38 755
13059.46 738
13060.54 744
13061.62 728
13062.70 717
13063.78 710
13064.86 726
13065.94 698
13067.02 760
13068.10 750
13069.18 763
13070.26 713
13071.34 771
13072.42 739
13073.50 702
13074.58 763
13075.66 770
13076.74 761
13077.82 721
13078.90 696
13079.98 691
13081.06 786
13082.14 650
13083.22 667
13084.30 694
13085.38 719
13086.47 728
13087.55 665
13088.63 679
13089.71 694
13090.79 645
13091.87 713
13092.95 706
13094.03 712
13095.11 740
13096.19 724
13097.27 745
13098.36 710
13099.44 692
13100.52 708
13101.60 714
13102.68 742
13103.76 712
13104.84 722
13105.93 715
13107.01 717
13108.09 701
13109.17 748
13110.25 729
13111.33 736
13112.42 770
13113.50 765
13114.58 687
13115.66 728
13116.74 687
13117.82 712
13118.91 684
13119.99 740
13121.07 698
13122.15 732
13123.23 668
13124.32 690
13125.40 738
13126.48 668
13127.56 669
13128.65 709
13129.73 782
13130.81 734
13131.89 666
13132.98 734
13134.06 780
13135.14 729
13136.22 710
13137.31 739
13138.39 758
13139.47 743
13140.56 756
13141.64 736
13142.72 727
13143.81 729
13144.89 730
13145.97 733
13147.05 675
13148.14 708
13149.22 677
13150.30 751
13151.39 687
13152.47 705
13153.55 713
13154.64 707
13155.72 657
13156.81 681
13157.89 666
13158.97 729
13160.06 737
13161.14 755
13162.22 640
13163.31 735
13164.39 777
13165.48 686
13166.56 705
13167.64 701
13168.73 687
13169.81 717
13170.90 676
13171.98 719
13173.06 729
13174.15 681
13175.23 699
13176.32 729
13177.40 744
13178.49 699
13179.57 738
13180.66 685
13181.74 732
13182.82 733
13183.91 707
13184.99 740
13186.08 672
13187.16 697
13188.25 707
13189.33 732
13190.42 673
13191.50 678
13192.59 739
13193.67 747
13194.76 707
13195.84 742
13196.93 689
13198.01 714
13199.10 737
13200.19 705
13201.27 733
13202.36 728
13203.44 761
13204.53 734
13205.61 745
13206.70 702
13207.78 727
13208.87 691
13209.96 698
13211.04 715
13212.13 727
13213.21 693
13214.30 733
13215.38 726
13216.47 689
13217.56 691
13218.64 710
13219.73 717
13220.82 718
13221.90 725
13222.99 735
13224.07 747
13225.16 708
13226.25 700
13227.33 710
13228.42 733
13229.51 761
13230.59 787
13231.68 798
13232.77 698
13233.85 739
13234.94 713
13236.03 700
13237.11 745
13238.20 753
13239.29 746
13240.38 780
13241.46 773
13242.55 736
13243.64 763
13244.72 794
13245.81 730
13246.90 730
13247.99 780
13249.07 722
13250.16 731
13251.25 763
13252.34 784
13253.42 670
13254.51 744
13255.60 768
13256.69 759
13257.77 747
13258.86 741
13259.95 783
13261.04 795
13262.13 713
13263.21 752
13264.30 792
13265.39 764
13266.48 768
13267.57 759
13268.65 810
13269.74 777
13270.83 739
13271.92 766
13273.01 775
13274.10 795
13275.18 826
13276.27 772
13277.36 782
13278.45 762
13279.54 733
13280.63 832
13281.72 781
13282.80 760
13283.89 784
13284.98 832
13286.07 813
13287.16 864
13288.25 801
13289.34 761
13290.43 758
13291.52 818
13292.61 814
13293.69 790
13294.78 816
13295.87 868
13296.96 831
13298.05 827
13299.14 856
13300.23 857
13301.32 826
13302.41 763
13303.50 807
13304.59 853
13305.68 776
13306.77 761
13307.86 801
13308.95 847
13310.04 883
13311.13 850
13312.22 828
13313.31 852
13314.40 817
13315.49 905
13316.58 851
13317.67 846
13318.76 857
13319.85 876
13320.94 838
13322.03 939
13323.12 918
13324.21 919
13325.30 890
13326.39 878
13327.48 864
13328.57 850
13329.66 865
13330.75 831
13331.85 872
13332.94 924
13334.03 847
13335.12 887
13336.21 883
13337.30 840
13338.39 795
13339.48 856
13340.57 857
13341.66 832
13342.76 888
13343.85 877
13344.94 914
13346.03 837
13347.12 836
13348.21 858
13349.30 837
13350.40 909
13351.49 852
13352.58 840
13353.67 853
13354.76 878
13355.85 834
13356.95 884
13358.04 902
13359.13 934
13360.22 977
13361.31 877
13362.41 817
13363.50 894
13364.59 892
13365.68 914
13366.77 936
13367.87 911
13368.96 868
13370.05 914
13371.14 906
13372.24 964
13373.33 939
13374.42 978
13375.51 980
13376.61 954
13377.70 983
13378.79 1011
13379.88 1001
13380.98 956
13382.07 936
13383.16 936
13384.26 949
13385.35 905
13386.44 904
13387.54 912
13388.63 842
13389.72 892
13390.81 918
13391.91 918
13393.00 877
13394.09 889
13395.19 843
13396.28 875
13397.37 896
13398.47 838
13399.56 833
13400.66 856
13401.75 833
13402.84 864
13403.94 859
13405.03 867
13406.12 897
13407.22 792
13408.31 869
13409.41 824
13410.50 898
13411.59 910
13412.69 891
13413.78 831
13414.88 825
13415.97 871
13417.07 823
13418.16 817
13419.25 885
13420.35 801
13421.44 850
13422.54 872
13423.63 814
13424.73 827
13425.82 827
13426.92 878
13428.01 887
13429.11 841
13430.20 863
13431.29 881
13432.39 858
13433.48 877
13434.58 865
13435.67 864
13436.77 867
13437.86 880
13438.96 852
13440.06 874
13441.15 855
13442.25 855
13443.34 895
13444.44 876
13445.53 841
13446.63 876
13447.72 804
13448.82 841
13449.91 858
13451.01 908
13452.11 914
13453.20 838
13454.30 840
13455.39 860
13456.49 858
13457.59 850
13458.68 846
13459.78 908
13460.87 805
13461.97 911
13463.07 882
13464.16 832
13465.26 884
13466.35 864
13467.45 849
13468.55 883
13469.64 949
13470.74 943
13471.84 951
13472.93 922
13474.03 955
13475.13 939
13476.22 961
13477.32 944
13478.42 829
13479.51 871
13480.61 892
13481.71 993
13482.80 939
13483.90 901
13485.00 923
13486.10 891
13487.19 887
13488.29 916
13489.39 925
13490.48 918
13491.58 922
13492.68 1023
13493.78 938
13494.87 949
13495.97 987
13497.07 914
13498.17 904
13499.26 980
13500.36 997
13501.46 971
13502.56 963
13503.65 1008
13504.75 990
13505.85 974
13506.95 959
13508.05 1042
13509.14 970
13510.24 1036
13511.34 1086
13512.44 994
13513.54 1039
13514.64 976
13515.73 972
13516.83 948
13517.93 943
13519.03 964
13520.13 931
13521.23 882
13522.32 901
13523.42 892
13524.52 893
13525.62 941
13526.72 912
13527.82 873
13528.92 845
13530.02 884
13531.12 838
13532.21 870
13533.31 942
13534.41 887
13535.51 856
13536.61 934
13537.71 863
13538.81 884
13539.91 915
13541.01 850
13542.11 902
13543.21 855
13544.31 920
13545.41 862
13546.50 881
13547.60 888
13548.70 852
13549.80 873
13550.90 854
13552.00 856
13553.10 848
13554.20 889
13555.30 863
13556.40 851
13557.50 859
13558.60 840
13559.70 823
13560.80 840
13561.90 826
13563.00 826
13564.10 849
13565.20 876
13566.30 813
13567.41 843
13568.51 840
13569.61 829
13570.71 788
13571.81 825
13572.91 870
13574.01 869
13575.11 819
13576.21 861
13577.31 862
13578.41 840
13579.51 860
13580.61 889
13581.71 859
13582.82 852
13583.92 824
13585.02 864
13586.12 852
13587.22 792
13588.32 804
13589.42 881
13590.52 881
13591.63 839
13592.73 934
13593.83 831
13594.93 847
13596.03 833
13597.13 800
13598.24 799
13599.34 795
13600.44 868
13601.54 843
13602.64 807
13603.74 907
13604.85 806
13605.95 828
13607.05 830
13608.15 838
13609.25 777
13610.36 852
13611.46 810
13612.56 821
13613.66 881
13614.77 876
13615.87 856
13616.97 832
13618.07 790
13619.18 859
13620.28 844
13621.38 810
13622.48 875
13623.59 834
13624.69 825
13625.79 777
13626.89 825
13628.00 834
13629.10 840
13630.20 813
13631.31 843
13632.41 840
13633.51 803
13634.62 825
13635.72 838
13636.82 842
13637.93 855
13639.03 872
13640.13 835
13641.24 843
13642.34 904
13643.44 933
13644.55 890
13645.65 842
13646.75 880
13647.86 832
13648.96 808
13650.06 793
13651.17 869
13652.27 877
13653.38 890
13654.48 873
13655.58 875
13656.69 861
13657.79 871
13658.90 876
13660.00 858
13661.10 887
13662.21 828
13663.31 863
13664.42 876
13665.52 871
13666.63 918
13667.73 892
13668.84 850
13669.94 832
13671.04 860
13672.15 825
13673.25 839
13674.36 896
13675.46 936
13676.57 944
13677.67 848
13678.78 845
13679.88 850
13680.99 932
13682.09 914
13683.20 878
13684.30 861
13685.41 880
13686.51 834
13687.62 875
13688.72 881
13689.83 874
13690.94 879
13692.04 936
13693.15 943
13694.25 901
13695.36 861
13696.46 892
13697.57 878
13698.67 911
13699.78 920
13700.89 935
13701.99 921
13703.10 913
13704.20 982
13705.31 869
13706.42 887
13707.52 892
13708.63 816
13709.73 902
13710.84 912
13711.95 883
13713.05 870
13714.16 939
13715.27 957
13716.37 934
13717.48 943
13718.59 980
13719.69 983
13720.80 926
13721.91 960
13723.01 961
13724.12 912
13725.23 940
13726.33 969
13727.44 947
13728.55 992
13729.65 965
13730.76 959
13731.87 974
13732.98 973
13734.08 1068
13735.19 1002
13736.30 1021
13737.40 1085
13738.51 1111
13739.62 1035
13740.73 1060
13741.83 1120
13742.94 1056
13744.05 1117
13745.16 1098
13746.26 1053
13747.37 1089
13748.48 1128
13749.59 1120
13750.70 1041
13751.80 1111
13752.91 1186
13754.02 1158
13755.13 1088
13756.24 1145
13757.34 1156
13758.45 1131
13759.56 1122
13760.67 1151
13761.78 1143
13762.88 1140
13763.99 1243
13765.10 1154
13766.21 1175
13767.32 1266
13768.43 1240
13769.54 1253
13770.64 1244
13771.75 1333
13772.86 1342
13773.97 1314
13775.08 1414
13776.19 1373
13777.30 1384
13778.41 1504
13779.52 1490
13780.62 1537
13781.73 1466
13782.84 1549
13783.95 1478
13785.06 1531
13786.17 1590
13787.28 1537
13788.39 1588
13789.50 1504
13790.61 1398
13791.72 1402
13792.83 1350
13793.94 1313
13795.05 1276
13796.16 1275
13797.27 1264
13798.38 1156
13799.49 1200
13800.60 1153
13801.71 1130
13802.82 1160
13803.93 1171
13805.04 1064
13806.15 1105
13807.26 1136
13808.37 1150
13809.48 1157
13810.59 1138
13811.70 1140
13812.81 1165
13813.92 1121
13815.03 1081
13816.14 1147
13817.25 1179
13818.36 1153
13819.47 1163
13820.58 1074
13821.69 1156
13822.80 1175
13823.91 1132
13825.02 1212
13826.13 1123
13827.25 1119
13828.36 1127
13829.47 1090
13830.58 1067
13831.69 1046
13832.80 1058
13833.91 1099
13835.02 1047
13836.13 1016
13837.25 1026
13838.36 994
13839.47 970
13840.58 1034
13841.69 1063
13842.80 1023
13843.91 1113
13845.03 1101
13846.14 1102
13847.25 1071
13848.36 1091
13849.47 1057
13850.59 1075
13851.70 1028
13852.81 1068
13853.92 1063
13855.03 1090
13856.15 1102
13857.26 1012
13858.37 1027
13859.48 1092
13860.59 1136
13861.71 1124
13862.82 1041
13863.93 1063
13865.04 1090
13866.16 1076
13867.27 1126
13868.38 1072
13869.49 1050
13870.61 1091
13871.72 1139
13872.83 1103
13873.95 1103
13875.06 1113
13876.17 1182
13877.28 1167
13878.40 1123
13879.51 1085
13880.62 1146
13881.74 1085
13882.85 1183
13883.96 1159
13885.08 1125
13886.19 1100
13887.30 1032
13888.42 1072
13889.53 1087
13890.64 1120
13891.76 1097
13892.87 1046
13893.98 1086
13895.10 992
13896.21 1064
13897.33 1013
13898.44 1004
13899.55 1073
13900.67 1039
13901.78 1072
13902.89 1061
13904.01 1056
13905.12 1123
13906.24 1076
13907.35 1036
13908.47 1050
13909.58 1152
13910.69 1171
13911.81 1053
13912.92 1055
13914.04 1104
13915.15 1081
13916.27 1049
13917.38 1043
13918.50 1079
13919.61 1054
13920.72 1047
13921.84 1074
13922.95 1051
13924.07 989
13925.18 944
13926.30 1010
13927.41 962
13928.53 1018
13929.64 1056
13930.76 1016
13931.87 996
13932.99 1020
13934.10 939
13935.22 958
13936.34 977
13937.45 1070
13938.57 1042
13939.68 1003
13940.80 1055
13941.91 1008
13943.03 1045
13944.14 1032
13945.26 1030
13946.38 932
13947.49 983
13948.61 1011
13949.72 1038
13950.84 994
13951.95 1009
13953.07 949
13954.19 969
13955.30 985
13956.42 1005
13957.53 973
13958.65 909
13959.77 981
13960.88 963
13962.00 1025
13963.12 979
13964.23 984
13965.35 944
13966.47 970
13967.58 1028
13968.70 1022
13969.82 976
13970.93 962
13972.05 963
13973.17 1021
13974.28 1025
13975.40 1002
13976.52 986
13977.63 1082
13978.75 984
13979.87 1003
13980.99 986
13982.10 1031
13983.22 965
13984.34 938
13985.45 1035
13986.57 1034
13987.69 998
13988.81 1053
13989.92 1060
13991.04 1047
13992.16 1032
13993.28 1019
13994.39 1047
13995.51 1034
13996.63 1013
13997.75 1107
13998.87 1017
13999.98 1066
14001.10 1066
14002.22 1029
14003.34 1037
14004.46 1098
14005.57 1035
14006.69 1055
14007.81 1009
14008.93 1078
14010.05 1054
14011.16 1003
14012.28 1060
14013.40 1058
14014.52 1140
14015.64 1061
14016.76 998
14017.88 1093
14018.99 1116
14020.11 1059
14021.23 1048
14022.35 1055
14023.47 1057
14024.59 1188
14025.71 1040
14026.83 1099
14027.94 1158
14029.06 1137
14030.18 1128
14031.30 1192
14032.42 1102
14033.54 1124
14034.66 1114
14035.78 1127
14036.90 1110
14038.02 1133
14039.14 1149
14040.26 1185
14041.38 1106
14042.50 1020
14043.62 1080
14044.74 1083
14045.86 1090
14046.97 1039
14048.09 1018
14049.21 1040
14050.33 1038
14051.45 981
14052.57 1036
14053.69 1090
14054.81 1018
14055.93 1016
14057.05 1058
14058.17 1024
14059.30 1034
14060.42 1039
14061.54 1016
14062.66 1040
14063.78 1074
14064.90 1049
14066.02 1054
14067.14 1048
14068.26 1030
14069.38 1059
14070.50 1049
14071.62 1126
14072.74 1056
14073.86 1060
14074.98 1076
14076.10 1084
14077.23 1039
14078.35 1041
14079.47 1085
14080.59 1111
14081.71 1174
14082.83 1208
14083.95 1252
14085.07 1187
14086.19 1129
14087.32 1213
14088.44 1124
14089.56 1108
14090.68 1214
14091.80 1162
14092.92 1152
14094.05 1128
14095.17 1178
14096.29 1190
14097.41 1151
14098.53 1177
14099.65 1247
14100.78 1232
14101.90 1235
14103.02 1247
14104.14 1255
14105.26 1236
14106.39 1274
14107.51 1267
14108.63 1327
14109.75 1389
14110.88 1408
14112.00 1416
14113.12 1354
14114.24 1300
14115.37 1303
14116.49 1313
14117.61 1193
14118.73 1202
14119.86 1204
14120.98 1234
14122.10 1144
14123.22 1073
14124.35 1092
14125.47 1069
14126.59 1101
14127.72 1085
14128.84 1005
14129.96 1039
14131.09 1003
14132.21 1025
14133.33 1088
14134.45 1023
14135.58 1021
14136.70 969
14137.82 1002
14138.95 971
14140.07 1057
14141.20 1098
14142.32 1052
14143.44 1025
14144.57 967
14145.69 959
14146.81 899
14147.94 1029
14149.06 1003
14150.19 966
14151.31 955
14152.43 985
14153.56 997
14154.68 969
14155.81 963
14156.93 941
14158.05 890
14159.18 950
14160.30 1026
14161.43 947
14162.55 957
14163.68 851
14164.80 954
14165.92 983
14167.05 925
14168.17 962
14169.30 962
14170.42 961
14171.55 976
14172.67 960
14173.80 972
14174.92 996
14176.05 994
14177.17 1028
14178.30 992
14179.42 970
14180.55 913
14181.67 888
14182.80 906
14183.92 950
14185.05 999
14186.17 937
14187.30 949
14188.42 894
14189.55 873
14190.67 891
14191.80 944
14192.93 907
14194.05 907
14195.18 872
14196.30 890
14197.43 845
14198.55 862
14199.68 900
14200.81 876
14201.93 883
14203.06 880
14204.18 915
14205.31 931
14206.44 856
14207.56 832
14208.69 849
14209.82 891
14210.94 915
14212.07 889
14213.19 872
14214.32 879
14215.45 894
14216.57 863
14217.70 922
14218.83 871
14219.95 906
14221.08 867
14222.21 880
14223.33 820
14224.46 793
14225.59 876
14226.71 828
14227.84 813
14228.97 797
14230.10 786
14231.22 791
14232.35 832
14233.48 802
14234.60 860
14235.73 839
14236.86 784
14237.99 813
14239.11 817
14240.24 845
14241.37 815
14242.50 861
14243.62 790
14244.75 842
14245.88 818
14247.01 776
14248.13 786
14249.26 864
14250.39 874
14251.52 910
14252.65 853
14253.77 813
14254.90 803
14256.03 810
14257.16 850
14258.29 802
14259.42 744
14260.54 754
14261.67 796
14262.80 746
14263.93 746
14265.06 767
14266.19 786
14267.31 843
14268.44 786
14269.57 808
14270.70 793
14271.83 774
14272.96 728
14274.09 779
14275.22 794
14276.34 793
14277.47 807
14278.60 792
14279.73 731
14280.86 748
14281.99 794
14283.12 754
14284.25 758
14285.38 717
14286.51 706
14287.64 729
14288.76 732
14289.89 688
14291.02 703
14292.15 731
14293.28 796
14294.41 764
14295.54 739
14296.67 721
14297.80 764
14298.93 807
14300.06 731
14301.19 705
14302.32 740
14303.45 689
14304.58 660
14305.71 739
14306.84 725
14307.97 715
14309.10 727
14310.23 699
14311.36 732
14312.49 761
14313.62 692
14314.75 684
14315.88 669
14317.01 686
14318.15 679
14319.28 718
14320.41 721
14321.54 717
14322.67 720
14323.80 738
14324.93 720
14326.06 676
14327.19 702
14328.32 731
14329.45 723
14330.58 692
14331.72 674
14332.85 739
14333.98 749
14335.11 659
14336.24 684
14337.37 702
14338.50 696
14339.63 681
14340.77 646
14341.90 659
14343.03 666
14344.16 665
14345.29 687
14346.42 702
14347.56 677
14348.69 693
14349.82 707
14350.95 679
14352.08 686
14353.21 672
14354.35 708
14355.48 673
14356.61 716
14357.74 684
14358.88 713
14360.01 718
14361.14 734
14362.27 648
14363.40 632
14364.54 651
14365.67 656
14366.80 636
14367.93 597
14369.07 654
14370.20 690
14371.33 718
14372.46 679
14373.60 685
14374.73 685
14375.86 682
14377.00 664
14378.13 663
14379.26 660
14380.39 726
14381.53 730
14382.66 689
14383.79 680
14384.93 634
14386.06 694
14387.19 657
14388.33 672
14389.46 608
14390.59 678
14391.73 648
14392.86 704
14393.99 689
14395.13 655
14396.26 613
14397.40 684
14398.53 678
14399.66 676
14400.80 714
14401.93 693
14403.06 699
14404.20 711
14405.33 728
14406.47 682
14407.60 706
14408.74 736
14409.87 694
14411.00 671
14412.14 724
14413.27 679
14414.41 670
14415.54 632
14416.68 693
14417.81 712
14418.94 671
14420.08 643
14421.21 623
14422.35 701
14423.48 596
14424.62 664
14425.75 682
14426.89 635
14428.02 697
14429.16 674
14430.29 669
14431.43 742
14432.56 748
14433.70 736
14434.83 695
14435.97 637
14437.10 676
14438.24 628
14439.37 655
14440.51 663
14441.64 711
14442.78 670
14443.92 720
14445.05 701
14446.19 691
14447.32 717
14448.46 701
14449.59 714
14450.73 678
14451.87 716
14453.00 671
14454.14 695
14455.27 688
14456.41 728
14457.55 668
14458.68 734
14459.82 751
14460.95 738
14462.09 769
14463.23 717
14464.36 730
14465.50 772
14466.64 794
14467.77 779
14468.91 767
14470.05 693
14471.18 684
14472.32 716
14473.46 735
14474.59 755
14475.73 709
14476.87 753
14478.00 810
14479.14 774
14480.28 779
14481.41 822
14482.55 821
14483.69 863
14484.83 842
14485.96 815
14487.10 741
14488.24 746
14489.37 780
14490.51 799
14491.65 808
14492.79 802
14493.92 813
14495.06 806
14496.20 775
14497.34 795
14498.47 759
14499.61 738
14500.75 783
14501.89 703
14503.03 710
14504.16 708
14505.30 745
14506.44 769
14507.58 778
14508.72 696
14509.85 741
14510.99 752
14512.13 685
14513.27 701
14514.41 695
14515.55 674
14516.68 690
14517.82 685
14518.96 687
14520.10 695
14521.24 723
14522.38 684
14523.51 635
14524.65 665
14525.79 703
14526.93 650
14528.07 690
14529.21 729
14530.35 725
14531.49 668
14532.63 650
14533.76 657
14534.90 678
14536.04 725
14537.18 704
14538.32 650
14539.46 682
14540.60 641
14541.74 674
14542.88 695
14544.02 636
14545.16 691
14546.30 705
14547.44 706
14548.58 667
14549.72 652
14550.86 633
14552.00 667
14553.14 705
14554.28 664
14555.42 675
14556.56 699
14557.70 648
14558.84 668
14559.98 665
14561.12 660
14562.26 665
14563.40 684
14564.54 722
14565.68 687
14566.82 690
14567.96 684
14569.10 714
14570.24 680
14571.38 659
14572.52 661
14573.66 720
14574.80 700
14575.94 660
14577.08 691
14578.22 674
14579.36 691
14580.51 716
14581.65 665
14582.79 660
14583.93 669
14585.07 737
14586.21 696
14587.35 709
14588.49 687
14589.63 699
14590.78 713
14591.92 758
14593.06 713
14594.20 667
14595.34 698
14596.48 714
14597.62 709
14598.77 726
14599.91 741
14601.05 713
14602.19 666
14603.33 737
14604.48 727
14605.62 706
14606.76 670
14607.90 710
14609.04 744
14610.19 670
14611.33 741
14612.47 725
14613.61 719
14614.75 735
14615.90 756
14617.04 714
14618.18 724
14619.32 761
14620.47 723
14621.61 683
14622.75 716
14623.89 721
14625.04 745
14626.18 697
14627.32 756
14628.46 762
14629.61 728
14630.75 758
14631.89 764
14633.04 741
14634.18 739
14635.32 732
14636.47 692
14637.61 753
14638.75 741
14639.89 742
14641.04 806
14642.18 831
14643.32 801
14644.47 806
14645.61 839
14646.76 830
14647.90 816
14649.04 741
14650.19 713
14651.33 760
14652.47 742
14653.62 710
14654.76 754
14655.90 746
14657.05 749
14658.19 766
14659.34 739
14660.48 749
14661.62 694
14662.77 706
14663.91 709
14665.06 735
14666.20 743
14667.35 733
14668.49 697
14669.63 704
14670.78 699
14671.92 680
14673.07 690
14674.21 685
14675.36 684
14676.50 725
14677.65 694
14678.79 676
14679.94 683
14681.08 664
14682.23 647
14683.37 633
14684.52 604
14685.66 616
14686.81 673
14687.95 718
14689.10 687
14690.24 672
14691.39 666
14692.53 703
14693.68 670
14694.82 678
14695.97 651
14697.11 725
14698.26 642
14699.41 611
14700.55 677
14701.70 659
14702.84 635
14703.99 709
14705.13 667
14706.28 627
14707.43 656
14708.57 636
14709.72 614
14710.86 609
14712.01 605
14713.16 669
14714.30 660
14715.45 622
14716.59 653
14717.74 622
14718.89 667
14720.03 624
14721.18 579
14722.33 607
14723.47 656
14724.62 642
14725.77 591
14726.91 590
14728.06 559
14729.21 624
14730.35 631
14731.50 647
14732.65 624
14733.79 632
14734.94 621
14736.09 612
14737.23 610
14738.38 613
14739.53 609
14740.68 592
14741.82 611
14742.97 650
14744.12 615
14745.26 645
14746.41 678
14747.56 663
14748.71 639
14749.85 595
14751.00 643
14752.15 623
14753.30 558
14754.45 566
14755.59 607
14756.74 589
14757.89 628
14759.04 628
14760.18 635
14761.33 602
14762.48 600
14763.63 651
14764.78 654
14765.92 624
14767.07 652
14768.22 667
14769.37 595
14770.52 636
14771.67 603
14772.81 647
14773.96 664
14775.11 709
14776.26 674
14777.41 628
14778.56 612
14779.71 598
14780.86 648
14782.00 623
14783.15 616
14784.30 694
14785.45 627
14786.60 663
14787.75 651
14788.90 684
14790.05 643
14791.20 678
14792.35 646
14793.49 637
14794.64 618
14795.79 631
14796.94 682
14798.09 664
14799.24 677
14800.39 632
14801.54 622
14802.69 629
14803.84 660
14804.99 683
14806.14 651
14807.29 631
14808.44 664
14809.59 689
14810.74 692
14811.89 645
14813.04 629
14814.19 676
14815.34 653
14816.49 676
14817.64 627
14818.79 594
14819.94 644
14821.09 678
14822.24 657
14823.39 660
14824.54 710
14825.69 706
14826.84 690
14827.99 668
14829.14 646
14830.29 657
14831.44 648
14832.60 654
14833.75 609
14834.90 600
14836.05 630
14837.20 709
14838.35 644
14839.50 571
14840.65 612
14841.80 606
14842.95 602
14844.11 570
14845.26 565
14846.41 589
14847.56 617
14848.71 586
14849.86 576
14851.01 608
14852.17 585
14853.32 595
14854.47 593
14855.62 568
14856.77 551
14857.92 580
14859.08 579
14860.23 568
14861.38 589
14862.53 616
14863.68 567
14864.84 532
14865.99 538
14867.14 605
14868.29 587
14869.44 567
14870.60 603
14871.75 554
14872.90 557
14874.05 579
14875.21 549
14876.36 525
14877.51 526
14878.66 577
14879.82 583
14880.97 532
14882.12 529
14883.27 568
14884.43 575
14885.58 542
14886.73 569
14887.89 569
14889.04 516
14890.19 550
14891.34 566
14892.50 531
14893.65 513
14894.80 547
14895.96 549
14897.11 530
14898.26 549
14899.42 538
14900.57 524
14901.72 583
14902.88 533
14904.03 545
14905.18 593
14906.34 619
14907.49 536
14908.65 509
14909.80 574
14910.95 556
14912.11 541
14913.26 543
14914.41 529
14915.57 551
14916.72 574
14917.88 526
14919.03 534
14920.18 585
14921.34 509
14922.49 479
14923.65 510
14924.80 510
14925.96 534
14927.11 502
14928.27 522
14929.42 480
14930.57 534
14931.73 532
14932.88 526
14934.04 527
14935.19 521
14936.35 490
14937.50 554
14938.66 609
14939.81 568
14940.97 588
14942.12 505
14943.28 500
14944.43 500
14945.59 558
14946.74 556
14947.90 545
14949.05 553
14950.21 541
14951.36 508
14952.52 496
14953.68 498
14954.83 568
14955.99 570
14957.14 547
14958.30 569
14959.45 523
14960.61 507
14961.77 534
14962.92 560
14964.08 530
14965.23 554
14966.39 510
14967.54 580
14968.70 570
14969.86 535
14971.01 521
14972.17 509
14973.33 521
14974.48 505
14975.64 510
14976.79 545
14977.95 501
14979.11 525
14980.26 507
14981.42 512
14982.58 525
14983.73 526
14984.89 526
14986.05 500
14987.20 536
14988.36 490
14989.52 534
14990.67 501
14991.83 536
14992.99 550
14994.15 504
14995.30 544
14996.46 540
14997.62 535
14998.77 560
14999.93 548
15001.09 507
15002.25 509
15003.40 504
15004.56 538
15005.72 496
15006.88 480
15008.03 511
15009.19 542
15010.35 517
15011.51 535
15012.66 531
15013.82 524
15014.98 530
15016.14 509
15017.30 498
15018.45 475
15019.61 508
15020.77 471
15021.93 481
15023.09 514
15024.24 486
15025.40 509
15026.56 516
15027.72 503
15028.88 465
15030.04 511
15031.19 482
15032.35 524
15033.51 508
15034.67 492
15035.83 477
15036.99 501
15038.15 514
15039.30 503
15040.46 480
15041.62 451
15042.78 481
15043.94 507
15045.10 500
15046.26 483
15047.42 491
15048.58 465
15049.74 496
15050.90 433
15052.05 443
15053.21 470
15054.37 519
15055.53 517
15056.69 474
15057.85 481
15059.01 490
15060.17 465
15061.33 492
15062.49 478
15063.65 489
15064.81 444
15065.97 481
15067.13 488
15068.29 483
15069.45 492
15070.61 486
15071.77 449
15072.93 439
15074.09 423
15075.25 412
15076.41 490
15077.57 493
15078.73 441
15079.89 471
15081.05 494
15082.21 484
15083.37 502
15084.53 493
15085.69 459
15086.85 519
15088.01 486
15089.18 469
15090.34 475
15091.50 486
15092.66 466
15093.82 456
15094.98 491
15096.14 437
15097.30 466
15098.46 510
15099.62 496
15100.78 469
15101.95 495
15103.11 464
15104.27 430
15105.43 478
15106.59 480
15107.75 474
15108.91 489
15110.08 457
15111.24 499
15112.40 475
15113.56 494
15114.72 404
15115.88 469
15117.05 459
15118.21 464
15119.37 526
15120.53 472
15121.69 453
15122.86 494
15124.02 514
15125.18 490
15126.34 511
15127.50 501
15128.67 473
15129.83 489
15130.99 476
15132.15 491
15133.32 543
15134.48 483
15135.64 457
15136.80 446
15137.97 487
15139.13 449
15140.29 450
15141.45 434
15142.62 445
15143.78 480
15144.94 446
15146.11 467
15147.27 457
15148.43 458
15149.59 456
15150.76 472
15151.92 471
15153.08 487
15154.25 477
15155.41 511
15156.57 516
15157.74 485
15158.90 465
15160.06 476
15161.23 524
15162.39 484
15163.55 501
15164.72 529
15165.88 505
15167.05 462
15168.21 464
15169.37 467
15170.54 458
15171.70 491
15172.86 535
15174.03 512
15175.19 477
15176.36 469
15177.52 491
15178.69 463
15179.85 464
15181.01 496
15182.18 477
15183.34 501
15184.51 517
15185.67 468
15186.84 476
15188.00 521
15189.16 502
15190.33 493
15191.49 440
15192.66 456
15193.82 484
15194.99 458
15196.15 474
15197.32 473
15198.48 557
15199.65 515
15200.81 498
15201.98 516
15203.14 540
15204.31 465
15205.47 442
15206.64 456
15207.80 484
15208.97 471
15210.13 460
15211.30 494
15212.47 475
15213.63 488
15214.80 493
15215.96 551
15217.13 564
15218.29 511
15219.46 526
15220.62 577
15221.79 514
15222.96 517
15224.12 505
15225.29 528
15226.45 524
15227.62 521
15228.79 476
15229.95 472
15231.12 557
15232.29 544
15233.45 522
15234.62 560
15235.78 550
15236.95 521
15238.12 524
15239.28 534
15240.45 525
15241.62 534
15242.78 537
15243.95 580
15245.12 562
15246.28 533
15247.45 541
15248.62 580
15249.78 599
15250.95 603
15252.12 482
15253.28 517
15254.45 522
15255.62 539
15256.79 554
15257.95 477
15259.12 497
15260.29 543
15261.46 500
15262.62 486
15263.79 478
15264.96 505
15266.13 543
15267.29 498
15268.46 471
15269.63 459
15270.80 471
15271.96 464
15273.13 489
15274.30 473
15275.47 486
15276.64 523
15277.80 521
15278.97 458
15280.14 434
15281.31 479
15282.48 482
15283.64 445
15284.81 495
15285.98 496
15287.15 465
15288.32 466
15289.49 486
15290.65 503
15291.82 493
15292.99 545
15294.16 520
15295.33 465
15296.50 424
15297.67 512
15298.83 494
15300.00 479
15301.17 466
15302.34 486
15303.51 475
15304.68 466
15305.85 445
15307.02 450
15308.19 467
15309.36 483
15310.52 449
15311.69 477
15312.86 490
15314.03 508
15315.20 468
15316.37 429
15317.54 466
15318.71 500
15319.88 543
15321.05 482
15322.22 478
15323.39 459
15324.56 470
15325.73 499
15326.90 475
15328.07 473
15329.24 505
15330.41 532
15331.58 508
15332.75 467
15333.92 479
15335.09 510
15336.26 499
15337.43 502
15338.60 491
15339.77 484
15340.94 457
15342.11 480
15343.28 440
15344.45 473
15345.62 475
15346.79 481
15347.96 453
15349.13 429
15350.31 423
15351.48 484
15352.65 472
15353.82 472
15354.99 483
15356.16 508
15357.33 447
15358.50 504
15359.67 444
15360.84 460
15362.02 450
15363.19 525
15364.36 504
15365.53 454
15366.70 438
15367.87 444
15369.04 502
15370.21 464
15371.39 440
15372.56 492
15373.73 486
15374.90 529
15376.07 469
15377.24 459
15378.42 495
15379.59 470
15380.76 475
15381.93 491
15383.10 473
15384.28 458
15385.45 487
15386.62 426
15387.79 442
15388.97 459
15390.14 477
15391.31 475
15392.48 480
15393.65 510
15394.83 507
15396.00 478
15397.17 487
15398.34 459
15399.52 470
15400.69 481
15401.86 494
15403.04 455
15404.21 479
15405.38 528
15406.55 479
15407.73 482
15408.90 447
15410.07 470
15411.25 504
15412.42 504
15413.59 496
15414.77 514
15415.94 484
15417.11 522
15418.29 492
15419.46 457
15420.63 502
15421.81 513
15422.98 480
15424.15 431
15425.33 512
15426.50 473
15427.67 454
15428.85 454
15430.02 449
15431.20 470
15432.37 454
15433.54 467
15434.72 501
15435.89 407
15437.07 454
15438.24 450
15439.41 491
15440.59 503
15441.76 479
15442.94 498
15444.11 479
15445.29 466
15446.46 450
15447.63 501
15448.81 471
15449.98 431
15451.16 437
15452.33 434
15453.51 431
15454.68 422
15455.86 418
15457.03 459
15458.21 462
15459.38 398
15460.56 482
15461.73 439
15462.91 420
15464.08 456
15465.26 488
15466.43 471
15467.61 419
15468.78 459
15469.96 452
15471.13 486
15472.31 535
15473.48 471
15474.66 489
15475.83 451
15477.01 480
15478.19 483
15479.36 476
15480.54 461
15481.71 525
15482.89 528
15484.06 489
15485.24 412
15486.42 444
15487.59 513
15488.77 459
15489.94 444
15491.12 464
15492.30 484
15493.47 512
15494.65 476
15495.83 492
15497.00 465
15498.18 447
15499.36 504
15500.53 479
15501.71 451
15502.88 460
15504.06 454
15505.24 457
15506.41 436
15507.59 436
15508.77 474
15509.95 508
15511.12 453
15512.30 450
15513.48 466
15514.65 483
15515.83 493
15517.01 478
15518.18 485
15519.36 484
15520.54 501
15521.72 488
15522.89 496
15524.07 479
15525.25 488
15526.43 449
15527.60 474
15528.78 441
15529.96 412
15531.14 464
15532.31 444
15533.49 431
15534.67 466
15535.85 429
15537.03 494
15538.20 482
15539.38 450
15540.56 437
15541.74 427
15542.92 477
15544.09 496
15545.27 488
15546.45 483
15547.63 497
15548.81 451
15549.98 455
15551.16 494
15552.34 466
15553.52 456
15554.70 477
15555.88 461
15557.06 483
15558.23 461
15559.41 453
15560.59 484
15561.77 478
15562.95 442
15564.13 496
15565.31 486
15566.49 461
15567.67 463
15568.84 477
15570.02 500
15571.20 484
15572.38 482
15573.56 512
15574.74 523
15575.92 497
15577.10 467
15578.28 544
15579.46 509
15580.64 523
15581.82 491
15583.00 475
15584.18 493
15585.36 501
15586.54 482
15587.72 508
15588.90 506
15590.08 529
15591.26 525
15592.44 522
15593.62 500
15594.80 555
15595.98 588
15597.16 528
15598.34 543
15599.52 501
15600.70 566
15601.88 558
15603.06 569
15604.24 564
15605.42 560
15606.60 523
15607.78 530
15608.96 527
15610.14 571
15611.32 512
15612.50 531
15613.68 532
15614.86 546
15616.05 555
15617.23 566
15618.41 545
15619.59 533
15620.77 562
15621.95 616
15623.13 542
15624.31 535
15625.49 586
15626.68 564
15627.86 577
15629.04 581
15630.22 610
15631.40 577
15632.58 603
15633.76 576
15634.95 612
15636.13 604
15637.31 595
15638.49 586
15639.67 559
15640.85 585
15642.04 627
15643.22 606
15644.40 621
15645.58 601
15646.76 600
15647.95 588
15649.13 601
15650.31 650
15651.49 640
15652.67 611
15653.86 597
15655.04 588
15656.22 601
15657.40 571
15658.59 595
15659.77 592
15660.95 585
15662.13 595
15663.32 626
15664.50 639
15665.68 643
15666.87 646
15668.05 614
15669.23 598
15670.41 666
15671.60 691
15672.78 651
15673.96 661
15675.15 633
15676.33 694
15677.51 705
15678.70 673
15679.88 671
15681.06 691
15682.25 646
15683.43 593
15684.61 594
15685.80 639
15686.98 597
15688.16 634
15689.35 647
15690.53 652
15691.72 667
15692.90 715
15694.08 676
15695.27 629
15696.45 616
15697.63 647
15698.82 652
15700.00 620
15701.19 668
15702.37 636
15703.56 629
15704.74 593
15705.92 622
15707.11 601
15708.29 580
15709.48 614
15710.66 664
15711.85 685
15713.03 647
15714.21 674
15715.40 648
15716.58 639
15717.77 670
15718.95 670
15720.14 667
15721.32 654
15722.51 640
15723.69 707
15724.88 653
15726.06 666
15727.25 677
15728.43 608
15729.62 677
15730.80 671
15731.99 659
15733.17 657
15734.36 691
15735.55 682
15736.73 661
15737.92 676
15739.10 680
15740.29 660
15741.47 614
15742.66 692
15743.84 716
15745.03 681
15746.22 690
15747.40 665
15748.59 588
15749.77 627
15750.96 664
15752.15 685
15753.33 634
15754.52 640
15755.70 698
15756.89 714
15758.08 647
15759.26 682
15760.45 702
15761.64 690
15762.82 616
15764.01 696
15765.20 658
15766.38 686
15767.57 682
15768.76 720
15769.94 691
15771.13 715
15772.32 687
15773.50 698
15774.69 677
15775.88 685
15777.06 685
15778.25 667
15779.44 659
15780.62 657
15781.81 618
15783.00 664
15784.19 732
15785.37 682
15786.56 670
15787.75 704
15788.94 639
15790.12 660
15791.31 666
15792.50 702
15793.69 671
15794.87 618
15796.06 684
15797.25 656
15798.44 702
15799.62 678
15800.81 695
15802.00 689
15803.19 671
15804.38 667
15805.56 692
15806.75 701
15807.94 687
15809.13 600
15810.32 661
15811.50 632
15812.69 621
15813.88 578
15815.07 562
15816.26 600
15817.45 596
15818.64 599
15819.82 606
15821.01 589
15822.20 615
15823.39 619
15824.58 575
15825.77 592
15826.96 574
15828.15 604
15829.33 592
15830.52 585
15831.71 583
15832.90 556
15834.09 584
15835.28 610
15836.47 547
15837.66 546
15838.85 597
15840.04 585
15841.23 622
15842.42 588
15843.61 576
15844.79 602
15845.98 576
15847.17 567
15848.36 539
15849.55 487
15850.74 518
15851.93 496
15853.12 552
15854.31 510
15855.50 550
15856.69 570
15857.88 550
15859.07 560
15860.26 579
15861.45 586
15862.64 571
15863.83 583
15865.02 567
15866.21 571
15867.40 565
15868.60 569
15869.79 522
15870.98 557
15872.17 570
15873.36 585
15874.55 544
15875.74 532
15876.93 575
15878.12 607
15879.31 571
15880.50 535
15881.69 568
15882.88 565
15884.07 604
15885.27 556
15886.46 555
15887.65 492
15888.84 508
15890.03 514
15891.22 542
15892.41 566
15893.60 526
15894.80 544
15895.99 553
15897.18 528
15898.37 519
15899.56 572
15900.75 548
15901.95 592
15903.14 566
15904.33 554
15905.52 590
15906.71 589
15907.90 578
15909.10 551
15910.29 555
15911.48 609
15912.67 618
15913.86 597
15915.06 546
15916.25 561
15917.44 592
15918.63 551
15919.83 530
15921.02 526
15922.21 607
15923.40 577
15924.60 575
15925.79 576
15926.98 594
15928.17 586
15929.37 604
15930.56 549
15931.75 594
15932.94 571
15934.14 563
15935.33 600
15936.52 558
15937.72 590
15938.91 578
15940.10 563
15941.30 572
15942.49 601
15943.68 593
15944.88 596
15946.07 610
15947.26 627
15948.46 596
15949.65 614
15950.84 619
15952.04 595
15953.23 572
15954.42 521
15955.62 561
15956.81 532
15958.01 603
15959.20 575
15960.39 571
15961.59 544
15962.78 551
15963.97 527
15965.17 539
15966.36 507
15967.56 524
15968.75 543
15969.95 558
15971.14 506
15972.33 509
15973.53 560
15974.72 527
15975.92 575
15977.11 551
15978.31 554
15979.50 503
15980.70 528
15981.89 544
15983.09 538
15984.28 507
15985.47 550
15986.67 547
15987.86 536
15989.06 544
15990.25 504
15991.45 547
15992.64 519
15993.84 522
15995.03 498
15996.23 501
15997.43 494
15998.62 503
15999.82 474
16001.01 507
16002.21 517
16003.40 526
16004.60 509
16005.79 482
16006.99 477
16008.18 488
16009.38 497
16010.58 483
16011.77 482
16012.97 470
16014.16 516
16015.36 498
16016.56 518
16017.75 469
16018.95 504
16020.14 530
16021.34 563
16022.54 493
16023.73 445
16024.93 464
16026.13 475
16027.32 512
16028.52 494
16029.71 469
16030.91 478
16032.11 500
16033.30 472
16034.50 492
16035.70 493
16036.89 489
16038.09 447
16039.29 475
16040.49 466
16041.68 449
16042.88 536
16044.08 479
16045.27 434
16046.47 463
16047.67 479
16048.86 444
16050.06 422
16051.26 451
16052.46 445
16053.65 482
16054.85 465
16056.05 466
16057.25 481
16058.44 435
16059.64 460
16060.84 434
16062.04 495
16063.23 465
16064.43 428
16065.63 446
16066.83 423
16068.03 417
16069.22 492
16070.42 491
16071.62 477
16072.82 437
16074.02 478
16075.21 472
16076.41 450
16077.61 442
16078.81 406
16080.01 421
16081.21 431
16082.40 434
16083.60 454
16084.80 458
16086.00 473
16087.20 443
16088.40 478
16089.60 473
16090.79 471
16091.99 422
16093.19 460
16094.39 438
16095.59 492
16096.79 458
16097.99 447
16099.19 421
16100.39 415
16101.59 468
16102.78 459
16103.98 458
16105.18 462
16106.38 500
16107.58 457
16108.78 451
16109.98 469
16111.18 467
16112.38 414
16113.58 411
16114.78 456
16115.98 441
16117.18 430
16118.38 406
16119.58 449
16120.78 436
16121.98 432
16123.18 465
16124.38 444
16125.58 444
16126.78 471
16127.98 469
16129.18 457
16130.38 456
16131.58 479
16132.78 452
16133.98 424
16135.18 436
16136.38 406
16137.58 395
16138.78 398
16139.98 439
16141.18 415
16142.38 423
16143.58 448
16144.79 465
16145.99 439
16147.19 436
16148.39 425
16149.59 481
16150.79 464
16151.99 395
16153.19 415
16154.39 430
16155.59 475
16156.80 422
16158.00 438
16159.20 452
16160.40 432
16161.60 483
16162.80 472
16164.00 431
16165.21 437
16166.41 430
16167.61 464
16168.81 454
16170.01 456
16171.21 449
16172.42 500
16173.62 440
16174.82 400
16176.02 435
16177.22 444
16178.43 456
16179.63 462
16180.83 426
16182.03 407
16183.23 466
16184.44 454
16185.64 455
16186.84 428
16188.04 461
16189.25 464
16190.45 461
16191.65 431
16192.85 453
16194.06 432
16195.26 444
16196.46 443
16197.66 395
16198.87 429
16200.07 391
16201.27 431
16202.48 414
16203.68 460
16204.88 429
16206.09 446
16207.29 480
16208.49 469
16209.69 478
16210.90 444
16212.10 408
16213.30 430
16214.51 434
16215.71 475
16216.91 492
16218.12 480
16219.32 499
16220.53 430
16221.73 511
16222.93 439
16224.14 443
16225.34 487
16226.54 515
16227.75 434
16228.95 413
16230.16 467
16231.36 466
16232.56 498
16233.77 436
16234.97 436
16236.18 461
16237.38 448
16238.59 478
16239.79 487
16240.99 487
16242.20 437
16243.40 460
16244.61 458
16245.81 459
16247.02 495
16248.22 461
16249.43 455
16250.63 482
16251.84 461
16253.04 463
16254.24 463
16255.45 477
16256.65 455
16257.86 483
16259.06 504
16260.27 467
16261.48 440
16262.68 494
16263.89 494
16265.09 450
16266.30 444
16267.50 468
16268.71 473
16269.91 525
16271.12 523
16272.32 493
16273.53 487
16274.73 487
16275.94 479
16277.15 498
16278.35 460
16279.56 515
16280.76 506
16281.97 502
16283.18 473
16284.38 476
16285.59 479
16286.79 488
16288.00 480
16289.21 501
16290.41 477
16291.62 534
16292.82 532
16294.03 492
16295.24 545
16296.44 519
16297.65 509
16298.86 508
16300.06 519
16301.27 450
16302.48 520
16303.68 533
16304.89 542
16306.10 535
16307.30 551
16308.51 542
16309.72 509
16310.92 497
16312.13 514
16313.34 534
16314.55 532
16315.75 497
16316.96 524
16318.17 508
16319.37 580
16320.58 505
16321.79 512
16323.00 542
16324.20 571
16325.41 544
16326.62 485
16327.83 516
16329.03 495
16330.24 534
16331.45 512
16332.66 495
16333.87 492
16335.07 472
16336.28 507
16337.49 524
16338.70 491
16339.90 511
16341.11 550
16342.32 489
16343.53 489
16344.74 506
16345.95 507
16347.15 445
16348.36 519
16349.57 475
16350.78 438
16351.99 519
16353.20 459
16354.40 479
16355.61 513
16356.82 528
16358.03 461
16359.24 446
16360.45 470
16361.66 474
16362.87 468
16364.08 429
16365.28 435
16366.49 450
16367.70 460
16368.91 476
16370.12 397
16371.33 469
16372.54 487
16373.75 437
16374.96 422
16376.17 488
16377.38 446
16378.59 447
16379.80 458
16381.01 401
16382.21 470
16383.42 444
16384.63 446
16385.84 425
16387.05 413
16388.26 419
16389.47 443
16390.68 426
16391.89 423
16393.10 420
16394.31 429
16395.52 431
16396.73 421
16397.94 423
16399.15 432
16400.36 423
16401.57 447
16402.79 442
16404.00 416
16405.21 416
16406.42 418
16407.63 431
16408.84 403
16410.05 422
16411.26 416
16412.47 446
16413.68 401
16414.89 401
16416.10 437
16417.31 410
16418.52 438
16419.74 435
16420.95 426
16422.16 477
16423.37 460
16424.58 420
16425.79 456
16427.00 454
16428.21 433
16429.42 424
16430.64 425
16431.85 408
16433.06 442
16434.27 428
16435.48 423
16436.69 385
16437.91 396
16439.12 409
16440.33 418
16441.54 400
16442.75 386
16443.96 441
16445.18 467
16446.39 433
16447.60 422
16448.81 409
16450.02 435
16451.24 421
16452.45 397
16453.66 413
16454.87 443
16456.09 433
16457.30 429
16458.51 412
16459.72 390
16460.94 397
16462.15 410
16463.36 415
16464.57 363
16465.79 387
16467.00 438
16468.21 481
16469.43 429
16470.64 446
16471.85 457
16473.06 379
16474.28 422
16475.49 451
16476.70 416
16477.92 400
16479.13 406
16480.34 385
16481.56 402
16482.77 388
16483.98 412
16485.20 451
16486.41 404
16487.62 419
16488.84 373
16490.05 406
16491.26 441
16492.48 419
16493.69 416
16494.91 399
16496.12 437
16497.33 408
16498.55 380
16499.76 425
16500.97 380
16502.19 398
16503.40 401
16504.62 399
16505.83 391
16507.05 380
16508.26 431
16509.47 441
16510.69 367
16511.90 381
16513.12 384
16514.33 361
16515.55 356
16516.76 380
16517.98 395
16519.19 412
16520.41 395
16521.62 375
16522.83 363
16524.05 373
16525.26 375
16526.48 378
16527.69 343
16528.91 369
16530.12 373
16531.34 383
16532.55 369
16533.77 389
16534.99 399
16536.20 389
16537.42 382
16538.63 343
16539.85 372
16541.06 348
16542.28 347
16543.49 374
16544.71 402
16545.92 379
16547.14 367
16548.36 361
16549.57 311
16550.79 371
16552.00 379
16553.22 355
16554.44 332
16555.65 374
16556.87 341
16558.08 382
16559.30 367
16560.52 365
16561.73 335
16562.95 404
16564.17 388
16565.38 387
16566.60 368
16567.81 356
16569.03 361
16570.25 430
16571.46 377
16572.68 370
16573.90 373
16575.11 322
16576.33 327
16577.55 375
16578.76 384
16579.98 359
16581.20 383
16582.42 353
16583.63 374
16584.85 392
16586.07 373
16587.28 323
16588.50 338
16589.72 341
16590.94 405
16592.15 408
16593.37 379
16594.59 305
16595.81 362
16597.02 359
16598.24 401
16599.46 334
16600.68 343
16601.89 385
16603.11 346
16604.33 354
16605.55 378
16606.77 367
16607.98 382
16609.20 398
16610.42 359
16611.64 371
16612.86 376
16614.07 390
16615.29 367
16616.51 337
16617.73 383
16618.95 331
16620.17 355
16621.38 375
16622.60 392
16623.82 369
16625.04 373
16626.26 377
16627.48 337
16628.70 364
16629.91 372
16631.13 369
16632.35 368
16633.57 339
16634.79 349
16636.01 365
16637.23 342
16638.45 348
16639.67 320
16640.89 364
16642.10 350
16643.32 360
16644.54 359
16645.76 377
16646.98 386
16648.20 384
16649.42 412
16650.64 363
16651.86 366
16653.08 406
16654.30 401
16655.52 383
16656.74 359
16657.96 326
16659.18 322
16660.40 408
16661.62 371
16662.84 370
16664.06 360
16665.28 390
16666.50 348
16667.72 343
16668.94 363
16670.16 378
16671.38 370
16672.60 354
16673.82 320
16675.04 328
16676.26 363
16677.48 361
16678.70 351
16679.92 343
16681.14 353
16682.36 383
16683.58 356
16684.80 348
16686.03 348
16687.25 347
16688.47 346
16689.69 330
16690.91 344
16692.13 350
16693.35 370
16694.57 393
16695.79 369
16697.02 360
16698.24 329
16699.46 351
16700.68 391
16701.90 359
16703.12 370
16704.34 357
16705.57 372
16706.79 353
16708.01 354
16709.23 363
16710.45 340
16711.67 368
16712.90 361
16714.12 336
16715.34 352
16716.56 356
16717.78 343
16719.01 363
16720.23 350
16721.45 367
16722.67 363
16723.89 333
16725.12 368
16726.34 329
16727.56 341
16728.78 349
16730.01 348
16731.23 397
16732.45 355
16733.67 340
16734.90 370
16736.12 386
16737.34 367
16738.56 377
16739.79 375
16741.01 384
16742.23 375
16743.46 407
16744.68 348
16745.90 392
16747.12 348
16748.35 356
16749.57 364
16750.79 334
16752.02 334
16753.24 318
16754.46 385
16755.69 350
16756.91 343
16758.13 367
16759.36 359
16760.58 363
16761.80 349
16763.03 358
16764.25 376
16765.48 363
16766.70 337
16767.92 341
16769.15 352
16770.37 347
16771.60 314
16772.82 367
16774.04 373
16775.27 333
16776.49 341
16777.72 363
16778.94 367
16780.16 341
16781.39 345
16782.61 370
16783.84 378
16785.06 357
16786.29 345
16787.51 406
16788.74 373
16789.96 373
16791.18 341
16792.41 330
16793.63 324
16794.86 351
16796.08 368
16797.31 336
16798.53 372
16799.76 358
16800.98 356
16802.21 359
16803.43 323
16804.66 344
16805.88 375
16807.11 350
16808.33 355
16809.56 379
16810.79 377
16812.01 340
16813.24 357
16814.46 382
16815.69 344
16816.91 364
16818.14 373
16819.36 338
16820.59 380
16821.82 367
16823.04 355
16824.27 364
16825.49 366
16826.72 373
16827.95 387
16829.17 371
16830.40 339
16831.62 315
16832.85 328
16834.08 374
16835.30 390
16836.53 374
16837.76 365
16838.98 380
16840.21 374
16841.44 378
16842.66 416
16843.89 430
16845.11 387
16846.34 376
16847.57 387
16848.80 368
16850.02 350
16851.25 354
16852.48 371
16853.70 363
16854.93 370
16856.16 400
16857.38 396
16858.61 352
16859.84 383
16861.07 356
16862.29 382
16863.52 350
16864.75 356
16865.97 405
16867.20 370
16868.43 385
16869.66 376
16870.89 385
16872.11 385
16873.34 381
16874.57 406
16875.80 407
16877.02 392
16878.25 373
16879.48 397
16880.71 427
16881.94 409
16883.16 389
16884.39 417
16885.62 395
16886.85 399
16888.08 395
16889.30 409
16890.53 380
16891.76 402
16892.99 383
16894.22 457
16895.45 432
16896.67 432
16897.90 428
16899.13 398
16900.36 396
16901.59 403
16902.82 410
16904.05 434
16905.28 384
16906.50 423
16907.73 441
16908.96 420
16910.19 374
16911.42 439
16912.65 384
16913.88 368
16915.11 411
16916.34 398
16917.57 426
16918.80 413
16920.03 411
16921.26 433
16922.48 402
16923.71 370
16924.94 428
16926.17 406
16927.40 423
16928.63 415
16929.86 394
16931.09 405
16932.32 364
16933.55 369
16934.78 408
16936.01 416
16937.24 370
16938.47 379
16939.70 396
16940.93 358
16942.16 367
16943.39 370
16944.62 351
16945.85 400
16947.08 394
16948.31 323
16949.54 329
16950.78 371
16952.01 352
16953.24 372
16954.47 357
16955.70 356
16956.93 371
16958.16 353
16959.39 357
16960.62 404
16961.85 380
16963.08 353
16964.31 357
16965.54 342
16966.78 320
16968.01 329
16969.24 359
16970.47 374
16971.70 341
16972.93 355
16974.16 349
16975.39 346
16976.63 351
16977.86 289
16979.09 342
16980.32 390
16981.55 367
16982.78 384
16984.02 436
16985.25 369
16986.48 376
16987.71 387
16988.94 357
16990.18 351
16991.41 366
16992.64 369
16993.87 324
16995.10 335
16996.34 364
16997.57 333
16998.80 365
17000.03 354
17001.26 360
17002.50 343
17003.73 343
17004.96 341
17006.19 323
17007.43 339
17008.66 372
17009.89 393
17011.12 333
17012.36 363
17013.59 339
17014.82 356
17016.06 359
17017.29 361
17018.52 322
17019.76 349
17020.99 350
17022.22 304
17023.45 304
17024.69 292
17025.92 338
17027.15 354
17028.39 355
17029.62 360
17030.85 365
17032.09 348
17033.32 300
17034.55 339
17035.79 376
17037.02 368
17038.26 348
17039.49 341
17040.72 336
17041.96 335
17043.19 375
17044.43 333
17045.66 332
17046.89 337
17048.13 319
17049.36 356
17050.60 357
17051.83 367
17053.06 373
17054.30 329
17055.53 320
17056.77 334
17058.00 336
17059.24 344
17060.47 318
17061.70 347
17062.94 313
17064.17 341
17065.41 330
17066.64 334
17067.88 299
17069.11 322
17070.35 324
17071.58 331
17072.82 313
17074.05 316
17075.29 349
17076.52 332
17077.76 336
17078.99 324
17080.23 370
17081.46 347
17082.70 371
17083.93 348
17085.17 341
17086.41 328
17087.64 347
17088.88 336
17090.11 340
17091.35 384
17092.58 361
17093.82 359
17095.05 350
17096.29 330
17097.53 353
17098.76 384
17100.00 347
17101.23 338
17102.47 332
17103.71 350
17104.94 336
17106.18 376
17107.41 342
17108.65 352
17109.89 347
17111.12 331
17112.36 383
17113.60 347
17114.83 346
17116.07 333
17117.31 322
17118.54 324
17119.78 341
17121.02 368
17122.25 326
17123.49 332
17124.73 333
17125.96 360
17127.20 354
17128.44 341
17129.67 338
17130.91 341
17132.15 354
17133.39 354
17134.62 337
17135.86 334
17137.10 327
17138.33 370
17139.57 338
17140.81 308
17142.05 361
17143.28 317
17144.52 306
17145.76 297
17147.00 342
17148.23 341
17149.47 319
17150.71 307
17151.95 322
17153.19 320
17154.42 329
17155.66 290
17156.90 321
17158.14 336
17159.38 269
17160.61 310
17161.85 326
17163.09 337
17164.33 338
17165.57 371
17166.81 312
17168.04 303
17169.28 308
17170.52 334
17171.76 329
17173.00 327
17174.24 317
17175.47 353
17176.71 305
17177.95 302
17179.19 321
17180.43 310
17181.67 317
17182.91 337
17184.15 304
17185.39 306
17186.62 315
17187.86 356
17189.10 310
17190.34 294
17191.58 340
17192.82 330
17194.06 365
17195.30 306
17196.54 301
17197.78 288
17199.02 280
17200.26 301
17201.50 275
17202.74 293
17203.98 320
17205.22 293
17206.46 306
17207.70 313
17208.94 295
17210.18 309
17211.42 309
17212.66 303
17213.90 304
17215.14 306
17216.38 281
17217.62 299
17218.86 311
17220.10 352
17221.34 319
17222.58 289
17223.82 335
17225.06 305
17226.30 285
17227.54 290
17228.78 316
17230.02 323
17231.26 319
17232.50 303
17233.74 328
17234.98 290
17236.22 315
17237.47 295
17238.71 305
17239.95 301
17241.19 315
17242.43 305
17243.67 345
17244.91 335
17246.15 296
17247.39 300
17248.64 309
17249.88 295
17251.12 318
17252.36 336
17253.60 283
17254.84 288
17256.08 325
17257.33 321
17258.57 290
17259.81 311
17261.05 272
17262.29 286
17263.54 304
17264.78 302
17266.02 289
17267.26 323
17268.50 308
17269.75 299
17270.99 317
17272.23 313
17273.47 283
17274.71 355
17275.96 311
17277.20 292
17278.44 313
17279.68 281
17280.93 294
17282.17 273
17283.41 289
17284.65 329
17285.90 285
17287.14 327
17288.38 310
17289.62 308
17290.87 312
17292.11 320
17293.35 321
17294.60 266
17295.84 269
17297.08 315
17298.33 328
17299.57 289
17300.81 279
17302.05 314
17303.30 274
17304.54 299
17305.78 286
17307.03 304
17308.27 314
17309.52 285
17310.76 316
17312.00 317
17313.25 321
17314.49 342
17315.73 361
17316.98 289
17318.22 302
17319.47 307
17320.71 320
17321.95 296
17323.20 282
17324.44 275
17325.69 279
17326.93 322
17328.17 297
17329.42 258
17330.66 304
17331.91 341
17333.15 314
17334.40 304
17335.64 291
17336.88 314
17338.13 308
17339.37 344
17340.62 315
17341.86 318
17343.11 323
17344.35 305
17345.60 304
17346.84 277
17348.09 265
17349.33 254
17350.58 275
17351.82 316
17353.07 309
17354.31 291
17355.56 304
17356.80 278
17358.05 303
17359.29 282
17360.54 286
17361.78 286
17363.03 346
17364.27 326
17365.52 306
17366.77 295
17368.01 302
17369.26 282
17370.50 272
17371.75 323
17372.99 314
17374.24 312
17375.49 339
17376.73 289
17377.98 314
17379.22 321
17380.47 319
17381.72 322
17382.96 290
17384.21 324
17385.45 276
17386.70 310
17387.95 342
17389.19 333
17390.44 299
17391.69 303
17392.93 310
17394.18 320
17395.43 278
17396.67 273
17397.92 294
17399.17 286
17400.41 328
17401.66 283
17402.91 294
17404.15 300
17405.40 332
17406.65 265
17407.89 301
17409.14 323
17410.39 282
17411.64 312
17412.88 297
17414.13 261
17415.38 270
17416.63 303
17417.87 318
17419.12 307
17420.37 290
17421.62 280
17422.86 269
17424.11 272
17425.36 282
17426.61 274
17427.85 314
17429.10 295
17430.35 281
17431.60 281
17432.85 339
17434.09 353
17435.34 302
17436.59 287
17437.84 320
17439.09 315
17440.33 301
17441.58 291
17442.83 307
17444.08 302
17445.33 291
17446.58 296
17447.82 281
17449.07 283
17450.32 305
17451.57 313
17452.82 296
17454.07 284
17455.32 280
17456.57 295
17457.81 286
17459.06 305
17460.31 303
17461.56 288
17462.81 346
17464.06 289
17465.31 308
17466.56 295
17467.81 301
17469.06 278
17470.30 337
17471.55 273
17472.80 256
17474.05 300
17475.30 270
17476.55 294
17477.80 301
17479.05 275
17480.30 283
17481.55 286
17482.80 316
17484.05 307
17485.30 297
17486.55 299
17487.80 313
17489.05 328
17490.30 309
17491.55 305
17492.80 302
17494.05 279
17495.30 291
17496.55 282
17497.80 311
17499.05 287
17500.30 318
17501.55 290
17502.80 252
17504.05 278
17505.30 377
17506.55 348
17507.80 296
17509.06 303
17510.31 314
17511.56 302
17512.81 293
17514.06 258
17515.31 255
17516.56 294
17517.81 288
17519.06 304
17520.31 312
17521.56 322
17522.82 305
17524.07 290
17525.32 272
17526.57 296
17527.82 273
17529.07 281
17530.32 294
17531.58 305
17532.83 320
17534.08 284
17535.33 311
17536.58 326
17537.83 314
17539.09 289
17540.34 278
17541.59 323
17542.84 308
17544.09 312
17545.35 300
17546.60 306
17547.85 322
17549.10 301
17550.35 278
17551.61 270
17552.86 319
17554.11 286
17555.36 258
17556.62 311
17557.87 322
17559.12 305
17560.37 316
17561.63 303
17562.88 290
17564.13 283
17565.38 271
17566.64 265
17567.89 306
17569.14 270
17570.39 259
17571.65 318
17572.90 307
17574.15 308
17575.41 278
17576.66 264
17577.91 302
17579.17 320
17580.42 309
17581.67 283
17582.93 283
17584.18 290
17585.43 291
17586.69 305
17587.94 305
17589.19 286
17590.45 287
17591.70 258
17592.95 318
17594.21 305
17595.46 262
17596.72 270
17597.97 287
17599.22 308
17600.48 269
17601.73 303
17602.99 267
17604.24 306
17605.49 331
17606.75 297
17608.00 286
17609.26 268
17610.51 301
17611.76 301
17613.02 296
17614.27 309
17615.53 308
17616.78 289
17618.04 241
17619.29 275
17620.55 298
17621.80 287
17623.06 264
17624.31 259
17625.57 296
17626.82 298
17628.08 282
17629.33 276
17630.59 306
17631.84 309
17633.10 320
17634.35 299
17635.61 288
17636.86 306
17638.12 288
17639.37 264
17640.63 264
17641.88 259
17643.14 301
17644.39 287
17645.65 273
17646.91 271
17648.16 293
17649.42 295
17650.67 298
17651.93 298
17653.18 291
17654.44 294
17655.70 253
17656.95 252
17658.21 283
17659.46 313
17660.72 322
17661.98 303
17663.23 287
17664.49 286
17665.75 279
17667.00 265
17668.26 260
17669.51 273
17670.77 276
17672.03 280
17673.28 292
17674.54 283
17675.80 278
17677.05 288
17678.31 307
17679.57 275
17680.82 311
17682.08 305
17683.34 324
17684.60 292
17685.85 292
17687.11 310
17688.37 309
17689.62 300
17690.88 310
17692.14 304
17693.40 285
17694.65 298
17695.91 314
17697.17 279
17698.42 263
17699.68 273
17700.94 304
17702.20 291
17703.46 299
17704.71 302
17705.97 301
17707.23 319
17708.49 299
17709.74 296
17711.00 294
17712.26 335
17713.52 295
17714.78 271
17716.03 266
17717.29 305
17718.55 274
17719.81 305
17721.07 307
17722.33 287
17723.58 281
17724.84 280
17726.10 283
17727.36 305
17728.62 289
17729.88 287
17731.13 270
17732.39 250
17733.65 311
17734.91 283
17736.17 263
17737.43 284
17738.69 273
17739.95 303
17741.21 279
17742.46 270
17743.72 278
17744.98 295
17746.24 261
17747.50 283
17748.76 281
17750.02 253
17751.28 272
17752.54 298
17753.80 275
17755.06 235
17756.32 251
17757.58 291
17758.84 305
17760.10 274
17761.36 246
17762.61 293
17763.87 294
17765.13 299
17766.39 256
17767.65 273
17768.91 284
17770.17 274
17771.43 284
17772.69 295
17773.95 282
17775.21 273
17776.48 293
17777.74 266
17779.00 272
17780.26 273
17781.52 273
17782.78 280
17784.04 285
17785.30 327
17786.56 280
17787.82 270
17789.08 313
17790.34 292
17791.60 304
17792.86 268
17794.12 292
17795.38 282
17796.65 263
17797.91 256
17799.17 243
17800.43 259
17801.69 277
17802.95 308
17804.21 272
17805.47 256
17806.73 301
17808.00 293
17809.26 299
17810.52 272
17811.78 295
17813.04 304
17814.30 288
17815.56 277
17816.83 277
17818.09 308
17819.35 251
17820.61 296
17821.87 311
17823.14 329
17824.40 266
17825.66 291
17826.92 286
17828.18 288
17829.45 281
17830.71 270
17831.97 280
17833.23 288
17834.49 297
17835.76 266
17837.02 259
17838.28 246
17839.54 243
17840.81 288
17842.07 267
17843.33 264
17844.59 294
17845.86 288
17847.12 260
17848.38 280
17849.65 294
17850.91 319
17852.17 284
17853.43 274
17854.70 267
17855.96 265
17857.22 273
17858.49 276
17859.75 291
17861.01 305
17862.28 259
17863.54 274
17864.80 268
17866.07 326
17867.33 292
17868.59 275
17869.86 282
17871.12 263
17872.38 303
17873.65 284
17874.91 214
17876.18 272
17877.44 286
17878.70 285
17879.97 275
17881.23 303
17882.50 274
17883.76 254
17885.02 243
17886.29 274
17887.55 280
17888.82 279
17890.08 276
17891.35 258
17892.61 287
17893.87 275
17895.14 276
17896.40 270
17897.67 276
17898.93 243
17900.20 255
17901.46 276
17902.73 254
17903.99 266
17905.26 275
17906.52 292
17907.79 296
17909.05 296
17910.32 292
17911.58 297
17912.85 269
17914.11 257
17915.38 303
17916.64 281
17917.91 287
17919.17 285
17920.44 278
17921.70 276
17922.97 291
17924.23 265
17925.50 255
17926.76 248
17928.03 253
17929.30 292
17930.56 310
17931.83 272
17933.09 272
17934.36 291
17935.62 291
17936.89 245
17938.16 265
17939.42 296
17940.69 326
17941.96 314
17943.22 290
17944.49 284
17945.75 297
17947.02 255
17948.29 265
17949.55 296
17950.82 271
17952.09 323
17953.35 302
17954.62 304
17955.89 308
17957.15 295
17958.42 302
17959.69 279
17960.95 263
17962.22 253
17963.49 244
17964.75 282
17966.02 257
17967.29 267
17968.55 310
17969.82 284
17971.09 268
17972.36 287
17973.62 302
17974.89 292
17976.16 303
17977.42 320
17978.69 283
17979.96 281
17981.23 247
17982.49 246
17983.76 291
17985.03 298
17986.30 282
17987.57 274
17988.83 269
17990.10 253
17991.37 272
17992.64 286
17993.90 273
17995.17 307
17996.44 280
17997.71 275
17998.98 281
18000.25 275
18001.51 262
18002.78 268
18004.05 268
18005.32 317
18006.59 288
18007.86 241
18009.12 251
18010.39 306
18011.66 297
18012.93 279
18014.20 299
18015.47 272
18016.74 252
18018.00 261
18019.27 301
18020.54 263
18021.81 257
18023.08 261
18024.35 282
18025.62 292
18026.89 279
18028.16 275
18029.43 257
18030.69 263
18031.96 265
18033.23 287
18034.50 276
18035.77 289
18037.04 271
18038.31 275
18039.58 259
18040.85 253
18042.12 247
18043.39 248
18044.66 263
18045.93 283
18047.20 270
18048.47 287
18049.74 290
18051.01 274
18052.28 270
18053.55 262
18054.82 252
18056.09 254
18057.36 272
18058.63 262
18059.90 257
18061.17 253
18062.44 275
18063.71 264
18064.98 279
18066.25 296
18067.52 253
18068.79 281
18070.06 296
18071.33 281
18072.61 261
18073.88 254
18075.15 283
18076.42 262
18077.69 241
18078.96 224
18080.23 246
18081.50 259
18082.77 273
18084.04 267
18085.32 299
18086.59 307
18087.86 283
18089.13 269
18090.40 283
18091.67 312
18092.94 306
18094.22 286
18095.49 262
18096.76 253
18098.03 282
18099.30 293
18100.57 324
18101.85 251
18103.12 274
18104.39 298
18105.66 300
18106.93 281
18108.20 258
18109.48 248
18110.75 275
18112.02 263
18113.29 264
18114.57 260
18115.84 270
18117.11 285
18118.38 290
18119.65 311
18120.93 272
18122.20 290
18123.47 324
18124.74 285
18126.02 274
18127.29 269
18128.56 264
18129.84 275
18131.11 254
18132.38 280
18133.65 296
18134.93 304
18136.20 281
18137.47 281
18138.75 303
18140.02 318
18141.29 310
18142.57 260
18143.84 266
18145.11 259
18146.39 308
18147.66 272
18148.93 279
18150.21 283
18151.48 275
18152.75 293
18154.03 256
18155.30 292
18156.57 283
18157.85 256
18159.12 267
18160.40 234
18161.67 288
18162.94 282
18164.22 279
18165.49 268
18166.77 270
18168.04 294
18169.31 299
18170.59 272
18171.86 315
18173.14 265
18174.41 306
18175.68 319
18176.96 297
18178.23 262
18179.51 299
18180.78 322
18182.06 287
18183.33 238
18184.61 269
18185.88 270
18187.16 291
18188.43 298
18189.71 272
18190.98 238
18192.26 271
18193.53 303
18194.81 281
18196.08 245
18197.36 235
18198.63 326
18199.91 314
18201.18 277
18202.46 274
18203.73 285
18205.01 302
18206.28 296
18207.56 297
18208.83 262
18210.11 289
18211.39 308
18212.66 297
18213.94 255
18215.21 306
18216.49 318
18217.76 324
18219.04 286
18220.32 261
18221.59 255
18222.87 285
18224.14 248
18225.42 240
18226.70 279
18227.97 302
18229.25 260
18230.53 264
18231.80 248
18233.08 295
18234.35 336
18235.63 297
18236.91 268
18238.18 291
18239.46 344
18240.74 254
18242.01 253
18243.29 269
18244.57 271
18245.84 263
18247.12 261
18248.40 273
18249.68 260
18250.95 261
18252.23 298
18253.51 268
18254.78 278
18256.06 288
18257.34 286
18258.62 239
18259.89 260
18261.17 266
18262.45 266
18263.72 291
18265.00 290
18266.28 277
18267.56 260
18268.84 281
18270.11 287
18271.39 284
18272.67 276
18273.95 266
18275.22 280
18276.50 265
18277.78 252
18279.06 248
18280.34 268
18281.61 248
18282.89 279
18284.17 264
18285.45 309
18286.73 302
18288.01 306
18289.28 269
18290.56 245
18291.84 291
18293.12 275
18294.40 280
18295.68 298
18296.95 290
18298.23 256
18299.51 291
18300.79 280
18302.07 278
18303.35 273
18304.63 301
18305.91 284
18307.19 283
18308.46 233
18309.74 328
18311.02 275
18312.30 315
18313.58 284
18314.86 263
18316.14 262
18317.42 253
18318.70 284
18319.98 270
18321.26 299
18322.54 307
18323.82 292
18325.10 292
18326.38 232
18327.66 286
18328.94 292
18330.22 292
18331.50 278
18332.77 247
18334.05 281
18335.33 281
18336.61 285
18337.90 284
18339.18 262
18340.46 276
18341.74 291
18343.02 276
18344.30 248
18345.58 285
18346.86 271
18348.14 308
18349.42 269
18350.70 271
18351.98 274
18353.26 296
18354.54 267
18355.82 255
18357.10 284
18358.38 248
18359.66 267
18360.94 283
18362.22 283
18363.51 265
18364.79 251
18366.07 258
18367.35 239
18368.63 287
18369.91 286
18371.19 284
18372.47 300
18373.76 286
18375.04 241
18376.32 271
18377.60 267
18378.88 310
18380.16 247
18381.44 275
18382.73 256
18384.01 276
18385.29 307
18386.57 296
18387.85 279
18389.13 312
18390.42 273
18391.70 274
18392.98 289
18394.26 262
18395.54 257
18396.83 266
18398.11 259
18399.39 274
18400.67 276
18401.96 259
18403.24 287
18404.52 282
18405.80 272
18407.09 260
18408.37 271
18409.65 277
18410.93 301
18412.22 280
18413.50 240
18414.78 284
18416.06 299
18417.35 285
18418.63 287
18419.91 282
18421.20 251
18422.48 268
18423.76 306
18425.05 328
18426.33 271
18427.61 257
18428.89 271
18430.18 270
18431.46 306
18432.74 306
18434.03 268
18435.31 283
18436.60 294
18437.88 260
18439.16 259
18440.45 278
18441.73 281
18443.01 266
18444.30 272
18445.58 273
18446.87 290
18448.15 261
18449.43 242
18450.72 272
18452.00 273
18453.29 277
18454.57 260
18455.85 287
18457.14 285
18458.42 299
18459.71 289
18460.99 260
18462.28 260
18463.56 272
18464.84 250
18466.13 298
18467.41 273
18468.70 268
18469.98 227
18471.27 237
18472.55 292
18473.84 270
18475.12 267
18476.41 309
18477.69 249
18478.98 223
18480.26 256
18481.55 259
18482.83 265
18484.12 282
18485.40 261
18486.69 245
18487.97 285
18489.26 238
18490.54 266
18491.83 277
18493.11 277
18494.40 290
18495.69 276
18496.97 319
18498.26 286
18499.54 272
18500.83 301
18502.11 269
18503.40 262
18504.69 281
18505.97 282
18507.26 270
18508.54 261
18509.83 264
18511.12 260
18512.40 285
18513.69 296
18514.98 308
18516.26 317
18517.55 285
18518.83 265
18520.12 249
18521.41 305
18522.69 262
18523.98 252
18525.27 275
18526.55 292
18527.84 256
18529.13 294
18530.41 298
18531.70 305
18532.99 279
18534.27 239
18535.56 296
18536.85 289
18538.14 300
18539.42 289
18540.71 284
18542.00 286
18543.28 255
18544.57 248
18545.86 245
18547.15 253
18548.43 275
18549.72 264
18551.01 295
18552.30 269
18553.58 268
18554.87 267
18556.16 292
18557.45 260
18558.73 236
18560.02 262
18561.31 256
18562.60 250
18563.89 270
18565.17 282
18566.46 269
18567.75 308
18569.04 273
18570.33 245
18571.62 299
18572.90 298
18574.19 318
18575.48 270
18576.77 282
18578.06 278
18579.35 300
18580.63 287
18581.92 292
18583.21 327
18584.50 291
18585.79 308
18587.08 311
18588.37 283
18589.66 250
18590.94 262
18592.23 297
18593.52 284
18594.81 268
18596.10 281
18597.39 275
18598.68 249
18599.97 255
18601.26 310
18602.55 302
18603.84 293
18605.13 298
18606.41 320
18607.70 297
18608.99 290
18610.28 302
18611.57 301
18612.86 286
18614.15 297
18615.44 261
18616.73 287
18618.02 260
18619.31 268
18620.60 310
18621.89 302
18623.18 320
18624.47 284
18625.76 282
18627.05 286
18628.34 298
18629.63 283
18630.92 309
18632.21 366
18633.50 310
18634.79 287
18636.08 303
18637.37 316
18638.67 333
18639.96 290
18641.25 297
18642.54 265
18643.83 287
18645.12 323
18646.41 267
18647.70 288
18648.99 264
18650.28 308
18651.57 282
18652.86 282
18654.16 288
18655.45 271
18656.74 313
18658.03 319
18659.32 326
18660.61 289
18661.90 288
18663.19 272
18664.49 270
18665.78 268
18667.07 265
18668.36 274
18669.65 303
18670.94 308
18672.24 262
18673.53 265
18674.82 283
18676.11 275
18677.40 255
18678.70 270
18679.99 246
18681.28 286
18682.57 264
18683.86 294
18685.16 308
18686.45 308
18687.74 291
18689.03 260
18690.33 275
18691.62 270
18692.91 266
18694.20 274
18695.50 270
18696.79 299
18698.08 301
18699.37 283
18700.67 243
18701.96 283
18703.25 282
18704.54 238
18705.84 240
18707.13 241
18708.42 274
18709.72 313
18711.01 282
18712.30 277
18713.60 262
18714.89 301
18716.18 242
18717.48 254
18718.77 266
18720.06 267
18721.36 277
18722.65 279
18723.94 275
18725.24 257
18726.53 277
18727.82 312
18729.12 290
18730.41 264
18731.70 274
18733.00 279
18734.29 281
18735.59 245
18736.88 261
18738.17 290
18739.47 314
18740.76 291
18742.06 289
18743.35 247
18744.64 244
18745.94 225
18747.23 274
18748.53 283
18749.82 271
18751.12 316
18752.41 262
18753.71 293
18755.00 288
18756.30 308
18757.59 285
18758.88 257
18760.18 224
18761.47 276
18762.77 322
18764.06 285
18765.36 321
18766.65 300
18767.95 227
18769.24 297
18770.54 262
18771.83 279
18773.13 263
18774.43 252
18775.72 297
18777.02 263
18778.31 265
18779.61 267
18780.90 260
18782.20 273
18783.49 253
18784.79 222
18786.08 280
18787.38 308
18788.68 296
18789.97 309
18791.27 254
18792.56 280
18793.86 268
18795.16 253
18796.45 268
18797.75 264
18799.04 253
18800.34 292
18801.64 275
18802.93 228
18804.23 243
18805.53 285
18806.82 285
18808.12 265
18809.41 264
18810.71 255
18812.01 243
18813.30 271
18814.60 283
18815.90 268
18817.19 261
18818.49 292
18819.79 257
18821.09 266
18822.38 271
18823.68 255
18824.98 228
18826.27 252
18827.57 252
18828.87 251
18830.16 292
18831.46 271
18832.76 274
18834.06 282
18835.35 287
18836.65 245
18837.95 256
18839.25 254
18840.54 249
18841.84 262
18843.14 273
18844.44 275
18845.73 267
18847.03 292
18848.33 280
18849.63 251
18850.93 288
18852.22 266
18853.52 281
18854.82 298
18856.12 293
18857.42 276
18858.71 266
18860.01 283
18861.31 306
18862.61 261
18863.91 271
18865.21 274
18866.50 293
18867.80 301
18869.10 267
18870.40 303
18871.70 287
18873.00 244
18874.30 248
18875.60 269
18876.89 284
18878.19 263
18879.49 269
18880.79 275
18882.09 270
18883.39 249
18884.69 251
18885.99 278
18887.29 260
18888.59 216
18889.88 228
18891.18 259
18892.48 272
18893.78 284
18895.08 250
18896.38 257
18897.68 284
18898.98 270
18900.28 251
18901.58 274
18902.88 255
18904.18 280
18905.48 263
18906.78 268
18908.08 296
18909.38 254
18910.68 249
18911.98 248
18913.28 244
18914.58 276
18915.88 314
18917.18 294
18918.48 271
18919.78 252
18921.08 251
18922.38 268
18923.68 307
18924.98 275
18926.28 276
18927.58 288
18928.88 269
18930.18 280
18931.49 258
18932.79 276
18934.09 237
18935.39 256
18936.69 271
18937.99 254
18939.29 266
18940.59 208
18941.89 277
18943.19 281
18944.49 246
18945.80 256
18947.10 291
18948.40 247
18949.70 236
18951.00 245
18952.30 252
18953.60 286
18954.91 264
18956.21 266
18957.51 273
18958.81 295
18960.11 277
18961.41 276
18962.72 267
18964.02 241
18965.32 270
18966.62 267
18967.92 286
18969.23 288
18970.53 234
18971.83 258
18973.13 262
18974.43 263
18975.74 252
18977.04 270
18978.34 250
18979.64 214
18980.95 273
18982.25 253
18983.55 237
18984.85 236
18986.16 275
18987.46 295
18988.76 260
18990.06 254
18991.37 240
18992.67 267
18993.97 275
18995.28 249
18996.58 239
18997.88 282
18999.18 272
19000.49 257
19001.79 235
19003.09 263
19004.40 271
19005.70 285
19007.00 249
19008.31 237
19009.61 279
19010.91 287
19012.22 243
19013.52 282
19014.82 261
19016.13 289
19017.43 271
19018.74 250
19020.04 234
19021.34 234
19022.65 260
19023.95 248
19025.25 225
19026.56 254
19027.86 254
19029.17 241
19030.47 257
19031.77 255
19033.08 261
19034.38 247
19035.69 263
19036.99 263
19038.30 270
19039.60 234
19040.91 204
19042.21 250
19043.51 261
19044.82 270
19046.12 269
19047.43 251
19048.73 253
19050.04 265
19051.34 243
19052.65 220
19053.95 250
19055.26 250
19056.56 256
19057.87 260
19059.17 272
19060.48 278
19061.78 288
19063.09 268
19064.39 252
19065.70 275
19067.00 283
19068.31 233
19069.62 231
19070.92 217
19072.23 263
19073.53 275
19074.84 251
19076.14 285
19077.45 267
19078.75 275
19080.06 248
19081.37 262
19082.67 263
19083.98 291
19085.28 271
19086.59 234
19087.90 243
19089.20 237
19090.51 227
19091.82 250
19093.12 246
19094.43 236
19095.73 240
19097.04 251
19098.35 271
19099.65 260
19100.96 254
19102.27 235
19103.57 240
19104.88 249
19106.19 249
19107.49 248
19108.80 240
19110.11 247
19111.41 267
19112.72 262
19114.03 284
19115.33 272
19116.64 256
19117.95 248
19119.26 260
19120.56 278
19121.87 242
19123.18 261
19124.49 229
19125.79 232
19127.10 267
19128.41 275
19129.72 249
19131.02 271
19132.33 271
19133.64 277
19134.95 227
19136.25 264
19137.56 261
19138.87 255
19140.18 265
19141.49 291
19142.79 257
19144.10 231
19145.41 254
19146.72 239
19148.03 263
19149.33 248
19150.64 237
19151.95 247
19153.26 264
19154.57 242
19155.88 250
19157.18 263
19158.49 302
19159.80 279
19161.11 249
19162.42 235
19163.73 259
19165.04 267
19166.34 251
19167.65 276
19168.96 237
19170.27 256
19171.58 270
19172.89 265
19174.20 264
19175.51 229
19176.82 238
19178.13 237
19179.43 205
19180.74 233
19182.05 277
19183.36 283
19184.67 288
19185.98 293
19187.29 262
19188.60 253
19189.91 252
19191.22 281
19192.53 300
19193.84 252
19195.15 244
19196.46 242
19197.77 286
19199.08 260
19200.39 222
19201.70 227
19203.01 252
19204.32 274
19205.63 263
19206.94 260
19208.25 245
19209.56 236
19210.87 217
19212.18 279
19213.49 247
19214.80 237
19216.11 243
19217.42 251
19218.73 279
19220.04 217
19221.35 230
19222.66 263
19223.98 258
19225.29 243
19226.60 261
19227.91 258
19229.22 245
19230.53 246
19231.84 235
19233.15 229
19234.46 275
19235.77 272
19237.09 258
19238.40 265
19239.71 267
19241.02 276
19242.33 257
19243.64 250
19244.95 239
19246.27 269
19247.58 237
19248.89 242
19250.20 231
19251.51 231
19252.82 226
19254.14 246
19255.45 246
19256.76 247
19258.07 267
19259.38 226
19260.70 259
19262.01 248
19263.32 268
19264.63 230
19265.94 248
19267.26 273
19268.57 267
19269.88 251
19271.19 288
19272.51 269
19273.82 256
19275.13 260
19276.44 251
19277.76 253
19279.07 294
19280.38 256
19281.69 223
19283.01 224
19284.32 235
19285.63 232
19286.94 257
19288.26 268
19289.57 225
19290.88 231
19292.20 229
19293.51 273
19294.82 240
19296.14 236
19297.45 263
19298.76 241
19300.08 254
19301.39 258
19302.70 241
19304.02 237
19305.33 240
19306.64 233
19307.96 251
19309.27 226
19310.59 273
19311.90 249
19313.21 270
19314.53 241
19315.84 232
19317.15 235
19318.47 248
19319.78 235
19321.10 230
19322.41 250
19323.72 217
19325.04 236
19326.35 208
19327.67 261
19328.98 273
19330.30 235
19331.61 260
19332.93 247
19334.24 234
19335.55 229
19336.87 242
19338.18 244
19339.50 278
19340.81 279
19342.13 244
19343.44 222
19344.76 245
19346.07 234
19347.39 226
19348.70 243
19350.02 259
19351.33 225
19352.65 246
19353.96 255
19355.28 241
19356.59 251
19357.91 239
19359.22 257
19360.54 268
19361.86 248
19363.17 248
19364.49 244
19365.80 261
19367.12 252
19368.43 244
19369.75 266
19371.06 263
19372.38 233
19373.70 261
19375.01 237
19376.33 222
19377.64 266
19378.96 275
19380.28 248
19381.59 253
19382.91 245
19384.23 251
19385.54 245
19386.86 271
19388.17 222
19389.49 231
19390.81 253
19392.12 258
19393.44 251
19394.76 275
19396.07 270
19397.39 252
19398.71 213
19400.02 239
19401.34 256
19402.66 245
19403.97 226
19405.29 277
19406.61 234
19407.93 198
19409.24 257
19410.56 230
19411.88 221
19413.19 238
19414.51 208
19415.83 227
19417.15 225
19418.46 273
19419.78 239
19421.10 229
19422.42 253
19423.73 260
19425.05 242
19426.37 264
19427.69 217
19429.00 265
19430.32 241
19431.64 243
19432.96 237
19434.28 223
19435.59 249
19436.91 245
19438.23 246
19439.55 249
19440.87 223
19442.18 243
19443.50 230
19444.82 202
19446.14 231
19447.46 233
19448.78 248
19450.09 221
19451.41 285
19452.73 244
19454.05 242
19455.37 258
19456.69 277
19458.01 229
19459.33 237
19460.64 230
19461.96 232
19463.28 218
19464.60 245
19465.92 215
19467.24 232
19468.56 249
19469.88 260
19471.20 238
19472.52 223
19473.83 230
19475.15 245
19476.47 254
19477.79 265
19479.11 247
19480.43 281
19481.75 282
19483.07 253
19484.39 271
19485.71 239
19487.03 253
19488.35 253
19489.67 266
19490.99 279
19492.31 245
19493.63 246
19494.95 265
19496.27 270
19497.59 258
19498.91 261
19500.23 226
19501.55 235
19502.87 233
19504.19 253
19505.51 241
19506.83 234
19508.15 255
19509.47 216
19510.79 236
19512.11 260
19513.43 263
19514.75 225
19516.08 232
19517.40 236
19518.72 245
19520.04 231
19521.36 241
19522.68 256
19524.00 266
19525.32 220
19526.64 232
19527.96 252
19529.29 227
19530.61 238
19531.93 237
19533.25 252
19534.57 278
19535.89 260
19537.21 245
19538.53 254
19539.86 259
19541.18 259
19542.50 259
19543.82 235
19545.14 255
19546.46 267
19547.79 223
19549.11 243
19550.43 253
19551.75 220
19553.07 243
19554.40 229
19555.72 263
19557.04 239
19558.36 284
19559.68 266
19561.01 214
19562.33 238
19563.65 250
19564.97 270
19566.30 260
19567.62 229
19568.94 269
19570.26 269
19571.59 254
19572.91 213
19574.23 261
19575.55 268
19576.88 253
19578.20 258
19579.52 239
19580.85 226
19582.17 224
19583.49 262
19584.82 247
19586.14 259
19587.46 270
19588.78 234
19590.11 258
19591.43 226
19592.75 224
19594.08 220
19595.40 222
19596.72 242
19598.05 198
19599.37 197
19600.70 255
19602.02 288
19603.34 242
19604.67 222
19605.99 217
19607.31 224
19608.64 238
19609.96 260
19611.29 219
19612.61 168
19613.93 216
19615.26 272
19616.58 235
19617.91 204
19619.23 229
19620.55 278
19621.88 270
19623.20 272
19624.53 251
19625.85 246
19627.18 237
19628.50 249
19629.83 228
19631.15 241
19632.48 240
19633.80 203
19635.12 250
19636.45 205
19637.77 217
19639.10 233
19640.42 236
19641.75 244
19643.07 242
19644.40 237
19645.72 242
19647.05 253
19648.37 239
19649.70 251
19651.03 230
19652.35 234
19653.68 210
19655.00 230
19656.33 227
19657.65 209
19658.98 225
19660.30 257
19661.63 242
19662.96 250
19664.28 269
19665.61 271
19666.93 231
19668.26 234
19669.58 255
19670.91 240
19672.24 230
19673.56 254
19674.89 266
19676.21 244
19677.54 231
19678.87 227
19680.19 230
19681.52 242
19682.85 243
19684.17 237
19685.50 224
19686.83 237
19688.15 202
19689.48 235
19690.81 243
19692.13 249
19693.46 242
19694.79 205
19696.11 197
19697.44 238
19698.77 240
19700.09 237
19701.42 212
19702.75 251
19704.07 259
19705.40 231
19706.73 236
19708.06 196
19709.38 211
19710.71 233
19712.04 207
19713.37 230
19714.69 241
19716.02 233
19717.35 231
19718.68 266
19720.00 247
19721.33 231
19722.66 241
19723.99 231
19725.31 252
19726.64 235
19727.97 251
19729.30 263
19730.63 235
19731.95 266
19733.28 253
19734.61 239
19735.94 218
19737.27 220
19738.59 232
19739.92 224
19741.25 224
19742.58 232
19743.91 233
19745.24 267
19746.57 240
19747.89 213
19749.22 259
19750.55 233
19751.88 251
19753.21 239
19754.54 253
19755.87 255
19757.20 239
19758.52 256
19759.85 232
19761.18 215
19762.51 248
19763.84 237
19765.17 235
19766.50 257
19767.83 268
19769.16 249
19770.49 227
19771.82 253
19773.15 223
19774.47 233
19775.80 248
19777.13 237
19778.46 228
19779.79 228
19781.12 238
19782.45 235
19783.78 259
19785.11 254
19786.44 238
19787.77 250
19789.10 261
19790.43 227
19791.76 261
19793.09 239
19794.42 235
19795.75 214
19797.08 205
19798.41 228
19799.74 246
19801.07 224
19802.40 236
19803.73 254
19805.07 248
19806.40 226
19807.73 249
19809.06 220
19810.39 210
19811.72 249
19813.05 258
19814.38 229
19815.71 232
19817.04 250
19818.37 267
19819.70 260
19821.03 241
19822.37 250
19823.70 203
19825.03 221
19826.36 249
19827.69 259
19829.02 219
19830.35 215
19831.68 227
19833.02 225
19834.35 229
19835.68 285
19837.01 261
19838.34 230
19839.67 228
19841.01 247
19842.34 248
19843.67 224
19845.00 248
19846.33 230
19847.67 262
19849.00 242
19850.33 262
19851.66 229
19852.99 228
19854.33 270
19855.66 261
19856.99 221
19858.32 220
19859.65 240
19860.99 207
19862.32 233
19863.65 214
19864.98 230
19866.32 256
19867.65 271
19868.98 272
19870.32 256
19871.65 258
19872.98 244
19874.31 244
19875.65 265
19876.98 262
19878.31 218
19879.65 219
19880.98 214
19882.31 211
19883.64 255
19884.98 264
19886.31 238
19887.64 236
19888.98 232
19890.31 233
19891.64 245
19892.98 246
19894.31 253
19895.65 243
19896.98 264
19898.31 243
19899.65 230
19900.98 234
19902.31 234
19903.65 240
19904.98 223
19906.32 223
19907.65 233
19908.98 236
19910.32 216
19911.65 243
19912.99 219
19914.32 243
19915.65 237
19916.99 217
19918.32 231
19919.66 271
19920.99 246
19922.33 244
19923.66 242
19924.99 229
19926.33 240
19927.66 243
19929.00 236
19930.33 222
19931.67 223
19933.00 238
19934.34 238
19935.67 231
19937.01 250
19938.34 218
19939.68 234
19941.01 251
19942.35 238
19943.68 254
19945.02 244
19946.35 244
19947.69 214
19949.02 221
19950.36 247
19951.70 224
19953.03 239
19954.37 241
19955.70 240
19957.04 254
19958.37 223
19959.71 232
19961.04 216
19962.38 245
19963.72 235
19965.05 234
19966.39 214
19967.72 224
19969.06 256
19970.40 232
19971.73 213
19973.07 220
19974.40 237
19975.74 227
19977.08 235
19978.41 257
19979.75 234
19981.09 244
19982.42 237
19983.76 241
19985.10 223
19986.43 227
19987.77 254
19989.11 231
19990.44 220
19991.78 232
19993.12 247
19994.45 220
19995.79 193
19997.13 224
19998.46 243
19999.80 242
20001.14 253
20002.48 236
20003.81 253
20005.15 240
20006.49 240
20007.82 261
20009.16 255
20010.50 241
20011.84 256
20013.17 232
20014.51 246
20015.85 252
20017.19 234
20018.52 247
20019.86 213
20021.20 244
20022.54 207
20023.88 245
20025.21 212
20026.55 261
20027.89 217
20029.23 262
20030.57 206
20031.90 235
20033.24 237
20034.58 246
20035.92 212
20037.26 214
20038.60 207
20039.93 228
20041.27 227
20042.61 234
20043.95 240
20045.29 226
20046.63 249
20047.97 224
20049.30 208
20050.64 211
20051.98 214
20053.32 208
20054.66 203
20056.00 213
20057.34 217
20058.68 267
20060.02 234
20061.35 259
20062.69 250
20064.03 271
20065.37 252
20066.71 214
20068.05 217
20069.39 256
20070.73 244
20072.07 216
20073.41 224
20074.75 224
20076.09 232
20077.43 210
20078.77 243
20080.11 235
20081.45 236
20082.79 237
20084.13 251
20085.47 267
20086.81 242
20088.15 221
20089.49 236
20090.83 237
20092.17 242
20093.51 233
20094.85 248
20096.19 246
20097.53 230
20098.87 230
20100.21 231
20101.55 249
20102.89 228
20104.23 239
20105.57 218
20106.91 226
20108.25 228
20109.59 223
20110.93 222
20112.27 248
20113.62 232
20114.96 224
20116.30 216
20117.64 252
20118.98 243
20120.32 223
20121.66 256
20123.00 215
20124.34 236
20125.69 253
20127.03 244
20128.37 222
20129.71 226
20131.05 218
20132.39 264
20133.73 251
20135.08 221
20136.42 212
20137.76 192
20139.10 224
20140.44 250
