# Supplementary material for: MALDI-TOF MS typing enables the classification of brewing yeasts of the genus Saccharomyces to major beer styles
Source: PLoS One. 2017 Aug 9;12(8):e0181694. doi: 10.1371/journal.pone.0181694 (PMC5549903; doi:10.1371/journal.pone.0181694)
Supplement: S10 File — The directory includes 90 raw files and was zipped to “.zip”; the folder has three strains with 30 spectra per strain; S1 Text explains the raw files with an example and Table 1 represents the yeast strains used within the experiment. (ZIP) [file pone.0181694.s013.zip › 28-30/30332n-552-OG-Koe-Koe-YPG-18h-E-E_2015-08-06__0_F2_1.dat]

2000.64 1263
2001.06 1159
2001.49 1250
2001.91 1261
2002.33 1321
2002.75 1246
2003.17 1101
2003.60 1243
2004.02 1100
2004.44 1143
2004.86 996
2005.28 1037
2005.70 1068
2006.13 958
2006.55 942
2006.97 1067
2007.39 968
2007.82 1091
2008.24 1286
2008.66 1290
2009.08 1198
2009.51 1105
2009.93 1025
2010.35 1130
2010.77 1128
2011.20 1194
2011.62 961
2012.04 1039
2012.46 1094
2012.89 1066
2013.31 1191
2013.73 1111
2014.15 1186
2014.58 1105
2015.00 1079
2015.42 1012
2015.85 1077
2016.27 955
2016.69 1031
2017.12 1075
2017.54 959
2017.96 1144
2018.39 1151
2018.81 1021
2019.23 1070
2019.66 1147
2020.08 1047
2020.50 974
2020.93 1064
2021.35 1109
2021.78 1022
2022.20 1088
2022.62 1288
2023.05 1264
2023.47 1055
2023.89 1101
2024.32 1053
2024.74 1085
2025.17 1124
2025.59 1023
2026.01 1150
2026.44 1043
2026.86 990
2027.29 1069
2027.71 913
2028.14 913
2028.56 1107
2028.99 1050
2029.41 1219
2029.83 1032
2030.26 941
2030.68 924
2031.11 1121
2031.53 952
2031.96 919
2032.38 960
2032.81 1208
2033.23 1084
2033.66 1177
2034.08 1040
2034.51 1010
2034.93 1102
2035.36 980
2035.78 1014
2036.21 1029
2036.63 1092
2037.06 1187
2037.48 1110
2037.91 1040
2038.33 1093
2038.76 1028
2039.19 1197
2039.61 1119
2040.04 1058
2040.46 1056
2040.89 935
2041.31 1045
2041.74 1138
2042.17 1109
2042.59 1141
2043.02 975
2043.44 1081
2043.87 1103
2044.30 1135
2044.72 1024
2045.15 1022
2045.57 1221
2046.00 1180
2046.43 1034
2046.85 1020
2047.28 1075
2047.71 1085
2048.13 1231
2048.56 1004
2048.99 1109
2049.41 1150
2049.84 1022
2050.27 1047
2050.69 1097
2051.12 1172
2051.55 1045
2051.97 1089
2052.40 1138
2052.83 1013
2053.25 1119
2053.68 1144
2054.11 1259
2054.54 1049
2054.96 974
2055.39 1172
2055.82 1313
2056.24 1081
2056.67 1225
2057.10 1250
2057.53 1244
2057.95 1216
2058.38 1266
2058.81 1319
2059.24 1177
2059.66 1127
2060.09 1256
2060.52 1227
2060.95 1173
2061.38 1102
2061.80 1113
2062.23 1231
2062.66 1203
2063.09 1086
2063.52 1071
2063.94 1108
2064.37 1347
2064.80 1351
2065.23 1470
2065.66 1470
2066.09 1579
2066.51 1571
2066.94 1705
2067.37 1505
2067.80 1688
2068.23 1643
2068.66 1654
2069.08 1587
2069.51 1489
2069.94 1305
2070.37 1275
2070.80 1371
2071.23 1337
2071.66 1187
2072.09 1221
2072.52 1164
2072.94 1132
2073.37 1351
2073.80 1315
2074.23 1247
2074.66 1238
2075.09 1163
2075.52 1350
2075.95 1309
2076.38 1110
2076.81 1175
2077.24 1121
2077.67 1142
2078.10 1258
2078.53 1344
2078.96 1204
2079.39 1216
2079.82 1203
2080.25 1166
2080.68 1055
2081.11 1006
2081.54 1064
2081.97 1361
2082.40 1221
2082.83 1258
2083.26 1125
2083.69 1152
2084.12 995
2084.55 1038
2084.98 1089
2085.41 1079
2085.84 1133
2086.27 1041
2086.70 1058
2087.13 1269
2087.56 1176
2087.99 1158
2088.42 1158
2088.85 1046
2089.28 1058
2089.71 1001
2090.14 1047
2090.57 1060
2091.01 1042
2091.44 1074
2091.87 1083
2092.30 1029
2092.73 1077
2093.16 1034
2093.59 1042
2094.02 1171
2094.45 1102
2094.89 1129
2095.32 1036
2095.75 1065
2096.18 1109
2096.61 1143
2097.04 1145
2097.47 954
2097.91 1035
2098.34 1067
2098.77 1064
2099.20 1118
2099.63 1221
2100.07 1240
2100.50 1052
2100.93 1047
2101.36 1110
2101.79 1027
2102.23 1122
2102.66 1111
2103.09 1177
2103.52 1102
2103.95 1118
2104.39 1120
2104.82 1079
2105.25 991
2105.68 1092
2106.12 1164
2106.55 1025
2106.98 1092
2107.41 1249
2107.85 1104
2108.28 1243
2108.71 1139
2109.14 1027
2109.58 1193
2110.01 1005
2110.44 1048
2110.88 1201
2111.31 1023
2111.74 947
2112.18 1212
2112.61 1178
2113.04 1052
2113.48 1028
2113.91 1049
2114.34 1101
2114.78 1142
2115.21 1176
2115.64 1145
2116.08 1093
2116.51 875
2116.94 988
2117.38 890
2117.81 866
2118.24 1030
2118.68 1072
2119.11 1070
2119.55 994
2119.98 985
2120.41 1072
2120.85 1140
2121.28 1020
2121.72 1262
2122.15 1198
2122.58 1183
2123.02 1071
2123.45 890
2123.89 1090
2124.32 1033
2124.75 1080
2125.19 1084
2125.62 1191
2126.06 1109
2126.49 1068
2126.93 911
2127.36 928
2127.80 910
2128.23 1054
2128.67 1071
2129.10 1057
2129.54 1024
2129.97 978
2130.41 1102
2130.84 1005
2131.28 987
2131.71 1103
2132.15 1111
2132.58 1134
2133.02 957
2133.45 983
2133.89 1006
2134.32 1138
2134.76 1149
2135.19 974
2135.63 1024
2136.06 1050
2136.50 1166
2136.94 1074
2137.37 1024
2137.81 1124
2138.24 1171
2138.68 953
2139.12 1013
2139.55 1006
2139.99 1048
2140.42 1029
2140.86 1112
2141.30 1032
2141.73 1002
2142.17 1044
2142.60 1221
2143.04 925
2143.48 819
2143.91 902
2144.35 1102
2144.79 1083
2145.22 973
2145.66 984
2146.09 964
2146.53 894
2146.97 830
2147.40 1086
2147.84 1042
2148.28 975
2148.72 1051
2149.15 1151
2149.59 975
2150.03 1000
2150.46 1086
2150.90 1074
2151.34 1204
2151.77 1199
2152.21 1140
2152.65 1297
2153.09 1059
2153.52 1096
2153.96 1020
2154.40 1074
2154.84 1194
2155.27 1100
2155.71 1082
2156.15 1151
2156.59 1117
2157.02 1061
2157.46 1008
2157.90 1156
2158.34 1185
2158.78 1300
2159.21 1318
2159.65 1201
2160.09 1146
2160.53 1147
2160.97 1306
2161.40 1231
2161.84 1237
2162.28 1172
2162.72 1072
2163.16 1140
2163.59 1155
2164.03 1109
2164.47 1136
2164.91 1162
2165.35 1072
2165.79 1167
2166.23 1174
2166.66 1258
2167.10 1017
2167.54 1057
2167.98 1032
2168.42 1124
2168.86 1162
2169.30 1237
2169.74 1124
2170.18 1081
2170.61 1255
2171.05 1287
2171.49 1192
2171.93 1151
2172.37 1303
2172.81 1403
2173.25 1239
2173.69 1319
2174.13 1434
2174.57 1401
2175.01 1593
2175.45 1657
2175.89 1698
2176.33 1451
2176.77 1730
2177.21 1807
2177.65 1655
2178.09 1551
2178.53 1365
2178.97 1375
2179.41 1380
2179.85 1139
2180.29 1289
2180.73 1193
2181.17 1082
2181.61 1150
2182.05 1178
2182.49 1228
2182.93 1155
2183.37 1022
2183.81 1199
2184.25 1196
2184.69 1205
2185.13 1190
2185.57 1255
2186.01 1109
2186.45 1135
2186.89 1089
2187.33 1342
2187.77 1206
2188.21 1072
2188.65 1239
2189.10 1353
2189.54 1249
2189.98 1323
2190.42 1306
2190.86 1267
2191.30 1101
2191.74 1194
2192.18 1193
2192.62 1139
2193.07 1235
2193.51 1224
2193.95 1278
2194.39 1237
2194.83 1138
2195.27 1176
2195.71 1331
2196.16 1333
2196.60 1402
2197.04 1297
2197.48 1156
2197.92 1114
2198.37 1064
2198.81 1200
2199.25 1169
2199.69 1064
2200.13 1109
2200.58 983
2201.02 1022
2201.46 1100
2201.90 1147
2202.34 1173
2202.79 871
2203.23 1146
2203.67 1121
2204.11 1067
2204.56 1106
2205.00 1140
2205.44 933
2205.88 1041
2206.33 1131
2206.77 1057
2207.21 1136
2207.65 1107
2208.10 1114
2208.54 1176
2208.98 1142
2209.43 995
2209.87 1034
2210.31 1065
2210.76 1179
2211.20 1039
2211.64 969
2212.09 1098
2212.53 1078
2212.97 1094
2213.42 1034
2213.86 1051
2214.30 969
2214.75 1031
2215.19 1028
2215.63 1039
2216.08 1050
2216.52 1158
2216.96 1039
2217.41 1101
2217.85 1150
2218.30 1106
2218.74 1213
2219.18 1138
2219.63 1030
2220.07 954
2220.52 1028
2220.96 1079
2221.40 1093
2221.85 1126
2222.29 1022
2222.74 1021
2223.18 1152
2223.63 1168
2224.07 1019
2224.51 1102
2224.96 1139
2225.40 1152
2225.85 1146
2226.29 986
2226.74 1014
2227.18 1174
2227.63 1104
2228.07 1129
2228.52 1114
2228.96 999
2229.41 1153
2229.85 1104
2230.30 1026
2230.74 1192
2231.19 1053
2231.63 1114
2232.08 1110
2232.52 1176
2232.97 1153
2233.41 1097
2233.86 1148
2234.30 1065
2234.75 939
2235.20 1116
2235.64 1037
2236.09 1043
2236.53 1008
2236.98 1163
2237.42 1060
2237.87 885
2238.32 1004
2238.76 960
2239.21 1051
2239.65 1086
2240.10 1035
2240.55 948
2240.99 990
2241.44 980
2241.88 1058
2242.33 1091
2242.78 964
2243.22 1015
2243.67 996
2244.12 995
2244.56 941
2245.01 933
2245.46 876
2245.90 982
2246.35 1093
2246.80 994
2247.24 1008
2247.69 1110
2248.14 1049
2248.58 986
2249.03 1103
2249.48 1063
2249.92 1194
2250.37 1131
2250.82 1120
2251.27 1163
2251.71 1009
2252.16 1056
2252.61 1061
2253.05 951
2253.50 996
2253.95 986
2254.40 986
2254.84 946
2255.29 977
2255.74 1065
2256.19 1098
2256.64 1113
2257.08 1067
2257.53 963
2257.98 1082
2258.43 1060
2258.87 1072
2259.32 1054
2259.77 893
2260.22 1140
2260.67 1142
2261.11 1141
2261.56 1039
2262.01 1106
2262.46 1303
2262.91 1220
2263.36 1216
2263.80 1247
2264.25 1260
2264.70 1383
2265.15 1388
2265.60 1384
2266.05 1271
2266.50 1164
2266.94 1230
2267.39 1196
2267.84 1087
2268.29 1223
2268.74 1053
2269.19 1277
2269.64 1001
2270.09 1001
2270.54 1155
2270.99 1049
2271.43 1151
2271.88 1079
2272.33 1238
2272.78 1177
2273.23 1060
2273.68 1214
2274.13 1223
2274.58 1131
2275.03 940
2275.48 944
2275.93 1226
2276.38 1147
2276.83 1175
2277.28 970
2277.73 1180
2278.18 1137
2278.63 1080
2279.08 1080
2279.53 1052
2279.98 1012
2280.43 1125
2280.88 1142
2281.33 1047
2281.78 1094
2282.23 1015
2282.68 1133
2283.13 1018
2283.58 1091
2284.03 1051
2284.48 1018
2284.93 1053
2285.38 1084
2285.83 1069
2286.28 1003
2286.73 909
2287.18 1048
2287.63 1094
2288.08 994
2288.54 1082
2288.99 1135
2289.44 1091
2289.89 1110
2290.34 1247
2290.79 1223
2291.24 1296
2291.69 1396
2292.14 1435
2292.60 1503
2293.05 1592
2293.50 1512
2293.95 1365
2294.40 1421
2294.85 1278
2295.30 1232
2295.76 1375
2296.21 1216
2296.66 1130
2297.11 1150
2297.56 1157
2298.01 1089
2298.47 1013
2298.92 1090
2299.37 1106
2299.82 1065
2300.27 951
2300.73 1056
2301.18 1041
2301.63 912
2302.08 983
2302.53 1060
2302.99 1002
2303.44 1133
2303.89 1079
2304.34 996
2304.80 1071
2305.25 1001
2305.70 1020
2306.15 902
2306.61 1093
2307.06 1065
2307.51 1054
2307.96 1042
2308.42 954
2308.87 991
2309.32 985
2309.78 1102
2310.23 1170
2310.68 1165
2311.14 1125
2311.59 1153
2312.04 1185
2312.49 1194
2312.95 1138
2313.40 1116
2313.85 1147
2314.31 988
2314.76 969
2315.22 1202
2315.67 1267
2316.12 911
2316.58 1057
2317.03 1030
2317.48 979
2317.94 969
2318.39 967
2318.84 1049
2319.30 1216
2319.75 1092
2320.21 1158
2320.66 1177
2321.11 1054
2321.57 1142
2322.02 1013
2322.48 1007
2322.93 1010
2323.39 1207
2323.84 1057
2324.29 1229
2324.75 1049
2325.20 1083
2325.66 1051
2326.11 1378
2326.57 1307
2327.02 1337
2327.48 1565
2327.93 1420
2328.39 1455
2328.84 1251
2329.30 1360
2329.75 1485
2330.21 1397
2330.66 1536
2331.12 1414
2331.57 1347
2332.03 1468
2332.48 1425
2332.94 1516
2333.39 1528
2333.85 1510
2334.30 1424
2334.76 1298
2335.21 1204
2335.67 1131
2336.12 1174
2336.58 1334
2337.03 1160
2337.49 1150
2337.95 1216
2338.40 1102
2338.86 1174
2339.31 1181
2339.77 1030
2340.23 1118
2340.68 1150
2341.14 1081
2341.59 1163
2342.05 1272
2342.51 1094
2342.96 1055
2343.42 1144
2343.87 1228
2344.33 1206
2344.79 1130
2345.24 1064
2345.70 1125
2346.16 1125
2346.61 1019
2347.07 1045
2347.53 1011
2347.98 1071
2348.44 1082
2348.90 1008
2349.35 1115
2349.81 1017
2350.27 1105
2350.72 1262
2351.18 1061
2351.64 1041
2352.10 990
2352.55 955
2353.01 1177
2353.47 1141
2353.92 1040
2354.38 1024
2354.84 1016
2355.30 1063
2355.75 1087
2356.21 1047
2356.67 986
2357.13 1022
2357.58 896
2358.04 924
2358.50 975
2358.96 1046
2359.41 1011
2359.87 956
2360.33 1086
2360.79 1045
2361.25 1008
2361.70 1003
2362.16 1000
2362.62 1017
2363.08 987
2363.54 1089
2363.99 1023
2364.45 978
2364.91 1021
2365.37 1010
2365.83 1018
2366.29 998
2366.75 1148
2367.20 1214
2367.66 1056
2368.12 1149
2368.58 1055
2369.04 1030
2369.50 1088
2369.96 1093
2370.42 1084
2370.87 1017
2371.33 989
2371.79 1022
2372.25 1095
2372.71 1131
2373.17 1224
2373.63 1281
2374.09 1142
2374.55 1071
2375.01 972
2375.47 1173
2375.92 1246
2376.38 1226
2376.84 1163
2377.30 1252
2377.76 1159
2378.22 1144
2378.68 1307
2379.14 1192
2379.60 1193
2380.06 1040
2380.52 905
2380.98 1126
2381.44 1028
2381.90 1064
2382.36 1095
2382.82 1087
2383.28 935
2383.74 1144
2384.20 1100
2384.66 1215
2385.12 1077
2385.58 1055
2386.04 906
2386.50 1008
2386.96 1041
2387.42 1066
2387.88 1041
2388.35 1174
2388.81 1042
2389.27 1004
2389.73 921
2390.19 941
2390.65 957
2391.11 929
2391.57 988
2392.03 1049
2392.49 976
2392.95 1070
2393.42 981
2393.88 982
2394.34 1005
2394.80 1083
2395.26 1053
2395.72 1080
2396.18 1076
2396.64 1029
2397.11 1002
2397.57 1065
2398.03 1086
2398.49 963
2398.95 994
2399.41 921
2399.88 880
2400.34 829
2400.80 922
2401.26 1043
2401.72 976
2402.18 984
2402.65 995
2403.11 976
2403.57 1092
2404.03 1048
2404.49 1075
2404.96 1221
2405.42 1121
2405.88 1041
2406.34 1187
2406.81 1102
2407.27 1094
2407.73 975
2408.19 1023
2408.66 1049
2409.12 981
2409.58 989
2410.04 924
2410.51 978
2410.97 1094
2411.43 1102
2411.90 1010
2412.36 1083
2412.82 1022
2413.28 1018
2413.75 1069
2414.21 895
2414.67 901
2415.14 834
2415.60 968
2416.06 986
2416.53 1039
2416.99 979
2417.45 1078
2417.92 1113
2418.38 1146
2418.84 1119
2419.31 1136
2419.77 1199
2420.23 1159
2420.70 1228
2421.16 1038
2421.63 1068
2422.09 1023
2422.55 1041
2423.02 1107
2423.48 1105
2423.95 1103
2424.41 1056
2424.87 998
2425.34 1020
2425.80 1022
2426.27 1046
2426.73 1100
2427.20 1181
2427.66 1158
2428.12 1107
2428.59 1031
2429.05 1031
2429.52 1053
2429.98 1114
2430.45 1074
2430.91 865
2431.38 905
2431.84 1087
2432.31 887
2432.77 920
2433.24 860
2433.70 939
2434.17 1145
2434.63 996
2435.10 1021
2435.56 992
2436.03 901
2436.49 1001
2436.96 1011
2437.42 1048
2437.89 1141
2438.35 1099
2438.82 1047
2439.28 961
2439.75 975
2440.21 1110
2440.68 975
2441.15 971
2441.61 1165
2442.08 1002
2442.54 1053
2443.01 1105
2443.48 1029
2443.94 1056
2444.41 847
2444.87 988
2445.34 1099
2445.81 1050
2446.27 964
2446.74 1006
2447.20 1090
2447.67 966
2448.14 906
2448.60 954
2449.07 935
2449.54 829
2450.00 983
2450.47 946
2450.94 1002
2451.40 870
2451.87 809
2452.34 1034
2452.80 1015
2453.27 867
2453.74 932
2454.20 1012
2454.67 910
2455.14 895
2455.60 937
2456.07 1045
2456.54 901
2457.01 929
2457.47 1066
2457.94 961
2458.41 1038
2458.87 922
2459.34 952
2459.81 999
2460.28 1093
2460.74 1029
2461.21 1045
2461.68 950
2462.15 880
2462.62 990
2463.08 986
2463.55 1011
2464.02 937
2464.49 1031
2464.95 1051
2465.42 1117
2465.89 1186
2466.36 1067
2466.83 993
2467.29 1159
2467.76 1044
2468.23 927
2468.70 1061
2469.17 1048
2469.64 1152
2470.10 950
2470.57 869
2471.04 1089
2471.51 1168
2471.98 1105
2472.45 1090
2472.92 962
2473.39 837
2473.85 875
2474.32 817
2474.79 888
2475.26 827
2475.73 890
2476.20 962
2476.67 932
2477.14 938
2477.61 863
2478.08 941
2478.54 915
2479.01 966
2479.48 891
2479.95 706
2480.42 762
2480.89 905
2481.36 977
2481.83 915
2482.30 962
2482.77 999
2483.24 933
2483.71 848
2484.18 953
2484.65 981
2485.12 836
2485.59 926
2486.06 961
2486.53 884
2487.00 873
2487.47 814
2487.94 973
2488.41 980
2488.88 899
2489.35 945
2489.82 1054
2490.29 1118
2490.76 1064
2491.23 1179
2491.70 1174
2492.17 1020
2492.64 891
2493.11 1045
2493.58 975
2494.05 792
2494.52 824
2495.00 1022
2495.47 907
2495.94 1016
2496.41 990
2496.88 1060
2497.35 943
2497.82 1009
2498.29 1009
2498.76 886
2499.23 740
2499.71 867
2500.18 955
2500.65 874
2501.12 930
2501.59 942
2502.06 884
2502.53 955
2503.01 983
2503.48 982
2503.95 964
2504.42 975
2504.89 923
2505.36 932
2505.84 921
2506.31 927
2506.78 1010
2507.25 1072
2507.72 900
2508.20 1012
2508.67 1077
2509.14 940
2509.61 908
2510.08 1008
2510.56 979
2511.03 878
2511.50 1041
2511.97 991
2512.45 946
2512.92 1011
2513.39 1095
2513.86 1031
2514.34 980
2514.81 1269
2515.28 1080
2515.75 975
2516.23 1016
2516.70 753
2517.17 853
2517.65 922
2518.12 903
2518.59 999
2519.07 1082
2519.54 975
2520.01 830
2520.48 923
2520.96 900
2521.43 995
2521.90 1139
2522.38 1051
2522.85 1045
2523.32 901
2523.80 872
2524.27 953
2524.75 860
2525.22 941
2525.69 997
2526.17 1008
2526.64 1027
2527.11 984
2527.59 997
2528.06 958
2528.54 991
2529.01 1086
2529.48 1056
2529.96 1003
2530.43 989
2530.91 993
2531.38 943
2531.85 1115
2532.33 1203
2532.80 1158
2533.28 1113
2533.75 1036
2534.23 1160
2534.70 1105
2535.18 1046
2535.65 994
2536.12 1081
2536.60 972
2537.07 996
2537.55 937
2538.02 978
2538.50 980
2538.97 957
2539.45 926
2539.92 972
2540.40 1031
2540.87 1048
2541.35 1108
2541.82 1091
2542.30 1032
2542.77 1020
2543.25 993
2543.73 999
2544.20 1058
2544.68 1091
2545.15 1058
2545.63 1021
2546.10 1051
2546.58 1029
2547.05 1006
2547.53 932
2548.01 1082
2548.48 1088
2548.96 1068
2549.43 1105
2549.91 1074
2550.39 1151
2550.86 1265
2551.34 1225
2551.81 1186
2552.29 1199
2552.77 1258
2553.24 1079
2553.72 914
2554.20 905
2554.67 1063
2555.15 1046
2555.62 1043
2556.10 1046
2556.58 1103
2557.05 1211
2557.53 1162
2558.01 1164
2558.48 1053
2558.96 1093
2559.44 1118
2559.91 1060
2560.39 911
2560.87 952
2561.35 1025
2561.82 966
2562.30 996
2562.78 971
2563.25 1032
2563.73 934
2564.21 897
2564.69 1008
2565.16 955
2565.64 968
2566.12 940
2566.60 886
2567.07 859
2567.55 904
2568.03 1049
2568.51 990
2568.98 1087
2569.46 936
2569.94 806
2570.42 936
2570.90 884
2571.37 937
2571.85 969
2572.33 1178
2572.81 1124
2573.29 1044
2573.76 970
2574.24 970
2574.72 955
2575.20 868
2575.68 816
2576.16 724
2576.63 863
2577.11 888
2577.59 815
2578.07 879
2578.55 955
2579.03 896
2579.51 849
2579.98 783
2580.46 978
2580.94 999
2581.42 1012
2581.90 903
2582.38 885
2582.86 926
2583.34 957
2583.82 1070
2584.30 974
2584.77 808
2585.25 887
2585.73 932
2586.21 888
2586.69 842
2587.17 872
2587.65 1018
2588.13 983
2588.61 932
2589.09 811
2589.57 957
2590.05 1052
2590.53 1051
2591.01 924
2591.49 920
2591.97 959
2592.45 1032
2592.93 951
2593.41 994
2593.89 875
2594.37 933
2594.85 934
2595.33 909
2595.81 971
2596.29 874
2596.77 901
2597.25 1007
2597.73 982
2598.21 955
2598.69 886
2599.17 931
2599.65 960
2600.13 952
2600.61 842
2601.09 897
2601.57 1045
2602.06 970
2602.54 958
2603.02 873
2603.50 797
2603.98 946
2604.46 1158
2604.94 940
2605.42 927
2605.90 905
2606.38 906
2606.87 890
2607.35 976
2607.83 908
2608.31 857
2608.79 905
2609.27 943
2609.75 921
2610.24 956
2610.72 944
2611.20 1001
2611.68 906
2612.16 978
2612.64 885
2613.13 1039
2613.61 932
2614.09 834
2614.57 945
2615.05 1055
2615.54 1024
2616.02 875
2616.50 938
2616.98 1018
2617.46 1055
2617.95 1057
2618.43 930
2618.91 955
2619.39 969
2619.88 921
2620.36 944
2620.84 938
2621.32 952
2621.81 940
2622.29 924
2622.77 989
2623.26 1004
2623.74 888
2624.22 896
2624.70 975
2625.19 1013
2625.67 1030
2626.15 826
2626.64 979
2627.12 1022
2627.60 1018
2628.09 1029
2628.57 1066
2629.05 1002
2629.54 991
2630.02 927
2630.50 1020
2630.99 951
2631.47 919
2631.95 1150
2632.44 1071
2632.92 949
2633.40 975
2633.89 972
2634.37 986
2634.85 940
2635.34 871
2635.82 1037
2636.31 1081
2636.79 929
2637.27 1039
2637.76 910
2638.24 924
2638.73 907
2639.21 969
2639.70 919
2640.18 935
2640.66 916
2641.15 992
2641.63 910
2642.12 857
2642.60 933
2643.09 1001
2643.57 983
2644.06 893
2644.54 866
2645.03 855
2645.51 944
2646.00 869
2646.48 1031
2646.97 869
2647.45 923
2647.94 939
2648.42 759
2648.91 731
2649.39 826
2649.88 878
2650.36 865
2650.85 993
2651.33 1086
2651.82 953
2652.30 921
2652.79 846
2653.27 918
2653.76 975
2654.24 983
2654.73 940
2655.22 971
2655.70 925
2656.19 1020
2656.67 952
2657.16 1015
2657.65 789
2658.13 917
2658.62 872
2659.10 855
2659.59 905
2660.08 889
2660.56 976
2661.05 926
2661.53 919
2662.02 941
2662.51 1042
2662.99 925
2663.48 974
2663.97 977
2664.45 901
2664.94 917
2665.43 964
2665.91 863
2666.40 829
2666.89 998
2667.37 898
2667.86 898
2668.35 1035
2668.83 953
2669.32 1003
2669.81 942
2670.29 982
2670.78 937
2671.27 900
2671.76 1016
2672.24 1047
2672.73 972
2673.22 973
2673.71 1021
2674.19 1272
2674.68 1257
2675.17 1244
2675.66 1305
2676.14 1355
2676.63 1485
2677.12 1494
2677.61 1406
2678.09 1220
2678.58 1167
2679.07 1149
2679.56 1158
2680.05 1045
2680.53 1037
2681.02 972
2681.51 957
2682.00 975
2682.49 961
2682.97 902
2683.46 889
2683.95 874
2684.44 1023
2684.93 876
2685.42 828
2685.91 909
2686.39 847
2686.88 914
2687.37 876
2687.86 945
2688.35 896
2688.84 876
2689.33 974
2689.81 1017
2690.30 1016
2690.79 887
2691.28 968
2691.77 859
2692.26 1088
2692.75 879
2693.24 809
2693.73 893
2694.22 821
2694.71 844
2695.20 864
2695.68 920
2696.17 947
2696.66 957
2697.15 797
2697.64 828
2698.13 1036
2698.62 958
2699.11 954
2699.60 972
2700.09 865
2700.58 901
2701.07 927
2701.56 987
2702.05 1007
2702.54 1022
2703.03 931
2703.52 1058
2704.01 1042
2704.50 940
2704.99 987
2705.48 1032
2705.97 1003
2706.46 846
2706.95 916
2707.44 1015
2707.93 953
2708.42 943
2708.92 942
2709.41 981
2709.90 890
2710.39 1024
2710.88 1100
2711.37 1044
2711.86 1038
2712.35 889
2712.84 1011
2713.33 985
2713.82 901
2714.31 897
2714.81 926
2715.30 857
2715.79 928
2716.28 869
2716.77 863
2717.26 997
2717.75 1020
2718.24 1014
2718.74 1071
2719.23 1055
2719.72 914
2720.21 1002
2720.70 1074
2721.19 1136
2721.69 1189
2722.18 1076
2722.67 1049
2723.16 1151
2723.65 1172
2724.15 1057
2724.64 1150
2725.13 1139
2725.62 972
2726.11 982
2726.61 993
2727.10 987
2727.59 1078
2728.08 1001
2728.58 1113
2729.07 991
2729.56 952
2730.05 1068
2730.55 1049
2731.04 949
2731.53 1042
2732.02 1009
2732.52 955
2733.01 903
2733.50 920
2733.99 961
2734.49 1091
2734.98 967
2735.47 954
2735.97 992
2736.46 1098
2736.95 1018
2737.45 899
2737.94 1048
2738.43 923
2738.93 1003
2739.42 1123
2739.91 1091
2740.41 1098
2740.90 1057
2741.39 1003
2741.89 983
2742.38 967
2742.87 925
2743.37 991
2743.86 1076
2744.36 1044
2744.85 976
2745.34 880
2745.84 935
2746.33 925
2746.82 892
2747.32 946
2747.81 989
2748.31 871
2748.80 1226
2749.30 1103
2749.79 1226
2750.28 997
2750.78 972
2751.27 998
2751.77 986
2752.26 890
2752.76 809
2753.25 868
2753.75 974
2754.24 959
2754.74 967
2755.23 991
2755.72 1024
2756.22 1003
2756.71 1074
2757.21 963
2757.70 915
2758.20 908
2758.69 1025
2759.19 1019
2759.69 964
2760.18 928
2760.68 941
2761.17 1022
2761.67 896
2762.16 907
2762.66 998
2763.15 1016
2763.65 882
2764.14 918
2764.64 966
2765.14 898
2765.63 948
2766.13 1007
2766.62 1050
2767.12 927
2767.61 986
2768.11 901
2768.61 896
2769.10 904
2769.60 881
2770.09 824
2770.59 880
2771.09 943
2771.58 824
2772.08 877
2772.58 939
2773.07 967
2773.57 1073
2774.06 1088
2774.56 1013
2775.06 987
2775.55 1112
2776.05 990
2776.55 1042
2777.04 988
2777.54 1068
2778.04 1122
2778.54 1094
2779.03 1066
2779.53 1127
2780.03 1126
2780.52 1134
2781.02 968
2781.52 1014
2782.01 934
2782.51 1120
2783.01 961
2783.51 1069
2784.00 1057
2784.50 826
2785.00 794
2785.50 922
2785.99 1060
2786.49 977
2786.99 898
2787.49 910
2787.98 865
2788.48 930
2788.98 942
2789.48 1054
2789.98 1034
2790.47 954
2790.97 1071
2791.47 1124
2791.97 826
2792.47 939
2792.96 975
2793.46 942
2793.96 991
2794.46 945
2794.96 869
2795.46 965
2795.95 957
2796.45 947
2796.95 1024
2797.45 1141
2797.95 992
2798.45 1082
2798.95 1261
2799.44 1032
2799.94 1102
2800.44 1071
2800.94 1083
2801.44 901
2801.94 922
2802.44 986
2802.94 1033
2803.44 1076
2803.93 924
2804.43 1044
2804.93 938
2805.43 933
2805.93 981
2806.43 862
2806.93 963
2807.43 1074
2807.93 1140
2808.43 1036
2808.93 989
2809.43 1077
2809.93 1085
2810.43 1109
2810.93 998
2811.43 1013
2811.93 1005
2812.43 905
2812.93 985
2813.43 1049
2813.93 1027
2814.43 963
2814.93 852
2815.43 826
2815.93 933
2816.43 956
2816.93 989
2817.43 895
2817.93 938
2818.43 1002
2818.93 923
2819.43 951
2819.93 1059
2820.43 1055
2820.93 1136
2821.43 1052
2821.93 959
2822.43 1022
2822.94 1104
2823.44 1103
2823.94 1025
2824.44 991
2824.94 923
2825.44 969
2825.94 988
2826.44 959
2826.94 1109
2827.44 986
2827.95 990
2828.45 1030
2828.95 934
2829.45 885
2829.95 1037
2830.45 1140
2830.95 1032
2831.46 922
2831.96 1064
2832.46 976
2832.96 1002
2833.46 1035
2833.97 886
2834.47 833
2834.97 880
2835.47 879
2835.97 919
2836.47 980
2836.98 988
2837.48 1048
2837.98 980
2838.48 977
2838.99 1032
2839.49 848
2839.99 794
2840.49 850
2841.00 1014
2841.50 967
2842.00 992
2842.50 991
2843.01 835
2843.51 984
2844.01 952
2844.51 896
2845.02 862
2845.52 911
2846.02 1067
2846.52 933
2847.03 1049
2847.53 971
2848.03 999
2848.54 1068
2849.04 1000
2849.54 956
2850.05 946
2850.55 1044
2851.05 1047
2851.56 965
2852.06 1028
2852.56 1078
2853.07 1087
2853.57 1116
2854.07 990
2854.58 914
2855.08 1005
2855.59 1057
2856.09 883
2856.59 834
2857.10 893
2857.60 813
2858.10 846
2858.61 921
2859.11 803
2859.62 913
2860.12 994
2860.63 948
2861.13 959
2861.63 1114
2862.14 1018
2862.64 929
2863.15 810
2863.65 833
2864.16 862
2864.66 827
2865.16 846
2865.67 927
2866.17 934
2866.68 889
2867.18 956
2867.69 842
2868.19 840
2868.70 972
2869.20 959
2869.71 934
2870.21 743
2870.72 723
2871.22 831
2871.73 1009
2872.23 1048
2872.74 967
2873.24 851
2873.75 1002
2874.25 926
2874.76 860
2875.27 872
2875.77 967
2876.28 1120
2876.78 916
2877.29 1011
2877.79 949
2878.30 1025
2878.81 1045
2879.31 917
2879.82 959
2880.32 915
2880.83 932
2881.33 987
2881.84 943
2882.35 888
2882.85 896
2883.36 1125
2883.87 1043
2884.37 1019
2884.88 928
2885.38 870
2885.89 889
2886.40 913
2886.90 1244
2887.41 1206
2887.92 1108
2888.42 1029
2888.93 1038
2889.44 1257
2889.94 1273
2890.45 1332
2890.96 1338
2891.46 1273
2891.97 1450
2892.48 1329
2892.98 1379
2893.49 1239
2894.00 1164
2894.51 1247
2895.01 1218
2895.52 1307
2896.03 1300
2896.54 1612
2897.04 1594
2897.55 1568
2898.06 1776
2898.57 1715
2899.07 1457
2899.58 1264
2900.09 1381
2900.60 1340
2901.10 1296
2901.61 1277
2902.12 1223
2902.63 1210
2903.13 1213
2903.64 1208
2904.15 1165
2904.66 1060
2905.17 1048
2905.68 1154
2906.18 1115
2906.69 1123
2907.20 1100
2907.71 1081
2908.22 1140
2908.72 1199
2909.23 1123
2909.74 1147
2910.25 980
2910.76 904
2911.27 980
2911.78 1074
2912.28 969
2912.79 859
2913.30 937
2913.81 823
2914.32 854
2914.83 1025
2915.34 1039
2915.85 1036
2916.36 970
2916.87 1059
2917.37 1065
2917.88 1175
2918.39 1108
2918.90 974
2919.41 891
2919.92 911
2920.43 931
2920.94 854
2921.45 950
2921.96 908
2922.47 1028
2922.98 893
2923.49 875
2924.00 959
2924.51 1008
2925.02 1010
2925.53 1003
2926.04 1017
2926.55 1038
2927.06 995
2927.57 1012
2928.08 972
2928.59 988
2929.10 944
2929.61 1023
2930.12 1009
2930.63 968
2931.14 844
2931.65 975
2932.16 906
2932.67 809
2933.18 995
2933.69 1012
2934.20 975
2934.71 905
2935.22 913
2935.73 1074
2936.24 971
2936.76 867
2937.27 922
2937.78 906
2938.29 1048
2938.80 1009
2939.31 917
2939.82 989
2940.33 952
2940.84 935
2941.36 991
2941.87 1029
2942.38 1000
2942.89 897
2943.40 970
2943.91 1035
2944.42 932
2944.94 953
2945.45 937
2945.96 949
2946.47 932
2946.98 998
2947.49 848
2948.01 1001
2948.52 970
2949.03 930
2949.54 876
2950.05 902
2950.57 1001
2951.08 871
2951.59 877
2952.10 847
2952.61 876
2953.13 942
2953.64 964
2954.15 980
2954.66 843
2955.18 819
2955.69 979
2956.20 1001
2956.71 956
2957.23 992
2957.74 907
2958.25 968
2958.76 981
2959.28 1015
2959.79 1033
2960.30 990
2960.82 987
2961.33 931
2961.84 981
2962.36 928
2962.87 914
2963.38 946
2963.89 901
2964.41 994
2964.92 884
2965.43 1016
2965.95 965
2966.46 926
2966.97 1008
2967.49 1050
2968.00 930
2968.52 926
2969.03 1040
2969.54 935
2970.06 871
2970.57 831
2971.08 956
2971.60 964
2972.11 909
2972.63 878
2973.14 1000
2973.65 1015
2974.17 982
2974.68 941
2975.20 1080
2975.71 1094
2976.23 1073
2976.74 872
2977.25 915
2977.77 919
2978.28 909
2978.80 990
2979.31 983
2979.83 919
2980.34 952
2980.86 1041
2981.37 1070
2981.89 997
2982.40 1191
2982.91 1149
2983.43 1046
2983.94 1090
2984.46 1088
2984.97 928
2985.49 1019
2986.00 1055
2986.52 1177
2987.04 1088
2987.55 1046
2988.07 1123
2988.58 1270
2989.10 1087
2989.61 997
2990.13 1060
2990.64 1042
2991.16 1277
2991.67 1489
2992.19 1290
2992.71 1190
2993.22 1253
2993.74 1226
2994.25 1291
2994.77 1134
2995.28 1228
2995.80 1268
2996.32 1312
2996.83 1337
2997.35 1291
2997.87 1262
2998.38 1189
2998.90 1187
2999.41 1284
2999.93 1300
3000.45 1356
3000.96 1463
3001.48 1336
3002.00 1420
3002.51 1371
3003.03 1477
3003.55 1537
3004.06 1808
3004.58 2031
3005.10 2102
3005.61 2346
3006.13 2462
3006.65 2646
3007.16 2869
3007.68 2676
3008.20 2592
3008.71 2267
3009.23 2219
3009.75 2134
3010.27 1954
3010.78 1626
3011.30 1366
3011.82 1297
3012.34 1268
3012.85 1246
3013.37 1239
3013.89 1196
3014.41 1112
3014.92 1133
3015.44 1083
3015.96 1089
3016.48 1208
3016.99 1221
3017.51 1178
3018.03 1248
3018.55 1241
3019.07 1167
3019.58 1214
3020.10 1285
3020.62 1360
3021.14 1294
3021.66 1422
3022.17 1244
3022.69 1144
3023.21 1195
3023.73 1169
3024.25 1261
3024.77 1115
3025.28 1143
3025.80 1275
3026.32 1331
3026.84 1287
3027.36 1255
3027.88 1269
3028.40 1140
3028.92 1160
3029.43 1196
3029.95 986
3030.47 1056
3030.99 1139
3031.51 1154
3032.03 1100
3032.55 871
3033.07 1024
3033.59 1074
3034.11 1054
3034.63 1040
3035.15 989
3035.66 1066
3036.18 1006
3036.70 1256
3037.22 1241
3037.74 1069
3038.26 1045
3038.78 1079
3039.30 1139
3039.82 1087
3040.34 1060
3040.86 1097
3041.38 1139
3041.90 1054
3042.42 1060
3042.94 957
3043.46 1027
3043.98 1028
3044.50 1016
3045.02 1041
3045.54 1110
3046.06 1070
3046.58 1142
3047.10 1098
3047.62 1052
3048.14 1013
3048.66 983
3049.18 1006
3049.71 1087
3050.23 1037
3050.75 957
3051.27 992
3051.79 956
3052.31 865
3052.83 901
3053.35 943
3053.87 1031
3054.39 1017
3054.91 961
3055.43 973
3055.96 898
3056.48 920
3057.00 894
3057.52 961
3058.04 1058
3058.56 850
3059.08 823
3059.61 940
3060.13 1007
3060.65 965
3061.17 852
3061.69 891
3062.21 1094
3062.73 1135
3063.26 1059
3063.78 1207
3064.30 1170
3064.82 1241
3065.34 1175
3065.87 1087
3066.39 1032
3066.91 1102
3067.43 1085
3067.95 1135
3068.48 1150
3069.00 1103
3069.52 1101
3070.04 1120
3070.57 1101
3071.09 1154
3071.61 1204
3072.13 1151
3072.66 1044
3073.18 1141
3073.70 1056
3074.22 1092
3074.75 1034
3075.27 1147
3075.79 1078
3076.32 1202
3076.84 1026
3077.36 1273
3077.88 1179
3078.41 1222
3078.93 1184
3079.45 1237
3079.98 1315
3080.50 1271
3081.02 1280
3081.55 1289
3082.07 1347
3082.59 1479
3083.12 1433
3083.64 1448
3084.16 1390
3084.69 1490
3085.21 1576
3085.73 1439
3086.26 1213
3086.78 1241
3087.31 1383
3087.83 1297
3088.35 1294
3088.88 1415
3089.40 1215
3089.93 1346
3090.45 1441
3090.97 1320
3091.50 1330
3092.02 1216
3092.55 1327
3093.07 1201
3093.60 1442
3094.12 1408
3094.64 1273
3095.17 1331
3095.69 1389
3096.22 1544
3096.74 1444
3097.27 1385
3097.79 1418
3098.32 1440
3098.84 1427
3099.37 1377
3099.89 1617
3100.42 1670
3100.94 1968
3101.47 2281
3101.99 2699
3102.52 3177
3103.04 3546
3103.57 3995
3104.09 5031
3104.62 5307
3105.14 5774
3105.67 6482
3106.19 6549
3106.72 6257
3107.24 5384
3107.77 4748
3108.29 4217
3108.82 3530
3109.35 2801
3109.87 2453
3110.40 2272
3110.92 2288
3111.45 2357
3111.98 2297
3112.50 2457
3113.03 2534
3113.55 2399
3114.08 2387
3114.61 2520
3115.13 2349
3115.66 2325
3116.18 1983
3116.71 1777
3117.24 1672
3117.76 1622
3118.29 1543
3118.82 1423
3119.34 1603
3119.87 1527
3120.40 1517
3120.92 1501
3121.45 1725
3121.98 1728
3122.50 1914
3123.03 1768
3123.56 1759
3124.08 2043
3124.61 1926
3125.14 1659
3125.66 1678
3126.19 1646
3126.72 1552
3127.25 1523
3127.77 1332
3128.30 1450
3128.83 1510
3129.36 1543
3129.88 1491
3130.41 1346
3130.94 1322
3131.46 1408
3131.99 1341
3132.52 1249
3133.05 1206
3133.58 1368
3134.10 1333
3134.63 1224
3135.16 1321
3135.69 1160
3136.21 1322
3136.74 1390
3137.27 1444
3137.80 1415
3138.33 1179
3138.86 1230
3139.38 1222
3139.91 1291
3140.44 1270
3140.97 1075
3141.50 1197
3142.03 1208
3142.55 1189
3143.08 1439
3143.61 1300
3144.14 1164
3144.67 1295
3145.20 1332
3145.73 1161
3146.25 1252
3146.78 1323
3147.31 1155
3147.84 1064
3148.37 1264
3148.90 1297
3149.43 1246
3149.96 1245
3150.49 1216
3151.02 1133
3151.54 1243
3152.07 1284
3152.60 1248
3153.13 1285
3153.66 1260
3154.19 1293
3154.72 1215
3155.25 1252
3155.78 1263
3156.31 1248
3156.84 1355
3157.37 1220
3157.90 1221
3158.43 1215
3158.96 1283
3159.49 1297
3160.02 1146
3160.55 1381
3161.08 1326
3161.61 1311
3162.14 1280
3162.67 1173
3163.20 1060
3163.73 1126
3164.26 1145
3164.79 1236
3165.32 1312
3165.85 1167
3166.38 1011
3166.91 1095
3167.44 1116
3167.97 1112
3168.50 1061
3169.03 922
3169.57 995
3170.10 927
3170.63 951
3171.16 1163
3171.69 1190
3172.22 997
3172.75 1070
3173.28 1052
3173.81 1046
3174.34 1270
3174.88 1204
3175.41 1098
3175.94 1237
3176.47 1287
3177.00 1241
3177.53 1393
3178.06 1189
3178.60 1129
3179.13 1129
3179.66 1182
3180.19 1193
3180.72 1252
3181.25 1086
3181.79 1042
3182.32 1095
3182.85 1145
3183.38 1072
3183.91 1067
3184.44 1051
3184.98 956
3185.51 1015
3186.04 1066
3186.57 1094
3187.11 1024
3187.64 1023
3188.17 1026
3188.70 1094
3189.24 1052
3189.77 934
3190.30 1042
3190.83 1043
3191.37 1051
3191.90 1098
3192.43 1085
3192.96 1096
3193.50 1052
3194.03 937
3194.56 999
3195.09 1032
3195.63 1119
3196.16 1211
3196.69 1171
3197.23 1043
3197.76 1166
3198.29 1002
3198.83 985
3199.36 974
3199.89 1025
3200.43 1041
3200.96 1042
3201.49 1025
3202.03 984
3202.56 995
3203.09 1029
3203.63 1025
3204.16 1144
3204.69 1157
3205.23 1125
3205.76 1141
3206.30 1060
3206.83 1148
3207.36 1069
3207.90 904
3208.43 1095
3208.97 1068
3209.50 1161
3210.03 1224
3210.57 1047
3211.10 1037
3211.64 1290
3212.17 1299
3212.70 1246
3213.24 1150
3213.77 1281
3214.31 1441
3214.84 1349
3215.38 1183
3215.91 1372
3216.45 1215
3216.98 1016
3217.52 1131
3218.05 1138
3218.59 988
3219.12 929
3219.66 989
3220.19 1113
3220.73 1152
3221.26 1061
3221.80 1048
3222.33 1057
3222.87 1145
3223.40 1107
3223.94 1147
3224.47 1093
3225.01 1188
3225.54 1131
3226.08 1160
3226.61 1108
3227.15 1136
3227.69 1262
3228.22 1407
3228.76 1271
3229.29 1218
3229.83 1205
3230.36 1159
3230.90 1194
3231.44 1215
3231.97 1139
3232.51 1388
3233.04 1281
3233.58 1388
3234.12 1381
3234.65 1323
3235.19 1302
3235.72 1306
3236.26 1349
3236.80 1497
3237.33 1482
3237.87 1310
3238.41 1305
3238.94 1378
3239.48 1635
3240.02 1550
3240.55 1560
3241.09 1622
3241.63 1616
3242.16 1521
3242.70 1396
3243.24 1471
3243.77 1458
3244.31 1520
3244.85 1607
3245.39 1676
3245.92 1664
3246.46 1545
3247.00 1599
3247.53 1575
3248.07 1601
3248.61 1630
3249.15 1620
3249.68 1598
3250.22 1726
3250.76 1535
3251.30 1623
3251.83 1620
3252.37 1598
3252.91 1628
3253.45 1650
3253.98 1646
3254.52 1643
3255.06 1519
3255.60 1709
3256.14 1724
3256.67 1623
3257.21 1644
3257.75 1820
3258.29 1808
3258.83 1865
3259.37 1807
3259.90 1917
3260.44 1960
3260.98 2051
3261.52 2186
3262.06 2511
3262.60 2629
3263.13 2902
3263.67 3170
3264.21 3648
3264.75 3792
3265.29 3739
3265.83 4284
3266.37 4817
3266.91 4658
3267.44 5120
3267.98 6106
3268.52 6497
3269.06 6378
3269.60 6650
3270.14 6270
3270.68 6042
3271.22 5542
3271.76 4702
3272.30 4138
3272.84 3548
3273.38 3116
3273.91 2681
3274.45 2345
3274.99 2056
3275.53 2032
3276.07 1964
3276.61 2061
3277.15 2003
3277.69 2012
3278.23 2004
3278.77 2027
3279.31 1935
3279.85 1933
3280.39 2124
3280.93 1978
3281.47 2081
3282.01 2171
3282.55 1852
3283.09 1925
3283.63 1906
3284.17 1923
3284.71 2050
3285.25 1961
3285.79 2029
3286.33 2225
3286.87 2107
3287.42 2221
3287.96 2202
3288.50 2201
3289.04 2406
3289.58 2319
3290.12 2292
3290.66 2342
3291.20 2170
3291.74 1977
3292.28 2012
3292.82 2150
3293.36 1957
3293.91 2027
3294.45 2322
3294.99 2591
3295.53 2534
3296.07 2608
3296.61 3057
3297.15 3030
3297.69 3388
3298.24 3248
3298.78 3286
3299.32 3024
3299.86 2995
3300.40 2744
3300.94 2600
3301.49 2388
3302.03 2090
3302.57 2071
3303.11 1965
3303.65 2002
3304.19 1819
3304.74 1896
3305.28 1641
3305.82 1746
3306.36 1804
3306.90 1893
3307.45 1763
3307.99 1833
3308.53 1822
3309.07 1519
3309.62 1694
3310.16 1868
3310.70 1758
3311.24 1741
3311.79 1772
3312.33 1834
3312.87 1802
3313.41 1729
3313.96 1676
3314.50 1617
3315.04 1601
3315.59 1737
3316.13 2053
3316.67 2019
3317.21 2019
3317.76 2114
3318.30 2370
3318.84 2338
3319.39 2229
3319.93 2376
3320.47 2369
3321.02 2177
3321.56 2188
3322.10 2220
3322.65 2257
3323.19 2232
3323.73 2313
3324.28 2292
3324.82 1984
3325.36 1939
3325.91 2223
3326.45 2387
3327.00 2171
3327.54 1941
3328.08 1899
3328.63 1799
3329.17 1948
3329.72 1899
3330.26 1867
3330.80 1980
3331.35 2068
3331.89 2127
3332.44 2385
3332.98 2893
3333.53 3511
3334.07 4268
3334.61 5506
3335.16 7048
3335.70 8379
3336.25 10436
3336.79 12143
3337.34 13532
3337.88 13956
3338.43 14515
3338.97 14137
3339.52 13836
3340.06 12708
3340.61 11309
3341.15 9236
3341.70 7860
3342.24 6394
3342.79 5228
3343.33 4563
3343.88 3999
3344.42 3301
3344.97 2718
3345.51 2612
3346.06 2411
3346.60 2330
3347.15 2311
3347.69 2256
3348.24 2130
3348.78 2172
3349.33 2176
3349.88 2183
3350.42 2258
3350.97 2672
3351.51 2970
3352.06 2872
3352.61 3023
3353.15 3125
3353.70 3212
3354.24 3249
3354.79 3399
3355.34 3214
3355.88 2957
3356.43 2613
3356.97 2516
3357.52 2544
3358.07 2392
3358.61 2210
3359.16 2104
3359.71 1893
3360.25 1805
3360.80 1888
3361.35 1887
3361.89 1702
3362.44 1594
3362.99 1871
3363.53 1939
3364.08 1800
3364.63 1759
3365.17 1888
3365.72 2047
3366.27 1991
3366.81 2116
3367.36 1927
3367.91 1899
3368.46 1941
3369.00 2003
3369.55 1870
3370.10 1930
3370.64 1903
3371.19 1944
3371.74 2056
3372.29 2076
3372.83 2309
3373.38 2379
3373.93 2530
3374.48 2601
3375.03 2636
3375.57 2836
3376.12 3138
3376.67 2875
3377.22 2864
3377.76 2799
3378.31 2649
3378.86 2339
3379.41 2200
3379.96 2022
3380.50 2108
3381.05 1911
3381.60 1909
3382.15 1706
3382.70 1820
3383.25 1959
3383.79 1811
3384.34 1838
3384.89 1917
3385.44 1964
3385.99 1733
3386.54 1829
3387.09 1881
3387.64 1675
3388.18 1655
3388.73 1594
3389.28 1714
3389.83 1473
3390.38 1671
3390.93 1541
3391.48 1571
3392.03 1502
3392.58 1495
3393.13 1509
3393.67 1543
3394.22 1495
3394.77 1301
3395.32 1384
3395.87 1318
3396.42 1373
3396.97 1438
3397.52 1400
3398.07 1235
3398.62 1388
3399.17 1455
3399.72 1425
3400.27 1303
3400.82 1398
3401.37 1463
3401.92 1370
3402.47 1186
3403.02 1404
3403.57 1226
3404.12 1212
3404.67 1340
3405.22 1248
3405.77 1304
3406.32 1366
3406.87 1322
3407.42 1326
3407.97 1215
3408.52 1332
3409.07 1250
3409.62 1440
3410.17 1461
3410.72 1339
3411.27 1456
3411.82 1560
3412.38 1718
3412.93 1702
3413.48 1735
3414.03 1633
3414.58 1923
3415.13 1835
3415.68 1626
3416.23 1677
3416.78 1517
3417.33 1516
3417.89 1526
3418.44 1492
3418.99 1557
3419.54 1560
3420.09 1461
3420.64 1506
3421.19 1310
3421.74 1280
3422.30 1226
3422.85 1407
3423.40 1385
3423.95 1488
3424.50 1407
3425.05 1536
3425.61 1613
3426.16 1475
3426.71 1527
3427.26 1595
3427.81 1591
3428.37 1611
3428.92 1527
3429.47 1467
3430.02 1414
3430.58 1490
3431.13 1329
3431.68 1409
3432.23 1367
3432.78 1274
3433.34 1202
3433.89 1318
3434.44 1317
3434.99 1386
3435.55 1210
3436.10 1343
3436.65 1230
3437.21 1166
3437.76 1184
3438.31 1301
3438.86 1203
3439.42 1204
3439.97 1250
3440.52 1209
3441.08 1154
3441.63 1021
3442.18 1326
3442.74 1427
3443.29 1316
3443.84 1410
3444.40 1536
3444.95 1378
3445.50 1384
3446.06 1428
3446.61 1378
3447.16 1362
3447.72 1281
3448.27 1236
3448.82 1220
3449.38 1079
3449.93 1054
3450.48 1212
3451.04 1299
3451.59 1266
3452.15 1219
3452.70 1089
3453.25 1117
3453.81 1269
3454.36 1115
3454.92 1039
3455.47 1207
3456.03 1099
3456.58 1340
3457.13 1255
3457.69 1107
3458.24 1131
3458.80 995
3459.35 1061
3459.91 1070
3460.46 1198
3461.02 1218
3461.57 1248
3462.13 1223
3462.68 1161
3463.24 1121
3463.79 1161
3464.34 1157
3464.90 1227
3465.46 1334
3466.01 1445
3466.57 1352
3467.12 1338
3467.68 1171
3468.23 1335
3468.79 1220
3469.34 1409
3469.90 1354
3470.45 1226
3471.01 1257
3471.56 1386
3472.12 1364
3472.67 1317
3473.23 1481
3473.79 1456
3474.34 1468
3474.90 1236
3475.45 1241
3476.01 1161
3476.56 1432
3477.12 1416
3477.68 1295
3478.23 1358
3478.79 1363
3479.35 1484
3479.90 1616
3480.46 1520
3481.01 1656
3481.57 1612
3482.13 1729
3482.68 1613
3483.24 1719
3483.80 1729
3484.35 1555
3484.91 1629
3485.47 1643
3486.02 1713
3486.58 1508
3487.14 1527
3487.69 1767
3488.25 1728
3488.81 1530
3489.36 1748
3489.92 1800
3490.48 2084
3491.03 2193
3491.59 2607
3492.15 3302
3492.71 3644
3493.26 3970
3493.82 4297
3494.38 4759
3494.94 4589
3495.49 4583
3496.05 4432
3496.61 4154
3497.17 3693
3497.72 3497
3498.28 3350
3498.84 3716
3499.40 3993
3499.95 4341
3500.51 4503
3501.07 4895
3501.63 5252
3502.19 5434
3502.74 5130
3503.30 4853
3503.86 4187
3504.42 3888
3504.98 3407
3505.53 3122
3506.09 3008
3506.65 2909
3507.21 2784
3507.77 2926
3508.33 3005
3508.88 2902
3509.44 2556
3510.00 2559
3510.56 2342
3511.12 2477
3511.68 2320
3512.24 2158
3512.80 2383
3513.35 2185
3513.91 2026
3514.47 2134
3515.03 2031
3515.59 1947
3516.15 1894
3516.71 1763
3517.27 1630
3517.83 1662
3518.39 1666
3518.95 1441
3519.50 1523
3520.06 1595
3520.62 1683
3521.18 1656
3521.74 1539
3522.30 1585
3522.86 1664
3523.42 1514
3523.98 1590
3524.54 1617
3525.10 1492
3525.66 1438
3526.22 1554
3526.78 1551
3527.34 1383
3527.90 1339
3528.46 1320
3529.02 1273
3529.58 1431
3530.14 1282
3530.70 1319
3531.26 1426
3531.82 1401
3532.38 1374
3532.94 1409
3533.50 1133
3534.06 1301
3534.62 1351
3535.18 1343
3535.75 1409
3536.31 1323
3536.87 1276
3537.43 1434
3537.99 1486
3538.55 1459
3539.11 1482
3539.67 1357
3540.23 1315
3540.79 1341
3541.35 1330
3541.92 1321
3542.48 1375
3543.04 1523
3543.60 1506
3544.16 1381
3544.72 1391
3545.28 1410
3545.84 1395
3546.41 1374
3546.97 1465
3547.53 1435
3548.09 1287
3548.65 1350
3549.21 1504
3549.78 1465
3550.34 1331
3550.90 1256
3551.46 1309
3552.02 1158
3552.59 1345
3553.15 1182
3553.71 1195
3554.27 1174
3554.83 1182
3555.40 1077
3555.96 1096
3556.52 1186
3557.08 1211
3557.65 1070
3558.21 1083
3558.77 1233
3559.33 1169
3559.90 1259
3560.46 1221
3561.02 1046
3561.58 979
3562.15 995
3562.71 1084
3563.27 1124
3563.83 1039
3564.40 1092
3564.96 1107
3565.52 1098
3566.09 1151
3566.65 1217
3567.21 957
3567.78 1001
3568.34 1020
3568.90 1101
3569.47 1114
3570.03 951
3570.59 1083
3571.16 1017
3571.72 1102
3572.28 1189
3572.85 1058
3573.41 976
3573.97 986
3574.54 1057
3575.10 1056
3575.66 1105
3576.23 1058
3576.79 1262
3577.36 1131
3577.92 1057
3578.48 1029
3579.05 1062
3579.61 1032
3580.18 1057
3580.74 1159
3581.31 1145
3581.87 1075
3582.43 1084
3583.00 1171
3583.56 1036
3584.13 1030
3584.69 1067
3585.26 1041
3585.82 1034
3586.39 945
3586.95 943
3587.52 884
3588.08 1007
3588.64 973
3589.21 1018
3589.77 1017
3590.34 1040
3590.90 1098
3591.47 1067
3592.03 1122
3592.60 1011
3593.17 978
3593.73 986
3594.30 1043
3594.86 1053
3595.43 1003
3595.99 1023
3596.56 1072
3597.12 1022
3597.69 967
3598.25 1025
3598.82 961
3599.39 1002
3599.95 1085
3600.52 869
3601.08 919
3601.65 1077
3602.21 1117
3602.78 958
3603.35 1005
3603.91 983
3604.48 914
3605.04 911
3605.61 896
3606.18 882
3606.74 918
3607.31 877
3607.88 828
3608.44 880
3609.01 919
3609.57 821
3610.14 868
3610.71 866
3611.27 920
3611.84 952
3612.41 963
3612.97 942
3613.54 967
3614.11 810
3614.68 879
3615.24 919
3615.81 1009
3616.38 1013
3616.94 1196
3617.51 1231
3618.08 1283
3618.64 1150
3619.21 1241
3619.78 1502
3620.35 1562
3620.91 1527
3621.48 1492
3622.05 1463
3622.62 1384
3623.18 1408
3623.75 1178
3624.32 1115
3624.89 1251
3625.45 1175
3626.02 1037
3626.59 985
3627.16 1006
3627.73 1035
3628.29 1014
3628.86 988
3629.43 990
3630.00 1020
3630.57 815
3631.13 893
3631.70 899
3632.27 840
3632.84 882
3633.41 972
3633.98 903
3634.54 1008
3635.11 1015
3635.68 864
3636.25 1013
3636.82 1064
3637.39 1002
3637.96 937
3638.52 936
3639.09 910
3639.66 1063
3640.23 1232
3640.80 1255
3641.37 1208
3641.94 1156
3642.51 1262
3643.08 1328
3643.65 1325
3644.21 1259
3644.78 1343
3645.35 1303
3645.92 1403
3646.49 1239
3647.06 1300
3647.63 1179
3648.20 1034
3648.77 1125
3649.34 1240
3649.91 1123
3650.48 1174
3651.05 1062
3651.62 1165
3652.19 1238
3652.76 1221
3653.33 1282
3653.90 1372
3654.47 1281
3655.04 1298
3655.61 1446
3656.18 1492
3656.75 1271
3657.32 1249
3657.89 1473
3658.46 1392
3659.03 1367
3659.60 1410
3660.17 1388
3660.74 1411
3661.31 1605
3661.88 1600
3662.45 1487
3663.02 1459
3663.59 1421
3664.16 1383
3664.74 1385
3665.31 1398
3665.88 1508
3666.45 1650
3667.02 1646
3667.59 1716
3668.16 1594
3668.73 1573
3669.30 1752
3669.87 1694
3670.45 1660
3671.02 1580
3671.59 1223
3672.16 1386
3672.73 1262
3673.30 1308
3673.87 1225
3674.45 1138
3675.02 1066
3675.59 1234
3676.16 1182
3676.73 1160
3677.30 1328
3677.88 1299
3678.45 1075
3679.02 1181
3679.59 1114
3680.16 1206
3680.74 1176
3681.31 1210
3681.88 1292
3682.45 1099
3683.02 1097
3683.60 1237
3684.17 1080
3684.74 1034
3685.31 1113
3685.89 1046
3686.46 1113
3687.03 1041
3687.60 970
3688.18 1022
3688.75 1204
3689.32 1209
3689.89 1144
3690.47 1161
3691.04 1254
3691.61 1283
3692.19 1249
3692.76 1323
3693.33 1310
3693.91 1203
3694.48 1280
3695.05 1342
3695.62 1112
3696.20 980
3696.77 985
3697.34 1100
3697.92 997
3698.49 1009
3699.06 1086
3699.64 1226
3700.21 1214
3700.79 1099
3701.36 1147
3701.93 1139
3702.51 1075
3703.08 1114
3703.65 1074
3704.23 1133
3704.80 959
3705.38 1108
3705.95 1161
3706.52 1036
3707.10 1111
3707.67 1085
3708.25 1017
3708.82 1018
3709.39 1085
3709.97 1132
3710.54 1007
3711.12 1049
3711.69 991
3712.27 1044
3712.84 1095
3713.42 1025
3713.99 1022
3714.57 1119
3715.14 1018
3715.71 1094
3716.29 1035
3716.86 1058
3717.44 1031
3718.01 1099
3718.59 1095
3719.16 1050
3719.74 889
3720.31 898
3720.89 961
3721.47 996
3722.04 930
3722.62 870
3723.19 950
3723.77 983
3724.34 1008
3724.92 826
3725.49 953
3726.07 1030
3726.64 899
3727.22 1018
3727.80 881
3728.37 971
3728.95 1052
3729.52 1151
3730.10 986
3730.67 1048
3731.25 988
3731.83 973
3732.40 942
3732.98 1078
3733.55 1168
3734.13 1002
3734.71 994
3735.28 1076
3735.86 1097
3736.44 977
3737.01 1051
3737.59 1059
3738.17 1115
3738.74 1126
3739.32 1012
3739.90 1109
3740.47 959
3741.05 884
3741.63 925
3742.20 846
3742.78 818
3743.36 915
3743.93 908
3744.51 900
3745.09 951
3745.66 896
3746.24 937
3746.82 979
3747.40 1010
3747.97 952
3748.55 994
3749.13 1087
3749.70 1001
3750.28 965
3750.86 930
3751.44 927
3752.02 938
3752.59 945
3753.17 969
3753.75 923
3754.33 920
3754.90 1012
3755.48 991
3756.06 789
3756.64 944
3757.22 925
3757.79 984
3758.37 968
3758.95 777
3759.53 825
3760.11 955
3760.68 925
3761.26 1046
3761.84 1088
3762.42 1049
3763.00 941
3763.58 821
3764.15 886
3764.73 956
3765.31 959
3765.89 945
3766.47 948
3767.05 976
3767.63 861
3768.21 791
3768.78 878
3769.36 918
3769.94 885
3770.52 1033
3771.10 920
3771.68 1023
3772.26 1064
3772.84 1066
3773.42 935
3774.00 951
3774.58 997
3775.15 999
3775.73 1104
3776.31 1050
3776.89 901
3777.47 969
3778.05 866
3778.63 919
3779.21 963
3779.79 862
3780.37 836
3780.95 777
3781.53 829
3782.11 854
3782.69 895
3783.27 826
3783.85 864
3784.43 909
3785.01 1040
3785.59 979
3786.17 976
3786.75 921
3787.33 910
3787.91 955
3788.49 939
3789.07 985
3789.65 931
3790.23 924
3790.81 990
3791.39 903
3791.98 972
3792.56 833
3793.14 908
3793.72 997
3794.30 887
3794.88 965
3795.46 1029
3796.04 922
3796.62 1009
3797.20 953
3797.78 849
3798.37 878
3798.95 998
3799.53 1081
3800.11 1035
3800.69 926
3801.27 1050
3801.85 1221
3802.43 1204
3803.02 1210
3803.60 1258
3804.18 1280
3804.76 1153
3805.34 1217
3805.92 1183
3806.51 1182
3807.09 1154
3807.67 1107
3808.25 1220
3808.83 1200
3809.42 1169
3810.00 1214
3810.58 1294
3811.16 1325
3811.74 1364
3812.33 1239
3812.91 1207
3813.49 1250
3814.07 1349
3814.66 1446
3815.24 1362
3815.82 1324
3816.40 1421
3816.99 1419
3817.57 1551
3818.15 1473
3818.73 1488
3819.32 1401
3819.90 1249
3820.48 1242
3821.06 1119
3821.65 965
3822.23 1010
3822.81 1063
3823.40 1054
3823.98 982
3824.56 963
3825.15 1091
3825.73 1062
3826.31 1059
3826.90 1000
3827.48 1033
3828.06 897
3828.65 1135
3829.23 1020
3829.81 1068
3830.40 1037
3830.98 961
3831.56 950
3832.15 964
3832.73 965
3833.32 1076
3833.90 1015
3834.48 901
3835.07 949
3835.65 959
3836.23 912
3836.82 849
3837.40 1074
3837.99 1033
3838.57 856
3839.16 795
3839.74 688
3840.32 876
3840.91 860
3841.49 905
3842.08 826
3842.66 880
3843.25 920
3843.83 974
3844.42 870
3845.00 834
3845.59 893
3846.17 895
3846.76 957
3847.34 876
3847.92 833
3848.51 863
3849.09 902
3849.68 947
3850.27 1013
3850.85 1013
3851.44 956
3852.02 861
3852.61 818
3853.19 835
3853.78 958
3854.36 997
3854.95 906
3855.53 866
3856.12 871
3856.70 917
3857.29 898
3857.88 839
3858.46 898
3859.05 893
3859.63 936
3860.22 978
3860.80 1069
3861.39 1161
3861.98 1363
3862.56 1441
3863.15 1544
3863.73 1464
3864.32 1513
3864.91 1468
3865.49 1403
3866.08 1424
3866.67 1277
3867.25 1339
3867.84 1368
3868.43 1158
3869.01 1250
3869.60 1203
3870.19 1267
3870.77 1176
3871.36 1104
3871.95 1060
3872.53 1186
3873.12 1048
3873.71 927
3874.29 888
3874.88 1027
3875.47 1202
3876.05 1073
3876.64 1111
3877.23 1087
3877.82 1020
3878.40 1036
3878.99 1043
3879.58 981
3880.16 931
3880.75 1034
3881.34 983
3881.93 934
3882.51 933
3883.10 961
3883.69 960
3884.28 946
3884.87 825
3885.45 945
3886.04 831
3886.63 925
3887.22 921
3887.80 877
3888.39 934
3888.98 902
3889.57 847
3890.16 927
3890.74 976
3891.33 917
3891.92 788
3892.51 871
3893.10 963
3893.69 919
3894.27 961
3894.86 1022
3895.45 990
3896.04 991
3896.63 1068
3897.22 910
3897.81 910
3898.40 992
3898.98 1073
3899.57 932
3900.16 921
3900.75 933
3901.34 901
3901.93 898
3902.52 934
3903.11 983
3903.70 935
3904.29 993
3904.87 932
3905.46 1008
3906.05 948
3906.64 886
3907.23 955
3907.82 1033
3908.41 1040
3909.00 1072
3909.59 1043
3910.18 957
3910.77 973
3911.36 1035
3911.95 955
3912.54 933
3913.13 1009
3913.72 852
3914.31 827
3914.90 874
3915.49 995
3916.08 880
3916.67 988
3917.26 1076
3917.85 907
3918.44 859
3919.03 1003
3919.62 1056
3920.21 901
3920.80 1029
3921.39 1101
3921.98 930
3922.57 961
3923.16 1037
3923.75 927
3924.34 1036
3924.94 954
3925.53 953
3926.12 853
3926.71 1004
3927.30 983
3927.89 908
3928.48 872
3929.07 1069
3929.66 995
3930.25 894
3930.85 912
3931.44 947
3932.03 922
3932.62 912
3933.21 904
3933.80 980
3934.39 851
3934.99 828
3935.58 859
3936.17 892
3936.76 924
3937.35 876
3937.94 923
3938.54 1115
3939.13 1123
3939.72 1022
3940.31 932
3940.90 927
3941.49 1003
3942.09 938
3942.68 1019
3943.27 1014
3943.86 1033
3944.46 903
3945.05 950
3945.64 1030
3946.23 1072
3946.82 914
3947.42 937
3948.01 1011
3948.60 1009
3949.20 955
3949.79 925
3950.38 918
3950.97 944
3951.57 1084
3952.16 896
3952.75 850
3953.34 1040
3953.94 1031
3954.53 1001
3955.12 1053
3955.72 946
3956.31 875
3956.90 862
3957.50 945
3958.09 968
3958.68 881
3959.28 944
3959.87 845
3960.46 990
3961.06 918
3961.65 943
3962.24 1010
3962.84 978
3963.43 1013
3964.02 1020
3964.62 984
3965.21 998
3965.81 843
3966.40 941
3966.99 1046
3967.59 1213
3968.18 1256
3968.78 1246
3969.37 1211
3969.96 1104
3970.56 1133
3971.15 1252
3971.75 1232
3972.34 1148
3972.94 1071
3973.53 955
3974.12 836
3974.72 917
3975.31 1058
3975.91 1244
3976.50 1226
3977.10 1256
3977.69 1237
3978.29 1260
3978.88 1374
3979.48 1555
3980.07 1677
3980.67 1660
3981.26 1617
3981.86 1344
3982.45 1248
3983.05 1185
3983.64 1186
3984.24 1188
3984.83 1086
3985.43 1056
3986.02 1104
3986.62 1069
3987.21 1066
3987.81 1096
3988.40 1147
3989.00 1246
3989.60 1169
3990.19 1203
3990.79 1194
3991.38 1114
3991.98 1158
3992.57 1200
3993.17 1071
3993.77 1246
3994.36 1082
3994.96 1062
3995.55 1114
3996.15 1057
3996.75 1033
3997.34 999
3997.94 1001
3998.54 1004
3999.13 1031
3999.73 959
4000.32 1102
4000.92 1041
4001.52 942
4002.11 968
4002.71 925
4003.31 936
4003.90 966
4004.50 1004
4005.10 958
4005.69 1090
4006.29 1008
4006.89 887
4007.49 1018
4008.08 1063
4008.68 972
4009.28 1061
4009.87 1190
4010.47 1168
4011.07 988
4011.67 1053
4012.26 935
4012.86 868
4013.46 912
4014.05 966
4014.65 1029
4015.25 947
4015.85 865
4016.44 1017
4017.04 1010
4017.64 1002
4018.24 1008
4018.84 1161
4019.43 1137
4020.03 991
4020.63 1052
4021.23 1098
4021.83 994
4022.42 1089
4023.02 1088
4023.62 1177
4024.22 999
4024.82 1080
4025.41 1063
4026.01 1225
4026.61 1034
4027.21 1142
4027.81 1157
4028.41 1170
4029.01 1263
4029.60 1294
4030.20 1311
4030.80 1389
4031.40 1298
4032.00 1360
4032.60 1386
4033.20 1303
4033.80 1224
4034.39 1407
4034.99 1391
4035.59 1437
4036.19 1464
4036.79 1479
4037.39 1355
4037.99 1221
4038.59 1291
4039.19 1245
4039.79 1247
4040.39 927
4040.99 840
4041.59 915
4042.18 905
4042.78 871
4043.38 944
4043.98 991
4044.58 861
4045.18 900
4045.78 969
4046.38 990
4046.98 956
4047.58 902
4048.18 833
4048.78 928
4049.38 932
4049.98 1005
4050.58 985
4051.18 893
4051.78 884
4052.38 885
4052.98 838
4053.58 920
4054.19 859
4054.79 817
4055.39 864
4055.99 919
4056.59 798
4057.19 872
4057.79 889
4058.39 785
4058.99 810
4059.59 956
4060.19 1036
4060.79 1038
4061.39 882
4061.99 806
4062.60 867
4063.20 874
4063.80 718
4064.40 711
4065.00 759
4065.60 905
4066.20 931
4066.80 939
4067.41 900
4068.01 817
4068.61 758
4069.21 861
4069.81 879
4070.41 906
4071.02 915
4071.62 811
4072.22 926
4072.82 885
4073.42 845
4074.02 828
4074.63 862
4075.23 923
4075.83 846
4076.43 917
4077.03 872
4077.64 810
4078.24 846
4078.84 901
4079.44 886
4080.05 815
4080.65 916
4081.25 943
4081.85 1007
4082.46 883
4083.06 1051
4083.66 898
4084.26 829
4084.87 975
4085.47 862
4086.07 856
4086.67 779
4087.28 816
4087.88 807
4088.48 1029
4089.09 898
4089.69 831
4090.29 813
4090.90 823
4091.50 777
4092.10 807
4092.71 843
4093.31 855
4093.91 895
4094.52 864
4095.12 981
4095.72 904
4096.33 862
4096.93 900
4097.53 815
4098.14 948
4098.74 793
4099.34 877
4099.95 910
4100.55 869
4101.16 761
4101.76 815
4102.36 752
4102.97 763
4103.57 771
4104.18 884
4104.78 884
4105.38 891
4105.99 842
4106.59 818
4107.20 903
4107.80 924
4108.41 1070
4109.01 959
4109.62 808
4110.22 761
4110.82 837
4111.43 919
4112.03 855
4112.64 787
4113.24 782
4113.85 789
4114.45 877
4115.06 867
4115.66 807
4116.27 733
4116.87 770
4117.48 696
4118.08 846
4118.69 811
4119.29 803
4119.90 898
4120.50 793
4121.11 746
4121.72 818
4122.32 812
4122.93 805
4123.53 938
4124.14 859
4124.74 667
4125.35 810
4125.95 782
4126.56 827
4127.17 734
4127.77 791
4128.38 806
4128.98 688
4129.59 831
4130.20 916
4130.80 838
4131.41 733
4132.01 874
4132.62 755
4133.23 719
4133.83 725
4134.44 783
4135.05 854
4135.65 838
4136.26 760
4136.87 833
4137.47 822
4138.08 877
4138.69 888
4139.29 880
4139.90 884
4140.51 866
4141.11 945
4141.72 990
4142.33 850
4142.93 853
4143.54 855
4144.15 971
4144.75 819
4145.36 818
4145.97 1057
4146.58 926
4147.18 947
4147.79 1024
4148.40 948
4149.01 945
4149.61 830
4150.22 858
4150.83 1036
4151.44 833
4152.04 907
4152.65 909
4153.26 850
4153.87 787
4154.47 841
4155.08 843
4155.69 938
4156.30 960
4156.91 898
4157.51 880
4158.12 842
4158.73 860
4159.34 816
4159.95 921
4160.56 866
4161.16 853
4161.77 880
4162.38 917
4162.99 790
4163.60 837
4164.21 922
4164.81 977
4165.42 995
4166.03 1041
4166.64 1145
4167.25 1180
4167.86 1223
4168.47 1144
4169.08 1019
4169.69 945
4170.29 814
4170.90 808
4171.51 826
4172.12 831
4172.73 852
4173.34 895
4173.95 775
4174.56 758
4175.17 807
4175.78 944
4176.39 960
4177.00 956
4177.61 854
4178.22 972
4178.82 1010
4179.43 942
4180.04 863
4180.65 930
4181.26 908
4181.87 939
4182.48 810
4183.09 858
4183.70 934
4184.31 896
4184.92 957
4185.53 861
4186.14 851
4186.75 795
4187.36 750
4187.97 799
4188.58 857
4189.19 837
4189.81 852
4190.42 833
4191.03 744
4191.64 989
4192.25 867
4192.86 905
4193.47 886
4194.08 982
4194.69 1001
4195.30 949
4195.91 1036
4196.52 1153
4197.13 1110
4197.74 1062
4198.36 1029
4198.97 994
4199.58 1002
4200.19 983
4200.80 952
4201.41 862
4202.02 859
4202.63 755
4203.25 821
4203.86 903
4204.47 827
4205.08 747
4205.69 757
4206.30 954
4206.92 865
4207.53 829
4208.14 849
4208.75 923
4209.36 915
4209.97 871
4210.59 890
4211.20 977
4211.81 930
4212.42 976
4213.03 1001
4213.65 855
4214.26 851
4214.87 885
4215.48 810
4216.10 912
4216.71 909
4217.32 849
4217.93 843
4218.55 855
4219.16 789
4219.77 931
4220.38 1022
4221.00 1113
4221.61 1098
4222.22 1032
4222.83 1106
4223.45 1125
4224.06 1161
4224.67 1145
4225.29 1137
4225.90 1216
4226.51 1243
4227.13 1252
4227.74 1250
4228.35 1182
4228.96 1225
4229.58 1161
4230.19 1357
4230.80 1293
4231.42 1459
4232.03 1472
4232.65 1549
4233.26 1321
4233.87 1416
4234.49 1475
4235.10 1616
4235.71 1644
4236.33 1763
4236.94 2006
4237.56 1967
4238.17 1956
4238.78 1794
4239.40 1775
4240.01 1702
4240.63 1618
4241.24 1451
4241.85 1221
4242.47 1114
4243.08 1069
4243.70 1066
4244.31 952
4244.93 1015
4245.54 1092
4246.15 1155
4246.77 1098
4247.38 1053
4248.00 1281
4248.61 1132
4249.23 1128
4249.84 1042
4250.46 1065
4251.07 1014
4251.69 959
4252.30 1033
4252.92 1108
4253.53 1049
4254.15 1141
4254.76 1043
4255.38 1034
4255.99 1118
4256.61 978
4257.22 1008
4257.84 955
4258.45 1028
4259.07 859
4259.69 935
4260.30 1040
4260.92 968
4261.53 1061
4262.15 959
4262.76 913
4263.38 903
4263.99 921
4264.61 933
4265.23 995
4265.84 888
4266.46 883
4267.07 894
4267.69 918
4268.31 996
4268.92 931
4269.54 835
4270.16 942
4270.77 936
4271.39 997
4272.00 1080
4272.62 983
4273.24 1113
4273.85 1130
4274.47 1037
4275.09 1194
4275.70 1076
4276.32 1150
4276.94 1088
4277.55 1163
4278.17 1168
4278.79 1286
4279.40 1322
4280.02 1300
4280.64 1268
4281.26 1278
4281.87 1274
4282.49 1066
4283.11 972
4283.72 898
4284.34 891
4284.96 1028
4285.58 951
4286.19 926
4286.81 1026
4287.43 952
4288.05 979
4288.66 952
4289.28 874
4289.90 910
4290.52 1012
4291.13 896
4291.75 928
4292.37 957
4292.99 899
4293.61 912
4294.22 899
4294.84 934
4295.46 979
4296.08 926
4296.70 857
4297.31 931
4297.93 1061
4298.55 920
4299.17 802
4299.79 816
4300.41 971
4301.03 931
4301.64 993
4302.26 1037
4302.88 941
4303.50 891
4304.12 875
4304.74 974
4305.36 936
4305.97 863
4306.59 968
4307.21 986
4307.83 947
4308.45 874
4309.07 1000
4309.69 984
4310.31 949
4310.93 925
4311.55 935
4312.17 870
4312.78 863
4313.40 866
4314.02 946
4314.64 940
4315.26 938
4315.88 882
4316.50 896
4317.12 930
4317.74 982
4318.36 1056
4318.98 946
4319.60 1013
4320.22 991
4320.84 1025
4321.46 1077
4322.08 1171
4322.70 1130
4323.32 1178
4323.94 1096
4324.56 1059
4325.18 1186
4325.80 1221
4326.42 1179
4327.04 1247
4327.66 1284
4328.28 1250
4328.90 1417
4329.52 1330
4330.14 1300
4330.76 1354
4331.39 1216
4332.01 1269
4332.63 1222
4333.25 1309
4333.87 1356
4334.49 1333
4335.11 1462
4335.73 1495
4336.35 1643
4336.97 1903
4337.59 2165
4338.22 2406
4338.84 2396
4339.46 2579
4340.08 2953
4340.70 3139
4341.32 3181
4341.94 2888
4342.57 2678
4343.19 2309
4343.81 2118
4344.43 2380
4345.05 2458
4345.67 2783
4346.29 3142
4346.92 3476
4347.54 3996
4348.16 4308
4348.78 5221
4349.40 5546
4350.03 5222
4350.65 4698
4351.27 4536
4351.89 3916
4352.51 3345
4353.14 2880
4353.76 2460
4354.38 2270
4355.00 2176
4355.63 1988
4356.25 1742
4356.87 1676
4357.49 1592
4358.12 1838
4358.74 1778
4359.36 1683
4359.98 1692
4360.61 1619
4361.23 1727
4361.85 1769
4362.48 1743
4363.10 1595
4363.72 1517
4364.34 1573
4364.97 1513
4365.59 1475
4366.21 1483
4366.84 1530
4367.46 1587
4368.08 1507
4368.71 1425
4369.33 1424
4369.95 1401
4370.58 1524
4371.20 1226
4371.82 1058
4372.45 1069
4373.07 994
4373.70 1129
4374.32 1087
4374.94 1074
4375.57 988
4376.19 1080
4376.81 1083
4377.44 1224
4378.06 1229
4378.69 1104
4379.31 1166
4379.94 1072
4380.56 1167
4381.18 1088
4381.81 1108
4382.43 1155
4383.06 1086
4383.68 1111
4384.31 1112
4384.93 1049
4385.55 1229
4386.18 1137
4386.80 1066
4387.43 1207
4388.05 1054
4388.68 1254
4389.30 1097
4389.93 1124
4390.55 1108
4391.18 1062
4391.80 983
4392.43 916
4393.05 868
4393.68 867
4394.30 1021
4394.93 986
4395.55 1011
4396.18 1052
4396.80 1042
4397.43 933
4398.05 982
4398.68 1157
4399.31 1049
4399.93 1044
4400.56 1018
4401.18 1036
4401.81 937
4402.43 1028
4403.06 946
4403.69 1043
4404.31 993
4404.94 869
4405.56 991
4406.19 1136
4406.82 1002
4407.44 1040
4408.07 1017
4408.69 986
4409.32 825
4409.95 869
4410.57 926
4411.20 966
4411.83 869
4412.45 943
4413.08 979
4413.71 996
4414.33 892
4414.96 977
4415.59 1114
4416.21 1082
4416.84 1013
4417.47 1062
4418.09 936
4418.72 824
4419.35 803
4419.97 916
4420.60 852
4421.23 888
4421.85 1062
4422.48 1110
4423.11 995
4423.74 1064
4424.36 1000
4424.99 919
4425.62 775
4426.25 880
4426.87 926
4427.50 909
4428.13 922
4428.76 879
4429.38 823
4430.01 962
4430.64 935
4431.27 906
4431.89 1000
4432.52 969
4433.15 914
4433.78 982
4434.41 1014
4435.03 940
4435.66 975
4436.29 892
4436.92 1097
4437.55 986
4438.18 1180
4438.80 1039
4439.43 1016
4440.06 874
4440.69 917
4441.32 914
4441.95 1033
4442.57 1036
4443.20 926
4443.83 836
4444.46 974
4445.09 1047
4445.72 1121
4446.35 1076
4446.98 827
4447.61 918
4448.23 1012
4448.86 1098
4449.49 1057
4450.12 965
4450.75 1103
4451.38 1123
4452.01 1097
4452.64 968
4453.27 989
4453.90 989
4454.53 1004
4455.16 1083
4455.79 1186
4456.42 1186
4457.05 1158
4457.67 1052
4458.30 1150
4458.93 1133
4459.56 1116
4460.19 1073
4460.82 1059
4461.45 1068
4462.08 983
4462.71 942
4463.34 938
4463.97 961
4464.60 996
4465.23 914
4465.86 894
4466.49 909
4467.13 790
4467.76 877
4468.39 804
4469.02 855
4469.65 879
4470.28 945
4470.91 936
4471.54 893
4472.17 894
4472.80 1039
4473.43 837
4474.06 813
4474.69 868
4475.32 813
4475.95 731
4476.59 849
4477.22 840
4477.85 728
4478.48 856
4479.11 981
4479.74 1066
4480.37 1044
4481.00 875
4481.64 1001
4482.27 1030
4482.90 1050
4483.53 882
4484.16 920
4484.79 884
4485.42 989
4486.06 1117
4486.69 803
4487.32 826
4487.95 825
4488.58 1023
4489.22 1138
4489.85 1044
4490.48 1065
4491.11 1149
4491.74 1285
4492.38 994
4493.01 998
4493.64 1154
4494.27 1069
4494.90 958
4495.54 1052
4496.17 924
4496.80 874
4497.43 957
4498.07 1047
4498.70 1033
4499.33 1058
4499.96 1002
4500.60 1107
4501.23 1246
4501.86 1194
4502.50 1294
4503.13 1347
4503.76 1480
4504.39 1662
4505.03 1510
4505.66 1336
4506.29 1223
4506.93 1309
4507.56 1192
4508.19 1128
4508.83 1122
4509.46 1182
4510.09 1010
4510.73 903
4511.36 986
4511.99 1092
4512.63 991
4513.26 1004
4513.89 1104
4514.53 1049
4515.16 1000
4515.80 1025
4516.43 1016
4517.06 943
4517.70 1003
4518.33 1046
4518.97 918
4519.60 977
4520.23 939
4520.87 1010
4521.50 1026
4522.14 975
4522.77 912
4523.40 803
4524.04 856
4524.67 946
4525.31 933
4525.94 1040
4526.58 970
4527.21 929
4527.85 993
4528.48 1071
4529.12 1036
4529.75 1066
4530.38 1244
4531.02 1346
4531.65 1321
4532.29 1610
4532.92 1685
4533.56 1863
4534.19 1987
4534.83 2039
4535.46 1935
4536.10 1885
4536.74 1626
4537.37 1494
4538.01 1457
4538.64 1319
4539.28 1230
4539.91 1215
4540.55 1153
4541.18 1051
4541.82 1026
4542.45 984
4543.09 910
4543.73 989
4544.36 1016
4545.00 843
4545.63 980
4546.27 986
4546.91 836
4547.54 956
4548.18 1005
4548.81 1024
4549.45 852
4550.09 946
4550.72 930
4551.36 935
4551.99 843
4552.63 887
4553.27 804
4553.90 811
4554.54 888
4555.18 808
4555.81 906
4556.45 825
4557.09 779
4557.72 827
4558.36 912
4559.00 848
4559.63 893
4560.27 797
4560.91 827
4561.54 807
4562.18 930
4562.82 997
4563.46 955
4564.09 914
4564.73 894
4565.37 939
4566.00 903
4566.64 934
4567.28 1003
4567.92 964
4568.55 900
4569.19 942
4569.83 937
4570.47 926
4571.10 934
4571.74 879
4572.38 1004
4573.02 1217
4573.66 1138
4574.29 1006
4574.93 921
4575.57 912
4576.21 915
4576.85 904
4577.48 939
4578.12 996
4578.76 901
4579.40 840
4580.04 937
4580.67 965
4581.31 937
4581.95 818
4582.59 866
4583.23 938
4583.87 1006
4584.51 1018
4585.14 1025
4585.78 967
4586.42 934
4587.06 822
4587.70 856
4588.34 887
4588.98 1008
4589.62 1136
4590.26 1149
4590.89 1256
4591.53 1373
4592.17 1417
4592.81 1656
4593.45 1760
4594.09 1907
4594.73 1929
4595.37 1873
4596.01 1768
4596.65 1600
4597.29 1473
4597.93 1210
4598.57 1088
4599.21 1059
4599.85 998
4600.49 1155
4601.12 1130
4601.76 1233
4602.40 1263
4603.04 1258
4603.68 1196
4604.32 1061
4604.96 1183
4605.60 1231
4606.24 1030
4606.88 1165
4607.52 1086
4608.17 1013
4608.81 1107
4609.45 1023
4610.09 1079
4610.73 1118
4611.37 1023
4612.01 1117
4612.65 1037
4613.29 892
4613.93 964
4614.57 1081
4615.21 1010
4615.85 994
4616.49 908
4617.13 1006
4617.77 1035
4618.41 945
4619.06 980
4619.70 1017
4620.34 1108
4620.98 1024
4621.62 1024
4622.26 1019
4622.90 957
4623.54 1080
4624.19 1048
4624.83 956
4625.47 986
4626.11 1013
4626.75 958
4627.39 1055
4628.03 1001
4628.68 892
4629.32 992
4629.96 937
4630.60 880
4631.24 991
4631.89 1003
4632.53 1128
4633.17 1127
4633.81 1002
4634.45 1086
4635.10 1295
4635.74 1209
4636.38 1156
4637.02 1198
4637.66 1229
4638.31 977
4638.95 1175
4639.59 1118
4640.23 1065
4640.88 1053
4641.52 1157
4642.16 1120
4642.80 1153
4643.45 1246
4644.09 1052
4644.73 1024
4645.38 1006
4646.02 887
4646.66 931
4647.30 1029
4647.95 947
4648.59 899
4649.23 985
4649.88 1050
4650.52 922
4651.16 915
4651.81 937
4652.45 995
4653.09 1012
4653.74 944
4654.38 939
4655.02 1056
4655.67 1048
4656.31 979
4656.95 987
4657.60 941
4658.24 1060
4658.89 950
4659.53 924
4660.17 957
4660.82 967
4661.46 949
4662.10 916
4662.75 918
4663.39 792
4664.04 853
4664.68 824
4665.33 970
4665.97 904
4666.61 725
4667.26 835
4667.90 875
4668.55 814
4669.19 904
4669.84 900
4670.48 889
4671.12 856
4671.77 927
4672.41 952
4673.06 889
4673.70 1024
4674.35 1039
4674.99 1083
4675.64 1183
4676.28 1274
4676.93 1171
4677.57 1407
4678.22 1176
4678.86 1144
4679.51 1063
4680.15 1014
4680.80 1124
4681.44 1065
4682.09 1051
4682.74 907
4683.38 1035
4684.03 1042
4684.67 960
4685.32 1032
4685.96 1108
4686.61 1098
4687.25 1094
4687.90 980
4688.55 945
4689.19 1023
4689.84 1054
4690.48 934
4691.13 964
4691.78 1016
4692.42 885
4693.07 835
4693.71 854
4694.36 807
4695.01 792
4695.65 876
4696.30 1031
4696.95 1106
4697.59 1107
4698.24 1173
4698.89 1041
4699.53 1180
4700.18 1314
4700.83 1464
4701.47 1685
4702.12 1491
4702.77 1369
4703.41 1341
4704.06 1402
4704.71 1415
4705.35 1316
4706.00 1098
4706.65 1048
4707.29 1194
4707.94 1133
4708.59 1021
4709.24 1155
4709.88 1056
4710.53 1098
4711.18 1078
4711.83 1049
4712.47 1147
4713.12 1076
4713.77 1019
4714.42 1081
4715.06 1092
4715.71 940
4716.36 953
4717.01 1035
4717.65 1043
4718.30 948
4718.95 1092
4719.60 1117
4720.25 1181
4720.89 1082
4721.54 1059
4722.19 1008
4722.84 1049
4723.49 1135
4724.13 1080
4724.78 1027
4725.43 1042
4726.08 984
4726.73 1149
4727.38 1173
4728.03 1266
4728.67 1226
4729.32 1278
4729.97 1384
4730.62 1378
4731.27 1194
4731.92 1253
4732.57 1188
4733.22 1127
4733.86 1069
4734.51 1103
4735.16 1196
4735.81 1020
4736.46 1049
4737.11 1091
4737.76 964
4738.41 1006
4739.06 1028
4739.71 917
4740.36 995
4741.01 987
4741.65 1004
4742.30 984
4742.95 991
4743.60 1023
4744.25 1020
4744.90 1059
4745.55 957
4746.20 952
4746.85 1068
4747.50 1070
4748.15 1218
4748.80 1039
4749.45 1021
4750.10 1078
4750.75 1035
4751.40 1047
4752.05 1066
4752.70 997
4753.35 1149
4754.00 1063
4754.65 988
4755.30 1088
4755.95 1178
4756.61 1141
4757.26 972
4757.91 931
4758.56 911
4759.21 921
4759.86 1034
4760.51 853
4761.16 993
4761.81 858
4762.46 879
4763.11 909
4763.76 842
4764.41 770
4765.07 778
4765.72 812
4766.37 790
4767.02 994
4767.67 973
4768.32 927
4768.97 1030
4769.62 975
4770.28 999
4770.93 922
4771.58 908
4772.23 856
4772.88 974
4773.53 935
4774.19 800
4774.84 842
4775.49 882
4776.14 845
4776.79 892
4777.44 844
4778.10 941
4778.75 902
4779.40 799
4780.05 775
4780.70 803
4781.36 870
4782.01 864
4782.66 824
4783.31 836
4783.97 816
4784.62 959
4785.27 943
4785.92 845
4786.58 909
4787.23 865
4787.88 881
4788.53 842
4789.19 874
4789.84 832
4790.49 884
4791.15 829
4791.80 814
4792.45 864
4793.10 853
4793.76 881
4794.41 930
4795.06 797
4795.72 843
4796.37 837
4797.02 844
4797.68 912
4798.33 945
4798.98 774
4799.64 787
4800.29 830
4800.94 770
4801.60 838
4802.25 870
4802.90 825
4803.56 879
4804.21 949
4804.87 852
4805.52 831
4806.17 907
4806.83 913
4807.48 912
4808.14 841
4808.79 799
4809.44 834
4810.10 864
4810.75 818
4811.41 913
4812.06 900
4812.71 857
4813.37 888
4814.02 934
4814.68 891
4815.33 831
4815.99 880
4816.64 916
4817.30 908
4817.95 845
4818.61 933
4819.26 1098
4819.92 905
4820.57 835
4821.23 999
4821.88 1078
4822.53 1004
4823.19 1000
4823.85 932
4824.50 959
4825.16 1034
4825.81 1082
4826.47 1084
4827.12 968
4827.78 1081
4828.43 1030
4829.09 1087
4829.74 1105
4830.40 1078
4831.05 1061
4831.71 985
4832.37 978
4833.02 1018
4833.68 992
4834.33 1037
4834.99 1095
4835.64 1073
4836.30 1143
4836.96 1177
4837.61 1164
4838.27 1100
4838.92 1163
4839.58 1256
4840.24 1252
4840.89 1139
4841.55 1334
4842.21 1318
4842.86 1150
4843.52 1190
4844.18 1235
4844.83 1197
4845.49 1074
4846.14 1216
4846.80 1237
4847.46 1129
4848.11 1062
4848.77 1088
4849.43 1263
4850.09 1361
4850.74 1559
4851.40 1543
4852.06 1562
4852.71 1469
4853.37 1617
4854.03 1577
4854.68 1690
4855.34 1517
4856.00 1530
4856.66 1652
4857.31 1564
4857.97 1696
4858.63 1718
4859.29 1793
4859.94 1613
4860.60 1810
4861.26 1991
4861.92 1928
4862.57 1874
4863.23 1695
4863.89 1605
4864.55 1696
4865.21 1609
4865.86 1551
4866.52 1524
4867.18 1519
4867.84 1650
4868.50 1784
4869.15 1830
4869.81 1602
4870.47 1520
4871.13 1679
4871.79 1673
4872.45 1623
4873.10 1618
4873.76 1671
4874.42 1605
4875.08 1582
4875.74 1678
4876.40 1558
4877.06 1522
4877.71 1573
4878.37 1763
4879.03 1716
4879.69 1772
4880.35 1922
4881.01 1989
4881.67 1921
4882.33 2019
4882.99 2158
4883.65 1916
4884.30 1645
4884.96 1516
4885.62 1470
4886.28 1587
4886.94 1461
4887.60 1575
4888.26 1484
4888.92 1542
4889.58 1563
4890.24 1489
4890.90 1464
4891.56 1566
4892.22 1573
4892.88 1722
4893.54 1700
4894.20 1644
4894.86 1407
4895.52 1437
4896.18 1515
4896.84 1512
4897.50 1380
4898.16 1283
4898.82 1253
4899.48 1344
4900.14 1183
4900.80 1203
4901.46 1203
4902.12 1414
4902.78 1437
4903.44 1425
4904.10 1233
4904.76 1328
4905.42 1239
4906.08 1276
4906.74 1184
4907.40 1182
4908.06 1276
4908.73 1103
4909.39 1109
4910.05 1134
4910.71 1257
4911.37 1143
4912.03 1050
4912.69 1106
4913.35 1098
4914.01 1131
4914.68 1018
4915.34 1055
4916.00 974
4916.66 1123
4917.32 1028
4917.98 1132
4918.64 1139
4919.31 998
4919.97 1007
4920.63 945
4921.29 908
4921.95 887
4922.61 894
4923.28 955
4923.94 920
4924.60 1020
4925.26 963
4925.92 942
4926.59 1019
4927.25 996
4927.91 936
4928.57 896
4929.23 975
4929.90 1125
4930.56 958
4931.22 946
4931.88 947
4932.55 977
4933.21 1030
4933.87 1059
4934.53 1048
4935.20 1055
4935.86 990
4936.52 1024
4937.18 1020
4937.85 940
4938.51 947
4939.17 960
4939.84 920
4940.50 941
4941.16 1007
4941.82 972
4942.49 1056
4943.15 1083
4943.81 955
4944.48 967
4945.14 1000
4945.80 952
4946.47 967
4947.13 1096
4947.79 1037
4948.46 895
4949.12 910
4949.79 874
4950.45 937
4951.11 950
4951.78 943
4952.44 904
4953.10 885
4953.77 849
4954.43 909
4955.10 932
4955.76 795
4956.42 833
4957.09 829
4957.75 999
4958.42 725
4959.08 806
4959.74 870
4960.41 908
4961.07 1030
4961.74 964
4962.40 808
4963.07 824
4963.73 857
4964.40 946
4965.06 1038
4965.73 970
4966.39 931
4967.05 1069
4967.72 941
4968.38 940
4969.05 999
4969.71 926
4970.38 866
4971.04 817
4971.71 814
4972.37 817
4973.04 869
4973.70 772
4974.37 959
4975.04 995
4975.70 1076
4976.37 930
4977.03 857
4977.70 912
4978.36 852
4979.03 813
4979.69 918
4980.36 922
4981.03 981
4981.69 949
4982.36 935
4983.02 1009
4983.69 993
4984.35 952
4985.02 859
4985.69 898
4986.35 946
4987.02 1023
4987.68 983
4988.35 846
4989.02 808
4989.68 855
4990.35 901
4991.02 1011
4991.68 880
4992.35 799
4993.02 951
4993.68 918
4994.35 813
4995.02 789
4995.68 788
4996.35 841
4997.02 709
4997.68 742
4998.35 785
4999.02 824
4999.68 739
5000.35 680
5001.02 849
5001.68 764
5002.35 735
5003.02 795
5003.69 765
5004.35 713
5005.02 751
5005.69 851
5006.35 777
5007.02 657
5007.69 746
5008.36 726
5009.02 791
5009.69 871
5010.36 854
5011.03 729
5011.70 776
5012.36 751
5013.03 761
5013.70 816
5014.37 920
5015.04 880
5015.70 767
5016.37 708
5017.04 757
5017.71 728
5018.38 728
5019.04 772
5019.71 822
5020.38 794
5021.05 698
5021.72 728
5022.39 739
5023.05 806
5023.72 761
5024.39 907
5025.06 905
5025.73 786
5026.40 878
5027.07 808
5027.74 802
5028.40 827
5029.07 738
5029.74 795
5030.41 762
5031.08 817
5031.75 726
5032.42 881
5033.09 714
5033.76 739
5034.43 739
5035.10 733
5035.76 778
5036.43 714
5037.10 788
5037.77 617
5038.44 753
5039.11 827
5039.78 717
5040.45 671
5041.12 685
5041.79 770
5042.46 783
5043.13 817
5043.80 808
5044.47 768
5045.14 771
5045.81 708
5046.48 769
5047.15 766
5047.82 748
5048.49 779
5049.16 655
5049.83 688
5050.50 765
5051.17 753
5051.84 742
5052.51 732
5053.18 780
5053.85 746
5054.52 778
5055.20 741
5055.87 736
5056.54 801
5057.21 878
5057.88 790
5058.55 813
5059.22 701
5059.89 700
5060.56 659
5061.23 695
5061.90 687
5062.58 656
5063.25 771
5063.92 791
5064.59 759
5065.26 740
5065.93 736
5066.60 812
5067.27 737
5067.95 737
5068.62 657
5069.29 799
5069.96 752
5070.63 726
5071.30 748
5071.98 706
5072.65 764
5073.32 819
5073.99 744
5074.66 746
5075.34 678
5076.01 634
5076.68 842
5077.35 825
5078.02 1053
5078.70 948
5079.37 1026
5080.04 1126
5080.71 1217
5081.39 1226
5082.06 1084
5082.73 1102
5083.40 1019
5084.08 981
5084.75 868
5085.42 891
5086.09 896
5086.77 901
5087.44 1021
5088.11 818
5088.79 951
5089.46 974
5090.13 937
5090.80 947
5091.48 984
5092.15 1006
5092.82 869
5093.50 868
5094.17 886
5094.84 974
5095.52 988
5096.19 1000
5096.86 956
5097.54 882
5098.21 934
5098.88 952
5099.56 845
5100.23 937
5100.90 927
5101.58 899
5102.25 838
5102.93 879
5103.60 978
5104.27 922
5104.95 1030
5105.62 1103
5106.30 1016
5106.97 1068
5107.64 1104
5108.32 1186
5108.99 926
5109.67 920
5110.34 881
5111.02 937
5111.69 914
5112.36 954
5113.04 913
5113.71 880
5114.39 880
5115.06 814
5115.74 909
5116.41 860
5117.09 880
5117.76 882
5118.44 928
5119.11 944
5119.79 993
5120.46 1016
5121.14 1041
5121.81 1218
5122.49 916
5123.16 1023
5123.84 1022
5124.51 975
5125.19 992
5125.86 953
5126.54 953
5127.21 879
5127.89 941
5128.56 882
5129.24 914
5129.92 849
5130.59 841
5131.27 834
5131.94 810
5132.62 873
5133.29 885
5133.97 825
5134.65 821
5135.32 872
5136.00 852
5136.67 924
5137.35 1002
5138.03 1034
5138.70 1037
5139.38 974
5140.05 1015
5140.73 872
5141.41 956
5142.08 901
5142.76 959
5143.44 798
5144.11 794
5144.79 812
5145.47 848
5146.14 832
5146.82 867
5147.50 779
5148.17 752
5148.85 806
5149.53 842
5150.20 725
5150.88 729
5151.56 805
5152.24 784
5152.91 820
5153.59 847
5154.27 820
5154.94 754
5155.62 809
5156.30 811
5156.98 816
5157.65 815
5158.33 815
5159.01 763
5159.69 778
5160.36 832
5161.04 805
5161.72 754
5162.40 744
5163.07 820
5163.75 800
5164.43 717
5165.11 706
5165.79 704
5166.46 713
5167.14 807
5167.82 883
5168.50 916
5169.18 885
5169.86 868
5170.53 801
5171.21 801
5171.89 811
5172.57 788
5173.25 707
5173.93 733
5174.60 659
5175.28 684
5175.96 726
5176.64 745
5177.32 777
5178.00 770
5178.68 778
5179.36 819
5180.03 828
5180.71 798
5181.39 857
5182.07 822
5182.75 876
5183.43 920
5184.11 820
5184.79 758
5185.47 823
5186.15 794
5186.83 766
5187.51 661
5188.18 818
5188.86 755
5189.54 718
5190.22 681
5190.90 724
5191.58 786
5192.26 747
5192.94 750
5193.62 750
5194.30 672
5194.98 751
5195.66 787
5196.34 755
5197.02 760
5197.70 728
5198.38 812
5199.06 829
5199.74 706
5200.42 706
5201.10 704
5201.78 845
5202.46 723
5203.14 759
5203.82 719
5204.50 879
5205.19 822
5205.87 767
5206.55 840
5207.23 811
5207.91 916
5208.59 959
5209.27 955
5209.95 935
5210.63 862
5211.31 938
5211.99 926
5212.67 952
5213.36 980
5214.04 944
5214.72 901
5215.40 856
5216.08 944
5216.76 857
5217.44 837
5218.12 866
5218.81 923
5219.49 1016
5220.17 1011
5220.85 1207
5221.53 1178
5222.21 1075
5222.90 1056
5223.58 965
5224.26 1004
5224.94 1088
5225.62 1020
5226.30 1027
5226.99 1077
5227.67 1053
5228.35 971
5229.03 959
5229.71 950
5230.40 1012
5231.08 983
5231.76 927
5232.44 951
5233.13 971
5233.81 893
5234.49 961
5235.17 931
5235.86 894
5236.54 958
5237.22 1070
5237.90 980
5238.59 906
5239.27 936
5239.95 985
5240.64 939
5241.32 1059
5242.00 975
5242.68 1018
5243.37 980
5244.05 974
5244.73 833
5245.42 827
5246.10 920
5246.78 973
5247.47 900
5248.15 804
5248.83 909
5249.52 990
5250.20 975
5250.88 944
5251.57 1114
5252.25 1184
5252.93 1043
5253.62 1088
5254.30 1217
5254.99 1256
5255.67 1178
5256.35 1173
5257.04 958
5257.72 984
5258.41 1033
5259.09 940
5259.77 884
5260.46 1061
5261.14 911
5261.83 989
5262.51 1023
5263.20 1129
5263.88 1133
5264.56 1112
5265.25 1177
5265.93 1066
5266.62 944
5267.30 1061
5267.99 1122
5268.67 955
5269.36 1000
5270.04 943
5270.73 967
5271.41 983
5272.10 1025
5272.78 965
5273.47 1030
5274.15 935
5274.84 958
5275.52 973
5276.21 919
5276.89 878
5277.58 930
5278.26 1078
5278.95 1058
5279.63 1092
5280.32 1035
5281.00 893
5281.69 847
5282.38 921
5283.06 1034
5283.75 1110
5284.43 1019
5285.12 931
5285.80 891
5286.49 1010
5287.18 927
5287.86 927
5288.55 828
5289.23 817
5289.92 920
5290.61 955
5291.29 897
5291.98 813
5292.66 862
5293.35 913
5294.04 874
5294.72 727
5295.41 778
5296.10 896
5296.78 878
5297.47 883
5298.16 968
5298.84 909
5299.53 1058
5300.22 961
5300.90 983
5301.59 1088
5302.28 1018
5302.96 906
5303.65 1000
5304.34 1035
5305.03 924
5305.71 891
5306.40 965
5307.09 982
5307.77 969
5308.46 1156
5309.15 967
5309.84 886
5310.52 870
5311.21 978
5311.90 947
5312.59 1002
5313.27 1137
5313.96 1083
5314.65 1163
5315.34 1128
5316.02 1036
5316.71 1050
5317.40 974
5318.09 1051
5318.78 1021
5319.46 913
5320.15 1112
5320.84 1196
5321.53 1239
5322.22 1181
5322.90 1179
5323.59 1256
5324.28 1207
5324.97 1085
5325.66 1070
5326.35 1107
5327.04 1092
5327.72 968
5328.41 964
5329.10 945
5329.79 1061
5330.48 940
5331.17 877
5331.86 898
5332.54 946
5333.23 907
5333.92 977
5334.61 919
5335.30 882
5335.99 944
5336.68 959
5337.37 989
5338.06 1053
5338.75 939
5339.44 902
5340.12 948
5340.81 897
5341.50 808
5342.19 952
5342.88 919
5343.57 889
5344.26 913
5344.95 904
5345.64 954
5346.33 1054
5347.02 764
5347.71 914
5348.40 923
5349.09 1007
5349.78 1042
5350.47 1072
5351.16 1173
5351.85 1150
5352.54 1272
5353.23 1227
5353.92 1186
5354.61 1211
5355.30 1111
5355.99 1137
5356.68 979
5357.37 1101
5358.06 1029
5358.75 930
5359.44 791
5360.14 841
5360.83 806
5361.52 772
5362.21 744
5362.90 801
5363.59 840
5364.28 828
5364.97 797
5365.66 872
5366.35 879
5367.04 778
5367.74 767
5368.43 776
5369.12 664
5369.81 784
5370.50 845
5371.19 771
5371.88 724
5372.57 779
5373.27 723
5373.96 835
5374.65 854
5375.34 789
5376.03 732
5376.72 703
5377.42 744
5378.11 776
5378.80 792
5379.49 753
5380.18 704
5380.88 790
5381.57 770
5382.26 756
5382.95 830
5383.64 674
5384.34 609
5385.03 780
5385.72 816
5386.41 749
5387.11 724
5387.80 737
5388.49 690
5389.18 715
5389.88 792
5390.57 758
5391.26 841
5391.95 777
5392.65 854
5393.34 835
5394.03 760
5394.72 812
5395.42 790
5396.11 803
5396.80 705
5397.50 649
5398.19 767
5398.88 683
5399.58 657
5400.27 709
5400.96 773
5401.66 837
5402.35 633
5403.04 574
5403.74 635
5404.43 744
5405.12 735
5405.82 683
5406.51 707
5407.20 713
5407.90 745
5408.59 678
5409.28 724
5409.98 675
5410.67 801
5411.37 774
5412.06 784
5412.75 740
5413.45 753
5414.14 825
5414.84 769
5415.53 694
5416.23 723
5416.92 781
5417.61 646
5418.31 695
5419.00 696
5419.70 640
5420.39 643
5421.09 672
5421.78 651
5422.48 776
5423.17 824
5423.87 645
5424.56 664
5425.25 745
5425.95 705
5426.64 818
5427.34 833
5428.03 797
5428.73 860
5429.42 898
5430.12 844
5430.82 880
5431.51 783
5432.21 754
5432.90 810
5433.60 786
5434.29 786
5434.99 789
5435.68 752
5436.38 820
5437.07 834
5437.77 861
5438.47 1000
5439.16 904
5439.86 1024
5440.55 1027
5441.25 969
5441.94 1032
5442.64 1051
5443.34 942
5444.03 902
5444.73 926
5445.42 979
5446.12 874
5446.82 880
5447.51 925
5448.21 941
5448.91 970
5449.60 1072
5450.30 1136
5450.99 1155
5451.69 955
5452.39 1049
5453.08 997
5453.78 1036
5454.48 1046
5455.17 994
5455.87 910
5456.57 854
5457.27 858
5457.96 880
5458.66 958
5459.36 953
5460.05 891
5460.75 927
5461.45 902
5462.14 948
5462.84 989
5463.54 911
5464.24 971
5464.93 1075
5465.63 1075
5466.33 1018
5467.03 1029
5467.72 972
5468.42 1099
5469.12 1082
5469.82 1016
5470.51 1132
5471.21 1054
5471.91 926
5472.61 1052
5473.31 1109
5474.00 980
5474.70 1046
5475.40 1140
5476.10 1150
5476.80 1002
5477.49 1070
5478.19 1247
5478.89 1186
5479.59 1383
5480.29 1423
5480.99 1614
5481.68 1694
5482.38 1933
5483.08 1922
5483.78 2264
5484.48 2002
5485.18 1811
5485.88 1915
5486.57 1686
5487.27 1673
5487.97 1675
5488.67 1489
5489.37 1465
5490.07 1480
5490.77 1378
5491.47 1489
5492.17 1477
5492.87 1586
5493.56 1598
5494.26 1539
5494.96 1629
5495.66 1672
5496.36 1521
5497.06 1573
5497.76 1705
5498.46 1700
5499.16 1744
5499.86 1800
5500.56 2028
5501.26 2218
5501.96 2530
5502.66 3011
5503.36 3219
5504.06 3435
5504.76 3601
5505.46 3603
5506.16 3173
5506.86 2609
5507.56 2428
5508.26 1934
5508.96 1883
5509.66 1801
5510.36 1610
5511.06 1643
5511.76 1688
5512.46 1609
5513.16 1650
5513.86 1491
5514.56 1502
5515.26 1461
5515.96 1325
5516.66 1479
5517.36 1478
5518.07 1497
5518.77 1415
5519.47 1361
5520.17 1409
5520.87 1350
5521.57 1378
5522.27 1416
5522.97 1431
5523.67 1328
5524.37 1299
5525.08 1354
5525.78 1190
5526.48 1202
5527.18 1148
5527.88 1154
5528.58 1217
5529.28 1152
5529.99 1162
5530.69 1196
5531.39 1232
5532.09 1159
5532.79 1302
5533.49 1256
5534.20 1053
5534.90 1289
5535.60 1082
5536.30 1050
5537.00 1148
5537.70 1174
5538.41 1094
5539.11 1057
5539.81 1068
5540.51 1019
5541.22 1130
5541.92 1146
5542.62 1018
5543.32 993
5544.02 1031
5544.73 981
5545.43 808
5546.13 821
5546.84 866
5547.54 912
5548.24 943
5548.94 958
5549.65 878
5550.35 938
5551.05 871
5551.75 967
5552.46 957
5553.16 956
5553.86 953
5554.57 911
5555.27 859
5555.97 928
5556.68 969
5557.38 1007
5558.08 939
5558.79 818
5559.49 821
5560.19 881
5560.90 785
5561.60 866
5562.30 872
5563.01 905
5563.71 875
5564.41 990
5565.12 989
5565.82 935
5566.53 946
5567.23 1024
5567.93 986
5568.64 1120
5569.34 1014
5570.05 925
5570.75 797
5571.45 712
5572.16 876
5572.86 961
5573.57 901
5574.27 880
5574.98 956
5575.68 984
5576.38 988
5577.09 986
5577.79 989
5578.50 918
5579.20 922
5579.91 827
5580.61 813
5581.32 825
5582.02 897
5582.73 920
5583.43 920
5584.14 861
5584.84 731
5585.55 787
5586.25 813
5586.96 854
5587.66 827
5588.37 850
5589.07 857
5589.78 863
5590.48 880
5591.19 874
5591.89 784
5592.60 890
5593.31 819
5594.01 897
5594.72 956
5595.42 810
5596.13 783
5596.83 891
5597.54 897
5598.25 900
5598.95 892
5599.66 877
5600.36 909
5601.07 799
5601.78 766
5602.48 818
5603.19 771
5603.89 852
5604.60 806
5605.31 812
5606.01 765
5606.72 766
5607.43 788
5608.13 760
5608.84 888
5609.54 871
5610.25 799
5610.96 730
5611.66 721
5612.37 746
5613.08 824
5613.79 683
5614.49 786
5615.20 789
5615.91 741
5616.61 775
5617.32 782
5618.03 769
5618.73 818
5619.44 821
5620.15 775
5620.86 804
5621.56 821
5622.27 714
5622.98 717
5623.69 694
5624.39 812
5625.10 853
5625.81 844
5626.52 841
5627.22 806
5627.93 865
5628.64 814
5629.35 859
5630.05 1038
5630.76 1090
5631.47 1019
5632.18 930
5632.89 1063
5633.59 1021
5634.30 951
5635.01 989
5635.72 1017
5636.43 1018
5637.14 924
5637.84 880
5638.55 866
5639.26 911
5639.97 1080
5640.68 1062
5641.39 1044
5642.10 997
5642.80 999
5643.51 1005
5644.22 1003
5644.93 954
5645.64 945
5646.35 851
5647.06 808
5647.77 1084
5648.47 928
5649.18 834
5649.89 839
5650.60 827
5651.31 912
5652.02 787
5652.73 761
5653.44 872
5654.15 800
5654.86 933
5655.57 817
5656.28 885
5656.99 817
5657.70 862
5658.41 953
5659.12 1011
5659.83 1043
5660.54 1097
5661.24 956
5661.95 1017
5662.66 1096
5663.37 1058
5664.08 1023
5664.79 935
5665.50 899
5666.21 847
5666.93 803
5667.64 885
5668.35 833
5669.06 844
5669.77 862
5670.48 807
5671.19 907
5671.90 828
5672.61 830
5673.32 940
5674.03 954
5674.74 838
5675.45 920
5676.16 928
5676.87 863
5677.58 876
5678.29 892
5679.01 890
5679.72 841
5680.43 854
5681.14 944
5681.85 784
5682.56 833
5683.27 873
5683.98 797
5684.69 947
5685.41 955
5686.12 859
5686.83 789
5687.54 802
5688.25 722
5688.96 842
5689.67 799
5690.39 829
5691.10 826
5691.81 845
5692.52 704
5693.23 864
5693.95 812
5694.66 878
5695.37 956
5696.08 779
5696.79 732
5697.51 813
5698.22 765
5698.93 712
5699.64 729
5700.35 859
5701.07 802
5701.78 767
5702.49 683
5703.20 708
5703.92 668
5704.63 718
5705.34 826
5706.05 812
5706.77 815
5707.48 732
5708.19 702
5708.90 748
5709.62 800
5710.33 791
5711.04 741
5711.76 775
5712.47 758
5713.18 727
5713.90 714
5714.61 767
5715.32 719
5716.04 756
5716.75 732
5717.46 783
5718.18 717
5718.89 637
5719.60 655
5720.32 703
5721.03 658
5721.74 665
5722.46 765
5723.17 686
5723.88 707
5724.60 636
5725.31 746
5726.03 818
5726.74 734
5727.45 738
5728.17 803
5728.88 718
5729.60 808
5730.31 836
5731.02 830
5731.74 819
5732.45 816
5733.17 866
5733.88 660
5734.60 708
5735.31 770
5736.02 802
5736.74 722
5737.45 774
5738.17 732
5738.88 778
5739.60 699
5740.31 595
5741.03 670
5741.74 671
5742.46 653
5743.17 726
5743.89 646
5744.60 607
5745.32 710
5746.03 700
5746.75 769
5747.46 689
5748.18 645
5748.89 612
5749.61 665
5750.32 696
5751.04 711
5751.76 644
5752.47 746
5753.19 787
5753.90 703
5754.62 690
5755.33 701
5756.05 758
5756.77 775
5757.48 709
5758.20 768
5758.91 665
5759.63 702
5760.34 726
5761.06 712
5761.78 725
5762.49 655
5763.21 684
5763.93 727
5764.64 727
5765.36 721
5766.07 615
5766.79 669
5767.51 655
5768.22 649
5768.94 678
5769.66 759
5770.37 666
5771.09 744
5771.81 622
5772.52 682
5773.24 692
5773.96 672
5774.67 648
5775.39 776
5776.11 708
5776.83 592
5777.54 595
5778.26 744
5778.98 783
5779.69 762
5780.41 711
5781.13 619
5781.85 688
5782.56 712
5783.28 708
5784.00 669
5784.72 758
5785.43 720
5786.15 742
5786.87 727
5787.59 749
5788.30 732
5789.02 811
5789.74 736
5790.46 786
5791.18 806
5791.89 729
5792.61 684
5793.33 732
5794.05 754
5794.77 808
5795.48 752
5796.20 695
5796.92 726
5797.64 816
5798.36 825
5799.08 771
5799.80 923
5800.51 1027
5801.23 1132
5801.95 1324
5802.67 1394
5803.39 1633
5804.11 1584
5804.83 1542
5805.54 1576
5806.26 1391
5806.98 1271
5807.70 1045
5808.42 1042
5809.14 1043
5809.86 955
5810.58 943
5811.30 919
5812.02 945
5812.74 876
5813.45 998
5814.17 943
5814.89 911
5815.61 795
5816.33 786
5817.05 890
5817.77 875
5818.49 889
5819.21 911
5819.93 802
5820.65 794
5821.37 806
5822.09 902
5822.81 929
5823.53 801
5824.25 788
5824.97 770
5825.69 796
5826.41 835
5827.13 765
5827.85 759
5828.57 774
5829.29 726
5830.01 740
5830.73 721
5831.45 752
5832.17 630
5832.89 608
5833.61 709
5834.33 687
5835.06 703
5835.78 798
5836.50 808
5837.22 816
5837.94 717
5838.66 751
5839.38 736
5840.10 693
5840.82 743
5841.54 675
5842.26 679
5842.99 710
5843.71 789
5844.43 738
5845.15 699
5845.87 700
5846.59 746
5847.31 728
5848.04 808
5848.76 826
5849.48 727
5850.20 714
5850.92 719
5851.64 754
5852.36 736
5853.09 740
5853.81 791
5854.53 774
5855.25 756
5855.97 712
5856.70 760
5857.42 797
5858.14 839
5858.86 791
5859.58 780
5860.31 762
5861.03 766
5861.75 737
5862.47 739
5863.20 818
5863.92 803
5864.64 709
5865.36 745
5866.09 718
5866.81 760
5867.53 754
5868.25 795
5868.98 752
5869.70 702
5870.42 808
5871.15 835
5871.87 826
5872.59 741
5873.31 811
5874.04 767
5874.76 744
5875.48 836
5876.21 744
5876.93 770
5877.65 791
5878.38 792
5879.10 916
5879.82 840
5880.55 888
5881.27 829
5881.99 762
5882.72 774
5883.44 804
5884.17 734
5884.89 722
5885.61 758
5886.34 838
5887.06 775
5887.78 818
5888.51 764
5889.23 834
5889.96 752
5890.68 862
5891.41 765
5892.13 732
5892.85 765
5893.58 724
5894.30 717
5895.03 843
5895.75 684
5896.48 662
5897.20 762
5897.92 711
5898.65 717
5899.37 649
5900.10 675
5900.82 681
5901.55 805
5902.27 769
5903.00 745
5903.72 716
5904.45 618
5905.17 754
5905.90 783
5906.62 719
5907.35 729
5908.07 747
5908.80 780
5909.52 738
5910.25 716
5910.97 822
5911.70 786
5912.43 681
5913.15 747
5913.88 746
5914.60 752
5915.33 838
5916.05 869
5916.78 860
5917.50 749
5918.23 759
5918.96 806
5919.68 772
5920.41 748
5921.13 752
5921.86 811
5922.59 862
5923.31 790
5924.04 821
5924.76 832
5925.49 871
5926.22 807
5926.94 877
5927.67 831
5928.40 815
5929.12 844
5929.85 897
5930.58 826
5931.30 885
5932.03 997
5932.76 971
5933.48 883
5934.21 936
5934.94 917
5935.66 902
5936.39 971
5937.12 934
5937.84 1008
5938.57 1053
5939.30 1042
5940.02 953
5940.75 983
5941.48 1008
5942.21 1050
5942.93 1150
5943.66 1036
5944.39 1092
5945.12 1111
5945.84 1126
5946.57 1271
5947.30 1325
5948.03 1251
5948.75 1133
5949.48 1293
5950.21 1223
5950.94 1355
5951.67 1534
5952.39 1490
5953.12 1474
5953.85 1629
5954.58 1834
5955.31 1972
5956.03 1949
5956.76 1972
5957.49 1836
5958.22 1760
5958.95 1623
5959.67 1623
5960.40 1601
5961.13 1693
5961.86 1691
5962.59 1546
5963.32 1689
5964.05 1598
5964.77 1715
5965.50 1738
5966.23 1703
5966.96 1976
5967.69 2006
5968.42 2333
5969.15 2630
5969.88 2898
5970.61 2950
5971.33 3041
5972.06 3006
5972.79 2566
5973.52 2351
5974.25 2080
5974.98 1833
5975.71 1862
5976.44 2012
5977.17 1972
5977.90 1951
5978.63 1766
5979.36 1789
5980.09 1807
5980.82 1869
5981.55 1962
5982.28 1846
5983.01 1943
5983.74 1849
5984.46 1923
5985.19 2121
5985.92 2008
5986.65 2132
5987.38 2063
5988.11 1857
5988.85 1907
5989.58 1907
5990.31 1950
5991.04 1891
5991.77 1837
5992.50 1895
5993.23 1779
5993.96 1805
5994.69 1844
5995.42 1878
5996.15 1893
5996.88 1877
5997.61 2034
5998.34 1883
5999.07 1960
5999.80 1844
6000.53 1750
6001.26 1961
6002.00 1847
6002.73 1842
6003.46 1715
6004.19 1626
6004.92 1764
6005.65 1655
6006.38 1546
6007.11 1720
6007.84 1709
6008.58 1691
6009.31 1866
6010.04 2055
6010.77 2397
6011.50 2509
6012.23 2678
6012.96 3190
6013.70 3497
6014.43 3933
6015.16 4022
6015.89 4060
6016.62 4179
6017.36 3980
6018.09 3772
6018.82 3475
6019.55 3209
6020.28 2856
6021.02 2745
6021.75 2392
6022.48 2257
6023.21 2109
6023.94 1733
6024.68 1702
6025.41 1782
6026.14 1796
6026.87 1675
6027.61 1597
6028.34 1542
6029.07 1488
6029.80 1507
6030.54 1566
6031.27 1385
6032.00 1507
6032.73 1559
6033.47 1577
6034.20 1492
6034.93 1610
6035.67 1589
6036.40 1524
6037.13 1500
6037.87 1546
6038.60 1547
6039.33 1498
6040.07 1709
6040.80 1742
6041.53 1661
6042.27 1542
6043.00 1586
6043.73 1461
6044.47 1486
6045.20 1729
6045.93 1750
6046.67 1621
6047.40 1682
6048.13 1773
6048.87 1971
6049.60 1867
6050.34 1747
6051.07 1794
6051.80 1993
6052.54 1997
6053.27 2135
6054.01 2206
6054.74 2565
6055.47 2543
6056.21 2577
6056.94 2686
6057.68 2573
6058.41 2358
6059.15 2118
6059.88 1972
6060.61 1915
6061.35 1793
6062.08 1638
6062.82 1616
6063.55 1576
6064.29 1588
6065.02 1555
6065.76 1626
6066.49 1553
6067.23 1446
6067.96 1484
6068.70 1558
6069.43 1573
6070.17 1494
6070.90 1547
6071.64 1462
6072.37 1408
6073.11 1482
6073.84 1399
6074.58 1353
6075.31 1509
6076.05 1423
6076.78 1446
6077.52 1376
6078.26 1276
6078.99 1290
6079.73 1255
6080.46 1257
6081.20 1222
6081.93 1220
6082.67 1175
6083.41 1181
6084.14 1174
6084.88 1230
6085.61 1261
6086.35 1253
6087.09 1397
6087.82 1291
6088.56 1281
6089.30 1184
6090.03 1390
6090.77 1266
6091.50 1128
6092.24 1230
6092.98 1272
6093.71 1369
6094.45 1251
6095.19 1164
6095.92 1314
6096.66 1293
6097.40 1123
6098.13 1214
6098.87 1250
6099.61 1236
6100.34 1233
6101.08 1277
6101.82 1095
6102.56 1014
6103.29 997
6104.03 1048
6104.77 1178
6105.50 1112
6106.24 1143
6106.98 1080
6107.72 1098
6108.45 1182
6109.19 1224
6109.93 1172
6110.67 1208
6111.40 1210
6112.14 1154
6112.88 1178
6113.62 1267
6114.35 1309
6115.09 1277
6115.83 1220
6116.57 1299
6117.31 1205
6118.04 1188
6118.78 1159
6119.52 1257
6120.26 1222
6121.00 1220
6121.73 1175
6122.47 1242
6123.21 1194
6123.95 1163
6124.69 1175
6125.43 1131
6126.16 1251
6126.90 1172
6127.64 1414
6128.38 1325
6129.12 1287
6129.86 1255
6130.60 1174
6131.33 1265
6132.07 1252
6132.81 1186
6133.55 1244
6134.29 1243
6135.03 1339
6135.77 1203
6136.51 1309
6137.25 1211
6137.99 1215
6138.73 1151
6139.46 1180
6140.20 1218
6140.94 1333
6141.68 1330
6142.42 1189
6143.16 1180
6143.90 1182
6144.64 1236
6145.38 1269
6146.12 1289
6146.86 1232
6147.60 1276
6148.34 1226
6149.08 1325
6149.82 1223
6150.56 1301
6151.30 1289
6152.04 1293
6152.78 1281
6153.52 1328
6154.26 1363
6155.00 1293
6155.74 1372
6156.48 1369
6157.22 1269
6157.96 1361
6158.70 1413
6159.44 1367
6160.18 1328
6160.92 1311
6161.66 1288
6162.40 1409
6163.15 1510
6163.89 1463
6164.63 1375
6165.37 1515
6166.11 1549
6166.85 1678
6167.59 1723
6168.33 1842
6169.07 1944
6169.81 1789
6170.55 1808
6171.30 1973
6172.04 1872
6172.78 1835
6173.52 1739
6174.26 1788
6175.00 1684
6175.74 1674
6176.49 1822
6177.23 1732
6177.97 1731
6178.71 1635
6179.45 1719
6180.19 1726
6180.94 1684
6181.68 1697
6182.42 1739
6183.16 1657
6183.90 1640
6184.65 1704
6185.39 1703
6186.13 1806
6186.87 1855
6187.61 1693
6188.36 1664
6189.10 1855
6189.84 1825
6190.58 1816
6191.33 1787
6192.07 1857
6192.81 1977
6193.55 1930
6194.30 2031
6195.04 2151
6195.78 2263
6196.52 2262
6197.27 2202
6198.01 2245
6198.75 2284
6199.49 2307
6200.24 2301
6200.98 2074
6201.72 2159
6202.47 2266
6203.21 2332
6203.95 2366
6204.70 2490
6205.44 2372
6206.18 2570
6206.93 2775
6207.67 3411
6208.41 4075
6209.16 5076
6209.90 6345
6210.64 7852
6211.39 9308
6212.13 10593
6212.87 11214
6213.62 11138
6214.36 10434
6215.11 9588
6215.85 8411
6216.59 7393
6217.34 6189
6218.08 5190
6218.83 4181
6219.57 3596
6220.31 3009
6221.06 2797
6221.80 2766
6222.55 2486
6223.29 2315
6224.04 2387
6224.78 2593
6225.52 2657
6226.27 2803
6227.01 3012
6227.76 3172
6228.50 3335
6229.25 3117
6229.99 2984
6230.74 2956
6231.48 2807
6232.23 2553
6232.97 2270
6233.72 2043
6234.46 1920
6235.21 1862
6235.95 1817
6236.70 1709
6237.44 1753
6238.19 1777
6238.93 1802
6239.68 1914
6240.42 1818
6241.17 1739
6241.91 1855
6242.66 1901
6243.40 1901
6244.15 1956
6244.90 1927
6245.64 1855
6246.39 2014
6247.13 2158
6247.88 2170
6248.62 2334
6249.37 2462
6250.12 2609
6250.86 3002
6251.61 3145
6252.35 3103
6253.10 2984
6253.85 2998
6254.59 2880
6255.34 2552
6256.09 2324
6256.83 2158
6257.58 1933
6258.32 1907
6259.07 1920
6259.82 1913
6260.56 1879
6261.31 2072
6262.06 1983
6262.80 1807
6263.55 1919
6264.30 1762
6265.04 1887
6265.79 1899
6266.54 1761
6267.29 1801
6268.03 1743
6268.78 1781
6269.53 1817
6270.27 1762
6271.02 1601
6271.77 1739
6272.52 1818
6273.26 1744
6274.01 1648
6274.76 1604
6275.50 1614
6276.25 1512
6277.00 1593
6277.75 1670
6278.49 1594
6279.24 1556
6279.99 1616
6280.74 1662
6281.49 1665
6282.23 1553
6282.98 1632
6283.73 1705
6284.48 1426
6285.23 1386
6285.97 1421
6286.72 1476
6287.47 1512
6288.22 1442
6288.97 1415
6289.71 1523
6290.46 1522
6291.21 1548
6291.96 1724
6292.71 1581
6293.46 1575
6294.21 1474
6294.95 1495
6295.70 1342
6296.45 1344
6297.20 1367
6297.95 1179
6298.70 1249
6299.45 1448
6300.20 1353
6300.94 1365
6301.69 1353
6302.44 1346
6303.19 1343
6303.94 1236
6304.69 1266
6305.44 1300
6306.19 1242
6306.94 1334
6307.69 1273
6308.44 1272
6309.19 1246
6309.94 1148
6310.69 1210
6311.43 1324
6312.18 1430
6312.93 1273
6313.68 1265
6314.43 1231
6315.18 1230
6315.93 1277
6316.68 1246
6317.43 1186
6318.18 1265
6318.93 1222
6319.68 1140
6320.43 1207
6321.18 1234
6321.93 1149
6322.68 1163
6323.43 1252
6324.18 1181
6324.94 1097
6325.69 994
6326.44 981
6327.19 1074
6327.94 1201
6328.69 1046
6329.44 1084
6330.19 1079
6330.94 1174
6331.69 1115
6332.44 1061
6333.19 1050
6333.94 1079
6334.69 978
6335.45 1014
6336.20 1102
6336.95 1041
6337.70 1100
6338.45 1049
6339.20 1006
6339.95 1079
6340.70 1091
6341.46 1055
6342.21 1122
6342.96 1088
6343.71 1055
6344.46 949
6345.21 1017
6345.96 986
6346.72 1047
6347.47 1125
6348.22 1028
6348.97 1046
6349.72 994
6350.48 1060
6351.23 1076
6351.98 1041
6352.73 1071
6353.48 1067
6354.24 1046
6354.99 1193
6355.74 1204
6356.49 1178
6357.24 1217
6358.00 1227
6358.75 1293
6359.50 1202
6360.25 1166
6361.01 1113
6361.76 1076
6362.51 1022
6363.26 991
6364.02 1100
6364.77 1023
6365.52 962
6366.28 1028
6367.03 964
6367.78 1043
6368.53 1108
6369.29 1171
6370.04 1080
6370.79 997
6371.55 1175
6372.30 1161
6373.05 1058
6373.81 1062
6374.56 1078
6375.31 1055
6376.07 1011
6376.82 1104
6377.57 1067
6378.33 1005
6379.08 1000
6379.83 933
6380.59 1109
6381.34 940
6382.10 911
6382.85 921
6383.60 1039
6384.36 1005
6385.11 1004
6385.87 933
6386.62 900
6387.37 972
6388.13 960
6388.88 920
6389.64 878
6390.39 939
6391.14 1037
6391.90 953
6392.65 969
6393.41 1075
6394.16 1028
6394.92 1032
6395.67 1006
6396.43 955
6397.18 907
6397.94 1001
6398.69 951
6399.45 936
6400.20 996
6400.96 929
6401.71 893
6402.47 977
6403.22 975
6403.98 882
6404.73 893
6405.49 903
6406.24 947
6407.00 916
6407.75 876
6408.51 880
6409.26 1033
6410.02 1112
6410.77 1034
6411.53 1088
6412.28 1048
6413.04 1013
6413.80 1030
6414.55 1167
6415.31 1078
6416.06 990
6416.82 1017
6417.57 995
6418.33 1040
6419.09 1074
6419.84 1027
6420.60 968
6421.35 985
6422.11 968
6422.87 1006
6423.62 928
6424.38 960
6425.14 967
6425.89 922
6426.65 940
6427.40 975
6428.16 777
6428.92 805
6429.67 883
6430.43 902
6431.19 920
6431.94 822
6432.70 813
6433.46 908
6434.22 869
6434.97 899
6435.73 933
6436.49 883
6437.24 855
6438.00 1021
6438.76 888
6439.51 898
6440.27 935
6441.03 943
6441.79 935
6442.54 907
6443.30 913
6444.06 954
6444.82 871
6445.57 983
6446.33 886
6447.09 883
6447.85 996
6448.60 881
6449.36 926
6450.12 990
6450.88 915
6451.64 857
6452.39 888
6453.15 870
6453.91 887
6454.67 919
6455.43 896
6456.18 901
6456.94 837
6457.70 867
6458.46 867
6459.22 932
6459.98 995
6460.73 1046
6461.49 858
6462.25 943
6463.01 944
6463.77 871
6464.53 1035
6465.29 1015
6466.04 920
6466.80 937
6467.56 971
6468.32 1082
6469.08 1005
6469.84 1005
6470.60 1066
6471.36 1099
6472.12 1184
6472.87 1159
6473.63 1108
6474.39 1091
6475.15 1105
6475.91 1110
6476.67 1125
6477.43 1207
6478.19 1098
6478.95 1110
6479.71 1167
6480.47 1162
6481.23 1221
6481.99 1272
6482.75 1235
6483.51 1208
6484.27 1169
6485.03 1245
6485.79 1221
6486.55 1128
6487.31 1237
6488.07 1189
6488.83 1262
6489.59 1304
6490.35 1273
6491.11 1276
6491.87 1295
6492.63 1327
6493.39 1394
6494.15 1355
6494.91 1398
6495.67 1600
6496.43 1685
6497.19 1756
6497.95 1747
6498.71 1728
6499.47 1694
6500.23 1848
6500.99 1845
6501.76 1652
6502.52 1652
6503.28 1638
6504.04 1548
6504.80 1523
6505.56 1677
6506.32 1775
6507.08 1680
6507.84 1782
6508.61 1772
6509.37 1780
6510.13 1849
6510.89 2062
6511.65 2045
6512.41 2020
6513.17 2142
6513.94 2075
6514.70 2069
6515.46 2209
6516.22 2040
6516.98 1991
6517.74 2026
6518.51 1961
6519.27 1944
6520.03 2149
6520.79 2200
6521.55 2234
6522.32 2239
6523.08 2412
6523.84 2421
6524.60 2452
6525.36 2607
6526.13 2795
6526.89 2829
6527.65 3172
6528.41 3581
6529.18 3832
6529.94 3806
6530.70 4104
6531.46 4189
6532.23 4021
6532.99 3871
6533.75 3952
6534.51 3920
6535.28 4097
6536.04 4591
6536.80 5858
6537.57 6875
6538.33 8186
6539.09 9611
6539.85 10609
6540.62 10784
6541.38 10368
6542.14 9819
6542.91 8604
6543.67 7181
6544.43 6208
6545.20 4892
6545.96 4035
6546.72 3303
6547.49 2843
6548.25 2469
6549.02 2292
6549.78 2139
6550.54 1915
6551.31 1849
6552.07 1916
6552.83 1968
6553.60 1899
6554.36 1884
6555.13 1894
6555.89 1777
6556.65 1865
6557.42 1900
6558.18 1848
6558.95 1788
6559.71 1822
6560.47 1685
6561.24 1742
6562.00 1772
6562.77 1734
6563.53 1825
6564.30 1956
6565.06 2010
6565.83 2059
6566.59 2088
6567.36 2242
6568.12 2051
6568.88 2153
6569.65 2158
6570.41 2154
6571.18 2176
6571.94 2005
6572.71 2047
6573.47 1938
6574.24 1968
6575.00 2217
6575.77 2196
6576.53 2341
6577.30 2525
6578.07 2559
6578.83 2599
6579.60 2498
6580.36 2527
6581.13 2477
6581.89 2460
6582.66 2596
6583.42 2429
6584.19 2505
6584.96 2365
6585.72 2243
6586.49 2129
6587.25 2079
6588.02 2149
6588.78 2078
6589.55 1943
6590.32 2050
6591.08 1986
6591.85 2047
6592.61 2308
6593.38 2400
6594.15 2415
6594.91 2576
6595.68 2730
6596.45 2991
6597.21 3086
6597.98 3147
6598.75 3295
6599.51 3206
6600.28 3282
6601.05 2946
6601.81 2629
6602.58 2582
6603.35 2445
6604.11 2144
6604.88 1955
6605.65 1982
6606.41 1945
6607.18 1928
6607.95 1777
6608.71 1738
6609.48 1678
6610.25 1807
6611.02 1797
6611.78 1802
6612.55 1782
6613.32 1710
6614.09 1820
6614.85 1858
6615.62 1879
6616.39 1731
6617.16 1591
6617.92 1702
6618.69 1643
6619.46 1577
6620.23 1628
6620.99 1578
6621.76 1578
6622.53 1625
6623.30 1546
6624.07 1583
6624.83 1628
6625.60 1640
6626.37 1482
6627.14 1511
6627.91 1485
6628.67 1561
6629.44 1669
6630.21 1630
6630.98 1595
6631.75 1532
6632.52 1498
6633.29 1547
6634.05 1715
6634.82 1821
6635.59 1756
6636.36 1917
6637.13 2138
6637.90 2252
6638.67 2126
6639.43 2041
6640.20 1993
6640.97 2049
6641.74 1848
6642.51 1726
6643.28 1689
6644.05 1535
6644.82 1534
6645.59 1426
6646.36 1472
6647.13 1523
6647.90 1554
6648.66 1482
6649.43 1538
6650.20 1404
6650.97 1449
6651.74 1487
6652.51 1394
6653.28 1471
6654.05 1466
6654.82 1559
6655.59 1404
6656.36 1519
6657.13 1593
6657.90 1673
6658.67 1713
6659.44 1626
6660.21 1514
6660.98 1520
6661.75 1574
6662.52 1451
6663.29 1338
6664.06 1432
6664.83 1377
6665.60 1455
6666.37 1424
6667.14 1493
6667.91 1362
6668.69 1365
6669.46 1472
6670.23 1527
6671.00 1505
6671.77 1515
6672.54 1575
6673.31 1543
6674.08 1562
6674.85 1682
6675.62 1489
6676.39 1519
6677.16 1517
6677.94 1421
6678.71 1548
6679.48 1617
6680.25 1680
6681.02 1547
6681.79 1552
6682.56 1471
6683.33 1560
6684.11 1569
6684.88 1680
6685.65 1864
6686.42 1882
6687.19 1991
6687.96 2037
6688.74 2070
6689.51 1991
6690.28 1836
6691.05 1833
6691.82 1718
6692.60 1558
6693.37 1547
6694.14 1520
6694.91 1488
6695.68 1372
6696.46 1375
6697.23 1317
6698.00 1405
6698.77 1402
6699.55 1463
6700.32 1417
6701.09 1306
6701.86 1443
6702.64 1448
6703.41 1415
6704.18 1404
6704.95 1333
6705.73 1508
6706.50 1425
6707.27 1448
6708.04 1300
6708.82 1297
6709.59 1395
6710.36 1395
6711.14 1397
6711.91 1381
6712.68 1305
6713.46 1337
6714.23 1346
6715.00 1309
6715.78 1246
6716.55 1206
6717.32 1310
6718.10 1257
6718.87 1225
6719.64 1170
6720.42 1220
6721.19 1171
6721.96 1235
6722.74 1219
6723.51 1239
6724.28 1224
6725.06 1242
6725.83 1356
6726.61 1218
6727.38 1287
6728.15 1223
6728.93 1250
6729.70 1342
6730.48 1287
6731.25 1184
6732.02 1294
6732.80 1371
6733.57 1266
6734.35 1291
6735.12 1340
6735.90 1390
6736.67 1259
6737.45 1369
6738.22 1296
6738.99 1433
6739.77 1387
6740.54 1367
6741.32 1291
6742.09 1267
6742.87 1328
6743.64 1386
6744.42 1417
6745.19 1345
6745.97 1417
6746.74 1431
6747.52 1414
6748.29 1363
6749.07 1341
6749.84 1504
6750.62 1469
6751.40 1510
6752.17 1639
6752.95 1675
6753.72 1698
6754.50 2003
6755.27 2048
6756.05 1963
6756.82 2032
6757.60 2110
6758.38 2006
6759.15 1857
6759.93 1586
6760.70 1499
6761.48 1508
6762.25 1341
6763.03 1328
6763.81 1418
6764.58 1370
6765.36 1374
6766.14 1474
6766.91 1341
6767.69 1389
6768.46 1420
6769.24 1239
6770.02 1313
6770.79 1310
6771.57 1350
6772.35 1341
6773.12 1365
6773.90 1320
6774.68 1270
6775.45 1326
6776.23 1293
6777.01 1347
6777.78 1282
6778.56 1208
6779.34 1188
6780.11 1158
6780.89 1178
6781.67 1269
6782.45 1205
6783.22 1241
6784.00 1248
6784.78 1341
6785.56 1397
6786.33 1240
6787.11 1271
6787.89 1199
6788.66 1131
6789.44 1166
6790.22 1182
6791.00 1184
6791.78 1314
6792.55 1210
6793.33 1181
6794.11 1279
6794.89 1217
6795.66 1281
6796.44 1276
6797.22 1002
6798.00 1232
6798.78 1295
6799.55 1233
6800.33 1142
6801.11 1181
6801.89 1318
6802.67 1227
6803.45 1144
6804.22 1137
6805.00 1290
6805.78 1479
6806.56 1420
6807.34 1436
6808.12 1477
6808.90 1484
6809.67 1565
6810.45 1436
6811.23 1287
6812.01 1407
6812.79 1337
6813.57 1263
6814.35 1237
6815.13 1285
6815.91 1409
6816.68 1435
6817.46 1333
6818.24 1348
6819.02 1269
6819.80 1312
6820.58 1408
6821.36 1463
6822.14 1503
6822.92 1348
6823.70 1251
6824.48 1270
6825.26 1242
6826.04 1259
6826.82 1181
6827.60 1137
6828.38 1293
6829.16 1290
6829.94 1261
6830.72 1228
6831.50 1234
6832.28 1122
6833.06 1196
6833.84 1241
6834.62 1127
6835.40 1171
6836.18 1150
6836.96 1227
6837.74 1172
6838.52 1102
6839.30 1143
6840.08 1312
6840.86 1223
6841.64 1129
6842.42 1170
6843.20 1130
6843.98 1040
6844.76 1135
6845.54 1074
6846.32 1114
6847.10 1190
6847.89 1169
6848.67 1090
6849.45 1157
6850.23 1327
6851.01 1482
6851.79 1503
6852.57 1637
6853.35 1832
6854.13 1944
6854.92 2061
6855.70 2022
6856.48 1810
6857.26 1828
6858.04 1786
6858.82 1657
6859.60 1499
6860.39 1323
6861.17 1222
6861.95 1207
6862.73 1200
6863.51 1156
6864.29 1195
6865.08 1160
6865.86 1263
6866.64 1385
6867.42 1320
6868.20 1338
6868.99 1393
6869.77 1467
6870.55 1586
6871.33 1525
6872.12 1548
6872.90 1502
6873.68 1545
6874.46 1467
6875.24 1274
6876.03 1280
6876.81 1468
6877.59 1417
6878.38 1352
6879.16 1139
6879.94 1364
6880.72 1425
6881.51 1496
6882.29 1569
6883.07 1704
6883.85 1737
6884.64 1681
6885.42 1675
6886.20 1631
6886.99 1753
6887.77 1878
6888.55 2049
6889.34 2488
6890.12 2824
6890.90 3250
6891.69 3489
6892.47 3698
6893.25 3431
6894.04 2935
6894.82 2648
6895.60 2242
6896.39 1985
6897.17 1843
6897.96 1741
6898.74 1777
6899.52 1773
6900.31 1771
6901.09 1635
6901.88 1639
6902.66 1648
6903.44 1715
6904.23 1636
6905.01 1669
6905.80 1739
6906.58 1672
6907.36 1723
6908.15 1726
6908.93 1839
6909.72 1868
6910.50 1709
6911.29 1693
6912.07 1647
6912.86 1590
6913.64 1491
6914.42 1463
6915.21 1435
6915.99 1466
6916.78 1435
6917.56 1420
6918.35 1454
6919.13 1410
6919.92 1522
6920.70 1479
6921.49 1404
6922.27 1470
6923.06 1410
6923.84 1469
6924.63 1458
6925.42 1378
6926.20 1439
6926.99 1391
6927.77 1385
6928.56 1497
6929.34 1413
6930.13 1497
6930.91 1567
6931.70 1406
6932.48 1464
6933.27 1522
6934.06 1708
6934.84 1712
6935.63 1687
6936.41 1737
6937.20 1917
6937.99 1922
6938.77 1784
6939.56 1671
6940.34 1642
6941.13 1574
6941.92 1491
6942.70 1679
6943.49 1796
6944.28 1808
6945.06 1748
6945.85 1671
6946.64 1751
6947.42 1764
6948.21 1946
6949.00 1970
6949.78 1978
6950.57 2024
6951.36 2173
6952.14 2319
6952.93 2180
6953.72 2102
6954.50 2004
6955.29 2035
6956.08 2105
6956.86 2087
6957.65 2019
6958.44 2008
6959.23 2182
6960.01 2199
6960.80 2071
6961.59 1987
6962.38 2079
6963.16 2058
6963.95 2159
6964.74 2138
6965.53 2007
6966.31 1978
6967.10 2070
6967.89 2070
6968.68 2059
6969.46 2060
6970.25 2136
6971.04 2133
6971.83 2171
6972.62 2316
6973.40 2290
6974.19 2318
6974.98 2304
6975.77 2311
6976.56 2241
6977.34 2229
6978.13 2251
6978.92 2341
6979.71 2179
6980.50 2303
6981.29 2273
6982.08 2371
6982.86 2475
6983.65 2730
6984.44 2818
6985.23 3175
6986.02 3703
6986.81 4561
6987.60 5510
6988.39 6208
6989.17 6668
6989.96 7021
6990.75 6693
6991.54 6439
6992.33 6094
6993.12 5331
6993.91 4527
6994.70 3878
6995.49 3705
6996.28 3337
6997.07 3106
6997.86 3019
6998.64 3035
6999.43 3420
7000.22 3937
7001.01 4607
7001.80 5352
7002.59 5636
7003.38 6369
7004.17 6898
7004.96 6931
7005.75 6621
7006.54 5853
7007.33 5193
7008.12 4559
7008.91 3928
7009.70 3441
7010.49 3118
7011.28 2757
7012.07 2580
7012.86 2678
7013.65 2552
7014.44 2693
7015.23 2931
7016.02 3098
7016.81 2966
7017.61 2975
7018.40 3159
7019.19 2773
7019.98 2642
7020.77 2613
7021.56 2324
7022.35 2063
7023.14 2042
7023.93 2103
7024.72 2086
7025.51 1937
7026.30 1936
7027.10 1906
7027.89 2077
7028.68 2248
7029.47 2249
7030.26 2184
7031.05 2254
7031.84 2190
7032.63 2283
7033.43 2257
7034.22 1970
7035.01 1977
7035.80 1860
7036.59 1821
7037.38 1882
7038.18 1639
7038.97 1895
7039.76 1931
7040.55 2055
7041.34 1997
7042.13 2056
7042.93 2111
7043.72 2150
7044.51 2138
7045.30 2079
7046.09 2144
7046.89 2019
7047.68 2007
7048.47 1995
7049.26 1949
7050.06 2085
7050.85 2257
7051.64 2208
7052.43 2347
7053.23 2473
7054.02 2458
7054.81 2748
7055.60 2574
7056.40 2534
7057.19 2308
7057.98 2018
7058.77 1951
7059.57 1931
7060.36 1760
7061.15 1719
7061.95 1672
7062.74 1878
7063.53 1899
7064.33 1707
7065.12 1710
7065.91 1915
7066.71 1886
7067.50 1918
7068.29 1835
7069.09 1677
7069.88 1680
7070.67 1709
7071.47 1658
7072.26 1850
7073.05 1757
7073.85 1723
7074.64 1659
7075.44 1673
7076.23 1720
7077.02 1632
7077.82 1713
7078.61 1611
7079.41 1659
7080.20 1685
7080.99 1751
7081.79 1761
7082.58 1693
7083.38 1679
7084.17 1728
7084.96 1765
7085.76 1699
7086.55 1667
7087.35 1624
7088.14 1512
7088.94 1529
7089.73 1715
7090.53 1808
7091.32 1766
7092.12 1858
7092.91 1729
7093.71 1652
7094.50 1682
7095.29 1683
7096.09 1618
7096.88 1574
7097.68 1396
7098.48 1442
7099.27 1334
7100.07 1293
7100.86 1314
7101.66 1176
7102.45 1195
7103.25 1217
7104.04 1309
7104.84 1329
7105.63 1235
7106.43 1224
7107.22 1187
7108.02 1204
7108.82 1299
7109.61 1266
7110.41 1227
7111.20 1163
7112.00 1189
7112.79 1195
7113.59 1257
7114.39 1140
7115.18 1183
7115.98 1176
7116.77 1154
7117.57 1172
7118.37 1135
7119.16 1086
7119.96 1089
7120.76 1185
7121.55 1173
7122.35 1121
7123.15 1154
7123.94 1147
7124.74 1111
7125.53 1212
7126.33 1203
7127.13 1137
7127.93 1073
7128.72 1084
7129.52 1017
7130.32 1073
7131.11 1118
7131.91 1092
7132.71 1026
7133.50 1121
7134.30 1021
7135.10 1102
7135.90 1052
7136.69 1082
7137.49 1105
7138.29 1063
7139.08 1080
7139.88 1100
7140.68 982
7141.48 969
7142.27 987
7143.07 1068
7143.87 1005
7144.67 988
7145.46 972
7146.26 1018
7147.06 987
7147.86 961
7148.66 1062
7149.45 1051
7150.25 1035
7151.05 1018
7151.85 976
7152.65 1052
7153.44 949
7154.24 949
7155.04 994
7155.84 1001
7156.64 929
7157.44 958
7158.23 945
7159.03 951
7159.83 858
7160.63 894
7161.43 951
7162.23 972
7163.03 984
7163.83 908
7164.62 872
7165.42 856
7166.22 781
7167.02 857
7167.82 853
7168.62 830
7169.42 850
7170.22 949
7171.02 833
7171.82 794
7172.61 852
7173.41 894
7174.21 785
7175.01 830
7175.81 899
7176.61 815
7177.41 912
7178.21 891
7179.01 789
7179.81 859
7180.61 780
7181.41 813
7182.21 839
7183.01 826
7183.81 771
7184.61 874
7185.41 927
7186.21 863
7187.01 880
7187.81 902
7188.61 905
7189.41 1018
7190.21 860
7191.01 827
7191.81 860
7192.61 812
7193.41 800
7194.21 799
7195.01 816
7195.81 795
7196.61 729
7197.41 820
7198.21 794
7199.01 777
7199.82 793
7200.62 837
7201.42 792
7202.22 803
7203.02 817
7203.82 745
7204.62 760
7205.42 823
7206.22 829
7207.02 797
7207.83 732
7208.63 775
7209.43 816
7210.23 737
7211.03 714
7211.83 791
7212.63 853
7213.44 799
7214.24 787
7215.04 750
7215.84 788
7216.64 764
7217.44 759
7218.25 811
7219.05 694
7219.85 771
7220.65 807
7221.45 847
7222.26 872
7223.06 833
7223.86 898
7224.66 901
7225.46 846
7226.27 801
7227.07 799
7227.87 681
7228.67 723
7229.48 760
7230.28 792
7231.08 794
7231.88 805
7232.69 730
7233.49 792
7234.29 804
7235.09 757
7235.90 754
7236.70 736
7237.50 752
7238.30 798
7239.11 774
7239.91 775
7240.71 770
7241.52 822
7242.32 810
7243.12 798
7243.93 826
7244.73 788
7245.53 804
7246.34 747
7247.14 807
7247.94 762
7248.75 778
7249.55 816
7250.35 785
7251.16 810
7251.96 767
7252.76 704
7253.57 766
7254.37 730
7255.18 737
7255.98 815
7256.78 826
7257.59 797
7258.39 756
7259.20 774
7260.00 763
7260.80 824
7261.61 772
7262.41 730
7263.22 828
7264.02 742
7264.83 706
7265.63 770
7266.43 708
7267.24 731
7268.04 749
7268.85 670
7269.65 751
7270.46 804
7271.26 806
7272.07 823
7272.87 867
7273.68 774
7274.48 706
7275.29 797
7276.09 789
7276.90 798
7277.70 788
7278.51 837
7279.31 859
7280.12 834
7280.92 760
7281.73 911
7282.53 929
7283.34 1027
7284.14 953
7284.95 1089
7285.76 1180
7286.56 1339
7287.37 1422
7288.17 1436
7288.98 1440
7289.78 1518
7290.59 1569
7291.40 1425
7292.20 1287
7293.01 1184
7293.81 1044
7294.62 999
7295.43 1020
7296.23 1007
7297.04 929
7297.84 980
7298.65 993
7299.46 910
7300.26 902
7301.07 930
7301.88 1048
7302.68 1043
7303.49 924
7304.30 1029
7305.10 1012
7305.91 1033
7306.72 959
7307.52 901
7308.33 1022
7309.14 1031
7309.94 986
7310.75 1137
7311.56 1024
7312.36 1110
7313.17 1190
7313.98 1282
7314.79 1280
7315.59 1259
7316.40 1329
7317.21 1313
7318.01 1284
7318.82 1338
7319.63 1613
7320.44 1838
7321.24 2094
7322.05 2241
7322.86 2367
7323.67 2410
7324.47 2319
7325.28 2175
7326.09 1846
7326.90 1794
7327.71 1663
7328.51 1486
7329.32 1462
7330.13 1425
7330.94 1291
7331.75 1178
7332.55 1227
7333.36 1184
7334.17 1285
7334.98 1258
7335.79 1171
7336.60 1212
7337.40 1224
7338.21 1206
7339.02 1237
7339.83 1272
7340.64 1231
7341.45 1250
7342.26 1287
7343.06 1320
7343.87 1216
7344.68 1222
7345.49 1129
7346.30 1015
7347.11 1067
7347.92 963
7348.73 961
7349.54 952
7350.34 997
7351.15 1004
7351.96 899
7352.77 942
7353.58 1001
7354.39 1034
7355.20 950
7356.01 957
7356.82 969
7357.63 948
7358.44 881
7359.25 1010
7360.06 1000
7360.87 964
7361.68 965
7362.49 957
7363.30 915
7364.11 971
7364.92 936
7365.73 859
7366.54 947
7367.35 955
7368.16 971
7368.97 966
7369.78 938
7370.59 935
7371.40 873
7372.21 919
7373.02 926
7373.83 897
7374.64 839
7375.45 903
7376.26 971
7377.07 855
7377.88 871
7378.69 975
7379.50 1036
7380.31 1010
7381.12 1060
7381.94 1084
7382.75 1097
7383.56 1178
7384.37 1223
7385.18 1328
7385.99 1278
7386.80 1250
7387.61 1210
7388.42 1098
7389.23 1108
7390.05 1136
7390.86 1008
7391.67 1061
7392.48 974
7393.29 935
7394.10 998
7394.92 980
7395.73 947
7396.54 975
7397.35 975
7398.16 947
7398.97 910
7399.79 947
7400.60 1092
7401.41 1112
7402.22 1219
7403.03 1184
7403.85 1228
7404.66 1267
7405.47 1290
7406.28 1250
7407.09 1150
7407.91 1146
7408.72 1166
7409.53 1144
7410.34 1054
7411.16 1054
7411.97 1005
7412.78 984
7413.59 968
7414.41 975
7415.22 970
7416.03 1063
7416.84 839
7417.66 905
7418.47 927
7419.28 832
7420.10 865
7420.91 865
7421.72 909
7422.54 898
7423.35 881
7424.16 884
7424.97 821
7425.79 693
7426.60 719
7427.41 697
7428.23 704
7429.04 775
7429.86 773
7430.67 801
7431.48 768
7432.30 776
7433.11 834
7433.92 650
7434.74 695
7435.55 714
7436.36 774
7437.18 744
7437.99 723
7438.81 733
7439.62 762
7440.43 731
7441.25 738
7442.06 792
7442.88 803
7443.69 741
7444.51 845
7445.32 710
7446.13 705
7446.95 797
7447.76 775
7448.58 747
7449.39 682
7450.21 689
7451.02 713
7451.84 710
7452.65 699
7453.47 729
7454.28 759
7455.10 680
7455.91 722
7456.73 740
7457.54 807
7458.36 770
7459.17 749
7459.99 729
7460.80 753
7461.62 788
7462.43 895
7463.25 814
7464.06 780
7464.88 856
7465.69 885
7466.51 1058
7467.32 999
7468.14 1012
7468.96 913
7469.77 815
7470.59 843
7471.40 870
7472.22 857
7473.03 827
7473.85 861
7474.67 867
7475.48 934
7476.30 944
7477.11 921
7477.93 914
7478.75 882
7479.56 906
7480.38 841
7481.20 793
7482.01 836
7482.83 878
7483.65 815
7484.46 813
7485.28 852
7486.09 806
7486.91 810
7487.73 771
7488.54 753
7489.36 748
7490.18 764
7491.00 728
7491.81 711
7492.63 665
7493.45 690
7494.26 767
7495.08 678
7495.90 634
7496.71 741
7497.53 760
7498.35 673
7499.17 678
7499.98 624
7500.80 753
7501.62 701
7502.44 666
7503.25 709
7504.07 635
7504.89 654
7505.71 631
7506.52 694
7507.34 711
7508.16 683
7508.98 668
7509.80 690
7510.61 761
7511.43 691
7512.25 672
7513.07 651
7513.89 718
7514.70 654
7515.52 685
7516.34 621
7517.16 692
7517.98 609
7518.79 659
7519.61 638
7520.43 599
7521.25 661
7522.07 626
7522.89 674
7523.71 667
7524.52 675
7525.34 611
7526.16 619
7526.98 584
7527.80 612
7528.62 646
7529.44 635
7530.26 655
7531.08 680
7531.89 694
7532.71 609
7533.53 574
7534.35 634
7535.17 670
7535.99 661
7536.81 611
7537.63 678
7538.45 620
7539.27 602
7540.09 601
7540.91 653
7541.73 574
7542.55 636
7543.37 627
7544.19 609
7545.01 630
7545.83 617
7546.65 632
7547.47 611
7548.29 634
7549.11 581
7549.93 545
7550.75 650
7551.57 666
7552.39 600
7553.21 580
7554.03 651
7554.85 624
7555.67 714
7556.49 663
7557.31 684
7558.13 655
7558.95 641
7559.77 673
7560.59 682
7561.41 727
7562.23 705
7563.05 694
7563.87 643
7564.69 641
7565.52 581
7566.34 583
7567.16 594
7567.98 656
7568.80 643
7569.62 679
7570.44 677
7571.26 623
7572.08 600
7572.91 647
7573.73 656
7574.55 600
7575.37 661
7576.19 580
7577.01 586
7577.83 605
7578.66 649
7579.48 704
7580.30 712
7581.12 585
7581.94 684
7582.77 677
7583.59 680
7584.41 696
7585.23 680
7586.05 741
7586.88 695
7587.70 707
7588.52 696
7589.34 768
7590.16 674
7590.99 672
7591.81 704
7592.63 730
7593.45 764
7594.28 751
7595.10 843
7595.92 876
7596.74 836
7597.57 738
7598.39 779
7599.21 835
7600.03 888
7600.86 866
7601.68 997
7602.50 908
7603.33 904
7604.15 952
7604.97 899
7605.80 930
7606.62 953
7607.44 1016
7608.26 1058
7609.09 1047
7609.91 1089
7610.73 1083
7611.56 955
7612.38 984
7613.21 942
7614.03 949
7614.85 982
7615.68 1079
7616.50 984
7617.32 1087
7618.15 1068
7618.97 986
7619.80 1057
7620.62 1272
7621.44 1328
7622.27 1475
7623.09 1432
7623.92 1385
7624.74 1209
7625.56 1165
7626.39 1080
7627.21 1031
7628.04 1034
7628.86 1141
7629.68 1133
7630.51 1016
7631.33 1021
7632.16 1129
7632.98 1153
7633.81 1158
7634.63 1191
7635.46 1197
7636.28 1215
7637.11 1208
7637.93 1246
7638.76 1171
7639.58 1011
7640.41 960
7641.23 974
7642.06 937
7642.88 874
7643.71 827
7644.53 834
7645.36 850
7646.18 775
7647.01 670
7647.83 666
7648.66 759
7649.48 828
7650.31 802
7651.14 747
7651.96 800
7652.79 713
7653.61 720
7654.44 809
7655.26 757
7656.09 743
7656.92 769
7657.74 780
7658.57 802
7659.39 819
7660.22 746
7661.05 671
7661.87 662
7662.70 615
7663.52 694
7664.35 645
7665.18 730
7666.00 621
7666.83 658
7667.66 730
7668.48 707
7669.31 770
7670.14 758
7670.96 707
7671.79 718
7672.62 754
7673.44 739
7674.27 660
7675.10 715
7675.92 680
7676.75 624
7677.58 717
7678.40 639
7679.23 668
7680.06 701
7680.89 675
7681.71 679
7682.54 651
7683.37 701
7684.19 668
7685.02 652
7685.85 625
7686.68 723
7687.50 675
7688.33 752
7689.16 767
7689.99 636
7690.81 639
7691.64 721
7692.47 652
7693.30 716
7694.13 710
7694.95 677
7695.78 665
7696.61 644
7697.44 638
7698.27 666
7699.09 762
7699.92 717
7700.75 778
7701.58 789
7702.41 755
7703.24 816
7704.06 676
7704.89 626
7705.72 669
7706.55 682
7707.38 682
7708.21 622
7709.04 579
7709.86 612
7710.69 669
7711.52 610
7712.35 585
7713.18 619
7714.01 689
7714.84 697
7715.67 661
7716.50 671
7717.32 609
7718.15 592
7718.98 627
7719.81 677
7720.64 627
7721.47 590
7722.30 592
7723.13 535
7723.96 634
7724.79 632
7725.62 597
7726.45 611
7727.28 649
7728.11 580
7728.94 585
7729.77 619
7730.60 591
7731.43 515
7732.26 615
7733.09 594
7733.92 574
7734.75 590
7735.58 635
7736.41 609
7737.24 561
7738.07 567
7738.90 587
7739.73 584
7740.56 564
7741.39 639
7742.22 627
7743.05 621
7743.88 599
7744.71 583
7745.54 532
7746.37 570
7747.20 544
7748.03 650
7748.87 584
7749.70 686
7750.53 677
7751.36 672
7752.19 668
7753.02 655
7753.85 719
7754.68 689
7755.51 725
7756.34 671
7757.18 639
7758.01 557
7758.84 671
7759.67 627
7760.50 749
7761.33 719
7762.16 669
7763.00 634
7763.83 645
7764.66 661
7765.49 591
7766.32 528
7767.16 586
7767.99 639
7768.82 756
7769.65 651
7770.48 566
7771.31 564
7772.15 585
7772.98 690
7773.81 590
7774.64 529
7775.48 599
7776.31 570
7777.14 607
7777.97 664
7778.81 705
7779.64 676
7780.47 588
7781.30 665
7782.14 625
7782.97 597
7783.80 614
7784.63 578
7785.47 690
7786.30 689
7787.13 640
7787.97 612
7788.80 660
7789.63 699
7790.46 613
7791.30 646
7792.13 626
7792.96 664
7793.80 667
7794.63 699
7795.46 681
7796.30 736
7797.13 723
7797.96 664
7798.80 592
7799.63 607
7800.46 710
7801.30 721
7802.13 751
7802.97 802
7803.80 823
7804.63 716
7805.47 704
7806.30 648
7807.13 724
7807.97 738
7808.80 818
7809.64 800
7810.47 919
7811.31 900
7812.14 816
7812.97 861
7813.81 906
7814.64 860
7815.48 899
7816.31 879
7817.15 943
7817.98 936
7818.82 1004
7819.65 965
7820.48 1032
7821.32 1059
7822.15 943
7822.99 967
7823.82 969
7824.66 1011
7825.49 1032
7826.33 949
7827.16 1166
7828.00 1160
7828.83 1206
7829.67 1204
7830.50 1252
7831.34 1168
7832.17 1087
7833.01 1180
7833.85 1157
7834.68 1137
7835.52 1143
7836.35 1241
7837.19 1263
7838.02 1240
7838.86 1307
7839.69 1293
7840.53 1331
7841.37 1186
7842.20 1148
7843.04 1171
7843.87 1059
7844.71 1051
7845.55 1049
7846.38 1067
7847.22 996
7848.05 989
7848.89 996
7849.73 1039
7850.56 949
7851.40 937
7852.24 979
7853.07 1040
7853.91 967
7854.74 986
7855.58 1015
7856.42 914
7857.25 845
7858.09 859
7858.93 1050
7859.76 998
7860.60 1012
7861.44 1140
7862.28 1117
7863.11 1148
7863.95 1262
7864.79 1229
7865.62 1303
7866.46 1179
7867.30 1091
7868.14 1066
7868.97 997
7869.81 1020
7870.65 1021
7871.48 1096
7872.32 1063
7873.16 991
7874.00 1097
7874.83 1125
7875.67 1098
7876.51 1200
7877.35 1150
7878.19 1345
7879.02 1314
7879.86 1260
7880.70 1422
7881.54 1550
7882.37 1634
7883.21 1594
7884.05 1449
7884.89 1348
7885.73 1357
7886.57 1225
7887.40 1223
7888.24 1133
7889.08 1153
7889.92 1250
7890.76 1270
7891.60 1165
7892.43 1284
7893.27 1236
7894.11 1421
7894.95 1480
7895.79 1324
7896.63 1349
7897.47 1435
7898.30 1369
7899.14 1270
7899.98 1214
7900.82 1141
7901.66 1066
7902.50 1144
7903.34 1148
7904.18 1157
7905.02 1179
7905.86 1066
7906.70 1019
7907.54 1107
7908.37 1079
7909.21 1062
7910.05 1016
7910.89 1014
7911.73 970
7912.57 912
7913.41 912
7914.25 946
7915.09 926
7915.93 964
7916.77 840
7917.61 916
7918.45 992
7919.29 956
7920.13 890
7920.97 904
7921.81 1010
7922.65 902
7923.49 936
7924.33 862
7925.17 833
7926.01 804
7926.85 913
7927.69 790
7928.53 762
7929.37 728
7930.21 856
7931.05 789
7931.90 799
7932.74 803
7933.58 844
7934.42 826
7935.26 774
7936.10 761
7936.94 765
7937.78 784
7938.62 785
7939.46 803
7940.30 754
7941.14 770
7941.99 784
7942.83 634
7943.67 723
7944.51 796
7945.35 790
7946.19 854
7947.03 768
7947.88 811
7948.72 829
7949.56 834
7950.40 833
7951.24 867
7952.08 818
7952.93 806
7953.77 862
7954.61 923
7955.45 988
7956.29 1006
7957.13 1043
7957.98 1016
7958.82 1035
7959.66 991
7960.50 1003
7961.35 1008
7962.19 932
7963.03 869
7963.87 965
7964.71 1045
7965.56 927
7966.40 932
7967.24 979
7968.08 1034
7968.93 1001
7969.77 1043
7970.61 1031
7971.45 1160
7972.30 1132
7973.14 1114
7973.98 1133
7974.83 1084
7975.67 1099
7976.51 870
7977.36 884
7978.20 938
7979.04 818
7979.88 813
7980.73 771
7981.57 778
7982.41 799
7983.26 818
7984.10 793
7984.94 787
7985.79 741
7986.63 720
7987.47 732
7988.32 742
7989.16 754
7990.01 777
7990.85 767
7991.69 711
7992.54 732
7993.38 647
7994.23 721
7995.07 696
7995.91 647
7996.76 634
7997.60 599
7998.45 583
7999.29 673
8000.13 694
8000.98 704
8001.82 614
8002.67 630
8003.51 623
8004.36 664
8005.20 671
8006.04 648
8006.89 588
8007.73 666
8008.58 649
8009.42 636
8010.27 651
8011.11 591
8011.96 612
8012.80 561
8013.65 600
8014.49 578
8015.34 588
8016.18 616
8017.03 564
8017.87 607
8018.72 635
8019.56 659
8020.41 597
8021.25 556
8022.10 539
8022.95 560
8023.79 588
8024.64 616
8025.48 611
8026.33 593
8027.17 533
8028.02 632
8028.86 620
8029.71 606
8030.56 594
8031.40 566
8032.25 566
8033.09 482
8033.94 563
8034.79 524
8035.63 567
8036.48 565
8037.32 510
8038.17 618
8039.02 579
8039.86 633
8040.71 578
8041.56 602
8042.40 610
8043.25 589
8044.10 545
8044.94 560
8045.79 518
8046.64 529
8047.48 516
8048.33 510
8049.18 472
8050.02 490
8050.87 545
8051.72 538
8052.56 469
8053.41 443
8054.26 480
8055.11 584
8055.95 566
8056.80 507
8057.65 489
8058.49 486
8059.34 560
8060.19 507
8061.04 554
8061.88 412
8062.73 458
8063.58 556
8064.43 526
8065.27 507
8066.12 465
8066.97 465
8067.82 458
8068.67 473
8069.51 517
8070.36 502
8071.21 490
8072.06 519
8072.91 488
8073.75 491
8074.60 533
8075.45 510
8076.30 476
8077.15 499
8078.00 511
8078.84 519
8079.69 513
8080.54 463
8081.39 487
8082.24 434
8083.09 454
8083.94 498
8084.78 441
8085.63 442
8086.48 476
8087.33 433
8088.18 436
8089.03 540
8089.88 446
8090.73 387
8091.58 447
8092.42 496
8093.27 452
8094.12 450
8094.97 479
8095.82 470
8096.67 537
8097.52 558
8098.37 553
8099.22 616
8100.07 592
8100.92 497
8101.77 444
8102.62 426
8103.47 438
8104.32 488
8105.17 505
8106.02 456
8106.87 406
8107.72 489
8108.57 470
8109.42 418
8110.27 419
8111.12 428
8111.97 506
8112.82 518
8113.67 465
8114.52 493
8115.37 445
8116.22 456
8117.07 505
8117.92 514
8118.77 528
8119.62 495
8120.47 500
8121.32 493
8122.17 501
8123.02 499
8123.87 504
8124.72 461
8125.57 442
8126.43 425
8127.28 477
8128.13 509
8128.98 502
8129.83 484
8130.68 477
8131.53 475
8132.38 526
8133.23 609
8134.09 560
8134.94 527
8135.79 507
8136.64 527
8137.49 473
8138.34 562
8139.19 557
8140.05 635
8140.90 560
8141.75 563
8142.60 581
8143.45 564
8144.30 549
8145.16 545
8146.01 619
8146.86 654
8147.71 619
8148.56 596
8149.42 589
8150.27 591
8151.12 575
8151.97 580
8152.83 566
8153.68 612
8154.53 653
8155.38 686
8156.24 612
8157.09 690
8157.94 755
8158.79 846
8159.65 870
8160.50 800
8161.35 785
8162.20 746
8163.06 691
8163.91 644
8164.76 607
8165.62 564
8166.47 554
8167.32 593
8168.17 581
8169.03 554
8169.88 583
8170.73 508
8171.59 510
8172.44 548
8173.29 588
8174.15 608
8175.00 614
8175.85 595
8176.71 572
8177.56 599
8178.42 585
8179.27 571
8180.12 517
8180.98 522
8181.83 532
8182.68 570
8183.54 505
8184.39 490
8185.25 496
8186.10 512
8186.95 531
8187.81 597
8188.66 583
8189.52 493
8190.37 374
8191.22 390
8192.08 463
8192.93 534
8193.79 504
8194.64 487
8195.50 522
8196.35 517
8197.21 486
8198.06 501
8198.92 503
8199.77 495
8200.63 479
8201.48 432
8202.33 454
8203.19 478
8204.04 508
8204.90 480
8205.75 449
8206.61 526
8207.47 479
8208.32 459
8209.18 401
8210.03 445
8210.89 474
8211.74 421
8212.60 427
8213.45 458
8214.31 505
8215.16 459
8216.02 466
8216.87 447
8217.73 396
8218.59 460
8219.44 467
8220.30 505
8221.15 510
8222.01 433
8222.87 461
8223.72 494
8224.58 451
8225.43 448
8226.29 455
8227.15 525
8228.00 516
8228.86 501
8229.71 497
8230.57 438
8231.43 519
8232.28 520
8233.14 462
8234.00 397
8234.85 440
8235.71 434
8236.57 458
8237.42 428
8238.28 543
8239.14 511
8239.99 495
8240.85 415
8241.71 408
8242.56 485
8243.42 443
8244.28 493
8245.14 437
8245.99 479
8246.85 445
8247.71 442
8248.56 499
8249.42 482
8250.28 496
8251.14 456
8251.99 500
8252.85 464
8253.71 411
8254.57 402
8255.42 480
8256.28 473
8257.14 481
8258.00 463
8258.86 449
8259.71 446
8260.57 428
8261.43 492
8262.29 501
8263.15 476
8264.00 455
8264.86 463
8265.72 494
8266.58 520
8267.44 495
8268.29 451
8269.15 464
8270.01 406
8270.87 523
8271.73 521
8272.59 456
8273.45 437
8274.30 497
8275.16 490
8276.02 529
8276.88 581
8277.74 545
8278.60 544
8279.46 478
8280.32 536
8281.18 541
8282.03 545
8282.89 525
8283.75 465
8284.61 489
8285.47 630
8286.33 633
8287.19 576
8288.05 647
8288.91 608
8289.77 599
8290.63 621
8291.49 535
8292.35 496
8293.21 648
8294.07 696
8294.93 738
8295.78 777
8296.64 929
8297.50 934
8298.36 944
8299.22 923
8300.08 891
8300.94 845
8301.80 720
8302.66 755
8303.52 716
8304.38 717
8305.25 637
8306.11 663
8306.97 616
8307.83 526
8308.69 570
8309.55 595
8310.41 540
8311.27 564
8312.13 544
8312.99 588
8313.85 574
8314.71 558
8315.57 594
8316.43 628
8317.29 648
8318.15 576
8319.02 597
8319.88 547
8320.74 525
8321.60 568
8322.46 519
8323.32 525
8324.18 601
8325.04 527
8325.90 559
8326.77 562
8327.63 513
8328.49 480
8329.35 506
8330.21 518
8331.07 529
8331.93 495
8332.80 518
8333.66 548
8334.52 499
8335.38 483
8336.24 524
8337.11 505
8337.97 547
8338.83 543
8339.69 460
8340.55 503
8341.42 510
8342.28 511
8343.14 474
8344.00 423
8344.86 521
8345.73 465
8346.59 481
8347.45 438
8348.31 425
8349.18 378
8350.04 439
8350.90 499
8351.76 444
8352.63 510
8353.49 501
8354.35 428
8355.22 472
8356.08 513
8356.94 429
8357.80 484
8358.67 484
8359.53 435
8360.39 481
8361.26 449
8362.12 483
8362.98 455
8363.85 408
8364.71 456
8365.57 482
8366.44 499
8367.30 458
8368.16 455
8369.03 522
8369.89 489
8370.75 524
8371.62 454
8372.48 490
8373.35 485
8374.21 498
8375.07 432
8375.94 498
8376.80 527
8377.67 525
8378.53 479
8379.39 589
8380.26 494
8381.12 491
8381.99 520
8382.85 525
8383.71 483
8384.58 475
8385.44 505
8386.31 492
8387.17 485
8388.04 514
8388.90 544
8389.77 521
8390.63 568
8391.50 515
8392.36 508
8393.22 518
8394.09 522
8394.95 514
8395.82 509
8396.68 534
8397.55 540
8398.41 540
8399.28 559
8400.14 492
8401.01 436
8401.88 483
8402.74 527
8403.61 478
8404.47 415
8405.34 458
8406.20 467
8407.07 499
8407.93 548
8408.80 468
8409.66 529
8410.53 509
8411.40 512
8412.26 516
8413.13 472
8413.99 476
8414.86 557
8415.73 596
8416.59 575
8417.46 467
8418.32 461
8419.19 602
8420.06 556
8420.92 561
8421.79 573
8422.65 570
8423.52 584
8424.39 575
8425.25 643
8426.12 607
8426.99 592
8427.85 652
8428.72 599
8429.59 606
8430.45 666
8431.32 748
8432.19 679
8433.05 571
8433.92 591
8434.79 660
8435.65 702
8436.52 687
8437.39 620
8438.26 663
8439.12 664
8439.99 694
8440.86 812
8441.73 758
8442.59 820
8443.46 887
8444.33 904
8445.19 1013
8446.06 1091
8446.93 1179
8447.80 1131
8448.67 1156
8449.53 1055
8450.40 1045
8451.27 996
8452.14 1075
8453.00 904
8453.87 984
8454.74 1026
8455.61 994
8456.48 1026
8457.34 1017
8458.21 1206
8459.08 1221
8459.95 1142
8460.82 1170
8461.69 1243
8462.55 1232
8463.42 1066
8464.29 1140
8465.16 1159
8466.03 1118
8466.90 1104
8467.77 934
8468.63 959
8469.50 1002
8470.37 1050
8471.24 1216
8472.11 1336
8472.98 1597
8473.85 1903
8474.72 2163
8475.58 2115
8476.45 1986
8477.32 1779
8478.19 1471
8479.06 1387
8479.93 1199
8480.80 1053
8481.67 899
8482.54 835
8483.41 830
8484.28 706
8485.15 660
8486.02 750
8486.89 719
8487.76 746
8488.63 776
8489.50 845
8490.37 760
8491.24 729
8492.11 735
8492.98 774
8493.85 711
8494.72 726
8495.59 734
8496.46 634
8497.33 637
8498.20 647
8499.07 738
8499.94 686
8500.81 718
8501.68 808
8502.55 764
8503.42 732
8504.29 617
8505.16 635
8506.03 728
8506.90 586
8507.77 634
8508.64 635
8509.51 655
8510.38 711
8511.25 745
8512.13 759
8513.00 738
8513.87 751
8514.74 777
8515.61 707
8516.48 747
8517.35 750
8518.22 748
8519.09 686
8519.97 606
8520.84 641
8521.71 635
8522.58 626
8523.45 680
8524.32 675
8525.19 632
8526.07 575
8526.94 621
8527.81 655
8528.68 633
8529.55 667
8530.43 670
8531.30 667
8532.17 682
8533.04 661
8533.91 652
8534.79 658
8535.66 643
8536.53 664
8537.40 717
8538.27 665
8539.15 691
8540.02 711
8540.89 693
8541.76 673
8542.64 767
8543.51 638
8544.38 602
8545.25 608
8546.13 642
8547.00 638
8547.87 605
8548.74 558
8549.62 633
8550.49 669
8551.36 629
8552.24 784
8553.11 781
8553.98 744
8554.86 790
8555.73 815
8556.60 867
8557.48 889
8558.35 983
8559.22 972
8560.10 979
8560.97 856
8561.84 829
8562.72 779
8563.59 733
8564.46 712
8565.34 649
8566.21 695
8567.08 650
8567.96 659
8568.83 635
8569.71 554
8570.58 564
8571.45 568
8572.33 564
8573.20 550
8574.08 605
8574.95 642
8575.82 554
8576.70 631
8577.57 625
8578.45 629
8579.32 627
8580.20 605
8581.07 571
8581.94 543
8582.82 567
8583.69 545
8584.57 610
8585.44 666
8586.32 675
8587.19 582
8588.07 529
8588.94 618
8589.82 560
8590.69 539
8591.57 563
8592.44 569
8593.32 545
8594.19 490
8595.07 520
8595.94 609
8596.82 684
8597.69 601
8598.57 639
8599.44 634
8600.32 603
8601.19 637
8602.07 643
8602.95 659
8603.82 629
8604.70 637
8605.57 631
8606.45 668
8607.32 639
8608.20 589
8609.08 644
8609.95 699
8610.83 652
8611.70 660
8612.58 648
8613.46 560
8614.33 632
8615.21 688
8616.08 694
8616.96 661
8617.84 682
8618.71 637
8619.59 646
8620.47 655
8621.34 674
8622.22 673
8623.10 734
8623.97 731
8624.85 685
8625.73 732
8626.60 759
8627.48 668
8628.36 676
8629.23 733
8630.11 768
8630.99 795
8631.87 838
8632.74 839
8633.62 790
8634.50 864
8635.37 929
8636.25 803
8637.13 865
8638.01 873
8638.88 736
8639.76 809
8640.64 818
8641.52 864
8642.39 844
8643.27 915
8644.15 982
8645.03 988
8645.90 937
8646.78 908
8647.66 958
8648.54 1061
8649.42 1057
8650.29 978
8651.17 949
8652.05 1031
8652.93 986
8653.81 1043
8654.68 1060
8655.56 1057
8656.44 1077
8657.32 1054
8658.20 1099
8659.08 1109
8659.95 1020
8660.83 1110
8661.71 1103
8662.59 1148
8663.47 1147
8664.35 1080
8665.23 1244
8666.10 1229
8666.98 1155
8667.86 1119
8668.74 1130
8669.62 1157
8670.50 1183
8671.38 1187
8672.26 1333
8673.14 1545
8674.02 1566
8674.90 1676
8675.77 1893
8676.65 2237
8677.53 2414
8678.41 2523
8679.29 2669
8680.17 2685
8681.05 2624
8681.93 2466
8682.81 2319
8683.69 2145
8684.57 1959
8685.45 1738
8686.33 1664
8687.21 1591
8688.09 1518
8688.97 1399
8689.85 1394
8690.73 1458
8691.61 1549
8692.49 1866
8693.37 2203
8694.25 2619
8695.13 3228
8696.01 3670
8696.89 4062
8697.77 4280
8698.65 4075
8699.53 3801
8700.41 3170
8701.29 2813
8702.17 2425
8703.05 2006
8703.94 1760
8704.82 1532
8705.70 1366
8706.58 1309
8707.46 1149
8708.34 1093
8709.22 1058
8710.10 1045
8710.98 985
8711.86 910
8712.75 1019
8713.63 948
8714.51 1010
8715.39 960
8716.27 961
8717.15 990
8718.03 872
8718.91 890
8719.80 883
8720.68 890
8721.56 901
8722.44 914
8723.32 941
8724.20 906
8725.09 942
8725.97 942
8726.85 955
8727.73 915
8728.61 946
8729.50 903
8730.38 883
8731.26 857
8732.14 895
8733.02 976
8733.91 971
8734.79 949
8735.67 1034
8736.55 1067
8737.44 1001
8738.32 887
8739.20 931
8740.08 969
8740.97 969
8741.85 895
8742.73 853
8743.61 709
8744.50 764
8745.38 719
8746.26 812
8747.15 872
8748.03 873
8748.91 870
8749.79 772
8750.68 814
8751.56 780
8752.44 813
8753.33 830
8754.21 841
8755.09 811
8755.98 821
8756.86 901
8757.74 842
8758.63 857
8759.51 871
8760.39 912
8761.28 919
8762.16 949
8763.05 933
8763.93 896
8764.81 926
8765.70 873
8766.58 910
8767.46 870
8768.35 898
8769.23 936
8770.12 831
8771.00 892
8771.89 935
8772.77 943
8773.65 935
8774.54 939
8775.42 997
8776.31 984
8777.19 912
8778.08 894
8778.96 839
8779.84 828
8780.73 800
8781.61 764
8782.50 777
8783.38 765
8784.27 764
8785.15 706
8786.04 729
8786.92 734
8787.81 689
8788.69 729
8789.58 744
8790.46 684
8791.35 719
8792.23 673
8793.12 741
8794.00 727
8794.89 721
8795.77 730
8796.66 724
8797.55 732
8798.43 710
8799.32 772
8800.20 719
8801.09 768
8801.97 721
8802.86 630
8803.74 592
8804.63 654
8805.52 743
8806.40 680
8807.29 769
8808.17 718
8809.06 789
8809.95 789
8810.83 795
8811.72 714
8812.60 696
8813.49 690
8814.38 648
8815.26 676
8816.15 629
8817.04 684
8817.92 655
8818.81 634
8819.70 614
8820.58 721
8821.47 697
8822.36 664
8823.24 672
8824.13 656
8825.02 622
8825.90 634
8826.79 631
8827.68 710
8828.56 642
8829.45 700
8830.34 702
8831.23 673
8832.11 558
8833.00 632
8833.89 613
8834.77 676
8835.66 618
8836.55 598
8837.44 653
8838.32 518
8839.21 543
8840.10 546
8840.99 534
8841.88 635
8842.76 575
8843.65 550
8844.54 556
8845.43 579
8846.31 644
8847.20 581
8848.09 600
8848.98 556
8849.87 568
8850.75 589
8851.64 558
8852.53 528
8853.42 448
8854.31 460
8855.20 503
8856.08 512
8856.97 532
8857.86 510
8858.75 510
8859.64 530
8860.53 532
8861.42 557
8862.30 509
8863.19 535
8864.08 508
8864.97 495
8865.86 517
8866.75 513
8867.64 543
8868.53 467
8869.42 443
8870.30 430
8871.19 496
8872.08 477
8872.97 471
8873.86 528
8874.75 549
8875.64 512
8876.53 518
8877.42 508
8878.31 486
8879.20 491
8880.09 474
8880.98 491
8881.87 487
8882.76 456
8883.65 499
8884.54 538
8885.43 471
8886.32 428
8887.21 462
8888.10 511
8888.99 515
8889.88 500
8890.77 522
8891.66 475
8892.55 544
8893.44 566
8894.33 497
8895.22 457
8896.11 452
8897.00 438
8897.89 478
8898.78 463
8899.67 409
8900.56 394
8901.45 488
8902.34 569
8903.23 472
8904.12 455
8905.02 468
8905.91 472
8906.80 451
8907.69 497
8908.58 489
8909.47 459
8910.36 441
8911.25 495
8912.14 442
8913.04 462
8913.93 441
8914.82 423
8915.71 459
8916.60 490
8917.49 452
8918.38 464
8919.28 445
8920.17 480
8921.06 479
8921.95 424
8922.84 455
8923.73 427
8924.63 443
8925.52 441
8926.41 355
8927.30 364
8928.19 407
8929.09 456
8929.98 435
8930.87 424
8931.76 465
8932.65 400
8933.55 415
8934.44 453
8935.33 471
8936.22 448
8937.12 526
8938.01 489
8938.90 389
8939.79 406
8940.69 445
8941.58 469
8942.47 450
8943.37 401
8944.26 475
8945.15 476
8946.04 435
8946.94 427
8947.83 409
8948.72 415
8949.62 384
8950.51 437
8951.40 404
8952.30 407
8953.19 386
8954.08 397
8954.98 434
8955.87 425
8956.76 402
8957.66 332
8958.55 337
8959.44 357
8960.34 406
8961.23 456
8962.12 433
8963.02 417
8963.91 416
8964.81 385
8965.70 433
8966.59 381
8967.49 342
8968.38 407
8969.28 368
8970.17 412
8971.06 456
8971.96 379
8972.85 381
8973.75 392
8974.64 396
8975.54 396
8976.43 414
8977.32 412
8978.22 445
8979.11 490
8980.01 429
8980.90 364
8981.80 414
8982.69 453
8983.59 387
8984.48 366
8985.38 474
8986.27 386
8987.17 379
8988.06 365
8988.96 391
8989.85 451
8990.75 379
8991.64 361
8992.54 388
8993.43 361
8994.33 442
8995.22 376
8996.12 400
8997.01 448
8997.91 388
8998.81 398
8999.70 396
9000.60 424
9001.49 422
9002.39 403
9003.28 350
9004.18 343
9005.08 368
9005.97 326
9006.87 397
9007.76 439
9008.66 447
9009.56 427
9010.45 367
9011.35 387
9012.24 370
9013.14 346
9014.04 373
9014.93 327
9015.83 401
9016.73 361
9017.62 335
9018.52 371
9019.42 383
9020.31 384
9021.21 359
9022.11 373
9023.00 371
9023.90 367
9024.80 380
9025.69 363
9026.59 356
9027.49 374
9028.38 388
9029.28 346
9030.18 373
9031.08 367
9031.97 340
9032.87 344
9033.77 376
9034.66 380
9035.56 359
9036.46 369
9037.36 340
9038.25 375
9039.15 367
9040.05 357
9040.95 332
9041.85 328
9042.74 399
9043.64 373
9044.54 384
9045.44 392
9046.33 332
9047.23 323
9048.13 372
9049.03 394
9049.93 341
9050.82 338
9051.72 416
9052.62 388
9053.52 370
9054.42 367
9055.32 319
9056.21 364
9057.11 398
9058.01 387
9058.91 398
9059.81 374
9060.71 379
9061.61 407
9062.50 466
9063.40 441
9064.30 400
9065.20 394
9066.10 439
9067.00 369
9067.90 411
9068.80 420
9069.70 366
9070.60 354
9071.49 385
9072.39 408
9073.29 431
9074.19 455
9075.09 464
9075.99 462
9076.89 391
9077.79 403
9078.69 410
9079.59 460
9080.49 414
9081.39 424
9082.29 433
9083.19 427
9084.09 392
9084.99 420
9085.89 459
9086.79 419
9087.69 382
9088.59 468
9089.49 452
9090.39 439
9091.29 481
9092.19 417
9093.09 411
9093.99 416
9094.89 475
9095.79 454
9096.69 454
9097.59 401
9098.49 445
9099.39 452
9100.29 439
9101.19 403
9102.09 493
9102.99 438
9103.90 429
9104.80 433
9105.70 431
9106.60 464
9107.50 459
9108.40 396
9109.30 433
9110.20 425
9111.10 380
9112.00 418
9112.91 380
9113.81 359
9114.71 363
9115.61 377
9116.51 415
9117.41 406
9118.31 389
9119.22 400
9120.12 403
9121.02 375
9121.92 380
9122.82 365
9123.72 374
9124.63 341
9125.53 344
9126.43 356
9127.33 341
9128.23 370
9129.14 435
9130.04 345
9130.94 338
9131.84 336
9132.74 392
9133.65 327
9134.55 317
9135.45 313
9136.35 343
9137.26 407
9138.16 397
9139.06 370
9139.96 355
9140.87 354
9141.77 372
9142.67 337
9143.57 364
9144.48 426
9145.38 400
9146.28 420
9147.19 395
9148.09 387
9148.99 347
9149.90 363
9150.80 354
9151.70 351
9152.60 350
9153.51 357
9154.41 325
9155.31 303
9156.22 310
9157.12 390
9158.02 356
9158.93 393
9159.83 362
9160.74 330
9161.64 351
9162.54 355
9163.45 383
9164.35 367
9165.25 378
9166.16 376
9167.06 388
9167.97 345
9168.87 309
9169.77 394
9170.68 355
9171.58 335
9172.49 394
9173.39 355
9174.30 377
9175.20 372
9176.10 354
9177.01 344
9177.91 325
9178.82 310
9179.72 328
9180.63 347
9181.53 376
9182.44 291
9183.34 318
9184.25 321
9185.15 358
9186.05 315
9186.96 365
9187.86 332
9188.77 348
9189.67 383
9190.58 378
9191.48 345
9192.39 384
9193.30 368
9194.20 318
9195.11 361
9196.01 343
9196.92 284
9197.82 327
9198.73 356
9199.63 353
9200.54 363
9201.44 432
9202.35 387
9203.26 372
9204.16 403
9205.07 449
9205.97 436
9206.88 412
9207.78 355
9208.69 393
9209.60 390
9210.50 400
9211.41 373
9212.32 377
9213.22 364
9214.13 318
9215.03 306
9215.94 355
9216.85 336
9217.75 307
9218.66 369
9219.57 395
9220.47 384
9221.38 454
9222.29 406
9223.19 403
9224.10 412
9225.01 362
9225.91 396
9226.82 337
9227.73 321
9228.63 364
9229.54 330
9230.45 326
9231.36 356
9232.26 398
9233.17 320
9234.08 347
9234.98 381
9235.89 346
9236.80 308
9237.71 335
9238.61 360
9239.52 307
9240.43 382
9241.34 334
9242.24 331
9243.15 364
9244.06 332
9244.97 357
9245.87 375
9246.78 341
9247.69 360
9248.60 371
9249.51 361
9250.41 325
9251.32 331
9252.23 398
9253.14 455
9254.05 368
9254.96 345
9255.86 333
9256.77 301
9257.68 323
9258.59 345
9259.50 350
9260.41 331
9261.31 305
9262.22 351
9263.13 348
9264.04 344
9264.95 342
9265.86 315
9266.77 345
9267.68 390
9268.58 341
9269.49 351
9270.40 350
9271.31 381
9272.22 361
9273.13 346
9274.04 392
9274.95 383
9275.86 382
9276.77 384
9277.68 380
9278.59 400
9279.50 363
9280.40 367
9281.31 282
9282.22 335
9283.13 358
9284.04 353
9284.95 363
9285.86 436
9286.77 382
9287.68 394
9288.59 358
9289.50 362
9290.41 361
9291.32 356
9292.23 331
9293.14 373
9294.05 341
9294.96 361
9295.87 396
9296.78 345
9297.69 368
9298.60 387
9299.52 378
9300.43 364
9301.34 440
9302.25 426
9303.16 417
9304.07 437
9304.98 414
9305.89 399
9306.80 450
9307.71 446
9308.62 432
9309.53 443
9310.44 427
9311.36 503
9312.27 572
9313.18 639
9314.09 577
9315.00 572
9315.91 580
9316.82 435
9317.73 430
9318.64 483
9319.56 453
9320.47 494
9321.38 456
9322.29 438
9323.20 464
9324.11 437
9325.03 431
9325.94 415
9326.85 434
9327.76 449
9328.67 468
9329.59 454
9330.50 416
9331.41 374
9332.32 411
9333.23 470
9334.15 421
9335.06 366
9335.97 354
9336.88 365
9337.79 398
9338.71 397
9339.62 412
9340.53 384
9341.44 393
9342.36 363
9343.27 439
9344.18 439
9345.09 358
9346.01 401
9346.92 413
9347.83 421
9348.75 381
9349.66 403
9350.57 370
9351.48 365
9352.40 378
9353.31 427
9354.22 459
9355.14 400
9356.05 415
9356.96 408
9357.88 357
9358.79 354
9359.70 385
9360.62 329
9361.53 385
9362.44 375
9363.36 341
9364.27 362
9365.19 354
9366.10 355
9367.01 317
9367.93 342
9368.84 402
9369.75 390
9370.67 375
9371.58 354
9372.50 331
9373.41 364
9374.32 377
9375.24 377
9376.15 373
9377.07 414
9377.98 402
9378.90 316
9379.81 330
9380.72 357
9381.64 330
9382.55 363
9383.47 370
9384.38 364
9385.30 348
9386.21 336
9387.13 361
9388.04 387
9388.96 390
9389.87 388
9390.79 412
9391.70 338
9392.62 344
9393.53 386
9394.45 403
9395.36 379
9396.28 359
9397.19 419
9398.11 448
9399.02 416
9399.94 414
9400.85 368
9401.77 402
9402.68 425
9403.60 368
9404.52 379
9405.43 356
9406.35 334
9407.26 372
9408.18 370
9409.09 335
9410.01 365
9410.93 389
9411.84 353
9412.76 359
9413.67 394
9414.59 352
9415.51 408
9416.42 393
9417.34 358
9418.26 414
9419.17 391
9420.09 357
9421.00 354
9421.92 343
9422.84 388
9423.75 386
9424.67 402
9425.59 329
9426.50 347
9427.42 335
9428.34 340
9429.25 413
9430.17 407
9431.09 405
9432.00 398
9432.92 382
9433.84 368
9434.76 379
9435.67 383
9436.59 434
9437.51 373
9438.42 412
9439.34 427
9440.26 406
9441.18 370
9442.09 377
9443.01 419
9443.93 454
9444.85 452
9445.76 407
9446.68 410
9447.60 442
9448.52 355
9449.43 419
9450.35 397
9451.27 448
9452.19 373
9453.11 434
9454.02 468
9454.94 510
9455.86 553
9456.78 634
9457.70 640
9458.62 594
9459.53 567
9460.45 598
9461.37 580
9462.29 569
9463.21 512
9464.13 473
9465.04 381
9465.96 399
9466.88 390
9467.80 430
9468.72 374
9469.64 401
9470.56 376
9471.48 387
9472.39 356
9473.31 358
9474.23 368
9475.15 379
9476.07 373
9476.99 352
9477.91 375
9478.83 394
9479.75 390
9480.67 379
9481.59 373
9482.51 382
9483.42 397
9484.34 431
9485.26 403
9486.18 394
9487.10 340
9488.02 403
9488.94 356
9489.86 378
9490.78 388
9491.70 414
9492.62 361
9493.54 379
9494.46 367
9495.38 366
9496.30 395
9497.22 381
9498.14 424
9499.06 334
9499.98 337
9500.90 371
9501.82 402
9502.74 369
9503.66 383
9504.58 322
9505.50 361
9506.43 424
9507.35 328
9508.27 279
9509.19 292
9510.11 388
9511.03 381
9511.95 339
9512.87 361
9513.79 383
9514.71 361
9515.63 322
9516.55 377
9517.48 363
9518.40 337
9519.32 349
9520.24 392
9521.16 354
9522.08 329
9523.00 379
9523.92 371
9524.85 334
9525.77 368
9526.69 416
9527.61 398
9528.53 344
9529.45 300
9530.38 319
9531.30 355
9532.22 383
9533.14 384
9534.06 365
9534.98 387
9535.91 358
9536.83 366
9537.75 394
9538.67 421
9539.60 439
9540.52 386
9541.44 393
9542.36 417
9543.28 428
9544.21 397
9545.13 413
9546.05 399
9546.97 404
9547.90 364
9548.82 372
9549.74 359
9550.66 363
9551.59 358
9552.51 350
9553.43 387
9554.36 366
9555.28 386
9556.20 397
9557.13 359
9558.05 390
9558.97 423
9559.89 416
9560.82 378
9561.74 381
9562.66 383
9563.59 422
9564.51 396
9565.43 388
9566.36 427
9567.28 375
9568.20 381
9569.13 473
9570.05 375
9570.98 361
9571.90 419
9572.82 403
9573.75 438
9574.67 356
9575.60 398
9576.52 359
9577.44 372
9578.37 345
9579.29 317
9580.22 387
9581.14 398
9582.06 420
9582.99 378
9583.91 408
9584.84 397
9585.76 371
9586.69 345
9587.61 393
9588.53 371
9589.46 396
9590.38 406
9591.31 399
9592.23 377
9593.16 389
9594.08 393
9595.01 425
9595.93 384
9596.86 380
9597.78 367
9598.71 346
9599.63 410
9600.56 386
9601.48 428
9602.41 460
9603.33 450
9604.26 444
9605.18 486
9606.11 469
9607.03 458
9607.96 405
9608.89 465
9609.81 499
9610.74 491
9611.66 458
9612.59 462
9613.51 433
9614.44 425
9615.37 425
9616.29 489
9617.22 406
9618.14 419
9619.07 431
9620.00 467
9620.92 450
9621.85 438
9622.77 423
9623.70 488
9624.63 463
9625.55 440
9626.48 476
9627.41 499
9628.33 439
9629.26 420
9630.19 473
9631.11 510
9632.04 496
9632.97 426
9633.89 471
9634.82 525
9635.75 495
9636.67 520
9637.60 533
9638.53 524
9639.45 526
9640.38 509
9641.31 508
9642.23 463
9643.16 508
9644.09 613
9645.02 573
9645.94 559
9646.87 493
9647.80 569
9648.73 567
9649.65 574
9650.58 564
9651.51 548
9652.44 538
9653.36 630
9654.29 639
9655.22 684
9656.15 708
9657.08 655
9658.00 593
9658.93 586
9659.86 606
9660.79 639
9661.72 535
9662.64 506
9663.57 570
9664.50 642
9665.43 614
9666.36 571
9667.28 569
9668.21 607
9669.14 596
9670.07 665
9671.00 704
9671.93 624
9672.86 659
9673.78 631
9674.71 578
9675.64 594
9676.57 605
9677.50 642
9678.43 635
9679.36 640
9680.29 628
9681.21 640
9682.14 655
9683.07 681
9684.00 686
9684.93 656
9685.86 659
9686.79 693
9687.72 597
9688.65 649
9689.58 665
9690.51 687
9691.44 689
9692.37 689
9693.30 665
9694.23 677
9695.16 668
9696.09 687
9697.02 678
9697.94 682
9698.87 691
9699.80 698
9700.73 730
9701.66 819
9702.59 943
9703.52 892
9704.45 947
9705.39 917
9706.32 996
9707.25 856
9708.18 839
9709.11 787
9710.04 729
9710.97 780
9711.90 736
9712.83 765
9713.76 769
9714.69 720
9715.62 737
9716.55 781
9717.48 765
9718.41 882
9719.34 858
9720.27 925
9721.21 833
9722.14 807
9723.07 842
9724.00 714
9724.93 734
9725.86 695
9726.79 691
9727.72 710
9728.65 723
9729.59 686
9730.52 652
9731.45 630
9732.38 658
9733.31 677
9734.24 741
9735.17 758
9736.11 722
9737.04 831
9737.97 756
9738.90 690
9739.83 673
9740.77 698
9741.70 728
9742.63 648
9743.56 671
9744.49 677
9745.43 666
9746.36 628
9747.29 579
9748.22 540
9749.15 572
9750.09 567
9751.02 543
9751.95 553
9752.88 594
9753.82 562
9754.75 589
9755.68 552
9756.61 576
9757.55 578
9758.48 579
9759.41 623
9760.35 553
9761.28 530
9762.21 528
9763.14 596
9764.08 599
9765.01 583
9765.94 552
9766.88 562
9767.81 583
9768.74 619
9769.68 620
9770.61 575
9771.54 630
9772.48 628
9773.41 549
9774.34 576
9775.28 542
9776.21 574
9777.14 604
9778.08 639
9779.01 652
9779.94 589
9780.88 605
9781.81 606
9782.75 578
9783.68 581
9784.61 720
9785.55 669
9786.48 712
9787.42 754
9788.35 748
9789.28 756
9790.22 712
9791.15 638
9792.09 675
9793.02 598
9793.96 624
9794.89 642
9795.83 566
9796.76 570
9797.69 575
9798.63 531
9799.56 527
9800.50 559
9801.43 639
9802.37 646
9803.30 595
9804.24 635
9805.17 631
9806.11 705
9807.04 603
9807.98 635
9808.91 588
9809.85 542
9810.78 494
9811.72 501
9812.65 550
9813.59 559
9814.53 514
9815.46 524
9816.40 491
9817.33 495
9818.27 506
9819.20 481
9820.14 534
9821.07 505
9822.01 546
9822.95 573
9823.88 479
9824.82 467
9825.75 469
9826.69 473
9827.63 455
9828.56 450
9829.50 444
9830.43 434
9831.37 421
9832.31 524
9833.24 469
9834.18 520
9835.12 486
9836.05 443
9836.99 496
9837.93 425
9838.86 434
9839.80 430
9840.73 449
9841.67 487
9842.61 463
9843.55 454
9844.48 499
9845.42 479
9846.36 487
9847.29 501
9848.23 441
9849.17 490
9850.10 440
9851.04 443
9851.98 487
9852.92 473
9853.85 422
9854.79 493
9855.73 496
9856.67 460
9857.60 418
9858.54 479
9859.48 433
9860.42 423
9861.35 393
9862.29 456
9863.23 448
9864.17 467
9865.10 517
9866.04 484
9866.98 440
9867.92 476
9868.86 472
9869.79 449
9870.73 428
9871.67 494
9872.61 488
9873.55 454
9874.48 397
9875.42 443
9876.36 448
9877.30 447
9878.24 461
9879.18 452
9880.12 458
9881.05 479
9881.99 489
9882.93 493
9883.87 413
9884.81 460
9885.75 434
9886.69 417
9887.63 424
9888.56 408
9889.50 421
9890.44 366
9891.38 471
9892.32 513
9893.26 403
9894.20 438
9895.14 391
9896.08 458
9897.02 484
9897.96 421
9898.90 412
9899.84 376
9900.77 394
9901.71 405
9902.65 437
9903.59 425
9904.53 427
9905.47 414
9906.41 433
9907.35 413
9908.29 381
9909.23 418
9910.17 417
9911.11 407
9912.05 420
9912.99 453
9913.93 487
9914.87 495
9915.81 458
9916.75 417
9917.69 460
9918.63 433
9919.57 484
9920.52 486
9921.46 412
9922.40 421
9923.34 451
9924.28 454
9925.22 413
9926.16 441
9927.10 441
9928.04 544
9928.98 510
9929.92 457
9930.86 490
9931.80 551
9932.75 566
9933.69 618
9934.63 670
9935.57 570
9936.51 530
9937.45 558
9938.39 436
9939.33 471
9940.28 460
9941.22 441
9942.16 474
9943.10 444
9944.04 466
9944.98 446
9945.92 472
9946.87 493
9947.81 441
9948.75 452
9949.69 482
9950.63 463
9951.58 485
9952.52 505
9953.46 506
9954.40 473
9955.34 483
9956.29 462
9957.23 514
9958.17 500
9959.11 564
9960.06 530
9961.00 554
9961.94 531
9962.88 475
9963.83 471
9964.77 518
9965.71 550
9966.65 527
9967.60 461
9968.54 504
9969.48 481
9970.42 521
9971.37 514
9972.31 498
9973.25 511
9974.20 527
9975.14 540
9976.08 494
9977.03 449
9977.97 475
9978.91 500
9979.86 446
9980.80 511
9981.74 493
9982.69 493
9983.63 405
9984.57 442
9985.52 469
9986.46 469
9987.40 437
9988.35 419
9989.29 383
9990.23 431
9991.18 422
9992.12 393
9993.07 376
9994.01 401
9994.95 388
9995.90 386
9996.84 400
9997.79 383
9998.73 378
9999.67 404
10000.62 415
10001.56 413
10002.51 381
10003.45 433
10004.40 437
10005.34 415
10006.29 389
10007.23 339
10008.17 400
10009.12 386
10010.06 343
10011.01 334
10011.95 355
10012.90 360
10013.84 367
10014.79 346
10015.73 364
10016.68 399
10017.62 383
10018.57 372
10019.51 378
10020.46 393
10021.40 397
10022.35 368
10023.29 394
10024.24 396
10025.19 375
10026.13 363
10027.08 343
10028.02 326
10028.97 362
10029.91 380
10030.86 414
10031.80 363
10032.75 332
10033.70 372
10034.64 352
10035.59 327
10036.53 343
10037.48 324
10038.43 351
10039.37 377
10040.32 340
10041.26 349
10042.21 351
10043.16 353
10044.10 394
10045.05 331
10046.00 321
10046.94 360
10047.89 404
10048.84 429
10049.78 381
10050.73 348
10051.68 428
10052.62 428
10053.57 347
10054.52 371
10055.46 387
10056.41 346
10057.36 327
10058.30 334
10059.25 349
10060.20 327
10061.15 319
10062.09 340
10063.04 366
10063.99 378
10064.93 301
10065.88 314
10066.83 341
10067.78 335
10068.72 340
10069.67 402
10070.62 352
10071.57 307
10072.51 311
10073.46 331
10074.41 334
10075.36 351
10076.31 278
10077.25 307
10078.20 294
10079.15 312
10080.10 337
10081.05 327
10081.99 327
10082.94 329
10083.89 332
10084.84 378
10085.79 328
10086.74 298
10087.68 330
10088.63 303
10089.58 311
10090.53 348
10091.48 346
10092.43 269
10093.37 314
10094.32 342
10095.27 325
10096.22 356
10097.17 366
10098.12 303
10099.07 323
10100.02 318
10100.97 306
10101.91 337
10102.86 322
10103.81 340
10104.76 367
10105.71 360
10106.66 353
10107.61 356
10108.56 329
10109.51 328
10110.46 343
10111.41 315
10112.36 306
10113.31 326
10114.26 315
10115.21 317
10116.16 318
10117.11 296
10118.06 281
10119.01 302
10119.96 364
10120.91 361
10121.86 312
10122.81 323
10123.76 312
10124.71 357
10125.66 334
10126.61 350
10127.56 276
10128.51 299
10129.46 312
10130.41 333
10131.36 290
10132.31 312
10133.26 337
10134.21 312
10135.16 319
10136.11 341
10137.06 365
10138.01 328
10138.96 372
10139.91 342
10140.86 345
10141.82 367
10142.77 339
10143.72 315
10144.67 335
10145.62 395
10146.57 362
10147.52 373
10148.47 361
10149.42 354
10150.38 320
10151.33 400
10152.28 393
10153.23 374
10154.18 378
10155.13 364
10156.09 358
10157.04 391
10157.99 391
10158.94 337
10159.89 332
10160.84 384
10161.80 386
10162.75 433
10163.70 388
10164.65 365
10165.60 380
10166.56 380
10167.51 411
10168.46 364
10169.41 376
10170.36 393
10171.32 411
10172.27 468
10173.22 469
10174.17 457
10175.13 416
10176.08 433
10177.03 474
10177.98 423
10178.94 496
10179.89 478
10180.84 434
10181.80 541
10182.75 533
10183.70 519
10184.65 562
10185.61 528
10186.56 563
10187.51 518
10188.47 508
10189.42 547
10190.37 534
10191.33 577
10192.28 567
10193.23 603
10194.19 581
10195.14 530
10196.09 561
10197.05 544
10198.00 673
10198.95 602
10199.91 663
10200.86 642
10201.82 555
10202.77 643
10203.72 664
10204.68 646
10205.63 556
10206.58 626
10207.54 621
10208.49 688
10209.45 694
10210.40 789
10211.36 789
10212.31 767
10213.26 795
10214.22 740
10215.17 708
10216.13 696
10217.08 642
10218.04 607
10218.99 616
10219.94 623
10220.90 572
10221.85 570
10222.81 640
10223.76 605
10224.72 507
10225.67 574
10226.63 583
10227.58 546
10228.54 560
10229.49 521
10230.45 487
10231.40 557
10232.36 517
10233.31 520
10234.27 503
10235.22 462
10236.18 507
10237.14 517
10238.09 507
10239.05 557
10240.00 530
10240.96 560
10241.91 549
10242.87 534
10243.82 562
10244.78 558
10245.74 533
10246.69 458
10247.65 506
10248.60 516
10249.56 467
10250.52 475
10251.47 456
10252.43 440
10253.38 480
10254.34 376
10255.30 396
10256.25 363
10257.21 403
10258.17 417
10259.12 371
10260.08 377
10261.04 390
10261.99 434
10262.95 417
10263.91 410
10264.86 372
10265.82 394
10266.78 352
10267.73 391
10268.69 366
10269.65 362
10270.60 379
10271.56 377
10272.52 344
10273.47 287
10274.43 387
10275.39 413
10276.35 399
10277.30 363
10278.26 390
10279.22 348
10280.18 368
10281.13 388
10282.09 367
10283.05 356
10284.01 408
10284.96 391
10285.92 375
10286.88 385
10287.84 368
10288.79 360
10289.75 362
10290.71 373
10291.67 372
10292.63 336
10293.58 342
10294.54 387
10295.50 368
10296.46 386
10297.42 423
10298.38 384
10299.33 358
10300.29 348
10301.25 360
10302.21 367
10303.17 352
10304.13 371
10305.08 386
10306.04 308
10307.00 342
10307.96 364
10308.92 319
10309.88 342
10310.84 383
10311.80 365
10312.75 293
10313.71 272
10314.67 302
10315.63 350
10316.59 375
10317.55 314
10318.51 320
10319.47 350
10320.43 392
10321.39 400
10322.35 296
10323.31 321
10324.27 307
10325.23 325
10326.18 340
10327.14 291
10328.10 296
10329.06 351
10330.02 352
10330.98 340
10331.94 324
10332.90 309
10333.86 356
10334.82 374
10335.78 348
10336.74 373
10337.70 381
10338.66 322
10339.62 378
10340.58 361
10341.54 348
10342.50 309
10343.46 341
10344.43 339
10345.39 267
10346.35 282
10347.31 326
10348.27 326
10349.23 290
10350.19 318
10351.15 344
10352.11 330
10353.07 335
10354.03 354
10354.99 310
10355.95 322
10356.91 324
10357.88 297
10358.84 317
10359.80 303
10360.76 247
10361.72 288
10362.68 310
10363.64 252
10364.60 295
10365.57 300
10366.53 339
10367.49 323
10368.45 337
10369.41 294
10370.37 297
10371.34 305
10372.30 348
10373.26 336
10374.22 292
10375.18 300
10376.14 311
10377.11 292
10378.07 313
10379.03 304
10379.99 274
10380.95 355
10381.92 357
10382.88 257
10383.84 302
10384.80 345
10385.77 302
10386.73 280
10387.69 271
10388.65 273
10389.62 302
10390.58 310
10391.54 291
10392.50 332
10393.47 328
10394.43 301
10395.39 288
10396.35 289
10397.32 293
10398.28 278
10399.24 341
10400.21 310
10401.17 303
10402.13 280
10403.10 272
10404.06 251
10405.02 287
10405.99 318
10406.95 304
10407.91 305
10408.88 265
10409.84 298
10410.80 304
10411.77 275
10412.73 246
10413.69 270
10414.66 316
10415.62 282
10416.58 306
10417.55 285
10418.51 254
10419.48 278
10420.44 307
10421.40 327
10422.37 358
10423.33 347
10424.30 331
10425.26 363
10426.23 389
10427.19 331
10428.15 286
10429.12 315
10430.08 318
10431.05 315
10432.01 303
10432.98 314
10433.94 271
10434.91 321
10435.87 311
10436.83 332
10437.80 293
10438.76 310
10439.73 320
10440.69 277
10441.66 323
10442.62 327
10443.59 306
10444.55 298
10445.52 277
10446.48 272
10447.45 266
10448.41 310
10449.38 261
10450.35 270
10451.31 284
10452.28 268
10453.24 285
10454.21 269
10455.17 291
10456.14 277
10457.10 291
10458.07 267
10459.04 297
10460.00 274
10460.97 302
10461.93 252
10462.90 254
10463.87 260
10464.83 295
10465.80 290
10466.76 290
10467.73 257
10468.70 290
10469.66 264
10470.63 269
10471.59 274
10472.56 258
10473.53 248
10474.49 229
10475.46 266
10476.43 267
10477.39 284
10478.36 273
10479.33 271
10480.29 260
10481.26 228
10482.23 292
10483.19 262
10484.16 276
10485.13 283
10486.09 294
10487.06 277
10488.03 261
10489.00 247
10489.96 230
10490.93 234
10491.90 232
10492.87 240
10493.83 266
10494.80 265
10495.77 237
10496.73 291
10497.70 268
10498.67 223
10499.64 215
10500.61 266
10501.57 282
10502.54 276
10503.51 258
10504.48 256
10505.44 279
10506.41 267
10507.38 254
10508.35 245
10509.32 265
10510.28 257
10511.25 255
10512.22 272
10513.19 237
10514.16 279
10515.13 262
10516.09 249
10517.06 294
10518.03 296
10519.00 269
10519.97 239
10520.94 254
10521.91 275
10522.87 238
10523.84 288
10524.81 286
10525.78 228
10526.75 258
10527.72 291
10528.69 268
10529.66 283
10530.63 291
10531.59 267
10532.56 274
10533.53 312
10534.50 225
10535.47 240
10536.44 268
10537.41 248
10538.38 288
10539.35 275
10540.32 261
10541.29 267
10542.26 258
10543.23 241
10544.20 269
10545.17 270
10546.14 307
10547.11 311
10548.08 275
10549.05 262
10550.02 263
10550.99 259
10551.96 276
10552.93 263
10553.90 290
10554.87 265
10555.84 247
10556.81 235
10557.78 275
10558.75 260
10559.72 257
10560.69 279
10561.66 345
10562.63 306
10563.60 322
10564.57 326
10565.54 354
10566.51 359
10567.48 338
10568.45 340
10569.42 333
10570.40 313
10571.37 313
10572.34 260
10573.31 270
10574.28 303
10575.25 325
10576.22 333
10577.19 284
10578.16 339
10579.14 271
10580.11 270
10581.08 286
10582.05 289
10583.02 263
10583.99 273
10584.96 289
10585.94 307
10586.91 257
10587.88 273
10588.85 267
10589.82 226
10590.79 243
10591.77 301
10592.74 284
10593.71 256
10594.68 285
10595.65 295
10596.63 298
10597.60 315
10598.57 291
10599.54 276
10600.52 275
10601.49 284
10602.46 300
10603.43 285
10604.41 290
10605.38 274
10606.35 299
10607.32 303
10608.30 263
10609.27 232
10610.24 299
10611.21 296
10612.19 276
10613.16 276
10614.13 306
10615.11 281
10616.08 300
10617.05 287
10618.02 287
10619.00 318
10619.97 321
10620.94 280
10621.92 274
10622.89 268
10623.86 244
10624.84 293
10625.81 281
10626.78 329
10627.76 284
10628.73 285
10629.71 279
10630.68 296
10631.65 260
10632.63 243
10633.60 269
10634.57 296
10635.55 268
10636.52 312
10637.50 309
10638.47 313
10639.44 336
10640.42 332
10641.39 339
10642.37 358
10643.34 377
10644.31 380
10645.29 381
10646.26 388
10647.24 410
10648.21 381
10649.19 397
10650.16 327
10651.14 321
10652.11 346
10653.09 317
10654.06 308
10655.04 292
10656.01 297
10656.98 323
10657.96 308
10658.93 343
10659.91 277
10660.88 282
10661.86 301
10662.84 291
10663.81 275
10664.79 276
10665.76 269
10666.74 270
10667.71 297
10668.69 281
10669.66 294
10670.64 260
10671.61 266
10672.59 252
10673.56 272
10674.54 276
10675.52 296
10676.49 341
10677.47 337
10678.44 267
10679.42 271
10680.40 268
10681.37 285
10682.35 307
10683.32 285
10684.30 282
10685.28 314
10686.25 332
10687.23 307
10688.20 256
10689.18 278
10690.16 257
10691.13 274
10692.11 280
10693.09 273
10694.06 276
10695.04 269
10696.02 269
10696.99 261
10697.97 236
10698.95 231
10699.92 284
10700.90 303
10701.88 261
10702.85 275
10703.83 289
10704.81 224
10705.79 265
10706.76 255
10707.74 264
10708.72 258
10709.70 279
10710.67 269
10711.65 270
10712.63 247
10713.60 236
10714.58 229
10715.56 273
10716.54 284
10717.52 240
10718.49 308
10719.47 325
10720.45 263
10721.43 265
10722.40 215
10723.38 246
10724.36 270
10725.34 256
10726.32 229
10727.29 255
10728.27 283
10729.25 299
10730.23 268
10731.21 267
10732.19 271
10733.16 256
10734.14 216
10735.12 222
10736.10 223
10737.08 233
10738.06 233
10739.03 231
10740.01 256
10740.99 247
10741.97 265
10742.95 250
10743.93 235
10744.91 244
10745.89 221
10746.87 269
10747.84 293
10748.82 301
10749.80 281
10750.78 277
10751.76 287
10752.74 303
10753.72 254
10754.70 234
10755.68 261
10756.66 264
10757.64 263
10758.62 218
10759.60 271
10760.58 236
10761.56 242
10762.54 255
10763.52 253
10764.50 234
10765.48 242
10766.45 283
10767.43 300
10768.41 283
10769.39 279
10770.38 274
10771.36 256
10772.34 283
10773.32 271
10774.30 266
10775.28 277
10776.26 252
10777.24 265
10778.22 268
10779.20 264
10780.18 265
10781.16 260
10782.14 290
10783.12 268
10784.10 225
10785.08 247
10786.06 277
10787.04 263
10788.02 303
10789.00 317
10789.99 303
10790.97 299
10791.95 286
10792.93 315
10793.91 273
10794.89 276
10795.87 291
10796.85 286
10797.84 281
10798.82 267
10799.80 272
10800.78 266
10801.76 259
10802.74 268
10803.72 288
10804.71 278
10805.69 313
10806.67 290
10807.65 235
10808.63 198
10809.61 242
10810.60 302
10811.58 250
10812.56 271
10813.54 243
10814.52 248
10815.51 311
10816.49 272
10817.47 271
10818.45 254
10819.44 271
10820.42 271
10821.40 256
10822.38 263
10823.37 306
10824.35 289
10825.33 269
10826.31 299
10827.30 247
10828.28 266
10829.26 239
10830.24 255
10831.23 317
10832.21 312
10833.19 291
10834.18 239
10835.16 264
10836.14 256
10837.13 284
10838.11 256
10839.09 292
10840.07 258
10841.06 218
10842.04 280
10843.02 277
10844.01 242
10844.99 254
10845.98 245
10846.96 251
10847.94 266
10848.93 298
10849.91 278
10850.89 273
10851.88 270
10852.86 257
10853.84 268
10854.83 274
10855.81 250
10856.80 303
10857.78 295
10858.77 249
10859.75 273
10860.73 288
10861.72 235
10862.70 241
10863.69 241
10864.67 271
10865.66 293
10866.64 330
10867.62 340
10868.61 327
10869.59 354
10870.58 329
10871.56 293
10872.55 307
10873.53 311
10874.52 341
10875.50 336
10876.49 349
10877.47 328
10878.46 299
10879.44 294
10880.43 310
10881.41 303
10882.40 304
10883.38 337
10884.37 314
10885.35 292
10886.34 330
10887.32 334
10888.31 309
10889.29 301
10890.28 281
10891.27 327
10892.25 324
10893.24 303
10894.22 362
10895.21 330
10896.19 338
10897.18 311
10898.17 320
10899.15 346
10900.14 298
10901.12 331
10902.11 313
10903.10 343
10904.08 324
10905.07 310
10906.05 300
10907.04 334
10908.03 417
10909.01 386
10910.00 361
10910.99 334
10911.97 304
10912.96 361
10913.95 383
10914.93 364
10915.92 391
10916.91 378
10917.89 389
10918.88 402
10919.87 405
10920.85 415
10921.84 453
10922.83 427
10923.81 384
10924.80 409
10925.79 406
10926.78 388
10927.76 423
10928.75 426
10929.74 407
10930.73 453
10931.71 439
10932.70 443
10933.69 418
10934.68 509
10935.66 486
10936.65 468
10937.64 440
10938.63 451
10939.61 430
10940.60 470
10941.59 438
10942.58 505
10943.57 444
10944.55 455
10945.54 482
10946.53 543
10947.52 483
10948.51 416
10949.49 472
10950.48 533
10951.47 549
10952.46 507
10953.45 558
10954.44 484
10955.42 534
10956.41 553
10957.40 604
10958.39 677
10959.38 627
10960.37 692
10961.36 706
10962.34 768
10963.33 874
10964.32 761
10965.31 757
10966.30 823
10967.29 785
10968.28 690
10969.27 666
10970.26 637
10971.25 599
10972.24 642
10973.22 649
10974.21 670
10975.20 637
10976.19 582
10977.18 587
10978.17 584
10979.16 591
10980.15 606
10981.14 620
10982.13 615
10983.12 608
10984.11 623
10985.10 668
10986.09 565
10987.08 651
10988.07 699
10989.06 656
10990.05 604
10991.04 625
10992.03 674
10993.02 695
10994.01 651
10995.00 621
10995.99 671
10996.98 691
10997.97 682
10998.96 693
10999.95 774
11000.94 933
11001.93 970
11002.92 1038
11003.92 1213
11004.91 1222
11005.90 1181
11006.89 1204
11007.88 1119
11008.87 1146
11009.86 1021
11010.85 975
11011.84 880
11012.83 736
11013.82 663
11014.82 643
11015.81 696
11016.80 643
11017.79 635
11018.78 629
11019.77 623
11020.76 606
11021.76 552
11022.75 583
11023.74 600
11024.73 628
11025.72 550
11026.71 530
11027.70 520
11028.70 532
11029.69 564
11030.68 567
11031.67 502
11032.66 521
11033.66 490
11034.65 494
11035.64 526
11036.63 524
11037.62 486
11038.62 437
11039.61 425
11040.60 494
11041.59 503
11042.59 491
11043.58 492
11044.57 538
11045.56 513
11046.56 495
11047.55 451
11048.54 514
11049.53 412
11050.53 413
11051.52 494
11052.51 407
11053.51 423
11054.50 400
11055.49 456
11056.49 425
11057.48 421
11058.47 420
11059.46 455
11060.46 450
11061.45 426
11062.44 406
11063.44 402
11064.43 397
11065.42 383
11066.42 428
11067.41 438
11068.41 461
11069.40 398
11070.39 373
11071.39 396
11072.38 445
11073.37 416
11074.37 459
11075.36 415
11076.36 390
11077.35 350
11078.34 399
11079.34 385
11080.33 409
11081.33 387
11082.32 366
11083.31 421
11084.31 397
11085.30 416
11086.30 399
11087.29 397
11088.29 380
11089.28 347
11090.28 436
11091.27 427
11092.27 441
11093.26 416
11094.25 357
11095.25 379
11096.24 360
11097.24 322
11098.23 368
11099.23 399
11100.22 390
11101.22 338
11102.21 363
11103.21 362
11104.20 356
11105.20 385
11106.20 431
11107.19 398
11108.19 403
11109.18 354
11110.18 354
11111.17 372
11112.17 383
11113.16 345
11114.16 388
11115.15 383
11116.15 361
11117.15 370
11118.14 388
11119.14 399
11120.13 349
11121.13 362
11122.13 375
11123.12 391
11124.12 380
11125.11 350
11126.11 389
11127.11 380
11128.10 425
11129.10 419
11130.10 442
11131.09 423
11132.09 370
11133.09 417
11134.08 429
11135.08 416
11136.07 405
11137.07 400
11138.07 405
11139.07 415
11140.06 394
11141.06 372
11142.06 337
11143.05 390
11144.05 289
11145.05 414
11146.04 363
11147.04 361
11148.04 411
11149.04 401
11150.03 377
11151.03 405
11152.03 393
11153.02 426
11154.02 380
11155.02 399
11156.02 362
11157.01 401
11158.01 376
11159.01 399
11160.01 381
11161.01 343
11162.00 354
11163.00 421
11164.00 357
11165.00 330
11165.99 336
11166.99 334
11167.99 368
11168.99 320
11169.99 353
11170.99 360
11171.98 366
11172.98 403
11173.98 432
11174.98 398
11175.98 354
11176.98 355
11177.97 418
11178.97 377
11179.97 352
11180.97 382
11181.97 426
11182.97 370
11183.97 351
11184.96 383
11185.96 370
11186.96 374
11187.96 387
11188.96 387
11189.96 444
11190.96 437
11191.96 421
11192.96 437
11193.96 440
11194.96 437
11195.96 449
11196.95 509
11197.95 452
11198.95 499
11199.95 540
11200.95 464
11201.95 498
11202.95 469
11203.95 408
11204.95 459
11205.95 425
11206.95 393
11207.95 374
11208.95 474
11209.95 418
11210.95 424
11211.95 378
11212.95 384
11213.95 443
11214.95 377
11215.95 390
11216.95 390
11217.95 380
11218.95 348
11219.95 356
11220.95 326
11221.95 331
11222.95 343
11223.95 326
11224.95 325
11225.96 319
11226.96 349
11227.96 379
11228.96 325
11229.96 329
11230.96 352
11231.96 352
11232.96 340
11233.96 296
11234.96 311
11235.96 339
11236.97 341
11237.97 353
11238.97 303
11239.97 304
11240.97 303
11241.97 329
11242.97 337
11243.98 365
11244.98 339
11245.98 360
11246.98 328
11247.98 329
11248.98 345
11249.98 330
11250.99 353
11251.99 303
11252.99 298
11253.99 310
11254.99 349
11256.00 307
11257.00 363
11258.00 315
11259.00 309
11260.00 345
11261.01 310
11262.01 340
11263.01 385
11264.01 319
11265.02 296
11266.02 333
11267.02 342
11268.02 326
11269.03 316
11270.03 328
11271.03 338
11272.03 328
11273.04 307
11274.04 320
11275.04 367
11276.05 294
11277.05 296
11278.05 325
11279.05 343
11280.06 354
11281.06 346
11282.06 355
11283.07 348
11284.07 393
11285.07 392
11286.08 365
11287.08 367
11288.08 316
11289.09 336
11290.09 335
11291.09 336
11292.10 370
11293.10 327
11294.11 293
11295.11 273
11296.11 282
11297.12 298
11298.12 263
11299.13 273
11300.13 302
11301.13 333
11302.14 312
11303.14 301
11304.15 305
11305.15 320
11306.15 261
11307.16 304
11308.16 291
11309.17 287
11310.17 293
11311.18 328
11312.18 328
11313.18 279
11314.19 354
11315.19 370
11316.20 359
11317.20 383
11318.21 356
11319.21 386
11320.22 344
11321.22 404
11322.23 334
11323.23 367
11324.24 333
11325.24 355
11326.25 326
11327.25 311
11328.26 290
11329.26 298
11330.27 264
11331.27 266
11332.28 255
11333.29 343
11334.29 279
11335.30 300
11336.30 312
11337.31 326
11338.31 289
11339.32 301
11340.33 298
11341.33 281
11342.34 287
11343.34 295
11344.35 303
11345.35 286
11346.36 341
11347.37 323
11348.37 308
11349.38 336
11350.39 284
11351.39 304
11352.40 301
11353.40 311
11354.41 345
11355.42 292
11356.42 263
11357.43 269
11358.44 297
11359.44 303
11360.45 242
11361.46 304
11362.46 238
11363.47 252
11364.48 259
11365.48 263
11366.49 268
11367.50 282
11368.50 259
11369.51 271
11370.52 262
11371.53 257
11372.53 265
11373.54 269
11374.55 273
11375.56 298
11376.56 245
11377.57 257
11378.58 264
11379.59 288
11380.59 242
11381.60 247
11382.61 257
11383.62 234
11384.62 289
11385.63 315
11386.64 291
11387.65 273
11388.65 305
11389.66 266
11390.67 260
11391.68 261
11392.69 284
11393.69 245
11394.70 279
11395.71 243
11396.72 231
11397.73 261
11398.74 216
11399.74 225
11400.75 279
11401.76 261
11402.77 254
11403.78 279
11404.79 264
11405.80 280
11406.80 263
11407.81 256
11408.82 290
11409.83 246
11410.84 248
11411.85 245
11412.86 246
11413.87 244
11414.88 253
11415.89 232
11416.89 236
11417.90 256
11418.91 243
11419.92 255
11420.93 241
11421.94 216
11422.95 238
11423.96 255
11424.97 230
11425.98 253
11426.99 279
11428.00 235
11429.01 228
11430.02 255
11431.03 285
11432.04 247
11433.05 263
11434.06 240
11435.07 291
11436.08 259
11437.09 253
11438.10 285
11439.11 297
11440.12 282
11441.13 236
11442.14 285
11443.15 269
11444.16 239
11445.17 248
11446.18 291
11447.19 274
11448.20 256
11449.21 238
11450.22 284
11451.23 252
11452.24 259
11453.25 228
11454.27 211
11455.28 215
11456.29 228
11457.30 250
11458.31 270
11459.32 243
11460.33 246
11461.34 234
11462.35 209
11463.36 241
11464.38 280
11465.39 289
11466.40 283
11467.41 277
11468.42 277
11469.43 232
11470.44 247
11471.46 249
11472.47 234
11473.48 226
11474.49 246
11475.50 232
11476.52 224
11477.53 223
11478.54 273
11479.55 240
11480.56 231
11481.57 254
11482.59 209
11483.60 238
11484.61 222
11485.62 242
11486.64 235
11487.65 241
11488.66 289
11489.67 259
11490.69 233
11491.70 245
11492.71 205
11493.72 227
11494.74 229
11495.75 209
11496.76 256
11497.77 256
11498.79 268
11499.80 293
11500.81 275
11501.83 248
11502.84 237
11503.85 281
11504.86 272
11505.88 237
11506.89 226
11507.90 226
11508.92 231
11509.93 258
11510.94 305
11511.96 248
11512.97 233
11513.98 224
11515.00 198
11516.01 250
11517.02 235
11518.04 223
11519.05 213
11520.07 194
11521.08 235
11522.09 217
11523.11 239
11524.12 243
11525.13 217
11526.15 238
11527.16 236
11528.18 246
11529.19 239
11530.21 232
11531.22 258
11532.23 266
11533.25 255
11534.26 200
11535.28 216
11536.29 226
11537.31 230
11538.32 233
11539.34 243
11540.35 258
11541.36 264
11542.38 237
11543.39 229
11544.41 239
11545.42 211
11546.44 267
11547.45 286
11548.47 255
11549.48 232
11550.50 216
11551.51 223
11552.53 220
11553.54 248
11554.56 242
11555.57 273
11556.59 226
11557.61 225
11558.62 276
11559.64 262
11560.65 281
11561.67 262
11562.68 257
11563.70 258
11564.71 272
11565.73 241
11566.75 277
11567.76 227
11568.78 244
11569.79 266
11570.81 297
11571.83 269
11572.84 265
11573.86 273
11574.87 265
11575.89 321
11576.91 266
11577.92 296
11578.94 281
11579.96 337
11580.97 281
11581.99 298
11583.00 300
11584.02 353
11585.04 371
11586.05 338
11587.07 350
11588.09 359
11589.10 343
11590.12 318
11591.14 303
11592.16 347
11593.17 297
11594.19 387
11595.21 373
11596.22 331
11597.24 364
11598.26 374
11599.28 471
11600.29 471
11601.31 528
11602.33 553
11603.34 618
11604.36 640
11605.38 618
11606.40 682
11607.41 677
11608.43 579
11609.45 576
11610.47 524
11611.49 500
11612.50 422
11613.52 415
11614.54 367
11615.56 343
11616.58 361
11617.59 302
11618.61 327
11619.63 288
11620.65 300
11621.67 288
11622.68 282
11623.70 306
11624.72 319
11625.74 308
11626.76 302
11627.78 300
11628.79 291
11629.81 287
11630.83 305
11631.85 303
11632.87 264
11633.89 310
11634.91 268
11635.93 248
11636.94 262
11637.96 272
11638.98 292
11640.00 270
11641.02 268
11642.04 274
11643.06 327
11644.08 332
11645.10 277
11646.12 291
11647.14 318
11648.16 300
11649.17 279
11650.19 248
11651.21 296
11652.23 277
11653.25 227
11654.27 224
11655.29 222
11656.31 219
11657.33 266
11658.35 232
11659.37 250
11660.39 248
11661.41 227
11662.43 274
11663.45 230
11664.47 235
11665.49 283
11666.51 255
11667.53 237
11668.55 236
11669.57 277
11670.59 223
11671.61 235
11672.63 254
11673.65 213
11674.67 222
11675.70 221
11676.72 253
11677.74 283
11678.76 287
11679.78 302
11680.80 252
11681.82 251
11682.84 279
11683.86 309
11684.88 290
11685.90 252
11686.92 280
11687.95 254
11688.97 247
11689.99 242
11691.01 285
11692.03 261
11693.05 305
11694.07 295
11695.10 288
11696.12 251
11697.14 274
11698.16 303
11699.18 215
11700.20 229
11701.22 236
11702.25 258
11703.27 267
11704.29 249
11705.31 257
11706.33 253
11707.36 241
11708.38 251
11709.40 201
11710.42 243
11711.44 275
11712.47 264
11713.49 211
11714.51 227
11715.53 264
11716.56 243
11717.58 289
11718.60 240
11719.62 276
11720.65 218
11721.67 247
11722.69 207
11723.71 198
11724.74 210
11725.76 216
11726.78 189
11727.80 231
11728.83 188
11729.85 193
11730.87 212
11731.90 232
11732.92 206
11733.94 199
11734.97 217
11735.99 209
11737.01 250
11738.04 236
11739.06 219
11740.08 210
11741.11 239
11742.13 226
11743.15 231
11744.18 254
11745.20 266
11746.22 275
11747.25 264
11748.27 243
11749.30 248
11750.32 252
11751.34 227
11752.37 233
11753.39 203
11754.42 237
11755.44 261
11756.46 269
11757.49 259
11758.51 238
11759.54 215
11760.56 269
11761.58 273
11762.61 223
11763.63 279
11764.66 250
11765.68 213
11766.71 255
11767.73 227
11768.76 218
11769.78 217
11770.81 240
11771.83 219
11772.86 198
11773.88 233
11774.91 279
11775.93 270
11776.96 243
11777.98 238
11779.01 265
11780.03 304
11781.06 267
11782.08 206
11783.11 258
11784.13 233
11785.16 242
11786.18 239
11787.21 234
11788.23 265
11789.26 276
11790.28 278
11791.31 219
11792.34 209
11793.36 217
11794.39 233
11795.41 245
11796.44 251
11797.47 248
11798.49 239
11799.52 238
11800.54 231
11801.57 245
11802.60 256
11803.62 257
11804.65 230
11805.67 263
11806.70 290
11807.73 335
11808.75 290
11809.78 246
11810.81 248
11811.83 260
11812.86 253
11813.89 319
11814.91 265
11815.94 244
11816.97 264
11817.99 251
11819.02 264
11820.05 266
11821.07 233
11822.10 208
11823.13 240
11824.16 247
11825.18 243
11826.21 286
11827.24 322
11828.26 275
11829.29 267
11830.32 290
11831.35 257
11832.37 273
11833.40 294
11834.43 319
11835.46 299
11836.48 326
11837.51 310
11838.54 290
11839.57 278
11840.59 289
11841.62 261
11842.65 271
11843.68 285
11844.71 262
11845.73 259
11846.76 253
11847.79 292
11848.82 274
11849.85 338
11850.88 319
11851.90 292
11852.93 298
11853.96 290
11854.99 275
11856.02 306
11857.05 309
11858.07 336
11859.10 279
11860.13 265
11861.16 269
11862.19 277
11863.22 312
11864.25 367
11865.28 281
11866.30 274
11867.33 305
11868.36 347
11869.39 340
11870.42 292
11871.45 312
11872.48 336
11873.51 316
11874.54 320
11875.57 332
11876.60 347
11877.63 344
11878.65 326
11879.68 305
11880.71 334
11881.74 342
11882.77 353
11883.80 352
11884.83 327
11885.86 370
11886.89 319
11887.92 338
11888.95 372
11889.98 391
11891.01 395
11892.04 394
11893.07 443
11894.10 405
11895.13 417
11896.16 397
11897.19 397
11898.22 390
11899.25 385
11900.28 458
11901.31 428
11902.34 458
11903.38 503
11904.41 495
11905.44 537
11906.47 582
11907.50 564
11908.53 545
11909.56 537
11910.59 594
11911.62 539
11912.65 524
11913.68 498
11914.71 511
11915.75 495
11916.78 492
11917.81 472
11918.84 461
11919.87 457
11920.90 461
11921.93 448
11922.96 484
11924.00 431
11925.03 499
11926.06 469
11927.09 465
11928.12 456
11929.15 514
11930.18 571
11931.22 554
11932.25 588
11933.28 649
11934.31 699
11935.34 713
11936.38 802
11937.41 773
11938.44 790
11939.47 838
11940.50 728
11941.54 666
11942.57 696
11943.60 586
11944.63 597
11945.67 505
11946.70 511
11947.73 469
11948.76 449
11949.80 505
11950.83 506
11951.86 463
11952.89 441
11953.93 438
11954.96 446
11955.99 433
11957.02 414
11958.06 424
11959.09 394
11960.12 418
11961.16 417
11962.19 413
11963.22 428
11964.26 370
11965.29 379
11966.32 396
11967.36 348
11968.39 369
11969.42 367
11970.46 396
11971.49 413
11972.52 353
11973.56 392
11974.59 403
11975.62 399
11976.66 428
11977.69 382
11978.73 353
11979.76 408
11980.79 369
11981.83 363
11982.86 333
11983.89 393
11984.93 385
11985.96 411
11987.00 343
11988.03 357
11989.07 363
11990.10 377
11991.13 413
11992.17 351
11993.20 388
11994.24 372
11995.27 351
11996.31 339
11997.34 373
11998.38 369
11999.41 361
12000.45 401
12001.48 383
12002.51 311
12003.55 331
12004.58 420
12005.62 387
12006.65 388
12007.69 403
12008.72 380
12009.76 380
12010.80 427
12011.83 383
12012.87 384
12013.90 436
12014.94 373
12015.97 353
12017.01 338
12018.04 397
12019.08 406
12020.11 430
12021.15 419
12022.19 457
12023.22 463
12024.26 449
12025.29 457
12026.33 426
12027.36 423
12028.40 403
12029.44 430
12030.47 447
12031.51 441
12032.54 443
12033.58 452
12034.62 462
12035.65 400
12036.69 422
12037.73 383
12038.76 442
12039.80 427
12040.84 418
12041.87 464
12042.91 424
12043.94 433
12044.98 434
12046.02 430
12047.06 445
12048.09 378
12049.13 372
12050.17 393
12051.20 393
12052.24 436
12053.28 428
12054.31 451
12055.35 392
12056.39 396
12057.43 353
12058.46 437
12059.50 429
12060.54 454
12061.57 391
12062.61 378
12063.65 416
12064.69 452
12065.72 393
12066.76 400
12067.80 386
12068.84 415
12069.88 443
12070.91 388
12071.95 409
12072.99 367
12074.03 381
12075.06 413
12076.10 474
12077.14 409
12078.18 392
12079.22 447
12080.26 396
12081.29 412
12082.33 403
12083.37 428
12084.41 412
12085.45 402
12086.49 398
12087.52 470
12088.56 454
12089.60 429
12090.64 426
12091.68 439
12092.72 458
12093.76 446
12094.79 429
12095.83 463
12096.87 437
12097.91 392
12098.95 436
12099.99 451
12101.03 502
12102.07 509
12103.11 456
12104.15 528
12105.19 556
12106.22 524
12107.26 600
12108.30 620
12109.34 640
12110.38 580
12111.42 571
12112.46 566
12113.50 510
12114.54 539
12115.58 491
12116.62 479
12117.66 471
12118.70 418
12119.74 389
12120.78 420
12121.82 312
12122.86 319
12123.90 374
12124.94 364
12125.98 329
12127.02 325
12128.06 358
12129.10 377
12130.14 342
12131.18 310
12132.22 341
12133.26 326
12134.30 336
12135.34 333
12136.38 358
12137.42 332
12138.47 349
12139.51 328
12140.55 351
12141.59 342
12142.63 346
12143.67 355
12144.71 359
12145.75 328
12146.79 301
12147.83 361
12148.87 340
12149.92 366
12150.96 331
12152.00 314
12153.04 335
12154.08 337
12155.12 341
12156.16 359
12157.21 295
12158.25 308
12159.29 295
12160.33 297
12161.37 296
12162.41 319
12163.46 323
12164.50 315
12165.54 312
12166.58 303
12167.62 295
12168.67 315
12169.71 321
12170.75 307
12171.79 309
12172.83 283
12173.88 260
12174.92 295
12175.96 284
12177.00 281
12178.05 316
12179.09 330
12180.13 306
12181.17 312
12182.22 334
12183.26 304
12184.30 310
12185.34 263
12186.39 276
12187.43 301
12188.47 305
12189.51 262
12190.56 282
12191.60 356
12192.64 303
12193.69 275
12194.73 256
12195.77 296
12196.82 336
12197.86 321
12198.90 275
12199.95 299
12200.99 300
12202.03 303
12203.08 337
12204.12 333
12205.16 310
12206.21 325
12207.25 314
12208.29 304
12209.34 304
12210.38 326
12211.43 318
12212.47 272
12213.51 274
12214.56 303
12215.60 324
12216.65 320
12217.69 269
12218.73 274
12219.78 261
12220.82 333
12221.87 318
12222.91 289
12223.96 310
12225.00 302
12226.04 314
12227.09 302
12228.13 300
12229.18 315
12230.22 295
12231.27 302
12232.31 339
12233.36 317
12234.40 336
12235.45 300
12236.49 331
12237.54 315
12238.58 311
12239.63 313
12240.67 308
12241.72 296
12242.76 306
12243.81 298
12244.85 264
12245.90 309
12246.94 290
12247.99 287
12249.03 246
12250.08 242
12251.12 281
12252.17 291
12253.22 297
12254.26 308
12255.31 283
12256.35 262
12257.40 231
12258.44 295
12259.49 281
12260.54 285
12261.58 288
12262.63 311
12263.67 281
12264.72 287
12265.77 249
12266.81 315
12267.86 277
12268.91 253
12269.95 246
12271.00 260
12272.04 264
12273.09 266
12274.14 229
12275.18 224
12276.23 259
12277.28 231
12278.32 225
12279.37 248
12280.42 264
12281.46 307
12282.51 292
12283.56 257
12284.61 241
12285.65 281
12286.70 257
12287.75 245
12288.79 279
12289.84 242
12290.89 243
12291.94 263
12292.98 241
12294.03 215
12295.08 262
12296.13 265
12297.17 256
12298.22 283
12299.27 232
12300.32 222
12301.36 265
12302.41 280
12303.46 290
12304.51 244
12305.55 216
12306.60 254
12307.65 239
12308.70 270
12309.75 241
12310.79 249
12311.84 238
12312.89 279
12313.94 247
12314.99 285
12316.04 246
12317.08 292
12318.13 238
12319.18 235
12320.23 225
12321.28 223
12322.33 245
12323.37 266
12324.42 252
12325.47 258
12326.52 230
12327.57 199
12328.62 244
12329.67 262
12330.72 249
12331.77 260
12332.81 242
12333.86 238
12334.91 231
12335.96 245
12337.01 259
12338.06 226
12339.11 206
12340.16 235
12341.21 253
12342.26 242
12343.31 262
12344.36 247
12345.41 228
12346.46 269
12347.51 281
12348.56 202
12349.61 221
12350.65 197
12351.70 238
12352.75 266
12353.80 236
12354.85 220
12355.90 230
12356.95 234
12358.00 236
12359.05 218
12360.11 198
12361.16 228
12362.21 241
12363.26 245
12364.31 252
12365.36 252
12366.41 261
12367.46 252
12368.51 255
12369.56 239
12370.61 220
12371.66 245
12372.71 221
12373.76 246
12374.81 268
12375.86 235
12376.91 239
12377.97 251
12379.02 237
12380.07 274
12381.12 231
12382.17 247
12383.22 255
12384.27 242
12385.32 313
12386.37 277
12387.43 253
12388.48 241
12389.53 238
12390.58 250
12391.63 269
12392.68 257
12393.74 249
12394.79 233
12395.84 257
12396.89 263
12397.94 261
12398.99 264
12400.05 252
12401.10 257
12402.15 254
12403.20 242
12404.25 267
12405.31 252
12406.36 260
12407.41 272
12408.46 298
12409.51 262
12410.57 267
12411.62 283
12412.67 277
12413.72 288
12414.78 286
12415.83 269
12416.88 269
12417.93 272
12418.99 276
12420.04 237
12421.09 244
12422.15 270
12423.20 256
12424.25 281
12425.30 269
12426.36 255
12427.41 307
12428.46 313
12429.52 307
12430.57 323
12431.62 298
12432.68 292
12433.73 285
12434.78 281
12435.84 267
12436.89 298
12437.94 294
12439.00 280
12440.05 313
12441.10 285
12442.16 275
12443.21 273
12444.27 288
12445.32 285
12446.37 307
12447.43 308
12448.48 248
12449.54 247
12450.59 296
12451.64 282
12452.70 283
12453.75 297
12454.81 289
12455.86 290
12456.91 329
12457.97 277
12459.02 269
12460.08 294
12461.13 259
12462.19 273
12463.24 312
12464.30 316
12465.35 298
12466.41 311
12467.46 255
12468.52 279
12469.57 335
12470.63 337
12471.68 269
12472.73 270
12473.79 289
12474.85 261
12475.90 298
12476.96 318
12478.01 299
12479.07 302
12480.12 276
12481.18 317
12482.23 326
12483.29 320
12484.34 392
12485.40 371
12486.45 333
12487.51 337
12488.57 317
12489.62 366
12490.68 365
12491.73 389
12492.79 383
12493.84 424
12494.90 442
12495.96 499
12497.01 550
12498.07 556
12499.12 610
12500.18 695
12501.24 718
12502.29 763
12503.35 760
12504.41 705
12505.46 667
12506.52 619
12507.57 609
12508.63 533
12509.69 509
12510.74 490
12511.80 361
12512.86 400
12513.91 388
12514.97 405
12516.03 355
12517.08 356
12518.14 286
12519.20 309
12520.26 336
12521.31 306
12522.37 303
12523.43 336
12524.48 351
12525.54 334
12526.60 310
12527.66 300
12528.71 273
12529.77 328
12530.83 293
12531.89 279
12532.94 266
12534.00 244
12535.06 285
12536.12 292
12537.17 283
12538.23 307
12539.29 303
12540.35 290
12541.41 298
12542.46 290
12543.52 284
12544.58 288
12545.64 264
12546.70 299
12547.75 290
12548.81 301
12549.87 276
12550.93 290
12551.99 273
12553.05 266
12554.10 250
12555.16 275
12556.22 285
12557.28 278
12558.34 276
12559.40 322
12560.46 282
12561.51 247
12562.57 299
12563.63 289
12564.69 292
12565.75 305
12566.81 314
12567.87 297
12568.93 264
12569.99 288
12571.04 334
12572.10 277
12573.16 282
12574.22 278
12575.28 339
12576.34 346
12577.40 339
12578.46 359
12579.52 337
12580.58 389
12581.64 422
12582.70 424
12583.76 396
12584.82 352
12585.88 361
12586.94 372
12588.00 339
12589.06 328
12590.12 343
12591.18 328
12592.24 337
12593.30 337
12594.36 369
12595.42 377
12596.48 324
12597.54 318
12598.60 334
12599.66 328
12600.72 334
12601.78 314
12602.84 287
12603.90 303
12604.96 339
12606.02 342
12607.08 307
12608.14 299
12609.20 296
12610.27 255
12611.33 250
12612.39 302
12613.45 304
12614.51 276
12615.57 316
12616.63 316
12617.69 289
12618.75 312
12619.81 274
12620.88 262
12621.94 306
12623.00 276
12624.06 265
12625.12 274
12626.18 296
12627.24 310
12628.31 304
12629.37 308
12630.43 303
12631.49 274
12632.55 284
12633.61 301
12634.68 311
12635.74 245
12636.80 247
12637.86 243
12638.92 274
12639.99 270
12641.05 286
12642.11 250
12643.17 246
12644.23 250
12645.30 241
12646.36 277
12647.42 267
12648.48 283
12649.55 263
12650.61 246
12651.67 223
12652.73 252
12653.80 256
12654.86 239
12655.92 240
12656.99 254
12658.05 297
12659.11 282
12660.17 284
12661.24 268
12662.30 259
12663.36 265
12664.43 252
12665.49 281
12666.55 262
12667.62 273
12668.68 220
12669.74 277
12670.81 248
12671.87 270
12672.93 236
12674.00 228
12675.06 234
12676.12 270
12677.19 269
12678.25 279
12679.31 272
12680.38 234
12681.44 268
12682.51 271
12683.57 248
12684.63 234
12685.70 249
12686.76 258
12687.83 253
12688.89 256
12689.95 271
12691.02 253
12692.08 234
12693.15 259
12694.21 276
12695.28 234
12696.34 259
12697.40 249
12698.47 267
12699.53 254
12700.60 268
12701.66 230
12702.73 254
12703.79 235
12704.86 271
12705.92 262
12706.99 253
12708.05 238
12709.12 233
12710.18 219
12711.25 236
12712.31 266
12713.38 255
12714.44 278
12715.51 243
12716.57 232
12717.64 253
12718.70 216
12719.77 228
12720.83 230
12721.90 215
12722.97 204
12724.03 261
12725.10 245
12726.16 239
12727.23 233
12728.29 271
12729.36 234
12730.43 262
12731.49 266
12732.56 205
12733.62 215
12734.69 252
12735.76 260
12736.82 219
12737.89 244
12738.95 224
12740.02 237
12741.09 277
12742.15 281
12743.22 264
12744.29 253
12745.35 287
12746.42 226
12747.49 268
12748.55 242
12749.62 227
12750.69 237
12751.75 219
12752.82 254
12753.89 255
12754.95 249
12756.02 257
12757.09 227
12758.15 264
12759.22 253
12760.29 232
12761.36 237
12762.42 237
12763.49 223
12764.56 207
12765.62 231
12766.69 195
12767.76 185
12768.83 229
12769.89 268
12770.96 253
12772.03 217
12773.10 220
12774.17 214
12775.23 244
12776.30 239
12777.37 208
12778.44 205
12779.50 215
12780.57 231
12781.64 261
12782.71 226
12783.78 210
12784.84 231
12785.91 198
12786.98 212
12788.05 206
12789.12 181
12790.19 223
12791.25 215
12792.32 217
12793.39 217
12794.46 270
12795.53 236
12796.60 226
12797.67 219
12798.73 251
12799.80 236
12800.87 233
12801.94 232
12803.01 222
12804.08 245
12805.15 228
12806.22 217
12807.29 218
12808.36 214
12809.42 210
12810.49 222
12811.56 258
12812.63 218
12813.70 237
12814.77 222
12815.84 263
12816.91 278
12817.98 289
12819.05 260
12820.12 266
12821.19 239
12822.26 258
12823.33 217
12824.40 251
12825.47 283
12826.54 261
12827.61 233
12828.68 247
12829.75 252
12830.82 230
12831.89 217
12832.96 243
12834.03 218
12835.10 208
12836.17 203
12837.24 198
12838.31 217
12839.38 225
12840.45 203
12841.52 199
12842.59 201
12843.66 211
12844.73 206
12845.80 221
12846.87 245
12847.95 204
12849.02 186
12850.09 215
12851.16 236
12852.23 183
12853.30 182
12854.37 182
12855.44 183
12856.51 207
12857.58 209
12858.66 171
12859.73 197
12860.80 212
12861.87 218
12862.94 210
12864.01 194
12865.08 207
12866.16 218
12867.23 213
12868.30 198
12869.37 189
12870.44 212
12871.51 199
12872.59 201
12873.66 183
12874.73 194
12875.80 193
12876.87 207
12877.95 197
12879.02 182
12880.09 183
12881.16 158
12882.23 194
12883.31 230
12884.38 193
12885.45 181
12886.52 165
12887.60 181
12888.67 191
12889.74 201
12890.81 183
12891.89 196
12892.96 176
12894.03 173
12895.11 167
12896.18 177
12897.25 218
12898.32 182
12899.40 175
12900.47 161
12901.54 175
12902.62 207
12903.69 184
12904.76 192
12905.84 183
12906.91 191
12907.98 180
12909.06 167
12910.13 200
12911.20 156
12912.28 198
12913.35 172
12914.42 178
12915.50 162
12916.57 180
12917.64 175
12918.72 178
12919.79 196
12920.87 184
12921.94 160
12923.01 181
12924.09 172
12925.16 170
12926.24 227
12927.31 176
12928.38 176
12929.46 189
12930.53 194
12931.61 149
12932.68 203
12933.76 228
12934.83 197
12935.90 176
12936.98 201
12938.05 199
12939.13 196
12940.20 190
12941.28 173
12942.35 163
12943.43 178
12944.50 201
12945.58 157
12946.65 160
12947.73 187
12948.80 152
12949.88 141
12950.95 192
12952.03 208
12953.10 199
12954.18 224
12955.25 184
12956.33 184
12957.40 178
12958.48 181
12959.55 140
12960.63 180
12961.70 157
12962.78 162
12963.86 167
12964.93 192
12966.01 170
12967.08 158
12968.16 188
12969.24 159
12970.31 163
12971.39 189
12972.46 200
12973.54 178
12974.62 183
12975.69 168
12976.77 178
12977.84 168
12978.92 163
12980.00 155
12981.07 197
12982.15 184
12983.23 149
12984.30 155
12985.38 179
12986.46 195
12987.53 174
12988.61 206
12989.69 186
12990.76 159
12991.84 196
12992.92 199
12993.99 186
12995.07 170
12996.15 194
12997.22 192
12998.30 158
12999.38 173
13000.45 154
13001.53 177
13002.61 187
13003.69 174
13004.76 180
13005.84 218
13006.92 181
13008.00 202
13009.07 185
13010.15 172
13011.23 187
13012.31 185
13013.38 160
13014.46 178
13015.54 161
13016.62 169
13017.70 169
13018.77 156
13019.85 190
13020.93 151
13022.01 161
13023.09 148
13024.16 159
13025.24 195
13026.32 183
13027.40 191
13028.48 191
13029.56 182
13030.63 176
13031.71 170
13032.79 145
13033.87 167
13034.95 195
13036.03 191
13037.11 185
13038.18 210
13039.26 183
13040.34 173
13041.42 207
13042.50 173
13043.58 145
13044.66 164
13045.74 176
13046.82 192
13047.89 197
13048.97 185
13050.05 173
13051.13 186
13052.21 162
13053.29 181
13054.37 198
13055.45 177
13056.53 207
13057.61 184
13058.69 159
13059.77 194
13060.85 203
13061.93 187
13063.01 203
13064.09 163
13065.17 184
13066.25 184
13067.33 200
13068.41 170
13069.49 195
13070.57 209
13071.65 196
13072.73 175
13073.81 185
13074.89 177
13075.97 169
13077.05 155
13078.13 171
13079.21 172
13080.29 158
13081.37 142
13082.45 171
13083.53 184
13084.61 171
13085.69 180
13086.77 143
13087.85 179
13088.94 167
13090.02 147
13091.10 149
13092.18 208
13093.26 188
13094.34 204
13095.42 191
13096.50 233
13097.58 176
13098.66 166
13099.75 159
13100.83 159
13101.91 156
13102.99 183
13104.07 163
13105.15 158
13106.23 176
13107.32 172
13108.40 162
13109.48 165
13110.56 166
13111.64 194
13112.72 170
13113.81 186
13114.89 177
13115.97 160
13117.05 188
13118.13 169
13119.22 185
13120.30 187
13121.38 198
13122.46 176
13123.55 180
13124.63 146
13125.71 176
13126.79 192
13127.88 174
13128.96 175
13130.04 163
13131.12 154
13132.21 158
13133.29 187
13134.37 155
13135.45 169
13136.54 177
13137.62 169
13138.70 156
13139.79 189
13140.87 157
13141.95 155
13143.03 173
13144.12 180
13145.20 177
13146.28 144
13147.37 163
13148.45 188
13149.53 178
13150.62 184
13151.70 169
13152.78 182
13153.87 179
13154.95 161
13156.03 121
13157.12 182
13158.20 180
13159.29 158
13160.37 179
13161.45 186
13162.54 185
13163.62 198
13164.71 157
13165.79 153
13166.87 178
13167.96 166
13169.04 157
13170.13 173
13171.21 187
13172.29 163
13173.38 159
13174.46 153
13175.55 151
13176.63 160
13177.72 163
13178.80 188
13179.89 178
13180.97 154
13182.06 176
13183.14 163
13184.22 165
13185.31 200
13186.39 186
13187.48 170
13188.56 181
13189.65 188
13190.73 174
13191.82 211
13192.90 170
13193.99 171
13195.07 147
13196.16 126
13197.25 157
13198.33 154
13199.42 170
13200.50 184
13201.59 172
13202.67 156
13203.76 178
13204.84 170
13205.93 171
13207.02 141
13208.10 172
13209.19 189
13210.27 177
13211.36 180
13212.44 212
13213.53 185
13214.62 163
13215.70 192
13216.79 181
13217.88 208
13218.96 197
13220.05 165
13221.13 163
13222.22 185
13223.31 190
13224.39 179
13225.48 157
13226.57 168
13227.65 187
13228.74 177
13229.83 189
13230.91 201
13232.00 222
13233.09 229
13234.17 227
13235.26 187
13236.35 190
13237.43 155
13238.52 190
13239.61 182
13240.70 190
13241.78 175
13242.87 221
13243.96 186
13245.04 178
13246.13 198
13247.22 209
13248.31 171
13249.39 205
13250.48 195
13251.57 215
13252.66 213
13253.74 206
13254.83 170
13255.92 199
13257.01 196
13258.10 173
13259.18 183
13260.27 191
13261.36 214
13262.45 185
13263.54 171
13264.62 193
13265.71 181
13266.80 198
13267.89 249
13268.98 260
13270.06 189
13271.15 253
13272.24 225
13273.33 207
13274.42 186
13275.51 211
13276.60 206
13277.68 215
13278.77 217
13279.86 247
13280.95 248
13282.04 265
13283.13 210
13284.22 238
13285.31 238
13286.39 228
13287.48 230
13288.57 214
13289.66 233
13290.75 230
13291.84 254
13292.93 283
13294.02 263
13295.11 202
13296.20 227
13297.29 215
13298.38 192
13299.47 210
13300.56 254
13301.65 267
13302.73 234
13303.82 277
13304.91 247
13306.00 264
13307.09 254
13308.18 261
13309.27 281
13310.36 259
13311.45 256
13312.54 262
13313.63 272
13314.72 297
13315.81 278
13316.90 262
13318.00 279
13319.09 251
13320.18 267
13321.27 251
13322.36 254
13323.45 270
13324.54 277
13325.63 269
13326.72 288
13327.81 273
13328.90 257
13329.99 234
13331.08 269
13332.17 264
13333.26 273
13334.35 283
13335.45 253
13336.54 242
13337.63 229
13338.72 268
13339.81 281
13340.90 313
13341.99 282
13343.08 288
13344.18 261
13345.27 264
13346.36 268
13347.45 265
13348.54 301
13349.63 262
13350.72 268
13351.82 327
13352.91 291
13354.00 245
13355.09 257
13356.18 302
13357.28 308
13358.37 298
13359.46 281
13360.55 278
13361.64 273
13362.74 262
13363.83 294
13364.92 272
13366.01 308
13367.10 304
13368.20 285
13369.29 325
13370.38 318
13371.47 280
13372.57 298
13373.66 345
13374.75 312
13375.84 334
13376.94 315
13378.03 344
13379.12 292
13380.22 327
13381.31 307
13382.40 286
13383.49 282
13384.59 277
13385.68 290
13386.77 289
13387.87 254
13388.96 271
13390.05 267
13391.15 308
13392.24 267
13393.33 245
13394.43 291
13395.52 253
13396.61 303
13397.71 245
13398.80 288
13399.90 289
13400.99 276
13402.08 264
13403.18 250
13404.27 265
13405.36 248
13406.46 254
13407.55 239
13408.65 231
13409.74 229
13410.83 301
13411.93 260
13413.02 236
13414.12 251
13415.21 271
13416.31 255
13417.40 261
13418.49 236
13419.59 264
13420.68 240
13421.78 233
13422.87 251
13423.97 236
13425.06 248
13426.16 246
13427.25 248
13428.35 232
13429.44 250
13430.54 243
13431.63 237
13432.73 214
13433.82 220
13434.92 221
13436.01 280
13437.11 277
13438.20 249
13439.30 263
13440.39 259
13441.49 243
13442.58 280
13443.68 261
13444.77 244
13445.87 268
13446.96 232
13448.06 249
13449.16 305
13450.25 309
13451.35 274
13452.44 284
13453.54 292
13454.64 262
13455.73 313
13456.83 292
13457.92 305
13459.02 270
13460.12 300
13461.21 305
13462.31 303
13463.40 340
13464.50 299
13465.60 299
13466.69 305
13467.79 315
13468.89 302
13469.98 320
13471.08 317
13472.18 321
13473.27 278
13474.37 307
13475.47 334
13476.56 324
13477.66 281
13478.76 293
13479.85 286
13480.95 292
13482.05 335
13483.14 313
13484.24 287
13485.34 304
13486.44 317
13487.53 312
13488.63 291
13489.73 333
13490.83 332
13491.92 332
13493.02 331
13494.12 308
13495.21 331
13496.31 317
13497.41 336
13498.51 364
13499.61 382
13500.70 383
13501.80 399
13502.90 411
13504.00 416
13505.10 380
13506.19 357
13507.29 366
13508.39 343
13509.49 422
13510.59 413
13511.68 371
13512.78 357
13513.88 351
13514.98 354
13516.08 361
13517.18 362
13518.27 333
13519.37 298
13520.47 288
13521.57 265
13522.67 276
13523.77 281
13524.87 327
13525.96 307
13527.06 309
13528.16 269
13529.26 263
13530.36 284
13531.46 288
13532.56 265
13533.66 275
13534.76 270
13535.86 247
13536.96 303
13538.05 290
13539.15 257
13540.25 259
13541.35 269
13542.45 268
13543.55 274
13544.65 301
13545.75 254
13546.85 268
13547.95 272
13549.05 258
13550.15 254
13551.25 287
13552.35 239
13553.45 218
13554.55 229
13555.65 221
13556.75 246
13557.85 274
13558.95 237
13560.05 263
13561.15 260
13562.25 265
13563.35 254
13564.45 227
13565.55 247
13566.65 260
13567.75 214
13568.85 234
13569.95 248
13571.05 265
13572.16 266
13573.26 282
13574.36 250
13575.46 221
13576.56 218
13577.66 202
13578.76 237
13579.86 255
13580.96 217
13582.06 245
13583.16 283
13584.27 298
13585.37 265
13586.47 275
13587.57 241
13588.67 280
13589.77 285
13590.87 225
13591.98 247
13593.08 260
13594.18 285
13595.28 264
13596.38 231
13597.48 234
13598.59 231
13599.69 251
13600.79 270
13601.89 243
13602.99 286
13604.10 274
13605.20 229
13606.30 253
13607.40 255
13608.50 219
13609.61 248
13610.71 254
13611.81 279
13612.91 249
13614.02 242
13615.12 252
13616.22 294
13617.32 286
13618.43 257
13619.53 269
13620.63 271
13621.73 259
13622.84 263
13623.94 279
13625.04 278
13626.14 282
13627.25 311
13628.35 289
13629.45 257
13630.56 290
13631.66 282
13632.76 244
13633.87 307
13634.97 316
13636.07 257
13637.18 239
13638.28 298
13639.38 309
13640.49 312
13641.59 314
13642.69 310
13643.80 276
13644.90 296
13646.00 296
13647.11 285
13648.21 279
13649.32 264
13650.42 296
13651.52 293
13652.63 290
13653.73 263
13654.84 282
13655.94 290
13657.04 276
13658.15 273
13659.25 270
13660.36 275
13661.46 274
13662.57 266
13663.67 239
13664.77 282
13665.88 270
13666.98 237
13668.09 230
13669.19 234
13670.30 229
13671.40 251
13672.51 273
13673.61 240
13674.72 270
13675.82 271
13676.93 269
13678.03 250
13679.14 268
13680.24 253
13681.35 263
13682.45 268
13683.56 250
13684.66 325
13685.77 303
13686.87 276
13687.98 264
13689.08 269
13690.19 262
13691.29 233
13692.40 247
13693.51 243
13694.61 267
13695.72 266
13696.82 259
13697.93 245
13699.03 242
13700.14 246
13701.25 254
13702.35 253
13703.46 257
13704.56 273
13705.67 288
13706.78 281
13707.88 249
13708.99 272
13710.10 279
13711.20 285
13712.31 270
13713.41 321
13714.52 276
13715.63 294
13716.73 272
13717.84 250
13718.95 289
13720.05 284
13721.16 327
13722.27 291
13723.37 272
13724.48 281
13725.59 258
13726.70 308
13727.80 315
13728.91 320
13730.02 363
13731.12 344
13732.23 307
13733.34 376
13734.45 344
13735.55 360
13736.66 366
13737.77 378
13738.87 332
13739.98 339
13741.09 343
13742.20 331
13743.31 373
13744.41 366
13745.52 357
13746.63 348
13747.74 349
13748.84 328
13749.95 318
13751.06 363
13752.17 338
13753.28 346
13754.38 379
13755.49 330
13756.60 382
13757.71 398
13758.82 417
13759.93 389
13761.03 389
13762.14 382
13763.25 451
13764.36 426
13765.47 381
13766.58 412
13767.68 477
13768.79 435
13769.90 481
13771.01 478
13772.12 512
13773.23 543
13774.34 631
13775.45 691
13776.56 641
13777.66 650
13778.77 641
13779.88 671
13780.99 751
13782.10 728
13783.21 688
13784.32 651
13785.43 587
13786.54 565
13787.65 550
13788.76 492
13789.87 444
13790.98 437
13792.09 411
13793.20 409
13794.31 443
13795.42 374
13796.52 374
13797.63 416
13798.74 413
13799.85 389
13800.96 386
13802.07 367
13803.18 360
13804.29 334
13805.40 358
13806.51 381
13807.63 344
13808.74 322
13809.85 367
13810.96 335
13812.07 349
13813.18 343
13814.29 370
13815.40 348
13816.51 353
13817.62 327
13818.73 343
13819.84 347
13820.95 340
13822.06 369
13823.17 326
13824.28 326
13825.40 311
13826.51 333
13827.62 301
13828.73 323
13829.84 319
13830.95 343
13832.06 306
13833.17 309
13834.28 295
13835.40 317
13836.51 298
13837.62 307
13838.73 307
13839.84 333
13840.95 322
13842.06 308
13843.18 312
13844.29 275
13845.40 314
13846.51 298
13847.62 328
13848.74 373
13849.85 326
13850.96 307
13852.07 331
13853.18 370
13854.30 319
13855.41 361
13856.52 354
13857.63 362
13858.74 367
13859.86 330
13860.97 305
13862.08 390
13863.19 373
13864.31 354
13865.42 363
13866.53 392
13867.64 403
13868.76 387
13869.87 395
13870.98 337
13872.10 402
13873.21 394
13874.32 419
13875.43 382
13876.55 346
13877.66 385
13878.77 368
13879.89 361
13881.00 325
13882.11 334
13883.23 382
13884.34 294
13885.45 297
13886.57 304
13887.68 317
13888.79 351
13889.91 380
13891.02 355
13892.13 339
13893.25 360
13894.36 381
13895.48 366
13896.59 361
13897.70 346
13898.82 383
13899.93 414
13901.05 369
13902.16 438
13903.27 430
13904.39 368
13905.50 371
13906.62 411
13907.73 441
13908.85 410
13909.96 347
13911.07 376
13912.19 367
13913.30 385
13914.42 339
13915.53 325
13916.65 373
13917.76 346
13918.88 318
13919.99 358
13921.11 332
13922.22 318
13923.34 362
13924.45 322
13925.57 294
13926.68 328
13927.80 332
13928.91 315
13930.03 319
13931.14 319
13932.26 339
13933.37 370
13934.49 332
13935.60 315
13936.72 327
13937.83 366
13938.95 372
13940.06 319
13941.18 315
13942.30 321
13943.41 350
13944.53 325
13945.64 307
13946.76 337
13947.87 310
13948.99 309
13950.11 275
13951.22 297
13952.34 328
13953.45 336
13954.57 347
13955.69 323
13956.80 325
13957.92 363
13959.04 332
13960.15 336
13961.27 343
13962.39 348
13963.50 340
13964.62 361
13965.73 351
13966.85 285
13967.97 309
13969.08 280
13970.20 297
13971.32 319
13972.44 336
13973.55 310
13974.67 355
13975.79 321
13976.90 281
13978.02 343
13979.14 336
13980.25 309
13981.37 293
13982.49 307
13983.61 310
13984.72 329
13985.84 345
13986.96 328
13988.08 296
13989.19 339
13990.31 367
13991.43 326
13992.55 309
13993.66 301
13994.78 313
13995.90 328
13997.02 354
13998.14 327
13999.25 318
14000.37 309
14001.49 372
14002.61 368
14003.73 346
14004.84 327
14005.96 329
14007.08 356
14008.20 360
14009.32 387
14010.44 348
14011.55 332
14012.67 333
14013.79 313
14014.91 390
14016.03 399
14017.15 373
14018.27 357
14019.38 338
14020.50 397
14021.62 361
14022.74 356
14023.86 351
14024.98 420
14026.10 390
14027.22 382
14028.34 440
14029.46 447
14030.57 381
14031.69 410
14032.81 393
14033.93 387
14035.05 380
14036.17 355
14037.29 401
14038.41 377
14039.53 362
14040.65 363
14041.77 325
14042.89 291
14044.01 327
14045.13 290
14046.25 317
14047.37 328
14048.49 342
14049.61 316
14050.73 270
14051.85 265
14052.97 306
14054.09 328
14055.21 324
14056.33 311
14057.45 308
14058.57 283
14059.69 308
14060.81 320
14061.93 335
14063.05 301
14064.17 320
14065.29 324
14066.41 289
14067.53 292
14068.65 295
14069.78 334
14070.90 330
14072.02 322
14073.14 294
14074.26 339
14075.38 347
14076.50 337
14077.62 349
14078.74 307
14079.86 298
14080.99 329
14082.11 319
14083.23 321
14084.35 345
14085.47 347
14086.59 386
14087.71 447
14088.84 390
14089.96 395
14091.08 383
14092.20 381
14093.32 371
14094.44 337
14095.57 396
14096.69 403
14097.81 396
14098.93 432
14100.05 424
14101.18 455
14102.30 443
14103.42 456
14104.54 435
14105.66 454
14106.79 458
14107.91 437
14109.03 455
14110.15 402
14111.28 415
14112.40 421
14113.52 380
14114.64 387
14115.77 363
14116.89 377
14118.01 381
14119.13 383
14120.26 332
14121.38 336
14122.50 319
14123.63 366
14124.75 370
14125.87 339
14126.99 347
14128.12 339
14129.24 295
14130.36 334
14131.49 341
14132.61 367
14133.73 345
14134.86 324
14135.98 308
14137.10 342
14138.23 330
14139.35 329
14140.47 339
14141.60 366
14142.72 341
14143.85 311
14144.97 354
14146.09 321
14147.22 289
14148.34 352
14149.47 383
14150.59 314
14151.71 370
14152.84 369
14153.96 344
14155.09 310
14156.21 302
14157.33 313
14158.46 317
14159.58 301
14160.71 327
14161.83 339
14162.96 298
14164.08 264
14165.21 323
14166.33 301
14167.45 346
14168.58 331
14169.70 293
14170.83 371
14171.95 386
14173.08 272
14174.20 301
14175.33 300
14176.45 286
14177.58 285
14178.70 320
14179.83 307
14180.95 312
14182.08 271
14183.20 292
14184.33 333
14185.46 308
14186.58 272
14187.71 303
14188.83 295
14189.96 311
14191.08 294
14192.21 286
14193.33 281
14194.46 249
14195.59 257
14196.71 332
14197.84 289
14198.96 281
14200.09 295
14201.22 338
14202.34 330
14203.47 273
14204.59 263
14205.72 259
14206.85 268
14207.97 298
14209.10 318
14210.23 316
14211.35 275
14212.48 263
14213.61 269
14214.73 281
14215.86 238
14216.99 283
14218.11 254
14219.24 264
14220.37 257
14221.49 277
14222.62 245
14223.75 243
14224.87 255
14226.00 280
14227.13 243
14228.25 255
14229.38 224
14230.51 251
14231.64 232
14232.76 245
14233.89 243
14235.02 259
14236.14 251
14237.27 283
14238.40 273
14239.53 282
14240.66 262
14241.78 267
14242.91 234
14244.04 283
14245.17 261
14246.29 209
14247.42 242
14248.55 258
14249.68 255
14250.81 235
14251.93 230
14253.06 200
14254.19 239
14255.32 285
14256.45 237
14257.57 229
14258.70 267
14259.83 247
14260.96 213
14262.09 224
14263.22 236
14264.34 254
14265.47 233
14266.60 238
14267.73 228
14268.86 228
14269.99 252
14271.12 236
14272.25 215
14273.37 195
14274.50 194
14275.63 180
14276.76 204
14277.89 251
14279.02 202
14280.15 244
14281.28 218
14282.41 217
14283.54 224
14284.67 228
14285.80 214
14286.92 204
14288.05 208
14289.18 240
14290.31 230
14291.44 214
14292.57 228
14293.70 217
14294.83 223
14295.96 221
14297.09 220
14298.22 191
14299.35 209
14300.48 187
14301.61 199
14302.74 216
14303.87 225
14305.00 199
14306.13 193
14307.26 227
14308.39 251
14309.52 191
14310.65 186
14311.78 186
14312.91 194
14314.04 217
14315.18 176
14316.31 219
14317.44 213
14318.57 219
14319.70 225
14320.83 214
14321.96 192
14323.09 181
14324.22 196
14325.35 211
14326.48 174
14327.61 172
14328.75 193
14329.88 190
14331.01 209
14332.14 247
14333.27 201
14334.40 218
14335.53 223
14336.66 210
14337.80 202
14338.93 196
14340.06 182
14341.19 212
14342.32 179
14343.45 174
14344.59 160
14345.72 208
14346.85 192
14347.98 165
14349.11 160
14350.24 175
14351.38 170
14352.51 159
14353.64 197
14354.77 213
14355.91 210
14357.04 186
14358.17 175
14359.30 149
14360.43 197
14361.57 180
14362.70 198
14363.83 196
14364.96 187
14366.10 170
14367.23 171
14368.36 195
14369.49 195
14370.63 184
14371.76 192
14372.89 200
14374.03 192
14375.16 158
14376.29 195
14377.42 205
14378.56 172
14379.69 171
14380.82 193
14381.96 168
14383.09 181
14384.22 185
14385.36 223
14386.49 231
14387.62 208
14388.76 190
14389.89 163
14391.02 161
14392.16 188
14393.29 150
14394.43 160
14395.56 185
14396.69 157
14397.83 183
14398.96 185
14400.09 163
14401.23 188
14402.36 165
14403.50 196
14404.63 198
14405.76 211
14406.90 186
14408.03 173
14409.17 176
14410.30 166
14411.44 195
14412.57 191
14413.70 176
14414.84 187
14415.97 179
14417.11 194
14418.24 184
14419.38 208
14420.51 180
14421.65 176
14422.78 170
14423.92 183
14425.05 181
14426.19 215
14427.32 212
14428.46 209
14429.59 209
14430.73 206
14431.86 187
14433.00 193
14434.13 167
14435.27 161
14436.40 171
14437.54 218
14438.67 168
14439.81 214
14440.95 197
14442.08 185
14443.22 180
14444.35 199
14445.49 223
14446.62 225
14447.76 199
14448.90 211
14450.03 175
14451.17 186
14452.30 213
14453.44 203
14454.58 208
14455.71 189
14456.85 229
14457.98 216
14459.12 165
14460.26 137
14461.39 156
14462.53 203
14463.67 173
14464.80 195
14465.94 180
14467.07 169
14468.21 185
14469.35 190
14470.48 197
14471.62 182
14472.76 187
14473.90 202
14475.03 173
14476.17 179
14477.31 184
14478.44 178
14479.58 188
14480.72 177
14481.85 179
14482.99 188
14484.13 181
14485.27 186
14486.40 175
14487.54 194
14488.68 178
14489.82 185
14490.95 212
14492.09 186
14493.23 201
14494.37 230
14495.50 192
14496.64 176
14497.78 150
14498.92 160
14500.05 159
14501.19 173
14502.33 211
14503.47 159
14504.61 189
14505.74 178
14506.88 190
14508.02 207
14509.16 193
14510.30 195
14511.44 189
14512.57 190
14513.71 193
14514.85 179
14515.99 173
14517.13 196
14518.27 184
14519.41 157
14520.54 160
14521.68 186
14522.82 171
14523.96 191
14525.10 162
14526.24 182
14527.38 190
14528.52 189
14529.65 186
14530.79 202
14531.93 213
14533.07 192
14534.21 190
14535.35 175
14536.49 187
14537.63 198
14538.77 185
14539.91 216
14541.05 179
14542.19 167
14543.33 200
14544.47 167
14545.61 192
14546.75 210
14547.89 175
14549.02 203
14550.16 208
14551.30 178
14552.44 184
14553.58 196
14554.72 220
14555.86 198
14557.00 197
14558.14 176
14559.29 189
14560.43 184
14561.57 186
14562.71 197
14563.85 234
14564.99 227
14566.13 212
14567.27 190
14568.41 175
14569.55 194
14570.69 212
14571.83 195
14572.97 190
14574.11 191
14575.25 213
14576.39 225
14577.53 213
14578.68 182
14579.82 209
14580.96 231
14582.10 237
14583.24 230
14584.38 234
14585.52 235
14586.66 217
14587.80 220
14588.95 185
14590.09 227
14591.23 239
14592.37 242
14593.51 219
14594.65 189
14595.79 236
14596.94 237
14598.08 227
14599.22 235
14600.36 201
14601.50 239
14602.65 236
14603.79 230
14604.93 217
14606.07 228
14607.21 232
14608.36 225
14609.50 251
14610.64 217
14611.78 258
14612.92 286
14614.07 278
14615.21 249
14616.35 281
14617.49 273
14618.64 301
14619.78 314
14620.92 260
14622.06 251
14623.21 277
14624.35 295
14625.49 293
14626.64 264
14627.78 328
14628.92 299
14630.06 333
14631.21 323
14632.35 313
14633.49 287
14634.64 328
14635.78 313
14636.92 336
14638.07 351
14639.21 384
14640.35 386
14641.50 399
14642.64 376
14643.78 386
14644.93 402
14646.07 397
14647.21 406
14648.36 362
14649.50 330
14650.65 358
14651.79 321
14652.93 288
14654.08 267
14655.22 301
14656.37 274
14657.51 295
14658.65 264
14659.80 306
14660.94 265
14662.09 308
14663.23 304
14664.37 244
14665.52 289
14666.66 262
14667.81 224
14668.95 249
14670.10 240
14671.24 250
14672.39 224
14673.53 217
14674.68 248
14675.82 209
14676.97 239
14678.11 213
14679.25 229
14680.40 252
14681.54 256
14682.69 278
14683.83 244
14684.98 212
14686.13 189
14687.27 214
14688.42 240
14689.56 200
14690.71 185
14691.85 192
14693.00 210
14694.14 207
14695.29 201
14696.43 198
14697.58 199
14698.72 195
14699.87 194
14701.02 189
14702.16 183
14703.31 201
14704.45 206
14705.60 195
14706.75 205
14707.89 190
14709.04 185
14710.18 203
14711.33 218
14712.48 205
14713.62 216
14714.77 218
14715.92 223
14717.06 216
14718.21 224
14719.35 157
14720.50 169
14721.65 181
14722.79 202
14723.94 199
14725.09 154
14726.23 212
14727.38 226
14728.53 212
14729.67 160
14730.82 196
14731.97 212
14733.12 195
14734.26 183
14735.41 171
14736.56 174
14737.70 197
14738.85 194
14740.00 212
14741.15 219
14742.29 227
14743.44 187
14744.59 188
14745.74 211
14746.88 198
14748.03 196
14749.18 224
14750.33 234
14751.47 193
14752.62 186
14753.77 197
14754.92 203
14756.07 207
14757.21 197
14758.36 182
14759.51 174
14760.66 174
14761.81 191
14762.95 186
14764.10 191
14765.25 177
14766.40 224
14767.55 236
14768.70 216
14769.84 199
14770.99 187
14772.14 171
14773.29 189
14774.44 224
14775.59 220
14776.74 216
14777.88 193
14779.03 167
14780.18 177
14781.33 180
14782.48 218
14783.63 213
14784.78 210
14785.93 201
14787.08 232
14788.22 199
14789.37 205
14790.52 184
14791.67 216
14792.82 187
14793.97 217
14795.12 213
14796.27 208
14797.42 216
14798.57 213
14799.72 226
14800.87 241
14802.02 218
14803.17 227
14804.32 213
14805.47 234
14806.62 213
14807.77 205
14808.92 223
14810.07 231
14811.22 220
14812.37 211
14813.52 168
14814.67 214
14815.82 190
14816.97 188
14818.12 184
14819.27 208
14820.42 192
14821.57 198
14822.72 206
14823.87 194
14825.02 180
14826.17 182
14827.32 175
14828.47 167
14829.62 191
14830.78 189
14831.93 189
14833.08 165
14834.23 170
14835.38 162
14836.53 152
14837.68 160
14838.83 176
14839.98 151
14841.13 174
14842.29 156
14843.44 163
14844.59 152
14845.74 146
14846.89 184
14848.04 166
14849.19 154
14850.35 166
14851.50 159
14852.65 146
14853.80 167
14854.95 178
14856.10 156
14857.26 160
14858.41 153
14859.56 150
14860.71 148
14861.86 183
14863.02 160
14864.17 148
14865.32 151
14866.47 180
14867.63 184
14868.78 173
14869.93 169
14871.08 173
14872.23 149
14873.39 144
14874.54 164
14875.69 157
14876.84 134
14878.00 146
14879.15 184
14880.30 151
14881.46 195
14882.61 153
14883.76 163
14884.91 167
14886.07 163
14887.22 172
14888.37 172
14889.53 162
14890.68 163
14891.83 159
14892.99 185
14894.14 142
14895.29 146
14896.45 154
14897.60 167
14898.75 178
14899.91 177
14901.06 184
14902.21 160
14903.37 144
14904.52 152
14905.67 163
14906.83 196
14907.98 188
14909.14 186
14910.29 153
14911.44 182
14912.60 161
14913.75 167
14914.91 152
14916.06 137
14917.21 164
14918.37 166
14919.52 145
14920.68 151
14921.83 150
14922.99 182
14924.14 219
14925.30 173
14926.45 181
14927.60 163
14928.76 183
14929.91 182
14931.07 190
14932.22 191
14933.38 163
14934.53 170
14935.69 190
14936.84 190
14938.00 167
14939.15 141
14940.31 195
14941.46 206
14942.62 135
14943.77 178
14944.93 164
14946.08 188
14947.24 169
14948.39 195
14949.55 211
14950.71 195
14951.86 171
14953.02 158
14954.17 193
14955.33 169
14956.48 201
14957.64 195
14958.80 201
14959.95 186
14961.11 196
14962.26 199
14963.42 187
14964.57 225
14965.73 206
14966.89 201
14968.04 183
14969.20 168
14970.36 185
14971.51 171
14972.67 148
14973.82 153
14974.98 183
14976.14 195
14977.29 176
14978.45 162
14979.61 182
14980.76 149
14981.92 149
14983.08 157
14984.23 163
14985.39 138
14986.55 128
14987.70 142
14988.86 159
14990.02 163
14991.18 149
14992.33 128
14993.49 159
14994.65 127
14995.80 126
14996.96 118
14998.12 130
14999.28 120
15000.43 119
15001.59 110
15002.75 134
15003.91 128
15005.06 118
15006.22 134
15007.38 126
15008.54 138
15009.69 105
15010.85 129
15012.01 128
15013.17 139
15014.33 119
15015.48 113
15016.64 130
15017.80 140
15018.96 143
15020.12 154
15021.27 121
15022.43 153
15023.59 132
15024.75 139
15025.91 141
15027.07 137
15028.23 120
15029.38 127
15030.54 150
15031.70 139
15032.86 119
15034.02 137
15035.18 125
15036.34 122
15037.49 150
15038.65 147
15039.81 136
15040.97 117
15042.13 122
15043.29 145
15044.45 125
15045.61 129
15046.77 128
15047.93 130
15049.09 139
15050.24 137
15051.40 131
15052.56 128
15053.72 148
15054.88 125
15056.04 118
15057.20 147
15058.36 160
15059.52 110
15060.68 116
15061.84 121
15063.00 119
15064.16 132
15065.32 154
15066.48 137
15067.64 137
15068.80 110
15069.96 131
15071.12 122
15072.28 118
15073.44 104
15074.60 124
15075.76 117
15076.92 121
15078.08 110
15079.24 98
15080.40 118
15081.56 126
15082.72 103
15083.89 108
15085.05 133
15086.21 121
15087.37 109
15088.53 114
15089.69 131
15090.85 131
15092.01 115
15093.17 105
15094.33 107
15095.49 114
15096.66 140
15097.82 119
15098.98 115
15100.14 133
15101.30 130
15102.46 119
15103.62 101
15104.78 117
15105.95 117
15107.11 104
15108.27 99
15109.43 118
15110.59 108
15111.75 112
15112.92 119
15114.08 137
15115.24 98
15116.40 114
15117.56 146
15118.73 136
15119.89 116
15121.05 127
15122.21 117
15123.37 117
15124.54 119
15125.70 127
15126.86 108
15128.02 123
15129.19 123
15130.35 113
15131.51 132
15132.67 123
15133.84 124
15135.00 126
15136.16 124
15137.32 123
15138.49 120
15139.65 118
15140.81 151
15141.97 141
15143.14 142
15144.30 146
15145.46 111
15146.63 148
15147.79 101
15148.95 135
15150.12 143
15151.28 129
15152.44 133
15153.61 102
15154.77 110
15155.93 137
15157.10 138
15158.26 115
15159.42 113
15160.59 111
15161.75 137
15162.91 138
15164.08 111
15165.24 105
15166.41 138
15167.57 148
15168.73 146
15169.90 133
15171.06 127
15172.23 117
15173.39 135
15174.55 133
15175.72 167
15176.88 137
15178.05 142
15179.21 132
15180.38 114
15181.54 143
15182.70 134
15183.87 156
15185.03 174
15186.20 151
15187.36 128
15188.53 142
15189.69 112
15190.86 112
15192.02 164
15193.19 151
15194.35 171
15195.52 156
15196.68 162
15197.85 138
15199.01 150
15200.18 165
15201.34 159
15202.51 151
15203.67 156
15204.84 174
15206.00 158
15207.17 175
15208.33 155
15209.50 177
15210.66 161
15211.83 147
15213.00 158
15214.16 186
15215.33 153
15216.49 210
15217.66 149
15218.82 146
15219.99 163
15221.16 171
15222.32 193
15223.49 168
15224.65 173
15225.82 127
15226.99 176
15228.15 170
15229.32 167
15230.49 158
15231.65 178
15232.82 201
15233.98 225
15235.15 180
15236.32 164
15237.48 219
15238.65 236
15239.82 243
15240.98 198
15242.15 199
15243.32 249
15244.48 229
15245.65 194
15246.82 191
15247.98 185
15249.15 230
15250.32 175
15251.49 181
15252.65 172
15253.82 167
15254.99 149
15256.16 156
15257.32 144
15258.49 163
15259.66 154
15260.82 147
15261.99 164
15263.16 172
15264.33 166
15265.49 149
15266.66 153
15267.83 162
15269.00 172
15270.17 157
15271.33 137
15272.50 144
15273.67 159
15274.84 175
15276.01 145
15277.17 173
15278.34 149
15279.51 150
15280.68 159
15281.85 169
15283.01 135
15284.18 146
15285.35 143
15286.52 129
15287.69 134
15288.86 141
15290.03 141
15291.19 131
15292.36 147
15293.53 150
15294.70 135
15295.87 143
15297.04 130
15298.21 136
15299.38 139
15300.54 106
15301.71 141
15302.88 138
15304.05 137
15305.22 133
15306.39 154
15307.56 131
15308.73 131
15309.90 152
15311.07 153
15312.24 144
15313.41 136
15314.58 124
15315.75 145
15316.92 114
15318.09 133
15319.25 131
15320.42 128
15321.59 120
15322.76 121
15323.93 120
15325.10 127
15326.27 142
15327.44 156
15328.61 153
15329.78 147
15330.95 146
15332.12 120
15333.29 145
15334.46 133
15335.64 143
15336.81 139
15337.98 137
15339.15 146
15340.32 151
15341.49 150
15342.66 134
15343.83 144
15345.00 140
15346.17 136
15347.34 143
15348.51 138
15349.68 148
15350.85 164
15352.02 152
15353.20 136
15354.37 126
15355.54 147
15356.71 144
15357.88 129
15359.05 116
15360.22 131
15361.39 139
15362.57 120
15363.74 122
15364.91 106
15366.08 157
15367.25 161
15368.42 152
15369.59 155
15370.77 131
15371.94 140
15373.11 162
15374.28 140
15375.45 155
15376.63 139
15377.80 135
15378.97 131
15380.14 152
15381.31 159
15382.49 151
15383.66 166
15384.83 149
15386.00 140
15387.17 118
15388.35 163
15389.52 151
15390.69 144
15391.86 147
15393.04 144
15394.21 190
15395.38 167
15396.55 155
15397.73 112
15398.90 123
15400.07 131
15401.25 158
15402.42 138
15403.59 139
15404.76 107
15405.94 134
15407.11 165
15408.28 134
15409.46 142
15410.63 138
15411.80 147
15412.98 172
15414.15 125
15415.32 117
15416.50 166
15417.67 141
15418.84 117
15420.02 128
15421.19 137
15422.36 123
15423.54 112
15424.71 122
15425.89 102
15427.06 115
15428.23 117
15429.41 135
15430.58 101
15431.76 129
15432.93 103
15434.10 106
15435.28 124
15436.45 151
15437.63 148
15438.80 126
15439.97 147
15441.15 121
15442.32 128
15443.50 129
15444.67 126
15445.85 144
15447.02 138
15448.20 138
15449.37 107
15450.55 124
15451.72 102
15452.89 117
15454.07 99
15455.24 104
15456.42 117
15457.59 121
15458.77 98
15459.94 109
15461.12 121
15462.30 113
15463.47 111
15464.65 139
15465.82 132
15467.00 126
15468.17 184
15469.35 112
15470.52 100
15471.70 119
15472.87 132
15474.05 150
15475.22 111
15476.40 129
15477.58 160
15478.75 133
15479.93 123
15481.10 136
15482.28 131
15483.46 130
15484.63 122
15485.81 102
15486.98 115
15488.16 121
15489.34 148
15490.51 133
15491.69 128
15492.87 140
15494.04 117
15495.22 133
15496.39 135
15497.57 120
15498.75 143
15499.92 134
15501.10 112
15502.28 137
15503.45 151
15504.63 127
15505.81 142
15506.98 139
15508.16 114
15509.34 137
15510.52 148
15511.69 119
15512.87 125
15514.05 107
15515.22 140
15516.40 158
15517.58 113
15518.76 133
15519.93 139
15521.11 127
15522.29 122
15523.47 129
15524.64 133
15525.82 141
15527.00 123
15528.18 158
15529.35 150
15530.53 134
15531.71 135
15532.89 133
15534.07 130
15535.24 132
15536.42 145
15537.60 146
15538.78 139
15539.96 143
15541.13 138
15542.31 132
15543.49 138
15544.67 117
15545.85 100
15547.03 115
15548.20 136
15549.38 127
15550.56 133
15551.74 155
15552.92 146
15554.10 156
15555.28 163
15556.45 147
15557.63 138
15558.81 142
15559.99 131
15561.17 154
15562.35 162
15563.53 153
15564.71 137
15565.89 151
15567.07 141
15568.24 137
15569.42 147
15570.60 147
15571.78 142
15572.96 124
15574.14 137
15575.32 126
15576.50 129
15577.68 127
15578.86 154
15580.04 183
15581.22 176
15582.40 150
15583.58 157
15584.76 163
15585.94 185
15587.12 184
15588.30 164
15589.48 135
15590.66 169
15591.84 179
15593.02 147
15594.20 159
15595.38 191
15596.56 191
15597.74 167
15598.92 178
15600.10 170
15601.28 160
15602.46 185
15603.64 214
15604.82 177
15606.00 159
15607.18 181
15608.36 237
15609.55 186
15610.73 193
15611.91 181
15613.09 169
15614.27 169
15615.45 172
15616.63 184
15617.81 173
15618.99 179
15620.17 187
15621.36 195
15622.54 190
15623.72 195
15624.90 179
15626.08 187
15627.26 189
15628.44 231
15629.63 216
15630.81 204
15631.99 205
15633.17 197
15634.35 182
15635.53 195
15636.72 213
15637.90 224
15639.08 241
15640.26 228
15641.44 206
15642.63 215
15643.81 215
15644.99 190
15646.17 218
15647.35 265
15648.54 245
15649.72 245
15650.90 262
15652.08 256
15653.27 275
15654.45 219
15655.63 262
15656.81 249
15658.00 253
15659.18 235
15660.36 235
15661.54 249
15662.73 262
15663.91 211
15665.09 204
15666.28 260
15667.46 235
15668.64 254
15669.82 240
15671.01 270
15672.19 248
15673.37 239
15674.56 269
15675.74 243
15676.92 221
15678.11 296
15679.29 289
15680.47 250
15681.66 245
15682.84 249
15684.03 235
15685.21 273
15686.39 239
15687.58 232
15688.76 263
15689.94 276
15691.13 265
15692.31 265
15693.50 244
15694.68 229
15695.86 266
15697.05 293
15698.23 258
15699.42 256
15700.60 260
15701.78 254
15702.97 219
15704.15 217
15705.34 256
15706.52 234
15707.71 270
15708.89 265
15710.08 255
15711.26 248
15712.45 241
15713.63 245
15714.81 263
15716.00 260
15717.18 287
15718.37 286
15719.55 244
15720.74 282
15721.92 296
15723.11 276
15724.29 272
15725.48 268
15726.66 284
15727.85 342
15729.04 306
15730.22 321
15731.41 307
15732.59 286
15733.78 310
15734.96 303
15736.15 310
15737.33 316
15738.52 337
15739.71 302
15740.89 315
15742.08 286
15743.26 313
15744.45 367
15745.63 304
15746.82 264
15748.01 319
15749.19 333
15750.38 331
15751.56 361
15752.75 320
15753.94 345
15755.12 340
15756.31 289
15757.50 360
15758.68 343
15759.87 340
15761.06 354
15762.24 346
15763.43 377
15764.62 334
15765.80 346
15766.99 322
15768.18 325
15769.36 301
15770.55 313
15771.74 329
15772.92 305
15774.11 284
15775.30 363
15776.48 310
15777.67 332
15778.86 309
15780.05 315
15781.23 344
15782.42 285
15783.61 304
15784.80 319
15785.98 287
15787.17 305
15788.36 282
15789.55 283
15790.73 297
15791.92 296
15793.11 302
15794.30 305
15795.48 276
15796.67 271
15797.86 262
15799.05 259
15800.24 263
15801.42 246
15802.61 246
15803.80 233
15804.99 221
15806.18 277
15807.37 259
15808.55 266
15809.74 236
15810.93 213
15812.12 238
15813.31 246
15814.50 215
15815.68 220
15816.87 247
15818.06 272
15819.25 228
15820.44 246
15821.63 271
15822.82 213
15824.01 197
15825.19 217
15826.38 220
15827.57 216
15828.76 205
15829.95 239
15831.14 226
15832.33 232
15833.52 231
15834.71 228
15835.90 225
15837.09 209
15838.28 178
15839.47 211
15840.66 210
15841.84 209
15843.03 209
15844.22 214
15845.41 195
15846.60 208
15847.79 218
15848.98 176
15850.17 203
15851.36 174
15852.55 198
15853.74 187
15854.93 224
15856.12 199
15857.31 206
15858.50 174
15859.69 188
15860.88 208
15862.07 209
15863.26 201
15864.46 188
15865.65 224
15866.84 213
15868.03 190
15869.22 187
15870.41 208
15871.60 204
15872.79 226
15873.98 208
15875.17 237
15876.36 218
15877.55 199
15878.74 192
15879.94 208
15881.13 200
15882.32 215
15883.51 229
15884.70 233
15885.89 207
15887.08 220
15888.27 219
15889.46 205
15890.66 211
15891.85 189
15893.04 146
15894.23 193
15895.42 205
15896.61 231
15897.81 214
15899.00 210
15900.19 213
15901.38 232
15902.57 256
15903.76 235
15904.96 217
15906.15 226
15907.34 238
15908.53 235
15909.72 214
15910.92 233
15912.11 206
15913.30 209
15914.49 217
15915.69 273
15916.88 237
15918.07 233
15919.26 243
15920.46 220
15921.65 235
15922.84 232
15924.03 275
15925.23 249
15926.42 216
15927.61 244
15928.81 215
15930.00 243
15931.19 260
15932.38 242
15933.58 196
15934.77 185
15935.96 259
15937.16 266
15938.35 245
15939.54 228
15940.74 224
15941.93 232
15943.12 238
15944.32 194
15945.51 210
15946.70 203
15947.90 178
15949.09 203
15950.28 213
15951.48 171
15952.67 222
15953.87 196
15955.06 206
15956.25 179
15957.45 180
15958.64 205
15959.84 184
15961.03 164
15962.22 158
15963.42 172
15964.61 139
15965.81 182
15967.00 169
15968.19 150
15969.39 176
15970.58 174
15971.78 162
15972.97 143
15974.17 163
15975.36 158
15976.56 181
15977.75 162
15978.95 168
15980.14 173
15981.34 139
15982.53 155
15983.72 162
15984.92 168
15986.11 163
15987.31 159
15988.50 131
15989.70 141
15990.90 145
15992.09 148
15993.29 155
15994.48 165
15995.68 143
15996.87 157
15998.07 180
15999.26 147
16000.46 155
16001.65 160
16002.85 123
16004.05 154
16005.24 127
16006.44 134
16007.63 145
16008.83 159
16010.02 152
16011.22 135
16012.42 126
16013.61 141
16014.81 136
16016.00 156
16017.20 167
16018.40 135
16019.59 114
16020.79 120
16021.99 137
16023.18 133
16024.38 103
16025.58 134
16026.77 123
16027.97 128
16029.16 141
16030.36 107
16031.56 115
16032.76 121
16033.95 137
16035.15 120
16036.35 129
16037.54 119
16038.74 128
16039.94 128
16041.13 134
16042.33 138
16043.53 148
16044.73 119
16045.92 130
16047.12 139
16048.32 156
16049.51 159
16050.71 130
16051.91 111
16053.11 128
16054.30 125
16055.50 124
16056.70 124
16057.90 121
16059.10 158
16060.29 131
16061.49 131
16062.69 164
16063.89 138
16065.08 116
16066.28 122
16067.48 121
16068.68 128
16069.88 135
16071.07 128
16072.27 120
16073.47 114
16074.67 115
16075.87 140
16077.07 118
16078.26 136
16079.46 101
16080.66 108
16081.86 119
16083.06 108
16084.26 123
16085.46 133
16086.66 145
16087.85 121
16089.05 122
16090.25 146
16091.45 106
16092.65 135
16093.85 106
16095.05 107
16096.25 118
16097.45 112
16098.65 128
16099.84 118
16101.04 96
16102.24 101
16103.44 118
16104.64 119
16105.84 107
16107.04 97
16108.24 127
16109.44 122
16110.64 117
16111.84 131
16113.04 116
16114.24 112
16115.44 122
16116.64 111
16117.84 131
16119.04 111
16120.24 98
16121.44 136
16122.64 146
16123.84 106
16125.04 105
16126.24 113
16127.44 131
16128.64 111
16129.84 102
16131.04 112
16132.24 119
16133.44 131
16134.64 124
16135.84 89
16137.04 119
16138.25 117
16139.45 118
16140.65 110
16141.85 106
16143.05 119
16144.25 109
16145.45 103
16146.65 131
16147.85 137
16149.05 129
16150.25 119
16151.46 96
16152.66 94
16153.86 123
16155.06 107
16156.26 97
16157.46 119
16158.66 107
16159.87 126
16161.07 125
16162.27 125
16163.47 124
16164.67 144
16165.87 108
16167.08 100
16168.28 115
16169.48 106
16170.68 97
16171.88 115
16173.09 117
16174.29 116
16175.49 143
16176.69 123
16177.89 117
16179.10 89
16180.30 108
16181.50 139
16182.70 122
16183.91 122
16185.11 132
16186.31 120
16187.51 118
16188.72 76
16189.92 88
16191.12 97
16192.32 114
16193.53 90
16194.73 116
16195.93 126
16197.13 121
16198.34 118
16199.54 111
16200.74 130
16201.95 103
16203.15 107
16204.35 109
16205.56 112
16206.76 106
16207.96 109
16209.17 88
16210.37 106
16211.57 123
16212.78 125
16213.98 112
16215.18 147
16216.39 120
16217.59 127
16218.79 120
16220.00 110
16221.20 113
16222.41 120
16223.61 149
16224.81 138
16226.02 113
16227.22 92
16228.43 114
16229.63 117
16230.83 115
16232.04 117
16233.24 106
16234.45 127
16235.65 140
16236.86 115
16238.06 113
16239.26 129
16240.47 123
16241.67 114
16242.88 107
16244.08 111
16245.29 121
16246.49 108
16247.70 106
16248.90 132
16250.11 119
16251.31 121
16252.52 96
16253.72 95
16254.93 112
16256.13 147
16257.34 108
16258.54 120
16259.75 130
16260.95 132
16262.16 119
16263.36 125
16264.57 132
16265.77 115
16266.98 88
16268.19 99
16269.39 125
16270.60 121
16271.80 118
16273.01 130
16274.21 119
16275.42 126
16276.63 127
16277.83 141
16279.04 128
16280.24 119
16281.45 119
16282.66 121
16283.86 121
16285.07 133
16286.27 111
16287.48 129
16288.69 132
16289.89 147
16291.10 128
16292.31 107
16293.51 103
16294.72 112
16295.93 139
16297.13 120
16298.34 124
16299.55 133
16300.75 145
16301.96 143
16303.17 167
16304.37 172
16305.58 143
16306.79 157
16307.99 161
16309.20 130
16310.41 160
16311.62 165
16312.82 136
16314.03 171
16315.24 132
16316.44 142
16317.65 154
16318.86 165
16320.07 139
16321.27 141
16322.48 145
16323.69 120
16324.90 124
16326.10 121
16327.31 160
16328.52 176
16329.73 141
16330.94 153
16332.14 155
16333.35 156
16334.56 172
16335.77 169
16336.98 131
16338.18 128
16339.39 146
16340.60 118
16341.81 140
16343.02 117
16344.23 140
16345.43 146
16346.64 133
16347.85 123
16349.06 94
16350.27 116
16351.48 112
16352.69 110
16353.89 117
16355.10 118
16356.31 136
16357.52 150
16358.73 126
16359.94 145
16361.15 128
16362.36 123
16363.57 101
16364.77 114
16365.98 114
16367.19 119
16368.40 124
16369.61 116
16370.82 95
16372.03 96
16373.24 130
16374.45 130
16375.66 136
16376.87 99
16378.08 106
16379.29 116
16380.50 139
16381.71 111
16382.92 99
16384.13 107
16385.34 121
16386.55 115
16387.76 100
16388.97 104
16390.18 126
16391.39 104
16392.60 128
16393.81 124
16395.02 89
16396.23 105
16397.44 113
16398.65 124
16399.86 105
16401.07 128
16402.28 105
16403.49 110
16404.70 122
16405.91 127
16407.12 125
16408.33 93
16409.54 102
16410.76 104
16411.97 114
16413.18 101
16414.39 128
16415.60 122
16416.81 132
16418.02 113
16419.23 108
16420.44 131
16421.66 103
16422.87 126
16424.08 100
16425.29 102
16426.50 107
16427.71 109
16428.92 115
16430.14 100
16431.35 87
16432.56 99
16433.77 95
16434.98 95
16436.19 122
16437.41 106
16438.62 109
16439.83 103
16441.04 103
16442.25 121
16443.47 117
16444.68 107
16445.89 90
16447.10 110
16448.31 115
16449.53 119
16450.74 102
16451.95 100
16453.16 105
16454.38 95
16455.59 112
16456.80 120
16458.01 105
16459.23 121
16460.44 103
16461.65 109
16462.86 118
16464.08 112
16465.29 121
16466.50 143
16467.72 120
16468.93 164
16470.14 130
16471.35 107
16472.57 107
16473.78 112
16474.99 120
16476.21 121
16477.42 115
16478.63 98
16479.85 112
16481.06 130
16482.27 100
16483.49 113
16484.70 110
16485.92 107
16487.13 92
16488.34 120
16489.56 108
16490.77 100
16491.98 109
16493.20 142
16494.41 123
16495.63 108
16496.84 122
16498.05 132
16499.27 112
16500.48 95
16501.70 108
16502.91 110
16504.13 101
16505.34 110
16506.55 100
16507.77 94
16508.98 116
16510.20 130
16511.41 100
16512.63 102
16513.84 120
16515.06 120
16516.27 127
16517.49 108
16518.70 114
16519.92 118
16521.13 95
16522.35 86
16523.56 137
16524.78 124
16525.99 139
16527.21 107
16528.42 120
16529.64 96
16530.85 107
16532.07 83
16533.28 105
16534.50 96
16535.71 103
16536.93 102
16538.14 97
16539.36 124
16540.58 91
16541.79 113
16543.01 98
16544.22 96
16545.44 101
16546.65 132
16547.87 121
16549.09 106
16550.30 95
16551.52 95
16552.73 126
16553.95 132
16555.17 143
16556.38 124
16557.60 118
16558.82 97
16560.03 115
16561.25 119
16562.46 106
16563.68 96
16564.90 103
16566.11 106
16567.33 120
16568.55 147
16569.76 134
16570.98 111
16572.20 149
16573.41 107
16574.63 138
16575.85 140
16577.07 146
16578.28 116
16579.50 148
16580.72 144
16581.93 151
16583.15 109
16584.37 148
16585.59 166
16586.80 148
16588.02 153
16589.24 130
16590.46 146
16591.67 178
16592.89 152
16594.11 147
16595.33 186
16596.54 160
16597.76 140
16598.98 153
16600.20 168
16601.41 149
16602.63 169
16603.85 164
16605.07 168
16606.29 141
16607.50 175
16608.72 146
16609.94 117
16611.16 149
16612.38 132
16613.60 134
16614.81 152
16616.03 142
16617.25 123
16618.47 102
16619.69 113
16620.91 146
16622.13 107
16623.34 117
16624.56 99
16625.78 115
16627.00 115
16628.22 104
16629.44 108
16630.66 119
16631.88 119
16633.10 115
16634.31 137
16635.53 122
16636.75 105
16637.97 95
16639.19 99
16640.41 126
16641.63 96
16642.85 104
16644.07 109
16645.29 125
16646.51 105
16647.73 126
16648.95 95
16650.17 89
16651.39 97
16652.61 84
16653.83 116
16655.05 104
16656.27 114
16657.49 115
16658.71 111
16659.93 84
16661.15 97
16662.37 114
16663.59 100
16664.81 93
16666.03 92
16667.25 102
16668.47 84
16669.69 103
16670.91 81
16672.13 89
16673.35 95
16674.57 115
16675.79 76
16677.01 104
16678.23 130
16679.45 121
16680.67 93
16681.89 83
16683.12 100
16684.34 100
16685.56 81
16686.78 91
16688.00 92
16689.22 125
16690.44 129
16691.66 102
16692.88 97
16694.11 97
16695.33 96
16696.55 100
16697.77 112
16698.99 142
16700.21 89
16701.43 94
16702.66 105
16703.88 99
16705.10 88
16706.32 99
16707.54 122
16708.77 114
16709.99 104
16711.21 95
16712.43 86
16713.65 131
16714.87 124
16716.10 113
16717.32 96
16718.54 135
16719.76 109
16720.99 108
16722.21 101
16723.43 110
16724.65 120
16725.88 86
16727.10 112
16728.32 108
16729.54 97
16730.77 95
16731.99 116
16733.21 100
16734.43 94
16735.66 100
16736.88 91
16738.10 100
16739.33 100
16740.55 107
16741.77 87
16742.99 106
16744.22 112
16745.44 93
16746.66 98
16747.89 87
16749.11 111
16750.33 112
16751.56 84
16752.78 82
16754.00 86
16755.23 84
16756.45 91
16757.68 74
16758.90 99
16760.12 89
16761.35 88
16762.57 93
16763.79 112
16765.02 121
16766.24 96
16767.47 102
16768.69 91
16769.91 70
16771.14 101
16772.36 98
16773.59 119
16774.81 107
16776.04 110
16777.26 83
16778.48 97
16779.71 116
16780.93 123
16782.16 102
16783.38 93
16784.61 94
16785.83 100
16787.06 117
16788.28 90
16789.51 101
16790.73 101
16791.96 116
16793.18 99
16794.41 96
16795.63 94
16796.86 90
16798.08 112
16799.31 81
16800.53 66
16801.76 91
16802.98 96
16804.21 128
16805.43 117
16806.66 105
16807.88 83
16809.11 100
16810.33 113
16811.56 97
16812.79 110
16814.01 107
16815.24 105
16816.46 94
16817.69 100
16818.91 108
16820.14 111
16821.37 101
16822.59 102
16823.82 78
16825.04 112
16826.27 112
16827.50 94
16828.72 115
16829.95 110
16831.18 95
16832.40 97
16833.63 118
16834.86 82
16836.08 106
16837.31 88
16838.53 95
16839.76 84
16840.99 75
16842.21 93
16843.44 90
16844.67 127
16845.90 129
16847.12 114
16848.35 110
16849.58 111
16850.80 112
16852.03 110
16853.26 113
16854.48 112
16855.71 150
16856.94 130
16858.17 114
16859.39 117
16860.62 120
16861.85 138
16863.08 120
16864.30 124
16865.53 146
16866.76 165
16867.99 110
16869.21 131
16870.44 151
16871.67 123
16872.90 132
16874.13 128
16875.35 131
16876.58 146
16877.81 132
16879.04 179
16880.27 134
16881.49 173
16882.72 159
16883.95 165
16885.18 147
16886.41 151
16887.64 150
16888.86 196
16890.09 174
16891.32 176
16892.55 125
16893.78 163
16895.01 196
16896.24 168
16897.46 156
16898.69 135
16899.92 174
16901.15 163
16902.38 188
16903.61 147
16904.84 149
16906.07 157
16907.30 140
16908.53 157
16909.75 155
16910.98 145
16912.21 146
16913.44 161
16914.67 167
16915.90 142
16917.13 137
16918.36 150
16919.59 113
16920.82 110
16922.05 113
16923.28 125
16924.51 120
16925.74 125
16926.97 141
16928.20 130
16929.43 117
16930.66 132
16931.89 113
16933.12 113
16934.35 125
16935.58 107
16936.81 97
16938.04 123
16939.27 139
16940.50 158
16941.73 154
16942.96 133
16944.19 104
16945.42 112
16946.65 109
16947.88 111
16949.11 117
16950.34 95
16951.57 77
16952.80 108
16954.04 111
16955.27 89
16956.50 93
16957.73 105
16958.96 112
16960.19 88
16961.42 98
16962.65 101
16963.88 120
16965.11 131
16966.35 134
16967.58 136
16968.81 89
16970.04 114
16971.27 89
16972.50 99
16973.73 112
16974.97 97
16976.20 114
16977.43 116
16978.66 94
16979.89 106
16981.12 103
16982.36 106
16983.59 112
16984.82 109
16986.05 111
16987.28 86
16988.52 92
16989.75 96
16990.98 87
16992.21 101
16993.45 122
16994.68 111
16995.91 106
16997.14 98
16998.37 121
16999.61 90
17000.84 105
17002.07 97
17003.31 95
17004.54 86
17005.77 111
17007.00 103
17008.24 126
17009.47 106
17010.70 101
17011.93 100
17013.17 90
17014.40 103
17015.63 101
17016.87 91
17018.10 86
17019.33 106
17020.57 110
17021.80 101
17023.03 103
17024.27 95
17025.50 83
17026.73 100
17027.97 121
17029.20 105
17030.43 106
17031.67 98
17032.90 94
17034.14 106
17035.37 110
17036.60 129
17037.84 87
17039.07 117
17040.30 93
17041.54 106
17042.77 116
17044.01 99
17045.24 94
17046.47 75
17047.71 97
17048.94 92
17050.18 87
17051.41 110
17052.65 94
17053.88 72
17055.12 79
17056.35 96
17057.58 110
17058.82 83
17060.05 113
17061.29 74
17062.52 90
17063.76 81
17064.99 92
17066.23 94
17067.46 72
17068.70 63
17069.93 73
17071.17 94
17072.40 87
17073.64 95
17074.87 77
17076.11 90
17077.34 71
17078.58 62
17079.81 84
17081.05 101
17082.29 84
17083.52 96
17084.76 73
17085.99 92
17087.23 64
17088.46 72
17089.70 87
17090.94 78
17092.17 82
17093.41 76
17094.64 89
17095.88 71
17097.12 72
17098.35 79
17099.59 78
17100.82 78
17102.06 89
17103.30 96
17104.53 100
17105.77 92
17107.00 87
17108.24 97
17109.48 66
17110.71 66
17111.95 82
17113.19 69
17114.42 73
17115.66 80
17116.90 81
17118.13 78
17119.37 84
17120.61 81
17121.85 93
17123.08 97
17124.32 63
17125.56 66
17126.79 70
17128.03 90
17129.27 97
17130.50 86
17131.74 69
17132.98 55
17134.22 76
17135.45 69
17136.69 80
17137.93 80
17139.17 68
17140.40 65
17141.64 73
17142.88 71
17144.12 81
17145.36 91
17146.59 83
17147.83 82
17149.07 87
17150.31 89
17151.54 79
17152.78 74
17154.02 70
17155.26 73
17156.50 77
17157.74 91
17158.97 73
17160.21 59
17161.45 89
17162.69 94
17163.93 85
17165.17 68
17166.40 78
17167.64 77
17168.88 93
17170.12 92
17171.36 73
17172.60 79
17173.84 71
17175.08 72
17176.31 88
17177.55 90
17178.79 97
17180.03 82
17181.27 72
17182.51 69
17183.75 81
17184.99 63
17186.23 69
17187.47 88
17188.71 94
17189.94 73
17191.18 81
17192.42 85
17193.66 80
17194.90 76
17196.14 82
17197.38 80
17198.62 88
17199.86 57
17201.10 64
17202.34 78
17203.58 67
17204.82 76
17206.06 82
17207.30 90
17208.54 89
17209.78 88
17211.02 57
17212.26 68
17213.50 77
17214.74 68
17215.98 93
17217.22 83
17218.46 68
17219.70 72
17220.94 110
17222.18 77
17223.43 68
17224.67 56
17225.91 83
17227.15 88
17228.39 69
17229.63 76
17230.87 58
17232.11 77
17233.35 79
17234.59 65
17235.83 103
17237.08 75
17238.32 69
17239.56 77
17240.80 69
17242.04 73
17243.28 82
17244.52 93
17245.76 91
17247.01 65
17248.25 92
17249.49 73
17250.73 77
17251.97 80
17253.21 75
17254.46 93
17255.70 58
17256.94 77
17258.18 82
17259.42 86
17260.66 81
17261.91 83
17263.15 83
17264.39 91
17265.63 67
17266.87 62
17268.12 79
17269.36 76
17270.60 63
17271.84 72
17273.09 57
17274.33 80
17275.57 61
17276.81 73
17278.06 59
17279.30 52
17280.54 84
17281.78 65
17283.03 82
17284.27 62
17285.51 88
17286.76 82
17288.00 61
17289.24 56
17290.48 74
17291.73 74
17292.97 58
17294.21 59
17295.46 57
17296.70 62
17297.94 78
17299.19 82
17300.43 72
17301.67 57
17302.92 48
17304.16 63
17305.40 65
17306.65 61
17307.89 74
17309.14 75
17310.38 64
17311.62 68
17312.87 66
17314.11 77
17315.35 87
17316.60 57
17317.84 84
17319.09 65
17320.33 92
17321.58 72
17322.82 64
17324.06 67
17325.31 76
17326.55 52
17327.80 73
17329.04 74
17330.29 74
17331.53 67
17332.77 83
17334.02 89
17335.26 70
17336.51 78
17337.75 85
17339.00 55
17340.24 69
17341.49 74
17342.73 69
17343.98 90
17345.22 84
17346.47 72
17347.71 86
17348.96 83
17350.20 84
17351.45 92
17352.69 72
17353.94 68
17355.18 86
17356.43 86
17357.68 63
17358.92 66
17360.17 77
17361.41 67
17362.66 79
17363.90 65
17365.15 73
17366.39 73
17367.64 67
17368.89 71
17370.13 63
17371.38 77
17372.62 58
17373.87 73
17375.12 55
17376.36 67
17377.61 59
17378.85 97
17380.10 72
17381.35 63
17382.59 80
17383.84 69
17385.09 79
17386.33 65
17387.58 65
17388.83 71
17390.07 69
17391.32 76
17392.57 69
17393.81 61
17395.06 47
17396.31 79
17397.55 79
17398.80 55
17400.05 67
17401.29 74
17402.54 64
17403.79 71
17405.04 70
17406.28 37
17407.53 56
17408.78 72
17410.02 66
17411.27 81
17412.52 82
17413.77 73
17415.01 70
17416.26 66
17417.51 74
17418.76 73
17420.00 66
17421.25 89
17422.50 84
17423.75 79
17425.00 59
17426.24 77
17427.49 90
17428.74 69
17429.99 78
17431.24 76
17432.48 76
17433.73 83
17434.98 85
17436.23 58
17437.48 97
17438.73 73
17439.97 56
17441.22 80
17442.47 70
17443.72 67
17444.97 87
17446.22 58
17447.47 74
17448.71 83
17449.96 76
17451.21 79
17452.46 86
17453.71 67
17454.96 71
17456.21 101
17457.46 71
17458.71 57
17459.95 86
17461.20 68
17462.45 68
17463.70 71
17464.95 63
17466.20 78
17467.45 64
17468.70 62
17469.95 39
17471.20 68
17472.45 70
17473.70 71
17474.95 84
17476.20 79
17477.45 81
17478.70 71
17479.95 58
17481.20 68
17482.45 64
17483.70 86
17484.95 83
17486.20 85
17487.45 97
17488.70 69
17489.95 95
17491.20 78
17492.45 64
17493.70 85
17494.95 82
17496.20 75
17497.45 76
17498.70 68
17499.95 82
17501.20 104
17502.45 114
17503.70 64
17504.95 72
17506.20 62
17507.46 66
17508.71 84
17509.96 74
17511.21 79
17512.46 72
17513.71 65
17514.96 78
17516.21 81
17517.46 86
17518.71 94
17519.97 96
17521.22 84
17522.47 64
17523.72 55
17524.97 83
17526.22 89
17527.47 76
17528.73 75
17529.98 74
17531.23 68
17532.48 105
17533.73 95
17534.99 76
17536.24 70
17537.49 96
17538.74 86
17539.99 79
17541.25 78
17542.50 89
17543.75 76
17545.00 72
17546.25 90
17547.51 101
17548.76 85
17550.01 96
17551.26 104
17552.52 82
17553.77 81
17555.02 98
17556.27 95
17557.53 76
17558.78 62
17560.03 80
17561.28 89
17562.54 87
17563.79 70
17565.04 95
17566.30 111
17567.55 76
17568.80 82
17570.05 98
17571.31 81
17572.56 87
17573.81 111
17575.07 98
17576.32 78
17577.57 83
17578.83 92
17580.08 100
17581.33 100
17582.59 89
17583.84 93
17585.10 90
17586.35 95
17587.60 95
17588.86 73
17590.11 87
17591.36 84
17592.62 96
17593.87 90
17595.13 104
17596.38 85
17597.63 86
17598.89 60
17600.14 76
17601.40 84
17602.65 86
17603.90 98
17605.16 95
17606.41 101
17607.67 87
17608.92 103
17610.18 95
17611.43 67
17612.69 66
17613.94 74
17615.20 99
17616.45 72
17617.71 90
17618.96 90
17620.21 70
17621.47 120
17622.72 108
17623.98 90
17625.23 66
17626.49 62
17627.75 83
17629.00 93
17630.26 85
17631.51 73
17632.77 95
17634.02 97
17635.28 86
17636.53 79
17637.79 74
17639.04 92
17640.30 86
17641.55 72
17642.81 90
17644.07 75
17645.32 92
17646.58 77
17647.83 90
17649.09 73
17650.35 72
17651.60 73
17652.86 79
17654.11 83
17655.37 60
17656.63 72
17657.88 87
17659.14 71
17660.39 57
17661.65 68
17662.91 76
17664.16 87
17665.42 82
17666.68 79
17667.93 70
17669.19 81
17670.45 73
17671.70 53
17672.96 69
17674.22 67
17675.47 80
17676.73 76
17677.99 73
17679.24 62
17680.50 62
17681.76 63
17683.02 67
17684.27 68
17685.53 47
17686.79 88
17688.05 90
17689.30 67
17690.56 48
17691.82 66
17693.07 72
17694.33 73
17695.59 68
17696.85 76
17698.11 99
17699.36 63
17700.62 65
17701.88 53
17703.14 58
17704.39 77
17705.65 76
17706.91 57
17708.17 50
17709.43 70
17710.68 66
17711.94 63
17713.20 65
17714.46 59
17715.72 63
17716.98 67
17718.23 83
17719.49 60
17720.75 57
17722.01 57
17723.27 62
17724.53 48
17725.79 73
17727.04 76
17728.30 64
17729.56 74
17730.82 56
17732.08 65
17733.34 66
17734.60 67
17735.86 78
17737.12 67
17738.37 65
17739.63 63
17740.89 63
17742.15 65
17743.41 86
17744.67 68
17745.93 72
17747.19 66
17748.45 58
17749.71 73
17750.97 78
17752.23 65
17753.49 64
17754.75 88
17756.01 65
17757.27 74
17758.53 56
17759.79 60
17761.05 69
17762.31 91
17763.57 76
17764.83 56
17766.09 62
17767.35 66
17768.61 57
17769.87 75
17771.13 79
17772.39 69
17773.65 78
17774.91 91
17776.17 69
17777.43 73
17778.69 63
17779.95 73
17781.21 85
17782.47 63
17783.73 78
17784.99 65
17786.25 70
17787.51 66
17788.78 64
17790.04 96
17791.30 62
17792.56 69
17793.82 62
17795.08 72
17796.34 78
17797.60 75
17798.86 63
17800.13 56
17801.39 78
17802.65 85
17803.91 78
17805.17 72
17806.43 61
17807.69 67
17808.96 68
17810.22 60
17811.48 54
17812.74 72
17814.00 79
17815.26 65
17816.53 67
17817.79 78
17819.05 74
17820.31 70
17821.57 63
17822.84 65
17824.10 67
17825.36 65
17826.62 51
17827.89 73
17829.15 61
17830.41 53
17831.67 68
17832.93 67
17834.20 48
17835.46 81
17836.72 71
17837.99 73
17839.25 63
17840.51 55
17841.77 74
17843.04 57
17844.30 55
17845.56 72
17846.82 74
17848.09 89
17849.35 69
17850.61 74
17851.88 69
17853.14 67
17854.40 67
17855.67 60
17856.93 64
17858.19 71
17859.46 102
17860.72 77
17861.98 57
17863.25 63
17864.51 63
17865.77 61
17867.04 60
17868.30 66
17869.57 56
17870.83 50
17872.09 80
17873.36 86
17874.62 79
17875.89 67
17877.15 59
17878.41 72
17879.68 46
17880.94 82
17882.21 63
17883.47 89
17884.73 96
17886.00 87
17887.26 78
17888.53 65
17889.79 73
17891.06 69
17892.32 69
17893.59 65
17894.85 54
17896.12 58
17897.38 53
17898.65 51
17899.91 56
17901.17 59
17902.44 58
17903.70 68
17904.97 77
17906.23 76
17907.50 61
17908.77 72
17910.03 83
17911.30 71
17912.56 64
17913.83 60
17915.09 56
17916.36 61
17917.62 51
17918.89 68
17920.15 56
17921.42 60
17922.68 55
17923.95 54
17925.22 42
17926.48 43
17927.75 52
17929.01 68
17930.28 54
17931.55 62
17932.81 67
17934.08 53
17935.34 72
17936.61 62
17937.88 66
17939.14 62
17940.41 72
17941.68 48
17942.94 74
17944.21 60
17945.47 63
17946.74 55
17948.01 60
17949.27 49
17950.54 64
17951.81 51
17953.07 47
17954.34 92
17955.61 48
17956.87 64
17958.14 56
17959.41 67
17960.68 69
17961.94 73
17963.21 57
17964.48 69
17965.74 65
17967.01 47
17968.28 63
17969.55 80
17970.81 70
17972.08 70
17973.35 64
17974.62 62
17975.88 49
17977.15 63
17978.42 69
17979.69 56
17980.95 53
17982.22 50
17983.49 67
17984.76 61
17986.03 61
17987.29 55
17988.56 53
17989.83 40
17991.10 68
17992.37 59
17993.63 50
17994.90 47
17996.17 45
17997.44 45
17998.71 50
17999.98 76
18001.24 54
18002.51 61
18003.78 47
18005.05 59
18006.32 76
18007.59 60
18008.86 57
18010.12 56
18011.39 63
18012.66 63
18013.93 67
18015.20 62
18016.47 31
18017.74 62
18019.01 71
18020.28 50
18021.54 67
18022.81 64
18024.08 69
18025.35 73
18026.62 66
18027.89 55
18029.16 42
18030.43 68
18031.70 60
18032.97 51
18034.24 50
18035.51 52
18036.78 64
18038.05 57
18039.32 64
18040.59 72
18041.86 55
18043.13 55
18044.40 70
18045.67 67
18046.94 58
18048.21 44
18049.48 32
18050.75 54
18052.02 55
18053.29 53
18054.56 66
18055.83 74
18057.10 68
18058.37 49
18059.64 59
18060.91 54
18062.18 55
18063.45 47
18064.72 58
18065.99 53
18067.26 66
18068.54 76
18069.81 51
18071.08 59
18072.35 39
18073.62 46
18074.89 66
18076.16 54
18077.43 74
18078.70 83
18079.97 60
18081.25 48
18082.52 55
18083.79 46
18085.06 67
18086.33 68
18087.60 69
18088.87 69
18090.15 54
18091.42 60
18092.69 60
18093.96 66
18095.23 52
18096.50 44
18097.78 45
18099.05 55
18100.32 64
18101.59 61
18102.86 66
18104.14 59
18105.41 47
18106.68 59
18107.95 67
18109.23 71
18110.50 54
18111.77 75
18113.04 58
18114.31 61
18115.59 58
18116.86 59
18118.13 46
18119.40 53
18120.68 67
18121.95 73
18123.22 45
18124.50 48
18125.77 51
18127.04 70
18128.31 60
18129.59 70
18130.86 53
18132.13 67
18133.41 57
18134.68 61
18135.95 61
18137.23 43
18138.50 58
18139.77 87
18141.05 55
18142.32 41
18143.59 50
18144.87 55
18146.14 54
18147.41 61
18148.69 55
18149.96 69
18151.23 52
18152.51 72
18153.78 75
18155.06 61
18156.33 44
18157.60 41
18158.88 53
18160.15 72
18161.43 70
18162.70 58
18163.97 69
18165.25 52
18166.52 56
18167.80 66
18169.07 60
18170.35 74
18171.62 56
18172.90 47
18174.17 63
18175.44 62
18176.72 49
18177.99 74
18179.27 60
18180.54 52
18181.82 37
18183.09 63
18184.37 65
18185.64 64
18186.92 67
18188.19 66
18189.47 66
18190.74 49
18192.02 79
18193.29 72
18194.57 51
18195.84 56
18197.12 69
18198.39 57
18199.67 92
18200.95 88
18202.22 64
18203.50 61
18204.77 66
18206.05 65
18207.32 55
18208.60 71
18209.88 60
18211.15 59
18212.43 61
18213.70 63
18214.98 56
18216.26 76
18217.53 63
18218.81 49
18220.08 60
18221.36 65
18222.64 62
18223.91 71
18225.19 52
18226.47 61
18227.74 62
18229.02 56
18230.29 61
18231.57 68
18232.85 61
18234.12 55
18235.40 61
18236.68 63
18237.95 57
18239.23 63
18240.51 57
18241.79 78
18243.06 67
18244.34 71
18245.62 62
18246.89 53
18248.17 47
18249.45 57
18250.73 37
18252.00 55
18253.28 56
18254.56 67
18255.83 60
18257.11 57
18258.39 45
18259.67 93
18260.94 79
18262.22 83
18263.50 58
18264.78 54
18266.06 68
18267.33 56
18268.61 55
18269.89 56
18271.17 67
18272.45 55
18273.72 74
18275.00 61
18276.28 83
18277.56 68
18278.84 62
18280.11 58
18281.39 56
18282.67 61
18283.95 65
18285.23 53
18286.51 41
18287.78 48
18289.06 50
18290.34 76
18291.62 66
18292.90 79
18294.18 69
18295.46 51
18296.74 56
18298.01 64
18299.29 65
18300.57 41
18301.85 55
18303.13 70
18304.41 53
18305.69 67
18306.97 65
18308.25 42
18309.53 62
18310.81 41
18312.09 53
18313.37 36
18314.64 49
18315.92 62
18317.20 59
18318.48 75
18319.76 60
18321.04 43
18322.32 64
18323.60 59
18324.88 53
18326.16 67
18327.44 56
18328.72 65
18330.00 43
18331.28 55
18332.56 49
18333.84 52
18335.12 73
18336.40 54
18337.68 65
18338.96 63
18340.24 76
18341.52 79
18342.80 48
18344.09 48
18345.37 65
18346.65 80
18347.93 62
18349.21 46
18350.49 60
18351.77 52
18353.05 60
18354.33 45
18355.61 47
18356.89 62
18358.17 63
18359.46 58
18360.74 46
18362.02 55
18363.30 61
18364.58 59
18365.86 41
18367.14 64
18368.42 60
18369.71 56
18370.99 35
18372.27 71
18373.55 59
18374.83 59
18376.11 53
18377.39 59
18378.68 47
18379.96 48
18381.24 55
18382.52 49
18383.80 67
18385.09 44
18386.37 59
18387.65 59
18388.93 71
18390.21 44
18391.50 69
18392.78 40
18394.06 57
18395.34 77
18396.63 44
18397.91 39
18399.19 48
18400.47 58
18401.76 48
18403.04 36
18404.32 70
18405.60 78
18406.89 48
18408.17 67
18409.45 68
18410.73 65
18412.02 48
18413.30 61
18414.58 46
18415.87 46
18417.15 41
18418.43 51
18419.72 33
18421.00 62
18422.28 57
18423.57 63
18424.85 43
18426.13 54
18427.42 49
18428.70 49
18429.98 60
18431.27 69
18432.55 63
18433.83 52
18435.12 46
18436.40 54
18437.68 50
18438.97 41
18440.25 35
18441.54 58
18442.82 71
18444.10 64
18445.39 56
18446.67 62
18447.96 60
18449.24 57
18450.53 37
18451.81 55
18453.09 48
18454.38 62
18455.66 50
18456.95 43
18458.23 57
18459.52 57
18460.80 54
18462.09 55
18463.37 42
18464.65 36
18465.94 47
18467.22 64
18468.51 54
18469.79 68
18471.08 56
18472.36 46
18473.65 56
18474.93 72
18476.22 67
18477.50 57
18478.79 49
18480.08 63
18481.36 61
18482.65 65
18483.93 66
18485.22 60
18486.50 57
18487.79 73
18489.07 36
18490.36 58
18491.64 48
18492.93 52
18494.22 56
18495.50 61
18496.79 59
18498.07 71
18499.36 76
18500.65 68
18501.93 49
18503.22 46
18504.50 64
18505.79 72
18507.08 77
18508.36 48
18509.65 56
18510.94 58
18512.22 65
18513.51 35
18514.80 43
18516.08 54
18517.37 72
18518.65 53
18519.94 60
18521.23 72
18522.51 62
18523.80 64
18525.09 56
18526.38 64
18527.66 59
18528.95 56
18530.24 57
18531.52 42
18532.81 45
18534.10 66
18535.39 53
18536.67 76
18537.96 63
18539.25 42
18540.53 53
18541.82 66
18543.11 54
18544.40 47
18545.68 64
18546.97 53
18548.26 59
18549.55 64
18550.84 68
18552.12 57
18553.41 52
18554.70 45
18555.99 71
18557.27 82
18558.56 65
18559.85 50
18561.14 59
18562.43 52
18563.72 56
18565.00 65
18566.29 56
18567.58 57
18568.87 73
18570.16 54
18571.45 64
18572.73 69
18574.02 51
18575.31 58
18576.60 104
18577.89 51
18579.18 38
18580.47 66
18581.75 73
18583.04 64
18584.33 66
18585.62 71
18586.91 84
18588.20 68
18589.49 86
18590.78 62
18592.07 50
18593.36 57
18594.65 78
18595.93 60
18597.22 75
18598.51 82
18599.80 64
18601.09 78
18602.38 66
18603.67 67
18604.96 57
18606.25 78
18607.54 64
18608.83 86
18610.12 84
18611.41 80
18612.70 83
18613.99 63
18615.28 70
18616.57 75
18617.86 77
18619.15 85
18620.44 75
18621.73 77
18623.02 95
18624.31 85
18625.60 71
18626.89 91
18628.18 91
18629.47 72
18630.76 81
18632.05 63
18633.34 81
18634.64 49
18635.93 95
18637.22 70
18638.51 66
18639.80 90
18641.09 73
18642.38 56
18643.67 80
18644.96 63
18646.25 74
18647.54 73
18648.84 81
18650.13 80
18651.42 73
18652.71 70
18654.00 78
18655.29 72
18656.58 61
18657.88 68
18659.17 57
18660.46 61
18661.75 52
18663.04 65
18664.33 78
18665.63 69
18666.92 67
18668.21 61
18669.50 64
18670.79 58
18672.08 70
18673.38 65
18674.67 55
18675.96 55
18677.25 55
18678.55 64
18679.84 49
18681.13 67
18682.42 65
18683.71 82
18685.01 69
18686.30 53
18687.59 67
18688.88 68
18690.18 69
18691.47 59
18692.76 57
18694.06 64
18695.35 54
18696.64 35
18697.93 60
18699.23 57
18700.52 57
18701.81 51
18703.11 46
18704.40 62
18705.69 67
18706.99 67
18708.28 62
18709.57 55
18710.86 59
18712.16 59
18713.45 58
18714.75 58
18716.04 67
18717.33 98
18718.63 52
18719.92 56
18721.21 58
18722.51 52
18723.80 61
18725.09 66
18726.39 62
18727.68 72
18728.98 62
18730.27 64
18731.56 61
18732.86 44
18734.15 60
18735.45 74
18736.74 59
18738.04 50
18739.33 71
18740.62 64
18741.92 50
18743.21 56
18744.51 58
18745.80 51
18747.10 55
18748.39 52
18749.69 51
18750.98 34
18752.27 52
18753.57 54
18754.86 63
18756.16 49
18757.45 53
18758.75 53
18760.04 75
18761.34 47
18762.63 51
18763.93 48
18765.23 57
18766.52 72
18767.82 76
18769.11 56
18770.41 46
18771.70 63
18773.00 58
18774.29 62
18775.59 64
18776.88 53
18778.18 49
18779.48 69
18780.77 56
18782.07 57
18783.36 74
18784.66 51
18785.95 59
18787.25 48
18788.55 55
18789.84 56
18791.14 41
18792.43 53
18793.73 61
18795.03 60
18796.32 44
18797.62 49
18798.92 51
18800.21 45
18801.51 60
18802.81 57
18804.10 59
18805.40 59
18806.70 43
18807.99 38
18809.29 49
18810.59 54
18811.88 61
18813.18 45
18814.48 48
18815.77 57
18817.07 59
18818.37 62
18819.66 56
18820.96 64
18822.26 62
18823.56 54
18824.85 53
18826.15 39
18827.45 51
18828.75 51
18830.04 49
18831.34 47
18832.64 44
18833.94 52
18835.23 67
18836.53 54
18837.83 47
18839.13 47
18840.42 36
18841.72 64
18843.02 60
18844.32 41
18845.62 40
18846.91 49
18848.21 51
18849.51 54
18850.81 53
18852.11 63
18853.40 57
18854.70 51
18856.00 43
18857.30 53
18858.60 45
18859.90 64
18861.20 69
18862.49 66
18863.79 55
18865.09 56
18866.39 62
18867.69 51
18868.99 55
18870.29 57
18871.59 74
18872.88 79
18874.18 58
18875.48 51
18876.78 65
18878.08 38
18879.38 54
18880.68 59
18881.98 57
18883.28 43
18884.58 58
18885.88 44
18887.18 62
18888.47 62
18889.77 52
18891.07 75
18892.37 54
18893.67 49
18894.97 51
18896.27 44
18897.57 59
18898.87 60
18900.17 61
18901.47 68
18902.77 44
18904.07 47
18905.37 50
18906.67 62
18907.97 50
18909.27 44
18910.57 58
18911.87 39
18913.17 52
18914.47 44
18915.77 58
18917.07 58
18918.38 60
18919.68 57
18920.98 45
18922.28 42
18923.58 39
18924.88 69
18926.18 49
18927.48 74
18928.78 45
18930.08 50
18931.38 65
18932.68 54
18933.98 49
18935.29 50
18936.59 52
18937.89 55
18939.19 54
18940.49 59
18941.79 54
18943.09 53
18944.39 75
18945.70 53
18947.00 48
18948.30 65
18949.60 52
18950.90 53
18952.20 54
18953.51 58
18954.81 45
18956.11 45
18957.41 39
18958.71 48
18960.02 61
18961.32 48
18962.62 56
18963.92 43
18965.22 42
18966.53 53
18967.83 69
18969.13 67
18970.43 71
18971.73 56
18973.04 57
18974.34 54
18975.64 52
18976.94 64
18978.25 54
18979.55 53
18980.85 64
18982.16 75
18983.46 49
18984.76 59
18986.06 63
18987.37 70
18988.67 42
18989.97 65
18991.28 72
18992.58 49
18993.88 34
18995.18 40
18996.49 67
18997.79 59
18999.09 58
19000.40 74
19001.70 50
19003.00 49
19004.31 65
19005.61 45
19006.92 53
19008.22 51
19009.52 62
19010.83 47
19012.13 46
19013.43 48
19014.74 41
19016.04 58
19017.35 64
19018.65 65
19019.95 59
19021.26 51
19022.56 60
19023.87 40
19025.17 50
19026.47 62
19027.78 47
19029.08 44
19030.39 47
19031.69 55
19033.00 37
19034.30 48
19035.61 37
19036.91 70
19038.21 51
19039.52 43
19040.82 44
19042.13 45
19043.43 49
19044.74 66
19046.04 50
19047.35 39
19048.65 47
19049.96 46
19051.26 45
19052.57 38
19053.87 43
19055.18 31
19056.48 39
19057.79 56
19059.09 45
19060.40 52
19061.71 49
19063.01 49
19064.32 33
19065.62 48
19066.93 42
19068.23 55
19069.54 45
19070.85 57
19072.15 63
19073.46 66
19074.76 49
19076.07 33
19077.37 61
19078.68 55
19079.99 63
19081.29 43
19082.60 50
19083.91 52
19085.21 60
19086.52 54
19087.82 43
19089.13 58
19090.44 60
19091.74 49
19093.05 53
19094.36 42
19095.66 38
19096.97 54
19098.28 61
19099.58 66
19100.89 63
19102.20 49
19103.50 41
19104.81 59
19106.12 54
19107.42 60
19108.73 46
19110.04 54
19111.35 48
19112.65 53
19113.96 45
19115.27 62
19116.58 64
19117.88 44
19119.19 50
19120.50 43
19121.81 42
19123.11 45
19124.42 48
19125.73 56
19127.04 38
19128.34 72
19129.65 46
19130.96 50
19132.27 59
19133.57 55
19134.88 49
19136.19 72
19137.50 54
19138.81 71
19140.12 48
19141.42 58
19142.73 54
19144.04 51
19145.35 59
19146.66 78
19147.97 69
19149.27 39
19150.58 45
19151.89 42
19153.20 46
19154.51 67
19155.82 52
19157.13 55
19158.43 32
19159.74 39
19161.05 37
19162.36 68
19163.67 60
19164.98 56
19166.29 61
19167.60 63
19168.91 53
19170.22 39
19171.52 43
19172.83 67
19174.14 53
19175.45 57
19176.76 36
19178.07 49
19179.38 55
19180.69 57
19182.00 47
19183.31 39
19184.62 62
19185.93 38
19187.24 59
19188.55 61
19189.86 40
19191.17 52
19192.48 39
19193.79 55
19195.10 50
19196.41 62
19197.72 41
19199.03 41
19200.34 53
19201.65 61
19202.96 58
19204.27 57
19205.58 55
19206.89 35
19208.20 42
19209.51 53
19210.82 53
19212.13 39
19213.44 52
19214.75 47
19216.06 39
19217.38 49
19218.69 54
19220.00 55
19221.31 48
19222.62 41
19223.93 55
19225.24 54
19226.55 68
19227.86 55
19229.17 51
19230.49 68
19231.80 70
19233.11 57
19234.42 45
19235.73 50
19237.04 44
19238.35 59
19239.67 41
19240.98 42
19242.29 38
19243.60 45
19244.91 46
19246.22 44
19247.54 49
19248.85 52
19250.16 50
19251.47 58
19252.78 39
19254.10 45
19255.41 38
19256.72 55
19258.03 47
19259.34 41
19260.66 59
19261.97 41
19263.28 41
19264.59 26
19265.91 49
19267.22 34
19268.53 42
19269.84 75
19271.16 52
19272.47 46
19273.78 68
19275.10 51
19276.41 62
19277.72 47
19279.03 46
19280.35 49
19281.66 52
19282.97 43
19284.29 54
19285.60 45
19286.91 65
19288.23 57
19289.54 56
19290.85 58
19292.17 57
19293.48 40
19294.79 50
19296.11 56
19297.42 58
19298.73 34
19300.05 57
19301.36 57
19302.67 60
19303.99 57
19305.30 52
19306.62 42
19307.93 65
19309.24 58
19310.56 53
19311.87 48
19313.19 56
19314.50 41
19315.81 47
19317.13 33
19318.44 49
19319.76 66
19321.07 66
19322.39 53
19323.70 57
19325.01 52
19326.33 53
19327.64 48
19328.96 53
19330.27 46
19331.59 46
19332.90 53
19334.22 54
19335.53 48
19336.85 59
19338.16 49
19339.48 40
19340.79 43
19342.11 55
19343.42 31
19344.74 38
19346.05 45
19347.37 32
19348.68 46
19350.00 48
19351.31 36
19352.63 34
19353.94 51
19355.26 59
19356.58 44
19357.89 57
19359.21 57
19360.52 58
19361.84 44
19363.15 47
19364.47 51
19365.79 40
19367.10 53
19368.42 70
19369.73 61
19371.05 36
19372.37 42
19373.68 57
19375.00 46
19376.31 50
19377.63 61
19378.95 41
19380.26 50
19381.58 33
19382.90 50
19384.21 49
19385.53 34
19386.85 44
19388.16 70
19389.48 60
19390.80 42
19392.11 49
19393.43 36
19394.75 44
19396.06 47
19397.38 35
19398.70 46
19400.01 51
19401.33 41
19402.65 45
19403.97 44
19405.28 35
19406.60 47
19407.92 49
19409.23 52
19410.55 63
19411.87 66
19413.19 58
19414.50 54
19415.82 41
19417.14 37
19418.46 59
19419.77 35
19421.09 48
19422.41 48
19423.73 49
19425.05 48
19426.36 53
19427.68 48
19429.00 47
19430.32 46
19431.64 46
19432.95 40
19434.27 44
19435.59 48
19436.91 50
19438.23 43
19439.55 54
19440.86 37
19442.18 45
19443.50 41
19444.82 33
19446.14 50
19447.46 42
19448.78 48
19450.09 48
19451.41 62
19452.73 65
19454.05 40
19455.37 34
19456.69 65
19458.01 45
19459.33 63
19460.65 63
19461.97 48
19463.28 60
19464.60 62
19465.92 48
19467.24 48
19468.56 53
19469.88 50
19471.20 35
19472.52 50
19473.84 40
19475.16 48
19476.48 47
19477.80 55
19479.12 46
19480.44 43
19481.76 40
19483.08 45
19484.40 47
19485.72 57
19487.04 59
19488.36 47
19489.68 26
19491.00 44
19492.32 38
19493.64 47
19494.96 52
19496.28 52
19497.60 45
19498.92 45
19500.24 60
19501.56 64
19502.88 47
19504.20 58
19505.52 56
19506.84 57
19508.16 46
19509.49 45
19510.81 60
19512.13 48
19513.45 57
19514.77 56
19516.09 57
19517.41 47
19518.73 53
19520.05 43
19521.37 48
19522.70 42
19524.02 32
19525.34 35
19526.66 50
19527.98 39
19529.30 40
19530.62 52
19531.95 47
19533.27 41
19534.59 51
19535.91 53
19537.23 41
19538.55 52
19539.88 52
19541.20 31
19542.52 37
19543.84 66
19545.16 50
19546.49 40
19547.81 50
19549.13 56
19550.45 56
19551.77 49
19553.10 49
19554.42 43
19555.74 61
19557.06 46
19558.39 49
19559.71 47
19561.03 31
19562.35 31
19563.68 41
19565.00 46
19566.32 40
19567.64 56
19568.97 43
19570.29 54
19571.61 50
19572.94 50
19574.26 39
19575.58 45
19576.90 45
19578.23 42
19579.55 48
19580.87 57
19582.20 47
19583.52 45
19584.84 46
19586.17 39
19587.49 49
19588.81 37
19590.14 51
19591.46 35
19592.78 46
19594.11 41
19595.43 45
19596.76 44
19598.08 54
19599.40 52
19600.73 52
19602.05 64
19603.37 40
19604.70 66
19606.02 41
19607.35 49
19608.67 65
19610.00 50
19611.32 39
19612.64 35
19613.97 42
19615.29 58
19616.62 39
19617.94 43
19619.27 46
19620.59 50
19621.92 35
19623.24 50
19624.56 61
19625.89 48
19627.21 45
19628.54 50
19629.86 49
19631.19 34
19632.51 39
19633.84 59
19635.16 44
19636.49 42
19637.81 44
19639.14 60
19640.46 53
19641.79 48
19643.11 46
19644.44 59
19645.77 69
19647.09 48
19648.42 43
19649.74 45
19651.07 46
19652.39 54
19653.72 48
19655.04 36
19656.37 40
19657.70 52
19659.02 45
19660.35 54
19661.67 42
19663.00 39
19664.33 60
19665.65 53
19666.98 50
19668.30 48
19669.63 51
19670.96 50
19672.28 55
19673.61 41
19674.94 39
19676.26 28
19677.59 51
19678.92 53
19680.24 52
19681.57 68
19682.90 53
19684.22 54
19685.55 55
19686.88 54
19688.20 44
19689.53 45
19690.86 66
19692.18 54
19693.51 41
19694.84 45
19696.16 51
19697.49 50
19698.82 30
19700.15 45
19701.47 52
19702.80 76
19704.13 51
19705.46 43
19706.78 44
19708.11 38
19709.44 52
19710.77 51
19712.09 55
19713.42 62
19714.75 31
19716.08 53
19717.40 46
19718.73 44
19720.06 48
19721.39 53
19722.72 46
19724.04 51
19725.37 53
19726.70 47
19728.03 31
19729.36 29
19730.68 44
19732.01 55
19733.34 57
19734.67 40
19736.00 34
19737.33 41
19738.66 41
19739.98 56
19741.31 45
19742.64 37
19743.97 40
19745.30 45
19746.63 40
19747.96 47
19749.29 46
19750.61 40
19751.94 46
19753.27 62
19754.60 48
19755.93 56
19757.26 49
19758.59 36
19759.92 25
19761.25 45
19762.58 44
19763.91 44
19765.24 41
19766.57 46
19767.89 43
19769.22 50
19770.55 42
19771.88 46
19773.21 45
19774.54 46
19775.87 41
19777.20 51
19778.53 35
19779.86 46
19781.19 58
19782.52 50
19783.85 49
19785.18 58
19786.51 56
19787.84 56
19789.17 32
19790.50 40
19791.83 46
19793.16 43
19794.49 57
19795.83 37
19797.16 45
19798.49 50
19799.82 49
19801.15 62
19802.48 40
19803.81 51
19805.14 46
19806.47 61
19807.80 40
19809.13 46
19810.46 64
19811.79 42
19813.13 43
19814.46 42
19815.79 44
19817.12 57
19818.45 41
19819.78 51
19821.11 50
19822.44 36
19823.78 52
19825.11 51
19826.44 52
19827.77 34
19829.10 37
19830.43 55
19831.77 83
19833.10 56
19834.43 41
19835.76 42
19837.09 58
19838.42 48
19839.76 59
19841.09 42
19842.42 48
19843.75 35
19845.08 64
19846.42 33
19847.75 49
19849.08 49
19850.41 64
19851.75 48
19853.08 37
19854.41 45
19855.74 55
19857.08 44
19858.41 52
19859.74 65
19861.07 44
19862.41 53
19863.74 45
19865.07 57
19866.41 47
19867.74 52
19869.07 40
19870.40 57
19871.74 60
19873.07 49
19874.40 54
19875.74 50
19877.07 70
19878.40 40
19879.74 53
19881.07 61
19882.40 53
19883.74 53
19885.07 45
19886.40 36
19887.74 38
19889.07 60
19890.40 47
19891.74 49
19893.07 44
19894.41 42
19895.74 60
19897.07 45
19898.41 46
19899.74 45
19901.08 42
19902.41 54
19903.74 47
19905.08 69
19906.41 37
19907.75 39
19909.08 49
19910.41 47
19911.75 42
19913.08 39
19914.42 39
19915.75 49
19917.09 52
19918.42 49
19919.76 61
19921.09 42
19922.43 39
19923.76 43
19925.10 41
19926.43 40
19927.77 50
19929.10 51
19930.44 51
19931.77 39
19933.11 40
19934.44 52
19935.78 29
19937.11 37
19938.45 50
19939.78 23
19941.12 36
19942.45 40
19943.79 67
19945.12 52
19946.46 47
19947.79 44
19949.13 41
19950.47 46
19951.80 73
19953.14 48
19954.47 54
19955.81 54
19957.15 40
19958.48 50
19959.82 51
19961.15 45
19962.49 32
19963.83 48
19965.16 47
19966.50 43
19967.83 41
19969.17 54
19970.51 53
19971.84 39
19973.18 53
19974.52 51
19975.85 37
19977.19 47
19978.53 55
19979.86 44
19981.20 57
19982.54 62
19983.87 49
19985.21 70
19986.55 51
19987.88 53
19989.22 39
19990.56 46
19991.89 55
19993.23 39
19994.57 42
19995.91 37
19997.24 40
19998.58 72
19999.92 45
20001.26 43
20002.59 54
20003.93 49
20005.27 49
20006.61 44
20007.94 54
20009.28 38
20010.62 38
20011.96 47
20013.29 36
20014.63 41
20015.97 38
20017.31 38
20018.65 39
20019.98 42
20021.32 43
20022.66 44
20024.00 54
20025.34 61
20026.67 40
20028.01 68
20029.35 42
20030.69 52
20032.03 51
20033.37 49
20034.71 57
20036.04 46
20037.38 49
20038.72 44
20040.06 47
20041.40 44
20042.74 54
20044.08 57
20045.42 52
20046.75 49
20048.09 41
20049.43 62
20050.77 48
20052.11 60
20053.45 57
20054.79 52
20056.13 47
20057.47 53
20058.81 50
20060.15 44
20061.49 47
20062.82 64
20064.16 56
20065.50 64
20066.84 53
20068.18 62
20069.52 53
20070.86 47
20072.20 36
20073.54 75
20074.88 66
20076.22 59
20077.56 52
20078.90 55
20080.24 53
20081.58 53
20082.92 54
20084.26 52
20085.60 38
20086.94 44
20088.28 72
20089.62 56
20090.96 56
20092.30 50
20093.64 51
20094.99 67
20096.33 45
20097.67 58
20099.01 49
20100.35 67
20101.69 43
20103.03 57
20104.37 43
20105.71 51
20107.05 52
20108.39 56
20109.73 53
20111.08 49
20112.42 53
20113.76 60
20115.10 46
20116.44 50
20117.78 59
20119.12 46
20120.46 59
20121.81 46
20123.15 46
20124.49 47
20125.83 67
20127.17 59
20128.51 50
20129.86 56
20131.20 37
20132.54 61
20133.88 55
20135.22 64
20136.56 54
20137.91 46
20139.25 58
