# Supplementary material for: MALDI-TOF MS typing enables the classification of brewing yeasts of the genus Saccharomyces to major beer styles
Source: PLoS One. 2017 Aug 9;12(8):e0181694. doi: 10.1371/journal.pone.0181694 (PMC5549903; doi:10.1371/journal.pone.0181694)
Supplement: S10 File — The directory includes 90 raw files and was zipped to “.zip”; the folder has three strains with 30 spectra per strain; S1 Text explains the raw files with an example and Table 1 represents the yeast strains used within the experiment. (ZIP) [file pone.0181694.s013.zip › 28-30/30332n-552-OG-Koe-Koe-YPG-18h-E-E_2015-08-14__0_E3_1.dat]

1999.93 1264
2000.35 1477
2000.77 1414
2001.19 1389
2001.61 1416
2002.03 1392
2002.46 1422
2002.88 1348
2003.30 1392
2003.72 1473
2004.14 1440
2004.57 1395
2004.99 1404
2005.41 1406
2005.83 1424
2006.25 1330
2006.68 1207
2007.10 1215
2007.52 1250
2007.94 1319
2008.37 1269
2008.79 1489
2009.21 1339
2009.63 1291
2010.06 1173
2010.48 1261
2010.90 1482
2011.32 1518
2011.75 1470
2012.17 1316
2012.59 1275
2013.02 1229
2013.44 1300
2013.86 1231
2014.29 1292
2014.71 1408
2015.13 1260
2015.55 1217
2015.98 1216
2016.40 1378
2016.82 1433
2017.25 1301
2017.67 1211
2018.10 1272
2018.52 1209
2018.94 1113
2019.37 1266
2019.79 1326
2020.21 1386
2020.64 1400
2021.06 1317
2021.48 1359
2021.91 1406
2022.33 1315
2022.76 1264
2023.18 1438
2023.60 1242
2024.03 1212
2024.45 1193
2024.88 1242
2025.30 1363
2025.73 1395
2026.15 1357
2026.57 1212
2027.00 1275
2027.42 1345
2027.85 1272
2028.27 1240
2028.70 1270
2029.12 1287
2029.55 1273
2029.97 1306
2030.40 1149
2030.82 1190
2031.24 1305
2031.67 1266
2032.09 1200
2032.52 1210
2032.94 1349
2033.37 1168
2033.79 1211
2034.22 1196
2034.65 1257
2035.07 1348
2035.50 1334
2035.92 1302
2036.35 1395
2036.77 1272
2037.20 1260
2037.62 1189
2038.05 1206
2038.47 1320
2038.90 1207
2039.33 1326
2039.75 1265
2040.18 1261
2040.60 1270
2041.03 1263
2041.45 1361
2041.88 1364
2042.31 1342
2042.73 1436
2043.16 1400
2043.58 1377
2044.01 1554
2044.44 1437
2044.86 1201
2045.29 1191
2045.72 1159
2046.14 1104
2046.57 1108
2047.00 1215
2047.42 1153
2047.85 1201
2048.28 1178
2048.70 1275
2049.13 1304
2049.56 1226
2049.98 1253
2050.41 1288
2050.84 1275
2051.26 1319
2051.69 1384
2052.12 1303
2052.54 1246
2052.97 1370
2053.40 1301
2053.83 1306
2054.25 1350
2054.68 1314
2055.11 1268
2055.53 1152
2055.96 1135
2056.39 1292
2056.82 1362
2057.24 1219
2057.67 1329
2058.10 1145
2058.53 1305
2058.96 1314
2059.38 1335
2059.81 1292
2060.24 1258
2060.67 1269
2061.10 1285
2061.52 1316
2061.95 1154
2062.38 1229
2062.81 1283
2063.24 1282
2063.66 1204
2064.09 1382
2064.52 1396
2064.95 1257
2065.38 1313
2065.81 1357
2066.23 1256
2066.66 1377
2067.09 1583
2067.52 1578
2067.95 1587
2068.38 1473
2068.81 1241
2069.23 1311
2069.66 1505
2070.09 1549
2070.52 1521
2070.95 1484
2071.38 1433
2071.81 1369
2072.24 1324
2072.67 1232
2073.10 1364
2073.53 1327
2073.95 1387
2074.38 1364
2074.81 1125
2075.24 1297
2075.67 1163
2076.10 1273
2076.53 1482
2076.96 1424
2077.39 1260
2077.82 1373
2078.25 1295
2078.68 1339
2079.11 1378
2079.54 1358
2079.97 1468
2080.40 1448
2080.83 1540
2081.26 1632
2081.69 1609
2082.12 1803
2082.55 1714
2082.98 1587
2083.41 1615
2083.84 1532
2084.27 1535
2084.70 1543
2085.13 1571
2085.56 1419
2085.99 1421
2086.42 1343
2086.85 1314
2087.29 1341
2087.72 1241
2088.15 1316
2088.58 1370
2089.01 1309
2089.44 1356
2089.87 1350
2090.30 1277
2090.73 1329
2091.16 1342
2091.59 1220
2092.03 1236
2092.46 1278
2092.89 1267
2093.32 1229
2093.75 1294
2094.18 1282
2094.61 1223
2095.05 1242
2095.48 1423
2095.91 1467
2096.34 1305
2096.77 1363
2097.20 1358
2097.63 1364
2098.07 1227
2098.50 1151
2098.93 1392
2099.36 1293
2099.79 1226
2100.23 1213
2100.66 1269
2101.09 1218
2101.52 1304
2101.95 1297
2102.39 1216
2102.82 1266
2103.25 1255
2103.68 1174
2104.12 1350
2104.55 1370
2104.98 1109
2105.41 1186
2105.85 1196
2106.28 1210
2106.71 1251
2107.14 1317
2107.58 1328
2108.01 1219
2108.44 1195
2108.88 1207
2109.31 1186
2109.74 1371
2110.18 1438
2110.61 1296
2111.04 1390
2111.47 1286
2111.91 1358
2112.34 1361
2112.77 1355
2113.21 1223
2113.64 1219
2114.07 1336
2114.51 1369
2114.94 1329
2115.37 1333
2115.81 1252
2116.24 1096
2116.68 1161
2117.11 1201
2117.54 1296
2117.98 1306
2118.41 1197
2118.85 1100
2119.28 1242
2119.71 1305
2120.15 1328
2120.58 1190
2121.02 1176
2121.45 1217
2121.88 1209
2122.32 1182
2122.75 1291
2123.19 1207
2123.62 1306
2124.06 1395
2124.49 1396
2124.92 1311
2125.36 1186
2125.79 1294
2126.23 1242
2126.66 1159
2127.10 1124
2127.53 1333
2127.97 1199
2128.40 1164
2128.84 1242
2129.27 1133
2129.71 1132
2130.14 1122
2130.58 1190
2131.01 1357
2131.45 1355
2131.88 1329
2132.32 1151
2132.75 1143
2133.19 1277
2133.63 1435
2134.06 1355
2134.50 1327
2134.93 1354
2135.37 1392
2135.80 1428
2136.24 1390
2136.67 1471
2137.11 1582
2137.55 1570
2137.98 1586
2138.42 1697
2138.85 1611
2139.29 1727
2139.73 1661
2140.16 1670
2140.60 1436
2141.03 1424
2141.47 1436
2141.91 1438
2142.34 1470
2142.78 1444
2143.22 1325
2143.65 1390
2144.09 1426
2144.53 1302
2144.96 1349
2145.40 1273
2145.84 1294
2146.27 1328
2146.71 1323
2147.15 1260
2147.58 1286
2148.02 1345
2148.46 1308
2148.89 1340
2149.33 1303
2149.77 1261
2150.21 1325
2150.64 1297
2151.08 1398
2151.52 1433
2151.95 1408
2152.39 1501
2152.83 1517
2153.27 1539
2153.70 1498
2154.14 1566
2154.58 1545
2155.02 1497
2155.45 1505
2155.89 1424
2156.33 1333
2156.77 1368
2157.21 1284
2157.64 1349
2158.08 1379
2158.52 1312
2158.96 1317
2159.40 1362
2159.83 1370
2160.27 1401
2160.71 1495
2161.15 1445
2161.59 1444
2162.02 1345
2162.46 1432
2162.90 1415
2163.34 1424
2163.78 1412
2164.22 1526
2164.66 1308
2165.09 1294
2165.53 1226
2165.97 1360
2166.41 1401
2166.85 1462
2167.29 1313
2167.73 1453
2168.17 1632
2168.60 1511
2169.04 1377
2169.48 1378
2169.92 1305
2170.36 1379
2170.80 1313
2171.24 1427
2171.68 1401
2172.12 1430
2172.56 1398
2173.00 1487
2173.44 1481
2173.88 1344
2174.32 1380
2174.76 1320
2175.20 1386
2175.64 1423
2176.07 1491
2176.51 1481
2176.95 1379
2177.39 1435
2177.83 1507
2178.27 1587
2178.71 1560
2179.15 1509
2179.59 1432
2180.03 1334
2180.47 1480
2180.92 1448
2181.36 1607
2181.80 1429
2182.24 1513
2182.68 1462
2183.12 1480
2183.56 1482
2184.00 1411
2184.44 1397
2184.88 1333
2185.32 1229
2185.76 1360
2186.20 1347
2186.64 1458
2187.08 1351
2187.52 1276
2187.97 1357
2188.41 1446
2188.85 1395
2189.29 1381
2189.73 1338
2190.17 1270
2190.61 1397
2191.05 1509
2191.49 1522
2191.94 1485
2192.38 1465
2192.82 1393
2193.26 1383
2193.70 1299
2194.14 1320
2194.58 1397
2195.03 1374
2195.47 1403
2195.91 1401
2196.35 1475
2196.79 1321
2197.24 1430
2197.68 1391
2198.12 1375
2198.56 1559
2199.00 1665
2199.45 1391
2199.89 1460
2200.33 1500
2200.77 1494
2201.21 1432
2201.66 1274
2202.10 1364
2202.54 1382
2202.98 1129
2203.43 1301
2203.87 1429
2204.31 1362
2204.75 1345
2205.20 1265
2205.64 1243
2206.08 1357
2206.53 1359
2206.97 1302
2207.41 1243
2207.85 1259
2208.30 1372
2208.74 1418
2209.18 1452
2209.63 1475
2210.07 1646
2210.51 1591
2210.96 1440
2211.40 1237
2211.84 1443
2212.29 1410
2212.73 1493
2213.17 1446
2213.62 1406
2214.06 1442
2214.50 1415
2214.95 1365
2215.39 1343
2215.84 1390
2216.28 1593
2216.72 1407
2217.17 1374
2217.61 1377
2218.05 1460
2218.50 1400
2218.94 1293
2219.39 1178
2219.83 1315
2220.28 1301
2220.72 1325
2221.16 1363
2221.61 1243
2222.05 1236
2222.50 1402
2222.94 1380
2223.39 1284
2223.83 1256
2224.28 1329
2224.72 1274
2225.16 1340
2225.61 1352
2226.05 1443
2226.50 1434
2226.94 1486
2227.39 1417
2227.83 1384
2228.28 1418
2228.72 1546
2229.17 1497
2229.61 1545
2230.06 1499
2230.50 1577
2230.95 1418
2231.40 1530
2231.84 1528
2232.29 1472
2232.73 1545
2233.18 1544
2233.62 1482
2234.07 1499
2234.51 1561
2234.96 1653
2235.41 1749
2235.85 1656
2236.30 1508
2236.74 1617
2237.19 1511
2237.63 1547
2238.08 1588
2238.53 1560
2238.97 1395
2239.42 1502
2239.86 1468
2240.31 1357
2240.76 1367
2241.20 1329
2241.65 1416
2242.10 1391
2242.54 1464
2242.99 1515
2243.44 1372
2243.88 1405
2244.33 1402
2244.78 1423
2245.22 1394
2245.67 1409
2246.12 1290
2246.56 1257
2247.01 1246
2247.46 1309
2247.90 1253
2248.35 1247
2248.80 1367
2249.24 1463
2249.69 1305
2250.14 1258
2250.59 1393
2251.03 1439
2251.48 1333
2251.93 1423
2252.38 1369
2252.82 1395
2253.27 1357
2253.72 1396
2254.17 1422
2254.61 1328
2255.06 1336
2255.51 1379
2255.96 1293
2256.40 1374
2256.85 1362
2257.30 1235
2257.75 1352
2258.20 1343
2258.64 1266
2259.09 1380
2259.54 1287
2259.99 1228
2260.44 1227
2260.88 1319
2261.33 1428
2261.78 1404
2262.23 1398
2262.68 1349
2263.13 1258
2263.58 1397
2264.02 1609
2264.47 1490
2264.92 1534
2265.37 1661
2265.82 1691
2266.27 1691
2266.72 1690
2267.17 1755
2267.61 1818
2268.06 1869
2268.51 1839
2268.96 1953
2269.41 1897
2269.86 1725
2270.31 1725
2270.76 1915
2271.21 1850
2271.66 1800
2272.11 1954
2272.56 1662
2273.00 1506
2273.45 1665
2273.90 1648
2274.35 1565
2274.80 1579
2275.25 1578
2275.70 1514
2276.15 1498
2276.60 1458
2277.05 1401
2277.50 1370
2277.95 1363
2278.40 1373
2278.85 1473
2279.30 1385
2279.75 1504
2280.20 1404
2280.65 1515
2281.10 1400
2281.55 1258
2282.00 1385
2282.45 1408
2282.90 1635
2283.35 1422
2283.81 1459
2284.26 1523
2284.71 1488
2285.16 1586
2285.61 1597
2286.06 1542
2286.51 1474
2286.96 1547
2287.41 1608
2287.86 1539
2288.31 1668
2288.76 1663
2289.22 1592
2289.67 1788
2290.12 1723
2290.57 1836
2291.02 1822
2291.47 1942
2291.92 2230
2292.37 2201
2292.83 2328
2293.28 2534
2293.73 2546
2294.18 2472
2294.63 2562
2295.08 2582
2295.53 2631
2295.99 2360
2296.44 2126
2296.89 2205
2297.34 2175
2297.79 2158
2298.25 1914
2298.70 1828
2299.15 1945
2299.60 1944
2300.05 1869
2300.51 1749
2300.96 1656
2301.41 1518
2301.86 1494
2302.32 1406
2302.77 1472
2303.22 1503
2303.67 1615
2304.13 1422
2304.58 1564
2305.03 1579
2305.48 1461
2305.94 1471
2306.39 1397
2306.84 1414
2307.29 1390
2307.75 1413
2308.20 1659
2308.65 1422
2309.11 1570
2309.56 1656
2310.01 1594
2310.47 1554
2310.92 1620
2311.37 1628
2311.83 1579
2312.28 1497
2312.73 1604
2313.19 1637
2313.64 1710
2314.09 1525
2314.55 1556
2315.00 1650
2315.45 1519
2315.91 1519
2316.36 1628
2316.81 1645
2317.27 1648
2317.72 1540
2318.18 1481
2318.63 1495
2319.08 1558
2319.54 1498
2319.99 1500
2320.45 1585
2320.90 1572
2321.35 1585
2321.81 1503
2322.26 1526
2322.72 1519
2323.17 1494
2323.63 1468
2324.08 1520
2324.54 1527
2324.99 1434
2325.44 1448
2325.90 1514
2326.35 1565
2326.81 1635
2327.26 1516
2327.72 1504
2328.17 1574
2328.63 1617
2329.08 1625
2329.54 1665
2329.99 1775
2330.45 1558
2330.90 1765
2331.36 1939
2331.81 1734
2332.27 1848
2332.72 1923
2333.18 1901
2333.64 1789
2334.09 1851
2334.55 1760
2335.00 1710
2335.46 1723
2335.91 1613
2336.37 1646
2336.82 1583
2337.28 1538
2337.74 1477
2338.19 1515
2338.65 1438
2339.10 1398
2339.56 1554
2340.02 1613
2340.47 1579
2340.93 1793
2341.38 1671
2341.84 1674
2342.30 1732
2342.75 1833
2343.21 1872
2343.67 1818
2344.12 1842
2344.58 1855
2345.04 1870
2345.49 1669
2345.95 1750
2346.41 1692
2346.86 1826
2347.32 1950
2347.78 1949
2348.23 1975
2348.69 1885
2349.15 1849
2349.60 1820
2350.06 1794
2350.52 1708
2350.97 1827
2351.43 1810
2351.89 1833
2352.35 1701
2352.80 1774
2353.26 1590
2353.72 1449
2354.18 1557
2354.63 1508
2355.09 1499
2355.55 1647
2356.01 1655
2356.46 1540
2356.92 1433
2357.38 1513
2357.84 1600
2358.29 1599
2358.75 1491
2359.21 1548
2359.67 1659
2360.13 1539
2360.58 1646
2361.04 1636
2361.50 1649
2361.96 1649
2362.42 1564
2362.88 1543
2363.33 1623
2363.79 1622
2364.25 1703
2364.71 1621
2365.17 1494
2365.63 1619
2366.08 1527
2366.54 1566
2367.00 1589
2367.46 1589
2367.92 1431
2368.38 1517
2368.84 1646
2369.30 1676
2369.75 1568
2370.21 1828
2370.67 1697
2371.13 1631
2371.59 1664
2372.05 1723
2372.51 1641
2372.97 1649
2373.43 1609
2373.89 1543
2374.35 1498
2374.81 1504
2375.27 1560
2375.72 1571
2376.18 1558
2376.64 1569
2377.10 1505
2377.56 1667
2378.02 1449
2378.48 1554
2378.94 1601
2379.40 1685
2379.86 1625
2380.32 1667
2380.78 1565
2381.24 1532
2381.70 1505
2382.16 1570
2382.62 1509
2383.08 1668
2383.54 1639
2384.00 1686
2384.46 1571
2384.92 1534
2385.39 1531
2385.85 1569
2386.31 1586
2386.77 1477
2387.23 1488
2387.69 1579
2388.15 1479
2388.61 1458
2389.07 1501
2389.53 1544
2389.99 1501
2390.45 1494
2390.91 1508
2391.38 1524
2391.84 1521
2392.30 1452
2392.76 1452
2393.22 1527
2393.68 1417
2394.14 1384
2394.60 1305
2395.06 1438
2395.53 1436
2395.99 1373
2396.45 1410
2396.91 1342
2397.37 1465
2397.83 1566
2398.30 1614
2398.76 1550
2399.22 1447
2399.68 1370
2400.14 1371
2400.61 1337
2401.07 1299
2401.53 1384
2401.99 1394
2402.45 1412
2402.92 1416
2403.38 1332
2403.84 1355
2404.30 1442
2404.76 1365
2405.23 1439
2405.69 1523
2406.15 1444
2406.61 1362
2407.08 1376
2407.54 1515
2408.00 1437
2408.46 1619
2408.93 1486
2409.39 1403
2409.85 1688
2410.32 1625
2410.78 1574
2411.24 1414
2411.70 1507
2412.17 1504
2412.63 1479
2413.09 1477
2413.56 1409
2414.02 1517
2414.48 1408
2414.95 1349
2415.41 1347
2415.87 1455
2416.34 1523
2416.80 1516
2417.26 1547
2417.73 1557
2418.19 1552
2418.65 1620
2419.12 1659
2419.58 1789
2420.05 1865
2420.51 1795
2420.97 1794
2421.44 1889
2421.90 1841
2422.37 1934
2422.83 1709
2423.29 1718
2423.76 1766
2424.22 1665
2424.69 1764
2425.15 1705
2425.62 1624
2426.08 1675
2426.54 1484
2427.01 1577
2427.47 1517
2427.94 1640
2428.40 1686
2428.87 1727
2429.33 1539
2429.80 1446
2430.26 1624
2430.73 1580
2431.19 1567
2431.66 1473
2432.12 1543
2432.59 1629
2433.05 1646
2433.52 1443
2433.98 1519
2434.45 1515
2434.91 1364
2435.38 1477
2435.84 1545
2436.31 1619
2436.77 1641
2437.24 1553
2437.70 1584
2438.17 1750
2438.63 1638
2439.10 1766
2439.57 1620
2440.03 1617
2440.50 1898
2440.96 1750
2441.43 1883
2441.89 1899
2442.36 2016
2442.83 2126
2443.29 1956
2443.76 1946
2444.22 2004
2444.69 2003
2445.16 1973
2445.62 1981
2446.09 1753
2446.56 1734
2447.02 1719
2447.49 1716
2447.96 1773
2448.42 1633
2448.89 1640
2449.35 1451
2449.82 1388
2450.29 1381
2450.75 1362
2451.22 1386
2451.69 1313
2452.16 1513
2452.62 1479
2453.09 1394
2453.56 1507
2454.02 1329
2454.49 1282
2454.96 1387
2455.42 1486
2455.89 1506
2456.36 1326
2456.83 1451
2457.29 1547
2457.76 1569
2458.23 1539
2458.70 1369
2459.16 1496
2459.63 1481
2460.10 1467
2460.57 1377
2461.03 1327
2461.50 1472
2461.97 1463
2462.44 1532
2462.91 1500
2463.37 1522
2463.84 1387
2464.31 1359
2464.78 1492
2465.25 1454
2465.71 1481
2466.18 1532
2466.65 1536
2467.12 1629
2467.59 1524
2468.06 1561
2468.52 1477
2468.99 1450
2469.46 1580
2469.93 1544
2470.40 1521
2470.87 1560
2471.34 1450
2471.80 1511
2472.27 1452
2472.74 1510
2473.21 1576
2473.68 1518
2474.15 1527
2474.62 1373
2475.09 1440
2475.56 1486
2476.02 1494
2476.49 1524
2476.96 1422
2477.43 1296
2477.90 1326
2478.37 1375
2478.84 1461
2479.31 1465
2479.78 1513
2480.25 1547
2480.72 1577
2481.19 1532
2481.66 1578
2482.13 1573
2482.60 1707
2483.07 1637
2483.54 1774
2484.01 1750
2484.48 1791
2484.95 1555
2485.42 1632
2485.89 1576
2486.36 1727
2486.83 1614
2487.30 1430
2487.77 1583
2488.24 1497
2488.71 1487
2489.18 1519
2489.65 1415
2490.12 1332
2490.59 1455
2491.06 1601
2491.53 1452
2492.00 1433
2492.47 1556
2492.94 1431
2493.41 1528
2493.88 1560
2494.36 1611
2494.83 1487
2495.30 1491
2495.77 1465
2496.24 1510
2496.71 1476
2497.18 1406
2497.65 1444
2498.12 1537
2498.60 1490
2499.07 1436
2499.54 1518
2500.01 1521
2500.48 1581
2500.95 1458
2501.42 1455
2501.90 1472
2502.37 1418
2502.84 1385
2503.31 1410
2503.78 1398
2504.25 1418
2504.73 1458
2505.20 1337
2505.67 1298
2506.14 1408
2506.61 1383
2507.09 1334
2507.56 1453
2508.03 1431
2508.50 1369
2508.97 1366
2509.45 1585
2509.92 1650
2510.39 1627
2510.86 1546
2511.34 1481
2511.81 1574
2512.28 1773
2512.75 1666
2513.23 1791
2513.70 1712
2514.17 1675
2514.65 1677
2515.12 1796
2515.59 1769
2516.06 1736
2516.54 1685
2517.01 1661
2517.48 1701
2517.96 1633
2518.43 1669
2518.90 1484
2519.38 1521
2519.85 1562
2520.32 1522
2520.80 1532
2521.27 1546
2521.74 1634
2522.22 1481
2522.69 1458
2523.16 1417
2523.64 1565
2524.11 1387
2524.58 1298
2525.06 1483
2525.53 1382
2526.01 1496
2526.48 1488
2526.95 1384
2527.43 1362
2527.90 1467
2528.38 1474
2528.85 1516
2529.32 1387
2529.80 1591
2530.27 1545
2530.75 1473
2531.22 1488
2531.70 1387
2532.17 1490
2532.64 1495
2533.12 1491
2533.59 1320
2534.07 1392
2534.54 1573
2535.02 1501
2535.49 1660
2535.97 1517
2536.44 1440
2536.92 1489
2537.39 1392
2537.87 1522
2538.34 1503
2538.82 1520
2539.29 1710
2539.77 1443
2540.24 1455
2540.72 1468
2541.19 1434
2541.67 1491
2542.14 1579
2542.62 1489
2543.09 1415
2543.57 1534
2544.04 1575
2544.52 1576
2545.00 1546
2545.47 1504
2545.95 1434
2546.42 1558
2546.90 1529
2547.37 1574
2547.85 1556
2548.33 1614
2548.80 1625
2549.28 1667
2549.75 1757
2550.23 1850
2550.71 1935
2551.18 1869
2551.66 1711
2552.14 1968
2552.61 1705
2553.09 1712
2553.57 1754
2554.04 1770
2554.52 1839
2554.99 1853
2555.47 1875
2555.95 1916
2556.42 1989
2556.90 2166
2557.38 2220
2557.86 2199
2558.33 2146
2558.81 2223
2559.29 2156
2559.76 2127
2560.24 2195
2560.72 1941
2561.19 1856
2561.67 1713
2562.15 1801
2562.63 1694
2563.10 1623
2563.58 1601
2564.06 1715
2564.54 1658
2565.01 1609
2565.49 1483
2565.97 1488
2566.45 1547
2566.92 1599
2567.40 1459
2567.88 1487
2568.36 1396
2568.83 1418
2569.31 1377
2569.79 1300
2570.27 1435
2570.75 1456
2571.22 1327
2571.70 1262
2572.18 1224
2572.66 1393
2573.14 1601
2573.62 1497
2574.09 1479
2574.57 1509
2575.05 1485
2575.53 1496
2576.01 1495
2576.49 1538
2576.97 1614
2577.44 1534
2577.92 1560
2578.40 1580
2578.88 1597
2579.36 1534
2579.84 1484
2580.32 1523
2580.80 1630
2581.27 1431
2581.75 1318
2582.23 1485
2582.71 1450
2583.19 1457
2583.67 1344
2584.15 1441
2584.63 1651
2585.11 1504
2585.59 1465
2586.07 1455
2586.55 1408
2587.03 1507
2587.51 1483
2587.99 1488
2588.47 1372
2588.94 1459
2589.42 1547
2589.90 1542
2590.38 1709
2590.86 1560
2591.34 1509
2591.82 1453
2592.30 1603
2592.78 1545
2593.26 1513
2593.74 1588
2594.22 1567
2594.71 1596
2595.19 1611
2595.67 1580
2596.15 1618
2596.63 1609
2597.11 1655
2597.59 1699
2598.07 1607
2598.55 1582
2599.03 1549
2599.51 1522
2599.99 1602
2600.47 1511
2600.95 1507
2601.43 1585
2601.91 1578
2602.40 1487
2602.88 1561
2603.36 1600
2603.84 1513
2604.32 1458
2604.80 1410
2605.28 1489
2605.76 1459
2606.24 1477
2606.73 1506
2607.21 1437
2607.69 1418
2608.17 1552
2608.65 1544
2609.13 1563
2609.62 1601
2610.10 1706
2610.58 1573
2611.06 1586
2611.54 1511
2612.02 1636
2612.51 1816
2612.99 1712
2613.47 1666
2613.95 1573
2614.43 1707
2614.92 1615
2615.40 1537
2615.88 1536
2616.36 1405
2616.85 1419
2617.33 1505
2617.81 1466
2618.29 1563
2618.78 1518
2619.26 1397
2619.74 1385
2620.22 1398
2620.71 1507
2621.19 1571
2621.67 1648
2622.15 1556
2622.64 1443
2623.12 1478
2623.60 1657
2624.09 1468
2624.57 1592
2625.05 1580
2625.53 1514
2626.02 1533
2626.50 1530
2626.98 1566
2627.47 1548
2627.95 1546
2628.43 1682
2628.92 1596
2629.40 1573
2629.88 1474
2630.37 1460
2630.85 1389
2631.34 1430
2631.82 1581
2632.30 1683
2632.79 1561
2633.27 1613
2633.75 1463
2634.24 1557
2634.72 1629
2635.21 1608
2635.69 1405
2636.17 1454
2636.66 1319
2637.14 1369
2637.63 1642
2638.11 1443
2638.60 1453
2639.08 1558
2639.56 1432
2640.05 1634
2640.53 1621
2641.02 1526
2641.50 1571
2641.99 1463
2642.47 1589
2642.96 1527
2643.44 1540
2643.93 1486
2644.41 1539
2644.90 1593
2645.38 1454
2645.87 1513
2646.35 1618
2646.84 1572
2647.32 1552
2647.81 1513
2648.29 1593
2648.78 1432
2649.26 1371
2649.75 1517
2650.23 1458
2650.72 1511
2651.20 1442
2651.69 1405
2652.17 1458
2652.66 1508
2653.15 1582
2653.63 1619
2654.12 1403
2654.60 1414
2655.09 1475
2655.57 1364
2656.06 1418
2656.55 1481
2657.03 1491
2657.52 1482
2658.00 1449
2658.49 1472
2658.98 1561
2659.46 1497
2659.95 1501
2660.44 1427
2660.92 1413
2661.41 1486
2661.90 1568
2662.38 1539
2662.87 1386
2663.35 1413
2663.84 1456
2664.33 1497
2664.81 1400
2665.30 1520
2665.79 1529
2666.28 1499
2666.76 1536
2667.25 1497
2667.74 1677
2668.22 1653
2668.71 1607
2669.20 1574
2669.68 1438
2670.17 1491
2670.66 1444
2671.15 1517
2671.63 1592
2672.12 1497
2672.61 1567
2673.10 1579
2673.58 1559
2674.07 1634
2674.56 1549
2675.05 1621
2675.53 1755
2676.02 1709
2676.51 1771
2677.00 1833
2677.49 1972
2677.97 2067
2678.46 2105
2678.95 1942
2679.44 1991
2679.93 1874
2680.41 1994
2680.90 1983
2681.39 2244
2681.88 2002
2682.37 1992
2682.85 2000
2683.34 1806
2683.83 1920
2684.32 2242
2684.81 2192
2685.30 2024
2685.79 2039
2686.27 2132
2686.76 2305
2687.25 2035
2687.74 2077
2688.23 2138
2688.72 2110
2689.21 1924
2689.70 1773
2690.19 1855
2690.67 1874
2691.16 1918
2691.65 1760
2692.14 1802
2692.63 1669
2693.12 1489
2693.61 1636
2694.10 1513
2694.59 1611
2695.08 1618
2695.57 1502
2696.06 1559
2696.55 1550
2697.04 1559
2697.53 1614
2698.02 1728
2698.51 1710
2699.00 1630
2699.49 1665
2699.98 1607
2700.47 1728
2700.96 1824
2701.45 1747
2701.94 1727
2702.43 1776
2702.92 1767
2703.41 1720
2703.90 1726
2704.39 1750
2704.88 1671
2705.37 1726
2705.86 1611
2706.35 1762
2706.84 1544
2707.33 1627
2707.82 1672
2708.31 1563
2708.80 1834
2709.29 1639
2709.78 1559
2710.27 1683
2710.77 1592
2711.26 1453
2711.75 1546
2712.24 1509
2712.73 1538
2713.22 1456
2713.71 1459
2714.20 1556
2714.69 1626
2715.19 1612
2715.68 1569
2716.17 1410
2716.66 1382
2717.15 1448
2717.64 1582
2718.13 1452
2718.63 1382
2719.12 1404
2719.61 1514
2720.10 1454
2720.59 1398
2721.08 1392
2721.58 1434
2722.07 1550
2722.56 1617
2723.05 1724
2723.54 1723
2724.04 1588
2724.53 1520
2725.02 1565
2725.51 1675
2726.01 1741
2726.50 1593
2726.99 1528
2727.48 1663
2727.98 1664
2728.47 1511
2728.96 1498
2729.45 1420
2729.95 1484
2730.44 1481
2730.93 1508
2731.42 1502
2731.92 1649
2732.41 1522
2732.90 1499
2733.40 1585
2733.89 1586
2734.38 1504
2734.87 1515
2735.37 1485
2735.86 1366
2736.35 1384
2736.85 1496
2737.34 1647
2737.83 1581
2738.33 1484
2738.82 1565
2739.31 1650
2739.81 1650
2740.30 1643
2740.79 1680
2741.29 1549
2741.78 1511
2742.28 1560
2742.77 1532
2743.26 1533
2743.76 1459
2744.25 1488
2744.75 1450
2745.24 1347
2745.73 1550
2746.23 1495
2746.72 1320
2747.22 1324
2747.71 1312
2748.20 1401
2748.70 1343
2749.19 1407
2749.69 1513
2750.18 1617
2750.68 1576
2751.17 1438
2751.67 1470
2752.16 1471
2752.66 1480
2753.15 1402
2753.64 1516
2754.14 1640
2754.63 1583
2755.13 1585
2755.62 1682
2756.12 1706
2756.61 1638
2757.11 1661
2757.60 1430
2758.10 1588
2758.59 1570
2759.09 1525
2759.59 1490
2760.08 1563
2760.58 1541
2761.07 1595
2761.57 1549
2762.06 1628
2762.56 1542
2763.05 1520
2763.55 1536
2764.05 1521
2764.54 1533
2765.04 1560
2765.53 1531
2766.03 1383
2766.52 1398
2767.02 1441
2767.52 1377
2768.01 1526
2768.51 1532
2769.00 1474
2769.50 1418
2770.00 1492
2770.49 1502
2770.99 1551
2771.49 1554
2771.98 1495
2772.48 1421
2772.98 1499
2773.47 1582
2773.97 1679
2774.47 1475
2774.96 1533
2775.46 1705
2775.96 1670
2776.45 1626
2776.95 1638
2777.45 1663
2777.94 1643
2778.44 1722
2778.94 1785
2779.43 1861
2779.93 1874
2780.43 1800
2780.93 1721
2781.42 1804
2781.92 1738
2782.42 1675
2782.92 1597
2783.41 1601
2783.91 1502
2784.41 1497
2784.91 1642
2785.40 1582
2785.90 1475
2786.40 1523
2786.90 1615
2787.39 1607
2787.89 1694
2788.39 1638
2788.89 1642
2789.39 1554
2789.88 1576
2790.38 1506
2790.88 1576
2791.38 1690
2791.88 1698
2792.37 1497
2792.87 1566
2793.37 1692
2793.87 1721
2794.37 1636
2794.87 1660
2795.37 1682
2795.86 1630
2796.36 1841
2796.86 1851
2797.36 1914
2797.86 1758
2798.36 2002
2798.86 2161
2799.35 2289
2799.85 2243
2800.35 2357
2800.85 2373
2801.35 2360
2801.85 2374
2802.35 2142
2802.85 2213
2803.35 2334
2803.85 2036
2804.35 2157
2804.85 1947
2805.34 1854
2805.84 1922
2806.34 1709
2806.84 1887
2807.34 1969
2807.84 1997
2808.34 2097
2808.84 2276
2809.34 2271
2809.84 2264
2810.34 2376
2810.84 2651
2811.34 2717
2811.84 2718
2812.34 2848
2812.84 2837
2813.34 2570
2813.84 2610
2814.34 2511
2814.84 2193
2815.34 2046
2815.84 1954
2816.34 1915
2816.84 1880
2817.34 1874
2817.84 1893
2818.35 1955
2818.85 1796
2819.35 1721
2819.85 1673
2820.35 1679
2820.85 1753
2821.35 1686
2821.85 1781
2822.35 1760
2822.85 1663
2823.35 1887
2823.85 1844
2824.36 1724
2824.86 1659
2825.36 1733
2825.86 1718
2826.36 1728
2826.86 1644
2827.36 1765
2827.86 1813
2828.37 1619
2828.87 1741
2829.37 1797
2829.87 1713
2830.37 1682
2830.87 1584
2831.38 1625
2831.88 1664
2832.38 1510
2832.88 1455
2833.38 1545
2833.88 1518
2834.39 1598
2834.89 1632
2835.39 1731
2835.89 1737
2836.40 1652
2836.90 1573
2837.40 1726
2837.90 1725
2838.40 1755
2838.91 1757
2839.41 1701
2839.91 1640
2840.41 1641
2840.92 1661
2841.42 1784
2841.92 1534
2842.42 1648
2842.93 1756
2843.43 1598
2843.93 1732
2844.44 1754
2844.94 1498
2845.44 1643
2845.94 1591
2846.45 1702
2846.95 1793
2847.45 1746
2847.96 1708
2848.46 1735
2848.96 1615
2849.47 1801
2849.97 1812
2850.47 1845
2850.98 1891
2851.48 1938
2851.98 1912
2852.49 1928
2852.99 1826
2853.50 1599
2854.00 1770
2854.50 1774
2855.01 1747
2855.51 1483
2856.01 1585
2856.52 1550
2857.02 1506
2857.53 1433
2858.03 1460
2858.53 1531
2859.04 1451
2859.54 1585
2860.05 1813
2860.55 1627
2861.06 1599
2861.56 1675
2862.06 1708
2862.57 1623
2863.07 1620
2863.58 1475
2864.08 1509
2864.59 1502
2865.09 1458
2865.60 1591
2866.10 1550
2866.61 1483
2867.11 1467
2867.62 1485
2868.12 1357
2868.63 1383
2869.13 1465
2869.64 1440
2870.14 1441
2870.65 1448
2871.15 1482
2871.66 1512
2872.16 1559
2872.67 1647
2873.17 1433
2873.68 1344
2874.18 1416
2874.69 1605
2875.20 1667
2875.70 1698
2876.21 1616
2876.71 1856
2877.22 1738
2877.72 1750
2878.23 1744
2878.74 1691
2879.24 1651
2879.75 1809
2880.25 1844
2880.76 1726
2881.27 1794
2881.77 1854
2882.28 1816
2882.79 1756
2883.29 1812
2883.80 1995
2884.30 2190
2884.81 2220
2885.32 2119
2885.82 2080
2886.33 2115
2886.84 2137
2887.34 2197
2887.85 2269
2888.36 2094
2888.86 2138
2889.37 2113
2889.88 2004
2890.38 2231
2890.89 2387
2891.40 2354
2891.91 2355
2892.41 2070
2892.92 1984
2893.43 1930
2893.93 2116
2894.44 2078
2894.95 2095
2895.46 1769
2895.96 1676
2896.47 1667
2896.98 1670
2897.49 1713
2897.99 1813
2898.50 1693
2899.01 1848
2899.52 1909
2900.03 1881
2900.53 1778
2901.04 1840
2901.55 1885
2902.06 1854
2902.56 1994
2903.07 1830
2903.58 2035
2904.09 2029
2904.60 2062
2905.11 2131
2905.61 2141
2906.12 2049
2906.63 2130
2907.14 2087
2907.65 1932
2908.16 2037
2908.66 1969
2909.17 2038
2909.68 1976
2910.19 2039
2910.70 1915
2911.21 1971
2911.72 1874
2912.23 1768
2912.73 1706
2913.24 1799
2913.75 1849
2914.26 1729
2914.77 1772
2915.28 1708
2915.79 1657
2916.30 1745
2916.81 1713
2917.32 1774
2917.83 1651
2918.33 1641
2918.84 1595
2919.35 1811
2919.86 1776
2920.37 1701
2920.88 1674
2921.39 1702
2921.90 1865
2922.41 1707
2922.92 1731
2923.43 1699
2923.94 1807
2924.45 1947
2924.96 1954
2925.47 2174
2925.98 2173
2926.49 2366
2927.00 2218
2927.51 2432
2928.02 2691
2928.53 2580
2929.04 2571
2929.55 2440
2930.06 2573
2930.57 2377
2931.08 2368
2931.59 2213
2932.11 2042
2932.62 1875
2933.13 1882
2933.64 1761
2934.15 1748
2934.66 1557
2935.17 1670
2935.68 1609
2936.19 1541
2936.70 1567
2937.21 1694
2937.72 1660
2938.24 1723
2938.75 1680
2939.26 1587
2939.77 1671
2940.28 1634
2940.79 1833
2941.30 1724
2941.81 1721
2942.33 1802
2942.84 1623
2943.35 1545
2943.86 1640
2944.37 1778
2944.88 1847
2945.40 1750
2945.91 1775
2946.42 1884
2946.93 1817
2947.44 1942
2947.96 1946
2948.47 2037
2948.98 1928
2949.49 2179
2950.00 2139
2950.52 1987
2951.03 1916
2951.54 2116
2952.05 2188
2952.57 2172
2953.08 1998
2953.59 1895
2954.10 1708
2954.62 1800
2955.13 1732
2955.64 1644
2956.15 1676
2956.67 1653
2957.18 1775
2957.69 1794
2958.20 1730
2958.72 1701
2959.23 1738
2959.74 1815
2960.26 1802
2960.77 1662
2961.28 1674
2961.80 1782
2962.31 1909
2962.82 1945
2963.34 1999
2963.85 1871
2964.36 1899
2964.88 1949
2965.39 1763
2965.90 1895
2966.42 1868
2966.93 2005
2967.44 1871
2967.96 1640
2968.47 1744
2968.98 1777
2969.50 1775
2970.01 1883
2970.53 1616
2971.04 1624
2971.55 1640
2972.07 1637
2972.58 1626
2973.10 1598
2973.61 1660
2974.12 1605
2974.64 1585
2975.15 1591
2975.67 1594
2976.18 1567
2976.70 1670
2977.21 1760
2977.73 1671
2978.24 1627
2978.75 1685
2979.27 1723
2979.78 1678
2980.30 1562
2980.81 1532
2981.33 1537
2981.84 1644
2982.36 1597
2982.87 1512
2983.39 1552
2983.90 1707
2984.42 1636
2984.93 1689
2985.45 1727
2985.96 1578
2986.48 1736
2987.00 1690
2987.51 1697
2988.03 1833
2988.54 1766
2989.06 1725
2989.57 1809
2990.09 1729
2990.60 1874
2991.12 1880
2991.64 1855
2992.15 1689
2992.67 1663
2993.18 1778
2993.70 1713
2994.21 1673
2994.73 1835
2995.25 1888
2995.76 1760
2996.28 1882
2996.80 1832
2997.31 1792
2997.83 1718
2998.34 1792
2998.86 2018
2999.38 2065
2999.89 2158
3000.41 2195
3000.93 1995
3001.44 2071
3001.96 2213
3002.48 2177
3002.99 2133
3003.51 2092
3004.03 2168
3004.54 2189
3005.06 2167
3005.58 2264
3006.09 2229
3006.61 2164
3007.13 2195
3007.65 2337
3008.16 2239
3008.68 2209
3009.20 2288
3009.71 2171
3010.23 2180
3010.75 2090
3011.27 1789
3011.78 1808
3012.30 1855
3012.82 1827
3013.34 1801
3013.85 1744
3014.37 1755
3014.89 1689
3015.41 1682
3015.93 1637
3016.44 1685
3016.96 1766
3017.48 1708
3018.00 1785
3018.52 1892
3019.03 1958
3019.55 1859
3020.07 1728
3020.59 1746
3021.11 1776
3021.63 1833
3022.14 1903
3022.66 1854
3023.18 1928
3023.70 1924
3024.22 1861
3024.74 1875
3025.25 1853
3025.77 1937
3026.29 1981
3026.81 1951
3027.33 1961
3027.85 2035
3028.37 2030
3028.89 2016
3029.41 2009
3029.92 1993
3030.44 1939
3030.96 1728
3031.48 1770
3032.00 1785
3032.52 1743
3033.04 1748
3033.56 1612
3034.08 1749
3034.60 1806
3035.12 1899
3035.64 1838
3036.16 1759
3036.68 1719
3037.20 1637
3037.72 1788
3038.24 1871
3038.76 1726
3039.28 1699
3039.80 1790
3040.32 1963
3040.84 1820
3041.36 1708
3041.88 1825
3042.40 1697
3042.92 1602
3043.44 1668
3043.96 1627
3044.48 1673
3045.00 1765
3045.52 1644
3046.04 1663
3046.56 1710
3047.08 1826
3047.60 1723
3048.12 1688
3048.64 1739
3049.16 1711
3049.68 1599
3050.20 1473
3050.72 1629
3051.24 1669
3051.77 1585
3052.29 1692
3052.81 1744
3053.33 1620
3053.85 1599
3054.37 1738
3054.89 1610
3055.41 1446
3055.93 1583
3056.46 1571
3056.98 1662
3057.50 1630
3058.02 1702
3058.54 1633
3059.06 1607
3059.58 1613
3060.11 1504
3060.63 1392
3061.15 1441
3061.67 1472
3062.19 1538
3062.71 1525
3063.24 1643
3063.76 1701
3064.28 1582
3064.80 1630
3065.32 1657
3065.85 1758
3066.37 1632
3066.89 1731
3067.41 1761
3067.94 1733
3068.46 1704
3068.98 1691
3069.50 1629
3070.03 1605
3070.55 1915
3071.07 1796
3071.59 1743
3072.12 1770
3072.64 1803
3073.16 1753
3073.68 1682
3074.21 1685
3074.73 1875
3075.25 1818
3075.78 1841
3076.30 1825
3076.82 1741
3077.34 1691
3077.87 1825
3078.39 1825
3078.91 1896
3079.44 1757
3079.96 1677
3080.48 1930
3081.01 1972
3081.53 2028
3082.05 1900
3082.58 2082
3083.10 2258
3083.63 2070
3084.15 2057
3084.67 2052
3085.20 2061
3085.72 2076
3086.24 2019
3086.77 2189
3087.29 2047
3087.82 1883
3088.34 2111
3088.86 2059
3089.39 1946
3089.91 1997
3090.44 1920
3090.96 2029
3091.49 2064
3092.01 1925
3092.53 1944
3093.06 1759
3093.58 1907
3094.11 1921
3094.63 2006
3095.16 1886
3095.68 1841
3096.21 1955
3096.73 1959
3097.26 1868
3097.78 1827
3098.31 1952
3098.83 2104
3099.36 2116
3099.88 2133
3100.41 2282
3100.93 2373
3101.46 2363
3101.98 2380
3102.51 2761
3103.03 3026
3103.56 3584
3104.08 3638
3104.61 3963
3105.13 4121
3105.66 4696
3106.18 4618
3106.71 4810
3107.24 4981
3107.76 5066
3108.29 4647
3108.81 3999
3109.34 3864
3109.86 3839
3110.39 3328
3110.92 3031
3111.44 2727
3111.97 2659
3112.49 2612
3113.02 2612
3113.55 2680
3114.07 2696
3114.60 2741
3115.12 2605
3115.65 2568
3116.18 2478
3116.70 2185
3117.23 2429
3117.76 2257
3118.28 2101
3118.81 1927
3119.34 1877
3119.86 2017
3120.39 1907
3120.92 2019
3121.44 2013
3121.97 1837
3122.50 1941
3123.02 2233
3123.55 1967
3124.08 1919
3124.61 1966
3125.13 2164
3125.66 1966
3126.19 1943
3126.72 1913
3127.24 1847
3127.77 1896
3128.30 1928
3128.82 1845
3129.35 1879
3129.88 1939
3130.41 1970
3130.93 1874
3131.46 1875
3131.99 2004
3132.52 2006
3133.05 1874
3133.57 1956
3134.10 1884
3134.63 1956
3135.16 1944
3135.69 1971
3136.21 1827
3136.74 1661
3137.27 1716
3137.80 1708
3138.33 1651
3138.85 1681
3139.38 1709
3139.91 1699
3140.44 1656
3140.97 1755
3141.50 1940
3142.03 1760
3142.55 1677
3143.08 1739
3143.61 1667
3144.14 1705
3144.67 1692
3145.20 1706
3145.73 1744
3146.26 1815
3146.79 1766
3147.31 1795
3147.84 2047
3148.37 1951
3148.90 1911
3149.43 1782
3149.96 1887
3150.49 2162
3151.02 2119
3151.55 2053
3152.08 1847
3152.61 1972
3153.14 2033
3153.67 2106
3154.20 2014
3154.73 1843
3155.25 1987
3155.78 1967
3156.31 1831
3156.84 1655
3157.37 1759
3157.90 1833
3158.43 1777
3158.96 1890
3159.49 1784
3160.02 1899
3160.55 1873
3161.08 1894
3161.61 1851
3162.14 1744
3162.68 1891
3163.21 1841
3163.74 1901
3164.27 1602
3164.80 1702
3165.33 1828
3165.86 1736
3166.39 1590
3166.92 1743
3167.45 1762
3167.98 1767
3168.51 1720
3169.04 1767
3169.57 1624
3170.10 1652
3170.64 1669
3171.17 1676
3171.70 1642
3172.23 1536
3172.76 1708
3173.29 1743
3173.82 1656
3174.35 1580
3174.88 1686
3175.42 1634
3175.95 1751
3176.48 1693
3177.01 1763
3177.54 1921
3178.07 1866
3178.61 1780
3179.14 1752
3179.67 1878
3180.20 1880
3180.73 1917
3181.26 1939
3181.80 1780
3182.33 1828
3182.86 1947
3183.39 1974
3183.92 1869
3184.46 1876
3184.99 1727
3185.52 1743
3186.05 1745
3186.59 1789
3187.12 1819
3187.65 1753
3188.18 1623
3188.72 1554
3189.25 1595
3189.78 1666
3190.31 1720
3190.85 1777
3191.38 1743
3191.91 1522
3192.44 1536
3192.98 1666
3193.51 1684
3194.04 1746
3194.58 1488
3195.11 1655
3195.64 1777
3196.17 1726
3196.71 1569
3197.24 1669
3197.77 1729
3198.31 1797
3198.84 1716
3199.37 1644
3199.91 1630
3200.44 1626
3200.98 1654
3201.51 1696
3202.04 1822
3202.58 1722
3203.11 1731
3203.64 1933
3204.18 1850
3204.71 1834
3205.24 2041
3205.78 2001
3206.31 1972
3206.85 1885
3207.38 1846
3207.91 2008
3208.45 2019
3208.98 1987
3209.52 1911
3210.05 2075
3210.59 2000
3211.12 1817
3211.65 1928
3212.19 2018
3212.72 2096
3213.26 2199
3213.79 2013
3214.33 2140
3214.86 2084
3215.40 2104
3215.93 2066
3216.47 2232
3217.00 2004
3217.54 1847
3218.07 1972
3218.61 2024
3219.14 1845
3219.68 1922
3220.21 2006
3220.75 2027
3221.28 2164
3221.82 2031
3222.35 1852
3222.89 1963
3223.42 1892
3223.96 1847
3224.49 1970
3225.03 1958
3225.57 1995
3226.10 1975
3226.64 1834
3227.17 2051
3227.71 1977
3228.24 2024
3228.78 1993
3229.32 2019
3229.85 1904
3230.39 1838
3230.92 1926
3231.46 2005
3232.00 1813
3232.53 1739
3233.07 1889
3233.60 1745
3234.14 1840
3234.68 1738
3235.21 1826
3235.75 1807
3236.29 1759
3236.82 1848
3237.36 1853
3237.90 1987
3238.43 2025
3238.97 2014
3239.51 1982
3240.04 1784
3240.58 1996
3241.12 2119
3241.65 2051
3242.19 2027
3242.73 2123
3243.26 2164
3243.80 2082
3244.34 2045
3244.88 1991
3245.41 2090
3245.95 1872
3246.49 2025
3247.02 2045
3247.56 2016
3248.10 1883
3248.64 1836
3249.17 1775
3249.71 1879
3250.25 1946
3250.79 2053
3251.33 2020
3251.86 2103
3252.40 2110
3252.94 1911
3253.48 1993
3254.01 2076
3254.55 2155
3255.09 1992
3255.63 2004
3256.17 2100
3256.70 1971
3257.24 1946
3257.78 2065
3258.32 2029
3258.86 2183
3259.40 2359
3259.93 2303
3260.47 2265
3261.01 2364
3261.55 2414
3262.09 2390
3262.63 2547
3263.17 2540
3263.70 2513
3264.24 2691
3264.78 2890
3265.32 2853
3265.86 2839
3266.40 2957
3266.94 3446
3267.48 3415
3268.02 3572
3268.56 3815
3269.09 4038
3269.63 3956
3270.17 3875
3270.71 3838
3271.25 3950
3271.79 3920
3272.33 3809
3272.87 3364
3273.41 3030
3273.95 3073
3274.49 2880
3275.03 2585
3275.57 2495
3276.11 2398
3276.65 2292
3277.19 2349
3277.73 2209
3278.27 2011
3278.81 2021
3279.35 2310
3279.89 2257
3280.43 2342
3280.97 2400
3281.51 2278
3282.05 2206
3282.59 2471
3283.13 2330
3283.67 2185
3284.21 2208
3284.75 2221
3285.29 2264
3285.83 2295
3286.37 2364
3286.91 2414
3287.45 2344
3287.99 2603
3288.53 2408
3289.08 2385
3289.62 2694
3290.16 2574
3290.70 2520
3291.24 2521
3291.78 2507
3292.32 2640
3292.86 2586
3293.40 2670
3293.95 2510
3294.49 2774
3295.03 2727
3295.57 2750
3296.11 3002
3296.65 3227
3297.19 3320
3297.73 3195
3298.28 3389
3298.82 3576
3299.36 3851
3299.90 3520
3300.44 3317
3300.99 3197
3301.53 3170
3302.07 3161
3302.61 3071
3303.15 2806
3303.69 2669
3304.24 2751
3304.78 2660
3305.32 2508
3305.86 2614
3306.41 2522
3306.95 2479
3307.49 2554
3308.03 2397
3308.58 2394
3309.12 2455
3309.66 2571
3310.20 2388
3310.75 2392
3311.29 2349
3311.83 2432
3312.37 2362
3312.92 2376
3313.46 2280
3314.00 2333
3314.54 2352
3315.09 2419
3315.63 2385
3316.17 2304
3316.72 2451
3317.26 2510
3317.80 2495
3318.35 2581
3318.89 2585
3319.43 2669
3319.98 2844
3320.52 2987
3321.06 3073
3321.61 3144
3322.15 3156
3322.69 3145
3323.24 3355
3323.78 3474
3324.33 3530
3324.87 3417
3325.41 3482
3325.96 3541
3326.50 3474
3327.04 3356
3327.59 3292
3328.13 3280
3328.68 3262
3329.22 3204
3329.76 2966
3330.31 2873
3330.85 2888
3331.40 2865
3331.94 2950
3332.49 3000
3333.03 3151
3333.58 3364
3334.12 4059
3334.66 4847
3335.21 5678
3335.75 6588
3336.30 7957
3336.84 9277
3337.39 10575
3337.93 12137
3338.48 13111
3339.02 14205
3339.57 14675
3340.11 15109
3340.66 15140
3341.20 14380
3341.75 13180
3342.29 11836
3342.84 10454
3343.38 9149
3343.93 7662
3344.47 6511
3345.02 5558
3345.57 4783
3346.11 4143
3346.66 3576
3347.20 3330
3347.75 3121
3348.29 2931
3348.84 2851
3349.38 2806
3349.93 2761
3350.48 2723
3351.02 2907
3351.57 3041
3352.11 2941
3352.66 3243
3353.21 3268
3353.75 3306
3354.30 3411
3354.84 3610
3355.39 3567
3355.94 3359
3356.48 3261
3357.03 3071
3357.58 3239
3358.12 3301
3358.67 3251
3359.22 3319
3359.76 3183
3360.31 2827
3360.86 2640
3361.40 2606
3361.95 2519
3362.50 2497
3363.04 2520
3363.59 2613
3364.14 2554
3364.68 2570
3365.23 2594
3365.78 2382
3366.33 2460
3366.87 2517
3367.42 2470
3367.97 2670
3368.51 2642
3369.06 2563
3369.61 2663
3370.16 2549
3370.70 2565
3371.25 2448
3371.80 2549
3372.35 2627
3372.90 2587
3373.44 2630
3373.99 2736
3374.54 2756
3375.09 3067
3375.63 3194
3376.18 3140
3376.73 3050
3377.28 2999
3377.83 3236
3378.37 3425
3378.92 3375
3379.47 3297
3380.02 3097
3380.57 2800
3381.12 2772
3381.66 2769
3382.21 2439
3382.76 2494
3383.31 2357
3383.86 2253
3384.41 2307
3384.96 2264
3385.50 2370
3386.05 2295
3386.60 2313
3387.15 2305
3387.70 2265
3388.25 2434
3388.80 2185
3389.35 2253
3389.90 2042
3390.44 2232
3390.99 2194
3391.54 2201
3392.09 2030
3392.64 2179
3393.19 2240
3393.74 2192
3394.29 2121
3394.84 2139
3395.39 2054
3395.94 2032
3396.49 2088
3397.04 2017
3397.59 2063
3398.14 1969
3398.69 2063
3399.24 1920
3399.79 1947
3400.34 1834
3400.89 1959
3401.44 1969
3401.99 1895
3402.54 1916
3403.09 1830
3403.64 1828
3404.19 1926
3404.74 1964
3405.29 1932
3405.84 1756
3406.39 1890
3406.94 1965
3407.49 1908
3408.04 1954
3408.59 1882
3409.14 1844
3409.69 1865
3410.24 1916
3410.79 1906
3411.34 1780
3411.89 1888
3412.45 2006
3413.00 2094
3413.55 2118
3414.10 2216
3414.65 2072
3415.20 2169
3415.75 2172
3416.30 2032
3416.85 2120
3417.41 2182
3417.96 2167
3418.51 2216
3419.06 2181
3419.61 2045
3420.16 1978
3420.71 1956
3421.27 1892
3421.82 1975
3422.37 1894
3422.92 1902
3423.47 1847
3424.02 1878
3424.58 1881
3425.13 2036
3425.68 2150
3426.23 2054
3426.78 2074
3427.34 1917
3427.89 1963
3428.44 1923
3428.99 1952
3429.55 2014
3430.10 2050
3430.65 2078
3431.20 2025
3431.76 1915
3432.31 1891
3432.86 1919
3433.41 2010
3433.97 1765
3434.52 1752
3435.07 1788
3435.62 1805
3436.18 1786
3436.73 1723
3437.28 1810
3437.84 1761
3438.39 1786
3438.94 1871
3439.49 1809
3440.05 1851
3440.60 1903
3441.15 1811
3441.71 1801
3442.26 1858
3442.81 1829
3443.37 1871
3443.92 1998
3444.47 2033
3445.03 1980
3445.58 2047
3446.13 1992
3446.69 1886
3447.24 1829
3447.80 1840
3448.35 1839
3448.90 1795
3449.46 1968
3450.01 1776
3450.57 1707
3451.12 1689
3451.67 1734
3452.23 1835
3452.78 1772
3453.34 1786
3453.89 1704
3454.44 1666
3455.00 1552
3455.55 1570
3456.11 1686
3456.66 1588
3457.22 1644
3457.77 1708
3458.33 1630
3458.88 1724
3459.43 1747
3459.99 1734
3460.54 1745
3461.10 1764
3461.65 1772
3462.21 1780
3462.76 1871
3463.32 1719
3463.87 1652
3464.43 1821
3464.98 1932
3465.54 1899
3466.09 1860
3466.65 1945
3467.21 2016
3467.76 1835
3468.32 1958
3468.87 1992
3469.43 2014
3469.98 1914
3470.54 1948
3471.09 1914
3471.65 2011
3472.20 2021
3472.76 1826
3473.32 1956
3473.87 1858
3474.43 1817
3474.98 1921
3475.54 2034
3476.10 1981
3476.65 1960
3477.21 1919
3477.76 1941
3478.32 1919
3478.88 1926
3479.43 1908
3479.99 1934
3480.55 2143
3481.10 2069
3481.66 2031
3482.22 2116
3482.77 2152
3483.33 2131
3483.89 2179
3484.44 2195
3485.00 2259
3485.56 2147
3486.11 2137
3486.67 2244
3487.23 2198
3487.78 2149
3488.34 2273
3488.90 2191
3489.45 2267
3490.01 2335
3490.57 2445
3491.13 2660
3491.68 2642
3492.24 2895
3492.80 3160
3493.35 3403
3493.91 3402
3494.47 3514
3495.03 3673
3495.58 3955
3496.14 3942
3496.70 3747
3497.26 3828
3497.82 3907
3498.37 3827
3498.93 3783
3499.49 3768
3500.05 3536
3500.61 3543
3501.16 3997
3501.72 4237
3502.28 4596
3502.84 4748
3503.40 4693
3503.95 5181
3504.51 5565
3505.07 5164
3505.63 5414
3506.19 5686
3506.75 5921
3507.30 6451
3507.86 6255
3508.42 6526
3508.98 6690
3509.54 6360
3510.10 6457
3510.66 6343
3511.22 6132
3511.77 5539
3512.33 4761
3512.89 4333
3513.45 4050
3514.01 3592
3514.57 3336
3515.13 3109
3515.69 2822
3516.25 2611
3516.81 2464
3517.37 2384
3517.92 2203
3518.48 2328
3519.04 2331
3519.60 2251
3520.16 2262
3520.72 2294
3521.28 2308
3521.84 2293
3522.40 2372
3522.96 2362
3523.52 2420
3524.08 2335
3524.64 2410
3525.20 2521
3525.76 2477
3526.32 2613
3526.88 2520
3527.44 2592
3528.00 2430
3528.56 2356
3529.12 2486
3529.68 2279
3530.24 2201
3530.80 2238
3531.36 2227
3531.92 2277
3532.48 2004
3533.04 2129
3533.60 2023
3534.17 1981
3534.73 2028
3535.29 2121
3535.85 2244
3536.41 2140
3536.97 2295
3537.53 2436
3538.09 2288
3538.65 2119
3539.21 2241
3539.77 2351
3540.34 2370
3540.90 2403
3541.46 2351
3542.02 2221
3542.58 2254
3543.14 2356
3543.70 2333
3544.26 2272
3544.83 2423
3545.39 2552
3545.95 2557
3546.51 2533
3547.07 2447
3547.63 2457
3548.20 2400
3548.76 2344
3549.32 2433
3549.88 2217
3550.44 2093
3551.01 2022
3551.57 2012
3552.13 1950
3552.69 2049
3553.25 1867
3553.82 1975
3554.38 1832
3554.94 1742
3555.50 1830
3556.07 1805
3556.63 1784
3557.19 1823
3557.75 1704
3558.32 1850
3558.88 1882
3559.44 1676
3560.00 1744
3560.57 1780
3561.13 1782
3561.69 1767
3562.26 1838
3562.82 1678
3563.38 1882
3563.94 1919
3564.51 1761
3565.07 1719
3565.63 1824
3566.20 1784
3566.76 1710
3567.32 1943
3567.89 1949
3568.45 1921
3569.01 1775
3569.58 1676
3570.14 1736
3570.70 1617
3571.27 1682
3571.83 1657
3572.39 1547
3572.96 1617
3573.52 1626
3574.09 1645
3574.65 1693
3575.21 1544
3575.78 1720
3576.34 1778
3576.91 1934
3577.47 1864
3578.03 1950
3578.60 1848
3579.16 2001
3579.73 1928
3580.29 2023
3580.86 1972
3581.42 1972
3581.98 2011
3582.55 1915
3583.11 1846
3583.68 1934
3584.24 1951
3584.81 1938
3585.37 1945
3585.94 1821
3586.50 1760
3587.07 1815
3587.63 1750
3588.20 1776
3588.76 1637
3589.33 1657
3589.89 1707
3590.46 1671
3591.02 1649
3591.59 1769
3592.15 1774
3592.72 1728
3593.28 1639
3593.85 1730
3594.41 1863
3594.98 1681
3595.54 1621
3596.11 1833
3596.68 1747
3597.24 1734
3597.81 1717
3598.37 1700
3598.94 1698
3599.50 1605
3600.07 1622
3600.64 1818
3601.20 1810
3601.77 1806
3602.33 1698
3602.90 1889
3603.47 1960
3604.03 1879
3604.60 1768
3605.16 1778
3605.73 1841
3606.30 1834
3606.86 1764
3607.43 1889
3608.00 1813
3608.56 1784
3609.13 1685
3609.70 1640
3610.26 1643
3610.83 1707
3611.40 1626
3611.96 1587
3612.53 1569
3613.10 1622
3613.66 1653
3614.23 1500
3614.80 1516
3615.36 1685
3615.93 1735
3616.50 1658
3617.07 1875
3617.63 2139
3618.20 2481
3618.77 2375
3619.34 2828
3619.90 3086
3620.47 3356
3621.04 3783
3621.61 3810
3622.17 3873
3622.74 4067
3623.31 4233
3623.88 3922
3624.44 3749
3625.01 3198
3625.58 3203
3626.15 2734
3626.72 2604
3627.28 2477
3627.85 2221
3628.42 1894
3628.99 1916
3629.56 1796
3630.12 1776
3630.69 1917
3631.26 1816
3631.83 1564
3632.40 1660
3632.97 1673
3633.53 1710
3634.10 1715
3634.67 1680
3635.24 1739
3635.81 1735
3636.38 1779
3636.95 1630
3637.52 1726
3638.08 1745
3638.65 1640
3639.22 1739
3639.79 1811
3640.36 1775
3640.93 1873
3641.50 1892
3642.07 1799
3642.64 1975
3643.21 2221
3643.78 2322
3644.34 2439
3644.91 2445
3645.48 2493
3646.05 2570
3646.62 2659
3647.19 2485
3647.76 2437
3648.33 2379
3648.90 2341
3649.47 2422
3650.04 2293
3650.61 2210
3651.18 2243
3651.75 2151
3652.32 2097
3652.89 2181
3653.46 2244
3654.03 2120
3654.60 2108
3655.17 2092
3655.74 2236
3656.31 2227
3656.88 2139
3657.45 2193
3658.02 2339
3658.59 2395
3659.16 2372
3659.73 2211
3660.30 2456
3660.87 2438
3661.45 2382
3662.02 2470
3662.59 2350
3663.16 2270
3663.73 2375
3664.30 2191
3664.87 2293
3665.44 2512
3666.01 2392
3666.58 2275
3667.15 2235
3667.73 2152
3668.30 2136
3668.87 1919
3669.44 1961
3670.01 2022
3670.58 1868
3671.15 2009
3671.73 2137
3672.30 2108
3672.87 2006
3673.44 1944
3674.01 1873
3674.58 1898
3675.16 1870
3675.73 2071
3676.30 2117
3676.87 2136
3677.44 1949
3678.01 1834
3678.59 1953
3679.16 1930
3679.73 2156
3680.30 2155
3680.88 1899
3681.45 1941
3682.02 2005
3682.59 1997
3683.16 1798
3683.74 1720
3684.31 1824
3684.88 1770
3685.45 1843
3686.03 1868
3686.60 1844
3687.17 1855
3687.74 1904
3688.32 1953
3688.89 1846
3689.46 1977
3690.04 2130
3690.61 2334
3691.18 2210
3691.76 2293
3692.33 2367
3692.90 2519
3693.47 2523
3694.05 2544
3694.62 2546
3695.19 2511
3695.77 2174
3696.34 2119
3696.91 2201
3697.49 2179
3698.06 2104
3698.64 2200
3699.21 2040
3699.78 2032
3700.36 1934
3700.93 1858
3701.50 2079
3702.08 2087
3702.65 2070
3703.23 1956
3703.80 1959
3704.37 1900
3704.95 1932
3705.52 1934
3706.10 1919
3706.67 1799
3707.24 1887
3707.82 1861
3708.39 1844
3708.97 1655
3709.54 1965
3710.12 1913
3710.69 1735
3711.27 1949
3711.84 1959
3712.41 1866
3712.99 1895
3713.56 1864
3714.14 2092
3714.71 1884
3715.29 1826
3715.86 1857
3716.44 1945
3717.01 2042
3717.59 1727
3718.16 2018
3718.74 1800
3719.31 1726
3719.89 1775
3720.46 1827
3721.04 1774
3721.61 1827
3722.19 1960
3722.77 1984
3723.34 1764
3723.92 1656
3724.49 1625
3725.07 1709
3725.64 1588
3726.22 1611
3726.79 1610
3727.37 1651
3727.95 1792
3728.52 1694
3729.10 1610
3729.67 1651
3730.25 1604
3730.83 1779
3731.40 1805
3731.98 1812
3732.56 1819
3733.13 2074
3733.71 2066
3734.28 2022
3734.86 2205
3735.44 2412
3736.01 2175
3736.59 1964
3737.17 2172
3737.74 2068
3738.32 2261
3738.90 2447
3739.47 2237
3740.05 2103
3740.63 2114
3741.20 2175
3741.78 2032
3742.36 1957
3742.93 1808
3743.51 1731
3744.09 1649
3744.67 1708
3745.24 1667
3745.82 1801
3746.40 1759
3746.97 1851
3747.55 1836
3748.13 1708
3748.71 1825
3749.28 1923
3749.86 1921
3750.44 1812
3751.02 1906
3751.59 1963
3752.17 1796
3752.75 1803
3753.33 1834
3753.91 1741
3754.48 1648
3755.06 1593
3755.64 1702
3756.22 1656
3756.80 1584
3757.37 1494
3757.95 1582
3758.53 1555
3759.11 1574
3759.69 1619
3760.27 1556
3760.84 1459
3761.42 1479
3762.00 1528
3762.58 1587
3763.16 1516
3763.74 1553
3764.31 1569
3764.89 1605
3765.47 1683
3766.05 1705
3766.63 1685
3767.21 1727
3767.79 1725
3768.37 1819
3768.95 1651
3769.52 1672
3770.10 1577
3770.68 1592
3771.26 1547
3771.84 1640
3772.42 1536
3773.00 1579
3773.58 1500
3774.16 1601
3774.74 1642
3775.32 1819
3775.90 1698
3776.48 1512
3777.06 1505
3777.64 1684
3778.22 1630
3778.80 1581
3779.38 1473
3779.96 1453
3780.54 1427
3781.12 1568
3781.70 1558
3782.28 1540
3782.86 1524
3783.44 1503
3784.02 1511
3784.60 1613
3785.18 1566
3785.76 1582
3786.34 1561
3786.92 1674
3787.50 1716
3788.08 1729
3788.66 1642
3789.24 1632
3789.82 1601
3790.40 1478
3790.98 1604
3791.56 1619
3792.14 1440
3792.72 1533
3793.30 1491
3793.89 1604
3794.47 1636
3795.05 1467
3795.63 1658
3796.21 1611
3796.79 1608
3797.37 1557
3797.95 1635
3798.53 1625
3799.12 1594
3799.70 1617
3800.28 1664
3800.86 1720
3801.44 1627
3802.02 1587
3802.60 1488
3803.19 1566
3803.77 1575
3804.35 1558
3804.93 1711
3805.51 1804
3806.10 1754
3806.68 1788
3807.26 1839
3807.84 1902
3808.42 1716
3809.01 1649
3809.59 1795
3810.17 1852
3810.75 1805
3811.33 1857
3811.92 1831
3812.50 1814
3813.08 1800
3813.66 1795
3814.25 1731
3814.83 1901
3815.41 1907
3815.99 1934
3816.58 1922
3817.16 1859
3817.74 1693
3818.32 1664
3818.91 1825
3819.49 1919
3820.07 1836
3820.66 1639
3821.24 1628
3821.82 1672
3822.41 1681
3822.99 1710
3823.57 1619
3824.16 1739
3824.74 1562
3825.32 1651
3825.91 1525
3826.49 1520
3827.07 1612
3827.66 1584
3828.24 1526
3828.82 1581
3829.41 1576
3829.99 1623
3830.57 1456
3831.16 1521
3831.74 1593
3832.33 1695
3832.91 1719
3833.49 1635
3834.08 1633
3834.66 1553
3835.25 1506
3835.83 1589
3836.41 1561
3837.00 1640
3837.58 1632
3838.17 1602
3838.75 1503
3839.34 1481
3839.92 1475
3840.50 1447
3841.09 1584
3841.67 1600
3842.26 1574
3842.84 1562
3843.43 1423
3844.01 1387
3844.60 1538
3845.18 1567
3845.77 1568
3846.35 1516
3846.94 1459
3847.52 1562
3848.11 1531
3848.69 1529
3849.28 1697
3849.86 1650
3850.45 1534
3851.03 1600
3851.62 1536
3852.20 1512
3852.79 1487
3853.37 1497
3853.96 1513
3854.55 1536
3855.13 1580
3855.72 1475
3856.30 1488
3856.89 1606
3857.47 1592
3858.06 1559
3858.65 1645
3859.23 1774
3859.82 1688
3860.40 1798
3860.99 1916
3861.58 2107
3862.16 2227
3862.75 2492
3863.33 2588
3863.92 2798
3864.51 3004
3865.09 3185
3865.68 3113
3866.27 3320
3866.85 3304
3867.44 3417
3868.03 3307
3868.61 3109
3869.20 2797
3869.79 2602
3870.37 2499
3870.96 2237
3871.55 1959
3872.13 2117
3872.72 2114
3873.31 1900
3873.89 1749
3874.48 1744
3875.07 1836
3875.66 1850
3876.24 1814
3876.83 1797
3877.42 1814
3878.00 1783
3878.59 1724
3879.18 1847
3879.77 1804
3880.35 1668
3880.94 1695
3881.53 1780
3882.12 1676
3882.70 1662
3883.29 1692
3883.88 1758
3884.47 1608
3885.06 1554
3885.64 1602
3886.23 1655
3886.82 1651
3887.41 1637
3888.00 1553
3888.58 1572
3889.17 1505
3889.76 1566
3890.35 1606
3890.94 1701
3891.53 1737
3892.11 1798
3892.70 2006
3893.29 1885
3893.88 1932
3894.47 2052
3895.06 1895
3895.65 1868
3896.23 1832
3896.82 1828
3897.41 1829
3898.00 1736
3898.59 1845
3899.18 1927
3899.77 1673
3900.36 1787
3900.95 1817
3901.53 1716
3902.12 1645
3902.71 1783
3903.30 1855
3903.89 1859
3904.48 1855
3905.07 1917
3905.66 1832
3906.25 1886
3906.84 1838
3907.43 1674
3908.02 1608
3908.61 1526
3909.20 1696
3909.79 1679
3910.38 1558
3910.97 1580
3911.56 1515
3912.15 1629
3912.74 1733
3913.33 1571
3913.92 1552
3914.51 1539
3915.10 1452
3915.69 1485
3916.28 1509
3916.87 1418
3917.46 1430
3918.05 1444
3918.64 1414
3919.23 1450
3919.82 1546
3920.41 1568
3921.00 1702
3921.59 1576
3922.18 1588
3922.77 1703
3923.36 1612
3923.95 1549
3924.55 1657
3925.14 1564
3925.73 1559
3926.32 1591
3926.91 1622
3927.50 1518
3928.09 1486
3928.68 1406
3929.27 1412
3929.87 1410
3930.46 1405
3931.05 1451
3931.64 1438
3932.23 1473
3932.82 1515
3933.41 1447
3934.01 1468
3934.60 1398
3935.19 1420
3935.78 1467
3936.37 1507
3936.96 1568
3937.56 1532
3938.15 1486
3938.74 1437
3939.33 1330
3939.92 1405
3940.52 1464
3941.11 1272
3941.70 1348
3942.29 1345
3942.88 1413
3943.48 1509
3944.07 1461
3944.66 1538
3945.25 1512
3945.85 1407
3946.44 1435
3947.03 1583
3947.62 1511
3948.22 1448
3948.81 1379
3949.40 1381
3949.99 1377
3950.59 1292
3951.18 1399
3951.77 1380
3952.37 1522
3952.96 1446
3953.55 1431
3954.15 1391
3954.74 1506
3955.33 1446
3955.93 1434
3956.52 1363
3957.11 1427
3957.71 1331
3958.30 1435
3958.89 1412
3959.49 1389
3960.08 1369
3960.67 1418
3961.27 1473
3961.86 1521
3962.45 1382
3963.05 1404
3963.64 1506
3964.23 1585
3964.83 1553
3965.42 1365
3966.02 1298
3966.61 1396
3967.20 1445
3967.80 1490
3968.39 1559
3968.99 1422
3969.58 1465
3970.18 1486
3970.77 1479
3971.36 1436
3971.96 1531
3972.55 1416
3973.15 1335
3973.74 1461
3974.34 1417
3974.93 1430
3975.53 1349
3976.12 1270
3976.72 1292
3977.31 1393
3977.91 1451
3978.50 1317
3979.10 1452
3979.69 1519
3980.29 1383
3980.88 1511
3981.48 1501
3982.07 1423
3982.67 1479
3983.26 1411
3983.86 1462
3984.45 1326
3985.05 1447
3985.64 1409
3986.24 1398
3986.83 1427
3987.43 1432
3988.03 1432
3988.62 1514
3989.22 1457
3989.81 1580
3990.41 1414
3991.00 1421
3991.60 1428
3992.20 1531
3992.79 1506
3993.39 1568
3993.98 1406
3994.58 1414
3995.18 1472
3995.77 1389
3996.37 1338
3996.97 1309
3997.56 1442
3998.16 1442
3998.75 1466
3999.35 1550
3999.95 1551
4000.54 1584
4001.14 1505
4001.74 1557
4002.33 1543
4002.93 1532
4003.53 1473
4004.12 1585
4004.72 1539
4005.32 1511
4005.92 1499
4006.51 1609
4007.11 1551
4007.71 1471
4008.30 1493
4008.90 1606
4009.50 1612
4010.10 1614
4010.69 1557
4011.29 1610
4011.89 1661
4012.49 1563
4013.08 1600
4013.68 1607
4014.28 1601
4014.88 1725
4015.47 1747
4016.07 1623
4016.67 1771
4017.27 1959
4017.86 1771
4018.46 1837
4019.06 1890
4019.66 1947
4020.26 2029
4020.85 2124
4021.45 2146
4022.05 1976
4022.65 1890
4023.25 1841
4023.85 1742
4024.44 1796
4025.04 1718
4025.64 1597
4026.24 1555
4026.84 1596
4027.44 1665
4028.03 1527
4028.63 1707
4029.23 1557
4029.83 1657
4030.43 1629
4031.03 1644
4031.63 1512
4032.23 1505
4032.83 1460
4033.42 1555
4034.02 1624
4034.62 1555
4035.22 1584
4035.82 1450
4036.42 1643
4037.02 1645
4037.62 1546
4038.22 1692
4038.82 1591
4039.42 1507
4040.02 1523
4040.62 1483
4041.22 1431
4041.82 1378
4042.41 1432
4043.01 1372
4043.61 1390
4044.21 1507
4044.81 1554
4045.41 1434
4046.01 1392
4046.61 1434
4047.21 1394
4047.81 1439
4048.41 1515
4049.01 1531
4049.61 1401
4050.21 1521
4050.82 1428
4051.42 1461
4052.02 1636
4052.62 1495
4053.22 1433
4053.82 1543
4054.42 1525
4055.02 1557
4055.62 1653
4056.22 1548
4056.82 1568
4057.42 1507
4058.02 1563
4058.62 1467
4059.22 1520
4059.83 1552
4060.43 1448
4061.03 1276
4061.63 1247
4062.23 1365
4062.83 1370
4063.43 1465
4064.03 1384
4064.63 1357
4065.24 1378
4065.84 1312
4066.44 1317
4067.04 1349
4067.64 1331
4068.24 1337
4068.85 1342
4069.45 1317
4070.05 1369
4070.65 1322
4071.25 1215
4071.85 1257
4072.46 1340
4073.06 1325
4073.66 1326
4074.26 1276
4074.86 1378
4075.47 1212
4076.07 1279
4076.67 1292
4077.27 1437
4077.88 1357
4078.48 1335
4079.08 1296
4079.68 1283
4080.29 1253
4080.89 1198
4081.49 1343
4082.09 1314
4082.70 1425
4083.30 1437
4083.90 1309
4084.50 1299
4085.11 1247
4085.71 1244
4086.31 1249
4086.92 1338
4087.52 1506
4088.12 1417
4088.72 1347
4089.33 1334
4089.93 1441
4090.53 1295
4091.14 1316
4091.74 1410
4092.34 1404
4092.95 1382
4093.55 1389
4094.16 1451
4094.76 1276
4095.36 1366
4095.97 1309
4096.57 1316
4097.17 1387
4097.78 1340
4098.38 1291
4098.98 1446
4099.59 1346
4100.19 1367
4100.80 1311
4101.40 1319
4102.00 1340
4102.61 1418
4103.21 1450
4103.82 1397
4104.42 1370
4105.03 1403
4105.63 1439
4106.23 1188
4106.84 1252
4107.44 1331
4108.05 1313
4108.65 1351
4109.26 1229
4109.86 1269
4110.47 1228
4111.07 1255
4111.68 1300
4112.28 1239
4112.89 1310
4113.49 1298
4114.10 1290
4114.70 1270
4115.31 1222
4115.91 1249
4116.52 1344
4117.12 1303
4117.73 1322
4118.33 1205
4118.94 1265
4119.54 1292
4120.15 1372
4120.75 1417
4121.36 1312
4121.97 1309
4122.57 1377
4123.18 1420
4123.78 1473
4124.39 1368
4124.99 1374
4125.60 1503
4126.21 1472
4126.81 1255
4127.42 1257
4128.02 1377
4128.63 1415
4129.24 1445
4129.84 1333
4130.45 1339
4131.05 1377
4131.66 1241
4132.27 1296
4132.87 1341
4133.48 1392
4134.09 1412
4134.69 1437
4135.30 1409
4135.91 1285
4136.51 1237
4137.12 1457
4137.73 1395
4138.33 1314
4138.94 1406
4139.55 1466
4140.15 1559
4140.76 1562
4141.37 1494
4141.97 1599
4142.58 1713
4143.19 1606
4143.80 1632
4144.40 1642
4145.01 1687
4145.62 1698
4146.22 1618
4146.83 1640
4147.44 1646
4148.05 1623
4148.65 1582
4149.26 1441
4149.87 1424
4150.48 1423
4151.09 1360
4151.69 1360
4152.30 1368
4152.91 1340
4153.52 1307
4154.12 1352
4154.73 1310
4155.34 1255
4155.95 1326
4156.56 1310
4157.16 1359
4157.77 1499
4158.38 1403
4158.99 1293
4159.60 1250
4160.21 1295
4160.81 1394
4161.42 1223
4162.03 1246
4162.64 1218
4163.25 1332
4163.86 1217
4164.47 1180
4165.08 1247
4165.68 1319
4166.29 1412
4166.90 1469
4167.51 1568
4168.12 1537
4168.73 1474
4169.34 1411
4169.95 1509
4170.56 1549
4171.16 1413
4171.77 1413
4172.38 1456
4172.99 1449
4173.60 1557
4174.21 1448
4174.82 1454
4175.43 1481
4176.04 1428
4176.65 1480
4177.26 1374
4177.87 1475
4178.48 1539
4179.09 1523
4179.70 1556
4180.31 1434
4180.92 1519
4181.53 1482
4182.14 1406
4182.75 1426
4183.36 1445
4183.97 1389
4184.58 1407
4185.19 1463
4185.80 1404
4186.41 1396
4187.02 1280
4187.63 1360
4188.24 1352
4188.85 1324
4189.46 1289
4190.07 1278
4190.68 1343
4191.29 1324
4191.90 1315
4192.51 1359
4193.13 1484
4193.74 1434
4194.35 1460
4194.96 1606
4195.57 1620
4196.18 1705
4196.79 1628
4197.40 1659
4198.01 1635
4198.62 1681
4199.24 1725
4199.85 1825
4200.46 1746
4201.07 1718
4201.68 1663
4202.29 1627
4202.90 1584
4203.52 1581
4204.13 1661
4204.74 1683
4205.35 1482
4205.96 1484
4206.57 1545
4207.19 1485
4207.80 1340
4208.41 1392
4209.02 1592
4209.63 1521
4210.25 1569
4210.86 1517
4211.47 1408
4212.08 1479
4212.69 1462
4213.31 1508
4213.92 1450
4214.53 1610
4215.14 1502
4215.76 1489
4216.37 1576
4216.98 1514
4217.59 1550
4218.21 1497
4218.82 1559
4219.43 1574
4220.04 1609
4220.66 1713
4221.27 1792
4221.88 1877
4222.50 1973
4223.11 1973
4223.72 2058
4224.33 2249
4224.95 2451
4225.56 2517
4226.17 2520
4226.79 2720
4227.40 2757
4228.01 2852
4228.63 2833
4229.24 2666
4229.85 2720
4230.47 2684
4231.08 2463
4231.69 2586
4232.31 2665
4232.92 2735
4233.54 2571
4234.15 2469
4234.76 2439
4235.38 2467
4235.99 2579
4236.61 2693
4237.22 2750
4237.83 2675
4238.45 2767
4239.06 2939
4239.68 2900
4240.29 2738
4240.90 2689
4241.52 2469
4242.13 2398
4242.75 2241
4243.36 2009
4243.98 1903
4244.59 1765
4245.21 1726
4245.82 1814
4246.43 1742
4247.05 1628
4247.66 1619
4248.28 1732
4248.89 1572
4249.51 1662
4250.12 1694
4250.74 1642
4251.35 1707
4251.97 1968
4252.58 1910
4253.20 1879
4253.81 1765
4254.43 1749
4255.04 1810
4255.66 1684
4256.28 1709
4256.89 1547
4257.51 1628
4258.12 1679
4258.74 1522
4259.35 1511
4259.97 1497
4260.58 1582
4261.20 1645
4261.82 1529
4262.43 1604
4263.05 1593
4263.66 1430
4264.28 1491
4264.90 1556
4265.51 1542
4266.13 1665
4266.74 1562
4267.36 1576
4267.98 1521
4268.59 1449
4269.21 1614
4269.82 1505
4270.44 1449
4271.06 1613
4271.67 1601
4272.29 1522
4272.91 1521
4273.52 1518
4274.14 1405
4274.76 1541
4275.37 1633
4275.99 1574
4276.61 1510
4277.22 1433
4277.84 1519
4278.46 1496
4279.08 1600
4279.69 1600
4280.31 1520
4280.93 1533
4281.54 1657
4282.16 1563
4282.78 1316
4283.40 1432
4284.01 1528
4284.63 1500
4285.25 1445
4285.87 1288
4286.48 1442
4287.10 1483
4287.72 1344
4288.34 1306
4288.95 1278
4289.57 1414
4290.19 1421
4290.81 1325
4291.43 1339
4292.04 1301
4292.66 1339
4293.28 1352
4293.90 1275
4294.52 1371
4295.13 1308
4295.75 1350
4296.37 1339
4296.99 1322
4297.61 1307
4298.23 1338
4298.84 1341
4299.46 1254
4300.08 1253
4300.70 1310
4301.32 1341
4301.94 1309
4302.56 1380
4303.17 1424
4303.79 1418
4304.41 1306
4305.03 1402
4305.65 1363
4306.27 1358
4306.89 1312
4307.51 1291
4308.13 1364
4308.75 1431
4309.36 1470
4309.98 1425
4310.60 1360
4311.22 1339
4311.84 1315
4312.46 1252
4313.08 1328
4313.70 1389
4314.32 1334
4314.94 1331
4315.56 1380
4316.18 1365
4316.80 1340
4317.42 1361
4318.04 1366
4318.66 1346
4319.28 1339
4319.90 1434
4320.52 1424
4321.14 1338
4321.76 1303
4322.38 1369
4323.00 1479
4323.62 1422
4324.24 1407
4324.86 1422
4325.48 1416
4326.10 1437
4326.72 1411
4327.34 1452
4327.96 1439
4328.58 1441
4329.20 1387
4329.82 1450
4330.44 1572
4331.07 1447
4331.69 1456
4332.31 1513
4332.93 1535
4333.55 1369
4334.17 1382
4334.79 1362
4335.41 1384
4336.03 1480
4336.65 1360
4337.28 1421
4337.90 1466
4338.52 1435
4339.14 1331
4339.76 1473
4340.38 1618
4341.00 1520
4341.63 1488
4342.25 1589
4342.87 1571
4343.49 1631
4344.11 1600
4344.73 1720
4345.36 1796
4345.98 1724
4346.60 1867
4347.22 1835
4347.84 2008
4348.47 2139
4349.09 2400
4349.71 2379
4350.33 2320
4350.95 2509
4351.58 2395
4352.20 2481
4352.82 2482
4353.44 2335
4354.07 2176
4354.69 1933
4355.31 1743
4355.93 1704
4356.56 1617
4357.18 1531
4357.80 1582
4358.42 1490
4359.05 1485
4359.67 1435
4360.29 1462
4360.92 1422
4361.54 1410
4362.16 1478
4362.78 1521
4363.41 1405
4364.03 1478
4364.65 1396
4365.28 1448
4365.90 1506
4366.52 1436
4367.15 1353
4367.77 1391
4368.39 1463
4369.02 1532
4369.64 1385
4370.26 1437
4370.89 1427
4371.51 1412
4372.14 1388
4372.76 1329
4373.38 1367
4374.01 1282
4374.63 1294
4375.25 1222
4375.88 1217
4376.50 1378
4377.13 1283
4377.75 1241
4378.37 1284
4379.00 1320
4379.62 1362
4380.25 1402
4380.87 1446
4381.50 1289
4382.12 1310
4382.75 1379
4383.37 1355
4383.99 1494
4384.62 1463
4385.24 1366
4385.87 1389
4386.49 1490
4387.12 1427
4387.74 1359
4388.37 1324
4388.99 1392
4389.62 1379
4390.24 1321
4390.87 1208
4391.49 1338
4392.12 1276
4392.74 1358
4393.37 1234
4393.99 1287
4394.62 1261
4395.24 1214
4395.87 1261
4396.49 1268
4397.12 1241
4397.75 1204
4398.37 1358
4399.00 1254
4399.62 1333
4400.25 1348
4400.87 1299
4401.50 1279
4402.13 1208
4402.75 1286
4403.38 1380
4404.00 1344
4404.63 1327
4405.26 1326
4405.88 1286
4406.51 1291
4407.13 1271
4407.76 1482
4408.39 1343
4409.01 1295
4409.64 1315
4410.27 1442
4410.89 1432
4411.52 1415
4412.15 1420
4412.77 1435
4413.40 1418
4414.03 1326
4414.65 1285
4415.28 1282
4415.91 1304
4416.53 1292
4417.16 1279
4417.79 1311
4418.41 1250
4419.04 1318
4419.67 1304
4420.30 1333
4420.92 1226
4421.55 1204
4422.18 1241
4422.80 1370
4423.43 1249
4424.06 1344
4424.69 1362
4425.31 1297
4425.94 1243
4426.57 1274
4427.20 1261
4427.82 1209
4428.45 1196
4429.08 1205
4429.71 1097
4430.34 1289
4430.96 1143
4431.59 1066
4432.22 1127
4432.85 1117
4433.48 1149
4434.10 1156
4434.73 1229
4435.36 1230
4435.99 1115
4436.62 1143
4437.25 1190
4437.87 1269
4438.50 1259
4439.13 1238
4439.76 1166
4440.39 1198
4441.02 1249
4441.64 1170
4442.27 1270
4442.90 1165
4443.53 1160
4444.16 1187
4444.79 1204
4445.42 1325
4446.05 1261
4446.68 1229
4447.30 1250
4447.93 1208
4448.56 1199
4449.19 1232
4449.82 1268
4450.45 1341
4451.08 1249
4451.71 1233
4452.34 1280
4452.97 1314
4453.60 1276
4454.23 1147
4454.86 1134
4455.49 1331
4456.12 1174
4456.75 1171
4457.38 1278
4458.01 1341
4458.64 1253
4459.27 1263
4459.90 1298
4460.53 1315
4461.16 1366
4461.79 1371
4462.42 1260
4463.05 1145
4463.68 1163
4464.31 1279
4464.94 1157
4465.57 1208
4466.20 1175
4466.83 1129
4467.46 1112
4468.09 1143
4468.72 1150
4469.35 1196
4469.98 1180
4470.61 1176
4471.24 1122
4471.87 1041
4472.50 1207
4473.13 1254
4473.77 1206
4474.40 1184
4475.03 1138
4475.66 1278
4476.29 1204
4476.92 1085
4477.55 1024
4478.18 1091
4478.82 1182
4479.45 1219
4480.08 1140
4480.71 1148
4481.34 1179
4481.97 1196
4482.60 1128
4483.24 1217
4483.87 1324
4484.50 1253
4485.13 1146
4485.76 1170
4486.39 1164
4487.03 1128
4487.66 1268
4488.29 1318
4488.92 1336
4489.55 1287
4490.19 1206
4490.82 1352
4491.45 1179
4492.08 1261
4492.71 1252
4493.35 1279
4493.98 1350
4494.61 1364
4495.24 1226
4495.88 1154
4496.51 1268
4497.14 1263
4497.77 1178
4498.41 1224
4499.04 1235
4499.67 1192
4500.31 1232
4500.94 1215
4501.57 1155
4502.20 1234
4502.84 1230
4503.47 1362
4504.10 1449
4504.74 1392
4505.37 1411
4506.00 1410
4506.64 1353
4507.27 1392
4507.90 1350
4508.54 1371
4509.17 1349
4509.80 1428
4510.44 1372
4511.07 1327
4511.70 1298
4512.34 1237
4512.97 1304
4513.60 1299
4514.24 1359
4514.87 1327
4515.51 1241
4516.14 1202
4516.77 1212
4517.41 1169
4518.04 1323
4518.68 1347
4519.31 1272
4519.94 1247
4520.58 1270
4521.21 1226
4521.85 1243
4522.48 1198
4523.12 1138
4523.75 1190
4524.39 1360
4525.02 1371
4525.65 1359
4526.29 1339
4526.92 1454
4527.56 1524
4528.19 1421
4528.83 1522
4529.46 1528
4530.10 1414
4530.73 1671
4531.37 1916
4532.00 2007
4532.64 2203
4533.27 2510
4533.91 2693
4534.54 3124
4535.18 3123
4535.81 3475
4536.45 3654
4537.09 3590
4537.72 3440
4538.36 3313
4538.99 3073
4539.63 2886
4540.26 2698
4540.90 2351
4541.53 1935
4542.17 1816
4542.81 1629
4543.44 1565
4544.08 1492
4544.71 1428
4545.35 1375
4545.99 1350
4546.62 1412
4547.26 1359
4547.89 1324
4548.53 1377
4549.17 1511
4549.80 1515
4550.44 1548
4551.08 1455
4551.71 1463
4552.35 1553
4552.98 1532
4553.62 1574
4554.26 1477
4554.89 1496
4555.53 1546
4556.17 1483
4556.80 1420
4557.44 1393
4558.08 1376
4558.72 1395
4559.35 1366
4559.99 1360
4560.63 1183
4561.26 1200
4561.90 1326
4562.54 1339
4563.17 1434
4563.81 1374
4564.45 1311
4565.09 1322
4565.72 1388
4566.36 1340
4567.00 1531
4567.64 1525
4568.27 1377
4568.91 1422
4569.55 1332
4570.19 1375
4570.82 1491
4571.46 1416
4572.10 1636
4572.74 1540
4573.38 1516
4574.01 1509
4574.65 1557
4575.29 1468
4575.93 1392
4576.57 1412
4577.20 1482
4577.84 1555
4578.48 1502
4579.12 1367
4579.76 1350
4580.40 1356
4581.04 1307
4581.67 1296
4582.31 1309
4582.95 1277
4583.59 1300
4584.23 1280
4584.87 1284
4585.51 1306
4586.14 1387
4586.78 1319
4587.42 1321
4588.06 1304
4588.70 1273
4589.34 1317
4589.98 1257
4590.62 1359
4591.26 1380
4591.90 1440
4592.54 1391
4593.17 1475
4593.81 1403
4594.45 1416
4595.09 1539
4595.73 1581
4596.37 1451
4597.01 1388
4597.65 1355
4598.29 1410
4598.93 1413
4599.57 1362
4600.21 1296
4600.85 1279
4601.49 1202
4602.13 1195
4602.77 1279
4603.41 1230
4604.05 1340
4604.69 1346
4605.33 1277
4605.97 1394
4606.61 1336
4607.25 1306
4607.89 1362
4608.53 1354
4609.17 1308
4609.81 1319
4610.45 1498
4611.09 1474
4611.73 1468
4612.38 1316
4613.02 1355
4613.66 1445
4614.30 1391
4614.94 1358
4615.58 1406
4616.22 1375
4616.86 1413
4617.50 1277
4618.14 1296
4618.78 1295
4619.43 1272
4620.07 1313
4620.71 1205
4621.35 1293
4621.99 1240
4622.63 1285
4623.27 1215
4623.91 1268
4624.56 1325
4625.20 1248
4625.84 1335
4626.48 1241
4627.12 1320
4627.76 1310
4628.41 1228
4629.05 1326
4629.69 1217
4630.33 1221
4630.97 1296
4631.62 1212
4632.26 1131
4632.90 1187
4633.54 1131
4634.18 1110
4634.83 1213
4635.47 1327
4636.11 1261
4636.75 1239
4637.40 1310
4638.04 1354
4638.68 1399
4639.32 1303
4639.97 1331
4640.61 1330
4641.25 1404
4641.89 1324
4642.54 1436
4643.18 1374
4643.82 1460
4644.46 1415
4645.11 1488
4645.75 1395
4646.39 1362
4647.04 1358
4647.68 1368
4648.32 1342
4648.97 1303
4649.61 1228
4650.25 1235
4650.90 1257
4651.54 1264
4652.18 1274
4652.83 1409
4653.47 1385
4654.11 1371
4654.76 1396
4655.40 1420
4656.04 1416
4656.69 1484
4657.33 1516
4657.98 1624
4658.62 1529
4659.26 1431
4659.91 1361
4660.55 1325
4661.20 1268
4661.84 1238
4662.48 1340
4663.13 1292
4663.77 1139
4664.42 1225
4665.06 1261
4665.71 1070
4666.35 1113
4666.99 1242
4667.64 1281
4668.28 1177
4668.93 1238
4669.57 1300
4670.22 1193
4670.86 1102
4671.51 1198
4672.15 1159
4672.80 1161
4673.44 1123
4674.09 1214
4674.73 1193
4675.38 1318
4676.02 1192
4676.67 1097
4677.31 1104
4677.96 1136
4678.60 1153
4679.25 1022
4679.89 1130
4680.54 1211
4681.18 1155
4681.83 1139
4682.47 1173
4683.12 1203
4683.77 1225
4684.41 1209
4685.06 1280
4685.70 1231
4686.35 1257
4686.99 1186
4687.64 1209
4688.29 1230
4688.93 1106
4689.58 1177
4690.22 1241
4690.87 1255
4691.52 1283
4692.16 1239
4692.81 1182
4693.45 1169
4694.10 1211
4694.75 1275
4695.39 1279
4696.04 1247
4696.69 1285
4697.33 1296
4697.98 1282
4698.63 1247
4699.27 1242
4699.92 1132
4700.57 1204
4701.21 1335
4701.86 1199
4702.51 1310
4703.15 1428
4703.80 1269
4704.45 1307
4705.10 1362
4705.74 1320
4706.39 1326
4707.04 1352
4707.68 1203
4708.33 1178
4708.98 1218
4709.63 1213
4710.27 1300
4710.92 1235
4711.57 1322
4712.22 1295
4712.86 1210
4713.51 1167
4714.16 1156
4714.81 1240
4715.45 1313
4716.10 1251
4716.75 1173
4717.40 1166
4718.05 1244
4718.69 1243
4719.34 1189
4719.99 1146
4720.64 1222
4721.29 1322
4721.94 1191
4722.58 1313
4723.23 1279
4723.88 1323
4724.53 1360
4725.18 1329
4725.83 1256
4726.47 1344
4727.12 1469
4727.77 1535
4728.42 1502
4729.07 1384
4729.72 1442
4730.37 1404
4731.02 1392
4731.66 1449
4732.31 1435
4732.96 1310
4733.61 1313
4734.26 1272
4734.91 1272
4735.56 1233
4736.21 1116
4736.86 1184
4737.51 1178
4738.16 1250
4738.81 1124
4739.45 1239
4740.10 1303
4740.75 1209
4741.40 1151
4742.05 1272
4742.70 1242
4743.35 1206
4744.00 1252
4744.65 1204
4745.30 1166
4745.95 1214
4746.60 1284
4747.25 1376
4747.90 1322
4748.55 1361
4749.20 1237
4749.85 1275
4750.50 1295
4751.15 1255
4751.80 1137
4752.45 1101
4753.10 1383
4753.75 1384
4754.40 1321
4755.05 1269
4755.71 1361
4756.36 1344
4757.01 1363
4757.66 1333
4758.31 1434
4758.96 1408
4759.61 1388
4760.26 1303
4760.91 1304
4761.56 1332
4762.21 1315
4762.86 1268
4763.52 1276
4764.17 1142
4764.82 1223
4765.47 1306
4766.12 1353
4766.77 1419
4767.42 1372
4768.07 1322
4768.73 1507
4769.38 1456
4770.03 1422
4770.68 1463
4771.33 1350
4771.98 1417
4772.64 1528
4773.29 1408
4773.94 1338
4774.59 1375
4775.24 1373
4775.89 1286
4776.55 1211
4777.20 1281
4777.85 1195
4778.50 1206
4779.15 1188
4779.81 1235
4780.46 1280
4781.11 1238
4781.76 1215
4782.42 1186
4783.07 1302
4783.72 1238
4784.37 1252
4785.03 1270
4785.68 1205
4786.33 1192
4786.98 1248
4787.64 1246
4788.29 1350
4788.94 1152
4789.60 1141
4790.25 1175
4790.90 1202
4791.55 1201
4792.21 1255
4792.86 1144
4793.51 1129
4794.17 1152
4794.82 1083
4795.47 1207
4796.13 1158
4796.78 1137
4797.43 1250
4798.09 1228
4798.74 1188
4799.39 1270
4800.05 1235
4800.70 1168
4801.36 1342
4802.01 1200
4802.66 1120
4803.32 1182
4803.97 1157
4804.62 1200
4805.28 1216
4805.93 1203
4806.59 1151
4807.24 1157
4807.89 1263
4808.55 1146
4809.20 1100
4809.86 1139
4810.51 1182
4811.17 1263
4811.82 1149
4812.47 1193
4813.13 1090
4813.78 1180
4814.44 1108
4815.09 1189
4815.75 1211
4816.40 1157
4817.06 1100
4817.71 1105
4818.37 1134
4819.02 1229
4819.68 1161
4820.33 1121
4820.99 1220
4821.64 1198
4822.30 1172
4822.95 1264
4823.61 1360
4824.26 1244
4824.92 1385
4825.57 1384
4826.23 1397
4826.88 1367
4827.54 1517
4828.19 1539
4828.85 1446
4829.51 1446
4830.16 1530
4830.82 1447
4831.47 1436
4832.13 1540
4832.78 1428
4833.44 1338
4834.10 1415
4834.75 1378
4835.41 1429
4836.06 1388
4836.72 1558
4837.38 1475
4838.03 1424
4838.69 1535
4839.34 1698
4840.00 1705
4840.66 1844
4841.31 1862
4841.97 1844
4842.63 1797
4843.28 1793
4843.94 1747
4844.60 1691
4845.25 1662
4845.91 1630
4846.57 1665
4847.22 1570
4847.88 1441
4848.54 1485
4849.19 1355
4849.85 1486
4850.51 1523
4851.17 1624
4851.82 1509
4852.48 1613
4853.14 1536
4853.79 1615
4854.45 1615
4855.11 1701
4855.77 1515
4856.42 1534
4857.08 1495
4857.74 1455
4858.40 1558
4859.05 1566
4859.71 1606
4860.37 1605
4861.03 1608
4861.68 1641
4862.34 1539
4863.00 1591
4863.66 1590
4864.32 1673
4864.97 1583
4865.63 1620
4866.29 1545
4866.95 1582
4867.61 1538
4868.26 1568
4868.92 1666
4869.58 1519
4870.24 1487
4870.90 1465
4871.56 1423
4872.21 1527
4872.87 1497
4873.53 1349
4874.19 1326
4874.85 1507
4875.51 1454
4876.17 1407
4876.83 1365
4877.48 1504
4878.14 1508
4878.80 1390
4879.46 1458
4880.12 1416
4880.78 1411
4881.44 1396
4882.10 1397
4882.76 1313
4883.42 1309
4884.08 1339
4884.73 1446
4885.39 1391
4886.05 1271
4886.71 1182
4887.37 1265
4888.03 1204
4888.69 1212
4889.35 1369
4890.01 1374
4890.67 1287
4891.33 1353
4891.99 1321
4892.65 1241
4893.31 1302
4893.97 1348
4894.63 1369
4895.29 1340
4895.95 1341
4896.61 1323
4897.27 1388
4897.93 1320
4898.59 1308
4899.25 1327
4899.91 1243
4900.57 1269
4901.23 1223
4901.89 1332
4902.55 1278
4903.21 1138
4903.88 1306
4904.54 1367
4905.20 1283
4905.86 1171
4906.52 1311
4907.18 1349
4907.84 1320
4908.50 1258
4909.16 1164
4909.82 1135
4910.48 1206
4911.15 1199
4911.81 1237
4912.47 1227
4913.13 1233
4913.79 1245
4914.45 1152
4915.11 1160
4915.77 1149
4916.44 1193
4917.10 1096
4917.76 1062
4918.42 1088
4919.08 1080
4919.74 1142
4920.41 1073
4921.07 1068
4921.73 1127
4922.39 1143
4923.05 1157
4923.72 1085
4924.38 1207
4925.04 1174
4925.70 1118
4926.36 1150
4927.03 1150
4927.69 1097
4928.35 1175
4929.01 1111
4929.67 1082
4930.34 1027
4931.00 1065
4931.66 1185
4932.32 1150
4932.99 1057
4933.65 1105
4934.31 1141
4934.98 1079
4935.64 1066
4936.30 1038
4936.96 1019
4937.63 1117
4938.29 1099
4938.95 1195
4939.62 1105
4940.28 1054
4940.94 1075
4941.61 1182
4942.27 1159
4942.93 1168
4943.60 1029
4944.26 1216
4944.92 1224
4945.59 1133
4946.25 1078
4946.91 1093
4947.58 1102
4948.24 1093
4948.90 1155
4949.57 1063
4950.23 1052
4950.89 1152
4951.56 1158
4952.22 1036
4952.89 1004
4953.55 1131
4954.21 1106
4954.88 1065
4955.54 1106
4956.21 1137
4956.87 1104
4957.53 995
4958.20 981
4958.86 1030
4959.53 1055
4960.19 1064
4960.86 1056
4961.52 1027
4962.19 1122
4962.85 1120
4963.52 1146
4964.18 1096
4964.84 1146
4965.51 1026
4966.17 1066
4966.84 1121
4967.50 1133
4968.17 1197
4968.83 1167
4969.50 1221
4970.16 1142
4970.83 1173
4971.49 1229
4972.16 1132
4972.82 1156
4973.49 1095
4974.16 1147
4974.82 1110
4975.49 1070
4976.15 1038
4976.82 1071
4977.48 1092
4978.15 1169
4978.81 1209
4979.48 1188
4980.15 1112
4980.81 1205
4981.48 1110
4982.14 1133
4982.81 1155
4983.48 1136
4984.14 1041
4984.81 1098
4985.47 1138
4986.14 1061
4986.81 1132
4987.47 1083
4988.14 1086
4988.80 1097
4989.47 1166
4990.14 1204
4990.80 1205
4991.47 1249
4992.14 1218
4992.80 1188
4993.47 1098
4994.14 1070
4994.80 1151
4995.47 1165
4996.14 1080
4996.80 1068
4997.47 1198
4998.14 1057
4998.81 1166
4999.47 1196
5000.14 1114
5000.81 1163
5001.47 1141
5002.14 1147
5002.81 1133
5003.48 1195
5004.14 1153
5004.81 1060
5005.48 1104
5006.15 1077
5006.81 1112
5007.48 1205
5008.15 1055
5008.82 1153
5009.48 1127
5010.15 1110
5010.82 1041
5011.49 1098
5012.16 1088
5012.82 1102
5013.49 1165
5014.16 1085
5014.83 1068
5015.50 1196
5016.16 1170
5016.83 1189
5017.50 1155
5018.17 1242
5018.84 1205
5019.50 1233
5020.17 1152
5020.84 1181
5021.51 1179
5022.18 1303
5022.85 1373
5023.52 1542
5024.19 1561
5024.85 1635
5025.52 1753
5026.19 1815
5026.86 1899
5027.53 1999
5028.20 1896
5028.87 2071
5029.54 1915
5030.21 1788
5030.87 1595
5031.54 1601
5032.21 1446
5032.88 1455
5033.55 1344
5034.22 1241
5034.89 1139
5035.56 1054
5036.23 1079
5036.90 1178
5037.57 1256
5038.24 1182
5038.91 1155
5039.58 1167
5040.25 1193
5040.92 1164
5041.59 1114
5042.26 1074
5042.93 1195
5043.60 1145
5044.27 1173
5044.94 1081
5045.61 1119
5046.28 1123
5046.95 1153
5047.62 1203
5048.29 1182
5048.96 1127
5049.63 1135
5050.30 1042
5050.97 1183
5051.64 1246
5052.31 1067
5052.98 1098
5053.65 1045
5054.32 1094
5054.99 1085
5055.66 992
5056.34 1004
5057.01 1086
5057.68 1098
5058.35 1159
5059.02 1084
5059.69 1081
5060.36 1122
5061.03 1034
5061.70 1116
5062.38 1143
5063.05 1040
5063.72 1110
5064.39 1115
5065.06 1114
5065.73 1181
5066.40 1137
5067.08 1098
5067.75 1151
5068.42 1082
5069.09 1030
5069.76 1066
5070.43 1078
5071.11 1101
5071.78 1113
5072.45 1031
5073.12 1056
5073.79 1089
5074.47 1063
5075.14 1130
5075.81 1120
5076.48 964
5077.15 1070
5077.83 1064
5078.50 1051
5079.17 1064
5079.84 1093
5080.52 1117
5081.19 1069
5081.86 1083
5082.53 1109
5083.21 1098
5083.88 1117
5084.55 1028
5085.22 1156
5085.90 1144
5086.57 1145
5087.24 1122
5087.92 1048
5088.59 1106
5089.26 1151
5089.93 1064
5090.61 1060
5091.28 1134
5091.95 1069
5092.63 1211
5093.30 1309
5093.97 1226
5094.65 1283
5095.32 1308
5095.99 1326
5096.67 1289
5097.34 1283
5098.02 1218
5098.69 1209
5099.36 1383
5100.04 1366
5100.71 1297
5101.38 1219
5102.06 1135
5102.73 1051
5103.41 1170
5104.08 1100
5104.75 1107
5105.43 1134
5106.10 1085
5106.78 1179
5107.45 1121
5108.12 1181
5108.80 1212
5109.47 1128
5110.15 1145
5110.82 1155
5111.50 1272
5112.17 1140
5112.85 1081
5113.52 1145
5114.20 1147
5114.87 1143
5115.54 1075
5116.22 1124
5116.89 1091
5117.57 1124
5118.24 1038
5118.92 1030
5119.59 1047
5120.27 1115
5120.94 1124
5121.62 1125
5122.30 1177
5122.97 1193
5123.65 1123
5124.32 1157
5125.00 1165
5125.67 1094
5126.35 1084
5127.02 1139
5127.70 1128
5128.37 1044
5129.05 1123
5129.73 1149
5130.40 1113
5131.08 1132
5131.75 1146
5132.43 1201
5133.10 1119
5133.78 1058
5134.46 1170
5135.13 1119
5135.81 1062
5136.49 1015
5137.16 1065
5137.84 1059
5138.51 1200
5139.19 1153
5139.87 1105
5140.54 1045
5141.22 1182
5141.90 1137
5142.57 1172
5143.25 1174
5143.93 1201
5144.60 1124
5145.28 1124
5145.96 1092
5146.63 1127
5147.31 1027
5147.99 986
5148.66 993
5149.34 914
5150.02 1009
5150.69 1067
5151.37 912
5152.05 930
5152.73 1031
5153.40 1057
5154.08 1008
5154.76 1048
5155.44 1024
5156.11 998
5156.79 1046
5157.47 1071
5158.15 1010
5158.82 1050
5159.50 951
5160.18 933
5160.86 1067
5161.53 1006
5162.21 1026
5162.89 1001
5163.57 968
5164.25 976
5164.92 994
5165.60 968
5166.28 1033
5166.96 1051
5167.64 1002
5168.31 1054
5168.99 1090
5169.67 1143
5170.35 1170
5171.03 1006
5171.71 1105
5172.39 1084
5173.06 1105
5173.74 1127
5174.42 1115
5175.10 1045
5175.78 1089
5176.46 1048
5177.14 1014
5177.82 1023
5178.49 1032
5179.17 998
5179.85 1077
5180.53 1068
5181.21 1088
5181.89 1043
5182.57 1047
5183.25 1001
5183.93 1030
5184.61 1117
5185.29 1110
5185.97 1070
5186.64 1015
5187.32 1009
5188.00 967
5188.68 1033
5189.36 1047
5190.04 1025
5190.72 1007
5191.40 1050
5192.08 973
5192.76 897
5193.44 999
5194.12 1033
5194.80 974
5195.48 1007
5196.16 1049
5196.84 994
5197.52 952
5198.20 989
5198.88 947
5199.56 971
5200.24 911
5200.92 990
5201.60 1054
5202.28 1008
5202.96 980
5203.65 989
5204.33 968
5205.01 1070
5205.69 991
5206.37 980
5207.05 975
5207.73 1015
5208.41 1004
5209.09 993
5209.77 1025
5210.45 1026
5211.13 1072
5211.82 1021
5212.50 999
5213.18 1067
5213.86 1148
5214.54 1198
5215.22 1181
5215.90 1087
5216.58 1075
5217.27 1103
5217.95 1105
5218.63 1160
5219.31 1096
5219.99 1085
5220.67 966
5221.36 1107
5222.04 1082
5222.72 1090
5223.40 1075
5224.08 1068
5224.77 1018
5225.45 1040
5226.13 1099
5226.81 1035
5227.49 1198
5228.18 1001
5228.86 1072
5229.54 987
5230.22 1026
5230.91 1018
5231.59 933
5232.27 972
5232.95 997
5233.63 1038
5234.32 942
5235.00 1012
5235.68 1042
5236.37 1063
5237.05 1080
5237.73 1067
5238.41 998
5239.10 1020
5239.78 994
5240.46 997
5241.15 1108
5241.83 1087
5242.51 1060
5243.20 1018
5243.88 934
5244.56 975
5245.24 1075
5245.93 1096
5246.61 1081
5247.29 1040
5247.98 1042
5248.66 991
5249.35 1072
5250.03 1046
5250.71 969
5251.40 970
5252.08 1013
5252.76 1015
5253.45 1029
5254.13 1016
5254.82 970
5255.50 1042
5256.18 1018
5256.87 1078
5257.55 1055
5258.24 962
5258.92 958
5259.60 937
5260.29 928
5260.97 962
5261.66 950
5262.34 923
5263.03 947
5263.71 943
5264.40 949
5265.08 1156
5265.76 1172
5266.45 1037
5267.13 1217
5267.82 1181
5268.50 1124
5269.19 1199
5269.87 1194
5270.56 1109
5271.24 1039
5271.93 1079
5272.61 1144
5273.30 1096
5273.98 1043
5274.67 953
5275.35 1043
5276.04 1049
5276.72 972
5277.41 983
5278.10 1088
5278.78 1082
5279.47 1004
5280.15 1047
5280.84 1092
5281.52 1011
5282.21 1059
5282.89 1126
5283.58 1144
5284.27 1232
5284.95 1192
5285.64 1196
5286.32 1164
5287.01 1284
5287.70 1262
5288.38 1169
5289.07 1191
5289.75 1075
5290.44 1209
5291.13 1202
5291.81 1115
5292.50 1053
5293.19 1033
5293.87 1109
5294.56 1096
5295.25 1014
5295.93 993
5296.62 1055
5297.31 1119
5297.99 1039
5298.68 977
5299.37 1032
5300.05 1070
5300.74 1010
5301.43 1049
5302.11 1052
5302.80 1081
5303.49 1202
5304.18 1164
5304.86 1137
5305.55 1081
5306.24 1148
5306.92 1154
5307.61 1151
5308.30 1170
5308.99 1177
5309.67 1216
5310.36 1273
5311.05 1180
5311.74 1067
5312.42 1067
5313.11 1122
5313.80 1099
5314.49 1133
5315.18 1246
5315.86 1239
5316.55 1097
5317.24 1111
5317.93 1101
5318.62 1053
5319.30 1057
5319.99 1034
5320.68 1090
5321.37 1071
5322.06 1094
5322.74 1170
5323.43 1136
5324.12 1184
5324.81 1146
5325.50 1194
5326.19 1233
5326.88 1176
5327.56 1190
5328.25 1243
5328.94 1147
5329.63 1247
5330.32 1156
5331.01 1166
5331.70 1173
5332.39 1150
5333.07 1236
5333.76 1157
5334.45 1158
5335.14 1130
5335.83 1217
5336.52 1179
5337.21 1239
5337.90 1316
5338.59 1163
5339.28 1229
5339.97 1188
5340.66 1282
5341.35 1301
5342.04 1211
5342.73 1175
5343.42 1182
5344.10 1281
5344.79 1321
5345.48 1206
5346.17 1371
5346.86 1304
5347.55 1310
5348.24 1514
5348.93 1429
5349.62 1393
5350.31 1507
5351.00 1522
5351.69 1624
5352.39 1792
5353.08 1810
5353.77 1919
5354.46 2210
5355.15 2321
5355.84 2406
5356.53 2422
5357.22 2325
5357.91 2333
5358.60 2308
5359.29 2010
5359.98 1849
5360.67 1724
5361.36 1567
5362.05 1554
5362.74 1335
5363.44 1342
5364.13 1380
5364.82 1260
5365.51 1136
5366.20 1123
5366.89 1112
5367.58 1149
5368.27 1208
5368.96 1161
5369.66 1153
5370.35 1103
5371.04 1087
5371.73 1169
5372.42 1117
5373.11 1211
5373.81 1163
5374.50 1029
5375.19 1201
5375.88 1122
5376.57 1031
5377.26 1039
5377.96 1109
5378.65 1122
5379.34 1086
5380.03 1090
5380.72 1096
5381.42 1047
5382.11 1123
5382.80 1023
5383.49 1101
5384.18 1058
5384.88 1033
5385.57 1178
5386.26 1078
5386.95 1109
5387.65 985
5388.34 1043
5389.03 1073
5389.72 1025
5390.42 1135
5391.11 1131
5391.80 1175
5392.50 1145
5393.19 1239
5393.88 1113
5394.57 1232
5395.27 1244
5395.96 1268
5396.65 1209
5397.35 1170
5398.04 1233
5398.73 1111
5399.43 1027
5400.12 1022
5400.81 1126
5401.51 1062
5402.20 999
5402.89 1149
5403.59 995
5404.28 1055
5404.97 1019
5405.67 1089
5406.36 1048
5407.06 1005
5407.75 1041
5408.44 1118
5409.14 1079
5409.83 1017
5410.53 969
5411.22 1062
5411.91 1133
5412.61 1179
5413.30 1198
5414.00 1232
5414.69 1115
5415.38 981
5416.08 1043
5416.77 998
5417.47 1086
5418.16 1048
5418.86 1001
5419.55 1057
5420.25 1077
5420.94 1097
5421.64 1155
5422.33 1081
5423.03 1097
5423.72 1079
5424.41 1070
5425.11 1104
5425.80 1144
5426.50 1107
5427.19 1041
5427.89 1157
5428.59 1327
5429.28 1142
5429.98 1189
5430.67 1126
5431.37 1130
5432.06 1057
5432.76 1018
5433.45 1064
5434.15 1062
5434.84 1093
5435.54 1063
5436.23 1055
5436.93 1120
5437.63 1128
5438.32 1174
5439.02 1221
5439.71 1255
5440.41 1184
5441.11 1317
5441.80 1248
5442.50 1225
5443.19 1225
5443.89 1145
5444.59 1147
5445.28 1136
5445.98 1224
5446.68 1195
5447.37 1261
5448.07 1229
5448.76 1269
5449.46 1316
5450.16 1335
5450.85 1353
5451.55 1517
5452.25 1558
5452.94 1481
5453.64 1506
5454.34 1499
5455.03 1513
5455.73 1359
5456.43 1309
5457.13 1251
5457.82 1321
5458.52 1264
5459.22 1190
5459.91 1158
5460.61 1113
5461.31 1164
5462.01 1215
5462.70 1224
5463.40 1207
5464.10 1241
5464.80 1252
5465.49 1257
5466.19 1245
5466.89 1334
5467.59 1324
5468.28 1436
5468.98 1344
5469.68 1326
5470.38 1320
5471.07 1306
5471.77 1388
5472.47 1391
5473.17 1414
5473.87 1252
5474.56 1223
5475.26 1289
5475.96 1347
5476.66 1306
5477.36 1203
5478.06 1278
5478.75 1388
5479.45 1376
5480.15 1324
5480.85 1408
5481.55 1379
5482.25 1402
5482.95 1538
5483.64 1565
5484.34 1687
5485.04 1785
5485.74 1760
5486.44 1750
5487.14 1683
5487.84 1776
5488.54 1604
5489.23 1490
5489.93 1516
5490.63 1473
5491.33 1452
5492.03 1447
5492.73 1483
5493.43 1438
5494.13 1443
5494.83 1465
5495.53 1410
5496.23 1413
5496.93 1475
5497.63 1491
5498.33 1548
5499.03 1471
5499.73 1548
5500.43 1505
5501.13 1580
5501.83 1610
5502.53 1750
5503.23 1940
5503.93 2215
5504.63 2221
5505.33 2325
5506.03 2200
5506.73 2266
5507.43 2288
5508.13 2153
5508.83 2000
5509.53 1924
5510.23 1828
5510.93 1713
5511.63 1692
5512.33 1497
5513.03 1437
5513.73 1489
5514.43 1460
5515.13 1607
5515.83 1501
5516.53 1442
5517.23 1381
5517.93 1443
5518.64 1550
5519.34 1550
5520.04 1492
5520.74 1558
5521.44 1419
5522.14 1441
5522.84 1452
5523.54 1365
5524.24 1345
5524.95 1401
5525.65 1409
5526.35 1368
5527.05 1422
5527.75 1319
5528.45 1352
5529.15 1347
5529.86 1255
5530.56 1285
5531.26 1236
5531.96 1253
5532.66 1192
5533.36 1262
5534.07 1262
5534.77 1168
5535.47 1068
5536.17 1101
5536.87 1067
5537.58 1058
5538.28 1069
5538.98 1111
5539.68 1066
5540.39 1192
5541.09 1133
5541.79 1104
5542.49 1074
5543.20 1173
5543.90 1110
5544.60 1079
5545.30 1144
5546.01 1149
5546.71 1160
5547.41 1050
5548.11 1172
5548.82 1160
5549.52 1169
5550.22 1121
5550.93 1172
5551.63 1209
5552.33 1122
5553.03 1256
5553.74 1171
5554.44 1177
5555.14 1167
5555.85 1186
5556.55 1194
5557.25 1107
5557.96 1118
5558.66 1054
5559.36 1042
5560.07 1098
5560.77 988
5561.48 1030
5562.18 1048
5562.88 1052
5563.59 1023
5564.29 1084
5564.99 953
5565.70 1060
5566.40 1077
5567.11 1086
5567.81 1146
5568.51 1116
5569.22 1003
5569.92 1101
5570.63 1067
5571.33 1071
5572.04 1036
5572.74 1030
5573.44 1068
5574.15 1038
5574.85 975
5575.56 1082
5576.26 1068
5576.97 1044
5577.67 1035
5578.38 1034
5579.08 1109
5579.79 1116
5580.49 1068
5581.20 1162
5581.90 1147
5582.61 1118
5583.31 1167
5584.02 1135
5584.72 1089
5585.43 1031
5586.13 1054
5586.84 1127
5587.54 1043
5588.25 1059
5588.95 1113
5589.66 1081
5590.36 997
5591.07 1008
5591.77 1027
5592.48 1105
5593.19 981
5593.89 949
5594.60 1014
5595.30 1037
5596.01 1028
5596.71 1026
5597.42 1027
5598.13 1004
5598.83 922
5599.54 931
5600.24 948
5600.95 950
5601.66 955
5602.36 996
5603.07 1004
5603.78 1047
5604.48 1045
5605.19 954
5605.89 1021
5606.60 1028
5607.31 952
5608.01 1014
5608.72 991
5609.43 927
5610.13 933
5610.84 1019
5611.55 993
5612.25 962
5612.96 1002
5613.67 978
5614.38 947
5615.08 988
5615.79 910
5616.50 931
5617.20 967
5617.91 952
5618.62 1064
5619.33 992
5620.03 976
5620.74 940
5621.45 930
5622.15 952
5622.86 961
5623.57 967
5624.28 974
5624.99 990
5625.69 903
5626.40 884
5627.11 973
5627.82 967
5628.52 1024
5629.23 1017
5629.94 1001
5630.65 1001
5631.36 924
5632.06 999
5632.77 982
5633.48 1029
5634.19 880
5634.90 1027
5635.61 959
5636.31 941
5637.02 961
5637.73 968
5638.44 1020
5639.15 1009
5639.86 988
5640.56 920
5641.27 918
5641.98 963
5642.69 976
5643.40 934
5644.11 980
5644.82 935
5645.53 1018
5646.24 1024
5646.94 1074
5647.65 1078
5648.36 1078
5649.07 1023
5649.78 1028
5650.49 982
5651.20 981
5651.91 1018
5652.62 1006
5653.33 969
5654.04 887
5654.75 944
5655.46 1017
5656.17 1114
5656.88 1031
5657.59 1001
5658.30 1004
5659.01 1115
5659.71 1120
5660.42 1104
5661.13 1223
5661.84 1177
5662.55 1147
5663.26 1093
5663.97 1175
5664.69 1189
5665.40 1101
5666.11 1072
5666.82 1041
5667.53 1078
5668.24 1031
5668.95 1098
5669.66 1092
5670.37 1086
5671.08 1044
5671.79 1015
5672.50 1059
5673.21 1164
5673.92 1152
5674.63 1168
5675.34 1102
5676.05 1082
5676.76 1044
5677.48 1082
5678.19 1017
5678.90 1106
5679.61 1034
5680.32 1042
5681.03 966
5681.74 987
5682.45 1061
5683.16 987
5683.88 1056
5684.59 1008
5685.30 977
5686.01 1078
5686.72 1028
5687.43 994
5688.15 1017
5688.86 1036
5689.57 1079
5690.28 1007
5690.99 941
5691.70 951
5692.42 1107
5693.13 978
5693.84 1032
5694.55 1001
5695.26 1004
5695.98 1022
5696.69 1039
5697.40 1026
5698.11 1080
5698.82 973
5699.54 1015
5700.25 1020
5700.96 924
5701.67 1138
5702.39 1024
5703.10 941
5703.81 942
5704.52 941
5705.24 981
5705.95 1046
5706.66 953
5707.38 985
5708.09 993
5708.80 1021
5709.51 1035
5710.23 962
5710.94 960
5711.65 1050
5712.37 1021
5713.08 1000
5713.79 1057
5714.51 926
5715.22 994
5715.93 987
5716.65 932
5717.36 1060
5718.07 1050
5718.79 942
5719.50 995
5720.21 992
5720.93 1008
5721.64 890
5722.36 996
5723.07 1004
5723.78 916
5724.50 955
5725.21 916
5725.92 1046
5726.64 947
5727.35 962
5728.07 1005
5728.78 1030
5729.50 1013
5730.21 1074
5730.92 1101
5731.64 1192
5732.35 1327
5733.07 1203
5733.78 1286
5734.50 1130
5735.21 1295
5735.93 1263
5736.64 1259
5737.35 1166
5738.07 1040
5738.78 1098
5739.50 1084
5740.21 1013
5740.93 1082
5741.64 1012
5742.36 1164
5743.07 1119
5743.79 1094
5744.50 1129
5745.22 1038
5745.93 1004
5746.65 981
5747.37 940
5748.08 1034
5748.80 1022
5749.51 1039
5750.23 1137
5750.94 1109
5751.66 1051
5752.37 1104
5753.09 1139
5753.81 1113
5754.52 1098
5755.24 1145
5755.95 1104
5756.67 1316
5757.38 1345
5758.10 1291
5758.82 1227
5759.53 1345
5760.25 1350
5760.96 1359
5761.68 1325
5762.40 1353
5763.11 1268
5763.83 1311
5764.55 1173
5765.26 1136
5765.98 1131
5766.70 1068
5767.41 1102
5768.13 1085
5768.85 1174
5769.56 1121
5770.28 1163
5771.00 1243
5771.71 1230
5772.43 1145
5773.15 1092
5773.86 1063
5774.58 1177
5775.30 1180
5776.01 1099
5776.73 1123
5777.45 1129
5778.17 1179
5778.88 1197
5779.60 1245
5780.32 1212
5781.04 1218
5781.75 1186
5782.47 1135
5783.19 1180
5783.91 1131
5784.62 1246
5785.34 1423
5786.06 1273
5786.78 1168
5787.49 1268
5788.21 1079
5788.93 1168
5789.65 1221
5790.37 1200
5791.08 1295
5791.80 1308
5792.52 1370
5793.24 1301
5793.96 1372
5794.68 1416
5795.39 1471
5796.11 1465
5796.83 1473
5797.55 1492
5798.27 1532
5798.99 1444
5799.70 1486
5800.42 1557
5801.14 1693
5801.86 2004
5802.58 2204
5803.30 2480
5804.02 2902
5804.74 3156
5805.45 3089
5806.17 3421
5806.89 3646
5807.61 3297
5808.33 2859
5809.05 2630
5809.77 2413
5810.49 2154
5811.21 1866
5811.93 1712
5812.65 1764
5813.37 1688
5814.09 1687
5814.81 1679
5815.52 1636
5816.24 1577
5816.96 1563
5817.68 1665
5818.40 1606
5819.12 1690
5819.84 1712
5820.56 1695
5821.28 1694
5822.00 1652
5822.72 1611
5823.44 1514
5824.16 1539
5824.88 1619
5825.60 1562
5826.32 1618
5827.04 1461
5827.76 1395
5828.48 1432
5829.21 1460
5829.93 1388
5830.65 1216
5831.37 1200
5832.09 1270
5832.81 1377
5833.53 1272
5834.25 1261
5834.97 1327
5835.69 1290
5836.41 1330
5837.13 1229
5837.85 1257
5838.57 1179
5839.30 1249
5840.02 1190
5840.74 1314
5841.46 1159
5842.18 1125
5842.90 1245
5843.62 1381
5844.34 1285
5845.07 1261
5845.79 1206
5846.51 1123
5847.23 1125
5847.95 1149
5848.67 1129
5849.39 1121
5850.12 1236
5850.84 1227
5851.56 1087
5852.28 1125
5853.00 1133
5853.73 1135
5854.45 1075
5855.17 1105
5855.89 1160
5856.61 1153
5857.34 1220
5858.06 1178
5858.78 1081
5859.50 1125
5860.23 1114
5860.95 1117
5861.67 1253
5862.39 1118
5863.11 1124
5863.84 1094
5864.56 1119
5865.28 1132
5866.01 1069
5866.73 1090
5867.45 1080
5868.17 1078
5868.90 1105
5869.62 1040
5870.34 978
5871.07 999
5871.79 1039
5872.51 1059
5873.23 1186
5873.96 1073
5874.68 1088
5875.40 1060
5876.13 1066
5876.85 1074
5877.57 1136
5878.30 1178
5879.02 1145
5879.74 1139
5880.47 1164
5881.19 1121
5881.92 1152
5882.64 1163
5883.36 1155
5884.09 1106
5884.81 1065
5885.53 1124
5886.26 1007
5886.98 1075
5887.71 1124
5888.43 1056
5889.15 1167
5889.88 1137
5890.60 1086
5891.33 1040
5892.05 1043
5892.78 1102
5893.50 1154
5894.23 1061
5894.95 1098
5895.67 1079
5896.40 1049
5897.12 1155
5897.85 1070
5898.57 1019
5899.30 1084
5900.02 1118
5900.75 1131
5901.47 1082
5902.20 1084
5902.92 1108
5903.65 1061
5904.37 1109
5905.10 1169
5905.82 1020
5906.55 1030
5907.27 1143
5908.00 1158
5908.72 1042
5909.45 1030
5910.17 1062
5910.90 1062
5911.62 1026
5912.35 1148
5913.08 1089
5913.80 1003
5914.53 1052
5915.25 1091
5915.98 1081
5916.70 1072
5917.43 1036
5918.16 1052
5918.88 1049
5919.61 1078
5920.33 1086
5921.06 1066
5921.79 1108
5922.51 1143
5923.24 1098
5923.97 1148
5924.69 1110
5925.42 1091
5926.14 1057
5926.87 1076
5927.60 1135
5928.32 997
5929.05 1082
5929.78 1179
5930.50 1117
5931.23 1177
5931.96 1225
5932.68 1079
5933.41 1162
5934.14 1149
5934.86 1271
5935.59 1208
5936.32 1129
5937.05 1312
5937.77 1256
5938.50 1245
5939.23 1272
5939.95 1260
5940.68 1327
5941.41 1437
5942.14 1456
5942.86 1455
5943.59 1494
5944.32 1432
5945.05 1351
5945.77 1367
5946.50 1417
5947.23 1488
5947.96 1479
5948.68 1467
5949.41 1261
5950.14 1327
5950.87 1375
5951.60 1458
5952.32 1430
5953.05 1410
5953.78 1435
5954.51 1569
5955.24 1524
5955.96 1659
5956.69 1705
5957.42 1555
5958.15 1534
5958.88 1604
5959.61 1632
5960.33 1585
5961.06 1737
5961.79 1550
5962.52 1585
5963.25 1610
5963.98 1571
5964.71 1520
5965.44 1577
5966.16 1704
5966.89 1712
5967.62 1716
5968.35 1724
5969.08 1963
5969.81 1943
5970.54 1968
5971.27 2135
5972.00 2192
5972.73 2296
5973.46 2235
5974.18 2171
5974.91 2149
5975.64 2056
5976.37 1981
5977.10 1979
5977.83 1950
5978.56 1900
5979.29 1839
5980.02 1829
5980.75 1950
5981.48 1895
5982.21 1908
5982.94 1904
5983.67 1922
5984.40 1995
5985.13 2010
5985.86 1970
5986.59 1969
5987.32 1956
5988.05 1998
5988.78 2033
5989.51 2006
5990.24 1961
5990.97 1973
5991.70 1991
5992.43 2036
5993.16 1962
5993.89 1952
5994.62 1924
5995.35 1916
5996.09 1986
5996.82 2025
5997.55 2115
5998.28 2093
5999.01 2139
5999.74 2039
6000.47 2222
6001.20 2131
6001.93 2144
6002.66 2224
6003.39 2221
6004.13 2134
6004.86 2113
6005.59 2064
6006.32 2260
6007.05 2194
6007.78 2059
6008.51 2148
6009.25 1952
6009.98 2002
6010.71 2152
6011.44 2108
6012.17 2318
6012.90 2483
6013.64 2740
6014.37 2875
6015.10 3159
6015.83 3501
6016.56 3790
6017.29 3886
6018.03 4082
6018.76 4103
6019.49 3974
6020.22 3967
6020.96 3763
6021.69 3470
6022.42 3100
6023.15 2762
6023.88 2674
6024.62 2496
6025.35 2241
6026.08 2130
6026.81 1902
6027.55 1891
6028.28 1910
6029.01 1853
6029.75 1735
6030.48 1684
6031.21 1695
6031.94 1588
6032.68 1662
6033.41 1719
6034.14 1703
6034.88 1677
6035.61 1657
6036.34 1723
6037.07 1649
6037.81 1609
6038.54 1657
6039.27 1615
6040.01 1561
6040.74 1584
6041.47 1580
6042.21 1666
6042.94 1602
6043.68 1657
6044.41 1708
6045.14 1660
6045.88 1782
6046.61 1804
6047.34 1797
6048.08 1844
6048.81 1786
6049.55 1644
6050.28 1879
6051.01 1942
6051.75 1981
6052.48 1835
6053.22 1968
6053.95 1935
6054.68 1917
6055.42 1916
6056.15 1937
6056.89 2059
6057.62 2064
6058.36 2002
6059.09 1948
6059.83 2059
6060.56 2059
6061.29 1902
6062.03 1890
6062.76 1852
6063.50 1799
6064.23 1759
6064.97 1936
6065.70 1790
6066.44 1785
6067.17 1765
6067.91 1684
6068.64 1725
6069.38 1795
6070.11 1786
6070.85 1705
6071.58 1724
6072.32 1767
6073.06 1695
6073.79 1663
6074.53 1704
6075.26 1753
6076.00 1625
6076.73 1633
6077.47 1701
6078.20 1734
6078.94 1677
6079.68 1658
6080.41 1673
6081.15 1624
6081.88 1624
6082.62 1609
6083.35 1620
6084.09 1625
6084.83 1658
6085.56 1657
6086.30 1651
6087.04 1639
6087.77 1495
6088.51 1596
6089.24 1504
6089.98 1579
6090.72 1589
6091.45 1601
6092.19 1630
6092.93 1569
6093.66 1530
6094.40 1502
6095.14 1527
6095.87 1471
6096.61 1514
6097.35 1498
6098.08 1537
6098.82 1576
6099.56 1504
6100.29 1495
6101.03 1537
6101.77 1527
6102.51 1488
6103.24 1568
6103.98 1556
6104.72 1507
6105.46 1530
6106.19 1493
6106.93 1453
6107.67 1443
6108.41 1442
6109.14 1456
6109.88 1488
6110.62 1462
6111.36 1446
6112.09 1563
6112.83 1539
6113.57 1540
6114.31 1519
6115.04 1533
6115.78 1566
6116.52 1596
6117.26 1561
6118.00 1583
6118.73 1713
6119.47 1630
6120.21 1583
6120.95 1639
6121.69 1596
6122.43 1552
6123.16 1620
6123.90 1660
6124.64 1722
6125.38 1680
6126.12 1677
6126.86 1738
6127.60 1718
6128.33 1661
6129.07 1684
6129.81 1614
6130.55 1677
6131.29 1764
6132.03 1792
6132.77 1810
6133.51 1715
6134.25 1732
6134.98 1714
6135.72 1746
6136.46 1654
6137.20 1668
6137.94 1706
6138.68 1725
6139.42 1696
6140.16 1740
6140.90 1662
6141.64 1768
6142.38 1892
6143.12 1813
6143.86 1800
6144.60 1836
6145.34 1758
6146.08 1755
6146.82 1879
6147.56 1722
6148.30 1729
6149.04 1863
6149.78 1813
6150.52 1871
6151.26 1790
6152.00 1922
6152.74 1886
6153.48 1870
6154.22 1889
6154.96 1928
6155.70 1911
6156.44 2113
6157.18 2074
6157.92 1880
6158.66 1872
6159.40 2022
6160.14 2193
6160.88 2136
6161.62 2135
6162.36 2105
6163.10 2166
6163.85 2247
6164.59 2240
6165.33 2231
6166.07 2084
6166.81 2226
6167.55 2237
6168.29 2331
6169.03 2526
6169.77 2675
6170.51 2843
6171.26 2810
6172.00 2903
6172.74 2998
6173.48 2916
6174.22 3105
6174.96 3089
6175.70 2884
6176.45 2912
6177.19 2895
6177.93 2914
6178.67 2827
6179.41 2717
6180.16 2676
6180.90 2726
6181.64 2635
6182.38 2635
6183.12 2675
6183.87 2724
6184.61 2710
6185.35 2724
6186.09 2990
6186.83 2992
6187.58 2857
6188.32 2946
6189.06 2946
6189.80 3024
6190.55 2923
6191.29 2936
6192.03 2971
6192.77 2959
6193.52 3010
6194.26 3042
6195.00 3175
6195.74 3304
6196.49 3464
6197.23 3598
6197.97 3547
6198.72 3618
6199.46 3828
6200.20 3807
6200.94 3698
6201.69 3751
6202.43 3620
6203.17 3659
6203.92 3628
6204.66 3339
6205.40 3511
6206.15 3667
6206.89 3802
6207.63 3960
6208.38 4208
6209.12 4389
6209.87 5024
6210.61 5967
6211.35 6664
6212.10 8019
6212.84 9906
6213.58 11652
6214.33 12892
6215.07 13702
6215.82 13966
6216.56 13696
6217.30 12640
6218.05 11540
6218.79 10210
6219.54 8789
6220.28 7502
6221.02 6212
6221.77 5248
6222.51 4462
6223.26 3955
6224.00 3789
6224.75 3560
6225.49 3361
6226.24 3157
6226.98 3399
6227.73 3634
6228.47 3725
6229.21 3813
6229.96 3906
6230.70 4141
6231.45 4045
6232.19 3851
6232.94 3654
6233.68 3438
6234.43 3308
6235.17 3031
6235.92 2880
6236.67 2677
6237.41 2646
6238.16 2567
6238.90 2396
6239.65 2341
6240.39 2423
6241.14 2432
6241.88 2408
6242.63 2485
6243.37 2393
6244.12 2543
6244.87 2556
6245.61 2570
6246.36 2436
6247.10 2483
6247.85 2608
6248.59 2780
6249.34 2870
6250.09 2868
6250.83 2931
6251.58 3131
6252.33 3188
6253.07 3332
6253.82 3496
6254.56 3330
6255.31 3230
6256.06 3072
6256.80 2936
6257.55 2946
6258.30 2856
6259.04 2904
6259.79 2878
6260.54 2802
6261.28 2778
6262.03 2643
6262.78 2641
6263.52 2610
6264.27 2637
6265.02 2546
6265.76 2624
6266.51 2764
6267.26 2736
6268.01 2586
6268.75 2634
6269.50 2579
6270.25 2593
6270.99 2483
6271.74 2614
6272.49 2483
6273.24 2409
6273.98 2361
6274.73 2543
6275.48 2514
6276.23 2455
6276.97 2341
6277.72 2406
6278.47 2353
6279.22 2494
6279.96 2556
6280.71 2630
6281.46 2646
6282.21 2650
6282.96 2734
6283.70 2602
6284.45 2526
6285.20 2527
6285.95 2292
6286.70 2423
6287.45 2324
6288.19 2195
6288.94 2133
6289.69 2136
6290.44 2217
6291.19 2162
6291.94 2155
6292.68 2289
6293.43 2291
6294.18 2296
6294.93 2210
6295.68 2100
6296.43 2115
6297.18 2098
6297.93 2048
6298.67 1937
6299.42 1916
6300.17 1943
6300.92 1845
6301.67 1962
6302.42 1897
6303.17 1857
6303.92 1984
6304.67 1920
6305.42 1927
6306.17 1780
6306.92 2014
6307.67 2040
6308.41 2084
6309.16 2085
6309.91 1923
6310.66 1970
6311.41 1905
6312.16 1891
6312.91 1958
6313.66 1880
6314.41 1859
6315.16 1836
6315.91 1832
6316.66 1853
6317.41 1809
6318.16 1898
6318.91 1953
6319.66 1958
6320.41 1973
6321.16 1869
6321.91 1980
6322.66 1911
6323.41 1884
6324.16 1818
6324.92 1884
6325.67 1829
6326.42 1715
6327.17 1749
6327.92 1820
6328.67 1715
6329.42 1561
6330.17 1667
6330.92 1764
6331.67 1697
6332.42 1683
6333.17 1592
6333.92 1492
6334.68 1647
6335.43 1592
6336.18 1604
6336.93 1701
6337.68 1685
6338.43 1676
6339.18 1690
6339.93 1706
6340.69 1582
6341.44 1631
6342.19 1610
6342.94 1628
6343.69 1677
6344.44 1569
6345.20 1652
6345.95 1547
6346.70 1484
6347.45 1366
6348.20 1467
6348.95 1473
6349.71 1481
6350.46 1471
6351.21 1488
6351.96 1489
6352.71 1561
6353.47 1557
6354.22 1557
6354.97 1565
6355.72 1682
6356.48 1709
6357.23 1736
6357.98 1739
6358.73 1702
6359.49 1751
6360.24 1802
6360.99 1766
6361.74 1634
6362.50 1584
6363.25 1610
6364.00 1646
6364.76 1582
6365.51 1587
6366.26 1667
6367.01 1582
6367.77 1633
6368.52 1598
6369.27 1616
6370.03 1696
6370.78 1672
6371.53 1587
6372.29 1516
6373.04 1541
6373.79 1579
6374.55 1529
6375.30 1467
6376.05 1572
6376.81 1541
6377.56 1473
6378.31 1491
6379.07 1421
6379.82 1465
6380.58 1564
6381.33 1563
6382.08 1530
6382.84 1471
6383.59 1424
6384.35 1508
6385.10 1478
6385.85 1476
6386.61 1558
6387.36 1437
6388.12 1558
6388.87 1573
6389.62 1491
6390.38 1542
6391.13 1513
6391.89 1502
6392.64 1435
6393.40 1432
6394.15 1492
6394.91 1532
6395.66 1550
6396.42 1445
6397.17 1403
6397.93 1432
6398.68 1441
6399.44 1447
6400.19 1578
6400.95 1469
6401.70 1399
6402.46 1493
6403.21 1449
6403.97 1434
6404.72 1427
6405.48 1250
6406.23 1311
6406.99 1368
6407.74 1302
6408.50 1328
6409.25 1409
6410.01 1348
6410.76 1328
6411.52 1324
6412.28 1429
6413.03 1321
6413.79 1383
6414.54 1439
6415.30 1471
6416.05 1549
6416.81 1439
6417.57 1546
6418.32 1482
6419.08 1359
6419.83 1365
6420.59 1341
6421.35 1365
6422.10 1327
6422.86 1278
6423.62 1382
6424.37 1374
6425.13 1480
6425.89 1456
6426.64 1377
6427.40 1472
6428.15 1390
6428.91 1438
6429.67 1437
6430.42 1329
6431.18 1241
6431.94 1402
6432.70 1381
6433.45 1420
6434.21 1335
6434.97 1369
6435.72 1448
6436.48 1362
6437.24 1398
6437.99 1478
6438.75 1465
6439.51 1558
6440.27 1451
6441.02 1488
6441.78 1468
6442.54 1425
6443.30 1421
6444.05 1435
6444.81 1431
6445.57 1552
6446.33 1546
6447.08 1418
6447.84 1468
6448.60 1450
6449.36 1459
6450.12 1424
6450.87 1496
6451.63 1452
6452.39 1461
6453.15 1389
6453.91 1352
6454.66 1440
6455.42 1474
6456.18 1553
6456.94 1550
6457.70 1488
6458.46 1449
6459.21 1485
6459.97 1539
6460.73 1488
6461.49 1523
6462.25 1549
6463.01 1528
6463.77 1596
6464.52 1501
6465.28 1622
6466.04 1592
6466.80 1654
6467.56 1618
6468.32 1556
6469.08 1604
6469.84 1547
6470.60 1532
6471.36 1638
6472.11 1694
6472.87 1640
6473.63 1657
6474.39 1695
6475.15 1733
6475.91 1816
6476.67 1786
6477.43 1695
6478.19 1666
6478.95 1622
6479.71 1705
6480.47 1897
6481.23 1806
6481.99 1812
6482.75 1734
6483.51 1800
6484.27 1831
6485.03 1863
6485.79 1872
6486.55 1793
6487.31 1858
6488.07 1969
6488.83 1966
6489.59 1906
6490.35 1989
6491.11 1983
6491.87 2040
6492.63 2003
6493.39 2062
6494.15 1972
6494.91 1929
6495.67 2019
6496.43 2304
6497.19 2305
6497.95 2275
6498.71 2319
6499.48 2342
6500.24 2382
6501.00 2406
6501.76 2600
6502.52 2630
6503.28 2612
6504.04 2580
6504.80 2567
6505.56 2511
6506.32 2392
6507.09 2451
6507.85 2484
6508.61 2566
6509.37 2479
6510.13 2626
6510.89 2619
6511.65 2583
6512.42 2712
6513.18 2741
6513.94 2902
6514.70 2976
6515.46 3011
6516.22 2883
6516.99 2883
6517.75 2835
6518.51 2786
6519.27 2832
6520.03 2859
6520.80 2881
6521.56 2783
6522.32 2878
6523.08 2978
6523.84 2891
6524.61 2958
6525.37 3215
6526.13 3323
6526.89 3307
6527.66 3505
6528.42 3420
6529.18 3664
6529.94 3959
6530.71 4003
6531.47 4226
6532.23 4268
6533.00 4372
6533.76 4536
6534.52 4421
6535.28 4292
6536.05 4373
6536.81 4451
6537.57 4763
6538.34 5236
6539.10 5949
6539.86 6954
6540.63 8031
6541.39 9213
6542.15 9832
6542.92 10311
6543.68 10433
6544.44 10061
6545.21 9227
6545.97 8128
6546.73 6878
6547.50 6053
6548.26 5073
6549.02 4432
6549.79 3861
6550.55 3516
6551.31 3142
6552.08 2826
6552.84 2658
6553.61 2725
6554.37 2627
6555.13 2580
6555.90 2595
6556.66 2606
6557.43 2670
6558.19 2532
6558.96 2528
6559.72 2512
6560.48 2401
6561.25 2375
6562.01 2247
6562.78 2275
6563.54 2304
6564.31 2259
6565.07 2275
6565.84 2355
6566.60 2540
6567.37 2565
6568.13 2563
6568.90 2473
6569.66 2588
6570.43 2761
6571.19 2790
6571.96 2775
6572.72 2718
6573.49 2698
6574.25 2755
6575.02 2637
6575.78 2725
6576.55 2734
6577.31 2852
6578.08 2852
6578.84 3037
6579.61 3066
6580.37 3144
6581.14 3195
6581.91 3277
6582.67 3210
6583.44 3254
6584.20 3386
6584.97 3401
6585.73 3296
6586.50 3341
6587.27 3305
6588.03 3200
6588.80 3208
6589.56 3138
6590.33 3084
6591.10 2968
6591.86 2975
6592.63 2965
6593.39 2877
6594.16 2924
6594.93 3084
6595.69 3177
6596.46 3198
6597.23 3266
6597.99 3499
6598.76 3703
6599.53 3765
6600.29 3855
6601.06 3747
6601.83 3734
6602.59 3509
6603.36 3657
6604.13 3419
6604.89 3253
6605.66 3154
6606.43 2940
6607.20 2932
6607.96 2880
6608.73 2578
6609.50 2520
6610.26 2535
6611.03 2490
6611.80 2432
6612.57 2378
6613.33 2387
6614.10 2383
6614.87 2385
6615.64 2431
6616.40 2329
6617.17 2306
6617.94 2365
6618.71 2313
6619.48 2296
6620.24 2223
6621.01 2233
6621.78 2240
6622.55 2304
6623.32 2190
6624.08 2235
6624.85 2130
6625.62 2119
6626.39 2011
6627.16 2128
6627.92 2136
6628.69 2147
6629.46 2156
6630.23 2179
6631.00 2122
6631.77 2089
6632.54 2087
6633.30 2104
6634.07 2019
6634.84 2063
6635.61 2138
6636.38 2227
6637.15 2157
6637.92 2266
6638.69 2495
6639.45 2528
6640.22 2662
6640.99 2688
6641.76 2800
6642.53 2641
6643.30 2516
6644.07 2481
6644.84 2344
6645.61 2149
6646.38 2220
6647.15 2132
6647.92 1999
6648.69 1994
6649.46 1849
6650.22 1894
6650.99 1866
6651.76 1848
6652.53 1966
6653.30 1971
6654.07 2011
6654.84 2163
6655.61 2227
6656.38 2085
6657.15 1993
6657.92 2028
6658.69 1964
6659.46 2032
6660.23 1918
6661.00 1770
6661.77 1747
6662.54 1887
6663.31 1882
6664.09 1931
6664.86 1859
6665.63 1703
6666.40 1735
6667.17 1695
6667.94 1764
6668.71 1752
6669.48 1857
6670.25 1869
6671.02 1825
6671.79 1696
6672.56 1699
6673.33 1713
6674.10 1736
6674.88 1824
6675.65 1758
6676.42 1799
6677.19 1852
6677.96 1848
6678.73 1743
6679.50 1871
6680.27 1830
6681.05 1718
6681.82 1704
6682.59 1659
6683.36 1751
6684.13 1811
6684.90 1857
6685.67 1876
6686.45 1867
6687.22 1876
6687.99 1887
6688.76 1781
6689.53 1903
6690.31 1992
6691.08 2018
6691.85 2118
6692.62 2125
6693.39 1978
6694.17 2011
6694.94 1928
6695.71 1925
6696.48 1757
6697.25 1803
6698.03 1766
6698.80 1781
6699.57 1638
6700.34 1553
6701.12 1627
6701.89 1534
6702.66 1599
6703.43 1709
6704.21 1719
6704.98 1636
6705.75 1642
6706.53 1671
6707.30 1660
6708.07 1665
6708.84 1683
6709.62 1594
6710.39 1623
6711.16 1617
6711.94 1575
6712.71 1584
6713.48 1638
6714.26 1581
6715.03 1672
6715.80 1689
6716.58 1559
6717.35 1576
6718.12 1527
6718.90 1596
6719.67 1505
6720.45 1585
6721.22 1496
6721.99 1456
6722.77 1440
6723.54 1470
6724.31 1526
6725.09 1433
6725.86 1448
6726.64 1473
6727.41 1415
6728.18 1525
6728.96 1480
6729.73 1445
6730.51 1453
6731.28 1526
6732.06 1455
6732.83 1502
6733.60 1497
6734.38 1425
6735.15 1438
6735.93 1410
6736.70 1565
6737.48 1395
6738.25 1536
6739.03 1518
6739.80 1435
6740.58 1519
6741.35 1478
6742.13 1494
6742.90 1490
6743.68 1533
6744.45 1555
6745.23 1536
6746.00 1500
6746.78 1520
6747.55 1478
6748.33 1469
6749.10 1501
6749.88 1484
6750.65 1526
6751.43 1566
6752.20 1579
6752.98 1552
6753.75 1513
6754.53 1584
6755.31 1636
6756.08 1764
6756.86 1669
6757.63 1630
6758.41 1727
6759.19 1750
6759.96 1721
6760.74 1674
6761.51 1659
6762.29 1538
6763.07 1581
6763.84 1519
6764.62 1489
6765.39 1411
6766.17 1465
6766.95 1432
6767.72 1436
6768.50 1377
6769.28 1386
6770.05 1415
6770.83 1443
6771.61 1499
6772.38 1495
6773.16 1475
6773.94 1532
6774.71 1521
6775.49 1493
6776.27 1432
6777.04 1602
6777.82 1523
6778.60 1471
6779.37 1432
6780.15 1401
6780.93 1374
6781.71 1478
6782.48 1457
6783.26 1474
6784.04 1397
6784.81 1434
6785.59 1454
6786.37 1590
6787.15 1507
6787.92 1459
6788.70 1430
6789.48 1422
6790.26 1414
6791.04 1469
6791.81 1420
6792.59 1415
6793.37 1460
6794.15 1328
6794.92 1321
6795.70 1313
6796.48 1259
6797.26 1410
6798.04 1385
6798.81 1376
6799.59 1358
6800.37 1269
6801.15 1316
6801.93 1378
6802.71 1339
6803.48 1351
6804.26 1280
6805.04 1370
6805.82 1344
6806.60 1384
6807.38 1405
6808.16 1332
6808.94 1436
6809.71 1484
6810.49 1339
6811.27 1387
6812.05 1377
6812.83 1346
6813.61 1330
6814.39 1380
6815.17 1351
6815.95 1327
6816.73 1308
6817.50 1365
6818.28 1403
6819.06 1241
6819.84 1352
6820.62 1431
6821.40 1377
6822.18 1419
6822.96 1474
6823.74 1497
6824.52 1347
6825.30 1390
6826.08 1403
6826.86 1410
6827.64 1375
6828.42 1382
6829.20 1312
6829.98 1307
6830.76 1318
6831.54 1357
6832.32 1471
6833.10 1426
6833.88 1438
6834.66 1466
6835.44 1459
6836.22 1388
6837.00 1414
6837.78 1372
6838.56 1356
6839.34 1441
6840.12 1424
6840.90 1380
6841.68 1419
6842.46 1435
6843.24 1378
6844.03 1429
6844.81 1396
6845.59 1420
6846.37 1421
6847.15 1470
6847.93 1438
6848.71 1432
6849.49 1434
6850.27 1539
6851.05 1476
6851.84 1535
6852.62 1576
6853.40 1772
6854.18 1992
6854.96 2150
6855.74 2277
6856.52 2533
6857.30 2670
6858.09 2711
6858.87 2589
6859.65 2550
6860.43 2453
6861.21 2348
6861.99 2158
6862.78 1988
6863.56 1791
6864.34 1797
6865.12 1660
6865.90 1568
6866.69 1479
6867.47 1479
6868.25 1461
6869.03 1574
6869.82 1627
6870.60 1665
6871.38 1578
6872.16 1629
6872.94 1709
6873.73 1719
6874.51 1669
6875.29 1651
6876.07 1613
6876.86 1749
6877.64 1634
6878.42 1608
6879.21 1718
6879.99 1605
6880.77 1546
6881.55 1445
6882.34 1521
6883.12 1592
6883.90 1688
6884.69 1659
6885.47 1711
6886.25 1651
6887.04 1656
6887.82 1726
6888.60 1799
6889.39 1852
6890.17 1985
6890.95 2039
6891.74 2171
6892.52 2261
6893.30 2184
6894.09 2456
6894.87 2432
6895.65 2369
6896.44 2315
6897.22 2232
6898.01 2038
6898.79 2076
6899.57 1970
6900.36 1814
6901.14 1842
6901.93 1956
6902.71 1919
6903.49 1825
6904.28 1877
6905.06 1936
6905.85 1914
6906.63 1940
6907.42 1949
6908.20 1980
6908.98 1979
6909.77 1940
6910.55 1951
6911.34 1881
6912.12 1829
6912.91 1896
6913.69 1854
6914.48 1714
6915.26 1779
6916.05 1741
6916.83 1796
6917.62 1727
6918.40 1743
6919.19 1774
6919.97 1764
6920.76 1748
6921.54 1771
6922.33 1777
6923.11 1729
6923.90 1725
6924.68 1828
6925.47 1907
6926.25 1825
6927.04 1847
6927.82 1799
6928.61 1782
6929.40 1858
6930.18 1763
6930.97 1829
6931.75 1834
6932.54 1940
6933.32 1903
6934.11 1836
6934.90 1938
6935.68 1848
6936.47 1916
6937.25 2067
6938.04 2035
6938.83 2119
6939.61 2017
6940.40 2112
6941.19 2055
6941.97 1936
6942.76 2054
6943.54 2187
6944.33 2135
6945.12 2088
6945.90 2173
6946.69 2256
6947.48 2190
6948.26 2369
6949.05 2510
6949.84 2433
6950.62 2499
6951.41 2476
6952.20 2476
6952.99 2662
6953.77 2618
6954.56 2436
6955.35 2503
6956.13 2298
6956.92 2463
6957.71 2471
6958.50 2449
6959.28 2523
6960.07 2513
6960.86 2619
6961.64 2621
6962.43 2654
6963.22 2635
6964.01 2716
6964.80 2541
6965.58 2469
6966.37 2668
6967.16 2649
6967.95 2691
6968.73 2722
6969.52 2715
6970.31 2760
6971.10 2805
6971.89 2721
6972.67 2574
6973.46 2688
6974.25 2842
6975.04 2941
6975.83 2990
6976.62 2927
6977.40 2961
6978.19 3114
6978.98 3116
6979.77 3123
6980.56 3154
6981.35 3098
6982.13 3070
6982.92 3176
6983.71 3362
6984.50 3400
6985.29 3482
6986.08 3725
6986.87 3941
6987.66 4284
6988.45 4837
6989.23 5510
6990.02 6328
6990.81 6923
6991.60 7620
6992.39 7924
6993.18 8246
6993.97 7932
6994.76 7272
6995.55 6631
6996.34 5920
6997.13 5178
6997.92 4738
6998.71 4390
6999.50 4144
7000.29 3939
7001.07 4094
7001.86 4286
7002.65 4826
7003.44 5431
7004.23 6443
7005.02 6892
7005.81 7511
7006.60 7924
7007.39 7858
7008.18 7602
7008.97 7098
7009.76 6420
7010.55 5657
7011.34 4939
7012.14 4298
7012.93 3710
7013.72 3369
7014.51 3105
7015.30 2805
7016.09 2803
7016.88 2912
7017.67 2714
7018.46 2684
7019.25 2755
7020.04 2824
7020.83 2925
7021.62 2854
7022.41 2932
7023.20 2893
7024.00 2619
7024.79 2530
7025.58 2389
7026.37 2476
7027.16 2614
7027.95 2463
7028.74 2419
7029.53 2430
7030.32 2460
7031.12 2436
7031.91 2460
7032.70 2460
7033.49 2547
7034.28 2497
7035.07 2450
7035.87 2301
7036.66 2226
7037.45 2262
7038.24 2141
7039.03 2149
7039.82 2248
7040.62 2189
7041.41 2242
7042.20 2418
7042.99 2360
7043.78 2332
7044.58 2434
7045.37 2554
7046.16 2488
7046.95 2392
7047.75 2425
7048.54 2453
7049.33 2334
7050.12 2257
7050.92 2209
7051.71 2230
7052.50 2293
7053.29 2388
7054.09 2438
7054.88 2355
7055.67 2408
7056.46 2598
7057.26 2557
7058.05 2334
7058.84 2280
7059.64 2366
7060.43 2314
7061.22 2233
7062.02 2198
7062.81 2029
7063.60 2105
7064.39 1996
7065.19 2117
7065.98 2064
7066.77 1993
7067.57 2072
7068.36 2051
7069.16 2037
7069.95 1983
7070.74 2029
7071.54 2070
7072.33 2111
7073.12 2027
7073.92 2027
7074.71 2014
7075.51 2052
7076.30 2093
7077.09 2056
7077.89 1975
7078.68 1929
7079.48 1971
7080.27 1904
7081.06 1953
7081.86 1900
7082.65 1949
7083.45 1963
7084.24 1871
7085.04 1813
7085.83 1861
7086.62 1843
7087.42 1920
7088.21 1869
7089.01 1962
7089.80 2060
7090.60 2057
7091.39 2253
7092.19 2403
7092.98 2604
7093.78 2664
7094.57 2811
7095.37 2798
7096.16 2673
7096.96 2585
7097.75 2490
7098.55 2257
7099.34 2066
7100.14 1914
7100.93 1892
7101.73 1685
7102.52 1634
7103.32 1583
7104.11 1554
7104.91 1446
7105.71 1417
7106.50 1542
7107.30 1545
7108.09 1564
7108.89 1501
7109.68 1505
7110.48 1465
7111.28 1442
7112.07 1505
7112.87 1465
7113.66 1386
7114.46 1335
7115.26 1381
7116.05 1401
7116.85 1360
7117.65 1372
7118.44 1328
7119.24 1330
7120.03 1327
7120.83 1301
7121.63 1341
7122.42 1305
7123.22 1385
7124.02 1319
7124.81 1360
7125.61 1435
7126.41 1406
7127.20 1345
7128.00 1298
7128.80 1343
7129.59 1386
7130.39 1321
7131.19 1361
7131.99 1467
7132.78 1438
7133.58 1596
7134.38 1563
7135.17 1435
7135.97 1408
7136.77 1515
7137.57 1392
7138.36 1492
7139.16 1367
7139.96 1460
7140.76 1407
7141.55 1430
7142.35 1350
7143.15 1369
7143.95 1307
7144.74 1364
7145.54 1493
7146.34 1354
7147.14 1276
7147.94 1388
7148.73 1402
7149.53 1404
7150.33 1454
7151.13 1383
7151.93 1337
7152.72 1395
7153.52 1377
7154.32 1327
7155.12 1287
7155.92 1260
7156.72 1306
7157.51 1320
7158.31 1305
7159.11 1380
7159.91 1344
7160.71 1366
7161.51 1336
7162.31 1323
7163.11 1280
7163.90 1316
7164.70 1380
7165.50 1333
7166.30 1272
7167.10 1245
7167.90 1236
7168.70 1178
7169.50 1236
7170.30 1247
7171.10 1211
7171.90 1292
7172.69 1269
7173.49 1245
7174.29 1186
7175.09 1140
7175.89 1207
7176.69 1168
7177.49 1195
7178.29 1263
7179.09 1192
7179.89 1226
7180.69 1222
7181.49 1119
7182.29 1246
7183.09 1182
7183.89 1175
7184.69 1226
7185.49 1221
7186.29 1217
7187.09 1349
7187.89 1318
7188.69 1334
7189.49 1344
7190.29 1324
7191.09 1250
7191.89 1279
7192.69 1283
7193.49 1313
7194.29 1244
7195.09 1248
7195.89 1174
7196.70 1099
7197.50 1166
7198.30 1148
7199.10 1211
7199.90 1137
7200.70 1108
7201.50 1119
7202.30 1093
7203.10 1160
7203.90 1134
7204.70 1056
7205.51 1076
7206.31 1157
7207.11 1213
7207.91 1161
7208.71 1193
7209.51 1201
7210.31 1175
7211.12 1165
7211.92 1198
7212.72 1250
7213.52 1142
7214.32 1087
7215.12 1010
7215.92 1112
7216.73 1128
7217.53 1147
7218.33 1066
7219.13 1133
7219.93 1129
7220.74 1115
7221.54 1153
7222.34 1156
7223.14 1151
7223.94 1170
7224.75 1252
7225.55 1215
7226.35 1194
7227.15 1224
7227.96 1212
7228.76 1197
7229.56 1121
7230.36 1257
7231.17 1188
7231.97 1214
7232.77 1232
7233.57 1191
7234.38 1163
7235.18 1112
7235.98 1159
7236.79 1110
7237.59 1155
7238.39 1232
7239.19 1168
7240.00 1178
7240.80 1217
7241.60 1148
7242.41 1210
7243.21 1242
7244.01 1254
7244.82 1231
7245.62 1265
7246.42 1317
7247.23 1371
7248.03 1330
7248.83 1367
7249.64 1325
7250.44 1242
7251.25 1280
7252.05 1286
7252.85 1356
7253.66 1223
7254.46 1242
7255.27 1298
7256.07 1305
7256.87 1342
7257.68 1340
7258.48 1306
7259.29 1295
7260.09 1301
7260.89 1346
7261.70 1356
7262.50 1396
7263.31 1354
7264.11 1451
7264.92 1388
7265.72 1383
7266.53 1415
7267.33 1414
7268.13 1439
7268.94 1446
7269.74 1446
7270.55 1440
7271.35 1592
7272.16 1603
7272.96 1566
7273.77 1686
7274.57 1753
7275.38 1668
7276.18 1618
7276.99 1637
7277.79 1623
7278.60 1644
7279.40 1668
7280.21 1734
7281.01 1714
7281.82 1784
7282.63 1719
7283.43 1736
7284.24 1862
7285.04 1919
7285.85 2039
7286.65 2231
7287.46 2550
7288.27 2885
7289.07 3191
7289.88 3683
7290.68 4140
7291.49 4278
7292.29 4342
7293.10 4159
7293.91 3762
7294.71 3453
7295.52 2953
7296.33 2621
7297.13 2464
7297.94 2247
7298.74 2210
7299.55 2060
7300.36 1817
7301.16 1874
7301.97 1917
7302.78 1901
7303.58 1854
7304.39 1786
7305.20 1800
7306.00 1815
7306.81 1772
7307.62 1766
7308.42 1867
7309.23 1826
7310.04 1889
7310.84 1954
7311.65 1894
7312.46 1934
7313.27 2075
7314.07 2077
7314.88 2308
7315.69 2402
7316.50 2466
7317.30 2668
7318.11 2628
7318.92 2528
7319.72 2436
7320.53 2546
7321.34 2515
7322.15 2392
7322.96 2409
7323.76 2397
7324.57 2620
7325.38 2844
7326.19 2986
7326.99 3128
7327.80 3330
7328.61 3312
7329.42 3333
7330.23 3071
7331.03 2902
7331.84 2547
7332.65 2324
7333.46 2307
7334.27 2118
7335.08 1958
7335.88 1775
7336.69 1875
7337.50 1863
7338.31 1765
7339.12 1775
7339.93 1723
7340.74 1772
7341.54 1765
7342.35 1840
7343.16 1785
7343.97 1837
7344.78 1979
7345.59 1938
7346.40 1855
7347.21 1740
7348.02 1858
7348.82 1781
7349.63 1802
7350.44 1842
7351.25 1943
7352.06 1885
7352.87 1834
7353.68 1956
7354.49 2010
7355.30 1907
7356.11 1870
7356.92 1815
7357.73 1867
7358.54 1905
7359.35 1692
7360.16 1752
7360.97 1731
7361.78 1767
7362.59 1733
7363.40 1880
7364.21 1738
7365.02 1840
7365.83 1849
7366.64 1801
7367.45 1764
7368.26 1791
7369.07 1884
7369.88 1959
7370.69 1959
7371.50 1952
7372.31 1904
7373.12 1884
7373.93 1918
7374.74 1953
7375.55 1938
7376.36 1953
7377.17 1943
7377.98 1814
7378.79 1929
7379.60 2087
7380.42 1968
7381.23 2081
7382.04 2030
7382.85 2070
7383.66 2210
7384.47 2488
7385.28 2658
7386.09 2732
7386.90 2922
7387.71 3032
7388.53 3109
7389.34 3239
7390.15 3074
7390.96 2782
7391.77 2555
7392.58 2284
7393.39 2137
7394.21 2063
7395.02 2019
7395.83 1813
7396.64 1764
7397.45 1763
7398.27 1717
7399.08 1753
7399.89 1702
7400.70 1795
7401.51 1808
7402.33 1753
7403.14 1804
7403.95 1960
7404.76 2073
7405.57 2173
7406.39 2416
7407.20 2472
7408.01 2463
7408.82 2526
7409.64 2462
7410.45 2414
7411.26 2322
7412.07 2131
7412.89 2133
7413.70 2106
7414.51 2028
7415.32 2003
7416.14 1942
7416.95 1816
7417.76 1713
7418.58 1604
7419.39 1571
7420.20 1502
7421.02 1581
7421.83 1551
7422.64 1530
7423.45 1488
7424.27 1430
7425.08 1453
7425.89 1500
7426.71 1486
7427.52 1410
7428.33 1407
7429.15 1441
7429.96 1407
7430.78 1430
7431.59 1387
7432.40 1388
7433.22 1332
7434.03 1385
7434.84 1368
7435.66 1360
7436.47 1304
7437.29 1344
7438.10 1339
7438.91 1274
7439.73 1341
7440.54 1267
7441.36 1305
7442.17 1295
7442.99 1332
7443.80 1340
7444.61 1341
7445.43 1379
7446.24 1476
7447.06 1391
7447.87 1346
7448.69 1434
7449.50 1411
7450.32 1387
7451.13 1285
7451.95 1309
7452.76 1292
7453.58 1317
7454.39 1343
7455.21 1209
7456.02 1261
7456.84 1246
7457.65 1231
7458.47 1292
7459.28 1255
7460.10 1201
7460.91 1212
7461.73 1190
7462.54 1165
7463.36 1219
7464.17 1271
7464.99 1186
7465.80 1244
7466.62 1261
7467.44 1256
7468.25 1286
7469.07 1215
7469.88 1172
7470.70 1204
7471.51 1179
7472.33 1190
7473.15 1212
7473.96 1164
7474.78 1136
7475.59 1172
7476.41 1223
7477.23 1233
7478.04 1184
7478.86 1142
7479.67 1183
7480.49 1205
7481.31 1141
7482.12 1188
7482.94 1233
7483.76 1166
7484.57 1171
7485.39 1158
7486.21 1087
7487.02 1074
7487.84 994
7488.66 1080
7489.47 1084
7490.29 1085
7491.11 1045
7491.92 1089
7492.74 1066
7493.56 1139
7494.38 1066
7495.19 971
7496.01 1014
7496.83 1025
7497.64 1018
7498.46 1001
7499.28 1082
7500.10 1072
7500.91 1044
7501.73 999
7502.55 1056
7503.37 1124
7504.18 1134
7505.00 1084
7505.82 1024
7506.64 1089
7507.46 1021
7508.27 1055
7509.09 1048
7509.91 988
7510.73 1009
7511.55 1004
7512.36 955
7513.18 900
7514.00 928
7514.82 943
7515.64 953
7516.45 945
7517.27 997
7518.09 996
7518.91 1024
7519.73 982
7520.55 1010
7521.37 965
7522.18 932
7523.00 964
7523.82 973
7524.64 945
7525.46 928
7526.28 899
7527.10 991
7527.92 1051
7528.74 1009
7529.55 961
7530.37 915
7531.19 901
7532.01 903
7532.83 1018
7533.65 1032
7534.47 1065
7535.29 971
7536.11 963
7536.93 933
7537.75 969
7538.57 1023
7539.39 970
7540.21 1001
7541.03 933
7541.84 971
7542.66 1016
7543.48 964
7544.30 935
7545.12 1031
7545.94 1001
7546.76 1018
7547.58 968
7548.40 980
7549.22 983
7550.04 988
7550.86 936
7551.68 1021
7552.51 969
7553.33 999
7554.15 994
7554.97 928
7555.79 985
7556.61 944
7557.43 992
7558.25 990
7559.07 1052
7559.89 1015
7560.71 967
7561.53 975
7562.35 1004
7563.17 994
7563.99 955
7564.81 1024
7565.64 1106
7566.46 976
7567.28 963
7568.10 1003
7568.92 1001
7569.74 951
7570.56 1048
7571.38 999
7572.21 926
7573.03 927
7573.85 949
7574.67 942
7575.49 883
7576.31 958
7577.13 951
7577.96 955
7578.78 966
7579.60 1044
7580.42 948
7581.24 918
7582.07 990
7582.89 1000
7583.71 936
7584.53 919
7585.35 988
7586.18 857
7587.00 926
7587.82 942
7588.64 981
7589.46 916
7590.29 981
7591.11 1020
7591.93 1006
7592.75 935
7593.58 979
7594.40 1025
7595.22 1086
7596.04 1110
7596.87 1046
7597.69 1032
7598.51 1099
7599.34 1027
7600.16 1048
7600.98 1060
7601.80 1001
7602.63 1060
7603.45 972
7604.27 983
7605.10 1022
7605.92 1070
7606.74 1092
7607.57 1107
7608.39 1095
7609.21 1147
7610.04 1295
7610.86 1335
7611.68 1276
7612.51 1140
7613.33 1216
7614.15 1200
7614.98 1110
7615.80 1134
7616.62 1100
7617.45 1098
7618.27 1120
7619.10 1136
7619.92 971
7620.74 1001
7621.57 1030
7622.39 1041
7623.22 1095
7624.04 1122
7624.86 1038
7625.69 1090
7626.51 1115
7627.34 1127
7628.16 1114
7628.99 1060
7629.81 1002
7630.64 1122
7631.46 1025
7632.28 1066
7633.11 1065
7633.93 1041
7634.76 1122
7635.58 1156
7636.41 1272
7637.23 1445
7638.06 1501
7638.88 1478
7639.71 1482
7640.53 1300
7641.36 1336
7642.18 1211
7643.01 1193
7643.83 1167
7644.66 1078
7645.48 1025
7646.31 1067
7647.14 1072
7647.96 971
7648.79 977
7649.61 979
7650.44 933
7651.26 985
7652.09 959
7652.91 913
7653.74 1013
7654.57 967
7655.39 1005
7656.22 1022
7657.04 1016
7657.87 924
7658.70 918
7659.52 898
7660.35 887
7661.17 878
7662.00 938
7662.83 891
7663.65 832
7664.48 900
7665.31 883
7666.13 885
7666.96 860
7667.79 891
7668.61 913
7669.44 897
7670.27 836
7671.09 906
7671.92 899
7672.75 925
7673.57 962
7674.40 867
7675.23 902
7676.05 853
7676.88 928
7677.71 913
7678.53 893
7679.36 844
7680.19 896
7681.02 835
7681.84 823
7682.67 857
7683.50 876
7684.33 839
7685.15 818
7685.98 853
7686.81 838
7687.64 824
7688.46 796
7689.29 852
7690.12 899
7690.95 868
7691.77 884
7692.60 875
7693.43 902
7694.26 892
7695.09 879
7695.91 892
7696.74 906
7697.57 837
7698.40 851
7699.23 876
7700.06 800
7700.88 828
7701.71 917
7702.54 864
7703.37 800
7704.20 852
7705.03 866
7705.85 886
7706.68 879
7707.51 881
7708.34 891
7709.17 914
7710.00 941
7710.83 887
7711.66 895
7712.48 878
7713.31 871
7714.14 866
7714.97 871
7715.80 943
7716.63 865
7717.46 863
7718.29 892
7719.12 873
7719.95 838
7720.78 877
7721.61 922
7722.44 824
7723.27 857
7724.09 918
7724.92 870
7725.75 808
7726.58 852
7727.41 839
7728.24 870
7729.07 860
7729.90 856
7730.73 853
7731.56 836
7732.39 870
7733.22 827
7734.05 886
7734.88 851
7735.71 901
7736.54 917
7737.37 883
7738.20 918
7739.03 910
7739.86 897
7740.70 890
7741.53 838
7742.36 798
7743.19 870
7744.02 903
7744.85 869
7745.68 847
7746.51 912
7747.34 911
7748.17 917
7749.00 991
7749.83 855
7750.66 931
7751.50 1025
7752.33 1036
7753.16 1165
7753.99 1193
7754.82 1256
7755.65 1212
7756.48 1233
7757.31 1237
7758.15 1101
7758.98 1013
7759.81 997
7760.64 911
7761.47 897
7762.30 923
7763.13 953
7763.97 879
7764.80 931
7765.63 957
7766.46 909
7767.29 863
7768.13 924
7768.96 925
7769.79 908
7770.62 896
7771.45 830
7772.29 756
7773.12 894
7773.95 924
7774.78 804
7775.62 830
7776.45 793
7777.28 782
7778.11 760
7778.95 772
7779.78 855
7780.61 810
7781.44 804
7782.28 866
7783.11 866
7783.94 794
7784.77 835
7785.61 830
7786.44 878
7787.27 849
7788.11 848
7788.94 878
7789.77 801
7790.61 843
7791.44 786
7792.27 792
7793.10 830
7793.94 892
7794.77 826
7795.60 899
7796.44 887
7797.27 884
7798.11 863
7798.94 855
7799.77 863
7800.61 840
7801.44 870
7802.27 840
7803.11 864
7803.94 856
7804.78 918
7805.61 942
7806.44 875
7807.28 890
7808.11 890
7808.95 881
7809.78 862
7810.61 862
7811.45 906
7812.28 901
7813.12 920
7813.95 916
7814.79 894
7815.62 859
7816.45 923
7817.29 912
7818.12 878
7818.96 1020
7819.79 1083
7820.63 1026
7821.46 1025
7822.30 1120
7823.13 1201
7823.97 1090
7824.80 1062
7825.64 1061
7826.47 1005
7827.31 1059
7828.14 1027
7828.98 987
7829.81 972
7830.65 927
7831.48 967
7832.32 952
7833.15 966
7833.99 964
7834.83 909
7835.66 969
7836.50 942
7837.33 915
7838.17 953
7839.00 964
7839.84 1042
7840.68 1015
7841.51 946
7842.35 938
7843.18 1022
7844.02 944
7844.86 1012
7845.69 996
7846.53 901
7847.36 938
7848.20 977
7849.04 924
7849.87 953
7850.71 1000
7851.55 958
7852.38 877
7853.22 946
7854.05 971
7854.89 919
7855.73 838
7856.56 867
7857.40 921
7858.24 925
7859.08 855
7859.91 812
7860.75 815
7861.59 854
7862.42 892
7863.26 946
7864.10 908
7864.93 952
7865.77 898
7866.61 964
7867.45 882
7868.28 797
7869.12 850
7869.96 914
7870.80 858
7871.63 799
7872.47 770
7873.31 821
7874.15 845
7874.98 854
7875.82 888
7876.66 882
7877.50 868
7878.33 926
7879.17 783
7880.01 835
7880.85 806
7881.69 898
7882.52 831
7883.36 894
7884.20 847
7885.04 867
7885.88 896
7886.71 838
7887.55 944
7888.39 835
7889.23 858
7890.07 857
7890.91 890
7891.75 854
7892.58 867
7893.42 863
7894.26 908
7895.10 898
7895.94 879
7896.78 902
7897.62 900
7898.46 900
7899.29 917
7900.13 901
7900.97 989
7901.81 968
7902.65 879
7903.49 877
7904.33 808
7905.17 871
7906.01 922
7906.85 876
7907.69 921
7908.53 914
7909.37 964
7910.21 964
7911.04 888
7911.88 875
7912.72 864
7913.56 837
7914.40 882
7915.24 873
7916.08 857
7916.92 887
7917.76 907
7918.60 903
7919.44 926
7920.28 931
7921.12 923
7921.96 925
7922.80 941
7923.64 992
7924.48 1026
7925.32 971
7926.16 1031
7927.01 1001
7927.85 924
7928.69 895
7929.53 879
7930.37 824
7931.21 826
7932.05 849
7932.89 848
7933.73 797
7934.57 801
7935.41 809
7936.25 762
7937.09 812
7937.93 801
7938.78 781
7939.62 787
7940.46 833
7941.30 797
7942.14 722
7942.98 721
7943.82 798
7944.66 757
7945.51 744
7946.35 805
7947.19 736
7948.03 823
7948.87 773
7949.71 813
7950.56 776
7951.40 802
7952.24 804
7953.08 822
7953.92 780
7954.76 797
7955.61 837
7956.45 800
7957.29 839
7958.13 790
7958.97 871
7959.82 885
7960.66 768
7961.50 819
7962.34 793
7963.19 777
7964.03 816
7964.87 820
7965.71 751
7966.56 777
7967.40 816
7968.24 770
7969.08 784
7969.93 827
7970.77 832
7971.61 842
7972.45 851
7973.30 863
7974.14 802
7974.98 842
7975.83 820
7976.67 801
7977.51 740
7978.36 803
7979.20 761
7980.04 753
7980.89 791
7981.73 817
7982.57 800
7983.42 752
7984.26 792
7985.10 780
7985.95 805
7986.79 794
7987.63 803
7988.48 823
7989.32 758
7990.16 757
7991.01 736
7991.85 697
7992.70 776
7993.54 835
7994.38 806
7995.23 776
7996.07 771
7996.92 740
7997.76 728
7998.60 730
7999.45 740
8000.29 786
8001.14 747
8001.98 769
8002.83 773
8003.67 770
8004.52 711
8005.36 710
8006.20 728
8007.05 743
8007.89 719
8008.74 745
8009.58 774
8010.43 727
8011.27 737
8012.12 763
8012.96 806
8013.81 719
8014.65 696
8015.50 726
8016.34 701
8017.19 683
8018.03 672
8018.88 649
8019.72 686
8020.57 676
8021.42 675
8022.26 702
8023.11 677
8023.95 690
8024.80 684
8025.64 742
8026.49 672
8027.33 745
8028.18 693
8029.03 710
8029.87 699
8030.72 636
8031.56 653
8032.41 668
8033.26 684
8034.10 632
8034.95 708
8035.79 706
8036.64 681
8037.49 661
8038.33 697
8039.18 702
8040.03 734
8040.87 710
8041.72 708
8042.57 685
8043.41 632
8044.26 684
8045.11 652
8045.95 655
8046.80 706
8047.65 709
8048.49 624
8049.34 781
8050.19 689
8051.03 657
8051.88 619
8052.73 664
8053.58 665
8054.42 686
8055.27 655
8056.12 655
8056.96 680
8057.81 677
8058.66 694
8059.51 666
8060.35 618
8061.20 662
8062.05 683
8062.90 644
8063.74 676
8064.59 685
8065.44 668
8066.29 657
8067.14 666
8067.98 626
8068.83 661
8069.68 688
8070.53 706
8071.38 676
8072.22 660
8073.07 667
8073.92 682
8074.77 718
8075.62 686
8076.46 667
8077.31 658
8078.16 643
8079.01 673
8079.86 678
8080.71 625
8081.56 642
8082.40 679
8083.25 686
8084.10 678
8084.95 699
8085.80 669
8086.65 659
8087.50 698
8088.35 665
8089.19 692
8090.04 640
8090.89 621
8091.74 668
8092.59 695
8093.44 667
8094.29 661
8095.14 737
8095.99 718
8096.84 665
8097.69 654
8098.54 664
8099.39 681
8100.24 671
8101.09 626
8101.94 650
8102.79 645
8103.63 637
8104.48 597
8105.33 624
8106.18 592
8107.03 672
8107.88 672
8108.73 674
8109.58 646
8110.43 685
8111.28 683
8112.14 618
8112.99 654
8113.84 623
8114.69 643
8115.54 655
8116.39 663
8117.24 637
8118.09 654
8118.94 693
8119.79 635
8120.64 646
8121.49 613
8122.34 678
8123.19 708
8124.04 722
8124.89 720
8125.74 738
8126.60 696
8127.45 742
8128.30 719
8129.15 651
8130.00 724
8130.85 676
8131.70 725
8132.55 751
8133.40 713
8134.26 731
8135.11 663
8135.96 660
8136.81 655
8137.66 662
8138.51 683
8139.37 672
8140.22 674
8141.07 706
8141.92 748
8142.77 667
8143.62 703
8144.48 715
8145.33 699
8146.18 748
8147.03 756
8147.88 689
8148.74 707
8149.59 736
8150.44 784
8151.29 724
8152.15 701
8153.00 707
8153.85 749
8154.70 710
8155.56 778
8156.41 767
8157.26 783
8158.11 790
8158.97 783
8159.82 777
8160.67 847
8161.52 823
8162.38 861
8163.23 954
8164.08 848
8164.94 846
8165.79 805
8166.64 783
8167.49 745
8168.35 695
8169.20 760
8170.05 758
8170.91 706
8171.76 673
8172.61 725
8173.47 674
8174.32 729
8175.17 693
8176.03 694
8176.88 669
8177.74 692
8178.59 713
8179.44 730
8180.30 741
8181.15 690
8182.00 647
8182.86 666
8183.71 729
8184.57 678
8185.42 682
8186.27 660
8187.13 624
8187.98 678
8188.84 691
8189.69 713
8190.55 639
8191.40 648
8192.25 686
8193.11 675
8193.96 679
8194.82 652
8195.67 581
8196.53 657
8197.38 693
8198.24 713
8199.09 622
8199.95 676
8200.80 696
8201.66 684
8202.51 664
8203.37 631
8204.22 673
8205.08 631
8205.93 667
8206.79 662
8207.64 626
8208.50 646
8209.35 704
8210.21 650
8211.06 629
8211.92 666
8212.77 699
8213.63 657
8214.48 644
8215.34 628
8216.20 629
8217.05 719
8217.91 709
8218.76 639
8219.62 634
8220.48 678
8221.33 629
8222.19 632
8223.04 686
8223.90 684
8224.76 745
8225.61 769
8226.47 765
8227.32 767
8228.18 790
8229.04 831
8229.89 804
8230.75 827
8231.61 808
8232.46 783
8233.32 766
8234.18 783
8235.03 736
8235.89 720
8236.75 719
8237.60 725
8238.46 674
8239.32 680
8240.17 720
8241.03 723
8241.89 612
8242.74 602
8243.60 672
8244.46 617
8245.32 594
8246.17 657
8247.03 678
8247.89 677
8248.74 702
8249.60 696
8250.46 621
8251.32 661
8252.17 722
8253.03 664
8253.89 617
8254.75 671
8255.60 663
8256.46 691
8257.32 704
8258.18 680
8259.04 762
8259.89 704
8260.75 685
8261.61 624
8262.47 605
8263.33 604
8264.18 656
8265.04 647
8265.90 688
8266.76 635
8267.62 619
8268.48 617
8269.33 610
8270.19 645
8271.05 640
8271.91 600
8272.77 638
8273.63 629
8274.49 630
8275.34 712
8276.20 640
8277.06 669
8277.92 640
8278.78 681
8279.64 609
8280.50 588
8281.36 677
8282.22 674
8283.08 614
8283.93 608
8284.79 624
8285.65 659
8286.51 627
8287.37 535
8288.23 622
8289.09 623
8289.95 633
8290.81 658
8291.67 716
8292.53 635
8293.39 639
8294.25 728
8295.11 729
8295.97 630
8296.83 654
8297.69 625
8298.55 647
8299.41 697
8300.27 676
8301.13 631
8301.99 653
8302.85 632
8303.71 630
8304.57 637
8305.43 658
8306.29 626
8307.15 686
8308.01 692
8308.87 643
8309.73 630
8310.59 658
8311.45 708
8312.31 686
8313.17 692
8314.03 673
8314.90 719
8315.76 753
8316.62 719
8317.48 668
8318.34 709
8319.20 663
8320.06 677
8320.92 689
8321.78 668
8322.64 688
8323.51 733
8324.37 745
8325.23 723
8326.09 730
8326.95 664
8327.81 699
8328.67 692
8329.54 735
8330.40 767
8331.26 703
8332.12 685
8332.98 673
8333.84 629
8334.71 664
8335.57 609
8336.43 684
8337.29 691
8338.15 682
8339.02 690
8339.88 707
8340.74 696
8341.60 645
8342.46 720
8343.33 773
8344.19 682
8345.05 683
8345.91 718
8346.78 675
8347.64 686
8348.50 691
8349.36 704
8350.23 645
8351.09 746
8351.95 761
8352.81 740
8353.68 746
8354.54 701
8355.40 717
8356.27 747
8357.13 764
8357.99 739
8358.86 727
8359.72 755
8360.58 724
8361.44 679
8362.31 721
8363.17 706
8364.03 720
8364.90 735
8365.76 774
8366.63 758
8367.49 757
8368.35 741
8369.22 717
8370.08 743
8370.94 763
8371.81 764
8372.67 782
8373.53 780
8374.40 750
8375.26 725
8376.13 770
8376.99 767
8377.85 801
8378.72 792
8379.58 717
8380.45 723
8381.31 810
8382.18 824
8383.04 689
8383.90 683
8384.77 763
8385.63 797
8386.50 820
8387.36 786
8388.23 758
8389.09 816
8389.96 867
8390.82 892
8391.69 846
8392.55 899
8393.42 872
8394.28 765
8395.15 764
8396.01 749
8396.88 817
8397.74 822
8398.61 791
8399.47 822
8400.34 778
8401.20 878
8402.07 899
8402.93 907
8403.80 892
8404.66 874
8405.53 906
8406.39 918
8407.26 967
8408.12 884
8408.99 807
8409.86 867
8410.72 910
8411.59 941
8412.45 846
8413.32 910
8414.19 965
8415.05 909
8415.92 819
8416.78 926
8417.65 899
8418.52 1016
8419.38 986
8420.25 1004
8421.11 1004
8421.98 1023
8422.85 996
8423.71 944
8424.58 965
8425.45 1009
8426.31 1066
8427.18 1026
8428.05 1055
8428.91 1043
8429.78 1103
8430.65 1125
8431.51 1116
8432.38 1192
8433.25 1167
8434.11 1213
8434.98 1170
8435.85 1192
8436.72 1166
8437.58 1106
8438.45 1193
8439.32 1172
8440.18 1263
8441.05 1216
8441.92 1301
8442.79 1292
8443.65 1341
8444.52 1351
8445.39 1368
8446.26 1492
8447.12 1505
8447.99 1497
8448.86 1505
8449.73 1659
8450.60 1548
8451.46 1623
8452.33 1570
8453.20 1591
8454.07 1659
8454.94 1680
8455.80 1577
8456.67 1558
8457.54 1699
8458.41 1812
8459.28 1887
8460.14 2024
8461.01 2341
8461.88 2561
8462.75 2731
8463.62 2832
8464.49 3043
8465.36 3060
8466.22 2974
8467.09 2987
8467.96 2613
8468.83 2356
8469.70 2272
8470.57 2130
8471.44 1997
8472.31 2027
8473.17 2194
8474.04 2396
8474.91 2824
8475.78 3478
8476.65 3990
8477.52 4450
8478.39 4633
8479.26 4539
8480.13 4383
8481.00 3837
8481.87 3570
8482.74 2959
8483.61 2405
8484.48 2104
8485.34 1789
8486.21 1675
8487.08 1592
8487.95 1466
8488.82 1390
8489.69 1379
8490.56 1386
8491.43 1312
8492.30 1320
8493.17 1298
8494.04 1323
8494.91 1260
8495.78 1316
8496.65 1395
8497.52 1326
8498.39 1312
8499.26 1301
8500.13 1305
8501.01 1267
8501.88 1246
8502.75 1203
8503.62 1263
8504.49 1345
8505.36 1454
8506.23 1347
8507.10 1202
8507.97 1190
8508.84 1225
8509.71 1212
8510.58 1199
8511.45 1230
8512.32 1262
8513.20 1281
8514.07 1377
8514.94 1329
8515.81 1416
8516.68 1413
8517.55 1482
8518.42 1490
8519.29 1405
8520.17 1323
8521.04 1299
8521.91 1359
8522.78 1278
8523.65 1247
8524.52 1222
8525.39 1257
8526.27 1206
8527.14 1169
8528.01 1196
8528.88 1180
8529.75 1240
8530.63 1209
8531.50 1207
8532.37 1199
8533.24 1230
8534.11 1281
8534.99 1281
8535.86 1309
8536.73 1294
8537.60 1294
8538.47 1311
8539.35 1331
8540.22 1318
8541.09 1317
8541.96 1302
8542.84 1312
8543.71 1341
8544.58 1374
8545.46 1301
8546.33 1292
8547.20 1271
8548.07 1273
8548.95 1259
8549.82 1287
8550.69 1278
8551.57 1297
8552.44 1251
8553.31 1231
8554.18 1283
8555.06 1303
8555.93 1301
8556.80 1314
8557.68 1213
8558.55 1259
8559.42 1346
8560.30 1390
8561.17 1321
8562.04 1335
8562.92 1321
8563.79 1320
8564.67 1281
8565.54 1211
8566.41 1116
8567.29 1172
8568.16 1153
8569.03 1058
8569.91 1062
8570.78 1038
8571.66 1010
8572.53 1026
8573.40 1049
8574.28 1041
8575.15 1032
8576.03 1087
8576.90 990
8577.78 1005
8578.65 1059
8579.52 1000
8580.40 1003
8581.27 1013
8582.15 1002
8583.02 985
8583.90 1000
8584.77 1030
8585.65 922
8586.52 912
8587.40 881
8588.27 914
8589.15 979
8590.02 970
8590.90 943
8591.77 974
8592.65 978
8593.52 968
8594.40 1034
8595.27 952
8596.15 915
8597.02 925
8597.90 900
8598.77 898
8599.65 916
8600.52 915
8601.40 958
8602.28 956
8603.15 937
8604.03 916
8604.90 1001
8605.78 1011
8606.65 994
8607.53 1019
8608.41 984
8609.28 911
8610.16 943
8611.03 1025
8611.91 969
8612.79 992
8613.66 984
8614.54 988
8615.41 1024
8616.29 977
8617.17 854
8618.04 941
8618.92 920
8619.80 903
8620.67 931
8621.55 929
8622.43 966
8623.30 970
8624.18 960
8625.06 1002
8625.93 953
8626.81 954
8627.69 921
8628.56 970
8629.44 996
8630.32 924
8631.20 983
8632.07 991
8632.95 1018
8633.83 1053
8634.70 948
8635.58 957
8636.46 949
8637.34 937
8638.21 954
8639.09 945
8639.97 984
8640.85 972
8641.72 992
8642.60 920
8643.48 1008
8644.36 1024
8645.23 959
8646.11 984
8646.99 1020
8647.87 1081
8648.75 1042
8649.62 1059
8650.50 1051
8651.38 995
8652.26 1097
8653.14 1128
8654.01 1102
8654.89 1120
8655.77 1139
8656.65 1118
8657.53 1129
8658.41 1076
8659.29 1080
8660.16 1153
8661.04 1092
8661.92 1047
8662.80 1081
8663.68 1113
8664.56 1130
8665.44 1154
8666.31 1189
8667.19 1146
8668.07 1184
8668.95 1096
8669.83 1141
8670.71 1194
8671.59 1108
8672.47 1072
8673.35 1086
8674.23 1103
8675.11 1136
8675.99 1139
8676.86 1178
8677.74 1209
8678.62 1284
8679.50 1461
8680.38 1458
8681.26 1439
8682.14 1469
8683.02 1539
8683.90 1493
8684.78 1509
8685.66 1489
8686.54 1371
8687.42 1296
8688.30 1286
8689.18 1317
8690.06 1243
8690.94 1182
8691.82 1257
8692.70 1183
8693.58 1214
8694.46 1283
8695.34 1456
8696.22 1663
8697.10 1796
8697.98 2071
8698.86 2381
8699.74 2721
8700.62 2753
8701.51 2708
8702.39 2645
8703.27 2561
8704.15 2216
8705.03 1956
8705.91 1709
8706.79 1492
8707.67 1338
8708.55 1225
8709.43 1166
8710.31 1076
8711.20 1046
8712.08 995
8712.96 1002
8713.84 1020
8714.72 982
8715.60 975
8716.48 946
8717.36 970
8718.25 991
8719.13 965
8720.01 934
8720.89 918
8721.77 922
8722.65 871
8723.54 931
8724.42 913
8725.30 964
8726.18 910
8727.06 917
8727.95 962
8728.83 892
8729.71 955
8730.59 891
8731.47 899
8732.36 906
8733.24 962
8734.12 967
8735.00 949
8735.89 984
8736.77 1032
8737.65 1040
8738.53 1049
8739.42 972
8740.30 965
8741.18 936
8742.06 961
8742.95 918
8743.83 884
8744.71 877
8745.59 909
8746.48 896
8747.36 821
8748.24 854
8749.13 859
8750.01 855
8750.89 851
8751.78 863
8752.66 878
8753.54 875
8754.43 911
8755.31 898
8756.19 866
8757.08 893
8757.96 871
8758.84 856
8759.73 878
8760.61 897
8761.49 868
8762.38 949
8763.26 956
8764.15 967
8765.03 1023
8765.91 1053
8766.80 1028
8767.68 955
8768.57 978
8769.45 1005
8770.33 934
8771.22 926
8772.10 1006
8772.99 996
8773.87 929
8774.75 927
8775.64 928
8776.52 949
8777.41 919
8778.29 957
8779.18 954
8780.06 949
8780.95 949
8781.83 962
8782.72 998
8783.60 894
8784.49 809
8785.37 849
8786.26 918
8787.14 867
8788.03 853
8788.91 847
8789.80 790
8790.68 841
8791.57 874
8792.45 840
8793.34 819
8794.22 851
8795.11 813
8795.99 844
8796.88 879
8797.76 826
8798.65 850
8799.53 946
8800.42 938
8801.31 845
8802.19 874
8803.08 862
8803.96 762
8804.85 768
8805.74 748
8806.62 752
8807.51 825
8808.39 759
8809.28 772
8810.17 767
8811.05 746
8811.94 775
8812.82 793
8813.71 789
8814.60 811
8815.48 822
8816.37 845
8817.26 801
8818.14 811
8819.03 861
8819.92 815
8820.80 748
8821.69 824
8822.58 784
8823.46 781
8824.35 794
8825.24 778
8826.12 728
8827.01 726
8827.90 820
8828.78 810
8829.67 749
8830.56 705
8831.45 777
8832.33 757
8833.22 686
8834.11 654
8835.00 682
8835.88 711
8836.77 767
8837.66 740
8838.55 724
8839.43 722
8840.32 654
8841.21 762
8842.10 698
8842.98 647
8843.87 659
8844.76 753
8845.65 738
8846.54 715
8847.42 675
8848.31 752
8849.20 725
8850.09 755
8850.98 701
8851.86 720
8852.75 693
8853.64 720
8854.53 689
8855.42 658
8856.31 689
8857.19 708
8858.08 733
8858.97 677
8859.86 661
8860.75 613
8861.64 662
8862.53 617
8863.42 683
8864.30 695
8865.19 709
8866.08 678
8866.97 658
8867.86 682
8868.75 682
8869.64 724
8870.53 716
8871.42 749
8872.31 673
8873.20 608
8874.08 654
8874.97 655
8875.86 632
8876.75 638
8877.64 667
8878.53 725
8879.42 717
8880.31 633
8881.20 653
8882.09 656
8882.98 609
8883.87 649
8884.76 662
8885.65 583
8886.54 596
8887.43 591
8888.32 611
8889.21 618
8890.10 677
8890.99 615
8891.88 630
8892.77 609
8893.66 616
8894.55 664
8895.44 627
8896.33 644
8897.22 608
8898.11 644
8899.00 573
8899.90 612
8900.79 594
8901.68 590
8902.57 612
8903.46 631
8904.35 640
8905.24 622
8906.13 548
8907.02 680
8907.91 697
8908.80 598
8909.70 576
8910.59 587
8911.48 609
8912.37 624
8913.26 624
8914.15 595
8915.04 575
8915.93 621
8916.83 644
8917.72 659
8918.61 628
8919.50 556
8920.39 551
8921.28 619
8922.18 625
8923.07 639
8923.96 591
8924.85 588
8925.74 552
8926.64 547
8927.53 584
8928.42 574
8929.31 593
8930.20 547
8931.10 590
8931.99 597
8932.88 554
8933.77 546
8934.67 561
8935.56 592
8936.45 629
8937.34 608
8938.24 596
8939.13 498
8940.02 583
8940.91 566
8941.81 555
8942.70 546
8943.59 612
8944.49 627
8945.38 611
8946.27 601
8947.16 586
8948.06 594
8948.95 575
8949.84 525
8950.74 593
8951.63 630
8952.52 588
8953.42 614
8954.31 568
8955.20 500
8956.10 498
8956.99 497
8957.88 527
8958.78 556
8959.67 529
8960.56 510
8961.46 576
8962.35 557
8963.25 503
8964.14 496
8965.03 531
8965.93 533
8966.82 550
8967.72 517
8968.61 589
8969.50 578
8970.40 589
8971.29 574
8972.19 576
8973.08 577
8973.98 576
8974.87 601
8975.76 551
8976.66 542
8977.55 582
8978.45 539
8979.34 586
8980.24 585
8981.13 493
8982.03 549
8982.92 572
8983.82 613
8984.71 564
8985.61 575
8986.50 557
8987.40 555
8988.29 590
8989.19 602
8990.08 536
8990.98 551
8991.87 538
8992.77 547
8993.66 527
8994.56 500
8995.45 516
8996.35 514
8997.24 487
8998.14 506
8999.04 512
8999.93 563
9000.83 592
9001.72 512
9002.62 531
9003.51 545
9004.41 528
9005.31 558
9006.20 547
9007.10 559
9007.99 513
9008.89 542
9009.79 510
9010.68 490
9011.58 476
9012.48 498
9013.37 479
9014.27 489
9015.16 507
9016.06 482
9016.96 539
9017.85 560
9018.75 549
9019.65 538
9020.54 552
9021.44 551
9022.34 566
9023.23 527
9024.13 532
9025.03 560
9025.93 532
9026.82 583
9027.72 542
9028.62 554
9029.51 572
9030.41 536
9031.31 560
9032.21 516
9033.10 568
9034.00 560
9034.90 574
9035.79 509
9036.69 470
9037.59 549
9038.49 500
9039.38 523
9040.28 530
9041.18 549
9042.08 542
9042.98 449
9043.87 492
9044.77 537
9045.67 528
9046.57 509
9047.47 539
9048.36 529
9049.26 546
9050.16 535
9051.06 534
9051.96 529
9052.85 540
9053.75 578
9054.65 589
9055.55 540
9056.45 469
9057.35 528
9058.25 552
9059.14 537
9060.04 550
9060.94 614
9061.84 522
9062.74 526
9063.64 537
9064.54 533
9065.44 584
9066.33 535
9067.23 550
9068.13 582
9069.03 539
9069.93 538
9070.83 569
9071.73 516
9072.63 532
9073.53 504
9074.43 529
9075.33 526
9076.23 580
9077.13 550
9078.03 603
9078.92 506
9079.82 555
9080.72 526
9081.62 491
9082.52 520
9083.42 511
9084.32 506
9085.22 536
9086.12 493
9087.02 470
9087.92 529
9088.82 528
9089.72 561
9090.62 542
9091.52 540
9092.42 516
9093.32 473
9094.22 522
9095.12 465
9096.03 534
9096.93 521
9097.83 525
9098.73 491
9099.63 525
9100.53 579
9101.43 509
9102.33 516
9103.23 498
9104.13 586
9105.03 534
9105.93 538
9106.83 552
9107.74 503
9108.64 502
9109.54 505
9110.44 525
9111.34 572
9112.24 516
9113.14 469
9114.04 530
9114.94 493
9115.85 492
9116.75 489
9117.65 521
9118.55 478
9119.45 483
9120.35 556
9121.26 563
9122.16 580
9123.06 481
9123.96 514
9124.86 605
9125.77 527
9126.67 483
9127.57 521
9128.47 536
9129.37 537
9130.28 574
9131.18 531
9132.08 498
9132.98 513
9133.88 549
9134.79 538
9135.69 507
9136.59 498
9137.49 536
9138.40 525
9139.30 495
9140.20 504
9141.10 529
9142.01 524
9142.91 546
9143.81 509
9144.72 584
9145.62 547
9146.52 513
9147.42 507
9148.33 495
9149.23 536
9150.13 514
9151.04 535
9151.94 564
9152.84 500
9153.75 501
9154.65 550
9155.55 471
9156.46 470
9157.36 497
9158.26 547
9159.17 527
9160.07 508
9160.97 490
9161.88 537
9162.78 589
9163.69 513
9164.59 500
9165.49 516
9166.40 568
9167.30 550
9168.21 564
9169.11 490
9170.01 485
9170.92 511
9171.82 532
9172.73 460
9173.63 515
9174.53 520
9175.44 473
9176.34 461
9177.25 494
9178.15 511
9179.06 478
9179.96 483
9180.87 533
9181.77 557
9182.68 491
9183.58 514
9184.49 524
9185.39 611
9186.30 557
9187.20 521
9188.11 575
9189.01 567
9189.92 567
9190.82 510
9191.73 499
9192.63 469
9193.54 506
9194.44 503
9195.35 511
9196.25 553
9197.16 537
9198.06 507
9198.97 522
9199.87 522
9200.78 509
9201.69 511
9202.59 545
9203.50 525
9204.40 547
9205.31 551
9206.21 543
9207.12 535
9208.03 604
9208.93 561
9209.84 577
9210.74 562
9211.65 546
9212.56 571
9213.46 535
9214.37 528
9215.28 550
9216.18 542
9217.09 501
9218.00 510
9218.90 520
9219.81 528
9220.72 609
9221.62 571
9222.53 554
9223.44 560
9224.34 627
9225.25 614
9226.16 613
9227.06 595
9227.97 626
9228.88 639
9229.78 581
9230.69 575
9231.60 569
9232.51 529
9233.41 534
9234.32 494
9235.23 488
9236.13 493
9237.04 533
9237.95 493
9238.86 511
9239.76 561
9240.67 527
9241.58 561
9242.49 528
9243.39 564
9244.30 543
9245.21 503
9246.12 554
9247.03 524
9247.93 478
9248.84 514
9249.75 512
9250.66 511
9251.57 537
9252.47 586
9253.38 534
9254.29 540
9255.20 500
9256.11 541
9257.02 487
9257.92 494
9258.83 525
9259.74 512
9260.65 528
9261.56 512
9262.47 520
9263.38 524
9264.28 499
9265.19 528
9266.10 532
9267.01 548
9267.92 508
9268.83 515
9269.74 592
9270.65 507
9271.56 460
9272.47 470
9273.37 533
9274.28 498
9275.19 498
9276.10 533
9277.01 539
9277.92 509
9278.83 468
9279.74 490
9280.65 535
9281.56 518
9282.47 548
9283.38 528
9284.29 517
9285.20 534
9286.11 498
9287.02 544
9287.93 494
9288.84 468
9289.75 499
9290.66 586
9291.57 522
9292.48 506
9293.39 541
9294.30 532
9295.21 501
9296.12 499
9297.03 561
9297.94 473
9298.85 501
9299.76 543
9300.67 486
9301.58 505
9302.49 500
9303.40 538
9304.31 531
9305.23 567
9306.14 521
9307.05 521
9307.96 468
9308.87 463
9309.78 540
9310.69 532
9311.60 563
9312.51 534
9313.42 525
9314.34 518
9315.25 536
9316.16 577
9317.07 552
9317.98 566
9318.89 554
9319.80 572
9320.72 608
9321.63 581
9322.54 556
9323.45 541
9324.36 588
9325.27 527
9326.19 521
9327.10 527
9328.01 538
9328.92 547
9329.83 519
9330.74 553
9331.66 534
9332.57 547
9333.48 577
9334.39 553
9335.31 589
9336.22 539
9337.13 563
9338.04 552
9338.96 529
9339.87 540
9340.78 528
9341.69 566
9342.61 524
9343.52 544
9344.43 572
9345.34 522
9346.26 525
9347.17 572
9348.08 592
9348.99 556
9349.91 552
9350.82 577
9351.73 562
9352.65 544
9353.56 504
9354.47 553
9355.39 509
9356.30 546
9357.21 531
9358.13 522
9359.04 531
9359.95 527
9360.87 536
9361.78 519
9362.69 573
9363.61 606
9364.52 587
9365.43 528
9366.35 589
9367.26 525
9368.18 619
9369.09 544
9370.00 584
9370.92 575
9371.83 560
9372.75 538
9373.66 611
9374.57 589
9375.49 545
9376.40 620
9377.32 509
9378.23 542
9379.15 574
9380.06 574
9380.97 542
9381.89 568
9382.80 528
9383.72 534
9384.63 509
9385.55 520
9386.46 546
9387.38 507
9388.29 515
9389.21 580
9390.12 544
9391.04 519
9391.95 543
9392.87 621
9393.78 603
9394.70 624
9395.61 586
9396.53 572
9397.44 639
9398.36 617
9399.27 648
9400.19 632
9401.10 648
9402.02 641
9402.94 639
9403.85 623
9404.77 670
9405.68 674
9406.60 670
9407.51 678
9408.43 622
9409.35 597
9410.26 611
9411.18 579
9412.09 587
9413.01 567
9413.93 604
9414.84 622
9415.76 594
9416.67 641
9417.59 631
9418.51 578
9419.42 575
9420.34 580
9421.26 568
9422.17 578
9423.09 584
9424.01 606
9424.92 610
9425.84 589
9426.76 619
9427.67 595
9428.59 566
9429.51 538
9430.42 575
9431.34 551
9432.26 596
9433.17 673
9434.09 601
9435.01 565
9435.93 604
9436.84 544
9437.76 588
9438.68 608
9439.59 606
9440.51 606
9441.43 598
9442.35 638
9443.26 720
9444.18 729
9445.10 669
9446.02 626
9446.93 664
9447.85 688
9448.77 628
9449.69 604
9450.61 627
9451.52 597
9452.44 642
9453.36 592
9454.28 605
9455.20 641
9456.11 707
9457.03 743
9457.95 701
9458.87 705
9459.79 770
9460.71 792
9461.62 821
9462.54 914
9463.46 828
9464.38 780
9465.30 737
9466.22 737
9467.14 749
9468.05 728
9468.97 627
9469.89 653
9470.81 649
9471.73 631
9472.65 682
9473.57 674
9474.49 611
9475.41 617
9476.32 653
9477.24 603
9478.16 709
9479.08 638
9480.00 633
9480.92 656
9481.84 659
9482.76 672
9483.68 670
9484.60 678
9485.52 652
9486.44 664
9487.36 701
9488.28 678
9489.20 664
9490.12 641
9491.04 642
9491.96 714
9492.88 689
9493.80 619
9494.72 639
9495.64 697
9496.56 652
9497.48 652
9498.40 632
9499.32 597
9500.24 632
9501.16 662
9502.08 685
9503.00 633
9503.92 630
9504.84 664
9505.76 678
9506.68 630
9507.60 642
9508.52 676
9509.44 671
9510.36 684
9511.28 639
9512.21 662
9513.13 646
9514.05 587
9514.97 665
9515.89 693
9516.81 706
9517.73 644
9518.65 655
9519.57 701
9520.50 679
9521.42 758
9522.34 743
9523.26 747
9524.18 697
9525.10 756
9526.02 782
9526.95 787
9527.87 777
9528.79 693
9529.71 734
9530.63 754
9531.55 710
9532.48 715
9533.40 735
9534.32 729
9535.24 784
9536.16 756
9537.09 753
9538.01 849
9538.93 930
9539.85 939
9540.77 966
9541.70 1016
9542.62 1005
9543.54 1004
9544.46 941
9545.39 897
9546.31 888
9547.23 833
9548.15 873
9549.08 761
9550.00 734
9550.92 781
9551.85 837
9552.77 754
9553.69 688
9554.61 682
9555.54 732
9556.46 812
9557.38 694
9558.31 732
9559.23 752
9560.15 749
9561.08 711
9562.00 729
9562.92 681
9563.85 707
9564.77 723
9565.69 748
9566.62 752
9567.54 785
9568.46 806
9569.39 788
9570.31 750
9571.23 760
9572.16 741
9573.08 771
9574.01 791
9574.93 755
9575.85 739
9576.78 727
9577.70 728
9578.63 714
9579.55 713
9580.47 727
9581.40 676
9582.32 694
9583.25 665
9584.17 701
9585.10 697
9586.02 658
9586.94 688
9587.87 706
9588.79 716
9589.72 695
9590.64 690
9591.57 681
9592.49 699
9593.42 660
9594.34 700
9595.27 686
9596.19 710
9597.12 705
9598.04 724
9598.97 739
9599.89 743
9600.82 699
9601.74 675
9602.67 748
9603.59 710
9604.52 726
9605.44 713
9606.37 741
9607.29 751
9608.22 763
9609.15 766
9610.07 728
9611.00 765
9611.92 821
9612.85 882
9613.77 829
9614.70 774
9615.63 812
9616.55 753
9617.48 737
9618.40 755
9619.33 760
9620.26 762
9621.18 816
9622.11 825
9623.03 775
9623.96 807
9624.89 831
9625.81 825
9626.74 830
9627.67 827
9628.59 771
9629.52 830
9630.45 839
9631.37 850
9632.30 876
9633.23 825
9634.15 854
9635.08 880
9636.01 948
9636.93 866
9637.86 855
9638.79 875
9639.71 878
9640.64 838
9641.57 878
9642.50 993
9643.42 946
9644.35 909
9645.28 948
9646.21 917
9647.13 961
9648.06 1028
9648.99 1002
9649.92 928
9650.84 925
9651.77 960
9652.70 1074
9653.63 1052
9654.55 1114
9655.48 1143
9656.41 1171
9657.34 1281
9658.26 1283
9659.19 1283
9660.12 1347
9661.05 1243
9661.98 1181
9662.91 1190
9663.83 1145
9664.76 1074
9665.69 1110
9666.62 1064
9667.55 992
9668.48 899
9669.40 954
9670.33 991
9671.26 1015
9672.19 1002
9673.12 1045
9674.05 983
9674.98 1017
9675.90 1045
9676.83 983
9677.76 988
9678.69 1063
9679.62 1050
9680.55 980
9681.48 951
9682.41 1020
9683.34 1013
9684.27 940
9685.19 1017
9686.12 1031
9687.05 1036
9687.98 1054
9688.91 1068
9689.84 1102
9690.77 1071
9691.70 1078
9692.63 1119
9693.56 1059
9694.49 981
9695.42 1057
9696.35 1031
9697.28 1139
9698.21 1162
9699.14 1087
9700.07 1085
9701.00 1165
9701.93 1150
9702.86 1160
9703.79 1129
9704.72 1225
9705.65 1241
9706.58 1240
9707.51 1230
9708.44 1140
9709.37 1122
9710.30 1184
9711.23 1137
9712.16 1071
9713.09 1029
9714.02 1081
9714.95 1032
9715.88 1070
9716.82 1017
9717.75 1046
9718.68 1018
9719.61 1048
9720.54 1059
9721.47 1061
9722.40 994
9723.33 1093
9724.26 1038
9725.19 1053
9726.13 1059
9727.06 1064
9727.99 962
9728.92 942
9729.85 1013
9730.78 956
9731.71 918
9732.64 978
9733.58 984
9734.51 1030
9735.44 1045
9736.37 937
9737.30 942
9738.23 975
9739.17 970
9740.10 992
9741.03 955
9741.96 889
9742.89 933
9743.83 927
9744.76 910
9745.69 926
9746.62 902
9747.55 847
9748.49 961
9749.42 899
9750.35 818
9751.28 874
9752.22 825
9753.15 852
9754.08 850
9755.01 876
9755.95 810
9756.88 791
9757.81 861
9758.75 876
9759.68 823
9760.61 814
9761.54 789
9762.48 792
9763.41 835
9764.34 863
9765.28 880
9766.21 880
9767.14 844
9768.08 847
9769.01 807
9769.94 841
9770.88 799
9771.81 793
9772.74 776
9773.68 810
9774.61 799
9775.54 870
9776.48 778
9777.41 797
9778.34 764
9779.28 795
9780.21 782
9781.14 805
9782.08 808
9783.01 838
9783.95 870
9784.88 796
9785.81 836
9786.75 803
9787.68 861
9788.62 853
9789.55 890
9790.49 851
9791.42 897
9792.35 889
9793.29 916
9794.22 886
9795.16 806
9796.09 829
9797.03 797
9797.96 801
9798.90 801
9799.83 783
9800.77 749
9801.70 740
9802.64 823
9803.57 806
9804.51 807
9805.44 814
9806.38 845
9807.31 830
9808.25 846
9809.18 835
9810.12 811
9811.05 820
9811.99 843
9812.92 778
9813.86 734
9814.79 706
9815.73 682
9816.66 672
9817.60 684
9818.54 718
9819.47 770
9820.41 793
9821.34 774
9822.28 727
9823.21 710
9824.15 673
9825.09 707
9826.02 669
9826.96 651
9827.89 667
9828.83 658
9829.77 659
9830.70 781
9831.64 776
9832.57 727
9833.51 719
9834.45 674
9835.38 648
9836.32 657
9837.26 710
9838.19 693
9839.13 687
9840.07 637
9841.00 659
9841.94 629
9842.88 665
9843.81 700
9844.75 681
9845.69 753
9846.62 637
9847.56 625
9848.50 638
9849.44 686
9850.37 637
9851.31 678
9852.25 687
9853.18 703
9854.12 697
9855.06 765
9856.00 715
9856.93 683
9857.87 655
9858.81 674
9859.75 729
9860.68 655
9861.62 677
9862.56 690
9863.50 679
9864.44 657
9865.37 701
9866.31 698
9867.25 726
9868.19 691
9869.13 697
9870.06 779
9871.00 680
9871.94 635
9872.88 664
9873.82 681
9874.75 682
9875.69 632
9876.63 665
9877.57 648
9878.51 639
9879.45 679
9880.39 645
9881.32 641
9882.26 683
9883.20 668
9884.14 701
9885.08 694
9886.02 683
9886.96 695
9887.90 720
9888.83 690
9889.77 699
9890.71 662
9891.65 704
9892.59 625
9893.53 628
9894.47 617
9895.41 628
9896.35 646
9897.29 689
9898.23 615
9899.17 627
9900.11 640
9901.05 638
9901.99 640
9902.92 621
9903.86 652
9904.80 687
9905.74 645
9906.68 610
9907.62 677
9908.56 674
9909.50 688
9910.44 663
9911.38 637
9912.32 596
9913.26 604
9914.20 654
9915.14 654
9916.08 677
9917.02 639
9917.97 641
9918.91 675
9919.85 702
9920.79 673
9921.73 655
9922.67 692
9923.61 648
9924.55 633
9925.49 636
9926.43 682
9927.37 624
9928.31 630
9929.25 687
9930.19 726
9931.13 724
9932.08 740
9933.02 816
9933.96 900
9934.90 921
9935.84 1033
9936.78 1028
9937.72 897
9938.66 900
9939.61 916
9940.55 876
9941.49 787
9942.43 718
9943.37 691
9944.31 720
9945.26 654
9946.20 683
9947.14 632
9948.08 613
9949.02 675
9949.96 698
9950.91 662
9951.85 640
9952.79 611
9953.73 620
9954.67 640
9955.62 596
9956.56 620
9957.50 659
9958.44 619
9959.39 571
9960.33 595
9961.27 645
9962.21 603
9963.16 623
9964.10 617
9965.04 592
9965.98 566
9966.93 641
9967.87 608
9968.81 592
9969.75 611
9970.70 621
9971.64 587
9972.58 603
9973.53 617
9974.47 578
9975.41 560
9976.36 596
9977.30 627
9978.24 574
9979.18 578
9980.13 583
9981.07 596
9982.01 574
9982.96 585
9983.90 551
9984.85 610
9985.79 561
9986.73 631
9987.68 592
9988.62 603
9989.56 570
9990.51 542
9991.45 541
9992.40 570
9993.34 564
9994.28 550
9995.23 577
9996.17 600
9997.12 517
9998.06 564
9999.00 577
9999.95 559
10000.89 574
10001.84 542
10002.78 601
10003.73 564
10004.67 547
10005.61 534
10006.56 541
10007.50 554
10008.45 611
10009.39 592
10010.34 577
10011.28 601
10012.23 619
10013.17 650
10014.12 555
10015.06 566
10016.01 525
10016.95 571
10017.90 545
10018.84 586
10019.79 599
10020.73 570
10021.68 593
10022.62 559
10023.57 547
10024.51 594
10025.46 570
10026.41 548
10027.35 575
10028.30 512
10029.24 514
10030.19 557
10031.13 551
10032.08 567
10033.03 501
10033.97 554
10034.92 565
10035.86 552
10036.81 521
10037.76 610
10038.70 607
10039.65 507
10040.59 528
10041.54 550
10042.49 597
10043.43 550
10044.38 523
10045.33 567
10046.27 542
10047.22 573
10048.16 526
10049.11 548
10050.06 561
10051.00 556
10051.95 534
10052.90 555
10053.84 530
10054.79 502
10055.74 546
10056.69 549
10057.63 526
10058.58 535
10059.53 538
10060.47 487
10061.42 547
10062.37 570
10063.32 555
10064.26 537
10065.21 508
10066.16 510
10067.10 536
10068.05 517
10069.00 537
10069.95 532
10070.89 520
10071.84 546
10072.79 529
10073.74 533
10074.69 540
10075.63 535
10076.58 542
10077.53 538
10078.48 543
10079.43 556
10080.37 512
10081.32 527
10082.27 544
10083.22 527
10084.17 555
10085.11 493
10086.06 496
10087.01 536
10087.96 535
10088.91 527
10089.86 547
10090.81 532
10091.75 508
10092.70 526
10093.65 526
10094.60 526
10095.55 526
10096.50 541
10097.45 508
10098.40 517
10099.34 475
10100.29 523
10101.24 544
10102.19 553
10103.14 530
10104.09 529
10105.04 539
10105.99 541
10106.94 529
10107.89 494
10108.84 493
10109.79 465
10110.73 500
10111.68 537
10112.63 514
10113.58 469
10114.53 531
10115.48 517
10116.43 512
10117.38 490
10118.33 518
10119.28 546
10120.23 516
10121.18 518
10122.13 490
10123.08 502
10124.03 481
10124.98 468
10125.93 488
10126.88 503
10127.83 516
10128.78 528
10129.73 492
10130.68 520
10131.64 501
10132.59 469
10133.54 470
10134.49 469
10135.44 455
10136.39 513
10137.34 539
10138.29 519
10139.24 521
10140.19 502
10141.14 526
10142.09 512
10143.04 530
10144.00 514
10144.95 515
10145.90 528
10146.85 550
10147.80 478
10148.75 512
10149.70 519
10150.65 492
10151.61 477
10152.56 496
10153.51 488
10154.46 526
10155.41 484
10156.36 514
10157.31 513
10158.27 519
10159.22 533
10160.17 508
10161.12 466
10162.07 553
10163.03 531
10163.98 500
10164.93 496
10165.88 504
10166.83 527
10167.79 520
10168.74 510
10169.69 493
10170.64 485
10171.60 531
10172.55 526
10173.50 524
10174.45 598
10175.41 517
10176.36 523
10177.31 575
10178.26 557
10179.22 530
10180.17 526
10181.12 565
10182.07 556
10183.03 530
10183.98 525
10184.93 536
10185.89 532
10186.84 545
10187.79 564
10188.75 544
10189.70 577
10190.65 602
10191.60 584
10192.56 602
10193.51 574
10194.47 579
10195.42 541
10196.37 503
10197.33 525
10198.28 518
10199.23 574
10200.19 616
10201.14 565
10202.09 539
10203.05 562
10204.00 565
10204.96 646
10205.91 564
10206.86 548
10207.82 575
10208.77 587
10209.73 566
10210.68 497
10211.63 566
10212.59 578
10213.54 625
10214.50 630
10215.45 654
10216.41 680
10217.36 629
10218.32 602
10219.27 660
10220.22 625
10221.18 610
10222.13 580
10223.09 579
10224.04 562
10225.00 574
10225.95 555
10226.91 549
10227.86 573
10228.82 580
10229.77 567
10230.73 557
10231.68 603
10232.64 541
10233.59 569
10234.55 581
10235.50 560
10236.46 553
10237.42 527
10238.37 563
10239.33 625
10240.28 629
10241.24 658
10242.19 664
10243.15 704
10244.10 720
10245.06 777
10246.02 737
10246.97 750
10247.93 768
10248.88 674
10249.84 617
10250.80 593
10251.75 639
10252.71 624
10253.66 578
10254.62 562
10255.58 540
10256.53 596
10257.49 585
10258.45 581
10259.40 581
10260.36 533
10261.32 544
10262.27 572
10263.23 558
10264.19 564
10265.14 498
10266.10 527
10267.06 514
10268.01 521
10268.97 523
10269.93 495
10270.88 533
10271.84 517
10272.80 532
10273.76 549
10274.71 551
10275.67 510
10276.63 543
10277.58 510
10278.54 544
10279.50 529
10280.46 497
10281.41 479
10282.37 507
10283.33 558
10284.29 543
10285.24 487
10286.20 524
10287.16 538
10288.12 500
10289.08 490
10290.03 471
10290.99 511
10291.95 508
10292.91 496
10293.87 485
10294.82 497
10295.78 492
10296.74 509
10297.70 529
10298.66 547
10299.61 497
10300.57 522
10301.53 512
10302.49 479
10303.45 529
10304.41 491
10305.37 514
10306.32 503
10307.28 486
10308.24 501
10309.20 477
10310.16 481
10311.12 544
10312.08 500
10313.04 545
10314.00 560
10314.95 461
10315.91 489
10316.87 529
10317.83 522
10318.79 523
10319.75 487
10320.71 479
10321.67 496
10322.63 519
10323.59 474
10324.55 491
10325.51 545
10326.47 513
10327.43 437
10328.39 517
10329.35 512
10330.31 508
10331.27 443
10332.23 459
10333.19 491
10334.15 506
10335.11 480
10336.07 495
10337.03 488
10337.99 543
10338.95 578
10339.91 550
10340.87 504
10341.83 530
10342.79 510
10343.75 506
10344.71 540
10345.67 477
10346.63 453
10347.59 495
10348.55 520
10349.51 481
10350.47 488
10351.43 490
10352.39 537
10353.35 534
10354.31 477
10355.28 457
10356.24 489
10357.20 451
10358.16 446
10359.12 503
10360.08 460
10361.04 480
10362.00 481
10362.96 491
10363.93 478
10364.89 475
10365.85 446
10366.81 465
10367.77 465
10368.73 477
10369.69 446
10370.66 475
10371.62 405
10372.58 447
10373.54 435
10374.50 515
10375.47 448
10376.43 414
10377.39 427
10378.35 487
10379.31 447
10380.28 432
10381.24 504
10382.20 495
10383.16 434
10384.12 468
10385.09 534
10386.05 460
10387.01 442
10387.97 462
10388.94 465
10389.90 458
10390.86 454
10391.82 483
10392.79 452
10393.75 453
10394.71 453
10395.68 474
10396.64 497
10397.60 471
10398.56 481
10399.53 504
10400.49 480
10401.45 452
10402.42 450
10403.38 503
10404.34 460
10405.31 431
10406.27 457
10407.23 440
10408.20 417
10409.16 446
10410.12 454
10411.09 481
10412.05 502
10413.01 539
10413.98 473
10414.94 514
10415.90 530
10416.87 519
10417.83 490
10418.80 490
10419.76 518
10420.72 524
10421.69 477
10422.65 540
10423.62 518
10424.58 569
10425.54 546
10426.51 639
10427.47 676
10428.44 638
10429.40 621
10430.37 651
10431.33 635
10432.30 598
10433.26 604
10434.22 561
10435.19 583
10436.15 551
10437.12 476
10438.08 494
10439.05 482
10440.01 414
10440.98 423
10441.94 457
10442.91 506
10443.87 497
10444.84 475
10445.80 482
10446.77 415
10447.73 472
10448.70 477
10449.66 440
10450.63 489
10451.59 425
10452.56 480
10453.53 463
10454.49 428
10455.46 444
10456.42 461
10457.39 437
10458.35 415
10459.32 444
10460.29 455
10461.25 472
10462.22 460
10463.18 406
10464.15 440
10465.12 442
10466.08 490
10467.05 451
10468.01 473
10468.98 490
10469.95 437
10470.91 472
10471.88 439
10472.85 433
10473.81 448
10474.78 455
10475.74 448
10476.71 420
10477.68 505
10478.64 449
10479.61 485
10480.58 460
10481.54 440
10482.51 420
10483.48 410
10484.45 445
10485.41 472
10486.38 422
10487.35 455
10488.31 480
10489.28 440
10490.25 466
10491.22 458
10492.18 497
10493.15 470
10494.12 451
10495.08 432
10496.05 438
10497.02 424
10497.99 446
10498.95 456
10499.92 474
10500.89 465
10501.86 433
10502.83 462
10503.79 507
10504.76 440
10505.73 447
10506.70 454
10507.67 501
10508.63 495
10509.60 484
10510.57 459
10511.54 442
10512.51 476
10513.47 492
10514.44 477
10515.41 456
10516.38 518
10517.35 475
10518.32 464
10519.28 491
10520.25 458
10521.22 455
10522.19 457
10523.16 468
10524.13 429
10525.10 450
10526.07 472
10527.03 468
10528.00 471
10528.97 457
10529.94 454
10530.91 484
10531.88 445
10532.85 418
10533.82 414
10534.79 472
10535.76 454
10536.73 427
10537.70 440
10538.67 476
10539.63 530
10540.60 491
10541.57 463
10542.54 486
10543.51 470
10544.48 482
10545.45 423
10546.42 419
10547.39 442
10548.36 464
10549.33 490
10550.30 460
10551.27 434
10552.24 480
10553.21 471
10554.18 472
10555.15 471
10556.12 493
10557.09 505
10558.06 489
10559.03 466
10560.00 470
10560.97 496
10561.95 510
10562.92 500
10563.89 516
10564.86 504
10565.83 524
10566.80 550
10567.77 568
10568.74 588
10569.71 576
10570.68 602
10571.65 564
10572.62 592
10573.59 601
10574.57 564
10575.54 554
10576.51 600
10577.48 550
10578.45 503
10579.42 498
10580.39 495
10581.36 481
10582.34 448
10583.31 506
10584.28 511
10585.25 485
10586.22 503
10587.19 533
10588.17 533
10589.14 456
10590.11 464
10591.08 497
10592.05 508
10593.02 475
10594.00 459
10594.97 482
10595.94 506
10596.91 540
10597.89 517
10598.86 472
10599.83 491
10600.80 477
10601.77 483
10602.75 485
10603.72 506
10604.69 519
10605.66 531
10606.64 571
10607.61 544
10608.58 503
10609.55 482
10610.53 509
10611.50 457
10612.47 479
10613.45 460
10614.42 464
10615.39 479
10616.36 443
10617.34 469
10618.31 510
10619.28 512
10620.26 461
10621.23 453
10622.20 424
10623.18 454
10624.15 509
10625.12 539
10626.10 521
10627.07 547
10628.04 493
10629.02 484
10629.99 449
10630.97 467
10631.94 447
10632.91 470
10633.89 501
10634.86 452
10635.83 471
10636.81 533
10637.78 528
10638.76 492
10639.73 496
10640.70 510
10641.68 472
10642.65 535
10643.63 537
10644.60 522
10645.58 544
10646.55 598
10647.53 648
10648.50 680
10649.47 617
10650.45 630
10651.42 630
10652.40 572
10653.37 520
10654.35 532
10655.32 553
10656.30 497
10657.27 516
10658.25 494
10659.22 534
10660.20 497
10661.17 459
10662.15 483
10663.12 474
10664.10 478
10665.07 462
10666.05 490
10667.02 506
10668.00 525
10668.97 499
10669.95 512
10670.93 471
10671.90 463
10672.88 459
10673.85 486
10674.83 540
10675.80 473
10676.78 463
10677.76 523
10678.73 471
10679.71 491
10680.68 501
10681.66 480
10682.63 452
10683.61 469
10684.59 470
10685.56 434
10686.54 442
10687.52 497
10688.49 535
10689.47 477
10690.44 500
10691.42 497
10692.40 503
10693.37 486
10694.35 476
10695.33 496
10696.30 489
10697.28 514
10698.26 471
10699.23 481
10700.21 456
10701.19 440
10702.17 478
10703.14 465
10704.12 465
10705.10 448
10706.07 470
10707.05 426
10708.03 447
10709.01 467
10709.98 463
10710.96 425
10711.94 458
10712.91 463
10713.89 434
10714.87 480
10715.85 476
10716.83 433
10717.80 445
10718.78 462
10719.76 450
10720.74 438
10721.71 416
10722.69 421
10723.67 425
10724.65 446
10725.63 439
10726.60 411
10727.58 436
10728.56 423
10729.54 430
10730.52 439
10731.49 476
10732.47 482
10733.45 461
10734.43 441
10735.41 414
10736.39 437
10737.37 463
10738.34 477
10739.32 501
10740.30 462
10741.28 446
10742.26 429
10743.24 469
10744.22 422
10745.20 430
10746.17 410
10747.15 456
10748.13 451
10749.11 444
10750.09 462
10751.07 492
10752.05 443
10753.03 403
10754.01 456
10754.99 467
10755.97 471
10756.95 414
10757.93 444
10758.91 461
10759.88 431
10760.86 426
10761.84 431
10762.82 429
10763.80 439
10764.78 435
10765.76 440
10766.74 471
10767.72 405
10768.70 462
10769.68 433
10770.66 415
10771.64 437
10772.62 408
10773.60 454
10774.58 447
10775.56 448
10776.54 421
10777.52 418
10778.51 439
10779.49 412
10780.47 447
10781.45 449
10782.43 443
10783.41 448
10784.39 447
10785.37 468
10786.35 433
10787.33 473
10788.31 453
10789.29 468
10790.27 463
10791.26 485
10792.24 443
10793.22 433
10794.20 462
10795.18 467
10796.16 437
10797.14 417
10798.12 463
10799.10 431
10800.09 426
10801.07 408
10802.05 442
10803.03 451
10804.01 500
10804.99 446
10805.98 472
10806.96 423
10807.94 425
10808.92 498
10809.90 467
10810.89 461
10811.87 424
10812.85 456
10813.83 460
10814.81 430
10815.80 426
10816.78 468
10817.76 443
10818.74 410
10819.72 412
10820.71 450
10821.69 463
10822.67 451
10823.65 461
10824.64 454
10825.62 458
10826.60 457
10827.58 470
10828.57 415
10829.55 441
10830.53 464
10831.52 420
10832.50 475
10833.48 488
10834.46 502
10835.45 440
10836.43 461
10837.41 481
10838.40 499
10839.38 461
10840.36 468
10841.35 454
10842.33 473
10843.31 452
10844.30 465
10845.28 419
10846.26 464
10847.25 423
10848.23 472
10849.21 514
10850.20 517
10851.18 502
10852.17 471
10853.15 469
10854.13 486
10855.12 505
10856.10 493
10857.09 496
10858.07 434
10859.05 467
10860.04 523
10861.02 534
10862.01 497
10862.99 472
10863.97 483
10864.96 521
10865.94 536
10866.93 532
10867.91 509
10868.90 510
10869.88 523
10870.87 536
10871.85 491
10872.84 466
10873.82 552
10874.81 507
10875.79 496
10876.78 518
10877.76 504
10878.75 550
10879.73 517
10880.72 504
10881.70 548
10882.69 521
10883.67 532
10884.66 577
10885.64 519
10886.63 534
10887.61 509
10888.60 553
10889.58 535
10890.57 519
10891.55 489
10892.54 530
10893.53 532
10894.51 571
10895.50 575
10896.48 506
10897.47 550
10898.45 571
10899.44 614
10900.43 580
10901.41 566
10902.40 530
10903.38 559
10904.37 624
10905.36 559
10906.34 601
10907.33 599
10908.32 610
10909.30 572
10910.29 547
10911.28 570
10912.26 566
10913.25 640
10914.24 624
10915.22 624
10916.21 598
10917.20 620
10918.18 626
10919.17 563
10920.16 588
10921.14 657
10922.13 674
10923.12 637
10924.10 631
10925.09 591
10926.08 605
10927.07 629
10928.05 652
10929.04 689
10930.03 648
10931.01 645
10932.00 666
10932.99 625
10933.98 609
10934.96 646
10935.95 715
10936.94 693
10937.93 697
10938.92 628
10939.90 651
10940.89 706
10941.88 725
10942.87 645
10943.85 687
10944.84 719
10945.83 669
10946.82 700
10947.81 710
10948.79 722
10949.78 783
10950.77 792
10951.76 817
10952.75 793
10953.74 748
10954.72 780
10955.71 792
10956.70 775
10957.69 744
10958.68 846
10959.67 794
10960.66 867
10961.65 838
10962.63 787
10963.62 842
10964.61 922
10965.60 976
10966.59 976
10967.58 993
10968.57 1012
10969.56 1029
10970.55 1006
10971.54 957
10972.52 995
10973.51 969
10974.50 898
10975.49 851
10976.48 827
10977.47 758
10978.46 786
10979.45 798
10980.44 828
10981.43 825
10982.42 856
10983.41 816
10984.40 830
10985.39 750
10986.38 845
10987.37 816
10988.36 846
10989.35 826
10990.34 832
10991.33 873
10992.32 889
10993.31 810
10994.30 802
10995.29 860
10996.28 903
10997.27 813
10998.26 831
10999.25 903
11000.24 866
11001.23 905
11002.22 880
11003.21 958
11004.20 1039
11005.20 1089
11006.19 1110
11007.18 1291
11008.17 1287
11009.16 1258
11010.15 1387
11011.14 1317
11012.13 1213
11013.12 1195
11014.11 1061
11015.10 1010
11016.10 899
11017.09 845
11018.08 872
11019.07 826
11020.06 844
11021.05 808
11022.04 763
11023.04 761
11024.03 725
11025.02 763
11026.01 766
11027.00 741
11027.99 759
11028.99 699
11029.98 746
11030.97 781
11031.96 721
11032.95 677
11033.95 678
11034.94 666
11035.93 670
11036.92 678
11037.91 697
11038.91 662
11039.90 683
11040.89 741
11041.88 649
11042.88 660
11043.87 625
11044.86 650
11045.85 674
11046.85 693
11047.84 737
11048.83 679
11049.82 668
11050.82 687
11051.81 660
11052.80 627
11053.80 637
11054.79 639
11055.78 622
11056.77 580
11057.77 587
11058.76 591
11059.75 581
11060.75 611
11061.74 627
11062.73 652
11063.73 599
11064.72 575
11065.71 611
11066.71 580
11067.70 536
11068.69 565
11069.69 591
11070.68 621
11071.68 607
11072.67 578
11073.66 611
11074.66 577
11075.65 597
11076.65 596
11077.64 605
11078.63 548
11079.63 585
11080.62 662
11081.62 587
11082.61 550
11083.60 587
11084.60 616
11085.59 580
11086.59 527
11087.58 536
11088.58 555
11089.57 555
11090.57 607
11091.56 598
11092.55 556
11093.55 576
11094.54 609
11095.54 621
11096.53 583
11097.53 563
11098.52 633
11099.52 615
11100.51 530
11101.51 561
11102.50 556
11103.50 628
11104.49 613
11105.49 564
11106.48 522
11107.48 571
11108.48 595
11109.47 567
11110.47 566
11111.46 538
11112.46 527
11113.45 599
11114.45 575
11115.44 547
11116.44 517
11117.44 516
11118.43 509
11119.43 545
11120.42 539
11121.42 570
11122.42 595
11123.41 529
11124.41 515
11125.40 553
11126.40 579
11127.40 532
11128.39 555
11129.39 545
11130.38 518
11131.38 512
11132.38 528
11133.37 509
11134.37 507
11135.37 568
11136.36 550
11137.36 544
11138.36 520
11139.35 492
11140.35 520
11141.35 549
11142.34 529
11143.34 532
11144.34 486
11145.34 476
11146.33 471
11147.33 512
11148.33 465
11149.32 455
11150.32 514
11151.32 521
11152.32 488
11153.31 520
11154.31 495
11155.31 548
11156.31 551
11157.30 487
11158.30 506
11159.30 552
11160.30 487
11161.29 534
11162.29 501
11163.29 480
11164.29 474
11165.29 505
11166.28 530
11167.28 487
11168.28 478
11169.28 514
11170.28 515
11171.27 481
11172.27 484
11173.27 492
11174.27 512
11175.27 554
11176.27 493
11177.26 487
11178.26 497
11179.26 490
11180.26 543
11181.26 499
11182.26 481
11183.26 510
11184.26 508
11185.25 507
11186.25 511
11187.25 474
11188.25 486
11189.25 501
11190.25 475
11191.25 469
11192.25 499
11193.25 448
11194.25 496
11195.24 467
11196.24 451
11197.24 446
11198.24 437
11199.24 528
11200.24 488
11201.24 484
11202.24 451
11203.24 525
11204.24 472
11205.24 478
11206.24 452
11207.24 485
11208.24 481
11209.24 488
11210.24 442
11211.24 426
11212.24 428
11213.24 529
11214.24 452
11215.24 425
11216.24 444
11217.24 418
11218.24 482
11219.24 474
11220.24 484
11221.24 475
11222.24 504
11223.24 462
11224.24 449
11225.24 476
11226.24 442
11227.25 458
11228.25 478
11229.25 484
11230.25 467
11231.25 472
11232.25 481
11233.25 467
11234.25 435
11235.25 443
11236.25 460
11237.25 476
11238.26 475
11239.26 426
11240.26 479
11241.26 461
11242.26 479
11243.26 470
11244.26 445
11245.27 458
11246.27 472
11247.27 446
11248.27 478
11249.27 445
11250.27 469
11251.28 483
11252.28 498
11253.28 483
11254.28 432
11255.28 448
11256.29 447
11257.29 424
11258.29 438
11259.29 476
11260.29 515
11261.30 478
11262.30 462
11263.30 484
11264.30 454
11265.31 515
11266.31 468
11267.31 461
11268.31 478
11269.32 540
11270.32 511
11271.32 508
11272.32 472
11273.33 497
11274.33 480
11275.33 517
11276.33 508
11277.34 507
11278.34 497
11279.34 506
11280.35 487
11281.35 441
11282.35 507
11283.36 497
11284.36 505
11285.36 518
11286.37 534
11287.37 501
11288.37 541
11289.38 525
11290.38 524
11291.38 519
11292.39 488
11293.39 507
11294.39 509
11295.40 492
11296.40 467
11297.41 503
11298.41 492
11299.41 546
11300.42 519
11301.42 504
11302.43 477
11303.43 500
11304.43 523
11305.44 486
11306.44 487
11307.45 494
11308.45 556
11309.46 501
11310.46 546
11311.46 511
11312.47 565
11313.47 485
11314.48 497
11315.48 524
11316.49 533
11317.49 470
11318.50 490
11319.50 538
11320.51 528
11321.51 583
11322.52 596
11323.52 583
11324.53 520
11325.53 521
11326.54 494
11327.54 534
11328.55 520
11329.55 529
11330.56 517
11331.56 498
11332.57 486
11333.57 443
11334.58 463
11335.58 516
11336.59 475
11337.60 482
11338.60 488
11339.61 484
11340.61 496
11341.62 496
11342.62 502
11343.63 501
11344.64 504
11345.64 528
11346.65 498
11347.65 485
11348.66 512
11349.67 458
11350.67 479
11351.68 547
11352.69 514
11353.69 490
11354.70 480
11355.71 501
11356.71 495
11357.72 473
11358.72 466
11359.73 479
11360.74 486
11361.74 488
11362.75 436
11363.76 504
11364.76 468
11365.77 544
11366.78 507
11367.79 438
11368.79 512
11369.80 487
11370.81 462
11371.81 460
11372.82 439
11373.83 457
11374.84 473
11375.84 445
11376.85 418
11377.86 480
11378.87 487
11379.87 483
11380.88 472
11381.89 457
11382.90 486
11383.90 499
11384.91 468
11385.92 442
11386.93 443
11387.93 457
11388.94 507
11389.95 467
11390.96 414
11391.97 430
11392.97 481
11393.98 464
11394.99 480
11396.00 494
11397.01 483
11398.02 486
11399.02 505
11400.03 451
11401.04 455
11402.05 466
11403.06 510
11404.07 514
11405.08 448
11406.08 455
11407.09 502
11408.10 448
11409.11 432
11410.12 497
11411.13 504
11412.14 488
11413.15 516
11414.15 497
11415.16 454
11416.17 469
11417.18 490
11418.19 467
11419.20 460
11420.21 491
11421.22 458
11422.23 504
11423.24 528
11424.25 496
11425.26 470
11426.27 461
11427.28 474
11428.29 497
11429.30 511
11430.31 486
11431.32 485
11432.32 474
11433.33 492
11434.34 459
11435.35 495
11436.36 470
11437.37 499
11438.38 498
11439.39 477
11440.41 451
11441.42 475
11442.43 512
11443.44 473
11444.45 466
11445.46 474
11446.47 523
11447.48 490
11448.49 506
11449.50 510
11450.51 504
11451.52 515
11452.53 530
11453.54 510
11454.55 474
11455.56 478
11456.57 483
11457.59 496
11458.60 468
11459.61 538
11460.62 549
11461.63 545
11462.64 514
11463.65 508
11464.66 518
11465.67 512
11466.69 496
11467.70 528
11468.71 487
11469.72 503
11470.73 485
11471.74 459
11472.75 492
11473.77 477
11474.78 498
11475.79 483
11476.80 522
11477.81 488
11478.83 465
11479.84 454
11480.85 459
11481.86 486
11482.87 558
11483.89 552
11484.90 555
11485.91 561
11486.92 517
11487.93 477
11488.95 486
11489.96 519
11490.97 524
11491.98 481
11493.00 523
11494.01 533
11495.02 529
11496.03 495
11497.05 512
11498.06 538
11499.07 531
11500.09 548
11501.10 525
11502.11 572
11503.12 496
11504.14 494
11505.15 514
11506.16 528
11507.18 557
11508.19 551
11509.20 535
11510.22 533
11511.23 547
11512.24 560
11513.26 601
11514.27 559
11515.28 597
11516.30 599
11517.31 548
11518.32 556
11519.34 582
11520.35 581
11521.37 583
11522.38 577
11523.39 518
11524.41 563
11525.42 562
11526.44 622
11527.45 579
11528.46 584
11529.48 573
11530.49 586
11531.51 549
11532.52 599
11533.53 581
11534.55 570
11535.56 625
11536.58 591
11537.59 563
11538.61 568
11539.62 588
11540.64 588
11541.65 668
11542.67 627
11543.68 616
11544.69 630
11545.71 638
11546.72 594
11547.74 618
11548.75 639
11549.77 624
11550.78 618
11551.80 626
11552.81 629
11553.83 619
11554.85 622
11555.86 609
11556.88 620
11557.89 732
11558.91 704
11559.92 691
11560.94 717
11561.95 724
11562.97 690
11563.98 749
11565.00 744
11566.02 753
11567.03 760
11568.05 769
11569.06 706
11570.08 723
11571.10 759
11572.11 767
11573.13 735
11574.14 709
11575.16 768
11576.18 776
11577.19 757
11578.21 761
11579.22 820
11580.24 793
11581.26 828
11582.27 865
11583.29 839
11584.31 871
11585.32 869
11586.34 876
11587.36 895
11588.37 926
11589.39 964
11590.41 1067
11591.42 1176
11592.44 1095
11593.46 1129
11594.47 1177
11595.49 1182
11596.51 1114
11597.53 1121
11598.54 1151
11599.56 1226
11600.58 1193
11601.59 1193
11602.61 1370
11603.63 1473
11604.65 1706
11605.66 1964
11606.68 2144
11607.70 2313
11608.72 2545
11609.74 2540
11610.75 2517
11611.77 2496
11612.79 2315
11613.81 2071
11614.82 1918
11615.84 1594
11616.86 1393
11617.88 1350
11618.90 1209
11619.91 1082
11620.93 1075
11621.95 969
11622.97 950
11623.99 981
11625.01 993
11626.02 948
11627.04 908
11628.06 878
11629.08 931
11630.10 821
11631.12 869
11632.14 821
11633.15 857
11634.17 799
11635.19 825
11636.21 809
11637.23 815
11638.25 835
11639.27 804
11640.29 814
11641.30 828
11642.32 824
11643.34 826
11644.36 756
11645.38 762
11646.40 817
11647.42 788
11648.44 800
11649.46 743
11650.48 710
11651.50 673
11652.52 697
11653.54 729
11654.56 654
11655.58 698
11656.60 678
11657.62 720
11658.64 718
11659.66 662
11660.68 613
11661.70 664
11662.72 670
11663.74 696
11664.76 678
11665.78 711
11666.80 687
11667.82 701
11668.84 649
11669.86 658
11670.88 653
11671.90 638
11672.92 691
11673.94 642
11674.96 683
11675.98 732
11677.00 674
11678.02 684
11679.04 683
11680.06 672
11681.08 726
11682.10 746
11683.12 727
11684.15 725
11685.17 748
11686.19 784
11687.21 725
11688.23 739
11689.25 756
11690.27 779
11691.29 749
11692.31 739
11693.34 702
11694.36 716
11695.38 731
11696.40 770
11697.42 711
11698.44 743
11699.46 721
11700.49 726
11701.51 744
11702.53 691
11703.55 723
11704.57 779
11705.60 774
11706.62 696
11707.64 725
11708.66 716
11709.68 715
11710.71 676
11711.73 687
11712.75 688
11713.77 661
11714.79 659
11715.82 666
11716.84 600
11717.86 579
11718.88 629
11719.91 654
11720.93 693
11721.95 632
11722.97 643
11724.00 676
11725.02 643
11726.04 601
11727.07 611
11728.09 581
11729.11 601
11730.13 636
11731.16 570
11732.18 611
11733.20 536
11734.23 544
11735.25 612
11736.27 629
11737.30 543
11738.32 560
11739.34 540
11740.37 527
11741.39 549
11742.41 575
11743.44 590
11744.46 534
11745.48 544
11746.51 552
11747.53 551
11748.55 572
11749.58 532
11750.60 549
11751.63 596
11752.65 572
11753.67 621
11754.70 583
11755.72 573
11756.75 563
11757.77 576
11758.79 534
11759.82 511
11760.84 571
11761.87 606
11762.89 596
11763.92 551
11764.94 562
11765.97 567
11766.99 545
11768.01 531
11769.04 523
11770.06 525
11771.09 545
11772.11 501
11773.14 496
11774.16 493
11775.19 541
11776.21 536
11777.24 487
11778.26 478
11779.29 515
11780.31 486
11781.34 500
11782.36 486
11783.39 459
11784.41 518
11785.44 525
11786.46 491
11787.49 526
11788.52 566
11789.54 473
11790.57 485
11791.59 465
11792.62 514
11793.64 493
11794.67 487
11795.70 537
11796.72 503
11797.75 529
11798.77 499
11799.80 517
11800.83 488
11801.85 468
11802.88 474
11803.90 454
11804.93 452
11805.96 469
11806.98 496
11808.01 465
11809.04 479
11810.06 525
11811.09 529
11812.11 471
11813.14 456
11814.17 465
11815.19 468
11816.22 429
11817.25 465
11818.27 449
11819.30 459
11820.33 478
11821.36 482
11822.38 488
11823.41 463
11824.44 467
11825.46 487
11826.49 470
11827.52 435
11828.54 427
11829.57 489
11830.60 448
11831.63 488
11832.65 429
11833.68 488
11834.71 494
11835.74 487
11836.76 534
11837.79 494
11838.82 492
11839.85 470
11840.88 520
11841.90 487
11842.93 493
11843.96 493
11844.99 476
11846.01 459
11847.04 472
11848.07 461
11849.10 477
11850.13 514
11851.16 492
11852.18 490
11853.21 513
11854.24 489
11855.27 479
11856.30 450
11857.33 456
11858.35 528
11859.38 536
11860.41 478
11861.44 488
11862.47 496
11863.50 474
11864.53 499
11865.56 465
11866.58 485
11867.61 522
11868.64 509
11869.67 481
11870.70 472
11871.73 492
11872.76 513
11873.79 495
11874.82 455
11875.85 474
11876.88 511
11877.91 506
11878.93 476
11879.96 520
11880.99 522
11882.02 503
11883.05 520
11884.08 456
11885.11 507
11886.14 491
11887.17 492
11888.20 488
11889.23 455
11890.26 500
11891.29 527
11892.32 491
11893.35 469
11894.38 543
11895.41 537
11896.44 556
11897.47 584
11898.50 504
11899.53 505
11900.56 514
11901.59 570
11902.62 551
11903.65 527
11904.69 520
11905.72 536
11906.75 593
11907.78 572
11908.81 583
11909.84 569
11910.87 546
11911.90 567
11912.93 561
11913.96 661
11914.99 614
11916.02 565
11917.06 549
11918.09 556
11919.12 554
11920.15 545
11921.18 529
11922.21 534
11923.24 544
11924.27 546
11925.31 528
11926.34 551
11927.37 546
11928.40 544
11929.43 546
11930.46 553
11931.50 564
11932.53 549
11933.56 543
11934.59 575
11935.62 544
11936.65 623
11937.69 658
11938.72 656
11939.75 689
11940.78 682
11941.81 717
11942.85 740
11943.88 747
11944.91 740
11945.94 707
11946.98 656
11948.01 684
11949.04 599
11950.07 591
11951.11 577
11952.14 618
11953.17 581
11954.20 523
11955.24 527
11956.27 510
11957.30 559
11958.34 541
11959.37 508
11960.40 490
11961.43 539
11962.47 504
11963.50 480
11964.53 487
11965.57 490
11966.60 490
11967.63 520
11968.67 545
11969.70 530
11970.73 533
11971.77 493
11972.80 527
11973.83 529
11974.87 505
11975.90 512
11976.94 480
11977.97 476
11979.00 478
11980.04 516
11981.07 564
11982.10 483
11983.14 448
11984.17 491
11985.21 481
11986.24 466
11987.27 464
11988.31 454
11989.34 503
11990.38 510
11991.41 503
11992.45 545
11993.48 518
11994.51 503
11995.55 526
11996.58 503
11997.62 522
11998.65 528
11999.69 497
12000.72 519
12001.76 497
12002.79 550
12003.83 499
12004.86 507
12005.90 538
12006.93 566
12007.97 531
12009.00 548
12010.04 561
12011.07 543
12012.11 537
12013.14 528
12014.18 531
12015.21 582
12016.25 551
12017.28 563
12018.32 551
12019.35 552
12020.39 539
12021.43 533
12022.46 524
12023.50 535
12024.53 568
12025.57 578
12026.60 556
12027.64 538
12028.68 544
12029.71 537
12030.75 580
12031.78 541
12032.82 538
12033.86 540
12034.89 535
12035.93 514
12036.97 490
12038.00 524
12039.04 540
12040.07 572
12041.11 561
12042.15 492
12043.18 506
12044.22 547
12045.26 625
12046.29 514
12047.33 510
12048.37 507
12049.40 496
12050.44 541
12051.48 536
12052.52 536
12053.55 564
12054.59 547
12055.63 489
12056.66 527
12057.70 551
12058.74 532
12059.78 550
12060.81 544
12061.85 499
12062.89 537
12063.92 598
12064.96 564
12066.00 550
12067.04 500
12068.07 511
12069.11 586
12070.15 561
12071.19 570
12072.23 569
12073.26 579
12074.30 522
12075.34 535
12076.38 541
12077.42 521
12078.45 498
12079.49 508
12080.53 525
12081.57 522
12082.61 550
12083.64 560
12084.68 574
12085.72 507
12086.76 514
12087.80 543
12088.84 532
12089.88 539
12090.91 554
12091.95 542
12092.99 545
12094.03 521
12095.07 545
12096.11 612
12097.15 514
12098.19 519
12099.22 567
12100.26 574
12101.30 518
12102.34 547
12103.38 549
12104.42 561
12105.46 584
12106.50 572
12107.54 563
12108.58 551
12109.62 582
12110.66 614
12111.70 604
12112.74 590
12113.77 557
12114.81 610
12115.85 646
12116.89 573
12117.93 535
12118.97 542
12120.01 558
12121.05 565
12122.09 557
12123.13 527
12124.17 514
12125.21 541
12126.25 526
12127.29 526
12128.33 495
12129.37 492
12130.41 469
12131.45 512
12132.50 491
12133.54 511
12134.58 473
12135.62 492
12136.66 504
12137.70 531
12138.74 489
12139.78 472
12140.82 442
12141.86 441
12142.90 472
12143.94 459
12144.98 507
12146.02 431
12147.07 481
12148.11 436
12149.15 468
12150.19 457
12151.23 483
12152.27 435
12153.31 429
12154.35 434
12155.40 476
12156.44 459
12157.48 479
12158.52 444
12159.56 447
12160.60 469
12161.64 467
12162.69 427
12163.73 433
12164.77 458
12165.81 446
12166.85 504
12167.90 437
12168.94 494
12169.98 440
12171.02 418
12172.06 466
12173.11 441
12174.15 450
12175.19 518
12176.23 536
12177.27 495
12178.32 492
12179.36 472
12180.40 484
12181.44 489
12182.49 453
12183.53 455
12184.57 480
12185.61 425
12186.66 421
12187.70 425
12188.74 428
12189.79 471
12190.83 452
12191.87 484
12192.91 415
12193.96 419
12195.00 381
12196.04 457
12197.09 413
12198.13 446
12199.17 455
12200.22 485
12201.26 467
12202.30 426
12203.35 442
12204.39 447
12205.43 444
12206.48 420
12207.52 450
12208.57 474
12209.61 477
12210.65 439
12211.70 420
12212.74 439
12213.78 464
12214.83 454
12215.87 452
12216.92 479
12217.96 488
12219.00 424
12220.05 448
12221.09 451
12222.14 479
12223.18 470
12224.23 454
12225.27 440
12226.31 449
12227.36 459
12228.40 462
12229.45 472
12230.49 457
12231.54 457
12232.58 439
12233.63 465
12234.67 440
12235.72 480
12236.76 507
12237.81 505
12238.85 474
12239.90 487
12240.94 494
12241.99 468
12243.03 502
12244.08 467
12245.12 423
12246.17 426
12247.21 468
12248.26 449
12249.30 428
12250.35 431
12251.39 461
12252.44 496
12253.49 477
12254.53 515
12255.58 452
12256.62 483
12257.67 440
12258.71 500
12259.76 478
12260.81 443
12261.85 474
12262.90 486
12263.94 438
12264.99 445
12266.04 480
12267.08 443
12268.13 435
12269.17 424
12270.22 436
12271.27 487
12272.31 472
12273.36 419
12274.41 437
12275.45 420
12276.50 440
12277.55 431
12278.59 446
12279.64 430
12280.69 420
12281.73 464
12282.78 410
12283.83 399
12284.87 417
12285.92 410
12286.97 397
12288.01 462
12289.06 433
12290.11 443
12291.16 430
12292.20 463
12293.25 441
12294.30 435
12295.35 427
12296.39 490
12297.44 460
12298.49 434
12299.54 438
12300.58 440
12301.63 445
12302.68 515
12303.73 450
12304.77 402
12305.82 441
12306.87 432
12307.92 441
12308.97 434
12310.01 420
12311.06 441
12312.11 431
12313.16 460
12314.21 430
12315.25 450
12316.30 441
12317.35 455
12318.40 437
12319.45 364
12320.50 393
12321.54 426
12322.59 411
12323.64 427
12324.69 401
12325.74 436
12326.79 421
12327.84 420
12328.89 455
12329.93 430
12330.98 412
12332.03 453
12333.08 430
12334.13 434
12335.18 437
12336.23 443
12337.28 438
12338.33 460
12339.38 400
12340.43 384
12341.47 444
12342.52 440
12343.57 412
12344.62 428
12345.67 452
12346.72 473
12347.77 443
12348.82 460
12349.87 453
12350.92 468
12351.97 419
12353.02 436
12354.07 382
12355.12 407
12356.17 410
12357.22 430
12358.27 459
12359.32 435
12360.37 433
12361.42 418
12362.47 422
12363.52 406
12364.57 388
12365.62 397
12366.67 448
12367.72 430
12368.77 424
12369.82 445
12370.87 456
12371.93 457
12372.98 460
12374.03 409
12375.08 397
12376.13 434
12377.18 421
12378.23 416
12379.28 430
12380.33 428
12381.38 475
12382.43 489
12383.49 465
12384.54 424
12385.59 461
12386.64 457
12387.69 442
12388.74 420
12389.79 446
12390.84 490
12391.90 501
12392.95 494
12394.00 461
12395.05 479
12396.10 480
12397.15 431
12398.21 439
12399.26 442
12400.31 468
12401.36 490
12402.41 438
12403.47 433
12404.52 419
12405.57 443
12406.62 469
12407.67 446
12408.73 420
12409.78 437
12410.83 441
12411.88 419
12412.94 396
12413.99 472
12415.04 444
12416.09 448
12417.15 469
12418.20 481
12419.25 443
12420.30 482
12421.36 422
12422.41 398
12423.46 438
12424.52 448
12425.57 476
12426.62 461
12427.67 468
12428.73 432
12429.78 448
12430.83 446
12431.89 475
12432.94 501
12433.99 417
12435.05 380
12436.10 432
12437.15 423
12438.21 478
12439.26 452
12440.31 408
12441.37 458
12442.42 523
12443.47 481
12444.53 457
12445.58 448
12446.64 465
12447.69 514
12448.74 454
12449.80 499
12450.85 447
12451.91 458
12452.96 487
12454.01 459
12455.07 462
12456.12 447
12457.18 500
12458.23 466
12459.29 445
12460.34 429
12461.39 492
12462.45 473
12463.50 454
12464.56 453
12465.61 449
12466.67 496
12467.72 489
12468.78 481
12469.83 484
12470.89 515
12471.94 515
12473.00 470
12474.05 473
12475.11 462
12476.16 465
12477.22 446
12478.27 471
12479.33 446
12480.38 441
12481.44 492
12482.49 438
12483.55 464
12484.60 520
12485.66 554
12486.71 554
12487.77 535
12488.83 518
12489.88 538
12490.94 595
12491.99 572
12493.05 550
12494.10 588
12495.16 570
12496.22 593
12497.27 577
12498.33 579
12499.38 660
12500.44 669
12501.50 669
12502.55 776
12503.61 788
12504.67 866
12505.72 859
12506.78 802
12507.83 847
12508.89 825
12509.95 807
12511.00 723
12512.06 733
12513.12 699
12514.17 682
12515.23 566
12516.29 526
12517.34 530
12518.40 507
12519.46 500
12520.52 513
12521.57 501
12522.63 538
12523.69 574
12524.74 552
12525.80 539
12526.86 478
12527.92 487
12528.97 456
12530.03 459
12531.09 537
12532.15 533
12533.20 462
12534.26 457
12535.32 489
12536.38 463
12537.43 467
12538.49 554
12539.55 546
12540.61 482
12541.66 475
12542.72 497
12543.78 489
12544.84 475
12545.90 487
12546.95 511
12548.01 509
12549.07 485
12550.13 474
12551.19 476
12552.25 475
12553.30 513
12554.36 514
12555.42 491
12556.48 494
12557.54 499
12558.60 466
12559.65 461
12560.71 470
12561.77 509
12562.83 449
12563.89 500
12564.95 495
12566.01 493
12567.07 480
12568.13 481
12569.18 512
12570.24 532
12571.30 526
12572.36 536
12573.42 484
12574.48 515
12575.54 569
12576.60 529
12577.66 537
12578.72 579
12579.78 514
12580.84 579
12581.90 635
12582.96 650
12584.02 629
12585.07 690
12586.13 748
12587.19 685
12588.25 658
12589.31 677
12590.37 698
12591.43 643
12592.49 584
12593.55 584
12594.61 607
12595.67 596
12596.73 600
12597.79 554
12598.86 519
12599.92 558
12600.98 588
12602.04 513
12603.10 528
12604.16 581
12605.22 613
12606.28 593
12607.34 578
12608.40 516
12609.46 554
12610.52 565
12611.58 514
12612.64 544
12613.70 530
12614.76 541
12615.83 494
12616.89 491
12617.95 475
12619.01 500
12620.07 512
12621.13 527
12622.19 513
12623.25 514
12624.32 518
12625.38 566
12626.44 554
12627.50 508
12628.56 482
12629.62 537
12630.68 558
12631.75 520
12632.81 538
12633.87 516
12634.93 510
12635.99 523
12637.05 493
12638.12 499
12639.18 460
12640.24 498
12641.30 475
12642.36 475
12643.43 490
12644.49 471
12645.55 455
12646.61 462
12647.68 489
12648.74 458
12649.80 425
12650.86 465
12651.93 469
12652.99 521
12654.05 502
12655.11 509
12656.18 488
12657.24 484
12658.30 496
12659.36 482
12660.43 542
12661.49 533
12662.55 530
12663.62 503
12664.68 482
12665.74 498
12666.81 502
12667.87 512
12668.93 521
12670.00 576
12671.06 484
12672.12 471
12673.19 483
12674.25 506
12675.31 500
12676.38 494
12677.44 494
12678.50 480
12679.57 497
12680.63 436
12681.69 473
12682.76 518
12683.82 515
12684.89 545
12685.95 510
12687.01 484
12688.08 455
12689.14 457
12690.21 502
12691.27 479
12692.33 497
12693.40 479
12694.46 503
12695.53 451
12696.59 467
12697.66 496
12698.72 537
12699.79 465
12700.85 469
12701.91 467
12702.98 471
12704.04 468
12705.11 447
12706.17 498
12707.24 487
12708.30 455
12709.37 511
12710.43 523
12711.50 485
12712.56 499
12713.63 525
12714.69 489
12715.76 461
12716.82 471
12717.89 515
12718.95 478
12720.02 491
12721.09 447
12722.15 488
12723.22 517
12724.28 496
12725.35 488
12726.41 475
12727.48 485
12728.54 458
12729.61 530
12730.68 507
12731.74 466
12732.81 511
12733.87 492
12734.94 440
12736.01 462
12737.07 464
12738.14 464
12739.20 478
12740.27 500
12741.34 502
12742.40 463
12743.47 532
12744.54 466
12745.60 481
12746.67 461
12747.74 499
12748.80 490
12749.87 466
12750.94 503
12752.00 466
12753.07 488
12754.14 455
12755.20 448
12756.27 465
12757.34 472
12758.40 505
12759.47 464
12760.54 447
12761.60 444
12762.67 467
12763.74 443
12764.81 426
12765.87 476
12766.94 467
12768.01 487
12769.08 451
12770.14 452
12771.21 412
12772.28 437
12773.35 461
12774.41 447
12775.48 447
12776.55 435
12777.62 461
12778.68 445
12779.75 381
12780.82 395
12781.89 447
12782.96 446
12784.02 440
12785.09 450
12786.16 430
12787.23 439
12788.30 449
12789.37 403
12790.43 390
12791.50 433
12792.57 423
12793.64 437
12794.71 384
12795.78 386
12796.84 421
12797.91 427
12798.98 430
12800.05 406
12801.12 402
12802.19 395
12803.26 395
12804.33 413
12805.40 427
12806.46 428
12807.53 367
12808.60 376
12809.67 419
12810.74 429
12811.81 427
12812.88 389
12813.95 421
12815.02 371
12816.09 392
12817.16 436
12818.23 421
12819.30 426
12820.37 391
12821.44 438
12822.50 407
12823.57 418
12824.64 428
12825.71 418
12826.78 413
12827.85 461
12828.92 452
12829.99 441
12831.06 424
12832.13 430
12833.20 429
12834.27 385
12835.34 357
12836.41 416
12837.49 410
12838.56 411
12839.63 454
12840.70 419
12841.77 376
12842.84 413
12843.91 411
12844.98 409
12846.05 392
12847.12 372
12848.19 403
12849.26 388
12850.33 362
12851.40 357
12852.47 372
12853.55 408
12854.62 404
12855.69 388
12856.76 390
12857.83 376
12858.90 366
12859.97 403
12861.04 378
12862.11 378
12863.19 378
12864.26 424
12865.33 400
12866.40 376
12867.47 417
12868.54 421
12869.62 406
12870.69 356
12871.76 402
12872.83 366
12873.90 357
12874.97 392
12876.05 371
12877.12 359
12878.19 344
12879.26 359
12880.33 381
12881.41 360
12882.48 384
12883.55 374
12884.62 409
12885.70 382
12886.77 372
12887.84 357
12888.91 365
12889.98 351
12891.06 356
12892.13 396
12893.20 365
12894.28 371
12895.35 329
12896.42 398
12897.49 357
12898.57 388
12899.64 378
12900.71 399
12901.79 371
12902.86 367
12903.93 401
12905.00 381
12906.08 389
12907.15 381
12908.22 388
12909.30 394
12910.37 352
12911.44 318
12912.52 354
12913.59 376
12914.66 373
12915.74 377
12916.81 410
12917.89 378
12918.96 369
12920.03 405
12921.11 366
12922.18 371
12923.25 367
12924.33 355
12925.40 358
12926.48 349
12927.55 345
12928.62 362
12929.70 392
12930.77 372
12931.85 406
12932.92 440
12934.00 377
12935.07 368
12936.14 398
12937.22 381
12938.29 353
12939.37 336
12940.44 375
12941.52 356
12942.59 366
12943.67 339
12944.74 348
12945.82 336
12946.89 399
12947.97 410
12949.04 381
12950.12 344
12951.19 362
12952.27 411
12953.34 396
12954.42 329
12955.49 366
12956.57 393
12957.64 340
12958.72 376
12959.79 359
12960.87 353
12961.94 398
12963.02 361
12964.10 384
12965.17 355
12966.25 349
12967.32 406
12968.40 410
12969.47 365
12970.55 339
12971.63 366
12972.70 387
12973.78 377
12974.85 347
12975.93 339
12977.01 395
12978.08 340
12979.16 349
12980.23 359
12981.31 432
12982.39 374
12983.46 340
12984.54 412
12985.62 355
12986.69 368
12987.77 371
12988.85 378
12989.92 360
12991.00 349
12992.08 367
12993.15 365
12994.23 409
12995.31 420
12996.38 354
12997.46 359
12998.54 362
12999.61 366
13000.69 384
13001.77 395
13002.85 382
13003.92 386
13005.00 350
13006.08 358
13007.16 409
13008.23 413
13009.31 417
13010.39 372
13011.47 362
13012.54 403
13013.62 408
13014.70 374
13015.78 388
13016.85 391
13017.93 410
13019.01 413
13020.09 423
13021.17 422
13022.24 378
13023.32 368
13024.40 345
13025.48 387
13026.56 328
13027.63 377
13028.71 385
13029.79 396
13030.87 345
13031.95 411
13033.03 401
13034.10 432
13035.18 446
13036.26 365
13037.34 367
13038.42 409
13039.50 420
13040.58 394
13041.66 385
13042.73 375
13043.81 386
13044.89 382
13045.97 389
13047.05 358
13048.13 387
13049.21 402
13050.29 383
13051.37 379
13052.45 348
13053.53 399
13054.60 397
13055.68 382
13056.76 379
13057.84 341
13058.92 362
13060.00 402
13061.08 395
13062.16 376
13063.24 339
13064.32 396
13065.40 434
13066.48 402
13067.56 398
13068.64 474
13069.72 412
13070.80 372
13071.88 384
13072.96 368
13074.04 440
13075.12 384
13076.20 388
13077.28 378
13078.36 385
13079.44 386
13080.52 399
13081.60 409
13082.68 377
13083.76 384
13084.84 461
13085.93 410
13087.01 366
13088.09 404
13089.17 369
13090.25 370
13091.33 409
13092.41 395
13093.49 360
13094.57 364
13095.65 337
13096.73 392
13097.82 367
13098.90 355
13099.98 382
13101.06 380
13102.14 354
13103.22 365
13104.30 357
13105.38 355
13106.47 395
13107.55 398
13108.63 340
13109.71 328
13110.79 326
13111.87 354
13112.96 393
13114.04 360
13115.12 343
13116.20 351
13117.28 354
13118.37 379
13119.45 329
13120.53 376
13121.61 359
13122.69 371
13123.78 382
13124.86 346
13125.94 359
13127.02 356
13128.11 350
13129.19 374
13130.27 353
13131.35 347
13132.44 388
13133.52 384
13134.60 377
13135.68 345
13136.77 394
13137.85 379
13138.93 403
13140.01 347
13141.10 362
13142.18 397
13143.26 346
13144.35 355
13145.43 384
13146.51 332
13147.60 339
13148.68 375
13149.76 349
13150.85 319
13151.93 342
13153.01 398
13154.10 410
13155.18 343
13156.26 355
13157.35 356
13158.43 356
13159.51 384
13160.60 351
13161.68 374
13162.77 336
13163.85 372
13164.93 407
13166.02 374
13167.10 328
13168.19 315
13169.27 349
13170.35 409
13171.44 326
13172.52 315
13173.61 375
13174.69 373
13175.78 375
13176.86 364
13177.94 398
13179.03 370
13180.11 355
13181.20 337
13182.28 359
13183.37 375
13184.45 347
13185.54 358
13186.62 330
13187.71 337
13188.79 339
13189.88 330
13190.96 336
13192.05 343
13193.13 350
13194.22 356
13195.30 433
13196.39 402
13197.47 402
13198.56 414
13199.64 362
13200.73 344
13201.81 346
13202.90 355
13203.98 361
13205.07 352
13206.16 349
13207.24 367
13208.33 336
13209.41 360
13210.50 403
13211.58 344
13212.67 372
13213.76 376
13214.84 353
13215.93 349
13217.01 327
13218.10 370
13219.19 337
13220.27 382
13221.36 395
13222.45 373
13223.53 352
13224.62 355
13225.70 368
13226.79 365
13227.88 320
13228.96 335
13230.05 329
13231.14 354
13232.22 344
13233.31 344
13234.40 379
13235.48 332
13236.57 369
13237.66 343
13238.74 336
13239.83 337
13240.92 348
13242.01 310
13243.09 348
13244.18 346
13245.27 382
13246.35 363
13247.44 346
13248.53 351
13249.62 364
13250.70 368
13251.79 370
13252.88 342
13253.97 334
13255.05 395
13256.14 380
13257.23 392
13258.32 363
13259.41 353
13260.49 318
13261.58 357
13262.67 330
13263.76 338
13264.85 367
13265.93 371
13267.02 384
13268.11 376
13269.20 347
13270.29 349
13271.37 391
13272.46 413
13273.55 357
13274.64 339
13275.73 356
13276.82 346
13277.91 333
13278.99 379
13280.08 355
13281.17 351
13282.26 379
13283.35 396
13284.44 380
13285.53 379
13286.62 359
13287.70 359
13288.79 381
13289.88 362
13290.97 392
13292.06 380
13293.15 403
13294.24 404
13295.33 396
13296.42 397
13297.51 407
13298.60 376
13299.69 387
13300.78 398
13301.87 384
13302.95 393
13304.04 407
13305.13 411
13306.22 415
13307.31 397
13308.40 407
13309.49 411
13310.58 343
13311.67 402
13312.76 418
13313.85 362
13314.94 387
13316.03 346
13317.12 368
13318.21 406
13319.30 402
13320.39 389
13321.48 402
13322.58 386
13323.67 408
13324.76 388
13325.85 388
13326.94 393
13328.03 410
13329.12 426
13330.21 411
13331.30 416
13332.39 392
13333.48 350
13334.57 378
13335.66 394
13336.75 406
13337.85 426
13338.94 388
13340.03 390
13341.12 415
13342.21 404
13343.30 358
13344.39 360
13345.48 401
13346.58 396
13347.67 425
13348.76 463
13349.85 436
13350.94 366
13352.03 406
13353.12 414
13354.22 412
13355.31 433
13356.40 378
13357.49 371
13358.58 399
13359.68 408
13360.77 406
13361.86 444
13362.95 381
13364.04 402
13365.14 416
13366.23 408
13367.32 444
13368.41 441
13369.51 375
13370.60 385
13371.69 423
13372.78 449
13373.87 463
13374.97 431
13376.06 418
13377.15 449
13378.25 498
13379.34 450
13380.43 431
13381.52 393
13382.62 424
13383.71 414
13384.80 442
13385.90 415
13386.99 407
13388.08 430
13389.17 429
13390.27 398
13391.36 392
13392.45 408
13393.55 409
13394.64 431
13395.73 429
13396.83 425
13397.92 433
13399.02 416
13400.11 423
13401.20 384
13402.30 369
13403.39 378
13404.48 390
13405.58 395
13406.67 382
13407.77 395
13408.86 384
13409.95 414
13411.05 370
13412.14 361
13413.24 402
13414.33 409
13415.42 392
13416.52 369
13417.61 382
13418.71 398
13419.80 368
13420.90 357
13421.99 358
13423.08 374
13424.18 402
13425.27 351
13426.37 355
13427.46 372
13428.56 376
13429.65 384
13430.75 388
13431.84 370
13432.94 313
13434.03 333
13435.13 361
13436.22 376
13437.32 395
13438.41 357
13439.51 404
13440.60 397
13441.70 370
13442.79 361
13443.89 378
13444.98 426
13446.08 395
13447.18 380
13448.27 401
13449.37 385
13450.46 401
13451.56 373
13452.65 387
13453.75 397
13454.85 371
13455.94 390
13457.04 385
13458.13 400
13459.23 398
13460.33 436
13461.42 415
13462.52 407
13463.61 374
13464.71 403
13465.81 370
13466.90 389
13468.00 402
13469.10 429
13470.19 395
13471.29 409
13472.38 439
13473.48 408
13474.58 414
13475.67 426
13476.77 389
13477.87 449
13478.96 455
13480.06 421
13481.16 400
13482.26 425
13483.35 398
13484.45 399
13485.55 419
13486.64 412
13487.74 428
13488.84 454
13489.94 400
13491.03 358
13492.13 403
13493.23 439
13494.32 396
13495.42 399
13496.52 396
13497.62 387
13498.72 442
13499.81 442
13500.91 408
13502.01 394
13503.11 440
13504.20 443
13505.30 415
13506.40 449
13507.50 487
13508.60 455
13509.69 480
13510.79 456
13511.89 451
13512.99 476
13514.09 461
13515.18 486
13516.28 465
13517.38 480
13518.48 477
13519.58 412
13520.68 452
13521.78 435
13522.87 418
13523.97 429
13525.07 428
13526.17 387
13527.27 409
13528.37 425
13529.47 419
13530.57 403
13531.66 391
13532.76 413
13533.86 412
13534.96 396
13536.06 423
13537.16 419
13538.26 385
13539.36 364
13540.46 361
13541.56 395
13542.66 412
13543.76 369
13544.86 385
13545.96 395
13547.05 391
13548.15 403
13549.25 394
13550.35 406
13551.45 405
13552.55 373
13553.65 393
13554.75 397
13555.85 358
13556.95 349
13558.05 386
13559.15 360
13560.25 387
13561.35 393
13562.45 423
13563.55 388
13564.65 355
13565.75 360
13566.85 357
13567.96 377
13569.06 373
13570.16 383
13571.26 374
13572.36 363
13573.46 346
13574.56 370
13575.66 407
13576.76 369
13577.86 356
13578.96 368
13580.06 377
13581.16 372
13582.27 371
13583.37 393
13584.47 343
13585.57 398
13586.67 441
13587.77 419
13588.87 392
13589.97 404
13591.08 381
13592.18 387
13593.28 383
13594.38 395
13595.48 357
13596.58 368
13597.68 345
13598.79 357
13599.89 380
13600.99 367
13602.09 382
13603.19 354
13604.30 367
13605.40 378
13606.50 358
13607.60 369
13608.70 415
13609.81 438
13610.91 422
13612.01 361
13613.11 378
13614.21 389
13615.32 373
13616.42 385
13617.52 387
13618.62 396
13619.73 405
13620.83 404
13621.93 383
13623.03 353
13624.14 441
13625.24 440
13626.34 400
13627.45 394
13628.55 378
13629.65 420
13630.75 420
13631.86 358
13632.96 380
13634.06 422
13635.17 371
13636.27 392
13637.37 371
13638.48 355
13639.58 378
13640.68 361
13641.79 385
13642.89 362
13643.99 352
13645.10 390
13646.20 389
13647.30 388
13648.41 350
13649.51 388
13650.62 390
13651.72 348
13652.82 404
13653.93 375
13655.03 398
13656.14 366
13657.24 392
13658.34 377
13659.45 393
13660.55 363
13661.66 394
13662.76 397
13663.87 377
13664.97 365
13666.07 398
13667.18 397
13668.28 376
13669.39 355
13670.49 374
13671.60 393
13672.70 360
13673.81 381
13674.91 373
13676.02 362
13677.12 356
13678.23 371
13679.33 377
13680.44 362
13681.54 373
13682.65 404
13683.75 396
13684.86 359
13685.96 401
13687.07 408
13688.17 358
13689.28 413
13690.38 396
13691.49 397
13692.59 374
13693.70 354
13694.80 443
13695.91 406
13697.02 391
13698.12 390
13699.23 405
13700.33 380
13701.44 424
13702.55 380
13703.65 373
13704.76 368
13705.86 398
13706.97 397
13708.08 396
13709.18 397
13710.29 391
13711.39 380
13712.50 359
13713.61 398
13714.71 370
13715.82 400
13716.93 399
13718.03 396
13719.14 439
13720.25 441
13721.35 409
13722.46 399
13723.57 412
13724.67 450
13725.78 415
13726.89 440
13727.99 404
13729.10 441
13730.21 446
13731.31 427
13732.42 453
13733.53 439
13734.64 476
13735.74 452
13736.85 472
13737.96 447
13739.07 451
13740.17 465
13741.28 466
13742.39 465
13743.50 457
13744.60 442
13745.71 442
13746.82 443
13747.93 428
13749.03 486
13750.14 458
13751.25 441
13752.36 504
13753.47 455
13754.57 457
13755.68 429
13756.79 476
13757.90 467
13759.01 481
13760.11 487
13761.22 523
13762.33 474
13763.44 487
13764.55 505
13765.66 535
13766.76 509
13767.87 515
13768.98 516
13770.09 491
13771.20 528
13772.31 575
13773.42 563
13774.53 583
13775.63 559
13776.74 541
13777.85 588
13778.96 576
13780.07 654
13781.18 645
13782.29 638
13783.40 693
13784.51 659
13785.62 640
13786.73 647
13787.83 666
13788.94 631
13790.05 637
13791.16 619
13792.27 576
13793.38 538
13794.49 535
13795.60 511
13796.71 487
13797.82 496
13798.93 494
13800.04 512
13801.15 499
13802.26 459
13803.37 415
13804.48 435
13805.59 477
13806.70 491
13807.81 461
13808.92 453
13810.03 465
13811.14 489
13812.25 468
13813.36 449
13814.47 435
13815.58 432
13816.69 440
13817.80 470
13818.91 448
13820.03 406
13821.14 416
13822.25 454
13823.36 463
13824.47 456
13825.58 488
13826.69 485
13827.80 451
13828.91 428
13830.02 422
13831.13 458
13832.25 468
13833.36 440
13834.47 451
13835.58 446
13836.69 429
13837.80 474
13838.91 407
13840.02 413
13841.14 446
13842.25 421
13843.36 456
13844.47 441
13845.58 454
13846.69 433
13847.81 452
13848.92 453
13850.03 447
13851.14 421
13852.25 407
13853.37 429
13854.48 411
13855.59 421
13856.70 423
13857.81 472
13858.93 460
13860.04 470
13861.15 448
13862.26 443
13863.38 475
13864.49 466
13865.60 475
13866.71 469
13867.83 483
13868.94 454
13870.05 466
13871.16 480
13872.28 444
13873.39 470
13874.50 475
13875.61 459
13876.73 496
13877.84 502
13878.95 525
13880.07 502
13881.18 457
13882.29 488
13883.41 496
13884.52 490
13885.63 495
13886.75 491
13887.86 503
13888.97 468
13890.09 460
13891.20 423
13892.31 432
13893.43 423
13894.54 441
13895.65 446
13896.77 449
13897.88 428
13899.00 430
13900.11 450
13901.22 505
13902.34 497
13903.45 483
13904.57 530
13905.68 480
13906.79 491
13907.91 482
13909.02 470
13910.14 480
13911.25 453
13912.37 474
13913.48 446
13914.59 410
13915.71 453
13916.82 449
13917.94 442
13919.05 380
13920.17 451
13921.28 411
13922.40 424
13923.51 428
13924.63 460
13925.74 454
13926.86 440
13927.97 450
13929.09 462
13930.20 416
13931.32 440
13932.43 457
13933.55 427
13934.66 441
13935.78 429
13936.89 431
13938.01 422
13939.12 388
13940.24 422
13941.35 400
13942.47 442
13943.59 414
13944.70 437
13945.82 434
13946.93 413
13948.05 391
13949.16 463
13950.28 457
13951.40 409
13952.51 416
13953.63 426
13954.74 447
13955.86 440
13956.98 414
13958.09 407
13959.21 401
13960.33 443
13961.44 421
13962.56 442
13963.67 395
13964.79 455
13965.91 393
13967.02 387
13968.14 402
13969.26 378
13970.37 430
13971.49 447
13972.61 418
13973.72 396
13974.84 405
13975.96 390
13977.08 437
13978.19 403
13979.31 417
13980.43 420
13981.54 429
13982.66 416
13983.78 425
13984.90 408
13986.01 398
13987.13 412
13988.25 386
13989.37 389
13990.48 393
13991.60 408
13992.72 405
13993.84 439
13994.95 383
13996.07 399
13997.19 414
13998.31 374
13999.42 365
14000.54 363
14001.66 397
14002.78 381
14003.90 396
14005.01 370
14006.13 416
14007.25 391
14008.37 381
14009.49 388
14010.61 406
14011.72 446
14012.84 408
14013.96 404
14015.08 409
14016.20 432
14017.32 439
14018.43 392
14019.55 387
14020.67 377
14021.79 445
14022.91 451
14024.03 441
14025.15 439
14026.27 415
14027.39 421
14028.50 433
14029.62 418
14030.74 429
14031.86 438
14032.98 456
14034.10 434
14035.22 430
14036.34 424
14037.46 440
14038.58 436
14039.70 419
14040.82 422
14041.94 418
14043.06 378
14044.18 400
14045.30 413
14046.41 391
14047.53 410
14048.65 364
14049.77 405
14050.89 372
14052.01 390
14053.13 386
14054.25 416
14055.37 377
14056.49 363
14057.61 367
14058.74 391
14059.86 396
14060.98 396
14062.10 394
14063.22 398
14064.34 392
14065.46 394
14066.58 391
14067.70 402
14068.82 412
14069.94 394
14071.06 447
14072.18 383
14073.30 376
14074.42 403
14075.54 422
14076.66 388
14077.79 362
14078.91 404
14080.03 397
14081.15 389
14082.27 407
14083.39 415
14084.51 375
14085.63 379
14086.76 429
14087.88 436
14089.00 452
14090.12 444
14091.24 451
14092.36 428
14093.48 425
14094.61 446
14095.73 437
14096.85 424
14097.97 429
14099.09 446
14100.22 471
14101.34 453
14102.46 442
14103.58 460
14104.70 492
14105.83 477
14106.95 483
14108.07 475
14109.19 505
14110.31 492
14111.44 465
14112.56 472
14113.68 450
14114.80 469
14115.93 434
14117.05 451
14118.17 420
14119.29 442
14120.42 449
14121.54 425
14122.66 380
14123.79 398
14124.91 409
14126.03 384
14127.15 373
14128.28 372
14129.40 441
14130.52 386
14131.65 379
14132.77 362
14133.89 343
14135.02 384
14136.14 375
14137.26 367
14138.39 371
14139.51 370
14140.63 350
14141.76 374
14142.88 376
14144.00 401
14145.13 361
14146.25 357
14147.38 376
14148.50 397
14149.62 402
14150.75 437
14151.87 409
14152.99 362
14154.12 325
14155.24 369
14156.37 364
14157.49 380
14158.62 380
14159.74 320
14160.86 352
14161.99 367
14163.11 411
14164.24 365
14165.36 344
14166.49 375
14167.61 379
14168.74 352
14169.86 311
14170.99 326
14172.11 356
14173.23 334
14174.36 328
14175.48 379
14176.61 335
14177.73 360
14178.86 409
14179.98 383
14181.11 370
14182.23 384
14183.36 366
14184.49 358
14185.61 341
14186.74 340
14187.86 346
14188.99 342
14190.11 330
14191.24 338
14192.36 325
14193.49 323
14194.61 340
14195.74 334
14196.87 355
14197.99 326
14199.12 315
14200.24 314
14201.37 337
14202.50 327
14203.62 419
14204.75 393
14205.87 346
14207.00 346
14208.13 301
14209.25 361
14210.38 344
14211.50 319
14212.63 327
14213.76 334
14214.88 303
14216.01 361
14217.14 327
14218.26 324
14219.39 332
14220.52 354
14221.64 333
14222.77 301
14223.90 308
14225.02 331
14226.15 339
14227.28 375
14228.41 354
14229.53 331
14230.66 355
14231.79 334
14232.91 334
14234.04 287
14235.17 318
14236.30 339
14237.42 328
14238.55 279
14239.68 274
14240.81 354
14241.93 339
14243.06 329
14244.19 308
14245.32 348
14246.44 330
14247.57 341
14248.70 328
14249.83 364
14250.95 289
14252.08 330
14253.21 328
14254.34 317
14255.47 301
14256.59 300
14257.72 290
14258.85 324
14259.98 303
14261.11 319
14262.24 296
14263.36 308
14264.49 323
14265.62 300
14266.75 300
14267.88 302
14269.01 292
14270.14 294
14271.26 306
14272.39 289
14273.52 308
14274.65 311
14275.78 308
14276.91 274
14278.04 292
14279.17 319
14280.30 311
14281.42 306
14282.55 299
14283.68 340
14284.81 299
14285.94 326
14287.07 321
14288.20 307
14289.33 283
14290.46 291
14291.59 327
14292.72 331
14293.85 325
14294.98 290
14296.11 310
14297.24 275
14298.37 293
14299.50 303
14300.63 317
14301.76 261
14302.89 280
14304.02 320
14305.15 299
14306.28 288
14307.41 308
14308.54 315
14309.67 290
14310.80 318
14311.93 302
14313.06 312
14314.19 310
14315.32 298
14316.45 291
14317.58 302
14318.71 271
14319.84 296
14320.97 271
14322.10 299
14323.23 304
14324.36 289
14325.49 292
14326.63 292
14327.76 299
14328.89 271
14330.02 264
14331.15 256
14332.28 257
14333.41 323
14334.54 331
14335.67 275
14336.81 278
14337.94 270
14339.07 325
14340.20 276
14341.33 310
14342.46 293
14343.59 303
14344.73 268
14345.86 292
14346.99 269
14348.12 284
14349.25 261
14350.38 293
14351.52 280
14352.65 277
14353.78 276
14354.91 265
14356.04 270
14357.18 273
14358.31 281
14359.44 285
14360.57 282
14361.71 292
14362.84 261
14363.97 254
14365.10 307
14366.24 300
14367.37 275
14368.50 291
14369.63 274
14370.77 281
14371.90 285
14373.03 300
14374.16 265
14375.30 305
14376.43 260
14377.56 279
14378.70 261
14379.83 275
14380.96 272
14382.09 290
14383.23 299
14384.36 286
14385.49 259
14386.63 283
14387.76 273
14388.89 283
14390.03 295
14391.16 308
14392.29 264
14393.43 273
14394.56 316
14395.70 316
14396.83 316
14397.96 271
14399.10 276
14400.23 280
14401.36 281
14402.50 272
14403.63 259
14404.77 297
14405.90 306
14407.03 298
14408.17 311
14409.30 280
14410.44 262
14411.57 297
14412.71 299
14413.84 301
14414.97 273
14416.11 295
14417.24 294
14418.38 276
14419.51 282
14420.65 270
14421.78 269
14422.92 264
14424.05 260
14425.19 281
14426.32 314
14427.46 311
14428.59 320
14429.73 297
14430.86 282
14432.00 281
14433.13 277
14434.27 304
14435.40 284
14436.54 292
14437.67 280
14438.81 327
14439.94 283
14441.08 263
14442.21 305
14443.35 258
14444.48 261
14445.62 289
14446.76 303
14447.89 315
14449.03 298
14450.16 309
14451.30 276
14452.43 317
14453.57 303
14454.71 322
14455.84 301
14456.98 317
14458.11 290
14459.25 304
14460.39 313
14461.52 305
14462.66 297
14463.80 256
14464.93 297
14466.07 301
14467.20 326
14468.34 274
14469.48 272
14470.61 308
14471.75 317
14472.89 346
14474.02 326
14475.16 294
14476.30 345
14477.43 318
14478.57 307
14479.71 297
14480.85 303
14481.98 320
14483.12 352
14484.26 313
14485.39 329
14486.53 332
14487.67 303
14488.81 327
14489.94 309
14491.08 368
14492.22 325
14493.36 333
14494.49 344
14495.63 331
14496.77 319
14497.91 315
14499.04 332
14500.18 304
14501.32 292
14502.46 305
14503.59 360
14504.73 303
14505.87 273
14507.01 279
14508.15 307
14509.28 301
14510.42 250
14511.56 304
14512.70 276
14513.84 279
14514.98 278
14516.11 310
14517.25 279
14518.39 276
14519.53 289
14520.67 271
14521.81 300
14522.95 277
14524.08 287
14525.22 276
14526.36 271
14527.50 271
14528.64 308
14529.78 287
14530.92 293
14532.06 274
14533.20 293
14534.33 277
14535.47 301
14536.61 302
14537.75 298
14538.89 277
14540.03 278
14541.17 273
14542.31 247
14543.45 262
14544.59 300
14545.73 314
14546.87 275
14548.01 284
14549.15 264
14550.29 305
14551.43 291
14552.57 309
14553.71 269
14554.85 320
14555.99 293
14557.13 263
14558.27 282
14559.41 303
14560.55 283
14561.69 289
14562.83 248
14563.97 247
14565.11 278
14566.25 257
14567.39 298
14568.53 319
14569.67 321
14570.81 307
14571.95 274
14573.09 304
14574.23 293
14575.37 277
14576.51 308
14577.65 288
14578.79 307
14579.94 282
14581.08 304
14582.22 304
14583.36 280
14584.50 289
14585.64 284
14586.78 299
14587.92 323
14589.06 332
14590.21 283
14591.35 299
14592.49 303
14593.63 294
14594.77 255
14595.91 284
14597.05 274
14598.20 328
14599.34 290
14600.48 265
14601.62 303
14602.76 277
14603.90 292
14605.05 294
14606.19 351
14607.33 301
14608.47 310
14609.61 283
14610.76 307
14611.90 313
14613.04 270
14614.18 288
14615.32 296
14616.47 270
14617.61 305
14618.75 278
14619.89 287
14621.04 318
14622.18 297
14623.32 300
14624.46 266
14625.61 277
14626.75 302
14627.89 310
14629.04 272
14630.18 279
14631.32 296
14632.46 321
14633.61 300
14634.75 303
14635.89 329
14637.04 303
14638.18 390
14639.32 302
14640.47 342
14641.61 334
14642.75 332
14643.90 320
14645.04 310
14646.18 283
14647.33 340
14648.47 370
14649.61 349
14650.76 311
14651.90 316
14653.05 322
14654.19 270
14655.33 300
14656.48 338
14657.62 316
14658.76 302
14659.91 280
14661.05 297
14662.20 339
14663.34 323
14664.49 299
14665.63 286
14666.77 269
14667.92 299
14669.06 268
14670.21 301
14671.35 300
14672.50 317
14673.64 299
14674.79 331
14675.93 313
14677.07 292
14678.22 274
14679.36 282
14680.51 266
14681.65 278
14682.80 272
14683.94 309
14685.09 295
14686.23 295
14687.38 307
14688.52 340
14689.67 333
14690.81 340
14691.96 318
14693.10 263
14694.25 277
14695.40 248
14696.54 272
14697.69 270
14698.83 296
14699.98 273
14701.12 272
14702.27 254
14703.41 280
14704.56 296
14705.71 287
14706.85 249
14708.00 275
14709.14 265
14710.29 283
14711.44 252
14712.58 268
14713.73 281
14714.87 246
14716.02 268
14717.17 267
14718.31 290
14719.46 235
14720.61 279
14721.75 290
14722.90 284
14724.05 309
14725.19 267
14726.34 307
14727.49 262
14728.63 261
14729.78 267
14730.93 268
14732.07 291
14733.22 279
14734.37 294
14735.51 287
14736.66 283
14737.81 250
14738.95 279
14740.10 295
14741.25 289
14742.40 298
14743.54 260
14744.69 280
14745.84 312
14746.99 280
14748.13 287
14749.28 258
14750.43 273
14751.58 293
14752.72 273
14753.87 233
14755.02 297
14756.17 303
14757.31 274
14758.46 242
14759.61 244
14760.76 298
14761.91 324
14763.05 263
14764.20 244
14765.35 274
14766.50 283
14767.65 277
14768.80 279
14769.94 275
14771.09 265
14772.24 300
14773.39 288
14774.54 262
14775.69 283
14776.83 300
14777.98 271
14779.13 300
14780.28 295
14781.43 291
14782.58 264
14783.73 272
14784.88 315
14786.03 288
14787.17 287
14788.32 284
14789.47 306
14790.62 311
14791.77 310
14792.92 318
14794.07 296
14795.22 280
14796.37 334
14797.52 327
14798.67 318
14799.82 338
14800.97 359
14802.12 324
14803.26 318
14804.41 300
14805.56 268
14806.71 354
14807.86 327
14809.01 282
14810.16 291
14811.31 305
14812.46 280
14813.61 316
14814.76 358
14815.91 321
14817.06 280
14818.21 293
14819.36 273
14820.51 276
14821.66 291
14822.82 319
14823.97 311
14825.12 320
14826.27 296
14827.42 284
14828.57 313
14829.72 308
14830.87 315
14832.02 288
14833.17 272
14834.32 270
14835.47 260
14836.62 293
14837.77 299
14838.93 279
14840.08 262
14841.23 281
14842.38 261
14843.53 247
14844.68 261
14845.83 244
14846.98 280
14848.14 254
14849.29 262
14850.44 236
14851.59 254
14852.74 259
14853.89 279
14855.04 276
14856.20 243
14857.35 266
14858.50 244
14859.65 252
14860.80 273
14861.96 261
14863.11 282
14864.26 252
14865.41 265
14866.56 272
14867.72 226
14868.87 285
14870.02 251
14871.17 247
14872.32 237
14873.48 279
14874.63 276
14875.78 256
14876.93 230
14878.09 228
14879.24 236
14880.39 234
14881.54 265
14882.70 281
14883.85 242
14885.00 242
14886.16 220
14887.31 236
14888.46 239
14889.61 247
14890.77 241
14891.92 249
14893.07 263
14894.23 214
14895.38 239
14896.53 258
14897.69 238
14898.84 190
14899.99 228
14901.15 258
14902.30 230
14903.45 206
14904.61 238
14905.76 247
14906.91 261
14908.07 223
14909.22 246
14910.38 225
14911.53 250
14912.68 263
14913.84 266
14914.99 260
14916.15 266
14917.30 245
14918.45 264
14919.61 236
14920.76 234
14921.92 212
14923.07 264
14924.22 245
14925.38 236
14926.53 253
14927.69 226
14928.84 238
14930.00 258
14931.15 221
14932.31 253
14933.46 238
14934.62 244
14935.77 239
14936.93 226
14938.08 262
14939.24 251
14940.39 239
14941.55 220
14942.70 226
14943.86 241
14945.01 220
14946.17 234
14947.32 218
14948.48 258
14949.63 252
14950.79 234
14951.94 230
14953.10 219
14954.25 226
14955.41 265
14956.56 249
14957.72 240
14958.88 251
14960.03 253
14961.19 245
14962.34 223
14963.50 247
14964.65 277
14965.81 238
14966.97 240
14968.12 249
14969.28 294
14970.43 264
14971.59 249
14972.75 224
14973.90 247
14975.06 233
14976.22 221
14977.37 241
14978.53 248
14979.69 274
14980.84 235
14982.00 238
14983.16 220
14984.31 204
14985.47 196
14986.63 245
14987.78 234
14988.94 261
14990.10 221
14991.25 210
14992.41 202
14993.57 256
14994.72 225
14995.88 245
14997.04 242
14998.20 191
14999.35 231
15000.51 257
15001.67 250
15002.82 228
15003.98 230
15005.14 253
15006.30 211
15007.45 233
15008.61 228
15009.77 238
15010.93 233
15012.09 230
15013.24 248
15014.40 200
15015.56 192
15016.72 211
15017.87 240
15019.03 221
15020.19 269
15021.35 213
15022.51 227
15023.67 219
15024.82 202
15025.98 199
15027.14 231
15028.30 231
15029.46 213
15030.62 222
15031.77 188
15032.93 205
15034.09 209
15035.25 207
15036.41 181
15037.57 237
15038.73 239
15039.88 212
15041.04 194
15042.20 211
15043.36 212
15044.52 234
15045.68 223
15046.84 245
15048.00 233
15049.16 211
15050.32 209
15051.47 216
15052.63 184
15053.79 246
15054.95 249
15056.11 217
15057.27 220
15058.43 214
15059.59 207
15060.75 224
15061.91 235
15063.07 210
15064.23 209
15065.39 224
15066.55 231
15067.71 201
15068.87 220
15070.03 222
15071.19 223
15072.35 232
15073.51 228
15074.67 200
15075.83 222
15076.99 211
15078.15 209
15079.31 217
15080.47 193
15081.63 203
15082.79 220
15083.95 204
15085.11 222
15086.27 228
15087.43 226
15088.59 208
15089.76 229
15090.92 206
15092.08 213
15093.24 206
15094.40 196
15095.56 191
15096.72 227
15097.88 198
15099.04 256
15100.20 211
15101.37 202
15102.53 225
15103.69 218
15104.85 213
15106.01 210
15107.17 229
15108.33 242
15109.50 224
15110.66 202
15111.82 196
15112.98 221
15114.14 212
15115.30 191
15116.47 207
15117.63 209
15118.79 241
15119.95 237
15121.11 260
15122.27 209
15123.44 190
15124.60 212
15125.76 220
15126.92 209
15128.09 262
15129.25 233
15130.41 210
15131.57 234
15132.73 214
15133.90 226
15135.06 203
15136.22 202
15137.38 203
15138.55 210
15139.71 194
15140.87 213
15142.04 212
15143.20 212
15144.36 230
15145.52 202
15146.69 188
15147.85 198
15149.01 217
15150.18 197
15151.34 214
15152.50 226
15153.67 213
15154.83 209
15155.99 249
15157.16 217
15158.32 181
15159.48 206
15160.65 182
15161.81 219
15162.97 196
15164.14 221
15165.30 211
15166.46 197
15167.63 207
15168.79 239
15169.95 226
15171.12 221
15172.28 194
15173.45 212
15174.61 194
15175.77 213
15176.94 199
15178.10 177
15179.27 205
15180.43 216
15181.60 194
15182.76 210
15183.92 201
15185.09 209
15186.25 228
15187.42 222
15188.58 188
15189.75 193
15190.91 228
15192.08 193
15193.24 223
15194.41 241
15195.57 221
15196.74 220
15197.90 198
15199.07 194
15200.23 231
15201.40 249
15202.56 225
15203.73 223
15204.89 193
15206.06 238
15207.22 258
15208.39 236
15209.55 223
15210.72 244
15211.88 202
15213.05 240
15214.21 220
15215.38 208
15216.54 237
15217.71 252
15218.88 232
15220.04 219
15221.21 233
15222.37 227
15223.54 217
15224.71 217
15225.87 224
15227.04 208
15228.20 221
15229.37 209
15230.54 242
15231.70 195
15232.87 208
15234.03 213
15235.20 234
15236.37 206
15237.53 210
15238.70 231
15239.87 230
15241.03 263
15242.20 215
15243.37 203
15244.53 220
15245.70 228
15246.87 240
15248.03 240
15249.20 249
15250.37 222
15251.53 219
15252.70 229
15253.87 226
15255.04 236
15256.20 211
15257.37 231
15258.54 210
15259.70 222
15260.87 226
15262.04 195
15263.21 223
15264.37 236
15265.54 197
15266.71 225
15267.88 214
15269.04 222
15270.21 216
15271.38 212
15272.55 179
15273.72 239
15274.88 203
15276.05 218
15277.22 236
15278.39 205
15279.56 224
15280.72 235
15281.89 252
15283.06 234
15284.23 221
15285.40 231
15286.56 212
15287.73 225
15288.90 169
15290.07 213
15291.24 244
15292.41 204
15293.58 248
15294.74 207
15295.91 229
15297.08 227
15298.25 220
15299.42 193
15300.59 233
15301.76 226
15302.93 203
15304.09 220
15305.26 225
15306.43 197
15307.60 204
15308.77 234
15309.94 227
15311.11 245
15312.28 197
15313.45 233
15314.62 215
15315.79 240
15316.96 206
15318.13 209
15319.30 195
15320.46 235
15321.63 240
15322.80 226
15323.97 218
15325.14 208
15326.31 222
15327.48 183
15328.65 209
15329.82 202
15330.99 227
15332.16 203
15333.33 211
15334.50 179
15335.67 202
15336.84 226
15338.01 268
15339.18 202
15340.36 221
15341.53 189
15342.70 228
15343.87 209
15345.04 211
15346.21 207
15347.38 202
15348.55 215
15349.72 223
15350.89 213
15352.06 207
15353.23 242
15354.40 203
15355.57 225
15356.75 227
15357.92 237
15359.09 229
15360.26 224
15361.43 249
15362.60 229
15363.77 193
15364.94 215
15366.11 252
15367.29 215
15368.46 200
15369.63 208
15370.80 220
15371.97 219
15373.14 196
15374.32 234
15375.49 217
15376.66 226
15377.83 236
15379.00 213
15380.17 211
15381.35 250
15382.52 235
15383.69 185
15384.86 199
15386.03 216
15387.21 208
15388.38 223
15389.55 210
15390.72 220
15391.90 226
15393.07 217
15394.24 199
15395.41 243
15396.59 239
15397.76 228
15398.93 256
15400.10 240
15401.28 200
15402.45 200
15403.62 188
15404.79 209
15405.97 207
15407.14 217
15408.31 221
15409.49 193
15410.66 206
15411.83 179
15413.01 228
15414.18 209
15415.35 189
15416.53 192
15417.70 202
15418.87 201
15420.05 195
15421.22 195
15422.39 204
15423.57 191
15424.74 209
15425.91 231
15427.09 192
15428.26 183
15429.43 186
15430.61 200
15431.78 215
15432.96 223
15434.13 220
15435.30 208
15436.48 200
15437.65 221
15438.83 228
15440.00 187
15441.17 181
15442.35 180
15443.52 192
15444.70 212
15445.87 212
15447.05 239
15448.22 228
15449.40 222
15450.57 191
15451.75 209
15452.92 183
15454.09 219
15455.27 213
15456.44 200
15457.62 187
15458.79 225
15459.97 188
15461.14 212
15462.32 212
15463.49 211
15464.67 206
15465.84 185
15467.02 200
15468.19 236
15469.37 227
15470.55 203
15471.72 182
15472.90 195
15474.07 209
15475.25 203
15476.42 199
15477.60 235
15478.77 230
15479.95 192
15481.13 217
15482.30 189
15483.48 204
15484.65 161
15485.83 190
15487.00 178
15488.18 189
15489.36 175
15490.53 186
15491.71 216
15492.89 199
15494.06 192
15495.24 208
15496.41 195
15497.59 211
15498.77 229
15499.94 194
15501.12 202
15502.30 208
15503.47 199
15504.65 218
15505.83 213
15507.00 224
15508.18 193
15509.36 192
15510.53 181
15511.71 206
15512.89 232
15514.06 199
15515.24 193
15516.42 208
15517.60 215
15518.77 243
15519.95 242
15521.13 209
15522.30 211
15523.48 193
15524.66 209
15525.84 191
15527.01 193
15528.19 212
15529.37 205
15530.55 218
15531.73 200
15532.90 186
15534.08 198
15535.26 192
15536.44 209
15537.61 206
15538.79 209
15539.97 212
15541.15 220
15542.33 175
15543.50 203
15544.68 227
15545.86 242
15547.04 233
15548.22 213
15549.40 217
15550.57 210
15551.75 234
15552.93 200
15554.11 223
15555.29 213
15556.47 206
15557.65 199
15558.82 207
15560.00 230
15561.18 215
15562.36 205
15563.54 215
15564.72 212
15565.90 229
15567.08 216
15568.26 223
15569.43 194
15570.61 224
15571.79 215
15572.97 249
15574.15 228
15575.33 220
15576.51 213
15577.69 236
15578.87 211
15580.05 207
15581.23 209
15582.41 214
15583.59 207
15584.77 211
15585.95 200
15587.13 197
15588.31 226
15589.49 197
15590.67 203
15591.85 219
15593.03 209
15594.21 168
15595.39 246
15596.57 239
15597.75 219
15598.93 208
15600.11 216
15601.29 216
15602.47 203
15603.65 235
15604.83 245
15606.01 232
15607.19 202
15608.37 224
15609.55 263
15610.73 248
15611.91 243
15613.09 226
15614.27 214
15615.45 226
15616.64 231
15617.82 231
15619.00 202
15620.18 206
15621.36 222
15622.54 200
15623.72 226
15624.90 221
15626.08 218
15627.27 233
15628.45 230
15629.63 221
15630.81 214
15631.99 218
15633.17 205
15634.35 236
15635.54 238
15636.72 244
15637.90 231
15639.08 233
15640.26 234
15641.45 229
15642.63 227
15643.81 260
15644.99 241
15646.17 247
15647.36 238
15648.54 237
15649.72 230
15650.90 247
15652.08 282
15653.27 258
15654.45 253
15655.63 271
15656.81 252
15658.00 230
15659.18 247
15660.36 272
15661.54 267
15662.73 288
15663.91 279
15665.09 233
15666.27 273
15667.46 231
15668.64 264
15669.82 242
15671.01 263
15672.19 261
15673.37 260
15674.56 262
15675.74 233
15676.92 230
15678.10 270
15679.29 268
15680.47 245
15681.65 259
15682.84 280
15684.02 240
15685.21 233
15686.39 263
15687.57 247
15688.76 239
15689.94 262
15691.12 249
15692.31 240
15693.49 281
15694.67 254
15695.86 221
15697.04 254
15698.23 239
15699.41 241
15700.59 248
15701.78 249
15702.96 256
15704.15 247
15705.33 257
15706.52 265
15707.70 216
15708.88 226
15710.07 239
15711.25 254
15712.44 240
15713.62 213
15714.81 249
15715.99 232
15717.18 256
15718.36 250
15719.55 258
15720.73 260
15721.92 250
15723.10 236
15724.29 251
15725.47 231
15726.66 248
15727.84 245
15729.03 260
15730.21 270
15731.40 258
15732.58 273
15733.77 250
15734.95 253
15736.14 251
15737.32 274
15738.51 272
15739.69 231
15740.88 226
15742.07 256
15743.25 234
15744.44 244
15745.62 240
15746.81 234
15747.99 273
15749.18 231
15750.37 258
15751.55 239
15752.74 281
15753.93 280
15755.11 289
15756.30 238
15757.48 231
15758.67 261
15759.86 243
15761.04 232
15762.23 240
15763.42 256
15764.60 243
15765.79 249
15766.98 240
15768.16 253
15769.35 257
15770.54 256
15771.72 249
15772.91 260
15774.10 237
15775.28 244
15776.47 235
15777.66 222
15778.84 237
15780.03 276
15781.22 267
15782.41 241
15783.59 260
15784.78 245
15785.97 240
15787.15 232
15788.34 231
15789.53 221
15790.72 273
15791.90 263
15793.09 224
15794.28 232
15795.47 235
15796.65 234
15797.84 231
15799.03 207
15800.22 208
15801.41 240
15802.59 237
15803.78 237
15804.97 265
15806.16 260
15807.35 283
15808.53 258
15809.72 241
15810.91 223
15812.10 256
15813.29 269
15814.48 249
15815.66 229
15816.85 249
15818.04 232
15819.23 238
15820.42 260
15821.61 234
15822.80 255
15823.98 257
15825.17 231
15826.36 245
15827.55 218
15828.74 234
15829.93 248
15831.12 235
15832.31 212
15833.50 217
15834.69 225
15835.87 241
15837.06 225
15838.25 257
15839.44 273
15840.63 220
15841.82 229
15843.01 210
15844.20 276
15845.39 243
15846.58 246
15847.77 246
15848.96 274
15850.15 247
15851.34 238
15852.53 238
15853.72 210
15854.91 224
15856.10 238
15857.29 227
15858.48 234
15859.67 215
15860.86 211
15862.05 223
15863.24 248
15864.43 229
15865.62 231
15866.81 260
15868.00 236
15869.19 239
15870.38 221
15871.57 231
15872.76 239
15873.95 230
15875.14 213
15876.33 249
15877.52 229
15878.72 196
15879.91 249
15881.10 217
15882.29 212
15883.48 241
15884.67 223
15885.86 210
15887.05 242
15888.24 221
15889.43 235
15890.63 207
15891.82 221
15893.01 221
15894.20 239
15895.39 199
15896.58 229
15897.77 224
15898.97 220
15900.16 231
15901.35 227
15902.54 222
15903.73 243
15904.92 240
15906.12 257
15907.31 267
15908.50 223
15909.69 247
15910.88 257
15912.08 238
15913.27 221
15914.46 235
15915.65 251
15916.85 218
15918.04 277
15919.23 248
15920.42 240
15921.61 251
15922.81 276
15924.00 239
15925.19 236
15926.38 229
15927.58 243
15928.77 266
15929.96 247
15931.16 214
15932.35 263
15933.54 242
15934.73 232
15935.93 243
15937.12 246
15938.31 252
15939.51 244
15940.70 233
15941.89 229
15943.09 241
15944.28 258
15945.47 277
15946.67 242
15947.86 223
15949.05 224
15950.25 252
15951.44 220
15952.63 199
15953.83 205
15955.02 216
15956.21 200
15957.41 187
15958.60 229
15959.80 233
15960.99 208
15962.18 213
15963.38 209
15964.57 177
15965.77 223
15966.96 219
15968.15 230
15969.35 226
15970.54 194
15971.74 197
15972.93 216
15974.13 240
15975.32 208
15976.51 180
15977.71 191
15978.90 176
15980.10 187
15981.29 245
15982.49 222
15983.68 230
15984.88 196
15986.07 206
15987.27 204
15988.46 213
15989.66 221
15990.85 213
15992.05 226
15993.24 199
15994.44 226
15995.63 202
15996.83 229
15998.02 196
15999.22 208
16000.41 211
16001.61 207
16002.80 209
16004.00 200
16005.20 206
16006.39 219
16007.59 200
16008.78 200
16009.98 184
16011.17 202
16012.37 230
16013.57 219
16014.76 206
16015.96 212
16017.15 240
16018.35 207
16019.55 218
16020.74 205
16021.94 194
16023.13 189
16024.33 204
16025.53 184
16026.72 219
16027.92 213
16029.12 195
16030.31 182
16031.51 204
16032.71 214
16033.90 222
16035.10 217
16036.30 185
16037.49 199
16038.69 212
16039.89 215
16041.08 179
16042.28 197
16043.48 195
16044.67 201
16045.87 177
16047.07 201
16048.27 181
16049.46 171
16050.66 193
16051.86 207
16053.06 205
16054.25 173
16055.45 191
16056.65 175
16057.84 191
16059.04 168
16060.24 169
16061.44 197
16062.64 196
16063.83 193
16065.03 181
16066.23 196
16067.43 196
16068.62 201
16069.82 183
16071.02 209
16072.22 199
16073.42 204
16074.62 190
16075.81 204
16077.01 173
16078.21 171
16079.41 192
16080.61 212
16081.81 196
16083.00 214
16084.20 206
16085.40 200
16086.60 186
16087.80 191
16089.00 200
16090.20 229
16091.39 197
16092.59 194
16093.79 197
16094.99 197
16096.19 213
16097.39 167
16098.59 213
16099.79 211
16100.99 204
16102.19 236
16103.38 202
16104.58 202
16105.78 205
16106.98 192
16108.18 215
16109.38 172
16110.58 176
16111.78 222
16112.98 193
16114.18 208
16115.38 198
16116.58 198
16117.78 191
16118.98 174
16120.18 190
16121.38 172
16122.58 190
16123.78 192
16124.98 205
16126.18 187
16127.38 207
16128.58 208
16129.78 239
16130.98 176
16132.18 189
16133.38 194
16134.58 217
16135.78 190
16136.98 189
16138.18 203
16139.38 205
16140.58 196
16141.78 174
16142.98 175
16144.19 179
16145.39 182
16146.59 226
16147.79 203
16148.99 189
16150.19 200
16151.39 178
16152.59 172
16153.79 185
16154.99 195
16156.20 196
16157.40 185
16158.60 190
16159.80 193
16161.00 223
16162.20 180
16163.40 168
16164.61 204
16165.81 185
16167.01 168
16168.21 185
16169.41 194
16170.61 205
16171.82 170
16173.02 206
16174.22 191
16175.42 200
16176.62 176
16177.82 187
16179.03 189
16180.23 213
16181.43 188
16182.63 171
16183.84 180
16185.04 180
16186.24 212
16187.44 208
16188.65 179
16189.85 179
16191.05 197
16192.25 196
16193.46 179
16194.66 194
16195.86 202
16197.06 192
16198.27 202
16199.47 205
16200.67 182
16201.87 199
16203.08 186
16204.28 187
16205.48 177
16206.69 193
16207.89 187
16209.09 211
16210.30 185
16211.50 183
16212.70 179
16213.91 204
16215.11 203
16216.31 173
16217.52 212
16218.72 215
16219.92 205
16221.13 178
16222.33 203
16223.53 198
16224.74 204
16225.94 189
16227.15 198
16228.35 203
16229.55 183
16230.76 176
16231.96 190
16233.17 208
16234.37 211
16235.57 213
16236.78 201
16237.98 210
16239.19 209
16240.39 218
16241.60 223
16242.80 195
16244.00 192
16245.21 213
16246.41 227
16247.62 189
16248.82 175
16250.03 203
16251.23 197
16252.44 215
16253.64 216
16254.85 201
16256.05 186
16257.26 201
16258.46 201
16259.67 207
16260.87 227
16262.08 221
16263.28 233
16264.49 223
16265.69 222
16266.90 216
16268.10 208
16269.31 213
16270.51 207
16271.72 203
16272.93 214
16274.13 229
16275.34 185
16276.54 220
16277.75 202
16278.95 219
16280.16 214
16281.37 228
16282.57 230
16283.78 235
16284.98 233
16286.19 207
16287.40 231
16288.60 233
16289.81 239
16291.01 230
16292.22 238
16293.43 229
16294.63 216
16295.84 225
16297.05 226
16298.25 193
16299.46 233
16300.67 207
16301.87 202
16303.08 209
16304.29 216
16305.49 234
16306.70 220
16307.91 229
16309.11 219
16310.32 229
16311.53 213
16312.73 217
16313.94 234
16315.15 259
16316.36 252
16317.56 210
16318.77 231
16319.98 237
16321.19 222
16322.39 224
16323.60 259
16324.81 220
16326.02 238
16327.22 263
16328.43 221
16329.64 209
16330.85 187
16332.05 238
16333.26 235
16334.47 248
16335.68 232
16336.88 221
16338.09 215
16339.30 228
16340.51 210
16341.72 204
16342.93 204
16344.13 231
16345.34 226
16346.55 201
16347.76 186
16348.97 221
16350.18 214
16351.38 189
16352.59 182
16353.80 189
16355.01 219
16356.22 210
16357.43 199
16358.64 213
16359.84 195
16361.05 221
16362.26 192
16363.47 214
16364.68 194
16365.89 202
16367.10 208
16368.31 214
16369.52 182
16370.73 185
16371.93 174
16373.14 190
16374.35 206
16375.56 224
16376.77 209
16377.98 193
16379.19 182
16380.40 199
16381.61 179
16382.82 191
16384.03 225
16385.24 175
16386.45 194
16387.66 202
16388.87 178
16390.08 194
16391.29 203
16392.50 201
16393.71 210
16394.92 220
16396.13 179
16397.34 182
16398.55 206
16399.76 179
16400.97 213
16402.18 171
16403.39 172
16404.60 164
16405.81 183
16407.02 173
16408.23 173
16409.44 202
16410.65 187
16411.86 182
16413.08 178
16414.29 196
16415.50 209
16416.71 194
16417.92 194
16419.13 179
16420.34 195
16421.55 191
16422.76 181
16423.97 216
16425.19 196
16426.40 233
16427.61 183
16428.82 159
16430.03 194
16431.24 172
16432.45 203
16433.67 203
16434.88 207
16436.09 180
16437.30 181
16438.51 174
16439.72 192
16440.94 214
16442.15 217
16443.36 178
16444.57 205
16445.78 184
16446.99 207
16448.21 178
16449.42 192
16450.63 172
16451.84 181
16453.06 227
16454.27 207
16455.48 189
16456.69 205
16457.90 188
16459.12 187
16460.33 186
16461.54 166
16462.75 218
16463.97 212
16465.18 188
16466.39 181
16467.61 163
16468.82 171
16470.03 173
16471.24 168
16472.46 194
16473.67 184
16474.88 185
16476.10 196
16477.31 216
16478.52 189
16479.74 180
16480.95 189
16482.16 191
16483.38 179
16484.59 178
16485.80 215
16487.02 184
16488.23 215
16489.44 211
16490.66 185
16491.87 166
16493.08 204
16494.30 190
16495.51 154
16496.73 147
16497.94 190
16499.15 189
16500.37 168
16501.58 152
16502.80 163
16504.01 194
16505.22 172
16506.44 169
16507.65 179
16508.87 183
16510.08 189
16511.30 178
16512.51 192
16513.72 202
16514.94 166
16516.15 185
16517.37 211
16518.58 181
16519.80 191
16521.01 178
16522.23 187
16523.44 199
16524.66 166
16525.87 177
16527.09 165
16528.30 177
16529.52 183
16530.73 164
16531.95 162
16533.16 191
16534.38 167
16535.59 190
16536.81 172
16538.02 161
16539.24 180
16540.45 218
16541.67 198
16542.89 181
16544.10 169
16545.32 166
16546.53 191
16547.75 187
16548.96 165
16550.18 150
16551.40 203
16552.61 185
16553.83 152
16555.04 158
16556.26 189
16557.48 219
16558.69 183
16559.91 169
16561.12 178
16562.34 185
16563.56 205
16564.77 161
16565.99 161
16567.21 162
16568.42 182
16569.64 161
16570.86 181
16572.07 203
16573.29 173
16574.51 166
16575.72 161
16576.94 184
16578.16 170
16579.37 185
16580.59 179
16581.81 179
16583.02 186
16584.24 160
16585.46 186
16586.68 193
16587.89 159
16589.11 166
16590.33 168
16591.54 165
16592.76 178
16593.98 155
16595.20 195
16596.41 195
16597.63 166
16598.85 182
16600.07 189
16601.29 192
16602.50 157
16603.72 186
16604.94 187
16606.16 169
16607.37 183
16608.59 179
16609.81 197
16611.03 208
16612.25 210
16613.46 188
16614.68 173
16615.90 181
16617.12 180
16618.34 209
16619.56 174
16620.77 171
16621.99 180
16623.21 184
16624.43 160
16625.65 153
16626.87 185
16628.09 168
16629.30 177
16630.52 171
16631.74 166
16632.96 155
16634.18 166
16635.40 175
16636.62 167
16637.84 166
16639.06 189
16640.28 189
16641.49 153
16642.71 168
16643.93 143
16645.15 159
16646.37 188
16647.59 171
16648.81 158
16650.03 159
16651.25 162
16652.47 168
16653.69 172
16654.91 190
16656.13 177
16657.35 208
16658.57 184
16659.79 187
16661.01 162
16662.23 166
16663.45 178
16664.67 150
16665.89 162
16667.11 171
16668.33 163
16669.55 187
16670.77 189
16671.99 198
16673.21 185
16674.43 149
16675.65 166
16676.87 171
16678.09 169
16679.31 178
16680.53 173
16681.75 180
16682.97 171
16684.19 170
16685.42 188
16686.64 190
16687.86 177
16689.08 154
16690.30 171
16691.52 179
16692.74 161
16693.96 160
16695.18 195
16696.40 160
16697.63 203
16698.85 182
16700.07 177
16701.29 148
16702.51 164
16703.73 158
16704.95 178
16706.18 140
16707.40 164
16708.62 164
16709.84 165
16711.06 148
16712.28 159
16713.51 144
16714.73 156
16715.95 167
16717.17 154
16718.39 150
16719.62 163
16720.84 180
16722.06 169
16723.28 178
16724.50 175
16725.73 168
16726.95 174
16728.17 183
16729.39 175
16730.62 178
16731.84 176
16733.06 182
16734.28 163
16735.51 169
16736.73 158
16737.95 161
16739.18 182
16740.40 165
16741.62 170
16742.84 160
16744.07 167
16745.29 177
16746.51 152
16747.74 146
16748.96 174
16750.18 192
16751.41 157
16752.63 152
16753.85 170
16755.08 155
16756.30 154
16757.52 164
16758.75 162
16759.97 173
16761.19 160
16762.42 176
16763.64 184
16764.86 174
16766.09 180
16767.31 195
16768.54 163
16769.76 190
16770.98 165
16772.21 160
16773.43 178
16774.66 155
16775.88 145
16777.10 136
16778.33 168
16779.55 193
16780.78 163
16782.00 160
16783.22 156
16784.45 171
16785.67 174
16786.90 172
16788.12 173
16789.35 184
16790.57 195
16791.80 162
16793.02 152
16794.25 160
16795.47 155
16796.70 161
16797.92 166
16799.15 159
16800.37 152
16801.60 155
16802.82 152
16804.05 163
16805.27 156
16806.50 154
16807.72 196
16808.95 172
16810.17 171
16811.40 164
16812.62 193
16813.85 165
16815.07 177
16816.30 169
16817.53 162
16818.75 139
16819.98 154
16821.20 149
16822.43 168
16823.65 157
16824.88 187
16826.11 172
16827.33 193
16828.56 169
16829.78 191
16831.01 151
16832.24 159
16833.46 173
16834.69 168
16835.92 177
16837.14 159
16838.37 177
16839.60 194
16840.82 159
16842.05 172
16843.27 155
16844.50 145
16845.73 184
16846.96 150
16848.18 170
16849.41 175
16850.64 182
16851.86 161
16853.09 180
16854.32 182
16855.54 170
16856.77 170
16858.00 154
16859.22 173
16860.45 160
16861.68 198
16862.91 198
16864.13 170
16865.36 172
16866.59 184
16867.82 204
16869.04 167
16870.27 153
16871.50 179
16872.73 178
16873.95 174
16875.18 175
16876.41 183
16877.64 181
16878.87 198
16880.09 196
16881.32 210
16882.55 199
16883.78 163
16885.01 185
16886.23 189
16887.46 182
16888.69 211
16889.92 173
16891.15 216
16892.38 184
16893.60 220
16894.83 196
16896.06 171
16897.29 217
16898.52 211
16899.75 187
16900.98 190
16902.20 189
16903.43 188
16904.66 195
16905.89 191
16907.12 161
16908.35 165
16909.58 180
16910.81 197
16912.04 199
16913.26 223
16914.49 170
16915.72 200
16916.95 187
16918.18 186
16919.41 179
16920.64 191
16921.87 177
16923.10 175
16924.33 144
16925.56 171
16926.79 221
16928.02 200
16929.25 180
16930.48 178
16931.71 181
16932.94 175
16934.17 187
16935.40 180
16936.63 162
16937.86 176
16939.09 189
16940.32 200
16941.55 167
16942.78 161
16944.01 184
16945.24 206
16946.47 150
16947.70 136
16948.93 166
16950.16 192
16951.39 189
16952.62 153
16953.85 176
16955.08 199
16956.31 184
16957.54 176
16958.77 161
16960.01 194
16961.24 179
16962.47 170
16963.70 184
16964.93 172
16966.16 186
16967.39 203
16968.62 160
16969.85 190
16971.08 150
16972.32 174
16973.55 169
16974.78 191
16976.01 203
16977.24 143
16978.47 165
16979.70 190
16980.94 188
16982.17 169
16983.40 174
16984.63 168
16985.86 195
16987.10 173
16988.33 155
16989.56 167
16990.79 175
16992.02 189
16993.26 170
16994.49 163
16995.72 168
16996.95 169
16998.18 167
16999.42 198
17000.65 196
17001.88 160
17003.11 151
17004.35 178
17005.58 188
17006.81 174
17008.04 148
17009.28 175
17010.51 150
17011.74 167
17012.97 180
17014.21 156
17015.44 157
17016.67 182
17017.91 177
17019.14 167
17020.37 173
17021.60 218
17022.84 181
17024.07 178
17025.30 154
17026.54 195
17027.77 191
17029.00 172
17030.24 154
17031.47 165
17032.70 176
17033.94 188
17035.17 171
17036.41 172
17037.64 175
17038.87 168
17040.11 185
17041.34 194
17042.57 168
17043.81 164
17045.04 160
17046.28 173
17047.51 172
17048.74 146
17049.98 143
17051.21 159
17052.45 170
17053.68 171
17054.92 160
17056.15 171
17057.38 164
17058.62 163
17059.85 168
17061.09 171
17062.32 173
17063.56 172
17064.79 153
17066.03 148
17067.26 162
17068.50 181
17069.73 168
17070.97 162
17072.20 154
17073.44 157
17074.67 161
17075.91 155
17077.14 126
17078.38 166
17079.61 175
17080.85 170
17082.08 165
17083.32 168
17084.55 177
17085.79 188
17087.02 155
17088.26 151
17089.49 170
17090.73 163
17091.97 149
17093.20 133
17094.44 150
17095.67 141
17096.91 155
17098.14 172
17099.38 157
17100.62 163
17101.85 160
17103.09 187
17104.32 173
17105.56 159
17106.80 155
17108.03 170
17109.27 159
17110.51 156
17111.74 171
17112.98 176
17114.21 154
17115.45 161
17116.69 160
17117.92 206
17119.16 185
17120.40 160
17121.63 153
17122.87 147
17124.11 159
17125.34 157
17126.58 154
17127.82 147
17129.06 170
17130.29 163
17131.53 174
17132.77 139
17134.00 175
17135.24 155
17136.48 154
17137.72 164
17138.95 177
17140.19 178
17141.43 164
17142.67 176
17143.90 165
17145.14 172
17146.38 167
17147.62 154
17148.85 176
17150.09 157
17151.33 156
17152.57 152
17153.80 137
17155.04 150
17156.28 135
17157.52 152
17158.76 151
17159.99 154
17161.23 164
17162.47 166
17163.71 147
17164.95 152
17166.19 174
17167.42 179
17168.66 196
17169.90 160
17171.14 164
17172.38 163
17173.62 171
17174.86 136
17176.09 137
17177.33 145
17178.57 156
17179.81 172
17181.05 163
17182.29 155
17183.53 160
17184.77 153
17186.01 159
17187.24 177
17188.48 160
17189.72 167
17190.96 167
17192.20 173
17193.44 157
17194.68 149
17195.92 120
17197.16 144
17198.40 153
17199.64 168
17200.88 161
17202.12 162
17203.36 167
17204.60 160
17205.84 173
17207.08 137
17208.32 150
17209.56 160
17210.80 164
17212.04 153
17213.28 160
17214.52 144
17215.76 142
17217.00 160
17218.24 164
17219.48 172
17220.72 161
17221.96 154
17223.20 151
17224.44 135
17225.68 148
17226.92 161
17228.16 142
17229.40 137
17230.64 140
17231.88 156
17233.12 154
17234.36 154
17235.60 150
17236.85 141
17238.09 130
17239.33 162
17240.57 169
17241.81 170
17243.05 137
17244.29 183
17245.53 159
17246.77 137
17248.02 158
17249.26 154
17250.50 155
17251.74 145
17252.98 168
17254.22 167
17255.46 139
17256.71 149
17257.95 136
17259.19 152
17260.43 164
17261.67 182
17262.91 169
17264.16 156
17265.40 141
17266.64 140
17267.88 156
17269.12 166
17270.37 137
17271.61 153
17272.85 141
17274.09 155
17275.34 149
17276.58 163
17277.82 193
17279.06 159
17280.30 150
17281.55 151
17282.79 158
17284.03 125
17285.27 154
17286.52 168
17287.76 165
17289.00 145
17290.25 152
17291.49 134
17292.73 168
17293.97 134
17295.22 160
17296.46 160
17297.70 141
17298.95 158
17300.19 162
17301.43 164
17302.68 147
17303.92 153
17305.16 143
17306.41 156
17307.65 166
17308.89 168
17310.14 157
17311.38 161
17312.62 130
17313.87 153
17315.11 157
17316.36 170
17317.60 138
17318.84 162
17320.09 148
17321.33 126
17322.58 137
17323.82 145
17325.06 166
17326.31 129
17327.55 141
17328.80 143
17330.04 158
17331.28 146
17332.53 148
17333.77 126
17335.02 142
17336.26 151
17337.51 156
17338.75 163
17340.00 126
17341.24 145
17342.48 150
17343.73 166
17344.97 150
17346.22 135
17347.46 141
17348.71 172
17349.95 129
17351.20 154
17352.44 160
17353.69 173
17354.93 136
17356.18 163
17357.42 152
17358.67 144
17359.92 159
17361.16 153
17362.41 161
17363.65 175
17364.90 173
17366.14 164
17367.39 157
17368.63 134
17369.88 135
17371.13 124
17372.37 146
17373.62 133
17374.86 160
17376.11 153
17377.35 146
17378.60 154
17379.85 147
17381.09 173
17382.34 157
17383.59 174
17384.83 158
17386.08 156
17387.32 138
17388.57 172
17389.82 171
17391.06 156
17392.31 141
17393.56 147
17394.80 158
17396.05 157
17397.30 139
17398.54 147
17399.79 166
17401.04 141
17402.28 143
17403.53 147
17404.78 163
17406.02 152
17407.27 165
17408.52 172
17409.77 146
17411.01 136
17412.26 161
17413.51 171
17414.75 146
17416.00 134
17417.25 155
17418.50 157
17419.74 132
17420.99 143
17422.24 153
17423.49 151
17424.73 117
17425.98 177
17427.23 154
17428.48 137
17429.73 150
17430.97 157
17432.22 148
17433.47 152
17434.72 143
17435.97 134
17437.21 150
17438.46 149
17439.71 147
17440.96 150
17442.21 167
17443.45 143
17444.70 156
17445.95 178
17447.20 152
17448.45 132
17449.70 157
17450.95 155
17452.19 151
17453.44 154
17454.69 156
17455.94 145
17457.19 152
17458.44 167
17459.69 178
17460.94 164
17462.19 155
17463.43 166
17464.68 180
17465.93 148
17467.18 140
17468.43 158
17469.68 140
17470.93 163
17472.18 174
17473.43 157
17474.68 162
17475.93 141
17477.18 134
17478.43 156
17479.68 163
17480.93 154
17482.18 153
17483.43 155
17484.68 166
17485.93 177
17487.17 188
17488.42 127
17489.67 158
17490.92 161
17492.18 163
17493.43 157
17494.68 154
17495.93 165
17497.18 148
17498.43 144
17499.68 131
17500.93 159
17502.18 142
17503.43 154
17504.68 138
17505.93 172
17507.18 159
17508.43 151
17509.68 147
17510.93 158
17512.18 136
17513.43 148
17514.68 142
17515.94 134
17517.19 137
17518.44 170
17519.69 177
17520.94 151
17522.19 149
17523.44 146
17524.69 163
17525.94 171
17527.20 154
17528.45 146
17529.70 167
17530.95 140
17532.20 164
17533.45 163
17534.70 159
17535.96 168
17537.21 165
17538.46 166
17539.71 144
17540.96 149
17542.22 165
17543.47 158
17544.72 174
17545.97 150
17547.22 132
17548.48 143
17549.73 139
17550.98 150
17552.23 147
17553.48 136
17554.74 149
17555.99 158
17557.24 155
17558.49 160
17559.75 127
17561.00 145
17562.25 175
17563.50 169
17564.76 146
17566.01 139
17567.26 169
17568.52 137
17569.77 159
17571.02 179
17572.27 158
17573.53 154
17574.78 171
17576.03 160
17577.29 147
17578.54 132
17579.79 155
17581.05 156
17582.30 147
17583.55 138
17584.81 142
17586.06 162
17587.31 162
17588.57 170
17589.82 146
17591.07 156
17592.33 150
17593.58 155
17594.83 146
17596.09 158
17597.34 153
17598.60 143
17599.85 166
17601.10 149
17602.36 135
17603.61 138
17604.87 134
17606.12 162
17607.37 160
17608.63 141
17609.88 143
17611.14 149
17612.39 143
17613.65 142
17614.90 165
17616.16 144
17617.41 132
17618.66 131
17619.92 158
17621.17 164
17622.43 143
17623.68 139
17624.94 150
17626.19 169
17627.45 145
17628.70 133
17629.96 143
17631.21 152
17632.47 152
17633.72 174
17634.98 139
17636.23 132
17637.49 143
17638.74 151
17640.00 154
17641.26 147
17642.51 151
17643.77 142
17645.02 162
17646.28 167
17647.53 151
17648.79 122
17650.04 156
17651.30 160
17652.56 165
17653.81 174
17655.07 132
17656.32 154
17657.58 163
17658.84 141
17660.09 156
17661.35 141
17662.60 135
17663.86 148
17665.12 160
17666.37 126
17667.63 138
17668.89 160
17670.14 139
17671.40 161
17672.66 142
17673.91 191
17675.17 178
17676.43 146
17677.68 157
17678.94 154
17680.20 164
17681.45 131
17682.71 123
17683.97 123
17685.22 138
17686.48 124
17687.74 125
17688.99 128
17690.25 160
17691.51 149
17692.77 154
17694.02 153
17695.28 131
17696.54 131
17697.80 162
17699.05 160
17700.31 129
17701.57 141
17702.83 149
17704.08 170
17705.34 128
17706.60 149
17707.86 129
17709.11 150
17710.37 145
17711.63 152
17712.89 132
17714.15 144
17715.40 129
17716.66 144
17717.92 147
17719.18 141
17720.44 168
17721.70 140
17722.95 157
17724.21 143
17725.47 172
17726.73 167
17727.99 144
17729.25 133
17730.51 161
17731.76 148
17733.02 162
17734.28 161
17735.54 173
17736.80 159
17738.06 137
17739.32 144
17740.58 135
17741.83 137
17743.09 141
17744.35 144
17745.61 136
17746.87 154
17748.13 143
17749.39 158
17750.65 146
17751.91 135
17753.17 161
17754.43 151
17755.69 154
17756.95 145
17758.21 152
17759.47 143
17760.73 158
17761.98 152
17763.24 141
17764.50 161
17765.76 168
17767.02 130
17768.28 127
17769.54 148
17770.80 166
17772.06 130
17773.32 133
17774.58 129
17775.84 145
17777.11 160
17778.37 155
17779.63 140
17780.89 141
17782.15 131
17783.41 126
17784.67 143
17785.93 132
17787.19 142
17788.45 137
17789.71 125
17790.97 133
17792.23 170
17793.49 146
17794.75 165
17796.01 142
17797.28 151
17798.54 125
17799.80 117
17801.06 123
17802.32 139
17803.58 169
17804.84 113
17806.10 132
17807.37 167
17808.63 158
17809.89 157
17811.15 167
17812.41 136
17813.67 148
17814.93 155
17816.20 138
17817.46 152
17818.72 131
17819.98 164
17821.24 149
17822.50 152
17823.77 123
17825.03 144
17826.29 137
17827.55 134
17828.81 135
17830.08 146
17831.34 139
17832.60 156
17833.86 164
17835.13 159
17836.39 147
17837.65 123
17838.91 146
17840.18 171
17841.44 143
17842.70 134
17843.96 134
17845.23 155
17846.49 135
17847.75 156
17849.01 135
17850.28 147
17851.54 145
17852.80 164
17854.07 152
17855.33 143
17856.59 134
17857.86 140
17859.12 140
17860.38 128
17861.65 131
17862.91 172
17864.17 152
17865.44 132
17866.70 123
17867.96 141
17869.23 137
17870.49 146
17871.75 161
17873.02 145
17874.28 128
17875.54 145
17876.81 168
17878.07 133
17879.34 135
17880.60 141
17881.86 134
17883.13 147
17884.39 153
17885.66 143
17886.92 158
17888.18 147
17889.45 139
17890.71 136
17891.98 147
17893.24 144
17894.51 150
17895.77 175
17897.04 154
17898.30 158
17899.56 131
17900.83 123
17902.09 144
17903.36 158
17904.62 155
17905.89 166
17907.15 156
17908.42 115
17909.68 165
17910.95 139
17912.21 151
17913.48 137
17914.74 153
17916.01 177
17917.27 156
17918.54 164
17919.80 172
17921.07 161
17922.34 167
17923.60 133
17924.87 137
17926.13 131
17927.40 142
17928.66 130
17929.93 142
17931.19 129
17932.46 131
17933.73 147
17934.99 154
17936.26 152
17937.52 150
17938.79 151
17940.06 119
17941.32 130
17942.59 161
17943.85 129
17945.12 132
17946.39 142
17947.65 137
17948.92 174
17950.19 153
17951.45 137
17952.72 138
17953.99 139
17955.25 150
17956.52 141
17957.79 122
17959.05 112
17960.32 141
17961.59 150
17962.85 148
17964.12 139
17965.39 169
17966.65 158
17967.92 160
17969.19 146
17970.45 133
17971.72 127
17972.99 147
17974.26 150
17975.52 138
17976.79 123
17978.06 125
17979.33 133
17980.59 149
17981.86 137
17983.13 182
17984.40 140
17985.66 156
17986.93 161
17988.20 149
17989.47 137
17990.73 139
17992.00 124
17993.27 147
17994.54 131
17995.81 139
17997.07 137
17998.34 145
17999.61 135
18000.88 146
18002.15 146
18003.42 124
18004.68 134
18005.95 127
18007.22 153
18008.49 148
18009.76 138
18011.03 132
18012.30 143
18013.56 134
18014.83 134
18016.10 147
18017.37 141
18018.64 134
18019.91 139
18021.18 122
18022.45 125
18023.71 139
18024.98 125
18026.25 149
18027.52 141
18028.79 159
18030.06 166
18031.33 133
18032.60 141
18033.87 115
18035.14 147
18036.41 135
18037.68 122
18038.95 120
18040.22 145
18041.49 149
18042.76 143
18044.02 135
18045.29 167
18046.56 157
18047.83 171
18049.10 143
18050.37 145
18051.64 159
18052.91 154
18054.18 158
18055.45 134
18056.72 133
18057.99 172
18059.27 149
18060.54 149
18061.81 132
18063.08 137
18064.35 169
18065.62 173
18066.89 142
18068.16 133
18069.43 140
18070.70 148
18071.97 139
18073.24 150
18074.51 143
18075.78 139
18077.05 151
18078.32 154
18079.60 177
18080.87 133
18082.14 136
18083.41 159
18084.68 156
18085.95 118
18087.22 127
18088.49 125
18089.77 146
18091.04 149
18092.31 133
18093.58 142
18094.85 158
18096.12 169
18097.39 154
18098.67 118
18099.94 137
18101.21 159
18102.48 176
18103.75 157
18105.02 139
18106.30 122
18107.57 160
18108.84 133
18110.11 142
18111.38 143
18112.66 150
18113.93 139
18115.20 159
18116.47 122
18117.75 131
18119.02 140
18120.29 137
18121.56 153
18122.84 158
18124.11 150
18125.38 161
18126.65 153
18127.93 140
18129.20 139
18130.47 128
18131.74 158
18133.02 156
18134.29 129
18135.56 135
18136.84 150
18138.11 136
18139.38 148
18140.66 124
18141.93 124
18143.20 150
18144.48 142
18145.75 143
18147.02 132
18148.30 165
18149.57 146
18150.84 169
18152.12 140
18153.39 143
18154.66 150
18155.94 150
18157.21 152
18158.48 131
18159.76 152
18161.03 148
18162.31 136
18163.58 148
18164.85 146
18166.13 153
18167.40 157
18168.68 159
18169.95 157
18171.22 150
18172.50 145
18173.77 158
18175.05 137
18176.32 132
18177.60 150
18178.87 158
18180.15 169
18181.42 127
18182.69 137
18183.97 155
18185.24 159
18186.52 157
18187.79 135
18189.07 151
18190.34 136
18191.62 166
18192.89 141
18194.17 141
18195.44 135
18196.72 156
18197.99 175
18199.27 158
18200.54 140
18201.82 133
18203.09 134
18204.37 153
18205.65 157
18206.92 136
18208.20 140
18209.47 143
18210.75 159
18212.02 158
18213.30 149
18214.57 139
18215.85 153
18217.13 142
18218.40 143
18219.68 156
18220.95 144
18222.23 165
18223.51 154
18224.78 152
18226.06 132
18227.33 136
18228.61 141
18229.89 145
18231.16 154
18232.44 152
18233.72 145
18234.99 140
18236.27 139
18237.55 152
18238.82 118
18240.10 126
18241.38 147
18242.65 148
18243.93 148
18245.21 135
18246.48 152
18247.76 136
18249.04 162
18250.31 157
18251.59 150
18252.87 141
18254.15 152
18255.42 143
18256.70 126
18257.98 140
18259.25 160
18260.53 142
18261.81 148
18263.09 142
18264.36 130
18265.64 120
18266.92 150
18268.20 150
18269.47 169
18270.75 165
18272.03 165
18273.31 148
18274.59 143
18275.86 137
18277.14 133
18278.42 166
18279.70 156
18280.98 136
18282.25 156
18283.53 144
18284.81 155
18286.09 143
18287.37 166
18288.64 152
18289.92 143
18291.20 137
18292.48 140
18293.76 152
18295.04 145
18296.32 139
18297.59 134
18298.87 156
18300.15 131
18301.43 119
18302.71 127
18303.99 131
18305.27 127
18306.55 132
18307.83 136
18309.10 149
18310.38 130
18311.66 143
18312.94 141
18314.22 157
18315.50 145
18316.78 146
18318.06 157
18319.34 140
18320.62 136
18321.90 131
18323.18 149
18324.46 135
18325.74 150
18327.02 138
18328.30 124
18329.58 143
18330.86 154
18332.14 141
18333.41 125
18334.69 170
18335.97 155
18337.25 139
18338.54 132
18339.82 131
18341.10 150
18342.38 133
18343.66 125
18344.94 132
18346.22 162
18347.50 145
18348.78 131
18350.06 150
18351.34 136
18352.62 140
18353.90 130
18355.18 139
18356.46 171
18357.74 149
18359.02 143
18360.30 137
18361.58 141
18362.87 142
18364.15 144
18365.43 120
18366.71 125
18367.99 134
18369.27 147
18370.55 143
18371.83 129
18373.11 102
18374.40 150
18375.68 138
18376.96 123
18378.24 142
18379.52 126
18380.80 128
18382.08 138
18383.37 134
18384.65 141
18385.93 129
18387.21 161
18388.49 156
18389.78 136
18391.06 140
18392.34 108
18393.62 146
18394.90 134
18396.19 122
18397.47 133
18398.75 145
18400.03 140
18401.31 135
18402.60 139
18403.88 134
18405.16 128
18406.44 135
18407.73 142
18409.01 127
18410.29 154
18411.57 146
18412.86 134
18414.14 132
18415.42 134
18416.71 167
18417.99 134
18419.27 159
18420.55 134
18421.84 160
18423.12 149
18424.40 140
18425.69 146
18426.97 122
18428.25 131
18429.54 131
18430.82 160
18432.10 135
18433.39 141
18434.67 125
18435.95 128
18437.24 151
18438.52 135
18439.80 151
18441.09 128
18442.37 136
18443.66 150
18444.94 129
18446.22 151
18447.51 134
18448.79 152
18450.08 123
18451.36 146
18452.64 140
18453.93 118
18455.21 140
18456.50 145
18457.78 140
18459.06 132
18460.35 136
18461.63 137
18462.92 126
18464.20 142
18465.49 140
18466.77 139
18468.06 145
18469.34 127
18470.63 137
18471.91 144
18473.19 131
18474.48 128
18475.76 164
18477.05 134
18478.33 126
18479.62 137
18480.90 142
18482.19 140
18483.47 142
18484.76 141
18486.05 147
18487.33 168
18488.62 151
18489.90 139
18491.19 137
18492.47 156
18493.76 132
18495.04 132
18496.33 142
18497.61 130
18498.90 131
18500.19 135
18501.47 136
18502.76 118
18504.04 134
18505.33 136
18506.62 175
18507.90 129
18509.19 131
18510.47 132
18511.76 150
18513.05 144
18514.33 120
18515.62 137
18516.90 125
18518.19 110
18519.48 134
18520.76 129
18522.05 151
18523.34 122
18524.62 131
18525.91 158
18527.20 161
18528.48 141
18529.77 142
18531.06 153
18532.34 157
18533.63 145
18534.92 160
18536.21 131
18537.49 149
18538.78 151
18540.07 139
18541.35 136
18542.64 107
18543.93 130
18545.22 151
18546.50 162
18547.79 160
18549.08 143
18550.37 142
18551.65 158
18552.94 143
18554.23 140
18555.52 144
18556.80 150
18558.09 148
18559.38 156
18560.67 163
18561.95 159
18563.24 156
18564.53 135
18565.82 124
18567.11 127
18568.39 139
18569.68 144
18570.97 149
18572.26 171
18573.55 151
18574.84 147
18576.12 135
18577.41 152
18578.70 163
18579.99 132
18581.28 150
18582.57 136
18583.86 149
18585.14 140
18586.43 139
18587.72 154
18589.01 151
18590.30 150
18591.59 157
18592.88 153
18594.17 143
18595.46 136
18596.74 146
18598.03 176
18599.32 138
18600.61 143
18601.90 142
18603.19 169
18604.48 154
18605.77 142
18607.06 141
18608.35 149
18609.64 132
18610.93 140
18612.22 127
18613.51 145
18614.80 134
18616.09 168
18617.38 161
18618.67 171
18619.96 167
18621.25 173
18622.54 147
18623.83 154
18625.12 152
18626.41 159
18627.70 147
18628.99 143
18630.28 161
18631.57 165
18632.86 163
18634.15 154
18635.44 151
18636.73 147
18638.02 156
18639.31 169
18640.60 158
18641.89 157
18643.18 162
18644.47 152
18645.76 145
18647.06 142
18648.35 166
18649.64 139
18650.93 150
18652.22 150
18653.51 158
18654.80 164
18656.09 140
18657.38 161
18658.68 139
18659.97 138
18661.26 157
18662.55 154
18663.84 140
18665.13 150
18666.42 171
18667.72 142
18669.01 135
18670.30 143
18671.59 156
18672.88 155
18674.17 138
18675.47 109
18676.76 129
18678.05 166
18679.34 180
18680.63 160
18681.93 136
18683.22 138
18684.51 141
18685.80 148
18687.09 150
18688.39 156
18689.68 161
18690.97 139
18692.26 124
18693.56 142
18694.85 156
18696.14 152
18697.43 125
18698.73 150
18700.02 132
18701.31 167
18702.60 156
18703.90 143
18705.19 130
18706.48 140
18707.78 161
18709.07 173
18710.36 164
18711.66 129
18712.95 139
18714.24 126
18715.54 121
18716.83 147
18718.12 128
18719.42 132
18720.71 136
18722.00 153
18723.30 178
18724.59 161
18725.88 156
18727.18 167
18728.47 146
18729.76 142
18731.06 137
18732.35 131
18733.65 141
18734.94 142
18736.23 156
18737.53 144
18738.82 144
18740.12 120
18741.41 146
18742.70 153
18744.00 127
18745.29 118
18746.59 130
18747.88 172
18749.18 128
18750.47 117
18751.76 155
18753.06 125
18754.35 150
18755.65 158
18756.94 139
18758.24 142
18759.53 148
18760.83 143
18762.12 139
18763.42 143
18764.71 140
18766.01 160
18767.30 140
18768.60 159
18769.89 170
18771.19 123
18772.48 123
18773.78 137
18775.07 155
18776.37 141
18777.66 135
18778.96 125
18780.25 159
18781.55 162
18782.85 151
18784.14 142
18785.44 144
18786.73 176
18788.03 143
18789.32 129
18790.62 143
18791.92 154
18793.21 122
18794.51 147
18795.80 141
18797.10 139
18798.40 125
18799.69 129
18800.99 143
18802.28 120
18803.58 136
18804.88 143
18806.17 134
18807.47 135
18808.77 146
18810.06 130
18811.36 140
18812.66 141
18813.95 130
18815.25 126
18816.55 143
18817.84 152
18819.14 142
18820.44 111
18821.73 121
18823.03 150
18824.33 140
18825.62 143
18826.92 109
18828.22 119
18829.52 149
18830.81 134
18832.11 153
18833.41 154
18834.71 157
18836.00 144
18837.30 134
18838.60 147
18839.90 162
18841.19 165
18842.49 144
18843.79 142
18845.09 142
18846.38 131
18847.68 126
18848.98 140
18850.28 135
18851.58 140
18852.87 138
18854.17 160
18855.47 170
18856.77 135
18858.07 140
18859.36 144
18860.66 134
18861.96 132
18863.26 134
18864.56 128
18865.86 126
18867.15 147
18868.45 144
18869.75 131
18871.05 141
18872.35 134
18873.65 129
18874.95 120
18876.24 148
18877.54 150
18878.84 139
18880.14 133
18881.44 133
18882.74 153
18884.04 146
18885.34 120
18886.64 134
18887.94 110
18889.24 150
18890.53 128
18891.83 122
18893.13 148
18894.43 133
18895.73 137
18897.03 139
18898.33 146
18899.63 127
18900.93 137
18902.23 122
18903.53 132
18904.83 145
18906.13 148
18907.43 138
18908.73 134
18910.03 141
18911.33 111
18912.63 126
18913.93 122
18915.23 158
18916.53 168
18917.83 142
18919.13 132
18920.43 142
18921.73 133
18923.03 140
18924.33 125
18925.63 158
18926.93 120
18928.23 139
18929.53 136
18930.84 131
18932.14 118
18933.44 138
18934.74 173
18936.04 159
18937.34 113
18938.64 141
18939.94 142
18941.24 179
18942.54 158
18943.84 138
18945.15 144
18946.45 128
18947.75 135
18949.05 128
18950.35 135
18951.65 142
18952.95 137
18954.26 126
18955.56 148
18956.86 129
18958.16 137
18959.46 155
18960.76 162
18962.07 117
18963.37 152
18964.67 158
18965.97 173
18967.27 142
18968.57 139
18969.88 143
18971.18 141
18972.48 140
18973.78 122
18975.09 124
18976.39 156
18977.69 137
18978.99 135
18980.29 131
18981.60 127
18982.90 136
18984.20 126
18985.50 125
18986.81 140
18988.11 127
18989.41 124
18990.72 128
18992.02 142
18993.32 103
18994.62 138
18995.93 138
18997.23 113
18998.53 135
18999.84 139
19001.14 130
19002.44 145
19003.75 150
19005.05 125
19006.35 109
19007.66 157
19008.96 125
19010.26 129
19011.57 136
19012.87 151
19014.17 129
19015.48 128
19016.78 113
19018.08 126
19019.39 137
19020.69 130
19021.99 137
19023.30 149
19024.60 123
19025.91 124
19027.21 137
19028.51 130
19029.82 127
19031.12 130
19032.43 129
19033.73 143
19035.04 126
19036.34 136
19037.64 174
19038.95 166
19040.25 143
19041.56 146
19042.86 119
19044.17 120
19045.47 139
19046.78 142
19048.08 132
19049.39 135
19050.69 143
19052.00 135
19053.30 149
19054.61 141
19055.91 125
19057.22 131
19058.52 157
19059.83 125
19061.13 124
19062.44 117
19063.74 138
19065.05 130
19066.35 145
19067.66 144
19068.96 159
19070.27 150
19071.57 151
19072.88 159
19074.18 163
19075.49 132
19076.80 129
19078.10 126
19079.41 121
19080.71 139
19082.02 118
19083.33 123
19084.63 104
19085.94 113
19087.24 127
19088.55 120
19089.86 148
19091.16 107
19092.47 130
19093.77 150
19095.08 122
19096.39 158
19097.69 125
19099.00 112
19100.31 142
19101.61 139
19102.92 120
19104.23 109
19105.53 128
19106.84 132
19108.15 123
19109.45 122
19110.76 117
19112.07 110
19113.37 118
19114.68 131
19115.99 114
19117.30 132
19118.60 109
19119.91 119
19121.22 146
19122.52 143
19123.83 129
19125.14 134
19126.45 131
19127.75 133
19129.06 125
19130.37 121
19131.68 148
19132.98 129
19134.29 153
19135.60 140
19136.91 120
19138.22 142
19139.52 137
19140.83 132
19142.14 135
19143.45 116
19144.76 120
19146.06 139
19147.37 131
19148.68 130
19149.99 121
19151.30 126
19152.60 133
19153.91 139
19155.22 138
19156.53 125
19157.84 144
19159.15 143
19160.46 123
19161.76 144
19163.07 132
19164.38 124
19165.69 130
19167.00 114
19168.31 131
19169.62 135
19170.93 152
19172.23 136
19173.54 146
19174.85 157
19176.16 140
19177.47 131
19178.78 130
19180.09 125
19181.40 115
19182.71 150
19184.02 157
19185.33 139
19186.64 144
19187.95 150
19189.26 161
19190.57 158
19191.87 131
19193.18 123
19194.49 134
19195.80 131
19197.11 131
19198.42 129
19199.73 130
19201.04 118
19202.35 147
19203.66 121
19204.97 144
19206.28 132
19207.59 147
19208.90 130
19210.21 140
19211.53 128
19212.84 123
19214.15 154
19215.46 144
19216.77 120
19218.08 141
19219.39 145
19220.70 126
19222.01 158
19223.32 132
19224.63 133
19225.94 131
19227.25 146
19228.56 146
19229.87 120
19231.19 141
19232.50 148
19233.81 125
19235.12 133
19236.43 129
19237.74 136
19239.05 106
19240.36 123
19241.68 127
19242.99 158
19244.30 112
19245.61 110
19246.92 132
19248.23 123
19249.54 130
19250.86 127
19252.17 127
19253.48 119
19254.79 135
19256.10 120
19257.42 128
19258.73 135
19260.04 162
19261.35 148
19262.66 130
19263.98 136
19265.29 142
19266.60 141
19267.91 144
19269.22 125
19270.54 136
19271.85 138
19273.16 141
19274.47 123
19275.79 126
19277.10 118
19278.41 169
19279.72 147
19281.04 128
19282.35 134
19283.66 135
19284.98 130
19286.29 113
19287.60 126
19288.91 122
19290.23 122
19291.54 133
19292.85 120
19294.17 135
19295.48 160
19296.79 143
19298.11 146
19299.42 129
19300.73 118
19302.05 124
19303.36 136
19304.67 128
19305.99 112
19307.30 118
19308.61 129
19309.93 123
19311.24 127
19312.56 128
19313.87 127
19315.18 124
19316.50 138
19317.81 147
19319.13 132
19320.44 171
19321.75 142
19323.07 128
19324.38 133
19325.70 112
19327.01 135
19328.32 141
19329.64 134
19330.95 119
19332.27 144
19333.58 137
19334.90 129
19336.21 128
19337.53 116
19338.84 138
19340.16 125
19341.47 127
19342.79 165
19344.10 134
19345.42 124
19346.73 127
19348.05 118
19349.36 110
19350.68 135
19351.99 130
19353.31 135
19354.62 141
19355.94 119
19357.25 138
19358.57 136
19359.88 138
19361.20 128
19362.51 151
19363.83 121
19365.14 126
19366.46 152
19367.78 133
19369.09 120
19370.41 134
19371.72 131
19373.04 138
19374.35 146
19375.67 143
19376.99 149
19378.30 126
19379.62 138
19380.93 137
19382.25 130
19383.57 128
19384.88 121
19386.20 134
19387.52 130
19388.83 132
19390.15 137
19391.47 135
19392.78 132
19394.10 130
19395.42 146
19396.73 145
19398.05 139
19399.37 131
19400.68 140
19402.00 140
19403.32 129
19404.63 107
19405.95 115
19407.27 138
19408.58 144
19409.90 134
19411.22 135
19412.54 137
19413.85 120
19415.17 121
19416.49 118
19417.80 132
19419.12 128
19420.44 128
19421.76 124
19423.07 111
19424.39 120
19425.71 110
19427.03 141
19428.35 137
19429.66 149
19430.98 144
19432.30 147
19433.62 113
19434.93 122
19436.25 135
19437.57 131
19438.89 141
19440.21 144
19441.53 138
19442.84 134
19444.16 125
19445.48 144
19446.80 113
19448.12 124
19449.44 140
19450.75 133
19452.07 140
19453.39 124
19454.71 123
19456.03 134
19457.35 127
19458.67 135
19459.98 142
19461.30 127
19462.62 141
19463.94 139
19465.26 132
19466.58 129
19467.90 132
19469.22 135
19470.54 145
19471.86 115
19473.18 135
19474.49 140
19475.81 134
19477.13 111
19478.45 136
19479.77 117
19481.09 130
19482.41 141
19483.73 122
19485.05 105
19486.37 139
19487.69 136
19489.01 121
19490.33 130
19491.65 130
19492.97 135
19494.29 121
19495.61 164
19496.93 144
19498.25 125
19499.57 138
19500.89 129
19502.21 120
19503.53 127
19504.85 140
19506.17 145
19507.49 118
19508.81 124
19510.13 125
19511.45 141
19512.77 137
19514.09 149
19515.42 126
19516.74 122
19518.06 124
19519.38 142
19520.70 118
19522.02 133
19523.34 119
19524.66 126
19525.98 129
19527.30 122
19528.62 129
19529.95 133
19531.27 157
19532.59 161
19533.91 111
19535.23 108
19536.55 129
19537.87 142
19539.20 124
19540.52 126
19541.84 144
19543.16 118
19544.48 136
19545.80 140
19547.13 120
19548.45 114
19549.77 157
19551.09 132
19552.41 135
19553.74 138
19555.06 160
19556.38 119
19557.70 132
19559.02 152
19560.35 107
19561.67 112
19562.99 119
19564.31 144
19565.64 135
19566.96 141
19568.28 132
19569.60 125
19570.93 124
19572.25 135
19573.57 135
19574.89 133
19576.22 123
19577.54 133
19578.86 125
19580.18 116
19581.51 113
19582.83 111
19584.15 123
19585.48 113
19586.80 111
19588.12 112
19589.45 149
19590.77 146
19592.09 118
19593.42 109
19594.74 105
19596.06 96
19597.39 116
19598.71 118
19600.03 113
19601.36 127
19602.68 112
19604.00 121
19605.33 116
19606.65 119
19607.98 116
19609.30 110
19610.62 119
19611.95 134
19613.27 123
19614.60 125
19615.92 122
19617.24 117
19618.57 139
19619.89 136
19621.22 115
19622.54 120
19623.87 126
19625.19 126
19626.51 121
19627.84 144
19629.16 164
19630.49 129
19631.81 133
19633.14 126
19634.46 142
19635.79 125
19637.11 135
19638.44 110
19639.76 99
19641.09 131
19642.41 144
19643.74 141
19645.06 127
19646.39 120
19647.71 130
19649.04 146
19650.36 157
19651.69 149
19653.01 135
19654.34 123
19655.66 130
19656.99 139
19658.32 137
19659.64 137
19660.97 136
19662.29 123
19663.62 111
19664.94 104
19666.27 131
19667.60 134
19668.92 131
19670.25 127
19671.57 128
19672.90 132
19674.23 126
19675.55 125
19676.88 145
19678.20 132
19679.53 123
19680.86 114
19682.18 143
19683.51 141
19684.84 139
19686.16 127
19687.49 127
19688.82 119
19690.14 129
19691.47 129
19692.80 111
19694.12 136
19695.45 126
19696.78 113
19698.10 110
19699.43 133
19700.76 118
19702.08 109
19703.41 121
19704.74 119
19706.07 112
19707.39 115
19708.72 121
19710.05 124
19711.37 131
19712.70 140
19714.03 127
19715.36 106
19716.68 116
19718.01 133
19719.34 143
19720.67 138
19721.99 154
19723.32 116
19724.65 145
19725.98 152
19727.31 136
19728.63 120
19729.96 117
19731.29 127
19732.62 108
19733.95 120
19735.27 115
19736.60 122
19737.93 147
19739.26 112
19740.59 128
19741.92 117
19743.24 129
19744.57 119
19745.90 115
19747.23 124
19748.56 123
19749.89 151
19751.22 131
19752.54 122
19753.87 136
19755.20 123
19756.53 124
19757.86 125
19759.19 136
19760.52 127
19761.85 118
19763.18 120
19764.50 131
19765.83 110
19767.16 134
19768.49 126
19769.82 110
19771.15 111
19772.48 115
19773.81 126
19775.14 137
19776.47 136
19777.80 109
19779.13 115
19780.46 113
19781.79 90
19783.12 103
19784.45 114
19785.78 126
19787.11 115
19788.44 128
19789.77 126
19791.10 127
19792.43 136
19793.76 114
19795.09 116
19796.42 112
19797.75 130
19799.08 107
19800.41 102
19801.74 127
19803.07 127
19804.40 136
19805.73 133
19807.06 112
19808.39 128
19809.72 103
19811.05 123
19812.38 108
19813.71 115
19815.05 119
19816.38 136
19817.71 125
19819.04 112
19820.37 119
19821.70 138
19823.03 124
19824.36 110
19825.69 137
19827.03 129
19828.36 139
19829.69 132
19831.02 109
19832.35 122
19833.68 122
19835.01 194
19836.35 134
19837.68 134
19839.01 104
19840.34 123
19841.67 118
19843.00 129
19844.34 113
19845.67 130
19847.00 123
19848.33 142
19849.66 132
19851.00 113
19852.33 127
19853.66 136
19854.99 144
19856.32 120
19857.66 121
19858.99 123
19860.32 118
19861.65 121
19862.99 141
19864.32 131
19865.65 141
19866.98 109
19868.32 125
19869.65 113
19870.98 112
19872.31 109
19873.65 110
19874.98 121
19876.31 119
19877.65 106
19878.98 124
19880.31 122
19881.65 110
19882.98 117
19884.31 131
19885.64 117
19886.98 131
19888.31 124
19889.64 128
19890.98 130
19892.31 137
19893.64 147
19894.98 129
19896.31 132
19897.65 121
19898.98 134
19900.31 129
19901.65 134
19902.98 123
19904.31 128
19905.65 135
19906.98 141
19908.32 143
19909.65 140
19910.98 142
19912.32 140
19913.65 130
19914.99 129
19916.32 102
19917.66 126
19918.99 151
19920.32 122
19921.66 133
19922.99 111
19924.33 151
19925.66 145
19927.00 132
19928.33 111
19929.67 126
19931.00 133
19932.34 134
19933.67 115
19935.01 106
19936.34 130
19937.68 165
19939.01 117
19940.35 126
19941.68 115
19943.02 131
19944.35 131
19945.69 125
19947.02 104
19948.36 137
19949.69 155
19951.03 142
19952.36 127
19953.70 104
19955.03 127
19956.37 157
19957.71 132
19959.04 129
19960.38 115
19961.71 128
19963.05 129
19964.38 119
19965.72 125
19967.06 124
19968.39 126
19969.73 149
19971.06 132
19972.40 117
19973.74 131
19975.07 126
19976.41 137
19977.75 131
19979.08 133
19980.42 136
19981.75 163
19983.09 123
19984.43 141
19985.76 136
19987.10 111
19988.44 138
19989.77 128
19991.11 149
19992.45 114
19993.78 128
19995.12 140
19996.46 135
19997.80 131
19999.13 115
20000.47 124
20001.81 130
20003.14 125
20004.48 116
20005.82 119
20007.16 121
20008.49 131
20009.83 157
20011.17 144
20012.51 134
20013.84 99
20015.18 141
20016.52 121
20017.86 138
20019.19 122
20020.53 138
20021.87 138
20023.21 115
20024.55 139
20025.88 130
20027.22 130
20028.56 114
20029.90 139
20031.24 123
20032.57 125
20033.91 125
20035.25 132
20036.59 129
20037.93 137
20039.26 126
20040.60 147
20041.94 148
20043.28 137
20044.62 137
20045.96 140
20047.30 121
20048.63 121
20049.97 134
20051.31 141
20052.65 115
20053.99 105
20055.33 105
20056.67 131
20058.01 134
20059.35 125
20060.69 130
20062.02 120
20063.36 140
20064.70 129
20066.04 116
20067.38 127
20068.72 142
20070.06 148
20071.40 122
20072.74 151
20074.08 145
20075.42 142
20076.76 138
20078.10 134
20079.44 123
20080.78 133
20082.12 141
20083.46 127
20084.80 130
20086.14 142
20087.48 140
20088.82 134
20090.16 100
20091.50 108
20092.84 117
20094.18 125
20095.52 113
20096.86 116
20098.20 125
20099.54 103
20100.88 122
20102.22 103
20103.56 116
20104.90 110
20106.24 125
20107.58 134
20108.92 126
20110.26 125
20111.60 109
20112.95 129
20114.29 124
20115.63 146
20116.97 126
20118.31 118
20119.65 128
20120.99 121
20122.33 134
20123.67 140
20125.02 116
20126.36 125
20127.70 139
20129.04 136
20130.38 137
20131.72 148
20133.06 145
20134.41 114
20135.75 135
