# Supplementary material for: MALDI-TOF MS typing enables the classification of brewing yeasts of the genus Saccharomyces to major beer styles
Source: PLoS One. 2017 Aug 9;12(8):e0181694. doi: 10.1371/journal.pone.0181694 (PMC5549903; doi:10.1371/journal.pone.0181694)
Supplement: S10 File — The directory includes 90 raw files and was zipped to “.zip”; the folder has three strains with 30 spectra per strain; S1 Text explains the raw files with an example and Table 1 represents the yeast strains used within the experiment. (ZIP) [file pone.0181694.s013.zip › 28-30/30332n-552-OG-Koe-Koe-YPG-18h-E-E_2015-08-20__0_A9_1.dat]

1998.76 1302
1999.18 1335
1999.60 1311
2000.02 1413
2000.44 1342
2000.87 1491
2001.29 1497
2001.71 1389
2002.13 1406
2002.55 1336
2002.97 1376
2003.40 1213
2003.82 1351
2004.24 1239
2004.66 1159
2005.08 1203
2005.50 1310
2005.93 1214
2006.35 1309
2006.77 1152
2007.19 1243
2007.62 1309
2008.04 1202
2008.46 1298
2008.88 1284
2009.30 1292
2009.73 1350
2010.15 1364
2010.57 1288
2010.99 1377
2011.42 1274
2011.84 1094
2012.26 1221
2012.68 1159
2013.11 1154
2013.53 1239
2013.95 1195
2014.38 1233
2014.80 1090
2015.22 1102
2015.64 986
2016.07 1130
2016.49 1088
2016.91 1139
2017.34 1245
2017.76 1166
2018.18 1245
2018.61 1221
2019.03 1145
2019.45 1272
2019.88 1373
2020.30 1299
2020.72 1273
2021.15 1201
2021.57 1230
2021.99 1275
2022.42 1125
2022.84 1168
2023.27 1228
2023.69 1201
2024.11 1221
2024.54 1266
2024.96 1134
2025.39 1188
2025.81 1245
2026.23 1222
2026.66 1205
2027.08 1161
2027.51 1163
2027.93 1165
2028.36 1196
2028.78 1174
2029.20 1151
2029.63 1037
2030.05 1144
2030.48 1057
2030.90 1137
2031.33 1142
2031.75 1161
2032.18 1280
2032.60 1364
2033.03 1231
2033.45 1222
2033.88 1178
2034.30 1176
2034.73 1263
2035.15 1306
2035.58 1236
2036.00 1244
2036.43 1291
2036.85 1309
2037.28 1198
2037.70 1219
2038.13 1261
2038.55 1218
2038.98 1232
2039.40 1244
2039.83 1169
2040.25 1284
2040.68 1216
2041.11 1304
2041.53 1256
2041.96 1140
2042.38 1112
2042.81 1379
2043.23 1158
2043.66 1122
2044.09 1234
2044.51 1121
2044.94 1229
2045.37 1247
2045.79 1111
2046.22 1220
2046.64 1230
2047.07 1240
2047.50 1194
2047.92 1052
2048.35 1326
2048.78 1427
2049.20 1320
2049.63 1216
2050.06 1251
2050.48 1223
2050.91 1169
2051.34 1175
2051.76 1383
2052.19 1307
2052.62 1365
2053.04 1297
2053.47 1355
2053.90 1512
2054.32 1598
2054.75 1410
2055.18 1440
2055.61 1597
2056.03 1470
2056.46 1338
2056.89 1321
2057.31 1336
2057.74 1387
2058.17 1370
2058.60 1347
2059.02 1342
2059.45 1354
2059.88 1377
2060.31 1163
2060.73 1246
2061.16 1402
2061.59 1261
2062.02 1193
2062.45 1242
2062.87 1424
2063.30 1473
2063.73 1426
2064.16 1464
2064.59 1421
2065.01 1544
2065.44 1807
2065.87 2033
2066.30 2046
2066.73 1927
2067.16 2015
2067.58 1768
2068.01 1782
2068.44 1783
2068.87 1594
2069.30 1558
2069.73 1350
2070.16 1306
2070.58 1163
2071.01 1245
2071.44 1301
2071.87 1299
2072.30 1234
2072.73 1201
2073.16 1232
2073.59 1306
2074.02 1307
2074.45 1338
2074.87 1283
2075.30 1311
2075.73 1272
2076.16 1261
2076.59 1324
2077.02 1358
2077.45 1394
2077.88 1186
2078.31 1299
2078.74 1312
2079.17 1268
2079.60 1187
2080.03 1184
2080.46 1189
2080.89 1215
2081.32 1213
2081.75 1334
2082.18 1317
2082.61 1254
2083.04 1204
2083.47 1294
2083.90 1294
2084.33 1223
2084.76 1184
2085.19 1096
2085.62 1147
2086.05 1172
2086.48 1242
2086.91 1193
2087.34 1219
2087.77 1037
2088.20 1195
2088.63 1123
2089.06 1134
2089.49 1236
2089.92 1234
2090.35 1262
2090.79 1207
2091.22 1210
2091.65 1198
2092.08 1184
2092.51 1247
2092.94 1148
2093.37 1119
2093.80 1125
2094.23 1076
2094.66 1216
2095.10 1145
2095.53 1013
2095.96 1193
2096.39 1092
2096.82 1256
2097.25 1167
2097.68 1111
2098.12 1117
2098.55 1156
2098.98 1130
2099.41 1119
2099.84 1042
2100.27 1143
2100.71 1131
2101.14 991
2101.57 1061
2102.00 1107
2102.43 1202
2102.87 1127
2103.30 1144
2103.73 1161
2104.16 1119
2104.60 1167
2105.03 1227
2105.46 1076
2105.89 1096
2106.32 1144
2106.76 1160
2107.19 1153
2107.62 1129
2108.05 1215
2108.49 1147
2108.92 1151
2109.35 1106
2109.79 1204
2110.22 1154
2110.65 1040
2111.08 1133
2111.52 1200
2111.95 1175
2112.38 1139
2112.82 1097
2113.25 1051
2113.68 1057
2114.12 1110
2114.55 1029
2114.98 1067
2115.42 1243
2115.85 1141
2116.28 993
2116.72 1122
2117.15 1058
2117.58 1215
2118.02 1018
2118.45 1123
2118.88 1215
2119.32 1201
2119.75 1163
2120.19 1226
2120.62 1150
2121.05 958
2121.49 1103
2121.92 1108
2122.36 1107
2122.79 1179
2123.22 1186
2123.66 1193
2124.09 1149
2124.53 1197
2124.96 1140
2125.40 1128
2125.83 1033
2126.26 1122
2126.70 1044
2127.13 1064
2127.57 1013
2128.00 1097
2128.44 1065
2128.87 1109
2129.31 1061
2129.74 1147
2130.18 1180
2130.61 1151
2131.05 1109
2131.48 1043
2131.92 1144
2132.35 1089
2132.79 1131
2133.22 1148
2133.66 1171
2134.09 1178
2134.53 1169
2134.96 1143
2135.40 1084
2135.83 1068
2136.27 1093
2136.70 1186
2137.14 1177
2137.58 1104
2138.01 1059
2138.45 1045
2138.88 1063
2139.32 1160
2139.75 1042
2140.19 1107
2140.63 1001
2141.06 956
2141.50 1086
2141.93 1063
2142.37 1064
2142.81 1051
2143.24 1195
2143.68 1257
2144.12 1070
2144.55 1148
2144.99 1020
2145.43 1041
2145.86 1076
2146.30 1138
2146.73 1244
2147.17 1219
2147.61 1166
2148.04 1219
2148.48 1189
2148.92 1107
2149.35 1218
2149.79 1196
2150.23 1086
2150.67 1199
2151.10 1280
2151.54 1304
2151.98 1252
2152.41 1216
2152.85 1269
2153.29 1196
2153.73 1120
2154.16 1178
2154.60 1120
2155.04 1256
2155.48 1257
2155.91 1245
2156.35 1139
2156.79 1207
2157.23 1223
2157.66 1218
2158.10 1127
2158.54 1223
2158.98 1035
2159.41 1191
2159.85 1218
2160.29 1184
2160.73 1172
2161.17 1236
2161.60 1140
2162.04 1187
2162.48 1280
2162.92 1081
2163.36 1137
2163.80 1183
2164.23 1266
2164.67 1109
2165.11 1126
2165.55 1179
2165.99 1253
2166.43 1236
2166.86 1212
2167.30 1198
2167.74 1016
2168.18 1108
2168.62 1140
2169.06 1284
2169.50 1214
2169.94 1300
2170.38 1245
2170.81 1458
2171.25 1435
2171.69 1498
2172.13 1374
2172.57 1504
2173.01 1569
2173.45 1553
2173.89 1486
2174.33 1433
2174.77 1370
2175.21 1424
2175.65 1551
2176.09 1532
2176.53 1414
2176.96 1348
2177.40 1409
2177.84 1445
2178.28 1264
2178.72 1379
2179.16 1305
2179.60 1394
2180.04 1261
2180.48 1265
2180.92 1191
2181.36 1292
2181.80 1116
2182.24 1072
2182.68 1169
2183.12 1286
2183.56 1122
2184.01 1188
2184.45 1186
2184.89 1241
2185.33 1242
2185.77 1113
2186.21 1228
2186.65 1383
2187.09 1182
2187.53 1121
2187.97 1140
2188.41 1217
2188.85 1301
2189.29 1231
2189.73 1239
2190.17 1260
2190.62 1153
2191.06 1210
2191.50 1267
2191.94 1212
2192.38 1234
2192.82 1202
2193.26 1197
2193.70 1267
2194.15 1439
2194.59 1294
2195.03 1427
2195.47 1402
2195.91 1393
2196.35 1352
2196.79 1357
2197.24 1209
2197.68 1102
2198.12 1171
2198.56 1280
2199.00 1384
2199.45 1182
2199.89 1086
2200.33 1154
2200.77 1103
2201.21 1113
2201.66 1167
2202.10 1119
2202.54 1186
2202.98 1153
2203.42 1242
2203.87 1217
2204.31 1278
2204.75 1332
2205.19 1242
2205.64 1240
2206.08 1196
2206.52 1161
2206.96 1178
2207.41 1371
2207.85 1283
2208.29 1292
2208.74 1272
2209.18 1190
2209.62 1174
2210.06 1233
2210.51 1339
2210.95 1108
2211.39 1098
2211.84 1118
2212.28 1142
2212.72 1030
2213.17 1068
2213.61 1131
2214.05 939
2214.50 1068
2214.94 1186
2215.38 1087
2215.83 1111
2216.27 1093
2216.71 1194
2217.16 1179
2217.60 1116
2218.05 1138
2218.49 1200
2218.93 1163
2219.38 1101
2219.82 1131
2220.26 1075
2220.71 1090
2221.15 1197
2221.60 1149
2222.04 1106
2222.49 1170
2222.93 1207
2223.37 1220
2223.82 1265
2224.26 1265
2224.71 1225
2225.15 1208
2225.60 1149
2226.04 1171
2226.49 1250
2226.93 1329
2227.37 1265
2227.82 1277
2228.26 1153
2228.71 1126
2229.15 1238
2229.60 1203
2230.04 1254
2230.49 1452
2230.93 1345
2231.38 1328
2231.82 1367
2232.27 1349
2232.71 1264
2233.16 1262
2233.61 1349
2234.05 1306
2234.50 1262
2234.94 1211
2235.39 1240
2235.83 1217
2236.28 1146
2236.72 1096
2237.17 1070
2237.61 1077
2238.06 1112
2238.51 1061
2238.95 1098
2239.40 1035
2239.84 1019
2240.29 1191
2240.74 1208
2241.18 1132
2241.63 1073
2242.07 1087
2242.52 992
2242.97 1076
2243.41 1108
2243.86 1144
2244.31 984
2244.75 989
2245.20 1053
2245.65 931
2246.09 1018
2246.54 952
2246.99 934
2247.43 948
2247.88 1179
2248.33 1198
2248.77 1069
2249.22 1253
2249.67 1143
2250.11 1054
2250.56 1129
2251.01 1158
2251.45 1032
2251.90 1059
2252.35 1142
2252.80 1056
2253.24 1045
2253.69 1243
2254.14 1245
2254.59 1109
2255.03 1003
2255.48 1080
2255.93 1100
2256.38 1051
2256.82 1059
2257.27 1065
2257.72 1107
2258.17 961
2258.61 998
2259.06 1136
2259.51 1137
2259.96 1063
2260.41 1126
2260.85 1171
2261.30 1132
2261.75 1211
2262.20 1206
2262.65 1196
2263.09 1102
2263.54 1315
2263.99 1282
2264.44 1363
2264.89 1407
2265.34 1313
2265.79 1303
2266.23 1321
2266.68 1189
2267.13 1153
2267.58 1048
2268.03 935
2268.48 1053
2268.93 1068
2269.38 1074
2269.82 1217
2270.27 1324
2270.72 1261
2271.17 1151
2271.62 1159
2272.07 1166
2272.52 1182
2272.97 1191
2273.42 1236
2273.87 1255
2274.32 1283
2274.77 1168
2275.21 1134
2275.66 1172
2276.11 1114
2276.56 1061
2277.01 1120
2277.46 1021
2277.91 975
2278.36 1113
2278.81 1083
2279.26 1133
2279.71 1191
2280.16 926
2280.61 1231
2281.06 1327
2281.51 1231
2281.96 1203
2282.41 1073
2282.86 1126
2283.31 1183
2283.76 1158
2284.21 1057
2284.66 1050
2285.11 1101
2285.56 1138
2286.02 1047
2286.47 1061
2286.92 1088
2287.37 1130
2287.82 1278
2288.27 1240
2288.72 1333
2289.17 1320
2289.62 1463
2290.07 1511
2290.52 1485
2290.97 1699
2291.42 1843
2291.88 1717
2292.33 1658
2292.78 1590
2293.23 1661
2293.68 1708
2294.13 1602
2294.58 1422
2295.04 1464
2295.49 1405
2295.94 1355
2296.39 1345
2296.84 1082
2297.29 1206
2297.74 1196
2298.20 1171
2298.65 1135
2299.10 1218
2299.55 1135
2300.00 1120
2300.46 1062
2300.91 1038
2301.36 1170
2301.81 1091
2302.26 977
2302.72 964
2303.17 1136
2303.62 1083
2304.07 1099
2304.53 1112
2304.98 998
2305.43 1024
2305.88 1071
2306.33 950
2306.79 1013
2307.24 992
2307.69 1047
2308.15 1074
2308.60 1055
2309.05 1160
2309.50 1215
2309.96 1179
2310.41 1157
2310.86 1140
2311.32 1213
2311.77 1201
2312.22 1241
2312.68 1215
2313.13 1443
2313.58 1289
2314.03 1212
2314.49 1183
2314.94 1157
2315.39 1330
2315.85 1323
2316.30 1207
2316.76 1155
2317.21 1166
2317.66 1158
2318.12 1290
2318.57 1232
2319.02 1180
2319.48 1282
2319.93 1369
2320.39 1243
2320.84 1342
2321.29 1251
2321.75 1127
2322.20 1158
2322.66 1117
2323.11 1133
2323.56 1249
2324.02 1262
2324.47 1243
2324.93 1224
2325.38 1158
2325.84 1192
2326.29 1287
2326.74 1373
2327.20 1382
2327.65 1286
2328.11 1421
2328.56 1527
2329.02 1468
2329.47 1461
2329.93 1580
2330.38 1432
2330.84 1519
2331.29 1462
2331.75 1422
2332.20 1403
2332.66 1366
2333.11 1253
2333.57 1318
2334.02 1226
2334.48 1092
2334.93 1033
2335.39 1111
2335.84 1132
2336.30 1091
2336.76 1231
2337.21 1181
2337.67 1166
2338.12 1176
2338.58 1217
2339.03 1104
2339.49 1207
2339.95 1216
2340.40 1105
2340.86 1205
2341.31 1180
2341.77 1179
2342.23 1153
2342.68 1062
2343.14 1172
2343.59 1043
2344.05 1085
2344.51 1216
2344.96 1121
2345.42 1096
2345.88 993
2346.33 1067
2346.79 1138
2347.24 1116
2347.70 1275
2348.16 1187
2348.61 978
2349.07 1082
2349.53 1125
2349.99 1154
2350.44 1093
2350.90 1118
2351.36 1051
2351.81 994
2352.27 1020
2352.73 977
2353.18 1137
2353.64 1142
2354.10 957
2354.56 1086
2355.01 1076
2355.47 982
2355.93 994
2356.38 914
2356.84 993
2357.30 1038
2357.76 1013
2358.22 980
2358.67 1025
2359.13 1028
2359.59 994
2360.05 1083
2360.50 1035
2360.96 1075
2361.42 1078
2361.88 1096
2362.34 1024
2362.79 1023
2363.25 968
2363.71 1047
2364.17 1153
2364.63 1069
2365.08 946
2365.54 970
2366.00 992
2366.46 1076
2366.92 1048
2367.38 1066
2367.84 1140
2368.29 1101
2368.75 1035
2369.21 1075
2369.67 1087
2370.13 1061
2370.59 1020
2371.05 1005
2371.50 1025
2371.96 1186
2372.42 1168
2372.88 1029
2373.34 1099
2373.80 1052
2374.26 1031
2374.72 1297
2375.18 1288
2375.64 1234
2376.10 1293
2376.56 1205
2377.02 1222
2377.47 1108
2377.93 1054
2378.39 1065
2378.85 1065
2379.31 1153
2379.77 1213
2380.23 1247
2380.69 1043
2381.15 1083
2381.61 1198
2382.07 1354
2382.53 1323
2382.99 1094
2383.45 1078
2383.91 1125
2384.37 1202
2384.83 1024
2385.29 942
2385.75 959
2386.21 1077
2386.67 1172
2387.13 1205
2387.59 1108
2388.05 1154
2388.52 952
2388.98 1116
2389.44 1116
2389.90 1055
2390.36 1037
2390.82 1078
2391.28 1103
2391.74 1155
2392.20 1105
2392.66 1164
2393.12 1098
2393.58 1090
2394.05 1099
2394.51 1109
2394.97 1034
2395.43 1176
2395.89 1158
2396.35 977
2396.81 1021
2397.27 1034
2397.74 1041
2398.20 991
2398.66 1034
2399.12 1138
2399.58 1179
2400.04 996
2400.50 1027
2400.97 1041
2401.43 1069
2401.89 973
2402.35 887
2402.81 1059
2403.28 1080
2403.74 1061
2404.20 982
2404.66 965
2405.12 1073
2405.59 895
2406.05 1018
2406.51 1062
2406.97 1026
2407.44 946
2407.90 967
2408.36 998
2408.82 925
2409.29 1037
2409.75 980
2410.21 971
2410.67 993
2411.14 1024
2411.60 1019
2412.06 1086
2412.52 1160
2412.99 1162
2413.45 1031
2413.91 1096
2414.38 1129
2414.84 1136
2415.30 1130
2415.77 1140
2416.23 1201
2416.69 1160
2417.16 1193
2417.62 1116
2418.08 1222
2418.55 1272
2419.01 1311
2419.47 1328
2419.94 1389
2420.40 1321
2420.86 1244
2421.33 1141
2421.79 1216
2422.25 1073
2422.72 1161
2423.18 1104
2423.65 1022
2424.11 1007
2424.57 1081
2425.04 1119
2425.50 1078
2425.97 1077
2426.43 1058
2426.90 1004
2427.36 992
2427.82 1008
2428.29 1001
2428.75 924
2429.22 1019
2429.68 975
2430.15 996
2430.61 1045
2431.08 1015
2431.54 1090
2432.00 1165
2432.47 955
2432.93 1018
2433.40 965
2433.86 1033
2434.33 1088
2434.79 1109
2435.26 1032
2435.72 1023
2436.19 944
2436.65 1022
2437.12 1084
2437.58 1184
2438.05 1022
2438.52 1028
2438.98 1090
2439.45 1055
2439.91 1090
2440.38 1077
2440.84 1233
2441.31 1229
2441.77 1170
2442.24 1204
2442.71 1229
2443.17 1119
2443.64 1097
2444.10 1117
2444.57 1164
2445.03 1069
2445.50 1127
2445.97 1043
2446.43 1065
2446.90 1091
2447.37 969
2447.83 967
2448.30 983
2448.76 1069
2449.23 1003
2449.70 963
2450.16 988
2450.63 1034
2451.10 1045
2451.56 1014
2452.03 955
2452.50 929
2452.96 899
2453.43 984
2453.90 947
2454.36 984
2454.83 975
2455.30 1064
2455.76 1012
2456.23 1076
2456.70 1038
2457.17 1026
2457.63 967
2458.10 1033
2458.57 1025
2459.03 1094
2459.50 957
2459.97 1072
2460.44 999
2460.90 1018
2461.37 1059
2461.84 872
2462.31 987
2462.77 1075
2463.24 1113
2463.71 1076
2464.18 969
2464.65 1010
2465.11 1060
2465.58 1014
2466.05 1058
2466.52 921
2466.99 1131
2467.45 1101
2467.92 1055
2468.39 1115
2468.86 1094
2469.33 1044
2469.79 983
2470.26 894
2470.73 900
2471.20 949
2471.67 929
2472.14 981
2472.61 891
2473.07 1083
2473.54 1139
2474.01 955
2474.48 1025
2474.95 1008
2475.42 963
2475.89 913
2476.36 967
2476.82 945
2477.29 911
2477.76 922
2478.23 1039
2478.70 1042
2479.17 1035
2479.64 1004
2480.11 1017
2480.58 1061
2481.05 1000
2481.52 1116
2481.99 964
2482.46 909
2482.93 1069
2483.40 900
2483.87 967
2484.33 929
2484.80 1084
2485.27 1068
2485.74 1020
2486.21 1107
2486.68 1084
2487.15 993
2487.62 876
2488.09 949
2488.56 1050
2489.03 980
2489.50 1011
2489.97 991
2490.44 915
2490.92 1003
2491.39 1108
2491.86 1068
2492.33 1038
2492.80 1097
2493.27 1024
2493.74 1094
2494.21 1072
2494.68 947
2495.15 978
2495.62 1067
2496.09 1004
2496.56 968
2497.03 1083
2497.50 1111
2497.98 886
2498.45 930
2498.92 1032
2499.39 1093
2499.86 973
2500.33 1005
2500.80 935
2501.27 1027
2501.75 1008
2502.22 1001
2502.69 906
2503.16 940
2503.63 923
2504.10 965
2504.57 890
2505.05 900
2505.52 962
2505.99 914
2506.46 938
2506.93 1047
2507.40 1070
2507.88 926
2508.35 857
2508.82 937
2509.29 1136
2509.76 1184
2510.24 1000
2510.71 968
2511.18 1041
2511.65 1091
2512.13 1129
2512.60 1121
2513.07 1121
2513.54 1131
2514.02 1056
2514.49 1221
2514.96 1108
2515.43 976
2515.91 960
2516.38 976
2516.85 1094
2517.32 919
2517.80 923
2518.27 993
2518.74 1033
2519.22 930
2519.69 911
2520.16 1013
2520.64 941
2521.11 997
2521.58 1115
2522.06 954
2522.53 891
2523.00 1061
2523.48 1004
2523.95 1018
2524.42 1045
2524.90 989
2525.37 991
2525.84 907
2526.32 1103
2526.79 992
2527.26 1026
2527.74 1140
2528.21 1142
2528.69 1153
2529.16 1006
2529.63 1154
2530.11 1019
2530.58 1071
2531.06 1081
2531.53 1089
2532.00 1123
2532.48 1023
2532.95 942
2533.43 1027
2533.90 1016
2534.38 1002
2534.85 991
2535.32 1044
2535.80 997
2536.27 1036
2536.75 1023
2537.22 947
2537.70 1016
2538.17 1011
2538.65 1056
2539.12 1002
2539.60 1003
2540.07 1052
2540.55 1071
2541.02 1087
2541.50 1088
2541.97 1182
2542.45 1128
2542.92 1044
2543.40 1086
2543.87 1129
2544.35 1080
2544.82 1042
2545.30 998
2545.78 1022
2546.25 1037
2546.73 972
2547.20 1104
2547.68 1187
2548.15 1086
2548.63 1091
2549.10 1157
2549.58 1146
2550.06 1177
2550.53 1251
2551.01 1263
2551.48 1199
2551.96 1145
2552.44 1162
2552.91 1134
2553.39 1081
2553.87 1201
2554.34 1141
2554.82 1029
2555.29 1097
2555.77 1057
2556.25 1058
2556.72 1145
2557.20 995
2557.68 1186
2558.15 1200
2558.63 1131
2559.11 1063
2559.58 1064
2560.06 1074
2560.54 1122
2561.01 1068
2561.49 1079
2561.97 1107
2562.45 1110
2562.92 1063
2563.40 1006
2563.88 1000
2564.35 906
2564.83 929
2565.31 890
2565.79 966
2566.26 999
2566.74 971
2567.22 945
2567.70 916
2568.17 1057
2568.65 976
2569.13 957
2569.61 941
2570.08 1013
2570.56 970
2571.04 1043
2571.52 1039
2572.00 1034
2572.47 1050
2572.95 1008
2573.43 1105
2573.91 1006
2574.39 826
2574.86 971
2575.34 966
2575.82 972
2576.30 1014
2576.78 965
2577.26 972
2577.73 1067
2578.21 1027
2578.69 941
2579.17 947
2579.65 1034
2580.13 1006
2580.61 976
2581.08 1016
2581.56 1050
2582.04 1027
2582.52 1059
2583.00 1051
2583.48 973
2583.96 994
2584.44 972
2584.92 988
2585.40 1009
2585.87 994
2586.35 1114
2586.83 1033
2587.31 1110
2587.79 960
2588.27 907
2588.75 897
2589.23 946
2589.71 931
2590.19 1033
2590.67 1065
2591.15 1113
2591.63 988
2592.11 1010
2592.59 970
2593.07 984
2593.55 1052
2594.03 995
2594.51 1017
2594.99 1057
2595.47 974
2595.95 988
2596.43 942
2596.91 1011
2597.39 1021
2597.87 966
2598.35 911
2598.83 954
2599.31 912
2599.79 912
2600.27 932
2600.75 925
2601.23 867
2601.71 893
2602.20 1002
2602.68 956
2603.16 994
2603.64 923
2604.12 860
2604.60 1030
2605.08 964
2605.56 1000
2606.04 1052
2606.52 943
2607.00 984
2607.49 1020
2607.97 950
2608.45 899
2608.93 1001
2609.41 972
2609.89 886
2610.37 929
2610.86 1051
2611.34 992
2611.82 958
2612.30 874
2612.78 989
2613.26 1096
2613.75 815
2614.23 920
2614.71 1019
2615.19 1011
2615.67 1003
2616.16 1043
2616.64 907
2617.12 1038
2617.60 976
2618.08 1031
2618.57 1052
2619.05 979
2619.53 903
2620.01 900
2620.50 1051
2620.98 1139
2621.46 1089
2621.94 1036
2622.43 1010
2622.91 948
2623.39 917
2623.87 995
2624.36 968
2624.84 1028
2625.32 905
2625.81 1024
2626.29 1023
2626.77 988
2627.25 891
2627.74 863
2628.22 1012
2628.70 1038
2629.19 1038
2629.67 1083
2630.15 1026
2630.64 1050
2631.12 1043
2631.60 963
2632.09 1119
2632.57 1089
2633.05 1053
2633.54 1093
2634.02 1083
2634.51 1025
2634.99 1046
2635.47 1036
2635.96 1072
2636.44 1084
2636.93 955
2637.41 1091
2637.89 1061
2638.38 1042
2638.86 1040
2639.35 956
2639.83 941
2640.31 817
2640.80 905
2641.28 864
2641.77 955
2642.25 904
2642.74 931
2643.22 1057
2643.71 970
2644.19 944
2644.67 880
2645.16 835
2645.64 803
2646.13 981
2646.61 977
2647.10 955
2647.58 1023
2648.07 1020
2648.55 1023
2649.04 949
2649.52 964
2650.01 926
2650.49 1008
2650.98 947
2651.46 941
2651.95 1075
2652.43 1055
2652.92 967
2653.41 1033
2653.89 975
2654.38 1014
2654.86 1018
2655.35 986
2655.83 980
2656.32 1008
2656.81 910
2657.29 949
2657.78 966
2658.26 990
2658.75 1039
2659.23 966
2659.72 813
2660.21 990
2660.69 1014
2661.18 965
2661.67 976
2662.15 898
2662.64 922
2663.12 924
2663.61 938
2664.10 1012
2664.58 1010
2665.07 982
2665.56 933
2666.04 965
2666.53 962
2667.02 924
2667.50 897
2667.99 1039
2668.48 1009
2668.96 920
2669.45 801
2669.94 935
2670.42 943
2670.91 952
2671.40 965
2671.89 936
2672.37 1142
2672.86 1150
2673.35 1201
2673.83 1246
2674.32 1408
2674.81 1234
2675.30 1385
2675.78 1400
2676.27 1256
2676.76 1296
2677.25 1293
2677.74 1275
2678.22 1391
2678.71 1239
2679.20 1150
2679.69 1089
2680.17 973
2680.66 976
2681.15 1027
2681.64 1069
2682.13 1031
2682.61 977
2683.10 970
2683.59 980
2684.08 1010
2684.57 1062
2685.06 1036
2685.54 1060
2686.03 1020
2686.52 941
2687.01 939
2687.50 990
2687.99 998
2688.48 970
2688.96 1051
2689.45 1045
2689.94 960
2690.43 1044
2690.92 1014
2691.41 867
2691.90 905
2692.39 979
2692.88 1041
2693.36 966
2693.85 888
2694.34 862
2694.83 880
2695.32 922
2695.81 1030
2696.30 1003
2696.79 991
2697.28 1018
2697.77 983
2698.26 911
2698.75 1001
2699.24 1070
2699.73 1088
2700.22 953
2700.71 950
2701.20 1143
2701.69 1059
2702.18 944
2702.67 985
2703.16 1004
2703.65 1106
2704.14 1058
2704.63 925
2705.12 1032
2705.61 997
2706.10 970
2706.59 1016
2707.08 1024
2707.57 1011
2708.06 971
2708.55 912
2709.04 1064
2709.53 959
2710.02 1100
2710.51 1109
2711.00 1026
2711.49 928
2711.98 960
2712.47 1022
2712.97 958
2713.46 896
2713.95 978
2714.44 1011
2714.93 1023
2715.42 1075
2715.91 899
2716.40 906
2716.89 964
2717.39 949
2717.88 972
2718.37 874
2718.86 861
2719.35 828
2719.84 1044
2720.33 1130
2720.83 1071
2721.32 1060
2721.81 927
2722.30 1026
2722.79 1102
2723.28 1081
2723.78 1042
2724.27 1080
2724.76 1225
2725.25 1098
2725.74 1112
2726.24 1131
2726.73 1219
2727.22 1161
2727.71 1088
2728.20 1019
2728.70 944
2729.19 856
2729.68 895
2730.17 920
2730.67 925
2731.16 951
2731.65 949
2732.14 969
2732.64 1006
2733.13 954
2733.62 964
2734.12 978
2734.61 958
2735.10 961
2735.59 1026
2736.09 952
2736.58 1001
2737.07 1080
2737.57 974
2738.06 960
2738.55 972
2739.05 957
2739.54 990
2740.03 1084
2740.53 1061
2741.02 1108
2741.51 1015
2742.01 958
2742.50 1045
2742.99 1111
2743.49 1057
2743.98 1206
2744.47 1120
2744.97 1051
2745.46 972
2745.96 995
2746.45 989
2746.94 898
2747.44 950
2747.93 968
2748.43 1038
2748.92 894
2749.41 1018
2749.91 1001
2750.40 1030
2750.90 989
2751.39 884
2751.89 919
2752.38 879
2752.87 927
2753.37 1002
2753.86 1037
2754.36 914
2754.85 869
2755.35 944
2755.84 966
2756.34 937
2756.83 967
2757.33 937
2757.82 953
2758.32 1007
2758.81 1006
2759.31 812
2759.80 781
2760.30 982
2760.79 959
2761.29 957
2761.78 1014
2762.28 908
2762.77 950
2763.27 1020
2763.76 944
2764.26 979
2764.76 888
2765.25 916
2765.75 899
2766.24 916
2766.74 921
2767.23 870
2767.73 974
2768.23 941
2768.72 918
2769.22 967
2769.71 997
2770.21 954
2770.71 1033
2771.20 1091
2771.70 951
2772.19 1074
2772.69 1123
2773.19 1044
2773.68 1086
2774.18 1054
2774.68 1112
2775.17 1205
2775.67 1101
2776.17 1059
2776.66 1091
2777.16 1072
2777.66 1261
2778.15 1249
2778.65 1240
2779.15 1119
2779.64 1208
2780.14 1173
2780.64 1064
2781.13 1018
2781.63 1043
2782.13 916
2782.63 1029
2783.12 955
2783.62 936
2784.12 1045
2784.61 970
2785.11 934
2785.61 992
2786.11 1014
2786.60 1012
2787.10 1076
2787.60 957
2788.10 987
2788.59 972
2789.09 951
2789.59 904
2790.09 908
2790.59 899
2791.08 964
2791.58 990
2792.08 957
2792.58 962
2793.08 901
2793.57 903
2794.07 974
2794.57 1062
2795.07 1030
2795.57 965
2796.07 1102
2796.56 1164
2797.06 1030
2797.56 992
2798.06 1097
2798.56 1210
2799.06 1235
2799.56 1229
2800.05 1131
2800.55 1245
2801.05 1167
2801.55 1094
2802.05 1110
2802.55 1021
2803.05 1044
2803.55 1142
2804.05 1054
2804.54 1040
2805.04 1007
2805.54 1074
2806.04 1118
2806.54 1117
2807.04 1310
2807.54 1199
2808.04 1234
2808.54 1158
2809.04 1204
2809.54 1219
2810.04 1185
2810.54 1345
2811.04 1423
2811.54 1277
2812.04 1234
2812.54 1152
2813.04 1023
2813.54 1047
2814.04 1053
2814.54 951
2815.04 1047
2815.54 939
2816.04 989
2816.54 966
2817.04 1031
2817.54 1075
2818.04 1136
2818.54 976
2819.04 1119
2819.54 1080
2820.04 1077
2820.54 1011
2821.04 988
2821.54 1008
2822.04 973
2822.54 979
2823.04 970
2823.54 1053
2824.04 996
2824.55 833
2825.05 945
2825.55 953
2826.05 926
2826.55 932
2827.05 921
2827.55 909
2828.05 1032
2828.55 938
2829.06 1009
2829.56 1068
2830.06 1044
2830.56 920
2831.06 857
2831.56 949
2832.06 949
2832.57 877
2833.07 932
2833.57 976
2834.07 1036
2834.57 957
2835.07 946
2835.58 1090
2836.08 1015
2836.58 1049
2837.08 1101
2837.58 924
2838.09 915
2838.59 1043
2839.09 1022
2839.59 962
2840.10 1068
2840.60 985
2841.10 996
2841.60 963
2842.11 959
2842.61 1057
2843.11 1078
2843.61 906
2844.12 981
2844.62 1121
2845.12 1010
2845.62 979
2846.13 988
2846.63 920
2847.13 954
2847.64 976
2848.14 940
2848.64 1017
2849.14 1036
2849.65 982
2850.15 1050
2850.65 1143
2851.16 1117
2851.66 951
2852.16 942
2852.67 978
2853.17 986
2853.67 1033
2854.18 933
2854.68 926
2855.18 910
2855.69 920
2856.19 908
2856.70 948
2857.20 1021
2857.70 1082
2858.21 1024
2858.71 990
2859.22 962
2859.72 1048
2860.22 1125
2860.73 936
2861.23 916
2861.74 1041
2862.24 1045
2862.74 931
2863.25 987
2863.75 952
2864.26 936
2864.76 854
2865.27 947
2865.77 1005
2866.28 981
2866.78 837
2867.28 809
2867.79 881
2868.29 913
2868.80 893
2869.30 914
2869.81 943
2870.31 1017
2870.82 1016
2871.32 1048
2871.83 877
2872.33 1001
2872.84 1028
2873.34 1196
2873.85 1109
2874.36 1150
2874.86 986
2875.37 1010
2875.87 1176
2876.38 1149
2876.88 1183
2877.39 1200
2877.89 1106
2878.40 1133
2878.90 1061
2879.41 1073
2879.92 1051
2880.42 1078
2880.93 964
2881.43 971
2881.94 999
2882.45 1115
2882.95 1016
2883.46 1076
2883.96 1016
2884.47 1051
2884.98 1088
2885.48 949
2885.99 995
2886.50 960
2887.00 1023
2887.51 1022
2888.02 1026
2888.52 1116
2889.03 1043
2889.53 1159
2890.04 1060
2890.55 1147
2891.06 1039
2891.56 978
2892.07 1020
2892.58 1149
2893.08 1132
2893.59 1138
2894.10 1115
2894.60 1217
2895.11 1242
2895.62 1270
2896.13 1480
2896.63 1308
2897.14 1473
2897.65 1299
2898.15 1420
2898.66 1441
2899.17 1294
2899.68 1181
2900.18 1179
2900.69 1196
2901.20 1185
2901.71 1195
2902.22 1154
2902.72 1158
2903.23 1074
2903.74 1088
2904.25 1135
2904.75 1149
2905.26 1077
2905.77 1046
2906.28 1029
2906.79 1099
2907.30 1004
2907.80 933
2908.31 909
2908.82 1023
2909.33 1004
2909.84 942
2910.35 992
2910.85 1152
2911.36 1009
2911.87 922
2912.38 995
2912.89 1061
2913.40 1118
2913.91 990
2914.41 1025
2914.92 1025
2915.43 985
2915.94 975
2916.45 1027
2916.96 1097
2917.47 952
2917.98 1039
2918.49 1027
2919.00 891
2919.51 893
2920.01 917
2920.52 960
2921.03 1040
2921.54 1033
2922.05 937
2922.56 980
2923.07 945
2923.58 1037
2924.09 1080
2924.60 1057
2925.11 1117
2925.62 1203
2926.13 1194
2926.64 1023
2927.15 1018
2927.66 1212
2928.17 1148
2928.68 1210
2929.19 1023
2929.70 1016
2930.21 985
2930.72 990
2931.23 1023
2931.74 995
2932.25 948
2932.76 904
2933.27 999
2933.78 957
2934.29 934
2934.80 1042
2935.31 1023
2935.83 914
2936.34 978
2936.85 1075
2937.36 1026
2937.87 1126
2938.38 1127
2938.89 954
2939.40 850
2939.91 877
2940.42 925
2940.94 1005
2941.45 840
2941.96 986
2942.47 1065
2942.98 887
2943.49 968
2944.00 930
2944.51 932
2945.03 1017
2945.54 1121
2946.05 1067
2946.56 1067
2947.07 1084
2947.58 1130
2948.10 1045
2948.61 1038
2949.12 1116
2949.63 1025
2950.14 983
2950.66 862
2951.17 1022
2951.68 1082
2952.19 1043
2952.70 911
2953.22 877
2953.73 1040
2954.24 1059
2954.75 973
2955.26 1007
2955.78 951
2956.29 934
2956.80 1010
2957.31 1055
2957.83 1064
2958.34 1001
2958.85 987
2959.37 1105
2959.88 1060
2960.39 1148
2960.90 1190
2961.42 1073
2961.93 978
2962.44 946
2962.96 986
2963.47 1066
2963.98 935
2964.50 1020
2965.01 1095
2965.52 1041
2966.04 1001
2966.55 957
2967.06 988
2967.58 948
2968.09 981
2968.60 940
2969.12 986
2969.63 1069
2970.14 930
2970.66 1013
2971.17 1132
2971.68 981
2972.20 927
2972.71 947
2973.23 1142
2973.74 1089
2974.25 983
2974.77 1097
2975.28 1053
2975.80 1017
2976.31 1056
2976.83 1055
2977.34 1046
2977.85 949
2978.37 983
2978.88 1095
2979.40 996
2979.91 981
2980.43 1037
2980.94 1010
2981.46 1011
2981.97 1195
2982.48 1202
2983.00 1247
2983.51 1237
2984.03 1312
2984.54 1238
2985.06 1336
2985.57 1239
2986.09 1152
2986.60 1290
2987.12 1328
2987.63 1374
2988.15 1286
2988.67 1456
2989.18 1254
2989.70 1362
2990.21 1495
2990.73 1492
2991.24 1410
2991.76 1329
2992.27 1453
2992.79 1452
2993.30 1431
2993.82 1397
2994.34 1416
2994.85 1478
2995.37 1479
2995.88 1531
2996.40 1486
2996.92 1367
2997.43 1484
2997.95 1673
2998.46 1669
2998.98 1713
2999.50 1654
3000.01 1902
3000.53 1835
3001.05 1911
3001.56 2085
3002.08 2376
3002.59 2462
3003.11 2801
3003.63 3228
3004.14 3641
3004.66 3976
3005.18 4135
3005.69 4624
3006.21 4425
3006.73 4317
3007.24 4169
3007.76 3930
3008.28 3868
3008.80 3338
3009.31 2862
3009.83 2626
3010.35 2298
3010.86 2181
3011.38 1937
3011.90 1619
3012.42 1595
3012.93 1463
3013.45 1411
3013.97 1542
3014.49 1671
3015.00 1536
3015.52 1538
3016.04 1383
3016.56 1451
3017.07 1332
3017.59 1416
3018.11 1430
3018.63 1202
3019.15 1306
3019.66 1454
3020.18 1500
3020.70 1551
3021.22 1347
3021.74 1409
3022.25 1520
3022.77 1548
3023.29 1435
3023.81 1366
3024.33 1330
3024.85 1303
3025.36 1357
3025.88 1342
3026.40 1277
3026.92 1230
3027.44 1300
3027.96 1195
3028.48 1279
3028.99 1287
3029.51 1245
3030.03 1189
3030.55 1161
3031.07 1133
3031.59 1195
3032.11 1232
3032.63 1244
3033.15 1220
3033.66 1182
3034.18 1213
3034.70 1240
3035.22 1294
3035.74 1193
3036.26 1138
3036.78 1145
3037.30 1160
3037.82 1099
3038.34 1259
3038.86 1164
3039.38 1104
3039.90 1119
3040.42 1146
3040.94 1173
3041.46 1215
3041.98 1086
3042.50 1147
3043.02 1126
3043.54 1206
3044.06 1183
3044.58 1287
3045.10 1112
3045.62 1085
3046.14 1111
3046.66 1048
3047.18 1203
3047.70 1120
3048.22 1028
3048.74 1039
3049.26 1053
3049.78 1083
3050.30 1105
3050.82 1188
3051.34 1103
3051.86 1030
3052.38 1016
3052.90 1104
3053.43 1065
3053.95 1070
3054.47 1045
3054.99 1018
3055.51 1117
3056.03 1037
3056.55 1052
3057.07 1252
3057.59 1277
3058.12 1166
3058.64 1118
3059.16 1027
3059.68 1165
3060.20 1121
3060.72 1199
3061.24 1161
3061.77 1190
3062.29 1224
3062.81 1193
3063.33 1162
3063.85 1220
3064.37 1160
3064.90 1235
3065.42 1221
3065.94 1319
3066.46 1289
3066.98 1210
3067.51 1307
3068.03 1405
3068.55 1341
3069.07 1506
3069.59 1438
3070.12 1250
3070.64 1212
3071.16 1189
3071.68 1146
3072.21 1250
3072.73 1284
3073.25 1175
3073.77 1287
3074.30 1233
3074.82 1211
3075.34 1213
3075.86 1133
3076.39 1340
3076.91 1387
3077.43 1369
3077.96 1250
3078.48 1221
3079.00 1459
3079.52 1464
3080.05 1480
3080.57 1478
3081.09 1625
3081.62 1751
3082.14 1675
3082.66 1624
3083.19 1521
3083.71 1610
3084.23 1745
3084.76 1764
3085.28 1884
3085.80 1916
3086.33 1842
3086.85 1689
3087.38 1770
3087.90 1526
3088.42 1571
3088.95 1769
3089.47 1575
3090.00 1453
3090.52 1610
3091.04 1650
3091.57 1646
3092.09 1579
3092.62 1687
3093.14 1809
3093.66 1763
3094.19 1812
3094.71 1963
3095.24 1862
3095.76 1900
3096.29 2003
3096.81 1838
3097.34 2024
3097.86 1900
3098.38 1924
3098.91 2292
3099.43 2671
3099.96 3193
3100.48 3656
3101.01 4228
3101.53 4901
3102.06 5488
3102.58 6437
3103.11 7105
3103.63 7459
3104.16 8069
3104.68 8056
3105.21 8300
3105.73 7789
3106.26 7347
3106.79 6457
3107.31 5897
3107.84 5323
3108.36 4309
3108.89 3389
3109.41 3196
3109.94 2671
3110.46 2515
3110.99 2517
3111.52 2472
3112.04 2411
3112.57 2290
3113.09 2116
3113.62 2216
3114.15 1984
3114.67 1929
3115.20 1842
3115.72 1783
3116.25 1727
3116.78 1627
3117.30 1781
3117.83 1604
3118.35 1422
3118.88 1369
3119.41 1513
3119.93 1511
3120.46 1481
3120.99 1391
3121.51 1567
3122.04 1670
3122.57 1527
3123.09 1489
3123.62 1519
3124.15 1516
3124.67 1381
3125.20 1488
3125.73 1415
3126.26 1276
3126.78 1306
3127.31 1264
3127.84 1253
3128.36 1354
3128.89 1204
3129.42 1224
3129.95 1305
3130.47 1431
3131.00 1343
3131.53 1272
3132.06 1304
3132.58 1303
3133.11 1374
3133.64 1357
3134.17 1472
3134.69 1334
3135.22 1277
3135.75 1247
3136.28 1221
3136.81 1313
3137.33 1324
3137.86 1260
3138.39 1277
3138.92 1244
3139.45 1128
3139.97 1145
3140.50 1311
3141.03 1132
3141.56 1200
3142.09 1114
3142.62 1181
3143.14 1083
3143.67 1136
3144.20 1251
3144.73 1248
3145.26 1143
3145.79 1218
3146.32 1233
3146.84 1176
3147.37 1127
3147.90 1145
3148.43 1360
3148.96 1345
3149.49 1234
3150.02 1241
3150.55 1284
3151.08 1192
3151.61 1303
3152.13 1305
3152.66 1244
3153.19 1158
3153.72 1369
3154.25 1464
3154.78 1401
3155.31 1188
3155.84 1229
3156.37 1405
3156.90 1370
3157.43 1323
3157.96 1222
3158.49 1297
3159.02 1372
3159.55 1405
3160.08 1417
3160.61 1307
3161.14 1284
3161.67 1264
3162.20 1231
3162.73 1207
3163.26 1261
3163.79 1198
3164.32 1193
3164.85 1159
3165.38 1138
3165.91 1088
3166.44 928
3166.97 1101
3167.50 1135
3168.03 1146
3168.56 1149
3169.09 1141
3169.62 1116
3170.15 1104
3170.69 1129
3171.22 1254
3171.75 1333
3172.28 1244
3172.81 1261
3173.34 1182
3173.87 1248
3174.40 1317
3174.93 1418
3175.46 1371
3176.00 1387
3176.53 1431
3177.06 1468
3177.59 1409
3178.12 1453
3178.65 1333
3179.18 1214
3179.72 1306
3180.25 1260
3180.78 1189
3181.31 1158
3181.84 1186
3182.37 1143
3182.91 1138
3183.44 1178
3183.97 1133
3184.50 989
3185.03 1176
3185.56 1115
3186.10 1153
3186.63 1154
3187.16 1043
3187.69 1221
3188.23 1164
3188.76 1191
3189.29 1128
3189.82 1133
3190.36 1177
3190.89 1103
3191.42 1150
3191.95 1069
3192.49 983
3193.02 1178
3193.55 1176
3194.08 1120
3194.62 998
3195.15 991
3195.68 1137
3196.21 1117
3196.75 1104
3197.28 1210
3197.81 1065
3198.35 1201
3198.88 1163
3199.41 1054
3199.95 1212
3200.48 1317
3201.01 1201
3201.55 1331
3202.08 1282
3202.61 1205
3203.15 1094
3203.68 1182
3204.21 1270
3204.75 1180
3205.28 1188
3205.81 1197
3206.35 1127
3206.88 1099
3207.42 1241
3207.95 1145
3208.48 1104
3209.02 1198
3209.55 1213
3210.09 1217
3210.62 1201
3211.15 1077
3211.69 1253
3212.22 1136
3212.76 1200
3213.29 1290
3213.83 1170
3214.36 1177
3214.89 1107
3215.43 1195
3215.96 1294
3216.50 1311
3217.03 1211
3217.57 1039
3218.10 1145
3218.64 1159
3219.17 1003
3219.71 1264
3220.24 1135
3220.78 1189
3221.31 1163
3221.85 1234
3222.38 1204
3222.92 1203
3223.45 1255
3223.99 1269
3224.52 1296
3225.06 1220
3225.59 1169
3226.13 1126
3226.66 1148
3227.20 1177
3227.73 1376
3228.27 1409
3228.81 1198
3229.34 1191
3229.88 1177
3230.41 1165
3230.95 1169
3231.48 1149
3232.02 1402
3232.56 1175
3233.09 1230
3233.63 1219
3234.16 1207
3234.70 1261
3235.24 1182
3235.77 1187
3236.31 1174
3236.85 1400
3237.38 1451
3237.92 1370
3238.45 1323
3238.99 1483
3239.53 1471
3240.06 1407
3240.60 1460
3241.14 1465
3241.67 1413
3242.21 1471
3242.75 1415
3243.28 1580
3243.82 1650
3244.36 1498
3244.90 1568
3245.43 1424
3245.97 1699
3246.51 1656
3247.04 1644
3247.58 1617
3248.12 1626
3248.66 1556
3249.19 1837
3249.73 1830
3250.27 1764
3250.81 1831
3251.34 1716
3251.88 1766
3252.42 1732
3252.96 1684
3253.49 1468
3254.03 1649
3254.57 1757
3255.11 1788
3255.64 1873
3256.18 1983
3256.72 1804
3257.26 1891
3257.80 2017
3258.33 2155
3258.87 2431
3259.41 2606
3259.95 2752
3260.49 2961
3261.03 2884
3261.56 3280
3262.10 3747
3262.64 3905
3263.18 4189
3263.72 4368
3264.26 4856
3264.79 5195
3265.33 5334
3265.87 5439
3266.41 5648
3266.95 5652
3267.49 5782
3268.03 5878
3268.57 5541
3269.10 5140
3269.64 5031
3270.18 4477
3270.72 3992
3271.26 3876
3271.80 3444
3272.34 3037
3272.88 2734
3273.42 2510
3273.96 2281
3274.50 2219
3275.04 2079
3275.58 2153
3276.12 2172
3276.66 2071
3277.19 1976
3277.73 2020
3278.27 2076
3278.81 2172
3279.35 2142
3279.89 2159
3280.43 2196
3280.97 1866
3281.51 1826
3282.05 2127
3282.59 2143
3283.13 1940
3283.67 2033
3284.21 1931
3284.75 2145
3285.29 2250
3285.83 2199
3286.38 2070
3286.92 2106
3287.46 2226
3288.00 2279
3288.54 2290
3289.08 2352
3289.62 2272
3290.16 2253
3290.70 2153
3291.24 1992
3291.78 2277
3292.32 2583
3292.86 2628
3293.40 2748
3293.95 3113
3294.49 3315
3295.03 3449
3295.57 3427
3296.11 3708
3296.65 3537
3297.19 3600
3297.73 3824
3298.28 3680
3298.82 3561
3299.36 3284
3299.90 3224
3300.44 2772
3300.98 2713
3301.52 2607
3302.07 2576
3302.61 2234
3303.15 2076
3303.69 2180
3304.23 2036
3304.77 2088
3305.32 1940
3305.86 1837
3306.40 1840
3306.94 1920
3307.49 1961
3308.03 1744
3308.57 1939
3309.11 2012
3309.65 1813
3310.20 1932
3310.74 2075
3311.28 1875
3311.82 1908
3312.37 1953
3312.91 2118
3313.45 2151
3313.99 2130
3314.54 2092
3315.08 2201
3315.62 2148
3316.17 2145
3316.71 2382
3317.25 2362
3317.79 2417
3318.34 2601
3318.88 2659
3319.42 2815
3319.97 2657
3320.51 2646
3321.05 2724
3321.60 2866
3322.14 2866
3322.68 2669
3323.23 2719
3323.77 2567
3324.31 2619
3324.86 2833
3325.40 2895
3325.94 2629
3326.49 2581
3327.03 2499
3327.58 2563
3328.12 2477
3328.66 2462
3329.21 2394
3329.75 2578
3330.29 3055
3330.84 3318
3331.38 3681
3331.93 4486
3332.47 5179
3333.02 6069
3333.56 7407
3334.10 9032
3334.65 10512
3335.19 12185
3335.74 13399
3336.28 14161
3336.83 14792
3337.37 15555
3337.92 15903
3338.46 15467
3339.00 14027
3339.55 13275
3340.09 12031
3340.64 10581
3341.18 8945
3341.73 7662
3342.27 6549
3342.82 5215
3343.36 4529
3343.91 3856
3344.45 3226
3345.00 2901
3345.54 2638
3346.09 2578
3346.64 2391
3347.18 2202
3347.73 2144
3348.27 1989
3348.82 2055
3349.36 2066
3349.91 2109
3350.45 2221
3351.00 2188
3351.55 2227
3352.09 2275
3352.64 2036
3353.18 2017
3353.73 2055
3354.27 2074
3354.82 2007
3355.37 2043
3355.91 1988
3356.46 1943
3357.00 2049
3357.55 2084
3358.10 1931
3358.64 1864
3359.19 1965
3359.74 1863
3360.28 1811
3360.83 1874
3361.38 1794
3361.92 1720
3362.47 1566
3363.02 1698
3363.56 1864
3364.11 1912
3364.66 1799
3365.20 1763
3365.75 1726
3366.30 1634
3366.84 1712
3367.39 1785
3367.94 1734
3368.48 1721
3369.03 1671
3369.58 1576
3370.13 1577
3370.67 1824
3371.22 1719
3371.77 1779
3372.32 1710
3372.86 1905
3373.41 1951
3373.96 2114
3374.51 1912
3375.05 2168
3375.60 2140
3376.15 2017
3376.70 2104
3377.24 2082
3377.79 2014
3378.34 1715
3378.89 1668
3379.44 1574
3379.98 1618
3380.53 1548
3381.08 1507
3381.63 1521
3382.18 1484
3382.73 1440
3383.27 1473
3383.82 1385
3384.37 1421
3384.92 1444
3385.47 1323
3386.02 1304
3386.56 1364
3387.11 1300
3387.66 1331
3388.21 1543
3388.76 1248
3389.31 1239
3389.86 1344
3390.41 1301
3390.95 1462
3391.50 1392
3392.05 1195
3392.60 1325
3393.15 1311
3393.70 1373
3394.25 1332
3394.80 1206
3395.35 1242
3395.90 1274
3396.45 1187
3397.00 1202
3397.55 1282
3398.10 1206
3398.64 1230
3399.19 1312
3399.74 1335
3400.29 1185
3400.84 1203
3401.39 1276
3401.94 1191
3402.49 1241
3403.04 1236
3403.59 1225
3404.14 1330
3404.69 1229
3405.24 1184
3405.79 1118
3406.34 1049
3406.89 1128
3407.44 1304
3407.99 1190
3408.54 1182
3409.09 1193
3409.65 1220
3410.20 1429
3410.75 1309
3411.30 1234
3411.85 1312
3412.40 1479
3412.95 1265
3413.50 1406
3414.05 1506
3414.60 1416
3415.15 1255
3415.70 1261
3416.25 1322
3416.81 1240
3417.36 1276
3417.91 1251
3418.46 1436
3419.01 1269
3419.56 1158
3420.11 1166
3420.66 1228
3421.22 1336
3421.77 1378
3422.32 1441
3422.87 1502
3423.42 1454
3423.97 1647
3424.52 1752
3425.08 1750
3425.63 1496
3426.18 1531
3426.73 1676
3427.28 1545
3427.84 1545
3428.39 1505
3428.94 1322
3429.49 1250
3430.04 1348
3430.60 1312
3431.15 1292
3431.70 1388
3432.25 1330
3432.80 1337
3433.36 1363
3433.91 1197
3434.46 1247
3435.01 1294
3435.57 1241
3436.12 1200
3436.67 1263
3437.22 1350
3437.78 1189
3438.33 1195
3438.88 1199
3439.44 1176
3439.99 1318
3440.54 1298
3441.09 1314
3441.65 1336
3442.20 1281
3442.75 1341
3443.31 1237
3443.86 1269
3444.41 1089
3444.97 1076
3445.52 1197
3446.07 1261
3446.63 1048
3447.18 1153
3447.73 1232
3448.29 1044
3448.84 1074
3449.40 1203
3449.95 1052
3450.50 1025
3451.06 1115
3451.61 1038
3452.16 1016
3452.72 1078
3453.27 1029
3453.83 1128
3454.38 1066
3454.93 1182
3455.49 1156
3456.04 988
3456.60 1000
3457.15 1189
3457.71 1258
3458.26 1127
3458.81 1182
3459.37 1142
3459.92 1227
3460.48 1105
3461.03 1215
3461.59 1244
3462.14 1214
3462.70 1205
3463.25 1129
3463.81 1255
3464.36 1240
3464.92 1373
3465.47 1351
3466.03 1297
3466.58 1251
3467.14 1356
3467.69 1289
3468.25 1265
3468.80 1313
3469.36 1337
3469.91 1389
3470.47 1421
3471.02 1346
3471.58 1285
3472.13 1336
3472.69 1411
3473.24 1365
3473.80 1315
3474.36 1469
3474.91 1509
3475.47 1454
3476.02 1471
3476.58 1482
3477.13 1500
3477.69 1574
3478.25 1663
3478.80 1601
3479.36 1664
3479.91 1690
3480.47 1632
3481.03 1856
3481.58 1903
3482.14 1934
3482.70 1839
3483.25 1780
3483.81 1599
3484.37 1590
3484.92 1665
3485.48 1923
3486.04 1944
3486.59 2086
3487.15 2025
3487.71 2029
3488.26 2194
3488.82 2442
3489.38 2549
3489.93 2921
3490.49 3674
3491.05 3678
3491.60 3965
3492.16 4340
3492.72 4907
3493.27 4724
3493.83 4876
3494.39 4929
3494.95 4776
3495.50 4625
3496.06 4131
3496.62 4513
3497.18 4648
3497.73 4457
3498.29 4687
3498.85 4907
3499.41 4996
3499.96 5058
3500.52 4913
3501.08 5229
3501.64 5126
3502.20 4808
3502.75 4649
3503.31 4505
3503.87 4588
3504.43 4584
3504.99 4431
3505.54 4183
3506.10 4334
3506.66 4176
3507.22 3893
3507.78 3797
3508.34 3585
3508.89 3542
3509.45 3339
3510.01 2971
3510.57 2953
3511.13 2757
3511.69 2352
3512.25 2079
3512.80 2212
3513.36 1745
3513.92 1644
3514.48 1714
3515.04 1538
3515.60 1452
3516.16 1340
3516.72 1481
3517.28 1511
3517.83 1417
3518.39 1408
3518.95 1375
3519.51 1440
3520.07 1287
3520.63 1575
3521.19 1715
3521.75 1576
3522.31 1518
3522.87 1488
3523.43 1408
3523.99 1291
3524.55 1327
3525.11 1266
3525.67 1339
3526.23 1447
3526.79 1372
3527.35 1433
3527.91 1362
3528.47 1249
3529.03 1149
3529.59 1170
3530.15 1217
3530.71 1225
3531.27 1194
3531.83 1238
3532.39 1233
3532.95 1294
3533.51 1290
3534.07 1357
3534.63 1298
3535.19 1345
3535.75 1481
3536.31 1421
3536.87 1420
3537.43 1342
3537.99 1271
3538.55 1589
3539.12 1451
3539.68 1413
3540.24 1351
3540.80 1423
3541.36 1371
3541.92 1385
3542.48 1385
3543.04 1292
3543.60 1301
3544.16 1317
3544.73 1376
3545.29 1288
3545.85 1162
3546.41 1309
3546.97 1298
3547.53 1146
3548.09 1093
3548.66 1045
3549.22 1133
3549.78 990
3550.34 1117
3550.90 1110
3551.46 1095
3552.03 1144
3552.59 1087
3553.15 1212
3553.71 1114
3554.27 981
3554.84 1149
3555.40 1021
3555.96 1092
3556.52 1017
3557.09 1024
3557.65 1022
3558.21 1010
3558.77 1014
3559.33 1032
3559.90 1080
3560.46 996
3561.02 1051
3561.58 1137
3562.15 1218
3562.71 1094
3563.27 1184
3563.84 1213
3564.40 1096
3564.96 1070
3565.52 1168
3566.09 1087
3566.65 1122
3567.21 1003
3567.78 1020
3568.34 1086
3568.90 1112
3569.47 1100
3570.03 1040
3570.59 1053
3571.16 1061
3571.72 1097
3572.28 1176
3572.85 1173
3573.41 1015
3573.97 1045
3574.54 1143
3575.10 1152
3575.66 1213
3576.23 1158
3576.79 1190
3577.36 1390
3577.92 1294
3578.48 1352
3579.05 1279
3579.61 1324
3580.18 1292
3580.74 1206
3581.30 1166
3581.87 1158
3582.43 1214
3583.00 1117
3583.56 1075
3584.13 1128
3584.69 1103
3585.25 1144
3585.82 1221
3586.38 1070
3586.95 1103
3587.51 1066
3588.08 1044
3588.64 1041
3589.21 1024
3589.77 980
3590.34 1024
3590.90 1126
3591.47 1055
3592.03 982
3592.60 1094
3593.16 978
3593.73 982
3594.29 1046
3594.86 932
3595.42 882
3595.99 913
3596.55 953
3597.12 946
3597.68 1055
3598.25 933
3598.82 986
3599.38 961
3599.95 1030
3600.51 974
3601.08 968
3601.64 1033
3602.21 943
3602.78 908
3603.34 996
3603.91 1046
3604.47 949
3605.04 949
3605.61 924
3606.17 933
3606.74 910
3607.30 954
3607.87 942
3608.44 887
3609.00 932
3609.57 874
3610.14 828
3610.70 778
3611.27 907
3611.84 872
3612.40 1001
3612.97 890
3613.54 992
3614.10 1054
3614.67 1118
3615.24 1186
3615.80 1183
3616.37 1306
3616.94 1323
3617.50 1442
3618.07 1722
3618.64 1670
3619.21 1623
3619.77 1694
3620.34 1708
3620.91 1563
3621.47 1655
3622.04 1664
3622.61 1597
3623.18 1366
3623.74 1341
3624.31 1422
3624.88 1276
3625.45 1169
3626.01 1069
3626.58 1101
3627.15 993
3627.72 1019
3628.29 888
3628.85 977
3629.42 1016
3629.99 979
3630.56 898
3631.13 944
3631.69 953
3632.26 943
3632.83 967
3633.40 882
3633.97 884
3634.54 1009
3635.10 991
3635.67 1023
3636.24 1095
3636.81 1020
3637.38 987
3637.95 1087
3638.52 1096
3639.08 1093
3639.65 1109
3640.22 1263
3640.79 1187
3641.36 1313
3641.93 1360
3642.50 1373
3643.07 1310
3643.64 1266
3644.20 1289
3644.77 1283
3645.34 1332
3645.91 1275
3646.48 1199
3647.05 1085
3647.62 1191
3648.19 1265
3648.76 1306
3649.33 1063
3649.90 1239
3650.47 1252
3651.04 1301
3651.61 1412
3652.18 1441
3652.75 1466
3653.32 1555
3653.89 1510
3654.46 1385
3655.03 1281
3655.60 1390
3656.17 1390
3656.74 1439
3657.31 1421
3657.88 1358
3658.45 1387
3659.02 1360
3659.59 1413
3660.16 1365
3660.73 1354
3661.30 1364
3661.87 1211
3662.44 1242
3663.01 1429
3663.58 1404
3664.15 1313
3664.72 1521
3665.29 1575
3665.86 1752
3666.43 1567
3667.01 1591
3667.58 1618
3668.15 1487
3668.72 1524
3669.29 1460
3669.86 1524
3670.43 1350
3671.00 1251
3671.57 1161
3672.15 1088
3672.72 1246
3673.29 1247
3673.86 1279
3674.43 1144
3675.00 1130
3675.57 1112
3676.15 1191
3676.72 1163
3677.29 1144
3677.86 1176
3678.43 1104
3679.00 984
3679.58 1148
3680.15 1124
3680.72 1054
3681.29 1098
3681.86 1118
3682.44 1057
3683.01 1114
3683.58 1121
3684.15 1214
3684.73 1152
3685.30 1151
3685.87 1119
3686.44 1165
3687.02 1114
3687.59 1109
3688.16 1299
3688.73 1163
3689.31 1324
3689.88 1496
3690.45 1385
3691.02 1456
3691.60 1475
3692.17 1518
3692.74 1437
3693.32 1413
3693.89 1288
3694.46 1189
3695.03 1184
3695.61 1228
3696.18 1115
3696.75 1123
3697.33 1108
3697.90 1118
3698.47 1067
3699.05 1110
3699.62 1177
3700.19 1150
3700.77 1165
3701.34 1236
3701.91 1216
3702.49 1252
3703.06 1255
3703.64 1136
3704.21 1231
3704.78 1184
3705.36 1256
3705.93 1251
3706.51 1121
3707.08 1129
3707.65 1172
3708.23 1142
3708.80 1164
3709.38 1139
3709.95 1004
3710.52 1103
3711.10 1128
3711.67 1138
3712.25 1132
3712.82 1027
3713.40 1116
3713.97 1078
3714.55 1098
3715.12 1050
3715.69 1021
3716.27 1117
3716.84 1109
3717.42 1001
3717.99 1069
3718.57 1146
3719.14 1045
3719.72 949
3720.29 1032
3720.87 930
3721.44 826
3722.02 969
3722.59 1026
3723.17 921
3723.75 912
3724.32 966
3724.90 1027
3725.47 1020
3726.05 860
3726.62 899
3727.20 967
3727.77 1006
3728.35 1031
3728.92 883
3729.50 1029
3730.08 1039
3730.65 1105
3731.23 1042
3731.80 1068
3732.38 1046
3732.96 1126
3733.53 1238
3734.11 1226
3734.68 1135
3735.26 1086
3735.84 1058
3736.41 1044
3736.99 1165
3737.57 1037
3738.14 1123
3738.72 1092
3739.30 1100
3739.87 1135
3740.45 1067
3741.03 968
3741.60 985
3742.18 944
3742.76 894
3743.33 967
3743.91 878
3744.49 800
3745.06 858
3745.64 888
3746.22 884
3746.79 916
3747.37 1020
3747.95 1006
3748.53 969
3749.10 895
3749.68 971
3750.26 1100
3750.83 944
3751.41 933
3751.99 997
3752.57 1003
3753.14 1005
3753.72 977
3754.30 938
3754.88 854
3755.46 819
3756.03 845
3756.61 1044
3757.19 922
3757.77 863
3758.35 961
3758.92 915
3759.50 985
3760.08 978
3760.66 946
3761.24 957
3761.81 911
3762.39 1032
3762.97 1024
3763.55 867
3764.13 858
3764.71 978
3765.28 938
3765.86 1030
3766.44 1000
3767.02 1088
3767.60 1067
3768.18 885
3768.76 991
3769.34 1040
3769.91 954
3770.49 1015
3771.07 976
3771.65 1010
3772.23 1023
3772.81 992
3773.39 1002
3773.97 734
3774.55 846
3775.13 877
3775.71 953
3776.28 958
3776.86 1090
3777.44 1066
3778.02 1045
3778.60 968
3779.18 886
3779.76 906
3780.34 955
3780.92 1026
3781.50 957
3782.08 945
3782.66 930
3783.24 901
3783.82 869
3784.40 873
3784.98 1038
3785.56 962
3786.14 998
3786.72 967
3787.30 1006
3787.88 962
3788.46 898
3789.04 1056
3789.62 1019
3790.20 929
3790.78 1046
3791.36 972
3791.94 958
3792.53 998
3793.11 1015
3793.69 1187
3794.27 1218
3794.85 1093
3795.43 1189
3796.01 1079
3796.59 1220
3797.17 1177
3797.75 1232
3798.33 1238
3798.91 1234
3799.50 1168
3800.08 1235
3800.66 1326
3801.24 1370
3801.82 1239
3802.40 1388
3802.98 1320
3803.57 1350
3804.15 1437
3804.73 1495
3805.31 1288
3805.89 1359
3806.47 1361
3807.05 1307
3807.64 1361
3808.22 1351
3808.80 1354
3809.38 1376
3809.96 1360
3810.55 1378
3811.13 1373
3811.71 1324
3812.29 1465
3812.87 1494
3813.46 1525
3814.04 1649
3814.62 1635
3815.20 1699
3815.79 1875
3816.37 1764
3816.95 1641
3817.53 1600
3818.12 1567
3818.70 1330
3819.28 1296
3819.86 1234
3820.45 1238
3821.03 1181
3821.61 1028
3822.20 1113
3822.78 970
3823.36 1055
3823.94 1049
3824.53 1017
3825.11 1054
3825.69 1022
3826.28 939
3826.86 988
3827.44 1131
3828.03 941
3828.61 964
3829.19 994
3829.78 979
3830.36 883
3830.94 883
3831.53 967
3832.11 862
3832.69 952
3833.28 1054
3833.86 924
3834.45 880
3835.03 881
3835.61 941
3836.20 862
3836.78 877
3837.37 961
3837.95 930
3838.53 934
3839.12 957
3839.70 910
3840.29 816
3840.87 877
3841.46 910
3842.04 901
3842.62 795
3843.21 847
3843.79 879
3844.38 819
3844.96 837
3845.55 881
3846.13 829
3846.72 866
3847.30 935
3847.89 883
3848.47 956
3849.06 800
3849.64 834
3850.23 1053
3850.81 1006
3851.40 897
3851.98 897
3852.57 856
3853.15 958
3853.74 954
3854.32 941
3854.91 885
3855.49 889
3856.08 991
3856.66 938
3857.25 973
3857.84 874
3858.42 933
3859.01 1009
3859.59 1095
3860.18 1152
3860.76 1266
3861.35 1340
3861.94 1366
3862.52 1410
3863.11 1422
3863.69 1434
3864.28 1418
3864.87 1351
3865.45 1366
3866.04 1402
3866.62 1274
3867.21 1089
3867.80 1066
3868.38 1040
3868.97 1084
3869.56 1007
3870.14 1012
3870.73 948
3871.32 949
3871.90 1047
3872.49 1064
3873.08 989
3873.66 974
3874.25 972
3874.84 1081
3875.42 969
3876.01 964
3876.60 974
3877.19 981
3877.77 1045
3878.36 1034
3878.95 886
3879.53 895
3880.12 964
3880.71 1003
3881.30 930
3881.88 911
3882.47 835
3883.06 863
3883.65 916
3884.23 985
3884.82 1022
3885.41 846
3886.00 911
3886.58 945
3887.17 878
3887.76 981
3888.35 1000
3888.94 1145
3889.52 976
3890.11 1028
3890.70 1046
3891.29 1140
3891.88 1024
3892.46 1127
3893.05 1038
3893.64 1079
3894.23 1162
3894.82 954
3895.41 874
3895.99 862
3896.58 962
3897.17 900
3897.76 1051
3898.35 914
3898.94 879
3899.53 971
3900.12 871
3900.70 869
3901.29 967
3901.88 982
3902.47 1027
3903.06 1015
3903.65 1081
3904.24 963
3904.83 974
3905.42 939
3906.01 928
3906.60 1046
3907.18 1147
3907.77 1114
3908.36 966
3908.95 908
3909.54 1119
3910.13 929
3910.72 912
3911.31 885
3911.90 907
3912.49 889
3913.08 799
3913.67 757
3914.26 885
3914.85 971
3915.44 900
3916.03 880
3916.62 851
3917.21 916
3917.80 875
3918.39 859
3918.98 915
3919.57 938
3920.16 934
3920.75 868
3921.34 884
3921.93 944
3922.52 915
3923.11 906
3923.70 899
3924.30 875
3924.89 904
3925.48 925
3926.07 845
3926.66 805
3927.25 874
3927.84 895
3928.43 812
3929.02 741
3929.61 758
3930.20 746
3930.80 748
3931.39 788
3931.98 800
3932.57 880
3933.16 808
3933.75 848
3934.34 773
3934.93 762
3935.53 779
3936.12 857
3936.71 896
3937.30 759
3937.89 813
3938.48 845
3939.08 825
3939.67 977
3940.26 895
3940.85 800
3941.44 830
3942.04 881
3942.63 933
3943.22 1010
3943.81 983
3944.40 927
3945.00 893
3945.59 830
3946.18 903
3946.77 850
3947.36 746
3947.96 922
3948.55 936
3949.14 932
3949.73 929
3950.33 954
3950.92 887
3951.51 832
3952.11 877
3952.70 1021
3953.29 922
3953.88 950
3954.48 976
3955.07 950
3955.66 939
3956.26 945
3956.85 937
3957.44 919
3958.04 891
3958.63 825
3959.22 1023
3959.81 920
3960.41 844
3961.00 921
3961.60 1060
3962.19 1015
3962.78 1035
3963.38 972
3963.97 919
3964.56 868
3965.16 970
3965.75 1080
3966.34 952
3966.94 999
3967.53 1159
3968.13 1075
3968.72 1112
3969.31 1009
3969.91 973
3970.50 994
3971.10 926
3971.69 880
3972.28 814
3972.88 859
3973.47 869
3974.07 964
3974.66 1108
3975.26 1146
3975.85 1067
3976.45 1054
3977.04 1197
3977.63 1207
3978.23 1125
3978.82 1074
3979.42 1059
3980.01 1141
3980.61 1130
3981.20 944
3981.80 1012
3982.39 1059
3982.99 1060
3983.58 956
3984.18 929
3984.77 960
3985.37 1083
3985.96 1049
3986.56 928
3987.16 975
3987.75 1035
3988.35 1116
3988.94 1047
3989.54 981
3990.13 994
3990.73 959
3991.32 967
3991.92 994
3992.52 1067
3993.11 990
3993.71 904
3994.30 987
3994.90 1050
3995.50 877
3996.09 943
3996.69 950
3997.28 1058
3997.88 1059
3998.48 1020
3999.07 901
3999.67 904
4000.26 876
4000.86 988
4001.46 979
4002.05 883
4002.65 881
4003.25 824
4003.84 853
4004.44 927
4005.04 994
4005.63 951
4006.23 986
4006.83 1061
4007.42 943
4008.02 897
4008.62 1015
4009.21 978
4009.81 904
4010.41 925
4011.01 1058
4011.60 957
4012.20 956
4012.80 991
4013.40 1018
4013.99 1020
4014.59 1080
4015.19 1008
4015.78 890
4016.38 947
4016.98 937
4017.58 987
4018.18 913
4018.77 929
4019.37 1009
4019.97 1021
4020.57 1010
4021.16 1080
4021.76 932
4022.36 965
4022.96 1010
4023.56 1129
4024.15 914
4024.75 1005
4025.35 1015
4025.95 1000
4026.55 996
4027.15 1049
4027.74 1189
4028.34 1208
4028.94 1237
4029.54 1163
4030.14 1121
4030.74 1294
4031.34 1225
4031.93 1086
4032.53 1195
4033.13 1212
4033.73 1070
4034.33 1161
4034.93 1086
4035.53 1072
4036.13 1014
4036.73 954
4037.32 996
4037.92 955
4038.52 907
4039.12 905
4039.72 866
4040.32 999
4040.92 805
4041.52 877
4042.12 909
4042.72 823
4043.32 799
4043.92 854
4044.52 746
4045.12 709
4045.72 860
4046.32 843
4046.92 715
4047.52 746
4048.12 805
4048.72 779
4049.32 804
4049.92 829
4050.52 890
4051.12 847
4051.72 873
4052.32 853
4052.92 798
4053.52 821
4054.12 832
4054.72 772
4055.32 812
4055.92 869
4056.52 846
4057.12 844
4057.72 779
4058.32 827
4058.92 855
4059.52 798
4060.12 874
4060.72 1011
4061.33 879
4061.93 715
4062.53 752
4063.13 804
4063.73 766
4064.33 767
4064.93 741
4065.53 797
4066.13 807
4066.74 789
4067.34 809
4067.94 799
4068.54 760
4069.14 785
4069.74 752
4070.34 831
4070.95 847
4071.55 773
4072.15 834
4072.75 823
4073.35 803
4073.95 819
4074.56 726
4075.16 862
4075.76 852
4076.36 847
4076.96 824
4077.57 774
4078.17 781
4078.77 797
4079.37 833
4079.97 831
4080.58 786
4081.18 803
4081.78 827
4082.38 778
4082.99 784
4083.59 927
4084.19 881
4084.79 804
4085.40 875
4086.00 810
4086.60 761
4087.21 763
4087.81 828
4088.41 802
4089.01 790
4089.62 832
4090.22 759
4090.82 708
4091.43 725
4092.03 720
4092.63 649
4093.24 795
4093.84 733
4094.44 787
4095.05 771
4095.65 682
4096.25 679
4096.86 764
4097.46 797
4098.06 751
4098.67 739
4099.27 774
4099.87 756
4100.48 860
4101.08 784
4101.69 787
4102.29 792
4102.89 824
4103.50 827
4104.10 786
4104.71 725
4105.31 750
4105.91 757
4106.52 891
4107.12 892
4107.73 794
4108.33 743
4108.94 726
4109.54 779
4110.14 835
4110.75 752
4111.35 702
4111.96 791
4112.56 846
4113.17 724
4113.77 764
4114.38 799
4114.98 806
4115.59 829
4116.19 714
4116.80 749
4117.40 770
4118.01 806
4118.61 803
4119.22 727
4119.82 706
4120.43 818
4121.03 732
4121.64 685
4122.24 818
4122.85 730
4123.46 845
4124.06 833
4124.67 758
4125.27 690
4125.88 688
4126.48 773
4127.09 769
4127.69 684
4128.30 737
4128.91 785
4129.51 735
4130.12 773
4130.72 714
4131.33 856
4131.94 852
4132.54 802
4133.15 728
4133.76 761
4134.36 778
4134.97 772
4135.57 806
4136.18 803
4136.79 823
4137.39 950
4138.00 880
4138.61 854
4139.21 902
4139.82 888
4140.43 957
4141.03 902
4141.64 881
4142.25 923
4142.85 918
4143.46 926
4144.07 828
4144.67 911
4145.28 930
4145.89 873
4146.50 840
4147.10 825
4147.71 759
4148.32 1006
4148.93 751
4149.53 683
4150.14 753
4150.75 798
4151.36 677
4151.96 665
4152.57 797
4153.18 737
4153.79 738
4154.39 693
4155.00 690
4155.61 718
4156.22 694
4156.82 678
4157.43 698
4158.04 671
4158.65 818
4159.26 844
4159.87 731
4160.47 748
4161.08 839
4161.69 896
4162.30 834
4162.91 843
4163.52 921
4164.12 918
4164.73 891
4165.34 974
4165.95 1010
4166.56 950
4167.17 984
4167.78 960
4168.38 976
4168.99 943
4169.60 881
4170.21 857
4170.82 940
4171.43 887
4172.04 736
4172.65 763
4173.26 799
4173.86 866
4174.47 826
4175.08 809
4175.69 861
4176.30 864
4176.91 880
4177.52 784
4178.13 888
4178.74 931
4179.35 814
4179.96 878
4180.57 841
4181.18 803
4181.79 936
4182.40 909
4183.01 845
4183.62 797
4184.23 809
4184.84 747
4185.45 775
4186.06 813
4186.67 726
4187.28 709
4187.89 827
4188.50 807
4189.11 762
4189.72 763
4190.33 848
4190.94 832
4191.55 895
4192.16 896
4192.77 1036
4193.38 1090
4193.99 1062
4194.60 1088
4195.21 1186
4195.82 1231
4196.44 1118
4197.05 1037
4197.66 1121
4198.27 1122
4198.88 1104
4199.49 1159
4200.10 1047
4200.71 941
4201.32 807
4201.94 844
4202.55 902
4203.16 979
4203.77 925
4204.38 884
4204.99 874
4205.60 770
4206.21 847
4206.83 856
4207.44 811
4208.05 804
4208.66 863
4209.27 915
4209.89 820
4210.50 867
4211.11 880
4211.72 842
4212.33 837
4212.94 865
4213.56 969
4214.17 901
4214.78 885
4215.39 986
4216.01 878
4216.62 903
4217.23 1028
4217.84 976
4218.46 875
4219.07 1027
4219.68 947
4220.29 1022
4220.91 1148
4221.52 1012
4222.13 1097
4222.74 1121
4223.36 1145
4223.97 1199
4224.58 1111
4225.19 1117
4225.81 1175
4226.42 1225
4227.03 1163
4227.65 1231
4228.26 1208
4228.87 1137
4229.49 1167
4230.10 1374
4230.71 1283
4231.33 1357
4231.94 1445
4232.55 1514
4233.17 1483
4233.78 1344
4234.39 1568
4235.01 1660
4235.62 1750
4236.23 1474
4236.85 1486
4237.46 1548
4238.08 1532
4238.69 1386
4239.30 1288
4239.92 1293
4240.53 1207
4241.15 1212
4241.76 1106
4242.37 1081
4242.99 974
4243.60 1063
4244.22 1081
4244.83 1022
4245.45 1076
4246.06 945
4246.67 1003
4247.29 970
4247.90 1010
4248.52 1043
4249.13 1031
4249.75 1050
4250.36 1049
4250.98 872
4251.59 1004
4252.21 957
4252.82 922
4253.44 913
4254.05 905
4254.67 850
4255.28 846
4255.90 918
4256.51 889
4257.13 938
4257.74 896
4258.36 954
4258.97 927
4259.59 873
4260.20 965
4260.82 919
4261.44 811
4262.05 930
4262.67 878
4263.28 763
4263.90 779
4264.51 827
4265.13 963
4265.75 908
4266.36 898
4266.98 925
4267.59 825
4268.21 864
4268.83 898
4269.44 963
4270.06 924
4270.67 862
4271.29 924
4271.91 906
4272.52 944
4273.14 989
4273.76 918
4274.37 852
4274.99 991
4275.61 909
4276.22 828
4276.84 930
4277.46 816
4278.07 855
4278.69 893
4279.31 821
4279.92 846
4280.54 928
4281.16 782
4281.77 758
4282.39 802
4283.01 784
4283.63 769
4284.24 805
4284.86 830
4285.48 755
4286.09 769
4286.71 865
4287.33 957
4287.95 825
4288.56 714
4289.18 761
4289.80 674
4290.42 832
4291.03 766
4291.65 852
4292.27 835
4292.89 891
4293.51 734
4294.12 817
4294.74 794
4295.36 815
4295.98 798
4296.60 773
4297.21 786
4297.83 798
4298.45 832
4299.07 767
4299.69 807
4300.31 832
4300.92 849
4301.54 877
4302.16 850
4302.78 869
4303.40 853
4304.02 867
4304.63 834
4305.25 805
4305.87 855
4306.49 837
4307.11 834
4307.73 895
4308.35 870
4308.97 895
4309.59 871
4310.20 843
4310.82 777
4311.44 928
4312.06 880
4312.68 841
4313.30 795
4313.92 953
4314.54 958
4315.16 1019
4315.78 935
4316.40 976
4317.02 923
4317.64 920
4318.26 909
4318.88 932
4319.50 914
4320.12 848
4320.74 824
4321.36 955
4321.98 1030
4322.60 938
4323.22 1033
4323.84 1096
4324.46 997
4325.08 1078
4325.70 1218
4326.32 1156
4326.94 1144
4327.56 1248
4328.18 1154
4328.80 1176
4329.42 1192
4330.04 1117
4330.66 1092
4331.28 1132
4331.90 1063
4332.52 1221
4333.14 1208
4333.76 1271
4334.38 1355
4335.00 1370
4335.63 1624
4336.25 1572
4336.87 1610
4337.49 1879
4338.11 1955
4338.73 2017
4339.35 1915
4339.97 1913
4340.59 1801
4341.22 1900
4341.84 1972
4342.46 2140
4343.08 2199
4343.70 2581
4344.32 2740
4344.94 3164
4345.57 3441
4346.19 3667
4346.81 3830
4347.43 3701
4348.05 3879
4348.67 3737
4349.30 3743
4349.92 3688
4350.54 3076
4351.16 2810
4351.78 2370
4352.41 1946
4353.03 1788
4353.65 1619
4354.27 1436
4354.90 1341
4355.52 1466
4356.14 1344
4356.76 1182
4357.38 1268
4358.01 1388
4358.63 1273
4359.25 1230
4359.87 1258
4360.50 1388
4361.12 1379
4361.74 1346
4362.37 1221
4362.99 1163
4363.61 1314
4364.23 1105
4364.86 1132
4365.48 1190
4366.10 1152
4366.73 1075
4367.35 1099
4367.97 1189
4368.60 1159
4369.22 1012
4369.84 1011
4370.47 977
4371.09 941
4371.71 935
4372.34 942
4372.96 865
4373.58 863
4374.21 1030
4374.83 963
4375.46 878
4376.08 1003
4376.70 1038
4377.33 978
4377.95 1141
4378.57 1042
4379.20 1125
4379.82 1148
4380.45 1157
4381.07 1003
4381.70 964
4382.32 1048
4382.94 874
4383.57 907
4384.19 1003
4384.82 1015
4385.44 1072
4386.07 956
4386.69 920
4387.32 958
4387.94 843
4388.56 942
4389.19 907
4389.81 878
4390.44 842
4391.06 974
4391.69 805
4392.31 822
4392.94 885
4393.56 852
4394.19 860
4394.81 902
4395.44 950
4396.06 940
4396.69 999
4397.31 879
4397.94 888
4398.57 906
4399.19 873
4399.82 932
4400.44 965
4401.07 980
4401.69 963
4402.32 952
4402.94 993
4403.57 784
4404.20 846
4404.82 919
4405.45 864
4406.07 814
4406.70 800
4407.33 937
4407.95 983
4408.58 817
4409.20 838
4409.83 879
4410.46 793
4411.08 871
4411.71 850
4412.34 888
4412.96 967
4413.59 877
4414.21 921
4414.84 855
4415.47 955
4416.09 814
4416.72 859
4417.35 836
4417.97 880
4418.60 1059
4419.23 963
4419.86 905
4420.48 913
4421.11 853
4421.74 738
4422.36 757
4422.99 835
4423.62 825
4424.25 794
4424.87 807
4425.50 884
4426.13 809
4426.75 753
4427.38 905
4428.01 852
4428.64 814
4429.26 827
4429.89 829
4430.52 805
4431.15 843
4431.78 917
4432.40 870
4433.03 870
4433.66 828
4434.29 866
4434.91 973
4435.54 964
4436.17 849
4436.80 905
4437.43 847
4438.06 947
4438.68 876
4439.31 834
4439.94 859
4440.57 821
4441.20 762
4441.83 830
4442.45 848
4443.08 909
4443.71 958
4444.34 873
4444.97 807
4445.60 896
4446.23 880
4446.86 874
4447.48 799
4448.11 823
4448.74 807
4449.37 866
4450.00 1003
4450.63 996
4451.26 823
4451.89 892
4452.52 960
4453.15 959
4453.78 1005
4454.40 1004
4455.03 1016
4455.66 1142
4456.29 1047
4456.92 1038
4457.55 1001
4458.18 905
4458.81 915
4459.44 896
4460.07 863
4460.70 881
4461.33 841
4461.96 809
4462.59 770
4463.22 773
4463.85 705
4464.48 725
4465.11 828
4465.74 924
4466.37 783
4467.00 726
4467.63 747
4468.26 851
4468.89 771
4469.52 767
4470.15 665
4470.78 805
4471.41 836
4472.04 875
4472.68 795
4473.31 752
4473.94 823
4474.57 725
4475.20 750
4475.83 857
4476.46 785
4477.09 817
4477.72 814
4478.35 807
4478.98 720
4479.62 740
4480.25 891
4480.88 842
4481.51 873
4482.14 841
4482.77 975
4483.40 949
4484.04 895
4484.67 852
4485.30 861
4485.93 1028
4486.56 919
4487.19 933
4487.82 932
4488.46 897
4489.09 989
4489.72 938
4490.35 983
4490.98 934
4491.62 924
4492.25 966
4492.88 919
4493.51 893
4494.14 902
4494.78 967
4495.41 909
4496.04 834
4496.67 914
4497.31 1079
4497.94 962
4498.57 1224
4499.20 1130
4499.84 1279
4500.47 1345
4501.10 1387
4501.73 1207
4502.37 1299
4503.00 1305
4503.63 1314
4504.27 1229
4504.90 1119
4505.53 1191
4506.16 1079
4506.80 1008
4507.43 1043
4508.06 1000
4508.70 974
4509.33 864
4509.96 846
4510.60 996
4511.23 1063
4511.86 978
4512.50 933
4513.13 894
4513.76 979
4514.40 861
4515.03 918
4515.66 931
4516.30 906
4516.93 855
4517.57 923
4518.20 870
4518.83 774
4519.47 824
4520.10 824
4520.74 852
4521.37 804
4522.00 947
4522.64 904
4523.27 900
4523.91 909
4524.54 892
4525.18 967
4525.81 993
4526.44 1049
4527.08 1070
4527.71 1076
4528.35 1132
4528.98 1136
4529.62 1285
4530.25 1399
4530.89 1510
4531.52 1547
4532.16 1607
4532.79 1601
4533.43 1649
4534.06 1547
4534.70 1568
4535.33 1552
4535.97 1413
4536.60 1221
4537.24 1181
4537.87 992
4538.51 1004
4539.14 1008
4539.78 960
4540.41 920
4541.05 906
4541.68 844
4542.32 799
4542.96 806
4543.59 822
4544.23 867
4544.86 875
4545.50 832
4546.13 831
4546.77 791
4547.41 817
4548.04 831
4548.68 885
4549.31 849
4549.95 757
4550.59 786
4551.22 822
4551.86 792
4552.50 784
4553.13 784
4553.77 725
4554.40 748
4555.04 844
4555.68 782
4556.31 819
4556.95 893
4557.59 871
4558.22 928
4558.86 756
4559.50 865
4560.13 867
4560.77 657
4561.41 759
4562.04 797
4562.68 813
4563.32 739
4563.96 789
4564.59 775
4565.23 747
4565.87 710
4566.50 813
4567.14 836
4567.78 969
4568.42 969
4569.05 890
4569.69 823
4570.33 957
4570.97 992
4571.60 868
4572.24 881
4572.88 896
4573.52 871
4574.16 793
4574.79 809
4575.43 738
4576.07 813
4576.71 823
4577.34 787
4577.98 888
4578.62 934
4579.26 960
4579.90 836
4580.54 910
4581.17 975
4581.81 909
4582.45 985
4583.09 863
4583.73 908
4584.37 886
4585.00 897
4585.64 878
4586.28 953
4586.92 956
4587.56 1044
4588.20 1088
4588.84 1150
4589.48 1187
4590.11 1275
4590.75 1295
4591.39 1475
4592.03 1511
4592.67 1524
4593.31 1393
4593.95 1236
4594.59 1254
4595.23 1076
4595.87 1079
4596.51 1104
4597.15 955
4597.79 953
4598.42 887
4599.06 926
4599.70 1032
4600.34 969
4600.98 921
4601.62 990
4602.26 1030
4602.90 1051
4603.54 1035
4604.18 1012
4604.82 1020
4605.46 1001
4606.10 1010
4606.74 1059
4607.38 963
4608.02 949
4608.66 856
4609.30 896
4609.94 1004
4610.58 968
4611.22 917
4611.86 902
4612.50 905
4613.15 889
4613.79 849
4614.43 898
4615.07 905
4615.71 861
4616.35 863
4616.99 876
4617.63 824
4618.27 850
4618.91 908
4619.55 968
4620.19 829
4620.83 773
4621.48 867
4622.12 872
4622.76 850
4623.40 911
4624.04 920
4624.68 1015
4625.32 932
4625.96 930
4626.61 952
4627.25 882
4627.89 701
4628.53 895
4629.17 857
4629.81 882
4630.46 899
4631.10 997
4631.74 1097
4632.38 1116
4633.02 995
4633.66 942
4634.31 1030
4634.95 901
4635.59 933
4636.23 1018
4636.88 1011
4637.52 997
4638.16 1051
4638.80 969
4639.44 889
4640.09 910
4640.73 952
4641.37 1009
4642.01 913
4642.66 865
4643.30 913
4643.94 939
4644.58 832
4645.23 831
4645.87 935
4646.51 966
4647.16 890
4647.80 868
4648.44 838
4649.08 826
4649.73 870
4650.37 1024
4651.01 866
4651.66 947
4652.30 891
4652.94 832
4653.59 880
4654.23 939
4654.87 865
4655.52 917
4656.16 832
4656.80 849
4657.45 807
4658.09 744
4658.74 816
4659.38 820
4660.02 719
4660.67 828
4661.31 747
4661.95 818
4662.60 888
4663.24 809
4663.89 800
4664.53 791
4665.17 863
4665.82 816
4666.46 741
4667.11 714
4667.75 667
4668.40 723
4669.04 816
4669.68 784
4670.33 789
4670.97 839
4671.62 1042
4672.26 1083
4672.91 1029
4673.55 942
4674.20 1010
4674.84 997
4675.49 972
4676.13 911
4676.78 786
4677.42 889
4678.07 908
4678.71 871
4679.36 853
4680.00 884
4680.65 907
4681.29 936
4681.94 949
4682.58 819
4683.23 788
4683.87 881
4684.52 870
4685.16 925
4685.81 864
4686.46 869
4687.10 933
4687.75 856
4688.39 712
4689.04 749
4689.68 830
4690.33 722
4690.98 824
4691.62 895
4692.27 837
4692.91 848
4693.56 876
4694.21 978
4694.85 903
4695.50 932
4696.15 1164
4696.79 1169
4697.44 1094
4698.08 1071
4698.73 1240
4699.38 1238
4700.02 1464
4700.67 1330
4701.32 1349
4701.96 1113
4702.61 1036
4703.26 1068
4703.90 1045
4704.55 873
4705.20 994
4705.84 944
4706.49 974
4707.14 1005
4707.79 957
4708.43 974
4709.08 919
4709.73 919
4710.37 925
4711.02 884
4711.67 925
4712.32 948
4712.96 883
4713.61 758
4714.26 831
4714.91 818
4715.55 911
4716.20 774
4716.85 847
4717.50 813
4718.14 685
4718.79 759
4719.44 826
4720.09 853
4720.74 875
4721.38 783
4722.03 850
4722.68 882
4723.33 878
4723.98 881
4724.62 915
4725.27 926
4725.92 903
4726.57 917
4727.22 923
4727.87 994
4728.52 946
4729.16 1041
4729.81 1092
4730.46 988
4731.11 889
4731.76 878
4732.41 890
4733.06 881
4733.70 899
4734.35 841
4735.00 774
4735.65 841
4736.30 785
4736.95 875
4737.60 779
4738.25 832
4738.90 811
4739.55 780
4740.20 776
4740.84 875
4741.49 800
4742.14 805
4742.79 782
4743.44 833
4744.09 732
4744.74 859
4745.39 959
4746.04 907
4746.69 763
4747.34 817
4747.99 867
4748.64 767
4749.29 885
4749.94 807
4750.59 760
4751.24 828
4751.89 814
4752.54 849
4753.19 825
4753.84 897
4754.49 1012
4755.14 821
4755.79 861
4756.44 869
4757.09 856
4757.74 837
4758.39 779
4759.04 812
4759.70 671
4760.35 659
4761.00 747
4761.65 704
4762.30 760
4762.95 788
4763.60 865
4764.25 744
4764.90 742
4765.55 711
4766.20 756
4766.86 869
4767.51 861
4768.16 747
4768.81 725
4769.46 789
4770.11 738
4770.76 729
4771.41 741
4772.07 744
4772.72 862
4773.37 792
4774.02 746
4774.67 700
4775.32 701
4775.98 774
4776.63 691
4777.28 767
4777.93 789
4778.58 666
4779.24 704
4779.89 759
4780.54 762
4781.19 736
4781.84 664
4782.50 688
4783.15 723
4783.80 699
4784.45 664
4785.10 705
4785.76 754
4786.41 748
4787.06 808
4787.71 824
4788.37 803
4789.02 739
4789.67 694
4790.33 740
4790.98 802
4791.63 767
4792.28 927
4792.94 821
4793.59 762
4794.24 677
4794.90 830
4795.55 775
4796.20 733
4796.86 766
4797.51 781
4798.16 812
4798.81 837
4799.47 792
4800.12 846
4800.78 786
4801.43 791
4802.08 796
4802.74 806
4803.39 792
4804.04 770
4804.70 680
4805.35 724
4806.00 742
4806.66 845
4807.31 799
4807.97 749
4808.62 677
4809.27 861
4809.93 814
4810.58 738
4811.24 826
4811.89 861
4812.54 746
4813.20 807
4813.85 815
4814.51 832
4815.16 800
4815.82 941
4816.47 877
4817.13 842
4817.78 853
4818.44 894
4819.09 816
4819.74 739
4820.40 909
4821.05 1018
4821.71 1036
4822.36 1043
4823.02 1034
4823.67 1027
4824.33 1025
4824.98 1003
4825.64 1036
4826.29 1106
4826.95 1213
4827.60 1096
4828.26 1075
4828.92 1021
4829.57 1109
4830.23 1028
4830.88 1053
4831.54 1088
4832.19 968
4832.85 1090
4833.50 1062
4834.16 1141
4834.82 1050
4835.47 973
4836.13 1154
4836.78 1324
4837.44 1205
4838.10 1097
4838.75 1107
4839.41 1197
4840.06 1161
4840.72 1065
4841.38 1142
4842.03 1115
4842.69 1174
4843.34 1127
4844.00 1197
4844.66 1154
4845.31 1125
4845.97 1338
4846.63 1271
4847.28 1211
4847.94 1238
4848.60 1249
4849.25 1260
4849.91 1208
4850.57 1152
4851.22 1253
4851.88 1297
4852.54 1287
4853.20 1404
4853.85 1399
4854.51 1443
4855.17 1590
4855.82 1752
4856.48 1522
4857.14 1630
4857.80 1850
4858.45 1831
4859.11 1883
4859.77 1722
4860.43 1743
4861.08 1456
4861.74 1382
4862.40 1617
4863.06 1615
4863.71 1452
4864.37 1357
4865.03 1501
4865.69 1549
4866.34 1528
4867.00 1499
4867.66 1532
4868.32 1554
4868.98 1469
4869.63 1493
4870.29 1360
4870.95 1342
4871.61 1383
4872.27 1400
4872.93 1362
4873.58 1357
4874.24 1340
4874.90 1356
4875.56 1328
4876.22 1442
4876.88 1327
4877.54 1366
4878.19 1433
4878.85 1412
4879.51 1307
4880.17 1441
4880.83 1348
4881.49 1343
4882.15 1344
4882.81 1233
4883.47 1159
4884.13 1110
4884.78 1189
4885.44 1197
4886.10 1114
4886.76 1249
4887.42 1269
4888.08 1224
4888.74 1245
4889.40 1438
4890.06 1443
4890.72 1388
4891.38 1386
4892.04 1399
4892.70 1295
4893.36 1329
4894.02 1488
4894.68 1279
4895.34 1284
4896.00 1319
4896.66 1314
4897.32 1314
4897.98 1166
4898.64 1362
4899.30 1349
4899.96 1310
4900.62 1219
4901.28 1286
4901.94 1242
4902.60 1187
4903.26 1056
4903.92 1065
4904.58 1080
4905.24 1059
4905.90 1031
4906.56 1032
4907.22 941
4907.88 1045
4908.54 956
4909.20 994
4909.87 1116
4910.53 1023
4911.19 943
4911.85 1073
4912.51 1022
4913.17 962
4913.83 976
4914.49 974
4915.15 985
4915.81 899
4916.48 844
4917.14 901
4917.80 852
4918.46 772
4919.12 953
4919.78 963
4920.44 993
4921.11 905
4921.77 889
4922.43 873
4923.09 875
4923.75 852
4924.41 910
4925.08 830
4925.74 923
4926.40 844
4927.06 879
4927.72 880
4928.39 787
4929.05 865
4929.71 988
4930.37 968
4931.04 853
4931.70 969
4932.36 913
4933.02 940
4933.69 843
4934.35 872
4935.01 826
4935.67 955
4936.34 918
4937.00 821
4937.66 913
4938.32 843
4938.99 925
4939.65 774
4940.31 820
4940.98 839
4941.64 964
4942.30 969
4942.96 875
4943.63 743
4944.29 789
4944.95 778
4945.62 799
4946.28 791
4946.94 786
4947.61 810
4948.27 703
4948.93 703
4949.60 781
4950.26 788
4950.92 722
4951.59 753
4952.25 787
4952.92 843
4953.58 799
4954.24 760
4954.91 834
4955.57 843
4956.24 822
4956.90 836
4957.56 757
4958.23 833
4958.89 712
4959.56 884
4960.22 829
4960.88 852
4961.55 881
4962.21 872
4962.88 884
4963.54 897
4964.21 936
4964.87 888
4965.54 1002
4966.20 890
4966.86 927
4967.53 1047
4968.19 908
4968.86 885
4969.52 875
4970.19 883
4970.85 874
4971.52 717
4972.18 823
4972.85 781
4973.51 803
4974.18 835
4974.84 709
4975.51 786
4976.17 835
4976.84 790
4977.51 851
4978.17 851
4978.84 803
4979.50 784
4980.17 857
4980.83 793
4981.50 742
4982.16 822
4982.83 814
4983.50 747
4984.16 794
4984.83 783
4985.49 771
4986.16 818
4986.83 793
4987.49 815
4988.16 807
4988.82 778
4989.49 745
4990.16 706
4990.82 704
4991.49 729
4992.16 725
4992.82 684
4993.49 690
4994.16 742
4994.82 738
4995.49 740
4996.15 742
4996.82 666
4997.49 752
4998.16 768
4998.82 750
4999.49 747
5000.16 746
5000.82 712
5001.49 698
5002.16 636
5002.82 644
5003.49 690
5004.16 673
5004.83 650
5005.49 643
5006.16 688
5006.83 696
5007.49 702
5008.16 696
5008.83 702
5009.50 787
5010.16 755
5010.83 742
5011.50 781
5012.17 719
5012.84 704
5013.50 670
5014.17 624
5014.84 675
5015.51 640
5016.17 639
5016.84 704
5017.51 676
5018.18 600
5018.85 718
5019.52 754
5020.18 829
5020.85 790
5021.52 827
5022.19 744
5022.86 744
5023.53 722
5024.19 833
5024.86 798
5025.53 748
5026.20 604
5026.87 712
5027.54 701
5028.21 692
5028.88 658
5029.54 701
5030.21 729
5030.88 652
5031.55 637
5032.22 606
5032.89 686
5033.56 680
5034.23 715
5034.90 690
5035.57 627
5036.24 598
5036.90 692
5037.57 750
5038.24 701
5038.91 703
5039.58 673
5040.25 587
5040.92 651
5041.59 695
5042.26 720
5042.93 662
5043.60 716
5044.27 746
5044.94 703
5045.61 612
5046.28 673
5046.95 698
5047.62 682
5048.29 676
5048.96 692
5049.63 724
5050.30 706
5050.97 627
5051.64 731
5052.31 747
5052.98 713
5053.65 623
5054.32 681
5054.99 651
5055.66 718
5056.34 701
5057.01 620
5057.68 568
5058.35 657
5059.02 692
5059.69 669
5060.36 611
5061.03 691
5061.70 601
5062.37 635
5063.04 668
5063.72 677
5064.39 703
5065.06 651
5065.73 626
5066.40 705
5067.07 748
5067.74 683
5068.42 639
5069.09 672
5069.76 708
5070.43 707
5071.10 688
5071.77 700
5072.44 744
5073.12 710
5073.79 649
5074.46 699
5075.13 749
5075.80 866
5076.48 894
5077.15 670
5077.82 811
5078.49 915
5079.16 893
5079.84 953
5080.51 933
5081.18 864
5081.85 901
5082.53 848
5083.20 851
5083.87 721
5084.54 751
5085.22 730
5085.89 650
5086.56 732
5087.23 726
5087.91 717
5088.58 760
5089.25 664
5089.93 728
5090.60 858
5091.27 825
5091.94 872
5092.62 902
5093.29 829
5093.96 787
5094.64 923
5095.31 828
5095.98 864
5096.66 903
5097.33 830
5098.00 807
5098.68 715
5099.35 770
5100.02 757
5100.70 772
5101.37 744
5102.04 774
5102.72 829
5103.39 784
5104.07 783
5104.74 837
5105.41 883
5106.09 858
5106.76 833
5107.44 920
5108.11 798
5108.78 742
5109.46 775
5110.13 809
5110.81 876
5111.48 795
5112.16 713
5112.83 750
5113.50 755
5114.18 794
5114.85 833
5115.53 889
5116.20 869
5116.88 930
5117.55 882
5118.23 916
5118.90 1111
5119.58 1062
5120.25 1172
5120.93 1139
5121.60 1006
5122.28 1109
5122.95 1021
5123.63 911
5124.30 836
5124.98 826
5125.65 864
5126.33 832
5127.00 759
5127.68 743
5128.35 749
5129.03 745
5129.70 732
5130.38 856
5131.06 893
5131.73 837
5132.41 810
5133.08 799
5133.76 864
5134.43 835
5135.11 851
5135.79 862
5136.46 794
5137.14 835
5137.81 828
5138.49 751
5139.17 749
5139.84 784
5140.52 758
5141.20 760
5141.87 712
5142.55 670
5143.22 708
5143.90 781
5144.58 696
5145.25 691
5145.93 683
5146.61 635
5147.28 696
5147.96 752
5148.64 735
5149.31 763
5149.99 769
5150.67 744
5151.34 706
5152.02 625
5152.70 678
5153.38 640
5154.05 666
5154.73 694
5155.41 674
5156.08 701
5156.76 696
5157.44 575
5158.12 723
5158.79 766
5159.47 571
5160.15 670
5160.83 662
5161.50 663
5162.18 740
5162.86 618
5163.54 599
5164.22 653
5164.89 764
5165.57 727
5166.25 689
5166.93 725
5167.61 732
5168.28 724
5168.96 734
5169.64 721
5170.32 693
5171.00 707
5171.67 680
5172.35 703
5173.03 649
5173.71 647
5174.39 703
5175.07 675
5175.74 657
5176.42 703
5177.10 659
5177.78 818
5178.46 673
5179.14 657
5179.82 735
5180.50 676
5181.17 721
5181.85 739
5182.53 693
5183.21 705
5183.89 635
5184.57 630
5185.25 659
5185.93 699
5186.61 644
5187.29 632
5187.97 634
5188.65 659
5189.33 697
5190.00 663
5190.68 586
5191.36 685
5192.04 675
5192.72 683
5193.40 657
5194.08 621
5194.76 624
5195.44 698
5196.12 711
5196.80 601
5197.48 615
5198.16 718
5198.84 692
5199.52 681
5200.20 662
5200.88 625
5201.56 590
5202.24 766
5202.92 669
5203.60 674
5204.28 724
5204.96 669
5205.65 792
5206.33 857
5207.01 778
5207.69 740
5208.37 739
5209.05 841
5209.73 768
5210.41 777
5211.09 855
5211.77 788
5212.45 728
5213.13 812
5213.82 868
5214.50 795
5215.18 882
5215.86 777
5216.54 845
5217.22 872
5217.90 874
5218.58 806
5219.27 843
5219.95 781
5220.63 855
5221.31 891
5221.99 969
5222.67 914
5223.35 835
5224.04 842
5224.72 832
5225.40 855
5226.08 770
5226.76 719
5227.45 752
5228.13 753
5228.81 731
5229.49 778
5230.17 787
5230.86 755
5231.54 757
5232.22 761
5232.90 699
5233.58 753
5234.27 724
5234.95 699
5235.63 714
5236.31 764
5237.00 684
5237.68 634
5238.36 768
5239.05 815
5239.73 770
5240.41 851
5241.09 790
5241.78 794
5242.46 787
5243.14 744
5243.83 699
5244.51 720
5245.19 729
5245.87 773
5246.56 756
5247.24 716
5247.92 672
5248.61 802
5249.29 824
5249.97 798
5250.66 870
5251.34 921
5252.03 1038
5252.71 944
5253.39 777
5254.08 811
5254.76 806
5255.44 722
5256.13 694
5256.81 777
5257.50 767
5258.18 867
5258.86 840
5259.55 826
5260.23 810
5260.92 894
5261.60 868
5262.28 881
5262.97 894
5263.65 919
5264.34 978
5265.02 902
5265.71 843
5266.39 853
5267.07 887
5267.76 840
5268.44 804
5269.13 878
5269.81 774
5270.50 795
5271.18 818
5271.87 849
5272.55 730
5273.24 713
5273.92 714
5274.61 706
5275.29 761
5275.98 754
5276.66 781
5277.35 688
5278.03 645
5278.72 819
5279.40 787
5280.09 821
5280.77 915
5281.46 866
5282.15 778
5282.83 872
5283.52 835
5284.20 876
5284.89 802
5285.57 768
5286.26 771
5286.95 832
5287.63 842
5288.32 741
5289.00 736
5289.69 749
5290.38 786
5291.06 835
5291.75 754
5292.43 805
5293.12 808
5293.81 840
5294.49 930
5295.18 831
5295.87 798
5296.55 746
5297.24 873
5297.92 936
5298.61 908
5299.30 887
5299.98 927
5300.67 940
5301.36 925
5302.04 891
5302.73 956
5303.42 970
5304.11 857
5304.79 943
5305.48 842
5306.17 956
5306.85 866
5307.54 940
5308.23 899
5308.92 892
5309.60 969
5310.29 924
5310.98 914
5311.66 965
5312.35 958
5313.04 1032
5313.73 948
5314.41 886
5315.10 982
5315.79 838
5316.48 940
5317.17 948
5317.85 990
5318.54 959
5319.23 972
5319.92 1106
5320.61 1081
5321.29 1022
5321.98 1122
5322.67 1083
5323.36 1003
5324.05 955
5324.73 912
5325.42 877
5326.11 854
5326.80 828
5327.49 861
5328.18 755
5328.87 862
5329.55 811
5330.24 787
5330.93 757
5331.62 826
5332.31 840
5333.00 792
5333.69 837
5334.38 788
5335.06 786
5335.75 850
5336.44 779
5337.13 814
5337.82 699
5338.51 827
5339.20 854
5339.89 817
5340.58 759
5341.27 765
5341.96 815
5342.65 857
5343.33 880
5344.02 806
5344.71 867
5345.40 893
5346.09 873
5346.78 858
5347.47 791
5348.16 792
5348.85 896
5349.54 954
5350.23 1060
5350.92 1163
5351.61 1078
5352.30 1029
5352.99 1070
5353.68 979
5354.37 1052
5355.06 903
5355.75 920
5356.44 855
5357.13 770
5357.82 814
5358.51 826
5359.21 733
5359.90 725
5360.59 817
5361.28 717
5361.97 693
5362.66 738
5363.35 711
5364.04 749
5364.73 725
5365.42 631
5366.11 745
5366.80 720
5367.49 667
5368.19 707
5368.88 727
5369.57 601
5370.26 614
5370.95 651
5371.64 663
5372.33 640
5373.02 701
5373.72 713
5374.41 664
5375.10 696
5375.79 719
5376.48 669
5377.17 696
5377.87 631
5378.56 632
5379.25 640
5379.94 619
5380.63 628
5381.33 636
5382.02 660
5382.71 673
5383.40 641
5384.09 663
5384.79 640
5385.48 644
5386.17 653
5386.86 696
5387.55 795
5388.25 696
5388.94 738
5389.63 767
5390.32 750
5391.02 742
5391.71 715
5392.40 685
5393.09 702
5393.79 696
5394.48 700
5395.17 673
5395.87 715
5396.56 715
5397.25 637
5397.95 614
5398.64 690
5399.33 714
5400.02 665
5400.72 659
5401.41 657
5402.10 750
5402.80 651
5403.49 651
5404.18 766
5404.88 686
5405.57 688
5406.26 721
5406.96 599
5407.65 679
5408.35 745
5409.04 777
5409.73 675
5410.43 767
5411.12 714
5411.81 701
5412.51 703
5413.20 738
5413.90 717
5414.59 745
5415.28 689
5415.98 658
5416.67 638
5417.37 657
5418.06 733
5418.76 675
5419.45 744
5420.14 754
5420.84 715
5421.53 649
5422.23 777
5422.92 737
5423.62 731
5424.31 761
5425.01 659
5425.70 688
5426.40 800
5427.09 763
5427.79 756
5428.48 745
5429.18 790
5429.87 897
5430.57 737
5431.26 759
5431.96 866
5432.65 803
5433.35 783
5434.04 795
5434.74 811
5435.43 913
5436.13 934
5436.82 931
5437.52 924
5438.22 949
5438.91 946
5439.61 877
5440.30 838
5441.00 884
5441.69 836
5442.39 838
5443.09 996
5443.78 991
5444.48 967
5445.17 898
5445.87 905
5446.57 1090
5447.26 1119
5447.96 1011
5448.66 1004
5449.35 1024
5450.05 1115
5450.74 995
5451.44 1055
5452.14 1041
5452.83 1021
5453.53 1089
5454.23 971
5454.92 954
5455.62 917
5456.32 878
5457.01 970
5457.71 866
5458.41 913
5459.10 929
5459.80 955
5460.50 896
5461.20 962
5461.89 994
5462.59 974
5463.29 1083
5463.98 1021
5464.68 932
5465.38 985
5466.08 1056
5466.77 1066
5467.47 1019
5468.17 1040
5468.87 976
5469.56 1024
5470.26 1080
5470.96 1147
5471.66 1127
5472.35 1285
5473.05 1220
5473.75 1159
5474.45 1210
5475.15 1252
5475.84 1304
5476.54 1411
5477.24 1561
5477.94 1723
5478.64 1654
5479.34 1744
5480.03 2024
5480.73 2043
5481.43 2083
5482.13 2228
5482.83 1947
5483.53 1881
5484.22 1828
5484.92 1721
5485.62 1693
5486.32 1662
5487.02 1664
5487.72 1553
5488.42 1570
5489.11 1586
5489.81 1675
5490.51 1613
5491.21 1609
5491.91 1606
5492.61 1568
5493.31 1584
5494.01 1743
5494.71 1757
5495.41 1881
5496.11 2033
5496.81 2133
5497.50 2448
5498.20 2622
5498.90 2808
5499.60 3101
5500.30 3443
5501.00 3556
5501.70 3706
5502.40 3552
5503.10 3480
5503.80 3076
5504.50 3025
5505.20 2588
5505.90 2354
5506.60 2105
5507.30 1844
5508.00 1788
5508.70 1649
5509.40 1492
5510.10 1546
5510.80 1542
5511.50 1462
5512.20 1418
5512.90 1413
5513.60 1427
5514.30 1414
5515.00 1371
5515.70 1406
5516.40 1427
5517.11 1289
5517.81 1224
5518.51 1207
5519.21 1239
5519.91 1225
5520.61 1162
5521.31 1080
5522.01 1049
5522.71 1006
5523.41 996
5524.11 1124
5524.82 1021
5525.52 855
5526.22 1011
5526.92 1124
5527.62 1033
5528.32 943
5529.02 945
5529.72 968
5530.43 929
5531.13 987
5531.83 916
5532.53 880
5533.23 926
5533.93 910
5534.64 910
5535.34 915
5536.04 871
5536.74 886
5537.44 902
5538.15 816
5538.85 858
5539.55 804
5540.25 883
5540.95 955
5541.66 832
5542.36 813
5543.06 892
5543.76 912
5544.47 837
5545.17 795
5545.87 798
5546.57 810
5547.28 823
5547.98 841
5548.68 806
5549.38 885
5550.09 828
5550.79 815
5551.49 866
5552.19 830
5552.90 871
5553.60 881
5554.30 876
5555.01 873
5555.71 905
5556.41 847
5557.12 810
5557.82 750
5558.52 849
5559.23 810
5559.93 838
5560.63 881
5561.34 879
5562.04 911
5562.74 902
5563.45 853
5564.15 879
5564.85 915
5565.56 836
5566.26 833
5566.96 842
5567.67 881
5568.37 867
5569.08 847
5569.78 816
5570.48 869
5571.19 759
5571.89 784
5572.60 873
5573.30 940
5574.01 983
5574.71 873
5575.41 871
5576.12 821
5576.82 820
5577.53 932
5578.23 843
5578.94 817
5579.64 913
5580.35 734
5581.05 752
5581.76 810
5582.46 793
5583.16 843
5583.87 798
5584.57 766
5585.28 759
5585.98 804
5586.69 788
5587.39 819
5588.10 813
5588.81 811
5589.51 742
5590.22 778
5590.92 795
5591.63 797
5592.33 787
5593.04 748
5593.74 733
5594.45 693
5595.15 699
5595.86 692
5596.57 714
5597.27 754
5597.98 729
5598.68 611
5599.39 704
5600.09 733
5600.80 666
5601.51 628
5602.21 696
5602.92 712
5603.62 669
5604.33 753
5605.04 640
5605.74 654
5606.45 671
5607.16 626
5607.86 694
5608.57 627
5609.27 744
5609.98 745
5610.69 703
5611.39 676
5612.10 720
5612.81 752
5613.51 694
5614.22 654
5614.93 739
5615.64 677
5616.34 708
5617.05 718
5617.76 701
5618.46 663
5619.17 741
5619.88 665
5620.58 693
5621.29 764
5622.00 793
5622.71 765
5623.41 746
5624.12 785
5624.83 713
5625.54 789
5626.24 790
5626.95 773
5627.66 779
5628.37 807
5629.07 793
5629.78 772
5630.49 768
5631.20 663
5631.91 725
5632.61 737
5633.32 671
5634.03 798
5634.74 782
5635.45 859
5636.15 853
5636.86 800
5637.57 765
5638.28 790
5638.99 904
5639.70 795
5640.40 884
5641.11 903
5641.82 902
5642.53 976
5643.24 778
5643.95 804
5644.66 842
5645.36 805
5646.07 763
5646.78 826
5647.49 826
5648.20 794
5648.91 702
5649.62 686
5650.33 727
5651.04 805
5651.75 817
5652.45 802
5653.16 855
5653.87 868
5654.58 805
5655.29 876
5656.00 877
5656.71 872
5657.42 912
5658.13 1054
5658.84 1006
5659.55 961
5660.26 979
5660.97 949
5661.68 822
5662.39 883
5663.10 914
5663.81 770
5664.52 709
5665.23 825
5665.94 787
5666.65 752
5667.36 859
5668.07 871
5668.78 879
5669.49 882
5670.20 842
5670.91 720
5671.62 725
5672.33 755
5673.04 742
5673.75 838
5674.46 805
5675.17 815
5675.88 810
5676.59 757
5677.31 713
5678.02 697
5678.73 720
5679.44 732
5680.15 703
5680.86 794
5681.57 695
5682.28 839
5682.99 854
5683.70 810
5684.42 784
5685.13 726
5685.84 736
5686.55 705
5687.26 744
5687.97 716
5688.68 744
5689.39 777
5690.11 801
5690.82 755
5691.53 705
5692.24 768
5692.95 773
5693.67 693
5694.38 660
5695.09 664
5695.80 726
5696.51 819
5697.22 735
5697.94 667
5698.65 727
5699.36 715
5700.07 741
5700.79 676
5701.50 603
5702.21 717
5702.92 648
5703.63 631
5704.35 633
5705.06 679
5705.77 667
5706.48 610
5707.20 654
5707.91 659
5708.62 703
5709.34 729
5710.05 593
5710.76 615
5711.47 614
5712.19 663
5712.90 716
5713.61 657
5714.33 691
5715.04 669
5715.75 672
5716.47 715
5717.18 722
5717.89 782
5718.61 648
5719.32 615
5720.03 633
5720.75 692
5721.46 685
5722.17 695
5722.89 700
5723.60 705
5724.31 717
5725.03 708
5725.74 782
5726.46 840
5727.17 775
5727.88 700
5728.60 752
5729.31 878
5730.03 836
5730.74 809
5731.45 810
5732.17 845
5732.88 752
5733.60 730
5734.31 760
5735.03 767
5735.74 726
5736.45 711
5737.17 702
5737.88 630
5738.60 582
5739.31 665
5740.03 690
5740.74 701
5741.46 608
5742.17 600
5742.89 629
5743.60 637
5744.32 649
5745.03 670
5745.75 662
5746.46 659
5747.18 613
5747.89 568
5748.61 689
5749.32 780
5750.04 658
5750.75 661
5751.47 766
5752.18 804
5752.90 769
5753.62 716
5754.33 726
5755.05 683
5755.76 779
5756.48 797
5757.19 777
5757.91 739
5758.63 745
5759.34 762
5760.06 750
5760.77 706
5761.49 624
5762.21 649
5762.92 630
5763.64 638
5764.35 616
5765.07 572
5765.79 565
5766.50 631
5767.22 637
5767.94 652
5768.65 645
5769.37 657
5770.08 704
5770.80 694
5771.52 732
5772.23 691
5772.95 725
5773.67 667
5774.39 631
5775.10 645
5775.82 664
5776.54 697
5777.25 720
5777.97 654
5778.69 736
5779.40 728
5780.12 670
5780.84 631
5781.56 656
5782.27 694
5782.99 685
5783.71 684
5784.43 672
5785.14 656
5785.86 613
5786.58 639
5787.30 618
5788.01 631
5788.73 658
5789.45 646
5790.17 660
5790.88 720
5791.60 712
5792.32 650
5793.04 697
5793.76 847
5794.47 770
5795.19 724
5795.91 782
5796.63 779
5797.35 854
5798.07 910
5798.78 990
5799.50 998
5800.22 957
5800.94 1018
5801.66 1044
5802.38 1140
5803.10 1021
5803.81 974
5804.53 941
5805.25 860
5805.97 839
5806.69 821
5807.41 830
5808.13 732
5808.85 726
5809.56 716
5810.28 725
5811.00 724
5811.72 661
5812.44 679
5813.16 652
5813.88 723
5814.60 755
5815.32 739
5816.04 745
5816.76 714
5817.48 688
5818.20 814
5818.92 807
5819.64 721
5820.36 659
5821.08 712
5821.80 812
5822.51 767
5823.23 755
5823.95 742
5824.67 709
5825.39 690
5826.11 764
5826.83 728
5827.55 721
5828.28 751
5829.00 762
5829.72 752
5830.44 689
5831.16 713
5831.88 667
5832.60 694
5833.32 709
5834.04 666
5834.76 666
5835.48 649
5836.20 642
5836.92 593
5837.64 738
5838.36 693
5839.08 550
5839.80 678
5840.53 677
5841.25 674
5841.97 668
5842.69 581
5843.41 623
5844.13 646
5844.85 768
5845.57 690
5846.29 704
5847.02 683
5847.74 653
5848.46 742
5849.18 722
5849.90 599
5850.62 687
5851.34 712
5852.07 688
5852.79 710
5853.51 710
5854.23 721
5854.95 713
5855.68 708
5856.40 655
5857.12 677
5857.84 723
5858.56 702
5859.29 682
5860.01 673
5860.73 652
5861.45 697
5862.17 696
5862.90 610
5863.62 630
5864.34 709
5865.06 699
5865.79 643
5866.51 638
5867.23 707
5867.95 764
5868.68 754
5869.40 721
5870.12 706
5870.84 705
5871.57 746
5872.29 702
5873.01 747
5873.74 679
5874.46 680
5875.18 717
5875.91 747
5876.63 746
5877.35 778
5878.08 814
5878.80 819
5879.52 773
5880.25 757
5880.97 699
5881.69 845
5882.42 881
5883.14 846
5883.86 805
5884.59 763
5885.31 794
5886.03 930
5886.76 906
5887.48 874
5888.21 890
5888.93 782
5889.65 757
5890.38 753
5891.10 811
5891.83 804
5892.55 796
5893.27 922
5894.00 856
5894.72 835
5895.45 767
5896.17 855
5896.90 746
5897.62 741
5898.35 791
5899.07 826
5899.79 800
5900.52 777
5901.24 828
5901.97 842
5902.69 804
5903.42 849
5904.14 893
5904.87 873
5905.59 866
5906.32 838
5907.04 826
5907.77 789
5908.49 810
5909.22 930
5909.94 915
5910.67 916
5911.39 923
5912.12 900
5912.84 957
5913.57 968
5914.30 884
5915.02 883
5915.75 928
5916.47 1044
5917.20 923
5917.92 924
5918.65 966
5919.38 1139
5920.10 1008
5920.83 992
5921.55 1004
5922.28 955
5923.01 981
5923.73 1021
5924.46 954
5925.18 1046
5925.91 1128
5926.64 1171
5927.36 1204
5928.09 1096
5928.81 1089
5929.54 1144
5930.27 1179
5930.99 1044
5931.72 1130
5932.45 1143
5933.17 1124
5933.90 1135
5934.63 1206
5935.35 1291
5936.08 1317
5936.81 1222
5937.53 1239
5938.26 1266
5938.99 1301
5939.72 1293
5940.44 1375
5941.17 1381
5941.90 1421
5942.62 1402
5943.35 1558
5944.08 1509
5944.81 1491
5945.53 1486
5946.26 1614
5946.99 1694
5947.72 1742
5948.44 1719
5949.17 1748
5949.90 1831
5950.63 1900
5951.35 2132
5952.08 2126
5952.81 2131
5953.54 2229
5954.27 2081
5954.99 2200
5955.72 2083
5956.45 2134
5957.18 2075
5957.91 2185
5958.64 2093
5959.36 2084
5960.09 2210
5960.82 2055
5961.55 2050
5962.28 2127
5963.01 2254
5963.73 2498
5964.46 2634
5965.19 2710
5965.92 2799
5966.65 2995
5967.38 3181
5968.11 3054
5968.83 2968
5969.56 3084
5970.29 3133
5971.02 2980
5971.75 2691
5972.48 2708
5973.21 2607
5973.94 2692
5974.67 2744
5975.40 2719
5976.13 2668
5976.86 2620
5977.58 2795
5978.31 2865
5979.04 2924
5979.77 2788
5980.50 2701
5981.23 2946
5981.96 3086
5982.69 3151
5983.42 3013
5984.15 3086
5984.88 2980
5985.61 3094
5986.34 3153
5987.07 3067
5987.80 3264
5988.53 3296
5989.26 3204
5989.99 3063
5990.72 3240
5991.45 3217
5992.18 3154
5992.91 3299
5993.64 3235
5994.37 3394
5995.10 3294
5995.83 3273
5996.56 3400
5997.29 3570
5998.03 3498
5998.76 3663
5999.49 3568
6000.22 3415
6000.95 3467
6001.68 3484
6002.41 3591
6003.14 3417
6003.87 3460
6004.60 3488
6005.33 3429
6006.07 3637
6006.80 3816
6007.53 3971
6008.26 4389
6008.99 4930
6009.72 5539
6010.45 6333
6011.18 7170
6011.92 8036
6012.65 8485
6013.38 9075
6014.11 9712
6014.84 9978
6015.57 9606
6016.31 9077
6017.04 8881
6017.77 8029
6018.50 7003
6019.23 6219
6019.96 5427
6020.70 4445
6021.43 3933
6022.16 3548
6022.89 3171
6023.63 2907
6024.36 2707
6025.09 2575
6025.82 2563
6026.55 2471
6027.29 2440
6028.02 2338
6028.75 2377
6029.48 2273
6030.22 2207
6030.95 2185
6031.68 2032
6032.42 1987
6033.15 1968
6033.88 2005
6034.61 1933
6035.35 1958
6036.08 1934
6036.81 1846
6037.55 2001
6038.28 2072
6039.01 1975
6039.74 2000
6040.48 2137
6041.21 2084
6041.94 2128
6042.68 2231
6043.41 2161
6044.14 2356
6044.88 2400
6045.61 2348
6046.35 2419
6047.08 2387
6047.81 2381
6048.55 2419
6049.28 2407
6050.01 2645
6050.75 2868
6051.48 2964
6052.22 2924
6052.95 2863
6053.68 2862
6054.42 2835
6055.15 2740
6055.89 2829
6056.62 2778
6057.35 2710
6058.09 2759
6058.82 2583
6059.56 2437
6060.29 2286
6061.03 2302
6061.76 2280
6062.50 2340
6063.23 2391
6063.96 2136
6064.70 2251
6065.43 2166
6066.17 2061
6066.90 2120
6067.64 2156
6068.37 2209
6069.11 2132
6069.84 1981
6070.58 2056
6071.31 1988
6072.05 1931
6072.78 1973
6073.52 2058
6074.25 1858
6074.99 1897
6075.72 1877
6076.46 1873
6077.20 1822
6077.93 1823
6078.67 1863
6079.40 1810
6080.14 1752
6080.87 1779
6081.61 1777
6082.35 1711
6083.08 1633
6083.82 1682
6084.55 1676
6085.29 1579
6086.02 1622
6086.76 1593
6087.50 1553
6088.23 1590
6088.97 1668
6089.71 1577
6090.44 1549
6091.18 1503
6091.91 1568
6092.65 1580
6093.39 1677
6094.12 1660
6094.86 1651
6095.60 1584
6096.33 1530
6097.07 1591
6097.81 1699
6098.54 1606
6099.28 1458
6100.02 1495
6100.75 1583
6101.49 1518
6102.23 1435
6102.96 1498
6103.70 1468
6104.44 1440
6105.18 1529
6105.91 1558
6106.65 1369
6107.39 1399
6108.12 1398
6108.86 1486
6109.60 1545
6110.34 1470
6111.07 1583
6111.81 1632
6112.55 1529
6113.29 1603
6114.03 1577
6114.76 1757
6115.50 1657
6116.24 1641
6116.98 1622
6117.71 1608
6118.45 1599
6119.19 1696
6119.93 1711
6120.67 1648
6121.40 1640
6122.14 1692
6122.88 1589
6123.62 1701
6124.36 1670
6125.10 1798
6125.83 1821
6126.57 1786
6127.31 1797
6128.05 1833
6128.79 1967
6129.53 1914
6130.27 1784
6131.00 1861
6131.74 1897
6132.48 1876
6133.22 1942
6133.96 1923
6134.70 1898
6135.44 1891
6136.18 1853
6136.92 1959
6137.65 2008
6138.39 2081
6139.13 1940
6139.87 1876
6140.61 2019
6141.35 2036
6142.09 1933
6142.83 1869
6143.57 1960
6144.31 1946
6145.05 1998
6145.79 2073
6146.53 2035
6147.27 2081
6148.01 1869
6148.75 1976
6149.49 2025
6150.23 1910
6150.97 1797
6151.71 1955
6152.45 2041
6153.19 2037
6153.93 2129
6154.67 2300
6155.41 2199
6156.15 2191
6156.89 2147
6157.63 2129
6158.37 2142
6159.11 2331
6159.85 2361
6160.59 2350
6161.33 2410
6162.07 2466
6162.81 2761
6163.55 2733
6164.29 2849
6165.03 2879
6165.77 3208
6166.51 3311
6167.26 3470
6168.00 3644
6168.74 3730
6169.48 3720
6170.22 3622
6170.96 3577
6171.70 3643
6172.44 3604
6173.18 3554
6173.93 3405
6174.67 3256
6175.41 3034
6176.15 3261
6176.89 3225
6177.63 3011
6178.37 3267
6179.12 3198
6179.86 3269
6180.60 3337
6181.34 3216
6182.08 3311
6182.82 3244
6183.57 3428
6184.31 3454
6185.05 3539
6185.79 3374
6186.53 3385
6187.28 3553
6188.02 3537
6188.76 3572
6189.50 3734
6190.25 3858
6190.99 3943
6191.73 4034
6192.47 4140
6193.21 4296
6193.96 4557
6194.70 4651
6195.44 4630
6196.19 4401
6196.93 4521
6197.67 4402
6198.41 4428
6199.16 4664
6199.90 4641
6200.64 4619
6201.38 4760
6202.13 4889
6202.87 5326
6203.61 6016
6204.36 6619
6205.10 7820
6205.84 9512
6206.59 11412
6207.33 13530
6208.07 16004
6208.82 18348
6209.56 19998
6210.30 20734
6211.05 20911
6211.79 20917
6212.53 19546
6213.28 17581
6214.02 15227
6214.77 12926
6215.51 10971
6216.25 9019
6217.00 7597
6217.74 6005
6218.48 5262
6219.23 4600
6219.97 4120
6220.72 3778
6221.46 3632
6222.21 3523
6222.95 3474
6223.69 3354
6224.44 3408
6225.18 3492
6225.93 3181
6226.67 3166
6227.42 3037
6228.16 2879
6228.91 2717
6229.65 2723
6230.39 2381
6231.14 2124
6231.88 2111
6232.63 2078
6233.37 2145
6234.12 2112
6234.86 2051
6235.61 2026
6236.35 2094
6237.10 2181
6237.84 2125
6238.59 2069
6239.33 2295
6240.08 2223
6240.82 2148
6241.57 2206
6242.32 2280
6243.06 2297
6243.81 2363
6244.55 2544
6245.30 2789
6246.04 3060
6246.79 3188
6247.53 3300
6248.28 3429
6249.03 3588
6249.77 3523
6250.52 3579
6251.26 3659
6252.01 3424
6252.76 3100
6253.50 3072
6254.25 2994
6254.99 2965
6255.74 2789
6256.49 2791
6257.23 2552
6257.98 2404
6258.73 2358
6259.47 2410
6260.22 2508
6260.97 2411
6261.71 2391
6262.46 2466
6263.21 2545
6263.95 2518
6264.70 2409
6265.45 2283
6266.19 2328
6266.94 2442
6267.69 2490
6268.43 2402
6269.18 2210
6269.93 2324
6270.67 2255
6271.42 2235
6272.17 2251
6272.92 2373
6273.66 2393
6274.41 2285
6275.16 2162
6275.91 2033
6276.65 1976
6277.40 2049
6278.15 2171
6278.90 2085
6279.64 2101
6280.39 1892
6281.14 1910
6281.89 1956
6282.63 1935
6283.38 1928
6284.13 2005
6284.88 1844
6285.63 1882
6286.37 1966
6287.12 1966
6287.87 1980
6288.62 1908
6289.37 1985
6290.11 1979
6290.86 2000
6291.61 1929
6292.36 1893
6293.11 1891
6293.86 1754
6294.60 1745
6295.35 1843
6296.10 1800
6296.85 1732
6297.60 1717
6298.35 1703
6299.10 1607
6299.85 1617
6300.59 1671
6301.34 1596
6302.09 1552
6302.84 1534
6303.59 1595
6304.34 1536
6305.09 1503
6305.84 1411
6306.59 1521
6307.34 1659
6308.09 1675
6308.84 1598
6309.58 1670
6310.33 1761
6311.08 1691
6311.83 1789
6312.58 1810
6313.33 1795
6314.08 1706
6314.83 1652
6315.58 1862
6316.33 1797
6317.08 1744
6317.83 1712
6318.58 1728
6319.33 1627
6320.08 1610
6320.83 1562
6321.58 1565
6322.33 1599
6323.08 1589
6323.83 1444
6324.58 1512
6325.33 1453
6326.08 1519
6326.83 1400
6327.58 1429
6328.33 1397
6329.09 1406
6329.84 1326
6330.59 1248
6331.34 1320
6332.09 1316
6332.84 1324
6333.59 1276
6334.34 1295
6335.09 1237
6335.84 1227
6336.59 1253
6337.34 1288
6338.10 1327
6338.85 1368
6339.60 1446
6340.35 1398
6341.10 1321
6341.85 1309
6342.60 1317
6343.36 1349
6344.11 1356
6344.86 1355
6345.61 1422
6346.36 1450
6347.11 1436
6347.86 1530
6348.62 1445
6349.37 1404
6350.12 1376
6350.87 1443
6351.62 1586
6352.38 1550
6353.13 1663
6353.88 1726
6354.63 1792
6355.38 1730
6356.14 1631
6356.89 1649
6357.64 1630
6358.39 1581
6359.15 1565
6359.90 1564
6360.65 1494
6361.40 1385
6362.16 1309
6362.91 1384
6363.66 1465
6364.41 1454
6365.17 1408
6365.92 1472
6366.67 1408
6367.42 1470
6368.18 1559
6368.93 1429
6369.68 1511
6370.44 1513
6371.19 1482
6371.94 1536
6372.70 1493
6373.45 1568
6374.20 1515
6374.96 1475
6375.71 1483
6376.46 1422
6377.22 1290
6377.97 1294
6378.72 1316
6379.48 1314
6380.23 1342
6380.98 1399
6381.74 1312
6382.49 1391
6383.24 1371
6384.00 1333
6384.75 1291
6385.51 1234
6386.26 1264
6387.01 1220
6387.77 1208
6388.52 1244
6389.28 1272
6390.03 1234
6390.79 1230
6391.54 1198
6392.29 1128
6393.05 1210
6393.80 1243
6394.56 1212
6395.31 1269
6396.07 1122
6396.82 1136
6397.58 1196
6398.33 1231
6399.08 1189
6399.84 1209
6400.59 1077
6401.35 1151
6402.10 1148
6402.86 1177
6403.61 1122
6404.37 1123
6405.12 1118
6405.88 1174
6406.63 1214
6407.39 1141
6408.15 1327
6408.90 1262
6409.66 1322
6410.41 1221
6411.17 1236
6411.92 1236
6412.68 1244
6413.43 1089
6414.19 1104
6414.94 1136
6415.70 1164
6416.46 1131
6417.21 1106
6417.97 1117
6418.72 1167
6419.48 1133
6420.24 1145
6420.99 1217
6421.75 1221
6422.50 1182
6423.26 1113
6424.02 1159
6424.77 1134
6425.53 1197
6426.28 1161
6427.04 1109
6427.80 1112
6428.55 1179
6429.31 1115
6430.07 1154
6430.82 1131
6431.58 1085
6432.34 1192
6433.09 1271
6433.85 1191
6434.61 1177
6435.36 1057
6436.12 1103
6436.88 1204
6437.64 1135
6438.39 1151
6439.15 1155
6439.91 1148
6440.66 1152
6441.42 1221
6442.18 1164
6442.94 1301
6443.69 1258
6444.45 1289
6445.21 1335
6445.97 1316
6446.72 1244
6447.48 1240
6448.24 1309
6449.00 1247
6449.75 1243
6450.51 1252
6451.27 1248
6452.03 1263
6452.79 1237
6453.54 1364
6454.30 1307
6455.06 1310
6455.82 1265
6456.58 1309
6457.33 1320
6458.09 1303
6458.85 1360
6459.61 1364
6460.37 1374
6461.12 1367
6461.88 1419
6462.64 1415
6463.40 1417
6464.16 1410
6464.92 1445
6465.68 1441
6466.44 1454
6467.19 1457
6467.95 1641
6468.71 1606
6469.47 1538
6470.23 1568
6470.99 1495
6471.75 1490
6472.51 1507
6473.27 1670
6474.02 1691
6474.78 1706
6475.54 1746
6476.30 1821
6477.06 1726
6477.82 1715
6478.58 1794
6479.34 1878
6480.10 1814
6480.86 1834
6481.62 1829
6482.38 1902
6483.14 1922
6483.90 1935
6484.66 1963
6485.42 1930
6486.18 2101
6486.94 2178
6487.70 2141
6488.46 2145
6489.22 2133
6489.98 2136
6490.74 2152
6491.50 2373
6492.26 2544
6493.02 2560
6493.78 2602
6494.54 2724
6495.30 2793
6496.06 2781
6496.82 3013
6497.58 2908
6498.34 2943
6499.10 3030
6499.86 2943
6500.62 2815
6501.38 2765
6502.14 2819
6502.91 2769
6503.67 2619
6504.43 2842
6505.19 2885
6505.95 2991
6506.71 2991
6507.47 3040
6508.23 2937
6508.99 3240
6509.76 3365
6510.52 3417
6511.28 3397
6512.04 3296
6512.80 3396
6513.56 3489
6514.32 3537
6515.09 3582
6515.85 3509
6516.61 3529
6517.37 3475
6518.13 3521
6518.89 3716
6519.66 3722
6520.42 3983
6521.18 4210
6521.94 4300
6522.70 4499
6523.47 4705
6524.23 4966
6524.99 5408
6525.75 5902
6526.51 6466
6527.28 6884
6528.04 7484
6528.80 7496
6529.56 7397
6530.33 7289
6531.09 7260
6531.85 7350
6532.61 7583
6533.38 7997
6534.14 9028
6534.90 9835
6535.66 10678
6536.43 11511
6537.19 12381
6537.95 13033
6538.72 12715
6539.48 11654
6540.24 10987
6541.01 9760
6541.77 8157
6542.53 7391
6543.29 6009
6544.06 5042
6544.82 4209
6545.58 3911
6546.35 3590
6547.11 3259
6547.87 3079
6548.64 2789
6549.40 2781
6550.17 2802
6550.93 2623
6551.69 2750
6552.46 2711
6553.22 2499
6553.98 2473
6554.75 2608
6555.51 2438
6556.28 2526
6557.04 2332
6557.80 2357
6558.57 2379
6559.33 2303
6560.10 2472
6560.86 2482
6561.63 2578
6562.39 2663
6563.15 2677
6563.92 2696
6564.68 2824
6565.45 2694
6566.21 2806
6566.98 2906
6567.74 2852
6568.51 2922
6569.27 2953
6570.04 2826
6570.80 2929
6571.57 2913
6572.33 2793
6573.09 2826
6573.86 2975
6574.63 3038
6575.39 3264
6576.16 3372
6576.92 3282
6577.69 3567
6578.45 3490
6579.22 3395
6579.98 3499
6580.75 3651
6581.51 3724
6582.28 3696
6583.04 3552
6583.81 3496
6584.57 3407
6585.34 3401
6586.11 3327
6586.87 3318
6587.64 3398
6588.40 3457
6589.17 3428
6589.94 3637
6590.70 3944
6591.47 4039
6592.23 4529
6593.00 4813
6593.77 5285
6594.53 5501
6595.30 5682
6596.06 5591
6596.83 5620
6597.60 5360
6598.36 5141
6599.13 4754
6599.90 4327
6600.66 3894
6601.43 3585
6602.20 3315
6602.96 2946
6603.73 2918
6604.50 2738
6605.26 2542
6606.03 2578
6606.80 2540
6607.56 2483
6608.33 2492
6609.10 2388
6609.87 2274
6610.63 2153
6611.40 2281
6612.17 2130
6612.93 2032
6613.70 2085
6614.47 2071
6615.24 1939
6616.00 2019
6616.77 1969
6617.54 2025
6618.31 1979
6619.07 2067
6619.84 2130
6620.61 2105
6621.38 2045
6622.15 2120
6622.91 2088
6623.68 2034
6624.45 2056
6625.22 2031
6625.99 2099
6626.75 2232
6627.52 2031
6628.29 1985
6629.06 2109
6629.83 2237
6630.59 2194
6631.36 2226
6632.13 2486
6632.90 2626
6633.67 2585
6634.44 2886
6635.21 2861
6635.97 2985
6636.74 2817
6637.51 2740
6638.28 2619
6639.05 2592
6639.82 2416
6640.59 2190
6641.36 2127
6642.12 2077
6642.89 2017
6643.66 1977
6644.43 1855
6645.20 1946
6645.97 1995
6646.74 2022
6647.51 1864
6648.28 1908
6649.05 1991
6649.82 2060
6650.59 2053
6651.36 1974
6652.13 2089
6652.89 2100
6653.66 2198
6654.43 2071
6655.20 2067
6655.97 2188
6656.74 2153
6657.51 2148
6658.28 2037
6659.05 1996
6659.82 1922
6660.59 1884
6661.36 1987
6662.13 1828
6662.90 1796
6663.67 1760
6664.44 1807
6665.21 1883
6665.98 1933
6666.76 1903
6667.53 1929
6668.30 1895
6669.07 1770
6669.84 1792
6670.61 1862
6671.38 1834
6672.15 1784
6672.92 1818
6673.69 1747
6674.46 1854
6675.23 1811
6676.00 1828
6676.77 1772
6677.55 1832
6678.32 1828
6679.09 1810
6679.86 1814
6680.63 1954
6681.40 2052
6682.17 2022
6682.94 2106
6683.72 2217
6684.49 2322
6685.26 2291
6686.03 2409
6686.80 2318
6687.57 2307
6688.34 2226
6689.12 2092
6689.89 2083
6690.66 1984
6691.43 1871
6692.20 1830
6692.98 1750
6693.75 1772
6694.52 1673
6695.29 1693
6696.06 1752
6696.84 1727
6697.61 1728
6698.38 1607
6699.15 1672
6699.92 1784
6700.70 1760
6701.47 1663
6702.24 1639
6703.01 1740
6703.79 1764
6704.56 1625
6705.33 1649
6706.11 1567
6706.88 1505
6707.65 1585
6708.42 1656
6709.20 1528
6709.97 1523
6710.74 1541
6711.52 1529
6712.29 1476
6713.06 1578
6713.83 1574
6714.61 1545
6715.38 1678
6716.15 1516
6716.93 1521
6717.70 1551
6718.47 1542
6719.25 1545
6720.02 1461
6720.79 1381
6721.57 1368
6722.34 1490
6723.12 1494
6723.89 1566
6724.66 1547
6725.44 1451
6726.21 1442
6726.98 1516
6727.76 1452
6728.53 1381
6729.31 1546
6730.08 1604
6730.85 1573
6731.63 1553
6732.40 1546
6733.18 1690
6733.95 1663
6734.73 1631
6735.50 1635
6736.27 1607
6737.05 1613
6737.82 1618
6738.60 1725
6739.37 1687
6740.15 1647
6740.92 1537
6741.70 1651
6742.47 1657
6743.25 1579
6744.02 1634
6744.80 1718
6745.57 1721
6746.35 1796
6747.12 1748
6747.90 1758
6748.67 1914
6749.45 1933
6750.22 2006
6751.00 2204
6751.77 2272
6752.55 2325
6753.32 2291
6754.10 2341
6754.87 2296
6755.65 2318
6756.43 2109
6757.20 1976
6757.98 1771
6758.75 1756
6759.53 1746
6760.30 1598
6761.08 1600
6761.86 1568
6762.63 1495
6763.41 1542
6764.18 1581
6764.96 1420
6765.74 1487
6766.51 1521
6767.29 1604
6768.06 1502
6768.84 1530
6769.62 1574
6770.39 1472
6771.17 1474
6771.95 1492
6772.72 1504
6773.50 1354
6774.28 1364
6775.05 1457
6775.83 1502
6776.61 1528
6777.38 1421
6778.16 1381
6778.94 1427
6779.71 1356
6780.49 1351
6781.27 1410
6782.05 1507
6782.82 1460
6783.60 1318
6784.38 1414
6785.15 1356
6785.93 1279
6786.71 1312
6787.49 1380
6788.26 1345
6789.04 1301
6789.82 1284
6790.60 1246
6791.37 1263
6792.15 1356
6792.93 1374
6793.71 1319
6794.48 1388
6795.26 1469
6796.04 1501
6796.82 1435
6797.60 1337
6798.37 1339
6799.15 1380
6799.93 1488
6800.71 1385
6801.49 1389
6802.26 1512
6803.04 1438
6803.82 1548
6804.60 1573
6805.38 1545
6806.16 1589
6806.93 1478
6807.71 1427
6808.49 1440
6809.27 1436
6810.05 1426
6810.83 1384
6811.61 1321
6812.39 1421
6813.16 1407
6813.94 1408
6814.72 1397
6815.50 1437
6816.28 1371
6817.06 1364
6817.84 1365
6818.62 1568
6819.40 1485
6820.18 1420
6820.96 1408
6821.73 1446
6822.51 1446
6823.29 1343
6824.07 1340
6824.85 1343
6825.63 1315
6826.41 1260
6827.19 1265
6827.97 1333
6828.75 1378
6829.53 1274
6830.31 1235
6831.09 1314
6831.87 1347
6832.65 1345
6833.43 1393
6834.21 1464
6834.99 1333
6835.77 1461
6836.55 1274
6837.33 1286
6838.11 1330
6838.89 1328
6839.67 1399
6840.45 1371
6841.23 1266
6842.01 1214
6842.79 1328
6843.57 1310
6844.35 1249
6845.14 1377
6845.92 1498
6846.70 1608
6847.48 1702
6848.26 1885
6849.04 2180
6849.82 2408
6850.60 2641
6851.38 2942
6852.16 3067
6852.94 3112
6853.73 3174
6854.51 2942
6855.29 2690
6856.07 2404
6856.85 2168
6857.63 2015
6858.41 1879
6859.20 1705
6859.98 1727
6860.76 1696
6861.54 1534
6862.32 1402
6863.10 1446
6863.89 1457
6864.67 1439
6865.45 1520
6866.23 1561
6867.01 1425
6867.79 1511
6868.58 1653
6869.36 1587
6870.14 1592
6870.92 1653
6871.71 1605
6872.49 1575
6873.27 1509
6874.05 1434
6874.83 1496
6875.62 1507
6876.40 1516
6877.18 1576
6877.96 1586
6878.75 1638
6879.53 1764
6880.31 1809
6881.10 1847
6881.88 1953
6882.66 1825
6883.44 1982
6884.23 2085
6885.01 2389
6885.79 2665
6886.58 2989
6887.36 3106
6888.14 3283
6888.92 3374
6889.71 3309
6890.49 3094
6891.27 2750
6892.06 2557
6892.84 2463
6893.62 2209
6894.41 2166
6895.19 2039
6895.98 2112
6896.76 2052
6897.54 1997
6898.33 1848
6899.11 1918
6899.89 1954
6900.68 1892
6901.46 1937
6902.25 1998
6903.03 2047
6903.81 2046
6904.60 1943
6905.38 2165
6906.17 2049
6906.95 2154
6907.73 2105
6908.52 2073
6909.30 2002
6910.09 1860
6910.87 1837
6911.66 1779
6912.44 1846
6913.23 1865
6914.01 1914
6914.79 1966
6915.58 1891
6916.36 1935
6917.15 1847
6917.93 1910
6918.72 1859
6919.50 1737
6920.29 1679
6921.07 1792
6921.86 1866
6922.64 1682
6923.43 1760
6924.21 1774
6925.00 1860
6925.78 1936
6926.57 1900
6927.36 1878
6928.14 1821
6928.93 1835
6929.71 1902
6930.50 1961
6931.28 1840
6932.07 1953
6932.85 2070
6933.64 2164
6934.43 2073
6935.21 2189
6936.00 2216
6936.78 2178
6937.57 2227
6938.36 2179
6939.14 2187
6939.93 2100
6940.71 2212
6941.50 2326
6942.29 2308
6943.07 2394
6943.86 2464
6944.64 2540
6945.43 2540
6946.22 2715
6947.00 2671
6947.79 2797
6948.58 2861
6949.36 2907
6950.15 2895
6950.94 2745
6951.72 2745
6952.51 2799
6953.30 2886
6954.08 2703
6954.87 2664
6955.66 2698
6956.45 2799
6957.23 2811
6958.02 2834
6958.81 2718
6959.59 2798
6960.38 2870
6961.17 2813
6961.96 2886
6962.74 2922
6963.53 2827
6964.32 2875
6965.11 2969
6965.89 2965
6966.68 2957
6967.47 2948
6968.26 3019
6969.04 3090
6969.83 3223
6970.62 3279
6971.41 3417
6972.20 3456
6972.98 3332
6973.77 3435
6974.56 3413
6975.35 3307
6976.14 3422
6976.92 3462
6977.71 3633
6978.50 3717
6979.29 3687
6980.08 3991
6980.87 4362
6981.65 4547
6982.44 5134
6983.23 6183
6984.02 7297
6984.81 8297
6985.60 9115
6986.39 9706
6987.17 9934
6987.96 9987
6988.75 9606
6989.54 9158
6990.33 8149
6991.12 7365
6991.91 6435
6992.70 5617
6993.49 5069
6994.28 4858
6995.06 4813
6995.85 5366
6996.64 5614
6997.43 6149
6998.22 7093
6999.01 7898
6999.80 8510
7000.59 9118
7001.38 9424
7002.17 9318
7002.96 8830
7003.75 7938
7004.54 7115
7005.33 6426
7006.12 5571
7006.91 4640
7007.70 4167
7008.49 3773
7009.28 3642
7010.07 3228
7010.86 3179
7011.65 3184
7012.44 3234
7013.23 3192
7014.02 3213
7014.81 3169
7015.60 2914
7016.39 2744
7017.18 2576
7017.97 2629
7018.76 2524
7019.55 2427
7020.34 2271
7021.13 2148
7021.92 2115
7022.71 2102
7023.51 2216
7024.30 2334
7025.09 2345
7025.88 2252
7026.67 2273
7027.46 2309
7028.25 2415
7029.04 2266
7029.83 2226
7030.63 2146
7031.42 2154
7032.21 2146
7033.00 2028
7033.79 2139
7034.58 2099
7035.37 1948
7036.16 2012
7036.96 2054
7037.75 2017
7038.54 2155
7039.33 2184
7040.12 2243
7040.92 2395
7041.71 2403
7042.50 2426
7043.29 2378
7044.08 2294
7044.87 2215
7045.67 2358
7046.46 2370
7047.25 2514
7048.04 2581
7048.84 2698
7049.63 2909
7050.42 2983
7051.21 3032
7052.00 2966
7052.80 2776
7053.59 2718
7054.38 2470
7055.18 2245
7055.97 2225
7056.76 2151
7057.55 1981
7058.35 1963
7059.14 1862
7059.93 1982
7060.72 2014
7061.52 1980
7062.31 1920
7063.10 1955
7063.90 1878
7064.69 1879
7065.48 1901
7066.28 1805
7067.07 1878
7067.86 1831
7068.66 1775
7069.45 1754
7070.24 1659
7071.04 1706
7071.83 1603
7072.62 1683
7073.42 1653
7074.21 1658
7075.00 1696
7075.80 1638
7076.59 1645
7077.39 1570
7078.18 1550
7078.97 1524
7079.77 1617
7080.56 1478
7081.36 1473
7082.15 1492
7082.94 1404
7083.74 1541
7084.53 1510
7085.33 1450
7086.12 1482
7086.92 1579
7087.71 1552
7088.50 1577
7089.30 1593
7090.09 1577
7090.89 1547
7091.68 1529
7092.48 1458
7093.27 1494
7094.07 1454
7094.86 1379
7095.66 1330
7096.45 1327
7097.25 1231
7098.04 1263
7098.84 1179
7099.63 1201
7100.43 1182
7101.22 1153
7102.02 1232
7102.81 1143
7103.61 1150
7104.40 1124
7105.20 1214
7105.99 1128
7106.79 1188
7107.59 1150
7108.38 1085
7109.18 1084
7109.97 1162
7110.77 1120
7111.56 1099
7112.36 1099
7113.16 1096
7113.95 1076
7114.75 1088
7115.54 1084
7116.34 1069
7117.14 1072
7117.93 1118
7118.73 1057
7119.52 1062
7120.32 1063
7121.12 987
7121.91 1096
7122.71 1080
7123.51 1087
7124.30 1116
7125.10 1057
7125.90 979
7126.69 947
7127.49 1014
7128.29 1149
7129.08 1126
7129.88 1093
7130.68 1114
7131.47 1173
7132.27 1077
7133.07 1021
7133.86 1026
7134.66 1090
7135.46 1023
7136.26 1046
7137.05 1105
7137.85 1002
7138.65 1021
7139.44 1074
7140.24 1053
7141.04 995
7141.84 1046
7142.63 1097
7143.43 1053
7144.23 1018
7145.03 1011
7145.83 1046
7146.62 1060
7147.42 1053
7148.22 1095
7149.02 1098
7149.81 1109
7150.61 1024
7151.41 949
7152.21 955
7153.01 956
7153.80 984
7154.60 942
7155.40 962
7156.20 962
7157.00 1026
7157.80 946
7158.59 966
7159.39 1011
7160.19 1031
7160.99 998
7161.79 1007
7162.59 984
7163.39 942
7164.18 938
7164.98 938
7165.78 898
7166.58 886
7167.38 890
7168.18 883
7168.98 865
7169.78 869
7170.58 876
7171.38 856
7172.17 926
7172.97 895
7173.77 917
7174.57 813
7175.37 854
7176.17 934
7176.97 839
7177.77 833
7178.57 831
7179.37 777
7180.17 793
7180.97 864
7181.77 841
7182.57 823
7183.37 892
7184.17 923
7184.97 926
7185.77 884
7186.57 857
7187.37 874
7188.17 783
7188.97 852
7189.77 853
7190.57 789
7191.37 790
7192.17 747
7192.97 818
7193.77 794
7194.57 739
7195.37 706
7196.17 769
7196.97 827
7197.77 818
7198.57 700
7199.37 764
7200.17 755
7200.97 791
7201.77 730
7202.58 661
7203.38 664
7204.18 723
7204.98 803
7205.78 779
7206.58 710
7207.38 724
7208.18 779
7208.98 709
7209.79 733
7210.59 829
7211.39 791
7212.19 786
7212.99 782
7213.79 828
7214.59 787
7215.40 814
7216.20 787
7217.00 814
7217.80 882
7218.60 915
7219.40 857
7220.21 862
7221.01 852
7221.81 880
7222.61 806
7223.41 789
7224.22 819
7225.02 829
7225.82 811
7226.62 820
7227.43 789
7228.23 770
7229.03 827
7229.83 733
7230.63 768
7231.44 793
7232.24 802
7233.04 750
7233.84 735
7234.65 819
7235.45 840
7236.25 794
7237.06 720
7237.86 758
7238.66 736
7239.46 744
7240.27 784
7241.07 747
7241.87 826
7242.68 762
7243.48 858
7244.28 836
7245.09 757
7245.89 801
7246.69 770
7247.50 747
7248.30 768
7249.10 778
7249.91 751
7250.71 803
7251.51 760
7252.32 754
7253.12 773
7253.92 759
7254.73 865
7255.53 770
7256.34 834
7257.14 757
7257.94 811
7258.75 724
7259.55 746
7260.36 794
7261.16 781
7261.96 772
7262.77 774
7263.57 794
7264.38 732
7265.18 873
7265.99 808
7266.79 835
7267.59 890
7268.40 997
7269.20 904
7270.01 851
7270.81 940
7271.62 911
7272.42 848
7273.23 864
7274.03 934
7274.84 953
7275.64 987
7276.45 958
7277.25 984
7278.06 991
7278.86 947
7279.67 1141
7280.47 1205
7281.28 1284
7282.08 1274
7282.89 1490
7283.69 1488
7284.50 1724
7285.30 1889
7286.11 1946
7286.92 1740
7287.72 1729
7288.53 1592
7289.33 1386
7290.14 1343
7290.94 1293
7291.75 1170
7292.56 1026
7293.36 1054
7294.17 1064
7294.97 1051
7295.78 1105
7296.59 1026
7297.39 1028
7298.20 1012
7299.00 1068
7299.81 968
7300.62 1015
7301.42 1078
7302.23 1051
7303.04 1078
7303.84 1029
7304.65 1146
7305.46 1129
7306.26 1059
7307.07 1106
7307.88 1158
7308.68 1209
7309.49 1302
7310.30 1245
7311.10 1338
7311.91 1322
7312.72 1335
7313.52 1489
7314.33 1430
7315.14 1407
7315.95 1457
7316.75 1492
7317.56 1604
7318.37 1707
7319.18 1734
7319.98 1726
7320.79 1765
7321.60 1680
7322.40 1660
7323.21 1608
7324.02 1455
7324.83 1379
7325.64 1280
7326.44 1151
7327.25 1126
7328.06 1094
7328.87 1171
7329.67 1183
7330.48 1072
7331.29 1043
7332.10 1036
7332.91 984
7333.71 1068
7334.52 1085
7335.33 1187
7336.14 1021
7336.95 1086
7337.76 1005
7338.56 971
7339.37 989
7340.18 1012
7340.99 1026
7341.80 1025
7342.61 1086
7343.42 1052
7344.22 993
7345.03 1017
7345.84 987
7346.65 976
7347.46 912
7348.27 980
7349.08 1010
7349.89 992
7350.70 960
7351.51 1035
7352.31 977
7353.12 946
7353.93 965
7354.74 938
7355.55 1018
7356.36 998
7357.17 1013
7357.98 1074
7358.79 1059
7359.60 978
7360.41 941
7361.22 920
7362.03 1005
7362.84 1054
7363.65 1031
7364.46 1051
7365.27 1157
7366.08 1060
7366.89 1036
7367.70 1073
7368.51 1022
7369.32 1072
7370.13 1112
7370.94 1121
7371.75 1115
7372.56 1124
7373.37 1122
7374.18 1142
7374.99 1171
7375.80 1095
7376.61 1163
7377.42 1277
7378.23 1408
7379.04 1416
7379.85 1411
7380.66 1623
7381.48 1721
7382.29 1697
7383.10 1702
7383.91 1615
7384.72 1480
7385.53 1398
7386.34 1446
7387.15 1361
7387.96 1304
7388.77 1275
7389.59 1207
7390.40 1094
7391.21 1137
7392.02 1091
7392.83 1179
7393.64 1102
7394.45 1079
7395.27 1126
7396.08 1224
7396.89 1184
7397.70 1331
7398.51 1291
7399.32 1348
7400.14 1526
7400.95 1633
7401.76 1623
7402.57 1817
7403.38 1709
7404.20 1542
7405.01 1444
7405.82 1445
7406.63 1384
7407.44 1341
7408.26 1287
7409.07 1185
7409.88 1157
7410.69 1129
7411.51 1149
7412.32 1073
7413.13 1003
7413.94 942
7414.76 988
7415.57 924
7416.38 849
7417.19 824
7418.01 856
7418.82 822
7419.63 866
7420.45 734
7421.26 801
7422.07 752
7422.88 797
7423.70 795
7424.51 779
7425.32 784
7426.14 814
7426.95 776
7427.76 815
7428.58 771
7429.39 739
7430.20 788
7431.02 780
7431.83 763
7432.64 793
7433.46 766
7434.27 829
7435.09 789
7435.90 773
7436.71 796
7437.53 773
7438.34 816
7439.16 805
7439.97 720
7440.78 758
7441.60 778
7442.41 771
7443.23 795
7444.04 775
7444.85 792
7445.67 818
7446.48 751
7447.30 717
7448.11 770
7448.93 787
7449.74 766
7450.56 768
7451.37 730
7452.18 793
7453.00 864
7453.81 870
7454.63 771
7455.44 805
7456.26 838
7457.07 824
7457.89 740
7458.70 758
7459.52 785
7460.33 875
7461.15 847
7461.96 741
7462.78 732
7463.59 816
7464.41 792
7465.23 822
7466.04 810
7466.86 735
7467.67 753
7468.49 762
7469.30 751
7470.12 762
7470.93 821
7471.75 790
7472.57 794
7473.38 820
7474.20 829
7475.01 800
7475.83 724
7476.65 758
7477.46 771
7478.28 738
7479.09 758
7479.91 774
7480.73 815
7481.54 743
7482.36 610
7483.18 662
7483.99 675
7484.81 727
7485.62 727
7486.44 692
7487.26 777
7488.07 685
7488.89 714
7489.71 631
7490.52 672
7491.34 661
7492.16 691
7492.98 703
7493.79 723
7494.61 720
7495.43 637
7496.24 714
7497.06 622
7497.88 685
7498.70 691
7499.51 716
7500.33 685
7501.15 667
7501.96 614
7502.78 668
7503.60 656
7504.42 673
7505.23 638
7506.05 616
7506.87 581
7507.69 633
7508.51 710
7509.32 682
7510.14 686
7510.96 708
7511.78 712
7512.59 660
7513.41 573
7514.23 647
7515.05 650
7515.87 626
7516.69 702
7517.50 619
7518.32 586
7519.14 641
7519.96 675
7520.78 611
7521.60 626
7522.41 703
7523.23 717
7524.05 606
7524.87 616
7525.69 659
7526.51 643
7527.33 663
7528.14 686
7528.96 722
7529.78 696
7530.60 707
7531.42 668
7532.24 620
7533.06 668
7533.88 657
7534.70 697
7535.52 636
7536.34 661
7537.16 661
7537.97 618
7538.79 649
7539.61 655
7540.43 592
7541.25 671
7542.07 672
7542.89 635
7543.71 651
7544.53 723
7545.35 731
7546.17 682
7546.99 714
7547.81 767
7548.63 737
7549.45 674
7550.27 790
7551.09 766
7551.91 732
7552.73 754
7553.55 687
7554.37 571
7555.19 683
7556.01 736
7556.83 759
7557.65 761
7558.47 814
7559.29 809
7560.11 760
7560.93 819
7561.76 809
7562.58 790
7563.40 773
7564.22 849
7565.04 806
7565.86 788
7566.68 753
7567.50 803
7568.32 781
7569.14 760
7569.96 764
7570.79 850
7571.61 794
7572.43 789
7573.25 848
7574.07 834
7574.89 824
7575.71 775
7576.54 783
7577.36 837
7578.18 866
7579.00 754
7579.82 766
7580.64 819
7581.46 845
7582.29 850
7583.11 838
7583.93 879
7584.75 885
7585.57 870
7586.40 908
7587.22 912
7588.04 926
7588.86 970
7589.68 893
7590.51 940
7591.33 1011
7592.15 951
7592.97 1019
7593.80 923
7594.62 949
7595.44 936
7596.26 932
7597.09 922
7597.91 883
7598.73 893
7599.55 986
7600.38 1100
7601.20 1100
7602.02 1111
7602.85 1243
7603.67 1221
7604.49 1404
7605.31 1495
7606.14 1470
7606.96 1347
7607.78 1214
7608.61 1235
7609.43 1306
7610.25 1216
7611.08 1173
7611.90 1157
7612.72 1132
7613.55 1219
7614.37 1094
7615.19 1190
7616.02 1148
7616.84 1345
7617.67 1301
7618.49 1279
7619.31 1261
7620.14 1258
7620.96 1318
7621.78 1219
7622.61 1182
7623.43 1156
7624.26 1192
7625.08 1193
7625.91 1194
7626.73 1190
7627.55 1308
7628.38 1365
7629.20 1466
7630.03 1554
7630.85 1742
7631.68 1805
7632.50 1818
7633.32 1851
7634.15 1720
7634.97 1650
7635.80 1526
7636.62 1402
7637.45 1240
7638.27 1228
7639.10 1079
7639.92 968
7640.75 967
7641.57 899
7642.40 775
7643.22 847
7644.05 753
7644.87 855
7645.70 762
7646.52 778
7647.35 804
7648.17 808
7649.00 846
7649.82 795
7650.65 783
7651.48 747
7652.30 766
7653.13 722
7653.95 668
7654.78 715
7655.60 762
7656.43 750
7657.26 706
7658.08 751
7658.91 630
7659.73 701
7660.56 660
7661.39 688
7662.21 656
7663.04 720
7663.86 694
7664.69 685
7665.52 658
7666.34 656
7667.17 714
7668.00 666
7668.82 654
7669.65 693
7670.48 708
7671.30 727
7672.13 696
7672.96 707
7673.78 673
7674.61 730
7675.44 682
7676.26 666
7677.09 616
7677.92 612
7678.74 662
7679.57 655
7680.40 670
7681.22 710
7682.05 723
7682.88 781
7683.71 725
7684.53 729
7685.36 787
7686.19 772
7687.02 750
7687.84 712
7688.67 764
7689.50 770
7690.33 735
7691.15 800
7691.98 739
7692.81 721
7693.64 740
7694.47 787
7695.29 718
7696.12 796
7696.95 798
7697.78 884
7698.61 922
7699.43 854
7700.26 921
7701.09 856
7701.92 860
7702.75 804
7703.57 748
7704.40 688
7705.23 680
7706.06 641
7706.89 685
7707.72 681
7708.55 654
7709.37 669
7710.20 655
7711.03 641
7711.86 721
7712.69 746
7713.52 641
7714.35 654
7715.18 689
7716.01 629
7716.83 607
7717.66 546
7718.49 547
7719.32 607
7720.15 585
7720.98 606
7721.81 615
7722.64 562
7723.47 567
7724.30 645
7725.13 579
7725.96 556
7726.79 590
7727.62 599
7728.45 567
7729.28 564
7730.11 563
7730.94 596
7731.77 680
7732.60 694
7733.42 643
7734.25 579
7735.09 581
7735.92 599
7736.75 597
7737.58 596
7738.41 624
7739.24 614
7740.07 611
7740.90 584
7741.73 536
7742.56 578
7743.39 594
7744.22 587
7745.05 567
7745.88 562
7746.71 624
7747.54 695
7748.37 647
7749.20 629
7750.03 646
7750.86 649
7751.70 687
7752.53 649
7753.36 592
7754.19 583
7755.02 601
7755.85 547
7756.68 609
7757.51 589
7758.34 645
7759.18 624
7760.01 583
7760.84 591
7761.67 679
7762.50 611
7763.33 650
7764.16 688
7765.00 605
7765.83 558
7766.66 581
7767.49 647
7768.32 547
7769.16 625
7769.99 624
7770.82 627
7771.65 621
7772.48 539
7773.32 558
7774.15 636
7774.98 602
7775.81 618
7776.64 661
7777.48 645
7778.31 613
7779.14 634
7779.97 596
7780.81 650
7781.64 648
7782.47 625
7783.30 607
7784.14 604
7784.97 649
7785.80 667
7786.64 689
7787.47 614
7788.30 641
7789.13 637
7789.97 673
7790.80 640
7791.63 646
7792.47 669
7793.30 746
7794.13 679
7794.97 617
7795.80 667
7796.63 620
7797.47 732
7798.30 654
7799.13 675
7799.97 599
7800.80 685
7801.63 689
7802.47 712
7803.30 765
7804.13 813
7804.97 724
7805.80 677
7806.64 746
7807.47 723
7808.30 771
7809.14 808
7809.97 880
7810.81 813
7811.64 844
7812.47 832
7813.31 852
7814.14 958
7814.98 993
7815.81 945
7816.65 1068
7817.48 1045
7818.32 997
7819.15 1067
7819.98 1006
7820.82 976
7821.65 965
7822.49 963
7823.32 926
7824.16 923
7824.99 969
7825.83 1053
7826.66 1082
7827.50 1160
7828.33 1055
7829.17 1202
7830.00 1171
7830.84 1081
7831.67 1033
7832.51 1098
7833.34 1144
7834.18 1044
7835.02 1119
7835.85 1190
7836.69 1058
7837.52 987
7838.36 995
7839.19 926
7840.03 920
7840.86 905
7841.70 957
7842.54 906
7843.37 897
7844.21 921
7845.04 918
7845.88 963
7846.72 845
7847.55 794
7848.39 812
7849.22 846
7850.06 791
7850.90 786
7851.73 778
7852.57 792
7853.41 794
7854.24 834
7855.08 817
7855.92 908
7856.75 940
7857.59 935
7858.43 973
7859.26 959
7860.10 889
7860.94 929
7861.77 883
7862.61 912
7863.45 887
7864.28 925
7865.12 862
7865.96 908
7866.79 837
7867.63 847
7868.47 776
7869.31 838
7870.14 955
7870.98 979
7871.82 928
7872.66 912
7873.49 990
7874.33 1007
7875.17 1047
7876.01 1102
7876.84 1170
7877.68 1245
7878.52 1292
7879.36 1290
7880.19 1274
7881.03 1157
7881.87 1095
7882.71 979
7883.55 992
7884.38 1042
7885.22 1051
7886.06 1005
7886.90 1033
7887.74 1000
7888.57 1020
7889.41 1022
7890.25 1134
7891.09 1161
7891.93 1141
7892.77 1112
7893.61 1062
7894.44 1095
7895.28 1019
7896.12 960
7896.96 1039
7897.80 925
7898.64 958
7899.48 912
7900.32 1006
7901.15 1062
7901.99 929
7902.83 919
7903.67 945
7904.51 947
7905.35 968
7906.19 881
7907.03 876
7907.87 873
7908.71 856
7909.55 813
7910.39 841
7911.22 793
7912.06 813
7912.90 783
7913.74 740
7914.58 799
7915.42 853
7916.26 948
7917.10 963
7917.94 1015
7918.78 1049
7919.62 1089
7920.46 1031
7921.30 1057
7922.14 1050
7922.98 826
7923.82 817
7924.66 779
7925.50 784
7926.34 751
7927.18 681
7928.02 756
7928.86 715
7929.70 703
7930.55 717
7931.39 790
7932.23 785
7933.07 735
7933.91 696
7934.75 669
7935.59 733
7936.43 703
7937.27 759
7938.11 695
7938.95 735
7939.79 813
7940.63 711
7941.48 721
7942.32 725
7943.16 772
7944.00 756
7944.84 845
7945.68 861
7946.52 835
7947.36 804
7948.21 841
7949.05 850
7949.89 824
7950.73 876
7951.57 916
7952.41 879
7953.26 994
7954.10 958
7954.94 1064
7955.78 1073
7956.62 1079
7957.47 1014
7958.31 963
7959.15 879
7959.99 903
7960.83 967
7961.68 960
7962.52 933
7963.36 917
7964.20 942
7965.04 944
7965.89 1084
7966.73 1018
7967.57 1108
7968.41 1053
7969.26 1014
7970.10 961
7970.94 928
7971.78 916
7972.63 902
7973.47 761
7974.31 751
7975.16 728
7976.00 710
7976.84 711
7977.68 738
7978.53 656
7979.37 682
7980.21 738
7981.06 704
7981.90 701
7982.74 686
7983.59 719
7984.43 757
7985.27 629
7986.12 631
7986.96 620
7987.80 606
7988.65 647
7989.49 623
7990.34 654
7991.18 650
7992.02 566
7992.87 578
7993.71 577
7994.55 530
7995.40 522
7996.24 561
7997.09 572
7997.93 598
7998.77 583
7999.62 554
8000.46 577
8001.31 606
8002.15 585
8003.00 523
8003.84 534
8004.68 573
8005.53 560
8006.37 525
8007.22 566
8008.06 521
8008.91 509
8009.75 531
8010.60 525
8011.44 538
8012.29 557
8013.13 562
8013.98 603
8014.82 544
8015.67 490
8016.51 587
8017.36 565
8018.20 529
8019.05 534
8019.89 496
8020.74 516
8021.58 517
8022.43 499
8023.27 511
8024.12 547
8024.96 482
8025.81 535
8026.66 551
8027.50 507
8028.35 543
8029.19 526
8030.04 584
8030.88 530
8031.73 517
8032.58 538
8033.42 531
8034.27 550
8035.11 505
8035.96 532
8036.81 533
8037.65 487
8038.50 498
8039.35 511
8040.19 517
8041.04 475
8041.88 520
8042.73 506
8043.58 473
8044.42 516
8045.27 504
8046.12 501
8046.96 544
8047.81 525
8048.66 534
8049.50 565
8050.35 552
8051.20 522
8052.04 491
8052.89 533
8053.74 569
8054.59 471
8055.43 445
8056.28 469
8057.13 499
8057.97 482
8058.82 495
8059.67 455
8060.52 492
8061.36 486
8062.21 481
8063.06 462
8063.91 480
8064.75 503
8065.60 495
8066.45 496
8067.30 444
8068.15 461
8068.99 495
8069.84 502
8070.69 437
8071.54 460
8072.38 501
8073.23 447
8074.08 473
8074.93 443
8075.78 452
8076.63 470
8077.47 438
8078.32 501
8079.17 455
8080.02 404
8080.87 428
8081.72 470
8082.56 507
8083.41 442
8084.26 481
8085.11 515
8085.96 485
8086.81 495
8087.66 493
8088.51 455
8089.35 482
8090.20 468
8091.05 473
8091.90 478
8092.75 490
8093.60 401
8094.45 416
8095.30 446
8096.15 393
8097.00 423
8097.85 416
8098.70 463
8099.55 478
8100.39 412
8101.24 451
8102.09 457
8102.94 457
8103.79 464
8104.64 456
8105.49 451
8106.34 465
8107.19 516
8108.04 470
8108.89 457
8109.74 425
8110.59 477
8111.44 497
8112.29 479
8113.14 456
8113.99 486
8114.84 467
8115.69 430
8116.54 454
8117.39 478
8118.24 481
8119.09 512
8119.95 462
8120.80 469
8121.65 507
8122.50 483
8123.35 535
8124.20 524
8125.05 471
8125.90 497
8126.75 539
8127.60 565
8128.45 497
8129.30 452
8130.15 513
8131.01 559
8131.86 474
8132.71 480
8133.56 473
8134.41 446
8135.26 463
8136.11 421
8136.96 540
8137.82 498
8138.67 549
8139.52 575
8140.37 527
8141.22 512
8142.07 536
8142.93 546
8143.78 532
8144.63 548
8145.48 568
8146.33 545
8147.19 526
8148.04 585
8148.89 572
8149.74 643
8150.59 635
8151.45 673
8152.30 661
8153.15 642
8154.00 709
8154.85 736
8155.71 753
8156.56 788
8157.41 776
8158.26 725
8159.12 643
8159.97 545
8160.82 585
8161.68 541
8162.53 527
8163.38 538
8164.23 544
8165.09 481
8165.94 473
8166.79 498
8167.65 468
8168.50 456
8169.35 501
8170.20 409
8171.06 469
8171.91 495
8172.76 486
8173.62 453
8174.47 473
8175.32 509
8176.18 440
8177.03 429
8177.89 451
8178.74 404
8179.59 412
8180.45 459
8181.30 431
8182.15 470
8183.01 490
8183.86 471
8184.72 413
8185.57 441
8186.42 437
8187.28 460
8188.13 471
8188.99 439
8189.84 395
8190.69 420
8191.55 405
8192.40 458
8193.26 427
8194.11 421
8194.97 478
8195.82 477
8196.68 396
8197.53 445
8198.38 422
8199.24 431
8200.09 465
8200.95 423
8201.80 417
8202.66 421
8203.51 410
8204.37 474
8205.22 400
8206.08 398
8206.93 456
8207.79 440
8208.64 414
8209.50 470
8210.35 426
8211.21 469
8212.06 439
8212.92 414
8213.78 453
8214.63 502
8215.49 444
8216.34 452
8217.20 484
8218.05 451
8218.91 479
8219.76 453
8220.62 516
8221.48 490
8222.33 490
8223.19 440
8224.04 436
8224.90 465
8225.76 523
8226.61 512
8227.47 505
8228.32 511
8229.18 505
8230.04 467
8230.89 426
8231.75 434
8232.61 420
8233.46 432
8234.32 473
8235.18 418
8236.03 454
8236.89 462
8237.75 445
8238.60 386
8239.46 410
8240.32 344
8241.17 388
8242.03 391
8242.89 408
8243.74 386
8244.60 425
8245.46 406
8246.31 394
8247.17 354
8248.03 387
8248.89 390
8249.74 420
8250.60 480
8251.46 393
8252.32 404
8253.17 401
8254.03 391
8254.89 433
8255.75 376
8256.60 411
8257.46 381
8258.32 384
8259.18 366
8260.04 369
8260.89 394
8261.75 411
8262.61 447
8263.47 417
8264.33 441
8265.18 410
8266.04 459
8266.90 436
8267.76 416
8268.62 431
8269.47 421
8270.33 434
8271.19 449
8272.05 431
8272.91 398
8273.77 418
8274.63 386
8275.48 384
8276.34 429
8277.20 436
8278.06 440
8278.92 433
8279.78 445
8280.64 469
8281.50 449
8282.36 442
8283.21 426
8284.07 424
8284.93 440
8285.79 492
8286.65 478
8287.51 514
8288.37 539
8289.23 471
8290.09 482
8290.95 411
8291.81 428
8292.67 501
8293.53 434
8294.39 473
8295.25 477
8296.11 464
8296.97 459
8297.82 477
8298.68 450
8299.54 396
8300.40 386
8301.26 442
8302.12 465
8302.98 435
8303.84 414
8304.71 470
8305.57 415
8306.43 438
8307.29 459
8308.15 486
8309.01 486
8309.87 434
8310.73 391
8311.59 408
8312.45 410
8313.31 398
8314.17 381
8315.03 408
8315.89 379
8316.75 406
8317.61 387
8318.47 404
8319.33 400
8320.20 373
8321.06 405
8321.92 399
8322.78 398
8323.64 397
8324.50 388
8325.36 438
8326.22 433
8327.09 411
8327.95 390
8328.81 423
8329.67 426
8330.53 415
8331.39 426
8332.25 412
8333.12 440
8333.98 424
8334.84 414
8335.70 380
8336.56 413
8337.42 408
8338.29 435
8339.15 457
8340.01 435
8340.87 416
8341.73 416
8342.60 409
8343.46 392
8344.32 408
8345.18 404
8346.05 444
8346.91 413
8347.77 424
8348.63 420
8349.50 422
8350.36 408
8351.22 450
8352.08 427
8352.95 431
8353.81 412
8354.67 360
8355.53 432
8356.40 443
8357.26 415
8358.12 473
8358.99 452
8359.85 396
8360.71 379
8361.58 429
8362.44 461
8363.30 476
8364.17 421
8365.03 445
8365.89 435
8366.76 443
8367.62 483
8368.48 528
8369.35 438
8370.21 463
8371.07 459
8371.94 436
8372.80 400
8373.66 353
8374.53 440
8375.39 407
8376.26 424
8377.12 443
8377.98 474
8378.85 448
8379.71 460
8380.58 456
8381.44 454
8382.30 454
8383.17 479
8384.03 458
8384.90 435
8385.76 468
8386.63 478
8387.49 507
8388.35 464
8389.22 436
8390.08 459
8390.95 474
8391.81 503
8392.68 493
8393.54 465
8394.41 445
8395.27 422
8396.14 487
8397.00 500
8397.87 512
8398.73 493
8399.60 491
8400.46 445
8401.33 456
8402.19 431
8403.06 480
8403.92 512
8404.79 455
8405.65 518
8406.52 475
8407.39 526
8408.25 484
8409.12 460
8409.98 475
8410.85 454
8411.71 481
8412.58 528
8413.44 509
8414.31 571
8415.18 549
8416.04 540
8416.91 533
8417.77 526
8418.64 494
8419.51 483
8420.37 551
8421.24 594
8422.11 644
8422.97 620
8423.84 571
8424.70 625
8425.57 638
8426.44 608
8427.30 642
8428.17 706
8429.04 663
8429.90 674
8430.77 590
8431.64 651
8432.50 688
8433.37 669
8434.24 635
8435.10 712
8435.97 724
8436.84 693
8437.71 746
8438.57 790
8439.44 868
8440.31 863
8441.17 1015
8442.04 1040
8442.91 943
8443.78 1053
8444.64 1118
8445.51 968
8446.38 1043
8447.25 940
8448.11 987
8448.98 978
8449.85 891
8450.72 958
8451.58 847
8452.45 950
8453.32 1005
8454.19 1054
8455.06 1190
8455.92 1276
8456.79 1313
8457.66 1411
8458.53 1447
8459.40 1463
8460.27 1453
8461.13 1370
8462.00 1320
8462.87 1200
8463.74 1135
8464.61 1062
8465.48 1080
8466.34 1177
8467.21 1323
8468.08 1438
8468.95 1552
8469.82 1692
8470.69 1861
8471.56 1995
8472.42 2107
8473.29 1992
8474.16 1810
8475.03 1471
8475.90 1353
8476.77 1200
8477.64 1044
8478.51 944
8479.38 817
8480.25 795
8481.12 711
8481.99 740
8482.85 646
8483.72 687
8484.59 709
8485.46 746
8486.33 684
8487.20 706
8488.07 696
8488.94 672
8489.81 677
8490.68 650
8491.55 600
8492.42 623
8493.29 650
8494.16 560
8495.03 582
8495.90 577
8496.77 524
8497.64 615
8498.51 619
8499.38 589
8500.25 574
8501.12 579
8501.99 559
8502.86 621
8503.73 613
8504.60 621
8505.47 641
8506.34 611
8507.22 635
8508.09 654
8508.96 662
8509.83 643
8510.70 673
8511.57 685
8512.44 665
8513.31 636
8514.18 583
8515.05 635
8515.92 586
8516.80 575
8517.67 627
8518.54 619
8519.41 618
8520.28 693
8521.15 673
8522.02 581
8522.89 599
8523.77 617
8524.64 641
8525.51 620
8526.38 711
8527.25 637
8528.12 585
8529.00 666
8529.87 652
8530.74 591
8531.61 624
8532.48 659
8533.36 726
8534.23 775
8535.10 684
8535.97 714
8536.84 632
8537.72 674
8538.59 690
8539.46 725
8540.33 624
8541.21 675
8542.08 701
8542.95 650
8543.82 682
8544.70 667
8545.57 647
8546.44 611
8547.31 611
8548.19 639
8549.06 596
8549.93 603
8550.80 669
8551.68 701
8552.55 697
8553.42 709
8554.30 753
8555.17 761
8556.04 710
8556.92 725
8557.79 777
8558.66 739
8559.54 699
8560.41 698
8561.28 635
8562.16 623
8563.03 683
8563.90 603
8564.78 619
8565.65 647
8566.52 581
8567.40 571
8568.27 587
8569.15 555
8570.02 582
8570.89 596
8571.77 628
8572.64 561
8573.51 606
8574.39 584
8575.26 574
8576.14 533
8577.01 540
8577.89 605
8578.76 632
8579.63 571
8580.51 550
8581.38 557
8582.26 627
8583.13 618
8584.01 558
8584.88 545
8585.76 521
8586.63 588
8587.51 555
8588.38 621
8589.26 593
8590.13 568
8591.00 587
8591.88 572
8592.75 629
8593.63 592
8594.51 595
8595.38 619
8596.26 589
8597.13 616
8598.01 596
8598.88 616
8599.76 596
8600.63 635
8601.51 652
8602.38 619
8603.26 633
8604.13 642
8605.01 656
8605.89 618
8606.76 702
8607.64 692
8608.51 725
8609.39 670
8610.26 660
8611.14 763
8612.02 743
8612.89 731
8613.77 743
8614.65 704
8615.52 699
8616.40 793
8617.27 788
8618.15 809
8619.03 717
8619.90 729
8620.78 814
8621.66 772
8622.53 726
8623.41 750
8624.29 795
8625.16 831
8626.04 884
8626.92 866
8627.79 819
8628.67 871
8629.55 875
8630.42 850
8631.30 842
8632.18 901
8633.05 962
8633.93 933
8634.81 923
8635.69 853
8636.56 894
8637.44 935
8638.32 936
8639.20 954
8640.07 1015
8640.95 1054
8641.83 1114
8642.71 997
8643.58 1027
8644.46 995
8645.34 1035
8646.22 1000
8647.09 1119
8647.97 1192
8648.85 1192
8649.73 1194
8650.61 1188
8651.48 1162
8652.36 1181
8653.24 1255
8654.12 1274
8655.00 1201
8655.87 1205
8656.75 1202
8657.63 1241
8658.51 1250
8659.39 1221
8660.27 1292
8661.14 1294
8662.02 1254
8662.90 1275
8663.78 1349
8664.66 1259
8665.54 1306
8666.42 1309
8667.30 1367
8668.17 1419
8669.05 1449
8669.93 1580
8670.81 1621
8671.69 1816
8672.57 2074
8673.45 2224
8674.33 2187
8675.21 2415
8676.09 2587
8676.97 2351
8677.84 2385
8678.72 2303
8679.60 2226
8680.48 2083
8681.36 1832
8682.24 1773
8683.12 1706
8684.00 1616
8684.88 1593
8685.76 1639
8686.64 1698
8687.52 1987
8688.40 2255
8689.28 2623
8690.16 3103
8691.04 3555
8691.92 4063
8692.80 4562
8693.68 4923
8694.56 4641
8695.44 4374
8696.32 4049
8697.20 3524
8698.08 2990
8698.96 2482
8699.84 2161
8700.72 1908
8701.60 1676
8702.48 1440
8703.37 1322
8704.25 1239
8705.13 1187
8706.01 1183
8706.89 1047
8707.77 1069
8708.65 1028
8709.53 1030
8710.41 1004
8711.29 919
8712.17 927
8713.06 872
8713.94 895
8714.82 854
8715.70 815
8716.58 781
8717.46 835
8718.34 806
8719.22 839
8720.11 870
8720.99 845
8721.87 878
8722.75 775
8723.63 777
8724.51 825
8725.40 816
8726.28 862
8727.16 869
8728.04 882
8728.92 888
8729.81 885
8730.69 889
8731.57 910
8732.45 887
8733.33 871
8734.22 856
8735.10 811
8735.98 801
8736.86 759
8737.75 745
8738.63 815
8739.51 809
8740.39 858
8741.28 810
8742.16 784
8743.04 760
8743.92 806
8744.81 812
8745.69 769
8746.57 757
8747.46 741
8748.34 777
8749.22 856
8750.10 816
8750.99 839
8751.87 778
8752.75 797
8753.64 930
8754.52 918
8755.40 862
8756.29 997
8757.17 1010
8758.05 1013
8758.94 999
8759.82 1037
8760.70 1020
8761.59 1018
8762.47 973
8763.35 896
8764.24 914
8765.12 917
8766.01 892
8766.89 927
8767.77 851
8768.66 869
8769.54 920
8770.43 904
8771.31 840
8772.19 878
8773.08 889
8773.96 877
8774.85 880
8775.73 807
8776.62 849
8777.50 768
8778.38 773
8779.27 769
8780.15 761
8781.04 730
8781.92 700
8782.81 694
8783.69 722
8784.58 692
8785.46 716
8786.35 666
8787.23 625
8788.12 626
8789.00 646
8789.89 661
8790.77 665
8791.66 691
8792.54 689
8793.43 692
8794.31 713
8795.20 680
8796.08 692
8796.97 721
8797.85 646
8798.74 651
8799.62 634
8800.51 681
8801.40 673
8802.28 582
8803.17 645
8804.05 675
8804.94 599
8805.82 590
8806.71 628
8807.60 594
8808.48 586
8809.37 579
8810.25 591
8811.14 580
8812.03 609
8812.91 606
8813.80 635
8814.69 608
8815.57 569
8816.46 516
8817.34 557
8818.23 570
8819.12 586
8820.00 536
8820.89 599
8821.78 561
8822.66 577
8823.55 606
8824.44 654
8825.32 672
8826.21 628
8827.10 675
8827.99 673
8828.87 628
8829.76 631
8830.65 610
8831.53 616
8832.42 612
8833.31 649
8834.20 631
8835.08 586
8835.97 535
8836.86 553
8837.74 573
8838.63 571
8839.52 583
8840.41 564
8841.30 582
8842.18 600
8843.07 589
8843.96 528
8844.85 572
8845.73 535
8846.62 527
8847.51 519
8848.40 519
8849.29 504
8850.17 550
8851.06 563
8851.95 560
8852.84 517
8853.73 495
8854.61 496
8855.50 486
8856.39 474
8857.28 472
8858.17 469
8859.06 463
8859.95 517
8860.83 489
8861.72 508
8862.61 449
8863.50 444
8864.39 484
8865.28 478
8866.17 473
8867.06 477
8867.94 440
8868.83 467
8869.72 446
8870.61 484
8871.50 481
8872.39 438
8873.28 426
8874.17 426
8875.06 448
8875.95 404
8876.84 451
8877.73 427
8878.62 421
8879.51 462
8880.40 455
8881.28 411
8882.17 462
8883.06 432
8883.95 460
8884.84 539
8885.73 521
8886.62 458
8887.51 445
8888.40 431
8889.29 422
8890.18 494
8891.07 461
8891.96 468
8892.85 445
8893.74 437
8894.63 396
8895.53 404
8896.42 451
8897.31 399
8898.20 412
8899.09 468
8899.98 455
8900.87 457
8901.76 401
8902.65 392
8903.54 418
8904.43 419
8905.32 401
8906.21 403
8907.10 375
8907.99 383
8908.89 392
8909.78 476
8910.67 423
8911.56 394
8912.45 457
8913.34 425
8914.23 403
8915.12 373
8916.02 386
8916.91 425
8917.80 420
8918.69 436
8919.58 411
8920.47 409
8921.36 422
8922.26 384
8923.15 372
8924.04 413
8924.93 405
8925.82 352
8926.72 405
8927.61 370
8928.50 389
8929.39 386
8930.28 395
8931.18 376
8932.07 384
8932.96 392
8933.85 384
8934.75 376
8935.64 375
8936.53 367
8937.42 357
8938.31 365
8939.21 404
8940.10 333
8940.99 347
8941.89 379
8942.78 404
8943.67 413
8944.56 327
8945.46 352
8946.35 404
8947.24 382
8948.14 356
8949.03 349
8949.92 364
8950.81 351
8951.71 392
8952.60 408
8953.49 365
8954.39 351
8955.28 358
8956.17 396
8957.07 387
8957.96 365
8958.85 386
8959.75 378
8960.64 364
8961.54 375
8962.43 398
8963.32 409
8964.22 419
8965.11 374
8966.00 370
8966.90 392
8967.79 392
8968.69 423
8969.58 362
8970.47 373
8971.37 372
8972.26 382
8973.16 439
8974.05 449
8974.95 418
8975.84 458
8976.73 388
8977.63 389
8978.52 423
8979.42 354
8980.31 435
8981.21 416
8982.10 441
8983.00 432
8983.89 397
8984.79 354
8985.68 345
8986.58 355
8987.47 381
8988.37 380
8989.26 359
8990.16 359
8991.05 432
8991.95 347
8992.84 342
8993.74 396
8994.63 360
8995.53 350
8996.42 377
8997.32 363
8998.21 319
8999.11 343
9000.01 368
9000.90 339
9001.80 368
9002.69 360
9003.59 377
9004.48 348
9005.38 350
9006.28 419
9007.17 380
9008.07 358
9008.96 340
9009.86 362
9010.76 378
9011.65 335
9012.55 361
9013.45 335
9014.34 332
9015.24 357
9016.13 358
9017.03 356
9017.93 394
9018.82 350
9019.72 330
9020.62 357
9021.51 307
9022.41 380
9023.31 398
9024.20 335
9025.10 346
9026.00 394
9026.89 399
9027.79 330
9028.69 337
9029.59 345
9030.48 360
9031.38 343
9032.28 318
9033.17 342
9034.07 361
9034.97 332
9035.87 334
9036.76 313
9037.66 315
9038.56 367
9039.46 377
9040.35 379
9041.25 348
9042.15 345
9043.05 374
9043.94 366
9044.84 364
9045.74 358
9046.64 381
9047.54 381
9048.43 369
9049.33 421
9050.23 387
9051.13 415
9052.03 335
9052.92 323
9053.82 349
9054.72 397
9055.62 369
9056.52 371
9057.42 343
9058.32 380
9059.21 369
9060.11 374
9061.01 422
9061.91 339
9062.81 364
9063.71 371
9064.61 373
9065.50 376
9066.40 372
9067.30 382
9068.20 387
9069.10 441
9070.00 407
9070.90 345
9071.80 395
9072.70 411
9073.60 374
9074.50 376
9075.40 395
9076.29 385
9077.19 347
9078.09 345
9078.99 391
9079.89 401
9080.79 350
9081.69 357
9082.59 364
9083.49 333
9084.39 402
9085.29 368
9086.19 362
9087.09 412
9087.99 414
9088.89 407
9089.79 407
9090.69 441
9091.59 420
9092.49 465
9093.39 424
9094.29 340
9095.19 362
9096.09 426
9096.99 401
9097.89 382
9098.79 397
9099.69 371
9100.60 402
9101.50 433
9102.40 363
9103.30 348
9104.20 399
9105.10 377
9106.00 386
9106.90 358
9107.80 349
9108.70 335
9109.60 372
9110.50 388
9111.41 323
9112.31 359
9113.21 317
9114.11 340
9115.01 355
9115.91 379
9116.81 338
9117.72 375
9118.62 380
9119.52 426
9120.42 323
9121.32 354
9122.22 382
9123.12 377
9124.03 395
9124.93 374
9125.83 367
9126.73 382
9127.63 350
9128.54 348
9129.44 336
9130.34 329
9131.24 355
9132.14 342
9133.05 356
9133.95 367
9134.85 382
9135.75 330
9136.66 349
9137.56 365
9138.46 334
9139.36 370
9140.27 366
9141.17 365
9142.07 369
9142.97 372
9143.88 334
9144.78 386
9145.68 371
9146.59 322
9147.49 312
9148.39 297
9149.29 305
9150.20 308
9151.10 331
9152.00 345
9152.91 385
9153.81 351
9154.71 349
9155.62 343
9156.52 322
9157.42 353
9158.33 329
9159.23 374
9160.13 358
9161.04 371
9161.94 347
9162.84 321
9163.75 335
9164.65 307
9165.56 346
9166.46 384
9167.36 318
9168.27 355
9169.17 343
9170.08 405
9170.98 323
9171.88 344
9172.79 340
9173.69 304
9174.60 358
9175.50 334
9176.41 344
9177.31 346
9178.21 382
9179.12 378
9180.02 336
9180.93 356
9181.83 353
9182.74 350
9183.64 319
9184.55 333
9185.45 365
9186.36 382
9187.26 376
9188.17 335
9189.07 379
9189.98 347
9190.88 359
9191.79 386
9192.69 389
9193.60 377
9194.50 379
9195.41 365
9196.31 387
9197.22 359
9198.12 344
9199.03 397
9199.93 404
9200.84 431
9201.75 378
9202.65 481
9203.56 519
9204.46 504
9205.37 423
9206.27 394
9207.18 376
9208.09 350
9208.99 360
9209.90 359
9210.80 338
9211.71 336
9212.62 342
9213.52 369
9214.43 372
9215.34 367
9216.24 382
9217.15 348
9218.05 309
9218.96 365
9219.87 362
9220.77 380
9221.68 334
9222.59 359
9223.49 357
9224.40 365
9225.31 357
9226.21 346
9227.12 370
9228.03 366
9228.93 327
9229.84 343
9230.75 337
9231.66 312
9232.56 307
9233.47 346
9234.38 329
9235.28 351
9236.19 361
9237.10 406
9238.01 305
9238.91 347
9239.82 392
9240.73 315
9241.64 326
9242.54 377
9243.45 348
9244.36 317
9245.27 306
9246.18 302
9247.08 297
9247.99 298
9248.90 294
9249.81 367
9250.71 347
9251.62 321
9252.53 325
9253.44 343
9254.35 348
9255.26 365
9256.16 297
9257.07 353
9257.98 310
9258.89 327
9259.80 344
9260.71 357
9261.61 345
9262.52 337
9263.43 327
9264.34 326
9265.25 327
9266.16 311
9267.07 289
9267.98 289
9268.88 280
9269.79 321
9270.70 330
9271.61 327
9272.52 377
9273.43 392
9274.34 319
9275.25 353
9276.16 345
9277.07 365
9277.98 320
9278.89 368
9279.80 330
9280.70 330
9281.61 308
9282.52 312
9283.43 369
9284.34 365
9285.25 339
9286.16 357
9287.07 337
9287.98 349
9288.89 299
9289.80 364
9290.71 330
9291.62 340
9292.53 333
9293.44 343
9294.35 399
9295.26 382
9296.17 373
9297.08 327
9297.99 404
9298.90 368
9299.81 392
9300.73 394
9301.64 381
9302.55 375
9303.46 376
9304.37 378
9305.28 452
9306.19 398
9307.10 410
9308.01 488
9308.92 485
9309.83 424
9310.74 445
9311.65 461
9312.57 419
9313.48 409
9314.39 417
9315.30 422
9316.21 408
9317.12 401
9318.03 370
9318.94 396
9319.86 396
9320.77 362
9321.68 373
9322.59 366
9323.50 381
9324.41 366
9325.33 394
9326.24 372
9327.15 341
9328.06 371
9328.97 363
9329.88 354
9330.80 370
9331.71 303
9332.62 386
9333.53 360
9334.44 329
9335.36 345
9336.27 349
9337.18 337
9338.09 374
9339.01 390
9339.92 363
9340.83 329
9341.74 356
9342.66 336
9343.57 373
9344.48 353
9345.39 305
9346.31 400
9347.22 376
9348.13 388
9349.05 397
9349.96 396
9350.87 411
9351.78 396
9352.70 330
9353.61 325
9354.52 366
9355.44 418
9356.35 382
9357.26 364
9358.18 370
9359.09 362
9360.00 336
9360.92 338
9361.83 316
9362.74 360
9363.66 348
9364.57 373
9365.48 338
9366.40 352
9367.31 350
9368.23 341
9369.14 354
9370.05 313
9370.97 331
9371.88 386
9372.80 361
9373.71 395
9374.62 382
9375.54 364
9376.45 397
9377.37 392
9378.28 363
9379.19 357
9380.11 336
9381.02 385
9381.94 365
9382.85 382
9383.77 416
9384.68 381
9385.60 385
9386.51 398
9387.43 391
9388.34 370
9389.26 412
9390.17 436
9391.09 440
9392.00 422
9392.91 432
9393.83 373
9394.75 405
9395.66 457
9396.58 404
9397.49 415
9398.41 422
9399.32 423
9400.24 368
9401.15 361
9402.07 345
9402.98 365
9403.90 376
9404.81 295
9405.73 350
9406.65 368
9407.56 370
9408.48 359
9409.39 360
9410.31 371
9411.22 358
9412.14 382
9413.06 366
9413.97 344
9414.89 359
9415.80 361
9416.72 361
9417.64 365
9418.55 388
9419.47 360
9420.39 400
9421.30 424
9422.22 376
9423.14 383
9424.05 384
9424.97 406
9425.88 445
9426.80 349
9427.72 324
9428.64 414
9429.55 401
9430.47 392
9431.39 389
9432.30 365
9433.22 403
9434.14 405
9435.05 353
9435.97 401
9436.89 424
9437.81 431
9438.72 450
9439.64 401
9440.56 411
9441.47 429
9442.39 416
9443.31 375
9444.23 312
9445.14 361
9446.06 423
9446.98 384
9447.90 370
9448.81 452
9449.73 513
9450.65 482
9451.57 509
9452.49 561
9453.40 551
9454.32 519
9455.24 550
9456.16 572
9457.08 533
9457.99 526
9458.91 488
9459.83 446
9460.75 393
9461.67 386
9462.59 382
9463.50 397
9464.42 371
9465.34 346
9466.26 373
9467.18 370
9468.10 369
9469.02 344
9469.94 374
9470.85 377
9471.77 365
9472.69 357
9473.61 348
9474.53 334
9475.45 364
9476.37 386
9477.29 356
9478.21 406
9479.13 410
9480.04 423
9480.96 364
9481.88 356
9482.80 374
9483.72 447
9484.64 386
9485.56 384
9486.48 364
9487.40 388
9488.32 360
9489.24 332
9490.16 354
9491.08 389
9492.00 383
9492.92 393
9493.84 387
9494.76 354
9495.68 308
9496.60 332
9497.52 314
9498.44 357
9499.36 316
9500.28 339
9501.20 331
9502.12 359
9503.04 342
9503.96 388
9504.88 355
9505.80 343
9506.72 329
9507.64 342
9508.56 337
9509.48 362
9510.41 337
9511.33 333
9512.25 390
9513.17 370
9514.09 398
9515.01 358
9515.93 393
9516.85 402
9517.77 437
9518.69 405
9519.61 411
9520.54 391
9521.46 379
9522.38 330
9523.30 393
9524.22 395
9525.14 354
9526.06 392
9526.99 368
9527.91 393
9528.83 377
9529.75 363
9530.67 424
9531.59 423
9532.52 436
9533.44 419
9534.36 447
9535.28 450
9536.20 471
9537.13 459
9538.05 423
9538.97 415
9539.89 408
9540.81 401
9541.74 420
9542.66 420
9543.58 395
9544.50 383
9545.43 387
9546.35 374
9547.27 376
9548.19 408
9549.12 404
9550.04 347
9550.96 421
9551.88 386
9552.81 383
9553.73 325
9554.65 450
9555.58 379
9556.50 364
9557.42 378
9558.34 394
9559.27 379
9560.19 395
9561.11 370
9562.04 412
9562.96 414
9563.88 370
9564.81 371
9565.73 370
9566.65 401
9567.58 360
9568.50 345
9569.43 404
9570.35 472
9571.27 424
9572.20 431
9573.12 413
9574.04 416
9574.97 388
9575.89 416
9576.82 396
9577.74 388
9578.66 421
9579.59 443
9580.51 404
9581.44 451
9582.36 464
9583.28 424
9584.21 425
9585.13 450
9586.06 457
9586.98 446
9587.91 416
9588.83 449
9589.76 444
9590.68 449
9591.60 461
9592.53 419
9593.45 437
9594.38 480
9595.30 403
9596.23 508
9597.15 452
9598.08 436
9599.00 442
9599.93 487
9600.85 534
9601.78 497
9602.70 557
9603.63 526
9604.55 564
9605.48 465
9606.41 443
9607.33 492
9608.26 543
9609.18 529
9610.11 518
9611.03 539
9611.96 536
9612.88 480
9613.81 516
9614.74 535
9615.66 484
9616.59 530
9617.51 552
9618.44 517
9619.37 523
9620.29 513
9621.22 591
9622.14 599
9623.07 530
9624.00 570
9624.92 635
9625.85 547
9626.78 548
9627.70 592
9628.63 587
9629.55 643
9630.48 588
9631.41 615
9632.33 632
9633.26 653
9634.19 698
9635.11 684
9636.04 704
9636.97 785
9637.90 756
9638.82 653
9639.75 676
9640.68 727
9641.60 793
9642.53 779
9643.46 787
9644.38 790
9645.31 797
9646.24 874
9647.17 856
9648.09 906
9649.02 961
9649.95 956
9650.88 1005
9651.80 926
9652.73 916
9653.66 987
9654.59 956
9655.51 835
9656.44 845
9657.37 846
9658.30 797
9659.23 779
9660.15 781
9661.08 673
9662.01 709
9662.94 776
9663.87 784
9664.80 777
9665.72 803
9666.65 825
9667.58 873
9668.51 750
9669.44 786
9670.37 785
9671.29 876
9672.22 890
9673.15 862
9674.08 942
9675.01 852
9675.94 788
9676.87 856
9677.79 877
9678.72 874
9679.65 826
9680.58 859
9681.51 782
9682.44 865
9683.37 956
9684.30 936
9685.23 862
9686.16 861
9687.09 887
9688.01 888
9688.94 890
9689.87 898
9690.80 936
9691.73 955
9692.66 911
9693.59 939
9694.52 853
9695.45 893
9696.38 945
9697.31 1042
9698.24 942
9699.17 946
9700.10 955
9701.03 944
9701.96 976
9702.89 978
9703.82 967
9704.75 940
9705.68 879
9706.61 945
9707.54 919
9708.47 907
9709.40 982
9710.33 959
9711.26 985
9712.19 1009
9713.12 988
9714.05 1075
9714.98 1063
9715.92 1116
9716.85 1072
9717.78 1083
9718.71 1065
9719.64 969
9720.57 1021
9721.50 1021
9722.43 906
9723.36 846
9724.29 861
9725.22 892
9726.16 906
9727.09 889
9728.02 842
9728.95 796
9729.88 873
9730.81 949
9731.74 907
9732.67 912
9733.61 934
9734.54 941
9735.47 957
9736.40 853
9737.33 836
9738.26 846
9739.20 814
9740.13 828
9741.06 856
9741.99 875
9742.92 786
9743.86 779
9744.79 752
9745.72 759
9746.65 714
9747.58 698
9748.52 690
9749.45 731
9750.38 699
9751.31 719
9752.25 670
9753.18 725
9754.11 677
9755.04 695
9755.98 666
9756.91 705
9757.84 678
9758.77 753
9759.71 726
9760.64 705
9761.57 728
9762.51 722
9763.44 746
9764.37 698
9765.30 720
9766.24 736
9767.17 751
9768.10 776
9769.04 742
9769.97 770
9770.90 700
9771.84 743
9772.77 796
9773.70 761
9774.64 719
9775.57 712
9776.50 725
9777.44 813
9778.37 845
9779.31 828
9780.24 822
9781.17 947
9782.11 919
9783.04 864
9783.97 976
9784.91 963
9785.84 947
9786.78 936
9787.71 944
9788.64 850
9789.58 782
9790.51 788
9791.45 702
9792.38 684
9793.32 710
9794.25 781
9795.19 810
9796.12 779
9797.05 856
9797.99 833
9798.92 932
9799.86 834
9800.79 816
9801.73 839
9802.66 838
9803.60 759
9804.53 679
9805.47 720
9806.40 676
9807.34 630
9808.27 638
9809.21 631
9810.14 647
9811.08 648
9812.01 611
9812.95 628
9813.88 605
9814.82 543
9815.75 558
9816.69 592
9817.63 614
9818.56 592
9819.50 589
9820.43 595
9821.37 572
9822.30 539
9823.24 552
9824.18 568
9825.11 500
9826.05 555
9826.98 556
9827.92 586
9828.86 561
9829.79 535
9830.73 508
9831.66 542
9832.60 539
9833.54 550
9834.47 551
9835.41 497
9836.35 488
9837.28 541
9838.22 561
9839.16 547
9840.09 593
9841.03 561
9841.97 517
9842.90 510
9843.84 511
9844.78 489
9845.71 525
9846.65 543
9847.59 512
9848.52 526
9849.46 530
9850.40 557
9851.34 587
9852.27 531
9853.21 474
9854.15 512
9855.08 559
9856.02 545
9856.96 554
9857.90 554
9858.83 539
9859.77 564
9860.71 536
9861.65 563
9862.58 515
9863.52 516
9864.46 530
9865.40 587
9866.34 568
9867.27 522
9868.21 552
9869.15 556
9870.09 526
9871.03 538
9871.96 515
9872.90 573
9873.84 571
9874.78 616
9875.72 549
9876.66 529
9877.59 586
9878.53 552
9879.47 539
9880.41 526
9881.35 556
9882.29 584
9883.23 527
9884.16 484
9885.10 475
9886.04 525
9886.98 536
9887.92 489
9888.86 501
9889.80 467
9890.74 463
9891.68 454
9892.61 502
9893.55 510
9894.49 484
9895.43 488
9896.37 503
9897.31 492
9898.25 496
9899.19 513
9900.13 485
9901.07 486
9902.01 491
9902.95 456
9903.89 495
9904.83 460
9905.77 505
9906.71 487
9907.65 495
9908.59 560
9909.53 560
9910.47 492
9911.41 489
9912.35 511
9913.29 497
9914.23 509
9915.17 543
9916.11 506
9917.05 528
9917.99 502
9918.93 529
9919.87 509
9920.81 525
9921.75 494
9922.69 586
9923.63 610
9924.57 700
9925.51 773
9926.45 815
9927.39 819
9928.33 809
9929.28 863
9930.22 789
9931.16 793
9932.10 817
9933.04 723
9933.98 690
9934.92 646
9935.86 595
9936.80 596
9937.74 555
9938.69 481
9939.63 487
9940.57 499
9941.51 487
9942.45 462
9943.39 485
9944.34 414
9945.28 396
9946.22 455
9947.16 420
9948.10 440
9949.04 432
9949.99 457
9950.93 456
9951.87 467
9952.81 466
9953.75 488
9954.70 465
9955.64 466
9956.58 464
9957.52 518
9958.46 482
9959.41 454
9960.35 456
9961.29 397
9962.23 438
9963.18 477
9964.12 471
9965.06 438
9966.00 436
9966.95 470
9967.89 435
9968.83 413
9969.77 451
9970.72 417
9971.66 419
9972.60 391
9973.55 382
9974.49 410
9975.43 364
9976.38 390
9977.32 429
9978.26 404
9979.21 361
9980.15 423
9981.09 429
9982.04 377
9982.98 369
9983.92 358
9984.87 390
9985.81 370
9986.75 388
9987.70 389
9988.64 419
9989.58 418
9990.53 412
9991.47 383
9992.42 382
9993.36 386
9994.30 385
9995.25 387
9996.19 376
9997.14 343
9998.08 400
9999.02 411
9999.97 396
10000.91 400
10001.86 400
10002.80 395
10003.75 398
10004.69 351
10005.63 378
10006.58 427
10007.52 436
10008.47 391
10009.41 396
10010.36 421
10011.30 377
10012.25 397
10013.19 398
10014.14 343
10015.08 348
10016.03 361
10016.97 420
10017.92 451
10018.86 388
10019.81 395
10020.75 417
10021.70 326
10022.64 374
10023.59 328
10024.53 359
10025.48 379
10026.42 345
10027.37 373
10028.32 345
10029.26 339
10030.21 372
10031.15 373
10032.10 403
10033.04 352
10033.99 362
10034.94 356
10035.88 398
10036.83 372
10037.77 381
10038.72 399
10039.67 354
10040.61 314
10041.56 316
10042.50 345
10043.45 361
10044.40 403
10045.34 377
10046.29 351
10047.24 359
10048.18 389
10049.13 378
10050.08 340
10051.02 357
10051.97 374
10052.92 354
10053.86 375
10054.81 349
10055.76 342
10056.70 335
10057.65 368
10058.60 368
10059.54 369
10060.49 324
10061.44 356
10062.39 363
10063.33 320
10064.28 346
10065.23 322
10066.17 297
10067.12 372
10068.07 343
10069.02 330
10069.96 323
10070.91 392
10071.86 389
10072.81 327
10073.76 365
10074.70 350
10075.65 377
10076.60 332
10077.55 358
10078.49 344
10079.44 336
10080.39 319
10081.34 316
10082.29 385
10083.23 376
10084.18 374
10085.13 376
10086.08 322
10087.03 331
10087.98 343
10088.92 361
10089.87 360
10090.82 340
10091.77 320
10092.72 349
10093.67 361
10094.62 337
10095.56 357
10096.51 345
10097.46 351
10098.41 330
10099.36 342
10100.31 330
10101.26 324
10102.21 339
10103.16 340
10104.11 339
10105.05 335
10106.00 312
10106.95 316
10107.90 348
10108.85 328
10109.80 322
10110.75 336
10111.70 345
10112.65 353
10113.60 320
10114.55 332
10115.50 342
10116.45 349
10117.40 334
10118.35 346
10119.30 325
10120.25 361
10121.20 334
10122.15 335
10123.10 337
10124.05 298
10125.00 367
10125.95 376
10126.90 361
10127.85 324
10128.80 329
10129.75 370
10130.70 340
10131.65 367
10132.60 381
10133.55 371
10134.50 358
10135.45 337
10136.40 347
10137.35 382
10138.30 407
10139.26 341
10140.21 353
10141.16 374
10142.11 396
10143.06 363
10144.01 365
10144.96 383
10145.91 387
10146.86 406
10147.81 375
10148.77 355
10149.72 406
10150.67 433
10151.62 393
10152.57 380
10153.52 399
10154.47 427
10155.43 443
10156.38 445
10157.33 413
10158.28 390
10159.23 434
10160.18 429
10161.14 444
10162.09 402
10163.04 404
10163.99 429
10164.94 428
10165.90 443
10166.85 476
10167.80 479
10168.75 448
10169.70 434
10170.66 466
10171.61 492
10172.56 461
10173.51 452
10174.47 513
10175.42 484
10176.37 504
10177.32 486
10178.28 519
10179.23 446
10180.18 504
10181.14 551
10182.09 571
10183.04 541
10183.99 511
10184.95 529
10185.90 568
10186.85 531
10187.81 599
10188.76 630
10189.71 642
10190.67 565
10191.62 593
10192.57 614
10193.53 586
10194.48 625
10195.43 584
10196.39 614
10197.34 611
10198.29 634
10199.25 655
10200.20 653
10201.15 555
10202.11 559
10203.06 627
10204.02 750
10204.97 703
10205.92 759
10206.88 773
10207.83 818
10208.79 759
10209.74 690
10210.69 693
10211.65 743
10212.60 750
10213.56 661
10214.51 587
10215.46 605
10216.42 657
10217.37 638
10218.33 616
10219.28 544
10220.24 570
10221.19 530
10222.15 550
10223.10 530
10224.06 569
10225.01 555
10225.97 517
10226.92 486
10227.88 504
10228.83 512
10229.79 499
10230.74 527
10231.70 560
10232.65 583
10233.61 605
10234.56 652
10235.52 729
10236.47 696
10237.43 664
10238.38 706
10239.34 689
10240.29 671
10241.25 588
10242.21 578
10243.16 518
10244.12 483
10245.07 470
10246.03 441
10246.98 417
10247.94 419
10248.90 420
10249.85 465
10250.81 415
10251.76 436
10252.72 439
10253.68 399
10254.63 410
10255.59 414
10256.55 427
10257.50 391
10258.46 413
10259.41 400
10260.37 378
10261.33 380
10262.28 343
10263.24 371
10264.20 356
10265.15 346
10266.11 389
10267.07 401
10268.02 389
10268.98 409
10269.94 414
10270.90 438
10271.85 438
10272.81 422
10273.77 393
10274.72 390
10275.68 381
10276.64 415
10277.60 355
10278.55 376
10279.51 416
10280.47 436
10281.43 396
10282.38 372
10283.34 375
10284.30 376
10285.26 388
10286.21 391
10287.17 347
10288.13 340
10289.09 338
10290.04 388
10291.00 405
10291.96 395
10292.92 358
10293.88 349
10294.83 374
10295.79 350
10296.75 342
10297.71 409
10298.67 444
10299.63 409
10300.58 359
10301.54 353
10302.50 394
10303.46 363
10304.42 330
10305.38 326
10306.34 338
10307.29 380
10308.25 359
10309.21 327
10310.17 343
10311.13 329
10312.09 393
10313.05 397
10314.01 364
10314.97 350
10315.92 348
10316.88 362
10317.84 362
10318.80 388
10319.76 358
10320.72 344
10321.68 346
10322.64 330
10323.60 354
10324.56 381
10325.52 374
10326.48 360
10327.44 336
10328.40 360
10329.36 376
10330.32 379
10331.28 339
10332.24 318
10333.20 322
10334.16 347
10335.12 340
10336.08 312
10337.04 321
10338.00 369
10338.96 341
10339.92 372
10340.88 341
10341.84 322
10342.80 349
10343.76 288
10344.72 277
10345.68 296
10346.64 303
10347.60 321
10348.56 318
10349.52 319
10350.48 266
10351.44 289
10352.40 382
10353.36 308
10354.32 290
10355.29 271
10356.25 305
10357.21 306
10358.17 293
10359.13 258
10360.09 303
10361.05 291
10362.01 279
10362.97 262
10363.94 285
10364.90 261
10365.86 283
10366.82 337
10367.78 322
10368.74 295
10369.70 312
10370.67 345
10371.63 336
10372.59 350
10373.55 260
10374.51 308
10375.47 279
10376.44 304
10377.40 296
10378.36 320
10379.32 307
10380.28 304
10381.25 312
10382.21 315
10383.17 326
10384.13 291
10385.10 297
10386.06 305
10387.02 276
10387.98 275
10388.95 295
10389.91 293
10390.87 251
10391.83 282
10392.80 274
10393.76 263
10394.72 297
10395.68 291
10396.65 274
10397.61 292
10398.57 314
10399.54 357
10400.50 343
10401.46 326
10402.43 331
10403.39 288
10404.35 324
10405.31 302
10406.28 329
10407.24 350
10408.20 366
10409.17 315
10410.13 330
10411.10 347
10412.06 373
10413.02 301
10413.99 323
10414.95 352
10415.91 399
10416.88 374
10417.84 425
10418.80 372
10419.77 396
10420.73 402
10421.70 376
10422.66 380
10423.63 368
10424.59 384
10425.55 351
10426.52 358
10427.48 354
10428.45 361
10429.41 310
10430.37 291
10431.34 300
10432.30 292
10433.27 276
10434.23 311
10435.20 278
10436.16 287
10437.13 269
10438.09 279
10439.06 262
10440.02 269
10440.99 276
10441.95 261
10442.92 249
10443.88 277
10444.85 264
10445.81 273
10446.78 282
10447.74 256
10448.71 266
10449.67 265
10450.64 256
10451.60 242
10452.57 250
10453.53 257
10454.50 232
10455.47 270
10456.43 239
10457.40 273
10458.36 269
10459.33 288
10460.29 271
10461.26 243
10462.23 256
10463.19 288
10464.16 287
10465.12 284
10466.09 239
10467.06 272
10468.02 274
10468.99 266
10469.95 231
10470.92 247
10471.89 253
10472.85 238
10473.82 294
10474.79 267
10475.75 278
10476.72 260
10477.69 255
10478.65 277
10479.62 268
10480.59 230
10481.55 263
10482.52 272
10483.49 273
10484.45 292
10485.42 224
10486.39 294
10487.35 263
10488.32 266
10489.29 285
10490.26 267
10491.22 280
10492.19 258
10493.16 283
10494.13 256
10495.09 287
10496.06 323
10497.03 296
10497.99 254
10498.96 279
10499.93 283
10500.90 283
10501.87 248
10502.83 282
10503.80 316
10504.77 291
10505.74 297
10506.70 252
10507.67 273
10508.64 294
10509.61 268
10510.58 279
10511.55 293
10512.51 279
10513.48 257
10514.45 268
10515.42 293
10516.39 280
10517.36 289
10518.32 309
10519.29 300
10520.26 273
10521.23 259
10522.20 288
10523.17 307
10524.14 282
10525.10 264
10526.07 228
10527.04 258
10528.01 285
10528.98 242
10529.95 244
10530.92 264
10531.89 271
10532.86 285
10533.83 307
10534.79 274
10535.76 269
10536.73 309
10537.70 292
10538.67 303
10539.64 294
10540.61 274
10541.58 298
10542.55 275
10543.52 311
10544.49 321
10545.46 302
10546.43 286
10547.40 273
10548.37 332
10549.34 296
10550.31 291
10551.28 313
10552.25 350
10553.22 348
10554.19 336
10555.16 363
10556.13 382
10557.10 317
10558.07 327
10559.04 350
10560.01 376
10560.98 415
10561.95 445
10562.92 424
10563.89 389
10564.86 423
10565.83 343
10566.81 346
10567.78 361
10568.75 342
10569.72 325
10570.69 318
10571.66 294
10572.63 321
10573.60 287
10574.57 284
10575.54 311
10576.51 330
10577.49 351
10578.46 317
10579.43 300
10580.40 315
10581.37 335
10582.34 323
10583.31 293
10584.29 302
10585.26 319
10586.23 321
10587.20 333
10588.17 309
10589.14 395
10590.12 380
10591.09 310
10592.06 352
10593.03 332
10594.00 336
10594.98 362
10595.95 372
10596.92 373
10597.89 345
10598.86 372
10599.84 364
10600.81 303
10601.78 330
10602.75 360
10603.73 342
10604.70 340
10605.67 316
10606.64 279
10607.62 313
10608.59 317
10609.56 253
10610.53 300
10611.51 289
10612.48 313
10613.45 288
10614.43 326
10615.40 352
10616.37 326
10617.34 347
10618.32 302
10619.29 305
10620.26 318
10621.24 349
10622.21 303
10623.18 325
10624.16 362
10625.13 332
10626.10 345
10627.08 352
10628.05 317
10629.02 307
10630.00 301
10630.97 312
10631.95 349
10632.92 349
10633.89 354
10634.87 377
10635.84 416
10636.81 417
10637.79 462
10638.76 523
10639.74 508
10640.71 421
10641.69 480
10642.66 527
10643.63 530
10644.61 491
10645.58 384
10646.56 367
10647.53 351
10648.51 382
10649.48 318
10650.45 327
10651.43 376
10652.40 315
10653.38 319
10654.35 334
10655.33 301
10656.30 330
10657.28 301
10658.25 316
10659.23 300
10660.20 316
10661.18 319
10662.15 328
10663.13 310
10664.10 330
10665.08 316
10666.05 347
10667.03 339
10668.00 306
10668.98 324
10669.96 308
10670.93 282
10671.91 320
10672.88 313
10673.86 331
10674.83 319
10675.81 276
10676.79 301
10677.76 284
10678.74 332
10679.71 325
10680.69 322
10681.66 318
10682.64 328
10683.62 323
10684.59 309
10685.57 318
10686.55 332
10687.52 297
10688.50 289
10689.47 283
10690.45 266
10691.43 298
10692.40 254
10693.38 269
10694.36 251
10695.33 273
10696.31 254
10697.29 273
10698.26 280
10699.24 296
10700.22 285
10701.19 254
10702.17 249
10703.15 294
10704.13 308
10705.10 306
10706.08 297
10707.06 285
10708.03 266
10709.01 281
10709.99 262
10710.97 286
10711.94 294
10712.92 280
10713.90 302
10714.88 306
10715.85 265
10716.83 273
10717.81 278
10718.79 296
10719.76 300
10720.74 281
10721.72 284
10722.70 259
10723.68 292
10724.65 276
10725.63 273
10726.61 285
10727.59 289
10728.57 278
10729.54 293
10730.52 267
10731.50 274
10732.48 259
10733.46 266
10734.44 273
10735.41 267
10736.39 276
10737.37 273
10738.35 297
10739.33 307
10740.31 270
10741.29 268
10742.26 253
10743.24 311
10744.22 347
10745.20 296
10746.18 321
10747.16 296
10748.14 270
10749.12 291
10750.10 279
10751.08 240
10752.05 278
10753.03 285
10754.01 287
10754.99 268
10755.97 249
10756.95 306
10757.93 283
10758.91 273
10759.89 278
10760.87 228
10761.85 286
10762.83 285
10763.81 281
10764.79 263
10765.77 261
10766.75 298
10767.73 338
10768.71 285
10769.69 265
10770.67 263
10771.65 293
10772.63 282
10773.61 277
10774.59 234
10775.57 274
10776.55 294
10777.53 283
10778.51 307
10779.49 276
10780.47 333
10781.45 327
10782.43 273
10783.41 307
10784.39 298
10785.38 294
10786.36 327
10787.34 308
10788.32 333
10789.30 338
10790.28 294
10791.26 307
10792.24 268
10793.22 263
10794.20 246
10795.19 285
10796.17 271
10797.15 262
10798.13 299
10799.11 314
10800.09 337
10801.07 290
10802.05 302
10803.04 314
10804.02 282
10805.00 306
10805.98 311
10806.96 271
10807.94 287
10808.93 281
10809.91 307
10810.89 313
10811.87 287
10812.85 293
10813.84 334
10814.82 318
10815.80 338
10816.78 332
10817.77 318
10818.75 305
10819.73 305
10820.71 343
10821.69 341
10822.68 332
10823.66 309
10824.64 333
10825.62 335
10826.61 297
10827.59 344
10828.57 331
10829.56 332
10830.54 343
10831.52 353
10832.50 324
10833.49 317
10834.47 278
10835.45 315
10836.44 313
10837.42 385
10838.40 333
10839.39 353
10840.37 351
10841.35 332
10842.34 347
10843.32 369
10844.30 343
10845.29 356
10846.27 357
10847.25 329
10848.24 344
10849.22 356
10850.20 398
10851.19 341
10852.17 347
10853.16 374
10854.14 398
10855.12 351
10856.11 332
10857.09 349
10858.08 381
10859.06 394
10860.04 388
10861.03 359
10862.01 353
10863.00 360
10863.98 355
10864.96 415
10865.95 363
10866.93 398
10867.92 400
10868.90 399
10869.89 374
10870.87 382
10871.86 410
10872.84 379
10873.83 385
10874.81 434
10875.80 423
10876.78 422
10877.77 435
10878.75 417
10879.74 434
10880.72 423
10881.71 401
10882.69 375
10883.68 439
10884.66 465
10885.65 424
10886.63 451
10887.62 422
10888.60 455
10889.59 498
10890.57 468
10891.56 451
10892.55 510
10893.53 424
10894.52 447
10895.50 468
10896.49 514
10897.47 497
10898.46 455
10899.45 468
10900.43 521
10901.42 489
10902.40 491
10903.39 441
10904.38 470
10905.36 528
10906.35 525
10907.34 517
10908.32 522
10909.31 532
10910.29 566
10911.28 614
10912.27 586
10913.25 596
10914.24 574
10915.23 593
10916.21 643
10917.20 622
10918.19 623
10919.17 576
10920.16 570
10921.15 613
10922.14 610
10923.12 600
10924.11 563
10925.10 559
10926.08 552
10927.07 564
10928.06 608
10929.05 648
10930.03 680
10931.02 664
10932.01 624
10933.00 653
10933.98 641
10934.97 662
10935.96 652
10936.95 604
10937.93 652
10938.92 722
10939.91 690
10940.90 661
10941.88 705
10942.87 719
10943.86 770
10944.85 779
10945.84 765
10946.82 798
10947.81 757
10948.80 793
10949.79 843
10950.78 801
10951.77 855
10952.75 916
10953.74 966
10954.73 1023
10955.72 1091
10956.71 1084
10957.70 1149
10958.69 1163
10959.67 1188
10960.66 1207
10961.65 1104
10962.64 1151
10963.63 1089
10964.62 1060
10965.61 1040
10966.60 961
10967.58 905
10968.57 853
10969.56 875
10970.55 875
10971.54 815
10972.53 824
10973.52 885
10974.51 908
10975.50 891
10976.49 807
10977.48 803
10978.47 846
10979.46 837
10980.45 818
10981.44 889
10982.43 897
10983.42 876
10984.41 883
10985.40 909
10986.38 860
10987.37 913
10988.36 884
10989.35 926
10990.34 906
10991.34 962
10992.33 986
10993.32 1060
10994.31 1188
10995.30 1258
10996.29 1335
10997.28 1449
10998.27 1681
10999.26 1717
11000.25 1842
11001.24 1881
11002.23 1839
11003.22 1797
11004.21 1674
11005.20 1579
11006.19 1446
11007.18 1190
11008.17 1132
11009.16 1020
11010.16 967
11011.15 898
11012.14 807
11013.13 752
11014.12 767
11015.11 760
11016.10 784
11017.09 739
11018.08 719
11019.08 740
11020.07 722
11021.06 712
11022.05 712
11023.04 653
11024.03 656
11025.03 650
11026.02 644
11027.01 635
11028.00 654
11028.99 633
11029.98 672
11030.98 651
11031.97 639
11032.96 587
11033.95 594
11034.94 573
11035.94 614
11036.93 609
11037.92 554
11038.91 597
11039.91 583
11040.90 530
11041.89 567
11042.88 580
11043.87 566
11044.87 522
11045.86 538
11046.85 533
11047.85 548
11048.84 531
11049.83 562
11050.82 564
11051.82 532
11052.81 554
11053.80 562
11054.80 564
11055.79 520
11056.78 542
11057.77 545
11058.77 545
11059.76 496
11060.75 522
11061.75 498
11062.74 503
11063.73 517
11064.73 515
11065.72 525
11066.71 542
11067.71 541
11068.70 512
11069.70 565
11070.69 523
11071.68 513
11072.68 529
11073.67 490
11074.66 487
11075.66 515
11076.65 536
11077.65 543
11078.64 553
11079.63 524
11080.63 488
11081.62 504
11082.62 573
11083.61 531
11084.61 503
11085.60 493
11086.59 459
11087.59 525
11088.58 565
11089.58 510
11090.57 527
11091.57 497
11092.56 452
11093.56 490
11094.55 462
11095.55 472
11096.54 501
11097.54 488
11098.53 467
11099.53 455
11100.52 439
11101.52 456
11102.51 447
11103.51 472
11104.50 476
11105.50 499
11106.49 500
11107.49 503
11108.48 463
11109.48 419
11110.47 459
11111.47 464
11112.46 449
11113.46 440
11114.46 470
11115.45 425
11116.45 424
11117.44 415
11118.44 448
11119.43 475
11120.43 456
11121.43 479
11122.42 431
11123.42 492
11124.41 452
11125.41 513
11126.41 499
11127.40 512
11128.40 503
11129.40 498
11130.39 445
11131.39 516
11132.39 461
11133.38 447
11134.38 471
11135.37 456
11136.37 437
11137.37 407
11138.37 435
11139.36 386
11140.36 422
11141.36 430
11142.35 413
11143.35 415
11144.35 424
11145.34 456
11146.34 426
11147.34 453
11148.33 422
11149.33 434
11150.33 451
11151.33 413
11152.32 395
11153.32 418
11154.32 371
11155.32 429
11156.31 382
11157.31 427
11158.31 384
11159.31 393
11160.30 370
11161.30 368
11162.30 369
11163.30 395
11164.30 376
11165.29 368
11166.29 355
11167.29 369
11168.29 373
11169.29 364
11170.28 371
11171.28 385
11172.28 367
11173.28 386
11174.28 354
11175.28 381
11176.27 321
11177.27 359
11178.27 368
11179.27 371
11180.27 316
11181.27 342
11182.27 339
11183.26 341
11184.26 370
11185.26 343
11186.26 330
11187.26 333
11188.26 417
11189.26 402
11190.26 385
11191.26 380
11192.26 370
11193.25 332
11194.25 320
11195.25 345
11196.25 375
11197.25 364
11198.25 353
11199.25 375
11200.25 361
11201.25 380
11202.25 354
11203.25 330
11204.25 324
11205.25 342
11206.25 363
11207.25 348
11208.25 327
11209.25 331
11210.25 347
11211.25 348
11212.25 331
11213.25 338
11214.25 322
11215.25 351
11216.25 321
11217.25 328
11218.25 347
11219.25 330
11220.25 320
11221.25 334
11222.25 307
11223.25 303
11224.25 362
11225.25 367
11226.25 322
11227.25 313
11228.25 338
11229.26 333
11230.26 327
11231.26 297
11232.26 259
11233.26 301
11234.26 311
11235.26 313
11236.26 330
11237.26 308
11238.27 348
11239.27 289
11240.27 304
11241.27 295
11242.27 298
11243.27 340
11244.27 382
11245.27 304
11246.28 310
11247.28 302
11248.28 293
11249.28 320
11250.28 303
11251.28 329
11252.29 329
11253.29 315
11254.29 371
11255.29 329
11256.29 320
11257.30 318
11258.30 348
11259.30 373
11260.30 303
11261.31 307
11262.31 314
11263.31 312
11264.31 330
11265.31 342
11266.32 300
11267.32 292
11268.32 330
11269.32 364
11270.33 390
11271.33 341
11272.33 348
11273.34 370
11274.34 349
11275.34 438
11276.34 375
11277.35 383
11278.35 355
11279.35 411
11280.36 425
11281.36 379
11282.36 390
11283.37 395
11284.37 370
11285.37 345
11286.38 389
11287.38 364
11288.38 332
11289.39 303
11290.39 302
11291.39 352
11292.40 359
11293.40 357
11294.40 346
11295.41 334
11296.41 353
11297.42 353
11298.42 324
11299.42 342
11300.43 339
11301.43 329
11302.44 337
11303.44 334
11304.44 309
11305.45 339
11306.45 329
11307.46 337
11308.46 343
11309.47 377
11310.47 371
11311.47 382
11312.48 369
11313.48 428
11314.49 429
11315.49 399
11316.50 391
11317.50 445
11318.51 424
11319.51 369
11320.52 391
11321.52 361
11322.53 318
11323.53 335
11324.54 360
11325.54 362
11326.55 325
11327.55 307
11328.56 339
11329.56 350
11330.57 331
11331.57 311
11332.58 322
11333.58 332
11334.59 305
11335.60 313
11336.60 303
11337.61 295
11338.61 333
11339.62 336
11340.62 382
11341.63 342
11342.64 315
11343.64 368
11344.65 328
11345.65 307
11346.66 353
11347.67 292
11348.67 296
11349.68 298
11350.68 345
11351.69 321
11352.70 285
11353.70 296
11354.71 308
11355.72 338
11356.72 306
11357.73 341
11358.74 351
11359.74 345
11360.75 320
11361.76 342
11362.76 316
11363.77 316
11364.78 332
11365.78 315
11366.79 276
11367.80 328
11368.80 286
11369.81 320
11370.82 278
11371.83 270
11372.83 242
11373.84 316
11374.85 297
11375.85 268
11376.86 296
11377.87 281
11378.88 260
11379.88 285
11380.89 312
11381.90 312
11382.91 298
11383.92 265
11384.92 247
11385.93 261
11386.94 259
11387.95 259
11388.95 291
11389.96 298
11390.97 292
11391.98 276
11392.99 303
11393.99 250
11395.00 285
11396.01 290
11397.02 285
11398.03 282
11399.04 261
11400.04 277
11401.05 288
11402.06 289
11403.07 291
11404.08 263
11405.09 283
11406.10 276
11407.11 274
11408.11 270
11409.12 277
11410.13 290
11411.14 314
11412.15 293
11413.16 274
11414.17 264
11415.18 257
11416.19 238
11417.19 263
11418.20 262
11419.21 285
11420.22 294
11421.23 280
11422.24 267
11423.25 262
11424.26 292
11425.27 275
11426.28 279
11427.29 280
11428.30 252
11429.31 234
11430.32 239
11431.33 282
11432.34 275
11433.35 258
11434.36 271
11435.37 280
11436.38 291
11437.39 263
11438.40 290
11439.41 264
11440.42 258
11441.43 267
11442.44 293
11443.45 266
11444.46 256
11445.47 285
11446.48 260
11447.49 267
11448.50 278
11449.51 233
11450.52 268
11451.53 229
11452.54 244
11453.56 245
11454.57 292
11455.58 253
11456.59 290
11457.60 250
11458.61 266
11459.62 311
11460.63 261
11461.64 264
11462.65 259
11463.67 251
11464.68 271
11465.69 285
11466.70 302
11467.71 250
11468.72 222
11469.73 228
11470.75 238
11471.76 248
11472.77 215
11473.78 253
11474.79 230
11475.80 265
11476.82 211
11477.83 294
11478.84 262
11479.85 234
11480.86 238
11481.88 257
11482.89 258
11483.90 275
11484.91 282
11485.92 264
11486.94 244
11487.95 286
11488.96 249
11489.97 215
11490.99 251
11492.00 230
11493.01 244
11494.02 210
11495.04 259
11496.05 226
11497.06 248
11498.08 271
11499.09 258
11500.10 241
11501.11 249
11502.13 235
11503.14 244
11504.15 239
11505.17 257
11506.18 246
11507.19 231
11508.21 214
11509.22 232
11510.23 247
11511.25 216
11512.26 248
11513.27 255
11514.29 253
11515.30 228
11516.31 247
11517.33 246
11518.34 265
11519.35 245
11520.37 216
11521.38 249
11522.40 284
11523.41 251
11524.42 218
11525.44 222
11526.45 256
11527.47 259
11528.48 201
11529.49 237
11530.51 189
11531.52 208
11532.54 242
11533.55 248
11534.56 234
11535.58 246
11536.59 244
11537.61 242
11538.62 235
11539.64 238
11540.65 251
11541.67 270
11542.68 233
11543.70 243
11544.71 215
11545.73 242
11546.74 245
11547.76 225
11548.77 246
11549.79 217
11550.80 242
11551.82 249
11552.83 244
11553.85 231
11554.86 239
11555.88 248
11556.89 248
11557.91 205
11558.92 219
11559.94 244
11560.95 253
11561.97 273
11562.99 249
11564.00 243
11565.02 226
11566.03 263
11567.05 264
11568.06 255
11569.08 242
11570.10 227
11571.11 254
11572.13 255
11573.14 286
11574.16 255
11575.18 279
11576.19 288
11577.21 281
11578.23 282
11579.24 286
11580.26 273
11581.27 285
11582.29 305
11583.31 284
11584.32 315
11585.34 279
11586.36 287
11587.37 294
11588.39 304
11589.41 302
11590.42 294
11591.44 307
11592.46 319
11593.48 325
11594.49 368
11595.51 415
11596.53 479
11597.54 484
11598.56 540
11599.58 536
11600.60 535
11601.61 512
11602.63 527
11603.65 500
11604.67 445
11605.68 421
11606.70 341
11607.72 310
11608.74 330
11609.75 314
11610.77 300
11611.79 283
11612.81 291
11613.82 242
11614.84 262
11615.86 268
11616.88 276
11617.90 258
11618.91 262
11619.93 235
11620.95 269
11621.97 228
11622.99 257
11624.01 271
11625.02 250
11626.04 263
11627.06 251
11628.08 301
11629.10 261
11630.12 283
11631.14 250
11632.15 268
11633.17 275
11634.19 231
11635.21 246
11636.23 277
11637.25 246
11638.27 281
11639.29 240
11640.31 247
11641.32 240
11642.34 236
11643.36 251
11644.38 265
11645.40 208
11646.42 209
11647.44 244
11648.46 224
11649.48 243
11650.50 221
11651.52 268
11652.54 205
11653.56 203
11654.58 221
11655.60 240
11656.62 269
11657.64 243
11658.66 227
11659.68 187
11660.70 219
11661.72 226
11662.74 228
11663.76 183
11664.78 225
11665.80 230
11666.82 196
11667.84 209
11668.86 240
11669.88 224
11670.90 277
11671.92 241
11672.94 195
11673.96 209
11674.98 227
11676.00 223
11677.02 253
11678.04 275
11679.06 234
11680.08 236
11681.10 251
11682.12 247
11683.15 241
11684.17 219
11685.19 279
11686.21 237
11687.23 215
11688.25 230
11689.27 226
11690.29 265
11691.31 225
11692.34 235
11693.36 235
11694.38 182
11695.40 250
11696.42 222
11697.44 236
11698.46 231
11699.49 239
11700.51 215
11701.53 241
11702.55 232
11703.57 228
11704.60 245
11705.62 225
11706.64 240
11707.66 234
11708.68 217
11709.71 235
11710.73 227
11711.75 222
11712.77 236
11713.79 249
11714.82 235
11715.84 202
11716.86 218
11717.88 210
11718.91 240
11719.93 211
11720.95 223
11721.97 229
11723.00 212
11724.02 241
11725.04 214
11726.06 196
11727.09 214
11728.11 233
11729.13 201
11730.16 228
11731.18 244
11732.20 244
11733.23 251
11734.25 247
11735.27 215
11736.30 228
11737.32 235
11738.34 235
11739.37 232
11740.39 223
11741.41 230
11742.44 240
11743.46 250
11744.48 236
11745.51 257
11746.53 222
11747.55 252
11748.58 248
11749.60 234
11750.63 226
11751.65 260
11752.67 254
11753.70 271
11754.72 254
11755.75 235
11756.77 232
11757.79 213
11758.82 247
11759.84 227
11760.87 247
11761.89 256
11762.92 236
11763.94 230
11764.96 223
11765.99 242
11767.01 243
11768.04 233
11769.06 221
11770.09 241
11771.11 223
11772.14 219
11773.16 232
11774.19 243
11775.21 244
11776.24 249
11777.26 206
11778.29 248
11779.31 255
11780.34 256
11781.36 253
11782.39 256
11783.41 260
11784.44 225
11785.46 226
11786.49 239
11787.52 270
11788.54 253
11789.57 260
11790.59 277
11791.62 250
11792.64 254
11793.67 280
11794.69 251
11795.72 282
11796.75 279
11797.77 261
11798.80 279
11799.82 281
11800.85 273
11801.88 272
11802.90 280
11803.93 281
11804.96 285
11805.98 303
11807.01 297
11808.03 237
11809.06 282
11810.09 256
11811.11 283
11812.14 232
11813.17 236
11814.19 257
11815.22 274
11816.25 266
11817.27 262
11818.30 298
11819.33 250
11820.35 293
11821.38 274
11822.41 273
11823.44 289
11824.46 288
11825.49 288
11826.52 286
11827.54 272
11828.57 261
11829.60 278
11830.63 294
11831.65 286
11832.68 311
11833.71 290
11834.74 318
11835.76 302
11836.79 290
11837.82 314
11838.85 292
11839.87 273
11840.90 293
11841.93 307
11842.96 282
11843.99 320
11845.01 324
11846.04 353
11847.07 273
11848.10 298
11849.13 327
11850.15 317
11851.18 283
11852.21 282
11853.24 349
11854.27 342
11855.30 330
11856.33 316
11857.35 321
11858.38 336
11859.41 354
11860.44 340
11861.47 359
11862.50 344
11863.53 312
11864.55 362
11865.58 340
11866.61 345
11867.64 321
11868.67 316
11869.70 360
11870.73 371
11871.76 349
11872.79 303
11873.82 361
11874.85 376
11875.88 358
11876.90 406
11877.93 392
11878.96 370
11879.99 401
11881.02 371
11882.05 341
11883.08 386
11884.11 443
11885.14 436
11886.17 475
11887.20 444
11888.23 453
11889.26 424
11890.29 443
11891.32 462
11892.35 448
11893.38 475
11894.41 430
11895.44 396
11896.47 415
11897.50 482
11898.53 506
11899.56 545
11900.59 531
11901.62 554
11902.65 583
11903.68 547
11904.71 587
11905.75 539
11906.78 503
11907.81 527
11908.84 500
11909.87 490
11910.90 457
11911.93 434
11912.96 454
11913.99 484
11915.02 503
11916.05 485
11917.09 474
11918.12 431
11919.15 472
11920.18 466
11921.21 503
11922.24 480
11923.27 506
11924.30 480
11925.34 527
11926.37 547
11927.40 560
11928.43 650
11929.46 688
11930.49 742
11931.53 739
11932.56 784
11933.59 769
11934.62 766
11935.65 754
11936.69 686
11937.72 660
11938.75 651
11939.78 609
11940.81 610
11941.85 523
11942.88 437
11943.91 439
11944.94 454
11945.98 388
11947.01 424
11948.04 410
11949.07 397
11950.11 453
11951.14 417
11952.17 394
11953.20 404
11954.24 412
11955.27 417
11956.30 392
11957.34 384
11958.37 390
11959.40 400
11960.43 385
11961.47 375
11962.50 406
11963.53 420
11964.57 405
11965.60 404
11966.63 353
11967.67 371
11968.70 381
11969.73 387
11970.77 389
11971.80 348
11972.83 409
11973.87 378
11974.90 386
11975.93 393
11976.97 414
11978.00 349
11979.04 370
11980.07 356
11981.10 405
11982.14 381
11983.17 397
11984.21 380
11985.24 400
11986.27 386
11987.31 414
11988.34 384
11989.38 425
11990.41 436
11991.45 465
11992.48 380
11993.51 386
11994.55 402
11995.58 385
11996.62 430
11997.65 413
11998.69 377
11999.72 444
12000.76 449
12001.79 424
12002.83 418
12003.86 388
12004.90 450
12005.93 472
12006.97 424
12008.00 432
12009.04 396
12010.07 485
12011.11 490
12012.14 468
12013.18 480
12014.21 513
12015.25 485
12016.28 502
12017.32 502
12018.35 518
12019.39 565
12020.43 564
12021.46 540
12022.50 503
12023.53 483
12024.57 482
12025.60 484
12026.64 449
12027.68 493
12028.71 443
12029.75 448
12030.78 460
12031.82 507
12032.86 445
12033.89 448
12034.93 505
12035.97 448
12037.00 450
12038.04 436
12039.07 440
12040.11 489
12041.15 484
12042.18 464
12043.22 434
12044.26 457
12045.29 496
12046.33 439
12047.37 414
12048.40 455
12049.44 457
12050.48 448
12051.52 424
12052.55 411
12053.59 390
12054.63 422
12055.66 426
12056.70 450
12057.74 407
12058.78 418
12059.81 396
12060.85 407
12061.89 422
12062.92 404
12063.96 411
12065.00 410
12066.04 377
12067.07 390
12068.11 410
12069.15 446
12070.19 420
12071.23 425
12072.26 406
12073.30 441
12074.34 449
12075.38 405
12076.42 435
12077.45 445
12078.49 422
12079.53 426
12080.57 399
12081.61 397
12082.64 402
12083.68 438
12084.72 420
12085.76 428
12086.80 450
12087.84 454
12088.88 460
12089.91 449
12090.95 453
12091.99 469
12093.03 455
12094.07 464
12095.11 455
12096.15 462
12097.19 492
12098.22 505
12099.26 545
12100.30 560
12101.34 616
12102.38 620
12103.42 571
12104.46 550
12105.50 604
12106.54 571
12107.58 558
12108.62 492
12109.66 500
12110.70 498
12111.74 469
12112.78 463
12113.81 446
12114.85 406
12115.89 413
12116.93 432
12117.97 402
12119.01 382
12120.05 385
12121.09 390
12122.13 326
12123.17 327
12124.21 354
12125.25 332
12126.29 349
12127.33 337
12128.37 322
12129.42 316
12130.46 311
12131.50 303
12132.54 336
12133.58 338
12134.62 305
12135.66 355
12136.70 368
12137.74 356
12138.78 310
12139.82 302
12140.86 323
12141.90 371
12142.94 292
12143.98 310
12145.03 339
12146.07 341
12147.11 338
12148.15 347
12149.19 338
12150.23 323
12151.27 305
12152.31 306
12153.35 338
12154.40 320
12155.44 292
12156.48 320
12157.52 333
12158.56 346
12159.60 333
12160.65 302
12161.69 314
12162.73 333
12163.77 305
12164.81 290
12165.85 283
12166.90 270
12167.94 333
12168.98 349
12170.02 321
12171.06 326
12172.11 302
12173.15 325
12174.19 356
12175.23 301
12176.28 294
12177.32 338
12178.36 299
12179.40 324
12180.45 311
12181.49 329
12182.53 325
12183.57 335
12184.62 316
12185.66 314
12186.70 299
12187.74 364
12188.79 373
12189.83 368
12190.87 341
12191.92 318
12192.96 326
12194.00 350
12195.05 319
12196.09 314
12197.13 339
12198.18 357
12199.22 299
12200.26 300
12201.31 289
12202.35 316
12203.39 329
12204.44 329
12205.48 301
12206.52 318
12207.57 323
12208.61 331
12209.65 343
12210.70 328
12211.74 315
12212.79 344
12213.83 348
12214.87 395
12215.92 351
12216.96 359
12218.01 394
12219.05 353
12220.09 314
12221.14 335
12222.18 345
12223.23 344
12224.27 346
12225.32 308
12226.36 334
12227.41 351
12228.45 310
12229.49 329
12230.54 386
12231.58 324
12232.63 348
12233.67 360
12234.72 308
12235.76 326
12236.81 332
12237.85 332
12238.90 316
12239.94 307
12240.99 308
12242.03 318
12243.08 327
12244.12 325
12245.17 286
12246.21 319
12247.26 342
12248.31 310
12249.35 297
12250.40 298
12251.44 328
12252.49 275
12253.53 284
12254.58 297
12255.62 312
12256.67 278
12257.72 267
12258.76 279
12259.81 268
12260.85 321
12261.90 302
12262.95 289
12263.99 322
12265.04 319
12266.08 288
12267.13 305
12268.18 272
12269.22 308
12270.27 285
12271.32 270
12272.36 286
12273.41 298
12274.46 291
12275.50 272
12276.55 281
12277.60 273
12278.64 292
12279.69 261
12280.74 308
12281.78 294
12282.83 314
12283.88 290
12284.92 280
12285.97 274
12287.02 308
12288.07 282
12289.11 278
12290.16 266
12291.21 253
12292.25 268
12293.30 277
12294.35 262
12295.40 253
12296.44 258
12297.49 270
12298.54 259
12299.59 282
12300.63 273
12301.68 250
12302.73 289
12303.78 285
12304.83 287
12305.87 287
12306.92 264
12307.97 309
12309.02 315
12310.07 286
12311.11 272
12312.16 275
12313.21 268
12314.26 255
12315.31 302
12316.35 286
12317.40 304
12318.45 301
12319.50 270
12320.55 299
12321.60 300
12322.65 315
12323.69 248
12324.74 262
12325.79 295
12326.84 252
12327.89 241
12328.94 285
12329.99 257
12331.04 232
12332.09 288
12333.13 252
12334.18 232
12335.23 258
12336.28 273
12337.33 245
12338.38 288
12339.43 266
12340.48 264
12341.53 244
12342.58 226
12343.63 242
12344.68 255
12345.73 254
12346.78 290
12347.83 299
12348.88 268
12349.93 289
12350.98 287
12352.03 299
12353.07 273
12354.12 250
12355.17 241
12356.22 244
12357.28 248
12358.33 272
12359.38 249
12360.43 240
12361.48 264
12362.53 274
12363.58 295
12364.63 267
12365.68 273
12366.73 281
12367.78 309
12368.83 248
12369.88 261
12370.93 287
12371.98 320
12373.03 288
12374.08 269
12375.13 281
12376.18 244
12377.24 304
12378.29 289
12379.34 273
12380.39 278
12381.44 252
12382.49 277
12383.54 307
12384.59 297
12385.64 292
12386.70 283
12387.75 345
12388.80 295
12389.85 325
12390.90 308
12391.95 322
12393.00 297
12394.06 268
12395.11 252
12396.16 284
12397.21 319
12398.26 316
12399.32 326
12400.37 279
12401.42 320
12402.47 315
12403.52 296
12404.58 304
12405.63 316
12406.68 300
12407.73 282
12408.78 270
12409.84 297
12410.89 343
12411.94 324
12412.99 321
12414.05 333
12415.10 334
12416.15 284
12417.20 298
12418.26 311
12419.31 300
12420.36 300
12421.42 317
12422.47 379
12423.52 322
12424.57 362
12425.63 329
12426.68 326
12427.73 341
12428.79 350
12429.84 326
12430.89 389
12431.95 370
12433.00 372
12434.05 345
12435.11 350
12436.16 352
12437.21 312
12438.27 352
12439.32 379
12440.37 327
12441.43 342
12442.48 302
12443.54 329
12444.59 335
12445.64 365
12446.70 347
12447.75 314
12448.80 329
12449.86 349
12450.91 346
12451.97 347
12453.02 332
12454.08 343
12455.13 342
12456.18 328
12457.24 316
12458.29 354
12459.35 351
12460.40 375
12461.46 377
12462.51 364
12463.57 328
12464.62 338
12465.67 380
12466.73 388
12467.78 380
12468.84 368
12469.89 330
12470.95 361
12472.00 363
12473.06 364
12474.11 378
12475.17 407
12476.22 407
12477.28 439
12478.33 428
12479.39 406
12480.45 423
12481.50 436
12482.56 461
12483.61 444
12484.67 456
12485.72 497
12486.78 522
12487.83 548
12488.89 606
12489.95 664
12491.00 821
12492.06 845
12493.11 892
12494.17 1033
12495.22 1059
12496.28 1114
12497.34 1046
12498.39 1044
12499.45 1051
12500.50 956
12501.56 880
12502.62 759
12503.67 695
12504.73 639
12505.79 552
12506.84 564
12507.90 509
12508.96 520
12510.01 510
12511.07 426
12512.13 445
12513.18 418
12514.24 386
12515.30 418
12516.35 441
12517.41 405
12518.47 388
12519.52 400
12520.58 388
12521.64 361
12522.70 402
12523.75 368
12524.81 385
12525.87 376
12526.92 398
12527.98 367
12529.04 377
12530.10 377
12531.15 362
12532.21 334
12533.27 339
12534.33 375
12535.38 353
12536.44 389
12537.50 351
12538.56 358
12539.62 336
12540.67 347
12541.73 339
12542.79 343
12543.85 334
12544.91 327
12545.96 357
12547.02 289
12548.08 320
12549.14 345
12550.20 379
12551.25 341
12552.31 356
12553.37 342
12554.43 398
12555.49 370
12556.55 360
12557.61 334
12558.66 412
12559.72 432
12560.78 379
12561.84 371
12562.90 363
12563.96 409
12565.02 417
12566.08 404
12567.14 405
12568.19 437
12569.25 437
12570.31 509
12571.37 466
12572.43 498
12573.49 512
12574.55 528
12575.61 541
12576.67 495
12577.73 544
12578.79 569
12579.85 544
12580.91 521
12581.97 550
12583.03 487
12584.09 496
12585.15 444
12586.20 448
12587.26 462
12588.32 471
12589.38 565
12590.44 498
12591.50 489
12592.56 508
12593.62 446
12594.69 468
12595.75 450
12596.81 470
12597.87 485
12598.93 456
12599.99 412
12601.05 390
12602.11 435
12603.17 432
12604.23 425
12605.29 363
12606.35 376
12607.41 341
12608.47 361
12609.53 406
12610.59 378
12611.65 399
12612.71 405
12613.78 461
12614.84 402
12615.90 373
12616.96 394
12618.02 419
12619.08 441
12620.14 407
12621.20 378
12622.27 403
12623.33 388
12624.39 375
12625.45 379
12626.51 350
12627.57 375
12628.63 390
12629.70 382
12630.76 335
12631.82 370
12632.88 349
12633.94 359
12635.00 326
12636.07 367
12637.13 301
12638.19 312
12639.25 336
12640.31 356
12641.38 325
12642.44 343
12643.50 360
12644.56 337
12645.63 325
12646.69 330
12647.75 340
12648.81 338
12649.88 355
12650.94 349
12652.00 336
12653.06 304
12654.13 341
12655.19 339
12656.25 351
12657.31 332
12658.38 324
12659.44 359
12660.50 353
12661.57 331
12662.63 351
12663.69 346
12664.76 313
12665.82 339
12666.88 341
12667.95 362
12669.01 331
12670.07 362
12671.14 330
12672.20 321
12673.26 334
12674.33 341
12675.39 367
12676.45 338
12677.52 322
12678.58 324
12679.64 383
12680.71 318
12681.77 316
12682.84 328
12683.90 356
12684.96 360
12686.03 314
12687.09 324
12688.16 327
12689.22 364
12690.28 366
12691.35 404
12692.41 337
12693.48 358
12694.54 376
12695.61 406
12696.67 357
12697.74 388
12698.80 365
12699.86 387
12700.93 375
12701.99 429
12703.06 343
12704.12 437
12705.19 414
12706.25 403
12707.32 336
12708.38 346
12709.45 342
12710.51 323
12711.58 361
12712.64 353
12713.71 404
12714.77 359
12715.84 320
12716.90 365
12717.97 342
12719.03 328
12720.10 320
12721.17 360
12722.23 365
12723.30 300
12724.36 353
12725.43 383
12726.49 349
12727.56 361
12728.63 328
12729.69 382
12730.76 348
12731.82 351
12732.89 342
12733.96 340
12735.02 319
12736.09 355
12737.15 354
12738.22 343
12739.29 373
12740.35 346
12741.42 318
12742.49 301
12743.55 328
12744.62 338
12745.68 344
12746.75 351
12747.82 320
12748.88 314
12749.95 298
12751.02 306
12752.09 319
12753.15 300
12754.22 270
12755.29 288
12756.35 298
12757.42 321
12758.49 275
12759.55 303
12760.62 321
12761.69 292
12762.76 258
12763.82 273
12764.89 311
12765.96 294
12767.03 277
12768.09 253
12769.16 260
12770.23 267
12771.30 275
12772.36 286
12773.43 258
12774.50 272
12775.57 273
12776.63 269
12777.70 244
12778.77 258
12779.84 259
12780.91 262
12781.97 269
12783.04 292
12784.11 259
12785.18 252
12786.25 260
12787.31 262
12788.38 244
12789.45 239
12790.52 271
12791.59 278
12792.66 270
12793.73 253
12794.79 262
12795.86 307
12796.93 285
12798.00 261
12799.07 265
12800.14 287
12801.21 264
12802.28 267
12803.34 261
12804.41 263
12805.48 259
12806.55 224
12807.62 298
12808.69 270
12809.76 271
12810.83 278
12811.90 262
12812.97 318
12814.04 318
12815.11 329
12816.18 281
12817.25 300
12818.31 281
12819.38 265
12820.45 242
12821.52 277
12822.59 270
12823.66 259
12824.73 273
12825.80 237
12826.87 250
12827.94 277
12829.01 241
12830.08 248
12831.15 214
12832.22 242
12833.29 239
12834.36 266
12835.43 226
12836.50 245
12837.57 251
12838.65 238
12839.72 248
12840.79 246
12841.86 265
12842.93 245
12844.00 229
12845.07 242
12846.14 238
12847.21 254
12848.28 261
12849.35 203
12850.42 267
12851.49 257
12852.57 216
12853.64 226
12854.71 211
12855.78 217
12856.85 240
12857.92 228
12858.99 205
12860.06 254
12861.13 234
12862.21 267
12863.28 258
12864.35 241
12865.42 224
12866.49 240
12867.56 226
12868.64 235
12869.71 229
12870.78 202
12871.85 238
12872.92 239
12874.00 242
12875.07 234
12876.14 218
12877.21 197
12878.28 213
12879.36 228
12880.43 206
12881.50 215
12882.57 250
12883.64 249
12884.72 190
12885.79 218
12886.86 218
12887.93 234
12889.01 239
12890.08 223
12891.15 234
12892.22 228
12893.30 198
12894.37 226
12895.44 222
12896.52 214
12897.59 239
12898.66 218
12899.73 238
12900.81 209
12901.88 245
12902.95 247
12904.03 212
12905.10 194
12906.17 211
12907.25 198
12908.32 217
12909.39 205
12910.47 210
12911.54 212
12912.61 221
12913.69 181
12914.76 213
12915.83 231
12916.91 203
12917.98 214
12919.06 202
12920.13 224
12921.20 186
12922.28 195
12923.35 212
12924.43 245
12925.50 183
12926.57 225
12927.65 192
12928.72 205
12929.80 218
12930.87 223
12931.95 192
12933.02 205
12934.09 234
12935.17 233
12936.24 210
12937.32 214
12938.39 227
12939.47 233
12940.54 247
12941.62 195
12942.69 219
12943.77 232
12944.84 205
12945.92 234
12946.99 207
12948.07 223
12949.14 219
12950.22 252
12951.29 230
12952.37 214
12953.44 247
12954.52 226
12955.59 217
12956.67 227
12957.74 197
12958.82 216
12959.89 241
12960.97 210
12962.04 217
12963.12 224
12964.20 209
12965.27 227
12966.35 210
12967.42 234
12968.50 226
12969.58 227
12970.65 228
12971.73 231
12972.80 209
12973.88 222
12974.96 217
12976.03 206
12977.11 188
12978.18 211
12979.26 209
12980.34 202
12981.41 191
12982.49 219
12983.57 214
12984.64 204
12985.72 195
12986.80 211
12987.87 216
12988.95 214
12990.03 211
12991.10 239
12992.18 215
12993.26 216
12994.33 199
12995.41 220
12996.49 224
12997.56 188
12998.64 197
12999.72 210
13000.80 222
13001.87 231
13002.95 217
13004.03 238
13005.11 213
13006.18 257
13007.26 251
13008.34 179
13009.42 186
13010.49 197
13011.57 215
13012.65 226
13013.73 201
13014.80 211
13015.88 192
13016.96 183
13018.04 217
13019.12 247
13020.19 188
13021.27 210
13022.35 206
13023.43 218
13024.51 231
13025.58 233
13026.66 245
13027.74 211
13028.82 257
13029.90 222
13030.98 255
13032.05 244
13033.13 238
13034.21 218
13035.29 254
13036.37 261
13037.45 215
13038.53 196
13039.61 241
13040.68 227
13041.76 231
13042.84 242
13043.92 262
13045.00 245
13046.08 249
13047.16 274
13048.24 225
13049.32 204
13050.40 229
13051.48 290
13052.55 245
13053.63 241
13054.71 221
13055.79 245
13056.87 278
13057.95 260
13059.03 274
13060.11 235
13061.19 232
13062.27 261
13063.35 245
13064.43 270
13065.51 243
13066.59 204
13067.67 249
13068.75 181
13069.83 200
13070.91 195
13071.99 219
13073.07 212
13074.15 240
13075.23 246
13076.31 223
13077.39 213
13078.47 218
13079.55 224
13080.63 204
13081.71 215
13082.79 227
13083.88 236
13084.96 199
13086.04 239
13087.12 244
13088.20 253
13089.28 238
13090.36 244
13091.44 203
13092.52 210
13093.60 180
13094.68 220
13095.77 234
13096.85 211
13097.93 210
13099.01 229
13100.09 208
13101.17 184
13102.25 198
13103.34 192
13104.42 184
13105.50 204
13106.58 212
13107.66 207
13108.74 221
13109.82 196
13110.91 200
13111.99 210
13113.07 251
13114.15 260
13115.23 221
13116.32 203
13117.40 193
13118.48 218
13119.56 207
13120.64 238
13121.73 195
13122.81 193
13123.89 182
13124.97 203
13126.06 229
13127.14 226
13128.22 233
13129.30 210
13130.39 197
13131.47 213
13132.55 226
13133.63 213
13134.72 211
13135.80 227
13136.88 189
13137.97 214
13139.05 198
13140.13 197
13141.21 196
13142.30 198
13143.38 217
13144.46 218
13145.55 201
13146.63 193
13147.71 236
13148.80 233
13149.88 218
13150.96 232
13152.05 236
13153.13 234
13154.21 173
13155.30 243
13156.38 222
13157.47 240
13158.55 226
13159.63 234
13160.72 239
13161.80 199
13162.88 230
13163.97 221
13165.05 218
13166.14 224
13167.22 257
13168.31 236
13169.39 193
13170.47 216
13171.56 244
13172.64 227
13173.73 242
13174.81 200
13175.90 254
13176.98 228
13178.06 213
13179.15 254
13180.23 216
13181.32 224
13182.40 202
13183.49 214
13184.57 204
13185.66 240
13186.74 222
13187.83 228
13188.91 246
13190.00 242
13191.08 254
13192.17 260
13193.25 272
13194.34 230
13195.42 213
13196.51 227
13197.59 244
13198.68 265
13199.77 235
13200.85 275
13201.94 236
13203.02 231
13204.11 238
13205.19 240
13206.28 240
13207.36 208
13208.45 248
13209.54 286
13210.62 268
13211.71 222
13212.79 255
13213.88 251
13214.97 202
13216.05 229
13217.14 211
13218.22 226
13219.31 263
13220.40 208
13221.48 233
13222.57 233
13223.66 228
13224.74 245
13225.83 224
13226.92 209
13228.00 230
13229.09 221
13230.18 235
13231.26 220
13232.35 221
13233.44 243
13234.52 249
13235.61 241
13236.70 249
13237.78 214
13238.87 248
13239.96 217
13241.05 222
13242.13 275
13243.22 261
13244.31 231
13245.39 269
13246.48 223
13247.57 242
13248.66 240
13249.74 261
13250.83 229
13251.92 254
13253.01 260
13254.10 227
13255.18 246
13256.27 242
13257.36 290
13258.45 283
13259.53 288
13260.62 280
13261.71 283
13262.80 282
13263.89 229
13264.97 286
13266.06 322
13267.15 293
13268.24 272
13269.33 263
13270.42 279
13271.50 287
13272.59 306
13273.68 284
13274.77 302
13275.86 288
13276.95 295
13278.04 292
13279.12 297
13280.21 283
13281.30 307
13282.39 291
13283.48 319
13284.57 316
13285.66 320
13286.75 284
13287.84 278
13288.93 261
13290.01 337
13291.10 336
13292.19 304
13293.28 273
13294.37 333
13295.46 315
13296.55 331
13297.64 325
13298.73 303
13299.82 333
13300.91 342
13302.00 370
13303.09 348
13304.18 318
13305.27 359
13306.36 369
13307.45 400
13308.54 348
13309.63 339
13310.72 361
13311.81 398
13312.90 374
13313.99 297
13315.08 335
13316.17 386
13317.26 399
13318.35 365
13319.44 346
13320.53 356
13321.62 378
13322.71 372
13323.80 348
13324.89 364
13325.98 343
13327.07 383
13328.16 326
13329.25 333
13330.35 389
13331.44 385
13332.53 377
13333.62 342
13334.71 361
13335.80 380
13336.89 369
13337.98 340
13339.07 365
13340.16 370
13341.26 353
13342.35 357
13343.44 369
13344.53 376
13345.62 334
13346.71 357
13347.80 373
13348.90 356
13349.99 347
13351.08 352
13352.17 399
13353.26 397
13354.36 385
13355.45 391
13356.54 411
13357.63 393
13358.72 377
13359.81 406
13360.91 384
13362.00 399
13363.09 395
13364.18 468
13365.28 480
13366.37 443
13367.46 440
13368.55 407
13369.65 430
13370.74 443
13371.83 407
13372.92 394
13374.02 401
13375.11 391
13376.20 426
13377.29 386
13378.39 363
13379.48 325
13380.57 354
13381.67 356
13382.76 357
13383.85 356
13384.94 374
13386.04 357
13387.13 309
13388.22 313
13389.32 350
13390.41 329
13391.50 339
13392.60 315
13393.69 329
13394.78 322
13395.88 336
13396.97 333
13398.06 359
13399.16 323
13400.25 306
13401.35 336
13402.44 331
13403.53 348
13404.63 344
13405.72 328
13406.82 356
13407.91 327
13409.00 315
13410.10 322
13411.19 357
13412.29 355
13413.38 336
13414.47 346
13415.57 358
13416.66 375
13417.76 333
13418.85 328
13419.95 369
13421.04 385
13422.14 360
13423.23 291
13424.33 348
13425.42 380
13426.51 336
13427.61 337
13428.70 319
13429.80 334
13430.89 333
13431.99 389
13433.08 383
13434.18 359
13435.27 322
13436.37 373
13437.46 398
13438.56 355
13439.66 372
13440.75 343
13441.85 397
13442.94 380
13444.04 380
13445.13 376
13446.23 367
13447.32 377
13448.42 371
13449.52 401
13450.61 401
13451.71 392
13452.80 368
13453.90 365
13454.99 408
13456.09 399
13457.19 427
13458.28 427
13459.38 411
13460.48 374
13461.57 404
13462.67 413
13463.76 438
13464.86 416
13465.96 437
13467.05 483
13468.15 450
13469.25 423
13470.34 462
13471.44 478
13472.54 427
13473.63 434
13474.73 479
13475.83 445
13476.92 420
13478.02 415
13479.12 407
13480.21 440
13481.31 432
13482.41 443
13483.50 438
13484.60 466
13485.70 460
13486.80 445
13487.89 405
13488.99 457
13490.09 482
13491.19 442
13492.28 448
13493.38 496
13494.48 495
13495.58 534
13496.67 538
13497.77 502
13498.87 572
13499.97 567
13501.06 575
13502.16 543
13503.26 575
13504.36 569
13505.46 567
13506.55 571
13507.65 557
13508.75 582
13509.85 526
13510.95 520
13512.05 446
13513.14 447
13514.24 460
13515.34 394
13516.44 423
13517.54 428
13518.64 419
13519.73 341
13520.83 435
13521.93 408
13523.03 369
13524.13 362
13525.23 410
13526.33 411
13527.43 413
13528.53 354
13529.62 362
13530.72 390
13531.82 321
13532.92 341
13534.02 371
13535.12 395
13536.22 349
13537.32 406
13538.42 376
13539.52 338
13540.62 371
13541.72 360
13542.82 334
13543.92 376
13545.01 341
13546.11 313
13547.21 328
13548.31 346
13549.41 339
13550.51 338
13551.61 319
13552.71 327
13553.81 322
13554.91 327
13556.01 353
13557.11 367
13558.21 345
13559.31 292
13560.41 339
13561.51 325
13562.61 327
13563.72 313
13564.82 352
13565.92 352
13567.02 358
13568.12 320
13569.22 327
13570.32 349
13571.42 307
13572.52 327
13573.62 331
13574.72 336
13575.82 356
13576.92 344
13578.02 312
13579.13 365
13580.23 344
13581.33 349
13582.43 307
13583.53 298
13584.63 339
13585.73 341
13586.83 333
13587.94 351
13589.04 369
13590.14 380
13591.24 366
13592.34 351
13593.44 320
13594.54 317
13595.65 372
13596.75 358
13597.85 345
13598.95 308
13600.05 374
13601.16 379
13602.26 347
13603.36 348
13604.46 331
13605.56 330
13606.67 325
13607.77 327
13608.87 330
13609.97 359
13611.07 396
13612.18 360
13613.28 358
13614.38 367
13615.48 351
13616.59 386
13617.69 401
13618.79 376
13619.89 362
13621.00 355
13622.10 382
13623.20 386
13624.31 337
13625.41 327
13626.51 339
13627.61 346
13628.72 408
13629.82 362
13630.92 312
13632.03 389
13633.13 374
13634.23 340
13635.34 351
13636.44 355
13637.54 365
13638.65 373
13639.75 337
13640.85 329
13641.96 329
13643.06 354
13644.16 343
13645.27 352
13646.37 323
13647.48 348
13648.58 342
13649.68 376
13650.79 317
13651.89 343
13653.00 341
13654.10 341
13655.20 316
13656.31 328
13657.41 345
13658.52 304
13659.62 308
13660.72 325
13661.83 313
13662.93 317
13664.04 309
13665.14 340
13666.25 327
13667.35 327
13668.46 330
13669.56 327
13670.67 335
13671.77 312
13672.88 332
13673.98 310
13675.09 340
13676.19 322
13677.30 336
13678.40 344
13679.51 323
13680.61 341
13681.72 347
13682.82 360
13683.93 321
13685.03 341
13686.14 345
13687.24 356
13688.35 336
13689.45 351
13690.56 342
13691.66 360
13692.77 354
13693.88 401
13694.98 355
13696.09 391
13697.19 400
13698.30 379
13699.40 363
13700.51 371
13701.62 406
13702.72 352
13703.83 352
13704.93 414
13706.04 375
13707.15 383
13708.25 380
13709.36 355
13710.47 352
13711.57 358
13712.68 383
13713.79 437
13714.89 406
13716.00 371
13717.11 354
13718.21 385
13719.32 391
13720.43 373
13721.53 442
13722.64 460
13723.75 417
13724.85 454
13725.96 459
13727.07 465
13728.17 444
13729.28 398
13730.39 487
13731.50 434
13732.60 440
13733.71 467
13734.82 458
13735.92 438
13737.03 465
13738.14 485
13739.25 517
13740.35 496
13741.46 451
13742.57 510
13743.68 508
13744.79 509
13745.89 510
13747.00 504
13748.11 507
13749.22 493
13750.32 519
13751.43 540
13752.54 506
13753.65 559
13754.76 575
13755.87 581
13756.97 596
13758.08 578
13759.19 622
13760.30 610
13761.41 679
13762.52 610
13763.62 657
13764.73 668
13765.84 736
13766.95 722
13768.06 745
13769.17 756
13770.28 812
13771.38 870
13772.49 886
13773.60 884
13774.71 921
13775.82 863
13776.93 887
13778.04 813
13779.15 783
13780.26 764
13781.37 741
13782.48 699
13783.58 636
13784.69 668
13785.80 575
13786.91 565
13788.02 502
13789.13 581
13790.24 598
13791.35 537
13792.46 486
13793.57 499
13794.68 478
13795.79 478
13796.90 531
13798.01 497
13799.12 499
13800.23 474
13801.34 495
13802.45 481
13803.56 503
13804.67 474
13805.78 520
13806.89 496
13808.00 509
13809.11 502
13810.22 519
13811.33 501
13812.44 513
13813.55 527
13814.66 514
13815.77 514
13816.88 468
13818.00 472
13819.11 470
13820.22 471
13821.33 489
13822.44 467
13823.55 429
13824.66 433
13825.77 452
13826.88 422
13827.99 408
13829.10 408
13830.22 427
13831.33 472
13832.44 474
13833.55 458
13834.66 458
13835.77 441
13836.88 457
13838.00 465
13839.11 466
13840.22 439
13841.33 438
13842.44 481
13843.55 460
13844.67 425
13845.78 442
13846.89 429
13848.00 434
13849.11 434
13850.23 469
13851.34 502
13852.45 442
13853.56 450
13854.67 491
13855.79 470
13856.90 457
13858.01 496
13859.12 470
13860.24 457
13861.35 483
13862.46 515
13863.57 520
13864.69 522
13865.80 553
13866.91 572
13868.02 576
13869.14 551
13870.25 519
13871.36 487
13872.47 523
13873.59 532
13874.70 535
13875.81 541
13876.93 493
13878.04 492
13879.15 481
13880.27 478
13881.38 431
13882.49 530
13883.61 479
13884.72 472
13885.83 494
13886.95 506
13888.06 507
13889.17 527
13890.29 522
13891.40 518
13892.51 507
13893.63 501
13894.74 543
13895.86 559
13896.97 548
13898.08 530
13899.20 572
13900.31 543
13901.43 538
13902.54 506
13903.65 479
13904.77 492
13905.88 507
13907.00 473
13908.11 489
13909.23 501
13910.34 479
13911.45 450
13912.57 456
13913.68 492
13914.80 466
13915.91 451
13917.03 397
13918.14 423
13919.26 424
13920.37 469
13921.49 436
13922.60 454
13923.72 458
13924.83 435
13925.95 431
13927.06 388
13928.18 433
13929.29 431
13930.41 417
13931.52 412
13932.64 448
13933.75 422
13934.87 404
13935.98 450
13937.10 458
13938.21 451
13939.33 430
13940.45 471
13941.56 473
13942.68 396
13943.79 416
13944.91 444
13946.03 412
13947.14 369
13948.26 413
13949.37 441
13950.49 438
13951.60 446
13952.72 434
13953.84 391
13954.95 374
13956.07 419
13957.19 405
13958.30 409
13959.42 395
13960.54 421
13961.65 423
13962.77 410
13963.88 408
13965.00 418
13966.12 427
13967.23 449
13968.35 424
13969.47 441
13970.59 407
13971.70 437
13972.82 430
13973.94 421
13975.05 369
13976.17 394
13977.29 443
13978.40 433
13979.52 381
13980.64 417
13981.76 408
13982.87 341
13983.99 418
13985.11 419
13986.23 432
13987.34 417
13988.46 418
13989.58 431
13990.70 391
13991.81 420
13992.93 468
13994.05 452
13995.17 418
13996.29 448
13997.40 463
13998.52 446
13999.64 446
14000.76 440
14001.88 460
14002.99 443
14004.11 461
14005.23 492
14006.35 468
14007.47 428
14008.58 459
14009.70 475
14010.82 454
14011.94 417
14013.06 481
14014.18 460
14015.30 433
14016.41 497
14017.53 480
14018.65 483
14019.77 501
14020.89 490
14022.01 509
14023.13 549
14024.25 514
14025.37 482
14026.48 532
14027.60 509
14028.72 460
14029.84 485
14030.96 481
14032.08 460
14033.20 427
14034.32 409
14035.44 445
14036.56 446
14037.68 411
14038.80 438
14039.92 448
14041.04 406
14042.16 404
14043.28 410
14044.40 417
14045.52 383
14046.64 409
14047.76 418
14048.88 393
14050.00 397
14051.12 392
14052.24 449
14053.36 420
14054.48 413
14055.60 412
14056.72 403
14057.84 429
14058.96 435
14060.08 428
14061.20 440
14062.32 415
14063.44 434
14064.56 432
14065.68 418
14066.80 428
14067.92 407
14069.04 449
14070.16 440
14071.28 403
14072.41 434
14073.53 469
14074.65 468
14075.77 452
14076.89 457
14078.01 518
14079.13 465
14080.25 463
14081.37 470
14082.50 464
14083.62 435
14084.74 514
14085.86 478
14086.98 501
14088.10 486
14089.23 514
14090.35 491
14091.47 479
14092.59 534
14093.71 524
14094.83 517
14095.96 578
14097.08 648
14098.20 578
14099.32 574
14100.44 580
14101.57 584
14102.69 568
14103.81 508
14104.93 495
14106.05 540
14107.18 535
14108.30 484
14109.42 466
14110.54 432
14111.67 437
14112.79 444
14113.91 397
14115.03 419
14116.16 420
14117.28 417
14118.40 395
14119.53 407
14120.65 409
14121.77 355
14122.89 385
14124.02 377
14125.14 351
14126.26 376
14127.39 351
14128.51 370
14129.63 399
14130.76 358
14131.88 351
14133.00 355
14134.13 360
14135.25 375
14136.37 372
14137.50 343
14138.62 313
14139.74 381
14140.87 390
14141.99 388
14143.11 391
14144.24 331
14145.36 330
14146.49 320
14147.61 365
14148.73 352
14149.86 329
14150.98 324
14152.11 312
14153.23 337
14154.35 362
14155.48 357
14156.60 337
14157.73 314
14158.85 335
14159.98 360
14161.10 333
14162.23 295
14163.35 302
14164.47 322
14165.60 304
14166.72 335
14167.85 295
14168.97 337
14170.10 352
14171.22 293
14172.35 301
14173.47 296
14174.60 298
14175.72 311
14176.85 297
14177.97 307
14179.10 303
14180.22 300
14181.35 328
14182.47 346
14183.60 303
14184.72 320
14185.85 332
14186.98 323
14188.10 302
14189.23 332
14190.35 299
14191.48 294
14192.60 310
14193.73 296
14194.86 305
14195.98 277
14197.11 282
14198.23 307
14199.36 289
14200.49 307
14201.61 319
14202.74 306
14203.86 290
14204.99 288
14206.12 310
14207.24 295
14208.37 279
14209.50 271
14210.62 268
14211.75 261
14212.87 278
14214.00 259
14215.13 242
14216.25 253
14217.38 272
14218.51 298
14219.63 282
14220.76 271
14221.89 267
14223.02 289
14224.14 259
14225.27 249
14226.40 236
14227.52 230
14228.65 275
14229.78 258
14230.91 292
14232.03 257
14233.16 252
14234.29 235
14235.41 261
14236.54 243
14237.67 274
14238.80 245
14239.92 267
14241.05 276
14242.18 255
14243.31 255
14244.44 252
14245.56 258
14246.69 257
14247.82 256
14248.95 251
14250.08 259
14251.20 247
14252.33 278
14253.46 247
14254.59 289
14255.72 264
14256.84 272
14257.97 235
14259.10 264
14260.23 241
14261.36 264
14262.49 259
14263.62 219
14264.74 217
14265.87 243
14267.00 213
14268.13 227
14269.26 233
14270.39 250
14271.52 227
14272.65 255
14273.77 230
14274.90 232
14276.03 232
14277.16 220
14278.29 211
14279.42 241
14280.55 235
14281.68 242
14282.81 200
14283.94 236
14285.07 258
14286.20 236
14287.33 216
14288.45 225
14289.58 236
14290.71 197
14291.84 200
14292.97 210
14294.10 240
14295.23 233
14296.36 231
14297.49 187
14298.62 234
14299.75 234
14300.88 243
14302.01 209
14303.14 218
14304.27 195
14305.40 223
14306.53 215
14307.66 196
14308.79 207
14309.92 235
14311.05 195
14312.19 216
14313.32 208
14314.45 208
14315.58 178
14316.71 190
14317.84 190
14318.97 187
14320.10 176
14321.23 198
14322.36 193
14323.49 184
14324.62 186
14325.75 204
14326.89 196
14328.02 186
14329.15 199
14330.28 223
14331.41 210
14332.54 163
14333.67 184
14334.80 193
14335.94 208
14337.07 208
14338.20 186
14339.33 211
14340.46 166
14341.59 191
14342.73 178
14343.86 195
14344.99 168
14346.12 212
14347.25 192
14348.38 189
14349.52 193
14350.65 165
14351.78 180
14352.91 190
14354.04 198
14355.18 168
14356.31 186
14357.44 203
14358.57 185
14359.71 194
14360.84 197
14361.97 217
14363.10 223
14364.24 172
14365.37 189
14366.50 178
14367.63 182
14368.77 182
14369.90 172
14371.03 179
14372.16 175
14373.30 185
14374.43 187
14375.56 187
14376.70 186
14377.83 179
14378.96 216
14380.10 227
14381.23 209
14382.36 218
14383.50 194
14384.63 193
14385.76 186
14386.90 224
14388.03 206
14389.16 181
14390.30 195
14391.43 156
14392.56 170
14393.70 178
14394.83 181
14395.97 187
14397.10 179
14398.23 194
14399.37 188
14400.50 189
14401.63 210
14402.77 195
14403.90 196
14405.04 187
14406.17 179
14407.31 210
14408.44 195
14409.57 192
14410.71 200
14411.84 189
14412.98 175
14414.11 202
14415.25 193
14416.38 199
14417.52 225
14418.65 217
14419.79 193
14420.92 207
14422.05 199
14423.19 181
14424.32 218
14425.46 195
14426.59 203
14427.73 207
14428.86 205
14430.00 177
14431.14 223
14432.27 208
14433.41 172
14434.54 185
14435.68 204
14436.81 211
14437.95 217
14439.08 218
14440.22 201
14441.35 186
14442.49 210
14443.63 227
14444.76 182
14445.90 194
14447.03 170
14448.17 209
14449.30 186
14450.44 196
14451.58 198
14452.71 211
14453.85 206
14454.98 157
14456.12 195
14457.26 194
14458.39 170
14459.53 195
14460.67 188
14461.80 184
14462.94 189
14464.08 182
14465.21 183
14466.35 192
14467.48 190
14468.62 198
14469.76 176
14470.90 187
14472.03 228
14473.17 196
14474.31 175
14475.44 187
14476.58 182
14477.72 177
14478.85 193
14479.99 173
14481.13 153
14482.27 155
14483.40 187
14484.54 193
14485.68 197
14486.81 210
14487.95 190
14489.09 174
14490.23 180
14491.36 200
14492.50 169
14493.64 184
14494.78 173
14495.92 189
14497.05 171
14498.19 154
14499.33 188
14500.47 158
14501.60 198
14502.74 222
14503.88 170
14505.02 161
14506.16 214
14507.30 181
14508.43 164
14509.57 183
14510.71 182
14511.85 188
14512.99 195
14514.13 181
14515.26 179
14516.40 177
14517.54 179
14518.68 184
14519.82 216
14520.96 205
14522.10 185
14523.23 201
14524.37 214
14525.51 199
14526.65 204
14527.79 194
14528.93 180
14530.07 187
14531.21 188
14532.35 199
14533.49 221
14534.63 196
14535.76 171
14536.90 164
14538.04 201
14539.18 193
14540.32 208
14541.46 201
14542.60 210
14543.74 208
14544.88 206
14546.02 221
14547.16 205
14548.30 216
14549.44 198
14550.58 191
14551.72 183
14552.86 192
14554.00 198
14555.14 182
14556.28 185
14557.42 209
14558.56 224
14559.70 217
14560.84 198
14561.98 204
14563.12 199
14564.26 190
14565.40 205
14566.54 221
14567.68 245
14568.82 181
14569.96 192
14571.11 202
14572.25 222
14573.39 185
14574.53 215
14575.67 214
14576.81 208
14577.95 211
14579.09 209
14580.23 202
14581.37 207
14582.52 228
14583.66 259
14584.80 229
14585.94 255
14587.08 236
14588.22 242
14589.36 222
14590.50 225
14591.65 241
14592.79 263
14593.93 228
14595.07 214
14596.21 247
14597.35 230
14598.50 252
14599.64 236
14600.78 234
14601.92 233
14603.06 202
14604.21 226
14605.35 248
14606.49 258
14607.63 251
14608.77 272
14609.92 249
14611.06 251
14612.20 235
14613.34 220
14614.49 221
14615.63 225
14616.77 266
14617.91 249
14619.06 269
14620.20 255
14621.34 245
14622.48 255
14623.63 264
14624.77 279
14625.91 292
14627.06 299
14628.20 266
14629.34 318
14630.48 295
14631.63 325
14632.77 340
14633.91 340
14635.06 322
14636.20 317
14637.34 313
14638.49 345
14639.63 334
14640.77 306
14641.92 306
14643.06 314
14644.20 251
14645.35 254
14646.49 310
14647.64 237
14648.78 244
14649.92 256
14651.07 260
14652.21 208
14653.35 238
14654.50 206
14655.64 251
14656.79 237
14657.93 223
14659.07 243
14660.22 231
14661.36 217
14662.51 213
14663.65 209
14664.80 189
14665.94 196
14667.09 230
14668.23 177
14669.37 179
14670.52 211
14671.66 215
14672.81 182
14673.95 171
14675.10 200
14676.24 234
14677.39 233
14678.53 183
14679.68 173
14680.82 195
14681.97 200
14683.11 214
14684.26 182
14685.40 194
14686.55 209
14687.69 159
14688.84 180
14689.98 172
14691.13 196
14692.27 188
14693.42 197
14694.57 172
14695.71 172
14696.86 176
14698.00 189
14699.15 194
14700.29 173
14701.44 209
14702.59 198
14703.73 180
14704.88 177
14706.02 163
14707.17 184
14708.32 182
14709.46 183
14710.61 188
14711.75 195
14712.90 184
14714.05 213
14715.19 200
14716.34 174
14717.49 195
14718.63 217
14719.78 172
14720.93 175
14722.07 195
14723.22 212
14724.37 184
14725.51 171
14726.66 177
14727.81 201
14728.95 187
14730.10 190
14731.25 177
14732.39 171
14733.54 195
14734.69 181
14735.84 195
14736.98 191
14738.13 189
14739.28 195
14740.42 178
14741.57 200
14742.72 170
14743.87 191
14745.01 183
14746.16 161
14747.31 174
14748.46 194
14749.61 177
14750.75 175
14751.90 190
14753.05 189
14754.20 180
14755.34 200
14756.49 202
14757.64 201
14758.79 175
14759.94 204
14761.08 179
14762.23 197
14763.38 214
14764.53 197
14765.68 166
14766.83 162
14767.97 173
14769.12 212
14770.27 207
14771.42 203
14772.57 200
14773.72 184
14774.87 219
14776.01 198
14777.16 183
14778.31 232
14779.46 172
14780.61 181
14781.76 185
14782.91 225
14784.06 215
14785.21 213
14786.36 209
14787.50 224
14788.65 193
14789.80 234
14790.95 228
14792.10 213
14793.25 228
14794.40 217
14795.55 222
14796.70 241
14797.85 233
14799.00 222
14800.15 223
14801.30 220
14802.45 224
14803.60 204
14804.75 224
14805.90 227
14807.05 211
14808.20 228
14809.35 175
14810.50 192
14811.65 199
14812.80 198
14813.95 214
14815.10 183
14816.25 189
14817.40 192
14818.55 176
14819.70 181
14820.85 206
14822.00 204
14823.15 180
14824.30 178
14825.45 172
14826.60 187
14827.75 226
14828.91 168
14830.06 167
14831.21 148
14832.36 172
14833.51 183
14834.66 173
14835.81 167
14836.96 159
14838.11 138
14839.26 193
14840.42 179
14841.57 165
14842.72 178
14843.87 161
14845.02 155
14846.17 160
14847.32 168
14848.48 151
14849.63 157
14850.78 163
14851.93 123
14853.08 162
14854.23 180
14855.39 151
14856.54 142
14857.69 147
14858.84 155
14859.99 140
14861.15 116
14862.30 153
14863.45 108
14864.60 123
14865.75 141
14866.91 157
14868.06 166
14869.21 149
14870.36 154
14871.52 153
14872.67 150
14873.82 136
14874.97 171
14876.13 155
14877.28 142
14878.43 149
14879.59 167
14880.74 156
14881.89 152
14883.04 152
14884.20 187
14885.35 171
14886.50 152
14887.66 160
14888.81 152
14889.96 136
14891.12 133
14892.27 144
14893.42 149
14894.58 120
14895.73 125
14896.88 153
14898.04 120
14899.19 142
14900.34 159
14901.50 163
14902.65 139
14903.80 146
14904.96 123
14906.11 134
14907.27 138
14908.42 136
14909.57 140
14910.73 137
14911.88 153
14913.04 139
14914.19 183
14915.34 181
14916.50 165
14917.65 110
14918.81 150
14919.96 153
14921.11 147
14922.27 124
14923.42 173
14924.58 145
14925.73 141
14926.89 142
14928.04 116
14929.20 138
14930.35 132
14931.51 149
14932.66 152
14933.82 147
14934.97 144
14936.13 159
14937.28 161
14938.44 190
14939.59 150
14940.75 169
14941.90 158
14943.06 161
14944.21 163
14945.37 156
14946.52 143
14947.68 153
14948.83 130
14949.99 165
14951.14 148
14952.30 151
14953.46 169
14954.61 148
14955.77 128
14956.92 150
14958.08 136
14959.24 120
14960.39 141
14961.55 151
14962.70 161
14963.86 127
14965.02 155
14966.17 156
14967.33 165
14968.48 154
14969.64 148
14970.80 145
14971.95 144
14973.11 110
14974.27 119
14975.42 121
14976.58 117
14977.74 126
14978.89 128
14980.05 125
14981.21 118
14982.36 102
14983.52 130
14984.68 142
14985.83 147
14986.99 108
14988.15 126
14989.30 132
14990.46 132
14991.62 116
14992.77 127
14993.93 147
14995.09 143
14996.25 134
14997.40 140
14998.56 125
14999.72 127
15000.88 119
15002.03 137
15003.19 154
15004.35 123
15005.51 154
15006.66 129
15007.82 108
15008.98 112
15010.14 128
15011.30 140
15012.45 120
15013.61 135
15014.77 145
15015.93 135
15017.09 118
15018.24 122
15019.40 109
15020.56 116
15021.72 124
15022.88 117
15024.04 105
15025.19 116
15026.35 128
15027.51 130
15028.67 127
15029.83 100
15030.99 121
15032.15 137
15033.30 140
15034.46 118
15035.62 129
15036.78 145
15037.94 131
15039.10 134
15040.26 121
15041.42 141
15042.58 131
15043.73 118
15044.89 126
15046.05 138
15047.21 137
15048.37 133
15049.53 137
15050.69 122
15051.85 117
15053.01 104
15054.17 114
15055.33 132
15056.49 134
15057.65 151
15058.81 129
15059.97 132
15061.13 147
15062.29 138
15063.45 130
15064.61 134
15065.77 112
15066.93 136
15068.09 126
15069.25 125
15070.41 101
15071.57 124
15072.73 125
15073.89 118
15075.05 122
15076.21 100
15077.37 125
15078.53 113
15079.69 111
15080.85 114
15082.01 130
15083.17 94
15084.33 114
15085.49 123
15086.65 117
15087.82 114
15088.98 114
15090.14 116
15091.30 129
15092.46 108
15093.62 97
15094.78 112
15095.94 100
15097.10 142
15098.27 137
15099.43 121
15100.59 123
15101.75 143
15102.91 117
15104.07 119
15105.23 113
15106.40 94
15107.56 104
15108.72 110
15109.88 118
15111.04 106
15112.20 116
15113.37 146
15114.53 123
15115.69 137
15116.85 115
15118.01 110
15119.18 143
15120.34 115
15121.50 115
15122.66 104
15123.82 126
15124.99 120
15126.15 117
15127.31 137
15128.47 137
15129.64 132
15130.80 147
15131.96 132
15133.12 125
15134.29 133
15135.45 132
15136.61 128
15137.77 112
15138.94 130
15140.10 112
15141.26 140
15142.43 121
15143.59 113
15144.75 105
15145.92 151
15147.08 138
15148.24 126
15149.41 120
15150.57 104
15151.73 132
15152.90 117
15154.06 102
15155.22 110
15156.39 136
15157.55 151
15158.71 130
15159.88 122
15161.04 145
15162.20 143
15163.37 128
15164.53 139
15165.70 133
15166.86 135
15168.02 121
15169.19 117
15170.35 132
15171.52 117
15172.68 140
15173.84 147
15175.01 140
15176.17 137
15177.34 136
15178.50 112
15179.66 125
15180.83 144
15181.99 143
15183.16 164
15184.32 138
15185.49 115
15186.65 137
15187.82 163
15188.98 132
15190.15 180
15191.31 184
15192.48 172
15193.64 144
15194.81 133
15195.97 132
15197.14 150
15198.30 143
15199.47 146
15200.63 133
15201.80 138
15202.96 127
15204.13 165
15205.29 149
15206.46 138
15207.62 165
15208.79 144
15209.96 161
15211.12 158
15212.29 148
15213.45 159
15214.62 167
15215.78 171
15216.95 152
15218.12 166
15219.28 183
15220.45 215
15221.61 168
15222.78 153
15223.95 165
15225.11 166
15226.28 177
15227.44 195
15228.61 183
15229.78 177
15230.94 231
15232.11 204
15233.28 187
15234.44 162
15235.61 183
15236.78 204
15237.94 189
15239.11 193
15240.28 193
15241.44 208
15242.61 188
15243.78 183
15244.94 154
15246.11 179
15247.28 162
15248.44 165
15249.61 152
15250.78 164
15251.95 167
15253.11 169
15254.28 133
15255.45 139
15256.61 148
15257.78 157
15258.95 165
15260.12 186
15261.28 149
15262.45 137
15263.62 134
15264.79 124
15265.95 158
15267.12 147
15268.29 146
15269.46 139
15270.63 141
15271.79 132
15272.96 123
15274.13 135
15275.30 127
15276.47 142
15277.63 125
15278.80 142
15279.97 132
15281.14 143
15282.31 136
15283.48 122
15284.64 128
15285.81 131
15286.98 111
15288.15 137
15289.32 137
15290.49 132
15291.66 129
15292.82 131
15293.99 129
15295.16 155
15296.33 143
15297.50 112
15298.67 125
15299.84 140
15301.01 142
15302.18 146
15303.35 134
15304.51 122
15305.68 106
15306.85 116
15308.02 113
15309.19 114
15310.36 125
15311.53 126
15312.70 132
15313.87 140
15315.04 140
15316.21 99
15317.38 128
15318.55 150
15319.72 123
15320.89 129
15322.06 163
15323.23 151
15324.40 159
15325.57 101
15326.74 134
15327.91 122
15329.08 152
15330.25 161
15331.42 141
15332.59 151
15333.76 138
15334.93 126
15336.10 155
15337.27 149
15338.44 148
15339.61 136
15340.78 161
15341.95 167
15343.12 135
15344.29 129
15345.47 123
15346.64 123
15347.81 136
15348.98 144
15350.15 153
15351.32 157
15352.49 160
15353.66 160
15354.83 140
15356.00 174
15357.18 162
15358.35 142
15359.52 125
15360.69 179
15361.86 162
15363.03 160
15364.20 157
15365.38 160
15366.55 163
15367.72 146
15368.89 142
15370.06 150
15371.23 192
15372.41 188
15373.58 155
15374.75 172
15375.92 149
15377.09 159
15378.26 157
15379.44 169
15380.61 174
15381.78 155
15382.95 160
15384.13 188
15385.30 163
15386.47 139
15387.64 152
15388.82 167
15389.99 181
15391.16 134
15392.33 158
15393.51 170
15394.68 187
15395.85 185
15397.02 187
15398.20 170
15399.37 185
15400.54 156
15401.71 175
15402.89 163
15404.06 136
15405.23 173
15406.41 154
15407.58 166
15408.75 135
15409.93 144
15411.10 171
15412.27 148
15413.45 139
15414.62 151
15415.79 138
15416.97 128
15418.14 111
15419.31 113
15420.49 146
15421.66 143
15422.84 129
15424.01 128
15425.18 137
15426.36 151
15427.53 160
15428.70 121
15429.88 166
15431.05 164
15432.23 126
15433.40 142
15434.57 162
15435.75 136
15436.92 136
15438.10 118
15439.27 131
15440.45 133
15441.62 125
15442.80 120
15443.97 125
15445.14 110
15446.32 132
15447.49 118
15448.67 113
15449.84 117
15451.02 115
15452.19 109
15453.37 114
15454.54 118
15455.72 138
15456.89 119
15458.07 120
15459.24 128
15460.42 107
15461.59 112
15462.77 135
15463.94 137
15465.12 128
15466.29 143
15467.47 113
15468.65 132
15469.82 129
15471.00 132
15472.17 130
15473.35 119
15474.52 129
15475.70 120
15476.88 149
15478.05 150
15479.23 148
15480.40 126
15481.58 100
15482.76 113
15483.93 137
15485.11 130
15486.28 134
15487.46 146
15488.64 139
15489.81 127
15490.99 136
15492.16 110
15493.34 151
15494.52 136
15495.69 122
15496.87 141
15498.05 142
15499.22 145
15500.40 136
15501.58 105
15502.75 119
15503.93 151
15505.11 143
15506.28 136
15507.46 136
15508.64 150
15509.82 135
15510.99 143
15512.17 161
15513.35 123
15514.52 129
15515.70 132
15516.88 159
15518.06 147
15519.23 144
15520.41 113
15521.59 150
15522.77 135
15523.94 131
15525.12 139
15526.30 174
15527.48 148
15528.65 133
15529.83 131
15531.01 140
15532.19 156
15533.37 149
15534.54 149
15535.72 137
15536.90 139
15538.08 116
15539.26 142
15540.44 135
15541.61 124
15542.79 163
15543.97 154
15545.15 135
15546.33 175
15547.51 136
15548.68 140
15549.86 156
15551.04 147
15552.22 161
15553.40 183
15554.58 149
15555.76 157
15556.93 151
15558.11 130
15559.29 143
15560.47 166
15561.65 150
15562.83 168
15564.01 164
15565.19 154
15566.37 158
15567.55 149
15568.73 179
15569.91 178
15571.08 166
15572.26 148
15573.44 173
15574.62 188
15575.80 224
15576.98 192
15578.16 198
15579.34 166
15580.52 159
15581.70 158
15582.88 165
15584.06 162
15585.24 185
15586.42 172
15587.60 161
15588.78 185
15589.96 169
15591.14 166
15592.32 200
15593.50 199
15594.68 187
15595.86 214
15597.04 171
15598.22 165
15599.40 189
15600.58 202
15601.76 202
15602.95 174
15604.13 155
15605.31 180
15606.49 211
15607.67 187
15608.85 213
15610.03 232
15611.21 199
15612.39 199
15613.57 197
15614.75 234
15615.93 239
15617.12 228
15618.30 216
15619.48 219
15620.66 213
15621.84 191
15623.02 197
15624.20 201
15625.38 193
15626.57 219
15627.75 250
15628.93 231
15630.11 234
15631.29 261
15632.47 258
15633.66 250
15634.84 224
15636.02 263
15637.20 232
15638.38 254
15639.57 265
15640.75 278
15641.93 219
15643.11 248
15644.29 305
15645.48 270
15646.66 260
15647.84 286
15649.02 249
15650.21 255
15651.39 281
15652.57 260
15653.75 275
15654.94 272
15656.12 237
15657.30 264
15658.48 275
15659.67 277
15660.85 303
15662.03 268
15663.22 300
15664.40 252
15665.58 284
15666.76 284
15667.95 277
15669.13 288
15670.31 229
15671.50 246
15672.68 251
15673.86 275
15675.05 240
15676.23 262
15677.41 248
15678.60 244
15679.78 229
15680.96 260
15682.15 242
15683.33 226
15684.51 240
15685.70 266
15686.88 234
15688.07 276
15689.25 258
15690.43 254
15691.62 228
15692.80 240
15693.99 261
15695.17 268
15696.35 252
15697.54 253
15698.72 248
15699.91 270
15701.09 239
15702.28 255
15703.46 259
15704.64 277
15705.83 274
15707.01 275
15708.20 270
15709.38 298
15710.57 281
15711.75 280
15712.94 260
15714.12 313
15715.31 275
15716.49 281
15717.68 302
15718.86 273
15720.05 313
15721.23 280
15722.42 313
15723.60 336
15724.79 312
15725.97 273
15727.16 279
15728.34 265
15729.53 292
15730.71 302
15731.90 302
15733.08 297
15734.27 306
15735.46 278
15736.64 276
15737.83 298
15739.01 284
15740.20 280
15741.39 300
15742.57 331
15743.76 308
15744.94 308
15746.13 295
15747.31 301
15748.50 314
15749.69 320
15750.87 357
15752.06 383
15753.25 348
15754.43 355
15755.62 356
15756.81 340
15757.99 345
15759.18 363
15760.36 310
15761.55 310
15762.74 320
15763.92 321
15765.11 315
15766.30 304
15767.49 306
15768.67 319
15769.86 314
15771.05 306
15772.23 264
15773.42 315
15774.61 270
15775.79 294
15776.98 321
15778.17 319
15779.36 250
15780.54 296
15781.73 307
15782.92 300
15784.11 289
15785.29 254
15786.48 251
15787.67 265
15788.86 292
15790.04 272
15791.23 264
15792.42 223
15793.61 237
15794.79 228
15795.98 234
15797.17 231
15798.36 243
15799.55 235
15800.73 219
15801.92 232
15803.11 264
15804.30 249
15805.49 253
15806.68 248
15807.86 211
15809.05 224
15810.24 243
15811.43 227
15812.62 244
15813.81 221
15815.00 213
15816.18 212
15817.37 248
15818.56 242
15819.75 221
15820.94 214
15822.13 178
15823.32 192
15824.51 192
15825.70 216
15826.88 190
15828.07 187
15829.26 223
15830.45 225
15831.64 220
15832.83 179
15834.02 202
15835.21 220
15836.40 213
15837.59 195
15838.78 183
15839.97 182
15841.16 198
15842.35 201
15843.54 163
15844.73 201
15845.92 213
15847.11 229
15848.30 218
15849.49 193
15850.68 204
15851.87 190
15853.06 215
15854.25 230
15855.44 207
15856.63 225
15857.82 231
15859.01 208
15860.20 177
15861.39 213
15862.58 226
15863.77 186
15864.96 192
15866.15 187
15867.34 195
15868.53 205
15869.72 239
15870.91 219
15872.10 187
15873.29 220
15874.48 242
15875.68 218
15876.87 227
15878.06 179
15879.25 189
15880.44 217
15881.63 219
15882.82 227
15884.01 228
15885.20 232
15886.40 225
15887.59 208
15888.78 206
15889.97 237
15891.16 240
15892.35 231
15893.54 227
15894.74 238
15895.93 225
15897.12 234
15898.31 233
15899.50 251
15900.70 236
15901.89 270
15903.08 260
15904.27 253
15905.46 212
15906.66 234
15907.85 242
15909.04 263
15910.23 241
15911.42 255
15912.62 240
15913.81 288
15915.00 283
15916.19 283
15917.39 235
15918.58 222
15919.77 248
15920.96 236
15922.16 212
15923.35 238
15924.54 241
15925.73 238
15926.93 215
15928.12 223
15929.31 211
15930.51 276
15931.70 242
15932.89 230
15934.09 216
15935.28 202
15936.47 225
15937.67 256
15938.86 216
15940.05 243
15941.25 230
15942.44 239
15943.63 216
15944.83 236
15946.02 213
15947.21 205
15948.41 233
15949.60 215
15950.79 189
15951.99 189
15953.18 182
15954.38 180
15955.57 188
15956.76 186
15957.96 236
15959.15 207
15960.35 200
15961.54 157
15962.73 148
15963.93 155
15965.12 161
15966.32 157
15967.51 146
15968.71 139
15969.90 162
15971.09 154
15972.29 148
15973.48 133
15974.68 148
15975.87 133
15977.07 148
15978.26 144
15979.46 120
15980.65 142
15981.85 149
15983.04 157
15984.24 186
15985.43 141
15986.63 126
15987.82 147
15989.02 149
15990.21 128
15991.41 129
15992.60 165
15993.80 177
15994.99 134
15996.19 129
15997.39 141
15998.58 152
15999.78 137
16000.97 124
16002.17 130
16003.36 143
16004.56 144
16005.76 163
16006.95 145
16008.15 139
16009.34 143
16010.54 137
16011.73 134
16012.93 133
16014.13 146
16015.32 121
16016.52 145
16017.72 122
16018.91 135
16020.11 128
16021.30 136
16022.50 146
16023.70 133
16024.89 110
16026.09 138
16027.29 140
16028.48 120
16029.68 122
16030.88 127
16032.07 146
16033.27 121
16034.47 145
16035.67 150
16036.86 154
16038.06 135
16039.26 126
16040.45 165
16041.65 148
16042.85 122
16044.04 125
16045.24 175
16046.44 135
16047.64 133
16048.83 135
16050.03 139
16051.23 130
16052.43 129
16053.62 129
16054.82 126
16056.02 143
16057.22 133
16058.42 119
16059.61 117
16060.81 165
16062.01 129
16063.21 147
16064.41 158
16065.60 134
16066.80 119
16068.00 188
16069.20 135
16070.40 161
16071.59 124
16072.79 136
16073.99 131
16075.19 143
16076.39 157
16077.59 138
16078.78 140
16079.98 157
16081.18 140
16082.38 114
16083.58 111
16084.78 130
16085.98 129
16087.18 114
16088.37 141
16089.57 146
16090.77 142
16091.97 138
16093.17 144
16094.37 124
16095.57 108
16096.77 110
16097.97 124
16099.17 122
16100.37 124
16101.57 116
16102.77 115
16103.96 111
16105.16 119
16106.36 129
16107.56 128
16108.76 151
16109.96 131
16111.16 125
16112.36 109
16113.56 119
16114.76 116
16115.96 124
16117.16 125
16118.36 124
16119.56 115
16120.76 126
16121.96 134
16123.16 125
16124.36 120
16125.56 102
16126.76 120
16127.96 113
16129.16 124
16130.37 137
16131.57 115
16132.77 101
16133.97 133
16135.17 117
16136.37 101
16137.57 122
16138.77 113
16139.97 119
16141.17 135
16142.37 132
16143.57 130
16144.77 124
16145.98 109
16147.18 106
16148.38 98
16149.58 132
16150.78 118
16151.98 117
16153.18 119
16154.38 117
16155.59 103
16156.79 121
16157.99 113
16159.19 116
16160.39 102
16161.59 106
16162.80 115
16164.00 115
16165.20 116
16166.40 104
16167.60 102
16168.80 102
16170.01 119
16171.21 135
16172.41 116
16173.61 103
16174.81 92
16176.02 126
16177.22 121
16178.42 109
16179.62 109
16180.83 110
16182.03 139
16183.23 124
16184.43 106
16185.64 114
16186.84 121
16188.04 106
16189.24 105
16190.45 104
16191.65 112
16192.85 124
16194.06 133
16195.26 107
16196.46 115
16197.66 126
16198.87 109
16200.07 113
16201.27 129
16202.48 124
16203.68 100
16204.88 147
16206.09 149
16207.29 142
16208.49 135
16209.70 99
16210.90 133
16212.10 120
16213.31 105
16214.51 115
16215.71 128
16216.92 126
16218.12 124
16219.33 136
16220.53 135
16221.73 150
16222.94 128
16224.14 140
16225.35 134
16226.55 114
16227.75 155
16228.96 114
16230.16 122
16231.37 162
16232.57 150
16233.77 115
16234.98 137
16236.18 123
16237.39 151
16238.59 146
16239.80 139
16241.00 133
16242.21 142
16243.41 131
16244.62 145
16245.82 130
16247.03 124
16248.23 156
16249.44 156
16250.64 141
16251.85 146
16253.05 133
16254.26 128
16255.46 145
16256.67 156
16257.87 140
16259.08 144
16260.28 148
16261.49 113
16262.69 110
16263.90 144
16265.10 140
16266.31 167
16267.51 142
16268.72 126
16269.93 129
16271.13 150
16272.34 154
16273.54 160
16274.75 155
16275.96 151
16277.16 154
16278.37 148
16279.57 156
16280.78 150
16281.99 143
16283.19 125
16284.40 136
16285.60 136
16286.81 123
16288.02 150
16289.22 125
16290.43 152
16291.64 155
16292.84 122
16294.05 139
16295.26 139
16296.46 157
16297.67 174
16298.88 181
16300.08 190
16301.29 161
16302.50 154
16303.70 154
16304.91 164
16306.12 152
16307.32 180
16308.53 154
16309.74 150
16310.95 162
16312.15 158
16313.36 141
16314.57 144
16315.78 166
16316.98 170
16318.19 174
16319.40 135
16320.61 136
16321.81 146
16323.02 138
16324.23 121
16325.44 128
16326.64 151
16327.85 143
16329.06 132
16330.27 134
16331.48 131
16332.68 134
16333.89 102
16335.10 120
16336.31 126
16337.52 131
16338.72 96
16339.93 105
16341.14 121
16342.35 150
16343.56 127
16344.77 141
16345.98 117
16347.18 127
16348.39 118
16349.60 114
16350.81 110
16352.02 117
16353.23 133
16354.44 122
16355.65 106
16356.85 129
16358.06 116
16359.27 99
16360.48 120
16361.69 102
16362.90 105
16364.11 106
16365.32 105
16366.53 128
16367.74 136
16368.95 124
16370.16 103
16371.36 116
16372.57 114
16373.78 106
16374.99 118
16376.20 90
16377.41 92
16378.62 104
16379.83 98
16381.04 119
16382.25 117
16383.46 98
16384.67 98
16385.88 108
16387.09 105
16388.30 104
16389.51 101
16390.72 101
16391.93 121
16393.14 100
16394.35 112
16395.56 113
16396.77 118
16397.98 103
16399.19 106
16400.41 113
16401.62 124
16402.83 126
16404.04 107
16405.25 95
16406.46 107
16407.67 111
16408.88 93
16410.09 88
16411.30 107
16412.51 106
16413.72 101
16414.94 102
16416.15 101
16417.36 100
16418.57 104
16419.78 113
16420.99 76
16422.20 104
16423.41 118
16424.63 104
16425.84 97
16427.05 107
16428.26 126
16429.47 123
16430.68 123
16431.90 131
16433.11 114
16434.32 103
16435.53 116
16436.74 125
16437.95 105
16439.17 106
16440.38 88
16441.59 98
16442.80 112
16444.01 93
16445.23 109
16446.44 112
16447.65 95
16448.86 108
16450.08 115
16451.29 111
16452.50 101
16453.71 112
16454.93 90
16456.14 93
16457.35 87
16458.56 99
16459.78 107
16460.99 98
16462.20 83
16463.42 81
16464.63 94
16465.84 92
16467.05 85
16468.27 102
16469.48 100
16470.69 98
16471.91 124
16473.12 92
16474.33 113
16475.55 99
16476.76 99
16477.97 100
16479.19 100
16480.40 67
16481.61 93
16482.83 101
16484.04 98
16485.25 98
16486.47 85
16487.68 91
16488.90 86
16490.11 91
16491.32 92
16492.54 95
16493.75 90
16494.97 85
16496.18 87
16497.39 92
16498.61 104
16499.82 98
16501.04 90
16502.25 113
16503.47 90
16504.68 102
16505.89 93
16507.11 83
16508.32 104
16509.54 104
16510.75 105
16511.97 94
16513.18 106
16514.40 88
16515.61 94
16516.83 87
16518.04 101
16519.26 101
16520.47 108
16521.69 89
16522.90 99
16524.12 86
16525.33 77
16526.55 76
16527.76 106
16528.98 102
16530.19 89
16531.41 125
16532.62 101
16533.84 108
16535.05 103
16536.27 109
16537.49 97
16538.70 94
16539.92 107
16541.13 106
16542.35 95
16543.56 84
16544.78 81
16546.00 80
16547.21 104
16548.43 91
16549.64 107
16550.86 100
16552.08 95
16553.29 111
16554.51 131
16555.73 99
16556.94 118
16558.16 79
16559.37 102
16560.59 119
16561.81 94
16563.02 85
16564.24 90
16565.46 95
16566.67 92
16567.89 82
16569.11 82
16570.32 88
16571.54 111
16572.76 113
16573.98 83
16575.19 103
16576.41 105
16577.63 97
16578.84 96
16580.06 79
16581.28 91
16582.50 107
16583.71 106
16584.93 125
16586.15 107
16587.36 85
16588.58 127
16589.80 109
16591.02 105
16592.24 74
16593.45 80
16594.67 101
16595.89 112
16597.11 115
16598.32 87
16599.54 91
16600.76 93
16601.98 108
16603.20 77
16604.41 85
16605.63 94
16606.85 79
16608.07 95
16609.29 97
16610.51 88
16611.72 87
16612.94 74
16614.16 95
16615.38 108
16616.60 94
16617.82 93
16619.03 88
16620.25 98
16621.47 104
16622.69 76
16623.91 81
16625.13 81
16626.35 82
16627.57 83
16628.79 63
16630.00 78
16631.22 94
16632.44 97
16633.66 106
16634.88 95
16636.10 86
16637.32 91
16638.54 102
16639.76 84
16640.98 76
16642.20 78
16643.42 75
16644.64 77
16645.86 87
16647.08 81
16648.30 105
16649.51 86
16650.73 84
16651.95 84
16653.17 89
16654.39 84
16655.61 70
16656.83 87
16658.05 81
16659.27 90
16660.49 81
16661.71 93
16662.93 95
16664.16 85
16665.38 69
16666.60 84
16667.82 78
16669.04 77
16670.26 78
16671.48 76
16672.70 77
16673.92 86
16675.14 90
16676.36 78
16677.58 78
16678.80 94
16680.02 89
16681.24 103
16682.46 111
16683.69 77
16684.91 97
16686.13 86
16687.35 92
16688.57 99
16689.79 100
16691.01 108
16692.23 113
16693.46 132
16694.68 96
16695.90 79
16697.12 81
16698.34 84
16699.56 86
16700.78 81
16702.01 84
16703.23 93
16704.45 93
16705.67 91
16706.89 101
16708.12 95
16709.34 86
16710.56 94
16711.78 100
16713.00 76
16714.23 93
16715.45 79
16716.67 82
16717.89 85
16719.11 89
16720.34 99
16721.56 101
16722.78 90
16724.00 79
16725.23 100
16726.45 97
16727.67 82
16728.89 93
16730.12 83
16731.34 96
16732.56 99
16733.79 87
16735.01 80
16736.23 110
16737.45 96
16738.68 75
16739.90 75
16741.12 82
16742.35 94
16743.57 96
16744.79 85
16746.02 75
16747.24 98
16748.46 88
16749.69 93
16750.91 79
16752.13 70
16753.36 84
16754.58 98
16755.80 78
16757.03 95
16758.25 89
16759.48 75
16760.70 85
16761.92 83
16763.15 86
16764.37 76
16765.60 93
16766.82 92
16768.04 74
16769.27 63
16770.49 89
16771.72 84
16772.94 109
16774.16 102
16775.39 87
16776.61 97
16777.84 111
16779.06 90
16780.29 89
16781.51 88
16782.74 90
16783.96 86
16785.19 83
16786.41 85
16787.64 114
16788.86 117
16790.09 93
16791.31 93
16792.54 105
16793.76 101
16794.99 103
16796.21 88
16797.44 97
16798.66 105
16799.89 106
16801.11 93
16802.34 93
16803.56 100
16804.79 96
16806.01 100
16807.24 93
16808.46 86
16809.69 87
16810.92 103
16812.14 114
16813.37 108
16814.59 86
16815.82 87
16817.04 61
16818.27 91
16819.50 97
16820.72 83
16821.95 89
16823.17 108
16824.40 97
16825.63 111
16826.85 99
16828.08 107
16829.31 89
16830.53 99
16831.76 97
16832.99 89
16834.21 106
16835.44 113
16836.67 94
16837.89 78
16839.12 92
16840.35 108
16841.57 120
16842.80 104
16844.03 97
16845.25 97
16846.48 126
16847.71 134
16848.93 119
16850.16 99
16851.39 100
16852.62 93
16853.84 114
16855.07 106
16856.30 123
16857.52 127
16858.75 118
16859.98 127
16861.21 114
16862.43 126
16863.66 106
16864.89 112
16866.12 118
16867.35 112
16868.57 139
16869.80 136
16871.03 138
16872.26 152
16873.48 113
16874.71 116
16875.94 138
16877.17 133
16878.40 145
16879.63 159
16880.85 162
16882.08 188
16883.31 153
16884.54 179
16885.77 155
16887.00 151
16888.22 152
16889.45 140
16890.68 157
16891.91 159
16893.14 134
16894.37 137
16895.60 131
16896.82 132
16898.05 142
16899.28 156
16900.51 128
16901.74 117
16902.97 122
16904.20 122
16905.43 102
16906.66 117
16907.89 125
16909.12 110
16910.34 133
16911.57 130
16912.80 127
16914.03 106
16915.26 98
16916.49 91
16917.72 100
16918.95 99
16920.18 128
16921.41 118
16922.64 122
16923.87 98
16925.10 116
16926.33 88
16927.56 107
16928.79 100
16930.02 97
16931.25 91
16932.48 92
16933.71 104
16934.94 91
16936.17 89
16937.40 83
16938.63 101
16939.86 114
16941.09 102
16942.32 106
16943.55 103
16944.78 96
16946.01 98
16947.24 96
16948.48 75
16949.71 86
16950.94 87
16952.17 94
16953.40 115
16954.63 93
16955.86 76
16957.09 98
16958.32 105
16959.55 99
16960.79 86
16962.02 94
16963.25 92
16964.48 111
16965.71 84
16966.94 96
16968.17 84
16969.40 93
16970.64 109
16971.87 105
16973.10 89
16974.33 91
16975.56 92
16976.79 111
16978.03 88
16979.26 91
16980.49 87
16981.72 89
16982.95 102
16984.19 92
16985.42 130
16986.65 96
16987.88 100
16989.11 90
16990.35 80
16991.58 116
16992.81 71
16994.04 90
16995.28 88
16996.51 114
16997.74 94
16998.97 105
17000.21 83
17001.44 81
17002.67 74
17003.90 86
17005.14 78
17006.37 101
17007.60 103
17008.84 98
17010.07 94
17011.30 83
17012.53 87
17013.77 68
17015.00 54
17016.23 82
17017.47 87
17018.70 114
17019.93 109
17021.17 90
17022.40 74
17023.63 91
17024.87 71
17026.10 82
17027.33 99
17028.57 88
17029.80 99
17031.04 81
17032.27 73
17033.50 97
17034.74 82
17035.97 98
17037.20 101
17038.44 102
17039.67 78
17040.91 78
17042.14 106
17043.37 91
17044.61 78
17045.84 86
17047.08 106
17048.31 97
17049.55 77
17050.78 94
17052.02 77
17053.25 79
17054.48 77
17055.72 72
17056.95 76
17058.19 90
17059.42 86
17060.66 88
17061.89 75
17063.13 73
17064.36 77
17065.60 87
17066.83 63
17068.07 73
17069.30 77
17070.54 75
17071.77 83
17073.01 78
17074.24 96
17075.48 99
17076.71 75
17077.95 92
17079.19 80
17080.42 70
17081.66 66
17082.89 71
17084.13 82
17085.36 79
17086.60 86
17087.83 73
17089.07 68
17090.31 65
17091.54 72
17092.78 88
17094.01 81
17095.25 91
17096.49 82
17097.72 82
17098.96 78
17100.19 81
17101.43 63
17102.67 83
17103.90 86
17105.14 84
17106.38 77
17107.61 76
17108.85 82
17110.09 75
17111.32 81
17112.56 77
17113.80 74
17115.03 77
17116.27 84
17117.51 65
17118.74 76
17119.98 70
17121.22 78
17122.45 67
17123.69 66
17124.93 87
17126.17 83
17127.40 89
17128.64 75
17129.88 76
17131.12 75
17132.35 76
17133.59 81
17134.83 86
17136.07 57
17137.30 64
17138.54 74
17139.78 66
17141.02 69
17142.25 66
17143.49 79
17144.73 74
17145.97 70
17147.20 71
17148.44 73
17149.68 69
17150.92 91
17152.16 110
17153.40 84
17154.63 84
17155.87 97
17157.11 63
17158.35 79
17159.59 60
17160.83 91
17162.06 108
17163.30 76
17164.54 91
17165.78 68
17167.02 68
17168.26 84
17169.50 87
17170.73 110
17171.97 69
17173.21 84
17174.45 107
17175.69 75
17176.93 84
17178.17 62
17179.41 65
17180.65 79
17181.89 81
17183.12 68
17184.36 72
17185.60 55
17186.84 64
17188.08 80
17189.32 68
17190.56 73
17191.80 73
17193.04 92
17194.28 79
17195.52 75
17196.76 81
17198.00 81
17199.24 78
17200.48 84
17201.72 82
17202.96 86
17204.20 65
17205.44 79
17206.68 70
17207.92 73
17209.16 77
17210.40 73
17211.64 93
17212.88 83
17214.12 71
17215.36 70
17216.60 86
17217.84 83
17219.08 84
17220.32 81
17221.56 64
17222.80 86
17224.04 64
17225.29 81
17226.53 53
17227.77 81
17229.01 76
17230.25 87
17231.49 88
17232.73 67
17233.97 69
17235.21 67
17236.45 85
17237.70 58
17238.94 61
17240.18 93
17241.42 91
17242.66 70
17243.90 65
17245.14 80
17246.39 73
17247.63 85
17248.87 69
17250.11 59
17251.35 67
17252.59 67
17253.84 79
17255.08 59
17256.32 69
17257.56 69
17258.80 69
17260.05 67
17261.29 76
17262.53 97
17263.77 91
17265.01 75
17266.26 50
17267.50 81
17268.74 70
17269.98 83
17271.23 70
17272.47 67
17273.71 56
17274.95 61
17276.20 58
17277.44 81
17278.68 70
17279.92 63
17281.17 59
17282.41 82
17283.65 71
17284.90 54
17286.14 78
17287.38 69
17288.62 68
17289.87 84
17291.11 75
17292.35 76
17293.60 76
17294.84 74
17296.08 61
17297.33 75
17298.57 99
17299.81 73
17301.06 68
17302.30 106
17303.54 74
17304.79 79
17306.03 87
17307.28 73
17308.52 87
17309.76 70
17311.01 65
17312.25 70
17313.49 74
17314.74 94
17315.98 85
17317.23 73
17318.47 62
17319.72 71
17320.96 98
17322.20 88
17323.45 82
17324.69 68
17325.94 90
17327.18 83
17328.43 79
17329.67 67
17330.91 74
17332.16 97
17333.40 81
17334.65 69
17335.89 60
17337.14 72
17338.38 85
17339.63 90
17340.87 72
17342.12 61
17343.36 64
17344.61 79
17345.85 63
17347.10 67
17348.34 85
17349.59 69
17350.83 62
17352.08 45
17353.33 53
17354.57 49
17355.82 64
17357.06 63
17358.31 81
17359.55 68
17360.80 69
17362.04 66
17363.29 82
17364.54 72
17365.78 55
17367.03 80
17368.27 91
17369.52 56
17370.77 59
17372.01 75
17373.26 73
17374.50 56
17375.75 48
17377.00 66
17378.24 76
17379.49 76
17380.74 58
17381.98 57
17383.23 57
17384.47 88
17385.72 80
17386.97 80
17388.21 67
17389.46 68
17390.71 81
17391.95 77
17393.20 89
17394.45 73
17395.70 87
17396.94 76
17398.19 67
17399.44 47
17400.68 62
17401.93 71
17403.18 78
17404.42 65
17405.67 57
17406.92 89
17408.17 63
17409.41 62
17410.66 64
17411.91 62
17413.16 63
17414.40 60
17415.65 61
17416.90 80
17418.15 70
17419.40 68
17420.64 62
17421.89 58
17423.14 62
17424.39 60
17425.63 66
17426.88 72
17428.13 57
17429.38 74
17430.63 69
17431.88 70
17433.12 66
17434.37 64
17435.62 53
17436.87 67
17438.12 83
17439.37 68
17440.61 75
17441.86 65
17443.11 65
17444.36 79
17445.61 82
17446.86 78
17448.11 70
17449.36 81
17450.60 91
17451.85 68
17453.10 75
17454.35 84
17455.60 91
17456.85 75
17458.10 81
17459.35 62
17460.60 72
17461.85 61
17463.10 55
17464.34 82
17465.59 77
17466.84 60
17468.09 91
17469.34 82
17470.59 66
17471.84 73
17473.09 58
17474.34 73
17475.59 83
17476.84 67
17478.09 79
17479.34 73
17480.59 85
17481.84 68
17483.09 73
17484.34 70
17485.59 58
17486.84 65
17488.09 66
17489.34 73
17490.59 71
17491.84 64
17493.09 76
17494.34 91
17495.59 70
17496.84 73
17498.10 64
17499.35 82
17500.60 64
17501.85 74
17503.10 56
17504.35 62
17505.60 75
17506.85 81
17508.10 66
17509.35 85
17510.60 81
17511.86 98
17513.11 86
17514.36 49
17515.61 61
17516.86 73
17518.11 65
17519.36 83
17520.61 64
17521.87 54
17523.12 89
17524.37 90
17525.62 64
17526.87 79
17528.12 71
17529.38 92
17530.63 89
17531.88 84
17533.13 67
17534.38 71
17535.63 70
17536.89 66
17538.14 60
17539.39 55
17540.64 66
17541.89 62
17543.15 72
17544.40 54
17545.65 64
17546.90 77
17548.16 72
17549.41 81
17550.66 67
17551.91 61
17553.17 80
17554.42 81
17555.67 71
17556.92 57
17558.18 73
17559.43 70
17560.68 73
17561.94 70
17563.19 95
17564.44 83
17565.69 76
17566.95 80
17568.20 83
17569.45 91
17570.71 74
17571.96 64
17573.21 68
17574.47 74
17575.72 62
17576.97 78
17578.23 62
17579.48 73
17580.73 84
17581.99 65
17583.24 72
17584.50 88
17585.75 84
17587.00 96
17588.26 72
17589.51 81
17590.76 68
17592.02 73
17593.27 88
17594.53 70
17595.78 78
17597.04 73
17598.29 79
17599.54 66
17600.80 58
17602.05 74
17603.31 90
17604.56 75
17605.82 81
17607.07 68
17608.32 64
17609.58 75
17610.83 74
17612.09 68
17613.34 65
17614.60 72
17615.85 81
17617.11 69
17618.36 74
17619.62 74
17620.87 92
17622.13 79
17623.38 63
17624.64 64
17625.89 74
17627.15 93
17628.40 86
17629.66 88
17630.91 76
17632.17 96
17633.43 109
17634.68 76
17635.94 83
17637.19 88
17638.45 75
17639.70 83
17640.96 87
17642.21 107
17643.47 78
17644.73 104
17645.98 74
17647.24 86
17648.49 78
17649.75 57
17651.01 87
17652.26 75
17653.52 83
17654.77 62
17656.03 79
17657.29 83
17658.54 81
17659.80 67
17661.06 75
17662.31 72
17663.57 72
17664.83 87
17666.08 93
17667.34 84
17668.60 67
17669.85 60
17671.11 61
17672.37 82
17673.62 76
17674.88 70
17676.14 77
17677.39 75
17678.65 68
17679.91 62
17681.17 63
17682.42 71
17683.68 68
17684.94 66
17686.19 61
17687.45 74
17688.71 76
17689.97 63
17691.22 62
17692.48 67
17693.74 62
17695.00 64
17696.26 75
17697.51 67
17698.77 71
17700.03 67
17701.29 59
17702.54 62
17703.80 57
17705.06 72
17706.32 77
17707.58 69
17708.83 67
17710.09 72
17711.35 75
17712.61 76
17713.87 55
17715.13 62
17716.38 82
17717.64 81
17718.90 79
17720.16 83
17721.42 60
17722.68 71
17723.94 68
17725.19 55
17726.45 69
17727.71 76
17728.97 89
17730.23 65
17731.49 73
17732.75 66
17734.01 66
17735.27 69
17736.53 66
17737.78 69
17739.04 83
17740.30 68
17741.56 78
17742.82 64
17744.08 35
17745.34 60
17746.60 73
17747.86 59
17749.12 64
17750.38 70
17751.64 73
17752.90 98
17754.16 88
17755.42 82
17756.68 66
17757.94 78
17759.20 79
17760.46 81
17761.72 64
17762.98 61
17764.24 72
17765.50 81
17766.76 67
17768.02 63
17769.28 66
17770.54 58
17771.80 68
17773.06 67
17774.32 75
17775.58 65
17776.84 71
17778.10 59
17779.36 64
17780.62 77
17781.88 65
17783.15 70
17784.41 61
17785.67 79
17786.93 76
17788.19 69
17789.45 82
17790.71 65
17791.97 70
17793.23 65
17794.49 74
17795.76 82
17797.02 54
17798.28 74
17799.54 64
17800.80 57
17802.06 53
17803.32 61
17804.59 67
17805.85 77
17807.11 56
17808.37 57
17809.63 79
17810.89 59
17812.16 78
17813.42 56
17814.68 68
17815.94 59
17817.20 56
17818.47 90
17819.73 59
17820.99 58
17822.25 76
17823.51 60
17824.78 74
17826.04 63
17827.30 70
17828.56 57
17829.83 68
17831.09 61
17832.35 62
17833.61 64
17834.88 89
17836.14 88
17837.40 58
17838.67 57
17839.93 51
17841.19 73
17842.45 89
17843.72 61
17844.98 42
17846.24 62
17847.51 60
17848.77 77
17850.03 59
17851.30 70
17852.56 64
17853.82 59
17855.09 75
17856.35 69
17857.61 79
17858.88 71
17860.14 83
17861.40 53
17862.67 62
17863.93 50
17865.19 66
17866.46 65
17867.72 57
17868.99 66
17870.25 55
17871.51 66
17872.78 55
17874.04 56
17875.31 55
17876.57 70
17877.83 58
17879.10 58
17880.36 46
17881.63 82
17882.89 59
17884.15 75
17885.42 77
17886.68 60
17887.95 76
17889.21 59
17890.48 68
17891.74 53
17893.01 63
17894.27 68
17895.54 61
17896.80 66
17898.07 71
17899.33 55
17900.60 64
17901.86 52
17903.13 57
17904.39 66
17905.66 54
17906.92 78
17908.19 63
17909.45 58
17910.72 57
17911.98 72
17913.25 64
17914.51 54
17915.78 57
17917.05 52
17918.31 64
17919.58 65
17920.84 53
17922.11 53
17923.37 60
17924.64 60
17925.91 73
17927.17 64
17928.44 57
17929.70 63
17930.97 63
17932.24 63
17933.50 59
17934.77 67
17936.03 88
17937.30 46
17938.57 87
17939.83 63
17941.10 55
17942.37 50
17943.63 55
17944.90 53
17946.17 72
17947.43 87
17948.70 64
17949.97 63
17951.23 77
17952.50 63
17953.77 82
17955.03 65
17956.30 49
17957.57 54
17958.83 57
17960.10 75
17961.37 52
17962.64 46
17963.90 67
17965.17 75
17966.44 59
17967.70 50
17968.97 58
17970.24 46
17971.51 86
17972.77 58
17974.04 53
17975.31 53
17976.58 81
17977.85 55
17979.11 61
17980.38 49
17981.65 70
17982.92 64
17984.18 54
17985.45 55
17986.72 48
17987.99 62
17989.26 75
17990.52 65
17991.79 60
17993.06 62
17994.33 59
17995.60 68
17996.87 51
17998.13 75
17999.40 52
18000.67 60
18001.94 66
18003.21 79
18004.48 76
18005.75 69
18007.02 56
18008.28 63
18009.55 53
18010.82 65
18012.09 83
18013.36 68
18014.63 68
18015.90 55
18017.17 68
18018.44 74
18019.71 63
18020.97 71
18022.24 67
18023.51 60
18024.78 81
18026.05 54
18027.32 66
18028.59 68
18029.86 70
18031.13 74
18032.40 74
18033.67 83
18034.94 70
18036.21 59
18037.48 77
18038.75 66
18040.02 64
18041.29 70
18042.56 54
18043.83 61
18045.10 59
18046.37 71
18047.64 67
18048.91 67
18050.18 57
18051.45 47
18052.72 54
18053.99 55
18055.26 64
18056.53 65
18057.80 53
18059.07 65
18060.34 87
18061.61 70
18062.88 64
18064.16 62
18065.43 58
18066.70 82
18067.97 50
18069.24 72
18070.51 63
18071.78 57
18073.05 55
18074.32 52
18075.59 64
18076.87 59
18078.14 70
18079.41 54
18080.68 50
18081.95 62
18083.22 51
18084.49 63
18085.77 54
18087.04 70
18088.31 67
18089.58 45
18090.85 61
18092.12 36
18093.40 55
18094.67 55
18095.94 59
18097.21 53
18098.48 54
18099.76 44
18101.03 50
18102.30 52
18103.57 55
18104.84 64
18106.12 46
18107.39 55
18108.66 70
18109.93 50
18111.21 48
18112.48 61
18113.75 59
18115.02 65
18116.30 79
18117.57 65
18118.84 59
18120.11 48
18121.39 53
18122.66 66
18123.93 54
18125.21 64
18126.48 77
18127.75 80
18129.02 56
18130.30 75
18131.57 54
18132.84 75
18134.12 52
18135.39 66
18136.66 64
18137.94 62
18139.21 78
18140.48 46
18141.76 79
18143.03 62
18144.31 60
18145.58 56
18146.85 54
18148.13 62
18149.40 66
18150.67 49
18151.95 63
18153.22 64
18154.50 68
18155.77 63
18157.04 72
18158.32 63
18159.59 63
18160.87 66
18162.14 54
18163.41 68
18164.69 64
18165.96 66
18167.24 64
18168.51 53
18169.79 61
18171.06 58
18172.34 65
18173.61 80
18174.89 56
18176.16 61
18177.43 75
18178.71 71
18179.98 56
18181.26 51
18182.53 63
18183.81 57
18185.08 50
18186.36 69
18187.63 74
18188.91 75
18190.18 50
18191.46 56
18192.74 61
18194.01 73
18195.29 46
18196.56 60
18197.84 53
18199.11 65
18200.39 54
18201.66 47
18202.94 45
18204.22 57
18205.49 62
18206.77 60
18208.04 47
18209.32 69
18210.59 51
18211.87 57
18213.15 51
18214.42 54
18215.70 53
18216.97 46
18218.25 46
18219.53 52
18220.80 65
18222.08 57
18223.36 62
18224.63 56
18225.91 50
18227.19 60
18228.46 55
18229.74 61
18231.02 73
18232.29 36
18233.57 57
18234.85 52
18236.12 69
18237.40 38
18238.68 49
18239.95 53
18241.23 73
18242.51 51
18243.78 58
18245.06 57
18246.34 58
18247.62 41
18248.89 62
18250.17 67
18251.45 65
18252.73 66
18254.00 44
18255.28 52
18256.56 81
18257.84 48
18259.11 53
18260.39 62
18261.67 51
18262.95 56
18264.22 71
18265.50 67
18266.78 57
18268.06 55
18269.34 51
18270.61 57
18271.89 56
18273.17 56
18274.45 54
18275.73 53
18277.01 57
18278.28 58
18279.56 61
18280.84 50
18282.12 72
18283.40 64
18284.68 50
18285.95 71
18287.23 57
18288.51 57
18289.79 50
18291.07 55
18292.35 73
18293.63 73
18294.91 76
18296.19 55
18297.46 54
18298.74 75
18300.02 52
18301.30 46
18302.58 65
18303.86 70
18305.14 45
18306.42 69
18307.70 55
18308.98 70
18310.26 63
18311.54 51
18312.82 55
18314.10 76
18315.37 64
18316.65 57
18317.93 46
18319.21 60
18320.49 43
18321.77 50
18323.05 47
18324.33 53
18325.61 56
18326.89 64
18328.17 49
18329.45 56
18330.73 54
18332.01 62
18333.29 80
18334.57 64
18335.86 78
18337.14 73
18338.42 46
18339.70 45
18340.98 68
18342.26 73
18343.54 59
18344.82 53
18346.10 49
18347.38 39
18348.66 65
18349.94 60
18351.22 64
18352.50 75
18353.78 46
18355.07 65
18356.35 81
18357.63 54
18358.91 35
18360.19 55
18361.47 76
18362.75 51
18364.03 62
18365.32 49
18366.60 53
18367.88 66
18369.16 66
18370.44 58
18371.72 60
18373.00 60
18374.29 54
18375.57 57
18376.85 59
18378.13 48
18379.41 58
18380.70 42
18381.98 48
18383.26 65
18384.54 52
18385.82 59
18387.11 56
18388.39 61
18389.67 46
18390.95 51
18392.23 57
18393.52 41
18394.80 61
18396.08 52
18397.36 67
18398.65 61
18399.93 69
18401.21 64
18402.50 55
18403.78 58
18405.06 48
18406.34 64
18407.63 72
18408.91 59
18410.19 53
18411.48 64
18412.76 44
18414.04 70
18415.32 72
18416.61 65
18417.89 78
18419.17 70
18420.46 41
18421.74 53
18423.02 56
18424.31 59
18425.59 77
18426.87 69
18428.16 55
18429.44 52
18430.73 53
18432.01 50
18433.29 61
18434.58 61
18435.86 60
18437.14 52
18438.43 57
18439.71 61
18441.00 49
18442.28 37
18443.56 49
18444.85 52
18446.13 63
18447.42 61
18448.70 65
18449.99 80
18451.27 61
18452.56 65
18453.84 61
18455.12 60
18456.41 53
18457.69 68
18458.98 66
18460.26 73
18461.55 68
18462.83 81
18464.12 66
18465.40 71
18466.69 51
18467.97 60
18469.26 56
18470.54 62
18471.83 60
18473.11 58
18474.40 46
18475.68 60
18476.97 67
18478.25 75
18479.54 68
18480.82 53
18482.11 82
18483.40 64
18484.68 65
18485.97 62
18487.25 59
18488.54 56
18489.82 63
18491.11 67
18492.39 65
18493.68 62
18494.97 53
18496.25 80
18497.54 53
18498.82 64
18500.11 61
18501.40 67
18502.68 68
18503.97 51
18505.26 77
18506.54 75
18507.83 79
18509.11 43
18510.40 49
18511.69 61
18512.97 68
18514.26 65
18515.55 56
18516.83 59
18518.12 50
18519.41 57
18520.69 62
18521.98 56
18523.27 44
18524.56 58
18525.84 66
18527.13 56
18528.42 71
18529.70 61
18530.99 64
18532.28 77
18533.57 57
18534.85 64
18536.14 57
18537.43 74
18538.71 66
18540.00 62
18541.29 45
18542.58 52
18543.86 65
18545.15 65
18546.44 53
18547.73 47
18549.02 75
18550.30 60
18551.59 44
18552.88 44
18554.17 62
18555.46 86
18556.74 78
18558.03 64
18559.32 57
18560.61 77
18561.90 71
18563.18 63
18564.47 78
18565.76 68
18567.05 67
18568.34 62
18569.63 69
18570.92 59
18572.20 65
18573.49 80
18574.78 76
18576.07 65
18577.36 68
18578.65 63
18579.94 63
18581.23 70
18582.51 92
18583.80 92
18585.09 67
18586.38 70
18587.67 70
18588.96 65
18590.25 51
18591.54 86
18592.83 76
18594.12 62
18595.41 65
18596.70 58
18597.99 63
18599.28 77
18600.57 73
18601.85 63
18603.14 79
18604.43 84
18605.72 68
18607.01 94
18608.30 73
18609.59 82
18610.88 102
18612.17 77
18613.46 83
18614.75 73
18616.04 68
18617.33 65
18618.62 82
18619.91 85
18621.20 75
18622.50 89
18623.79 95
18625.08 95
18626.37 80
18627.66 72
18628.95 60
18630.24 70
18631.53 60
18632.82 66
18634.11 65
18635.40 73
18636.69 56
18637.98 55
18639.27 67
18640.57 79
18641.86 65
18643.15 67
18644.44 64
18645.73 69
18647.02 74
18648.31 56
18649.60 75
18650.89 59
18652.19 66
18653.48 53
18654.77 48
18656.06 60
18657.35 60
18658.64 66
18659.94 79
18661.23 70
18662.52 59
18663.81 63
18665.10 73
18666.39 60
18667.69 56
18668.98 46
18670.27 48
18671.56 49
18672.85 58
18674.15 57
18675.44 44
18676.73 47
18678.02 55
18679.32 49
18680.61 64
18681.90 64
18683.19 48
18684.49 44
18685.78 61
18687.07 59
18688.36 60
18689.66 37
18690.95 70
18692.24 72
18693.53 64
18694.83 57
18696.12 50
18697.41 60
18698.71 57
18700.00 66
18701.29 43
18702.59 49
18703.88 72
18705.17 46
18706.47 45
18707.76 49
18709.05 44
18710.35 61
18711.64 62
18712.93 51
18714.23 43
18715.52 64
18716.81 45
18718.11 60
18719.40 52
18720.70 45
18721.99 56
18723.28 66
18724.58 51
18725.87 67
18727.16 62
18728.46 63
18729.75 60
18731.05 53
18732.34 64
18733.64 63
18734.93 61
18736.22 63
18737.52 53
18738.81 49
18740.11 40
18741.40 59
18742.70 50
18743.99 65
18745.29 51
18746.58 65
18747.87 53
18749.17 43
18750.46 59
18751.76 71
18753.05 76
18754.35 76
18755.64 56
18756.94 57
18758.23 58
18759.53 41
18760.82 44
18762.12 51
18763.42 58
18764.71 49
18766.01 65
18767.30 51
18768.60 61
18769.89 56
18771.19 61
18772.48 55
18773.78 45
18775.07 37
18776.37 49
18777.67 60
18778.96 45
18780.26 61
18781.55 57
18782.85 63
18784.15 50
18785.44 43
18786.74 52
18788.03 61
18789.33 50
18790.63 71
18791.92 61
18793.22 64
18794.52 48
18795.81 60
18797.11 41
18798.40 47
18799.70 61
18801.00 58
18802.29 63
18803.59 62
18804.89 60
18806.18 54
18807.48 50
18808.78 42
18810.07 40
18811.37 62
18812.67 54
18813.97 57
18815.26 58
18816.56 51
18817.86 54
18819.15 57
18820.45 49
18821.75 82
18823.05 55
18824.34 56
18825.64 50
18826.94 57
18828.24 53
18829.53 39
18830.83 48
18832.13 49
18833.43 55
18834.72 55
18836.02 53
18837.32 60
18838.62 52
18839.92 76
18841.21 56
18842.51 52
18843.81 55
18845.11 47
18846.41 77
18847.70 52
18849.00 68
18850.30 53
18851.60 55
18852.90 71
18854.20 49
18855.49 59
18856.79 53
18858.09 55
18859.39 68
18860.69 53
18861.99 62
18863.29 54
18864.58 59
18865.88 65
18867.18 49
18868.48 88
18869.78 74
18871.08 67
18872.38 45
18873.68 55
18874.98 51
18876.28 63
18877.57 67
18878.87 56
18880.17 65
18881.47 52
18882.77 43
18884.07 36
18885.37 47
18886.67 54
18887.97 45
18889.27 41
18890.57 53
18891.87 59
18893.17 45
18894.47 54
18895.77 63
18897.07 69
18898.37 71
18899.67 82
18900.97 68
18902.27 48
18903.57 57
18904.87 66
18906.17 61
18907.47 56
18908.77 44
18910.07 49
18911.37 52
18912.67 57
18913.97 39
18915.27 44
18916.57 42
18917.87 61
18919.17 74
18920.47 61
18921.78 52
18923.08 58
18924.38 67
18925.68 60
18926.98 58
18928.28 48
18929.58 48
18930.88 52
18932.18 65
18933.48 40
18934.79 48
18936.09 55
18937.39 52
18938.69 53
18939.99 65
18941.29 67
18942.59 58
18943.90 68
18945.20 54
18946.50 36
18947.80 39
18949.10 64
18950.40 48
18951.71 66
18953.01 57
18954.31 50
18955.61 42
18956.91 42
18958.21 51
18959.52 43
18960.82 54
18962.12 50
18963.42 68
18964.73 46
18966.03 31
18967.33 26
18968.63 49
18969.93 53
18971.24 59
18972.54 46
18973.84 64
18975.14 47
18976.45 55
18977.75 52
18979.05 60
18980.36 61
18981.66 67
18982.96 47
18984.26 48
18985.57 76
18986.87 50
18988.17 56
18989.48 43
18990.78 49
18992.08 37
18993.39 51
18994.69 68
18995.99 59
18997.30 45
18998.60 51
18999.90 60
19001.21 51
19002.51 75
19003.81 68
19005.12 60
19006.42 61
19007.72 47
19009.03 37
19010.33 65
19011.64 47
19012.94 47
19014.24 53
19015.55 49
19016.85 51
19018.16 26
19019.46 39
19020.76 62
19022.07 53
19023.37 35
19024.68 52
19025.98 56
19027.29 62
19028.59 65
19029.89 59
19031.20 57
19032.50 63
19033.81 48
19035.11 48
19036.42 51
19037.72 70
19039.03 55
19040.33 61
19041.64 60
19042.94 46
19044.25 49
19045.55 58
19046.86 64
19048.16 54
19049.47 63
19050.77 40
19052.08 57
19053.38 56
19054.69 44
19055.99 53
19057.30 53
19058.60 66
19059.91 50
19061.22 37
19062.52 68
19063.83 61
19065.13 52
19066.44 32
19067.74 43
19069.05 61
19070.36 54
19071.66 52
19072.97 40
19074.27 54
19075.58 49
19076.89 40
19078.19 65
19079.50 46
19080.80 55
19082.11 58
19083.42 53
19084.72 69
19086.03 57
19087.34 58
19088.64 67
19089.95 58
19091.26 66
19092.56 51
19093.87 44
19095.18 56
19096.48 45
19097.79 73
19099.10 61
19100.40 56
19101.71 51
19103.02 40
19104.32 48
19105.63 66
19106.94 61
19108.25 61
19109.55 47
19110.86 41
19112.17 50
19113.48 56
19114.78 47
19116.09 58
19117.40 63
19118.71 52
19120.01 55
19121.32 45
19122.63 43
19123.94 51
19125.24 48
19126.55 74
19127.86 47
19129.17 51
19130.47 60
19131.78 54
19133.09 62
19134.40 57
19135.71 59
19137.02 54
19138.32 59
19139.63 68
19140.94 57
19142.25 53
19143.56 34
19144.87 61
19146.17 72
19147.48 44
19148.79 45
19150.10 59
19151.41 66
19152.72 54
19154.03 47
19155.33 49
19156.64 47
19157.95 51
19159.26 49
19160.57 45
19161.88 55
19163.19 51
19164.50 50
19165.81 41
19167.12 61
19168.42 44
19169.73 53
19171.04 52
19172.35 38
19173.66 48
19174.97 64
19176.28 64
19177.59 47
19178.90 57
19180.21 44
19181.52 43
19182.83 61
19184.14 55
19185.45 39
19186.76 54
19188.07 64
19189.38 63
19190.69 46
19192.00 44
19193.31 51
19194.62 56
19195.93 60
19197.24 41
19198.55 47
19199.86 53
19201.17 44
19202.48 58
19203.79 50
19205.10 47
19206.41 58
19207.72 52
19209.03 41
19210.34 54
19211.66 73
19212.97 57
19214.28 51
19215.59 42
19216.90 49
19218.21 49
19219.52 49
19220.83 43
19222.14 48
19223.45 48
19224.77 49
19226.08 51
19227.39 39
19228.70 62
19230.01 54
19231.32 35
19232.63 51
19233.94 52
19235.26 46
19236.57 57
19237.88 53
19239.19 51
19240.50 61
19241.81 54
19243.13 50
19244.44 64
19245.75 57
19247.06 62
19248.37 59
19249.69 54
19251.00 64
19252.31 52
19253.62 68
19254.93 44
19256.25 50
19257.56 57
19258.87 53
19260.18 45
19261.50 64
19262.81 57
19264.12 38
19265.43 55
19266.75 50
19268.06 54
19269.37 43
19270.68 55
19272.00 71
19273.31 64
19274.62 58
19275.94 52
19277.25 68
19278.56 78
19279.88 75
19281.19 50
19282.50 40
19283.81 44
19285.13 58
19286.44 65
19287.75 41
19289.07 50
19290.38 44
19291.70 61
19293.01 41
19294.32 40
19295.64 62
19296.95 52
19298.26 53
19299.58 55
19300.89 49
19302.20 54
19303.52 56
19304.83 55
19306.15 40
19307.46 49
19308.77 42
19310.09 44
19311.40 39
19312.72 62
19314.03 44
19315.35 50
19316.66 51
19317.97 43
19319.29 46
19320.60 56
19321.92 65
19323.23 65
19324.55 36
19325.86 44
19327.18 43
19328.49 56
19329.81 50
19331.12 50
19332.44 51
19333.75 36
19335.07 44
19336.38 53
19337.70 58
19339.01 51
19340.33 56
19341.64 58
19342.96 50
19344.27 51
19345.59 44
19346.90 45
19348.22 54
19349.53 62
19350.85 51
19352.16 43
19353.48 36
19354.79 48
19356.11 54
19357.43 46
19358.74 44
19360.06 53
19361.37 54
19362.69 47
19364.01 58
19365.32 44
19366.64 50
19367.95 54
19369.27 58
19370.59 61
19371.90 57
19373.22 44
19374.53 45
19375.85 54
19377.17 49
19378.48 59
19379.80 55
19381.12 53
19382.43 58
19383.75 49
19385.07 37
19386.38 47
19387.70 39
19389.02 49
19390.33 37
19391.65 42
19392.97 47
19394.28 60
19395.60 67
19396.92 41
19398.24 51
19399.55 44
19400.87 48
19402.19 44
19403.50 50
19404.82 46
19406.14 58
19407.46 51
19408.77 45
19410.09 45
19411.41 54
19412.73 65
19414.04 60
19415.36 47
19416.68 49
19418.00 60
19419.32 44
19420.63 46
19421.95 47
19423.27 55
19424.59 57
19425.91 49
19427.22 53
19428.54 51
19429.86 53
19431.18 57
19432.50 40
19433.82 69
19435.13 53
19436.45 59
19437.77 61
19439.09 37
19440.41 59
19441.73 54
19443.04 44
19444.36 50
19445.68 53
19447.00 49
19448.32 62
19449.64 46
19450.96 36
19452.28 33
19453.60 50
19454.91 60
19456.23 47
19457.55 57
19458.87 54
19460.19 44
19461.51 47
19462.83 49
19464.15 53
19465.47 45
19466.79 55
19468.11 65
19469.43 39
19470.75 43
19472.07 42
19473.39 61
19474.71 67
19476.03 58
19477.35 66
19478.67 54
19479.99 55
19481.30 64
19482.62 49
19483.94 45
19485.27 45
19486.59 66
19487.91 52
19489.23 51
19490.55 51
19491.87 55
19493.19 52
19494.51 65
19495.83 55
19497.15 60
19498.47 61
19499.79 47
19501.11 40
19502.43 51
19503.75 52
19505.07 58
19506.39 35
19507.71 50
19509.03 53
19510.36 58
19511.68 45
19513.00 56
19514.32 56
19515.64 56
19516.96 76
19518.28 62
19519.60 63
19520.92 57
19522.25 54
19523.57 58
19524.89 50
19526.21 56
19527.53 57
19528.85 48
19530.17 57
19531.50 44
19532.82 68
19534.14 51
19535.46 56
19536.78 47
19538.11 59
19539.43 71
19540.75 41
19542.07 60
19543.39 50
19544.72 61
19546.04 45
19547.36 58
19548.68 49
19550.00 46
19551.33 61
19552.65 48
19553.97 39
19555.29 41
19556.62 50
19557.94 58
19559.26 62
19560.58 55
19561.91 46
19563.23 44
19564.55 46
19565.88 60
19567.20 64
19568.52 63
19569.84 50
19571.17 47
19572.49 62
19573.81 55
19575.14 51
19576.46 47
19577.78 53
19579.11 39
19580.43 51
19581.75 38
19583.08 45
19584.40 65
19585.72 55
19587.05 64
19588.37 51
19589.69 56
19591.02 51
19592.34 54
19593.67 53
19594.99 53
19596.31 45
19597.64 73
19598.96 64
19600.28 54
19601.61 44
19602.93 64
19604.26 56
19605.58 44
19606.91 54
19608.23 39
19609.55 57
19610.88 48
19612.20 62
19613.53 56
19614.85 59
19616.18 57
19617.50 48
19618.83 44
19620.15 50
19621.47 62
19622.80 52
19624.12 59
19625.45 39
19626.77 55
19628.10 48
19629.42 42
19630.75 55
19632.07 44
19633.40 62
19634.72 64
19636.05 55
19637.37 48
19638.70 38
19640.03 51
19641.35 61
19642.68 45
19644.00 51
19645.33 48
19646.65 67
19647.98 35
19649.30 40
19650.63 58
19651.96 55
19653.28 52
19654.61 56
19655.93 56
19657.26 58
19658.58 58
19659.91 67
19661.24 53
19662.56 42
19663.89 58
19665.22 48
19666.54 47
19667.87 45
19669.19 46
19670.52 53
19671.85 69
19673.17 52
19674.50 53
19675.83 62
19677.15 65
19678.48 55
19679.81 47
19681.13 50
19682.46 54
19683.79 47
19685.11 57
19686.44 52
19687.77 61
19689.09 55
19690.42 72
19691.75 56
19693.08 51
19694.40 68
19695.73 81
19697.06 67
19698.39 51
19699.71 56
19701.04 42
19702.37 53
19703.69 51
19705.02 51
19706.35 59
19707.68 40
19709.01 45
19710.33 48
19711.66 42
19712.99 54
19714.32 62
19715.64 49
19716.97 54
19718.30 42
19719.63 30
19720.96 35
19722.28 45
19723.61 67
19724.94 45
19726.27 46
19727.60 62
19728.93 70
19730.25 65
19731.58 69
19732.91 61
19734.24 56
19735.57 59
19736.90 46
19738.23 61
19739.55 59
19740.88 52
19742.21 62
19743.54 55
19744.87 35
19746.20 42
19747.53 48
19748.86 66
19750.19 64
19751.51 48
19752.84 63
19754.17 50
19755.50 49
19756.83 54
19758.16 54
19759.49 45
19760.82 58
19762.15 50
19763.48 60
19764.81 44
19766.14 48
19767.47 62
19768.80 54
19770.13 49
19771.46 38
19772.79 62
19774.12 54
19775.45 62
19776.78 70
19778.11 67
19779.44 60
19780.77 41
19782.10 62
19783.43 64
19784.76 40
19786.09 60
19787.42 47
19788.75 56
19790.08 54
19791.41 59
19792.74 41
19794.07 53
19795.40 63
19796.73 43
19798.06 55
19799.39 69
19800.72 54
19802.05 57
19803.39 59
19804.72 54
19806.05 51
19807.38 58
19808.71 35
19810.04 51
19811.37 51
19812.70 58
19814.03 49
19815.37 45
19816.70 54
19818.03 54
19819.36 36
19820.69 44
19822.02 54
19823.35 62
19824.69 52
19826.02 44
19827.35 55
19828.68 62
19830.01 52
19831.34 60
19832.68 54
19834.01 49
19835.34 51
19836.67 61
19838.00 61
19839.34 49
19840.67 49
19842.00 56
19843.33 63
19844.67 55
19846.00 60
19847.33 51
19848.66 38
19849.99 61
19851.33 61
19852.66 53
19853.99 44
19855.32 63
19856.66 45
19857.99 54
19859.32 45
19860.66 62
19861.99 54
19863.32 63
19864.65 54
19865.99 50
19867.32 45
19868.65 48
19869.99 60
19871.32 36
19872.65 49
19873.99 61
19875.32 60
19876.65 49
19877.99 39
19879.32 50
19880.65 60
19881.99 44
19883.32 43
19884.65 50
19885.99 60
19887.32 37
19888.66 49
19889.99 55
19891.32 53
19892.66 51
19893.99 50
19895.32 41
19896.66 53
19897.99 52
19899.33 45
19900.66 33
19902.00 45
19903.33 57
19904.66 51
19906.00 74
19907.33 44
19908.67 51
19910.00 71
19911.34 65
19912.67 52
19914.01 63
19915.34 60
19916.67 42
19918.01 57
19919.34 59
19920.68 48
19922.01 58
19923.35 56
19924.68 76
19926.02 54
19927.35 60
19928.69 44
19930.02 46
19931.36 60
19932.69 48
19934.03 37
19935.37 58
19936.70 47
19938.04 52
19939.37 43
19940.71 56
19942.04 54
19943.38 48
19944.71 46
19946.05 64
19947.39 62
19948.72 58
19950.06 73
19951.39 52
19952.73 61
19954.06 62
19955.40 50
19956.74 44
19958.07 48
19959.41 53
19960.74 58
19962.08 57
19963.42 61
19964.75 57
19966.09 48
19967.43 70
19968.76 47
19970.10 66
19971.44 41
19972.77 52
19974.11 64
19975.45 51
19976.78 52
19978.12 57
19979.46 64
19980.79 49
19982.13 52
19983.47 61
19984.80 61
19986.14 60
19987.48 57
19988.82 42
19990.15 48
19991.49 54
19992.83 46
19994.16 55
19995.50 49
19996.84 46
19998.18 63
19999.51 47
20000.85 37
20002.19 61
20003.53 48
20004.86 50
20006.20 56
20007.54 57
20008.88 57
20010.22 47
20011.55 46
20012.89 61
20014.23 62
20015.57 30
20016.91 58
20018.24 57
20019.58 53
20020.92 68
20022.26 42
20023.60 55
20024.93 49
20026.27 51
20027.61 53
20028.95 53
20030.29 59
20031.63 53
20032.97 42
20034.30 67
20035.64 69
20036.98 49
20038.32 56
20039.66 44
20041.00 57
20042.34 42
20043.68 39
20045.01 53
20046.35 47
20047.69 52
20049.03 69
20050.37 37
20051.71 40
20053.05 59
20054.39 57
20055.73 58
20057.07 54
20058.41 53
20059.75 60
20061.09 53
20062.43 68
20063.77 74
20065.11 59
20066.45 56
20067.79 51
20069.12 54
20070.46 56
20071.80 49
20073.14 47
20074.48 56
20075.82 64
20077.16 61
20078.50 62
20079.85 45
20081.19 44
20082.53 50
20083.87 55
20085.21 53
20086.55 45
20087.89 50
20089.23 35
20090.57 42
20091.91 46
20093.25 59
20094.59 68
20095.93 52
20097.27 37
20098.61 53
20099.95 38
20101.29 27
20102.64 39
20103.98 50
20105.32 60
20106.66 61
20108.00 49
20109.34 43
20110.68 36
20112.02 44
20113.36 58
20114.71 47
20116.05 42
20117.39 79
20118.73 73
20120.07 37
20121.41 40
20122.75 57
20124.10 48
20125.44 54
20126.78 58
20128.12 46
20129.46 59
