# Supplementary material for: MALDI-TOF MS typing enables the classification of brewing yeasts of the genus Saccharomyces to major beer styles
Source: PLoS One. 2017 Aug 9;12(8):e0181694. doi: 10.1371/journal.pone.0181694 (PMC5549903; doi:10.1371/journal.pone.0181694)
Supplement: S10 File — The directory includes 90 raw files and was zipped to “.zip”; the folder has three strains with 30 spectra per strain; S1 Text explains the raw files with an example and Table 1 represents the yeast strains used within the experiment. (ZIP) [file pone.0181694.s013.zip › 28-30/30332n-552-OG-Koe-Koe-YPG-18h-E-E_2015-08-11__0_C3_1.dat]

2000.98 1394
2001.40 1259
2001.82 1329
2002.25 1381
2002.67 1230
2003.09 1337
2003.51 1309
2003.93 1159
2004.35 1295
2004.78 1245
2005.20 1470
2005.62 1436
2006.04 1338
2006.47 1312
2006.89 1274
2007.31 1248
2007.73 1412
2008.16 1271
2008.58 1265
2009.00 1325
2009.42 1489
2009.85 1304
2010.27 1344
2010.69 1429
2011.11 1298
2011.54 1493
2011.96 1387
2012.38 1276
2012.80 1407
2013.23 1369
2013.65 1415
2014.07 1358
2014.50 1319
2014.92 1323
2015.34 1474
2015.77 1232
2016.19 1307
2016.61 1210
2017.04 1304
2017.46 1315
2017.88 1226
2018.31 1285
2018.73 1367
2019.15 1394
2019.58 1489
2020.00 1490
2020.42 1322
2020.85 1431
2021.27 1233
2021.70 1354
2022.12 1348
2022.54 1403
2022.97 1387
2023.39 1413
2023.82 1441
2024.24 1320
2024.66 1360
2025.09 1243
2025.51 1243
2025.94 1093
2026.36 1223
2026.79 1368
2027.21 1244
2027.63 1086
2028.06 1228
2028.48 1406
2028.91 1375
2029.33 1235
2029.76 1259
2030.18 1232
2030.61 1158
2031.03 1167
2031.46 1237
2031.88 1304
2032.31 1221
2032.73 1178
2033.16 1243
2033.58 1363
2034.01 1254
2034.43 1320
2034.86 1282
2035.28 1411
2035.71 1335
2036.13 1285
2036.56 1291
2036.98 1250
2037.41 1320
2037.84 1361
2038.26 1358
2038.69 1400
2039.11 1315
2039.54 1447
2039.96 1272
2040.39 1366
2040.82 1493
2041.24 1420
2041.67 1598
2042.09 1397
2042.52 1303
2042.95 1256
2043.37 1471
2043.80 1412
2044.22 1395
2044.65 1330
2045.08 1521
2045.50 1516
2045.93 1459
2046.36 1438
2046.78 1201
2047.21 1289
2047.64 1182
2048.06 1334
2048.49 1311
2048.92 1224
2049.34 1373
2049.77 1324
2050.20 1218
2050.62 1292
2051.05 1345
2051.48 1350
2051.90 1344
2052.33 1451
2052.76 1364
2053.18 1302
2053.61 1322
2054.04 1260
2054.47 1354
2054.89 1389
2055.32 1521
2055.75 1475
2056.18 1346
2056.60 1370
2057.03 1340
2057.46 1284
2057.89 1394
2058.31 1335
2058.74 1301
2059.17 1273
2059.60 1405
2060.03 1483
2060.45 1400
2060.88 1311
2061.31 1273
2061.74 1303
2062.17 1278
2062.59 1521
2063.02 1347
2063.45 1391
2063.88 1379
2064.31 1460
2064.73 1235
2065.16 1234
2065.59 1363
2066.02 1420
2066.45 1502
2066.88 1574
2067.31 1469
2067.73 1547
2068.16 1485
2068.59 1365
2069.02 1462
2069.45 1477
2069.88 1468
2070.31 1315
2070.74 1407
2071.17 1402
2071.59 1372
2072.02 1269
2072.45 1264
2072.88 1279
2073.31 1352
2073.74 1323
2074.17 1455
2074.60 1390
2075.03 1295
2075.46 1318
2075.89 1293
2076.32 1386
2076.75 1393
2077.18 1251
2077.61 1185
2078.04 1354
2078.47 1368
2078.89 1397
2079.32 1467
2079.75 1226
2080.18 1297
2080.61 1257
2081.04 1311
2081.47 1504
2081.90 1458
2082.34 1530
2082.77 1459
2083.20 1323
2083.63 1473
2084.06 1460
2084.49 1431
2084.92 1385
2085.35 1268
2085.78 1325
2086.21 1409
2086.64 1244
2087.07 1317
2087.50 1250
2087.93 1338
2088.36 1361
2088.79 1372
2089.22 1365
2089.65 1274
2090.09 1142
2090.52 1279
2090.95 1499
2091.38 1270
2091.81 1340
2092.24 1322
2092.67 1419
2093.10 1325
2093.54 1273
2093.97 1311
2094.40 1248
2094.83 1291
2095.26 1389
2095.69 1317
2096.12 1323
2096.56 1337
2096.99 1262
2097.42 1240
2097.85 1288
2098.28 1424
2098.71 1407
2099.15 1339
2099.58 1424
2100.01 1353
2100.44 1265
2100.87 1319
2101.31 1159
2101.74 1385
2102.17 1294
2102.60 1245
2103.04 1370
2103.47 1128
2103.90 1297
2104.33 1331
2104.77 1347
2105.20 1333
2105.63 1276
2106.06 1309
2106.50 1223
2106.93 1282
2107.36 1308
2107.79 1282
2108.23 1271
2108.66 1213
2109.09 1353
2109.53 1453
2109.96 1308
2110.39 1400
2110.82 1605
2111.26 1385
2111.69 1276
2112.12 1300
2112.56 1325
2112.99 1276
2113.42 1232
2113.86 1317
2114.29 1227
2114.72 1285
2115.16 1284
2115.59 1156
2116.03 1162
2116.46 1389
2116.89 1438
2117.33 1285
2117.76 1280
2118.19 1299
2118.63 1339
2119.06 1291
2119.50 1309
2119.93 1320
2120.36 1375
2120.80 1259
2121.23 1166
2121.67 1214
2122.10 1293
2122.54 1345
2122.97 1211
2123.40 1310
2123.84 1320
2124.27 1284
2124.71 1225
2125.14 1303
2125.58 1274
2126.01 1306
2126.45 1355
2126.88 1271
2127.32 1353
2127.75 1285
2128.19 1285
2128.62 1289
2129.06 1404
2129.49 1375
2129.93 1409
2130.36 1283
2130.80 1284
2131.23 1245
2131.67 1321
2132.10 1415
2132.54 1446
2132.97 1481
2133.41 1371
2133.84 1414
2134.28 1513
2134.71 1473
2135.15 1340
2135.59 1391
2136.02 1558
2136.46 1491
2136.89 1405
2137.33 1344
2137.76 1552
2138.20 1477
2138.64 1375
2139.07 1479
2139.51 1412
2139.94 1351
2140.38 1400
2140.82 1490
2141.25 1600
2141.69 1472
2142.13 1384
2142.56 1312
2143.00 1484
2143.43 1387
2143.87 1412
2144.31 1222
2144.74 1214
2145.18 1127
2145.62 1199
2146.05 1139
2146.49 1148
2146.93 1312
2147.36 1391
2147.80 1173
2148.24 1210
2148.68 1219
2149.11 1262
2149.55 1426
2149.99 1510
2150.42 1487
2150.86 1427
2151.30 1346
2151.74 1550
2152.17 1675
2152.61 1487
2153.05 1576
2153.49 1702
2153.92 1570
2154.36 1450
2154.80 1607
2155.24 1675
2155.67 1636
2156.11 1471
2156.55 1424
2156.99 1387
2157.42 1442
2157.86 1224
2158.30 1203
2158.74 1379
2159.18 1259
2159.61 1264
2160.05 1366
2160.49 1304
2160.93 1186
2161.37 1236
2161.81 1243
2162.24 1401
2162.68 1497
2163.12 1319
2163.56 1239
2164.00 1213
2164.44 1243
2164.87 1316
2165.31 1391
2165.75 1275
2166.19 1291
2166.63 1317
2167.07 1284
2167.51 1276
2167.95 1344
2168.39 1420
2168.82 1507
2169.26 1425
2169.70 1389
2170.14 1466
2170.58 1400
2171.02 1388
2171.46 1478
2171.90 1472
2172.34 1636
2172.78 1615
2173.22 1717
2173.66 1623
2174.10 1598
2174.54 1541
2174.98 1562
2175.42 1696
2175.85 1542
2176.29 1408
2176.73 1607
2177.17 1472
2177.61 1600
2178.05 1682
2178.49 1433
2178.93 1472
2179.37 1529
2179.81 1367
2180.25 1373
2180.69 1541
2181.14 1428
2181.58 1511
2182.02 1433
2182.46 1476
2182.90 1616
2183.34 1652
2183.78 1633
2184.22 1465
2184.66 1431
2185.10 1470
2185.54 1222
2185.98 1394
2186.42 1488
2186.86 1362
2187.30 1284
2187.74 1310
2188.19 1382
2188.63 1446
2189.07 1299
2189.51 1291
2189.95 1416
2190.39 1589
2190.83 1337
2191.27 1433
2191.72 1497
2192.16 1401
2192.60 1689
2193.04 1623
2193.48 1510
2193.92 1397
2194.36 1313
2194.81 1515
2195.25 1648
2195.69 1493
2196.13 1542
2196.57 1503
2197.01 1321
2197.46 1471
2197.90 1474
2198.34 1484
2198.78 1498
2199.22 1451
2199.67 1440
2200.11 1568
2200.55 1590
2200.99 1490
2201.44 1417
2201.88 1495
2202.32 1360
2202.76 1245
2203.21 1279
2203.65 1323
2204.09 1388
2204.53 1340
2204.98 1396
2205.42 1459
2205.86 1449
2206.30 1347
2206.75 1341
2207.19 1437
2207.63 1464
2208.08 1478
2208.52 1424
2208.96 1466
2209.41 1421
2209.85 1487
2210.29 1346
2210.73 1454
2211.18 1537
2211.62 1592
2212.06 1428
2212.51 1285
2212.95 1475
2213.40 1430
2213.84 1448
2214.28 1443
2214.73 1540
2215.17 1509
2215.61 1438
2216.06 1289
2216.50 1282
2216.95 1296
2217.39 1366
2217.83 1360
2218.28 1335
2218.72 1262
2219.17 1337
2219.61 1317
2220.05 1463
2220.50 1439
2220.94 1328
2221.39 1380
2221.83 1321
2222.28 1365
2222.72 1393
2223.16 1461
2223.61 1541
2224.05 1488
2224.50 1457
2224.94 1366
2225.39 1460
2225.83 1494
2226.28 1384
2226.72 1435
2227.17 1496
2227.61 1395
2228.06 1465
2228.50 1587
2228.95 1497
2229.39 1526
2229.84 1533
2230.28 1625
2230.73 1641
2231.17 1542
2231.62 1499
2232.06 1582
2232.51 1601
2232.95 1704
2233.40 1658
2233.85 1695
2234.29 1692
2234.74 1683
2235.18 1626
2235.63 1639
2236.07 1714
2236.52 1730
2236.97 1613
2237.41 1487
2237.86 1431
2238.30 1549
2238.75 1641
2239.20 1678
2239.64 1560
2240.09 1368
2240.53 1492
2240.98 1558
2241.43 1291
2241.87 1261
2242.32 1426
2242.77 1419
2243.21 1373
2243.66 1397
2244.11 1349
2244.55 1174
2245.00 1136
2245.45 1288
2245.89 1397
2246.34 1339
2246.79 1423
2247.23 1407
2247.68 1374
2248.13 1270
2248.57 1388
2249.02 1374
2249.47 1392
2249.92 1242
2250.36 1422
2250.81 1467
2251.26 1453
2251.70 1375
2252.15 1289
2252.60 1259
2253.05 1335
2253.49 1384
2253.94 1376
2254.39 1333
2254.84 1296
2255.28 1399
2255.73 1473
2256.18 1375
2256.63 1461
2257.08 1474
2257.52 1434
2257.97 1253
2258.42 1195
2258.87 1289
2259.32 1280
2259.76 1274
2260.21 1305
2260.66 1237
2261.11 1079
2261.56 1313
2262.01 1473
2262.45 1343
2262.90 1341
2263.35 1423
2263.80 1567
2264.25 1405
2264.70 1477
2265.15 1756
2265.59 1711
2266.04 1683
2266.49 1630
2266.94 1635
2267.39 1636
2267.84 1688
2268.29 1768
2268.74 1670
2269.19 1727
2269.63 1688
2270.08 1615
2270.53 1646
2270.98 1766
2271.43 1745
2271.88 1681
2272.33 1521
2272.78 1682
2273.23 1747
2273.68 1850
2274.13 1675
2274.58 1568
2275.03 1675
2275.48 1627
2275.93 1652
2276.38 1542
2276.83 1669
2277.28 1579
2277.73 1405
2278.18 1416
2278.63 1611
2279.08 1599
2279.53 1552
2279.98 1384
2280.43 1327
2280.88 1361
2281.33 1483
2281.78 1482
2282.23 1474
2282.68 1458
2283.13 1337
2283.58 1255
2284.03 1425
2284.48 1531
2284.93 1495
2285.38 1527
2285.83 1547
2286.28 1386
2286.73 1355
2287.19 1423
2287.64 1349
2288.09 1374
2288.54 1493
2288.99 1561
2289.44 1742
2289.89 1744
2290.34 1722
2290.79 1863
2291.25 1958
2291.70 2252
2292.15 2390
2292.60 2441
2293.05 2879
2293.50 2880
2293.95 2765
2294.41 3040
2294.86 2941
2295.31 2916
2295.76 2866
2296.21 2593
2296.66 2436
2297.12 2298
2297.57 2201
2298.02 2132
2298.47 1925
2298.92 1722
2299.38 1813
2299.83 1764
2300.28 1721
2300.73 1663
2301.18 1685
2301.64 1549
2302.09 1522
2302.54 1694
2302.99 1651
2303.45 1697
2303.90 1494
2304.35 1476
2304.80 1567
2305.26 1567
2305.71 1533
2306.16 1490
2306.61 1338
2307.07 1424
2307.52 1429
2307.97 1543
2308.43 1457
2308.88 1488
2309.33 1585
2309.79 1633
2310.24 1600
2310.69 1476
2311.15 1656
2311.60 1571
2312.05 1610
2312.51 1683
2312.96 1813
2313.41 1716
2313.87 1783
2314.32 1656
2314.77 1582
2315.23 1709
2315.68 1597
2316.13 1534
2316.59 1678
2317.04 1703
2317.49 1606
2317.95 1607
2318.40 1559
2318.86 1652
2319.31 1628
2319.76 1807
2320.22 1705
2320.67 1609
2321.13 1383
2321.58 1559
2322.04 1712
2322.49 1729
2322.94 1814
2323.40 1696
2323.85 1556
2324.31 1629
2324.76 1691
2325.22 1634
2325.67 1693
2326.13 1683
2326.58 1832
2327.04 1598
2327.49 1906
2327.95 1930
2328.40 1599
2328.86 1617
2329.31 1789
2329.77 1757
2330.22 1911
2330.68 1884
2331.13 1721
2331.59 1919
2332.04 1875
2332.50 1718
2332.95 1689
2333.41 1732
2333.86 1615
2334.32 1559
2334.77 1594
2335.23 1681
2335.69 1654
2336.14 1483
2336.60 1695
2337.05 1707
2337.51 1600
2337.96 1655
2338.42 1654
2338.88 1652
2339.33 1483
2339.79 1394
2340.24 1558
2340.70 1567
2341.16 1600
2341.61 1519
2342.07 1538
2342.52 1653
2342.98 1559
2343.44 1628
2343.89 1702
2344.35 1706
2344.81 1612
2345.26 1699
2345.72 1721
2346.18 1939
2346.63 1686
2347.09 1682
2347.55 1527
2348.00 1577
2348.46 1766
2348.92 1676
2349.37 1810
2349.83 1814
2350.29 1798
2350.75 1831
2351.20 1603
2351.66 1463
2352.12 1626
2352.57 1662
2353.03 1613
2353.49 1620
2353.95 1592
2354.40 1565
2354.86 1587
2355.32 1542
2355.78 1437
2356.23 1512
2356.69 1483
2357.15 1491
2357.61 1436
2358.07 1479
2358.52 1465
2358.98 1429
2359.44 1509
2359.90 1429
2360.36 1443
2360.81 1462
2361.27 1547
2361.73 1528
2362.19 1489
2362.65 1479
2363.10 1501
2363.56 1501
2364.02 1518
2364.48 1647
2364.94 1716
2365.40 1626
2365.86 1597
2366.31 1517
2366.77 1563
2367.23 1524
2367.69 1637
2368.15 1677
2368.61 1597
2369.07 1557
2369.53 1608
2369.98 1595
2370.44 1568
2370.90 1566
2371.36 1715
2371.82 1544
2372.28 1545
2372.74 1543
2373.20 1502
2373.66 1535
2374.12 1471
2374.58 1339
2375.04 1430
2375.50 1483
2375.95 1650
2376.41 1605
2376.87 1685
2377.33 1805
2377.79 1738
2378.25 1757
2378.71 1535
2379.17 1417
2379.63 1520
2380.09 1381
2380.55 1463
2381.01 1542
2381.47 1637
2381.93 1712
2382.39 1532
2382.85 1475
2383.31 1713
2383.77 1666
2384.23 1611
2384.69 1588
2385.15 1576
2385.62 1639
2386.08 1571
2386.54 1714
2387.00 1640
2387.46 1612
2387.92 1687
2388.38 1523
2388.84 1562
2389.30 1548
2389.76 1370
2390.22 1540
2390.68 1563
2391.14 1664
2391.61 1573
2392.07 1563
2392.53 1673
2392.99 1653
2393.45 1662
2393.91 1534
2394.37 1613
2394.83 1716
2395.30 1743
2395.76 1601
2396.22 1569
2396.68 1631
2397.14 1711
2397.60 1547
2398.07 1483
2398.53 1352
2398.99 1422
2399.45 1579
2399.91 1479
2400.37 1389
2400.84 1430
2401.30 1534
2401.76 1538
2402.22 1548
2402.68 1485
2403.15 1527
2403.61 1394
2404.07 1428
2404.53 1357
2405.00 1276
2405.46 1347
2405.92 1372
2406.38 1311
2406.85 1429
2407.31 1446
2407.77 1407
2408.23 1484
2408.70 1605
2409.16 1481
2409.62 1538
2410.08 1523
2410.55 1529
2411.01 1617
2411.47 1535
2411.94 1533
2412.40 1553
2412.86 1566
2413.33 1426
2413.79 1415
2414.25 1488
2414.72 1520
2415.18 1487
2415.64 1309
2416.11 1421
2416.57 1446
2417.03 1488
2417.50 1618
2417.96 1621
2418.42 1688
2418.89 1705
2419.35 1582
2419.81 1721
2420.28 1866
2420.74 1880
2421.21 1832
2421.67 1897
2422.13 1817
2422.60 1798
2423.06 1811
2423.53 1803
2423.99 1845
2424.45 1771
2424.92 1616
2425.38 1483
2425.85 1559
2426.31 1696
2426.78 1630
2427.24 1621
2427.71 1538
2428.17 1435
2428.63 1532
2429.10 1580
2429.56 1496
2430.03 1566
2430.49 1622
2430.96 1503
2431.42 1425
2431.89 1390
2432.35 1368
2432.82 1506
2433.28 1464
2433.75 1432
2434.21 1533
2434.68 1515
2435.14 1559
2435.61 1394
2436.07 1560
2436.54 1557
2437.01 1602
2437.47 1604
2437.94 1676
2438.40 1670
2438.87 1576
2439.33 1574
2439.80 1528
2440.26 1591
2440.73 1660
2441.20 1705
2441.66 1813
2442.13 1826
2442.59 1882
2443.06 1793
2443.53 1712
2443.99 1551
2444.46 1651
2444.92 1841
2445.39 1731
2445.86 1660
2446.32 1689
2446.79 1632
2447.26 1419
2447.72 1448
2448.19 1624
2448.66 1541
2449.12 1406
2449.59 1421
2450.05 1355
2450.52 1343
2450.99 1391
2451.46 1539
2451.92 1354
2452.39 1394
2452.86 1365
2453.32 1356
2453.79 1534
2454.26 1564
2454.72 1452
2455.19 1522
2455.66 1508
2456.13 1494
2456.59 1384
2457.06 1408
2457.53 1433
2458.00 1535
2458.46 1569
2458.93 1496
2459.40 1475
2459.87 1642
2460.33 1600
2460.80 1468
2461.27 1506
2461.74 1606
2462.20 1506
2462.67 1421
2463.14 1315
2463.61 1428
2464.08 1373
2464.54 1509
2465.01 1489
2465.48 1309
2465.95 1528
2466.42 1574
2466.88 1428
2467.35 1481
2467.82 1414
2468.29 1428
2468.76 1393
2469.23 1311
2469.70 1452
2470.16 1517
2470.63 1512
2471.10 1488
2471.57 1514
2472.04 1527
2472.51 1497
2472.98 1551
2473.44 1464
2473.91 1306
2474.38 1337
2474.85 1350
2475.32 1333
2475.79 1342
2476.26 1269
2476.73 1447
2477.20 1359
2477.67 1441
2478.14 1423
2478.61 1315
2479.08 1335
2479.54 1366
2480.01 1317
2480.48 1489
2480.95 1511
2481.42 1635
2481.89 1570
2482.36 1532
2482.83 1584
2483.30 1442
2483.77 1511
2484.24 1639
2484.71 1556
2485.18 1354
2485.65 1445
2486.12 1550
2486.59 1341
2487.06 1287
2487.53 1486
2488.00 1509
2488.47 1573
2488.94 1411
2489.41 1398
2489.88 1383
2490.35 1513
2490.83 1495
2491.30 1612
2491.77 1667
2492.24 1516
2492.71 1559
2493.18 1449
2493.65 1484
2494.12 1528
2494.59 1475
2495.06 1604
2495.53 1709
2496.00 1638
2496.48 1707
2496.95 1688
2497.42 1621
2497.89 1585
2498.36 1596
2498.83 1587
2499.30 1513
2499.77 1654
2500.25 1613
2500.72 1420
2501.19 1486
2501.66 1660
2502.13 1503
2502.60 1461
2503.07 1319
2503.55 1404
2504.02 1499
2504.49 1400
2504.96 1421
2505.43 1461
2505.91 1450
2506.38 1439
2506.85 1383
2507.32 1454
2507.79 1394
2508.27 1474
2508.74 1516
2509.21 1502
2509.68 1530
2510.16 1523
2510.63 1757
2511.10 1648
2511.57 1472
2512.05 1659
2512.52 1743
2512.99 1811
2513.46 1786
2513.94 1608
2514.41 1826
2514.88 1977
2515.35 1965
2515.83 1857
2516.30 1755
2516.77 1783
2517.25 1761
2517.72 1707
2518.19 1604
2518.67 1472
2519.14 1525
2519.61 1616
2520.09 1650
2520.56 1631
2521.03 1589
2521.51 1548
2521.98 1649
2522.45 1535
2522.93 1558
2523.40 1579
2523.87 1506
2524.35 1622
2524.82 1521
2525.29 1685
2525.77 1745
2526.24 1562
2526.72 1694
2527.19 1451
2527.66 1499
2528.14 1452
2528.61 1514
2529.09 1374
2529.56 1330
2530.03 1449
2530.51 1448
2530.98 1419
2531.46 1481
2531.93 1540
2532.41 1626
2532.88 1747
2533.36 1616
2533.83 1458
2534.31 1545
2534.78 1594
2535.25 1450
2535.73 1483
2536.20 1559
2536.68 1626
2537.15 1618
2537.63 1561
2538.10 1524
2538.58 1511
2539.05 1648
2539.53 1663
2540.00 1424
2540.48 1452
2540.95 1488
2541.43 1489
2541.91 1523
2542.38 1630
2542.86 1485
2543.33 1431
2543.81 1564
2544.28 1577
2544.76 1590
2545.23 1720
2545.71 1738
2546.19 1588
2546.66 1533
2547.14 1561
2547.61 1559
2548.09 1724
2548.56 1866
2549.04 1686
2549.52 1795
2549.99 1831
2550.47 1914
2550.95 1999
2551.42 2043
2551.90 1868
2552.37 1847
2552.85 1985
2553.33 2019
2553.80 1974
2554.28 1978
2554.76 1935
2555.23 2019
2555.71 2036
2556.19 2134
2556.66 2017
2557.14 1982
2557.62 1927
2558.09 1949
2558.57 1951
2559.05 1901
2559.52 1794
2560.00 1889
2560.48 1890
2560.96 1905
2561.43 1621
2561.91 1693
2562.39 1544
2562.86 1561
2563.34 1703
2563.82 1571
2564.30 1610
2564.77 1619
2565.25 1664
2565.73 1517
2566.21 1440
2566.68 1689
2567.16 1626
2567.64 1582
2568.12 1452
2568.60 1530
2569.07 1527
2569.55 1501
2570.03 1472
2570.51 1510
2570.99 1442
2571.46 1564
2571.94 1454
2572.42 1580
2572.90 1499
2573.38 1323
2573.85 1406
2574.33 1471
2574.81 1555
2575.29 1398
2575.77 1399
2576.25 1593
2576.73 1588
2577.20 1420
2577.68 1555
2578.16 1613
2578.64 1643
2579.12 1595
2579.60 1493
2580.08 1378
2580.56 1448
2581.04 1566
2581.51 1528
2581.99 1535
2582.47 1660
2582.95 1700
2583.43 1721
2583.91 1525
2584.39 1483
2584.87 1506
2585.35 1544
2585.83 1583
2586.31 1455
2586.79 1445
2587.27 1587
2587.75 1399
2588.23 1464
2588.71 1604
2589.18 1573
2589.66 1632
2590.14 1535
2590.62 1578
2591.10 1520
2591.58 1449
2592.06 1400
2592.54 1493
2593.02 1492
2593.50 1636
2593.98 1576
2594.47 1622
2594.95 1633
2595.43 1696
2595.91 1574
2596.39 1587
2596.87 1650
2597.35 1620
2597.83 1603
2598.31 1542
2598.79 1476
2599.27 1580
2599.75 1659
2600.23 1602
2600.71 1595
2601.19 1636
2601.67 1613
2602.16 1544
2602.64 1550
2603.12 1532
2603.60 1518
2604.08 1520
2604.56 1583
2605.04 1566
2605.52 1491
2606.00 1536
2606.49 1466
2606.97 1492
2607.45 1567
2607.93 1522
2608.41 1546
2608.89 1467
2609.37 1673
2609.86 1554
2610.34 1559
2610.82 1595
2611.30 1621
2611.78 1666
2612.27 1474
2612.75 1525
2613.23 1488
2613.71 1568
2614.19 1506
2614.68 1471
2615.16 1640
2615.64 1492
2616.12 1538
2616.60 1593
2617.09 1583
2617.57 1600
2618.05 1674
2618.53 1691
2619.02 1605
2619.50 1579
2619.98 1566
2620.46 1585
2620.95 1591
2621.43 1526
2621.91 1545
2622.40 1592
2622.88 1533
2623.36 1489
2623.84 1601
2624.33 1543
2624.81 1569
2625.29 1648
2625.78 1693
2626.26 1659
2626.74 1606
2627.23 1643
2627.71 1449
2628.19 1443
2628.68 1489
2629.16 1589
2629.64 1512
2630.13 1501
2630.61 1472
2631.09 1614
2631.58 1675
2632.06 1559
2632.54 1631
2633.03 1593
2633.51 1511
2634.00 1658
2634.48 1489
2634.96 1521
2635.45 1599
2635.93 1506
2636.42 1672
2636.90 1721
2637.38 1564
2637.87 1695
2638.35 1617
2638.84 1465
2639.32 1474
2639.81 1511
2640.29 1541
2640.78 1469
2641.26 1536
2641.74 1493
2642.23 1551
2642.71 1621
2643.20 1670
2643.68 1555
2644.17 1529
2644.65 1579
2645.14 1625
2645.62 1663
2646.11 1424
2646.59 1684
2647.08 1713
2647.56 1630
2648.05 1466
2648.53 1314
2649.02 1371
2649.50 1447
2649.99 1548
2650.48 1556
2650.96 1577
2651.45 1561
2651.93 1614
2652.42 1515
2652.90 1644
2653.39 1644
2653.87 1502
2654.36 1532
2654.85 1513
2655.33 1455
2655.82 1440
2656.30 1458
2656.79 1512
2657.28 1410
2657.76 1516
2658.25 1640
2658.73 1566
2659.22 1477
2659.71 1434
2660.19 1656
2660.68 1520
2661.17 1452
2661.65 1528
2662.14 1432
2662.62 1421
2663.11 1525
2663.60 1378
2664.08 1353
2664.57 1344
2665.06 1571
2665.55 1662
2666.03 1700
2666.52 1620
2667.01 1668
2667.49 1477
2667.98 1533
2668.47 1539
2668.95 1508
2669.44 1546
2669.93 1615
2670.42 1587
2670.90 1777
2671.39 1640
2671.88 1490
2672.36 1687
2672.85 1620
2673.34 1577
2673.83 1707
2674.31 1684
2674.80 1793
2675.29 1948
2675.78 2028
2676.27 1985
2676.75 1937
2677.24 2095
2677.73 2182
2678.22 2306
2678.71 2373
2679.19 2380
2679.68 2454
2680.17 2255
2680.66 2156
2681.15 2050
2681.63 1913
2682.12 1861
2682.61 1916
2683.10 1928
2683.59 1764
2684.08 1623
2684.56 1718
2685.05 1737
2685.54 1789
2686.03 1839
2686.52 1703
2687.01 1657
2687.50 1770
2687.99 1909
2688.47 1859
2688.96 1810
2689.45 1836
2689.94 1739
2690.43 1770
2690.92 1620
2691.41 1656
2691.90 1690
2692.39 1621
2692.88 1808
2693.37 1567
2693.85 1502
2694.34 1577
2694.83 1386
2695.32 1637
2695.81 1660
2696.30 1622
2696.79 1492
2697.28 1645
2697.77 1615
2698.26 1617
2698.75 1625
2699.24 1603
2699.73 1602
2700.22 1593
2700.71 1592
2701.20 1522
2701.69 1468
2702.18 1603
2702.67 1730
2703.16 1667
2703.65 1727
2704.14 1707
2704.63 1673
2705.12 1820
2705.61 1788
2706.10 1791
2706.59 1762
2707.08 1691
2707.58 1681
2708.07 1843
2708.56 1693
2709.05 1621
2709.54 1584
2710.03 1485
2710.52 1481
2711.01 1400
2711.50 1371
2711.99 1522
2712.48 1571
2712.98 1540
2713.47 1537
2713.96 1544
2714.45 1412
2714.94 1364
2715.43 1374
2715.92 1484
2716.41 1546
2716.91 1472
2717.40 1429
2717.89 1456
2718.38 1489
2718.87 1477
2719.36 1374
2719.86 1590
2720.35 1651
2720.84 1509
2721.33 1591
2721.82 1497
2722.31 1750
2722.81 1780
2723.30 1701
2723.79 1728
2724.28 1951
2724.77 1784
2725.27 1687
2725.76 1614
2726.25 1662
2726.74 1686
2727.24 1925
2727.73 1653
2728.22 1614
2728.71 1604
2729.21 1578
2729.70 1602
2730.19 1632
2730.68 1658
2731.18 1646
2731.67 1622
2732.16 1586
2732.66 1545
2733.15 1507
2733.64 1591
2734.13 1658
2734.63 1479
2735.12 1573
2735.61 1581
2736.11 1464
2736.60 1539
2737.09 1703
2737.59 1733
2738.08 1756
2738.57 1788
2739.07 1675
2739.56 1716
2740.05 1591
2740.55 1543
2741.04 1553
2741.54 1720
2742.03 1746
2742.52 1569
2743.02 1532
2743.51 1673
2744.00 1682
2744.50 1614
2744.99 1501
2745.49 1531
2745.98 1364
2746.47 1428
2746.97 1491
2747.46 1533
2747.96 1397
2748.45 1291
2748.95 1399
2749.44 1408
2749.93 1521
2750.43 1444
2750.92 1506
2751.42 1452
2751.91 1609
2752.41 1563
2752.90 1401
2753.40 1467
2753.89 1418
2754.39 1552
2754.88 1555
2755.38 1510
2755.87 1437
2756.37 1562
2756.86 1408
2757.36 1553
2757.85 1594
2758.35 1661
2758.84 1692
2759.34 1651
2759.83 1545
2760.33 1445
2760.82 1580
2761.32 1544
2761.81 1586
2762.31 1598
2762.81 1659
2763.30 1526
2763.80 1463
2764.29 1408
2764.79 1601
2765.28 1611
2765.78 1506
2766.28 1505
2766.77 1691
2767.27 1563
2767.76 1494
2768.26 1507
2768.76 1649
2769.25 1650
2769.75 1756
2770.25 1788
2770.74 1572
2771.24 1515
2771.73 1661
2772.23 1736
2772.73 1636
2773.22 1572
2773.72 1651
2774.22 1548
2774.71 1544
2775.21 1692
2775.71 1862
2776.20 1693
2776.70 1593
2777.20 1914
2777.69 1931
2778.19 1877
2778.69 1982
2779.19 1995
2779.68 2078
2780.18 1970
2780.68 1942
2781.17 2086
2781.67 2011
2782.17 2019
2782.67 1866
2783.16 1675
2783.66 1634
2784.16 1659
2784.66 1619
2785.15 1592
2785.65 1700
2786.15 1672
2786.65 1611
2787.15 1542
2787.64 1462
2788.14 1567
2788.64 1646
2789.14 1519
2789.63 1591
2790.13 1678
2790.63 1719
2791.13 1645
2791.63 1586
2792.13 1523
2792.62 1476
2793.12 1562
2793.62 1586
2794.12 1478
2794.62 1516
2795.12 1480
2795.61 1517
2796.11 1492
2796.61 1659
2797.11 1733
2797.61 1800
2798.11 1878
2798.61 2006
2799.11 2097
2799.60 2066
2800.10 1943
2800.60 1883
2801.10 2137
2801.60 2115
2802.10 2003
2802.60 1948
2803.10 2057
2803.60 1934
2804.10 1886
2804.60 1907
2805.10 1862
2805.59 1774
2806.09 1896
2806.59 1700
2807.09 1727
2807.59 1832
2808.09 1889
2808.59 2039
2809.09 2193
2809.59 2132
2810.09 2218
2810.59 2203
2811.09 2243
2811.59 2330
2812.09 2337
2812.59 2285
2813.09 2327
2813.59 2250
2814.09 2339
2814.59 2126
2815.09 2127
2815.59 2060
2816.09 1946
2816.59 1799
2817.09 1819
2817.59 1582
2818.09 1870
2818.60 1803
2819.10 1685
2819.60 1666
2820.10 1673
2820.60 1594
2821.10 1537
2821.60 1609
2822.10 1596
2822.60 1777
2823.10 1849
2823.60 1699
2824.10 1616
2824.61 1626
2825.11 1712
2825.61 1649
2826.11 1451
2826.61 1639
2827.11 1580
2827.61 1574
2828.12 1640
2828.62 1563
2829.12 1618
2829.62 1703
2830.12 1593
2830.62 1557
2831.12 1501
2831.63 1591
2832.13 1609
2832.63 1570
2833.13 1491
2833.63 1519
2834.14 1510
2834.64 1465
2835.14 1470
2835.64 1656
2836.14 1663
2836.65 1662
2837.15 1549
2837.65 1384
2838.15 1570
2838.66 1690
2839.16 1638
2839.66 1705
2840.16 1749
2840.67 1612
2841.17 1680
2841.67 1751
2842.17 1749
2842.68 1621
2843.18 1655
2843.68 1633
2844.18 1706
2844.69 1536
2845.19 1557
2845.69 1634
2846.20 1709
2846.70 1758
2847.20 1649
2847.71 1678
2848.21 1700
2848.71 1732
2849.22 1817
2849.72 1817
2850.22 1733
2850.73 1933
2851.23 1832
2851.73 1762
2852.24 1880
2852.74 1995
2853.24 2009
2853.75 1900
2854.25 1935
2854.75 1864
2855.26 1661
2855.76 1779
2856.27 1597
2856.77 1648
2857.27 1593
2857.78 1544
2858.28 1738
2858.79 1704
2859.29 1543
2859.80 1752
2860.30 1611
2860.80 1783
2861.31 1656
2861.81 1711
2862.32 1741
2862.82 1831
2863.33 1664
2863.83 1498
2864.34 1559
2864.84 1605
2865.34 1624
2865.85 1501
2866.35 1510
2866.86 1432
2867.36 1509
2867.87 1568
2868.37 1423
2868.88 1510
2869.38 1596
2869.89 1565
2870.39 1556
2870.90 1590
2871.41 1466
2871.91 1581
2872.42 1565
2872.92 1631
2873.43 1587
2873.93 1503
2874.44 1660
2874.94 1792
2875.45 1692
2875.95 1747
2876.46 1730
2876.97 1727
2877.47 1759
2877.98 1707
2878.48 1735
2878.99 1665
2879.50 1663
2880.00 1662
2880.51 1712
2881.01 1776
2881.52 1812
2882.03 1776
2882.53 1751
2883.04 1887
2883.54 1790
2884.05 1725
2884.56 1923
2885.06 1944
2885.57 1848
2886.08 1924
2886.58 1833
2887.09 1960
2887.60 1812
2888.10 1869
2888.61 1927
2889.12 1761
2889.62 1922
2890.13 1935
2890.64 1891
2891.15 1920
2891.65 1903
2892.16 1782
2892.67 1856
2893.17 1749
2893.68 1775
2894.19 1810
2894.70 1698
2895.20 1698
2895.71 1712
2896.22 1637
2896.73 1616
2897.23 1705
2897.74 1768
2898.25 1756
2898.76 1884
2899.26 1881
2899.77 1842
2900.28 1897
2900.79 1980
2901.29 1932
2901.80 1922
2902.31 1832
2902.82 1865
2903.33 1978
2903.83 2003
2904.34 2030
2904.85 1952
2905.36 2008
2905.87 1924
2906.38 1840
2906.88 1927
2907.39 1816
2907.90 1883
2908.41 1830
2908.92 1748
2909.43 1940
2909.94 1845
2910.44 1816
2910.95 1867
2911.46 1752
2911.97 1750
2912.48 1790
2912.99 1709
2913.50 1718
2914.01 1676
2914.52 1745
2915.02 1697
2915.53 1680
2916.04 1662
2916.55 1679
2917.06 1722
2917.57 1699
2918.08 1670
2918.59 1711
2919.10 1654
2919.61 1661
2920.12 1706
2920.63 1662
2921.14 1630
2921.65 1673
2922.16 1538
2922.67 1571
2923.18 1666
2923.69 1690
2924.20 1780
2924.71 1910
2925.22 1811
2925.73 1994
2926.24 1921
2926.75 1877
2927.26 2019
2927.77 2273
2928.28 2159
2928.79 2178
2929.30 2264
2929.81 2312
2930.32 2296
2930.83 2136
2931.34 1972
2931.85 2031
2932.36 1976
2932.87 1933
2933.38 1738
2933.89 1692
2934.40 1654
2934.91 1530
2935.42 1546
2935.94 1574
2936.45 1597
2936.96 1630
2937.47 1494
2937.98 1664
2938.49 1792
2939.00 1645
2939.51 1635
2940.02 1566
2940.54 1668
2941.05 1708
2941.56 1646
2942.07 1802
2942.58 1844
2943.09 1640
2943.61 1722
2944.12 1807
2944.63 1812
2945.14 1753
2945.65 1702
2946.16 1801
2946.68 1868
2947.19 1862
2947.70 1939
2948.21 1777
2948.72 2076
2949.24 2120
2949.75 2182
2950.26 2027
2950.77 2140
2951.28 1969
2951.80 1964
2952.31 2016
2952.82 1842
2953.33 2009
2953.85 1998
2954.36 1820
2954.87 1837
2955.38 1781
2955.90 1748
2956.41 1811
2956.92 1816
2957.43 1763
2957.95 1757
2958.46 1794
2958.97 1638
2959.49 1537
2960.00 1687
2960.51 1711
2961.03 1718
2961.54 1864
2962.05 1809
2962.57 1743
2963.08 1555
2963.59 1549
2964.11 1711
2964.62 1708
2965.13 1752
2965.65 1831
2966.16 1869
2966.67 1727
2967.19 1758
2967.70 1798
2968.21 1726
2968.73 1711
2969.24 1732
2969.76 1809
2970.27 1736
2970.78 1475
2971.30 1496
2971.81 1583
2972.33 1710
2972.84 1630
2973.35 1597
2973.87 1608
2974.38 1586
2974.90 1766
2975.41 1771
2975.92 1693
2976.44 1774
2976.95 1741
2977.47 1591
2977.98 1548
2978.50 1521
2979.01 1578
2979.53 1467
2980.04 1532
2980.56 1645
2981.07 1706
2981.59 1772
2982.10 1782
2982.62 1729
2983.13 1580
2983.65 1556
2984.16 1676
2984.68 1680
2985.19 1768
2985.71 1622
2986.22 1709
2986.74 1753
2987.25 1596
2987.77 1764
2988.28 1825
2988.80 1816
2989.31 1818
2989.83 1842
2990.35 1835
2990.86 1867
2991.38 1808
2991.89 1892
2992.41 1837
2992.92 1876
2993.44 1925
2993.96 1990
2994.47 1782
2994.99 1794
2995.50 1648
2996.02 1754
2996.54 1752
2997.05 1748
2997.57 1944
2998.09 2067
2998.60 1882
2999.12 2009
2999.64 2205
3000.15 2166
3000.67 2140
3001.18 2112
3001.70 2185
3002.22 2146
3002.73 2127
3003.25 2402
3003.77 2326
3004.29 2257
3004.80 2314
3005.32 2476
3005.84 2588
3006.35 2384
3006.87 2487
3007.39 2753
3007.90 2697
3008.42 2691
3008.94 2606
3009.46 2511
3009.97 2571
3010.49 2456
3011.01 2053
3011.53 2184
3012.04 2227
3012.56 1980
3013.08 1740
3013.60 1824
3014.11 1903
3014.63 2029
3015.15 1859
3015.67 1892
3016.18 1953
3016.70 1819
3017.22 1849
3017.74 1781
3018.26 1717
3018.77 2001
3019.29 1899
3019.81 1842
3020.33 1875
3020.85 1833
3021.37 1835
3021.88 1939
3022.40 1924
3022.92 2114
3023.44 1999
3023.96 2011
3024.48 1986
3025.00 1990
3025.51 1921
3026.03 1913
3026.55 2002
3027.07 2155
3027.59 1972
3028.11 1952
3028.63 1905
3029.15 1999
3029.67 1962
3030.18 1994
3030.70 1977
3031.22 1888
3031.74 1769
3032.26 1825
3032.78 1791
3033.30 1891
3033.82 1942
3034.34 1857
3034.86 1972
3035.38 1938
3035.90 1894
3036.42 1804
3036.94 1895
3037.46 2125
3037.98 1838
3038.50 1855
3039.02 1876
3039.54 1783
3040.06 1734
3040.58 1808
3041.10 1749
3041.62 1681
3042.14 1640
3042.66 1758
3043.18 1697
3043.70 1713
3044.22 1747
3044.74 1708
3045.26 1646
3045.78 1697
3046.30 1611
3046.82 1692
3047.34 1660
3047.86 1679
3048.38 1630
3048.90 1672
3049.42 1701
3049.94 1707
3050.46 1723
3050.98 1728
3051.50 1726
3052.03 1715
3052.55 1734
3053.07 1693
3053.59 1704
3054.11 1763
3054.63 1675
3055.15 1616
3055.67 1660
3056.19 1707
3056.72 1733
3057.24 1865
3057.76 1697
3058.28 1681
3058.80 1488
3059.32 1615
3059.84 1624
3060.37 1659
3060.89 1738
3061.41 1640
3061.93 1606
3062.45 1551
3062.98 1674
3063.50 1666
3064.02 1705
3064.54 1799
3065.06 1729
3065.59 1781
3066.11 1938
3066.63 1651
3067.15 1890
3067.67 1894
3068.20 1969
3068.72 2034
3069.24 1603
3069.76 1748
3070.29 1919
3070.81 1884
3071.33 1917
3071.85 1808
3072.38 1800
3072.90 1874
3073.42 1901
3073.95 1774
3074.47 1667
3074.99 1823
3075.51 1964
3076.04 1835
3076.56 1845
3077.08 1827
3077.61 1744
3078.13 1855
3078.65 1806
3079.18 1930
3079.70 1943
3080.22 2059
3080.75 2081
3081.27 2218
3081.79 2325
3082.32 2307
3082.84 2378
3083.36 2050
3083.89 2194
3084.41 2244
3084.93 2227
3085.46 2181
3085.98 2185
3086.51 2280
3087.03 2102
3087.55 2166
3088.08 2315
3088.60 2216
3089.13 2113
3089.65 2164
3090.17 2314
3090.70 2257
3091.22 2080
3091.75 2197
3092.27 2035
3092.80 1984
3093.32 2056
3093.85 2164
3094.37 2040
3094.89 1977
3095.42 1981
3095.94 2132
3096.47 2051
3096.99 2238
3097.52 2300
3098.04 2200
3098.57 2199
3099.09 2252
3099.62 2217
3100.14 2161
3100.67 2208
3101.19 2525
3101.72 2527
3102.24 2754
3102.77 3302
3103.29 3597
3103.82 3864
3104.34 4332
3104.87 4675
3105.40 5004
3105.92 5516
3106.45 5527
3106.97 6070
3107.50 5926
3108.02 5376
3108.55 5278
3109.08 4653
3109.60 4507
3110.13 3798
3110.65 3341
3111.18 3203
3111.70 3053
3112.23 2797
3112.76 2679
3113.28 2827
3113.81 2828
3114.34 2893
3114.86 2715
3115.39 2963
3115.91 2808
3116.44 2750
3116.97 2510
3117.49 2498
3118.02 2586
3118.55 2355
3119.07 2329
3119.60 2179
3120.13 2168
3120.65 2122
3121.18 2079
3121.71 2014
3122.23 2129
3122.76 2133
3123.29 2205
3123.82 2058
3124.34 1926
3124.87 1916
3125.40 2201
3125.92 2122
3126.45 1975
3126.98 1934
3127.51 2029
3128.03 2151
3128.56 2159
3129.09 2077
3129.62 2066
3130.14 1969
3130.67 2037
3131.20 2002
3131.73 1902
3132.25 1834
3132.78 2008
3133.31 1962
3133.84 1967
3134.37 1959
3134.89 1742
3135.42 1883
3135.95 1882
3136.48 1887
3137.01 1882
3137.53 1785
3138.06 1804
3138.59 1970
3139.12 1944
3139.65 1779
3140.18 1755
3140.70 1975
3141.23 1873
3141.76 1760
3142.29 1761
3142.82 1872
3143.35 1927
3143.88 1841
3144.40 1749
3144.93 1885
3145.46 1780
3145.99 1841
3146.52 1864
3147.05 1748
3147.58 1735
3148.11 1765
3148.64 1912
3149.17 2163
3149.70 2030
3150.22 1972
3150.75 2056
3151.28 2088
3151.81 2225
3152.34 2121
3152.87 2149
3153.40 2210
3153.93 1996
3154.46 2006
3154.99 2064
3155.52 1888
3156.05 1784
3156.58 2002
3157.11 2102
3157.64 1939
3158.17 1829
3158.70 1839
3159.23 1901
3159.76 1909
3160.29 1941
3160.82 2174
3161.35 2176
3161.88 2254
3162.41 2124
3162.94 2018
3163.47 1969
3164.00 1986
3164.53 1979
3165.06 2120
3165.59 1884
3166.12 1766
3166.65 1896
3167.18 1951
3167.72 1796
3168.25 1773
3168.78 1768
3169.31 1863
3169.84 1733
3170.37 1806
3170.90 1854
3171.43 1817
3171.96 1731
3172.49 1862
3173.03 1655
3173.56 1761
3174.09 1603
3174.62 1694
3175.15 1732
3175.68 1833
3176.21 1810
3176.74 1886
3177.28 1894
3177.81 2010
3178.34 1928
3178.87 1881
3179.40 2005
3179.93 2038
3180.47 1945
3181.00 1874
3181.53 1991
3182.06 1896
3182.59 1866
3183.13 1860
3183.66 1992
3184.19 1817
3184.72 1972
3185.25 1813
3185.79 1855
3186.32 1824
3186.85 1732
3187.38 1739
3187.92 1628
3188.45 1731
3188.98 1837
3189.51 1828
3190.05 1716
3190.58 1818
3191.11 1789
3191.64 1797
3192.18 1909
3192.71 1817
3193.24 1746
3193.78 1686
3194.31 1665
3194.84 1778
3195.38 1845
3195.91 1763
3196.44 1776
3196.97 1717
3197.51 1874
3198.04 1846
3198.57 1830
3199.11 1879
3199.64 1884
3200.17 1918
3200.71 1855
3201.24 1644
3201.78 1776
3202.31 2081
3202.84 2052
3203.38 1825
3203.91 1857
3204.44 1827
3204.98 1853
3205.51 2011
3206.05 2079
3206.58 1967
3207.11 1985
3207.65 2068
3208.18 2151
3208.72 2131
3209.25 2008
3209.78 2052
3210.32 2170
3210.85 2070
3211.39 2083
3211.92 2238
3212.46 2136
3212.99 2109
3213.53 2076
3214.06 2147
3214.59 2196
3215.13 2244
3215.66 2285
3216.20 2311
3216.73 2292
3217.27 2172
3217.80 2026
3218.34 1999
3218.87 2026
3219.41 2047
3219.94 1877
3220.48 1788
3221.01 1810
3221.55 1799
3222.08 1765
3222.62 1799
3223.16 1733
3223.69 1929
3224.23 1999
3224.76 2085
3225.30 1894
3225.83 2016
3226.37 1997
3226.90 1953
3227.44 2142
3227.98 2163
3228.51 2150
3229.05 2132
3229.58 2052
3230.12 2000
3230.66 1984
3231.19 2182
3231.73 2090
3232.26 2030
3232.80 2100
3233.34 2131
3233.87 1975
3234.41 1792
3234.95 1813
3235.48 1927
3236.02 1889
3236.55 1967
3237.09 1906
3237.63 1847
3238.16 1994
3238.70 2079
3239.24 1945
3239.77 2035
3240.31 2170
3240.85 2217
3241.38 2088
3241.92 2203
3242.46 2315
3243.00 2123
3243.53 2139
3244.07 2174
3244.61 2058
3245.14 2210
3245.68 2251
3246.22 2187
3246.76 2075
3247.29 2166
3247.83 2046
3248.37 2003
3248.91 2045
3249.44 1934
3249.98 2079
3250.52 1984
3251.06 2147
3251.59 2229
3252.13 2093
3252.67 2127
3253.21 2138
3253.75 2236
3254.28 2226
3254.82 2221
3255.36 2210
3255.90 2274
3256.44 2384
3256.97 2355
3257.51 2289
3258.05 2408
3258.59 2362
3259.13 2387
3259.67 2375
3260.20 2464
3260.74 2561
3261.28 2585
3261.82 2660
3262.36 2732
3262.90 2857
3263.44 2907
3263.97 3037
3264.51 3267
3265.05 3544
3265.59 3653
3266.13 3822
3266.67 3820
3267.21 4475
3267.75 4561
3268.29 4810
3268.83 4863
3269.36 5117
3269.90 5082
3270.44 5169
3270.98 5275
3271.52 5121
3272.06 5030
3272.60 4768
3273.14 4355
3273.68 3890
3274.22 3829
3274.76 3295
3275.30 3141
3275.84 2991
3276.38 2776
3276.92 2581
3277.46 2448
3278.00 2559
3278.54 2493
3279.08 2622
3279.62 2506
3280.16 2741
3280.70 2596
3281.24 2622
3281.78 2796
3282.32 2707
3282.86 2709
3283.40 2735
3283.94 2661
3284.48 2679
3285.02 2675
3285.56 2644
3286.10 2641
3286.64 2692
3287.18 2814
3287.72 2849
3288.26 2713
3288.81 2731
3289.35 2753
3289.89 2911
3290.43 2880
3290.97 2642
3291.51 2807
3292.05 2925
3292.59 2713
3293.13 2863
3293.67 2901
3294.22 3032
3294.76 3164
3295.30 3284
3295.84 3494
3296.38 3481
3296.92 3678
3297.46 3911
3298.01 3963
3298.55 3973
3299.09 4163
3299.63 4147
3300.17 4279
3300.71 4117
3301.26 4088
3301.80 3979
3302.34 3525
3302.88 3618
3303.42 3393
3303.97 3270
3304.51 3279
3305.05 3203
3305.59 2954
3306.13 2757
3306.68 2785
3307.22 2847
3307.76 2580
3308.30 2617
3308.85 2667
3309.39 2767
3309.93 2690
3310.47 2663
3311.02 2782
3311.56 2543
3312.10 2642
3312.64 2700
3313.19 2824
3313.73 2865
3314.27 2704
3314.82 2768
3315.36 2658
3315.90 2506
3316.45 2583
3316.99 2594
3317.53 2931
3318.07 3156
3318.62 3133
3319.16 3057
3319.70 3194
3320.25 3129
3320.79 2990
3321.34 3162
3321.88 3404
3322.42 3604
3322.97 3712
3323.51 3646
3324.05 3758
3324.60 3783
3325.14 3703
3325.68 3793
3326.23 3702
3326.77 3633
3327.32 3772
3327.86 3613
3328.40 3648
3328.95 3417
3329.49 3345
3330.04 3312
3330.58 3189
3331.13 3233
3331.67 3452
3332.21 3585
3332.76 3687
3333.30 3842
3333.85 4215
3334.39 5292
3334.94 6182
3335.48 7103
3336.03 8895
3336.57 10488
3337.12 11841
3337.66 13516
3338.21 15311
3338.75 16490
3339.30 18381
3339.84 19029
3340.39 19199
3340.93 19254
3341.48 18070
3342.02 16508
3342.57 14993
3343.11 12686
3343.66 10825
3344.20 9541
3344.75 7843
3345.29 6725
3345.84 5571
3346.38 4956
3346.93 4518
3347.47 3996
3348.02 3799
3348.57 3617
3349.11 3466
3349.66 3450
3350.20 3433
3350.75 3357
3351.30 3255
3351.84 3564
3352.39 3622
3352.93 3558
3353.48 3857
3354.03 3860
3354.57 3742
3355.12 3901
3355.66 4024
3356.21 3936
3356.76 3723
3357.30 3877
3357.85 3808
3358.40 3484
3358.94 3338
3359.49 3120
3360.04 3063
3360.58 3084
3361.13 2973
3361.68 2843
3362.22 2860
3362.77 2656
3363.32 2492
3363.86 2572
3364.41 2574
3364.96 2626
3365.50 2703
3366.05 2716
3366.60 2492
3367.15 2627
3367.69 3062
3368.24 3032
3368.79 2864
3369.34 2869
3369.88 2798
3370.43 2896
3370.98 2914
3371.53 2874
3372.07 2770
3372.62 2865
3373.17 2789
3373.72 2953
3374.26 2915
3374.81 3112
3375.36 3207
3375.91 3300
3376.46 3189
3377.00 3226
3377.55 3272
3378.10 3497
3378.65 3418
3379.20 3329
3379.74 3272
3380.29 3238
3380.84 3067
3381.39 3034
3381.94 2915
3382.49 2605
3383.04 2684
3383.58 2624
3384.13 2601
3384.68 2620
3385.23 2617
3385.78 2714
3386.33 2578
3386.88 2571
3387.43 2488
3387.97 2684
3388.52 2700
3389.07 2684
3389.62 2754
3390.17 2713
3390.72 2521
3391.27 2340
3391.82 2435
3392.37 2319
3392.92 2153
3393.47 2198
3394.01 2116
3394.56 2013
3395.11 2109
3395.66 2237
3396.21 2192
3396.76 2185
3397.31 2237
3397.86 2281
3398.41 2289
3398.96 2218
3399.51 2295
3400.06 2216
3400.61 2176
3401.16 2351
3401.71 2462
3402.26 2232
3402.81 2056
3403.36 2137
3403.91 2172
3404.46 2106
3405.01 2017
3405.56 2138
3406.11 2013
3406.66 2096
3407.21 2008
3407.76 2041
3408.32 2124
3408.87 1967
3409.42 2021
3409.97 1977
3410.52 1959
3411.07 1826
3411.62 1903
3412.17 2185
3412.72 2037
3413.27 1984
3413.82 1990
3414.37 2178
3414.93 2300
3415.48 2143
3416.03 2178
3416.58 2235
3417.13 2217
3417.68 2179
3418.23 2147
3418.78 2042
3419.34 2135
3419.89 2174
3420.44 2054
3420.99 2078
3421.54 1831
3422.09 1877
3422.65 1958
3423.20 1877
3423.75 1911
3424.30 2028
3424.85 2116
3425.40 2125
3425.96 1962
3426.51 2031
3427.06 2070
3427.61 2361
3428.17 2062
3428.72 1933
3429.27 1792
3429.82 2071
3430.37 2095
3430.93 2037
3431.48 2066
3432.03 2040
3432.58 2056
3433.14 1872
3433.69 2019
3434.24 1943
3434.79 1875
3435.35 2036
3435.90 2008
3436.45 2022
3437.01 1991
3437.56 2174
3438.11 2017
3438.66 1948
3439.22 1872
3439.77 1970
3440.32 2062
3440.88 1981
3441.43 1979
3441.98 2089
3442.54 2147
3443.09 2198
3443.64 2134
3444.20 2334
3444.75 2218
3445.30 2187
3445.86 2159
3446.41 2072
3446.97 2264
3447.52 1964
3448.07 1810
3448.63 1888
3449.18 1933
3449.73 1920
3450.29 1833
3450.84 1750
3451.40 1828
3451.95 1767
3452.50 1890
3453.06 1851
3453.61 1628
3454.17 1745
3454.72 1768
3455.28 1943
3455.83 1803
3456.38 1718
3456.94 1681
3457.49 1771
3458.05 1848
3458.60 1871
3459.16 1633
3459.71 1905
3460.27 1942
3460.82 1866
3461.38 1723
3461.93 1850
3462.49 1763
3463.04 1861
3463.60 1795
3464.15 1890
3464.71 2027
3465.26 2058
3465.82 2052
3466.37 2026
3466.93 2078
3467.48 2124
3468.04 2127
3468.59 2011
3469.15 2101
3469.70 1993
3470.26 2015
3470.82 2084
3471.37 2022
3471.93 2030
3472.48 2163
3473.04 2124
3473.59 2176
3474.15 2084
3474.71 2105
3475.26 2229
3475.82 2341
3476.37 2407
3476.93 2092
3477.49 2128
3478.04 2332
3478.60 2285
3479.16 2359
3479.71 2477
3480.27 2472
3480.82 2373
3481.38 2300
3481.94 2456
3482.49 2483
3483.05 2392
3483.61 2399
3484.16 2433
3484.72 2588
3485.28 2315
3485.83 2379
3486.39 2544
3486.95 2546
3487.50 2533
3488.06 2568
3488.62 2494
3489.18 2686
3489.73 2824
3490.29 2877
3490.85 2884
3491.40 3219
3491.96 3501
3492.52 3781
3493.08 3834
3493.63 4290
3494.19 4713
3494.75 4931
3495.31 5212
3495.86 5163
3496.42 5130
3496.98 5098
3497.54 4742
3498.09 4580
3498.65 4664
3499.21 4567
3499.77 4635
3500.33 4641
3500.88 5006
3501.44 5022
3502.00 5152
3502.56 5373
3503.12 5367
3503.67 5394
3504.23 5852
3504.79 6007
3505.35 6187
3505.91 6412
3506.47 6843
3507.03 7292
3507.58 7384
3508.14 7630
3508.70 8352
3509.26 8340
3509.82 8168
3510.38 7472
3510.94 7104
3511.49 6820
3512.05 6322
3512.61 5892
3513.17 5131
3513.73 4348
3514.29 4090
3514.85 3652
3515.41 3422
3515.97 3165
3516.53 2906
3517.09 2594
3517.64 2497
3518.20 2505
3518.76 2536
3519.32 2369
3519.88 2303
3520.44 2463
3521.00 2486
3521.56 2535
3522.12 2482
3522.68 2481
3523.24 2574
3523.80 2629
3524.36 2538
3524.92 2612
3525.48 2516
3526.04 2454
3526.60 2333
3527.16 2304
3527.72 2236
3528.28 2260
3528.84 2299
3529.40 2189
3529.96 2238
3530.52 2176
3531.08 2133
3531.64 2135
3532.20 2349
3532.76 2093
3533.32 2144
3533.89 2226
3534.45 2249
3535.01 2399
3535.57 2458
3536.13 2542
3536.69 2424
3537.25 2345
3537.81 2554
3538.37 2616
3538.93 2567
3539.49 2580
3540.06 2593
3540.62 2519
3541.18 2581
3541.74 2405
3542.30 2492
3542.86 2506
3543.42 2362
3543.98 2434
3544.55 2394
3545.11 2504
3545.67 2589
3546.23 2520
3546.79 2489
3547.35 2446
3547.92 2532
3548.48 2494
3549.04 2322
3549.60 2257
3550.16 2220
3550.72 2152
3551.29 2163
3551.85 2159
3552.41 2116
3552.97 2099
3553.54 2005
3554.10 1988
3554.66 1940
3555.22 1909
3555.78 1854
3556.35 1862
3556.91 1882
3557.47 1894
3558.03 1719
3558.60 1820
3559.16 1954
3559.72 1939
3560.29 1857
3560.85 1852
3561.41 1813
3561.97 1840
3562.54 1748
3563.10 1832
3563.66 1939
3564.23 1738
3564.79 1895
3565.35 1788
3565.91 1907
3566.48 1873
3567.04 1835
3567.60 1877
3568.17 1900
3568.73 1809
3569.29 1934
3569.86 1962
3570.42 1695
3570.99 1875
3571.55 1921
3572.11 1831
3572.68 1975
3573.24 1798
3573.80 1728
3574.37 1996
3574.93 1950
3575.50 2044
3576.06 2070
3576.62 2081
3577.19 1914
3577.75 1957
3578.32 2126
3578.88 2054
3579.44 2064
3580.01 2217
3580.57 2177
3581.14 2084
3581.70 2054
3582.27 2007
3582.83 2021
3583.40 2140
3583.96 2057
3584.52 1984
3585.09 1893
3585.65 1958
3586.22 1802
3586.78 1862
3587.35 2005
3587.91 1802
3588.48 1814
3589.04 1924
3589.61 2098
3590.17 1882
3590.74 1824
3591.30 1807
3591.87 1680
3592.43 1664
3593.00 1752
3593.56 1826
3594.13 1786
3594.70 1868
3595.26 1949
3595.83 1805
3596.39 1893
3596.96 1874
3597.52 1887
3598.09 1856
3598.65 1797
3599.22 1939
3599.79 1813
3600.35 1820
3600.92 1889
3601.48 1855
3602.05 1873
3602.62 1869
3603.18 1888
3603.75 1857
3604.32 1887
3604.88 1805
3605.45 1744
3606.01 1711
3606.58 1751
3607.15 1739
3607.71 1684
3608.28 1827
3608.85 1951
3609.41 1750
3609.98 1894
3610.55 1682
3611.11 1654
3611.68 1654
3612.25 1588
3612.81 1682
3613.38 1568
3613.95 1695
3614.51 1619
3615.08 1565
3615.65 1768
3616.22 1740
3616.78 1778
3617.35 2004
3617.92 2014
3618.48 2273
3619.05 2544
3619.62 2791
3620.19 3053
3620.75 3240
3621.32 3536
3621.89 3583
3622.46 3580
3623.02 3658
3623.59 3594
3624.16 3119
3624.73 3228
3625.30 2959
3625.86 2704
3626.43 2575
3627.00 2337
3627.57 2060
3628.14 1976
3628.70 2008
3629.27 1887
3629.84 1805
3630.41 1680
3630.98 1851
3631.55 1748
3632.11 1623
3632.68 1532
3633.25 1670
3633.82 1592
3634.39 1587
3634.96 1736
3635.52 1597
3636.09 1743
3636.66 1831
3637.23 1695
3637.80 1650
3638.37 1722
3638.94 1787
3639.51 1904
3640.08 1880
3640.64 1868
3641.21 1975
3641.78 1935
3642.35 2046
3642.92 2155
3643.49 2273
3644.06 2244
3644.63 2450
3645.20 2545
3645.77 2284
3646.34 2437
3646.91 2520
3647.48 2396
3648.05 2381
3648.62 2409
3649.19 2258
3649.76 2123
3650.33 2210
3650.90 2224
3651.47 2192
3652.03 2005
3652.60 2196
3653.17 2221
3653.75 2225
3654.32 2028
3654.89 2178
3655.46 2203
3656.03 2034
3656.60 1947
3657.17 2029
3657.74 2196
3658.31 2159
3658.88 2101
3659.45 2242
3660.02 2077
3660.59 2123
3661.16 2205
3661.73 2392
3662.30 2307
3662.87 2126
3663.44 2133
3664.01 2197
3664.59 2112
3665.16 2232
3665.73 2088
3666.30 2203
3666.87 1966
3667.44 1933
3668.01 2108
3668.58 2078
3669.15 1986
3669.73 1827
3670.30 1869
3670.87 1943
3671.44 1930
3672.01 2041
3672.58 2063
3673.15 1765
3673.73 1839
3674.30 1972
3674.87 1801
3675.44 1787
3676.01 1864
3676.58 1981
3677.16 2031
3677.73 1977
3678.30 1835
3678.87 2048
3679.44 2114
3680.02 1895
3680.59 2038
3681.16 1994
3681.73 1988
3682.31 2025
3682.88 2071
3683.45 1912
3684.02 1870
3684.60 1882
3685.17 1843
3685.74 1912
3686.31 1979
3686.89 1956
3687.46 1882
3688.03 1798
3688.60 1895
3689.18 1956
3689.75 1892
3690.32 2089
3690.90 1983
3691.47 2079
3692.04 2224
3692.61 2218
3693.19 2209
3693.76 2382
3694.33 2392
3694.91 2234
3695.48 2210
3696.05 1999
3696.63 1848
3697.20 1856
3697.77 1822
3698.35 2000
3698.92 1791
3699.50 1649
3700.07 1723
3700.64 1811
3701.22 2024
3701.79 1908
3702.36 1777
3702.94 1723
3703.51 1954
3704.09 1819
3704.66 1853
3705.23 1849
3705.81 1798
3706.38 1814
3706.96 1704
3707.53 1812
3708.11 1940
3708.68 1840
3709.25 1881
3709.83 1875
3710.40 1944
3710.98 1794
3711.55 1959
3712.13 2017
3712.70 1918
3713.28 1867
3713.85 1947
3714.43 1980
3715.00 1812
3715.58 1881
3716.15 1763
3716.73 1877
3717.30 1810
3717.88 1692
3718.45 1621
3719.03 1707
3719.60 1800
3720.18 1743
3720.75 1865
3721.33 1776
3721.90 1751
3722.48 1803
3723.05 1696
3723.63 1767
3724.20 1608
3724.78 1813
3725.36 1779
3725.93 1713
3726.51 1625
3727.08 1577
3727.66 1711
3728.23 1671
3728.81 1789
3729.39 1600
3729.96 1660
3730.54 1764
3731.11 1795
3731.69 1831
3732.27 1837
3732.84 2012
3733.42 2038
3734.00 1995
3734.57 1993
3735.15 1964
3735.72 2104
3736.30 2251
3736.88 2338
3737.45 2408
3738.03 2327
3738.61 2179
3739.18 2056
3739.76 2107
3740.34 2130
3740.92 2091
3741.49 1834
3742.07 1812
3742.65 1838
3743.22 1829
3743.80 1803
3744.38 1690
3744.95 1767
3745.53 1803
3746.11 1791
3746.69 1829
3747.26 1787
3747.84 1840
3748.42 1856
3749.00 1690
3749.57 1796
3750.15 1878
3750.73 1855
3751.31 1874
3751.88 1851
3752.46 1866
3753.04 1698
3753.62 1707
3754.19 1800
3754.77 1924
3755.35 1803
3755.93 1844
3756.51 1628
3757.08 1622
3757.66 1704
3758.24 1649
3758.82 1450
3759.40 1524
3759.98 1653
3760.55 1710
3761.13 1582
3761.71 1571
3762.29 1483
3762.87 1607
3763.45 1718
3764.03 1697
3764.60 1599
3765.18 1624
3765.76 1807
3766.34 1707
3766.92 1689
3767.50 1830
3768.08 1779
3768.66 1552
3769.24 1581
3769.81 1615
3770.39 1691
3770.97 1766
3771.55 1769
3772.13 1640
3772.71 1655
3773.29 1707
3773.87 1723
3774.45 1711
3775.03 1739
3775.61 1636
3776.19 1793
3776.77 1823
3777.35 1696
3777.93 1687
3778.51 1573
3779.09 1549
3779.67 1727
3780.25 1707
3780.83 1568
3781.41 1507
3781.99 1660
3782.57 1713
3783.15 1720
3783.73 1530
3784.31 1602
3784.89 1642
3785.47 1646
3786.05 1587
3786.63 1670
3787.21 1595
3787.79 1616
3788.37 1602
3788.95 1792
3789.53 1670
3790.11 1753
3790.69 1756
3791.27 1632
3791.85 1700
3792.43 1681
3793.01 1686
3793.59 1614
3794.18 1667
3794.76 1724
3795.34 1696
3795.92 1849
3796.50 1721
3797.08 1589
3797.66 1651
3798.24 1702
3798.83 1577
3799.41 1672
3799.99 1675
3800.57 1690
3801.15 1965
3801.73 1796
3802.31 1850
3802.90 1767
3803.48 1826
3804.06 1891
3804.64 1897
3805.22 1944
3805.80 1918
3806.39 1920
3806.97 1940
3807.55 2023
3808.13 2087
3808.71 1902
3809.30 1882
3809.88 1851
3810.46 1946
3811.04 1948
3811.63 2176
3812.21 2123
3812.79 2091
3813.37 2162
3813.95 2082
3814.54 2143
3815.12 2197
3815.70 2238
3816.29 2222
3816.87 2195
3817.45 2251
3818.03 2158
3818.62 2144
3819.20 2043
3819.78 2162
3820.36 2039
3820.95 2047
3821.53 2076
3822.11 1897
3822.70 1939
3823.28 1876
3823.86 1954
3824.45 2072
3825.03 1821
3825.61 1618
3826.20 1593
3826.78 1596
3827.36 1744
3827.95 1743
3828.53 1683
3829.11 1623
3829.70 1593
3830.28 1615
3830.87 1730
3831.45 1895
3832.03 1764
3832.62 1821
3833.20 1706
3833.79 1776
3834.37 1695
3834.95 1674
3835.54 1633
3836.12 1616
3836.71 1641
3837.29 1585
3837.87 1724
3838.46 1616
3839.04 1678
3839.63 1680
3840.21 1552
3840.80 1580
3841.38 1702
3841.97 1715
3842.55 1737
3843.13 1622
3843.72 1698
3844.30 1736
3844.89 1655
3845.47 1654
3846.06 1768
3846.64 1702
3847.23 1565
3847.81 1473
3848.40 1499
3848.98 1639
3849.57 1657
3850.15 1649
3850.74 1638
3851.33 1637
3851.91 1530
3852.50 1678
3853.08 1538
3853.67 1516
3854.25 1635
3854.84 1729
3855.42 1696
3856.01 1625
3856.60 1583
3857.18 1626
3857.77 1607
3858.35 1658
3858.94 1759
3859.52 1808
3860.11 1832
3860.70 1887
3861.28 1982
3861.87 2098
3862.45 2200
3863.04 2390
3863.63 2646
3864.21 2830
3864.80 2741
3865.39 2897
3865.97 3019
3866.56 3059
3867.15 2981
3867.73 2921
3868.32 2741
3868.91 2564
3869.49 2403
3870.08 2185
3870.67 2056
3871.25 2135
3871.84 1923
3872.43 1863
3873.01 1854
3873.60 1841
3874.19 1806
3874.77 1696
3875.36 1703
3875.95 1803
3876.54 1751
3877.12 1740
3877.71 1737
3878.30 1864
3878.89 1856
3879.47 1775
3880.06 1776
3880.65 1721
3881.24 1719
3881.82 1742
3882.41 1813
3883.00 1766
3883.59 1657
3884.17 1609
3884.76 1634
3885.35 1650
3885.94 1627
3886.53 1478
3887.11 1502
3887.70 1576
3888.29 1592
3888.88 1682
3889.47 1590
3890.05 1723
3890.64 1710
3891.23 1544
3891.82 1714
3892.41 1679
3893.00 1906
3893.59 1852
3894.17 2028
3894.76 1997
3895.35 1944
3895.94 1872
3896.53 2104
3897.12 2154
3897.71 1934
3898.30 1912
3898.88 1841
3899.47 1798
3900.06 1848
3900.65 1715
3901.24 1857
3901.83 1872
3902.42 1735
3903.01 1902
3903.60 1710
3904.19 1746
3904.78 1756
3905.37 1645
3905.95 1636
3906.54 1703
3907.13 1783
3907.72 1787
3908.31 1735
3908.90 1730
3909.49 1670
3910.08 1732
3910.67 1714
3911.26 1754
3911.85 1713
3912.44 1554
3913.03 1579
3913.62 1526
3914.21 1524
3914.80 1557
3915.39 1548
3915.98 1457
3916.57 1464
3917.16 1424
3917.75 1454
3918.34 1457
3918.93 1498
3919.52 1566
3920.12 1503
3920.71 1516
3921.30 1491
3921.89 1583
3922.48 1574
3923.07 1736
3923.66 1694
3924.25 1613
3924.84 1631
3925.43 1615
3926.02 1481
3926.61 1509
3927.20 1503
3927.80 1450
3928.39 1487
3928.98 1449
3929.57 1488
3930.16 1601
3930.75 1517
3931.34 1518
3931.94 1471
3932.53 1570
3933.12 1542
3933.71 1521
3934.30 1341
3934.89 1330
3935.48 1492
3936.08 1469
3936.67 1482
3937.26 1438
3937.85 1378
3938.44 1567
3939.04 1408
3939.63 1443
3940.22 1417
3940.81 1399
3941.40 1466
3942.00 1376
3942.59 1425
3943.18 1372
3943.77 1386
3944.37 1475
3944.96 1489
3945.55 1515
3946.14 1507
3946.74 1492
3947.33 1394
3947.92 1615
3948.51 1515
3949.11 1381
3949.70 1570
3950.29 1544
3950.88 1379
3951.48 1429
3952.07 1390
3952.66 1412
3953.26 1450
3953.85 1329
3954.44 1455
3955.04 1553
3955.63 1558
3956.22 1452
3956.82 1436
3957.41 1402
3958.00 1452
3958.60 1468
3959.19 1556
3959.78 1667
3960.38 1406
3960.97 1423
3961.56 1472
3962.16 1519
3962.75 1686
3963.34 1595
3963.94 1582
3964.53 1611
3965.13 1528
3965.72 1441
3966.31 1456
3966.91 1577
3967.50 1557
3968.10 1546
3968.69 1570
3969.28 1675
3969.88 1546
3970.47 1551
3971.07 1585
3971.66 1673
3972.26 1672
3972.85 1725
3973.45 1562
3974.04 1555
3974.63 1586
3975.23 1556
3975.82 1498
3976.42 1674
3977.01 1512
3977.61 1503
3978.20 1515
3978.80 1567
3979.39 1564
3979.99 1535
3980.58 1536
3981.18 1502
3981.77 1546
3982.37 1583
3982.96 1544
3983.56 1566
3984.15 1610
3984.75 1506
3985.35 1450
3985.94 1502
3986.54 1471
3987.13 1476
3987.73 1563
3988.32 1587
3988.92 1693
3989.51 1557
3990.11 1604
3990.71 1562
3991.30 1550
3991.90 1684
3992.49 1728
3993.09 1569
3993.69 1561
3994.28 1631
3994.88 1515
3995.47 1678
3996.07 1664
3996.67 1614
3997.26 1605
3997.86 1707
3998.46 1672
3999.05 1747
3999.65 1787
4000.25 1704
4000.84 1738
4001.44 1694
4002.04 1701
4002.63 1703
4003.23 1629
4003.83 1656
4004.42 1594
4005.02 1567
4005.62 1699
4006.21 1670
4006.81 1822
4007.41 1773
4008.01 1673
4008.60 1752
4009.20 1836
4009.80 1948
4010.39 1921
4010.99 1908
4011.59 2005
4012.19 1927
4012.78 1869
4013.38 1781
4013.98 1677
4014.58 1806
4015.17 1838
4015.77 1819
4016.37 1762
4016.97 1927
4017.57 1696
4018.16 1829
4018.76 1837
4019.36 1902
4019.96 1768
4020.56 1849
4021.15 1763
4021.75 1806
4022.35 1776
4022.95 1668
4023.55 1760
4024.14 1735
4024.74 1780
4025.34 1722
4025.94 1661
4026.54 1614
4027.14 1819
4027.74 1583
4028.33 1629
4028.93 1769
4029.53 1877
4030.13 1724
4030.73 1837
4031.33 1842
4031.93 1906
4032.53 1926
4033.12 1885
4033.72 1836
4034.32 1972
4034.92 1992
4035.52 1930
4036.12 1842
4036.72 1734
4037.32 1596
4037.92 1775
4038.52 1801
4039.12 1622
4039.72 1666
4040.32 1679
4040.92 1593
4041.52 1570
4042.12 1670
4042.71 1568
4043.31 1500
4043.91 1538
4044.51 1491
4045.11 1470
4045.71 1576
4046.31 1590
4046.91 1521
4047.51 1570
4048.11 1470
4048.71 1625
4049.31 1468
4049.91 1479
4050.52 1631
4051.12 1579
4051.72 1667
4052.32 1612
4052.92 1606
4053.52 1587
4054.12 1521
4054.72 1645
4055.32 1679
4055.92 1696
4056.52 1693
4057.12 1492
4057.72 1573
4058.32 1579
4058.92 1668
4059.52 1589
4060.13 1509
4060.73 1631
4061.33 1623
4061.93 1540
4062.53 1484
4063.13 1446
4063.73 1471
4064.33 1459
4064.94 1561
4065.54 1432
4066.14 1421
4066.74 1412
4067.34 1490
4067.94 1473
4068.54 1546
4069.15 1469
4069.75 1405
4070.35 1444
4070.95 1367
4071.55 1422
4072.16 1433
4072.76 1504
4073.36 1397
4073.96 1468
4074.56 1488
4075.17 1345
4075.77 1364
4076.37 1347
4076.97 1340
4077.57 1383
4078.18 1271
4078.78 1333
4079.38 1383
4079.98 1489
4080.59 1432
4081.19 1392
4081.79 1467
4082.39 1431
4083.00 1386
4083.60 1497
4084.20 1288
4084.81 1400
4085.41 1407
4086.01 1552
4086.61 1364
4087.22 1374
4087.82 1521
4088.42 1329
4089.03 1330
4089.63 1437
4090.23 1489
4090.84 1537
4091.44 1416
4092.04 1309
4092.65 1351
4093.25 1499
4093.85 1567
4094.46 1444
4095.06 1387
4095.66 1432
4096.27 1422
4096.87 1337
4097.48 1309
4098.08 1615
4098.68 1474
4099.29 1405
4099.89 1425
4100.49 1589
4101.10 1611
4101.70 1446
4102.31 1463
4102.91 1503
4103.52 1423
4104.12 1518
4104.72 1397
4105.33 1338
4105.93 1335
4106.54 1376
4107.14 1346
4107.75 1362
4108.35 1481
4108.96 1352
4109.56 1375
4110.16 1385
4110.77 1410
4111.37 1389
4111.98 1450
4112.58 1329
4113.19 1403
4113.79 1352
4114.40 1552
4115.00 1549
4115.61 1506
4116.21 1449
4116.82 1463
4117.42 1504
4118.03 1462
4118.64 1356
4119.24 1321
4119.85 1315
4120.45 1410
4121.06 1398
4121.66 1454
4122.27 1377
4122.87 1477
4123.48 1458
4124.09 1453
4124.69 1439
4125.30 1358
4125.90 1352
4126.51 1439
4127.11 1520
4127.72 1487
4128.33 1411
4128.93 1511
4129.54 1535
4130.14 1599
4130.75 1597
4131.36 1647
4131.96 1386
4132.57 1376
4133.18 1484
4133.78 1529
4134.39 1589
4135.00 1444
4135.60 1486
4136.21 1510
4136.82 1466
4137.42 1481
4138.03 1514
4138.64 1586
4139.24 1620
4139.85 1627
4140.46 1727
4141.06 1811
4141.67 1759
4142.28 1777
4142.88 1832
4143.49 1892
4144.10 1962
4144.71 1899
4145.31 1868
4145.92 1813
4146.53 1933
4147.14 1765
4147.74 1737
4148.35 1718
4148.96 1738
4149.57 1819
4150.17 1646
4150.78 1509
4151.39 1540
4152.00 1505
4152.60 1555
4153.21 1460
4153.82 1469
4154.43 1430
4155.04 1544
4155.64 1580
4156.25 1343
4156.86 1352
4157.47 1374
4158.08 1410
4158.69 1549
4159.29 1425
4159.90 1346
4160.51 1342
4161.12 1440
4161.73 1403
4162.34 1426
4162.94 1481
4163.55 1455
4164.16 1437
4164.77 1366
4165.38 1490
4165.99 1482
4166.60 1382
4167.21 1454
4167.81 1583
4168.42 1684
4169.03 1642
4169.64 1632
4170.25 1521
4170.86 1455
4171.47 1461
4172.08 1485
4172.69 1556
4173.30 1496
4173.91 1446
4174.52 1537
4175.13 1463
4175.74 1575
4176.34 1595
4176.95 1594
4177.56 1570
4178.17 1463
4178.78 1584
4179.39 1589
4180.00 1540
4180.61 1636
4181.22 1743
4181.83 1726
4182.44 1506
4183.05 1568
4183.66 1603
4184.27 1528
4184.88 1463
4185.49 1557
4186.10 1558
4186.71 1462
4187.32 1436
4187.93 1524
4188.55 1517
4189.16 1448
4189.77 1403
4190.38 1531
4190.99 1533
4191.60 1606
4192.21 1568
4192.82 1509
4193.43 1664
4194.04 1779
4194.65 1821
4195.26 1686
4195.87 1706
4196.49 1954
4197.10 1972
4197.71 2039
4198.32 2065
4198.93 2155
4199.54 2091
4200.15 2066
4200.76 1989
4201.38 2029
4201.99 2108
4202.60 1866
4203.21 1711
4203.82 1699
4204.43 1757
4205.04 1582
4205.66 1429
4206.27 1485
4206.88 1612
4207.49 1498
4208.10 1549
4208.72 1524
4209.33 1578
4209.94 1615
4210.55 1538
4211.16 1538
4211.78 1577
4212.39 1518
4213.00 1447
4213.61 1465
4214.22 1583
4214.84 1591
4215.45 1539
4216.06 1523
4216.67 1714
4217.29 1660
4217.90 1599
4218.51 1542
4219.13 1551
4219.74 1831
4220.35 1744
4220.96 1852
4221.58 1933
4222.19 2079
4222.80 1985
4223.42 2115
4224.03 2304
4224.64 2488
4225.25 2386
4225.87 2288
4226.48 2326
4227.09 2496
4227.71 2376
4228.32 2455
4228.93 2435
4229.55 2402
4230.16 2406
4230.77 2328
4231.39 2241
4232.00 2312
4232.62 2409
4233.23 2284
4233.84 2244
4234.46 2321
4235.07 2332
4235.68 2485
4236.30 2701
4236.91 2585
4237.53 2808
4238.14 2796
4238.75 2609
4239.37 2881
4239.98 2804
4240.60 2560
4241.21 2385
4241.83 2332
4242.44 2116
4243.05 2202
4243.67 2235
4244.28 2062
4244.90 1874
4245.51 1759
4246.13 1819
4246.74 1775
4247.36 1738
4247.97 1703
4248.59 1633
4249.20 1784
4249.82 1863
4250.43 1880
4251.05 1815
4251.66 1805
4252.28 1818
4252.89 1751
4253.51 1802
4254.12 1836
4254.74 1736
4255.35 1747
4255.97 1610
4256.58 1534
4257.20 1548
4257.81 1582
4258.43 1697
4259.05 1688
4259.66 1634
4260.28 1579
4260.89 1678
4261.51 1559
4262.12 1575
4262.74 1670
4263.36 1735
4263.97 1671
4264.59 1529
4265.20 1506
4265.82 1695
4266.44 1595
4267.05 1538
4267.67 1657
4268.28 1665
4268.90 1717
4269.52 1620
4270.13 1694
4270.75 1559
4271.37 1681
4271.98 1703
4272.60 1722
4273.22 1736
4273.83 1638
4274.45 1624
4275.07 1600
4275.68 1578
4276.30 1572
4276.92 1547
4277.53 1577
4278.15 1545
4278.77 1819
4279.38 1749
4280.00 1700
4280.62 1753
4281.24 1815
4281.85 1763
4282.47 1668
4283.09 1690
4283.70 1574
4284.32 1565
4284.94 1604
4285.56 1635
4286.17 1473
4286.79 1440
4287.41 1432
4288.03 1493
4288.65 1502
4289.26 1444
4289.88 1404
4290.50 1495
4291.12 1419
4291.73 1410
4292.35 1451
4292.97 1451
4293.59 1577
4294.21 1500
4294.83 1551
4295.44 1629
4296.06 1526
4296.68 1575
4297.30 1452
4297.92 1362
4298.54 1319
4299.15 1468
4299.77 1553
4300.39 1401
4301.01 1407
4301.63 1450
4302.25 1428
4302.87 1444
4303.48 1399
4304.10 1360
4304.72 1495
4305.34 1484
4305.96 1437
4306.58 1503
4307.20 1395
4307.82 1364
4308.44 1396
4309.06 1358
4309.67 1528
4310.29 1578
4310.91 1518
4311.53 1551
4312.15 1500
4312.77 1436
4313.39 1524
4314.01 1518
4314.63 1452
4315.25 1361
4315.87 1425
4316.49 1602
4317.11 1468
4317.73 1367
4318.35 1357
4318.97 1373
4319.59 1335
4320.21 1468
4320.83 1446
4321.45 1449
4322.07 1442
4322.69 1501
4323.31 1518
4323.93 1425
4324.55 1601
4325.17 1542
4325.79 1368
4326.41 1521
4327.03 1568
4327.65 1574
4328.27 1567
4328.89 1585
4329.51 1548
4330.13 1545
4330.76 1463
4331.38 1451
4332.00 1564
4332.62 1523
4333.24 1647
4333.86 1506
4334.48 1567
4335.10 1673
4335.72 1611
4336.34 1596
4336.97 1471
4337.59 1591
4338.21 1601
4338.83 1668
4339.45 1705
4340.07 1624
4340.69 1633
4341.31 1845
4341.94 1846
4342.56 1790
4343.18 1748
4343.80 1802
4344.42 1872
4345.04 1946
4345.67 2158
4346.29 2227
4346.91 2358
4347.53 2395
4348.15 2503
4348.78 2910
4349.40 3281
4350.02 3161
4350.64 3438
4351.26 3370
4351.89 3159
4352.51 2891
4353.13 2726
4353.75 2600
4354.38 2543
4355.00 2434
4355.62 2211
4356.24 2057
4356.87 1915
4357.49 1852
4358.11 1824
4358.74 1831
4359.36 1743
4359.98 1653
4360.60 1730
4361.23 1684
4361.85 1680
4362.47 1641
4363.10 1740
4363.72 1648
4364.34 1606
4364.97 1656
4365.59 1679
4366.21 1617
4366.83 1613
4367.46 1788
4368.08 1701
4368.71 1642
4369.33 1484
4369.95 1542
4370.58 1592
4371.20 1385
4371.82 1572
4372.45 1374
4373.07 1346
4373.69 1409
4374.32 1445
4374.94 1438
4375.57 1510
4376.19 1401
4376.81 1465
4377.44 1448
4378.06 1501
4378.69 1458
4379.31 1443
4379.94 1438
4380.56 1461
4381.18 1559
4381.81 1568
4382.43 1653
4383.06 1598
4383.68 1685
4384.31 1514
4384.93 1487
4385.56 1495
4386.18 1593
4386.81 1500
4387.43 1409
4388.05 1456
4388.68 1546
4389.30 1549
4389.93 1414
4390.55 1372
4391.18 1374
4391.81 1399
4392.43 1480
4393.06 1448
4393.68 1538
4394.31 1271
4394.93 1309
4395.56 1331
4396.18 1394
4396.81 1279
4397.43 1337
4398.06 1436
4398.68 1358
4399.31 1397
4399.94 1379
4400.56 1402
4401.19 1478
4401.81 1375
4402.44 1433
4403.06 1427
4403.69 1614
4404.32 1489
4404.94 1353
4405.57 1520
4406.20 1451
4406.82 1406
4407.45 1428
4408.07 1408
4408.70 1346
4409.33 1411
4409.95 1396
4410.58 1533
4411.21 1514
4411.83 1457
4412.46 1462
4413.09 1422
4413.71 1439
4414.34 1490
4414.97 1475
4415.59 1516
4416.22 1514
4416.85 1398
4417.47 1459
4418.10 1500
4418.73 1527
4419.35 1418
4419.98 1380
4420.61 1475
4421.24 1461
4421.86 1332
4422.49 1375
4423.12 1389
4423.75 1398
4424.37 1428
4425.00 1353
4425.63 1249
4426.26 1407
4426.88 1322
4427.51 1256
4428.14 1367
4428.77 1324
4429.39 1292
4430.02 1284
4430.65 1311
4431.28 1314
4431.91 1148
4432.53 1175
4433.16 1297
4433.79 1339
4434.42 1337
4435.05 1436
4435.67 1325
4436.30 1307
4436.93 1386
4437.56 1350
4438.19 1328
4438.82 1367
4439.44 1373
4440.07 1445
4440.70 1305
4441.33 1195
4441.96 1306
4442.59 1371
4443.22 1308
4443.85 1210
4444.47 1314
4445.10 1374
4445.73 1281
4446.36 1313
4446.99 1338
4447.62 1251
4448.25 1383
4448.88 1337
4449.51 1195
4450.14 1352
4450.77 1297
4451.39 1300
4452.02 1433
4452.65 1389
4453.28 1358
4453.91 1385
4454.54 1472
4455.17 1311
4455.80 1360
4456.43 1418
4457.06 1349
4457.69 1282
4458.32 1334
4458.95 1375
4459.58 1422
4460.21 1393
4460.84 1406
4461.47 1347
4462.10 1324
4462.73 1522
4463.36 1412
4463.99 1282
4464.62 1293
4465.25 1375
4465.88 1249
4466.51 1229
4467.14 1219
4467.77 1214
4468.40 1158
4469.03 1144
4469.67 1254
4470.30 1241
4470.93 1134
4471.56 1168
4472.19 1222
4472.82 1181
4473.45 1169
4474.08 1270
4474.71 1292
4475.34 1270
4475.97 1216
4476.61 1195
4477.24 1368
4477.87 1326
4478.50 1217
4479.13 1251
4479.76 1295
4480.39 1302
4481.02 1234
4481.66 1214
4482.29 1231
4482.92 1240
4483.55 1290
4484.18 1359
4484.81 1299
4485.45 1432
4486.08 1397
4486.71 1351
4487.34 1421
4487.97 1390
4488.61 1410
4489.24 1380
4489.87 1296
4490.50 1360
4491.13 1321
4491.77 1339
4492.40 1392
4493.03 1318
4493.66 1352
4494.30 1363
4494.93 1424
4495.56 1507
4496.19 1466
4496.83 1444
4497.46 1372
4498.09 1410
4498.72 1396
4499.36 1339
4499.99 1372
4500.62 1381
4501.25 1434
4501.89 1471
4502.52 1483
4503.15 1542
4503.79 1513
4504.42 1664
4505.05 1711
4505.69 1735
4506.32 1560
4506.95 1620
4507.59 1627
4508.22 1665
4508.85 1708
4509.49 1750
4510.12 1711
4510.75 1705
4511.39 1674
4512.02 1516
4512.65 1547
4513.29 1414
4513.92 1563
4514.56 1627
4515.19 1560
4515.82 1547
4516.46 1466
4517.09 1591
4517.73 1556
4518.36 1479
4518.99 1429
4519.63 1428
4520.26 1524
4520.90 1469
4521.53 1475
4522.16 1429
4522.80 1357
4523.43 1545
4524.07 1453
4524.70 1503
4525.34 1526
4525.97 1367
4526.61 1354
4527.24 1413
4527.88 1507
4528.51 1657
4529.15 1623
4529.78 1659
4530.42 1672
4531.05 1879
4531.69 2081
4532.32 2342
4532.96 2445
4533.59 2612
4534.23 2901
4534.86 3296
4535.50 3429
4536.13 3516
4536.77 3409
4537.40 3651
4538.04 3644
4538.67 3322
4539.31 2981
4539.94 2651
4540.58 2476
4541.22 2274
4541.85 1980
4542.49 1929
4543.12 1673
4543.76 1534
4544.40 1626
4545.03 1565
4545.67 1502
4546.30 1483
4546.94 1509
4547.58 1564
4548.21 1518
4548.85 1463
4549.48 1605
4550.12 1610
4550.76 1521
4551.39 1628
4552.03 1613
4552.67 1563
4553.30 1475
4553.94 1546
4554.58 1537
4555.21 1447
4555.85 1506
4556.49 1531
4557.12 1570
4557.76 1423
4558.40 1427
4559.03 1458
4559.67 1544
4560.31 1509
4560.94 1541
4561.58 1427
4562.22 1452
4562.86 1509
4563.49 1458
4564.13 1466
4564.77 1441
4565.41 1475
4566.04 1560
4566.68 1428
4567.32 1404
4567.96 1315
4568.59 1481
4569.23 1547
4569.87 1652
4570.51 1605
4571.14 1637
4571.78 1651
4572.42 1718
4573.06 1547
4573.70 1525
4574.33 1577
4574.97 1603
4575.61 1543
4576.25 1661
4576.89 1487
4577.52 1642
4578.16 1617
4578.80 1486
4579.44 1525
4580.08 1540
4580.72 1480
4581.35 1444
4581.99 1378
4582.63 1364
4583.27 1400
4583.91 1422
4584.55 1405
4585.19 1456
4585.83 1451
4586.46 1381
4587.10 1439
4587.74 1362
4588.38 1503
4589.02 1500
4589.66 1484
4590.30 1523
4590.94 1606
4591.58 1567
4592.22 1449
4592.85 1477
4593.49 1613
4594.13 1611
4594.77 1657
4595.41 1793
4596.05 1639
4596.69 1672
4597.33 1684
4597.97 1476
4598.61 1650
4599.25 1579
4599.89 1620
4600.53 1440
4601.17 1439
4601.81 1376
4602.45 1255
4603.09 1384
4603.73 1376
4604.37 1450
4605.01 1484
4605.65 1527
4606.29 1505
4606.93 1503
4607.57 1416
4608.21 1474
4608.85 1412
4609.49 1464
4610.13 1471
4610.77 1442
4611.41 1530
4612.05 1468
4612.70 1458
4613.34 1660
4613.98 1632
4614.62 1606
4615.26 1591
4615.90 1545
4616.54 1581
4617.18 1437
4617.82 1377
4618.46 1409
4619.10 1250
4619.75 1334
4620.39 1487
4621.03 1351
4621.67 1462
4622.31 1539
4622.95 1444
4623.59 1297
4624.24 1373
4624.88 1448
4625.52 1425
4626.16 1492
4626.80 1528
4627.44 1478
4628.09 1486
4628.73 1406
4629.37 1370
4630.01 1316
4630.65 1374
4631.29 1263
4631.94 1347
4632.58 1290
4633.22 1340
4633.86 1408
4634.51 1416
4635.15 1525
4635.79 1434
4636.43 1296
4637.07 1322
4637.72 1376
4638.36 1501
4639.00 1423
4639.64 1459
4640.29 1519
4640.93 1483
4641.57 1561
4642.21 1592
4642.86 1571
4643.50 1560
4644.14 1540
4644.79 1606
4645.43 1594
4646.07 1622
4646.72 1709
4647.36 1681
4648.00 1539
4648.64 1442
4649.29 1497
4649.93 1311
4650.57 1360
4651.22 1403
4651.86 1486
4652.50 1424
4653.15 1350
4653.79 1508
4654.44 1528
4655.08 1470
4655.72 1398
4656.37 1475
4657.01 1525
4657.65 1613
4658.30 1616
4658.94 1555
4659.59 1520
4660.23 1494
4660.87 1358
4661.52 1272
4662.16 1372
4662.81 1439
4663.45 1325
4664.09 1317
4664.74 1341
4665.38 1231
4666.03 1340
4666.67 1334
4667.32 1406
4667.96 1274
4668.61 1237
4669.25 1286
4669.89 1198
4670.54 1174
4671.18 1236
4671.83 1323
4672.47 1254
4673.12 1374
4673.76 1346
4674.41 1378
4675.05 1282
4675.70 1250
4676.34 1277
4676.99 1297
4677.63 1417
4678.28 1398
4678.92 1307
4679.57 1394
4680.22 1341
4680.86 1360
4681.51 1275
4682.15 1330
4682.80 1339
4683.44 1283
4684.09 1426
4684.73 1475
4685.38 1470
4686.03 1370
4686.67 1228
4687.32 1333
4687.96 1449
4688.61 1372
4689.25 1301
4689.90 1331
4690.55 1307
4691.19 1337
4691.84 1408
4692.49 1291
4693.13 1258
4693.78 1284
4694.42 1432
4695.07 1442
4695.72 1367
4696.36 1343
4697.01 1399
4697.66 1401
4698.30 1394
4698.95 1386
4699.60 1493
4700.24 1454
4700.89 1493
4701.54 1571
4702.18 1718
4702.83 1710
4703.48 1661
4704.12 1616
4704.77 1691
4705.42 1655
4706.07 1544
4706.71 1539
4707.36 1530
4708.01 1453
4708.66 1406
4709.30 1402
4709.95 1406
4710.60 1591
4711.24 1596
4711.89 1340
4712.54 1239
4713.19 1403
4713.84 1495
4714.48 1354
4715.13 1303
4715.78 1323
4716.43 1391
4717.07 1482
4717.72 1455
4718.37 1329
4719.02 1289
4719.67 1383
4720.31 1362
4720.96 1341
4721.61 1346
4722.26 1349
4722.91 1475
4723.56 1460
4724.20 1411
4724.85 1454
4725.50 1492
4726.15 1437
4726.80 1387
4727.45 1424
4728.10 1466
4728.74 1478
4729.39 1323
4730.04 1421
4730.69 1453
4731.34 1448
4731.99 1438
4732.64 1526
4733.29 1498
4733.94 1376
4734.58 1513
4735.23 1463
4735.88 1335
4736.53 1329
4737.18 1316
4737.83 1334
4738.48 1377
4739.13 1302
4739.78 1323
4740.43 1283
4741.08 1291
4741.73 1298
4742.38 1390
4743.03 1411
4743.68 1373
4744.33 1380
4744.98 1324
4745.63 1310
4746.28 1414
4746.93 1393
4747.58 1383
4748.23 1336
4748.88 1279
4749.53 1366
4750.18 1395
4750.83 1448
4751.48 1540
4752.13 1577
4752.78 1649
4753.43 1561
4754.08 1557
4754.73 1580
4755.38 1567
4756.03 1543
4756.68 1634
4757.33 1624
4757.98 1671
4758.63 1625
4759.28 1544
4759.93 1605
4760.59 1521
4761.24 1463
4761.89 1326
4762.54 1309
4763.19 1345
4763.84 1326
4764.49 1368
4765.14 1290
4765.79 1440
4766.45 1551
4767.10 1609
4767.75 1546
4768.40 1673
4769.05 1740
4769.70 1823
4770.35 1700
4771.01 1774
4771.66 1978
4772.31 1786
4772.96 1808
4773.61 1581
4774.26 1712
4774.92 1712
4775.57 1284
4776.22 1386
4776.87 1442
4777.52 1329
4778.18 1441
4778.83 1315
4779.48 1434
4780.13 1488
4780.79 1506
4781.44 1415
4782.09 1348
4782.74 1366
4783.40 1462
4784.05 1497
4784.70 1406
4785.35 1482
4786.01 1395
4786.66 1502
4787.31 1355
4787.96 1255
4788.62 1314
4789.27 1286
4789.92 1364
4790.58 1414
4791.23 1345
4791.88 1339
4792.53 1426
4793.19 1379
4793.84 1377
4794.49 1381
4795.15 1309
4795.80 1449
4796.45 1312
4797.11 1359
4797.76 1357
4798.41 1304
4799.07 1339
4799.72 1297
4800.37 1339
4801.03 1259
4801.68 1298
4802.34 1245
4802.99 1156
4803.64 1285
4804.30 1409
4804.95 1408
4805.61 1290
4806.26 1181
4806.91 1229
4807.57 1270
4808.22 1469
4808.88 1361
4809.53 1281
4810.18 1283
4810.84 1293
4811.49 1406
4812.15 1325
4812.80 1339
4813.46 1352
4814.11 1329
4814.77 1301
4815.42 1262
4816.07 1297
4816.73 1332
4817.38 1364
4818.04 1383
4818.69 1417
4819.35 1411
4820.00 1397
4820.66 1322
4821.31 1367
4821.97 1427
4822.62 1430
4823.28 1370
4823.93 1405
4824.59 1336
4825.24 1502
4825.90 1606
4826.56 1517
4827.21 1474
4827.87 1535
4828.52 1642
4829.18 1635
4829.83 1583
4830.49 1491
4831.14 1375
4831.80 1578
4832.46 1553
4833.11 1430
4833.77 1527
4834.42 1578
4835.08 1647
4835.74 1733
4836.39 1709
4837.05 1594
4837.70 1766
4838.36 1754
4839.02 1736
4839.67 1650
4840.33 1782
4840.99 1768
4841.64 1777
4842.30 1697
4842.96 1812
4843.61 1865
4844.27 1829
4844.92 1698
4845.58 1693
4846.24 1769
4846.90 1630
4847.55 1524
4848.21 1497
4848.87 1618
4849.52 1691
4850.18 1708
4850.84 1646
4851.49 1647
4852.15 1778
4852.81 1996
4853.47 1905
4854.12 1951
4854.78 1898
4855.44 2067
4856.09 1905
4856.75 1886
4857.41 1897
4858.07 1872
4858.72 1939
4859.38 1820
4860.04 1801
4860.70 1807
4861.36 1922
4862.01 1863
4862.67 1789
4863.33 1671
4863.99 1894
4864.64 1922
4865.30 1820
4865.96 1832
4866.62 1955
4867.28 2025
4867.94 2044
4868.59 1926
4869.25 2152
4869.91 2237
4870.57 2149
4871.23 1932
4871.89 1821
4872.54 1757
4873.20 1810
4873.86 1785
4874.52 1830
4875.18 1735
4875.84 1626
4876.50 1781
4877.16 1698
4877.81 1776
4878.47 1794
4879.13 1845
4879.79 1823
4880.45 1842
4881.11 1641
4881.77 1806
4882.43 1815
4883.09 1686
4883.75 1727
4884.41 1708
4885.06 1628
4885.72 1582
4886.38 1645
4887.04 1695
4887.70 1594
4888.36 1530
4889.02 1621
4889.68 1575
4890.34 1556
4891.00 1559
4891.66 1667
4892.32 1704
4892.98 1697
4893.64 1712
4894.30 1937
4894.96 1913
4895.62 1928
4896.28 1853
4896.94 1881
4897.60 1800
4898.26 1776
4898.92 1795
4899.58 1749
4900.24 1726
4900.90 1757
4901.56 1710
4902.22 1593
4902.88 1671
4903.54 1699
4904.21 1671
4904.87 1674
4905.53 1671
4906.19 1582
4906.85 1536
4907.51 1670
4908.17 1661
4908.83 1502
4909.49 1484
4910.15 1595
4910.81 1630
4911.48 1492
4912.14 1565
4912.80 1567
4913.46 1493
4914.12 1477
4914.78 1404
4915.44 1382
4916.11 1407
4916.77 1350
4917.43 1399
4918.09 1399
4918.75 1397
4919.41 1295
4920.07 1296
4920.74 1397
4921.40 1355
4922.06 1397
4922.72 1298
4923.38 1339
4924.05 1337
4924.71 1459
4925.37 1429
4926.03 1355
4926.69 1352
4927.36 1329
4928.02 1318
4928.68 1442
4929.34 1428
4930.01 1373
4930.67 1313
4931.33 1261
4931.99 1322
4932.66 1429
4933.32 1358
4933.98 1338
4934.64 1197
4935.31 1297
4935.97 1361
4936.63 1265
4937.30 1310
4937.96 1404
4938.62 1303
4939.28 1293
4939.95 1277
4940.61 1356
4941.27 1371
4941.94 1376
4942.60 1427
4943.26 1349
4943.93 1344
4944.59 1320
4945.25 1382
4945.92 1324
4946.58 1285
4947.24 1182
4947.91 1298
4948.57 1264
4949.23 1283
4949.90 1173
4950.56 1122
4951.23 1187
4951.89 1203
4952.55 1295
4953.22 1276
4953.88 1389
4954.55 1265
4955.21 1194
4955.87 1303
4956.54 1357
4957.20 1253
4957.87 1201
4958.53 1230
4959.20 1204
4959.86 1240
4960.52 1241
4961.19 1258
4961.85 1423
4962.52 1317
4963.18 1203
4963.85 1287
4964.51 1262
4965.18 1329
4965.84 1308
4966.51 1497
4967.17 1356
4967.84 1452
4968.50 1384
4969.17 1287
4969.83 1375
4970.50 1346
4971.16 1384
4971.83 1329
4972.49 1288
4973.16 1258
4973.82 1299
4974.49 1188
4975.15 1171
4975.82 1196
4976.48 1243
4977.15 1244
4977.82 1169
4978.48 1244
4979.15 1306
4979.81 1284
4980.48 1180
4981.14 1267
4981.81 1283
4982.48 1279
4983.14 1270
4983.81 1243
4984.47 1317
4985.14 1202
4985.81 1288
4986.47 1240
4987.14 1248
4987.81 1198
4988.47 1198
4989.14 1136
4989.80 1282
4990.47 1350
4991.14 1377
4991.80 1349
4992.47 1230
4993.14 1291
4993.80 1336
4994.47 1294
4995.14 1208
4995.80 1231
4996.47 1187
4997.14 1253
4997.80 1276
4998.47 1263
4999.14 1239
4999.81 1322
5000.47 1278
5001.14 1216
5001.81 1238
5002.47 1238
5003.14 1228
5003.81 1217
5004.48 1079
5005.14 1188
5005.81 1240
5006.48 1290
5007.15 1294
5007.81 1277
5008.48 1250
5009.15 1163
5009.82 1196
5010.49 1248
5011.15 1198
5011.82 1263
5012.49 1226
5013.16 1195
5013.83 1283
5014.49 1256
5015.16 1227
5015.83 1190
5016.50 1132
5017.17 1149
5017.83 1292
5018.50 1229
5019.17 1244
5019.84 1240
5020.51 1264
5021.18 1260
5021.84 1213
5022.51 1256
5023.18 1293
5023.85 1511
5024.52 1565
5025.19 1467
5025.86 1481
5026.53 1543
5027.19 1663
5027.86 1575
5028.53 1546
5029.20 1475
5029.87 1517
5030.54 1519
5031.21 1340
5031.88 1431
5032.55 1424
5033.22 1322
5033.89 1284
5034.56 1253
5035.23 1203
5035.89 1223
5036.56 1219
5037.23 1221
5037.90 1185
5038.57 1242
5039.24 1215
5039.91 1208
5040.58 1181
5041.25 1246
5041.92 1245
5042.59 1272
5043.26 1238
5043.93 1150
5044.60 1228
5045.27 1303
5045.94 1406
5046.61 1263
5047.28 1203
5047.95 1274
5048.62 1333
5049.29 1246
5049.96 1201
5050.63 1231
5051.31 1276
5051.98 1217
5052.65 1289
5053.32 1269
5053.99 1236
5054.66 1187
5055.33 1204
5056.00 1276
5056.67 1220
5057.34 1111
5058.01 1058
5058.68 1062
5059.35 1096
5060.03 1092
5060.70 1143
5061.37 1133
5062.04 1305
5062.71 1325
5063.38 1175
5064.05 1096
5064.72 1286
5065.40 1196
5066.07 1181
5066.74 1079
5067.41 1165
5068.08 1365
5068.75 1325
5069.43 1208
5070.10 1204
5070.77 1238
5071.44 1219
5072.11 1219
5072.79 1245
5073.46 1160
5074.13 1237
5074.80 1276
5075.47 1247
5076.15 1265
5076.82 1232
5077.49 1209
5078.16 1140
5078.83 1289
5079.51 1240
5080.18 1205
5080.85 1293
5081.52 1317
5082.20 1411
5082.87 1285
5083.54 1425
5084.22 1415
5084.89 1267
5085.56 1285
5086.23 1254
5086.91 1246
5087.58 1267
5088.25 1255
5088.93 1452
5089.60 1349
5090.27 1338
5090.94 1334
5091.62 1367
5092.29 1436
5092.96 1360
5093.64 1315
5094.31 1413
5094.98 1523
5095.66 1594
5096.33 1513
5097.00 1459
5097.68 1567
5098.35 1620
5099.03 1551
5099.70 1443
5100.37 1303
5101.05 1381
5101.72 1361
5102.39 1246
5103.07 1258
5103.74 1241
5104.42 1267
5105.09 1266
5105.77 1332
5106.44 1359
5107.11 1282
5107.79 1403
5108.46 1332
5109.14 1344
5109.81 1374
5110.49 1393
5111.16 1327
5111.83 1253
5112.51 1370
5113.18 1382
5113.86 1306
5114.53 1305
5115.21 1339
5115.88 1297
5116.56 1162
5117.23 1274
5117.91 1345
5118.58 1258
5119.26 1259
5119.93 1408
5120.61 1455
5121.28 1408
5121.96 1333
5122.63 1549
5123.31 1458
5123.98 1397
5124.66 1454
5125.33 1511
5126.01 1334
5126.69 1364
5127.36 1277
5128.04 1321
5128.71 1307
5129.39 1286
5130.06 1446
5130.74 1495
5131.42 1412
5132.09 1280
5132.77 1361
5133.44 1354
5134.12 1443
5134.79 1380
5135.47 1373
5136.15 1365
5136.82 1265
5137.50 1309
5138.18 1310
5138.85 1260
5139.53 1179
5140.20 1187
5140.88 1323
5141.56 1314
5142.23 1380
5142.91 1424
5143.59 1242
5144.26 1207
5144.94 1321
5145.62 1290
5146.29 1402
5146.97 1377
5147.65 1357
5148.33 1303
5149.00 1213
5149.68 1236
5150.36 1155
5151.03 1203
5151.71 1204
5152.39 1304
5153.06 1162
5153.74 1176
5154.42 1104
5155.10 1256
5155.77 1218
5156.45 1157
5157.13 1129
5157.81 1114
5158.48 1237
5159.16 1175
5159.84 1193
5160.52 1096
5161.20 1149
5161.87 1284
5162.55 1145
5163.23 1126
5163.91 1249
5164.58 1224
5165.26 1191
5165.94 1243
5166.62 1283
5167.30 1246
5167.98 1208
5168.65 1335
5169.33 1255
5170.01 1264
5170.69 1349
5171.37 1395
5172.05 1294
5172.72 1287
5173.40 1325
5174.08 1310
5174.76 1287
5175.44 1154
5176.12 1221
5176.80 1269
5177.48 1188
5178.15 1174
5178.83 1280
5179.51 1279
5180.19 1248
5180.87 1227
5181.55 1158
5182.23 1174
5182.91 1242
5183.59 1161
5184.27 1254
5184.95 1376
5185.63 1331
5186.30 1344
5186.98 1237
5187.66 1195
5188.34 1144
5189.02 1139
5189.70 1090
5190.38 1161
5191.06 1151
5191.74 1110
5192.42 1023
5193.10 1143
5193.78 1224
5194.46 1115
5195.14 1189
5195.82 1236
5196.50 1080
5197.18 1036
5197.86 1099
5198.54 1158
5199.22 1259
5199.90 1250
5200.58 1146
5201.26 1236
5201.94 1267
5202.62 1184
5203.31 1195
5203.99 1146
5204.67 1177
5205.35 1221
5206.03 1162
5206.71 1199
5207.39 1215
5208.07 1161
5208.75 1133
5209.43 1236
5210.11 1341
5210.79 1349
5211.48 1222
5212.16 1253
5212.84 1347
5213.52 1310
5214.20 1263
5214.88 1259
5215.56 1195
5216.24 1286
5216.93 1298
5217.61 1309
5218.29 1363
5218.97 1280
5219.65 1167
5220.33 1211
5221.02 1412
5221.70 1304
5222.38 1332
5223.06 1380
5223.74 1455
5224.42 1468
5225.11 1383
5225.79 1458
5226.47 1377
5227.15 1342
5227.83 1321
5228.52 1241
5229.20 1243
5229.88 1391
5230.56 1295
5231.25 1295
5231.93 1200
5232.61 1137
5233.29 1212
5233.98 1213
5234.66 1191
5235.34 1198
5236.02 1162
5236.71 1268
5237.39 1297
5238.07 1220
5238.76 1235
5239.44 1290
5240.12 1344
5240.80 1268
5241.49 1319
5242.17 1178
5242.85 1191
5243.54 1347
5244.22 1254
5244.90 1243
5245.59 1346
5246.27 1337
5246.95 1336
5247.64 1274
5248.32 1212
5249.00 1163
5249.69 1328
5250.37 1309
5251.05 1281
5251.74 1400
5252.42 1412
5253.11 1364
5253.79 1445
5254.47 1403
5255.16 1350
5255.84 1354
5256.53 1280
5257.21 1282
5257.89 1307
5258.58 1298
5259.26 1228
5259.95 1239
5260.63 1245
5261.32 1242
5262.00 1213
5262.68 1169
5263.37 1241
5264.05 1243
5264.74 1236
5265.42 1295
5266.11 1261
5266.79 1220
5267.48 1331
5268.16 1427
5268.85 1406
5269.53 1316
5270.22 1348
5270.90 1233
5271.59 1169
5272.27 1288
5272.96 1281
5273.64 1330
5274.33 1310
5275.01 1436
5275.70 1307
5276.38 1290
5277.07 1278
5277.75 1185
5278.44 1287
5279.12 1308
5279.81 1244
5280.49 1298
5281.18 1352
5281.87 1189
5282.55 1274
5283.24 1304
5283.92 1417
5284.61 1527
5285.30 1583
5285.98 1460
5286.67 1459
5287.35 1561
5288.04 1387
5288.73 1388
5289.41 1408
5290.10 1336
5290.78 1277
5291.47 1304
5292.16 1299
5292.84 1277
5293.53 1302
5294.22 1227
5294.90 1324
5295.59 1224
5296.28 1295
5296.96 1305
5297.65 1278
5298.34 1247
5299.02 1322
5299.71 1281
5300.40 1244
5301.08 1275
5301.77 1285
5302.46 1391
5303.14 1326
5303.83 1380
5304.52 1406
5305.21 1450
5305.89 1440
5306.58 1403
5307.27 1352
5307.96 1282
5308.64 1312
5309.33 1296
5310.02 1202
5310.71 1230
5311.39 1356
5312.08 1460
5312.77 1478
5313.46 1316
5314.14 1286
5314.83 1353
5315.52 1314
5316.21 1345
5316.89 1376
5317.58 1370
5318.27 1363
5318.96 1290
5319.65 1345
5320.34 1325
5321.02 1365
5321.71 1484
5322.40 1487
5323.09 1432
5323.78 1423
5324.47 1463
5325.15 1499
5325.84 1507
5326.53 1492
5327.22 1522
5327.91 1501
5328.60 1454
5329.29 1411
5329.97 1380
5330.66 1295
5331.35 1293
5332.04 1405
5332.73 1335
5333.42 1397
5334.11 1305
5334.80 1313
5335.49 1417
5336.18 1521
5336.87 1433
5337.55 1255
5338.24 1317
5338.93 1402
5339.62 1499
5340.31 1409
5341.00 1338
5341.69 1316
5342.38 1449
5343.07 1475
5343.76 1509
5344.45 1467
5345.14 1391
5345.83 1492
5346.52 1493
5347.21 1505
5347.90 1524
5348.59 1468
5349.28 1494
5349.97 1517
5350.66 1609
5351.35 1786
5352.04 1916
5352.73 1997
5353.42 2048
5354.11 2140
5354.80 2335
5355.49 2389
5356.18 2420
5356.87 2402
5357.56 2158
5358.25 2230
5358.94 2086
5359.64 2012
5360.33 1822
5361.02 1647
5361.71 1538
5362.40 1437
5363.09 1460
5363.78 1403
5364.47 1352
5365.16 1331
5365.85 1327
5366.55 1310
5367.24 1430
5367.93 1294
5368.62 1309
5369.31 1341
5370.00 1375
5370.69 1312
5371.38 1251
5372.08 1233
5372.77 1233
5373.46 1303
5374.15 1283
5374.84 1247
5375.53 1256
5376.23 1239
5376.92 1232
5377.61 1139
5378.30 1225
5378.99 1268
5379.69 1271
5380.38 1238
5381.07 1246
5381.76 1298
5382.45 1248
5383.15 1167
5383.84 1235
5384.53 1349
5385.22 1308
5385.92 1178
5386.61 1167
5387.30 1213
5387.99 1321
5388.69 1140
5389.38 1232
5390.07 1237
5390.76 1171
5391.46 1262
5392.15 1329
5392.84 1373
5393.54 1373
5394.23 1348
5394.92 1227
5395.61 1394
5396.31 1344
5397.00 1408
5397.69 1414
5398.39 1323
5399.08 1278
5399.77 1286
5400.47 1273
5401.16 1187
5401.85 1198
5402.55 1276
5403.24 1268
5403.93 1285
5404.63 1326
5405.32 1253
5406.02 1210
5406.71 1202
5407.40 1258
5408.10 1259
5408.79 1176
5409.48 1268
5410.18 1352
5410.87 1289
5411.57 1192
5412.26 1277
5412.95 1412
5413.65 1494
5414.34 1337
5415.04 1273
5415.73 1295
5416.43 1261
5417.12 1244
5417.82 1183
5418.51 1174
5419.20 1207
5419.90 1196
5420.59 1238
5421.29 1272
5421.98 1263
5422.68 1231
5423.37 1243
5424.07 1185
5424.76 1305
5425.46 1437
5426.15 1343
5426.85 1324
5427.54 1298
5428.24 1266
5428.93 1248
5429.63 1353
5430.32 1232
5431.02 1252
5431.71 1137
5432.41 1275
5433.10 1236
5433.80 1237
5434.50 1239
5435.19 1196
5435.89 1144
5436.58 1325
5437.28 1296
5437.97 1380
5438.67 1511
5439.37 1385
5440.06 1445
5440.76 1341
5441.45 1388
5442.15 1381
5442.85 1388
5443.54 1316
5444.24 1325
5444.93 1385
5445.63 1364
5446.33 1408
5447.02 1328
5447.72 1394
5448.42 1455
5449.11 1515
5449.81 1629
5450.51 1582
5451.20 1731
5451.90 1911
5452.60 1910
5453.29 1851
5453.99 1938
5454.69 1750
5455.38 1682
5456.08 1688
5456.78 1657
5457.47 1521
5458.17 1520
5458.87 1501
5459.57 1514
5460.26 1410
5460.96 1473
5461.66 1408
5462.35 1478
5463.05 1469
5463.75 1565
5464.45 1665
5465.14 1702
5465.84 1677
5466.54 1620
5467.24 1769
5467.93 1859
5468.63 1727
5469.33 1910
5470.03 1704
5470.73 1650
5471.42 1553
5472.12 1643
5472.82 1613
5473.52 1638
5474.22 1562
5474.91 1556
5475.61 1586
5476.31 1670
5477.01 1664
5477.71 1574
5478.40 1705
5479.10 1739
5479.80 1733
5480.50 1793
5481.20 1826
5481.90 1994
5482.60 2070
5483.29 2187
5483.99 2219
5484.69 2161
5485.39 2237
5486.09 2306
5486.79 2382
5487.49 2309
5488.19 2256
5488.89 2030
5489.58 1918
5490.28 1908
5490.98 1899
5491.68 2035
5492.38 1894
5493.08 1942
5493.78 2007
5494.48 2038
5495.18 1950
5495.88 1912
5496.58 2040
5497.28 2211
5497.98 2121
5498.68 2244
5499.38 2278
5500.08 2272
5500.78 2316
5501.48 2562
5502.18 2655
5502.88 2837
5503.58 3204
5504.28 3536
5504.98 3701
5505.68 3685
5506.38 3669
5507.08 3639
5507.78 3551
5508.48 3202
5509.18 2842
5509.88 2360
5510.58 2424
5511.28 2272
5511.98 2177
5512.68 2199
5513.38 1975
5514.08 2150
5514.78 2082
5515.48 2012
5516.18 2056
5516.88 1872
5517.58 1956
5518.28 1905
5518.99 1991
5519.69 1960
5520.39 1977
5521.09 1911
5521.79 1893
5522.49 1728
5523.19 1767
5523.89 1652
5524.59 1645
5525.30 1777
5526.00 1703
5526.70 1722
5527.40 1675
5528.10 1460
5528.80 1475
5529.50 1463
5530.21 1489
5530.91 1443
5531.61 1441
5532.31 1554
5533.01 1424
5533.72 1516
5534.42 1410
5535.12 1432
5535.82 1534
5536.52 1362
5537.23 1323
5537.93 1382
5538.63 1408
5539.33 1484
5540.03 1377
5540.74 1234
5541.44 1243
5542.14 1324
5542.84 1373
5543.55 1322
5544.25 1384
5544.95 1308
5545.65 1253
5546.36 1336
5547.06 1407
5547.76 1301
5548.47 1362
5549.17 1409
5549.87 1357
5550.57 1414
5551.28 1389
5551.98 1373
5552.68 1359
5553.39 1391
5554.09 1379
5554.79 1311
5555.50 1319
5556.20 1370
5556.90 1340
5557.61 1336
5558.31 1336
5559.01 1459
5559.72 1436
5560.42 1365
5561.12 1256
5561.83 1335
5562.53 1363
5563.23 1318
5563.94 1412
5564.64 1472
5565.35 1341
5566.05 1268
5566.75 1433
5567.46 1345
5568.16 1365
5568.87 1342
5569.57 1450
5570.27 1382
5570.98 1341
5571.68 1348
5572.39 1433
5573.09 1408
5573.80 1253
5574.50 1301
5575.21 1330
5575.91 1399
5576.61 1288
5577.32 1284
5578.02 1308
5578.73 1189
5579.43 1272
5580.14 1347
5580.84 1335
5581.55 1347
5582.25 1323
5582.96 1331
5583.66 1293
5584.37 1276
5585.07 1334
5585.78 1309
5586.48 1305
5587.19 1265
5587.89 1195
5588.60 1287
5589.30 1216
5590.01 1192
5590.72 1180
5591.42 1136
5592.13 1159
5592.83 1183
5593.54 1219
5594.24 1109
5594.95 1213
5595.66 1125
5596.36 1130
5597.07 1256
5597.77 1110
5598.48 1270
5599.18 1216
5599.89 1183
5600.60 1179
5601.30 1195
5602.01 1131
5602.72 1137
5603.42 1175
5604.13 1190
5604.83 1225
5605.54 1220
5606.25 1244
5606.95 1215
5607.66 1219
5608.37 1270
5609.07 1339
5609.78 1198
5610.49 1168
5611.19 1157
5611.90 1265
5612.61 1145
5613.31 1068
5614.02 1092
5614.73 1177
5615.44 1109
5616.14 1097
5616.85 1085
5617.56 1164
5618.26 1073
5618.97 1238
5619.68 1221
5620.39 1211
5621.09 1265
5621.80 1139
5622.51 1196
5623.22 1220
5623.92 1130
5624.63 1099
5625.34 1101
5626.05 1169
5626.75 1246
5627.46 1150
5628.17 1072
5628.88 1265
5629.59 1317
5630.29 1317
5631.00 1235
5631.71 1224
5632.42 1395
5633.13 1318
5633.83 1240
5634.54 1238
5635.25 1256
5635.96 1219
5636.67 1220
5637.38 1213
5638.08 1239
5638.79 1293
5639.50 1287
5640.21 1204
5640.92 1123
5641.63 1348
5642.34 1342
5643.05 1352
5643.75 1287
5644.46 1303
5645.17 1331
5645.88 1334
5646.59 1384
5647.30 1375
5648.01 1258
5648.72 1208
5649.43 1194
5650.14 1255
5650.85 1364
5651.55 1441
5652.26 1260
5652.97 1157
5653.68 1259
5654.39 1255
5655.10 1244
5655.81 1178
5656.52 1226
5657.23 1321
5657.94 1310
5658.65 1308
5659.36 1342
5660.07 1339
5660.78 1347
5661.49 1349
5662.20 1420
5662.91 1483
5663.62 1362
5664.33 1423
5665.04 1322
5665.75 1392
5666.46 1334
5667.17 1259
5667.88 1349
5668.59 1334
5669.30 1271
5670.01 1208
5670.72 1189
5671.43 1142
5672.14 1300
5672.85 1293
5673.57 1244
5674.28 1329
5674.99 1314
5675.70 1343
5676.41 1287
5677.12 1326
5677.83 1270
5678.54 1350
5679.25 1203
5679.96 1230
5680.68 1358
5681.39 1377
5682.10 1287
5682.81 1275
5683.52 1284
5684.23 1267
5684.94 1153
5685.65 1178
5686.37 1189
5687.08 1231
5687.79 1319
5688.50 1271
5689.21 1203
5689.92 1236
5690.64 1141
5691.35 1186
5692.06 1257
5692.77 1205
5693.48 1200
5694.20 1172
5694.91 1161
5695.62 1164
5696.33 1273
5697.04 1263
5697.76 1208
5698.47 1231
5699.18 1136
5699.89 1189
5700.61 1084
5701.32 1169
5702.03 1114
5702.74 1181
5703.46 1129
5704.17 1236
5704.88 1265
5705.59 1197
5706.31 1187
5707.02 1197
5707.73 1218
5708.45 1163
5709.16 1253
5709.87 1159
5710.58 1167
5711.30 1214
5712.01 1120
5712.72 1160
5713.44 1182
5714.15 1152
5714.86 1039
5715.58 978
5716.29 1116
5717.00 1148
5717.72 1191
5718.43 1085
5719.14 1105
5719.86 1089
5720.57 1115
5721.28 1174
5722.00 1249
5722.71 1292
5723.43 1245
5724.14 1176
5724.85 1189
5725.57 1213
5726.28 1282
5727.00 1197
5727.71 1224
5728.42 1152
5729.14 1162
5729.85 1292
5730.57 1289
5731.28 1322
5732.00 1391
5732.71 1427
5733.42 1429
5734.14 1395
5734.85 1455
5735.57 1362
5736.28 1328
5737.00 1315
5737.71 1289
5738.43 1369
5739.14 1397
5739.86 1207
5740.57 1225
5741.29 1194
5742.00 1163
5742.72 1140
5743.43 1107
5744.15 1126
5744.86 1120
5745.58 1118
5746.29 1218
5747.01 1186
5747.72 1129
5748.44 1142
5749.15 1339
5749.87 1208
5750.58 1130
5751.30 1136
5752.02 1221
5752.73 1271
5753.45 1117
5754.16 1206
5754.88 1314
5755.59 1380
5756.31 1316
5757.03 1333
5757.74 1400
5758.46 1342
5759.17 1461
5759.89 1500
5760.61 1427
5761.32 1485
5762.04 1444
5762.76 1359
5763.47 1304
5764.19 1347
5764.90 1333
5765.62 1253
5766.34 1229
5767.05 1236
5767.77 1214
5768.49 1150
5769.20 1256
5769.92 1175
5770.64 1226
5771.35 1152
5772.07 1242
5772.79 1240
5773.51 1239
5774.22 1350
5774.94 1292
5775.66 1190
5776.37 1123
5777.09 1236
5777.81 1227
5778.53 1151
5779.24 1150
5779.96 1251
5780.68 1228
5781.39 1313
5782.11 1355
5782.83 1258
5783.55 1249
5784.26 1216
5784.98 1336
5785.70 1299
5786.42 1235
5787.14 1235
5787.85 1236
5788.57 1260
5789.29 1263
5790.01 1201
5790.73 1284
5791.44 1350
5792.16 1331
5792.88 1370
5793.60 1378
5794.32 1382
5795.03 1295
5795.75 1298
5796.47 1297
5797.19 1400
5797.91 1365
5798.63 1475
5799.35 1465
5800.06 1447
5800.78 1674
5801.50 1718
5802.22 1700
5802.94 1979
5803.66 2426
5804.38 2442
5805.10 2296
5805.81 2221
5806.53 2377
5807.25 2373
5807.97 2112
5808.69 1862
5809.41 1976
5810.13 1792
5810.85 1632
5811.57 1559
5812.29 1621
5813.01 1583
5813.73 1427
5814.45 1467
5815.17 1538
5815.88 1656
5816.60 1418
5817.32 1408
5818.04 1490
5818.76 1452
5819.48 1384
5820.20 1527
5820.92 1431
5821.64 1438
5822.36 1325
5823.08 1493
5823.80 1592
5824.52 1438
5825.24 1298
5825.96 1328
5826.68 1428
5827.40 1356
5828.12 1340
5828.84 1357
5829.57 1382
5830.29 1250
5831.01 1301
5831.73 1373
5832.45 1267
5833.17 1217
5833.89 1344
5834.61 1308
5835.33 1411
5836.05 1366
5836.77 1239
5837.49 1298
5838.21 1223
5838.94 1299
5839.66 1239
5840.38 1257
5841.10 1210
5841.82 1273
5842.54 1231
5843.26 1419
5843.98 1248
5844.70 1186
5845.43 1287
5846.15 1242
5846.87 1305
5847.59 1151
5848.31 1142
5849.03 1266
5849.76 1295
5850.48 1282
5851.20 1271
5851.92 1194
5852.64 1231
5853.36 1247
5854.09 1258
5854.81 1174
5855.53 1244
5856.25 1273
5856.97 1235
5857.70 1204
5858.42 1217
5859.14 1211
5859.86 1219
5860.59 1284
5861.31 1155
5862.03 1110
5862.75 1229
5863.48 1240
5864.20 1217
5864.92 1206
5865.64 1216
5866.37 1203
5867.09 1197
5867.81 1208
5868.54 1240
5869.26 1274
5869.98 1199
5870.70 1091
5871.43 1201
5872.15 1180
5872.87 1189
5873.60 1205
5874.32 1312
5875.04 1244
5875.77 1112
5876.49 1195
5877.21 1197
5877.94 1153
5878.66 1235
5879.38 1241
5880.11 1240
5880.83 1218
5881.55 1113
5882.28 1194
5883.00 1185
5883.73 1240
5884.45 1179
5885.17 1118
5885.90 1182
5886.62 1196
5887.34 1227
5888.07 1166
5888.79 1279
5889.52 1211
5890.24 1292
5890.97 1268
5891.69 1233
5892.41 1301
5893.14 1236
5893.86 1179
5894.59 1275
5895.31 1292
5896.04 1249
5896.76 1240
5897.49 1183
5898.21 1264
5898.93 1277
5899.66 1257
5900.38 1365
5901.11 1254
5901.83 1186
5902.56 1234
5903.28 1261
5904.01 1193
5904.73 1181
5905.46 1270
5906.18 1277
5906.91 1276
5907.64 1289
5908.36 1400
5909.09 1304
5909.81 1393
5910.54 1251
5911.26 1396
5911.99 1312
5912.71 1265
5913.44 1356
5914.16 1341
5914.89 1375
5915.62 1284
5916.34 1275
5917.07 1276
5917.79 1339
5918.52 1333
5919.25 1301
5919.97 1475
5920.70 1406
5921.42 1248
5922.15 1313
5922.88 1371
5923.60 1292
5924.33 1333
5925.05 1405
5925.78 1376
5926.51 1386
5927.23 1321
5927.96 1435
5928.69 1485
5929.41 1500
5930.14 1542
5930.87 1502
5931.59 1535
5932.32 1551
5933.05 1556
5933.77 1507
5934.50 1424
5935.23 1406
5935.95 1429
5936.68 1573
5937.41 1529
5938.14 1557
5938.86 1562
5939.59 1691
5940.32 1641
5941.04 1663
5941.77 1697
5942.50 1696
5943.23 1624
5943.95 1711
5944.68 1719
5945.41 1774
5946.14 1785
5946.87 1799
5947.59 1850
5948.32 1831
5949.05 1856
5949.78 1902
5950.50 1768
5951.23 1812
5951.96 1937
5952.69 1913
5953.42 2070
5954.14 1890
5954.87 1944
5955.60 2064
5956.33 2122
5957.06 2064
5957.79 2176
5958.51 2170
5959.24 2199
5959.97 2150
5960.70 2349
5961.43 2343
5962.16 2256
5962.88 2283
5963.61 2341
5964.34 2233
5965.07 2255
5965.80 2124
5966.53 2204
5967.26 2238
5967.99 2376
5968.72 2691
5969.44 2907
5970.17 3048
5970.90 3288
5971.63 3454
5972.36 3549
5973.09 3216
5973.82 3204
5974.55 3096
5975.28 3033
5976.01 2918
5976.74 2850
5977.47 2787
5978.20 2864
5978.93 2721
5979.66 2638
5980.39 2583
5981.12 2592
5981.85 2701
5982.58 2696
5983.31 2606
5984.04 2632
5984.77 2916
5985.50 2975
5986.23 2858
5986.96 2897
5987.69 2983
5988.42 2957
5989.15 3026
5989.88 2990
5990.61 2978
5991.34 2908
5992.07 3090
5992.80 3155
5993.53 3008
5994.26 3010
5994.99 3123
5995.72 3089
5996.45 3194
5997.18 3105
5997.91 3012
5998.64 3132
5999.37 3102
6000.11 3180
6000.84 3170
6001.57 3210
6002.30 3260
6003.03 3411
6003.76 3058
6004.49 3141
6005.22 3156
6005.95 3069
6006.69 3071
6007.42 3051
6008.15 3003
6008.88 2977
6009.61 3114
6010.34 3261
6011.07 3353
6011.81 3440
6012.54 3740
6013.27 4102
6014.00 4616
6014.73 5054
6015.46 5778
6016.20 6007
6016.93 6244
6017.66 6169
6018.39 6559
6019.12 6183
6019.86 5965
6020.59 5926
6021.32 5442
6022.05 4999
6022.79 4534
6023.52 4110
6024.25 3563
6024.98 3407
6025.72 3014
6026.45 2733
6027.18 2764
6027.91 2563
6028.65 2537
6029.38 2466
6030.11 2403
6030.84 2530
6031.58 2350
6032.31 2432
6033.04 2374
6033.78 2296
6034.51 2335
6035.24 2322
6035.98 2237
6036.71 2156
6037.44 2194
6038.17 2242
6038.91 2196
6039.64 2285
6040.37 2144
6041.11 2163
6041.84 2166
6042.58 2202
6043.31 2307
6044.04 2448
6044.78 2364
6045.51 2302
6046.24 2352
6046.98 2448
6047.71 2346
6048.44 2469
6049.18 2410
6049.91 2455
6050.65 2452
6051.38 2510
6052.11 2347
6052.85 2257
6053.58 2666
6054.32 2616
6055.05 2637
6055.79 2746
6056.52 2697
6057.25 2754
6057.99 2820
6058.72 2834
6059.46 2679
6060.19 2879
6060.93 2654
6061.66 2490
6062.40 2546
6063.13 2362
6063.87 2383
6064.60 2332
6065.34 2383
6066.07 2495
6066.81 2402
6067.54 2343
6068.28 2473
6069.01 2563
6069.75 2368
6070.48 2380
6071.22 2389
6071.95 2312
6072.69 2175
6073.42 2279
6074.16 2210
6074.89 2020
6075.63 2041
6076.36 2107
6077.10 2193
6077.84 2108
6078.57 2095
6079.31 2098
6080.04 2102
6080.78 2092
6081.51 2177
6082.25 2131
6082.99 2119
6083.72 2078
6084.46 2116
6085.20 2055
6085.93 2032
6086.67 2083
6087.40 2128
6088.14 1977
6088.88 1898
6089.61 1950
6090.35 1950
6091.09 1951
6091.82 1943
6092.56 1914
6093.30 1970
6094.03 1884
6094.77 1977
6095.51 1887
6096.24 2086
6096.98 2063
6097.72 2161
6098.45 2021
6099.19 1979
6099.93 2056
6100.66 1998
6101.40 1940
6102.14 1992
6102.87 1934
6103.61 1955
6104.35 1959
6105.09 1921
6105.82 1962
6106.56 1980
6107.30 1870
6108.04 1896
6108.77 1991
6109.51 1901
6110.25 1945
6110.99 1802
6111.72 1811
6112.46 2001
6113.20 2008
6113.94 1935
6114.68 1915
6115.41 1859
6116.15 2051
6116.89 2092
6117.63 2002
6118.37 1983
6119.10 2188
6119.84 2129
6120.58 2156
6121.32 2113
6122.06 2086
6122.80 2130
6123.53 2247
6124.27 2189
6125.01 2138
6125.75 2156
6126.49 2161
6127.23 2038
6127.97 2075
6128.70 2178
6129.44 2119
6130.18 2139
6130.92 2227
6131.66 2252
6132.40 2301
6133.14 2261
6133.88 2176
6134.62 2286
6135.35 2243
6136.09 2343
6136.83 2320
6137.57 2287
6138.31 2314
6139.05 2411
6139.79 2333
6140.53 2135
6141.27 2273
6142.01 2282
6142.75 2216
6143.49 2365
6144.23 2276
6144.97 2294
6145.71 2297
6146.45 2328
6147.19 2250
6147.93 2373
6148.67 2307
6149.41 2381
6150.15 2256
6150.89 2429
6151.63 2490
6152.37 2519
6153.11 2451
6153.85 2379
6154.59 2312
6155.33 2383
6156.07 2444
6156.81 2666
6157.55 2686
6158.29 2714
6159.03 2709
6159.77 2732
6160.51 2683
6161.25 2690
6161.99 2780
6162.73 2906
6163.47 2850
6164.22 2902
6164.96 2810
6165.70 2796
6166.44 2963
6167.18 3009
6167.92 3231
6168.66 3461
6169.40 3550
6170.14 3837
6170.89 3932
6171.63 3890
6172.37 4045
6173.11 4080
6173.85 4217
6174.59 4214
6175.33 4173
6176.08 4038
6176.82 3838
6177.56 3880
6178.30 3942
6179.04 3816
6179.78 3750
6180.53 3540
6181.27 3584
6182.01 3569
6182.75 3616
6183.49 3673
6184.24 3946
6184.98 3738
6185.72 3457
6186.46 3737
6187.20 3960
6187.95 4092
6188.69 4159
6189.43 3988
6190.17 3881
6190.92 3953
6191.66 4024
6192.40 4179
6193.14 4143
6193.89 4287
6194.63 4319
6195.37 4495
6196.12 4528
6196.86 4647
6197.60 4791
6198.34 4822
6199.09 4938
6199.83 4798
6200.57 4848
6201.32 5080
6202.06 5279
6202.80 5159
6203.55 5006
6204.29 4961
6205.03 5115
6205.78 5001
6206.52 5188
6207.26 5284
6208.01 5716
6208.75 6420
6209.49 7289
6210.24 9084
6210.98 11086
6211.72 13163
6212.47 15355
6213.21 17711
6213.96 19161
6214.70 20297
6215.44 20499
6216.19 19671
6216.93 18290
6217.68 16532
6218.42 14452
6219.16 12315
6219.91 10380
6220.65 8497
6221.40 7289
6222.14 6394
6222.89 5754
6223.63 5055
6224.37 4591
6225.12 4461
6225.86 4628
6226.61 4725
6227.35 4796
6228.10 5119
6228.84 5385
6229.59 5567
6230.33 5610
6231.08 5598
6231.82 5280
6232.57 5054
6233.31 4573
6234.06 4249
6234.80 3990
6235.55 3520
6236.29 3435
6237.04 3221
6237.78 3166
6238.53 3178
6239.27 2967
6240.02 2974
6240.76 3048
6241.51 3115
6242.26 3243
6243.00 3203
6243.75 3249
6244.49 3129
6245.24 3251
6245.98 3309
6246.73 3151
6247.48 3305
6248.22 3561
6248.97 3442
6249.71 3421
6250.46 3586
6251.21 3766
6251.95 3750
6252.70 3949
6253.44 3946
6254.19 3981
6254.94 4012
6255.68 3941
6256.43 3798
6257.18 3751
6257.92 3762
6258.67 3598
6259.42 3635
6260.16 3509
6260.91 3543
6261.66 3693
6262.40 3510
6263.15 3512
6263.90 3493
6264.64 3428
6265.39 3442
6266.14 3420
6266.88 3428
6267.63 3350
6268.38 3293
6269.13 3171
6269.87 3114
6270.62 3071
6271.37 3150
6272.11 3318
6272.86 3249
6273.61 3167
6274.36 3198
6275.10 3350
6275.85 3369
6276.60 3187
6277.35 3167
6278.10 3132
6278.84 3265
6279.59 3174
6280.34 3227
6281.09 3268
6281.83 3311
6282.58 3369
6283.33 3333
6284.08 3289
6284.83 3138
6285.57 3084
6286.32 3005
6287.07 2887
6287.82 2791
6288.57 2657
6289.32 2618
6290.06 2573
6290.81 2496
6291.56 2503
6292.31 2651
6293.06 2677
6293.81 2606
6294.56 2535
6295.30 2498
6296.05 2384
6296.80 2485
6297.55 2324
6298.30 2522
6299.05 2429
6299.80 2444
6300.55 2391
6301.30 2217
6302.05 2249
6302.79 2236
6303.54 2243
6304.29 2200
6305.04 2227
6305.79 2131
6306.54 2233
6307.29 2246
6308.04 2357
6308.79 2228
6309.54 2242
6310.29 2244
6311.04 2200
6311.79 2190
6312.54 2232
6313.29 2313
6314.04 2290
6314.79 2267
6315.54 2349
6316.29 2494
6317.04 2476
6317.79 2414
6318.54 2421
6319.29 2419
6320.04 2399
6320.79 2366
6321.54 2312
6322.29 2387
6323.04 2393
6323.79 2415
6324.54 2255
6325.29 2145
6326.04 2168
6326.79 2040
6327.54 1977
6328.29 2090
6329.04 2241
6329.79 2095
6330.55 1996
6331.30 1934
6332.05 1879
6332.80 1962
6333.55 2040
6334.30 1963
6335.05 1996
6335.80 1960
6336.55 1813
6337.30 1868
6338.06 1733
6338.81 1902
6339.56 1880
6340.31 1834
6341.06 1907
6341.81 1879
6342.56 1879
6343.32 1873
6344.07 1782
6344.82 1919
6345.57 1891
6346.32 1855
6347.07 1971
6347.83 1935
6348.58 1862
6349.33 1887
6350.08 1861
6350.83 1892
6351.59 1842
6352.34 1808
6353.09 1800
6353.84 1980
6354.60 1835
6355.35 1944
6356.10 2033
6356.85 1995
6357.61 2023
6358.36 2036
6359.11 2014
6359.86 2105
6360.62 2104
6361.37 2102
6362.12 2074
6362.87 2058
6363.63 1957
6364.38 1959
6365.13 1957
6365.88 1933
6366.64 1924
6367.39 1853
6368.14 1873
6368.90 1940
6369.65 1877
6370.40 1816
6371.16 1906
6371.91 1863
6372.66 1831
6373.42 1958
6374.17 1849
6374.92 1819
6375.68 1848
6376.43 1818
6377.18 1876
6377.94 1821
6378.69 1830
6379.45 1790
6380.20 1825
6380.95 1743
6381.71 1859
6382.46 1855
6383.21 1754
6383.97 1869
6384.72 1711
6385.48 1910
6386.23 1928
6386.98 1851
6387.74 1926
6388.49 1847
6389.25 1916
6390.00 2025
6390.76 1921
6391.51 1928
6392.27 1841
6393.02 1753
6393.77 1771
6394.53 1816
6395.28 1818
6396.04 1773
6396.79 1835
6397.55 1811
6398.30 1846
6399.06 1895
6399.81 1810
6400.57 1696
6401.32 1872
6402.08 1824
6402.83 1809
6403.59 1749
6404.34 1759
6405.10 1684
6405.85 1850
6406.61 1742
6407.36 1780
6408.12 1920
6408.88 1782
6409.63 1845
6410.39 1804
6411.14 1800
6411.90 1911
6412.65 1948
6413.41 1794
6414.16 1960
6414.92 2031
6415.68 1920
6416.43 1802
6417.19 1815
6417.94 1696
6418.70 1835
6419.46 1767
6420.21 1803
6420.97 1739
6421.73 1694
6422.48 1780
6423.24 1730
6423.99 1745
6424.75 1834
6425.51 1917
6426.26 1820
6427.02 1814
6427.78 1776
6428.53 1683
6429.29 1775
6430.05 1781
6430.80 1680
6431.56 1742
6432.32 1701
6433.07 1669
6433.83 1760
6434.59 1798
6435.34 1837
6436.10 1676
6436.86 1685
6437.62 1719
6438.37 1779
6439.13 1801
6439.89 1883
6440.65 1909
6441.40 1896
6442.16 1797
6442.92 1916
6443.68 1957
6444.43 1984
6445.19 1860
6445.95 1963
6446.71 1871
6447.46 1868
6448.22 1923
6448.98 1807
6449.74 1889
6450.49 1833
6451.25 1790
6452.01 1805
6452.77 1896
6453.53 1882
6454.29 1832
6455.04 1794
6455.80 1994
6456.56 1982
6457.32 1951
6458.08 1948
6458.84 1889
6459.59 1995
6460.35 1979
6461.11 1843
6461.87 1904
6462.63 2053
6463.39 2129
6464.15 2141
6464.90 2195
6465.66 1978
6466.42 1936
6467.18 2084
6467.94 1971
6468.70 2047
6469.46 2169
6470.22 2117
6470.98 2099
6471.73 2132
6472.49 2166
6473.25 2239
6474.01 2229
6474.77 2266
6475.53 2233
6476.29 2044
6477.05 2267
6477.81 2378
6478.57 2435
6479.33 2502
6480.09 2495
6480.85 2462
6481.61 2447
6482.37 2401
6483.13 2329
6483.89 2466
6484.65 2435
6485.41 2591
6486.17 2593
6486.93 2565
6487.69 2601
6488.45 2674
6489.21 2617
6489.97 2522
6490.73 2543
6491.49 2664
6492.25 2942
6493.01 2695
6493.77 2821
6494.53 2905
6495.29 3218
6496.05 3117
6496.81 3050
6497.57 3242
6498.33 3382
6499.10 3415
6499.86 3398
6500.62 3628
6501.38 3505
6502.14 3728
6502.90 3689
6503.66 3545
6504.42 3590
6505.18 3642
6505.94 3543
6506.71 3589
6507.47 3617
6508.23 3608
6508.99 3616
6509.75 3763
6510.51 3727
6511.27 3727
6512.04 3915
6512.80 3954
6513.56 4013
6514.32 4085
6515.08 4183
6515.84 4224
6516.61 4282
6517.37 4363
6518.13 4393
6518.89 4227
6519.65 4209
6520.42 4195
6521.18 4343
6521.94 4448
6522.70 4533
6523.46 4578
6524.23 4764
6524.99 4757
6525.75 4983
6526.51 5250
6527.28 5381
6528.04 5578
6528.80 5642
6529.56 5736
6530.33 6175
6531.09 6508
6531.85 6541
6532.61 6619
6533.38 6827
6534.14 6923
6534.90 6832
6535.67 6942
6536.43 7507
6537.19 7984
6537.95 9289
6538.72 10875
6539.48 12739
6540.24 14407
6541.01 16499
6541.77 17964
6542.53 18035
6543.30 17793
6544.06 17305
6544.82 15658
6545.59 13578
6546.35 11517
6547.11 9623
6547.88 7711
6548.64 6473
6549.41 5686
6550.17 5063
6550.93 4677
6551.70 4319
6552.46 4015
6553.22 3957
6553.99 3809
6554.75 3836
6555.52 3777
6556.28 3783
6557.05 3797
6557.81 3699
6558.57 3601
6559.34 3488
6560.10 3332
6560.87 3386
6561.63 3460
6562.40 3326
6563.16 3185
6563.92 3158
6564.69 3198
6565.45 3417
6566.22 3655
6566.98 3575
6567.75 3720
6568.51 3971
6569.28 3958
6570.04 4045
6570.81 4120
6571.57 3988
6572.34 4082
6573.10 4028
6573.87 4048
6574.63 3913
6575.40 3936
6576.16 4061
6576.93 4185
6577.69 3983
6578.46 4224
6579.23 4434
6579.99 4406
6580.76 4584
6581.52 4800
6582.29 5029
6583.05 5027
6583.82 5264
6584.59 5215
6585.35 5005
6586.12 5024
6586.88 5072
6587.65 4893
6588.41 4626
6589.18 4657
6589.95 4545
6590.71 4523
6591.48 4438
6592.25 4305
6593.01 4516
6593.78 4531
6594.54 4726
6595.31 4903
6596.08 5124
6596.84 5454
6597.61 5631
6598.38 5990
6599.14 6351
6599.91 6366
6600.68 6392
6601.44 6264
6602.21 5796
6602.98 5630
6603.74 5302
6604.51 4859
6605.28 4560
6606.05 4344
6606.81 4123
6607.58 3929
6608.35 3882
6609.11 3670
6609.88 3594
6610.65 3586
6611.42 3452
6612.18 3419
6612.95 3541
6613.72 3461
6614.49 3432
6615.25 3301
6616.02 3195
6616.79 3261
6617.56 3249
6618.32 3140
6619.09 3087
6619.86 2939
6620.63 2920
6621.40 2936
6622.16 3114
6622.93 3078
6623.70 3051
6624.47 3145
6625.24 3010
6626.00 3103
6626.77 3036
6627.54 2941
6628.31 3062
6629.08 3010
6629.85 3155
6630.61 3051
6631.38 2971
6632.15 2853
6632.92 2830
6633.69 2870
6634.46 2892
6635.23 2731
6635.99 2856
6636.76 3046
6637.53 3153
6638.30 3266
6639.07 3467
6639.84 3505
6640.61 3540
6641.38 3449
6642.15 3389
6642.92 3196
6643.68 3121
6644.45 3048
6645.22 2971
6645.99 2819
6646.76 2780
6647.53 2643
6648.30 2574
6649.07 2564
6649.84 2580
6650.61 2542
6651.38 2684
6652.15 2656
6652.92 2781
6653.69 2673
6654.46 2669
6655.23 2657
6656.00 2611
6656.77 2605
6657.54 2636
6658.31 2586
6659.08 2647
6659.85 2671
6660.62 2587
6661.39 2666
6662.16 2642
6662.93 2566
6663.70 2499
6664.47 2492
6665.24 2538
6666.01 2422
6666.78 2398
6667.55 2447
6668.32 2398
6669.09 2386
6669.86 2474
6670.64 2309
6671.41 2308
6672.18 2358
6672.95 2400
6673.72 2439
6674.49 2347
6675.26 2271
6676.03 2461
6676.80 2526
6677.57 2423
6678.35 2384
6679.12 2407
6679.89 2502
6680.66 2392
6681.43 2405
6682.20 2382
6682.97 2280
6683.75 2282
6684.52 2306
6685.29 2365
6686.06 2490
6686.83 2441
6687.60 2648
6688.38 2686
6689.15 2899
6689.92 3026
6690.69 2978
6691.46 3128
6692.24 3118
6693.01 3082
6693.78 2884
6694.55 2670
6695.32 2425
6696.10 2398
6696.87 2266
6697.64 2327
6698.41 2183
6699.19 2219
6699.96 2236
6700.73 2224
6701.50 2282
6702.28 2107
6703.05 2218
6703.82 2185
6704.59 2256
6705.37 2278
6706.14 2245
6706.91 2254
6707.69 2280
6708.46 2221
6709.23 2165
6710.00 2198
6710.78 2246
6711.55 2170
6712.32 2153
6713.10 2133
6713.87 2020
6714.64 2008
6715.42 2070
6716.19 2055
6716.96 2000
6717.74 2028
6718.51 1943
6719.28 1998
6720.06 1892
6720.83 1903
6721.61 1920
6722.38 2015
6723.15 1933
6723.93 2009
6724.70 1992
6725.47 2000
6726.25 1993
6727.02 1992
6727.80 2060
6728.57 1969
6729.35 1916
6730.12 1896
6730.89 1982
6731.67 2077
6732.44 1935
6733.22 1862
6733.99 2094
6734.77 1977
6735.54 1987
6736.31 2111
6737.09 1961
6737.86 1838
6738.64 1889
6739.41 2005
6740.19 1968
6740.96 1952
6741.74 1918
6742.51 1980
6743.29 1862
6744.06 1933
6744.84 2034
6745.61 1948
6746.39 1953
6747.16 2073
6747.94 2148
6748.71 2071
6749.49 2048
6750.26 2047
6751.04 2014
6751.82 2047
6752.59 2017
6753.37 2092
6754.14 2197
6754.92 2236
6755.69 2294
6756.47 2249
6757.25 2481
6758.02 2547
6758.80 2472
6759.57 2357
6760.35 2221
6761.12 2139
6761.90 2058
6762.68 2036
6763.45 2072
6764.23 1953
6765.01 1978
6765.78 1923
6766.56 1939
6767.33 1980
6768.11 2031
6768.89 2050
6769.66 1950
6770.44 1991
6771.22 2073
6771.99 1860
6772.77 1941
6773.55 1964
6774.32 2013
6775.10 2004
6775.88 2020
6776.65 1907
6777.43 1882
6778.21 1970
6778.99 1911
6779.76 1957
6780.54 1986
6781.32 1922
6782.09 1831
6782.87 1972
6783.65 1972
6784.43 1956
6785.20 1875
6785.98 1875
6786.76 1835
6787.54 1877
6788.31 1809
6789.09 1827
6789.87 1753
6790.65 1727
6791.42 1729
6792.20 1784
6792.98 1778
6793.76 1843
6794.54 1815
6795.31 1795
6796.09 1776
6796.87 1790
6797.65 1723
6798.43 1784
6799.20 1760
6799.98 1677
6800.76 1711
6801.54 1671
6802.32 1658
6803.10 1715
6803.87 1844
6804.65 1890
6805.43 1896
6806.21 1784
6806.99 1853
6807.77 1834
6808.55 1872
6809.32 1862
6810.10 1970
6810.88 1899
6811.66 1806
6812.44 1890
6813.22 1768
6814.00 1654
6814.78 1780
6815.56 1716
6816.34 1672
6817.11 1814
6817.89 1873
6818.67 1788
6819.45 1821
6820.23 1806
6821.01 1818
6821.79 1779
6822.57 1793
6823.35 1803
6824.13 1788
6824.91 1791
6825.69 1791
6826.47 1629
6827.25 1740
6828.03 1851
6828.81 1747
6829.59 1768
6830.37 1780
6831.15 1731
6831.93 1820
6832.71 1814
6833.49 1684
6834.27 1782
6835.05 1765
6835.83 1758
6836.61 1747
6837.39 1784
6838.17 1714
6838.95 1700
6839.73 1720
6840.51 1759
6841.29 1726
6842.07 1771
6842.85 1718
6843.63 1745
6844.42 1878
6845.20 1763
6845.98 1689
6846.76 1835
6847.54 1759
6848.32 1790
6849.10 1919
6849.88 1942
6850.66 1840
6851.44 1931
6852.23 2116
6853.01 2204
6853.79 2435
6854.57 2799
6855.35 2842
6856.13 2964
6856.91 2898
6857.70 2859
6858.48 2784
6859.26 2662
6860.04 2612
6860.82 2456
6861.60 2384
6862.39 2306
6863.17 1980
6863.95 1986
6864.73 2045
6865.51 1986
6866.30 2017
6867.08 1955
6867.86 1939
6868.64 2039
6869.42 1998
6870.21 2145
6870.99 2196
6871.77 2294
6872.55 2333
6873.34 2311
6874.12 2299
6874.90 2247
6875.68 2138
6876.47 2158
6877.25 2066
6878.03 2033
6878.81 2108
6879.60 2122
6880.38 2085
6881.16 2038
6881.95 2004
6882.73 2074
6883.51 2176
6884.29 2211
6885.08 2325
6885.86 2292
6886.64 2349
6887.43 2405
6888.21 2341
6888.99 2508
6889.78 2748
6890.56 2850
6891.34 3202
6892.13 3456
6892.91 3783
6893.69 3857
6894.48 3805
6895.26 3614
6896.05 3344
6896.83 3045
6897.61 2902
6898.40 2687
6899.18 2657
6899.97 2588
6900.75 2639
6901.53 2499
6902.32 2423
6903.10 2490
6903.89 2364
6904.67 2404
6905.45 2395
6906.24 2622
6907.02 2542
6907.81 2531
6908.59 2585
6909.38 2443
6910.16 2437
6910.95 2497
6911.73 2552
6912.51 2478
6913.30 2530
6914.08 2452
6914.87 2470
6915.65 2530
6916.44 2410
6917.22 2395
6918.01 2400
6918.79 2365
6919.58 2426
6920.36 2506
6921.15 2363
6921.93 2284
6922.72 2537
6923.50 2494
6924.29 2549
6925.08 2465
6925.86 2500
6926.65 2577
6927.43 2449
6928.22 2493
6929.00 2421
6929.79 2522
6930.57 2532
6931.36 2627
6932.15 2549
6932.93 2544
6933.72 2659
6934.50 2670
6935.29 2613
6936.08 2704
6936.86 2831
6937.65 2862
6938.43 2900
6939.22 2921
6940.01 3025
6940.79 2958
6941.58 2940
6942.37 2981
6943.15 2891
6943.94 3048
6944.72 3047
6945.51 3102
6946.30 3232
6947.08 3165
6947.87 3303
6948.66 3298
6949.44 3315
6950.23 3456
6951.02 3598
6951.80 3656
6952.59 3594
6953.38 3708
6954.17 3826
6954.95 3634
6955.74 3568
6956.53 3519
6957.31 3434
6958.10 3510
6958.89 3544
6959.68 3834
6960.46 3643
6961.25 3578
6962.04 3670
6962.83 3731
6963.61 3722
6964.40 3924
6965.19 4062
6965.98 4012
6966.76 3894
6967.55 3645
6968.34 3768
6969.13 3923
6969.92 3697
6970.70 3746
6971.49 4034
6972.28 4142
6973.07 4326
6973.86 4278
6974.64 4312
6975.43 4580
6976.22 4519
6977.01 4528
6977.80 4656
6978.59 4839
6979.37 4515
6980.16 4460
6980.95 4720
6981.74 4711
6982.53 4662
6983.32 4955
6984.11 5072
6984.90 5303
6985.68 5863
6986.47 6444
6987.26 7285
6988.05 8370
6988.84 9646
6989.63 11038
6990.42 12579
6991.21 13729
6992.00 14353
6992.79 13856
6993.57 13096
6994.36 11628
6995.15 10433
6995.94 9148
6996.73 7996
6997.52 7155
6998.31 6473
6999.10 5977
6999.89 5818
7000.68 5854
7001.47 6366
7002.26 7376
7003.05 8300
7003.84 9365
7004.63 10338
7005.42 11003
7006.21 11619
7007.00 11363
7007.79 10574
7008.58 9526
7009.37 8824
7010.16 7686
7010.95 6439
7011.74 5434
7012.53 4869
7013.32 4311
7014.11 4029
7014.90 4019
7015.69 3947
7016.48 3895
7017.27 4025
7018.06 4082
7018.85 4087
7019.65 4257
7020.44 4104
7021.23 3922
7022.02 3865
7022.81 3783
7023.60 3500
7024.39 3437
7025.18 3277
7025.97 3232
7026.76 3281
7027.56 3202
7028.35 3163
7029.14 3129
7029.93 3222
7030.72 3437
7031.51 3324
7032.30 3322
7033.09 3366
7033.89 3374
7034.68 3220
7035.47 3076
7036.26 3029
7037.05 2850
7037.84 2970
7038.64 2942
7039.43 2803
7040.22 2866
7041.01 2904
7041.80 2888
7042.60 2890
7043.39 3042
7044.18 3025
7044.97 3107
7045.76 3099
7046.56 3244
7047.35 3131
7048.14 3048
7048.93 3135
7049.73 3137
7050.52 3075
7051.31 3075
7052.10 3135
7052.90 3350
7053.69 3445
7054.48 3727
7055.27 4017
7056.07 3761
7056.86 3512
7057.65 3484
7058.45 3499
7059.24 3528
7060.03 3102
7060.83 3042
7061.62 3104
7062.41 2966
7063.20 3015
7064.00 2927
7064.79 2761
7065.58 2858
7066.38 2840
7067.17 2693
7067.96 2835
7068.76 2850
7069.55 2888
7070.35 2829
7071.14 2638
7071.93 2772
7072.73 2739
7073.52 2705
7074.31 2683
7075.11 2614
7075.90 2634
7076.70 2597
7077.49 2548
7078.28 2567
7079.08 2496
7079.87 2326
7080.67 2450
7081.46 2451
7082.25 2437
7083.05 2280
7083.84 2355
7084.64 2408
7085.43 2396
7086.23 2427
7087.02 2267
7087.82 2387
7088.61 2367
7089.41 2495
7090.20 2477
7090.99 2648
7091.79 2745
7092.58 3055
7093.38 3151
7094.17 2945
7094.97 2797
7095.76 3018
7096.56 2912
7097.35 2727
7098.15 2420
7098.94 2278
7099.74 2257
7100.54 2128
7101.33 2084
7102.13 1972
7102.92 1903
7103.72 1958
7104.51 1945
7105.31 1963
7106.10 1956
7106.90 1915
7107.70 1839
7108.49 1910
7109.29 1946
7110.08 1939
7110.88 1810
7111.67 1739
7112.47 1790
7113.27 1746
7114.06 1732
7114.86 1746
7115.65 1691
7116.45 1597
7117.25 1601
7118.04 1689
7118.84 1671
7119.64 1726
7120.43 1834
7121.23 1739
7122.03 1715
7122.82 1673
7123.62 1691
7124.41 1769
7125.21 1782
7126.01 1733
7126.81 1717
7127.60 1692
7128.40 1693
7129.20 1623
7129.99 1622
7130.79 1715
7131.59 1690
7132.38 1765
7133.18 1832
7133.98 1739
7134.78 1694
7135.57 1747
7136.37 1815
7137.17 1782
7137.96 1757
7138.76 1720
7139.56 1735
7140.36 1678
7141.15 1668
7141.95 1690
7142.75 1685
7143.55 1673
7144.35 1761
7145.14 1716
7145.94 1741
7146.74 1647
7147.54 1632
7148.33 1693
7149.13 1661
7149.93 1634
7150.73 1676
7151.53 1768
7152.33 1713
7153.12 1727
7153.92 1678
7154.72 1732
7155.52 1600
7156.32 1579
7157.12 1640
7157.91 1649
7158.71 1646
7159.51 1690
7160.31 1656
7161.11 1631
7161.91 1645
7162.71 1627
7163.50 1580
7164.30 1563
7165.10 1611
7165.90 1653
7166.70 1572
7167.50 1543
7168.30 1575
7169.10 1613
7169.90 1498
7170.70 1468
7171.50 1518
7172.29 1487
7173.09 1416
7173.89 1582
7174.69 1478
7175.49 1474
7176.29 1514
7177.09 1591
7177.89 1682
7178.69 1548
7179.49 1509
7180.29 1586
7181.09 1533
7181.89 1473
7182.69 1508
7183.49 1452
7184.29 1488
7185.09 1566
7185.89 1667
7186.69 1644
7187.49 1675
7188.29 1698
7189.09 1666
7189.89 1694
7190.69 1697
7191.49 1700
7192.29 1654
7193.09 1516
7193.89 1486
7194.69 1521
7195.49 1359
7196.29 1389
7197.10 1405
7197.90 1339
7198.70 1359
7199.50 1337
7200.30 1373
7201.10 1418
7201.90 1420
7202.70 1406
7203.50 1379
7204.30 1404
7205.11 1443
7205.91 1496
7206.71 1490
7207.51 1539
7208.31 1366
7209.11 1443
7209.91 1414
7210.71 1332
7211.52 1410
7212.32 1365
7213.12 1495
7213.92 1402
7214.72 1422
7215.52 1423
7216.33 1412
7217.13 1312
7217.93 1392
7218.73 1468
7219.53 1353
7220.34 1419
7221.14 1450
7221.94 1454
7222.74 1434
7223.54 1418
7224.35 1508
7225.15 1460
7225.95 1399
7226.75 1338
7227.56 1361
7228.36 1470
7229.16 1453
7229.96 1433
7230.77 1387
7231.57 1480
7232.37 1470
7233.17 1491
7233.98 1527
7234.78 1447
7235.58 1462
7236.38 1586
7237.19 1467
7237.99 1472
7238.79 1497
7239.60 1299
7240.40 1486
7241.20 1490
7242.01 1461
7242.81 1481
7243.61 1577
7244.42 1565
7245.22 1471
7246.02 1512
7246.83 1570
7247.63 1618
7248.43 1543
7249.24 1535
7250.04 1620
7250.84 1709
7251.65 1593
7252.45 1507
7253.26 1575
7254.06 1520
7254.86 1600
7255.67 1564
7256.47 1576
7257.28 1631
7258.08 1670
7258.88 1535
7259.69 1610
7260.49 1629
7261.30 1690
7262.10 1697
7262.90 1732
7263.71 1699
7264.51 1618
7265.32 1792
7266.12 1690
7266.93 1686
7267.73 1731
7268.54 1783
7269.34 1705
7270.15 1739
7270.95 1863
7271.76 1838
7272.56 1993
7273.37 1981
7274.17 2042
7274.98 2021
7275.78 2018
7276.59 1975
7277.39 1927
7278.20 2047
7279.00 1921
7279.81 1922
7280.61 2007
7281.42 2101
7282.22 2077
7283.03 2068
7283.83 2209
7284.64 2365
7285.45 2456
7286.25 2822
7287.06 3322
7287.86 3823
7288.67 4367
7289.47 4837
7290.28 4868
7291.09 5267
7291.89 5046
7292.70 4708
7293.50 4427
7294.31 3912
7295.12 3414
7295.92 3048
7296.73 2744
7297.53 2314
7298.34 2282
7299.15 2232
7299.95 2115
7300.76 2152
7301.57 2186
7302.37 2093
7303.18 1970
7303.99 1998
7304.79 2020
7305.60 2007
7306.41 2072
7307.21 2110
7308.02 2103
7308.83 2131
7309.63 2079
7310.44 1972
7311.25 2169
7312.06 2107
7312.86 2200
7313.67 2287
7314.48 2314
7315.28 2559
7316.09 2531
7316.90 2591
7317.71 2700
7318.51 2717
7319.32 2691
7320.13 2492
7320.94 2399
7321.74 2503
7322.55 2789
7323.36 2954
7324.17 3148
7324.97 3391
7325.78 3362
7326.59 3500
7327.40 3423
7328.21 3343
7329.01 3280
7329.82 3077
7330.63 3012
7331.44 2817
7332.25 2536
7333.06 2454
7333.86 2301
7334.67 2145
7335.48 2040
7336.29 2010
7337.10 2009
7337.91 2013
7338.71 2039
7339.52 2094
7340.33 2015
7341.14 1999
7341.95 2109
7342.76 2174
7343.57 2094
7344.38 2034
7345.18 2138
7345.99 2092
7346.80 2026
7347.61 2172
7348.42 2099
7349.23 1905
7350.04 1973
7350.85 1941
7351.66 1951
7352.47 1888
7353.28 1910
7354.09 1932
7354.89 2067
7355.70 2027
7356.51 1989
7357.32 2013
7358.13 1921
7358.94 1957
7359.75 1953
7360.56 1891
7361.37 1829
7362.18 1875
7362.99 1918
7363.80 1884
7364.61 1932
7365.42 2016
7366.23 2024
7367.04 2074
7367.85 2009
7368.66 2018
7369.47 2066
7370.28 2052
7371.09 2034
7371.90 2109
7372.71 2086
7373.52 1946
7374.33 1944
7375.15 2052
7375.96 2208
7376.77 2062
7377.58 2002
7378.39 2010
7379.20 2197
7380.01 2076
7380.82 2105
7381.63 2181
7382.44 2285
7383.25 2367
7384.06 2582
7384.88 2713
7385.69 3008
7386.50 3282
7387.31 3320
7388.12 3268
7388.93 3046
7389.74 3052
7390.55 2848
7391.37 2633
7392.18 2407
7392.99 2184
7393.80 2163
7394.61 2142
7395.42 2086
7396.24 1908
7397.05 1874
7397.86 1914
7398.67 1955
7399.48 1906
7400.30 1968
7401.11 1939
7401.92 1998
7402.73 2070
7403.54 2309
7404.36 2412
7405.17 2559
7405.98 2793
7406.79 2681
7407.60 2694
7408.42 2709
7409.23 2513
7410.04 2448
7410.85 2347
7411.67 2170
7412.48 2197
7413.29 2144
7414.11 1996
7414.92 1886
7415.73 1758
7416.54 1840
7417.36 1858
7418.17 1705
7418.98 1683
7419.80 1630
7420.61 1635
7421.42 1588
7422.23 1613
7423.05 1652
7423.86 1569
7424.67 1594
7425.49 1608
7426.30 1503
7427.11 1449
7427.93 1508
7428.74 1568
7429.56 1540
7430.37 1554
7431.18 1496
7432.00 1501
7432.81 1498
7433.62 1492
7434.44 1459
7435.25 1504
7436.07 1436
7436.88 1511
7437.69 1500
7438.51 1471
7439.32 1444
7440.14 1454
7440.95 1425
7441.76 1434
7442.58 1471
7443.39 1453
7444.21 1522
7445.02 1568
7445.84 1525
7446.65 1431
7447.46 1447
7448.28 1392
7449.09 1388
7449.91 1387
7450.72 1453
7451.54 1408
7452.35 1500
7453.17 1456
7453.98 1454
7454.80 1415
7455.61 1548
7456.43 1604
7457.24 1407
7458.06 1295
7458.87 1347
7459.69 1428
7460.50 1380
7461.32 1407
7462.13 1392
7462.95 1404
7463.77 1441
7464.58 1320
7465.40 1393
7466.21 1327
7467.03 1375
7467.84 1426
7468.66 1383
7469.47 1412
7470.29 1459
7471.11 1344
7471.92 1428
7472.74 1482
7473.55 1488
7474.37 1443
7475.19 1364
7476.00 1420
7476.82 1356
7477.63 1367
7478.45 1392
7479.27 1457
7480.08 1478
7480.90 1490
7481.72 1396
7482.53 1402
7483.35 1422
7484.17 1297
7484.98 1451
7485.80 1355
7486.62 1301
7487.43 1274
7488.25 1353
7489.07 1287
7489.88 1322
7490.70 1314
7491.52 1295
7492.33 1316
7493.15 1296
7493.97 1320
7494.78 1314
7495.60 1349
7496.42 1349
7497.24 1246
7498.05 1304
7498.87 1213
7499.69 1201
7500.51 1176
7501.32 1202
7502.14 1226
7502.96 1192
7503.78 1254
7504.59 1211
7505.41 1152
7506.23 1149
7507.05 1213
7507.86 1303
7508.68 1247
7509.50 1194
7510.32 1147
7511.14 1229
7511.95 1247
7512.77 1293
7513.59 1196
7514.41 1202
7515.23 1132
7516.05 1177
7516.86 1183
7517.68 1260
7518.50 1311
7519.32 1219
7520.14 1205
7520.96 1186
7521.78 1222
7522.59 1189
7523.41 1175
7524.23 1201
7525.05 1219
7525.87 1211
7526.69 1167
7527.51 1166
7528.33 1222
7529.14 1249
7529.96 1239
7530.78 1231
7531.60 1269
7532.42 1255
7533.24 1220
7534.06 1217
7534.88 1211
7535.70 1231
7536.52 1242
7537.34 1289
7538.16 1241
7538.98 1239
7539.80 1233
7540.62 1249
7541.44 1245
7542.25 1226
7543.07 1231
7543.89 1319
7544.71 1255
7545.53 1223
7546.35 1198
7547.17 1267
7547.99 1329
7548.81 1292
7549.63 1318
7550.45 1308
7551.27 1262
7552.09 1234
7552.92 1181
7553.74 1253
7554.56 1300
7555.38 1295
7556.20 1276
7557.02 1279
7557.84 1296
7558.66 1322
7559.48 1266
7560.30 1259
7561.12 1265
7561.94 1279
7562.76 1391
7563.58 1361
7564.40 1291
7565.23 1376
7566.05 1304
7566.87 1349
7567.69 1343
7568.51 1405
7569.33 1366
7570.15 1350
7570.97 1267
7571.79 1314
7572.62 1312
7573.44 1350
7574.26 1275
7575.08 1323
7575.90 1291
7576.72 1343
7577.55 1385
7578.37 1471
7579.19 1512
7580.01 1406
7580.83 1298
7581.65 1389
7582.48 1415
7583.30 1406
7584.12 1445
7584.94 1358
7585.76 1331
7586.59 1394
7587.41 1395
7588.23 1443
7589.05 1421
7589.88 1438
7590.70 1434
7591.52 1439
7592.34 1435
7593.16 1543
7593.99 1559
7594.81 1511
7595.63 1500
7596.46 1454
7597.28 1531
7598.10 1590
7598.92 1524
7599.75 1492
7600.57 1473
7601.39 1472
7602.22 1574
7603.04 1639
7603.86 1514
7604.68 1508
7605.51 1577
7606.33 1578
7607.15 1772
7607.98 1892
7608.80 1909
7609.62 2015
7610.45 2016
7611.27 2145
7612.09 2129
7612.92 1999
7613.74 1943
7614.57 1830
7615.39 1826
7616.21 1653
7617.04 1707
7617.86 1710
7618.68 1742
7619.51 1697
7620.33 1824
7621.16 1839
7621.98 1797
7622.80 1803
7623.63 1925
7624.45 2067
7625.28 2005
7626.10 1909
7626.93 1748
7627.75 1758
7628.57 1766
7629.40 1721
7630.22 1726
7631.05 1735
7631.87 1769
7632.70 1773
7633.52 1882
7634.35 1955
7635.17 2008
7636.00 2182
7636.82 2306
7637.65 2360
7638.47 2386
7639.30 2369
7640.12 2169
7640.95 2099
7641.77 1974
7642.60 1828
7643.42 1723
7644.25 1633
7645.07 1542
7645.90 1395
7646.72 1355
7647.55 1389
7648.37 1423
7649.20 1375
7650.02 1418
7650.85 1428
7651.68 1387
7652.50 1454
7653.33 1381
7654.15 1338
7654.98 1436
7655.81 1401
7656.63 1411
7657.46 1294
7658.28 1315
7659.11 1207
7659.94 1243
7660.76 1178
7661.59 1205
7662.41 1189
7663.24 1253
7664.07 1261
7664.89 1170
7665.72 1264
7666.55 1319
7667.37 1229
7668.20 1202
7669.03 1299
7669.85 1236
7670.68 1284
7671.51 1228
7672.33 1202
7673.16 1263
7673.99 1192
7674.81 1220
7675.64 1246
7676.47 1248
7677.29 1254
7678.12 1232
7678.95 1202
7679.78 1256
7680.60 1172
7681.43 1222
7682.26 1205
7683.08 1183
7683.91 1258
7684.74 1245
7685.57 1198
7686.39 1137
7687.22 1168
7688.05 1174
7688.88 1177
7689.70 1171
7690.53 1259
7691.36 1175
7692.19 1225
7693.02 1219
7693.84 1190
7694.67 1186
7695.50 1209
7696.33 1249
7697.16 1177
7697.98 1290
7698.81 1204
7699.64 1152
7700.47 1236
7701.30 1272
7702.13 1224
7702.95 1258
7703.78 1289
7704.61 1283
7705.44 1211
7706.27 1355
7707.10 1328
7707.93 1315
7708.75 1250
7709.58 1160
7710.41 1165
7711.24 1192
7712.07 1222
7712.90 1210
7713.73 1132
7714.56 1112
7715.39 1153
7716.22 1216
7717.04 1221
7717.87 1205
7718.70 1145
7719.53 1096
7720.36 1142
7721.19 1111
7722.02 1129
7722.85 1155
7723.68 1138
7724.51 1072
7725.34 1145
7726.17 1258
7727.00 1190
7727.83 1092
7728.66 1064
7729.49 1047
7730.32 1093
7731.15 1078
7731.98 1170
7732.81 1107
7733.64 1074
7734.47 1080
7735.30 1074
7736.13 1053
7736.96 1078
7737.79 1154
7738.62 1114
7739.45 1143
7740.28 1114
7741.11 1136
7741.94 1042
7742.77 1057
7743.60 1145
7744.43 1149
7745.26 1056
7746.09 1063
7746.93 1071
7747.76 1092
7748.59 1121
7749.42 1221
7750.25 1362
7751.08 1317
7751.91 1379
7752.74 1466
7753.57 1543
7754.40 1602
7755.24 1383
7756.07 1426
7756.90 1431
7757.73 1257
7758.56 1195
7759.39 1217
7760.22 1250
7761.06 1152
7761.89 1188
7762.72 1204
7763.55 1263
7764.38 1171
7765.21 1126
7766.05 1136
7766.88 1129
7767.71 1177
7768.54 1200
7769.37 1179
7770.21 1158
7771.04 1212
7771.87 1196
7772.70 1209
7773.53 1146
7774.37 1106
7775.20 1134
7776.03 1191
7776.86 1257
7777.70 1278
7778.53 1206
7779.36 1242
7780.19 1162
7781.03 1144
7781.86 1233
7782.69 1150
7783.52 1193
7784.36 1167
7785.19 1173
7786.02 1199
7786.86 1179
7787.69 1046
7788.52 1104
7789.36 1104
7790.19 1127
7791.02 1126
7791.85 1081
7792.69 1149
7793.52 1151
7794.35 1167
7795.19 1192
7796.02 1179
7796.86 1134
7797.69 1219
7798.52 1128
7799.36 1167
7800.19 1210
7801.02 1220
7801.86 1220
7802.69 1182
7803.52 1261
7804.36 1155
7805.19 1302
7806.03 1225
7806.86 1293
7807.69 1243
7808.53 1240
7809.36 1244
7810.20 1321
7811.03 1371
7811.87 1282
7812.70 1346
7813.53 1302
7814.37 1284
7815.20 1327
7816.04 1267
7816.87 1379
7817.71 1463
7818.54 1435
7819.38 1497
7820.21 1527
7821.05 1629
7821.88 1570
7822.72 1562
7823.55 1612
7824.39 1558
7825.22 1545
7826.06 1512
7826.89 1465
7827.73 1499
7828.56 1565
7829.40 1558
7830.23 1600
7831.07 1668
7831.90 1767
7832.74 1714
7833.57 1821
7834.41 1814
7835.24 1692
7836.08 1807
7836.91 1674
7837.75 1708
7838.59 1822
7839.42 1825
7840.26 1770
7841.09 1709
7841.93 1607
7842.77 1655
7843.60 1695
7844.44 1629
7845.27 1667
7846.11 1533
7846.95 1516
7847.78 1524
7848.62 1487
7849.45 1450
7850.29 1472
7851.13 1438
7851.96 1463
7852.80 1471
7853.64 1342
7854.47 1237
7855.31 1285
7856.15 1361
7856.98 1387
7857.82 1318
7858.66 1408
7859.49 1302
7860.33 1322
7861.17 1246
7862.00 1231
7862.84 1386
7863.68 1437
7864.52 1384
7865.35 1494
7866.19 1449
7867.03 1455
7867.86 1356
7868.70 1319
7869.54 1404
7870.38 1401
7871.21 1312
7872.05 1267
7872.89 1337
7873.73 1320
7874.56 1296
7875.40 1363
7876.24 1382
7877.08 1436
7877.92 1459
7878.75 1358
7879.59 1470
7880.43 1503
7881.27 1535
7882.10 1497
7882.94 1631
7883.78 1665
7884.62 1611
7885.46 1494
7886.30 1469
7887.13 1451
7887.97 1349
7888.81 1383
7889.65 1421
7890.49 1358
7891.33 1408
7892.16 1449
7893.00 1468
7893.84 1453
7894.68 1420
7895.52 1354
7896.36 1522
7897.20 1558
7898.04 1546
7898.88 1520
7899.71 1517
7900.55 1452
7901.39 1396
7902.23 1444
7903.07 1431
7903.91 1469
7904.75 1456
7905.59 1508
7906.43 1618
7907.27 1474
7908.11 1470
7908.95 1530
7909.79 1467
7910.62 1381
7911.46 1395
7912.30 1379
7913.14 1301
7913.98 1356
7914.82 1240
7915.66 1260
7916.50 1333
7917.34 1357
7918.18 1412
7919.02 1411
7919.86 1439
7920.70 1509
7921.54 1469
7922.38 1473
7923.22 1554
7924.06 1577
7924.90 1505
7925.74 1452
7926.58 1528
7927.43 1438
7928.27 1350
7929.11 1316
7929.95 1252
7930.79 1271
7931.63 1227
7932.47 1237
7933.31 1152
7934.15 1165
7934.99 1192
7935.83 1208
7936.67 1143
7937.51 1137
7938.36 1082
7939.20 1153
7940.04 1145
7940.88 1241
7941.72 1187
7942.56 1207
7943.40 1249
7944.24 1152
7945.09 1180
7945.93 1127
7946.77 1102
7947.61 1152
7948.45 1087
7949.29 1097
7950.13 1083
7950.98 1262
7951.82 1205
7952.66 1184
7953.50 1213
7954.34 1209
7955.19 1159
7956.03 1215
7956.87 1250
7957.71 1275
7958.55 1290
7959.40 1366
7960.24 1396
7961.08 1340
7961.92 1358
7962.76 1264
7963.61 1251
7964.45 1391
7965.29 1403
7966.13 1253
7966.98 1220
7967.82 1326
7968.66 1383
7969.50 1362
7970.35 1321
7971.19 1367
7972.03 1326
7972.88 1398
7973.72 1351
7974.56 1302
7975.40 1256
7976.25 1223
7977.09 1240
7977.93 1231
7978.78 1186
7979.62 1132
7980.46 1118
7981.31 1096
7982.15 1104
7982.99 1096
7983.84 1112
7984.68 1201
7985.52 1158
7986.37 1144
7987.21 1114
7988.06 1104
7988.90 1162
7989.74 1058
7990.59 1118
7991.43 1145
7992.27 1099
7993.12 1078
7993.96 1136
7994.81 1132
7995.65 1072
7996.49 1091
7997.34 1127
7998.18 1174
7999.03 1030
7999.87 1005
8000.72 1055
8001.56 1044
8002.40 1042
8003.25 962
8004.09 1042
8004.94 1134
8005.78 1050
8006.63 1022
8007.47 936
8008.32 953
8009.16 969
8010.01 947
8010.85 882
8011.70 915
8012.54 916
8013.39 1032
8014.23 975
8015.08 991
8015.92 971
8016.77 907
8017.61 956
8018.46 961
8019.30 989
8020.15 970
8020.99 998
8021.84 1018
8022.68 1045
8023.53 946
8024.38 914
8025.22 931
8026.07 953
8026.91 958
8027.76 908
8028.60 942
8029.45 900
8030.30 912
8031.14 891
8031.99 957
8032.83 955
8033.68 981
8034.53 1040
8035.37 940
8036.22 958
8037.06 925
8037.91 920
8038.76 990
8039.60 981
8040.45 976
8041.30 987
8042.14 982
8042.99 886
8043.84 1004
8044.68 1050
8045.53 947
8046.38 958
8047.22 958
8048.07 880
8048.92 887
8049.76 973
8050.61 986
8051.46 912
8052.30 888
8053.15 874
8054.00 894
8054.85 1021
8055.69 949
8056.54 954
8057.39 990
8058.24 931
8059.08 924
8059.93 1003
8060.78 947
8061.63 929
8062.47 959
8063.32 885
8064.17 907
8065.02 890
8065.86 892
8066.71 985
8067.56 896
8068.41 898
8069.26 879
8070.10 808
8070.95 904
8071.80 914
8072.65 908
8073.50 877
8074.34 975
8075.19 931
8076.04 922
8076.89 865
8077.74 886
8078.59 936
8079.43 920
8080.28 910
8081.13 908
8081.98 991
8082.83 912
8083.68 884
8084.53 891
8085.37 844
8086.22 844
8087.07 934
8087.92 927
8088.77 823
8089.62 850
8090.47 862
8091.32 846
8092.17 938
8093.02 865
8093.87 838
8094.71 849
8095.56 834
8096.41 821
8097.26 843
8098.11 812
8098.96 885
8099.81 847
8100.66 839
8101.51 859
8102.36 889
8103.21 850
8104.06 886
8104.91 934
8105.76 921
8106.61 912
8107.46 932
8108.31 899
8109.16 838
8110.01 878
8110.86 858
8111.71 896
8112.56 817
8113.41 888
8114.26 841
8115.11 875
8115.96 904
8116.81 865
8117.66 838
8118.51 846
8119.36 861
8120.21 857
8121.06 875
8121.92 882
8122.77 939
8123.62 883
8124.47 903
8125.32 997
8126.17 933
8127.02 957
8127.87 925
8128.72 845
8129.57 912
8130.43 879
8131.28 878
8132.13 880
8132.98 849
8133.83 890
8134.68 910
8135.53 902
8136.38 883
8137.24 919
8138.09 831
8138.94 819
8139.79 844
8140.64 908
8141.49 851
8142.35 908
8143.20 1001
8144.05 892
8144.90 930
8145.75 935
8146.61 914
8147.46 928
8148.31 1016
8149.16 932
8150.01 896
8150.87 873
8151.72 956
8152.57 959
8153.42 983
8154.28 1044
8155.13 1015
8155.98 999
8156.83 1074
8157.69 1050
8158.54 1071
8159.39 1073
8160.24 1085
8161.10 1158
8161.95 1242
8162.80 1152
8163.66 1111
8164.51 1116
8165.36 1105
8166.21 1012
8167.07 1012
8167.92 1093
8168.77 995
8169.63 951
8170.48 984
8171.33 1028
8172.19 934
8173.04 916
8173.89 878
8174.75 970
8175.60 911
8176.46 942
8177.31 955
8178.16 926
8179.02 938
8179.87 863
8180.72 971
8181.58 919
8182.43 849
8183.29 867
8184.14 900
8184.99 921
8185.85 867
8186.70 906
8187.56 878
8188.41 822
8189.26 849
8190.12 864
8190.97 926
8191.83 841
8192.68 822
8193.54 809
8194.39 782
8195.25 863
8196.10 874
8196.95 905
8197.81 905
8198.66 886
8199.52 890
8200.37 889
8201.23 885
8202.08 907
8202.94 924
8203.79 936
8204.65 836
8205.50 876
8206.36 905
8207.21 874
8208.07 861
8208.92 864
8209.78 878
8210.64 820
8211.49 908
8212.35 847
8213.20 865
8214.06 938
8214.91 938
8215.77 887
8216.62 833
8217.48 842
8218.34 877
8219.19 927
8220.05 887
8220.90 919
8221.76 867
8222.61 956
8223.47 908
8224.33 904
8225.18 951
8226.04 1017
8226.90 1113
8227.75 1089
8228.61 1056
8229.46 1028
8230.32 1040
8231.18 992
8232.03 977
8232.89 1016
8233.75 932
8234.60 949
8235.46 945
8236.32 952
8237.17 908
8238.03 946
8238.89 858
8239.74 857
8240.60 878
8241.46 874
8242.32 903
8243.17 880
8244.03 882
8244.89 864
8245.74 853
8246.60 870
8247.46 923
8248.32 908
8249.17 855
8250.03 876
8250.89 838
8251.75 883
8252.60 880
8253.46 810
8254.32 888
8255.18 881
8256.03 824
8256.89 876
8257.75 897
8258.61 873
8259.47 894
8260.32 881
8261.18 870
8262.04 898
8262.90 876
8263.76 870
8264.61 863
8265.47 788
8266.33 933
8267.19 800
8268.05 864
8268.91 843
8269.76 869
8270.62 905
8271.48 892
8272.34 863
8273.20 864
8274.06 788
8274.92 785
8275.77 828
8276.63 827
8277.49 926
8278.35 900
8279.21 843
8280.07 804
8280.93 849
8281.79 887
8282.65 875
8283.51 886
8284.36 864
8285.22 864
8286.08 871
8286.94 774
8287.80 804
8288.66 863
8289.52 917
8290.38 923
8291.24 889
8292.10 911
8292.96 857
8293.82 870
8294.68 850
8295.54 985
8296.40 975
8297.26 902
8298.12 929
8298.98 1002
8299.84 990
8300.70 920
8301.56 883
8302.42 916
8303.28 916
8304.14 897
8305.00 868
8305.86 944
8306.72 877
8307.58 891
8308.44 868
8309.30 933
8310.16 913
8311.02 971
8311.88 900
8312.74 936
8313.60 853
8314.46 875
8315.33 915
8316.19 922
8317.05 898
8317.91 907
8318.77 821
8319.63 786
8320.49 977
8321.35 970
8322.21 837
8323.08 890
8323.94 905
8324.80 897
8325.66 853
8326.52 887
8327.38 841
8328.24 843
8329.10 853
8329.97 961
8330.83 960
8331.69 853
8332.55 820
8333.41 830
8334.28 816
8335.14 796
8336.00 814
8336.86 839
8337.72 892
8338.58 919
8339.45 859
8340.31 859
8341.17 912
8342.03 895
8342.90 932
8343.76 972
8344.62 994
8345.48 956
8346.35 894
8347.21 950
8348.07 932
8348.93 904
8349.80 896
8350.66 1010
8351.52 891
8352.38 874
8353.25 961
8354.11 945
8354.97 939
8355.83 903
8356.70 904
8357.56 945
8358.42 1002
8359.29 968
8360.15 980
8361.01 978
8361.88 934
8362.74 1020
8363.60 985
8364.47 888
8365.33 838
8366.19 917
8367.06 961
8367.92 992
8368.78 862
8369.65 906
8370.51 993
8371.38 948
8372.24 1001
8373.10 968
8373.97 1062
8374.83 1032
8375.69 1040
8376.56 1080
8377.42 1093
8378.29 998
8379.15 914
8380.01 944
8380.88 934
8381.74 972
8382.61 1042
8383.47 1076
8384.34 992
8385.20 991
8386.07 1042
8386.93 1026
8387.79 1089
8388.66 1110
8389.52 1045
8390.39 1017
8391.25 1046
8392.12 1042
8392.98 1095
8393.85 1133
8394.71 1096
8395.58 1051
8396.44 1103
8397.31 1120
8398.17 1039
8399.04 1131
8399.90 1130
8400.77 1106
8401.63 1147
8402.50 1092
8403.36 1078
8404.23 1147
8405.10 1094
8405.96 1169
8406.83 1095
8407.69 1068
8408.56 1145
8409.42 1155
8410.29 1133
8411.15 1243
8412.02 1255
8412.89 1184
8413.75 1209
8414.62 1169
8415.48 1247
8416.35 1298
8417.22 1224
8418.08 1283
8418.95 1213
8419.82 1265
8420.68 1278
8421.55 1202
8422.41 1223
8423.28 1244
8424.15 1270
8425.01 1409
8425.88 1316
8426.75 1418
8427.61 1395
8428.48 1349
8429.35 1348
8430.21 1340
8431.08 1478
8431.95 1506
8432.81 1509
8433.68 1550
8434.55 1459
8435.41 1479
8436.28 1461
8437.15 1517
8438.02 1611
8438.88 1601
8439.75 1551
8440.62 1620
8441.49 1687
8442.35 1793
8443.22 1710
8444.09 1783
8444.96 1837
8445.82 1872
8446.69 1819
8447.56 1984
8448.43 1869
8449.29 1976
8450.16 2078
8451.03 2109
8451.90 2054
8452.77 1923
8453.63 2075
8454.50 2154
8455.37 2043
8456.24 2168
8457.11 2190
8457.97 2204
8458.84 2547
8459.71 2628
8460.58 2987
8461.45 3501
8462.32 3604
8463.18 3697
8464.05 3825
8464.92 3814
8465.79 3459
8466.66 3187
8467.53 3159
8468.40 2735
8469.26 2618
8470.13 2618
8471.00 2600
8471.87 2658
8472.74 2895
8473.61 3407
8474.48 4160
8475.35 4793
8476.22 5344
8477.09 5809
8477.95 5894
8478.82 5438
8479.69 4784
8480.56 4208
8481.43 3619
8482.30 3034
8483.17 2575
8484.04 2270
8484.91 2062
8485.78 1985
8486.65 1839
8487.52 1721
8488.39 1695
8489.26 1709
8490.13 1570
8491.00 1604
8491.87 1725
8492.74 1647
8493.61 1635
8494.48 1687
8495.35 1636
8496.22 1616
8497.09 1608
8497.96 1644
8498.83 1512
8499.70 1525
8500.57 1526
8501.44 1536
8502.31 1549
8503.18 1595
8504.05 1593
8504.92 1571
8505.79 1474
8506.66 1581
8507.53 1546
8508.41 1520
8509.28 1521
8510.15 1661
8511.02 1634
8511.89 1608
8512.76 1590
8513.63 1637
8514.50 1639
8515.37 1688
8516.24 1693
8517.12 1625
8517.99 1659
8518.86 1570
8519.73 1630
8520.60 1685
8521.47 1577
8522.34 1558
8523.22 1574
8524.09 1520
8524.96 1607
8525.83 1634
8526.70 1508
8527.57 1521
8528.45 1548
8529.32 1562
8530.19 1644
8531.06 1720
8531.93 1654
8532.81 1636
8533.68 1638
8534.55 1609
8535.42 1660
8536.29 1778
8537.17 1838
8538.04 1764
8538.91 1699
8539.78 1793
8540.66 1842
8541.53 1807
8542.40 1743
8543.27 1749
8544.15 1744
8545.02 1761
8545.89 1769
8546.76 1733
8547.64 1635
8548.51 1713
8549.38 1692
8550.26 1669
8551.13 1657
8552.00 1723
8552.87 1667
8553.75 1581
8554.62 1663
8555.49 1611
8556.37 1628
8557.24 1768
8558.11 1910
8558.99 1976
8559.86 2061
8560.73 2186
8561.61 2259
8562.48 2297
8563.36 2130
8564.23 2059
8565.10 1840
8565.98 1708
8566.85 1606
8567.72 1624
8568.60 1502
8569.47 1504
8570.35 1371
8571.22 1322
8572.09 1274
8572.97 1275
8573.84 1279
8574.72 1308
8575.59 1366
8576.46 1377
8577.34 1374
8578.21 1346
8579.09 1328
8579.96 1331
8580.84 1297
8581.71 1302
8582.59 1288
8583.46 1246
8584.34 1351
8585.21 1266
8586.08 1373
8586.96 1315
8587.83 1225
8588.71 1192
8589.58 1191
8590.46 1271
8591.33 1306
8592.21 1294
8593.08 1298
8593.96 1327
8594.83 1298
8595.71 1234
8596.59 1261
8597.46 1361
8598.34 1285
8599.21 1259
8600.09 1277
8600.96 1344
8601.84 1388
8602.71 1325
8603.59 1283
8604.46 1380
8605.34 1355
8606.22 1319
8607.09 1318
8607.97 1253
8608.84 1347
8609.72 1359
8610.60 1339
8611.47 1326
8612.35 1398
8613.22 1362
8614.10 1373
8614.98 1291
8615.85 1337
8616.73 1352
8617.61 1291
8618.48 1368
8619.36 1371
8620.24 1401
8621.11 1404
8621.99 1322
8622.87 1389
8623.74 1473
8624.62 1392
8625.50 1422
8626.37 1413
8627.25 1396
8628.13 1421
8629.00 1432
8629.88 1435
8630.76 1497
8631.63 1465
8632.51 1412
8633.39 1455
8634.27 1590
8635.14 1513
8636.02 1513
8636.90 1634
8637.77 1582
8638.65 1465
8639.53 1564
8640.41 1530
8641.28 1405
8642.16 1447
8643.04 1450
8643.92 1411
8644.80 1487
8645.67 1606
8646.55 1584
8647.43 1637
8648.31 1547
8649.19 1521
8650.06 1561
8650.94 1620
8651.82 1574
8652.70 1627
8653.58 1656
8654.45 1644
8655.33 1764
8656.21 1834
8657.09 1735
8657.97 1615
8658.85 1644
8659.72 1710
8660.60 1735
8661.48 1737
8662.36 1739
8663.24 1700
8664.12 1719
8665.00 1641
8665.88 1631
8666.75 1608
8667.63 1679
8668.51 1713
8669.39 1737
8670.27 1795
8671.15 1687
8672.03 1611
8672.91 1648
8673.79 1860
8674.67 1905
8675.55 1970
8676.42 1989
8677.30 2180
8678.18 2253
8679.06 2280
8679.94 2405
8680.82 2479
8681.70 2517
8682.58 2485
8683.46 2497
8684.34 2432
8685.22 2233
8686.10 2270
8686.98 2174
8687.86 2116
8688.74 2042
8689.62 2048
8690.50 1936
8691.38 1942
8692.26 2062
8693.14 2142
8694.02 2363
8694.90 2841
8695.78 3153
8696.66 3771
8697.54 4369
8698.42 4732
8699.30 5157
8700.18 5364
8701.07 4953
8701.95 4442
8702.83 3933
8703.71 3434
8704.59 2900
8705.47 2598
8706.35 2269
8707.23 2035
8708.11 1796
8708.99 1768
8709.87 1584
8710.75 1557
8711.64 1541
8712.52 1520
8713.40 1498
8714.28 1504
8715.16 1558
8716.04 1446
8716.92 1413
8717.81 1330
8718.69 1297
8719.57 1335
8720.45 1388
8721.33 1304
8722.21 1228
8723.10 1318
8723.98 1347
8724.86 1339
8725.74 1407
8726.62 1334
8727.50 1424
8728.39 1432
8729.27 1373
8730.15 1334
8731.03 1377
8731.91 1381
8732.80 1416
8733.68 1314
8734.56 1321
8735.44 1442
8736.33 1393
8737.21 1476
8738.09 1424
8738.97 1458
8739.86 1377
8740.74 1308
8741.62 1315
8742.50 1374
8743.39 1360
8744.27 1344
8745.15 1283
8746.04 1300
8746.92 1342
8747.80 1283
8748.68 1362
8749.57 1302
8750.45 1247
8751.33 1256
8752.22 1331
8753.10 1286
8753.98 1342
8754.87 1328
8755.75 1364
8756.63 1352
8757.52 1327
8758.40 1340
8759.28 1467
8760.17 1414
8761.05 1546
8761.94 1648
8762.82 1640
8763.70 1613
8764.59 1631
8765.47 1649
8766.36 1665
8767.24 1644
8768.12 1571
8769.01 1502
8769.89 1476
8770.78 1455
8771.66 1391
8772.54 1379
8773.43 1418
8774.31 1372
8775.20 1389
8776.08 1442
8776.97 1439
8777.85 1470
8778.73 1440
8779.62 1469
8780.50 1435
8781.39 1411
8782.27 1250
8783.16 1334
8784.04 1418
8784.93 1333
8785.81 1188
8786.70 1215
8787.58 1238
8788.47 1269
8789.35 1139
8790.24 1075
8791.12 1138
8792.01 1130
8792.89 1140
8793.78 1190
8794.66 1174
8795.55 1242
8796.44 1230
8797.32 1294
8798.21 1288
8799.09 1246
8799.98 1242
8800.86 1252
8801.75 1173
8802.63 1198
8803.52 1328
8804.41 1282
8805.29 1196
8806.18 1074
8807.06 1140
8807.95 1142
8808.84 1119
8809.72 1082
8810.61 1133
8811.49 1139
8812.38 1127
8813.27 1134
8814.15 1127
8815.04 1090
8815.93 1053
8816.81 1082
8817.70 1173
8818.59 1137
8819.47 1072
8820.36 1117
8821.25 1014
8822.13 1028
8823.02 1024
8823.91 1041
8824.79 1065
8825.68 1010
8826.57 1038
8827.45 1035
8828.34 1139
8829.23 1087
8830.12 1090
8831.00 1115
8831.89 1127
8832.78 1083
8833.66 1015
8834.55 1032
8835.44 1062
8836.33 967
8837.21 984
8838.10 1076
8838.99 1017
8839.88 1039
8840.76 975
8841.65 978
8842.54 1023
8843.43 946
8844.32 1021
8845.20 1012
8846.09 948
8846.98 957
8847.87 985
8848.76 1056
8849.64 947
8850.53 994
8851.42 946
8852.31 989
8853.20 1019
8854.09 877
8854.97 874
8855.86 898
8856.75 910
8857.64 860
8858.53 904
8859.42 836
8860.30 913
8861.19 901
8862.08 871
8862.97 881
8863.86 897
8864.75 905
8865.64 972
8866.53 919
8867.42 853
8868.30 931
8869.19 904
8870.08 882
8870.97 857
8871.86 856
8872.75 938
8873.64 860
8874.53 879
8875.42 890
8876.31 841
8877.20 849
8878.09 861
8878.98 787
8879.87 833
8880.76 860
8881.65 850
8882.54 825
8883.43 808
8884.32 803
8885.21 798
8886.10 906
8886.99 872
8887.88 875
8888.77 855
8889.66 841
8890.55 835
8891.44 810
8892.33 779
8893.22 836
8894.11 826
8895.00 820
8895.89 746
8896.78 837
8897.67 819
8898.56 810
8899.45 831
8900.34 878
8901.23 830
8902.12 799
8903.01 803
8903.90 860
8904.79 864
8905.69 799
8906.58 800
8907.47 789
8908.36 849
8909.25 837
8910.14 840
8911.03 865
8911.92 820
8912.82 828
8913.71 830
8914.60 835
8915.49 802
8916.38 786
8917.27 847
8918.16 850
8919.06 785
8919.95 815
8920.84 776
8921.73 774
8922.62 788
8923.51 820
8924.41 867
8925.30 860
8926.19 793
8927.08 751
8927.97 771
8928.87 786
8929.76 770
8930.65 760
8931.54 760
8932.43 752
8933.33 768
8934.22 793
8935.11 769
8936.00 733
8936.90 760
8937.79 741
8938.68 737
8939.57 760
8940.47 886
8941.36 793
8942.25 785
8943.15 754
8944.04 718
8944.93 750
8945.82 753
8946.72 778
8947.61 735
8948.50 782
8949.40 832
8950.29 760
8951.18 783
8952.08 765
8952.97 786
8953.86 812
8954.76 805
8955.65 795
8956.54 743
8957.44 739
8958.33 799
8959.22 749
8960.12 760
8961.01 736
8961.91 770
8962.80 820
8963.69 751
8964.59 760
8965.48 751
8966.37 720
8967.27 817
8968.16 828
8969.06 772
8969.95 742
8970.85 779
8971.74 799
8972.63 746
8973.53 791
8974.42 802
8975.32 710
8976.21 729
8977.11 779
8978.00 804
8978.90 745
8979.79 736
8980.68 759
8981.58 717
8982.47 659
8983.37 815
8984.26 783
8985.16 836
8986.05 764
8986.95 804
8987.84 776
8988.74 715
8989.63 774
8990.53 731
8991.42 762
8992.32 670
8993.22 682
8994.11 716
8995.01 757
8995.90 814
8996.80 769
8997.69 752
8998.59 771
8999.48 719
9000.38 769
9001.28 782
9002.17 731
9003.07 702
9003.96 784
9004.86 813
9005.75 758
9006.65 731
9007.55 740
9008.44 784
9009.34 760
9010.23 711
9011.13 755
9012.03 707
9012.92 706
9013.82 743
9014.72 740
9015.61 708
9016.51 724
9017.41 729
9018.30 711
9019.20 667
9020.10 668
9020.99 736
9021.89 776
9022.79 735
9023.68 723
9024.58 763
9025.48 756
9026.37 751
9027.27 714
9028.17 697
9029.06 701
9029.96 725
9030.86 698
9031.76 730
9032.65 708
9033.55 683
9034.45 770
9035.35 718
9036.24 696
9037.14 740
9038.04 818
9038.94 753
9039.83 686
9040.73 698
9041.63 778
9042.53 717
9043.42 778
9044.32 778
9045.22 744
9046.12 763
9047.02 684
9047.91 686
9048.81 702
9049.71 714
9050.61 628
9051.51 692
9052.41 754
9053.30 760
9054.20 697
9055.10 706
9056.00 695
9056.90 728
9057.80 739
9058.69 722
9059.59 725
9060.49 750
9061.39 650
9062.29 679
9063.19 749
9064.09 724
9064.99 759
9065.88 754
9066.78 800
9067.68 790
9068.58 731
9069.48 792
9070.38 785
9071.28 803
9072.18 821
9073.08 777
9073.98 772
9074.88 781
9075.78 761
9076.68 721
9077.58 683
9078.47 776
9079.37 818
9080.27 812
9081.17 831
9082.07 725
9082.97 732
9083.87 685
9084.77 697
9085.67 708
9086.57 735
9087.47 774
9088.37 709
9089.27 737
9090.17 765
9091.07 748
9091.97 744
9092.87 752
9093.77 723
9094.67 764
9095.58 807
9096.48 776
9097.38 738
9098.28 760
9099.18 734
9100.08 704
9100.98 746
9101.88 737
9102.78 755
9103.68 759
9104.58 707
9105.48 717
9106.38 749
9107.28 731
9108.19 706
9109.09 756
9109.99 732
9110.89 719
9111.79 743
9112.69 751
9113.59 778
9114.49 658
9115.40 734
9116.30 723
9117.20 766
9118.10 794
9119.00 743
9119.90 723
9120.81 743
9121.71 748
9122.61 794
9123.51 709
9124.41 704
9125.31 674
9126.22 655
9127.12 667
9128.02 743
9128.92 714
9129.82 774
9130.73 797
9131.63 735
9132.53 708
9133.43 725
9134.34 656
9135.24 658
9136.14 755
9137.04 723
9137.95 681
9138.85 679
9139.75 703
9140.65 702
9141.56 668
9142.46 728
9143.36 748
9144.26 674
9145.17 731
9146.07 706
9146.97 694
9147.88 678
9148.78 664
9149.68 742
9150.59 715
9151.49 696
9152.39 729
9153.29 760
9154.20 733
9155.10 715
9156.01 694
9156.91 710
9157.81 721
9158.72 732
9159.62 746
9160.52 734
9161.43 816
9162.33 772
9163.23 763
9164.14 715
9165.04 689
9165.95 737
9166.85 682
9167.75 719
9168.66 689
9169.56 787
9170.47 766
9171.37 775
9172.27 730
9173.18 766
9174.08 781
9174.99 694
9175.89 710
9176.80 726
9177.70 720
9178.60 758
9179.51 750
9180.41 763
9181.32 764
9182.22 738
9183.13 676
9184.03 709
9184.94 732
9185.84 774
9186.75 734
9187.65 746
9188.56 745
9189.46 796
9190.37 810
9191.27 818
9192.18 746
9193.08 766
9193.99 728
9194.89 705
9195.80 711
9196.71 748
9197.61 715
9198.52 702
9199.42 746
9200.33 798
9201.23 762
9202.14 697
9203.04 830
9203.95 915
9204.86 813
9205.76 761
9206.67 808
9207.57 841
9208.48 880
9209.39 909
9210.29 889
9211.20 858
9212.10 807
9213.01 737
9213.92 765
9214.82 727
9215.73 691
9216.64 756
9217.54 816
9218.45 807
9219.36 747
9220.26 782
9221.17 817
9222.08 889
9222.98 877
9223.89 938
9224.80 882
9225.70 885
9226.61 908
9227.52 886
9228.42 864
9229.33 833
9230.24 798
9231.14 788
9232.05 725
9232.96 725
9233.87 747
9234.77 716
9235.68 753
9236.59 744
9237.50 765
9238.40 788
9239.31 762
9240.22 766
9241.13 706
9242.03 743
9242.94 708
9243.85 779
9244.76 822
9245.66 731
9246.57 730
9247.48 694
9248.39 702
9249.30 745
9250.20 732
9251.11 735
9252.02 770
9252.93 765
9253.84 747
9254.75 729
9255.65 728
9256.56 721
9257.47 762
9258.38 772
9259.29 711
9260.20 662
9261.10 706
9262.01 664
9262.92 696
9263.83 736
9264.74 686
9265.65 698
9266.56 743
9267.47 743
9268.37 723
9269.28 683
9270.19 685
9271.10 686
9272.01 708
9272.92 713
9273.83 702
9274.74 705
9275.65 716
9276.56 714
9277.47 767
9278.38 838
9279.29 759
9280.20 726
9281.11 780
9282.01 742
9282.92 711
9283.83 766
9284.74 720
9285.65 674
9286.56 683
9287.47 710
9288.38 739
9289.29 756
9290.20 761
9291.11 739
9292.02 710
9292.93 700
9293.84 712
9294.75 740
9295.66 716
9296.57 794
9297.49 762
9298.40 797
9299.31 775
9300.22 788
9301.13 746
9302.04 733
9302.95 770
9303.86 753
9304.77 782
9305.68 771
9306.59 796
9307.50 765
9308.41 758
9309.32 732
9310.24 755
9311.15 790
9312.06 798
9312.97 801
9313.88 869
9314.79 844
9315.70 853
9316.61 877
9317.53 894
9318.44 911
9319.35 948
9320.26 832
9321.17 827
9322.08 860
9322.99 872
9323.91 832
9324.82 859
9325.73 722
9326.64 742
9327.55 758
9328.46 814
9329.38 764
9330.29 696
9331.20 727
9332.11 711
9333.03 723
9333.94 726
9334.85 723
9335.76 772
9336.67 709
9337.59 727
9338.50 729
9339.41 732
9340.32 705
9341.24 743
9342.15 766
9343.06 758
9343.97 816
9344.89 801
9345.80 820
9346.71 749
9347.63 768
9348.54 785
9349.45 758
9350.36 755
9351.28 736
9352.19 778
9353.10 798
9354.02 766
9354.93 853
9355.84 744
9356.76 834
9357.67 825
9358.58 820
9359.50 809
9360.41 904
9361.32 839
9362.24 735
9363.15 755
9364.06 744
9364.98 746
9365.89 762
9366.81 737
9367.72 751
9368.63 764
9369.55 725
9370.46 774
9371.38 792
9372.29 761
9373.20 864
9374.12 786
9375.03 798
9375.95 848
9376.86 793
9377.77 827
9378.69 843
9379.60 824
9380.52 843
9381.43 898
9382.35 853
9383.26 814
9384.18 844
9385.09 845
9386.01 897
9386.92 891
9387.83 744
9388.75 758
9389.66 846
9390.58 863
9391.49 884
9392.41 901
9393.32 942
9394.24 984
9395.16 980
9396.07 998
9396.99 974
9397.90 1013
9398.82 1047
9399.73 1014
9400.65 1007
9401.56 983
9402.48 1075
9403.39 1065
9404.31 986
9405.22 962
9406.14 943
9407.06 926
9407.97 906
9408.89 963
9409.80 956
9410.72 934
9411.64 907
9412.55 907
9413.47 896
9414.38 912
9415.30 946
9416.22 900
9417.13 835
9418.05 852
9418.97 921
9419.88 881
9420.80 865
9421.71 911
9422.63 851
9423.55 831
9424.46 879
9425.38 834
9426.30 902
9427.21 946
9428.13 880
9429.05 798
9429.96 828
9430.88 873
9431.80 934
9432.72 863
9433.63 930
9434.55 846
9435.47 865
9436.38 908
9437.30 934
9438.22 953
9439.14 925
9440.05 907
9440.97 915
9441.89 956
9442.81 932
9443.72 926
9444.64 889
9445.56 931
9446.48 947
9447.39 924
9448.31 891
9449.23 934
9450.15 970
9451.07 941
9451.98 879
9452.90 923
9453.82 953
9454.74 983
9455.66 919
9456.57 1003
9457.49 1126
9458.41 1129
9459.33 1151
9460.25 1260
9461.16 1228
9462.08 1252
9463.00 1093
9463.92 1139
9464.84 1069
9465.76 1066
9466.68 1023
9467.59 1009
9468.51 980
9469.43 998
9470.35 946
9471.27 918
9472.19 979
9473.11 966
9474.03 897
9474.95 877
9475.87 907
9476.78 927
9477.70 907
9478.62 899
9479.54 931
9480.46 935
9481.38 902
9482.30 937
9483.22 921
9484.14 924
9485.06 937
9485.98 883
9486.90 939
9487.82 945
9488.74 943
9489.66 1003
9490.58 947
9491.50 943
9492.42 923
9493.34 1035
9494.26 1030
9495.18 953
9496.10 963
9497.02 1006
9497.94 972
9498.86 1020
9499.78 969
9500.70 932
9501.62 936
9502.54 914
9503.46 866
9504.38 977
9505.30 965
9506.22 959
9507.14 928
9508.06 970
9508.98 1007
9509.90 974
9510.82 961
9511.75 983
9512.67 1021
9513.59 1043
9514.51 1032
9515.43 1038
9516.35 1038
9517.27 1081
9518.19 1045
9519.11 1052
9520.03 1071
9520.96 1054
9521.88 1067
9522.80 1137
9523.72 1231
9524.64 1116
9525.56 1174
9526.48 1151
9527.41 1132
9528.33 1084
9529.25 1082
9530.17 1093
9531.09 1090
9532.02 1060
9532.94 1129
9533.86 1129
9534.78 1223
9535.70 1333
9536.63 1408
9537.55 1540
9538.47 1576
9539.39 1691
9540.31 1703
9541.24 1741
9542.16 1706
9543.08 1681
9544.00 1516
9544.93 1485
9545.85 1425
9546.77 1304
9547.69 1259
9548.62 1234
9549.54 1118
9550.46 1034
9551.38 1087
9552.31 1119
9553.23 1066
9554.15 1021
9555.08 1092
9556.00 1157
9556.92 1108
9557.84 1048
9558.77 1026
9559.69 1051
9560.61 1056
9561.54 1017
9562.46 1030
9563.38 1017
9564.31 1008
9565.23 1079
9566.15 1115
9567.08 1059
9568.00 1147
9568.93 1074
9569.85 1123
9570.77 1044
9571.70 1032
9572.62 1071
9573.54 1093
9574.47 1058
9575.39 1047
9576.32 1045
9577.24 1021
9578.16 981
9579.09 998
9580.01 954
9580.94 1013
9581.86 1031
9582.78 1028
9583.71 1056
9584.63 970
9585.56 1086
9586.48 1041
9587.41 1069
9588.33 1035
9589.26 1050
9590.18 1014
9591.11 1006
9592.03 948
9592.96 1044
9593.88 1016
9594.80 955
9595.73 1010
9596.65 985
9597.58 1054
9598.50 1097
9599.43 1066
9600.35 1044
9601.28 1054
9602.21 1077
9603.13 1015
9604.06 1078
9604.98 1010
9605.91 1030
9606.83 1058
9607.76 1062
9608.68 1087
9609.61 1118
9610.53 1096
9611.46 1070
9612.39 1127
9613.31 1119
9614.24 1135
9615.16 1101
9616.09 1119
9617.02 1208
9617.94 1137
9618.87 1133
9619.79 1132
9620.72 1174
9621.65 1174
9622.57 1130
9623.50 1202
9624.42 1137
9625.35 1126
9626.28 1123
9627.20 1089
9628.13 1125
9629.06 1162
9629.98 1163
9630.91 1214
9631.84 1183
9632.76 1260
9633.69 1187
9634.62 1143
9635.54 1238
9636.47 1281
9637.40 1258
9638.32 1309
9639.25 1269
9640.18 1276
9641.11 1359
9642.03 1332
9642.96 1453
9643.89 1373
9644.81 1354
9645.74 1399
9646.67 1463
9647.60 1388
9648.52 1335
9649.45 1372
9650.38 1464
9651.31 1498
9652.23 1482
9653.16 1526
9654.09 1559
9655.02 1582
9655.95 1537
9656.87 1630
9657.80 1703
9658.73 1624
9659.66 1662
9660.58 1702
9661.51 1524
9662.44 1479
9663.37 1471
9664.30 1480
9665.23 1489
9666.15 1465
9667.08 1392
9668.01 1436
9668.94 1410
9669.87 1356
9670.80 1427
9671.73 1402
9672.65 1443
9673.58 1487
9674.51 1468
9675.44 1441
9676.37 1498
9677.30 1489
9678.23 1542
9679.16 1565
9680.08 1551
9681.01 1554
9681.94 1511
9682.87 1469
9683.80 1523
9684.73 1485
9685.66 1504
9686.59 1621
9687.52 1571
9688.45 1559
9689.38 1551
9690.31 1627
9691.24 1609
9692.17 1652
9693.09 1600
9694.02 1613
9694.95 1650
9695.88 1678
9696.81 1604
9697.74 1648
9698.67 1665
9699.60 1657
9700.53 1668
9701.46 1690
9702.39 1823
9703.32 1880
9704.25 1975
9705.18 2066
9706.11 2048
9707.04 2094
9707.97 2014
9708.91 2001
9709.84 2015
9710.77 1820
9711.70 1739
9712.63 1704
9713.56 1607
9714.49 1596
9715.42 1681
9716.35 1623
9717.28 1648
9718.21 1612
9719.14 1719
9720.07 1632
9721.00 1771
9721.93 1758
9722.87 1842
9723.80 1718
9724.73 1705
9725.66 1597
9726.59 1615
9727.52 1623
9728.45 1652
9729.38 1667
9730.32 1527
9731.25 1451
9732.18 1520
9733.11 1474
9734.04 1527
9734.97 1498
9735.91 1550
9736.84 1505
9737.77 1595
9738.70 1602
9739.63 1548
9740.56 1605
9741.50 1560
9742.43 1520
9743.36 1534
9744.29 1460
9745.22 1442
9746.16 1436
9747.09 1462
9748.02 1479
9748.95 1507
9749.89 1351
9750.82 1335
9751.75 1407
9752.68 1474
9753.62 1518
9754.55 1422
9755.48 1358
9756.41 1411
9757.35 1339
9758.28 1415
9759.21 1354
9760.14 1312
9761.08 1351
9762.01 1414
9762.94 1329
9763.88 1367
9764.81 1389
9765.74 1477
9766.68 1399
9767.61 1390
9768.54 1354
9769.48 1396
9770.41 1402
9771.34 1372
9772.28 1381
9773.21 1358
9774.14 1495
9775.08 1392
9776.01 1415
9776.94 1403
9777.88 1388
9778.81 1401
9779.74 1411
9780.68 1406
9781.61 1375
9782.55 1343
9783.48 1469
9784.41 1447
9785.35 1396
9786.28 1430
9787.22 1505
9788.15 1546
9789.08 1514
9790.02 1578
9790.95 1560
9791.89 1557
9792.82 1565
9793.76 1517
9794.69 1450
9795.63 1448
9796.56 1454
9797.49 1387
9798.43 1384
9799.36 1357
9800.30 1341
9801.23 1354
9802.17 1332
9803.10 1382
9804.04 1355
9804.97 1437
9805.91 1465
9806.84 1411
9807.78 1404
9808.71 1422
9809.65 1347
9810.58 1285
9811.52 1219
9812.45 1212
9813.39 1162
9814.33 1142
9815.26 1190
9816.20 1117
9817.13 1072
9818.07 1131
9819.00 1141
9819.94 1166
9820.87 1095
9821.81 1081
9822.75 1146
9823.68 1099
9824.62 1132
9825.55 1162
9826.49 1153
9827.43 1056
9828.36 1080
9829.30 1065
9830.23 1182
9831.17 1184
9832.11 1135
9833.04 1138
9833.98 1144
9834.92 1070
9835.85 1100
9836.79 1086
9837.73 1026
9838.66 1108
9839.60 1158
9840.54 1132
9841.47 1091
9842.41 1068
9843.35 1105
9844.28 1105
9845.22 1089
9846.16 1119
9847.09 1118
9848.03 1060
9848.97 1082
9849.90 1059
9850.84 1000
9851.78 1057
9852.72 1068
9853.65 1077
9854.59 1054
9855.53 1095
9856.47 1105
9857.40 1099
9858.34 1098
9859.28 1034
9860.22 1104
9861.15 1061
9862.09 1136
9863.03 1123
9863.97 1148
9864.90 1083
9865.84 1084
9866.78 1079
9867.72 1087
9868.66 1146
9869.59 1083
9870.53 1137
9871.47 1164
9872.41 1121
9873.35 1050
9874.29 1109
9875.22 1051
9876.16 1035
9877.10 1049
9878.04 981
9878.98 956
9879.92 1076
9880.85 1133
9881.79 1070
9882.73 1068
9883.67 1039
9884.61 1062
9885.55 1101
9886.49 1107
9887.43 1147
9888.37 1124
9889.30 1078
9890.24 1126
9891.18 1112
9892.12 1111
9893.06 1067
9894.00 1061
9894.94 1039
9895.88 978
9896.82 1125
9897.76 1017
9898.70 966
9899.64 959
9900.58 937
9901.52 991
9902.45 1013
9903.39 1022
9904.33 1005
9905.27 996
9906.21 992
9907.15 1024
9908.09 986
9909.03 1009
9909.97 952
9910.91 1043
9911.85 992
9912.79 1017
9913.73 991
9914.67 988
9915.61 1037
9916.55 1033
9917.49 1020
9918.44 1052
9919.38 1012
9920.32 1012
9921.26 1018
9922.20 1039
9923.14 1053
9924.08 1042
9925.02 1067
9925.96 1025
9926.90 1118
9927.84 1030
9928.78 1046
9929.72 1228
9930.66 1321
9931.61 1424
9932.55 1434
9933.49 1577
9934.43 1646
9935.37 1651
9936.31 1621
9937.25 1488
9938.19 1519
9939.14 1434
9940.08 1366
9941.02 1192
9941.96 1170
9942.90 1039
9943.84 1075
9944.78 994
9945.73 1027
9946.67 1033
9947.61 966
9948.55 1022
9949.49 980
9950.44 959
9951.38 992
9952.32 999
9953.26 1009
9954.20 988
9955.15 1019
9956.09 904
9957.03 936
9957.97 924
9958.91 895
9959.86 892
9960.80 902
9961.74 903
9962.68 928
9963.63 899
9964.57 918
9965.51 974
9966.45 845
9967.40 936
9968.34 1000
9969.28 967
9970.23 920
9971.17 920
9972.11 891
9973.05 883
9974.00 931
9974.94 858
9975.88 943
9976.83 884
9977.77 876
9978.71 897
9979.66 846
9980.60 899
9981.54 886
9982.49 850
9983.43 813
9984.37 805
9985.32 794
9986.26 829
9987.20 870
9988.15 863
9989.09 858
9990.04 782
9990.98 822
9991.92 825
9992.87 812
9993.81 869
9994.76 823
9995.70 873
9996.64 875
9997.59 876
9998.53 846
9999.48 907
10000.42 843
10001.36 861
10002.31 820
10003.25 867
10004.20 889
10005.14 833
10006.09 836
10007.03 851
10007.98 860
10008.92 812
10009.87 861
10010.81 864
10011.76 877
10012.70 911
10013.64 889
10014.59 827
10015.53 821
10016.48 914
10017.43 894
10018.37 879
10019.32 859
10020.26 859
10021.21 842
10022.15 831
10023.10 860
10024.04 826
10024.99 822
10025.93 868
10026.88 868
10027.82 849
10028.77 879
10029.72 801
10030.66 809
10031.61 806
10032.55 843
10033.50 791
10034.44 837
10035.39 834
10036.34 806
10037.28 779
10038.23 741
10039.17 793
10040.12 840
10041.07 786
10042.01 777
10042.96 777
10043.91 808
10044.85 791
10045.80 779
10046.74 813
10047.69 743
10048.64 826
10049.58 759
10050.53 826
10051.48 829
10052.42 818
10053.37 780
10054.32 801
10055.27 749
10056.21 775
10057.16 799
10058.11 829
10059.05 783
10060.00 758
10060.95 791
10061.89 773
10062.84 781
10063.79 697
10064.74 774
10065.68 775
10066.63 772
10067.58 784
10068.53 754
10069.47 747
10070.42 735
10071.37 776
10072.32 788
10073.26 747
10074.21 722
10075.16 710
10076.11 722
10077.06 727
10078.00 788
10078.95 821
10079.90 800
10080.85 833
10081.80 738
10082.74 774
10083.69 766
10084.64 794
10085.59 744
10086.54 725
10087.49 768
10088.43 794
10089.38 812
10090.33 770
10091.28 715
10092.23 723
10093.18 747
10094.13 762
10095.07 777
10096.02 700
10096.97 760
10097.92 801
10098.87 780
10099.82 791
10100.77 761
10101.72 760
10102.67 797
10103.61 712
10104.56 726
10105.51 778
10106.46 727
10107.41 758
10108.36 789
10109.31 805
10110.26 782
10111.21 761
10112.16 841
10113.11 846
10114.06 786
10115.01 758
10115.96 755
10116.91 685
10117.86 726
10118.81 706
10119.76 674
10120.71 714
10121.66 687
10122.61 662
10123.56 757
10124.51 731
10125.46 729
10126.41 802
10127.36 768
10128.31 799
10129.26 818
10130.21 774
10131.16 792
10132.11 766
10133.06 791
10134.01 816
10134.96 843
10135.91 750
10136.86 769
10137.81 807
10138.76 757
10139.72 774
10140.67 791
10141.62 760
10142.57 721
10143.52 786
10144.47 761
10145.42 824
10146.37 798
10147.32 803
10148.28 834
10149.23 733
10150.18 779
10151.13 804
10152.08 749
10153.03 802
10153.98 759
10154.94 693
10155.89 736
10156.84 766
10157.79 762
10158.74 758
10159.69 849
10160.65 853
10161.60 868
10162.55 865
10163.50 795
10164.45 780
10165.41 818
10166.36 860
10167.31 822
10168.26 779
10169.21 828
10170.17 788
10171.12 847
10172.07 856
10173.02 856
10173.98 848
10174.93 871
10175.88 840
10176.83 911
10177.79 952
10178.74 919
10179.69 849
10180.64 891
10181.60 926
10182.55 940
10183.50 1018
10184.46 949
10185.41 912
10186.36 914
10187.32 922
10188.27 975
10189.22 1021
10190.18 935
10191.13 957
10192.08 951
10193.03 1006
10193.99 1024
10194.94 1012
10195.90 988
10196.85 1009
10197.80 1004
10198.76 880
10199.71 959
10200.66 1086
10201.62 1050
10202.57 1011
10203.52 1068
10204.48 1061
10205.43 1068
10206.39 1059
10207.34 1067
10208.29 1027
10209.25 1012
10210.20 1011
10211.16 1099
10212.11 1163
10213.07 1205
10214.02 1290
10214.97 1237
10215.93 1191
10216.88 1179
10217.84 1166
10218.79 1174
10219.75 1104
10220.70 1040
10221.66 1092
10222.61 1028
10223.57 1033
10224.52 1037
10225.48 988
10226.43 987
10227.39 958
10228.34 944
10229.30 888
10230.25 926
10231.21 929
10232.16 991
10233.12 978
10234.07 911
10235.03 950
10235.98 970
10236.94 960
10237.89 996
10238.85 1033
10239.80 1158
10240.76 1138
10241.72 1138
10242.67 1194
10243.63 1210
10244.58 1230
10245.54 1203
10246.49 1116
10247.45 1128
10248.41 1111
10249.36 1034
10250.32 960
10251.27 911
10252.23 937
10253.19 960
10254.14 978
10255.10 988
10256.06 857
10257.01 864
10257.97 898
10258.92 924
10259.88 903
10260.84 959
10261.79 843
10262.75 894
10263.71 862
10264.66 847
10265.62 820
10266.58 783
10267.53 841
10268.49 783
10269.45 733
10270.41 799
10271.36 834
10272.32 783
10273.28 778
10274.23 818
10275.19 827
10276.15 789
10277.11 790
10278.06 795
10279.02 823
10279.98 806
10280.94 724
10281.89 696
10282.85 758
10283.81 747
10284.77 776
10285.72 769
10286.68 771
10287.64 741
10288.60 735
10289.55 747
10290.51 731
10291.47 741
10292.43 750
10293.39 792
10294.34 813
10295.30 847
10296.26 753
10297.22 797
10298.18 843
10299.14 821
10300.09 718
10301.05 733
10302.01 789
10302.97 736
10303.93 746
10304.89 722
10305.85 772
10306.80 729
10307.76 735
10308.72 750
10309.68 780
10310.64 809
10311.60 760
10312.56 772
10313.52 773
10314.47 770
10315.43 765
10316.39 796
10317.35 792
10318.31 826
10319.27 760
10320.23 790
10321.19 765
10322.15 797
10323.11 700
10324.07 760
10325.03 734
10325.99 767
10326.95 825
10327.91 756
10328.87 750
10329.83 770
10330.79 764
10331.75 755
10332.71 710
10333.67 713
10334.63 756
10335.59 811
10336.55 799
10337.51 801
10338.47 816
10339.43 872
10340.39 839
10341.35 752
10342.31 775
10343.27 735
10344.23 719
10345.19 771
10346.15 701
10347.11 703
10348.07 717
10349.03 749
10349.99 656
10350.95 680
10351.91 701
10352.87 798
10353.83 716
10354.79 725
10355.76 777
10356.72 755
10357.68 756
10358.64 733
10359.60 771
10360.56 707
10361.52 691
10362.48 646
10363.45 714
10364.41 731
10365.37 709
10366.33 683
10367.29 696
10368.25 681
10369.21 711
10370.18 671
10371.14 710
10372.10 698
10373.06 728
10374.02 690
10374.98 697
10375.95 687
10376.91 719
10377.87 672
10378.83 699
10379.79 718
10380.76 692
10381.72 666
10382.68 658
10383.64 707
10384.61 708
10385.57 745
10386.53 616
10387.49 637
10388.46 629
10389.42 680
10390.38 702
10391.34 656
10392.31 667
10393.27 717
10394.23 732
10395.19 700
10396.16 650
10397.12 605
10398.08 726
10399.05 683
10400.01 656
10400.97 702
10401.93 681
10402.90 667
10403.86 701
10404.82 744
10405.79 671
10406.75 727
10407.71 741
10408.68 703
10409.64 697
10410.60 716
10411.57 716
10412.53 764
10413.50 679
10414.46 731
10415.42 679
10416.39 716
10417.35 717
10418.31 738
10419.28 714
10420.24 787
10421.21 796
10422.17 778
10423.13 826
10424.10 852
10425.06 909
10426.03 889
10426.99 1001
10427.96 1039
10428.92 987
10429.88 976
10430.85 881
10431.81 877
10432.78 855
10433.74 757
10434.71 771
10435.67 678
10436.64 660
10437.60 680
10438.57 718
10439.53 785
10440.50 738
10441.46 671
10442.43 690
10443.39 691
10444.36 701
10445.32 703
10446.29 676
10447.25 657
10448.22 717
10449.18 681
10450.15 724
10451.11 639
10452.08 648
10453.04 663
10454.01 625
10454.97 672
10455.94 706
10456.91 678
10457.87 672
10458.84 690
10459.80 663
10460.77 664
10461.73 678
10462.70 715
10463.67 675
10464.63 681
10465.60 660
10466.56 687
10467.53 688
10468.50 679
10469.46 659
10470.43 652
10471.40 656
10472.36 684
10473.33 631
10474.30 596
10475.26 599
10476.23 598
10477.19 604
10478.16 606
10479.13 604
10480.09 650
10481.06 632
10482.03 641
10483.00 699
10483.96 695
10484.93 658
10485.90 669
10486.86 682
10487.83 613
10488.80 690
10489.76 703
10490.73 693
10491.70 585
10492.67 639
10493.63 668
10494.60 651
10495.57 742
10496.54 686
10497.50 619
10498.47 690
10499.44 723
10500.41 741
10501.37 687
10502.34 647
10503.31 650
10504.28 748
10505.25 705
10506.21 675
10507.18 646
10508.15 616
10509.12 699
10510.09 737
10511.05 624
10512.02 641
10512.99 691
10513.96 645
10514.93 676
10515.90 695
10516.86 699
10517.83 677
10518.80 720
10519.77 689
10520.74 687
10521.71 680
10522.68 694
10523.64 682
10524.61 683
10525.58 656
10526.55 702
10527.52 688
10528.49 673
10529.46 716
10530.43 678
10531.40 681
10532.36 687
10533.33 653
10534.30 676
10535.27 768
10536.24 672
10537.21 721
10538.18 655
10539.15 676
10540.12 621
10541.09 651
10542.06 702
10543.03 700
10544.00 662
10544.97 674
10545.94 698
10546.91 696
10547.88 714
10548.85 722
10549.82 746
10550.79 754
10551.76 691
10552.73 655
10553.70 684
10554.67 743
10555.64 761
10556.61 712
10557.58 747
10558.55 760
10559.52 733
10560.49 745
10561.46 756
10562.43 762
10563.40 776
10564.37 878
10565.34 877
10566.31 882
10567.28 890
10568.25 981
10569.23 999
10570.20 1009
10571.17 1012
10572.14 879
10573.11 942
10574.08 870
10575.05 826
10576.02 822
10576.99 792
10577.96 696
10578.94 735
10579.91 746
10580.88 707
10581.85 701
10582.82 725
10583.79 796
10584.76 740
10585.74 714
10586.71 763
10587.68 807
10588.65 757
10589.62 745
10590.60 757
10591.57 757
10592.54 792
10593.51 758
10594.48 704
10595.45 762
10596.43 757
10597.40 786
10598.37 808
10599.34 728
10600.32 762
10601.29 774
10602.26 790
10603.23 758
10604.21 764
10605.18 777
10606.15 773
10607.12 830
10608.10 783
10609.07 747
10610.04 711
10611.01 701
10611.99 717
10612.96 764
10613.93 719
10614.91 718
10615.88 700
10616.85 708
10617.82 683
10618.80 698
10619.77 724
10620.74 732
10621.72 723
10622.69 727
10623.66 653
10624.64 665
10625.61 716
10626.58 746
10627.56 762
10628.53 773
10629.51 755
10630.48 723
10631.45 708
10632.43 691
10633.40 750
10634.37 759
10635.35 775
10636.32 741
10637.30 686
10638.27 746
10639.24 735
10640.22 780
10641.19 752
10642.17 767
10643.14 880
10644.11 921
10645.09 942
10646.06 1008
10647.04 939
10648.01 916
10648.99 876
10649.96 881
10650.94 837
10651.91 809
10652.89 790
10653.86 840
10654.83 754
10655.81 751
10656.78 709
10657.76 696
10658.73 680
10659.71 681
10660.68 721
10661.66 697
10662.63 730
10663.61 727
10664.59 736
10665.56 722
10666.54 732
10667.51 708
10668.49 779
10669.46 748
10670.44 755
10671.41 725
10672.39 683
10673.36 727
10674.34 730
10675.32 665
10676.29 676
10677.27 685
10678.24 690
10679.22 698
10680.19 705
10681.17 707
10682.15 642
10683.12 695
10684.10 640
10685.08 743
10686.05 705
10687.03 711
10688.00 711
10688.98 754
10689.96 720
10690.93 735
10691.91 731
10692.89 689
10693.86 734
10694.84 661
10695.82 675
10696.79 617
10697.77 662
10698.75 632
10699.72 647
10700.70 657
10701.68 712
10702.65 698
10703.63 639
10704.61 727
10705.59 709
10706.56 724
10707.54 689
10708.52 623
10709.49 707
10710.47 670
10711.45 596
10712.43 652
10713.40 670
10714.38 656
10715.36 652
10716.34 612
10717.31 629
10718.29 660
10719.27 685
10720.25 656
10721.22 704
10722.20 714
10723.18 683
10724.16 676
10725.14 657
10726.11 598
10727.09 645
10728.07 661
10729.05 636
10730.03 698
10731.01 633
10731.98 623
10732.96 648
10733.94 681
10734.92 683
10735.90 679
10736.88 637
10737.85 699
10738.83 707
10739.81 667
10740.79 609
10741.77 644
10742.75 586
10743.73 653
10744.71 620
10745.69 597
10746.66 629
10747.64 648
10748.62 671
10749.60 641
10750.58 604
10751.56 697
10752.54 694
10753.52 569
10754.50 612
10755.48 579
10756.46 648
10757.44 583
10758.42 618
10759.39 615
10760.37 616
10761.35 642
10762.33 637
10763.31 636
10764.29 723
10765.27 686
10766.25 644
10767.23 673
10768.21 679
10769.19 637
10770.17 661
10771.15 580
10772.13 603
10773.11 688
10774.09 648
10775.07 666
10776.05 628
10777.03 612
10778.02 668
10779.00 630
10779.98 655
10780.96 602
10781.94 663
10782.92 682
10783.90 613
10784.88 640
10785.86 718
10786.84 723
10787.82 716
10788.80 733
10789.78 656
10790.76 661
10791.75 682
10792.73 627
10793.71 677
10794.69 662
10795.67 665
10796.65 644
10797.63 603
10798.61 581
10799.60 672
10800.58 682
10801.56 665
10802.54 650
10803.52 589
10804.50 618
10805.49 641
10806.47 675
10807.45 654
10808.43 627
10809.41 711
10810.39 758
10811.38 676
10812.36 663
10813.34 698
10814.32 737
10815.30 674
10816.29 651
10817.27 682
10818.25 697
10819.23 639
10820.22 675
10821.20 663
10822.18 606
10823.16 699
10824.15 638
10825.13 678
10826.11 630
10827.09 667
10828.08 689
10829.06 755
10830.04 762
10831.02 727
10832.01 746
10832.99 663
10833.97 722
10834.96 718
10835.94 699
10836.92 665
10837.91 643
10838.89 634
10839.87 733
10840.85 730
10841.84 705
10842.82 704
10843.81 638
10844.79 711
10845.77 715
10846.76 703
10847.74 707
10848.72 734
10849.71 680
10850.69 702
10851.67 733
10852.66 793
10853.64 760
10854.63 709
10855.61 679
10856.59 813
10857.58 797
10858.56 756
10859.55 724
10860.53 747
10861.51 773
10862.50 739
10863.48 736
10864.47 746
10865.45 786
10866.44 726
10867.42 787
10868.41 743
10869.39 755
10870.37 787
10871.36 793
10872.34 832
10873.33 789
10874.31 775
10875.30 806
10876.28 776
10877.27 785
10878.25 829
10879.24 755
10880.22 806
10881.21 812
10882.19 835
10883.18 821
10884.16 836
10885.15 844
10886.13 831
10887.12 874
10888.11 832
10889.09 912
10890.08 850
10891.06 874
10892.05 867
10893.03 908
10894.02 925
10895.00 909
10895.99 874
10896.98 888
10897.96 857
10898.95 885
10899.93 916
10900.92 861
10901.91 955
10902.89 970
10903.88 915
10904.86 919
10905.85 921
10906.84 917
10907.82 1010
10908.81 993
10909.80 942
10910.78 936
10911.77 939
10912.76 977
10913.74 1012
10914.73 989
10915.72 959
10916.70 990
10917.69 1035
10918.68 1053
10919.66 1039
10920.65 1103
10921.64 1027
10922.62 1094
10923.61 1019
10924.60 1103
10925.58 1111
10926.57 1120
10927.56 997
10928.55 1036
10929.53 1083
10930.52 1123
10931.51 1118
10932.50 1121
10933.48 1117
10934.47 1102
10935.46 1087
10936.45 1126
10937.43 1039
10938.42 1082
10939.41 1186
10940.40 1184
10941.38 1121
10942.37 1153
10943.36 1148
10944.35 1139
10945.34 1198
10946.32 1202
10947.31 1221
10948.30 1282
10949.29 1290
10950.28 1305
10951.27 1388
10952.25 1262
10953.24 1320
10954.23 1381
10955.22 1387
10956.21 1386
10957.20 1350
10958.18 1405
10959.17 1470
10960.16 1445
10961.15 1515
10962.14 1570
10963.13 1670
10964.12 1729
10965.11 1754
10966.10 1803
10967.08 1970
10968.07 1889
10969.06 1800
10970.05 1770
10971.04 1745
10972.03 1659
10973.02 1655
10974.01 1613
10975.00 1575
10975.99 1451
10976.98 1506
10977.97 1492
10978.96 1517
10979.95 1452
10980.94 1434
10981.92 1387
10982.91 1370
10983.90 1386
10984.89 1454
10985.88 1496
10986.87 1504
10987.86 1513
10988.85 1498
10989.84 1518
10990.83 1519
10991.82 1509
10992.81 1535
10993.80 1563
10994.79 1548
10995.78 1560
10996.78 1602
10997.77 1599
10998.76 1626
10999.75 1647
11000.74 1689
11001.73 1719
11002.72 1959
11003.71 2120
11004.70 2337
11005.69 2498
11006.68 2617
11007.67 2827
11008.66 2917
11009.65 2841
11010.64 2649
11011.64 2410
11012.63 2262
11013.62 2089
11014.61 1808
11015.60 1744
11016.59 1658
11017.58 1523
11018.57 1515
11019.57 1478
11020.56 1430
11021.55 1429
11022.54 1451
11023.53 1383
11024.52 1323
11025.51 1312
11026.51 1390
11027.50 1313
11028.49 1303
11029.48 1278
11030.47 1257
11031.47 1147
11032.46 1211
11033.45 1222
11034.44 1199
11035.43 1199
11036.43 1243
11037.42 1129
11038.41 1214
11039.40 1169
11040.39 1113
11041.39 1032
11042.38 1040
11043.37 1098
11044.36 1053
11045.36 1087
11046.35 1136
11047.34 1076
11048.34 1061
11049.33 1081
11050.32 1091
11051.31 1016
11052.31 1133
11053.30 1035
11054.29 1027
11055.29 965
11056.28 1031
11057.27 966
11058.26 971
11059.26 929
11060.25 1014
11061.24 1072
11062.24 1032
11063.23 969
11064.22 978
11065.22 1021
11066.21 980
11067.20 1023
11068.20 1027
11069.19 1046
11070.19 1000
11071.18 937
11072.17 988
11073.17 966
11074.16 1005
11075.15 950
11076.15 923
11077.14 954
11078.14 986
11079.13 942
11080.12 929
11081.12 931
11082.11 979
11083.11 1054
11084.10 987
11085.10 956
11086.09 967
11087.08 991
11088.08 1014
11089.07 1018
11090.07 980
11091.06 962
11092.06 1016
11093.05 973
11094.05 899
11095.04 918
11096.04 935
11097.03 945
11098.03 964
11099.02 931
11100.02 977
11101.01 914
11102.01 926
11103.00 903
11104.00 909
11104.99 879
11105.99 872
11106.98 881
11107.98 913
11108.97 898
11109.97 907
11110.96 891
11111.96 864
11112.95 895
11113.95 861
11114.95 914
11115.94 897
11116.94 897
11117.93 910
11118.93 893
11119.93 857
11120.92 857
11121.92 834
11122.91 860
11123.91 812
11124.91 811
11125.90 879
11126.90 878
11127.89 828
11128.89 841
11129.89 812
11130.88 809
11131.88 870
11132.88 874
11133.87 790
11134.87 877
11135.87 824
11136.86 818
11137.86 814
11138.86 802
11139.85 803
11140.85 805
11141.85 848
11142.84 784
11143.84 803
11144.84 797
11145.83 783
11146.83 807
11147.83 728
11148.83 768
11149.82 713
11150.82 845
11151.82 863
11152.82 822
11153.81 818
11154.81 820
11155.81 813
11156.80 822
11157.80 778
11158.80 780
11159.80 790
11160.80 735
11161.79 798
11162.79 765
11163.79 737
11164.79 759
11165.78 796
11166.78 772
11167.78 718
11168.78 715
11169.78 712
11170.78 676
11171.77 702
11172.77 757
11173.77 759
11174.77 764
11175.77 701
11176.77 712
11177.76 708
11178.76 758
11179.76 718
11180.76 747
11181.76 782
11182.76 775
11183.76 793
11184.75 761
11185.75 769
11186.75 733
11187.75 691
11188.75 731
11189.75 754
11190.75 745
11191.75 806
11192.75 768
11193.75 704
11194.75 782
11195.74 746
11196.74 716
11197.74 740
11198.74 684
11199.74 713
11200.74 736
11201.74 768
11202.74 710
11203.74 724
11204.74 818
11205.74 729
11206.74 683
11207.74 734
11208.74 731
11209.74 717
11210.74 726
11211.74 637
11212.74 696
11213.74 776
11214.74 731
11215.74 756
11216.74 795
11217.74 749
11218.74 726
11219.74 710
11220.74 730
11221.74 710
11222.74 782
11223.74 727
11224.74 708
11225.74 762
11226.74 717
11227.75 738
11228.75 692
11229.75 729
11230.75 675
11231.75 739
11232.75 695
11233.75 703
11234.75 756
11235.75 733
11236.75 762
11237.76 708
11238.76 733
11239.76 731
11240.76 755
11241.76 814
11242.76 739
11243.76 672
11244.76 684
11245.77 701
11246.77 721
11247.77 694
11248.77 745
11249.77 739
11250.77 727
11251.78 736
11252.78 735
11253.78 705
11254.78 773
11255.78 747
11256.79 747
11257.79 769
11258.79 736
11259.79 774
11260.79 776
11261.80 722
11262.80 803
11263.80 793
11264.80 733
11265.81 799
11266.81 777
11267.81 694
11268.81 767
11269.82 746
11270.82 762
11271.82 799
11272.82 734
11273.83 720
11274.83 776
11275.83 743
11276.84 798
11277.84 696
11278.84 755
11279.85 778
11280.85 839
11281.85 860
11282.85 777
11283.86 794
11284.86 839
11285.86 867
11286.87 882
11287.87 943
11288.87 957
11289.88 978
11290.88 888
11291.89 826
11292.89 827
11293.89 823
11294.90 781
11295.90 791
11296.90 773
11297.91 759
11298.91 748
11299.92 739
11300.92 723
11301.92 738
11302.93 747
11303.93 785
11304.94 738
11305.94 725
11306.94 742
11307.95 702
11308.95 725
11309.96 703
11310.96 778
11311.97 793
11312.97 769
11313.98 749
11314.98 754
11315.98 747
11316.99 821
11317.99 781
11319.00 771
11320.00 809
11321.01 781
11322.01 860
11323.02 851
11324.02 834
11325.03 808
11326.03 825
11327.04 745
11328.04 827
11329.05 742
11330.05 694
11331.06 754
11332.07 742
11333.07 744
11334.08 682
11335.08 720
11336.09 723
11337.09 784
11338.10 746
11339.10 705
11340.11 714
11341.12 725
11342.12 704
11343.13 734
11344.13 737
11345.14 730
11346.15 752
11347.15 724
11348.16 733
11349.16 724
11350.17 737
11351.18 785
11352.18 732
11353.19 699
11354.20 659
11355.20 694
11356.21 715
11357.21 713
11358.22 686
11359.23 682
11360.23 690
11361.24 670
11362.25 706
11363.25 653
11364.26 682
11365.27 681
11366.28 687
11367.28 716
11368.29 669
11369.30 697
11370.30 664
11371.31 675
11372.32 684
11373.32 696
11374.33 655
11375.34 676
11376.35 713
11377.35 653
11378.36 671
11379.37 649
11380.38 685
11381.38 685
11382.39 656
11383.40 670
11384.41 646
11385.41 650
11386.42 726
11387.43 671
11388.44 661
11389.45 659
11390.45 662
11391.46 623
11392.47 624
11393.48 658
11394.49 683
11395.49 682
11396.50 689
11397.51 665
11398.52 631
11399.53 634
11400.54 654
11401.55 636
11402.55 637
11403.56 656
11404.57 640
11405.58 618
11406.59 586
11407.60 651
11408.61 682
11409.61 642
11410.62 643
11411.63 669
11412.64 608
11413.65 592
11414.66 602
11415.67 652
11416.68 602
11417.69 652
11418.70 634
11419.71 672
11420.71 637
11421.72 629
11422.73 647
11423.74 649
11424.75 649
11425.76 644
11426.77 662
11427.78 682
11428.79 668
11429.80 645
11430.81 670
11431.82 658
11432.83 657
11433.84 674
11434.85 618
11435.86 606
11436.87 670
11437.88 648
11438.89 631
11439.90 629
11440.91 684
11441.92 658
11442.93 641
11443.94 665
11444.95 628
11445.96 646
11446.97 642
11447.98 615
11448.99 610
11450.00 646
11451.01 595
11452.03 659
11453.04 643
11454.05 668
11455.06 738
11456.07 635
11457.08 655
11458.09 615
11459.10 641
11460.11 614
11461.12 624
11462.14 637
11463.15 634
11464.16 649
11465.17 661
11466.18 696
11467.19 653
11468.20 677
11469.21 630
11470.23 616
11471.24 654
11472.25 597
11473.26 592
11474.27 673
11475.28 684
11476.30 681
11477.31 671
11478.32 613
11479.33 611
11480.34 669
11481.36 613
11482.37 619
11483.38 662
11484.39 674
11485.40 638
11486.42 649
11487.43 622
11488.44 620
11489.45 683
11490.47 639
11491.48 629
11492.49 627
11493.50 618
11494.52 619
11495.53 637
11496.54 688
11497.55 666
11498.57 627
11499.58 606
11500.59 613
11501.61 631
11502.62 614
11503.63 659
11504.64 695
11505.66 706
11506.67 633
11507.68 642
11508.70 669
11509.71 675
11510.72 658
11511.74 580
11512.75 610
11513.76 624
11514.78 646
11515.79 687
11516.80 619
11517.82 652
11518.83 676
11519.84 620
11520.86 636
11521.87 635
11522.89 627
11523.90 638
11524.91 598
11525.93 628
11526.94 624
11527.96 670
11528.97 677
11529.98 658
11531.00 631
11532.01 652
11533.03 672
11534.04 658
11535.06 679
11536.07 672
11537.08 695
11538.10 649
11539.11 625
11540.13 637
11541.14 637
11542.16 706
11543.17 723
11544.19 710
11545.20 680
11546.22 685
11547.23 680
11548.25 694
11549.26 682
11550.28 695
11551.29 665
11552.31 657
11553.32 674
11554.34 647
11555.35 683
11556.37 688
11557.38 653
11558.40 697
11559.41 770
11560.43 786
11561.45 688
11562.46 788
11563.48 760
11564.49 786
11565.51 720
11566.52 701
11567.54 737
11568.56 792
11569.57 788
11570.59 767
11571.60 748
11572.62 777
11573.64 771
11574.65 792
11575.67 783
11576.68 749
11577.70 760
11578.72 733
11579.73 780
11580.75 796
11581.77 835
11582.78 845
11583.80 830
11584.82 858
11585.83 878
11586.85 867
11587.87 905
11588.88 924
11589.90 958
11590.92 979
11591.93 934
11592.95 969
11593.97 924
11594.98 962
11596.00 967
11597.02 995
11598.03 1035
11599.05 1051
11600.07 1151
11601.09 1198
11602.10 1284
11603.12 1460
11604.14 1488
11605.16 1583
11606.17 1686
11607.19 1793
11608.21 1925
11609.23 1757
11610.24 1796
11611.26 1602
11612.28 1519
11613.30 1382
11614.32 1227
11615.33 1129
11616.35 1036
11617.37 953
11618.39 994
11619.41 889
11620.42 878
11621.44 908
11622.46 885
11623.48 863
11624.50 910
11625.51 851
11626.53 840
11627.55 824
11628.57 808
11629.59 781
11630.61 775
11631.63 772
11632.64 780
11633.66 782
11634.68 782
11635.70 746
11636.72 743
11637.74 705
11638.76 756
11639.78 784
11640.80 770
11641.81 721
11642.83 729
11643.85 722
11644.87 783
11645.89 748
11646.91 740
11647.93 741
11648.95 737
11649.97 755
11650.99 658
11652.01 680
11653.03 715
11654.05 662
11655.07 693
11656.09 612
11657.11 641
11658.13 612
11659.15 652
11660.17 709
11661.19 674
11662.21 703
11663.23 704
11664.25 684
11665.27 699
11666.29 668
11667.31 676
11668.33 692
11669.35 731
11670.37 723
11671.39 704
11672.41 757
11673.43 718
11674.45 697
11675.47 677
11676.49 702
11677.51 648
11678.53 645
11679.55 688
11680.57 689
11681.59 679
11682.61 698
11683.64 694
11684.66 700
11685.68 694
11686.70 698
11687.72 713
11688.74 746
11689.76 732
11690.78 736
11691.80 699
11692.83 710
11693.85 702
11694.87 717
11695.89 709
11696.91 689
11697.93 697
11698.95 728
11699.98 685
11701.00 699
11702.02 691
11703.04 692
11704.06 745
11705.08 706
11706.11 677
11707.13 691
11708.15 692
11709.17 728
11710.19 624
11711.22 690
11712.24 719
11713.26 695
11714.28 653
11715.31 653
11716.33 658
11717.35 716
11718.37 713
11719.40 663
11720.42 657
11721.44 673
11722.46 615
11723.49 641
11724.51 600
11725.53 551
11726.55 612
11727.58 587
11728.60 616
11729.62 671
11730.65 626
11731.67 624
11732.69 628
11733.71 654
11734.74 626
11735.76 642
11736.78 617
11737.81 605
11738.83 660
11739.85 634
11740.88 621
11741.90 617
11742.92 617
11743.95 578
11744.97 573
11746.00 638
11747.02 674
11748.04 655
11749.07 646
11750.09 638
11751.11 643
11752.14 678
11753.16 644
11754.19 611
11755.21 613
11756.23 617
11757.26 612
11758.28 598
11759.31 647
11760.33 658
11761.36 688
11762.38 619
11763.40 657
11764.43 652
11765.45 575
11766.48 618
11767.50 573
11768.53 612
11769.55 653
11770.58 626
11771.60 599
11772.63 562
11773.65 570
11774.68 603
11775.70 559
11776.73 594
11777.75 639
11778.78 623
11779.80 615
11780.83 683
11781.85 597
11782.88 627
11783.90 615
11784.93 591
11785.95 656
11786.98 571
11788.00 650
11789.03 611
11790.05 605
11791.08 625
11792.11 607
11793.13 607
11794.16 593
11795.18 646
11796.21 632
11797.23 620
11798.26 596
11799.29 625
11800.31 620
11801.34 621
11802.36 632
11803.39 591
11804.42 575
11805.44 591
11806.47 595
11807.50 655
11808.52 692
11809.55 648
11810.57 654
11811.60 603
11812.63 626
11813.65 569
11814.68 614
11815.71 599
11816.73 641
11817.76 638
11818.79 673
11819.81 672
11820.84 666
11821.87 652
11822.90 614
11823.92 658
11824.95 716
11825.98 645
11827.00 710
11828.03 711
11829.06 670
11830.09 695
11831.11 694
11832.14 669
11833.17 712
11834.20 673
11835.22 743
11836.25 726
11837.28 725
11838.31 717
11839.33 679
11840.36 730
11841.39 661
11842.42 646
11843.45 636
11844.47 658
11845.50 630
11846.53 646
11847.56 674
11848.59 679
11849.61 673
11850.64 633
11851.67 666
11852.70 712
11853.73 747
11854.75 658
11855.78 694
11856.81 664
11857.84 682
11858.87 689
11859.90 704
11860.93 660
11861.95 653
11862.98 654
11864.01 701
11865.04 750
11866.07 699
11867.10 685
11868.13 740
11869.16 721
11870.19 677
11871.21 715
11872.24 734
11873.27 694
11874.30 738
11875.33 677
11876.36 660
11877.39 731
11878.42 751
11879.45 766
11880.48 709
11881.51 749
11882.54 706
11883.57 742
11884.60 704
11885.63 767
11886.66 815
11887.69 756
11888.72 776
11889.75 741
11890.78 761
11891.81 827
11892.84 835
11893.87 826
11894.90 764
11895.93 826
11896.96 805
11897.99 835
11899.02 858
11900.05 845
11901.08 840
11902.11 880
11903.14 890
11904.17 859
11905.20 821
11906.23 887
11907.26 919
11908.29 915
11909.32 878
11910.35 906
11911.38 942
11912.42 924
11913.45 936
11914.48 911
11915.51 906
11916.54 893
11917.57 914
11918.60 867
11919.63 889
11920.66 880
11921.70 853
11922.73 930
11923.76 967
11924.79 935
11925.82 949
11926.85 909
11927.88 878
11928.92 875
11929.95 935
11930.98 922
11932.01 976
11933.04 1007
11934.07 1013
11935.11 1071
11936.14 1161
11937.17 1231
11938.20 1327
11939.23 1321
11940.27 1359
11941.30 1385
11942.33 1332
11943.36 1340
11944.40 1304
11945.43 1106
11946.46 1093
11947.49 1027
11948.53 1040
11949.56 1011
11950.59 986
11951.62 977
11952.66 921
11953.69 893
11954.72 866
11955.75 801
11956.79 821
11957.82 892
11958.85 826
11959.88 815
11960.92 814
11961.95 775
11962.98 761
11964.02 804
11965.05 849
11966.08 802
11967.12 756
11968.15 762
11969.18 809
11970.22 835
11971.25 849
11972.28 839
11973.32 804
11974.35 747
11975.38 782
11976.42 811
11977.45 768
11978.49 786
11979.52 818
11980.55 860
11981.59 819
11982.62 793
11983.66 759
11984.69 782
11985.72 834
11986.76 832
11987.79 789
11988.83 757
11989.86 769
11990.89 786
11991.93 785
11992.96 786
11994.00 797
11995.03 815
11996.07 757
11997.10 800
11998.14 756
11999.17 719
12000.20 782
12001.24 754
12002.27 749
12003.31 819
12004.34 849
12005.38 796
12006.41 784
12007.45 784
12008.48 820
12009.52 845
12010.55 862
12011.59 796
12012.62 802
12013.66 757
12014.70 870
12015.73 844
12016.77 885
12017.80 823
12018.84 844
12019.87 888
12020.91 886
12021.94 898
12022.98 892
12024.02 920
12025.05 987
12026.09 858
12027.12 890
12028.16 880
12029.19 966
12030.23 853
12031.27 837
12032.30 864
12033.34 917
12034.37 914
12035.41 849
12036.45 865
12037.48 852
12038.52 848
12039.56 811
12040.59 939
12041.63 864
12042.67 823
12043.70 791
12044.74 838
12045.78 863
12046.81 796
12047.85 793
12048.89 798
12049.92 824
12050.96 813
12052.00 791
12053.03 910
12054.07 788
12055.11 795
12056.14 827
12057.18 754
12058.22 819
12059.26 779
12060.29 739
12061.33 789
12062.37 864
12063.41 822
12064.44 840
12065.48 840
12066.52 831
12067.56 772
12068.59 750
12069.63 771
12070.67 816
12071.71 709
12072.74 763
12073.78 765
12074.82 804
12075.86 718
12076.90 768
12077.93 731
12078.97 763
12080.01 755
12081.05 798
12082.09 775
12083.13 791
12084.16 786
12085.20 763
12086.24 752
12087.28 729
12088.32 753
12089.36 756
12090.39 833
12091.43 803
12092.47 828
12093.51 830
12094.55 796
12095.59 788
12096.63 823
12097.67 836
12098.70 806
12099.74 746
12100.78 792
12101.82 848
12102.86 847
12103.90 880
12104.94 807
12105.98 827
12107.02 875
12108.06 914
12109.10 882
12110.14 885
12111.18 858
12112.22 819
12113.25 868
12114.29 845
12115.33 871
12116.37 819
12117.41 828
12118.45 789
12119.49 759
12120.53 773
12121.57 735
12122.61 695
12123.65 729
12124.69 723
12125.73 725
12126.77 723
12127.81 740
12128.85 755
12129.89 649
12130.93 642
12131.97 685
12133.02 659
12134.06 643
12135.10 732
12136.14 660
12137.18 680
12138.22 658
12139.26 671
12140.30 632
12141.34 672
12142.38 695
12143.42 643
12144.46 641
12145.50 708
12146.54 638
12147.59 634
12148.63 613
12149.67 635
12150.71 687
12151.75 655
12152.79 642
12153.83 591
12154.87 624
12155.92 648
12156.96 647
12158.00 620
12159.04 653
12160.08 638
12161.12 686
12162.17 614
12163.21 656
12164.25 622
12165.29 655
12166.33 685
12167.37 684
12168.42 621
12169.46 640
12170.50 706
12171.54 671
12172.58 716
12173.63 702
12174.67 652
12175.71 662
12176.75 674
12177.80 652
12178.84 639
12179.88 639
12180.92 704
12181.97 711
12183.01 658
12184.05 629
12185.09 646
12186.14 671
12187.18 624
12188.22 680
12189.26 653
12190.31 621
12191.35 681
12192.39 618
12193.44 638
12194.48 643
12195.52 664
12196.57 661
12197.61 649
12198.65 602
12199.70 656
12200.74 650
12201.78 679
12202.83 679
12203.87 690
12204.91 674
12205.96 668
12207.00 623
12208.04 692
12209.09 676
12210.13 664
12211.17 635
12212.22 625
12213.26 636
12214.31 651
12215.35 616
12216.39 681
12217.44 698
12218.48 643
12219.53 639
12220.57 629
12221.61 688
12222.66 679
12223.70 663
12224.75 598
12225.79 669
12226.84 696
12227.88 681
12228.93 637
12229.97 714
12231.01 649
12232.06 647
12233.10 683
12234.15 666
12235.19 670
12236.24 665
12237.28 675
12238.33 627
12239.37 715
12240.42 708
12241.46 676
12242.51 650
12243.55 640
12244.60 621
12245.64 679
12246.69 662
12247.74 637
12248.78 633
12249.83 636
12250.87 611
12251.92 683
12252.96 681
12254.01 648
12255.05 596
12256.10 605
12257.15 627
12258.19 634
12259.24 614
12260.28 580
12261.33 666
12262.37 629
12263.42 660
12264.47 666
12265.51 594
12266.56 662
12267.61 622
12268.65 628
12269.70 627
12270.74 666
12271.79 583
12272.84 628
12273.88 579
12274.93 601
12275.98 575
12277.02 596
12278.07 572
12279.12 593
12280.16 581
12281.21 574
12282.26 573
12283.30 574
12284.35 562
12285.40 576
12286.44 637
12287.49 605
12288.54 614
12289.59 680
12290.63 586
12291.68 605
12292.73 639
12293.77 621
12294.82 600
12295.87 585
12296.92 602
12297.96 647
12299.01 615
12300.06 618
12301.11 582
12302.15 582
12303.20 574
12304.25 571
12305.30 596
12306.35 605
12307.39 580
12308.44 590
12309.49 595
12310.54 634
12311.59 633
12312.63 606
12313.68 617
12314.73 649
12315.78 657
12316.83 617
12317.88 620
12318.92 598
12319.97 572
12321.02 578
12322.07 560
12323.12 616
12324.17 624
12325.21 662
12326.26 648
12327.31 601
12328.36 620
12329.41 650
12330.46 595
12331.51 600
12332.56 581
12333.61 570
12334.65 602
12335.70 637
12336.75 602
12337.80 616
12338.85 552
12339.90 605
12340.95 613
12342.00 577
12343.05 647
12344.10 637
12345.15 560
12346.20 583
12347.25 574
12348.30 591
12349.35 540
12350.40 526
12351.45 642
12352.50 594
12353.55 561
12354.60 570
12355.65 544
12356.70 582
12357.75 623
12358.80 592
12359.85 574
12360.90 589
12361.95 600
12363.00 592
12364.05 599
12365.10 623
12366.15 508
12367.20 588
12368.25 622
12369.30 615
12370.35 594
12371.40 586
12372.45 631
12373.50 584
12374.55 551
12375.60 570
12376.65 606
12377.70 637
12378.76 606
12379.81 650
12380.86 613
12381.91 605
12382.96 599
12384.01 588
12385.06 611
12386.11 605
12387.17 650
12388.22 644
12389.27 642
12390.32 628
12391.37 656
12392.42 606
12393.47 633
12394.53 571
12395.58 585
12396.63 650
12397.68 621
12398.73 605
12399.78 702
12400.84 615
12401.89 620
12402.94 675
12403.99 597
12405.04 637
12406.10 633
12407.15 628
12408.20 612
12409.25 623
12410.31 640
12411.36 609
12412.41 656
12413.46 644
12414.51 646
12415.57 651
12416.62 638
12417.67 697
12418.72 631
12419.78 649
12420.83 620
12421.88 592
12422.94 643
12423.99 668
12425.04 681
12426.09 652
12427.15 621
12428.20 615
12429.25 613
12430.31 646
12431.36 634
12432.41 652
12433.47 650
12434.52 697
12435.57 676
12436.63 663
12437.68 728
12438.73 684
12439.79 695
12440.84 679
12441.89 695
12442.95 674
12444.00 729
12445.06 709
12446.11 687
12447.16 676
12448.22 682
12449.27 652
12450.33 706
12451.38 685
12452.43 659
12453.49 669
12454.54 700
12455.60 656
12456.65 687
12457.70 662
12458.76 649
12459.81 639
12460.87 625
12461.92 687
12462.98 668
12464.03 660
12465.09 684
12466.14 650
12467.19 616
12468.25 695
12469.30 656
12470.36 655
12471.41 645
12472.47 633
12473.52 617
12474.58 648
12475.63 651
12476.69 648
12477.74 721
12478.80 700
12479.85 689
12480.91 732
12481.97 735
12483.02 710
12484.08 775
12485.13 711
12486.19 788
12487.24 767
12488.30 750
12489.35 734
12490.41 780
12491.47 750
12492.52 751
12493.58 749
12494.63 849
12495.69 835
12496.74 862
12497.80 954
12498.86 979
12499.91 1043
12500.97 1083
12502.03 1143
12503.08 1275
12504.14 1274
12505.19 1239
12506.25 1256
12507.31 1219
12508.36 1098
12509.42 1034
12510.48 1009
12511.53 976
12512.59 894
12513.65 834
12514.70 808
12515.76 810
12516.82 789
12517.87 755
12518.93 786
12519.99 707
12521.04 755
12522.10 741
12523.16 735
12524.22 733
12525.27 680
12526.33 654
12527.39 696
12528.44 681
12529.50 675
12530.56 698
12531.62 691
12532.67 754
12533.73 702
12534.79 668
12535.85 618
12536.90 652
12537.96 682
12539.02 686
12540.08 697
12541.14 669
12542.19 643
12543.25 712
12544.31 707
12545.37 692
12546.43 649
12547.48 647
12548.54 649
12549.60 682
12550.66 636
12551.72 616
12552.77 648
12553.83 615
12554.89 697
12555.95 698
12557.01 675
12558.07 680
12559.13 668
12560.18 650
12561.24 654
12562.30 672
12563.36 722
12564.42 716
12565.48 699
12566.54 660
12567.60 667
12568.65 730
12569.71 696
12570.77 702
12571.83 687
12572.89 742
12573.95 693
12575.01 697
12576.07 671
12577.13 778
12578.19 791
12579.25 761
12580.31 800
12581.37 778
12582.43 804
12583.49 841
12584.55 852
12585.60 754
12586.66 801
12587.72 803
12588.78 794
12589.84 774
12590.90 754
12591.96 782
12593.02 786
12594.08 762
12595.14 772
12596.20 760
12597.26 741
12598.32 749
12599.39 746
12600.45 784
12601.51 786
12602.57 771
12603.63 720
12604.69 742
12605.75 679
12606.81 687
12607.87 702
12608.93 682
12609.99 723
12611.05 747
12612.11 704
12613.17 701
12614.23 678
12615.30 696
12616.36 688
12617.42 665
12618.48 700
12619.54 703
12620.60 747
12621.66 688
12622.72 676
12623.78 683
12624.85 737
12625.91 706
12626.97 759
12628.03 746
12629.09 704
12630.15 692
12631.22 677
12632.28 678
12633.34 640
12634.40 692
12635.46 692
12636.52 654
12637.59 630
12638.65 672
12639.71 663
12640.77 625
12641.83 632
12642.90 661
12643.96 668
12645.02 645
12646.08 675
12647.14 655
12648.21 642
12649.27 646
12650.33 660
12651.39 659
12652.46 651
12653.52 609
12654.58 609
12655.65 669
12656.71 657
12657.77 698
12658.83 717
12659.90 696
12660.96 667
12662.02 672
12663.09 653
12664.15 659
12665.21 630
12666.27 681
12667.34 679
12668.40 638
12669.46 680
12670.53 632
12671.59 643
12672.65 658
12673.72 668
12674.78 686
12675.84 712
12676.91 649
12677.97 676
12679.04 694
12680.10 659
12681.16 675
12682.23 695
12683.29 672
12684.35 682
12685.42 671
12686.48 672
12687.55 662
12688.61 656
12689.67 653
12690.74 681
12691.80 715
12692.87 657
12693.93 708
12695.00 734
12696.06 706
12697.12 682
12698.19 681
12699.25 698
12700.32 739
12701.38 706
12702.45 741
12703.51 742
12704.58 746
12705.64 684
12706.71 736
12707.77 729
12708.84 742
12709.90 711
12710.97 704
12712.03 695
12713.10 705
12714.16 761
12715.23 730
12716.29 707
12717.36 707
12718.42 673
12719.49 716
12720.55 751
12721.62 688
12722.68 701
12723.75 748
12724.81 669
12725.88 705
12726.95 696
12728.01 703
12729.08 660
12730.14 691
12731.21 695
12732.28 696
12733.34 707
12734.41 742
12735.47 681
12736.54 716
12737.61 687
12738.67 661
12739.74 728
12740.80 706
12741.87 712
12742.94 703
12744.00 729
12745.07 735
12746.14 659
12747.20 681
12748.27 683
12749.34 638
12750.40 695
12751.47 716
12752.54 733
12753.60 714
12754.67 771
12755.74 735
12756.80 696
12757.87 650
12758.94 666
12760.00 632
12761.07 634
12762.14 637
12763.21 663
12764.27 674
12765.34 636
12766.41 644
12767.47 624
12768.54 655
12769.61 675
12770.68 651
12771.74 645
12772.81 648
12773.88 671
12774.95 693
12776.02 661
12777.08 700
12778.15 729
12779.22 650
12780.29 679
12781.35 681
12782.42 686
12783.49 678
12784.56 660
12785.63 677
12786.70 651
12787.76 635
12788.83 609
12789.90 645
12790.97 628
12792.04 637
12793.11 646
12794.17 617
12795.24 666
12796.31 610
12797.38 617
12798.45 652
12799.52 670
12800.59 607
12801.65 652
12802.72 641
12803.79 640
12804.86 594
12805.93 613
12807.00 619
12808.07 650
12809.14 642
12810.21 603
12811.28 711
12812.34 678
12813.41 681
12814.48 680
12815.55 572
12816.62 656
12817.69 645
12818.76 707
12819.83 711
12820.90 689
12821.97 687
12823.04 687
12824.11 653
12825.18 633
12826.25 667
12827.32 672
12828.39 677
12829.46 703
12830.53 713
12831.60 669
12832.67 690
12833.74 719
12834.81 649
12835.88 632
12836.95 591
12838.02 614
12839.09 619
12840.16 589
12841.23 583
12842.30 669
12843.37 669
12844.44 626
12845.51 649
12846.58 641
12847.66 617
12848.73 585
12849.80 613
12850.87 651
12851.94 626
12853.01 609
12854.08 541
12855.15 623
12856.22 612
12857.29 583
12858.36 597
12859.44 551
12860.51 607
12861.58 613
12862.65 589
12863.72 559
12864.79 576
12865.86 630
12866.94 610
12868.01 582
12869.08 561
12870.15 582
12871.22 615
12872.29 627
12873.37 603
12874.44 584
12875.51 596
12876.58 597
12877.65 583
12878.73 561
12879.80 524
12880.87 509
12881.94 541
12883.01 599
12884.09 548
12885.16 573
12886.23 553
12887.30 583
12888.38 593
12889.45 611
12890.52 554
12891.59 592
12892.67 597
12893.74 551
12894.81 558
12895.88 581
12896.96 606
12898.03 572
12899.10 527
12900.18 575
12901.25 549
12902.32 540
12903.39 561
12904.47 520
12905.54 552
12906.61 573
12907.69 576
12908.76 526
12909.83 542
12910.91 532
12911.98 566
12913.05 607
12914.13 536
12915.20 557
12916.28 553
12917.35 647
12918.42 572
12919.50 530
12920.57 534
12921.64 513
12922.72 558
12923.79 577
12924.87 549
12925.94 550
12927.01 586
12928.09 532
12929.16 572
12930.24 553
12931.31 510
12932.38 555
12933.46 539
12934.53 555
12935.61 567
12936.68 537
12937.76 545
12938.83 538
12939.91 512
12940.98 554
12942.05 532
12943.13 575
12944.20 612
12945.28 542
12946.35 549
12947.43 544
12948.50 501
12949.58 533
12950.65 531
12951.73 516
12952.80 603
12953.88 583
12954.95 567
12956.03 568
12957.10 575
12958.18 590
12959.26 600
12960.33 534
12961.41 591
12962.48 560
12963.56 593
12964.63 547
12965.71 565
12966.78 561
12967.86 621
12968.94 610
12970.01 543
12971.09 575
12972.16 563
12973.24 553
12974.32 565
12975.39 558
12976.47 600
12977.54 563
12978.62 552
12979.70 547
12980.77 508
12981.85 522
12982.93 581
12984.00 510
12985.08 537
12986.15 543
12987.23 572
12988.31 558
12989.38 565
12990.46 572
12991.54 548
12992.61 530
12993.69 573
12994.77 511
12995.85 567
12996.92 584
12998.00 577
12999.08 593
13000.15 579
13001.23 581
13002.31 542
13003.38 565
13004.46 528
13005.54 538
13006.62 581
13007.69 598
13008.77 560
13009.85 511
13010.93 581
13012.00 544
13013.08 574
13014.16 582
13015.24 564
13016.32 542
13017.39 524
13018.47 542
13019.55 612
13020.63 589
13021.70 657
13022.78 570
13023.86 577
13024.94 616
13026.02 583
13027.10 575
13028.17 642
13029.25 609
13030.33 634
13031.41 570
13032.49 576
13033.57 535
13034.64 566
13035.72 614
13036.80 591
13037.88 575
13038.96 599
13040.04 583
13041.12 604
13042.19 580
13043.27 577
13044.35 632
13045.43 620
13046.51 551
13047.59 581
13048.67 656
13049.75 616
13050.83 597
13051.91 609
13052.99 604
13054.06 669
13055.14 639
13056.22 657
13057.30 634
13058.38 572
13059.46 558
13060.54 609
13061.62 624
13062.70 545
13063.78 578
13064.86 569
13065.94 610
13067.02 676
13068.10 606
13069.18 567
13070.26 592
13071.34 555
13072.42 637
13073.50 634
13074.58 586
13075.66 617
13076.74 638
13077.82 618
13078.90 624
13079.98 680
13081.06 628
13082.14 597
13083.22 539
13084.30 568
13085.38 602
13086.47 601
13087.55 620
13088.63 598
13089.71 552
13090.79 577
13091.87 587
13092.95 570
13094.03 535
13095.11 582
13096.19 623
13097.27 577
13098.36 621
13099.44 568
13100.52 540
13101.60 537
13102.68 561
13103.76 576
13104.84 562
13105.93 495
13107.01 515
13108.09 532
13109.17 571
13110.25 554
13111.33 559
13112.42 522
13113.50 549
13114.58 542
13115.66 540
13116.74 543
13117.82 529
13118.91 507
13119.99 558
13121.07 598
13122.15 566
13123.23 544
13124.32 591
13125.40 614
13126.48 566
13127.56 552
13128.65 563
13129.73 572
13130.81 557
13131.89 568
13132.98 545
13134.06 552
13135.14 600
13136.22 496
13137.31 557
13138.39 551
13139.47 568
13140.56 532
13141.64 559
13142.72 579
13143.81 591
13144.89 563
13145.97 548
13147.05 530
13148.14 513
13149.22 569
13150.30 589
13151.39 592
13152.47 555
13153.55 544
13154.64 588
13155.72 559
13156.81 508
13157.89 532
13158.97 539
13160.06 529
13161.14 530
13162.22 529
13163.31 556
13164.39 544
13165.48 528
13166.56 560
13167.64 561
13168.73 537
13169.81 545
13170.90 584
13171.98 556
13173.06 518
13174.15 536
13175.23 530
13176.32 540
13177.40 558
13178.49 573
13179.57 546
13180.66 562
13181.74 541
13182.82 559
13183.91 569
13184.99 542
13186.08 586
13187.16 531
13188.25 522
13189.33 541
13190.42 526
13191.50 572
13192.59 526
13193.67 508
13194.76 576
13195.84 543
13196.93 558
13198.01 552
13199.10 541
13200.19 601
13201.27 552
13202.36 517
13203.44 587
13204.53 555
13205.61 565
13206.70 573
13207.78 573
13208.87 544
13209.96 528
13211.04 544
13212.13 589
13213.21 588
13214.30 550
13215.38 544
13216.47 548
13217.56 530
13218.64 521
13219.73 528
13220.82 554
13221.90 550
13222.99 553
13224.07 600
13225.16 546
13226.25 513
13227.33 592
13228.42 557
13229.51 554
13230.59 533
13231.68 496
13232.77 524
13233.85 529
13234.94 533
13236.03 579
13237.11 532
13238.20 535
13239.29 511
13240.38 527
13241.46 554
13242.55 542
13243.64 573
13244.72 550
13245.81 562
13246.90 516
13247.99 553
13249.07 606
13250.16 567
13251.25 592
13252.34 537
13253.42 560
13254.51 565
13255.60 584
13256.69 531
13257.77 600
13258.86 591
13259.95 558
13261.04 601
13262.13 577
13263.21 605
13264.30 540
13265.39 558
13266.48 591
13267.57 581
13268.65 584
13269.74 628
13270.83 593
13271.92 571
13273.01 562
13274.10 555
13275.18 586
13276.27 653
13277.36 647
13278.45 597
13279.54 579
13280.63 589
13281.72 658
13282.80 565
13283.89 615
13284.98 620
13286.07 574
13287.16 613
13288.25 613
13289.34 602
13290.43 660
13291.52 610
13292.61 618
13293.69 624
13294.78 641
13295.87 630
13296.96 664
13298.05 657
13299.14 645
13300.23 699
13301.32 612
13302.41 630
13303.50 685
13304.59 617
13305.68 614
13306.77 619
13307.86 644
13308.95 663
13310.04 658
13311.13 658
13312.22 706
13313.31 627
13314.40 683
13315.49 699
13316.58 715
13317.67 703
13318.76 646
13319.85 643
13320.94 705
13322.03 667
13323.12 649
13324.21 630
13325.30 700
13326.39 664
13327.48 669
13328.57 669
13329.66 653
13330.75 685
13331.85 689
13332.94 665
13334.03 673
13335.12 731
13336.21 649
13337.30 640
13338.39 683
13339.48 692
13340.57 671
13341.66 715
13342.76 693
13343.85 672
13344.94 665
13346.03 659
13347.12 697
13348.21 713
13349.30 726
13350.40 661
13351.49 683
13352.58 727
13353.67 732
13354.76 689
13355.85 711
13356.95 693
13358.04 694
13359.13 682
13360.22 713
13361.31 692
13362.41 723
13363.50 641
13364.59 687
13365.68 723
13366.77 726
13367.87 700
13368.96 743
13370.05 761
13371.14 716
13372.24 762
13373.33 754
13374.42 736
13375.51 713
13376.61 842
13377.70 867
13378.79 785
13379.88 744
13380.98 732
13382.07 791
13383.16 797
13384.26 693
13385.35 747
13386.44 711
13387.54 701
13388.63 706
13389.72 675
13390.81 631
13391.91 589
13393.00 690
13394.09 698
13395.19 660
13396.28 669
13397.37 701
13398.47 665
13399.56 656
13400.66 635
13401.75 712
13402.84 684
13403.94 653
13405.03 639
13406.12 723
13407.22 640
13408.31 625
13409.41 661
13410.50 648
13411.59 645
13412.69 607
13413.78 619
13414.88 690
13415.97 685
13417.07 636
13418.16 721
13419.25 641
13420.35 679
13421.44 627
13422.54 641
13423.63 658
13424.73 607
13425.82 623
13426.92 640
13428.01 659
13429.11 651
13430.20 645
13431.29 680
13432.39 631
13433.48 641
13434.58 650
13435.67 611
13436.77 606
13437.86 651
13438.96 678
13440.06 649
13441.15 691
13442.25 695
13443.34 691
13444.44 660
13445.53 674
13446.63 686
13447.72 593
13448.82 635
13449.91 691
13451.01 693
13452.11 688
13453.20 692
13454.30 694
13455.39 703
13456.49 686
13457.59 633
13458.68 644
13459.78 697
13460.87 740
13461.97 709
13463.07 670
13464.16 706
13465.26 739
13466.35 753
13467.45 729
13468.55 709
13469.64 700
13470.74 697
13471.84 730
13472.93 714
13474.03 731
13475.13 718
13476.22 729
13477.32 768
13478.42 762
13479.51 707
13480.61 677
13481.71 748
13482.80 738
13483.90 749
13485.00 730
13486.10 734
13487.19 730
13488.29 692
13489.39 742
13490.48 773
13491.58 777
13492.68 739
13493.78 740
13494.87 695
13495.97 701
13497.07 703
13498.17 721
13499.26 741
13500.36 760
13501.46 760
13502.56 784
13503.65 825
13504.75 814
13505.85 817
13506.95 860
13508.05 891
13509.14 867
13510.24 871
13511.34 847
13512.44 941
13513.54 883
13514.64 807
13515.73 803
13516.83 778
13517.93 797
13519.03 797
13520.13 781
13521.23 726
13522.32 679
13523.42 771
13524.52 759
13525.62 762
13526.72 725
13527.82 764
13528.92 656
13530.02 687
13531.12 657
13532.21 686
13533.31 752
13534.41 670
13535.51 698
13536.61 716
13537.71 693
13538.81 635
13539.91 668
13541.01 669
13542.11 674
13543.21 680
13544.31 668
13545.41 659
13546.50 629
13547.60 640
13548.70 682
13549.80 655
13550.90 642
13552.00 645
13553.10 651
13554.20 655
13555.30 687
13556.40 666
13557.50 676
13558.60 664
13559.70 590
13560.80 647
13561.90 595
13563.00 607
13564.10 631
13565.20 601
13566.30 651
13567.41 616
13568.51 624
13569.61 605
13570.71 619
13571.81 559
13572.91 619
13574.01 639
13575.11 645
13576.21 635
13577.31 662
13578.41 592
13579.51 572
13580.61 576
13581.71 634
13582.82 627
13583.92 599
13585.02 602
13586.12 636
13587.22 633
13588.32 611
13589.42 626
13590.52 597
13591.63 615
13592.73 626
13593.83 624
13594.93 626
13596.03 652
13597.13 605
13598.24 685
13599.34 673
13600.44 649
13601.54 612
13602.64 620
13603.74 644
13604.85 641
13605.95 643
13607.05 606
13608.15 671
13609.25 668
13610.36 635
13611.46 693
13612.56 661
13613.66 720
13614.77 683
13615.87 610
13616.97 671
13618.07 654
13619.18 659
13620.28 623
13621.38 666
13622.48 701
13623.59 671
13624.69 671
13625.79 625
13626.89 656
13628.00 612
13629.10 644
13630.20 628
13631.31 683
13632.41 665
13633.51 606
13634.62 677
13635.72 667
13636.82 698
13637.93 668
13639.03 677
13640.13 684
13641.24 691
13642.34 666
13643.44 659
13644.55 641
13645.65 718
13646.75 685
13647.86 666
13648.96 644
13650.06 667
13651.17 680
13652.27 644
13653.38 644
13654.48 625
13655.58 662
13656.69 670
13657.79 684
13658.90 634
13660.00 618
13661.10 611
13662.21 655
13663.31 660
13664.42 623
13665.52 630
13666.63 657
13667.73 669
13668.84 640
13669.94 638
13671.04 619
13672.15 639
13673.25 636
13674.36 671
13675.46 595
13676.57 668
13677.67 658
13678.78 654
13679.88 616
13680.99 632
13682.09 601
13683.20 690
13684.30 681
13685.41 666
13686.51 695
13687.62 701
13688.72 692
13689.83 708
13690.94 685
13692.04 682
13693.15 720
13694.25 655
13695.36 738
13696.46 686
13697.57 656
13698.67 650
13699.78 702
13700.89 688
13701.99 711
13703.10 694
13704.20 739
13705.31 716
13706.42 678
13707.52 684
13708.63 694
13709.73 701
13710.84 716
13711.95 713
13713.05 750
13714.16 756
13715.27 715
13716.37 747
13717.48 726
13718.59 745
13719.69 747
13720.80 767
13721.91 779
13723.01 728
13724.12 787
13725.23 829
13726.33 841
13727.44 796
13728.55 804
13729.65 810
13730.76 758
13731.87 752
13732.98 781
13734.08 842
13735.19 824
13736.30 890
13737.40 809
13738.51 830
13739.62 845
13740.73 897
13741.83 865
13742.94 900
13744.05 828
13745.16 839
13746.26 840
13747.37 884
13748.48 868
13749.59 890
13750.70 939
13751.80 900
13752.91 842
13754.02 836
13755.13 842
13756.24 920
13757.34 872
13758.45 903
13759.56 926
13760.67 938
13761.78 965
13762.88 981
13763.99 929
13765.10 942
13766.21 997
13767.32 1054
13768.43 1062
13769.54 1019
13770.64 1048
13771.75 1055
13772.86 1099
13773.97 1174
13775.08 1167
13776.19 1139
13777.30 1243
13778.41 1329
13779.52 1300
13780.62 1433
13781.73 1447
13782.84 1458
13783.95 1437
13785.06 1406
13786.17 1388
13787.28 1379
13788.39 1338
13789.50 1304
13790.61 1160
13791.72 1111
13792.83 1021
13793.94 1045
13795.05 1099
13796.16 1018
13797.27 974
13798.38 941
13799.49 928
13800.60 972
13801.71 916
13802.82 845
13803.93 908
13805.04 915
13806.15 873
13807.26 924
13808.37 836
13809.48 918
13810.59 913
13811.70 869
13812.81 892
13813.92 895
13815.03 891
13816.14 847
13817.25 782
13818.36 864
13819.47 870
13820.58 864
13821.69 853
13822.80 843
13823.91 880
13825.02 818
13826.13 895
13827.25 811
13828.36 780
13829.47 771
13830.58 808
13831.69 800
13832.80 807
13833.91 793
13835.02 818
13836.13 841
13837.25 815
13838.36 813
13839.47 856
13840.58 774
13841.69 831
13842.80 809
13843.91 777
13845.03 802
13846.14 762
13847.25 803
13848.36 818
13849.47 761
13850.59 799
13851.70 807
13852.81 754
13853.92 847
13855.03 867
13856.15 836
13857.26 853
13858.37 850
13859.48 944
13860.59 892
13861.71 879
13862.82 849
13863.93 848
13865.04 873
13866.16 859
13867.27 856
13868.38 906
13869.49 915
13870.61 926
13871.72 910
13872.83 979
13873.95 1000
13875.06 976
13876.17 998
13877.28 947
13878.40 1002
13879.51 989
13880.62 919
13881.74 924
13882.85 890
13883.96 880
13885.08 863
13886.19 866
13887.30 836
13888.42 909
13889.53 943
13890.64 915
13891.76 915
13892.87 907
13893.98 893
13895.10 887
13896.21 921
13897.33 860
13898.44 890
13899.55 882
13900.67 921
13901.78 895
13902.89 926
13904.01 979
13905.12 935
13906.24 929
13907.35 903
13908.47 986
13909.58 932
13910.69 885
13911.81 867
13912.92 901
13914.04 889
13915.15 850
13916.27 855
13917.38 842
13918.50 916
13919.61 826
13920.72 836
13921.84 805
13922.95 741
13924.07 817
13925.18 835
13926.30 784
13927.41 805
13928.53 818
13929.64 832
13930.76 759
13931.87 777
13932.99 746
13934.10 789
13935.22 825
13936.34 719
13937.45 755
13938.57 747
13939.68 773
13940.80 744
13941.91 763
13943.03 737
13944.14 791
13945.26 827
13946.38 800
13947.49 747
13948.61 770
13949.72 775
13950.84 770
13951.95 796
13953.07 712
13954.19 766
13955.30 753
13956.42 741
13957.53 746
13958.65 772
13959.77 747
13960.88 774
13962.00 763
13963.12 774
13964.23 760
13965.35 806
13966.47 804
13967.58 768
13968.70 708
13969.82 753
13970.93 758
13972.05 772
13973.17 734
13974.28 755
13975.40 798
13976.52 785
13977.63 728
13978.75 716
13979.87 752
13980.99 720
13982.10 787
13983.22 679
13984.34 691
13985.45 728
13986.57 760
13987.69 715
13988.81 638
13989.92 748
13991.04 705
13992.16 751
13993.28 796
13994.39 783
13995.51 760
13996.63 762
13997.75 733
13998.87 755
13999.98 795
14001.10 745
14002.22 796
14003.34 760
14004.46 756
14005.57 715
14006.69 733
14007.81 779
14008.93 770
14010.05 789
14011.16 774
14012.28 782
14013.40 820
14014.52 793
14015.64 788
14016.76 736
14017.88 791
14018.99 823
14020.11 762
14021.23 749
14022.35 790
14023.47 818
14024.59 746
14025.71 833
14026.83 775
14027.94 752
14029.06 804
14030.18 806
14031.30 754
14032.42 794
14033.54 799
14034.66 749
14035.78 822
14036.90 775
14038.02 819
14039.14 815
14040.26 751
14041.38 705
14042.50 740
14043.62 745
14044.74 747
14045.86 787
14046.97 782
14048.09 729
14049.21 669
14050.33 730
14051.45 747
14052.57 676
14053.69 695
14054.81 689
14055.93 728
14057.05 754
14058.17 732
14059.30 793
14060.42 766
14061.54 731
14062.66 724
14063.78 777
14064.90 747
14066.02 709
14067.14 698
14068.26 761
14069.38 747
14070.50 794
14071.62 776
14072.74 749
14073.86 734
14074.98 734
14076.10 795
14077.23 785
14078.35 838
14079.47 822
14080.59 808
14081.71 812
14082.83 811
14083.95 832
14085.07 896
14086.19 850
14087.32 907
14088.44 877
14089.56 878
14090.68 869
14091.80 830
14092.92 850
14094.05 795
14095.17 852
14096.29 864
14097.41 893
14098.53 865
14099.65 940
14100.78 932
14101.90 944
14103.02 932
14104.14 935
14105.26 931
14106.39 920
14107.51 964
14108.63 975
14109.75 928
14110.88 960
14112.00 968
14113.12 862
14114.24 897
14115.37 856
14116.49 852
14117.61 861
14118.73 762
14119.86 810
14120.98 777
14122.10 776
14123.22 714
14124.35 734
14125.47 723
14126.59 672
14127.72 686
14128.84 742
14129.96 705
14131.09 718
14132.21 650
14133.33 677
14134.45 719
14135.58 693
14136.70 657
14137.82 734
14138.95 687
14140.07 659
14141.20 672
14142.32 660
14143.44 638
14144.57 670
14145.69 590
14146.81 619
14147.94 636
14149.06 614
14150.19 643
14151.31 679
14152.43 642
14153.56 627
14154.68 586
14155.81 657
14156.93 678
14158.05 673
14159.18 611
14160.30 584
14161.43 628
14162.55 609
14163.68 594
14164.80 632
14165.92 650
14167.05 657
14168.17 636
14169.30 622
14170.42 605
14171.55 611
14172.67 585
14173.80 633
14174.92 588
14176.05 639
14177.17 575
14178.30 607
14179.42 584
14180.55 650
14181.67 659
14182.80 589
14183.92 600
14185.05 639
14186.17 614
14187.30 601
14188.42 604
14189.55 601
14190.67 614
14191.80 606
14192.93 598
14194.05 613
14195.18 610
14196.30 658
14197.43 655
14198.55 615
14199.68 608
14200.81 630
14201.93 621
14203.06 602
14204.18 612
14205.31 610
14206.44 585
14207.56 578
14208.69 626
14209.82 604
14210.94 610
14212.07 584
14213.19 600
14214.32 535
14215.45 578
14216.57 611
14217.70 601
14218.83 543
14219.95 575
14221.08 516
14222.21 543
14223.33 551
14224.46 529
14225.59 569
14226.71 554
14227.84 556
14228.97 559
14230.10 560
14231.22 578
14232.35 554
14233.48 561
14234.60 612
14235.73 555
14236.86 511
14237.99 597
14239.11 619
14240.24 571
14241.37 532
14242.50 549
14243.62 594
14244.75 520
14245.88 565
14247.01 571
14248.13 601
14249.26 535
14250.39 574
14251.52 527
14252.65 533
14253.77 545
14254.90 521
14256.03 562
14257.16 545
14258.29 615
14259.42 550
14260.54 531
14261.67 540
14262.80 544
14263.93 567
14265.06 566
14266.19 513
14267.31 530
14268.44 543
14269.57 539
14270.70 513
14271.83 549
14272.96 545
14274.09 521
14275.22 566
14276.34 534
14277.47 536
14278.60 514
14279.73 555
14280.86 582
14281.99 533
14283.12 548
14284.25 559
14285.38 539
14286.51 530
14287.64 507
14288.76 543
14289.89 528
14291.02 496
14292.15 547
14293.28 484
14294.41 509
14295.54 463
14296.67 505
14297.80 533
14298.93 507
14300.06 517
14301.19 557
14302.32 526
14303.45 510
14304.58 495
14305.71 537
14306.84 533
14307.97 506
14309.10 519
14310.23 506
14311.36 543
14312.49 519
14313.62 510
14314.75 482
14315.88 457
14317.01 516
14318.15 501
14319.28 496
14320.41 490
14321.54 472
14322.67 510
14323.80 502
14324.93 497
14326.06 510
14327.19 475
14328.32 484
14329.45 465
14330.58 469
14331.72 456
14332.85 457
14333.98 489
14335.11 477
14336.24 485
14337.37 502
14338.50 505
14339.63 463
14340.77 520
14341.90 500
14343.03 491
14344.16 477
14345.29 463
14346.42 511
14347.56 491
14348.69 499
14349.82 511
14350.95 503
14352.08 500
14353.21 458
14354.35 457
14355.48 450
14356.61 475
14357.74 478
14358.88 486
14360.01 500
14361.14 491
14362.27 514
14363.40 482
14364.54 492
14365.67 425
14366.80 490
14367.93 513
14369.07 512
14370.20 472
14371.33 491
14372.46 467
14373.60 488
14374.73 477
14375.86 451
14377.00 484
14378.13 437
14379.26 447
14380.39 441
14381.53 473
14382.66 448
14383.79 486
14384.93 478
14386.06 547
14387.19 481
14388.33 485
14389.46 494
14390.59 462
14391.73 486
14392.86 487
14393.99 509
14395.13 494
14396.26 502
14397.40 524
14398.53 509
14399.66 527
14400.80 535
14401.93 481
14403.06 455
14404.20 456
14405.33 467
14406.47 488
14407.60 522
14408.74 489
14409.87 469
14411.00 497
14412.14 477
14413.27 515
14414.41 474
14415.54 454
14416.68 511
14417.81 498
14418.94 458
14420.08 455
14421.21 489
14422.35 473
14423.48 450
14424.62 454
14425.75 460
14426.89 544
14428.02 506
14429.16 491
14430.29 482
14431.43 479
14432.56 534
14433.70 484
14434.83 511
14435.97 509
14437.10 533
14438.24 504
14439.37 511
14440.51 490
14441.64 507
14442.78 505
14443.92 510
14445.05 520
14446.19 523
14447.32 528
14448.46 592
14449.59 495
14450.73 482
14451.87 462
14453.00 497
14454.14 471
14455.27 509
14456.41 490
14457.55 520
14458.68 524
14459.82 485
14460.95 481
14462.09 525
14463.23 480
14464.36 502
14465.50 514
14466.64 547
14467.77 519
14468.91 500
14470.05 460
14471.18 511
14472.32 495
14473.46 480
14474.59 457
14475.73 489
14476.87 518
14478.00 471
14479.14 539
14480.28 487
14481.41 448
14482.55 471
14483.69 476
14484.83 499
14485.96 531
14487.10 481
14488.24 481
14489.37 500
14490.51 504
14491.65 467
14492.79 503
14493.92 472
14495.06 503
14496.20 441
14497.34 488
14498.47 472
14499.61 490
14500.75 475
14501.89 473
14503.03 511
14504.16 487
14505.30 509
14506.44 486
14507.58 484
14508.72 491
14509.85 467
14510.99 498
14512.13 494
14513.27 439
14514.41 449
14515.55 465
14516.68 429
14517.82 464
14518.96 498
14520.10 480
14521.24 463
14522.38 492
14523.51 461
14524.65 492
14525.79 459
14526.93 476
14528.07 461
14529.21 547
14530.35 503
14531.49 449
14532.63 434
14533.76 443
14534.90 454
14536.04 501
14537.18 431
14538.32 461
14539.46 475
14540.60 516
14541.74 452
14542.88 446
14544.02 519
14545.16 479
14546.30 505
14547.44 526
14548.58 502
14549.72 506
14550.86 493
14552.00 467
14553.14 477
14554.28 461
14555.42 470
14556.56 491
14557.70 467
14558.84 467
14559.98 521
14561.12 488
14562.26 472
14563.40 472
14564.54 495
14565.68 493
14566.82 489
14567.96 516
14569.10 470
14570.24 488
14571.38 503
14572.52 510
14573.66 443
14574.80 483
14575.94 520
14577.08 509
14578.22 508
14579.36 501
14580.51 508
14581.65 498
14582.79 493
14583.93 470
14585.07 518
14586.21 487
14587.35 466
14588.49 497
14589.63 450
14590.78 503
14591.92 541
14593.06 518
14594.20 461
14595.34 475
14596.48 451
14597.62 456
14598.77 461
14599.91 487
14601.05 532
14602.19 511
14603.33 589
14604.48 531
14605.62 507
14606.76 466
14607.90 487
14609.04 489
14610.19 502
14611.33 482
14612.47 512
14613.61 503
14614.75 518
14615.90 517
14617.04 518
14618.18 499
14619.32 530
14620.47 541
14621.61 545
14622.75 601
14623.89 532
14625.04 507
14626.18 499
14627.32 549
14628.46 505
14629.61 519
14630.75 531
14631.89 528
14633.04 584
14634.18 515
14635.32 527
14636.47 602
14637.61 650
14638.75 551
14639.89 560
14641.04 578
14642.18 542
14643.32 597
14644.47 604
14645.61 593
14646.76 583
14647.90 603
14649.04 603
14650.19 602
14651.33 640
14652.47 560
14653.62 554
14654.76 548
14655.90 526
14657.05 574
14658.19 560
14659.34 541
14660.48 519
14661.62 467
14662.77 466
14663.91 478
14665.06 506
14666.20 459
14667.35 459
14668.49 478
14669.63 514
14670.78 484
14671.92 485
14673.07 472
14674.21 473
14675.36 471
14676.50 499
14677.65 473
14678.79 503
14679.94 552
14681.08 446
14682.23 471
14683.37 496
14684.52 512
14685.66 475
14686.81 442
14687.95 460
14689.10 517
14690.24 476
14691.39 478
14692.53 502
14693.68 473
14694.82 485
14695.97 448
14697.11 455
14698.26 432
14699.41 461
14700.55 513
14701.70 458
14702.84 478
14703.99 491
14705.13 484
14706.28 476
14707.43 436
14708.57 440
14709.72 460
14710.86 496
14712.01 451
14713.16 432
14714.30 454
14715.45 460
14716.59 438
14717.74 448
14718.89 457
14720.03 424
14721.18 474
14722.33 476
14723.47 441
14724.62 440
14725.77 472
14726.91 474
14728.06 475
14729.21 467
14730.35 462
14731.50 497
14732.65 462
14733.79 477
14734.94 432
14736.09 455
14737.23 464
14738.38 467
14739.53 456
14740.68 490
14741.82 465
14742.97 436
14744.12 447
14745.26 503
14746.41 458
14747.56 487
14748.71 453
14749.85 459
14751.00 448
14752.15 454
14753.30 486
14754.45 452
14755.59 456
14756.74 435
14757.89 473
14759.04 490
14760.18 464
14761.33 445
14762.48 514
14763.63 521
14764.78 443
14765.92 437
14767.07 398
14768.22 472
14769.37 467
14770.52 485
14771.67 491
14772.81 454
14773.96 431
14775.11 432
14776.26 475
14777.41 461
14778.56 504
14779.71 489
14780.86 475
14782.00 485
14783.15 487
14784.30 515
14785.45 487
14786.60 456
14787.75 517
14788.90 492
14790.05 510
14791.20 488
14792.35 447
14793.49 479
14794.64 505
14795.79 517
14796.94 527
14798.09 488
14799.24 492
14800.39 558
14801.54 522
14802.69 514
14803.84 524
14804.99 563
14806.14 548
14807.29 519
14808.44 505
14809.59 504
14810.74 516
14811.89 555
14813.04 531
14814.19 513
14815.34 494
14816.49 512
14817.64 536
14818.79 506
14819.94 498
14821.09 465
14822.24 462
14823.39 453
14824.54 459
14825.69 497
14826.84 483
14827.99 472
14829.14 474
14830.29 432
14831.44 464
14832.60 459
14833.75 479
14834.90 418
14836.05 395
14837.20 413
14838.35 417
14839.50 428
14840.65 427
14841.80 441
14842.95 427
14844.11 468
14845.26 440
14846.41 479
14847.56 438
14848.71 426
14849.86 463
14851.01 394
14852.17 377
14853.32 402
14854.47 427
14855.62 407
14856.77 406
14857.92 404
14859.08 418
14860.23 392
14861.38 436
14862.53 366
14863.68 400
14864.84 391
14865.99 426
14867.14 395
14868.29 361
14869.44 395
14870.60 395
14871.75 389
14872.90 406
14874.05 388
14875.21 417
14876.36 430
14877.51 384
14878.66 401
14879.82 403
14880.97 412
14882.12 413
14883.27 404
14884.43 412
14885.58 412
14886.73 429
14887.89 414
14889.04 380
14890.19 386
14891.34 444
14892.50 411
14893.65 395
14894.80 382
14895.96 417
14897.11 429
14898.26 360
14899.42 409
14900.57 418
14901.72 430
14902.88 362
14904.03 378
14905.18 429
14906.34 406
14907.49 441
14908.65 409
14909.80 374
14910.95 395
14912.11 383
14913.26 416
14914.41 412
14915.57 420
14916.72 446
14917.88 427
14919.03 399
14920.18 383
14921.34 389
14922.49 417
14923.65 406
14924.80 414
14925.96 382
14927.11 391
14928.27 408
14929.42 452
14930.57 430
14931.73 405
14932.88 411
14934.04 385
14935.19 397
14936.35 401
14937.50 409
14938.66 353
14939.81 389
14940.97 370
14942.12 404
14943.28 413
14944.43 403
14945.59 389
14946.74 360
14947.90 407
14949.05 395
14950.21 347
14951.36 370
14952.52 380
14953.68 358
14954.83 385
14955.99 391
14957.14 391
14958.30 355
14959.45 357
14960.61 352
14961.77 395
14962.92 414
14964.08 379
14965.23 342
14966.39 364
14967.54 395
14968.70 360
14969.86 383
14971.01 367
14972.17 385
14973.33 404
14974.48 365
14975.64 365
14976.79 365
14977.95 405
14979.11 379
14980.26 356
14981.42 362
14982.58 418
14983.73 379
14984.89 392
14986.05 404
14987.20 414
14988.36 363
14989.52 374
14990.67 375
14991.83 385
14992.99 406
14994.15 337
14995.30 350
14996.46 379
14997.62 326
14998.77 365
14999.93 349
15001.09 338
15002.25 344
15003.40 384
15004.56 357
15005.72 364
15006.88 380
15008.03 354
15009.19 343
15010.35 344
15011.51 337
15012.66 353
15013.82 328
15014.98 324
15016.14 361
15017.30 360
15018.45 359
15019.61 381
15020.77 386
15021.93 364
15023.09 311
15024.24 313
15025.40 342
15026.56 346
15027.72 380
15028.88 390
15030.04 371
15031.19 381
15032.35 334
15033.51 343
15034.67 355
15035.83 374
15036.99 377
15038.15 367
15039.30 352
15040.46 370
15041.62 356
15042.78 319
15043.94 345
15045.10 332
15046.26 356
15047.42 345
15048.58 323
15049.74 365
15050.90 366
15052.05 365
15053.21 373
15054.37 327
15055.53 378
15056.69 355
15057.85 342
15059.01 398
15060.17 324
15061.33 347
15062.49 349
15063.65 359
15064.81 349
15065.97 388
15067.13 368
15068.29 402
15069.45 356
15070.61 351
15071.77 391
15072.93 350
15074.09 345
15075.25 360
15076.41 372
15077.57 336
15078.73 336
15079.89 343
15081.05 344
15082.21 347
15083.37 365
15084.53 368
15085.69 381
15086.85 355
15088.01 374
15089.18 360
15090.34 365
15091.50 383
15092.66 347
15093.82 376
15094.98 336
15096.14 401
15097.30 361
15098.46 359
15099.62 334
15100.78 299
15101.95 388
15103.11 380
15104.27 365
15105.43 374
15106.59 386
15107.75 414
15108.91 342
15110.08 337
15111.24 321
15112.40 353
15113.56 372
15114.72 334
15115.88 340
15117.05 361
15118.21 339
15119.37 349
15120.53 358
15121.69 341
15122.86 336
15124.02 345
15125.18 423
15126.34 380
15127.50 359
15128.67 380
15129.83 356
15130.99 345
15132.15 331
15133.32 350
15134.48 362
15135.64 392
15136.80 354
15137.97 366
15139.13 345
15140.29 373
15141.45 389
15142.62 350
15143.78 310
15144.94 362
15146.11 391
15147.27 418
15148.43 347
15149.59 344
15150.76 374
15151.92 417
15153.08 383
15154.25 350
15155.41 361
15156.57 358
15157.74 381
15158.90 384
15160.06 339
15161.23 369
15162.39 417
15163.55 417
15164.72 361
15165.88 372
15167.05 376
15168.21 441
15169.37 378
15170.54 349
15171.70 366
15172.86 373
15174.03 359
15175.19 378
15176.36 386
15177.52 366
15178.69 401
15179.85 382
15181.01 392
15182.18 338
15183.34 376
15184.51 364
15185.67 384
15186.84 331
15188.00 385
15189.16 375
15190.33 422
15191.49 381
15192.66 374
15193.82 383
15194.99 403
15196.15 441
15197.32 425
15198.48 415
15199.65 386
15200.81 378
15201.98 368
15203.14 367
15204.31 377
15205.47 393
15206.64 404
15207.80 417
15208.97 407
15210.13 395
15211.30 440
15212.47 414
15213.63 371
15214.80 414
15215.96 404
15217.13 380
15218.29 399
15219.46 367
15220.62 357
15221.79 393
15222.96 431
15224.12 401
15225.29 412
15226.45 418
15227.62 429
15228.79 399
15229.95 426
15231.12 441
15232.29 451
15233.45 416
15234.62 446
15235.78 432
15236.95 411
15238.12 419
15239.28 412
15240.45 454
15241.62 462
15242.78 468
15243.95 491
15245.12 450
15246.28 414
15247.45 430
15248.62 446
15249.78 424
15250.95 451
15252.12 433
15253.28 448
15254.45 442
15255.62 420
15256.79 412
15257.95 418
15259.12 388
15260.29 380
15261.46 390
15262.62 384
15263.79 370
15264.96 367
15266.13 429
15267.29 412
15268.46 409
15269.63 380
15270.80 389
15271.96 391
15273.13 399
15274.30 409
15275.47 423
15276.64 383
15277.80 399
15278.97 361
15280.14 389
15281.31 387
15282.48 412
15283.64 362
15284.81 373
15285.98 359
15287.15 330
15288.32 383
15289.49 354
15290.65 367
15291.82 343
15292.99 340
15294.16 327
15295.33 361
15296.50 369
15297.67 374
15298.83 381
15300.00 398
15301.17 363
15302.34 395
15303.51 417
15304.68 375
15305.85 383
15307.02 382
15308.19 389
15309.36 372
15310.52 342
15311.69 362
15312.86 397
15314.03 436
15315.20 433
15316.37 369
15317.54 413
15318.71 384
15319.88 365
15321.05 403
15322.22 399
15323.39 392
15324.56 338
15325.73 387
15326.90 367
15328.07 392
15329.24 392
15330.41 395
15331.58 395
15332.75 443
15333.92 400
15335.09 390
15336.26 371
15337.43 374
15338.60 397
15339.77 381
15340.94 365
15342.11 371
15343.28 430
15344.45 401
15345.62 383
15346.79 408
15347.96 406
15349.13 381
15350.31 365
15351.48 400
15352.65 395
15353.82 402
15354.99 406
15356.16 379
15357.33 393
15358.50 434
15359.67 370
15360.84 415
15362.02 413
15363.19 410
15364.36 366
15365.53 381
15366.70 400
15367.87 394
15369.04 382
15370.21 381
15371.39 416
15372.56 406
15373.73 408
15374.90 390
15376.07 435
15377.24 427
15378.42 406
15379.59 384
15380.76 361
15381.93 407
15383.10 423
15384.28 404
15385.45 392
15386.62 381
15387.79 403
15388.97 398
15390.14 428
15391.31 403
15392.48 431
15393.65 373
15394.83 435
15396.00 430
15397.17 443
15398.34 436
15399.52 447
15400.69 424
15401.86 421
15403.04 416
15404.21 428
15405.38 430
15406.55 411
15407.73 430
15408.90 395
15410.07 381
15411.25 399
15412.42 405
15413.59 416
15414.77 383
15415.94 391
15417.11 396
15418.29 465
15419.46 425
15420.63 382
15421.81 401
15422.98 432
15424.15 405
15425.33 356
15426.50 405
15427.67 395
15428.85 358
15430.02 378
15431.20 398
15432.37 398
15433.54 371
15434.72 395
15435.89 423
15437.07 376
15438.24 371
15439.41 360
15440.59 393
15441.76 377
15442.94 372
15444.11 413
15445.29 402
15446.46 370
15447.63 396
15448.81 415
15449.98 388
15451.16 396
15452.33 392
15453.51 424
15454.68 360
15455.86 375
15457.03 395
15458.21 367
15459.38 352
15460.56 407
15461.73 386
15462.91 378
15464.08 374
15465.26 387
15466.43 382
15467.61 380
15468.78 365
15469.96 406
15471.13 431
15472.31 383
15473.48 388
15474.66 439
15475.83 373
15477.01 337
15478.19 357
15479.36 372
15480.54 369
15481.71 400
15482.89 375
15484.06 378
15485.24 405
15486.42 413
15487.59 429
15488.77 419
15489.94 396
15491.12 373
15492.30 346
15493.47 378
15494.65 382
15495.83 395
15497.00 367
15498.18 410
15499.36 379
15500.53 362
15501.71 362
15502.88 398
15504.06 382
15505.24 405
15506.41 399
15507.59 423
15508.77 400
15509.95 369
15511.12 428
15512.30 398
15513.48 400
15514.65 388
15515.83 412
15517.01 411
15518.18 417
15519.36 411
15520.54 384
15521.72 429
15522.89 383
15524.07 407
15525.25 382
15526.43 385
15527.60 395
15528.78 417
15529.96 445
15531.14 403
15532.31 408
15533.49 398
15534.67 429
15535.85 402
15537.03 393
15538.20 381
15539.38 430
15540.56 415
15541.74 429
15542.92 388
15544.09 391
15545.27 413
15546.45 417
15547.63 397
15548.81 427
15549.98 431
15551.16 418
15552.34 388
15553.52 422
15554.70 429
15555.88 440
15557.06 445
15558.23 424
15559.41 418
15560.59 391
15561.77 456
15562.95 431
15564.13 430
15565.31 437
15566.49 397
15567.67 401
15568.84 419
15570.02 444
15571.20 417
15572.38 413
15573.56 419
15574.74 425
15575.92 426
15577.10 441
15578.28 474
15579.46 431
15580.64 424
15581.82 451
15583.00 468
15584.18 452
15585.36 424
15586.54 463
15587.72 455
15588.90 414
15590.08 465
15591.26 454
15592.44 488
15593.62 497
15594.80 497
15595.98 471
15597.16 469
15598.34 477
15599.52 519
15600.70 479
15601.88 474
15603.06 482
15604.24 498
15605.42 491
15606.60 494
15607.78 491
15608.96 519
15610.14 499
15611.32 492
15612.50 530
15613.68 467
15614.86 504
15616.05 506
15617.23 508
15618.41 524
15619.59 566
15620.77 511
15621.95 509
15623.13 558
15624.31 546
15625.49 538
15626.68 535
15627.86 563
15629.04 570
15630.22 588
15631.40 540
15632.58 539
15633.76 578
15634.95 555
15636.13 555
15637.31 593
15638.49 578
15639.67 631
15640.85 643
15642.04 610
15643.22 614
15644.40 639
15645.58 649
15646.76 583
15647.95 600
15649.13 576
15650.31 582
15651.49 602
15652.67 626
15653.86 635
15655.04 606
15656.22 674
15657.40 699
15658.59 614
15659.77 630
15660.95 653
15662.13 643
15663.32 670
15664.50 672
15665.68 706
15666.87 629
15668.05 671
15669.23 646
15670.41 636
15671.60 631
15672.78 607
15673.96 631
15675.15 659
15676.33 641
15677.51 639
15678.70 644
15679.88 645
15681.06 615
15682.25 611
15683.43 661
15684.61 695
15685.80 625
15686.98 608
15688.16 629
15689.35 584
15690.53 594
15691.72 602
15692.90 605
15694.08 599
15695.27 617
15696.45 601
15697.63 588
15698.82 573
15700.00 577
15701.19 604
15702.37 615
15703.56 569
15704.74 529
15705.92 576
15707.11 576
15708.29 568
15709.48 597
15710.66 601
15711.85 627
15713.03 638
15714.21 578
15715.40 599
15716.58 629
15717.77 625
15718.95 564
15720.14 588
15721.32 627
15722.51 619
15723.69 631
15724.88 648
15726.06 680
15727.25 697
15728.43 742
15729.62 650
15730.80 634
15731.99 613
15733.17 621
15734.36 619
15735.55 619
15736.73 658
15737.92 641
15739.10 655
15740.29 612
15741.47 597
15742.66 600
15743.84 622
15745.03 648
15746.22 657
15747.40 613
15748.59 660
15749.77 653
15750.96 684
15752.15 657
15753.33 689
15754.52 627
15755.70 625
15756.89 676
15758.08 654
15759.26 662
15760.45 681
15761.64 680
15762.82 689
15764.01 720
15765.20 693
15766.38 715
15767.57 680
15768.76 642
15769.94 653
15771.13 699
15772.32 659
15773.50 639
15774.69 634
15775.88 614
15777.06 644
15778.25 639
15779.44 665
15780.62 630
15781.81 648
15783.00 630
15784.19 639
15785.37 642
15786.56 620
15787.75 584
15788.94 601
15790.12 615
15791.31 622
15792.50 616
15793.69 675
15794.87 618
15796.06 572
15797.25 624
15798.44 568
15799.62 609
15800.81 577
15802.00 595
15803.19 578
15804.38 603
15805.56 599
15806.75 587
15807.94 550
15809.13 576
15810.32 542
15811.50 549
15812.69 554
15813.88 543
15815.07 545
15816.26 523
15817.45 500
15818.64 530
15819.82 521
15821.01 512
15822.20 500
15823.39 496
15824.58 526
15825.77 550
15826.96 503
15828.15 511
15829.33 507
15830.52 492
15831.71 501
15832.90 497
15834.09 593
15835.28 535
15836.47 485
15837.66 475
15838.85 496
15840.04 517
15841.23 526
15842.42 501
15843.61 539
15844.79 525
15845.98 494
15847.17 490
15848.36 511
15849.55 480
15850.74 504
15851.93 457
15853.12 494
15854.31 506
15855.50 483
15856.69 518
15857.88 555
15859.07 554
15860.26 524
15861.45 501
15862.64 524
15863.83 521
15865.02 560
15866.21 501
15867.40 504
15868.60 505
15869.79 496
15870.98 526
15872.17 506
15873.36 498
15874.55 479
15875.74 498
15876.93 467
15878.12 480
15879.31 465
15880.50 525
15881.69 558
15882.88 538
15884.07 566
15885.27 562
15886.46 529
15887.65 553
15888.84 528
15890.03 549
15891.22 527
15892.41 509
15893.60 552
15894.80 475
15895.99 527
15897.18 571
15898.37 530
15899.56 501
15900.75 490
15901.95 494
15903.14 538
15904.33 576
15905.52 511
15906.71 502
15907.90 566
15909.10 562
15910.29 522
15911.48 550
15912.67 536
15913.86 590
15915.06 605
15916.25 601
15917.44 565
15918.63 592
15919.83 559
15921.02 609
15922.21 606
15923.40 559
15924.60 522
15925.79 540
15926.98 524
15928.17 504
15929.37 513
15930.56 567
15931.75 537
15932.94 543
15934.14 559
15935.33 560
15936.52 540
15937.72 538
15938.91 537
15940.10 541
15941.30 528
15942.49 543
15943.68 543
15944.88 527
15946.07 517
15947.26 460
15948.46 485
15949.65 520
15950.84 469
15952.04 507
15953.23 509
15954.42 522
15955.62 470
15956.81 486
15958.01 458
15959.20 453
15960.39 465
15961.59 456
15962.78 467
15963.97 419
15965.17 470
15966.36 441
15967.56 434
15968.75 417
15969.95 454
15971.14 476
15972.33 410
15973.53 441
15974.72 414
15975.92 461
15977.11 405
15978.31 412
15979.50 417
15980.70 381
15981.89 436
15983.09 430
15984.28 411
15985.47 379
15986.67 404
15987.86 389
15989.06 428
15990.25 400
15991.45 369
15992.64 424
15993.84 424
15995.03 415
15996.23 413
15997.43 404
15998.62 405
15999.82 417
16001.01 420
16002.21 407
16003.40 393
16004.60 387
16005.79 406
16006.99 406
16008.18 371
16009.38 350
16010.58 384
16011.77 354
16012.97 380
16014.16 408
16015.36 359
16016.56 410
16017.75 414
16018.95 384
16020.14 387
16021.34 403
16022.54 373
16023.73 413
16024.93 413
16026.13 385
16027.32 396
16028.52 364
16029.71 382
16030.91 378
16032.11 366
16033.30 402
16034.50 393
16035.70 348
16036.89 360
16038.09 341
16039.29 413
16040.49 430
16041.68 356
16042.88 386
16044.08 402
16045.27 388
16046.47 355
16047.67 377
16048.86 377
16050.06 383
16051.26 395
16052.46 378
16053.65 352
16054.85 365
16056.05 368
16057.25 379
16058.44 364
16059.64 333
16060.84 326
16062.04 366
16063.23 351
16064.43 367
16065.63 357
16066.83 347
16068.03 391
16069.22 373
16070.42 368
16071.62 384
16072.82 388
16074.02 383
16075.21 405
16076.41 381
16077.61 403
16078.81 360
16080.01 387
16081.21 380
16082.40 370
16083.60 362
16084.80 359
16086.00 365
16087.20 340
16088.40 379
16089.60 367
16090.79 396
16091.99 392
16093.19 387
16094.39 382
16095.59 377
16096.79 412
16097.99 381
16099.19 354
16100.39 345
16101.59 322
16102.78 397
16103.98 368
16105.18 364
16106.38 378
16107.58 336
16108.78 337
16109.98 342
16111.18 366
16112.38 375
16113.58 373
16114.78 343
16115.98 393
16117.18 360
16118.38 397
16119.58 377
16120.78 348
16121.98 343
16123.18 336
16124.38 354
16125.58 372
16126.78 382
16127.98 379
16129.18 361
16130.38 325
16131.58 361
16132.78 370
16133.98 352
16135.18 382
16136.38 377
16137.58 386
16138.78 360
16139.98 370
16141.18 356
16142.38 372
16143.58 355
16144.79 360
16145.99 370
16147.19 367
16148.39 380
16149.59 317
16150.79 398
16151.99 356
16153.19 398
16154.39 368
16155.59 319
16156.80 346
16158.00 343
16159.20 379
16160.40 372
16161.60 324
16162.80 320
16164.00 341
16165.21 352
16166.41 290
16167.61 297
16168.81 311
16170.01 359
16171.21 386
16172.42 343
16173.62 385
16174.82 358
16176.02 333
16177.22 327
16178.43 333
16179.63 361
16180.83 373
16182.03 398
16183.23 367
16184.44 350
16185.64 359
16186.84 358
16188.04 373
16189.25 320
16190.45 368
16191.65 360
16192.85 352
16194.06 340
16195.26 332
16196.46 322
16197.66 358
16198.87 388
16200.07 423
16201.27 345
16202.48 372
16203.68 393
16204.88 371
16206.09 361
16207.29 369
16208.49 341
16209.69 366
16210.90 369
16212.10 378
16213.30 381
16214.51 369
16215.71 403
16216.91 380
16218.12 415
16219.32 364
16220.53 379
16221.73 377
16222.93 360
16224.14 379
16225.34 356
16226.54 342
16227.75 318
16228.95 361
16230.16 362
16231.36 381
16232.56 424
16233.77 337
16234.97 368
16236.18 330
16237.38 352
16238.59 370
16239.79 362
16240.99 346
16242.20 329
16243.40 416
16244.61 396
16245.81 387
16247.02 372
16248.22 392
16249.43 390
16250.63 414
16251.84 406
16253.04 362
16254.24 383
16255.45 374
16256.65 372
16257.86 356
16259.06 364
16260.27 387
16261.48 395
16262.68 378
16263.89 399
16265.09 403
16266.30 407
16267.50 394
16268.71 394
16269.91 371
16271.12 384
16272.32 377
16273.53 361
16274.73 385
16275.94 386
16277.15 401
16278.35 367
16279.56 409
16280.76 399
16281.97 406
16283.18 427
16284.38 398
16285.59 340
16286.79 357
16288.00 418
16289.21 399
16290.41 420
16291.62 428
16292.82 415
16294.03 376
16295.24 388
16296.44 423
16297.65 421
16298.86 414
16300.06 419
16301.27 443
16302.48 419
16303.68 386
16304.89 435
16306.10 432
16307.30 423
16308.51 406
16309.72 423
16310.92 401
16312.13 449
16313.34 445
16314.55 433
16315.75 422
16316.96 435
16318.17 411
16319.37 412
16320.58 360
16321.79 395
16323.00 416
16324.20 370
16325.41 412
16326.62 409
16327.83 414
16329.03 402
16330.24 373
16331.45 374
16332.66 414
16333.87 458
16335.07 401
16336.28 389
16337.49 388
16338.70 433
16339.90 424
16341.11 422
16342.32 381
16343.53 362
16344.74 368
16345.95 380
16347.15 380
16348.36 382
16349.57 384
16350.78 361
16351.99 365
16353.20 372
16354.40 379
16355.61 346
16356.82 367
16358.03 375
16359.24 345
16360.45 324
16361.66 332
16362.87 364
16364.08 342
16365.28 346
16366.49 347
16367.70 332
16368.91 346
16370.12 359
16371.33 360
16372.54 331
16373.75 353
16374.96 360
16376.17 302
16377.38 320
16378.59 333
16379.80 333
16381.01 319
16382.21 326
16383.42 380
16384.63 389
16385.84 348
16387.05 353
16388.26 354
16389.47 355
16390.68 364
16391.89 339
16393.10 350
16394.31 328
16395.52 359
16396.73 380
16397.94 359
16399.15 348
16400.36 367
16401.57 352
16402.79 328
16404.00 323
16405.21 343
16406.42 346
16407.63 343
16408.84 344
16410.05 351
16411.26 354
16412.47 333
16413.68 348
16414.89 332
16416.10 322
16417.31 337
16418.52 381
16419.74 359
16420.95 390
16422.16 325
16423.37 320
16424.58 326
16425.79 325
16427.00 336
16428.21 322
16429.42 318
16430.64 328
16431.85 328
16433.06 312
16434.27 316
16435.48 304
16436.69 311
16437.91 324
16439.12 341
16440.33 344
16441.54 315
16442.75 312
16443.96 340
16445.18 336
16446.39 365
16447.60 339
16448.81 346
16450.02 346
16451.24 314
16452.45 306
16453.66 288
16454.87 324
16456.09 274
16457.30 300
16458.51 330
16459.72 312
16460.94 322
16462.15 315
16463.36 318
16464.57 345
16465.79 315
16467.00 350
16468.21 344
16469.43 360
16470.64 305
16471.85 314
16473.06 303
16474.28 287
16475.49 324
16476.70 329
16477.92 315
16479.13 320
16480.34 339
16481.56 306
16482.77 344
16483.98 331
16485.20 333
16486.41 331
16487.62 296
16488.84 285
16490.05 286
16491.26 330
16492.48 335
16493.69 335
16494.91 306
16496.12 302
16497.33 291
16498.55 327
16499.76 327
16500.97 317
16502.19 351
16503.40 336
16504.62 285
16505.83 299
16507.05 319
16508.26 359
16509.47 325
16510.69 306
16511.90 343
16513.12 336
16514.33 351
16515.55 316
16516.76 322
16517.98 293
16519.19 293
16520.41 285
16521.62 294
16522.83 312
16524.05 304
16525.26 306
16526.48 300
16527.69 290
16528.91 304
16530.12 281
16531.34 324
16532.55 322
16533.77 320
16534.99 323
16536.20 320
16537.42 352
16538.63 309
16539.85 277
16541.06 284
16542.28 305
16543.49 316
16544.71 331
16545.92 295
16547.14 290
16548.36 335
16549.57 336
16550.79 311
16552.00 305
16553.22 311
16554.44 308
16555.65 267
16556.87 288
16558.08 316
16559.30 329
16560.52 316
16561.73 339
16562.95 321
16564.17 298
16565.38 310
16566.60 300
16567.81 309
16569.03 322
16570.25 289
16571.46 340
16572.68 295
16573.90 324
16575.11 315
16576.33 300
16577.55 307
16578.76 340
16579.98 342
16581.20 303
16582.42 334
16583.63 315
16584.85 300
16586.07 293
16587.28 303
16588.50 325
16589.72 336
16590.94 303
16592.15 322
16593.37 313
16594.59 298
16595.81 291
16597.02 333
16598.24 298
16599.46 287
16600.68 295
16601.89 297
16603.11 288
16604.33 328
16605.55 304
16606.77 280
16607.98 321
16609.20 310
16610.42 317
16611.64 276
16612.86 291
16614.07 285
16615.29 273
16616.51 291
16617.73 288
16618.95 322
16620.17 279
16621.38 301
16622.60 340
16623.82 356
16625.04 318
16626.26 320
16627.48 316
16628.70 289
16629.91 313
16631.13 296
16632.35 341
16633.57 318
16634.79 346
16636.01 274
16637.23 293
16638.45 318
16639.67 301
16640.89 313
16642.10 312
16643.32 287
16644.54 313
16645.76 268
16646.98 283
16648.20 307
16649.42 293
16650.64 285
16651.86 299
16653.08 285
16654.30 296
16655.52 276
16656.74 302
16657.96 327
16659.18 296
16660.40 323
16661.62 303
16662.84 266
16664.06 301
16665.28 295
16666.50 291
16667.72 294
16668.94 311
16670.16 282
16671.38 299
16672.60 294
16673.82 301
16675.04 300
16676.26 294
16677.48 303
16678.70 292
16679.92 304
16681.14 288
16682.36 302
16683.58 304
16684.80 264
16686.03 277
16687.25 273
16688.47 297
16689.69 278
16690.91 272
16692.13 317
16693.35 269
16694.57 272
16695.79 311
16697.02 294
16698.24 252
16699.46 275
16700.68 267
16701.90 269
16703.12 290
16704.34 329
16705.57 332
16706.79 288
16708.01 287
16709.23 257
16710.45 262
16711.67 288
16712.90 321
16714.12 339
16715.34 264
16716.56 274
16717.78 270
16719.01 301
16720.23 300
16721.45 288
16722.67 300
16723.89 256
16725.12 291
16726.34 279
16727.56 285
16728.78 319
16730.01 298
16731.23 282
16732.45 323
16733.67 325
16734.90 314
16736.12 335
16737.34 309
16738.56 262
16739.79 293
16741.01 310
16742.23 327
16743.46 301
16744.68 293
16745.90 292
16747.12 295
16748.35 302
16749.57 307
16750.79 275
16752.02 288
16753.24 287
16754.46 333
16755.69 318
16756.91 332
16758.13 311
16759.36 276
16760.58 316
16761.80 316
16763.03 292
16764.25 289
16765.48 307
16766.70 283
16767.92 330
16769.15 323
16770.37 275
16771.60 291
16772.82 297
16774.04 300
16775.27 310
16776.49 293
16777.72 298
16778.94 287
16780.16 313
16781.39 307
16782.61 287
16783.84 285
16785.06 295
16786.29 307
16787.51 315
16788.74 303
16789.96 290
16791.18 290
16792.41 287
16793.63 293
16794.86 289
16796.08 295
16797.31 313
16798.53 285
16799.76 292
16800.98 316
16802.21 305
16803.43 322
16804.66 308
16805.88 272
16807.11 326
16808.33 309
16809.56 295
16810.79 344
16812.01 306
16813.24 295
16814.46 304
16815.69 294
16816.91 304
16818.14 305
16819.36 283
16820.59 284
16821.82 293
16823.04 324
16824.27 285
16825.49 296
16826.72 301
16827.95 329
16829.17 289
16830.40 269
16831.62 313
16832.85 319
16834.08 325
16835.30 311
16836.53 278
16837.76 296
16838.98 296
16840.21 328
16841.44 294
16842.66 286
16843.89 316
16845.11 322
16846.34 258
16847.57 284
16848.80 300
16850.02 348
16851.25 332
16852.48 333
16853.70 305
16854.93 308
16856.16 309
16857.38 286
16858.61 285
16859.84 340
16861.07 338
16862.29 328
16863.52 323
16864.75 275
16865.97 348
16867.20 341
16868.43 338
16869.66 373
16870.89 362
16872.11 342
16873.34 314
16874.57 322
16875.80 337
16877.02 326
16878.25 345
16879.48 376
16880.71 358
16881.94 348
16883.16 372
16884.39 367
16885.62 340
16886.85 350
16888.08 324
16889.30 367
16890.53 381
16891.76 365
16892.99 334
16894.22 348
16895.45 389
16896.67 409
16897.90 381
16899.13 357
16900.36 376
16901.59 369
16902.82 376
16904.05 364
16905.28 403
16906.50 409
16907.73 380
16908.96 332
16910.19 336
16911.42 390
16912.65 356
16913.88 385
16915.11 360
16916.34 334
16917.57 335
16918.80 312
16920.03 299
16921.26 344
16922.48 354
16923.71 345
16924.94 309
16926.17 350
16927.40 297
16928.63 302
16929.86 342
16931.09 329
16932.32 305
16933.55 300
16934.78 319
16936.01 307
16937.24 298
16938.47 304
16939.70 343
16940.93 325
16942.16 331
16943.39 290
16944.62 317
16945.85 350
16947.08 319
16948.31 312
16949.54 300
16950.78 348
16952.01 355
16953.24 289
16954.47 292
16955.70 317
16956.93 332
16958.16 337
16959.39 271
16960.62 276
16961.85 293
16963.08 325
16964.31 288
16965.54 266
16966.78 283
16968.01 286
16969.24 308
16970.47 308
16971.70 320
16972.93 327
16974.16 284
16975.39 292
16976.63 292
16977.86 265
16979.09 321
16980.32 291
16981.55 288
16982.78 267
16984.02 250
16985.25 259
16986.48 275
16987.71 296
16988.94 302
16990.18 309
16991.41 326
16992.64 307
16993.87 295
16995.10 281
16996.34 289
16997.57 281
16998.80 305
17000.03 272
17001.26 251
17002.50 292
17003.73 263
17004.96 270
17006.19 298
17007.43 318
17008.66 315
17009.89 291
17011.12 296
17012.36 261
17013.59 315
17014.82 311
17016.06 322
17017.29 328
17018.52 293
17019.76 271
17020.99 293
17022.22 317
17023.45 301
17024.69 293
17025.92 305
17027.15 306
17028.39 287
17029.62 345
17030.85 308
17032.09 280
17033.32 285
17034.55 297
17035.79 295
17037.02 290
17038.26 287
17039.49 291
17040.72 293
17041.96 266
17043.19 286
17044.43 303
17045.66 265
17046.89 271
17048.13 284
17049.36 327
17050.60 320
17051.83 285
17053.06 260
17054.30 308
17055.53 302
17056.77 287
17058.00 271
17059.24 243
17060.47 280
17061.70 313
17062.94 290
17064.17 281
17065.41 268
17066.64 285
17067.88 292
17069.11 279
17070.35 254
17071.58 276
17072.82 272
17074.05 275
17075.29 252
17076.52 261
17077.76 271
17078.99 279
17080.23 288
17081.46 293
17082.70 260
17083.93 278
17085.17 283
17086.41 259
17087.64 264
17088.88 271
17090.11 284
17091.35 263
17092.58 263
17093.82 298
17095.05 297
17096.29 288
17097.53 260
17098.76 290
17100.00 261
17101.23 233
17102.47 280
17103.71 280
17104.94 274
17106.18 315
17107.41 282
17108.65 280
17109.89 300
17111.12 278
17112.36 276
17113.60 293
17114.83 307
17116.07 270
17117.31 277
17118.54 295
17119.78 280
17121.02 249
17122.25 278
17123.49 304
17124.73 292
17125.96 258
17127.20 257
17128.44 264
17129.67 302
17130.91 286
17132.15 275
17133.39 255
17134.62 279
17135.86 283
17137.10 258
17138.33 313
17139.57 272
17140.81 281
17142.05 256
17143.28 279
17144.52 258
17145.76 254
17147.00 248
17148.23 266
17149.47 270
17150.71 259
17151.95 285
17153.19 277
17154.42 274
17155.66 262
17156.90 273
17158.14 309
17159.38 270
17160.61 269
17161.85 285
17163.09 251
17164.33 291
17165.57 310
17166.81 304
17168.04 269
17169.28 276
17170.52 278
17171.76 274
17173.00 257
17174.24 273
17175.47 266
17176.71 268
17177.95 296
17179.19 271
17180.43 262
17181.67 289
17182.91 301
17184.15 316
17185.39 297
17186.62 281
17187.86 256
17189.10 268
17190.34 248
17191.58 264
17192.82 266
17194.06 280
17195.30 295
17196.54 257
17197.78 277
17199.02 319
17200.26 283
17201.50 236
17202.74 298
17203.98 282
17205.22 255
17206.46 246
17207.70 242
17208.94 245
17210.18 247
17211.42 259
17212.66 311
17213.90 272
17215.14 256
17216.38 237
17217.62 258
17218.86 229
17220.10 258
17221.34 253
17222.58 267
17223.82 266
17225.06 257
17226.30 254
17227.54 247
17228.78 270
17230.02 262
17231.26 256
17232.50 295
17233.74 297
17234.98 251
17236.22 265
17237.47 279
17238.71 273
17239.95 235
17241.19 250
17242.43 278
17243.67 281
17244.91 246
17246.15 236
17247.39 246
17248.64 262
17249.88 267
17251.12 275
17252.36 244
17253.60 248
17254.84 278
17256.08 258
17257.33 263
17258.57 256
17259.81 240
17261.05 248
17262.29 240
17263.54 260
17264.78 236
17266.02 229
17267.26 287
17268.50 265
17269.75 274
17270.99 260
17272.23 251
17273.47 268
17274.71 287
17275.96 246
17277.20 276
17278.44 280
17279.68 261
17280.93 239
17282.17 266
17283.41 287
17284.65 266
17285.90 262
17287.14 269
17288.38 281
17289.62 271
17290.87 243
17292.11 212
17293.35 266
17294.60 282
17295.84 229
17297.08 246
17298.33 260
17299.57 275
17300.81 259
17302.05 262
17303.30 240
17304.54 218
17305.78 267
17307.03 252
17308.27 234
17309.52 233
17310.76 253
17312.00 280
17313.25 247
17314.49 245
17315.73 260
17316.98 217
17318.22 253
17319.47 241
17320.71 278
17321.95 257
17323.20 289
17324.44 269
17325.69 285
17326.93 231
17328.17 256
17329.42 268
17330.66 276
17331.91 232
17333.15 243
17334.40 254
17335.64 245
17336.88 255
17338.13 228
17339.37 247
17340.62 235
17341.86 235
17343.11 243
17344.35 226
17345.60 286
17346.84 278
17348.09 292
17349.33 260
17350.58 243
17351.82 254
17353.07 241
17354.31 258
17355.56 273
17356.80 262
17358.05 246
17359.29 253
17360.54 271
17361.78 263
17363.03 255
17364.27 266
17365.52 274
17366.77 236
17368.01 249
17369.26 253
17370.50 254
17371.75 224
17372.99 246
17374.24 232
17375.49 257
17376.73 285
17377.98 250
17379.22 265
17380.47 239
17381.72 229
17382.96 236
17384.21 244
17385.45 276
17386.70 276
17387.95 261
17389.19 233
17390.44 237
17391.69 236
17392.93 232
17394.18 220
17395.43 212
17396.67 212
17397.92 221
17399.17 260
17400.41 254
17401.66 222
17402.91 240
17404.15 267
17405.40 282
17406.65 260
17407.89 258
17409.14 292
17410.39 293
17411.64 247
17412.88 248
17414.13 236
17415.38 224
17416.63 247
17417.87 262
17419.12 269
17420.37 261
17421.62 302
17422.86 268
17424.11 233
17425.36 253
17426.61 263
17427.85 250
17429.10 255
17430.35 232
17431.60 233
17432.85 259
17434.09 281
17435.34 238
17436.59 293
17437.84 263
17439.09 237
17440.33 244
17441.58 248
17442.83 294
17444.08 259
17445.33 254
17446.58 266
17447.82 257
17449.07 245
17450.32 226
17451.57 257
17452.82 253
17454.07 245
17455.32 303
17456.57 289
17457.81 268
17459.06 223
17460.31 239
17461.56 252
17462.81 242
17464.06 241
17465.31 251
17466.56 287
17467.81 257
17469.06 256
17470.30 242
17471.55 233
17472.80 267
17474.05 282
17475.30 286
17476.55 244
17477.80 242
17479.05 255
17480.30 247
17481.55 219
17482.80 266
17484.05 230
17485.30 263
17486.55 228
17487.80 250
17489.05 229
17490.30 259
17491.55 262
17492.80 300
17494.05 258
17495.30 252
17496.55 268
17497.80 243
17499.05 254
17500.30 239
17501.55 262
17502.80 252
17504.05 271
17505.30 270
17506.55 245
17507.80 240
17509.06 250
17510.31 243
17511.56 251
17512.81 297
17514.06 260
17515.31 265
17516.56 263
17517.81 255
17519.06 230
17520.31 260
17521.56 266
17522.82 258
17524.07 267
17525.32 272
17526.57 240
17527.82 245
17529.07 262
17530.32 267
17531.58 253
17532.83 278
17534.08 269
17535.33 236
17536.58 271
17537.83 269
17539.09 262
17540.34 255
17541.59 270
17542.84 256
17544.09 257
17545.35 263
17546.60 253
17547.85 238
17549.10 273
17550.35 284
17551.61 294
17552.86 282
17554.11 272
17555.36 256
17556.62 279
17557.87 254
17559.12 243
17560.37 262
17561.63 233
17562.88 296
17564.13 288
17565.38 236
17566.64 221
17567.89 281
17569.14 276
17570.39 245
17571.65 242
17572.90 231
17574.15 255
17575.41 226
17576.66 249
17577.91 263
17579.17 244
17580.42 249
17581.67 268
17582.93 261
17584.18 250
17585.43 263
17586.69 214
17587.94 246
17589.19 231
17590.45 254
17591.70 272
17592.95 245
17594.21 233
17595.46 245
17596.72 252
17597.97 241
17599.22 245
17600.48 255
17601.73 287
17602.99 264
17604.24 245
17605.49 313
17606.75 270
17608.00 248
17609.26 255
17610.51 272
17611.76 286
17613.02 265
17614.27 264
17615.53 256
17616.78 271
17618.04 233
17619.29 267
17620.55 287
17621.80 281
17623.06 238
17624.31 258
17625.57 241
17626.82 258
17628.08 264
17629.33 268
17630.59 285
17631.84 282
17633.10 277
17634.35 259
17635.61 266
17636.86 256
17638.12 276
17639.37 240
17640.63 305
17641.88 270
17643.14 241
17644.39 230
17645.65 249
17646.91 267
17648.16 243
17649.42 245
17650.67 289
17651.93 249
17653.18 232
17654.44 290
17655.70 264
17656.95 266
17658.21 292
17659.46 269
17660.72 271
17661.98 269
17663.23 262
17664.49 253
17665.75 224
17667.00 273
17668.26 267
17669.51 267
17670.77 231
17672.03 245
17673.28 265
17674.54 275
17675.80 284
17677.05 245
17678.31 298
17679.57 276
17680.82 253
17682.08 262
17683.34 223
17684.60 234
17685.85 259
17687.11 252
17688.37 252
17689.62 247
17690.88 261
17692.14 247
17693.40 243
17694.65 269
17695.91 246
17697.17 241
17698.42 238
17699.68 241
17700.94 240
17702.20 257
17703.46 222
17704.71 288
17705.97 260
17707.23 246
17708.49 254
17709.74 263
17711.00 286
17712.26 257
17713.52 263
17714.78 281
17716.03 251
17717.29 226
17718.55 257
17719.81 223
17721.07 242
17722.33 260
17723.58 270
17724.84 231
17726.10 231
17727.36 258
17728.62 265
17729.88 274
17731.13 218
17732.39 238
17733.65 238
17734.91 221
17736.17 224
17737.43 228
17738.69 244
17739.95 256
17741.21 293
17742.46 249
17743.72 208
17744.98 246
17746.24 252
17747.50 253
17748.76 258
17750.02 250
17751.28 230
17752.54 220
17753.80 240
17755.06 277
17756.32 254
17757.58 263
17758.84 238
17760.10 222
17761.36 251
17762.61 225
17763.87 241
17765.13 241
17766.39 265
17767.65 298
17768.91 231
17770.17 244
17771.43 257
17772.69 242
17773.95 234
17775.21 240
17776.48 261
17777.74 285
17779.00 231
17780.26 221
17781.52 253
17782.78 250
17784.04 241
17785.30 253
17786.56 269
17787.82 244
17789.08 249
17790.34 256
17791.60 271
17792.86 281
17794.12 249
17795.38 251
17796.65 262
17797.91 249
17799.17 245
17800.43 257
17801.69 264
17802.95 258
17804.21 235
17805.47 237
17806.73 226
17808.00 213
17809.26 218
17810.52 224
17811.78 229
17813.04 261
17814.30 252
17815.56 250
17816.83 247
17818.09 257
17819.35 217
17820.61 225
17821.87 237
17823.14 240
17824.40 294
17825.66 243
17826.92 227
17828.18 234
17829.45 264
17830.71 254
17831.97 235
17833.23 245
17834.49 235
17835.76 242
17837.02 260
17838.28 245
17839.54 266
17840.81 295
17842.07 258
17843.33 234
17844.59 253
17845.86 202
17847.12 257
17848.38 253
17849.65 238
17850.91 218
17852.17 244
17853.43 249
17854.70 232
17855.96 226
17857.22 233
17858.49 254
17859.75 224
17861.01 238
17862.28 249
17863.54 277
17864.80 245
17866.07 219
17867.33 213
17868.59 237
17869.86 283
17871.12 249
17872.38 247
17873.65 238
17874.91 251
17876.18 226
17877.44 207
17878.70 212
17879.97 251
17881.23 240
17882.50 235
17883.76 221
17885.02 247
17886.29 227
17887.55 215
17888.82 248
17890.08 221
17891.35 211
17892.61 230
17893.87 263
17895.14 241
17896.40 238
17897.67 239
17898.93 246
17900.20 250
17901.46 204
17902.73 216
17903.99 231
17905.26 250
17906.52 235
17907.79 243
17909.05 229
17910.32 232
17911.58 225
17912.85 226
17914.11 211
17915.38 244
17916.64 246
17917.91 218
17919.17 263
17920.44 261
17921.70 231
17922.97 268
17924.23 255
17925.50 238
17926.76 269
17928.03 242
17929.30 228
17930.56 224
17931.83 229
17933.09 229
17934.36 223
17935.62 251
17936.89 267
17938.16 269
17939.42 269
17940.69 247
17941.96 242
17943.22 216
17944.49 246
17945.75 253
17947.02 230
17948.29 245
17949.55 207
17950.82 246
17952.09 224
17953.35 241
17954.62 234
17955.89 211
17957.15 229
17958.42 216
17959.69 249
17960.95 258
17962.22 212
17963.49 228
17964.75 224
17966.02 225
17967.29 231
17968.55 260
17969.82 239
17971.09 220
17972.36 234
17973.62 215
17974.89 219
17976.16 223
17977.42 273
17978.69 227
17979.96 233
17981.23 239
17982.49 223
17983.76 222
17985.03 245
17986.30 231
17987.57 249
17988.83 244
17990.10 216
17991.37 241
17992.64 227
17993.90 235
17995.17 254
17996.44 247
17997.71 238
17998.98 265
18000.25 215
18001.51 217
18002.78 234
18004.05 223
18005.32 247
18006.59 238
18007.86 265
18009.12 249
18010.39 231
18011.66 240
18012.93 225
18014.20 239
18015.47 234
18016.74 253
18018.00 230
18019.27 236
18020.54 253
18021.81 251
18023.08 237
18024.35 273
18025.62 258
18026.89 231
18028.16 209
18029.43 242
18030.69 212
18031.96 200
18033.23 246
18034.50 228
18035.77 242
18037.04 246
18038.31 266
18039.58 260
18040.85 248
18042.12 218
18043.39 222
18044.66 243
18045.93 213
18047.20 215
18048.47 257
18049.74 260
18051.01 209
18052.28 250
18053.55 298
18054.82 239
18056.09 257
18057.36 246
18058.63 207
18059.90 227
18061.17 241
18062.44 219
18063.71 218
18064.98 221
18066.25 233
18067.52 241
18068.79 194
18070.06 210
18071.33 219
18072.61 220
18073.88 270
18075.15 227
18076.42 246
18077.69 231
18078.96 248
18080.23 231
18081.50 225
18082.77 259
18084.04 250
18085.32 230
18086.59 249
18087.86 230
18089.13 216
18090.40 253
18091.67 244
18092.94 223
18094.22 229
18095.49 229
18096.76 227
18098.03 220
18099.30 198
18100.57 231
18101.85 245
18103.12 244
18104.39 220
18105.66 262
18106.93 272
18108.20 241
18109.48 247
18110.75 205
18112.02 268
18113.29 255
18114.57 252
18115.84 246
18117.11 243
18118.38 254
18119.65 245
18120.93 233
18122.20 245
18123.47 255
18124.74 273
18126.02 257
18127.29 267
18128.56 260
18129.84 250
18131.11 266
18132.38 247
18133.65 259
18134.93 236
18136.20 239
18137.47 233
18138.75 253
18140.02 244
18141.29 234
18142.57 221
18143.84 248
18145.11 269
18146.39 276
18147.66 251
18148.93 228
18150.21 224
18151.48 246
18152.75 257
18154.03 251
18155.30 226
18156.57 283
18157.85 257
18159.12 230
18160.40 236
18161.67 236
18162.94 236
18164.22 240
18165.49 229
18166.77 259
18168.04 256
18169.31 232
18170.59 237
18171.86 225
18173.14 223
18174.41 244
18175.68 231
18176.96 250
18178.23 235
18179.51 238
18180.78 234
18182.06 244
18183.33 230
18184.61 244
18185.88 246
18187.16 241
18188.43 244
18189.71 234
18190.98 245
18192.26 208
18193.53 241
18194.81 212
18196.08 226
18197.36 252
18198.63 231
18199.91 266
18201.18 266
18202.46 244
18203.73 215
18205.01 213
18206.28 226
18207.56 224
18208.83 255
18210.11 225
18211.39 223
18212.66 249
18213.94 239
18215.21 248
18216.49 237
18217.76 252
18219.04 283
18220.32 234
18221.59 233
18222.87 276
18224.14 245
18225.42 209
18226.70 247
18227.97 250
18229.25 227
18230.53 241
18231.80 253
18233.08 216
18234.35 245
18235.63 233
18236.91 258
18238.18 256
18239.46 248
18240.74 237
18242.01 240
18243.29 249
18244.57 223
18245.84 237
18247.12 255
18248.40 244
18249.68 238
18250.95 238
18252.23 237
18253.51 277
18254.78 276
18256.06 254
18257.34 233
18258.62 251
18259.89 249
18261.17 253
18262.45 230
18263.72 211
18265.00 246
18266.28 254
18267.56 243
18268.84 246
18270.11 258
18271.39 269
18272.67 273
18273.95 265
18275.22 236
18276.50 258
18277.78 255
18279.06 246
18280.34 231
18281.61 230
18282.89 229
18284.17 249
18285.45 270
18286.73 238
18288.01 240
18289.28 258
18290.56 224
18291.84 214
18293.12 225
18294.40 240
18295.68 236
18296.95 241
18298.23 252
18299.51 229
18300.79 233
18302.07 219
18303.35 219
18304.63 258
18305.91 246
18307.19 236
18308.46 242
18309.74 239
18311.02 247
18312.30 246
18313.58 235
18314.86 220
18316.14 197
18317.42 243
18318.70 272
18319.98 259
18321.26 219
18322.54 238
18323.82 282
18325.10 272
18326.38 244
18327.66 221
18328.94 224
18330.22 245
18331.50 223
18332.77 229
18334.05 245
18335.33 220
18336.61 220
18337.90 244
18339.18 261
18340.46 227
18341.74 249
18343.02 225
18344.30 243
18345.58 237
18346.86 227
18348.14 245
18349.42 225
18350.70 260
18351.98 233
18353.26 246
18354.54 250
18355.82 208
18357.10 229
18358.38 243
18359.66 228
18360.94 249
18362.22 249
18363.51 265
18364.79 260
18366.07 243
18367.35 231
18368.63 258
18369.91 253
18371.19 254
18372.47 226
18373.76 221
18375.04 226
18376.32 245
18377.60 228
18378.88 229
18380.16 244
18381.44 249
18382.73 224
18384.01 217
18385.29 272
18386.57 243
18387.85 230
18389.13 228
18390.42 235
18391.70 229
18392.98 257
18394.26 255
18395.54 211
18396.83 234
18398.11 247
18399.39 231
18400.67 261
18401.96 261
18403.24 258
18404.52 240
18405.80 241
18407.09 249
18408.37 288
18409.65 253
18410.93 244
18412.22 256
18413.50 230
18414.78 243
18416.06 207
18417.35 226
18418.63 245
18419.91 225
18421.20 228
18422.48 239
18423.76 238
18425.05 241
18426.33 242
18427.61 250
18428.89 231
18430.18 201
18431.46 236
18432.74 231
18434.03 259
18435.31 270
18436.60 242
18437.88 244
18439.16 211
18440.45 218
18441.73 203
18443.01 231
18444.30 246
18445.58 223
18446.87 239
18448.15 228
18449.43 219
18450.72 234
18452.00 244
18453.29 244
18454.57 238
18455.85 210
18457.14 248
18458.42 251
18459.71 222
18460.99 230
18462.28 231
18463.56 243
18464.84 227
18466.13 209
18467.41 225
18468.70 216
18469.98 254
18471.27 223
18472.55 252
18473.84 224
18475.12 246
18476.41 270
18477.69 285
18478.98 235
18480.26 244
18481.55 250
18482.83 228
18484.12 228
18485.40 209
18486.69 222
18487.97 232
18489.26 231
18490.54 214
18491.83 232
18493.11 259
18494.40 245
18495.69 217
18496.97 239
18498.26 244
18499.54 223
18500.83 243
18502.11 247
18503.40 265
18504.69 248
18505.97 240
18507.26 222
18508.54 251
18509.83 233
18511.12 253
18512.40 228
18513.69 236
18514.98 246
18516.26 217
18517.55 230
18518.83 230
18520.12 229
18521.41 227
18522.69 233
18523.98 226
18525.27 251
18526.55 252
18527.84 251
18529.13 237
18530.41 192
18531.70 237
18532.99 218
18534.27 214
18535.56 268
18536.85 262
18538.14 247
18539.42 202
18540.71 239
18542.00 238
18543.28 215
18544.57 230
18545.86 224
18547.15 269
18548.43 247
18549.72 247
18551.01 255
18552.30 217
18553.58 258
18554.87 250
18556.16 245
18557.45 260
18558.73 273
18560.02 239
18561.31 280
18562.60 272
18563.89 257
18565.17 243
18566.46 243
18567.75 251
18569.04 243
18570.33 273
18571.62 250
18572.90 241
18574.19 265
18575.48 243
18576.77 250
18578.06 239
18579.35 273
18580.63 240
18581.92 232
18583.21 244
18584.50 232
18585.79 234
18587.08 244
18588.37 273
18589.66 239
18590.94 221
18592.23 259
18593.52 250
18594.81 242
18596.10 296
18597.39 254
18598.68 264
18599.97 273
18601.26 273
18602.55 265
18603.84 268
18605.13 271
18606.41 259
18607.70 276
18608.99 252
18610.28 292
18611.57 320
18612.86 296
18614.15 252
18615.44 261
18616.73 281
18618.02 265
18619.31 243
18620.60 258
18621.89 259
18623.18 282
18624.47 270
18625.76 302
18627.05 274
18628.34 232
18629.63 234
18630.92 281
18632.21 301
18633.50 287
18634.79 265
18636.08 270
18637.37 258
18638.67 285
18639.96 268
18641.25 267
18642.54 253
18643.83 283
18645.12 266
18646.41 290
18647.70 250
18648.99 288
18650.28 258
18651.57 242
18652.86 222
18654.16 242
18655.45 280
18656.74 260
18658.03 221
18659.32 248
18660.61 273
18661.90 276
18663.19 244
18664.49 231
18665.78 223
18667.07 256
18668.36 250
18669.65 258
18670.94 254
18672.24 274
18673.53 312
18674.82 236
18676.11 238
18677.40 225
18678.70 224
18679.99 234
18681.28 243
18682.57 241
18683.86 225
18685.16 235
18686.45 255
18687.74 249
18689.03 241
18690.33 260
18691.62 250
18692.91 246
18694.20 230
18695.50 254
18696.79 271
18698.08 255
18699.37 258
18700.67 255
18701.96 256
18703.25 268
18704.54 265
18705.84 275
18707.13 247
18708.42 263
18709.72 258
18711.01 236
18712.30 254
18713.60 262
18714.89 288
18716.18 285
18717.48 255
18718.77 253
18720.06 248
18721.36 240
18722.65 220
18723.94 257
18725.24 280
18726.53 272
18727.82 261
18729.12 237
18730.41 223
18731.70 222
18733.00 242
18734.29 265
18735.59 246
18736.88 228
18738.17 227
18739.47 226
18740.76 248
18742.06 276
18743.35 244
18744.64 231
18745.94 251
18747.23 264
18748.53 258
18749.82 230
18751.12 242
18752.41 248
18753.71 244
18755.00 263
18756.30 264
18757.59 231
18758.88 235
18760.18 222
18761.47 240
18762.77 229
18764.06 232
18765.36 234
18766.65 260
18767.95 281
18769.24 222
18770.54 227
18771.83 237
18773.13 254
18774.43 226
18775.72 220
18777.02 246
18778.31 239
18779.61 256
18780.90 237
18782.20 225
18783.49 234
18784.79 249
18786.08 249
18787.38 252
18788.68 244
18789.97 243
18791.27 249
18792.56 257
18793.86 279
18795.16 263
18796.45 261
18797.75 251
18799.04 262
18800.34 237
18801.64 223
18802.93 236
18804.23 221
18805.53 204
18806.82 226
18808.12 241
18809.41 223
18810.71 224
18812.01 231
18813.30 233
18814.60 221
18815.90 237
18817.19 244
18818.49 270
18819.79 224
18821.09 232
18822.38 234
18823.68 230
18824.98 232
18826.27 225
18827.57 220
18828.87 223
18830.16 244
18831.46 247
18832.76 259
18834.06 237
18835.35 249
18836.65 286
18837.95 238
18839.25 231
18840.54 268
18841.84 250
18843.14 205
18844.44 257
18845.73 230
18847.03 275
18848.33 252
18849.63 233
18850.93 257
18852.22 235
18853.52 236
18854.82 279
18856.12 288
18857.42 246
18858.71 241
18860.01 242
18861.31 250
18862.61 259
18863.91 262
18865.21 263
18866.50 229
18867.80 241
18869.10 248
18870.40 259
18871.70 224
18873.00 206
18874.30 231
18875.60 242
18876.89 239
18878.19 221
18879.49 233
18880.79 242
18882.09 250
18883.39 252
18884.69 226
18885.99 252
18887.29 276
18888.59 281
18889.88 243
18891.18 210
18892.48 271
18893.78 250
18895.08 241
18896.38 224
18897.68 237
18898.98 252
18900.28 261
18901.58 253
18902.88 233
18904.18 251
18905.48 245
18906.78 214
18908.08 191
18909.38 200
18910.68 232
18911.98 227
18913.28 232
18914.58 233
18915.88 206
18917.18 269
18918.48 266
18919.78 234
18921.08 231
18922.38 212
18923.68 212
18924.98 216
18926.28 225
18927.58 242
18928.88 226
18930.18 247
18931.49 217
18932.79 245
18934.09 244
18935.39 221
18936.69 242
18937.99 237
18939.29 254
18940.59 232
18941.89 238
18943.19 231
18944.49 243
18945.80 245
18947.10 270
18948.40 233
18949.70 223
18951.00 226
18952.30 216
18953.60 244
18954.91 252
18956.21 266
18957.51 233
18958.81 224
18960.11 225
18961.41 233
18962.72 228
18964.02 245
18965.32 245
18966.62 249
18967.92 207
18969.23 246
18970.53 237
18971.83 225
18973.13 233
18974.43 216
18975.74 213
18977.04 225
18978.34 238
18979.64 233
18980.95 216
18982.25 236
18983.55 218
18984.85 245
18986.16 230
18987.46 212
18988.76 211
18990.06 213
18991.37 220
18992.67 246
18993.97 252
18995.28 224
18996.58 214
18997.88 213
18999.18 228
19000.49 226
19001.79 252
19003.09 226
19004.40 224
19005.70 231
19007.00 220
19008.31 209
19009.61 245
19010.91 214
19012.22 214
19013.52 228
19014.82 213
19016.13 246
19017.43 248
19018.74 231
19020.04 246
19021.34 208
19022.65 229
19023.95 244
19025.25 226
19026.56 200
19027.86 192
19029.17 215
19030.47 233
19031.77 255
19033.08 220
19034.38 228
19035.69 260
19036.99 229
19038.30 213
19039.60 213
19040.91 237
19042.21 262
19043.51 263
19044.82 250
19046.12 214
19047.43 227
19048.73 241
19050.04 258
19051.34 212
19052.65 240
19053.95 250
19055.26 286
19056.56 248
19057.87 200
19059.17 234
19060.48 221
19061.78 228
19063.09 222
19064.39 241
19065.70 238
19067.00 244
19068.31 224
19069.62 224
19070.92 237
19072.23 227
19073.53 227
19074.84 258
19076.14 237
19077.45 193
19078.75 231
19080.06 221
19081.37 203
19082.67 243
19083.98 227
19085.28 254
19086.59 254
19087.90 236
19089.20 211
19090.51 229
19091.82 238
19093.12 278
19094.43 221
19095.73 226
19097.04 222
19098.35 228
19099.65 237
19100.96 212
19102.27 194
19103.57 218
19104.88 239
19106.19 248
19107.49 220
19108.80 205
19110.11 233
19111.41 246
19112.72 220
19114.03 229
19115.33 236
19116.64 222
19117.95 203
19119.26 190
19120.56 220
19121.87 213
19123.18 253
19124.49 215
19125.79 232
19127.10 204
19128.41 263
19129.72 233
19131.02 203
19132.33 225
19133.64 238
19134.95 251
19136.25 256
19137.56 240
19138.87 214
19140.18 225
19141.49 259
19142.79 213
19144.10 226
19145.41 233
19146.72 253
19148.03 261
19149.33 255
19150.64 232
19151.95 235
19153.26 211
19154.57 222
19155.88 218
19157.18 246
19158.49 212
19159.80 226
19161.11 264
19162.42 218
19163.73 236
19165.04 244
19166.34 263
19167.65 230
19168.96 231
19170.27 230
19171.58 274
19172.89 231
19174.20 208
19175.51 223
19176.82 209
19178.13 217
19179.43 197
19180.74 245
19182.05 219
19183.36 240
19184.67 242
19185.98 228
19187.29 230
19188.60 231
19189.91 241
19191.22 231
19192.53 234
19193.84 246
19195.15 250
19196.46 233
19197.77 221
19199.08 194
19200.39 204
19201.70 226
19203.01 217
19204.32 236
19205.63 254
19206.94 224
19208.25 201
19209.56 227
19210.87 235
19212.18 225
19213.49 221
19214.80 278
19216.11 243
19217.42 239
19218.73 239
19220.04 257
19221.35 248
19222.66 243
19223.98 189
19225.29 236
19226.60 244
19227.91 257
19229.22 237
19230.53 239
19231.84 240
19233.15 276
19234.46 220
19235.77 217
19237.09 218
19238.40 253
19239.71 239
19241.02 236
19242.33 225
19243.64 221
19244.95 211
19246.27 246
19247.58 221
19248.89 240
19250.20 243
19251.51 213
19252.82 207
19254.14 203
19255.45 216
19256.76 243
19258.07 263
19259.38 215
19260.70 249
19262.01 244
19263.32 224
19264.63 252
19265.94 222
19267.26 213
19268.57 238
19269.88 233
19271.19 237
19272.51 220
19273.82 207
19275.13 211
19276.44 183
19277.76 221
19279.07 255
19280.38 206
19281.69 213
19283.01 223
19284.32 197
19285.63 236
19286.94 220
19288.26 217
19289.57 190
19290.88 210
19292.20 224
19293.51 240
19294.82 198
19296.14 213
19297.45 209
19298.76 229
19300.08 230
19301.39 224
19302.70 224
19304.02 234
19305.33 202
19306.64 217
19307.96 210
19309.27 227
19310.59 227
19311.90 205
19313.21 208
19314.53 220
19315.84 218
19317.15 237
19318.47 243
19319.78 229
19321.10 245
19322.41 224
19323.72 235
19325.04 251
19326.35 214
19327.67 232
19328.98 250
19330.30 219
19331.61 207
19332.93 224
19334.24 242
19335.55 234
19336.87 235
19338.18 251
19339.50 246
19340.81 239
19342.13 233
19343.44 228
19344.76 225
19346.07 215
19347.39 238
19348.70 263
19350.02 208
19351.33 211
19352.65 239
19353.96 213
19355.28 217
19356.59 219
19357.91 237
19359.22 226
19360.54 246
19361.86 192
19363.17 215
19364.49 209
19365.80 238
19367.12 244
19368.43 259
19369.75 223
19371.06 210
19372.38 206
19373.70 241
19375.01 274
19376.33 259
19377.64 241
19378.96 250
19380.28 234
19381.59 204
19382.91 212
19384.23 201
19385.54 207
19386.86 229
19388.17 210
19389.49 208
19390.81 239
19392.12 223
19393.44 204
19394.76 224
19396.07 205
19397.39 219
19398.71 236
19400.02 223
19401.34 232
19402.66 223
19403.97 229
19405.29 263
19406.61 248
19407.93 193
19409.24 218
19410.56 230
19411.88 247
19413.19 222
19414.51 193
19415.83 202
19417.15 234
19418.46 212
19419.78 208
19421.10 202
19422.42 229
19423.73 234
19425.05 222
19426.37 210
19427.69 213
19429.00 242
19430.32 267
19431.64 232
19432.96 194
19434.28 222
19435.59 231
19436.91 245
19438.23 218
19439.55 252
19440.87 231
19442.18 269
19443.50 241
19444.82 280
19446.14 242
19447.46 201
19448.78 195
19450.09 199
19451.41 240
19452.73 191
19454.05 223
19455.37 234
19456.69 254
19458.01 228
19459.33 238
19460.64 216
19461.96 229
19463.28 238
19464.60 241
19465.92 229
19467.24 244
19468.56 234
19469.88 230
19471.20 237
19472.52 239
19473.83 200
19475.15 199
19476.47 223
19477.79 205
19479.11 258
19480.43 225
19481.75 270
19483.07 215
19484.39 252
19485.71 211
19487.03 203
19488.35 234
19489.67 229
19490.99 258
19492.31 200
19493.63 221
19494.95 203
19496.27 233
19497.59 210
19498.91 209
19500.23 249
19501.55 228
19502.87 224
19504.19 237
19505.51 228
19506.83 252
19508.15 224
19509.47 244
19510.79 217
19512.11 222
19513.43 207
19514.75 191
19516.08 242
19517.40 206
19518.72 249
19520.04 237
19521.36 228
19522.68 218
19524.00 209
19525.32 211
19526.64 239
19527.96 235
19529.29 237
19530.61 246
19531.93 248
19533.25 206
19534.57 216
19535.89 217
19537.21 227
19538.53 203
19539.86 224
19541.18 241
19542.50 234
19543.82 209
19545.14 211
19546.46 226
19547.79 227
19549.11 212
19550.43 250
19551.75 208
19553.07 238
19554.40 261
19555.72 241
19557.04 244
19558.36 263
19559.68 227
19561.01 245
19562.33 240
19563.65 233
19564.97 204
19566.30 256
19567.62 241
19568.94 236
19570.26 209
19571.59 206
19572.91 231
19574.23 219
19575.55 220
19576.88 220
19578.20 266
19579.52 255
19580.85 224
19582.17 240
19583.49 248
19584.82 244
19586.14 200
19587.46 243
19588.78 225
19590.11 221
19591.43 243
19592.75 233
19594.08 202
19595.40 213
19596.72 223
19598.05 231
19599.37 214
19600.70 234
19602.02 230
19603.34 245
19604.67 229
19605.99 207
19607.31 233
19608.64 236
19609.96 234
19611.29 251
19612.61 221
19613.93 223
19615.26 218
19616.58 228
19617.91 226
19619.23 220
19620.55 245
19621.88 232
19623.20 221
19624.53 238
19625.85 241
19627.18 204
19628.50 202
19629.83 189
19631.15 247
19632.48 225
19633.80 197
19635.12 234
19636.45 221
19637.77 214
19639.10 241
19640.42 250
19641.75 226
19643.07 238
19644.40 245
19645.72 217
19647.05 215
19648.37 242
19649.70 222
19651.03 220
19652.35 229
19653.68 220
19655.00 274
19656.33 253
19657.65 244
19658.98 241
19660.30 221
19661.63 242
19662.96 230
19664.28 218
19665.61 218
19666.93 213
19668.26 233
19669.58 206
19670.91 230
19672.24 226
19673.56 216
19674.89 250
19676.21 228
19677.54 234
19678.87 218
19680.19 233
19681.52 209
19682.85 222
19684.17 240
19685.50 244
19686.83 226
19688.15 208
19689.48 223
19690.81 228
19692.13 208
19693.46 212
19694.79 225
19696.11 241
19697.44 231
19698.77 225
19700.09 216
19701.42 220
19702.75 228
19704.07 209
19705.40 217
19706.73 246
19708.06 207
19709.38 202
19710.71 214
19712.04 196
19713.37 177
19714.69 191
19716.02 224
19717.35 241
19718.68 197
19720.00 205
19721.33 209
19722.66 219
19723.99 240
19725.31 210
19726.64 209
19727.97 245
19729.30 211
19730.63 234
19731.95 212
19733.28 224
19734.61 240
19735.94 264
19737.27 219
19738.59 215
19739.92 234
19741.25 253
19742.58 236
19743.91 229
19745.24 276
19746.57 258
19747.89 237
19749.22 234
19750.55 237
19751.88 222
19753.21 189
19754.54 221
19755.87 226
19757.20 237
19758.52 232
19759.85 220
19761.18 204
19762.51 218
19763.84 212
19765.17 225
19766.50 205
19767.83 225
19769.16 261
19770.49 212
19771.82 209
19773.15 238
19774.47 243
19775.80 240
19777.13 232
19778.46 242
19779.79 230
19781.12 246
19782.45 220
19783.78 194
19785.11 213
19786.44 214
19787.77 234
19789.10 192
19790.43 225
19791.76 217
19793.09 222
19794.42 208
19795.75 212
19797.08 225
19798.41 231
19799.74 240
19801.07 215
19802.40 238
19803.73 241
19805.07 232
19806.40 245
19807.73 221
19809.06 239
19810.39 222
19811.72 207
19813.05 196
19814.38 219
19815.71 243
19817.04 236
19818.37 249
19819.70 222
19821.03 236
19822.37 215
19823.70 224
19825.03 231
19826.36 229
19827.69 237
19829.02 259
19830.35 241
19831.68 233
19833.02 235
19834.35 220
19835.68 241
19837.01 217
19838.34 200
19839.67 222
19841.01 263
19842.34 242
19843.67 221
19845.00 212
19846.33 240
19847.67 239
19849.00 263
19850.33 188
19851.66 201
19852.99 209
19854.33 217
19855.66 219
19856.99 196
19858.32 209
19859.65 212
19860.99 226
19862.32 226
19863.65 217
19864.98 220
19866.32 217
19867.65 254
19868.98 233
19870.32 205
19871.65 217
19872.98 213
19874.31 230
19875.65 198
19876.98 209
19878.31 248
19879.65 227
19880.98 195
19882.31 222
19883.64 207
19884.98 219
19886.31 225
19887.64 225
19888.98 237
19890.31 229
19891.64 228
19892.98 219
19894.31 215
19895.65 223
19896.98 228
19898.31 233
19899.65 243
19900.98 239
19902.31 225
19903.65 211
19904.98 228
19906.32 233
19907.65 209
19908.98 234
19910.32 226
19911.65 241
19912.99 256
19914.32 237
19915.65 238
19916.99 213
19918.32 230
19919.66 217
19920.99 222
19922.33 229
19923.66 248
19924.99 286
19926.33 250
19927.66 220
19929.00 213
19930.33 245
19931.67 262
19933.00 241
19934.34 203
19935.67 229
19937.01 187
19938.34 208
19939.68 208
19941.01 216
19942.35 240
19943.68 213
19945.02 211
19946.35 219
19947.69 222
19949.02 225
19950.36 215
19951.70 206
19953.03 254
19954.37 257
19955.70 245
19957.04 257
19958.37 248
19959.71 233
19961.04 222
19962.38 251
19963.72 232
19965.05 224
19966.39 224
19967.72 249
19969.06 223
19970.40 227
19971.73 203
19973.07 238
19974.40 227
19975.74 233
19977.08 234
19978.41 217
19979.75 211
19981.09 223
19982.42 252
19983.76 211
19985.10 228
19986.43 226
19987.77 244
19989.11 192
19990.44 219
19991.78 231
19993.12 226
19994.45 186
19995.79 254
19997.13 239
19998.46 255
19999.80 239
20001.14 220
20002.48 209
20003.81 243
20005.15 253
20006.49 244
20007.82 246
20009.16 235
20010.50 237
20011.84 215
20013.17 210
20014.51 237
20015.85 232
20017.19 209
20018.52 253
20019.86 252
20021.20 207
20022.54 223
20023.88 220
20025.21 254
20026.55 223
20027.89 241
20029.23 233
20030.57 216
20031.90 213
20033.24 222
20034.58 210
20035.92 226
20037.26 239
20038.60 234
20039.93 223
20041.27 203
20042.61 202
20043.95 229
20045.29 228
20046.63 230
20047.97 240
20049.30 220
20050.64 210
20051.98 253
20053.32 225
20054.66 242
20056.00 259
20057.34 248
20058.68 223
20060.02 236
20061.35 225
20062.69 214
20064.03 252
20065.37 236
20066.71 214
20068.05 211
20069.39 238
20070.73 236
20072.07 221
20073.41 251
20074.75 222
20076.09 245
20077.43 247
20078.77 226
20080.11 195
20081.45 235
20082.79 236
20084.13 226
20085.47 210
20086.81 222
20088.15 229
20089.49 225
20090.83 253
20092.17 227
20093.51 247
20094.85 220
20096.19 222
20097.53 255
20098.87 270
20100.21 226
20101.55 215
20102.89 252
20104.23 265
20105.57 222
20106.91 194
20108.25 209
20109.59 204
20110.93 291
20112.27 248
20113.62 242
20114.96 230
20116.30 226
20117.64 214
20118.98 232
20120.32 258
20121.66 203
20123.00 215
20124.34 233
20125.69 251
20127.03 231
20128.37 198
20129.71 223
20131.05 260
20132.39 231
20133.73 232
20135.08 250
20136.42 223
20137.76 228
20139.10 233
20140.44 223
