# Supplementary material for: MALDI-TOF MS typing enables the classification of brewing yeasts of the genus Saccharomyces to major beer styles
Source: PLoS One. 2017 Aug 9;12(8):e0181694. doi: 10.1371/journal.pone.0181694 (PMC5549903; doi:10.1371/journal.pone.0181694)
Supplement: S10 File — The directory includes 90 raw files and was zipped to “.zip”; the folder has three strains with 30 spectra per strain; S1 Text explains the raw files with an example and Table 1 represents the yeast strains used within the experiment. (ZIP) [file pone.0181694.s013.zip › 28-30/30332n-552-OG-Koe-Koe-YPG-18h-E-E_2015-08-19__0_B11_1.dat]

1998.76 1212
1999.18 1223
1999.60 1223
2000.02 1297
2000.44 1366
2000.87 1326
2001.29 1175
2001.71 1196
2002.13 1385
2002.55 1316
2002.97 1323
2003.40 1018
2003.82 1175
2004.24 1278
2004.66 1072
2005.08 1015
2005.50 1079
2005.93 1223
2006.35 1232
2006.77 1321
2007.19 1421
2007.62 1312
2008.04 1289
2008.46 1221
2008.88 1237
2009.30 1239
2009.73 1168
2010.15 1190
2010.57 1269
2010.99 1208
2011.42 1335
2011.84 1251
2012.26 1205
2012.68 1263
2013.11 1200
2013.53 1225
2013.95 1137
2014.38 1168
2014.80 1246
2015.22 1192
2015.64 1111
2016.07 1187
2016.49 1160
2016.91 1305
2017.34 1176
2017.76 1265
2018.18 1254
2018.61 1182
2019.03 1198
2019.45 1197
2019.88 1283
2020.30 1174
2020.72 1266
2021.15 1313
2021.57 1327
2021.99 1205
2022.42 1151
2022.84 1206
2023.27 1239
2023.69 1202
2024.11 1255
2024.54 1148
2024.96 1177
2025.39 1166
2025.81 1125
2026.23 1088
2026.66 1159
2027.08 1155
2027.51 1134
2027.93 1190
2028.36 1241
2028.78 1150
2029.20 1135
2029.63 1098
2030.05 1088
2030.48 1190
2030.90 1274
2031.33 1117
2031.75 1164
2032.18 1128
2032.60 1160
2033.03 1222
2033.45 1094
2033.88 1161
2034.30 1217
2034.73 1205
2035.15 1240
2035.58 1200
2036.00 1093
2036.43 1232
2036.85 1179
2037.28 1049
2037.70 1076
2038.13 1148
2038.55 1124
2038.98 1141
2039.40 1199
2039.83 1194
2040.25 1102
2040.68 1207
2041.11 1121
2041.53 1060
2041.96 1147
2042.38 1227
2042.81 1110
2043.23 1199
2043.66 1128
2044.09 1117
2044.51 1186
2044.94 1232
2045.37 1201
2045.79 1225
2046.22 1213
2046.64 1045
2047.07 1159
2047.50 1163
2047.92 1210
2048.35 1280
2048.78 1365
2049.20 1362
2049.63 1326
2050.06 1286
2050.48 1255
2050.91 1265
2051.34 1179
2051.76 1163
2052.19 1279
2052.62 1135
2053.04 1255
2053.47 1336
2053.90 1305
2054.32 1295
2054.75 1303
2055.18 1378
2055.61 1361
2056.03 1296
2056.46 1397
2056.89 1455
2057.31 1371
2057.74 1441
2058.17 1350
2058.60 1305
2059.02 1255
2059.45 1255
2059.88 1260
2060.31 1309
2060.73 1173
2061.16 1177
2061.59 1081
2062.02 1233
2062.45 1302
2062.87 1343
2063.30 1440
2063.73 1343
2064.16 1248
2064.59 1426
2065.01 1476
2065.44 1661
2065.87 1678
2066.30 1693
2066.73 1757
2067.16 1711
2067.58 1923
2068.01 1884
2068.44 1904
2068.87 1895
2069.30 1740
2069.73 1602
2070.16 1464
2070.58 1585
2071.01 1578
2071.44 1312
2071.87 1390
2072.30 1360
2072.73 1270
2073.16 1199
2073.59 1311
2074.02 1242
2074.45 1286
2074.87 1255
2075.30 1441
2075.73 1326
2076.16 1278
2076.59 1283
2077.02 1297
2077.45 1242
2077.88 1476
2078.31 1450
2078.74 1383
2079.17 1334
2079.60 1454
2080.03 1503
2080.46 1469
2080.89 1487
2081.32 1354
2081.75 1286
2082.18 1467
2082.61 1397
2083.04 1437
2083.47 1302
2083.90 1255
2084.33 1237
2084.76 1169
2085.19 1261
2085.62 1164
2086.05 1202
2086.48 1355
2086.91 1193
2087.34 1279
2087.77 1271
2088.20 1155
2088.63 1097
2089.06 1062
2089.49 1214
2089.92 1216
2090.35 1217
2090.79 1295
2091.22 1184
2091.65 1124
2092.08 1233
2092.51 1340
2092.94 1163
2093.37 1113
2093.80 1061
2094.23 1055
2094.66 1167
2095.10 1224
2095.53 1205
2095.96 1173
2096.39 1053
2096.82 1024
2097.25 1093
2097.68 1072
2098.12 980
2098.55 1137
2098.98 1140
2099.41 1151
2099.84 1062
2100.27 1110
2100.71 1005
2101.14 1197
2101.57 1232
2102.00 1203
2102.43 1130
2102.87 1125
2103.30 1296
2103.73 1205
2104.16 1112
2104.60 1098
2105.03 1167
2105.46 1208
2105.89 1152
2106.32 1194
2106.76 1270
2107.19 1191
2107.62 1190
2108.05 1245
2108.49 1200
2108.92 1236
2109.35 1219
2109.79 1159
2110.22 1337
2110.65 1162
2111.08 1104
2111.52 1205
2111.95 1158
2112.38 1311
2112.82 1129
2113.25 1228
2113.68 1242
2114.12 1013
2114.55 1163
2114.98 1308
2115.42 1123
2115.85 1173
2116.28 1219
2116.72 1283
2117.15 1167
2117.58 1064
2118.02 1179
2118.45 1186
2118.88 1215
2119.32 1054
2119.75 1192
2120.19 1175
2120.62 984
2121.05 1120
2121.49 1169
2121.92 1148
2122.36 1129
2122.79 1080
2123.22 1083
2123.66 1298
2124.09 1170
2124.53 1209
2124.96 1178
2125.40 1228
2125.83 1149
2126.26 1268
2126.70 1184
2127.13 1114
2127.57 1162
2128.00 1216
2128.44 1110
2128.87 1236
2129.31 1169
2129.74 1207
2130.18 1202
2130.61 1253
2131.05 1196
2131.48 1294
2131.92 1428
2132.35 1241
2132.79 1305
2133.22 1155
2133.66 1228
2134.09 1252
2134.53 1198
2134.96 1207
2135.40 1143
2135.83 1146
2136.27 1066
2136.70 1191
2137.14 1285
2137.58 1192
2138.01 1235
2138.45 1257
2138.88 1276
2139.32 1160
2139.75 1075
2140.19 1170
2140.63 1086
2141.06 1145
2141.50 1157
2141.93 1219
2142.37 1249
2142.81 1072
2143.24 1158
2143.68 1186
2144.12 1083
2144.55 1118
2144.99 1013
2145.43 1099
2145.86 1282
2146.30 1201
2146.73 1092
2147.17 1153
2147.61 1139
2148.04 1166
2148.48 1161
2148.92 1220
2149.35 1258
2149.79 1188
2150.23 1281
2150.67 1265
2151.10 1266
2151.54 1282
2151.98 1189
2152.41 1230
2152.85 1114
2153.29 1179
2153.73 1212
2154.16 1188
2154.60 1111
2155.04 1213
2155.48 1163
2155.91 1184
2156.35 1353
2156.79 1150
2157.23 1220
2157.66 1307
2158.10 1261
2158.54 1206
2158.98 1253
2159.41 1179
2159.85 1195
2160.29 1227
2160.73 1279
2161.17 1209
2161.60 1195
2162.04 1093
2162.48 1226
2162.92 1336
2163.36 1199
2163.80 1123
2164.23 1223
2164.67 1271
2165.11 1228
2165.55 1258
2165.99 1154
2166.43 1144
2166.86 1145
2167.30 1207
2167.74 1220
2168.18 1185
2168.62 1060
2169.06 1272
2169.50 1285
2169.94 1486
2170.38 1525
2170.81 1171
2171.25 1278
2171.69 1389
2172.13 1464
2172.57 1419
2173.01 1375
2173.45 1346
2173.89 1550
2174.33 1590
2174.77 1680
2175.21 1525
2175.65 1606
2176.09 1602
2176.53 1552
2176.96 1678
2177.40 1765
2177.84 1644
2178.28 1623
2178.72 1505
2179.16 1487
2179.60 1451
2180.04 1274
2180.48 1396
2180.92 1248
2181.36 1145
2181.80 1286
2182.24 1308
2182.68 1316
2183.12 1428
2183.56 1309
2184.01 1204
2184.45 1303
2184.89 1176
2185.33 1147
2185.77 1189
2186.21 1216
2186.65 1286
2187.09 1148
2187.53 1215
2187.97 1198
2188.41 1189
2188.85 1216
2189.29 1267
2189.73 1312
2190.17 1195
2190.62 1282
2191.06 1161
2191.50 1287
2191.94 1211
2192.38 1256
2192.82 1283
2193.26 1352
2193.70 1324
2194.15 1209
2194.59 1030
2195.03 1122
2195.47 1389
2195.91 1425
2196.35 1491
2196.79 1337
2197.24 1445
2197.68 1384
2198.12 1269
2198.56 1226
2199.00 1117
2199.45 1168
2199.89 1358
2200.33 1310
2200.77 1209
2201.21 1092
2201.66 1252
2202.10 1312
2202.54 1249
2202.98 1201
2203.42 1304
2203.87 1356
2204.31 1322
2204.75 1155
2205.19 1167
2205.64 1211
2206.08 1236
2206.52 1381
2206.96 1248
2207.41 1218
2207.85 1346
2208.29 1296
2208.74 1278
2209.18 1330
2209.62 1267
2210.06 1280
2210.51 1238
2210.95 1227
2211.39 1259
2211.84 1276
2212.28 1160
2212.72 1320
2213.17 1219
2213.61 1288
2214.05 1116
2214.50 1114
2214.94 1105
2215.38 1136
2215.83 1049
2216.27 1121
2216.71 1105
2217.16 1167
2217.60 1157
2218.05 1134
2218.49 1189
2218.93 1285
2219.38 1116
2219.82 1001
2220.26 1122
2220.71 1263
2221.15 1257
2221.60 1197
2222.04 1322
2222.49 1258
2222.93 1196
2223.37 1207
2223.82 1358
2224.26 1185
2224.71 1223
2225.15 1391
2225.60 1241
2226.04 1189
2226.49 1164
2226.93 1196
2227.37 1124
2227.82 1250
2228.26 1187
2228.71 1176
2229.15 1215
2229.60 1358
2230.04 1308
2230.49 1252
2230.93 1115
2231.38 1194
2231.82 1232
2232.27 1321
2232.71 1265
2233.16 1228
2233.61 1302
2234.05 1260
2234.50 1168
2234.94 1119
2235.39 1040
2235.83 1103
2236.28 1136
2236.72 1104
2237.17 1271
2237.61 1220
2238.06 1140
2238.51 1093
2238.95 1078
2239.40 1075
2239.84 1104
2240.29 1167
2240.74 1067
2241.18 1083
2241.63 1281
2242.07 1192
2242.52 1094
2242.97 1127
2243.41 1125
2243.86 1069
2244.31 1153
2244.75 1098
2245.20 1073
2245.65 1128
2246.09 1059
2246.54 1092
2246.99 1064
2247.43 1149
2247.88 1161
2248.33 994
2248.77 1223
2249.22 1027
2249.67 1015
2250.11 1191
2250.56 1139
2251.01 1108
2251.45 1211
2251.90 1122
2252.35 1070
2252.80 1174
2253.24 1244
2253.69 1110
2254.14 1142
2254.59 1041
2255.03 1048
2255.48 1048
2255.93 1139
2256.38 1080
2256.82 985
2257.27 1121
2257.72 1088
2258.17 1055
2258.61 1108
2259.06 1147
2259.51 1230
2259.96 1119
2260.41 1113
2260.85 1133
2261.30 1272
2261.75 1222
2262.20 1328
2262.65 1443
2263.09 1306
2263.54 1341
2263.99 1518
2264.44 1483
2264.89 1447
2265.34 1556
2265.79 1419
2266.23 1441
2266.68 1393
2267.13 1359
2267.58 1405
2268.03 1342
2268.48 1344
2268.93 1424
2269.38 1297
2269.82 1250
2270.27 1170
2270.72 1259
2271.17 1205
2271.62 1329
2272.07 1369
2272.52 1284
2272.97 1328
2273.42 1275
2273.87 1219
2274.32 1097
2274.77 1141
2275.21 1132
2275.66 1042
2276.11 1014
2276.56 1154
2277.01 1064
2277.46 1082
2277.91 1208
2278.36 1147
2278.81 1196
2279.26 1148
2279.71 1159
2280.16 1212
2280.61 1019
2281.06 1169
2281.51 1238
2281.96 1278
2282.41 1252
2282.86 1143
2283.31 1113
2283.76 1186
2284.21 1068
2284.66 1052
2285.11 1110
2285.56 1178
2286.02 1243
2286.47 1123
2286.92 1068
2287.37 1111
2287.82 1239
2288.27 1258
2288.72 1283
2289.17 1360
2289.62 1430
2290.07 1504
2290.52 1619
2290.97 1695
2291.42 1760
2291.88 1694
2292.33 1780
2292.78 1713
2293.23 1679
2293.68 1735
2294.13 1665
2294.58 1685
2295.04 1637
2295.49 1499
2295.94 1406
2296.39 1290
2296.84 1298
2297.29 1375
2297.74 1193
2298.20 1231
2298.65 1259
2299.10 1179
2299.55 1002
2300.00 1118
2300.46 1162
2300.91 1330
2301.36 1375
2301.81 1209
2302.26 1161
2302.72 1242
2303.17 1339
2303.62 1143
2304.07 1040
2304.53 978
2304.98 1100
2305.43 1039
2305.88 1050
2306.33 1177
2306.79 1260
2307.24 1123
2307.69 1117
2308.15 1240
2308.60 1240
2309.05 1169
2309.50 1243
2309.96 1264
2310.41 1231
2310.86 1257
2311.32 1244
2311.77 1401
2312.22 1396
2312.68 1379
2313.13 1340
2313.58 1186
2314.03 1224
2314.49 1201
2314.94 1210
2315.39 1184
2315.85 1156
2316.30 1277
2316.76 1356
2317.21 1190
2317.66 1223
2318.12 1252
2318.57 1182
2319.02 1174
2319.48 1297
2319.93 1332
2320.39 1218
2320.84 1282
2321.29 1146
2321.75 1212
2322.20 1337
2322.66 1191
2323.11 1195
2323.56 1152
2324.02 1197
2324.47 1132
2324.93 1248
2325.38 1269
2325.84 1461
2326.29 1421
2326.74 1518
2327.20 1447
2327.65 1536
2328.11 1610
2328.56 1456
2329.02 1515
2329.47 1532
2329.93 1599
2330.38 1482
2330.84 1413
2331.29 1555
2331.75 1751
2332.20 1594
2332.66 1584
2333.11 1436
2333.57 1386
2334.02 1412
2334.48 1503
2334.93 1338
2335.39 1330
2335.84 1179
2336.30 1270
2336.76 1200
2337.21 1306
2337.67 1243
2338.12 1277
2338.58 1175
2339.03 1256
2339.49 1279
2339.95 1315
2340.40 1119
2340.86 1139
2341.31 1274
2341.77 1289
2342.23 1429
2342.68 1339
2343.14 1210
2343.59 1325
2344.05 1196
2344.51 1154
2344.96 1083
2345.42 1253
2345.88 1316
2346.33 1255
2346.79 1201
2347.24 1290
2347.70 1221
2348.16 1366
2348.61 1295
2349.07 1195
2349.53 1260
2349.99 1298
2350.44 1300
2350.90 1197
2351.36 1327
2351.81 1251
2352.27 1225
2352.73 1175
2353.18 1194
2353.64 1154
2354.10 1159
2354.56 1132
2355.01 1082
2355.47 1190
2355.93 1146
2356.38 1169
2356.84 1224
2357.30 1233
2357.76 1236
2358.22 1276
2358.67 1145
2359.13 1229
2359.59 1251
2360.05 1219
2360.50 1139
2360.96 1132
2361.42 1023
2361.88 1148
2362.34 1296
2362.79 1087
2363.25 1235
2363.71 1223
2364.17 1317
2364.63 1325
2365.08 1148
2365.54 1070
2366.00 1094
2366.46 1199
2366.92 1317
2367.38 1199
2367.84 1256
2368.29 1265
2368.75 1249
2369.21 1162
2369.67 1096
2370.13 1190
2370.59 1213
2371.05 1334
2371.50 1467
2371.96 1301
2372.42 1227
2372.88 1152
2373.34 1166
2373.80 1261
2374.26 1208
2374.72 1159
2375.18 1191
2375.64 1238
2376.10 1182
2376.56 1241
2377.02 1239
2377.47 1370
2377.93 1318
2378.39 1197
2378.85 1278
2379.31 1215
2379.77 1249
2380.23 1308
2380.69 1125
2381.15 1053
2381.61 1191
2382.07 1116
2382.53 1145
2382.99 1177
2383.45 1089
2383.91 1089
2384.37 1027
2384.83 1073
2385.29 1145
2385.75 1051
2386.21 991
2386.67 1026
2387.13 1152
2387.59 1077
2388.05 1279
2388.52 1185
2388.98 971
2389.44 1129
2389.90 1236
2390.36 1179
2390.82 1225
2391.28 1233
2391.74 1276
2392.20 1155
2392.66 1168
2393.12 1396
2393.58 1112
2394.05 1203
2394.51 1174
2394.97 1247
2395.43 1207
2395.89 1310
2396.35 1289
2396.81 1144
2397.27 1230
2397.74 1138
2398.20 1151
2398.66 1105
2399.12 1031
2399.58 1131
2400.04 1070
2400.50 1104
2400.97 1017
2401.43 1154
2401.89 1177
2402.35 1211
2402.81 1256
2403.28 1166
2403.74 1108
2404.20 1206
2404.66 1096
2405.12 1054
2405.59 1065
2406.05 1132
2406.51 1156
2406.97 1132
2407.44 1035
2407.90 1059
2408.36 1074
2408.82 1193
2409.29 1224
2409.75 1208
2410.21 1055
2410.67 998
2411.14 991
2411.60 1075
2412.06 1148
2412.52 1133
2412.99 1077
2413.45 1007
2413.91 1040
2414.38 1146
2414.84 1212
2415.30 1130
2415.77 1101
2416.23 1102
2416.69 1172
2417.16 1252
2417.62 1173
2418.08 1261
2418.55 1281
2419.01 1421
2419.47 1246
2419.94 1225
2420.40 1226
2420.86 1332
2421.33 1427
2421.79 1350
2422.25 1292
2422.72 1113
2423.18 1127
2423.65 1177
2424.11 1271
2424.57 1249
2425.04 1239
2425.50 1304
2425.97 1213
2426.43 1128
2426.90 1176
2427.36 1245
2427.82 1253
2428.29 1121
2428.75 1108
2429.22 1077
2429.68 1203
2430.15 1126
2430.61 1054
2431.08 1242
2431.54 1296
2432.00 1177
2432.47 1166
2432.93 1121
2433.40 1151
2433.86 1118
2434.33 1245
2434.79 1214
2435.26 1266
2435.72 1220
2436.19 1036
2436.65 1166
2437.12 1020
2437.58 1133
2438.05 1123
2438.52 1193
2438.98 1130
2439.45 1208
2439.91 1100
2440.38 1157
2440.84 1145
2441.31 1166
2441.77 1336
2442.24 1290
2442.71 1212
2443.17 1148
2443.64 1329
2444.10 1167
2444.57 1170
2445.03 1145
2445.50 1081
2445.97 1184
2446.43 1047
2446.90 1065
2447.37 1126
2447.83 1160
2448.30 1147
2448.76 1128
2449.23 963
2449.70 984
2450.16 1055
2450.63 1007
2451.10 1146
2451.56 1006
2452.03 1013
2452.50 1032
2452.96 1070
2453.43 1107
2453.90 1018
2454.36 1024
2454.83 1133
2455.30 1076
2455.76 1102
2456.23 1038
2456.70 1088
2457.17 1014
2457.63 1037
2458.10 1138
2458.57 1133
2459.03 1061
2459.50 1057
2459.97 1132
2460.44 1242
2460.90 1191
2461.37 1168
2461.84 1144
2462.31 1116
2462.77 1157
2463.24 1086
2463.71 1088
2464.18 1072
2464.65 1204
2465.11 1239
2465.58 1055
2466.05 1100
2466.52 1067
2466.99 1159
2467.45 1243
2467.92 1119
2468.39 1157
2468.86 1117
2469.33 1194
2469.79 1224
2470.26 1176
2470.73 1120
2471.20 1149
2471.67 1172
2472.14 1092
2472.61 996
2473.07 984
2473.54 1191
2474.01 1090
2474.48 1057
2474.95 966
2475.42 986
2475.89 1008
2476.36 998
2476.82 1007
2477.29 1115
2477.76 1133
2478.23 1016
2478.70 970
2479.17 936
2479.64 1055
2480.11 1085
2480.58 1008
2481.05 1082
2481.52 1103
2481.99 1067
2482.46 1066
2482.93 1027
2483.40 1098
2483.87 1034
2484.33 1082
2484.80 1025
2485.27 1029
2485.74 1158
2486.21 1087
2486.68 1139
2487.15 937
2487.62 1057
2488.09 1153
2488.56 1028
2489.03 1018
2489.50 1165
2489.97 1218
2490.44 1089
2490.92 1124
2491.39 1148
2491.86 1239
2492.33 1137
2492.80 1140
2493.27 1204
2493.74 1181
2494.21 1157
2494.68 1115
2495.15 1214
2495.62 1094
2496.09 1098
2496.56 1004
2497.03 1115
2497.50 1091
2497.98 1025
2498.45 990
2498.92 1076
2499.39 1115
2499.86 1097
2500.33 1001
2500.80 1025
2501.27 998
2501.75 1101
2502.22 1155
2502.69 973
2503.16 1073
2503.63 1029
2504.10 1177
2504.57 1154
2505.05 1068
2505.52 1090
2505.99 1244
2506.46 1172
2506.93 1080
2507.40 1221
2507.88 1207
2508.35 1140
2508.82 1207
2509.29 1096
2509.76 1186
2510.24 1180
2510.71 1162
2511.18 1141
2511.65 1247
2512.13 1229
2512.60 1209
2513.07 1166
2513.54 1184
2514.02 1101
2514.49 1244
2514.96 1070
2515.43 1143
2515.91 1212
2516.38 1053
2516.85 1087
2517.32 991
2517.80 1090
2518.27 1183
2518.74 1171
2519.22 1041
2519.69 1044
2520.16 1079
2520.64 1021
2521.11 986
2521.58 1022
2522.06 1007
2522.53 1025
2523.00 1212
2523.48 1062
2523.95 983
2524.42 989
2524.90 1012
2525.37 989
2525.84 1108
2526.32 1163
2526.79 1116
2527.26 1032
2527.74 1090
2528.21 1155
2528.69 1121
2529.16 1221
2529.63 1323
2530.11 1127
2530.58 1105
2531.06 1123
2531.53 1136
2532.00 1094
2532.48 1004
2532.95 1150
2533.43 1205
2533.90 1230
2534.38 1147
2534.85 1171
2535.32 1060
2535.80 1048
2536.27 1291
2536.75 1073
2537.22 1103
2537.70 1019
2538.17 1155
2538.65 1091
2539.12 1138
2539.60 1118
2540.07 1194
2540.55 1180
2541.02 1259
2541.50 1210
2541.97 1273
2542.45 1203
2542.92 1272
2543.40 1230
2543.87 1114
2544.35 1111
2544.82 1171
2545.30 1242
2545.78 1246
2546.25 1183
2546.73 1247
2547.20 1179
2547.68 1208
2548.15 1107
2548.63 1191
2549.10 1173
2549.58 1110
2550.06 1177
2550.53 1367
2551.01 1187
2551.48 1200
2551.96 1201
2552.44 1322
2552.91 1081
2553.39 1303
2553.87 1344
2554.34 1265
2554.82 1257
2555.29 1304
2555.77 1213
2556.25 1296
2556.72 1338
2557.20 1379
2557.68 1278
2558.15 1298
2558.63 1237
2559.11 1060
2559.58 1123
2560.06 1147
2560.54 1143
2561.01 1141
2561.49 1112
2561.97 1129
2562.45 1075
2562.92 1060
2563.40 1089
2563.88 1101
2564.35 1063
2564.83 1003
2565.31 1026
2565.79 1026
2566.26 1121
2566.74 1147
2567.22 965
2567.70 967
2568.17 1018
2568.65 1109
2569.13 1048
2569.61 1083
2570.08 938
2570.56 970
2571.04 963
2571.52 998
2572.00 1036
2572.47 1120
2572.95 1047
2573.43 1068
2573.91 1019
2574.39 860
2574.86 1065
2575.34 1065
2575.82 1004
2576.30 1009
2576.78 1173
2577.26 1102
2577.73 1080
2578.21 1103
2578.69 1054
2579.17 1029
2579.65 1050
2580.13 1138
2580.61 1230
2581.08 1074
2581.56 1135
2582.04 1133
2582.52 1077
2583.00 1161
2583.48 1266
2583.96 1118
2584.44 1042
2584.92 972
2585.40 1059
2585.87 1114
2586.35 1088
2586.83 1008
2587.31 978
2587.79 988
2588.27 1089
2588.75 1054
2589.23 1012
2589.71 1127
2590.19 1205
2590.67 1184
2591.15 1143
2591.63 1090
2592.11 1014
2592.59 1141
2593.07 1139
2593.55 1022
2594.03 1144
2594.51 1163
2594.99 1121
2595.47 1021
2595.95 1112
2596.43 1144
2596.91 970
2597.39 1055
2597.87 1112
2598.35 1052
2598.83 1068
2599.31 1076
2599.79 1031
2600.27 1080
2600.75 1113
2601.23 1081
2601.71 1037
2602.20 1020
2602.68 1029
2603.16 1060
2603.64 1098
2604.12 1178
2604.60 1083
2605.08 904
2605.56 1023
2606.04 1024
2606.52 1002
2607.00 1051
2607.49 1160
2607.97 1049
2608.45 880
2608.93 1065
2609.41 1104
2609.89 999
2610.37 1134
2610.86 1007
2611.34 1065
2611.82 1026
2612.30 978
2612.78 988
2613.26 1138
2613.75 1101
2614.23 1073
2614.71 1092
2615.19 1241
2615.67 1154
2616.16 986
2616.64 1030
2617.12 1001
2617.60 1113
2618.08 1148
2618.57 1157
2619.05 1042
2619.53 1087
2620.01 1081
2620.50 1141
2620.98 1099
2621.46 1122
2621.94 1135
2622.43 1170
2622.91 1194
2623.39 1017
2623.87 1063
2624.36 1045
2624.84 1032
2625.32 1079
2625.81 1021
2626.29 1027
2626.77 1116
2627.25 1169
2627.74 1111
2628.22 1151
2628.70 1074
2629.19 974
2629.67 1069
2630.15 1072
2630.64 1253
2631.12 1208
2631.60 1135
2632.09 1192
2632.57 1149
2633.05 1124
2633.54 1302
2634.02 1159
2634.51 1133
2634.99 1188
2635.47 1154
2635.96 1064
2636.44 1144
2636.93 1159
2637.41 1015
2637.89 1070
2638.38 1071
2638.86 1008
2639.35 988
2639.83 1033
2640.31 1099
2640.80 1086
2641.28 1025
2641.77 1103
2642.25 1104
2642.74 975
2643.22 925
2643.71 954
2644.19 903
2644.67 910
2645.16 1095
2645.64 980
2646.13 1069
2646.61 1106
2647.10 980
2647.58 989
2648.07 947
2648.55 1006
2649.04 1022
2649.52 1159
2650.01 970
2650.49 1026
2650.98 1042
2651.46 968
2651.95 966
2652.43 1149
2652.92 1016
2653.41 979
2653.89 1009
2654.38 1070
2654.86 1113
2655.35 1078
2655.83 1046
2656.32 1007
2656.81 1006
2657.29 1077
2657.78 1008
2658.26 1094
2658.75 1017
2659.23 1068
2659.72 1157
2660.21 1081
2660.69 1159
2661.18 1206
2661.67 1083
2662.15 1023
2662.64 988
2663.12 1121
2663.61 1116
2664.10 1219
2664.58 1077
2665.07 949
2665.56 1019
2666.04 1116
2666.53 1181
2667.02 1004
2667.50 1088
2667.99 1119
2668.48 1206
2668.96 1068
2669.45 989
2669.94 1189
2670.42 1226
2670.91 1180
2671.40 1173
2671.89 1084
2672.37 1119
2672.86 1333
2673.35 1406
2673.83 1412
2674.32 1493
2674.81 1435
2675.30 1366
2675.78 1476
2676.27 1670
2676.76 1500
2677.25 1561
2677.74 1427
2678.22 1346
2678.71 1358
2679.20 1449
2679.69 1346
2680.17 1140
2680.66 1132
2681.15 1003
2681.64 1101
2682.13 1165
2682.61 1105
2683.10 1027
2683.59 973
2684.08 1135
2684.57 1176
2685.06 1272
2685.54 1232
2686.03 1246
2686.52 1057
2687.01 1079
2687.50 1104
2687.99 954
2688.48 1179
2688.96 1202
2689.45 1076
2689.94 1100
2690.43 1017
2690.92 976
2691.41 1127
2691.90 1183
2692.39 1168
2692.88 1014
2693.36 977
2693.85 1104
2694.34 1121
2694.83 1020
2695.32 1121
2695.81 1081
2696.30 1010
2696.79 960
2697.28 1058
2697.77 1007
2698.26 968
2698.75 1060
2699.24 1064
2699.73 1090
2700.22 1087
2700.71 1047
2701.20 1137
2701.69 1101
2702.18 1223
2702.67 1267
2703.16 1278
2703.65 1239
2704.14 1109
2704.63 1013
2705.12 1185
2705.61 1148
2706.10 1043
2706.59 1109
2707.08 1127
2707.57 1043
2708.06 1036
2708.55 1141
2709.04 1131
2709.53 1026
2710.02 1036
2710.51 1103
2711.00 1146
2711.49 1262
2711.98 1171
2712.47 1095
2712.97 1095
2713.46 1059
2713.95 1082
2714.44 1130
2714.93 1155
2715.42 1144
2715.91 1130
2716.40 1078
2716.89 993
2717.39 1001
2717.88 1020
2718.37 1073
2718.86 1169
2719.35 1177
2719.84 1109
2720.33 1116
2720.83 1173
2721.32 1155
2721.81 1187
2722.30 1202
2722.79 1272
2723.28 1338
2723.78 1203
2724.27 1221
2724.76 1353
2725.25 1363
2725.74 1327
2726.24 1249
2726.73 1183
2727.22 1169
2727.71 1114
2728.20 1138
2728.70 993
2729.19 979
2729.68 1092
2730.17 1071
2730.67 1080
2731.16 1000
2731.65 1051
2732.14 1114
2732.64 967
2733.13 1017
2733.62 1114
2734.12 1074
2734.61 1059
2735.10 1079
2735.59 1111
2736.09 1164
2736.58 1222
2737.07 1107
2737.57 1046
2738.06 1091
2738.55 1304
2739.05 1060
2739.54 1045
2740.03 1263
2740.53 1242
2741.02 1109
2741.51 1255
2742.01 1151
2742.50 1017
2742.99 1137
2743.49 1222
2743.98 1094
2744.47 1139
2744.97 1140
2745.46 1100
2745.96 1179
2746.45 1153
2746.94 1121
2747.44 1115
2747.93 990
2748.43 1070
2748.92 1184
2749.41 1112
2749.91 1125
2750.40 1053
2750.90 1123
2751.39 1101
2751.89 991
2752.38 1106
2752.87 1174
2753.37 1136
2753.86 966
2754.36 1037
2754.85 1165
2755.35 1121
2755.84 1072
2756.34 1111
2756.83 1092
2757.33 1096
2757.82 1104
2758.32 1068
2758.81 992
2759.31 989
2759.80 1074
2760.30 1049
2760.79 1071
2761.29 1049
2761.78 1012
2762.28 952
2762.77 980
2763.27 1025
2763.76 1010
2764.26 999
2764.76 1075
2765.25 992
2765.75 1119
2766.24 996
2766.74 1080
2767.23 995
2767.73 1081
2768.23 1055
2768.72 1108
2769.22 1150
2769.71 986
2770.21 907
2770.71 1047
2771.20 1130
2771.70 1175
2772.19 1092
2772.69 1080
2773.19 1039
2773.68 1025
2774.18 1150
2774.68 1074
2775.17 1147
2775.67 1191
2776.17 1404
2776.66 1238
2777.16 1351
2777.66 1329
2778.15 1305
2778.65 1261
2779.15 1298
2779.64 1312
2780.14 1284
2780.64 1176
2781.13 1131
2781.63 1105
2782.13 1171
2782.63 1093
2783.12 1190
2783.62 1243
2784.12 1084
2784.61 1038
2785.11 1147
2785.61 1069
2786.11 1237
2786.60 1194
2787.10 1053
2787.60 1123
2788.10 1029
2788.59 1034
2789.09 1051
2789.59 1037
2790.09 994
2790.59 1009
2791.08 1098
2791.58 1037
2792.08 1172
2792.58 1047
2793.08 1117
2793.57 1127
2794.07 1116
2794.57 1049
2795.07 1082
2795.57 1070
2796.07 1144
2796.56 1182
2797.06 1247
2797.56 1238
2798.06 1315
2798.56 1442
2799.06 1395
2799.56 1336
2800.05 1233
2800.55 1287
2801.05 1296
2801.55 1280
2802.05 1319
2802.55 1214
2803.05 1171
2803.55 1176
2804.05 1113
2804.54 1089
2805.04 1155
2805.54 1190
2806.04 1129
2806.54 1199
2807.04 1268
2807.54 1276
2808.04 1251
2808.54 1241
2809.04 1339
2809.54 1263
2810.04 1330
2810.54 1346
2811.04 1454
2811.54 1434
2812.04 1278
2812.54 1115
2813.04 1247
2813.54 1064
2814.04 1157
2814.54 1255
2815.04 1110
2815.54 1045
2816.04 1124
2816.54 1040
2817.04 1164
2817.54 1191
2818.04 1136
2818.54 1068
2819.04 1180
2819.54 1085
2820.04 1115
2820.54 1222
2821.04 1090
2821.54 1178
2822.04 1155
2822.54 1148
2823.04 1188
2823.54 1252
2824.04 1151
2824.55 1044
2825.05 1126
2825.55 1230
2826.05 1269
2826.55 1110
2827.05 1039
2827.55 984
2828.05 1117
2828.55 1022
2829.06 1014
2829.56 1041
2830.06 1060
2830.56 1079
2831.06 1039
2831.56 1081
2832.06 1071
2832.57 1085
2833.07 1081
2833.57 1026
2834.07 1013
2834.57 1014
2835.07 1031
2835.58 1053
2836.08 1012
2836.58 1024
2837.08 987
2837.58 1081
2838.09 1063
2838.59 1056
2839.09 1012
2839.59 1049
2840.10 1182
2840.60 1229
2841.10 1121
2841.60 1028
2842.11 1048
2842.61 1086
2843.11 1095
2843.61 1067
2844.12 1071
2844.62 1029
2845.12 1050
2845.62 946
2846.13 1055
2846.63 1154
2847.13 1106
2847.64 1101
2848.14 1081
2848.64 1089
2849.14 1042
2849.65 1000
2850.15 1078
2850.65 1167
2851.16 1083
2851.66 1050
2852.16 1152
2852.67 1021
2853.17 1135
2853.67 1150
2854.18 1167
2854.68 1180
2855.18 1102
2855.69 1135
2856.19 1021
2856.70 1039
2857.20 1080
2857.70 961
2858.21 1041
2858.71 1113
2859.22 1024
2859.72 990
2860.22 997
2860.73 1063
2861.23 994
2861.74 1136
2862.24 1089
2862.74 1119
2863.25 1165
2863.75 1092
2864.26 1055
2864.76 1042
2865.27 981
2865.77 989
2866.28 1063
2866.78 953
2867.28 1022
2867.79 1046
2868.29 1100
2868.80 1015
2869.30 1015
2869.81 974
2870.31 932
2870.82 1055
2871.32 1163
2871.83 1251
2872.33 1082
2872.84 1217
2873.34 1123
2873.85 1126
2874.36 1300
2874.86 1244
2875.37 1331
2875.87 1243
2876.38 1213
2876.88 1065
2877.39 1281
2877.89 1313
2878.40 1153
2878.90 1232
2879.41 1221
2879.92 1364
2880.42 1320
2880.93 1203
2881.43 1206
2881.94 1126
2882.45 1215
2882.95 1288
2883.46 1194
2883.96 1219
2884.47 1263
2884.98 1296
2885.48 1286
2885.99 1255
2886.50 1327
2887.00 1288
2887.51 1283
2888.02 1278
2888.52 1355
2889.03 1261
2889.53 1387
2890.04 1208
2890.55 1364
2891.06 1227
2891.56 1251
2892.07 1257
2892.58 1151
2893.08 1195
2893.59 1216
2894.10 1286
2894.60 1434
2895.11 1436
2895.62 1414
2896.13 1679
2896.63 1620
2897.14 1735
2897.65 1864
2898.15 1571
2898.66 1534
2899.17 1543
2899.68 1508
2900.18 1432
2900.69 1282
2901.20 1264
2901.71 1403
2902.22 1322
2902.72 1224
2903.23 1337
2903.74 1210
2904.25 1296
2904.75 1218
2905.26 1190
2905.77 1177
2906.28 1091
2906.79 1215
2907.30 1107
2907.80 1086
2908.31 1139
2908.82 1145
2909.33 1214
2909.84 1223
2910.35 1194
2910.85 1210
2911.36 1107
2911.87 1143
2912.38 983
2912.89 1118
2913.40 1115
2913.91 1110
2914.41 1105
2914.92 1123
2915.43 1080
2915.94 1123
2916.45 1213
2916.96 1231
2917.47 1132
2917.98 1127
2918.49 1128
2919.00 1051
2919.51 1181
2920.01 1159
2920.52 1026
2921.03 1148
2921.54 1161
2922.05 1136
2922.56 1128
2923.07 1142
2923.58 1217
2924.09 1277
2924.60 1186
2925.11 1244
2925.62 1308
2926.13 1327
2926.64 1312
2927.15 1497
2927.66 1526
2928.17 1529
2928.68 1459
2929.19 1164
2929.70 1226
2930.21 1220
2930.72 1082
2931.23 1080
2931.74 1139
2932.25 1030
2932.76 1004
2933.27 1062
2933.78 1189
2934.29 1077
2934.80 1105
2935.31 1153
2935.83 1185
2936.34 1120
2936.85 1170
2937.36 1103
2937.87 1041
2938.38 1138
2938.89 1194
2939.40 1226
2939.91 1204
2940.42 1135
2940.94 1174
2941.45 1172
2941.96 1020
2942.47 1139
2942.98 1165
2943.49 1074
2944.00 1195
2944.51 1096
2945.03 1026
2945.54 1212
2946.05 1121
2946.56 1117
2947.07 1112
2947.58 1087
2948.10 1152
2948.61 1052
2949.12 1034
2949.63 1040
2950.14 1094
2950.66 1081
2951.17 1061
2951.68 1162
2952.19 1154
2952.70 1081
2953.22 1121
2953.73 1186
2954.24 1200
2954.75 1229
2955.26 1082
2955.78 1137
2956.29 1175
2956.80 1036
2957.31 1207
2957.83 1103
2958.34 1092
2958.85 1199
2959.37 1108
2959.88 1270
2960.39 1233
2960.90 1153
2961.42 1194
2961.93 1194
2962.44 1252
2962.96 1191
2963.47 1171
2963.98 1148
2964.50 1228
2965.01 1200
2965.52 1181
2966.04 1262
2966.55 1178
2967.06 1106
2967.58 1038
2968.09 1009
2968.60 1157
2969.12 1061
2969.63 1009
2970.14 1038
2970.66 1065
2971.17 1100
2971.68 1065
2972.20 1123
2972.71 981
2973.23 920
2973.74 1062
2974.25 1086
2974.77 1058
2975.28 1059
2975.80 1135
2976.31 1230
2976.83 1155
2977.34 1160
2977.85 1080
2978.37 1138
2978.88 1226
2979.40 1103
2979.91 1005
2980.43 1117
2980.94 1162
2981.46 1178
2981.97 1059
2982.48 1025
2983.00 1121
2983.51 1061
2984.03 1097
2984.54 1192
2985.06 1170
2985.57 1213
2986.09 1161
2986.60 1196
2987.12 1063
2987.63 1155
2988.15 1146
2988.67 1246
2989.18 1174
2989.70 1130
2990.21 1143
2990.73 1185
2991.24 1149
2991.76 1226
2992.27 1273
2992.79 1211
2993.30 1226
2993.82 1143
2994.34 1178
2994.85 1216
2995.37 1429
2995.88 1513
2996.40 1366
2996.92 1344
2997.43 1276
2997.95 1215
2998.46 1287
2998.98 1383
2999.50 1383
3000.01 1431
3000.53 1449
3001.05 1389
3001.56 1550
3002.08 1701
3002.59 1763
3003.11 1864
3003.63 2018
3004.14 2113
3004.66 2207
3005.18 2285
3005.69 2223
3006.21 2330
3006.73 2272
3007.24 2307
3007.76 2226
3008.28 2138
3008.80 1941
3009.31 1776
3009.83 1647
3010.35 1510
3010.86 1272
3011.38 1308
3011.90 1299
3012.42 1400
3012.93 1365
3013.45 1257
3013.97 1251
3014.49 1175
3015.00 1239
3015.52 1208
3016.04 1275
3016.56 1290
3017.07 1374
3017.59 1377
3018.11 1249
3018.63 1338
3019.15 1368
3019.66 1461
3020.18 1307
3020.70 1355
3021.22 1396
3021.74 1358
3022.25 1511
3022.77 1321
3023.29 1437
3023.81 1488
3024.33 1402
3024.85 1541
3025.36 1296
3025.88 1291
3026.40 1337
3026.92 1388
3027.44 1362
3027.96 1328
3028.48 1260
3028.99 1316
3029.51 1257
3030.03 1241
3030.55 1361
3031.07 1174
3031.59 1150
3032.11 1293
3032.63 1260
3033.15 1298
3033.66 1222
3034.18 1174
3034.70 1203
3035.22 1259
3035.74 1052
3036.26 1155
3036.78 1237
3037.30 1262
3037.82 1253
3038.34 1136
3038.86 1202
3039.38 1176
3039.90 1230
3040.42 1163
3040.94 1111
3041.46 1272
3041.98 1211
3042.50 1146
3043.02 1109
3043.54 1258
3044.06 1262
3044.58 1290
3045.10 1122
3045.62 1171
3046.14 1105
3046.66 1107
3047.18 1119
3047.70 1177
3048.22 1158
3048.74 1186
3049.26 1203
3049.78 1108
3050.30 1041
3050.82 1036
3051.34 1129
3051.86 1050
3052.38 1146
3052.90 1039
3053.43 1050
3053.95 1203
3054.47 1112
3054.99 1225
3055.51 1220
3056.03 1126
3056.55 1181
3057.07 1212
3057.59 1174
3058.12 1298
3058.64 1130
3059.16 1199
3059.68 1209
3060.20 1131
3060.72 1226
3061.24 1239
3061.77 1265
3062.29 1295
3062.81 1261
3063.33 1213
3063.85 1281
3064.37 1322
3064.90 1298
3065.42 1297
3065.94 1297
3066.46 1329
3066.98 1412
3067.51 1474
3068.03 1452
3068.55 1382
3069.07 1322
3069.59 1308
3070.12 1314
3070.64 1337
3071.16 1367
3071.68 1316
3072.21 1364
3072.73 1286
3073.25 1285
3073.77 1360
3074.30 1406
3074.82 1203
3075.34 1193
3075.86 1335
3076.39 1321
3076.91 1321
3077.43 1380
3077.96 1414
3078.48 1445
3079.00 1573
3079.52 1576
3080.05 1547
3080.57 1593
3081.09 1677
3081.62 1833
3082.14 1859
3082.66 1713
3083.19 1793
3083.71 1830
3084.23 1938
3084.76 1808
3085.28 1666
3085.80 1674
3086.33 1760
3086.85 1778
3087.38 1621
3087.90 1664
3088.42 1771
3088.95 1525
3089.47 1535
3090.00 1512
3090.52 1702
3091.04 1589
3091.57 1559
3092.09 1674
3092.62 1576
3093.14 1510
3093.66 1645
3094.19 1596
3094.71 1714
3095.24 1779
3095.76 1788
3096.29 1740
3096.81 1737
3097.34 1938
3097.86 2011
3098.38 2085
3098.91 1989
3099.43 1933
3099.96 2378
3100.48 2641
3101.01 2802
3101.53 3653
3102.06 4511
3102.58 5633
3103.11 6014
3103.63 6611
3104.16 7459
3104.68 8121
3105.21 7960
3105.73 7405
3106.26 7229
3106.79 6895
3107.31 6020
3107.84 5273
3108.36 4203
3108.89 3530
3109.41 3023
3109.94 2963
3110.46 2754
3110.99 2844
3111.52 2785
3112.04 2915
3112.57 2988
3113.09 2997
3113.62 2917
3114.15 2738
3114.67 2668
3115.20 2488
3115.72 2346
3116.25 2133
3116.78 2006
3117.30 1837
3117.83 1736
3118.35 1548
3118.88 1683
3119.41 1810
3119.93 1617
3120.46 1761
3120.99 1694
3121.51 1874
3122.04 1969
3122.57 1711
3123.09 1709
3123.62 1733
3124.15 1805
3124.67 1856
3125.20 1801
3125.73 1634
3126.26 1613
3126.78 1572
3127.31 1584
3127.84 1630
3128.36 1515
3128.89 1480
3129.42 1560
3129.95 1533
3130.47 1402
3131.00 1435
3131.53 1410
3132.06 1455
3132.58 1494
3133.11 1342
3133.64 1342
3134.17 1379
3134.69 1530
3135.22 1405
3135.75 1528
3136.28 1438
3136.81 1434
3137.33 1524
3137.86 1458
3138.39 1358
3138.92 1327
3139.45 1432
3139.97 1294
3140.50 1219
3141.03 1354
3141.56 1390
3142.09 1386
3142.62 1376
3143.14 1302
3143.67 1465
3144.20 1350
3144.73 1293
3145.26 1286
3145.79 1280
3146.32 1418
3146.84 1461
3147.37 1478
3147.90 1424
3148.43 1254
3148.96 1496
3149.49 1389
3150.02 1395
3150.55 1653
3151.08 1607
3151.61 1513
3152.13 1532
3152.66 1603
3153.19 1525
3153.72 1486
3154.25 1537
3154.78 1577
3155.31 1500
3155.84 1700
3156.37 1696
3156.90 1731
3157.43 1762
3157.96 1590
3158.49 1644
3159.02 1842
3159.55 1706
3160.08 1716
3160.61 1615
3161.14 1606
3161.67 1444
3162.20 1444
3162.73 1505
3163.26 1390
3163.79 1251
3164.32 1280
3164.85 1257
3165.38 1224
3165.91 1312
3166.44 1335
3166.97 1302
3167.50 1235
3168.03 1150
3168.56 1332
3169.09 1237
3169.62 1200
3170.15 1220
3170.69 1199
3171.22 1116
3171.75 1241
3172.28 1196
3172.81 1172
3173.34 1202
3173.87 1371
3174.40 1430
3174.93 1549
3175.46 1460
3176.00 1363
3176.53 1454
3177.06 1387
3177.59 1451
3178.12 1473
3178.65 1446
3179.18 1375
3179.72 1540
3180.25 1451
3180.78 1376
3181.31 1346
3181.84 1550
3182.37 1378
3182.91 1314
3183.44 1347
3183.97 1324
3184.50 1393
3185.03 1322
3185.56 1341
3186.10 1256
3186.63 1354
3187.16 1302
3187.69 1316
3188.23 1197
3188.76 1316
3189.29 1211
3189.82 1274
3190.36 1376
3190.89 1415
3191.42 1323
3191.95 1234
3192.49 1356
3193.02 1369
3193.55 1370
3194.08 1305
3194.62 1282
3195.15 1323
3195.68 1331
3196.21 1212
3196.75 1290
3197.28 1384
3197.81 1372
3198.35 1361
3198.88 1416
3199.41 1375
3199.95 1330
3200.48 1424
3201.01 1435
3201.55 1471
3202.08 1402
3202.61 1303
3203.15 1389
3203.68 1441
3204.21 1361
3204.75 1427
3205.28 1395
3205.81 1345
3206.35 1214
3206.88 1330
3207.42 1366
3207.95 1359
3208.48 1331
3209.02 1356
3209.55 1410
3210.09 1351
3210.62 1418
3211.15 1372
3211.69 1363
3212.22 1405
3212.76 1404
3213.29 1265
3213.83 1225
3214.36 1436
3214.89 1498
3215.43 1354
3215.96 1288
3216.50 1283
3217.03 1325
3217.57 1370
3218.10 1366
3218.64 1295
3219.17 1225
3219.71 1150
3220.24 1215
3220.78 1392
3221.31 1246
3221.85 1287
3222.38 1407
3222.92 1369
3223.45 1255
3223.99 1389
3224.52 1445
3225.06 1392
3225.59 1218
3226.13 1278
3226.66 1388
3227.20 1414
3227.73 1501
3228.27 1380
3228.81 1344
3229.34 1329
3229.88 1228
3230.41 1225
3230.95 1340
3231.48 1507
3232.02 1515
3232.56 1479
3233.09 1668
3233.63 1439
3234.16 1481
3234.70 1568
3235.24 1515
3235.77 1491
3236.31 1546
3236.85 1604
3237.38 1559
3237.92 1570
3238.45 1654
3238.99 1522
3239.53 1658
3240.06 1561
3240.60 1573
3241.14 1691
3241.67 1604
3242.21 1567
3242.75 1698
3243.28 1770
3243.82 1799
3244.36 1696
3244.90 1675
3245.43 1779
3245.97 1782
3246.51 1622
3247.04 1549
3247.58 1915
3248.12 1811
3248.66 1600
3249.19 1609
3249.73 1730
3250.27 1708
3250.81 1709
3251.34 1737
3251.88 1670
3252.42 1650
3252.96 1753
3253.49 1818
3254.03 1765
3254.57 1745
3255.11 1794
3255.64 1895
3256.18 1986
3256.72 1836
3257.26 1843
3257.80 1864
3258.33 1993
3258.87 2191
3259.41 2261
3259.95 2485
3260.49 2779
3261.03 2905
3261.56 2767
3262.10 3197
3262.64 3305
3263.18 3342
3263.72 3569
3264.26 3745
3264.79 4218
3265.33 4243
3265.87 4912
3266.41 5385
3266.95 6157
3267.49 5947
3268.03 6333
3268.57 6767
3269.10 6623
3269.64 6305
3270.18 6114
3270.72 5755
3271.26 4930
3271.80 4418
3272.34 3979
3272.88 3254
3273.42 2630
3273.96 2401
3274.50 2244
3275.04 2326
3275.58 2091
3276.12 2243
3276.66 2128
3277.19 1854
3277.73 2211
3278.27 2322
3278.81 2108
3279.35 2034
3279.89 2158
3280.43 2137
3280.97 2157
3281.51 2227
3282.05 2207
3282.59 2139
3283.13 2061
3283.67 1973
3284.21 2131
3284.75 1959
3285.29 2102
3285.83 2410
3286.38 2437
3286.92 2332
3287.46 2211
3288.00 2268
3288.54 2202
3289.08 2341
3289.62 2512
3290.16 2498
3290.70 2305
3291.24 2411
3291.78 2544
3292.32 2535
3292.86 2457
3293.40 2552
3293.95 2652
3294.49 2619
3295.03 2671
3295.57 3179
3296.11 3301
3296.65 3310
3297.19 3152
3297.73 3004
3298.28 2913
3298.82 2904
3299.36 2916
3299.90 2621
3300.44 2688
3300.98 2454
3301.52 2289
3302.07 2271
3302.61 2255
3303.15 2143
3303.69 2128
3304.23 1862
3304.77 1983
3305.32 2104
3305.86 1898
3306.40 1838
3306.94 1981
3307.49 1910
3308.03 1887
3308.57 1996
3309.11 1967
3309.65 1812
3310.20 1934
3310.74 2009
3311.28 2068
3311.82 1954
3312.37 1976
3312.91 1990
3313.45 2075
3313.99 2083
3314.54 2132
3315.08 2120
3315.62 2117
3316.17 2221
3316.71 2423
3317.25 2414
3317.79 2548
3318.34 2516
3318.88 2538
3319.42 2606
3319.97 2740
3320.51 2716
3321.05 2654
3321.60 2716
3322.14 2859
3322.68 2917
3323.23 2716
3323.77 2549
3324.31 2551
3324.86 2610
3325.40 2619
3325.94 2722
3326.49 2587
3327.03 2378
3327.58 2265
3328.12 2289
3328.66 2282
3329.21 2238
3329.75 2343
3330.29 2413
3330.84 2555
3331.38 2643
3331.93 3273
3332.47 3715
3333.02 4434
3333.56 5537
3334.10 6535
3334.65 8304
3335.19 9772
3335.74 11341
3336.28 12957
3336.83 14382
3337.37 14919
3337.92 15502
3338.46 15381
3339.00 14883
3339.55 13759
3340.09 12398
3340.64 10683
3341.18 9011
3341.73 7728
3342.27 6452
3342.82 5387
3343.36 4415
3343.91 3827
3344.45 3554
3345.00 3110
3345.54 3026
3346.09 2970
3346.64 2694
3347.18 2695
3347.73 2575
3348.27 2971
3348.82 2780
3349.36 2956
3349.91 3340
3350.45 3271
3351.00 3296
3351.55 3752
3352.09 3826
3352.64 3907
3353.18 3784
3353.73 3938
3354.27 3928
3354.82 3923
3355.37 3809
3355.91 3462
3356.46 2921
3357.00 2913
3357.55 2884
3358.10 2533
3358.64 2286
3359.19 2348
3359.74 2096
3360.28 2152
3360.83 2067
3361.38 2052
3361.92 1955
3362.47 1946
3363.02 2064
3363.56 2207
3364.11 2138
3364.66 2217
3365.20 2066
3365.75 2174
3366.30 2257
3366.84 2318
3367.39 2356
3367.94 2179
3368.48 2094
3369.03 2068
3369.58 2041
3370.13 2214
3370.67 2152
3371.22 2089
3371.77 2051
3372.32 2042
3372.86 2220
3373.41 2373
3373.96 2394
3374.51 2413
3375.05 2629
3375.60 2423
3376.15 2466
3376.70 2369
3377.24 2363
3377.79 2245
3378.34 2277
3378.89 2332
3379.44 2156
3379.98 2081
3380.53 2036
3381.08 1997
3381.63 1984
3382.18 1852
3382.73 2009
3383.27 1735
3383.82 1724
3384.37 1826
3384.92 1816
3385.47 1788
3386.02 1839
3386.56 1564
3387.11 1782
3387.66 1677
3388.21 1613
3388.76 1671
3389.31 1718
3389.86 1619
3390.41 1611
3390.95 1603
3391.50 1695
3392.05 1600
3392.60 1635
3393.15 1622
3393.70 1605
3394.25 1546
3394.80 1504
3395.35 1505
3395.90 1474
3396.45 1596
3397.00 1534
3397.55 1498
3398.10 1738
3398.64 1689
3399.19 1541
3399.74 1431
3400.29 1464
3400.84 1488
3401.39 1468
3401.94 1398
3402.49 1575
3403.04 1473
3403.59 1374
3404.14 1524
3404.69 1504
3405.24 1419
3405.79 1281
3406.34 1390
3406.89 1520
3407.44 1576
3407.99 1537
3408.54 1594
3409.09 1486
3409.65 1367
3410.20 1550
3410.75 1445
3411.30 1565
3411.85 1582
3412.40 1538
3412.95 1591
3413.50 1729
3414.05 1725
3414.60 1782
3415.15 1700
3415.70 1738
3416.25 1673
3416.81 1559
3417.36 1513
3417.91 1637
3418.46 1530
3419.01 1438
3419.56 1368
3420.11 1594
3420.66 1587
3421.22 1500
3421.77 1524
3422.32 1459
3422.87 1506
3423.42 1527
3423.97 1583
3424.52 1800
3425.08 1757
3425.63 1773
3426.18 1843
3426.73 1820
3427.28 1895
3427.84 1952
3428.39 1592
3428.94 1633
3429.49 1684
3430.04 1621
3430.60 1435
3431.15 1481
3431.70 1554
3432.25 1443
3432.80 1406
3433.36 1570
3433.91 1739
3434.46 1729
3435.01 1612
3435.57 1577
3436.12 1613
3436.67 1562
3437.22 1503
3437.78 1491
3438.33 1469
3438.88 1574
3439.44 1474
3439.99 1404
3440.54 1400
3441.09 1523
3441.65 1468
3442.20 1451
3442.75 1509
3443.31 1487
3443.86 1533
3444.41 1507
3444.97 1413
3445.52 1467
3446.07 1381
3446.63 1490
3447.18 1597
3447.73 1442
3448.29 1275
3448.84 1440
3449.40 1361
3449.95 1416
3450.50 1548
3451.06 1470
3451.61 1489
3452.16 1462
3452.72 1469
3453.27 1267
3453.83 1299
3454.38 1341
3454.93 1360
3455.49 1293
3456.04 1334
3456.60 1344
3457.15 1455
3457.71 1247
3458.26 1287
3458.81 1390
3459.37 1456
3459.92 1340
3460.48 1326
3461.03 1468
3461.59 1411
3462.14 1420
3462.70 1378
3463.25 1360
3463.81 1586
3464.36 1585
3464.92 1489
3465.47 1551
3466.03 1632
3466.58 1497
3467.14 1375
3467.69 1554
3468.25 1573
3468.80 1445
3469.36 1361
3469.91 1423
3470.47 1571
3471.02 1666
3471.58 1715
3472.13 1762
3472.69 1624
3473.24 1613
3473.80 1623
3474.36 1678
3474.91 1670
3475.47 1692
3476.02 1664
3476.58 1848
3477.13 1765
3477.69 1902
3478.25 1927
3478.80 1850
3479.36 1864
3479.91 1872
3480.47 1951
3481.03 1746
3481.58 1809
3482.14 1793
3482.70 1866
3483.25 1908
3483.81 2059
3484.37 1983
3484.92 2132
3485.48 2007
3486.04 1831
3486.59 2018
3487.15 2041
3487.71 2145
3488.26 2173
3488.82 2444
3489.38 2752
3489.93 3161
3490.49 3449
3491.05 3828
3491.60 3878
3492.16 4255
3492.72 5076
3493.27 5156
3493.83 5354
3494.39 5419
3494.95 5208
3495.50 5080
3496.06 5118
3496.62 4747
3497.18 4803
3497.73 4627
3498.29 4583
3498.85 4803
3499.41 5157
3499.96 5328
3500.52 5823
3501.08 5688
3501.64 5877
3502.20 6261
3502.75 5991
3503.31 5755
3503.87 5187
3504.43 5052
3504.99 4883
3505.54 4604
3506.10 4643
3506.66 4726
3507.22 4984
3507.78 4602
3508.34 4522
3508.89 4434
3509.45 4207
3510.01 3493
3510.57 3468
3511.13 3090
3511.69 2967
3512.25 2688
3512.80 2603
3513.36 2237
3513.92 2133
3514.48 2180
3515.04 2005
3515.60 2096
3516.16 2033
3516.72 1943
3517.28 1961
3517.83 1874
3518.39 1947
3518.95 1761
3519.51 1885
3520.07 1939
3520.63 2013
3521.19 1957
3521.75 1892
3522.31 1776
3522.87 1895
3523.43 2063
3523.99 1829
3524.55 1951
3525.11 1815
3525.67 1907
3526.23 1765
3526.79 1838
3527.35 1696
3527.91 1604
3528.47 1631
3529.03 1611
3529.59 1669
3530.15 1612
3530.71 1539
3531.27 1526
3531.83 1628
3532.39 1585
3532.95 1663
3533.51 1703
3534.07 1618
3534.63 1478
3535.19 1651
3535.75 1715
3536.31 1600
3536.87 1589
3537.43 1672
3537.99 1673
3538.55 1671
3539.12 1583
3539.68 1656
3540.24 1635
3540.80 1619
3541.36 1621
3541.92 1646
3542.48 1726
3543.04 1756
3543.60 1754
3544.16 1685
3544.73 1770
3545.29 1726
3545.85 1675
3546.41 1827
3546.97 1728
3547.53 1576
3548.09 1608
3548.66 1657
3549.22 1473
3549.78 1431
3550.34 1447
3550.90 1549
3551.46 1498
3552.03 1420
3552.59 1380
3553.15 1366
3553.71 1460
3554.27 1400
3554.84 1269
3555.40 1351
3555.96 1476
3556.52 1488
3557.09 1388
3557.65 1312
3558.21 1293
3558.77 1385
3559.33 1308
3559.90 1291
3560.46 1353
3561.02 1334
3561.58 1416
3562.15 1419
3562.71 1426
3563.27 1404
3563.84 1462
3564.40 1328
3564.96 1228
3565.52 1316
3566.09 1392
3566.65 1366
3567.21 1261
3567.78 1373
3568.34 1364
3568.90 1333
3569.47 1217
3570.03 1274
3570.59 1333
3571.16 1456
3571.72 1430
3572.28 1367
3572.85 1382
3573.41 1403
3573.97 1500
3574.54 1344
3575.10 1414
3575.66 1380
3576.23 1484
3576.79 1436
3577.36 1467
3577.92 1528
3578.48 1557
3579.05 1464
3579.61 1478
3580.18 1568
3580.74 1441
3581.30 1537
3581.87 1463
3582.43 1434
3583.00 1392
3583.56 1281
3584.13 1289
3584.69 1304
3585.25 1337
3585.82 1491
3586.38 1337
3586.95 1313
3587.51 1370
3588.08 1272
3588.64 1423
3589.21 1390
3589.77 1315
3590.34 1320
3590.90 1439
3591.47 1257
3592.03 1318
3592.60 1224
3593.16 1312
3593.73 1272
3594.29 1351
3594.86 1346
3595.42 1221
3595.99 1169
3596.55 1146
3597.12 1182
3597.68 1178
3598.25 1239
3598.82 1260
3599.38 1173
3599.95 1137
3600.51 1220
3601.08 1271
3601.64 1199
3602.21 1279
3602.78 1250
3603.34 1143
3603.91 1172
3604.47 1356
3605.04 1270
3605.61 1286
3606.17 1230
3606.74 1108
3607.30 1090
3607.87 1129
3608.44 1116
3609.00 1178
3609.57 1230
3610.14 1176
3610.70 1102
3611.27 1090
3611.84 1050
3612.40 1092
3612.97 1224
3613.54 1188
3614.10 1232
3614.67 1233
3615.24 1271
3615.80 1426
3616.37 1373
3616.94 1538
3617.50 1720
3618.07 1863
3618.64 2024
3619.21 2258
3619.77 2319
3620.34 2344
3620.91 2392
3621.47 2461
3622.04 2417
3622.61 2115
3623.18 2064
3623.74 1835
3624.31 1574
3624.88 1470
3625.45 1312
3626.01 1260
3626.58 1374
3627.15 1174
3627.72 1234
3628.29 1215
3628.85 1123
3629.42 1168
3629.99 1203
3630.56 1166
3631.13 1240
3631.69 1134
3632.26 1267
3632.83 1327
3633.40 1213
3633.97 1257
3634.54 1261
3635.10 1242
3635.67 1426
3636.24 1249
3636.81 1131
3637.38 1092
3637.95 1197
3638.52 1334
3639.08 1386
3639.65 1315
3640.22 1560
3640.79 1622
3641.36 1534
3641.93 1676
3642.50 1925
3643.07 1793
3643.64 1868
3644.20 2018
3644.77 2017
3645.34 1843
3645.91 1812
3646.48 1675
3647.05 1659
3647.62 1675
3648.19 1733
3648.76 1699
3649.33 1558
3649.90 1432
3650.47 1590
3651.04 1675
3651.61 1643
3652.18 1570
3652.75 1665
3653.32 1797
3653.89 1800
3654.46 1743
3655.03 1770
3655.60 1804
3656.17 1760
3656.74 1904
3657.31 1883
3657.88 2070
3658.45 1940
3659.02 2011
3659.59 1958
3660.16 1866
3660.73 1880
3661.30 2113
3661.87 1918
3662.44 1838
3663.01 1834
3663.58 1848
3664.15 1716
3664.72 1834
3665.29 1852
3665.86 1939
3666.43 2110
3667.01 1896
3667.58 2102
3668.15 2051
3668.72 2076
3669.29 2020
3669.86 1944
3670.43 1762
3671.00 1770
3671.57 1858
3672.15 1755
3672.72 1590
3673.29 1580
3673.86 1521
3674.43 1571
3675.00 1565
3675.57 1446
3676.15 1525
3676.72 1493
3677.29 1687
3677.86 1521
3678.43 1530
3679.00 1453
3679.58 1498
3680.15 1314
3680.72 1352
3681.29 1482
3681.86 1496
3682.44 1397
3683.01 1230
3683.58 1189
3684.15 1172
3684.73 1326
3685.30 1255
3685.87 1300
3686.44 1352
3687.02 1438
3687.59 1482
3688.16 1415
3688.73 1417
3689.31 1436
3689.88 1643
3690.45 1712
3691.02 2052
3691.60 1998
3692.17 1894
3692.74 1985
3693.32 1960
3693.89 1571
3694.46 1452
3695.03 1576
3695.61 1423
3696.18 1497
3696.75 1421
3697.33 1469
3697.90 1435
3698.47 1474
3699.05 1375
3699.62 1529
3700.19 1479
3700.77 1535
3701.34 1687
3701.91 1775
3702.49 1568
3703.06 1564
3703.64 1464
3704.21 1483
3704.78 1308
3705.36 1425
3705.93 1534
3706.51 1468
3707.08 1305
3707.65 1335
3708.23 1316
3708.80 1283
3709.38 1380
3709.95 1461
3710.52 1560
3711.10 1490
3711.67 1459
3712.25 1464
3712.82 1627
3713.40 1557
3713.97 1394
3714.55 1272
3715.12 1442
3715.69 1511
3716.27 1277
3716.84 1237
3717.42 1288
3717.99 1328
3718.57 1361
3719.14 1341
3719.72 1353
3720.29 1390
3720.87 1259
3721.44 1178
3722.02 1134
3722.59 1270
3723.17 1275
3723.75 1253
3724.32 1259
3724.90 1230
3725.47 1149
3726.05 1203
3726.62 1297
3727.20 1300
3727.77 1294
3728.35 1293
3728.92 1304
3729.50 1269
3730.08 1287
3730.65 1371
3731.23 1493
3731.80 1516
3732.38 1370
3732.96 1311
3733.53 1411
3734.11 1434
3734.68 1619
3735.26 1635
3735.84 1661
3736.41 1414
3736.99 1479
3737.57 1500
3738.14 1319
3738.72 1368
3739.30 1255
3739.87 1215
3740.45 1351
3741.03 1249
3741.60 1248
3742.18 1225
3742.76 1132
3743.33 1211
3743.91 1226
3744.49 1148
3745.06 1244
3745.64 1300
3746.22 1320
3746.79 1389
3747.37 1238
3747.95 1231
3748.53 1307
3749.10 1343
3749.68 1406
3750.26 1376
3750.83 1328
3751.41 1411
3751.99 1331
3752.57 1226
3753.14 1258
3753.72 1196
3754.30 1124
3754.88 1144
3755.46 1163
3756.03 1188
3756.61 1134
3757.19 1118
3757.77 1208
3758.35 1185
3758.92 1212
3759.50 1088
3760.08 1179
3760.66 1340
3761.24 1332
3761.81 1214
3762.39 1211
3762.97 1163
3763.55 1288
3764.13 1316
3764.71 1386
3765.28 1279
3765.86 1335
3766.44 1376
3767.02 1227
3767.60 1249
3768.18 1164
3768.76 1177
3769.34 1299
3769.91 1310
3770.49 1319
3771.07 1240
3771.65 1164
3772.23 1164
3772.81 1256
3773.39 1331
3773.97 1328
3774.55 1240
3775.13 1210
3775.71 1336
3776.28 1167
3776.86 1197
3777.44 1153
3778.02 1144
3778.60 1066
3779.18 1126
3779.76 1219
3780.34 1147
3780.92 1142
3781.50 1160
3782.08 1286
3782.66 1273
3783.24 1074
3783.82 1157
3784.40 1067
3784.98 1255
3785.56 1280
3786.14 1170
3786.72 1128
3787.30 1213
3787.88 1171
3788.46 1076
3789.04 1120
3789.62 1196
3790.20 1171
3790.78 1171
3791.36 1304
3791.94 1209
3792.53 1169
3793.11 1284
3793.69 1303
3794.27 1261
3794.85 1271
3795.43 1358
3796.01 1367
3796.59 1284
3797.17 1374
3797.75 1416
3798.33 1213
3798.91 1307
3799.50 1177
3800.08 1238
3800.66 1376
3801.24 1405
3801.82 1422
3802.40 1491
3802.98 1460
3803.57 1590
3804.15 1568
3804.73 1499
3805.31 1569
3805.89 1489
3806.47 1578
3807.05 1591
3807.64 1473
3808.22 1469
3808.80 1486
3809.38 1612
3809.96 1542
3810.55 1438
3811.13 1624
3811.71 1749
3812.29 1572
3812.87 1597
3813.46 1662
3814.04 1561
3814.62 1771
3815.20 1736
3815.79 1694
3816.37 1810
3816.95 1802
3817.53 1766
3818.12 1793
3818.70 1846
3819.28 1679
3819.86 1461
3820.45 1433
3821.03 1523
3821.61 1471
3822.20 1475
3822.78 1359
3823.36 1351
3823.94 1306
3824.53 1404
3825.11 1229
3825.69 1201
3826.28 1472
3826.86 1447
3827.44 1390
3828.03 1274
3828.61 1103
3829.19 1070
3829.78 1055
3830.36 1132
3830.94 1159
3831.53 1072
3832.11 1226
3832.69 1166
3833.28 1088
3833.86 1177
3834.45 1138
3835.03 1035
3835.61 1198
3836.20 1082
3836.78 1110
3837.37 1131
3837.95 1147
3838.53 1259
3839.12 1052
3839.70 1105
3840.29 1204
3840.87 1069
3841.46 1015
3842.04 1053
3842.62 1005
3843.21 982
3843.79 1059
3844.38 1060
3844.96 1016
3845.55 983
3846.13 1128
3846.72 1204
3847.30 1103
3847.89 1053
3848.47 1215
3849.06 1237
3849.64 1153
3850.23 1184
3850.81 1103
3851.40 1025
3851.98 1126
3852.57 1124
3853.15 1190
3853.74 1173
3854.32 1126
3854.91 1122
3855.49 1183
3856.08 1084
3856.66 1058
3857.25 1095
3857.84 1194
3858.42 1331
3859.01 1340
3859.59 1385
3860.18 1562
3860.76 1645
3861.35 1650
3861.94 1774
3862.52 1840
3863.11 1910
3863.69 1994
3864.28 2025
3864.87 2091
3865.45 1920
3866.04 2000
3866.62 1998
3867.21 1795
3867.80 1687
3868.38 1683
3868.97 1737
3869.56 1452
3870.14 1357
3870.73 1463
3871.32 1350
3871.90 1334
3872.49 1231
3873.08 1309
3873.66 1316
3874.25 1229
3874.84 1297
3875.42 1148
3876.01 1178
3876.60 1174
3877.19 1173
3877.77 1282
3878.36 1197
3878.95 1104
3879.53 1076
3880.12 1210
3880.71 1190
3881.30 1140
3881.88 1279
3882.47 1209
3883.06 1063
3883.65 1077
3884.23 1121
3884.82 1082
3885.41 1002
3886.00 1133
3886.58 1076
3887.17 988
3887.76 1140
3888.35 1304
3888.94 1172
3889.52 1103
3890.11 1219
3890.70 1238
3891.29 1219
3891.88 1272
3892.46 1186
3893.05 1220
3893.64 1240
3894.23 1177
3894.82 1228
3895.41 1183
3895.99 1224
3896.58 1152
3897.17 1171
3897.76 1191
3898.35 1151
3898.94 1116
3899.53 1157
3900.12 1172
3900.70 1149
3901.29 1181
3901.88 1178
3902.47 1245
3903.06 1090
3903.65 1065
3904.24 1124
3904.83 1187
3905.42 1131
3906.01 1222
3906.60 1230
3907.18 1238
3907.77 1180
3908.36 1293
3908.95 1277
3909.54 1310
3910.13 1278
3910.72 1364
3911.31 1276
3911.90 1257
3912.49 1183
3913.08 1045
3913.67 1094
3914.26 1084
3914.85 1115
3915.44 1102
3916.03 1049
3916.62 1219
3917.21 1146
3917.80 1071
3918.39 1138
3918.98 1173
3919.57 1273
3920.16 1128
3920.75 1137
3921.34 1111
3921.93 1117
3922.52 1124
3923.11 1166
3923.70 1123
3924.30 1054
3924.89 1006
3925.48 913
3926.07 1140
3926.66 1018
3927.25 948
3927.84 918
3928.43 1041
3929.02 1018
3929.61 1081
3930.20 1101
3930.80 990
3931.39 952
3931.98 934
3932.57 978
3933.16 1005
3933.75 918
3934.34 982
3934.93 972
3935.53 922
3936.12 1035
3936.71 981
3937.30 959
3937.89 1029
3938.48 1027
3939.08 956
3939.67 969
3940.26 1119
3940.85 1021
3941.44 920
3942.04 998
3942.63 1100
3943.22 1150
3943.81 1114
3944.40 1078
3945.00 1062
3945.59 1039
3946.18 1084
3946.77 1099
3947.36 1170
3947.96 998
3948.55 917
3949.14 920
3949.73 966
3950.33 1104
3950.92 1058
3951.51 1061
3952.11 1039
3952.70 1031
3953.29 963
3953.88 1020
3954.48 1052
3955.07 1032
3955.66 1090
3956.26 1039
3956.85 1009
3957.44 948
3958.04 1045
3958.63 1179
3959.22 1178
3959.81 1109
3960.41 1106
3961.00 1040
3961.60 981
3962.19 1015
3962.78 978
3963.38 1092
3963.97 1173
3964.56 1066
3965.16 1130
3965.75 1145
3966.34 1108
3966.94 1262
3967.53 1347
3968.13 1295
3968.72 1208
3969.31 1223
3969.91 1293
3970.50 1207
3971.10 1212
3971.69 1234
3972.28 1216
3972.88 1092
3973.47 1064
3974.07 1083
3974.66 1216
3975.26 1225
3975.85 1245
3976.45 1471
3977.04 1473
3977.63 1463
3978.23 1354
3978.82 1368
3979.42 1286
3980.01 1554
3980.61 1424
3981.20 1361
3981.80 1399
3982.39 1431
3982.99 1283
3983.58 1368
3984.18 1329
3984.77 1244
3985.37 1178
3985.96 1150
3986.56 1152
3987.16 1227
3987.75 1337
3988.35 1225
3988.94 1107
3989.54 1195
3990.13 1082
3990.73 1176
3991.32 1095
3991.92 1098
3992.52 1072
3993.11 1134
3993.71 1145
3994.30 1164
3994.90 1131
3995.50 1049
3996.09 1154
3996.69 1196
3997.28 1105
3997.88 1141
3998.48 1181
3999.07 1163
3999.67 1005
4000.26 1118
4000.86 1063
4001.46 1050
4002.05 1017
4002.65 1122
4003.25 1051
4003.84 1034
4004.44 1106
4005.04 1057
4005.63 1048
4006.23 1115
4006.83 1204
4007.42 1167
4008.02 1101
4008.62 1108
4009.21 1024
4009.81 1032
4010.41 1134
4011.01 1183
4011.60 1146
4012.20 1165
4012.80 1120
4013.40 1060
4013.99 1076
4014.59 1100
4015.19 1121
4015.78 1204
4016.38 1226
4016.98 1219
4017.58 1226
4018.18 1136
4018.77 1234
4019.37 1242
4019.97 1257
4020.57 1226
4021.16 1104
4021.76 1285
4022.36 1243
4022.96 1115
4023.56 1070
4024.15 1151
4024.75 1048
4025.35 1219
4025.95 1255
4026.55 1248
4027.15 1260
4027.74 1222
4028.34 1158
4028.94 1102
4029.54 1260
4030.14 1282
4030.74 1306
4031.34 1308
4031.93 1150
4032.53 1280
4033.13 1217
4033.73 1340
4034.33 1326
4034.93 1255
4035.53 1198
4036.13 1278
4036.73 1249
4037.32 1211
4037.92 1095
4038.52 1154
4039.12 979
4039.72 983
4040.32 1110
4040.92 1106
4041.52 1010
4042.12 1030
4042.72 964
4043.32 1072
4043.92 905
4044.52 1007
4045.12 971
4045.72 985
4046.32 1022
4046.92 1123
4047.52 949
4048.12 899
4048.72 1094
4049.32 1127
4049.92 1053
4050.52 971
4051.12 952
4051.72 1047
4052.32 1063
4052.92 1051
4053.52 1058
4054.12 1000
4054.72 1111
4055.32 999
4055.92 1007
4056.52 1006
4057.12 1026
4057.72 905
4058.32 881
4058.92 920
4059.52 909
4060.12 926
4060.72 971
4061.33 944
4061.93 849
4062.53 1006
4063.13 963
4063.73 1035
4064.33 906
4064.93 847
4065.53 987
4066.13 977
4066.74 896
4067.34 905
4067.94 969
4068.54 932
4069.14 893
4069.74 902
4070.34 1000
4070.95 974
4071.55 1041
4072.15 980
4072.75 879
4073.35 962
4073.95 944
4074.56 856
4075.16 987
4075.76 974
4076.36 1047
4076.96 965
4077.57 999
4078.17 1005
4078.77 1069
4079.37 1087
4079.97 976
4080.58 1060
4081.18 941
4081.78 1042
4082.38 1059
4082.99 983
4083.59 953
4084.19 904
4084.79 934
4085.40 1004
4086.00 1032
4086.60 925
4087.21 885
4087.81 872
4088.41 1010
4089.01 1031
4089.62 987
4090.22 951
4090.82 856
4091.43 924
4092.03 981
4092.63 922
4093.24 922
4093.84 912
4094.44 874
4095.05 835
4095.65 889
4096.25 915
4096.86 997
4097.46 845
4098.06 854
4098.67 857
4099.27 821
4099.87 865
4100.48 900
4101.08 892
4101.69 961
4102.29 935
4102.89 931
4103.50 809
4104.10 889
4104.71 914
4105.31 952
4105.91 870
4106.52 845
4107.12 846
4107.73 890
4108.33 927
4108.94 906
4109.54 965
4110.14 963
4110.75 1012
4111.35 1052
4111.96 909
4112.56 868
4113.17 937
4113.77 888
4114.38 849
4114.98 920
4115.59 965
4116.19 1015
4116.80 949
4117.40 924
4118.01 899
4118.61 861
4119.22 860
4119.82 939
4120.43 1040
4121.03 921
4121.64 955
4122.24 1023
4122.85 1125
4123.46 989
4124.06 1015
4124.67 876
4125.27 962
4125.88 1061
4126.48 823
4127.09 859
4127.69 973
4128.30 1030
4128.91 948
4129.51 914
4130.12 954
4130.72 946
4131.33 972
4131.94 957
4132.54 950
4133.15 1057
4133.76 938
4134.36 1038
4134.97 958
4135.57 969
4136.18 1035
4136.79 1057
4137.39 1110
4138.00 996
4138.61 1129
4139.21 1195
4139.82 1090
4140.43 1191
4141.03 1109
4141.64 1174
4142.25 1161
4142.85 1244
4143.46 1104
4144.07 1111
4144.67 1127
4145.28 1161
4145.89 1166
4146.50 1136
4147.10 1227
4147.71 1140
4148.32 1073
4148.93 1052
4149.53 1126
4150.14 1067
4150.75 1063
4151.36 998
4151.96 1012
4152.57 989
4153.18 865
4153.79 931
4154.39 896
4155.00 908
4155.61 787
4156.22 860
4156.82 935
4157.43 887
4158.04 910
4158.65 923
4159.26 910
4159.87 851
4160.47 900
4161.08 1062
4161.69 1068
4162.30 946
4162.91 920
4163.52 901
4164.12 1039
4164.73 1027
4165.34 1164
4165.95 1166
4166.56 1076
4167.17 1157
4167.78 1136
4168.38 1095
4168.99 1006
4169.60 1176
4170.21 1138
4170.82 1090
4171.43 1015
4172.04 1002
4172.65 906
4173.26 1012
4173.86 1016
4174.47 1003
4175.08 1038
4175.69 1003
4176.30 1011
4176.91 1047
4177.52 1004
4178.13 1085
4178.74 974
4179.35 1046
4179.96 1033
4180.57 1109
4181.18 1112
4181.79 1000
4182.40 1051
4183.01 1060
4183.62 954
4184.23 967
4184.84 966
4185.45 998
4186.06 979
4186.67 1009
4187.28 923
4187.89 888
4188.50 952
4189.11 1053
4189.72 1060
4190.33 1062
4190.94 1077
4191.55 1092
4192.16 1121
4192.77 1115
4193.38 1177
4193.99 1324
4194.60 1509
4195.21 1303
4195.82 1319
4196.44 1365
4197.05 1358
4197.66 1427
4198.27 1282
4198.88 1241
4199.49 1153
4200.10 1231
4200.71 1240
4201.32 1206
4201.94 1263
4202.55 1147
4203.16 1175
4203.77 1062
4204.38 1013
4204.99 988
4205.60 1002
4206.21 1022
4206.83 1097
4207.44 1051
4208.05 1085
4208.66 1051
4209.27 1138
4209.89 1049
4210.50 1007
4211.11 1037
4211.72 1066
4212.33 1039
4212.94 1142
4213.56 1192
4214.17 1246
4214.78 1169
4215.39 1119
4216.01 1131
4216.62 1186
4217.23 1242
4217.84 1179
4218.46 1225
4219.07 1241
4219.68 1217
4220.29 1323
4220.91 1416
4221.52 1515
4222.13 1565
4222.74 1423
4223.36 1453
4223.97 1437
4224.58 1568
4225.19 1504
4225.81 1605
4226.42 1745
4227.03 1670
4227.65 1639
4228.26 1714
4228.87 1897
4229.49 1871
4230.10 1869
4230.71 1788
4231.33 1737
4231.94 1838
4232.55 2033
4233.17 2060
4233.78 2005
4234.39 2296
4235.01 2384
4235.62 2643
4236.23 2531
4236.85 2494
4237.46 2499
4238.08 2480
4238.69 2265
4239.30 2324
4239.92 2099
4240.53 1851
4241.15 1677
4241.76 1695
4242.37 1603
4242.99 1446
4243.60 1515
4244.22 1443
4244.83 1563
4245.45 1454
4246.06 1238
4246.67 1359
4247.29 1330
4247.90 1383
4248.52 1446
4249.13 1342
4249.75 1304
4250.36 1288
4250.98 1251
4251.59 1308
4252.21 1231
4252.82 1240
4253.44 1344
4254.05 1138
4254.67 1254
4255.28 1136
4255.90 1087
4256.51 1137
4257.13 1151
4257.74 1249
4258.36 1301
4258.97 1083
4259.59 1116
4260.20 1179
4260.82 1239
4261.44 1120
4262.05 1109
4262.67 991
4263.28 1088
4263.90 1045
4264.51 1139
4265.13 1075
4265.75 1049
4266.36 1176
4266.98 1160
4267.59 1034
4268.21 1140
4268.83 1158
4269.44 1141
4270.06 1188
4270.67 1124
4271.29 1154
4271.91 1180
4272.52 1053
4273.14 1059
4273.76 1165
4274.37 1233
4274.99 1244
4275.61 1244
4276.22 1212
4276.84 1295
4277.46 1314
4278.07 1195
4278.69 1173
4279.31 1218
4279.92 1250
4280.54 1166
4281.16 1257
4281.77 1128
4282.39 1071
4283.01 1119
4283.63 1213
4284.24 1073
4284.86 937
4285.48 1006
4286.09 1089
4286.71 1028
4287.33 1031
4287.95 1005
4288.56 1059
4289.18 1015
4289.80 1094
4290.42 1076
4291.03 1022
4291.65 968
4292.27 945
4292.89 1023
4293.51 1106
4294.12 1050
4294.74 1000
4295.36 1075
4295.98 1084
4296.60 1087
4297.21 994
4297.83 1002
4298.45 1123
4299.07 1026
4299.69 1118
4300.31 1151
4300.92 1126
4301.54 1149
4302.16 1139
4302.78 1062
4303.40 1075
4304.02 1109
4304.63 1140
4305.25 1188
4305.87 1095
4306.49 1117
4307.11 1137
4307.73 1096
4308.35 1153
4308.97 1115
4309.59 1117
4310.20 1180
4310.82 1159
4311.44 1193
4312.06 1189
4312.68 1166
4313.30 1068
4313.92 1134
4314.54 1216
4315.16 1299
4315.78 1183
4316.40 1126
4317.02 1169
4317.64 1177
4318.26 1236
4318.88 1202
4319.50 1160
4320.12 1154
4320.74 1095
4321.36 1275
4321.98 1377
4322.60 1261
4323.22 1304
4323.84 1243
4324.46 1244
4325.08 1376
4325.70 1302
4326.32 1281
4326.94 1491
4327.56 1381
4328.18 1310
4328.80 1309
4329.42 1471
4330.04 1487
4330.66 1569
4331.28 1436
4331.90 1355
4332.52 1453
4333.14 1492
4333.76 1581
4334.38 1529
4335.00 1620
4335.63 1686
4336.25 1827
4336.87 1853
4337.49 2123
4338.11 2152
4338.73 2373
4339.35 2424
4339.97 2313
4340.59 2254
4341.22 2127
4341.84 2181
4342.46 2203
4343.08 2196
4343.70 2333
4344.32 2617
4344.94 3051
4345.57 3418
4346.19 4028
4346.81 4533
4347.43 5232
4348.05 5121
4348.67 5093
4349.30 5092
4349.92 5004
4350.54 4581
4351.16 4035
4351.78 3404
4352.41 2960
4353.03 2664
4353.65 2361
4354.27 2012
4354.90 1858
4355.52 1705
4356.14 1630
4356.76 1593
4357.38 1782
4358.01 1692
4358.63 1484
4359.25 1676
4359.87 1675
4360.50 1607
4361.12 1720
4361.74 1772
4362.37 1608
4362.99 1521
4363.61 1597
4364.23 1671
4364.86 1509
4365.48 1395
4366.10 1287
4366.73 1448
4367.35 1359
4367.97 1322
4368.60 1394
4369.22 1382
4369.84 1234
4370.47 1195
4371.09 1351
4371.71 1146
4372.34 1165
4372.96 1197
4373.58 1170
4374.21 1294
4374.83 1271
4375.46 1141
4376.08 1162
4376.70 1146
4377.33 1179
4377.95 1149
4378.57 1144
4379.20 1259
4379.82 1237
4380.45 1234
4381.07 1223
4381.70 1173
4382.32 1239
4382.94 1138
4383.57 1053
4384.19 1202
4384.82 1288
4385.44 1225
4386.07 1213
4386.69 1308
4387.32 1104
4387.94 1171
4388.56 1217
4389.19 1079
4389.81 1041
4390.44 1038
4391.06 1186
4391.69 1062
4392.31 1045
4392.94 1041
4393.56 1031
4394.19 1056
4394.81 1048
4395.44 1041
4396.06 1119
4396.69 1105
4397.31 1049
4397.94 1081
4398.57 1134
4399.19 1264
4399.82 1158
4400.44 1123
4401.07 1191
4401.69 1134
4402.32 1140
4402.94 973
4403.57 1063
4404.20 1153
4404.82 1157
4405.45 1047
4406.07 1136
4406.70 1084
4407.33 1084
4407.95 1116
4408.58 1114
4409.20 1136
4409.83 1188
4410.46 1154
4411.08 1021
4411.71 1139
4412.34 1130
4412.96 1006
4413.59 983
4414.21 1137
4414.84 1108
4415.47 1052
4416.09 1019
4416.72 1067
4417.35 1106
4417.97 1156
4418.60 941
4419.23 1073
4419.86 1250
4420.48 1130
4421.11 1220
4421.74 1177
4422.36 1086
4422.99 1004
4423.62 1099
4424.25 1168
4424.87 1190
4425.50 1152
4426.13 1083
4426.75 1133
4427.38 1039
4428.01 1027
4428.64 1106
4429.26 1096
4429.89 1081
4430.52 1107
4431.15 1014
4431.78 1017
4432.40 937
4433.03 1037
4433.66 1110
4434.29 1099
4434.91 1199
4435.54 1160
4436.17 1041
4436.80 1111
4437.43 1164
4438.06 1099
4438.68 1027
4439.31 1192
4439.94 1063
4440.57 985
4441.20 1053
4441.83 1206
4442.45 1127
4443.08 1041
4443.71 1041
4444.34 1088
4444.97 1170
4445.60 1129
4446.23 1051
4446.86 1149
4447.48 1091
4448.11 1009
4448.74 1112
4449.37 1133
4450.00 1097
4450.63 1233
4451.26 1096
4451.89 1130
4452.52 1209
4453.15 1141
4453.78 1129
4454.40 1206
4455.03 1185
4455.66 1166
4456.29 1097
4456.92 1298
4457.55 1229
4458.18 1237
4458.81 1260
4459.44 1268
4460.07 1218
4460.70 1144
4461.33 986
4461.96 962
4462.59 1069
4463.22 1078
4463.85 945
4464.48 1051
4465.11 1037
4465.74 959
4466.37 904
4467.00 1151
4467.63 1088
4468.26 1048
4468.89 971
4469.52 917
4470.15 1030
4470.78 1007
4471.41 939
4472.04 1070
4472.68 983
4473.31 985
4473.94 923
4474.57 1011
4475.20 1051
4475.83 948
4476.46 962
4477.09 1082
4477.72 1061
4478.35 992
4478.98 996
4479.62 1024
4480.25 1109
4480.88 973
4481.51 1008
4482.14 1036
4482.77 1186
4483.40 1103
4484.04 1054
4484.67 1098
4485.30 1078
4485.93 1128
4486.56 1119
4487.19 1211
4487.82 1157
4488.46 1186
4489.09 1194
4489.72 1225
4490.35 1138
4490.98 1115
4491.62 1118
4492.25 1196
4492.88 1177
4493.51 1214
4494.14 1196
4494.78 1171
4495.41 1093
4496.04 1019
4496.67 1082
4497.31 1098
4497.94 1224
4498.57 1231
4499.20 1323
4499.84 1426
4500.47 1513
4501.10 1568
4501.73 1674
4502.37 1741
4503.00 1577
4503.63 1501
4504.27 1521
4504.90 1433
4505.53 1380
4506.16 1332
4506.80 1198
4507.43 1230
4508.06 1156
4508.70 1238
4509.33 1128
4509.96 1175
4510.60 1331
4511.23 1157
4511.86 1130
4512.50 1153
4513.13 1108
4513.76 1146
4514.40 1236
4515.03 1226
4515.66 1132
4516.30 1165
4516.93 1203
4517.57 1046
4518.20 1019
4518.83 1035
4519.47 1109
4520.10 1092
4520.74 1080
4521.37 1073
4522.00 992
4522.64 1000
4523.27 1152
4523.91 1189
4524.54 1084
4525.18 1015
4525.81 1223
4526.44 1168
4527.08 1212
4527.71 1309
4528.35 1343
4528.98 1639
4529.62 1790
4530.25 1956
4530.89 2110
4531.52 2368
4532.16 2487
4532.79 2503
4533.43 2713
4534.06 3027
4534.70 2762
4535.33 2465
4535.97 2279
4536.60 2143
4537.24 1938
4537.87 1639
4538.51 1466
4539.14 1299
4539.78 1283
4540.41 1272
4541.05 1305
4541.68 1324
4542.32 1191
4542.96 1120
4543.59 1130
4544.23 1070
4544.86 1129
4545.50 1109
4546.13 1113
4546.77 1178
4547.41 1046
4548.04 1040
4548.68 1007
4549.31 1016
4549.95 1151
4550.59 1181
4551.22 1113
4551.86 1036
4552.50 1039
4553.13 1073
4553.77 1035
4554.40 1005
4555.04 1085
4555.68 1033
4556.31 890
4556.95 940
4557.59 1036
4558.22 1025
4558.86 984
4559.50 1064
4560.13 1192
4560.77 1066
4561.41 1065
4562.04 1076
4562.68 1011
4563.32 1053
4563.96 1097
4564.59 1068
4565.23 986
4565.87 1073
4566.50 1228
4567.14 1086
4567.78 1142
4568.42 1070
4569.05 1160
4569.69 1150
4570.33 1121
4570.97 1225
4571.60 1243
4572.24 1365
4572.88 1247
4573.52 1077
4574.16 1106
4574.79 1111
4575.43 1138
4576.07 1181
4576.71 1151
4577.34 1058
4577.98 1035
4578.62 1164
4579.26 1103
4579.90 1143
4580.54 1163
4581.17 1223
4581.81 1156
4582.45 1056
4583.09 1108
4583.73 1097
4584.37 1050
4585.00 968
4585.64 1083
4586.28 1099
4586.92 1073
4587.56 1065
4588.20 1042
4588.84 1125
4589.48 1201
4590.11 1423
4590.75 1543
4591.39 1526
4592.03 1795
4592.67 1774
4593.31 1729
4593.95 1782
4594.59 1570
4595.23 1516
4595.87 1358
4596.51 1314
4597.15 1222
4597.79 1140
4598.42 1196
4599.06 1166
4599.70 1161
4600.34 1149
4600.98 1095
4601.62 1213
4602.26 1240
4602.90 1229
4603.54 1212
4604.18 1224
4604.82 1188
4605.46 1195
4606.10 1305
4606.74 1298
4607.38 1265
4608.02 1136
4608.66 1295
4609.30 1248
4609.94 1202
4610.58 1289
4611.22 1217
4611.86 1277
4612.50 1160
4613.15 1154
4613.79 1217
4614.43 1179
4615.07 1122
4615.71 1095
4616.35 1094
4616.99 1111
4617.63 1136
4618.27 1042
4618.91 988
4619.55 1176
4620.19 1212
4620.83 1190
4621.48 1135
4622.12 1117
4622.76 1249
4623.40 1301
4624.04 1205
4624.68 1048
4625.32 1076
4625.96 1133
4626.61 1066
4627.25 1049
4627.89 1073
4628.53 1114
4629.17 1168
4629.81 1108
4630.46 1265
4631.10 1136
4631.74 1212
4632.38 1236
4633.02 1437
4633.66 1346
4634.31 1286
4634.95 1274
4635.59 1228
4636.23 1222
4636.88 1253
4637.52 1278
4638.16 1343
4638.80 1247
4639.44 1241
4640.09 1220
4640.73 1251
4641.37 1370
4642.01 1272
4642.66 1344
4643.30 1420
4643.94 1284
4644.58 1230
4645.23 1157
4645.87 1126
4646.51 1014
4647.16 1257
4647.80 1252
4648.44 1088
4649.08 1146
4649.73 1122
4650.37 1119
4651.01 1252
4651.66 1150
4652.30 1122
4652.94 1232
4653.59 1246
4654.23 1232
4654.87 1237
4655.52 1224
4656.16 1263
4656.80 1141
4657.45 1199
4658.09 1168
4658.74 1162
4659.38 1196
4660.02 1114
4660.67 1106
4661.31 1027
4661.95 878
4662.60 954
4663.24 1048
4663.89 1009
4664.53 967
4665.17 1049
4665.82 1017
4666.46 1131
4667.11 1114
4667.75 1072
4668.40 1009
4669.04 1023
4669.68 1131
4670.33 1045
4670.97 995
4671.62 1130
4672.26 1105
4672.91 1188
4673.55 1301
4674.20 1320
4674.84 1339
4675.49 1428
4676.13 1488
4676.78 1255
4677.42 1248
4678.07 1289
4678.71 1164
4679.36 1202
4680.00 1140
4680.65 1214
4681.29 1262
4681.94 1144
4682.58 1226
4683.23 1333
4683.87 1191
4684.52 1141
4685.16 1184
4685.81 1320
4686.46 1210
4687.10 1115
4687.75 1091
4688.39 1252
4689.04 1115
4689.68 1113
4690.33 1043
4690.98 1057
4691.62 1113
4692.27 1239
4692.91 1244
4693.56 1261
4694.21 1242
4694.85 1169
4695.50 1224
4696.15 1365
4696.79 1363
4697.44 1406
4698.08 1469
4698.73 1498
4699.38 1672
4700.02 1684
4700.67 1756
4701.32 1607
4701.96 1642
4702.61 1723
4703.26 1463
4703.90 1572
4704.55 1377
4705.20 1342
4705.84 1372
4706.49 1300
4707.14 1148
4707.79 1287
4708.43 1325
4709.08 1267
4709.73 1322
4710.37 1145
4711.02 1267
4711.67 1194
4712.32 1211
4712.96 1180
4713.61 1148
4714.26 1133
4714.91 1127
4715.55 1135
4716.20 1210
4716.85 1187
4717.50 1080
4718.14 1090
4718.79 1144
4719.44 1163
4720.09 1097
4720.74 994
4721.38 1182
4722.03 1313
4722.68 1267
4723.33 1276
4723.98 1320
4724.62 1321
4725.27 1299
4725.92 1366
4726.57 1353
4727.22 1396
4727.87 1413
4728.52 1455
4729.16 1493
4729.81 1608
4730.46 1511
4731.11 1557
4731.76 1380
4732.41 1228
4733.06 1205
4733.70 1148
4734.35 1177
4735.00 1225
4735.65 1105
4736.30 1094
4736.95 1075
4737.60 1245
4738.25 1167
4738.90 1108
4739.55 1076
4740.20 1168
4740.84 1176
4741.49 1030
4742.14 1020
4742.79 1161
4743.44 1135
4744.09 1114
4744.74 1234
4745.39 1106
4746.04 1027
4746.69 1193
4747.34 1256
4747.99 1101
4748.64 1154
4749.29 1177
4749.94 1349
4750.59 1239
4751.24 1320
4751.89 1259
4752.54 1310
4753.19 1208
4753.84 1241
4754.49 1175
4755.14 1119
4755.79 1147
4756.44 1179
4757.09 1081
4757.74 1122
4758.39 1092
4759.04 1020
4759.70 1015
4760.35 1137
4761.00 1111
4761.65 990
4762.30 982
4762.95 992
4763.60 1081
4764.25 1167
4764.90 1213
4765.55 1114
4766.20 1116
4766.86 1222
4767.51 1182
4768.16 947
4768.81 1104
4769.46 1085
4770.11 1234
4770.76 1054
4771.41 1202
4772.07 1227
4772.72 1212
4773.37 1079
4774.02 979
4774.67 1013
4775.32 947
4775.98 965
4776.63 978
4777.28 959
4777.93 986
4778.58 994
4779.24 1013
4779.89 971
4780.54 972
4781.19 1035
4781.84 916
4782.50 1050
4783.15 1071
4783.80 972
4784.45 965
4785.10 978
4785.76 993
4786.41 1006
4787.06 903
4787.71 959
4788.37 1036
4789.02 949
4789.67 889
4790.33 1027
4790.98 982
4791.63 1099
4792.28 1068
4792.94 1089
4793.59 1109
4794.24 1098
4794.90 1064
4795.55 980
4796.20 1089
4796.86 1149
4797.51 1031
4798.16 1060
4798.81 963
4799.47 943
4800.12 958
4800.78 973
4801.43 1053
4802.08 1100
4802.74 1060
4803.39 1043
4804.04 1001
4804.70 949
4805.35 1059
4806.00 985
4806.66 1060
4807.31 996
4807.97 1032
4808.62 1035
4809.27 1060
4809.93 1062
4810.58 970
4811.24 1004
4811.89 1007
4812.54 940
4813.20 922
4813.85 975
4814.51 1017
4815.16 971
4815.82 1006
4816.47 1033
4817.13 938
4817.78 1062
4818.44 1065
4819.09 929
4819.74 1159
4820.40 1133
4821.05 1083
4821.71 1115
4822.36 1118
4823.02 1145
4823.67 1157
4824.33 1342
4824.98 1443
4825.64 1374
4826.29 1405
4826.95 1296
4827.60 1389
4828.26 1411
4828.92 1297
4829.57 1272
4830.23 1293
4830.88 1282
4831.54 1172
4832.19 1216
4832.85 1169
4833.50 1260
4834.16 1295
4834.82 1307
4835.47 1405
4836.13 1558
4836.78 1431
4837.44 1555
4838.10 1588
4838.75 1475
4839.41 1514
4840.06 1537
4840.72 1548
4841.38 1491
4842.03 1415
4842.69 1338
4843.34 1356
4844.00 1380
4844.66 1480
4845.31 1420
4845.97 1386
4846.63 1433
4847.28 1485
4847.94 1600
4848.60 1567
4849.25 1565
4849.91 1550
4850.57 1717
4851.22 1718
4851.88 1784
4852.54 1697
4853.20 1837
4853.85 1778
4854.51 1664
4855.17 1787
4855.82 1828
4856.48 1811
4857.14 1799
4857.80 1755
4858.45 1785
4859.11 1865
4859.77 1835
4860.43 1807
4861.08 1792
4861.74 1578
4862.40 1659
4863.06 1620
4863.71 1613
4864.37 1581
4865.03 1653
4865.69 1845
4866.34 1864
4867.00 1811
4867.66 1800
4868.32 1637
4868.98 1711
4869.63 1828
4870.29 1831
4870.95 1562
4871.61 1473
4872.27 1619
4872.93 1624
4873.58 1455
4874.24 1459
4874.90 1574
4875.56 1494
4876.22 1683
4876.88 1795
4877.54 1632
4878.19 1764
4878.85 1800
4879.51 1779
4880.17 1913
4880.83 1948
4881.49 1843
4882.15 1733
4882.81 1771
4883.47 1708
4884.13 1480
4884.78 1427
4885.44 1481
4886.10 1403
4886.76 1505
4887.42 1534
4888.08 1491
4888.74 1477
4889.40 1614
4890.06 1742
4890.72 1653
4891.38 1598
4892.04 1669
4892.70 1718
4893.36 1828
4894.02 1769
4894.68 1618
4895.34 1415
4896.00 1366
4896.66 1424
4897.32 1337
4897.98 1370
4898.64 1379
4899.30 1460
4899.96 1447
4900.62 1482
4901.28 1455
4901.94 1338
4902.60 1396
4903.26 1401
4903.92 1396
4904.58 1340
4905.24 1277
4905.90 1250
4906.56 1189
4907.22 1176
4907.88 1236
4908.54 1198
4909.20 1190
4909.87 1140
4910.53 1141
4911.19 1269
4911.85 1105
4912.51 1257
4913.17 1200
4913.83 1261
4914.49 1235
4915.15 1251
4915.81 1296
4916.48 1127
4917.14 1227
4917.80 1264
4918.46 1201
4919.12 1262
4919.78 1141
4920.44 1015
4921.11 1104
4921.77 1037
4922.43 1219
4923.09 1131
4923.75 1143
4924.41 1150
4925.08 1033
4925.74 1095
4926.40 1099
4927.06 1150
4927.72 1191
4928.39 1089
4929.05 1128
4929.71 1231
4930.37 1190
4931.04 1283
4931.70 1292
4932.36 1355
4933.02 1274
4933.69 1119
4934.35 1246
4935.01 1226
4935.67 1132
4936.34 1154
4937.00 1195
4937.66 1183
4938.32 1198
4938.99 1161
4939.65 1228
4940.31 1293
4940.98 1084
4941.64 1073
4942.30 1145
4942.96 1206
4943.63 1115
4944.29 1127
4944.95 1170
4945.62 1177
4946.28 1208
4946.94 1066
4947.61 1085
4948.27 1212
4948.93 965
4949.60 953
4950.26 916
4950.92 973
4951.59 1025
4952.25 1007
4952.92 957
4953.58 1001
4954.24 1084
4954.91 900
4955.57 999
4956.24 1041
4956.90 1057
4957.56 991
4958.23 1025
4958.89 1144
4959.56 1025
4960.22 930
4960.88 998
4961.55 1124
4962.21 1042
4962.88 1117
4963.54 1245
4964.21 1348
4964.87 1311
4965.54 1344
4966.20 1310
4966.86 1320
4967.53 1338
4968.19 1262
4968.86 1218
4969.52 1270
4970.19 1139
4970.85 1059
4971.52 1116
4972.18 1107
4972.85 1078
4973.51 1041
4974.18 1103
4974.84 1163
4975.51 1025
4976.17 1070
4976.84 1120
4977.51 1096
4978.17 1117
4978.84 1144
4979.50 1099
4980.17 1098
4980.83 1060
4981.50 975
4982.16 1094
4982.83 991
4983.50 1015
4984.16 1023
4984.83 985
4985.49 1003
4986.16 1021
4986.83 1123
4987.49 1203
4988.16 1194
4988.82 1148
4989.49 1100
4990.16 1014
4990.82 1043
4991.49 1003
4992.16 1074
4992.82 1018
4993.49 1049
4994.16 1015
4994.82 1032
4995.49 942
4996.15 961
4996.82 942
4997.49 962
4998.16 961
4998.82 952
4999.49 1061
5000.16 1021
5000.82 935
5001.49 895
5002.16 957
5002.82 1017
5003.49 1071
5004.16 863
5004.83 973
5005.49 1048
5006.16 1053
5006.83 1100
5007.49 1085
5008.16 971
5008.83 886
5009.50 991
5010.16 999
5010.83 896
5011.50 940
5012.17 976
5012.84 985
5013.50 1034
5014.17 1033
5014.84 1005
5015.51 974
5016.17 960
5016.84 974
5017.51 991
5018.18 1013
5018.85 1006
5019.52 1044
5020.18 1112
5020.85 1053
5021.52 1128
5022.19 1170
5022.86 1134
5023.53 1105
5024.19 1135
5024.86 1158
5025.53 1082
5026.20 1288
5026.87 1207
5027.54 1129
5028.21 1196
5028.88 1042
5029.54 1045
5030.21 927
5030.88 960
5031.55 1001
5032.22 943
5032.89 955
5033.56 964
5034.23 1020
5034.90 963
5035.57 1003
5036.24 1017
5036.90 1003
5037.57 1002
5038.24 946
5038.91 940
5039.58 1005
5040.25 892
5040.92 1013
5041.59 1047
5042.26 1030
5042.93 1039
5043.60 961
5044.27 1021
5044.94 982
5045.61 960
5046.28 964
5046.95 1030
5047.62 965
5048.29 1002
5048.96 954
5049.63 965
5050.30 923
5050.97 964
5051.64 962
5052.31 933
5052.98 985
5053.65 1051
5054.32 1077
5054.99 1091
5055.66 987
5056.34 1033
5057.01 942
5057.68 839
5058.35 885
5059.02 812
5059.69 859
5060.36 897
5061.03 975
5061.70 898
5062.37 977
5063.04 1004
5063.72 957
5064.39 931
5065.06 959
5065.73 931
5066.40 927
5067.07 951
5067.74 965
5068.42 930
5069.09 867
5069.76 911
5070.43 897
5071.10 860
5071.77 929
5072.44 973
5073.12 871
5073.79 925
5074.46 1070
5075.13 957
5075.80 927
5076.48 1045
5077.15 1076
5077.82 1061
5078.49 1046
5079.16 1185
5079.84 1165
5080.51 1138
5081.18 1103
5081.85 1009
5082.53 1090
5083.20 1042
5083.87 1172
5084.54 1100
5085.22 1057
5085.89 1140
5086.56 1120
5087.23 979
5087.91 1091
5088.58 1051
5089.25 1022
5089.93 1058
5090.60 1057
5091.27 1073
5091.94 986
5092.62 1022
5093.29 1123
5093.96 1101
5094.64 1100
5095.31 1155
5095.98 1036
5096.66 980
5097.33 966
5098.00 1070
5098.68 996
5099.35 1031
5100.02 1011
5100.70 1047
5101.37 1067
5102.04 1091
5102.72 1155
5103.39 1008
5104.07 989
5104.74 1180
5105.41 1194
5106.09 1118
5106.76 1108
5107.44 1131
5108.11 1057
5108.78 1014
5109.46 1081
5110.13 1104
5110.81 1068
5111.48 980
5112.16 1077
5112.83 1000
5113.50 888
5114.18 1095
5114.85 1004
5115.53 956
5116.20 1042
5116.88 1063
5117.55 984
5118.23 1166
5118.90 1222
5119.58 1116
5120.25 1223
5120.93 1207
5121.60 1233
5122.28 1256
5122.95 1201
5123.63 1088
5124.30 1181
5124.98 1146
5125.65 1234
5126.33 1107
5127.00 1087
5127.68 1018
5128.35 1069
5129.03 1097
5129.70 1105
5130.38 1012
5131.06 1062
5131.73 1079
5132.41 1141
5133.08 1007
5133.76 1089
5134.43 1169
5135.11 1050
5135.79 1055
5136.46 1028
5137.14 1100
5137.81 1038
5138.49 991
5139.17 932
5139.84 907
5140.52 912
5141.20 746
5141.87 852
5142.55 886
5143.22 985
5143.90 930
5144.58 1022
5145.25 954
5145.93 967
5146.61 969
5147.28 1119
5147.96 1060
5148.64 893
5149.31 780
5149.99 826
5150.67 970
5151.34 891
5152.02 789
5152.70 818
5153.38 908
5154.05 962
5154.73 912
5155.41 872
5156.08 868
5156.76 899
5157.44 869
5158.12 910
5158.79 807
5159.47 830
5160.15 805
5160.83 859
5161.50 807
5162.18 910
5162.86 870
5163.54 880
5164.22 906
5164.89 929
5165.57 897
5166.25 978
5166.93 895
5167.61 896
5168.28 962
5168.96 1028
5169.64 982
5170.32 959
5171.00 931
5171.67 904
5172.35 855
5173.03 770
5173.71 845
5174.39 881
5175.07 908
5175.74 922
5176.42 918
5177.10 897
5177.78 877
5178.46 910
5179.14 1012
5179.82 875
5180.50 1016
5181.17 873
5181.85 924
5182.53 937
5183.21 843
5183.89 871
5184.57 934
5185.25 983
5185.93 948
5186.61 889
5187.29 857
5187.97 805
5188.65 776
5189.33 797
5190.00 872
5190.68 868
5191.36 791
5192.04 838
5192.72 814
5193.40 760
5194.08 811
5194.76 870
5195.44 784
5196.12 800
5196.80 746
5197.48 789
5198.16 781
5198.84 846
5199.52 900
5200.20 892
5200.88 921
5201.56 867
5202.24 790
5202.92 779
5203.60 797
5204.28 873
5204.96 984
5205.65 929
5206.33 999
5207.01 992
5207.69 964
5208.37 944
5209.05 985
5209.73 1097
5210.41 1073
5211.09 1086
5211.77 1002
5212.45 1093
5213.13 1156
5213.82 1066
5214.50 1001
5215.18 994
5215.86 1005
5216.54 1026
5217.22 1036
5217.90 1149
5218.58 1045
5219.27 973
5219.95 1013
5220.63 997
5221.31 1061
5221.99 1110
5222.67 1095
5223.35 1093
5224.04 1021
5224.72 1120
5225.40 934
5226.08 1004
5226.76 997
5227.45 857
5228.13 1112
5228.81 1221
5229.49 1009
5230.17 986
5230.86 931
5231.54 937
5232.22 952
5232.90 998
5233.58 1054
5234.27 984
5234.95 943
5235.63 977
5236.31 957
5237.00 1015
5237.68 861
5238.36 943
5239.05 968
5239.73 1038
5240.41 1028
5241.09 1042
5241.78 941
5242.46 925
5243.14 864
5243.83 1011
5244.51 1067
5245.19 999
5245.87 903
5246.56 860
5247.24 987
5247.92 939
5248.61 914
5249.29 920
5249.97 832
5250.66 916
5251.34 1062
5252.03 1037
5252.71 1198
5253.39 1065
5254.08 1029
5254.76 1178
5255.44 1089
5256.13 1055
5256.81 1078
5257.50 940
5258.18 920
5258.86 1003
5259.55 1020
5260.23 1063
5260.92 1060
5261.60 1079
5262.28 1056
5262.97 1026
5263.65 1095
5264.34 1134
5265.02 1195
5265.71 1180
5266.39 1066
5267.07 1042
5267.76 1076
5268.44 1013
5269.13 956
5269.81 1061
5270.50 1028
5271.18 1012
5271.87 946
5272.55 988
5273.24 1012
5273.92 905
5274.61 868
5275.29 867
5275.98 880
5276.66 883
5277.35 888
5278.03 966
5278.72 973
5279.40 926
5280.09 1023
5280.77 1061
5281.46 1178
5282.15 1269
5282.83 1267
5283.52 1272
5284.20 1160
5284.89 1162
5285.57 1145
5286.26 1030
5286.95 1091
5287.63 1025
5288.32 1014
5289.00 914
5289.69 887
5290.38 1025
5291.06 990
5291.75 1011
5292.43 973
5293.12 941
5293.81 1019
5294.49 1005
5295.18 985
5295.87 912
5296.55 914
5297.24 962
5297.92 1110
5298.61 1075
5299.30 1064
5299.98 1136
5300.67 1077
5301.36 1116
5302.04 1175
5302.73 1267
5303.42 1313
5304.11 1041
5304.79 1095
5305.48 1088
5306.17 1109
5306.85 1038
5307.54 1088
5308.23 999
5308.92 1149
5309.60 996
5310.29 1095
5310.98 1203
5311.66 1186
5312.35 1241
5313.04 1125
5313.73 1086
5314.41 1014
5315.10 1006
5315.79 1095
5316.48 1098
5317.17 1126
5317.85 1071
5318.54 1218
5319.23 1290
5319.92 1265
5320.61 1327
5321.29 1284
5321.98 1380
5322.67 1446
5323.36 1498
5324.05 1570
5324.73 1415
5325.42 1307
5326.11 1258
5326.80 1258
5327.49 1218
5328.18 1064
5328.87 977
5329.55 1005
5330.24 889
5330.93 1029
5331.62 985
5332.31 989
5333.00 1074
5333.69 1039
5334.38 1065
5335.06 1063
5335.75 976
5336.44 981
5337.13 986
5337.82 1004
5338.51 1152
5339.20 1149
5339.89 1104
5340.58 985
5341.27 968
5341.96 1143
5342.65 1219
5343.33 1045
5344.02 1039
5344.71 1069
5345.40 1194
5346.09 1155
5346.78 1103
5347.47 1151
5348.16 1138
5348.85 1287
5349.54 1342
5350.23 1508
5350.92 1563
5351.61 1588
5352.30 1738
5352.99 1728
5353.68 1673
5354.37 1589
5355.06 1361
5355.75 1487
5356.44 1511
5357.13 1374
5357.82 1165
5358.51 1117
5359.21 1006
5359.90 959
5360.59 1002
5361.28 1041
5361.97 1009
5362.66 1029
5363.35 932
5364.04 975
5364.73 936
5365.42 941
5366.11 951
5366.80 868
5367.49 969
5368.19 1008
5368.88 919
5369.57 840
5370.26 908
5370.95 909
5371.64 834
5372.33 879
5373.02 913
5373.72 858
5374.41 963
5375.10 977
5375.79 882
5376.48 908
5377.17 884
5377.87 937
5378.56 939
5379.25 859
5379.94 843
5380.63 861
5381.33 901
5382.02 841
5382.71 855
5383.40 857
5384.09 861
5384.79 807
5385.48 775
5386.17 860
5386.86 899
5387.55 1000
5388.25 914
5388.94 933
5389.63 899
5390.32 990
5391.02 1002
5391.71 1043
5392.40 1034
5393.09 1010
5393.79 1048
5394.48 933
5395.17 950
5395.87 975
5396.56 863
5397.25 935
5397.95 955
5398.64 919
5399.33 960
5400.02 947
5400.72 932
5401.41 1002
5402.10 851
5402.80 856
5403.49 819
5404.18 911
5404.88 865
5405.57 803
5406.26 851
5406.96 770
5407.65 848
5408.35 809
5409.04 837
5409.73 842
5410.43 873
5411.12 885
5411.81 858
5412.51 848
5413.20 899
5413.90 975
5414.59 985
5415.28 928
5415.98 910
5416.67 893
5417.37 934
5418.06 891
5418.76 921
5419.45 962
5420.14 983
5420.84 843
5421.53 821
5422.23 903
5422.92 1030
5423.62 1082
5424.31 982
5425.01 909
5425.70 937
5426.40 858
5427.09 1007
5427.79 1027
5428.48 983
5429.18 949
5429.87 897
5430.57 925
5431.26 870
5431.96 902
5432.65 871
5433.35 942
5434.04 949
5434.74 994
5435.43 1072
5436.13 1171
5436.82 1271
5437.52 1223
5438.22 1165
5438.91 1165
5439.61 1191
5440.30 1217
5441.00 1186
5441.69 1083
5442.39 1203
5443.09 1175
5443.78 1065
5444.48 1176
5445.17 1224
5445.87 1099
5446.57 1099
5447.26 1205
5447.96 1245
5448.66 1260
5449.35 1300
5450.05 1246
5450.74 1236
5451.44 1221
5452.14 1293
5452.83 1259
5453.53 1171
5454.23 1138
5454.92 1295
5455.62 1242
5456.32 1106
5457.01 1034
5457.71 1158
5458.41 1110
5459.10 1181
5459.80 1040
5460.50 1151
5461.20 1212
5461.89 1199
5462.59 1240
5463.29 1104
5463.98 1153
5464.68 1184
5465.38 1201
5466.08 1260
5466.77 1318
5467.47 1255
5468.17 1251
5468.87 1297
5469.56 1363
5470.26 1316
5470.96 1139
5471.66 1216
5472.35 1205
5473.05 1376
5473.75 1365
5474.45 1514
5475.15 1460
5475.84 1413
5476.54 1464
5477.24 1533
5477.94 1562
5478.64 1789
5479.34 1940
5480.03 2188
5480.73 2385
5481.43 2426
5482.13 2397
5482.83 2510
5483.53 2626
5484.22 2416
5484.92 2227
5485.62 2122
5486.32 2142
5487.02 2072
5487.72 1934
5488.42 1855
5489.11 1794
5489.81 1912
5490.51 1751
5491.21 1845
5491.91 1927
5492.61 2018
5493.31 2037
5494.01 1884
5494.71 1931
5495.41 2138
5496.11 2063
5496.81 2183
5497.50 2281
5498.20 2401
5498.90 2541
5499.60 2951
5500.30 3345
5501.00 3585
5501.70 3874
5502.40 4184
5503.10 4140
5503.80 4271
5504.50 4016
5505.20 3603
5505.90 3356
5506.60 2876
5507.30 2459
5508.00 2231
5508.70 2124
5509.40 2065
5510.10 2080
5510.80 2090
5511.50 2018
5512.20 2134
5512.90 2042
5513.60 1974
5514.30 1800
5515.00 1736
5515.70 1742
5516.40 1850
5517.11 1824
5517.81 1791
5518.51 1711
5519.21 1497
5519.91 1631
5520.61 1508
5521.31 1461
5522.01 1485
5522.71 1456
5523.41 1444
5524.11 1367
5524.82 1260
5525.52 1383
5526.22 1237
5526.92 1302
5527.62 1404
5528.32 1296
5529.02 1289
5529.72 1380
5530.43 1349
5531.13 1279
5531.83 1240
5532.53 1298
5533.23 1291
5533.93 1213
5534.64 1073
5535.34 1082
5536.04 1119
5536.74 1143
5537.44 1102
5538.15 1129
5538.85 1100
5539.55 1120
5540.25 1044
5540.95 1137
5541.66 1165
5542.36 1028
5543.06 1142
5543.76 1117
5544.47 1120
5545.17 1043
5545.87 1074
5546.57 1059
5547.28 1077
5547.98 1114
5548.68 1067
5549.38 1027
5550.09 1098
5550.79 1020
5551.49 1055
5552.19 1063
5552.90 1080
5553.60 1053
5554.30 1012
5555.01 1041
5555.71 1005
5556.41 1035
5557.12 1003
5557.82 1055
5558.52 1062
5559.23 1084
5559.93 1092
5560.63 1128
5561.34 1103
5562.04 1059
5562.74 1156
5563.45 1095
5564.15 1104
5564.85 1105
5565.56 1271
5566.26 1164
5566.96 1065
5567.67 1046
5568.37 1039
5569.08 1143
5569.78 1141
5570.48 1108
5571.19 1054
5571.89 1066
5572.60 1062
5573.30 1152
5574.01 1169
5574.71 1244
5575.41 1299
5576.12 1220
5576.82 1090
5577.53 1043
5578.23 1157
5578.94 1146
5579.64 1150
5580.35 1090
5581.05 1118
5581.76 1151
5582.46 1170
5583.16 1055
5583.87 1142
5584.57 1011
5585.28 994
5585.98 960
5586.69 990
5587.39 1004
5588.10 1061
5588.81 1008
5589.51 967
5590.22 1004
5590.92 893
5591.63 953
5592.33 889
5593.04 933
5593.74 917
5594.45 942
5595.15 952
5595.86 982
5596.57 950
5597.27 944
5597.98 968
5598.68 1004
5599.39 1061
5600.09 1041
5600.80 1155
5601.51 1055
5602.21 917
5602.92 972
5603.62 904
5604.33 901
5605.04 893
5605.74 976
5606.45 977
5607.16 882
5607.86 892
5608.57 924
5609.27 956
5609.98 924
5610.69 982
5611.39 929
5612.10 908
5612.81 846
5613.51 819
5614.22 825
5614.93 915
5615.64 921
5616.34 877
5617.05 925
5617.76 901
5618.46 890
5619.17 900
5619.88 921
5620.58 883
5621.29 828
5622.00 828
5622.71 909
5623.41 970
5624.12 986
5624.83 908
5625.54 924
5626.24 896
5626.95 1026
5627.66 1075
5628.37 1025
5629.07 1086
5629.78 1066
5630.49 1066
5631.20 1071
5631.91 1057
5632.61 1131
5633.32 1194
5634.03 1057
5634.74 985
5635.45 977
5636.15 1096
5636.86 1052
5637.57 1022
5638.28 1180
5638.99 1162
5639.70 1102
5640.40 1159
5641.11 1188
5641.82 1200
5642.53 1335
5643.24 1247
5643.95 1227
5644.66 1091
5645.36 1111
5646.07 1235
5646.78 1059
5647.49 1073
5648.20 1007
5648.91 1037
5649.62 1075
5650.33 1071
5651.04 1018
5651.75 877
5652.45 907
5653.16 1039
5653.87 987
5654.58 988
5655.29 1048
5656.00 1048
5656.71 1131
5657.42 1129
5658.13 1204
5658.84 1202
5659.55 1236
5660.26 1182
5660.97 1314
5661.68 1312
5662.39 1180
5663.10 1153
5663.81 1168
5664.52 1055
5665.23 943
5665.94 893
5666.65 967
5667.36 1081
5668.07 1079
5668.78 1059
5669.49 1153
5670.20 1059
5670.91 1041
5671.62 1079
5672.33 1041
5673.04 1000
5673.75 1019
5674.46 1055
5675.17 1014
5675.88 972
5676.59 863
5677.31 991
5678.02 1002
5678.73 1011
5679.44 998
5680.15 1013
5680.86 986
5681.57 978
5682.28 1012
5682.99 992
5683.70 966
5684.42 1040
5685.13 989
5685.84 1003
5686.55 1032
5687.26 1057
5687.97 1051
5688.68 1041
5689.39 1053
5690.11 1044
5690.82 1060
5691.53 936
5692.24 948
5692.95 952
5693.67 891
5694.38 936
5695.09 935
5695.80 985
5696.51 937
5697.22 926
5697.94 828
5698.65 808
5699.36 847
5700.07 844
5700.79 929
5701.50 883
5702.21 846
5702.92 913
5703.63 950
5704.35 870
5705.06 870
5705.77 880
5706.48 758
5707.20 872
5707.91 867
5708.62 770
5709.34 798
5710.05 799
5710.76 979
5711.47 907
5712.19 868
5712.90 819
5713.61 784
5714.33 830
5715.04 807
5715.75 781
5716.47 815
5717.18 849
5717.89 838
5718.61 844
5719.32 787
5720.03 782
5720.75 804
5721.46 867
5722.17 822
5722.89 868
5723.60 941
5724.31 878
5725.03 805
5725.74 824
5726.46 856
5727.17 858
5727.88 1033
5728.60 982
5729.31 969
5730.03 1058
5730.74 1009
5731.45 1046
5732.17 1053
5732.88 1011
5733.60 1028
5734.31 1018
5735.03 923
5735.74 897
5736.45 898
5737.17 835
5737.88 831
5738.60 920
5739.31 913
5740.03 808
5740.74 795
5741.46 772
5742.17 756
5742.89 812
5743.60 825
5744.32 853
5745.03 807
5745.75 884
5746.46 893
5747.18 944
5747.89 883
5748.61 892
5749.32 858
5750.04 961
5750.75 926
5751.47 938
5752.18 869
5752.90 966
5753.62 965
5754.33 883
5755.05 901
5755.76 972
5756.48 999
5757.19 1046
5757.91 1060
5758.63 1050
5759.34 983
5760.06 930
5760.77 926
5761.49 930
5762.21 918
5762.92 843
5763.64 800
5764.35 801
5765.07 795
5765.79 814
5766.50 864
5767.22 848
5767.94 809
5768.65 791
5769.37 811
5770.08 997
5770.80 909
5771.52 937
5772.23 876
5772.95 889
5773.67 828
5774.39 862
5775.10 801
5775.82 880
5776.54 822
5777.25 948
5777.97 876
5778.69 870
5779.40 868
5780.12 880
5780.84 918
5781.56 1003
5782.27 934
5782.99 928
5783.71 984
5784.43 955
5785.14 892
5785.86 934
5786.58 1010
5787.30 1022
5788.01 940
5788.73 952
5789.45 983
5790.17 963
5790.88 1041
5791.60 1173
5792.32 1055
5793.04 1173
5793.76 1121
5794.47 1044
5795.19 1112
5795.91 1157
5796.63 1241
5797.35 1334
5798.07 1495
5798.78 1688
5799.50 1822
5800.22 2175
5800.94 2475
5801.66 2710
5802.38 2677
5803.10 2800
5803.81 2571
5804.53 2435
5805.25 2274
5805.97 1957
5806.69 1869
5807.41 1593
5808.13 1637
5808.85 1418
5809.56 1356
5810.28 1339
5811.00 1321
5811.72 1410
5812.44 1336
5813.16 1256
5813.88 1308
5814.60 1329
5815.32 1249
5816.04 1289
5816.76 1316
5817.48 1232
5818.20 1198
5818.92 1313
5819.64 1246
5820.36 1222
5821.08 1209
5821.80 1088
5822.51 1138
5823.23 1106
5823.95 1085
5824.67 1084
5825.39 1007
5826.11 977
5826.83 1078
5827.55 1022
5828.28 992
5829.00 1028
5829.72 1070
5830.44 1007
5831.16 1040
5831.88 1000
5832.60 1023
5833.32 1004
5834.04 919
5834.76 985
5835.48 905
5836.20 874
5836.92 809
5837.64 912
5838.36 947
5839.08 1041
5839.80 1043
5840.53 946
5841.25 966
5841.97 943
5842.69 933
5843.41 972
5844.13 945
5844.85 936
5845.57 933
5846.29 992
5847.02 972
5847.74 956
5848.46 847
5849.18 849
5849.90 930
5850.62 920
5851.34 931
5852.07 914
5852.79 887
5853.51 938
5854.23 935
5854.95 822
5855.68 873
5856.40 890
5857.12 1015
5857.84 949
5858.56 914
5859.29 905
5860.01 933
5860.73 932
5861.45 986
5862.17 906
5862.90 889
5863.62 856
5864.34 805
5865.06 771
5865.79 874
5866.51 894
5867.23 856
5867.95 879
5868.68 931
5869.40 868
5870.12 932
5870.84 866
5871.57 875
5872.29 837
5873.01 887
5873.74 1018
5874.46 852
5875.18 898
5875.91 900
5876.63 911
5877.35 986
5878.08 990
5878.80 969
5879.52 1082
5880.25 1100
5880.97 1080
5881.69 1038
5882.42 985
5883.14 942
5883.86 944
5884.59 966
5885.31 1007
5886.03 963
5886.76 954
5887.48 976
5888.21 855
5888.93 890
5889.65 925
5890.38 999
5891.10 883
5891.83 870
5892.55 887
5893.27 825
5894.00 930
5894.72 913
5895.45 874
5896.17 886
5896.90 935
5897.62 880
5898.35 842
5899.07 919
5899.79 853
5900.52 850
5901.24 990
5901.97 1026
5902.69 880
5903.42 994
5904.14 940
5904.87 868
5905.59 897
5906.32 904
5907.04 988
5907.77 885
5908.49 951
5909.22 996
5909.94 947
5910.67 920
5911.39 962
5912.12 877
5912.84 920
5913.57 857
5914.30 996
5915.02 1031
5915.75 1033
5916.47 997
5917.20 961
5917.92 1009
5918.65 1085
5919.38 1010
5920.10 987
5920.83 983
5921.55 925
5922.28 941
5923.01 967
5923.73 1014
5924.46 935
5925.18 1021
5925.91 1073
5926.64 970
5927.36 1073
5928.09 995
5928.81 1052
5929.54 982
5930.27 1056
5930.99 1118
5931.72 1184
5932.45 1100
5933.17 1069
5933.90 1182
5934.63 1127
5935.35 1104
5936.08 1089
5936.81 1164
5937.53 1153
5938.26 1218
5938.99 1175
5939.72 1237
5940.44 1271
5941.17 1296
5941.90 1287
5942.62 1216
5943.35 1357
5944.08 1295
5944.81 1372
5945.53 1419
5946.26 1378
5946.99 1517
5947.72 1436
5948.44 1380
5949.17 1623
5949.90 1639
5950.63 1640
5951.35 1852
5952.08 1766
5952.81 1988
5953.54 1936
5954.27 2099
5954.99 2189
5955.72 2058
5956.45 2085
5957.18 2044
5957.91 1887
5958.64 1928
5959.36 1898
5960.09 1918
5960.82 1939
5961.55 1852
5962.28 1973
5963.01 1923
5963.73 1827
5964.46 2112
5965.19 2187
5965.92 2389
5966.65 2605
5967.38 2783
5968.11 3000
5968.83 3268
5969.56 3198
5970.29 3319
5971.02 3179
5971.75 2808
5972.48 2568
5973.21 2425
5973.94 2371
5974.67 2157
5975.40 2059
5976.13 1989
5976.86 2136
5977.58 2021
5978.31 1951
5979.04 1824
5979.77 2115
5980.50 2217
5981.23 2125
5981.96 2185
5982.69 2065
5983.42 2189
5984.15 2216
5984.88 2166
5985.61 2067
5986.34 1986
5987.07 2006
5987.80 2076
5988.53 2148
5989.26 2062
5989.99 1980
5990.72 1992
5991.45 2111
5992.18 2176
5992.91 2202
5993.64 2102
5994.37 2092
5995.10 2125
5995.83 2071
5996.56 2036
5997.29 2061
5998.03 2141
5998.76 1981
5999.49 2098
6000.22 2037
6000.95 1950
6001.68 1988
6002.41 2032
6003.14 2048
6003.87 1984
6004.60 1962
6005.33 1724
6006.07 1922
6006.80 2070
6007.53 2146
6008.26 2395
6008.99 2607
6009.72 2855
6010.45 3025
6011.18 3397
6011.92 3613
6012.65 3802
6013.38 4087
6014.11 4028
6014.84 3927
6015.57 4044
6016.31 3896
6017.04 3605
6017.77 3287
6018.50 3055
6019.23 2941
6019.96 2750
6020.70 2316
6021.43 2123
6022.16 2067
6022.89 1993
6023.63 1858
6024.36 1878
6025.09 1831
6025.82 1753
6026.55 1696
6027.29 1760
6028.02 1835
6028.75 1742
6029.48 1624
6030.22 1629
6030.95 1668
6031.68 1638
6032.42 1637
6033.15 1585
6033.88 1649
6034.61 1699
6035.35 1808
6036.08 1680
6036.81 1664
6037.55 1567
6038.28 1657
6039.01 1686
6039.74 1637
6040.48 1801
6041.21 1819
6041.94 1802
6042.68 1802
6043.41 1927
6044.14 1879
6044.88 1673
6045.61 1828
6046.35 2007
6047.08 2098
6047.81 1937
6048.55 1871
6049.28 1993
6050.01 2032
6050.75 1954
6051.48 2123
6052.22 2097
6052.95 2016
6053.68 2193
6054.42 2394
6055.15 2114
6055.89 2222
6056.62 2248
6057.35 1943
6058.09 1841
6058.82 1802
6059.56 1681
6060.29 1794
6061.03 1852
6061.76 1709
6062.50 1725
6063.23 1796
6063.96 1720
6064.70 1763
6065.43 1765
6066.17 1678
6066.90 1631
6067.64 1660
6068.37 1536
6069.11 1606
6069.84 1630
6070.58 1682
6071.31 1547
6072.05 1628
6072.78 1540
6073.52 1493
6074.25 1511
6074.99 1481
6075.72 1481
6076.46 1391
6077.20 1443
6077.93 1519
6078.67 1401
6079.40 1482
6080.14 1506
6080.87 1458
6081.61 1429
6082.35 1542
6083.08 1503
6083.82 1335
6084.55 1527
6085.29 1468
6086.02 1420
6086.76 1433
6087.50 1456
6088.23 1482
6088.97 1364
6089.71 1324
6090.44 1335
6091.18 1404
6091.91 1441
6092.65 1434
6093.39 1538
6094.12 1587
6094.86 1651
6095.60 1512
6096.33 1552
6097.07 1594
6097.81 1471
6098.54 1353
6099.28 1371
6100.02 1473
6100.75 1426
6101.49 1312
6102.23 1335
6102.96 1340
6103.70 1285
6104.44 1373
6105.18 1517
6105.91 1361
6106.65 1414
6107.39 1426
6108.12 1378
6108.86 1387
6109.60 1533
6110.34 1540
6111.07 1624
6111.81 1655
6112.55 1714
6113.29 1625
6114.03 1481
6114.76 1380
6115.50 1485
6116.24 1621
6116.98 1659
6117.71 1624
6118.45 1619
6119.19 1603
6119.93 1599
6120.67 1628
6121.40 1572
6122.14 1605
6122.88 1470
6123.62 1541
6124.36 1624
6125.10 1679
6125.83 1689
6126.57 1677
6127.31 1715
6128.05 1691
6128.79 1616
6129.53 1658
6130.27 1662
6131.00 1807
6131.74 1687
6132.48 1659
6133.22 1743
6133.96 1631
6134.70 1774
6135.44 1628
6136.18 1506
6136.92 1703
6137.65 1748
6138.39 1774
6139.13 1822
6139.87 1824
6140.61 1652
6141.35 1706
6142.09 1786
6142.83 1884
6143.57 1787
6144.31 1856
6145.05 1942
6145.79 1857
6146.53 1795
6147.27 1885
6148.01 1949
6148.75 1855
6149.49 1873
6150.23 1867
6150.97 1883
6151.71 1974
6152.45 2009
6153.19 1921
6153.93 1896
6154.67 1870
6155.41 1953
6156.15 1918
6156.89 1925
6157.63 1951
6158.37 2013
6159.11 1895
6159.85 1833
6160.59 1996
6161.33 2034
6162.07 2017
6162.81 2036
6163.55 2194
6164.29 2351
6165.03 2339
6165.77 2587
6166.51 2688
6167.26 3041
6168.00 3085
6168.74 3238
6169.48 3194
6170.22 3253
6170.96 3155
6171.70 2976
6172.44 3027
6173.18 2933
6173.93 2816
6174.67 2849
6175.41 2656
6176.15 2735
6176.89 2651
6177.63 2540
6178.37 2558
6179.12 2580
6179.86 2674
6180.60 2693
6181.34 2603
6182.08 2737
6182.82 2937
6183.57 2844
6184.31 2797
6185.05 2743
6185.79 2776
6186.53 3007
6187.28 3051
6188.02 2957
6188.76 2936
6189.50 3083
6190.25 3039
6190.99 3077
6191.73 3092
6192.47 3240
6193.21 3352
6193.96 3572
6194.70 3603
6195.44 3674
6196.19 3906
6196.93 3921
6197.67 3816
6198.41 3784
6199.16 3783
6199.90 3660
6200.64 3744
6201.38 3706
6202.13 3754
6202.87 3946
6203.61 3858
6204.36 4227
6205.10 4684
6205.84 5533
6206.59 6446
6207.33 7931
6208.07 9981
6208.82 11944
6209.56 14638
6210.30 16214
6211.05 17464
6211.79 18163
6212.53 17730
6213.28 16445
6214.02 14952
6214.77 13249
6215.51 11382
6216.25 9490
6217.00 7715
6217.74 6397
6218.48 5418
6219.23 4855
6219.97 4327
6220.72 3945
6221.46 3853
6222.21 3723
6222.95 3620
6223.69 3812
6224.44 4238
6225.18 4644
6225.93 4805
6226.67 4745
6227.42 4759
6228.16 4636
6228.91 4591
6229.65 4142
6230.39 3637
6231.14 3330
6231.88 3136
6232.63 2795
6233.37 2713
6234.12 2581
6234.86 2287
6235.61 2304
6236.35 2424
6237.10 2394
6237.84 2425
6238.59 2417
6239.33 2475
6240.08 2526
6240.82 2593
6241.57 2603
6242.32 2660
6243.06 2661
6243.81 2608
6244.55 2777
6245.30 2748
6246.04 2784
6246.79 2865
6247.53 3003
6248.28 3234
6249.03 3339
6249.77 3770
6250.52 3902
6251.26 4032
6252.01 3899
6252.76 3675
6253.50 3481
6254.25 3049
6254.99 3083
6255.74 2829
6256.49 2550
6257.23 2606
6257.98 2672
6258.73 2624
6259.47 2612
6260.22 2508
6260.97 2553
6261.71 2449
6262.46 2560
6263.21 2757
6263.95 2611
6264.70 2620
6265.45 2610
6266.19 2605
6266.94 2571
6267.69 2434
6268.43 2468
6269.18 2549
6269.93 2512
6270.67 2472
6271.42 2459
6272.17 2392
6272.92 2440
6273.66 2390
6274.41 2357
6275.16 2326
6275.91 2376
6276.65 2514
6277.40 2511
6278.15 2516
6278.90 2467
6279.64 2442
6280.39 2383
6281.14 2347
6281.89 2259
6282.63 2159
6283.38 2183
6284.13 2129
6284.88 2189
6285.63 2108
6286.37 2124
6287.12 2083
6287.87 2267
6288.62 2394
6289.37 2341
6290.11 2435
6290.86 2586
6291.61 2365
6292.36 2243
6293.11 2188
6293.86 2093
6294.60 2113
6295.35 2025
6296.10 2052
6296.85 1972
6297.60 2067
6298.35 2181
6299.10 2116
6299.85 2082
6300.59 2123
6301.34 1901
6302.09 1954
6302.84 1921
6303.59 1869
6304.34 1735
6305.09 1822
6305.84 1888
6306.59 1953
6307.34 1940
6308.09 2027
6308.84 1852
6309.58 1768
6310.33 1808
6311.08 1980
6311.83 2070
6312.58 2024
6313.33 2029
6314.08 2063
6314.83 2214
6315.58 2222
6316.33 2238
6317.08 2222
6317.83 2053
6318.58 2127
6319.33 2196
6320.08 1968
6320.83 1943
6321.58 1890
6322.33 1917
6323.08 1856
6323.83 1720
6324.58 1590
6325.33 1713
6326.08 1806
6326.83 1632
6327.58 1762
6328.33 1655
6329.09 1653
6329.84 1663
6330.59 1670
6331.34 1682
6332.09 1677
6332.84 1588
6333.59 1570
6334.34 1568
6335.09 1541
6335.84 1574
6336.59 1502
6337.34 1589
6338.10 1598
6338.85 1562
6339.60 1495
6340.35 1552
6341.10 1542
6341.85 1485
6342.60 1585
6343.36 1496
6344.11 1508
6344.86 1575
6345.61 1589
6346.36 1621
6347.11 1435
6347.86 1525
6348.62 1495
6349.37 1505
6350.12 1590
6350.87 1607
6351.62 1720
6352.38 1747
6353.13 1580
6353.88 1612
6354.63 1715
6355.38 1712
6356.14 1714
6356.89 1761
6357.64 1732
6358.39 1832
6359.15 1792
6359.90 1794
6360.65 1651
6361.40 1749
6362.16 1786
6362.91 1625
6363.66 1657
6364.41 1753
6365.17 1847
6365.92 1841
6366.67 1726
6367.42 1775
6368.18 1785
6368.93 1790
6369.68 1881
6370.44 1798
6371.19 1679
6371.94 1592
6372.70 1681
6373.45 1633
6374.20 1642
6374.96 1551
6375.71 1475
6376.46 1548
6377.22 1464
6377.97 1477
6378.72 1550
6379.48 1534
6380.23 1559
6380.98 1516
6381.74 1680
6382.49 1587
6383.24 1604
6384.00 1647
6384.75 1602
6385.51 1506
6386.26 1434
6387.01 1392
6387.77 1480
6388.52 1401
6389.28 1407
6390.03 1447
6390.79 1345
6391.54 1372
6392.29 1454
6393.05 1459
6393.80 1489
6394.56 1543
6395.31 1494
6396.07 1367
6396.82 1463
6397.58 1353
6398.33 1496
6399.08 1437
6399.84 1452
6400.59 1402
6401.35 1385
6402.10 1255
6402.86 1339
6403.61 1448
6404.37 1322
6405.12 1361
6405.88 1292
6406.63 1335
6407.39 1414
6408.15 1344
6408.90 1389
6409.66 1525
6410.41 1517
6411.17 1590
6411.92 1543
6412.68 1461
6413.43 1395
6414.19 1262
6414.94 1370
6415.70 1450
6416.46 1353
6417.21 1291
6417.97 1341
6418.72 1302
6419.48 1440
6420.24 1344
6420.99 1319
6421.75 1368
6422.50 1360
6423.26 1419
6424.02 1364
6424.77 1242
6425.53 1351
6426.28 1451
6427.04 1348
6427.80 1301
6428.55 1384
6429.31 1357
6430.07 1344
6430.82 1388
6431.58 1263
6432.34 1327
6433.09 1348
6433.85 1274
6434.61 1324
6435.36 1414
6436.12 1248
6436.88 1308
6437.64 1294
6438.39 1270
6439.15 1335
6439.91 1378
6440.66 1361
6441.42 1310
6442.18 1379
6442.94 1414
6443.69 1343
6444.45 1262
6445.21 1286
6445.97 1270
6446.72 1250
6447.48 1286
6448.24 1364
6449.00 1402
6449.75 1329
6450.51 1341
6451.27 1406
6452.03 1342
6452.79 1463
6453.54 1342
6454.30 1300
6455.06 1435
6455.82 1440
6456.58 1414
6457.33 1364
6458.09 1396
6458.85 1433
6459.61 1418
6460.37 1425
6461.12 1426
6461.88 1426
6462.64 1382
6463.40 1515
6464.16 1567
6464.92 1509
6465.68 1449
6466.44 1579
6467.19 1603
6467.95 1511
6468.71 1513
6469.47 1544
6470.23 1550
6470.99 1471
6471.75 1455
6472.51 1533
6473.27 1518
6474.02 1489
6474.78 1471
6475.54 1558
6476.30 1630
6477.06 1646
6477.82 1668
6478.58 1620
6479.34 1686
6480.10 1774
6480.86 1666
6481.62 1731
6482.38 1824
6483.14 1638
6483.90 1677
6484.66 1882
6485.42 1818
6486.18 1644
6486.94 1639
6487.70 1859
6488.46 1876
6489.22 1787
6489.98 1824
6490.74 1924
6491.50 1905
6492.26 2037
6493.02 2162
6493.78 2201
6494.54 2215
6495.30 2356
6496.06 2505
6496.82 2537
6497.58 2607
6498.34 2464
6499.10 2476
6499.86 2409
6500.62 2349
6501.38 2509
6502.14 2456
6502.91 2479
6503.67 2466
6504.43 2475
6505.19 2409
6505.95 2560
6506.71 2647
6507.47 2664
6508.23 2638
6508.99 2675
6509.76 2637
6510.52 2808
6511.28 2732
6512.04 2846
6512.80 2858
6513.56 2954
6514.32 2957
6515.09 2861
6515.85 2894
6516.61 3081
6517.37 3084
6518.13 3067
6518.89 2993
6519.66 3157
6520.42 3051
6521.18 3200
6521.94 3292
6522.70 3372
6523.47 3649
6524.23 3710
6524.99 4003
6525.75 4320
6526.51 4478
6527.28 4641
6528.04 4911
6528.80 5046
6529.56 4964
6530.33 4917
6531.09 4909
6531.85 4955
6532.61 4996
6533.38 5464
6534.14 6114
6534.90 6940
6535.66 8154
6536.43 9657
6537.19 11561
6537.95 12666
6538.72 13539
6539.48 13892
6540.24 13393
6541.01 11924
6541.77 10664
6542.53 9128
6543.29 7556
6544.06 6106
6544.82 5218
6545.58 4405
6546.35 3777
6547.11 3374
6547.87 3020
6548.64 2830
6549.40 2704
6550.17 2590
6550.93 2694
6551.69 2585
6552.46 2629
6553.22 2538
6553.98 2413
6554.75 2475
6555.51 2395
6556.28 2346
6557.04 2272
6557.80 2292
6558.57 2245
6559.33 2187
6560.10 2259
6560.86 2373
6561.63 2309
6562.39 2316
6563.15 2362
6563.92 2351
6564.68 2491
6565.45 2572
6566.21 2516
6566.98 2588
6567.74 2616
6568.51 2763
6569.27 2702
6570.04 2559
6570.80 2685
6571.57 2557
6572.33 2464
6573.09 2551
6573.86 2633
6574.63 2827
6575.39 2928
6576.16 2931
6576.92 3041
6577.69 3075
6578.45 3162
6579.22 3239
6579.98 3076
6580.75 3200
6581.51 3175
6582.28 3210
6583.04 3100
6583.81 3221
6584.57 3211
6585.34 3261
6586.11 3045
6586.87 3039
6587.64 2915
6588.40 2810
6589.17 2924
6589.94 2973
6590.70 3058
6591.47 3291
6592.23 3219
6593.00 3569
6593.77 3615
6594.53 3915
6595.30 4107
6596.06 4009
6596.83 3961
6597.60 3954
6598.36 3804
6599.13 3750
6599.90 3508
6600.66 3231
6601.43 3099
6602.20 2977
6602.96 2724
6603.73 2771
6604.50 2713
6605.26 2651
6606.03 2620
6606.80 2536
6607.56 2425
6608.33 2414
6609.10 2411
6609.87 2518
6610.63 2317
6611.40 2320
6612.17 2390
6612.93 2415
6613.70 2211
6614.47 2189
6615.24 2173
6616.00 2258
6616.77 2140
6617.54 2091
6618.31 2182
6619.07 2210
6619.84 2172
6620.61 2212
6621.38 2120
6622.15 2100
6622.91 2217
6623.68 2207
6624.45 2276
6625.22 2194
6625.99 2211
6626.75 2215
6627.52 2206
6628.29 2272
6629.06 2101
6629.83 2059
6630.59 2107
6631.36 2287
6632.13 2200
6632.90 2258
6633.67 2515
6634.44 2581
6635.21 2699
6635.97 2834
6636.74 2839
6637.51 2927
6638.28 2827
6639.05 2700
6639.82 2623
6640.59 2489
6641.36 2430
6642.12 2335
6642.89 2283
6643.66 2199
6644.43 2160
6645.20 2051
6645.97 2040
6646.74 2063
6647.51 2016
6648.28 1989
6649.05 2014
6649.82 2138
6650.59 2126
6651.36 2235
6652.13 2212
6652.89 2095
6653.66 2166
6654.43 2261
6655.20 2316
6655.97 2200
6656.74 2289
6657.51 2166
6658.28 2070
6659.05 2256
6659.82 2206
6660.59 2059
6661.36 2212
6662.13 2017
6662.90 2126
6663.67 2062
6664.44 2106
6665.21 1964
6665.98 1992
6666.76 2102
6667.53 2077
6668.30 2172
6669.07 2135
6669.84 2001
6670.61 1979
6671.38 1982
6672.15 1917
6672.92 2059
6673.69 2038
6674.46 1985
6675.23 2035
6676.00 2062
6676.77 1982
6677.55 2066
6678.32 2092
6679.09 2058
6679.86 2123
6680.63 2136
6681.40 2112
6682.17 2158
6682.94 2380
6683.72 2493
6684.49 2518
6685.26 2500
6686.03 2733
6686.80 2867
6687.57 2735
6688.34 2568
6689.12 2582
6689.89 2439
6690.66 2296
6691.43 2400
6692.20 2560
6692.98 2340
6693.75 2125
6694.52 2295
6695.29 2335
6696.06 2177
6696.84 1998
6697.61 1918
6698.38 1889
6699.15 1900
6699.92 1945
6700.70 2024
6701.47 1975
6702.24 1945
6703.01 1869
6703.79 1990
6704.56 1917
6705.33 1993
6706.11 1967
6706.88 1858
6707.65 2075
6708.42 1932
6709.20 1796
6709.97 1873
6710.74 1954
6711.52 1901
6712.29 1844
6713.06 1874
6713.83 1816
6714.61 1868
6715.38 1767
6716.15 1787
6716.93 1764
6717.70 1732
6718.47 1740
6719.25 1665
6720.02 1685
6720.79 1630
6721.57 1556
6722.34 1703
6723.12 1726
6723.89 1751
6724.66 1874
6725.44 1753
6726.21 1828
6726.98 1760
6727.76 1787
6728.53 1863
6729.31 1881
6730.08 1779
6730.85 1791
6731.63 1735
6732.40 1839
6733.18 1856
6733.95 1744
6734.73 1790
6735.50 1922
6736.27 1946
6737.05 1787
6737.82 1938
6738.60 1948
6739.37 1889
6740.15 1881
6740.92 1790
6741.70 1757
6742.47 1976
6743.25 1983
6744.02 1851
6744.80 1827
6745.57 1880
6746.35 1901
6747.12 2007
6747.90 2061
6748.67 1952
6749.45 2111
6750.22 2217
6751.00 2439
6751.77 2490
6752.55 2686
6753.32 2738
6754.10 2676
6754.87 2575
6755.65 2377
6756.43 2357
6757.20 2370
6757.98 2293
6758.75 2173
6759.53 1955
6760.30 1884
6761.08 1826
6761.86 1793
6762.63 1802
6763.41 1855
6764.18 1892
6764.96 1995
6765.74 2062
6766.51 1971
6767.29 1820
6768.06 1744
6768.84 1807
6769.62 1762
6770.39 1803
6771.17 1880
6771.95 1821
6772.72 1803
6773.50 1695
6774.28 1593
6775.05 1738
6775.83 1727
6776.61 1803
6777.38 1814
6778.16 1717
6778.94 1759
6779.71 1695
6780.49 1724
6781.27 1674
6782.05 1781
6782.82 1730
6783.60 1751
6784.38 1756
6785.15 1716
6785.93 1747
6786.71 1716
6787.49 1772
6788.26 1658
6789.04 1658
6789.82 1680
6790.60 1642
6791.37 1734
6792.15 1752
6792.93 1635
6793.71 1631
6794.48 1696
6795.26 1724
6796.04 1742
6796.82 1687
6797.60 1685
6798.37 1601
6799.15 1624
6799.93 1742
6800.71 1723
6801.49 1584
6802.26 1679
6803.04 1705
6803.82 1651
6804.60 1695
6805.38 1778
6806.16 1917
6806.93 1884
6807.71 1909
6808.49 1836
6809.27 1764
6810.05 1762
6810.83 1769
6811.61 1784
6812.39 1662
6813.16 1643
6813.94 1656
6814.72 1641
6815.50 1655
6816.28 1728
6817.06 1696
6817.84 1617
6818.62 1614
6819.40 1591
6820.18 1646
6820.96 1694
6821.73 1708
6822.51 1747
6823.29 1727
6824.07 1666
6824.85 1729
6825.63 1685
6826.41 1701
6827.19 1706
6827.97 1625
6828.75 1698
6829.53 1734
6830.31 1699
6831.09 1657
6831.87 1694
6832.65 1633
6833.43 1690
6834.21 1665
6834.99 1730
6835.77 1670
6836.55 1689
6837.33 1700
6838.11 1745
6838.89 1657
6839.67 1555
6840.45 1636
6841.23 1670
6842.01 1671
6842.79 1547
6843.57 1562
6844.35 1548
6845.14 1690
6845.92 1634
6846.70 1690
6847.48 1812
6848.26 1823
6849.04 1864
6849.82 2104
6850.60 2444
6851.38 2623
6852.16 2783
6852.94 2925
6853.73 3087
6854.51 2990
6855.29 2998
6856.07 2675
6856.85 2453
6857.63 2437
6858.41 2254
6859.20 2044
6859.98 1955
6860.76 1837
6861.54 1816
6862.32 1913
6863.10 1810
6863.89 1810
6864.67 1851
6865.45 1891
6866.23 2026
6867.01 2076
6867.79 2107
6868.58 2018
6869.36 2054
6870.14 2109
6870.92 2144
6871.71 2121
6872.49 2008
6873.27 1920
6874.05 1979
6874.83 1772
6875.62 1925
6876.40 1905
6877.18 1872
6877.96 1854
6878.75 1913
6879.53 1995
6880.31 2026
6881.10 1985
6881.88 2089
6882.66 1998
6883.44 1981
6884.23 2334
6885.01 2303
6885.79 2393
6886.58 2656
6887.36 2937
6888.14 3219
6888.92 3396
6889.71 3738
6890.49 3961
6891.27 3977
6892.06 3694
6892.84 3233
6893.62 3000
6894.41 2715
6895.19 2488
6895.98 2234
6896.76 2201
6897.54 2250
6898.33 2252
6899.11 2128
6899.89 2127
6900.68 2179
6901.46 2126
6902.25 2092
6903.03 2192
6903.81 2141
6904.60 2229
6905.38 2211
6906.17 2315
6906.95 2355
6907.73 2176
6908.52 2190
6909.30 2241
6910.09 2126
6910.87 2055
6911.66 2028
6912.44 1928
6913.23 1839
6914.01 1924
6914.79 1850
6915.58 1938
6916.36 1901
6917.15 1906
6917.93 1916
6918.72 1976
6919.50 1976
6920.29 1916
6921.07 1982
6921.86 2110
6922.64 2063
6923.43 1969
6924.21 1915
6925.00 1925
6925.78 1995
6926.57 2046
6927.36 2077
6928.14 2143
6928.93 2117
6929.71 2091
6930.50 2120
6931.28 2247
6932.07 2279
6932.85 2265
6933.64 2345
6934.43 2340
6935.21 2443
6936.00 2491
6936.78 2470
6937.57 2383
6938.36 2404
6939.14 2415
6939.93 2238
6940.71 2341
6941.50 2280
6942.29 2430
6943.07 2581
6943.86 2577
6944.64 2587
6945.43 2564
6946.22 2626
6947.00 2732
6947.79 2951
6948.58 3050
6949.36 3047
6950.15 3055
6950.94 3122
6951.72 3163
6952.51 2964
6953.30 2853
6954.08 2772
6954.87 2640
6955.66 2819
6956.45 2848
6957.23 3005
6958.02 3006
6958.81 3082
6959.59 3063
6960.38 3106
6961.17 2905
6961.96 2901
6962.74 3046
6963.53 3203
6964.32 3008
6965.11 3087
6965.89 3005
6966.68 3033
6967.47 3141
6968.26 3078
6969.04 3115
6969.83 3179
6970.62 3300
6971.41 3266
6972.20 3360
6972.98 3409
6973.77 3339
6974.56 3510
6975.35 3442
6976.14 3577
6976.92 3511
6977.71 3467
6978.50 3564
6979.29 3530
6980.08 3564
6980.87 3704
6981.65 3860
6982.44 4209
6983.23 4608
6984.02 5215
6984.81 6041
6985.60 7043
6986.39 8053
6987.17 9061
6987.96 9621
6988.75 9435
6989.54 9310
6990.33 8745
6991.12 8111
6991.91 7207
6992.70 6290
6993.49 5599
6994.28 5149
6995.06 4655
6995.85 4478
6996.64 4443
6997.43 4722
6998.22 5222
6999.01 6045
6999.80 7137
7000.59 8169
7001.38 9005
7002.17 9755
7002.96 9976
7003.75 9714
7004.54 8914
7005.33 8045
7006.12 7365
7006.91 6209
7007.70 5325
7008.49 4702
7009.28 4281
7010.07 3854
7010.86 3561
7011.65 3563
7012.44 3590
7013.23 3757
7014.02 4018
7014.81 3936
7015.60 3966
7016.39 3964
7017.18 3931
7017.97 3913
7018.76 3653
7019.55 3476
7020.34 3364
7021.13 3086
7021.92 2809
7022.71 2825
7023.51 2683
7024.30 2679
7025.09 2569
7025.88 2631
7026.67 2728
7027.46 2709
7028.25 2678
7029.04 2756
7029.83 2753
7030.63 2570
7031.42 2709
7032.21 2705
7033.00 2503
7033.79 2588
7034.58 2501
7035.37 2370
7036.16 2376
7036.96 2313
7037.75 2580
7038.54 2719
7039.33 2678
7040.12 2776
7040.92 2723
7041.71 2711
7042.50 2838
7043.29 2868
7044.08 2757
7044.87 2769
7045.67 2627
7046.46 2646
7047.25 2590
7048.04 2763
7048.84 2924
7049.63 2897
7050.42 3239
7051.21 3488
7052.00 3383
7052.80 3444
7053.59 3421
7054.38 3311
7055.18 3284
7055.97 3056
7056.76 2748
7057.55 2573
7058.35 2497
7059.14 2446
7059.93 2367
7060.72 2366
7061.52 2354
7062.31 2353
7063.10 2208
7063.90 2288
7064.69 2401
7065.48 2375
7066.28 2419
7067.07 2369
7067.86 2245
7068.66 2421
7069.45 2228
7070.24 2186
7071.04 2162
7071.83 2109
7072.62 2219
7073.42 2175
7074.21 2243
7075.00 2202
7075.80 2092
7076.59 2167
7077.39 2152
7078.18 2082
7078.97 2026
7079.77 1814
7080.56 1948
7081.36 1980
7082.15 2004
7082.94 2041
7083.74 2145
7084.53 2080
7085.33 2043
7086.12 1904
7086.92 2014
7087.71 2154
7088.50 2243
7089.30 2403
7090.09 2437
7090.89 2338
7091.68 2366
7092.48 2400
7093.27 2141
7094.07 2111
7094.86 2069
7095.66 2015
7096.45 1930
7097.25 1903
7098.04 1638
7098.84 1705
7099.63 1632
7100.43 1654
7101.22 1542
7102.02 1642
7102.81 1603
7103.61 1558
7104.40 1605
7105.20 1600
7105.99 1651
7106.79 1637
7107.59 1576
7108.38 1444
7109.18 1527
7109.97 1415
7110.77 1463
7111.56 1478
7112.36 1465
7113.16 1458
7113.95 1451
7114.75 1456
7115.54 1456
7116.34 1498
7117.14 1467
7117.93 1490
7118.73 1467
7119.52 1371
7120.32 1383
7121.12 1445
7121.91 1372
7122.71 1412
7123.51 1506
7124.30 1420
7125.10 1420
7125.90 1479
7126.69 1442
7127.49 1552
7128.29 1459
7129.08 1509
7129.88 1559
7130.68 1543
7131.47 1549
7132.27 1554
7133.07 1533
7133.86 1436
7134.66 1398
7135.46 1364
7136.26 1452
7137.05 1452
7137.85 1453
7138.65 1341
7139.44 1394
7140.24 1443
7141.04 1425
7141.84 1445
7142.63 1409
7143.43 1467
7144.23 1427
7145.03 1550
7145.83 1450
7146.62 1491
7147.42 1536
7148.22 1434
7149.02 1336
7149.81 1426
7150.61 1430
7151.41 1278
7152.21 1304
7153.01 1337
7153.80 1404
7154.60 1368
7155.40 1359
7156.20 1298
7157.00 1419
7157.80 1309
7158.59 1425
7159.39 1358
7160.19 1416
7160.99 1325
7161.79 1409
7162.59 1272
7163.39 1244
7164.18 1160
7164.98 1254
7165.78 1224
7166.58 1130
7167.38 1142
7168.18 1176
7168.98 1290
7169.78 1158
7170.58 1170
7171.38 1217
7172.17 1305
7172.97 1245
7173.77 1287
7174.57 1280
7175.37 1215
7176.17 1177
7176.97 1121
7177.77 1133
7178.57 1113
7179.37 1157
7180.17 1178
7180.97 1134
7181.77 1157
7182.57 1275
7183.37 1134
7184.17 1225
7184.97 1213
7185.77 1255
7186.57 1212
7187.37 1219
7188.17 1337
7188.97 1205
7189.77 1146
7190.57 1184
7191.37 1215
7192.17 1131
7192.97 1086
7193.77 1039
7194.57 1071
7195.37 1112
7196.17 1165
7196.97 1040
7197.77 1193
7198.57 1222
7199.37 1126
7200.17 1094
7200.97 1121
7201.77 1148
7202.58 1117
7203.38 1047
7204.18 1005
7204.98 1011
7205.78 992
7206.58 1020
7207.38 1018
7208.18 1076
7208.98 1064
7209.79 1041
7210.59 1066
7211.39 1135
7212.19 1003
7212.99 986
7213.79 1096
7214.59 1095
7215.40 1120
7216.20 1072
7217.00 1056
7217.80 1041
7218.60 1107
7219.40 1077
7220.21 1101
7221.01 1088
7221.81 1102
7222.61 923
7223.41 1060
7224.22 1083
7225.02 1145
7225.82 1025
7226.62 1051
7227.43 983
7228.23 968
7229.03 1073
7229.83 1015
7230.63 1066
7231.44 1050
7232.24 1060
7233.04 1025
7233.84 1025
7234.65 992
7235.45 981
7236.25 912
7237.06 1011
7237.86 1110
7238.66 1127
7239.46 1041
7240.27 923
7241.07 978
7241.87 1081
7242.68 1078
7243.48 1040
7244.28 1046
7245.09 1060
7245.89 1120
7246.69 1125
7247.50 1093
7248.30 1076
7249.10 1070
7249.91 1020
7250.71 995
7251.51 929
7252.32 1038
7253.12 977
7253.92 1069
7254.73 1067
7255.53 1025
7256.34 917
7257.14 1044
7257.94 1044
7258.75 1061
7259.55 1114
7260.36 1077
7261.16 1148
7261.96 1186
7262.77 1163
7263.57 1068
7264.38 1082
7265.18 1098
7265.99 1182
7266.79 1154
7267.59 1182
7268.40 1232
7269.20 1226
7270.01 1269
7270.81 1335
7271.62 1279
7272.42 1257
7273.23 1300
7274.03 1199
7274.84 1259
7275.64 1227
7276.45 1343
7277.25 1286
7278.06 1323
7278.86 1421
7279.67 1317
7280.47 1465
7281.28 1534
7282.08 1589
7282.89 1820
7283.69 2063
7284.50 2332
7285.30 2620
7286.11 2761
7286.92 2978
7287.72 3075
7288.53 2998
7289.33 2807
7290.14 2541
7290.94 2214
7291.75 2043
7292.56 1914
7293.36 1674
7294.17 1620
7294.97 1502
7295.78 1378
7296.59 1278
7297.39 1404
7298.20 1473
7299.00 1437
7299.81 1370
7300.62 1447
7301.42 1456
7302.23 1566
7303.04 1571
7303.84 1538
7304.65 1470
7305.46 1524
7306.26 1581
7307.07 1518
7307.88 1569
7308.68 1576
7309.49 1594
7310.30 1732
7311.10 1878
7311.91 1980
7312.72 2109
7313.52 1972
7314.33 2069
7315.14 2148
7315.95 2003
7316.75 1978
7317.56 2161
7318.37 2215
7319.18 2581
7319.98 2879
7320.79 3024
7321.60 2924
7322.40 3062
7323.21 3008
7324.02 2778
7324.83 2722
7325.64 2539
7326.44 2284
7327.25 2180
7328.06 2056
7328.87 2055
7329.67 1952
7330.48 1715
7331.29 1759
7332.10 1681
7332.91 1586
7333.71 1666
7334.52 1529
7335.33 1562
7336.14 1592
7336.95 1733
7337.76 1668
7338.56 1679
7339.37 1620
7340.18 1547
7340.99 1544
7341.80 1700
7342.61 1690
7343.42 1593
7344.22 1549
7345.03 1586
7345.84 1510
7346.65 1410
7347.46 1515
7348.27 1508
7349.08 1506
7349.89 1475
7350.70 1444
7351.51 1329
7352.31 1424
7353.12 1393
7353.93 1324
7354.74 1355
7355.55 1411
7356.36 1394
7357.17 1430
7357.98 1452
7358.79 1411
7359.60 1414
7360.41 1427
7361.22 1325
7362.03 1340
7362.84 1398
7363.65 1433
7364.46 1446
7365.27 1415
7366.08 1464
7366.89 1414
7367.70 1465
7368.51 1483
7369.32 1585
7370.13 1574
7370.94 1530
7371.75 1544
7372.56 1541
7373.37 1506
7374.18 1406
7374.99 1555
7375.80 1534
7376.61 1553
7377.42 1577
7378.23 1660
7379.04 1786
7379.85 1871
7380.66 1959
7381.48 2205
7382.29 2305
7383.10 2384
7383.91 2354
7384.72 2333
7385.53 2331
7386.34 2257
7387.15 2124
7387.96 1995
7388.77 1804
7389.59 1806
7390.40 1580
7391.21 1629
7392.02 1604
7392.83 1600
7393.64 1364
7394.45 1541
7395.27 1575
7396.08 1538
7396.89 1476
7397.70 1667
7398.51 1825
7399.32 1915
7400.14 1999
7400.95 2044
7401.76 2120
7402.57 2353
7403.38 2327
7404.20 2255
7405.01 2186
7405.82 2131
7406.63 2079
7407.44 1999
7408.26 1838
7409.07 1792
7409.88 1733
7410.69 1786
7411.51 1703
7412.32 1505
7413.13 1556
7413.94 1507
7414.76 1354
7415.57 1453
7416.38 1427
7417.19 1327
7418.01 1300
7418.82 1325
7419.63 1276
7420.45 1223
7421.26 1231
7422.07 1191
7422.88 1205
7423.70 1126
7424.51 1283
7425.32 1282
7426.14 1182
7426.95 1200
7427.76 1101
7428.58 1101
7429.39 1070
7430.20 1130
7431.02 1216
7431.83 1169
7432.64 1141
7433.46 1026
7434.27 1015
7435.09 1100
7435.90 1062
7436.71 1136
7437.53 1164
7438.34 1124
7439.16 1149
7439.97 1099
7440.78 1180
7441.60 1157
7442.41 1129
7443.23 1139
7444.04 1213
7444.85 1140
7445.67 1061
7446.48 1053
7447.30 1024
7448.11 1045
7448.93 1010
7449.74 1097
7450.56 1109
7451.37 1112
7452.18 1067
7453.00 1068
7453.81 1109
7454.63 1017
7455.44 1028
7456.26 1079
7457.07 1020
7457.89 1054
7458.70 1152
7459.52 1118
7460.33 1116
7461.15 1034
7461.96 1093
7462.78 1132
7463.59 1147
7464.41 1231
7465.23 1227
7466.04 1198
7466.86 1183
7467.67 1185
7468.49 1170
7469.30 1114
7470.12 1107
7470.93 1164
7471.75 1169
7472.57 1183
7473.38 1189
7474.20 1190
7475.01 1226
7475.83 1220
7476.65 1214
7477.46 1246
7478.28 1139
7479.09 1167
7479.91 1095
7480.73 1064
7481.54 1020
7482.36 1071
7483.18 1034
7483.99 1026
7484.81 990
7485.62 1183
7486.44 1074
7487.26 1051
7488.07 1017
7488.89 947
7489.71 987
7490.52 1018
7491.34 969
7492.16 965
7492.98 979
7493.79 948
7494.61 986
7495.43 1057
7496.24 887
7497.06 860
7497.88 895
7498.70 854
7499.51 894
7500.33 900
7501.15 870
7501.96 874
7502.78 889
7503.60 983
7504.42 886
7505.23 825
7506.05 917
7506.87 872
7507.69 904
7508.51 826
7509.32 843
7510.14 852
7510.96 886
7511.78 819
7512.59 820
7513.41 878
7514.23 853
7515.05 871
7515.87 848
7516.69 816
7517.50 894
7518.32 884
7519.14 931
7519.96 915
7520.78 862
7521.60 880
7522.41 842
7523.23 791
7524.05 901
7524.87 857
7525.69 918
7526.51 890
7527.33 966
7528.14 914
7528.96 850
7529.78 944
7530.60 919
7531.42 905
7532.24 853
7533.06 857
7533.88 869
7534.70 894
7535.52 800
7536.34 822
7537.16 887
7537.97 838
7538.79 886
7539.61 845
7540.43 912
7541.25 970
7542.07 953
7542.89 1001
7543.71 935
7544.53 912
7545.35 891
7546.17 871
7546.99 949
7547.81 984
7548.63 936
7549.45 893
7550.27 906
7551.09 956
7551.91 917
7552.73 898
7553.55 889
7554.37 862
7555.19 872
7556.01 926
7556.83 969
7557.65 965
7558.47 970
7559.29 858
7560.11 875
7560.93 967
7561.76 956
7562.58 983
7563.40 981
7564.22 897
7565.04 918
7565.86 922
7566.68 944
7567.50 981
7568.32 938
7569.14 890
7569.96 900
7570.79 940
7571.61 934
7572.43 983
7573.25 993
7574.07 941
7574.89 976
7575.71 918
7576.54 895
7577.36 941
7578.18 931
7579.00 877
7579.82 892
7580.64 950
7581.46 964
7582.29 917
7583.11 982
7583.93 949
7584.75 977
7585.57 997
7586.40 1014
7587.22 1069
7588.04 1107
7588.86 1083
7589.68 989
7590.51 1052
7591.33 1082
7592.15 1092
7592.97 1121
7593.80 1126
7594.62 1042
7595.44 1039
7596.26 1068
7597.09 1118
7597.91 1079
7598.73 1091
7599.55 1046
7600.38 1078
7601.20 1025
7602.02 1029
7602.85 1144
7603.67 1232
7604.49 1325
7605.31 1305
7606.14 1445
7606.96 1548
7607.78 1476
7608.61 1533
7609.43 1573
7610.25 1401
7611.08 1293
7611.90 1331
7612.72 1385
7613.55 1326
7614.37 1297
7615.19 1355
7616.02 1291
7616.84 1313
7617.67 1413
7618.49 1469
7619.31 1513
7620.14 1576
7620.96 1560
7621.78 1601
7622.61 1654
7623.43 1523
7624.26 1489
7625.08 1422
7625.91 1336
7626.73 1259
7627.55 1283
7628.38 1235
7629.20 1282
7630.03 1386
7630.85 1528
7631.68 1516
7632.50 1504
7633.32 1584
7634.15 1700
7634.97 1771
7635.80 1767
7636.62 1567
7637.45 1384
7638.27 1374
7639.10 1350
7639.92 1297
7640.75 1174
7641.57 1084
7642.40 1090
7643.22 1006
7644.05 1036
7644.87 1009
7645.70 926
7646.52 998
7647.35 1127
7648.17 1071
7649.00 1019
7649.82 1169
7650.65 1099
7651.48 1043
7652.30 1104
7653.13 1115
7653.95 1025
7654.78 947
7655.60 1049
7656.43 895
7657.26 827
7658.08 897
7658.91 940
7659.73 909
7660.56 937
7661.39 909
7662.21 864
7663.04 947
7663.86 911
7664.69 933
7665.52 966
7666.34 886
7667.17 831
7668.00 939
7668.82 924
7669.65 892
7670.48 949
7671.30 1013
7672.13 914
7672.96 875
7673.78 908
7674.61 913
7675.44 871
7676.26 888
7677.09 800
7677.92 847
7678.74 912
7679.57 854
7680.40 857
7681.22 858
7682.05 786
7682.88 894
7683.71 913
7684.53 898
7685.36 883
7686.19 826
7687.02 896
7687.84 898
7688.67 803
7689.50 839
7690.33 877
7691.15 953
7691.98 882
7692.81 875
7693.64 949
7694.47 951
7695.29 887
7696.12 848
7696.95 897
7697.78 934
7698.61 985
7699.43 918
7700.26 990
7701.09 1005
7701.92 955
7702.75 954
7703.57 986
7704.40 994
7705.23 943
7706.06 863
7706.89 855
7707.72 832
7708.55 879
7709.37 939
7710.20 895
7711.03 804
7711.86 842
7712.69 817
7713.52 840
7714.35 786
7715.18 806
7716.01 848
7716.83 751
7717.66 827
7718.49 840
7719.32 783
7720.15 798
7720.98 784
7721.81 793
7722.64 864
7723.47 858
7724.30 778
7725.13 791
7725.96 871
7726.79 824
7727.62 702
7728.45 748
7729.28 753
7730.11 723
7730.94 748
7731.77 806
7732.60 795
7733.42 758
7734.25 739
7735.09 744
7735.92 756
7736.75 781
7737.58 765
7738.41 715
7739.24 674
7740.07 758
7740.90 813
7741.73 794
7742.56 763
7743.39 801
7744.22 857
7745.05 754
7745.88 761
7746.71 859
7747.54 851
7748.37 849
7749.20 859
7750.03 866
7750.86 968
7751.70 991
7752.53 972
7753.36 853
7754.19 869
7755.02 841
7755.85 828
7756.68 897
7757.51 808
7758.34 778
7759.18 841
7760.01 824
7760.84 860
7761.67 766
7762.50 789
7763.33 878
7764.16 936
7765.00 950
7765.83 861
7766.66 772
7767.49 789
7768.32 749
7769.16 780
7769.99 758
7770.82 756
7771.65 795
7772.48 783
7773.32 752
7774.15 764
7774.98 778
7775.81 775
7776.64 776
7777.48 797
7778.31 723
7779.14 764
7779.97 777
7780.81 746
7781.64 822
7782.47 805
7783.30 806
7784.14 842
7784.97 832
7785.80 797
7786.64 835
7787.47 778
7788.30 780
7789.13 776
7789.97 765
7790.80 811
7791.63 822
7792.47 794
7793.30 797
7794.13 846
7794.97 780
7795.80 741
7796.63 819
7797.47 848
7798.30 750
7799.13 867
7799.97 793
7800.80 856
7801.63 904
7802.47 881
7803.30 779
7804.13 832
7804.97 890
7805.80 909
7806.64 874
7807.47 864
7808.30 814
7809.14 922
7809.97 937
7810.81 931
7811.64 929
7812.47 940
7813.31 984
7814.14 1032
7814.98 1042
7815.81 1066
7816.65 1138
7817.48 1173
7818.32 1229
7819.15 1197
7819.98 1166
7820.82 1231
7821.65 1188
7822.49 1113
7823.32 1131
7824.16 1087
7824.99 1083
7825.83 1103
7826.66 1084
7827.50 1112
7828.33 1169
7829.17 1256
7830.00 1307
7830.84 1231
7831.67 1183
7832.51 1194
7833.34 1177
7834.18 1274
7835.02 1220
7835.85 1315
7836.69 1367
7837.52 1318
7838.36 1376
7839.19 1249
7840.03 1232
7840.86 1223
7841.70 1235
7842.54 1139
7843.37 1081
7844.21 1060
7845.04 1119
7845.88 1078
7846.72 1102
7847.55 1076
7848.39 979
7849.22 1012
7850.06 1036
7850.90 1056
7851.73 1052
7852.57 1075
7853.41 1029
7854.24 980
7855.08 943
7855.92 942
7856.75 1050
7857.59 1050
7858.43 1049
7859.26 1036
7860.10 1072
7860.94 1183
7861.77 1082
7862.61 1141
7863.45 1103
7864.28 1146
7865.12 1143
7865.96 1135
7866.79 993
7867.63 1048
7868.47 1008
7869.31 1016
7870.14 1049
7870.98 1055
7871.82 1071
7872.66 1137
7873.49 1121
7874.33 1136
7875.17 1168
7876.01 1157
7876.84 1237
7877.68 1374
7878.52 1349
7879.36 1484
7880.19 1473
7881.03 1407
7881.87 1411
7882.71 1386
7883.55 1274
7884.38 1194
7885.22 1204
7886.06 1219
7886.90 1216
7887.74 1143
7888.57 1168
7889.41 1220
7890.25 1242
7891.09 1173
7891.93 1354
7892.77 1384
7893.61 1443
7894.44 1415
7895.28 1323
7896.12 1335
7896.96 1274
7897.80 1162
7898.64 1172
7899.48 1101
7900.32 1227
7901.15 1248
7901.99 1169
7902.83 1199
7903.67 1205
7904.51 1208
7905.35 1053
7906.19 1025
7907.03 1004
7907.87 1086
7908.71 1040
7909.55 958
7910.39 990
7911.22 990
7912.06 945
7912.90 1029
7913.74 969
7914.58 953
7915.42 976
7916.26 968
7917.10 1042
7917.94 1004
7918.78 1020
7919.62 916
7920.46 952
7921.30 1028
7922.14 937
7922.98 902
7923.82 1031
7924.66 970
7925.50 927
7926.34 934
7927.18 908
7928.02 900
7928.86 838
7929.70 895
7930.55 942
7931.39 906
7932.23 896
7933.07 861
7933.91 832
7934.75 893
7935.59 927
7936.43 986
7937.27 869
7938.11 825
7938.95 819
7939.79 875
7940.63 861
7941.48 859
7942.32 780
7943.16 840
7944.00 855
7944.84 883
7945.68 840
7946.52 882
7947.36 859
7948.21 969
7949.05 1064
7949.89 959
7950.73 1005
7951.57 969
7952.41 923
7953.26 928
7954.10 1010
7954.94 1089
7955.78 1097
7956.62 1124
7957.47 1195
7958.31 1067
7959.15 1070
7959.99 1165
7960.83 1002
7961.68 1066
7962.52 1103
7963.36 1025
7964.20 1086
7965.04 1142
7965.89 1061
7966.73 1167
7967.57 1206
7968.41 1296
7969.26 1187
7970.10 1181
7970.94 1161
7971.78 1162
7972.63 1136
7973.47 1114
7974.31 1076
7975.16 986
7976.00 990
7976.84 1030
7977.68 958
7978.53 972
7979.37 965
7980.21 968
7981.06 943
7981.90 956
7982.74 862
7983.59 873
7984.43 948
7985.27 915
7986.12 903
7986.96 876
7987.80 818
7988.65 858
7989.49 868
7990.34 878
7991.18 863
7992.02 871
7992.87 809
7993.71 857
7994.55 780
7995.40 830
7996.24 835
7997.09 794
7997.93 801
7998.77 804
7999.62 844
8000.46 820
8001.31 767
8002.15 759
8003.00 745
8003.84 757
8004.68 793
8005.53 821
8006.37 747
8007.22 751
8008.06 778
8008.91 793
8009.75 682
8010.60 737
8011.44 709
8012.29 725
8013.13 706
8013.98 660
8014.82 709
8015.67 725
8016.51 705
8017.36 779
8018.20 773
8019.05 746
8019.89 638
8020.74 734
8021.58 782
8022.43 759
8023.27 642
8024.12 663
8024.96 698
8025.81 690
8026.66 760
8027.50 697
8028.35 739
8029.19 720
8030.04 764
8030.88 705
8031.73 750
8032.58 690
8033.42 716
8034.27 667
8035.11 741
8035.96 741
8036.81 680
8037.65 710
8038.50 750
8039.35 706
8040.19 758
8041.04 700
8041.88 716
8042.73 713
8043.58 703
8044.42 739
8045.27 708
8046.12 691
8046.96 730
8047.81 717
8048.66 707
8049.50 752
8050.35 710
8051.20 708
8052.04 651
8052.89 662
8053.74 705
8054.59 729
8055.43 713
8056.28 668
8057.13 709
8057.97 692
8058.82 733
8059.67 642
8060.52 644
8061.36 645
8062.21 653
8063.06 747
8063.91 702
8064.75 708
8065.60 694
8066.45 711
8067.30 631
8068.15 666
8068.99 655
8069.84 627
8070.69 640
8071.54 688
8072.38 637
8073.23 630
8074.08 714
8074.93 634
8075.78 604
8076.63 701
8077.47 634
8078.32 641
8079.17 632
8080.02 662
8080.87 686
8081.72 634
8082.56 626
8083.41 615
8084.26 615
8085.11 597
8085.96 572
8086.81 612
8087.66 619
8088.51 533
8089.35 613
8090.20 598
8091.05 587
8091.90 645
8092.75 610
8093.60 650
8094.45 583
8095.30 643
8096.15 679
8097.00 650
8097.85 670
8098.70 611
8099.55 533
8100.39 651
8101.24 647
8102.09 686
8102.94 608
8103.79 606
8104.64 649
8105.49 684
8106.34 633
8107.19 565
8108.04 586
8108.89 665
8109.74 704
8110.59 621
8111.44 616
8112.29 627
8113.14 686
8113.99 579
8114.84 662
8115.69 624
8116.54 637
8117.39 703
8118.24 661
8119.09 668
8119.95 703
8120.80 692
8121.65 706
8122.50 670
8123.35 691
8124.20 657
8125.05 639
8125.90 669
8126.75 621
8127.60 719
8128.45 706
8129.30 657
8130.15 723
8131.01 698
8131.86 688
8132.71 636
8133.56 672
8134.41 726
8135.26 677
8136.11 728
8136.96 746
8137.82 763
8138.67 683
8139.52 691
8140.37 693
8141.22 739
8142.07 707
8142.93 776
8143.78 761
8144.63 736
8145.48 715
8146.33 735
8147.19 797
8148.04 782
8148.89 721
8149.74 754
8150.59 842
8151.45 792
8152.30 798
8153.15 857
8154.00 862
8154.85 923
8155.71 890
8156.56 1023
8157.41 1059
8158.26 1051
8159.12 1036
8159.97 1006
8160.82 967
8161.68 881
8162.53 865
8163.38 799
8164.23 767
8165.09 785
8165.94 746
8166.79 768
8167.65 699
8168.50 760
8169.35 696
8170.20 699
8171.06 731
8171.91 687
8172.76 685
8173.62 722
8174.47 645
8175.32 760
8176.18 713
8177.03 652
8177.89 688
8178.74 658
8179.59 657
8180.45 696
8181.30 656
8182.15 643
8183.01 683
8183.86 674
8184.72 675
8185.57 620
8186.42 602
8187.28 613
8188.13 572
8188.99 612
8189.84 622
8190.69 544
8191.55 532
8192.40 640
8193.26 617
8194.11 629
8194.97 589
8195.82 593
8196.68 575
8197.53 532
8198.38 599
8199.24 585
8200.09 623
8200.95 584
8201.80 573
8202.66 609
8203.51 608
8204.37 547
8205.22 586
8206.08 592
8206.93 639
8207.79 632
8208.64 619
8209.50 611
8210.35 594
8211.21 588
8212.06 649
8212.92 656
8213.78 651
8214.63 631
8215.49 655
8216.34 692
8217.20 648
8218.05 632
8218.91 596
8219.76 631
8220.62 616
8221.48 627
8222.33 694
8223.19 728
8224.04 723
8224.90 683
8225.76 715
8226.61 724
8227.47 689
8228.32 689
8229.18 673
8230.04 618
8230.89 680
8231.75 626
8232.61 621
8233.46 656
8234.32 693
8235.18 640
8236.03 583
8236.89 633
8237.75 673
8238.60 623
8239.46 600
8240.32 612
8241.17 607
8242.03 570
8242.89 575
8243.74 521
8244.60 483
8245.46 630
8246.31 565
8247.17 540
8248.03 523
8248.89 527
8249.74 565
8250.60 595
8251.46 539
8252.32 583
8253.17 586
8254.03 568
8254.89 591
8255.75 554
8256.60 554
8257.46 572
8258.32 595
8259.18 620
8260.04 615
8260.89 559
8261.75 561
8262.61 575
8263.47 602
8264.33 631
8265.18 638
8266.04 643
8266.90 648
8267.76 605
8268.62 566
8269.47 572
8270.33 565
8271.19 581
8272.05 562
8272.91 582
8273.77 575
8274.63 601
8275.48 621
8276.34 565
8277.20 627
8278.06 624
8278.92 591
8279.78 620
8280.64 563
8281.50 523
8282.36 571
8283.21 579
8284.07 593
8284.93 651
8285.79 598
8286.65 569
8287.51 627
8288.37 634
8289.23 697
8290.09 696
8290.95 708
8291.81 672
8292.67 672
8293.53 708
8294.39 814
8295.25 828
8296.11 834
8296.97 805
8297.82 773
8298.68 756
8299.54 697
8300.40 674
8301.26 680
8302.12 711
8302.98 714
8303.84 720
8304.71 722
8305.57 701
8306.43 691
8307.29 661
8308.15 602
8309.01 714
8309.87 705
8310.73 647
8311.59 645
8312.45 652
8313.31 568
8314.17 637
8315.03 606
8315.89 636
8316.75 628
8317.61 597
8318.47 587
8319.33 550
8320.20 614
8321.06 633
8321.92 626
8322.78 642
8323.64 558
8324.50 596
8325.36 613
8326.22 614
8327.09 582
8327.95 546
8328.81 569
8329.67 614
8330.53 565
8331.39 598
8332.25 508
8333.12 554
8333.98 608
8334.84 602
8335.70 540
8336.56 562
8337.42 577
8338.29 537
8339.15 607
8340.01 599
8340.87 587
8341.73 554
8342.60 602
8343.46 646
8344.32 601
8345.18 587
8346.05 600
8346.91 592
8347.77 582
8348.63 610
8349.50 549
8350.36 581
8351.22 534
8352.08 565
8352.95 561
8353.81 536
8354.67 563
8355.53 589
8356.40 543
8357.26 543
8358.12 587
8358.99 557
8359.85 568
8360.71 626
8361.58 615
8362.44 639
8363.30 636
8364.17 520
8365.03 545
8365.89 600
8366.76 617
8367.62 646
8368.48 680
8369.35 661
8370.21 641
8371.07 624
8371.94 657
8372.80 707
8373.66 606
8374.53 605
8375.39 644
8376.26 638
8377.12 635
8377.98 659
8378.85 639
8379.71 666
8380.58 646
8381.44 631
8382.30 625
8383.17 610
8384.03 686
8384.90 595
8385.76 668
8386.63 678
8387.49 663
8388.35 640
8389.22 687
8390.08 668
8390.95 711
8391.81 688
8392.68 680
8393.54 730
8394.41 571
8395.27 595
8396.14 672
8397.00 732
8397.87 685
8398.73 645
8399.60 676
8400.46 704
8401.33 717
8402.19 774
8403.06 705
8403.92 705
8404.79 605
8405.65 624
8406.52 635
8407.39 684
8408.25 608
8409.12 687
8409.98 700
8410.85 702
8411.71 704
8412.58 693
8413.44 805
8414.31 769
8415.18 796
8416.04 747
8416.91 777
8417.77 834
8418.64 767
8419.51 769
8420.37 795
8421.24 807
8422.11 780
8422.97 845
8423.84 889
8424.70 904
8425.57 907
8426.44 980
8427.30 930
8428.17 864
8429.04 960
8429.90 929
8430.77 937
8431.64 907
8432.50 927
8433.37 886
8434.24 876
8435.10 899
8435.97 947
8436.84 989
8437.71 979
8438.57 1049
8439.44 1114
8440.31 1184
8441.17 1191
8442.04 1110
8442.91 1246
8443.78 1312
8444.64 1502
8445.51 1560
8446.38 1479
8447.25 1436
8448.11 1531
8448.98 1505
8449.85 1437
8450.72 1397
8451.58 1351
8452.45 1385
8453.32 1421
8454.19 1542
8455.06 1538
8455.92 1673
8456.79 1729
8457.66 1889
8458.53 2032
8459.40 2232
8460.27 2159
8461.13 2064
8462.00 2047
8462.87 1830
8463.74 1725
8464.61 1689
8465.48 1609
8466.34 1530
8467.21 1468
8468.08 1523
8468.95 1701
8469.82 2103
8470.69 2571
8471.56 2963
8472.42 3285
8473.29 3499
8474.16 3417
8475.03 3206
8475.90 2825
8476.77 2491
8477.64 2204
8478.51 1889
8479.38 1677
8480.25 1467
8481.12 1351
8481.99 1285
8482.85 1096
8483.72 1017
8484.59 970
8485.46 1030
8486.33 1002
8487.20 1042
8488.07 972
8488.94 954
8489.81 976
8490.68 914
8491.55 891
8492.42 904
8493.29 896
8494.16 820
8495.03 857
8495.90 955
8496.77 864
8497.64 834
8498.51 851
8499.38 886
8500.25 952
8501.12 908
8501.99 838
8502.86 793
8503.73 824
8504.60 820
8505.47 800
8506.34 769
8507.22 859
8508.09 871
8508.96 900
8509.83 854
8510.70 895
8511.57 921
8512.44 938
8513.31 997
8514.18 908
8515.05 945
8515.92 883
8516.80 900
8517.67 892
8518.54 870
8519.41 828
8520.28 833
8521.15 844
8522.02 881
8522.89 842
8523.77 847
8524.64 887
8525.51 855
8526.38 846
8527.25 924
8528.12 917
8529.00 1001
8529.87 947
8530.74 934
8531.61 883
8532.48 954
8533.36 985
8534.23 938
8535.10 866
8535.97 950
8536.84 925
8537.72 923
8538.59 921
8539.46 924
8540.33 900
8541.21 911
8542.08 917
8542.95 916
8543.82 962
8544.70 994
8545.57 931
8546.44 962
8547.31 911
8548.19 910
8549.06 892
8549.93 889
8550.80 893
8551.68 928
8552.55 949
8553.42 1032
8554.30 1014
8555.17 991
8556.04 1012
8556.92 1010
8557.79 1027
8558.66 1092
8559.54 1035
8560.41 980
8561.28 946
8562.16 923
8563.03 873
8563.90 888
8564.78 789
8565.65 823
8566.52 834
8567.40 716
8568.27 808
8569.15 781
8570.02 806
8570.89 754
8571.77 770
8572.64 799
8573.51 756
8574.39 844
8575.26 895
8576.14 826
8577.01 732
8577.89 805
8578.76 815
8579.63 827
8580.51 800
8581.38 797
8582.26 833
8583.13 756
8584.01 754
8584.88 811
8585.76 820
8586.63 765
8587.51 744
8588.38 725
8589.26 746
8590.13 792
8591.00 811
8591.88 760
8592.75 771
8593.63 809
8594.51 763
8595.38 729
8596.26 806
8597.13 905
8598.01 842
8598.88 809
8599.76 748
8600.63 790
8601.51 762
8602.38 827
8603.26 834
8604.13 850
8605.01 853
8605.89 896
8606.76 906
8607.64 959
8608.51 868
8609.39 896
8610.26 878
8611.14 845
8612.02 852
8612.89 927
8613.77 927
8614.65 951
8615.52 959
8616.40 953
8617.27 944
8618.15 905
8619.03 957
8619.90 933
8620.78 897
8621.66 887
8622.53 981
8623.41 982
8624.29 1000
8625.16 1103
8626.04 1186
8626.92 1070
8627.79 1120
8628.67 1158
8629.55 1075
8630.42 1058
8631.30 1129
8632.18 1117
8633.05 1067
8633.93 1009
8634.81 998
8635.69 1004
8636.56 1001
8637.44 1024
8638.32 1053
8639.20 1103
8640.07 1112
8640.95 1100
8641.83 1101
8642.71 1208
8643.58 1113
8644.46 1157
8645.34 1222
8646.22 1178
8647.09 1220
8647.97 1158
8648.85 1190
8649.73 1252
8650.61 1334
8651.48 1251
8652.36 1316
8653.24 1254
8654.12 1334
8655.00 1404
8655.87 1296
8656.75 1308
8657.63 1398
8658.51 1463
8659.39 1331
8660.27 1331
8661.14 1290
8662.02 1391
8662.90 1397
8663.78 1364
8664.66 1389
8665.54 1438
8666.42 1403
8667.30 1418
8668.17 1500
8669.05 1563
8669.93 1473
8670.81 1605
8671.69 1795
8672.57 1860
8673.45 2109
8674.33 2262
8675.21 2380
8676.09 2559
8676.97 2441
8677.84 2372
8678.72 2381
8679.60 2349
8680.48 2244
8681.36 2080
8682.24 1984
8683.12 1801
8684.00 1812
8684.88 1725
8685.76 1744
8686.64 1627
8687.52 1672
8688.40 1819
8689.28 1907
8690.16 2120
8691.04 2443
8691.92 3053
8692.80 3740
8693.68 4444
8694.56 5006
8695.44 5132
8696.32 5265
8697.20 4995
8698.08 4531
8698.96 3897
8699.84 3502
8700.72 3090
8701.60 2624
8702.48 2020
8703.37 1781
8704.25 1612
8705.13 1544
8706.01 1377
8706.89 1334
8707.77 1371
8708.65 1171
8709.53 1155
8710.41 1218
8711.29 1220
8712.17 1163
8713.06 1095
8713.94 1148
8714.82 1061
8715.70 1015
8716.58 1034
8717.46 980
8718.34 1019
8719.22 951
8720.11 945
8720.99 969
8721.87 1021
8722.75 945
8723.63 955
8724.51 1042
8725.40 1036
8726.28 967
8727.16 1049
8728.04 1079
8728.92 998
8729.81 1004
8730.69 1006
8731.57 1049
8732.45 1118
8733.33 1058
8734.22 1132
8735.10 1109
8735.98 1037
8736.86 997
8737.75 949
8738.63 1040
8739.51 993
8740.39 1049
8741.28 990
8742.16 961
8743.04 944
8743.92 957
8744.81 985
8745.69 959
8746.57 920
8747.46 962
8748.34 1001
8749.22 960
8750.10 975
8750.99 989
8751.87 1072
8752.75 1042
8753.64 944
8754.52 988
8755.40 998
8756.29 1060
8757.17 1068
8758.05 1135
8758.94 1183
8759.82 1100
8760.70 1101
8761.59 1127
8762.47 1134
8763.35 1144
8764.24 1134
8765.12 1087
8766.01 1099
8766.89 1058
8767.77 1119
8768.66 1105
8769.54 1064
8770.43 1094
8771.31 1102
8772.19 1070
8773.08 1112
8773.96 1134
8774.85 1161
8775.73 1063
8776.62 1031
8777.50 988
8778.38 1026
8779.27 977
8780.15 974
8781.04 934
8781.92 911
8782.81 905
8783.69 940
8784.58 839
8785.46 889
8786.35 908
8787.23 872
8788.12 903
8789.00 914
8789.89 879
8790.77 844
8791.66 942
8792.54 884
8793.43 881
8794.31 852
8795.20 871
8796.08 876
8796.97 842
8797.85 814
8798.74 828
8799.62 912
8800.51 881
8801.40 878
8802.28 833
8803.17 830
8804.05 898
8804.94 869
8805.82 884
8806.71 864
8807.60 872
8808.48 988
8809.37 1012
8810.25 881
8811.14 851
8812.03 899
8812.91 811
8813.80 765
8814.69 855
8815.57 842
8816.46 756
8817.34 786
8818.23 783
8819.12 745
8820.00 802
8820.89 814
8821.78 783
8822.66 788
8823.55 850
8824.44 883
8825.32 817
8826.21 794
8827.10 755
8827.99 792
8828.87 792
8829.76 777
8830.65 778
8831.53 760
8832.42 724
8833.31 732
8834.20 782
8835.08 884
8835.97 775
8836.86 824
8837.74 761
8838.63 770
8839.52 732
8840.41 731
8841.30 772
8842.18 716
8843.07 719
8843.96 745
8844.85 703
8845.73 757
8846.62 760
8847.51 748
8848.40 814
8849.29 839
8850.17 821
8851.06 750
8851.95 810
8852.84 840
8853.73 722
8854.61 670
8855.50 744
8856.39 730
8857.28 671
8858.17 656
8859.06 651
8859.95 619
8860.83 675
8861.72 737
8862.61 712
8863.50 703
8864.39 732
8865.28 750
8866.17 739
8867.06 737
8867.94 761
8868.83 753
8869.72 687
8870.61 692
8871.50 656
8872.39 636
8873.28 723
8874.17 671
8875.06 610
8875.95 638
8876.84 638
8877.73 602
8878.62 624
8879.51 619
8880.40 669
8881.28 628
8882.17 625
8883.06 632
8883.95 609
8884.84 633
8885.73 629
8886.62 646
8887.51 672
8888.40 672
8889.29 635
8890.18 636
8891.07 632
8891.96 628
8892.85 639
8893.74 653
8894.63 639
8895.53 629
8896.42 666
8897.31 573
8898.20 604
8899.09 546
8899.98 578
8900.87 617
8901.76 597
8902.65 636
8903.54 660
8904.43 637
8905.32 568
8906.21 604
8907.10 603
8907.99 561
8908.89 611
8909.78 594
8910.67 622
8911.56 607
8912.45 591
8913.34 581
8914.23 520
8915.12 609
8916.02 571
8916.91 583
8917.80 634
8918.69 593
8919.58 569
8920.47 620
8921.36 539
8922.26 625
8923.15 528
8924.04 538
8924.93 586
8925.82 607
8926.72 617
8927.61 564
8928.50 580
8929.39 591
8930.28 620
8931.18 582
8932.07 592
8932.96 617
8933.85 565
8934.75 503
8935.64 522
8936.53 573
8937.42 586
8938.31 514
8939.21 473
8940.10 516
8940.99 511
8941.89 531
8942.78 616
8943.67 548
8944.56 496
8945.46 512
8946.35 497
8947.24 519
8948.14 535
8949.03 544
8949.92 569
8950.81 506
8951.71 510
8952.60 498
8953.49 546
8954.39 550
8955.28 547
8956.17 547
8957.07 478
8957.96 506
8958.85 491
8959.75 525
8960.64 532
8961.54 483
8962.43 514
8963.32 558
8964.22 568
8965.11 511
8966.00 511
8966.90 512
8967.79 531
8968.69 564
8969.58 526
8970.47 541
8971.37 588
8972.26 562
8973.16 539
8974.05 531
8974.95 588
8975.84 572
8976.73 616
8977.63 653
8978.52 667
8979.42 604
8980.31 600
8981.21 584
8982.10 579
8983.00 628
8983.89 663
8984.79 591
8985.68 563
8986.58 501
8987.47 543
8988.37 557
8989.26 575
8990.16 558
8991.05 509
8991.95 524
8992.84 514
8993.74 470
8994.63 523
8995.53 531
8996.42 487
8997.32 526
8998.21 498
8999.11 542
9000.01 471
9000.90 501
9001.80 575
9002.69 555
9003.59 565
9004.48 548
9005.38 521
9006.28 502
9007.17 550
9008.07 530
9008.96 525
9009.86 530
9010.76 510
9011.65 534
9012.55 511
9013.45 555
9014.34 475
9015.24 566
9016.13 503
9017.03 485
9017.93 468
9018.82 505
9019.72 551
9020.62 488
9021.51 433
9022.41 460
9023.31 527
9024.20 530
9025.10 454
9026.00 479
9026.89 494
9027.79 462
9028.69 517
9029.59 502
9030.48 510
9031.38 542
9032.28 488
9033.17 526
9034.07 529
9034.97 492
9035.87 518
9036.76 534
9037.66 503
9038.56 492
9039.46 451
9040.35 503
9041.25 504
9042.15 528
9043.05 534
9043.94 503
9044.84 557
9045.74 565
9046.64 491
9047.54 509
9048.43 539
9049.33 530
9050.23 511
9051.13 495
9052.03 594
9052.92 583
9053.82 524
9054.72 521
9055.62 486
9056.52 540
9057.42 522
9058.32 495
9059.21 516
9060.11 490
9061.01 473
9061.91 473
9062.81 492
9063.71 510
9064.61 585
9065.50 578
9066.40 563
9067.30 593
9068.20 559
9069.10 532
9070.00 521
9070.90 479
9071.80 508
9072.70 558
9073.60 604
9074.50 550
9075.40 508
9076.29 542
9077.19 561
9078.09 534
9078.99 554
9079.89 562
9080.79 556
9081.69 484
9082.59 536
9083.49 584
9084.39 533
9085.29 545
9086.19 609
9087.09 593
9087.99 539
9088.89 606
9089.79 548
9090.69 602
9091.59 588
9092.49 565
9093.39 554
9094.29 582
9095.19 588
9096.09 582
9096.99 556
9097.89 526
9098.79 534
9099.69 511
9100.60 535
9101.50 595
9102.40 520
9103.30 549
9104.20 571
9105.10 500
9106.00 482
9106.90 494
9107.80 492
9108.70 485
9109.60 556
9110.50 581
9111.41 514
9112.31 518
9113.21 541
9114.11 575
9115.01 495
9115.91 542
9116.81 493
9117.72 531
9118.62 535
9119.52 525
9120.42 501
9121.32 479
9122.22 472
9123.12 524
9124.03 512
9124.93 502
9125.83 456
9126.73 476
9127.63 521
9128.54 482
9129.44 520
9130.34 488
9131.24 496
9132.14 502
9133.05 469
9133.95 497
9134.85 500
9135.75 528
9136.66 467
9137.56 455
9138.46 482
9139.36 485
9140.27 492
9141.17 455
9142.07 538
9142.97 482
9143.88 523
9144.78 524
9145.68 476
9146.59 522
9147.49 462
9148.39 513
9149.29 498
9150.20 460
9151.10 489
9152.00 558
9152.91 599
9153.81 530
9154.71 495
9155.62 539
9156.52 484
9157.42 461
9158.33 507
9159.23 516
9160.13 549
9161.04 461
9161.94 468
9162.84 505
9163.75 486
9164.65 496
9165.56 491
9166.46 464
9167.36 521
9168.27 469
9169.17 484
9170.08 492
9170.98 532
9171.88 512
9172.79 484
9173.69 480
9174.60 496
9175.50 461
9176.41 489
9177.31 491
9178.21 474
9179.12 552
9180.02 538
9180.93 499
9181.83 552
9182.74 507
9183.64 460
9184.55 495
9185.45 484
9186.36 500
9187.26 449
9188.17 471
9189.07 574
9189.98 527
9190.88 491
9191.79 463
9192.69 492
9193.60 485
9194.50 432
9195.41 460
9196.31 525
9197.22 484
9198.12 523
9199.03 519
9199.93 557
9200.84 499
9201.75 551
9202.65 573
9203.56 558
9204.46 599
9205.37 541
9206.27 553
9207.18 519
9208.09 521
9208.99 573
9209.90 544
9210.80 559
9211.71 531
9212.62 520
9213.52 547
9214.43 468
9215.34 495
9216.24 538
9217.15 523
9218.05 523
9218.96 477
9219.87 533
9220.77 542
9221.68 571
9222.59 574
9223.49 537
9224.40 486
9225.31 479
9226.21 515
9227.12 545
9228.03 474
9228.93 463
9229.84 490
9230.75 450
9231.66 464
9232.56 487
9233.47 492
9234.38 501
9235.28 481
9236.19 477
9237.10 487
9238.01 454
9238.91 479
9239.82 516
9240.73 468
9241.64 438
9242.54 468
9243.45 505
9244.36 486
9245.27 442
9246.18 434
9247.08 477
9247.99 496
9248.90 460
9249.81 434
9250.71 453
9251.62 437
9252.53 460
9253.44 474
9254.35 458
9255.26 459
9256.16 466
9257.07 467
9257.98 434
9258.89 415
9259.80 452
9260.71 511
9261.61 477
9262.52 457
9263.43 420
9264.34 413
9265.25 431
9266.16 403
9267.07 412
9267.98 466
9268.88 471
9269.79 492
9270.70 461
9271.61 452
9272.52 446
9273.43 515
9274.34 468
9275.25 450
9276.16 501
9277.07 516
9277.98 418
9278.89 416
9279.80 455
9280.70 430
9281.61 478
9282.52 450
9283.43 528
9284.34 510
9285.25 449
9286.16 448
9287.07 479
9287.98 495
9288.89 456
9289.80 494
9290.71 489
9291.62 467
9292.53 518
9293.44 503
9294.35 493
9295.26 466
9296.17 488
9297.08 500
9297.99 504
9298.90 484
9299.81 544
9300.73 562
9301.64 589
9302.55 526
9303.46 552
9304.37 580
9305.28 578
9306.19 547
9307.10 558
9308.01 575
9308.92 568
9309.83 589
9310.74 684
9311.65 642
9312.57 660
9313.48 645
9314.39 649
9315.30 658
9316.21 643
9317.12 647
9318.03 599
9318.94 614
9319.86 515
9320.77 551
9321.68 501
9322.59 548
9323.50 473
9324.41 507
9325.33 492
9326.24 539
9327.15 576
9328.06 589
9328.97 546
9329.88 580
9330.80 605
9331.71 609
9332.62 540
9333.53 498
9334.44 535
9335.36 537
9336.27 522
9337.18 502
9338.09 501
9339.01 483
9339.92 481
9340.83 501
9341.74 559
9342.66 537
9343.57 497
9344.48 477
9345.39 531
9346.31 523
9347.22 487
9348.13 526
9349.05 472
9349.96 493
9350.87 506
9351.78 509
9352.70 498
9353.61 506
9354.52 486
9355.44 500
9356.35 488
9357.26 513
9358.18 486
9359.09 533
9360.00 474
9360.92 457
9361.83 485
9362.74 580
9363.66 479
9364.57 501
9365.48 495
9366.40 477
9367.31 464
9368.23 497
9369.14 570
9370.05 574
9370.97 509
9371.88 500
9372.80 534
9373.71 483
9374.62 469
9375.54 530
9376.45 526
9377.37 547
9378.28 572
9379.19 537
9380.11 497
9381.02 512
9381.94 519
9382.85 560
9383.77 499
9384.68 490
9385.60 510
9386.51 520
9387.43 456
9388.34 523
9389.26 539
9390.17 541
9391.09 520
9392.00 529
9392.91 600
9393.83 575
9394.75 591
9395.66 582
9396.58 627
9397.49 635
9398.41 595
9399.32 590
9400.24 595
9401.15 587
9402.07 616
9402.98 633
9403.90 579
9404.81 579
9405.73 599
9406.65 598
9407.56 535
9408.48 545
9409.39 588
9410.31 564
9411.22 514
9412.14 528
9413.06 547
9413.97 545
9414.89 557
9415.80 551
9416.72 535
9417.64 544
9418.55 609
9419.47 567
9420.39 568
9421.30 557
9422.22 572
9423.14 602
9424.05 636
9424.97 520
9425.88 547
9426.80 578
9427.72 591
9428.64 532
9429.55 570
9430.47 616
9431.39 551
9432.30 457
9433.22 558
9434.14 608
9435.05 554
9435.97 562
9436.89 620
9437.81 593
9438.72 575
9439.64 604
9440.56 618
9441.47 667
9442.39 564
9443.31 555
9444.23 589
9445.14 614
9446.06 622
9446.98 571
9447.90 557
9448.81 566
9449.73 568
9450.65 616
9451.57 646
9452.49 672
9453.40 714
9454.32 859
9455.24 917
9456.16 908
9457.08 929
9457.99 1069
9458.91 896
9459.83 795
9460.75 785
9461.67 763
9462.59 661
9463.50 649
9464.42 602
9465.34 619
9466.26 604
9467.18 541
9468.10 588
9469.02 598
9469.94 608
9470.85 601
9471.77 580
9472.69 644
9473.61 535
9474.53 545
9475.45 520
9476.37 523
9477.29 531
9478.21 522
9479.13 561
9480.04 566
9480.96 566
9481.88 591
9482.80 573
9483.72 607
9484.64 541
9485.56 528
9486.48 486
9487.40 481
9488.32 586
9489.24 552
9490.16 516
9491.08 492
9492.00 507
9492.92 529
9493.84 523
9494.76 522
9495.68 525
9496.60 519
9497.52 485
9498.44 503
9499.36 530
9500.28 548
9501.20 576
9502.12 562
9503.04 446
9503.96 488
9504.88 517
9505.80 507
9506.72 517
9507.64 534
9508.56 565
9509.48 553
9510.41 550
9511.33 494
9512.25 516
9513.17 554
9514.09 592
9515.01 561
9515.93 508
9516.85 562
9517.77 533
9518.69 551
9519.61 571
9520.54 578
9521.46 602
9522.38 591
9523.30 563
9524.22 598
9525.14 504
9526.06 578
9526.99 549
9527.91 533
9528.83 508
9529.75 561
9530.67 598
9531.59 545
9532.52 651
9533.44 714
9534.36 791
9535.28 799
9536.20 786
9537.13 688
9538.05 719
9538.97 669
9539.89 712
9540.81 657
9541.74 597
9542.66 654
9543.58 615
9544.50 584
9545.43 642
9546.35 621
9547.27 596
9548.19 577
9549.12 561
9550.04 541
9550.96 574
9551.88 651
9552.81 579
9553.73 522
9554.65 522
9555.58 549
9556.50 563
9557.42 534
9558.34 543
9559.27 621
9560.19 596
9561.11 576
9562.04 601
9562.96 569
9563.88 576
9564.81 572
9565.73 569
9566.65 548
9567.58 549
9568.50 556
9569.43 528
9570.35 512
9571.27 515
9572.20 515
9573.12 547
9574.04 559
9574.97 574
9575.89 497
9576.82 533
9577.74 577
9578.66 551
9579.59 553
9580.51 559
9581.44 644
9582.36 579
9583.28 538
9584.21 535
9585.13 590
9586.06 544
9586.98 538
9587.91 511
9588.83 511
9589.76 545
9590.68 532
9591.60 500
9592.53 576
9593.45 584
9594.38 634
9595.30 546
9596.23 505
9597.15 611
9598.08 609
9599.00 542
9599.93 602
9600.85 620
9601.78 603
9602.70 612
9603.63 568
9604.55 611
9605.48 644
9606.41 666
9607.33 633
9608.26 597
9609.18 580
9610.11 705
9611.03 728
9611.96 727
9612.88 712
9613.81 596
9614.74 676
9615.66 639
9616.59 627
9617.51 580
9618.44 615
9619.37 651
9620.29 636
9621.22 659
9622.14 626
9623.07 667
9624.00 658
9624.92 635
9625.85 693
9626.78 704
9627.70 631
9628.63 644
9629.55 716
9630.48 749
9631.41 655
9632.33 702
9633.26 705
9634.19 735
9635.11 799
9636.04 761
9636.97 774
9637.90 705
9638.82 725
9639.75 820
9640.68 857
9641.60 874
9642.53 776
9643.46 827
9644.38 833
9645.31 937
9646.24 906
9647.17 852
9648.09 859
9649.02 892
9649.95 1032
9650.88 1051
9651.80 1040
9652.73 1099
9653.66 1103
9654.59 1102
9655.51 1042
9656.44 1097
9657.37 976
9658.30 939
9659.23 989
9660.15 908
9661.08 872
9662.01 863
9662.94 898
9663.87 834
9664.80 809
9665.72 911
9666.65 930
9667.58 882
9668.51 860
9669.44 922
9670.37 1001
9671.29 936
9672.22 965
9673.15 907
9674.08 1005
9675.01 909
9675.94 945
9676.87 917
9677.79 954
9678.72 943
9679.65 975
9680.58 935
9681.51 951
9682.44 941
9683.37 1014
9684.30 935
9685.23 990
9686.16 953
9687.09 1011
9688.01 1054
9688.94 992
9689.87 916
9690.80 942
9691.73 1029
9692.66 1096
9693.59 1085
9694.52 1071
9695.45 1045
9696.38 1013
9697.31 1053
9698.24 1147
9699.17 1232
9700.10 1279
9701.03 1230
9701.96 1319
9702.89 1402
9703.82 1366
9704.75 1101
9705.68 1204
9706.61 1141
9707.54 1150
9708.47 1073
9709.40 981
9710.33 1010
9711.26 1097
9712.19 1080
9713.12 1038
9714.05 1070
9714.98 1083
9715.92 1052
9716.85 1118
9717.78 1121
9718.71 1014
9719.64 1053
9720.57 1052
9721.50 1013
9722.43 1030
9723.36 1018
9724.29 941
9725.22 960
9726.16 938
9727.09 949
9728.02 851
9728.95 890
9729.88 860
9730.81 894
9731.74 902
9732.67 889
9733.61 973
9734.54 959
9735.47 875
9736.40 872
9737.33 914
9738.26 868
9739.20 884
9740.13 873
9741.06 881
9741.99 802
9742.92 806
9743.86 838
9744.79 859
9745.72 816
9746.65 847
9747.58 832
9748.52 815
9749.45 881
9750.38 824
9751.31 780
9752.25 844
9753.18 828
9754.11 819
9755.04 817
9755.98 803
9756.91 779
9757.84 776
9758.77 828
9759.71 862
9760.64 822
9761.57 802
9762.51 795
9763.44 793
9764.37 775
9765.30 763
9766.24 824
9767.17 839
9768.10 831
9769.04 802
9769.97 845
9770.90 883
9771.84 799
9772.77 778
9773.70 789
9774.64 812
9775.57 855
9776.50 811
9777.44 816
9778.37 860
9779.31 981
9780.24 985
9781.17 931
9782.11 918
9783.04 959
9783.97 1024
9784.91 1034
9785.84 956
9786.78 973
9787.71 1021
9788.64 949
9789.58 1013
9790.51 852
9791.45 847
9792.38 816
9793.32 826
9794.25 853
9795.19 783
9796.12 794
9797.05 870
9797.99 829
9798.92 869
9799.86 854
9800.79 857
9801.73 844
9802.66 856
9803.60 860
9804.53 898
9805.47 894
9806.40 816
9807.34 844
9808.27 794
9809.21 806
9810.14 730
9811.08 750
9812.01 717
9812.95 714
9813.88 714
9814.82 697
9815.75 684
9816.69 710
9817.63 752
9818.56 705
9819.50 711
9820.43 761
9821.37 682
9822.30 715
9823.24 678
9824.18 682
9825.11 712
9826.05 687
9826.98 645
9827.92 707
9828.86 658
9829.79 649
9830.73 691
9831.66 677
9832.60 631
9833.54 668
9834.47 714
9835.41 691
9836.35 668
9837.28 690
9838.22 672
9839.16 722
9840.09 707
9841.03 701
9841.97 692
9842.90 699
9843.84 689
9844.78 656
9845.71 681
9846.65 728
9847.59 717
9848.52 706
9849.46 677
9850.40 645
9851.34 664
9852.27 734
9853.21 688
9854.15 701
9855.08 690
9856.02 700
9856.96 756
9857.90 667
9858.83 669
9859.77 679
9860.71 731
9861.65 692
9862.58 722
9863.52 662
9864.46 631
9865.40 632
9866.34 689
9867.27 724
9868.21 669
9869.15 693
9870.09 662
9871.03 697
9871.96 706
9872.90 676
9873.84 712
9874.78 707
9875.72 685
9876.66 630
9877.59 608
9878.53 696
9879.47 673
9880.41 651
9881.35 645
9882.29 727
9883.23 684
9884.16 668
9885.10 715
9886.04 630
9886.98 648
9887.92 663
9888.86 654
9889.80 674
9890.74 651
9891.68 648
9892.61 657
9893.55 690
9894.49 647
9895.43 637
9896.37 613
9897.31 658
9898.25 656
9899.19 641
9900.13 628
9901.07 570
9902.01 657
9902.95 651
9903.89 647
9904.83 661
9905.77 599
9906.71 652
9907.65 680
9908.59 699
9909.53 681
9910.47 663
9911.41 646
9912.35 618
9913.29 626
9914.23 667
9915.17 729
9916.11 679
9917.05 645
9917.99 574
9918.93 664
9919.87 662
9920.81 661
9921.75 603
9922.69 651
9923.63 645
9924.57 677
9925.51 735
9926.45 801
9927.39 903
9928.33 947
9929.28 1028
9930.22 1032
9931.16 1062
9932.10 1076
9933.04 1109
9933.98 962
9934.92 921
9935.86 927
9936.80 835
9937.74 776
9938.69 757
9939.63 740
9940.57 709
9941.51 689
9942.45 709
9943.39 611
9944.34 601
9945.28 688
9946.22 711
9947.16 696
9948.10 695
9949.04 643
9949.99 685
9950.93 704
9951.87 734
9952.81 721
9953.75 668
9954.70 698
9955.64 730
9956.58 674
9957.52 676
9958.46 640
9959.41 646
9960.35 605
9961.29 691
9962.23 664
9963.18 641
9964.12 751
9965.06 719
9966.00 675
9966.95 665
9967.89 685
9968.83 787
9969.77 753
9970.72 669
9971.66 700
9972.60 701
9973.55 702
9974.49 672
9975.43 691
9976.38 619
9977.32 690
9978.26 661
9979.21 681
9980.15 678
9981.09 694
9982.04 648
9982.98 618
9983.92 583
9984.87 584
9985.81 559
9986.75 612
9987.70 574
9988.64 559
9989.58 603
9990.53 639
9991.47 634
9992.42 624
9993.36 608
9994.30 609
9995.25 621
9996.19 618
9997.14 601
9998.08 573
9999.02 576
9999.97 607
10000.91 571
10001.86 613
10002.80 524
10003.75 611
10004.69 614
10005.63 653
10006.58 502
10007.52 525
10008.47 541
10009.41 584
10010.36 556
10011.30 542
10012.25 542
10013.19 550
10014.14 533
10015.08 554
10016.03 532
10016.97 565
10017.92 571
10018.86 504
10019.81 576
10020.75 641
10021.70 593
10022.64 558
10023.59 565
10024.53 578
10025.48 549
10026.42 576
10027.37 566
10028.32 512
10029.26 525
10030.21 574
10031.15 541
10032.10 571
10033.04 524
10033.99 521
10034.94 527
10035.88 578
10036.83 551
10037.77 509
10038.72 509
10039.67 542
10040.61 527
10041.56 559
10042.50 539
10043.45 536
10044.40 544
10045.34 594
10046.29 558
10047.24 566
10048.18 531
10049.13 454
10050.08 496
10051.02 546
10051.97 599
10052.92 518
10053.86 529
10054.81 512
10055.76 513
10056.70 535
10057.65 537
10058.60 528
10059.54 548
10060.49 519
10061.44 447
10062.39 494
10063.33 521
10064.28 485
10065.23 466
10066.17 470
10067.12 521
10068.07 542
10069.02 521
10069.96 500
10070.91 497
10071.86 462
10072.81 482
10073.76 507
10074.70 503
10075.65 560
10076.60 575
10077.55 500
10078.49 528
10079.44 498
10080.39 513
10081.34 491
10082.29 472
10083.23 512
10084.18 515
10085.13 504
10086.08 524
10087.03 536
10087.98 497
10088.92 572
10089.87 515
10090.82 508
10091.77 556
10092.72 504
10093.67 507
10094.62 518
10095.56 499
10096.51 474
10097.46 495
10098.41 463
10099.36 482
10100.31 510
10101.26 526
10102.21 522
10103.16 550
10104.11 515
10105.05 503
10106.00 500
10106.95 471
10107.90 505
10108.85 552
10109.80 492
10110.75 534
10111.70 548
10112.65 555
10113.60 560
10114.55 475
10115.50 479
10116.45 484
10117.40 530
10118.35 525
10119.30 467
10120.25 479
10121.20 504
10122.15 526
10123.10 554
10124.05 474
10125.00 444
10125.95 483
10126.90 516
10127.85 535
10128.80 544
10129.75 487
10130.70 497
10131.65 453
10132.60 513
10133.55 537
10134.50 540
10135.45 547
10136.40 526
10137.35 523
10138.30 542
10139.26 552
10140.21 500
10141.16 558
10142.11 525
10143.06 484
10144.01 546
10144.96 562
10145.91 519
10146.86 517
10147.81 545
10148.77 566
10149.72 559
10150.67 584
10151.62 559
10152.57 525
10153.52 534
10154.47 532
10155.43 548
10156.38 535
10157.33 515
10158.28 550
10159.23 543
10160.18 535
10161.14 529
10162.09 515
10163.04 558
10163.99 526
10164.94 572
10165.90 554
10166.85 584
10167.80 533
10168.75 526
10169.70 579
10170.66 616
10171.61 580
10172.56 611
10173.51 576
10174.47 633
10175.42 605
10176.37 654
10177.32 635
10178.28 664
10179.23 671
10180.18 725
10181.14 673
10182.09 661
10183.04 623
10183.99 662
10184.95 712
10185.90 719
10186.85 733
10187.81 723
10188.76 782
10189.71 766
10190.67 768
10191.62 773
10192.57 749
10193.53 783
10194.48 790
10195.43 763
10196.39 841
10197.34 785
10198.29 751
10199.25 791
10200.20 850
10201.15 758
10202.11 778
10203.06 715
10204.02 790
10204.97 776
10205.92 871
10206.88 862
10207.83 903
10208.79 993
10209.74 957
10210.69 936
10211.65 1044
10212.60 1013
10213.56 909
10214.51 914
10215.46 862
10216.42 840
10217.37 836
10218.33 810
10219.28 760
10220.24 738
10221.19 720
10222.15 678
10223.10 691
10224.06 706
10225.01 706
10225.97 641
10226.92 636
10227.88 666
10228.83 636
10229.79 658
10230.74 667
10231.70 669
10232.65 630
10233.61 665
10234.56 781
10235.52 776
10236.47 829
10237.43 894
10238.38 864
10239.34 809
10240.29 861
10241.25 825
10242.21 860
10243.16 876
10244.12 817
10245.07 797
10246.03 660
10246.98 650
10247.94 663
10248.90 595
10249.85 569
10250.81 580
10251.76 651
10252.72 630
10253.68 592
10254.63 593
10255.59 610
10256.55 638
10257.50 600
10258.46 592
10259.41 593
10260.37 537
10261.33 534
10262.28 606
10263.24 574
10264.20 549
10265.15 584
10266.11 553
10267.07 526
10268.02 539
10268.98 544
10269.94 543
10270.90 598
10271.85 552
10272.81 576
10273.77 543
10274.72 557
10275.68 550
10276.64 515
10277.60 515
10278.55 517
10279.51 557
10280.47 544
10281.43 518
10282.38 570
10283.34 587
10284.30 549
10285.26 536
10286.21 523
10287.17 526
10288.13 523
10289.09 538
10290.04 490
10291.00 518
10291.96 522
10292.92 521
10293.88 560
10294.83 548
10295.79 590
10296.75 529
10297.71 559
10298.67 525
10299.63 601
10300.58 535
10301.54 491
10302.50 493
10303.46 527
10304.42 473
10305.38 505
10306.34 489
10307.29 496
10308.25 514
10309.21 553
10310.17 517
10311.13 514
10312.09 445
10313.05 541
10314.01 554
10314.97 493
10315.92 515
10316.88 475
10317.84 468
10318.80 514
10319.76 481
10320.72 485
10321.68 482
10322.64 475
10323.60 470
10324.56 483
10325.52 485
10326.48 476
10327.44 456
10328.40 507
10329.36 488
10330.32 506
10331.28 474
10332.24 551
10333.20 528
10334.16 540
10335.12 571
10336.08 521
10337.04 488
10338.00 438
10338.96 466
10339.92 452
10340.88 481
10341.84 470
10342.80 407
10343.76 461
10344.72 486
10345.68 487
10346.64 441
10347.60 498
10348.56 477
10349.52 451
10350.48 464
10351.44 480
10352.40 464
10353.36 479
10354.32 468
10355.29 457
10356.25 478
10357.21 462
10358.17 467
10359.13 476
10360.09 407
10361.05 428
10362.01 403
10362.97 388
10363.94 396
10364.90 409
10365.86 442
10366.82 457
10367.78 431
10368.74 375
10369.70 379
10370.67 366
10371.63 422
10372.59 450
10373.55 411
10374.51 467
10375.47 451
10376.44 423
10377.40 412
10378.36 443
10379.32 457
10380.28 446
10381.25 404
10382.21 426
10383.17 472
10384.13 465
10385.10 451
10386.06 462
10387.02 495
10387.98 435
10388.95 418
10389.91 404
10390.87 508
10391.83 426
10392.80 403
10393.76 428
10394.72 401
10395.68 400
10396.65 422
10397.61 409
10398.57 421
10399.54 401
10400.50 435
10401.46 460
10402.43 429
10403.39 470
10404.35 415
10405.31 423
10406.28 452
10407.24 434
10408.20 409
10409.17 449
10410.13 491
10411.10 497
10412.06 474
10413.02 429
10413.99 417
10414.95 406
10415.91 437
10416.88 451
10417.84 486
10418.80 503
10419.77 536
10420.73 559
10421.70 556
10422.66 603
10423.63 550
10424.59 602
10425.55 583
10426.52 533
10427.48 509
10428.45 459
10429.41 434
10430.37 418
10431.34 379
10432.30 404
10433.27 392
10434.23 405
10435.20 446
10436.16 384
10437.13 445
10438.09 373
10439.06 368
10440.02 394
10440.99 383
10441.95 393
10442.92 404
10443.88 386
10444.85 389
10445.81 414
10446.78 393
10447.74 380
10448.71 355
10449.67 366
10450.64 357
10451.60 425
10452.57 423
10453.53 355
10454.50 368
10455.47 424
10456.43 387
10457.40 394
10458.36 448
10459.33 419
10460.29 438
10461.26 367
10462.23 357
10463.19 323
10464.16 434
10465.12 372
10466.09 393
10467.06 390
10468.02 382
10468.99 362
10469.95 341
10470.92 355
10471.89 357
10472.85 347
10473.82 381
10474.79 360
10475.75 366
10476.72 373
10477.69 327
10478.65 351
10479.62 370
10480.59 351
10481.55 383
10482.52 367
10483.49 380
10484.45 365
10485.42 353
10486.39 371
10487.35 366
10488.32 406
10489.29 407
10490.26 405
10491.22 405
10492.19 372
10493.16 391
10494.13 379
10495.09 402
10496.06 388
10497.03 403
10497.99 384
10498.96 363
10499.93 402
10500.90 360
10501.87 374
10502.83 405
10503.80 372
10504.77 376
10505.74 399
10506.70 372
10507.67 382
10508.64 369
10509.61 413
10510.58 373
10511.55 360
10512.51 392
10513.48 387
10514.45 392
10515.42 423
10516.39 369
10517.36 388
10518.32 375
10519.29 401
10520.26 436
10521.23 431
10522.20 404
10523.17 407
10524.14 386
10525.10 390
10526.07 403
10527.04 410
10528.01 398
10528.98 390
10529.95 366
10530.92 430
10531.89 431
10532.86 383
10533.83 379
10534.79 402
10535.76 401
10536.73 408
10537.70 390
10538.67 341
10539.64 365
10540.61 342
10541.58 389
10542.55 387
10543.52 417
10544.49 426
10545.46 415
10546.43 410
10547.40 402
10548.37 408
10549.34 388
10550.31 422
10551.28 423
10552.25 388
10553.22 396
10554.19 378
10555.16 433
10556.13 430
10557.10 457
10558.07 466
10559.04 457
10560.01 458
10560.98 482
10561.95 433
10562.92 485
10563.89 482
10564.86 509
10565.83 519
10566.81 515
10567.78 476
10568.75 454
10569.72 429
10570.69 460
10571.66 428
10572.63 438
10573.60 436
10574.57 397
10575.54 410
10576.51 416
10577.49 395
10578.46 393
10579.43 424
10580.40 437
10581.37 419
10582.34 428
10583.31 422
10584.29 444
10585.26 432
10586.23 375
10587.20 416
10588.17 424
10589.14 407
10590.12 486
10591.09 461
10592.06 400
10593.03 469
10594.00 469
10594.98 459
10595.95 447
10596.92 462
10597.89 427
10598.86 461
10599.84 438
10600.81 418
10601.78 415
10602.75 458
10603.73 403
10604.70 395
10605.67 385
10606.64 394
10607.62 447
10608.59 408
10609.56 402
10610.53 468
10611.51 461
10612.48 449
10613.45 420
10614.43 401
10615.40 385
10616.37 404
10617.34 436
10618.32 411
10619.29 390
10620.26 413
10621.24 412
10622.21 420
10623.18 424
10624.16 471
10625.13 437
10626.10 413
10627.08 412
10628.05 391
10629.02 418
10630.00 446
10630.97 436
10631.95 471
10632.92 446
10633.89 420
10634.87 453
10635.84 446
10636.81 441
10637.79 507
10638.76 489
10639.74 513
10640.71 592
10641.69 620
10642.66 607
10643.63 635
10644.61 657
10645.58 618
10646.56 599
10647.53 490
10648.51 482
10649.48 501
10650.45 480
10651.43 421
10652.40 424
10653.38 442
10654.35 407
10655.33 413
10656.30 424
10657.28 465
10658.25 408
10659.23 394
10660.20 387
10661.18 461
10662.15 402
10663.13 428
10664.10 436
10665.08 397
10666.05 362
10667.03 440
10668.00 405
10668.98 403
10669.96 407
10670.93 379
10671.91 455
10672.88 451
10673.86 405
10674.83 404
10675.81 368
10676.79 380
10677.76 442
10678.74 405
10679.71 427
10680.69 404
10681.66 377
10682.64 456
10683.62 419
10684.59 396
10685.57 398
10686.55 379
10687.52 372
10688.50 403
10689.47 422
10690.45 409
10691.43 348
10692.40 364
10693.38 407
10694.36 380
10695.33 350
10696.31 343
10697.29 357
10698.26 388
10699.24 375
10700.22 329
10701.19 344
10702.17 356
10703.15 380
10704.13 373
10705.10 383
10706.08 364
10707.06 344
10708.03 346
10709.01 398
10709.99 331
10710.97 380
10711.94 448
10712.92 435
10713.90 355
10714.88 326
10715.85 369
10716.83 351
10717.81 331
10718.79 365
10719.76 415
10720.74 345
10721.72 331
10722.70 347
10723.68 369
10724.65 389
10725.63 378
10726.61 355
10727.59 409
10728.57 352
10729.54 373
10730.52 359
10731.50 321
10732.48 371
10733.46 394
10734.44 378
10735.41 359
10736.39 308
10737.37 333
10738.35 361
10739.33 350
10740.31 361
10741.29 372
10742.26 358
10743.24 358
10744.22 353
10745.20 368
10746.18 348
10747.16 366
10748.14 378
10749.12 385
10750.10 328
10751.08 363
10752.05 372
10753.03 354
10754.01 356
10754.99 313
10755.97 367
10756.95 378
10757.93 423
10758.91 374
10759.89 347
10760.87 374
10761.85 396
10762.83 349
10763.81 354
10764.79 332
10765.77 345
10766.75 389
10767.73 376
10768.71 398
10769.69 366
10770.67 369
10771.65 397
10772.63 375
10773.61 346
10774.59 417
10775.57 426
10776.55 387
10777.53 392
10778.51 384
10779.49 424
10780.47 396
10781.45 440
10782.43 365
10783.41 394
10784.39 445
10785.38 460
10786.36 418
10787.34 412
10788.32 420
10789.30 406
10790.28 381
10791.26 344
10792.24 386
10793.22 385
10794.20 369
10795.19 361
10796.17 441
10797.15 396
10798.13 379
10799.11 433
10800.09 381
10801.07 370
10802.05 365
10803.04 393
10804.02 392
10805.00 342
10805.98 388
10806.96 359
10807.94 377
10808.93 342
10809.91 396
10810.89 420
10811.87 383
10812.85 346
10813.84 388
10814.82 437
10815.80 396
10816.78 425
10817.77 386
10818.75 361
10819.73 336
10820.71 365
10821.69 373
10822.68 388
10823.66 367
10824.64 394
10825.62 393
10826.61 355
10827.59 384
10828.57 400
10829.56 375
10830.54 408
10831.52 346
10832.50 378
10833.49 422
10834.47 400
10835.45 386
10836.44 422
10837.42 414
10838.40 407
10839.39 406
10840.37 435
10841.35 389
10842.34 408
10843.32 394
10844.30 472
10845.29 402
10846.27 453
10847.25 426
10848.24 436
10849.22 424
10850.20 426
10851.19 416
10852.17 406
10853.16 425
10854.14 431
10855.12 399
10856.11 453
10857.09 459
10858.08 441
10859.06 427
10860.04 430
10861.03 402
10862.01 409
10863.00 440
10863.98 470
10864.96 444
10865.95 445
10866.93 409
10867.92 467
10868.90 485
10869.89 469
10870.87 396
10871.86 477
10872.84 473
10873.83 475
10874.81 438
10875.80 469
10876.78 476
10877.77 500
10878.75 474
10879.74 469
10880.72 469
10881.71 501
10882.69 500
10883.68 501
10884.66 425
10885.65 496
10886.63 521
10887.62 488
10888.60 529
10889.59 585
10890.57 520
10891.56 525
10892.55 543
10893.53 553
10894.52 538
10895.50 559
10896.49 580
10897.47 548
10898.46 567
10899.45 529
10900.43 502
10901.42 527
10902.40 584
10903.39 545
10904.38 587
10905.36 557
10906.35 537
10907.34 575
10908.32 576
10909.31 572
10910.29 582
10911.28 574
10912.27 558
10913.25 581
10914.24 630
10915.23 644
10916.21 603
10917.20 610
10918.19 687
10919.17 646
10920.16 616
10921.15 713
10922.14 636
10923.12 671
10924.11 596
10925.10 614
10926.08 676
10927.07 674
10928.06 672
10929.05 670
10930.03 623
10931.02 698
10932.01 712
10933.00 696
10933.98 676
10934.97 694
10935.96 701
10936.95 654
10937.93 692
10938.92 726
10939.91 713
10940.90 724
10941.88 762
10942.87 720
10943.86 711
10944.85 754
10945.84 743
10946.82 768
10947.81 829
10948.80 827
10949.79 815
10950.78 797
10951.77 883
10952.75 856
10953.74 796
10954.73 873
10955.72 990
10956.71 992
10957.70 1121
10958.69 1153
10959.67 1153
10960.66 1251
10961.65 1294
10962.64 1220
10963.63 1186
10964.62 1201
10965.61 1200
10966.60 1143
10967.58 1079
10968.57 1161
10969.56 1153
10970.55 999
10971.54 980
10972.53 928
10973.52 940
10974.51 977
10975.50 982
10976.49 975
10977.48 887
10978.47 938
10979.46 963
10980.45 1013
10981.44 961
10982.43 1027
10983.42 982
10984.41 999
10985.40 1013
10986.38 1035
10987.37 953
10988.36 1009
10989.35 1098
10990.34 1090
10991.34 1044
10992.33 1009
10993.32 1018
10994.31 1045
10995.30 1115
10996.29 1173
10997.28 1218
10998.27 1317
10999.26 1521
11000.25 1610
11001.24 1824
11002.23 2015
11003.22 1948
11004.21 2064
11005.20 1924
11006.19 1901
11007.18 1735
11008.17 1579
11009.16 1527
11010.16 1430
11011.15 1246
11012.14 1192
11013.13 1104
11014.12 996
11015.11 997
11016.10 952
11017.09 994
11018.08 995
11019.08 954
11020.07 986
11021.06 904
11022.05 900
11023.04 862
11024.03 864
11025.03 896
11026.02 848
11027.01 779
11028.00 790
11028.99 815
11029.98 829
11030.98 736
11031.97 768
11032.96 775
11033.95 763
11034.94 782
11035.94 684
11036.93 729
11037.92 757
11038.91 710
11039.91 735
11040.90 707
11041.89 759
11042.88 788
11043.87 773
11044.87 756
11045.86 733
11046.85 746
11047.85 674
11048.84 685
11049.83 695
11050.82 697
11051.82 698
11052.81 729
11053.80 666
11054.80 706
11055.79 601
11056.78 668
11057.77 721
11058.77 670
11059.76 648
11060.75 654
11061.75 704
11062.74 598
11063.73 576
11064.73 661
11065.72 608
11066.71 632
11067.71 615
11068.70 634
11069.70 630
11070.69 655
11071.68 646
11072.68 650
11073.67 628
11074.66 614
11075.66 645
11076.65 614
11077.65 643
11078.64 651
11079.63 681
11080.63 665
11081.62 662
11082.62 640
11083.61 629
11084.61 627
11085.60 589
11086.59 616
11087.59 589
11088.58 637
11089.58 568
11090.57 603
11091.57 686
11092.56 596
11093.56 574
11094.55 557
11095.55 547
11096.54 542
11097.54 555
11098.53 527
11099.53 605
11100.52 586
11101.52 602
11102.51 565
11103.51 601
11104.50 568
11105.50 582
11106.49 614
11107.49 594
11108.48 558
11109.48 540
11110.47 621
11111.47 610
11112.46 558
11113.46 575
11114.46 589
11115.45 596
11116.45 550
11117.44 590
11118.44 616
11119.43 594
11120.43 584
11121.43 557
11122.42 555
11123.42 559
11124.41 570
11125.41 613
11126.41 572
11127.40 553
11128.40 563
11129.40 643
11130.39 646
11131.39 628
11132.39 666
11133.38 649
11134.38 577
11135.37 637
11136.37 570
11137.37 583
11138.37 580
11139.36 591
11140.36 616
11141.36 607
11142.35 574
11143.35 604
11144.35 630
11145.34 561
11146.34 594
11147.34 599
11148.33 576
11149.33 679
11150.33 613
11151.33 624
11152.32 605
11153.32 571
11154.32 603
11155.32 549
11156.31 521
11157.31 543
11158.31 529
11159.31 548
11160.30 506
11161.30 503
11162.30 500
11163.30 538
11164.30 595
11165.29 521
11166.29 534
11167.29 536
11168.29 518
11169.29 573
11170.28 542
11171.28 515
11172.28 522
11173.28 560
11174.28 544
11175.28 532
11176.27 499
11177.27 531
11178.27 554
11179.27 545
11180.27 511
11181.27 510
11182.27 494
11183.26 533
11184.26 533
11185.26 545
11186.26 557
11187.26 609
11188.26 515
11189.26 567
11190.26 568
11191.26 576
11192.26 543
11193.25 547
11194.25 521
11195.25 568
11196.25 605
11197.25 551
11198.25 541
11199.25 638
11200.25 695
11201.25 593
11202.25 557
11203.25 573
11204.25 545
11205.25 507
11206.25 524
11207.25 547
11208.25 526
11209.25 589
11210.25 612
11211.25 607
11212.25 531
11213.25 510
11214.25 550
11215.25 553
11216.25 534
11217.25 546
11218.25 548
11219.25 465
11220.25 500
11221.25 514
11222.25 455
11223.25 494
11224.25 491
11225.25 492
11226.25 464
11227.25 479
11228.25 508
11229.26 460
11230.26 406
11231.26 479
11232.26 450
11233.26 491
11234.26 452
11235.26 509
11236.26 434
11237.26 430
11238.27 466
11239.27 432
11240.27 459
11241.27 494
11242.27 455
11243.27 444
11244.27 439
11245.27 467
11246.28 462
11247.28 444
11248.28 459
11249.28 447
11250.28 485
11251.28 437
11252.29 457
11253.29 476
11254.29 459
11255.29 439
11256.29 471
11257.30 487
11258.30 455
11259.30 529
11260.30 457
11261.31 490
11262.31 505
11263.31 479
11264.31 487
11265.31 430
11266.32 488
11267.32 501
11268.32 484
11269.32 506
11270.33 475
11271.33 456
11272.33 476
11273.34 467
11274.34 506
11275.34 493
11276.34 551
11277.35 598
11278.35 499
11279.35 487
11280.36 576
11281.36 596
11282.36 572
11283.37 593
11284.37 587
11285.37 603
11286.38 602
11287.38 516
11288.38 500
11289.39 528
11290.39 505
11291.39 489
11292.40 451
11293.40 457
11294.40 496
11295.41 462
11296.41 464
11297.42 509
11298.42 440
11299.42 424
11300.43 435
11301.43 481
11302.44 463
11303.44 463
11304.44 476
11305.45 486
11306.45 453
11307.46 475
11308.46 486
11309.47 476
11310.47 494
11311.47 470
11312.48 452
11313.48 469
11314.49 520
11315.49 518
11316.50 564
11317.50 610
11318.51 581
11319.51 548
11320.52 557
11321.52 568
11322.53 536
11323.53 518
11324.54 491
11325.54 466
11326.55 431
11327.55 489
11328.56 472
11329.56 444
11330.57 414
11331.57 456
11332.58 435
11333.58 422
11334.59 436
11335.60 410
11336.60 420
11337.61 431
11338.61 455
11339.62 474
11340.62 501
11341.63 487
11342.64 459
11343.64 481
11344.65 481
11345.65 447
11346.66 456
11347.67 459
11348.67 452
11349.68 449
11350.68 441
11351.69 490
11352.70 472
11353.70 394
11354.71 406
11355.72 440
11356.72 397
11357.73 434
11358.74 411
11359.74 438
11360.75 388
11361.76 372
11362.76 374
11363.77 408
11364.78 457
11365.78 432
11366.79 429
11367.80 402
11368.80 418
11369.81 446
11370.82 449
11371.83 438
11372.83 428
11373.84 407
11374.85 375
11375.85 426
11376.86 387
11377.87 386
11378.88 428
11379.88 375
11380.89 361
11381.90 365
11382.91 353
11383.92 394
11384.92 377
11385.93 399
11386.94 380
11387.95 410
11388.95 419
11389.96 432
11390.97 386
11391.98 404
11392.99 412
11393.99 392
11395.00 378
11396.01 351
11397.02 394
11398.03 384
11399.04 421
11400.04 407
11401.05 387
11402.06 370
11403.07 370
11404.08 370
11405.09 359
11406.10 398
11407.11 428
11408.11 367
11409.12 367
11410.13 391
11411.14 440
11412.15 401
11413.16 386
11414.17 361
11415.18 414
11416.19 384
11417.19 381
11418.20 366
11419.21 356
11420.22 394
11421.23 393
11422.24 389
11423.25 355
11424.26 368
11425.27 376
11426.28 453
11427.29 437
11428.30 389
11429.31 435
11430.32 406
11431.33 374
11432.34 362
11433.35 376
11434.36 384
11435.37 363
11436.38 393
11437.39 388
11438.40 387
11439.41 393
11440.42 420
11441.43 372
11442.44 404
11443.45 405
11444.46 380
11445.47 413
11446.48 363
11447.49 377
11448.50 384
11449.51 389
11450.52 380
11451.53 389
11452.54 358
11453.56 367
11454.57 357
11455.58 377
11456.59 404
11457.60 353
11458.61 411
11459.62 385
11460.63 369
11461.64 416
11462.65 423
11463.67 381
11464.68 373
11465.69 387
11466.70 378
11467.71 417
11468.72 386
11469.73 330
11470.75 418
11471.76 438
11472.77 404
11473.78 417
11474.79 398
11475.80 391
11476.82 374
11477.83 389
11478.84 392
11479.85 371
11480.86 388
11481.88 375
11482.89 370
11483.90 360
11484.91 365
11485.92 352
11486.94 388
11487.95 415
11488.96 384
11489.97 381
11490.99 417
11492.00 346
11493.01 359
11494.02 355
11495.04 379
11496.05 369
11497.06 329
11498.08 378
11499.09 365
11500.10 338
11501.11 394
11502.13 376
11503.14 357
11504.15 380
11505.17 407
11506.18 372
11507.19 364
11508.21 382
11509.22 350
11510.23 394
11511.25 377
11512.26 376
11513.27 367
11514.29 389
11515.30 346
11516.31 348
11517.33 349
11518.34 353
11519.35 374
11520.37 375
11521.38 423
11522.40 346
11523.41 329
11524.42 366
11525.44 376
11526.45 421
11527.47 390
11528.48 398
11529.49 362
11530.51 350
11531.52 377
11532.54 381
11533.55 373
11534.56 409
11535.58 394
11536.59 420
11537.61 405
11538.62 411
11539.64 417
11540.65 388
11541.67 438
11542.68 404
11543.70 417
11544.71 405
11545.73 406
11546.74 442
11547.76 429
11548.77 409
11549.79 426
11550.80 415
11551.82 434
11552.83 412
11553.85 422
11554.86 451
11555.88 449
11556.89 468
11557.91 448
11558.92 465
11559.94 449
11560.95 452
11561.97 494
11562.99 445
11564.00 426
11565.02 465
11566.03 481
11567.05 493
11568.06 476
11569.08 499
11570.10 497
11571.11 528
11572.13 465
11573.14 442
11574.16 496
11575.18 552
11576.19 513
11577.21 488
11578.23 522
11579.24 524
11580.26 563
11581.27 522
11582.29 561
11583.31 614
11584.32 568
11585.34 637
11586.36 658
11587.37 621
11588.39 627
11589.41 729
11590.42 737
11591.44 721
11592.46 712
11593.48 757
11594.49 774
11595.51 807
11596.53 836
11597.54 924
11598.56 985
11599.58 1156
11600.60 1312
11601.61 1426
11602.63 1518
11603.65 1518
11604.67 1549
11605.68 1429
11606.70 1275
11607.72 1173
11608.74 1030
11609.75 1019
11610.77 945
11611.79 795
11612.81 757
11613.82 692
11614.84 645
11615.86 612
11616.88 604
11617.90 622
11618.91 601
11619.93 546
11620.95 555
11621.97 564
11622.99 573
11624.01 592
11625.02 563
11626.04 515
11627.06 499
11628.08 486
11629.10 475
11630.12 480
11631.14 445
11632.15 486
11633.17 451
11634.19 420
11635.21 406
11636.23 464
11637.25 497
11638.27 431
11639.29 464
11640.31 438
11641.32 442
11642.34 462
11643.36 418
11644.38 438
11645.40 415
11646.42 429
11647.44 440
11648.46 382
11649.48 349
11650.50 420
11651.52 441
11652.54 405
11653.56 397
11654.58 397
11655.60 380
11656.62 424
11657.64 401
11658.66 355
11659.68 410
11660.70 414
11661.72 418
11662.74 414
11663.76 414
11664.78 382
11665.80 376
11666.82 396
11667.84 379
11668.86 368
11669.88 408
11670.90 419
11671.92 422
11672.94 439
11673.96 411
11674.98 454
11676.00 428
11677.02 408
11678.04 449
11679.06 471
11680.08 430
11681.10 422
11682.12 432
11683.15 406
11684.17 430
11685.19 449
11686.21 485
11687.23 500
11688.25 434
11689.27 474
11690.29 464
11691.31 423
11692.34 402
11693.36 394
11694.38 412
11695.40 440
11696.42 397
11697.44 412
11698.46 433
11699.49 432
11700.51 447
11701.53 378
11702.55 411
11703.57 372
11704.60 406
11705.62 422
11706.64 397
11707.66 457
11708.68 438
11709.71 437
11710.73 380
11711.75 413
11712.77 409
11713.79 390
11714.82 358
11715.84 380
11716.86 408
11717.88 392
11718.91 394
11719.93 403
11720.95 395
11721.97 367
11723.00 373
11724.02 418
11725.04 383
11726.06 388
11727.09 402
11728.11 437
11729.13 378
11730.16 330
11731.18 352
11732.20 381
11733.23 372
11734.25 403
11735.27 364
11736.30 357
11737.32 357
11738.34 348
11739.37 390
11740.39 401
11741.41 366
11742.44 392
11743.46 401
11744.48 403
11745.51 403
11746.53 385
11747.55 408
11748.58 360
11749.60 397
11750.63 388
11751.65 402
11752.67 408
11753.70 406
11754.72 394
11755.75 416
11756.77 444
11757.79 394
11758.82 378
11759.84 397
11760.87 399
11761.89 383
11762.92 416
11763.94 411
11764.96 384
11765.99 361
11767.01 372
11768.04 331
11769.06 357
11770.09 351
11771.11 387
11772.14 380
11773.16 396
11774.19 397
11775.21 360
11776.24 446
11777.26 369
11778.29 357
11779.31 372
11780.34 390
11781.36 398
11782.39 372
11783.41 362
11784.44 376
11785.46 397
11786.49 390
11787.52 362
11788.54 388
11789.57 385
11790.59 403
11791.62 368
11792.64 364
11793.67 346
11794.69 396
11795.72 387
11796.75 374
11797.77 407
11798.80 375
11799.82 360
11800.85 316
11801.88 327
11802.90 376
11803.93 348
11804.96 367
11805.98 369
11807.01 431
11808.03 403
11809.06 403
11810.09 417
11811.11 366
11812.14 384
11813.17 363
11814.19 388
11815.22 333
11816.25 319
11817.27 390
11818.30 387
11819.33 397
11820.35 392
11821.38 351
11822.41 358
11823.44 405
11824.46 435
11825.49 394
11826.52 412
11827.54 396
11828.57 402
11829.60 383
11830.63 393
11831.65 408
11832.68 413
11833.71 390
11834.74 402
11835.76 433
11836.79 422
11837.82 423
11838.85 451
11839.87 418
11840.90 429
11841.93 415
11842.96 374
11843.99 391
11845.01 403
11846.04 417
11847.07 441
11848.10 437
11849.13 435
11850.15 422
11851.18 419
11852.21 441
11853.24 437
11854.27 369
11855.30 433
11856.33 383
11857.35 457
11858.38 437
11859.41 431
11860.44 408
11861.47 464
11862.50 442
11863.53 478
11864.55 478
11865.58 422
11866.61 410
11867.64 426
11868.67 470
11869.70 441
11870.73 498
11871.76 456
11872.79 482
11873.82 485
11874.85 434
11875.88 474
11876.90 508
11877.93 474
11878.96 449
11879.99 471
11881.02 435
11882.05 457
11883.08 514
11884.11 482
11885.14 477
11886.17 482
11887.20 545
11888.23 509
11889.26 466
11890.29 525
11891.32 545
11892.35 596
11893.38 577
11894.41 533
11895.44 574
11896.47 575
11897.50 594
11898.53 572
11899.56 603
11900.59 652
11901.62 714
11902.65 721
11903.68 699
11904.71 704
11905.75 745
11906.78 698
11907.81 738
11908.84 668
11909.87 698
11910.90 691
11911.93 700
11912.96 640
11913.99 649
11915.02 666
11916.05 659
11917.09 598
11918.12 660
11919.15 607
11920.18 627
11921.21 640
11922.24 597
11923.27 646
11924.30 654
11925.34 602
11926.37 615
11927.40 682
11928.43 727
11929.46 763
11930.49 781
11931.53 794
11932.56 908
11933.59 981
11934.62 1058
11935.65 1051
11936.69 1055
11937.72 1026
11938.75 987
11939.78 952
11940.81 871
11941.85 776
11942.88 800
11943.91 730
11944.94 719
11945.98 632
11947.01 649
11948.04 612
11949.07 588
11950.11 588
11951.14 571
11952.17 607
11953.20 538
11954.24 588
11955.27 561
11956.30 575
11957.34 499
11958.37 549
11959.40 521
11960.43 505
11961.47 541
11962.50 523
11963.53 485
11964.57 485
11965.60 483
11966.63 504
11967.67 451
11968.70 479
11969.73 474
11970.77 497
11971.80 512
11972.83 464
11973.87 456
11974.90 488
11975.93 461
11976.97 510
11978.00 467
11979.04 479
11980.07 514
11981.10 474
11982.14 477
11983.17 446
11984.21 452
11985.24 495
11986.27 494
11987.31 461
11988.34 468
11989.38 475
11990.41 443
11991.45 471
11992.48 527
11993.51 522
11994.55 512
11995.58 502
11996.62 546
11997.65 504
11998.69 488
11999.72 455
12000.76 465
12001.79 511
12002.83 522
12003.86 479
12004.90 512
12005.93 498
12006.97 509
12008.00 533
12009.04 527
12010.07 512
12011.11 512
12012.14 518
12013.18 536
12014.21 546
12015.25 524
12016.28 511
12017.32 502
12018.35 570
12019.39 574
12020.43 596
12021.46 551
12022.50 586
12023.53 621
12024.57 610
12025.60 573
12026.64 612
12027.68 623
12028.71 597
12029.75 584
12030.78 577
12031.82 551
12032.86 545
12033.89 555
12034.93 563
12035.97 604
12037.00 572
12038.04 525
12039.07 528
12040.11 559
12041.15 543
12042.18 549
12043.22 517
12044.26 481
12045.29 519
12046.33 510
12047.37 492
12048.40 512
12049.44 509
12050.48 539
12051.52 539
12052.55 509
12053.59 463
12054.63 450
12055.66 479
12056.70 506
12057.74 465
12058.78 499
12059.81 525
12060.85 488
12061.89 481
12062.92 493
12063.96 502
12065.00 490
12066.04 509
12067.07 475
12068.11 444
12069.15 475
12070.19 508
12071.23 558
12072.26 562
12073.30 513
12074.34 537
12075.38 503
12076.42 492
12077.45 498
12078.49 509
12079.53 501
12080.57 510
12081.61 499
12082.64 532
12083.68 506
12084.72 523
12085.76 502
12086.80 523
12087.84 504
12088.88 532
12089.91 567
12090.95 564
12091.99 519
12093.03 533
12094.07 549
12095.11 596
12096.15 491
12097.19 496
12098.22 531
12099.26 551
12100.30 547
12101.34 552
12102.38 583
12103.42 598
12104.46 568
12105.50 566
12106.54 558
12107.58 606
12108.62 599
12109.66 567
12110.70 559
12111.74 561
12112.78 512
12113.81 530
12114.85 513
12115.89 544
12116.93 454
12117.97 444
12119.01 420
12120.05 500
12121.09 475
12122.13 474
12123.17 491
12124.21 425
12125.25 451
12126.29 427
12127.33 450
12128.37 419
12129.42 401
12130.46 408
12131.50 415
12132.54 425
12133.58 455
12134.62 451
12135.66 419
12136.70 463
12137.74 453
12138.78 424
12139.82 436
12140.86 393
12141.90 374
12142.94 467
12143.98 442
12145.03 361
12146.07 398
12147.11 412
12148.15 410
12149.19 372
12150.23 358
12151.27 400
12152.31 418
12153.35 445
12154.40 380
12155.44 383
12156.48 428
12157.52 402
12158.56 429
12159.60 375
12160.65 421
12161.69 401
12162.73 383
12163.77 395
12164.81 385
12165.85 382
12166.90 398
12167.94 380
12168.98 420
12170.02 383
12171.06 401
12172.11 401
12173.15 405
12174.19 356
12175.23 346
12176.28 371
12177.32 367
12178.36 415
12179.40 390
12180.45 404
12181.49 422
12182.53 390
12183.57 420
12184.62 361
12185.66 398
12186.70 437
12187.74 385
12188.79 372
12189.83 379
12190.87 397
12191.92 418
12192.96 377
12194.00 360
12195.05 365
12196.09 409
12197.13 368
12198.18 389
12199.22 372
12200.26 398
12201.31 396
12202.35 379
12203.39 422
12204.44 407
12205.48 419
12206.52 446
12207.57 421
12208.61 396
12209.65 397
12210.70 382
12211.74 432
12212.79 428
12213.83 418
12214.87 387
12215.92 418
12216.96 428
12218.01 446
12219.05 403
12220.09 429
12221.14 432
12222.18 419
12223.23 434
12224.27 441
12225.32 435
12226.36 444
12227.41 436
12228.45 421
12229.49 419
12230.54 415
12231.58 436
12232.63 440
12233.67 428
12234.72 425
12235.76 434
12236.81 444
12237.85 450
12238.90 439
12239.94 439
12240.99 473
12242.03 461
12243.08 452
12244.12 408
12245.17 424
12246.21 432
12247.26 425
12248.31 422
12249.35 441
12250.40 416
12251.44 425
12252.49 471
12253.53 447
12254.58 392
12255.62 357
12256.67 409
12257.72 389
12258.76 401
12259.81 415
12260.85 435
12261.90 407
12262.95 384
12263.99 415
12265.04 423
12266.08 356
12267.13 394
12268.18 458
12269.22 415
12270.27 399
12271.32 398
12272.36 407
12273.41 353
12274.46 359
12275.50 355
12276.55 389
12277.60 383
12278.64 421
12279.69 399
12280.74 369
12281.78 377
12282.83 360
12283.88 372
12284.92 403
12285.97 411
12287.02 401
12288.07 434
12289.11 439
12290.16 421
12291.21 404
12292.25 396
12293.30 411
12294.35 330
12295.40 369
12296.44 357
12297.49 369
12298.54 376
12299.59 398
12300.63 368
12301.68 368
12302.73 355
12303.78 402
12304.83 381
12305.87 357
12306.92 348
12307.97 392
12309.02 393
12310.07 388
12311.11 392
12312.16 411
12313.21 394
12314.26 387
12315.31 403
12316.35 384
12317.40 370
12318.45 392
12319.50 421
12320.55 414
12321.60 361
12322.65 380
12323.69 415
12324.74 374
12325.79 415
12326.84 346
12327.89 384
12328.94 404
12329.99 368
12331.04 379
12332.09 416
12333.13 367
12334.18 378
12335.23 417
12336.28 348
12337.33 348
12338.38 352
12339.43 387
12340.48 381
12341.53 391
12342.58 358
12343.63 352
12344.68 397
12345.73 393
12346.78 361
12347.83 400
12348.88 376
12349.93 345
12350.98 363
12352.03 397
12353.07 395
12354.12 370
12355.17 393
12356.22 374
12357.28 378
12358.33 404
12359.38 397
12360.43 383
12361.48 370
12362.53 379
12363.58 396
12364.63 400
12365.68 332
12366.73 365
12367.78 434
12368.83 388
12369.88 373
12370.93 371
12371.98 378
12373.03 414
12374.08 401
12375.13 410
12376.18 397
12377.24 384
12378.29 390
12379.34 418
12380.39 375
12381.44 360
12382.49 383
12383.54 382
12384.59 379
12385.64 387
12386.70 404
12387.75 420
12388.80 435
12389.85 439
12390.90 428
12391.95 385
12393.00 409
12394.06 454
12395.11 420
12396.16 404
12397.21 404
12398.26 385
12399.32 425
12400.37 447
12401.42 426
12402.47 450
12403.52 424
12404.58 465
12405.63 445
12406.68 484
12407.73 451
12408.78 392
12409.84 431
12410.89 451
12411.94 457
12412.99 489
12414.05 456
12415.10 429
12416.15 426
12417.20 441
12418.26 431
12419.31 441
12420.36 445
12421.42 423
12422.47 411
12423.52 382
12424.57 389
12425.63 412
12426.68 424
12427.73 361
12428.79 362
12429.84 435
12430.89 446
12431.95 423
12433.00 396
12434.05 401
12435.11 419
12436.16 461
12437.21 458
12438.27 465
12439.32 469
12440.37 470
12441.43 465
12442.48 466
12443.54 425
12444.59 433
12445.64 442
12446.70 429
12447.75 475
12448.80 435
12449.86 492
12450.91 453
12451.97 423
12453.02 440
12454.08 453
12455.13 433
12456.18 423
12457.24 499
12458.29 440
12459.35 385
12460.40 440
12461.46 458
12462.51 466
12463.57 463
12464.62 433
12465.67 396
12466.73 475
12467.78 443
12468.84 452
12469.89 471
12470.95 426
12472.00 449
12473.06 462
12474.11 480
12475.17 476
12476.22 485
12477.28 491
12478.33 481
12479.39 527
12480.45 507
12481.50 582
12482.56 536
12483.61 537
12484.67 547
12485.72 541
12486.78 511
12487.83 525
12488.89 629
12489.95 675
12491.00 661
12492.06 660
12493.11 720
12494.17 813
12495.22 873
12496.28 969
12497.34 980
12498.39 1059
12499.45 1106
12500.50 1101
12501.56 1119
12502.62 1113
12503.67 1046
12504.73 1019
12505.79 875
12506.84 806
12507.90 705
12508.96 688
12510.01 640
12511.07 604
12512.13 562
12513.18 491
12514.24 520
12515.30 509
12516.35 498
12517.41 510
12518.47 478
12519.52 497
12520.58 460
12521.64 423
12522.70 463
12523.75 451
12524.81 469
12525.87 498
12526.92 488
12527.98 510
12529.04 493
12530.10 481
12531.15 440
12532.21 503
12533.27 487
12534.33 513
12535.38 486
12536.44 449
12537.50 447
12538.56 424
12539.62 468
12540.67 490
12541.73 405
12542.79 456
12543.85 387
12544.91 414
12545.96 447
12547.02 457
12548.08 444
12549.14 442
12550.20 442
12551.25 416
12552.31 459
12553.37 433
12554.43 448
12555.49 378
12556.55 426
12557.61 421
12558.66 431
12559.72 484
12560.78 466
12561.84 417
12562.90 466
12563.96 454
12565.02 459
12566.08 459
12567.14 434
12568.19 492
12569.25 479
12570.31 489
12571.37 484
12572.43 523
12573.49 475
12574.55 567
12575.61 605
12576.67 628
12577.73 630
12578.79 632
12579.85 616
12580.91 590
12581.97 668
12583.03 639
12584.09 591
12585.15 594
12586.20 567
12587.26 594
12588.32 540
12589.38 485
12590.44 547
12591.50 540
12592.56 579
12593.62 557
12594.69 507
12595.75 504
12596.81 579
12597.87 564
12598.93 524
12599.99 530
12601.05 503
12602.11 453
12603.17 457
12604.23 450
12605.29 443
12606.35 416
12607.41 448
12608.47 449
12609.53 459
12610.59 455
12611.65 492
12612.71 461
12613.78 400
12614.84 440
12615.90 459
12616.96 460
12618.02 458
12619.08 450
12620.14 442
12621.20 448
12622.27 445
12623.33 495
12624.39 446
12625.45 420
12626.51 472
12627.57 444
12628.63 417
12629.70 428
12630.76 447
12631.82 459
12632.88 427
12633.94 427
12635.00 432
12636.07 409
12637.13 390
12638.19 374
12639.25 407
12640.31 376
12641.38 379
12642.44 407
12643.50 408
12644.56 375
12645.63 389
12646.69 456
12647.75 452
12648.81 446
12649.88 407
12650.94 432
12652.00 410
12653.06 395
12654.13 433
12655.19 415
12656.25 439
12657.31 406
12658.38 431
12659.44 452
12660.50 413
12661.57 392
12662.63 437
12663.69 447
12664.76 414
12665.82 398
12666.88 376
12667.95 421
12669.01 397
12670.07 386
12671.14 398
12672.20 412
12673.26 365
12674.33 391
12675.39 373
12676.45 390
12677.52 401
12678.58 419
12679.64 398
12680.71 399
12681.77 359
12682.84 375
12683.90 409
12684.96 391
12686.03 387
12687.09 438
12688.16 399
12689.22 389
12690.28 427
12691.35 404
12692.41 384
12693.48 408
12694.54 396
12695.61 378
12696.67 355
12697.74 380
12698.80 327
12699.86 325
12700.93 385
12701.99 385
12703.06 362
12704.12 355
12705.19 364
12706.25 388
12707.32 385
12708.38 387
12709.45 363
12710.51 397
12711.58 385
12712.64 411
12713.71 360
12714.77 370
12715.84 369
12716.90 364
12717.97 383
12719.03 387
12720.10 399
12721.17 385
12722.23 400
12723.30 375
12724.36 391
12725.43 369
12726.49 382
12727.56 372
12728.63 359
12729.69 415
12730.76 393
12731.82 387
12732.89 380
12733.96 391
12735.02 442
12736.09 443
12737.15 415
12738.22 412
12739.29 373
12740.35 399
12741.42 443
12742.49 409
12743.55 384
12744.62 423
12745.68 402
12746.75 373
12747.82 404
12748.88 420
12749.95 411
12751.02 388
12752.09 363
12753.15 372
12754.22 353
12755.29 362
12756.35 376
12757.42 338
12758.49 334
12759.55 350
12760.62 331
12761.69 317
12762.76 334
12763.82 344
12764.89 322
12765.96 346
12767.03 310
12768.09 327
12769.16 341
12770.23 372
12771.30 324
12772.36 346
12773.43 353
12774.50 344
12775.57 342
12776.63 345
12777.70 331
12778.77 315
12779.84 348
12780.91 303
12781.97 319
12783.04 297
12784.11 326
12785.18 330
12786.25 308
12787.31 325
12788.38 337
12789.45 329
12790.52 332
12791.59 371
12792.66 336
12793.73 311
12794.79 311
12795.86 366
12796.93 341
12798.00 339
12799.07 335
12800.14 338
12801.21 304
12802.28 316
12803.34 331
12804.41 349
12805.48 347
12806.55 322
12807.62 313
12808.69 369
12809.76 356
12810.83 339
12811.90 342
12812.97 374
12814.04 370
12815.11 335
12816.18 345
12817.25 361
12818.31 336
12819.38 354
12820.45 361
12821.52 339
12822.59 344
12823.66 372
12824.73 337
12825.80 367
12826.87 318
12827.94 361
12829.01 352
12830.08 337
12831.15 307
12832.22 285
12833.29 318
12834.36 364
12835.43 317
12836.50 334
12837.57 335
12838.65 353
12839.72 359
12840.79 342
12841.86 301
12842.93 331
12844.00 334
12845.07 336
12846.14 293
12847.21 311
12848.28 303
12849.35 333
12850.42 322
12851.49 310
12852.57 327
12853.64 303
12854.71 322
12855.78 285
12856.85 283
12857.92 288
12858.99 329
12860.06 305
12861.13 283
12862.21 313
12863.28 300
12864.35 321
12865.42 325
12866.49 315
12867.56 287
12868.64 283
12869.71 301
12870.78 316
12871.85 311
12872.92 294
12874.00 270
12875.07 304
12876.14 295
12877.21 282
12878.28 293
12879.36 318
12880.43 312
12881.50 319
12882.57 311
12883.64 282
12884.72 318
12885.79 292
12886.86 319
12887.93 296
12889.01 274
12890.08 271
12891.15 322
12892.22 258
12893.30 266
12894.37 281
12895.44 306
12896.52 304
12897.59 296
12898.66 298
12899.73 275
12900.81 290
12901.88 327
12902.95 317
12904.03 257
12905.10 297
12906.17 291
12907.25 354
12908.32 302
12909.39 271
12910.47 264
12911.54 284
12912.61 301
12913.69 293
12914.76 302
12915.83 311
12916.91 288
12917.98 264
12919.06 282
12920.13 286
12921.20 292
12922.28 309
12923.35 315
12924.43 280
12925.50 289
12926.57 274
12927.65 303
12928.72 294
12929.80 277
12930.87 312
12931.95 308
12933.02 331
12934.09 283
12935.17 286
12936.24 325
12937.32 278
12938.39 293
12939.47 317
12940.54 258
12941.62 280
12942.69 283
12943.77 283
12944.84 310
12945.92 272
12946.99 278
12948.07 303
12949.14 254
12950.22 244
12951.29 268
12952.37 293
12953.44 314
12954.52 289
12955.59 293
12956.67 303
12957.74 300
12958.82 294
12959.89 271
12960.97 278
12962.04 291
12963.12 300
12964.20 296
12965.27 250
12966.35 269
12967.42 297
12968.50 358
12969.58 291
12970.65 282
12971.73 278
12972.80 314
12973.88 319
12974.96 279
12976.03 301
12977.11 306
12978.18 313
12979.26 267
12980.34 299
12981.41 274
12982.49 255
12983.57 306
12984.64 297
12985.72 271
12986.80 235
12987.87 282
12988.95 303
12990.03 279
12991.10 298
12992.18 311
12993.26 329
12994.33 311
12995.41 288
12996.49 304
12997.56 291
12998.64 272
12999.72 297
13000.80 281
13001.87 302
13002.95 291
13004.03 316
13005.11 265
13006.18 270
13007.26 285
13008.34 293
13009.42 276
13010.49 317
13011.57 299
13012.65 338
13013.73 270
13014.80 273
13015.88 260
13016.96 296
13018.04 287
13019.12 292
13020.19 321
13021.27 311
13022.35 283
13023.43 275
13024.51 278
13025.58 285
13026.66 286
13027.74 313
13028.82 291
13029.90 288
13030.98 329
13032.05 344
13033.13 289
13034.21 276
13035.29 281
13036.37 262
13037.45 293
13038.53 308
13039.61 258
13040.68 305
13041.76 292
13042.84 313
13043.92 283
13045.00 307
13046.08 314
13047.16 295
13048.24 332
13049.32 330
13050.40 306
13051.48 276
13052.55 272
13053.63 264
13054.71 285
13055.79 285
13056.87 345
13057.95 302
13059.03 295
13060.11 281
13061.19 290
13062.27 294
13063.35 277
13064.43 269
13065.51 262
13066.59 285
13067.67 305
13068.75 315
13069.83 243
13070.91 279
13071.99 258
13073.07 299
13074.15 301
13075.23 277
13076.31 268
13077.39 284
13078.47 305
13079.55 303
13080.63 288
13081.71 273
13082.79 317
13083.88 282
13084.96 279
13086.04 247
13087.12 272
13088.20 270
13089.28 288
13090.36 282
13091.44 292
13092.52 280
13093.60 312
13094.68 287
13095.77 261
13096.85 307
13097.93 287
13099.01 281
13100.09 287
13101.17 292
13102.25 258
13103.34 267
13104.42 262
13105.50 250
13106.58 281
13107.66 292
13108.74 272
13109.82 290
13110.91 272
13111.99 290
13113.07 295
13114.15 264
13115.23 254
13116.32 280
13117.40 243
13118.48 298
13119.56 302
13120.64 288
13121.73 295
13122.81 228
13123.89 294
13124.97 264
13126.06 259
13127.14 268
13128.22 282
13129.30 279
13130.39 283
13131.47 251
13132.55 291
13133.63 261
13134.72 263
13135.80 269
13136.88 260
13137.97 264
13139.05 289
13140.13 316
13141.21 308
13142.30 296
13143.38 278
13144.46 312
13145.55 294
13146.63 295
13147.71 280
13148.80 287
13149.88 299
13150.96 269
13152.05 244
13153.13 267
13154.21 279
13155.30 252
13156.38 283
13157.47 299
13158.55 272
13159.63 260
13160.72 279
13161.80 277
13162.88 309
13163.97 302
13165.05 270
13166.14 263
13167.22 291
13168.31 255
13169.39 252
13170.47 281
13171.56 272
13172.64 280
13173.73 255
13174.81 282
13175.90 271
13176.98 275
13178.06 259
13179.15 241
13180.23 259
13181.32 266
13182.40 274
13183.49 275
13184.57 264
13185.66 259
13186.74 306
13187.83 295
13188.91 303
13190.00 271
13191.08 330
13192.17 314
13193.25 314
13194.34 298
13195.42 255
13196.51 300
13197.59 251
13198.68 290
13199.77 262
13200.85 270
13201.94 294
13203.02 310
13204.11 289
13205.19 294
13206.28 252
13207.36 292
13208.45 297
13209.54 342
13210.62 276
13211.71 305
13212.79 280
13213.88 295
13214.97 287
13216.05 263
13217.14 311
13218.22 278
13219.31 278
13220.40 306
13221.48 312
13222.57 302
13223.66 284
13224.74 301
13225.83 259
13226.92 251
13228.00 274
13229.09 294
13230.18 292
13231.26 291
13232.35 279
13233.44 323
13234.52 335
13235.61 318
13236.70 274
13237.78 295
13238.87 271
13239.96 303
13241.05 301
13242.13 286
13243.22 284
13244.31 307
13245.39 325
13246.48 304
13247.57 291
13248.66 296
13249.74 306
13250.83 301
13251.92 315
13253.01 307
13254.10 303
13255.18 332
13256.27 302
13257.36 296
13258.45 314
13259.53 296
13260.62 344
13261.71 310
13262.80 293
13263.89 321
13264.97 323
13266.06 306
13267.15 301
13268.24 306
13269.33 343
13270.42 352
13271.50 297
13272.59 342
13273.68 354
13274.77 342
13275.86 356
13276.95 370
13278.04 330
13279.12 342
13280.21 357
13281.30 351
13282.39 360
13283.48 344
13284.57 378
13285.66 376
13286.75 324
13287.84 358
13288.93 356
13290.01 373
13291.10 338
13292.19 380
13293.28 337
13294.37 344
13295.46 410
13296.55 375
13297.64 346
13298.73 357
13299.82 398
13300.91 425
13302.00 397
13303.09 386
13304.18 381
13305.27 432
13306.36 418
13307.45 378
13308.54 396
13309.63 404
13310.72 387
13311.81 397
13312.90 448
13313.99 402
13315.08 397
13316.17 402
13317.26 416
13318.35 408
13319.44 409
13320.53 455
13321.62 441
13322.71 412
13323.80 385
13324.89 413
13325.98 372
13327.07 416
13328.16 439
13329.25 389
13330.35 418
13331.44 427
13332.53 439
13333.62 424
13334.71 429
13335.80 403
13336.89 367
13337.98 436
13339.07 396
13340.16 432
13341.26 439
13342.35 464
13343.44 451
13344.53 418
13345.62 408
13346.71 401
13347.80 416
13348.90 453
13349.99 461
13351.08 421
13352.17 426
13353.26 466
13354.36 470
13355.45 480
13356.54 415
13357.63 468
13358.72 460
13359.81 423
13360.91 420
13362.00 472
13363.09 529
13364.18 463
13365.28 448
13366.37 485
13367.46 459
13368.55 500
13369.65 529
13370.74 517
13371.83 483
13372.92 483
13374.02 488
13375.11 499
13376.20 441
13377.29 478
13378.39 433
13379.48 466
13380.57 438
13381.67 403
13382.76 418
13383.85 441
13384.94 401
13386.04 387
13387.13 430
13388.22 408
13389.32 403
13390.41 422
13391.50 384
13392.60 389
13393.69 399
13394.78 393
13395.88 426
13396.97 362
13398.06 367
13399.16 379
13400.25 413
13401.35 404
13402.44 418
13403.53 408
13404.63 376
13405.72 390
13406.82 404
13407.91 417
13409.00 393
13410.10 421
13411.19 394
13412.29 362
13413.38 398
13414.47 391
13415.57 409
13416.66 399
13417.76 368
13418.85 383
13419.95 388
13421.04 386
13422.14 383
13423.23 380
13424.33 367
13425.42 364
13426.51 366
13427.61 372
13428.70 382
13429.80 400
13430.89 428
13431.99 419
13433.08 414
13434.18 436
13435.27 430
13436.37 389
13437.46 432
13438.56 402
13439.66 413
13440.75 412
13441.85 377
13442.94 388
13444.04 399
13445.13 423
13446.23 421
13447.32 443
13448.42 442
13449.52 438
13450.61 379
13451.71 416
13452.80 410
13453.90 382
13454.99 415
13456.09 450
13457.19 458
13458.28 411
13459.38 417
13460.48 435
13461.57 456
13462.67 512
13463.76 498
13464.86 477
13465.96 468
13467.05 445
13468.15 443
13469.25 482
13470.34 456
13471.44 425
13472.54 481
13473.63 478
13474.73 451
13475.83 467
13476.92 418
13478.02 522
13479.12 476
13480.21 463
13481.31 460
13482.41 452
13483.50 451
13484.60 456
13485.70 454
13486.80 509
13487.89 480
13488.99 504
13490.09 497
13491.19 456
13492.28 505
13493.38 458
13494.48 490
13495.58 555
13496.67 541
13497.77 506
13498.87 582
13499.97 552
13501.06 553
13502.16 572
13503.26 601
13504.36 590
13505.46 576
13506.55 526
13507.65 547
13508.75 583
13509.85 585
13510.95 574
13512.05 545
13513.14 547
13514.24 515
13515.34 524
13516.44 504
13517.54 519
13518.64 439
13519.73 465
13520.83 431
13521.93 441
13523.03 468
13524.13 438
13525.23 492
13526.33 405
13527.43 402
13528.53 410
13529.62 406
13530.72 388
13531.82 441
13532.92 402
13534.02 455
13535.12 436
13536.22 401
13537.32 461
13538.42 449
13539.52 441
13540.62 417
13541.72 431
13542.82 387
13543.92 383
13545.01 404
13546.11 364
13547.21 396
13548.31 420
13549.41 387
13550.51 456
13551.61 400
13552.71 375
13553.81 391
13554.91 381
13556.01 359
13557.11 399
13558.21 400
13559.31 380
13560.41 379
13561.51 325
13562.61 373
13563.72 376
13564.82 375
13565.92 404
13567.02 400
13568.12 372
13569.22 380
13570.32 335
13571.42 357
13572.52 389
13573.62 362
13574.72 410
13575.82 374
13576.92 349
13578.02 377
13579.13 361
13580.23 366
13581.33 403
13582.43 385
13583.53 401
13584.63 409
13585.73 383
13586.83 390
13587.94 396
13589.04 418
13590.14 389
13591.24 345
13592.34 373
13593.44 420
13594.54 437
13595.65 385
13596.75 370
13597.85 358
13598.95 370
13600.05 402
13601.16 416
13602.26 365
13603.36 364
13604.46 411
13605.56 403
13606.67 391
13607.77 397
13608.87 411
13609.97 436
13611.07 384
13612.18 428
13613.28 391
13614.38 373
13615.48 397
13616.59 431
13617.69 402
13618.79 431
13619.89 449
13621.00 480
13622.10 381
13623.20 420
13624.31 347
13625.41 383
13626.51 455
13627.61 437
13628.72 443
13629.82 398
13630.92 468
13632.03 446
13633.13 422
13634.23 431
13635.34 410
13636.44 447
13637.54 458
13638.65 458
13639.75 416
13640.85 429
13641.96 425
13643.06 404
13644.16 434
13645.27 412
13646.37 415
13647.48 409
13648.58 426
13649.68 434
13650.79 373
13651.89 432
13653.00 406
13654.10 398
13655.20 326
13656.31 374
13657.41 408
13658.52 349
13659.62 405
13660.72 363
13661.83 395
13662.93 414
13664.04 400
13665.14 378
13666.25 370
13667.35 403
13668.46 408
13669.56 362
13670.67 356
13671.77 413
13672.88 404
13673.98 403
13675.09 431
13676.19 394
13677.30 380
13678.40 382
13679.51 362
13680.61 351
13681.72 347
13682.82 391
13683.93 411
13685.03 409
13686.14 368
13687.24 380
13688.35 392
13689.45 402
13690.56 376
13691.66 451
13692.77 402
13693.88 439
13694.98 430
13696.09 387
13697.19 393
13698.30 375
13699.40 404
13700.51 401
13701.62 447
13702.72 443
13703.83 408
13704.93 412
13706.04 418
13707.15 387
13708.25 390
13709.36 374
13710.47 412
13711.57 389
13712.68 377
13713.79 439
13714.89 471
13716.00 437
13717.11 427
13718.21 429
13719.32 454
13720.43 468
13721.53 411
13722.64 417
13723.75 454
13724.85 480
13725.96 483
13727.07 435
13728.17 479
13729.28 430
13730.39 457
13731.50 482
13732.60 485
13733.71 499
13734.82 491
13735.92 455
13737.03 486
13738.14 491
13739.25 464
13740.35 474
13741.46 531
13742.57 540
13743.68 538
13744.79 548
13745.89 537
13747.00 516
13748.11 523
13749.22 529
13750.32 538
13751.43 526
13752.54 578
13753.65 546
13754.76 554
13755.87 552
13756.97 577
13758.08 602
13759.19 605
13760.30 629
13761.41 609
13762.52 554
13763.62 600
13764.73 683
13765.84 680
13766.95 718
13768.06 644
13769.17 737
13770.28 740
13771.38 730
13772.49 780
13773.60 810
13774.71 864
13775.82 812
13776.93 837
13778.04 876
13779.15 813
13780.26 862
13781.37 832
13782.48 842
13783.58 765
13784.69 746
13785.80 736
13786.91 797
13788.02 686
13789.13 643
13790.24 615
13791.35 619
13792.46 547
13793.57 549
13794.68 618
13795.79 547
13796.90 542
13798.01 558
13799.12 554
13800.23 527
13801.34 478
13802.45 509
13803.56 536
13804.67 527
13805.78 513
13806.89 509
13808.00 532
13809.11 466
13810.22 495
13811.33 548
13812.44 482
13813.55 526
13814.66 524
13815.77 518
13816.88 498
13818.00 515
13819.11 491
13820.22 533
13821.33 489
13822.44 488
13823.55 500
13824.66 483
13825.77 481
13826.88 458
13827.99 505
13829.10 459
13830.22 522
13831.33 503
13832.44 489
13833.55 460
13834.66 474
13835.77 468
13836.88 465
13838.00 469
13839.11 480
13840.22 469
13841.33 451
13842.44 457
13843.55 459
13844.67 482
13845.78 467
13846.89 480
13848.00 515
13849.11 495
13850.23 512
13851.34 522
13852.45 512
13853.56 522
13854.67 484
13855.79 516
13856.90 528
13858.01 537
13859.12 585
13860.24 553
13861.35 574
13862.46 542
13863.57 580
13864.69 582
13865.80 556
13866.91 567
13868.02 602
13869.14 607
13870.25 603
13871.36 663
13872.47 651
13873.59 641
13874.70 593
13875.81 629
13876.93 600
13878.04 585
13879.15 594
13880.27 602
13881.38 582
13882.49 582
13883.61 546
13884.72 620
13885.83 524
13886.95 526
13888.06 525
13889.17 555
13890.29 593
13891.40 577
13892.51 584
13893.63 571
13894.74 568
13895.86 606
13896.97 593
13898.08 595
13899.20 685
13900.31 651
13901.43 690
13902.54 656
13903.65 650
13904.77 652
13905.88 641
13907.00 633
13908.11 634
13909.23 588
13910.34 600
13911.45 559
13912.57 524
13913.68 585
13914.80 591
13915.91 572
13917.03 565
13918.14 585
13919.26 578
13920.37 573
13921.49 514
13922.60 579
13923.72 536
13924.83 567
13925.95 571
13927.06 530
13928.18 559
13929.29 534
13930.41 546
13931.52 555
13932.64 596
13933.75 549
13934.87 550
13935.98 562
13937.10 539
13938.21 535
13939.33 547
13940.45 528
13941.56 524
13942.68 557
13943.79 568
13944.91 529
13946.03 544
13947.14 551
13948.26 584
13949.37 557
13950.49 507
13951.60 556
13952.72 519
13953.84 492
13954.95 503
13956.07 454
13957.19 514
13958.30 500
13959.42 505
13960.54 533
13961.65 487
13962.77 529
13963.88 530
13965.00 515
13966.12 507
13967.23 508
13968.35 536
13969.47 570
13970.59 512
13971.70 524
13972.82 546
13973.94 492
13975.05 498
13976.17 519
13977.29 508
13978.40 551
13979.52 518
13980.64 493
13981.76 536
13982.87 526
13983.99 515
13985.11 507
13986.23 487
13987.34 549
13988.46 492
13989.58 538
13990.70 507
13991.81 573
13992.93 529
13994.05 495
13995.17 524
13996.29 550
13997.40 502
13998.52 519
13999.64 515
14000.76 542
14001.88 592
14002.99 548
14004.11 540
14005.23 527
14006.35 557
14007.47 602
14008.58 595
14009.70 548
14010.82 582
14011.94 549
14013.06 599
14014.18 586
14015.30 600
14016.41 581
14017.53 583
14018.65 596
14019.77 578
14020.89 609
14022.01 577
14023.13 662
14024.25 696
14025.37 631
14026.48 596
14027.60 608
14028.72 665
14029.84 666
14030.96 601
14032.08 650
14033.20 650
14034.32 576
14035.44 627
14036.56 553
14037.68 582
14038.80 548
14039.92 526
14041.04 521
14042.16 515
14043.28 530
14044.40 538
14045.52 512
14046.64 489
14047.76 495
14048.88 534
14050.00 550
14051.12 533
14052.24 508
14053.36 466
14054.48 539
14055.60 534
14056.72 574
14057.84 546
14058.96 524
14060.08 559
14061.20 559
14062.32 554
14063.44 494
14064.56 563
14065.68 534
14066.80 577
14067.92 607
14069.04 542
14070.16 547
14071.28 602
14072.41 587
14073.53 607
14074.65 615
14075.77 565
14076.89 580
14078.01 635
14079.13 611
14080.25 637
14081.37 617
14082.50 574
14083.62 631
14084.74 666
14085.86 644
14086.98 585
14088.10 618
14089.23 620
14090.35 590
14091.47 702
14092.59 656
14093.71 626
14094.83 672
14095.96 668
14097.08 665
14098.20 641
14099.32 668
14100.44 680
14101.57 724
14102.69 666
14103.81 669
14104.93 754
14106.05 691
14107.18 646
14108.30 717
14109.42 665
14110.54 651
14111.67 635
14112.79 623
14113.91 577
14115.03 547
14116.16 501
14117.28 513
14118.40 499
14119.53 494
14120.65 510
14121.77 542
14122.89 515
14124.02 548
14125.14 497
14126.26 523
14127.39 516
14128.51 528
14129.63 505
14130.76 495
14131.88 485
14133.00 469
14134.13 442
14135.25 472
14136.37 447
14137.50 435
14138.62 444
14139.74 446
14140.87 450
14141.99 507
14143.11 519
14144.24 440
14145.36 433
14146.49 432
14147.61 471
14148.73 457
14149.86 477
14150.98 465
14152.11 410
14153.23 441
14154.35 442
14155.48 425
14156.60 455
14157.73 476
14158.85 432
14159.98 473
14161.10 428
14162.23 483
14163.35 407
14164.47 431
14165.60 405
14166.72 442
14167.85 488
14168.97 461
14170.10 461
14171.22 417
14172.35 440
14173.47 421
14174.60 445
14175.72 439
14176.85 453
14177.97 436
14179.10 420
14180.22 432
14181.35 435
14182.47 414
14183.60 441
14184.72 416
14185.85 411
14186.98 400
14188.10 426
14189.23 409
14190.35 382
14191.48 420
14192.60 418
14193.73 416
14194.86 453
14195.98 437
14197.11 416
14198.23 384
14199.36 340
14200.49 376
14201.61 428
14202.74 392
14203.86 358
14204.99 403
14206.12 424
14207.24 407
14208.37 402
14209.50 378
14210.62 367
14211.75 415
14212.87 408
14214.00 402
14215.13 386
14216.25 345
14217.38 397
14218.51 341
14219.63 369
14220.76 360
14221.89 368
14223.02 377
14224.14 354
14225.27 363
14226.40 343
14227.52 344
14228.65 382
14229.78 396
14230.91 337
14232.03 359
14233.16 415
14234.29 388
14235.41 350
14236.54 352
14237.67 371
14238.80 352
14239.92 358
14241.05 375
14242.18 342
14243.31 350
14244.44 386
14245.56 344
14246.69 344
14247.82 349
14248.95 397
14250.08 372
14251.20 375
14252.33 336
14253.46 347
14254.59 360
14255.72 327
14256.84 385
14257.97 406
14259.10 350
14260.23 344
14261.36 317
14262.49 312
14263.62 368
14264.74 345
14265.87 349
14267.00 354
14268.13 359
14269.26 319
14270.39 342
14271.52 334
14272.65 333
14273.77 321
14274.90 350
14276.03 327
14277.16 337
14278.29 330
14279.42 308
14280.55 345
14281.68 357
14282.81 326
14283.94 340
14285.07 318
14286.20 316
14287.33 317
14288.45 339
14289.58 296
14290.71 303
14291.84 311
14292.97 307
14294.10 288
14295.23 327
14296.36 293
14297.49 281
14298.62 322
14299.75 315
14300.88 289
14302.01 286
14303.14 326
14304.27 302
14305.40 308
14306.53 292
14307.66 283
14308.79 301
14309.92 327
14311.05 289
14312.19 278
14313.32 309
14314.45 318
14315.58 324
14316.71 298
14317.84 296
14318.97 262
14320.10 319
14321.23 340
14322.36 281
14323.49 272
14324.62 277
14325.75 294
14326.89 259
14328.02 248
14329.15 272
14330.28 251
14331.41 273
14332.54 273
14333.67 259
14334.80 262
14335.94 307
14337.07 267
14338.20 262
14339.33 270
14340.46 293
14341.59 317
14342.73 318
14343.86 283
14344.99 279
14346.12 288
14347.25 257
14348.38 280
14349.52 274
14350.65 249
14351.78 288
14352.91 277
14354.04 295
14355.18 270
14356.31 280
14357.44 272
14358.57 292
14359.71 296
14360.84 248
14361.97 256
14363.10 277
14364.24 278
14365.37 277
14366.50 279
14367.63 276
14368.77 280
14369.90 258
14371.03 278
14372.16 244
14373.30 267
14374.43 267
14375.56 269
14376.70 284
14377.83 282
14378.96 272
14380.10 273
14381.23 263
14382.36 266
14383.50 262
14384.63 286
14385.76 274
14386.90 255
14388.03 274
14389.16 254
14390.30 253
14391.43 270
14392.56 271
14393.70 261
14394.83 264
14395.97 256
14397.10 259
14398.23 269
14399.37 273
14400.50 299
14401.63 264
14402.77 249
14403.90 285
14405.04 282
14406.17 278
14407.31 295
14408.44 273
14409.57 272
14410.71 258
14411.84 251
14412.98 256
14414.11 267
14415.25 241
14416.38 270
14417.52 300
14418.65 275
14419.79 251
14420.92 267
14422.05 265
14423.19 245
14424.32 246
14425.46 276
14426.59 279
14427.73 262
14428.86 260
14430.00 260
14431.14 269
14432.27 312
14433.41 298
14434.54 248
14435.68 252
14436.81 287
14437.95 274
14439.08 282
14440.22 276
14441.35 256
14442.49 269
14443.63 268
14444.76 243
14445.90 279
14447.03 253
14448.17 287
14449.30 279
14450.44 254
14451.58 253
14452.71 266
14453.85 251
14454.98 257
14456.12 294
14457.26 285
14458.39 256
14459.53 263
14460.67 256
14461.80 261
14462.94 249
14464.08 246
14465.21 257
14466.35 266
14467.48 241
14468.62 233
14469.76 255
14470.90 240
14472.03 262
14473.17 271
14474.31 259
14475.44 235
14476.58 255
14477.72 248
14478.85 256
14479.99 222
14481.13 275
14482.27 270
14483.40 233
14484.54 245
14485.68 272
14486.81 281
14487.95 263
14489.09 258
14490.23 274
14491.36 262
14492.50 268
14493.64 272
14494.78 243
14495.92 252
14497.05 269
14498.19 258
14499.33 300
14500.47 267
14501.60 275
14502.74 252
14503.88 287
14505.02 268
14506.16 238
14507.30 283
14508.43 277
14509.57 250
14510.71 235
14511.85 260
14512.99 251
14514.13 239
14515.26 264
14516.40 267
14517.54 275
14518.68 263
14519.82 249
14520.96 280
14522.10 281
14523.23 272
14524.37 267
14525.51 274
14526.65 281
14527.79 285
14528.93 292
14530.07 262
14531.21 304
14532.35 270
14533.49 270
14534.63 298
14535.76 292
14536.90 282
14538.04 296
14539.18 242
14540.32 247
14541.46 286
14542.60 306
14543.74 274
14544.88 300
14546.02 274
14547.16 294
14548.30 301
14549.44 279
14550.58 271
14551.72 278
14552.86 279
14554.00 303
14555.14 288
14556.28 276
14557.42 301
14558.56 297
14559.70 297
14560.84 312
14561.98 320
14563.12 304
14564.26 305
14565.40 295
14566.54 321
14567.68 292
14568.82 308
14569.96 332
14571.11 310
14572.25 307
14573.39 345
14574.53 314
14575.67 326
14576.81 304
14577.95 337
14579.09 293
14580.23 302
14581.37 315
14582.52 292
14583.66 331
14584.80 308
14585.94 372
14587.08 327
14588.22 343
14589.36 331
14590.50 337
14591.65 340
14592.79 348
14593.93 319
14595.07 379
14596.21 356
14597.35 362
14598.50 337
14599.64 355
14600.78 358
14601.92 366
14603.06 358
14604.21 329
14605.35 322
14606.49 337
14607.63 328
14608.77 367
14609.92 389
14611.06 366
14612.20 374
14613.34 392
14614.49 418
14615.63 364
14616.77 392
14617.91 420
14619.06 404
14620.20 399
14621.34 423
14622.48 429
14623.63 432
14624.77 402
14625.91 391
14627.06 427
14628.20 402
14629.34 441
14630.48 426
14631.63 444
14632.77 426
14633.91 474
14635.06 503
14636.20 484
14637.34 506
14638.49 507
14639.63 503
14640.77 481
14641.92 522
14643.06 532
14644.20 479
14645.35 471
14646.49 499
14647.64 487
14648.78 486
14649.92 418
14651.07 430
14652.21 380
14653.35 383
14654.50 394
14655.64 386
14656.79 376
14657.93 389
14659.07 388
14660.22 366
14661.36 398
14662.51 359
14663.65 333
14664.80 331
14665.94 355
14667.09 309
14668.23 353
14669.37 311
14670.52 318
14671.66 332
14672.81 348
14673.95 316
14675.10 356
14676.24 335
14677.39 340
14678.53 346
14679.68 338
14680.82 312
14681.97 297
14683.11 294
14684.26 280
14685.40 276
14686.55 281
14687.69 302
14688.84 271
14689.98 286
14691.13 263
14692.27 246
14693.42 267
14694.57 270
14695.71 299
14696.86 283
14698.00 289
14699.15 305
14700.29 274
14701.44 263
14702.59 260
14703.73 276
14704.88 301
14706.02 281
14707.17 307
14708.32 278
14709.46 280
14710.61 273
14711.75 302
14712.90 299
14714.05 269
14715.19 274
14716.34 288
14717.49 294
14718.63 297
14719.78 290
14720.93 298
14722.07 297
14723.22 277
14724.37 299
14725.51 277
14726.66 288
14727.81 267
14728.95 254
14730.10 285
14731.25 291
14732.39 273
14733.54 297
14734.69 246
14735.84 253
14736.98 239
14738.13 288
14739.28 292
14740.42 307
14741.57 311
14742.72 271
14743.87 304
14745.01 272
14746.16 255
14747.31 283
14748.46 279
14749.61 274
14750.75 290
14751.90 290
14753.05 294
14754.20 275
14755.34 262
14756.49 269
14757.64 278
14758.79 283
14759.94 303
14761.08 286
14762.23 304
14763.38 315
14764.53 269
14765.68 254
14766.83 300
14767.97 293
14769.12 286
14770.27 283
14771.42 315
14772.57 270
14773.72 294
14774.87 331
14776.01 277
14777.16 281
14778.31 280
14779.46 292
14780.61 314
14781.76 310
14782.91 350
14784.06 285
14785.21 310
14786.36 345
14787.50 329
14788.65 328
14789.80 317
14790.95 309
14792.10 278
14793.25 299
14794.40 323
14795.55 352
14796.70 307
14797.85 350
14799.00 364
14800.15 369
14801.30 335
14802.45 364
14803.60 321
14804.75 316
14805.90 329
14807.05 315
14808.20 291
14809.35 301
14810.50 333
14811.65 331
14812.80 328
14813.95 282
14815.10 299
14816.25 314
14817.40 281
14818.55 302
14819.70 330
14820.85 300
14822.00 299
14823.15 274
14824.30 279
14825.45 259
14826.60 308
14827.75 267
14828.91 286
14830.06 284
14831.21 307
14832.36 307
14833.51 302
14834.66 282
14835.81 270
14836.96 268
14838.11 275
14839.26 274
14840.42 252
14841.57 253
14842.72 247
14843.87 245
14845.02 246
14846.17 252
14847.32 260
14848.48 233
14849.63 249
14850.78 219
14851.93 207
14853.08 232
14854.23 239
14855.39 250
14856.54 264
14857.69 283
14858.84 259
14859.99 265
14861.15 227
14862.30 213
14863.45 192
14864.60 257
14865.75 234
14866.91 212
14868.06 221
14869.21 234
14870.36 209
14871.52 231
14872.67 221
14873.82 237
14874.97 236
14876.13 255
14877.28 250
14878.43 247
14879.59 215
14880.74 213
14881.89 208
14883.04 215
14884.20 208
14885.35 217
14886.50 227
14887.66 229
14888.81 230
14889.96 212
14891.12 212
14892.27 227
14893.42 219
14894.58 236
14895.73 222
14896.88 209
14898.04 237
14899.19 239
14900.34 210
14901.50 236
14902.65 255
14903.80 217
14904.96 232
14906.11 237
14907.27 237
14908.42 260
14909.57 213
14910.73 221
14911.88 241
14913.04 245
14914.19 229
14915.34 234
14916.50 235
14917.65 238
14918.81 259
14919.96 256
14921.11 230
14922.27 256
14923.42 249
14924.58 244
14925.73 234
14926.89 232
14928.04 274
14929.20 263
14930.35 275
14931.51 264
14932.66 229
14933.82 258
14934.97 263
14936.13 275
14937.28 228
14938.44 220
14939.59 221
14940.75 248
14941.90 244
14943.06 267
14944.21 253
14945.37 270
14946.52 242
14947.68 248
14948.83 245
14949.99 266
14951.14 288
14952.30 265
14953.46 262
14954.61 258
14955.77 264
14956.92 261
14958.08 277
14959.24 255
14960.39 277
14961.55 233
14962.70 233
14963.86 227
14965.02 268
14966.17 244
14967.33 249
14968.48 247
14969.64 238
14970.80 239
14971.95 229
14973.11 236
14974.27 211
14975.42 230
14976.58 216
14977.74 225
14978.89 246
14980.05 217
14981.21 216
14982.36 200
14983.52 216
14984.68 214
14985.83 235
14986.99 242
14988.15 223
14989.30 194
14990.46 201
14991.62 235
14992.77 213
14993.93 202
14995.09 216
14996.25 235
14997.40 223
14998.56 188
14999.72 206
15000.88 207
15002.03 204
15003.19 210
15004.35 193
15005.51 174
15006.66 176
15007.82 180
15008.98 194
15010.14 208
15011.30 188
15012.45 175
15013.61 195
15014.77 227
15015.93 193
15017.09 217
15018.24 205
15019.40 182
15020.56 212
15021.72 199
15022.88 179
15024.04 172
15025.19 183
15026.35 181
15027.51 203
15028.67 175
15029.83 196
15030.99 196
15032.15 205
15033.30 200
15034.46 217
15035.62 185
15036.78 200
15037.94 177
15039.10 170
15040.26 185
15041.42 181
15042.58 201
15043.73 229
15044.89 205
15046.05 206
15047.21 198
15048.37 195
15049.53 221
15050.69 212
15051.85 198
15053.01 195
15054.17 186
15055.33 174
15056.49 163
15057.65 176
15058.81 200
15059.97 190
15061.13 186
15062.29 199
15063.45 185
15064.61 177
15065.77 194
15066.93 182
15068.09 186
15069.25 202
15070.41 179
15071.57 184
15072.73 195
15073.89 180
15075.05 187
15076.21 186
15077.37 175
15078.53 194
15079.69 167
15080.85 167
15082.01 181
15083.17 169
15084.33 179
15085.49 178
15086.65 183
15087.82 187
15088.98 175
15090.14 165
15091.30 187
15092.46 213
15093.62 207
15094.78 198
15095.94 180
15097.10 186
15098.27 167
15099.43 197
15100.59 180
15101.75 182
15102.91 181
15104.07 176
15105.23 192
15106.40 170
15107.56 182
15108.72 169
15109.88 185
15111.04 185
15112.20 200
15113.37 181
15114.53 202
15115.69 180
15116.85 185
15118.01 186
15119.18 200
15120.34 148
15121.50 154
15122.66 189
15123.82 164
15124.99 201
15126.15 168
15127.31 173
15128.47 179
15129.64 177
15130.80 178
15131.96 186
15133.12 200
15134.29 202
15135.45 189
15136.61 188
15137.77 174
15138.94 191
15140.10 161
15141.26 184
15142.43 175
15143.59 164
15144.75 202
15145.92 170
15147.08 182
15148.24 174
15149.41 189
15150.57 179
15151.73 167
15152.90 165
15154.06 171
15155.22 185
15156.39 175
15157.55 168
15158.71 195
15159.88 168
15161.04 173
15162.20 210
15163.37 171
15164.53 193
15165.70 190
15166.86 187
15168.02 169
15169.19 195
15170.35 198
15171.52 226
15172.68 174
15173.84 165
15175.01 207
15176.17 214
15177.34 199
15178.50 185
15179.66 180
15180.83 191
15181.99 216
15183.16 215
15184.32 211
15185.49 192
15186.65 217
15187.82 172
15188.98 191
15190.15 213
15191.31 205
15192.48 193
15193.64 194
15194.81 173
15195.97 195
15197.14 202
15198.30 188
15199.47 212
15200.63 193
15201.80 209
15202.96 199
15204.13 195
15205.29 179
15206.46 203
15207.62 202
15208.79 221
15209.96 206
15211.12 194
15212.29 200
15213.45 188
15214.62 211
15215.78 210
15216.95 208
15218.12 215
15219.28 235
15220.45 218
15221.61 190
15222.78 214
15223.95 231
15225.11 219
15226.28 247
15227.44 243
15228.61 263
15229.78 263
15230.94 263
15232.11 227
15233.28 245
15234.44 242
15235.61 263
15236.78 282
15237.94 249
15239.11 272
15240.28 270
15241.44 282
15242.61 261
15243.78 256
15244.94 292
15246.11 266
15247.28 288
15248.44 263
15249.61 283
15250.78 236
15251.95 255
15253.11 253
15254.28 240
15255.45 237
15256.61 210
15257.78 248
15258.95 206
15260.12 201
15261.28 199
15262.45 185
15263.62 224
15264.79 170
15265.95 164
15267.12 232
15268.29 180
15269.46 187
15270.63 206
15271.79 194
15272.96 207
15274.13 223
15275.30 200
15276.47 189
15277.63 186
15278.80 200
15279.97 198
15281.14 195
15282.31 223
15283.48 207
15284.64 188
15285.81 196
15286.98 194
15288.15 189
15289.32 196
15290.49 194
15291.66 199
15292.82 177
15293.99 181
15295.16 176
15296.33 190
15297.50 200
15298.67 200
15299.84 200
15301.01 216
15302.18 223
15303.35 201
15304.51 151
15305.68 194
15306.85 188
15308.02 200
15309.19 195
15310.36 168
15311.53 181
15312.70 172
15313.87 190
15315.04 194
15316.21 196
15317.38 176
15318.55 212
15319.72 190
15320.89 204
15322.06 169
15323.23 189
15324.40 212
15325.57 172
15326.74 188
15327.91 202
15329.08 201
15330.25 178
15331.42 187
15332.59 170
15333.76 196
15334.93 198
15336.10 192
15337.27 180
15338.44 194
15339.61 180
15340.78 175
15341.95 163
15343.12 201
15344.29 218
15345.47 202
15346.64 186
15347.81 194
15348.98 207
15350.15 208
15351.32 178
15352.49 177
15353.66 202
15354.83 194
15356.00 184
15357.18 166
15358.35 173
15359.52 193
15360.69 167
15361.86 190
15363.03 200
15364.20 210
15365.38 194
15366.55 195
15367.72 205
15368.89 192
15370.06 218
15371.23 213
15372.41 226
15373.58 198
15374.75 165
15375.92 169
15377.09 193
15378.26 196
15379.44 163
15380.61 176
15381.78 191
15382.95 192
15384.13 219
15385.30 175
15386.47 191
15387.64 182
15388.82 200
15389.99 203
15391.16 231
15392.33 215
15393.51 224
15394.68 211
15395.85 209
15397.02 223
15398.20 213
15399.37 204
15400.54 194
15401.71 216
15402.89 189
15404.06 197
15405.23 231
15406.41 210
15407.58 193
15408.75 223
15409.93 173
15411.10 196
15412.27 186
15413.45 169
15414.62 201
15415.79 184
15416.97 174
15418.14 203
15419.31 210
15420.49 174
15421.66 177
15422.84 160
15424.01 190
15425.18 175
15426.36 193
15427.53 205
15428.70 186
15429.88 174
15431.05 178
15432.23 182
15433.40 177
15434.57 188
15435.75 181
15436.92 168
15438.10 158
15439.27 183
15440.45 177
15441.62 181
15442.80 171
15443.97 183
15445.14 167
15446.32 172
15447.49 173
15448.67 178
15449.84 186
15451.02 168
15452.19 184
15453.37 190
15454.54 178
15455.72 157
15456.89 174
15458.07 172
15459.24 177
15460.42 168
15461.59 159
15462.77 204
15463.94 179
15465.12 176
15466.29 174
15467.47 170
15468.65 198
15469.82 187
15471.00 177
15472.17 192
15473.35 179
15474.52 175
15475.70 179
15476.88 189
15478.05 173
15479.23 152
15480.40 176
15481.58 201
15482.76 172
15483.93 169
15485.11 163
15486.28 166
15487.46 165
15488.64 158
15489.81 171
15490.99 154
15492.16 174
15493.34 190
15494.52 172
15495.69 168
15496.87 186
15498.05 178
15499.22 156
15500.40 182
15501.58 176
15502.75 200
15503.93 172
15505.11 175
15506.28 183
15507.46 191
15508.64 209
15509.82 173
15510.99 162
15512.17 201
15513.35 166
15514.52 181
15515.70 199
15516.88 158
15518.06 160
15519.23 157
15520.41 203
15521.59 162
15522.77 182
15523.94 184
15525.12 184
15526.30 205
15527.48 177
15528.65 161
15529.83 193
15531.01 181
15532.19 175
15533.37 168
15534.54 176
15535.72 162
15536.90 144
15538.08 154
15539.26 181
15540.44 172
15541.61 139
15542.79 162
15543.97 181
15545.15 175
15546.33 149
15547.51 183
15548.68 174
15549.86 170
15551.04 202
15552.22 210
15553.40 165
15554.58 174
15555.76 165
15556.93 175
15558.11 184
15559.29 175
15560.47 188
15561.65 168
15562.83 164
15564.01 179
15565.19 208
15566.37 201
15567.55 217
15568.73 200
15569.91 207
15571.08 199
15572.26 208
15573.44 187
15574.62 204
15575.80 192
15576.98 181
15578.16 205
15579.34 198
15580.52 183
15581.70 190
15582.88 225
15584.06 184
15585.24 207
15586.42 231
15587.60 204
15588.78 219
15589.96 193
15591.14 197
15592.32 205
15593.50 188
15594.68 222
15595.86 220
15597.04 217
15598.22 205
15599.40 212
15600.58 208
15601.76 215
15602.95 210
15604.13 173
15605.31 194
15606.49 229
15607.67 196
15608.85 207
15610.03 231
15611.21 233
15612.39 234
15613.57 208
15614.75 215
15615.93 233
15617.12 242
15618.30 214
15619.48 250
15620.66 220
15621.84 260
15623.02 230
15624.20 252
15625.38 272
15626.57 247
15627.75 263
15628.93 266
15630.11 267
15631.29 258
15632.47 277
15633.66 227
15634.84 242
15636.02 248
15637.20 259
15638.38 280
15639.57 275
15640.75 250
15641.93 296
15643.11 255
15644.29 245
15645.48 260
15646.66 263
15647.84 275
15649.02 293
15650.21 296
15651.39 287
15652.57 274
15653.75 274
15654.94 318
15656.12 328
15657.30 324
15658.48 288
15659.67 308
15660.85 301
15662.03 284
15663.22 281
15664.40 301
15665.58 305
15666.76 257
15667.95 303
15669.13 312
15670.31 309
15671.50 292
15672.68 296
15673.86 288
15675.05 337
15676.23 269
15677.41 238
15678.60 301
15679.78 312
15680.96 317
15682.15 327
15683.33 301
15684.51 298
15685.70 294
15686.88 281
15688.07 287
15689.25 261
15690.43 295
15691.62 314
15692.80 306
15693.99 293
15695.17 302
15696.35 321
15697.54 274
15698.72 289
15699.91 281
15701.09 264
15702.28 238
15703.46 256
15704.64 282
15705.83 300
15707.01 310
15708.20 303
15709.38 321
15710.57 298
15711.75 298
15712.94 295
15714.12 295
15715.31 315
15716.49 299
15717.68 330
15718.86 319
15720.05 286
15721.23 324
15722.42 317
15723.60 323
15724.79 298
15725.97 324
15727.16 325
15728.34 318
15729.53 344
15730.71 341
15731.90 335
15733.08 330
15734.27 324
15735.46 322
15736.64 320
15737.83 349
15739.01 332
15740.20 331
15741.39 330
15742.57 314
15743.76 319
15744.94 340
15746.13 327
15747.31 307
15748.50 334
15749.69 322
15750.87 334
15752.06 361
15753.25 367
15754.43 405
15755.62 387
15756.81 384
15757.99 379
15759.18 344
15760.36 351
15761.55 352
15762.74 364
15763.92 385
15765.11 368
15766.30 363
15767.49 363
15768.67 349
15769.86 363
15771.05 375
15772.23 365
15773.42 344
15774.61 326
15775.79 347
15776.98 336
15778.17 357
15779.36 362
15780.54 374
15781.73 333
15782.92 352
15784.11 357
15785.29 353
15786.48 327
15787.67 319
15788.86 355
15790.04 328
15791.23 328
15792.42 326
15793.61 331
15794.79 301
15795.98 293
15797.17 326
15798.36 296
15799.55 322
15800.73 304
15801.92 299
15803.11 315
15804.30 332
15805.49 305
15806.68 283
15807.86 260
15809.05 310
15810.24 306
15811.43 286
15812.62 254
15813.81 226
15815.00 275
15816.18 272
15817.37 273
15818.56 265
15819.75 271
15820.94 270
15822.13 268
15823.32 272
15824.51 280
15825.70 240
15826.88 268
15828.07 271
15829.26 242
15830.45 241
15831.64 237
15832.83 251
15834.02 267
15835.21 246
15836.40 245
15837.59 241
15838.78 278
15839.97 259
15841.16 254
15842.35 260
15843.54 237
15844.73 236
15845.92 240
15847.11 290
15848.30 232
15849.49 220
15850.68 235
15851.87 272
15853.06 260
15854.25 262
15855.44 270
15856.63 247
15857.82 268
15859.01 236
15860.20 240
15861.39 245
15862.58 267
15863.77 277
15864.96 270
15866.15 274
15867.34 256
15868.53 286
15869.72 256
15870.91 254
15872.10 301
15873.29 307
15874.48 264
15875.68 275
15876.87 268
15878.06 264
15879.25 208
15880.44 257
15881.63 273
15882.82 268
15884.01 283
15885.20 280
15886.40 280
15887.59 280
15888.78 306
15889.97 277
15891.16 242
15892.35 262
15893.54 241
15894.74 266
15895.93 279
15897.12 267
15898.31 289
15899.50 291
15900.70 306
15901.89 272
15903.08 279
15904.27 258
15905.46 287
15906.66 315
15907.85 305
15909.04 301
15910.23 271
15911.42 279
15912.62 333
15913.81 278
15915.00 310
15916.19 331
15917.39 305
15918.58 308
15919.77 293
15920.96 316
15922.16 314
15923.35 304
15924.54 287
15925.73 290
15926.93 322
15928.12 291
15929.31 268
15930.51 296
15931.70 293
15932.89 292
15934.09 301
15935.28 320
15936.47 278
15937.67 309
15938.86 285
15940.05 285
15941.25 268
15942.44 265
15943.63 266
15944.83 300
15946.02 245
15947.21 291
15948.41 282
15949.60 269
15950.79 235
15951.99 240
15953.18 230
15954.38 270
15955.57 241
15956.76 257
15957.96 243
15959.15 216
15960.35 253
15961.54 227
15962.73 246
15963.93 241
15965.12 238
15966.32 225
15967.51 230
15968.71 222
15969.90 266
15971.09 264
15972.29 204
15973.48 224
15974.68 254
15975.87 223
15977.07 211
15978.26 195
15979.46 204
15980.65 212
15981.85 224
15983.04 210
15984.24 226
15985.43 230
15986.63 206
15987.82 217
15989.02 213
15990.21 210
15991.41 220
15992.60 254
15993.80 234
15994.99 203
15996.19 199
15997.39 201
15998.58 219
15999.78 179
16000.97 181
16002.17 211
16003.36 192
16004.56 190
16005.76 209
16006.95 187
16008.15 190
16009.34 154
16010.54 204
16011.73 196
16012.93 200
16014.13 180
16015.32 185
16016.52 216
16017.72 195
16018.91 205
16020.11 236
16021.30 189
16022.50 214
16023.70 194
16024.89 203
16026.09 204
16027.29 215
16028.48 193
16029.68 186
16030.88 200
16032.07 210
16033.27 185
16034.47 179
16035.67 188
16036.86 191
16038.06 184
16039.26 154
16040.45 192
16041.65 221
16042.85 179
16044.04 209
16045.24 221
16046.44 185
16047.64 208
16048.83 206
16050.03 222
16051.23 203
16052.43 217
16053.62 191
16054.82 184
16056.02 202
16057.22 200
16058.42 174
16059.61 193
16060.81 202
16062.01 161
16063.21 164
16064.41 172
16065.60 178
16066.80 227
16068.00 200
16069.20 217
16070.40 185
16071.59 157
16072.79 178
16073.99 202
16075.19 158
16076.39 181
16077.59 164
16078.78 173
16079.98 167
16081.18 180
16082.38 181
16083.58 169
16084.78 196
16085.98 183
16087.18 165
16088.37 174
16089.57 198
16090.77 198
16091.97 183
16093.17 180
16094.37 191
16095.57 173
16096.77 174
16097.97 150
16099.17 170
16100.37 194
16101.57 172
16102.77 146
16103.96 174
16105.16 179
16106.36 169
16107.56 169
16108.76 159
16109.96 163
16111.16 166
16112.36 192
16113.56 201
16114.76 174
16115.96 159
16117.16 147
16118.36 169
16119.56 163
16120.76 178
16121.96 190
16123.16 197
16124.36 160
16125.56 151
16126.76 159
16127.96 161
16129.16 202
16130.37 190
16131.57 182
16132.77 189
16133.97 192
16135.17 151
16136.37 166
16137.57 174
16138.77 200
16139.97 169
16141.17 154
16142.37 150
16143.57 165
16144.77 180
16145.98 157
16147.18 162
16148.38 165
16149.58 138
16150.78 169
16151.98 176
16153.18 168
16154.38 152
16155.59 166
16156.79 181
16157.99 171
16159.19 185
16160.39 193
16161.59 180
16162.80 178
16164.00 164
16165.20 180
16166.40 183
16167.60 180
16168.80 166
16170.01 169
16171.21 162
16172.41 191
16173.61 179
16174.81 180
16176.02 160
16177.22 128
16178.42 153
16179.62 159
16180.83 174
16182.03 153
16183.23 149
16184.43 164
16185.64 161
16186.84 148
16188.04 188
16189.24 188
16190.45 184
16191.65 173
16192.85 170
16194.06 170
16195.26 186
16196.46 193
16197.66 166
16198.87 174
16200.07 151
16201.27 196
16202.48 177
16203.68 144
16204.88 144
16206.09 175
16207.29 199
16208.49 201
16209.70 161
16210.90 168
16212.10 180
16213.31 170
16214.51 168
16215.71 166
16216.92 166
16218.12 180
16219.33 194
16220.53 163
16221.73 182
16222.94 168
16224.14 180
16225.35 157
16226.55 182
16227.75 197
16228.96 186
16230.16 192
16231.37 164
16232.57 157
16233.77 179
16234.98 169
16236.18 163
16237.39 193
16238.59 176
16239.80 173
16241.00 202
16242.21 188
16243.41 198
16244.62 173
16245.82 196
16247.03 197
16248.23 182
16249.44 201
16250.64 180
16251.85 207
16253.05 203
16254.26 187
16255.46 179
16256.67 195
16257.87 177
16259.08 193
16260.28 174
16261.49 206
16262.69 177
16263.90 189
16265.10 203
16266.31 176
16267.51 165
16268.72 208
16269.93 214
16271.13 211
16272.34 203
16273.54 184
16274.75 189
16275.96 215
16277.16 194
16278.37 193
16279.57 191
16280.78 191
16281.99 209
16283.19 215
16284.40 186
16285.60 194
16286.81 170
16288.02 195
16289.22 204
16290.43 220
16291.64 228
16292.84 210
16294.05 205
16295.26 192
16296.46 200
16297.67 210
16298.88 227
16300.08 220
16301.29 208
16302.50 188
16303.70 202
16304.91 214
16306.12 212
16307.32 245
16308.53 239
16309.74 217
16310.95 191
16312.15 220
16313.36 219
16314.57 223
16315.78 210
16316.98 212
16318.19 212
16319.40 249
16320.61 223
16321.81 233
16323.02 249
16324.23 248
16325.44 218
16326.64 229
16327.85 221
16329.06 202
16330.27 207
16331.48 194
16332.68 219
16333.89 208
16335.10 175
16336.31 184
16337.52 209
16338.72 201
16339.93 210
16341.14 235
16342.35 189
16343.56 186
16344.77 198
16345.98 184
16347.18 189
16348.39 171
16349.60 183
16350.81 193
16352.02 173
16353.23 176
16354.44 158
16355.65 173
16356.85 157
16358.06 138
16359.27 170
16360.48 195
16361.69 165
16362.90 171
16364.11 170
16365.32 136
16366.53 158
16367.74 178
16368.95 161
16370.16 133
16371.36 172
16372.57 162
16373.78 164
16374.99 156
16376.20 171
16377.41 192
16378.62 189
16379.83 171
16381.04 142
16382.25 184
16383.46 190
16384.67 182
16385.88 183
16387.09 158
16388.30 177
16389.51 167
16390.72 150
16391.93 178
16393.14 138
16394.35 156
16395.56 177
16396.77 169
16397.98 149
16399.19 157
16400.41 144
16401.62 152
16402.83 150
16404.04 134
16405.25 160
16406.46 175
16407.67 165
16408.88 135
16410.09 155
16411.30 178
16412.51 172
16413.72 174
16414.94 151
16416.15 164
16417.36 140
16418.57 160
16419.78 151
16420.99 167
16422.20 167
16423.41 164
16424.63 156
16425.84 178
16427.05 192
16428.26 162
16429.47 134
16430.68 154
16431.90 143
16433.11 149
16434.32 154
16435.53 157
16436.74 136
16437.95 138
16439.17 163
16440.38 168
16441.59 187
16442.80 168
16444.01 175
16445.23 143
16446.44 153
16447.65 133
16448.86 132
16450.08 139
16451.29 137
16452.50 129
16453.71 118
16454.93 132
16456.14 132
16457.35 159
16458.56 162
16459.78 145
16460.99 146
16462.20 152
16463.42 143
16464.63 154
16465.84 139
16467.05 185
16468.27 155
16469.48 146
16470.69 153
16471.91 146
16473.12 172
16474.33 131
16475.55 163
16476.76 170
16477.97 178
16479.19 151
16480.40 138
16481.61 135
16482.83 145
16484.04 144
16485.25 159
16486.47 151
16487.68 153
16488.90 180
16490.11 125
16491.32 124
16492.54 139
16493.75 152
16494.97 143
16496.18 171
16497.39 151
16498.61 176
16499.82 128
16501.04 136
16502.25 159
16503.47 132
16504.68 134
16505.89 137
16507.11 125
16508.32 128
16509.54 136
16510.75 149
16511.97 153
16513.18 155
16514.40 129
16515.61 123
16516.83 149
16518.04 137
16519.26 135
16520.47 136
16521.69 139
16522.90 166
16524.12 137
16525.33 153
16526.55 162
16527.76 150
16528.98 134
16530.19 153
16531.41 141
16532.62 158
16533.84 149
16535.05 135
16536.27 151
16537.49 163
16538.70 154
16539.92 135
16541.13 138
16542.35 154
16543.56 148
16544.78 130
16546.00 154
16547.21 154
16548.43 161
16549.64 134
16550.86 151
16552.08 124
16553.29 151
16554.51 135
16555.73 166
16556.94 128
16558.16 139
16559.37 123
16560.59 135
16561.81 125
16563.02 125
16564.24 128
16565.46 143
16566.67 176
16567.89 149
16569.11 170
16570.32 161
16571.54 134
16572.76 126
16573.98 162
16575.19 170
16576.41 164
16577.63 165
16578.84 167
16580.06 159
16581.28 181
16582.50 142
16583.71 146
16584.93 179
16586.15 178
16587.36 194
16588.58 177
16589.80 173
16591.02 170
16592.24 164
16593.45 155
16594.67 182
16595.89 168
16597.11 152
16598.32 186
16599.54 183
16600.76 174
16601.98 163
16603.20 165
16604.41 149
16605.63 155
16606.85 133
16608.07 143
16609.29 135
16610.51 175
16611.72 170
16612.94 184
16614.16 133
16615.38 127
16616.60 150
16617.82 146
16619.03 140
16620.25 137
16621.47 142
16622.69 156
16623.91 175
16625.13 134
16626.35 141
16627.57 136
16628.79 130
16630.00 134
16631.22 139
16632.44 130
16633.66 139
16634.88 139
16636.10 136
16637.32 137
16638.54 138
16639.76 164
16640.98 143
16642.20 170
16643.42 150
16644.64 133
16645.86 136
16647.08 135
16648.30 125
16649.51 156
16650.73 124
16651.95 141
16653.17 140
16654.39 138
16655.61 116
16656.83 142
16658.05 147
16659.27 138
16660.49 137
16661.71 116
16662.93 148
16664.16 152
16665.38 138
16666.60 144
16667.82 140
16669.04 134
16670.26 136
16671.48 145
16672.70 137
16673.92 118
16675.14 118
16676.36 126
16677.58 142
16678.80 140
16680.02 136
16681.24 125
16682.46 114
16683.69 147
16684.91 122
16686.13 165
16687.35 124
16688.57 135
16689.79 147
16691.01 132
16692.23 144
16693.46 167
16694.68 147
16695.90 151
16697.12 134
16698.34 152
16699.56 142
16700.78 136
16702.01 162
16703.23 148
16704.45 156
16705.67 146
16706.89 130
16708.12 140
16709.34 94
16710.56 131
16711.78 143
16713.00 137
16714.23 137
16715.45 122
16716.67 150
16717.89 148
16719.11 134
16720.34 118
16721.56 122
16722.78 144
16724.00 151
16725.23 160
16726.45 112
16727.67 129
16728.89 133
16730.12 147
16731.34 126
16732.56 120
16733.79 127
16735.01 123
16736.23 150
16737.45 129
16738.68 120
16739.90 128
16741.12 156
16742.35 126
16743.57 131
16744.79 103
16746.02 133
16747.24 131
16748.46 130
16749.69 126
16750.91 152
16752.13 134
16753.36 122
16754.58 112
16755.80 116
16757.03 113
16758.25 144
16759.48 137
16760.70 122
16761.92 118
16763.15 121
16764.37 141
16765.60 136
16766.82 134
16768.04 133
16769.27 164
16770.49 140
16771.72 142
16772.94 133
16774.16 132
16775.39 126
16776.61 132
16777.84 133
16779.06 139
16780.29 170
16781.51 147
16782.74 131
16783.96 123
16785.19 138
16786.41 147
16787.64 142
16788.86 133
16790.09 138
16791.31 148
16792.54 148
16793.76 111
16794.99 132
16796.21 138
16797.44 164
16798.66 146
16799.89 140
16801.11 142
16802.34 145
16803.56 123
16804.79 113
16806.01 144
16807.24 133
16808.46 128
16809.69 133
16810.92 100
16812.14 122
16813.37 143
16814.59 123
16815.82 137
16817.04 109
16818.27 136
16819.50 162
16820.72 143
16821.95 131
16823.17 133
16824.40 121
16825.63 148
16826.85 133
16828.08 146
16829.31 141
16830.53 133
16831.76 138
16832.99 162
16834.21 140
16835.44 132
16836.67 152
16837.89 175
16839.12 146
16840.35 153
16841.57 148
16842.80 171
16844.03 150
16845.25 160
16846.48 155
16847.71 145
16848.93 177
16850.16 164
16851.39 165
16852.62 157
16853.84 153
16855.07 161
16856.30 164
16857.52 146
16858.75 152
16859.98 159
16861.21 171
16862.43 167
16863.66 156
16864.89 190
16866.12 171
16867.35 175
16868.57 194
16869.80 204
16871.03 184
16872.26 191
16873.48 180
16874.71 168
16875.94 182
16877.17 173
16878.40 194
16879.63 219
16880.85 248
16882.08 214
16883.31 182
16884.54 191
16885.77 217
16887.00 206
16888.22 222
16889.45 231
16890.68 244
16891.91 223
16893.14 250
16894.37 223
16895.60 207
16896.82 240
16898.05 233
16899.28 196
16900.51 187
16901.74 213
16902.97 214
16904.20 213
16905.43 214
16906.66 173
16907.89 203
16909.12 173
16910.34 197
16911.57 162
16912.80 170
16914.03 166
16915.26 180
16916.49 176
16917.72 185
16918.95 157
16920.18 158
16921.41 199
16922.64 160
16923.87 187
16925.10 161
16926.33 167
16927.56 149
16928.79 168
16930.02 176
16931.25 143
16932.48 147
16933.71 155
16934.94 151
16936.17 169
16937.40 141
16938.63 168
16939.86 155
16941.09 157
16942.32 155
16943.55 137
16944.78 155
16946.01 173
16947.24 130
16948.48 128
16949.71 136
16950.94 137
16952.17 154
16953.40 130
16954.63 131
16955.86 131
16957.09 152
16958.32 172
16959.55 145
16960.79 120
16962.02 126
16963.25 141
16964.48 150
16965.71 133
16966.94 124
16968.17 132
16969.40 134
16970.64 125
16971.87 125
16973.10 123
16974.33 130
16975.56 144
16976.79 162
16978.03 133
16979.26 134
16980.49 143
16981.72 128
16982.95 118
16984.19 105
16985.42 119
16986.65 144
16987.88 143
16989.11 150
16990.35 121
16991.58 116
16992.81 136
16994.04 146
16995.28 125
16996.51 128
16997.74 148
16998.97 170
17000.21 130
17001.44 110
17002.67 126
17003.90 138
17005.14 135
17006.37 117
17007.60 146
17008.84 122
17010.07 128
17011.30 136
17012.53 128
17013.77 107
17015.00 111
17016.23 140
17017.47 135
17018.70 144
17019.93 134
17021.17 135
17022.40 117
17023.63 123
17024.87 114
17026.10 127
17027.33 118
17028.57 120
17029.80 141
17031.04 132
17032.27 137
17033.50 121
17034.74 116
17035.97 105
17037.20 142
17038.44 159
17039.67 170
17040.91 155
17042.14 115
17043.37 134
17044.61 120
17045.84 141
17047.08 115
17048.31 97
17049.55 133
17050.78 133
17052.02 137
17053.25 137
17054.48 154
17055.72 130
17056.95 154
17058.19 116
17059.42 121
17060.66 128
17061.89 130
17063.13 126
17064.36 144
17065.60 122
17066.83 143
17068.07 138
17069.30 148
17070.54 123
17071.77 112
17073.01 112
17074.24 123
17075.48 111
17076.71 124
17077.95 111
17079.19 144
17080.42 171
17081.66 143
17082.89 119
17084.13 104
17085.36 123
17086.60 125
17087.83 114
17089.07 124
17090.31 122
17091.54 143
17092.78 98
17094.01 97
17095.25 111
17096.49 111
17097.72 144
17098.96 103
17100.19 93
17101.43 102
17102.67 118
17103.90 114
17105.14 101
17106.38 112
17107.61 113
17108.85 137
17110.09 125
17111.32 127
17112.56 98
17113.80 120
17115.03 85
17116.27 113
17117.51 140
17118.74 182
17119.98 125
17121.22 120
17122.45 95
17123.69 94
17124.93 111
17126.17 111
17127.40 110
17128.64 132
17129.88 108
17131.12 133
17132.35 127
17133.59 123
17134.83 117
17136.07 129
17137.30 124
17138.54 107
17139.78 98
17141.02 111
17142.25 108
17143.49 105
17144.73 110
17145.97 101
17147.20 94
17148.44 112
17149.68 120
17150.92 120
17152.16 110
17153.40 120
17154.63 107
17155.87 140
17157.11 127
17158.35 103
17159.59 111
17160.83 124
17162.06 101
17163.30 101
17164.54 114
17165.78 121
17167.02 111
17168.26 102
17169.50 111
17170.73 111
17171.97 115
17173.21 147
17174.45 131
17175.69 123
17176.93 120
17178.17 122
17179.41 104
17180.65 101
17181.89 119
17183.12 122
17184.36 91
17185.60 110
17186.84 114
17188.08 137
17189.32 91
17190.56 104
17191.80 113
17193.04 121
17194.28 130
17195.52 129
17196.76 130
17198.00 136
17199.24 108
17200.48 124
17201.72 116
17202.96 105
17204.20 88
17205.44 105
17206.68 126
17207.92 105
17209.16 99
17210.40 102
17211.64 94
17212.88 108
17214.12 110
17215.36 129
17216.60 105
17217.84 108
17219.08 106
17220.32 98
17221.56 91
17222.80 113
17224.04 102
17225.29 97
17226.53 101
17227.77 94
17229.01 142
17230.25 104
17231.49 100
17232.73 93
17233.97 114
17235.21 101
17236.45 85
17237.70 99
17238.94 91
17240.18 109
17241.42 107
17242.66 104
17243.90 82
17245.14 97
17246.39 113
17247.63 96
17248.87 114
17250.11 111
17251.35 122
17252.59 118
17253.84 118
17255.08 109
17256.32 103
17257.56 105
17258.80 119
17260.05 91
17261.29 98
17262.53 97
17263.77 94
17265.01 106
17266.26 87
17267.50 97
17268.74 91
17269.98 96
17271.23 117
17272.47 101
17273.71 83
17274.95 90
17276.20 112
17277.44 104
17278.68 102
17279.92 142
17281.17 102
17282.41 105
17283.65 95
17284.90 92
17286.14 101
17287.38 103
17288.62 106
17289.87 114
17291.11 100
17292.35 97
17293.60 101
17294.84 100
17296.08 119
17297.33 99
17298.57 106
17299.81 99
17301.06 97
17302.30 111
17303.54 95
17304.79 81
17306.03 106
17307.28 87
17308.52 119
17309.76 161
17311.01 129
17312.25 101
17313.49 100
17314.74 106
17315.98 84
17317.23 122
17318.47 139
17319.72 95
17320.96 83
17322.20 124
17323.45 97
17324.69 107
17325.94 86
17327.18 94
17328.43 130
17329.67 90
17330.91 94
17332.16 93
17333.40 101
17334.65 102
17335.89 97
17337.14 107
17338.38 109
17339.63 100
17340.87 90
17342.12 115
17343.36 97
17344.61 91
17345.85 111
17347.10 118
17348.34 115
17349.59 113
17350.83 113
17352.08 85
17353.33 101
17354.57 121
17355.82 95
17357.06 97
17358.31 98
17359.55 96
17360.80 97
17362.04 117
17363.29 123
17364.54 100
17365.78 103
17367.03 104
17368.27 108
17369.52 100
17370.77 99
17372.01 90
17373.26 104
17374.50 117
17375.75 98
17377.00 98
17378.24 117
17379.49 96
17380.74 102
17381.98 122
17383.23 113
17384.47 104
17385.72 109
17386.97 111
17388.21 87
17389.46 125
17390.71 115
17391.95 113
17393.20 118
17394.45 121
17395.70 105
17396.94 91
17398.19 105
17399.44 106
17400.68 113
17401.93 100
17403.18 106
17404.42 99
17405.67 96
17406.92 107
17408.17 97
17409.41 96
17410.66 111
17411.91 125
17413.16 97
17414.40 83
17415.65 90
17416.90 124
17418.15 97
17419.40 109
17420.64 106
17421.89 99
17423.14 113
17424.39 109
17425.63 93
17426.88 96
17428.13 79
17429.38 115
17430.63 98
17431.88 85
17433.12 93
17434.37 92
17435.62 111
17436.87 121
17438.12 108
17439.37 84
17440.61 101
17441.86 105
17443.11 86
17444.36 106
17445.61 129
17446.86 117
17448.11 95
17449.36 115
17450.60 114
17451.85 101
17453.10 108
17454.35 97
17455.60 101
17456.85 86
17458.10 110
17459.35 96
17460.60 86
17461.85 111
17463.10 100
17464.34 116
17465.59 99
17466.84 123
17468.09 115
17469.34 116
17470.59 99
17471.84 105
17473.09 104
17474.34 84
17475.59 101
17476.84 92
17478.09 73
17479.34 75
17480.59 108
17481.84 98
17483.09 101
17484.34 111
17485.59 98
17486.84 102
17488.09 110
17489.34 111
17490.59 116
17491.84 92
17493.09 83
17494.34 92
17495.59 115
17496.84 145
17498.10 93
17499.35 97
17500.60 106
17501.85 107
17503.10 104
17504.35 112
17505.60 106
17506.85 125
17508.10 133
17509.35 141
17510.60 136
17511.86 108
17513.11 107
17514.36 112
17515.61 120
17516.86 103
17518.11 112
17519.36 130
17520.61 112
17521.87 104
17523.12 99
17524.37 85
17525.62 91
17526.87 79
17528.12 95
17529.38 99
17530.63 107
17531.88 113
17533.13 94
17534.38 108
17535.63 111
17536.89 101
17538.14 118
17539.39 115
17540.64 98
17541.89 115
17543.15 104
17544.40 122
17545.65 120
17546.90 118
17548.16 107
17549.41 97
17550.66 101
17551.91 123
17553.17 106
17554.42 90
17555.67 125
17556.92 109
17558.18 100
17559.43 111
17560.68 117
17561.94 108
17563.19 102
17564.44 112
17565.69 106
17566.95 91
17568.20 93
17569.45 103
17570.71 130
17571.96 118
17573.21 119
17574.47 113
17575.72 105
17576.97 120
17578.23 118
17579.48 130
17580.73 112
17581.99 115
17583.24 120
17584.50 95
17585.75 86
17587.00 98
17588.26 97
17589.51 104
17590.76 114
17592.02 118
17593.27 111
17594.53 95
17595.78 105
17597.04 114
17598.29 132
17599.54 127
17600.80 113
17602.05 125
17603.31 110
17604.56 115
17605.82 120
17607.07 82
17608.32 90
17609.58 84
17610.83 118
17612.09 123
17613.34 115
17614.60 112
17615.85 86
17617.11 120
17618.36 109
17619.62 89
17620.87 92
17622.13 114
17623.38 114
17624.64 80
17625.89 80
17627.15 104
17628.40 102
17629.66 112
17630.91 112
17632.17 105
17633.43 100
17634.68 101
17635.94 83
17637.19 96
17638.45 101
17639.70 104
17640.96 100
17642.21 104
17643.47 98
17644.73 101
17645.98 81
17647.24 98
17648.49 84
17649.75 116
17651.01 83
17652.26 107
17653.52 99
17654.77 110
17656.03 90
17657.29 104
17658.54 89
17659.80 88
17661.06 126
17662.31 111
17663.57 103
17664.83 94
17666.08 93
17667.34 106
17668.60 95
17669.85 99
17671.11 105
17672.37 90
17673.62 105
17674.88 94
17676.14 90
17677.39 99
17678.65 102
17679.91 95
17681.17 99
17682.42 115
17683.68 120
17684.94 96
17686.19 94
17687.45 110
17688.71 118
17689.97 117
17691.22 112
17692.48 103
17693.74 79
17695.00 83
17696.26 121
17697.51 97
17698.77 120
17700.03 93
17701.29 100
17702.54 96
17703.80 95
17705.06 108
17706.32 112
17707.58 116
17708.83 96
17710.09 99
17711.35 109
17712.61 88
17713.87 93
17715.13 100
17716.38 103
17717.64 93
17718.90 91
17720.16 104
17721.42 113
17722.68 108
17723.94 100
17725.19 106
17726.45 103
17727.71 135
17728.97 119
17730.23 99
17731.49 115
17732.75 111
17734.01 100
17735.27 108
17736.53 116
17737.78 100
17739.04 96
17740.30 114
17741.56 100
17742.82 97
17744.08 91
17745.34 111
17746.60 89
17747.86 76
17749.12 100
17750.38 77
17751.64 96
17752.90 117
17754.16 104
17755.42 109
17756.68 95
17757.94 94
17759.20 96
17760.46 100
17761.72 101
17762.98 107
17764.24 110
17765.50 95
17766.76 94
17768.02 113
17769.28 84
17770.54 92
17771.80 117
17773.06 118
17774.32 92
17775.58 82
17776.84 78
17778.10 122
17779.36 97
17780.62 117
17781.88 124
17783.15 117
17784.41 100
17785.67 79
17786.93 96
17788.19 105
17789.45 103
17790.71 94
17791.97 108
17793.23 85
17794.49 91
17795.76 92
17797.02 112
17798.28 100
17799.54 100
17800.80 109
17802.06 82
17803.32 105
17804.59 91
17805.85 99
17807.11 118
17808.37 110
17809.63 106
17810.89 89
17812.16 86
17813.42 83
17814.68 108
17815.94 96
17817.20 91
17818.47 99
17819.73 98
17820.99 111
17822.25 101
17823.51 92
17824.78 93
17826.04 97
17827.30 89
17828.56 76
17829.83 85
17831.09 78
17832.35 76
17833.61 77
17834.88 97
17836.14 97
17837.40 116
17838.67 100
17839.93 94
17841.19 85
17842.45 97
17843.72 101
17844.98 92
17846.24 107
17847.51 96
17848.77 95
17850.03 101
17851.30 98
17852.56 76
17853.82 76
17855.09 79
17856.35 67
17857.61 83
17858.88 90
17860.14 58
17861.40 70
17862.67 97
17863.93 91
17865.19 106
17866.46 73
17867.72 87
17868.99 76
17870.25 73
17871.51 85
17872.78 100
17874.04 86
17875.31 91
17876.57 93
17877.83 89
17879.10 89
17880.36 83
17881.63 106
17882.89 90
17884.15 99
17885.42 68
17886.68 77
17887.95 78
17889.21 80
17890.48 88
17891.74 96
17893.01 87
17894.27 87
17895.54 100
17896.80 97
17898.07 78
17899.33 83
17900.60 108
17901.86 107
17903.13 109
17904.39 64
17905.66 71
17906.92 97
17908.19 97
17909.45 88
17910.72 106
17911.98 117
17913.25 99
17914.51 90
17915.78 68
17917.05 72
17918.31 72
17919.58 89
17920.84 83
17922.11 91
17923.37 103
17924.64 76
17925.91 83
17927.17 83
17928.44 97
17929.70 94
17930.97 80
17932.24 89
17933.50 104
17934.77 89
17936.03 105
17937.30 105
17938.57 78
17939.83 82
17941.10 91
17942.37 82
17943.63 92
17944.90 99
17946.17 98
17947.43 82
17948.70 89
17949.97 95
17951.23 65
17952.50 87
17953.77 91
17955.03 107
17956.30 82
17957.57 90
17958.83 93
17960.10 83
17961.37 88
17962.64 80
17963.90 87
17965.17 74
17966.44 74
17967.70 101
17968.97 81
17970.24 82
17971.51 100
17972.77 97
17974.04 104
17975.31 83
17976.58 87
17977.85 81
17979.11 80
17980.38 98
17981.65 85
17982.92 82
17984.18 76
17985.45 88
17986.72 81
17987.99 80
17989.26 70
17990.52 86
17991.79 90
17993.06 80
17994.33 80
17995.60 81
17996.87 71
17998.13 76
17999.40 94
18000.67 83
18001.94 93
18003.21 88
18004.48 77
18005.75 83
18007.02 85
18008.28 93
18009.55 93
18010.82 97
18012.09 104
18013.36 79
18014.63 108
18015.90 108
18017.17 87
18018.44 81
18019.71 74
18020.97 84
18022.24 89
18023.51 90
18024.78 87
18026.05 78
18027.32 82
18028.59 87
18029.86 74
18031.13 79
18032.40 86
18033.67 100
18034.94 109
18036.21 67
18037.48 84
18038.75 74
18040.02 93
18041.29 89
18042.56 76
18043.83 86
18045.10 85
18046.37 92
18047.64 79
18048.91 86
18050.18 79
18051.45 106
18052.72 101
18053.99 81
18055.26 114
18056.53 94
18057.80 98
18059.07 109
18060.34 79
18061.61 83
18062.88 84
18064.16 95
18065.43 83
18066.70 74
18067.97 79
18069.24 73
18070.51 88
18071.78 67
18073.05 72
18074.32 91
18075.59 93
18076.87 91
18078.14 103
18079.41 131
18080.68 88
18081.95 73
18083.22 77
18084.49 80
18085.77 74
18087.04 72
18088.31 73
18089.58 74
18090.85 81
18092.12 79
18093.40 74
18094.67 87
18095.94 90
18097.21 84
18098.48 99
18099.76 98
18101.03 83
18102.30 92
18103.57 78
18104.84 90
18106.12 99
18107.39 86
18108.66 83
18109.93 67
18111.21 77
18112.48 111
18113.75 94
18115.02 73
18116.30 80
18117.57 88
18118.84 79
18120.11 92
18121.39 75
18122.66 75
18123.93 84
18125.21 92
18126.48 72
18127.75 88
18129.02 96
18130.30 98
18131.57 61
18132.84 81
18134.12 94
18135.39 101
18136.66 87
18137.94 78
18139.21 69
18140.48 92
18141.76 78
18143.03 103
18144.31 90
18145.58 70
18146.85 76
18148.13 69
18149.40 99
18150.67 87
18151.95 100
18153.22 128
18154.50 100
18155.77 76
18157.04 82
18158.32 60
18159.59 73
18160.87 101
18162.14 92
18163.41 86
18164.69 73
18165.96 87
18167.24 82
18168.51 104
18169.79 82
18171.06 81
18172.34 87
18173.61 78
18174.89 86
18176.16 95
18177.43 97
18178.71 77
18179.98 90
18181.26 74
18182.53 90
18183.81 97
18185.08 88
18186.36 94
18187.63 96
18188.91 110
18190.18 99
18191.46 70
18192.74 68
18194.01 79
18195.29 84
18196.56 87
18197.84 85
18199.11 62
18200.39 87
18201.66 90
18202.94 92
18204.22 66
18205.49 72
18206.77 88
18208.04 84
18209.32 88
18210.59 84
18211.87 75
18213.15 82
18214.42 71
18215.70 71
18216.97 66
18218.25 73
18219.53 79
18220.80 84
18222.08 100
18223.36 94
18224.63 92
18225.91 85
18227.19 91
18228.46 106
18229.74 98
18231.02 82
18232.29 88
18233.57 89
18234.85 64
18236.12 76
18237.40 78
18238.68 77
18239.95 75
18241.23 80
18242.51 90
18243.78 82
18245.06 92
18246.34 78
18247.62 80
18248.89 85
18250.17 82
18251.45 81
18252.73 70
18254.00 82
18255.28 108
18256.56 84
18257.84 88
18259.11 90
18260.39 90
18261.67 68
18262.95 85
18264.22 89
18265.50 59
18266.78 69
18268.06 73
18269.34 91
18270.61 96
18271.89 94
18273.17 83
18274.45 80
18275.73 76
18277.01 82
18278.28 86
18279.56 84
18280.84 78
18282.12 75
18283.40 95
18284.68 87
18285.95 101
18287.23 77
18288.51 65
18289.79 67
18291.07 92
18292.35 80
18293.63 73
18294.91 102
18296.19 81
18297.46 85
18298.74 92
18300.02 91
18301.30 81
18302.58 86
18303.86 86
18305.14 86
18306.42 88
18307.70 78
18308.98 88
18310.26 74
18311.54 82
18312.82 98
18314.10 87
18315.37 67
18316.65 71
18317.93 73
18319.21 70
18320.49 82
18321.77 84
18323.05 79
18324.33 89
18325.61 82
18326.89 90
18328.17 81
18329.45 86
18330.73 85
18332.01 92
18333.29 72
18334.57 72
18335.86 94
18337.14 100
18338.42 107
18339.70 91
18340.98 95
18342.26 97
18343.54 100
18344.82 125
18346.10 86
18347.38 97
18348.66 62
18349.94 88
18351.22 80
18352.50 81
18353.78 103
18355.07 75
18356.35 107
18357.63 99
18358.91 80
18360.19 84
18361.47 94
18362.75 77
18364.03 91
18365.32 97
18366.60 90
18367.88 103
18369.16 91
18370.44 83
18371.72 83
18373.00 86
18374.29 75
18375.57 80
18376.85 75
18378.13 87
18379.41 95
18380.70 117
18381.98 81
18383.26 71
18384.54 67
18385.82 73
18387.11 99
18388.39 91
18389.67 84
18390.95 89
18392.23 83
18393.52 73
18394.80 79
18396.08 86
18397.36 77
18398.65 74
18399.93 98
18401.21 90
18402.50 93
18403.78 82
18405.06 80
18406.34 89
18407.63 80
18408.91 94
18410.19 71
18411.48 91
18412.76 101
18414.04 98
18415.32 102
18416.61 104
18417.89 113
18419.17 92
18420.46 75
18421.74 72
18423.02 82
18424.31 84
18425.59 87
18426.87 90
18428.16 64
18429.44 102
18430.73 89
18432.01 90
18433.29 75
18434.58 76
18435.86 110
18437.14 98
18438.43 70
18439.71 74
18441.00 93
18442.28 86
18443.56 89
18444.85 84
18446.13 98
18447.42 85
18448.70 92
18449.99 70
18451.27 75
18452.56 98
18453.84 89
18455.12 77
18456.41 88
18457.69 77
18458.98 63
18460.26 85
18461.55 94
18462.83 72
18464.12 78
18465.40 102
18466.69 88
18467.97 81
18469.26 86
18470.54 70
18471.83 64
18473.11 83
18474.40 83
18475.68 79
18476.97 78
18478.25 85
18479.54 90
18480.82 89
18482.11 105
18483.40 86
18484.68 112
18485.97 72
18487.25 86
18488.54 84
18489.82 83
18491.11 88
18492.39 105
18493.68 126
18494.97 90
18496.25 74
18497.54 94
18498.82 98
18500.11 89
18501.40 89
18502.68 106
18503.97 88
18505.26 79
18506.54 77
18507.83 107
18509.11 86
18510.40 72
18511.69 80
18512.97 94
18514.26 106
18515.55 106
18516.83 112
18518.12 100
18519.41 86
18520.69 88
18521.98 91
18523.27 87
18524.56 81
18525.84 92
18527.13 70
18528.42 86
18529.70 86
18530.99 76
18532.28 82
18533.57 106
18534.85 104
18536.14 76
18537.43 79
18538.71 80
18540.00 93
18541.29 79
18542.58 87
18543.86 85
18545.15 99
18546.44 95
18547.73 81
18549.02 84
18550.30 105
18551.59 112
18552.88 90
18554.17 87
18555.46 103
18556.74 92
18558.03 73
18559.32 99
18560.61 84
18561.90 84
18563.18 77
18564.47 89
18565.76 101
18567.05 110
18568.34 95
18569.63 106
18570.92 105
18572.20 101
18573.49 100
18574.78 77
18576.07 79
18577.36 93
18578.65 78
18579.94 89
18581.23 91
18582.51 83
18583.80 74
18585.09 123
18586.38 119
18587.67 93
18588.96 99
18590.25 100
18591.54 118
18592.83 99
18594.12 116
18595.41 127
18596.70 97
18597.99 117
18599.28 89
18600.57 93
18601.85 96
18603.14 104
18604.43 86
18605.72 102
18607.01 119
18608.30 120
18609.59 111
18610.88 116
18612.17 103
18613.46 91
18614.75 121
18616.04 114
18617.33 102
18618.62 105
18619.91 149
18621.20 101
18622.50 133
18623.79 120
18625.08 126
18626.37 112
18627.66 129
18628.95 116
18630.24 103
18631.53 100
18632.82 98
18634.11 101
18635.40 94
18636.69 111
18637.98 132
18639.27 126
18640.57 77
18641.86 108
18643.15 121
18644.44 116
18645.73 123
18647.02 115
18648.31 86
18649.60 116
18650.89 111
18652.19 110
18653.48 106
18654.77 88
18656.06 86
18657.35 90
18658.64 83
18659.94 74
18661.23 98
18662.52 93
18663.81 91
18665.10 101
18666.39 105
18667.69 95
18668.98 112
18670.27 82
18671.56 118
18672.85 94
18674.15 93
18675.44 80
18676.73 64
18678.02 85
18679.32 83
18680.61 106
18681.90 97
18683.19 87
18684.49 105
18685.78 109
18687.07 87
18688.36 99
18689.66 84
18690.95 102
18692.24 111
18693.53 85
18694.83 82
18696.12 88
18697.41 77
18698.71 77
18700.00 87
18701.29 91
18702.59 76
18703.88 67
18705.17 77
18706.47 68
18707.76 88
18709.05 90
18710.35 101
18711.64 80
18712.93 75
18714.23 81
18715.52 94
18716.81 76
18718.11 77
18719.40 82
18720.70 93
18721.99 82
18723.28 72
18724.58 88
18725.87 96
18727.16 101
18728.46 78
18729.75 97
18731.05 72
18732.34 80
18733.64 80
18734.93 91
18736.22 78
18737.52 80
18738.81 110
18740.11 84
18741.40 87
18742.70 68
18743.99 78
18745.29 79
18746.58 86
18747.87 66
18749.17 94
18750.46 76
18751.76 76
18753.05 78
18754.35 74
18755.64 93
18756.94 95
18758.23 96
18759.53 102
18760.82 94
18762.12 74
18763.42 81
18764.71 68
18766.01 83
18767.30 79
18768.60 95
18769.89 86
18771.19 84
18772.48 76
18773.78 90
18775.07 84
18776.37 87
18777.67 90
18778.96 91
18780.26 85
18781.55 78
18782.85 103
18784.15 73
18785.44 81
18786.74 65
18788.03 93
18789.33 77
18790.63 73
18791.92 80
18793.22 97
18794.52 96
18795.81 90
18797.11 91
18798.40 109
18799.70 89
18801.00 80
18802.29 91
18803.59 84
18804.89 100
18806.18 82
18807.48 90
18808.78 79
18810.07 91
18811.37 79
18812.67 90
18813.97 81
18815.26 79
18816.56 73
18817.86 93
18819.15 71
18820.45 84
18821.75 91
18823.05 95
18824.34 82
18825.64 93
18826.94 87
18828.24 84
18829.53 70
18830.83 73
18832.13 93
18833.43 85
18834.72 89
18836.02 87
18837.32 73
18838.62 82
18839.92 66
18841.21 64
18842.51 75
18843.81 81
18845.11 75
18846.41 83
18847.70 82
18849.00 92
18850.30 86
18851.60 86
18852.90 72
18854.20 80
18855.49 78
18856.79 85
18858.09 81
18859.39 58
18860.69 62
18861.99 73
18863.29 75
18864.58 82
18865.88 73
18867.18 68
18868.48 71
18869.78 69
18871.08 77
18872.38 76
18873.68 79
18874.98 55
18876.28 89
18877.57 74
18878.87 91
18880.17 92
18881.47 93
18882.77 90
18884.07 101
18885.37 81
18886.67 67
18887.97 79
18889.27 83
18890.57 79
18891.87 64
18893.17 69
18894.47 72
18895.77 68
18897.07 70
18898.37 75
18899.67 77
18900.97 87
18902.27 85
18903.57 76
18904.87 81
18906.17 71
18907.47 63
18908.77 53
18910.07 72
18911.37 76
18912.67 86
18913.97 76
18915.27 68
18916.57 68
18917.87 87
18919.17 88
18920.47 80
18921.78 83
18923.08 79
18924.38 78
18925.68 72
18926.98 77
18928.28 64
18929.58 72
18930.88 73
18932.18 80
18933.48 75
18934.79 82
18936.09 78
18937.39 79
18938.69 73
18939.99 63
18941.29 62
18942.59 74
18943.90 77
18945.20 85
18946.50 71
18947.80 83
18949.10 57
18950.40 89
18951.71 80
18953.01 75
18954.31 94
18955.61 94
18956.91 83
18958.21 68
18959.52 62
18960.82 76
18962.12 70
18963.42 78
18964.73 68
18966.03 66
18967.33 63
18968.63 84
18969.93 78
18971.24 69
18972.54 66
18973.84 79
18975.14 79
18976.45 64
18977.75 65
18979.05 82
18980.36 69
18981.66 92
18982.96 71
18984.26 71
18985.57 77
18986.87 77
18988.17 69
18989.48 78
18990.78 79
18992.08 77
18993.39 106
18994.69 85
18995.99 87
18997.30 82
18998.60 111
18999.90 80
19001.21 91
19002.51 71
19003.81 55
19005.12 74
19006.42 90
19007.72 72
19009.03 89
19010.33 80
19011.64 81
19012.94 71
19014.24 79
19015.55 67
19016.85 70
19018.16 91
19019.46 77
19020.76 68
19022.07 63
19023.37 64
19024.68 92
19025.98 76
19027.29 66
19028.59 86
19029.89 105
19031.20 74
19032.50 76
19033.81 66
19035.11 56
19036.42 71
19037.72 80
19039.03 60
19040.33 71
19041.64 60
19042.94 68
19044.25 96
19045.55 95
19046.86 62
19048.16 67
19049.47 87
19050.77 71
19052.08 75
19053.38 59
19054.69 69
19055.99 86
19057.30 77
19058.60 70
19059.91 70
19061.22 83
19062.52 102
19063.83 85
19065.13 75
19066.44 77
19067.74 82
19069.05 86
19070.36 77
19071.66 85
19072.97 80
19074.27 90
19075.58 74
19076.89 67
19078.19 70
19079.50 80
19080.80 76
19082.11 82
19083.42 57
19084.72 76
19086.03 91
19087.34 76
19088.64 51
19089.95 71
19091.26 86
19092.56 65
19093.87 88
19095.18 77
19096.48 64
19097.79 77
19099.10 74
19100.40 82
19101.71 67
19103.02 64
19104.32 80
19105.63 79
19106.94 78
19108.25 87
19109.55 87
19110.86 60
19112.17 50
19113.48 77
19114.78 77
19116.09 70
19117.40 85
19118.71 84
19120.01 74
19121.32 71
19122.63 76
19123.94 72
19125.24 89
19126.55 77
19127.86 63
19129.17 60
19130.47 71
19131.78 78
19133.09 73
19134.40 55
19135.71 64
19137.02 87
19138.32 85
19139.63 74
19140.94 70
19142.25 85
19143.56 82
19144.87 73
19146.17 86
19147.48 65
19148.79 76
19150.10 80
19151.41 79
19152.72 87
19154.03 92
19155.33 90
19156.64 76
19157.95 66
19159.26 80
19160.57 55
19161.88 81
19163.19 76
19164.50 70
19165.81 87
19167.12 86
19168.42 97
19169.73 80
19171.04 51
19172.35 61
19173.66 69
19174.97 85
19176.28 68
19177.59 66
19178.90 81
19180.21 71
19181.52 67
19182.83 84
19184.14 81
19185.45 65
19186.76 66
19188.07 91
19189.38 51
19190.69 68
19192.00 54
19193.31 67
19194.62 81
19195.93 78
19197.24 62
19198.55 94
19199.86 72
19201.17 87
19202.48 90
19203.79 73
19205.10 87
19206.41 76
19207.72 80
19209.03 76
19210.34 84
19211.66 64
19212.97 79
19214.28 69
19215.59 77
19216.90 91
19218.21 64
19219.52 69
19220.83 85
19222.14 108
19223.45 74
19224.77 62
19226.08 57
19227.39 77
19228.70 72
19230.01 70
19231.32 75
19232.63 73
19233.94 68
19235.26 70
19236.57 78
19237.88 91
19239.19 88
19240.50 83
19241.81 94
19243.13 74
19244.44 67
19245.75 66
19247.06 93
19248.37 81
19249.69 99
19251.00 77
19252.31 75
19253.62 57
19254.93 57
19256.25 63
19257.56 67
19258.87 64
19260.18 68
19261.50 54
19262.81 74
19264.12 87
19265.43 91
19266.75 74
19268.06 65
19269.37 79
19270.68 84
19272.00 69
19273.31 65
19274.62 54
19275.94 80
19277.25 77
19278.56 70
19279.88 74
19281.19 63
19282.50 55
19283.81 56
19285.13 81
19286.44 70
19287.75 86
19289.07 90
19290.38 60
19291.70 62
19293.01 68
19294.32 65
19295.64 61
19296.95 62
19298.26 70
19299.58 73
19300.89 66
19302.20 73
19303.52 58
19304.83 68
19306.15 87
19307.46 76
19308.77 73
19310.09 73
19311.40 63
19312.72 68
19314.03 83
19315.35 79
19316.66 66
19317.97 55
19319.29 78
19320.60 76
19321.92 75
19323.23 82
19324.55 66
19325.86 69
19327.18 83
19328.49 66
19329.81 46
19331.12 57
19332.44 79
19333.75 65
19335.07 61
19336.38 92
19337.70 87
19339.01 79
19340.33 51
19341.64 53
19342.96 65
19344.27 64
19345.59 79
19346.90 73
19348.22 62
19349.53 73
19350.85 62
19352.16 67
19353.48 74
19354.79 66
19356.11 67
19357.43 60
19358.74 90
19360.06 69
19361.37 59
19362.69 70
19364.01 77
19365.32 82
19366.64 77
19367.95 78
19369.27 56
19370.59 79
19371.90 60
19373.22 75
19374.53 66
19375.85 79
19377.17 87
19378.48 58
19379.80 82
19381.12 79
19382.43 77
19383.75 75
19385.07 64
19386.38 83
19387.70 59
19389.02 77
19390.33 62
19391.65 64
19392.97 63
19394.28 81
19395.60 109
19396.92 87
19398.24 84
19399.55 68
19400.87 75
19402.19 77
19403.50 59
19404.82 66
19406.14 85
19407.46 68
19408.77 79
19410.09 65
19411.41 57
19412.73 74
19414.04 90
19415.36 72
19416.68 62
19418.00 75
19419.32 77
19420.63 88
19421.95 74
19423.27 58
19424.59 73
19425.91 78
19427.22 63
19428.54 65
19429.86 72
19431.18 69
19432.50 75
19433.82 65
19435.13 71
19436.45 81
19437.77 74
19439.09 71
19440.41 81
19441.73 76
19443.04 68
19444.36 71
19445.68 97
19447.00 61
19448.32 55
19449.64 65
19450.96 75
19452.28 88
19453.60 64
19454.91 91
19456.23 75
19457.55 82
19458.87 74
19460.19 90
19461.51 89
19462.83 79
19464.15 76
19465.47 72
19466.79 60
19468.11 86
19469.43 74
19470.75 66
19472.07 70
19473.39 68
19474.71 72
19476.03 69
19477.35 94
19478.67 73
19479.99 78
19481.30 87
19482.62 76
19483.94 70
19485.27 62
19486.59 67
19487.91 96
19489.23 110
19490.55 76
19491.87 68
19493.19 75
19494.51 80
19495.83 67
19497.15 64
19498.47 57
19499.79 83
19501.11 78
19502.43 77
19503.75 64
19505.07 75
19506.39 58
19507.71 67
19509.03 93
19510.36 81
19511.68 62
19513.00 81
19514.32 90
19515.64 77
19516.96 63
19518.28 64
19519.60 66
19520.92 63
19522.25 89
19523.57 70
19524.89 65
19526.21 67
19527.53 96
19528.85 81
19530.17 72
19531.50 81
19532.82 61
19534.14 75
19535.46 84
19536.78 81
19538.11 79
19539.43 79
19540.75 73
19542.07 60
19543.39 55
19544.72 81
19546.04 68
19547.36 70
19548.68 72
19550.00 70
19551.33 65
19552.65 52
19553.97 81
19555.29 66
19556.62 65
19557.94 72
19559.26 61
19560.58 57
19561.91 61
19563.23 59
19564.55 67
19565.88 58
19567.20 64
19568.52 71
19569.84 80
19571.17 66
19572.49 76
19573.81 78
19575.14 54
19576.46 64
19577.78 70
19579.11 65
19580.43 87
19581.75 95
19583.08 71
19584.40 69
19585.72 72
19587.05 98
19588.37 96
19589.69 74
19591.02 62
19592.34 64
19593.67 61
19594.99 82
19596.31 74
19597.64 90
19598.96 70
19600.28 74
19601.61 70
19602.93 80
19604.26 88
19605.58 67
19606.91 74
19608.23 79
19609.55 56
19610.88 69
19612.20 73
19613.53 84
19614.85 71
19616.18 94
19617.50 91
19618.83 95
19620.15 75
19621.47 82
19622.80 65
19624.12 69
19625.45 76
19626.77 78
19628.10 88
19629.42 71
19630.75 71
19632.07 80
19633.40 77
19634.72 67
19636.05 59
19637.37 65
19638.70 76
19640.03 81
19641.35 66
19642.68 73
19644.00 77
19645.33 66
19646.65 71
19647.98 77
19649.30 56
19650.63 72
19651.96 75
19653.28 76
19654.61 62
19655.93 65
19657.26 79
19658.58 80
19659.91 64
19661.24 64
19662.56 67
19663.89 75
19665.22 67
19666.54 71
19667.87 71
19669.19 83
19670.52 79
19671.85 79
19673.17 76
19674.50 86
19675.83 94
19677.15 73
19678.48 77
19679.81 57
19681.13 76
19682.46 95
19683.79 55
19685.11 81
19686.44 65
19687.77 88
19689.09 71
19690.42 75
19691.75 77
19693.08 75
19694.40 84
19695.73 47
19697.06 68
19698.39 77
19699.71 89
19701.04 81
19702.37 58
19703.69 48
19705.02 76
19706.35 88
19707.68 67
19709.01 62
19710.33 74
19711.66 91
19712.99 74
19714.32 62
19715.64 85
19716.97 63
19718.30 59
19719.63 69
19720.96 74
19722.28 95
19723.61 95
19724.94 85
19726.27 66
19727.60 77
19728.93 62
19730.25 74
19731.58 67
19732.91 78
19734.24 52
19735.57 65
19736.90 83
19738.23 88
19739.55 68
19740.88 56
19742.21 58
19743.54 69
19744.87 65
19746.20 54
19747.53 72
19748.86 78
19750.19 66
19751.51 64
19752.84 81
19754.17 67
19755.50 64
19756.83 62
19758.16 82
19759.49 60
19760.82 61
19762.15 76
19763.48 81
19764.81 78
19766.14 58
19767.47 70
19768.80 83
19770.13 81
19771.46 60
19772.79 70
19774.12 79
19775.45 68
19776.78 59
19778.11 64
19779.44 66
19780.77 67
19782.10 75
19783.43 92
19784.76 68
19786.09 64
19787.42 63
19788.75 85
19790.08 81
19791.41 76
19792.74 71
19794.07 69
19795.40 76
19796.73 66
19798.06 92
19799.39 67
19800.72 72
19802.05 83
19803.39 74
19804.72 91
19806.05 87
19807.38 73
19808.71 84
19810.04 72
19811.37 91
19812.70 87
19814.03 60
19815.37 67
19816.70 71
19818.03 80
19819.36 69
19820.69 89
19822.02 68
19823.35 75
19824.69 75
19826.02 73
19827.35 81
19828.68 65
19830.01 74
19831.34 81
19832.68 82
19834.01 65
19835.34 60
19836.67 67
19838.00 68
19839.34 60
19840.67 58
19842.00 60
19843.33 73
19844.67 70
19846.00 59
19847.33 65
19848.66 72
19849.99 90
19851.33 62
19852.66 78
19853.99 54
19855.32 76
19856.66 56
19857.99 68
19859.32 57
19860.66 71
19861.99 75
19863.32 82
19864.65 74
19865.99 70
19867.32 69
19868.65 81
19869.99 81
19871.32 57
19872.65 74
19873.99 68
19875.32 75
19876.65 74
19877.99 64
19879.32 69
19880.65 79
19881.99 70
19883.32 63
19884.65 43
19885.99 52
19887.32 62
19888.66 67
19889.99 76
19891.32 61
19892.66 60
19893.99 61
19895.32 68
19896.66 66
19897.99 82
19899.33 63
19900.66 67
19902.00 62
19903.33 73
19904.66 71
19906.00 55
19907.33 70
19908.67 91
19910.00 68
19911.34 65
19912.67 81
19914.01 68
19915.34 69
19916.67 66
19918.01 68
19919.34 69
19920.68 71
19922.01 86
19923.35 68
19924.68 71
19926.02 67
19927.35 73
19928.69 73
19930.02 78
19931.36 77
19932.69 60
19934.03 67
19935.37 69
19936.70 67
19938.04 67
19939.37 64
19940.71 74
19942.04 76
19943.38 81
19944.71 72
19946.05 73
19947.39 64
19948.72 69
19950.06 52
19951.39 68
19952.73 94
19954.06 73
19955.40 72
19956.74 79
19958.07 70
19959.41 72
19960.74 81
19962.08 68
19963.42 72
19964.75 65
19966.09 50
19967.43 80
19968.76 75
19970.10 54
19971.44 43
19972.77 54
19974.11 50
19975.45 41
19976.78 55
19978.12 83
19979.46 67
19980.79 89
19982.13 78
19983.47 76
19984.80 62
19986.14 72
19987.48 54
19988.82 62
19990.15 68
19991.49 70
19992.83 59
19994.16 61
19995.50 65
19996.84 65
19998.18 76
19999.51 66
20000.85 57
20002.19 92
20003.53 82
20004.86 59
20006.20 67
20007.54 67
20008.88 55
20010.22 77
20011.55 70
20012.89 59
20014.23 53
20015.57 55
20016.91 60
20018.24 76
20019.58 81
20020.92 71
20022.26 62
20023.60 77
20024.93 70
20026.27 57
20027.61 58
20028.95 77
20030.29 61
20031.63 62
20032.97 53
20034.30 57
20035.64 55
20036.98 69
20038.32 60
20039.66 61
20041.00 57
20042.34 70
20043.68 63
20045.01 62
20046.35 68
20047.69 71
20049.03 83
20050.37 72
20051.71 79
20053.05 80
20054.39 75
20055.73 82
20057.07 64
20058.41 70
20059.75 78
20061.09 78
20062.43 86
20063.77 90
20065.11 60
20066.45 92
20067.79 82
20069.12 55
20070.46 77
20071.80 71
20073.14 78
20074.48 63
20075.82 56
20077.16 74
20078.50 61
20079.85 69
20081.19 81
20082.53 62
20083.87 77
20085.21 65
20086.55 88
20087.89 62
20089.23 91
20090.57 71
20091.91 84
20093.25 88
20094.59 68
20095.93 89
20097.27 86
20098.61 97
20099.95 71
20101.29 79
20102.64 80
20103.98 78
20105.32 78
20106.66 94
20108.00 64
20109.34 67
20110.68 76
20112.02 68
20113.36 77
20114.71 82
20116.05 76
20117.39 83
20118.73 92
20120.07 77
20121.41 80
20122.75 77
20124.10 77
20125.44 87
20126.78 79
20128.12 68
20129.46 81
