# Supplementary material for: MALDI-TOF MS typing enables the classification of brewing yeasts of the genus Saccharomyces to major beer styles
Source: PLoS One. 2017 Aug 9;12(8):e0181694. doi: 10.1371/journal.pone.0181694 (PMC5549903; doi:10.1371/journal.pone.0181694)
Supplement: S10 File — The directory includes 90 raw files and was zipped to “.zip”; the folder has three strains with 30 spectra per strain; S1 Text explains the raw files with an example and Table 1 represents the yeast strains used within the experiment. (ZIP) [file pone.0181694.s013.zip › 28-30/30332n-552-OG-Koe-Koe-YPG-18h-E-E_2015-08-11__0_C1_1.dat]

2000.98 2620
2001.40 2430
2001.82 2428
2002.25 2209
2002.67 2425
2003.09 2358
2003.51 2286
2003.93 2262
2004.35 2170
2004.78 2152
2005.20 2366
2005.62 2388
2006.04 2446
2006.47 2339
2006.89 2216
2007.31 2230
2007.73 2274
2008.16 2482
2008.58 2507
2009.00 2389
2009.42 2356
2009.85 2552
2010.27 2445
2010.69 2445
2011.11 2173
2011.54 2207
2011.96 2279
2012.38 2228
2012.80 2573
2013.23 2343
2013.65 2308
2014.07 2365
2014.50 2277
2014.92 2198
2015.34 2244
2015.77 2363
2016.19 2200
2016.61 2320
2017.04 2331
2017.46 2125
2017.88 2044
2018.31 2141
2018.73 2299
2019.15 2295
2019.58 2119
2020.00 2284
2020.42 2481
2020.85 2358
2021.27 2353
2021.70 2351
2022.12 2281
2022.54 2230
2022.97 2250
2023.39 2510
2023.82 2332
2024.24 2180
2024.66 2187
2025.09 2209
2025.51 2021
2025.94 2035
2026.36 2209
2026.79 2223
2027.21 2201
2027.63 2010
2028.06 1943
2028.48 1988
2028.91 2185
2029.33 1973
2029.76 1984
2030.18 2171
2030.61 2177
2031.03 2081
2031.46 2098
2031.88 2004
2032.31 2219
2032.73 2026
2033.16 1901
2033.58 1986
2034.01 2043
2034.43 1934
2034.86 2011
2035.28 2209
2035.71 2241
2036.13 2163
2036.56 2020
2036.98 2090
2037.41 2171
2037.84 2039
2038.26 2052
2038.69 2322
2039.11 2368
2039.54 2207
2039.96 2236
2040.39 2344
2040.82 2221
2041.24 2269
2041.67 2343
2042.09 2228
2042.52 2290
2042.95 2390
2043.37 2263
2043.80 2088
2044.22 2240
2044.65 2252
2045.08 2282
2045.50 2377
2045.93 2280
2046.36 2233
2046.78 2146
2047.21 2229
2047.64 2259
2048.06 2194
2048.49 2315
2048.92 2264
2049.34 2198
2049.77 1973
2050.20 1909
2050.62 2103
2051.05 2269
2051.48 2069
2051.90 2169
2052.33 2022
2052.76 2195
2053.18 2235
2053.61 2244
2054.04 2322
2054.47 2320
2054.89 2016
2055.32 2114
2055.75 2134
2056.18 2183
2056.60 2093
2057.03 2423
2057.46 2305
2057.89 2137
2058.31 1957
2058.74 2089
2059.17 2160
2059.60 2216
2060.03 2206
2060.45 2109
2060.88 2082
2061.31 2050
2061.74 2268
2062.17 2097
2062.59 2232
2063.02 2257
2063.45 2225
2063.88 2227
2064.31 2105
2064.73 2213
2065.16 2314
2065.59 2459
2066.02 2403
2066.45 2527
2066.88 2522
2067.31 2564
2067.73 2415
2068.16 2633
2068.59 2592
2069.02 2472
2069.45 2651
2069.88 2391
2070.31 2348
2070.74 2270
2071.17 2346
2071.59 2301
2072.02 2415
2072.45 2409
2072.88 2320
2073.31 2184
2073.74 2260
2074.17 2173
2074.60 2420
2075.03 2300
2075.46 2288
2075.89 2273
2076.32 2185
2076.75 2116
2077.18 2077
2077.61 2221
2078.04 2147
2078.47 2228
2078.89 2402
2079.32 2348
2079.75 2345
2080.18 2397
2080.61 2292
2081.04 2356
2081.47 2562
2081.90 2714
2082.34 2588
2082.77 2362
2083.20 2349
2083.63 2316
2084.06 2424
2084.49 2404
2084.92 2377
2085.35 2311
2085.78 2275
2086.21 2121
2086.64 2082
2087.07 2159
2087.50 2053
2087.93 2021
2088.36 2182
2088.79 2306
2089.22 2107
2089.65 2121
2090.09 2089
2090.52 2119
2090.95 2083
2091.38 2128
2091.81 2114
2092.24 2090
2092.67 2222
2093.10 2316
2093.54 2230
2093.97 2164
2094.40 2157
2094.83 2138
2095.26 2261
2095.69 2004
2096.12 2094
2096.56 2203
2096.99 2302
2097.42 2256
2097.85 2349
2098.28 2266
2098.71 2184
2099.15 2285
2099.58 2184
2100.01 2149
2100.44 2084
2100.87 2009
2101.31 2135
2101.74 2077
2102.17 1971
2102.60 2123
2103.04 2144
2103.47 2072
2103.90 1973
2104.33 2056
2104.77 2230
2105.20 2073
2105.63 1995
2106.06 2049
2106.50 2012
2106.93 2287
2107.36 2330
2107.79 2275
2108.23 2162
2108.66 2267
2109.09 2628
2109.53 2434
2109.96 2325
2110.39 2144
2110.82 2150
2111.26 2143
2111.69 2276
2112.12 2170
2112.56 2265
2112.99 2385
2113.42 2035
2113.86 2116
2114.29 2283
2114.72 2033
2115.16 2048
2115.59 2079
2116.03 2216
2116.46 2275
2116.89 1939
2117.33 2024
2117.76 2096
2118.19 1897
2118.63 2004
2119.06 2240
2119.50 2136
2119.93 2111
2120.36 2087
2120.80 2119
2121.23 2230
2121.67 2007
2122.10 1987
2122.54 1953
2122.97 2086
2123.40 2167
2123.84 1981
2124.27 1878
2124.71 2042
2125.14 2082
2125.58 2092
2126.01 2112
2126.45 2123
2126.88 2094
2127.32 1964
2127.75 2029
2128.19 2089
2128.62 2170
2129.06 2132
2129.49 1925
2129.93 2012
2130.36 2189
2130.80 2038
2131.23 2112
2131.67 2136
2132.10 2084
2132.54 2523
2132.97 2459
2133.41 2383
2133.84 2464
2134.28 2454
2134.71 2509
2135.15 2445
2135.59 2547
2136.02 2310
2136.46 2394
2136.89 2266
2137.33 2363
2137.76 2243
2138.20 2266
2138.64 2323
2139.07 2457
2139.51 2290
2139.94 2380
2140.38 2561
2140.82 2397
2141.25 2180
2141.69 2156
2142.13 2196
2142.56 2182
2143.00 2273
2143.43 2069
2143.87 1968
2144.31 2048
2144.74 2235
2145.18 2188
2145.62 2256
2146.05 2105
2146.49 2072
2146.93 2009
2147.36 2107
2147.80 2294
2148.24 2269
2148.68 2199
2149.11 2313
2149.55 2176
2149.99 2338
2150.42 2494
2150.86 2343
2151.30 2371
2151.74 2434
2152.17 2623
2152.61 2580
2153.05 2662
2153.49 2771
2153.92 2642
2154.36 2756
2154.80 2624
2155.24 2684
2155.67 2889
2156.11 2371
2156.55 2297
2156.99 2348
2157.42 2322
2157.86 2242
2158.30 2384
2158.74 2303
2159.18 2155
2159.61 2328
2160.05 2057
2160.49 2183
2160.93 2288
2161.37 2334
2161.81 2193
2162.24 2077
2162.68 2305
2163.12 2304
2163.56 2316
2164.00 2217
2164.44 2138
2164.87 2194
2165.31 2245
2165.75 2139
2166.19 2251
2166.63 2299
2167.07 2091
2167.51 2099
2167.95 2226
2168.39 2276
2168.82 2379
2169.26 2274
2169.70 2268
2170.14 2167
2170.58 2300
2171.02 2312
2171.46 2235
2171.90 2123
2172.34 2392
2172.78 2343
2173.22 2335
2173.66 2430
2174.10 2507
2174.54 2466
2174.98 2657
2175.42 2706
2175.85 2624
2176.29 2756
2176.73 2656
2177.17 2805
2177.61 2633
2178.05 2733
2178.49 2624
2178.93 2465
2179.37 2715
2179.81 2596
2180.25 2490
2180.69 2574
2181.14 2437
2181.58 2342
2182.02 2376
2182.46 2465
2182.90 2387
2183.34 2399
2183.78 2460
2184.22 2524
2184.66 2482
2185.10 2499
2185.54 2299
2185.98 2249
2186.42 2199
2186.86 2310
2187.30 2358
2187.74 2329
2188.19 2219
2188.63 2256
2189.07 2411
2189.51 2394
2189.95 2677
2190.39 2531
2190.83 2634
2191.27 2472
2191.72 2447
2192.16 2431
2192.60 2524
2193.04 2507
2193.48 2617
2193.92 2273
2194.36 2284
2194.81 2681
2195.25 2562
2195.69 2575
2196.13 2316
2196.57 2645
2197.01 2638
2197.46 2647
2197.90 2695
2198.34 2755
2198.78 2624
2199.22 2427
2199.67 2451
2200.11 2602
2200.55 2507
2200.99 2422
2201.44 2447
2201.88 2306
2202.32 2433
2202.76 2347
2203.21 2392
2203.65 2274
2204.09 2349
2204.53 2259
2204.98 2294
2205.42 2200
2205.86 2294
2206.30 2447
2206.75 2441
2207.19 2380
2207.63 2475
2208.08 2323
2208.52 2221
2208.96 2505
2209.41 2566
2209.85 2557
2210.29 2246
2210.73 2389
2211.18 2658
2211.62 2302
2212.06 2367
2212.51 2367
2212.95 2459
2213.40 2385
2213.84 2464
2214.28 2472
2214.73 2260
2215.17 2202
2215.61 2131
2216.06 2221
2216.50 2308
2216.95 2212
2217.39 2191
2217.83 2202
2218.28 2270
2218.72 2326
2219.17 2268
2219.61 2193
2220.05 2277
2220.50 2225
2220.94 2246
2221.39 2271
2221.83 2376
2222.28 2434
2222.72 2466
2223.16 2353
2223.61 2380
2224.05 2306
2224.50 2354
2224.94 2348
2225.39 2355
2225.83 2419
2226.28 2463
2226.72 2447
2227.17 2491
2227.61 2455
2228.06 2589
2228.50 2578
2228.95 2497
2229.39 2574
2229.84 2392
2230.28 2599
2230.73 2632
2231.17 2704
2231.62 2631
2232.06 2836
2232.51 2645
2232.95 2643
2233.40 2500
2233.85 2512
2234.29 2714
2234.74 2682
2235.18 2691
2235.63 2687
2236.07 2603
2236.52 2552
2236.97 2450
2237.41 2450
2237.86 2313
2238.30 2557
2238.75 2725
2239.20 2628
2239.64 2485
2240.09 2386
2240.53 2347
2240.98 2214
2241.43 2244
2241.87 2301
2242.32 2319
2242.77 2400
2243.21 2317
2243.66 2260
2244.11 2084
2244.55 2015
2245.00 2104
2245.45 2113
2245.89 2100
2246.34 2176
2246.79 2033
2247.23 2262
2247.68 2129
2248.13 1998
2248.57 2100
2249.02 2194
2249.47 2079
2249.92 2083
2250.36 2224
2250.81 2331
2251.26 2369
2251.70 2394
2252.15 2278
2252.60 2363
2253.05 2208
2253.49 2161
2253.94 2235
2254.39 2100
2254.84 2240
2255.28 2270
2255.73 2233
2256.18 2142
2256.63 2111
2257.08 2315
2257.52 2415
2257.97 2238
2258.42 2183
2258.87 2206
2259.32 2089
2259.76 2189
2260.21 2245
2260.66 2157
2261.11 2136
2261.56 2207
2262.01 2239
2262.45 2376
2262.90 2598
2263.35 2543
2263.80 2556
2264.25 2574
2264.70 2546
2265.15 2451
2265.59 2515
2266.04 2672
2266.49 2535
2266.94 2598
2267.39 2761
2267.84 2768
2268.29 2729
2268.74 2760
2269.19 2767
2269.63 2823
2270.08 2667
2270.53 2728
2270.98 2667
2271.43 2622
2271.88 2803
2272.33 2763
2272.78 2738
2273.23 2909
2273.68 2806
2274.13 2856
2274.58 2618
2275.03 2824
2275.48 2671
2275.93 2579
2276.38 2627
2276.83 2674
2277.28 2619
2277.73 2468
2278.18 2458
2278.63 2343
2279.08 2392
2279.53 2426
2279.98 2429
2280.43 2434
2280.88 2461
2281.33 2447
2281.78 2359
2282.23 2331
2282.68 2421
2283.13 2528
2283.58 2401
2284.03 2296
2284.48 2394
2284.93 2427
2285.38 2243
2285.83 2284
2286.28 2432
2286.73 2329
2287.19 2391
2287.64 2504
2288.09 2409
2288.54 2374
2288.99 2589
2289.44 2773
2289.89 2708
2290.34 3031
2290.79 3178
2291.25 3417
2291.70 3315
2292.15 3471
2292.60 3949
2293.05 4318
2293.50 4459
2293.95 4634
2294.41 4482
2294.86 4502
2295.31 4511
2295.76 4314
2296.21 4140
2296.66 3749
2297.12 3642
2297.57 3674
2298.02 3460
2298.47 3244
2298.92 2906
2299.38 2880
2299.83 2634
2300.28 2724
2300.73 2665
2301.18 2558
2301.64 2625
2302.09 2542
2302.54 2393
2302.99 2467
2303.45 2366
2303.90 2325
2304.35 2351
2304.80 2355
2305.26 2521
2305.71 2116
2306.16 2335
2306.61 2435
2307.07 2308
2307.52 2356
2307.97 2293
2308.43 2245
2308.88 2293
2309.33 2501
2309.79 2388
2310.24 2530
2310.69 2619
2311.15 2608
2311.60 2719
2312.05 2727
2312.51 2781
2312.96 2866
2313.41 2676
2313.87 2754
2314.32 2645
2314.77 2847
2315.23 2672
2315.68 2641
2316.13 2548
2316.59 2561
2317.04 2412
2317.49 2433
2317.95 2437
2318.40 2453
2318.86 2499
2319.31 2446
2319.76 2565
2320.22 2537
2320.67 2743
2321.13 2636
2321.58 2706
2322.04 2700
2322.49 2757
2322.94 2821
2323.40 2644
2323.85 2634
2324.31 2638
2324.76 2619
2325.22 2631
2325.67 2791
2326.13 2555
2326.58 2542
2327.04 2574
2327.49 2785
2327.95 2365
2328.40 2611
2328.86 2566
2329.31 2661
2329.77 2751
2330.22 2834
2330.68 2803
2331.13 3095
2331.59 2947
2332.04 3180
2332.50 2966
2332.95 2960
2333.41 3261
2333.86 2949
2334.32 2887
2334.77 2987
2335.23 2882
2335.69 2701
2336.14 2708
2336.60 2712
2337.05 2692
2337.51 2616
2337.96 2493
2338.42 2477
2338.88 2557
2339.33 2622
2339.79 2715
2340.24 2802
2340.70 2862
2341.16 2551
2341.61 2667
2342.07 2736
2342.52 2856
2342.98 2760
2343.44 2888
2343.89 3027
2344.35 2742
2344.81 2620
2345.26 2936
2345.72 2879
2346.18 2852
2346.63 2719
2347.09 2713
2347.55 2734
2348.00 2865
2348.46 2889
2348.92 2844
2349.37 2808
2349.83 2658
2350.29 2807
2350.75 2785
2351.20 2726
2351.66 2627
2352.12 2576
2352.57 2644
2353.03 2753
2353.49 2511
2353.95 2660
2354.40 2501
2354.86 2313
2355.32 2398
2355.78 2456
2356.23 2524
2356.69 2350
2357.15 2210
2357.61 2304
2358.07 2525
2358.52 2525
2358.98 2385
2359.44 2354
2359.90 2324
2360.36 2440
2360.81 2268
2361.27 2303
2361.73 2432
2362.19 2405
2362.65 2490
2363.10 2401
2363.56 2433
2364.02 2296
2364.48 2423
2364.94 2725
2365.40 2635
2365.86 2535
2366.31 2684
2366.77 2571
2367.23 2497
2367.69 2428
2368.15 2415
2368.61 2493
2369.07 2619
2369.53 2701
2369.98 2565
2370.44 2389
2370.90 2539
2371.36 2554
2371.82 2609
2372.28 2623
2372.74 2499
2373.20 2425
2373.66 2624
2374.12 2548
2374.58 2410
2375.04 2444
2375.50 2570
2375.95 2504
2376.41 2522
2376.87 2639
2377.33 2612
2377.79 2642
2378.25 2712
2378.71 2682
2379.17 2622
2379.63 2704
2380.09 2535
2380.55 2731
2381.01 2593
2381.47 2481
2381.93 2459
2382.39 2547
2382.85 2567
2383.31 2655
2383.77 2545
2384.23 2550
2384.69 2408
2385.15 2466
2385.62 2446
2386.08 2436
2386.54 2603
2387.00 2342
2387.46 2189
2387.92 2261
2388.38 2334
2388.84 2385
2389.30 2514
2389.76 2518
2390.22 2415
2390.68 2185
2391.14 2311
2391.61 2347
2392.07 2393
2392.53 2498
2392.99 2712
2393.45 2535
2393.91 2476
2394.37 2522
2394.83 2580
2395.30 2469
2395.76 2461
2396.22 2652
2396.68 2610
2397.14 2452
2397.60 2282
2398.07 2220
2398.53 2446
2398.99 2398
2399.45 2280
2399.91 2309
2400.37 2348
2400.84 2253
2401.30 2443
2401.76 2207
2402.22 2264
2402.68 2309
2403.15 2459
2403.61 2469
2404.07 2360
2404.53 2137
2405.00 2245
2405.46 2312
2405.92 2381
2406.38 2339
2406.85 2245
2407.31 2281
2407.77 2260
2408.23 2216
2408.70 2327
2409.16 2441
2409.62 2473
2410.08 2456
2410.55 2333
2411.01 2324
2411.47 2142
2411.94 2419
2412.40 2491
2412.86 2609
2413.33 2319
2413.79 2199
2414.25 2253
2414.72 2188
2415.18 2267
2415.64 2225
2416.11 2307
2416.57 2522
2417.03 2359
2417.50 2510
2417.96 2537
2418.42 2476
2418.89 2810
2419.35 2754
2419.81 2579
2420.28 2903
2420.74 2962
2421.21 3079
2421.67 3185
2422.13 2864
2422.60 3062
2423.06 2960
2423.53 2858
2423.99 2778
2424.45 2739
2424.92 2880
2425.38 2667
2425.85 2645
2426.31 2757
2426.78 2497
2427.24 2464
2427.71 2418
2428.17 2526
2428.63 2734
2429.10 2564
2429.56 2505
2430.03 2437
2430.49 2303
2430.96 2196
2431.42 2400
2431.89 2340
2432.35 2508
2432.82 2345
2433.28 2284
2433.75 2402
2434.21 2284
2434.68 2421
2435.14 2497
2435.61 2451
2436.07 2392
2436.54 2450
2437.01 2449
2437.47 2423
2437.94 2443
2438.40 2413
2438.87 2534
2439.33 2459
2439.80 2473
2440.26 2530
2440.73 2642
2441.20 2692
2441.66 2737
2442.13 2673
2442.59 2797
2443.06 2754
2443.53 2821
2443.99 2923
2444.46 2802
2444.92 2917
2445.39 2848
2445.86 2809
2446.32 2899
2446.79 2729
2447.26 2689
2447.72 2710
2448.19 2590
2448.66 2376
2449.12 2344
2449.59 2244
2450.05 2355
2450.52 2382
2450.99 2312
2451.46 2326
2451.92 2210
2452.39 2209
2452.86 2381
2453.32 2189
2453.79 2063
2454.26 2298
2454.72 2266
2455.19 2430
2455.66 2611
2456.13 2346
2456.59 2366
2457.06 2442
2457.53 2527
2458.00 2283
2458.46 2401
2458.93 2432
2459.40 2443
2459.87 2352
2460.33 2102
2460.80 2197
2461.27 2420
2461.74 2342
2462.20 2484
2462.67 2500
2463.14 2332
2463.61 2558
2464.08 2494
2464.54 2370
2465.01 2168
2465.48 2224
2465.95 2259
2466.42 2207
2466.88 2325
2467.35 2301
2467.82 2242
2468.29 2121
2468.76 2315
2469.23 2286
2469.70 2330
2470.16 2434
2470.63 2491
2471.10 2536
2471.57 2513
2472.04 2531
2472.51 2428
2472.98 2427
2473.44 2274
2473.91 2174
2474.38 2324
2474.85 2472
2475.32 2378
2475.79 2353
2476.26 2250
2476.73 2417
2477.20 2343
2477.67 2105
2478.14 2011
2478.61 2052
2479.08 2129
2479.54 2134
2480.01 2190
2480.48 2205
2480.95 2503
2481.42 2356
2481.89 2274
2482.36 2301
2482.83 2168
2483.30 2187
2483.77 2172
2484.24 2312
2484.71 2256
2485.18 2235
2485.65 2202
2486.12 2231
2486.59 2204
2487.06 2215
2487.53 2243
2488.00 2305
2488.47 2335
2488.94 2340
2489.41 2333
2489.88 2419
2490.35 2569
2490.83 2434
2491.30 2545
2491.77 2430
2492.24 2287
2492.71 2360
2493.18 2219
2493.65 2291
2494.12 2353
2494.59 2467
2495.06 2465
2495.53 2552
2496.00 2462
2496.48 2414
2496.95 2411
2497.42 2343
2497.89 2312
2498.36 2465
2498.83 2493
2499.30 2659
2499.77 2538
2500.25 2671
2500.72 2509
2501.19 2368
2501.66 2223
2502.13 2212
2502.60 2263
2503.07 2208
2503.55 2263
2504.02 2248
2504.49 2184
2504.96 2151
2505.43 2071
2505.91 2223
2506.38 2181
2506.85 2233
2507.32 2233
2507.79 2291
2508.27 2466
2508.74 2352
2509.21 2367
2509.68 2562
2510.16 2431
2510.63 2692
2511.10 2677
2511.57 2626
2512.05 2707
2512.52 2716
2512.99 2760
2513.46 2540
2513.94 2579
2514.41 2900
2514.88 2811
2515.35 2920
2515.83 2847
2516.30 2848
2516.77 2865
2517.25 2655
2517.72 2747
2518.19 2757
2518.67 2473
2519.14 2434
2519.61 2422
2520.09 2532
2520.56 2545
2521.03 2349
2521.51 2365
2521.98 2319
2522.45 2421
2522.93 2473
2523.40 2305
2523.87 2458
2524.35 2364
2524.82 2340
2525.29 2384
2525.77 2243
2526.24 2211
2526.72 2087
2527.19 2308
2527.66 2382
2528.14 2435
2528.61 2377
2529.09 2237
2529.56 2448
2530.03 2347
2530.51 2376
2530.98 2353
2531.46 2388
2531.93 2494
2532.41 2444
2532.88 2445
2533.36 2320
2533.83 2498
2534.31 2602
2534.78 2758
2535.25 2717
2535.73 2546
2536.20 2514
2536.68 2471
2537.15 2335
2537.63 2466
2538.10 2460
2538.58 2523
2539.05 2481
2539.53 2531
2540.00 2161
2540.48 2423
2540.95 2576
2541.43 2810
2541.91 2559
2542.38 2424
2542.86 2481
2543.33 2368
2543.81 2499
2544.28 2554
2544.76 2485
2545.23 2505
2545.71 2527
2546.19 2498
2546.66 2700
2547.14 2702
2547.61 2700
2548.09 2690
2548.56 2695
2549.04 2699
2549.52 2815
2549.99 2847
2550.47 2580
2550.95 2740
2551.42 2898
2551.90 3135
2552.37 3099
2552.85 2961
2553.33 2794
2553.80 2811
2554.28 2773
2554.76 3097
2555.23 2856
2555.71 2953
2556.19 3174
2556.66 2952
2557.14 3111
2557.62 3107
2558.09 3010
2558.57 3020
2559.05 2948
2559.52 3014
2560.00 3049
2560.48 3011
2560.96 2969
2561.43 2860
2561.91 2726
2562.39 2738
2562.86 2678
2563.34 2587
2563.82 2610
2564.30 2512
2564.77 2535
2565.25 2381
2565.73 2427
2566.21 2398
2566.68 2299
2567.16 2376
2567.64 2374
2568.12 2411
2568.60 2492
2569.07 2407
2569.55 2366
2570.03 2441
2570.51 2437
2570.99 2273
2571.46 2353
2571.94 2352
2572.42 2344
2572.90 2189
2573.38 2327
2573.85 2343
2574.33 2308
2574.81 2407
2575.29 2362
2575.77 2280
2576.25 2357
2576.73 2376
2577.20 2532
2577.68 2473
2578.16 2363
2578.64 2171
2579.12 2333
2579.60 2372
2580.08 2322
2580.56 2218
2581.04 2400
2581.51 2449
2581.99 2398
2582.47 2583
2582.95 2467
2583.43 2394
2583.91 2218
2584.39 2242
2584.87 2445
2585.35 2325
2585.83 2254
2586.31 2410
2586.79 2406
2587.27 2326
2587.75 2311
2588.23 2213
2588.71 2256
2589.18 2283
2589.66 2410
2590.14 2433
2590.62 2409
2591.10 2487
2591.58 2421
2592.06 2461
2592.54 2345
2593.02 2241
2593.50 2279
2593.98 2421
2594.47 2420
2594.95 2496
2595.43 2437
2595.91 2553
2596.39 2518
2596.87 2244
2597.35 2312
2597.83 2319
2598.31 2264
2598.79 2361
2599.27 2252
2599.75 2336
2600.23 2467
2600.71 2423
2601.19 2303
2601.67 2350
2602.16 2371
2602.64 2362
2603.12 2274
2603.60 2343
2604.08 2217
2604.56 2424
2605.04 2424
2605.52 2243
2606.00 2045
2606.49 2206
2606.97 2223
2607.45 2327
2607.93 2329
2608.41 2258
2608.89 2281
2609.37 2369
2609.86 2418
2610.34 2608
2610.82 2482
2611.30 2455
2611.78 2284
2612.27 2352
2612.75 2436
2613.23 2524
2613.71 2530
2614.19 2344
2614.68 2473
2615.16 2296
2615.64 2224
2616.12 2198
2616.60 2235
2617.09 2370
2617.57 2476
2618.05 2676
2618.53 2485
2619.02 2361
2619.50 2417
2619.98 2301
2620.46 2446
2620.95 2556
2621.43 2539
2621.91 2501
2622.40 2574
2622.88 2299
2623.36 2276
2623.84 2329
2624.33 2347
2624.81 2549
2625.29 2325
2625.78 2357
2626.26 2286
2626.74 2318
2627.23 2534
2627.71 2501
2628.19 2330
2628.68 2340
2629.16 2548
2629.64 2545
2630.13 2390
2630.61 2349
2631.09 2505
2631.58 2321
2632.06 2345
2632.54 2498
2633.03 2533
2633.51 2570
2634.00 2568
2634.48 2551
2634.96 2445
2635.45 2468
2635.93 2396
2636.42 2402
2636.90 2275
2637.38 2393
2637.87 2281
2638.35 2308
2638.84 2554
2639.32 2455
2639.81 2345
2640.29 2463
2640.78 2547
2641.26 2481
2641.74 2208
2642.23 2286
2642.71 2276
2643.20 2429
2643.68 2476
2644.17 2404
2644.65 2490
2645.14 2559
2645.62 2457
2646.11 2385
2646.59 2338
2647.08 2278
2647.56 2224
2648.05 2236
2648.53 2357
2649.02 2162
2649.50 2206
2649.99 2346
2650.48 2309
2650.96 2247
2651.45 2235
2651.93 2325
2652.42 2333
2652.90 2248
2653.39 2429
2653.87 2556
2654.36 2502
2654.85 2225
2655.33 2366
2655.82 2423
2656.30 2492
2656.79 2409
2657.28 2282
2657.76 2325
2658.25 2303
2658.73 2424
2659.22 2335
2659.71 2265
2660.19 2410
2660.68 2444
2661.17 2443
2661.65 2192
2662.14 2181
2662.62 2445
2663.11 2407
2663.60 2239
2664.08 2271
2664.57 2202
2665.06 2182
2665.55 2259
2666.03 2436
2666.52 2471
2667.01 2554
2667.49 2495
2667.98 2398
2668.47 2344
2668.95 2468
2669.44 2490
2669.93 2413
2670.42 2318
2670.90 2183
2671.39 2265
2671.88 2440
2672.36 2632
2672.85 2420
2673.34 2582
2673.83 2858
2674.31 2719
2674.80 2707
2675.29 2793
2675.78 2939
2676.27 3111
2676.75 3184
2677.24 3033
2677.73 3363
2678.22 3424
2678.71 3254
2679.19 3181
2679.68 3127
2680.17 3191
2680.66 3273
2681.15 3165
2681.63 3081
2682.12 2969
2682.61 2997
2683.10 2823
2683.59 2769
2684.08 3004
2684.56 2880
2685.05 2840
2685.54 2804
2686.03 3059
2686.52 3063
2687.01 3049
2687.50 3028
2687.99 3326
2688.47 3009
2688.96 2963
2689.45 3035
2689.94 2695
2690.43 2706
2690.92 2816
2691.41 2600
2691.90 2677
2692.39 2569
2692.88 2510
2693.37 2426
2693.85 2284
2694.34 2430
2694.83 2489
2695.32 2362
2695.81 2405
2696.30 2533
2696.79 2362
2697.28 2567
2697.77 2369
2698.26 2424
2698.75 2447
2699.24 2178
2699.73 2549
2700.22 2587
2700.71 2236
2701.20 2645
2701.69 2731
2702.18 2534
2702.67 2619
2703.16 2653
2703.65 2399
2704.14 2735
2704.63 2502
2705.12 2714
2705.61 2570
2706.10 2621
2706.59 2696
2707.08 2548
2707.58 2590
2708.07 2517
2708.56 2638
2709.05 2545
2709.54 2685
2710.03 2441
2710.52 2353
2711.01 2334
2711.50 2375
2711.99 2353
2712.48 2409
2712.98 2553
2713.47 2514
2713.96 2421
2714.45 2319
2714.94 2241
2715.43 2408
2715.92 2420
2716.41 2330
2716.91 2260
2717.40 2378
2717.89 2494
2718.38 2503
2718.87 2271
2719.36 2215
2719.86 2261
2720.35 2293
2720.84 2324
2721.33 2337
2721.82 2471
2722.31 2393
2722.81 2498
2723.30 2558
2723.79 2593
2724.28 2725
2724.77 2579
2725.27 2710
2725.76 2559
2726.25 2414
2726.74 2445
2727.24 2572
2727.73 2531
2728.22 2486
2728.71 2454
2729.21 2498
2729.70 2287
2730.19 2315
2730.68 2445
2731.18 2486
2731.67 2574
2732.16 2527
2732.66 2262
2733.15 2221
2733.64 2431
2734.13 2399
2734.63 2424
2735.12 2573
2735.61 2402
2736.11 2412
2736.60 2328
2737.09 2331
2737.59 2405
2738.08 2605
2738.57 2648
2739.07 2534
2739.56 2458
2740.05 2671
2740.55 2581
2741.04 2575
2741.54 2541
2742.03 2675
2742.52 2496
2743.02 2473
2743.51 2458
2744.00 2512
2744.50 2307
2744.99 2226
2745.49 2311
2745.98 2265
2746.47 2256
2746.97 2392
2747.46 2387
2747.96 2288
2748.45 2350
2748.95 2248
2749.44 2413
2749.93 2487
2750.43 2449
2750.92 2475
2751.42 2550
2751.91 2335
2752.41 2402
2752.90 2307
2753.40 2268
2753.89 2339
2754.39 2376
2754.88 2268
2755.38 2197
2755.87 2309
2756.37 2451
2756.86 2487
2757.36 2388
2757.85 2296
2758.35 2443
2758.84 2329
2759.34 2270
2759.83 2243
2760.33 2266
2760.82 2429
2761.32 2371
2761.81 2336
2762.31 2396
2762.81 2301
2763.30 2247
2763.80 2445
2764.29 2442
2764.79 2298
2765.28 2599
2765.78 2495
2766.28 2484
2766.77 2474
2767.27 2366
2767.76 2343
2768.26 2357
2768.76 2389
2769.25 2390
2769.75 2460
2770.25 2368
2770.74 2503
2771.24 2549
2771.73 2460
2772.23 2385
2772.73 2529
2773.22 2493
2773.72 2627
2774.22 2574
2774.71 2668
2775.21 2614
2775.71 2572
2776.20 2795
2776.70 2925
2777.20 3008
2777.69 2860
2778.19 2889
2778.69 2935
2779.19 3088
2779.68 3153
2780.18 3051
2780.68 3023
2781.17 3052
2781.67 2817
2782.17 2812
2782.67 2722
2783.16 2841
2783.66 2905
2784.16 2775
2784.66 2494
2785.15 2487
2785.65 2684
2786.15 2453
2786.65 2386
2787.15 2483
2787.64 2521
2788.14 2435
2788.64 2503
2789.14 2422
2789.63 2617
2790.13 2523
2790.63 2493
2791.13 2484
2791.63 2482
2792.13 2405
2792.62 2215
2793.12 2319
2793.62 2315
2794.12 2391
2794.62 2247
2795.12 2297
2795.61 2260
2796.11 2316
2796.61 2569
2797.11 2750
2797.61 2787
2798.11 2896
2798.61 2847
2799.11 3037
2799.60 3223
2800.10 3101
2800.60 3363
2801.10 3361
2801.60 3413
2802.10 3506
2802.60 3278
2803.10 3122
2803.60 3067
2804.10 3092
2804.60 2960
2805.10 3016
2805.59 2679
2806.09 2735
2806.59 2883
2807.09 2825
2807.59 3126
2808.09 3204
2808.59 3096
2809.09 3476
2809.59 3549
2810.09 3603
2810.59 3838
2811.09 3769
2811.59 4079
2812.09 3994
2812.59 3875
2813.09 3872
2813.59 3869
2814.09 3660
2814.59 3501
2815.09 3299
2815.59 3158
2816.09 3151
2816.59 2888
2817.09 3051
2817.59 3040
2818.09 2815
2818.60 2950
2819.10 2625
2819.60 2644
2820.10 2849
2820.60 2686
2821.10 2610
2821.60 2543
2822.10 2591
2822.60 2642
2823.10 2695
2823.60 2580
2824.10 2704
2824.61 2698
2825.11 2547
2825.61 2690
2826.11 2705
2826.61 2549
2827.11 2783
2827.61 2671
2828.12 2729
2828.62 2667
2829.12 2381
2829.62 2530
2830.12 2609
2830.62 2598
2831.12 2564
2831.63 2487
2832.13 2592
2832.63 2582
2833.13 2345
2833.63 2430
2834.14 2305
2834.64 2403
2835.14 2394
2835.64 2600
2836.14 2529
2836.65 2504
2837.15 2522
2837.65 2577
2838.15 2357
2838.66 2377
2839.16 2672
2839.66 2646
2840.16 2585
2840.67 2606
2841.17 2544
2841.67 2632
2842.17 2474
2842.68 2601
2843.18 2573
2843.68 2555
2844.18 2677
2844.69 2496
2845.19 2504
2845.69 2669
2846.20 2534
2846.70 2528
2847.20 2560
2847.71 2944
2848.21 3002
2848.71 2851
2849.22 2935
2849.72 2955
2850.22 2773
2850.73 2689
2851.23 2919
2851.73 2856
2852.24 2753
2852.74 2950
2853.24 2879
2853.75 2981
2854.25 2937
2854.75 2808
2855.26 2518
2855.76 2692
2856.27 2626
2856.77 2573
2857.27 2444
2857.78 2348
2858.28 2569
2858.79 2626
2859.29 2529
2859.80 2577
2860.30 2513
2860.80 2490
2861.31 2560
2861.81 2865
2862.32 2654
2862.82 2690
2863.33 2598
2863.83 2496
2864.34 2489
2864.84 2467
2865.34 2490
2865.85 2533
2866.35 2422
2866.86 2350
2867.36 2168
2867.87 2333
2868.37 2311
2868.88 2299
2869.38 2315
2869.89 2281
2870.39 2314
2870.90 2392
2871.41 2426
2871.91 2461
2872.42 2398
2872.92 2461
2873.43 2429
2873.93 2637
2874.44 2636
2874.94 2467
2875.45 2544
2875.95 2640
2876.46 2662
2876.97 2707
2877.47 2696
2877.98 2790
2878.48 2616
2878.99 2714
2879.50 2787
2880.00 2787
2880.51 2705
2881.01 2969
2881.52 2902
2882.03 2832
2882.53 2859
2883.04 2857
2883.54 3123
2884.05 3248
2884.56 3111
2885.06 2980
2885.57 3150
2886.08 2966
2886.58 2987
2887.09 3018
2887.60 3083
2888.10 3018
2888.61 3120
2889.12 2944
2889.62 3006
2890.13 2917
2890.64 2757
2891.15 2946
2891.65 3077
2892.16 2915
2892.67 2985
2893.17 2874
2893.68 2925
2894.19 2767
2894.70 2750
2895.20 2705
2895.71 2843
2896.22 2569
2896.73 2870
2897.23 2805
2897.74 2678
2898.25 2795
2898.76 2820
2899.26 2875
2899.77 2996
2900.28 3115
2900.79 2943
2901.29 2907
2901.80 2866
2902.31 2821
2902.82 2957
2903.33 2827
2903.83 2931
2904.34 2989
2904.85 2859
2905.36 2935
2905.87 2891
2906.38 2731
2906.88 2916
2907.39 3109
2907.90 2989
2908.41 2941
2908.92 2890
2909.43 2999
2909.94 2866
2910.44 2790
2910.95 2767
2911.46 2569
2911.97 2550
2912.48 2466
2912.99 2862
2913.50 2737
2914.01 2622
2914.52 2480
2915.02 2794
2915.53 2786
2916.04 2718
2916.55 2612
2917.06 2589
2917.57 2696
2918.08 2557
2918.59 2571
2919.10 2677
2919.61 2560
2920.12 2590
2920.63 2525
2921.14 2658
2921.65 2592
2922.16 2548
2922.67 2841
2923.18 2641
2923.69 2600
2924.20 2804
2924.71 2960
2925.22 2713
2925.73 2934
2926.24 3070
2926.75 3066
2927.26 3404
2927.77 3552
2928.28 3621
2928.79 3601
2929.30 3502
2929.81 3545
2930.32 3701
2930.83 3460
2931.34 3625
2931.85 3326
2932.36 3231
2932.87 3091
2933.38 2948
2933.89 2796
2934.40 2667
2934.91 2587
2935.42 2625
2935.94 2759
2936.45 2467
2936.96 2635
2937.47 2628
2937.98 2460
2938.49 2550
2939.00 2618
2939.51 2425
2940.02 2458
2940.54 2576
2941.05 2684
2941.56 2659
2942.07 2749
2942.58 2637
2943.09 2600
2943.61 2736
2944.12 2925
2944.63 2824
2945.14 2916
2945.65 2852
2946.16 2995
2946.68 2824
2947.19 2920
2947.70 3019
2948.21 3052
2948.72 3006
2949.24 2883
2949.75 2964
2950.26 3159
2950.77 3155
2951.28 3093
2951.80 3142
2952.31 3234
2952.82 3111
2953.33 3063
2953.85 2901
2954.36 2896
2954.87 2694
2955.38 2590
2955.90 2483
2956.41 2604
2956.92 2691
2957.43 2518
2957.95 2503
2958.46 2583
2958.97 2539
2959.49 2433
2960.00 2542
2960.51 2576
2961.03 2595
2961.54 2517
2962.05 2673
2962.57 2702
2963.08 2732
2963.59 2666
2964.11 2901
2964.62 2760
2965.13 2873
2965.65 2966
2966.16 2703
2966.67 2824
2967.19 2911
2967.70 2650
2968.21 2705
2968.73 2661
2969.24 2675
2969.76 2637
2970.27 2584
2970.78 2635
2971.30 2572
2971.81 2697
2972.33 2550
2972.84 2393
2973.35 2471
2973.87 2285
2974.38 2497
2974.90 2766
2975.41 2726
2975.92 2527
2976.44 2495
2976.95 2501
2977.47 2425
2977.98 2536
2978.50 2528
2979.01 2577
2979.53 2483
2980.04 2328
2980.56 2363
2981.07 2585
2981.59 2683
2982.10 2526
2982.62 2530
2983.13 2480
2983.65 2637
2984.16 2655
2984.68 2440
2985.19 2564
2985.71 2496
2986.22 2748
2986.74 2841
2987.25 2896
2987.77 2724
2988.28 2658
2988.80 2564
2989.31 2702
2989.83 2859
2990.35 2802
2990.86 2703
2991.38 2716
2991.89 2769
2992.41 2740
2992.92 2713
2993.44 2817
2993.96 3051
2994.47 3124
2994.99 2859
2995.50 2654
2996.02 2978
2996.54 2951
2997.05 2982
2997.57 2891
2998.09 3135
2998.60 3277
2999.12 3266
2999.64 3224
3000.15 3358
3000.67 3231
3001.18 3264
3001.70 3321
3002.22 3323
3002.73 3286
3003.25 3407
3003.77 3582
3004.29 3599
3004.80 3739
3005.32 3864
3005.84 3961
3006.35 4017
3006.87 3963
3007.39 4134
3007.90 4247
3008.42 4395
3008.94 4026
3009.46 4125
3009.97 3984
3010.49 3744
3011.01 3596
3011.53 3394
3012.04 3357
3012.56 3300
3013.08 3192
3013.60 3141
3014.11 3044
3014.63 3140
3015.15 2956
3015.67 2936
3016.18 2990
3016.70 2802
3017.22 2922
3017.74 2982
3018.26 2936
3018.77 2974
3019.29 3063
3019.81 2950
3020.33 2900
3020.85 3057
3021.37 3128
3021.88 2857
3022.40 3035
3022.92 3080
3023.44 3040
3023.96 3338
3024.48 3135
3025.00 3087
3025.51 2991
3026.03 2904
3026.55 3129
3027.07 3221
3027.59 3063
3028.11 2999
3028.63 3084
3029.15 3164
3029.67 3127
3030.18 3049
3030.70 2941
3031.22 2956
3031.74 2951
3032.26 2997
3032.78 2831
3033.30 3092
3033.82 2895
3034.34 2983
3034.86 2791
3035.38 2812
3035.90 2976
3036.42 2770
3036.94 2995
3037.46 3062
3037.98 3078
3038.50 2875
3039.02 2977
3039.54 2871
3040.06 2920
3040.58 2797
3041.10 2908
3041.62 2823
3042.14 2879
3042.66 2887
3043.18 2764
3043.70 2470
3044.22 2580
3044.74 2612
3045.26 2499
3045.78 2537
3046.30 2533
3046.82 2502
3047.34 2480
3047.86 2596
3048.38 2798
3048.90 2578
3049.42 2584
3049.94 2572
3050.46 2515
3050.98 2664
3051.50 2823
3052.03 2655
3052.55 2560
3053.07 2654
3053.59 2365
3054.11 2514
3054.63 2561
3055.15 2401
3055.67 2600
3056.19 2504
3056.72 2565
3057.24 2552
3057.76 2401
3058.28 2642
3058.80 2626
3059.32 2484
3059.84 2554
3060.37 2494
3060.89 2552
3061.41 2472
3061.93 2530
3062.45 2626
3062.98 2510
3063.50 2299
3064.02 2680
3064.54 2732
3065.06 2787
3065.59 2599
3066.11 2544
3066.63 2554
3067.15 2718
3067.67 2741
3068.20 2686
3068.72 2677
3069.24 2658
3069.76 2849
3070.29 2601
3070.81 2598
3071.33 2949
3071.85 2971
3072.38 2930
3072.90 2927
3073.42 2998
3073.95 2761
3074.47 2645
3074.99 2850
3075.51 2819
3076.04 2772
3076.56 2778
3077.08 2844
3077.61 2887
3078.13 2766
3078.65 2865
3079.18 3078
3079.70 3019
3080.22 2928
3080.75 2861
3081.27 3105
3081.79 3278
3082.32 3274
3082.84 3389
3083.36 3531
3083.89 3506
3084.41 3548
3084.93 3761
3085.46 3312
3085.98 3478
3086.51 3457
3087.03 3588
3087.55 3623
3088.08 3641
3088.60 3397
3089.13 3507
3089.65 3623
3090.17 3500
3090.70 3389
3091.22 3199
3091.75 3242
3092.27 2985
3092.80 3128
3093.32 3124
3093.85 3331
3094.37 3314
3094.89 3207
3095.42 3283
3095.94 3224
3096.47 3246
3096.99 3371
3097.52 3298
3098.04 3448
3098.57 3519
3099.09 3474
3099.62 3486
3100.14 3515
3100.67 3885
3101.19 4063
3101.72 4182
3102.24 4778
3102.77 5377
3103.29 5861
3103.82 6126
3104.34 6820
3104.87 7511
3105.40 8021
3105.92 8606
3106.45 9200
3106.97 9075
3107.50 9014
3108.02 9417
3108.55 8962
3109.08 8821
3109.60 8322
3110.13 7385
3110.65 6390
3111.18 5800
3111.70 5244
3112.23 4986
3112.76 4837
3113.28 4890
3113.81 4792
3114.34 4840
3114.86 4813
3115.39 4611
3115.91 4641
3116.44 4594
3116.97 4320
3117.49 4195
3118.02 3797
3118.55 3832
3119.07 3774
3119.60 3874
3120.13 3415
3120.65 3225
3121.18 3344
3121.71 3477
3122.23 3241
3122.76 3286
3123.29 3351
3123.82 3306
3124.34 3156
3124.87 3206
3125.40 3310
3125.92 3317
3126.45 3402
3126.98 3193
3127.51 3312
3128.03 3307
3128.56 3190
3129.09 2956
3129.62 3489
3130.14 3308
3130.67 3323
3131.20 3168
3131.73 3228
3132.25 3191
3132.78 3224
3133.31 2912
3133.84 3032
3134.37 2999
3134.89 2923
3135.42 2893
3135.95 2863
3136.48 2857
3137.01 2811
3137.53 2927
3138.06 2958
3138.59 2921
3139.12 2957
3139.65 2984
3140.18 2949
3140.70 2913
3141.23 3005
3141.76 3065
3142.29 2727
3142.82 2747
3143.35 2967
3143.88 2874
3144.40 2725
3144.93 2785
3145.46 2523
3145.99 2544
3146.52 2718
3147.05 2839
3147.58 2757
3148.11 2787
3148.64 3164
3149.17 2898
3149.70 3129
3150.22 3011
3150.75 3244
3151.28 3333
3151.81 3159
3152.34 3123
3152.87 3297
3153.40 3329
3153.93 3246
3154.46 3151
3154.99 3084
3155.52 3183
3156.05 3182
3156.58 3286
3157.11 3091
3157.64 3047
3158.17 3240
3158.70 3192
3159.23 3136
3159.76 3162
3160.29 3196
3160.82 3233
3161.35 3263
3161.88 3293
3162.41 3180
3162.94 3127
3163.47 3201
3164.00 3096
3164.53 3231
3165.06 3252
3165.59 3239
3166.12 3262
3166.65 3032
3167.18 2926
3167.72 2892
3168.25 2945
3168.78 2734
3169.31 2856
3169.84 2887
3170.37 2672
3170.90 2839
3171.43 2762
3171.96 2740
3172.49 2878
3173.03 2769
3173.56 2664
3174.09 2810
3174.62 2834
3175.15 2873
3175.68 2835
3176.21 2661
3176.74 2910
3177.28 3002
3177.81 3144
3178.34 3032
3178.87 3059
3179.40 3030
3179.93 3046
3180.47 3042
3181.00 2999
3181.53 3050
3182.06 3034
3182.59 3090
3183.13 3176
3183.66 3140
3184.19 2827
3184.72 3003
3185.25 2910
3185.79 2713
3186.32 2644
3186.85 2887
3187.38 2954
3187.92 2769
3188.45 2739
3188.98 2764
3189.51 2543
3190.05 2732
3190.58 2909
3191.11 2766
3191.64 2711
3192.18 2821
3192.71 2693
3193.24 2593
3193.78 2725
3194.31 2725
3194.84 2744
3195.38 2751
3195.91 2642
3196.44 2598
3196.97 2740
3197.51 2874
3198.04 2878
3198.57 2966
3199.11 2952
3199.64 2943
3200.17 2941
3200.71 2888
3201.24 2795
3201.78 2853
3202.31 2974
3202.84 2842
3203.38 2852
3203.91 3049
3204.44 3068
3204.98 3170
3205.51 3250
3206.05 3184
3206.58 2983
3207.11 3093
3207.65 2974
3208.18 3222
3208.72 3252
3209.25 3097
3209.78 3125
3210.32 3083
3210.85 3138
3211.39 3405
3211.92 3461
3212.46 3387
3212.99 3340
3213.53 3516
3214.06 3522
3214.59 3674
3215.13 3623
3215.66 3462
3216.20 3332
3216.73 3319
3217.27 3125
3217.80 3172
3218.34 3268
3218.87 3031
3219.41 3133
3219.94 2986
3220.48 2900
3221.01 3048
3221.55 2806
3222.08 2890
3222.62 3052
3223.16 3061
3223.69 2903
3224.23 2947
3224.76 2816
3225.30 2804
3225.83 2827
3226.37 2924
3226.90 3188
3227.44 3136
3227.98 3285
3228.51 3300
3229.05 3092
3229.58 3173
3230.12 3092
3230.66 3116
3231.19 3182
3231.73 3190
3232.26 3276
3232.80 3121
3233.34 3188
3233.87 3204
3234.41 2851
3234.95 3017
3235.48 3071
3236.02 2966
3236.55 2830
3237.09 3008
3237.63 3050
3238.16 3005
3238.70 2926
3239.24 3110
3239.77 3168
3240.31 3120
3240.85 2977
3241.38 3026
3241.92 3230
3242.46 3360
3243.00 3285
3243.53 3241
3244.07 3056
3244.61 3255
3245.14 3521
3245.68 3390
3246.22 3332
3246.76 3264
3247.29 3062
3247.83 3141
3248.37 3324
3248.91 3405
3249.44 3329
3249.98 3217
3250.52 3130
3251.06 3185
3251.59 3212
3252.13 3461
3252.67 3559
3253.21 3397
3253.75 3567
3254.28 3572
3254.82 3577
3255.36 3423
3255.90 3463
3256.44 3758
3256.97 3672
3257.51 3808
3258.05 3628
3258.59 3838
3259.13 3833
3259.67 3866
3260.20 4268
3260.74 4220
3261.28 4152
3261.82 4305
3262.36 4526
3262.90 4385
3263.44 4777
3263.97 5122
3264.51 5059
3265.05 5312
3265.59 5547
3266.13 6065
3266.67 6539
3267.21 6457
3267.75 6963
3268.29 7439
3268.83 7945
3269.36 8337
3269.90 8590
3270.44 8447
3270.98 8682
3271.52 8645
3272.06 8190
3272.60 8237
3273.14 7088
3273.68 6591
3274.22 6274
3274.76 6044
3275.30 5515
3275.84 5074
3276.38 4593
3276.92 4291
3277.46 4327
3278.00 4303
3278.54 4301
3279.08 4286
3279.62 4410
3280.16 4292
3280.70 4163
3281.24 3954
3281.78 4234
3282.32 4039
3282.86 4073
3283.40 4157
3283.94 4162
3284.48 4126
3285.02 4002
3285.56 4048
3286.10 4015
3286.64 4243
3287.18 4289
3287.72 4249
3288.26 4339
3288.81 4119
3289.35 4318
3289.89 4657
3290.43 4279
3290.97 4331
3291.51 4746
3292.05 4806
3292.59 4679
3293.13 4704
3293.67 4892
3294.22 4552
3294.76 4968
3295.30 5246
3295.84 5228
3296.38 5266
3296.92 5802
3297.46 5863
3298.01 6149
3298.55 6614
3299.09 6520
3299.63 6635
3300.17 6708
3300.71 6671
3301.26 6432
3301.80 5972
3302.34 5560
3302.88 5745
3303.42 5321
3303.97 5219
3304.51 5230
3305.05 4957
3305.59 4602
3306.13 4567
3306.68 4473
3307.22 4412
3307.76 4194
3308.30 4178
3308.85 4375
3309.39 4257
3309.93 3919
3310.47 3922
3311.02 4069
3311.56 4157
3312.10 3993
3312.64 4058
3313.19 4173
3313.73 4030
3314.27 3926
3314.82 4089
3315.36 3971
3315.90 4018
3316.45 4323
3316.99 4492
3317.53 4359
3318.07 4334
3318.62 4937
3319.16 4911
3319.70 4550
3320.25 4996
3320.79 4848
3321.34 4960
3321.88 5119
3322.42 5201
3322.97 5493
3323.51 5500
3324.05 5370
3324.60 5786
3325.14 5473
3325.68 5703
3326.23 5647
3326.77 5557
3327.32 5252
3327.86 5395
3328.40 5385
3328.95 5251
3329.49 5155
3330.04 5001
3330.58 5031
3331.13 5178
3331.67 5084
3332.21 5513
3332.76 5826
3333.30 6556
3333.85 7725
3334.39 9022
3334.94 10893
3335.48 12641
3336.03 14583
3336.57 16895
3337.12 19004
3337.66 21332
3338.21 23199
3338.75 25326
3339.30 27163
3339.84 28528
3340.39 28736
3340.93 28086
3341.48 26811
3342.02 25146
3342.57 22615
3343.11 20643
3343.66 17760
3344.20 15313
3344.75 12721
3345.29 10842
3345.84 9051
3346.38 7590
3346.93 6958
3347.47 6298
3348.02 5904
3348.57 5409
3349.11 5269
3349.66 5162
3350.20 5569
3350.75 5238
3351.30 5134
3351.84 5337
3352.39 5625
3352.93 5700
3353.48 5894
3354.03 6272
3354.57 5961
3355.12 5939
3355.66 6178
3356.21 6272
3356.76 5945
3357.30 6088
3357.85 5814
3358.40 5959
3358.94 5737
3359.49 5429
3360.04 5139
3360.58 5062
3361.13 4810
3361.68 4668
3362.22 4622
3362.77 4401
3363.32 4398
3363.86 4387
3364.41 4264
3364.96 3929
3365.50 4224
3366.05 4267
3366.60 4151
3367.15 4269
3367.69 4321
3368.24 4370
3368.79 4236
3369.34 4304
3369.88 4441
3370.43 4692
3370.98 4544
3371.53 4399
3372.07 4378
3372.62 4462
3373.17 4435
3373.72 4454
3374.26 4403
3374.81 4447
3375.36 4430
3375.91 4483
3376.46 4581
3377.00 4609
3377.55 4644
3378.10 4651
3378.65 4540
3379.20 4243
3379.74 4134
3380.29 4116
3380.84 4217
3381.39 3900
3381.94 3806
3382.49 4105
3383.04 3999
3383.58 3881
3384.13 3854
3384.68 3824
3385.23 3699
3385.78 3800
3386.33 3948
3386.88 3953
3387.43 4001
3387.97 4045
3388.52 3868
3389.07 3822
3389.62 3731
3390.17 3850
3390.72 3922
3391.27 3672
3391.82 3521
3392.37 3408
3392.92 3491
3393.47 3403
3394.01 3442
3394.56 3334
3395.11 3428
3395.66 3405
3396.21 3336
3396.76 3084
3397.31 3193
3397.86 3225
3398.41 3059
3398.96 3093
3399.51 3264
3400.06 3284
3400.61 3310
3401.16 3419
3401.71 3477
3402.26 3537
3402.81 3376
3403.36 3418
3403.91 3243
3404.46 3296
3405.01 3169
3405.56 3259
3406.11 3368
3406.66 3284
3407.21 3310
3407.76 3108
3408.32 3372
3408.87 2980
3409.42 2907
3409.97 2882
3410.52 3052
3411.07 2964
3411.62 2928
3412.17 2895
3412.72 3156
3413.27 3057
3413.82 3164
3414.37 3201
3414.93 3114
3415.48 3131
3416.03 3239
3416.58 3410
3417.13 3185
3417.68 2935
3418.23 3018
3418.78 3097
3419.34 3135
3419.89 2938
3420.44 2924
3420.99 2978
3421.54 3009
3422.09 3041
3422.65 2947
3423.20 2833
3423.75 2845
3424.30 2861
3424.85 2936
3425.40 3022
3425.96 3222
3426.51 3045
3427.06 3266
3427.61 3138
3428.17 3217
3428.72 3032
3429.27 3100
3429.82 3242
3430.37 3062
3430.93 3208
3431.48 3001
3432.03 3012
3432.58 2915
3433.14 2917
3433.69 3001
3434.24 3070
3434.79 3107
3435.35 3036
3435.90 2818
3436.45 2801
3437.01 2881
3437.56 3002
3438.11 3064
3438.66 2962
3439.22 2992
3439.77 2914
3440.32 3025
3440.88 3196
3441.43 3176
3441.98 2972
3442.54 3044
3443.09 3272
3443.64 3287
3444.20 3236
3444.75 3351
3445.30 3303
3445.86 3340
3446.41 3345
3446.97 3157
3447.52 3067
3448.07 3134
3448.63 3224
3449.18 2977
3449.73 2832
3450.29 2841
3450.84 2846
3451.40 2651
3451.95 2769
3452.50 2941
3453.06 2953
3453.61 2851
3454.17 2937
3454.72 2840
3455.28 2615
3455.83 2706
3456.38 2725
3456.94 2793
3457.49 2596
3458.05 2483
3458.60 2807
3459.16 2872
3459.71 2673
3460.27 2761
3460.82 2878
3461.38 3024
3461.93 2801
3462.49 3137
3463.04 2999
3463.60 2921
3464.15 2907
3464.71 2966
3465.26 3188
3465.82 2979
3466.37 2868
3466.93 2883
3467.48 3165
3468.04 3114
3468.59 3261
3469.15 3297
3469.70 3085
3470.26 3156
3470.82 3149
3471.37 3016
3471.93 3170
3472.48 3279
3473.04 3200
3473.59 3142
3474.15 3412
3474.71 3394
3475.26 3327
3475.82 3142
3476.37 3180
3476.93 3398
3477.49 3414
3478.04 3317
3478.60 3563
3479.16 3432
3479.71 3339
3480.27 3423
3480.82 3596
3481.38 3545
3481.94 3673
3482.49 3825
3483.05 3677
3483.61 3769
3484.16 3856
3484.72 3910
3485.28 3881
3485.83 3910
3486.39 3554
3486.95 3908
3487.50 3914
3488.06 3829
3488.62 3959
3489.18 4247
3489.73 4122
3490.29 4277
3490.85 4593
3491.40 4793
3491.96 5048
3492.52 5555
3493.08 6457
3493.63 6647
3494.19 6810
3494.75 7333
3495.31 7746
3495.86 8055
3496.42 8390
3496.98 8334
3497.54 8159
3498.09 8149
3498.65 8156
3499.21 7581
3499.77 7483
3500.33 7405
3500.88 7302
3501.44 7870
3502.00 7730
3502.56 7948
3503.12 8206
3503.67 8910
3504.23 9102
3504.79 9449
3505.35 9324
3505.91 9489
3506.47 9783
3507.03 10051
3507.58 10373
3508.14 10450
3508.70 10543
3509.26 10468
3509.82 10644
3510.38 10416
3510.94 10320
3511.49 9669
3512.05 8685
3512.61 7854
3513.17 7286
3513.73 6520
3514.29 6164
3514.85 5733
3515.41 5075
3515.97 4652
3516.53 4501
3517.09 4133
3517.64 3881
3518.20 3782
3518.76 3803
3519.32 3802
3519.88 3596
3520.44 3496
3521.00 3378
3521.56 3630
3522.12 3851
3522.68 4047
3523.24 3742
3523.80 3608
3524.36 3663
3524.92 3682
3525.48 3558
3526.04 3576
3526.60 3879
3527.16 3784
3527.72 3616
3528.28 3579
3528.84 3473
3529.40 3543
3529.96 3547
3530.52 3571
3531.08 3418
3531.64 3243
3532.20 3274
3532.76 3356
3533.32 3072
3533.89 3298
3534.45 3263
3535.01 3450
3535.57 3549
3536.13 3372
3536.69 3569
3537.25 3778
3537.81 3553
3538.37 3579
3538.93 3597
3539.49 3877
3540.06 3733
3540.62 3695
3541.18 3525
3541.74 3586
3542.30 3710
3542.86 3629
3543.42 3731
3543.98 3579
3544.55 3549
3545.11 3656
3545.67 3520
3546.23 3499
3546.79 3626
3547.35 3423
3547.92 3494
3548.48 3447
3549.04 3413
3549.60 3508
3550.16 3347
3550.72 3292
3551.29 3169
3551.85 3228
3552.41 3171
3552.97 3131
3553.54 2961
3554.10 2826
3554.66 2922
3555.22 2749
3555.78 2687
3556.35 2850
3556.91 2937
3557.47 2830
3558.03 2794
3558.60 2688
3559.16 2887
3559.72 2767
3560.29 2706
3560.85 2772
3561.41 2674
3561.97 2683
3562.54 2584
3563.10 2715
3563.66 2634
3564.23 2784
3564.79 2885
3565.35 2843
3565.91 2883
3566.48 2989
3567.04 2965
3567.60 3086
3568.17 2932
3568.73 2833
3569.29 2869
3569.86 2990
3570.42 2911
3570.99 2753
3571.55 2919
3572.11 2680
3572.68 2706
3573.24 2659
3573.80 2693
3574.37 2822
3574.93 3005
3575.50 2764
3576.06 2848
3576.62 2767
3577.19 2848
3577.75 2849
3578.32 3033
3578.88 3179
3579.44 3133
3580.01 3112
3580.57 3044
3581.14 3159
3581.70 3263
3582.27 3113
3582.83 3158
3583.40 3112
3583.96 2965
3584.52 2970
3585.09 3058
3585.65 2847
3586.22 2863
3586.78 2794
3587.35 2888
3587.91 2733
3588.48 2691
3589.04 2703
3589.61 2609
3590.17 2687
3590.74 2913
3591.30 2754
3591.87 2909
3592.43 2862
3593.00 2751
3593.56 2802
3594.13 2893
3594.70 2841
3595.26 2865
3595.83 3036
3596.39 2972
3596.96 2816
3597.52 2893
3598.09 2874
3598.65 2884
3599.22 2654
3599.79 2786
3600.35 2786
3600.92 2737
3601.48 2733
3602.05 2760
3602.62 2797
3603.18 2595
3603.75 2738
3604.32 2797
3604.88 2828
3605.45 2925
3606.01 2916
3606.58 2864
3607.15 2858
3607.71 2726
3608.28 2745
3608.85 2735
3609.41 2776
3609.98 2869
3610.55 2630
3611.11 2619
3611.68 2521
3612.25 2588
3612.81 2532
3613.38 2742
3613.95 2669
3614.51 2512
3615.08 2508
3615.65 2835
3616.22 2741
3616.78 2977
3617.35 3063
3617.92 3218
3618.48 3601
3619.05 3987
3619.62 4386
3620.19 4725
3620.75 4985
3621.32 5300
3621.89 5402
3622.46 5458
3623.02 5594
3623.59 5504
3624.16 5539
3624.73 5221
3625.30 5057
3625.86 4519
3626.43 4210
3627.00 3889
3627.57 3328
3628.14 3345
3628.70 3058
3629.27 2780
3629.84 2893
3630.41 2764
3630.98 2708
3631.55 2751
3632.11 2821
3632.68 2804
3633.25 2684
3633.82 2592
3634.39 2661
3634.96 2533
3635.52 2525
3636.09 2590
3636.66 2735
3637.23 2659
3637.80 2702
3638.37 2610
3638.94 2574
3639.51 2835
3640.08 2997
3640.64 2789
3641.21 2886
3641.78 3161
3642.35 3148
3642.92 3337
3643.49 3491
3644.06 3535
3644.63 3453
3645.20 3800
3645.77 3839
3646.34 3834
3646.91 4083
3647.48 3736
3648.05 3922
3648.62 3867
3649.19 3634
3649.76 3339
3650.33 3367
3650.90 3434
3651.47 3453
3652.03 3344
3652.60 3337
3653.17 3443
3653.75 3369
3654.32 3566
3654.89 3346
3655.46 3383
3656.03 3631
3656.60 3596
3657.17 3451
3657.74 3440
3658.31 3559
3658.88 3578
3659.45 3540
3660.02 3317
3660.59 3659
3661.16 3611
3661.73 3620
3662.30 3552
3662.87 3383
3663.44 3520
3664.01 3514
3664.59 3461
3665.16 3558
3665.73 3487
3666.30 3456
3666.87 3515
3667.44 3267
3668.01 3240
3668.58 3280
3669.15 3365
3669.73 3343
3670.30 3445
3670.87 3487
3671.44 3293
3672.01 3168
3672.58 2931
3673.15 3083
3673.73 2989
3674.30 2959
3674.87 3073
3675.44 3093
3676.01 2999
3676.58 3050
3677.16 3132
3677.73 3286
3678.30 3137
3678.87 3095
3679.44 3156
3680.02 3122
3680.59 2890
3681.16 3004
3681.73 3044
3682.31 2885
3682.88 2894
3683.45 2880
3684.02 2821
3684.60 2687
3685.17 2674
3685.74 2871
3686.31 2707
3686.89 2664
3687.46 2596
3688.03 2721
3688.60 2805
3689.18 3126
3689.75 2887
3690.32 2826
3690.90 3105
3691.47 3198
3692.04 3281
3692.61 3365
3693.19 3212
3693.76 3273
3694.33 3500
3694.91 3310
3695.48 3362
3696.05 3162
3696.63 3069
3697.20 3210
3697.77 3263
3698.35 3163
3698.92 2962
3699.50 2868
3700.07 2930
3700.64 2718
3701.22 2823
3701.79 2977
3702.36 3008
3702.94 2987
3703.51 2830
3704.09 3058
3704.66 2812
3705.23 2733
3705.81 2843
3706.38 2886
3706.96 2794
3707.53 2985
3708.11 2895
3708.68 2885
3709.25 2957
3709.83 2931
3710.40 2960
3710.98 2827
3711.55 3006
3712.13 2962
3712.70 3028
3713.28 2885
3713.85 2797
3714.43 2844
3715.00 3061
3715.58 2985
3716.15 2800
3716.73 2829
3717.30 2789
3717.88 2661
3718.45 2706
3719.03 2661
3719.60 2785
3720.18 2665
3720.75 2751
3721.33 2759
3721.90 2736
3722.48 2743
3723.05 2772
3723.63 2848
3724.20 2598
3724.78 2585
3725.36 2691
3725.93 2665
3726.51 2496
3727.08 2581
3727.66 2706
3728.23 2614
3728.81 2475
3729.39 2558
3729.96 2731
3730.54 2851
3731.11 2731
3731.69 2784
3732.27 2760
3732.84 2868
3733.42 2791
3734.00 2826
3734.57 2928
3735.15 3144
3735.72 3253
3736.30 3330
3736.88 3311
3737.45 3171
3738.03 3384
3738.61 3260
3739.18 3474
3739.76 3508
3740.34 3455
3740.92 3488
3741.49 3231
3742.07 3039
3742.65 2940
3743.22 2877
3743.80 2865
3744.38 2815
3744.95 2797
3745.53 2695
3746.11 2635
3746.69 2603
3747.26 2752
3747.84 2756
3748.42 2884
3749.00 2876
3749.57 2886
3750.15 2888
3750.73 2915
3751.31 2923
3751.88 3124
3752.46 2942
3753.04 3120
3753.62 3041
3754.19 2678
3754.77 2870
3755.35 2699
3755.93 2654
3756.51 2548
3757.08 2524
3757.66 2492
3758.24 2535
3758.82 2436
3759.40 2405
3759.98 2527
3760.55 2371
3761.13 2281
3761.71 2336
3762.29 2492
3762.87 2402
3763.45 2477
3764.03 2738
3764.60 2738
3765.18 2754
3765.76 2729
3766.34 2665
3766.92 2768
3767.50 2754
3768.08 2669
3768.66 2718
3769.24 2780
3769.81 2723
3770.39 2703
3770.97 2740
3771.55 2578
3772.13 2678
3772.71 2875
3773.29 2590
3773.87 2505
3774.45 2487
3775.03 2606
3775.61 2580
3776.19 2666
3776.77 2533
3777.35 2465
3777.93 2615
3778.51 2522
3779.09 2425
3779.67 2413
3780.25 2596
3780.83 2536
3781.41 2489
3781.99 2594
3782.57 2556
3783.15 2396
3783.73 2547
3784.31 2532
3784.89 2622
3785.47 2759
3786.05 2612
3786.63 2432
3787.21 2550
3787.79 2564
3788.37 2638
3788.95 2730
3789.53 2719
3790.11 2757
3790.69 2633
3791.27 2704
3791.85 2667
3792.43 2753
3793.01 2690
3793.59 2704
3794.18 2826
3794.76 2649
3795.34 2714
3795.92 2744
3796.50 2585
3797.08 2704
3797.66 2776
3798.24 2915
3798.83 2669
3799.41 2500
3799.99 2719
3800.57 2732
3801.15 2838
3801.73 2864
3802.31 2885
3802.90 3059
3803.48 3012
3804.06 3206
3804.64 3101
3805.22 3265
3805.80 3210
3806.39 3140
3806.97 3314
3807.55 3290
3808.13 3325
3808.71 3214
3809.30 3342
3809.88 3316
3810.46 3316
3811.04 3388
3811.63 3636
3812.21 3386
3812.79 3298
3813.37 3557
3813.95 3632
3814.54 3770
3815.12 3628
3815.70 3601
3816.29 3666
3816.87 3867
3817.45 3648
3818.03 3807
3818.62 3847
3819.20 3721
3819.78 3954
3820.36 3783
3820.95 3829
3821.53 3792
3822.11 3515
3822.70 3290
3823.28 3155
3823.86 3003
3824.45 3030
3825.03 2954
3825.61 2899
3826.20 2882
3826.78 2783
3827.36 2621
3827.95 2739
3828.53 2791
3829.11 2763
3829.70 2707
3830.28 2755
3830.87 2617
3831.45 2529
3832.03 2443
3832.62 2595
3833.20 2617
3833.79 2634
3834.37 2702
3834.95 2713
3835.54 2514
3836.12 2594
3836.71 2701
3837.29 2778
3837.87 2659
3838.46 2632
3839.04 2618
3839.63 2762
3840.21 2597
3840.80 2432
3841.38 2549
3841.97 2365
3842.55 2515
3843.13 2522
3843.72 2390
3844.30 2530
3844.89 2326
3845.47 2291
3846.06 2515
3846.64 2537
3847.23 2524
3847.81 2482
3848.40 2493
3848.98 2550
3849.57 2376
3850.15 2430
3850.74 2275
3851.33 2388
3851.91 2476
3852.50 2519
3853.08 2437
3853.67 2398
3854.25 2620
3854.84 2575
3855.42 2597
3856.01 2478
3856.60 2664
3857.18 2798
3857.77 2668
3858.35 2626
3858.94 2809
3859.52 2860
3860.11 2894
3860.70 2909
3861.28 3175
3861.87 3254
3862.45 3545
3863.04 3804
3863.63 4211
3864.21 4294
3864.80 4324
3865.39 4852
3865.97 4691
3866.56 4465
3867.15 4771
3867.73 4748
3868.32 4626
3868.91 4458
3869.49 4395
3870.08 3955
3870.67 3608
3871.25 3462
3871.84 3333
3872.43 2969
3873.01 2855
3873.60 2914
3874.19 2937
3874.77 2917
3875.36 2682
3875.95 2660
3876.54 2818
3877.12 2838
3877.71 3049
3878.30 2995
3878.89 2942
3879.47 2927
3880.06 2866
3880.65 2881
3881.24 2858
3881.82 2573
3882.41 2735
3883.00 2685
3883.59 2647
3884.17 2446
3884.76 2491
3885.35 2624
3885.94 2469
3886.53 2464
3887.11 2482
3887.70 2501
3888.29 2255
3888.88 2427
3889.47 2323
3890.05 2398
3890.64 2569
3891.23 2495
3891.82 2533
3892.41 2636
3893.00 2616
3893.59 2856
3894.17 3068
3894.76 3014
3895.35 3062
3895.94 3032
3896.53 2971
3897.12 2840
3897.71 2667
3898.30 2766
3898.88 2794
3899.47 2552
3900.06 2811
3900.65 2728
3901.24 2664
3901.83 2699
3902.42 2675
3903.01 2592
3903.60 2643
3904.19 2818
3904.78 2793
3905.37 2862
3905.95 2683
3906.54 2720
3907.13 2770
3907.72 2533
3908.31 2673
3908.90 2575
3909.49 2571
3910.08 2441
3910.67 2557
3911.26 2541
3911.85 2496
3912.44 2521
3913.03 2477
3913.62 2521
3914.21 2416
3914.80 2517
3915.39 2528
3915.98 2421
3916.57 2434
3917.16 2431
3917.75 2453
3918.34 2477
3918.93 2435
3919.52 2305
3920.12 2450
3920.71 2304
3921.30 2366
3921.89 2375
3922.48 2303
3923.07 2461
3923.66 2505
3924.25 2229
3924.84 2117
3925.43 2195
3926.02 2397
3926.61 2339
3927.20 2279
3927.80 2277
3928.39 2259
3928.98 2402
3929.57 2337
3930.16 2127
3930.75 2112
3931.34 2232
3931.94 2173
3932.53 2098
3933.12 2219
3933.71 2185
3934.30 2133
3934.89 2166
3935.48 2246
3936.08 2194
3936.67 2169
3937.26 2101
3937.85 2223
3938.44 2268
3939.04 2178
3939.63 2226
3940.22 2095
3940.81 2158
3941.40 2347
3942.00 2236
3942.59 2193
3943.18 2113
3943.77 2156
3944.37 2270
3944.96 2232
3945.55 2172
3946.14 2420
3946.74 2449
3947.33 2288
3947.92 2269
3948.51 2210
3949.11 2187
3949.70 2300
3950.29 2416
3950.88 2229
3951.48 2134
3952.07 2054
3952.66 2177
3953.26 2135
3953.85 2151
3954.44 2257
3955.04 2179
3955.63 2090
3956.22 2018
3956.82 2160
3957.41 2369
3958.00 2532
3958.60 2407
3959.19 2379
3959.78 2380
3960.38 2208
3960.97 2396
3961.56 2149
3962.16 2378
3962.75 2346
3963.34 2335
3963.94 2221
3964.53 2222
3965.13 2127
3965.72 2229
3966.31 2302
3966.91 2433
3967.50 2461
3968.10 2478
3968.69 2245
3969.28 2353
3969.88 2389
3970.47 2440
3971.07 2471
3971.66 2536
3972.26 2547
3972.85 2479
3973.45 2226
3974.04 2460
3974.63 2367
3975.23 2350
3975.82 2384
3976.42 2286
3977.01 2356
3977.61 2393
3978.20 2497
3978.80 2436
3979.39 2312
3979.99 2488
3980.58 2566
3981.18 2446
3981.77 2564
3982.37 2661
3982.96 2515
3983.56 2708
3984.15 2561
3984.75 2532
3985.35 2590
3985.94 2419
3986.54 2517
3987.13 2345
3987.73 2253
3988.32 2331
3988.92 2417
3989.51 2491
3990.11 2349
3990.71 2560
3991.30 2553
3991.90 2414
3992.49 2359
3993.09 2383
3993.69 2381
3994.28 2432
3994.88 2506
3995.47 2321
3996.07 2372
3996.67 2337
3997.26 2406
3997.86 2467
3998.46 2541
3999.05 2523
3999.65 2545
4000.25 2694
4000.84 2624
4001.44 2674
4002.04 2511
4002.63 2403
4003.23 2480
4003.83 2494
4004.42 2361
4005.02 2457
4005.62 2462
4006.21 2613
4006.81 2668
4007.41 2600
4008.01 2794
4008.60 2650
4009.20 2506
4009.80 2880
4010.39 2976
4010.99 2919
4011.59 3172
4012.19 3206
4012.78 3099
4013.38 2839
4013.98 2993
4014.58 3004
4015.17 3022
4015.77 3027
4016.37 2774
4016.97 2812
4017.57 2901
4018.16 2837
4018.76 2900
4019.36 2664
4019.96 2598
4020.56 2836
4021.15 2772
4021.75 2896
4022.35 2931
4022.95 2782
4023.55 2855
4024.14 2845
4024.74 2635
4025.34 2717
4025.94 2792
4026.54 2533
4027.14 2646
4027.74 2455
4028.33 2429
4028.93 2725
4029.53 2872
4030.13 2762
4030.73 2707
4031.33 2695
4031.93 2803
4032.53 2861
4033.12 2979
4033.72 3090
4034.32 3001
4034.92 2793
4035.52 2872
4036.12 2929
4036.72 2903
4037.32 2710
4037.92 2538
4038.52 2661
4039.12 2467
4039.72 2334
4040.32 2240
4040.92 2266
4041.52 2342
4042.12 2508
4042.71 2319
4043.31 2288
4043.91 2187
4044.51 2134
4045.11 2108
4045.71 2202
4046.31 2295
4046.91 2299
4047.51 2239
4048.11 2061
4048.71 2247
4049.31 2199
4049.91 2335
4050.52 2368
4051.12 2276
4051.72 2248
4052.32 2213
4052.92 2272
4053.52 2360
4054.12 2201
4054.72 2285
4055.32 2206
4055.92 2212
4056.52 2528
4057.12 2409
4057.72 2443
4058.32 2324
4058.92 2281
4059.52 2203
4060.13 2337
4060.73 2242
4061.33 2385
4061.93 2302
4062.53 2344
4063.13 2180
4063.73 2190
4064.33 2286
4064.94 2125
4065.54 2132
4066.14 2037
4066.74 2148
4067.34 2191
4067.94 2142
4068.54 2175
4069.15 1991
4069.75 1994
4070.35 2202
4070.95 2148
4071.55 2084
4072.16 2087
4072.76 2163
4073.36 2192
4073.96 2242
4074.56 2159
4075.17 2215
4075.77 2215
4076.37 2358
4076.97 2220
4077.57 2266
4078.18 2245
4078.78 1994
4079.38 1968
4079.98 2009
4080.59 2225
4081.19 2069
4081.79 2055
4082.39 2071
4083.00 2093
4083.60 2227
4084.20 2085
4084.81 2133
4085.41 2099
4086.01 2180
4086.61 2202
4087.22 2182
4087.82 2091
4088.42 2107
4089.03 2218
4089.63 2040
4090.23 2054
4090.84 1994
4091.44 2005
4092.04 1984
4092.65 1991
4093.25 2136
4093.85 2189
4094.46 2213
4095.06 2112
4095.66 2151
4096.27 2122
4096.87 2100
4097.48 2103
4098.08 2041
4098.68 2122
4099.29 2143
4099.89 2247
4100.49 2328
4101.10 2216
4101.70 2183
4102.31 2236
4102.91 2235
4103.52 2055
4104.12 2063
4104.72 2197
4105.33 2216
4105.93 2056
4106.54 2099
4107.14 2145
4107.75 2077
4108.35 2003
4108.96 2000
4109.56 1985
4110.16 2024
4110.77 2090
4111.37 2113
4111.98 1950
4112.58 2190
4113.19 2076
4113.79 2175
4114.40 2039
4115.00 1996
4115.61 2177
4116.21 2074
4116.82 2040
4117.42 2000
4118.03 2097
4118.64 2136
4119.24 2078
4119.85 1989
4120.45 1987
4121.06 2030
4121.66 2095
4122.27 2053
4122.87 2130
4123.48 2092
4124.09 2073
4124.69 2121
4125.30 2068
4125.90 2128
4126.51 2011
4127.11 2207
4127.72 2062
4128.33 2152
4128.93 2239
4129.54 2069
4130.14 2044
4130.75 2268
4131.36 2134
4131.96 2301
4132.57 2253
4133.18 2183
4133.78 2214
4134.39 2153
4135.00 2239
4135.60 2310
4136.21 2433
4136.82 2200
4137.42 2234
4138.03 2249
4138.64 2351
4139.24 2409
4139.85 2437
4140.46 2497
4141.06 2654
4141.67 2561
4142.28 2702
4142.88 2769
4143.49 2840
4144.10 2648
4144.71 2781
4145.31 2701
4145.92 2692
4146.53 2731
4147.14 2492
4147.74 2440
4148.35 2606
4148.96 2507
4149.57 2532
4150.17 2395
4150.78 2379
4151.39 2424
4152.00 2196
4152.60 2022
4153.21 2130
4153.82 2242
4154.43 1976
4155.04 2008
4155.64 1934
4156.25 2110
4156.86 2199
4157.47 2131
4158.08 2014
4158.69 2101
4159.29 1970
4159.90 1957
4160.51 2022
4161.12 2106
4161.73 2138
4162.34 2077
4162.94 1919
4163.55 2055
4164.16 2324
4164.77 2217
4165.38 2129
4165.99 2251
4166.60 2351
4167.21 2193
4167.81 2224
4168.42 2337
4169.03 2350
4169.64 2353
4170.25 2494
4170.86 2498
4171.47 2487
4172.08 2346
4172.69 2437
4173.30 2475
4173.91 2373
4174.52 2309
4175.13 2317
4175.74 2223
4176.34 2258
4176.95 2287
4177.56 2252
4178.17 2245
4178.78 2318
4179.39 2460
4180.00 2382
4180.61 2444
4181.22 2268
4181.83 2237
4182.44 2236
4183.05 2225
4183.66 2259
4184.27 2299
4184.88 2178
4185.49 2232
4186.10 2394
4186.71 2094
4187.32 2125
4187.93 2185
4188.55 2089
4189.16 2090
4189.77 2231
4190.38 2134
4190.99 2185
4191.60 2221
4192.21 2210
4192.82 2462
4193.43 2227
4194.04 2428
4194.65 2476
4195.26 2454
4195.87 2681
4196.49 2699
4197.10 2677
4197.71 2809
4198.32 2691
4198.93 2866
4199.54 3197
4200.15 3159
4200.76 2934
4201.38 2892
4201.99 2908
4202.60 2667
4203.21 2775
4203.82 2695
4204.43 2412
4205.04 2390
4205.66 2512
4206.27 2411
4206.88 2255
4207.49 2284
4208.10 2352
4208.72 2314
4209.33 2432
4209.94 2410
4210.55 2309
4211.16 2120
4211.78 2250
4212.39 2354
4213.00 2447
4213.61 2397
4214.22 2306
4214.84 2432
4215.45 2496
4216.06 2509
4216.67 2582
4217.29 2433
4217.90 2389
4218.51 2553
4219.13 2471
4219.74 2629
4220.35 2677
4220.96 2852
4221.58 2857
4222.19 2907
4222.80 2940
4223.42 3289
4224.03 3564
4224.64 3397
4225.25 3430
4225.87 3535
4226.48 3778
4227.09 3701
4227.71 3834
4228.32 3843
4228.93 3898
4229.55 3824
4230.16 4091
4230.77 4087
4231.39 4209
4232.00 3970
4232.62 4130
4233.23 4083
4233.84 4085
4234.46 4114
4235.07 4019
4235.68 4247
4236.30 4191
4236.91 4211
4237.53 4482
4238.14 4545
4238.75 4653
4239.37 4667
4239.98 4747
4240.60 4491
4241.21 4336
4241.83 4278
4242.44 3962
4243.05 3711
4243.67 3509
4244.28 3383
4244.90 3185
4245.51 3103
4246.13 3053
4246.74 2856
4247.36 2869
4247.97 2830
4248.59 2769
4249.20 2881
4249.82 2825
4250.43 2896
4251.05 2839
4251.66 2795
4252.28 2757
4252.89 2793
4253.51 2724
4254.12 2703
4254.74 2570
4255.35 2652
4255.97 2756
4256.58 2676
4257.20 2609
4257.81 2742
4258.43 2592
4259.05 2478
4259.66 2573
4260.28 2552
4260.89 2572
4261.51 2542
4262.12 2446
4262.74 2499
4263.36 2518
4263.97 2495
4264.59 2520
4265.20 2493
4265.82 2578
4266.44 2517
4267.05 2527
4267.67 2492
4268.28 2552
4268.90 2501
4269.52 2457
4270.13 2649
4270.75 2537
4271.37 2629
4271.98 2566
4272.60 2514
4273.22 2529
4273.83 2632
4274.45 2514
4275.07 2443
4275.68 2728
4276.30 2515
4276.92 2628
4277.53 2719
4278.15 2659
4278.77 2715
4279.38 2808
4280.00 2854
4280.62 2844
4281.24 2964
4281.85 2912
4282.47 2817
4283.09 2818
4283.70 2548
4284.32 2580
4284.94 2578
4285.56 2496
4286.17 2396
4286.79 2412
4287.41 2273
4288.03 2134
4288.65 2280
4289.26 2319
4289.88 2350
4290.50 2348
4291.12 2394
4291.73 2320
4292.35 2361
4292.97 2354
4293.59 2309
4294.21 2161
4294.83 2126
4295.44 2305
4296.06 2295
4296.68 2266
4297.30 2237
4297.92 2215
4298.54 2179
4299.15 2135
4299.77 2265
4300.39 2222
4301.01 2186
4301.63 2257
4302.25 2238
4302.87 2293
4303.48 2103
4304.10 2166
4304.72 2268
4305.34 2256
4305.96 2368
4306.58 2318
4307.20 2207
4307.82 2264
4308.44 2194
4309.06 2207
4309.67 2260
4310.29 2160
4310.91 2236
4311.53 2164
4312.15 2352
4312.77 2350
4313.39 2269
4314.01 2398
4314.63 2176
4315.25 2336
4315.87 2150
4316.49 2212
4317.11 2352
4317.73 2322
4318.35 2320
4318.97 2124
4319.59 2105
4320.21 2142
4320.83 2129
4321.45 2159
4322.07 2115
4322.69 2155
4323.31 2033
4323.93 2231
4324.55 2356
4325.17 2398
4325.79 2222
4326.41 2348
4327.03 2543
4327.65 2474
4328.27 2390
4328.89 2549
4329.51 2431
4330.13 2514
4330.76 2489
4331.38 2416
4332.00 2516
4332.62 2503
4333.24 2546
4333.86 2401
4334.48 2312
4335.10 2540
4335.72 2466
4336.34 2513
4336.97 2306
4337.59 2417
4338.21 2523
4338.83 2704
4339.45 2730
4340.07 2817
4340.69 2947
4341.31 2784
4341.94 2779
4342.56 2829
4343.18 2987
4343.80 2871
4344.42 3009
4345.04 3150
4345.67 3196
4346.29 3487
4346.91 3773
4347.53 4062
4348.15 4461
4348.78 4563
4349.40 4807
4350.02 4995
4350.64 5290
4351.26 5370
4351.89 5348
4352.51 5459
4353.13 5057
4353.75 4890
4354.38 4415
4355.00 4102
4355.62 3743
4356.24 3380
4356.87 3048
4357.49 2926
4358.11 2955
4358.74 2657
4359.36 2677
4359.98 2828
4360.60 2817
4361.23 2719
4361.85 2639
4362.47 2788
4363.10 2690
4363.72 2875
4364.34 2802
4364.97 2530
4365.59 2581
4366.21 2582
4366.83 2661
4367.46 2635
4368.08 2520
4368.71 2432
4369.33 2431
4369.95 2470
4370.58 2401
4371.20 2406
4371.82 2259
4372.45 2267
4373.07 2099
4373.69 2282
4374.32 2157
4374.94 2200
4375.57 2101
4376.19 2151
4376.81 2048
4377.44 2236
4378.06 2216
4378.69 2234
4379.31 2208
4379.94 2274
4380.56 2364
4381.18 2418
4381.81 2414
4382.43 2163
4383.06 2475
4383.68 2539
4384.31 2368
4384.93 2342
4385.56 2381
4386.18 2423
4386.81 2286
4387.43 2253
4388.05 2344
4388.68 2270
4389.30 2057
4389.93 2166
4390.55 2177
4391.18 2037
4391.81 2129
4392.43 2275
4393.06 2130
4393.68 2053
4394.31 1967
4394.93 1908
4395.56 1875
4396.18 1922
4396.81 1927
4397.43 2026
4398.06 2070
4398.68 2131
4399.31 2017
4399.94 2158
4400.56 2019
4401.19 2194
4401.81 2309
4402.44 2223
4403.06 2217
4403.69 2236
4404.32 2166
4404.94 2187
4405.57 2204
4406.20 2120
4406.82 2061
4407.45 2252
4408.07 2260
4408.70 2364
4409.33 2355
4409.95 2200
4410.58 2157
4411.21 2243
4411.83 2219
4412.46 2303
4413.09 2113
4413.71 2191
4414.34 2226
4414.97 2228
4415.59 2246
4416.22 2072
4416.85 2157
4417.47 2249
4418.10 2330
4418.73 2238
4419.35 2163
4419.98 2044
4420.61 2047
4421.24 2214
4421.86 2248
4422.49 2246
4423.12 1967
4423.75 2117
4424.37 2095
4425.00 2087
4425.63 2208
4426.26 2258
4426.88 2142
4427.51 2013
4428.14 2161
4428.77 1978
4429.39 1896
4430.02 1953
4430.65 1899
4431.28 1867
4431.91 1905
4432.53 1907
4433.16 1861
4433.79 1971
4434.42 1945
4435.05 1802
4435.67 1838
4436.30 1892
4436.93 1900
4437.56 1815
4438.19 2053
4438.82 2058
4439.44 2073
4440.07 1882
4440.70 1871
4441.33 1955
4441.96 1935
4442.59 1965
4443.22 2030
4443.85 1881
4444.47 2029
4445.10 1884
4445.73 1906
4446.36 2116
4446.99 1975
4447.62 2003
4448.25 2034
4448.88 2031
4449.51 2052
4450.14 2039
4450.77 2177
4451.39 2165
4452.02 2195
4452.65 2048
4453.28 2062
4453.91 2098
4454.54 2227
4455.17 2112
4455.80 2063
4456.43 2188
4457.06 2192
4457.69 2139
4458.32 2139
4458.95 2193
4459.58 2137
4460.21 2127
4460.84 2194
4461.47 2161
4462.10 2151
4462.73 2048
4463.36 2060
4463.99 2091
4464.62 1998
4465.25 2081
4465.88 2007
4466.51 1958
4467.14 2066
4467.77 1944
4468.40 2053
4469.03 1963
4469.67 1829
4470.30 1805
4470.93 1846
4471.56 1838
4472.19 1813
4472.82 1973
4473.45 2024
4474.08 1960
4474.71 1959
4475.34 2039
4475.97 1895
4476.61 1939
4477.24 2004
4477.87 1859
4478.50 1828
4479.13 1949
4479.76 1963
4480.39 1908
4481.02 1965
4481.66 1917
4482.29 2025
4482.92 1972
4483.55 1972
4484.18 1923
4484.81 1952
4485.45 2003
4486.08 2046
4486.71 2050
4487.34 2053
4487.97 1969
4488.61 1950
4489.24 2066
4489.87 1986
4490.50 1984
4491.13 2081
4491.77 2088
4492.40 2092
4493.03 1983
4493.66 1947
4494.30 2239
4494.93 2123
4495.56 1949
4496.19 2117
4496.83 2099
4497.46 2023
4498.09 2054
4498.72 2119
4499.36 2146
4499.99 2058
4500.62 2231
4501.25 2338
4501.89 2226
4502.52 2258
4503.15 2466
4503.79 2462
4504.42 2426
4505.05 2509
4505.69 2474
4506.32 2553
4506.95 2524
4507.59 2688
4508.22 2741
4508.85 2463
4509.49 2491
4510.12 2506
4510.75 2505
4511.39 2409
4512.02 2471
4512.65 2350
4513.29 2286
4513.92 2244
4514.56 2224
4515.19 2250
4515.82 2270
4516.46 2217
4517.09 2187
4517.73 2220
4518.36 2257
4518.99 2281
4519.63 2180
4520.26 2241
4520.90 2371
4521.53 2096
4522.16 2059
4522.80 1996
4523.43 2087
4524.07 2161
4524.70 2013
4525.34 2053
4525.97 2140
4526.61 2189
4527.24 2345
4527.88 2458
4528.51 2523
4529.15 2585
4529.78 2661
4530.42 2641
4531.05 2912
4531.69 3220
4532.32 3500
4532.96 3826
4533.59 4110
4534.23 4553
4534.86 4617
4535.50 5080
4536.13 5351
4536.77 5244
4537.40 5430
4538.04 5175
4538.67 4881
4539.31 4692
4539.94 4424
4540.58 4010
4541.22 3642
4541.85 3135
4542.49 2783
4543.12 2667
4543.76 2530
4544.40 2246
4545.03 2057
4545.67 2176
4546.30 1999
4546.94 2218
4547.58 2220
4548.21 2255
4548.85 2145
4549.48 2202
4550.12 2261
4550.76 2422
4551.39 2243
4552.03 2233
4552.67 2332
4553.30 2244
4553.94 2266
4554.58 2260
4555.21 2129
4555.85 2215
4556.49 2183
4557.12 2224
4557.76 2407
4558.40 2311
4559.03 2255
4559.67 2192
4560.31 2205
4560.94 2224
4561.58 2122
4562.22 2024
4562.86 2068
4563.49 1994
4564.13 2132
4564.77 2163
4565.41 2195
4566.04 2140
4566.68 2207
4567.32 2245
4567.96 2273
4568.59 2343
4569.23 2312
4569.87 2218
4570.51 1953
4571.14 2159
4571.78 2130
4572.42 2258
4573.06 2323
4573.70 2320
4574.33 2296
4574.97 2225
4575.61 2182
4576.25 2143
4576.89 2027
4577.52 2211
4578.16 2214
4578.80 2239
4579.44 2049
4580.08 2040
4580.72 2140
4581.35 2110
4581.99 2253
4582.63 2207
4583.27 2137
4583.91 2134
4584.55 2127
4585.19 2173
4585.83 2126
4586.46 2202
4587.10 2164
4587.74 2219
4588.38 2129
4589.02 2136
4589.66 2335
4590.30 2483
4590.94 2333
4591.58 2438
4592.22 2497
4592.85 2551
4593.49 2677
4594.13 2661
4594.77 2671
4595.41 2718
4596.05 2684
4596.69 2519
4597.33 2277
4597.97 2451
4598.61 2465
4599.25 2463
4599.89 2338
4600.53 2247
4601.17 2187
4601.81 2060
4602.45 2293
4603.09 2272
4603.73 2209
4604.37 2175
4605.01 2335
4605.65 2354
4606.29 2269
4606.93 2200
4607.57 2271
4608.21 2318
4608.85 2253
4609.49 2441
4610.13 2414
4610.77 2526
4611.41 2345
4612.05 2235
4612.70 2340
4613.34 2472
4613.98 2293
4614.62 2505
4615.26 2421
4615.90 2288
4616.54 2317
4617.18 2289
4617.82 2180
4618.46 2094
4619.10 1892
4619.75 1995
4620.39 2222
4621.03 2214
4621.67 2075
4622.31 2067
4622.95 2039
4623.59 2095
4624.24 2070
4624.88 2188
4625.52 2243
4626.16 2091
4626.80 2108
4627.44 1948
4628.09 2005
4628.73 2134
4629.37 2180
4630.01 2056
4630.65 2002
4631.29 2031
4631.94 1925
4632.58 2051
4633.22 2193
4633.86 2038
4634.51 2073
4635.15 2135
4635.79 1898
4636.43 2144
4637.07 2069
4637.72 2273
4638.36 2205
4639.00 2232
4639.64 2304
4640.29 2315
4640.93 2347
4641.57 2247
4642.21 2281
4642.86 2431
4643.50 2368
4644.14 2357
4644.79 2375
4645.43 2455
4646.07 2257
4646.72 2209
4647.36 2348
4648.00 2203
4648.64 2089
4649.29 2212
4649.93 2222
4650.57 2052
4651.22 2172
4651.86 2055
4652.50 2394
4653.15 2162
4653.79 2203
4654.44 2310
4655.08 2199
4655.72 2245
4656.37 2212
4657.01 2337
4657.65 2223
4658.30 2110
4658.94 2261
4659.59 2370
4660.23 2130
4660.87 2066
4661.52 2085
4662.16 2046
4662.81 2044
4663.45 2097
4664.09 1974
4664.74 1979
4665.38 1851
4666.03 1971
4666.67 1826
4667.32 1975
4667.96 2106
4668.61 1930
4669.25 1793
4669.89 1926
4670.54 1859
4671.18 1778
4671.83 1810
4672.47 1877
4673.12 1905
4673.76 1920
4674.41 1905
4675.05 1879
4675.70 1911
4676.34 2042
4676.99 2021
4677.63 1938
4678.28 1980
4678.92 2130
4679.57 2046
4680.22 1984
4680.86 2038
4681.51 2160
4682.15 2050
4682.80 2099
4683.44 2231
4684.09 1991
4684.73 2003
4685.38 2151
4686.03 2063
4686.67 2061
4687.32 2061
4687.96 2075
4688.61 2037
4689.25 2026
4689.90 2046
4690.55 2115
4691.19 2064
4691.84 2125
4692.49 2097
4693.13 2039
4693.78 2037
4694.42 2060
4695.07 2078
4695.72 2084
4696.36 2027
4697.01 1942
4697.66 2131
4698.30 2287
4698.95 2201
4699.60 2288
4700.24 2392
4700.89 2564
4701.54 2479
4702.18 2465
4702.83 2596
4703.48 2725
4704.12 2680
4704.77 2643
4705.42 2594
4706.07 2468
4706.71 2357
4707.36 2406
4708.01 2447
4708.66 2200
4709.30 2116
4709.95 2063
4710.60 2173
4711.24 2204
4711.89 2167
4712.54 2111
4713.19 2207
4713.84 2225
4714.48 2178
4715.13 2030
4715.78 2066
4716.43 2108
4717.07 2130
4717.72 2288
4718.37 2253
4719.02 2106
4719.67 2113
4720.31 2067
4720.96 2079
4721.61 2177
4722.26 2112
4722.91 2221
4723.56 2194
4724.20 2084
4724.85 2141
4725.50 2242
4726.15 2091
4726.80 2288
4727.45 2210
4728.10 2453
4728.74 2296
4729.39 2359
4730.04 2383
4730.69 2331
4731.34 2199
4731.99 2375
4732.64 2301
4733.29 2303
4733.94 2183
4734.58 2241
4735.23 2251
4735.88 2112
4736.53 2180
4737.18 2069
4737.83 1906
4738.48 1969
4739.13 1982
4739.78 1988
4740.43 2019
4741.08 1918
4741.73 1921
4742.38 2078
4743.03 2130
4743.68 2119
4744.33 2055
4744.98 2082
4745.63 2213
4746.28 2149
4746.93 2118
4747.58 2175
4748.23 2221
4748.88 2250
4749.53 2167
4750.18 2095
4750.83 2138
4751.48 2070
4752.13 2129
4752.78 2315
4753.43 2427
4754.08 2227
4754.73 2212
4755.38 2361
4756.03 2450
4756.68 2496
4757.33 2586
4757.98 2382
4758.63 2401
4759.28 2382
4759.93 2397
4760.59 2296
4761.24 2171
4761.89 2152
4762.54 2089
4763.19 2235
4763.84 2255
4764.49 2120
4765.14 2309
4765.79 2266
4766.45 2273
4767.10 2364
4767.75 2663
4768.40 2667
4769.05 2595
4769.70 2536
4770.35 2477
4771.01 2641
4771.66 2574
4772.31 2661
4772.96 2644
4773.61 2550
4774.26 2392
4774.92 2402
4775.57 2355
4776.22 2349
4776.87 2366
4777.52 2223
4778.18 2160
4778.83 2148
4779.48 2201
4780.13 2256
4780.79 2266
4781.44 2179
4782.09 2215
4782.74 2072
4783.40 2251
4784.05 2163
4784.70 2008
4785.35 2102
4786.01 2158
4786.66 2072
4787.31 1984
4787.96 2042
4788.62 2176
4789.27 2171
4789.92 2091
4790.58 2077
4791.23 2116
4791.88 2006
4792.53 2048
4793.19 1969
4793.84 2055
4794.49 1925
4795.15 1964
4795.80 1940
4796.45 2032
4797.11 2046
4797.76 2021
4798.41 1979
4799.07 2029
4799.72 2000
4800.37 2097
4801.03 1990
4801.68 1910
4802.34 1985
4802.99 1911
4803.64 1797
4804.30 1889
4804.95 2134
4805.61 1930
4806.26 2071
4806.91 1953
4807.57 2006
4808.22 2189
4808.88 2066
4809.53 1982
4810.18 2017
4810.84 2087
4811.49 2064
4812.15 2101
4812.80 2116
4813.46 2148
4814.11 2143
4814.77 2176
4815.42 1949
4816.07 1954
4816.73 2132
4817.38 1982
4818.04 1958
4818.69 2047
4819.35 2146
4820.00 2102
4820.66 2155
4821.31 2105
4821.97 2327
4822.62 2240
4823.28 2224
4823.93 2382
4824.59 2411
4825.24 2202
4825.90 2421
4826.56 2408
4827.21 2428
4827.87 2451
4828.52 2584
4829.18 2456
4829.83 2575
4830.49 2472
4831.14 2519
4831.80 2373
4832.46 2594
4833.11 2436
4833.77 2313
4834.42 2481
4835.08 2514
4835.74 2556
4836.39 2505
4837.05 2551
4837.70 2482
4838.36 2631
4839.02 2704
4839.67 2612
4840.33 2739
4840.99 2781
4841.64 2871
4842.30 2986
4842.96 2827
4843.61 2916
4844.27 2858
4844.92 2932
4845.58 2721
4846.24 2572
4846.90 2660
4847.55 2596
4848.21 2539
4848.87 2386
4849.52 2480
4850.18 2662
4850.84 2662
4851.49 2741
4852.15 2689
4852.81 2942
4853.47 2950
4854.12 2905
4854.78 2938
4855.44 3069
4856.09 3167
4856.75 3140
4857.41 3027
4858.07 2831
4858.72 3109
4859.38 3073
4860.04 2792
4860.70 3047
4861.36 2974
4862.01 2869
4862.67 2839
4863.33 2980
4863.99 3088
4864.64 3125
4865.30 2974
4865.96 2855
4866.62 3123
4867.28 3044
4867.94 2978
4868.59 3101
4869.25 3105
4869.91 3067
4870.57 3035
4871.23 2871
4871.89 2886
4872.54 2956
4873.20 3165
4873.86 3034
4874.52 2869
4875.18 2734
4875.84 2722
4876.50 2806
4877.16 2949
4877.81 2853
4878.47 2738
4879.13 2774
4879.79 2812
4880.45 3129
4881.11 2840
4881.77 2712
4882.43 2665
4883.09 2707
4883.75 2648
4884.41 2744
4885.06 2628
4885.72 2630
4886.38 2618
4887.04 2510
4887.70 2476
4888.36 2315
4889.02 2414
4889.68 2615
4890.34 2553
4891.00 2685
4891.66 2764
4892.32 2577
4892.98 2668
4893.64 2850
4894.30 2881
4894.96 2825
4895.62 2729
4896.28 2729
4896.94 2898
4897.60 3010
4898.26 2821
4898.92 2694
4899.58 2585
4900.24 2825
4900.90 2715
4901.56 2561
4902.22 2904
4902.88 2630
4903.54 2624
4904.21 2612
4904.87 2589
4905.53 2437
4906.19 2651
4906.85 2695
4907.51 2708
4908.17 2585
4908.83 2512
4909.49 2383
4910.15 2342
4910.81 2309
4911.48 2382
4912.14 2309
4912.80 2272
4913.46 2308
4914.12 2324
4914.78 2233
4915.44 2386
4916.11 2323
4916.77 2251
4917.43 2243
4918.09 2167
4918.75 2134
4919.41 2220
4920.07 2221
4920.74 2173
4921.40 2127
4922.06 2249
4922.72 2083
4923.38 2008
4924.05 1977
4924.71 2047
4925.37 2113
4926.03 2067
4926.69 2035
4927.36 2091
4928.02 2019
4928.68 2000
4929.34 2076
4930.01 2287
4930.67 2195
4931.33 2068
4931.99 2189
4932.66 2331
4933.32 2182
4933.98 2102
4934.64 1968
4935.31 1975
4935.97 2039
4936.63 2045
4937.30 2174
4937.96 2229
4938.62 2194
4939.28 2101
4939.95 2122
4940.61 2148
4941.27 2040
4941.94 2125
4942.60 2100
4943.26 1955
4943.93 2068
4944.59 2069
4945.25 1991
4945.92 2118
4946.58 1968
4947.24 1976
4947.91 2014
4948.57 1883
4949.23 1946
4949.90 2065
4950.56 1896
4951.23 1883
4951.89 1943
4952.55 2038
4953.22 2077
4953.88 1916
4954.55 1903
4955.21 1997
4955.87 1816
4956.54 1852
4957.20 2008
4957.87 1982
4958.53 1902
4959.20 2005
4959.86 1809
4960.52 1863
4961.19 1973
4961.85 1939
4962.52 1838
4963.18 1973
4963.85 1901
4964.51 2052
4965.18 2140
4965.84 2138
4966.51 2217
4967.17 2159
4967.84 2332
4968.50 2363
4969.17 2217
4969.83 2287
4970.50 2230
4971.16 2319
4971.83 2279
4972.49 2148
4973.16 2105
4973.82 2262
4974.49 2115
4975.15 2063
4975.82 2158
4976.48 2122
4977.15 2076
4977.82 2004
4978.48 1839
4979.15 2080
4979.81 2034
4980.48 1879
4981.14 1885
4981.81 1950
4982.48 1960
4983.14 2043
4983.81 2044
4984.47 1858
4985.14 2010
4985.81 1880
4986.47 1955
4987.14 2006
4987.81 2056
4988.47 1984
4989.14 1878
4989.80 1970
4990.47 2113
4991.14 2011
4991.80 2020
4992.47 1902
4993.14 1898
4993.80 1818
4994.47 1861
4995.14 1844
4995.80 1856
4996.47 1909
4997.14 1951
4997.80 2012
4998.47 1903
4999.14 1817
4999.81 1875
5000.47 1936
5001.14 1978
5001.81 1835
5002.47 1782
5003.14 1882
5003.81 1836
5004.48 1831
5005.14 1657
5005.81 1726
5006.48 1797
5007.15 1848
5007.81 1791
5008.48 1735
5009.15 1831
5009.82 1799
5010.49 1890
5011.15 1908
5011.82 1929
5012.49 1859
5013.16 1784
5013.83 1722
5014.49 1910
5015.16 1834
5015.83 1912
5016.50 1847
5017.17 1794
5017.83 1788
5018.50 1803
5019.17 1885
5019.84 1974
5020.51 1869
5021.18 1897
5021.84 2001
5022.51 1985
5023.18 1999
5023.85 2171
5024.52 2206
5025.19 2338
5025.86 2304
5026.53 2366
5027.19 2340
5027.86 2392
5028.53 2311
5029.20 2440
5029.87 2247
5030.54 2152
5031.21 2277
5031.88 2194
5032.55 2108
5033.22 2025
5033.89 2026
5034.56 1878
5035.23 1894
5035.89 1829
5036.56 1694
5037.23 1703
5037.90 1794
5038.57 1834
5039.24 1926
5039.91 1948
5040.58 1891
5041.25 1899
5041.92 1923
5042.59 1798
5043.26 1701
5043.93 1705
5044.60 1810
5045.27 1788
5045.94 1772
5046.61 1839
5047.28 1782
5047.95 1809
5048.62 1741
5049.29 1773
5049.96 1879
5050.63 1858
5051.31 1907
5051.98 1869
5052.65 1930
5053.32 1930
5053.99 1813
5054.66 1804
5055.33 1701
5056.00 1840
5056.67 1833
5057.34 1887
5058.01 1855
5058.68 1857
5059.35 1884
5060.03 1775
5060.70 1766
5061.37 1872
5062.04 1833
5062.71 1794
5063.38 1819
5064.05 1783
5064.72 1758
5065.40 1797
5066.07 1782
5066.74 1762
5067.41 1817
5068.08 1861
5068.75 1815
5069.43 1863
5070.10 1806
5070.77 1800
5071.44 1781
5072.11 1774
5072.79 1859
5073.46 1780
5074.13 1829
5074.80 1936
5075.47 1959
5076.15 1892
5076.82 1817
5077.49 1894
5078.16 1920
5078.83 1981
5079.51 1920
5080.18 2028
5080.85 2051
5081.52 1995
5082.20 1943
5082.87 2060
5083.54 2018
5084.22 2113
5084.89 2087
5085.56 2177
5086.23 2015
5086.91 1993
5087.58 1927
5088.25 2055
5088.93 1982
5089.60 1984
5090.27 1963
5090.94 2072
5091.62 1950
5092.29 2090
5092.96 2176
5093.64 2107
5094.31 2147
5094.98 2271
5095.66 2503
5096.33 2335
5097.00 2408
5097.68 2281
5098.35 2204
5099.03 2213
5099.70 2202
5100.37 2092
5101.05 2181
5101.72 2066
5102.39 2007
5103.07 1860
5103.74 1960
5104.42 2044
5105.09 2017
5105.77 1942
5106.44 1974
5107.11 1934
5107.79 2009
5108.46 2025
5109.14 2006
5109.81 2156
5110.49 2085
5111.16 1997
5111.83 2015
5112.51 2086
5113.18 2250
5113.86 2065
5114.53 1940
5115.21 1998
5115.88 2012
5116.56 1840
5117.23 1857
5117.91 1913
5118.58 1864
5119.26 2056
5119.93 2127
5120.61 2162
5121.28 2064
5121.96 2068
5122.63 2163
5123.31 2250
5123.98 2355
5124.66 2224
5125.33 2121
5126.01 2168
5126.69 2080
5127.36 2054
5128.04 2047
5128.71 1993
5129.39 2140
5130.06 2207
5130.74 2098
5131.42 2029
5132.09 2160
5132.77 2078
5133.44 2076
5134.12 2064
5134.79 2069
5135.47 2148
5136.15 1995
5136.82 1940
5137.50 2004
5138.18 2023
5138.85 1986
5139.53 2042
5140.20 2155
5140.88 2115
5141.56 1958
5142.23 2029
5142.91 1945
5143.59 2118
5144.26 2019
5144.94 1971
5145.62 2026
5146.29 1982
5146.97 1983
5147.65 1973
5148.33 1945
5149.00 1927
5149.68 1898
5150.36 1765
5151.03 1883
5151.71 1889
5152.39 1719
5153.06 1690
5153.74 1747
5154.42 1781
5155.10 1814
5155.77 1819
5156.45 1804
5157.13 1855
5157.81 1914
5158.48 1863
5159.16 1771
5159.84 1767
5160.52 1767
5161.20 1820
5161.87 1795
5162.55 1836
5163.23 1726
5163.91 1682
5164.58 1670
5165.26 1759
5165.94 1661
5166.62 1709
5167.30 1817
5167.98 1834
5168.65 1835
5169.33 1896
5170.01 1752
5170.69 2050
5171.37 1857
5172.05 1898
5172.72 1925
5173.40 1775
5174.08 1870
5174.76 1890
5175.44 1898
5176.12 1846
5176.80 1731
5177.48 1739
5178.15 1702
5178.83 1833
5179.51 1804
5180.19 1801
5180.87 1803
5181.55 1942
5182.23 1812
5182.91 1887
5183.59 1887
5184.27 1799
5184.95 1754
5185.63 1815
5186.30 1723
5186.98 1751
5187.66 1735
5188.34 1829
5189.02 1888
5189.70 1710
5190.38 1625
5191.06 1649
5191.74 1638
5192.42 1694
5193.10 1682
5193.78 1680
5194.46 1760
5195.14 1674
5195.82 1735
5196.50 1725
5197.18 1659
5197.86 1600
5198.54 1639
5199.22 1604
5199.90 1627
5200.58 1687
5201.26 1718
5201.94 1718
5202.62 1675
5203.31 1754
5203.99 1715
5204.67 1666
5205.35 1693
5206.03 1797
5206.71 1809
5207.39 1799
5208.07 1774
5208.75 1774
5209.43 1844
5210.11 1929
5210.79 1808
5211.48 1871
5212.16 1941
5212.84 2008
5213.52 2016
5214.20 1928
5214.88 1894
5215.56 2023
5216.24 1986
5216.93 1927
5217.61 2032
5218.29 2002
5218.97 1942
5219.65 2072
5220.33 2047
5221.02 2048
5221.70 2064
5222.38 2061
5223.06 2123
5223.74 1960
5224.42 1906
5225.11 1874
5225.79 2086
5226.47 2108
5227.15 2187
5227.83 2224
5228.52 2176
5229.20 1967
5229.88 1873
5230.56 1902
5231.25 1990
5231.93 1900
5232.61 1850
5233.29 1863
5233.98 1897
5234.66 2005
5235.34 1960
5236.02 1933
5236.71 1955
5237.39 2054
5238.07 1938
5238.76 2023
5239.44 2042
5240.12 1920
5240.80 1948
5241.49 1897
5242.17 2083
5242.85 1956
5243.54 1880
5244.22 1835
5244.90 1949
5245.59 1988
5246.27 1820
5246.95 1903
5247.64 1882
5248.32 1911
5249.00 1888
5249.69 1872
5250.37 1892
5251.05 1909
5251.74 2024
5252.42 2018
5253.11 2036
5253.79 2127
5254.47 2109
5255.16 1976
5255.84 1985
5256.53 2126
5257.21 1985
5257.89 2091
5258.58 2044
5259.26 1952
5259.95 1781
5260.63 1833
5261.32 1696
5262.00 1878
5262.68 2012
5263.37 2024
5264.05 2037
5264.74 1914
5265.42 2069
5266.11 2034
5266.79 1998
5267.48 1972
5268.16 2038
5268.85 2035
5269.53 2027
5270.22 1941
5270.90 1846
5271.59 1941
5272.27 2083
5272.96 2041
5273.64 1950
5274.33 2053
5275.01 2118
5275.70 1993
5276.38 1912
5277.07 1921
5277.75 1899
5278.44 1963
5279.12 1825
5279.81 1915
5280.49 1774
5281.18 1927
5281.87 2055
5282.55 2204
5283.24 2077
5283.92 2156
5284.61 2311
5285.30 2341
5285.98 2163
5286.67 2124
5287.35 2233
5288.04 2377
5288.73 2320
5289.41 2193
5290.10 2011
5290.78 2122
5291.47 2050
5292.16 2013
5292.84 1910
5293.53 1852
5294.22 1958
5294.90 1936
5295.59 2047
5296.28 2047
5296.96 2001
5297.65 2120
5298.34 1768
5299.02 1888
5299.71 2150
5300.40 1960
5301.08 1977
5301.77 2042
5302.46 1928
5303.14 2135
5303.83 2181
5304.52 2155
5305.21 2172
5305.89 2194
5306.58 2240
5307.27 2313
5307.96 2085
5308.64 2073
5309.33 2159
5310.02 2071
5310.71 2052
5311.39 2091
5312.08 2239
5312.77 2122
5313.46 2054
5314.14 2154
5314.83 2154
5315.52 2126
5316.21 2041
5316.89 2089
5317.58 2064
5318.27 2107
5318.96 2036
5319.65 2037
5320.34 2085
5321.02 2197
5321.71 2267
5322.40 2159
5323.09 2190
5323.78 2256
5324.47 2277
5325.15 2235
5325.84 2339
5326.53 2278
5327.22 2277
5327.91 2162
5328.60 2093
5329.29 2091
5329.97 2074
5330.66 2029
5331.35 1932
5332.04 1923
5332.73 1903
5333.42 2020
5334.11 2074
5334.80 2072
5335.49 1970
5336.18 2107
5336.87 2086
5337.55 2073
5338.24 2019
5338.93 1998
5339.62 1869
5340.31 2071
5341.00 2130
5341.69 2049
5342.38 2055
5343.07 1994
5343.76 2003
5344.45 2085
5345.14 2211
5345.83 2156
5346.52 2240
5347.21 2242
5347.90 2316
5348.59 2318
5349.28 2331
5349.97 2382
5350.66 2565
5351.35 2553
5352.04 2781
5352.73 2832
5353.42 2960
5354.11 3149
5354.80 3214
5355.49 3407
5356.18 3399
5356.87 3340
5357.56 3393
5358.25 3213
5358.94 3069
5359.64 2943
5360.33 2723
5361.02 2674
5361.71 2639
5362.40 2454
5363.09 2171
5363.78 2013
5364.47 2099
5365.16 2127
5365.85 1989
5366.55 1977
5367.24 2061
5367.93 2079
5368.62 1948
5369.31 1925
5370.00 1978
5370.69 2038
5371.38 2073
5372.08 1820
5372.77 1854
5373.46 1944
5374.15 1966
5374.84 1860
5375.53 1796
5376.23 1797
5376.92 1855
5377.61 1870
5378.30 1846
5378.99 1850
5379.69 1783
5380.38 1810
5381.07 1831
5381.76 1837
5382.45 1836
5383.15 1883
5383.84 1876
5384.53 1782
5385.22 1784
5385.92 1861
5386.61 1838
5387.30 1768
5387.99 1824
5388.69 1765
5389.38 1985
5390.07 1987
5390.76 1877
5391.46 1809
5392.15 2003
5392.84 2027
5393.54 1920
5394.23 2019
5394.92 2084
5395.61 2111
5396.31 2154
5397.00 2074
5397.69 2042
5398.39 2021
5399.08 2005
5399.77 1851
5400.47 1728
5401.16 1794
5401.85 1858
5402.55 1886
5403.24 1796
5403.93 1821
5404.63 1891
5405.32 1863
5406.02 1877
5406.71 1821
5407.40 1894
5408.10 1850
5408.79 1881
5409.48 2001
5410.18 1853
5410.87 1975
5411.57 1974
5412.26 1891
5412.95 1832
5413.65 1802
5414.34 1872
5415.04 1859
5415.73 1765
5416.43 1909
5417.12 1949
5417.82 1829
5418.51 1767
5419.20 1753
5419.90 1784
5420.59 1851
5421.29 1871
5421.98 1809
5422.68 1844
5423.37 1896
5424.07 1910
5424.76 1866
5425.46 1908
5426.15 1953
5426.85 1955
5427.54 1976
5428.24 2019
5428.93 2008
5429.63 1945
5430.32 1872
5431.02 1846
5431.71 1869
5432.41 1820
5433.10 1928
5433.80 1966
5434.50 1875
5435.19 1861
5435.89 1921
5436.58 1929
5437.28 2118
5437.97 1899
5438.67 1906
5439.37 1934
5440.06 1970
5440.76 2053
5441.45 1989
5442.15 2014
5442.85 2116
5443.54 2129
5444.24 2023
5444.93 2158
5445.63 2219
5446.33 2211
5447.02 2196
5447.72 2151
5448.42 2241
5449.11 2363
5449.81 2358
5450.51 2426
5451.20 2553
5451.90 2755
5452.60 2676
5453.29 2654
5453.99 2857
5454.69 2777
5455.38 2690
5456.08 2565
5456.78 2533
5457.47 2403
5458.17 2423
5458.87 2348
5459.57 2158
5460.26 2306
5460.96 2254
5461.66 2387
5462.35 2309
5463.05 2364
5463.75 2371
5464.45 2355
5465.14 2529
5465.84 2532
5466.54 2450
5467.24 2639
5467.93 2647
5468.63 2642
5469.33 2604
5470.03 2684
5470.73 2780
5471.42 2782
5472.12 2721
5472.82 2674
5473.52 2509
5474.22 2463
5474.91 2642
5475.61 2566
5476.31 2569
5477.01 2542
5477.71 2582
5478.40 2763
5479.10 2649
5479.80 2687
5480.50 2946
5481.20 2937
5481.90 3079
5482.60 3253
5483.29 3478
5483.99 3380
5484.69 3627
5485.39 3699
5486.09 3841
5486.79 3644
5487.49 3641
5488.19 3378
5488.89 3437
5489.58 3287
5490.28 3202
5490.98 2952
5491.68 3156
5492.38 3239
5493.08 3088
5493.78 3162
5494.48 3304
5495.18 3364
5495.88 3399
5496.58 3515
5497.28 3328
5497.98 3505
5498.68 3314
5499.38 3461
5500.08 3650
5500.78 3838
5501.48 3966
5502.18 4400
5502.88 4464
5503.58 5031
5504.28 5419
5504.98 5537
5505.68 5807
5506.38 6087
5507.08 6278
5507.78 5821
5508.48 5328
5509.18 5199
5509.88 4624
5510.58 4021
5511.28 3693
5511.98 3499
5512.68 3577
5513.38 3465
5514.08 3292
5514.78 3474
5515.48 3354
5516.18 3210
5516.88 3065
5517.58 3052
5518.28 3189
5518.99 3053
5519.69 2886
5520.39 2815
5521.09 2823
5521.79 2819
5522.49 2806
5523.19 2714
5523.89 2578
5524.59 2612
5525.30 2652
5526.00 2533
5526.70 2594
5527.40 2395
5528.10 2426
5528.80 2480
5529.50 2476
5530.21 2458
5530.91 2346
5531.61 2374
5532.31 2281
5533.01 2360
5533.72 2157
5534.42 2157
5535.12 2052
5535.82 2176
5536.52 2198
5537.23 2235
5537.93 2116
5538.63 2152
5539.33 2122
5540.03 2203
5540.74 2158
5541.44 2022
5542.14 1998
5542.84 1987
5543.55 2109
5544.25 2015
5544.95 2085
5545.65 2101
5546.36 2049
5547.06 2231
5547.76 1989
5548.47 1882
5549.17 1837
5549.87 1901
5550.57 2130
5551.28 2031
5551.98 2151
5552.68 2042
5553.39 2019
5554.09 2008
5554.79 2030
5555.50 1986
5556.20 2038
5556.90 2118
5557.61 2031
5558.31 2025
5559.01 1985
5559.72 1856
5560.42 1903
5561.12 1890
5561.83 1855
5562.53 1952
5563.23 1872
5563.94 1871
5564.64 1862
5565.35 2078
5566.05 2088
5566.75 2126
5567.46 2047
5568.16 2060
5568.87 1940
5569.57 1959
5570.27 1924
5570.98 1925
5571.68 1914
5572.39 2039
5573.09 1943
5573.80 1879
5574.50 1909
5575.21 1918
5575.91 2025
5576.61 2056
5577.32 1972
5578.02 1999
5578.73 1983
5579.43 2032
5580.14 1941
5580.84 2162
5581.55 2110
5582.25 1964
5582.96 1919
5583.66 2034
5584.37 1959
5585.07 1887
5585.78 2018
5586.48 1771
5587.19 1899
5587.89 1936
5588.60 1835
5589.30 1901
5590.01 1873
5590.72 1720
5591.42 1768
5592.13 1792
5592.83 1825
5593.54 1732
5594.24 1723
5594.95 1788
5595.66 1770
5596.36 1729
5597.07 1724
5597.77 1733
5598.48 1809
5599.18 1767
5599.89 1835
5600.60 1734
5601.30 1680
5602.01 1669
5602.72 1745
5603.42 1674
5604.13 1851
5604.83 1657
5605.54 1731
5606.25 1769
5606.95 1646
5607.66 1667
5608.37 1783
5609.07 1778
5609.78 1819
5610.49 1887
5611.19 1878
5611.90 1685
5612.61 1640
5613.31 1737
5614.02 1727
5614.73 1681
5615.44 1645
5616.14 1670
5616.85 1687
5617.56 1729
5618.26 1828
5618.97 1668
5619.68 1678
5620.39 1759
5621.09 1731
5621.80 1699
5622.51 1795
5623.22 1756
5623.92 1741
5624.63 1759
5625.34 1681
5626.05 1751
5626.75 1871
5627.46 1909
5628.17 1856
5628.88 1771
5629.59 1767
5630.29 1838
5631.00 1848
5631.71 1933
5632.42 2013
5633.13 1877
5633.83 1781
5634.54 1863
5635.25 1778
5635.96 1964
5636.67 1892
5637.38 1731
5638.08 1809
5638.79 1967
5639.50 1797
5640.21 1755
5640.92 1901
5641.63 1996
5642.34 2048
5643.05 2047
5643.75 2147
5644.46 2094
5645.17 2044
5645.88 1946
5646.59 2154
5647.30 2236
5648.01 2222
5648.72 2172
5649.43 2102
5650.14 1917
5650.85 1906
5651.55 1872
5652.26 1932
5652.97 1914
5653.68 1777
5654.39 1848
5655.10 1956
5655.81 1768
5656.52 1861
5657.23 1924
5657.94 1975
5658.65 2079
5659.36 2086
5660.07 2115
5660.78 2134
5661.49 2191
5662.20 2223
5662.91 2124
5663.62 2202
5664.33 2320
5665.04 2355
5665.75 2214
5666.46 2028
5667.17 2057
5667.88 2124
5668.59 1963
5669.30 1877
5670.01 1925
5670.72 1891
5671.43 1974
5672.14 1958
5672.85 1889
5673.57 1963
5674.28 2041
5674.99 1987
5675.70 2070
5676.41 1937
5677.12 1916
5677.83 1982
5678.54 1992
5679.25 1994
5679.96 1843
5680.68 1805
5681.39 1868
5682.10 1788
5682.81 1810
5683.52 1903
5684.23 1859
5684.94 1942
5685.65 1902
5686.37 1829
5687.08 1903
5687.79 1790
5688.50 1833
5689.21 1886
5689.92 1936
5690.64 1925
5691.35 1925
5692.06 1810
5692.77 2004
5693.48 1985
5694.20 1947
5694.91 1839
5695.62 1796
5696.33 1757
5697.04 1740
5697.76 1827
5698.47 1846
5699.18 1862
5699.89 1800
5700.61 1715
5701.32 1734
5702.03 1774
5702.74 1866
5703.46 1696
5704.17 1709
5704.88 1634
5705.59 1621
5706.31 1737
5707.02 1675
5707.73 1642
5708.45 1621
5709.16 1658
5709.87 1702
5710.58 1715
5711.30 1762
5712.01 1723
5712.72 1717
5713.44 1798
5714.15 1652
5714.86 1749
5715.58 1708
5716.29 1664
5717.00 1647
5717.72 1599
5718.43 1643
5719.14 1633
5719.86 1709
5720.57 1636
5721.28 1672
5722.00 1693
5722.71 1663
5723.43 1569
5724.14 1581
5724.85 1791
5725.57 1736
5726.28 1611
5727.00 1810
5727.71 1825
5728.42 1894
5729.14 1918
5729.85 2056
5730.57 1985
5731.28 2097
5732.00 2177
5732.71 2148
5733.42 1962
5734.14 2186
5734.85 2208
5735.57 2129
5736.28 2181
5737.00 2032
5737.71 1946
5738.43 1874
5739.14 1870
5739.86 1963
5740.57 1974
5741.29 1897
5742.00 1751
5742.72 1723
5743.43 1829
5744.15 2031
5744.86 1877
5745.58 1760
5746.29 1738
5747.01 1801
5747.72 1695
5748.44 1658
5749.15 1701
5749.87 1650
5750.58 1602
5751.30 1649
5752.02 1710
5752.73 1713
5753.45 1789
5754.16 1813
5754.88 1753
5755.59 1863
5756.31 2044
5757.03 2051
5757.74 1983
5758.46 2040
5759.17 2043
5759.89 2121
5760.61 2189
5761.32 2179
5762.04 2125
5762.76 2028
5763.47 2027
5764.19 1946
5764.90 2004
5765.62 1936
5766.34 1899
5767.05 1846
5767.77 1792
5768.49 1843
5769.20 1823
5769.92 1741
5770.64 1785
5771.35 1759
5772.07 1770
5772.79 1777
5773.51 1797
5774.22 1806
5774.94 1787
5775.66 1766
5776.37 1820
5777.09 1905
5777.81 1926
5778.53 1939
5779.24 1810
5779.96 1791
5780.68 1780
5781.39 1822
5782.11 1812
5782.83 2013
5783.55 2063
5784.26 1804
5784.98 1905
5785.70 1887
5786.42 1936
5787.14 1794
5787.85 1917
5788.57 1954
5789.29 1835
5790.01 1907
5790.73 1892
5791.44 1909
5792.16 2036
5792.88 1950
5793.60 1939
5794.32 1886
5795.03 2019
5795.75 2025
5796.47 1939
5797.19 2087
5797.91 2198
5798.63 2179
5799.35 2329
5800.06 2361
5800.78 2501
5801.50 2601
5802.22 2996
5802.94 3257
5803.66 3311
5804.38 3415
5805.10 3687
5805.81 3666
5806.53 3764
5807.25 3536
5807.97 3382
5808.69 3349
5809.41 3124
5810.13 2802
5810.85 2592
5811.57 2478
5812.29 2417
5813.01 2540
5813.73 2410
5814.45 2253
5815.17 2201
5815.88 2301
5816.60 2263
5817.32 2272
5818.04 2252
5818.76 2171
5819.48 2222
5820.20 2201
5820.92 2205
5821.64 2107
5822.36 2085
5823.08 2022
5823.80 2072
5824.52 1945
5825.24 1853
5825.96 1834
5826.68 1880
5827.40 1906
5828.12 1907
5828.84 1874
5829.57 1943
5830.29 1976
5831.01 1850
5831.73 1874
5832.45 1827
5833.17 1779
5833.89 1858
5834.61 1839
5835.33 1790
5836.05 1825
5836.77 1869
5837.49 1843
5838.21 1764
5838.94 1722
5839.66 1826
5840.38 1698
5841.10 1841
5841.82 1792
5842.54 1916
5843.26 1960
5843.98 1936
5844.70 1861
5845.43 1833
5846.15 1869
5846.87 1806
5847.59 1790
5848.31 1792
5849.03 1791
5849.76 1797
5850.48 1772
5851.20 1829
5851.92 1711
5852.64 1796
5853.36 1917
5854.09 1764
5854.81 1782
5855.53 1703
5856.25 1816
5856.97 1782
5857.70 1769
5858.42 1645
5859.14 1726
5859.86 1870
5860.59 1731
5861.31 1706
5862.03 1762
5862.75 1730
5863.48 1696
5864.20 1780
5864.92 1639
5865.64 1711
5866.37 1642
5867.09 1740
5867.81 1760
5868.54 1630
5869.26 1540
5869.98 1654
5870.70 1809
5871.43 1828
5872.15 1723
5872.87 1727
5873.60 1683
5874.32 1760
5875.04 1677
5875.77 1689
5876.49 1804
5877.21 1882
5877.94 1793
5878.66 1750
5879.38 1656
5880.11 1718
5880.83 1747
5881.55 1789
5882.28 1797
5883.00 1734
5883.73 1805
5884.45 1811
5885.17 1852
5885.90 1909
5886.62 1789
5887.34 1829
5888.07 1975
5888.79 1919
5889.52 1791
5890.24 2018
5890.97 1918
5891.69 1923
5892.41 1812
5893.14 1719
5893.86 1862
5894.59 1849
5895.31 1781
5896.04 1783
5896.76 1761
5897.49 1825
5898.21 1902
5898.93 1790
5899.66 1712
5900.38 1758
5901.11 1768
5901.83 1904
5902.56 1839
5903.28 1775
5904.01 1854
5904.73 1699
5905.46 1774
5906.18 1824
5906.91 1772
5907.64 1825
5908.36 1895
5909.09 1866
5909.81 1896
5910.54 1890
5911.26 1860
5911.99 2033
5912.71 1857
5913.44 1640
5914.16 1797
5914.89 1766
5915.62 1823
5916.34 1924
5917.07 1947
5917.79 1851
5918.52 1889
5919.25 1949
5919.97 1966
5920.70 1990
5921.42 1903
5922.15 1930
5922.88 1914
5923.60 2005
5924.33 1926
5925.05 1899
5925.78 2020
5926.51 1878
5927.23 1884
5927.96 1925
5928.69 1954
5929.41 1936
5930.14 1954
5930.87 2039
5931.59 2237
5932.32 2165
5933.05 2043
5933.77 2116
5934.50 2353
5935.23 2112
5935.95 2171
5936.68 2172
5937.41 2106
5938.14 2090
5938.86 2170
5939.59 2247
5940.32 2352
5941.04 2319
5941.77 2394
5942.50 2340
5943.23 2466
5943.95 2406
5944.68 2496
5945.41 2512
5946.14 2514
5946.87 2548
5947.59 2607
5948.32 2685
5949.05 2697
5949.78 2619
5950.50 2628
5951.23 2685
5951.96 2766
5952.69 2672
5953.42 2824
5954.14 2916
5954.87 2908
5955.60 3068
5956.33 3136
5957.06 3123
5957.79 3113
5958.51 3252
5959.24 3451
5959.97 3248
5960.70 3148
5961.43 3252
5962.16 3275
5962.88 3290
5963.61 3449
5964.34 3343
5965.07 3333
5965.80 3447
5966.53 3442
5967.26 3587
5967.99 3662
5968.72 4028
5969.44 4258
5970.17 4342
5970.90 4336
5971.63 4614
5972.36 5003
5973.09 4849
5973.82 4670
5974.55 4573
5975.28 4454
5976.01 4166
5976.74 4069
5977.47 3941
5978.20 3822
5978.93 3882
5979.66 3880
5980.39 3765
5981.12 3750
5981.85 3881
5982.58 3950
5983.31 3931
5984.04 3952
5984.77 4083
5985.50 4248
5986.23 4226
5986.96 4311
5987.69 4240
5988.42 4335
5989.15 4467
5989.88 4319
5990.61 4320
5991.34 4204
5992.07 4383
5992.80 4379
5993.53 4420
5994.26 4504
5994.99 4423
5995.72 4260
5996.45 4413
5997.18 4473
5997.91 4572
5998.64 4504
5999.37 4691
6000.11 4573
6000.84 4644
6001.57 4445
6002.30 4494
6003.03 4590
6003.76 4624
6004.49 4479
6005.22 4493
6005.95 4434
6006.69 4472
6007.42 4548
6008.15 4355
6008.88 4431
6009.61 4435
6010.34 4510
6011.07 4954
6011.81 5073
6012.54 5487
6013.27 5992
6014.00 6312
6014.73 6819
6015.46 7789
6016.20 8390
6016.93 8630
6017.66 9110
6018.39 8976
6019.12 9111
6019.86 8897
6020.59 8277
6021.32 7846
6022.05 7239
6022.79 6677
6023.52 6101
6024.25 5460
6024.98 4784
6025.72 4457
6026.45 4114
6027.18 4113
6027.91 3901
6028.65 3705
6029.38 3572
6030.11 3502
6030.84 3511
6031.58 3534
6032.31 3428
6033.04 3412
6033.78 3388
6034.51 3379
6035.24 3369
6035.98 3301
6036.71 3255
6037.44 3297
6038.17 3238
6038.91 3176
6039.64 3220
6040.37 3151
6041.11 3290
6041.84 3289
6042.58 3277
6043.31 3144
6044.04 3273
6044.78 3355
6045.51 3404
6046.24 3427
6046.98 3372
6047.71 3387
6048.44 3398
6049.18 3302
6049.91 3357
6050.65 3547
6051.38 3498
6052.11 3566
6052.85 3667
6053.58 3626
6054.32 3663
6055.05 3823
6055.79 3767
6056.52 3840
6057.25 3877
6057.99 3841
6058.72 3817
6059.46 3891
6060.19 3849
6060.93 3679
6061.66 3769
6062.40 3761
6063.13 3485
6063.87 3457
6064.60 3520
6065.34 3297
6066.07 3207
6066.81 3283
6067.54 3365
6068.28 3308
6069.01 3349
6069.75 3389
6070.48 3263
6071.22 3293
6071.95 3214
6072.69 3176
6073.42 3163
6074.16 3124
6074.89 3183
6075.63 3118
6076.36 3122
6077.10 3015
6077.84 3019
6078.57 2935
6079.31 2791
6080.04 2775
6080.78 2918
6081.51 2890
6082.25 2940
6082.99 2888
6083.72 2784
6084.46 2786
6085.20 2782
6085.93 2830
6086.67 2842
6087.40 2768
6088.14 2727
6088.88 2854
6089.61 2868
6090.35 2849
6091.09 2757
6091.82 2730
6092.56 2778
6093.30 2863
6094.03 2841
6094.77 2695
6095.51 2728
6096.24 2747
6096.98 2672
6097.72 2897
6098.45 2934
6099.19 2891
6099.93 2843
6100.66 2755
6101.40 2811
6102.14 2807
6102.87 2777
6103.61 2700
6104.35 2676
6105.09 2795
6105.82 2782
6106.56 2659
6107.30 2701
6108.04 2866
6108.77 2845
6109.51 2606
6110.25 2606
6110.99 2676
6111.72 2712
6112.46 2564
6113.20 2707
6113.94 2759
6114.68 2539
6115.41 2598
6116.15 2717
6116.89 2804
6117.63 2881
6118.37 2743
6119.10 2784
6119.84 2910
6120.58 2850
6121.32 2849
6122.06 2823
6122.80 2845
6123.53 2918
6124.27 2903
6125.01 2853
6125.75 2901
6126.49 3013
6127.23 2934
6127.97 2920
6128.70 2824
6129.44 2867
6130.18 2986
6130.92 3023
6131.66 2937
6132.40 2902
6133.14 2966
6133.88 3090
6134.62 3066
6135.35 3139
6136.09 3259
6136.83 3133
6137.57 3140
6138.31 3004
6139.05 3231
6139.79 3108
6140.53 3162
6141.27 3059
6142.01 3199
6142.75 3283
6143.49 3178
6144.23 3373
6144.97 3258
6145.71 3147
6146.45 3252
6147.19 3215
6147.93 3229
6148.67 3319
6149.41 3388
6150.15 3451
6150.89 3441
6151.63 3485
6152.37 3392
6153.11 3581
6153.85 3477
6154.59 3486
6155.33 3546
6156.07 3377
6156.81 3574
6157.55 3695
6158.29 3761
6159.03 3801
6159.77 3769
6160.51 3922
6161.25 3933
6161.99 3937
6162.73 4015
6163.47 3866
6164.22 3989
6164.96 4047
6165.70 4096
6166.44 4243
6167.18 4317
6167.92 4465
6168.66 4673
6169.40 4886
6170.14 5125
6170.89 5333
6171.63 5550
6172.37 5701
6173.11 5914
6173.85 5931
6174.59 5783
6175.33 5659
6176.08 5909
6176.82 5807
6177.56 5571
6178.30 5286
6179.04 5178
6179.78 5200
6180.53 5142
6181.27 5111
6182.01 5002
6182.75 5153
6183.49 5294
6184.24 5190
6184.98 5210
6185.72 5157
6186.46 5309
6187.20 5345
6187.95 5630
6188.69 5478
6189.43 5511
6190.17 5646
6190.92 5697
6191.66 5816
6192.40 5685
6193.14 6020
6193.89 6157
6194.63 5929
6195.37 6280
6196.12 6568
6196.86 6608
6197.60 6810
6198.34 6927
6199.09 6970
6199.83 7293
6200.57 7436
6201.32 7194
6202.06 7211
6202.80 7020
6203.55 6917
6204.29 7043
6205.03 6945
6205.78 7413
6206.52 7446
6207.26 7937
6208.01 8495
6208.75 9826
6209.49 11228
6210.24 13105
6210.98 15242
6211.72 18165
6212.47 20667
6213.21 23304
6213.96 25267
6214.70 26676
6215.44 28110
6216.19 27204
6216.93 26129
6217.68 23766
6218.42 21305
6219.16 18486
6219.91 15899
6220.65 13401
6221.40 11742
6222.14 9863
6222.89 8617
6223.63 7813
6224.37 7278
6225.12 6960
6225.86 6840
6226.61 6934
6227.35 6915
6228.10 7377
6228.84 7598
6229.59 7693
6230.33 8043
6231.08 8123
6231.82 7651
6232.57 7282
6233.31 6881
6234.06 6488
6234.80 6161
6235.55 5470
6236.29 5220
6237.04 4794
6237.78 4466
6238.53 4322
6239.27 4478
6240.02 4474
6240.76 4315
6241.51 4357
6242.26 4251
6243.00 4489
6243.75 4531
6244.49 4627
6245.24 4540
6245.98 4653
6246.73 4728
6247.48 4697
6248.22 4635
6248.97 4672
6249.71 4700
6250.46 4887
6251.21 4969
6251.95 5090
6252.70 5266
6253.44 5262
6254.19 5416
6254.94 5504
6255.68 5442
6256.43 5436
6257.18 5620
6257.92 5377
6258.67 5002
6259.42 5177
6260.16 5003
6260.91 5015
6261.66 4949
6262.40 4833
6263.15 5054
6263.90 5319
6264.64 5093
6265.39 4856
6266.14 4987
6266.88 4717
6267.63 4822
6268.38 4624
6269.13 4571
6269.87 4379
6270.62 4554
6271.37 4478
6272.11 4368
6272.86 4366
6273.61 4440
6274.36 4452
6275.10 4450
6275.85 4600
6276.60 4837
6277.35 4821
6278.10 4694
6278.84 4682
6279.59 4725
6280.34 4697
6281.09 4524
6281.83 4627
6282.58 4782
6283.33 4656
6284.08 4638
6284.83 4452
6285.57 4198
6286.32 4227
6287.07 4193
6287.82 3972
6288.57 3792
6289.32 3769
6290.06 3663
6290.81 3702
6291.56 3825
6292.31 3735
6293.06 3692
6293.81 3791
6294.56 3595
6295.30 3566
6296.05 3554
6296.80 3553
6297.55 3612
6298.30 3620
6299.05 3411
6299.80 3530
6300.55 3437
6301.30 3375
6302.05 3244
6302.79 3362
6303.54 3373
6304.29 3259
6305.04 3329
6305.79 3274
6306.54 3126
6307.29 3277
6308.04 3333
6308.79 3363
6309.54 3370
6310.29 3299
6311.04 3323
6311.79 3340
6312.54 3324
6313.29 3163
6314.04 3359
6314.79 3530
6315.54 3331
6316.29 3290
6317.04 3473
6317.79 3477
6318.54 3528
6319.29 3670
6320.04 3505
6320.79 3578
6321.54 3438
6322.29 3386
6323.04 3315
6323.79 3331
6324.54 3205
6325.29 3123
6326.04 3095
6326.79 3027
6327.54 2975
6328.29 3038
6329.04 2861
6329.79 2761
6330.55 2875
6331.30 2908
6332.05 2837
6332.80 2796
6333.55 2758
6334.30 2621
6335.05 2791
6335.80 2735
6336.55 2728
6337.30 2770
6338.06 2630
6338.81 2623
6339.56 2731
6340.31 2705
6341.06 2634
6341.81 2653
6342.56 2657
6343.32 2616
6344.07 2560
6344.82 2694
6345.57 2687
6346.32 2552
6347.07 2735
6347.83 2678
6348.58 2657
6349.33 2618
6350.08 2612
6350.83 2763
6351.59 2646
6352.34 2791
6353.09 2958
6353.84 2790
6354.60 2747
6355.35 3019
6356.10 2863
6356.85 3138
6357.61 3166
6358.36 3189
6359.11 3162
6359.86 3186
6360.62 3143
6361.37 3084
6362.12 3099
6362.87 2891
6363.63 2882
6364.38 2947
6365.13 2932
6365.88 2906
6366.64 2760
6367.39 2832
6368.14 2817
6368.90 2665
6369.65 2786
6370.40 2808
6371.16 2808
6371.91 2757
6372.66 2604
6373.42 2657
6374.17 2681
6374.92 2782
6375.68 2683
6376.43 2796
6377.18 2650
6377.94 2565
6378.69 2661
6379.45 2581
6380.20 2564
6380.95 2700
6381.71 2745
6382.46 2576
6383.21 2782
6383.97 2833
6384.72 2776
6385.48 2794
6386.23 2659
6386.98 2626
6387.74 2652
6388.49 2636
6389.25 2730
6390.00 2724
6390.76 2660
6391.51 2638
6392.27 2572
6393.02 2575
6393.77 2612
6394.53 2531
6395.28 2480
6396.04 2555
6396.79 2707
6397.55 2659
6398.30 2589
6399.06 2488
6399.81 2440
6400.57 2542
6401.32 2589
6402.08 2578
6402.83 2459
6403.59 2520
6404.34 2633
6405.10 2615
6405.85 2617
6406.61 2384
6407.36 2537
6408.12 2637
6408.88 2574
6409.63 2418
6410.39 2570
6411.14 2753
6411.90 2671
6412.65 2611
6413.41 2697
6414.16 2920
6414.92 2756
6415.68 2639
6416.43 2622
6417.19 2769
6417.94 2594
6418.70 2561
6419.46 2661
6420.21 2589
6420.97 2458
6421.73 2347
6422.48 2531
6423.24 2523
6423.99 2570
6424.75 2658
6425.51 2647
6426.26 2599
6427.02 2588
6427.78 2701
6428.53 2479
6429.29 2529
6430.05 2506
6430.80 2544
6431.56 2710
6432.32 2514
6433.07 2558
6433.83 2548
6434.59 2650
6435.34 2720
6436.10 2675
6436.86 2629
6437.62 2532
6438.37 2535
6439.13 2572
6439.89 2509
6440.65 2623
6441.40 2605
6442.16 2665
6442.92 2725
6443.68 2748
6444.43 2560
6445.19 2563
6445.95 2788
6446.71 2725
6447.46 2560
6448.22 2589
6448.98 2690
6449.74 2651
6450.49 2582
6451.25 2437
6452.01 2498
6452.77 2539
6453.53 2578
6454.29 2550
6455.04 2593
6455.80 2707
6456.56 2688
6457.32 2723
6458.08 2672
6458.84 2847
6459.59 2624
6460.35 2648
6461.11 2824
6461.87 2859
6462.63 2961
6463.39 2862
6464.15 2886
6464.90 2879
6465.66 3023
6466.42 2938
6467.18 2908
6467.94 2908
6468.70 3079
6469.46 3060
6470.22 2956
6470.98 2914
6471.73 3043
6472.49 3043
6473.25 3071
6474.01 3093
6474.77 3022
6475.53 3044
6476.29 3111
6477.05 3239
6477.81 3231
6478.57 3321
6479.33 3485
6480.09 3490
6480.85 3403
6481.61 3551
6482.37 3432
6483.13 3470
6483.89 3404
6484.65 3494
6485.41 3520
6486.17 3496
6486.93 3449
6487.69 3606
6488.45 3712
6489.21 3799
6489.97 4029
6490.73 3860
6491.49 3848
6492.25 3969
6493.01 3943
6493.77 3763
6494.53 4021
6495.29 4085
6496.05 4216
6496.81 4297
6497.57 4554
6498.33 4558
6499.10 4734
6499.86 4712
6500.62 4883
6501.38 5045
6502.14 5046
6502.90 5118
6503.66 5191
6504.42 5100
6505.18 4736
6505.94 4634
6506.71 4891
6507.47 5177
6508.23 5064
6508.99 5097
6509.75 4920
6510.51 5185
6511.27 5375
6512.04 5424
6512.80 5625
6513.56 5784
6514.32 5868
6515.08 6039
6515.84 5857
6516.61 5802
6517.37 6048
6518.13 6088
6518.89 5984
6519.65 6147
6520.42 6083
6521.18 5925
6521.94 6135
6522.70 6235
6523.46 6312
6524.23 6321
6524.99 6439
6525.75 6888
6526.51 7022
6527.28 7324
6528.04 7845
6528.80 8157
6529.56 8387
6530.33 8709
6531.09 8994
6531.85 9458
6532.61 9375
6533.38 9688
6534.14 9668
6534.90 9881
6535.67 10142
6536.43 10632
6537.19 11655
6537.95 13101
6538.72 15042
6539.48 16899
6540.24 19040
6541.01 21505
6541.77 23407
6542.53 24540
6543.30 24724
6544.06 23664
6544.82 22183
6545.59 19939
6546.35 16960
6547.11 14458
6547.88 12272
6548.64 10165
6549.41 8567
6550.17 7543
6550.93 6777
6551.70 6264
6552.46 5995
6553.22 5542
6553.99 5502
6554.75 5276
6555.52 5272
6556.28 5254
6557.05 5150
6557.81 5002
6558.57 4884
6559.34 4793
6560.10 4505
6560.87 4666
6561.63 4617
6562.40 4531
6563.16 4598
6563.92 4470
6564.69 4639
6565.45 4683
6566.22 4764
6566.98 4726
6567.75 5101
6568.51 5320
6569.28 5363
6570.04 5353
6570.81 5498
6571.57 5513
6572.34 5464
6573.10 5314
6573.87 5271
6574.63 5180
6575.40 5133
6576.16 5296
6576.93 5151
6577.69 5346
6578.46 5466
6579.23 5661
6579.99 5997
6580.76 6100
6581.52 6127
6582.29 6537
6583.05 6443
6583.82 6544
6584.59 6572
6585.35 6821
6586.12 6868
6586.88 6785
6587.65 6699
6588.41 6592
6589.18 6676
6589.95 6547
6590.71 6191
6591.48 6122
6592.25 6288
6593.01 6144
6593.78 6381
6594.54 6644
6595.31 6776
6596.08 6855
6596.84 7372
6597.61 7911
6598.38 8218
6599.14 8557
6599.91 8598
6600.68 8651
6601.44 8822
6602.21 8445
6602.98 8083
6603.74 7598
6604.51 7287
6605.28 6535
6606.05 6329
6606.81 6165
6607.58 5780
6608.35 5428
6609.11 5166
6609.88 5006
6610.65 4946
6611.42 4867
6612.18 4766
6612.95 4691
6613.72 4554
6614.49 4578
6615.25 4520
6616.02 4513
6616.79 4470
6617.56 4245
6618.32 4205
6619.09 4156
6619.86 4149
6620.63 3999
6621.40 4099
6622.16 4215
6622.93 4027
6623.70 3995
6624.47 4114
6625.24 4190
6626.00 4106
6626.77 4170
6627.54 4355
6628.31 4286
6629.08 4102
6629.85 4026
6630.61 4046
6631.38 4082
6632.15 3822
6632.92 3732
6633.69 3988
6634.46 4081
6635.23 3956
6635.99 3962
6636.76 4211
6637.53 4439
6638.30 4524
6639.07 4736
6639.84 4773
6640.61 4736
6641.38 4644
6642.15 4643
6642.92 4585
6643.68 4651
6644.45 4344
6645.22 4080
6645.99 3964
6646.76 3784
6647.53 3701
6648.30 3702
6649.07 3649
6649.84 3626
6650.61 3645
6651.38 3768
6652.15 3927
6652.92 3826
6653.69 3576
6654.46 3690
6655.23 3660
6656.00 3621
6656.77 3717
6657.54 3713
6658.31 3584
6659.08 3631
6659.85 3548
6660.62 3593
6661.39 3623
6662.16 3580
6662.93 3659
6663.70 3462
6664.47 3539
6665.24 3613
6666.01 3487
6666.78 3464
6667.55 3281
6668.32 3381
6669.09 3254
6669.86 3491
6670.64 3482
6671.41 3497
6672.18 3415
6672.95 3492
6673.72 3482
6674.49 3519
6675.26 3608
6676.03 3450
6676.80 3278
6677.57 3292
6678.35 3468
6679.12 3424
6679.89 3429
6680.66 3344
6681.43 3344
6682.20 3347
6682.97 3375
6683.75 3377
6684.52 3414
6685.29 3651
6686.06 3660
6686.83 3913
6687.60 3979
6688.38 4047
6689.15 4027
6689.92 4112
6690.69 4148
6691.46 4223
6692.24 4248
6693.01 4025
6693.78 4041
6694.55 4040
6695.32 3787
6696.10 3562
6696.87 3478
6697.64 3368
6698.41 3294
6699.19 3216
6699.96 3294
6700.73 3128
6701.50 3204
6702.28 3111
6703.05 3045
6703.82 2998
6704.59 3071
6705.37 3111
6706.14 3119
6706.91 3179
6707.69 3149
6708.46 3159
6709.23 2980
6710.00 3081
6710.78 3211
6711.55 3193
6712.32 3117
6713.10 3182
6713.87 3115
6714.64 3288
6715.42 3112
6716.19 3062
6716.96 3057
6717.74 2967
6718.51 3015
6719.28 3053
6720.06 3046
6720.83 2949
6721.61 2925
6722.38 3124
6723.15 2897
6723.93 2669
6724.70 2977
6725.47 2944
6726.25 2808
6727.02 2936
6727.80 2831
6728.57 2803
6729.35 2772
6730.12 2778
6730.89 2829
6731.67 3056
6732.44 2887
6733.22 3030
6733.99 2932
6734.77 2842
6735.54 2847
6736.31 2809
6737.09 2888
6737.86 2903
6738.64 2960
6739.41 2889
6740.19 2993
6740.96 3079
6741.74 3175
6742.51 3137
6743.29 3133
6744.06 3112
6744.84 2954
6745.61 2818
6746.39 2929
6747.16 3053
6747.94 2891
6748.71 2935
6749.49 2942
6750.26 3022
6751.04 2883
6751.82 2931
6752.59 3149
6753.37 3245
6754.14 3310
6754.92 3311
6755.69 3570
6756.47 3632
6757.25 3473
6758.02 3590
6758.80 3657
6759.57 3684
6760.35 3503
6761.12 3402
6761.90 3218
6762.68 2986
6763.45 3057
6764.23 2968
6765.01 2910
6765.78 2720
6766.56 2783
6767.33 2880
6768.11 2869
6768.89 2889
6769.66 2813
6770.44 2847
6771.22 2832
6771.99 2777
6772.77 2757
6773.55 2810
6774.32 2900
6775.10 2830
6775.88 2794
6776.65 2707
6777.43 2650
6778.21 2655
6778.99 2745
6779.76 2695
6780.54 2684
6781.32 2753
6782.09 2816
6782.87 2889
6783.65 2808
6784.43 2816
6785.20 2690
6785.98 2716
6786.76 2682
6787.54 2654
6788.31 2566
6789.09 2678
6789.87 2783
6790.65 2789
6791.42 2609
6792.20 2504
6792.98 2591
6793.76 2739
6794.54 2643
6795.31 2732
6796.09 2597
6796.87 2680
6797.65 2720
6798.43 2700
6799.20 2713
6799.98 2614
6800.76 2635
6801.54 2804
6802.32 2758
6803.10 2847
6803.87 2725
6804.65 2935
6805.43 2937
6806.21 2881
6806.99 3017
6807.77 2859
6808.55 2835
6809.32 2857
6810.10 2983
6810.88 3045
6811.66 2841
6812.44 2892
6813.22 2707
6814.00 2708
6814.78 2638
6815.56 2640
6816.34 2702
6817.11 2618
6817.89 2776
6818.67 2655
6819.45 2802
6820.23 2761
6821.01 2759
6821.79 2677
6822.57 2623
6823.35 2587
6824.13 2717
6824.91 2801
6825.69 2729
6826.47 2616
6827.25 2540
6828.03 2514
6828.81 2580
6829.59 2632
6830.37 2701
6831.15 2586
6831.93 2497
6832.71 2610
6833.49 2805
6834.27 2776
6835.05 2765
6835.83 2510
6836.61 2561
6837.39 2768
6838.17 2675
6838.95 2759
6839.73 2660
6840.51 2517
6841.29 2718
6842.07 2641
6842.85 2579
6843.63 2654
6844.42 2705
6845.20 2626
6845.98 2663
6846.76 2627
6847.54 2667
6848.32 2614
6849.10 2519
6849.88 2673
6850.66 2843
6851.44 2891
6852.23 2894
6853.01 3187
6853.79 3412
6854.57 3471
6855.35 3945
6856.13 4024
6856.91 4186
6857.70 4213
6858.48 4254
6859.26 4100
6860.04 3940
6860.82 3573
6861.60 3379
6862.39 3342
6863.17 3066
6863.95 2955
6864.73 3054
6865.51 3096
6866.30 2777
6867.08 2954
6867.86 2990
6868.64 3044
6869.42 3125
6870.21 3185
6870.99 3258
6871.77 3234
6872.55 3356
6873.34 3525
6874.12 3380
6874.90 3300
6875.68 3328
6876.47 3252
6877.25 3237
6878.03 3296
6878.81 3224
6879.60 3095
6880.38 3185
6881.16 3098
6881.95 3109
6882.73 3120
6883.51 3241
6884.29 3313
6885.08 3571
6885.86 3448
6886.64 3487
6887.43 3624
6888.21 3758
6888.99 3987
6889.78 4166
6890.56 4457
6891.34 4530
6892.13 5094
6892.91 5338
6893.69 5664
6894.48 5460
6895.26 5459
6896.05 4870
6896.83 4712
6897.61 4456
6898.40 4195
6899.18 4039
6899.97 3900
6900.75 3604
6901.53 3515
6902.32 3594
6903.10 3694
6903.89 3599
6904.67 3684
6905.45 3851
6906.24 3925
6907.02 3692
6907.81 3845
6908.59 4011
6909.38 3981
6910.16 3826
6910.95 3994
6911.73 3953
6912.51 3757
6913.30 3799
6914.08 3782
6914.87 3936
6915.65 3742
6916.44 3621
6917.22 3569
6918.01 3544
6918.79 3424
6919.58 3657
6920.36 3504
6921.15 3471
6921.93 3583
6922.72 3672
6923.50 3678
6924.29 3741
6925.08 3406
6925.86 3483
6926.65 3676
6927.43 3612
6928.22 3625
6929.00 3589
6929.79 3658
6930.57 3735
6931.36 3794
6932.15 3799
6932.93 3826
6933.72 3855
6934.50 3940
6935.29 3979
6936.08 4016
6936.86 4062
6937.65 4126
6938.43 4164
6939.22 4243
6940.01 4228
6940.79 4276
6941.58 4297
6942.37 4375
6943.15 4435
6943.94 4268
6944.72 4275
6945.51 4390
6946.30 4494
6947.08 4599
6947.87 4687
6948.66 5046
6949.44 5148
6950.23 5112
6951.02 5098
6951.80 5280
6952.59 5209
6953.38 5321
6954.17 5562
6954.95 5543
6955.74 5383
6956.53 5131
6957.31 5085
6958.10 5075
6958.89 5044
6959.68 5107
6960.46 5320
6961.25 5333
6962.04 5526
6962.83 5497
6963.61 5552
6964.40 5634
6965.19 5664
6965.98 5477
6966.76 5380
6967.55 5405
6968.34 5449
6969.13 5620
6969.92 5411
6970.70 5451
6971.49 5832
6972.28 5750
6973.07 5885
6973.86 6061
6974.64 6021
6975.43 6130
6976.22 6360
6977.01 6379
6977.80 6533
6978.59 6669
6979.37 6503
6980.16 6784
6980.95 6975
6981.74 6853
6982.53 6837
6983.32 6896
6984.11 7472
6984.90 7621
6985.68 8140
6986.47 8988
6987.26 10412
6988.05 11511
6988.84 12913
6989.63 14932
6990.42 16825
6991.21 17805
6992.00 18439
6992.79 18752
6993.57 18583
6994.36 17294
6995.15 15463
6995.94 13901
6996.73 12155
6997.52 10603
6998.31 9788
6999.10 9305
6999.89 8639
7000.68 8875
7001.47 9482
7002.26 10391
7003.05 11339
7003.84 12777
7004.63 14138
7005.42 14953
7006.21 15898
7007.00 15972
7007.79 15148
7008.58 14239
7009.37 12557
7010.16 11111
7010.95 9595
7011.74 8557
7012.53 7714
7013.32 6840
7014.11 6101
7014.90 5774
7015.69 5677
7016.48 5532
7017.27 5542
7018.06 5707
7018.85 5711
7019.65 5611
7020.44 5670
7021.23 5532
7022.02 5317
7022.81 5184
7023.60 5110
7024.39 4901
7025.18 4771
7025.97 4478
7026.76 4236
7027.56 4224
7028.35 4169
7029.14 4074
7029.93 4198
7030.72 4261
7031.51 4451
7032.30 4465
7033.09 4493
7033.89 4426
7034.68 4325
7035.47 4494
7036.26 4327
7037.05 4248
7037.84 4028
7038.64 4038
7039.43 3997
7040.22 3798
7041.01 3921
7041.80 4012
7042.60 4136
7043.39 4102
7044.18 4054
7044.97 4407
7045.76 4317
7046.56 4369
7047.35 4477
7048.14 4481
7048.93 4687
7049.73 4646
7050.52 4550
7051.31 4653
7052.10 4597
7052.90 4649
7053.69 5019
7054.48 5435
7055.27 5443
7056.07 5709
7056.86 5465
7057.65 5403
7058.45 5178
7059.24 4935
7060.03 4709
7060.83 4513
7061.62 4363
7062.41 4174
7063.20 4247
7064.00 3999
7064.79 4008
7065.58 3961
7066.38 3915
7067.17 4056
7067.96 4131
7068.76 3969
7069.55 4075
7070.35 3943
7071.14 3914
7071.93 4106
7072.73 3863
7073.52 3907
7074.31 3992
7075.11 3753
7075.90 3904
7076.70 3779
7077.49 3730
7078.28 3677
7079.08 3661
7079.87 3517
7080.67 3691
7081.46 3456
7082.25 3395
7083.05 3452
7083.84 3294
7084.64 3290
7085.43 3233
7086.23 3384
7087.02 3549
7087.82 3495
7088.61 3530
7089.41 3746
7090.20 3768
7090.99 3961
7091.79 4074
7092.58 4224
7093.38 4448
7094.17 4656
7094.97 4416
7095.76 4264
7096.56 4056
7097.35 3803
7098.15 3599
7098.94 3505
7099.74 3308
7100.54 3201
7101.33 3156
7102.13 2953
7102.92 2739
7103.72 2659
7104.51 2779
7105.31 2701
7106.10 2577
7106.90 2622
7107.70 2723
7108.49 2618
7109.29 2669
7110.08 2574
7110.88 2676
7111.67 2692
7112.47 2730
7113.27 2596
7114.06 2534
7114.86 2298
7115.65 2347
7116.45 2436
7117.25 2518
7118.04 2459
7118.84 2315
7119.64 2353
7120.43 2457
7121.23 2481
7122.03 2580
7122.82 2411
7123.62 2421
7124.41 2423
7125.21 2423
7126.01 2465
7126.81 2443
7127.60 2419
7128.40 2459
7129.20 2367
7129.99 2412
7130.79 2513
7131.59 2520
7132.38 2575
7133.18 2582
7133.98 2580
7134.78 2527
7135.57 2466
7136.37 2597
7137.17 2635
7137.96 2552
7138.76 2548
7139.56 2600
7140.36 2512
7141.15 2524
7141.95 2432
7142.75 2504
7143.55 2473
7144.35 2466
7145.14 2503
7145.94 2507
7146.74 2548
7147.54 2406
7148.33 2477
7149.13 2559
7149.93 2465
7150.73 2494
7151.53 2554
7152.33 2489
7153.12 2431
7153.92 2357
7154.72 2422
7155.52 2343
7156.32 2343
7157.12 2258
7157.91 2248
7158.71 2339
7159.51 2281
7160.31 2300
7161.11 2351
7161.91 2362
7162.71 2326
7163.50 2457
7164.30 2423
7165.10 2378
7165.90 2321
7166.70 2261
7167.50 2146
7168.30 2082
7169.10 2098
7169.90 2140
7170.70 2175
7171.50 2178
7172.29 2177
7173.09 2149
7173.89 2218
7174.69 2221
7175.49 2193
7176.29 2295
7177.09 2314
7177.89 2112
7178.69 2221
7179.49 2285
7180.29 2225
7181.09 2214
7181.89 2168
7182.69 2245
7183.49 2117
7184.29 2105
7185.09 2163
7185.89 2188
7186.69 2335
7187.49 2359
7188.29 2299
7189.09 2285
7189.89 2445
7190.69 2317
7191.49 2346
7192.29 2242
7193.09 2224
7193.89 2294
7194.69 2087
7195.49 2018
7196.29 2051
7197.10 2076
7197.90 2038
7198.70 1974
7199.50 2047
7200.30 1991
7201.10 2007
7201.90 1993
7202.70 1894
7203.50 2058
7204.30 2189
7205.11 2153
7205.91 2016
7206.71 2000
7207.51 1987
7208.31 2081
7209.11 1928
7209.91 1961
7210.71 2102
7211.52 2082
7212.32 1962
7213.12 1946
7213.92 2091
7214.72 2016
7215.52 1935
7216.33 1998
7217.13 1929
7217.93 2045
7218.73 2044
7219.53 2118
7220.34 2083
7221.14 2060
7221.94 2113
7222.74 2056
7223.54 2121
7224.35 2081
7225.15 2012
7225.95 2021
7226.75 2101
7227.56 2092
7228.36 2190
7229.16 2150
7229.96 2060
7230.77 1999
7231.57 2104
7232.37 2145
7233.17 2037
7233.98 2101
7234.78 2160
7235.58 2171
7236.38 2167
7237.19 2246
7237.99 2179
7238.79 2233
7239.60 2098
7240.40 2180
7241.20 2156
7242.01 2201
7242.81 2376
7243.61 2346
7244.42 2333
7245.22 2353
7246.02 2360
7246.83 2492
7247.63 2276
7248.43 2344
7249.24 2342
7250.04 2405
7250.84 2597
7251.65 2359
7252.45 2298
7253.26 2306
7254.06 2228
7254.86 2380
7255.67 2257
7256.47 2149
7257.28 2324
7258.08 2350
7258.88 2408
7259.69 2489
7260.49 2249
7261.30 2445
7262.10 2474
7262.90 2375
7263.71 2311
7264.51 2450
7265.32 2543
7266.12 2496
7266.93 2505
7267.73 2460
7268.54 2540
7269.34 2591
7270.15 2479
7270.95 2573
7271.76 2626
7272.56 2728
7273.37 2904
7274.17 2874
7274.98 2734
7275.78 2851
7276.59 2946
7277.39 2849
7278.20 2960
7279.00 2931
7279.81 2937
7280.61 3020
7281.42 3098
7282.22 3074
7283.03 3037
7283.83 3178
7284.64 3279
7285.45 3682
7286.25 4258
7287.06 4803
7287.86 5616
7288.67 5844
7289.47 6514
7290.28 7046
7291.09 7225
7291.89 7439
7292.70 7236
7293.50 6584
7294.31 5658
7295.12 5317
7295.92 4753
7296.73 3969
7297.53 3805
7298.34 3501
7299.15 3208
7299.95 3098
7300.76 3033
7301.57 2925
7302.37 2727
7303.18 2991
7303.99 2915
7304.79 3002
7305.60 2862
7306.41 2769
7307.21 2773
7308.02 3028
7308.83 3046
7309.63 2971
7310.44 3055
7311.25 3149
7312.06 3153
7312.86 3109
7313.67 3302
7314.48 3355
7315.28 3454
7316.09 3446
7316.90 3783
7317.71 3643
7318.51 3821
7319.32 3763
7320.13 3741
7320.94 3775
7321.74 3796
7322.55 4005
7323.36 4279
7324.17 4265
7324.97 4668
7325.78 4808
7326.59 4849
7327.40 4976
7328.21 4856
7329.01 4796
7329.82 4422
7330.63 4293
7331.44 3909
7332.25 3608
7333.06 3400
7333.86 3198
7334.67 3062
7335.48 2943
7336.29 2923
7337.10 2894
7337.91 2870
7338.71 2985
7339.52 2831
7340.33 2844
7341.14 2947
7341.95 2817
7342.76 2942
7343.57 3001
7344.38 3040
7345.18 3090
7345.99 2979
7346.80 3047
7347.61 2972
7348.42 2799
7349.23 2785
7350.04 2856
7350.85 2808
7351.66 2733
7352.47 2714
7353.28 2860
7354.09 2739
7354.89 2750
7355.70 2704
7356.51 2858
7357.32 2852
7358.13 2845
7358.94 2813
7359.75 2771
7360.56 2671
7361.37 2738
7362.18 2733
7362.99 2742
7363.80 2709
7364.61 2751
7365.42 2645
7366.23 2723
7367.04 2736
7367.85 2803
7368.66 2863
7369.47 3017
7370.28 2974
7371.09 2985
7371.90 2989
7372.71 2982
7373.52 3128
7374.33 3000
7375.15 3050
7375.96 2983
7376.77 2925
7377.58 3010
7378.39 2991
7379.20 3166
7380.01 3038
7380.82 3269
7381.63 3243
7382.44 3387
7383.25 3497
7384.06 3663
7384.88 3961
7385.69 4057
7386.50 4289
7387.31 4604
7388.12 4660
7388.93 4364
7389.74 4244
7390.55 4143
7391.37 3774
7392.18 3567
7392.99 3405
7393.80 3258
7394.61 3140
7395.42 2914
7396.24 2876
7397.05 2817
7397.86 2738
7398.67 2771
7399.48 2821
7400.30 2927
7401.11 3044
7401.92 3149
7402.73 3169
7403.54 3341
7404.36 3489
7405.17 3631
7405.98 3969
7406.79 3950
7407.60 3968
7408.42 3945
7409.23 4004
7410.04 3777
7410.85 3439
7411.67 3230
7412.48 3306
7413.29 3104
7414.11 3069
7414.92 2967
7415.73 2762
7416.54 2690
7417.36 2686
7418.17 2608
7418.98 2494
7419.80 2402
7420.61 2493
7421.42 2321
7422.23 2276
7423.05 2246
7423.86 2176
7424.67 2178
7425.49 2204
7426.30 2176
7427.11 2159
7427.93 2119
7428.74 2297
7429.56 2106
7430.37 2053
7431.18 2029
7432.00 2049
7432.81 2068
7433.62 2103
7434.44 2103
7435.25 2007
7436.07 2035
7436.88 2171
7437.69 2134
7438.51 2063
7439.32 2036
7440.14 2096
7440.95 2148
7441.76 2083
7442.58 1996
7443.39 2093
7444.21 2028
7445.02 2007
7445.84 2105
7446.65 2182
7447.46 2190
7448.28 2141
7449.09 2100
7449.91 2094
7450.72 2084
7451.54 2119
7452.35 2071
7453.17 2151
7453.98 2116
7454.80 2056
7455.61 2208
7456.43 2021
7457.24 2019
7458.06 2126
7458.87 2071
7459.69 2027
7460.50 2004
7461.32 2051
7462.13 1980
7462.95 1973
7463.77 2059
7464.58 2087
7465.40 2062
7466.21 2077
7467.03 2144
7467.84 2005
7468.66 1958
7469.47 1989
7470.29 2072
7471.11 1988
7471.92 1973
7472.74 1951
7473.55 1999
7474.37 2070
7475.19 2059
7476.00 1983
7476.82 1938
7477.63 1985
7478.45 1985
7479.27 2063
7480.08 1893
7480.90 1888
7481.72 1996
7482.53 2019
7483.35 1877
7484.17 1793
7484.98 1945
7485.80 1955
7486.62 2027
7487.43 1940
7488.25 1890
7489.07 1828
7489.88 1881
7490.70 1800
7491.52 1827
7492.33 1770
7493.15 1793
7493.97 1791
7494.78 1708
7495.60 1832
7496.42 1806
7497.24 1850
7498.05 1826
7498.87 1800
7499.69 1768
7500.51 1786
7501.32 1775
7502.14 1850
7502.96 1802
7503.78 1791
7504.59 1856
7505.41 1786
7506.23 1824
7507.05 1817
7507.86 1798
7508.68 1914
7509.50 1805
7510.32 1777
7511.14 1736
7511.95 1735
7512.77 1851
7513.59 1806
7514.41 1813
7515.23 1898
7516.05 1770
7516.86 1687
7517.68 1741
7518.50 1785
7519.32 1678
7520.14 1754
7520.96 1857
7521.78 1822
7522.59 1667
7523.41 1735
7524.23 1749
7525.05 1684
7525.87 1616
7526.69 1643
7527.51 1753
7528.33 1765
7529.14 1721
7529.96 1774
7530.78 1794
7531.60 1720
7532.42 1816
7533.24 1748
7534.06 1845
7534.88 1956
7535.70 1861
7536.52 1763
7537.34 1927
7538.16 1770
7538.98 1740
7539.80 1879
7540.62 1920
7541.44 1931
7542.25 1868
7543.07 1857
7543.89 1827
7544.71 1855
7545.53 1848
7546.35 1862
7547.17 1966
7547.99 1995
7548.81 1932
7549.63 2007
7550.45 2038
7551.27 2057
7552.09 1850
7552.92 1942
7553.74 2082
7554.56 2003
7555.38 1972
7556.20 1961
7557.02 1962
7557.84 1972
7558.66 2005
7559.48 2003
7560.30 2002
7561.12 2010
7561.94 2110
7562.76 2058
7563.58 2087
7564.40 2060
7565.23 2122
7566.05 2140
7566.87 2188
7567.69 2051
7568.51 2131
7569.33 2133
7570.15 2121
7570.97 2158
7571.79 2131
7572.62 2100
7573.44 2017
7574.26 2125
7575.08 2175
7575.90 2103
7576.72 2181
7577.55 2235
7578.37 2081
7579.19 2218
7580.01 2150
7580.83 2088
7581.65 2049
7582.48 2063
7583.30 2123
7584.12 2069
7584.94 2153
7585.76 2241
7586.59 2232
7587.41 2237
7588.23 2286
7589.05 2227
7589.88 2291
7590.70 2343
7591.52 2369
7592.34 2464
7593.16 2577
7593.99 2449
7594.81 2648
7595.63 2600
7596.46 2549
7597.28 2635
7598.10 2661
7598.92 2533
7599.75 2580
7600.57 2630
7601.39 2537
7602.22 2496
7603.04 2527
7603.86 2569
7604.68 2597
7605.51 2717
7606.33 2720
7607.15 2887
7607.98 3183
7608.80 3203
7609.62 3235
7610.45 3389
7611.27 3465
7612.09 3495
7612.92 3521
7613.74 3341
7614.57 3315
7615.39 3211
7616.21 3120
7617.04 3027
7617.86 2967
7618.68 2938
7619.51 2837
7620.33 3000
7621.16 2928
7621.98 2911
7622.80 3185
7623.63 3155
7624.45 3247
7625.28 3347
7626.10 3166
7626.93 2987
7627.75 2963
7628.57 2960
7629.40 2888
7630.22 2865
7631.05 2947
7631.87 2934
7632.70 2905
7633.52 3154
7634.35 3354
7635.17 3576
7636.00 3848
7636.82 4099
7637.65 4244
7638.47 4234
7639.30 4375
7640.12 4077
7640.95 3736
7641.77 3413
7642.60 3140
7643.42 2991
7644.25 2737
7645.07 2596
7645.90 2374
7646.72 2280
7647.55 2238
7648.37 2314
7649.20 2217
7650.02 2286
7650.85 2146
7651.68 2248
7652.50 2262
7653.33 2273
7654.15 2230
7654.98 2179
7655.81 2170
7656.63 2216
7657.46 2241
7658.28 2079
7659.11 2060
7659.94 2079
7660.76 1932
7661.59 1965
7662.41 1996
7663.24 1878
7664.07 1925
7664.89 1927
7665.72 1926
7666.55 1884
7667.37 1947
7668.20 1898
7669.03 1959
7669.85 1894
7670.68 1783
7671.51 1907
7672.33 1956
7673.16 1894
7673.99 1819
7674.81 1905
7675.64 1867
7676.47 1861
7677.29 1857
7678.12 1901
7678.95 1921
7679.78 1740
7680.60 1893
7681.43 1898
7682.26 1800
7683.08 1749
7683.91 1848
7684.74 1792
7685.57 1858
7686.39 1819
7687.22 1788
7688.05 1791
7688.88 1888
7689.70 1932
7690.53 1980
7691.36 1877
7692.19 1866
7693.02 1956
7693.84 1966
7694.67 1928
7695.50 1925
7696.33 2027
7697.16 1933
7697.98 1926
7698.81 1880
7699.64 1952
7700.47 1836
7701.30 1927
7702.13 1998
7702.95 1888
7703.78 1967
7704.61 2084
7705.44 2064
7706.27 2042
7707.10 2135
7707.93 1980
7708.75 1872
7709.58 1885
7710.41 1842
7711.24 1951
7712.07 1909
7712.90 1785
7713.73 1810
7714.56 1797
7715.39 1880
7716.22 1789
7717.04 1776
7717.87 1817
7718.70 1744
7719.53 1702
7720.36 1727
7721.19 1822
7722.02 1747
7722.85 1771
7723.68 1631
7724.51 1701
7725.34 1727
7726.17 1646
7727.00 1503
7727.83 1525
7728.66 1612
7729.49 1692
7730.32 1677
7731.15 1669
7731.98 1687
7732.81 1596
7733.64 1576
7734.47 1733
7735.30 1678
7736.13 1622
7736.96 1668
7737.79 1697
7738.62 1723
7739.45 1713
7740.28 1639
7741.11 1684
7741.94 1710
7742.77 1628
7743.60 1678
7744.43 1669
7745.26 1608
7746.09 1688
7746.93 1659
7747.76 1825
7748.59 1752
7749.42 1815
7750.25 1878
7751.08 1915
7751.91 1975
7752.74 2173
7753.57 2296
7754.40 2352
7755.24 2287
7756.07 2170
7756.90 2121
7757.73 1918
7758.56 1885
7759.39 1862
7760.22 1729
7761.06 1812
7761.89 1786
7762.72 1668
7763.55 1716
7764.38 1703
7765.21 1689
7766.05 1708
7766.88 1621
7767.71 1689
7768.54 1745
7769.37 1795
7770.21 1737
7771.04 1766
7771.87 1737
7772.70 1647
7773.53 1754
7774.37 1627
7775.20 1605
7776.03 1621
7776.86 1709
7777.70 1717
7778.53 1619
7779.36 1574
7780.19 1581
7781.03 1720
7781.86 1636
7782.69 1661
7783.52 1725
7784.36 1715
7785.19 1628
7786.02 1625
7786.86 1654
7787.69 1750
7788.52 1744
7789.36 1644
7790.19 1709
7791.02 1743
7791.85 1687
7792.69 1715
7793.52 1702
7794.35 1578
7795.19 1705
7796.02 1643
7796.86 1767
7797.69 1733
7798.52 1753
7799.36 1779
7800.19 1753
7801.02 1768
7801.86 1796
7802.69 1888
7803.52 1709
7804.36 1710
7805.19 1809
7806.03 1769
7806.86 1771
7807.69 1819
7808.53 1845
7809.36 1906
7810.20 1870
7811.03 1892
7811.87 1819
7812.70 1868
7813.53 1931
7814.37 1832
7815.20 2009
7816.04 1994
7816.87 2062
7817.71 1975
7818.54 2055
7819.38 2232
7820.21 2290
7821.05 2424
7821.88 2392
7822.72 2384
7823.55 2353
7824.39 2328
7825.22 2317
7826.06 2282
7826.89 2236
7827.73 2212
7828.56 2363
7829.40 2351
7830.23 2414
7831.07 2332
7831.90 2414
7832.74 2551
7833.57 2405
7834.41 2440
7835.24 2626
7836.08 2579
7836.91 2405
7837.75 2432
7838.59 2438
7839.42 2489
7840.26 2551
7841.09 2619
7841.93 2584
7842.77 2443
7843.60 2437
7844.44 2395
7845.27 2386
7846.11 2270
7846.95 2194
7847.78 2213
7848.62 2117
7849.45 2115
7850.29 2213
7851.13 2111
7851.96 2033
7852.80 2015
7853.64 1958
7854.47 1973
7855.31 1915
7856.15 1956
7856.98 1972
7857.82 1942
7858.66 1859
7859.49 1970
7860.33 2119
7861.17 2134
7862.00 2135
7862.84 2089
7863.68 2093
7864.52 2084
7865.35 2171
7866.19 2324
7867.03 2075
7867.86 1941
7868.70 2038
7869.54 2032
7870.38 1964
7871.21 1905
7872.05 2041
7872.89 2088
7873.73 1990
7874.56 1958
7875.40 2028
7876.24 2037
7877.08 1973
7877.92 1987
7878.75 1978
7879.59 2024
7880.43 2114
7881.27 2177
7882.10 2297
7882.94 2427
7883.78 2431
7884.62 2441
7885.46 2310
7886.30 2378
7887.13 2151
7887.97 2085
7888.81 2158
7889.65 2172
7890.49 2010
7891.33 2133
7892.16 2098
7893.00 2119
7893.84 2269
7894.68 2196
7895.52 2132
7896.36 2199
7897.20 2395
7898.04 2299
7898.88 2269
7899.71 2307
7900.55 2325
7901.39 2278
7902.23 2163
7903.07 2139
7903.91 2181
7904.75 2111
7905.59 2227
7906.43 2285
7907.27 2258
7908.11 2196
7908.95 2101
7909.79 2182
7910.62 2102
7911.46 1983
7912.30 1964
7913.14 2021
7913.98 1900
7914.82 1776
7915.66 1892
7916.50 1872
7917.34 1960
7918.18 1935
7919.02 1921
7919.86 1967
7920.70 1984
7921.54 2081
7922.38 2154
7923.22 2120
7924.06 2166
7924.90 2096
7925.74 2193
7926.58 2124
7927.43 1946
7928.27 1967
7929.11 1911
7929.95 1839
7930.79 1841
7931.63 1839
7932.47 1767
7933.31 1744
7934.15 1748
7934.99 1740
7935.83 1681
7936.67 1715
7937.51 1803
7938.36 1799
7939.20 1738
7940.04 1799
7940.88 1699
7941.72 1740
7942.56 1654
7943.40 1705
7944.24 1705
7945.09 1744
7945.93 1790
7946.77 1793
7947.61 1764
7948.45 1748
7949.29 1812
7950.13 1839
7950.98 1846
7951.82 1834
7952.66 1785
7953.50 1891
7954.34 1694
7955.19 1728
7956.03 1847
7956.87 1985
7957.71 1994
7958.55 2020
7959.40 1978
7960.24 2150
7961.08 2150
7961.92 2142
7962.76 2013
7963.61 2060
7964.45 2051
7965.29 1880
7966.13 1943
7966.98 1925
7967.82 2005
7968.66 1983
7969.50 1968
7970.35 1979
7971.19 2073
7972.03 2057
7972.88 2069
7973.72 2116
7974.56 2183
7975.40 2082
7976.25 1989
7977.09 1955
7977.93 2046
7978.78 1996
7979.62 1909
7980.46 1720
7981.31 1733
7982.15 1779
7982.99 1764
7983.84 1649
7984.68 1727
7985.52 1596
7986.37 1725
7987.21 1669
7988.06 1591
7988.90 1619
7989.74 1696
7990.59 1635
7991.43 1728
7992.27 1679
7993.12 1667
7993.96 1690
7994.81 1677
7995.65 1591
7996.49 1570
7997.34 1557
7998.18 1537
7999.03 1503
7999.87 1548
8000.72 1540
8001.56 1535
8002.40 1591
8003.25 1578
8004.09 1482
8004.94 1567
8005.78 1496
8006.63 1516
8007.47 1442
8008.32 1519
8009.16 1561
8010.01 1571
8010.85 1523
8011.70 1431
8012.54 1435
8013.39 1480
8014.23 1399
8015.08 1390
8015.92 1366
8016.77 1429
8017.61 1383
8018.46 1456
8019.30 1419
8020.15 1364
8020.99 1389
8021.84 1348
8022.68 1395
8023.53 1363
8024.38 1304
8025.22 1384
8026.07 1387
8026.91 1398
8027.76 1371
8028.60 1416
8029.45 1316
8030.30 1303
8031.14 1348
8031.99 1355
8032.83 1335
8033.68 1328
8034.53 1330
8035.37 1280
8036.22 1355
8037.06 1279
8037.91 1409
8038.76 1454
8039.60 1468
8040.45 1492
8041.30 1446
8042.14 1466
8042.99 1389
8043.84 1348
8044.68 1391
8045.53 1381
8046.38 1346
8047.22 1370
8048.07 1407
8048.92 1373
8049.76 1385
8050.61 1322
8051.46 1337
8052.30 1323
8053.15 1328
8054.00 1301
8054.85 1329
8055.69 1352
8056.54 1328
8057.39 1280
8058.24 1260
8059.08 1320
8059.93 1311
8060.78 1338
8061.63 1303
8062.47 1294
8063.32 1275
8064.17 1224
8065.02 1257
8065.86 1281
8066.71 1282
8067.56 1275
8068.41 1286
8069.26 1316
8070.10 1313
8070.95 1263
8071.80 1292
8072.65 1320
8073.50 1362
8074.34 1326
8075.19 1311
8076.04 1222
8076.89 1198
8077.74 1268
8078.59 1313
8079.43 1250
8080.28 1223
8081.13 1255
8081.98 1248
8082.83 1211
8083.68 1171
8084.53 1208
8085.37 1250
8086.22 1151
8087.07 1221
8087.92 1234
8088.77 1309
8089.62 1226
8090.47 1258
8091.32 1276
8092.17 1199
8093.02 1276
8093.87 1214
8094.71 1296
8095.56 1240
8096.41 1257
8097.26 1172
8098.11 1239
8098.96 1260
8099.81 1261
8100.66 1208
8101.51 1314
8102.36 1224
8103.21 1238
8104.06 1262
8104.91 1222
8105.76 1247
8106.61 1287
8107.46 1325
8108.31 1260
8109.16 1270
8110.01 1310
8110.86 1270
8111.71 1219
8112.56 1212
8113.41 1259
8114.26 1295
8115.11 1235
8115.96 1150
8116.81 1246
8117.66 1217
8118.51 1200
8119.36 1217
8120.21 1245
8121.06 1277
8121.92 1334
8122.77 1256
8123.62 1132
8124.47 1192
8125.32 1250
8126.17 1263
8127.02 1297
8127.87 1313
8128.72 1375
8129.57 1306
8130.43 1280
8131.28 1317
8132.13 1225
8132.98 1350
8133.83 1320
8134.68 1371
8135.53 1329
8136.38 1281
8137.24 1324
8138.09 1335
8138.94 1266
8139.79 1277
8140.64 1236
8141.49 1301
8142.35 1255
8143.20 1343
8144.05 1342
8144.90 1243
8145.75 1341
8146.61 1363
8147.46 1390
8148.31 1405
8149.16 1372
8150.01 1515
8150.87 1448
8151.72 1388
8152.57 1485
8153.42 1447
8154.28 1374
8155.13 1386
8155.98 1417
8156.83 1443
8157.69 1485
8158.54 1595
8159.39 1584
8160.24 1509
8161.10 1482
8161.95 1583
8162.80 1687
8163.66 1788
8164.51 1671
8165.36 1595
8166.21 1502
8167.07 1533
8167.92 1535
8168.77 1434
8169.63 1457
8170.48 1371
8171.33 1352
8172.19 1270
8173.04 1313
8173.89 1350
8174.75 1362
8175.60 1324
8176.46 1387
8177.31 1386
8178.16 1311
8179.02 1258
8179.87 1316
8180.72 1291
8181.58 1436
8182.43 1277
8183.29 1282
8184.14 1202
8184.99 1222
8185.85 1222
8186.70 1266
8187.56 1269
8188.41 1196
8189.26 1152
8190.12 1233
8190.97 1190
8191.83 1282
8192.68 1329
8193.54 1290
8194.39 1208
8195.25 1159
8196.10 1201
8196.95 1184
8197.81 1181
8198.66 1129
8199.52 1168
8200.37 1186
8201.23 1205
8202.08 1224
8202.94 1206
8203.79 1168
8204.65 1278
8205.50 1265
8206.36 1206
8207.21 1189
8208.07 1238
8208.92 1162
8209.78 1205
8210.64 1239
8211.49 1215
8212.35 1208
8213.20 1281
8214.06 1258
8214.91 1250
8215.77 1357
8216.62 1338
8217.48 1298
8218.34 1280
8219.19 1234
8220.05 1281
8220.90 1339
8221.76 1306
8222.61 1266
8223.47 1291
8224.33 1305
8225.18 1407
8226.04 1400
8226.90 1468
8227.75 1512
8228.61 1586
8229.46 1585
8230.32 1562
8231.18 1531
8232.03 1421
8232.89 1444
8233.75 1366
8234.60 1309
8235.46 1255
8236.32 1292
8237.17 1252
8238.03 1198
8238.89 1258
8239.74 1211
8240.60 1234
8241.46 1263
8242.32 1204
8243.17 1213
8244.03 1210
8244.89 1229
8245.74 1314
8246.60 1302
8247.46 1193
8248.32 1218
8249.17 1177
8250.03 1142
8250.89 1213
8251.75 1164
8252.60 1249
8253.46 1317
8254.32 1179
8255.18 1198
8256.03 1301
8256.89 1234
8257.75 1186
8258.61 1229
8259.47 1160
8260.32 1254
8261.18 1197
8262.04 1214
8262.90 1162
8263.76 1174
8264.61 1124
8265.47 1165
8266.33 1207
8267.19 1189
8268.05 1192
8268.91 1158
8269.76 1222
8270.62 1131
8271.48 1178
8272.34 1199
8273.20 1100
8274.06 1162
8274.92 1202
8275.77 1157
8276.63 1230
8277.49 1266
8278.35 1211
8279.21 1214
8280.07 1244
8280.93 1191
8281.79 1239
8282.65 1214
8283.51 1189
8284.36 1175
8285.22 1276
8286.08 1286
8286.94 1181
8287.80 1153
8288.66 1240
8289.52 1186
8290.38 1291
8291.24 1225
8292.10 1270
8292.96 1244
8293.82 1279
8294.68 1271
8295.54 1302
8296.40 1279
8297.26 1238
8298.12 1228
8298.98 1265
8299.84 1269
8300.70 1250
8301.56 1255
8302.42 1208
8303.28 1305
8304.14 1389
8305.00 1220
8305.86 1207
8306.72 1237
8307.58 1214
8308.44 1175
8309.30 1202
8310.16 1255
8311.02 1129
8311.88 1176
8312.74 1195
8313.60 1285
8314.46 1195
8315.33 1137
8316.19 1165
8317.05 1148
8317.91 1217
8318.77 1222
8319.63 1199
8320.49 1195
8321.35 1237
8322.21 1278
8323.08 1176
8323.94 1287
8324.80 1222
8325.66 1195
8326.52 1237
8327.38 1234
8328.24 1258
8329.10 1257
8329.97 1341
8330.83 1236
8331.69 1260
8332.55 1265
8333.41 1236
8334.28 1171
8335.14 1143
8336.00 1218
8336.86 1294
8337.72 1284
8338.58 1329
8339.45 1242
8340.31 1227
8341.17 1269
8342.03 1289
8342.90 1299
8343.76 1207
8344.62 1192
8345.48 1327
8346.35 1352
8347.21 1327
8348.07 1389
8348.93 1402
8349.80 1396
8350.66 1269
8351.52 1272
8352.38 1242
8353.25 1318
8354.11 1387
8354.97 1328
8355.83 1364
8356.70 1360
8357.56 1318
8358.42 1332
8359.29 1383
8360.15 1352
8361.01 1361
8361.88 1414
8362.74 1438
8363.60 1371
8364.47 1393
8365.33 1376
8366.19 1358
8367.06 1392
8367.92 1309
8368.78 1373
8369.65 1313
8370.51 1400
8371.38 1374
8372.24 1347
8373.10 1393
8373.97 1363
8374.83 1482
8375.69 1427
8376.56 1403
8377.42 1441
8378.29 1401
8379.15 1538
8380.01 1525
8380.88 1421
8381.74 1428
8382.61 1485
8383.47 1446
8384.34 1578
8385.20 1537
8386.07 1438
8386.93 1479
8387.79 1373
8388.66 1436
8389.52 1441
8390.39 1435
8391.25 1603
8392.12 1615
8392.98 1551
8393.85 1555
8394.71 1556
8395.58 1628
8396.44 1581
8397.31 1564
8398.17 1518
8399.04 1492
8399.90 1477
8400.77 1488
8401.63 1571
8402.50 1564
8403.36 1545
8404.23 1609
8405.10 1696
8405.96 1657
8406.83 1654
8407.69 1596
8408.56 1715
8409.42 1662
8410.29 1660
8411.15 1660
8412.02 1671
8412.89 1585
8413.75 1776
8414.62 1742
8415.48 1789
8416.35 1687
8417.22 1807
8418.08 1765
8418.95 1750
8419.82 1827
8420.68 1863
8421.55 1977
8422.41 1985
8423.28 2153
8424.15 2003
8425.01 1887
8425.88 2005
8426.75 2046
8427.61 2146
8428.48 2111
8429.35 2119
8430.21 2108
8431.08 2123
8431.95 2232
8432.81 2223
8433.68 2196
8434.55 2291
8435.41 2294
8436.28 2349
8437.15 2336
8438.02 2350
8438.88 2314
8439.75 2397
8440.62 2553
8441.49 2402
8442.35 2405
8443.22 2535
8444.09 2636
8444.96 2675
8445.82 2754
8446.69 2923
8447.56 3069
8448.43 3234
8449.29 3321
8450.16 3301
8451.03 3247
8451.90 3052
8452.77 3259
8453.63 3171
8454.50 3337
8455.37 3148
8456.24 3243
8457.11 3345
8457.97 3433
8458.84 3790
8459.71 4137
8460.58 4784
8461.45 5000
8462.32 5413
8463.18 5839
8464.05 5815
8464.92 5803
8465.79 5601
8466.66 5250
8467.53 4841
8468.40 4462
8469.26 4282
8470.13 4191
8471.00 4144
8471.87 4069
8472.74 4541
8473.61 5249
8474.48 6056
8475.35 7246
8476.22 7920
8477.09 8494
8477.95 8457
8478.82 8216
8479.69 7531
8480.56 6750
8481.43 5961
8482.30 5086
8483.17 4390
8484.04 3737
8484.91 3250
8485.78 3048
8486.65 2836
8487.52 2617
8488.39 2456
8489.26 2358
8490.13 2349
8491.00 2385
8491.87 2321
8492.74 2311
8493.61 2419
8494.48 2420
8495.35 2363
8496.22 2365
8497.09 2334
8497.96 2266
8498.83 2105
8499.70 2024
8500.57 2116
8501.44 2228
8502.31 2172
8503.18 2150
8504.05 2069
8504.92 2101
8505.79 2219
8506.66 2159
8507.53 2169
8508.41 2077
8509.28 2121
8510.15 2148
8511.02 2221
8511.89 2257
8512.76 2192
8513.63 2164
8514.50 2217
8515.37 2287
8516.24 2351
8517.12 2262
8517.99 2347
8518.86 2280
8519.73 2204
8520.60 2188
8521.47 2186
8522.34 2220
8523.22 2246
8524.09 2249
8524.96 2260
8525.83 2200
8526.70 2335
8527.57 2388
8528.45 2249
8529.32 2264
8530.19 2404
8531.06 2307
8531.93 2327
8532.81 2464
8533.68 2489
8534.55 2480
8535.42 2595
8536.29 2539
8537.17 2617
8538.04 2620
8538.91 2520
8539.78 2555
8540.66 2600
8541.53 2666
8542.40 2778
8543.27 2742
8544.15 2588
8545.02 2577
8545.89 2517
8546.76 2567
8547.64 2509
8548.51 2524
8549.38 2399
8550.26 2383
8551.13 2408
8552.00 2342
8552.87 2351
8553.75 2458
8554.62 2410
8555.49 2438
8556.37 2541
8557.24 2669
8558.11 2830
8558.99 2953
8559.86 3071
8560.73 3206
8561.61 3305
8562.48 3240
8563.36 3118
8564.23 2979
8565.10 2714
8565.98 2504
8566.85 2314
8567.72 2360
8568.60 2262
8569.47 2169
8570.35 1965
8571.22 1926
8572.09 1900
8572.97 1997
8573.84 1999
8574.72 1933
8575.59 1896
8576.46 1896
8577.34 1790
8578.21 1855
8579.09 1882
8579.96 1794
8580.84 1837
8581.71 1838
8582.59 1777
8583.46 1752
8584.34 1658
8585.21 1713
8586.08 1748
8586.96 1820
8587.83 1867
8588.71 1789
8589.58 1704
8590.46 1719
8591.33 1731
8592.21 1750
8593.08 1772
8593.96 1709
8594.83 1800
8595.71 1699
8596.59 1801
8597.46 1840
8598.34 1796
8599.21 1840
8600.09 1713
8600.96 1766
8601.84 1823
8602.71 1870
8603.59 1755
8604.46 1803
8605.34 1831
8606.22 1830
8607.09 1905
8607.97 1921
8608.84 1823
8609.72 1779
8610.60 1752
8611.47 1791
8612.35 1764
8613.22 1780
8614.10 1752
8614.98 1833
8615.85 1959
8616.73 1964
8617.61 1920
8618.48 1885
8619.36 1888
8620.24 1822
8621.11 1945
8621.99 1958
8622.87 1926
8623.74 1909
8624.62 1932
8625.50 2017
8626.37 1996
8627.25 1974
8628.13 1998
8629.00 1996
8629.88 2171
8630.76 2122
8631.63 2060
8632.51 2122
8633.39 2078
8634.27 2011
8635.14 2048
8636.02 2064
8636.90 1999
8637.77 2049
8638.65 2051
8639.53 2076
8640.41 2117
8641.28 2084
8642.16 2134
8643.04 2133
8643.92 2097
8644.80 2016
8645.67 2085
8646.55 2200
8647.43 2191
8648.31 2085
8649.19 2194
8650.06 2359
8650.94 2328
8651.82 2295
8652.70 2389
8653.58 2421
8654.45 2474
8655.33 2474
8656.21 2373
8657.09 2499
8657.97 2489
8658.85 2481
8659.72 2579
8660.60 2543
8661.48 2548
8662.36 2399
8663.24 2449
8664.12 2329
8665.00 2387
8665.88 2513
8666.75 2524
8667.63 2396
8668.51 2379
8669.39 2269
8670.27 2443
8671.15 2437
8672.03 2471
8672.91 2545
8673.79 2555
8674.67 2565
8675.55 2750
8676.42 2726
8677.30 2899
8678.18 3084
8679.06 3247
8679.94 3465
8680.82 3572
8681.70 3513
8682.58 3599
8683.46 3614
8684.34 3435
8685.22 3386
8686.10 3223
8686.98 3090
8687.86 2982
8688.74 2875
8689.62 2932
8690.50 2974
8691.38 2949
8692.26 3193
8693.14 3235
8694.02 3641
8694.90 3945
8695.78 4599
8696.66 5447
8697.54 6205
8698.42 6988
8699.30 7456
8700.18 7525
8701.07 7336
8701.95 6716
8702.83 6153
8703.71 5422
8704.59 4583
8705.47 3932
8706.35 3425
8707.23 3094
8708.11 2740
8708.99 2581
8709.87 2405
8710.75 2249
8711.64 2231
8712.52 2284
8713.40 2058
8714.28 2055
8715.16 2061
8716.04 2040
8716.92 1900
8717.81 1955
8718.69 1976
8719.57 1900
8720.45 1833
8721.33 1778
8722.21 1815
8723.10 1892
8723.98 1904
8724.86 1873
8725.74 1831
8726.62 1953
8727.50 1970
8728.39 1900
8729.27 1898
8730.15 2034
8731.03 1907
8731.91 1948
8732.80 1879
8733.68 1882
8734.56 1884
8735.44 2030
8736.33 1958
8737.21 1974
8738.09 1937
8738.97 1891
8739.86 1964
8740.74 1953
8741.62 1894
8742.50 1837
8743.39 1766
8744.27 1843
8745.15 1829
8746.04 1814
8746.92 1692
8747.80 1788
8748.68 1937
8749.57 1832
8750.45 1861
8751.33 1814
8752.22 1773
8753.10 1872
8753.98 1868
8754.87 1856
8755.75 1815
8756.63 1868
8757.52 1894
8758.40 1827
8759.28 1897
8760.17 1992
8761.05 1973
8761.94 2152
8762.82 2199
8763.70 2235
8764.59 2343
8765.47 2345
8766.36 2317
8767.24 2332
8768.12 2317
8769.01 2245
8769.89 2194
8770.78 2124
8771.66 2068
8772.54 2017
8773.43 1940
8774.31 1876
8775.20 1839
8776.08 1991
8776.97 1950
8777.85 1973
8778.73 2019
8779.62 2058
8780.50 1954
8781.39 1922
8782.27 1905
8783.16 1937
8784.04 1937
8784.93 1794
8785.81 1791
8786.70 1761
8787.58 1687
8788.47 1616
8789.35 1653
8790.24 1685
8791.12 1594
8792.01 1657
8792.89 1650
8793.78 1612
8794.66 1699
8795.55 1661
8796.44 1738
8797.32 1755
8798.21 1710
8799.09 1810
8799.98 1696
8800.86 1816
8801.75 1671
8802.63 1688
8803.52 1775
8804.41 1678
8805.29 1571
8806.18 1629
8807.06 1602
8807.95 1523
8808.84 1635
8809.72 1646
8810.61 1624
8811.49 1623
8812.38 1744
8813.27 1636
8814.15 1666
8815.04 1577
8815.93 1604
8816.81 1539
8817.70 1578
8818.59 1626
8819.47 1547
8820.36 1441
8821.25 1518
8822.13 1566
8823.02 1457
8823.91 1449
8824.79 1538
8825.68 1560
8826.57 1475
8827.45 1491
8828.34 1472
8829.23 1446
8830.12 1519
8831.00 1551
8831.89 1654
8832.78 1527
8833.66 1501
8834.55 1471
8835.44 1486
8836.33 1461
8837.21 1453
8838.10 1456
8838.99 1442
8839.88 1489
8840.76 1501
8841.65 1418
8842.54 1420
8843.43 1378
8844.32 1466
8845.20 1396
8846.09 1319
8846.98 1378
8847.87 1434
8848.76 1398
8849.64 1314
8850.53 1332
8851.42 1354
8852.31 1365
8853.20 1328
8854.09 1282
8854.97 1302
8855.86 1247
8856.75 1204
8857.64 1234
8858.53 1256
8859.42 1225
8860.30 1301
8861.19 1320
8862.08 1203
8862.97 1292
8863.86 1301
8864.75 1243
8865.64 1162
8866.53 1264
8867.42 1256
8868.30 1268
8869.19 1271
8870.08 1243
8870.97 1296
8871.86 1241
8872.75 1252
8873.64 1183
8874.53 1222
8875.42 1241
8876.31 1272
8877.20 1239
8878.09 1194
8878.98 1151
8879.87 1217
8880.76 1301
8881.65 1220
8882.54 1283
8883.43 1180
8884.32 1153
8885.21 1189
8886.10 1254
8886.99 1149
8887.88 1196
8888.77 1166
8889.66 1170
8890.55 1179
8891.44 1165
8892.33 1129
8893.22 1211
8894.11 1250
8895.00 1132
8895.89 1107
8896.78 1215
8897.67 1191
8898.56 1157
8899.45 1163
8900.34 1132
8901.23 1169
8902.12 1228
8903.01 1145
8903.90 1055
8904.79 1130
8905.69 1161
8906.58 1124
8907.47 1120
8908.36 1102
8909.25 1165
8910.14 1165
8911.03 1164
8911.92 1164
8912.82 1175
8913.71 1112
8914.60 1070
8915.49 1091
8916.38 1057
8917.27 1121
8918.16 1173
8919.06 1140
8919.95 1157
8920.84 1173
8921.73 1107
8922.62 1092
8923.51 1119
8924.41 1057
8925.30 1057
8926.19 1060
8927.08 1017
8927.97 1092
8928.87 1149
8929.76 1025
8930.65 1050
8931.54 1070
8932.43 1142
8933.33 1032
8934.22 1023
8935.11 1098
8936.00 1081
8936.90 1056
8937.79 1055
8938.68 1113
8939.57 1049
8940.47 1029
8941.36 1026
8942.25 1060
8943.15 1072
8944.04 1008
8944.93 1093
8945.82 1117
8946.72 987
8947.61 1034
8948.50 1016
8949.40 1028
8950.29 1040
8951.18 1065
8952.08 986
8952.97 1012
8953.86 1055
8954.76 1161
8955.65 1082
8956.54 1068
8957.44 1043
8958.33 1068
8959.22 1071
8960.12 1079
8961.01 1101
8961.91 1052
8962.80 1036
8963.69 1042
8964.59 1090
8965.48 1056
8966.37 1041
8967.27 1043
8968.16 1029
8969.06 1045
8969.95 1138
8970.85 1122
8971.74 1076
8972.63 1068
8973.53 1073
8974.42 1040
8975.32 1067
8976.21 1097
8977.11 981
8978.00 958
8978.90 1029
8979.79 1090
8980.68 1084
8981.58 1090
8982.47 1046
8983.37 1074
8984.26 1098
8985.16 1114
8986.05 1041
8986.95 989
8987.84 1013
8988.74 1005
8989.63 1089
8990.53 1093
8991.42 1037
8992.32 1042
8993.22 1046
8994.11 951
8995.01 963
8995.90 933
8996.80 978
8997.69 1001
8998.59 990
8999.48 973
9000.38 1011
9001.28 916
9002.17 1020
9003.07 945
9003.96 954
9004.86 1030
9005.75 1093
9006.65 995
9007.55 959
9008.44 989
9009.34 1004
9010.23 1008
9011.13 924
9012.03 1006
9012.92 974
9013.82 976
9014.72 952
9015.61 962
9016.51 987
9017.41 936
9018.30 943
9019.20 1011
9020.10 979
9020.99 936
9021.89 950
9022.79 925
9023.68 940
9024.58 921
9025.48 968
9026.37 1009
9027.27 1010
9028.17 998
9029.06 1035
9029.96 957
9030.86 945
9031.76 987
9032.65 981
9033.55 971
9034.45 962
9035.35 957
9036.24 979
9037.14 971
9038.04 982
9038.94 1032
9039.83 985
9040.73 990
9041.63 1019
9042.53 1040
9043.42 998
9044.32 968
9045.22 1032
9046.12 1077
9047.02 1012
9047.91 999
9048.81 1020
9049.71 989
9050.61 1098
9051.51 984
9052.41 1049
9053.30 1037
9054.20 1009
9055.10 1009
9056.00 1026
9056.90 1019
9057.80 1072
9058.69 1161
9059.59 1050
9060.49 997
9061.39 1016
9062.29 983
9063.19 980
9064.09 1028
9064.99 1085
9065.88 1018
9066.78 1011
9067.68 1050
9068.58 1064
9069.48 1067
9070.38 967
9071.28 1024
9072.18 1026
9073.08 1091
9073.98 1043
9074.88 1052
9075.78 1037
9076.68 951
9077.58 1037
9078.47 1159
9079.37 1065
9080.27 1014
9081.17 1040
9082.07 1012
9082.97 1018
9083.87 1058
9084.77 1044
9085.67 1010
9086.57 994
9087.47 971
9088.37 1012
9089.27 1005
9090.17 1031
9091.07 1051
9091.97 978
9092.87 1042
9093.77 1036
9094.67 1059
9095.58 1093
9096.48 1039
9097.38 1110
9098.28 1025
9099.18 1112
9100.08 1107
9100.98 1073
9101.88 1022
9102.78 1091
9103.68 1046
9104.58 1056
9105.48 1077
9106.38 968
9107.28 1052
9108.19 1014
9109.09 962
9109.99 1012
9110.89 1022
9111.79 976
9112.69 1059
9113.59 1072
9114.49 1061
9115.40 971
9116.30 1034
9117.20 1101
9118.10 1028
9119.00 976
9119.90 926
9120.81 936
9121.71 942
9122.61 1042
9123.51 1000
9124.41 1045
9125.31 1033
9126.22 973
9127.12 954
9128.02 939
9128.92 1025
9129.82 995
9130.73 966
9131.63 987
9132.53 1010
9133.43 968
9134.34 946
9135.24 930
9136.14 944
9137.04 960
9137.95 959
9138.85 1021
9139.75 986
9140.65 976
9141.56 987
9142.46 1002
9143.36 992
9144.26 954
9145.17 1001
9146.07 1002
9146.97 1016
9147.88 986
9148.78 936
9149.68 975
9150.59 912
9151.49 966
9152.39 993
9153.29 978
9154.20 932
9155.10 936
9156.01 1033
9156.91 957
9157.81 1006
9158.72 1027
9159.62 1026
9160.52 994
9161.43 957
9162.33 929
9163.23 935
9164.14 990
9165.04 925
9165.95 974
9166.85 970
9167.75 1061
9168.66 931
9169.56 897
9170.47 978
9171.37 920
9172.27 977
9173.18 1010
9174.08 901
9174.99 886
9175.89 957
9176.80 1034
9177.70 953
9178.60 1005
9179.51 958
9180.41 1018
9181.32 975
9182.22 949
9183.13 1009
9184.03 1026
9184.94 940
9185.84 1066
9186.75 1067
9187.65 954
9188.56 991
9189.46 996
9190.37 1023
9191.27 1027
9192.18 1067
9193.08 1054
9193.99 1037
9194.89 1024
9195.80 1044
9196.71 1077
9197.61 1060
9198.52 1120
9199.42 1051
9200.33 1016
9201.23 990
9202.14 959
9203.04 1026
9203.95 1042
9204.86 1176
9205.76 1214
9206.67 1177
9207.57 1184
9208.48 1300
9209.39 1309
9210.29 1258
9211.20 1277
9212.10 1117
9213.01 1090
9213.92 1134
9214.82 1073
9215.73 1060
9216.64 994
9217.54 1025
9218.45 1125
9219.36 1069
9220.26 1093
9221.17 1154
9222.08 1122
9222.98 1153
9223.89 1227
9224.80 1232
9225.70 1177
9226.61 1251
9227.52 1274
9228.42 1201
9229.33 1167
9230.24 1114
9231.14 1145
9232.05 1011
9232.96 999
9233.87 1054
9234.77 1070
9235.68 1004
9236.59 951
9237.50 1008
9238.40 1117
9239.31 1080
9240.22 1007
9241.13 998
9242.03 946
9242.94 943
9243.85 949
9244.76 973
9245.66 963
9246.57 932
9247.48 940
9248.39 980
9249.30 1033
9250.20 984
9251.11 1007
9252.02 1045
9252.93 945
9253.84 975
9254.75 953
9255.65 968
9256.56 964
9257.47 1012
9258.38 1004
9259.29 961
9260.20 885
9261.10 961
9262.01 992
9262.92 968
9263.83 991
9264.74 964
9265.65 1010
9266.56 954
9267.47 949
9268.37 1003
9269.28 912
9270.19 1033
9271.10 987
9272.01 960
9272.92 959
9273.83 990
9274.74 961
9275.65 978
9276.56 1005
9277.47 989
9278.38 1018
9279.29 986
9280.20 993
9281.11 997
9282.01 1011
9282.92 971
9283.83 1027
9284.74 1080
9285.65 1015
9286.56 1019
9287.47 1053
9288.38 972
9289.29 1020
9290.20 939
9291.11 937
9292.02 960
9292.93 1008
9293.84 1045
9294.75 1050
9295.66 1079
9296.57 1084
9297.49 1004
9298.40 967
9299.31 996
9300.22 1026
9301.13 1078
9302.04 1100
9302.95 1027
9303.86 1075
9304.77 1091
9305.68 1093
9306.59 1066
9307.50 1108
9308.41 1133
9309.32 1082
9310.24 1110
9311.15 1068
9312.06 1112
9312.97 1144
9313.88 1144
9314.79 1168
9315.70 1218
9316.61 1193
9317.53 1236
9318.44 1214
9319.35 1268
9320.26 1203
9321.17 1271
9322.08 1165
9322.99 1117
9323.91 1061
9324.82 1055
9325.73 1114
9326.64 1113
9327.55 1055
9328.46 1076
9329.38 1071
9330.29 1099
9331.20 1117
9332.11 1065
9333.03 1068
9333.94 1153
9334.85 1055
9335.76 1076
9336.67 1146
9337.59 1072
9338.50 1061
9339.41 1002
9340.32 996
9341.24 1067
9342.15 1101
9343.06 1083
9343.97 1122
9344.89 1035
9345.80 1069
9346.71 1051
9347.63 982
9348.54 1033
9349.45 1027
9350.36 1110
9351.28 1109
9352.19 1106
9353.10 1091
9354.02 1017
9354.93 1074
9355.84 1092
9356.76 1168
9357.67 1114
9358.58 1070
9359.50 1014
9360.41 971
9361.32 1078
9362.24 1176
9363.15 1071
9364.06 1085
9364.98 1164
9365.89 1068
9366.81 1067
9367.72 1115
9368.63 1024
9369.55 1055
9370.46 1118
9371.38 1117
9372.29 1054
9373.20 1084
9374.12 1117
9375.03 1162
9375.95 1117
9376.86 1037
9377.77 1058
9378.69 1064
9379.60 1117
9380.52 1095
9381.43 1072
9382.35 1121
9383.26 1182
9384.18 1201
9385.09 1167
9386.01 1167
9386.92 1262
9387.83 1311
9388.75 1198
9389.66 1204
9390.58 1250
9391.49 1249
9392.41 1181
9393.32 1216
9394.24 1252
9395.16 1271
9396.07 1319
9396.99 1400
9397.90 1459
9398.82 1426
9399.73 1499
9400.65 1475
9401.56 1469
9402.48 1526
9403.39 1483
9404.31 1453
9405.22 1413
9406.14 1337
9407.06 1303
9407.97 1196
9408.89 1261
9409.80 1243
9410.72 1177
9411.64 1197
9412.55 1204
9413.47 1231
9414.38 1205
9415.30 1268
9416.22 1275
9417.13 1178
9418.05 1195
9418.97 1199
9419.88 1269
9420.80 1217
9421.71 1153
9422.63 1202
9423.55 1187
9424.46 1165
9425.38 1205
9426.30 1202
9427.21 1221
9428.13 1206
9429.05 1217
9429.96 1262
9430.88 1238
9431.80 1253
9432.72 1211
9433.63 1137
9434.55 1249
9435.47 1244
9436.38 1177
9437.30 1139
9438.22 1189
9439.14 1245
9440.05 1264
9440.97 1305
9441.89 1323
9442.81 1331
9443.72 1337
9444.64 1326
9445.56 1258
9446.48 1237
9447.39 1278
9448.31 1266
9449.23 1347
9450.15 1279
9451.07 1161
9451.98 1215
9452.90 1308
9453.82 1383
9454.74 1344
9455.66 1319
9456.57 1395
9457.49 1448
9458.41 1538
9459.33 1630
9460.25 1694
9461.16 1700
9462.08 1724
9463.00 1718
9463.92 1676
9464.84 1504
9465.76 1472
9466.68 1420
9467.59 1348
9468.51 1319
9469.43 1280
9470.35 1278
9471.27 1238
9472.19 1235
9473.11 1312
9474.03 1266
9474.95 1242
9475.87 1255
9476.78 1289
9477.70 1265
9478.62 1255
9479.54 1239
9480.46 1270
9481.38 1245
9482.30 1307
9483.22 1215
9484.14 1268
9485.06 1294
9485.98 1262
9486.90 1297
9487.82 1365
9488.74 1375
9489.66 1333
9490.58 1340
9491.50 1397
9492.42 1297
9493.34 1269
9494.26 1333
9495.18 1271
9496.10 1216
9497.02 1212
9497.94 1237
9498.86 1290
9499.78 1245
9500.70 1273
9501.62 1348
9502.54 1290
9503.46 1286
9504.38 1307
9505.30 1329
9506.22 1332
9507.14 1276
9508.06 1333
9508.98 1228
9509.90 1275
9510.82 1293
9511.75 1336
9512.67 1316
9513.59 1392
9514.51 1369
9515.43 1342
9516.35 1383
9517.27 1350
9518.19 1426
9519.11 1435
9520.03 1406
9520.96 1417
9521.88 1607
9522.80 1606
9523.72 1543
9524.64 1531
9525.56 1429
9526.48 1423
9527.41 1469
9528.33 1445
9529.25 1597
9530.17 1572
9531.09 1529
9532.02 1593
9532.94 1678
9533.86 1617
9534.78 1739
9535.70 1876
9536.63 1938
9537.55 2125
9538.47 2258
9539.39 2329
9540.31 2424
9541.24 2430
9542.16 2609
9543.08 2481
9544.00 2295
9544.93 2061
9545.85 1924
9546.77 1829
9547.69 1750
9548.62 1729
9549.54 1658
9550.46 1653
9551.38 1604
9552.31 1460
9553.23 1408
9554.15 1484
9555.08 1458
9556.00 1522
9556.92 1567
9557.84 1486
9558.77 1493
9559.69 1502
9560.61 1425
9561.54 1439
9562.46 1572
9563.38 1455
9564.31 1349
9565.23 1391
9566.15 1481
9567.08 1534
9568.00 1450
9568.93 1474
9569.85 1560
9570.77 1584
9571.70 1505
9572.62 1451
9573.54 1423
9574.47 1422
9575.39 1358
9576.32 1393
9577.24 1297
9578.16 1369
9579.09 1408
9580.01 1275
9580.94 1330
9581.86 1298
9582.78 1297
9583.71 1325
9584.63 1349
9585.56 1342
9586.48 1392
9587.41 1368
9588.33 1369
9589.26 1420
9590.18 1430
9591.11 1405
9592.03 1332
9592.96 1394
9593.88 1339
9594.80 1366
9595.73 1451
9596.65 1364
9597.58 1409
9598.50 1360
9599.43 1445
9600.35 1460
9601.28 1441
9602.21 1394
9603.13 1426
9604.06 1404
9604.98 1391
9605.91 1432
9606.83 1577
9607.76 1541
9608.68 1558
9609.61 1542
9610.53 1422
9611.46 1438
9612.39 1537
9613.31 1458
9614.24 1454
9615.16 1548
9616.09 1584
9617.02 1601
9617.94 1636
9618.87 1630
9619.79 1611
9620.72 1636
9621.65 1608
9622.57 1618
9623.50 1697
9624.42 1625
9625.35 1613
9626.28 1667
9627.20 1589
9628.13 1629
9629.06 1733
9629.98 1628
9630.91 1619
9631.84 1751
9632.76 1778
9633.69 1685
9634.62 1580
9635.54 1616
9636.47 1769
9637.40 1786
9638.32 1792
9639.25 1814
9640.18 1900
9641.11 1914
9642.03 1902
9642.96 1807
9643.89 1928
9644.81 1991
9645.74 1954
9646.67 1893
9647.60 1995
9648.52 1993
9649.45 1940
9650.38 2020
9651.31 2068
9652.23 2028
9653.16 2120
9654.09 2318
9655.02 2280
9655.95 2258
9656.87 2356
9657.80 2311
9658.73 2293
9659.66 2274
9660.58 2250
9661.51 2239
9662.44 2158
9663.37 2196
9664.30 2151
9665.23 2132
9666.15 2036
9667.08 2046
9668.01 2071
9668.94 2079
9669.87 1996
9670.80 1956
9671.73 2076
9672.65 2075
9673.58 2054
9674.51 2079
9675.44 2085
9676.37 2053
9677.30 2140
9678.23 2071
9679.16 2147
9680.08 2090
9681.01 2081
9681.94 2047
9682.87 2212
9683.80 2122
9684.73 2103
9685.66 2165
9686.59 2104
9687.52 2155
9688.45 2204
9689.38 2260
9690.31 2143
9691.24 2313
9692.17 2278
9693.09 2284
9694.02 2253
9694.95 2195
9695.88 2319
9696.81 2320
9697.74 2293
9698.67 2222
9699.60 2272
9700.53 2297
9701.46 2491
9702.39 2561
9703.32 2581
9704.25 2761
9705.18 2758
9706.11 2872
9707.04 2838
9707.97 2817
9708.91 2853
9709.84 2721
9710.77 2621
9711.70 2499
9712.63 2334
9713.56 2284
9714.49 2290
9715.42 2354
9716.35 2296
9717.28 2172
9718.21 2275
9719.14 2357
9720.07 2408
9721.00 2341
9721.93 2223
9722.87 2322
9723.80 2316
9724.73 2320
9725.66 2263
9726.59 2296
9727.52 2171
9728.45 2132
9729.38 2150
9730.32 2061
9731.25 2166
9732.18 2082
9733.11 2091
9734.04 2064
9734.97 2111
9735.91 2173
9736.84 2264
9737.77 2318
9738.70 2297
9739.63 2266
9740.56 2149
9741.50 2180
9742.43 2120
9743.36 2180
9744.29 2049
9745.22 2027
9746.16 1971
9747.09 2015
9748.02 1985
9748.95 2015
9749.89 1973
9750.82 1888
9751.75 1907
9752.68 1926
9753.62 1962
9754.55 1920
9755.48 1953
9756.41 2018
9757.35 1890
9758.28 1888
9759.21 2025
9760.14 1854
9761.08 1905
9762.01 1881
9762.94 1849
9763.88 1817
9764.81 1882
9765.74 1984
9766.68 1968
9767.61 1942
9768.54 1909
9769.48 1914
9770.41 2053
9771.34 2073
9772.28 2017
9773.21 1987
9774.14 2010
9775.08 1980
9776.01 1962
9776.94 1855
9777.88 1882
9778.81 1960
9779.74 1873
9780.68 1926
9781.61 1964
9782.55 1952
9783.48 2028
9784.41 2015
9785.35 2059
9786.28 2138
9787.22 2122
9788.15 2215
9789.08 2232
9790.02 2288
9790.95 2308
9791.89 2262
9792.82 2421
9793.76 2258
9794.69 2218
9795.63 2127
9796.56 2056
9797.49 1962
9798.43 2007
9799.36 1954
9800.30 1995
9801.23 2070
9802.17 2080
9803.10 2110
9804.04 2086
9804.97 2037
9805.91 2164
9806.84 2068
9807.78 2053
9808.71 2015
9809.65 1965
9810.58 1875
9811.52 1868
9812.45 1737
9813.39 1707
9814.33 1629
9815.26 1632
9816.20 1620
9817.13 1633
9818.07 1599
9819.00 1690
9819.94 1642
9820.87 1645
9821.81 1601
9822.75 1513
9823.68 1615
9824.62 1710
9825.55 1587
9826.49 1617
9827.43 1550
9828.36 1546
9829.30 1529
9830.23 1519
9831.17 1523
9832.11 1473
9833.04 1559
9833.98 1556
9834.92 1596
9835.85 1490
9836.79 1492
9837.73 1562
9838.66 1440
9839.60 1540
9840.54 1503
9841.47 1495
9842.41 1436
9843.35 1504
9844.28 1579
9845.22 1481
9846.16 1481
9847.09 1460
9848.03 1486
9848.97 1542
9849.90 1552
9850.84 1541
9851.78 1494
9852.72 1553
9853.65 1568
9854.59 1568
9855.53 1559
9856.47 1568
9857.40 1666
9858.34 1655
9859.28 1567
9860.22 1529
9861.15 1571
9862.09 1565
9863.03 1555
9863.97 1586
9864.90 1525
9865.84 1436
9866.78 1520
9867.72 1609
9868.66 1661
9869.59 1614
9870.53 1533
9871.47 1579
9872.41 1530
9873.35 1589
9874.29 1602
9875.22 1576
9876.16 1461
9877.10 1458
9878.04 1524
9878.98 1510
9879.92 1515
9880.85 1543
9881.79 1504
9882.73 1472
9883.67 1474
9884.61 1513
9885.55 1516
9886.49 1596
9887.43 1549
9888.37 1423
9889.30 1483
9890.24 1414
9891.18 1461
9892.12 1374
9893.06 1477
9894.00 1464
9894.94 1457
9895.88 1421
9896.82 1372
9897.76 1356
9898.70 1351
9899.64 1371
9900.58 1375
9901.52 1373
9902.45 1396
9903.39 1441
9904.33 1427
9905.27 1374
9906.21 1388
9907.15 1423
9908.09 1404
9909.03 1404
9909.97 1290
9910.91 1364
9911.85 1344
9912.79 1300
9913.73 1420
9914.67 1472
9915.61 1465
9916.55 1447
9917.49 1370
9918.44 1479
9919.38 1446
9920.32 1434
9921.26 1443
9922.20 1479
9923.14 1413
9924.08 1430
9925.02 1437
9925.96 1473
9926.90 1439
9927.84 1478
9928.78 1514
9929.72 1639
9930.66 1757
9931.61 1932
9932.55 2165
9933.49 2220
9934.43 2436
9935.37 2556
9936.31 2430
9937.25 2260
9938.19 2077
9939.14 2044
9940.08 1887
9941.02 1732
9941.96 1594
9942.90 1456
9943.84 1449
9944.78 1475
9945.73 1332
9946.67 1307
9947.61 1353
9948.55 1399
9949.49 1442
9950.44 1364
9951.38 1334
9952.32 1394
9953.26 1361
9954.20 1331
9955.15 1265
9956.09 1328
9957.03 1343
9957.97 1361
9958.91 1317
9959.86 1308
9960.80 1298
9961.74 1296
9962.68 1222
9963.63 1206
9964.57 1210
9965.51 1218
9966.45 1178
9967.40 1209
9968.34 1245
9969.28 1285
9970.23 1230
9971.17 1213
9972.11 1218
9973.05 1108
9974.00 1172
9974.94 1208
9975.88 1259
9976.83 1210
9977.77 1152
9978.71 1131
9979.66 1147
9980.60 1195
9981.54 1216
9982.49 1170
9983.43 1154
9984.37 1148
9985.32 1171
9986.26 1198
9987.20 1197
9988.15 1192
9989.09 1188
9990.04 1160
9990.98 1108
9991.92 1084
9992.87 1163
9993.81 1180
9994.76 1108
9995.70 1158
9996.64 1144
9997.59 1177
9998.53 1129
9999.48 1104
10000.42 1192
10001.36 1174
10002.31 1145
10003.25 1139
10004.20 1124
10005.14 1158
10006.09 1177
10007.03 1174
10007.98 1152
10008.92 1154
10009.87 1181
10010.81 1191
10011.76 1180
10012.70 1187
10013.64 1153
10014.59 1097
10015.53 1119
10016.48 1170
10017.43 1131
10018.37 1128
10019.32 1168
10020.26 1146
10021.21 1099
10022.15 1144
10023.10 1134
10024.04 1223
10024.99 1219
10025.93 1186
10026.88 1134
10027.82 1065
10028.77 1136
10029.72 1106
10030.66 1023
10031.61 1060
10032.55 1046
10033.50 1068
10034.44 1063
10035.39 1085
10036.34 1067
10037.28 1120
10038.23 1238
10039.17 1212
10040.12 1101
10041.07 1081
10042.01 1101
10042.96 1179
10043.91 1070
10044.85 1072
10045.80 1089
10046.74 1052
10047.69 1026
10048.64 1055
10049.58 1053
10050.53 1094
10051.48 1132
10052.42 1062
10053.37 1103
10054.32 1123
10055.27 1048
10056.21 1035
10057.16 1016
10058.11 1046
10059.05 1052
10060.00 1139
10060.95 1083
10061.89 1042
10062.84 1044
10063.79 1052
10064.74 1081
10065.68 1040
10066.63 1128
10067.58 1118
10068.53 1089
10069.47 1029
10070.42 1027
10071.37 1049
10072.32 1071
10073.26 1056
10074.21 1132
10075.16 1161
10076.11 1034
10077.06 1013
10078.00 952
10078.95 958
10079.90 997
10080.85 1111
10081.80 1067
10082.74 1053
10083.69 1088
10084.64 1099
10085.59 1048
10086.54 1086
10087.49 1080
10088.43 1073
10089.38 1057
10090.33 1050
10091.28 1032
10092.23 962
10093.18 955
10094.13 964
10095.07 1047
10096.02 1065
10096.97 1059
10097.92 1057
10098.87 1032
10099.82 964
10100.77 1029
10101.72 1066
10102.67 1058
10103.61 1101
10104.56 1005
10105.51 991
10106.46 1017
10107.41 1064
10108.36 1028
10109.31 1016
10110.26 1000
10111.21 1034
10112.16 1080
10113.11 1059
10114.06 1074
10115.01 1087
10115.96 1028
10116.91 1074
10117.86 1053
10118.81 1047
10119.76 1085
10120.71 1101
10121.66 1103
10122.61 1032
10123.56 976
10124.51 1020
10125.46 1014
10126.41 1046
10127.36 1051
10128.31 1058
10129.26 1018
10130.21 992
10131.16 958
10132.11 1018
10133.06 1145
10134.01 1091
10134.96 1069
10135.91 1006
10136.86 1097
10137.81 1015
10138.76 1022
10139.72 1064
10140.67 1032
10141.62 1013
10142.57 1019
10143.52 1064
10144.47 954
10145.42 1023
10146.37 1132
10147.32 1112
10148.28 1109
10149.23 1041
10150.18 1125
10151.13 1116
10152.08 1109
10153.03 1138
10153.98 1136
10154.94 1135
10155.89 1137
10156.84 1102
10157.79 1116
10158.74 1113
10159.69 1079
10160.65 1125
10161.60 1171
10162.55 1109
10163.50 1072
10164.45 1116
10165.41 1085
10166.36 1139
10167.31 1135
10168.26 1200
10169.21 1154
10170.17 1191
10171.12 1197
10172.07 1170
10173.02 1279
10173.98 1229
10174.93 1268
10175.88 1264
10176.83 1234
10177.79 1226
10178.74 1242
10179.69 1323
10180.64 1321
10181.60 1301
10182.55 1279
10183.50 1313
10184.46 1322
10185.41 1274
10186.36 1289
10187.32 1398
10188.27 1427
10189.22 1396
10190.18 1427
10191.13 1418
10192.08 1405
10193.03 1387
10193.99 1439
10194.94 1419
10195.90 1405
10196.85 1446
10197.80 1507
10198.76 1477
10199.71 1511
10200.66 1556
10201.62 1523
10202.57 1496
10203.52 1453
10204.48 1435
10205.43 1478
10206.39 1437
10207.34 1371
10208.29 1403
10209.25 1501
10210.20 1529
10211.16 1624
10212.11 1706
10213.07 1699
10214.02 1783
10214.97 1778
10215.93 1778
10216.88 1697
10217.84 1661
10218.79 1683
10219.75 1554
10220.70 1574
10221.66 1448
10222.61 1394
10223.57 1412
10224.52 1405
10225.48 1394
10226.43 1323
10227.39 1407
10228.34 1365
10229.30 1317
10230.25 1370
10231.21 1380
10232.16 1354
10233.12 1398
10234.07 1347
10235.03 1439
10235.98 1414
10236.94 1393
10237.89 1332
10238.85 1371
10239.80 1452
10240.76 1559
10241.72 1562
10242.67 1570
10243.63 1795
10244.58 1709
10245.54 1661
10246.49 1630
10247.45 1610
10248.41 1487
10249.36 1423
10250.32 1398
10251.27 1255
10252.23 1271
10253.19 1261
10254.14 1283
10255.10 1215
10256.06 1240
10257.01 1265
10257.97 1261
10258.92 1256
10259.88 1181
10260.84 1201
10261.79 1248
10262.75 1166
10263.71 1124
10264.66 1121
10265.62 1153
10266.58 1122
10267.53 1085
10268.49 1158
10269.45 1140
10270.41 1048
10271.36 1111
10272.32 1054
10273.28 1050
10274.23 1064
10275.19 1086
10276.15 1104
10277.11 1128
10278.06 1101
10279.02 1072
10279.98 1071
10280.94 1034
10281.89 976
10282.85 1031
10283.81 1082
10284.77 1064
10285.72 1040
10286.68 1015
10287.64 1076
10288.60 1064
10289.55 1028
10290.51 1074
10291.47 1062
10292.43 1073
10293.39 1006
10294.34 1106
10295.30 1063
10296.26 1037
10297.22 1079
10298.18 1042
10299.14 1057
10300.09 1009
10301.05 1063
10302.01 1034
10302.97 1072
10303.93 970
10304.89 1025
10305.85 1030
10306.80 1024
10307.76 995
10308.72 1008
10309.68 1000
10310.64 1026
10311.60 1012
10312.56 980
10313.52 956
10314.47 979
10315.43 1016
10316.39 1014
10317.35 1014
10318.31 1010
10319.27 1059
10320.23 1026
10321.19 977
10322.15 973
10323.11 990
10324.07 971
10325.03 1050
10325.99 1024
10326.95 1029
10327.91 1021
10328.87 1026
10329.83 1048
10330.79 1070
10331.75 1038
10332.71 1006
10333.67 1058
10334.63 1041
10335.59 1132
10336.55 1139
10337.51 1080
10338.47 1136
10339.43 1105
10340.39 1063
10341.35 1001
10342.31 1058
10343.27 1040
10344.23 1049
10345.19 952
10346.15 970
10347.11 907
10348.07 962
10349.03 965
10349.99 1040
10350.95 988
10351.91 971
10352.87 1009
10353.83 1049
10354.79 1002
10355.76 1004
10356.72 1036
10357.68 1006
10358.64 1004
10359.60 1034
10360.56 1014
10361.52 1023
10362.48 986
10363.45 948
10364.41 934
10365.37 912
10366.33 928
10367.29 892
10368.25 946
10369.21 941
10370.18 953
10371.14 992
10372.10 967
10373.06 944
10374.02 901
10374.98 932
10375.95 925
10376.91 876
10377.87 876
10378.83 896
10379.79 895
10380.76 954
10381.72 936
10382.68 870
10383.64 906
10384.61 913
10385.57 904
10386.53 886
10387.49 915
10388.46 865
10389.42 938
10390.38 879
10391.34 950
10392.31 930
10393.27 861
10394.23 839
10395.19 888
10396.16 805
10397.12 844
10398.08 830
10399.05 915
10400.01 973
10400.97 999
10401.93 989
10402.90 898
10403.86 1004
10404.82 953
10405.79 952
10406.75 926
10407.71 906
10408.68 960
10409.64 940
10410.60 910
10411.57 948
10412.53 914
10413.50 932
10414.46 919
10415.42 893
10416.39 917
10417.35 937
10418.31 1013
10419.28 955
10420.24 1011
10421.21 1022
10422.17 1137
10423.13 1092
10424.10 1214
10425.06 1329
10426.03 1350
10426.99 1327
10427.96 1243
10428.92 1302
10429.88 1201
10430.85 1220
10431.81 1141
10432.78 1039
10433.74 1053
10434.71 1028
10435.67 1026
10436.64 941
10437.60 833
10438.57 936
10439.53 1003
10440.50 941
10441.46 917
10442.43 915
10443.39 988
10444.36 949
10445.32 938
10446.29 937
10447.25 963
10448.22 922
10449.18 881
10450.15 817
10451.11 807
10452.08 864
10453.04 926
10454.01 871
10454.97 886
10455.94 838
10456.91 921
10457.87 924
10458.84 846
10459.80 889
10460.77 885
10461.73 871
10462.70 862
10463.67 875
10464.63 808
10465.60 853
10466.56 901
10467.53 856
10468.50 854
10469.46 877
10470.43 877
10471.40 871
10472.36 865
10473.33 779
10474.30 786
10475.26 889
10476.23 823
10477.19 830
10478.16 833
10479.13 798
10480.09 815
10481.06 863
10482.03 832
10483.00 824
10483.96 854
10484.93 867
10485.90 846
10486.86 799
10487.83 778
10488.80 834
10489.76 887
10490.73 926
10491.70 818
10492.67 905
10493.63 854
10494.60 893
10495.57 894
10496.54 849
10497.50 860
10498.47 940
10499.44 981
10500.41 858
10501.37 809
10502.34 917
10503.31 917
10504.28 933
10505.25 912
10506.21 871
10507.18 943
10508.15 942
10509.12 919
10510.09 876
10511.05 886
10512.02 954
10512.99 904
10513.96 878
10514.93 905
10515.90 915
10516.86 940
10517.83 928
10518.80 877
10519.77 886
10520.74 916
10521.71 939
10522.68 937
10523.64 891
10524.61 942
10525.58 900
10526.55 894
10527.52 991
10528.49 962
10529.46 916
10530.43 915
10531.40 860
10532.36 936
10533.33 997
10534.30 869
10535.27 931
10536.24 940
10537.21 902
10538.18 888
10539.15 905
10540.12 920
10541.09 943
10542.06 817
10543.03 811
10544.00 847
10544.97 918
10545.94 884
10546.91 911
10547.88 917
10548.85 912
10549.82 925
10550.79 980
10551.76 992
10552.73 1025
10553.70 978
10554.67 928
10555.64 942
10556.61 975
10557.58 926
10558.55 976
10559.52 1032
10560.49 987
10561.46 991
10562.43 1096
10563.40 1083
10564.37 1125
10565.34 1249
10566.31 1224
10567.28 1196
10568.25 1276
10569.23 1343
10570.20 1365
10571.17 1317
10572.14 1258
10573.11 1183
10574.08 1177
10575.05 1130
10576.02 1092
10576.99 1091
10577.96 1037
10578.94 1010
10579.91 967
10580.88 940
10581.85 1006
10582.82 1090
10583.79 992
10584.76 978
10585.74 947
10586.71 972
10587.68 999
10588.65 940
10589.62 957
10590.60 946
10591.57 999
10592.54 978
10593.51 964
10594.48 1069
10595.45 1081
10596.43 1030
10597.40 975
10598.37 974
10599.34 1040
10600.32 963
10601.29 1080
10602.26 1028
10603.23 1048
10604.21 1001
10605.18 1009
10606.15 1009
10607.12 995
10608.10 963
10609.07 965
10610.04 896
10611.01 906
10611.99 933
10612.96 943
10613.93 914
10614.91 865
10615.88 887
10616.85 920
10617.82 942
10618.80 939
10619.77 943
10620.74 921
10621.72 1008
10622.69 999
10623.66 956
10624.64 910
10625.61 934
10626.58 912
10627.56 898
10628.53 994
10629.51 984
10630.48 928
10631.45 963
10632.43 964
10633.40 965
10634.37 947
10635.35 992
10636.32 998
10637.30 938
10638.27 947
10639.24 929
10640.22 1018
10641.19 1060
10642.17 1097
10643.14 1115
10644.11 1258
10645.09 1308
10646.06 1359
10647.04 1346
10648.01 1276
10648.99 1218
10649.96 1259
10650.94 1180
10651.91 1171
10652.89 1082
10653.86 1082
10654.83 1030
10655.81 976
10656.78 943
10657.76 937
10658.73 941
10659.71 967
10660.68 987
10661.66 954
10662.63 919
10663.61 897
10664.59 946
10665.56 853
10666.54 870
10667.51 899
10668.49 903
10669.46 924
10670.44 928
10671.41 925
10672.39 909
10673.36 944
10674.34 926
10675.32 948
10676.29 953
10677.27 948
10678.24 887
10679.22 943
10680.19 964
10681.17 940
10682.15 957
10683.12 894
10684.10 885
10685.08 902
10686.05 906
10687.03 874
10688.00 938
10688.98 933
10689.96 977
10690.93 938
10691.91 946
10692.89 953
10693.86 953
10694.84 870
10695.82 826
10696.79 848
10697.77 918
10698.75 928
10699.72 858
10700.70 841
10701.68 882
10702.65 885
10703.63 796
10704.61 887
10705.59 849
10706.56 864
10707.54 861
10708.52 863
10709.49 913
10710.47 903
10711.45 871
10712.43 844
10713.40 912
10714.38 859
10715.36 817
10716.34 847
10717.31 840
10718.29 868
10719.27 826
10720.25 828
10721.22 827
10722.20 837
10723.18 795
10724.16 830
10725.14 841
10726.11 851
10727.09 896
10728.07 935
10729.05 869
10730.03 850
10731.01 857
10731.98 809
10732.96 864
10733.94 860
10734.92 886
10735.90 881
10736.88 885
10737.85 853
10738.83 849
10739.81 877
10740.79 852
10741.77 830
10742.75 880
10743.73 872
10744.71 885
10745.69 844
10746.66 868
10747.64 889
10748.62 889
10749.60 864
10750.58 890
10751.56 865
10752.54 864
10753.52 897
10754.50 889
10755.48 818
10756.46 845
10757.44 834
10758.42 830
10759.39 811
10760.37 849
10761.35 871
10762.33 906
10763.31 801
10764.29 842
10765.27 801
10766.25 788
10767.23 899
10768.21 885
10769.19 906
10770.17 885
10771.15 821
10772.13 877
10773.11 872
10774.09 867
10775.07 946
10776.05 899
10777.03 884
10778.02 882
10779.00 857
10779.98 906
10780.96 974
10781.94 957
10782.92 933
10783.90 923
10784.88 920
10785.86 988
10786.84 1009
10787.82 982
10788.80 973
10789.78 884
10790.76 944
10791.75 951
10792.73 944
10793.71 897
10794.69 844
10795.67 926
10796.65 906
10797.63 825
10798.61 894
10799.60 875
10800.58 879
10801.56 860
10802.54 860
10803.52 880
10804.50 911
10805.49 892
10806.47 859
10807.45 871
10808.43 885
10809.41 891
10810.39 905
10811.38 874
10812.36 897
10813.34 921
10814.32 926
10815.30 918
10816.29 912
10817.27 882
10818.25 891
10819.23 865
10820.22 906
10821.20 902
10822.18 993
10823.16 977
10824.15 986
10825.13 975
10826.11 906
10827.09 920
10828.08 916
10829.06 874
10830.04 912
10831.02 942
10832.01 887
10832.99 969
10833.97 956
10834.96 926
10835.94 896
10836.92 922
10837.91 877
10838.89 869
10839.87 952
10840.85 1009
10841.84 994
10842.82 925
10843.81 931
10844.79 960
10845.77 949
10846.76 973
10847.74 969
10848.72 981
10849.71 931
10850.69 991
10851.67 1007
10852.66 1005
10853.64 997
10854.63 969
10855.61 959
10856.59 978
10857.58 1046
10858.56 1038
10859.55 982
10860.53 1032
10861.51 1108
10862.50 1022
10863.48 952
10864.47 960
10865.45 1045
10866.44 983
10867.42 986
10868.41 1072
10869.39 1028
10870.37 1004
10871.36 995
10872.34 1017
10873.33 1081
10874.31 1051
10875.30 1079
10876.28 1069
10877.27 1017
10878.25 1076
10879.24 1083
10880.22 1098
10881.21 1142
10882.19 1093
10883.18 1065
10884.16 1175
10885.15 1158
10886.13 1163
10887.12 1125
10888.11 1053
10889.09 1138
10890.08 1101
10891.06 1121
10892.05 1273
10893.03 1291
10894.02 1200
10895.00 1189
10895.99 1180
10896.98 1260
10897.96 1162
10898.95 1208
10899.93 1183
10900.92 1163
10901.91 1219
10902.89 1248
10903.88 1265
10904.86 1294
10905.85 1232
10906.84 1271
10907.82 1356
10908.81 1282
10909.80 1328
10910.78 1308
10911.77 1362
10912.76 1318
10913.74 1361
10914.73 1390
10915.72 1398
10916.70 1487
10917.69 1376
10918.68 1372
10919.66 1428
10920.65 1413
10921.64 1448
10922.62 1404
10923.61 1422
10924.60 1529
10925.58 1516
10926.57 1470
10927.56 1477
10928.55 1514
10929.53 1446
10930.52 1499
10931.51 1464
10932.50 1416
10933.48 1522
10934.47 1483
10935.46 1491
10936.45 1478
10937.43 1508
10938.42 1586
10939.41 1605
10940.40 1497
10941.38 1559
10942.37 1535
10943.36 1543
10944.35 1609
10945.34 1645
10946.32 1679
10947.31 1670
10948.30 1692
10949.29 1758
10950.28 1797
10951.27 1772
10952.25 1802
10953.24 1811
10954.23 1785
10955.22 1820
10956.21 1878
10957.20 1882
10958.18 1959
10959.17 1964
10960.16 2062
10961.15 2125
10962.14 2198
10963.13 2321
10964.12 2567
10965.11 2591
10966.10 2717
10967.08 2695
10968.07 2575
10969.06 2525
10970.05 2422
10971.04 2462
10972.03 2342
10973.02 2203
10974.01 2132
10975.00 2010
10975.99 2064
10976.98 1977
10977.97 2035
10978.96 2092
10979.95 2056
10980.94 2080
10981.92 2030
10982.91 2067
10983.90 2022
10984.89 1958
10985.88 2034
10986.87 2130
10987.86 2104
10988.85 2108
10989.84 2132
10990.83 2206
10991.82 2168
10992.81 2218
10993.80 2245
10994.79 2176
10995.78 2124
10996.78 2163
10997.77 2210
10998.76 2227
10999.75 2260
11000.74 2396
11001.73 2541
11002.72 2758
11003.71 3095
11004.70 3415
11005.69 3663
11006.68 3922
11007.67 4028
11008.66 3984
11009.65 3832
11010.64 3603
11011.64 3337
11012.63 3117
11013.62 2846
11014.61 2549
11015.60 2415
11016.59 2289
11017.58 2161
11018.57 2119
11019.57 2062
11020.56 1986
11021.55 1968
11022.54 2050
11023.53 1994
11024.52 1934
11025.51 1872
11026.51 1872
11027.50 1807
11028.49 1877
11029.48 1769
11030.47 1738
11031.47 1664
11032.46 1616
11033.45 1631
11034.44 1610
11035.43 1674
11036.43 1612
11037.42 1588
11038.41 1541
11039.40 1580
11040.39 1518
11041.39 1470
11042.38 1471
11043.37 1476
11044.36 1512
11045.36 1479
11046.35 1459
11047.34 1464
11048.34 1424
11049.33 1442
11050.32 1373
11051.31 1380
11052.31 1456
11053.30 1399
11054.29 1337
11055.29 1302
11056.28 1335
11057.27 1413
11058.26 1381
11059.26 1305
11060.25 1241
11061.24 1356
11062.24 1379
11063.23 1343
11064.22 1291
11065.22 1272
11066.21 1338
11067.20 1393
11068.20 1310
11069.19 1320
11070.19 1342
11071.18 1359
11072.17 1362
11073.17 1289
11074.16 1272
11075.15 1319
11076.15 1321
11077.14 1350
11078.14 1322
11079.13 1336
11080.12 1301
11081.12 1293
11082.11 1294
11083.11 1264
11084.10 1303
11085.10 1348
11086.09 1239
11087.08 1298
11088.08 1332
11089.07 1244
11090.07 1302
11091.06 1300
11092.06 1255
11093.05 1248
11094.05 1328
11095.04 1272
11096.04 1257
11097.03 1265
11098.03 1167
11099.02 1166
11100.02 1282
11101.01 1241
11102.01 1233
11103.00 1257
11104.00 1229
11104.99 1224
11105.99 1243
11106.98 1262
11107.98 1257
11108.97 1209
11109.97 1246
11110.96 1211
11111.96 1172
11112.95 1204
11113.95 1195
11114.95 1174
11115.94 1146
11116.94 1267
11117.93 1190
11118.93 1174
11119.93 1197
11120.92 1090
11121.92 1133
11122.91 1128
11123.91 1134
11124.91 1128
11125.90 1147
11126.90 1180
11127.89 1197
11128.89 1163
11129.89 1228
11130.88 1237
11131.88 1226
11132.88 1140
11133.87 1199
11134.87 1211
11135.87 1175
11136.86 1197
11137.86 1205
11138.86 1179
11139.85 1157
11140.85 1094
11141.85 1116
11142.84 1019
11143.84 1063
11144.84 1150
11145.83 1092
11146.83 1113
11147.83 1119
11148.83 1129
11149.82 1107
11150.82 1130
11151.82 1107
11152.82 1069
11153.81 1136
11154.81 1159
11155.81 1164
11156.80 1053
11157.80 1101
11158.80 1088
11159.80 1114
11160.80 1088
11161.79 1045
11162.79 1034
11163.79 1040
11164.79 1063
11165.78 1070
11166.78 1040
11167.78 1059
11168.78 1000
11169.78 979
11170.78 1041
11171.77 980
11172.77 1057
11173.77 989
11174.77 1051
11175.77 994
11176.77 1029
11177.76 951
11178.76 993
11179.76 973
11180.76 999
11181.76 987
11182.76 971
11183.76 1035
11184.75 975
11185.75 997
11186.75 973
11187.75 990
11188.75 950
11189.75 1016
11190.75 1031
11191.75 1021
11192.75 998
11193.75 955
11194.75 998
11195.74 994
11196.74 987
11197.74 988
11198.74 1020
11199.74 983
11200.74 1061
11201.74 1063
11202.74 1037
11203.74 1048
11204.74 1055
11205.74 948
11206.74 998
11207.74 938
11208.74 940
11209.74 963
11210.74 970
11211.74 1031
11212.74 1016
11213.74 989
11214.74 972
11215.74 979
11216.74 982
11217.74 1035
11218.74 973
11219.74 1018
11220.74 934
11221.74 981
11222.74 928
11223.74 906
11224.74 983
11225.74 951
11226.74 911
11227.75 904
11228.75 952
11229.75 973
11230.75 952
11231.75 948
11232.75 982
11233.75 904
11234.75 946
11235.75 960
11236.75 972
11237.76 971
11238.76 953
11239.76 928
11240.76 994
11241.76 997
11242.76 1008
11243.76 966
11244.76 1007
11245.77 967
11246.77 911
11247.77 926
11248.77 995
11249.77 1027
11250.77 1028
11251.78 1039
11252.78 961
11253.78 960
11254.78 1019
11255.78 997
11256.79 992
11257.79 978
11258.79 948
11259.79 996
11260.79 1095
11261.80 1020
11262.80 1009
11263.80 999
11264.80 1041
11265.81 990
11266.81 999
11267.81 972
11268.81 999
11269.82 986
11270.82 1036
11271.82 980
11272.82 969
11273.83 987
11274.83 1044
11275.83 1021
11276.84 1042
11277.84 1033
11278.84 1027
11279.85 1038
11280.85 1078
11281.85 1173
11282.85 1221
11283.86 1195
11284.86 1255
11285.86 1229
11286.87 1245
11287.87 1217
11288.87 1239
11289.88 1213
11290.88 1180
11291.89 1105
11292.89 1113
11293.89 1131
11294.90 1098
11295.90 992
11296.90 999
11297.91 1003
11298.91 1037
11299.92 1100
11300.92 1022
11301.92 999
11302.93 1041
11303.93 1078
11304.94 1043
11305.94 1056
11306.94 1047
11307.95 1044
11308.95 1026
11309.96 1033
11310.96 973
11311.97 1023
11312.97 1056
11313.98 1037
11314.98 1010
11315.98 1048
11316.99 1058
11317.99 1062
11319.00 1042
11320.00 1156
11321.01 1196
11322.01 1139
11323.02 1151
11324.02 1118
11325.03 1172
11326.03 1084
11327.04 1105
11328.04 1054
11329.05 1093
11330.05 1030
11331.06 993
11332.07 944
11333.07 922
11334.08 953
11335.08 987
11336.09 1006
11337.09 975
11338.10 912
11339.10 941
11340.11 952
11341.12 991
11342.12 1008
11343.13 990
11344.13 954
11345.14 946
11346.15 1007
11347.15 1016
11348.16 985
11349.16 965
11350.17 1001
11351.18 1033
11352.18 1018
11353.19 937
11354.20 996
11355.20 967
11356.21 968
11357.21 944
11358.22 915
11359.23 917
11360.23 902
11361.24 992
11362.25 919
11363.25 936
11364.26 969
11365.27 939
11366.28 910
11367.28 1004
11368.29 1030
11369.30 975
11370.30 946
11371.31 897
11372.32 904
11373.32 890
11374.33 836
11375.34 875
11376.35 911
11377.35 888
11378.36 875
11379.37 903
11380.38 918
11381.38 867
11382.39 855
11383.40 974
11384.41 886
11385.41 911
11386.42 909
11387.43 902
11388.44 808
11389.45 945
11390.45 904
11391.46 894
11392.47 854
11393.48 846
11394.49 876
11395.49 864
11396.50 877
11397.51 863
11398.52 877
11399.53 899
11400.54 936
11401.55 875
11402.55 889
11403.56 862
11404.57 898
11405.58 881
11406.59 928
11407.60 817
11408.61 827
11409.61 817
11410.62 818
11411.63 841
11412.64 904
11413.65 941
11414.66 922
11415.67 846
11416.68 830
11417.69 889
11418.70 913
11419.71 819
11420.71 798
11421.72 888
11422.73 821
11423.74 822
11424.75 850
11425.76 842
11426.77 846
11427.78 908
11428.79 899
11429.80 806
11430.81 784
11431.82 827
11432.83 860
11433.84 880
11434.85 848
11435.86 885
11436.87 898
11437.88 936
11438.89 880
11439.90 882
11440.91 856
11441.92 836
11442.93 816
11443.94 781
11444.95 856
11445.96 881
11446.97 882
11447.98 803
11448.99 813
11450.00 887
11451.01 902
11452.03 880
11453.04 826
11454.05 827
11455.06 860
11456.07 860
11457.08 890
11458.09 911
11459.10 895
11460.11 870
11461.12 884
11462.14 930
11463.15 896
11464.16 861
11465.17 805
11466.18 898
11467.19 911
11468.20 843
11469.21 865
11470.23 909
11471.24 822
11472.25 869
11473.26 854
11474.27 808
11475.28 831
11476.30 893
11477.31 870
11478.32 846
11479.33 857
11480.34 852
11481.36 863
11482.37 890
11483.38 815
11484.39 805
11485.40 822
11486.42 870
11487.43 838
11488.44 822
11489.45 833
11490.47 817
11491.48 818
11492.49 856
11493.50 870
11494.52 775
11495.53 774
11496.54 838
11497.55 845
11498.57 848
11499.58 820
11500.59 806
11501.61 815
11502.62 843
11503.63 816
11504.64 854
11505.66 853
11506.67 832
11507.68 857
11508.70 848
11509.71 845
11510.72 828
11511.74 818
11512.75 877
11513.76 864
11514.78 860
11515.79 790
11516.80 794
11517.82 835
11518.83 846
11519.84 826
11520.86 864
11521.87 867
11522.89 856
11523.90 840
11524.91 862
11525.93 904
11526.94 827
11527.96 885
11528.97 888
11529.98 848
11531.00 834
11532.01 818
11533.03 787
11534.04 850
11535.06 820
11536.07 795
11537.08 771
11538.10 857
11539.11 886
11540.13 885
11541.14 892
11542.16 963
11543.17 961
11544.19 914
11545.20 914
11546.22 930
11547.23 920
11548.25 863
11549.26 916
11550.28 911
11551.29 896
11552.31 862
11553.32 933
11554.34 918
11555.35 999
11556.37 946
11557.38 929
11558.40 984
11559.41 934
11560.43 973
11561.45 983
11562.46 1043
11563.48 987
11564.49 1027
11565.51 1021
11566.52 1002
11567.54 1012
11568.56 1015
11569.57 1001
11570.59 1006
11571.60 984
11572.62 957
11573.64 1026
11574.65 1021
11575.67 977
11576.68 975
11577.70 1021
11578.72 1087
11579.73 1049
11580.75 1067
11581.77 1122
11582.78 1061
11583.80 1124
11584.82 1169
11585.83 1218
11586.85 1249
11587.87 1229
11588.88 1222
11589.90 1280
11590.92 1296
11591.93 1304
11592.95 1301
11593.97 1327
11594.98 1361
11596.00 1406
11597.02 1420
11598.03 1388
11599.05 1489
11600.07 1600
11601.09 1766
11602.10 1849
11603.12 2154
11604.14 2206
11605.16 2319
11606.17 2523
11607.19 2593
11608.21 2534
11609.23 2529
11610.24 2406
11611.26 2182
11612.28 1997
11613.30 1869
11614.32 1731
11615.33 1610
11616.35 1429
11617.37 1371
11618.39 1267
11619.41 1270
11620.42 1133
11621.44 1120
11622.46 1160
11623.48 1194
11624.50 1147
11625.51 1150
11626.53 1152
11627.55 1109
11628.57 1006
11629.59 1017
11630.61 1044
11631.63 1006
11632.64 958
11633.66 961
11634.68 969
11635.70 972
11636.72 973
11637.74 994
11638.76 961
11639.78 959
11640.80 926
11641.81 867
11642.83 905
11643.85 888
11644.87 857
11645.89 842
11646.91 840
11647.93 892
11648.95 848
11649.97 883
11650.99 831
11652.01 816
11653.03 834
11654.05 905
11655.07 891
11656.09 870
11657.11 893
11658.13 918
11659.15 905
11660.17 873
11661.19 859
11662.21 904
11663.23 861
11664.25 906
11665.27 844
11666.29 825
11667.31 856
11668.33 850
11669.35 891
11670.37 946
11671.39 943
11672.41 956
11673.43 918
11674.45 847
11675.47 877
11676.49 862
11677.51 840
11678.53 938
11679.55 868
11680.57 877
11681.59 910
11682.61 918
11683.64 959
11684.66 920
11685.68 968
11686.70 899
11687.72 867
11688.74 931
11689.76 932
11690.78 972
11691.80 903
11692.83 914
11693.85 952
11694.87 916
11695.89 883
11696.91 868
11697.93 898
11698.95 846
11699.98 834
11701.00 811
11702.02 888
11703.04 883
11704.06 872
11705.08 888
11706.11 890
11707.13 903
11708.15 888
11709.17 896
11710.19 860
11711.22 942
11712.24 883
11713.26 909
11714.28 847
11715.31 815
11716.33 865
11717.35 892
11718.37 879
11719.40 815
11720.42 838
11721.44 851
11722.46 845
11723.49 794
11724.51 829
11725.53 807
11726.55 786
11727.58 823
11728.60 810
11729.62 832
11730.65 794
11731.67 836
11732.69 854
11733.71 803
11734.74 836
11735.76 857
11736.78 824
11737.81 763
11738.83 792
11739.85 812
11740.88 780
11741.90 773
11742.92 809
11743.95 831
11744.97 786
11746.00 833
11747.02 863
11748.04 819
11749.07 777
11750.09 801
11751.11 823
11752.14 862
11753.16 896
11754.19 810
11755.21 795
11756.23 774
11757.26 766
11758.28 797
11759.31 789
11760.33 797
11761.36 805
11762.38 822
11763.40 828
11764.43 771
11765.45 832
11766.48 818
11767.50 812
11768.53 728
11769.55 736
11770.58 825
11771.60 791
11772.63 787
11773.65 789
11774.68 815
11775.70 832
11776.73 875
11777.75 852
11778.78 764
11779.80 805
11780.83 796
11781.85 801
11782.88 775
11783.90 791
11784.93 789
11785.95 773
11786.98 801
11788.00 823
11789.03 847
11790.05 865
11791.08 822
11792.11 858
11793.13 829
11794.16 886
11795.18 860
11796.21 853
11797.23 797
11798.26 819
11799.29 905
11800.31 795
11801.34 755
11802.36 782
11803.39 799
11804.42 813
11805.44 792
11806.47 848
11807.50 819
11808.52 898
11809.55 827
11810.57 839
11811.60 818
11812.63 813
11813.65 848
11814.68 812
11815.71 811
11816.73 790
11817.76 873
11818.79 865
11819.81 880
11820.84 820
11821.87 871
11822.90 841
11823.92 879
11824.95 849
11825.98 834
11827.00 819
11828.03 889
11829.06 900
11830.09 915
11831.11 830
11832.14 888
11833.17 947
11834.20 925
11835.22 893
11836.25 912
11837.28 909
11838.31 964
11839.33 959
11840.36 934
11841.39 949
11842.42 905
11843.45 925
11844.47 901
11845.50 926
11846.53 887
11847.56 880
11848.59 895
11849.61 886
11850.64 891
11851.67 883
11852.70 920
11853.73 941
11854.75 924
11855.78 918
11856.81 916
11857.84 910
11858.87 980
11859.90 890
11860.93 879
11861.95 916
11862.98 931
11864.01 965
11865.04 976
11866.07 956
11867.10 931
11868.13 959
11869.16 995
11870.19 963
11871.21 995
11872.24 949
11873.27 932
11874.30 942
11875.33 872
11876.36 835
11877.39 893
11878.42 950
11879.45 965
11880.48 952
11881.51 954
11882.54 1009
11883.57 1003
11884.60 984
11885.63 1004
11886.66 1026
11887.69 1042
11888.72 1081
11889.75 1073
11890.78 1048
11891.81 1114
11892.84 1069
11893.87 1069
11894.90 1132
11895.93 1093
11896.96 1107
11897.99 1082
11899.02 1198
11900.05 1145
11901.08 1095
11902.11 1133
11903.14 1246
11904.17 1264
11905.20 1279
11906.23 1284
11907.26 1254
11908.29 1256
11909.32 1282
11910.35 1364
11911.38 1335
11912.42 1304
11913.45 1220
11914.48 1235
11915.51 1299
11916.54 1278
11917.57 1201
11918.60 1207
11919.63 1277
11920.66 1211
11921.70 1253
11922.73 1271
11923.76 1324
11924.79 1327
11925.82 1217
11926.85 1234
11927.88 1256
11928.92 1233
11929.95 1248
11930.98 1331
11932.01 1377
11933.04 1380
11934.07 1460
11935.11 1575
11936.14 1591
11937.17 1716
11938.20 1790
11939.23 1847
11940.27 1879
11941.30 1864
11942.33 1773
11943.36 1815
11944.40 1707
11945.43 1618
11946.46 1584
11947.49 1446
11948.53 1444
11949.56 1359
11950.59 1292
11951.62 1191
11952.66 1225
11953.69 1217
11954.72 1202
11955.75 1192
11956.79 1170
11957.82 1164
11958.85 1159
11959.88 1193
11960.92 1176
11961.95 1162
11962.98 1136
11964.02 1084
11965.05 1098
11966.08 1095
11967.12 1114
11968.15 1117
11969.18 1163
11970.22 1142
11971.25 1084
11972.28 1106
11973.32 1143
11974.35 1154
11975.38 1129
11976.42 1132
11977.45 1105
11978.49 1049
11979.52 1071
11980.55 1138
11981.59 1080
11982.62 1054
11983.66 1086
11984.69 1077
11985.72 1082
11986.76 1130
11987.79 1093
11988.83 1138
11989.86 1090
11990.89 1136
11991.93 1105
11992.96 1105
11994.00 1153
11995.03 1098
11996.07 1120
11997.10 1053
11998.14 1040
11999.17 1131
12000.20 1048
12001.24 1086
12002.27 1074
12003.31 1132
12004.34 1142
12005.38 1099
12006.41 1052
12007.45 1137
12008.48 1160
12009.52 1121
12010.55 1139
12011.59 1142
12012.62 1115
12013.66 1154
12014.70 1115
12015.73 1181
12016.77 1144
12017.80 1149
12018.84 1183
12019.87 1224
12020.91 1200
12021.94 1231
12022.98 1278
12024.02 1368
12025.05 1347
12026.09 1331
12027.12 1324
12028.16 1316
12029.19 1372
12030.23 1375
12031.27 1249
12032.30 1305
12033.34 1289
12034.37 1219
12035.41 1146
12036.45 1232
12037.48 1255
12038.52 1223
12039.56 1140
12040.59 1235
12041.63 1155
12042.67 1186
12043.70 1168
12044.74 1146
12045.78 1168
12046.81 1135
12047.85 1111
12048.89 1131
12049.92 1138
12050.96 1101
12052.00 1094
12053.03 1076
12054.07 1049
12055.11 1047
12056.14 1071
12057.18 1115
12058.22 1149
12059.26 1091
12060.29 1073
12061.33 1016
12062.37 1038
12063.41 1040
12064.44 1133
12065.48 1073
12066.52 1060
12067.56 1058
12068.59 1078
12069.63 1090
12070.67 1086
12071.71 1037
12072.74 1074
12073.78 1090
12074.82 1033
12075.86 1004
12076.90 1010
12077.93 992
12078.97 1057
12080.01 1124
12081.05 1066
12082.09 1014
12083.13 1059
12084.16 1033
12085.20 1032
12086.24 1012
12087.28 1024
12088.32 1075
12089.36 1093
12090.39 1042
12091.43 1042
12092.47 1087
12093.51 1095
12094.55 1079
12095.59 1116
12096.63 1051
12097.67 1075
12098.70 1131
12099.74 1085
12100.78 1113
12101.82 1066
12102.86 1014
12103.90 1084
12104.94 1074
12105.98 1070
12107.02 1104
12108.06 1122
12109.10 1155
12110.14 1150
12111.18 1205
12112.22 1134
12113.25 1145
12114.29 1214
12115.33 1101
12116.37 1073
12117.41 1079
12118.45 1034
12119.49 1007
12120.53 1001
12121.57 978
12122.61 974
12123.65 963
12124.69 1008
12125.73 955
12126.77 942
12127.81 925
12128.85 934
12129.89 913
12130.93 924
12131.97 965
12133.02 893
12134.06 870
12135.10 837
12136.14 884
12137.18 847
12138.22 840
12139.26 857
12140.30 864
12141.34 892
12142.38 872
12143.42 895
12144.46 797
12145.50 887
12146.54 895
12147.59 820
12148.63 817
12149.67 829
12150.71 833
12151.75 923
12152.79 832
12153.83 842
12154.87 835
12155.92 874
12156.96 811
12158.00 785
12159.04 881
12160.08 927
12161.12 838
12162.17 834
12163.21 837
12164.25 803
12165.29 844
12166.33 882
12167.37 855
12168.42 828
12169.46 852
12170.50 880
12171.54 820
12172.58 815
12173.63 811
12174.67 790
12175.71 855
12176.75 847
12177.80 840
12178.84 880
12179.88 857
12180.92 842
12181.97 890
12183.01 858
12184.05 810
12185.09 778
12186.14 801
12187.18 836
12188.22 817
12189.26 829
12190.31 859
12191.35 871
12192.39 847
12193.44 891
12194.48 838
12195.52 854
12196.57 830
12197.61 823
12198.65 799
12199.70 824
12200.74 824
12201.78 844
12202.83 817
12203.87 787
12204.91 829
12205.96 834
12207.00 886
12208.04 849
12209.09 775
12210.13 836
12211.17 858
12212.22 814
12213.26 831
12214.31 818
12215.35 832
12216.39 831
12217.44 820
12218.48 818
12219.53 811
12220.57 768
12221.61 812
12222.66 849
12223.70 826
12224.75 791
12225.79 811
12226.84 827
12227.88 856
12228.93 850
12229.97 862
12231.01 855
12232.06 848
12233.10 833
12234.15 859
12235.19 887
12236.24 842
12237.28 851
12238.33 816
12239.37 846
12240.42 897
12241.46 821
12242.51 820
12243.55 881
12244.60 880
12245.64 830
12246.69 842
12247.74 837
12248.78 809
12249.83 775
12250.87 842
12251.92 855
12252.96 844
12254.01 878
12255.05 896
12256.10 853
12257.15 823
12258.19 789
12259.24 831
12260.28 874
12261.33 803
12262.37 832
12263.42 815
12264.47 808
12265.51 780
12266.56 765
12267.61 772
12268.65 740
12269.70 752
12270.74 826
12271.79 776
12272.84 749
12273.88 758
12274.93 783
12275.98 758
12277.02 751
12278.07 809
12279.12 827
12280.16 769
12281.21 752
12282.26 770
12283.30 794
12284.35 697
12285.40 746
12286.44 773
12287.49 790
12288.54 746
12289.59 823
12290.63 796
12291.68 767
12292.73 735
12293.77 734
12294.82 747
12295.87 756
12296.92 724
12297.96 719
12299.01 780
12300.06 833
12301.11 747
12302.15 759
12303.20 776
12304.25 791
12305.30 793
12306.35 794
12307.39 769
12308.44 809
12309.49 837
12310.54 763
12311.59 751
12312.63 785
12313.68 771
12314.73 790
12315.78 767
12316.83 825
12317.88 768
12318.92 714
12319.97 722
12321.02 748
12322.07 760
12323.12 792
12324.17 794
12325.21 776
12326.26 747
12327.31 766
12328.36 738
12329.41 743
12330.46 707
12331.51 682
12332.56 752
12333.61 742
12334.65 759
12335.70 745
12336.75 739
12337.80 804
12338.85 784
12339.90 712
12340.95 741
12342.00 825
12343.05 777
12344.10 777
12345.15 735
12346.20 729
12347.25 722
12348.30 716
12349.35 748
12350.40 737
12351.45 762
12352.50 741
12353.55 737
12354.60 724
12355.65 736
12356.70 746
12357.75 768
12358.80 794
12359.85 722
12360.90 742
12361.95 746
12363.00 778
12364.05 843
12365.10 819
12366.15 805
12367.20 712
12368.25 774
12369.30 740
12370.35 722
12371.40 782
12372.45 846
12373.50 799
12374.55 766
12375.60 797
12376.65 775
12377.70 751
12378.76 786
12379.81 806
12380.86 777
12381.91 792
12382.96 789
12384.01 801
12385.06 785
12386.11 786
12387.17 823
12388.22 823
12389.27 821
12390.32 848
12391.37 822
12392.42 806
12393.47 758
12394.53 804
12395.58 796
12396.63 848
12397.68 871
12398.73 859
12399.78 820
12400.84 841
12401.89 871
12402.94 868
12403.99 835
12405.04 840
12406.10 869
12407.15 866
12408.20 879
12409.25 903
12410.31 898
12411.36 868
12412.41 860
12413.46 924
12414.51 933
12415.57 872
12416.62 858
12417.67 890
12418.72 844
12419.78 858
12420.83 895
12421.88 841
12422.94 835
12423.99 859
12425.04 843
12426.09 850
12427.15 872
12428.20 903
12429.25 883
12430.31 902
12431.36 866
12432.41 828
12433.47 849
12434.52 918
12435.57 922
12436.63 890
12437.68 887
12438.73 892
12439.79 952
12440.84 903
12441.89 867
12442.95 906
12444.00 914
12445.06 931
12446.11 904
12447.16 938
12448.22 933
12449.27 871
12450.33 848
12451.38 898
12452.43 863
12453.49 863
12454.54 855
12455.60 873
12456.65 825
12457.70 855
12458.76 887
12459.81 962
12460.87 907
12461.92 840
12462.98 893
12464.03 854
12465.09 879
12466.14 846
12467.19 875
12468.25 898
12469.30 880
12470.36 907
12471.41 943
12472.47 877
12473.52 824
12474.58 841
12475.63 819
12476.69 930
12477.74 926
12478.80 907
12479.85 892
12480.91 977
12481.97 986
12483.02 952
12484.08 984
12485.13 994
12486.19 1009
12487.24 969
12488.30 951
12489.35 998
12490.41 1041
12491.47 993
12492.52 1059
12493.58 1081
12494.63 1142
12495.69 1184
12496.74 1272
12497.80 1303
12498.86 1371
12499.91 1496
12500.97 1552
12502.03 1681
12503.08 1726
12504.14 1725
12505.19 1732
12506.25 1722
12507.31 1665
12508.36 1512
12509.42 1436
12510.48 1313
12511.53 1266
12512.59 1198
12513.65 1079
12514.70 1128
12515.76 1099
12516.82 1051
12517.87 951
12518.93 950
12519.99 973
12521.04 955
12522.10 985
12523.16 979
12524.22 985
12525.27 941
12526.33 972
12527.39 933
12528.44 893
12529.50 886
12530.56 846
12531.62 872
12532.67 936
12533.73 894
12534.79 869
12535.85 878
12536.90 861
12537.96 900
12539.02 996
12540.08 937
12541.14 880
12542.19 824
12543.25 892
12544.31 884
12545.37 884
12546.43 852
12547.48 833
12548.54 848
12549.60 855
12550.66 839
12551.72 807
12552.77 791
12553.83 829
12554.89 880
12555.95 904
12557.01 910
12558.07 907
12559.13 858
12560.18 819
12561.24 888
12562.30 847
12563.36 876
12564.42 854
12565.48 881
12566.54 842
12567.60 838
12568.65 929
12569.71 905
12570.77 883
12571.83 969
12572.89 978
12573.95 928
12575.01 964
12576.07 962
12577.13 1007
12578.19 1013
12579.25 978
12580.31 999
12581.37 1075
12582.43 1092
12583.49 1096
12584.55 1159
12585.60 1139
12586.66 1102
12587.72 1129
12588.78 1142
12589.84 1077
12590.90 961
12591.96 1061
12593.02 1125
12594.08 1074
12595.14 1124
12596.20 1019
12597.26 1113
12598.32 1025
12599.39 1042
12600.45 1070
12601.51 1082
12602.57 1080
12603.63 1027
12604.69 1011
12605.75 1000
12606.81 961
12607.87 975
12608.93 949
12609.99 916
12611.05 981
12612.11 919
12613.17 991
12614.23 916
12615.30 914
12616.36 906
12617.42 883
12618.48 921
12619.54 980
12620.60 900
12621.66 942
12622.72 922
12623.78 928
12624.85 1036
12625.91 984
12626.97 1020
12628.03 1028
12629.09 963
12630.15 920
12631.22 955
12632.28 966
12633.34 943
12634.40 934
12635.46 891
12636.52 847
12637.59 874
12638.65 886
12639.71 830
12640.77 871
12641.83 907
12642.90 869
12643.96 916
12645.02 875
12646.08 835
12647.14 867
12648.21 928
12649.27 891
12650.33 828
12651.39 865
12652.46 861
12653.52 870
12654.58 851
12655.65 853
12656.71 851
12657.77 858
12658.83 884
12659.90 887
12660.96 899
12662.02 949
12663.09 936
12664.15 969
12665.21 1003
12666.27 895
12667.34 917
12668.40 882
12669.46 921
12670.53 926
12671.59 851
12672.65 859
12673.72 847
12674.78 923
12675.84 877
12676.91 898
12677.97 879
12679.04 867
12680.10 915
12681.16 929
12682.23 924
12683.29 938
12684.35 955
12685.42 866
12686.48 862
12687.55 865
12688.61 904
12689.67 935
12690.74 869
12691.80 867
12692.87 908
12693.93 913
12695.00 937
12696.06 942
12697.12 958
12698.19 988
12699.25 961
12700.32 962
12701.38 963
12702.45 950
12703.51 961
12704.58 955
12705.64 935
12706.71 968
12707.77 854
12708.84 923
12709.90 939
12710.97 914
12712.03 857
12713.10 920
12714.16 916
12715.23 934
12716.29 910
12717.36 926
12718.42 892
12719.49 900
12720.55 862
12721.62 878
12722.68 933
12723.75 909
12724.81 883
12725.88 939
12726.95 938
12728.01 862
12729.08 872
12730.14 939
12731.21 961
12732.28 916
12733.34 973
12734.41 904
12735.47 938
12736.54 933
12737.61 936
12738.67 943
12739.74 925
12740.80 881
12741.87 916
12742.94 909
12744.00 885
12745.07 931
12746.14 946
12747.20 924
12748.27 883
12749.34 915
12750.40 908
12751.47 909
12752.54 845
12753.60 804
12754.67 863
12755.74 887
12756.80 840
12757.87 891
12758.94 900
12760.00 861
12761.07 894
12762.14 886
12763.21 866
12764.27 876
12765.34 823
12766.41 888
12767.47 844
12768.54 795
12769.61 775
12770.68 817
12771.74 852
12772.81 827
12773.88 849
12774.95 804
12776.02 795
12777.08 842
12778.15 833
12779.22 781
12780.29 755
12781.35 748
12782.42 787
12783.49 808
12784.56 821
12785.63 813
12786.70 848
12787.76 822
12788.83 808
12789.90 843
12790.97 844
12792.04 798
12793.11 832
12794.17 815
12795.24 803
12796.31 769
12797.38 794
12798.45 765
12799.52 820
12800.59 788
12801.65 819
12802.72 798
12803.79 851
12804.86 758
12805.93 770
12807.00 794
12808.07 823
12809.14 778
12810.21 764
12811.28 793
12812.34 787
12813.41 794
12814.48 814
12815.55 819
12816.62 844
12817.69 867
12818.76 816
12819.83 826
12820.90 829
12821.97 888
12823.04 855
12824.11 871
12825.18 876
12826.25 865
12827.32 914
12828.39 868
12829.46 861
12830.53 837
12831.60 831
12832.67 839
12833.74 820
12834.81 817
12835.88 824
12836.95 823
12838.02 777
12839.09 785
12840.16 784
12841.23 824
12842.30 852
12843.37 848
12844.44 830
12845.51 848
12846.58 823
12847.66 795
12848.73 824
12849.80 817
12850.87 759
12851.94 776
12853.01 790
12854.08 744
12855.15 723
12856.22 757
12857.29 806
12858.36 742
12859.44 761
12860.51 766
12861.58 767
12862.65 737
12863.72 718
12864.79 714
12865.86 761
12866.94 767
12868.01 720
12869.08 710
12870.15 732
12871.22 729
12872.29 778
12873.37 775
12874.44 761
12875.51 710
12876.58 713
12877.65 755
12878.73 670
12879.80 724
12880.87 756
12881.94 680
12883.01 708
12884.09 737
12885.16 728
12886.23 682
12887.30 696
12888.38 676
12889.45 656
12890.52 685
12891.59 729
12892.67 739
12893.74 686
12894.81 668
12895.88 709
12896.96 725
12898.03 716
12899.10 698
12900.18 718
12901.25 695
12902.32 712
12903.39 716
12904.47 742
12905.54 709
12906.61 718
12907.69 709
12908.76 740
12909.83 745
12910.91 705
12911.98 686
12913.05 710
12914.13 740
12915.20 676
12916.28 746
12917.35 771
12918.42 767
12919.50 728
12920.57 753
12921.64 747
12922.72 720
12923.79 711
12924.87 681
12925.94 682
12927.01 675
12928.09 755
12929.16 725
12930.24 689
12931.31 716
12932.38 686
12933.46 709
12934.53 722
12935.61 712
12936.68 725
12937.76 767
12938.83 768
12939.91 733
12940.98 686
12942.05 700
12943.13 750
12944.20 716
12945.28 767
12946.35 705
12947.43 733
12948.50 717
12949.58 694
12950.65 700
12951.73 732
12952.80 750
12953.88 745
12954.95 712
12956.03 696
12957.10 711
12958.18 715
12959.26 728
12960.33 714
12961.41 727
12962.48 701
12963.56 666
12964.63 718
12965.71 731
12966.78 741
12967.86 682
12968.94 702
12970.01 713
12971.09 669
12972.16 616
12973.24 760
12974.32 714
12975.39 684
12976.47 683
12977.54 732
12978.62 733
12979.70 655
12980.77 662
12981.85 679
12982.93 713
12984.00 701
12985.08 702
12986.15 724
12987.23 736
12988.31 694
12989.38 696
12990.46 705
12991.54 715
12992.61 718
12993.69 673
12994.77 704
12995.85 698
12996.92 771
12998.00 718
12999.08 758
13000.15 721
13001.23 767
13002.31 733
13003.38 758
13004.46 697
13005.54 717
13006.62 688
13007.69 674
13008.77 682
13009.85 771
13010.93 770
13012.00 750
13013.08 759
13014.16 796
13015.24 730
13016.32 723
13017.39 729
13018.47 768
13019.55 787
13020.63 734
13021.70 697
13022.78 762
13023.86 825
13024.94 782
13026.02 794
13027.10 773
13028.17 788
13029.25 837
13030.33 793
13031.41 761
13032.49 761
13033.57 779
13034.64 845
13035.72 829
13036.80 793
13037.88 719
13038.96 798
13040.04 774
13041.12 759
13042.19 714
13043.27 734
13044.35 799
13045.43 809
13046.51 770
13047.59 777
13048.67 744
13049.75 769
13050.83 768
13051.91 802
13052.99 758
13054.06 730
13055.14 785
13056.22 832
13057.30 756
13058.38 764
13059.46 756
13060.54 780
13061.62 832
13062.70 760
13063.78 788
13064.86 779
13065.94 736
13067.02 769
13068.10 797
13069.18 773
13070.26 801
13071.34 819
13072.42 727
13073.50 716
13074.58 706
13075.66 702
13076.74 753
13077.82 742
13078.90 752
13079.98 754
13081.06 713
13082.14 716
13083.22 718
13084.30 709
13085.38 697
13086.47 744
13087.55 715
13088.63 710
13089.71 695
13090.79 748
13091.87 746
13092.95 709
13094.03 727
13095.11 715
13096.19 834
13097.27 752
13098.36 733
13099.44 733
13100.52 733
13101.60 757
13102.68 723
13103.76 687
13104.84 711
13105.93 687
13107.01 747
13108.09 719
13109.17 712
13110.25 692
13111.33 746
13112.42 682
13113.50 685
13114.58 697
13115.66 721
13116.74 724
13117.82 676
13118.91 762
13119.99 709
13121.07 667
13122.15 663
13123.23 688
13124.32 740
13125.40 684
13126.48 698
13127.56 702
13128.65 702
13129.73 691
13130.81 681
13131.89 712
13132.98 713
13134.06 715
13135.14 710
13136.22 672
13137.31 738
13138.39 721
13139.47 705
13140.56 688
13141.64 734
13142.72 661
13143.81 735
13144.89 697
13145.97 695
13147.05 661
13148.14 674
13149.22 641
13150.30 700
13151.39 714
13152.47 693
13153.55 693
13154.64 694
13155.72 677
13156.81 680
13157.89 701
13158.97 703
13160.06 718
13161.14 687
13162.22 617
13163.31 675
13164.39 666
13165.48 635
13166.56 650
13167.64 679
13168.73 676
13169.81 664
13170.90 713
13171.98 634
13173.06 662
13174.15 674
13175.23 676
13176.32 660
13177.40 674
13178.49 705
13179.57 684
13180.66 690
13181.74 675
13182.82 723
13183.91 698
13184.99 725
13186.08 701
13187.16 747
13188.25 722
13189.33 757
13190.42 714
13191.50 672
13192.59 650
13193.67 661
13194.76 661
13195.84 663
13196.93 665
13198.01 719
13199.10 722
13200.19 707
13201.27 692
13202.36 748
13203.44 705
13204.53 707
13205.61 691
13206.70 670
13207.78 757
13208.87 707
13209.96 755
13211.04 707
13212.13 638
13213.21 692
13214.30 715
13215.38 770
13216.47 754
13217.56 743
13218.64 759
13219.73 737
13220.82 659
13221.90 699
13222.99 754
13224.07 737
13225.16 652
13226.25 668
13227.33 746
13228.42 723
13229.51 701
13230.59 692
13231.68 722
13232.77 726
13233.85 738
13234.94 699
13236.03 684
13237.11 720
13238.20 671
13239.29 711
13240.38 705
13241.46 731
13242.55 733
13243.64 736
13244.72 720
13245.81 711
13246.90 662
13247.99 702
13249.07 717
13250.16 742
13251.25 711
13252.34 725
13253.42 725
13254.51 697
13255.60 733
13256.69 718
13257.77 739
13258.86 804
13259.95 717
13261.04 733
13262.13 755
13263.21 738
13264.30 746
13265.39 764
13266.48 760
13267.57 747
13268.65 730
13269.74 727
13270.83 696
13271.92 739
13273.01 767
13274.10 799
13275.18 765
13276.27 746
13277.36 778
13278.45 729
13279.54 752
13280.63 773
13281.72 790
13282.80 795
13283.89 745
13284.98 779
13286.07 741
13287.16 746
13288.25 753
13289.34 776
13290.43 754
13291.52 825
13292.61 797
13293.69 828
13294.78 820
13295.87 753
13296.96 802
13298.05 808
13299.14 833
13300.23 841
13301.32 805
13302.41 778
13303.50 776
13304.59 795
13305.68 853
13306.77 838
13307.86 874
13308.95 838
13310.04 846
13311.13 879
13312.22 838
13313.31 820
13314.40 822
13315.49 903
13316.58 911
13317.67 817
13318.76 844
13319.85 881
13320.94 887
13322.03 922
13323.12 860
13324.21 888
13325.30 873
13326.39 840
13327.48 852
13328.57 901
13329.66 850
13330.75 833
13331.85 831
13332.94 795
13334.03 867
13335.12 855
13336.21 814
13337.30 875
13338.39 902
13339.48 921
13340.57 878
13341.66 896
13342.76 856
13343.85 862
13344.94 840
13346.03 874
13347.12 922
13348.21 942
13349.30 875
13350.40 899
13351.49 948
13352.58 952
13353.67 867
13354.76 896
13355.85 883
13356.95 921
13358.04 901
13359.13 915
13360.22 901
13361.31 913
13362.41 925
13363.50 877
13364.59 961
13365.68 887
13366.77 951
13367.87 987
13368.96 964
13370.05 935
13371.14 881
13372.24 981
13373.33 1049
13374.42 1111
13375.51 994
13376.61 1009
13377.70 1044
13378.79 994
13379.88 999
13380.98 1001
13382.07 940
13383.16 995
13384.26 966
13385.35 936
13386.44 849
13387.54 861
13388.63 879
13389.72 890
13390.81 868
13391.91 872
13393.00 847
13394.09 795
13395.19 834
13396.28 868
13397.37 835
13398.47 855
13399.56 888
13400.66 867
13401.75 837
13402.84 837
13403.94 770
13405.03 796
13406.12 809
13407.22 807
13408.31 798
13409.41 797
13410.50 824
13411.59 835
13412.69 845
13413.78 774
13414.88 786
13415.97 908
13417.07 836
13418.16 717
13419.25 758
13420.35 812
13421.44 847
13422.54 840
13423.63 845
13424.73 871
13425.82 819
13426.92 852
13428.01 843
13429.11 830
13430.20 851
13431.29 861
13432.39 872
13433.48 858
13434.58 857
13435.67 865
13436.77 843
13437.86 837
13438.96 818
13440.06 925
13441.15 885
13442.25 923
13443.34 842
13444.44 778
13445.53 873
13446.63 864
13447.72 854
13448.82 843
13449.91 848
13451.01 893
13452.11 807
13453.20 821
13454.30 792
13455.39 850
13456.49 853
13457.59 866
13458.68 899
13459.78 879
13460.87 880
13461.97 872
13463.07 905
13464.16 839
13465.26 872
13466.35 887
13467.45 926
13468.55 885
13469.64 912
13470.74 973
13471.84 961
13472.93 932
13474.03 940
13475.13 929
13476.22 908
13477.32 937
13478.42 976
13479.51 959
13480.61 866
13481.71 867
13482.80 893
13483.90 947
13485.00 969
13486.10 953
13487.19 911
13488.29 967
13489.39 959
13490.48 969
13491.58 900
13492.68 946
13493.78 1021
13494.87 963
13495.97 1001
13497.07 1000
13498.17 982
13499.26 1022
13500.36 1069
13501.46 1029
13502.56 1013
13503.65 1035
13504.75 1095
13505.85 1087
13506.95 1096
13508.05 1076
13509.14 1118
13510.24 1132
13511.34 1073
13512.44 1074
13513.54 1121
13514.64 1092
13515.73 1053
13516.83 1030
13517.93 1011
13519.03 1032
13520.13 957
13521.23 999
13522.32 916
13523.42 897
13524.52 955
13525.62 918
13526.72 938
13527.82 874
13528.92 894
13530.02 926
13531.12 900
13532.21 883
13533.31 953
13534.41 897
13535.51 865
13536.61 854
13537.71 890
13538.81 872
13539.91 902
13541.01 888
13542.11 832
13543.21 819
13544.31 832
13545.41 790
13546.50 806
13547.60 854
13548.70 854
13549.80 852
13550.90 835
13552.00 832
13553.10 843
13554.20 865
13555.30 871
13556.40 800
13557.50 823
13558.60 803
13559.70 777
13560.80 803
13561.90 828
13563.00 774
13564.10 805
13565.20 783
13566.30 771
13567.41 746
13568.51 796
13569.61 811
13570.71 846
13571.81 828
13572.91 822
13574.01 881
13575.11 796
13576.21 807
13577.31 808
13578.41 823
13579.51 785
13580.61 842
13581.71 841
13582.82 839
13583.92 788
13585.02 800
13586.12 791
13587.22 747
13588.32 832
13589.42 827
13590.52 790
13591.63 827
13592.73 774
13593.83 771
13594.93 839
13596.03 787
13597.13 795
13598.24 812
13599.34 778
13600.44 813
13601.54 819
13602.64 817
13603.74 826
13604.85 789
13605.95 826
13607.05 837
13608.15 812
13609.25 823
13610.36 854
13611.46 932
13612.56 829
13613.66 823
13614.77 875
13615.87 871
13616.97 803
13618.07 815
13619.18 849
13620.28 904
13621.38 907
13622.48 876
13623.59 862
13624.69 842
13625.79 846
13626.89 850
13628.00 827
13629.10 823
13630.20 841
13631.31 881
13632.41 865
13633.51 865
13634.62 858
13635.72 826
13636.82 914
13637.93 867
13639.03 866
13640.13 872
13641.24 835
13642.34 895
13643.44 889
13644.55 841
13645.65 858
13646.75 933
13647.86 841
13648.96 857
13650.06 842
13651.17 843
13652.27 839
13653.38 823
13654.48 833
13655.58 843
13656.69 946
13657.79 926
13658.90 860
13660.00 879
13661.10 863
13662.21 843
13663.31 834
13664.42 819
13665.52 837
13666.63 867
13667.73 892
13668.84 871
13669.94 818
13671.04 852
13672.15 884
13673.25 867
13674.36 886
13675.46 952
13676.57 872
13677.67 895
13678.78 873
13679.88 862
13680.99 896
13682.09 930
13683.20 891
13684.30 896
13685.41 905
13686.51 930
13687.62 899
13688.72 934
13689.83 906
13690.94 943
13692.04 927
13693.15 910
13694.25 913
13695.36 883
13696.46 883
13697.57 869
13698.67 830
13699.78 854
13700.89 921
13701.99 957
13703.10 949
13704.20 913
13705.31 928
13706.42 893
13707.52 899
13708.63 963
13709.73 939
13710.84 943
13711.95 980
13713.05 946
13714.16 963
13715.27 926
13716.37 1017
13717.48 1054
13718.59 989
13719.69 1011
13720.80 1009
13721.91 988
13723.01 1007
13724.12 1028
13725.23 1008
13726.33 1001
13727.44 970
13728.55 997
13729.65 1040
13730.76 1009
13731.87 1025
13732.98 1013
13734.08 1073
13735.19 1079
13736.30 1192
13737.40 1153
13738.51 1163
13739.62 1127
13740.73 1131
13741.83 1170
13742.94 1264
13744.05 1241
13745.16 1221
13746.26 1188
13747.37 1242
13748.48 1182
13749.59 1182
13750.70 1211
13751.80 1233
13752.91 1294
13754.02 1229
13755.13 1318
13756.24 1299
13757.34 1273
13758.45 1260
13759.56 1331
13760.67 1312
13761.78 1297
13762.88 1280
13763.99 1329
13765.10 1386
13766.21 1376
13767.32 1494
13768.43 1575
13769.54 1445
13770.64 1512
13771.75 1527
13772.86 1547
13773.97 1682
13775.08 1777
13776.19 1773
13777.30 1783
13778.41 1845
13779.52 1852
13780.62 1914
13781.73 1989
13782.84 1984
13783.95 2072
13785.06 1980
13786.17 1853
13787.28 1814
13788.39 1750
13789.50 1683
13790.61 1658
13791.72 1490
13792.83 1475
13793.94 1441
13795.05 1389
13796.16 1364
13797.27 1327
13798.38 1333
13799.49 1397
13800.60 1365
13801.71 1258
13802.82 1205
13803.93 1197
13805.04 1286
13806.15 1268
13807.26 1236
13808.37 1290
13809.48 1245
13810.59 1240
13811.70 1265
13812.81 1245
13813.92 1230
13815.03 1273
13816.14 1313
13817.25 1225
13818.36 1211
13819.47 1210
13820.58 1242
13821.69 1353
13822.80 1343
13823.91 1287
13825.02 1302
13826.13 1277
13827.25 1165
13828.36 1189
13829.47 1176
13830.58 1197
13831.69 1142
13832.80 1173
13833.91 1168
13835.02 1158
13836.13 1172
13837.25 1222
13838.36 1207
13839.47 1132
13840.58 1131
13841.69 1141
13842.80 1137
13843.91 1106
13845.03 1097
13846.14 1119
13847.25 1147
13848.36 1086
13849.47 1147
13850.59 1171
13851.70 1137
13852.81 1174
13853.92 1140
13855.03 1072
13856.15 1073
13857.26 1148
13858.37 1203
13859.48 1179
13860.59 1149
13861.71 1177
13862.82 1194
13863.93 1152
13865.04 1145
13866.16 1219
13867.27 1222
13868.38 1304
13869.49 1225
13870.61 1248
13871.72 1285
13872.83 1277
13873.95 1275
13875.06 1320
13876.17 1293
13877.28 1294
13878.40 1320
13879.51 1300
13880.62 1325
13881.74 1207
13882.85 1221
13883.96 1171
13885.08 1256
13886.19 1252
13887.30 1171
13888.42 1133
13889.53 1204
13890.64 1105
13891.76 1177
13892.87 1156
13893.98 1152
13895.10 1193
13896.21 1146
13897.33 1144
13898.44 1188
13899.55 1220
13900.67 1229
13901.78 1237
13902.89 1200
13904.01 1300
13905.12 1315
13906.24 1233
13907.35 1219
13908.47 1169
13909.58 1172
13910.69 1252
13911.81 1257
13912.92 1192
13914.04 1189
13915.15 1150
13916.27 1208
13917.38 1192
13918.50 1073
13919.61 1116
13920.72 1114
13921.84 1091
13922.95 1135
13924.07 1109
13925.18 1067
13926.30 1079
13927.41 1049
13928.53 1051
13929.64 1070
13930.76 1027
13931.87 1094
13932.99 1044
13934.10 1013
13935.22 1059
13936.34 1049
13937.45 1029
13938.57 1085
13939.68 948
13940.80 965
13941.91 998
13943.03 997
13944.14 963
13945.26 997
13946.38 1020
13947.49 1056
13948.61 987
13949.72 1009
13950.84 1022
13951.95 1075
13953.07 1041
13954.19 943
13955.30 957
13956.42 1076
13957.53 1064
13958.65 999
13959.77 987
13960.88 1035
13962.00 1003
13963.12 974
13964.23 990
13965.35 1032
13966.47 1009
13967.58 1048
13968.70 1018
13969.82 1013
13970.93 982
13972.05 969
13973.17 957
13974.28 1013
13975.40 973
13976.52 1042
13977.63 1021
13978.75 1010
13979.87 990
13980.99 943
13982.10 1028
13983.22 1061
13984.34 1004
13985.45 1056
13986.57 993
13987.69 978
13988.81 916
13989.92 967
13991.04 1025
13992.16 1014
13993.28 954
13994.39 946
13995.51 958
13996.63 1022
13997.75 1004
13998.87 988
13999.98 1001
14001.10 989
14002.22 1015
14003.34 973
14004.46 1032
14005.57 1000
14006.69 1026
14007.81 1056
14008.93 1027
14010.05 986
14011.16 991
14012.28 1027
14013.40 1082
14014.52 1086
14015.64 1005
14016.76 1005
14017.88 1024
14018.99 1097
14020.11 1113
14021.23 1101
14022.35 1118
14023.47 1064
14024.59 1065
14025.71 1051
14026.83 1111
14027.94 1072
14029.06 1102
14030.18 1112
14031.30 1090
14032.42 1094
14033.54 1135
14034.66 1077
14035.78 1090
14036.90 1079
14038.02 1111
14039.14 1064
14040.26 1057
14041.38 1034
14042.50 1005
14043.62 976
14044.74 1019
14045.86 1035
14046.97 1052
14048.09 1022
14049.21 931
14050.33 960
14051.45 902
14052.57 972
14053.69 962
14054.81 973
14055.93 982
14057.05 1054
14058.17 1028
14059.30 999
14060.42 974
14061.54 980
14062.66 1003
14063.78 1019
14064.90 980
14066.02 984
14067.14 1008
14068.26 1002
14069.38 1003
14070.50 978
14071.62 1026
14072.74 1062
14073.86 1050
14074.98 1041
14076.10 1048
14077.23 1076
14078.35 1079
14079.47 1087
14080.59 1080
14081.71 1079
14082.83 1099
14083.95 1140
14085.07 1121
14086.19 1156
14087.32 1079
14088.44 1120
14089.56 1125
14090.68 1087
14091.80 1178
14092.92 1165
14094.05 1146
14095.17 1246
14096.29 1311
14097.41 1236
14098.53 1216
14099.65 1300
14100.78 1308
14101.90 1382
14103.02 1346
14104.14 1353
14105.26 1396
14106.39 1421
14107.51 1454
14108.63 1406
14109.75 1427
14110.88 1364
14112.00 1357
14113.12 1323
14114.24 1247
14115.37 1200
14116.49 1174
14117.61 1133
14118.73 1134
14119.86 1089
14120.98 1085
14122.10 1060
14123.22 1085
14124.35 997
14125.47 966
14126.59 972
14127.72 1011
14128.84 946
14129.96 922
14131.09 914
14132.21 889
14133.33 920
14134.45 907
14135.58 880
14136.70 871
14137.82 864
14138.95 867
14140.07 862
14141.20 883
14142.32 856
14143.44 859
14144.57 867
14145.69 857
14146.81 881
14147.94 893
14149.06 876
14150.19 856
14151.31 855
14152.43 851
14153.56 890
14154.68 863
14155.81 809
14156.93 874
14158.05 871
14159.18 792
14160.30 802
14161.43 813
14162.55 910
14163.68 841
14164.80 864
14165.92 785
14167.05 815
14168.17 826
14169.30 846
14170.42 888
14171.55 840
14172.67 812
14173.80 847
14174.92 887
14176.05 802
14177.17 798
14178.30 818
14179.42 823
14180.55 792
14181.67 876
14182.80 821
14183.92 836
14185.05 865
14186.17 819
14187.30 863
14188.42 799
14189.55 813
14190.67 849
14191.80 806
14192.93 832
14194.05 813
14195.18 806
14196.30 827
14197.43 753
14198.55 779
14199.68 818
14200.81 795
14201.93 824
14203.06 796
14204.18 756
14205.31 780
14206.44 829
14207.56 793
14208.69 754
14209.82 773
14210.94 825
14212.07 759
14213.19 827
14214.32 789
14215.45 773
14216.57 811
14217.70 776
14218.83 776
14219.95 802
14221.08 743
14222.21 759
14223.33 770
14224.46 769
14225.59 782
14226.71 734
14227.84 736
14228.97 760
14230.10 724
14231.22 713
14232.35 794
14233.48 750
14234.60 695
14235.73 693
14236.86 734
14237.99 760
14239.11 751
14240.24 697
14241.37 731
14242.50 771
14243.62 767
14244.75 712
14245.88 751
14247.01 735
14248.13 694
14249.26 704
14250.39 732
14251.52 733
14252.65 729
14253.77 785
14254.90 776
14256.03 694
14257.16 703
14258.29 704
14259.42 695
14260.54 704
14261.67 709
14262.80 708
14263.93 665
14265.06 662
14266.19 687
14267.31 705
14268.44 676
14269.57 669
14270.70 725
14271.83 720
14272.96 712
14274.09 682
14275.22 668
14276.34 682
14277.47 714
14278.60 666
14279.73 664
14280.86 704
14281.99 693
14283.12 701
14284.25 707
14285.38 682
14286.51 646
14287.64 697
14288.76 708
14289.89 743
14291.02 715
14292.15 669
14293.28 641
14294.41 680
14295.54 660
14296.67 647
14297.80 654
14298.93 673
14300.06 691
14301.19 691
14302.32 660
14303.45 712
14304.58 708
14305.71 713
14306.84 641
14307.97 625
14309.10 661
14310.23 675
14311.36 705
14312.49 640
14313.62 603
14314.75 586
14315.88 655
14317.01 605
14318.15 607
14319.28 627
14320.41 635
14321.54 684
14322.67 653
14323.80 661
14324.93 636
14326.06 671
14327.19 648
14328.32 620
14329.45 610
14330.58 631
14331.72 701
14332.85 657
14333.98 602
14335.11 588
14336.24 606
14337.37 624
14338.50 629
14339.63 667
14340.77 665
14341.90 652
14343.03 634
14344.16 658
14345.29 613
14346.42 593
14347.56 604
14348.69 558
14349.82 596
14350.95 615
14352.08 620
14353.21 628
14354.35 556
14355.48 598
14356.61 637
14357.74 606
14358.88 671
14360.01 649
14361.14 592
14362.27 652
14363.40 629
14364.54 636
14365.67 618
14366.80 665
14367.93 595
14369.07 567
14370.20 638
14371.33 602
14372.46 531
14373.60 536
14374.73 594
14375.86 573
14377.00 646
14378.13 612
14379.26 579
14380.39 575
14381.53 600
14382.66 638
14383.79 595
14384.93 620
14386.06 639
14387.19 666
14388.33 635
14389.46 586
14390.59 635
14391.73 623
14392.86 598
14393.99 584
14395.13 556
14396.26 633
14397.40 654
14398.53 651
14399.66 660
14400.80 612
14401.93 604
14403.06 590
14404.20 571
14405.33 601
14406.47 599
14407.60 591
14408.74 624
14409.87 635
14411.00 603
14412.14 633
14413.27 635
14414.41 625
14415.54 659
14416.68 630
14417.81 607
14418.94 598
14420.08 616
14421.21 620
14422.35 625
14423.48 673
14424.62 660
14425.75 657
14426.89 611
14428.02 620
14429.16 615
14430.29 638
14431.43 624
14432.56 628
14433.70 658
14434.83 660
14435.97 668
14437.10 621
14438.24 643
14439.37 628
14440.51 665
14441.64 690
14442.78 607
14443.92 660
14445.05 648
14446.19 604
14447.32 639
14448.46 641
14449.59 619
14450.73 660
14451.87 656
14453.00 609
14454.14 628
14455.27 609
14456.41 645
14457.55 634
14458.68 641
14459.82 635
14460.95 634
14462.09 644
14463.23 620
14464.36 597
14465.50 633
14466.64 618
14467.77 620
14468.91 638
14470.05 595
14471.18 608
14472.32 636
14473.46 651
14474.59 616
14475.73 638
14476.87 631
14478.00 648
14479.14 659
14480.28 664
14481.41 639
14482.55 642
14483.69 644
14484.83 664
14485.96 684
14487.10 642
14488.24 664
14489.37 661
14490.51 658
14491.65 634
14492.79 624
14493.92 627
14495.06 633
14496.20 653
14497.34 626
14498.47 646
14499.61 646
14500.75 639
14501.89 665
14503.03 590
14504.16 591
14505.30 660
14506.44 616
14507.58 609
14508.72 573
14509.85 615
14510.99 587
14512.13 569
14513.27 592
14514.41 623
14515.55 588
14516.68 598
14517.82 607
14518.96 562
14520.10 574
14521.24 615
14522.38 624
14523.51 602
14524.65 583
14525.79 582
14526.93 588
14528.07 565
14529.21 603
14530.35 580
14531.49 610
14532.63 604
14533.76 579
14534.90 576
14536.04 567
14537.18 624
14538.32 599
14539.46 598
14540.60 579
14541.74 594
14542.88 592
14544.02 617
14545.16 608
14546.30 574
14547.44 567
14548.58 573
14549.72 612
14550.86 610
14552.00 621
14553.14 601
14554.28 608
14555.42 644
14556.56 602
14557.70 602
14558.84 615
14559.98 630
14561.12 542
14562.26 597
14563.40 591
14564.54 607
14565.68 621
14566.82 584
14567.96 632
14569.10 634
14570.24 627
14571.38 601
14572.52 616
14573.66 621
14574.80 606
14575.94 626
14577.08 594
14578.22 572
14579.36 614
14580.51 614
14581.65 641
14582.79 624
14583.93 637
14585.07 681
14586.21 619
14587.35 657
14588.49 654
14589.63 654
14590.78 700
14591.92 636
14593.06 661
14594.20 645
14595.34 629
14596.48 689
14597.62 674
14598.77 639
14599.91 660
14601.05 714
14602.19 682
14603.33 605
14604.48 597
14605.62 649
14606.76 677
14607.90 654
14609.04 703
14610.19 654
14611.33 632
14612.47 688
14613.61 712
14614.75 709
14615.90 680
14617.04 650
14618.18 656
14619.32 726
14620.47 645
14621.61 679
14622.75 642
14623.89 678
14625.04 689
14626.18 646
14627.32 653
14628.46 713
14629.61 732
14630.75 728
14631.89 704
14633.04 728
14634.18 753
14635.32 706
14636.47 684
14637.61 749
14638.75 762
14639.89 754
14641.04 755
14642.18 733
14643.32 768
14644.47 827
14645.61 797
14646.76 854
14647.90 798
14649.04 737
14650.19 744
14651.33 752
14652.47 732
14653.62 689
14654.76 670
14655.90 711
14657.05 648
14658.19 692
14659.34 686
14660.48 652
14661.62 648
14662.77 679
14663.91 683
14665.06 638
14666.20 579
14667.35 603
14668.49 615
14669.63 663
14670.78 584
14671.92 596
14673.07 650
14674.21 626
14675.36 582
14676.50 598
14677.65 589
14678.79 599
14679.94 585
14681.08 605
14682.23 561
14683.37 602
14684.52 608
14685.66 603
14686.81 568
14687.95 554
14689.10 587
14690.24 571
14691.39 599
14692.53 594
14693.68 562
14694.82 537
14695.97 550
14697.11 583
14698.26 556
14699.41 589
14700.55 581
14701.70 614
14702.84 558
14703.99 567
14705.13 530
14706.28 514
14707.43 514
14708.57 558
14709.72 580
14710.86 535
14712.01 547
14713.16 568
14714.30 532
14715.45 576
14716.59 560
14717.74 544
14718.89 566
14720.03 580
14721.18 584
14722.33 590
14723.47 565
14724.62 537
14725.77 584
14726.91 566
14728.06 551
14729.21 534
14730.35 538
14731.50 569
14732.65 527
14733.79 558
14734.94 505
14736.09 561
14737.23 602
14738.38 551
14739.53 541
14740.68 561
14741.82 587
14742.97 576
14744.12 551
14745.26 529
14746.41 583
14747.56 548
14748.71 570
14749.85 591
14751.00 568
14752.15 562
14753.30 614
14754.45 552
14755.59 579
14756.74 594
14757.89 565
14759.04 616
14760.18 557
14761.33 534
14762.48 578
14763.63 564
14764.78 582
14765.92 542
14767.07 595
14768.22 643
14769.37 561
14770.52 573
14771.67 547
14772.81 581
14773.96 567
14775.11 579
14776.26 607
14777.41 634
14778.56 635
14779.71 579
14780.86 593
14782.00 601
14783.15 660
14784.30 638
14785.45 619
14786.60 606
14787.75 651
14788.90 672
14790.05 632
14791.20 607
14792.35 584
14793.49 633
14794.64 635
14795.79 638
14796.94 629
14798.09 645
14799.24 663
14800.39 687
14801.54 689
14802.69 677
14803.84 651
14804.99 719
14806.14 699
14807.29 663
14808.44 674
14809.59 728
14810.74 682
14811.89 653
14813.04 627
14814.19 624
14815.34 606
14816.49 617
14817.64 596
14818.79 628
14819.94 605
14821.09 610
14822.24 588
14823.39 644
14824.54 598
14825.69 592
14826.84 598
14827.99 573
14829.14 584
14830.29 624
14831.44 548
14832.60 560
14833.75 581
14834.90 599
14836.05 586
14837.20 580
14838.35 568
14839.50 541
14840.65 495
14841.80 518
14842.95 487
14844.11 496
14845.26 480
14846.41 536
14847.56 484
14848.71 471
14849.86 482
14851.01 504
14852.17 496
14853.32 497
14854.47 459
14855.62 492
14856.77 515
14857.92 502
14859.08 513
14860.23 503
14861.38 509
14862.53 480
14863.68 522
14864.84 501
14865.99 508
14867.14 484
14868.29 483
14869.44 486
14870.60 511
14871.75 510
14872.90 493
14874.05 496
14875.21 499
14876.36 476
14877.51 485
14878.66 512
14879.82 490
14880.97 455
14882.12 498
14883.27 497
14884.43 453
14885.58 497
14886.73 483
14887.89 470
14889.04 502
14890.19 455
14891.34 444
14892.50 501
14893.65 511
14894.80 467
14895.96 478
14897.11 476
14898.26 484
14899.42 515
14900.57 500
14901.72 439
14902.88 457
14904.03 493
14905.18 463
14906.34 432
14907.49 486
14908.65 501
14909.80 499
14910.95 540
14912.11 431
14913.26 480
14914.41 468
14915.57 447
14916.72 429
14917.88 438
14919.03 471
14920.18 513
14921.34 458
14922.49 471
14923.65 464
14924.80 486
14925.96 486
14927.11 494
14928.27 464
14929.42 478
14930.57 489
14931.73 490
14932.88 472
14934.04 495
14935.19 457
14936.35 457
14937.50 416
14938.66 431
14939.81 453
14940.97 457
14942.12 476
14943.28 487
14944.43 448
14945.59 505
14946.74 433
14947.90 439
14949.05 467
14950.21 458
14951.36 470
14952.52 462
14953.68 473
14954.83 456
14955.99 429
14957.14 495
14958.30 446
14959.45 454
14960.61 472
14961.77 500
14962.92 452
14964.08 478
14965.23 498
14966.39 499
14967.54 491
14968.70 436
14969.86 450
14971.01 433
14972.17 441
14973.33 437
14974.48 449
14975.64 445
14976.79 484
14977.95 486
14979.11 434
14980.26 402
14981.42 442
14982.58 484
14983.73 478
14984.89 418
14986.05 441
14987.20 452
14988.36 446
14989.52 429
14990.67 411
14991.83 410
14992.99 474
14994.15 456
14995.30 398
14996.46 425
14997.62 422
14998.77 472
14999.93 456
15001.09 403
15002.25 414
15003.40 476
15004.56 439
15005.72 397
15006.88 401
15008.03 480
15009.19 475
15010.35 462
15011.51 462
15012.66 441
15013.82 468
15014.98 432
15016.14 433
15017.30 402
15018.45 398
15019.61 453
15020.77 477
15021.93 461
15023.09 373
15024.24 420
15025.40 400
15026.56 388
15027.72 395
15028.88 438
15030.04 450
15031.19 439
15032.35 447
15033.51 434
15034.67 396
15035.83 439
15036.99 444
15038.15 409
15039.30 411
15040.46 448
15041.62 445
15042.78 400
15043.94 429
15045.10 411
15046.26 469
15047.42 477
15048.58 407
15049.74 402
15050.90 440
15052.05 415
15053.21 406
15054.37 405
15055.53 374
15056.69 401
15057.85 418
15059.01 458
15060.17 421
15061.33 446
15062.49 446
15063.65 420
15064.81 401
15065.97 361
15067.13 398
15068.29 426
15069.45 430
15070.61 414
15071.77 410
15072.93 417
15074.09 464
15075.25 455
15076.41 444
15077.57 449
15078.73 453
15079.89 417
15081.05 462
15082.21 413
15083.37 393
15084.53 452
15085.69 454
15086.85 438
15088.01 383
15089.18 389
15090.34 442
15091.50 442
15092.66 464
15093.82 415
15094.98 411
15096.14 444
15097.30 460
15098.46 489
15099.62 432
15100.78 449
15101.95 458
15103.11 455
15104.27 393
15105.43 420
15106.59 457
15107.75 455
15108.91 447
15110.08 420
15111.24 412
15112.40 429
15113.56 399
15114.72 401
15115.88 396
15117.05 417
15118.21 406
15119.37 432
15120.53 422
15121.69 407
15122.86 435
15124.02 462
15125.18 400
15126.34 415
15127.50 413
15128.67 397
15129.83 403
15130.99 438
15132.15 410
15133.32 434
15134.48 441
15135.64 425
15136.80 413
15137.97 409
15139.13 441
15140.29 462
15141.45 407
15142.62 430
15143.78 409
15144.94 441
15146.11 447
15147.27 432
15148.43 457
15149.59 482
15150.76 463
15151.92 444
15153.08 475
15154.25 458
15155.41 454
15156.57 431
15157.74 435
15158.90 436
15160.06 462
15161.23 464
15162.39 441
15163.55 427
15164.72 481
15165.88 479
15167.05 480
15168.21 514
15169.37 476
15170.54 451
15171.70 469
15172.86 441
15174.03 442
15175.19 480
15176.36 468
15177.52 456
15178.69 469
15179.85 466
15181.01 490
15182.18 496
15183.34 478
15184.51 441
15185.67 471
15186.84 462
15188.00 454
15189.16 476
15190.33 467
15191.49 452
15192.66 457
15193.82 511
15194.99 483
15196.15 459
15197.32 465
15198.48 463
15199.65 471
15200.81 501
15201.98 463
15203.14 488
15204.31 500
15205.47 565
15206.64 502
15207.80 484
15208.97 489
15210.13 445
15211.30 452
15212.47 471
15213.63 479
15214.80 511
15215.96 520
15217.13 521
15218.29 527
15219.46 517
15220.62 488
15221.79 512
15222.96 533
15224.12 509
15225.29 546
15226.45 535
15227.62 538
15228.79 539
15229.95 547
15231.12 542
15232.29 550
15233.45 576
15234.62 533
15235.78 597
15236.95 576
15238.12 564
15239.28 605
15240.45 611
15241.62 628
15242.78 604
15243.95 567
15245.12 568
15246.28 546
15247.45 603
15248.62 601
15249.78 591
15250.95 566
15252.12 585
15253.28 571
15254.45 562
15255.62 535
15256.79 512
15257.95 499
15259.12 496
15260.29 472
15261.46 471
15262.62 502
15263.79 458
15264.96 501
15266.13 521
15267.29 487
15268.46 465
15269.63 442
15270.80 495
15271.96 476
15273.13 532
15274.30 490
15275.47 498
15276.64 488
15277.80 468
15278.97 472
15280.14 450
15281.31 446
15282.48 526
15283.64 472
15284.81 471
15285.98 457
15287.15 493
15288.32 483
15289.49 465
15290.65 489
15291.82 494
15292.99 467
15294.16 463
15295.33 465
15296.50 474
15297.67 460
15298.83 448
15300.00 477
15301.17 467
15302.34 505
15303.51 503
15304.68 518
15305.85 482
15307.02 460
15308.19 505
15309.36 438
15310.52 458
15311.69 457
15312.86 479
15314.03 452
15315.20 461
15316.37 492
15317.54 474
15318.71 463
15319.88 492
15321.05 466
15322.22 491
15323.39 471
15324.56 471
15325.73 469
15326.90 496
15328.07 478
15329.24 480
15330.41 508
15331.58 480
15332.75 468
15333.92 459
15335.09 477
15336.26 510
15337.43 509
15338.60 475
15339.77 472
15340.94 477
15342.11 498
15343.28 491
15344.45 477
15345.62 496
15346.79 500
15347.96 493
15349.13 515
15350.31 485
15351.48 478
15352.65 482
15353.82 466
15354.99 492
15356.16 463
15357.33 476
15358.50 476
15359.67 508
15360.84 489
15362.02 461
15363.19 476
15364.36 485
15365.53 493
15366.70 492
15367.87 475
15369.04 515
15370.21 507
15371.39 518
15372.56 553
15373.73 454
15374.90 479
15376.07 509
15377.24 491
15378.42 472
15379.59 454
15380.76 457
15381.93 475
15383.10 461
15384.28 462
15385.45 465
15386.62 508
15387.79 523
15388.97 464
15390.14 510
15391.31 493
15392.48 506
15393.65 495
15394.83 490
15396.00 529
15397.17 534
15398.34 560
15399.52 546
15400.69 547
15401.86 570
15403.04 533
15404.21 515
15405.38 511
15406.55 541
15407.73 550
15408.90 502
15410.07 535
15411.25 541
15412.42 495
15413.59 468
15414.77 492
15415.94 471
15417.11 446
15418.29 504
15419.46 466
15420.63 482
15421.81 478
15422.98 509
15424.15 495
15425.33 475
15426.50 465
15427.67 489
15428.85 485
15430.02 475
15431.20 482
15432.37 485
15433.54 471
15434.72 498
15435.89 478
15437.07 447
15438.24 434
15439.41 485
15440.59 475
15441.76 470
15442.94 491
15444.11 488
15445.29 485
15446.46 488
15447.63 462
15448.81 446
15449.98 476
15451.16 476
15452.33 477
15453.51 481
15454.68 441
15455.86 480
15457.03 498
15458.21 516
15459.38 462
15460.56 483
15461.73 491
15462.91 425
15464.08 455
15465.26 489
15466.43 475
15467.61 473
15468.78 458
15469.96 463
15471.13 458
15472.31 476
15473.48 466
15474.66 475
15475.83 446
15477.01 503
15478.19 481
15479.36 503
15480.54 480
15481.71 423
15482.89 459
15484.06 480
15485.24 459
15486.42 449
15487.59 489
15488.77 470
15489.94 467
15491.12 435
15492.30 455
15493.47 499
15494.65 468
15495.83 463
15497.00 457
15498.18 481
15499.36 474
15500.53 481
15501.71 433
15502.88 445
15504.06 456
15505.24 483
15506.41 429
15507.59 437
15508.77 474
15509.95 476
15511.12 457
15512.30 432
15513.48 493
15514.65 474
15515.83 419
15517.01 414
15518.18 445
15519.36 452
15520.54 474
15521.72 475
15522.89 464
15524.07 449
15525.25 523
15526.43 528
15527.60 492
15528.78 514
15529.96 524
15531.14 513
15532.31 497
15533.49 498
15534.67 473
15535.85 490
15537.03 470
15538.20 517
15539.38 472
15540.56 444
15541.74 486
15542.92 524
15544.09 485
15545.27 490
15546.45 495
15547.63 522
15548.81 529
15549.98 521
15551.16 493
15552.34 493
15553.52 503
15554.70 477
15555.88 488
15557.06 519
15558.23 548
15559.41 521
15560.59 511
15561.77 539
15562.95 513
15564.13 523
15565.31 482
15566.49 493
15567.67 519
15568.84 526
15570.02 552
15571.20 535
15572.38 508
15573.56 513
15574.74 529
15575.92 507
15577.10 525
15578.28 532
15579.46 476
15580.64 529
15581.82 502
15583.00 489
15584.18 533
15585.36 526
15586.54 565
15587.72 587
15588.90 561
15590.08 586
15591.26 531
15592.44 588
15593.62 561
15594.80 576
15595.98 548
15597.16 583
15598.34 613
15599.52 573
15600.70 529
15601.88 589
15603.06 570
15604.24 571
15605.42 539
15606.60 576
15607.78 584
15608.96 548
15610.14 587
15611.32 609
15612.50 613
15613.68 584
15614.86 622
15616.05 601
15617.23 646
15618.41 636
15619.59 630
15620.77 609
15621.95 645
15623.13 692
15624.31 646
15625.49 681
15626.68 677
15627.86 657
15629.04 669
15630.22 720
15631.40 729
15632.58 690
15633.76 672
15634.95 728
15636.13 676
15637.31 691
15638.49 699
15639.67 691
15640.85 707
15642.04 693
15643.22 749
15644.40 712
15645.58 764
15646.76 755
15647.95 757
15649.13 702
15650.31 674
15651.49 725
15652.67 769
15653.86 787
15655.04 752
15656.22 742
15657.40 778
15658.59 799
15659.77 766
15660.95 790
15662.13 823
15663.32 847
15664.50 831
15665.68 845
15666.87 822
15668.05 769
15669.23 809
15670.41 823
15671.60 789
15672.78 851
15673.96 832
15675.15 820
15676.33 809
15677.51 763
15678.70 790
15679.88 798
15681.06 825
15682.25 845
15683.43 782
15684.61 800
15685.80 770
15686.98 740
15688.16 748
15689.35 818
15690.53 833
15691.72 770
15692.90 788
15694.08 748
15695.27 731
15696.45 756
15697.63 723
15698.82 731
15700.00 735
15701.19 722
15702.37 726
15703.56 685
15704.74 695
15705.92 729
15707.11 706
15708.29 759
15709.48 735
15710.66 752
15711.85 779
15713.03 762
15714.21 778
15715.40 751
15716.58 752
15717.77 776
15718.95 726
15720.14 759
15721.32 775
15722.51 801
15723.69 810
15724.88 805
15726.06 859
15727.25 822
15728.43 815
15729.62 792
15730.80 864
15731.99 793
15733.17 787
15734.36 845
15735.55 863
15736.73 818
15737.92 779
15739.10 823
15740.29 821
15741.47 809
15742.66 784
15743.84 793
15745.03 801
15746.22 807
15747.40 805
15748.59 832
15749.77 833
15750.96 797
15752.15 814
15753.33 832
15754.52 834
15755.70 835
15756.89 850
15758.08 811
15759.26 877
15760.45 872
15761.64 839
15762.82 783
15764.01 865
15765.20 862
15766.38 862
15767.57 836
15768.76 829
15769.94 812
15771.13 824
15772.32 813
15773.50 822
15774.69 800
15775.88 826
15777.06 828
15778.25 778
15779.44 823
15780.62 817
15781.81 845
15783.00 788
15784.19 816
15785.37 773
15786.56 773
15787.75 756
15788.94 794
15790.12 759
15791.31 739
15792.50 774
15793.69 762
15794.87 808
15796.06 813
15797.25 775
15798.44 811
15799.62 794
15800.81 766
15802.00 703
15803.19 738
15804.38 772
15805.56 723
15806.75 689
15807.94 689
15809.13 723
15810.32 699
15811.50 700
15812.69 650
15813.88 699
15815.07 680
15816.26 640
15817.45 645
15818.64 701
15819.82 651
15821.01 651
15822.20 652
15823.39 675
15824.58 666
15825.77 589
15826.96 611
15828.15 678
15829.33 622
15830.52 667
15831.71 646
15832.90 644
15834.09 591
15835.28 632
15836.47 669
15837.66 659
15838.85 633
15840.04 639
15841.23 706
15842.42 660
15843.61 634
15844.79 640
15845.98 652
15847.17 638
15848.36 611
15849.55 635
15850.74 688
15851.93 637
15853.12 638
15854.31 657
15855.50 627
15856.69 649
15857.88 691
15859.07 651
15860.26 650
15861.45 640
15862.64 676
15863.83 607
15865.02 623
15866.21 609
15867.40 674
15868.60 664
15869.79 645
15870.98 621
15872.17 649
15873.36 663
15874.55 681
15875.74 635
15876.93 659
15878.12 645
15879.31 628
15880.50 685
15881.69 675
15882.88 697
15884.07 696
15885.27 657
15886.46 661
15887.65 676
15888.84 632
15890.03 681
15891.22 661
15892.41 682
15893.60 692
15894.80 683
15895.99 690
15897.18 681
15898.37 704
15899.56 711
15900.75 742
15901.95 709
15903.14 731
15904.33 718
15905.52 706
15906.71 690
15907.90 682
15909.10 650
15910.29 698
15911.48 716
15912.67 721
15913.86 729
15915.06 705
15916.25 744
15917.44 748
15918.63 775
15919.83 729
15921.02 678
15922.21 677
15923.40 685
15924.60 738
15925.79 700
15926.98 694
15928.17 743
15929.37 664
15930.56 725
15931.75 726
15932.94 708
15934.14 661
15935.33 692
15936.52 692
15937.72 634
15938.91 690
15940.10 698
15941.30 660
15942.49 681
15943.68 712
15944.88 667
15946.07 674
15947.26 670
15948.46 586
15949.65 619
15950.84 647
15952.04 646
15953.23 623
15954.42 619
15955.62 597
15956.81 579
15958.01 533
15959.20 593
15960.39 614
15961.59 602
15962.78 560
15963.97 529
15965.17 566
15966.36 577
15967.56 596
15968.75 537
15969.95 546
15971.14 509
15972.33 497
15973.53 472
15974.72 522
15975.92 536
15977.11 522
15978.31 500
15979.50 512
15980.70 543
15981.89 502
15983.09 512
15984.28 543
15985.47 494
15986.67 466
15987.86 493
15989.06 527
15990.25 490
15991.45 560
15992.64 559
15993.84 486
15995.03 491
15996.23 457
15997.43 519
15998.62 511
15999.82 484
16001.01 437
16002.21 481
16003.40 486
16004.60 478
16005.79 475
16006.99 503
16008.18 513
16009.38 480
16010.58 486
16011.77 419
16012.97 466
16014.16 474
16015.36 479
16016.56 466
16017.75 484
16018.95 457
16020.14 459
16021.34 502
16022.54 487
16023.73 518
16024.93 483
16026.13 480
16027.32 482
16028.52 485
16029.71 462
16030.91 444
16032.11 478
16033.30 468
16034.50 449
16035.70 469
16036.89 489
16038.09 446
16039.29 466
16040.49 433
16041.68 489
16042.88 475
16044.08 419
16045.27 471
16046.47 483
16047.67 446
16048.86 455
16050.06 452
16051.26 457
16052.46 453
16053.65 430
16054.85 414
16056.05 448
16057.25 441
16058.44 468
16059.64 456
16060.84 448
16062.04 460
16063.23 454
16064.43 500
16065.63 458
16066.83 489
16068.03 457
16069.22 438
16070.42 425
16071.62 465
16072.82 457
16074.02 417
16075.21 422
16076.41 430
16077.61 432
16078.81 463
16080.01 449
16081.21 417
16082.40 460
16083.60 439
16084.80 481
16086.00 412
16087.20 439
16088.40 467
16089.60 457
16090.79 416
16091.99 432
16093.19 441
16094.39 455
16095.59 446
16096.79 447
16097.99 421
16099.19 465
16100.39 406
16101.59 438
16102.78 384
16103.98 399
16105.18 448
16106.38 448
16107.58 403
16108.78 418
16109.98 433
16111.18 434
16112.38 441
16113.58 426
16114.78 411
16115.98 441
16117.18 423
16118.38 438
16119.58 406
16120.78 405
16121.98 402
16123.18 464
16124.38 413
16125.58 446
16126.78 428
16127.98 401
16129.18 403
16130.38 398
16131.58 407
16132.78 411
16133.98 399
16135.18 414
16136.38 400
16137.58 383
16138.78 412
16139.98 397
16141.18 377
16142.38 418
16143.58 449
16144.79 416
16145.99 377
16147.19 395
16148.39 389
16149.59 380
16150.79 401
16151.99 382
16153.19 373
16154.39 383
16155.59 395
16156.80 383
16158.00 381
16159.20 412
16160.40 401
16161.60 426
16162.80 402
16164.00 376
16165.21 384
16166.41 440
16167.61 438
16168.81 398
16170.01 380
16171.21 415
16172.42 408
16173.62 392
16174.82 442
16176.02 409
16177.22 390
16178.43 408
16179.63 407
16180.83 423
16182.03 406
16183.23 389
16184.44 396
16185.64 374
16186.84 407
16188.04 411
16189.25 428
16190.45 378
16191.65 391
16192.85 391
16194.06 427
16195.26 422
16196.46 400
16197.66 438
16198.87 416
16200.07 415
16201.27 383
16202.48 390
16203.68 451
16204.88 408
16206.09 370
16207.29 389
16208.49 394
16209.69 402
16210.90 432
16212.10 387
16213.30 417
16214.51 416
16215.71 429
16216.91 454
16218.12 445
16219.32 437
16220.53 416
16221.73 418
16222.93 448
16224.14 432
16225.34 442
16226.54 476
16227.75 458
16228.95 475
16230.16 435
16231.36 432
16232.56 441
16233.77 462
16234.97 411
16236.18 412
16237.38 410
16238.59 476
16239.79 435
16240.99 430
16242.20 425
16243.40 451
16244.61 458
16245.81 500
16247.02 494
16248.22 416
16249.43 449
16250.63 425
16251.84 479
16253.04 442
16254.24 428
16255.45 459
16256.65 467
16257.86 445
16259.06 488
16260.27 437
16261.48 427
16262.68 458
16263.89 439
16265.09 465
16266.30 465
16267.50 414
16268.71 447
16269.91 493
16271.12 472
16272.32 468
16273.53 463
16274.73 468
16275.94 408
16277.15 438
16278.35 449
16279.56 497
16280.76 442
16281.97 429
16283.18 457
16284.38 431
16285.59 432
16286.79 495
16288.00 474
16289.21 449
16290.41 487
16291.62 481
16292.82 472
16294.03 470
16295.24 475
16296.44 543
16297.65 522
16298.86 473
16300.06 455
16301.27 479
16302.48 479
16303.68 491
16304.89 523
16306.10 512
16307.30 462
16308.51 454
16309.72 463
16310.92 538
16312.13 486
16313.34 476
16314.55 507
16315.75 514
16316.96 495
16318.17 535
16319.37 524
16320.58 486
16321.79 540
16323.00 552
16324.20 571
16325.41 486
16326.62 525
16327.83 481
16329.03 500
16330.24 472
16331.45 490
16332.66 428
16333.87 434
16335.07 482
16336.28 487
16337.49 473
16338.70 450
16339.90 436
16341.11 432
16342.32 426
16343.53 456
16344.74 465
16345.95 417
16347.15 449
16348.36 419
16349.57 422
16350.78 413
16351.99 419
16353.20 422
16354.40 401
16355.61 415
16356.82 423
16358.03 394
16359.24 417
16360.45 402
16361.66 388
16362.87 367
16364.08 386
16365.28 415
16366.49 379
16367.70 421
16368.91 396
16370.12 366
16371.33 415
16372.54 404
16373.75 423
16374.96 426
16376.17 427
16377.38 367
16378.59 366
16379.80 389
16381.01 396
16382.21 435
16383.42 362
16384.63 346
16385.84 364
16387.05 381
16388.26 383
16389.47 400
16390.68 414
16391.89 393
16393.10 399
16394.31 366
16395.52 376
16396.73 424
16397.94 414
16399.15 362
16400.36 368
16401.57 369
16402.79 356
16404.00 395
16405.21 380
16406.42 382
16407.63 414
16408.84 393
16410.05 412
16411.26 408
16412.47 366
16413.68 384
16414.89 377
16416.10 330
16417.31 374
16418.52 370
16419.74 379
16420.95 387
16422.16 392
16423.37 417
16424.58 380
16425.79 407
16427.00 392
16428.21 390
16429.42 356
16430.64 344
16431.85 356
16433.06 372
16434.27 397
16435.48 376
16436.69 401
16437.91 406
16439.12 401
16440.33 341
16441.54 363
16442.75 395
16443.96 373
16445.18 343
16446.39 365
16447.60 352
16448.81 358
16450.02 409
16451.24 350
16452.45 369
16453.66 372
16454.87 350
16456.09 387
16457.30 335
16458.51 364
16459.72 351
16460.94 366
16462.15 359
16463.36 386
16464.57 362
16465.79 360
16467.00 379
16468.21 385
16469.43 359
16470.64 367
16471.85 397
16473.06 376
16474.28 362
16475.49 327
16476.70 375
16477.92 358
16479.13 346
16480.34 376
16481.56 411
16482.77 361
16483.98 329
16485.20 347
16486.41 367
16487.62 380
16488.84 353
16490.05 353
16491.26 341
16492.48 353
16493.69 353
16494.91 338
16496.12 349
16497.33 348
16498.55 367
16499.76 350
16500.97 377
16502.19 357
16503.40 342
16504.62 321
16505.83 361
16507.05 333
16508.26 327
16509.47 307
16510.69 310
16511.90 320
16513.12 333
16514.33 345
16515.55 335
16516.76 352
16517.98 362
16519.19 363
16520.41 360
16521.62 315
16522.83 365
16524.05 364
16525.26 368
16526.48 332
16527.69 372
16528.91 357
16530.12 334
16531.34 342
16532.55 353
16533.77 337
16534.99 353
16536.20 344
16537.42 360
16538.63 331
16539.85 314
16541.06 327
16542.28 352
16543.49 305
16544.71 360
16545.92 334
16547.14 362
16548.36 328
16549.57 376
16550.79 348
16552.00 333
16553.22 332
16554.44 370
16555.65 355
16556.87 328
16558.08 331
16559.30 351
16560.52 373
16561.73 347
16562.95 374
16564.17 386
16565.38 356
16566.60 316
16567.81 309
16569.03 340
16570.25 303
16571.46 314
16572.68 336
16573.90 349
16575.11 311
16576.33 320
16577.55 354
16578.76 345
16579.98 346
16581.20 381
16582.42 332
16583.63 326
16584.85 360
16586.07 349
16587.28 322
16588.50 330
16589.72 366
16590.94 359
16592.15 325
16593.37 369
16594.59 405
16595.81 377
16597.02 386
16598.24 334
16599.46 301
16600.68 337
16601.89 351
16603.11 366
16604.33 381
16605.55 355
16606.77 319
16607.98 356
16609.20 376
16610.42 341
16611.64 352
16612.86 371
16614.07 327
16615.29 333
16616.51 331
16617.73 329
16618.95 351
16620.17 380
16621.38 307
16622.60 344
16623.82 310
16625.04 311
16626.26 331
16627.48 287
16628.70 335
16629.91 328
16631.13 322
16632.35 336
16633.57 340
16634.79 307
16636.01 313
16637.23 348
16638.45 294
16639.67 343
16640.89 351
16642.10 347
16643.32 299
16644.54 324
16645.76 370
16646.98 321
16648.20 360
16649.42 327
16650.64 311
16651.86 333
16653.08 335
16654.30 301
16655.52 338
16656.74 310
16657.96 342
16659.18 331
16660.40 313
16661.62 304
16662.84 321
16664.06 377
16665.28 381
16666.50 367
16667.72 357
16668.94 316
16670.16 313
16671.38 327
16672.60 302
16673.82 310
16675.04 336
16676.26 305
16677.48 308
16678.70 301
16679.92 285
16681.14 296
16682.36 327
16683.58 322
16684.80 343
16686.03 331
16687.25 310
16688.47 332
16689.69 321
16690.91 312
16692.13 307
16693.35 328
16694.57 366
16695.79 325
16697.02 296
16698.24 304
16699.46 294
16700.68 317
16701.90 325
16703.12 314
16704.34 337
16705.57 340
16706.79 328
16708.01 324
16709.23 321
16710.45 312
16711.67 310
16712.90 321
16714.12 322
16715.34 312
16716.56 310
16717.78 307
16719.01 312
16720.23 330
16721.45 312
16722.67 316
16723.89 353
16725.12 292
16726.34 306
16727.56 313
16728.78 314
16730.01 353
16731.23 361
16732.45 332
16733.67 338
16734.90 314
16736.12 292
16737.34 270
16738.56 335
16739.79 337
16741.01 330
16742.23 329
16743.46 337
16744.68 339
16745.90 306
16747.12 341
16748.35 367
16749.57 359
16750.79 328
16752.02 343
16753.24 341
16754.46 334
16755.69 311
16756.91 331
16758.13 331
16759.36 336
16760.58 321
16761.80 330
16763.03 327
16764.25 315
16765.48 310
16766.70 302
16767.92 310
16769.15 316
16770.37 312
16771.60 332
16772.82 280
16774.04 303
16775.27 320
16776.49 333
16777.72 298
16778.94 320
16780.16 344
16781.39 319
16782.61 308
16783.84 328
16785.06 306
16786.29 279
16787.51 303
16788.74 295
16789.96 325
16791.18 341
16792.41 298
16793.63 293
16794.86 334
16796.08 310
16797.31 346
16798.53 344
16799.76 343
16800.98 300
16802.21 281
16803.43 312
16804.66 321
16805.88 340
16807.11 338
16808.33 363
16809.56 349
16810.79 334
16812.01 332
16813.24 307
16814.46 300
16815.69 294
16816.91 324
16818.14 328
16819.36 325
16820.59 328
16821.82 309
16823.04 302
16824.27 312
16825.49 348
16826.72 286
16827.95 359
16829.17 299
16830.40 333
16831.62 341
16832.85 374
16834.08 329
16835.30 340
16836.53 314
16837.76 318
16838.98 366
16840.21 328
16841.44 353
16842.66 331
16843.89 357
16845.11 292
16846.34 305
16847.57 340
16848.80 340
16850.02 317
16851.25 337
16852.48 367
16853.70 355
16854.93 357
16856.16 350
16857.38 387
16858.61 360
16859.84 345
16861.07 335
16862.29 354
16863.52 383
16864.75 372
16865.97 404
16867.20 402
16868.43 324
16869.66 344
16870.89 396
16872.11 393
16873.34 408
16874.57 409
16875.80 379
16877.02 362
16878.25 411
16879.48 378
16880.71 414
16881.94 390
16883.16 455
16884.39 402
16885.62 411
16886.85 421
16888.08 463
16889.30 456
16890.53 439
16891.76 414
16892.99 468
16894.22 446
16895.45 433
16896.67 444
16897.90 427
16899.13 375
16900.36 391
16901.59 440
16902.82 430
16904.05 470
16905.28 475
16906.50 429
16907.73 374
16908.96 396
16910.19 383
16911.42 396
16912.65 412
16913.88 366
16915.11 389
16916.34 374
16917.57 388
16918.80 390
16920.03 368
16921.26 356
16922.48 352
16923.71 369
16924.94 353
16926.17 335
16927.40 309
16928.63 346
16929.86 368
16931.09 317
16932.32 373
16933.55 345
16934.78 322
16936.01 330
16937.24 355
16938.47 343
16939.70 324
16940.93 364
16942.16 330
16943.39 318
16944.62 320
16945.85 333
16947.08 350
16948.31 324
16949.54 275
16950.78 333
16952.01 375
16953.24 382
16954.47 313
16955.70 318
16956.93 335
16958.16 339
16959.39 351
16960.62 305
16961.85 329
16963.08 310
16964.31 326
16965.54 300
16966.78 321
16968.01 288
16969.24 332
16970.47 344
16971.70 291
16972.93 324
16974.16 325
16975.39 347
16976.63 317
16977.86 338
16979.09 330
16980.32 322
16981.55 304
16982.78 312
16984.02 302
16985.25 328
16986.48 333
16987.71 322
16988.94 305
16990.18 326
16991.41 323
16992.64 344
16993.87 326
16995.10 292
16996.34 311
16997.57 315
16998.80 309
17000.03 292
17001.26 299
17002.50 323
17003.73 316
17004.96 314
17006.19 304
17007.43 314
17008.66 312
17009.89 320
17011.12 316
17012.36 341
17013.59 330
17014.82 321
17016.06 302
17017.29 336
17018.52 304
17019.76 328
17020.99 304
17022.22 304
17023.45 336
17024.69 320
17025.92 310
17027.15 316
17028.39 318
17029.62 306
17030.85 287
17032.09 295
17033.32 335
17034.55 325
17035.79 322
17037.02 315
17038.26 312
17039.49 316
17040.72 341
17041.96 290
17043.19 301
17044.43 307
17045.66 291
17046.89 309
17048.13 316
17049.36 314
17050.60 275
17051.83 328
17053.06 315
17054.30 327
17055.53 295
17056.77 278
17058.00 304
17059.24 300
17060.47 324
17061.70 294
17062.94 295
17064.17 302
17065.41 302
17066.64 301
17067.88 302
17069.11 302
17070.35 306
17071.58 301
17072.82 321
17074.05 328
17075.29 308
17076.52 312
17077.76 328
17078.99 275
17080.23 293
17081.46 309
17082.70 321
17083.93 284
17085.17 328
17086.41 324
17087.64 299
17088.88 320
17090.11 332
17091.35 358
17092.58 311
17093.82 299
17095.05 301
17096.29 243
17097.53 307
17098.76 302
17100.00 273
17101.23 264
17102.47 287
17103.71 314
17104.94 286
17106.18 271
17107.41 286
17108.65 328
17109.89 275
17111.12 282
17112.36 279
17113.60 293
17114.83 297
17116.07 286
17117.31 314
17118.54 291
17119.78 278
17121.02 262
17122.25 293
17123.49 308
17124.73 280
17125.96 288
17127.20 291
17128.44 292
17129.67 304
17130.91 292
17132.15 306
17133.39 284
17134.62 298
17135.86 296
17137.10 256
17138.33 256
17139.57 286
17140.81 279
17142.05 259
17143.28 288
17144.52 287
17145.76 282
17147.00 273
17148.23 299
17149.47 281
17150.71 269
17151.95 290
17153.19 283
17154.42 305
17155.66 277
17156.90 299
17158.14 321
17159.38 293
17160.61 273
17161.85 285
17163.09 281
17164.33 307
17165.57 322
17166.81 309
17168.04 305
17169.28 312
17170.52 287
17171.76 300
17173.00 299
17174.24 290
17175.47 290
17176.71 277
17177.95 289
17179.19 335
17180.43 303
17181.67 327
17182.91 330
17184.15 298
17185.39 267
17186.62 263
17187.86 247
17189.10 258
17190.34 282
17191.58 296
17192.82 272
17194.06 285
17195.30 283
17196.54 303
17197.78 299
17199.02 305
17200.26 281
17201.50 268
17202.74 258
17203.98 296
17205.22 284
17206.46 287
17207.70 300
17208.94 286
17210.18 261
17211.42 258
17212.66 279
17213.90 311
17215.14 319
17216.38 305
17217.62 260
17218.86 260
17220.10 277
17221.34 297
17222.58 288
17223.82 264
17225.06 277
17226.30 275
17227.54 307
17228.78 288
17230.02 282
17231.26 275
17232.50 275
17233.74 253
17234.98 284
17236.22 264
17237.47 292
17238.71 293
17239.95 265
17241.19 289
17242.43 285
17243.67 258
17244.91 302
17246.15 272
17247.39 251
17248.64 295
17249.88 287
17251.12 300
17252.36 291
17253.60 275
17254.84 278
17256.08 293
17257.33 278
17258.57 282
17259.81 268
17261.05 299
17262.29 310
17263.54 279
17264.78 280
17266.02 252
17267.26 261
17268.50 280
17269.75 274
17270.99 300
17272.23 260
17273.47 290
17274.71 292
17275.96 276
17277.20 243
17278.44 262
17279.68 245
17280.93 287
17282.17 280
17283.41 256
17284.65 272
17285.90 265
17287.14 290
17288.38 284
17289.62 260
17290.87 261
17292.11 256
17293.35 264
17294.60 270
17295.84 272
17297.08 258
17298.33 285
17299.57 243
17300.81 249
17302.05 240
17303.30 256
17304.54 289
17305.78 268
17307.03 293
17308.27 294
17309.52 282
17310.76 283
17312.00 270
17313.25 277
17314.49 254
17315.73 276
17316.98 252
17318.22 283
17319.47 277
17320.71 261
17321.95 261
17323.20 269
17324.44 282
17325.69 286
17326.93 291
17328.17 256
17329.42 251
17330.66 279
17331.91 296
17333.15 263
17334.40 226
17335.64 276
17336.88 250
17338.13 281
17339.37 255
17340.62 268
17341.86 258
17343.11 258
17344.35 290
17345.60 276
17346.84 287
17348.09 284
17349.33 251
17350.58 272
17351.82 271
17353.07 276
17354.31 236
17355.56 252
17356.80 289
17358.05 270
17359.29 270
17360.54 267
17361.78 281
17363.03 262
17364.27 235
17365.52 243
17366.77 280
17368.01 241
17369.26 283
17370.50 272
17371.75 273
17372.99 287
17374.24 242
17375.49 269
17376.73 279
17377.98 248
17379.22 215
17380.47 260
17381.72 275
17382.96 281
17384.21 261
17385.45 242
17386.70 249
17387.95 278
17389.19 284
17390.44 249
17391.69 262
17392.93 264
17394.18 257
17395.43 274
17396.67 276
17397.92 280
17399.17 286
17400.41 281
17401.66 252
17402.91 261
17404.15 277
17405.40 305
17406.65 287
17407.89 278
17409.14 271
17410.39 274
17411.64 266
17412.88 250
17414.13 259
17415.38 240
17416.63 283
17417.87 261
17419.12 241
17420.37 259
17421.62 267
17422.86 264
17424.11 279
17425.36 242
17426.61 246
17427.85 254
17429.10 289
17430.35 250
17431.60 272
17432.85 298
17434.09 302
17435.34 296
17436.59 272
17437.84 300
17439.09 274
17440.33 290
17441.58 264
17442.83 282
17444.08 254
17445.33 249
17446.58 266
17447.82 273
17449.07 270
17450.32 236
17451.57 295
17452.82 284
17454.07 269
17455.32 257
17456.57 262
17457.81 248
17459.06 251
17460.31 271
17461.56 264
17462.81 252
17464.06 290
17465.31 283
17466.56 278
17467.81 267
17469.06 254
17470.30 297
17471.55 295
17472.80 278
17474.05 226
17475.30 244
17476.55 254
17477.80 266
17479.05 245
17480.30 268
17481.55 313
17482.80 252
17484.05 246
17485.30 270
17486.55 267
17487.80 279
17489.05 306
17490.30 269
17491.55 305
17492.80 284
17494.05 300
17495.30 304
17496.55 278
17497.80 261
17499.05 257
17500.30 254
17501.55 296
17502.80 286
17504.05 285
17505.30 273
17506.55 296
17507.80 310
17509.06 303
17510.31 293
17511.56 306
17512.81 287
17514.06 280
17515.31 245
17516.56 257
17517.81 289
17519.06 258
17520.31 291
17521.56 272
17522.82 297
17524.07 310
17525.32 283
17526.57 301
17527.82 270
17529.07 273
17530.32 299
17531.58 296
17532.83 264
17534.08 286
17535.33 272
17536.58 272
17537.83 274
17539.09 281
17540.34 284
17541.59 290
17542.84 280
17544.09 256
17545.35 264
17546.60 282
17547.85 280
17549.10 256
17550.35 272
17551.61 279
17552.86 308
17554.11 319
17555.36 305
17556.62 261
17557.87 289
17559.12 319
17560.37 282
17561.63 289
17562.88 301
17564.13 286
17565.38 299
17566.64 263
17567.89 279
17569.14 259
17570.39 309
17571.65 299
17572.90 306
17574.15 283
17575.41 254
17576.66 236
17577.91 305
17579.17 287
17580.42 290
17581.67 298
17582.93 287
17584.18 267
17585.43 277
17586.69 250
17587.94 271
17589.19 291
17590.45 279
17591.70 299
17592.95 310
17594.21 257
17595.46 277
17596.72 281
17597.97 291
17599.22 287
17600.48 271
17601.73 268
17602.99 296
17604.24 284
17605.49 285
17606.75 277
17608.00 289
17609.26 274
17610.51 280
17611.76 282
17613.02 274
17614.27 272
17615.53 280
17616.78 266
17618.04 271
17619.29 301
17620.55 335
17621.80 382
17623.06 281
17624.31 273
17625.57 274
17626.82 298
17628.08 304
17629.33 320
17630.59 318
17631.84 308
17633.10 328
17634.35 273
17635.61 301
17636.86 313
17638.12 325
17639.37 291
17640.63 294
17641.88 294
17643.14 286
17644.39 287
17645.65 291
17646.91 278
17648.16 276
17649.42 296
17650.67 297
17651.93 287
17653.18 268
17654.44 285
17655.70 288
17656.95 276
17658.21 302
17659.46 309
17660.72 311
17661.98 279
17663.23 259
17664.49 282
17665.75 320
17667.00 336
17668.26 262
17669.51 236
17670.77 300
17672.03 318
17673.28 282
17674.54 297
17675.80 279
17677.05 287
17678.31 326
17679.57 310
17680.82 301
17682.08 273
17683.34 270
17684.60 284
17685.85 296
17687.11 281
17688.37 298
17689.62 289
17690.88 299
17692.14 292
17693.40 284
17694.65 269
17695.91 313
17697.17 280
17698.42 285
17699.68 285
17700.94 276
17702.20 299
17703.46 278
17704.71 274
17705.97 271
17707.23 277
17708.49 264
17709.74 277
17711.00 231
17712.26 267
17713.52 275
17714.78 284
17716.03 252
17717.29 278
17718.55 292
17719.81 247
17721.07 256
17722.33 281
17723.58 279
17724.84 255
17726.10 279
17727.36 317
17728.62 262
17729.88 275
17731.13 248
17732.39 275
17733.65 309
17734.91 291
17736.17 256
17737.43 254
17738.69 266
17739.95 242
17741.21 258
17742.46 280
17743.72 270
17744.98 260
17746.24 234
17747.50 275
17748.76 262
17750.02 266
17751.28 275
17752.54 262
17753.80 255
17755.06 267
17756.32 291
17757.58 259
17758.84 245
17760.10 249
17761.36 296
17762.61 300
17763.87 262
17765.13 250
17766.39 248
17767.65 241
17768.91 253
17770.17 253
17771.43 272
17772.69 244
17773.95 248
17775.21 265
17776.48 281
17777.74 278
17779.00 266
17780.26 297
17781.52 288
17782.78 300
17784.04 241
17785.30 286
17786.56 275
17787.82 270
17789.08 264
17790.34 276
17791.60 270
17792.86 256
17794.12 261
17795.38 282
17796.65 253
17797.91 278
17799.17 263
17800.43 267
17801.69 244
17802.95 250
17804.21 303
17805.47 253
17806.73 267
17808.00 256
17809.26 307
17810.52 305
17811.78 276
17813.04 261
17814.30 255
17815.56 280
17816.83 242
17818.09 242
17819.35 250
17820.61 263
17821.87 259
17823.14 266
17824.40 252
17825.66 263
17826.92 242
17828.18 280
17829.45 282
17830.71 251
17831.97 242
17833.23 240
17834.49 301
17835.76 271
17837.02 257
17838.28 258
17839.54 283
17840.81 248
17842.07 249
17843.33 247
17844.59 244
17845.86 243
17847.12 235
17848.38 223
17849.65 246
17850.91 250
17852.17 249
17853.43 277
17854.70 237
17855.96 253
17857.22 251
17858.49 257
17859.75 257
17861.01 251
17862.28 268
17863.54 275
17864.80 267
17866.07 303
17867.33 259
17868.59 244
17869.86 260
17871.12 260
17872.38 262
17873.65 271
17874.91 285
17876.18 262
17877.44 240
17878.70 238
17879.97 247
17881.23 227
17882.50 230
17883.76 247
17885.02 263
17886.29 244
17887.55 254
17888.82 232
17890.08 262
17891.35 256
17892.61 255
17893.87 239
17895.14 222
17896.40 232
17897.67 247
17898.93 296
17900.20 244
17901.46 259
17902.73 276
17903.99 266
17905.26 250
17906.52 251
17907.79 249
17909.05 252
17910.32 238
17911.58 238
17912.85 245
17914.11 242
17915.38 290
17916.64 240
17917.91 246
17919.17 216
17920.44 247
17921.70 235
17922.97 223
17924.23 221
17925.50 275
17926.76 266
17928.03 272
17929.30 252
17930.56 245
17931.83 256
17933.09 264
17934.36 270
17935.62 259
17936.89 239
17938.16 246
17939.42 254
17940.69 241
17941.96 248
17943.22 245
17944.49 282
17945.75 253
17947.02 274
17948.29 223
17949.55 263
17950.82 295
17952.09 264
17953.35 261
17954.62 232
17955.89 268
17957.15 252
17958.42 255
17959.69 200
17960.95 240
17962.22 250
17963.49 263
17964.75 210
17966.02 271
17967.29 273
17968.55 296
17969.82 285
17971.09 237
17972.36 230
17973.62 238
17974.89 260
17976.16 257
17977.42 231
17978.69 223
17979.96 211
17981.23 251
17982.49 258
17983.76 221
17985.03 233
17986.30 243
17987.57 245
17988.83 255
17990.10 243
17991.37 259
17992.64 258
17993.90 274
17995.17 263
17996.44 237
17997.71 269
17998.98 274
18000.25 249
18001.51 294
18002.78 255
18004.05 260
18005.32 250
18006.59 257
18007.86 238
18009.12 244
18010.39 245
18011.66 259
18012.93 252
18014.20 240
18015.47 270
18016.74 254
18018.00 263
18019.27 241
18020.54 261
18021.81 222
18023.08 269
18024.35 251
18025.62 234
18026.89 270
18028.16 287
18029.43 290
18030.69 286
18031.96 280
18033.23 245
18034.50 293
18035.77 263
18037.04 248
18038.31 262
18039.58 295
18040.85 255
18042.12 253
18043.39 250
18044.66 254
18045.93 246
18047.20 263
18048.47 238
18049.74 239
18051.01 286
18052.28 243
18053.55 237
18054.82 245
18056.09 248
18057.36 236
18058.63 229
18059.90 245
18061.17 265
18062.44 257
18063.71 258
18064.98 224
18066.25 234
18067.52 239
18068.79 227
18070.06 252
18071.33 283
18072.61 241
18073.88 228
18075.15 250
18076.42 257
18077.69 247
18078.96 233
18080.23 287
18081.50 229
18082.77 240
18084.04 234
18085.32 239
18086.59 274
18087.86 277
18089.13 283
18090.40 234
18091.67 303
18092.94 279
18094.22 252
18095.49 250
18096.76 256
18098.03 262
18099.30 260
18100.57 261
18101.85 272
18103.12 246
18104.39 248
18105.66 268
18106.93 266
18108.20 269
18109.48 301
18110.75 289
18112.02 256
18113.29 279
18114.57 259
18115.84 271
18117.11 232
18118.38 222
18119.65 252
18120.93 278
18122.20 256
18123.47 251
18124.74 221
18126.02 244
18127.29 235
18128.56 234
18129.84 252
18131.11 221
18132.38 218
18133.65 240
18134.93 269
18136.20 245
18137.47 278
18138.75 254
18140.02 266
18141.29 248
18142.57 256
18143.84 223
18145.11 240
18146.39 254
18147.66 248
18148.93 271
18150.21 267
18151.48 268
18152.75 245
18154.03 220
18155.30 266
18156.57 289
18157.85 280
18159.12 254
18160.40 248
18161.67 279
18162.94 268
18164.22 248
18165.49 230
18166.77 268
18168.04 268
18169.31 276
18170.59 286
18171.86 231
18173.14 243
18174.41 249
18175.68 292
18176.96 241
18178.23 236
18179.51 264
18180.78 259
18182.06 245
18183.33 263
18184.61 226
18185.88 274
18187.16 275
18188.43 288
18189.71 266
18190.98 225
18192.26 263
18193.53 243
18194.81 247
18196.08 250
18197.36 242
18198.63 222
18199.91 232
18201.18 267
18202.46 246
18203.73 285
18205.01 261
18206.28 250
18207.56 238
18208.83 249
18210.11 220
18211.39 266
18212.66 264
18213.94 248
18215.21 243
18216.49 262
18217.76 262
18219.04 262
18220.32 247
18221.59 213
18222.87 243
18224.14 264
18225.42 261
18226.70 233
18227.97 236
18229.25 232
18230.53 268
18231.80 263
18233.08 261
18234.35 263
18235.63 243
18236.91 265
18238.18 257
18239.46 251
18240.74 246
18242.01 246
18243.29 256
18244.57 259
18245.84 205
18247.12 224
18248.40 232
18249.68 251
18250.95 240
18252.23 254
18253.51 268
18254.78 230
18256.06 247
18257.34 234
18258.62 228
18259.89 282
18261.17 253
18262.45 230
18263.72 245
18265.00 273
18266.28 223
18267.56 222
18268.84 264
18270.11 251
18271.39 243
18272.67 256
18273.95 246
18275.22 230
18276.50 223
18277.78 279
18279.06 267
18280.34 270
18281.61 243
18282.89 279
18284.17 245
18285.45 267
18286.73 253
18288.01 278
18289.28 277
18290.56 275
18291.84 235
18293.12 251
18294.40 234
18295.68 261
18296.95 261
18298.23 284
18299.51 261
18300.79 267
18302.07 286
18303.35 269
18304.63 246
18305.91 269
18307.19 266
18308.46 234
18309.74 244
18311.02 242
18312.30 261
18313.58 312
18314.86 228
18316.14 249
18317.42 249
18318.70 261
18319.98 286
18321.26 266
18322.54 236
18323.82 232
18325.10 249
18326.38 260
18327.66 252
18328.94 258
18330.22 245
18331.50 284
18332.77 268
18334.05 254
18335.33 253
18336.61 255
18337.90 248
18339.18 251
18340.46 235
18341.74 229
18343.02 218
18344.30 219
18345.58 252
18346.86 224
18348.14 242
18349.42 223
18350.70 243
18351.98 232
18353.26 236
18354.54 217
18355.82 250
18357.10 228
18358.38 232
18359.66 266
18360.94 221
18362.22 242
18363.51 234
18364.79 222
18366.07 248
18367.35 263
18368.63 260
18369.91 232
18371.19 204
18372.47 262
18373.76 246
18375.04 247
18376.32 257
18377.60 253
18378.88 273
18380.16 213
18381.44 269
18382.73 266
18384.01 257
18385.29 240
18386.57 283
18387.85 225
18389.13 239
18390.42 255
18391.70 251
18392.98 224
18394.26 243
18395.54 230
18396.83 254
18398.11 285
18399.39 243
18400.67 241
18401.96 267
18403.24 258
18404.52 211
18405.80 227
18407.09 234
18408.37 278
18409.65 268
18410.93 269
18412.22 258
18413.50 224
18414.78 222
18416.06 268
18417.35 255
18418.63 222
18419.91 258
18421.20 266
18422.48 277
18423.76 276
18425.05 255
18426.33 243
18427.61 277
18428.89 250
18430.18 247
18431.46 207
18432.74 249
18434.03 245
18435.31 268
18436.60 229
18437.88 248
18439.16 267
18440.45 262
18441.73 231
18443.01 230
18444.30 262
18445.58 241
18446.87 254
18448.15 263
18449.43 235
18450.72 260
18452.00 261
18453.29 257
18454.57 269
18455.85 256
18457.14 234
18458.42 242
18459.71 265
18460.99 256
18462.28 229
18463.56 258
18464.84 262
18466.13 232
18467.41 220
18468.70 250
18469.98 239
18471.27 247
18472.55 271
18473.84 277
18475.12 246
18476.41 230
18477.69 221
18478.98 231
18480.26 253
18481.55 287
18482.83 234
18484.12 299
18485.40 271
18486.69 238
18487.97 221
18489.26 233
18490.54 238
18491.83 235
18493.11 248
18494.40 246
18495.69 233
18496.97 237
18498.26 244
18499.54 277
18500.83 261
18502.11 242
18503.40 236
18504.69 280
18505.97 254
18507.26 233
18508.54 234
18509.83 240
18511.12 236
18512.40 242
18513.69 270
18514.98 283
18516.26 261
18517.55 232
18518.83 203
18520.12 275
18521.41 276
18522.69 257
18523.98 257
18525.27 245
18526.55 298
18527.84 251
18529.13 273
18530.41 270
18531.70 229
18532.99 232
18534.27 267
18535.56 259
18536.85 251
18538.14 238
18539.42 267
18540.71 250
18542.00 222
18543.28 243
18544.57 252
18545.86 261
18547.15 217
18548.43 221
18549.72 238
18551.01 287
18552.30 301
18553.58 275
18554.87 242
18556.16 234
18557.45 259
18558.73 251
18560.02 252
18561.31 275
18562.60 277
18563.89 277
18565.17 259
18566.46 242
18567.75 215
18569.04 255
18570.33 276
18571.62 286
18572.90 262
18574.19 264
18575.48 250
18576.77 267
18578.06 254
18579.35 243
18580.63 286
18581.92 294
18583.21 278
18584.50 247
18585.79 242
18587.08 287
18588.37 286
18589.66 293
18590.94 272
18592.23 273
18593.52 264
18594.81 274
18596.10 270
18597.39 283
18598.68 280
18599.97 282
18601.26 285
18602.55 273
18603.84 282
18605.13 264
18606.41 293
18607.70 285
18608.99 276
18610.28 272
18611.57 286
18612.86 283
18614.15 285
18615.44 269
18616.73 271
18618.02 345
18619.31 308
18620.60 310
18621.89 274
18623.18 295
18624.47 317
18625.76 308
18627.05 317
18628.34 291
18629.63 293
18630.92 302
18632.21 287
18633.50 278
18634.79 242
18636.08 284
18637.37 304
18638.67 286
18639.96 273
18641.25 239
18642.54 302
18643.83 317
18645.12 314
18646.41 275
18647.70 315
18648.99 327
18650.28 268
18651.57 264
18652.86 272
18654.16 268
18655.45 317
18656.74 295
18658.03 275
18659.32 272
18660.61 268
18661.90 235
18663.19 282
18664.49 264
18665.78 239
18667.07 274
18668.36 257
18669.65 251
18670.94 233
18672.24 247
18673.53 258
18674.82 242
18676.11 249
18677.40 235
18678.70 257
18679.99 269
18681.28 302
18682.57 258
18683.86 240
18685.16 259
18686.45 280
18687.74 265
18689.03 271
18690.33 227
18691.62 233
18692.91 276
18694.20 216
18695.50 288
18696.79 241
18698.08 264
18699.37 243
18700.67 274
18701.96 232
18703.25 253
18704.54 268
18705.84 261
18707.13 269
18708.42 270
18709.72 257
18711.01 255
18712.30 250
18713.60 243
18714.89 268
18716.18 237
18717.48 265
18718.77 274
18720.06 257
18721.36 243
18722.65 263
18723.94 271
18725.24 269
18726.53 268
18727.82 236
18729.12 262
18730.41 263
18731.70 267
18733.00 254
18734.29 216
18735.59 248
18736.88 265
18738.17 264
18739.47 273
18740.76 269
18742.06 288
18743.35 256
18744.64 231
18745.94 239
18747.23 278
18748.53 252
18749.82 269
18751.12 260
18752.41 208
18753.71 237
18755.00 258
18756.30 219
18757.59 260
18758.88 300
18760.18 279
18761.47 276
18762.77 289
18764.06 290
18765.36 267
18766.65 269
18767.95 252
18769.24 234
18770.54 241
18771.83 268
18773.13 263
18774.43 233
18775.72 236
18777.02 251
18778.31 260
18779.61 267
18780.90 243
18782.20 249
18783.49 247
18784.79 233
18786.08 269
18787.38 242
18788.68 252
18789.97 272
18791.27 269
18792.56 285
18793.86 271
18795.16 259
18796.45 248
18797.75 285
18799.04 246
18800.34 238
18801.64 257
18802.93 219
18804.23 258
18805.53 254
18806.82 264
18808.12 246
18809.41 230
18810.71 261
18812.01 242
18813.30 237
18814.60 244
18815.90 246
18817.19 252
18818.49 242
18819.79 265
18821.09 236
18822.38 260
18823.68 259
18824.98 270
18826.27 253
18827.57 223
18828.87 241
18830.16 250
18831.46 254
18832.76 241
18834.06 242
18835.35 257
18836.65 242
18837.95 227
18839.25 245
18840.54 251
18841.84 280
18843.14 299
18844.44 253
18845.73 270
18847.03 262
18848.33 269
18849.63 237
18850.93 236
18852.22 229
18853.52 244
18854.82 249
18856.12 236
18857.42 237
18858.71 230
18860.01 221
18861.31 250
18862.61 234
18863.91 268
18865.21 270
18866.50 246
18867.80 247
18869.10 240
18870.40 254
18871.70 251
18873.00 256
18874.30 231
18875.60 221
18876.89 246
18878.19 263
18879.49 245
18880.79 238
18882.09 247
18883.39 234
18884.69 228
18885.99 264
18887.29 253
18888.59 249
18889.88 252
18891.18 243
18892.48 232
18893.78 255
18895.08 239
18896.38 251
18897.68 232
18898.98 240
18900.28 269
18901.58 264
18902.88 214
18904.18 214
18905.48 230
18906.78 214
18908.08 212
18909.38 235
18910.68 201
18911.98 226
18913.28 233
18914.58 246
18915.88 235
18917.18 227
18918.48 237
18919.78 252
18921.08 224
18922.38 221
18923.68 249
18924.98 239
18926.28 256
18927.58 220
18928.88 210
18930.18 228
18931.49 248
18932.79 227
18934.09 225
18935.39 229
18936.69 242
18937.99 252
18939.29 243
18940.59 247
18941.89 241
18943.19 259
18944.49 238
18945.80 209
18947.10 241
18948.40 245
18949.70 235
18951.00 234
18952.30 221
18953.60 239
18954.91 233
18956.21 250
18957.51 239
18958.81 213
18960.11 228
18961.41 216
18962.72 222
18964.02 230
18965.32 234
18966.62 256
18967.92 229
18969.23 241
18970.53 225
18971.83 209
18973.13 229
18974.43 230
18975.74 216
18977.04 220
18978.34 224
18979.64 261
18980.95 243
18982.25 228
18983.55 223
18984.85 217
18986.16 226
18987.46 237
18988.76 225
18990.06 217
18991.37 211
18992.67 246
18993.97 283
18995.28 233
18996.58 247
18997.88 227
18999.18 223
19000.49 241
19001.79 247
19003.09 228
19004.40 227
19005.70 241
19007.00 212
19008.31 211
19009.61 241
19010.91 238
19012.22 236
19013.52 184
19014.82 214
19016.13 213
19017.43 218
19018.74 227
19020.04 191
19021.34 234
19022.65 209
19023.95 248
19025.25 211
19026.56 211
19027.86 227
19029.17 219
19030.47 217
19031.77 221
19033.08 240
19034.38 175
19035.69 239
19036.99 230
19038.30 276
19039.60 253
19040.91 232
19042.21 193
19043.51 202
19044.82 238
19046.12 240
19047.43 216
19048.73 229
19050.04 231
19051.34 236
19052.65 247
19053.95 256
19055.26 213
19056.56 251
19057.87 237
19059.17 224
19060.48 236
19061.78 237
19063.09 239
19064.39 251
19065.70 209
19067.00 218
19068.31 230
19069.62 236
19070.92 186
19072.23 222
19073.53 226
19074.84 223
19076.14 228
19077.45 224
19078.75 232
19080.06 233
19081.37 254
19082.67 274
19083.98 249
19085.28 229
19086.59 242
19087.90 246
19089.20 247
19090.51 258
19091.82 225
19093.12 222
19094.43 240
19095.73 223
19097.04 225
19098.35 248
19099.65 238
19100.96 241
19102.27 227
19103.57 238
19104.88 217
19106.19 215
19107.49 233
19108.80 244
19110.11 220
19111.41 230
19112.72 229
19114.03 250
19115.33 235
19116.64 200
19117.95 237
19119.26 236
19120.56 227
19121.87 249
19123.18 252
19124.49 229
19125.79 244
19127.10 247
19128.41 247
19129.72 268
19131.02 241
19132.33 238
19133.64 221
19134.95 235
19136.25 248
19137.56 251
19138.87 234
19140.18 224
19141.49 224
19142.79 245
19144.10 254
19145.41 229
19146.72 241
19148.03 222
19149.33 217
19150.64 225
19151.95 193
19153.26 254
19154.57 249
19155.88 213
19157.18 250
19158.49 248
19159.80 231
19161.11 238
19162.42 238
19163.73 227
19165.04 245
19166.34 220
19167.65 241
19168.96 222
19170.27 200
19171.58 221
19172.89 225
19174.20 241
19175.51 203
19176.82 235
19178.13 232
19179.43 222
19180.74 201
19182.05 224
19183.36 252
19184.67 239
19185.98 232
19187.29 222
19188.60 213
19189.91 231
19191.22 208
19192.53 246
19193.84 217
19195.15 233
19196.46 238
19197.77 221
19199.08 205
19200.39 206
19201.70 231
19203.01 259
19204.32 269
19205.63 232
19206.94 250
19208.25 225
19209.56 230
19210.87 230
19212.18 232
19213.49 226
19214.80 242
19216.11 252
19217.42 242
19218.73 240
19220.04 232
19221.35 246
19222.66 207
19223.98 196
19225.29 239
19226.60 200
19227.91 208
19229.22 219
19230.53 212
19231.84 264
19233.15 220
19234.46 241
19235.77 198
19237.09 240
19238.40 258
19239.71 231
19241.02 228
19242.33 275
19243.64 241
19244.95 242
19246.27 238
19247.58 228
19248.89 222
19250.20 226
19251.51 212
19252.82 241
19254.14 259
19255.45 247
19256.76 234
19258.07 227
19259.38 229
19260.70 286
19262.01 241
19263.32 222
19264.63 246
19265.94 258
19267.26 223
19268.57 255
19269.88 241
19271.19 242
19272.51 241
19273.82 245
19275.13 223
19276.44 237
19277.76 207
19279.07 183
19280.38 212
19281.69 224
19283.01 208
19284.32 234
19285.63 277
19286.94 269
19288.26 229
19289.57 224
19290.88 255
19292.20 241
19293.51 239
19294.82 236
19296.14 223
19297.45 207
19298.76 213
19300.08 264
19301.39 190
19302.70 218
19304.02 247
19305.33 234
19306.64 240
19307.96 231
19309.27 205
19310.59 215
19311.90 221
19313.21 230
19314.53 275
19315.84 238
19317.15 246
19318.47 226
19319.78 226
19321.10 251
19322.41 232
19323.72 225
19325.04 236
19326.35 243
19327.67 245
19328.98 243
19330.30 242
19331.61 208
19332.93 259
19334.24 254
19335.55 234
19336.87 250
19338.18 220
19339.50 245
19340.81 241
19342.13 216
19343.44 199
19344.76 238
19346.07 227
19347.39 218
19348.70 236
19350.02 202
19351.33 228
19352.65 230
19353.96 248
19355.28 238
19356.59 233
19357.91 233
19359.22 218
19360.54 231
19361.86 214
19363.17 245
19364.49 238
19365.80 227
19367.12 210
19368.43 242
19369.75 220
19371.06 219
19372.38 230
19373.70 221
19375.01 234
19376.33 219
19377.64 210
19378.96 189
19380.28 238
19381.59 241
19382.91 212
19384.23 230
19385.54 226
19386.86 235
19388.17 242
19389.49 208
19390.81 216
19392.12 234
19393.44 236
19394.76 215
19396.07 220
19397.39 217
19398.71 220
19400.02 234
19401.34 208
19402.66 208
19403.97 219
19405.29 253
19406.61 245
19407.93 225
19409.24 206
19410.56 244
19411.88 222
19413.19 217
19414.51 230
19415.83 234
19417.15 241
19418.46 252
19419.78 282
19421.10 220
19422.42 209
19423.73 231
19425.05 216
19426.37 233
19427.69 243
19429.00 241
19430.32 241
19431.64 223
19432.96 252
19434.28 200
19435.59 224
19436.91 285
19438.23 245
19439.55 232
19440.87 234
19442.18 222
19443.50 217
19444.82 233
19446.14 246
19447.46 249
19448.78 216
19450.09 239
19451.41 236
19452.73 249
19454.05 233
19455.37 224
19456.69 218
19458.01 233
19459.33 242
19460.64 248
19461.96 233
19463.28 254
19464.60 250
19465.92 225
19467.24 225
19468.56 244
19469.88 261
19471.20 221
19472.52 229
19473.83 221
19475.15 207
19476.47 240
19477.79 251
19479.11 245
19480.43 222
19481.75 215
19483.07 232
19484.39 229
19485.71 202
19487.03 238
19488.35 224
19489.67 211
19490.99 221
19492.31 247
19493.63 239
19494.95 210
19496.27 229
19497.59 222
19498.91 266
19500.23 273
19501.55 257
19502.87 219
19504.19 221
19505.51 225
19506.83 219
19508.15 216
19509.47 214
19510.79 239
19512.11 269
19513.43 240
19514.75 226
19516.08 251
19517.40 224
19518.72 237
19520.04 221
19521.36 233
19522.68 216
19524.00 275
19525.32 220
19526.64 233
19527.96 224
19529.29 264
19530.61 255
19531.93 257
19533.25 236
19534.57 281
19535.89 269
19537.21 260
19538.53 261
19539.86 229
19541.18 243
19542.50 229
19543.82 266
19545.14 235
19546.46 222
19547.79 202
19549.11 221
19550.43 244
19551.75 256
19553.07 256
19554.40 238
19555.72 227
19557.04 213
19558.36 209
19559.68 232
19561.01 230
19562.33 200
19563.65 213
19564.97 215
19566.30 217
19567.62 201
19568.94 194
19570.26 228
19571.59 238
19572.91 232
19574.23 212
19575.55 234
19576.88 244
19578.20 233
19579.52 221
19580.85 220
19582.17 227
19583.49 247
19584.82 215
19586.14 219
19587.46 197
19588.78 258
19590.11 250
19591.43 270
19592.75 252
19594.08 300
19595.40 264
19596.72 256
19598.05 241
19599.37 215
19600.70 242
19602.02 218
19603.34 207
19604.67 230
19605.99 246
19607.31 267
19608.64 256
19609.96 230
19611.29 242
19612.61 205
19613.93 231
19615.26 250
19616.58 231
19617.91 226
19619.23 221
19620.55 209
19621.88 217
19623.20 218
19624.53 259
19625.85 255
19627.18 249
19628.50 245
19629.83 221
19631.15 229
19632.48 234
19633.80 236
19635.12 253
19636.45 232
19637.77 219
19639.10 233
19640.42 242
19641.75 246
19643.07 274
19644.40 238
19645.72 212
19647.05 215
19648.37 222
19649.70 222
19651.03 195
19652.35 201
19653.68 191
19655.00 235
19656.33 248
19657.65 231
19658.98 223
19660.30 183
19661.63 190
19662.96 205
19664.28 224
19665.61 237
19666.93 197
19668.26 229
19669.58 225
19670.91 242
19672.24 227
19673.56 231
19674.89 255
19676.21 204
19677.54 218
19678.87 217
19680.19 247
19681.52 255
19682.85 229
19684.17 214
19685.50 228
19686.83 231
19688.15 201
19689.48 218
19690.81 263
19692.13 235
19693.46 222
19694.79 210
19696.11 225
19697.44 223
19698.77 263
19700.09 242
19701.42 238
19702.75 253
19704.07 220
19705.40 241
19706.73 236
19708.06 220
19709.38 214
19710.71 224
19712.04 190
19713.37 212
19714.69 215
19716.02 246
19717.35 239
19718.68 232
19720.00 234
19721.33 236
19722.66 236
19723.99 226
19725.31 207
19726.64 212
19727.97 237
19729.30 232
19730.63 220
19731.95 215
19733.28 243
19734.61 208
19735.94 203
19737.27 194
19738.59 240
19739.92 218
19741.25 223
19742.58 227
19743.91 219
19745.24 226
19746.57 199
19747.89 236
19749.22 253
19750.55 258
19751.88 210
19753.21 196
19754.54 213
19755.87 223
19757.20 228
19758.52 241
19759.85 219
19761.18 241
19762.51 221
19763.84 217
19765.17 217
19766.50 220
19767.83 244
19769.16 215
19770.49 222
19771.82 218
19773.15 207
19774.47 212
19775.80 211
19777.13 206
19778.46 199
19779.79 186
19781.12 234
19782.45 218
19783.78 182
19785.11 195
19786.44 231
19787.77 229
19789.10 211
19790.43 206
19791.76 191
19793.09 214
19794.42 209
19795.75 247
19797.08 219
19798.41 218
19799.74 220
19801.07 228
19802.40 239
19803.73 192
19805.07 215
19806.40 234
19807.73 235
19809.06 226
19810.39 235
19811.72 203
19813.05 260
19814.38 225
19815.71 229
19817.04 204
19818.37 233
19819.70 236
19821.03 232
19822.37 233
19823.70 212
19825.03 224
19826.36 231
19827.69 193
19829.02 202
19830.35 219
19831.68 239
19833.02 241
19834.35 225
19835.68 290
19837.01 216
19838.34 207
19839.67 225
19841.01 235
19842.34 219
19843.67 223
19845.00 189
19846.33 189
19847.67 206
19849.00 204
19850.33 211
19851.66 217
19852.99 201
19854.33 212
19855.66 238
19856.99 243
19858.32 221
19859.65 196
19860.99 198
19862.32 232
19863.65 237
19864.98 198
19866.32 238
19867.65 241
19868.98 255
19870.32 206
19871.65 232
19872.98 231
19874.31 238
19875.65 220
19876.98 225
19878.31 219
19879.65 210
19880.98 244
19882.31 222
19883.64 222
19884.98 221
19886.31 239
19887.64 228
19888.98 247
19890.31 236
19891.64 215
19892.98 214
19894.31 220
19895.65 203
19896.98 198
19898.31 237
19899.65 243
19900.98 227
19902.31 220
19903.65 245
19904.98 240
19906.32 216
19907.65 220
19908.98 225
19910.32 211
19911.65 216
19912.99 221
19914.32 209
19915.65 208
19916.99 242
19918.32 228
19919.66 230
19920.99 246
19922.33 230
19923.66 247
19924.99 235
19926.33 247
19927.66 257
19929.00 224
19930.33 245
19931.67 251
19933.00 233
19934.34 218
19935.67 259
19937.01 224
19938.34 244
19939.68 232
19941.01 229
19942.35 211
19943.68 225
19945.02 237
19946.35 192
19947.69 213
19949.02 218
19950.36 224
19951.70 205
19953.03 221
19954.37 226
19955.70 218
19957.04 245
19958.37 211
19959.71 207
19961.04 199
19962.38 251
19963.72 215
19965.05 178
19966.39 200
19967.72 215
19969.06 239
19970.40 227
19971.73 190
19973.07 183
19974.40 219
19975.74 221
19977.08 242
19978.41 210
19979.75 207
19981.09 258
19982.42 256
19983.76 240
19985.10 195
19986.43 242
19987.77 249
19989.11 228
19990.44 203
19991.78 227
19993.12 262
19994.45 261
19995.79 224
19997.13 205
19998.46 204
19999.80 229
20001.14 247
20002.48 229
20003.81 205
20005.15 239
20006.49 242
20007.82 222
20009.16 216
20010.50 210
20011.84 202
20013.17 257
20014.51 241
20015.85 216
20017.19 223
20018.52 220
20019.86 211
20021.20 224
20022.54 227
20023.88 203
20025.21 247
20026.55 257
20027.89 231
20029.23 254
20030.57 231
20031.90 240
20033.24 233
20034.58 246
20035.92 225
20037.26 201
20038.60 230
20039.93 233
20041.27 217
20042.61 204
20043.95 238
20045.29 220
20046.63 221
20047.97 212
20049.30 237
20050.64 259
20051.98 234
20053.32 227
20054.66 213
20056.00 239
20057.34 247
20058.68 226
20060.02 202
20061.35 225
20062.69 259
20064.03 279
20065.37 234
20066.71 223
20068.05 209
20069.39 238
20070.73 250
20072.07 216
20073.41 228
20074.75 227
20076.09 257
20077.43 222
20078.77 229
20080.11 221
20081.45 238
20082.79 218
20084.13 219
20085.47 210
20086.81 236
20088.15 232
20089.49 233
20090.83 235
20092.17 236
20093.51 239
20094.85 220
20096.19 247
20097.53 228
20098.87 204
20100.21 242
20101.55 231
20102.89 230
20104.23 212
20105.57 258
20106.91 241
20108.25 222
20109.59 197
20110.93 245
20112.27 264
20113.62 246
20114.96 250
20116.30 238
20117.64 222
20118.98 245
20120.32 226
20121.66 242
20123.00 227
20124.34 242
20125.69 258
20127.03 241
20128.37 210
20129.71 235
20131.05 250
20132.39 205
20133.73 241
20135.08 237
20136.42 232
20137.76 276
20139.10 244
20140.44 252
